# Supplementary material for: An integrated host-microbiome response to atrazine exposure mediates toxicity in Drosophila
Source: Commun Biol. 2021 Nov 24;4:1324. doi: 10.1038/s42003-021-02847-y (PMC8613235; doi:10.1038/s42003-021-02847-y)
Supplement: Supplementary file 3 — Supplementary Data 1 [file 42003_2021_2847_MOESM3_ESM.xlsx]

## Sheet: RNA_Seq Datasets
Strain or Stock	Biological ID	Description	Rearing Condition	Organ/Tissue	Age	Sex	Biological Replicate	Treatment	Treatment Duration	RNA Fraction	Read Type	Stranded/Unstranded	Library Type	Library ID#	Corresponding Control Library ID's	# of Mate Pairs	# of Single Reads	Ribosomal Depletion	Spike In Pool	GEO/SRA Sample Accession
Oregon-R-modENCODE		Control; 0hr; Four_Day_Adults; Whole organism; Rep 1; LIB = 1033.v2.2.MF	Conventionally-reared	not applicable	eclosion + 4 days	pooled male and female	Rep 1	Control	0hr	PolyA(+)	1x50 (50SE)	Stranded	NEBNext Ultra Directional RNA Library Preparation Kit	1033.v2.2.MF			38134732			SRR14106900
Oregon-R-modENCODE		Control; 0hr; Four_Day_Adults; Whole organism; Rep 2; LIB= 1034.v2.2.MF	Conventionally-reared	not applicable	eclosion + 4 days	pooled male and female	Rep 2	Control	0hr	PolyA(+)	1x50 (50SE)	Stranded	NEBNext Ultra Directional RNA Library Preparation Kit	1034.v2.2.MF			41754994			SRR14106899
Oregon-R-modENCODE		Control; 0hr; Four_Day_Adults; Whole organism; Rep 3; LIB= 1035.v2.2.MF	Conventionally-reared	not applicable	eclosion + 4 days	pooled male and female	Rep 3	Control	0hr	PolyA(+)	1x50 (50SE)	Stranded	NEBNext Ultra Directional RNA Library Preparation Kit	1035.v2.2.MF			34200930			SRR14106816
Oregon-R-modENCODE		Atrazine 325uM; 0hr; Four_Day_Adults; Whole organism; Rep 1; LIB= 1036.v2.2.MF	Conventionally-reared	not applicable	eclosion + 4 days	pooled male and female	Rep 1	Atrazine 325uM	0hr	PolyA(+)	1x50 (50SE)	Stranded	NEBNext Ultra Directional RNA Library Preparation Kit	1036.v2.2.MF	1033-1035		24522493			SRR14106798
Oregon-R-modENCODE		Atrazine 325uM; 0hr; Four_Day_Adults; Whole organism; Rep 2; LIB= 1037.v2.2.MF	Conventionally-reared	not applicable	eclosion + 4 days	pooled male and female	Rep 2	Atrazine 325uM	0hr	PolyA(+)	1x50 (50SE)	Stranded	NEBNext Ultra Directional RNA Library Preparation Kit	1037.v2.2.MF	1033-1035		33337379			SRR14106788
Oregon-R-modENCODE		Atrazine 325uM; 0hr; Four_Day_Adults; Whole organism; Rep 3; LIB= 1038.v2.2.MF	Conventionally-reared	not applicable	eclosion + 4 days	pooled male and female	Rep 3	Atrazine 325uM	0hr	PolyA(+)	1x50 (50SE)	Stranded	NEBNext Ultra Directional RNA Library Preparation Kit	1038.v2.2.MF	1033-1035		44049906			SRR14106758
Oregon-R-modENCODE		Glyphosate 41.4mM; 0hr; Four_Day_Adults; Whole organism; Rep 1; LIB= 1039.v2.2.MF	Conventionally-reared	not applicable	eclosion + 4 days	pooled male and female	Rep 1	Glyphosate 41.4mM	0hr	PolyA(+)	1x50 (50SE)	Stranded	NEBNext Ultra Directional RNA Library Preparation Kit	1039.v2.2.MF	1033-1035		31101380			SRR14106751
Oregon-R-modENCODE		Glyphosate 41.4mM; 0hr; Four_Day_Adults; Whole organism; Rep 2; LIB= 1040.v2.2.MF	Conventionally-reared	not applicable	eclosion + 4 days	pooled male and female	Rep 2	Glyphosate 41.4mM	0hr	PolyA(+)	1x50 (50SE)	Stranded	NEBNext Ultra Directional RNA Library Preparation Kit	1040.v2.2.MF	1033-1035		35683665			SRR14106733
Oregon-R-modENCODE		Glyphosate 41.4mM; 0hr; Four_Day_Adults; Whole organism; Rep 3; LIB= 1041.v2.2.MF	Conventionally-reared	not applicable	eclosion + 4 days	pooled male and female	Rep 3	Glyphosate 41.4mM	0hr	PolyA(+)	1x50 (50SE)	Stranded	NEBNext Ultra Directional RNA Library Preparation Kit	1041.v2.2.MF	1033-1035		30798582			SRR14106739
Oregon-R-modENCODE		Paraquat 0.5mM; 0hr; Four_Day_Adults; Whole organism; Rep 1; LIB= 1042.v2.2.MF	Conventionally-reared	not applicable	eclosion + 4 days	pooled male and female	Rep 1	Paraquat 0.5mM	0hr	PolyA(+)	1x50 (50SE)	Stranded	NEBNext Ultra Directional RNA Library Preparation Kit	1042.v2.2.MF	1033-1035		25497474			SRR14106814
Oregon-R-modENCODE		Paraquat 0.5mM; 0hr; Four_Day_Adults; Whole organism; Rep 2; LIB= 1043.v2.2.MF	Conventionally-reared	not applicable	eclosion + 4 days	pooled male and female	Rep 2	Paraquat 0.5mM	0hr	PolyA(+)	1x50 (50SE)	Stranded	NEBNext Ultra Directional RNA Library Preparation Kit	1043.v2.2.MF	1033-1035		26651951			SRR14106895
Oregon-R-modENCODE		Paraquat 0.5mM; 0hr; Four_Day_Adults; Whole organism; Rep 3; LIB= 1044.v2.2.MF	Conventionally-reared	not applicable	eclosion + 4 days	pooled male and female	Rep 3	Paraquat 0.5mM	0hr	PolyA(+)	1x50 (50SE)	Stranded	NEBNext Ultra Directional RNA Library Preparation Kit	1044.v2.2.MF	1033-1035		27381291			SRR14106779
Oregon-R-modENCODE		Control; 72hr; Four_Day_Adults; Whole organism; Rep 1; LIB= 1033.v5.2.MF	Conventionally-reared	not applicable	eclosion + 4 days	pooled male and female	Rep 1	Control	72hr	PolyA(+)	1x50 (50SE)	Stranded	NEBNext Ultra Directional RNA Library Preparation Kit	1033.v5.2.MF			33044725			SRR14106769
Oregon-R-modENCODE		Control; 72hr; Four_Day_Adults; Whole organism; Rep 2; LIB= 1034.v5.2.MF	Conventionally-reared	not applicable	eclosion + 4 days	pooled male and female	Rep 2	Control	72hr	PolyA(+)	1x50 (50SE)	Stranded	NEBNext Ultra Directional RNA Library Preparation Kit	1034.v5.2.MF			30083924			SRR14106863
Oregon-R-modENCODE		Control; 72hr; Four_Day_Adults; Whole organism; Rep 3; LIB= 1035.v5.2.MF	Conventionally-reared	not applicable	eclosion + 4 days	pooled male and female	Rep 3	Control	72hr	PolyA(+)	1x50 (50SE)	Stranded	NEBNext Ultra Directional RNA Library Preparation Kit	1035.v5.2.MF			40797948			SRR14106857
Oregon-R-modENCODE		Atrazine 325uM; 72hr; Four_Day_Adults; Whole organism; Rep 1; LIB= 1036.v5.2.MF	Conventionally-reared	not applicable	eclosion + 4 days	pooled male and female	Rep 1	Atrazine 325uM	72hr	PolyA(+)	1x50 (50SE)	Stranded	NEBNext Ultra Directional RNA Library Preparation Kit	1036.v5.2.MF	1033-1036		41237451			SRR14106851
Oregon-R-modENCODE		Atrazine 325uM; 72hr; Four_Day_Adults; Whole organism; Rep 2; LIB= 1037.v5.2.MF	Conventionally-reared	not applicable	eclosion + 4 days	pooled male and female	Rep 2	Atrazine 325uM	72hr	PolyA(+)	1x50 (50SE)	Stranded	NEBNext Ultra Directional RNA Library Preparation Kit	1037.v5.2.MF	1033-1035		27510733			SRR14106866
Oregon-R-modENCODE		Atrazine 325uM; 72hr; Four_Day_Adults; Whole organism; Rep 3; LIB= 1038.v5.2.MF	Conventionally-reared	not applicable	eclosion + 4 days	pooled male and female	Rep 3	Atrazine 325uM	72hr	PolyA(+)	1x50 (50SE)	Stranded	NEBNext Ultra Directional RNA Library Preparation Kit	1038.v5.2.MF	1033-1035		25971828			SRR14106837
Oregon-R-modENCODE		Glyphosate 41.4mM; 72hr; Four_Day_Adults; Whole organism; Rep 1; LIB= 1039.v5.2.MF	Conventionally-reared	not applicable	eclosion + 4 days	pooled male and female	Rep 1	Glyphosate 41.4mM	72hr	PolyA(+)	1x50 (50SE)	Stranded	NEBNext Ultra Directional RNA Library Preparation Kit	1039.v5.2.MF	1033-1035		56786569			SRR14106824
Oregon-R-modENCODE		Glyphosate 41.4mM; 72hr; Four_Day_Adults; Whole organism; Rep 2; LIB= 1040.v5.2.MF	Conventionally-reared	not applicable	eclosion + 4 days	pooled male and female	Rep 2	Glyphosate 41.4mM	72hr	PolyA(+)	1x50 (50SE)	Stranded	NEBNext Ultra Directional RNA Library Preparation Kit	1040.v5.2.MF	1033-1035		47862657			SRR14106825
Oregon-R-modENCODE		Glyphosate 41.4mM; 72hr; Four_Day_Adults; Whole organism; Rep 3; LIB= 1041.v5.2.MF	Conventionally-reared	not applicable	eclosion + 4 days	pooled male and female	Rep 3	Glyphosate 41.4mM	72hr	PolyA(+)	1x50 (50SE)	Stranded	NEBNext Ultra Directional RNA Library Preparation Kit	1041.v5.2.MF	1033-1035		32272490			SRR14106826
Oregon-R-modENCODE		Paraquat 0.5mM; 72hr; Four_Day_Adults; Whole organism; Rep 1; LIB= 1042.v5.2.MF	Conventionally-reared	not applicable	eclosion + 4 days	pooled male and female	Rep 1	Paraquat 0.5mM	72hr	PolyA(+)	1x50 (50SE)	Stranded	NEBNext Ultra Directional RNA Library Preparation Kit	1042.v5.2.MF	1033-1035		31605120			SRR14106807
Oregon-R-modENCODE		Paraquat 0.5mM; 72hr; Four_Day_Adults; Whole organism; Rep 2; LIB= 1043.v5.2.MF	Conventionally-reared	not applicable	eclosion + 4 days	pooled male and female	Rep 2	Paraquat 0.5mM	72hr	PolyA(+)	1x50 (50SE)	Stranded	NEBNext Ultra Directional RNA Library Preparation Kit	1043.v5.2.MF	1033-1035		17692510			SRR14106827
Oregon-R-modENCODE		Paraquat 0.5mM; 72hr; Four_Day_Adults; Whole organism; Rep 3; LIB= 1044.v5.2.MF	Conventionally-reared	not applicable	eclosion + 4 days	pooled male and female	Rep 3	Paraquat 0.5mM	72hr	PolyA(+)	1x50 (50SE)	Stranded	NEBNext Ultra Directional RNA Library Preparation Kit	1044.v5.2.MF	1033-1035		42835860			SRR14106806
Oregon-R-modENCODE		Control; 0hr; Four_Day_Adults; Whole organism; Rep 1; LIB= 1045.v2.2.MF	Conventionally-reared	not applicable	eclosion + 4 days	pooled male and female	Rep 1	Control	0hr	PolyA(+)	1x50 (50SE)	Stranded	NEBNext Ultra Directional RNA Library Preparation Kit	1045.v2.2.MF			22927448			SRR14106805
Oregon-R-modENCODE		Control; 0hr; Four_Day_Adults; Whole organism; Rep 2; LIB= 1046.v2.2.MF	Conventionally-reared	not applicable	eclosion + 4 days	pooled male and female	Rep 2	Control	0hr	PolyA(+)	1x50 (50SE)	Stranded	NEBNext Ultra Directional RNA Library Preparation Kit	1046.v2.2.MF			51455379			SRR14106801
Oregon-R-modENCODE		Control; 0hr; Four_Day_Adults; Whole organism; Rep 3; LIB= 1047.v2.2.MF	Conventionally-reared	not applicable	eclosion + 4 days	pooled male and female	Rep 3	Control	0hr	PolyA(+)	1x50 (50SE)	Stranded	NEBNext Ultra Directional RNA Library Preparation Kit	1047.v2.2.MF			55518153			SRR14106800
Oregon-R-modENCODE		Ethoprophos 4um; 0hr; Four_Day_Adults; Whole organism; Rep 1; LIB= 1048.v2.2.MF	Conventionally-reared	not applicable	eclosion + 4 days	pooled male and female	Rep 1	Ethoprophos 4um	0hr	PolyA(+)	1x50 (50SE)	Stranded	NEBNext Ultra Directional RNA Library Preparation Kit	1048.v2.2.MF	1045-1047		19253494			SRR14106802
Oregon-R-modENCODE		Ethoprophos 4um; 0hr; Four_Day_Adults; Whole organism; Rep 2; LIB= 1049.v2.2.MF	Conventionally-reared	not applicable	eclosion + 4 days	pooled male and female	Rep 2	Ethoprophos 4um	0hr	PolyA(+)	1x50 (50SE)	Stranded	NEBNext Ultra Directional RNA Library Preparation Kit	1049.v2.2.MF	1045-1047		5153085			SRR14106799
Oregon-R-modENCODE		Ethoprophos 4um; 0hr; Four_Day_Adults; Whole organism; Rep 3; LIB= 1050.v2.2.MF	Conventionally-reared	not applicable	eclosion + 4 days	pooled male and female	Rep 3	Ethoprophos 4um	0hr	PolyA(+)	1x50 (50SE)	Stranded	NEBNext Ultra Directional RNA Library Preparation Kit	1050.v2.2.MF	1045-1047		32172489			SRR14106803
Oregon-R-modENCODE		WY14643 10mM; 0hr; Four_Day_Adults; Whole organism; Rep 1; LIB= 1054.v2.2.MF	Conventionally-reared	not applicable	eclosion + 4 days	pooled male and female	Rep 1	WY14643 10mM	0hr	PolyA(+)	1x50 (50SE)	Stranded	NEBNext Ultra Directional RNA Library Preparation Kit	1054.v2.2.MF	1057-1059		30737332			SRR14106804
Oregon-R-modENCODE		WY14643 10mM; 0hr; Four_Day_Adults; Whole organism; Rep 2; LIB= 1055.v2.2.MF	Conventionally-reared	not applicable	eclosion + 4 days	pooled male and female	Rep 2	WY14643 10mM	0hr	PolyA(+)	1x50 (50SE)	Stranded	NEBNext Ultra Directional RNA Library Preparation Kit	1055.v2.2.MF	1057-1059		39345423			SRR14106797
Oregon-R-modENCODE		WY14643 10mM; 0hr; Four_Day_Adults; Whole organism; Rep 3; LIB= 1056.v2.2.MF	Conventionally-reared	not applicable	eclosion + 4 days	pooled male and female	Rep 3	WY14643 10mM	0hr	PolyA(+)	1x50 (50SE)	Stranded	NEBNext Ultra Directional RNA Library Preparation Kit	1056.v2.2.MF	1057-1059		20905549			SRR14106792
Oregon-R-modENCODE		Control + 6.23% EtOH; 0hr; Four_Day_Adults; Whole organism; Rep 1; LIB= 1057.v2.2.MF	Conventionally-reared	not applicable	eclosion + 4 days	pooled male and female	Rep 1	Control + 6.23% EtOH	0hr	PolyA(+)	1x50 (50SE)	Stranded	NEBNext Ultra Directional RNA Library Preparation Kit	1057.v2.2.MF			13098715			SRR14106793
Oregon-R-modENCODE		Control + 6.23% EtOH; 0hr; Four_Day_Adults; Whole organism; Rep 2; LIB= 1058.v2.2.MF	Conventionally-reared	not applicable	eclosion + 4 days	pooled male and female	Rep 2	Control + 6.23% EtOH	0hr	PolyA(+)	1x50 (50SE)	Stranded	NEBNext Ultra Directional RNA Library Preparation Kit	1058.v2.2.MF			18972129			SRR14106791
Oregon-R-modENCODE		Control + 6.23% EtOH; 0hr; Four_Day_Adults; Whole organism; Rep 3; LIB= 1059.v2.2.MF	Conventionally-reared	not applicable	eclosion + 4 days	pooled male and female	Rep 3	Control + 6.23% EtOH	0hr	PolyA(+)	1x50 (50SE)	Stranded	NEBNext Ultra Directional RNA Library Preparation Kit	1059.v2.2.MF			15917141			SRR14106794
Oregon-R-modENCODE		Control; 72hr; Four_Day_Adults; Whole organism; Rep 1; LIB= 1045.v5.2.MF	Conventionally-reared	not applicable	eclosion + 4 days	pooled male and female	Rep 1	Control	72hr	PolyA(+)	1x50 (50SE)	Stranded	NEBNext Ultra Directional RNA Library Preparation Kit	1045.v5.2.MF			51787256			SRR14106790
Oregon-R-modENCODE		Control; 72hr; Four_Day_Adults; Whole organism; Rep 2; LIB= 1046.v5.2.MF	Conventionally-reared	not applicable	eclosion + 4 days	pooled male and female	Rep 2	Control	72hr	PolyA(+)	1x50 (50SE)	Stranded	NEBNext Ultra Directional RNA Library Preparation Kit	1046.v5.2.MF			31870405			SRR14106795
Oregon-R-modENCODE		Control; 72hr; Four_Day_Adults; Whole organism; Rep 3; LIB= 1047.v5.2.MF	Conventionally-reared	not applicable	eclosion + 4 days	pooled male and female	Rep 3	Control	72hr	PolyA(+)	1x50 (50SE)	Stranded	NEBNext Ultra Directional RNA Library Preparation Kit	1047.v5.2.MF			38217667			SRR14106789
Oregon-R-modENCODE		Ethoprophos 4um; 72hr; Four_Day_Adults; Whole organism; Rep 1; LIB= 1048.v5.2.MF	Conventionally-reared	not applicable	eclosion + 4 days	pooled male and female	Rep 1	Ethoprophos 4um	72hr	PolyA(+)	1x50 (50SE)	Stranded	NEBNext Ultra Directional RNA Library Preparation Kit	1048.v5.2.MF	1045-1047		66532624			SRR14106796
Oregon-R-modENCODE		Ethoprophos 4um; 72hr; Four_Day_Adults; Whole organism; Rep 2; LIB= 1049.v5.2.MF	Conventionally-reared	not applicable	eclosion + 4 days	pooled male and female	Rep 2	Ethoprophos 4um	72hr	PolyA(+)	1x50 (50SE)	Stranded	NEBNext Ultra Directional RNA Library Preparation Kit	1049.v5.2.MF	1045-1047		70311262			SRR14106783
Oregon-R-modENCODE		Ethoprophos 4um; 72hr; Four_Day_Adults; Whole organism; Rep 3; LIB= 1050.v5.2.MF	Conventionally-reared	not applicable	eclosion + 4 days	pooled male and female	Rep 3	Ethoprophos 4um	72hr	PolyA(+)	1x50 (50SE)	Stranded	NEBNext Ultra Directional RNA Library Preparation Kit	1050.v5.2.MF	1045-1047		51658548			SRR14106784
Oregon-R-modENCODE		WY14643 10mM; 72hr; Four_Day_Adults; Whole organism; Rep 1; LIB= 1054.v5.2.MF	Conventionally-reared	not applicable	eclosion + 4 days	pooled male and female	Rep 1	WY14643 10mM	72hr	PolyA(+)	1x50 (50SE)	Stranded	NEBNext Ultra Directional RNA Library Preparation Kit	1054.v5.2.MF	1057-1059		2766754			SRR14106782
Oregon-R-modENCODE		WY14643 10mM; 72hr; Four_Day_Adults; Whole organism; Rep 2; LIB= 1055.v5.2.MF	Conventionally-reared	not applicable	eclosion + 4 days	pooled male and female	Rep 2	WY14643 10mM	72hr	PolyA(+)	1x50 (50SE)	Stranded	NEBNext Ultra Directional RNA Library Preparation Kit	1055.v5.2.MF	1057-1059		2355929			SRR14106785
Oregon-R-modENCODE		WY14643 10mM; 72hr; Four_Day_Adults; Whole organism; Rep 3; LIB= 1056.v5.2.MF	Conventionally-reared	not applicable	eclosion + 4 days	pooled male and female	Rep 3	WY14643 10mM	72hr	PolyA(+)	1x50 (50SE)	Stranded	NEBNext Ultra Directional RNA Library Preparation Kit	1056.v5.2.MF	1057-1059		23590317			SRR14106781
Oregon-R-modENCODE		Control + 6.23% EtOH; 72hr; Four_Day_Adults; Whole organism; Rep 1; LIB= 1057.v5.2.MF	Conventionally-reared	not applicable	eclosion + 4 days	pooled male and female	Rep 1	Control + 6.23% EtOH	72hr	PolyA(+)	1x50 (50SE)	Stranded	NEBNext Ultra Directional RNA Library Preparation Kit	1057.v5.2.MF			1814634			SRR14106786
Oregon-R-modENCODE		Control + 6.23% EtOH; 72hr; Four_Day_Adults; Whole organism; Rep 2; LIB= 1058.v5.2.MF	Conventionally-reared	not applicable	eclosion + 4 days	pooled male and female	Rep 2	Control + 6.23% EtOH	72hr	PolyA(+)	1x50 (50SE)	Stranded	NEBNext Ultra Directional RNA Library Preparation Kit	1058.v5.2.MF			61552286			SRR14106780
Oregon-R-modENCODE		Control; 0hr; Four_Day_Adults; Whole organism; Rep 1; LIB= 1066.v2.2.MF	Conventionally-reared	not applicable	eclosion + 4 days	pooled male and female	Rep 1	Control	0hr	PolyA(+)	1x50 (50SE)	Stranded	NEBNext Ultra Directional RNA Library Preparation Kit	1066.v2.2.MF			25899745			SRR14106787
Oregon-R-modENCODE		Control; 0hr; Four_Day_Adults; Whole organism; Rep 2; LIB= 1067.v2.2.MF	Conventionally-reared	not applicable	eclosion + 4 days	pooled male and female	Rep 2	Control	0hr	PolyA(+)	1x50 (50SE)	Stranded	NEBNext Ultra Directional RNA Library Preparation Kit	1067.v2.2.MF			16563731			SRR14106763
Oregon-R-modENCODE		Control; 0hr; Four_Day_Adults; Whole organism; Rep 3; LIB= 1068.v2.2.MF	Conventionally-reared	not applicable	eclosion + 4 days	pooled male and female	Rep 3	Control	0hr	PolyA(+)	1x50 (50SE)	Stranded	NEBNext Ultra Directional RNA Library Preparation Kit	1068.v2.2.MF			11883632			SRR14106762
Oregon-R-modENCODE		CdCl2 0.4mM; 0hr; Four_Day_Adults; Whole organism; Rep 1; LIB= 1069.v2.2.MF	Conventionally-reared	not applicable	eclosion + 4 days	pooled male and female	Rep 1	CdCl2 0.4mM	0hr	PolyA(+)	1x50 (50SE)	Stranded	NEBNext Ultra Directional RNA Library Preparation Kit	1069.v2.2.MF	1066-1068		25210607			SRR14106757
Oregon-R-modENCODE		CdCl2 0.4mM; 0hr; Four_Day_Adults; Whole organism; Rep 2; LIB= 1070.v2.2.MF	Conventionally-reared	not applicable	eclosion + 4 days	pooled male and female	Rep 2	CdCl2 0.4mM	0hr	PolyA(+)	1x50 (50SE)	Stranded	NEBNext Ultra Directional RNA Library Preparation Kit	1070.v2.2.MF	1066-1068		24914978			SRR14106759
Oregon-R-modENCODE		CdCl2 0.4mM; 0hr; Four_Day_Adults; Whole organism; Rep 3; LIB= 1071.v2.2.MF	Conventionally-reared	not applicable	eclosion + 4 days	pooled male and female	Rep 3	CdCl2 0.4mM	0hr	PolyA(+)	1x50 (50SE)	Stranded	NEBNext Ultra Directional RNA Library Preparation Kit	1071.v2.2.MF	1066-1068		16806865			SRR14106756
Oregon-R-modENCODE		CdCl2 0.04mM; 0hr; Four_Day_Adults; Whole organism; Rep 1; LIB= 1072.v2.2.MF	Conventionally-reared	not applicable	eclosion + 4 days	pooled male and female	Rep 1	CdCl2 0.04mM	0hr	PolyA(+)	1x50 (50SE)	Stranded	NEBNext Ultra Directional RNA Library Preparation Kit	1072.v2.2.MF	1066-1068		42047463			SRR14106760
Oregon-R-modENCODE		CdCl2 0.04mM; 0hr; Four_Day_Adults; Whole organism; Rep 2; LIB= 1073.v2.2.MF	Conventionally-reared	not applicable	eclosion + 4 days	pooled male and female	Rep 2	CdCl2 0.04mM	0hr	PolyA(+)	1x50 (50SE)	Stranded	NEBNext Ultra Directional RNA Library Preparation Kit	1073.v2.2.MF	1066-1068		38161572			SRR14106755
Oregon-R-modENCODE		CdCl2 0.04mM; 0hr; Four_Day_Adults; Whole organism; Rep 3; LIB= 1074.v2.2.MF	Conventionally-reared	not applicable	eclosion + 4 days	pooled male and female	Rep 3	CdCl2 0.04mM	0hr	PolyA(+)	1x50 (50SE)	Stranded	NEBNext Ultra Directional RNA Library Preparation Kit	1074.v2.2.MF	1066-1068		37319052			SRR14106761
Oregon-R-modENCODE		Control; 72hr; Four_Day_Adults; Whole organism; Rep 1; LIB= 1066.v5.2.MF	Conventionally-reared	not applicable	eclosion + 4 days	pooled male and female	Rep 1	Control	72hr	PolyA(+)	1x50 (50SE)	Stranded	NEBNext Ultra Directional RNA Library Preparation Kit	1066.v5.2.MF			13706855			SRR14106754
Oregon-R-modENCODE		Control; 72hr; Four_Day_Adults; Whole organism; Rep 2; LIB= 1067.v5.2.MF	Conventionally-reared	not applicable	eclosion + 4 days	pooled male and female	Rep 2	Control	72hr	PolyA(+)	1x50 (50SE)	Stranded	NEBNext Ultra Directional RNA Library Preparation Kit	1067.v5.2.MF			2000375			SRR14106749
Oregon-R-modENCODE		Control; 72hr; Four_Day_Adults; Whole organism; Rep 3; LIB= 1068.v5.2.MF	Conventionally-reared	not applicable	eclosion + 4 days	pooled male and female	Rep 3	Control	72hr	PolyA(+)	1x50 (50SE)	Stranded	NEBNext Ultra Directional RNA Library Preparation Kit	1068.v5.2.MF			102462029			SRR14106750
Oregon-R-modENCODE		CdCl2 0.4mM; 72hr; Four_Day_Adults; Whole organism; Rep 1; LIB= 1069.v5.2.MF	Conventionally-reared	not applicable	eclosion + 4 days	pooled male and female	Rep 1	CdCl2 0.4mM	72hr	PolyA(+)	1x50 (50SE)	Stranded	NEBNext Ultra Directional RNA Library Preparation Kit	1069.v5.2.MF	1066-1068		69433090			SRR14106748
Oregon-R-modENCODE		CdCl2 0.4mM; 72hr; Four_Day_Adults; Whole organism; Rep 2; LIB= 1070.v5.2.MF	Conventionally-reared	not applicable	eclosion + 4 days	pooled male and female	Rep 2	CdCl2 0.4mM	72hr	PolyA(+)	1x50 (50SE)	Stranded	NEBNext Ultra Directional RNA Library Preparation Kit	1070.v5.2.MF	1066-1068		38363825			SRR14106747
Oregon-R-modENCODE		CdCl2 0.4mM; 72hr; Four_Day_Adults; Whole organism; Rep 3; LIB= 1071.v5.2.MF	Conventionally-reared	not applicable	eclosion + 4 days	pooled male and female	Rep 3	CdCl2 0.4mM	72hr	PolyA(+)	1x50 (50SE)	Stranded	NEBNext Ultra Directional RNA Library Preparation Kit	1071.v5.2.MF	1066-1068		1144636			SRR14106752
Oregon-R-modENCODE		CdCl2 0.04mM; 72hr; Four_Day_Adults; Whole organism; Rep 1; LIB= 1072.v5.2.MF	Conventionally-reared	not applicable	eclosion + 4 days	pooled male and female	Rep 1	CdCl2 0.04mM	72hr	PolyA(+)	1x50 (50SE)	Stranded	NEBNext Ultra Directional RNA Library Preparation Kit	1072.v5.2.MF	1066-1068		40724834			SRR14106746
Oregon-R-modENCODE		CdCl2 0.04mM; 72hr; Four_Day_Adults; Whole organism; Rep 2; LIB= 1073.v5.2.MF	Conventionally-reared	not applicable	eclosion + 4 days	pooled male and female	Rep 2	CdCl2 0.04mM	72hr	PolyA(+)	1x50 (50SE)	Stranded	NEBNext Ultra Directional RNA Library Preparation Kit	1073.v5.2.MF	1066-1068		42996611			SRR14106753
Oregon-R-modENCODE		CdCl2 0.04mM; 72hr; Four_Day_Adults; Whole organism; Rep 3; LIB= 1074.v5.2.MF	Conventionally-reared	not applicable	eclosion + 4 days	pooled male and female	Rep 3	CdCl2 0.04mM	72hr	PolyA(+)	1x50 (50SE)	Stranded	NEBNext Ultra Directional RNA Library Preparation Kit	1074.v5.2.MF	1066-1068		11536673			SRR14106745
Oregon-R-modENCODE		Control; 0hr; Four_Day_Adults; Whole organism; Rep 1; LIB= 1075.v2.2.F	Conventionally-reared	not applicable	eclosion + 4 days	female	Rep 1	Control	0hr	PolyA(+)	1x100nt (100SE)	Stranded	NEBNext Ultra Directional RNA Library Preparation Kit	1075.v2.2.F			7176946			SRR14106744
Oregon-R-modENCODE		Control; 0hr; Four_Day_Adults; Whole organism; Rep 2; LIB= 1076.v2.2.F	Conventionally-reared	not applicable	eclosion + 4 days	female	Rep 2	Control	0hr	PolyA(+)	1x100nt (100SE)	Stranded	NEBNext Ultra Directional RNA Library Preparation Kit	1076.v2.2.F			9599927			SRR14106740
Oregon-R-modENCODE		Control; 0hr; Four_Day_Adults; Whole organism; Rep 3; LIB= 1077.v2.2.F	Conventionally-reared	not applicable	eclosion + 4 days	female	Rep 3	Control	0hr	PolyA(+)	1x100nt (100SE)	Stranded	NEBNext Ultra Directional RNA Library Preparation Kit	1077.v2.2.F			20780542			SRR14106734
Oregon-R-modENCODE		Atrazine 2mM; 0hr; Four_Day_Adults; Whole organism; Rep 1; LIB= 1078.v2.2.F	Conventionally-reared	not applicable	eclosion + 4 days	female	Rep 1	Atrazine 2mM	0hr	PolyA(+)	1x100nt (100SE)	Stranded	NEBNext Ultra Directional RNA Library Preparation Kit	1078.v2.2.F	1075-1077		27038383			SRR14106741
Oregon-R-modENCODE		Atrazine 2mM; 0hr; Four_Day_Adults; Whole organism; Rep 2; LIB= 1079.v2.2.F	Conventionally-reared	not applicable	eclosion + 4 days	female	Rep 2	Atrazine 2mM	0hr	PolyA(+)	1x100nt (100SE)	Stranded	NEBNext Ultra Directional RNA Library Preparation Kit	1079.v2.2.F	1075-1077		19509692			SRR14106735
Oregon-R-modENCODE		Atrazine 2mM; 0hr; Four_Day_Adults; Whole organism; Rep 3; LIB= 1080.v2.2 .F	Conventionally-reared	not applicable	eclosion + 4 days	female	Rep 3	Atrazine 2mM	0hr	PolyA(+)	1x100nt (100SE)	Stranded	NEBNext Ultra Directional RNA Library Preparation Kit	1080.v2.2 .F	1075-1077		16358604			SRR14106742
Oregon-R-modENCODE		Control; 0hr; Four_Day_Adults; Whole organism; Rep 1; LIB= 1075.v2.2.M	Conventionally-reared	not applicable	eclosion + 4 days	male	Rep 1	Control	0hr	PolyA(+)	1x100nt (100SE)	Stranded	NEBNext Ultra Directional RNA Library Preparation Kit	1075.v2.2.M			7836034			SRR14106732
Oregon-R-modENCODE		Control; 0hr; Four_Day_Adults; Whole organism; Rep 2; LIB= 1076.v2.2.M	Conventionally-reared	not applicable	eclosion + 4 days	male	Rep 2	Control	0hr	PolyA(+)	1x100nt (100SE)	Stranded	NEBNext Ultra Directional RNA Library Preparation Kit	1076.v2.2.M			6946657			SRR14106743
Oregon-R-modENCODE		Control; 0hr; Four_Day_Adults; Whole organism; Rep 3; LIB= 1077.v2.2.M	Conventionally-reared	not applicable	eclosion + 4 days	male	Rep 3	Control	0hr	PolyA(+)	1x100nt (100SE)	Stranded	NEBNext Ultra Directional RNA Library Preparation Kit	1077.v2.2.M			12259240			SRR14106731
Oregon-R-modENCODE		Atrazine 2mM; 0hr; Four_Day_Adults; Whole organism; Rep 1; LIB= 1078.v2.2.M	Conventionally-reared	not applicable	eclosion + 4 days	male	Rep 1	Atrazine 2mM	0hr	PolyA(+)	1x100nt (100SE)	Stranded	NEBNext Ultra Directional RNA Library Preparation Kit	1078.v2.2.M	1075-1077		20943251			SRR14106736
Oregon-R-modENCODE		Atrazine 2mM; 0hr; Four_Day_Adults; Whole organism; Rep 2; LIB= 1079.v2.2.M	Conventionally-reared	not applicable	eclosion + 4 days	male	Rep 2	Atrazine 2mM	0hr	PolyA(+)	1x100nt (100SE)	Stranded	NEBNext Ultra Directional RNA Library Preparation Kit	1079.v2.2.M	1075-1077		26437926			SRR14106730
Oregon-R-modENCODE		Atrazine 2mM; 0hr; Four_Day_Adults; Whole organism; Rep 3; LIB= 1080.v2.2 .M	Conventionally-reared	not applicable	eclosion + 4 days	male	Rep 3	Atrazine 2mM	0hr	PolyA(+)	1x100nt (100SE)	Stranded	NEBNext Ultra Directional RNA Library Preparation Kit	1080.v2.2 .M	1075-1077		22542440			SRR14106737
Oregon-R-modENCODE		Control; 72hr; Four_Day_Adults; Whole organism; Rep 1; LIB= 1075.v5.2.F	Conventionally-reared	not applicable	eclosion + 4 days	female	Rep 1	Control	72hr	PolyA(+)	1x100nt (100SE)	Stranded	NEBNext Ultra Directional RNA Library Preparation Kit	1075.v5.2.F			10075955			SRR14106729
Oregon-R-modENCODE		Control; 72hr; Four_Day_Adults; Whole organism; Rep 2; LIB= 1076.v5.2.F	Conventionally-reared	not applicable	eclosion + 4 days	female	Rep 2	Control	72hr	PolyA(+)	1x100nt (100SE)	Stranded	NEBNext Ultra Directional RNA Library Preparation Kit	1076.v5.2.F			17682530			SRR14106738
Oregon-R-modENCODE		Control; 72hr; Four_Day_Adults; Whole organism; Rep 3; LIB= 1077.v5.2.F	Conventionally-reared	not applicable	eclosion + 4 days	female	Rep 3	Control	72hr	PolyA(+)	1x100nt (100SE)	Stranded	NEBNext Ultra Directional RNA Library Preparation Kit	1077.v5.2.F			16343218			SRR14106728
Oregon-R-modENCODE		Atrazine 2mM; 72hr; Four_Day_Adults; Whole organism; Rep 1; LIB= 1078.v5.2.F	Conventionally-reared	not applicable	eclosion + 4 days	female	Rep 1	Atrazine 2mM	72hr	PolyA(+)	1x100nt (100SE)	Stranded	NEBNext Ultra Directional RNA Library Preparation Kit	1078.v5.2.F	1075-1077		19029058			SRR14106727
Oregon-R-modENCODE		Atrazine 2mM; 72hr; Four_Day_Adults; Whole organism; Rep 2; LIB= 1079.v5.2 .F	Conventionally-reared	not applicable	eclosion + 4 days	female	Rep 2	Atrazine 2mM	72hr	PolyA(+)	1x100nt (100SE)	Stranded	NEBNext Ultra Directional RNA Library Preparation Kit	1079.v5.2 .F	1075-1077		24090693			SRR14106722
Oregon-R-modENCODE		Atrazine 2mM; 72hr; Four_Day_Adults; Whole organism; Rep 3; LIB= 1080.v5.2 .F	Conventionally-reared	not applicable	eclosion + 4 days	female	Rep 3	Atrazine 2mM	72hr	PolyA(+)	1x100nt (100SE)	Stranded	NEBNext Ultra Directional RNA Library Preparation Kit	1080.v5.2 .F	1075-1077		21200170			SRR14106723
Oregon-R-modENCODE		Control; 72hr; Four_Day_Adults; Whole organism; Rep 1; LIB= 1075.v5.2.M	Conventionally-reared	not applicable	eclosion + 4 days	male	Rep 1	Control	72hr	PolyA(+)	1x100nt (100SE)	Stranded	NEBNext Ultra Directional RNA Library Preparation Kit	1075.v5.2.M			2122818			SRR14106721
Oregon-R-modENCODE		Control; 72hr; Four_Day_Adults; Whole organism; Rep 2; LIB= 1076.v5.2.M	Conventionally-reared	not applicable	eclosion + 4 days	male	Rep 2	Control	72hr	PolyA(+)	1x100nt (100SE)	Stranded	NEBNext Ultra Directional RNA Library Preparation Kit	1076.v5.2.M			9134344			SRR14106724
Oregon-R-modENCODE		Control; 72hr; Four_Day_Adults; Whole organism; Rep 3; LIB= 1077.v5.2.M	Conventionally-reared	not applicable	eclosion + 4 days	male	Rep 3	Control	72hr	PolyA(+)	1x100nt (100SE)	Stranded	NEBNext Ultra Directional RNA Library Preparation Kit	1077.v5.2.M			13482411			SRR14106720
Oregon-R-modENCODE		Atrazine 2mM; 72hr; Four_Day_Adults; Whole organism; Rep 1; LIB= 1078.v5.2.M	Conventionally-reared	not applicable	eclosion + 4 days	male	Rep 1	Atrazine 2mM	72hr	PolyA(+)	1x100nt (100SE)	Stranded	NEBNext Ultra Directional RNA Library Preparation Kit	1078.v5.2.M	1075-1077		23886810			SRR14106725
Oregon-R-modENCODE		Atrazine 2mM; 72hr; Four_Day_Adults; Whole organism; Rep 2; LIB= 1079.v5.2 .M	Conventionally-reared	not applicable	eclosion + 4 days	male	Rep 2	Atrazine 2mM	72hr	PolyA(+)	1x100nt (100SE)	Stranded	NEBNext Ultra Directional RNA Library Preparation Kit	1079.v5.2 .M	1075-1077		18811687			SRR14106817
Oregon-R-modENCODE		Atrazine 2mM; 72hr; Four_Day_Adults; Whole organism; Rep 3; LIB= 1080.v5.2 .M	Conventionally-reared	not applicable	eclosion + 4 days	male	Rep 3	Atrazine 2mM	72hr	PolyA(+)	1x100nt (100SE)	Stranded	NEBNext Ultra Directional RNA Library Preparation Kit	1080.v5.2 .M	1075-1077		17972345			SRR14106815
Oregon-R-modENCODE		Control; 0hr; Four_Day_Adults; Whole organism; Rep 1; LIB= 1081.v2.2.F	Conventionally-reared	not applicable	eclosion + 4 days	female	Rep 1	Control	0hr	PolyA(+)	1x100nt (100SE)	Stranded	NEBNext Ultra Directional RNA Library Preparation Kit	1081.v2.2.F			20027304			SRR14106726
Oregon-R-modENCODE		Control; 0hr; Four_Day_Adults; Whole organism; Rep 2; LIB= 1082.v2.2.F	Conventionally-reared	not applicable	eclosion + 4 days	female	Rep 2	Control	0hr	PolyA(+)	1x100nt (100SE)	Stranded	NEBNext Ultra Directional RNA Library Preparation Kit	1082.v2.2.F			24431557			SRR14106818
Oregon-R-modENCODE		Control; 0hr; Four_Day_Adults; Whole organism; Rep 3; LIB= 1083.v2.2.F	Conventionally-reared	not applicable	eclosion + 4 days	female	Rep 3	Control	0hr	PolyA(+)	1x100nt (100SE)	Stranded	NEBNext Ultra Directional RNA Library Preparation Kit	1083.v2.2.F			172297			SRR14106813
Oregon-R-modENCODE		Paraquat 8mM; 0hr; Four_Day_Adults; Whole organism; Rep 1; LIB= 1084.v2.2 .F	Conventionally-reared	not applicable	eclosion + 4 days	female	Rep 1	Paraquat 8mM	0hr	PolyA(+)	1x100nt (100SE)	Stranded	NEBNext Ultra Directional RNA Library Preparation Kit	1084.v2.2 .F	1081-1083		23340187			SRR14106819
Oregon-R-modENCODE		Paraquat 8mM; 0hr; Four_Day_Adults; Whole organism; Rep 2; LIB= 1085.v2.2.F	Conventionally-reared	not applicable	eclosion + 4 days	female	Rep 2	Paraquat 8mM	0hr	PolyA(+)	1x100nt (100SE)	Stranded	NEBNext Ultra Directional RNA Library Preparation Kit	1085.v2.2.F	1081-1083		20826410			SRR14106812
Oregon-R-modENCODE		Paraquat 8mM; 0hr; Four_Day_Adults; Whole organism; Rep 3; LIB= 1086.v2.2.F	Conventionally-reared	not applicable	eclosion + 4 days	female	Rep 3	Paraquat 8mM	0hr	PolyA(+)	1x100nt (100SE)	Stranded	NEBNext Ultra Directional RNA Library Preparation Kit	1086.v2.2.F	1081-1083		24965397			SRR14106820
Oregon-R-modENCODE		Control; 0hr; Four_Day_Adults; Whole organism; Rep 1; LIB= 1081.v2.2.M	Conventionally-reared	not applicable	eclosion + 4 days	male	Rep 1	Control	0hr	PolyA(+)	1x100nt (100SE)	Stranded	NEBNext Ultra Directional RNA Library Preparation Kit	1081.v2.2.M			22552398			SRR14106811
Oregon-R-modENCODE		Control; 0hr; Four_Day_Adults; Whole organism; Rep 2; LIB= 1082.v2.2.M	Conventionally-reared	not applicable	eclosion + 4 days	male	Rep 2	Control	0hr	PolyA(+)	1x100nt (100SE)	Stranded	NEBNext Ultra Directional RNA Library Preparation Kit	1082.v2.2.M			20911806			SRR14106821
Oregon-R-modENCODE		Control; 0hr; Four_Day_Adults; Whole organism; Rep 3; LIB= 1083.v2.2.M	Conventionally-reared	not applicable	eclosion + 4 days	male	Rep 3	Control	0hr	PolyA(+)	1x100nt (100SE)	Stranded	NEBNext Ultra Directional RNA Library Preparation Kit	1083.v2.2.M			18068943			SRR14106810
Oregon-R-modENCODE		Paraquat 8mM; 0hr; Four_Day_Adults; Whole organism; Rep 1; LIB= 1084.v2.2 .M	Conventionally-reared	not applicable	eclosion + 4 days	male	Rep 1	Paraquat 8mM	0hr	PolyA(+)	1x100nt (100SE)	Stranded	NEBNext Ultra Directional RNA Library Preparation Kit	1084.v2.2 .M	1081-1083		17615888			SRR14106809
Oregon-R-modENCODE		Paraquat 8mM; 0hr; Four_Day_Adults; Whole organism; Rep 2; LIB= 1086.v2.2.M	Conventionally-reared	not applicable	eclosion + 4 days	male	Rep 2	Paraquat 8mM	0hr	PolyA(+)	1x100nt (100SE)	Stranded	NEBNext Ultra Directional RNA Library Preparation Kit	1086.v2.2.M	1081-1083		21933642			SRR14106808
Oregon-R-modENCODE		Control; 72hr; Four_Day_Adults; Whole organism; Rep 1; LIB= 1081.v5.2.F	Conventionally-reared	not applicable	eclosion + 4 days	female	Rep 1	Control	72hr	PolyA(+)	1x100nt (100SE)	Stranded	NEBNext Ultra Directional RNA Library Preparation Kit	1081.v5.2.F			13018007			SRR14106894
Oregon-R-modENCODE		Control; 72hr; Four_Day_Adults; Whole organism; Rep 2; LIB= 1082.v5.2.F	Conventionally-reared	not applicable	eclosion + 4 days	female	Rep 2	Control	72hr	PolyA(+)	1x100nt (100SE)	Stranded	NEBNext Ultra Directional RNA Library Preparation Kit	1082.v5.2.F			15532343			SRR14106896
Oregon-R-modENCODE		Control; 72hr; Four_Day_Adults; Whole organism; Rep 3; LIB= 1083.v5.2.F	Conventionally-reared	not applicable	eclosion + 4 days	female	Rep 3	Control	72hr	PolyA(+)	1x100nt (100SE)	Stranded	NEBNext Ultra Directional RNA Library Preparation Kit	1083.v5.2.F			19267135			SRR14106893
Oregon-R-modENCODE		Paraquat 8mM; 72hr; Four_Day_Adults; Whole organism; Rep 1; LIB= 1084.v5.2 .F	Conventionally-reared	not applicable	eclosion + 4 days	female	Rep 1	Paraquat 8mM	72hr	PolyA(+)	1x100nt (100SE)	Stranded	NEBNext Ultra Directional RNA Library Preparation Kit	1084.v5.2 .F	1081-1083		20150366			SRR14106897
Oregon-R-modENCODE		Paraquat 8mM; 72hr; Four_Day_Adults; Whole organism; Rep 2; LIB= 1085.v5.2.F	Conventionally-reared	not applicable	eclosion + 4 days	female	Rep 2	Paraquat 8mM	72hr	PolyA(+)	1x100nt (100SE)	Stranded	NEBNext Ultra Directional RNA Library Preparation Kit	1085.v5.2.F	1081-1083		21880767			SRR14106892
Oregon-R-modENCODE		Paraquat 8mM; 72hr; Four_Day_Adults; Whole organism; Rep 3; LIB= 1086.v5.2.F	Conventionally-reared	not applicable	eclosion + 4 days	female	Rep 3	Paraquat 8mM	72hr	PolyA(+)	1x100nt (100SE)	Stranded	NEBNext Ultra Directional RNA Library Preparation Kit	1086.v5.2.F	1081-1083		21704980			SRR14106898
Oregon-R-modENCODE		Control; 72hr; Four_Day_Adults; Whole organism; Rep 1; LIB= 1081.v5.2.M	Conventionally-reared	not applicable	eclosion + 4 days	male	Rep 1	Control	72hr	PolyA(+)	1x100nt (100SE)	Stranded	NEBNext Ultra Directional RNA Library Preparation Kit	1081.v5.2.M			21208838			SRR14106891
Oregon-R-modENCODE		Control; 72hr; Four_Day_Adults; Whole organism; Rep 2; LIB= 1082.v5.2.M	Conventionally-reared	not applicable	eclosion + 4 days	male	Rep 2	Control	72hr	PolyA(+)	1x100nt (100SE)	Stranded	NEBNext Ultra Directional RNA Library Preparation Kit	1082.v5.2.M			22126798			SRR14106881
Oregon-R-modENCODE		Control; 72hr; Four_Day_Adults; Whole organism; Rep 3; LIB= 1083.v5.2.M	Conventionally-reared	not applicable	eclosion + 4 days	male	Rep 3	Control	72hr	PolyA(+)	1x100nt (100SE)	Stranded	NEBNext Ultra Directional RNA Library Preparation Kit	1083.v5.2.M			19968850			SRR14106887
Oregon-R-modENCODE		Paraquat 8mM; 72hr; Four_Day_Adults; Whole organism; Rep 1; LIB= 1085.v5.2.M	Conventionally-reared	not applicable	eclosion + 4 days	male	Rep 1	Paraquat 8mM	72hr	PolyA(+)	1x100nt (100SE)	Stranded	NEBNext Ultra Directional RNA Library Preparation Kit	1085.v5.2.M	1081-1083		19320595			SRR14106882
Oregon-R-modENCODE		Paraquat 8mM; 72hr; Four_Day_Adults; Whole organism; Rep 2; LIB= 1086.v5.2.M	Conventionally-reared	not applicable	eclosion + 4 days	male	Rep 2	Paraquat 8mM	72hr	PolyA(+)	1x100nt (100SE)	Stranded	NEBNext Ultra Directional RNA Library Preparation Kit	1086.v5.2.M	1081-1083		19614859			SRR14106888
Oregon-R-modENCODE		Control; 0hr; Four_Day_Adults; Whole organism; Rep 1; LIB= 1087.v2.2.F	Conventionally-reared	not applicable	eclosion + 4 days	female	Rep 1	Control	0hr	PolyA(+)	1x100nt (100SE)	Stranded	NEBNext Ultra Directional RNA Library Preparation Kit	1087.v2.2.F			20197832			SRR14106778
Oregon-R-modENCODE		Control; 0hr; Four_Day_Adults; Whole organism; Rep 2; LIB= 1088.v2.2 .F	Conventionally-reared	not applicable	eclosion + 4 days	female	Rep 2	Control	0hr	PolyA(+)	1x100nt (100SE)	Stranded	NEBNext Ultra Directional RNA Library Preparation Kit	1088.v2.2 .F			18604720			SRR14106889
Oregon-R-modENCODE		Control; 0hr; Four_Day_Adults; Whole organism; Rep 3; LIB= 1089.v2.2.F	Conventionally-reared	not applicable	eclosion + 4 days	female	Rep 3	Control	0hr	PolyA(+)	1x100nt (100SE)	Stranded	NEBNext Ultra Directional RNA Library Preparation Kit	1089.v2.2.F			22041795			SRR14106772
Oregon-R-modENCODE		Glyphosate 41.4mM; 0hr; Four_Day_Adults; Whole organism; Rep 1; LIB= 1090.v2.2 .F	Conventionally-reared	not applicable	eclosion + 4 days	female	Rep 1	Glyphosate 41.4mM	0hr	PolyA(+)	1x100nt (100SE)	Stranded	NEBNext Ultra Directional RNA Library Preparation Kit	1090.v2.2 .F	1087-1089		14710590			SRR14106890
Oregon-R-modENCODE		Glyphosate 41.4mM; 0hr; Four_Day_Adults; Whole organism; Rep 2; LIB= 1091.v2.2.F	Conventionally-reared	not applicable	eclosion + 4 days	female	Rep 2	Glyphosate 41.4mM	0hr	PolyA(+)	1x100nt (100SE)	Stranded	NEBNext Ultra Directional RNA Library Preparation Kit	1091.v2.2.F	1087-1089		19497215			SRR14106773
Oregon-R-modENCODE		Glyphosate 41.4mM; 0hr; Four_Day_Adults; Whole organism; Rep 3; LIB= 1092.v2.2.F	Conventionally-reared	not applicable	eclosion + 4 days	female	Rep 3	Glyphosate 41.4mM	0hr	PolyA(+)	1x100nt (100SE)	Stranded	NEBNext Ultra Directional RNA Library Preparation Kit	1092.v2.2.F	1087-1089		19302641			SRR14106771
Oregon-R-modENCODE		Control; 0hr; Four_Day_Adults; Whole organism; Rep 1; LIB= 1087.v2.2.M	Conventionally-reared	not applicable	eclosion + 4 days	male	Rep 1	Control	0hr	PolyA(+)	1x100nt (100SE)	Stranded	NEBNext Ultra Directional RNA Library Preparation Kit	1087.v2.2.M			20233213			SRR14106883
Oregon-R-modENCODE		Control; 0hr; Four_Day_Adults; Whole organism; Rep 2; LIB= 1088.v2.2 .M	Conventionally-reared	not applicable	eclosion + 4 days	male	Rep 2	Control	0hr	PolyA(+)	1x100nt (100SE)	Stranded	NEBNext Ultra Directional RNA Library Preparation Kit	1088.v2.2 .M			21210328			SRR14106770
Oregon-R-modENCODE		Control; 0hr; Four_Day_Adults; Whole organism; Rep 3; LIB= 1089.v2.2.M	Conventionally-reared	not applicable	eclosion + 4 days	male	Rep 3	Control	0hr	PolyA(+)	1x100nt (100SE)	Stranded	NEBNext Ultra Directional RNA Library Preparation Kit	1089.v2.2.M			18515196			SRR14106884
Oregon-R-modENCODE		Glyphosate 41.4mM; 0hr; Four_Day_Adults; Whole organism; Rep 1; LIB= 1090.v2.2 .M	Conventionally-reared	not applicable	eclosion + 4 days	male	Rep 1	Glyphosate 41.4mM	0hr	PolyA(+)	1x100nt (100SE)	Stranded	NEBNext Ultra Directional RNA Library Preparation Kit	1090.v2.2 .M	1087-1089		20751043			SRR14106885
Oregon-R-modENCODE		Glyphosate 41.4mM; 0hr; Four_Day_Adults; Whole organism; Rep 2; LIB= 1091.v2.2.M	Conventionally-reared	not applicable	eclosion + 4 days	male	Rep 2	Glyphosate 41.4mM	0hr	PolyA(+)	1x100nt (100SE)	Stranded	NEBNext Ultra Directional RNA Library Preparation Kit	1091.v2.2.M	1087-1089		17596466			SRR14106764
Oregon-R-modENCODE		Glyphosate 41.4mM; 0hr; Four_Day_Adults; Whole organism; Rep 3; LIB= 1092.v2.2.M	Conventionally-reared	not applicable	eclosion + 4 days	male	Rep 3	Glyphosate 41.4mM	0hr	PolyA(+)	1x100nt (100SE)	Stranded	NEBNext Ultra Directional RNA Library Preparation Kit	1092.v2.2.M	1087-1089		20673931			SRR14106880
Oregon-R-modENCODE		Control; 72hr; Four_Day_Adults; Whole organism; Rep 1; LIB= 1087.v5.2.F	Conventionally-reared	not applicable	eclosion + 4 days	female	Rep 1	Control	72hr	PolyA(+)	1x100nt (100SE)	Stranded	NEBNext Ultra Directional RNA Library Preparation Kit	1087.v5.2.F			14679298			SRR14106886
Oregon-R-modENCODE		Control; 72hr; Four_Day_Adults; Whole organism; Rep 2; LIB= 1088.v5.2.F	Conventionally-reared	not applicable	eclosion + 4 days	female	Rep 2	Control	72hr	PolyA(+)	1x100nt (100SE)	Stranded	NEBNext Ultra Directional RNA Library Preparation Kit	1088.v5.2.F			18910084			SRR14106870
Oregon-R-modENCODE		Control; 72hr; Four_Day_Adults; Whole organism; Rep 3; LIB= 1089.v5.2 .F	Conventionally-reared	not applicable	eclosion + 4 days	female	Rep 3	Control	72hr	PolyA(+)	1x100nt (100SE)	Stranded	NEBNext Ultra Directional RNA Library Preparation Kit	1089.v5.2 .F			17032679			SRR14106774
Oregon-R-modENCODE		Glyphosate 41.4mM; 72hr; Four_Day_Adults; Whole organism; Rep 1; LIB= 1090.v5.2 .F	Conventionally-reared	not applicable	eclosion + 4 days	female	Rep 1	Glyphosate 41.4mM	72hr	PolyA(+)	1x100nt (100SE)	Stranded	NEBNext Ultra Directional RNA Library Preparation Kit	1090.v5.2 .F	1087-1089		18498336			SRR14106876
Oregon-R-modENCODE		Glyphosate 41.4mM; 72hr; Four_Day_Adults; Whole organism; Rep 2; LIB= 1091.v5.2.F	Conventionally-reared	not applicable	eclosion + 4 days	female	Rep 2	Glyphosate 41.4mM	72hr	PolyA(+)	1x100nt (100SE)	Stranded	NEBNext Ultra Directional RNA Library Preparation Kit	1091.v5.2.F	1087-1089		15250606			SRR14106871
Oregon-R-modENCODE		Glyphosate 41.4mM; 72hr; Four_Day_Adults; Whole organism; Rep 3; LIB= 1092.v5.2.F	Conventionally-reared	not applicable	eclosion + 4 days	female	Rep 3	Glyphosate 41.4mM	72hr	PolyA(+)	1x100nt (100SE)	Stranded	NEBNext Ultra Directional RNA Library Preparation Kit	1092.v5.2.F	1087-1089		25617332			SRR14106869
Oregon-R-modENCODE		Control; 72hr; Four_Day_Adults; Whole organism; Rep 1; LIB= 1087.v5.2.M	Conventionally-reared	not applicable	eclosion + 4 days	male	Rep 1	Control	72hr	PolyA(+)	1x100nt (100SE)	Stranded	NEBNext Ultra Directional RNA Library Preparation Kit	1087.v5.2.M			21544056			SRR14106775
Oregon-R-modENCODE		Control; 72hr; Four_Day_Adults; Whole organism; Rep 2; LIB= 1088.v5.2.M	Conventionally-reared	not applicable	eclosion + 4 days	male	Rep 2	Control	72hr	PolyA(+)	1x100nt (100SE)	Stranded	NEBNext Ultra Directional RNA Library Preparation Kit	1088.v5.2.M			15925521			SRR14106776
Oregon-R-modENCODE		Control; 72hr; Four_Day_Adults; Whole organism; Rep 3; LIB= 1089.v5.2 .M	Conventionally-reared	not applicable	eclosion + 4 days	male	Rep 3	Control	72hr	PolyA(+)	1x100nt (100SE)	Stranded	NEBNext Ultra Directional RNA Library Preparation Kit	1089.v5.2 .M			21004544			SRR14106864
Oregon-R-modENCODE		Glyphosate 41.4mM; 72hr; Four_Day_Adults; Whole organism; Rep 1; LIB= 1090.v5.2 .M	Conventionally-reared	not applicable	eclosion + 4 days	male	Rep 1	Glyphosate 41.4mM	72hr	PolyA(+)	1x100nt (100SE)	Stranded	NEBNext Ultra Directional RNA Library Preparation Kit	1090.v5.2 .M	1087-1089		27864938			SRR14106862
Oregon-R-modENCODE		Glyphosate 41.4mM; 72hr; Four_Day_Adults; Whole organism; Rep 2; LIB= 1091.v5.2.M	Conventionally-reared	not applicable	eclosion + 4 days	male	Rep 2	Glyphosate 41.4mM	72hr	PolyA(+)	1x100nt (100SE)	Stranded	NEBNext Ultra Directional RNA Library Preparation Kit	1091.v5.2.M	1087-1089		15770271			SRR14106861
Oregon-R-modENCODE		Glyphosate 41.4mM; 72hr; Four_Day_Adults; Whole organism; Rep 3; LIB= 1092.v5.2.M	Conventionally-reared	not applicable	eclosion + 4 days	male	Rep 3	Glyphosate 41.4mM	72hr	PolyA(+)	1x100nt (100SE)	Stranded	NEBNext Ultra Directional RNA Library Preparation Kit	1092.v5.2.M	1087-1089		16100374			SRR14106860
Oregon-R-modENCODE		Control; 0hr; Four_Day_Adults; Whole organism; Rep 1; LIB= 1145.v2.2.F	Conventionally-reared	not applicable	eclosion + 4 days	female	Rep 1	Control	0hr	PolyA(+)	1x100nt (100SE)	Stranded	NEBNext Ultra Directional RNA Library Preparation Kit	1145.v2.2.F			23339336			SRR14106777
Oregon-R-modENCODE		Control; 0hr; Four_Day_Adults; Whole organism; Rep 2; LIB= 1146.v2.2.F	Conventionally-reared	not applicable	eclosion + 4 days	female	Rep 2	Control	0hr	PolyA(+)	1x100nt (100SE)	Stranded	NEBNext Ultra Directional RNA Library Preparation Kit	1146.v2.2.F			15239987			SRR14106859
Oregon-R-modENCODE		Control; 0hr; Four_Day_Adults; Whole organism; Rep 3; LIB= 1147.v2.2.F	Conventionally-reared	not applicable	eclosion + 4 days	female	Rep 3	Control	0hr	PolyA(+)	1x100nt (100SE)	Stranded	NEBNext Ultra Directional RNA Library Preparation Kit	1147.v2.2.F			5653214			SRR14106765
Oregon-R-modENCODE		Control; 0hr; Four_Day_Adults; Whole organism; Rep 4; LIB= 1148.v2.2.F	Conventionally-reared	not applicable	eclosion + 4 days	female	Rep 4	Control	0hr	PolyA(+)	1x100nt (100SE)	Stranded	NEBNext Ultra Directional RNA Library Preparation Kit	1148.v2.2.F			9741648			SRR14106858
Oregon-R-modENCODE		Atrazine 2mM; 0hr; Four_Day_Adults; Whole organism; Rep 1; LIB= 1149.v2.2.F	Conventionally-reared	not applicable	eclosion + 4 days	female	Rep 1	Atrazine 2mM	0hr	PolyA(+)	1x100nt (100SE)	Stranded	NEBNext Ultra Directional RNA Library Preparation Kit	1149.v2.2.F	1145-1148		6654277			SRR14106766
Oregon-R-modENCODE		Atrazine 2mM; 0hr; Four_Day_Adults; Whole organism; Rep 2; LIB= 1150.v2.2.F	Conventionally-reared	not applicable	eclosion + 4 days	female	Rep 2	Atrazine 2mM	0hr	PolyA(+)	1x100nt (100SE)	Stranded	NEBNext Ultra Directional RNA Library Preparation Kit	1150.v2.2.F	1145-1148		9310957			SRR14106767
Oregon-R-modENCODE		Atrazine 2mM; 0hr; Four_Day_Adults; Whole organism; Rep 3; LIB= 1151.v2.2.F	Conventionally-reared	not applicable	eclosion + 4 days	female	Rep 3	Atrazine 2mM	0hr	PolyA(+)	1x100nt (100SE)	Stranded	NEBNext Ultra Directional RNA Library Preparation Kit	1151.v2.2.F	1145-1148		6821970			SRR14106856
Oregon-R-modENCODE		Atrazine 2mM; 0hr; Four_Day_Adults; Whole organism; Rep 4; LIB= 1152.v2.2.F	Conventionally-reared	not applicable	eclosion + 4 days	female	Rep 4	Atrazine 2mM	0hr	PolyA(+)	1x100nt (100SE)	Stranded	NEBNext Ultra Directional RNA Library Preparation Kit	1152.v2.2.F	1145-1148		5089074			SRR14106768
Oregon-R-modENCODE		Control; 0hr; Four_Day_Adults; Whole organism; Rep 1; LIB= 1145.v2.2.M	Conventionally-reared	not applicable	eclosion + 4 days	male	Rep 1	Control	0hr	PolyA(+)	1x100nt (100SE)	Stranded	NEBNext Ultra Directional RNA Library Preparation Kit	1145.v2.2.M			5704909			SRR14106855
Oregon-R-modENCODE		Control; 0hr; Four_Day_Adults; Whole organism; Rep 2; LIB= 1146.v2.2.M	Conventionally-reared	not applicable	eclosion + 4 days	male	Rep 2	Control	0hr	PolyA(+)	1x100nt (100SE)	Stranded	NEBNext Ultra Directional RNA Library Preparation Kit	1146.v2.2.M			7745795			SRR14106877
Oregon-R-modENCODE		Control; 0hr; Four_Day_Adults; Whole organism; Rep 3; LIB= 1147.v2.2.M	Conventionally-reared	not applicable	eclosion + 4 days	male	Rep 3	Control	0hr	PolyA(+)	1x100nt (100SE)	Stranded	NEBNext Ultra Directional RNA Library Preparation Kit	1147.v2.2.M			7391114			SRR14106854
Oregon-R-modENCODE		Control; 0hr; Four_Day_Adults; Whole organism; Rep 4; LIB= 1148.v2.2.M	Conventionally-reared	not applicable	eclosion + 4 days	male	Rep 4	Control	0hr	PolyA(+)	1x100nt (100SE)	Stranded	NEBNext Ultra Directional RNA Library Preparation Kit	1148.v2.2.M			7583358			SRR14106878
Oregon-R-modENCODE		Atrazine 2mM; 0hr; Four_Day_Adults; Whole organism; Rep 1; LIB= 1149.v2.2.M	Conventionally-reared	not applicable	eclosion + 4 days	male	Rep 1	Atrazine 2mM	0hr	PolyA(+)	1x100nt (100SE)	Stranded	NEBNext Ultra Directional RNA Library Preparation Kit	1149.v2.2.M	1145-1148		22901346			SRR14106853
Oregon-R-modENCODE		Atrazine 2mM; 0hr; Four_Day_Adults; Whole organism; Rep 2; LIB= 1150.v2.2.M	Conventionally-reared	not applicable	eclosion + 4 days	male	Rep 2	Atrazine 2mM	0hr	PolyA(+)	1x100nt (100SE)	Stranded	NEBNext Ultra Directional RNA Library Preparation Kit	1150.v2.2.M	1145-1148		20931215			SRR14106879
Oregon-R-modENCODE		Atrazine 2mM; 0hr; Four_Day_Adults; Whole organism; Rep 3; LIB= 1151.v2.2.M	Conventionally-reared	not applicable	eclosion + 4 days	male	Rep 3	Atrazine 2mM	0hr	PolyA(+)	1x100nt (100SE)	Stranded	NEBNext Ultra Directional RNA Library Preparation Kit	1151.v2.2.M	1145-1148		5517800			SRR14106852
Oregon-R-modENCODE		Atrazine 2mM; 0hr; Four_Day_Adults; Whole organism; Rep 4; LIB= 1152.v2.2.M	Conventionally-reared	not applicable	eclosion + 4 days	male	Rep 4	Atrazine 2mM	0hr	PolyA(+)	1x100nt (100SE)	Stranded	NEBNext Ultra Directional RNA Library Preparation Kit	1152.v2.2.M	1145-1148		6776828			SRR14106872
Oregon-R-modENCODE		Control; 72hr; Four_Day_Adults; Whole organism; Rep 1; LIB= 1145.v5.2.F	Conventionally-reared	not applicable	eclosion + 4 days	female	Rep 1	Control	72hr	PolyA(+)	1x100nt (100SE)	Stranded	NEBNext Ultra Directional RNA Library Preparation Kit	1145.v5.2.F			7749523			SRR14106850
Oregon-R-modENCODE		Control; 72hr; Four_Day_Adults; Whole organism; Rep 2; LIB= 1146.v5.2.F	Conventionally-reared	not applicable	eclosion + 4 days	female	Rep 2	Control	72hr	PolyA(+)	1x100nt (100SE)	Stranded	NEBNext Ultra Directional RNA Library Preparation Kit	1146.v5.2.F			11664864			SRR14106873
Oregon-R-modENCODE		Control; 72hr; Four_Day_Adults; Whole organism; Rep 3; LIB= 1147.v5.2.F	Conventionally-reared	not applicable	eclosion + 4 days	female	Rep 3	Control	72hr	PolyA(+)	1x100nt (100SE)	Stranded	NEBNext Ultra Directional RNA Library Preparation Kit	1147.v5.2.F			10214649			SRR14106849
Oregon-R-modENCODE		Control; 72hr; Four_Day_Adults; Whole organism; Rep 4; LIB= 1148.v5.2.F	Conventionally-reared	not applicable	eclosion + 4 days	female	Rep 4	Control	72hr	PolyA(+)	1x100nt (100SE)	Stranded	NEBNext Ultra Directional RNA Library Preparation Kit	1148.v5.2.F			25465676			SRR14106874
Oregon-R-modENCODE		Atrazine 2mM; 72hr; Four_Day_Adults; Whole organism; Rep 1; LIB= 1149.v5.2.F	Conventionally-reared	not applicable	eclosion + 4 days	female	Rep 1	Atrazine 2mM	72hr	PolyA(+)	1x100nt (100SE)	Stranded	NEBNext Ultra Directional RNA Library Preparation Kit	1149.v5.2.F	1145-1148		41257064			SRR14106848
Oregon-R-modENCODE		Atrazine 2mM; 72hr; Four_Day_Adults; Whole organism; Rep 2; LIB= 1150.v5.2.F	Conventionally-reared	not applicable	eclosion + 4 days	female	Rep 2	Atrazine 2mM	72hr	PolyA(+)	1x100nt (100SE)	Stranded	NEBNext Ultra Directional RNA Library Preparation Kit	1150.v5.2.F	1145-1148		36156495			SRR14106875
Oregon-R-modENCODE		Atrazine 2mM; 72hr; Four_Day_Adults; Whole organism; Rep 3; LIB= 1151.v5.2.F	Conventionally-reared	not applicable	eclosion + 4 days	female	Rep 3	Atrazine 2mM	72hr	PolyA(+)	1x100nt (100SE)	Stranded	NEBNext Ultra Directional RNA Library Preparation Kit	1151.v5.2.F	1145-1148		154064644			SRR14106847
Oregon-R-modENCODE		Atrazine 2mM; 72hr; Four_Day_Adults; Whole organism; Rep 4; LIB= 1152.v5.2.F	Conventionally-reared	not applicable	eclosion + 4 days	female	Rep 4	Atrazine 2mM	72hr	PolyA(+)	1x100nt (100SE)	Stranded	NEBNext Ultra Directional RNA Library Preparation Kit	1152.v5.2.F	1145-1148		50936324			SRR14106865
Oregon-R-modENCODE		Control; 72hr; Four_Day_Adults; Whole organism; Rep 1; LIB= 1145.v5.2.M	Conventionally-reared	not applicable	eclosion + 4 days	male	Rep 1	Control	72hr	PolyA(+)	1x100nt (100SE)	Stranded	NEBNext Ultra Directional RNA Library Preparation Kit	1145.v5.2.M			26046051			SRR14106846
Oregon-R-modENCODE		Control; 72hr; Four_Day_Adults; Whole organism; Rep 2; LIB= 1146.v5.2.M	Conventionally-reared	not applicable	eclosion + 4 days	male	Rep 2	Control	72hr	PolyA(+)	1x100nt (100SE)	Stranded	NEBNext Ultra Directional RNA Library Preparation Kit	1146.v5.2.M			17662544			SRR14106845
Oregon-R-modENCODE		Control; 72hr; Four_Day_Adults; Whole organism; Rep 3; LIB= 1147.v5.2.M	Conventionally-reared	not applicable	eclosion + 4 days	male	Rep 3	Control	72hr	PolyA(+)	1x100nt (100SE)	Stranded	NEBNext Ultra Directional RNA Library Preparation Kit	1147.v5.2.M			11842798			SRR14106867
Oregon-R-modENCODE		Control; 72hr; Four_Day_Adults; Whole organism; Rep 4; LIB= 1148.v5.2.M	Conventionally-reared	not applicable	eclosion + 4 days	male	Rep 4	Control	72hr	PolyA(+)	1x100nt (100SE)	Stranded	NEBNext Ultra Directional RNA Library Preparation Kit	1148.v5.2.M			10499411			SRR14106844
Oregon-R-modENCODE		Atrazine 2mM; 72hr; Four_Day_Adults; Whole organism; Rep 1; LIB= 1149.v5.2.M	Conventionally-reared	not applicable	eclosion + 4 days	male	Rep 1	Atrazine 2mM	72hr	PolyA(+)	1x100nt (100SE)	Stranded	NEBNext Ultra Directional RNA Library Preparation Kit	1149.v5.2.M	1145-1148		11946069			SRR14106868
Oregon-R-modENCODE		Atrazine 2mM; 72hr; Four_Day_Adults; Whole organism; Rep 2; LIB= 1150.v5.2.M	Conventionally-reared	not applicable	eclosion + 4 days	male	Rep 2	Atrazine 2mM	72hr	PolyA(+)	1x100nt (100SE)	Stranded	NEBNext Ultra Directional RNA Library Preparation Kit	1150.v5.2.M	1145-1148		16756087			SRR14106843
Oregon-R-modENCODE		Atrazine 2mM; 72hr; Four_Day_Adults; Whole organism; Rep 3; LIB= 1151.v5.2.M	Conventionally-reared	not applicable	eclosion + 4 days	male	Rep 3	Atrazine 2mM	72hr	PolyA(+)	1x100nt (100SE)	Stranded	NEBNext Ultra Directional RNA Library Preparation Kit	1151.v5.2.M	1145-1148		15238021			SRR14106842
Oregon-R-modENCODE		Atrazine 2mM; 72hr; Four_Day_Adults; Whole organism; Rep 4; LIB= 1152.v5.2.M	Conventionally-reared	not applicable	eclosion + 4 days	male	Rep 4	Atrazine 2mM	72hr	PolyA(+)	1x100nt (100SE)	Stranded	NEBNext Ultra Directional RNA Library Preparation Kit	1152.v5.2.M	1145-1148		23554123			SRR14106841
Oregon-R-modENCODE		Control; 72hr; Four_Day_Adults; Gut; Rep 1; LIB= 1145.v5.3.F	Conventionally-reared	Gut	eclosion + 4 days	female	Rep 1	Control	72hr	PolyA(+)	1x100nt (100SE)	Stranded	NEBNext Ultra Directional RNA Library Preparation Kit	1145.v5.3.F			11160755			SRR14106840
Oregon-R-modENCODE		Control; 72hr; Four_Day_Adults; Gut; Rep 2; LIB= 1146.v5.3.F	Conventionally-reared	Gut	eclosion + 4 days	female	Rep 2	Control	72hr	PolyA(+)	1x100nt (100SE)	Stranded	NEBNext Ultra Directional RNA Library Preparation Kit	1146.v5.3.F			13748668			SRR14106839
Oregon-R-modENCODE		Control; 72hr; Four_Day_Adults; Gut; Rep 3; LIB= 1147.v5.3.F	Conventionally-reared	Gut	eclosion + 4 days	female	Rep 3	Control	72hr	PolyA(+)	1x100nt (100SE)	Stranded	NEBNext Ultra Directional RNA Library Preparation Kit	1147.v5.3.F			14007318			SRR14106838
Oregon-R-modENCODE		Control; 72hr; Four_Day_Adults; Gut; Rep 4; LIB= 1148.v5.3.F	Conventionally-reared	Gut	eclosion + 4 days	female	Rep 4	Control	72hr	PolyA(+)	1x100nt (100SE)	Stranded	NEBNext Ultra Directional RNA Library Preparation Kit	1148.v5.3.F			12251287			SRR14106836
Oregon-R-modENCODE		Atrazine 2mM; 72hr; Four_Day_Adults; Gut; Rep 1; LIB= 1149.v5.3.F	Conventionally-reared	Gut	eclosion + 4 days	female	Rep 1	Atrazine 2mM	72hr	PolyA(+)	1x100nt (100SE)	Stranded	NEBNext Ultra Directional RNA Library Preparation Kit	1149.v5.3.F	1145-1148		19352060			SRR14106835
Oregon-R-modENCODE		Atrazine 2mM; 72hr; Four_Day_Adults; Gut; Rep 2; LIB= 1150.v5.3.F	Conventionally-reared	Gut	eclosion + 4 days	female	Rep 2	Atrazine 2mM	72hr	PolyA(+)	1x100nt (100SE)	Stranded	NEBNext Ultra Directional RNA Library Preparation Kit	1150.v5.3.F	1145-1148		20371207			SRR14106834
Oregon-R-modENCODE		Atrazine 2mM; 72hr; Four_Day_Adults; Gut; Rep 3; LIB= 1151.v5.3.F	Conventionally-reared	Gut	eclosion + 4 days	female	Rep 3	Atrazine 2mM	72hr	PolyA(+)	1x100nt (100SE)	Stranded	NEBNext Ultra Directional RNA Library Preparation Kit	1151.v5.3.F	1145-1148		14342684			SRR14106833
Oregon-R-modENCODE		Atrazine 2mM; 72hr; Four_Day_Adults; Gut; Rep 4; LIB= 1152.v5.3.F	Conventionally-reared	Gut	eclosion + 4 days	female	Rep 4	Atrazine 2mM	72hr	PolyA(+)	1x100nt (100SE)	Stranded	NEBNext Ultra Directional RNA Library Preparation Kit	1152.v5.3.F	1145-1148		13708811			SRR14106832
Oregon-R-modENCODE		Control; 72hr; Four_Day_Adults; Fat Body; Rep 1; LIB= 1145.v5.4.F	Conventionally-reared	Fat Body	eclosion + 4 days	female	Rep 1	Control	72hr	PolyA(+)	1x100nt (100SE)	Stranded	NEBNext Ultra Directional RNA Library Preparation Kit	1145.v5.4.F			10564956			SRR14106831
Oregon-R-modENCODE		Control; 72hr; Four_Day_Adults; Fat Body; Rep 2; LIB= 1146.v5.4.F	Conventionally-reared	Fat Body	eclosion + 4 days	female	Rep 2	Control	72hr	PolyA(+)	1x100nt (100SE)	Stranded	NEBNext Ultra Directional RNA Library Preparation Kit	1146.v5.4.F			26480754			SRR14106830
Oregon-R-modENCODE		Control; 72hr; Four_Day_Adults; Fat Body; Rep 3; LIB= 1147.v5.4.F	Conventionally-reared	Fat Body	eclosion + 4 days	female	Rep 3	Control	72hr	PolyA(+)	1x100nt (100SE)	Stranded	NEBNext Ultra Directional RNA Library Preparation Kit	1147.v5.4.F			15183954			SRR14106829
Oregon-R-modENCODE		Control; 72hr; Four_Day_Adults; Fat Body; Rep 4; LIB= 1149.v5.4.F	Conventionally-reared	Fat Body	eclosion + 4 days	female	Rep 4	Control	72hr	PolyA(+)	1x100nt (100SE)	Stranded	NEBNext Ultra Directional RNA Library Preparation Kit	1149.v5.4.F			32953713			SRR14106828
Oregon-R-modENCODE		Atrazine 2mM; 72hr; Four_Day_Adults; Fat Body; Rep 1; LIB= 1150.v5.4.F	Conventionally-reared	Fat Body	eclosion + 4 days	female	Rep 1	Atrazine 2mM	72hr	PolyA(+)	1x100nt (100SE)	Stranded	NEBNext Ultra Directional RNA Library Preparation Kit	1150.v5.4.F	1145-1148		37087150			SRR14106823
Oregon-R-modENCODE		Atrazine 2mM; 72hr; Four_Day_Adults; Fat Body; Rep 2; LIB= 1151.v5.4.F	Conventionally-reared	Fat Body	eclosion + 4 days	female	Rep 2	Atrazine 2mM	72hr	PolyA(+)	1x100nt (100SE)	Stranded	NEBNext Ultra Directional RNA Library Preparation Kit	1151.v5.4.F	1145-1148		26701923			SRR14106822
Oregon-R-modENCODE		Germ-Free; Atrazine 2mM; 72hr; Adult eclosion 8 days; whole organism; Rep 1; LIB= VID.1423-1425.V5.2.M	Germ-Free	whole organism	eclosion 8 days	male	Rep 1	Atrazine 2mM	72hr	PolyA()	1x100 (100SE)	Stranded	NEBNext Ultra Directional RNA Library Preparation Kit	VID.1423-1425.V5.2.M	1417-1422		25085284			SRR14197385
Oregon-R-modENCODE		Germ-Free; Atrazine 2mM; 72hr; Adult eclosion 8 days; whole organism; Rep 1; LIB= VID.1423-1425.V5.2.F	Germ-Free	whole organism	eclosion 8 days	female	Rep 1	Atrazine 2mM	72hr	PolyA()	1x100 (100SE)	Stranded	NEBNext Ultra Directional RNA Library Preparation Kit	VID.1423-1425.V5.2.F	1417-1422		28696789			SRR14197384
Oregon-R-modENCODE		Germ-Free; Atrazine 2mM; 72hr; Adult eclosion 8 days; whole organism; Rep 2; LIB= VID.1426-1428.V5.2.M	Germ-Free	whole organism	eclosion 8 days	male	Rep 2	Atrazine 2mM	72hr	PolyA()	1x100 (100SE)	Stranded	NEBNext Ultra Directional RNA Library Preparation Kit	VID.1426-1428.V5.2.M	1417-1422		24572909			SRR14197373
Oregon-R-modENCODE		Germ-Free; Atrazine 2mM; 72hr; Adult eclosion 8 days; whole organism; Rep 2; LIB= VID.1426-1428.V5.2.F	Germ-Free	whole organism	eclosion 8 days	female	Rep 2	Atrazine 2mM	72hr	PolyA()	1x100 (100SE)	Stranded	NEBNext Ultra Directional RNA Library Preparation Kit	VID.1426-1428.V5.2.F	1417-1422		25504056			SRR14197368
Oregon-R-modENCODE		Germ-Free; Atrazine 2mM; 72hr; Adult eclosion 8 days; whole organism; Rep 3; LIB= VID.1429-1431.V5.2.M	Germ-Free	whole organism	eclosion 8 days	male	Rep 3	Atrazine 2mM	72hr	PolyA()	1x100 (100SE)	Stranded	NEBNext Ultra Directional RNA Library Preparation Kit	VID.1429-1431.V5.2.M	1417-1422		17953636			SRR14197367
Oregon-R-modENCODE		Germ-Free; Atrazine 2mM; 72hr; Adult eclosion 8 days; whole organism; Rep 3; LIB= VID.1429-1431.V5.2.F	Germ-Free	whole organism	eclosion 8 days	female	Rep 3	Atrazine 2mM	72hr	PolyA()	1x100 (100SE)	Stranded	NEBNext Ultra Directional RNA Library Preparation Kit	VID.1429-1431.V5.2.F	1417-1422		26072462			SRR14197366
Oregon-R-modENCODE		Germ-Free; Control 0.25% DMSO; 72hr; Adult eclosion 8 days; whole organism; Rep 1; LIB= VID.1417-1419.V5.2.M	Germ-Free	whole organism	eclosion 8 days	male	Rep 1	Control 0.25% DMSO	72hr	PolyA()	1x100 (100SE)	Stranded	NEBNext Ultra Directional RNA Library Preparation Kit	VID.1417-1419.V5.2.M			12804818			SRR14197365
Oregon-R-modENCODE		Germ-Free; Control 0.25% DMSO; 72hr; Adult eclosion 8 days; whole organism; Rep 1; LIB= VID.1417-1419.V5.2.F	Germ-Free	whole organism	eclosion 8 days	female	Rep 1	Control 0.25% DMSO	72hr	PolyA()	1x100 (100SE)	Stranded	NEBNext Ultra Directional RNA Library Preparation Kit	VID.1417-1419.V5.2.F			1338347			SRR14197364
Oregon-R-modENCODE		Germ-Free; Control 0.25% DMSO; 72hr; Adult eclosion 8 days; whole organism; Rep 2; LIB= VID.1420-1422.V5.2.M	Germ-Free	whole organism	eclosion 8 days	male	Rep 2	Control 0.25% DMSO	72hr	PolyA()	1x100 (100SE)	Stranded	NEBNext Ultra Directional RNA Library Preparation Kit	VID.1420-1422.V5.2.M			12394366			SRR14197363
Oregon-R-modENCODE		Germ-Free; Control 0.25% DMSO; 72hr; Adult eclosion 8 days; whole organism; Rep 2; LIB= VID.1420-1422.V5.2.F	Germ-Free	whole organism	eclosion 8 days	female	Rep 2	Control 0.25% DMSO	72hr	PolyA()	1x100 (100SE)	Stranded	NEBNext Ultra Directional RNA Library Preparation Kit	VID.1420-1422.V5.2.F			18200697			SRR14197362
Oregon-R-modENCODE		Germ-Free; Control 0.25% DMSO; 72hr; Adult eclosion 8 days; whole organism; Rep 3; LIB= VID.1417-1422.V5.2.M	Germ-Free	whole organism	eclosion 8 days	male	Rep 3	Control 0.25% DMSO	72hr	PolyA()	1x100 (100SE)	Stranded	NEBNext Ultra Directional RNA Library Preparation Kit	VID.1417-1422.V5.2.M			13545671			SRR14197383
Oregon-R-modENCODE		Germ-Free; Control 0.25% DMSO; 72hr; Adult eclosion 8 days; whole organism; Rep 3; LIB= VID.1417-1422.V5.2.F	Germ-Free	whole organism	eclosion 8 days	female	Rep 3	Control 0.25% DMSO	72hr	PolyA()	1x100 (100SE)	Stranded	NEBNext Ultra Directional RNA Library Preparation Kit	VID.1417-1422.V5.2.F			54188528			SRR14197382
Oregon-R-modENCODE		Conventionally-reared; Atrazine 2mM; 72hr; Adult eclosion 8 days; whole organism; Rep 1; LIB= VID.1405-1407.V5.2.M	Conventionally-reared	whole organism	eclosion 8 days	male	Rep 1	Atrazine 2mM	72hr	PolyA()	1x100 (100SE)	Stranded	NEBNext Ultra Directional RNA Library Preparation Kit	VID.1405-1407.V5.2.M	1399-1404		29359678			SRR14197381
Oregon-R-modENCODE		Conventionally-reared; Atrazine 2mM; 72hr; Adult eclosion 8 days; whole organism; Rep 1; LIB= VID.1405-1407.V5.2.F	Conventionally-reared	whole organism	eclosion 8 days	female	Rep 1	Atrazine 2mM	72hr	PolyA()	1x100 (100SE)	Stranded	NEBNext Ultra Directional RNA Library Preparation Kit	VID.1405-1407.V5.2.F	1399-1404		28691465			SRR14197380
Oregon-R-modENCODE		Conventionally-reared; Atrazine 2mM; 72hr; Adult eclosion 8 days; whole organism; Rep 2; LIB= VID.1408-1410.V5.2.M	Conventionally-reared	whole organism	eclosion 8 days	male	Rep 2	Atrazine 2mM	72hr	PolyA()	1x100 (100SE)	Stranded	NEBNext Ultra Directional RNA Library Preparation Kit	VID.1408-1410.V5.2.M	1399-1404		27498460			SRR14197379
Oregon-R-modENCODE		Conventionally-reared; Atrazine 2mM; 72hr; Adult eclosion 8 days; whole organism; Rep 2; LIB= VID.1408-1410.V5.2.F	Conventionally-reared	whole organism	eclosion 8 days	female	Rep 2	Atrazine 2mM	72hr	PolyA()	1x100 (100SE)	Stranded	NEBNext Ultra Directional RNA Library Preparation Kit	VID.1408-1410.V5.2.F	1399-1404		28007167			SRR14197378
Oregon-R-modENCODE		Conventionally-reared; Atrazine 2mM; 72hr; Adult eclosion 8 days; whole organism; Rep 3; LIB= VID.1411-1413.V5.2.M	Conventionally-reared	whole organism	eclosion 8 days	male	Rep 3	Atrazine 2mM	72hr	PolyA()	1x100 (100SE)	Stranded	NEBNext Ultra Directional RNA Library Preparation Kit	VID.1411-1413.V5.2.M	1399-1404		14800280			SRR14197377
Oregon-R-modENCODE		Conventionally-reared; Atrazine 2mM; 72hr; Adult eclosion 8 days; whole organism; Rep 3; LIB= VID.1411-1413.V5.2.F	Conventionally-reared	whole organism	eclosion 8 days	female	Rep 3	Atrazine 2mM	72hr	PolyA()	1x100 (100SE)	Stranded	NEBNext Ultra Directional RNA Library Preparation Kit	VID.1411-1413.V5.2.F	1399-1404		20550803			SRR14197376
Oregon-R-modENCODE		Conventionally-reared; Control 0.25% DMSO; 72hr; Adult eclosion 8 days; whole organism; Rep 1; LIB= VID.1399-1401.V5.2.M	Conventionally-reared	whole organism	eclosion 8 days	male	Rep 1	Control 0.25% DMSO	72hr	PolyA()	1x100 (100SE)	Stranded	NEBNext Ultra Directional RNA Library Preparation Kit	VID.1399-1401.V5.2.M			12650578			SRR14197375
Oregon-R-modENCODE		Conventionally-reared; Control 0.25% DMSO; 72hr; Adult eclosion 8 days; whole organism; Rep 1; LIB= VID.1399-1401.V5.2.F	Conventionally-reared	whole organism	eclosion 8 days	female	Rep 1	Control 0.25% DMSO	72hr	PolyA()	1x100 (100SE)	Stranded	NEBNext Ultra Directional RNA Library Preparation Kit	VID.1399-1401.V5.2.F			16172262			SRR14197374
Oregon-R-modENCODE		Conventionally-reared; Control 0.25% DMSO; 72hr; Adult eclosion 8 days; whole organism; Rep 2; LIB= VID.1402-1404.V5.2.M	Conventionally-reared	whole organism	eclosion 8 days	male	Rep 2	Control 0.25% DMSO	72hr	PolyA()	1x100 (100SE)	Stranded	NEBNext Ultra Directional RNA Library Preparation Kit	VID.1402-1404.V5.2.M			10081398			SRR14197372
Oregon-R-modENCODE		Conventionally-reared; Control 0.25% DMSO; 72hr; Adult eclosion 8 days; whole organism; Rep 2; LIB= VID.1402-1404.V5.2.F	Conventionally-reared	whole organism	eclosion 8 days	female	Rep 2	Control 0.25% DMSO	72hr	PolyA()	1x100 (100SE)	Stranded	NEBNext Ultra Directional RNA Library Preparation Kit	VID.1402-1404.V5.2.F			110143174			SRR14197371
Oregon-R-modENCODE		Conventionally-reared; Control 0.25% DMSO; 72hr; Adult eclosion 8 days; whole organism; Rep 3; LIB= VID.1399-1404.V5.2.M	Conventionally-reared	whole organism	eclosion 8 days	male	Rep 3	Control 0.25% DMSO	72hr	PolyA()	1x100 (100SE)	Stranded	NEBNext Ultra Directional RNA Library Preparation Kit	VID.1399-1404.V5.2.M						SRR14197370
Oregon-R-modENCODE		Conventionally-reared; Control 0.25% DMSO; 72hr; Adult eclosion 8 days; whole organism; Rep 3; LIB= VID.1399-1404.V5.2.F	Conventionally-reared	whole organism	eclosion 8 days	female	Rep 3	Control 0.25% DMSO	72hr	PolyA()	1x100 (100SE)	Stranded	NEBNext Ultra Directional RNA Library Preparation Kit	VID.1399-1404.V5.2.F						SRR14197369

## Sheet: 16S_Seq Datasets
id	Strain or Stock	Biological ID	Description	Diet	Organ/Tissue	Age	Sex	Biological Replicate	Treatment	Treatment Duration	Read Type	Library Type	Library ID#	Corresponding Controls	# of Mate Pairs	# of Single Reads	SRA Sample Accession	Sample_Plate	Sample_Well	I7_Index_ID	index	I5_Index_ID	index2	GenomeFolder	Sample_Project		Flowcell ID	Adapter	AdapterRead2	Notes
	Oregon-R-modENCODE		Control; 0h; Adult eclosion + 5 days; Fecal; Rep 1; LIB= 1087_V2_F1_MF		Fecal	eclosion + 5 days	pooled male and female	Rep 1	Control	0h	2x250 (250PE)	NEBNext Ultra DNA Library Prep Kit for Illumina Rev 3.0, Q5 Hot Start HiFi PCR Master Mix	1087_V2_F1_MF		124389		SRR14147519
	Oregon-R-modENCODE		Control; 0h; Adult eclosion + 5 days; Fecal; Rep 2; LIB= 1088_V2_F1_MF		Fecal	eclosion + 5 days	pooled male and female	Rep 2	Control	0h	2x250 (250PE)	NEBNext Ultra DNA Library Prep Kit for Illumina Rev 3.0, Q5 Hot Start HiFi PCR Master Mix	1088_V2_F1_MF		112490		SRR14147514
	Oregon-R-modENCODE		Control; 0h; Adult eclosion + 5 days; Fecal; Rep 3; LIB= 1089_V2_F1_MF		Fecal	eclosion + 5 days	pooled male and female	Rep 3	Control	0h	2x250 (250PE)	NEBNext Ultra DNA Library Prep Kit for Illumina Rev 3.0, Q5 Hot Start HiFi PCR Master Mix	1089_V2_F1_MF		133100		SRR14147510
	Oregon-R-modENCODE		Glyphosate 2mM; 0h; Adult eclosion + 5 days; Fecal; Rep 1; LIB= 1090_V2_F1_MF		Fecal	eclosion + 5 days	pooled male and female	Rep 1	Glyphosate 2mM	0h	2x250 (250PE)	NEBNext Ultra DNA Library Prep Kit for Illumina Rev 3.0, Q5 Hot Start HiFi PCR Master Mix	1090_V2_F1_MF	1087-1089	137740		SRR14147505
	Oregon-R-modENCODE		Glyphosate 2mM; 0h; Adult eclosion + 5 days; Fecal; Rep 2; LIB= 1091_V2_F1_MF		Fecal	eclosion + 5 days	pooled male and female	Rep 2	Glyphosate 2mM	0h	2x250 (250PE)	NEBNext Ultra DNA Library Prep Kit for Illumina Rev 3.0, Q5 Hot Start HiFi PCR Master Mix	1091_V2_F1_MF	1087-1089	134961		SRR14147501
	Oregon-R-modENCODE		Glyphosate 2mM; 0h; Adult eclosion + 5 days; Fecal; Rep 3; LIB= 1092_V2_F1_MF		Fecal	eclosion + 5 days	pooled male and female	Rep 3	Glyphosate 2mM	0h	2x250 (250PE)	NEBNext Ultra DNA Library Prep Kit for Illumina Rev 3.0, Q5 Hot Start HiFi PCR Master Mix	1092_V2_F1_MF	1087-1089	128490		SRR14147497
	Oregon-R-modENCODE		Control; 24h; Adult eclosion + 6 days; Fecal; Rep 1; LIB= 1087_V3_F1_MF		Fecal	eclosion + 6 days	pooled male and female	Rep 1	Control	24h	2x250 (250PE)	NEBNext Ultra DNA Library Prep Kit for Illumina Rev 3.0, Q5 Hot Start HiFi PCR Master Mix	1087_V3_F1_MF		118245		SRR14147518
	Oregon-R-modENCODE		Control; 24h; Adult eclosion + 6 days; Fecal; Rep 2; LIB= 1088_V3_F1_MF		Fecal	eclosion + 6 days	pooled male and female	Rep 2	Control	24h	2x250 (250PE)	NEBNext Ultra DNA Library Prep Kit for Illumina Rev 3.0, Q5 Hot Start HiFi PCR Master Mix	1088_V3_F1_MF		118336		SRR14147513
	Oregon-R-modENCODE		Control; 24h; Adult eclosion + 6 days; Fecal; Rep 3; LIB= 1089_V3_F1_MF		Fecal	eclosion + 6 days	pooled male and female	Rep 3	Control	24h	2x250 (250PE)	NEBNext Ultra DNA Library Prep Kit for Illumina Rev 3.0, Q5 Hot Start HiFi PCR Master Mix	1089_V3_F1_MF		121242		SRR14147509
	Oregon-R-modENCODE		Glyphosate 2mM; 24h; Adult eclosion + 6 days; Fecal; Rep 1; LIB= 1090_V3_F1_MF		Fecal	eclosion + 6 days	pooled male and female	Rep 1	Glyphosate 2mM	24h	2x250 (250PE)	NEBNext Ultra DNA Library Prep Kit for Illumina Rev 3.0, Q5 Hot Start HiFi PCR Master Mix	1090_V3_F1_MF	1087-1089	117934		SRR14147504
	Oregon-R-modENCODE		Glyphosate 2mM; 24h; Adult eclosion + 6 days; Fecal; Rep 2; LIB= 1091_V3_F1_MF		Fecal	eclosion + 6 days	pooled male and female	Rep 2	Glyphosate 2mM	24h	2x250 (250PE)	NEBNext Ultra DNA Library Prep Kit for Illumina Rev 3.0, Q5 Hot Start HiFi PCR Master Mix	1091_V3_F1_MF	1087-1089	112610		SRR14147500
	Oregon-R-modENCODE		Glyphosate 2mM; 24h; Adult eclosion + 6 days; Fecal; Rep 3; LIB= 1092_V3_F1_MF		Fecal	eclosion + 6 days	pooled male and female	Rep 3	Glyphosate 2mM	24h	2x250 (250PE)	NEBNext Ultra DNA Library Prep Kit for Illumina Rev 3.0, Q5 Hot Start HiFi PCR Master Mix	1092_V3_F1_MF	1087-1089	122135		SRR14147496
	Oregon-R-modENCODE		Control; 48h; Adult eclosion + 7 days; Fecal; Rep 1; LIB= 1087_V4_F1_MF		Fecal	eclosion + 7 days	pooled male and female	Rep 1	Control	48h	2x250 (250PE)	NEBNext Ultra DNA Library Prep Kit for Illumina Rev 3.0, Q5 Hot Start HiFi PCR Master Mix	1087_V4_F1_MF		117151		SRR14147516
	Oregon-R-modENCODE		Control; 48h; Adult eclosion + 7 days; Fecal; Rep 2; LIB= 1088_V4_F1_MF		Fecal	eclosion + 7 days	pooled male and female	Rep 2	Control	48h	2x250 (250PE)	NEBNext Ultra DNA Library Prep Kit for Illumina Rev 3.0, Q5 Hot Start HiFi PCR Master Mix	1088_V4_F1_MF		121944		SRR14147512
	Oregon-R-modENCODE		Control; 48h; Adult eclosion + 7 days; Fecal; Rep 3; LIB= 1089_V4_F1_MF		Fecal	eclosion + 7 days	pooled male and female	Rep 3	Control	48h	2x250 (250PE)	NEBNext Ultra DNA Library Prep Kit for Illumina Rev 3.0, Q5 Hot Start HiFi PCR Master Mix	1089_V4_F1_MF		131895		SRR14147508
	Oregon-R-modENCODE		Glyphosate 2mM; 48h; Adult eclosion + 7 days; Fecal; Rep 1; LIB= 1090_V4_F1_MF		Fecal	eclosion + 7 days	pooled male and female	Rep 1	Glyphosate 2mM	48h	2x250 (250PE)	NEBNext Ultra DNA Library Prep Kit for Illumina Rev 3.0, Q5 Hot Start HiFi PCR Master Mix	1090_V4_F1_MF	1087-1089	137473		SRR14147503
	Oregon-R-modENCODE		Glyphosate 2mM; 48h; Adult eclosion + 7 days; Fecal; Rep 2; LIB= 1091_V4_F1_MF		Fecal	eclosion + 7 days	pooled male and female	Rep 2	Glyphosate 2mM	48h	2x250 (250PE)	NEBNext Ultra DNA Library Prep Kit for Illumina Rev 3.0, Q5 Hot Start HiFi PCR Master Mix	1091_V4_F1_MF	1087-1089	128829		SRR14147499
	Oregon-R-modENCODE		Glyphosate 2mM; 48h; Adult eclosion + 7 days; Fecal; Rep 3; LIB= 1092_V4_F1_MF		Fecal	eclosion + 7 days	pooled male and female	Rep 3	Glyphosate 2mM	48h	2x250 (250PE)	NEBNext Ultra DNA Library Prep Kit for Illumina Rev 3.0, Q5 Hot Start HiFi PCR Master Mix	1092_V4_F1_MF	1087-1089	118130		SRR14147494
	Oregon-R-modENCODE		Control; 72h; Adult eclosion + 8 days; Fecal; Rep 1; LIB= 1087_V5_F1_MF		Fecal	eclosion + 8 days	pooled male and female	Rep 1	Control	72h	2x250 (250PE)	NEBNext Ultra DNA Library Prep Kit for Illumina Rev 3.0, Q5 Hot Start HiFi PCR Master Mix	1087_V5_F1_MF		120494		SRR14147515
	Oregon-R-modENCODE		Control; 72h; Adult eclosion + 8 days; Fecal; Rep 2; LIB= 1088_V5_F1_MF		Fecal	eclosion + 8 days	pooled male and female	Rep 2	Control	72h	2x250 (250PE)	NEBNext Ultra DNA Library Prep Kit for Illumina Rev 3.0, Q5 Hot Start HiFi PCR Master Mix	1088_V5_F1_MF		106733		SRR14147511
	Oregon-R-modENCODE		Control; 72h; Adult eclosion + 8 days; Fecal; Rep 3; LIB= 1089_V5_F1_MF		Fecal	eclosion + 8 days	pooled male and female	Rep 3	Control	72h	2x250 (250PE)	NEBNext Ultra DNA Library Prep Kit for Illumina Rev 3.0, Q5 Hot Start HiFi PCR Master Mix	1089_V5_F1_MF		128133		SRR14147507
	Oregon-R-modENCODE		Glyphosate 2mM; 72h; Adult eclosion + 8 days; Fecal; Rep 1; LIB= 1090_V5_F1_MF		Fecal	eclosion + 8 days	pooled male and female	Rep 1	Glyphosate 2mM	72h	2x250 (250PE)	NEBNext Ultra DNA Library Prep Kit for Illumina Rev 3.0, Q5 Hot Start HiFi PCR Master Mix	1090_V5_F1_MF	1087-1089	99227		SRR14147502
	Oregon-R-modENCODE		Glyphosate 2mM; 72h; Adult eclosion + 8 days; Fecal; Rep 2; LIB= 1091_V5_F1_MF		Fecal	eclosion + 8 days	pooled male and female	Rep 2	Glyphosate 2mM	72h	2x250 (250PE)	NEBNext Ultra DNA Library Prep Kit for Illumina Rev 3.0, Q5 Hot Start HiFi PCR Master Mix	1091_V5_F1_MF	1087-1089	106902		SRR14147498
	Oregon-R-modENCODE		Glyphosate 2mM; 72h; Adult eclosion + 8 days; Fecal; Rep 3; LIB= 1092_V5_F1_MF		Fecal	eclosion + 8 days	pooled male and female	Rep 3	Glyphosate 2mM	72h	2x250 (250PE)	NEBNext Ultra DNA Library Prep Kit for Illumina Rev 3.0, Q5 Hot Start HiFi PCR Master Mix	1092_V5_F1_MF	1087-1089	116080		SRR14147493
	Oregon-R-modENCODE		Control; 0h; Adult eclosion + 5 days; Fecal; Rep 1; LIB= 1081_V2_F1_R_MF		Fecal	eclosion + 5 days	pooled male and female	Rep 1	Control	0h	2x250 (250PE)	NEBNext Ultra DNA Library Prep Kit for Illumina Rev 3.0, Q5 Hot Start HiFi PCR Master Mix	1081_V2_F1_R_MF		#N/A		SRR14147551
	Oregon-R-modENCODE		Control; 0h; Adult eclosion + 5 days; Fecal; Rep 2; LIB= 1082_V2_F1_R_MF		Fecal	eclosion + 5 days	pooled male and female	Rep 2	Control	0h	2x250 (250PE)	NEBNext Ultra DNA Library Prep Kit for Illumina Rev 3.0, Q5 Hot Start HiFi PCR Master Mix	1082_V2_F1_R_MF		#N/A		SRR14147545
	Oregon-R-modENCODE		Control; 0h; Adult eclosion + 5 days; Fecal; Rep 3; LIB= 1083_V2_F1_R_MF		Fecal	eclosion + 5 days	pooled male and female	Rep 3	Control	0h	2x250 (250PE)	NEBNext Ultra DNA Library Prep Kit for Illumina Rev 3.0, Q5 Hot Start HiFi PCR Master Mix	1083_V2_F1_R_MF		#N/A		SRR14147540
	Oregon-R-modENCODE		Paraquat 8mM; 0h; Adult eclosion + 5 days; Fecal; Rep 1; LIB= 1084_V2_F1_R_MF		Fecal	eclosion + 5 days	pooled male and female	Rep 1	Paraquat 8mM	0h	2x250 (250PE)	NEBNext Ultra DNA Library Prep Kit for Illumina Rev 3.0, Q5 Hot Start HiFi PCR Master Mix	1084_V2_F1_R_MF	1081-1083	#N/A		SRR14147534
	Oregon-R-modENCODE		Paraquat 8mM; 0h; Adult eclosion + 5 days; Fecal; Rep 2; LIB= 1085_V2_F1_R_MF		Fecal	eclosion + 5 days	pooled male and female	Rep 2	Paraquat 8mM	0h	2x250 (250PE)	NEBNext Ultra DNA Library Prep Kit for Illumina Rev 3.0, Q5 Hot Start HiFi PCR Master Mix	1085_V2_F1_R_MF	1081-1083	#N/A		SRR14147529
	Oregon-R-modENCODE		Paraquat 8mM; 0h; Adult eclosion + 5 days; Fecal; Rep 3; LIB= 1086_V2_F1_R_MF		Fecal	eclosion + 5 days	pooled male and female	Rep 3	Paraquat 8mM	0h	2x250 (250PE)	NEBNext Ultra DNA Library Prep Kit for Illumina Rev 3.0, Q5 Hot Start HiFi PCR Master Mix	1086_V2_F1_R_MF	1081-1083	#N/A		SRR14147523
	Oregon-R-modENCODE		Control; 24h; Adult eclosion + 6 days; Fecal; Rep 1; LIB= 1075_V3_F1_MF		Fecal	eclosion + 6 days	pooled male and female	Rep 1	Control	24h	2x250 (250PE)	NEBNext Ultra DNA Library Prep Kit for Illumina Rev 3.0, Q5 Hot Start HiFi PCR Master Mix	1075_V3_F1_MF		112923		SRR14147562
	Oregon-R-modENCODE		Control; 24h; Adult eclosion + 6 days; Fecal; Rep 2; LIB= 1076_V3_F1_MF		Fecal	eclosion + 6 days	pooled male and female	Rep 2	Control	24h	2x250 (250PE)	NEBNext Ultra DNA Library Prep Kit for Illumina Rev 3.0, Q5 Hot Start HiFi PCR Master Mix	1076_V3_F1_MF		99231		SRR14147539
	Oregon-R-modENCODE		Control; 24h; Adult eclosion + 6 days; Fecal; Rep 3; LIB= 1077_V3_F1_MF		Fecal	eclosion + 6 days	pooled male and female	Rep 3	Control	24h	2x250 (250PE)	NEBNext Ultra DNA Library Prep Kit for Illumina Rev 3.0, Q5 Hot Start HiFi PCR Master Mix	1077_V3_F1_MF		104219		SRR14147506
	Oregon-R-modENCODE		Atrazine 2mM; 24h; Adult eclosion + 6 days; Fecal; Rep 1; LIB= 1078_V3_F1_MF		Fecal	eclosion + 6 days	pooled male and female	Rep 1	Atrazine 2mM	24h	2x250 (250PE)	NEBNext Ultra DNA Library Prep Kit for Illumina Rev 3.0, Q5 Hot Start HiFi PCR Master Mix	1078_V3_F1_MF	1075-1077	87649		SRR14147491
	Oregon-R-modENCODE		Atrazine 2mM; 24h; Adult eclosion + 6 days; Fecal; Rep 2; LIB= 1079_V3_F1_MF		Fecal	eclosion + 6 days	pooled male and female	Rep 2	Atrazine 2mM	24h	2x250 (250PE)	NEBNext Ultra DNA Library Prep Kit for Illumina Rev 3.0, Q5 Hot Start HiFi PCR Master Mix	1079_V3_F1_MF	1075-1077	76689		SRR14147558
	Oregon-R-modENCODE		Atrazine 2mM; 24h; Adult eclosion + 6 days; Fecal; Rep 3; LIB= 1080_V3_F1_MF		Fecal	eclosion + 6 days	pooled male and female	Rep 3	Atrazine 2mM	24h	2x250 (250PE)	NEBNext Ultra DNA Library Prep Kit for Illumina Rev 3.0, Q5 Hot Start HiFi PCR Master Mix	1080_V3_F1_MF	1075-1077	93278		SRR14147555
	Oregon-R-modENCODE		Control; 48h; Adult eclosion + 7 days; Fecal; Rep 1; LIB= 1075_V4_F1_MF		Fecal	eclosion + 7 days	pooled male and female	Rep 1	Control	48h	2x250 (250PE)	NEBNext Ultra DNA Library Prep Kit for Illumina Rev 3.0, Q5 Hot Start HiFi PCR Master Mix	1075_V4_F1_MF		80928		SRR14147561
	Oregon-R-modENCODE		Control; 48h; Adult eclosion + 7 days; Fecal; Rep 2; LIB= 1076_V4_F1_MF		Fecal	eclosion + 7 days	pooled male and female	Rep 2	Control	48h	2x250 (250PE)	NEBNext Ultra DNA Library Prep Kit for Illumina Rev 3.0, Q5 Hot Start HiFi PCR Master Mix	1076_V4_F1_MF		93582		SRR14147528
	Oregon-R-modENCODE		Control; 48h; Adult eclosion + 7 days; Fecal; Rep 3; LIB= 1077_V4_F1_MF		Fecal	eclosion + 7 days	pooled male and female	Rep 3	Control	48h	2x250 (250PE)	NEBNext Ultra DNA Library Prep Kit for Illumina Rev 3.0, Q5 Hot Start HiFi PCR Master Mix	1077_V4_F1_MF		98326		SRR14147495
	Oregon-R-modENCODE		Atrazine 2mM; 48h; Adult eclosion + 7 days; Fecal; Rep 1; LIB= 1078_V4_F1_MF		Fecal	eclosion + 7 days	pooled male and female	Rep 1	Atrazine 2mM	48h	2x250 (250PE)	NEBNext Ultra DNA Library Prep Kit for Illumina Rev 3.0, Q5 Hot Start HiFi PCR Master Mix	1078_V4_F1_MF	1075-1077	111709		SRR14147560
	Oregon-R-modENCODE		Atrazine 2mM; 48h; Adult eclosion + 7 days; Fecal; Rep 2; LIB= 1079_V4_F1_MF		Fecal	eclosion + 7 days	pooled male and female	Rep 2	Atrazine 2mM	48h	2x250 (250PE)	NEBNext Ultra DNA Library Prep Kit for Illumina Rev 3.0, Q5 Hot Start HiFi PCR Master Mix	1079_V4_F1_MF	1075-1077	88539		SRR14147557
	Oregon-R-modENCODE		Atrazine 2mM; 48h; Adult eclosion + 7 days; Fecal; Rep 3; LIB= 1080_V4_F1_MF		Fecal	eclosion + 7 days	pooled male and female	Rep 3	Atrazine 2mM	48h	2x250 (250PE)	NEBNext Ultra DNA Library Prep Kit for Illumina Rev 3.0, Q5 Hot Start HiFi PCR Master Mix	1080_V4_F1_MF	1075-1077	101381		SRR14147554
	Oregon-R-modENCODE		Control; 72h; Adult eclosion + 8 days; Fecal; Rep 1; LIB= 1075_V5_F1_MF		Fecal	eclosion + 8 days	pooled male and female	Rep 1	Control	72h	2x250 (250PE)	NEBNext Ultra DNA Library Prep Kit for Illumina Rev 3.0, Q5 Hot Start HiFi PCR Master Mix	1075_V5_F1_MF		104245		SRR14147550
	Oregon-R-modENCODE		Control; 72h; Adult eclosion + 8 days; Fecal; Rep 2; LIB= 1076_V5_F1_MF		Fecal	eclosion + 8 days	pooled male and female	Rep 2	Control	72h	2x250 (250PE)	NEBNext Ultra DNA Library Prep Kit for Illumina Rev 3.0, Q5 Hot Start HiFi PCR Master Mix	1076_V5_F1_MF		21857		SRR14147517
	Oregon-R-modENCODE		Control; 72h; Adult eclosion + 8 days; Fecal; Rep 3; LIB= 1077_V5_F1_MF		Fecal	eclosion + 8 days	pooled male and female	Rep 3	Control	72h	2x250 (250PE)	NEBNext Ultra DNA Library Prep Kit for Illumina Rev 3.0, Q5 Hot Start HiFi PCR Master Mix	1077_V5_F1_MF		72284		SRR14147492
	Oregon-R-modENCODE		Atrazine 2mM; 72h; Adult eclosion + 8 days; Fecal; Rep 1; LIB= 1078_V5_F1_MF		Fecal	eclosion + 8 days	pooled male and female	Rep 1	Atrazine 2mM	72h	2x250 (250PE)	NEBNext Ultra DNA Library Prep Kit for Illumina Rev 3.0, Q5 Hot Start HiFi PCR Master Mix	1078_V5_F1_MF	1075-1077	95636		SRR14147559
	Oregon-R-modENCODE		Atrazine 2mM; 72h; Adult eclosion + 8 days; Fecal; Rep 2; LIB= 1079_V5_F1_MF		Fecal	eclosion + 8 days	pooled male and female	Rep 2	Atrazine 2mM	72h	2x250 (250PE)	NEBNext Ultra DNA Library Prep Kit for Illumina Rev 3.0, Q5 Hot Start HiFi PCR Master Mix	1079_V5_F1_MF	1075-1077	77182		SRR14147556
	Oregon-R-modENCODE		Atrazine 2mM; 72h; Adult eclosion + 8 days; Fecal; Rep 3; LIB= 1080_V5_F1_MF		Fecal	eclosion + 8 days	pooled male and female	Rep 3	Atrazine 2mM	72h	2x250 (250PE)	NEBNext Ultra DNA Library Prep Kit for Illumina Rev 3.0, Q5 Hot Start HiFi PCR Master Mix	1080_V5_F1_MF	1075-1077	77534		SRR14147553
	Oregon-R-modENCODE		Control; 0h; Adult eclosion + 5 days; Fecal; Rep 1; LIB= 1081_V2_F1_MF		Fecal	eclosion + 5 days	pooled male and female	Rep 1	Control	0h	2x250 (250PE)	NEBNext Ultra DNA Library Prep Kit for Illumina Rev 3.0, Q5 Hot Start HiFi PCR Master Mix	1081_V2_F1_MF		43512		SRR14147552
	Oregon-R-modENCODE		Control; 0h; Adult eclosion + 5 days; Fecal; Rep 2; LIB= 1082_V2_F1_MF		Fecal	eclosion + 5 days	pooled male and female	Rep 2	Control	0h	2x250 (250PE)	NEBNext Ultra DNA Library Prep Kit for Illumina Rev 3.0, Q5 Hot Start HiFi PCR Master Mix	1082_V2_F1_MF		99879		SRR14147546
	Oregon-R-modENCODE		Control; 0h; Adult eclosion + 5 days; Fecal; Rep 3; LIB= 1083_V2_F1_MF		Fecal	eclosion + 5 days	pooled male and female	Rep 3	Control	0h	2x250 (250PE)	NEBNext Ultra DNA Library Prep Kit for Illumina Rev 3.0, Q5 Hot Start HiFi PCR Master Mix	1083_V2_F1_MF		92706		SRR14147541
	Oregon-R-modENCODE		Paraquat 8mM; 0h; Adult eclosion + 5 days; Fecal; Rep 1; LIB= 1084_V2_F1_MF		Fecal	eclosion + 5 days	pooled male and female	Rep 1	Paraquat 8mM	0h	2x250 (250PE)	NEBNext Ultra DNA Library Prep Kit for Illumina Rev 3.0, Q5 Hot Start HiFi PCR Master Mix	1084_V2_F1_MF	1081-1083	99219		SRR14147535
	Oregon-R-modENCODE		Paraquat 8mM; 0h; Adult eclosion + 5 days; Fecal; Rep 2; LIB= 1085_V2_F1_MF		Fecal	eclosion + 5 days	pooled male and female	Rep 2	Paraquat 8mM	0h	2x250 (250PE)	NEBNext Ultra DNA Library Prep Kit for Illumina Rev 3.0, Q5 Hot Start HiFi PCR Master Mix	1085_V2_F1_MF	1081-1083	95548		SRR14147530
	Oregon-R-modENCODE		Paraquat 8mM; 0h; Adult eclosion + 5 days; Fecal; Rep 3; LIB= 1086_V2_F1_MF		Fecal	eclosion + 5 days	pooled male and female	Rep 3	Paraquat 8mM	0h	2x250 (250PE)	NEBNext Ultra DNA Library Prep Kit for Illumina Rev 3.0, Q5 Hot Start HiFi PCR Master Mix	1086_V2_F1_MF	1081-1083	111267		SRR14147524
	Oregon-R-modENCODE		Control; 24h; Adult eclosion + 6 days; Fecal; Rep 1; LIB= 1081_V3_F1_MF		Fecal	eclosion + 6 days	pooled male and female	Rep 1	Control	24h	2x250 (250PE)	NEBNext Ultra DNA Library Prep Kit for Illumina Rev 3.0, Q5 Hot Start HiFi PCR Master Mix	1081_V3_F1_MF		99402		SRR14147549
	Oregon-R-modENCODE		Control; 24h; Adult eclosion + 6 days; Fecal; Rep 2; LIB= 1082_V3_F1_MF		Fecal	eclosion + 6 days	pooled male and female	Rep 2	Control	24h	2x250 (250PE)	NEBNext Ultra DNA Library Prep Kit for Illumina Rev 3.0, Q5 Hot Start HiFi PCR Master Mix	1082_V3_F1_MF		86149		SRR14147544
	Oregon-R-modENCODE		Control; 24h; Adult eclosion + 6 days; Fecal; Rep 3; LIB= 1083_V3_F1_MF		Fecal	eclosion + 6 days	pooled male and female	Rep 3	Control	24h	2x250 (250PE)	NEBNext Ultra DNA Library Prep Kit for Illumina Rev 3.0, Q5 Hot Start HiFi PCR Master Mix	1083_V3_F1_MF		82862		SRR14147538
	Oregon-R-modENCODE		Paraquat 8mM; 24h; Adult eclosion + 6 days; Fecal; Rep 1; LIB= 1084_V3_F1_MF		Fecal	eclosion + 6 days	pooled male and female	Rep 1	Paraquat 8mM	24h	2x250 (250PE)	NEBNext Ultra DNA Library Prep Kit for Illumina Rev 3.0, Q5 Hot Start HiFi PCR Master Mix	1084_V3_F1_MF	1081-1083	91118		SRR14147533
	Oregon-R-modENCODE		Paraquat 8mM; 24h; Adult eclosion + 6 days; Fecal; Rep 2; LIB= 1085_V3_F1_MF		Fecal	eclosion + 6 days	pooled male and female	Rep 2	Paraquat 8mM	24h	2x250 (250PE)	NEBNext Ultra DNA Library Prep Kit for Illumina Rev 3.0, Q5 Hot Start HiFi PCR Master Mix	1085_V3_F1_MF	1081-1083	79842		SRR14147527
	Oregon-R-modENCODE		Paraquat 8mM; 24h; Adult eclosion + 6 days; Fecal; Rep 3; LIB= 1086_V3_F1_MF		Fecal	eclosion + 6 days	pooled male and female	Rep 3	Paraquat 8mM	24h	2x250 (250PE)	NEBNext Ultra DNA Library Prep Kit for Illumina Rev 3.0, Q5 Hot Start HiFi PCR Master Mix	1086_V3_F1_MF	1081-1083	95979		SRR14147522
	Oregon-R-modENCODE		Control; 48h; Adult eclosion + 7 days; Fecal; Rep 1; LIB= 1081_V4_F1_MF		Fecal	eclosion + 7 days	pooled male and female	Rep 1	Control	48h	2x250 (250PE)	NEBNext Ultra DNA Library Prep Kit for Illumina Rev 3.0, Q5 Hot Start HiFi PCR Master Mix	1081_V4_F1_MF		84327		SRR14147548
	Oregon-R-modENCODE		Control; 48h; Adult eclosion + 7 days; Fecal; Rep 2; LIB= 1082_V4_F1_MF		Fecal	eclosion + 7 days	pooled male and female	Rep 2	Control	48h	2x250 (250PE)	NEBNext Ultra DNA Library Prep Kit for Illumina Rev 3.0, Q5 Hot Start HiFi PCR Master Mix	1082_V4_F1_MF		88592		SRR14147543
	Oregon-R-modENCODE		Control; 48h; Adult eclosion + 7 days; Fecal; Rep 3; LIB= 1083_V4_F1_MF		Fecal	eclosion + 7 days	pooled male and female	Rep 3	Control	48h	2x250 (250PE)	NEBNext Ultra DNA Library Prep Kit for Illumina Rev 3.0, Q5 Hot Start HiFi PCR Master Mix	1083_V4_F1_MF		89892		SRR14147537
	Oregon-R-modENCODE		Paraquat 8mM; 48h; Adult eclosion + 7 days; Fecal; Rep 1; LIB= 1084_V4_F1_MF		Fecal	eclosion + 7 days	pooled male and female	Rep 1	Paraquat 8mM	48h	2x250 (250PE)	NEBNext Ultra DNA Library Prep Kit for Illumina Rev 3.0, Q5 Hot Start HiFi PCR Master Mix	1084_V4_F1_MF	1081-1083	96824		SRR14147532
	Oregon-R-modENCODE		Paraquat 8mM; 48h; Adult eclosion + 7 days; Fecal; Rep 2; LIB= 1085_V4_F1_MF		Fecal	eclosion + 7 days	pooled male and female	Rep 2	Paraquat 8mM	48h	2x250 (250PE)	NEBNext Ultra DNA Library Prep Kit for Illumina Rev 3.0, Q5 Hot Start HiFi PCR Master Mix	1085_V4_F1_MF	1081-1083	98769		SRR14147526
	Oregon-R-modENCODE		Paraquat 8mM; 48h; Adult eclosion + 7 days; Fecal; Rep 3; LIB= 1086_V4_F1_MF		Fecal	eclosion + 7 days	pooled male and female	Rep 3	Paraquat 8mM	48h	2x250 (250PE)	NEBNext Ultra DNA Library Prep Kit for Illumina Rev 3.0, Q5 Hot Start HiFi PCR Master Mix	1086_V4_F1_MF	1081-1083	95132		SRR14147521
	Oregon-R-modENCODE		Control; 72h; Adult eclosion + 8 days; Fecal; Rep 1; LIB= 1081_V5_F1_MF		Fecal	eclosion + 8 days	pooled male and female	Rep 1	Control	72h	2x250 (250PE)	NEBNext Ultra DNA Library Prep Kit for Illumina Rev 3.0, Q5 Hot Start HiFi PCR Master Mix	1081_V5_F1_MF		103915		SRR14147547
	Oregon-R-modENCODE		Control; 72h; Adult eclosion + 8 days; Fecal; Rep 2; LIB= 1082_V5_F1_MF		Fecal	eclosion + 8 days	pooled male and female	Rep 2	Control	72h	2x250 (250PE)	NEBNext Ultra DNA Library Prep Kit for Illumina Rev 3.0, Q5 Hot Start HiFi PCR Master Mix	1082_V5_F1_MF		113021		SRR14147542
	Oregon-R-modENCODE		Control; 72h; Adult eclosion + 8 days; Fecal; Rep 3; LIB= 1083_V5_F1_MF		Fecal	eclosion + 8 days	pooled male and female	Rep 3	Control	72h	2x250 (250PE)	NEBNext Ultra DNA Library Prep Kit for Illumina Rev 3.0, Q5 Hot Start HiFi PCR Master Mix	1083_V5_F1_MF		91894		SRR14147536
	Oregon-R-modENCODE		Paraquat 8mM; 72h; Adult eclosion + 8 days; Fecal; Rep 1; LIB= 1084_V5_F1_MF		Fecal	eclosion + 8 days	pooled male and female	Rep 1	Paraquat 8mM	72h	2x250 (250PE)	NEBNext Ultra DNA Library Prep Kit for Illumina Rev 3.0, Q5 Hot Start HiFi PCR Master Mix	1084_V5_F1_MF	1081-1083	94663		SRR14147531
	Oregon-R-modENCODE		Paraquat 8mM; 72h; Adult eclosion + 8 days; Fecal; Rep 2; LIB= 1085_V5_F1_MF		Fecal	eclosion + 8 days	pooled male and female	Rep 2	Paraquat 8mM	72h	2x250 (250PE)	NEBNext Ultra DNA Library Prep Kit for Illumina Rev 3.0, Q5 Hot Start HiFi PCR Master Mix	1085_V5_F1_MF	1081-1083	73029		SRR14147525
	Oregon-R-modENCODE		Paraquat 8mM; 72h; Adult eclosion + 8 days; Fecal; Rep 3; LIB= 1086_V5_F1_MF		Fecal	eclosion + 8 days	pooled male and female	Rep 3	Paraquat 8mM	72h	2x250 (250PE)	NEBNext Ultra DNA Library Prep Kit for Illumina Rev 3.0, Q5 Hot Start HiFi PCR Master Mix	1086_V5_F1_MF	1081-1083	108090		SRR14147520

## Sheet: WGS_Metagenomics Datasets
Strain or Stock	Cell Line	Biological ID	Description	Treatment	Concentration	Organ/Tissue	Age	Sex	Timepoint	Biological Replicate	Read Type	Library Type	Library ID#	# of Mate Pairs	# of Single Reads	Spike In Pool	GEO/SRA Sample Accession	Sample_Plate	Sample_Well	I7_Index_ID	index	I5_Index_ID	index2	GenomeFolder	Sample_Project		Flowcell ID	Adapter	AdapterRead2
			Adult eclosion + 21 days; Female; Gut; Rep 1; LIB= 2.1.lib	None	Not applicable	Gut	eclosion + 21 days	Female		Rep 1	single	NEBNext Ultra DNA Library Prep Kit for Illumina	2.1.lib	N/A	7614075		SRR14197386
