# Supplementary material for: An integrated host-microbiome response to atrazine exposure mediates toxicity in Drosophila
Source: Commun Biol. 2021 Nov 24;4:1324. doi: 10.1038/s42003-021-02847-y (PMC8613235; doi:10.1038/s42003-021-02847-y)
Supplement: Supplementary file 5 — Supplementary Data 3 [file 42003_2021_2847_MOESM5_ESM.txt]

gene	baseMean	log2FoldChange	lfcSE	stat	pvalue	padj	FBgn
CG4302	5752.90887441094	1.12915550667237	0.0811936692778351	13.9069402419606	5.74865503065008e-44	9.05470653877694e-40	FBgn0027073
CG3775	6173.64365560791	1.46631445071373	0.107479792925711	13.6426988813351	2.2314669884888e-42	1.75739182678435e-38	FBgn0030425
pirk	379.604532640161	-2.00546505332455	0.151267173426883	-13.2577677488892	4.06825976580838e-40	2.13597198570826e-36	FBgn0034647
CG16775	135.152028469541	-3.14308360236397	0.254235948393165	-12.3628606506241	4.15116592819608e-35	1.63462536337541e-31	FBgn0036767
Sfp87B	5914.30926121261	-1.63960539479307	0.135247050551934	-12.1230399339724	7.97453434710454e-34	2.51213781002487e-30	FBgn0259975
et	1350.82275339171	1.86555355224271	0.154843110821319	12.0480242378718	1.98654635156486e-33	5.21501526391635e-30	FBgn0031055
frma	2583.05673456733	1.31562789539825	0.110878254774948	11.8655177074045	1.78793090368198e-32	4.02309995198497e-29	FBgn0029769
CG17841	10052.5940851654	0.834645266058469	0.0706359863793447	11.816147955747	3.22118724901438e-32	6.34211504490319e-29	FBgn0028480
Peb	32076.1252534959	-1.88478811376216	0.1621107613704	-11.6265453189483	3.02077061132239e-31	5.28668421099321e-28	FBgn0004181
CG8112	2514.64010510751	1.24484034586904	0.107335012137261	11.5977100210053	4.23252524692598e-31	6.66665051643311e-28	FBgn0037612
Cyp4d1	755.760402784104	1.99609137350397	0.176888965778668	11.284431251645	1.56651502620578e-29	2.24310710706975e-26	FBgn0005670
CG7900	1372.75064064114	1.03683129742807	0.0921143147395126	11.2559193471731	2.1655602175888e-29	2.84247824893677e-26	FBgn0037548
Adgf-D	2182.55480360945	0.998924558080527	0.0893147672575605	11.1843157492634	4.86644665610961e-29	5.8962616369525e-26	FBgn0038172
CG9649	2537.90935363411	1.30372270751044	0.116789659135751	11.1629977958498	6.1869485244227e-29	6.96075901487014e-26	FBgn0038211
CG31326	5846.49910448863	1.05074721442988	0.0948846200542657	11.0739465872229	1.67842357128425e-28	1.76245664475321e-25	FBgn0051326
alpha-Est1	3380.17110886017	1.25492533048845	0.114288024551552	10.9803746754096	4.7494982618793e-28	4.6755841951788e-25	FBgn0015568
Cyp309a2	2075.90396455146	1.08731438630008	0.0991974583253831	10.9611113495824	5.87731384108569e-28	5.44550413593769e-25	FBgn0041337
PebII	7497.15471548338	-1.5465366533378	0.141286565542841	-10.9460984304899	6.93717099983051e-28	6.07041002324057e-25	FBgn0011694
LysC	937.058971834984	-1.7475291681585	0.159888584259469	-10.9296681576878	8.31519432308878e-28	6.8932960938406e-25	FBgn0004426
CG31414	1100.8818254006	1.3313449502762	0.122285954126921	10.8871452962978	1.32735907448619e-27	1.0453616391116e-24	FBgn0051414
PGRP-SC1a	117.308399327257	-3.06832622214581	0.283517412170017	-10.8223554901306	2.69753941822242e-27	2.02328301792483e-24	FBgn0043576
Art7	632.881908603825	1.319649559641	0.122125679030063	10.805668145486	3.23592546895321e-27	2.31677554824919e-24	FBgn0034817
Acsl	21128.592513582	1.21671006922873	0.115207496530776	10.561032101793	4.51668069503411e-26	3.09314076641227e-23	FBgn0263120
Acp24A4	1675.97840674916	-1.60992534265397	0.153441358244152	-10.492121296869	9.38962607284594e-26	6.05065090146196e-23	FBgn0051779
CG14528	839.417700999361	1.45438237382699	0.138644748228745	10.4899925342102	9.60359802784262e-26	6.05065090146196e-23	FBgn0039611
Ela	2843.09675299206	1.65469706183073	0.159211641160477	10.3930657944973	2.66641804286175e-25	1.60463468499068e-22	FBgn0013949
CG4725	1159.37887547934	1.50256822629642	0.14464701240391	10.387827590249	2.81696059181212e-25	1.60463468499068e-22	FBgn0039022
CG13618	2867.45166847878	1.19247674559056	0.114808805691831	10.3866313947329	2.85250277314069e-25	1.60463468499068e-22	FBgn0039203
CG3246	3736.59892492069	1.16335476156038	0.112525412542157	10.3385958360699	4.71393782346921e-25	2.56031843646426e-22	FBgn0031538
Ugt86Da	2578.74513139365	0.943797075846024	0.0913769697839279	10.328609912079	5.23131790733875e-25	2.74661627861642e-22	FBgn0040259
LysE	1308.17370648209	-1.07717727505612	0.104571252315501	-10.3008929433701	6.98102468654068e-25	3.54703612379684e-22	FBgn0004428
DNaseII	1415.25714098981	1.12470602888232	0.109789237440002	10.2442284426736	1.25623147101671e-24	6.18340684374505e-22	FBgn0000477
Glt	7721.31352068035	1.30663369354687	0.127747584350359	10.228245803563	1.48179076522497e-24	7.07263222516923e-22	FBgn0001114
CG11395	8539.8556792726	1.2970879785699	0.127319981814946	10.1876230272729	2.25203116358677e-24	1.04328655463692e-21	FBgn0034200
Ance-4	2845.56673494395	1.35734666757662	0.133773242840963	10.1466230372415	3.43028245062489e-24	1.54372511085122e-21	FBgn0033366
MtnB	141.79476315699	-2.16687560235468	0.214753231077617	-10.0900721795032	6.11245562881009e-24	2.67436912803855e-21	FBgn0002869
CG3376	2096.63764160839	1.02170002316967	0.101667169447128	10.0494587262115	9.23733909242559e-24	3.9323602174269e-21	FBgn0034997
Nca	375.997697007305	-1.24266056916743	0.124177308832759	-10.0071468841464	1.41782494523219e-23	5.87688439798743e-21	FBgn0013303
CG8586	5763.49086894554	1.47625802103412	0.147895897156782	9.98173748842509	1.83229729266068e-23	7.400131963256e-21	FBgn0033320
CG7997	2908.33280049663	1.35338749744348	0.13613558347283	9.94146763776559	2.74748965295334e-23	1.0818927380917e-20	FBgn0034117
CG11899	3469.09315847578	0.825918803513079	0.0831395186876699	9.93413020125613	2.95745676845328e-23	1.13616833072945e-20	FBgn0014427
CG18249	630.243416997664	1.45542247371523	0.1466634100389	9.92355539346319	3.28829691614569e-23	1.23318963633835e-20	FBgn0037553
CG34220	16917.7093960039	-1.31819751790159	0.133490532032788	-9.87483904534747	5.35188104884802e-23	1.96040647442803e-20	FBgn0085249
CG5527	1116.96560901105	1.60680984217306	0.162817688310656	9.86876707834879	5.68591702858254e-23	2.03542907084554e-20	FBgn0039564
CG14526	3467.62099565001	1.32892465867547	0.134987879053898	9.84477027115053	7.22039914183004e-23	2.52730015295478e-20	FBgn0027578
CG31793	2478.56597003107	1.0857934531357	0.110594023832505	9.81783115858174	9.43515793805221e-23	3.23072114526653e-20	FBgn0051793
CG17322	1064.97879307545	1.10376733772818	0.112540953157068	9.80769494805776	1.0432434899497e-22	3.49619749153143e-20	FBgn0027070
CG9568	839.67804240549	-1.78686896552154	0.18432687622285	-9.69402293435073	3.19682743757973e-22	1.04902560352746e-19	FBgn0032087
Mtp	2941.0983744218	1.22397863868587	0.126837775147148	9.6499535510293	4.91779996350618e-22	1.58082178010583e-19	FBgn0266369
Muc11A	2829.99793562206	-1.3620879506045	0.141896638619119	-9.59915586344957	8.06018152987311e-22	2.53911838554063e-19	FBgn0052656
botv	941.761000023038	1.37258059023022	0.143030334924311	9.59642995282474	8.27614237022609e-22	2.55602977398885e-19	FBgn0027535
GNBP3	2349.78765580171	1.10263675422774	0.115356342523799	9.55852734322136	1.19444166823334e-21	3.61800975314295e-19	FBgn0040321
CG11127	629.948383423901	1.04749110918491	0.110082309444443	9.51552628638818	1.80795405324754e-21	5.37303477220794e-19	FBgn0033178
CG3505	1151.20769366777	1.08373707190941	0.114174981218022	9.49189621358444	2.26869189457194e-21	6.61743815396344e-19	FBgn0038250
Pu	792.754350146715	-1.26325917341432	0.133211737304827	-9.4830920981356	2.46857438842758e-21	7.0695482167496e-19	FBgn0003162
Scp1	4021.7510428664	-0.82881353878175	0.0877598640095483	-9.44410691761755	3.58447922560829e-21	1.00819879075993e-18	FBgn0020908
CG31705	13755.826492204	1.10679072440917	0.117288317797812	9.4364958521881	3.85454521366978e-21	1.06513932737742e-18	FBgn0028490
CG4408	909.756948474823	1.46066938215413	0.154873206294585	9.43138853453956	4.04695606411288e-21	1.09902767182486e-18	FBgn0039073
CG9759	150.697267326053	-1.78559192354018	0.189569182616055	-9.41920991006559	4.54495003440342e-21	1.19591735095776e-18	FBgn0038160
CG31704	1597.13321242471	-1.02143663918654	0.108444685687884	-9.41896444908657	4.5555863791166e-21	1.19591735095776e-18	FBgn0051704
RpS29	6478.72931527113	-0.997682292679439	0.106060769208969	-9.40670428962975	5.11937178112336e-21	1.3218889331881e-18	FBgn0261599
Cyp6t1	904.252530365967	1.26895694343642	0.134988725831613	9.40046611758776	5.43218842350275e-21	1.38003870739664e-18	FBgn0031182
CG5210	14410.1939937916	1.15201436112677	0.122892072595873	9.37419588418146	6.97050551361694e-21	1.74273702134889e-18	FBgn0013763
Not10	702.914314796043	1.01324165114643	0.108624660361581	9.32791548230055	1.0797346054079e-20	2.65732808902809e-18	FBgn0260444
CG3700	1402.60801235172	1.20586996614773	0.129397147128787	9.31913873609242	1.17288479745773e-20	2.84217052996258e-18	FBgn0034796
sowi	1117.69140052492	-1.05281284595772	0.11303313281008	-9.31419681808401	1.22878690597378e-20	2.93251856908984e-18	FBgn0037460
Cyp4d2	2199.83829657578	1.04218982626781	0.112425995408	9.2700075501724	1.86132747862774e-20	4.37578643520382e-18	FBgn0011576
Drs	1557.23744154246	-1.09805601171874	0.118679374841405	-9.25229015729235	2.1973327107714e-20	5.08973345990593e-18	FBgn0283461
Idgf5	1735.77383797695	1.26782943347559	0.137476990931382	9.22212091555301	2.9128073689729e-20	6.64922157517278e-18	FBgn0064237
CG8358	526.314256050307	1.16124715518477	0.126097357497615	9.20913156492387	3.28774016360913e-20	7.39788504528677e-18	FBgn0037727
CG4377	918.976234799502	-1.11594211142764	0.121253684844439	-9.20336658518318	3.46906989804667e-20	7.6959605583286e-18	FBgn0034664
CG43049	195.445933756653	-1.35820742457849	0.148048256044218	-9.1740859424432	4.55421669009869e-20	9.96298153968673e-18	FBgn0262351
CG3829	2705.23593734824	0.991492913210664	0.108145555204078	9.16813373734733	4.81278685737049e-20	1.03844117521154e-17	FBgn0035091
Cyp6d2	720.552778533619	1.34954528003356	0.147255716088857	9.16463765127607	4.97137071398699e-20	1.05816297454066e-17	FBgn0034756
Sfp24Ba	847.197377896801	-2.32693321660024	0.25474521603305	-9.13435491679005	6.57978725659107e-20	1.38184305438088e-17	FBgn0259951
Ost48	2457.12456304255	0.774239076008253	0.0849887002566139	9.10990606598906	8.24533293110204e-20	1.7088452499709e-17	FBgn0014868
CG17739	6123.28191312559	1.20348562839784	0.132600119147359	9.07605239072522	1.1258417963282e-19	2.30300443298252e-17	FBgn0033710
CG42821	309.791988461643	-1.74941484552484	0.193103543938765	-9.05946524772013	1.31091644489017e-19	2.63321372041245e-17	FBgn0262003
Irc	9811.83878717036	1.04724450199146	0.115607077244998	9.05865390725267	1.320702710384e-19	2.63321372041245e-17	FBgn0038465
CG42370	1319.95920162494	1.02861067658326	0.113717267242871	9.04533411259706	1.49208165180431e-19	2.9377222621962e-17	FBgn0259716
CR45231	145.989564510022	-2.03573815579067	0.225178509123828	-9.04055259852171	1.55881783905263e-19	3.03122713369358e-17	FBgn0266766
v	1715.70637189671	0.858956497968704	0.0953258860361545	9.01073710075903	2.0467613698915e-19	3.93152906550745e-17	FBgn0003965
fat-spondin	5347.98525459864	1.181509584215	0.131156839585211	9.00837186952333	2.09138144547263e-19	3.96883724670354e-17	FBgn0026721
CG40127	1719.27922086101	-0.692508759466918	0.0774616046488895	-8.94002599876228	3.89078822131031e-19	7.2956911040308e-17	FBgn0262116
CG5506	1669.28121228692	-0.917465742044268	0.10304830490223	-8.90325894166567	5.42304696906575e-19	1.00492250364417e-16	FBgn0036766
modSP	2167.32715525252	0.844448288889368	0.0948830839268873	8.89988240201027	5.59058892145488e-19	1.02392286164925e-16	FBgn0051217
CG9631	1210.03351529711	1.17267841967496	0.13208537297772	8.87818532240337	6.79599448035775e-19	1.23028316105669e-16	FBgn0027563
CG14529	278.296118876417	1.76806618434152	0.199175565406821	8.87692313427205	6.87352664421234e-19	1.23028316105669e-16	FBgn0039609
fon	12159.2747916197	1.28216293331959	0.144688051924989	8.8615674636653	7.88971811071079e-19	1.39630280855961e-16	FBgn0032773
CG9780	5205.16188824548	1.12373395071392	0.126945134684679	8.85212303334964	8.58699634896892e-19	1.5028197721401e-16	FBgn0037230
CG2736	4657.73340022955	0.868228186387691	0.0981229551828574	8.84836972928201	8.88070163442305e-19	1.53714210377799e-16	FBgn0035090
Spn43Ab	9018.68977860911	0.996719368663111	0.113055737808193	8.81617676366074	1.18434455536139e-18	2.02767511864101e-16	FBgn0024293
Cyp311a1	824.491448922816	1.33439150694919	0.151940074164285	8.78235392663013	1.60088407995671e-18	2.70972460557332e-16	FBgn0030367
CG1544	723.509304189182	1.19292120607848	0.135849164897295	8.78121854470255	1.61712978810166e-18	2.70972460557332e-16	FBgn0039827
Jon74E	4693.36496179429	-0.887263331639412	0.10129440862037	-8.75925279315949	1.96548883683589e-18	3.25878049147391e-16	FBgn0023197
CG13898	999.4684025595	-0.962033891415111	0.111189146922516	-8.6522283697843	5.05034552672622e-18	8.28624920744424e-16	FBgn0035161
Cyp9b2	6765.57340161119	1.19258840517068	0.138343301971017	8.6204997869758	6.66625080636397e-18	1.0824754273303e-15	FBgn0015039
CG42246	689.326110469624	1.30633343005499	0.151914936793327	8.59911117122203	8.0335838626479e-18	1.29119366755681e-15	FBgn0259098
CG13397	1060.94041124656	1.26458416485938	0.147897869875627	8.5503879530031	1.22675471058987e-17	1.95177913601021e-15	FBgn0014417
Cyp6a22	907.699937562702	1.09871657347559	0.128749822850987	8.53373270072161	1.41700018178043e-17	2.23191698632236e-15	FBgn0013773
CG14523	683.135021741242	1.36421658017403	0.160026175851	8.52495895074226	1.52864019749018e-17	2.38392195551166e-15	FBgn0039612
CG42369	5427.09084432706	0.942541704587467	0.110682743513037	8.51570601406759	1.65578400618455e-17	2.55688763543263e-15	FBgn0259715
GAA1	1460.99923921138	0.893351405986401	0.105437196961059	8.47282962497892	2.39502756687514e-17	3.66253196173304e-15	FBgn0029818
CG2604	6013.005255003	0.758763326436938	0.0896834725072321	8.46045882507227	2.6632757305496e-17	4.03358231075834e-15	FBgn0037298
cv-d	2286.29951884965	1.0067274752547	0.119693805170385	8.41085696809131	4.07025828857579e-17	6.06200464284719e-15	FBgn0265048
PGRP-SC1b	102.844054364557	-3.82394817342775	0.454658780959753	-8.41058906935804	4.07956632684783e-17	6.06200464284719e-15	FBgn0033327
prtp	3157.70797964482	0.773780898977447	0.0927691307832788	8.34093078639599	7.37080306541833e-17	1.08502354283555e-14	FBgn0030329
Nplp3	672.04120425684	-1.07014108645477	0.128539423047952	-8.3253920165454	8.40501230672238e-17	1.22580878558504e-14	FBgn0042201
CG6812	364.432860140064	-0.951087208033515	0.114407721654573	-8.31313825919111	9.32038229028991e-17	1.34683799499409e-14	FBgn0036843
CG6415	1488.56877668865	0.835161172072113	0.100564170327663	8.30475873614776	1.00022479833546e-16	1.43223098168926e-14	FBgn0032287
Spn42Da	2602.31776799216	0.909546777258704	0.110255282094483	8.24946215709896	1.59108981945915e-16	2.25777078795505e-14	FBgn0265137
CG15306	1168.4097815194	-0.732987727744761	0.0889787176615377	-8.23778704625685	1.75425064911547e-16	2.46707160484088e-14	FBgn0030191
Yeti	939.30425509475	-0.843279683265207	0.102477188998205	-8.22895018402562	1.88861295465024e-16	2.63252589811469e-14	FBgn0267398
nec	5225.4346996581	0.891032029680205	0.108309297780959	8.22673628151665	1.92383381125448e-16	2.64531524266944e-14	FBgn0002930
CG31445	1942.51960835311	0.749492440330707	0.0911096627804176	8.22626730753082	1.93137739132109e-16	2.64531524266944e-14	FBgn0051445
CG4723	780.340736075857	1.05128903073077	0.127918762568666	8.21841151071519	2.06216313362864e-16	2.80009754463661e-14	FBgn0039023
CG6967	156.198172670485	-2.25836399994458	0.275305442105236	-8.2031215317615	2.34224199680526e-16	3.13230861443769e-14	FBgn0034187
CG15829	39.0263209756971	-3.80713467930135	0.464120671373407	-8.20289832822018	2.34659651135577e-16	3.13230861443769e-14	FBgn0035743
CG17111	1204.30196502591	0.687065331062416	0.0838149799828282	8.19740494125489	2.45631907254357e-16	3.25121695055747e-14	FBgn0039048
Cyp28d1	3987.40881143302	0.863710786252449	0.105563694405111	8.18189237426526	2.79420569552763e-16	3.66762782585465e-14	FBgn0031689
CG9016	2181.95916153655	-1.05385274028501	0.129263517641552	-8.15274688104452	3.55749709896184e-16	4.63092039716925e-14	FBgn0031751
CG7872	1288.8688335643	0.859405856558728	0.106100377410048	8.09993213537186	5.49898549281066e-16	7.09955086043121e-14	FBgn0030658
CG8370	2069.77519845949	1.09413722184578	0.135255777799405	8.0893935892962	5.99625137825433e-16	7.67861426494991e-14	FBgn0034060
Ance-5	2020.67707585734	0.966753350056826	0.119565452615759	8.08555756622802	6.18804409431255e-16	7.86031310721912e-14	FBgn0035076
CG4729	3073.72166991763	0.594791275373308	0.0737056905507272	8.06981483965541	7.04048574055e-16	8.87157527195224e-14	FBgn0036623
GCS1	1653.80914999426	1.07884763688634	0.133783594852466	8.06412503772286	7.37622337608887e-16	9.22086463466474e-14	FBgn0030289
CG34457	446.348325118532	-1.00806936344112	0.12518978841969	-8.05232899716744	8.12331914577949e-16	1.0074834635053e-13	FBgn0085486
Cyp6a13	1192.03887691818	1.36310806664518	0.17024195509454	8.00688682110242	1.17648670850265e-15	1.44772204262697e-13	FBgn0033304
ergic53	4560.49057159992	0.720336612509618	0.0900405454965436	8.00013603357468	1.24281830553947e-15	1.51749078531413e-13	FBgn0035909
Cyp304a1	83.1638445410194	2.31248469132767	0.289428560598157	7.98982894621215	1.35126109901373e-15	1.63720873619733e-13	FBgn0038095
PGRP-SC2	2103.15824677516	-1.05537136577775	0.132136127673193	-7.98700086313987	1.38261123965508e-15	1.65621436240552e-13	FBgn0043575
oxt	1019.23174195228	1.01262918781052	0.126792243683562	7.98652313731235	1.38797724485765e-15	1.65621436240552e-13	FBgn0015360
Fhos	7026.53856909524	-0.744865340239113	0.0934122700793161	-7.97395609384774	1.53674153723422e-15	1.81994104909595e-13	FBgn0266084
Npc2e	62.5514814933666	-5.73553106943741	0.720674934964223	-7.95855494783115	1.74060096632563e-15	2.04598550899963e-13	FBgn0051410
Cyp9h1	1041.08855456853	1.40968065117678	0.177456555483257	7.94380713261268	1.96068376466885e-15	2.28760962794808e-13	FBgn0033775
CG14113	222.6114760361	-1.35150227783893	0.170270477515832	-7.93738466912602	2.0648889428488e-15	2.39075256287865e-13	FBgn0040814
PSR	1160.12976118517	0.996001348006725	0.125496087330389	7.93651315506425	2.07944321702987e-15	2.39075256287865e-13	FBgn0038948
CG33309	264.947396906598	-1.40783682811084	0.177540048773905	-7.92968593753009	2.19700785803517e-15	2.5076138240516e-13	FBgn0053309
CG42397	558.186985833544	-1.0630390220545	0.134251585691214	-7.91826045540758	2.40856425809603e-15	2.72930184383242e-13	FBgn0259748
CG4721	3659.80337774798	0.818097056493647	0.103652441776816	7.89269449392393	2.95730934785084e-15	3.32718425271418e-13	FBgn0039024
NimB2	6403.89436786305	1.22500330676532	0.155518091093225	7.87691835820567	3.35554006051504e-15	3.74844762362925e-13	FBgn0028543
CG10407	6882.97226758159	-0.621189317231987	0.0789527731296706	-7.86785938743098	3.60760727029498e-15	4.0016494446772e-13	FBgn0038395
Idgf2	4757.83690365847	0.705048608200047	0.0901739596028344	7.81876066333773	5.33459262500404e-15	5.87588590464605e-13	FBgn0020415
wdp	5535.12129532149	0.786542013651941	0.100854263996609	7.79879781462077	6.24997064024723e-15	6.83633941350932e-13	FBgn0034718
CG32649	1207.50647946587	0.691569421006645	0.0887701212801734	7.79056523786801	6.67100851727294e-15	7.24655552797007e-13	FBgn0052649
cDIP	2086.08505723949	0.907004618896467	0.116717963192862	7.77090855670395	7.79251412181407e-15	8.40684177621187e-13	FBgn0038865
CG1371	3071.42325999511	0.844329500711534	0.108924046340541	7.75154365888884	9.07821221377894e-15	9.7272735087913e-13	FBgn0033482
Ser7	1743.36139612481	0.766818118823752	0.0990664424790152	7.74044267296854	9.90712656325123e-15	1.05437263849845e-12	FBgn0019929
CG3011	5720.75383185388	0.714901947153669	0.0923908182178237	7.7378029650976	1.01149438767511e-14	1.06926497317253e-12	FBgn0029823
Glg1	3473.14239412123	0.863336140745314	0.111649255978837	7.73257406129923	1.05393466985004e-14	1.10670166565387e-12	FBgn0264561
Hmu	6497.493201323	0.752944046899516	0.0974501518969202	7.72645329168864	1.10584348647691e-14	1.15351925533098e-12	FBgn0015737
CG16957	372.944159222753	-0.96749664091435	0.125347724002596	-7.71850186042719	1.17704943806043e-14	1.21971748019012e-12	FBgn0032519
Wsck	792.97482561116	0.911582027064674	0.11821224007515	7.71140134460832	1.2444363759005e-14	1.28111878149077e-12	FBgn0046685
Spn43Ad	437.264622890337	1.34599222607903	0.174719888390576	7.70371500621693	1.32166434812424e-14	1.35178799657824e-12	FBgn0044011
CG5849	855.064805096204	0.989057477241847	0.128811624156602	7.67832471423079	1.61182509923762e-14	1.63792626697367e-12	FBgn0038897
Muc68E	203.840727770569	-1.22906241365589	0.160181657764276	-7.67292854132269	1.68113156012628e-14	1.69740405150956e-12	FBgn0053265
Ahcy13	3294.26998942193	0.75812660432177	0.0988570023472728	7.66892163752409	1.73448356749719e-14	1.74011787717505e-12	FBgn0014455
CG10420	796.63172620342	1.10417731286993	0.144146820997679	7.66008785506071	1.85805933653726e-14	1.85229700062015e-12	FBgn0039296
CG2202	799.861869312127	0.812551134154072	0.106206225454318	7.65069213860323	1.9990040508059e-14	1.98027124554992e-12	FBgn0030240
smt3	1393.26337930539	-0.60260254310169	0.078900587997056	-7.63749115689955	2.21495246778346e-14	2.18048227000358e-12	FBgn0264922
Idgf4	13491.3079350895	0.723707558488118	0.0949061051468556	7.62551110245509	2.43069389894259e-14	2.37800370200278e-12	FBgn0026415
CG31482	260.951544486812	-1.12270852056732	0.14736980052361	-7.61830793404279	2.57022562617167e-14	2.49898912579197e-12	FBgn0051482
Ance-3	1043.98309405222	1.07653680575204	0.141507057769237	7.60765450658724	2.79114756491585e-14	2.69713897515273e-12	FBgn0032536
CG13369	941.436031896143	0.705265653964821	0.0930007678189153	7.58343904577289	3.36513675961831e-14	3.23196762809439e-12	FBgn0025640
Obp56d	3647.01538318686	-0.766454384314652	0.10114501577947	-7.5777770996228	3.51525656398152e-14	3.355685220562e-12	FBgn0034470
Damm	460.526537188542	-1.61000019748011	0.213076859721036	-7.55595985217703	4.15782092702927e-14	3.94517092901434e-12	FBgn0033659
yellow-f2	1061.88701522195	1.00613378731737	0.133210820915912	7.5529433750167	4.25530034550148e-14	4.01348717017927e-12	FBgn0038105
CG9394	3536.45094925189	1.00493138551696	0.133197793855096	7.54465488077238	4.53486801646111e-14	4.25170869805232e-12	FBgn0034588
CG3368	1081.20891435345	1.05520838906353	0.139921234424484	7.54144568123455	4.64789670938111e-14	4.33189473783798e-12	FBgn0039508
Iris	3644.06177357665	0.924348416482852	0.122673520377612	7.53502804547824	4.88229881280529e-14	4.52359344708801e-12	FBgn0031305
CG31907	885.387626042	-0.813648211237001	0.108018299758655	-7.53250340965312	4.97766256619484e-14	4.58498029708392e-12	FBgn0051907
CG9248	1301.30560499928	0.716527143321598	0.095318230932967	7.51720983812109	5.5957568072653e-14	5.12434682972301e-12	FBgn0032923
TRAM	2437.46984583979	0.892501289170245	0.118760999391764	7.51510423237594	5.68656096748239e-14	5.17740010397775e-12	FBgn0040340
CG33120	1463.01720363693	0.938858434395891	0.125222941218944	7.49749546893614	6.50487227663972e-14	5.8884047832961e-12	FBgn0053120
CG16700	270.875422738784	-1.12660611305211	0.150597364306933	-7.48091520882115	7.38067896916305e-14	6.6430328253307e-12	FBgn0030816
CG10827	1492.29671267676	1.1885890687887	0.159037821277674	7.47362519958991	7.80151424721077e-14	6.98191198339868e-12	FBgn0038845
sls	15245.198559068	-0.917939397925326	0.122935249837739	-7.4668526654227	8.21356444083669e-14	7.30914426596716e-12	FBgn0086906
Cyp6g2	369.171383796909	0.90688303220724	0.122305328521079	7.4149102346832	1.21707211975169e-13	1.07697207630387e-11	FBgn0033696
CG9331	4649.54374197038	0.711190586980218	0.0960960703191956	7.40082903096772	1.35336887229154e-13	1.19088900041699e-11	FBgn0032889
SCOT	1802.83018735936	0.671485187658901	0.090875418536821	7.38907394838383	1.4785492692557e-13	1.29381275222481e-11	FBgn0035298
CG17751	242.558475589105	1.22927773257274	0.166425978226528	7.38633322557086	1.50933253328571e-13	1.31345285810957e-11	FBgn0038717
Gtp-bp	2558.817034345	0.735007632377083	0.0997237254853514	7.37043896825786	1.70067110395922e-13	1.47182805266273e-11	FBgn0010391
Sfp24Bb	3526.89940101905	-0.964195616823782	0.131233998689988	-7.34714804432262	2.02480566294567e-13	1.74277125666979e-11	FBgn0259952
CR45400	25.929132720162	-3.89256665635772	0.530426280321447	-7.33856296486434	2.15899337129715e-13	1.84816872778812e-11	FBgn0266949
Hexo1	2136.56229857646	0.728033743388842	0.0993279812756337	7.32959367580983	2.30851571049348e-13	1.96548275437745e-11	FBgn0041630
CG30203	285.478295195453	1.0708652276439	0.14660961708096	7.30419497005129	2.7893167283627e-13	2.36207138647532e-11	FBgn0050203
Cyp9c1	1007.47057147628	0.807291582589102	0.110562197871324	7.30169622286864	2.84162271113445e-13	2.39349729000421e-11	FBgn0015040
CG8839	4817.39005518493	0.944666652385776	0.129418891648369	7.29929487383058	2.89279716576723e-13	2.42364085946807e-11	FBgn0033717
t-cup	247.091462248516	-1.09889825930923	0.150602606456076	-7.29667490601978	2.949663307092e-13	2.45820882275165e-11	FBgn0051858
Eogt	510.586287705841	0.948689392619089	0.130399925643777	7.27522955197609	3.45831872424711e-13	2.86694622240086e-11	FBgn0264672
CG31769	2910.65009154682	0.64399830715272	0.0886063012453183	7.26808701076153	3.64613921523412e-13	3.00682401985092e-11	FBgn0051769
Cyp4e2	8226.51988585342	0.739477825660096	0.101846347737803	7.26072011500925	3.85034919537437e-13	3.15869011335113e-11	FBgn0014469
Cyp6g1	18163.2196499679	0.811776427894805	0.111873928848466	7.2561716232775	3.98199787847358e-13	3.24976417532836e-11	FBgn0025454
CG31915	310.325953528545	1.07587364661092	0.148408506373939	7.24940687631535	4.18600647924279e-13	3.3986488687914e-11	FBgn0051915
CG31077	929.2328603971	-1.14360171076794	0.157838105637313	-7.24540950457017	4.31134565927755e-13	3.48246181945029e-11	FBgn0051077
CG6012	617.854425488457	1.09990190651279	0.152000219176568	7.23618631914676	4.61477246253576e-13	3.70853474782657e-11	FBgn0032615
CG43075	112.807885092619	-1.43835811017677	0.198837991394526	-7.23381935257449	4.69596335123979e-13	3.75417500311955e-11	FBgn0262485
Irp-1A	1473.20416694618	0.781716093559578	0.108074113516895	7.23314832869178	4.71923465568962e-13	3.75417500311955e-11	FBgn0024958
CD98hc	5082.849371457	0.847383298373268	0.117540878238372	7.20926464965472	5.62548348679498e-13	4.45261258294009e-11	FBgn0037533
CR43278	447.671198286404	-0.862607624777411	0.119733205929503	-7.20441433168755	5.8293858623762e-13	4.59093283591437e-11	FBgn0262967
LysB	1056.25595651653	-1.14498903240682	0.159129838878937	-7.19531321387126	6.23175437812453e-13	4.88340115471838e-11	FBgn0004425
CG5167	3272.14483977031	0.595542124773485	0.0827947191973444	7.19299649237275	6.33845715901286e-13	4.94242765899067e-11	FBgn0038038
Cry	107.639096013271	-2.07161469591576	0.289049072026175	-7.16699998859768	7.66590386181495e-13	5.9480616614506e-11	FBgn0005664
CG7414	12080.5710219108	0.613934323230462	0.0860417913863462	7.13530382548365	9.65736031993716e-13	7.45652364702599e-11	FBgn0037135
Pgm	13802.3602616064	0.741315305138644	0.104051486040434	7.12450473653564	1.04455598343509e-12	8.0123587725505e-11	FBgn0003076
CG5532	830.381094088195	-0.76082795951321	0.106796892692541	-7.12406457090063	1.04789912205282e-12	8.0123587725505e-11	FBgn0034902
Pebp1	518.553948226889	-1.4877328780125	0.209089459222555	-7.11529353772421	1.11674901880613e-12	8.4975428962393e-11	FBgn0038973
Spn27A	2304.27683833555	0.82773027358415	0.116398689436165	7.11116489020341	1.15067563825711e-12	8.71276160854112e-11	FBgn0028990
aqrs	1838.48347389702	0.699738993837939	0.0984090270685748	7.11051632844959	1.15609623273766e-12	8.71276160854112e-11	FBgn0039598
Rab19	314.865642087131	-1.03214022670005	0.145697571203379	-7.08412788336254	1.3992265296775e-12	1.04948652709287e-10	FBgn0015793
alpha-PheRS	1010.38138930657	0.788756900582681	0.111443268953255	7.07765402066166	1.46615203786995e-12	1.09447207338813e-10	FBgn0030007
Def	119.07971647717	-2.11843330523523	0.300430120611689	-7.05133460294195	1.77209783800377e-12	1.31661853992441e-10	FBgn0010385
CG31937	2685.29546100345	0.969383504658292	0.137706587324074	7.03948535429883	1.92951161523821e-12	1.42684213387873e-10	FBgn0031360
CG31948	3285.48519600909	-0.526482924810505	0.0748742421789401	-7.03156265077484	2.0423312181488e-12	1.49833563233379e-10	FBgn0051948
CG15423	453.397169737905	-1.11996700678321	0.159284815515285	-7.0312226759351	2.04731458102031e-12	1.49833563233379e-10	FBgn0031580
RpS5a	8958.9591027443	-0.513105359844265	0.0729805033457881	-7.03071829215984	2.0547298367348e-12	1.49833563233379e-10	FBgn0002590
Sfp60F	7174.38690467469	-1.03359669808267	0.147113215439892	-7.0258589277112	2.12753338145801e-12	1.54427549729701e-10	FBgn0259968
CG2107	1209.46604317248	0.673627967281056	0.0959191899465372	7.02286964325405	2.1735699017671e-12	1.57045410654741e-10	FBgn0035383
Obp56a	426.314155944358	-1.11932401134214	0.159816782366428	-7.00379518826597	2.49120218221317e-12	1.79173176128035e-10	FBgn0034468
CG12448	600.907970896633	-0.879705378919085	0.125616846151505	-7.00308442593822	2.50387841777459e-12	1.79266313447125e-10	FBgn0028857
CG3835	5907.39565438536	0.514895752563415	0.0735407283988403	7.00150465971636	2.53228006660609e-12	1.80479381579694e-10	FBgn0023507
CG31709	2143.5210259032	-0.716986972139217	0.102522002618293	-6.99349362895968	2.6812404397063e-12	1.90235216963126e-10	FBgn0051709
RpL10	9884.11776528651	-0.603258715085171	0.0862794005966974	-6.99192056172285	2.71148407650872e-12	1.91518321475735e-10	FBgn0024733
CG10657	730.847177002433	-1.32077271139453	0.189069141064091	-6.98565987004091	2.83520200805609e-12	1.99362798343266e-10	FBgn0036289
Cyp28a5	1064.67779690448	1.12656275041416	0.161574702383139	6.97239563989889	3.11588789749817e-12	2.18126001215528e-10	FBgn0028940
AdenoK	1874.92984488864	0.685084345744567	0.0986573065626913	6.94408117972726	3.80931415014751e-12	2.65488969818466e-10	FBgn0036337
CG6429	211.758910915063	-0.98877150118391	0.142509986331408	-6.93826114672777	3.96955431553184e-12	2.75438105832343e-10	FBgn0046999
CG4406	838.848568907878	0.6750151241339	0.0975452484387559	6.92002055392488	4.51578120893868e-12	3.11965218517513e-10	FBgn0023545
CG13110	506.548702032861	-0.895247965475796	0.129490029788237	-6.9136439843272	4.72359762497479e-12	3.24896882930035e-10	FBgn0032111
CG18012	1277.12361804154	0.659811654465078	0.0955431842574307	6.90589977289523	4.98862112851917e-12	3.41633788675241e-10	FBgn0038552
CG5326	1490.07484056666	-0.814830774767934	0.118636475790292	-6.86829888817897	6.49719850351847e-12	4.43018933458526e-10	FBgn0038983
GlcT-1	737.741194102395	0.890743410894593	0.129728190039822	6.86622861708906	6.59214009181732e-12	4.4755516631989e-10	FBgn0067102
edin	21.6378894622791	-4.01133971422468	0.585214416121625	-6.85447863846027	7.15730649669331e-12	4.83840062787194e-10	FBgn0052185
cathD	12248.7082422371	0.632169635675782	0.0922619500931683	6.85189978140937	7.28756065742883e-12	4.90540033825477e-10	FBgn0029093
CG7768	1432.55187135973	-0.780358805315254	0.113928451884028	-6.84955155986504	7.40818455994991e-12	4.96537510654345e-10	FBgn0036415
pros	1252.78418526077	-0.865455618243693	0.126536411835211	-6.83957768117197	7.94269802099262e-12	5.3010778190108e-10	FBgn0004595
CG42853	829.412798815124	-0.720051164293785	0.105616947729224	-6.81757217733486	9.25918888546964e-12	6.15364911962162e-10	FBgn0262100
CG18301	742.036275163317	-1.32416683180636	0.195751937914358	-6.76451454792585	1.33756920008441e-11	8.8521228867771e-10	FBgn0032265
yip2	3858.82782481975	0.443260122189757	0.0656462212622664	6.75225646909465	1.45563265532998e-11	9.59316734481277e-10	FBgn0040064
alpha-Man-Ib	1177.44072233536	0.760966937786461	0.112756786357406	6.74874623842522	1.49128143950541e-11	9.78715581402071e-10	FBgn0039634
LpR2	11649.6441866138	0.896810878996406	0.133217368595905	6.73193659692187	1.67419599576457e-11	1.09420170660945e-09	FBgn0051092
l(1)G0289	5181.16541857302	0.619640944185686	0.0921217438165696	6.72632669024914	1.7399966960146e-11	1.13250776689777e-09	FBgn0028331
Cyp6w1	42482.9437230881	1.02654595789976	0.152637199130187	6.72539828920861	1.75112778118187e-11	1.13506229141546e-09	FBgn0033065
Pgant35A	438.77438656054	0.92980448316454	0.138320223301972	6.72211525522661	1.79105187304015e-11	1.15618270705965e-09	FBgn0001970
CG8329	2007.49972277999	-0.774671962055656	0.115264396355683	-6.72082608809378	1.80697161721619e-11	1.16169836501111e-09	FBgn0036022
CG15531	6600.82552813951	0.718281959487631	0.106969551089879	6.71482634234961	1.88290325410549e-11	1.20559386810633e-09	FBgn0039755
CG9629	1908.62754005128	0.749194897756352	0.111729371269577	6.70544270717072	2.00796664709393e-11	1.28046488495452e-09	FBgn0036857
CG7556	2050.91904243232	0.9287923016874	0.138537137064292	6.70428392970447	2.02396389355123e-11	1.28546190674699e-09	FBgn0030990
CG12239	1131.68955127527	-0.586770670826013	0.0876302854222382	-6.6959803679597	2.14230484831839e-11	1.35120841573177e-09	FBgn0029810
Sec63	5877.23025254954	0.668910285747704	0.099899664561844	6.69582113895496	2.14463909550468e-11	1.35120841573177e-09	FBgn0035771
CG5399	6069.93068107273	-0.51295465468261	0.0776928788655648	-6.60233810578955	4.04723154381281e-11	2.539758726956e-09	FBgn0038353
Atac2	279.291202918452	0.862054445507226	0.130730860494868	6.59411589768484	4.27797430507584e-11	2.67390370155752e-09	FBgn0032691
CG6650	1001.442909165	0.623501557682656	0.0947901974550599	6.57770080053118	4.77778401446279e-11	2.97450102813452e-09	FBgn0036402
Obp99c	6261.89918308336	0.575229341123193	0.0874962522933602	6.57433119757571	4.88723385485238e-11	3.03066222235354e-09	FBgn0039682
CG4835	94.8473006493865	-1.60969946865587	0.245173971048626	-6.56553981554843	5.18446975360843e-11	3.19100374672654e-09	FBgn0035607
Mal-A5	1898.58741820356	0.547277750014621	0.0833567676808345	6.56548670541183	5.18631806972252e-11	3.19100374672654e-09	FBgn0050359
Wbp2	2537.28934123688	-0.557645546562244	0.0850797673111316	-6.55438495174731	5.58716697423724e-11	3.42425941677863e-09	FBgn0036318
Spt-I	1264.55243399832	0.731657574823721	0.111683431127655	6.55117386201565	5.70865480149305e-11	3.48515588288051e-09	FBgn0086532
LysD	2311.16686675867	-1.15651208617158	0.176663735858172	-6.54640342882845	5.8939231194673e-11	3.58437000211311e-09	FBgn0004427
CG1309	2812.41681987328	0.552402180190856	0.0846141228804208	6.52848675121915	6.64374875720676e-11	4.02483410287553e-09	FBgn0035519
CG43251	295.989024518605	-1.23251387393488	0.188878691959761	-6.52542571714471	6.78086579644523e-11	4.09216157700417e-09	FBgn0262896
CG16989	2148.7072618432	0.846656361468012	0.129762881192893	6.52464212943497	6.81640866761732e-11	4.09791041693284e-09	FBgn0025621
Pex5	1754.397685039	0.584694240726874	0.0896433977846333	6.52244621663708	6.91698696919418e-11	4.14256508561892e-09	FBgn0023516
CG32141	688.989457499697	-0.785247280534153	0.120810300499107	-6.49983716032524	8.04069996514113e-11	4.79731307389917e-09	FBgn0052141
Mrp4	1687.56611920847	0.724028089060763	0.111482996214767	6.49451587815198	8.3300844547896e-11	4.95121359424117e-09	FBgn0263316
CG6659	1403.4952485771	0.778136066795096	0.120041461135128	6.48222755235516	9.03781906056122e-11	5.35168000086089e-09	FBgn0030946
epsilonTry	1764.74197913762	-0.604424424422323	0.093525620969759	-6.46266144137936	1.02877293004719e-10	6.06898967085143e-09	FBgn0010425
bt	15190.3992390786	-0.825218817981325	0.127755617969863	-6.45935443853427	1.05150572600929e-10	6.17995025760161e-09	FBgn0005666
CG5144	729.500749868401	-0.680937040586627	0.105834508253276	-6.43397934969427	1.24305754963629e-10	7.27858716145768e-09	FBgn0035957
atk	1094.75617066436	0.791183784645433	0.123011217451564	6.43180192047901	1.26100003734237e-10	7.35630058821472e-09	FBgn0036995
CG7720	3161.96227710398	0.553396497509106	0.0860843255155751	6.42853962315104	1.28835672555179e-10	7.48815748493217e-09	FBgn0038652
CG11576	1106.30981589859	0.597350422511229	0.0929910500457967	6.42374101827051	1.32965347342937e-10	7.6997690661713e-09	FBgn0039882
CG7227	59.0533946277794	1.83778438585112	0.286122393342686	6.42307078582984	1.33552349283189e-10	7.70543243062089e-09	FBgn0031970
CG8840	547.300418808722	-0.771409833661194	0.120140284365052	-6.42090900432054	1.35462988526818e-10	7.78714427841573e-09	FBgn0031531
CR18854	12185.6731403301	0.635503029841888	0.0990656018199688	6.41497167701846	1.40849045058537e-10	8.06617664881878e-09	FBgn0285991
CG5191	2095.46419354658	0.97030779099856	0.151277878979471	6.4140758552692	1.41679654506578e-10	8.06617664881878e-09	FBgn0038803
CG9129	1775.61992954528	-0.654545655207476	0.102051287361581	-6.41388925245341	1.41853274822094e-10	8.06617664881878e-09	FBgn0035196
PEK	1378.38543620321	0.532238947064829	0.0830222020928691	6.41080257627307	1.44755550627997e-10	8.20159956094095e-09	FBgn0037327
mino	7016.91285972315	0.797565924624198	0.124421158046947	6.41021139124309	1.45318001741892e-10	8.20395643525643e-09	FBgn0027579
Mal-B2	7670.5633056916	0.704936964408955	0.110397676914668	6.38543295574814	1.70913212366137e-10	9.61447859992509e-09	FBgn0032382
CG5080	2406.5287908512	0.719918231045254	0.112878144870511	6.37783542483902	1.79608366464587e-10	1.00676561572374e-08	FBgn0031313
CG14945	1189.73767863645	0.881550452907994	0.138250136806227	6.37648882867715	1.81193960515819e-10	1.01205179861158e-08	FBgn0032402
SkpB	287.258632666057	-0.860143474615092	0.135131679523695	-6.36522448064644	1.95004322935225e-10	1.08534031468294e-08	FBgn0026176
CG2254	6559.18999557615	0.609396217164612	0.0958573326125603	6.3573250011837	2.05297340898341e-10	1.13860507622879e-08	FBgn0029994
CG10734	2126.89235701616	-0.60303618610342	0.0950340260906433	-6.34547657202532	2.21737941319422e-10	1.22547168902534e-08	FBgn0034082
alt	4297.57253532301	0.677320500011584	0.106873859273144	6.33756939833639	2.33418083681107e-10	1.28551336925214e-08	FBgn0038535
CG7365	711.963100398507	0.799141272753057	0.126148505222141	6.33492462987027	2.3745732267805e-10	1.3032021914641e-08	FBgn0036939
CG5646	1002.2957075785	0.78741974374538	0.124351738146645	6.33219732575667	2.41694099912119e-10	1.32184853045687e-08	FBgn0039525
CG8314	705.792778633158	0.615619215706455	0.0972937483376277	6.32742829035777	2.49280752577067e-10	1.3586232297029e-08	FBgn0034057
CG12338	1371.38478607994	0.697898728004089	0.110313563330775	6.32649972434886	2.50784748181027e-10	1.36210709262047e-08	FBgn0033543
CG43246	89.7387461483578	-1.31404984938092	0.208099806349785	-6.31451740599985	2.71005821769842e-10	1.466877216047e-08	FBgn0262891
CG5850	1571.65412012197	0.530390781924114	0.0841717379713245	6.30129298393253	2.95172830423219e-10	1.59221481232744e-08	FBgn0032172
ine	1383.90372017089	0.569456209679083	0.09049615434647	6.29260120268631	3.1218965770907e-10	1.67825914627152e-08	FBgn0011603
CG43218	24.0892353729372	-2.8336030407932	0.450734323915943	-6.2866369176749	3.24416905163107e-10	1.73805805211704e-08	FBgn0262854
Cpr	59507.4520174863	0.670401942374969	0.106809712793135	6.27660092742106	3.46054783202813e-10	1.84769792889068e-08	FBgn0015623
Cpr67Fb	1138.76006738253	1.85941953637835	0.296335670825372	6.27470709550214	3.50293098401627e-10	1.86400898409595e-08	FBgn0036110
CG13324	117.171506215018	-1.73011142405971	0.275760970284717	-6.27395320763998	3.51994333169518e-10	1.8667551319034e-08	FBgn0033789
Esyt2	2123.08779218753	0.548532387170963	0.0874640842496432	6.27151580991029	3.57549985424486e-10	1.8898556444366e-08	FBgn0266758
Ccm3	761.393053119985	-0.674341982199398	0.107572707293217	-6.26870884973926	3.64054099142307e-10	1.91770928651092e-08	FBgn0038331
Ire1	2727.33715375524	0.758538076284033	0.121013776789031	6.26819603859177	3.65254768556457e-10	1.91770928651092e-08	FBgn0261984
CG32687	3624.70355421665	0.58245416440906	0.0930603941884419	6.25888348624038	3.87743416768863e-10	2.02901878987587e-08	FBgn0052687
l(2)not	515.932520502374	0.742768696377519	0.119077218539381	6.23770613294828	4.44033793185314e-10	2.3158861842589e-08	FBgn0011297
CG14196	1280.45656441636	0.642268312513311	0.102995080459846	6.23591252752801	4.4915204044666e-10	2.3348494353384e-08	FBgn0031002
Mlc2	13213.7423096742	-0.410808472614059	0.0660502426208324	-6.21963608782398	4.98309262004763e-10	2.58186486376218e-08	FBgn0002773
CG11655	877.424546501214	0.627123190027753	0.100968443243046	6.21108110499611	5.26213034503152e-10	2.71750213326529e-08	FBgn0030638
Mnt	1117.29760981765	-0.651122877880481	0.104892342169937	-6.20753492972434	5.38221486915374e-10	2.7704335426157e-08	FBgn0023215
Listericin	1208.75523399792	-0.914596129506549	0.147671096739784	-6.19346744013276	5.88548510886424e-10	3.01961810911142e-08	FBgn0033593
CG43121	401.117265214645	-0.77993637586812	0.126377089508678	-6.17150132908039	6.7644562611122e-10	3.45931657690838e-08	FBgn0262581
Torsin	1060.15296770073	0.60902753549987	0.0989288639425544	6.15621681305789	7.45032111783371e-10	3.79773488436889e-08	FBgn0025615
Jon65Aii	1372.11011099373	0.93050303396419	0.151298410944908	6.15011769226717	7.74254718904588e-10	3.93396325079554e-08	FBgn0035666
CG32945	149.2726253387	-1.26010934057044	0.205320055080078	-6.13729301835117	8.39394764698259e-10	4.25122409606504e-08	FBgn0052945
Apoltp	10133.9835183444	0.75186394810366	0.122609621402942	6.13217738951131	8.66843682746432e-10	4.37617142530098e-08	FBgn0032136
Cyp6a16	65.4033681011867	1.8822373394222	0.307333298237657	6.12441720508491	9.10161257078142e-10	4.58017570614627e-08	FBgn0031726
Sk2	629.007372820038	0.655107564222746	0.107200172604458	6.11106818493593	9.89664679842938e-10	4.96439757076628e-08	FBgn0052484
Sec8	1499.74298577986	0.6089504417362	0.0996608309685252	6.11022841991472	9.94886421782881e-10	4.9747479458737e-08	FBgn0266672
CG14629	6059.79331567207	0.573592823739831	0.0938873607056573	6.10937211812866	1.00023865297606e-09	4.98568323513477e-08	FBgn0040398
CG43069	165.961591988383	-0.943508734808075	0.154454687245048	-6.10864423499926	1.00481028407296e-09	4.99267090991585e-08	FBgn0262479
CG8517	2322.01802581715	-0.611272648090252	0.100266286872923	-6.09649232213987	1.08421154574317e-09	5.37025662169833e-08	FBgn0034472
PGRP-LB	803.099585376239	-0.734798052654515	0.120789954971949	-6.08327118612768	1.17754925230084e-09	5.81428785987163e-08	FBgn0037906
colt	3553.17954837517	0.627324419194008	0.103251405469006	6.07569859552488	1.23449091960477e-09	6.07639577334209e-08	FBgn0019830
AOX1	17407.8222124888	0.851552097226708	0.140231111923051	6.07249051618431	1.25941538736041e-09	6.17976690539372e-08	FBgn0267408
CG18135	12612.5184111015	0.492258753455008	0.0810985945150102	6.06988020444544	1.28005698782819e-09	6.2615458432552e-08	FBgn0036837
Cyp4e1	798.898395526569	0.706085298335142	0.116472900663021	6.06222816050564	1.34248586474339e-09	6.54659283454276e-08	FBgn0015034
Lamp1	7989.29640822955	-0.582038370542559	0.0960227303247633	-6.06146449464641	1.34887666796856e-09	6.55745567813973e-08	FBgn0032949
CG3259	68.3355658596349	1.46525270966983	0.242253305652375	6.04843226276723	1.46262092497758e-09	7.08853605825289e-08	FBgn0038221
Msp300	12253.8756064571	-0.847627412864853	0.140196598998464	-6.04599126455372	1.4849414200336e-09	7.17463567697828e-08	FBgn0261836
l(1)G0255	4628.08772338606	0.549587213358736	0.0909194128192661	6.04477301730084	1.49620491784932e-09	7.20694913181794e-08	FBgn0028336
Tim17b	1784.27175567723	-0.526454830243449	0.0871288400907758	-6.04225684279692	1.51973282358298e-09	7.29796088544378e-08	FBgn0263977
Lac	2519.29946164316	0.443036998324595	0.0733730359811775	6.03814456360029	1.55896372129453e-09	7.463598046842e-08	FBgn0010238
CG15510	490.34192231029	-0.767384156687467	0.127146097629095	-6.03545190137133	1.58518441990484e-09	7.5661332720973e-08	FBgn0039707
Ppat-Dpck	1380.37256054192	0.543976425642683	0.0901455940870453	6.03442055212832	1.5953409444708e-09	7.59160580554671e-08	FBgn0035632
Cyp4d21	1523.49612178624	1.05323087768386	0.17467786816371	6.02956109297583	1.644055594406e-09	7.79985532153281e-08	FBgn0031925
Atet	1703.21545310491	0.617530713432918	0.10247612659548	6.02609343218635	1.67970105038484e-09	7.94503640979328e-08	FBgn0020762
Tep2	5286.18198463834	0.70338490338061	0.117115420124464	6.00591196815151	1.90259407531099e-09	8.97238301803096e-08	FBgn0041182
CG8654	1744.71989128018	0.655609064267774	0.109266144934751	6.00011160510217	1.97181954500066e-09	9.27108347859861e-08	FBgn0034479
Pal1	1769.59055983545	0.493978225894803	0.082568620622035	5.98263870915358	2.19551400328966e-09	1.0292125317207e-07	FBgn0283510
CG4670	5501.97165506687	0.694633289535165	0.116354487791895	5.96997419452824	2.37291115832601e-09	1.10907191853985e-07	FBgn0033814
CG5687	1616.39291232938	0.48622933364861	0.0815164401772834	5.96480087441441	2.44932552744339e-09	1.14140018883908e-07	FBgn0035293
GstE11	711.668297780338	0.809801130853074	0.135781403391013	5.96400619399308	2.46127402333642e-09	1.1435848714328e-07	FBgn0034354
betaTub97EF	2248.93043557708	0.558853844692939	0.0937293798201904	5.96241910236726	2.48530704393154e-09	1.15135503673429e-07	FBgn0003890
CG5048	1576.37479183437	-0.885947764185417	0.14861041692034	-5.96154551305991	2.49863300576682e-09	1.15413397283968e-07	FBgn0036437
Mdr49	3460.52003973576	0.876284187280238	0.147266713886322	5.95032077619834	2.6761747273595e-09	1.23252713832279e-07	FBgn0004512
CG11771	2081.79473210217	0.433830770326628	0.0731391303244928	5.93158229256859	3.00029120991117e-09	1.37777221129186e-07	FBgn0039252
CG12170	883.433943159994	0.670249227260331	0.113244801665963	5.91858714395876	3.24718940935495e-09	1.48681629031249e-07	FBgn0037356
CG5614	1850.57859074347	-0.583796250633072	0.0987534910545595	-5.91165177452345	3.38693978725084e-09	1.54630981417357e-07	FBgn0038359
Tango4	375.688882610161	0.80179643563349	0.13571368414119	5.90799992430636	3.46286178733241e-09	1.57640277492118e-07	FBgn0030365
CG1678	8364.12905756468	-0.697299330702659	0.118069771834363	-5.90582432632191	3.5088773336289e-09	1.59274717239161e-07	FBgn0031176
Jheh2	10468.8122302792	0.562402490247286	0.0952417959189653	5.90499669625923	3.526538174156e-09	1.59616387302101e-07	FBgn0034405
CR45822	300.890295718705	0.981027971927915	0.166170604964722	5.90373954608993	3.55353023143442e-09	1.60377234026715e-07	FBgn0267472
CG5321	552.230963055808	0.696785747419337	0.118309096600606	5.88953653979441	3.87280173877926e-09	1.74287143392892e-07	FBgn0030575
inaC	1509.42179824553	-0.596053664337835	0.101258946024557	-5.8864296710464	3.94627568617122e-09	1.77087716048099e-07	FBgn0004784
Orct	1281.99330660169	0.732683596713755	0.12448512914694	5.88571182545755	3.96344390598699e-09	1.77352855009094e-07	FBgn0019952
CG43089	140.522835883707	-1.03008485844003	0.175039683788901	-5.88486471263468	3.98379724738486e-09	1.77758613154558e-07	FBgn0262535
CG6357	1834.74211476689	-0.770734392059822	0.131215115531757	-5.87382321721375	4.2585750405532e-09	1.89482529558626e-07	FBgn0033875
CG14195	309.475926158272	1.07115826369905	0.182549692644568	5.86776262496723	4.41715016726808e-09	1.959845979849e-07	FBgn0030998
Gnmt	9534.71680299694	0.553467839629692	0.0943357731889219	5.86699849823977	4.43754693288818e-09	1.96336521741353e-07	FBgn0038074
CG14154	425.831817213564	-0.875813537485475	0.149484573786301	-5.8588890833479	4.65973778417527e-09	2.05589719435699e-07	FBgn0036093
CG18371	209.083765368269	-0.959439379596087	0.16418578554194	-5.84362024050494	5.10783988273042e-09	2.24730687130969e-07	FBgn0033893
CG10444	1340.06360961011	0.524755681638982	0.0899551038134226	5.83352872036463	5.42672610996667e-09	2.38095718546198e-07	FBgn0034494
CR46143	19.0698694837751	-2.56413431283652	0.439959432699639	-5.82811532668527	5.60568358981319e-09	2.45264228397632e-07	FBgn0267818
CG15093	2756.13160503453	0.529800356118256	0.0909620367595812	5.82441175452737	5.73141119369603e-09	2.50070519977579e-07	FBgn0034390
CG5989	649.494051732727	0.586867182833535	0.100875890614658	5.81771500858757	5.9657500598231e-09	2.59576047492469e-07	FBgn0017429
CG30447	303.874248935988	-0.833654144658465	0.143362791936708	-5.81499657893458	6.06351261314051e-09	2.6310299495751e-07	FBgn0050447
eEF1delta	1264.35760982408	-0.691839863445034	0.119236215288363	-5.80226285924854	6.54258879669187e-09	2.8311075861729e-07	FBgn0032198
Fic	924.991232904918	0.571932532779416	0.098818173778214	5.78772619359524	7.13455804287451e-09	3.0788061296799e-07	FBgn0263278
LysS	41.0610250122303	-1.81416812837706	0.314179729472262	-5.77430037076032	7.72734828183725e-09	3.32550444773821e-07	FBgn0004430
Sfp24Bc	176.166328918674	-1.18077030960916	0.204509594241629	-5.77366706920395	7.75646237760391e-09	3.32893838990842e-07	FBgn0261054
CG43880	76.7519349903436	-1.31221554869112	0.227327142347768	-5.77236635774744	7.81659347679784e-09	3.34562945252834e-07	FBgn0264472
CG8516	813.130469810906	0.60022567916585	0.104032406851837	5.76960292787124	7.9458534285217e-09	3.39173813963809e-07	FBgn0037757
CG9839	184.437875128389	1.03492145320327	0.179727287439287	5.75828783680315	8.49713765729342e-09	3.61725446594672e-07	FBgn0037633
Ugt36Bc	1316.84435507185	0.556313650768331	0.0966368132977438	5.75674664534203	8.57504584625348e-09	3.6405807850226e-07	FBgn0040260
CR42767	562.16125381051	-0.706807349485838	0.122960381983357	-5.74825271428893	9.01703996845961e-09	3.81794076729052e-07	FBgn0261835
CG7560	384.062501090875	0.860214987468822	0.150037797224152	5.73332189210752	9.84824753978814e-09	4.15870635386603e-07	FBgn0036157
Jon44E	99.1683092963885	-1.67046706050248	0.291519194779685	-5.73021293422868	1.00304641337366e-08	4.22432728798088e-07	FBgn0001285
CG7766	6264.93210311299	0.506155249399923	0.088378630270009	5.72712258442508	1.02148359181647e-08	4.29050348125366e-07	FBgn0030087
O-fut2	372.953777208503	0.814693577541255	0.142464069401851	5.7185898238189	1.07411731760029e-08	4.49958028444737e-07	FBgn0027791
Obp99a	1491.88931485266	-0.556495480400544	0.0974218284920064	-5.71222578157836	1.11508007920597e-08	4.65878682428999e-07	FBgn0039678
CG8596	1201.30689572087	0.678025407602576	0.11885722870015	5.70453656893752	1.16660047534833e-08	4.86114393841576e-07	FBgn0035767
CG3702	3787.90367618842	0.466105739272636	0.0818580074871047	5.69407628625779	1.2404161808407e-08	5.15509109879203e-07	FBgn0031590
CG5946	5316.68158977731	0.339731645742497	0.0598248660424009	5.67876985301919	1.35666871151146e-08	5.62339180921499e-07	FBgn0036211
eIF-4E	2723.66328070195	-0.548848473903993	0.0967085163932694	-5.67528584217006	1.38457261997616e-08	5.72399037722953e-07	FBgn0015218
Idgf1	3665.46852098394	0.718610455355142	0.126941281301733	5.66096740151096	1.50522021302112e-08	6.20647214012977e-07	FBgn0020416
CG9886	829.780083315709	0.567273843256235	0.1003045771948	5.65551302962516	1.55381441083066e-08	6.39011247649965e-07	FBgn0031428
CR18228	311.318660186577	-0.706660712047471	0.125011246146954	-5.6527771206822	1.57875968775855e-08	6.47579266715755e-07	FBgn0037560
CR44039	13.3756233068815	-2.91409258146381	0.516731853902418	-5.63946766481736	1.70576678953662e-08	6.97857992259514e-07	FBgn0264831
RpS20	5194.40936572993	-0.429913696491245	0.0763647373746243	-5.62974104634456	1.80480381511026e-08	7.36462821031131e-07	FBgn0019936
CG30065	250.251954797036	-0.932639902298894	0.165689629190131	-5.62883692152318	1.81428828158921e-08	7.38420018690225e-07	FBgn0050065
CG5009	3670.36766120289	0.465569126616904	0.0828612449687159	5.61865956506783	1.92444617261233e-08	7.81235867649917e-07	FBgn0027572
Spn42Dd	1978.81143294988	0.592479058795796	0.105481209095851	5.61691569403049	1.94396211547978e-08	7.87129750152237e-07	FBgn0028988
Clect27	1850.42741089172	0.617051390519197	0.109890428851501	5.61515135547466	1.96390261750688e-08	7.9316487508592e-07	FBgn0031629
CG13671	509.971744318233	0.743234952408277	0.132374386605566	5.61464322114581	1.96968227544747e-08	7.93464591319005e-07	FBgn0035867
Roc1a	944.29551131638	-0.563739080815002	0.100420524950335	-5.613783448093	1.97949919941175e-08	7.94964597348131e-07	FBgn0025638
CG32115	95.2468316198755	-1.374062421713	0.24478106676254	-5.61343424099856	1.98350001116003e-08	7.94964597348131e-07	FBgn0052115
Vps33B	511.860354832691	0.611841960477207	0.109026911105195	5.6118434822653	2.00182464387879e-08	8.00272587962811e-07	FBgn0039335
Hexo2	2419.74290738884	0.648219612715297	0.115837008191894	5.59596300727542	2.1940048344022e-08	8.74880256877698e-07	FBgn0041629
CG30046	561.760699536692	0.839308646204221	0.150124938272989	5.59073433008189	2.26111312182211e-08	8.99363454086364e-07	FBgn0050046
Bsg	7522.79904867101	-0.59871430609501	0.107193227635261	-5.58537436835293	2.33197316462373e-08	9.25211821561422e-07	FBgn0261822
CG43350	189.125953786929	-1.16358947711786	0.208418890441059	-5.58293672255644	2.36490806912008e-08	9.35921281324381e-07	FBgn0263082
CG3149	763.96652306713	0.637041584992874	0.114173784614864	5.5795784219799	2.41102225308662e-08	9.51779737051813e-07	FBgn0027564
CG12773	1465.56663427539	0.619555987664686	0.111063998267832	5.57836920448893	2.42783925294353e-08	9.56022401827839e-07	FBgn0024365
CG4021	384.440108910117	-0.792352038984974	0.142073534085333	-5.57705588226636	2.44623303952233e-08	9.60863256995416e-07	FBgn0034659
CG15296	232.01422365262	-0.880842788237881	0.157990825296279	-5.57527809976336	2.47134742983973e-08	9.68313267845909e-07	FBgn0030215
CG34188	174.871852588836	-0.938782630105459	0.168445529828822	-5.57321189264843	2.50085083591058e-08	9.77441724973388e-07	FBgn0085217
CG4281	568.71293872446	0.581229705487006	0.104326131132068	5.57127633489273	2.52879860507345e-08	9.85918485854255e-07	FBgn0025626
Pngl	1419.53866659086	0.445807206608585	0.0800296915987661	5.57052261107875	2.53976351712135e-08	9.87748522424159e-07	FBgn0033050
CG43077	240.401998599873	-1.07091996730244	0.192326415490157	-5.56824170290455	2.57322720070746e-08	9.98298069909931e-07	FBgn0262487
CG12772	614.830420776424	0.571283887899851	0.102617561487977	5.56711618962787	2.58989711787722e-08	1.00229654800206e-06	FBgn0030055
Dgkepsilon	1391.50494118111	0.633836787261739	0.113926340033942	5.56356666134362	2.64315827211436e-08	1.02040161627631e-06	FBgn0020930
GNBP1	431.972197127817	0.686847403087847	0.123498475398757	5.56158609140823	2.67333741229173e-08	1.02952903621044e-06	FBgn0040323
Ranbp11	1352.53385281517	0.592456740886562	0.106557019592014	5.55999729679904	2.69778828789241e-08	1.03641130055106e-06	FBgn0053139
Rae1	458.02282329536	0.689095883251985	0.123952280780373	5.55936428852787	2.7075903505836e-08	1.0376461219475e-06	FBgn0034646
CG9505	541.16209987754	0.799107004857962	0.143762515610628	5.55852129787637	2.72069763813342e-08	1.04013855578251e-06	FBgn0031805
CG34129	1105.9436672427	0.566720175759028	0.101979609028707	5.55719110081604	2.74150560478728e-08	1.04555580583546e-06	FBgn0083965
MSBP	6490.56411033896	-0.58736154323508	0.105871265318694	-5.54788441856251	2.89146910356412e-08	1.10008526208306e-06	FBgn0030703
Sug	800.184909553328	0.594400785421912	0.107176210692743	5.54601419083535	2.92255115840887e-08	1.10923140472526e-06	FBgn0036191
CG4734	337.326142105267	-1.02100405355231	0.184149461794705	-5.54443137439386	2.9491096746983e-08	1.11662082899454e-06	FBgn0033826
Peritrophin-15a	143.073110014251	-1.1187345291259	0.201886727749648	-5.54139710715998	3.00067872077726e-08	1.13342183527488e-06	FBgn0040959
CG5590	1531.71335332271	0.532866336770588	0.0961706238625856	5.540843090838	3.01018851905576e-08	1.13429376468056e-06	FBgn0039537
pix	6612.77651417221	0.3880239735798	0.0700700937630468	5.53765455048433	3.06549148051424e-08	1.1523760455747e-06	FBgn0086706
CG15414	144.21907067137	1.35978931111525	0.245760738251107	5.53298025059594	3.14834932374028e-08	1.18070595710079e-06	FBgn0031542
CG5885	1216.62626143528	-0.527382242307227	0.0954842598376104	-5.52323747604205	3.32809419010516e-08	1.2451499189631e-06	FBgn0025700
CG3887	1290.18811280403	-0.507443426169263	0.0921428019106354	-5.50714125951376	3.64707607110549e-08	1.36125817999959e-06	FBgn0031670
ovo	167.639250557896	-1.10371661919331	0.200511474454849	-5.50450602487511	3.7020480240597e-08	1.37850965548379e-06	FBgn0003028
CG4267	1236.81089013873	1.00272644431687	0.182441522930899	5.49615256553552	3.88166721648185e-08	1.44198444166995e-06	FBgn0264979
Obp18a	385.64089094066	-0.675583916970151	0.123009856854118	-5.49211204896656	3.97155273884859e-08	1.47190416916716e-06	FBgn0030985
CG10424	429.065560066596	-0.679721829555632	0.123833976114997	-5.48897686144243	4.0426857207421e-08	1.49474983069035e-06	FBgn0036848
CG17244	1071.67988797121	0.495989589477112	0.0903762883400663	5.48805000279289	4.06395037733944e-08	1.49909326448416e-06	FBgn0039031
CG8343	1157.27051917211	-0.676795358118402	0.123400153215774	-5.48455849106585	4.14503325635525e-08	1.52543034628158e-06	FBgn0040502
frtz	391.351749202067	0.80677016636806	0.147195628673809	5.48093835147708	4.23075896116367e-08	1.54990189209269e-06	FBgn0086698
CG10737	7331.44806424482	0.459775042318502	0.0838864794962207	5.48091951265181	4.23120953336206e-08	1.54990189209269e-06	FBgn0034420
CG8399	1401.69325671003	0.628481241321105	0.115008518507845	5.46464948401394	4.63822382181365e-08	1.695050195299e-06	FBgn0034067
CG12090	1308.2896748256	0.552370558481253	0.101108815570898	5.4631295536632	4.67812924937004e-08	1.70325007301334e-06	FBgn0035227
CG7910	20074.5470549413	0.550636079922509	0.100794237027949	5.46297185393473	4.68228862684766e-08	1.70325007301334e-06	FBgn0037547
Trh	167.92217295928	0.956833432613551	0.175496642666584	5.45214665121192	4.97653883054054e-08	1.80611666174756e-06	FBgn0035187
CG4612	1050.85461885915	-0.626443674165774	0.115012204484	-5.44675825471132	5.12961045330286e-08	1.85739067241318e-06	FBgn0035016
CG8642	33.5294325369235	1.95151829878594	0.358406282787486	5.44498908782542	5.18085616072057e-08	1.87164370154839e-06	FBgn0033312
CG17083	1306.16949999372	-0.498890602106982	0.0916430351657727	-5.44384634581931	5.21422022680189e-08	1.8793863339212e-06	FBgn0039070
Spn75F	2152.49770505351	0.598458523884252	0.109958114037438	5.44260447828793	5.25071452768078e-08	1.88821928140411e-06	FBgn0052203
CG4041	665.502335834635	0.58369840602966	0.10738452981272	5.43559120710996	5.46150392878407e-08	1.95954779914073e-06	FBgn0029736
CG12784	201.616275808929	-0.937633110926422	0.172519550296455	-5.43493829722607	5.48153976082791e-08	1.96226665392728e-06	FBgn0038356
CG8628	658.199527793792	-0.84192495769956	0.154990979908261	-5.43209003645176	5.56978056474997e-08	1.98933364343258e-06	FBgn0250836
CG11211	278.479501484966	-0.870905255996543	0.160396261097649	-5.42971045607065	5.64455540988306e-08	2.01147946292009e-06	FBgn0033067
CG31609	79.4047249800861	-1.48130158601833	0.272963745478466	-5.42673380826391	5.73946264219599e-08	2.04068343289456e-06	FBgn0051609
CG30033	150.68571977504	-0.948943757872422	0.174949470660208	-5.4241019094907	5.82466453752593e-08	2.06631286330115e-06	FBgn0050033
CG10053	297.050291783363	-0.726592369930408	0.134134352081416	-5.41689998613768	6.06412386696733e-08	2.14581415454672e-06	FBgn0037490
Cyp9b1	498.55282062599	0.668649249297312	0.123445606846645	5.41654957497164	6.0760149382759e-08	2.14581415454672e-06	FBgn0015038
CG34107	865.996701557475	-0.808077562565407	0.149230202846991	-5.41497329058748	6.12978553550535e-08	2.15996089417773e-06	FBgn0083943
sll	563.317927703091	0.572631246665795	0.105888765663235	5.40785647163902	6.37835054528581e-08	2.24253123747314e-06	FBgn0038524
dpr7	260.285690301633	-0.710645325663872	0.131440885131762	-5.40657745077944	6.42404552848417e-08	2.2535666173531e-06	FBgn0053481
tnc	513.957485487868	-0.928653845645005	0.172219742595917	-5.39226125673598	6.95765085171045e-08	2.43533241256203e-06	FBgn0039257
CG5697	597.692421044376	0.720363001079573	0.133743115475373	5.38616883956331	7.19753551926961e-08	2.51371135175201e-06	FBgn0038846
Phae2	908.5352866746	-0.517067410856335	0.0962628621905046	-5.37141114538083	7.81228604449904e-08	2.72237428068373e-06	FBgn0263235
CG9676	947.561596392895	-0.767614446751125	0.142928349207884	-5.37062416941973	7.84645840674408e-08	2.72824649811537e-06	FBgn0030773
CG2765	16662.6301167993	-0.464408763305986	0.0865096508793724	-5.36828849250068	7.94873356617595e-08	2.75772031719906e-06	FBgn0035087
CG6287	5984.62754666159	0.434171178349815	0.080986694229658	5.36101865225681	8.27539716925792e-08	2.86474243545014e-06	FBgn0032350
Mdh1	9318.58287811524	0.467222823587471	0.0873836678928716	5.34679803278875	8.95238154675079e-08	3.09230179260684e-06	FBgn0262782
CG45066	329.567713840347	-0.718311932092763	0.134507715914889	-5.34030280127039	9.27914632867698e-08	3.19439938114268e-06	FBgn0266436
CG12093	897.610898342021	0.679895691260861	0.127321056920253	5.34000979654695	9.29415590309782e-08	3.19439938114268e-06	FBgn0035372
twin	3964.33175379683	-0.444601407583196	0.0832629887476335	-5.33972433935518	9.30880144717473e-08	3.19439938114268e-06	FBgn0011725
CG6036	429.259564451009	-0.677750151574423	0.126997468157157	-5.33672175838748	9.46421028408438e-08	3.24066904749159e-06	FBgn0039421
Sfp53D	681.954129268921	-0.720651848146597	0.135101944784064	-5.33413378540501	9.60017252934874e-08	3.28009365530959e-06	FBgn0259967
TotX	358.530005783871	-1.10089752919925	0.206428874804855	-5.33305977780468	9.6571502581576e-08	3.29241934450737e-06	FBgn0044810
Cda9	152.352203666384	-0.907967635598475	0.170283315886068	-5.33209980598435	9.70835517080363e-08	3.30272791134618e-06	FBgn0034197
CG13323	3212.45592923732	-0.689960971215157	0.129419696596353	-5.3311898371009	9.75713550344451e-08	3.31216899385247e-06	FBgn0033788
Phb2	3541.37800725626	0.416295955735736	0.0781373342078271	5.32774710010564	9.94384476177557e-08	3.36829029769305e-06	FBgn0010551
Ugt58Fa	181.084026303913	0.91756655108714	0.172273798466853	5.32621071371852	1.00282790099843e-07	3.38960134519876e-06	FBgn0040091
su(r)	1385.80804129956	0.610523214222744	0.114716368100133	5.32202356415112	1.02619275268808e-07	3.46068533093246e-06	FBgn0086450
ACXD	596.34030241875	0.68546104758894	0.12880589797938	5.32165885523871	1.02825264102367e-07	3.46068533093246e-06	FBgn0040507
Fkbp14	3164.7159536607	0.42451487085746	0.0797997105244351	5.31975452125821	1.03907355698891e-07	3.48964767508152e-06	FBgn0010470
CG6295	6464.77257518186	0.656750228302471	0.123539907037243	5.31609780234401	1.06016181598907e-07	3.55289548162634e-06	FBgn0039471
CG14419	90.5023812951254	-1.0533937362	0.19833143212355	-5.31127983558248	1.08858025550167e-07	3.64038802641335e-06	FBgn0029639
HDAC6	5689.85964607821	0.654066014484983	0.123243946095957	5.30708432506479	1.11392653835995e-07	3.71725781900585e-06	FBgn0026428
Cyp309a1	2654.65919529662	0.575914957968025	0.108541486919897	5.3059431403685	1.12091897233891e-07	3.73268387596409e-06	FBgn0031432
CG3021	496.823319632005	0.545255664077937	0.102901264815606	5.29882373219621	1.16551082248106e-07	3.87298754533738e-06	FBgn0040337
CG8738	588.556848869977	0.661933886279029	0.125062974286889	5.29280460546686	1.20454600897878e-07	3.99427456577362e-06	FBgn0033321
CG30039	1749.31646373801	-0.548562051439964	0.103729018787068	-5.28841454256921	1.23381108014321e-07	4.08272233683523e-06	FBgn0050039
CG16903	1018.55897466748	0.526303462022597	0.0995368381419925	5.2875244165563	1.23982816164448e-07	4.09304025315444e-06	FBgn0040394
eIF2B-epsilon	695.025241837665	0.548038243468133	0.103654059327893	5.2871855383348	1.24212636721974e-07	4.09304025315444e-06	FBgn0023512
CG10592	1473.85531258577	0.817072869274263	0.154681333201275	5.28229782071419	1.27573588330156e-07	4.19501375738684e-06	FBgn0035619
CG17738	25.2740102095848	-1.80227699017431	0.341492552351123	-5.27764654826559	1.3085354799972e-07	4.29390465529916e-06	FBgn0038009
CG3290	1972.04553661457	0.753842414885039	0.143015817985646	5.27104222108284	1.3565125774869e-07	4.44208515758757e-06	FBgn0283480
CR32690	1333.19435501491	-0.49463448408585	0.093943346705635	-5.26524231285642	1.40004571447352e-07	4.57512864080341e-06	FBgn0052690
mdy	1076.93078133055	0.622477545960906	0.11827688231949	5.26288429111167	1.41812835311036e-07	4.62462519458411e-06	FBgn0004797
CG14509	638.133386502172	-0.695306001094773	0.132131845169351	-5.26221366396278	1.42331222355201e-07	4.63194025478672e-06	FBgn0039647
CG6744	585.072862433597	0.630280025689524	0.119843992634366	5.25917079225204	1.44706441840541e-07	4.69952817614509e-06	FBgn0037901
CG3160	590.72433186655	0.569547288735337	0.108398892182525	5.25417997608607	1.48685432782897e-07	4.81881533284654e-06	FBgn0029789
CG2938	811.015481547532	0.609015261143834	0.116034643652654	5.24856406649469	1.53289332205552e-07	4.95782396626212e-06	FBgn0029685
CG2663	648.272200069616	-0.786293069789707	0.149906186718678	-5.24523428286056	1.56083860470174e-07	5.03113269324289e-06	FBgn0037323
AttD	65.3025368896857	-3.38877903829206	0.646084325314851	-5.24510331780706	1.56194774109312e-07	5.03113269324289e-06	FBgn0038530
Ktl	416.541069525798	-0.675141235074031	0.128843286991132	-5.24001871452175	1.60560313442752e-07	5.1611948919118e-06	FBgn0038839
CG9996	80.6840605120274	-1.04496478296009	0.199445886263487	-5.2393398657498	1.61152012740344e-07	5.16966466939542e-06	FBgn0039273
CG9702	1360.31707926157	0.624171088123184	0.119300986643376	5.23190214670231	1.67774563751593e-07	5.37117307652713e-06	FBgn0039787
CG31406	315.609545668111	-0.809485481164913	0.154941994183824	-5.22444212383465	1.7468095195295e-07	5.58093240205054e-06	FBgn0051406
CG14949	599.900650543436	-0.902844685719175	0.172949962566735	-5.22026528552036	1.78667013933715e-07	5.69672902119422e-06	FBgn0035358
CG3902	3560.34358293264	0.524073541450278	0.100431804164846	5.21820299663318	1.80667395252816e-07	5.74887301540829e-06	FBgn0036824
mt:CoI	89827.6231766749	-0.401318006825587	0.0770884190853746	-5.20594418185086	1.93012662126453e-07	6.12931943781e-06	FBgn0013674
CG13833	850.551174614531	0.966430637444464	0.185772822577774	5.20221754740184	1.96924514478618e-07	6.2409618260618e-06	FBgn0039040
Arl4	416.233330566802	-0.712819994839613	0.137060807493458	-5.20075729798714	1.98478142833023e-07	6.27756873044769e-06	FBgn0039889
Cyp4ae1	236.643996253616	0.908681467535206	0.174774049960633	5.19917841201185	2.00171323112951e-07	6.31843388848114e-06	FBgn0015036
CG11309	2506.82322590758	0.500807178029821	0.0963352271984381	5.19858822773338	2.00807807902546e-07	6.32584756454601e-06	FBgn0037070
CG14589	589.324664830904	-0.623222396867814	0.12006370847585	-5.19076417661354	2.09432743758681e-07	6.58438153082433e-06	FBgn0033063
CG15611	1056.93147770148	0.54381895830849	0.104835551140428	5.1873525001079	2.13304748422658e-07	6.69275516415395e-06	FBgn0034194
CG7218	1606.15185411498	0.491089065549173	0.0948713631003508	5.17636776262739	2.26247278222388e-07	7.0847333584112e-06	FBgn0038569
CG3267	1102.99109251764	0.529102560388081	0.102238007849835	5.17520412922381	2.27661936406037e-07	7.11488722287994e-06	FBgn0042083
CG43348	387.503294696068	-0.861552034223843	0.166540401784083	-5.17323139006732	2.30079793583557e-07	7.17621154204874e-06	FBgn0263080
alpha-Man-IIa	970.570916865936	0.594089378402183	0.114867304819179	5.17196237290829	2.31648238131837e-07	7.21085256682721e-06	FBgn0011740
Cpr49Ae	329.357534582257	-0.713497122877357	0.137989966061853	-5.17064496238472	2.33287421777244e-07	7.24755459647607e-06	FBgn0033728
Ucp4A	1032.99270553089	0.50181006247134	0.0970833108298185	5.16886021070073	2.35525977765052e-07	7.30269621216012e-06	FBgn0030872
CG2930	6085.77035252629	0.56172149452338	0.108715181624546	5.16690940611513	2.37996546745629e-07	7.36480080115993e-06	FBgn0028491
CG2871	212.145438899968	-0.693471104519254	0.134441546149255	-5.15816073514486	2.49387490504755e-07	7.70216149596158e-06	FBgn0029725
CG18343	612.425364062449	-0.640993495557157	0.124372221641129	-5.15383167639086	2.55217046778998e-07	7.86584915001894e-06	FBgn0033683
Cyp312a1	4956.2337474898	0.60408648846296	0.117218971168772	5.15348737870424	2.55686290699619e-07	7.86584915001894e-06	FBgn0036778
Oatp58Db	189.961253499944	1.06103400761903	0.205972588998751	5.15133597522276	2.58637371567288e-07	7.94112522330675e-06	FBgn0034715
Acer	4143.36597411585	0.3915488470673	0.0760567489615377	5.14811443314923	2.63117965228004e-07	8.06297873600444e-06	FBgn0016122
Gmap	2637.69566852516	0.467845065241647	0.0910202474205005	5.14001091515682	2.74722509387291e-07	8.40224125312471e-06	FBgn0027287
sut1	1388.23378215642	0.593708476861455	0.115596748318413	5.13603094808581	2.80601469929011e-07	8.56541424971288e-06	FBgn0028563
peb	1124.53123509482	-0.537108422643595	0.104726097838092	-5.1286969889203	2.91754503682211e-07	8.88863672630272e-06	FBgn0003053
glo	1143.13995873317	-0.489082691640369	0.0954012596550651	-5.12658526112451	2.95044474268373e-07	8.97151643668176e-06	FBgn0259139
Rpt6R	587.425714559526	-0.617500471600132	0.120476402962233	-5.12548894569592	2.96766579002375e-07	8.99224507692348e-06	FBgn0039788
CG14830	678.274834621172	0.511987426624744	0.0998917099978643	5.12542458864394	2.96867972827136e-07	8.99224507692348e-06	FBgn0035755
ATPsynbeta	20752.9625829706	-0.418916707863105	0.0817733924752009	-5.12289749982121	3.00875926077442e-07	9.09615491678654e-06	FBgn0010217
CG43750	490.453199709401	-0.559907999447155	0.10935602488153	-5.12004711266461	3.0545933617515e-07	9.21703065918543e-06	FBgn0264081
IntS2	656.170907632128	0.617256197548479	0.120591438090082	5.11857398273491	3.07854473539445e-07	9.27154075089828e-06	FBgn0030858
CG43059	184.417930232104	-0.796686236897618	0.155660308318063	-5.11810779193459	3.08616215380553e-07	9.27674429095245e-06	FBgn0262361
CG2701	858.549723141737	0.539977467507523	0.105608399210514	5.11301630878015	3.17054913281068e-07	9.51225131255258e-06	FBgn0024973
akirin	2207.59222071569	-0.53050983027433	0.103902499432776	-5.1058428158176	3.29323358161225e-07	9.85818536527384e-06	FBgn0082598
CG9297	7920.15951828567	-0.504498853930181	0.0988138479721535	-5.10554810164211	3.29837069868536e-07	9.85818536527384e-06	FBgn0038181
CG4797	2101.02834864046	0.430449338947088	0.0843174299681209	5.10510506676774	3.30610772911657e-07	9.86259523509754e-06	FBgn0034909
CR32835	579.070403152431	-0.551876265668811	0.108136053805824	-5.10353620504585	3.33364698928838e-07	9.92594966508152e-06	FBgn0052835
CG31028	41.5929895438507	1.73212552884976	0.339468232870497	5.10246721527709	3.35253838046119e-07	9.96336453408381e-06	FBgn0051028
para	973.684840619996	-0.638453944162383	0.125188364302471	-5.09994637057322	3.39749731902524e-07	1.0067136360189e-05	FBgn0285944
Mec2	1658.65318061621	0.763319960778537	0.149676635554093	5.099793684918	3.40023906013622e-07	1.0067136360189e-05	FBgn0030993
Rtnl2	472.806720740216	-0.778211294915361	0.152875995763414	-5.0904740867212	3.57169382762899e-07	1.05549248553441e-05	FBgn0015831
CR45192	94.5047704417251	-1.20647548974624	0.237060151376833	-5.08932219413127	3.59345615680016e-07	1.05993497988313e-05	FBgn0266702
LanB1	729.897816476141	-0.650184998731775	0.127770810624493	-5.08868180106183	3.60561018845069e-07	1.06153207622966e-05	FBgn0261800
UQCR-6.4	1942.89879978342	-0.484338410192529	0.0951966905085506	-5.0877652112184	3.62307522127556e-07	1.06468391437148e-05	FBgn0034245
mex1	535.099520338094	-0.836631385924098	0.16446484006252	-5.08699236630795	3.6378647078763e-07	1.06547359332674e-05	FBgn0004228
CG12681	410.630284764872	-0.594270649486522	0.116823320687727	-5.08691797141283	3.6392914304475e-07	1.06547359332674e-05	FBgn0029730
Mur18B	20885.3812022765	-0.371467154288009	0.073151823237492	-5.07803001822685	3.81368451546855e-07	1.11445908725687e-05	FBgn0030999
CG11911	3002.17874854287	0.568988508318454	0.112101615566165	5.07564949394172	3.86174594357027e-07	1.12641408068843e-05	FBgn0031249
UQCR-C1	13155.8851881215	0.341782462616195	0.0674030938441584	5.07072365856713	3.96305868353375e-07	1.15382878603216e-05	FBgn0038271
Aats-his	1172.97495426731	0.564075412158997	0.11128921584169	5.06855410825608	4.00849037242812e-07	1.16490280177335e-05	FBgn0027087
Arf102F	1672.64087579244	-0.457099210916042	0.0902102998293815	-5.06704014708489	4.04049089714746e-07	1.1720400022278e-05	FBgn0013749
Est-Q	774.585285925197	0.50898224593244	0.100540737512314	5.06244790446363	4.13907188572765e-07	1.19842869985471e-05	FBgn0037090
CG4753	969.22167923943	0.640821454530538	0.126641074680962	5.06013910688073	4.18950715173094e-07	1.21080600269567e-05	FBgn0036622
nej	1753.69481521885	-0.467841167520665	0.0924958921542748	-5.05796697155315	4.23749803265442e-07	1.22243281158131e-05	FBgn0261617
Dsk	234.559558442481	-0.824155264682813	0.163066141748323	-5.05411642077616	4.32387809190836e-07	1.24507136792776e-05	FBgn0000500
CG17726	416.703102591737	0.599109744276168	0.118560541153375	5.05319677565518	4.34475858201554e-07	1.24880095666655e-05	FBgn0037880
CG9777	234.491804687457	-0.749900544019294	0.148540075905482	-5.0484728747309	4.45355689167345e-07	1.27774088525954e-05	FBgn0030764
CG8028	546.636056898236	0.578035832866139	0.114545267107764	5.04635283029481	4.50323466812165e-07	1.28964453195608e-05	FBgn0031010
CG34433	130.569871029097	-0.993978512338516	0.196996855103479	-5.04565675333445	4.51966168850035e-07	1.29199984129889e-05	FBgn0085462
tam	304.902795962646	0.753771177069529	0.149406376094761	5.04510715520902	4.5326727141512e-07	1.29337188261949e-05	FBgn0004406
CG43175	56.2077814267523	1.38064191651059	0.273803947855998	5.04244707690159	4.59615895906966e-07	1.3091157281068e-05	FBgn0262794
Blos4	92.7945487861081	-1.11978779294666	0.222168208979676	-5.04027015426452	4.64875143250803e-07	1.321705483997e-05	FBgn0036105
CG7953	2241.69197969174	-0.535649332562679	0.106465648704397	-5.03119399619604	4.87434615364961e-07	1.38217371406515e-05	FBgn0028533
CG11857	1886.88164202811	-0.42554749863142	0.0845848749967628	-5.03101173404472	4.8789828266156e-07	1.38217371406515e-05	FBgn0039303
yellow-f	200.065505259391	0.859694661885366	0.170910614775498	5.03008349138892	4.9026630070861e-07	1.38638860008282e-05	FBgn0041710
lig3	578.11028996506	0.523490964141222	0.104211663528102	5.02334332279473	5.07796520585452e-07	1.43338763364542e-05	FBgn0038035
Akap200	3180.67852795442	-0.51757150573223	0.103075409130235	-5.02128985079538	5.13256382674983e-07	1.44400037533608e-05	FBgn0027932
CG16974	2968.57228687791	0.449782206870787	0.0895759237216714	5.02123995135503	5.13389759499844e-07	1.44400037533608e-05	FBgn0032479
deltaCOP	2545.64922093469	0.504928549273223	0.100571017299494	5.02061690168228	5.15057933196094e-07	1.44611007233007e-05	FBgn0028969
CG7342	547.246997782889	0.566396495185759	0.112917082896133	5.01603903199272	5.27476172303904e-07	1.47619273747444e-05	FBgn0038716
Cyp6a2	6244.58374103665	0.782393666208198	0.155980318417411	5.01597684981302	5.27646823184629e-07	1.47619273747444e-05	FBgn0000473
Aats-gln	1376.9013227419	0.410544301954555	0.0818589219826916	5.01526641214945	5.29600309185785e-07	1.47903093439456e-05	FBgn0027090
CG8353	293.103537945878	-0.876202275758663	0.175032317537031	-5.00594569099098	5.55884298034832e-07	1.54968735899941e-05	FBgn0032002
Gp93	9988.85816854904	0.546381976673774	0.109337549351699	4.99720343023479	5.81676971113971e-07	1.61872685017953e-05	FBgn0039562
Fatp	8752.22632096191	0.544721387124952	0.109021213429637	4.99647151218437	5.83887961733432e-07	1.62201398329159e-05	FBgn0021953
Uba3	565.51986148018	0.513186728787011	0.102760586163364	4.9940035177609	5.91403196145214e-07	1.63999854621184e-05	FBgn0263697
CG17904	663.767916691843	0.535681805074465	0.107416236571342	4.98697238120685	6.13328290101756e-07	1.69780912080716e-05	FBgn0032597
Mf	17220.4869033312	-0.348173047339962	0.0698261747537326	-4.98628270226631	6.15520616944533e-07	1.70088863815673e-05	FBgn0038294
CG12237	925.085355327794	0.667410420469125	0.133877599160776	4.98522848223189	6.18886337548395e-07	1.70719416860329e-05	FBgn0031048
CG14316	429.856761577408	-0.690375450000952	0.138612844516898	-4.98060228406028	6.33866892125539e-07	1.7454610870401e-05	FBgn0038567
CG15117	2567.35292727571	0.650927634433727	0.130842518992328	4.97489378412148	6.52834260079976e-07	1.79455365279576e-05	FBgn0034417
Cp19	125.414167431287	-2.77489722717708	0.557850597515161	-4.9742659406252	6.54953447745166e-07	1.7972424661035e-05	FBgn0000358
Dpt	727.043424005143	-2.64615549466955	0.532067673424487	-4.97334385612717	6.58077822077761e-07	1.80267543922553e-05	FBgn0004240
CG5037	1812.81554835549	0.414587189399356	0.0834379431803174	4.96880883680693	6.73654407419481e-07	1.84214072417782e-05	FBgn0032222
CG32192	1413.87787634556	-0.465227083135594	0.0936927162772636	-4.96545624484676	6.85397453222095e-07	1.87100438227058e-05	FBgn0052192
CG12125	700.845535333837	0.472551768752656	0.0951835487451636	4.96463700904687	6.88296820514729e-07	1.87566837715009e-05	FBgn0030037
CG17896	4395.77770864806	0.448869193974672	0.0904792728750156	4.96101681315147	7.01251211115536e-07	1.90766974547164e-05	FBgn0023537
LManV	5293.56740023632	0.77284053612449	0.155818716328268	4.95986974052798	7.05404642782738e-07	1.91566009111567e-05	FBgn0032068
Tom7	1020.59491249401	-0.553667863170676	0.111731364551305	-4.95534862027429	7.22007166256676e-07	1.95737261199809e-05	FBgn0033357
Dys	1941.65350240497	-0.494734736802168	0.0998586064975075	-4.95435250054803	7.25715417192012e-07	1.96404528113254e-05	FBgn0260003
Tengl4	305.860540258755	-0.701077014749229	0.141538717813897	-4.95325254868457	7.29831521188085e-07	1.97179696230421e-05	FBgn0037857
GstE5	295.754039648333	-0.713061268220415	0.14401884279787	-4.95116648882671	7.37699576756636e-07	1.9896414440914e-05	FBgn0063495
CG31313	1048.2391170845	-0.593326381256751	0.119847225324421	-4.9506893434591	7.39510690044389e-07	1.99111673143405e-05	FBgn0051313
vas	98.5981314430247	-1.26843051359501	0.256260496868489	-4.9497699766264	7.43012441006636e-07	1.99713122155214e-05	FBgn0283442
SP1029	718.066383157605	0.816640473854087	0.165010664584159	4.9490163312298	7.45894889624437e-07	2.00146344232956e-05	FBgn0263236
CG31121	428.905120947548	0.653868533777019	0.132158300770493	4.94761607833119	7.51279028332065e-07	2.01248230871741e-05	FBgn0051121
CG7251	813.835322429711	-0.652353169856096	0.131911371036185	-4.94538995942319	7.5991587599474e-07	2.03216213290206e-05	FBgn0031723
Aats-asn	1711.93586244829	0.488091596848243	0.0987673992409158	4.94182899012739	7.73930860119497e-07	2.06613304707495e-05	FBgn0086443
CG34215	272.434369293794	-0.72425529117892	0.146584629568287	-4.94086790212561	7.77755898772059e-07	2.07283133021298e-05	FBgn0085244
CG17562	1370.934908256	-0.652228089093725	0.132192192129857	-4.93393806839226	8.05880021942156e-07	2.14415814621806e-05	FBgn0038449
su(w[a])	3001.82665701209	0.368464475758238	0.0748077783607148	4.92548347020203	8.41520247416442e-07	2.23520833339905e-05	FBgn0003638
CG44142	561.617494966972	-0.832236363365819	0.168983959316892	-4.9249429752391	8.43849591881574e-07	2.23762204069473e-05	FBgn0264991
CG43293	206.820022092187	-0.780248313055288	0.158501708607332	-4.922649225115	8.53804128309614e-07	2.26021324789995e-05	FBgn0262985
CG10839	162.356974594062	-0.823414825549478	0.16729217985345	-4.9220162369263	8.56571052546422e-07	2.26373333031186e-05	FBgn0028858
CG13473	173.782906442892	-0.82370970741328	0.167421419538823	-4.91997803914375	8.6553923279891e-07	2.28360275641803e-05	FBgn0036442
CG6435	284.886796791952	-0.697337946579595	0.141936503174659	-4.91302752274719	8.96806820012829e-07	2.36214117425118e-05	FBgn0034165
CG5002	1530.20052445777	0.610103213560511	0.124190273133659	4.91264893913143	8.98540786037928e-07	2.36275724889539e-05	FBgn0034275
Sik2	709.992226735167	0.747479005649496	0.152214498262401	4.9106951977789	9.07540635095483e-07	2.38244542389816e-05	FBgn0025625
CG11695	388.554628825136	0.586004463444326	0.119373810308687	4.90898683663513	9.15481221472565e-07	2.39929196662469e-05	FBgn0030316
Nha2	963.481058209802	0.439033241433139	0.089523886955702	4.90409047643765	9.38612218318488e-07	2.45582741706553e-05	FBgn0263390
CG12990	5552.64358046892	1.0963162850911	0.223738144075866	4.8999972249674	9.58380089663835e-07	2.50339051281842e-05	FBgn0030859
CG11340	684.550348456868	0.63254627584789	0.129146479537972	4.89789793814631	9.68673227083679e-07	2.52446792981641e-05	FBgn0039840
CG31463	242.448180421255	0.666386923803804	0.136061227628826	4.89769889201429	9.69654687028713e-07	2.52446792981641e-05	FBgn0051463
CG30069	940.440861438798	-0.859749302000466	0.175585410566085	-4.89647345544625	9.75718211999946e-07	2.53052886576582e-05	FBgn0050069
PH4alphaNE2	586.375614689164	0.646742810152532	0.132084482471081	4.89643293483874	9.75919332238914e-07	2.53052886576582e-05	FBgn0039783
CG13471	323.614799876166	-0.744790589784755	0.152114335172035	-4.89625510273196	9.76802457231679e-07	2.53052886576582e-05	FBgn0036443
CG12516	296.5127990947	-0.725220798778943	0.148203825660279	-4.89340133797447	9.91080093744106e-07	2.56330091240779e-05	FBgn0039577
CG34165	49.058831645502	-1.32024465334006	0.269932922638674	-4.89101010886068	1.00319811562799e-06	2.59038910151746e-05	FBgn0085194
CG1824	1128.04231765894	0.539728128195531	0.110383457792408	4.88957438904085	1.01054229717449e-06	2.6050821150238e-05	FBgn0030403
sws	3758.14504100171	0.366356704063473	0.0749621564852194	4.8872220496446	1.02268728098804e-06	2.63208290242526e-05	FBgn0003656
Tsc1	1177.97828053229	0.413461737517203	0.0846115770283224	4.88658587912624	1.02599584999478e-06	2.63629047851024e-05	FBgn0026317
CG43630	162.183215245953	-1.0063731361903	0.205967401051308	-4.88607969539609	1.02863574678843e-06	2.63817845260371e-05	FBgn0263621
Sec3	673.826117881448	0.461320751942943	0.0944206576310792	4.88580320786811	1.03008047003446e-06	2.63817845260371e-05	FBgn0266669
CG11334	2147.13808539564	0.388277917937714	0.0794825713727733	4.88506991195202	1.03392160763975e-06	2.64371740940481e-05	FBgn0039849
CG11208	1379.52719796532	0.519003516698679	0.106273657200685	4.88365160632988	1.04139010665334e-06	2.65262069974793e-05	FBgn0034488
karr	57.9595905296898	-1.286752906106	0.263482284810795	-4.88364106539464	1.04144580690755e-06	2.65262069974793e-05	FBgn0040784
CG3394	1305.79885650498	0.464343823235019	0.0950852003927478	4.88345001448232	1.04245585241824e-06	2.65262069974793e-05	FBgn0034999
Cyp28c1	392.069734083268	0.769347428006164	0.157581834958999	4.88220884219515	1.04904066177913e-06	2.66507088123921e-05	FBgn0030339
CG6048	142.262514502091	-0.928513721706163	0.190238261923792	-4.88079375997514	1.05659695888395e-06	2.67994504015798e-05	FBgn0029827
Nplp1	944.526785304671	-0.527309899566633	0.108051553433787	-4.88016953768059	1.05994682466858e-06	2.68017644415009e-05	FBgn0035092
CG11459	166.599547281909	1.15755053143783	0.23719604440767	4.88014264457269	1.06009137496381e-06	2.68017644415009e-05	FBgn0037396
CG16848	178.492886534149	-0.76681599181111	0.157344869928882	-4.87347310501893	1.09653201854906e-06	2.76786471541127e-05	FBgn0032522
Npc1b	230.929260372336	-1.07835358689097	0.221329545486386	-4.87216283990112	1.10383127752369e-06	2.78183143236411e-05	FBgn0261675
CG2943	4308.73620700428	0.468197386490258	0.0961093071050895	4.87150933237208	1.10748930828735e-06	2.78659170843995e-05	FBgn0037530
Hsepi	780.302613067576	0.528379200679708	0.108484059356032	4.87056996038128	1.11276791773458e-06	2.79540789030898e-05	FBgn0033087
gbb	924.193249471407	0.511249189846034	0.10502440098195	4.8679086485235	1.12785440388034e-06	2.82879533686613e-05	FBgn0024234
santa-maria	1524.07087469957	0.423542739221759	0.0870854250458452	4.86353185965148	1.15309455007587e-06	2.88750274375915e-05	FBgn0025697
betaggt-II	736.77735811181	0.571201312302459	0.117465568009527	4.86271272494194	1.1578783437887e-06	2.89487964968505e-05	FBgn0028970
CG18273	563.781797258142	0.71175400119271	0.146581192335483	4.85569799134739	1.19963420982175e-06	2.9945227319972e-05	FBgn0029525
ND-51L1	453.072089256832	-0.61044104834602	0.125765817251164	-4.85379144896678	1.21123114441604e-06	3.01868698666093e-05	FBgn0034251
dp	1446.53044523158	-0.75511097622979	0.15558354227959	-4.8534116473118	1.21355421357263e-06	3.01969864423105e-05	FBgn0053196
CG32457	549.551908521214	-0.683137075882467	0.14084248625763	-4.85036223113007	1.2323620696658e-06	3.06166166550568e-05	FBgn0052457
Usp30	1446.72963531433	0.379740932465405	0.0783036372733666	4.84959505954606	1.2371377122279e-06	3.06520698379786e-05	FBgn0029819
CG43106	207.085330118727	-0.770819640357637	0.15895805520647	-4.8492015038585	1.23959450021576e-06	3.06520698379786e-05	FBgn0262566
CG43774	263.337843420092	-0.772980213932044	0.159403779827648	-4.84919626603469	1.23962722917862e-06	3.06520698379786e-05	FBgn0264296
CG42733	625.601521780642	0.841541071739895	0.173592637127632	4.84779242751615	1.24842926133689e-06	3.08213311838831e-05	FBgn0261686
CG13477	962.633564094411	-0.670239073949711	0.1383149774017	-4.84574473813617	1.26137610871433e-06	3.10922301852259e-05	FBgn0036438
CG11594	5993.91537694271	0.520983751058488	0.107538301494286	4.84463436579546	1.26845052448735e-06	3.12177565800003e-05	FBgn0035484
CG13014	292.593903154588	0.651041426626778	0.134420382491126	4.84332371744113	1.27685005889886e-06	3.1375452851351e-05	FBgn0030759
CG9547	817.511850567447	0.55142137505546	0.113881606092897	4.84205829171084	1.28501052454366e-06	3.15267924798865e-05	FBgn0031824
CG34168	4197.90033751557	-0.440810749632576	0.0910994736402244	-4.83878481420708	1.30635390603685e-06	3.19653108587725e-05	FBgn0085197
CG13405	336.047360945091	-0.637331536845221	0.131715578771487	-4.83869518541103	1.30694306349118e-06	3.19653108587725e-05	FBgn0035097
Npc2g	4483.42418498269	0.414952489876917	0.085809466164799	4.83574258672104	1.32649491053779e-06	3.23932113734584e-05	FBgn0039800
CG33774	113.367078633436	-0.97971443924911	0.202711010809612	-4.83305980931281	1.34450371989242e-06	3.27821642291417e-05	FBgn0053774
eIF2D	865.712602143796	0.564449274873097	0.116933923667716	4.8270788935216	1.3855024550121e-06	3.3729596860735e-05	FBgn0041588
CG34417	7416.54525788694	-0.525216468779401	0.108873866550215	-4.82408208159998	1.40649490932539e-06	3.4180725034627e-05	FBgn0085446
CG18518	121.943189284146	-0.838855283470267	0.173898689881013	-4.82381600484878	1.40837347136518e-06	3.4180725034627e-05	FBgn0028900
CG1291	747.497762714868	0.541771318912274	0.112404746045076	4.81982601246229	1.43683474568373e-06	3.48178216604068e-05	FBgn0035401
N	319.603492902184	-0.664467477161842	0.137900455428351	-4.8184574524997	1.44672368098377e-06	3.50036016884414e-05	FBgn0004647
CG34026	631.966546336681	-0.646001601307518	0.134400426974557	-4.80654426365632	1.53561496393724e-06	3.7097348614993e-05	FBgn0054026
CG3597	1544.35005069275	0.551874822084053	0.114886933840474	4.80363435280081	1.55811254545775e-06	3.75832016899006e-05	FBgn0031417
Cyp4d14	822.92756511119	0.780755442507636	0.162607337176306	4.80147732608834	1.57499344771136e-06	3.79322963224796e-05	FBgn0023541
CG15043	2822.64747587089	-0.690695296983674	0.143868822596796	-4.80086848920286	1.57978993585916e-06	3.79897271446071e-05	FBgn0030929
Odc1	1639.64056253984	0.604396136557984	0.125930622666318	4.79943737084085	1.59111981287712e-06	3.82038539216883e-05	FBgn0013307
Crc	12262.9853387208	0.455483114898845	0.0949175309880872	4.79872485258821	1.59678976210699e-06	3.82816370516699e-05	FBgn0005585
CG6766	2068.78852594441	0.375082390208002	0.0782546875754649	4.79309804727406	1.6422531232601e-06	3.93117461162156e-05	FBgn0032398
Tsf3	485.077202748959	0.650249045625817	0.135757298841958	4.78979068656048	1.66955376356748e-06	3.99046150682115e-05	FBgn0034094
Cyp6u1	728.727327818059	0.492444384154838	0.102922627575074	4.78460758102623	1.71321716981921e-06	4.08861873360944e-05	FBgn0033121
CCHa2	843.254407529501	0.644851251458542	0.134913274964035	4.77974648254923	1.75516373674546e-06	4.18238789976971e-05	FBgn0038147
Dip-B	3215.11486629602	0.424256386093089	0.0888487265440713	4.77504183340936	1.79669901148136e-06	4.27489518577687e-05	FBgn0000454
CG32533	348.203059708977	0.639525211456841	0.133978704762875	4.77333478173801	1.81200206778559e-06	4.30480310251746e-05	FBgn0052533
CG11951	554.102251590163	0.669215749586669	0.14034705085321	4.76829221218627	1.85794166054568e-06	4.40729504446612e-05	FBgn0039656
CG13630	1020.1143891252	0.479790724804704	0.100665530632798	4.7661868147783	1.8774519339945e-06	4.44687900937554e-05	FBgn0039219
CG8708	982.589043365874	0.813294677103616	0.170659112596573	4.76560943467572	1.8828366930533e-06	4.45293704989228e-05	FBgn0033271
CG15599	119.921144968063	-0.955839677422648	0.200594450020358	-4.7650355098341	1.88820393161419e-06	4.45893555125264e-05	FBgn0030667
CR31451	2080.57177085138	-0.677666339137221	0.142232311830049	-4.76450344101102	1.8931928690733e-06	4.46402408394815e-05	FBgn0051451
ade2	10288.6425529921	0.711209698037134	0.14940008267578	4.76043711154139	1.93174121989326e-06	4.54811000815227e-05	FBgn0000052
CG11034	1168.52875002408	0.696011385486568	0.146251557024887	4.75900154258275	1.94552949065684e-06	4.5737365682591e-05	FBgn0031741
CG3328	1031.11504518172	0.459036612143855	0.096470054499947	4.75833267145202	1.95198606844965e-06	4.57750027064255e-05	FBgn0034985
nAChRbeta3	1183.25531505464	1.42984658955967	0.300499443159897	4.75823374088199	1.95294278577347e-06	4.57750027064255e-05	FBgn0031261
CG7442	480.378414057112	0.664039755068019	0.139589550254834	4.75708786120272	1.96405700012135e-06	4.59671052138355e-05	FBgn0037140
CG43071	56.6153900908156	-1.12208712744306	0.235958177184175	-4.75544921067611	1.98005637233701e-06	4.62728010692584e-05	FBgn0262481
Thiolase	3009.48041379377	0.357089578068925	0.0751286495430155	4.75304135294579	2.00379343774674e-06	4.67581487969614e-05	FBgn0025352
CG1637	5056.91034616705	0.400786236531272	0.0844577268400179	4.74540638881333	2.08088132100615e-06	4.84851504248044e-05	FBgn0030245
stai	1256.32066067758	-0.449780675648573	0.0948256520232131	-4.74323841757996	2.10328483227204e-06	4.89347701523144e-05	FBgn0266521
CG11134	783.31695482527	0.442034593335859	0.0932023706455668	4.74273980666054	2.10847007866646e-06	4.89830563555685e-05	FBgn0030518
Elo68alpha	996.246692260707	-0.772943021308266	0.163205880267867	-4.73599983064118	2.17977768878599e-06	5.05650638822801e-05	FBgn0052072
pgant3	1006.33759000193	0.750921948179465	0.15857916518851	4.73531278391339	2.18717521999766e-06	5.06620542502694e-05	FBgn0027558
Idgf3	5370.59632255932	0.430242338421228	0.0908974119783311	4.73327379798	2.20927149461954e-06	5.10595703763548e-05	FBgn0020414
Zip102B	1037.61376962434	-0.480961591703507	0.101615933985313	-4.73313163438544	2.21082007470472e-06	5.10595703763548e-05	FBgn0039902
CG34040	258.142977553128	-0.944328962137091	0.199587851083722	-4.73139500730919	2.22982139744952e-06	5.14230114659258e-05	FBgn0054040
CR43975	172.339051952338	-0.873464113226183	0.184879076210958	-4.72451578149119	2.30664303379653e-06	5.31168203132948e-05	FBgn0264706
CG30487	864.779146683259	-0.504575054603614	0.106808471225809	-4.72411082016959	2.31124363757076e-06	5.31168203132948e-05	FBgn0050487
CG32198	58.4675173457165	-1.81191141026763	0.383560780072444	-4.72392252911107	2.31338573645611e-06	5.31168203132948e-05	FBgn0052198
CG17633	2576.74541064185	-0.58666894857558	0.124278878344922	-4.72058451434801	2.35167870077953e-06	5.39174544628506e-05	FBgn0032144
CG31200	1114.08976708688	0.644567987497144	0.136584249344381	4.7191970566968	2.36777371330332e-06	5.41602415929216e-05	FBgn0051200
CG15715	690.291843130226	-0.526682075207204	0.111606957163156	-4.71907924554613	2.36914522617757e-06	5.41602415929216e-05	FBgn0036538
Slmap	3141.22611166637	-0.427073960063548	0.0906213856306978	-4.71272820528224	2.44422112217973e-06	5.57867635920853e-05	FBgn0040011
alph	1854.36677050995	-0.46384295950239	0.0984289398967497	-4.71246525654907	2.44737817548923e-06	5.57867635920853e-05	FBgn0086361
CG14191	160.911780012869	-1.67913803379268	0.356667426807127	-4.70785361260562	2.5033876814824e-06	5.69810106517765e-05	FBgn0030981
Pcmt	1538.01548261395	0.480421803211393	0.10208067109181	4.70629550210646	2.52258786370596e-06	5.73351824548811e-05	FBgn0086768
futsch	1963.21733561543	-0.716146593895553	0.152283965752422	-4.70270517553924	2.56737012020452e-06	5.8268943463028e-05	FBgn0259108
CG4872	522.708023911152	0.755906932773954	0.160774617020648	4.70165593787032	2.58060072975777e-06	5.8484952653834e-05	FBgn0030799
blanks	664.843411338802	-0.67659150551826	0.144007219778995	-4.69831656049338	2.6231463964233e-06	5.93637627730796e-05	FBgn0035608
spen	3072.35733037189	-0.718296867608279	0.152946885444281	-4.69638113598566	2.64811217620189e-06	5.98427760220314e-05	FBgn0016977
Pdp	794.045647992994	0.438435165931995	0.0933671670123525	4.69581738379177	2.65542701398406e-06	5.99221073026689e-05	FBgn0029958
Jabba	2518.78644146542	0.564196671024522	0.120212314580859	4.69333506298161	2.68786712273295e-06	6.05673748929424e-05	FBgn0259682
CG4666	1891.08938203685	-0.551488024658859	0.117590662724861	-4.68989639040672	2.73343422484715e-06	6.14424560588219e-05	FBgn0029838
CG12655	282.337879555801	0.697972187793289	0.148827188952834	4.6898163749803	2.7345033138997e-06	6.14424560588219e-05	FBgn0031080
CG32191	550.645225937953	0.683738433953234	0.145823273158514	4.68881557205201	2.74790902124642e-06	6.16557193641772e-05	FBgn0052191
Vml	25.752464086637	-2.68838548246707	0.573804223392003	-4.68519640126535	2.79691601534274e-06	6.26660372086253e-05	FBgn0085362
CG5139	448.801904921103	-0.561813066619938	0.119931410035083	-4.68445310911958	2.80708418358599e-06	6.28045212722485e-05	FBgn0031323
ATP7	2644.67877085746	0.393756001736194	0.084065947555519	4.68389417101555	2.81475376158796e-06	6.28867893599601e-05	FBgn0030343
CG31008	201.626872660765	-0.717364766871476	0.153264307261208	-4.68057292458102	2.86074327809002e-06	6.38237498203907e-05	FBgn0051008
janB	1619.68249836058	-0.395974299838265	0.0846064312750434	-4.68019149219294	2.86607092069992e-06	6.38521684185919e-05	FBgn0001281
beta4GalT7	312.595208743143	0.70698525473936	0.151169741774209	4.67676432096664	2.91436876229757e-06	6.48364722810015e-05	FBgn0039258
scny	2006.86912894249	0.398655115885315	0.0852797400955396	4.6746755494177	2.94418701340343e-06	6.54074607166678e-05	FBgn0260936
Ggt-1	3721.00270125281	0.382382174834958	0.0818359634390382	4.67254442626321	2.97491141360077e-06	6.59969432051066e-05	FBgn0030932
Femcoat	19.1602321146625	-2.78538001419927	0.596343434176615	-4.67076495617849	3.00080146529916e-06	6.64776707171971e-05	FBgn0041252
CR43994	456.077142092053	-0.733367542416529	0.157034059074347	-4.67011772311966	3.01027175577777e-06	6.65128569815331e-05	FBgn0264726
Ent2	1203.10146027908	0.434767442446814	0.0930963731848881	4.6700792691824	3.01083531381075e-06	6.65128569815331e-05	FBgn0263916
rumi	178.85137724188	0.78613915559494	0.168535714506068	4.66452560455152	3.09329816473389e-06	6.8238850690089e-05	FBgn0086253
CG17217	95.4495653909643	-0.975210973744731	0.209151392118844	-4.6627037184175	3.12081900433702e-06	6.87496785137237e-05	FBgn0032419
Gas41	71.0820665606483	-1.05289849704036	0.226042401556663	-4.65796899072681	3.19344299405729e-06	7.02512857533468e-05	FBgn0031873
Hakai	307.515816263339	0.692489792668536	0.148945683921222	4.64927733679613	3.33100065693364e-06	7.31751622696816e-05	FBgn0032812
CG34324	15791.3265728512	-0.391612696217096	0.0842424075479411	-4.64864084035389	3.34129436456601e-06	7.32990634210017e-05	FBgn0085353
CR43734	18.800192174001	-1.67614814038103	0.360918791672643	-4.64411435218733	3.41538364055116e-06	7.48201776388335e-05	FBgn0263985
CG5447	358.233738589603	-0.54935614788627	0.118308281731206	-4.6434293512469	3.4267320322592e-06	7.49645225557147e-05	FBgn0039427
CG31688	804.450581963331	0.501935401507603	0.108180036285514	4.6398154293725	3.4872048973005e-06	7.61235029983924e-05	FBgn0263355
Jheh3	1630.83326833415	0.515854608709821	0.111183067723093	4.63968677312072	3.48937649449808e-06	7.61235029983924e-05	FBgn0034406
CG10919	515.117596813281	-0.691432228823342	0.149085405483774	-4.63782639608271	3.52092322688875e-06	7.67054795943634e-05	FBgn0037514
CG2065	1203.5900013474	0.570481507973821	0.12304196262785	4.63647926113863	3.54393734023167e-06	7.71002169143496e-05	FBgn0033204
CG9784	883.874737182018	0.512453877763195	0.110545643889326	4.63567680944753	3.557714695981e-06	7.72931919674438e-05	FBgn0030761
CG10822	300.324630675931	-0.792002396504991	0.170893018432476	-4.63449240799694	3.57814365143761e-06	7.76119027912876e-05	FBgn0034478
CG4825	2266.56079305922	0.679083276442388	0.146535563890932	4.6342557288539	3.58223943427503e-06	7.76119027912876e-05	FBgn0287585
AkhR	1100.60817278516	0.650991156427215	0.140547891689568	4.63181018655958	3.62482409055135e-06	7.84266541899372e-05	FBgn0025595
CG33235	113.238414409045	-0.816936803606537	0.176470150571907	-4.6293200349124	3.66868403496574e-06	7.92667246018455e-05	FBgn0030307
Hf	1331.55319340961	0.510675366598634	0.110395383548524	4.62587610263765	3.73018244200705e-06	8.04850734850041e-05	FBgn0014000
CG5050	1424.5100765317	-0.459996840766809	0.0994479853419249	-4.62550185592232	3.73692459982977e-06	8.05202453788218e-05	FBgn0032637
CG43055	348.741709292487	-0.978363492272619	0.211645405373228	-4.62265405926159	3.78861247377828e-06	8.15224522875433e-05	FBgn0262357
Galt	3082.70659353441	0.35805222828334	0.0775049878384647	4.61973142979636	3.84237082205691e-06	8.25664158502296e-05	FBgn0263200
Ork1	475.228576789525	0.808000820275105	0.175004387720506	4.617031783029	3.89267670287208e-06	8.35334478841119e-05	FBgn0017561
Mtap	1177.85541676716	0.406627279857535	0.0881115212654542	4.61491612013469	3.93254109192326e-06	8.42740880801133e-05	FBgn0034215
glob2	611.564919193536	-0.518768581014472	0.112599618857185	-4.60719659870651	4.08134085200525e-06	8.73440214129548e-05	FBgn0250846
Mtpalpha	4114.80406935546	0.478634027295527	0.103916385829516	4.6059533679392	4.10580399012112e-06	8.77483292379888e-05	FBgn0028479
CG46025	921.555788820544	-0.440163096141589	0.0956408688853035	-4.60224903089756	4.1795304040405e-06	8.9202958528512e-05	FBgn0267689
CG7289	1426.82652595795	0.436645897840413	0.0949514135972599	4.59862451013593	4.25289511763529e-06	9.06459418103837e-05	FBgn0031379
CG2111	311.728699526878	0.739023647773604	0.160747882969459	4.59740827761951	4.27778847628453e-06	9.10533057972401e-05	FBgn0030223
CG17597	1578.2893149186	0.490241355485227	0.106660599086149	4.59627416014477	4.30112688582778e-06	9.14265176500315e-05	FBgn0032715
yellow-g2	27.2830332957805	-2.51086150662932	0.547130342262619	-4.58914688636318	4.45061181217541e-06	9.44765318781332e-05	FBgn0035328
CG14903	132.658426549749	-0.916202476443573	0.19976137046558	-4.58648473580351	4.5077134297115e-06	9.55598845644493e-05	FBgn0038446
CG42360	438.513423309273	-0.570114946937621	0.124335305720889	-4.58530216845593	4.5333033564854e-06	9.59732004946257e-05	FBgn0259742
Aats-ala	2312.26965781086	0.469279684979199	0.102393817140785	4.5830861480041	4.58163170230415e-06	9.68661489167686e-05	FBgn0027094
CG32461	74.9157042599563	-1.04499234186209	0.228046889876609	-4.58235734952367	4.59763335989994e-06	9.70741595868418e-05	FBgn0052461
CG14579	390.763231067103	-0.619926637196991	0.135340370632879	-4.58050051361682	4.6386447757497e-06	9.7769737485e-05	FBgn0287645
CG3868	2377.19659441121	-0.573912921642698	0.12530016432877	-4.58030462064544	4.64299178711066e-06	9.7769737485e-05	FBgn0036422
CG9459	785.371321674709	-0.607676097698545	0.132681639142889	-4.57995621416856	4.65073283095646e-06	9.78019930846397e-05	FBgn0037764
CG17744	429.113164140073	-0.763975494885264	0.166980251993848	-4.57524459187792	4.75663939369585e-06	9.98957694534712e-05	FBgn0035730
qtc	1592.63657282685	0.437128696146267	0.0955942607145343	4.57275042328775	4.81363380482188e-06	0.000100958117256657	FBgn0028572
Ugt35a	1857.68759057021	0.46997634431739	0.102813278565906	4.57116386981204	4.85022798645506e-06	0.000101590347093954	FBgn0026315
Cbs	1493.05005985587	0.508210159520896	0.1111986388856	4.57029118893926	4.87046998172894e-06	0.000101878848183549	FBgn0031148
CG44008	2375.45003186159	-0.373054923134636	0.0816619245924462	-4.56828472995778	4.91731748800004e-06	0.000102722371025847	FBgn0264750
Rcd2	331.266494738163	-0.778968405082504	0.170660337715582	-4.56443726474226	5.0083593676363e-06	0.000104485653509456	FBgn0037012
CG43237	136.273985445612	-0.945530493624889	0.207172459098811	-4.56397774944553	5.01934009027613e-06	0.00010457622455283	FBgn0262882
CG13654	614.264949394287	0.880428285009766	0.193007025577296	4.56163853298267	5.07559710196936e-06	0.000105608626093949	FBgn0039290
Tspo	4172.54138724111	0.441197822138439	0.0967337919110703	4.56094828314022	5.09231231333187e-06	0.000105816637529407	FBgn0031263
CG9427	643.898597512583	0.564530355503834	0.123964279243195	4.55397602398293	5.2641358340686e-06	0.000109242955892509	FBgn0037721
ctp	3040.40081089459	-0.560193523921996	0.123094435656248	-4.5509248321052	5.34106281717915e-06	0.000110693526886038	FBgn0011760
CG14803	291.165035885253	0.710490508688435	0.156152150258268	4.54998863296675	5.36488136547413e-06	0.000111041059642028	FBgn0023513
CG18336	620.949195765706	-0.603468715687554	0.13263971524346	-4.54968343817603	5.37266801181039e-06	0.000111056291147015	FBgn0040763
CG17454	493.114030744265	-0.59193379442639	0.130163550987989	-4.54761559540589	5.42571204714606e-06	0.000112005754199997	FBgn0039977
CG5458	379.15115735127	-0.577491384895466	0.127101071864505	-4.54356030538511	5.53119717531862e-06	0.000114033883126235	FBgn0032478
CG30427	1215.22564097414	-0.727902754276969	0.160217224590115	-4.54322408928982	5.54003032614927e-06	0.000114066689761016	FBgn0043792
CG10562	639.775226581111	-0.494356252336687	0.108870529916098	-4.54077198593289	5.60486218981079e-06	0.000115120967824442	FBgn0039326
CG11137	1651.57556851679	0.454352359110994	0.100061418458356	4.54073474183347	5.60585247421415e-06	0.000115120967824442	FBgn0037199
CG4213	1577.28692616917	-0.488067804593704	0.107534803135996	-4.53869622076177	5.6603109693892e-06	0.000116087966248502	FBgn0031251
Der-1	1537.03238329139	-0.457307879250191	0.10078133249902	-4.53762485482752	5.68913484383291e-06	0.000116527390019782	FBgn0267972
CG15282	56.4090085216916	-1.58182438356178	0.349000449414732	-4.5324422539125	5.83056181381449e-06	0.000119269063804405	FBgn0028855
CR45045	71.0849045802578	-2.60305970343749	0.57471636946348	-4.52929452116972	5.91809565933173e-06	0.000120902626109123	FBgn0266405
vvl	2241.59976980175	-0.505806725570139	0.111685729520421	-4.52883934001305	5.9308571992023e-06	0.000121006388270253	FBgn0086680
CG11306	1301.82307218374	0.469783784238018	0.103997915566648	4.51724230892834	6.2650199709308e-06	0.000127658899821644	FBgn0037108
Rbp6	1652.41065298572	-0.600118372913586	0.133192562760592	-4.50564476330615	6.61717086654397e-06	0.000134660282065806	FBgn0260943
CG31909	699.691872103095	-0.671094329589909	0.149081325884966	-4.50153180223081	6.74654679125128e-06	0.000137115946463224	FBgn0051909
CG42561	42.493026992041	-1.4017291482278	0.311458560561908	-4.50053177443226	6.77836708410171e-06	0.000137585128790833	FBgn0260763
Cp15	317.714033756893	-2.10053939410818	0.466953171520276	-4.49839410506492	6.8468685846888e-06	0.000138796688645345	FBgn0000355
CG30075	35.0411676340125	-1.28288953143884	0.285234579056877	-4.49766481918389	6.8703896317899e-06	0.000139094482121237	FBgn0050075
CG8778	517.299020142542	0.499425002325643	0.111239688549194	4.48962963524281	7.13471162385067e-06	0.000144260388687127	FBgn0033761
CG31792	46.2918711300594	1.23502393495223	0.275141930484681	4.48867947090671	7.16660330832786e-06	0.000144719447063426	FBgn0051792
NimB1	413.06009395686	0.801845315021885	0.178776402915008	4.48518541567866	7.28505563588275e-06	0.000146923061870409	FBgn0027929
MFS17	689.114783631731	-0.503360791691496	0.11230631241749	-4.48203472143483	7.39347105336328e-06	0.000148918877955914	FBgn0058263
Dronc	235.033053524989	-0.6547514956969	0.146147049773104	-4.4800869857682	7.46126253420148e-06	0.000150092396138196	FBgn0026404
Nup107	599.095693888059	0.548756837024225	0.122512981896218	4.47917297033127	7.49327961965254e-06	0.000150544192970851	FBgn0027868
CG7084	3442.28872593337	0.553784499240667	0.123735647908589	4.47554531455463	7.62165310275856e-06	0.000152928226779045	FBgn0038938
Tango14	557.701567410127	0.585871266423964	0.13104470382488	4.47077408948084	7.79369903289097e-06	0.00015618136573418	FBgn0031312
CG9175	603.730867011763	0.496565728883262	0.111102446573106	4.46944009065111	7.84246208926713e-06	0.00015695885688443	FBgn0031779
CG3036	5455.94875900099	0.498702491534557	0.111611240573101	4.46821027141911	7.88767525601804e-06	0.000157663417458807	FBgn0031645
tgy	166.235656885856	0.773696650203359	0.173361412161681	4.46291155889865	8.08534310475671e-06	0.000161409682183806	FBgn0030984
CG17107	175.693216176639	-0.946251567740709	0.212118287124641	-4.46096176132466	8.15926494929005e-06	0.000162679217995275	FBgn0032281
CAP	4314.9699204864	-0.424767725571597	0.0952289668966407	-4.46048864556758	8.17729914144826e-06	0.000162832665963276	FBgn0033504
CG43931	418.546174746757	0.560058686838073	0.125585331183393	4.45958681289149	8.21178072229929e-06	0.000163312825955727	FBgn0264552
UK114	1158.52684506294	0.390352848897933	0.0875560101518585	4.45832157290971	8.26039153699251e-06	0.000164072417527325	FBgn0086691
l(1)G0193	2245.27281516727	0.370556447588699	0.0832906780893243	4.44895462600628	8.62892411187466e-06	0.000171176553760879	FBgn0027280
Cpr76Bc	27.9712434152155	1.60691367295993	0.36125234706108	4.44817503895203	8.66029449482382e-06	0.000171582765519459	FBgn0036880
Tps1	42070.5384418865	0.52538757051122	0.118125285385029	4.44771471915366	8.67886879158418e-06	0.000171734751678696	FBgn0027560
CG30002	482.796842231522	0.720914646519953	0.16212830655417	4.446568658133	8.72527886323081e-06	0.000172436470984628	FBgn0260474
CR32661	1037.35618696707	-0.499012295532255	0.112255684926618	-4.4453187013064	8.77616659342396e-06	0.000173224812046392	FBgn0030356
CG31013	207.114462727045	-0.709180982741543	0.159676214629895	-4.44136895645551	8.9388376623834e-06	0.000176214808535921	FBgn0051013
CG9510	2759.17413234221	0.567426062487749	0.127786342895611	4.44042805850763	8.97801151593586e-06	0.000176765824234382	FBgn0032076
CG14446	1029.12484619945	-0.44665080570717	0.10062151637153	-4.43891944599579	9.04116448277448e-06	0.000177786993468391	FBgn0262730
CG11125	1209.19835119045	-0.38434377044708	0.0866034121850855	-4.43797491056906	9.08092009976061e-06	0.000178346100363254	FBgn0033174
CG34274	199.407895836285	-0.639470066354885	0.144164362110992	-4.43570142434062	9.1772974486765e-06	0.000180014460914201	FBgn0085303
ND-30	2790.36958965878	0.425831758774908	0.0960415256099276	4.43382959683942	9.25738052825735e-06	0.000181359453607688	FBgn0266582
Jon65Ai	1319.34880763077	-0.737197072865414	0.166367804355977	-4.43112822050614	9.37413248229588e-06	0.000183418584756077	FBgn0035667
CG13884	162.169071430543	-0.728657602258768	0.164535685462975	-4.4285687947174	9.48604621383364e-06	0.000185231992770698	FBgn0035138
Sp7	1182.81122938786	0.57769576373761	0.130450378296117	4.42847135656644	9.49033192596997e-06	0.000185231992770698	FBgn0037515
CG15034	613.936636664055	-0.590868395023258	0.133456409050537	-4.42742614781064	9.53642080144895e-06	0.000185901193123295	FBgn0029946
CG33259	103.621313676834	-1.11616300384007	0.252282986293559	-4.42425000686051	9.67778967477228e-06	0.00018842381355666	FBgn0036495
l(2)k05819	1317.74924404547	0.453331333768923	0.102520662153075	4.42185335373708	9.78578671235887e-06	0.000190124902269601	FBgn0022153
CG3625	2349.03368714709	0.39075833689758	0.088371359689744	4.42177576841029	9.78930199610478e-06	0.000190124902269601	FBgn0031245
CG31547	2039.63997264298	0.45188853067484	0.102239254562231	4.41991222069979	9.87410009456807e-06	0.000191535653435396	FBgn0051547
fbp	3197.1837830786	0.439524900150871	0.0994596249046693	4.41912887337098	9.90995425646311e-06	0.000191994698024047	FBgn0032820
CG42249	1400.24374000194	0.573516764438148	0.130007259803904	4.41142106450985	1.0269439242949e-05	0.000198714910952936	FBgn0259101
CG14270	545.900297713409	0.528029453738781	0.119717980275513	4.41061110890444	1.03079297796184e-05	0.000199214971728551	FBgn0029665
Gbs-70E	4835.12142649278	-0.430059633111618	0.0975128035956239	-4.41028887749995	1.03232810674727e-05	0.000199267156977649	FBgn0036428
CG3008	1498.62404817478	0.418994809412046	0.0950676507270715	4.40733315915141	1.04651154896754e-05	0.000201757691649789	FBgn0031643
lin	494.119830645653	0.461224602328542	0.104720163971661	4.40435332447871	1.06099897942382e-05	0.000204300671453601	FBgn0002552
CG32850	433.022103560036	-0.553239229139678	0.125791807802296	-4.39805452203367	1.09225543774474e-05	0.000209673386328112	FBgn0052850
CG4892	151.641443577427	-0.720130234990475	0.163739978226296	-4.39801105869957	1.09247413876432e-05	0.000209673386328112	FBgn0028884
CR43417	539.577492139503	-0.769540328782948	0.174977948070937	-4.39792749467477	1.09289473795556e-05	0.000209673386328112	FBgn0263336
CG5509	168.44047260414	-0.831729466610647	0.189217427591888	-4.39562823147852	1.10452835681316e-05	0.000211647520050659	FBgn0038054
Mlc-c	2876.78441545574	-0.332195578571553	0.0755794503684687	-4.39531614680997	1.10611650003602e-05	0.000211694301240187	FBgn0004687
CG15358	1141.9182632073	0.751244920195402	0.171001740880857	4.3932004219701	1.11694067505181e-05	0.00021350646326142	FBgn0031373
Alg10	463.482241982861	0.478801914371034	0.108996864543996	4.392804475378	1.1189775628006e-05	0.000213636552626331	FBgn0052076
CG1315	688.62408441745	0.484709175846883	0.110365420096221	4.3918572993633	1.12386456538222e-05	0.000214309815609388	FBgn0026565
CG30393	517.016336168209	-0.5217539319224	0.118868897027989	-4.38932256433362	1.13704308414033e-05	0.000216304253870385	FBgn0050393
CG5278	412.715382304588	-0.699260489919461	0.159309621235449	-4.38931738395135	1.13707016827299e-05	0.000216304253870385	FBgn0038986
Spase22-23	1670.70781834475	-0.376971408448971	0.0859244615796468	-4.38724202070841	1.14797029277154e-05	0.000218114355626592	FBgn0039172
bsf	1846.38055754535	0.457326168985507	0.104264477776736	4.38621262713068	1.1534137614368e-05	0.000218884580197483	FBgn0284256
gry	1144.87656743411	0.438523784859296	0.100046855268449	4.3831840959182	1.1695719825981e-05	0.000221683854367061	FBgn0286567
CG44252	1010.23594442215	0.444104204378757	0.101418598995062	4.37892269050554	1.19267428945155e-05	0.0002257910184273	FBgn0265187
CR46156	35.3625106886857	1.34913528313708	0.308235627458225	4.37696087977348	1.2034556393286e-05	0.000227309085969762	FBgn0267868
Hand	109.30948900995	-0.859931949432015	0.196468822838461	-4.37693847302716	1.20357931368663e-05	0.000227309085969762	FBgn0032209
Bem46	620.620250548816	0.450708852789711	0.103000034749461	4.37581262847164	1.20980906902476e-05	0.00022821200773903	FBgn0025109
CG14231	294.740762694834	0.655319473117119	0.149796666749839	4.37472667006338	1.21584726733597e-05	0.000229076678323072	FBgn0031060
CG3309	303.95690795441	0.764108336677033	0.174707697325502	4.37363864543074	1.22192579091174e-05	0.000229946871357836	FBgn0029756
VhaSFD	5488.75843685948	-0.312237366799632	0.071448830612647	-4.37008365458627	1.24198947021723e-05	0.000233443629419947	FBgn0027779
Spn88Ea	1164.32029619385	0.487891202994812	0.111660576791488	4.36941324336779	1.24580820707173e-05	0.00023388230118697	FBgn0028984
CG10512	1146.93646052668	0.509080403701909	0.116563462418357	4.36740976237282	1.25728714386285e-05	0.000235514199583973	FBgn0037057
CG9706	1274.30341189854	0.442039904938741	0.101214110435168	4.36737430224106	1.25749121865355e-05	0.000235514199583973	FBgn0036662
CG8728	2422.60152622815	0.353241998620155	0.080888820656069	4.36700641392837	1.25961029968161e-05	0.00023563090059721	FBgn0033235
Alr	701.248415814952	0.507244257736752	0.11619581473301	4.36542623245317	1.26875114804043e-05	0.000237059304066249	FBgn0031068
tor	362.329885543642	0.712650792219955	0.163275203522451	4.36472150605504	1.27284814355864e-05	0.000237543022620759	FBgn0003733
fzo	704.594274046338	-0.465911112596994	0.106801400902737	-4.36240637911946	1.28639639533173e-05	0.00023978733281503	FBgn0011596
CG8476	992.922776956976	0.571482556937604	0.131047317343945	4.36088710948351	1.2953619000251e-05	0.00024117311214297	FBgn0038127
CG31183	711.950423566991	0.693400542554348	0.159124841727468	4.35758826231501	1.3150347348045e-05	0.000244546778133478	FBgn0051183
mRpL2	585.282561715544	0.637625828520221	0.146377712941812	4.35603081716198	1.32442138045091e-05	0.000246001900512764	FBgn0036135
CG11739	2517.63562948493	0.338743857726799	0.0777903644460836	4.35457347627651	1.33326256416168e-05	0.000247352398682103	FBgn0037239
CR43491	189.600227356498	0.989159283284687	0.227335937123854	4.3510907065511	1.35461994635669e-05	0.00025101904441252	FBgn0263502
Tfb1	989.573649251988	0.447587425391713	0.102874405113785	4.35081422727698	1.35632930983438e-05	0.00025104045780495	FBgn0033929
CG31207	521.018831332602	0.616169035320598	0.141660221050991	4.34962638593374	1.36369670694827e-05	0.000252107826656599	FBgn0051207
CG12689	639.212846875351	-0.53189815951839	0.122411985445089	-4.34514772049821	1.39181968834223e-05	0.000257005297902444	FBgn0029952
Sec5	794.157405266795	0.447698077840629	0.103135911684568	4.34085538711167	1.41929113258545e-05	0.000261771131491259	FBgn0266670
Tk	239.819004324343	-0.710120122311454	0.163686069609491	-4.33830517163497	1.43585689897354e-05	0.000264516748722015	FBgn0037976
CG14408	880.441809595927	0.387396924132157	0.0893143970730135	4.33745215584296	1.4414389807424e-05	0.000265234876000859	FBgn0030581
CG5110	307.330062839659	-0.630241664604987	0.145366332485723	-4.33554079426807	1.45402204543782e-05	0.000266933656364616	FBgn0032642
Jon25Biii	4807.98789638252	0.563600318050046	0.12999556501835	4.33553496975445	1.45406054955774e-05	0.000266933656364616	FBgn0031653
CG4363	1821.43749760042	-0.511209465834642	0.117950373885372	-4.33410636181155	1.46353407418431e-05	0.000268360013998568	FBgn0034663
CG9586	454.069662085361	-0.562306800704868	0.129805219601831	-4.33192750206585	1.47809616233883e-05	0.000270715030848825	FBgn0032101
jeb	736.764724004978	-0.544568053236931	0.125759602040098	-4.33023041106077	1.48953402789468e-05	0.000272261045359302	FBgn0086677
CG6290	164.566025889601	0.802937121126171	0.185428871760912	4.33016236091574	1.48999442003503e-05	0.000272261045359302	FBgn0030921
Cp7Fc	34.8308976919684	-2.02228857776782	0.467307545878575	-4.32753246893491	1.50789122184227e-05	0.00027521198882083	FBgn0014466
Timp	2233.70066029949	0.341077480263472	0.0788430866720521	4.32602901104296	1.51821435910045e-05	0.000276517753141261	FBgn0025879
CG7724	374.120981338818	0.587436430597292	0.135792704033539	4.3259793284049	1.5185566406399e-05	0.000276517753141261	FBgn0036698
CG30008	9517.39187907671	-0.440705965330219	0.101923983298248	-4.32386913333866	1.53316264917502e-05	0.000278562658397201	FBgn0050008
CG8027	228.993401501683	0.785289832702635	0.181618364563132	4.3238459645399	1.53332375614484e-05	0.000278562658397201	FBgn0033392
CR44182	124.780701798331	-0.750121736124106	0.173646490819789	-4.31982087621099	1.56155899619772e-05	0.000283365388814635	FBgn0265071
Zasp66	10058.9733560058	-0.384159594654206	0.0889470234530875	-4.31897077316837	1.56758537794426e-05	0.000284131614361335	FBgn0035917
ATPsynepsilonL	48.1585772667998	-1.28760700356514	0.29818833615495	-4.31809982968635	1.57378248700311e-05	0.000284926987963057	FBgn0051477
Roc1b	161.90063093331	-0.677898879249394	0.157014693203039	-4.31742320046944	1.57861308542431e-05	0.000285473418008247	FBgn0040291
CG15896	201.362070734761	0.692468945818625	0.160437327601248	4.31613363406111	1.58785873779136e-05	0.000286816089208162	FBgn0029858
CG43851	71.8867825996949	-1.02375343994161	0.237282066035099	-4.31449985685042	1.59964637639675e-05	0.000288614319296967	FBgn0264433
Oatp26F	13.2149592877373	2.57995644239009	0.598170982870261	4.31307521807635	1.60999312609899e-05	0.000290148761203492	FBgn0051634
CG10680	6332.47374576821	0.359260058311677	0.083317010853333	4.31196528334532	1.61809844719937e-05	0.000291276213049568	FBgn0032836
CSN8	125.09444127025	-0.839525247295557	0.194982862117547	-4.3056360860548	1.66506591459135e-05	0.000299310994429316	FBgn0261437
CG42752	131.472830468808	-0.914606039479324	0.212430279082497	-4.30544102954428	1.66653382080192e-05	0.000299310994429316	FBgn0261806
CG32459	870.93050215867	-0.404081694640656	0.0939487215738808	-4.30108774096397	1.69961740836299e-05	0.00030490516855496	FBgn0052459
CG13096	296.323682822569	-0.71190576877259	0.165589891331364	-4.29921031440252	1.71407757643411e-05	0.000307149441483659	FBgn0032050
Cerk	2359.44177261333	0.434995022140638	0.101250225063838	4.2962375823498	1.7372139591998e-05	0.000310858112214662	FBgn0037315
CG14708	173.768982226062	-0.673114883743852	0.156682448619625	-4.29604521549161	1.73872133109718e-05	0.000310858112214662	FBgn0037910
CG34170	144.575830647789	-0.769449916686009	0.179127643116121	-4.29553977990548	1.74268782688483e-05	0.000311214013166247	FBgn0085199
CG5388	246.466012713194	-0.620543998872287	0.144517273486197	-4.29390884496277	1.75554576047311e-05	0.000312882375998389	FBgn0038944
betaCOP	2651.9975433494	0.352426520000907	0.0820770246802383	4.29385106701804	1.75600292287839e-05	0.000312882375998389	FBgn0008635
CG33970	2386.73589811432	0.372080555058364	0.0867321584797992	4.28999533252739	1.78676873401017e-05	0.000318004455699368	FBgn0053970
CG11999	894.233900813645	0.513550201197894	0.119759971291722	4.28816236058493	1.80157390533366e-05	0.000320277546082511	FBgn0037312
pgc	57.4774199237945	-1.69785585448336	0.396307991209641	-4.28418273701986	1.83412123246756e-05	0.000325696093941337	FBgn0016053
ABCB7	1560.77136392394	0.367375394846519	0.0857741140063386	4.28305671358343	1.84343159840897e-05	0.000326980755704276	FBgn0035244
CG5177	1336.43651712013	-0.419595667030297	0.0980104100393024	-4.28113367612725	1.85943614908618e-05	0.000329448580250353	FBgn0031908
Lrpprc2	1342.10153370748	1.04894197168511	0.245078936936041	4.28001681743402	1.86879191470969e-05	0.00033073417357969	FBgn0027794
Hydr1	2785.05187148829	0.442448260272386	0.103443453149263	4.27719925043452	1.89259392943273e-05	0.000334570673204209	FBgn0033382
AttB	863.479823739153	-2.44027590832374	0.570600122366729	-4.27668311426571	1.89698527949185e-05	0.000334971021718342	FBgn0041581
Mfe2	4967.53967773703	0.377988570632011	0.0884019796008356	4.27579305733599	1.90458080061266e-05	0.000335935634831466	FBgn0030731
CG9896	2266.27288263802	0.421729293817799	0.0986502479505874	4.27499476766686	1.91141783633731e-05	0.000336764455706364	FBgn0034808
CG44038	6.56403360417981	-3.09150897460499	0.723365949550438	-4.27378282946042	1.92184230991417e-05	0.000337959236464277	FBgn0264830
CG31804	284.614726858198	-0.546648934997313	0.127911816117631	-4.27363907095652	1.92308243350009e-05	0.000337959236464277	FBgn0051804
CG12177	577.26640323525	0.609478228877495	0.142619413528902	4.27345908805034	1.92463611903026e-05	0.000337959236464277	FBgn0030510
up	8351.30597391814	-0.341468478656034	0.0799225976713863	-4.27248974138744	1.9330244924952e-05	0.000339054218054476	FBgn0004169
His4r	4937.07155106152	-0.407954629735334	0.0955007588412645	-4.27174228440856	1.93951647770462e-05	0.00033981450545412	FBgn0013981
UQCR-11L	191.186217564821	-0.751693822888951	0.176077955327387	-4.26909672759036	1.96266149034697e-05	0.000343487568160612	FBgn0050354
laccase2	471.666777694679	0.502194581512146	0.117740796335159	4.2652555201224	1.99673551719226e-05	0.000348817911231032	FBgn0259247
CG14718	5263.82225727124	0.437617627811085	0.102605986487685	4.26503016823104	1.99875193035532e-05	0.000348817911231032	FBgn0037939
CG7460	132.449000280385	0.917214917285684	0.21506042158063	4.26491732204572	1.99976238868403e-05	0.000348817911231032	FBgn0036749
ND-B18	1670.30560120961	0.426936981993231	0.100119066457434	4.26429247794421	2.00536623843703e-05	0.000349408447141833	FBgn0030605
GluRIIC	436.993384885924	0.562358834148821	0.131939127496432	4.26225976190443	2.02370007383252e-05	0.00035221325815399	FBgn0046113
LManII	8140.46544915688	0.489700533226307	0.114909554584082	4.26161719100547	2.02952878845332e-05	0.00035283783605881	FBgn0027611
CG11029	76.0584967291339	1.07547384001692	0.252393443793965	4.26110054148181	2.03422686918995e-05	0.000353264690370573	FBgn0031735
CG6729	530.493736211574	0.528579371808215	0.124078745570152	4.26003155801867	2.04398042151154e-05	0.00035456757289899	FBgn0032296
Prosbeta4R2	543.131678049399	-0.499227765110344	0.117288872597424	-4.256394950814	2.07749580872584e-05	0.000359984999815629	FBgn0031443
CG13993	370.538876307757	-0.570432427590579	0.134040152526691	-4.25568321758655	2.08411615722607e-05	0.000360735314202944	FBgn0031776
Atox1	773.137460397762	-0.523414647523523	0.123075060470843	-4.25280837174582	2.11106217200885e-05	0.000364998246666426	FBgn0052446
CG3663	552.307140949272	0.539959111145302	0.127104585215488	4.24814817049974	2.15544823049731e-05	0.00037210630920756	FBgn0035044
CG8141	128.409508650554	-0.815544126692833	0.191983195279327	-4.24799746408143	2.15689835760588e-05	0.00037210630920756	FBgn0038125
CR9284	3895.51581064017	-0.415184808415003	0.0977899502945222	-4.24567971621375	2.17931749377804e-05	0.000375562689764747	FBgn0046297
CG33306	1132.61520156705	0.514214932167562	0.121158641761615	4.24414573068013	2.19427724044777e-05	0.000377727440593365	FBgn0053306
asrij	612.584664665017	0.634626054921036	0.149630426140103	4.24129016599082	2.22238601268982e-05	0.000382148494387307	FBgn0034793
Gp150	11340.049251821	-0.47234383101299	0.111425480138794	-4.23910070142509	2.24416979732922e-05	0.000385473483944739	FBgn0013272
CG44623	37.243860147013	-1.25753291615617	0.296681768592464	-4.238659227772	2.24858673064956e-05	0.000385811433490863	FBgn0265834
CG15021	748.27191069904	-0.598195749855153	0.141138087642347	-4.23837222005599	2.25146267250096e-05	0.000385884532693826	FBgn0035544
CG34292	564.972536701278	-0.520021765353116	0.122972038913716	-4.2287805418758	2.34961399187916e-05	0.000401805591734374	FBgn0085321
St3	961.255755422521	0.360154044168802	0.0851677273732265	4.22876194160396	2.34980822463273e-05	0.000401805591734374	FBgn0265052
CG15385	582.087197192684	0.482648816582192	0.114140463414092	4.22855140189138	2.35200784444856e-05	0.000401805591734374	FBgn0031397
tok	2981.90020118125	0.468783944761709	0.110880959787313	4.22781283333864	2.35973956277995e-05	0.000402689684218278	FBgn0004885
Jhe	159.58322009995	0.967590020860128	0.228898706115171	4.22715373661082	2.36665974415662e-05	0.000403433524136482	FBgn0010052
CG18507	1645.65506321947	0.346990412636445	0.0821887427670238	4.22187274016395	2.42280894445081e-05	0.000412558526313996	FBgn0028527
CG17819	245.073190440505	-0.625134049476086	0.148281889733826	-4.21584895227754	2.48840282249523e-05	0.000423270333230263	FBgn0038915
CG8128	1745.32796995706	0.383462886838894	0.090997203345531	4.21400738419206	2.50879077532388e-05	0.000426277923431784	FBgn0030668
CG14556	286.622930694092	-0.624754368756563	0.14838286544077	-4.21042124305078	2.5489497163175e-05	0.000432007902614665	FBgn0039413
CG16790	121.388611512709	0.808622467779638	0.192058371551932	4.210295345345	2.55037061575809e-05	0.000432007902614665	FBgn0037713
CG8531	2534.5687704285	0.362137244431055	0.0860129855582538	4.21026246305322	2.55074185405142e-05	0.000432007902614665	FBgn0033918
Sac1	2365.58614795885	0.362246574695984	0.08614852187436	4.20490760392022	2.61188835014194e-05	0.000441888865768913	FBgn0283500
CG34286	130.515444718933	-0.759125946677695	0.180637588234584	-4.20248052521528	2.64005967650572e-05	0.000446175750693579	FBgn0085315
CG7791	722.456494482379	0.421340647996393	0.100287152527923	4.20134221957374	2.65337141578223e-05	0.000447944835691167	FBgn0033038
ocn	2873.055027002	-0.388956445280167	0.0926130667327604	-4.19980094604274	2.67149735451469e-05	0.000450468701308037	FBgn0041102
CG7384	265.200072490334	0.597544656323518	0.142286581847974	4.19958543218057	2.67404124006739e-05	0.000450468701308037	FBgn0032262
FucTB	1124.54292460173	-0.371966417836642	0.0886768196156959	-4.19462966137775	2.73317771765663e-05	0.000459938912722325	FBgn0032117
Nup205	537.798172465631	0.664218492776612	0.158360877810847	4.19433449699604	2.7367388243467e-05	0.000460046672596423	FBgn0031078
CG8818	1881.25222355077	0.403549332451211	0.0962276028632827	4.19369619987897	2.74445485925503e-05	0.000460851902858487	FBgn0033751
DptB	1763.05879128359	-1.57142028328567	0.374831508451873	-4.19233775136979	2.76094533447469e-05	0.000463127262655068	FBgn0034407
CG17271	1687.56811429938	0.315623636528741	0.0753284607105145	4.18996530065409	2.78997115853237e-05	0.00046749825231961	FBgn0038829
pn	557.786857876342	0.446945227570821	0.106706173932116	4.18856014699915	2.80729911276477e-05	0.000469901895060127	FBgn0003116
CG1578	1195.67982057996	0.38999447610423	0.0931528854617788	4.18660650360903	2.83156097648443e-05	0.000473459840133825	FBgn0030336
CG10912	5404.46758683861	-0.591391688322332	0.141274774640148	-4.18610958558392	2.83776381639755e-05	0.000473607420534392	FBgn0034296
CG32147	183.678110601617	-0.648391877976154	0.154893334653113	-4.18605409605418	2.8384572724555e-05	0.000473607420534392	FBgn0047178
CG33977	118.925638497155	-0.781321943369861	0.186742792179521	-4.18394699067558	2.86490942510326e-05	0.00047751522068573	FBgn0053977
CG7296	297.557084248649	-0.784984994027882	0.187632508667615	-4.18363000954412	2.8689089598679e-05	0.000477676374491324	FBgn0032283
CG6695	683.928974056374	0.497397359693188	0.118942023932008	4.18184711551167	2.89150383826024e-05	0.000480497527147458	FBgn0039215
Baldspot	5028.63566914883	-0.32647582482177	0.0780704262221118	-4.18181173871064	2.89195388061577e-05	0.000480497527147458	FBgn0260960
Cp16	102.843361765443	-2.07701567568428	0.496748951604377	-4.18121803574226	2.89951655468466e-05	0.000481246419945606	FBgn0000356
Nep4	2282.80188152899	0.608374515733268	0.14559559414277	4.17852284140344	2.93408533489571e-05	0.000486471348525708	FBgn0038818
CG10910	1152.34758616352	-0.581943605281134	0.139502372409314	-4.17156780369049	3.02511011280852e-05	0.000500979762212715	FBgn0034289
CDase	828.927958678006	0.475399803906586	0.113967747322494	4.17135387050643	3.02795208955943e-05	0.000500979762212715	FBgn0039774
CG7695	2579.5292244725	-0.510233236581776	0.122341083898323	-4.17057966403034	3.0382581896221e-05	0.000502157447478885	FBgn0038631
I-t	440.634554964877	-0.49805049975179	0.119433194238988	-4.17011788829143	3.04442112928169e-05	0.000502648608043144	FBgn0025821
CG9029	9913.42380864103	-0.392937383566418	0.0942449618574754	-4.16931977924347	3.05510085265274e-05	0.000503883701886213	FBgn0031746
CG2861	453.607529404137	-0.652808595497195	0.15658356020766	-4.16907493118337	3.05838436417645e-05	0.00050389761631949	FBgn0029728
CG17329	247.344355190351	-0.725894845396195	0.174204402193798	-4.16691447664254	3.08750263980773e-05	0.000508163574499598	FBgn0028896
Ank2	2510.07677364958	-0.454343636665135	0.109059958551562	-4.1659986185519	3.0999257784511e-05	0.000509675688271224	FBgn0261788
Atg8b	751.179210125299	-0.487294967622757	0.116995733758995	-4.16506612648422	3.11262334160613e-05	0.000511229721101544	FBgn0038539
CG6690	1111.5601526251	0.514773174729522	0.123661693934271	4.16275370611641	3.14432470252823e-05	0.000515367143837088	FBgn0038918
hang	674.17459025167	-0.549905863808856	0.132101541849557	-4.16275129048162	3.14435797871527e-05	0.000515367143837088	FBgn0026575
CG3408	478.619830311073	-0.483925739065168	0.116303647950552	-4.16088186048055	3.17021058597655e-05	0.000519064313302668	FBgn0036008
Aats-thr	3221.74321024468	0.439524221467785	0.105651016180815	4.16015138667069	3.1803671813671e-05	0.000520186536590999	FBgn0027081
Jheh1	9154.14950157613	0.505642965056628	0.12162453468823	4.15740924602742	3.21877078231931e-05	0.000525921769629786	FBgn0010053
CG4287	1684.10420483484	0.375989933783456	0.0905319800261572	4.15311731473036	3.27976487083251e-05	0.000534941239174806	FBgn0038388
CG32017	635.743353317375	-0.677125547091464	0.163043049947542	-4.15304759883555	3.28076463108922e-05	0.000534941239174806	FBgn0052017
eIF-5A	7513.28120058554	-0.403678880930223	0.0972309793397194	-4.15175167083109	3.2994016698058e-05	0.000537423740445824	FBgn0034967
CG45080	2759.5084113876	-0.527524929202977	0.127101675075942	-4.15041681305763	3.31870369214807e-05	0.000540009316684135	FBgn0266455
CR32652	2327.72582978219	-0.368650264200996	0.0888524332099072	-4.14901709365783	3.33905879892672e-05	0.00054276073417848	FBgn0052652
CG4607	3180.73686092841	0.409259385047776	0.0986566389387255	4.14832077648584	3.34922895399807e-05	0.000543852631488903	FBgn0029932
CG5734	851.540416699484	0.398620526948875	0.0961162721337485	4.14727410978011	3.36457155879756e-05	0.000545781324640786	FBgn0032191
CG34287	252.607968918673	-0.755737781796275	0.182417825122251	-4.14289437608304	3.42949918963157e-05	0.000555741170122292	FBgn0085316
PRAS40	832.51579407465	-0.517736175425519	0.125023307929597	-4.14111723645216	3.45618242052358e-05	0.00055896928902048	FBgn0267824
Aats-asp	2595.47431184747	0.49864722250584	0.120414340410443	4.14109499587972	3.45651760209477e-05	0.00055896928902048	FBgn0002069
CG7430	6800.75953655653	0.318660141723906	0.0769742390288833	4.13982841200072	3.47565696401081e-05	0.00056148792656548	FBgn0036762
CG44271	84.1887934146175	-0.839986512376356	0.202953432201953	-4.13881402873004	3.49105785761666e-05	0.00056339807700123	FBgn0265257
Strn-Mlck	5934.60692424267	-0.346812312509866	0.0838942376530827	-4.1339229273886	3.56623111728587e-05	0.000574641429058057	FBgn0265045
CG5727	152.270835409883	-0.744824854525331	0.180186389847305	-4.13363548243857	3.5706964556593e-05	0.000574641429058057	FBgn0032193
mei-P26	2216.21991911955	-0.525883265427312	0.127222452524079	-4.13357276953751	3.57167137989866e-05	0.000574641429058057	FBgn0026206
Acp95EF	2134.8879743541	-0.609249868512088	0.147500239913844	-4.13050086473051	3.61973733492504e-05	0.000581780436351065	FBgn0002863
CG3097	1042.14560619552	0.461516124958388	0.111814808527373	4.1275044963781	3.66721263389774e-05	0.000588810052971695	FBgn0029804
CR45896	149.331035950112	0.894700001381118	0.216826502053401	4.12634061292363	3.68581246221471e-05	0.000591193809494337	FBgn0267556
CG5382	1001.98521818137	0.541625858588968	0.131317883698247	4.12453995857532	3.71476499320717e-05	0.000595231570783379	FBgn0038950
CG33282	268.47613703263	0.768767190892854	0.186424927369305	4.12373603541729	3.72776078822959e-05	0.00059670691235167	FBgn0053282
hb	83.5208070815663	-1.10034610684274	0.26689918829975	-4.12270308445808	3.74452229122962e-05	0.000598781427504139	FBgn0001180
CG7668	731.998797196245	-0.404021260745549	0.098098762782964	-4.11851535415809	3.81321166505046e-05	0.000609147027750607	FBgn0036929
Xbp1	16481.5015508189	0.3275471966469	0.079552784704532	4.11735676963976	3.83242559082849e-05	0.000611596104165547	FBgn0021872
mRpL45	928.707698858899	0.435759255765492	0.10595244224841	4.11278160765597	3.90920165291466e-05	0.000623216955820434	FBgn0263863
Zfrp8	257.30553937559	0.640392664675001	0.155729414521883	4.11221391052628	3.91882938980401e-05	0.000624120138713882	FBgn0021875
CG17493	768.713915102551	-0.378274667536367	0.0919953013123731	-4.11189117422338	3.9243127957828e-05	0.000624362129761362	FBgn0040010
CG12241	666.597429434522	-0.440127252721097	0.107069104431276	-4.1106839835725	3.94488803110384e-05	0.000627002334792297	FBgn0038304
CG32512	1188.35376374039	-0.531762179870826	0.129375276486972	-4.11023028750299	3.9526472181109e-05	0.000627602281577266	FBgn0052512
CG18472	443.561297336631	-0.570652879208998	0.139046742274479	-4.10403631091569	4.06003697583287e-05	0.000644004455250187	FBgn0039463
CG32521	7195.64956785687	0.332016871364265	0.0809265869567218	4.1026921293718	4.08370492207191e-05	0.000647107004301355	FBgn0052521
Drep4	254.645450812337	0.545433308031552	0.133068478523849	4.09889189447519	4.1513286513939e-05	0.000657161583800053	FBgn0028406
CG32023	421.910688435585	-0.530013717547519	0.129362500112871	-4.09712024029433	4.18321643537958e-05	0.000661544599133171	FBgn0052023
CG16799	458.319751523647	-0.546347486265383	0.133483319696157	-4.09300193843705	4.25824159368599e-05	0.000672733834926259	FBgn0034538
CG9220	659.788932894383	0.497739377639078	0.121747447932037	4.08829413752419	4.34556939399637e-05	0.000685842319888144	FBgn0030662
CG17752	2221.22750851703	0.605161000158875	0.148034586040667	4.08797036114674	4.35163733502119e-05	0.000686112509148337	FBgn0038718
ttm3	559.510428347578	-0.45175189627657	0.110601176938873	-4.0845125592673	4.41694375777848e-05	0.000694743077656759	FBgn0032971
CG31729	5468.74414549759	0.329347314894033	0.0806346604349476	4.08443854190637	4.41835181126997e-05	0.000694743077656759	FBgn0051729
CG14995	9366.62914784984	-0.309547950542382	0.0757883741641774	-4.0843724905857	4.41960868396973e-05	0.000694743077656759	FBgn0035497
CG9737	47.7225266299096	-1.17367321309871	0.287503740088967	-4.08228850426616	4.45943888850298e-05	0.000700305303417851	FBgn0039758
CG4364	3715.25232443732	0.274789256904508	0.0673243153002197	4.08157521809377	4.47314960851368e-05	0.000701758759797799	FBgn0032138
CG31960	117.656301713371	-0.841668178311061	0.20634670886839	-4.07890284718758	4.52487400445156e-05	0.000708956781549624	FBgn0051960
CG18598	59.9339229518898	-1.02173102976107	0.250501598308041	-4.07874056158575	4.52803328194351e-05	0.000708956781549624	FBgn0038589
CG17323	2199.04737569196	0.492173987750857	0.120698606955349	4.07771058975794	4.54813297070575e-05	0.000711396647682088	FBgn0032713
CR44391	1044.8609141629	-0.535411689122701	0.131353695094319	-4.07610679500297	4.57959923781189e-05	0.00071560781344023	FBgn0265541
l(2)tid	1760.46291605545	0.381468853106882	0.0936454544284926	4.073543723344	4.63031538491311e-05	0.000722693801140578	FBgn0002174
Tim17b1	155.81108835819	-0.85346457195467	0.209523875129939	-4.0733523634258	4.63412316139917e-05	0.000722693801140578	FBgn0037310
bnb	2335.31886718223	-0.449656497498068	0.110398147146319	-4.07304387909792	4.64026779102439e-05	0.000722936280676806	FBgn0001090
mmy	2720.99316755134	0.292091627174077	0.0717267489873022	4.07228309240372	4.65545476821749e-05	0.000724585652709423	FBgn0259749
CG31459	573.58341052317	-0.527101136060836	0.129475301641061	-4.07105547838069	4.68006007573891e-05	0.00072769621177654	FBgn0051459
CG31807	42.6068697460591	-1.18576498382992	0.291571981200214	-4.06680017383319	4.76630794536619e-05	0.000740375901848746	FBgn0051807
Phk-3	939.467462937453	-0.521094789706673	0.128149039786529	-4.06631833195718	4.77616850482408e-05	0.000741176651423489	FBgn0035089
CG34424	621.910738423423	0.517911637280696	0.12740985170407	4.06492614467229	4.80476743671608e-05	0.000744880825745226	FBgn0085453
CG9951	358.157588524661	0.511563286725289	0.125874174069245	4.06408455513577	4.82213440158206e-05	0.000746838141192912	FBgn0036671
emc	2010.66401834851	-0.480361266504144	0.118328774420984	-4.05954738274514	4.91679301910808e-05	0.000760750558388717	FBgn0000575
wuho	437.083176611186	0.478311428665417	0.117856917562879	4.05840775879981	4.9408441934662e-05	0.000763721657421847	FBgn0029857
CG4065	679.308178379145	0.485215019127187	0.119618744910154	4.05634601409364	4.98463990142187e-05	0.000769735912620548	FBgn0034982
CG15177	773.076203531863	-0.476091226214601	0.117376117484432	-4.05611666511074	4.98953442681269e-05	0.000769737088704472	FBgn0037461
AdSS	5480.40639567691	0.391606409099219	0.0966022868189452	4.05380060860443	5.03921722439964e-05	0.000776641002950281	FBgn0027493
CG7044	685.364963155443	0.437776721531923	0.108016350319331	4.0528745901682	5.05921259309126e-05	0.000778960484396681	FBgn0038854
CG17807	361.259681969311	0.530817288397367	0.130984480121215	4.0525204810993	5.06687867173878e-05	0.000779378964439039	FBgn0034748
CG31957	152.870884268859	-0.667370271092866	0.164705867984502	-4.0518912851099	5.0805272536264e-05	0.000780715948993848	FBgn0051957
CG8111	606.09351830994	0.549172078155216	0.135608638237184	4.04968359902482	5.12869274113612e-05	0.000787349311555898	FBgn0035825
CG43052	115.28025632934	-0.871271253919404	0.215325743628083	-4.0462939509188	5.20348848847445e-05	0.00079805401345629	FBgn0262354
CR43356	41.2641823604072	-1.14215817437574	0.282363250041238	-4.04499584917276	5.23240511854653e-05	0.000801708297881579	FBgn0263088
CG9701	837.780859941461	0.745608997648804	0.184380717871806	4.04385559539476	5.25793108133245e-05	0.000804836467075485	FBgn0036659
CG8550	291.350475058789	0.500790922533573	0.123854006171388	4.04339704474787	5.26822952524523e-05	0.000805629934486774	FBgn0033742
CG6675	333.352167962249	-0.541067364303427	0.133844888965681	-4.04249552212758	5.28853229183122e-05	0.000806279702100069	FBgn0032973
RpL31	7971.25946847919	-0.337793167574997	0.0835610858963966	-4.04246981655805	5.28911228059381e-05	0.000806279702100069	FBgn0285949
CG33303	2055.90967135998	0.382549488655959	0.0946354626963732	4.04234816163286	5.29185796996426e-05	0.000806279702100069	FBgn0053303
ksr	731.037656112285	0.408483599264421	0.101052281834924	4.04229960815441	5.29295417415701e-05	0.000806279702100069	FBgn0015402
Vps16A	553.553808873056	-0.42305758816199	0.104759549357901	-4.0383677741554	5.38244192902163e-05	0.000819119254338355	FBgn0285911
CG11982	1593.90913302712	0.313046101402997	0.0775370512678655	4.03737434277096	5.4052780404003e-05	0.000821800525234992	FBgn0037653
Obp57b	292.958143720717	-0.568807654993624	0.141064683713783	-4.03224705162719	5.52460647496676e-05	0.000838419557157523	FBgn0043534
CG15618	288.530210216664	0.72453819101182	0.17968714999507	4.03222039545788	5.52523332061144e-05	0.000838419557157523	FBgn0031077
CG9319	756.384468201798	0.46909845720008	0.116367673103484	4.03117502214656	5.54986948983314e-05	0.000841347394940923	FBgn0032881
NimC4	38.5034049574125	1.74587726891773	0.43321195045029	4.03007642587658	5.57587208279e-05	0.000844024689159923	FBgn0260011
CG10672	1432.01509136618	0.52816782094281	0.131059782594533	4.02997632444449	5.57824710440911e-05	0.000844024689159923	FBgn0035588
CG12105	831.417042708553	-0.375393737156043	0.0931993190417976	-4.02785922703672	5.62870270424744e-05	0.000850841615111339	FBgn0035241
Reg-2	865.057741249079	0.500890133381222	0.12437537365366	4.02724525496516	5.64341582974632e-05	0.000852065164873192	FBgn0016715
Aldh-III	5358.51093264112	0.29855939196606	0.074138113628539	4.02707025244747	5.64761622835129e-05	0.000852065164873192	FBgn0010548
CG10395	160.214249662094	-0.778832207018204	0.193430882447445	-4.02641086657822	5.66346937873375e-05	0.000853639293630959	FBgn0033019
CG13337	449.03832407508	-0.535759936724145	0.133073261826199	-4.02605248696673	5.6721033187448e-05	0.000854123320970835	FBgn0033863
Oatp74D	739.606019470399	0.508816654853457	0.126461925827951	4.02347703881793	5.73451772834877e-05	0.000862697122628668	FBgn0036732
CG7304	238.331309974025	0.738785301330265	0.183787948510777	4.01977010634592	5.8254958838119e-05	0.000875547573148103	FBgn0036527
CG5757	96.2327251330897	-0.798799503251462	0.198733536265269	-4.01944995426048	5.83341708334144e-05	0.00087590231153204	FBgn0034299
grass	605.061042546786	0.562124253640946	0.139881802280628	4.01856599268877	5.85534104924613e-05	0.00087835692253977	FBgn0039494
CG5023	1366.31124981581	-0.309454690166605	0.0770534421248688	-4.01610468829048	5.91679805072366e-05	0.000886731551826341	FBgn0038774
CG31787	653.87639685878	-0.418146457126342	0.104203171611918	-4.01279971288819	6.00028220019167e-05	0.000897878625289193	FBgn0051787
ninaE	48712.2957212178	-0.319655313021815	0.0796607180676054	-4.01270941030853	6.0025788358169e-05	0.000897878625289193	FBgn0002940
nocte	1911.46890799981	-0.414821856855452	0.103466919314079	-4.00922207412247	6.09191057435165e-05	0.000910376503383423	FBgn0261710
CG15239	245.430319494484	0.811737026712631	0.20252503566944	4.00808237870177	6.1213769452524e-05	0.00091391287454664	FBgn0029681
CHKov2	516.726607227644	-0.486728931540971	0.121447963625678	-4.00771587279262	6.13088144991225e-05	0.000914465092022423	FBgn0039328
CG3687	502.979022000221	-0.529688977529763	0.13218465083493	-4.00718974694898	6.14454976553344e-05	0.000915636739422112	FBgn0034097
CG13488	60.3695816793138	-0.948294694364975	0.23675288207697	-4.00541985400912	6.19074220137752e-05	0.000921648208070863	FBgn0034670
Lip4	1139.07874585534	0.450061335307063	0.112379375237644	4.00483927193348	6.20596628793379e-05	0.000922622019615415	FBgn0032264
Eb1	3021.36466253353	-0.283967590814322	0.0709081587064792	-4.00472380039921	6.2089984178296e-05	0.000922622019615415	FBgn0027066
Obp19b	413.892347710146	0.488744995987526	0.122099512278027	4.00284150910142	6.25862310167445e-05	0.000929119438967712	FBgn0031110
CG3740	708.85275213132	0.511689755952919	0.127849132966007	4.00229351644464	6.27314078666749e-05	0.000930397745111108	FBgn0023530
PpD3	721.919989716717	-0.420172591547845	0.105058721410661	-3.99940705451234	6.35013800732227e-05	0.000940348768965567	FBgn0005777
Rho1	6062.72928137176	-0.337949497290837	0.0845015042143243	-3.9993311412976	6.35217503764436e-05	0.000940348768965567	FBgn0014020
CG43202	61.5138177583167	-1.52572630628732	0.38169427406726	-3.99724703760807	6.40834139088431e-05	0.000947772631434918	FBgn0262838
MtnD	453.77844330867	-0.807536861887201	0.202176877583681	-3.99420978075478	6.4910374428752e-05	0.000959102539988061	FBgn0053192
Edem2	1511.97885029553	0.354923654745067	0.0889044150959044	3.99219380007391	6.54648358519835e-05	0.000966388593725016	FBgn0032480
CG9527	2771.54284209916	0.361371646932751	0.090558971770811	3.99045660376224	6.59462149703659e-05	0.000972220248108466	FBgn0031813
rtp	1107.92113966166	-0.419533356939424	0.105137689413434	-3.99032315889773	6.59833309140975e-05	0.000972220248108466	FBgn0087005
CG2898	398.213610230831	0.576618465203053	0.144534226401094	3.98949425032994	6.62143241607362e-05	0.000974711981173604	FBgn0030195
CG9641	577.330466621852	-0.5393172951723	0.135202269577142	-3.988966286284	6.63618514571875e-05	0.000975971542765789	FBgn0031483
Aats-val	1514.51981265852	0.417899727482588	0.10478454951693	3.9881807900989	6.65819159111225e-05	0.000978294549921727	FBgn0027079
CG8299	92.4908506119185	-1.17509416723497	0.294786897676338	-3.98624964846698	6.71258838259372e-05	0.000985367936758935	FBgn0034052
CR32658	1940.53623454445	-0.399704085393677	0.100278136909657	-3.9859544434275	6.72094074390811e-05	0.000985675397181533	FBgn0040859
Hsp68	979.668672642926	-0.573933988303449	0.144039703116189	-3.98455409089872	6.76069566174233e-05	0.000990583417377706	FBgn0001230
CG43349	1357.10152387911	-0.636254677807917	0.159693286588078	-3.98422933989147	6.76994682207473e-05	0.000991017029688653	FBgn0263081
CG4789	798.815355319064	0.470625417847923	0.118161860917252	3.98288766099832	6.80829426312462e-05	0.000995705134061986	FBgn0030792
PGRP-SB1	810.4117610263	-0.702607656285406	0.176463412143257	-3.98160529569162	6.84513845134875e-05	0.00100016489561405	FBgn0043578
mgl	3606.62301603679	-0.522850328096083	0.131380029585554	-3.97967887315482	6.90084208498905e-05	0.00100736945023784	FBgn0261260
LManVI	5761.63724793658	0.658913966174528	0.165634785851444	3.97811343062622	6.94642335482366e-05	0.00101308439131322	FBgn0032069
Cyp6v1	657.911246462408	0.455723774230351	0.114573231194011	3.97757634554843	6.96212727773744e-05	0.0010144354001077	FBgn0031126
Vm34Ca	176.598069287088	-1.76230421348865	0.44331713110734	-3.97526756768157	7.03001735837818e-05	0.00102338080787259	FBgn0003983
CG9231	1354.26410584275	0.345102211385174	0.0868568141279778	3.97323128703165	7.09041393023018e-05	0.00103121985055453	FBgn0036887
CG33490	474.322361884478	-0.505224824063556	0.127344935265327	-3.96737273461958	7.26692943904781e-05	0.00105591702577899	FBgn0053490
Tsp42Er	421.562925561082	-0.638197419458745	0.160906456676613	-3.96626358345198	7.30081221235313e-05	0.00105986260973985	FBgn0033139
CG34176	420.421943870108	-0.454438634932093	0.114618854748141	-3.96478080269307	7.34634221672918e-05	0.00106549020493279	FBgn0085205
CG14687	1278.18512937821	-0.383306574779364	0.0967418766559082	-3.96215773384995	7.42754414186452e-05	0.00107617805018427	FBgn0037835
CG11790	1193.41450205833	0.38608194249938	0.0974472070161574	3.96196006351793	7.43369766110399e-05	0.00107617805018427	FBgn0039265
CG10587	218.250165852635	0.778018140356958	0.196452629225957	3.96033457746241	7.48448253561895e-05	0.00108253521045486	FBgn0037039
CG31600	81.2462910785328	-0.904254581184776	0.228375371442916	-3.95951006219076	7.51036802416318e-05	0.00108528263072105	FBgn0283728
CG34434	406.125583481102	-0.656158932659608	0.165936177458282	-3.95428497094659	7.67638732770211e-05	0.00110825643261811	FBgn0250904
CG16779	486.749020459638	-0.503164486533614	0.127264837922841	-3.95368033107994	7.69582129978795e-05	0.00110962292943506	FBgn0037698
Cctgamma	1985.64454868887	0.384608735138879	0.0972867969070579	3.95334975933386	7.70646599869254e-05	0.00110962292943506	FBgn0015019
chn	564.472623883639	-0.468465741970399	0.118498914990685	-3.95333359809435	7.70698676148786e-05	0.00110962292943506	FBgn0015371
Hsp83	24486.7294562037	0.389484516704883	0.0985835506863233	3.95080633628382	7.78883329230923e-05	0.00112038276883254	FBgn0001233
CG11200	802.768896188105	0.442937517730336	0.112121764348849	3.95050434946961	7.79866805600435e-05	0.00112077391012887	FBgn0034500
CG15563	27.177474187455	-1.45202595502218	0.367614220130735	-3.94986340437483	7.81958054521246e-05	0.00112275490581259	FBgn0039832
arg	319.138249558158	0.637429067522477	0.161474156815205	3.94756089825547	7.89514391624348e-05	0.00113257205669172	FBgn0023535
Jon99Ciii	9139.47114318703	-0.524673533753823	0.132928283793215	-3.94704211009006	7.91226447581018e-05	0.0011339952480299	FBgn0003357
CG16935	1430.65339406564	0.35889519387308	0.0909451631138668	3.94628127087671	7.93743646880851e-05	0.00113656874382003	FBgn0033883
CG6543	2657.25560863066	0.391487271817711	0.0992222070855644	3.94556101216446	7.96133561635465e-05	0.001138044523721	FBgn0033879
betaTub60D	1901.91514327974	-0.421966792225329	0.106947922299951	-3.94553520209456	7.96219329020721e-05	0.001138044523721	FBgn0003888
CG10934	781.228938048041	-0.444243794402335	0.112658011394202	-3.94329518961486	8.03696300903681e-05	0.00114768997602302	FBgn0034263
Tehao	195.174257027597	0.586787981975625	0.148821079594933	3.94290905275494	8.04991880976717e-05	0.00114849883308553	FBgn0026760
CG9186	694.65382159942	0.426540744953708	0.108224855741794	3.94124567808489	8.10595497463968e-05	0.00115544702991448	FBgn0035206
CG12567	708.20923349629	-0.372910611788507	0.0946476758585073	-3.93998699287647	8.14860271154091e-05	0.00116047596120688	FBgn0039958
RhoL	793.600871462189	-0.409558847229959	0.104024326845912	-3.93714489339234	8.24568230434927e-05	0.00117324066825479	FBgn0014380
CG30472	72.7484305881402	-0.84893070613756	0.215757264458313	-3.93465642173817	8.33157936299451e-05	0.00118391260654339	FBgn0050472
GstO2	1651.01163460809	-0.330858730808936	0.0840908908521164	-3.93453711164494	8.3357188791608e-05	0.00118391260654339	FBgn0035906
RpL15	7625.99528309679	-0.381887961769084	0.0971186489408844	-3.9321795137568	8.41791654556593e-05	0.00119450994152441	FBgn0028697
Cp7Fa	27.5451629819545	-2.11020114608905	0.536806279091561	-3.93102917808664	8.45830049157174e-05	0.00119916013539826	FBgn0014464
CG42271	890.491515814679	0.385131139123103	0.098001081281817	3.92986622275727	8.49931352179886e-05	0.00120389107267854	FBgn0259166
CG9917	1676.57081826758	-0.356987886558375	0.09088875002136	-3.92774558429375	8.57458461019501e-05	0.00121346165494323	FBgn0030740
cl	1720.24210688394	-0.324043668912522	0.0825255847004117	-3.92658434458697	8.61606873175123e-05	0.00121823786888522	FBgn0000318
CG31473	1127.90358943686	0.520297604000059	0.132522889008534	3.92609614756101	8.63356563973396e-05	0.00121961697212062	FBgn0051473
CR46094	88.6648767038133	0.947573408619104	0.241437732368162	3.92471135031278	8.68337942235989e-05	0.00122555474266658	FBgn0267763
pen	664.494764569605	0.498076602377389	0.126931857946063	3.92396842240374	8.71021574804716e-05	0.00122787963027266	FBgn0015527
robl62A	1992.31129673345	-0.366863665748176	0.0934964639225098	-3.92382396463928	8.71544299818953e-05	0.00122787963027266	FBgn0028567
CG7194	262.977100089367	-0.568241457544519	0.144887761267384	-3.92194242338975	8.78379844243402e-05	0.00123640401489525	FBgn0035868
CG6421	214.701320816719	-0.589004932194809	0.150193019836882	-3.92165316893223	8.79435172212769e-05	0.00123678423192173	FBgn0025827
CG15818	230.754122342963	-0.798374712887893	0.203687995672925	-3.91959629358764	8.86974178787123e-05	0.00124627388849919	FBgn0031910
CG31493	420.428216431498	0.495519914865468	0.126442540449254	3.91893355752639	8.89416263434137e-05	0.00124859140511151	FBgn0051493
CG14921	217.229163002988	-0.675530398316052	0.172396448929436	-3.91847049351089	8.91126354105259e-05	0.00124987811251219	FBgn0032345
d4	951.532438856363	-0.318634784610359	0.0813464308455881	-3.91701001873324	8.96540242140475e-05	0.00125635278949774	FBgn0033015
CG30429	414.620557530816	-0.56545633792563	0.144388867963234	-3.91620452394995	8.99539439167781e-05	0.00125943517389615	FBgn0050429
ZnT86D	1049.47749513549	0.346222556051415	0.0884158015724349	3.91584479124776	9.0088193510341e-05	0.00125987304115107	FBgn0037875
Txl	2048.82759440405	0.288629518040835	0.0737109819595199	3.91569221258431	9.01451918847855e-05	0.00125987304115107	FBgn0035631
Taf12L	203.356413837124	-0.713785781583707	0.182328697592152	-3.91482959627323	9.04680782300247e-05	0.00126326480514284	FBgn0031623
CheB42a	82.1382118017422	0.945489044624787	0.241554767573203	3.91418084653724	9.0711631488889e-05	0.0012655437622511	FBgn0053348
zip	3622.64324033549	-0.422188879921115	0.107885069956535	-3.91332072260979	9.10354937308885e-05	0.00126893810774799	FBgn0265434
CG15208	1038.77098623244	-0.352374183631227	0.0901047424904876	-3.91071739279902	9.20223930356723e-05	0.00128156031185223	FBgn0030247
CG7277	1506.33191385887	0.409660260889087	0.10476659430808	3.91021836296814	9.22127213284645e-05	0.00128307647848467	FBgn0031713
CG1418	1446.71109681877	-0.362511921378954	0.0927335416413596	-3.90917800574191	9.26107062202143e-05	0.001287476817012	FBgn0033468
Zw10	504.279139423572	0.453655589029444	0.116106565747569	3.9072345832341	9.33585049242595e-05	0.00129672822844975	FBgn0004643
CG3927	529.159513631603	-0.563424104096579	0.144228504903393	-3.90646845069892	9.36548649636813e-05	0.00129969848285722	FBgn0034739
CG10621	1371.79487062986	0.641611364969265	0.164320794647455	3.90462671718343	9.43709346651481e-05	0.00130848291541439	FBgn0032726
Atg4b	301.117710037465	-0.58940652232431	0.151011358917377	-3.90306084621617	9.49838119462741e-05	0.00131582235880894	FBgn0038325
Gal	1038.66585495211	-0.444908871462644	0.114004749434539	-3.90254681203532	9.51858214979225e-05	0.00131667238214371	FBgn0001089
CG6201	163.8608580525	0.694667261583026	0.178006645678024	3.9024793649532	9.52123575177249e-05	0.00131667238214371	FBgn0032343
CG13177	264.284821620896	-0.668845029089294	0.171467927616202	-3.9007004889356	9.5914755953671e-05	0.00132522221142655	FBgn0040759
CR43474	516.183406929468	0.526095920303433	0.134900685620762	3.89987580776582	9.62420429202729e-05	0.00132857880634287	FBgn0263451
VhaM9.7-b	2301.47416642619	-0.299796338675056	0.0768951260347221	-3.89876906554106	9.6682927432935e-05	0.00133349631348175	FBgn0028663
CR44417	289.902051869887	-0.522998829282113	0.134154298811092	-3.89848729349007	9.67954790063006e-05	0.00133388065601771	FBgn0265590
CG14104	97.828266986153	0.857968569466102	0.220260277882276	3.8952487380619	9.80980074527021e-05	0.00135064835261146	FBgn0040786
CG5339	360.43397404069	0.509061234651167	0.130751106483301	3.89336081615632	9.88649356360895e-05	0.00136001886568039	FBgn0034925
CG3706	276.793147682098	0.584846074812888	0.150324085112318	3.89056799764259	0.000100009846009824	0.00137456813656259	FBgn0040342
kis	3668.63048292111	-0.526202802675117	0.135312440764201	-3.88879839653541	0.000100741755983846	0.00138342057410773	FBgn0266557
CG18179	47.2221786067998	-1.50151032833949	0.386203323663422	-3.88787521064439	0.000101125591259767	0.00138748187102141	FBgn0036023
CG10317	660.523799124934	-0.555012151634219	0.142764927640856	-3.88759452903185	0.000101242564329968	0.00138787783356076	FBgn0038423
CG13272	19.9852393219514	-1.39203944034109	0.358273299755446	-3.88541217358728	0.000102156419980281	0.00139855781438585	FBgn0086673
CG9072	181.399316448293	-0.654455603307673	0.168443582751282	-3.88531039662117	0.000102199228262213	0.00139855781438585	FBgn0030614
CG5789	2002.19872866031	0.385171567759248	0.0991602235631381	3.88433541110361	0.000102610174584969	0.00140296255198597	FBgn0039207
Cht4	492.432182794171	-0.668115348960196	0.172034596526699	-3.88361040423929	0.000102916768029152	0.00140593409646763	FBgn0022700
CG13083	27.8335056256572	-2.09183073387375	0.538780186593993	-3.88253092062957	0.000103374866330011	0.00141096838783709	FBgn0032789
CR43196	172.078046806988	-0.81659637491128	0.210428059801065	-3.88064393923167	0.000104180266462169	0.00142073019657629	FBgn0262825
CG7016	601.39318555036	0.521903399459396	0.134511118794356	3.88000192205148	0.00010445563937025	0.00142325326619447	FBgn0039238
CG13605	905.267607170525	0.391964647861917	0.101028610186987	3.87973908714033	0.000104568572121671	0.00142356056999866	FBgn0039150
cona	107.235248285017	-0.843446626689454	0.217513580480736	-3.87767340699057	0.000105460156579268	0.00143445848556136	FBgn0038612
CG13585	1480.34374887851	-0.427489616541577	0.110295351917251	-3.87586248296576	0.000106247680305414	0.00144392339300308	FBgn0035020
CG8093	1013.71585912965	-0.550874879506466	0.142182021790972	-3.87443414130326	0.000106872740071605	0.00145116597316193	FBgn0033999
Sh	1025.01911678492	-0.513221368247962	0.132614532553885	-3.87002358161183	0.000108824826349938	0.00147639951751755	FBgn0003380
Ip259	1982.68354780109	-0.31928536309283	0.0825702135506262	-3.86683465335919	0.000110257128169727	0.00149454391204937	FBgn0025366
Gel	14434.832874871	0.413030893735326	0.106837494535813	3.86597322906028	0.000110647075554884	0.0014985400576655	FBgn0010225
Obp57a	367.164629326871	-0.609362296115725	0.157637035889562	-3.86560361704996	0.000110814789156856	0.00149952211684677	FBgn0043535
CG9536	1059.5741609516	0.320228646299913	0.0829671052630736	3.85970614841299	0.000113523454286815	0.00153361309637576	FBgn0031818
CG7362	403.427269272621	-0.501920587153047	0.13004153099968	-3.85969453984884	0.000113528847081083	0.00153361309637576	FBgn0038258
CG32039	275.217125810811	-0.579747505630534	0.150222831302627	-3.85925029240477	0.000113735405255462	0.00153508686219261	FBgn0052039
CG17059	356.858693650095	-0.505148855415255	0.130939608046786	-3.85787664214454	0.000114376345289463	0.00154241593720404	FBgn0040754
Parp	641.913181371407	-0.450788686541091	0.116858223772923	-3.85756921495792	0.000114520255440254	0.0015430355375872	FBgn0010247
CG6512	3942.17272804494	0.314994881845397	0.081682686503912	3.85632372449345	0.000115105032959982	0.0015495892086775	FBgn0036702
CG11418	570.490517516167	0.486864808475856	0.126275839405238	3.85556580553335	0.000115462265059769	0.00155307099654691	FBgn0024360
Jarid2	1016.12761945823	-0.531571373867417	0.13788492541052	-3.855181212049	0.000115643936259307	0.0015541874061607	FBgn0036004
CalpC	310.169615106394	0.61216225540503	0.158936759114832	3.85160902244609	0.000117344267478008	0.00157435670538625	FBgn0260450
CG1707	1182.39706135849	0.418801295529362	0.108734133762002	3.85160833162138	0.000117344598573008	0.00157435670538625	FBgn0283450
CG8773	2898.44774481377	0.863814639172986	0.22428669101886	3.85138607756423	0.00011745116512864	0.00157444536335422	FBgn0038135
CG7456	1093.65986558646	0.370084063729145	0.0961258216292168	3.84999636368945	0.000118119578472377	0.00158170711261682	FBgn0032258
CG31819	926.557103574787	-0.335059425480689	0.0870340179471889	-3.84975246901733	0.000118237254334101	0.00158170711261682	FBgn0028893
RpL14	7383.87255933709	-0.310832405136539	0.0807433518189316	-3.8496346526905	0.000118294138699931	0.00158170711261682	FBgn0017579
Atx2	2553.69043852771	-0.348196563548922	0.0905169756735654	-3.84675427960205	0.000119692901603312	0.00159905249631362	FBgn0041188
CG5550	129.319148956847	-1.47715374629879	0.384178523725424	-3.84496700121249	0.000120568662424204	0.00160833183945923	FBgn0034160
CG30373	564.928780874498	0.522843409568413	0.135988238958677	3.8447693239655	0.000120665893851951	0.00160833183945923	FBgn0050373
CG31926	5.4054611007641	-4.31293056667505	1.12184242416116	-3.84450656686475	0.000120795250529923	0.00160833183945923	FBgn0051926
CG13902	264.013455445275	0.609236282193283	0.158469360788276	3.84450520379935	0.000120795921914816	0.00160833183945923	FBgn0035166
CG12111	433.079831909495	-0.530652999520363	0.138044170118084	-3.84408120289643	0.000121004936596682	0.00160975401717427	FBgn0030050
Arp8	246.61234572978	0.538337627142531	0.140063778071364	3.84351782134738	0.000121283187676095	0.00161209408361702	FBgn0030877
mTerf3	244.940233632002	0.521310261062286	0.135685916562167	3.8420366259857	0.00012201762268411	0.00162048868035196	FBgn0037008
Sec23	3129.66843084469	0.317712563646395	0.0827041579271168	3.84155490617993	0.000122257380505041	0.00162230497079605	FBgn0262125
ry	1125.87148083743	0.504460289336683	0.131328147725414	3.84121986088945	0.000122424398438665	0.00162315378771668	FBgn0003308
Edg91	10.6988909797729	-1.94981563556785	0.507783720137357	-3.83985456453865	0.000123107216705915	0.00163083412139182	FBgn0004554
CG13097	255.161533223306	-0.570542460058764	0.148597462406991	-3.83951684515389	0.000123276671495595	0.0016313751641586	FBgn0032051
CG4500	843.389892504373	1.58914406827032	0.413908534148631	3.83936047981962	0.000123355204146587	0.0016313751641586	FBgn0286723
Sra-1	1851.80527304973	0.354254133819759	0.0922799919536408	3.83890512255059	0.000123584170721075	0.00163303210824468	FBgn0038320
GXIVsPLA2	632.728779021783	0.376541236899921	0.0981968565755919	3.83455489341514	0.000125791878309016	0.00166081129526011	FBgn0036545
Aats-ala-m	665.205138262946	0.458850945446261	0.119741373934856	3.83201670707313	0.000127097105836976	0.00167591206799681	FBgn0028962
CG34173	129.716892650643	-0.788913107087814	0.205879465568558	-3.83191740326869	0.000127148430020709	0.00167591206799681	FBgn0085202
shf	687.760791894624	0.401967617606923	0.104908717658377	3.83159404269798	0.000127315691117317	0.0016767135876161	FBgn0003390
CG6364	767.092328800601	0.352156894359071	0.0919437113554372	3.8301357337828	0.000128072594041952	0.00168527270572664	FBgn0263398
CG18190	114.960354493206	-0.921871248645956	0.240706582034114	-3.82985475866756	0.000128218914375809	0.00168578974986091	FBgn0034403
CG12209	280.624063513847	-0.55567820122164	0.145142028297893	-3.82851340675184	0.000128919609486526	0.00169358863137805	FBgn0033498
CG10345	1207.9283907771	-0.434274558551678	0.113512837442264	-3.8257748492329	0.000130361396652387	0.0017100525540138	FBgn0027562
CG9399	1653.41244836498	-0.323420524384952	0.0845384550667702	-3.82572078150124	0.00013039001443531	0.0017100525540138	FBgn0037715
Cyp6a18	1149.22654335527	0.39771750595812	0.10396972924171	3.82532020482136	0.000130602222176103	0.00171141065016289	FBgn0039519
MED10	353.621478564907	-0.447266490313002	0.11696261057243	-3.82401254660805	0.000131297228988566	0.00171908782526924	FBgn0036581
CG12736	1585.20753814838	0.387241747326219	0.10131240553436	3.82225400022594	0.000132237374342554	0.00172995920537339	FBgn0033184
Spn88Eb	780.377900948788	0.727238929024573	0.19037120273397	3.82010996716156	0.000133392188375026	0.00174361855526559	FBgn0038299
Pglym87	2639.28758069921	0.44203459476448	0.115744910019395	3.81904132709083	0.000133971318774994	0.00174973651909198	FBgn0011270
omd	882.603329850322	0.412902812711432	0.108133786395231	3.81844404488218	0.000134296036410336	0.00175252433264225	FBgn0038168
CG12506	799.937544030135	-0.405629692345162	0.106316682678268	-3.81529673543961	0.000136019382292363	0.00177354411464157	FBgn0031276
G6P	169.224365857421	-0.605533983913043	0.158852442805102	-3.81192742912981	0.000137887364202919	0.00179641346034754	FBgn0031463
CG34245	106.43400957324	-0.799012169437363	0.209753081385209	-3.80929883919076	0.00013936143695189	0.00181352064174712	FBgn0085274
CG18469	39.7902819536778	-1.10328193570315	0.289637958723369	-3.80917591246004	0.000139430734375961	0.00181352064174712	FBgn0034206
CG34217	59.8160571865627	1.43971016207385	0.378487437524449	3.80385190982951	0.000142463367241495	0.00185143605397755	FBgn0085246
Pnn	207.37921492193	-0.537680032118603	0.141371732218024	-3.80330652870116	0.000142777508113715	0.00185398889554751	FBgn0037737
CR44501	14.9139631019314	1.99883199041994	0.52578447610754	3.80161849816789	0.000143753957292429	0.00186513062711124	FBgn0265694
iab-8	176.651672934761	0.627147329509298	0.165003179389321	3.80081966802325	0.000144218233366881	0.00186961431585329	FBgn0264857
stc	1549.16318447331	0.385852815717084	0.101527121455498	3.80049005807983	0.000144410212226323	0.00187056353024409	FBgn0001978
CG31093	158.902864368557	-0.626433574442882	0.164942425058044	-3.79789235075473	0.000145931671705198	0.00188871796304731	FBgn0051093
CG14291	130.568831848887	0.776498984910511	0.204562337273177	3.79590395407712	0.000147106447094146	0.0019012292699789	FBgn0038660
CG7484	363.34996244661	-0.492535998554305	0.129756520221318	-3.79584777484951	0.000147139767640422	0.0019012292699789	FBgn0036745
CG3797	790.02136681627	0.411099978694578	0.108319395128121	3.79525733326267	0.000147490395430956	0.00190419772002704	FBgn0036842
PMP34	1090.57882270517	0.441834969279543	0.116429286266175	3.79487827718398	0.000147715908551722	0.00190554731826223	FBgn0052250
CG10041	327.494031783978	0.764213942293125	0.201422387376546	3.79408640840144	0.000148188065690346	0.00191007383198743	FBgn0038014
CG3513	29.1341427804212	-1.19371593869766	0.314695879053133	-3.7932366394163	0.000148696326632132	0.00191505792377981	FBgn0031559
Hsp67Bb	130.325927452605	-0.716076224353522	0.188793372977637	-3.79290974603405	0.000148892283766446	0.00191601500131152	FBgn0001228
RabX1	486.619653917601	-0.436368746463602	0.1150693347643	-3.7922244649926	0.000149303866723657	0.00191974302429741	FBgn0015372
CG42590	118.017021325917	-0.805888574125154	0.212604122274359	-3.79055949388026	0.000150308323298428	0.00193072403748164	FBgn0260967
CG7567	607.992295321905	-0.49431043269923	0.130411048587828	-3.79040302222802	0.000150403047043995	0.00193072403748164	FBgn0039670
CG45061	47.2840678713715	1.06019112796128	0.279786675097703	3.78928384488311	0.000151082207342005	0.00193786306827681	FBgn0266431
NimB4	204.512470308556	0.705393453022516	0.18627849014347	3.78676814740784	0.000152619383491418	0.00195598690754542	FBgn0028542
Tsf1	19775.9637571086	0.433024098380729	0.114390795756556	3.7854802522948	0.000153412017104858	0.0019645468954623	FBgn0022355
HP4	155.775527283897	-0.680183173141687	0.179742618958388	-3.78420642295835	0.000154199804421259	0.00197303096623822	FBgn0035829
Fst	1230.80780020865	-1.41452945919661	0.373921442631829	-3.78295892645393	0.000154974995759667	0.00198134022582022	FBgn0037724
Mal-A3	1334.60652147491	0.508225191916314	0.134494982410149	3.77876693099567	0.000157606849077369	0.00201335399823005	FBgn0002571
Arpc1	2207.83263510867	0.260054390591544	0.0688241770944787	3.77853250950685	0.00015775526043058	0.00201361678042307	FBgn0001961
CG43922	208.716518030635	-0.67495458335121	0.178715947766527	-3.77668916392938	0.000158926867251148	0.00202692881463387	FBgn0264543
CG42703	266.315073689287	-0.531668776432433	0.140833045354721	-3.77517062911834	0.000159898174765982	0.00203766678862377	FBgn0261614
ATPsynGL	425.33223675568	-0.480669543075715	0.127411993371985	-3.77256120365669	0.000161580313051837	0.00205743856982982	FBgn0031941
CG7716	966.474182549963	-0.348356305761468	0.0923727871609671	-3.77120055016234	0.000162464035151007	0.00206702020812885	FBgn0035800
brn	202.201659515316	0.578430259985041	0.153402969766421	3.77065881361872	0.000162817148305485	0.00206984092248563	FBgn0000221
GalNAc-T2	881.872064410223	0.339720316804723	0.0901023189592925	3.77038372295619	0.000162996733438829	0.00207045286160887	FBgn0030930
CG6195	636.893729048938	0.470240304867709	0.124766497628347	3.76896293321029	0.000163927226568263	0.00208059447677414	FBgn0038723
SP2637	1193.24647766858	-0.368341638140259	0.0977908674544478	-3.76662614545102	0.000165468495898486	0.00209846560297669	FBgn0034371
Trs20	158.865111358673	-0.611775102944078	0.162437363481452	-3.76622157508691	0.000165736717991696	0.0021001762229181	FBgn0266724
IntS14	183.272350747847	0.649384456858739	0.172476044364255	3.76507044356428	0.00016650213469108	0.00210817935974212	FBgn0031314
CG32669	579.34258871893	0.528925196624385	0.140494614288439	3.76473645842744	0.00016672483155263	0.00210930347131363	FBgn0052669
CG5681	354.507715506671	-0.541064724567915	0.14385979085878	-3.76105596524223	0.000169197564917202	0.00213886905699104	FBgn0032658
CG7789	547.857473130948	0.40339371876166	0.107373881785701	3.75690728557956	0.000172026193635484	0.0021728825789515	FBgn0039698
CG32487	291.793456640791	-0.511620236015869	0.136189979916115	-3.75666577182108	0.000172192223534968	0.00217323694943853	FBgn0052487
CG18609	2325.11680971141	-0.486231819411925	0.129605902348448	-3.75161787080252	0.000175697116344097	0.00221569678105355	FBgn0034382
CG4783	652.130706024906	-0.413583445398946	0.11024986358414	-3.75132840942981	0.000175900117256165	0.00221648219752148	FBgn0038756
AGBE	3712.13815361166	0.448204630271577	0.119500557539841	3.7506488630578	0.000176377554048352	0.00221915089948968	FBgn0053138
GstD8	49.667736701374	-1.35815094311498	0.362118377156849	-3.7505717157423	0.000176431833294166	0.00221915089948968	FBgn0010044
nonC	1732.28723291837	0.444935588004858	0.118636020964501	3.75042575086023	0.000176534574126123	0.00221915089948968	FBgn0263968
CG5991	3559.00403422186	0.539418434964044	0.143852980460616	3.74978977311995	0.000176982879032893	0.00222301222300406	FBgn0026576
MFS16	1163.6366432908	0.378362968798044	0.100918669536828	3.74918704868547	0.000177408731324835	0.00222658559928086	FBgn0034611
beg	319.774496824208	0.492072072469357	0.131292500264312	3.7479069366395	0.000178316387303223	0.00223619539523333	FBgn0036691
CG6903	1585.54611079276	0.383951822060368	0.102477219246075	3.74670414444404	0.000179173197369616	0.0022451527699036	FBgn0029737
GstO3	2667.10324790788	0.338021415332528	0.0902615353405591	3.74491098624862	0.000180457745406317	0.00225808937658408	FBgn0035904
PPYR1	150.208196742863	-0.574647198857375	0.153449462886948	-3.74486288870715	0.000180492319542845	0.00225808937658408	FBgn0030623
CG33281	445.501474421788	0.723638027688559	0.19326863358755	3.74420832939119	0.000180963458418918	0.00226218685202887	FBgn0053281
CG7970	1631.47968752729	0.277182591878182	0.0740427284534295	3.74354913261362	0.00018143910365594	0.00226633411711714	FBgn0035252
Rbp9	5268.36952616447	-0.325169354875075	0.0868904570224973	-3.7422907649212	0.000182350347557687	0.00227591150901833	FBgn0010263
CG15145	230.949614269783	-0.565429382559688	0.151117222163229	-3.74166077476557	0.00018280816797423	0.00227981904494227	FBgn0032649
CG3285	710.479173009005	0.488429298279087	0.130629605032018	3.73903984597802	0.000184724448682477	0.00230189461328931	FBgn0031522
CG10960	6152.53001207261	0.313382564448266	0.0838371328936583	3.73799238633041	0.000185495562721129	0.00230967637029289	FBgn0036316
CG10911	14479.9840307978	-0.403758071298073	0.108058437719701	-3.73647888881573	0.000186615108743504	0.00232178086715555	FBgn0034295
Arc2	301.434244359459	-0.492976485606809	0.131949753138472	-3.73609251916875	0.000186901925382167	0.00232283674630453	FBgn0033928
Peritrophin-15b	16.5253451987185	-1.56683193930432	0.419391227519508	-3.73596736529603	0.000186994920596416	0.00232283674630453	FBgn0040958
CG32581	752.868393073768	-0.410951224935948	0.110029286201515	-3.73492584677231	0.000187770506605761	0.0023306329783667	FBgn0052581
CG5561	778.877999718744	0.428482862828764	0.114847250699734	3.7308935148045	0.000190801863101071	0.00236639381551572	FBgn0031333
CG11162	57.9316177997072	0.962778656519198	0.258226476696701	3.72842734345179	0.000192678442457238	0.00238778768461366	FBgn0030509
upSET	1503.25972234324	-0.492117756035408	0.131999572287496	-3.72817689866124	0.000192869980051942	0.00238828227657086	FBgn0036398
CG31419	525.976088850052	0.458780060139807	0.123085412161296	3.72733090042062	0.000193518314718068	0.00239414199850157	FBgn0051419
mask	4789.61571684751	-0.416382488845546	0.111715662362866	-3.72716304982451	0.000193647191041267	0.00239414199850157	FBgn0043884
CG18063	467.077439513727	-0.422940676244202	0.113533765390892	-3.72524133933228	0.000195128446753576	0.00241050941090956	FBgn0028856
CG31802	752.268523138356	-0.361347278810455	0.0970046994391721	-3.72504920792051	0.000195277125790147	0.00241050941090956	FBgn0051802
CR43152	272.674321449163	-0.636197196307461	0.170861576489847	-3.72346556421517	0.000196506674337056	0.00242378749215581	FBgn0262682
CR46017	24.8598053736592	1.27721742078411	0.343050840039455	3.72311410354575	0.000196780534661185	0.00242526619831637	FBgn0267681
Rbcn-3B	1757.73619875293	-0.362608104528693	0.0976158797232431	-3.71464259254484	0.000203491099288976	0.00250601118444148	FBgn0023510
CG15209	1258.46349472518	-0.393715493778948	0.106005243647187	-3.71411337998839	0.000203917360496867	0.00250929870717668	FBgn0030237
CG42714	179.141363780158	0.598390970989566	0.161226672073593	3.71148869658754	0.000206043870417043	0.00253348712173212	FBgn0261631
CG34189	69.3571797644485	-0.81488566317908	0.219597251503426	-3.7108190453211	0.000206589745256151	0.00253821768918068	FBgn0085218
CR44852	105.075162009054	-0.675218036683736	0.182025130459353	-3.70947701001382	0.0002076878140977	0.00254804089351345	FBgn0266146
CG13114	31.0850441811165	-1.94014426474807	0.523027962864952	-3.70944653536435	0.000207712812346599	0.00254804089351345	FBgn0032127
sel	1276.42363157375	0.368059688166221	0.0992623839999804	3.70794729417634	0.000208946130007455	0.0025611754815155	FBgn0263260
CG9314	3140.11899690945	0.40161668831802	0.108370091444597	3.70597351136629	0.000210580308440163	0.00257864295106651	FBgn0032061
CG6980	411.986895731482	-0.450492837134883	0.121563236885329	-3.70583120914948	0.000210698589170376	0.00257864295106651	FBgn0039228
FeCH	2023.58659161467	0.354336133117345	0.0956346004313206	3.70510392179459	0.000211304080914545	0.00258404548019021	FBgn0266268
RpS25	9113.1632178853	-0.384878131805595	0.103889209272515	-3.70469786516527	0.00021164284749923	0.0025861803653688	FBgn0086472
Dot	287.39910624404	0.603527174925164	0.162986284367767	3.70293228823689	0.000213121779232982	0.00260223344550287	FBgn0015663
CG2964	1227.41678026883	0.39745553016141	0.107354763366191	3.70226264488772	0.000213685238711246	0.00260709232760715	FBgn0031462
HP6	83.0922601630229	-0.828870528166094	0.223956477250293	-3.70103396134308	0.000214722732465037	0.00261772272372818	FBgn0031613
CG31870	2198.83519673191	0.404305445659733	0.109291840509302	3.69931958118431	0.000216178252141892	0.00263342896325362	FBgn0051870
CG5642	4432.27378167402	0.276050856669442	0.0746280303263733	3.69902375102464	0.000216430349150867	0.00263446246481862	FBgn0036258
CG15734	155.597475763537	-0.603781401892469	0.163257746212713	-3.69833233582549	0.00021702062800234	0.00263960765379526	FBgn0030374
Adgf-C	431.352422220581	0.623548749565491	0.168612209833169	3.69812334576751	0.000217199345449198	0.00263974297081043	FBgn0038173
svr	4890.64803475858	0.335799095882008	0.0908288643326793	3.69705267537063	0.000218117096579577	0.00264885303641088	FBgn0004648
nAChRalpha2	129.189666604203	0.711481996663324	0.192654150750056	3.69305303775355	0.000221577787701317	0.00268880719112746	FBgn0000039
CG10208	547.698693534683	0.447665491800613	0.12123127209322	3.69265688688297	0.00022192334906909	0.00269092738351597	FBgn0039118
mRpL22	472.372209515905	0.406675966589888	0.110202744440327	3.69025262170396	0.000224031459854526	0.00271439963397587	FBgn0030786
CG3634	617.015192038199	0.362415714186375	0.0982311394575174	3.68941779753162	0.000224767837790001	0.00272122844967741	FBgn0037026
Cp18	132.251692674883	-1.90746476112106	0.517602663008349	-3.68519116581572	0.000228531044804395	0.00276466396829035	FBgn0000357
tsu	417.819814613716	-0.457233053349445	0.124159566503156	-3.68262443424224	0.000230845125187419	0.00279051540048123	FBgn0033378
CG42489	100.971155170047	-0.782341531878446	0.212573956211608	-3.68032634769078	0.000232935645532803	0.00281304735382403	FBgn0259992
mtrm	86.0229029854225	-1.18520674221928	0.322050999613308	-3.68018339841323	0.000233066268601381	0.00281304735382403	FBgn0010431
CG9485	5348.98133468674	0.437138110530147	0.11882340975814	3.67888879320939	0.000234252376945039	0.00282519846038385	FBgn0034618
CG2076	3573.42501578538	0.248827683963521	0.0676454902090868	3.67840758037845	0.000234694703072252	0.00282836745837111	FBgn0030263
CG15534	961.876347278465	0.581038890433921	0.157986276327647	3.67778077906531	0.000235272028056822	0.00283315727364144	FBgn0039769
Spn47C	677.048830226596	0.38324023097235	0.104264313566926	3.67566061542573	0.000237234729874378	0.00285318951275055	FBgn0033574
Ate1	891.631351949533	0.376929712453588	0.102549368633109	3.6755927167346	0.000237297838975508	0.00285318951275055	FBgn0025720
xmas-1	891.686915921121	0.436364550540908	0.118743529515383	3.67484908290836	0.00023799004845644	0.00285932971261433	FBgn0016080
Ho	792.493013166276	-0.379241314928156	0.103252518396451	-3.67294978193181	0.000239766616071216	0.00287847863547082	FBgn0037933
Madm	978.201372234825	0.345246142681313	0.0940505679734645	3.67085654154392	0.000241739000302931	0.00289994744384727	FBgn0027497
Jon99Cii	8272.82234455062	-0.565113712680216	0.153978399090027	-3.67008434962238	0.000242470444339444	0.00290650834763363	FBgn0003356
KLHL18	482.792284679016	0.398695663924215	0.108701823910773	3.66779185095811	0.000244654220595339	0.00293045523087239	FBgn0037978
CG9173	1456.11494380559	0.385595751918015	0.105161500190036	3.66670075285358	0.000245700040785867	0.00294074570092567	FBgn0035218
TpnC41C	841.421347485702	-0.415351167268541	0.113307495859229	-3.66569893826412	0.00024666397400444	0.00295004119555348	FBgn0013348
CG43997	64.0505474565649	-0.855468860140345	0.233589450709032	-3.66227523350765	0.000249985062332292	0.00298749219787248	FBgn0264739
CG9821	11807.8451534163	-0.446719191209558	0.122042023701148	-3.66037187570296	0.00025184946423333	0.00300749121390386	FBgn0286516
CG30423	1402.01003252834	0.388192343935334	0.106077329103685	3.65952222982441	0.000252685923424367	0.00301519392413424	FBgn0050423
PI4KIIIalpha	3286.26857134325	0.447430007696915	0.122277882333838	3.6591246033797	0.000253078272937527	0.00301758961168735	FBgn0267350
Syx16	474.076789387731	0.447222337332456	0.122257933223755	3.65802304635688	0.000254168196961212	0.00302829294276554	FBgn0031106
swm	1470.86165181878	-0.342254988304431	0.0935744615354862	-3.65756834384388	0.000254619379837047	0.0030313755493676	FBgn0002044
jing	231.664027012153	-0.571476968425079	0.156258378019006	-3.65725649830802	0.000254929245592086	0.00303277231670766	FBgn0086655
CG2889	334.4541247703	0.579404741790656	0.158441823632037	3.65689265945498	0.000255291221557237	0.00303478643830041	FBgn0030206
Sfp24F	263.47956040079	-0.759572775861683	0.207848918305578	-3.65444661465577	0.000257737282894169	0.00306155350140728	FBgn0259958
Sox21a	35.5874730872177	-1.43552859263124	0.392851788975144	-3.65412257985687	0.000258062963425473	0.00306311208509015	FBgn0036411
mRpS21	573.798568284911	0.512244098241945	0.14019570880687	3.65377872547867	0.000258408986184237	0.00306371058236788	FBgn0044511
ND-75	9213.85389870386	0.273507284821596	0.0748579071323055	3.6536859671777	0.000258502403908762	0.00306371058236788	FBgn0017566
CG2650	81.6887874778152	0.978328133556746	0.267792164309289	3.65331127622845	0.000258880080956747	0.00306587981590205	FBgn0000092
lectin-28C	550.487860578684	-0.680774477892054	0.18635733844733	-3.65305967322805	0.000259133979398777	0.00306658099888064	FBgn0040099
CG9799	595.292262404754	0.492719863121494	0.134931750818089	3.65162283994791	0.000260588400919765	0.00308147740456999	FBgn0038146
Vdup1	554.214539936096	0.451403235120759	0.123653332054094	3.65055455944595	0.00026167471513736	0.00309200182905368	FBgn0035103
CG14439	1448.68327238478	0.400837034288195	0.109826945534346	3.64971485219755	0.000262531576316114	0.00309980124329469	FBgn0029898
CG32564	30.4206011690743	-1.18963102354884	0.326052522245564	-3.64858709068006	0.000263686515725165	0.00311110584957834	FBgn0052564
esg	85.9584989508445	-0.876041119413995	0.240281642636422	-3.6458928355986	0.000266465011606666	0.00314024704912624	FBgn0287768
CG13029	197.985522835765	-0.542107940163658	0.148693583932419	-3.64580586348667	0.000266555158699878	0.00314024704912624	FBgn0036670
CG16904	7532.03508136327	-0.391058976073173	0.107277112153303	-3.64531602523317	0.000267063413039784	0.00314388327263799	FBgn0037763
CG17065	579.405349839449	0.491149766097543	0.134747656470793	3.64495961533848	0.000267433793439568	0.00314589221842168	FBgn0031099
Ptr	869.751274748891	0.482967788366034	0.132551469653583	3.64362454545579	0.000268825479620615	0.00315990308171963	FBgn0262867
Set	457.301727668366	-0.456735793494106	0.125486834113398	-3.63971086465827	0.000272944347036046	0.00320470192521358	FBgn0014879
CR43458	30.5287344918398	-1.4434009036541	0.396599598425184	-3.63944116278876	0.000273230356341135	0.00320470192521358	FBgn0263412
CG43068	71.8876088740128	-0.776836309691255	0.213450262944089	-3.63942540513403	0.000273247075459453	0.00320470192521358	FBgn0262478
CG32006	147.024392432155	-0.714817566940562	0.196443030867074	-3.63880339142321	0.00027390780821672	0.00321006092799223	FBgn0052006
CG10931	123.274242818742	-0.640413717449834	0.176092828951255	-3.63679612204487	0.000276050253270414	0.00323276396971174	FBgn0034274
tld	157.636757020321	0.876884027466817	0.241158000815971	3.6361390644301	0.000276754964119997	0.00323860879632546	FBgn0003719
CG31075	1426.04795215638	0.337232814594394	0.0927816031038338	3.63469484588437	0.000278309854651753	0.00325438642956181	FBgn0051075
CG44005	9.2074191687878	-2.46072734995783	0.677083541318982	-3.63430389278737	0.000278732172728938	0.00325501140043282	FBgn0264747
Act42A	3277.70559271194	-0.23815271150293	0.0655298544354645	-3.6342627883825	0.00027877660968725	0.00325501140043282	FBgn0000043
l(1)G0045	163.490812256617	0.583492036674463	0.160616927267773	3.63281782686388	0.000280342947192364	0.00327087537868661	FBgn0026702
yellow-e	433.735024564689	-0.596570159949138	0.164308177170222	-3.63080018428479	0.000282543871599918	0.0032941143756997	FBgn0041711
CG18577	58.6017063738701	-0.953996154176161	0.262815260512921	-3.6299115672138	0.00028351833682769	0.00330303056462496	FBgn0037870
CG33293	1212.26960181005	-0.374895219574373	0.103329815858726	-3.62814175616973	0.000285468515597325	0.00332329237928563	FBgn0053293
CG31407	711.845374786381	-0.50574858850468	0.139425422918199	-3.62737711616197	0.000286314964726445	0.00332894541902113	FBgn0051407
CG12698	274.921134368833	-0.558145395788971	0.153874974785358	-3.62726555482809	0.00028643865843486	0.00332894541902113	FBgn0030721
CG34181	138.951499951484	-0.602519339313654	0.166114588963856	-3.6271307840683	0.000286588152383509	0.00332894541902113	FBgn0085210
CG42711	21.6534439900966	-1.19871411285293	0.330573851942037	-3.62616131255027	0.000287665691062865	0.00333899948410551	FBgn0261628
CG32450	925.313648380292	-0.40939602507193	0.1129147452048	-3.62570915188609	0.000288169551059031	0.00334238482969868	FBgn0052450
CG7907	333.356490786576	-0.486102811511338	0.13409588160901	-3.62503908157815	0.00028891775684456	0.00334859719503949	FBgn0038887
Vha16-2	67.7602046463611	-0.833956431411494	0.230318220889247	-3.62088777948887	0.000293593848596666	0.00340029169797506	FBgn0028668
GstE9	4145.01552526417	0.422265585104057	0.116629806291626	3.62056320361372	0.000293962428221836	0.00340205893234544	FBgn0063491
caz	1047.03612692196	-0.372872538567241	0.103028364871928	-3.61912507328199	0.000295600751070373	0.00341821333788975	FBgn0285954
CG34021	269.603540898267	-0.64793876068699	0.179040173295912	-3.61895740357722	0.000295792316649338	0.00341821333788975	FBgn0054021
hfw	1291.06331851704	0.382747977145261	0.105776892832413	3.61844602253223	0.000296377296855672	0.00341975404199974	FBgn0001189
Ars2	1039.07887415197	-0.333740653167	0.0922364188264487	-3.61831755193102	0.000296524427458857	0.00341975404199974	FBgn0033062
CG31731	2439.59119365555	0.381952247900945	0.105562069919663	3.61827167837487	0.000296576980596257	0.00341975404199974	FBgn0028539
Ctr1B	217.805442849604	0.569068982135465	0.157324853531658	3.61715882367534	0.000297854552398288	0.00343197297353726	FBgn0062412
cue	2227.83086119324	0.41187279593999	0.11389241697097	3.61633203415968	0.000298807052933332	0.00344043120669073	FBgn0011204
CG12857	470.665197286831	-0.467759963762399	0.129360226939695	-3.61594884941304	0.00029924946662261	0.00344300828982669	FBgn0033963
Fbxl4	471.685899256649	0.440062085940585	0.121726004816039	3.61518548650009	0.000300132651721962	0.00345064919508951	FBgn0030555
yellow-c	1955.4921129025	0.417195606341264	0.115421344601288	3.61454467353872	0.00030087593481216	0.00345667166245538	FBgn0041713
kl-5	261.53582530265	-0.603945113131016	0.167126746223003	-3.61369515520366	0.000301863954313301	0.00346549500319883	FBgn0267433
CG2493	1410.71103642419	0.377862592558088	0.104630646495298	3.61139499004307	0.000304554399189114	0.00349383564575946	FBgn0032864
CG13084	17.0016841676679	-2.12585281318089	0.588729037337621	-3.6109189089679	0.000305114056666338	0.0034952604546821	FBgn0032788
CG5800	314.835474236826	0.565672607729512	0.156656445238951	3.61091180683106	0.000305122412874604	0.0034952604546821	FBgn0030855
Pdi	17165.0066800915	0.374957774618989	0.103889320601673	3.60920422279623	0.000307137747964791	0.00351578972979174	FBgn0286818
CG31010	489.566467826553	-0.404804226462822	0.112165118695278	-3.60900279134516	0.000307376302755543	0.00351596524669757	FBgn0051010
CG14488	589.168446666872	-0.4398070736864	0.121959317072027	-3.6061785540063	0.000310739361996784	0.00355185463774408	FBgn0034278
mod	1833.2653247975	-0.456058693868718	0.126523869564265	-3.60452692001387	0.000312722035538144	0.00357192514993568	FBgn0002780
ea	323.424464665582	0.475991997588312	0.132073271505483	3.60399944790155	0.000313357720763445	0.00357659236213408	FBgn0000533
CG13501	304.246345570112	-0.51926276321759	0.144103894061384	-3.60339161269577	0.000314091756104053	0.00358237454771538	FBgn0034684
CG30424	186.514102825325	-0.594863477284173	0.165110167654299	-3.60282764977669	0.000314774249657013	0.00358756093078698	FBgn0050424
CG12263	460.835456413927	0.470951329800333	0.130756284345868	3.60174910258695	0.00031608334808203	0.00359987622244401	FBgn0034346
Vang	472.439137484862	0.410298129269425	0.113929114567097	3.60134572122725	0.000316574264823383	0.0036028621714112	FBgn0015838
CG11699	403.434173487398	-0.431874409832555	0.119941389376196	-3.60071208178173	0.000317346847978052	0.00360904707761899	FBgn0030311
MtnE	540.425732448216	-1.10427570470687	0.306776374024538	-3.59961130715543	0.0003186931970728	0.00362174354047163	FBgn0262146
CG43902	277.940260674689	-0.564244374519284	0.156923513703841	-3.59566492746379	0.000323564055985258	0.00367444660838053	FBgn0264503
CG14500	434.759223609291	-0.569620838027403	0.158490599527979	-3.59403548048821	0.000325595469633853	0.00369485175951211	FBgn0034318
CG10353	1346.09098905685	0.348099938228131	0.0968726922494466	3.5933752861103	0.000326421919498328	0.00370156346581581	FBgn0030349
CG18180	5577.96715222016	-0.579054083592662	0.161234066012077	-3.59138796108565	0.00032892157405862	0.00372722569280383	FBgn0036024
CG14495	194.282212385701	-0.673579547983764	0.187654820511651	-3.58946040473255	0.00033136315540707	0.00375219342977481	FBgn0034293
CG11791	2239.96138969938	-0.306417425500928	0.0853710152395949	-3.58924424924506	0.000331638008537559	0.00375260795436429	FBgn0039266
CG1809	591.500029945167	0.507586373527418	0.141493422997063	3.58734959389565	0.000334056309597528	0.00377725838655468	FBgn0033423
parvin	1498.88717574633	0.28696538894316	0.0800039783225816	3.5868889892712	0.000334646704507901	0.00378121968630125	FBgn0052528
CR43794	91.6765248066355	0.78278812805171	0.218255282666925	3.58657127784764	0.00033505451025397	0.00378311368531203	FBgn0264338
CG5862	1123.01557299237	0.445183503677788	0.124208227451046	3.58417081391204	0.000338150742690978	0.00381533835825615	FBgn0038868
CG43187	31.3633091317931	-1.40714982013172	0.392699542490068	-3.58327338812041	0.000339315144433804	0.00382518473967425	FBgn0262816
CG32483	421.97605799646	0.539639704882318	0.150605918326039	3.58312416192092	0.000339509127424583	0.00382518473967425	FBgn0052483
Pis	2359.58895688054	-0.313965282276901	0.0876365410563701	-3.58258414232655	0.000340211980277781	0.00383036376079723	FBgn0030670
NimB3	147.228581533264	0.720314579380842	0.20115657562231	3.58086518997669	0.000342458325605728	0.00385290077615415	FBgn0054003
IA-2	11154.5783557836	-0.37336028282225	0.104406079773998	-3.57603966771325	0.000348838742617411	0.00392188367949097	FBgn0031294
CG14151	75.0635591796179	-0.831471555558969	0.232558218958774	-3.57532646784832	0.000349791129338668	0.00392978607575846	FBgn0036089
CG18585	661.019471832653	0.479873525989054	0.134364596407385	3.57142832874003	0.000355039709791188	0.00398590910115539	FBgn0031929
Rap2l	554.153611196763	-0.53394125454942	0.149521613723354	-3.57099713715852	0.000355624782613111	0.00398963386819025	FBgn0283666
CG6602	885.615530948312	-0.442885899397087	0.124042960351397	-3.57042348991389	0.0003564045476713	0.00399553596467662	FBgn0035673
crq	3193.53170280495	0.269026620225296	0.0753664738747177	3.56957950125809	0.000357554698064143	0.00400557898236722	FBgn0015924
CG17475	773.628612799806	0.396757120875677	0.111159469804748	3.56926064484277	0.00035799012414149	0.00400760657096845	FBgn0038481
CG2794	922.31413424799	0.357744997886786	0.100309580205294	3.56640908230923	0.000361906286542379	0.00404606382603665	FBgn0031265
CG5162	11905.3193488284	0.335546032932635	0.0940867390521936	3.56634777985551	0.000361990913785842	0.00404606382603665	FBgn0030828
CG12014	98.2922049647355	0.75217798087308	0.210918664573913	3.56619923795076	0.000362196050708633	0.00404606382603665	FBgn0035445
mRpS7	1191.67582769921	0.337466024426343	0.0946548087969192	3.5652285257939	0.000363539286332462	0.00405819085685514	FBgn0032236
CG42724	599.93718359496	-0.386943136239745	0.108544955515315	-3.56481915168459	0.00036410715828257	0.00405932229787521	FBgn0261641
Aats-ile	2053.3942182211	0.358235603249573	0.100492936462349	3.56478391278566	0.000364156079417032	0.00405932229787521	FBgn0027086
CG17199	322.977028535936	-0.476659134936449	0.133810949306295	-3.56218334454359	0.000367783382474383	0.00409685718341867	FBgn0038775
CG13244	385.622881793294	-0.508181202311907	0.142733068408008	-3.5603606647007	0.000370345782315459	0.0041224851005306	FBgn0032577
CR44419	118.278941584728	0.669093097586945	0.18799968510382	3.55901179950088	0.000372252809195298	0.00414078672149374	FBgn0265592
sle	1075.0528437684	-0.446493568044557	0.125475986334119	-3.55839855170079	0.000373122851591319	0.00414753566366611	FBgn0037810
Slh	1287.98453791492	0.331185127053237	0.0930834006702568	3.55793970427062	0.000373775082083861	0.00415185565437439	FBgn0264978
CG13131	184.306022657013	-0.54255709027305	0.152565393257917	-3.55622647238118	0.000376219793005266	0.00417606621538121	FBgn0032175
CG30467	153.904325977404	-0.604455811169612	0.170028163817031	-3.55503345798683	0.000377930994240835	0.00419210640161084	FBgn0050467
CG32698	238.561570353483	0.619459374965245	0.174285231309393	3.55428495180739	0.000379008325952886	0.0042010979184264	FBgn0052698
CG8925	251.080574764697	0.509201464319682	0.143376541870389	3.55149773928845	0.000383045283117857	0.00424285953191938	FBgn0038404
CR42850	1638.42250912889	-0.323932494962865	0.0912698539967667	-3.54917292816465	0.000386443207765289	0.00427748908328254	FBgn0262097
CG15403	425.13422457098	-0.466351534717571	0.131410615897018	-3.54881172677125	0.000386973658134211	0.00428035259078087	FBgn0031504
smo	351.224828802361	0.461187228691735	0.130051015473793	3.54620244226135	0.000390825841151192	0.00431992829752451	FBgn0003444
CG10082	2009.46942624597	-0.330604280340494	0.0932430254812208	-3.54561940299843	0.000391691487528668	0.00432646046287801	FBgn0034644
CG14881	120.350774721019	0.641095599437457	0.180874975971839	3.54441290727397	0.000393488480901939	0.00434326353376765	FBgn0038425
EndoG	152.793406940237	0.666905753076419	0.188183141436202	3.54391869530201	0.000394226797663465	0.00434836574929778	FBgn0033690
CR43146	89.2563934328311	0.886866860135928	0.250527067876354	3.54000415066381	0.000400120739096755	0.00441028814661511	FBgn0262622
CG30334	244.866357700466	-0.569985341149475	0.161051422579309	-3.5391512351826	0.000401415808559771	0.00442146881162584	FBgn0050334
CG13171	14.1881153017228	-1.96749594795351	0.555964057064285	-3.53889055048394	0.00040181241368739	0.00442228866712663	FBgn0033701
CG14499	1499.24028596132	-1.346778682261	0.380582132608026	-3.53873334260831	0.000402051766321207	0.00442228866712663	FBgn0034317
CG13185	529.787260227093	-0.575271737433471	0.162616807679992	-3.53759089014666	0.000403795181970275	0.00443836560447578	FBgn0033661
CG11407	767.175430428239	0.43147491401264	0.121985326302626	3.5371050526374	0.000404538722241718	0.00444343752721709	FBgn0038733
TBCB	487.656011761711	-0.407352490750959	0.115193801289676	-3.53623620533709	0.000405871621990734	0.00445497137141188	FBgn0034451
CG5577	1403.27496374986	0.315693703854156	0.0893221882738307	3.5343256804944	0.000408817002439678	0.00448282527793848	FBgn0036759
CG5541	1855.3640528369	0.317560454736972	0.0898530189425625	3.53422131470028	0.000408978472757132	0.00448282527793848	FBgn0030603
Tig	2530.23295517004	0.483376530222249	0.136798863669148	3.5334835192148	0.000410121658780571	0.00449222965747758	FBgn0011722
CG9935	111.762880253406	-0.710797323038131	0.201184787989635	-3.53305699770279	0.000410783898403008	0.00449499749489706	FBgn0039916
bru	1164.49803936612	0.395030042171277	0.111812982615413	3.53295326652725	0.000410945107780571	0.00449499749489706	FBgn0261787
CG5537	712.459883401674	0.3533395899197	0.10019321658259	3.52658195805542	0.00042096085393558	0.00460135628753596	FBgn0035639
mRpL33	211.06867554913	-0.548243853073049	0.155506830793209	-3.52552907339546	0.000422637783358938	0.00461648247273691	FBgn0040907
p38b	923.852671982407	0.342130306312428	0.0970594392503712	3.52495655193186	0.000423552254457713	0.00462326511431978	FBgn0024846
Eps-15	2210.05264453382	0.349725307447341	0.0992575264762523	3.52341348674464	0.000426026154459721	0.00464704844798827	FBgn0035060
Cyp4d8	464.484121239228	0.56749712545311	0.161092047222736	3.52281279701195	0.000426992846081055	0.00465436977067314	FBgn0015033
Cp36	247.132673031888	-1.81570295731982	0.515636050677159	-3.52128784427572	0.000429456164071541	0.00467798343035327	FBgn0000359
Lapsyn	252.31112358413	-0.447264118869041	0.127193362534132	-3.516410840613	0.000437423545513933	0.00476147772314441	FBgn0034602
CG31211	628.362890443995	0.332826903955455	0.0947202690421963	3.51378756966142	0.000441765948877972	0.00480268199738972	FBgn0051211
CG7638	669.169007694596	0.418387834654708	0.11907140161472	3.51375585557049	0.000441818691779423	0.00480268199738972	FBgn0036133
psd	8.38470451306133	-3.38341836154366	0.963332924615008	-3.51220048136093	0.00044441262003937	0.00482526285633539	FBgn0086265
Dgp-1	1674.71490675132	0.304816071512612	0.0867891962972375	3.51214303758121	0.000444508691800054	0.00482526285633539	FBgn0027836
CG17840	436.545249496718	0.479717241357533	0.136621728474105	3.51128072170789	0.000445953202259179	0.00483760942753742	FBgn0031611
CG11841	988.60895568047	0.334089410580752	0.0952226377028265	3.5085082564441	0.00045062724696436	0.00488494822225439	FBgn0039628
CG14305	1737.54555497325	-0.278612314290732	0.0794214152676326	-3.50802505032012	0.000451446538430515	0.00488928415786198	FBgn0038630
CG33307	751.202152203639	-0.398449340830907	0.113588425386376	-3.50783400223714	0.000451770849875033	0.00488928415786198	FBgn0053307
CG4598	1076.53231754477	0.312452085914104	0.089075459424866	3.5077235405971	0.000451958461929213	0.00488928415786198	FBgn0032160
FucT6	1177.99145694735	0.32397328340896	0.0924152035306814	3.50562754862518	0.000455532178973036	0.00492456235484165	FBgn0030327
CG7707	441.301539114289	-0.439421782909686	0.125400517628329	-3.50414648376553	0.000458073311322002	0.00494863698671663	FBgn0036703
CG31644	663.199827138458	-0.442015409137193	0.126232862098959	-3.50158747720288	0.000462495114543933	0.00498986395896417	FBgn0051644
CG3713	56.7321606731617	-0.829683442891884	0.236946033439027	-3.50157135297808	0.000462523102030836	0.00498986395896417	FBgn0040343
RpL41	5410.0066936268	-0.397124295148339	0.11352713867623	-3.49805605759963	0.000468662614199873	0.00505263849162368	FBgn0066084
CR43485	50.8394252878419	-0.889125141672353	0.254455329318631	-3.49422880649901	0.000475433362689966	0.0051221278356564	FBgn0263496
CG42808	2311.64295172995	-0.337863860702826	0.0967038453197322	-3.49379964763289	0.000476198246140933	0.00512686163702381	FBgn0261990
cmet	350.541549817564	-0.538113037180164	0.154106167502155	-3.49183323355725	0.000479717658403591	0.00516122461578891	FBgn0040232
CG10178	701.469690380408	0.442829546793018	0.126899196690473	3.48961662754374	0.000483713935289311	0.00519887243278435	FBgn0032684
Rint1	715.827078353657	0.328899316916784	0.0942532787651721	3.48952653133927	0.000483877022821526	0.00519887243278435	FBgn0035762
CG5721	1317.83713850047	0.295248225216561	0.0846372635140702	3.48839521693041	0.000485929239841546	0.00521736295619918	FBgn0034315
CR43605	45.6207593205694	-0.894319439525312	0.25638798282266	-3.48814881914298	0.000486377283361614	0.00521861620587791	FBgn0263802
CG8245	798.543021434865	-0.37888193832845	0.1086425662777	-3.48741705309128	0.000487710180473852	0.00522935537960765	FBgn0033031
CG6236	571.080574084889	0.456938613191526	0.131062132554093	3.4864274240535	0.000489518188890829	0.0052451707436867	FBgn0038318
shrb	2270.70016754182	-0.311625473092483	0.0894023653086524	-3.48565132495799	0.000490940458453629	0.00525683423596405	FBgn0086656
RpL24-like	3399.63923966673	0.380010392813354	0.109048303944651	3.48478957550989	0.000492524204195244	0.00527020974203756	FBgn0037899
CG13313	277.753476531556	0.54937464015562	0.157734786813084	3.4829009583449	0.000496011831194836	0.00530392556221987	FBgn0035941
Dhfr	256.787742899156	0.523023337223135	0.150223049908383	3.48164504410018	0.000498343806827382	0.00532524647309233	FBgn0004087
CG4928	7507.07553189177	-0.371031305538238	0.106577599978927	-3.48132539681508	0.000498938956221969	0.00532799152505236	FBgn0027556
SPE	1905.55480271043	0.423003734779836	0.121516717227391	3.48103326382888	0.000499483456433974	0.0053301923592761	FBgn0039102
CG33123	1377.92688048849	0.471667915387207	0.135541172968892	3.47988662821635	0.000501626004739316	0.00534776262388023	FBgn0284253
CG14609	1160.27003495892	-0.32059180990042	0.0921296714640296	-3.47978891931238	0.000501808974547329	0.00534776262388023	FBgn0037483
IntS4	448.547088671508	0.433765395407688	0.124659614319314	3.47959840703987	0.000502165907002776	0.00534794807383416	FBgn0026679
CG7949	196.753564057236	-0.525073777443867	0.151015377670679	-3.47695569512729	0.000507141612471985	0.00539578827297005	FBgn0036107
DIP-epsilon	266.678234502172	0.556296597892506	0.160000211170017	3.47684914803882	0.00050734318025958	0.00539578827297005	FBgn0259714
CG43063	336.295250128945	0.540863034374368	0.155584902761136	3.47632080475531	0.000508343813918114	0.00540278232997585	FBgn0262365
CG13359	379.023750916139	0.482822918602918	0.138920736978767	3.47552805364627	0.000509848663475263	0.00541512225111185	FBgn0025616
CG13482	1089.47544671131	-1.44658771466797	0.416597156549698	-3.47238979413292	0.000515846756065537	0.0054751362902886	FBgn0036419
CG8036	18719.3630550692	0.334156824976206	0.0962651653588412	3.47121228879202	0.00051811421867216	0.00549549970256242	FBgn0037607
eff	6290.80547052431	-0.258026316344752	0.074384890163223	-3.46880012565137	0.000522788236160218	0.00554134421787321	FBgn0011217
CG32271	70.0191369527001	0.968063193313665	0.279125239169283	3.46820372172277	0.000523949924234332	0.0055499228356523	FBgn0052271
CG11873	796.920558607489	-0.489959808433376	0.141295276069792	-3.46763049736611	0.000525068729564439	0.00555803599419992	FBgn0039633
Hmgs	4630.01737590613	0.409480440972408	0.118138310634305	3.46611051718817	0.000528046178059111	0.00558579942955612	FBgn0010611
grk	416.857669009005	-0.460049443523749	0.1327924092543	-3.46442576128538	0.000531364782277307	0.00561713200379186	FBgn0001137
CG8420	1589.66510747137	0.422685954094315	0.12204919107856	3.46324256931978	0.000533707020195192	0.00563810816572399	FBgn0037664
CG30036	18.5776943643656	-1.28795673771357	0.372016427570381	-3.46209640828267	0.000535985122247313	0.00565682660214952	FBgn0050036
gk	704.793112649301	-0.405304903385891	0.117072813800989	-3.46198993794464	0.00053619720125765	0.00565682660214952	FBgn0020300
CG4009	29.6002160426024	-1.70389016289507	0.492335232525775	-3.46083329067024	0.000538506179012324	0.00567634505769947	FBgn0038469
CG8646	149.220687150909	0.686437356297113	0.198352033324586	3.46070239256794	0.000538768069408971	0.00567634505769947	FBgn0033763
CG10920	411.841089253797	-0.425607808313337	0.122998165698858	-3.46027768702967	0.000539618603444004	0.00568150576393483	FBgn0029963
betaGlu	616.335490179311	0.335502482967566	0.0969721248605669	3.45978273086182	0.000540611402937559	0.00568421420626937	FBgn0270927
cni	932.217169014417	-0.324493606757016	0.0937940564114021	-3.45963933294145	0.00054089935302263	0.00568421420626937	FBgn0000339
wuc	51.0306522204336	-0.836747702401567	0.241861865342622	-3.45960989433463	0.000540958484870661	0.00568421420626937	FBgn0033770
CR43839	38.2576960859659	-0.921690623419331	0.2664305071246	-3.45940347960337	0.000541373268948593	0.00568478023947286	FBgn0264391
CR43475	41.9225654642791	-0.937125062849593	0.270982983392091	-3.45824321187595	0.000543710310536389	0.00570551705613502	FBgn0263452
CG13531	1012.90176924327	0.439587321306679	0.12712389817726	3.45794400273758	0.000544314507991574	0.00570805447095558	FBgn0034786
kto	1077.7971583641	0.411557765621456	0.119036383218373	3.45741154506054	0.00054539125492548	0.00571554068950847	FBgn0001324
CG14054	114.009388450618	-0.696735497259304	0.201537114985366	-3.45710762660215	0.000546006734329599	0.00571818621836803	FBgn0029596
CG30060	325.440926990796	0.505396246754736	0.146219018667012	3.45643303697507	0.000547375189974775	0.00572777637395665	FBgn0265272
CG3356	2456.7877278354	0.277072029510577	0.0801643953008818	3.4562978797587	0.000547649750439891	0.00572777637395665	FBgn0034989
daw	975.980688979878	0.531596112830778	0.153815399635501	3.45606560910358	0.000548121888354215	0.00572891032745006	FBgn0031461
Dh44	219.0661564038	-0.570659023512805	0.165163656321831	-3.45511256060379	0.000550063128256497	0.00574538748883825	FBgn0012344
CG1139	709.853273951033	0.405717840532694	0.117443775746844	3.45457081869744	0.000551169441329988	0.00575312781337882	FBgn0035300
CG42255	246.610373654384	-0.734546410144096	0.212653267376685	-3.45419762040596	0.000551932770010589	0.00575728017247469	FBgn0259140
CG8108	1192.42928135667	-0.391228620477266	0.113298863067245	-3.4530674879329	0.000554250319694722	0.00577762858074889	FBgn0027567
CG8405	2025.97061199745	0.273472726604287	0.0792306639253251	3.45160210776518	0.000557268855357697	0.00580525247403379	FBgn0034071
CG8507	720.784876666267	-0.324830788637849	0.0941166821143397	-3.45136251449261	0.000557763847391217	0.00580656864524723	FBgn0037756
CG31650	652.996798233988	-0.357483973407493	0.10365483558969	-3.44879205464728	0.00056310016113402	0.00585825009116378	FBgn0031673
CG6321	544.780845039234	0.347778632088386	0.100846943523361	3.44857880603813	0.000563544997728986	0.0058590080919005	FBgn0036117
CR43911	19.2977152607259	1.28494322794383	0.373068705778412	3.44425358664909	0.000572638344035798	0.00594962173938513	FBgn0264512
CG13016	229.759810085225	0.586158580452735	0.170201754181395	3.44390446074972	0.000573378274652877	0.00595338246806688	FBgn0033899
CG34194	41.6545279403556	-0.910953026488604	0.264613002674668	-3.44258603047027	0.00057618056663848	0.00597853761865791	FBgn0085223
Src42A	1213.68845371077	-0.326806685354067	0.094968353850063	-3.44121670119747	0.00057910453963216	0.00599982262777922	FBgn0264959
CG11131	207.895547550758	0.674123212274437	0.195897696431877	3.4412003027757	0.000579139639278194	0.00599982262777922	FBgn0037204
CG13563	11.3182550152684	-1.69906453065232	0.493757579793595	-3.44109052738508	0.000579374656647337	0.00599982262777922	FBgn0034966
Sry-delta	536.587334564201	0.447180573762411	0.129995581418332	3.43996748876688	0.000581784068400118	0.0060208152834233	FBgn0003512
CG32971	165.694646767329	-0.578982349474683	0.168329598796383	-3.43957541403659	0.000582627435757458	0.00602558420263672	FBgn0052971
CG43800	461.990541762668	-0.480716893188244	0.139772345021317	-3.43928473915872	0.00058325342283184	0.00602810017258813	FBgn0264344
eIF2B-alpha	509.772566444034	0.381069206601067	0.110846601332963	3.43780686118111	0.000586445824671867	0.00605712012092235	FBgn0039726
sfl	778.450372593299	0.38650996379662	0.112461853357672	3.43680948034326	0.000588609477778171	0.00607548354160156	FBgn0020251
CG15136	289.118016549759	-0.5122680757244	0.149080498571547	-3.436184347603	0.000589969386138149	0.00608553228622265	FBgn0032625
fws	790.776637955366	0.384311686212237	0.111855594371869	3.43578422134683	0.00059084135187852	0.00609053804544409	FBgn0024689
Slc45-1	865.921137636507	0.413781110981583	0.120476175794542	3.43454718953928	0.00059354471800383	0.00611440343576084	FBgn0035968
CG11504	456.040444677157	0.406988349933208	0.118519040900008	3.43394906710877	0.00059485595920585	0.00612390602186363	FBgn0039733
CG11345	3.63571110456712	-3.19317978062159	0.930057962444925	-3.43331266389828	0.000596254082328337	0.00613429003968232	FBgn0035546
CG33301	782.612910194389	-0.355826217739033	0.103645603383283	-3.43310479290839	0.000596711419313992	0.00613498796711141	FBgn0053301
mus205	352.451734338053	0.431478787349592	0.12578344370755	3.43033053183685	0.000602846411204907	0.00619402075857045	FBgn0002891
Obp56e	628.823746293667	0.58925968998173	0.171804551164548	3.42982584563409	0.000603968764263581	0.00620150717465167	FBgn0034471
Gale	3271.58406830234	0.372394213662684	0.108606939245209	3.42882523207753	0.000606199744190181	0.00622035972035149	FBgn0035147
fdl	1114.71608953557	0.319469885114739	0.093240882637056	3.42628550995477	0.000611896823141732	0.00627473102949571	FBgn0045063
CR43151	98.1644596936694	-0.666480043950292	0.19453238392575	-3.42606218306909	0.000612400163646338	0.00627580675185001	FBgn0262681
CG1941	508.262611730036	0.407763574114826	0.119118667139264	3.42317106048627	0.000618951132944882	0.00633881618661563	FBgn0033214
CG30499	1451.34705696326	0.309178136630424	0.0903268631652389	3.42288136437143	0.00061961113452692	0.00634145222867675	FBgn0050499
tko	434.107804273652	0.479984010630252	0.140293982087141	3.42127298327107	0.000623287362188282	0.00637493457261535	FBgn0003714
CG9302	404.229629767932	0.424595742103516	0.124145359728558	3.42014991967391	0.000625866335496655	0.00639715811188048	FBgn0032514
lectin-24A	39.9398738576119	-0.962899124545843	0.281709974182468	-3.41805123279788	0.00063071233424946	0.00644250971255723	FBgn0040104
robl	927.486432993497	0.415906993090182	0.121689096678928	3.41778355202631	0.000631332929703696	0.00644466945934084	FBgn0024196
CG9305	608.087675149463	0.359912340627878	0.105343244158844	3.41656784449485	0.000634158600948565	0.00646932132353681	FBgn0032512
CG7601	693.091872827203	0.500374124034539	0.146476446166265	3.41607225687717	0.000635313868053772	0.0064728858831448	FBgn0027583
CG14221	30.4732287725606	1.18627701537596	0.347269491665542	3.41601276198046	0.000635452688487464	0.0064728858831448	FBgn0031042
Muc68D	5913.53883065802	-0.531436762398462	0.155577864748807	-3.41588929284065	0.000635740871133579	0.0064728858831448	FBgn0036203
Cp38	320.373906757979	-1.72711448991834	0.505716456521945	-3.41518348403478	0.000637390596527244	0.00648381692619263	FBgn0000360
CG43168	360.950438288582	-0.460063369883716	0.134715337551799	-3.41507788381423	0.000637637763867207	0.00648381692619263	FBgn0262787
Aats-leu	438.097575799382	0.396199252576894	0.116187038436501	3.41001249286016	0.000649599038268588	0.00660118351727002	FBgn0027085
CR43835	25.6677849920343	-1.09425327441956	0.321097124118686	-3.40785759892105	0.000654750540738612	0.00664730957899195	FBgn0264383
CG32161	389.934495270565	-0.461617469364656	0.135460632319633	-3.40776107020837	0.000654982189486096	0.00664730957899195	FBgn0052161
tup	150.580732469349	0.582237429013079	0.17088866696716	3.40711551764265	0.000656533341065024	0.0066587615293723	FBgn0003896
laf	331.123909284752	-0.416002852260027	0.122118247120523	-3.40655767724423	0.000657876486068008	0.00666809043246924	FBgn0020280
CG4238	1278.41296268726	0.374638490066341	0.109992072063009	3.40604993650569	0.000659101224025649	0.00667620796117556	FBgn0031384
Diap2	2315.17046488785	0.275592810065434	0.0809550892312737	3.40426788090019	0.00066341657760931	0.00671173916675363	FBgn0015247
Rdl	774.576944282871	-0.517765179691081	0.152099936022239	-3.40411175199558	0.000663795902003937	0.00671173916675363	FBgn0004244
CG43236	47.2794821368417	-1.30231980543185	0.382576805751297	-3.40407412538871	0.000663887348219297	0.00671173916675363	FBgn0262881
CG43167	39.2423351780547	-1.03902174033428	0.305348942765426	-3.40273567324081	0.000667147898877794	0.00674037623811683	FBgn0262786
CG10413	2014.98749186724	0.313634929995741	0.0922718547788181	3.39903138121094	0.000676249567300754	0.0068205341437356	FBgn0032689
CG32137	1219.47974110185	-0.333825487463801	0.0982213649288258	-3.398705441588	0.000677055921333401	0.0068205341437356	FBgn0052137
wech	471.135648969691	-0.48615733119771	0.14304798302721	-3.39856124434299	0.000677412941316363	0.0068205341437356	FBgn0259745
MAPk-Ak2	1543.86471666491	-0.266574556736754	0.0784408906507824	-3.39841318125185	0.000677779714908534	0.0068205341437356	FBgn0013987
c12.2	1061.34815235478	0.434450604543014	0.127842612843478	3.39832388340597	0.000678001007762274	0.0068205341437356	FBgn0040234
CG34043	672.942727205767	-0.492592679083776	0.144952406010369	-3.39830633131083	0.00067804451226597	0.0068205341437356	FBgn0054043
CG40198	102.865393179871	0.758809303821946	0.223292249532915	3.39827873743594	0.000678112911503394	0.0068205341437356	FBgn0058198
CadN	568.702897528358	-0.40033698755882	0.117819893034646	-3.39787261087647	0.000679120353468254	0.00682630803285161	FBgn0015609
dhd	373.324453119954	-1.75299038874288	0.516223742158834	-3.39579574820005	0.00068429402721304	0.00687392552463813	FBgn0011761
l(2)37Cc	2633.36504765039	0.297109254860532	0.0876490597780726	3.38975974885313	0.000699539016682524	0.00702258703108122	FBgn0002031
CG11362	299.587570503573	-0.456155047826677	0.134600488442391	-3.38895536788421	0.000701594291560865	0.00703873355820075	FBgn0034737
mtm	832.567766748545	0.334991726981739	0.0988861740478587	3.38764979237249	0.000704942118405165	0.00706384292939928	FBgn0025742
ssp3	784.761980367538	-0.350136607550626	0.103357406172983	-3.38762959051645	0.000704994037522421	0.00706384292939928	FBgn0032723
AP-1mu	1096.85305439987	0.306155108695648	0.0904675951242062	3.38414112009186	0.000714012941162876	0.00714966168865637	FBgn0024833
CG12264	1381.29055985156	0.343145320745276	0.101522483755945	3.37999335763082	0.000724875816327665	0.00725382400443269	FBgn0032393
CG8449	790.759426931331	0.391848139952662	0.115952154832961	3.37939506615596	0.000726455335329083	0.00726335471343917	FBgn0038129
cpb	917.849507136936	-0.319188542289054	0.0944584355206695	-3.37914280000127	0.000727122288204924	0.00726335471343917	FBgn0011570
epsilonCOP	1211.6046326828	0.459413687528734	0.135957047927899	3.37910902399389	0.000727211629934199	0.00726335471343917	FBgn0027496
lectin-37Da	363.572438448164	-1.31302552431639	0.388605351344424	-3.37881483045417	0.00072799023968626	0.00726652361552489	FBgn0053532
CG42365	186.546315680624	-0.545991451426611	0.161616542988187	-3.37831413376116	0.000729317159452271	0.00727515806113536	FBgn0259711
Sodh-1	7074.547395845	0.551654702579984	0.163343501271112	3.37726752694229	0.000732098080777706	0.00729827650020864	FBgn0024289
CG10936	80.1400609459523	-0.710714584031913	0.21052652073566	-3.37589098774067	0.0007357706575423	0.00732934687025058	FBgn0034253
CG42570	697.82090123864	-0.353419114525757	0.10469503244319	-3.37570089313963	0.000736279168454427	0.00732934687025058	FBgn0260776
bond	1827.12051639623	-0.332206935166871	0.0984148591711226	-3.3755770009205	0.000736610760942586	0.00732934687025058	FBgn0260942
pgant4	1029.08577507006	0.374233268859052	0.110900010850348	3.37451066045479	0.000739470517925113	0.00735315664636266	FBgn0051956
cry	3412.34328206612	0.330246109801426	0.0979113743835373	3.37290852958299	0.000743786571062344	0.00739140837905551	FBgn0025680
CG34450	789.505381812977	0.432261083100169	0.12823365283417	3.37088645255363	0.000749267335369507	0.00744117894035631	FBgn0085479
vari	1332.06741370552	0.333391471218412	0.0989447234587578	3.36947195933472	0.00075312353507995	0.00747476294961833	FBgn0250785
P5CDh2	2866.00116961444	0.305152558199342	0.0906898996876091	3.36479099933368	0.000766016597657294	0.00759793918746853	FBgn0053092
Hsc70-1	2920.84779580205	0.272315093979999	0.0809511470481015	3.36394361179574	0.000768372404800166	0.00761650959597697	FBgn0001216
Miro	2560.05612885446	0.234792046896922	0.0698106081606225	3.3632717588809	0.000770244990027694	0.00763026970938756	FBgn0039140
CG3184	135.646931685983	0.598250599413373	0.177919618991197	3.36247684659763	0.000772466037466324	0.00764669668545929	FBgn0029892
Papst2	450.142215232693	0.378528928560971	0.112579317136762	3.36233100526921	0.000772874174544549	0.00764669668545929	FBgn0036695
CG8199	944.5837289889	0.377507602343516	0.112294080921832	3.36177650010155	0.000774427785993185	0.00765725803966017	FBgn0037709
CG6749	137.245208541476	0.753368966450922	0.22427657492092	3.35910679354971	0.000781948428039188	0.00772676893980254	FBgn0036040
CG7470	12028.5140246948	0.311015868683229	0.0926068246091872	3.35845516781032	0.000783794341709061	0.00774015340204353	FBgn0037146
zfh1	381.627569540596	-0.494629728078918	0.147369057191611	-3.35640152352875	0.000789638362763062	0.00779297860393546	FBgn0004606
Zip48C	864.031754171368	0.307794986126227	0.0917538587874339	3.35457265987358	0.000794876748395	0.00783976434813377	FBgn0033665
Hex-C	3981.39344282256	0.424317675296745	0.126505458466097	3.35414519216544	0.000796105778802717	0.00784697254187835	FBgn0001187
key	917.017854871895	-0.305883299788729	0.0912140696478984	-3.35346620285105	0.000798061595601468	0.00785166197364063	FBgn0041205
List	209.287583662894	0.522587441872177	0.155835069395891	3.35346494147971	0.00079806523310555	0.00785166197364063	FBgn0034381
Smn	328.370074043506	-0.557465241297096	0.166235797689608	-3.35346086128803	0.0007980769995428	0.00785166197364063	FBgn0036641
Tango1	3377.34550264256	0.366744746397192	0.109388384574983	3.35268454527545	0.000800318667691195	0.00786880108289889	FBgn0286898
CG3907	1440.02857268158	0.274533909947675	0.0819190373288849	3.35128340004153	0.000804379371918602	0.0079037925683655	FBgn0034958
Hml	1341.9132121723	-0.567831969836876	0.169485567141844	-3.3503263989532	0.000807163867755916	0.0079262082799398	FBgn0029167
CG43290	229.57283412604	-0.538404627694427	0.160857811163476	-3.34708413474096	0.000816664200604375	0.00801048954978811	FBgn0262982
CG4477	163.947422529444	-0.508092855721841	0.151803171280577	-3.34705033785319	0.00081676377480539	0.00801048954978811	FBgn0035971
CG8132	608.135225281192	0.358775722638381	0.107198071988812	3.34684865111963	0.000817358229290944	0.00801133134384671	FBgn0037687
Cyp6a21	636.664518515754	0.415417404578591	0.124188771162449	3.34504803204142	0.000822683218523337	0.00805850956154296	FBgn0033981
TotC	321.389454172333	-1.84970849617983	0.553120982732	-3.34413004374498	0.000825410364766762	0.00808019804564405	FBgn0044812
CG15255	1917.9428066684	-0.379084659322547	0.113510865205967	-3.33963324686754	0.000838890961414335	0.00820706306412248	FBgn0028950
CG14983	45.483995075528	-0.889895140423441	0.266686014389859	-3.33686467383525	0.000847291922733527	0.0082841061917913	FBgn0035479
dwg	225.540728118427	0.50179786209451	0.150435542016996	3.33563368979531	0.00085105222425621	0.00831570941951586	FBgn0000520
CG15109	3063.07452220898	-0.323811487590315	0.0970877523954665	-3.33524548257474	0.000852241291730735	0.0083221652734351	FBgn0034416
Trx-2	4154.30064355231	0.369018217995431	0.110662594753913	3.33462466532652	0.000854146039487209	0.00833559743987796	FBgn0040070
Sc2	4340.79968385106	-0.293403420611877	0.0879943764406683	-3.3343428578042	0.00085501196359958	0.00833888138616532	FBgn0035471
CG42394	310.059748454567	-0.499779614047706	0.150021818061315	-3.33137953203209	0.000864166943307991	0.00842295391339367	FBgn0259740
CG34161	335.825773408954	-0.432790900420759	0.129966411391264	-3.33002116306684	0.00086839383538541	0.00845468178897658	FBgn0085190
CR42545	61.3461624185701	-0.818120119898258	0.245682564948549	-3.32998851615535	0.000868495659612983	0.00845468178897658	FBgn0260718
CG32447	29.0099455485573	1.41271925579882	0.424323137967066	3.32934768197455	0.000870496634949885	0.00846892680487686	FBgn0052447
Cpr72Ec	1418.43436336607	-0.494177085089329	0.148474218077989	-3.32836967580293	0.00087355865540521	0.008493470605733	FBgn0036619
Bap55	373.978355885743	0.399578813923336	0.120075834961125	3.32772046975732	0.000875596753301405	0.00850803483112303	FBgn0025716
ct	829.777643370416	-0.45959725505499	0.138155278964932	-3.3266716878162	0.000878898583595248	0.00853002395080877	FBgn0004198
CG17104	335.64785261818	-0.49168213291197	0.147800640903936	-3.32665765117719	0.000878942852654602	0.00853002395080877	FBgn0040496
CG32537	193.697465206104	0.519359823681224	0.15626176902158	3.32365252827453	0.000888468215284259	0.00861715693284628	FBgn0052537
Rpt4R	438.630399809842	-0.450035151953588	0.135445715676188	-3.32262375156623	0.00089175106301169	0.00863642618785796	FBgn0036224
CG4860	144.423733457178	0.693914276539033	0.208849339736021	3.32255911086968	0.000891957707776832	0.00863642618785796	FBgn0037999
CG8468	2863.20679802859	0.741648385503157	0.223218996878456	3.32251464200867	0.000892099892555704	0.00863642618785796	FBgn0033913
CG13021	54.7271360807295	-0.86941576335253	0.261780583734794	-3.32116213872195	0.000896434437824713	0.0086730582494945	FBgn0029669
CG16824	170.214718696741	-0.539553737868212	0.162645339930313	-3.31736364595131	0.000908712587374899	0.00878645301641623	FBgn0040973
CG34236	150.788115843735	-0.67468882456903	0.203393836327234	-3.31715472185473	0.000909392409178088	0.00878763180181844	FBgn0085265
bcd	9.51583528785111	-2.58665621356104	0.780133414131355	-3.31565879208132	0.00091427382792937	0.00882938507891815	FBgn0000166
ZnT41F	725.478871364971	0.317327682834225	0.0957351102515572	3.31464268438615	0.000917603359052551	0.00885610938016956	FBgn0025693
CG10343	275.731013275728	-0.459359975937383	0.138700721328703	-3.31187878142867	0.000926716911229842	0.00893859036667559	FBgn0032703
eIF4E-5	1529.31937104327	-0.326317199893615	0.0985593608062258	-3.31086968527704	0.000930065100633836	0.00896539498169127	FBgn0035823
CG5525	2080.43900160123	0.367462033508516	0.111051487689643	3.30893391122744	0.000936519408511046	0.00902209003269571	FBgn0032444
CG5770	6.42558013356063	-2.1469534987445	0.649504923330785	-3.3055230555213	0.000947993043837158	0.00912704060726105	FBgn0034291
CG34029	119.416918576565	-0.637317537733188	0.192819245689138	-3.30525895096938	0.000948886863618302	0.00912788821602458	FBgn0054029
Pk34A	90.6133565994701	-0.696017441113317	0.210585984402363	-3.30514608124844	0.000949269091254297	0.00912788821602458	FBgn0028410
CG17593	1699.10238991859	0.254060671741021	0.0768719919406027	3.30498358800599	0.000949819616917293	0.00912788821602458	FBgn0031544
CG10189	325.631544188711	0.430841324681808	0.130394256067428	3.30414343143317	0.000952670780583597	0.00914970577132453	FBgn0032793
CG10205	644.205085162122	0.387224951335232	0.117219166287479	3.30342693604871	0.00095510854743342	0.00916752878161109	FBgn0033970
CG30197	2437.3157920545	0.293925934832065	0.0889876906134673	3.30299542336457	0.000956579490270456	0.00917605575593785	FBgn0050197
glu	208.922911450769	-0.500642978524216	0.15162926725999	-3.30175689410799	0.000960813057713712	0.00921105689108258	FBgn0015391
CG8335	157.303332710954	-0.534134588844887	0.161790367770687	-3.30139918837405	0.000962039001021811	0.00921361685480364	FBgn0033069
CG4164	1097.11599796211	0.413777969625292	0.125336457967161	3.30133766612188	0.000962249998485936	0.00921361685480364	FBgn0031256
CG4956	104.46968403673	-0.689225973295684	0.208833568960053	-3.30036007490503	0.000965608513823123	0.00924015777717376	FBgn0039370
CG14861	518.263007647056	-0.373905137454745	0.11331529024304	-3.29968830025312	0.000967922685829391	0.00925667894626517	FBgn0038280
Cpn	537.642499269659	-0.454181077397171	0.137685889621491	-3.29867554798642	0.000971421189330012	0.00928449948612683	FBgn0261714
CG6762	389.40345440976	0.447477590894776	0.135702190449163	3.29749718419181	0.000975506527548927	0.00931789164064472	FBgn0030876
vfl	88.8149593346452	-0.799019296015878	0.242325269220396	-3.29730076680186	0.000976189043484725	0.00931875977207751	FBgn0259789
arm	4423.27458818338	0.264921591923821	0.0803526595273317	3.29698598008083	0.000977283794341139	0.00932355968786631	FBgn0000117
CG9990	4063.25230404476	0.319696511911326	0.0969794554453198	3.29653853430411	0.000978841857368242	0.0093327712441932	FBgn0039594
retinin	1855.07917025125	-0.418998181231117	0.127169363590285	-3.29480441988409	0.000984902020879944	0.00938487098056867	FBgn0040074
blow	790.030682551807	0.394200102754872	0.119649460369465	3.29462499486102	0.000985531031952492	0.0093851869917072	FBgn0004133
CG12121	1802.82285186669	0.269509849512234	0.0819206019433547	3.28989098125269	0.00100226206346449	0.00953874910068231	FBgn0030109
CG42536	216.270823899858	-0.56605267436054	0.172112935932159	-3.28884445143425	0.00100599604142899	0.00956850461868844	FBgn0260644
Spindly	83.3772094275664	-0.651888416782125	0.1982254669833	-3.28862091588385	0.00100679527487684	0.00957032732322577	FBgn0031549
vis	169.672534734384	-0.54635188059239	0.166220786769841	-3.28690467185009	0.00101295117651493	0.00962303617689186	FBgn0033748
CG5853	1459.97708192174	0.360070134794832	0.109575912647611	3.28603363727205	0.0010160887536234	0.00964702468856068	FBgn0032167
CG9444	108.964631608873	0.668828846487526	0.203561733693824	3.28563151016148	0.00101754029947951	0.009649352820669	FBgn0037730
CG31661	7.24430891259091	-2.71589456458242	0.826598747464178	-3.28562627624853	0.00101755920482072	0.009649352820669	FBgn0051661
CG31265	246.053054972124	0.472169331670796	0.143722926742641	3.28527495488796	0.00101882895120844	0.00965558051172332	FBgn0051265
form3	1763.22831489315	-0.257983579213886	0.0785404027367494	-3.28472442493823	0.00102082162758686	0.00966864789905033	FBgn0053556
Dhx15	1075.72506349872	0.276802709314219	0.0842786112095722	3.28437672787352	0.00102208199597419	0.0096747677395369	FBgn0033160
CG3823	238.698815790516	-0.435540410995186	0.132674068001464	-3.28278477893947	0.00102787107194027	0.00972372207455329	FBgn0029863
UQCR-14L	292.489244241085	-0.505167123823239	0.154067308161556	-3.27887291503476	0.00104222559592287	0.00985359865629119	FBgn0039576
CG1983	465.80259599737	0.367547912044545	0.112108338800389	3.27850645168305	0.00104357978688899	0.00986048303736561	FBgn0039751
CG13243	797.578516222091	-0.299799279147193	0.0915136486926853	-3.27600618519711	0.00105286255040955	0.00994222903567198	FBgn0028903
rno	815.639393750408	-0.44264221116862	0.135171309217643	-3.27467577055061	0.00105783307825616	0.00998318083619701	FBgn0035106
mtsh	192.762216843991	-0.596978311066234	0.182316721214182	-3.27440240856963	0.00105885706379847	0.00998686084544292	FBgn0262598
CG1213	4806.02956855047	0.34087531138206	0.104134005223645	3.27342937256637	0.00106250940170656	0.0100071391890996	FBgn0037387
kst	5539.91134382959	-0.481232517069247	0.147014089170156	-3.27337685650157	0.0010627068544084	0.0100071391890996	FBgn0004167
CG10932	1302.6329763381	0.374744950538618	0.114484596536375	3.27332201777512	0.00106291307620873	0.0100071391890996	FBgn0029969
xit	319.477941381193	0.457694069926793	0.139856371049515	3.27260078673677	0.00106562872316615	0.0100267132727539	FBgn0029906
CG11409	112.878312682771	0.676445460719466	0.206754733800784	3.27172901091226	0.00106891978316528	0.0100516749281411	FBgn0024366
CG12947	30.6514718978896	0.989309216298609	0.302464356796422	3.27082908801872	0.00107232696241946	0.0100730829059866	FBgn0037753
CG34005	27.0700054026189	-1.20261840125624	0.367684388976708	-3.2707899418934	0.00107247540050407	0.0100730829059866	FBgn0054005
S-Lap1	22699.1580105734	0.360402900473983	0.110223984011106	3.26973211599456	0.00107649377128725	0.0101035187621245	FBgn0035915
CG12911	28.6886316812706	1.29573821152614	0.39630489096405	3.26954887782013	0.00107719125297317	0.0101035187621245	FBgn0033501
CG15167	98.4174180643069	-0.645814700936313	0.19753122334606	-3.26943097904524	0.001077640246357	0.0101035187621245	FBgn0032709
e(y)2	81.204572095173	-0.739775087325221	0.226373756946944	-3.26793660759275	0.00108334627711023	0.0101469584857908	FBgn0000618
TpnC4	784.70799117283	-0.5176370243176	0.15840146569834	-3.26788026888203	0.00108356194356549	0.0101469584857908	FBgn0033027
plu	7.81060014798582	-2.12652916342721	0.651009540229104	-3.26650998490566	0.001088819680455	0.010190135939897	FBgn0003114
Ets21C	129.082546120849	-0.944640247610542	0.289236832059557	-3.26597494822523	0.00109087899697961	0.0102033462478776	FBgn0005660
bbg	1403.79985923773	-0.462396887494279	0.141632911791212	-3.26475592181512	0.00109558439953368	0.0102344801026341	FBgn0087007
CG42782	1452.06282695442	-0.539788444452502	0.165340859598492	-3.26470084746931	0.00109579742723904	0.0102344801026341	FBgn0261853
CG14621	695.685046476165	0.313839823369142	0.0961340015625147	3.26460792506443	0.00109615693817178	0.0102344801026341	FBgn0031183
Hsp27	1014.32192814035	-0.397220535914782	0.121702020754306	-3.26387789991341	0.00109898515651554	0.010254807583102	FBgn0001226
beta4GalNAcTB	405.439753722408	0.403682043303465	0.123749004484814	3.26210335981331	0.00110588813206466	0.0103131106975432	FBgn0039625
Drat	5549.92400985839	-0.513585082315761	0.157471337692351	-3.26145119386198	0.00110843512232609	0.0103307465158333	FBgn0033188
Spn77Ba	1392.95989386452	0.312779698801588	0.0959219286167851	3.26077366575025	0.00111108690663344	0.0103493375910014	FBgn0262057
shakB	282.842889953551	-0.452913607357912	0.138905923480213	-3.26057806615013	0.00111185355642617	0.0103503577820737	FBgn0085387
dgt2	173.640966342132	0.531127949095026	0.162957450082289	3.25930449222678	0.00111685728358366	0.0103907968539434	FBgn0032390
CG1885	346.764173954307	0.4382795929134	0.134552317772551	3.25731730355082	0.00112470632545106	0.0104576442338723	FBgn0030066
EfTuM	2049.79891272862	0.282847128481618	0.0868551457277433	3.25653852873878	0.00112779623276698	0.0104772965556809	FBgn0024556
CG32073	80.2502320499845	-0.792082259359301	0.243234933662567	-3.25644942291938	0.00112815027353405	0.0104772965556809	FBgn0052073
mri	732.660631559219	0.310073661121691	0.0953162455240321	3.25310401618276	0.0011415170322828	0.010595188435761	FBgn0035107
Uvrag	605.174960354827	0.366706704260335	0.112755537671988	3.25222788903818	0.00114504175678126	0.0106176852964841	FBgn0032499
Non3	506.608504600796	0.427717019988937	0.131520499435961	3.25209394598748	0.00114558150530355	0.0106176852964841	FBgn0038585
mud	520.214262804502	-0.401170929720429	0.123362864037232	-3.25195862507984	0.00114612704496211	0.0106176852964841	FBgn0002873
Zasp52	9415.96755319163	-0.268612079087836	0.0826035895729818	-3.25182090120324	0.00114668251862956	0.0106176852964841	FBgn0265991
MFS18	450.486204447086	0.382268305512336	0.117560787092076	3.25166507445153	0.001147311305607	0.0106176852964841	FBgn0025684
CG18765	12.4413501119433	1.61828319852575	0.497721773864264	3.25138116012397	0.00114845776673467	0.0106220541889828	FBgn0042110
Sems	847.598195588849	0.511970397377778	0.157531788944128	3.24994974544065	0.00115425403926868	0.010669398692794	FBgn0037036
CG42571	51.4638704234581	-0.80083279385189	0.246484306858028	-3.24902142477232	0.00115802755804121	0.0106980012121449	FBgn0260777
CG8838	897.106460220121	-0.309522908921574	0.0952760972706565	-3.24869424533935	0.00115936022053858	0.0107040344863442	FBgn0031526
CG8834	2835.00140649092	-0.498285774976817	0.153406334347986	-3.24814341659784	0.00116160705038219	0.0107184959874458	FBgn0033733
Scgbeta	203.293158615526	0.479330140532561	0.147602285754417	3.24744388667583	0.00116446623249589	0.0107385876042405	FBgn0038042
SkpA	2125.85946310577	-0.27232815772735	0.0838678425752916	-3.24711056544551	0.00116583089982052	0.0107448815114529	FBgn0025637
scrt	810.990961905591	-0.544171803578438	0.167608829406829	-3.24667743044487	0.00116760642785724	0.0107549525410406	FBgn0004880
CG31460	94.0622073934259	-0.621570358454582	0.191522644763088	-3.24541444811114	0.0011727979830079	0.0107964588137682	FBgn0051460
tbrd-1	448.293769511049	-0.431370123053708	0.132943593451209	-3.24476051726422	0.0011754943735415	0.010814960208909	FBgn0039124
CG1494	218.450181753591	-0.433814199700654	0.133744745191781	-3.24359808737602	0.00118030163382989	0.0108528494071538	FBgn0031169
PheRS-m	1205.32449561081	0.346991025380565	0.107000361359872	3.24289582736584	0.00118321464452656	0.0108732869696253	FBgn0275436
Elp1	780.165156407684	0.360443433088771	0.111182098364261	3.24191968303986	0.00118727477638288	0.0109042361532401	FBgn0037926
tim	4507.55200077104	0.372800142037273	0.11508222461781	3.23942418801296	0.00119771301874477	0.0109936933323128	FBgn0014396
FK506-bp1	630.650637992985	-0.438189173899558	0.135285547739741	-3.23899471318649	0.00119951796879127	0.0110038482972809	FBgn0013269
CG31140	958.214365500528	-0.34923303533142	0.107854331030021	-3.23800659645472	0.00120368026388782	0.0110325222610512	FBgn0051140
CG30392	653.807194701032	0.36642001320838	0.113165236688037	3.23792026537699	0.00120404455379004	0.0110325222610512	FBgn0050392
fusl	1348.69272752119	0.322940258236027	0.0997850197396623	3.23636011776691	0.00121064546047683	0.0110865561906806	FBgn0031702
CG12213	860.38221574273	0.300297741066365	0.0928884303770427	3.23288637613348	0.00122546293511103	0.0112110811326835	FBgn0260742
mRpL54	287.314175053327	0.496315131542223	0.153523006528881	3.23283879572053	0.00122566705037655	0.0112110811326835	FBgn0034579
CG31294	765.43551331185	-0.339842819622001	0.105161035671148	-3.23164199984423	0.00123081152565945	0.0112516032157064	FBgn0051294
CG14805	586.211373529952	0.37424702465379	0.115813154760803	3.23147249918844	0.00123154174109294	0.011251748238953	FBgn0023514
CG13449	424.754930142322	-0.429705883657054	0.133042313166755	-3.22984374992384	0.00123857887807334	0.0113094816861062	FBgn0036520
CR42859	208.336941753613	-0.477736216666168	0.148217849613706	-3.22320299418237	0.00126765683682884	0.0115682866957654	FBgn0262106
CG5793	1471.47371432829	0.307139663632801	0.0953244506703169	3.22204493677131	0.00127279171334209	0.0116062401960845	FBgn0038858
CG31648	295.682981016861	0.40987008996555	0.12721248479136	3.22193289941449	0.00127328950916349	0.0116062401960845	FBgn0051648
Caf1-180	119.514346154612	-0.773613213349487	0.24012152072429	-3.22175709622361	0.00127407098675765	0.0116066466815614	FBgn0030054
X11Lbeta	281.129606005866	-0.524485413775863	0.162824651893856	-3.22116711244542	0.00127669681083359	0.011623844778867	FBgn0052677
Orcokinin	414.159738495632	-0.398157729463585	0.123620214523111	-3.22081409581399	0.0012782703599164	0.0116303412597688	FBgn0034935
Pep	2647.31371290822	-0.263820645979495	0.0819146847539316	-3.22067583818458	0.00127888712220936	0.0116303412597688	FBgn0004401
MFS15	764.745112049092	0.386208548656516	0.119988635389469	3.21870940029386	0.00128768912145765	0.011703080218436	FBgn0034392
CG12609	300.016972030544	-0.443753603819358	0.137873445189237	-3.21855744744963	0.00128837160172484	0.011703080218436	FBgn0030952
hog	86.8949648100757	-0.697459913184883	0.21674951486088	-3.21781533689957	0.00129170951303803	0.0117258496707236	FBgn0266710
CG5439	530.13905044411	0.349728244553288	0.108689926855161	3.21766933396994	0.00129236715309353	0.0117258496707236	FBgn0032476
Tet	963.581469770129	-0.499424642387058	0.15528023687874	-3.21627949844682	0.00129864287104448	0.0117760068289128	FBgn0263392
CG11598	111.474173346098	0.672943310474947	0.209313007177838	3.21500951875005	0.00130440196788985	0.01181762316554	FBgn0038067
Scsalpha	5254.32347514028	0.242467671413428	0.0754191117154403	3.21493671694609	0.00130473282235249	0.01181762316554	FBgn0004888
Sfp26Ad	3800.90945003725	0.411567179089408	0.128053182154404	3.21403320218273	0.00130884537795865	0.0118480595104751	FBgn0261055
rad50	536.513379591949	-0.489137775189658	0.152217920264701	-3.21340466575201	0.00131171335838691	0.0118672010958944	FBgn0034728
Not1	7928.62729983945	-0.401031532420933	0.124816158412002	-3.21297769073439	0.00131366493086958	0.0118780346303827	FBgn0085436
Psn	1089.20204772278	0.298412770019054	0.0929141797109744	3.21170321846804	0.00131950610100889	0.0119207814335774	FBgn0284421
CG15406	2576.02516181674	0.332016679425052	0.103379939627293	3.21161610871553	0.00131990621675824	0.0119207814335774	FBgn0031517
GCS2alpha	5667.72150308187	0.253646932205308	0.0790010017898113	3.21067994656772	0.00132421330397545	0.0119528273644225	FBgn0027588
CG6380	956.751977374739	-0.330342315341246	0.102939614543383	-3.20908832626361	0.00133156579654068	0.0120061194380524	FBgn0032632
CG15547	900.209222050175	-0.30267026350122	0.0943208853096576	-3.20894213945879	0.00133224299192958	0.0120061194380524	FBgn0039809
CG13426	26.6703144370602	-1.19202594619214	0.371474089884435	-3.2089073737632	0.0013324040872145	0.0120061194380524	FBgn0034510
CR45188	21.4472878031898	-1.3219503869885	0.412068871858207	-3.20808116620706	0.00133623781327503	0.0120337803298427	FBgn0266698
CG5613	253.548816390064	0.495718843969551	0.154534931081859	3.20781094927309	0.00133749386696821	0.0120382090849235	FBgn0030839
Adi1	1561.66593211134	-0.378665032335125	0.118073685089047	-3.20702307249536	0.00134116238821525	0.0120643339673206	FBgn0052068
Vha55	12070.8636712443	-0.241110385293168	0.0751926644830581	-3.20656791391524	0.00134328593126979	0.0120765392142868	FBgn0005671
CG31523	18546.1529899113	0.217818433504806	0.0679492255750816	3.20560582790049	0.00134778475672346	0.0121100728483464	FBgn0051523
CG5087	1003.84715924547	0.323380215224153	0.100939336860472	3.20370853705091	0.00135669746797338	0.0121832051414189	FBgn0035953
Pdf	97.991648435716	-0.680286603806243	0.212389395828103	-3.20301586222709	0.00135996490142919	0.01220558812673	FBgn0023178
CG6353	297.087194693883	0.455225908648701	0.142139204750745	3.20267662568525	0.00136156776905014	0.0122130147666906	FBgn0038893
shep	4510.83646716042	-0.30387184394643	0.0949348143862591	-3.2008472962308	0.0013702412904748	0.0122838193319684	FBgn0052423
CG10589	759.60155716902	-0.363875339657787	0.113701764933918	-3.20026113815618	0.00137303124315779	0.0123018288458352	FBgn0037035
Mlp84B	6726.84317751655	-0.259722902643675	0.0811879423867738	-3.19903294760659	0.00137889409352316	0.0123473342052776	FBgn0014863
Ogg1	62.4589302731582	-0.767738017204046	0.240030729427024	-3.19849887152662	0.00138145073733062	0.0123631991839174	FBgn0027864
Gp210	1095.52903683065	0.3886001362534	0.121546340170454	3.19713564150459	0.00138799640847879	0.012414725400312	FBgn0266580
Gr59f	8.09664871336944	2.18812636356948	0.684639177121977	3.19602856028153	0.00139333319051551	0.0124553865401872	FBgn0041234
Hsc20	148.908819302566	-0.544787110522889	0.170519881551455	-3.19485977568251	0.00139898794752718	0.0124988424058427	FBgn0263606
CG18130	662.125242589605	0.438401076218134	0.137247065815995	3.19424734956367	0.00140195939997167	0.0125182894041688	FBgn0030359
CG6614	311.378061226857	-0.432773399871921	0.135503016877008	-3.1938285201778	0.00140399488308593	0.0125269315543307	FBgn0032369
Sse	20.938616397396	-1.18744555312549	0.371806289396848	-3.19372099662916	0.00140451787981386	0.0125269315543307	FBgn0035627
nes	1854.87218460581	0.276668468490253	0.086652887554609	3.19283611080929	0.00140882880959004	0.0125582697112918	FBgn0026630
CG34166	4709.48609591108	0.436170420064474	0.136637501993808	3.19217208818878	0.00141207176092004	0.0125800578655269	FBgn0085195
CG7770	835.547621593667	-0.339506389296831	0.106366195393557	-3.1918636183296	0.0014135806049784	0.0125863810678433	FBgn0036918
Nmd3	942.294063532697	0.417299847336657	0.130748790218351	3.19161536133347	0.00141479600428448	0.0125877659930483	FBgn0023542
CG9356	585.500408825852	0.360155320975706	0.112851247038262	3.19141640369819	0.0014157707426007	0.0125877659930483	FBgn0037688
CheA7a	417.477946463276	0.484346947377502	0.151771556445125	3.19128932141263	0.00141639367137187	0.0125877659930483	FBgn0029948
Snap25	829.998483814875	-0.459064856007932	0.143854294259277	-3.19117936917847	0.00141693283637069	0.0125877659930483	FBgn0011288
Cp7Fb	49.818280807497	-1.32058802072199	0.413864236472162	-3.19087252375047	0.00141843849362514	0.0125940387334214	FBgn0014465
hdc	982.17668405398	-0.412956580716687	0.129427916934955	-3.19062989265462	0.00141963010227317	0.0125975176005097	FBgn0010113
CG3499	3063.54000512501	0.242426613670905	0.0759955495496422	3.19001066651338	0.00142267542715792	0.0126174328002052	FBgn0034792
Hsp60	6392.47657043334	0.254818769209819	0.0799253195913552	3.18821082621458	0.00143156118209788	0.0126890940794731	FBgn0015245
CG9451	2088.38155709291	0.799806697494746	0.251103408040515	3.18516862728402	0.00144669682373435	0.0128160414345556	FBgn0036876
CG11327	1593.97336930398	-0.324185155562132	0.101786455446832	-3.18495377542121	0.00144777131791071	0.0128183507748238	FBgn0031849
Kank	3112.41275521952	0.272743512373893	0.0856417971882191	3.18470094426523	0.00144903669214268	0.0128223465943479	FBgn0027596
Ipod	52.6146690744557	0.79070778801546	0.24831125735823	3.18434128370883	0.00145083848467683	0.0128310819607775	FBgn0030187
CG6115	3552.86000073688	-0.270027786023687	0.0848095812035616	-3.183930190335	0.00145290046922394	0.0128421073460978	FBgn0040985
Su(Tpl)	3883.73759949494	-0.277922788438332	0.0873275793802648	-3.18253168598807	0.00145993540393335	0.0128970513445621	FBgn0014037
Cyp4p1	4364.71935203036	0.283055268731521	0.0889762533712539	3.18124508514054	0.00146643513918343	0.012946650493351	FBgn0015037
CG5886	1018.4682615126	-0.325734072109436	0.102396831341123	-3.18109523354576	0.00146719390074481	0.012946650493351	FBgn0039379
CG13168	1268.33567684409	-0.324117318808677	0.101900705033164	-3.18071713736614	0.00146910996885692	0.0129562996189616	FBgn0033705
Appl	2603.57711720528	-0.403102288410263	0.126789778756462	-3.17929640988287	0.00147633038223005	0.0129989278334109	FBgn0000108
CG18748	228.140378274122	-0.519170531576289	0.163302576075209	-3.17919376444611	0.00147685331084138	0.0129989278334109	FBgn0042105
CG4073	342.693421954875	-0.373494926526541	0.11749494840331	-3.17881689044615	0.00147877476481858	0.0129989278334109	FBgn0037827
Cyp313a1	4890.51687164936	0.308150638569581	0.0969417497793161	3.17871958440066	0.00147927124387294	0.0129989278334109	FBgn0038236
Rgk2	127.713394927607	0.633445929021308	0.199278758966017	3.17869266302149	0.00147940863040457	0.0129989278334109	FBgn0085419
mRNA-cap	1432.98778489455	0.300979948799332	0.0946890314429022	3.17861471611761	0.00147980647925681	0.0129989278334109	FBgn0030556
mtg	415.854034764691	0.41265035513694	0.129823699993944	3.17854409600241	0.00148016701656076	0.0129989278334109	FBgn0260386
nesd	187.739718567234	-0.489321127775545	0.153948641815324	-3.1784699235121	0.00148054577697537	0.0129989278334109	FBgn0032848
CG13284	2028.50014985302	0.307094932613554	0.0966474905515634	3.17747445754645	0.00148563775485176	0.013036367842156	FBgn0032614
CG13670	43.7361929894103	-0.948852974794017	0.2986876755382	-3.17673962638163	0.001489406887993	0.0130621647509899	FBgn0035873
CG34300	66.7427373425573	-0.825772695003376	0.259992688749189	-3.17613814056128	0.00149249861474882	0.0130819953705669	FBgn0085329
GstE12	6718.33439659647	0.222287834480566	0.0699999863132726	3.17554111347616	0.00149557326942677	0.0131016543752731	FBgn0027590
Egm	857.743280364267	0.370433462397418	0.1166722672806	3.17499154710446	0.00149840866137136	0.0131191966788551	FBgn0086712
NPF	122.988956137205	-0.571757995766248	0.180112414308983	-3.17445078930205	0.00150120344028737	0.0131363641044257	FBgn0027109
Nup93-1	521.968762948421	0.387173833452915	0.121990687692537	3.17379826916577	0.00150458222990383	0.013158620046205	FBgn0027537
CG7510	2235.62260414763	0.282045638657294	0.0889600171804627	3.17047644095146	0.00152189173350277	0.0132976630570728	FBgn0036741
CG42514	534.054593166609	0.44345737760189	0.139873231399369	3.17042348393111	0.0015221691633485	0.0132976630570728	FBgn0260388
mei-S332	373.583756489421	-0.405184084588822	0.127863014690357	-3.16889200188223	0.00153021243267196	0.0133605188619823	FBgn0002715
CG3198	1070.38917396311	0.283923184307644	0.0896071503867002	3.16853267939413	0.00153210523799773	0.013369634129475	FBgn0029887
CG6661	1699.34358088454	0.334059688562671	0.105442142542392	3.16818001330317	0.00153396507605287	0.0133784517790192	FBgn0036403
ND-B14.5A	2364.02763637128	0.370489494402929	0.116982435823636	3.16705231682374	0.00153992611841509	0.0134169819163379	FBgn0025839
mRpL38	446.766928260569	0.365074379286125	0.115273710377983	3.16702202166518	0.00154008655353558	0.0134169819163379	FBgn0030552
Hsp70Bb	38.9252763895854	-0.915836112167147	0.289231426910308	-3.16644744297152	0.00154313228595685	0.0134360843759571	FBgn0013278
OstStt3	3838.49001729389	0.276726988102128	0.0874115382364351	3.16579474157774	0.00154659886126293	0.0134588279910235	FBgn0011336
CG12826	55.1100097961085	-1.20376996157224	0.380383225610045	-3.16462420140023	0.00155283370972504	0.0135056232809935	FBgn0033207
eIF-3p66	2616.9975485198	0.278166336569837	0.0879031917784199	3.16446230156259	0.00155369788429657	0.013505681774589	FBgn0040227
CG43163	121.74321308972	0.642059531101961	0.203011107712219	3.16268177804399	0.00156323106599614	0.0135765716719152	FBgn0262719
CG9970	1021.55313244993	-0.344188769917975	0.108830354987892	-3.16261735943311	0.00156357698005549	0.0135765716719152	FBgn0035380
CR45133	124.733340559912	0.530741439568896	0.167856154619792	3.16188251048089	0.00156752795154422	0.0136033789337592	FBgn0266626
CG17108	8749.85442308325	-0.704686710046236	0.222886211053649	-3.16164336373692	0.00156881572353803	0.0136065911884193	FBgn0032285
Prat	361.181255959627	0.525291985209082	0.166153137847636	3.16149301790967	0.00156962581355837	0.0136065911884193	FBgn0004901
Spn42Db	52.6058500219739	-0.763510884771929	0.241538975037688	-3.1610256052995	0.00157214677641057	0.0136209482262063	FBgn0033112
CG10553	1773.42304282315	-0.33034055422286	0.104521669791456	-3.16049824770272	0.00157499552453647	0.0136381278213161	FBgn0039324
Cht8	764.495793931168	-0.342802986823459	0.108500556895586	-3.15945831645224	0.00158062709058752	0.0136777774787015	FBgn0034580
CG16772	1775.70731115265	-0.48199802332538	0.152566828428552	-3.1592583282355	0.00158171221495666	0.0136777774787015	FBgn0032835
Mob4	1392.94691319871	0.265055608003129	0.0839003348191969	3.15917223184291	0.00158217958010248	0.0136777774787015	FBgn0259483
CG41099	1293.77257356348	-0.295345273275083	0.0935122997152412	-3.15835750136028	0.0015866085565928	0.0137004986934844	FBgn0039955
Scm	808.714751186013	-0.341925214600446	0.10826599309938	-3.15819589154447	0.00158748844314047	0.0137004986934844	FBgn0003334
CG9279	2122.00065273306	-0.326035153671506	0.103245022710599	-3.15787768854873	0.00158922221626789	0.0137004986934844	FBgn0036882
CG7916	4116.47116346406	0.418000023577018	0.132369807143064	3.15781999383928	0.00158953676051427	0.0137004986934844	FBgn0028534
SkpD	84.2079169178738	-0.799874338837429	0.253302589248817	-3.15778192875762	0.00158974431789632	0.0137004986934844	FBgn0026174
CG8500	369.83516530038	-0.486880370589821	0.154186820784059	-3.15773013616841	0.00159002676729664	0.0137004986934844	FBgn0037754
CG31874	1213.53131119968	0.30621430940424	0.0970012355999063	3.15680833868199	0.0015950614977973	0.0137363661300193	FBgn0051874
CG34132	190.231813194019	-0.523162131342507	0.165734929154857	-3.15661963359385	0.00159609398688984	0.0137377466598371	FBgn0083968
CG42364	27.8935910478338	-1.11277532350304	0.352539101941852	-3.15645929025651	0.00159697177973223	0.0137377949222077	FBgn0259710
sev	2696.5216229971	0.381268789873325	0.120815581747539	3.15579153250313	0.00160063217255684	0.013755672617473	FBgn0003366
CG16826	29872.1379683044	-0.238964026834664	0.0757234178224317	-3.15574803286118	0.00160087088870308	0.013755672617473	FBgn0032505
CG15044	60.1479560028944	-0.81573032664755	0.258502246505098	-3.15560246642368	0.00160166996257034	0.013755672617473	FBgn0030928
CecA2	236.073115138702	-2.14934748036943	0.681609681765275	-3.15334059634089	0.00161413356329811	0.0138551595397867	FBgn0000277
CG17737	2758.56226870113	-0.238164434127272	0.0755336076177419	-3.15309226765081	0.00161550735553054	0.0138593988872339	FBgn0035423
Mekk1	1710.36464797283	0.295335219048611	0.0936773642041655	3.15268497953189	0.00161776286576779	0.0138674014968375	FBgn0024329
CG34256	194.783170108066	0.554987482002843	0.176040867570508	3.1526059241929	0.00161820100001189	0.0138674014968375	FBgn0085285
comr	30.9644656034836	-0.930114771709417	0.295069992647008	-3.15218353233943	0.00162054379791058	0.0138799267867806	FBgn0034667
Ac76E	1093.5209479696	0.376110531888828	0.119380259658232	3.1505253294437	0.0016297712410886	0.0139513732708623	FBgn0004852
Vha100-5	1882.89825230062	0.465070378974533	0.147675150105392	3.14927987980797	0.00163673359701031	0.014003362784633	FBgn0032373
Vm32E	38.6186700680106	-2.11817646457198	0.672717051995189	-3.1486885285422	0.00164004896364878	0.0140241103292247	FBgn0014076
CR44834	86.0602063909198	-0.693855638725634	0.220377954378537	-3.14848025830123	0.00164121808594616	0.014026492713911	FBgn0266097
Fdh	3487.92265224383	0.366595303379278	0.116513889387118	3.14636568487782	0.00165313171455086	0.0141206494771641	FBgn0011768
CG8010	466.109808445904	0.38657213653705	0.122972849456734	3.14355679521811	0.00166908022625496	0.0142491504844129	FBgn0031008
CG31036	55.8758706287267	0.760862091673345	0.242094937830743	3.14282528371282	0.00167325682341621	0.014268330438959	FBgn0051036
beat-Ib	59.3670515712963	-0.781100004179474	0.248534536730319	-3.14282278211914	0.00167327112285766	0.014268330438959	FBgn0028645
wit	774.345770437802	0.316714090133055	0.100787103733665	3.14240689929922	0.0016756499277857	0.014268330438959	FBgn0024179
Wwox	227.402239769729	0.461284773572133	0.146799200486787	3.14228396368992	0.00167635370175846	0.014268330438959	FBgn0031972
CG45783	66.9427300045152	-0.806516921076337	0.256675806170999	-3.14216183094027	0.00167705314883252	0.014268330438959	FBgn0267430
CG7881	421.481455391064	0.430743377745722	0.137086813279215	3.1421211671789	0.00167728608737177	0.014268330438959	FBgn0033048
CG42450	690.455417807034	-0.472127815255956	0.150265410387027	-3.14195937734394	0.00167821318008764	0.014268330438959	FBgn0259927
CR46014	1.74272682081234	-6.71630535202031	2.13766214940613	-3.14189281682618	0.0016785947239065	0.014268330438959	FBgn0267678
CG32548	2060.08222010571	-0.301358159434413	0.0959208287587678	-3.14173848718824	0.0016794796923262	0.014268330438959	FBgn0052548
CR43637	146.740526159448	-0.621982860033553	0.198057921538569	-3.14040890261706	0.00168712169074381	0.0143255276285206	FBgn0263628
CG13690	15.7448509634341	-1.52524289960657	0.48571017275296	-3.1402325608328	0.00168813764220915	0.0143264310357954	FBgn0031252
CG13039	102.079436335405	-0.622256122153323	0.198169337191182	-3.14002222025402	0.00168935020565626	0.0143290011250898	FBgn0036609
Gr66a	12.8359581124475	1.33685595711499	0.425780314877385	3.13977868493045	0.00169075512970171	0.0143331991646565	FBgn0035870
BCAS2	236.530698445633	0.556938366731502	0.177396210147866	3.13951671384228	0.00169226760712148	0.0143383039697528	FBgn0039558
CR44207	27.1536294114103	-1.02947078448814	0.328095968861726	-3.13771238354349	0.00170271867310991	0.0144141249021577	FBgn0265105
CG2818	780.878992377466	0.293852791485518	0.0936536054798474	3.1376559394582	0.00170304656484765	0.0144141249021577	FBgn0031566
CG34238	82.5627168072649	-0.642970279661285	0.205028448434941	-3.13600519620238	0.00171266169166916	0.014483801826889	FBgn0085267
CG42822	99.3680202884653	-0.668759886043255	0.213257475130885	-3.13592705546574	0.0017131180752647	0.014483801826889	FBgn0262004
mRpS30	1035.86916808036	0.272618719945715	0.0870054029247428	3.13335391575075	0.00172820921360183	0.0146035532851086	FBgn0030692
T3dh	585.040099634048	0.343075670084174	0.109519377807663	3.13255678539994	0.00173290902548778	0.014635415582015	FBgn0017482
mamo	2561.42196823857	-0.316039568950466	0.100895123067963	-3.13235723730256	0.00173408738178027	0.0146375189444914	FBgn0267033
CG11534	454.101387386187	0.334287180914567	0.106739844932858	3.13179376571928	0.00173741873033553	0.0146577838358409	FBgn0046296
CG8677	968.688675226959	-0.460314487127775	0.147004432282954	-3.13129665534004	0.00174036262413802	0.0146747600068512	FBgn0026577
SdhC	3708.95265040475	0.278466865756201	0.0890048510333182	3.12867065697307	0.00175599007071058	0.0147986086697498	FBgn0037873
CG17196	192.84340607093	-0.488942780238328	0.156310257908627	-3.12802746780794	0.00175983734046947	0.0148231005078795	FBgn0039368
CG30431	594.484486254059	0.578183294725843	0.184946215697973	3.12622398108458	0.00177066635787092	0.014906341957683	FBgn0050431
z	549.874408234719	0.326483428345681	0.10446458053813	3.12530263045965	0.00177622220827696	0.0149451260697491	FBgn0004050
CG31174	351.743525791604	-0.385932215203502	0.123551619552219	-3.12365160895676	0.00178621816291322	0.0150212078398538	FBgn0051174
Cht7	27.5908805198364	1.12484155513357	0.360154603465422	3.12321859643136	0.0017888483420323	0.0150352989516279	FBgn0035398
Zmynd10	534.217438546122	-0.394980054072743	0.126505025509671	-3.12224793032074	0.0017947572439984	0.01507691805345	FBgn0266709
CG42676	273.661548555238	0.430906101922607	0.138084586971456	3.1205952190137	0.0018048593685535	0.0151536993145449	FBgn0261562
disp	473.472166467355	0.352993972014467	0.113141351759241	3.11993772856472	0.00180889276014766	0.0151794724907223	FBgn0029088
CG32181	1198.42085719851	-0.324582045224582	0.104138364330143	-3.11683448566159	0.00182804173406767	0.0153319943308306	FBgn0052181
osk	143.566601339771	-2.17275985277747	0.697233653887775	-3.11625785798227	0.00183162034792929	0.0153538329431795	FBgn0003015
Drp1	2722.97005946371	0.25613181927448	0.082212326871274	3.11549166678526	0.00183638537317854	0.0153855883047528	FBgn0026479
ND-B14.5B	2403.7386825558	0.421407416204986	0.135302591306262	3.11455539865542	0.00184222358794538	0.0154239767407319	FBgn0031505
Jon66Ci	7.61050423573114	-2.2251137172944	0.714449979912094	-3.11444296991677	0.00184292579684195	0.0154239767407319	FBgn0035886
Pka-C1	4069.19105878536	-0.344593854184037	0.110655733021682	-3.11410755479355	0.00184502219858994	0.0154333216409932	FBgn0000273
CR44464	50.4571199151338	-0.838769771335878	0.269363377804588	-3.11389684140497	0.00184634031358334	0.0154361498297512	FBgn0265657
zpg	54.2652202013498	-1.68652568944019	0.541905872176531	-3.11221150393954	0.0018569140965656	0.0155163150848831	FBgn0024177
Non1	10219.783382626	0.210163001645795	0.0675643606206104	3.11056006029435	0.00186732916881829	0.0155950698505073	FBgn0028473
CG17669	312.908422437553	-0.481337941022133	0.154839259096283	-3.10862983865625	0.00187957039844843	0.0156889842850881	FBgn0034352
CG11671	302.891758802572	-0.657522636974867	0.21155513522559	-3.10804385000498	0.0018833012265693	0.0157117995867018	FBgn0037562
Trf2	2137.89348707304	-0.344930161380206	0.111064887875905	-3.10566343672541	0.0018985267060796	0.0158304362876971	FBgn0261793
CG7261	817.404553976783	0.365468702708793	0.117733432055424	3.1042049512049	0.00190791116580378	0.0159002691918388	FBgn0027509
alpha4GT2	374.052734976285	0.601182121917215	0.193707424030119	3.10355746522002	0.00191209097947467	0.0159266763710765	FBgn0039378
CG5402	2178.25833748839	-0.296590125468913	0.0955892354454289	-3.10275654038716	0.00191727294426248	0.0159603194226995	FBgn0039521
CG12617	528.717633966038	-0.390472460032296	0.125852485916216	-3.10262016033793	0.00191815660384548	0.0159603194226995	FBgn0040996
CG13252	765.086827702876	-0.30305417767325	0.0976965713035272	-3.10199399661336	0.00192221856565582	0.0159856729818611	FBgn0037016
CG14762	2412.39298147214	0.37092583992127	0.119656156923866	3.09993108133399	0.00193565676416436	0.0160889338745925	FBgn0033250
RpL36A	4651.24584939036	-0.320043496827474	0.103327248512947	-3.09737752077442	0.00195241057437666	0.0162196302515858	FBgn0031980
CG11811	738.491229504267	0.330015021828938	0.106588823460206	3.09615033842781	0.00196050934126387	0.0162783250575895	FBgn0036099
CG9922	617.409260102231	-0.391030191598036	0.126343430717714	-3.09497842014204	0.00196827217136144	0.0163341701639168	FBgn0038196
CG34227	666.6642703139	-0.551507368755593	0.178248927738269	-3.09402909601451	0.00197458120490215	0.0163778981350257	FBgn0085256
dys	55.4490836768989	-0.765837826471907	0.247702650339357	-3.09176274627136	0.00198971807755253	0.0164947628629104	FBgn0039411
CG6428	511.785263492327	0.440942224271496	0.142694683010787	3.09010970113135	0.00200082580083031	0.0165781205622715	FBgn0029689
Unr	4982.16716969192	-0.289689004327133	0.0937973300441456	-3.08845682697782	0.00201198925072888	0.0166618520968615	FBgn0263352
CG43108	247.394193871266	-0.447882864242889	0.145037297759971	-3.08805301229558	0.00201472527411267	0.0166757424028107	FBgn0262568
Dip-C	1514.15791282331	0.304122673747801	0.0984905774668294	3.08783521804638	0.00201620234358878	0.0166792033161066	FBgn0000455
Mur29B	1116.53014843641	-0.903845776730405	0.292764217369887	-3.08728226711005	0.00201995689395923	0.0166949702799658	FBgn0051901
CG6142	53.7070733281821	0.851137204875399	0.27569497517348	3.08724235666546	0.0020202281349511	0.0166949702799658	FBgn0039415
CG13841	121.456541912917	-0.616541023943783	0.199768494218363	-3.08627757523093	0.00202679520003155	0.0167404568409528	FBgn0040588
Strip	2366.53930383063	0.250165736065559	0.08106239237604	3.08608873650146	0.00202808287570781	0.0167423130897661	FBgn0035437
ptip	276.422747359738	-0.482452123064325	0.156345189200243	-3.0858136763416	0.00202995983127835	0.016749029493172	FBgn0052133
CG17560	5410.68343663922	-0.341137832741097	0.110557724161771	-3.08560831301062	0.00203136222874421	0.0167518253743194	FBgn0038450
Vm26Aa	188.124749455381	-1.59368677189909	0.516593076596435	-3.08499444552969	0.00203555954593215	0.0167757686956637	FBgn0003979
CG43292	73.8565844052262	-0.673119419803764	0.218200093118254	-3.08487228481138	0.0020363957682756	0.0167757686956637	FBgn0262984
frj	1230.24139818088	0.266334196272048	0.0863998370213808	3.08257753085969	0.00205216265189521	0.0168968185729229	FBgn0031815
pr-set7	404.168422931179	-0.357878104760837	0.116114283793425	-3.082119555571	0.00205532270135258	0.016913995751831	FBgn0011474
CG10730	618.046840566914	0.399060406182303	0.129485796910137	3.08188554810571	0.00205693908577956	0.0169146242479397	FBgn0032843
CG14511	221.029545006341	0.553832185332781	0.179710758396803	3.08179760785336	0.0020575468261731	0.0169146242479397	FBgn0039641
CG10694	152.193422166805	-0.55964052538067	0.181694379641331	-3.08012018030174	0.00206917083248309	0.0170013092240173	FBgn0039147
CG7985	131.889292216744	0.524462832704419	0.170346580374963	3.07879871465564	0.00207837053140669	0.0170679949114634	FBgn0028499
Best3	134.381432865015	-0.555856441538478	0.180596521124714	-3.07789119124074	0.00208471018723305	0.0171111360912495	FBgn0036492
GstD3	233.066455323413	0.578368949754531	0.188031167961922	3.07592063604932	0.00209853694414681	0.017215653857946	FBgn0010039
CG15144	476.479183374942	-0.345868061284983	0.112487060127654	-3.07473642650525	0.00210688657337005	0.0172751537830045	FBgn0032648
CG14073	820.182852432013	-0.374696694721755	0.121871448298023	-3.07452401653154	0.00210838745307949	0.0172784655429006	FBgn0036814
CG42592	119.566971927077	-0.629325750415074	0.204702593374347	-3.07434185391195	0.00210967538726074	0.017280029654053	FBgn0260969
CR45800	97.7328349897031	0.654229693760151	0.212903768990793	3.0728892065243	0.00211997180591744	0.017355340912165	FBgn0267450
CG32651	353.833024493777	0.388668215416872	0.126551311776753	3.07123023823343	0.00213178698801119	0.0174430009600853	FBgn0052651
CG4653	1127.35866408343	0.371426812426077	0.120943765566645	3.07107034980986	0.00213292889859628	0.017443283012352	FBgn0030776
CG42232	1009.31385843831	-0.421045876063207	0.137147578843417	-3.07002048168798	0.00214044091778559	0.01749563305451	FBgn0250754
CG31029	2024.44197552735	0.253704503134047	0.0826859287244162	3.06829114757383	0.00215286755955435	0.0175880793208198	FBgn0051029
CG15124	532.025824266794	-0.373648923127544	0.121802316592997	-3.06766680289089	0.00215737019950353	0.0176033339437823	FBgn0034461
swa	45.1541181774314	-1.38225963181439	0.450599776144176	-3.06759946407988	0.00215785634801875	0.0176033339437823	FBgn0003655
Mst36Fb	692.12543029217	-0.285162728640356	0.0929605410584276	-3.06756743660867	0.00215808760367238	0.0176033339437823	FBgn0261349
CG15533	483.980108953144	0.436102540915797	0.142197677906766	3.06687526361529	0.00216309102190165	0.0176350138126154	FBgn0039768
Obp56g	7014.50052361595	-0.40546692128137	0.13225723347187	-3.06574476599505	0.00217128577208754	0.0176926653885933	FBgn0034474
sut2	182.112472643115	0.517974771560483	0.169025854724066	3.06447065394863	0.00218055566065846	0.0177590135527567	FBgn0028562
CG11404	201.15377341218	-0.502983208367957	0.164234376167799	-3.06259395934294	0.00219427576326501	0.0178615181122414	FBgn0037169
myo	1547.12359759531	-0.357224940316253	0.116671342742681	-3.06180534070061	0.00220006475638762	0.0178993904844325	FBgn0026199
Rcd4	86.3975757868013	-0.633345087879304	0.20692538378098	-3.06074139531217	0.00220789701611725	0.0179538388749937	FBgn0032034
CG5500	546.704362908195	0.343510892884003	0.112238051111772	3.0605564644197	0.00220926099342731	0.0179556604269729	FBgn0039461
CG10749	647.151106107438	-0.297666172487649	0.0972683098579498	-3.06025850477262	0.00221146025082585	0.0179642652969355	FBgn0036328
CG6613	823.829218221309	0.342890460956253	0.112127482114192	3.05804120890763	0.00222788936622216	0.018088394539879	FBgn0034694
CG6271	37.2653100348298	-0.886898854282774	0.290042025267351	-3.05782878693273	0.0022294691692626	0.0180918953555153	FBgn0039476
eIF4E-7	383.471574443163	-0.375590319147087	0.122842653913627	-3.05749108458021	0.00223198280810007	0.0181029666376849	FBgn0040368
Chrac-14	64.2670575782396	-0.744420682986509	0.243499172396063	-3.05717952000129	0.00223430419715826	0.0181124680439731	FBgn0043002
Sfp33A2	141.733889991143	0.617609506360254	0.202038672035674	3.0568875757172	0.00223648140793368	0.0181207914898989	FBgn0259963
CG43090	38.4810554740284	-1.36803733687804	0.447615485989564	-3.05627794322991	0.00224103408756483	0.0181483434001201	FBgn0262536
Msh6	243.197381233665	-0.481436459569459	0.157553859274303	-3.05569448940804	0.0022453992185512	0.0181743489678314	FBgn0036486
CG43400	7.67451098168974	-1.89758078395856	0.621162865261921	-3.05488445958279	0.00225147240280949	0.0182141457712646	FBgn0263314
CG11505	2312.73930976896	-0.377331247097425	0.123548466976141	-3.05411516899107	0.00225725407574346	0.0182419587855097	FBgn0035424
LManI	895.910695845906	0.38549511023348	0.126223762154471	3.05406132453661	0.00225765925753519	0.0182419587855097	FBgn0032253
CG31262	4.40147332961793	-3.60855169708884	1.18159565899744	-3.05396492413542	0.00225838484107319	0.0182419587855097	FBgn0051262
CG8441	192.898780757406	-0.551539708503948	0.180630584580692	-3.05341263100194	0.00226254594381906	0.0182662025428467	FBgn0034086
DhpD	820.469012213674	0.425041266735045	0.139213231090041	3.05316716957841	0.00226439755998553	0.0182717858439202	FBgn0261436
CG7409	3840.18018700134	-0.249361769509761	0.0816823088258807	-3.05282469477347	0.00226698330765468	0.0182832842185708	FBgn0035817
CG6324	53.0893741348814	-0.823095706623919	0.269680988945115	-3.05210875206125	0.00227239754716401	0.0183175710160595	FBgn0030647
Hsf	1132.58325572736	0.242440063233405	0.0794470349886612	3.05159359651378	0.00227630068121516	0.0183396480970946	FBgn0001222
CG6910	15028.3979234643	0.310518435194474	0.101782952812531	3.05079020222967	0.00228239994745081	0.0183793873069007	FBgn0036262
CR43405	105.536172253462	-0.572819204008252	0.187816539357402	-3.04988690542432	0.00228927553753789	0.0184253341807662	FBgn0263324
CG6422	764.244213367254	-0.314700874189844	0.103190894708539	-3.049696148858	0.00229072993627147	0.0184276237110377	FBgn0039261
CG12438	183.944182289519	-0.615216958193882	0.201770518441242	-3.04909241918333	0.00229533857516676	0.0184552720252433	FBgn0032065
Ag5r	5099.37869581504	-0.286917753033065	0.0941698412603868	-3.04681147587066	0.00231282717581674	0.018586398390964	FBgn0015010
AnxB10	1645.79980844941	0.30487189210675	0.100107313317588	3.04545074683555	0.00232331828131346	0.0186476052822059	FBgn0000084
GV1	313.812523456028	0.419994943314758	0.137913662510583	3.04534689072251	0.00232412079054636	0.0186476052822059	FBgn0027790
CG16852	177.528468001916	-0.494242384888483	0.162301640792958	-3.04520880056271	0.00232518822373675	0.0186476052822059	FBgn0028942
dop	3087.77355699089	0.305078826637315	0.100184917917206	3.04515722505693	0.00232558701614521	0.0186476052822059	FBgn0267390
CG14961	33.5528663181262	1.03353660597523	0.339414547952331	3.04505688459878	0.00232636304866577	0.0186476052822059	FBgn0035439
CG13220	1387.38248109491	0.294451711365786	0.0967438480105368	3.04362207438467	0.00233748583456378	0.0187272326450733	FBgn0033608
vsg	8169.2340401162	-0.313644122881258	0.103055320172441	-3.04345396585486	0.00233879221018146	0.0187281729042034	FBgn0045823
CG6660	1708.09420898056	0.349271309368987	0.114819304636432	3.04192148241041	0.00235073204205498	0.0188142176800853	FBgn0039030
Ih	1583.29143315097	-0.297793791593857	0.0979357092737022	-3.04070694746907	0.00236023430139475	0.0188806757142045	FBgn0263397
CG5676	1168.96057721708	-0.308566285220559	0.101485459829853	-3.04049748346108	0.00236187665390446	0.0188842229318016	FBgn0032200
CG32579	198.892563381704	0.489331801125143	0.161000735806798	3.03931406693908	0.00237117518516591	0.0189489499449763	FBgn0052579
Phf7	115.25013626549	-0.598729973593713	0.197198973584723	-3.03617185581588	0.00239602754951906	0.0191378447933442	FBgn0031091
CG9926	37.0068787454338	-1.02478576583225	0.33773714075515	-3.03427027167022	0.00241118313299717	0.0192491361012866	FBgn0038190
lbm	335.4447257692	0.430119512401716	0.141926056345434	3.03058876909006	0.00244077427723055	0.0194754993113771	FBgn0016032
CG8520	1833.95558549627	0.260247118138581	0.085917526965864	3.02903409035481	0.00245336997140587	0.0195660913517033	FBgn0033734
CG32054	338.005837836635	-0.460333625396192	0.152053681300044	-3.02744150263502	0.00246633444613618	0.0196595313062201	FBgn0052054
CG10307	830.222056641408	-0.368418981807107	0.121728895096057	-3.0265532396099	0.0024735925619974	0.019707413476996	FBgn0034655
mtDNA-helicase	134.755182162878	0.585901940095039	0.193652891473656	3.02552642326409	0.00248200716663118	0.0197644564618845	FBgn0032154
Map205	3047.47002112395	-0.379843575894253	0.125570356879985	-3.02494621606669	0.00248677344909535	0.0197924045460843	FBgn0002645
ppl	2014.41699086214	-0.257140165627279	0.0850258810812888	-3.02425758318741	0.00249244129299333	0.0198274963666353	FBgn0027945
CG7011	517.360460582723	0.389499522281025	0.128803182245805	3.02398990063547	0.00249464766212861	0.0198350304523916	FBgn0036489
angel	187.483615012177	0.522263470233161	0.172782775843471	3.02265933443675	0.00250564137135067	0.0199123901312535	FBgn0016762
PKD	1405.8600639994	0.289732277544755	0.0958862965540869	3.02162340143489	0.00251423136105857	0.019970579005564	FBgn0038603
Caper	2194.99085183021	0.212312626066548	0.0703144008742392	3.01947571801514	0.00253212589765723	0.020102578132056	FBgn0031883
godzilla	3159.74245765679	0.258811862251149	0.0857434543474767	3.01844454740895	0.00254075895586884	0.0201609543143023	FBgn0037442
CG14777	720.395622713687	0.444273163256632	0.147243789629333	3.01726248947431	0.00255068836924919	0.0202295531238892	FBgn0026872
HERC2	1745.22123073118	0.401562052184379	0.133291806722972	3.0126536810996	0.00258974272038649	0.0205289570150013	FBgn0031107
CG8117	16.407971480003	-1.23460038277766	0.409835097430294	-3.01243205015561	0.0025916344943414	0.0205336191752371	FBgn0030663
Prosalpha3T	96.7621985734536	-0.723707100695902	0.240259025693145	-3.01219526970116	0.00259365697586115	0.0205393117278979	FBgn0261395
zetaTry	433.908843255173	0.485105685329082	0.161087233054106	3.01144712794306	0.00260005678293333	0.0205796454210969	FBgn0011556
CG5440	86.1779047293176	-0.64297798538951	0.213550622851745	-3.01089257808389	0.00260480986626057	0.0206069112021448	FBgn0031331
CG4552	1808.59924885785	0.240896690026836	0.080037956546702	3.0097806143548	0.00261436452353175	0.0206721162701549	FBgn0031304
exu	9611.80432630209	0.254234908706486	0.0844993518041915	3.00872022421685	0.00262350586511141	0.0207339894035975	FBgn0000615
CG15253	12.2628680464561	-1.41482719236083	0.47039353202213	-3.00775222456559	0.00263187623518461	0.0207897104214608	FBgn0028948
CG9581	991.289467714135	0.288873173185499	0.0960588818298072	3.00725104938565	0.00263621952196384	0.0208135807972193	FBgn0031093
CG12236	251.554762761641	-0.438984826385988	0.146027449709799	-3.0061801891246	0.0026455217803762	0.020876559901155	FBgn0029822
CG7860	492.321372555504	0.365069118167583	0.121477398841003	3.00524312876841	0.00265368636087717	0.0209042300666762	FBgn0030653
Rm62	9745.28251781922	-0.195441734360628	0.0650337460340966	-3.00523568576474	0.00265375130365007	0.0209042300666762	FBgn0003261
Ubc4	1575.75129430589	-0.26370658552324	0.0877499162193671	-3.00520612309186	0.00265400926250588	0.0209042300666762	FBgn0015321
[truncated: 15,467 more rows]
