# Supplementary material for: An integrated host-microbiome response to atrazine exposure mediates toxicity in Drosophila
Source: Commun Biol. 2021 Nov 24;4:1324. doi: 10.1038/s42003-021-02847-y (PMC8613235; doi:10.1038/s42003-021-02847-y)
Supplement: Supplementary file 6 — Supplementary Data 4 [file 42003_2021_2847_MOESM6_ESM.txt]

gene	baseMean	log2FoldChange	lfcSE	stat	pvalue	padj	FBgn
et	674.312294858395	2.15762615557469	0.151378205367166	14.2532153181589	4.28107324738482e-46	6.44943684718523e-42	FBgn0031055
pirk	428.773658932872	-2.14491693885189	0.158444112548686	-13.5373722907679	9.40950078185271e-42	7.08770646393055e-38	FBgn0034647
PGRP-SC1b	152.010839817789	-3.56401549329006	0.281451846510161	-12.6629671735388	9.48455362455931e-37	4.7628266784662e-33	FBgn0033327
CG42370	1063.18294445711	1.55323925343706	0.131436103703562	11.8174474871851	3.17175559687005e-32	1.19456245167118e-28	FBgn0259716
PGRP-SC1a	216.90446934092	-3.69225295149903	0.329316184900777	-11.2118781912025	3.56546171777459e-29	1.07427361556548e-25	FBgn0043576
CG9759	134.489009100613	-2.04763391489558	0.186258666378786	-10.993496059568	4.10702912322837e-28	1.03120656235726e-24	FBgn0038160
CG17234	603.976434102044	2.26948452836695	0.213537606786997	10.6280320479135	2.20720768239137e-26	4.75022624788943e-23	FBgn0042187
CG3290	1366.05183755597	1.47489318894445	0.148212036835011	9.95123756774419	2.49066348014878e-23	4.69023066605516e-20	FBgn0283480
CG32483	720.427964070209	1.31636057682544	0.134633749063012	9.77734472958453	1.40857356769019e-22	2.26126760251174e-19	FBgn0052483
CG17739	2524.46170909591	1.53151218987504	0.156742054189066	9.7709079914679	1.50100736973896e-22	2.26126760251174e-19	FBgn0033710
Cyp9h1	775.748489679064	2.07388496124843	0.21462587098581	9.66279112449373	4.33878577942214e-22	5.94216434245404e-19	FBgn0033775
CG4725	678.348079173654	1.56855733913578	0.163065876550541	9.61916356945238	6.63686372272711e-22	8.33202933190699e-19	FBgn0039022
Ela	3230.25770358863	1.83712651888387	0.192379883725007	9.54947307021928	1.30357613733315e-21	1.51064419299415e-18	FBgn0013949
Cyp304a1	439.900143759625	2.23014706041517	0.237270661411956	9.39916906348199	5.49956598025671e-21	5.91792582089767e-18	FBgn0038095
CG14526	2958.72233715167	1.46429406849825	0.156375748300587	9.36394603646319	7.68130684068202e-21	7.71459250365831e-18	FBgn0027578
CG6499	122.276450522398	2.82924189269638	0.314384055609707	8.9993173706263	2.27125456181132e-19	2.13852812335547e-16	FBgn0038309
Send2	525.766493783401	1.92601183287258	0.214766042310343	8.96795327675423	3.02075132316559e-19	2.67691874608763e-16	FBgn0264253
Cyp28d1	2179.36427851957	1.17865094307351	0.132124594500184	8.92075353216598	4.63126232812285e-19	3.87610927628726e-16	FBgn0031689
AOX1	11308.6706908146	1.26344528824516	0.142607987871338	8.85956885798743	8.03244800949774e-19	6.36888575068861e-16	FBgn0267408
CG8586	5080.53104379211	1.62615150896169	0.189344227994279	8.58833420055894	8.82392886145032e-18	6.64662441488745e-15	FBgn0033320
Cyp309a2	1097.46011786902	1.9091571593201	0.231879270361739	8.23341024120764	1.81957729330365e-16	1.30533009160093e-13	FBgn0041337
CG3344	2732.23614699819	0.989631594271985	0.1208008372893	8.19225773991915	2.56370895247311e-16	1.75555797131852e-13	FBgn0035154
arg	954.663411398175	1.49835354582859	0.183320536014373	8.17340805566438	2.99797852121663e-16	1.96367593139689e-13	FBgn0023535
Cyp9b2	5874.74468852087	1.61241371383851	0.198193843932725	8.13553883331424	4.10110147840718e-16	2.57429557384184e-13	FBgn0015039
CG5646	713.477233945612	1.16489866897436	0.144038407809976	8.08741700693581	6.09433297594525e-16	3.67244505130461e-13	FBgn0039525
CG32687	3382.49307347042	0.880039787658162	0.110620076950983	7.95551595980283	1.78386523062103e-15	1.03361268074253e-12	FBgn0052687
CG1544	657.097885483278	1.43278398908522	0.181713805277095	7.88483839684258	3.14942824108794e-15	1.75726431303666e-12	FBgn0039827
CG15531	3180.08944151011	1.14385782080309	0.145170642937988	7.87940176921105	3.28952184080237e-15	1.76988023327456e-12	FBgn0039755
nAChRbeta3	670.942446907662	1.31902815306925	0.167573200768016	7.87135500798414	3.50820566576352e-15	1.82245235705957e-12	FBgn0031261
CG11395	6585.67550235339	1.27737055136345	0.166158841208964	7.6876472059468	1.49865371044546e-14	7.52573938262026e-12	FBgn0034200
Jon66Cii	97.4518389602198	-3.29368155567574	0.430902116864571	-7.64368850086414	2.1108572421866e-14	1.01985011549235e-11	FBgn0035887
Cyp4d1	677.014531565206	1.5050732987387	0.196990056402371	7.6403516310714	2.16629297681746e-14	1.01985011549235e-11	FBgn0005670
CG9394	2012.3406687334	1.22642684330953	0.161990457699693	7.5709820240347	3.7041331270573e-14	1.69099289573086e-11	FBgn0034588
CG8147	271.28377148366	1.78654462105684	0.239806329408617	7.44994773683666	9.33772150662084e-14	4.13743454403656e-11	FBgn0043791
CG31445	814.980666109144	1.02476885957867	0.13849405406712	7.39937079957259	1.36831279291468e-13	5.88960920721704e-11	FBgn0051445
CG31326	2728.2068698422	1.15409984274534	0.157559711173833	7.32484106595017	2.39182009256801e-13	1.0009102692927e-10	FBgn0051326
Cyp311a1	453.226961875796	1.41665227561947	0.19354860168504	7.31936197567977	2.49152694490154e-13	1.0144554979714e-10	FBgn0030367
CG10592	1805.66936847493	1.19801219718961	0.163962438650869	7.30662587753148	2.73933879092173e-13	1.08600365487463e-10	FBgn0035619
CG33281	257.356672514182	1.35119513311524	0.186799731804152	7.23338904218499	4.71087364626218e-13	1.81972593540871e-10	FBgn0053281
Orct	579.464453452256	0.996209252399258	0.138416201071847	7.19720122850476	6.14610266542965e-13	2.31477591636744e-10	FBgn0019952
CG14528	789.313011071047	1.36659800813765	0.192015464036524	7.11712473260855	1.1020175024679e-12	4.04924235967779e-10	FBgn0039611
CG30002	538.161355842502	1.70661943992457	0.239920983901279	7.11325625701336	1.13336559261227e-12	4.06527444111996e-10	FBgn0260474
CG31414	730.04110486327	1.14943715675819	0.161764444793689	7.1056229829995	1.19780987671215e-12	4.19651297503918e-10	FBgn0051414
CG15358	543.481164113703	1.41141618029679	0.198828095091389	7.09867576636014	1.25957923440415e-12	4.31262753779511e-10	FBgn0031373
CG17751	645.398387027469	1.06926891770839	0.151859078574086	7.04119192443759	1.90602249917207e-12	6.38093976667272e-10	FBgn0038717
Idgf3	2878.96218998649	0.985081303209841	0.141212380381614	6.97588483777235	3.039516383938e-12	9.95441615739695e-10	FBgn0020414
NimB4	126.115986764997	1.30906620673148	0.188808039321909	6.93331815442237	4.11082242314256e-12	1.3176497830775e-09	FBgn0028542
CG10827	1777.73839549017	1.20556514663409	0.174434187901343	6.91128935868889	4.80268273212667e-12	1.50734198665601e-09	FBgn0038845
CG33120	1608.56151170257	0.916057344883171	0.132652466834094	6.90569400438569	4.99585815945054e-12	1.52893350447138e-09	FBgn0053120
CG14523	445.370566259234	1.41415772421448	0.204847143201341	6.90347789143696	5.07445570684161e-12	1.52893350447138e-09	FBgn0039612
CG33258	1332.50244172343	0.839855164852467	0.121777050037447	6.89666209350781	5.32386122906283e-12	1.57262685129081e-09	FBgn0053258
CG8358	428.476270874825	1.20710098379919	0.175818646813525	6.86560274280492	6.62110907471055e-12	1.89042855229265e-09	FBgn0037727
Vago	1246.9865182366	1.25677316998406	0.183070551645491	6.8649663131936	6.65069454175309e-12	1.89042855229265e-09	FBgn0030262
fat-spondin	3181.16665613625	0.848462364894012	0.123731465752438	6.85728856224511	7.01797829865602e-12	1.95788598276394e-09	FBgn0026721
CG7910	6515.60518936388	1.04299554606879	0.152331864217239	6.84686392717799	7.54864553496115e-12	2.06764263607618e-09	FBgn0037547
Atet	1653.65791932678	0.614147515468443	0.0897488961434377	6.8429534162393	7.75768846911344e-12	2.07322246517834e-09	FBgn0020762
CG3505	686.107025984161	1.39927450829788	0.204531503396811	6.8413642155808	7.84425360206874e-12	2.07322246517834e-09	FBgn0038250
Mdr49	1412.99855096868	0.979739424727068	0.144146967955352	6.79680910826047	1.06961670102353e-11	2.77373443975158e-09	FBgn0004512
v	1106.79186474864	1.28519185595993	0.189191745022059	6.7930651826806	1.0977574967229e-11	2.77373443975158e-09	FBgn0003965
Fbp1	40.8010079467994	2.78330879522384	0.409817006944392	6.7915892900011	1.10904907471311e-11	2.77373443975158e-09	FBgn0000639
CG4670	3670.88157826575	0.736396592641204	0.108456767841163	6.78977077502138	1.1231184920335e-11	2.77373443975158e-09	FBgn0033814
CG18173	509.850307369283	1.28174177695002	0.189567227688314	6.76141014763088	1.36655057360083e-11	3.32049748246717e-09	FBgn0035265
Cyp4d2	1019.71146218064	1.15162402870252	0.17092536327165	6.7375842102044	1.61041611446866e-11	3.85093948642386e-09	FBgn0011576
CG5697	362.223744774296	1.3580944523475	0.203066884804799	6.68791690803247	2.26369596817751e-11	5.32852808759284e-09	FBgn0038846
frma	3341.40540456038	1.1762815985798	0.176663839377216	6.65830428415052	2.77004835270972e-11	6.42011975901108e-09	FBgn0029769
NimB2	3288.40334265825	1.13777540165576	0.171063446616405	6.65118950986137	2.90733641204161e-11	6.63621561324347e-09	FBgn0028543
CG5527	522.496645843942	1.63780636896591	0.246340301059476	6.64855227472699	2.95989859068837e-11	6.65535406995825e-09	FBgn0039564
CG14195	206.235610759298	1.32272986453999	0.199340894237973	6.63551685968117	3.23367403119909e-11	7.16401460000211e-09	FBgn0030998
CG9780	2593.79499956218	1.10836286297478	0.168503988640935	6.57766544230944	4.77891995697886e-11	1.04339752394038e-08	FBgn0037230
CG10814	88.4762955688374	2.53955554882316	0.387269394061768	6.55759424257036	5.46827528875643e-11	1.1768509603588e-08	FBgn0033830
CG1572	1580.04482601025	0.834766937420782	0.127647457479428	6.53962839452023	6.16718769167679e-11	1.30857299401565e-08	FBgn0030309
CG15347	3398.19852094915	0.960178018486466	0.147183898914064	6.5236620688183	6.86111991869958e-11	1.43559404965568e-08	FBgn0030040
CG3775	4400.42746112363	1.11822644199876	0.171776014479293	6.50979384629723	7.52540100981043e-11	1.55301597551773e-08	FBgn0030425
CG4721	1614.14913767613	0.880722523288348	0.135944896819286	6.47852581372809	9.26230873397657e-11	1.88563082536969e-08	FBgn0039024
regucalcin	2739.67520638946	0.629026679483564	0.0971707111208597	6.47341850468901	9.58100997618062e-11	1.92450553721548e-08	FBgn0030362
CG8839	4272.14918560442	0.864502197460419	0.133615706750414	6.47006417497951	9.79613036383566e-11	1.94182505172611e-08	FBgn0033717
Jon25Bii	5074.25355695907	1.04621294874488	0.161878707320199	6.46294355857099	1.02685601161311e-10	2.00903711882486e-08	FBgn0031654
GNBP1	597.651040105883	0.809913550958988	0.125432081244998	6.45698885739637	1.06806758279995e-10	2.06287668395913e-08	FBgn0040323
CG9631	939.243681656027	1.47618901556074	0.229498093908413	6.43224956870382	1.25729076858278e-10	2.39760575046831e-08	FBgn0027563
MSBP	7017.24850683292	-0.50279084163387	0.0785213041303952	-6.4032410974596	1.52112697958843e-10	2.86447224343746e-08	FBgn0030703
CG13096	2237.69869178319	-0.806543888177142	0.126020657710774	-6.4000926739187	1.55282672016577e-10	2.88806599250584e-08	FBgn0032050
Cyp6a16	39.4877538752117	2.4990969082217	0.390850951973622	6.39398956457028	1.61612463359343e-10	2.96913629330305e-08	FBgn0031726
Mal-A3	679.903498705018	1.57284794199992	0.248143360808649	6.33846473616834	2.32065939717124e-10	4.21213660462467e-08	FBgn0002571
Cyp6a13	1207.93795183694	1.54411932557342	0.244591190955031	6.31306188724236	2.73568032456847e-10	4.90631239162191e-08	FBgn0033304
CG31705	7131.06817173538	0.978798188297506	0.155980437896657	6.27513425078339	3.49332738941162e-10	6.19140907311601e-08	FBgn0028490
CG2604	4671.0140498962	0.549600982367557	0.0876626223081699	6.26950195986022	3.62204736616234e-10	6.34490041525996e-08	FBgn0037298
Irc	7062.27635925255	0.966684907603481	0.15472258103642	6.24785924024842	4.16116410261266e-10	7.15220494371006e-08	FBgn0038465
Rab19	411.689897860799	-0.97242428185325	0.155656778985185	-6.24723374203833	4.17785619015258e-10	7.15220494371006e-08	FBgn0015793
CG13654	307.878926080725	1.02251373898523	0.164247627755807	6.22543992236797	4.80206642725468e-10	8.12844165467323e-08	FBgn0039290
Cyp28a5	735.856477085949	1.1394022567212	0.183378101347153	6.21340415431718	5.18488632745491e-10	8.67892361367869e-08	FBgn0028940
Hexo2	1169.9604402478	0.727863769192423	0.117280737592135	6.20616636743621	5.42927027630499e-10	8.98812711126755e-08	FBgn0041629
CG33332	512.819749096523	-0.735211385436493	0.119154144496555	-6.17025440905036	6.81801996523153e-10	1.11645076930666e-07	FBgn0067629
Mec2	1027.28460501345	1.16028348070684	0.18819043374341	6.16547535189188	7.02717160044218e-10	1.13832623828668e-07	FBgn0030993
stai	7380.0603539404	-0.608038320643984	0.0986489128698271	-6.16365961829022	7.10826552906201e-10	1.13921298080127e-07	FBgn0266521
CG18249	596.084260038709	1.12520387709923	0.183127118509115	6.1443869496763	8.02729373967759e-10	1.27295979145519e-07	FBgn0037553
CG15282	35.8686842223951	-2.47345701069153	0.404227179192634	-6.11897749090447	9.41777049765384e-10	1.47790325569953e-07	FBgn0028855
fu2	740.515159918983	-0.779115408446694	0.127424857545896	-6.11431257175291	9.6974068109187e-10	1.50609725367516e-07	FBgn0029173
Scp1	1623.74464909031	-0.710687828112836	0.117520954103004	-6.04732861077638	1.47267192439053e-09	2.26385740213708e-07	FBgn0020908
AkhR	944.298268429565	0.810353561633566	0.134134421652131	6.04135427470783	1.5282599918914e-09	2.3255794725095e-07	FBgn0025595
CG31813	22.3696903450833	-8.18798203075816	1.36310120188754	-6.0068775666986	1.89130224275129e-09	2.84924682870482e-07	FBgn0051813
CR18854	14298.9427602626	0.940038989585614	0.157346941104596	5.9743073680773	2.31069784332364e-09	3.4466002979872e-07	FBgn0285991
Cyp309a1	1868.60986942778	1.4962080661539	0.250572725035798	5.97115294946862	2.35582753075754e-09	3.47946487753553e-07	FBgn0031432
PRAS40	2265.37850229963	-0.828649654215903	0.138885486685753	-5.96642366304863	2.42510115002022e-09	3.53101296142092e-07	FBgn0267824
CG13905	915.109353348903	1.17787110499721	0.197444391828453	5.96558400109227	2.43760602713425e-09	3.53101296142092e-07	FBgn0035176
LysB	4230.82105471499	-1.3897409897245	0.233576674303723	-5.94982779794786	2.68424746449759e-09	3.85125600501487e-07	FBgn0004425
CG14629	6143.67025100546	0.815101876238052	0.137389205921724	5.93279414324911	2.97822170628138e-09	4.23272735897443e-07	FBgn0040398
CG34195	661.454961227049	-0.722856798244107	0.122373084801219	-5.90699171650618	3.48411263501104e-09	4.90543521929359e-07	FBgn0085224
CG17752	2281.714374053	0.919071756097114	0.156399585731787	5.87643344320138	4.1919983613556e-09	5.84744956609464e-07	FBgn0038718
GstE9	2493.05260780709	1.04702046127167	0.178306411022942	5.87202925158396	4.30492759038461e-09	5.94988386689395e-07	FBgn0063491
Xbp1	13441.7686151859	0.693416899830409	0.118177458275506	5.86759023208855	4.42174384964019e-09	6.05577919043904e-07	FBgn0021872
Fatp	4108.77991152677	0.54736165110713	0.0934413423151632	5.85781023201661	4.69010132693425e-09	6.36543932344725e-07	FBgn0021953
alpha-Est1	4256.30155434445	1.10624389804154	0.188960209979868	5.85437483457178	4.78807645004169e-09	6.44039033213197e-07	FBgn0015568
CG30371	630.176188576264	0.80371049719727	0.137427468592121	5.84825221210071	4.9676494729469e-09	6.62279993893319e-07	FBgn0050371
CG8654	1825.58436055844	0.869127703712189	0.148776644994699	5.84182889554443	5.16308226416664e-09	6.76450704702557e-07	FBgn0034479
Set	3294.69724313371	-0.693928328011517	0.118786579159508	-5.84180749139769	5.1637458374241e-09	6.76450704702557e-07	FBgn0014879
CG8596	1352.63217627358	0.971501732336884	0.16664153062525	5.82988963610538	5.54640458848644e-09	7.17829503840846e-07	FBgn0035767
LysC	3047.60688458508	-1.4947764984218	0.25643639758514	-5.82903407042878	5.57491217719077e-09	7.17829503840846e-07	FBgn0004426
Cyp6d2	590.936475377468	1.36330744345932	0.234617472756403	5.81076689405315	6.21873042671166e-09	7.93942151511959e-07	FBgn0034756
CG7720	1534.88518854957	0.895412322529311	0.15450676943185	5.79529509174199	6.82011533221349e-09	8.63403676300809e-07	FBgn0038652
CG33282	267.937308254885	1.49632620592012	0.258321466693375	5.7924965550627	6.9347748901735e-09	8.70603197670532e-07	FBgn0053282
Zip102B	1769.52323046204	-0.535408958925432	0.0924565372818813	-5.7909259276397	6.99994451280398e-09	8.71522017234645e-07	FBgn0039902
Cyp9c1	641.4603719829	1.17363460431768	0.2034267681288	5.76932237145207	7.95909213067285e-09	9.82817401217922e-07	FBgn0015040
Esyt2	1179.11196812901	0.880114517703529	0.152662119083181	5.76511398498263	8.160267064255e-09	9.99466856284565e-07	FBgn0266758
CG8773	3865.15643075714	0.758126897402	0.133602870804363	5.67448059190386	1.39110086604078e-08	1.69007536668584e-06	FBgn0038135
CG3700	1592.53563200903	0.853734719162862	0.150979635447232	5.65463492234517	1.56177874259761e-08	1.88225574057865e-06	FBgn0034796
Jon44E	361.317177891949	-1.17332691651924	0.207718851083025	-5.64862991684013	1.61731603603183e-08	1.9337195303825e-06	FBgn0001285
cDIP	802.988530274	1.43477515670445	0.254189251917167	5.64451543833177	1.65647117865746e-08	1.96494002413186e-06	FBgn0038865
Mfe2	3414.79124967212	0.730758247785029	0.129603518424407	5.63841365318531	1.71623840623271e-08	2.0199321554606e-06	FBgn0030731
CG32284	211.753629072975	2.0248049516927	0.359570897122486	5.63117028629532	1.78990890875317e-08	2.09030834964081e-06	FBgn0052284
Swim	1804.46771871796	0.67441843391233	0.119877560305687	5.62589388866913	1.84549771463383e-08	2.13864792853528e-06	FBgn0034709
alph	4412.22212669402	-0.591599177343349	0.105202432390061	-5.62343630183253	1.87195808860701e-08	2.15275180189806e-06	FBgn0086361
Lsp1beta	292.918728483132	1.53240442235601	0.272668906131609	5.62001896034439	1.90936503463747e-08	2.17913517021314e-06	FBgn0002563
Spn43Ab	5805.44818906287	0.962912580728676	0.172859508774849	5.57049240480532	2.54020390772849e-08	2.87730615563381e-06	FBgn0024293
Spindly	755.1597853246	-0.896094461622903	0.161304358345576	-5.55530222998143	2.77131830657525e-08	3.11566494690717e-06	FBgn0031549
CG42714	128.002298240986	1.51067119818147	0.273008467527023	5.53342250467723	3.14041768097565e-08	3.5044735084369e-06	FBgn0261631
CG12909	940.562518904974	-0.585913644396339	0.106298094913483	-5.51198631427232	3.54806515674279e-08	3.9098488019705e-06	FBgn0033507
CG11893	277.465349165483	0.972139848622154	0.176407688765806	5.51075667633025	3.57294363573773e-08	3.9098488019705e-06	FBgn0039316
CG3940	1120.38358247871	-0.531832547205687	0.0965154885424736	-5.51033368050189	3.58154088730122e-08	3.9098488019705e-06	FBgn0037788
betaTub97EF	1639.28260442645	0.829187191092531	0.150535785755676	5.50823969815608	3.6243967529175e-08	3.9281681354462e-06	FBgn0003890
Arl4	1475.69304820337	-0.656858570025985	0.119779386923425	-5.48390325662556	4.16042349707988e-08	4.47691285596488e-06	FBgn0039889
Arpc1	2766.68444992169	0.51072986912884	0.0932275564546662	5.4783144442619	4.29396560997637e-08	4.58784339817688e-06	FBgn0001961
CG7523	1329.11979777132	0.570585931708674	0.104250655559867	5.47321192988575	4.41951045506829e-08	4.68872711307069e-06	FBgn0038533
CG6812	579.642143717826	-1.03946446617013	0.190130044370248	-5.46712367113289	4.57396939492337e-08	4.81866076465179e-06	FBgn0036843
tef	1703.87033637354	-0.852765070112708	0.156065279171931	-5.46415624690776	4.65113734499461e-08	4.83733563861972e-06	FBgn0086350
dos	2355.7295428422	-0.564769697071421	0.103362440735897	-5.46397408043481	4.65591548357026e-08	4.83733563861972e-06	FBgn0016794
CG8562	3800.19283632134	0.871243463751461	0.159646937428258	5.45731398162888	4.83391135515909e-08	4.98786812092272e-06	FBgn0035779
PpD3	3003.99744035309	-0.600767627387319	0.110246103276485	-5.44933208097758	5.05593329347348e-08	5.15923720901557e-06	FBgn0005777
Idgf1	2590.01474433534	0.74557270353776	0.136830171972612	5.44889108000972	5.06848394911586e-08	5.15923720901557e-06	FBgn0020416
Cyp4e3	346.844532619919	1.40268147040672	0.257806528934948	5.44082989752621	5.30329340007287e-08	5.36202114577837e-06	FBgn0015035
CG5885	2326.78835068646	-0.519607120579184	0.0955340782262938	-5.43897141445567	5.35890515142494e-08	5.38212707374778e-06	FBgn0025700
Cyp4ae1	403.013379390803	0.894998720908521	0.164872507639933	5.42842911604839	5.68522165503993e-08	5.6513765551779e-06	FBgn0015036
CG11162	73.4765512107124	1.66087095632156	0.305987621958645	5.42790242850424	5.70201949145065e-08	5.6513765551779e-06	FBgn0030509
CG32669	553.916780209587	0.80858774135981	0.149228858541249	5.41844083821298	6.01210266281854e-08	5.91975990950074e-06	FBgn0052669
Sema-2a	3052.94701346539	-0.63044455399472	0.116471056225817	-5.41288603730353	6.20169632462556e-08	6.06678929418728e-06	FBgn0011260
Ugt58Fa	254.259515477813	0.999145860020125	0.184658449893811	5.41077790155116	6.27515595613459e-08	6.09904674059146e-06	FBgn0040091
CG3246	2417.48802791073	0.978822788061532	0.181142369045261	5.40361039341911	6.53127276210706e-08	6.30728360007326e-06	FBgn0031538
CG5321	506.849867501835	1.11701902294209	0.206882766086407	5.39928503505969	6.69070000244887e-08	6.42008888770014e-06	FBgn0030575
l(2)05714	837.838009925342	-0.60606797810567	0.11266485466449	-5.37938809676281	7.47394340394793e-08	7.12626312534656e-06	FBgn0010607
CG9253	2283.66016687996	-0.561707114444121	0.104704096716212	-5.36470999760937	8.10793805053082e-08	7.68214381957527e-06	FBgn0032919
CG7900	940.55256229325	0.975869631686603	0.182191362551225	5.35628922261464	8.49484923353802e-08	7.99843148145314e-06	FBgn0037548
CG4723	475.082420044898	1.08298679014189	0.20227067317475	5.35414636805134	8.59612576567102e-08	8.04351768073502e-06	FBgn0039023
CG2254	3910.50218234083	0.910668771489803	0.170128856385719	5.3528178043184	8.65950299643158e-08	8.05280324945937e-06	FBgn0029994
betaggt-II	897.229757622027	0.794180275954294	0.14859124528985	5.3447312754202	9.05512912886292e-08	8.33570756859615e-06	FBgn0028970
Cyp4p3	388.523454001874	0.963649461974607	0.180311936250023	5.3443464809695	9.07438460836222e-08	8.33570756859615e-06	FBgn0033397
CG8360	934.452435958431	0.720539819409081	0.135204719808022	5.32925049090135	9.86189016864365e-08	9.00420456912828e-06	FBgn0032001
GstD10	208.696513201847	1.23452333333576	0.23191602728761	5.32314798495908	1.01986709418706e-07	9.25115569193716e-06	FBgn0042206
CG41099	4995.74161050316	-0.75337388978322	0.141554607948834	-5.3221431693381	1.02551808865151e-07	9.25115569193716e-06	FBgn0039955
UGP	5565.33788693638	-0.352087880963967	0.0662459807971014	-5.31485648982002	1.06741417436895e-07	9.57178246242153e-06	FBgn0035978
CG8028	332.192024381161	1.20413605286521	0.227096147824807	5.3023182665086	1.14341271990279e-07	1.01926110209086e-05	FBgn0031010
Hs2st	817.505070119337	-0.698858354501653	0.132010636516446	-5.29395488835925	1.19698972810716e-07	1.05612971234335e-05	FBgn0024230
Sardh	225.279855409165	1.62281657207391	0.306557377107142	5.29367972608514	1.19879310196292e-07	1.05612971234335e-05	FBgn0034276
CG11089	5266.29779543199	0.617680204403874	0.116820971454236	5.28740855956541	1.24061341779862e-07	1.08661867088001e-05	FBgn0039241
Slmap	5243.51080852122	-0.620120130305978	0.117314126792545	-5.28598002014352	1.250335413064e-07	1.08880364149186e-05	FBgn0040011
Ogg1	346.032500449391	-1.00300828536214	0.190055868554126	-5.27743917087459	1.31001669104459e-07	1.13421847417165e-05	FBgn0027864
Hexo1	2137.95798890543	0.623863952625625	0.118545022282289	5.26267523186277	1.41974239473351e-07	1.22219538152345e-05	FBgn0041630
CG12116	9066.50779945048	1.09473121835946	0.208463478863462	5.25142928789209	1.50923472755388e-07	1.29185347560222e-05	FBgn0030041
CG17239	1179.39481592921	1.19819351504947	0.22866860000954	5.23986902880186	1.60690601944569e-07	1.36768582954516e-05	FBgn0042186
CG31262	857.998389824584	-0.675572002593229	0.129099942884896	-5.23293804394291	1.6683667289275e-07	1.41201936917375e-05	FBgn0051262
CG4302	4286.51124391755	0.874884719004221	0.16735642659188	5.22767327685444	1.71656499241765e-07	1.44469562071351e-05	FBgn0027073
CG13075	116.14886483636	1.19948019902234	0.22983796338821	5.21880798689617	1.8007833281456e-07	1.50715560213964e-05	FBgn0036563
Tsp2A	955.688103288512	0.709817828919133	0.13634928101093	5.20587878173139	1.93080660658479e-07	1.60704980818783e-05	FBgn0024361
CG4019	2288.10172275467	0.765491187496014	0.147086550981835	5.204358810416	1.94667560519079e-07	1.61135538418677e-05	FBgn0034885
su(r)	1950.1440459875	0.900391126744041	0.173343421712781	5.19426187534208	2.05533658708758e-07	1.69200249641937e-05	FBgn0086450
Ctr1B	231.054182836944	1.23257434200314	0.23747377258808	5.19035988088316	2.09888017519846e-07	1.71845814344374e-05	FBgn0062412
CG14945	647.010614938969	0.824218993965059	0.159297171727258	5.17409684696884	2.29016020498557e-07	1.86493316151933e-05	FBgn0032402
Ance-4	1387.16190131785	0.64461894808313	0.124646658112799	5.17157024378287	2.3213497671237e-07	1.88016850761927e-05	FBgn0033366
DIP-epsilon	151.260622915056	1.07284014715231	0.207682103750562	5.16578042969392	2.39437740930017e-07	1.92894629257257e-05	FBgn0259714
cry	1762.59057518736	0.688792604431947	0.133398805563777	5.16340908391897	2.42492385832785e-07	1.94316371945261e-05	FBgn0025680
Cyp4p1	2857.38522057239	0.873664079799404	0.169336032199973	5.15935131140708	2.47806935098724e-07	1.97524416786364e-05	FBgn0015037
mei-S332	463.660010585862	-0.613013016876302	0.119082144871172	-5.14781638791848	2.63536261774222e-07	2.08956514927824e-05	FBgn0002715
CG13117	900.06525133589	0.848681695726643	0.164909820398578	5.14633812392389	2.65620467446082e-07	2.09506405344253e-05	FBgn0032140
CG13607	1495.10189496427	0.569668923785569	0.111397555115122	5.11383686290827	3.15680016327503e-07	2.4769372114447e-05	FBgn0039151
CG7675	732.988161328612	0.555267398810394	0.108723012584352	5.1071745126598	3.27011712589637e-07	2.55255515552481e-05	FBgn0038610
Spn88Eb	944.87197839607	1.62255694065259	0.317960529445179	5.1030137089149	3.34286776566627e-07	2.59589190153414e-05	FBgn0038299
Spn55B	595.571280079274	0.719965528890942	0.14120636242661	5.09867626726191	3.420369383179e-07	2.64245460295342e-05	FBgn0028983
fon	6867.59266642464	0.815142109009827	0.160126825349025	5.09060307186556	3.56926488808438e-07	2.74341711933628e-05	FBgn0032773
CG9510	1884.01252107561	1.02667685467939	0.201805517713517	5.08745680649259	3.62897001295266e-07	2.77514889569197e-05	FBgn0032076
Oscillin	631.044454126837	0.810992061048511	0.159587240852033	5.08181015423689	3.73854962658724e-07	2.84450758204731e-05	FBgn0031717
CG10154	234.97162426988	1.08649005137784	0.213878795270331	5.0799334735572	3.77567064583341e-07	2.85831549143117e-05	FBgn0036361
CG31769	2203.40564672797	0.955609670996981	0.188269577616938	5.07575192494088	3.85966594006864e-07	2.90729336935671e-05	FBgn0051769
CG32649	1198.63543027345	0.559815871046822	0.110391659738255	5.07117903992184	3.95358601505534e-07	2.96322255307506e-05	FBgn0052649
CG8550	296.347709089336	1.08471719694049	0.21401525766038	5.06841058342592	4.01151352579604e-07	2.99175501317412e-05	FBgn0033742
CG5002	1017.76337056803	1.01457795237185	0.200272878218739	5.06597778688595	4.06309297715636e-07	3.01529535472219e-05	FBgn0034275
MtnE	668.375318362565	-1.17655229376325	0.232683701153202	-5.05644481298924	4.27144401096179e-07	3.15437764829115e-05	FBgn0262146
corolla	92.8366640154244	-1.22203810038309	0.2418894045753	-5.0520530344382	4.37086290881081e-07	3.19694047347503e-05	FBgn0267967
CG13773	831.880098012241	-0.771114044885033	0.15263466793139	-5.05202425723919	4.37152165639466e-07	3.19694047347503e-05	FBgn0042092
Hn	2918.78392550059	0.614475696508063	0.121854731617674	5.04269049178996	4.5903140767909e-07	3.33743293531874e-05	FBgn0001208
CG10352	145.991255744668	1.11953296742081	0.222043322168021	5.04195738241414	4.6079392668191e-07	3.33743293531874e-05	FBgn0030348
veil	2223.96595486727	0.719979093045743	0.143468822527403	5.01836622314389	5.21127627748137e-07	3.75635775695009e-05	FBgn0034225
Ppat-Dpck	1689.62771106807	0.59532006643395	0.118660968956773	5.01698302034611	5.2489204664509e-07	3.76547556319442e-05	FBgn0035632
scb	2884.81400756112	0.639371846561359	0.127520348893901	5.0138809382754	5.33430018077461e-07	3.80858920489903e-05	FBgn0286785
CG14529	237.911186600777	1.21567722299326	0.242730344201149	5.00834465914916	5.49001589298038e-07	3.90127780319573e-05	FBgn0039609
Nox	2025.32034311998	0.826658977008772	0.165247429599051	5.00255271149778	5.65761054312137e-07	3.99358072647834e-05	FBgn0085428
Dpt	786.233982367198	-2.61088110693458	0.521964126123764	-5.00203170344988	5.67292582453611e-07	3.99358072647834e-05	FBgn0004240
CG9568	1449.17314894095	-0.93467584827329	0.18715100109264	-4.99423376213	5.90698159357558e-07	4.13900826545191e-05	FBgn0032087
yellow-f2	648.122344165122	0.95228418387182	0.190817526075724	4.99054884242613	6.0207973662187e-07	4.19922742231874e-05	FBgn0038105
CG9498	3382.41516573177	0.792002744676848	0.158925434505207	4.98348642017334	6.24486984523576e-07	4.33543613910031e-05	FBgn0031801
Haspin	2100.35133846626	-0.674546870235226	0.135727493778228	-4.96986167988485	6.70006812431633e-07	4.63011588499199e-05	FBgn0046706
CG6403	137.024919135249	1.14705903053249	0.23124303891684	4.96040458517325	7.03465084626583e-07	4.83913310497693e-05	FBgn0039453
CG30440	1401.07316634118	-0.745664968849209	0.150492190308948	-4.95484162545857	7.23892266725152e-07	4.95701681737019e-05	FBgn0050440
Iris	3877.55340930119	0.817539338439406	0.165174519310731	4.94954876727339	7.43857380361912e-07	5.07068390730869e-05	FBgn0031305
CG43402	1233.68818937585	0.999662747912118	0.202016686644749	4.94841671010102	7.48195937646721e-07	5.07728459488642e-05	FBgn0263321
NimB3	168.310751119876	1.47687416942682	0.298884223262387	4.94129182633465	7.76066481472521e-07	5.24279889837826e-05	FBgn0054003
Jon65Aii	3957.42507536639	0.787022788973541	0.159422618733392	4.93670719516723	7.9452620530507e-07	5.34354342987539e-05	FBgn0035666
pgant4	360.003140021377	0.799928736023499	0.162074201362684	4.9355710489262	7.99165803614438e-07	5.35085903620067e-05	FBgn0051956
CG13159	10.3945595044651	-7.26987512923271	1.47512933418453	-4.9282967674503	8.29495570445241e-07	5.52935874723786e-05	FBgn0033721
CG5080	1656.26495541692	0.536546961600403	0.109137756679519	4.91623593818191	8.82240619749747e-07	5.85504622754623e-05	FBgn0031313
CG30083	133.070682926051	1.38294499630799	0.281474624869876	4.91321374687795	8.95955070056756e-07	5.91998382912502e-05	FBgn0050083
CG3285	526.524100194419	0.715806735393697	0.145752161061715	4.91112262198709	9.0556433210349e-07	5.95734788783366e-05	FBgn0031522
CG31937	3066.47128411001	0.830349985491243	0.169216151621389	4.9070374047337	9.24624046031385e-07	6.05628750150557e-05	FBgn0031360
yellow-f	209.465264922259	1.31914563665956	0.26899444428773	4.90398840820865	9.39100337348851e-07	6.10829747240963e-05	FBgn0041710
CG18869	175.089914544651	0.944366479887627	0.192584014573486	4.90365974548357	9.40673756122825e-07	6.10829747240963e-05	FBgn0042179
MtnB	236.566410419221	-1.19843381328825	0.244581427041177	-4.89993793799595	9.58669332799702e-07	6.19843497795172e-05	FBgn0002869
CG43175	114.75763026565	1.8090037023762	0.369394268286699	4.89721649111289	9.72037290398868e-07	6.25800930763203e-05	FBgn0262794
CG10737	3532.90831557237	0.551419684996436	0.112670092657915	4.89410873807156	9.87522296389477e-07	6.33064825323722e-05	FBgn0034420
Sik2	386.246043043571	1.0617592214246	0.217316556055184	4.88577235300466	1.03024181625187e-06	6.57652244145526e-05	FBgn0025625
Wsck	978.159081434764	0.481143661392715	0.098864154243696	4.86671498960803	1.13468479330765e-06	7.21266937180579e-05	FBgn0046685
MtnD	636.797332187557	-1.02262660906444	0.210337788274317	-4.86183018968877	1.16305376916329e-06	7.36193488758194e-05	FBgn0053192
Cpr	22628.6320599914	0.717186784573262	0.148167548617376	4.84037693317924	1.29593089592583e-06	8.1687024883358e-05	FBgn0015623
Amy-p	23583.697698294	0.908266802167176	0.18814989007119	4.82735760208797	1.38356550870692e-06	8.68475599527905e-05	FBgn0000079
LManIII	874.226512989234	1.12495338950773	0.233128285829195	4.82546931405805	1.3967396998299e-06	8.73107202404042e-05	FBgn0032066
CG1637	4815.49616350564	0.422591272985567	0.0876960531944364	4.81881746774411	1.44411595926241e-06	8.98992021747449e-05	FBgn0030245
SCOT	2077.93839963145	0.95117680688461	0.197649727169161	4.81243673091709	1.49101082747181e-06	9.24365354562258e-05	FBgn0035298
CG9993	78.1953584954459	1.08729065799831	0.226077806471262	4.80936485968836	1.51410618392085e-06	9.34836461506868e-05	FBgn0034553
PGRP-SA	371.239824319112	1.22086186202345	0.254272350327833	4.80139449078672	1.57564521015081e-06	9.68861024119263e-05	FBgn0030310
CG42724	1444.68075153496	-0.864584817592123	0.180263336688036	-4.79623218718277	1.61677866796464e-06	9.90112627353141e-05	FBgn0261641
Dbp73D	1212.24909436211	-0.481267195637202	0.100424847608386	-4.79231193373518	1.64870296221679e-06	0.000100209618253623	FBgn0004556
Sodh-1	3999.99204523065	1.1504136260205	0.240059768010869	4.79219669148564	1.64965053613664e-06	0.000100209618253623	FBgn0024289
Flo2	1014.65500508362	-0.523412338171821	0.109653127694203	-4.77334617970493	1.81189947531624e-06	0.000109623556608993	FBgn0264078
CG7556	2695.43653020259	0.492043839305407	0.103117243465951	4.77169310162831	1.82683718512844e-06	0.00011008520877584	FBgn0030990
tsl	711.485305216871	0.789599596637574	0.16557317764992	4.76888592611943	1.85247514719719e-06	0.000111185410727194	FBgn0003867
CG8507	3825.63005676212	-0.411063353523601	0.0864491793324295	-4.75497114834263	1.98474759542698e-06	0.000118519183359377	FBgn0037756
Gnmt	4261.83129949185	1.08346778764471	0.227887542745283	4.75439672828337	1.99039849916511e-06	0.000118519183359377	FBgn0038074
CG3706	370.378757282276	0.748646322090662	0.157805261222046	4.7441150966269	2.09419759451061e-06	0.000124209002997253	FBgn0040342
CG13833	265.07784786939	1.22625795320904	0.258577650247488	4.74231996475866	2.11284569524474e-06	0.000124823609407302	FBgn0039040
CG6283	2041.48599035582	0.790221400385602	0.166982393950349	4.73236358451399	2.21920444381992e-06	0.000130594980258387	FBgn0039474
modSP	1282.98209267753	0.675017507982916	0.142750756406676	4.72864400143627	2.26024291906706e-06	0.000132492449711071	FBgn0051217
CG11771	3470.6625705087	0.479504508179865	0.101421382906269	4.72784431092811	2.26916066202702e-06	0.000132499633230376	FBgn0039252
CG6295	9119.15007604004	0.867158915209576	0.183599835040732	4.72309201703365	2.32285685041653e-06	0.000135015660196721	FBgn0039471
Uro	3269.34354837885	0.937825623556092	0.198594214466584	4.72232097030145	2.33168314357462e-06	0.000135015660196721	FBgn0003961
mwh	151.740126675968	-1.28073007314217	0.271245028455001	-4.72167206321584	2.33913623042444e-06	0.000135015660196721	FBgn0264272
vir-1	9964.68651075069	0.683076559014497	0.14480193544786	4.71731649788933	2.38975777672224e-06	0.000137411072161529	FBgn0043841
CG10182	377.746358606931	1.17473035439787	0.24907497115248	4.71637254021288	2.40086654729114e-06	0.000137524922186088	FBgn0039091
CG1142	593.749654784549	-0.567458185710777	0.120344823944156	-4.71526873456639	2.41391933892296e-06	0.000137748844094221	FBgn0037504
CG10395	1087.43914481171	-0.688389772329389	0.146388691165761	-4.70247917955563	2.57021435652977e-06	0.000146114261438192	FBgn0033019
CG12112	1114.12642958007	-0.616701244083898	0.131316745224301	-4.6962879184259	2.64932036339851e-06	0.000149899995451122	FBgn0030048
CG3402	735.986329728259	-0.641896225028365	0.136698180976776	-4.69571884893932	2.6567075197776e-06	0.000149899995451122	FBgn0035148
CR46195	417.157909256568	1.13915326012999	0.24278048049843	4.69211222331919	2.70398725054507e-06	0.000151998387796498	FBgn0267914
CG17454	1596.40954883354	-0.696996610930732	0.148648348895165	-4.688895746984	2.74683276225471e-06	0.000153570443684004	FBgn0039977
GstE10	317.667829233411	0.819644208245691	0.174824122158362	4.68839310117187	2.75358690901246e-06	0.000153570443684004	FBgn0063499
CG2233	38818.7940504118	0.925250027326986	0.197377030055443	4.68772899798465	2.76253503075772e-06	0.000153570443684004	FBgn0029990
Muc12Ea	212.992999055279	-2.38912736690288	0.509818091917141	-4.68623496258971	2.7827677668544e-06	0.000154126457381108	FBgn0052602
Hf	1430.33893639364	0.836432363280964	0.17853646145295	4.68493861967456	2.80043843400842e-06	0.000154537014682553	FBgn0014000
CG10324	346.608237839576	-0.745923975780282	0.159346721381273	-4.68113789423688	2.85286954301973e-06	0.000156855765202891	FBgn0038454
CG3625	2739.98561470868	0.689067513092898	0.147272521748372	4.67886001348052	2.88474301735038e-06	0.000158031467477758	FBgn0031245
CG8199	1504.87200907284	0.512597938263682	0.109632983772708	4.67558138640468	2.93121997140465e-06	0.000159995756772504	FBgn0037709
Hcf	4308.74994927585	-0.450784856242229	0.0964422822071855	-4.67414131981878	2.9518602827409e-06	0.000160540704546901	FBgn0039904
CG10799	911.340705898698	0.813289036581457	0.174313603012888	4.66566591777308	3.0761915694157e-06	0.000166700812925351	FBgn0033821
CG31463	265.213208836153	1.00358872772136	0.215150844439413	4.66458186736969	3.09245199300867e-06	0.000166981323565145	FBgn0051463
CG1785	1798.7940184297	-0.593169284872868	0.127217422726228	-4.66264189417962	3.12175700986802e-06	0.000167961676263078	FBgn0030061
CG30203	101.569163351888	1.19851561262415	0.257198081916019	4.6598932764028	3.1637337701241e-06	0.000169614410131386	FBgn0050203
CG14196	612.494797541829	0.553980381160118	0.118936687276033	4.6577754421091	3.19644597637755e-06	0.000170760491610382	FBgn0031002
CG7298	247.288908070769	1.35527548062941	0.291058844875504	4.65636246584127	3.2184510624833e-06	0.000171328499138908	FBgn0036948
CG3823	310.344170708814	0.810369596811691	0.174088445601854	4.6549303947778	3.24090174067308e-06	0.00017191614339169	FBgn0029863
CG6660	991.847114550505	0.756103603842618	0.162488702042561	4.65326877707823	3.26713929484733e-06	0.000172699836760965	FBgn0039030
Pex5	1845.51502561628	0.546571215918003	0.11771146798686	4.64331322398442	3.42865949049887e-06	0.000180604039246033	FBgn0023516
CG8952	2522.71871916723	0.849901067839462	0.183163075417654	4.64013320316605	3.48184672475738e-06	0.00018276662337446	FBgn0030688
Mal-B1	350.224054374772	-0.961543910646272	0.207954374440773	-4.62382151484929	3.76734065331478e-06	0.000197065926882595	FBgn0032381
CG13689	165.919222040331	-0.698039862493663	0.151171036959306	-4.61755026977535	3.88296637150089e-06	0.000201908488690733	FBgn0031270
CG12567	2808.32409561399	-0.525615079595512	0.113849781911577	-4.61674208566987	3.8981123484981e-06	0.000201908488690733	FBgn0039958
CG13728	62.6266198479056	1.43179714776031	0.310138696055475	4.61663496355258	3.90012414264874e-06	0.000201908488690733	FBgn0036716
CG32444	5813.97719960777	0.912065744852356	0.197608609661521	4.61551622884556	3.92119396149905e-06	0.000202304065171175	FBgn0043783
MAPk-Ak2	2724.53629463554	-0.319038262578202	0.0692045821460698	-4.61007425642437	4.02525168976355e-06	0.000206086519635109	FBgn0013987
dnt	520.13815540789	-0.855305813017086	0.185535110972712	-4.60994045026272	4.02784328145676e-06	0.000206086519635109	FBgn0024245
Fkbp14	2689.26682585464	0.467618299118234	0.101445692733621	4.60954316065564	4.03554751359821e-06	0.000206086519635109	FBgn0010470
CG10527	4246.88927781192	0.692592258470284	0.150334603251608	4.6070049309348	4.08510318313362e-06	0.000207726247700469	FBgn0034583
PSR	2657.84510540107	0.545015802162438	0.118314777550913	4.60648968323425	4.09523369180479e-06	0.000207726247700469	FBgn0038948
CG3436	1464.64745186192	-0.414952395179781	0.0901621910862438	-4.60228827827468	4.17874266612577e-06	0.000211250866661694	FBgn0031229
Nca	742.565600290257	-0.838133298436294	0.182722352152904	-4.58692266469368	4.49827211523826e-06	0.00022664371042162	FBgn0013303
Tsp3A	355.860295569894	-0.559126716485418	0.121977060587439	-4.58386776819078	4.56452957515035e-06	0.000229215460165467	FBgn0040334
Idgf5	1002.05630284392	0.937846340379025	0.205036474343577	4.57404636605039	4.78393898561425e-06	0.000239435351555743	FBgn0064237
CG31038	1192.65349628511	0.432354194184626	0.0945498803848631	4.57276299477839	4.81334489955212e-06	0.000240109406992559	FBgn0051038
LManV	4434.31429671217	1.04344476801399	0.228244182352112	4.57161605286512	4.8397712324169e-06	0.000240630870020992	FBgn0032068
LManVI	6560.53728681167	0.931967013187383	0.203931901205762	4.56999129453047	4.87744474898005e-06	0.000241706266919028	FBgn0032069
CG4825	3048.97803289162	0.444204445617024	0.0973102014708852	4.56482916387681	4.99901260202504e-06	0.000246918442129532	FBgn0287585
CG10512	844.489060964544	0.616718112568798	0.135343004861654	4.55670474583596	5.19623857709625e-06	0.000255821353476977	FBgn0037057
mld	3246.5100198764	-0.873133285606047	0.191651063491906	-4.55584889380446	5.21744348799014e-06	0.00025602861936994	FBgn0263490
CG31793	1718.57537665282	0.690249384028598	0.151541774669624	4.5548455898277	5.24240722663147e-06	0.000256418392432478	FBgn0051793
LysD	6870.21670387198	-1.06537228933908	0.23407959664622	-4.55132486813553	5.33091610250192e-06	0.000259903725191558	FBgn0004427
Diap1	4287.39429178084	0.507314863389796	0.111644774240113	4.54400903976681	5.51942892033049e-06	0.000268226440918641	FBgn0260635
Start1	1070.95321461944	-0.497431973633189	0.109497304834257	-4.54286956547597	5.54935908810339e-06	0.000268813809203465	FBgn0035028
Npc2g	3324.79819173407	0.745322781559678	0.164379836933976	4.53414965887233	5.78360115914248e-06	0.000279262664943851	FBgn0039800
Glt	6204.78937789602	0.861113536061169	0.190198840858651	4.52743840169414	5.9702996324727e-06	0.000287356434387224	FBgn0001114
ine	749.594172897154	0.565667946793551	0.125045498835692	4.52369699077959	6.07687067951623e-06	0.000291554320977427	FBgn0011603
CG14830	373.862950683437	0.61222702983976	0.135395038649119	4.52178333820907	6.13208081954518e-06	0.000293269198560153	FBgn0035755
CG5590	2334.88062335465	0.73445182585635	0.162495967551494	4.51981570326419	6.18934873192577e-06	0.000295071324830575	FBgn0039537
Gbs-70E	5469.41258711939	-0.568989153451294	0.125941909637589	-4.51786982656226	6.24648647650424e-06	0.000296855895168884	FBgn0036428
CG5254	807.763886974577	0.813212889887595	0.180217338126005	4.512400961771	6.4097867397115e-06	0.000303658607653314	FBgn0040383
CG3259	64.6162119033957	1.30536765340464	0.289820863935913	4.50404996961602	6.66705189465909e-06	0.000314856228191345	FBgn0038221
NimC2	80.6593733902812	1.04881307431114	0.233025616213487	4.50084883951244	6.7682627501047e-06	0.000318637119782273	FBgn0028939
CG14694	222.295762871522	0.94696963369188	0.21075901324511	4.49313943499331	7.01807999346728e-06	0.000329368769786868	FBgn0037845
Cyp6a18	881.437454456388	0.863642468804657	0.192549021439978	4.48531216801782	7.28072605530125e-06	0.00034063396901588	FBgn0039519
CG13795	525.214691988218	0.752928696157268	0.168023401207342	4.48109424489121	7.42613073139777e-06	0.000345786282507281	FBgn0031937
CG30401	82.3152680776612	-1.51257188004022	0.337614319721497	-4.48017691100297	7.45811961705678e-06	0.000345786282507281	FBgn0050401
CG18473	368.534967346562	0.924576390905319	0.206382532181021	4.47991591698449	7.46724494222832e-06	0.000345786282507281	FBgn0037683
myo	2141.78913767186	-0.641044979117929	0.143107147772883	-4.47947561735557	7.48266366394781e-06	0.000345786282507281	FBgn0026199
vari	1530.82859487413	0.496508991452567	0.11102022750479	4.47223900195257	7.74048452819026e-06	0.000356606726046441	FBgn0250785
Npc2h	907.598835214556	0.972940298651554	0.217701226709592	4.46915395635062	7.85295938139874e-06	0.000360685466709671	FBgn0039801
CG42821	314.656988615379	-0.944619388571252	0.211430168551401	-4.46776065612229	7.90426706858798e-06	0.000361938551332152	FBgn0262003
CG34426	376.583939961569	1.03683487142599	0.232203497270927	4.46519920505868	7.99942869913559e-06	0.000365186040462054	FBgn0085455
Galt	2228.84692132076	0.702147231366852	0.157281845171786	4.46426115232787	8.03455193844258e-06	0.000365681344267787	FBgn0263200
CG9629	1215.94467732404	0.82889535774651	0.185816151239157	4.46083589730404	8.1640589097053e-06	0.00037045646829732	FBgn0036857
CG2790	985.795502509988	-0.483203185304233	0.108414492819221	-4.45699807045137	8.31153510003931e-06	0.000376015844690968	FBgn0027599
akirin	7762.345910868	-0.432214731954302	0.0971008415722413	-4.45119450002646	8.53939525906555e-06	0.000385167633466534	FBgn0082598
CG15345	269.333668648705	-0.971670481035739	0.218489544927689	-4.44721728610548	8.69898343682504e-06	0.000391194583509759	FBgn0040928
CG7650	780.360535624753	-0.606531311187767	0.136431628873029	-4.44567961401561	8.76144421358404e-06	0.000392830824635844	FBgn0036519
CG17108	3410.35666919576	-0.914046563242773	0.205806620303987	-4.44128843811087	8.94218360574382e-06	0.000399744795313147	FBgn0032285
CG30046	598.987008236099	0.55828638004651	0.125854285814437	4.43597432088775	9.16567744644614e-06	0.000408523463700329	FBgn0050046
Nipped-A	5391.83894488226	-0.719136246283785	0.162628756328964	-4.4219501059771	9.78140469166539e-06	0.000434681007905425	FBgn0053554
CG12990	21.2180054195736	1.94342718405847	0.441022818393766	4.40663635304985	1.04988227805645e-05	0.000465190485850601	FBgn0030859
CG14230	1305.50973308935	-0.422769443775654	0.0962391165422236	-4.39290653286671	1.1184522044252e-05	0.000494119720224798	FBgn0031062
Surf6	1664.40454701941	-0.446383851935304	0.101944661886245	-4.37868784570006	1.19396003144809e-05	0.000525935902741679	FBgn0038746
CG10343	638.416132046952	-0.495126791145475	0.113119346236487	-4.37703016874199	1.20307327460947e-05	0.000527231905354547	FBgn0032703
CG7968	582.355894806943	0.833636370667079	0.19046360713909	4.37688009372992	1.2039015960303e-05	0.000527231905354547	FBgn0028532
Dys	3132.01793168312	-0.904292695298967	0.206684320714568	-4.37523607099253	1.21301129906746e-05	0.000529681600592792	FBgn0260003
pch2	1399.06028324748	-0.460702765864177	0.105318942399631	-4.37435807241633	1.21790329153785e-05	0.000530280725058314	FBgn0051453
Spn27A	2140.81888020132	0.522390158889024	0.119500266341899	4.37145602164958	1.23420712233918e-05	0.000532883470548918	FBgn0028990
CG9641	2584.70485860973	-0.459292705384381	0.105073615261967	-4.37115163725246	1.2359291830914e-05	0.000532883470548918	FBgn0031483
CG12241	854.593472998597	-0.607159606362396	0.13891189981182	-4.37082501344304	1.2377796139757e-05	0.000532883470548918	FBgn0038304
Zip71B	599.214082937851	0.724364246838311	0.165728795440318	4.37078085865392	1.23802996808577e-05	0.000532883470548918	FBgn0036461
zf30C	2023.34305162949	-0.606472187281333	0.138857247719685	-4.36759475821986	1.25622299611863e-05	0.000539173773120434	FBgn0270924
Osi15	8.33133018251591	-3.65580173766356	0.837576341122947	-4.36473854163812	1.27274895682216e-05	0.000544714858935395	FBgn0037424
Sid	97.7392225025122	1.24066679218272	0.284614590660249	4.35911170015782	1.30591447680869e-05	0.000557325824167788	FBgn0039593
Cyp12d1-p	317.426572461038	0.780371941258225	0.179158654540032	4.35575910782393	1.32606549391494e-05	0.000564327024458434	FBgn0050489
thoc7	914.20502503381	-0.536810795761316	0.1232731371648	-4.35464536806319	1.33282510448585e-05	0.000565605921100828	FBgn0035110
Syx4	379.837895703974	0.992521918621831	0.228128379112558	4.35071656793793	1.35693359102546e-05	0.000574219228898836	FBgn0024980
Rrp1	1835.87000776532	-0.603635082089165	0.138826996746948	-4.34811021079324	1.37315601180865e-05	0.000579456451481718	FBgn0004584
Cpr11B	6.83231785507069	2.88451915353237	0.663960614184896	4.34441304485134	1.39648544515661e-05	0.0005876551181923	FBgn0030398
CG5167	2877.99152474765	0.497673848323192	0.114692750240172	4.33919186069773	1.43007631653491e-05	0.0006001141980111	FBgn0038038
CG32091	779.186888334885	0.538145207926076	0.124132017180831	4.33526514873375	1.45584532196362e-05	0.000609230827093942	FBgn0052091
CG4020	2042.87582700405	0.571800500536735	0.13220541540933	4.32509136457341	1.52468656499755e-05	0.000636271554063382	FBgn0029821
Spn43Ad	160.03424654589	1.39714225523953	0.32395705206488	4.31273913111086	1.61244331401048e-05	0.000670156189280806	FBgn0044011
CG9331	4539.92936834355	0.806345031598008	0.187006517892493	4.31185522668019	1.61890425436741e-05	0.000670156189280806	FBgn0032889
CG2930	5047.05408963378	0.732166372622625	0.169808423025291	4.31171999349865	1.61989492140103e-05	0.000670156189280806	FBgn0028491
CG31207	337.51224823999	0.962737839603428	0.223310647343791	4.31120437406317	1.62367745826415e-05	0.000670156189280806	FBgn0051207
CG11426	660.89289996537	0.663086014028981	0.153905654314255	4.30839280716124	1.64445141036885e-05	0.000676875969869037	FBgn0037166
Tsp42El	578.45915672005	0.804220521557292	0.186737831474392	4.30668234287371	1.65721327143771e-05	0.000680270243438939	FBgn0033134
dyl	9.90455257966324	-2.85594639512971	0.66391051734178	-4.30170379972979	1.69489783370089e-05	0.000693848800671301	FBgn0066365
AttD	41.8268956903498	-1.98939150567417	0.463108867169078	-4.29573183911388	1.74117959344621e-05	0.000710863701226754	FBgn0038530
CG7322	1318.25430297256	0.586894307562083	0.136746125462139	4.29185328343782	1.77188014430896e-05	0.00072144255064904	FBgn0030968
CG7560	853.155253468898	0.99899141691307	0.232852441909129	4.29023380095334	1.78485113422453e-05	0.000724344607477798	FBgn0036157
CG31650	1179.14361288712	-0.580042434544812	0.13521543810346	-4.28976485733081	1.78862392287913e-05	0.000724344607477798	FBgn0031673
CG30197	1460.44109647561	0.730124192638626	0.170524913904338	4.28162768666293	1.85531214076332e-05	0.000747894583136132	FBgn0050197
Cyp6a14	539.89622857908	0.764721841402905	0.178612367703999	4.28146074783703	1.85670477326859e-05	0.000747894583136132	FBgn0033302
Lrpprc2	1481.1319492223	0.575131443840732	0.134365900161572	4.28033781747563	1.86609836147784e-05	0.000749673915084365	FBgn0027794
CG17896	7123.36428121655	0.590251509500686	0.137933539363608	4.27924573112503	1.87527734165827e-05	0.000751357796597919	FBgn0023537
CG30069	589.359739619755	-1.20263696733694	0.281154247709137	-4.2774988360877	1.89004946079117e-05	0.000755267775247186	FBgn0050069
CG31810	24.6419387998333	1.66037559973621	0.388490242511552	4.27391841041372	1.9206734273851e-05	0.000765474740305727	FBgn0051810
Vps16A	1242.50173195972	-0.494758133437853	0.115791094704114	-4.27285133370689	1.92989134040944e-05	0.000767119077658792	FBgn0285911
Grp	165.348930934737	1.01203116309376	0.237046833834603	4.2693300168687	1.96060999967691e-05	0.000777278674871911	FBgn0036627
Mal-A4	611.360249433835	1.05984770527734	0.248346200024712	4.26762199370025	1.97567733476746e-05	0.000781196300479573	FBgn0033294
Idgf4	13425.9644439276	0.656707169070077	0.153926921264073	4.26635681190199	1.98690916580313e-05	0.000783193365415915	FBgn0026415
Gfat2	1765.2649613251	0.364560122761854	0.0854594626705989	4.26588362914287	1.99112551579353e-05	0.000783193365415915	FBgn0039580
Gdap1	122.658714095792	0.937195344938444	0.22008387191444	4.25835540235673	2.05936359748249e-05	0.000807924807189419	FBgn0035587
CG9649	1448.30749473963	0.948916344035608	0.222891883204399	4.25729430068757	2.0691589335581e-05	0.000809659203481891	FBgn0038211
CG2107	1944.30355415386	0.4338804300479	0.101946129542237	4.25597746570792	2.08137670958753e-05	0.000812330055179692	FBgn0035383
CG32698	317.502355807447	0.821429322309665	0.193175254653417	4.25224920129353	2.11634167976881e-05	0.000823747888124377	FBgn0052698
CR44003	162.631894977712	-0.938137619816511	0.220650159299769	-4.2516969976078	2.12156774372558e-05	0.000823747888124377	FBgn0264745
NT5E-2	928.594162528567	0.678553894294343	0.159769741079444	4.24707388088549	2.16580556419096e-05	0.000838762489062643	FBgn0050104
CG7912	96.3702043921185	1.12341436339302	0.26482908849075	4.24203538136734	2.21501760996341e-05	0.000855621546002534	FBgn0039736
CG7860	214.441655397995	0.824893046568166	0.194600766028983	4.23889927774132	2.24618401118894e-05	0.000863772780978219	FBgn0030653
CG12170	1227.53438420617	0.693468801973162	0.163601842780721	4.23875911289479	2.24758665876842e-05	0.000863772780978219	FBgn0037356
rdgBbeta	920.328704203941	-0.509588015743842	0.120321742215756	-4.23521141199958	2.28336779035448e-05	0.000875290986302551	FBgn0027872
Cda9	72.2625372422122	-1.17501443547134	0.277823243696681	-4.22935971748349	2.34357360710125e-05	0.000896089756116252	FBgn0034197
uri	1392.918112291	-0.540473478865241	0.127813907672664	-4.22859678345342	2.35153355367243e-05	0.000896857037622157	FBgn0035025
CG4822	985.159905587124	0.594225512426762	0.140609041706162	4.22608322492195	2.37794074280351e-05	0.000904638315412496	FBgn0031220
CG6012	178.178462106039	1.37866077923348	0.326370838236629	4.22421557845773	2.39774450423909e-05	0.000909874583283674	FBgn0032615
CG13630	2013.46032796754	0.572252193988154	0.135583853981681	4.22065148012	2.43597301782538e-05	0.000922058630993452	FBgn0039219
CG31674	454.500324826406	-0.620434111810041	0.147201130667164	-4.21487327575562	2.49918479941845e-05	0.000943614511359371	FBgn0051674
CG9886	570.208575332199	0.684528018664034	0.163119968567982	4.19646978033072	2.71107616322086e-05	0.00101973521338954	FBgn0031428
colt	3477.77025175486	0.503460358405972	0.119980125132287	4.1961979773806	2.7143300402868e-05	0.00101973521338954	FBgn0019830
CG15739	805.109678812498	0.625153378203601	0.149096036971599	4.1929577130389	2.75340784438101e-05	0.00103184301431841	FBgn0030347
Kank	1375.23336890434	0.58265999666342	0.138999406598249	4.19181643233548	2.76729870874714e-05	0.00103300316709904	FBgn0027596
kappaTry	1138.59051956475	0.800348090772528	0.190941984814399	4.19157730841904	2.77021758717565e-05	0.00103300316709904	FBgn0043471
l(1)G0232	3310.88890150152	-0.383602026279208	0.0915739220918492	-4.18898762351199	2.80201679498638e-05	0.00104228106213506	FBgn0028341
alpha-Est3	1440.02250034626	0.493384079351025	0.117844686972745	4.18673163827176	2.83000100062159e-05	0.00105009766193015	FBgn0015571
CG10424	893.939753230314	-0.562572630170616	0.134396242623729	-4.18592528472434	2.84006765664104e-05	0.00105124371614981	FBgn0036848
Obp99c	4417.22656437877	0.862071089879214	0.206105225137035	4.18267459889017	2.88099606403454e-05	0.0010637795515853	FBgn0039682
Acsl	19780.2913178933	0.566562976303083	0.135490270379148	4.18157683734518	2.89494384362721e-05	0.0010663161125732	FBgn0263120
CG14756	7.3148956987945	-6.41993455378409	1.53563406814265	-4.18064087465121	2.90688653416672e-05	0.00106810355212736	FBgn0033275
GstO3	2277.10310344128	0.717301310242841	0.171639334348898	4.17911962292254	2.92639736532056e-05	0.00107265635787237	FBgn0035904
CG11655	1088.34326122318	0.562412722027134	0.13462441803574	4.17764273549412	2.94545823933359e-05	0.00107702253338739	FBgn0030638
Rat1	1831.33350846267	-0.695668068818806	0.166577681203787	-4.17623815982732	2.96369528412091e-05	0.00108106705702861	FBgn0031868
Map205	5775.01604463623	-0.629664396926102	0.15084671032074	-4.17420038917169	2.99034464997118e-05	0.00108815319207285	FBgn0002645
Mkrn1	3496.27663277254	-0.424967935032807	0.101924634937149	-4.16943298639099	3.05358383181611e-05	0.0011084877211159	FBgn0029152
CG6415	1059.24592876998	0.724968893572566	0.173911913279195	4.16859822828074	3.06478676613106e-05	0.00110988011134049	FBgn0032287
CG17802	671.660298519011	-0.686890945574891	0.164814607456985	-4.16765817164696	3.07744962503111e-05	0.00111179325182479	FBgn0038549
CG4267	2362.78267139503	0.770770790129397	0.185055622973712	4.16507630378186	3.11248449295251e-05	0.00112176026043851	FBgn0264979
Cyp4p2	199.480182224082	1.02781411584246	0.247218946535892	4.15750544302735	3.21741612133725e-05	0.00115681083217054	FBgn0033395
CG9996	416.099136051537	-0.80897601196946	0.194709877022871	-4.15477645170736	3.25605725839975e-05	0.00116791672851886	FBgn0039273
GAA1	3079.81327192266	0.561381409891498	0.135162248135713	4.15338911297058	3.27586991327993e-05	0.00117103428298735	FBgn0029818
eIF-4E	10872.339059482	-0.431518411176331	0.103903217990545	-4.15308033304223	3.28029517039935e-05	0.00117103428298735	FBgn0015218
CG9672	1365.79115669999	0.891049498103351	0.214667986334026	4.15082618195742	3.31277284984523e-05	0.00117708226202142	FBgn0030777
Rbm13	1452.19662870525	-0.429350591884675	0.103437537606901	-4.15081992299894	3.31286345235369e-05	0.00117708226202142	FBgn0030067
P5cr-2	657.734738974807	0.881542896615932	0.21240860835006	4.15022208122142	3.32152846093379e-05	0.00117738414738747	FBgn0038516
Mst84Dc	20.9189117475558	2.92220688388811	0.704761491924151	4.14637706142237	3.37777408154842e-05	0.00119451095160861	FBgn0004174
CG5210	14037.4604663453	0.646416183588578	0.155942286731079	4.14522703968885	3.39477178976335e-05	0.00119736605317456	FBgn0013763
Dyrk3	1981.42609102395	-0.472454062140006	0.113988364209964	-4.14475692685399	3.40174358286566e-05	0.00119736605317456	FBgn0027101
CG32379	80.5198178563318	-1.00100181636245	0.241955477148887	-4.13713228631103	3.51673382662031e-05	0.00123495559669079	FBgn0052379
Vha100-5	2436.53976254555	0.738758505591029	0.178593364136268	4.13653950225918	3.525826815208e-05	0.0012352693249095	FBgn0032373
CG5727	330.026664702978	-0.629665473654586	0.152279632907067	-4.13492902257558	3.55064356903867e-05	0.00124107761873707	FBgn0032193
wap	3316.65672723018	-0.52185947082337	0.126287663830682	-4.13230758249708	3.59139383629059e-05	0.00125145904497933	FBgn0266848
eEF1delta	4725.36974984783	-0.551061298132618	0.133365857675773	-4.1319518183755	3.59695829058115e-05	0.00125145904497933	FBgn0032198
SP1173	2123.91659177222	0.402770444603628	0.0975008973994418	4.13094089743152	3.61281467201729e-05	0.00125407956299402	FBgn0035710
CG10073	57.7295460845693	1.33663277517829	0.323647758348067	4.12989968477027	3.629215552175e-05	0.00125687660444865	FBgn0034440
CG5618	1164.27717081223	0.578550765902557	0.140187685961696	4.1269727931784	3.67569861097129e-05	0.0012700550361074	FBgn0036975
CG16935	1489.61350814008	0.461292580256688	0.112010552435837	4.11829573397497	3.81684680047747e-05	0.00131580771279618	FBgn0033883
Ugt37a1	101.550392359722	1.87404495621337	0.455635408221856	4.11303626188083	3.90489019733966e-05	0.00134302888003962	FBgn0026756
Atg14	1122.51817451042	0.467427946327125	0.113659743387768	4.11251981039957	3.91363875431393e-05	0.00134302888003962	FBgn0039636
CG9743	1205.46384152669	0.573999241146732	0.139631438780959	4.11081663383249	3.94262215647196e-05	0.00134990006334659	FBgn0039756
CG9312	339.499056947866	0.541904869023993	0.131946410956851	4.10700726980143	4.0081861886855e-05	0.00136923639302828	FBgn0038179
Npc2e	341.873430945901	-1.26443198003654	0.308128825640403	-4.10358225138009	4.06801732356969e-05	0.00138653124388184	FBgn0051410
CG16734	336.801921502882	-0.56748415308177	0.138483685812717	-4.09784119877648	4.17021205043854e-05	0.0014181545042857	FBgn0037667
CG32221	454.175560093496	0.574558861789271	0.140454502343287	4.09071159844334	4.30051642573761e-05	0.00145049105335699	FBgn0052221
CG13311	309.363307965413	0.940364471523448	0.229882014512471	4.09063959839466	4.30185182751862e-05	0.00145049105335699	FBgn0035929
gbb	535.386647073612	0.612827514525036	0.149820369401937	4.0904151883443	4.30601653753285e-05	0.00145049105335699	FBgn0024234
l(1)G0255	7605.61826857024	0.464995901908924	0.113685907538481	4.09018067390219	4.31037285664092e-05	0.00145049105335699	FBgn0028336
Mink	1082.5751730898	-0.550815295805193	0.134673152677247	-4.09001560337166	4.31344169866533e-05	0.00145049105335699	FBgn0039250
CG7997	2260.65326443747	0.732013977653924	0.179069211699606	4.08788295154779	4.3532768685519e-05	0.00146062619208763	FBgn0034117
CG17724	159.725154926553	-0.841444803799483	0.206239853616009	-4.07993309268993	4.50486651966254e-05	0.0015052152315922	FBgn0033802
CG14777	527.077526639039	0.741179236316992	0.181667513940304	4.07986667644137	4.50615379653556e-05	0.0015052152315922	FBgn0026872
Roc1a	2027.53311358739	-0.466851773777626	0.114613089737966	-4.07328495239912	4.6354652472342e-05	0.00154229653706596	FBgn0025638
Mitofilin	4916.1881349667	0.316639299543449	0.0777407822355386	4.07301406595186	4.6408620415833e-05	0.00154229653706596	FBgn0019960
CG42249	1787.87269574801	0.672365086207754	0.165092270672173	4.07266241762998	4.64787671973413e-05	0.00154229653706596	FBgn0259101
Claspin	2021.18988099956	-1.01745815068523	0.249888378165774	-4.07165054314875	4.66811771688368e-05	0.0015456086462605	FBgn0052251
CG6175	1546.49121389443	-0.557688353786321	0.136990520034128	-4.07099961112189	4.68118276249146e-05	0.00154653548940644	FBgn0036152
CG3887	1781.47508470486	-0.519613840770246	0.127684891780348	-4.06950136014621	4.71138646365603e-05	0.00155211117650045	FBgn0031670
ND-75	7294.88407947345	0.360064188274529	0.0884865208517613	4.06914165918822	4.7186652428623e-05	0.00155211117650045	FBgn0017566
ND-B14.5B	2446.04826634717	0.941607317454979	0.231588151990391	4.06586999102635	4.78536085878849e-05	0.00157062007271565	FBgn0031505
Rtnl1	10687.2717767846	0.335560668727667	0.0826873802987191	4.058184786063	4.9455629440394e-05	0.0016196718641729	FBgn0053113
Mal-A2	739.248880016179	0.823991433522196	0.20330872320078	4.05290742349729	5.05850234418083e-05	0.00165306589620573	FBgn0002569
CG11839	309.138049074488	-0.617972695239542	0.15253856014229	-4.05125559506455	5.09435208730906e-05	0.0016611777964353	FBgn0039271
CG8915	939.133484355895	-0.764262890556089	0.18875693383815	-4.04892617725719	5.1453170234717e-05	0.00167417280688124	FBgn0030833
AdenoK	2955.37883592621	0.585827561586613	0.144807376371534	4.04556436464638	5.21972212507012e-05	0.00169472228047805	FBgn0036337
CG5162	3232.87425515288	0.587513560625277	0.145322166954702	4.04283512238302	5.28087562568688e-05	0.00171089013550479	FBgn0030828
CG11594	3510.2815609925	0.740516864961656	0.183353918002227	4.03872943120125	5.37415120017306e-05	0.00173737312941217	FBgn0035484
CG1172	1588.16078685729	-0.500183643417197	0.123876817725478	-4.03775018281183	5.39662779197602e-05	0.00174090359070918	FBgn0264712
MED26	6402.96630179754	-0.401461439182086	0.0994528030908578	-4.03670310645061	5.42075975392397e-05	0.00174495183104412	FBgn0039923
CG15117	631.985433988105	0.7902423888732	0.195885818303474	4.03419908453467	5.47888520004543e-05	0.00175990203707216	FBgn0034417
CG17597	1947.93244589794	0.796631510710601	0.197632771707253	4.03086747116326	5.55713728974974e-05	0.00178123985681021	FBgn0032715
Gas41	307.99732559187	-0.808364902930879	0.200721949127866	-4.02728703284924	5.64241351742898e-05	0.00180473375031991	FBgn0031873
Tim17b	3688.41124094376	-0.470869465733719	0.116976329496612	-4.02533972266037	5.68931202426576e-05	0.00181587893316872	FBgn0263977
CG3699	1604.22152173625	0.823816540123208	0.204762374021182	4.02328085939259	5.7392985835819e-05	0.00182796053195901	FBgn0040349
CG4036	461.555501139865	0.658523816036626	0.163892089696459	4.01803294628961	5.86859932804904e-05	0.00186519934339786	FBgn0032149
galectin	2132.07859201557	-0.306320648463037	0.0762779565883749	-4.01584759429334	5.92325262104562e-05	0.00187860633128531	FBgn0031213
CG34228	270.58931669631	-0.646662270843309	0.161241342718324	-4.01052397568394	6.05841476709017e-05	0.00191743736273557	FBgn0085257
CG8837	209.075555657336	1.04490035302556	0.260734295442	4.00752939406852	6.13572271671162e-05	0.00193783360015221	FBgn0031520
Tsp42Ed	1514.76475770108	0.527433078452833	0.131647746430454	4.00639656016795	6.16521064996007e-05	0.00194307318915583	FBgn0029507
Cyp6g2	173.771912794908	1.1706829540906	0.292296612183598	4.00511981765722	6.19860536719548e-05	0.00194951962122755	FBgn0033696
CG8223	4957.51482690975	-0.427134607220416	0.106733789182871	-4.00186867242753	6.28441789078637e-05	0.00197239074009785	FBgn0037624
mRpS30	2515.19873561642	0.369767416321966	0.092422777905011	4.00082560493908	6.3121866386479e-05	0.00197698735366384	FBgn0030692
Jon25Biii	18255.0755596718	0.761330015429265	0.190639901980404	3.99355018293873	6.50912945875468e-05	0.00203444056630994	FBgn0031653
CG14406	29.8448037210997	1.58739258629445	0.397571429636317	3.99272298753091	6.53188594734583e-05	0.00203732633119596	FBgn0030595
CG32280	758.231079578631	0.529942820087242	0.132772268186067	3.99136677656649	6.56935887873741e-05	0.00204478081628469	FBgn0052280
Tehao	168.816889636581	0.822284572951344	0.206164700808592	3.98848381767726	6.64969380708945e-05	0.00206551829286191	FBgn0026760
Obp99b	101.135029509332	1.62399952370941	0.407304506154618	3.98718771624128	6.68611238281833e-05	0.00207255726434482	FBgn0039685
nAChRalpha4	838.632833778151	-0.687665931625898	0.172506594233195	-3.9863167821649	6.71069031175518e-05	0.00207590450814357	FBgn0266347
CG8728	2325.41209419103	0.371307072383007	0.0931828878797906	3.98471308232051	6.75617084675734e-05	0.00208569085668851	FBgn0033235
CG4872	529.850116215822	0.80157153014547	0.201234063971334	3.98327954187545	6.79707245151966e-05	0.00209402651292727	FBgn0030799
Mal-B2	3759.345528889	0.838718819022096	0.210781491295362	3.9790913987169	6.91791441033699e-05	0.00212690572636177	FBgn0032382
CG10253	211.947185420073	0.912298804556994	0.22944799929048	3.97605909564733	7.00667207498318e-05	0.00214980681893323	FBgn0033983
S-Lap3	34.6393946140853	2.44137370887881	0.614173648750128	3.97505447172329	7.03631496001095e-05	0.00215340007552071	FBgn0045770
l(2)not	1026.74542657054	0.362851659092379	0.0912904571277921	3.97469429454653	7.04697137226492e-05	0.00215340007552071	FBgn0011297
Ephrin	2343.87312420609	-0.489530261329131	0.123186821862654	-3.97388498158456	7.07097190112985e-05	0.00215636015567857	FBgn0040324
CG7222	1687.70230637467	-0.481763412965756	0.121523454403101	-3.96436568835276	7.35913667885097e-05	0.00223970493064424	FBgn0033551
CG13877	130.129443918177	0.965282555825584	0.243635073888413	3.96200161339534	7.43240380456566e-05	0.00225744280878592	FBgn0035112
CG4789	1818.83327525201	0.63687120586142	0.16079563849216	3.96074925808683	7.47149563192419e-05	0.002264750134707	FBgn0030792
CG5645	1151.54534621131	-0.758818841836557	0.191770471545374	-3.9569118004542	7.59249479245486e-05	0.00229680590458499	FBgn0036254
CR32207	1298.06395342292	0.932089042609498	0.235651267812436	3.95537461462497	7.64148176403475e-05	0.00230699244038444	FBgn0052207
CG3566	1474.96561298888	0.746420091597306	0.188874063053089	3.95194596617272	7.75182464080638e-05	0.00233562476427496	FBgn0029854
GCS1	2156.65174723545	0.423615759432395	0.107204918784554	3.95145823750605	7.76764287705898e-05	0.00233571936013759	FBgn0030289
CG8093	473.921943048042	0.974383740748912	0.246863726389705	3.94705109170525	7.9119677746583e-05	0.00237437837699656	FBgn0033999
CG31028	32.1777671015649	1.6696528697176	0.423144705385587	3.94582006691103	7.95273201073711e-05	0.00238186695311639	FBgn0051028
TfIIFalpha	2071.71661167393	-0.569254678268813	0.144293397858394	-3.94511936594262	7.97602365561108e-05	0.0023841031026147	FBgn0010282
CG7142	95.5379954073954	0.94494871452549	0.239635182560503	3.94328038324217	8.03745943408136e-05	0.00239770943315714	FBgn0038595
CG15829	264.677060143637	-1.24225545191961	0.31519088608853	-3.94127973475313	8.10480397729389e-05	0.00241302118414886	FBgn0035743
CG4653	1561.29054508106	0.767531798172562	0.194786391213462	3.94037690924435	8.1353686450951e-05	0.0024173437601254	FBgn0030776
Gem3	1543.98043089987	-0.674311295216341	0.171267918758736	-3.93717223928106	8.24474304511002e-05	0.00244043407343353	FBgn0011802
Tpl94D	10.3685252448909	2.99937488849159	0.761813545545283	3.93715090264605	8.24547589364533e-05	0.00244043407343353	FBgn0051281
CG5787	2893.98470831215	-0.57391455853638	0.145850612582492	-3.93494787834214	8.32147531608312e-05	0.00245809854189789	FBgn0032454
Irp-1B	5256.78902127393	0.436681424463254	0.111032234268705	3.93292477035506	8.39185073333775e-05	0.00247403583752903	FBgn0024957
CG13185	3008.8786275872	-1.02179074055011	0.259885076870992	-3.93170224644077	8.43464943438656e-05	0.00248179675252019	FBgn0033661
CG15293	6374.67116896306	0.734472840902786	0.186864057559583	3.93051960069205	8.47624828329737e-05	0.00248917505629386	FBgn0028526
CG1941	332.374558978657	0.636794343153757	0.162054374040649	3.92951036911862	8.51190063308799e-05	0.00249111909836942	FBgn0033214
CG17323	844.071383861772	0.484266627539118	0.123241992632264	3.92939628121802	8.51593983179721e-05	0.00249111909836942	FBgn0032713
ctp	5842.60114844351	-0.603111411696036	0.15353990003601	-3.92804353496769	8.56397108658703e-05	0.00250031442673321	FBgn0011760
CG13325	254.75488877613	1.19962409676062	0.305725722677421	3.92385726086378	8.71423790093963e-05	0.00253926487384247	FBgn0033792
CG15561	367.44149234597	-0.649847763192956	0.165787024037866	-3.91977458407439	8.86318286724441e-05	0.00257768049990419	FBgn0039829
LysE	3629.76190120891	-0.970927036396732	0.247791684612102	-3.91831968823587	8.91683946613719e-05	0.00258828875833057	FBgn0004428
Ahcy13	8607.58427255921	0.598794793926578	0.152892541148038	3.91644215885453	8.98653639977539e-05	0.00260350328581954	FBgn0014455
rush	2664.11234089432	0.3610360153553	0.0922206341595229	3.91491577395555	9.04357719674637e-05	0.00261499981706303	FBgn0025381
PheRS-m	1186.31273854894	0.474722670525123	0.121301267005803	3.91358377569473	9.09363306704724e-05	0.00262443643975223	FBgn0275436
CG11836	488.28313662649	-0.604602054869858	0.1545443612752	-3.91215861828327	9.14747955019083e-05	0.00263374822401641	FBgn0039272
HDAC6	5199.52745311118	0.467630629140504	0.119543421860726	3.91180561725359	9.16086338788316e-05	0.00263374822401641	FBgn0026428
Atg13	2129.09962717924	-0.572161564938424	0.146287588945681	-3.91121057542944	9.18346594272974e-05	0.00263441766884469	FBgn0261108
vanin-like	683.223930865287	0.889204957044928	0.227370212500452	3.91082432155954	9.19816590648727e-05	0.00263441766884469	FBgn0040069
Phk-3	386.664453824088	0.7372701534964	0.188548815406874	3.91023487421774	9.22064180507882e-05	0.00263584381012357	FBgn0035089
CG12207	2278.16341149764	-0.462867652426347	0.118415107035132	-3.9088564290114	9.27340520906903e-05	0.00264590624004971	FBgn0285913
DNaseII	1282.79095876448	0.904303900881041	0.231523965421062	3.9058760039654	9.38846477298788e-05	0.00267367148969872	FBgn0000477
CG9586	1155.00885093155	-0.509451915137696	0.130456645804748	-3.90514344436069	9.41695100144536e-05	0.00267672390258065	FBgn0032101
CG14191	15.6298469562996	-1.95773314451778	0.501407632037662	-3.90447416319091	9.44304792556996e-05	0.00267908694912827	FBgn0030981
CG3108	6.6176819246876	-3.48133623595111	0.892189926311719	-3.9020124900343	9.53962339187628e-05	0.00270139899245519	FBgn0029807
CG11739	2573.91703907503	0.440367885084172	0.112892975934228	3.90075539633867	9.58930024926393e-05	0.00271037163705743	FBgn0037239
Wnt5	546.481746043943	-0.73328072094138	0.188013157196302	-3.90015641392464	9.6130562022401e-05	0.00271199797166193	FBgn0010194
Phf7	976.739454831741	-0.626048853523293	0.160640489784201	-3.89720458624288	9.73094113214181e-05	0.00273918564685532	FBgn0031091
CG7971	2891.73135466735	-0.625095407217644	0.160412852140298	-3.89679130367268	9.7475546051165e-05	0.00273918564685532	FBgn0035253
CG3267	2257.58427020088	0.410556257461982	0.105374786275255	3.89615269434137	9.77327861897825e-05	0.00273918564685532	FBgn0042083
Mtp	3578.44205713496	0.415520037925923	0.106654830464794	3.89593266535719	9.78215650851751e-05	0.00273918564685532	FBgn0266369
CG9399	1481.52395425781	-0.411540063993181	0.105744930429367	-3.89181838147855	9.94957148126755e-05	0.00278089599935613	FBgn0037715
Irp-1A	2105.55221574718	0.537759870648031	0.138296856953107	3.88844607531735	0.000100888078889676	0.00281459057124623	FBgn0024958
CG5191	1461.75488139615	0.375332152853041	0.0965970314727166	3.88554541615548	0.000102100402572691	0.00284314706979222	FBgn0038803
CG8399	2167.50797491289	0.416758430155228	0.107323988227136	3.88318061078029	0.000103098928583735	0.00286565564412171	FBgn0034067
swa	5122.51896159513	-0.433599202330934	0.111703393390218	-3.88170125518233	0.000103728257019438	0.00287783829097207	FBgn0003655
CG5872	854.283420025488	-0.569728166058973	0.146912860305159	-3.87800063844353	0.000105318441050555	0.00291658513681361	FBgn0036991
CG2794	985.723437087925	0.410897908434965	0.106023690394068	3.87552920397077	0.000106393217955654	0.0029409428045907	FBgn0031265
ImpL3	539.397450128379	0.723775427390272	0.186877666296887	3.87299050620864	0.000107508017082814	0.00296188533509699	FBgn0001258
X11L	1737.4039821358	-0.742425856172524	0.191697219552276	-3.87290883981791	0.000107544060955729	0.00296188533509699	FBgn0026313
CG42369	3325.17928396918	0.786513737507654	0.20319773922761	3.87068153660238	0.000108531499874842	0.00298343782072483	FBgn0259715
CG33494	679.823766303879	0.707173315650251	0.182720201908035	3.87025248585364	0.000108722692570722	0.00298343782072483	FBgn0053494
RpLP0-like	1362.02446933956	-0.425997893517034	0.110310368762001	-3.86181188856453	0.000112549213296582	0.00308282526966002	FBgn0033485
Nufip	608.259425331177	-0.629424747819377	0.163203090866094	-3.85669624563551	0.000114929833837905	0.00314231932262802	FBgn0036812
CG10062	305.444381439717	0.674458194485035	0.17494559011569	3.85524547397292	0.000115613561977369	0.00315528679563237	FBgn0034439
CG7443	1081.74145664515	0.624909939359985	0.162275610723451	3.85091719312615	0.00011767628565494	0.00320577440034661	FBgn0037577
Atox1	1320.123514653	-0.494597258508812	0.128454535566619	-3.85036819702098	0.000117940386459175	0.0032071695343095	FBgn0052446
CG7414	14518.8844203329	0.460109975389659	0.119512543863328	3.84988855994757	0.000118171578685785	0.00320766636558802	FBgn0037135
mod	14345.9690021418	-0.506546415139962	0.131692663104523	-3.84642851924044	0.00011985207486646	0.00324743076953817	FBgn0002780
CG3548	1015.10181093672	-0.532983097156972	0.138654691461663	-3.84396006754908	0.000121064713843847	0.00327439840943905	FBgn0035033
sxc	4916.25575722115	-0.478468965348698	0.12455895000263	-3.84130538462788	0.000122381744968184	0.0033018995373878	FBgn0261403
CG15556	415.375036938386	0.725837608321565	0.18896959547212	3.84102853428954	0.000122519869990028	0.0033018995373878	FBgn0039821
unc-13	3634.34864294494	-0.698186693444305	0.181854104044406	-3.83926828109317	0.000123401531973451	0.00331972156996435	FBgn0025726
Adgf-D	1096.16238651129	0.945074826106874	0.246307658703719	3.83696889930531	0.000124562239892463	0.00334497351868084	FBgn0038172
CG11899	3803.95407313652	0.558119129140427	0.145518968757541	3.83537028818796	0.000125375261177822	0.00336081549758699	FBgn0014427
CG17493	2955.77436349696	-0.442206671726734	0.115338256344506	-3.83399823910897	0.000126077043925503	0.00337362463008473	FBgn0040010
NimB1	189.737288976448	1.21153483931753	0.316062364278437	3.83321450525574	0.000126479572005444	0.00337839495081916	FBgn0027929
mav	2373.0822638126	-0.498908926944624	0.130289099891496	-3.82924532720014	0.000128536822961187	0.00342098405388855	FBgn0039914
CG11523	700.18980607753	-0.490169968538489	0.12801820316368	-3.82890836166301	0.000128712919068823	0.00342098405388855	FBgn0037156
CecA1	339.872140737925	-1.81282437535721	0.473467247607082	-3.8288274099619	0.000128755257786579	0.00342098405388855	FBgn0000276
CG11555	919.780638632015	-0.495725046532772	0.129497675585809	-3.82806134774436	0.000129156567896422	0.00342560509746408	FBgn0086856
RhoBTB	2359.90272262846	-0.686322568865483	0.179352513315751	-3.82666825335873	0.000129889378365995	0.00343898679276575	FBgn0036980
Corp	618.709240543576	-0.535436975271715	0.139992934704569	-3.82474284435613	0.000130908654775821	0.00345989277929428	FBgn0030028
Pgm	11414.6203722242	0.578748691762269	0.151404096593537	3.82254314634557	0.00013208235797448	0.00348479986494842	FBgn0003076
CG3902	4877.14406693406	0.431245418876206	0.112873709369335	3.82060110618962	0.000133126816248956	0.00350621588599741	FBgn0036824
CG10184	789.525557064476	0.616043718072862	0.161489589647554	3.81475808699097	0.000136316405461188	0.00358395575614798	FBgn0039094
CG33469	41.7312189677262	1.33371718717437	0.350030298464689	3.81029068918992	0.00013880348754311	0.00364298700320027	FBgn0053469
CG10672	1757.08629886598	0.701918716963533	0.1843035919509	3.80849179081941	0.000139816987251922	0.00366320506600035	FBgn0035588
CG17027	495.869958270879	0.818044477144538	0.214915551469123	3.80635310731372	0.00014103099138988	0.00368859702307039	FBgn0036553
CG1309	2111.25859250807	0.294942694272456	0.0775059648092851	3.80541929899468	0.000141564166929144	0.00369612508628692	FBgn0035519
CG3808	1046.59589291521	-0.584723409320224	0.153687031023645	-3.80463729063946	0.000142012129433151	0.00370140610711146	FBgn0036838
CG7737	799.698556066027	-0.423804115360793	0.111450019733788	-3.80263831601916	0.000143163289581412	0.0037249653843592	FBgn0033584
Snap24	1389.18556802422	-0.427936141248594	0.112597530271604	-3.80058195074385	0.00014435666584756	0.00374953994998878	FBgn0266720
Cyp6t1	1153.33340256802	0.689748132045109	0.181535681392958	3.79951823659426	0.00014497764417396	0.00375842058283173	FBgn0031182
CG7084	2329.55640884959	0.616949283218105	0.162391714828826	3.79914260939002	0.000145197529320151	0.00375842058283173	FBgn0038938
CG14615	935.148147387348	0.468719659945644	0.123521966467623	3.7946259547973	0.000147866203507187	0.00382093371498417	FBgn0031184
CG4751	704.316701960085	-0.862124000872953	0.227237877284144	-3.79392736447248	0.000148283067910382	0.00382514455148957	FBgn0032348
CG2608	1092.24083406326	-0.459879608518237	0.121233196253123	-3.79334722445207	0.000148630091112312	0.0038275424318068	FBgn0032870
GNBP3	1695.56856233017	0.669432788476746	0.176736305716563	3.78774913146784	0.000152018226167168	0.00390811361298359	FBgn0040321
CG14882	773.274562851579	-0.391427127894826	0.103379346539795	-3.78631845717992	0.000152895705784213	0.00391499228266248	FBgn0038429
CG8417	1642.10451174781	0.613075814027737	0.161929224944468	3.78607267612122	0.000153046930461466	0.00391499228266248	FBgn0286506
pncr009:3L	184.536374262041	0.752014334342153	0.198628067218338	3.78604265184494	0.000153065413507348	0.00391499228266248	FBgn0062928
CG17065	513.7251386748	0.496121048487941	0.131100275357287	3.78428685321875	0.000154149950702156	0.00393604916496269	FBgn0031099
CG17475	877.563645606113	0.723208303959711	0.191350423526819	3.77949675067402	0.000157145643918736	0.00400575148161719	FBgn0038481
l(2)gl	6371.170490817	-0.511130736256626	0.135253990617614	-3.77904366387	0.000157431819664462	0.00400626750548163	FBgn0002121
RhoGAP71E	2828.0278436352	-0.517348984726121	0.136959235508069	-3.77739392898145	0.000158477964054489	0.0040260885809121	FBgn0036518
cathD	11536.6133738076	0.634715954021582	0.168173374419767	3.77417624051062	0.000160537243993712	0.00407153801475636	FBgn0029093
Spn42Dd	811.744836759417	0.788919310657828	0.209093989498616	3.77303676949092	0.000161272509032514	0.00408331151020979	FBgn0028988
CG15533	480.016820647381	0.972875754541899	0.258121408479394	3.76906262937724	0.000163861771594068	0.00414190870648428	FBgn0039768
CG17658	181.419172524884	-0.759636781555807	0.201589979064484	-3.76822689838574	0.000164411227987117	0.00414883609652582	FBgn0034924
Oatp58Dc	1626.51205242773	0.627253994762178	0.166479965296768	3.76774462707289	0.000164729088467508	0.00414990588254683	FBgn0034716
CG14402	4.4431618388268	3.10560973637719	0.824427504510608	3.76698947983392	0.000165227960557807	0.00415552458397891	FBgn0032894
Msh6	3608.3872207329	-0.423654926333572	0.112524772173915	-3.76499252696805	0.000166554063403486	0.00418189494195585	FBgn0036486
CG5346	1156.75713391646	0.505869667222356	0.134456903197218	3.76231829823092	0.000168345607430686	0.00421984455231829	FBgn0038981
CG8642	28.373020854868	1.31101865552062	0.34870528793786	3.75967529277689	0.000170134033609993	0.00425759006035638	FBgn0033312
timeout	1010.08385231886	-0.791592284052014	0.210631425923321	-3.75818698744502	0.000171148965586043	0.00427588584834783	FBgn0038118
CG3829	1674.63490801051	0.625155708377457	0.166496680500817	3.75476379767456	0.000173505022537196	0.00432757146444182	FBgn0035091
Atf6	2741.96294735242	-0.400352085543804	0.106648346088837	-3.75394556245922	0.000174072683647779	0.00433455368455173	FBgn0033010
CG5009	2702.43722966294	0.54526913693752	0.145344108960078	3.75157370215321	0.000175728077819434	0.0043685536177389	FBgn0027572
CG3335	1646.01037239522	-0.409029872826783	0.109067463312294	-3.75024650253031	0.000176660819266404	0.00438450616515383	FBgn0036018
CG11309	2798.24235191389	0.544484872342532	0.14525046749899	3.74859290794584	0.000177829461750833	0.00440625138367812	FBgn0037070
bt	8024.47145141217	-1.0016964768864	0.267483325541172	-3.74489316244207	0.000180470557033906	0.00446434965798982	FBgn0005666
CG18507	725.911458102757	0.573597098538686	0.153203841012142	3.7440125178926	0.00018110462420246	0.00447269043214765	FBgn0028527
Faa	467.935275468216	0.668723773539115	0.178693981638419	3.74228481232375	0.00018235466832347	0.00449619161750094	FBgn0016013
CG32191	286.27171041055	0.740141989717578	0.197900366979255	3.73997280053131	0.000184040168733683	0.00453033519930218	FBgn0052191
CG6664	2357.40556899897	-0.3543021160139	0.0948080084760278	-3.73704839611187	0.000186193096453855	0.00457585480926155	FBgn0036685
tgy	148.123370997873	0.74168782904872	0.198496407288771	3.73653024344022	0.000186577017450264	0.00457610724703438	FBgn0030984
CG13097	1638.64320636106	-0.721840379479805	0.193200969410377	-3.73621510121177	0.000186810883300773	0.00457610724703438	FBgn0032051
CG5447	1013.5846336216	-0.467572348117268	0.12523496814041	-3.73356064252788	0.000188791710963384	0.00461712195724575	FBgn0039427
CG14419	83.9984983017908	-1.13808755434089	0.305008942025733	-3.73132520896673	0.000190475146585113	0.00465074243647444	FBgn0029639
ND-51	7374.21875295869	0.49239744725908	0.132078616130149	3.72806334353077	0.000192956884790932	0.00469756650593788	FBgn0031771
Rap2l	1220.18485097531	-0.523507670314963	0.140426424690892	-3.72798546617784	0.00019301650628447	0.00469756650593788	FBgn0283666
Gbeta76C	881.510279559733	0.465698359006636	0.124934908399115	3.72752791812936	0.00019336714660284	0.0046985097799545	FBgn0004623
CG10650	2942.40946392832	0.576478968518236	0.154801458948349	3.72398924683639	0.000196099281877813	0.0047566097099627	FBgn0046302
cav	1087.63000405527	-0.380741947942991	0.102261028811061	-3.72323603986476	0.00019668548052725	0.0047566097099627	FBgn0026257
Muc11A	1150.10487194995	-1.11542232783541	0.299586165912362	-3.72321039737763	0.000196705466266629	0.0047566097099627	FBgn0052656
CG4500	791.587307447364	2.06020849716254	0.553534330785544	3.72191638816478	0.000197716497701608	0.00477339589403	FBgn0286723
kraken	2419.02018778505	0.511938076955104	0.137586291012353	3.72085091609266	0.000198552632323488	0.00478591264952536	FBgn0020545
CG30423	2065.86951351303	0.622770268282325	0.16742628684382	3.71966839868617	0.000199484508134296	0.00480069347450984	FBgn0050423
Ranbp11	2647.40148298983	0.388792734721054	0.104639133133831	3.7155576797812	0.000202756004641379	0.00487164148312977	FBgn0053139
ND-B14.5A	2618.25161253656	0.818475426553732	0.220359561534725	3.71427235039563	0.000203789227637839	0.00487667522490865	FBgn0025839
Mtor	4918.02595815521	-0.893067917762828	0.240446118809302	-3.71421224091839	0.000203837668006681	0.00487667522490865	FBgn0013756
CG10131	187.506300916472	0.937046706140124	0.252295135102541	3.71408947603876	0.000203936634032025	0.00487667522490865	FBgn0033949
TRAM	2904.43485179957	0.530788934868915	0.142990132115391	3.71206688892752	0.000205573639684587	0.00490802992368987	FBgn0040340
in	33.9781491754645	1.31509949513981	0.3546742928399	3.70790756953295	0.00020897890195012	0.00497403499297729	FBgn0001259
S-Lap4	57.6357179617417	1.7652074736702	0.47606873030295	3.70788367584423	0.00020899861603416	0.00497403499297729	FBgn0052064
Lar	139.292874158614	-0.964775104609927	0.260334447826581	-3.70590643176274	0.000210636056823928	0.00500378317539781	FBgn0000464
CG5001	529.056554182534	0.55813010889523	0.150620542656886	3.70553776430516	0.000210942695745221	0.00500378317539781	FBgn0031322
CG8878	2062.7406200804	-0.614749039342807	0.165930574371134	-3.7048569359364	0.000211510076564167	0.00500378317539781	FBgn0027504
Snx1	3008.94754801555	0.469887805450639	0.126832967777812	3.70477655520761	0.000211577157831291	0.00500378317539781	FBgn0031534
Spn42Da	2371.77751159685	0.544184363875358	0.14712388708726	3.69881719854641	0.000216606530194168	0.00511469808366009	FBgn0265137
Tsf3	314.696794967865	0.743889133255807	0.201137651494609	3.6984081683769	0.000216955814088036	0.00511492854340574	FBgn0034094
CG5853	2455.4846848437	0.546088358745323	0.147697493881231	3.69734343078599	0.000217867509051942	0.00512839691229297	FBgn0032167
Hydr1	2060.73526036783	0.294531304512052	0.0797132973610928	3.69488296510752	0.000219988092720778	0.00517023497166695	FBgn0033382
CG11400	881.199614706032	0.577801003491471	0.156457365365399	3.69302526692843	0.000221601995645465	0.00520005305981141	FBgn0034198
CG31468	28.6401712402965	2.58116978377448	0.699232808497189	3.69143116914379	0.000222995746515943	0.00520944169531313	FBgn0047351
betaCOP	3664.26114798556	0.248909031560956	0.0674336668496637	3.69116856889709	0.000223226130981424	0.00520944169531313	FBgn0008635
Spp	2925.62729303219	0.401072960525696	0.10866267626774	3.69099100354819	0.000223382039225127	0.00520944169531313	FBgn0031260
CG15773	100.233788946356	0.91500345961846	0.247912944904889	3.69082566450695	0.00022352730426523	0.00520944169531313	FBgn0029795
CG30016	256.547230374355	0.923669527707387	0.250276663869446	3.6905938948795	0.00022373108376154	0.00520944169531313	FBgn0050016
tefu	1507.16445510686	-0.520310987595945	0.141015684615007	-3.68973840758543	0.000224484767202604	0.00520965860463111	FBgn0045035
Noa36	1605.44488618504	-0.353960369943978	0.0959362906924128	-3.68953570530293	0.000224663696628201	0.00520965860463111	FBgn0026400
kug	3029.60829420378	-0.844798816980286	0.228979599123477	-3.68940648081372	0.000224777835579835	0.00520965860463111	FBgn0261574
CG18343	751.196751014151	-0.454828766449169	0.12330541442896	-3.68863580367113	0.000225459675752052	0.00521743473917768	FBgn0033683
CG11796	2504.8304829068	0.613355620176764	0.166619804973533	3.68116875586425	0.000232167270689897	0.00535725802639237	FBgn0036992
Ser6	342.370493092976	1.01016464894708	0.274417856659456	3.68111850024636	0.000232213042896397	0.00535725802639237	FBgn0011834
CG30467	723.596201183972	-0.473167958635555	0.128618030995072	-3.67886178146891	0.000234277185135043	0.00539661436400524	FBgn0050467
CG33493	625.62578977282	0.581975791182812	0.158215979814903	3.67836290533779	0.000234735807666645	0.00539892357633284	FBgn0053493
Sfp26Ad	30.7357504623459	2.61794036399869	0.711883781918303	3.67748280055513	0.000235546952842156	0.00540932140940104	FBgn0261055
Chd64	5813.17819863319	0.322833936149155	0.0878264693551075	3.67581594159097	0.000237090419668407	0.00543647971431439	FBgn0035499
Fs	726.430214146578	0.839249356557571	0.228444923619996	3.67374920509772	0.000239017340800804	0.00546496245426592	FBgn0259878
swaPsi	159.88279415453	-0.701661145127449	0.190995471679496	-3.67370565886969	0.000239058098729588	0.00546496245426592	FBgn0016974
CG2918	6082.96109253043	-0.434271147168161	0.118276904777937	-3.67164788411988	0.000240991564205622	0.00550081502236014	FBgn0023529
CG31729	5739.32908448325	0.32763584664271	0.0892817513841671	3.669684359494	0.000242850143132775	0.0055291417721506	FBgn0051729
olf186-F	2096.55877826761	-0.60401048097635	0.164600166102478	-3.66956179497595	0.000242966601603963	0.0055291417721506	FBgn0041585
CoRest	2756.23889962134	-0.42576959243213	0.116046896198794	-3.66894424907985	0.000243554179394078	0.00553171055098347	FBgn0261573
RFeSP	5523.20181578715	0.454787303253145	0.123965111053889	3.6686717689096	0.000243813860328777	0.00553171055098347	FBgn0021906
Mes2	1887.32745790964	-0.382009476830717	0.104185444097125	-3.66663001862904	0.00024576798424938	0.00556766117701792	FBgn0037207
CG30289	57.0438865724301	1.17065641675252	0.319423233267581	3.66490691605973	0.000247428557247208	0.00559686368607985	FBgn0050289
ade3	4556.84868167144	0.412104034813659	0.112475217464481	3.6639541056571	0.000248351304023149	0.00560931393569527	FBgn0000053
CG17377	45.8446063357512	2.12149291731445	0.579219423429558	3.6626757175253	0.000249594426963345	0.00562895215898622	FBgn0031859
CG13344	1372.5835041653	-0.469640549850446	0.128237540292893	-3.66227041455874	0.000249989766263766	0.00562944070069303	FBgn0033884
alien	2196.19060611354	-0.450438836504494	0.123029195424262	-3.66123532671388	0.000251002075136838	0.00564062084662352	FBgn0013746
CG7016	349.445970482596	0.783591458145668	0.214037685415003	3.66099762584491	0.00025123508716126	0.00564062084662352	FBgn0039238
CG2064	1406.85104541864	0.677589066420665	0.185113179693228	3.66040423239218	0.00025181766111487	0.00564528729865404	FBgn0033205
CG32176	819.591079985942	-0.613963924327195	0.16779695779181	-3.65896934251309	0.00025323162836402	0.00566855049227929	FBgn0052176
ImpE2	9.94390773208121	-4.08766308704199	1.11903196726812	-3.65285640321891	0.000259339274389234	0.00579665603660804	FBgn0001254
CG10462	2062.93453743031	-0.645476906604679	0.176743734643003	-3.65204971994312	0.000260155498283453	0.00580628530613365	FBgn0032815
CG3597	1407.39771611026	0.74328861021864	0.203814096724402	3.64689499972966	0.000265428322656937	0.00591520366986207	FBgn0031417
sax	1473.43269666382	-0.469951257814294	0.128926839166524	-3.64510028208555	0.000267287555375447	0.00594522852676373	FBgn0003317
Rpn13	4864.45464437148	0.40515452034661	0.111158578619428	3.64483358260393	0.000267564881589499	0.00594522852676373	FBgn0033886
CG18744	129.314364032644	0.753398273646498	0.206896819760254	3.6414202718027	0.000271138096443005	0.00601575172741366	FBgn0042101
SPE	1748.69419950672	1.05540444686713	0.290039683016014	3.63882774899067	0.000273881906295875	0.00606769252698141	FBgn0039102
CG11200	1281.48210124628	0.395529098778768	0.108764772984695	3.63655518165265	0.000276308472415835	0.00610838841378668	FBgn0034500
CG12237	2396.29423717169	0.605281949235851	0.1664592079577	3.63621788582379	0.000276670337283583	0.00610838841378668	FBgn0031048
CG4041	1313.13126095696	0.42520976271269	0.116954454560104	3.63568676637426	0.000277241044521005	0.00610838841378668	FBgn0029736
Spec2	758.346640975664	-0.57292430149436	0.157587530813061	-3.63559412688554	0.000277340701960179	0.00610838841378668	FBgn0044823
Pu	464.462711095148	-0.824564746170673	0.226981729097293	-3.63273620942958	0.00028043166604342	0.00616222378848854	FBgn0003162
del	2984.78697587598	-0.709513549457566	0.195319532485769	-3.63257857741013	0.000280603087879399	0.00616222378848854	FBgn0086251
CG42846	286.866596044241	0.69906363199855	0.192527267066636	3.63098506850251	0.000282341520746163	0.00619137556046716	FBgn0262035
Bsg	8026.51131880701	-0.486041982313956	0.134025911504089	-3.6264777225494	0.000287313594243234	0.0062912489785964	FBgn0261822
CG5913	1097.03986652563	-0.57947712106095	0.159844979394351	-3.62524442904979	0.000288688271056369	0.00631217533158809	FBgn0039385
deltaCOP	3555.30157560138	0.434536922830652	0.119890581405818	3.62444587168852	0.000289581658065758	0.00632253286776906	FBgn0028969
CR45045	63.2957140812639	-1.93480237903879	0.534133978651922	-3.62231660289045	0.000291976456474724	0.00635982104062176	FBgn0266405
CG5414	344.250381919351	-0.803988961620196	0.221962898503825	-3.62217725142177	0.000292133830740807	0.00635982104062176	FBgn0036569
Reg-2	693.271732680164	0.682175462019629	0.188469409461878	3.61955536427578	0.000295109667695514	0.00640688060751526	FBgn0016715
CG9389	26.2794320220513	1.84473501305554	0.509662398651543	3.61952346874385	0.000295146043253607	0.00640688060751526	FBgn0037064
CG14963	338.246271211715	0.58482702524766	0.161821302473486	3.61402989784663	0.00030147427473436	0.00653483445881027	FBgn0035409
CG15611	696.147067016412	0.444342659961012	0.123019809408629	3.61196023711158	0.000303891170793195	0.00656372645207853	FBgn0034194
ND-B18	1906.10390540585	0.629033445505035	0.174157192871434	3.61187175294792	0.000303994903653851	0.00656372645207853	FBgn0030605
Pnn	1146.6065135637	-0.475231472130145	0.131578553785465	-3.61176999182553	0.000304114242519138	0.00656372645207853	FBgn0037737
prtp	4244.85105088405	0.47431054143282	0.131403684642241	3.60956804768586	0.00030670731029168	0.00661022264598593	FBgn0030329
CG9360	1682.16262093455	0.711599681995144	0.197263344166326	3.6073589089879	0.000309329644246406	0.00665721584367444	FBgn0030332
CG1227	674.744076808385	-0.40251406865932	0.11170892283445	-3.6032400854481	0.0003142749942856	0.00675399827234318	FBgn0037491
CG40485	349.35225557119	0.590879415246188	0.164065331076966	3.60148857389618	0.000316400330980589	0.00678916379048718	FBgn0069973
CG31200	520.387627891524	0.709143241701864	0.196921324172491	3.6011500769754	0.000316812621620477	0.00678916379048718	FBgn0051200
CG34054	173.090320338162	1.23722002275607	0.34363845568716	3.60035380872043	0.000317784463482932	0.00680031667950338	FBgn0054054
ebd1	1067.16210402783	-0.37974399579526	0.105490502236289	-3.59979323014945	0.000318470320257933	0.00680532677260392	FBgn0035153
CG6296	1243.25815641209	0.71402881666622	0.198388832985718	3.59913814663965	0.000319273557602463	0.00681135032405268	FBgn0039470
PI31	3101.77096589644	0.612205364191364	0.170112502004236	3.59882640592824	0.000319656467248938	0.00681135032405268	FBgn0033669
CG31077	774.705847263769	-0.809806953182364	0.225048829877438	-3.59836109178344	0.000320228810160322	0.0068139082274933	FBgn0051077
CG4806	1630.225509676	-0.356172871511701	0.0990846235053096	-3.59463314196895	0.00032484898947238	0.00689478134298143	FBgn0260456
CG3376	2327.00330427897	0.32488200648262	0.0903958569629832	3.59399221820153	0.000325649566563493	0.00689478134298143	FBgn0034997
CG10959	396.642008380434	-0.604329527020333	0.16816915003324	-3.59358138458143	0.00032616370910157	0.00689478134298143	FBgn0030010
CG13369	1343.04686618567	0.533827982429187	0.148555445343199	3.59345954095398	0.000326316337737675	0.00689478134298143	FBgn0025640
Pvr	1499.42799497973	0.458742277992124	0.127660387293932	3.593458297568	0.000326317895622022	0.00689478134298143	FBgn0032006
CG7824	1100.25222782453	-0.454314630383644	0.126491864638455	-3.59165098626847	0.000328589715889735	0.00693305892139896	FBgn0039711
CG4259	394.185644369254	0.732244437553796	0.203991756815888	3.58957856426856	0.000331212999433169	0.00697863473630865	FBgn0031389
Dro	845.690225792282	-1.51652204047536	0.422560764143902	-3.58888512412599	0.000332095126817857	0.00698744844345115	FBgn0010388
CG10469	620.848432444294	0.775569233389641	0.216303627446701	3.5855581459481	0.000336358046548931	0.00706727192644302	FBgn0035678
T3dh	529.241381335052	0.53444060956792	0.149143050830929	3.58340939514353	0.00033913843571933	0.00711576676060127	FBgn0017482
Spc105R	1346.04567525359	-0.795028835872187	0.2219430453032	-3.58212997747275	0.000340804144039965	0.00714077111260372	FBgn0037025
spen	5087.58629034309	-0.962728696102226	0.2688769349133	-3.58055515774405	0.000342864953119739	0.00717397294270676	FBgn0016977
CG11459	173.696422892495	1.098976297774	0.3070392156715	3.579270144273	0.000344555152750162	0.0071993389406119	FBgn0037396
foxo	1992.17720253863	-0.50799724363332	0.14195745860743	-3.57851745598051	0.000345548792758775	0.00720432429913869	FBgn0038197
CG32198	17.7274661637797	-2.06096481118885	0.575951509856882	-3.5783651503943	0.000345750180436593	0.00720432429913869	FBgn0052198
UQCR-C1	12825.3099305678	0.513229685614714	0.143476375244329	3.57710239571304	0.000347424104861214	0.00722920461289252	FBgn0038271
Spn28Dc	601.582312125983	0.928374494796005	0.259666054130497	3.57526322762791	0.000349875695804383	0.00726044240007961	FBgn0031973
Yeti	2860.00505706023	-0.518409755825939	0.144999455898939	-3.57525311120655	0.000349889225519933	0.00726044240007961	FBgn0267398
Pdi	17041.1339647007	0.451823489311856	0.126425817911074	3.57382294832897	0.000351806859655382	0.00729019304086429	FBgn0286818
CG6843	814.00857252801	-0.448824139326636	0.125749587586535	-3.56918975195664	0.000358087001880625	0.00741013830127969	FBgn0036827
wdp	3247.72329221697	0.498944639426999	0.140137043315049	3.56040506938125	0.000370283158494702	0.00765201067588845	FBgn0034718
CG17333	1540.63553629946	0.568224570817821	0.159822332984062	3.55535149693056	0.00037747410498207	0.00778992793363682	FBgn0030239
Dek	5551.37041093422	-0.661697533261353	0.186132926036784	-3.55497303647709	0.00037801785314816	0.00779047737028322	FBgn0026533
Cdk2	1830.18932522659	-0.358305268037711	0.100869022657965	-3.55218340176331	0.000382048469387727	0.00786002799008127	FBgn0004107
ssp3	1621.6994281092	-0.769789733838194	0.216725175072797	-3.55191653936662	0.000382436144489185	0.00786002799008127	FBgn0032723
CG1246	871.085124881158	0.516008922945607	0.145327709509564	3.55065750837865	0.000384270122342648	0.00787785080018758	FBgn0035360
CG12736	1417.18226064463	0.430755956442662	0.121319086440279	3.55060336408573	0.000384349176112703	0.00787785080018758	FBgn0033184
Est-Q	807.830766126578	0.789140687973804	0.222278054873439	3.55024110870111	0.000384878480891277	0.00787798140574334	FBgn0037090
CG1773	61.4467338972022	0.984344294744591	0.27762285388954	3.54561694382783	0.000391695142484284	0.00800663137249082	FBgn0033439
ncm	2730.18373423749	-0.809848248656545	0.228438316905531	-3.54515065435126	0.000392388743940763	0.00800994095862818	FBgn0086707
rad50	2305.03252678208	-0.491543508586488	0.138693257840372	-3.54410528846489	0.000393947889074222	0.00803088626373905	FBgn0034728
sni	925.740050801695	0.485104292405552	0.136938194780706	3.54250538487383	0.000396345330691865	0.00806884109036884	FBgn0030026
Cul2	3314.52671197269	-0.348399283354454	0.098438845849337	-3.53924591809708	0.000401271848742365	0.00814994835033507	FBgn0032956
fbp	3574.71153230684	0.534360385266163	0.150985336602705	3.5391541807285	0.000401411329302929	0.00814994835033507	FBgn0032820
CG1998	290.26085928886	0.530735765569204	0.150141253996572	3.5349096363703	0.000407914628935325	0.00826718643006055	FBgn0030485
Jon66Ci	887.777614082628	-1.11740947754676	0.316128287216646	-3.53467096344018	0.000408283219645871	0.00826718643006055	FBgn0035886
Ski6	695.399066054364	0.555221729958898	0.157133801908937	3.53343280194201	0.00041020035280154	0.00829485679859759	FBgn0032487
CG11378	984.08493117514	0.404150107340069	0.114398889695125	3.53281494616892	0.00041116016439426	0.00830312047801546	FBgn0040364
Idgf2	4629.74698023246	0.466621248260074	0.132144587435646	3.53114158752296	0.000413770197220583	0.00834464259856504	FBgn0020415
CG6762	307.6997436828	0.595593771706753	0.168774261672331	3.52893720763581	0.000417232117439457	0.00840321102837623	FBgn0030876
kel	1652.65559579749	-0.536996295107087	0.152271244457798	-3.52657717495646	0.000420968457908487	0.0084671426146747	FBgn0001301
asun	682.542184137542	-0.399026316504465	0.113249635483798	-3.52342252405351	0.000426011626309758	0.00855715353380867	FBgn0020407
CG4702	4.26440459948836	-6.89778896367167	1.95858458135064	-3.52182337661158	0.000428589589317795	0.00859747292020318	FBgn0037992
CG12090	1961.26305137374	0.397728370289456	0.113084544096458	3.5170886832263	0.000436307982136854	0.00873367647939426	FBgn0035227
CG5037	2632.98392115845	0.544308464402916	0.154767265958878	3.51694824503483	0.000436538890739056	0.00873367647939426	FBgn0032222
Osi20	5.33422386951059	-5.09530184394569	1.44957274059645	-3.51503701832109	0.00043969269320554	0.00878510666199134	FBgn0037430
CG6967	2947.21825253917	-0.552945712224216	0.157325863002785	-3.51465233795938	0.000440330037625899	0.00878618810176711	FBgn0034187
CG7430	7125.74216620692	0.430595840385291	0.122589427455521	3.51250388653233	0.000443905511962947	0.00884581552608703	FBgn0036762
CG9646	1328.45817743977	-0.489733879379658	0.139472096118578	-3.5113394937672	0.000445854611143608	0.00887291904475358	FBgn0034184
CG1824	1844.31135834781	0.518782448572811	0.1478049138718	3.50991340533362	0.000448252649824645	0.0089088735746811	FBgn0030403
CG7949	500.0972314031	-0.374971642352494	0.106942024324703	-3.50630769073517	0.000454369640269262	0.00901854892049596	FBgn0036107
Acp53C14b	58.2332017930471	1.73320558317206	0.494466781946637	3.50520125204105	0.000456262244478546	0.00904419830667014	FBgn0034153
Mpp6	583.897813190004	-0.595342989923283	0.16994178008789	-3.50321733487424	0.000459674241127015	0.00909985866304663	FBgn0032921
AQP	450.59071626881	0.593497149281822	0.169436864315297	3.50276282366399	0.000460459267139338	0.00910343682343061	FBgn0033807
trn	105.484691403164	-0.958126192771368	0.273565161158691	-3.50236919318674	0.000461140151355649	0.00910494938423703	FBgn0010452
CG34136	186.291816695164	0.733466558560049	0.209670427743408	3.49818792499272	0.000468430940012169	0.00923679595717713	FBgn0083972
Mp20	3599.43131606956	0.417302419432931	0.119328038608159	3.4971028125522	0.000470340526133276	0.00926232683163111	FBgn0002789
ewg	1353.45968568199	-0.540916575506123	0.154695873641523	-3.49664514490922	0.000471148107216808	0.00926611780054989	FBgn0005427
CG14291	93.8204061161003	0.825041946268088	0.23610605673429	3.4943701050269	0.000475181779310394	0.00933326402256987	FBgn0038660
Hsp23	220.833149846328	0.968806294170533	0.27740046067094	3.49244659445522	0.000478617293630632	0.00938850199029359	FBgn0001224
PlexA	7846.80054417111	-0.549312490134198	0.15734307677078	-3.49117674198303	0.000480898013317517	0.00942097343384706	FBgn0025741
Cyp4d8	396.093213611817	0.665487136519338	0.190716217029654	3.48941032327557	0.000484087452434494	0.00946040419207171	FBgn0015033
CG12861	25.7756065652136	2.0045634695384	0.574477755379742	3.48936656078762	0.000484166719687175	0.00946040419207171	FBgn0033953
CG7372	2600.62296720361	-0.59077131114733	0.169336882589588	-3.48873383112377	0.000485314140277692	0.00947054083326869	FBgn0036522
CG6891	1227.74842446941	0.591927678767877	0.169757700304705	3.48689737022474	0.000488658840126113	0.00951725021625614	FBgn0030955
CR43857	106.560669004063	-0.887304926319623	0.254483461722101	-3.48668994171641	0.000489037972603603	0.00951725021625614	FBgn0264439
CG43448	27.5106202167066	1.10816726183379	0.317869277731786	3.48623581914339	0.000489868964015482	0.00951725021625614	FBgn0263402
puf	3170.12072139667	-0.790926825626972	0.22688428592179	-3.48603616338425	0.000490234727369052	0.00951725021625614	FBgn0039214
CG10055	1554.36562554368	-0.471767951167224	0.135446776592766	-3.48305041312015	0.000495735002755059	0.00961164455148644	FBgn0037482
CG8833	937.63595843225	-0.474969272264009	0.136419734471965	-3.48167568352523	0.000498286794240722	0.00964870251315743	FBgn0036386
CCHa2	981.744470398846	0.734684444219116	0.211040028074499	3.48125638023402	0.000499067544747826	0.00965141535510397	FBgn0038147
yl	22888.5681516687	-0.747515457220095	0.214767126186319	-3.48058602121256	0.000500318135541346	0.00966096943376489	FBgn0004649
CG34325	401.565915216875	0.50428452982813	0.144896668110273	3.48030452601122	0.000500844150532385	0.00966096943376489	FBgn0085354
CR32205	323.68071840864	0.929408399737916	0.267122644717062	3.47933212746659	0.000502665189204477	0.00968369702732154	FBgn0052205
mbm	2175.6193109342	-0.337693479281418	0.097108594295042	-3.47748293271978	0.000506145272772859	0.00973828676158764	FBgn0086912
CG6686	2195.9546317801	-0.467709569352313	0.134634562107339	-3.47391904449783	0.000512915761370216	0.00985596421561519	FBgn0032388
sls	6083.76382500627	-1.03593418053507	0.298433265594489	-3.47124231768015	0.000518056278307424	0.0099420609333775	FBgn0086906
Ars2	3614.60441818542	-0.665168346587209	0.19173482903457	-3.46920979321539	0.000521991668310506	0.0100048403092847	FBgn0033062
PGRP-LC	1006.95611686186	0.448950347286512	0.129463672559385	3.46777083031209	0.000524794625515985	0.0100457827616243	FBgn0035976
CG5916	1168.66639278674	-0.477474751561731	0.137722625846841	-3.46693035095571	0.000526438278680735	0.0100644577009204	FBgn0038401
CG9297	2796.56458019537	-0.721572656701468	0.208188379606242	-3.46596029070507	0.000528341305500783	0.0100880377279712	FBgn0038181
spirit	185.103647344461	0.90910348182144	0.262496788295256	3.4632937329461	0.000533605538378116	0.0101756549818561	FBgn0030051
Hph	2473.22210847555	-0.370830574036985	0.107148903031601	-3.46089006555313	0.000538392625275656	0.0102539632108442	FBgn0264785
CG6287	7757.39337754206	0.494571096022984	0.143038648206422	3.45760465597562	0.000545000512914338	0.0103667079887052	FBgn0032350
CG15408	516.969865945593	0.671642401654135	0.194284750779708	3.45700009372163	0.000546224659097458	0.0103710707718423	FBgn0031523
Mst77F	46.6324955820893	2.02171333118728	0.584849140122468	3.45681166730267	0.000546606717082164	0.0103710707718423	FBgn0086915
Slc45-1	587.635762796968	0.656751998855727	0.190103882452697	3.45470061096277	0.000550904198648447	0.0104272132896746	FBgn0035968
CG9505	391.347243409978	0.681949558543766	0.197398866205214	3.45467819371778	0.000550950001897178	0.0104272132896746	FBgn0031805
Fmo-1	155.182481619198	0.924724992535036	0.268033703087669	3.45003252159141	0.000560519024300683	0.0105851141722279	FBgn0034943
mRpS9	2014.28063021415	0.284156444508774	0.0823654723634768	3.44994615285879	0.000560698380978286	0.0105851141722279	FBgn0037529
mtTFB2	467.953946248196	0.349743878457448	0.101443797908365	3.44766151966604	0.000565462191264105	0.0106616869979897	FBgn0037778
sqh	3744.74093253409	0.355374380335083	0.103145613455601	3.44536590970059	0.000570286833145622	0.0107392139266735	FBgn0003514
CG4287	2931.70656217389	0.50813574755274	0.147568955562161	3.44337835567791	0.000574494973245859	0.0108039967218522	FBgn0038388
CG2022	308.398413075127	0.682195960913792	0.198136249522231	3.44306487358463	0.000575161325650546	0.0108039967218522	FBgn0037292
CG10092	477.965239115252	-0.515397990940337	0.149990494009517	-3.43620436977582	0.000589925784776008	0.011067536672043	FBgn0037526
CG16775	771.337909101789	-0.863878579738718	0.251657409672109	-3.43275638442074	0.00059747868518132	0.0111952940202196	FBgn0036767
CG7381	685.281529119255	-0.583711167766336	0.170088525728908	-3.43180802623143	0.000599571815594167	0.0112205582632623	FBgn0038098
AnxB9	5593.2938185509	0.476639760848781	0.138934555931063	3.43067826182336	0.000602074237099271	0.0112404470946957	FBgn0000083
pcs	4295.6472233369	-0.329777229216048	0.0961266205373197	-3.43065456137634	0.000602126837399231	0.0112404470946957	FBgn0033988
Listericin	836.884815689027	-0.89681193015532	0.261479538771188	-3.42975949234824	0.000604116469454611	0.0112636319459576	FBgn0033593
fusl	589.480799492072	0.729516786975966	0.212790965266828	3.42832594448356	0.000607315827762931	0.0113092867061169	FBgn0031702
CG34198	272.279946872096	0.663959736460114	0.193712928342052	3.42754478053068	0.000609065841347661	0.0113191760055216	FBgn0085227
Cyp9b1	360.312775554051	0.8632507877149	0.251866188677916	3.42741831385243	0.000609349601093797	0.0113191760055216	FBgn0015038
Rph	166.426597080342	0.727199202020922	0.212206951320256	3.42683968407546	0.000610649472140273	0.0113293525834892	FBgn0030230
CG31104	428.723219232392	0.812425858809932	0.237188673570934	3.42523041500531	0.000614278217969084	0.0113826584916412	FBgn0051104
CG15385	356.396780461694	0.563359976188044	0.164725991376361	3.4199823080797	0.000626252084609233	0.0115854364869915	FBgn0031397
CG9314	17.9740557489387	1.51958308674738	0.444353461510607	3.41976201013819	0.00062675942495175	0.0115854364869915	FBgn0032061
cv-d	1326.56881502135	0.762586440090042	0.223143124151633	3.41747675618202	0.000632044908803801	0.0116594689668385	FBgn0265048
CG11911	7208.68389515919	0.56810298929055	0.166240234149091	3.41736158035636	0.000632312389373188	0.0116594689668385	FBgn0031249
Ccm3	1280.02180342199	-0.474076277047994	0.138754528999503	-3.41665443619279	0.00063395694721592	0.0116755029459754	FBgn0038331
sno	1492.86441456274	-0.758862518901704	0.22223195972895	-3.41473170567936	0.000638448651981344	0.0117438692821721	FBgn0265630
CG5999	332.211589990346	0.662604225350581	0.194093547116906	3.41383953868122	0.000640542888755241	0.0117557936203342	FBgn0038083
grass	310.135042264687	0.787772136956282	0.23077490333276	3.41359535018578	0.000641117199723925	0.0117557936203342	FBgn0039494
up	4668.6144162163	-0.483730502843322	0.141712700469743	-3.41345907063993	0.000641437926048106	0.0117557936203342	FBgn0004169
EloA	1925.43637433499	-0.414650335056906	0.121506919727925	-3.41256560519665	0.000643544346524775	0.0117800675338952	FBgn0039066
eIF5	8701.23078927502	-0.372763307770117	0.109249784426161	-3.41202785642161	0.000644815234407251	0.0117890066824578	FBgn0030719
FANCI	579.651847458637	-0.5650671367943	0.165707192211708	-3.4100338630587	0.000649548139829883	0.011861142698833	FBgn0033354
CG2469	2682.51635584551	-0.425394026481785	0.124767816178491	-3.40948523033556	0.00065085602037521	0.011870636739652	FBgn0035205
CG32564	13.7909575361306	-1.69195616078061	0.496525315545273	-3.40759294200848	0.000655385844034047	0.0119388001697375	FBgn0052564
Gp210	6052.96877048416	-0.417827972121229	0.122633210914552	-3.40713554676769	0.000656485163223472	0.0119443828308715	FBgn0266580
CG30122	4734.05039829954	-0.53009976132291	0.155683703067581	-3.40497913961358	0.000661691081716098	0.0120245791870362	FBgn0050122
CG10680	4529.70158184708	0.611902755098587	0.179759744748994	3.40400324863063	0.000664059636100272	0.0120530824311453	FBgn0032836
alpha-Est7	2400.37756104398	0.47473738196901	0.139518514995691	3.4026837368766	0.000667274718586714	0.0120968635806364	FBgn0015575
BM-40-SPARC	2033.0023123888	0.379102892197677	0.111522535835581	3.39933888121583	0.000675489650242867	0.0122310716116692	FBgn0026562
CG42324	696.813840336926	0.399235112197328	0.117542363567182	3.39652105063502	0.000682483077047564	0.0123428662133512	FBgn0259224
CG2277	1357.76615707945	0.438544619243597	0.129199254465422	3.39432778507995	0.000687972944447658	0.0124272331032422	FBgn0035204
CG5382	1478.25845282369	0.606606398750819	0.178763968571702	3.39333705554602	0.000690466230159594	0.0124573338411429	FBgn0038950
FucT6	1993.53518895022	0.429926054282091	0.126719536202104	3.39273696201355	0.000691980516497889	0.0124697206711013	FBgn0030327
CG4592	1163.31737312434	0.705225669500865	0.207994944860382	3.39059042985037	0.000697422416267397	0.0125527702521724	FBgn0032162
trpl	3169.71991065781	0.376965587446348	0.111336072017655	3.38583516208988	0.000709619950641466	0.0127570698763886	FBgn0005614
CG15107	913.265620102738	-0.406373141121423	0.12008604986059	-3.38401622497526	0.00071433781730876	0.0128095821341021	FBgn0041702
Tps1	22306.5978656048	0.583289519158005	0.172377668156527	3.38378819829697	0.000714931312725858	0.0128095821341021	FBgn0027560
CG30108	177.490388066042	0.931333935900403	0.275239125123852	3.38372655225279	0.000715091840343835	0.0128095821341021	FBgn0050108
CG18284	23.7212617467818	2.22043380826801	0.656527557351153	3.38208774849701	0.000719371618859172	0.0128709423255504	FBgn0043825
Meics	621.534326348867	-0.51892081950332	0.153515288579487	-3.3802549850573	0.000724186110131285	0.0129417126324173	FBgn0025874
Cyp4e2	7107.15481963229	0.456497133040048	0.135202557523247	3.37639421474373	0.000734426078893448	0.0131091574390163	FBgn0014469
Taf13	489.841124416762	-0.455230050499877	0.134872470942746	-3.3752629229513	0.000737451999495793	0.0131365877779459	FBgn0032847
CG5745	1051.81060252514	-0.410148045398839	0.121519303207019	-3.37516785049463	0.000737706821117972	0.0131365877779459	FBgn0038855
Cen	3559.96263073538	-0.524853649871296	0.155521069972074	-3.37480734903342	0.000738673812267902	0.0131382774283541	FBgn0032876
CG6066	848.068463510154	-0.387703970207902	0.114965926562059	-3.37233806399689	0.000745329014307629	0.0132410160383779	FBgn0039488
BicD	4367.4577824157	-0.44273326388867	0.131309740812645	-3.37167114296851	0.000747136023244435	0.0132444332734252	FBgn0000183
CG5177	694.449562482017	-0.545378577432209	0.161755734714412	-3.37161818958137	0.000747279673575271	0.0132444332734252	FBgn0031908
CG12883	514.827387819832	-0.514908846419992	0.152807158101977	-3.36966443729268	0.000752597719436349	0.0133230136819137	FBgn0039538
CG44325	1348.5949744265	0.594204371884166	0.176362996696453	3.3692122668276	0.000753833509601403	0.0133292274907807	FBgn0265413
GstZ2	346.740694917953	0.753945794497778	0.223879121924419	3.36764673729741	0.000758126701344761	0.0133894240981932	FBgn0037697
CG3213	43.338457164408	2.10514870337973	0.625427354917127	3.36593640624925	0.000762842929636225	0.0134476215434242	FBgn0031545
CG42232	3021.70206685081	-0.987991932973019	0.293547738931539	-3.36569423620543	0.000763512909530281	0.0134476215434242	FBgn0250754
DLP	1750.01863923445	-0.881914784123407	0.262047076480394	-3.36548224833712	0.000764099836785341	0.0134476215434242	FBgn0031820
CG3605	2027.97599508858	-0.462096822912635	0.137331825336582	-3.36481963871154	0.000765937095104794	0.0134642267651735	FBgn0031493
S-Lap1	122.282236939038	2.15090014452322	0.639403677582711	3.36391581708565	0.000768449790196339	0.0134859357682424	FBgn0035915
Su(H)	701.747841127431	-0.548937283993077	0.163192942544872	-3.36373176090099	0.00076896241785066	0.0134859357682424	FBgn0004837
CG8677	2864.4911695623	-0.92445211662589	0.274887939636898	-3.3630144627189	0.000770963245966058	0.0134917385752492	FBgn0026577
CG31849	349.243820933955	-0.565545612994003	0.168168444064151	-3.36297107427756	0.000771084428363063	0.0134917385752492	FBgn0051849
wls	1879.15672154931	-0.380082583894333	0.113042643932887	-3.36229382709756	0.000772978249705588	0.0135091848396922	FBgn0036141
CG2224	604.540501902122	-0.389742062681288	0.115985499705129	-3.36026540966011	0.000778676284012409	0.0135834932070266	FBgn0039773
fit	6056.64613766687	0.850124192049295	0.253002705355194	3.36013874182015	0.000779033397336273	0.0135834932070266	FBgn0038914
CG15818	343.564815668425	-0.673302368992196	0.200435551196987	-3.35919633503778	0.000781695092111461	0.0136017690867775	FBgn0031910
Diedel3	715.616740272633	-0.69038492030872	0.20552501663002	-3.35912840017685	0.000781887290351764	0.0136017690867775	FBgn0085358
Obp22a	7.06558499603728	4.63995085099134	1.38186146762241	3.35775398598725	0.000785785154341302	0.0136277612100401	FBgn0043539
Mtl	2035.4678038003	-0.442286826126559	0.131724236005878	-3.35767235808317	0.000786017219043531	0.0136277612100401	FBgn0039532
CG5246	571.956753956827	0.604059061513917	0.179905581065319	3.35764492650508	0.000786095220147685	0.0136277612100401	FBgn0038484
CG33460	39.7915151790673	1.32949081970984	0.396311614086522	3.35466025333183	0.000794625122243087	0.0137598016857381	FBgn0053460
Rpb11	603.315532338428	-0.576065222143498	0.17174788182184	-3.35413290710083	0.000796141126166332	0.0137702251041283	FBgn0032634
Mat89Ba	1660.48822620339	-0.634236380048397	0.189203833552249	-3.35213281961991	0.000801915365635713	0.0138513954594798	FBgn0261286
Clbn	2472.85011981903	-0.45305894156833	0.135165968013081	-3.35187139357804	0.000802672966221434	0.0138513954594798	FBgn0259152
Nsf2	2129.9194926769	0.309838774363406	0.092470116218979	3.35069087216971	0.000806102341523809	0.0138946587815288	FBgn0266464
CG1315	797.312212374841	0.687677722081441	0.205292091527636	3.34975262302721	0.00080883761567081	0.0139155221285295	FBgn0026565
Mst85C	905.246185029095	-0.395383283663726	0.118037468316542	-3.34964218821961	0.00080916013173527	0.0139155221285295	FBgn0028708
CG3711	1003.50826692455	-0.523522523447303	0.156471663940485	-3.34579763685794	0.000820462506064715	0.0140905419430996	FBgn0040344
CG31612	174.604140291025	-0.593656522824935	0.177446835384075	-3.34554584498504	0.000821207821177658	0.0140905419430996	FBgn0051612
nemy	919.761521763722	0.466511050654119	0.139513214385431	3.34384848567316	0.000826248492553706	0.014160557606402	FBgn0261673
CG8545	4073.72763627557	-0.60368065155713	0.180551358716055	-3.3435397875156	0.000827168316869152	0.014160557606402	FBgn0033741
Cdc5	1471.40258993929	-0.604498801194194	0.180890291542669	-3.34179792646087	0.000832376347477384	0.0142335410610066	FBgn0265574
cos	1615.26656561079	-0.581631963818128	0.174108141024051	-3.34063622985775	0.000835866621472054	0.0142770188803588	FBgn0000352
CG12880	528.596352680505	0.633314381524201	0.189638044991078	3.33959560463723	0.00083900466310126	0.0143063664388452	FBgn0046258
CG32816	452.389683955631	0.535977910641697	0.160499485742444	3.3394369344073	0.000839484097705883	0.0143063664388452	FBgn0052816
CG32000	5291.25172425665	-0.382717592080822	0.114629463170252	-3.33873666940579	0.000841603040657042	0.0143262709689247	FBgn0052000
Mal-A1	7049.65766545739	0.721374345999052	0.216098757795135	3.33816979495517	0.000843321987225835	0.0143393292748953	FBgn0002570
vimar	1320.64441541245	-0.51089047272326	0.153061812368573	-3.33780493525738	0.000844430081609927	0.0143419832913794	FBgn0022960
mRpL54	1012.0624581247	0.537724453350357	0.161165295361738	3.33647794423374	0.000848471606895088	0.0143858590275975	FBgn0034579
CG14618	487.269576578145	-0.480245731820087	0.143944312817309	-3.33633001832871	0.000848923244310269	0.0143858590275975	FBgn0031189
UQCR-C2	7185.49720871981	0.409147942248682	0.122716743137247	3.3340841012305	0.000855807774775034	0.014475295223038	FBgn0250814
AnxB10	1544.68336633343	0.437345244421615	0.131178054939787	3.33398177478972	0.000856122671339323	0.014475295223038	FBgn0000084
Amun	6812.63748624636	-0.491773555697401	0.147533537848411	-3.33330009480755	0.000858223198233941	0.0144945431405766	FBgn0030328
CG3961	2005.52601069507	0.423514984712015	0.127081105476246	3.33263535224109	0.000860276135864754	0.0145129451140006	FBgn0036821
CG1304	72.7644058045353	0.878251928186201	0.263572195665062	3.33211143903149	0.000861897355259674	0.0145167264113325	FBgn0031141
CG12177	1444.16631576965	0.666532541133331	0.20004336132504	3.33194031893074	0.0008624274900858	0.0145167264113325	FBgn0030510
CG5626	545.120553051853	-0.474085570701193	0.142324514810786	-3.33101835148687	0.000865288977707853	0.0145486366620188	FBgn0036266
dp	603.487352522374	-1.00646976925559	0.302179352075346	-3.33070331358919	0.000866268769377321	0.0145488729215935	FBgn0053196
bip2	4175.87655394091	-0.506412792834257	0.152194431436327	-3.32740684435699	0.000876582917926128	0.0147057034059656	FBgn0026262
Grip71	2098.89469608871	-0.385441036671685	0.115908790781473	-3.32538226024954	0.000882973846579166	0.0147964416003505	FBgn0032705
opm	1181.01646764932	-0.363907360088666	0.109481646939441	-3.32391200042833	0.000887642005205494	0.0148581408982453	FBgn0264389
CG10472	14599.0018259181	0.569406444166422	0.171350849233206	3.32304419099474	0.000890408075869353	0.0148827799366653	FBgn0035670
MFS15	816.833500186156	0.410344770561932	0.123492530123059	3.32283070201111	0.000891089777820916	0.0148827799366653	FBgn0034392
CG9444	80.2426439713049	0.74021180314382	0.222823833319341	3.32195973885335	0.00089387590811426	0.0149127802389162	FBgn0037730
Scm	2156.83430259755	-0.633694839961975	0.190787482495104	-3.32146968802441	0.00089544708280033	0.0149224671486582	FBgn0003334
d4	2813.00544395611	-0.361038954739964	0.108727694717499	-3.3205795053232	0.000898307688874885	0.0149535970529283	FBgn0033015
e(y)1	677.432221961045	-0.399296741906007	0.12039603334055	-3.31652738738132	0.000911436537334838	0.0151553989348227	FBgn0000617
CG4586	3768.02157927634	0.618442771149059	0.186575284889001	3.31470897400472	0.000917385802396506	0.0152365886195461	FBgn0029924
CG6495	353.808030992525	0.679930518489898	0.205164413255485	3.31407629471881	0.000919464150054783	0.0152365886195461	FBgn0027550
CG17361	428.463525953034	-0.541184223985549	0.163298661988976	-3.31407629060723	0.000919464163575468	0.0152365886195461	FBgn0036395
CG16700	924.777977303369	-0.565542179822342	0.170662606952135	-3.3138025366093	0.000920364795472084	0.0152365886195461	FBgn0030816
CG2187	1062.61177970053	-0.359029779094335	0.108367583500191	-3.31307359173238	0.000922766962072359	0.0152595875780682	FBgn0017448
CG42329	157.026820004127	0.633856055104364	0.191438816571014	3.31101114422757	0.000929595064161521	0.0153556465368348	FBgn0259229
Aldh-III	4189.091699537	0.344837194276012	0.104310952606572	3.30585797233229	0.000946860692859778	0.0156237199758297	FBgn0010548
Arp10	937.444366049397	0.622116639935717	0.188248315072174	3.3047660463638	0.000950557109077433	0.0156675523503846	FBgn0031050
CG33926	2288.59008036222	0.825869040911592	0.250003273262439	3.30343291163489	0.000955088192537004	0.0157250312793114	FBgn0053926
Arfrp1	620.333486702365	-0.325046663146109	0.0984582593964105	-3.30136511795738	0.000962155844042177	0.0158241023913705	FBgn0030088
CG9527	2800.79534303945	0.346151083735527	0.104926841735332	3.29897553391209	0.000970383683835807	0.0159420176630168	FBgn0031813
e(r)	2565.56920015625	-0.28691865126839	0.0869895595072487	-3.29831134786332	0.000972682161130917	0.015951807797847	FBgn0011586
CG44014	1011.65705389048	0.737752604654868	0.223683978868621	3.29819153068705	0.000973097335958937	0.015951807797847	FBgn0264776
CG7565	641.234180587119	-0.559801490109832	0.169955731045729	-3.29380766782857	0.000988401047944861	0.0161850671600971	FBgn0035833
CG8080	1103.39894741383	0.497558558495023	0.151171455781862	3.29135256336351	0.000997068664114531	0.016309271905413	FBgn0033373
Set1	2345.53676963819	-0.4761523343639	0.144687631380217	-3.29089867476401	0.000998678780722818	0.0163137531524288	FBgn0040022
CG2100	1393.67479161513	0.421212359493217	0.128002197323183	3.29066506905136	0.000999508407546753	0.0163137531524288	FBgn0037369
Su(var)2-10	3823.1230558708	-0.520829280018749	0.158332437580082	-3.28946669412149	0.0010037743544587	0.0163656500540263	FBgn0003612
CG4942	257.507860134013	-0.530164059660256	0.161200472150503	-3.28884929794296	0.00100597871963227	0.0163786748445575	FBgn0035960
CG17018	13336.6230262901	-0.595645725689453	0.181124139350454	-3.28860486418626	0.00100685268904867	0.0163786748445575	FBgn0039972
CG9246	3410.64148597725	-0.308310289332111	0.0937589142703593	-3.28833041350159	0.00100783482116859	0.0163786748445575	FBgn0032925
CG18180	5225.46652746496	-0.817935227633142	0.248940871812994	-3.28566065377798	0.00101743503618904	0.0165168737286507	FBgn0036024
CG3270	823.092416598449	0.662914644262643	0.20186483365345	3.28395309011918	0.00102361958847632	0.0165865439347307	FBgn0033093
CG3097	477.484226148375	0.587770040723631	0.178987109603709	3.28386799487963	0.00102392869958842	0.0165865439347307	FBgn0029804
Non3	1651.93018015716	0.474607449528323	0.1445644679936	3.28301591750287	0.0010270286643491	0.0166188902560894	FBgn0038585
Nf1	1479.41734799456	-0.78256388734394	0.238398101860489	-3.28259277752932	0.00102857132644738	0.0166259946705255	FBgn0015269
cutlet	854.473523778761	-0.478752249814432	0.145869377712802	-3.28206137107841	0.00103051173864542	0.0166267623469172	FBgn0015376
bou	340.960826015252	0.436087776936464	0.132873568587549	3.28197535124625	0.00103082615546105	0.0166267623469172	FBgn0261284
CG1979	193.956320691824	1.19546475142479	0.364300707267623	3.28153288636517	0.00103244484156855	0.0166350604686954	FBgn0026563
CG44005	1061.12461160918	-0.437534969033478	0.133460914841276	-3.27837531725175	0.00104406476298687	0.0168043115965782	FBgn0264747
Ktl	193.956464872451	-0.860836929622666	0.262806336996744	-3.27555621169566	0.00105454126133864	0.0169548176115973	FBgn0038839
trio	2134.01064772174	-0.571807114700807	0.174648901291663	-3.274037858079	0.00106022405896587	0.0170280122050329	FBgn0024277
vas	3644.83483151992	-0.551387775567471	0.16843829629233	-3.27352975958934	0.00106213205566776	0.0170404892637218	FBgn0283442
Ect3	696.806657651481	0.389764608596075	0.119167533452631	3.27072816985849	0.00107270967237432	0.0171668049697118	FBgn0260746
CG15211	555.130071150838	0.568528612165585	0.17383667254913	3.27047569323963	0.00107366768801156	0.0171668049697118	FBgn0030234
CG15152	491.688048595027	0.770393003207891	0.235572324171835	3.27030352956886	0.00107432141213425	0.0171668049697118	FBgn0032665
CG17224	2145.5565494871	0.662281750938105	0.202517792138147	3.27023983397138	0.00107456336451631	0.0171668049697118	FBgn0031489
CG10116	543.653608708166	0.589235427964917	0.180220575625701	3.26952361526521	0.00107728744568074	0.0171920925520979	FBgn0036367
CG7589	408.107489217607	0.449959827380922	0.137842891977488	3.26429474110574	0.00109736943069709	0.0174940428290494	FBgn0036727
Mapmodulin	7458.25247162972	-0.348383485378695	0.106750570250555	-3.26352809695539	0.00110034273160315	0.0175228998431305	FBgn0034282
CG3835	3803.5898010442	0.524185561980492	0.160672979672459	3.26243754892126	0.00110458507712956	0.017557559114151	FBgn0023507
CR43361	282.019546798738	-0.446816268383726	0.13696065386034	-3.26236956227844	0.00110485005245371	0.017557559114151	FBgn0263093
CG15368	9.43764477061285	1.9277758117717	0.591246817296535	3.26052632399177	0.00111205644085696	0.0176403365464164	FBgn0030104
CG14400	286.777224285806	0.810321121437873	0.248531331965371	3.26043849292522	0.00111240091066018	0.0176403365464164	FBgn0032896
PMP34	1775.96095556651	0.54135454898512	0.166105828282978	3.25909424480198	0.00111768532132337	0.017705498807294	FBgn0052250
CG9577	1457.17268246749	0.339922904091256	0.104311014094732	3.25874412248115	0.00111906550164055	0.0177087413678728	FBgn0031092
CG4199	3497.18909869273	0.472880221598337	0.145171482850582	3.25739058603576	0.00112441596932289	0.0177579941280938	FBgn0025628
Muc55B	39.1610316209496	-1.06345960680257	0.326478948009195	-3.25736043100892	0.00112453543964165	0.0177579941280938	FBgn0034294
hebe	1817.07502649363	0.38422072059672	0.117988686321621	3.25642002275868	0.00112826711061746	0.0177982659910493	FBgn0033448
Hip1	1785.95500759966	-0.347157080757293	0.10661743596482	-3.25610044563296	0.00112953784116777	0.0177996731979	FBgn0036309
Cyp312a1	104.105071440929	0.800496610674134	0.24597418323568	3.25439279904892	0.00113635038750778	0.0178784878907083	FBgn0036778
CG4836	180.969715114407	1.96312263947919	0.603248455024098	3.25425224570326	0.00113691280446721	0.0178784878907083	FBgn0270925
CG1789	785.798778015126	-0.350518654573113	0.107761124618125	-3.2527375323453	0.00114299020198564	0.0179553153210778	FBgn0030063
CG3793	651.228790928828	-0.420239700986237	0.129286265146563	-3.25045897574533	0.00115218890563682	0.0180809644410611	FBgn0028507
CG13893	693.075768796552	0.362617322593428	0.111648497506572	3.24784776053152	0.00116281469015185	0.018228723524597	FBgn0035146
CG32850	494.940126741419	-0.532860737513272	0.164120435191215	-3.24676654002558	0.00116724094149677	0.0182577184660806	FBgn0052850
CG2931	491.583245983317	-0.412436912996165	0.127032552436269	-3.24670255840982	0.00116750335384105	0.0182577184660806	FBgn0037342
Slip1	2172.9691445029	-0.442898973877984	0.136423172722568	-3.24650838299055	0.00116830007310333	0.0182577184660806	FBgn0024728
ND-39	5628.14059037949	0.47356778542804	0.145917261304139	3.24545417859077	0.00117263434436042	0.0182947154659238	FBgn0037001
Osi9	5.11288457002205	-3.40368571553943	1.04879105863299	-3.2453420416988	0.00117309625888367	0.0182947154659238	FBgn0037416
CG12173	1453.14928290448	0.517306262628839	0.159454530162157	3.24422430709724	0.00117770963279678	0.0183476686846779	FBgn0037305
CG31792	30.7087164048487	1.37881096996602	0.425050225678047	3.24387775060353	0.00117914342238748	0.0183510285725902	FBgn0051792
px	1473.58383349652	-0.694565704799447	0.214204232747399	-3.24253958892826	0.00118469487811513	0.0184183986984566	FBgn0003175
ade2	5947.41203398575	0.467437207184046	0.144194854610799	3.24170518043602	0.00118816869246306	0.0184533622185113	FBgn0000052
CG33052	678.917152134265	-0.441511496073528	0.136214083422571	-3.24130578116395	0.00118983480221308	0.0184602073072503	FBgn0053052
CG34424	744.233856538851	0.632162936947731	0.195090319499648	3.24036035498354	0.00119378729048998	0.0185023888760256	FBgn0085453
CG14857	170.615795631659	0.652422623069465	0.20136075048559	3.24006849148169	0.00119500991545788	0.0185023888760256	FBgn0038262
mRpS22	1727.99129101789	0.489647549029817	0.151139916725075	3.23969709418652	0.00119656738250263	0.0185074821533902	FBgn0039555
CG6607	696.683848488043	0.469577599646578	0.144964306481675	3.23926358869546	0.00119838767416692	0.0185113621186773	FBgn0039204
CG5757	1356.24628032362	-0.3788565054882	0.116968788837678	-3.2389538205269	0.00119968995896593	0.0185113621186773	FBgn0034299
Clect27	714.872695811842	0.537182153461277	0.165860427149012	3.23876021963131	0.0012005045330201	0.0185113621186773	FBgn0031629
CG6048	126.88472052302	-0.756033883756336	0.233460609954072	-3.23837877364009	0.00120211095893678	0.0185171795464035	FBgn0029827
CG6951	205.047912266979	-0.581599631428095	0.179619545116371	-3.23795292461793	0.00120390673012531	0.0185258987633686	FBgn0036959
CG1640	5223.39376966498	0.31890908348943	0.0985498846255706	3.23601681220724	0.00121210244907048	0.0186329830563743	FBgn0030478
Taspase1	1004.75886200316	-0.409071246692952	0.126428166993065	-3.23560213220042	0.00121386451051672	0.0186410487777108	FBgn0263602
beg	844.07737860045	0.495270573751096	0.153104165823197	3.23486020833051	0.00121702300390691	0.0186705209306085	FBgn0036691
CG12655	167.494530439639	0.855589059269862	0.26457935135278	3.23377109700845	0.00122167328462016	0.0187227955572764	FBgn0031080
CG14231	821.350116707583	0.488454277027501	0.151087694157023	3.2329189994776	0.0012253230023342	0.0187596453558584	FBgn0031060
Acox57D-d	2123.54176964707	0.348577659505342	0.107919452369375	3.2299798771427	0.00123798931090583	0.0189045149156448	FBgn0034629
yellow-c	814.526758929098	0.507766113168959	0.157210579789683	3.2298469597164	0.0012385649734732	0.0189045149156448	FBgn0041713
CG15406	1390.81775685802	0.556372927014243	0.172271650333771	3.22962557063967	0.00123952435367815	0.0189045149156448	FBgn0031517
Gtp-bp	3748.7874262245	0.451863054459677	0.139914704735653	3.22956086219388	0.00123980489456734	0.0189045149156448	FBgn0010391
slam	911.458838884957	-0.766514533335579	0.237469936595744	-3.22783820269617	0.00124729500897784	0.0189994937414066	FBgn0043854
Spn38F	41.831210222616	1.71419875042609	0.531192702711373	3.22707511168034	0.00125062626011328	0.0190133830194133	FBgn0028986
glo	3022.0160224239	-0.581150701601152	0.18008722975471	-3.22705114845021	0.00125073100379944	0.0190133830194133	FBgn0259139
mdlc	1315.02496493809	-0.364440574174939	0.112953312596831	-3.22647088249418	0.00125326983037772	0.0190327721720165	FBgn0038772
Sod	10718.1956565015	0.641211444488919	0.198853824388262	3.2245366487745	0.00126176705299129	0.0191425182812827	FBgn0003462
SdhC	2751.12635354543	0.561925728422061	0.17439104557217	3.22221663720408	0.00127202917573955	0.0192748771500128	FBgn0037873
CG8560	6265.40761046646	0.474787746746882	0.147365437687229	3.2218392195501	0.00127370587834044	0.0192748771500128	FBgn0035781
Gprk1	1988.70634493161	-0.344632053175281	0.106972148282607	-3.22169890675475	0.0012743297471897	0.0192748771500128	FBgn0260798
Cyp4ad1	206.91830955076	0.629903563575182	0.195596461607028	3.22042412423962	0.0012800107144215	0.0193413855694684	FBgn0033292
CG1344	2721.77555672093	-0.26035836324997	0.0808700480775616	-3.2194659140089	0.00128429628304455	0.0193825011638718	FBgn0027507
Ppi1	53.5915036878505	1.65686784771326	0.514676577383889	3.21924082136232	0.00128530492284819	0.0193825011638718	FBgn0051025
Phae1	728.908637305946	0.719042540078057	0.223483249716916	3.21743370471327	0.00129342914829312	0.0194855101190359	FBgn0263234
ND-49	5642.63978054712	0.308105233698864	0.0957709515310665	3.2171052785136	0.00129491072868841	0.0194883417859049	FBgn0039909
ry	737.976172708068	0.643093049862383	0.199935110112995	3.21650884378904	0.00129760534212384	0.0195094056677601	FBgn0003308
CG1885	549.77965547579	0.575368029282046	0.179086905647315	3.21278670376463	0.00131453874102481	0.0197442932537775	FBgn0030066
CG17028	150.451733925369	0.837701893901647	0.260769154614443	3.21242707995975	0.00131618556023399	0.0197459690247141	FBgn0036552
CR43460	203.54685720502	-0.64507982504879	0.200822430396413	-3.21219011131096	0.00131727174708514	0.0197459690247141	FBgn0263414
CG10631	1277.14686494302	-0.88658588340387	0.276037017477192	-3.21183691776819	0.00131889220613539	0.0197506074407849	FBgn0032817
ALiX	4238.46649284745	0.298989525066652	0.0931348658194941	3.21028566945195	0.00132603116905437	0.0198377949968263	FBgn0086346
AttB	982.592797957805	-1.63049368150173	0.508170106659063	-3.20855882732128	0.00133402015535088	0.0199375135321041	FBgn0041581
CG9265	908.410820696738	-0.322621677251955	0.100584117055311	-3.20748132704239	0.00133902753007118	0.019973721322469	FBgn0032910
krimp	1974.02597063979	-0.503772092157182	0.157062286567224	-3.20746694300521	0.0013390944929103	0.019973721322469	FBgn0034098
CG6118	5.3117313384174	-2.71899263328702	0.847916991188881	-3.20667313138125	0.00134279476355095	0.0200091029801138	FBgn0038339
CG30431	412.46956491294	0.832453781625796	0.259644397293275	3.20613034713597	0.00134533032377211	0.0200270764106984	FBgn0050431
CG8939	2096.25131564172	-0.423757743027869	0.132226620127695	-3.20478389766474	0.00135163920305905	0.0201011299053155	FBgn0030720
Ucp4A	1164.32172344367	0.392497241328664	0.122532775621837	3.2032020766427	0.00135908579217247	0.020191940294949	FBgn0030872
Tob	1532.96199976281	-0.480040534343895	0.149887495385815	-3.20267233172625	0.00136158806885286	0.0202091864603629	FBgn0028397
scpr-A	45.4116132468812	1.67749363632854	0.523862759922237	3.20216240714945	0.00136400073656489	0.0202176888553103	FBgn0037889
CG31108	2384.77833728732	-0.386203579673184	0.120613831625061	-3.20198417105039	0.00136484497616001	0.0202176888553103	FBgn0051108
CG44250	2290.49654936783	0.510351807220374	0.1594431639392	3.20083843428361	0.00137028343197109	0.0202783103169396	FBgn0265185
Duox	3377.2978606494	-0.538312094412682	0.168239766396758	-3.19967214613925	0.0013758399611689	0.0203405584053086	FBgn0283531
CG17264	477.087315080263	0.781909145546323	0.244467058198857	3.19842334303501	0.00138181264790836	0.0204088309222936	FBgn0031490
lectin-46Cb	33.6181302090743	2.00734193916595	0.627786565570092	3.19749107300996	0.00138628702134825	0.0204548618771903	FBgn0040092
Blos4	305.150222045362	-0.690311042765824	0.215936375136814	-3.19682611291615	0.00138948661658259	0.0204820116231083	FBgn0036105
Timp	1083.35195030859	0.430927270038065	0.134846009410571	3.19569909351936	0.00139492506360139	0.0205041419350739	FBgn0025879
nocte	6525.04034944254	-0.741806457647487	0.232135626860739	-3.19557350019567	0.00139553232987035	0.0205041419350739	FBgn0261710
Pgd	4166.1438051861	0.443311645749415	0.138731611557895	3.1954623807164	0.00139606981575012	0.0205041419350739	FBgn0004654
CG7668	2346.76069525076	-0.340134171181997	0.106451089105344	-3.19521551203108	0.00139726460491231	0.0205041419350739	FBgn0036929
CG34331	431.156990682631	0.637294555676732	0.199459574318696	3.19510636605724	0.00139779314751549	0.0205041419350739	FBgn0085360
CG42360	982.552229511522	-0.329629645366821	0.103183923570993	-3.19458336104102	0.00140032837395038	0.0205213491766172	FBgn0259742
spag	1178.25204319432	-0.363248664789746	0.113729017807582	-3.19398401386289	0.00140323887623756	0.0205370338769975	FBgn0015544
Atg4b	760.335318673995	-0.464482531950681	0.145432487523232	-3.19380174169464	0.00140412511737852	0.0205370338769975	FBgn0038325
CG4630	188.642594968206	0.653299961998897	0.204611658739308	3.1928775027979	0.00140862688708551	0.0205828943297219	FBgn0033809
CG31988	41.8259017961357	2.13469847776793	0.669020999746625	3.19077948013051	0.00141889533994654	0.020712847186332	FBgn0051988
RpL24	25398.3364942039	0.859377567311683	0.269441488296782	3.18947751047568	0.00142530228715634	0.0207627944959136	FBgn0032518
eIF2B-epsilon	1915.10272740059	0.279905067570308	0.0877599683814643	3.18943902023358	0.00142549210154082	0.0207627944959136	FBgn0023512
CG7183	579.130096152326	-0.373018128259665	0.11696128140871	-3.18924454115878	0.00142645153025361	0.0207627944959136	FBgn0038583
CG7582	99.4818215103695	0.788274826824693	0.247193047853761	3.18890370772496	0.00142813440872015	0.0207672247754527	FBgn0039681
CG1092	223.362122550036	0.653791398845282	0.205109057520955	3.18753060809364	0.00143493269805518	0.0208459605556425	FBgn0037228
ZnT41F	885.380264861581	0.369789500215282	0.116067575219237	3.18598453975451	0.00144262306172551	0.0209374917388197	FBgn0025693
Hug	47.9191557562625	1.0000061494841	0.313913195055492	3.18561361941899	0.00144447371393487	0.0209423116612368	FBgn0028374
CG44252	61.9026235781927	1.15625835817861	0.362991309830037	3.18536099037745	0.00144573542168512	0.0209423116612368	FBgn0265187
CG4995	139.531078565308	0.788954582398051	0.247856359016155	3.18311212804763	0.00145701178820172	0.0210853819301239	FBgn0032219
CG7289	1498.89387049989	0.28374115412152	0.0891777753618116	3.18174739132398	0.00146389438884241	0.0211646535200681	FBgn0031379
Mst98Cb	22.2048114520988	1.84104465459733	0.578714982574508	3.1812631606791	0.00146634363958414	0.0211797381882407	FBgn0004171
NaCP60E	555.556873532061	-0.78527360826219	0.246885508147519	-3.18071973585818	0.00146909679268119	0.0211991792928564	FBgn0085434
CG8441	767.35486055896	-0.442362805288451	0.139104189407998	-3.1800825494262	0.00147233103721625	0.0212255187326916	FBgn0034086
app	1867.53067353871	-0.526150197816116	0.165485594132507	-3.17943202593706	0.00147563974597567	0.0212528802802328	FBgn0260941
GstE12	5652.00544997914	0.492395878864426	0.154946560885316	3.1778432257614	0.00148374956400852	0.0213492714248217	FBgn0027590
tnc	85.6772787070773	-1.23227256237086	0.388154340953369	-3.17469736225082	0.00149992849116094	0.0215614720604385	FBgn0039257
gb	1315.67662515817	-0.38155176920713	0.120224985190761	-3.17364787861461	0.00150536195424218	0.0216189493237925	FBgn0039487
Nep4	381.359509766868	0.73129885669216	0.230544460246373	3.17205130806723	0.00151366261847234	0.0217174546164627	FBgn0038818
Ptp69D	2797.06407885942	-0.570805558538325	0.180082353769486	-3.16969179150658	0.00152600710569827	0.0218737364865314	FBgn0014007
crq	6444.5564161778	0.270931678143038	0.085512678079814	3.16832175329793	0.00153321733894165	0.0219561969687794	FBgn0015924
CG18107	514.429601550778	0.992320926646103	0.31344554856654	3.16584788389632	0.00154631634808239	0.0221077794243726	FBgn0034330
CG10345	548.14503030023	-0.538028785620225	0.169952021263296	-3.16576867765927	0.00154673743865176	0.0221077794243726	FBgn0027562
CG8963	4142.03571014037	-0.430032105747846	0.135883527591971	-3.16471108285576	0.00155237014413008	0.0221672570818196	FBgn0034181
PMCA	9378.44810252363	-0.341038805218106	0.107808351891337	-3.16338019490222	0.00155948523883913	0.0222477700029465	FBgn0259214
CG5550	577.463214367969	0.676490669022814	0.213875044094826	3.16301825622478	0.00156142539569694	0.0222543742537128	FBgn0034160
beta'COP	4521.15893497516	0.402191099751445	0.127256958671092	3.1604644960198	0.00157517801044496	0.0224291651487271	FBgn0025724
CG7465	4.83869477079282	-5.59135014988579	1.76943538507308	-3.15996288819265	0.00157789235917251	0.0224465990471519	FBgn0035551
CG6847	370.099936961556	0.380801588667855	0.120628040218418	3.15682479776963	0.00159497147199977	0.0226681558732797	FBgn0030884
Cat	11675.0190615731	0.426516717326374	0.135178946286818	3.1552007841621	0.00160387686602476	0.0227732374992112	FBgn0000261
Cyp6a2	3955.1966643784	0.602462272329438	0.191014239896633	3.15401758871726	0.00161039379775367	0.0228372910575306	FBgn0000473
Pdfr	311.170819208041	0.605433464356645	0.191967588040989	3.1538316990646	0.00161141987349187	0.0228372910575306	FBgn0260753
MFS17	1422.28449281187	-0.40125169920031	0.127241900565913	-3.15345572029127	0.00161349704489144	0.0228452377643698	FBgn0058263
CG5110	615.017604033038	-0.332191219093023	0.105433467163828	-3.1507189133489	0.00162869151237072	0.0230387207829718	FBgn0032642
CG17904	1121.21703423496	0.559462432389202	0.177588122547414	3.15033699531246	0.00163082232096066	0.0230472216372161	FBgn0032597
robl	1976.92225121335	0.7801671145246	0.247856531879904	3.14765605976695	0.00164585224047931	0.0232378294309473	FBgn0024196
CG6983	1373.19911760555	-0.302608998046169	0.0962176351861741	-3.14504713673998	0.00166060071659398	0.023424110295401	FBgn0035896
upSET	3125.06583044487	-0.810242317608578	0.257719078947993	-3.14389730444475	0.00166713934712368	0.0234943444943108	FBgn0036398
Bruce	5456.16937236196	-0.743938528143658	0.236755869632598	-3.14221788586747	0.00167673209223389	0.02360744763505	FBgn0266717
CG5849	402.728882299395	0.530780033818504	0.169051697444428	3.1397498034173	0.00169092181471433	0.023785001996892	FBgn0038897
Spat	1891.69461907177	0.635047766105046	0.202354523446335	3.13829290934265	0.00169934968407335	0.0238812527897062	FBgn0014031
CG16727	1765.19880905483	0.654224671877433	0.20849100382717	3.13790360192115	0.00170160828980584	0.0238907072562209	FBgn0038719
CG7889	1058.67150817628	0.305182771769888	0.0973237136522679	3.13574934943696	0.00171415638974284	0.0240326198498844	FBgn0031003
Cks30A	1615.36160066768	-0.421503601456457	0.13442428061229	-3.13562103168079	0.00171490649443251	0.0240326198498844	FBgn0010314
Ugt86Di	13.6648064548509	1.63648354731116	0.52212561112005	3.1342717393246	0.00172281232434114	0.0241209736674715	FBgn0040251
CG14253	226.539460337865	0.527221380440467	0.16823435160759	3.13385093711552	0.00172528475413106	0.0241331613936717	FBgn0039467
CG5762	15.3076332463757	1.92921508738718	0.615659699088267	3.13357377499968	0.00172691500628915	0.0241335571147922	FBgn0039190
SKIP	2548.0165272604	-0.686575433711338	0.219178162579544	-3.13249926740382	0.00173324860084384	0.0241996201776761	FBgn0051163
Mad1	1340.48925707972	-0.375527764152765	0.119899087745048	-3.1320318712623	0.00173601028886882	0.0242157361127859	FBgn0026326
CG11340	369.528649774375	0.531606852821966	0.169833020076318	3.13017369992641	0.00174702967081371	0.0243469028592123	FBgn0039840
para	379.694161006031	-1.05595946781043	0.337538131568559	-3.12841533756001	0.00175751635069169	0.0244704101877729	FBgn0285944
CG8468	1194.93094687015	0.447246496832153	0.143032996629015	3.12687636680212	0.00176674206260041	0.0245761488209374	FBgn0033913
p38c	190.720063163676	0.784949836487536	0.251105725165195	3.12597347579845	0.00177217535014959	0.0246289867619959	FBgn0267339
BCL7-like	1237.42546353674	-0.338348505376284	0.108317636558319	-3.12366957152093	0.00178610913259317	0.0247718241581641	FBgn0026149
CG4925	636.022578674724	-0.458601252569768	0.146829648184231	-3.12335593145567	0.00178801376450607	0.0247718241581641	FBgn0036614
CG11876	4233.87019251455	0.375183365889206	0.120130741271697	3.12312537088789	0.00178941507263623	0.0247718241581641	FBgn0039635
Tango4	1713.01428420769	0.518923142292735	0.166157418843991	3.1230813881381	0.00178968250697518	0.0247718241581641	FBgn0030365
CG1890	2283.21836643069	0.582679645871068	0.18659026858699	3.12277617843407	0.00179153932759905	0.0247718241581641	FBgn0039869
CG14401	748.221498435175	0.691312478232714	0.221386611764196	3.12264808031413	0.0017923191724128	0.0247718241581641	FBgn0032900
CG13609	469.924555411562	-0.467593807980846	0.149821452968755	-3.12100703013714	0.00180233731446112	0.0248859836666789	FBgn0039170
CG11418	1525.38622298856	0.370685696281794	0.118786632996627	3.12060108894845	0.00180482339654745	0.0248859836666789	FBgn0024360
CG8111	1376.65432252175	0.56169501709039	0.180002470785341	3.12048503912055	0.00180553469284302	0.0248859836666789	FBgn0035825
St3	694.619710290091	0.605553683604381	0.194192893578763	3.11831021436824	0.0018189124438945	0.0250474551803205	FBgn0265052
CR43685	628.392467480464	-0.4979378807377	0.159698608977854	-3.11798508405763	0.00182092018921695	0.0250522033338387	FBgn0263768
Gpo-1	3539.61035523737	0.289874939645573	0.0929783286526885	3.11766132867771	0.00182292146754972	0.0250568539312377	FBgn0022160
CG12012	1190.27851112331	0.408588248694733	0.131308721155978	3.11166116841076	0.0018603789246665	0.0255417704693387	FBgn0035444
CG11168	833.945212303571	0.384446894804902	0.123558005875567	3.11146891761974	0.00186159070529929	0.0255417704693387	FBgn0039249
CG11068	5.63521767055646	2.29044352222066	0.736260443555875	3.11091481590215	0.00186508733519657	0.0255664610598147	FBgn0030536
Msp300	5192.95750580454	-0.887119015677484	0.285246732030877	-3.11000588634774	0.00187083615591483	0.0256069712140744	FBgn0261836
dikar	1846.20646651495	-0.852852345823301	0.274236965847785	-3.10991023105425	0.00187144210465954	0.0256069712140744	FBgn0261934
ect	87.3392030466527	-0.814726620666909	0.262047842921059	-3.10907585265772	0.00187673530171948	0.0256560955720544	FBgn0000451
CG11857	2522.30815182572	-0.371951594034144	0.119671822495685	-3.1080966787111	0.00188296460200298	0.0257179163455802	FBgn0039303
CG5721	2460.49571940653	0.441001097200871	0.141935511695272	3.10705257573367	0.00188962788569351	0.0257855471901926	FBgn0034315
Saf-B	2272.0728305057	-0.456227511362947	0.146872090365696	-3.10629140108914	0.00189449921208383	0.0258286250045638	FBgn0039229
CG13658	231.988652456452	0.689111694516738	0.221935669613809	3.10500649001516	0.0019027484955778	0.0259176366056778	FBgn0039315
CG4546	34.1390634701508	1.49415340900677	0.48145079466211	3.10343949074877	0.00191285346291118	0.0260142104611098	FBgn0038373
salm	132.417634430976	-1.02458795878581	0.330178455209319	-3.10313390416786	0.00191482980491519	0.0260142104611098	FBgn0261648
Slu7	626.592697201421	-0.431061096579912	0.138912843884611	-3.1031046843874	0.00191501887828548	0.0260142104611098	FBgn0039626
CG32371	15.0338732642805	2.14474415764496	0.691231224905018	3.10278830060038	0.00191706721111474	0.0260185743562554	FBgn0052371
poe	10486.437392825	-0.661693894009259	0.213444906386766	-3.10006879625535	0.00193475698452867	0.0262350260773398	FBgn0011230
CG7357	1160.1227019491	-0.404730402379595	0.130579787151874	-3.09948738014763	0.00193855836150534	0.0262629331979118	FBgn0038551
Cpr67Fb	11.1963557152128	2.25478697473274	0.727589469484671	3.0989824197562	0.00194186542372917	0.0262840993786881	FBgn0036110
GluRIIC	178.909677903225	0.599759591411211	0.19355432470261	3.09866282932567	0.00194396114573361	0.026288846194324	FBgn0046113
CG13625	990.097480425684	-0.570893162141511	0.184325764361749	-3.09719677071895	0.00195360149899471	0.026395521598525	FBgn0039210
dom	12986.9788909564	-0.692487464980866	0.223690433797658	-3.09574018532801	0.00196322300778256	0.0265017514446634	FBgn0020306
kis	10880.5071049887	-0.875915285405761	0.28299837020745	-3.09512484034335	0.0019673007384438	0.0265330220453499	FBgn0266557
CG3513	17.4397169382525	1.46188749312192	0.472376809257575	3.094748650806	0.00196979747642777	0.0265429329001649	FBgn0031559
mtg	233.306063720822	0.513344209474446	0.166063328840676	3.09125568575682	0.00199311926451469	0.0268331918855351	FBgn0260386
CG12438	2.08681895026873	6.61678734552965	2.14089174855731	3.09066880657955	0.0019970625093012	0.0268497935933111	FBgn0032065
Evi5	1614.75695992061	-0.669970358941556	0.216780877378836	-3.090541781371	0.00199791693449066	0.0268497935933111	FBgn0262740
mus301	1574.28544031798	-0.382707031335958	0.123862952420086	-3.08976190102421	0.00200317009643038	0.026896397061251	FBgn0002899
Nha2	653.591031875215	0.64906114578376	0.210116956949431	3.08904695369242	0.00200799701288984	0.0269371994649914	FBgn0263390
CG11236	569.044230670029	0.626802250038928	0.203119621143569	3.08587740815001	0.00202952479633495	0.0272017714028346	FBgn0031860
CG17560	4451.43487048259	0.513327986464071	0.166400106728731	3.08490178615636	0.00203619379492309	0.0272668973515701	FBgn0038450
Mdh1	11772.5577284414	0.513765487101051	0.166653903993894	3.08282899343225	0.00205042944544902	0.0274313143037992	FBgn0262782
corto	2834.7439469992	-0.621126809461251	0.201495459394723	-3.08258464645838	0.00205211358913917	0.0274313143037992	FBgn0010313
Hml	847.282684899454	-0.961445016257179	0.312027982368647	-3.08127818844553	0.00206113980817316	0.0275275453990503	FBgn0029167
CG44006	110.426855201408	0.810350400274709	0.263152697094769	3.07939234224484	0.00207423321939778	0.0276435190817685	FBgn0264748
Cyp6g1	8015.88545693733	0.578767537898398	0.187956252996565	3.07926726922449	0.00207510429226727	0.0276435190817685	FBgn0025454
CG12860	82.9716870847444	2.005630054442	0.651340341426219	3.07923512007614	0.00207532824968338	0.0276435190817685	FBgn0033954
mud	3427.79880078405	-0.841598068984479	0.273427030112821	-3.07796222135471	0.0020842133554764	0.0277373446998693	FBgn0002873
CG6300	49.3988794723883	1.02316893417462	0.332460814620887	3.07756249512102	0.00208701072084346	0.0277500587021242	FBgn0038730
CG30291	1284.52700093746	0.366625838377046	0.119166982813779	3.07657229981201	0.00209395514678189	0.0278178432859517	FBgn0050291
CG9270	55.6703552230134	0.883616696253957	0.287266959336407	3.07594266425603	0.00209838191549912	0.0278302053152786	FBgn0032908
CG11248	1045.94659191592	-0.495870500939589	0.161219606958661	-3.07574562606853	0.00209976899105408	0.0278302053152786	FBgn0037117
CG16758	3493.96538566142	0.711718071211812	0.231403958977017	3.07565209496912	0.00210042770949032	0.0278302053152786	FBgn0035348
CG12320	316.776356179546	0.524664796156768	0.170684186383678	3.07389224082764	0.00211285735028107	0.027970295239002	FBgn0038590
Aats-asn	4129.53949117595	0.353216930533897	0.114934036039982	3.07321436455101	0.00211766307878801	0.0280093013888862	FBgn0086443
CG7872	2355.10726934998	0.405496820277216	0.132003866850969	3.07185562022222	0.00212732594121184	0.0280888766091558	FBgn0030658
CG4332	2325.511505624	-0.326460791111487	0.106275184056786	-3.07184404345092	0.00212740844414515	0.0280888766091558	FBgn0030456
RluA-2	478.039403068489	-0.380148417603477	0.123765229978836	-3.07152839023109	0.00212965910701219	0.0280939706192108	FBgn0032256
CkIIbeta	4984.51918571869	-0.282208243301902	0.0918933420220108	-3.07104124294779	0.00213313683785897	0.0281152287509584	FBgn0000259
CR44832	88.9714889023708	0.888337251256112	0.289327098973202	3.07035619687457	0.00213803617341011	0.0281495378813669	FBgn0266095
CG15387	545.350947680405	-0.484326382705877	0.157753071495632	-3.07015500943376	0.00213947699131531	0.0281495378813669	FBgn0031403
mRpL43	961.827749194361	0.504544831489975	0.164379346029849	3.06939310610444	0.00214494148872143	0.0281968093608973	FBgn0034893
chif	4197.25335571442	-0.632530013406987	0.206183431267515	-3.06780234240211	0.00215639198456231	0.0283226200936628	FBgn0000307
Mur29B	1111.78730028561	-0.751820533051888	0.24519435350011	-3.06622286492234	0.00216781666228161	0.0284478728373453	FBgn0051901
LManIV	38.249713771065	1.31116266676024	0.427788992421771	3.06497523308764	0.00217688023088923	0.0285419501117025	FBgn0032067
yrt	1938.7063595063	-0.580392925212506	0.189386350231425	-3.06459744592618	0.00217963155424431	0.0285531733606004	FBgn0004049
CG5726	2912.50135445672	-0.464460840873978	0.151615682500866	-3.06340896411773	0.00218830775126331	0.0286285560944579	FBgn0034313
CG32061	5.38458342231925	2.95561681536388	0.964896571261662	3.06314366056792	0.00219024884661976	0.0286285560944579	FBgn0052061
CG7992	683.610329534011	0.461593883358949	0.150715659106015	3.06268032198471	0.00219364265211662	0.0286285560944579	FBgn0031004
CG1636	1420.208114813	-0.429397256888519	0.140214468720888	-3.06243186459794	0.00219546450692141	0.0286285560944579	FBgn0030030
CG17841	8992.93602539375	0.384836285501111	0.125664058175261	3.06242127692859	0.00219554217355439	0.0286285560944579	FBgn0028480
Obp83ef	171.154103912919	0.860560547401666	0.281060393801248	3.06183498771517	0.00219984687430767	0.0286285560944579	FBgn0046876
CG3368	2680.80670565393	0.325298409966995	0.106245910331633	3.06174994361305	0.00220047193412191	0.0286285560944579	FBgn0039508
Pym	771.771061130701	-0.411747375764619	0.134481756685407	-3.0617340664862	0.00220058864635793	0.0286285560944579	FBgn0034918
Snm1	1166.6046266481	-0.4349623642445	0.142147779515305	-3.05993076872276	0.0022138816066719	0.0287591595206189	FBgn0037338
CG2556	2375.92726946658	0.299574534762472	0.0979048313356162	3.05985445943455	0.00221444573806292	0.0287591595206189	FBgn0030396
CG42588	644.377262746455	-0.747888008002208	0.244517516236474	-3.0586275352107	0.00222353412208786	0.028852318302544	FBgn0260965
CG2267	10.6401950307514	1.93417183694926	0.633656923449722	3.05239596597373	0.00227022410160796	0.0294144658438406	FBgn0039792
CG34284	418.909364231776	0.632334313097931	0.207187030540145	3.05199756688153	0.00227323943499124	0.0294144658438406	FBgn0085313
CrzR	539.727622973887	0.452750381283362	0.148355415723772	3.05179544052745	0.00227477065612535	0.0294144658438406	FBgn0036278
CG17612	642.237758467013	-0.465669663163894	0.152592778409336	-3.05171495019716	0.00227538067878224	0.0294144658438406	FBgn0031597
CG16995	176.198401395457	0.859185077261749	0.28155685702753	3.0515508886283	0.00227662453784779	0.0294144658438406	FBgn0031412
Fhos	4153.1189875977	-0.713098748106214	0.233703698398922	-3.05129423706846	0.0022785716322444	0.0294144658438406	FBgn0266084
CG32533	946.170644003808	0.393446455744921	0.129045574183983	3.04889538624529	0.00229684448561505	0.0296249676162592	FBgn0052533
CG13659	284.054789000694	0.751692733778749	0.246758537728169	3.04626839135682	0.00231700909767608	0.029848692950739	FBgn0039319
sced	2031.58060203157	-0.553232180027727	0.181624482571984	-3.04602205712252	0.00231890823091969	0.029848692950739	FBgn0013732
cmet	2069.10502031295	-0.632008963525517	0.207497491245705	-3.04586315589297	0.00232013404880952	0.029848692950739	FBgn0040232
ImpL1	9.59276921079703	-3.12066318171687	1.02472523072944	-3.04536580942334	0.00232397458446071	0.0298725913949663	FBgn0001256
MFS1	100.691892878458	-0.951378609699709	0.312590822229713	-3.04352700733028	0.00233822452092037	0.0300301384549577	FBgn0050272
CG2162	2227.26437241172	-0.382507127753899	0.125707341488487	-3.04283841520052	0.00234358137793374	0.0300732993684598	FBgn0035388
epsilonCOP	1968.59120973776	0.635150879231936	0.208758011540724	3.04252217457068	0.00234604531475338	0.030079295886604	FBgn0027496
CG11873	2096.03331030728	-0.904160277302941	0.297245420618979	-3.04179716350258	0.00235170307457866	0.030126196274258	FBgn0039633
CG4447	464.915315217212	-0.365751130240088	0.120269157285949	-3.04110495569938	0.00235711650370829	0.0301698896587641	FBgn0035980
Syx16	801.777599915796	0.538237020084507	0.17702212690379	3.04050702304031	0.00236180183382209	0.0301862505554744	FBgn0031106
RapGAP1	1437.49528136033	-0.615792598104362	0.202534674544939	-3.04043048178266	0.00236240221738495	0.0301862505554744	FBgn0264895
Lam	4172.98058769977	-0.387653789854182	0.127534778430902	-3.03959276538996	0.00236898233856929	0.0302107684896711	FBgn0002525
emc	2460.14841472384	-0.387675685248276	0.127546576396075	-3.03948327114962	0.00236984363626152	0.0302107684896711	FBgn0000575
shu	1029.44581953216	-0.305884895524992	0.100639213937137	-3.03942055545128	0.00237033709623573	0.0302107684896711	FBgn0003401
Egm	1373.63457834185	0.449910233427689	0.148038306858948	3.03914738673934	0.00237248754111483	0.0302126160666905	FBgn0086712
CG8646	71.82141074329	0.668607314554202	0.220045280113542	3.0384987772026	0.0023776006971209	0.0302521575186878	FBgn0033763
Galk	5236.51879120562	0.598429028358662	0.197000474004951	3.03770349478256	0.00238388388141318	0.0303065068974595	FBgn0263199
CG31739	2774.82490255239	-0.518181175829062	0.170662140882679	-3.0362983444892	0.00239502253737369	0.0304224405780225	FBgn0051739
CG31957	445.28787664237	-0.516067150004277	0.170020018465263	-3.03533169013104	0.00240271286626942	0.0304877933628169	FBgn0051957
CG3011	7400.510970108	0.446155273794901	0.146996448890734	3.03514321034068	0.00240421496946741	0.0304877933628169	FBgn0029823
CG9084	330.382292901761	0.493596139184667	0.16264826482227	3.03474580392255	0.00240738494573406	0.0305023164066304	FBgn0033582
CG4598	2482.38511672193	0.472640588019526	0.155779884476876	3.0340283638462	0.00241311741149434	0.0305271132104427	FBgn0032160
CG2611	166.551721422259	-0.568119308041127	0.187254951450238	-3.03393476990168	0.00241386616328528	0.0305271132104427	FBgn0032871
CG4364	9519.39684291378	0.360735154003911	0.118907716575134	3.03374048711107	0.00241542110500151	0.0305271132104427	FBgn0032138
S-Lap7	102.287031795919	2.35954766407318	0.778353140247213	3.03146161050209	0.00243372865870854	0.0307327093406908	FBgn0033868
CG32407	325.40873863841	0.698904102893276	0.230597076356631	3.03084546402654	0.00243870028801127	0.0307662189626778	FBgn0052407
Klp31E	609.308491333229	-0.635544745778988	0.209711711803344	-3.03056391230532	0.00244097519549706	0.0307662189626778	FBgn0032243
nonA-l	1370.21934048554	-0.409273104527855	0.135056951670122	-3.03037421966629	0.00244250898634999	0.0307662189626778	FBgn0015520
CG43673	756.653163960516	0.487330001490764	0.160834011645349	3.03001831829802	0.00244538906503023	0.0307767637967254	FBgn0263748
Sucb	1304.94262760538	0.493519124654484	0.163051826358193	3.02676232261463	0.00247188236028302	0.031076192384714	FBgn0029118
CG12355	198.682961907973	0.677435653069885	0.223828150209994	3.02658826619582	0.0024733059853483	0.031076192384714	FBgn0040805
frac	86.8146108279974	-0.666156427428035	0.22015058400078	-3.02591260637162	0.00247883938660391	0.0311197627993233	FBgn0035798
msl-2	200.189296072011	-0.57543919111779	0.190190927771449	-3.02558696074763	0.00248151034552439	0.0311273550002705	FBgn0005616
CG4266	2095.84036095815	-0.643598040459733	0.212799291506075	-3.024436951386	0.00249096385259459	0.0312199421292325	FBgn0034598
CG7227	60.5912236784595	1.25187829188454	0.414108457522744	3.02306864093878	0.00250225479451152	0.0313353852695894	FBgn0031970
CG13313	148.592446355092	0.632289057600097	0.209302730649133	3.02093076205509	0.00251998976703251	0.0315312673092565	FBgn0035941
CG10344	561.060609089791	-0.528901098429864	0.175119942313753	-3.02022197724494	0.002525894888287	0.0315789265494139	FBgn0034729
Not1	10909.1890128332	-0.718804687493781	0.238195413250478	-3.01771002927714	0.00254692481973859	0.0318154414671326	FBgn0085436
hang	3517.33614829013	-0.855699538342733	0.283604632008635	-3.01722694824208	0.00255098746823468	0.0318345611116513	FBgn0026575
CG7810	378.156287621335	-0.508992596572132	0.168706748779951	-3.01702569845635	0.00255268170082143	0.0318345611116513	FBgn0032017
Sirt4	382.143738521338	0.552006789970394	0.182995166448962	3.01651022090986	0.00255702597206439	0.0318623625055005	FBgn0029783
kst	5651.05162839376	-0.692069821622625	0.229464025333713	-3.01602754774365	0.00256109990756108	0.0318867521548824	FBgn0004167
tsu	1209.07089463543	-0.420190455931222	0.139340266451993	-3.01557092311138	0.00256495944708975	0.0319084344099151	FBgn0033378
Nipped-B	7183.16826683526	-0.48791573834542	0.161825902084662	-3.01506577167207	0.00256923534718783	0.0319352561925616	FBgn0026401
CG14926	26.4629108306313	2.30696465998255	0.76609871982146	3.01131512205135	0.00260118749442019	0.0322810940828599	FBgn0032360
RecQ5	1995.43300450996	-0.367595126479087	0.122072032421048	-3.011296848169	0.00260134405685973	0.0322810940828599	FBgn0027375
Cbs	4454.52703729253	0.468222304570413	0.155632680312026	3.00850890463159	0.00262533108318705	0.0325519446651958	FBgn0031148
NaPi-T	1003.42049039489	0.579301897472962	0.192584172628942	3.00804520727216	0.00262934021773116	0.0325521162442053	FBgn0016684
Cerk	2631.17685935247	0.318324024623013	0.105825542178531	3.00800750055209	0.00262966647654814	0.0325521162442053	FBgn0037315
Nup160	2507.68697759723	-0.329588223099176	0.109592047551856	-3.00741003076181	0.0026348410477691	0.0325734282176234	FBgn0262647
CG12093	1250.47187992492	0.331872989816893	0.110362906096161	3.0071062964555	0.00263747519941412	0.0325734282176234	FBgn0035372
Lac	3062.83307973415	0.261403532457315	0.0869299283262661	3.00706025520018	0.00263787470464657	0.0325734282176234	FBgn0010238
FLASH	647.890489402364	-0.664348320667967	0.221009095822611	-3.00597727978216	0.00264728777361313	0.0326628913263569	FBgn0033806
vib	3255.2692066418	0.332864415028947	0.110777685230015	3.00479662792915	0.0026575848058916	0.0327631056471006	FBgn0267975
CG9673	2588.37626081999	0.42762340604859	0.142400417517287	3.00296455238046	0.00267363571118	0.0329236959788836	FBgn0030775
Yp3	121555.104472149	0.888749447587488	0.295985358276063	3.00268044596503	0.00267613270132297	0.0329236959788836	FBgn0004047
CG4622	807.747444442315	-0.395520084874305	0.131727498575302	-3.00256278417226	0.00267716744600945	0.0329236959788836	FBgn0035021
Mfap1	649.342196375662	-0.449573114719941	0.149823110840136	-3.00069269820224	0.00269366257209056	0.0330995323397588	FBgn0035294
Parp	3453.34907219533	-0.351373121803643	0.117108095669813	-3.00041700613373	0.00269610215847737	0.0331025093866843	FBgn0010247
GstE3	1820.83333337221	0.477704785981973	0.159256825232265	2.99958752339358	0.00270345439373956	0.0331657495453473	FBgn0063497
Psi	2027.80873666055	-0.432638838010248	0.144285789608668	-2.99848543078048	0.00271325128565205	0.0332588532289245	FBgn0014870
ND-B14	1488.02458087981	0.42972847609292	0.143343594377059	2.99789103210667	0.00271854856146917	0.033296694372791	FBgn0033570
Irk2	1097.949444152	0.383092578818194	0.127824143231415	2.99702833231306	0.0027262537457734	0.0333639420634251	FBgn0039081
CG13786	19.1351988758323	-1.52004401172653	0.507234510098991	-2.99672830113606	0.00272893814042597	0.0333696859460367	FBgn0031900
ver	144.754084509645	0.613861044592592	0.20492177680749	2.9955871657763	0.00273917001159986	0.033467636840837	FBgn0262524
CG6422	3066.76542895506	-0.421255144279337	0.140729155998374	-2.99337504933379	0.00275910460775502	0.0336838824277385	FBgn0039261
Nmda1	4258.19044730861	0.390029435766985	0.130437687575489	2.99015907914851	0.00278832191798585	0.033970499355061	FBgn0013305
CG7879	470.326179533593	-0.473398837742609	0.158324267918709	-2.99005859282213	0.0027892393790723	0.033970499355061	FBgn0035235
pim	1966.84970281659	-0.40269835820661	0.134679615199317	-2.99004684272853	0.00278934667787656	0.033970499355061	FBgn0003087
CG9922	1520.61200768339	-0.37766353588196	0.12634547357083	-2.98913388195295	0.00279769513355666	0.0340446503934015	FBgn0038196
CG6290	60.7892340379552	0.848343534872602	0.28397595195299	2.98737808268018	0.00281381499620248	0.0342131742677888	FBgn0030921
uex	4626.30922374686	-0.344750748328829	0.115437586926335	-2.98646877077245	0.00282219661701226	0.0342874129316852	FBgn0262124
CG3651	2259.76822939288	-0.309747623801519	0.103744509815315	-2.98567725996229	0.0028295109537915	0.0343415092411808	FBgn0032974
CG33340	43.0047846247259	1.18714454181938	0.397637578614281	2.98549384078949	0.00283120839545613	0.0343415092411808	FBgn0053340
S-Lap8	35.1303296295302	1.82185018181201	0.610506584020188	2.98416139890764	0.00284356733698512	0.0344636700978929	FBgn0034132
CR44608	3.94160000944035	2.08975541752346	0.700537380587694	2.9830748157512	0.00285368228027164	0.0345584594471802	FBgn0265819
Hsc70-1	767.21870025238	0.331121446612649	0.111014942153617	2.98267458586304	0.00285741626913317	0.0345758844132459	FBgn0001216
Amy-d	11589.1966448653	0.622461638241028	0.208711049551187	2.98240864381437	0.00285989987094839	0.0345781633674458	FBgn0000078
CG2065	1606.80694579063	0.519282563639224	0.174197469224842	2.98099947117468	0.0028730928894432	0.0347098190693359	FBgn0033204
CG12824	256.641783174759	0.825199459561708	0.276894485621915	2.98019463156979	0.00288065289917761	0.0347732659664348	FBgn0033222
CG33966	205.170903778157	0.750652919488008	0.251978364712115	2.97903718974297	0.00289155680575561	0.0348769441783093	FBgn0053966
CG1703	4349.41790609999	-0.369797997823128	0.124149415173704	-2.97865275729028	0.00289518675296581	0.0348927907467439	FBgn0030321
BCAS2	1077.50943543182	0.520348205424835	0.174751719519252	2.97764283439574	0.00290474262749882	0.034979974167282	FBgn0039558
CG9784	987.399899618298	0.376473239560636	0.126471098359011	2.97675314317228	0.00291318471352107	0.0350536163811461	FBgn0030761
CG5292	610.050595217052	-0.338408085416051	0.113741130940961	-2.9752481148768	0.00292751659450041	0.0351979549051466	FBgn0038491
CG6733	215.986686031043	0.62764460910718	0.21099062488202	2.97475117417251	0.00293226290698438	0.0352269064543219	FBgn0039052
fok	4723.94266567451	-0.246801811008485	0.0830758751656036	-2.97080001283779	0.00297025132044376	0.0356521695015885	FBgn0263773
CG11342	372.181288554394	-0.523035876121002	0.176077108335823	-2.97049333138434	0.00297321860561406	0.0356521695015885	FBgn0035537
CG7294	4.71478462174232	-2.27151435915361	0.764733646393214	-2.97033401088989	0.00297476117248568	0.0356521695015885	FBgn0032284
CG34051	23.8683657317731	1.92882484460451	0.649605401123115	2.96922538093083	0.00298551534249858	0.0357291825677011	FBgn0054051
CG43164	6.91809302078879	-4.74219522084521	1.59713825212782	-2.9691826706469	0.00298593035862832	0.0357291825677011	FBgn0283508
CG30344	1707.96141315596	0.394700737334645	0.132960970274589	2.96854585612239	0.00299212453598671	0.0357748858211427	FBgn0050344
CG32506	187.809008585475	0.788521343433221	0.265803326645137	2.96655934816776	0.00301152232880345	0.0359782584325329	FBgn0052506
Dbp21E2	666.518485509778	-0.445000484953243	0.150103501919344	-2.96462427100707	0.00303052814321388	0.0361711274147345	FBgn0086130
CG11699	714.595643752368	-0.339200328940003	0.114423558853397	-2.9644273639015	0.00303246823264585	0.0361711274147345	FBgn0030311
fu	686.64370673559	-0.500392160071965	0.168907102856516	-2.96252881974442	0.00305123244118339	0.0363661524734397	FBgn0001079
Octbeta2R	406.069821291414	-0.457374593886041	0.154465825616818	-2.96100831403735	0.00306633661526183	0.0364949543428184	FBgn0038063
CG3021	1011.92522815487	0.565535644654381	0.19101014379253	2.96076236280232	0.00306878620598299	0.0364949543428184	FBgn0040337
CG4669	24.2724852425513	2.11461846963105	0.714243887453908	2.96063922530596	0.00307001328387325	0.0364949543428184	FBgn0035598
Trx-2	6016.93551874272	0.514733428217666	0.173868991415716	2.96046709667138	0.00307172931342143	0.0364949543428184	FBgn0040070
CG4335	188.453712078573	0.626821345680686	0.211785802030662	2.95969484106369	0.0030794390557175	0.0365577221232342	FBgn0038795
Syx17	849.199219980446	-0.450871411185871	0.152428779062525	-2.95791525694061	0.00309727259634024	0.0367404816250911	FBgn0035540
CG11425	218.324444358563	0.953443617846346	0.322566113609156	2.95580836802221	0.00311850783244964	0.0369350533652356	FBgn0037167
hb	1280.22730620511	-0.830710357810733	0.281044040706606	-2.95580136024997	0.00311857868440622	0.0369350533652356	FBgn0001180
Ziz	876.831397411636	-0.533060325931784	0.18036424420341	-2.95546563725021	0.00312197472563476	0.0369462287837295	FBgn0260486
CG4743	503.95493758734	0.485900848266087	0.164523413286415	2.95338419353234	0.00314310514713143	0.0371442234637194	FBgn0039357
sesB	41491.2530870147	0.550470244015936	0.18641444016932	2.95293778484084	0.00314765394811669	0.0371442234637194	FBgn0003360
CG17221	709.797295180589	0.40654401782924	0.137675938599085	2.95290536578873	0.00314798452434884	0.0371442234637194	FBgn0031500
CG12264	1252.91311550154	0.366120665038934	0.123991443952073	2.95278975201266	0.00314916369271782	0.0371442234637194	FBgn0032393
betaTub85D	56.8637133218945	1.74082541139946	0.589589368224837	2.95260651772067	0.00315103336121031	0.0371442234637194	FBgn0003889
CG10205	246.778038046907	0.591163967860247	0.200252851385787	2.95208764204496	0.00315633330599484	0.0371776084869525	FBgn0033970
zetaTry	788.092939996194	0.618319129373612	0.209717528591885	2.94834262793967	0.00319482756603412	0.0376016228768	FBgn0011556
Cpr62Ba	16.0037633980099	1.45572704712313	0.493816311268976	2.94791203510937	0.00319928086098071	0.0376131318310328	FBgn0035279
CG15534	983.778390186024	0.644280196811364	0.218565629648971	2.94776538216971	0.00320079887204674	0.0376131318310328	FBgn0039769
CG34166	7718.59675864383	0.643789261787211	0.21844761175013	2.94711055263724	0.00320758505376802	0.0376358111172523	FBgn0085195
Rtc1	1227.56099631235	0.487140725031027	0.165295108848812	2.94709703404832	0.00320772528871901	0.0376358111172523	FBgn0020909
Updo	1827.06980670453	0.347016090914042	0.117822545965486	2.9452435276326	0.00322700560259335	0.0378325598467461	FBgn0033428
Tbc1d15-17	1779.33248780747	-0.277200775051465	0.0941267777558362	-2.94497253237033	0.00322983334697325	0.0378362670078942	FBgn0031233
Sec13	3089.07185792902	0.339487120430641	0.115296566629664	2.94446860261749	0.00323509768810869	0.0378684900321347	FBgn0024509
Cyp4e1	234.370866191688	0.615507203323505	0.209094837504754	2.94367479689455	0.00324340610024459	0.0379104491307184	FBgn0015034
CG11417	1766.10240810774	-0.514116129830925	0.174672121057901	-2.94332104469324	0.0032471149261321	0.0379104491307184	FBgn0024364
CG9948	423.641550040175	-0.503371995274955	0.171025094112313	-2.94326395718507	0.00324771380770831	0.0379104491307184	FBgn0035721
CG18012	1993.77003467899	0.280526468360286	0.09531454446424	2.94316538926054	0.00324874808016976	0.0379104491307184	FBgn0038552
Sp212	211.362996433717	0.730865880256841	0.248389171885268	2.94242246837729	0.00325655320327123	0.0379721161047067	FBgn0053329
CG31041	233.297582662337	-0.573547439800618	0.194954701832799	-2.94195233256038	0.00326150127026121	0.0380003995641803	FBgn0051041
CG15118	2092.60241241648	0.211509993247207	0.0719019654529291	2.94164411104551	0.00326474894416226	0.0380088430013945	FBgn0034418
CG15436	351.867617366066	-0.47288384682083	0.160877546748684	-2.93940239876698	0.00328845823536151	0.0382553075797075	FBgn0031610
ATPsynD	5827.23113320543	0.368375400151105	0.125442389360271	2.93661020034567	0.00331820900933611	0.0385355906479404	FBgn0016120
CG15170	168.947522114555	0.611037930322782	0.208088014143839	2.93643981772256	0.00332003234156929	0.0385355906479404	FBgn0032733
ND-B12	1747.29369660801	0.599176839053638	0.204049991713917	2.93642177596213	0.00332022546704458	0.0385355906479404	FBgn0034645
Pex10	774.429854662127	0.371591048185334	0.12664086720897	2.93421117823027	0.00334396607535206	0.0387812539839713	FBgn0035233
CG7787	640.843903483873	-0.494336189519042	0.168507937956524	-2.93360773096983	0.00335047357345332	0.0388268341415956	FBgn0032020
RhoGAP54D	665.553993699238	-0.698837264281706	0.238322357242896	-2.93231936930474	0.00336440571124913	0.0389355972041743	FBgn0034249
CG30148	238.309433909354	0.638754121073354	0.217854224664418	2.93202540394747	0.00336759198824801	0.0389355972041743	FBgn0050148
Asciz	440.524343702297	-0.369714688467858	0.126095621125467	-2.93201845685019	0.00336766732073988	0.0389355972041743	FBgn0035407
CG4612	3944.25595596237	-0.594630463966509	0.202833559743197	-2.9316177496434	0.00337201508176579	0.0389355972041743	FBgn0035016
Gdi	11553.0296566573	0.40730204630007	0.13893757277514	2.93154715578094	0.00337278156996001	0.0389355972041743	FBgn0004868
CG42656	158.957489006082	0.934576292691126	0.318880765497559	2.93080170963865	0.00338088510129139	0.0389983831385924	FBgn0261508
CG1091	1873.55455006163	-0.25048094533631	0.0854737477578661	-2.9305014920591	0.00338415368492008	0.0389983831385924	FBgn0037470
CG18179	69.4560983585955	-1.30677250490571	0.445946717635415	-2.93033327352364	0.0033859864019435	0.0389983831385924	FBgn0036023
CG9293	703.518493211841	-0.354516296960409	0.121020529692935	-2.92938973131188	0.00339628292036087	0.0390870910582403	FBgn0032516
CG15155	1250.76314089426	0.545512150294896	0.186325659121717	2.92773498221489	0.00341440942925007	0.0392325405791558	FBgn0032669
CG13641	163.674617612233	1.05711928265601	0.361071002959178	2.92773242379568	0.00341443752283281	0.0392325405791558	FBgn0039239
Acf1	4239.01693721952	-0.599494208954692	0.204778623778066	-2.92752338058687	0.00341673370327597	0.0392325405791558	FBgn0027620
Dhc98D	61.0821011273159	-1.29027168977701	0.440782579148391	-2.92722932079092	0.00341996610574628	0.0392397481973098	FBgn0013813
CG4554	2177.1311340853	-0.670512894668534	0.229120417044957	-2.92646505848918	0.00342838015343452	0.0393062732566851	FBgn0034734
GstE11	1339.99051149614	0.664838570583889	0.227210898382913	2.92608574375447	0.00343256316361459	0.0393062732566851	FBgn0034354
CG3517	10.1030671682454	2.04091823388459	0.697513131505049	2.92599256085806	0.00343359147731813	0.0393062732566851	FBgn0038706
cana	3727.27931887521	-0.553387193030498	0.189317827589742	-2.92305906990285	0.00346610753917241	0.039648375153859	FBgn0040233
Rh4	1347.87841062864	0.473256856985509	0.161968599421796	2.92190497834127	0.0034789766156581	0.0397653890097794	FBgn0003250
pug	5549.02043132396	0.514323242169359	0.176089186736172	2.92081104866451	0.00349121496489328	0.0398724018496236	FBgn0020385
Tdrd3	1485.56985733603	-0.385738789154612	0.13208395523813	-2.92040610427796	0.0034957552109624	0.0398724018496236	FBgn0036450
Aatf	1284.1861731529	-0.34303416530853	0.117462995462316	-2.92035942007438	0.00349627898064074	0.0398724018496236	FBgn0031851
CG17982	372.639629311384	0.456444008741791	0.156316496460905	2.9199989705242	0.003500325420408	0.0398883528430004	FBgn0030006
CG1809	1171.99050132176	0.598980757572346	0.20526321093648	2.91811062898019	0.00352159384449725	0.0401003864454657	FBgn0033423
futsch	565.051272822389	-1.02801967131315	0.352515151820797	-2.91624251043755	0.0035427501341922	0.0403108238456235	FBgn0259108
Tgi	778.674416941157	-0.342389410319543	0.117488351500961	-2.91424133495263	0.00356554150962773	0.0405395342207862	FBgn0036373
EndoG	604.750304763294	0.486473676728945	0.166979032301312	2.91338181821002	0.00357537142406741	0.0406206414054114	FBgn0033690
LysS	114.142729567915	-0.940125485187441	0.322810905260467	-2.91231017870626	0.00358766181953917	0.0407295593906237	FBgn0004430
CG43965	82.078046650793	-1.34981148197119	0.463634155253737	-2.91137196575275	0.00359845351240705	0.0408213118707923	FBgn0264696
Jheh3	2823.93527254306	0.258393546058318	0.088764547925087	2.91099940345993	0.00360274705382759	0.0408392658885723	FBgn0034406
mia	123.083185741502	-0.732202560366677	0.251588671646164	-2.91031609482183	0.00361063385930048	0.0408978940529036	FBgn0014342
Not10	1107.77898277444	0.366576592106383	0.12600070097301	2.90932184722454	0.00362213759700486	0.0409807250347158	FBgn0260444
CG2225	466.35711927867	-0.555827933323024	0.191066905590214	-2.90907486885836	0.0036250003732514	0.0409807250347158	FBgn0032957
Gbeta13F	8929.97423540753	-0.19000067276486	0.0653152344445526	-2.90897941928319	0.00362610729978601	0.0409807250347158	FBgn0001105
CG7272	884.718310156268	0.486179853645223	0.167159853345711	2.90847260220868	0.00363198999697945	0.0410164387589921	FBgn0036501
Pvf2	78.8574225200485	0.826033698764828	0.284047277638262	2.90808525127564	0.00363649188388833	0.0410365170267997	FBgn0031888
Utx	1939.7780048345	-0.44474657511802	0.153006908166497	-2.90670911821878	0.003652526706213	0.0411866128960321	FBgn0260749
CG32113	1004.57737452616	-0.761258072042216	0.26194294380681	-2.90619804824238	0.00365849809204791	0.0412230918150349	FBgn0052113
Nap1	22040.661851469	0.554015572671218	0.190662771756742	2.90573543836897	0.00366391091873838	0.0412532271979027	FBgn0015268
sktl	2959.62899476448	-0.495471205516877	0.170537477680167	-2.90535084872139	0.00366841640187183	0.0412542224995295	FBgn0016984
CG4300	3939.0967174332	-0.324365335322047	0.111656045226004	-2.90504051675391	0.0036720556251984	0.0412542224995295	FBgn0036272
CG3679	2225.99651115281	-0.539633901880684	0.185758654726576	-2.90502696994112	0.00367221456169061	0.0412542224995295	FBgn0027521
CG18586	1138.18856902979	-0.415834631114271	0.143182857619071	-2.90422078472949	0.00368168431087503	0.041329786992051	FBgn0035642
Acp32CD	36.5744145024738	1.61018175494138	0.554683374698822	2.90288447137192	0.00369743005546472	0.0414756394531467	FBgn0023415
CkIIalpha-i3	831.672976646092	-0.402040250092657	0.138567624901378	-2.90140103345784	0.00371498105037072	0.0416390575150103	FBgn0025676
Ulp1	4262.44128749576	-0.423060541473716	0.145823286430341	-2.90118644168542	0.0037175262102681	0.0416390575150103	FBgn0027603
CG5466	554.091151865167	-0.474069818651671	0.163469775214139	-2.90004569976717	0.00373108257812721	0.0417525860717597	FBgn0038815
scrt	223.739577283034	-0.977458529653729	0.337070072674893	-2.899867442686	0.00373320500754466	0.0417525860717597	FBgn0004880
Odc1	1302.0570867191	0.46849959113682	0.161643371488218	2.89835325026593	0.00375127814060117	0.0419235943532319	FBgn0013307
Cyt-b5	8415.98534539285	0.440780484527705	0.152159747218729	2.89682713453831	0.00376957402154978	0.0420968366454022	FBgn0264294
Tsp42Eg	649.369764240665	0.561814590054276	0.19402438339333	2.89558755569064	0.00378449439447351	0.0422310534405736	FBgn0033128
Ten-a	482.96437860774	-0.796167653069084	0.274992442202382	-2.89523467151559	0.00378875173984733	0.0422310534405736	FBgn0267001
Lamp1	9009.57072751919	-0.271191529745734	0.0936715892132612	-2.89513108535305	0.00379000227359147	0.0422310534405736	FBgn0032949
CR45192	28.4248635159538	-0.990859948033016	0.34256765137617	-2.89245042271946	0.00382249504626911	0.0425616318344746	FBgn0266702
CG6330	1505.18155430509	0.518881734115354	0.179466833993678	2.89124025073978	0.00383724650730737	0.0426943269073749	FBgn0039464
sut2	121.744077445216	0.634559190951171	0.219542426165771	2.89037158800473	0.00384786698919089	0.0427808975587902	FBgn0028562
CG13091	897.538776566027	-0.721370359248279	0.24968402396832	-2.88913302414498	0.00386305616006935	0.0429180981205345	FBgn0032055
RhoU	242.542325756901	-0.460753831237883	0.159499457351301	-2.88874858190308	0.00386778184624347	0.0429234204846187	FBgn0083940
aPKC	2987.50874570506	-0.273991761665164	0.0948517838890612	-2.88863056055567	0.00386923365536755	0.0429234204846187	FBgn0261854
PAPLA1	2315.86020880476	-0.65513941201155	0.226960046323084	-2.88658476513941	0.0038944782704583	0.0431716814896647	FBgn0031990
CG5500	803.192185586571	0.437472088040801	0.151567190352266	2.88632445467945	0.00389770114461269	0.0431756380467575	FBgn0039461
CG6744	1485.14465791855	0.348886790343802	0.120946659207922	2.88463354530547	0.00391869514591668	0.0433507137170011	FBgn0037901
Psc	747.060796263539	-0.761540574080156	0.264035924766679	-2.88423090438587	0.00392370937262286	0.0433507137170011	FBgn0005624
CG1271	263.580546385999	0.425978798157226	0.147693627784257	2.88420566647244	0.00392402386307992	0.0433507137170011	FBgn0035392
qtc	819.539239674101	0.394452363993789	0.136766688181222	2.88412601956933	0.00392501649585062	0.0433507137170011	FBgn0028572
CG11357	1850.90763243262	-0.397808005406194	0.137967916639125	-2.88333704745804	0.00393486171558984	0.0434276130002644	FBgn0035558
CG13086	233.249073512804	0.603851081281246	0.209444785477191	2.88310391641146	0.00393777514015953	0.0434279520399	FBgn0032770
CG3338	861.111464031552	-0.342973096614916	0.119027768138787	-2.88145448728409	0.00395844398116216	0.0436195914291725	FBgn0031598
CG12159	782.498766278437	-0.302001590785863	0.104815966010305	-2.88125561668889	0.00396094265350866	0.0436195914291725	FBgn0033232
Dpy-30L2	5.7639166177767	2.17207706735438	0.753946515024526	2.88094317576854	0.00396487115167936	0.0436309597516798	FBgn0035491
CG16952	2023.25141874657	-0.32678883781191	0.113450638128448	-2.88044953473	0.00397108519378144	0.0436674441199398	FBgn0030701
CG4753	2266.12384237146	0.29373349143311	0.10199345680397	2.8799248563333	0.00397769963344852	0.043708274965647	FBgn0036622
CG45061	45.9109010313409	0.891503484589694	0.309614534172131	2.87939804561649	0.00398435101781527	0.0437494519558214	FBgn0266431
ird1	1057.49653055759	0.343543189855703	0.119329371349835	2.87894913020657	0.00399002688243278	0.0437798652467953	FBgn0260935
qkr54B	1580.55708671351	-0.394643322414765	0.137123357158131	-2.87801677696428	0.00400183855936166	0.0438419073480416	FBgn0022987
O-fut2	990.740880370884	0.480253814516206	0.166880124828715	2.87783710018875	0.00400411847050608	0.0438419073480416	FBgn0027791
Tom	12.3415841619892	-2.46069984822092	0.855058686932892	-2.87781398613408	0.00400441184937971	0.0438419073480416	FBgn0026320
EndoB	921.896997548327	-0.324526071275244	0.112812960140134	-2.87667366295613	0.00401890983938381	0.043894548249656	FBgn0034433
CG43693	4127.11658501347	0.293142164831078	0.101914606146463	2.87635085798987	0.00402302260461471	0.043894548249656	FBgn0263776
CG2680	479.025083412817	0.569243397593974	0.197914136867767	2.87621393096495	0.0040247683062634	0.043894548249656	FBgn0024995
hyd	5880.21568679602	-0.655134649789733	0.227783683049477	-2.87612633626366	0.00402588542391136	0.043894548249656	FBgn0002431
Fgop2	1078.62065312322	-0.282352770075951	0.0981725514608806	-2.87608670523819	0.00402639094100352	0.043894548249656	FBgn0031871
BG642163	32.7118916288799	1.77241965308412	0.61626608021184	2.87606232112411	0.00402670200338696	0.043894548249656	FBgn0083938
SMC2	2182.42509508208	-0.42229274271754	0.146879463814095	-2.87509725152616	0.00403903069992165	0.0439971059250323	FBgn0027783
CG18598	13.4638318744222	-1.22571250461585	0.42639419297397	-2.87459943126073	0.00404540370637193	0.0440346870205875	FBgn0038589
CG2200	1006.25995757137	0.40573771244251	0.141160564755725	2.87429929984078	0.00404925034445749	0.0440447338911567	FBgn0030447
Fnta	1907.86751361087	0.397529068707701	0.138332338703519	2.87372477349425	0.0040566230306023	0.0440664132490348	FBgn0031633
Ance	4369.34685436946	0.435697745556231	0.15161622452355	2.8736881354578	0.00405709360613417	0.0440664132490348	FBgn0012037
CG32202	424.331418486796	-0.557556989128799	0.194054511722769	-2.87319776375691	0.00406339666597505	0.0440913571585767	FBgn0052202
CG5724	562.220237530385	0.685123708579302	0.238465291646405	2.87305420360796	0.00406524361720963	0.0440913571585767	FBgn0038082
CG42675	73.2228864135189	0.869275324466979	0.302599363214694	2.8726938326378	0.00406988327261843	0.0441099219438825	FBgn0261561
CG6028	1969.94656774669	0.505383128031179	0.175941141930125	2.87245565469782	0.00407295237113861	0.0441114503746968	FBgn0038924
Glut1	1096.80977076739	-0.522090883176827	0.181905636661263	-2.87011932537881	0.00410316925025381	0.0444067850251966	FBgn0264574
osa	4863.35011666783	-0.765293736825358	0.266683864478168	-2.86966644316048	0.00410905008204849	0.044438506450869	FBgn0261885
spheroide	1301.40976683434	0.631311500706898	0.220083313250153	2.8685114349825	0.00412408290613288	0.0445690882215867	FBgn0030774
Ran-like	5.74689215501871	2.44078389680715	0.851701099033499	2.86577521101819	0.00415989514189971	0.0448941744874839	FBgn0036497
nesd	444.597451463432	-0.40959237698969	0.142926376228357	-2.86575779641453	0.0041601239684386	0.0448941744874839	FBgn0032848
CG32638	963.507114168966	0.290019026319713	0.101232566268825	2.86487873427571	0.00417168962524253	0.0449867603466562	FBgn0052638
CG33977	265.291081963475	-0.717608598879009	0.250533372815902	-2.86432338659459	0.00417901125898781	0.0450334796971755	FBgn0053977
CG15093	4739.36702024705	0.341424699951563	0.119233629356747	2.8634933096771	0.00418997662442615	0.0451193694403002	FBgn0034390
CG31777	432.766627318178	0.546233874808064	0.190775160410563	2.86323373353495	0.00419341099413302	0.0451240975904386	FBgn0051777
CG18067	10004.9991869447	0.722777825920381	0.252535364701485	2.86208558066612	0.00420863248976837	0.045255566351435	FBgn0034512
CG1663	439.81549873639	-0.500265760373302	0.174918647722699	-2.8599910123155	0.00423653014566117	0.0455050909478988	FBgn0033449
Cep135	778.31548229915	-0.442701953450077	0.154796842228852	-2.85989007964119	0.00423787869896462	0.0455050909478988	FBgn0036480
RpL27A	28962.674064123	0.868208010474123	0.303649294535124	2.85924593305351	0.00424649426439262	0.0455351862425398	FBgn0285948
CG14718	24.2060619989779	1.76929215988093	0.618806187129823	2.85920243959963	0.00424707656853607	0.0455351862425398	FBgn0037939
CG8188	2637.1118537481	-0.425392259476027	0.148790426849758	-2.85900288400657	0.004249749210555	0.0455351862425398	FBgn0030863
CG5968	12.0962525871427	2.23174404634535	0.780787624450899	2.85832405183786	0.00425885221298472	0.0456002903970254	FBgn0032588
wts	2045.78567172173	-0.636857484611253	0.22287501923874	-2.85746463101396	0.00427040223723264	0.0456607972476075	FBgn0011739
NLaz	1706.4780113932	0.371456258150844	0.129995600839241	2.85745252726055	0.00427056510599926	0.0456607972476075	FBgn0053126
CG32809	766.149955040505	-0.598084627404465	0.209326886720697	-2.85718015862188	0.004274231603202	0.045665133522373	FBgn0023531
ph-d	552.320998796227	-0.668940584509832	0.234170634398326	-2.85663736714297	0.00428154691841602	0.045665133522373	FBgn0004860
LanB1	1592.86956316926	-0.530860529091584	0.18585160793328	-2.85636769568419	0.00428518555742035	0.045665133522373	FBgn0261800
twin	4867.66318543785	-0.363612894901104	0.127302108686791	-2.8562990719637	0.0042861119350719	0.045665133522373	FBgn0011725
CG7442	171.097174833553	0.629424864166063	0.220375656268801	2.85614516059944	0.00428819030343618	0.045665133522373	FBgn0037140
SMC5	2172.71280037114	-0.32226301416821	0.112834284885359	-2.85607352849919	0.0042891579113281	0.045665133522373	FBgn0052438
wde	2606.30411438512	-0.502154902482276	0.175939008034527	-2.85414194437046	0.0043153245535818	0.0459112742935804	FBgn0027499
Lrrk	783.852510379514	-0.700698085303534	0.245563460513505	-2.85342975635823	0.00432500883304735	0.0459782803393697	FBgn0038816
CG3702	4495.10117935966	0.314565067979217	0.110248753732506	2.85323014845536	0.0043277266193977	0.0459782803393697	FBgn0031590
CG1550	1102.88743313182	0.327148008539972	0.114723349173414	2.85162533082485	0.00434963354471739	0.0461501637387421	FBgn0033225
lkb1	1460.84043790966	-0.335921281260506	0.11780113902367	-2.85159620734235	0.00435003202847752	0.0461501637387421	FBgn0038167
Spase25	2277.13668001413	0.308609107138884	0.108242889721882	2.85107971462901	0.00435710447047786	0.0461926663249465	FBgn0030306
CG10809	626.639593815873	-0.472814032118101	0.165877511632546	-2.85038054564916	0.00436669494255084	0.0462617857310327	FBgn0036052
Anp	53.6017577165028	1.44598184718548	0.507391905947175	2.84983230957574	0.00437422845502658	0.046309031394923	FBgn0000094
CG14883	1214.31796738651	-0.415741580325603	0.145904791967995	-2.84940319449412	0.00438013329987165	0.0463389804512404	FBgn0038432
CG5755	6.88258624381219	3.142882051227	1.10351662256389	2.84806045234269	0.00439865683077576	0.0464880602622008	FBgn0032664
CG9123	294.074032131329	-0.504802326527297	0.177252077821456	-2.8479346066441	0.00440039654390298	0.0464880602622008	FBgn0030629
wds	1946.7080764524	-0.258033383019106	0.0907446512389609	-2.84351065871219	0.004461951696201	0.0471053274725074	FBgn0040066
Ugt36Ba	76.0735979996883	0.964716501877532	0.339328005534722	2.84302057638097	0.00446881852523228	0.0471447836713055	FBgn0040262
LysP	1262.44165063967	0.441148008799571	0.155211049447095	2.84224615690096	0.00447968889030959	0.0472263912753771	FBgn0004429
ND-30	2854.93096668948	0.510829855495143	0.179768213201563	2.84160278615209	0.00448873796554793	0.0472886975181675	FBgn0266582
CG10962	301.674651873888	0.533348574738554	0.187730595751341	2.84103170612105	0.00449678413598507	0.0473403584965864	FBgn0030073
crp	2933.24614495099	-0.54039341945745	0.190234137754006	-2.84067531641581	0.00450181206995559	0.0473601947163973	FBgn0001994
ScpX	2294.48591336738	0.388918380960024	0.136959778737537	2.83965398122705	0.00451624925823695	0.0474789218948637	FBgn0015808
CG14642	82.6197147216162	0.889704213107474	0.313354422150616	2.83929043350099	0.00452139833825952	0.0474879080346958	FBgn0037222
CG7101	872.106371067101	0.550752255734493	0.193985004186385	2.83914861380377	0.00452340843211341	0.0474879080346958	FBgn0030963
east	4368.49697479382	-0.728367234116664	0.256608128042593	-2.83844178932542	0.00453343874772824	0.0475600659711183	FBgn0261954
Npc1a	2508.71390485571	0.260478982624991	0.0917804484671337	2.83806613473094	0.00453877773508723	0.0475829412519757	FBgn0024320
Txl	4485.8458384389	0.38704351827866	0.136396430954524	2.83763670038922	0.00454488804336044	0.0476138653499479	FBgn0035631
pros	379.522698656322	-0.96703941449884	0.340822255894808	-2.8373716732786	0.00454866276177525	0.047620295000795	FBgn0004595
CG8768	829.180698292874	0.42517309792277	0.149901431762545	2.83635114704092	0.00456322441111958	0.0477090694948825	FBgn0033769
CG12104	796.481311734539	-0.371162978205242	0.130860131507022	-2.83633352596261	0.00456347621255398	0.0477090694948825	FBgn0035238
CG7603	2785.10510825486	0.490697468386638	0.173051684193364	2.83555442221726	0.00457462202573572	0.0477618662680189	FBgn0036726
MRP	4511.27844428419	-0.531387152499212	0.187402631118384	-2.83553730984454	0.00457486711083646	0.0477618662680189	FBgn0032456
CG6512	3723.63265998437	0.250877706500132	0.0884885652615691	2.83514266231514	0.0045805225926688	0.047779277198633	FBgn0036702
CG42561	28.9241227450892	-1.1156494767909	0.393530145656641	-2.83497843584342	0.00458287789923828	0.047779277198633	FBgn0260763
CG32521	4507.15051763927	0.364938321771518	0.128755150501073	2.83435901671736	0.00459177137112195	0.047830178419026	FBgn0052521
CG15896	493.6993890046	0.515499814064199	0.181885712104416	2.83419630986882	0.00459411006786131	0.047830178419026	FBgn0029858
CG17124	1178.20716763034	0.467444408886718	0.164985608336471	2.83324353923898	0.00460782655843247	0.0479398529715368	FBgn0032297
Sfp93F	15.8824932105383	1.79553846000562	0.63386716872067	2.83267307191434	0.0046160569883796	0.0479827798274426	FBgn0261060
Sas10	1284.19595095311	-0.288059506998882	0.101697390964944	-2.83251619599739	0.0046183226518282	0.0479827798274426	FBgn0029755
mRpL2	1259.6097330979	0.513936334591708	0.181467373936391	2.83211424424897	0.00462413239284335	0.0480100306672537	FBgn0036135
mRpL45	1833.82298054762	0.440653807639689	0.155619140768341	2.83161702001464	0.00463132834264717	0.0480429083386908	FBgn0263863
Kmn2	273.825293325129	-0.516712305770868	0.182490037235404	-2.83145487610554	0.00463367712022023	0.0480429083386908	FBgn0266598
nec	3167.6914507919	0.617921667174878	0.218300106087763	2.83060635310207	0.00464598622091221	0.0481374019381309	FBgn0002930
CG31224	2964.21607082354	-0.689098449338363	0.243509619711869	-2.82986130138814	0.00465681871882213	0.0482164769752958	FBgn0051224
CG31740	100.740261897957	2.01418472633656	0.712336522703659	2.82757469558315	0.00469020720886307	0.0485288266493971	FBgn0051740
CG8818	1650.22232896575	0.354934850363542	0.125543285382519	2.82719103042499	0.00469583058349198	0.0485536635142805	FBgn0033751
CG5098	1325.37338528252	-0.720388162061533	0.255000319377918	-2.82504807766102	0.00472735221644746	0.048841233399911	FBgn0034300
CG34034	59.3167158774609	1.37740376720146	0.487600706152219	2.82486007469289	0.00473012675276935	0.048841233399911	FBgn0054034
Dtg	90.3882127549143	-0.890639458547143	0.315396121078475	-2.82387575186931	0.00474467740457455	0.048957921301312	FBgn0038071
CG7789	1470.89069900719	0.458839736554817	0.162555464795219	2.82266571064126	0.00476262022345351	0.0491094275607989	FBgn0039698
CG2701	1295.34465074369	0.332340178214814	0.11775863301049	2.82221498091957	0.00476931944831054	0.0491446972456067	FBgn0024973
lt	2421.60748045139	-0.391597665576222	0.138766161091419	-2.82199682182056	0.00477256502292217	0.0491446972456067	FBgn0002566
Dgp-1	1579.55344476642	0.314779364825074	0.111555562810025	2.82172719043273	0.00477657911774692	0.0491524347055037	FBgn0027836
CR44127	24.0468620652095	1.08925370907166	0.386240830279253	2.82014127891173	0.00480025102533969	0.0493623083254214	FBgn0264958
MED10	765.198334386673	-0.293227327505532	0.104002059893738	-2.81943769003356	0.00481078701125969	0.0494369074519968	FBgn0036581
CG4502	2311.44463056676	-0.367865768839843	0.130574535052911	-2.81728568813803	0.00484314246149784	0.0497230504815775	FBgn0031896
Camta	995.292248888134	-0.614649930899761	0.21818169721295	-2.81714707856475	0.00484523319661173	0.0497230504815775	FBgn0287478
dlp	1588.4463529861	-0.516618716848066	0.18359722927996	-2.81386989811428	0.00489490346021395	0.050198584498382	FBgn0041604
CR44116	5.67636828010126	1.65655676949309	0.588892201314961	2.8130051065273	0.0049080871719878	0.0502995464258478	FBgn0264947
Hsp68	297.980282417376	0.518751676101768	0.184488499385966	2.81183747403406	0.00492593864007348	0.050448175127605	FBgn0001230
CG5568	2065.66121850895	-0.311025211838726	0.110656618366561	-2.81072398948995	0.00494301694488865	0.0505886890453448	FBgn0035641
CG2926	4100.63782437056	-0.694379490915382	0.247130945150354	-2.80976342518709	0.0049577928082047	0.0507054641246462	FBgn0037344
yki	1187.8037075632	-0.370455920704385	0.131925013772312	-2.8080794544676	0.00498379288368411	0.0509367976883996	FBgn0034970
TSG101	2227.91421732237	0.243035111483112	0.0865966836940987	2.80651753757257	0.00500801863202833	0.0511496953840724	FBgn0036666
CG17163	1802.54802478753	-0.349871250766056	0.124704446766494	-2.80560364796919	0.00502224263149849	0.0512290863181628	FBgn0039942
sPLA2	204.045128052465	0.611654489185157	0.218013470319777	2.80558117940142	0.00502259279733995	0.0512290863181628	FBgn0033170
CG10555	2179.80510475414	-0.548136517427613	0.195487139231179	-2.80395180769103	0.00504804498328427	0.051436847741685	FBgn0030034
FK506-bp1	7488.42806837889	-0.367524832487332	0.13107908812553	-2.80384032070291	0.00504979076070044	0.051436847741685	FBgn0013269
OstStt3	4021.05045756829	0.234497196839014	0.0836630520167638	2.80287643333914	0.00506490707024298	0.0515559628467638	FBgn0011336
CG11384	2.62687189985423	2.50593265772687	0.894284730603936	2.80216420114267	0.00507610302695013	0.0516350385557081	FBgn0040363
CG31183	426.102974375001	0.396770549204492	0.141626967703586	2.80151835231622	0.00508627480429245	0.0517035964417448	FBgn0051183
CG32448	132.6170875751	-0.514032151538755	0.183545882483908	-2.80056487556359	0.0051013252392079	0.0518216215297822	FBgn0052448
thoc6	922.955967632596	-0.34660352945237	0.123785911328294	-2.80002405550936	0.00510987985324153	0.0518735444670375	FBgn0036263
CG32350	2988.41811151079	0.357894102484588	0.127858998660123	2.79913112283907	0.00512403251499854	0.0519477371255484	FBgn0052350
CG11841	469.863447993614	0.531662040833945	0.189938464178442	2.79912782876071	0.00512408479047892	0.0519477371255484	FBgn0039628
CR46060	2.42264840358866	-3.20729979861104	1.14616923091075	-2.79827769941311	0.00513759207026889	0.0520496466298593	FBgn0267729
ana3	2394.88463092794	-0.409958510977488	0.146685312395055	-2.79481636084587	0.00519292039998428	0.0525748291839806	FBgn0266111
ctrip	8744.54038534689	-0.633714064329372	0.226788222051567	-2.7942988334962	0.00520123900866304	0.0526236841272725	FBgn0260794
Kap3	1373.03494168394	-0.561390147664598	0.200934686544622	-2.79389366424761	0.00520776000154936	0.0526542982706987	FBgn0028421
CG5561	6.1761654407809	3.70320632903345	1.32572536156905	2.79334350566437	0.00521662634881569	0.0527085687088587	FBgn0031333
CG34376	917.485415977148	0.484974898126333	0.17364291728296	2.79294373600071	0.0052230775838442	0.0527383805634134	FBgn0085405
CG8774	1318.47750020199	0.573027223311865	0.205205900026839	2.79245003792248	0.00523105452415184	0.0527835474925301	FBgn0038136
ZnT77C	358.558308400311	-0.48633658033424	0.174275494287656	-2.79061942886532	0.00526072879949816	0.0530294956531535	FBgn0037000
VhaM8.9	6894.04365351814	0.345847965394959	0.123953735903841	2.79013748858086	0.0052685663234092	0.0530294956531535	FBgn0037671
CG5397	661.501361988028	0.414772723920255	0.148677036844504	2.78975645952678	0.00527477024904666	0.0530294956531535	FBgn0031327
CG13993	1184.54481912756	-0.380348181814394	0.136339239287554	-2.789719113895	0.00527537866660421	0.0530294956531535	FBgn0031776
CecA2	123.420262373059	-1.77728190394461	0.637104750696717	-2.78962274571181	0.00527694894480078	0.0530294956531535	FBgn0000277
Oatp74D	630.983609093166	0.475809457145157	0.17056992666615	2.78952724225789	0.00527850554913493	0.0530294956531535	FBgn0036732
Pi4KIIalpha	2724.59144594348	0.207657544484344	0.0744444010481694	2.78943132808576	0.0052800692651663	0.0530294956531535	FBgn0037339
Pi3K59F	790.86757379456	0.314251393852505	0.112777438201916	2.78647395137555	0.0053284900452706	0.0534801482558305	FBgn0015277
CG10581	55.3660757403192	0.834450239260609	0.299528067765964	2.78588329128677	0.00533820876404783	0.0535420206593745	FBgn0037046
faf	6848.90677686206	-0.610192981389071	0.219111039887901	-2.78485731116629	0.00535512829675613	0.0536759865539794	FBgn0005632
Gmer	788.67797905784	0.356336769139559	0.127970629109079	2.78451994508697	0.00536070240267477	0.053696131447005	FBgn0267823
CG4631	13.6390389572986	1.71624473906149	0.616449215825842	2.78408130791809	0.00536795758697244	0.0537058814942655	FBgn0032590
tld	90.2579608883574	1.10269547890476	0.396078868301783	2.78403006863924	0.00536880567742209	0.0537058814942655	FBgn0003719
CG9259	2856.68682288108	0.528892259063531	0.190023983194204	2.7832921411978	0.00538103295996353	0.0537924761392505	FBgn0032913
CG13506	1746.05114842762	0.338496671706001	0.121632277713447	2.78295102311136	0.00538669369937313	0.0538133558229816	FBgn0034723
CG5589	815.070268833621	-0.295500939528723	0.10620871143853	-2.78226649703541	0.00539806940233837	0.0538515867521843	FBgn0036754
eIF-3p66	8860.00421838693	0.303354455736124	0.109037669513363	2.78210692772508	0.00540072429859346	0.0538515867521843	FBgn0040227
Art4	2990.71909314815	-0.40757728049759	0.146501148199023	-2.78207567318102	0.00540124444623634	0.0538515867521843	FBgn0037770
CG5973	2973.47514564805	0.279059301780348	0.100328160006423	2.7814653608965	0.00541141051837637	0.0539172615471826	FBgn0031914
CG33306	1366.56028886055	0.666911109244679	0.23981024937319	2.78099501997031	0.00541925684777554	0.0539597517592456	FBgn0053306
cdm	2138.42263926468	-0.379433086617547	0.136452780542214	-2.78069149715981	0.00542432573253415	0.0539745489832411	FBgn0261532
Tsp97E	1748.77725145916	-0.330522069139896	0.118874861416401	-2.78042022679738	0.00542885961753522	0.0539840066918601	FBgn0039465
CR44179	98.2938637873466	0.786752131174309	0.283031110294067	2.77973728879797	0.00544028907381314	0.0540612732417409	FBgn0265068
CG11696	1309.2138378328	0.351655692815986	0.126516363655049	2.77952734853166	0.00544380693712054	0.0540612732417409	FBgn0030314
Hrb98DE	7527.54423659115	-0.361129382023756	0.1299824476455	-2.77829344319367	0.00546452440223154	0.0542312649009342	FBgn0001215
stan	496.993431555572	-0.84836291293622	0.305468137314381	-2.77725500405662	0.00548201508219236	0.0543690304234548	FBgn0024836
tinc	68.4859921099118	-0.822988002755455	0.296450880692265	-2.77613613706808	0.00550091696783327	0.0545206013950054	FBgn0261649
CG7339	490.198655680222	-0.402393810559507	0.145147429085881	-2.77231097439155	0.00556598353371875	0.0551066285101825	FBgn0036188
Vha36-1	5701.27664758623	0.504661847789673	0.182041809534339	2.77223045123861	0.00556736067656806	0.0551066285101825	FBgn0022097
CycB3	5092.41394518281	-0.402529244987219	0.145251712423673	-2.77125300810992	0.00558410187938205	0.0552276930257908	FBgn0015625
CG12608	1109.28984940705	-0.30813575304308	0.111197778190984	-2.77106034001732	0.00558740716530759	0.0552276930257908	FBgn0030630
usp	2175.38836777607	-0.4530161114178	0.163492081938603	-2.77087493196107	0.00559058956948761	0.0552276930257908	FBgn0003964
CG10910	1426.77995612326	-0.440957338787787	0.159157219783811	-2.77057703940013	0.0055957061191403	0.0552420135549467	FBgn0034289
CG8891	937.698651587387	-0.397302392775473	0.143435653857485	-2.76989982679081	0.00560735352586703	0.0553207471297883	FBgn0031663
Mical	2851.1324687301	-0.536513146067272	0.1937268099885	-2.76943158305822	0.00561541965419651	0.0553640687764859	FBgn0053208
CG12301	1340.7614109946	-0.359224375055456	0.129760855911011	-2.76835700977349	0.00563397021597359	0.0555106352541806	FBgn0036514
l(1)G0020	1320.77228024371	-0.398081970184745	0.143819807405362	-2.76792173043825	0.00564150024494126	0.0555484975098301	FBgn0027330
CG7280	863.766374539002	-0.331349524386169	0.119721058711625	-2.76767953735107	0.00564569394653029	0.0555534809304238	FBgn0030966
pad	418.553092674893	-0.733843958332269	0.265239819052414	-2.76671866597547	0.00566235966836145	0.0556811020912959	FBgn0038418
imd	492.471716243973	0.310684878040962	0.112351847419191	2.7652849968882	0.00568730828520947	0.0558899538921596	FBgn0013983
CG3690	801.865177085319	0.553721670506795	0.20030766326548	2.76435589872023	0.00570352929391665	0.0560128219118999	FBgn0040350
CG45071	797.21892025306	-0.41152234462655	0.148912116441807	-2.76352491966204	0.00571807259003269	0.0561190642142296	FBgn0266441
grk	499.885797282057	-0.561375132841418	0.20326516827318	-2.76178716506387	0.00574859387706579	0.0563812530271688	FBgn0001137
CG7110	1370.53476101004	-0.414507374416329	0.150097999226963	-2.76157827919847	0.00575227254581869	0.0563812530271688	FBgn0032521
Nup107	2452.96998930448	0.343751928895049	0.12451170545964	2.76080010008757	0.00576599567487106	0.0564790148517116	FBgn0027868
Neu2	2.61982360704246	-5.74456310935555	2.08121947757991	-2.76019092231227	0.00577675907126169	0.0565325874055728	FBgn0037085
CG10086	469.077459626987	0.501230428554843	0.181600890970619	2.76006591088772	0.00577897010319164	0.0565325874055728	FBgn0037517
RpS5b	16376.4687274266	0.617711696899803	0.223865591702839	2.75929718453454	0.00579258306953888	0.0566289837395219	FBgn0038277
Adgf-C	99.1074073916202	0.684591466295628	0.248132154378359	2.75897925446512	0.00579822157064663	0.0566473462787234	FBgn0038173
CG42751	22.8097866559832	1.05971959310439	0.384543142500833	2.75578856045287	0.00585508328024659	0.05716580014058	FBgn0261805
PGRP-LE	862.862955057362	-0.297211791857963	0.107868841324992	-2.75530716940317	0.00586370570747441	0.0572129057533044	FBgn0030695
E(bx)	8140.6596180808	-0.615321703946968	0.223340941028503	-2.75507795889712	0.00586781522836771	0.0572159458999091	FBgn0000541
Mst87F	42.8503459785996	1.44994149285358	0.527038144120633	2.75111300582013	0.00593931504530508	0.0578756669841662	FBgn0002862
CG3397	74.0466458846493	0.88676549972159	0.3223652805865	2.75080957263214	0.00594481905087716	0.0578918545581541	FBgn0037975
CG17111	681.07621431735	0.756529019518492	0.275221035596859	2.74880522078497	0.00598129180084108	0.0582094063176169	FBgn0039048
Pbgs	874.105509143004	0.493017339002691	0.179410670117154	2.74798226148285	0.00599632530773685	0.0583180379348326	FBgn0036271
ATPsynO	6721.83398242424	0.465531408903988	0.169431096368566	2.74761492359886	0.00600304667920289	0.0583457407885106	FBgn0016691
CG14499	2664.40362180774	-0.601677711804099	0.219004553630109	-2.74732968712747	0.00600827047966889	0.0583588618802139	FBgn0034317
CG3104	270.879568445564	-0.455075044947993	0.165677139282778	-2.74675822456875	0.00601874852823238	0.0584229681558123	FBgn0031473
Nup214	3062.30914202748	-0.490604692120918	0.178640357542091	-2.74632618782866	0.00602668106027744	0.05846229888801	FBgn0010660
ena	1892.38116371869	-0.506877972510993	0.184626247922658	-2.74542746881434	0.00604321242586843	0.0585849389933771	FBgn0000578
fra	1003.61606971865	-0.465588370430684	0.169604044247722	-2.7451489880197	0.00604834318710268	0.0585969711342134	FBgn0011592
holn1	674.172826092739	-0.401187342845032	0.146178510834756	-2.74450287223506	0.00606026241384086	0.058637488472456	FBgn0032250
Ser7	834.33394222088	0.694014931267925	0.25287478816883	2.74450029713745	0.00606030996027971	0.058637488472456	FBgn0019929
shot	7380.47789493687	-0.608414682776415	0.221778636252625	-2.74334215890559	0.00608172784230302	0.058806951183758	FBgn0013733
Ranbp9	3366.098869932	-0.270318195230212	0.098548031806382	-2.74300957893617	0.00608789095584047	0.0588173399721698	FBgn0037894
CG5532	1038.84869153943	-0.370712136283643	0.135161933312503	-2.74272590808931	0.00609315216835413	0.0588173399721698	FBgn0034902
l(3)psg2	1735.0059018964	-0.715119972998911	0.260740280340762	-2.74265246652461	0.00609451494832772	0.0588173399721698	FBgn0035617
CG30499	3256.81184552828	0.521067008368226	0.190325745250094	2.73776418257828	0.0061858414381883	0.0596605001704909	FBgn0050499
CG8184	5200.09816238061	-0.673855545993978	0.246233147213989	-2.73665651281451	0.00620670621696185	0.0597935262810521	FBgn0030674
dgrn	1196.57610698226	-0.344670893117709	0.125949475287839	-2.73658061957	0.0062081381076575	0.0597935262810521	FBgn0037384
Arp3	3612.57334982416	0.328063878846181	0.119888847270177	2.73640031008779	0.00621154122999313	0.0597935262810521	FBgn0262716
CG5613	374.153360748571	0.431656951021367	0.157772268353079	2.73594945123918	0.00622005799461726	0.0598372756634157	FBgn0030839
CG15098	9427.17709281997	0.474309588136134	0.173434941716291	2.73479832519575	0.00624185057933932	0.0599730752331405	FBgn0034398
CG7369	1509.04244744064	-0.424049516719083	0.155061125274338	-2.73472487684354	0.00624324339953558	0.0599730752331405	FBgn0037188
Abl	2209.07636526569	-0.613493151451878	0.224346933232842	-2.73457337977138	0.00624611716168586	0.0599730752331405	FBgn0000017
fan	15.8887814672047	1.42584615043181	0.521610255798584	2.73354700100526	0.00626561802027098	0.0601219971180779	FBgn0028379
La	4192.85146384017	-0.257532220004692	0.0942335054396648	-2.73291563126221	0.00627764104688576	0.0601707364383134	FBgn0011638
Reph	2354.85032551588	-0.506899868122746	0.185490952868145	-2.73274712477795	0.00628085338551222	0.0601707364383134	FBgn0021800
4E-T	3064.78429678553	-0.340198536391673	0.124493940592008	-2.73265136257975	0.0062826796161611	0.0601707364383134	FBgn0052016
Prosbeta3	4329.01472541955	0.362914733841014	0.132839158256237	2.73198609961814	0.00629537969671053	0.0602540629802694	FBgn0026380
Ssk	2050.30188277066	0.38810610249569	0.142076067753063	2.73167823852109	0.00630126467981948	0.0602720967628448	FBgn0036945
Klc	2583.9471456786	-0.262396373020561	0.0960651184176102	-2.73144276864244	0.00630576919501898	0.0602769117531478	FBgn0010235
CG31296	5.11269792969687	1.90564424748168	0.697817566920995	2.73086310493733	0.00631687045565096	0.0603447390072174	FBgn0051296
CG9897	820.282926495261	0.501389846107553	0.183647483361926	2.7301754259242	0.00633006315007299	0.0604324469935675	FBgn0034807
CG31549	2196.57376383308	0.547033576076879	0.200404105310425	2.72965254493927	0.00634011088684984	0.0604900383219714	FBgn0051549
CG10600	2414.45310515952	-0.611512714668217	0.22409837355213	-2.72876908910705	0.00635712008582475	0.0606092488996465	FBgn0032717
kuz	2644.31689374444	-0.457028708399764	0.167496543548851	-2.72858590820097	0.00636065200865191	0.0606092488996465	FBgn0259984
KLHL18	683.217949202839	0.306977950139444	0.112519281296541	2.72822530149666	0.00636761004995425	0.0606371968410625	FBgn0037978
l(1)1Bi	1295.5677399111	-0.437394226162783	0.160359385876935	-2.72758731128127	0.00637993709083893	0.0607162048474343	FBgn0001341
CG6195	1755.36800236679	0.532978681866236	0.195447307922275	2.72696865222717	0.00639191112487433	0.0607917557425706	FBgn0038723
RpS9	25477.3675089674	0.722914012340867	0.265170375784194	2.72622464030146	0.00640633812159906	0.0608905260579746	FBgn0010408
CG43315	10.4163542228058	1.45976737018686	0.535681559545174	2.72506556213414	0.00642887197295247	0.0610661767166009	FBgn0263020
CG8664	28.485476999597	-0.909820039003487	0.33409544687369	-2.72323387677731	0.00646462752217125	0.061362656009241	FBgn0030836
qin	560.175994676314	-0.660739233799233	0.242646769032923	-2.72304979140103	0.00646823084916526	0.061362656009241	FBgn0263974
Sema-1a	657.843491883487	-0.669339874955469	0.245871819957294	-2.72231228073119	0.00648268516923006	0.0614610774540282	FBgn0011259
CG6041	256.370709184472	0.609353800216344	0.223866698753474	2.72194928325349	0.00648981014675091	0.0614899307300645	FBgn0029826
CG3168	8803.47713083719	0.377687686880743	0.138788198564901	2.72132422487008	0.00650209541080727	0.0615676099081154	FBgn0029896
Sirt7	669.995934126237	-0.36472522972488	0.134052258115115	-2.72076901093064	0.00651302545010036	0.0616323670890464	FBgn0039631
Tbp	951.702498828366	-0.341667742685426	0.125649531058728	-2.71921223904713	0.00654376052306311	0.0618843391587858	FBgn0003687
CaBP1	4329.91468869597	0.289522268488335	0.106495738531681	2.71862773553335	0.00655533391404421	0.0619548967472246	FBgn0025678
CG14109	328.25298642454	0.42340899687812	0.155775884560774	2.71806511047563	0.00656649148780204	0.0620078703795359	FBgn0036364
trol	4887.93072052808	-0.507326095775698	0.186698709197041	-2.71735191934438	0.00658065952388747	0.0620078703795359	FBgn0284408
CG16972	884.8258703965	-0.677399899825235	0.249289910132687	-2.71731775852734	0.00658133884157917	0.0620078703795359	FBgn0032481
CG9257	950.084909592934	-0.327247066397226	0.120436512173638	-2.71717488734164	0.00658418064338027	0.0620078703795359	FBgn0032916
Amph	2961.30700004709	-0.364790244083282	0.134259545382623	-2.71705257934305	0.00658661430648624	0.0620078703795359	FBgn0027356
CG31875	462.814278870138	-0.417947492853549	0.153826782178119	-2.71700081699427	0.00658764450821514	0.0620078703795359	FBgn0051875
CG7504	1652.89483449652	-0.637703098514479	0.234733285847528	-2.71671355092223	0.00659336446389367	0.0620078703795359	FBgn0035842
CG14509	229.959099698843	-0.703056159691524	0.25879161601074	-2.71668831675887	0.00659386713229449	0.0620078703795359	FBgn0039647
RhoGAP93B	1505.98731264904	-0.585631232809209	0.215698400916931	-2.71504670558382	0.00662664241504203	0.0622772102199677	FBgn0038853
Su(var)2-HP2	2436.949691247	-0.731534642059276	0.269516565190877	-2.71424742127145	0.00664265333833534	0.0623887609364226	FBgn0026427
Grip91	1545.34900865494	-0.337263387295856	0.124282470887392	-2.71368427814279	0.00665395485839898	0.0624559688110783	FBgn0001612
CG43886	46.9598181855524	0.863370561174989	0.318412879320909	2.71148127869806	0.00669833234857795	0.062797525629461	FBgn0264478
CG34211	29.4293162891542	-1.06267310433799	0.391918568049307	-2.71146404118392	0.00669868062970752	0.062797525629461	FBgn0085240
CG4461	2255.13135402856	0.330558696244776	0.121967863479149	2.71021141811905	0.00672403328697415	0.0629959959379761	FBgn0035982
CG8960	10.019038320181	-2.20613063833094	0.814558493892951	-2.70837595442331	0.00676133822937458	0.0633030473067707	FBgn0035315
GATAd	2028.44969085054	-0.353880089753246	0.130671109456174	-2.70817391255053	0.00676545598007346	0.0633030473067707	FBgn0032223
CR45046	169.964656033753	0.878900148749862	0.324559338065249	2.70797985351193	0.00676941315706656	0.0633030473067707	FBgn0266406
CG31272	1215.76000391692	0.582724365635943	0.215246599345713	2.70724075273317	0.00678450367051764	0.0634048063252781	FBgn0051272
CG1074	1372.17702098503	-0.314475413595256	0.116173851415272	-2.70693800510358	0.00679069371189738	0.0634233110785704	FBgn0037250
porin	22012.0741976552	0.447042321786461	0.165225491981394	2.70564981484093	0.00681708910090897	0.0636303886649279	FBgn0004363
CG34445	96.3679981746647	0.736289138502534	0.27222130871196	2.70474468727798	0.00683569053476459	0.0637337794305292	FBgn0085474
Wwox	505.568513547656	0.348985590493732	0.129029355293994	2.70469917251441	0.00683662711979656	0.0637337794305292	FBgn0031972
Asx	1201.94005865978	-0.638214983954033	0.235984695853607	-2.70447615954702	0.00684121786038049	0.0637371348587706	FBgn0261823
CG2076	3002.04848754939	0.33476674902435	0.123865244378206	2.70266894240473	0.00687852186515224	0.0640327364631493	FBgn0030263
Obp56a	280.825054949459	-0.645422841312948	0.23882192400952	-2.70252760080444	0.00688144708488806	0.0640327364631493	FBgn0034468
CG9825	251.754408123956	0.609198070150679	0.225439955009547	2.70226309318098	0.0068869243638237	0.0640441453956815	FBgn0034783
CG3408	1436.58015636552	-0.428742035981651	0.158677022538334	-2.70197933590589	0.00689280460834915	0.0640592852713016	FBgn0036008
vfl	2324.20082806523	-0.864478970743759	0.320008802411118	-2.70142247410168	0.00690435745581577	0.0640883527195441	FBgn0259789
CG4000	1429.71945131107	0.393063379417541	0.145503895335571	2.70139420330316	0.00690494443528165	0.0640883527195441	FBgn0038820
santa-maria	700.611869419374	0.401327562577785	0.148601531707306	2.70069600203223	0.00691945524496203	0.0640883527195441	FBgn0025697
AIF	3057.82404757531	-0.351620508931598	0.130198968618968	-2.70063974132259	0.00692062571052653	0.0640883527195441	FBgn0031392
srpk79D	616.267857264839	-0.558076374004654	0.206648792398154	-2.7006031224678	0.00692138763629451	0.0640883527195441	FBgn0025702
CG18265	16.504819778398	-1.19599855546008	0.442877020195125	-2.70052068841399	0.0069231031112298	0.0640883527195441	FBgn0036725
CG12056	300.283364200067	0.459549063221472	0.170178435078072	2.70039539974995	0.00692571113358233	0.0640883527195441	FBgn0030099
CG4377	433.026203128135	-0.496735414635181	0.184101874502998	-2.69815511643307	0.00697249433151976	0.0644816618197331	FBgn0034664
CG16833	3503.84114145063	-0.279235885923291	0.103505828881573	-2.69777933224205	0.00698036946497339	0.0645148871103215	FBgn0026147
CG5493	352.340390694864	0.550527288529847	0.204162865155614	2.69651039678656	0.00700702101902139	0.0647215031585268	FBgn0034364
Rpn7	4238.07944352508	0.322113602324656	0.119466439781969	2.69626853292462	0.00701211126219125	0.0647288334343818	FBgn0028688
CG14438	2578.94563903129	-0.717850926444295	0.266289067851883	-2.69575815573316	0.00702286350947568	0.0647824065275148	FBgn0287725
CG14997	984.42271555289	0.297652380345763	0.110422183968479	2.69558497802153	0.00702651525164018	0.0647824065275148	FBgn0035515
Edem1	1350.16273697952	-0.363791962467516	0.134990827970706	-2.69493837423134	0.00704016504976445	0.0648685544187777	FBgn0023511
CG8778	1793.13387258199	0.438078555684213	0.162598937916819	2.69422765792186	0.00705519572775504	0.0649673127375487	FBgn0033761
ade5	6074.28043956815	0.446187712960862	0.165676323142399	2.69312901504558	0.00707848722619133	0.0651419731597876	FBgn0020513
CG10194	466.962429593961	-0.322068218583674	0.119638480684962	-2.69201194080491	0.0071022402382087	0.0653206649503138	FBgn0032790
Hr78	1820.54588916532	-0.235072172348801	0.087337548180165	-2.69153619774029	0.00711237795510372	0.0653739926135677	FBgn0015239
CG11137	3472.63991912672	0.623633379753564	0.231733085199454	2.69117109115774	0.00712016690290423	0.0654056795074709	FBgn0037199
DnaJ-1	4879.86449849986	-0.294227140303045	0.10934166867577	-2.69089674473063	0.00712602467025885	0.0654195988162398	FBgn0263106
CG10365	1959.35649183913	0.343870153713751	0.127864018935531	2.68934260456125	0.00715928997882023	0.0656849595194439	FBgn0039109
CG9990	1958.8032940099	0.274919474124232	0.102346569152161	2.68616209025534	0.00722780158226697	0.0662494195471882	FBgn0039594
Naa60	956.734370211842	-0.450929804537017	0.167876623402324	-2.68607859389894	0.00722960808068884	0.0662494195471882	FBgn0036039
pix	10137.4498922014	0.270210619094566	0.100610954121887	2.68569780947724	0.00723785174020679	0.0662846422287023	FBgn0086706
CG6421	143.507220691633	-0.540161189256472	0.201159028251104	-2.68524457466655	0.00724767488461759	0.0663342783333925	FBgn0025827
CG10189	401.105785654892	0.533991512059847	0.198905803455006	2.68464520785407	0.0072606835797627	0.0664129921852611	FBgn0032793
CG5770	141.39623498124	-0.646551955216425	0.240887693651672	-2.6840389619544	0.00727386289017301	0.0664931701701799	FBgn0034291
Chd3	1716.59543054655	-0.411947933415379	0.153510485739297	-2.68351657824196	0.00728523631589738	0.0665567526373523	FBgn0023395
CG3603	828.398367707175	0.623895232820092	0.23262460344743	2.68198300426586	0.00731871778939162	0.066822111210415	FBgn0029648
Psn	1954.47478455837	0.246853511070971	0.0920869195084385	2.6806577132635	0.00734776309885146	0.0670466693423363	FBgn0284421
CG32695	602.202219363302	0.475950916104658	0.177595268947179	2.6799751982482	0.00736276152306479	0.0671428585623312	FBgn0052695
CG31913	2.42312053941439	2.76630598720643	1.03257586046692	2.67903414472185	0.00738348643089038	0.0672911210413573	FBgn0051913
CG4406	1616.37156720804	0.44420223634332	0.165842674996015	2.67845556853201	0.00739625442999276	0.0673667309479087	FBgn0023545
CG18131	22.0951139881357	-1.06014657408272	0.396139607110734	-2.67619433920017	0.00744634533243762	0.0677674235238227	FBgn0031343
mRpS31	1317.96353271448	0.355026403646884	0.132667385160089	2.67606392647655	0.00744924350185532	0.0677674235238227	FBgn0036557
CG11030	1432.27607379368	-0.263278873114771	0.0983937239581703	-2.67576896699934	0.00745580213511209	0.0677861551994349	FBgn0031736
CG7692	746.84442617127	-0.531732575345247	0.198813592618525	-2.67452827717627	0.00748344649652389	0.0679844459378906	FBgn0036714
CG31248	195.688944102801	0.607614194017668	0.227197699909357	2.67438532282714	0.00748663762435848	0.0679844459378906	FBgn0051248
CG7408	670.195941837584	0.30390954063951	0.113804280007923	2.67045791791268	0.0075747865830417	0.0687434698033272	FBgn0036765
CG10298	5.64987259372158	3.94034505561826	1.47638508052376	2.66891416582209	0.00760968943798216	0.0690186462270928	FBgn0037432
CG15475	5.32530832728025	1.9364050088805	0.725644861181681	2.66852990004939	0.00761839972262275	0.069056072094652	FBgn0032867
betaggt-I	1073.4988432192	-0.333814464626854	0.125180654804475	-2.6666617549513	0.00766087308359186	0.0693993102852142	FBgn0015000
Acp36DE	215.35528031169	1.76284197223662	0.661182654871707	2.66619512663816	0.00767151522182292	0.0694539524139197	FBgn0011559
insv	869.345630511135	-0.341910977070265	0.128278887878034	-2.66537216471155	0.00769031636235864	0.069582351951311	FBgn0031434
CR42862	13678.6680383621	-0.475203521785146	0.178318369702518	-2.66491625387732	0.00770074973027437	0.0696349307842637	FBgn0262109
Pitslre	3393.88866293141	-0.546273974560387	0.205022837585815	-2.66445426759708	0.0077113350713478	0.0696888199459236	FBgn0016696
CG17107	86.6049708681388	-0.989813226302374	0.371556566872142	-2.66396375290813	0.00772258834535046	0.0697486771119332	FBgn0032281
CG14265	2.67982639875242	-4.93573789406648	1.85352594853238	-2.66289117666499	0.00774724642808751	0.0699294592205742	FBgn0040393
CG3817	404.788426870346	-0.454377683602607	0.170658902522481	-2.66249036461928	0.00775647902367959	0.0699708721507383	FBgn0038275
gus	6660.24404963495	-0.301324306997355	0.11318561621058	-2.6622137784429	0.00776285585828856	0.0699864892310695	FBgn0026238
CG6231	1021.14302200283	0.353495978848908	0.132803806130665	2.66179102202165	0.00777261179975073	0.0700027110669146	FBgn0038720
CG1291	1052.19528092277	0.33344586922754	0.125273967289799	2.66173313132306	0.00777394859707588	0.0700027110669146	FBgn0035401
CG8520	2195.28262872574	0.468819014773617	0.176183487323303	2.66097022993601	0.00779158457807486	0.0701011516616484	FBgn0033734
CG15126	191.150010706695	0.56193822265905	0.211194637811515	2.66075989656784	0.00779645315146409	0.0701011516616484	FBgn0040729
qkr58E-2	2580.86848600422	-0.348764228770459	0.131082004994009	-2.66065680629769	0.00779884037072173	0.0701011516616484	FBgn0022985
CG17374	6992.34539270839	-0.429790820896693	0.161550486557256	-2.66041180101534	0.00780451648585327	0.070110340405116	FBgn0287184
CG32017	338.084837941183	-0.598920922769269	0.225198663675914	-2.6595225433095	0.00782514931067112	0.0702537987874019	FBgn0052017
CG17683	2583.83578558317	-0.317102059598534	0.11929125266082	-2.65821719971496	0.00785552480444314	0.0704845033823323	FBgn0262115
Obp56e	962.858309717824	0.471352423183409	0.177393503275257	2.65710082094734	0.00788158681546107	0.0706762531993577	FBgn0034471
CG10011	459.562878052619	-0.643744206103995	0.242330347598349	-2.65647374538071	0.00789625992399354	0.0707657083610724	FBgn0039590
CR44966	21.1676319968343	-1.14288159561067	0.430267732043263	-2.65621033253722	0.00790243088573389	0.0707789068332824	FBgn0266281
elg1	3130.89727660668	-0.452988321331598	0.170590333502489	-2.65541611902053	0.00792106304720993	0.07090363327761	FBgn0036574
Yippee	781.89764233991	-0.423469579668997	0.159508030967732	-2.65484801674132	0.00793441479172123	0.0709623536569244	FBgn0026749
CG11920	942.428074869278	-0.315982930369833	0.119030429611161	-2.65463992192636	0.00793931055259999	0.0709623536569244	FBgn0039274
CG13896	157.529883976112	-0.566296410811272	0.213331591951333	-2.65453609393427	0.00794175428248089	0.0709623536569244	FBgn0035159
CG31473	25.6904508543453	1.03012968912127	0.388171056126818	2.65380345304447	0.00795901711623696	0.0710522468357666	FBgn0051473
Mnt	3156.7444705116	-0.705820877333348	0.265975245820668	-2.65370890120069	0.00796124743835208	0.0710522468357666	FBgn0023215
Mrtf	1499.70681945805	-0.617358026842604	0.232710054602577	-2.6529065445708	0.00798019624693446	0.0711791926939417	FBgn0052296
obst-A	51.9235576891078	-0.88584191140102	0.333957670739103	-2.65255746167024	0.00798845294344418	0.0712106766822406	FBgn0031097
CG15747	543.163168989583	-0.407981494254586	0.153918390361966	-2.65063514044778	0.00803405791832759	0.0715748566171527	FBgn0030474
5-HT1B	66.9755591004249	0.816430632443711	0.30812607896466	2.64966417379215	0.00805718153377056	0.0717384396018047	FBgn0263116
CG17244	913.859533169274	0.541007783011266	0.204257827101743	2.64865141614271	0.00808136387410223	0.0718639390891445	FBgn0039031
Parg	1131.31673300235	-0.349573146339751	0.131985059215566	-2.64858119864012	0.00808304291390051	0.0718639390891445	FBgn0023216
CG31883	24.7982688474537	1.51285496984314	0.571217429172312	2.64847480588127	0.00808558757093262	0.0718639390891445	FBgn0032122
Gel	8728.4862818378	0.390016507662261	0.147276940715835	2.6481844731877	0.00809253527471025	0.0718832806093808	FBgn0010225
RASSF8	2371.81658226336	-0.344659782695441	0.13020342471172	-2.6470869215502	0.00811884815988955	0.0720745123917125	FBgn0261986
CG13284	1524.6058097342	0.378100203344412	0.142872658644788	2.64641399502792	0.00813501885904955	0.0721755354014025	FBgn0032614
CG31664	134.488614789919	0.731829277862674	0.276657264813979	2.64525595723918	0.00816291448533394	0.0723804041916162	FBgn0051664
sro	157.954364895551	0.537379577320034	0.2031895599572	2.64472041493288	0.00817584393147754	0.0724133928621748	FBgn0262112
br	256.405322963442	-0.788060191715515	0.297979779262058	-2.64467674171427	0.00817689912948122	0.0724133928621748	FBgn0283451
CG7730	1413.81481769966	-0.36893410100481	0.139509712186934	-2.64450478193562	0.0081810550714518	0.0724133928621748	FBgn0036689
Nmdmc	2202.60921303096	0.595762011610518	0.225398453749195	2.64315039300772	0.00821385422159895	0.0726610181141445	FBgn0010222
CG8907	953.196287206972	0.353481092071412	0.133753271521162	2.64278464407867	0.00822273169633947	0.072696862092344	FBgn0038466
Rrp47	950.611274929202	-0.299882554566415	0.113511015192332	-2.64188064971753	0.00824471033617837	0.0728484229997227	FBgn0030711
CG15333	1.51283755998626	5.6212809874788	2.12816172412615	2.6413786714386	0.00825693752333644	0.0728564142590599	FBgn0029989
CG11180	1837.43558179297	-0.401418735929014	0.151976342366046	-2.64132383816797	0.00825827413467668	0.0728564142590599	FBgn0034528
ovo	5383.70218854649	-0.5095481524818	0.192919465799152	-2.64124799626124	0.00826012316989541	0.0728564142590599	FBgn0003028
CG1129	1725.28668354674	0.321234927903824	0.12165952431698	2.64044208381793	0.00827979431116926	0.0729462449879974	FBgn0037279
CG30430	21.7553053785785	1.90771589761855	0.722500884833381	2.64043399484347	0.00827999196345672	0.0729462449879974	FBgn0050430
CG10338	827.016623959396	-0.311199389501958	0.117914356320138	-2.63919847602824	0.00831023120297245	0.0731698615270484	FBgn0032700
CG5989	1301.12604074505	0.291031996659438	0.110311782286027	2.63826755971382	0.00833308054400889	0.0732942490995148	FBgn0017429
blot	2620.19306712458	-0.445860474981675	0.169000072427637	-2.63822653195953	0.0083340888620955	0.0732942490995148	FBgn0027660
CG14107	2.41776713739045	-5.82205909840089	2.20779977496081	-2.63704125909888	0.00836326587009555	0.0734741426258797	FBgn0036351
CR43836	314.203220027041	-0.498589873050733	0.189074702128914	-2.63699938403598	0.0083642983473869	0.0734741426258797	FBgn0264384
CG7794	8.82598103509997	1.96524648506677	0.745348626323788	2.6366808975818	0.00837215472512374	0.0735002977470799	FBgn0038565
CG7407	832.957974081177	0.42919681788762	0.162817259387081	2.63606462547836	0.00838737558222536	0.0735834017641431	FBgn0037134
CG43799	11.1797948917659	1.30189460424042	0.493908525724268	2.63590227022569	0.00839138959381333	0.0735834017641431	FBgn0264343
CG43343	512.029321415615	-0.53507941424141	0.203022962654585	-2.63556105794679	0.00839983120151137	0.0736145765274978	FBgn0263048
pr-set7	2889.25525314885	-0.479937606948985	0.18212423690307	-2.63522096295407	0.00840825272506061	0.0736455391296733	FBgn0011474
Exo84	1020.98072790448	0.33646589139914	0.127755717079633	2.63366602364585	0.00844685282169212	0.0739406378610063	FBgn0266668
CG32795	2365.93262344834	0.225420536842928	0.0856054782127147	2.63324896431041	0.00845723289569386	0.0739885096246388	FBgn0040384
CG31267	415.699023924781	0.452377442848202	0.171903703185647	2.63157473902501	0.00849901712932716	0.0743109071696539	FBgn0051267
RyR	1237.14913794897	-0.683969719474586	0.259934790730104	-2.63131271329033	0.0085055732780475	0.0743250936390868	FBgn0011286
Fancd2	1104.94674613443	-0.516033527057094	0.196573032684502	-2.62514913673497	0.00866110218304198	0.0756402923985666	FBgn0038827
SRm160	2760.75296315057	-0.405307062133746	0.154414294034656	-2.62480274036536	0.00866991796072033	0.0756734148773185	FBgn0036340
Slh	1536.11221124044	0.308842215069612	0.11769277602256	2.62413909763171	0.00868683005334562	0.0757771249297347	FBgn0264978
BEAF-32	1660.58276555036	-0.355930631552565	0.135696433139547	-2.62299180101909	0.00871613700714461	0.075988775470274	FBgn0015602
CG14907	517.404595968338	0.430669647811915	0.164260548590753	2.62186904589553	0.00874490257664407	0.0761954640353632	FBgn0038455
CG5577	656.285371473556	0.518086809312473	0.197654641536245	2.62117198607486	0.00876280426609972	0.0763073099819609	FBgn0036759
NimC4	51.7540500127164	1.09580442297637	0.418143432639158	2.62064243376986	0.00877642595584345	0.0763817775995272	FBgn0260011
CG14968	304.479531051167	0.522823891755365	0.199538915949457	2.62016002877251	0.00878885133891877	0.0764457537071659	FBgn0035431
su(Hw)	2251.88274841104	-0.442594735483015	0.168993018198727	-2.61901195801205	0.00881848561875815	0.0765828370766349	FBgn0003567
Gpi1	336.624529334272	-0.444612255450185	0.169764503796047	-2.61899422734647	0.00881894398613064	0.0765828370766349	FBgn0086448
CG30377	1889.64525240311	-0.416738031479741	0.159130112235085	-2.61885086126307	0.00882265102121541	0.0765828370766349	FBgn0050377
CG14106	3.55670665158405	3.20861481630208	1.22524102402922	2.61876214832451	0.00882494558015521	0.0765828370766349	FBgn0260459
Scgbeta	58.0711363120422	0.79610248339993	0.304119222319877	2.61773155056466	0.00885164107680632	0.0767427811591154	FBgn0038042
Yp2	144317.619462676	0.784030286208288	0.299516005720233	2.61765739137368	0.00885356479618603	0.0767427811591154	FBgn0005391
msps	9136.71974259758	-0.410118873643138	0.156731011920118	-2.61670532601528	0.00887829495299488	0.0768524145077204	FBgn0027948
CG30345	501.394243918267	0.440239007193965	0.168245053523878	2.61665349425257	0.00887964306651334	0.0768524145077204	FBgn0050345
Dip-C	1960.81030479106	0.426493599773786	0.162996492446707	2.61658145750119	0.00888151700351418	0.0768524145077204	FBgn0000455
CG14561	479.939692502507	-0.383307648921533	0.146510438819045	-2.61624804356061	0.00889019491062941	0.0768833446203399	FBgn0037149
Dscam2	149.159328456587	-0.858735813990685	0.328306275247164	-2.6156545845619	0.00890565986138846	0.0769729006378756	FBgn0265296
wge	3411.15507389856	-0.563394317557606	0.215485986773044	-2.61452879602324	0.00893506283092017	0.0771694033746442	FBgn0051151
CG10916	361.965786887396	0.454199073082584	0.173730282895978	2.6143920651677	0.00893863982003014	0.0771694033746442	FBgn0034312
morgue	671.654955514765	-0.341998799054396	0.130827313188668	-2.61412384553977	0.00894566037652999	0.0771857809693152	FBgn0027609
CR43683	28.2239314262359	0.984537469779562	0.376752793657678	2.61321876401035	0.00896938693494812	0.077305731681691	FBgn0263766
CG13631	980.892509723726	0.376897994823874	0.144230661047443	2.61316139083559	0.00897089285540893	0.077305731681691	FBgn0040600
cag	386.888041728687	-0.427143181477893	0.16346808349092	-2.61300660261072	0.00897495683446914	0.077305731681691	FBgn0017414
mask	7438.21963727892	-0.704306646705409	0.269689962564437	-2.61154193507342	0.00901349327491796	0.0775933006780795	FBgn0043884
Ku80	599.479291553943	-0.308931982343778	0.118347960335398	-2.61037014468409	0.00904443022807762	0.0778151578446541	FBgn0041627
l(3)05822	2943.04334984725	-0.344041122910028	0.131824998931989	-2.60983216914362	0.00905866528597689	0.0778931464230833	FBgn0010877
CG2247	2737.54249834185	-0.356585245654282	0.136684961739194	-2.60881110194605	0.00908573817527522	0.0780604155545003	FBgn0030320
Aef1	3194.03710528081	-0.487859094978538	0.187014886523352	-2.60866449750576	0.0090896312150134	0.0780604155545003	FBgn0005694
Pgam5	1773.31637209571	0.443139940172664	0.169892114299913	2.6083608529963	0.00909769914644764	0.0780604155545003	FBgn0023517
l(3)07882	1940.13610051541	-0.372723166061166	0.142897912963933	-2.60831777266922	0.00909884432218404	0.0780604155545003	FBgn0010926
Lst8	1054.87459102007	-0.334702801757019	0.128345253741457	-2.60783154810895	0.00911177823241941	0.0781268862102438	FBgn0264691
CG6746	1635.33083412065	0.330193423978085	0.126734648654659	2.60539187572795	0.00917692331453818	0.0786406995071204	FBgn0032394
CG7218	2565.79085159573	0.339970062789401	0.130559700785706	2.60394333583386	0.009215799188176	0.0789289452927069	FBgn0038569
CG6656	457.544229336629	0.428471119105475	0.164612695057671	2.60290446587587	0.00924377078862922	0.0791030996778132	FBgn0038912
CG12517	402.866501168902	0.782133347049816	0.300498082423542	2.6027898106432	0.00924686252135549	0.0791030996778132	FBgn0032311
calypso	579.446414372889	-0.381758482709721	0.146683299655904	-2.60260359294662	0.00925188593642926	0.0791030996778132	FBgn0262166
Dgkepsilon	1358.35960632923	0.338221188667375	0.129968065569443	2.60234071489401	0.0092589814894618	0.0791188633798877	FBgn0020930
CG12398	607.302763656746	0.45845962200272	0.176202155066054	2.60189565689962	0.00927100547880844	0.0791766992847217	FBgn0030596
CG9231	3014.99323995326	0.607894171280754	0.233833950119393	2.59968311261205	0.00933098813787018	0.079643816598875	FBgn0036887
Dhit	915.368071226737	-0.467691465923451	0.179918065393839	-2.59946918003858	0.00933680622465259	0.0796483498156236	FBgn0028743
Gen	387.356896381228	-0.335099418531408	0.128972520818041	-2.59822337662282	0.00937075130534484	0.0798926816157442	FBgn0263831
CG17646	2806.96718451051	0.329280043343493	0.126810199412626	2.59663690198967	0.0094141381903852	0.0802171899537065	FBgn0264494
CG32758	1458.36583799251	-0.435661386687322	0.16788022439904	-2.59507269689958	0.0094570913927846	0.0805376381188807	FBgn0052758
ND-18	2004.7113470629	0.293927028092483	0.113281670380434	2.59465655039679	0.00946854820893227	0.080589649021223	FBgn0031021
Tal	6840.68349426012	0.496293367216708	0.191388245524316	2.59312355289684	0.00951085961329079	0.0809040655416294	FBgn0023477
Socs36E	558.852454471657	0.487517898028789	0.188044975425854	2.59256008795097	0.00952645382020891	0.0809909857795977	FBgn0041184
CG8435	854.751588123203	-0.292496634459779	0.112853790922415	-2.59181930947154	0.00954698996909474	0.0811197991451846	FBgn0034084
CR31044	184.100232250806	-0.469881336329667	0.181324845420458	-2.59137866760675	0.00955922433026758	0.0811779676073738	FBgn0051044
Zir	1746.47788678485	-0.442692206729807	0.17092609366196	-2.5899626981783	0.00959863322379382	0.0814667095867346	FBgn0031216
Cubn	895.49077018416	0.355480682469386	0.137273977631157	2.58957078831454	0.0096095663213951	0.0815135791845817	FBgn0052702
CG3714	1971.12406800157	0.239274579046794	0.0924356630782028	2.58855263302825	0.00963802167585683	0.0817089457213186	FBgn0031589
CG9588	1048.00129118616	0.358881239829657	0.138677601453545	2.58788179250329	0.00965681132282545	0.0818221949259648	FBgn0038166
shi	3350.42615833514	-0.309079515297783	0.119450828291259	-2.58750416149605	0.0096674027906748	0.0818658926596491	FBgn0003392
CG6429	148.150954104019	-0.437185048330439	0.169041277516988	-2.5862620938043	0.00970231231231624	0.0821153567331709	FBgn0046999
Jon74E	5241.00413417853	-0.577217734378124	0.223209772794998	-2.58598773319955	0.00971003861891841	0.0821203599077793	FBgn0023197
CG30096	227.353074807812	-0.518718027640972	0.200598340010471	-2.58585403854237	0.00971380559944658	0.0821203599077793	FBgn0050096
CR45140	6.89107111934174	1.62205771077629	0.627706187861374	2.5841034263223	0.00976325118064709	0.0824920802223491	FBgn0266633
CG15602	468.330796645724	-0.37061157569414	0.143455130089804	-2.58346686843569	0.00978128612553174	0.0825981364804572	FBgn0030694
CG11398	473.63845418098	-0.394534814796816	0.152747366876951	-2.58292383602686	0.00979669476884513	0.0826819085112896	FBgn0040366
CG14073	1892.61323213212	-0.665376819190019	0.257653637071392	-2.58244683348154	0.00981024764461703	0.0827167681910547	FBgn0036814
CG16771	619.226574610916	0.386010277692141	0.149484497798771	2.58227631210141	0.00981509665041316	0.0827167681910547	FBgn0032779
Sec5	1212.72304288985	0.320231680709049	0.124023951032652	2.58201482893205	0.00982253642617884	0.0827167681910547	FBgn0266670
CG15021	200.883933677217	-0.701257864946142	0.271594204582595	-2.58200599686538	0.0098227878057615	0.0827167681910547	FBgn0035544
CG3868	4061.26234408847	-0.374652340993833	0.145124201584627	-2.58159794784718	0.00983440800949482	0.0827560874897274	FBgn0036422
ADD1	2372.22045128902	-0.524739295287687	0.203272582134867	-2.58145633698663	0.0098384435907137	0.0827560874897274	FBgn0026573
CG10859	20.9897444952338	1.72719196978243	0.669460087969943	2.57997750847243	0.00988067502171844	0.083064938170864	FBgn0032520
CG34417	4950.26062187372	-0.516270578192987	0.200130873147664	-2.57966484667292	0.0098896244720049	0.0830758287220817	FBgn0085446
l(3)04053	1315.94181638583	-0.360823091691911	0.13987847143393	-2.57954700243019	0.00989299945087386	0.0830758287220817	FBgn0010830
CG8159	226.866335258451	-0.443775902903381	0.172081129540692	-2.57887604578072	0.00991223475292662	0.0831909841519997	FBgn0037619
CG43074	2996.84803705933	0.432880358139088	0.16792823806298	2.57776990417026	0.00994401889428322	0.0834112720725928	FBgn0262484
Ns2	3945.7529172533	-0.273344093275256	0.106047358411256	-2.57756626256749	0.00994988026731978	0.0834139934486213	FBgn0034243
PRL-1	7243.13067639008	-0.23676054365521	0.0918649158135267	-2.57726838977137	0.00995845942012803	0.0834394834061339	FBgn0024734
rig	4800.39362324227	-0.313545953626275	0.121697151370187	-2.5764444779197	0.00998222356233507	0.0835921055956519	FBgn0250850
dve	179.289266149184	-0.675371283490628	0.262157106993379	-2.5762081800349	0.00998904843181177	0.0836027859029135	FBgn0020307
Ciao1	1254.9451966612	0.367881912991774	0.142813531078927	2.57595978625066	0.00999622714140341	0.0836164141506065	FBgn0033972
CG4301	962.599915716068	0.451875690383242	0.175472940775305	2.57518731028662	0.0100185814734516	0.0837568978343775	FBgn0030747
CG11883	1142.27015056806	-0.353716877256261	0.137400695755615	-2.57434560510081	0.0100429898768604	0.0839143885163074	FBgn0033538
CR43981	1.95691056924822	2.78972364763201	1.08409727193805	2.573314885891	0.0100729515777641	0.0841180795559959	FBgn0264713
CR43961	63.8686802404544	-0.702123879774192	0.2728817433919	-2.57299689985429	0.0100822110820894	0.0841487589759981	FBgn0264676
LRP1	1552.45053079208	-0.699692023680806	0.272032503380956	-2.57208978700958	0.0101086671639732	0.0843228520627111	FBgn0053087
Dr	127.609719490747	0.553982961938425	0.215399745729569	2.5718830821367	0.0101147043836562	0.0843265199445386	FBgn0000492
CG42389	2072.28130251461	-0.498303485740987	0.19377879017393	-2.57150684702761	0.0101257013057408	0.0843526083203119	FBgn0259735
CG5776	1636.66061236379	-0.3511111713854	0.136559492894874	-2.57112240198265	0.0101369491904548	0.0843526083203119	FBgn0032450
ND-42	4820.94580473176	0.412646944251495	0.160503113957919	2.57095911771334	0.0101417298380837	0.0843526083203119	FBgn0019957
Mys45A	1930.19125431484	-0.273229753195409	0.106276617510851	-2.57093008410352	0.0101425800962039	0.0843526083203119	FBgn0033379
RpL8	35702.9032434169	0.652553203183546	0.253830848689871	2.57081913625412	0.0101458298225294	0.0843526083203119	FBgn0261602
RasGAP1	1959.16910097996	-0.538578910545739	0.20952602699089	-2.57046305072714	0.0101562660358464	0.0843928007887619	FBgn0004390
CTCF	1379.05675617195	-0.400503372557505	0.155843151744056	-2.56991319846546	0.0101723999713194	0.0844802676780193	FBgn0035769
Tbce	1244.63413940491	-0.247636658595355	0.0963809385468901	-2.56935305184725	0.0101888594264053	0.0845703400874908	FBgn0033055
CG8195	897.635348440946	-0.349671564779295	0.136108755611121	-2.56906003738913	0.0101974788609622	0.0845796400772717	FBgn0034032
snama	2220.39646146635	-0.359597116976856	0.139987456254135	-2.56878099366302	0.0102056933606876	0.0845796400772717	FBgn0086129
CG33346	800.897624760499	0.434880406532586	0.169296993549531	2.56874264223336	0.0102068228118473	0.0845796400772717	FBgn0053346
CG14442	2942.91096239682	-0.599163579665058	0.233284565898831	-2.56838071287107	0.0102174871276165	0.0846149154909772	FBgn0029893
CG4972	3475.01294173681	-0.225377047184221	0.0877592916209085	-2.56812746572495	0.0102249549989968	0.0846149154909772	FBgn0032217
Cnx14D	1.56733185963439	3.51906563150154	1.37033844755163	2.56802663443402	0.0102279297118533	0.0846149154909772	FBgn0264077
Ilp5	34.4974414377695	1.02326208512454	0.398613370907338	2.56705409252919	0.0102566611024206	0.0847884702486257	FBgn0044048
CG43147	88.4737366682266	1.83352879709571	0.714287008898528	2.56693566347107	0.010260164703833	0.0847884702486257	FBgn0262623
CG31301	1592.8678625114	-0.276978018781086	0.107932251156237	-2.56622108604171	0.0102813273541293	0.0849082066793577	FBgn0051301
CG5541	4053.29883286432	0.359137103129791	0.139956301338221	2.56606597699302	0.0102859261327466	0.0849082066793577	FBgn0030603
Acp53C14a	92.767208597474	1.81979605014406	0.709253482541245	2.56579078557888	0.0102940897008663	0.0849290587861725	FBgn0034152
CG9676	889.448779321584	-0.436394764405227	0.170131804881436	-2.5650392923848	0.0103164121703264	0.085018599133271	FBgn0030773
Nplp1	371.326225008507	-0.532405966821999	0.20759546387614	-2.56463198608065	0.0103285288531675	0.085018599133271	FBgn0035092
wisp	13490.3483485243	-0.500619767176706	0.195208347127906	-2.56454078189949	0.0103312437602551	0.085018599133271	FBgn0260780
CG11878	1607.52559410151	0.484694403911446	0.18901189079606	2.56435932083458	0.0103366472648078	0.085018599133271	FBgn0039310
Chmp1	2079.72857818341	0.357915017698381	0.139574113893955	2.56433666467921	0.0103373220910157	0.085018599133271	FBgn0036805
brp	297.81351707457	-0.820937583313739	0.320142637627647	-2.56428693596434	0.0103388034259643	0.085018599133271	FBgn0259246
CG12014	33.2866642680346	1.02714915011225	0.400651948217997	2.56369438531564	0.0103564690574386	0.0851174066286486	FBgn0035445
CG7845	1311.49925850684	-0.318427471517592	0.124233243723788	-2.56314221518327	0.0103729550030483	0.0852064160964681	FBgn0284246
SPH93	600.282891204383	2.1199971045374	0.827254911605089	2.56268905121888	0.0103865024001877	0.0852712036287892	FBgn0032638
ald	732.914422619678	-0.395900757594285	0.15460838457694	-2.56066809492642	0.0104471110202691	0.0856787127369338	FBgn0000063
CG1319	1257.97361455113	-0.297622114883444	0.116228914006012	-2.56065469963912	0.0104475137934117	0.0856787127369338	FBgn0035529
ken	1108.34154494811	-0.49867465564693	0.194802168651865	-2.55990299850369	0.010470138300525	0.0858175372673607	FBgn0011236
CG14915	3.8278135138656	-4.49049481860921	1.75487182226661	-2.55887339555617	0.0105011977607787	0.0860253095520018	FBgn0032335
CG11131	8.86914002657584	-1.45033079913851	0.567056502225752	-2.55764777133464	0.010538277323574	0.0862444560939429	FBgn0037204
CG8675	1274.9463637137	0.376793200335317	0.147322339341038	2.5576107603279	0.0105393988495817	0.0862444560939429	FBgn0030834
Tspo	3189.88906202489	0.464464231550325	0.181649271930747	2.55692867146421	0.0105600868636664	0.0863668342025703	FBgn0031263
pain	766.898607337192	0.362978198407457	0.141986914993038	2.55642006466057	0.0105755366013526	0.0864462609329232	FBgn0060296
CG31872	100.751126227607	1.67078362682072	0.653680847982891	2.55596233540629	0.0105894580376458	0.0865131156925887	FBgn0051872
blow	410.423510273442	0.374265074761664	0.146475140517142	2.55514398853138	0.0106143879683781	0.086669785768898	FBgn0004133
Myo61F	4002.18596449634	0.291182769222748	0.113968015878258	2.55495164129024	0.0106202551610763	0.0866707172273098	FBgn0010246
CG10289	3057.88385770051	-0.463159185794518	0.181302022901342	-2.55462778838685	0.0106301402043941	0.0867044191549523	FBgn0035688
mol	2079.42516362221	-0.315684314916471	0.12362058695996	-2.55365487804	0.0106598858223985	0.086899989131187	FBgn0086711
DnaJ-H	2364.30458768081	0.322430913639469	0.126278431313079	2.5533332199865	0.0106697364165924	0.0869332499275089	FBgn0032474
bnb	976.939344286483	-0.568289401199221	0.22266210365847	-2.55225021169696	0.0107029624612473	0.087156826745238	FBgn0001090
CG31380	112.170764180875	0.714550540487717	0.28005563199023	2.55145927760755	0.0107272859405617	0.0873077053995473	FBgn0051380
Cyp12c1	409.461502748551	0.549488629713547	0.215384105814166	2.55120324518118	0.0107351701910591	0.0873246970455215	FBgn0036806
CG2137	11.6678214365642	1.28854053839888	0.505234484791619	2.55038121344851	0.0107605186339154	0.0874420518508771	FBgn0033190
CG11659	74.616486875965	0.697420234375532	0.273460143115674	2.5503542360121	0.0107613514201508	0.0874420518508771	FBgn0038731
step	2990.50602169374	-0.249661929737491	0.0979000748595717	-2.55017097888441	0.0107670100354051	0.0874420518508771	FBgn0086779
CG4213	388.45714963775	-0.711771976268086	0.279196354802087	-2.54935984666647	0.0107920879619738	0.0875984941525517	FBgn0031251
ncd	1811.63284663823	-0.347228642390102	0.136212557474977	-2.54916763055337	0.0107980383484976	0.0875995948950547	FBgn0002924
Ubc87F	15.1862375944067	1.94714695998936	0.764101385228016	2.54828351005843	0.0108254454228971	0.0877657157809589	FBgn0267383
Jon25Bi	4725.72589231851	0.442231648215491	0.173551351555887	2.54813139886776	0.0108301669855163	0.0877657157809589	FBgn0020906
CR44779	414.215776792744	-0.541181249295849	0.21245258054818	-2.54730372255055	0.010855890321021	0.0878887398892804	FBgn0266005
ABCB7	1518.60321102908	0.276749294495212	0.10865086422578	2.54714305741845	0.0108608899186156	0.0878887398892804	FBgn0035244
CG13982	183.784478967083	-0.470740335719308	0.184815678749925	-2.5470800903005	0.010862849895376	0.0878887398892804	FBgn0031811
CG7172	971.966507044009	-0.265449424501516	0.104287492173217	-2.54536204649178	0.0109164488765103	0.0882749878285707	FBgn0037102
CG8108	4258.88410624272	-0.624637857028594	0.245459878032121	-2.54476561316817	0.0109351110979306	0.0883784595978138	FBgn0027567
CG14040	703.42490909218	-0.27352211110087	0.107510421266124	-2.54414509663034	0.0109545569632086	0.0884414870075098	FBgn0031676
Surf1	814.608044893324	0.43020476259093	0.169096200232891	2.54414210371624	0.010954650830137	0.0884414870075098	FBgn0029117
mh	620.74970967323	-0.300127563309491	0.118024090555614	-2.54293476778003	0.0109925749227133	0.0886657918616197	FBgn0267977
Dg	2187.23577166581	-0.423277103125898	0.166455598116177	-2.54288295447097	0.0109942050579161	0.0886657918616197	FBgn0034072
lambdaTry	1943.90106794083	0.466520305202873	0.183505492693793	2.54226888990911	0.011013540941939	0.0887742077529752	FBgn0043470
ssp5	10.0552127175644	2.01698316169396	0.793679196146373	2.54130783758376	0.0110438635529078	0.0889282890563369	FBgn0037985
Blm	1594.1059976881	-0.534344147423436	0.21026570416192	-2.54128056476558	0.0110447251315638	0.0889282890563369	FBgn0002906
BI-1	3584.89083258998	0.415359561974568	0.163458867640009	2.54106472148901	0.0110515459674599	0.0889282890563369	FBgn0035871
Aats-asp	5266.33551603479	0.246714009541302	0.0970965088841697	2.54091534676718	0.0110562685298718	0.0889282890563369	FBgn0002069
CG13920	170.169002172523	0.415416280683772	0.163536145755165	2.5402107819375	0.0110785679074671	0.0890309360692506	FBgn0025712
CG9004	1007.78224354242	-0.450662877978968	0.177434678171664	-2.53988049361446	0.0110890352348744	0.0890309360692506	FBgn0035336
CG34386	45.1970358969253	-0.838367775345416	0.330083182250484	-2.5398681921008	0.0110894252577543	0.0890309360692506	FBgn0085415
Sfp51E	5.99683612069342	2.301517907274	0.906271179624304	2.53954661586844	0.0110996252448191	0.0890309360692506	FBgn0259966
Rbpn-5	1229.32867891658	-0.316687092017259	0.124702809687659	-2.53953453663521	0.0111000085450111	0.0890309360692506	FBgn0034585
Brms1	1068.41986907673	-0.301231129319097	0.118624710405069	-2.539362400047	0.0111054720890555	0.0890309360692506	FBgn0030434
Sec24AB	2577.92061764698	-0.468323609665148	0.184436938708877	-2.53920723768013	0.0111103989253363	0.0890309360692506	FBgn0033460
CG31002	3.9723745545359	-4.41006370459393	1.73718285482102	-2.53862953594963	0.0111287596367768	0.0890499398880591	FBgn0051002
CG11436	616.943452457631	-0.42799791130456	0.168594689620253	-2.53862035790447	0.0111290515538751	0.0890499398880591	FBgn0029713
CR45756	67.7887717065437	-0.697306009176272	0.274705824148643	-2.53837359050298	0.0111369027933618	0.0890499398880591	FBgn0267320
CG14511	255.745849747307	0.418421892574236	0.164848556592226	2.53821993485364	0.0111417940413365	0.0890499398880591	FBgn0039641
CG33090	2070.41148166268	-0.278832787495047	0.109854397577427	-2.53820323668447	0.0111423257012274	0.0890499398880591	FBgn0028916
CG10051	99.9768687486537	0.700720750099411	0.276151056678562	2.53745453132574	0.0111661872083227	0.0891933246518463	FBgn0034437
MFS16	1835.30717408011	0.292293357269894	0.115271806928814	2.53568817091936	0.0112226616787453	0.0895969253790659	FBgn0034611
ens	7066.85088080984	-0.371393367129472	0.146498337120485	-2.53513708366551	0.0112403330038056	0.0896904749482691	FBgn0264693
CG7884	17.3135636902522	-1.56547031419621	0.617758510726598	-2.53411371436214	0.0112732142223073	0.0898692411596326	FBgn0031001
Rh6	440.86301150739	0.379350276462538	0.149700084948348	2.53406854507415	0.0112746674936413	0.0898692411596326	FBgn0019940
CG15820	268.192433835711	-0.400114859543921	0.157908417524444	-2.53384123415703	0.0112819834936156	0.0898800007040289	FBgn0035312
Got1	6233.47439194285	0.368865951771465	0.145588553373533	2.5336191838178	0.0112891342517364	0.0898894331408081	FBgn0001124
Dhod	2207.67572845438	0.33201820921511	0.131146089714812	2.5316668604997	0.0113521789868713	0.0903436748215615	FBgn0000447
jumu	2656.1646577557	-0.513050720815572	0.202708554903627	-2.53097715120849	0.0113745257927602	0.0904582259299674	FBgn0015396
CG3107	5442.81185309956	-0.247826795346314	0.0979222754254561	-2.5308520892672	0.0113785820203975	0.0904582259299674	FBgn0033005
Vdup1	274.438459111877	0.477338623792138	0.188711753308358	2.52945889921419	0.0114238553030009	0.090756081356243	FBgn0035103
CG4049	1435.74692002841	-0.567760424092278	0.224474420936313	-2.52928784368425	0.0114294249521808	0.090756081356243	FBgn0034976
CG18449	22.3112486451642	1.67223211806316	0.661185106626145	2.5291436562994	0.0114341216338632	0.090756081356243	FBgn0033285
noe	5460.12135042619	0.426457658984022	0.168649710289406	2.52865930366683	0.0114499112193057	0.0908335505628437	FBgn0026197
Mes-4	5286.42686139531	-0.428087645863494	0.169339365236956	-2.52798659818095	0.0114718730921415	0.0909598779647959	FBgn0039559
CG42732	864.974064349746	-0.582975566614804	0.230641813087903	-2.52762306543532	0.0114837569312661	0.0910062062964351	FBgn0261698
UBL3	1674.97376705804	-0.269136701268114	0.106528651313621	-2.52642550102106	0.0115229824774785	0.0912690489081037	FBgn0026076
CG10347	920.955431326585	0.303808603798052	0.120274495734613	2.52596032053553	0.011538251236637	0.0913419626273973	FBgn0030342
CG2691	4216.20000103763	-0.391732313013236	0.155107227534249	-2.52555808804421	0.0115514683064613	0.0913583940577143	FBgn0030504
Snx16	1061.26143671111	-0.333462566024044	0.132036769158871	-2.52552806425314	0.0115524554052403	0.0913583940577143	FBgn0034265
CtsB1	7657.31340352982	0.340934937691424	0.135038571484641	2.52472263252727	0.0115789637139278	0.0915199833947128	FBgn0030521
pelo	2276.44222530136	-0.262765333416169	0.104096517388791	-2.52424711227143	0.0115946393277115	0.0915958266764417	FBgn0011207
Ate1	2028.68800423944	0.303124567515553	0.120101427919683	2.52390477587216	0.0116059361657288	0.0916249548456449	FBgn0025720
CG1468	1689.43305416898	0.480843217790214	0.190526006117133	2.5237668473174	0.0116104904613565	0.0916249548456449	FBgn0030157
CR44111	30.5833176757132	-0.939159581101088	0.372367004640046	-2.52213426377276	0.0116645177101225	0.0920031200539244	FBgn0264942
Nckx30C	462.334144112228	-0.713512398864502	0.283026442981328	-2.52100966732488	0.0117018637126428	0.0922115453644034	FBgn0028704
CG17186	421.422754653948	-0.469983211829122	0.186429517486871	-2.52096995242301	0.0117031845162124	0.0922115453644034	FBgn0038741
CG12499	3742.15899452308	-0.534599605002353	0.212079500296008	-2.52075096487964	0.011710469788247	0.092220714772578	FBgn0038968
CG17360	1123.49713991497	-0.534618099944464	0.212113959581881	-2.52042864598965	0.0117212000031421	0.0922569895754108	FBgn0037949
CG43206	1.48490736958785	5.68560977112121	2.2563769638395	2.519796054577	0.0117422847597475	0.0923746840238103	FBgn0262842
CG34227	464.783965932327	-0.793225242173367	0.314851156714946	-2.51936581859702	0.0117566440694186	0.0923855037682507	FBgn0085256
CG31140	263.56540189701	-0.68108419545743	0.270340447081813	-2.51935736146547	0.011756926485817	0.0923855037682507	FBgn0051140
CG17376	40.9624709182927	1.34656223367748	0.534518987684685	2.51920374149893	0.0117620574993365	0.0923855037682507	FBgn0042189
CG42795	207.593644722736	-0.919952283328093	0.365424204619663	-2.51749137495035	0.0118193863344232	0.0927581401639064	FBgn0261928
CR31032	49.5101000130885	0.631834057431669	0.250984858580018	2.51741902283014	0.0118218140799668	0.0927581401639064	FBgn0051032
asp	5333.44292582832	-0.46692352141375	0.185509973778214	-2.51697260208759	0.0118368033286373	0.0928274035116712	FBgn0000140
CG3987	2065.01587320724	0.473352643817059	0.188141108631395	2.51594479941355	0.0118713774395351	0.0930501046444309	FBgn0038292
CG18011	422.302827642977	-0.416740070126381	0.165654847633979	-2.51571309912514	0.0118791839314512	0.0930628735971464	FBgn0033491
CG31638	703.671624754527	-0.341012953569015	0.135563146381217	-2.51552846531058	0.011885407908988	0.0930632381231309	FBgn0051638
Cht3	945.029009310821	-0.740673248894903	0.294465024679818	-2.51531824433229	0.0118924979461728	0.0930703800306981	FBgn0250907
CG32271	22.3290764379431	0.976690985422004	0.388339458519103	2.51504441280968	0.0119017389742432	0.093094339380568	FBgn0052271
Ero1L	1893.06384592305	-0.330998482864029	0.131622359617776	-2.51475876762299	0.0119113854640236	0.0931214437029144	FBgn0261274
CG31694	4899.12150669625	0.232668100179683	0.0925578807319764	2.51375785983507	0.0119452417299393	0.0933376901771451	FBgn0051694
CR44704	20.3601749850757	0.980753989299933	0.390216893403193	2.51335604859773	0.011958857202326	0.0933956369896532	FBgn0265915
RpL10Ab	28389.1648082989	0.659571419510877	0.262574297274587	2.51194205357096	0.0120068802373612	0.0937220988475888	FBgn0036213
H	2556.59645271569	-0.516086549571164	0.205610557488664	-2.51001969876775	0.012072442689589	0.0941523178363093	FBgn0001169
Ssrp	3562.9016586211	-0.370098596412614	0.147452010316304	-2.50995965140594	0.0120744957225191	0.0941523178363093	FBgn0010278
hgo	756.46277195534	0.51892035976464	0.206826134161181	2.50896900369584	0.0121084108868639	0.0943679306831888	FBgn0040211
CG11951	195.660579435358	0.519856548904776	0.207237663874654	2.50850419361612	0.0121243528994538	0.0944253420690691	FBgn0039656
CG1707	2531.9966351748	0.358473518242928	0.142909869644421	2.50838881271713	0.0121283131034616	0.0944253420690691	FBgn0283450
CG14778	27.5472888881198	0.820068578085274	0.326960513618275	2.50815784759472	0.0121362439344737	0.094438282475644	FBgn0029580
CG17260	568.843373957354	0.324279439308704	0.129309172021304	2.50778374217166	0.0121490996379316	0.0944686667243901	FBgn0031498
Sgt	2431.87254122897	0.236378244069007	0.0942617511060781	2.50767932162641	0.0121526900837616	0.0944686667243901	FBgn0032640
Chro	3493.55830557664	-0.356829931808116	0.142316169611268	-2.50730421415069	0.0121655957154636	0.094520216324631	FBgn0044324
CG8785	1039.38961609253	0.445452665223512	0.177822940752658	2.50503485848382	0.012243932566487	0.0950798165536732	FBgn0033760
CG6597	1899.72431560709	-0.236586905215814	0.0944545615752712	-2.50476950260657	0.0122531216210452	0.0951021520973962	FBgn0036967
Pep	7496.39582415706	-0.444544683146639	0.177576710103081	-2.50339519686217	0.0123008105285806	0.0954094283571689	FBgn0004401
dap	1881.27897712984	-0.376508373701312	0.150416594159386	-2.50310396805257	0.0123109373620035	0.0954094283571689	FBgn0010316
lectin-24A	86.0534477811115	0.800456914809905	0.319788565935211	2.50308172360383	0.0123117111667	0.0954094283571689	FBgn0040104
CG10252	75.5617477832086	2.39884106947498	0.958490799844588	2.50272727694824	0.0123240469106829	0.0954559211873716	FBgn0039104
CG12863	371.729287599229	-0.422879990748716	0.169080247772432	-2.50106086500346	0.0123821896112043	0.0958569817537474	FBgn0033948
CalpA	1331.13868107365	0.259376630712435	0.103741353031275	2.50022409707961	0.012411476769961	0.0960343592909415	FBgn0012051
CG15891	618.805409111761	0.420201420496249	0.168080188086028	2.50000565373701	0.0124191324521505	0.0960442661148087	FBgn0029860
CG33298	2784.23270359136	-0.39400443797403	0.157640472537027	-2.49938630373926	0.012440861267491	0.0961629425319404	FBgn0032120
Spn77Ba	938.704230612141	0.424875577056902	0.170005206974296	2.49919155194547	0.0124477007493605	0.0961664675841617	FBgn0262057
CG15395	2.25905977062674	4.49977597131004	1.8007505265927	2.49883362790087	0.0124602793563252	0.0962143047170884	FBgn0031440
PPP4R2r	2668.89362813344	-0.262540444818229	0.105079892015359	-2.49848415127659	0.0124725719535175	0.0962598854916708	FBgn0030208
CG43867	817.855510771541	-0.673301537600839	0.269524506520677	-2.49810878532927	0.0124857871506596	0.0963125363157641	FBgn0264449
pncr014:3L	27.1529445788793	-0.935612235972627	0.374592205075736	-2.49768207478707	0.0125008250523511	0.0963791859844775	FBgn0265295
wat	1628.5602470683	0.265661255122356	0.106453748881851	2.4955556559798	0.0125760024999	0.0969091957345236	FBgn0039620
Clic	2860.76022950847	0.241748931239415	0.0968900500567432	2.49508521357803	0.0125926885023581	0.0969605090423556	FBgn0030529
CG4658	3106.93239164238	0.206050055191409	0.082587585194506	2.49492771469381	0.0125982791682307	0.0969605090423556	FBgn0032170
CG9184	24.1116558900406	-2.07246918573478	0.830707646536108	-2.49482377389516	0.0126019699107157	0.0969605090423556	FBgn0035208
Sulf1	1072.88710116016	-0.453068997501226	0.181691416991676	-2.49361805308603	0.0126448527972005	0.0972182482162447	FBgn0040271
EcR	1688.8919034628	-0.42540354273203	0.170603677303295	-2.49351918702056	0.0126483748094152	0.0972182482162447	FBgn0000546
soti	6.52679446845252	1.93888457542107	0.777708792031113	2.49307272244841	0.0126642905148231	0.0972909416653802	FBgn0038225
CG30157	74.1004925549483	0.661720819431736	0.265465453999072	2.49268147498412	0.0126782523957723	0.0973323854797026	FBgn0050157
sea	494.87072413949	0.401419638261513	0.161050689857778	2.49250492882709	0.0126845570023825	0.0973323854797026	FBgn0037912
CG43110	53.5665115112303	0.841281951270693	0.337541788216721	2.49237866432864	0.0126890677120568	0.0973323854797026	FBgn0262570
mt:ATPase6	12464.2755807114	1.17454160010597	0.471433947429468	2.49142346772066	0.0127232374561032	0.0975448204967912	FBgn0013672
e(y)2	279.932956285457	-0.461001978014228	0.185078027334234	-2.49085201876342	0.012743718509943	0.0976521461608805	FBgn0000618
jing	1235.3340929355	-0.675586956900129	0.271257513135718	-2.49057417466669	0.0127536871378494	0.0976545892572351	FBgn0086655
CG10050	421.532263805725	-0.401440522945251	0.161192922918659	-2.49043516102643	0.0127586773277282	0.0976545892572351	FBgn0037492
CG8128	1474.79921190753	0.255954656885707	0.10278059779805	2.49030130558904	0.0127634839858942	0.0976545892572351	FBgn0030668
Rae1	1932.57910977937	0.398238410543692	0.159945815474679	2.48983325610501	0.0127803039275985	0.0977336439945539	FBgn0034646
CG17687	25.7548343607141	0.864287657425455	0.347171258142324	2.48951385564049	0.0127917932389125	0.0977718747560711	FBgn0036348
CG5525	10175.3610708811	0.380010238450643	0.152679564272007	2.48893976258429	0.0128124672036624	0.0978505358949087	FBgn0032444
Tektin-A	6.56313184037495	1.77913610353669	0.714879036944735	2.48872328266947	0.0128202706482846	0.0978505358949087	FBgn0028902
CG15423	652.198123488964	-0.450502722772844	0.181022758778563	-2.4886523982541	0.0128228267304005	0.0978505358949087	FBgn0031580
FKBP59	5441.70434499366	-0.264425662093215	0.106258751000491	-2.48850715450243	0.012828065608526	0.0978505358949087	FBgn0029174
CG18467	15.3505415755838	1.04992988795284	0.421958954290695	2.48822753321528	0.0128381567583741	0.0978779511968146	FBgn0034218
CG9492	18.3038630948901	-0.98869719657935	0.397444806349037	-2.48763395768487	0.0128596013718777	0.0979918536506513	FBgn0037726
CadN	306.761210801474	-0.743601664196438	0.298991748336377	-2.48703072353642	0.012881427396917	0.0981085458718676	FBgn0015609
CG3740	919.044926152859	0.555756972222763	0.223504124932264	2.48656248465747	0.0128983916540732	0.0981881102923764	FBgn0023530
fz3	211.931804343622	-0.597791459032284	0.240446483778683	-2.48617259706952	0.0129125323286681	0.0982461108744365	FBgn0027343
Jon65Aiii	27422.3617529739	0.629009753678586	0.253060347343057	2.4856116743801	0.0129329002656441	0.0983514096425685	FBgn0035665
Plap	3187.51053236345	0.319897572928234	0.128728693119613	2.48505259531368	0.0129532295354573	0.0983802664612496	FBgn0024314
CG32147	430.056860005083	-0.292169288292745	0.117577369486307	-2.48491091074096	0.0129583859669199	0.0983802664612496	FBgn0047178
PGRP-SD	624.577015456285	0.56137454736927	0.225924085590504	2.48479282721004	0.012962684855451	0.0983802664612496	FBgn0035806
BG642312	54.5041419962871	1.10543968847815	0.444882681372022	2.48478921469581	0.0129628163906791	0.0983802664612496	FBgn0047334
Fip1	1818.18550154963	-0.241521060959335	0.0972123411336706	-2.48446913367959	0.0129744755460749	0.0984191712495557	FBgn0037255
N	1238.5616205399	-0.651350235965923	0.262236325440092	-2.48382917535475	0.0129978142543488	0.0985465886974156	FBgn0004647
CG10948	678.223892149055	-0.492951936341573	0.198532340178717	-2.48298053555316	0.0130288206594306	0.0987145705114348	FBgn0036317
CG13733	9.63790310303641	1.38848504944749	0.559227136209792	2.48286422375364	0.0130330753897938	0.0987145705114348	FBgn0036729
Dbi	3111.55934177255	0.5352913845779	0.215612417233341	2.48265564407914	0.0130407083925364	0.0987227497153573	FBgn0010387
CG16817	13457.1646979319	0.439927550258912	0.17721321110909	2.48247603835867	0.0130472842572371	0.0987229218158095	FBgn0037728
CG6179	552.522062947283	-0.34593237314007	0.139404904830887	-2.48149355691411	0.0130833075605997	0.098918206273245	FBgn0030915
Tre1	937.222889896821	0.243023267804674	0.0979475346368746	2.48115757793848	0.0130956466098741	0.098918206273245	FBgn0046687
CG6465	298.953520619697	0.498676064856781	0.200990270581822	2.48109554464117	0.013097925948754	0.098918206273245	FBgn0037818
CG14961	29.7632987485568	1.32979845837551	0.535980704725896	2.48105658776575	0.0130993575516179	0.098918206273245	FBgn0035439
CG12338	1221.78744063948	0.532583961217583	0.214690669784505	2.48070380399931	0.013112328092636	0.0989665444466737	FBgn0033543
CG9377	9.14696737838958	-1.55120945504581	0.625530721271779	-2.47982937095722	0.0131445267051973	0.0991598872377554	FBgn0032507
CkIalpha	8516.45872960395	-0.173684540955243	0.0700807862622052	-2.47834749321172	0.013199252474487	0.0995228921562293	FBgn0015024
Der-1	1365.67756607176	-0.253881912900348	0.102476988862828	-2.47745289667114	0.0132323873694212	0.0997228192698003	FBgn0267972
[truncated: 15,467 more rows]
