# Supplementary material for: An integrated host-microbiome response to atrazine exposure mediates toxicity in Drosophila
Source: Commun Biol. 2021 Nov 24;4:1324. doi: 10.1038/s42003-021-02847-y (PMC8613235; doi:10.1038/s42003-021-02847-y)
Supplement: Supplementary file 7 — Supplementary Data 5 [file 42003_2021_2847_MOESM7_ESM.txt]

gene	baseMean	log2FoldChange	lfcSE	stat	pvalue	padj	FBgn
Cyp6a8	4461.45894503262	3.82056398191615	0.135194433148209	28.2597729281339	1.079533854731e-175	1.70037377458679e-171	FBgn0013772
CG1942	915.110468677819	3.97836684756278	0.181070914171795	21.9713191693958	5.4172145019317e-107	4.26632728099631e-103	FBgn0033215
CG6908	3967.50999609717	2.30157925590178	0.105883184970499	21.7369666065773	9.17667651955464e-105	4.8180610619835e-101	FBgn0037936
CG9360	1420.19772787325	1.73163317390699	0.101648698010387	17.0354683119507	4.48139877273858e-65	1.76466280173514e-61	FBgn0030332
Jheh1	9154.14950157613	1.78867860258091	0.133614732177115	13.3868367165523	7.21904439530154e-41	2.27414336540789e-37	FBgn0010053
Cyp6a2	6244.58374103665	2.21967970233974	0.170120203782297	13.0477136341799	6.54832120733763e-39	1.71904345561292e-35	FBgn0000473
CG3739	1754.83762275997	-1.8476358002912	0.142758748109129	-12.9423648271195	2.59516241449396e-38	5.83948617009919e-35	FBgn0038702
Gnmt	9534.71680299694	1.12910753885286	0.104133457495023	10.8428891733172	2.15554127735926e-27	4.24399133246072e-24	FBgn0038074
Nplp3	672.04120425684	-1.52102583710213	0.140880704696067	-10.7965518797166	3.57373362689781e-27	6.25443092858527e-24	FBgn0042201
CG2065	1203.5900013474	1.40870777447057	0.13124655745127	10.7332931379446	7.10192182712942e-27	1.11862370699115e-23	FBgn0033204
CG34217	59.8160571865627	5.95132275658886	0.578944929703551	10.2796007897267	8.70875665230235e-25	1.24701478209468e-21	FBgn0085246
Eip71CD	3938.06871880889	1.56507335513577	0.167582745977867	9.33910794934986	9.7149141674234e-21	1.27516344209238e-17	FBgn0000565
GstO3	2667.10324790788	0.833377735184545	0.0981986076670572	8.48665530992167	2.12669374012094e-17	2.57673485389577e-14	FBgn0035904
Cyp6d5	13918.5344985108	1.22684863159086	0.146729942513775	8.36126976248002	6.2046788159785e-17	6.98070685931981e-14	FBgn0038194
Jheh2	10468.8122302792	0.8516426600932	0.105236086514654	8.09268653271905	5.83629255157412e-16	6.12849626532293e-13	FBgn0034405
CG4302	5752.90887441094	0.715747545560045	0.0897017681628118	7.97919104850796	1.47295438678626e-15	1.4500315341419e-12	FBgn0027073
Cyp6w1	42482.9437230881	1.31914271636343	0.167403349675909	7.88002581141459	3.27313458338821e-15	3.03265546017339e-12	FBgn0033065
LManIII	1005.91796919153	-1.38207120583564	0.176005708550404	-7.85242261298503	4.08076689383787e-15	3.57089774138002e-12	FBgn0032066
CG14500	434.759223609291	-1.29123024056463	0.173343547165788	-7.44896629656299	9.40743982462428e-14	7.79876761461353e-11	FBgn0034318
Acp54A1	5131.03681489256	-1.10372320677126	0.150738394931014	-7.32211064922368	2.4410074256223e-13	1.92241539804885e-10	FBgn0083936
Obp99b	2230.0022091836	-3.14864212596873	0.433114187020645	-7.26977370015969	3.600902256835e-13	2.70084816416229e-10	FBgn0039685
CCHa2	843.254407529501	-1.08696415115385	0.149965285376391	-7.24810510929734	4.22642585873165e-13	3.02592880458555e-10	FBgn0038147
CR46094	88.6648767038133	1.72340114688568	0.24099170488882	7.1512882473725	8.5967255409334e-13	5.88726191283661e-10	FBgn0267763
Cyp4e2	8226.51988585342	0.777516887805814	0.112520891061004	6.90997805362455	4.84728688090105e-12	3.18123398587802e-09	FBgn0014469
PHGPx	5583.60447345279	0.464667377984831	0.0692820352977795	6.70689560414406	1.98808383505942e-11	1.25257233944084e-08	FBgn0035438
LManIV	103.342509818129	-1.94084229262465	0.290138514920148	-6.68936453734455	2.24141755051444e-11	1.35786799377511e-08	FBgn0032067
CG18302	137.971259240344	-1.34439119058131	0.205010041845861	-6.55768458206601	5.46496463121734e-11	3.18809844097423e-08	FBgn0032266
CG11334	2147.13808539564	0.559812084568608	0.0861558982885518	6.49766406814883	8.15767074161803e-11	4.58898113754377e-08	FBgn0039849
Act88F	2185.64759495249	1.03731656994604	0.161897920421132	6.40722603012906	1.48191046400839e-10	8.0488178339987e-08	FBgn0000047
GstD8	49.667736701374	-2.40191820718937	0.380316312071302	-6.3155802971161	2.69149590971525e-10	1.41312506913083e-07	FBgn0010044
Keap1	636.54599155068	0.817708204601749	0.130135710392923	6.28350359891853	3.31026543295069e-10	1.68193518820665e-07	FBgn0038475
Cyp4d21	1523.49612178624	-1.19183174555745	0.191437701816156	-6.2256897896842	4.79441872265765e-10	2.35990279064314e-07	FBgn0031925
CG4213	1577.28692616917	0.712801130831151	0.115831094538173	6.15379776624868	7.56491389602511e-10	3.61075632655429e-07	FBgn0031251
CG42397	558.186985833544	-0.883995646637141	0.144903422640832	-6.10058500017818	1.05680964515987e-09	4.89582609438622e-07	FBgn0259748
CG4500	843.389892504373	2.55973741253381	0.421398976877962	6.07437975169815	1.24467862938219e-09	5.60140945468541e-07	FBgn0286723
Sam-S	10584.6447221623	0.645033417688917	0.108544595438167	5.94256595720018	2.80594693689262e-09	1.22767972786099e-06	FBgn0005278
CG8093	1013.71585912965	-0.924466980273374	0.155691142739923	-5.93782641712423	2.88825600656783e-09	1.22953838809324e-06	FBgn0033999
CG5162	11905.3193488284	-0.617895168684019	0.104443688168737	-5.91606041033101	3.29744142222957e-09	1.36678946951416e-06	FBgn0030828
CG16762	502.573081788071	0.62826203662922	0.107928737416008	5.8210820553529	5.84678540847459e-09	2.36135171715085e-06	FBgn0035343
CG5791	1215.3185730016	-0.799827965177087	0.137541790407492	-5.81516325189206	6.05747399267631e-09	2.38528182146611e-06	FBgn0040582
CG18180	5577.96715222016	-1.0194899408019	0.176452291262418	-5.77770871382863	7.5724757843066e-09	2.90912356289301e-06	FBgn0036024
CG43788	1161.52471363406	-0.93154195777144	0.162964116750579	-5.71623972409333	1.08907071610286e-08	4.08427448793718e-06	FBgn0264329
CG31809	128.749495498631	1.13265833440219	0.200076088208113	5.66113794280119	1.50372487406103e-08	5.50817918403145e-06	FBgn0051809
CG42788	1872.59548375921	-0.756789028039131	0.133863751796336	-5.65342759248623	1.57279385004988e-08	5.63024453003084e-06	FBgn0261859
IM4	3621.02820835339	-0.601867388531376	0.106667301898677	-5.64247316486064	1.67624669096861e-08	5.8672359176548e-06	FBgn0040653
CG6295	6464.77257518186	-0.76929475857296	0.136549958175408	-5.63379710145899	1.76284410600914e-08	6.03620815516303e-06	FBgn0039471
CG7804	511.093297950734	-0.87129369781112	0.155811173226666	-5.59198470666545	2.24488597606818e-08	7.52323383171273e-06	FBgn0036496
CG11911	3002.17874854287	0.688135881510757	0.123169946725188	5.5868813765593	2.31183521026736e-08	7.58619091602526e-06	FBgn0031249
Jon99Ci	3465.20401676274	-0.855849971576806	0.153654469157811	-5.56996471542785	2.54790929064814e-08	8.19022841571406e-06	FBgn0003358
CG2656	329.167479002021	0.738118518743925	0.133792987869218	5.5168699832418	3.45090541092907e-08	1.08710422255088e-05	FBgn0037478
CR44391	1044.8609141629	-0.790565218893758	0.143961019318461	-5.49152279302026	3.98482884480001e-08	1.23068704185186e-05	FBgn0265541
CG32557	335.98815075403	0.817671455172906	0.149127117997011	5.48305007268561	4.18054626670675e-08	1.26630354320958e-05	FBgn0052557
CG2650	81.6887874778152	1.49595519367614	0.273170542589498	5.47626833953381	4.34388811019224e-08	1.29095437025732e-05	FBgn0000092
yip2	3858.82782481975	0.393337800756957	0.0720911980752405	5.45611407853752	4.86667330941254e-08	1.40382424259148e-05	FBgn0040064
Cyp6a20	2326.54996674099	0.673747253251881	0.123513853768624	5.45483144355609	4.90193215303988e-08	1.40382424259148e-05	FBgn0033980
CG6910	15028.3979234643	0.610390583021835	0.112651252829106	5.41840918491875	6.01316695667844e-08	1.68229632074842e-05	FBgn0036262
salt	2385.87393339797	-0.617103701793325	0.113984852878724	-5.41390971000244	6.16632684808805e-08	1.68229632074842e-05	FBgn0039872
sxe2	1291.11164026829	-0.594997823515124	0.109918388389828	-5.41308722072009	6.19472964277875e-08	1.68229632074842e-05	FBgn0038398
Gs1	2953.11529217367	0.65443985800315	0.121435547633945	5.38919509776404	7.07739422196475e-08	1.88539303303743e-05	FBgn0001142
Jon99Ciii	9139.47114318703	-0.788720371584065	0.146423826898607	-5.38655755890213	7.18199365006958e-08	1.88539303303743e-05	FBgn0003357
CG1882	3576.06444989144	0.453238238367457	0.0845914598568398	5.3579668578188	8.41636738218471e-08	2.17321643666871e-05	FBgn0033226
Kah	478.668152504763	0.684826295607545	0.128260059440107	5.33935738527655	9.3276610585345e-08	2.36967724730608e-05	FBgn0035144
Acox57D-p	1504.08654576627	0.742614942241522	0.139722383861375	5.31493180776462	1.06697276495864e-07	2.63193543950909e-05	FBgn0034628
CG8206	3289.93673817055	0.707778521198062	0.13317838110775	5.31451512858849	1.06941697751623e-07	2.63193543950909e-05	FBgn0030679
Cyp4p1	4364.71935203036	0.518599823919436	0.0978513980676884	5.2998713780328	1.15884289647122e-07	2.80814376343356e-05	FBgn0015037
CG34166	4709.48609591108	0.793455805916956	0.149975890158679	5.29055573584165	1.21945252113936e-07	2.91024191825242e-05	FBgn0085195
Sardh	579.955753485762	-1.00003450485776	0.189224102290758	-5.28492138554909	1.2575875121012e-07	2.95645685120985e-05	FBgn0034276
epsilonTry	1764.74197913762	0.530724219805515	0.100537001077014	5.27889447785463	1.29965618567142e-07	3.01042420301627e-05	FBgn0010425
CR45639	8.44112657838542	-4.39665438856466	0.833604388596943	-5.27426972399313	1.33285758541754e-07	3.04258548230605e-05	FBgn0267199
BG642312	4782.40041558254	-0.888957997620933	0.169725634254187	-5.23761776780046	1.62662505005759e-07	3.66013873763673e-05	FBgn0047334
GIIIspla2	687.816213500691	1.47309432866943	0.28246376199382	5.21516217964151	1.83656479051672e-07	4.04910054222452e-05	FBgn0030013
CG6277	5818.5707534138	-0.579995556998174	0.111244076862045	-5.21372079627602	1.85089987327894e-07	4.04910054222452e-05	FBgn0039475
CG18643	104.926469218653	1.17556965970317	0.226895817160741	5.18109886032122	2.20582537213593e-07	4.75944595020726e-05	FBgn0037898
CG8708	982.589043365874	-0.963151921724515	0.187125432606981	-5.14709255875133	2.64554807766942e-07	5.63108483396906e-05	FBgn0033271
CG31205	1337.06482658263	-0.935177642881735	0.182012603994541	-5.13798287787688	2.77703177507289e-07	5.83213699855642e-05	FBgn0051205
Cyp4g1	224011.836175064	-0.520311408923811	0.102528805203459	-5.07478271975666	3.87939035351274e-07	8.04003650765516e-05	FBgn0010019
CG13877	190.260576680281	-0.913599885390227	0.180189340363524	-5.07022159883086	3.97352772058876e-07	8.09430914132506e-05	FBgn0035112
Drsl4	1028.37494436889	-1.52474827552622	0.300824716375735	-5.06856050226199	4.00835574264081e-07	8.09430914132506e-05	FBgn0052282
tbrd-1	448.293769511049	-0.7258381305406	0.144232332314481	-5.03242316679728	4.84318735509857e-07	9.65633468736172e-05	FBgn0039124
Argk	29072.8308637689	-0.461745682482382	0.0918271343270183	-5.02842308938876	4.94529787871802e-07	9.73667336096093e-05	FBgn0000116
obst-A	76.1146214489373	-1.0787497357072	0.214763648716025	-5.02296241545794	5.08805044543808e-07	9.89405957606114e-05	FBgn0031097
Obp57a	367.164629326871	-0.856951950646791	0.17078496897375	-5.01772466158018	5.22870404120805e-07	0.000100435752869595	FBgn0043535
Clect27	1850.42741089172	-0.609906521309254	0.121852431879345	-5.00528805131412	5.57785566748246e-07	0.000105851571829538	FBgn0031629
CG1946	127.047936464176	1.10520901503004	0.221017429742004	5.00055138782569	5.71665883710291e-07	0.000106609586387254	FBgn0033216
CG32037	28.4479130113136	2.05405640695099	0.410866836263375	4.99932393091542	5.75316795309289e-07	0.000106609586387254	FBgn0052037
CG16712	5719.14511220459	-0.53156676495653	0.106479719226101	-4.99218789098974	5.96991360607988e-07	0.000109339661871354	FBgn0031561
CG8478	597.373526322401	-0.616730749601431	0.124158610535097	-4.96728134233665	6.78980480951483e-07	0.000122926684545596	FBgn0037746
Sfp87B	5914.30926121261	-0.735093211668455	0.148499331920358	-4.95014490747134	7.41582452623699e-07	0.000132734831946317	FBgn0259975
CG10477	2604.59352337219	-0.63806916889236	0.12940670417822	-4.93072729843739	8.19240315562168e-07	0.000144987125959772	FBgn0035661
CG6503	3356.32015405614	-0.511255991481638	0.10375648036749	-4.92746081662411	8.33051226892314e-07	0.000145793220830898	FBgn0040606
Cyp12d1-p	410.212329357221	2.19151063739945	0.445974059214353	4.91398679389583	8.92427636509886e-07	0.000154468436293046	FBgn0050489
CG44013	247.575102852851	-1.08088592666399	0.220107518988703	-4.91071786929489	9.07435703442867e-07	0.000155358910488354	FBgn0264775
CG7567	607.992295321905	-0.691368259432444	0.141983552169837	-4.86935457570076	1.11963345977762e-06	0.000189627383064058	FBgn0039670
CG18067	11963.4006159225	-0.36744999995676	0.0756889807464005	-4.85473574004014	1.20547388421937e-06	0.00020199382074829	FBgn0034512
TpnC4	784.70799117283	-0.837509711449723	0.172722790797372	-4.84886625316425	1.24169101816116e-06	0.000204228080375484	FBgn0033027
CG32032	624.913818931357	0.620061981469112	0.127890557044808	4.84837970681342	1.2447397445271e-06	0.000204228080375484	FBgn0043806
CG15353	151.391472924532	-0.993450825142145	0.205267377105081	-4.83978915282565	1.29976952636834e-06	0.000207927036855496	FBgn0040718
MtnB	141.79476315699	-1.0631862620296	0.219687800529116	-4.83953255241722	1.30144873973145e-06	0.000207927036855496	FBgn0002869
path	9318.57379025536	0.669841653002097	0.138489427779719	4.83677103545799	1.3196528987667e-06	0.000207927036855496	FBgn0036007
CG3927	529.159513631603	-0.75748018810255	0.156610773065835	-4.83670550418729	1.32008784747315e-06	0.000207927036855496	FBgn0034739
fln	693.537612048797	-0.603257693407222	0.125489239853873	-4.8072463751449	1.53023363541117e-06	0.000238640692983776	FBgn0005633
Lip4	1139.07874585534	0.582868327840839	0.122263378999809	4.76731734889927	1.86695117172392e-06	0.000288297528488466	FBgn0032264
mt:CoI	89827.6231766749	-0.405095966097311	0.085753024548025	-4.72398458517858	2.31267954322756e-06	0.000349538580598478	FBgn0013674
Pkd2	497.021029808966	-0.644174574180476	0.136397149902156	-4.72278617729604	2.32635400052839e-06	0.000349538580598478	FBgn0041195
AdSL	1516.86728507068	0.570903200858488	0.120891105843066	4.72245825594151	2.33010926054474e-06	0.000349538580598478	FBgn0038467
Jhe	159.58322009995	-1.17351208019482	0.249433422540068	-4.70471065282486	2.54226251605072e-06	0.000377260351728797	FBgn0010052
Yp1	3434.3297799161	2.49600131693629	0.530717695336535	4.70306782470018	2.56281236968962e-06	0.000377260351728797	FBgn0004045
Cp7Fb	49.818280807497	1.9437120607166	0.414138323780196	4.69338853495776	2.68716433533403e-06	0.000391440038887661	FBgn0014465
CG13056	85.7609576493713	1.10924091477673	0.236423938552869	4.69174535187215	2.70884161251698e-06	0.000391440038887661	FBgn0040794
tbrd-2	357.190113391234	-0.700669553668337	0.149472724310734	-4.6876081030793	2.76416696724163e-06	0.00039580358091839	FBgn0034423
CG33290	852.519834009248	-0.688679555000183	0.147299062700859	-4.67538314482545	2.93405310432002e-06	0.000413622408193995	FBgn0053290
Fad2	133.304859417445	2.13251377007437	0.456163520090252	4.67488888557431	2.9411281644167e-06	0.000413622408193995	FBgn0029172
CG17189	396.767722593215	-0.734999367360209	0.157433939821486	-4.66862080815371	3.03228452664715e-06	0.000422668261763002	FBgn0039485
Jon74E	4693.36496179429	0.518159287400739	0.111053296848836	4.66586136660173	3.07326863696534e-06	0.000424623283340711	FBgn0023197
Obp19b	413.892347710146	0.603626522600422	0.129704386471569	4.65386359722488	3.25772354138228e-06	0.000446194813046194	FBgn0031110
CG10560	2752.12258471045	0.543114066921013	0.117482847220167	4.62292223734752	3.78371592750263e-06	0.000513769910121499	FBgn0039325
Mst57Db	2490.79275754259	-0.700567678778776	0.152121629983096	-4.60531272808885	4.11846470431555e-06	0.000550709215484306	FBgn0011669
CG5342	60.5126915904782	-1.27816922006988	0.277720304278259	-4.60236144199682	4.17727456976225e-06	0.000550709215484306	FBgn0037916
CG34171	86.005427740037	-0.968153962202003	0.210406577094832	-4.6013483778392	4.19764664943087e-06	0.000550709215484306	FBgn0085200
Yp2	3707.87044682215	2.58373202471146	0.561847760739194	4.59863366067736	4.25270835517874e-06	0.000550709215484306	FBgn0005391
CR44138	92.9231696783065	-1.54320994921428	0.335603770888218	-4.59830932510078	4.25933284055093e-06	0.000550709215484306	FBgn0264987
Yp3	3203.88198806537	2.49667220932065	0.542990220445884	4.59800584855925	4.26554023802205e-06	0.000550709215484306	FBgn0004047
CG18518	121.943189284146	-0.834732629681214	0.181681924669844	-4.59447262680703	4.33845070735517e-06	0.000555568594240255	FBgn0028900
PebII	7497.15471548338	-0.711661599466326	0.155105969559835	-4.58822830279134	4.47023615151698e-06	0.00056782814211729	FBgn0011694
CG12826	55.1100097961085	1.73938639492061	0.379840335652538	4.57925668144874	4.6663126946905e-06	0.000587992730032561	FBgn0033207
Ppat-Dpck	1380.37256054192	0.447572020943697	0.0978282738061653	4.57507838511498	4.76041720642684e-06	0.000595089931892295	FBgn0035632
CG2107	1209.46604317248	0.476335381059222	0.104444627310395	4.560649918771	5.09955386306646e-06	0.000632465140922519	FBgn0035383
Lip3	124.316017323169	-1.02102464264069	0.224462614169635	-4.5487514543026	5.39651339123875e-06	0.00066406626894845	FBgn0023495
LManV	5293.56740023632	-0.776548373078772	0.170947840864888	-4.54260416013404	5.55635267192051e-06	0.000678434968491628	FBgn0032068
CG16926	5052.74704723444	-0.60073458437006	0.132395268293448	-4.53743243329936	5.69432658581786e-06	0.000681941397772287	FBgn0040732
CG43055	348.741709292487	-1.02922505602521	0.22685374138185	-4.53695429379221	5.70724695212201e-06	0.000681941397772287	FBgn0262357
1-Dec	129.456201297794	2.13771837502347	0.471208750453013	4.53666951848475	5.71495552701047e-06	0.000681941397772287	FBgn0000427
GstE3	2088.51384165155	0.617497275620657	0.136705741930255	4.51698126868506	6.27274518172269e-06	0.000737887378226301	FBgn0063497
CG5681	354.507715506671	-0.700685732432645	0.155128080747489	-4.51682073971631	6.27750039250361e-06	0.000737887378226301	FBgn0032658
Drsl5	813.192091145862	-0.689816257587453	0.153681988126336	-4.4885953519835	7.16943326832514e-06	0.000836486988217699	FBgn0035434
CG7907	333.356490786576	-0.646293344592284	0.14405985402749	-4.48628348928464	7.24762944485604e-06	0.000839392730778879	FBgn0038887
CG16704	499.111302853595	-0.621913089206965	0.138794876056994	-4.48080726662839	7.43612398901814e-06	0.000854937145627917	FBgn0031558
CG34054	137.908249942595	-0.883935117343816	0.197540683879686	-4.47469908468164	7.6519000778793e-06	0.000873370131352731	FBgn0054054
CG14961	33.5528663181262	1.52212845601936	0.340535641181484	4.46980659862315	7.82903575685582e-06	0.000887159296447741	FBgn0035439
Pu	792.754350146715	-0.641980361297414	0.143724704684452	-4.46673633949628	7.9421913336896e-06	0.000893553254978178	FBgn0003162
CG8562	1926.15783019438	-0.597977141363637	0.133945303461749	-4.46433824784609	8.03165972191029e-06	0.000897210441700773	FBgn0035779
CG9377	85.5300803727384	-1.4429929025219	0.323616971138298	-4.45895311808364	8.23609314380203e-06	0.00091356833174666	FBgn0032507
blanks	664.843411338802	-0.692305619403729	0.156415821033239	-4.42605878887797	9.59703791811205e-06	0.00105708352621107	FBgn0035608
CG3630	2261.84307184586	-0.396448703457448	0.0896645441200907	-4.42146566792857	9.80336426847096e-06	0.00107231104578254	FBgn0023540
CG34316	70.5333104504383	-1.45734511387121	0.32992364008439	-4.41721943143704	9.99787199751327e-06	0.00108604470229539	FBgn0085345
CG43101	4373.41164346403	-0.524688624179818	0.118833482667532	-4.41532649217873	1.00857649227968e-05	0.00108808824177379	FBgn0262547
CAH2	2397.35919877714	-0.487186485456594	0.110525519523432	-4.40790948151398	1.04373145869858e-05	0.00111835470788852	FBgn0027843
Cyp4d1	755.760402784104	0.83574969861184	0.191429169971215	4.3658429837914	1.26633424754818e-05	0.00134420815448239	FBgn0005670
CG5568	16.9744358254531	2.7171874577297	0.622502973951007	4.36493891825737	1.27158285199592e-05	0.00134420815448239	FBgn0035641
ATPCL	12510.4605380793	-0.54207414126785	0.124581779972029	-4.35115103821405	1.35424721246117e-05	0.00142204985623173	FBgn0020236
CG7763	39.7010133707484	-1.5055187335928	0.346334519592036	-4.34700744056995	1.38007539441433e-05	0.00143957400910067	FBgn0040503
CG16758	11144.8994811962	0.73715688857698	0.170401760023253	4.32599339629113	1.51845971445228e-05	0.00157350387910118	FBgn0035348
Pdh	2856.31686239304	-0.639034958382203	0.148030899703667	-4.31690248226177	1.58234022310192e-05	0.0016246199243235	FBgn0011693
Fer1HCH	21046.34354131	0.331560259030701	0.0768201925217725	4.31605608039487	1.58841640750314e-05	0.0016246199243235	FBgn0015222
CG11550	336.691848765455	-0.719497936818026	0.167143797891968	-4.30466428244658	1.67239150829808e-05	0.00169947346110987	FBgn0039864
CG42782	1452.06282695442	-0.775353385747117	0.180363148094327	-4.29884593354746	1.71689763358336e-05	0.00173351632221612	FBgn0261853
CG4009	29.6002160426024	2.10324759308467	0.489736769740572	4.29464913202008	1.74969833635636e-05	0.00175538206980567	FBgn0038469
CG7695	2579.5292244725	-0.57745019774636	0.134599855998669	-4.29012492964385	1.78572635937285e-05	0.00178018834724568	FBgn0038631
CG8745	1576.25120423283	-0.804306787610324	0.187557987539641	-4.28830996835222	1.80037734304905e-05	0.00178350588241293	FBgn0036381
cDIP	2086.08505723949	-0.554309077284236	0.129387180833081	-4.28411125209797	1.83471096135911e-05	0.00180615827202296	FBgn0038865
CR43086	101.041733817099	-1.08672958947854	0.254209365916391	-4.27493922405661	1.91189441423526e-05	0.00186749067810749	FBgn0262532
CG31907	885.387626042	-0.497848733224489	0.116522089803564	-4.2725695536681	1.93233251273428e-05	0.00186749067810749	FBgn0051907
Baldspot	5028.63566914883	-0.368785921741178	0.0863153660830063	-4.27254078244342	1.93258193468047e-05	0.00186749067810749	FBgn0260960
CG4476	64.0744775582556	1.41208998559819	0.330646594245098	4.27069266756593	1.94866791296516e-05	0.00187155294494599	FBgn0035969
CG15784	5277.00792159152	0.599474419757065	0.140489103953011	4.26705276700726	1.98072322283493e-05	0.00189081039290139	FBgn0029766
CG6201	163.8608580525	0.793581325506721	0.186403717770393	4.25732563169277	2.06886907350594e-05	0.00196305763715615	FBgn0032343
GstD2	783.304265522328	1.16448483087708	0.274093506363482	4.24849477948896	2.15211661089229e-05	0.00201788574470026	FBgn0010038
CG31681	11.8471923898349	2.98882618109367	0.703505105417162	4.24847830965117	2.15227480864481e-05	0.00201788574470026	FBgn0051681
l(2)efl	2794.62855338429	0.34417975624751	0.0810384681756235	4.24711577101404	2.1654008111576e-05	0.00201817918204399	FBgn0011296
Best3	134.381432865015	-0.813939682634961	0.192011694733671	-4.23901098192967	2.24506676963669e-05	0.00208012039344397	FBgn0036492
ade3	4185.43239752345	0.687167808925253	0.162371035498107	4.23208367685298	2.31536230250363e-05	0.0021327059430839	FBgn0000053
LysB	1056.25595651653	0.722738702526921	0.17111668294733	4.22366007848212	2.40366501205933e-05	0.00220117020958991	FBgn0004425
CG32834	10.755386565164	3.40333276901111	0.806706702713213	4.21879817976547	2.45607997176547e-05	0.00223616853383109	FBgn0052834
CG9505	541.16209987754	0.649645751075398	0.154273941029964	4.21098823779461	2.5425598593427e-05	0.00230160116922453	FBgn0031805
CR45638	5.86170266592878	-3.93471032510013	0.935143501716173	-4.2076005638484	2.58096556235598e-05	0.0023230164898668	FBgn0267198
Cyp6a19	76.7560649338488	2.03808551347779	0.48479951618821	4.20397596413145	2.62266800260683e-05	0.0023471388471057	FBgn0033979
CR45046	14.7234806687311	-2.26923953002005	0.54000766978582	-4.20223574031843	2.64291690412203e-05	0.00235189740999018	FBgn0266406
CG3011	5720.75383185388	0.428566081332493	0.102209529880563	4.19301489629486	2.75271359712998e-05	0.00243584223979743	FBgn0029823
crm	310.070749361421	0.571221706931656	0.136431820519096	4.18686567956266	2.82833089773364e-05	0.00248877318269288	FBgn0000376
CG5167	3272.14483977031	0.381522445340913	0.0911686336189654	4.18479942274299	2.85418007178438e-05	0.00249756612837088	FBgn0038038
CR43879	160.459568375194	-0.835814484417154	0.200188312430959	-4.17514126707776	2.97801194641404e-05	0.00259152851756726	FBgn0264471
CG4830	18.7942016384103	1.92728558029869	0.463764575570148	4.15574125714388	3.24234599211514e-05	0.0028060544902091	FBgn0037996
Cpr65Au	1222.07582961371	-0.702062201068477	0.169097491034166	-4.15181914749183	3.2984287955456e-05	0.00283899191030813	FBgn0042119
NimC4	38.5034049574125	1.79291309086464	0.432045680052215	4.14982297855161	3.32732496010037e-05	0.00284829866557287	FBgn0260011
Sfp24Bb	3526.89940101905	-0.597927590776872	0.144156892103742	-4.14775583776165	3.35750185656307e-05	0.00285859522933649	FBgn0259952
P5cr-2	796.335065135321	0.675390548569091	0.16330071838828	4.13587003924388	3.53612286290326e-05	0.00299448769965534	FBgn0038516
pgc	57.4774199237945	1.6301756288737	0.396151218149405	4.11503374011814	3.8712278383642e-05	0.00326073313807885	FBgn0016053
AcCoAS	14917.2097688769	-0.442164393664851	0.10778614409417	-4.1022377911445	4.09173433575237e-05	0.00342813337885296	FBgn0012034
CG18179	47.2221786067998	-1.65344758779276	0.40328889355783	-4.09990856233601	4.13313406401283e-05	0.00344449707101937	FBgn0036023
bw	80.4004758455206	-0.914122617805005	0.223305439267292	-4.09359763382574	4.24731109484973e-05	0.00352102089763042	FBgn0000241
CG8628	658.199527793792	-0.686058995342532	0.168196641571243	-4.07891019067666	4.52473109531799e-05	0.00373136332368344	FBgn0250836
Bace	7832.76804948673	0.449893715597976	0.110429310857018	4.07404258983824	4.62040263134714e-05	0.00379041467949733	FBgn0032049
CG2861	453.607529404137	-0.689304168533287	0.169339816393277	-4.07053806490752	4.69046759071001e-05	0.00382795621871883	FBgn0029728
Mal-A6	10434.8925854811	-0.463758766911985	0.11412755021276	-4.0635128507309	4.83396596917007e-05	0.00392473185465968	FBgn0050360
mtrm	86.0229029854225	1.32070942036909	0.325773109707775	4.05407745763237	5.03325382687797e-05	0.00404250228843042	FBgn0010431
CG1657	1913.15522795699	0.41352227589616	0.102012341155339	4.0536495017448	5.04247492856232e-05	0.00404250228843042	FBgn0030286
CR45902	79.9981589918752	-0.956272922524957	0.235940693148516	-4.053022434426	5.05601517885082e-05	0.00404250228843042	FBgn0267562
mos	17.8454882883609	2.23911585136064	0.552664716041145	4.05149050838617	5.08923910084569e-05	0.00404851540795053	FBgn0033773
Sirup	1592.67393862104	0.732655182388927	0.18092915521039	4.04940365491107	5.13483115929282e-05	0.00406425756733775	FBgn0031971
CG6296	77.0765591745425	1.1434901256732	0.283004518235081	4.04053664162119	5.33290318005638e-05	0.0041999278994534	FBgn0039470
Mal-A3	1334.60652147491	-0.597172589717991	0.148256832332	-4.02795999566959	5.62629137525052e-05	0.00440894106724233	FBgn0002571
CG13215	44.268020944447	1.40786436017868	0.349779174088666	4.025009104235	5.69731112630429e-05	0.00444249245299103	FBgn0033592
CG4797	2101.02834864046	0.368778379855541	0.091971539929108	4.00970104599528	6.07956707135266e-05	0.00470288537647131	FBgn0034909
Sfp60F	7174.38690467469	-0.647131745735378	0.161409332094219	-4.00925855611392	6.09096956891719e-05	0.00470288537647131	FBgn0259968
Mal-A7	5633.23356979797	-0.431121572844031	0.107864442118111	-3.99688316537117	6.41819578059371e-05	0.004931365938543	FBgn0033296
CenG1A	2154.28288998079	0.514044575158437	0.128689139633058	3.99446741678571	6.48398371460307e-05	0.00495565284822439	FBgn0028509
mdy	1076.93078133055	0.514840045217234	0.128922116774148	3.99341911302276	6.51273023669893e-05	0.00495565284822439	FBgn0004797
Npc2d	576.267079244425	-0.736875636268997	0.184738499499902	-3.98874970979932	6.64224586545426e-05	0.00502990454936395	FBgn0037782
CG42514	534.054593166609	0.599582395452266	0.150434946021089	3.98565899287929	6.72930989756851e-05	0.00506899439331387	FBgn0260388
LManVI	5761.63724793658	-0.72196370455259	0.18118665059862	-3.9846407125873	6.75823009711074e-05	0.00506899439331387	FBgn0032069
CG42807	3689.81675471161	-1.11531813622191	0.281107800728175	-3.9675815944375	7.26056577300025e-05	0.00541996073414819	FBgn0261989
CR45231	145.989564510022	-0.922866543143428	0.232837521484355	-3.96356453745122	7.38388898938157e-05	0.00544446941912252	FBgn0266766
CG6115	3552.86000073688	0.368075517099133	0.092870449634135	3.96332222519837	7.39139094958091e-05	0.00544446941912252	FBgn0040985
CBP	44.052441856064	1.44116756707978	0.363643031744082	3.96313813623139	7.39709514121147e-05	0.00544446941912252	FBgn0026144
UQCR-6.4	1942.89879978342	-0.41245108707986	0.104408078532619	-3.9503752283977	7.80287670665873e-05	0.00571642376774798	FBgn0034245
PRAS40	832.51579407465	0.527320688846461	0.133749732459666	3.94259247588014	8.06055543442059e-05	0.00587786151146105	FBgn0267824
IM2	3155.51773496582	-0.536564080243183	0.136233770637015	-3.93855413187396	8.19741012512616e-05	0.00595011091616876	FBgn0025583
CG7881	421.481455391064	0.575931189056552	0.14643939807982	3.93289781717506	8.39279210664795e-05	0.00606398479228494	FBgn0033048
CG14309	23.3361921237886	2.37568865177649	0.604247176857808	3.93165039534067	8.4364692144329e-05	0.00606770897701062	FBgn0038611
CG8028	546.636056898236	0.482705144452181	0.122829558235277	3.92987772151367	8.49890708593321e-05	0.00608483115956973	FBgn0031010
CG5421	67.1558972219993	-0.998703144540507	0.254225598681807	-3.92841299113431	8.55082765182212e-05	0.00609430254949548	FBgn0032434
lectin-22C	9.61870854140941	-2.11792509062822	0.539855312389378	-3.92313466594292	8.74042632933177e-05	0.00618221004351906	FBgn0259230
Eip55E	2193.42021918212	0.378572713911577	0.0965057988961203	3.92279757529468	8.75266865408387e-05	0.00618221004351906	FBgn0000566
CG30197	2437.3157920545	-0.385988706417905	0.0984773521720873	-3.91956828554242	8.87077255980295e-05	0.00623765797274359	FBgn0050197
CR32835	579.070403152431	-0.453373739517643	0.115951961509251	-3.9100135402321	9.22909475947139e-05	0.00646077651361928	FBgn0052835
CR44299	39.4631791169102	1.23190935280393	0.315526782442645	3.90429409277755	9.45008096597849e-05	0.00658620465907642	FBgn0265345
CG34423	720.522545668978	0.491714276774934	0.126187956710339	3.89668150268611	9.75197297603074e-05	0.00675176809069825	FBgn0085452
CG9259	2153.87323239746	-0.749660104753424	0.192410459211039	-3.89615048904999	9.7733675619275e-05	0.00675176809069825	FBgn0032913
CG31832	141.286155348288	-1.02487949280186	0.263328080482987	-3.89202507731822	9.94109665779626e-05	0.00683765124266152	FBgn0051832
CG18628	8535.28247843807	-0.45198405102588	0.11639791561311	-3.88309402831757	0.000103135661876203	0.00706299917483512	FBgn0036091
CG43061	1623.01542268999	-0.603160249561481	0.155955580863379	-3.86751308431767	0.000109950930753183	0.00749713034759042	FBgn0262363
Cyp4d14	822.92756511119	0.674398358766781	0.175913962552654	3.83368294921401	0.000126238832380643	0.00857063727942892	FBgn0023541
Aph-4	3907.2522735285	-0.395881008134123	0.103466319103179	-3.82618239022635	0.000130145877593392	0.00879797303851298	FBgn0016123
clos	96.025413220138	1.26032373524896	0.329576987003829	3.82406474040106	0.000131269421878816	0.00883600283766336	FBgn0261016
CR43928	55.6517576276526	1.19255920755481	0.312610857087565	3.81483617896472	0.000136273305908028	0.00913379081428657	FBgn0264549
IM1	1860.64536810189	-0.525620437138891	0.137841585020184	-3.81322107593238	0.000137167311691155	0.00915475562053977	FBgn0034329
Cyt-c-p	6079.52701553578	-0.296316350662308	0.0778323892448673	-3.80710849990833	0.000140601070098565	0.00934433525368143	FBgn0284248
Cyp28a5	1064.67779690448	0.669145449669747	0.175911819005797	3.80386862833643	0.000142453747631161	0.00942768478545554	FBgn0028940
Send1	9.32195326139428	2.89375102273755	0.76134521810756	3.80083955860446	0.000144206655938592	0.00950376166396971	FBgn0031406
eIF2B-epsilon	695.025241837665	0.423805985631503	0.111578812817298	3.79826577224345	0.000145712036172305	0.00956295950729158	FBgn0023512
CG1924	96.4322104099901	-0.802540232635997	0.211631052787289	-3.79216670741904	0.000149338605089879	0.00976030028535551	FBgn0030377
Vml	25.752464086637	2.14736789566586	0.568310591959567	3.77851112762408	0.000157768803762587	0.0102293379662319	FBgn0085362
CG10918	5.78813386842307	4.59567819421527	1.2164994479262	3.77778896821503	0.000158226864241386	0.0102293379662319	FBgn0031178
CR45385	8.0377679876792	-2.45722341738813	0.6505659341532	-3.77705515827007	0.000158693596404504	0.0102293379662319	FBgn0266934
nsr	312.378203628386	-0.575706061241157	0.152448476796191	-3.7763975956993	0.000159112932621854	0.0102293379662319	FBgn0034740
CG10657	730.847177002433	-0.767232586905194	0.203740007710739	-3.76574338798729	0.000166054273967341	0.0106321986555268	FBgn0036289
vis	169.672534734384	-0.663834345897622	0.176588737441028	-3.7592111225061	0.000170449959884022	0.0108694628264503	FBgn0033748
ocn	2873.055027002	-0.381477108038253	0.101950390358753	-3.74179153896199	0.000182713051489741	0.0116044890081246	FBgn0041102
CG15221	173.699072180626	0.988460579923023	0.264330553237792	3.73948666854945	0.00018439642665448	0.0116643699447177	FBgn0030331
CG15570	51.9217459164055	2.06631807239815	0.55304576084231	3.7362515341426	0.000186783832481725	0.0117681285816786	FBgn0029697
CG11892	2445.1519259688	-1.01529448354381	0.271869036679551	-3.73449840387865	0.000188089684111631	0.0118031896989733	FBgn0039313
gnu	45.6657618869108	1.61264829385622	0.432350584231237	3.72995516294645	0.000191513847870561	0.01194064282696	FBgn0001120
CG14880	187.264495654958	-0.626237227674594	0.16791074984969	-3.72958389046077	0.00019179624374458	0.01194064282696	FBgn0038422
CG1969	566.243064637849	0.413750072007206	0.110986329999861	3.72793723342076	0.000193053441092462	0.011952788732607	FBgn0039690
Jon99Cii	8272.82234455062	-0.62893648516805	0.168777090641044	-3.72643279238458	0.000194208824804019	0.011952788732607	FBgn0003356
Atg4a	1272.53254779434	0.365703663485954	0.0981397525809313	3.72635607761875	0.000194267914135445	0.011952788732607	FBgn0031298
CG34040	258.142977553128	-0.792461370743477	0.213193211849682	-3.71710414167513	0.000201519390447087	0.0123356288031561	FBgn0054040
sni	525.556265825312	0.531599129924302	0.143040212954715	3.7164313373373	0.000202056519028269	0.0123356288031561	FBgn0030026
Ahcy13	3294.26998942193	0.403932841121671	0.108980548934893	3.70646730145383	0.000210170356592463	0.0127814412613432	FBgn0014455
CG34172	652.54106085659	-0.639750562978425	0.17270091055562	-3.70438442345321	0.000211904695673905	0.0128373494675372	FBgn0085201
Fem-1	2182.31615455756	0.590962764504482	0.159988425719251	3.69378448376953	0.0002209410762606	0.0133334976711905	FBgn0034542
swa	45.1541181774314	1.66892673431405	0.451975435448908	3.69251645867977	0.00022204596563275	0.0133490305522192	FBgn0003655
Gs1l	1293.4604911369	0.3969201046597	0.107583673753394	3.68940835362742	0.000224776181007895	0.0134617856542029	FBgn0019982
CG13177	264.284821620896	0.654810717023948	0.17757372248169	3.68754288569621	0.000226429941000272	0.0135094621238458	FBgn0040759
alpha-Est2	87.4660015954964	0.852649269186235	0.231410471199522	3.684575139433	0.000229084439782493	0.0136162604189209	FBgn0015570
kdn	9992.79349978617	-0.260527031459563	0.0709552402646425	-3.67170952403053	0.00024093343540573	0.0142667012822393	FBgn0261955
CG34290	159.692224408442	0.682359241565485	0.185927860189946	3.67002148504469	0.000242530082913036	0.0142870815555566	FBgn0085319
Cyp6a9	1186.89600970373	0.494805652871506	0.134845365754998	3.669430166184	0.000243091731121147	0.0142870815555566	FBgn0013771
IM3	2022.38046806578	-0.483023474158627	0.131843411640142	-3.6636147999341	0.000248680682431232	0.0145612246430273	FBgn0040736
CG13114	31.0850441811165	1.91066023496279	0.521751046135861	3.66201514901278	0.0002502390579005	0.0145982051888547	FBgn0032127
CG34327	8.15536334337179	-2.6907055162246	0.735329733225422	-3.65918226157155	0.000253021344537419	0.0147060487004018	FBgn0085356
Rab18	1044.41539326919	0.36970936688644	0.101234992905666	3.65199182886244	0.000260214166573983	0.0150685049180397	FBgn0015794
Trxr-1	8994.04034156908	0.351574501161659	0.0963637904284756	3.6484088016713	0.000263869536778063	0.0152242090615065	FBgn0020653
CR31781	9992.42344494335	0.31921900511476	0.0875946596393162	3.64427473580229	0.00026814687082636	0.0154145305196569	FBgn0051781
CG3347	104.55591838768	-0.799697994694474	0.220012325368059	-3.63478724819919	0.000278210126827115	0.0159166369243085	FBgn0031513
v	1715.70637189671	0.380595916420203	0.104734205541914	3.63392183528705	0.000279145461671846	0.0159166369243085	FBgn0003965
LysD	2311.16686675867	0.695423707712093	0.191407318925899	3.63321377476331	0.000279912921594403	0.0159166369243085	FBgn0004427
LysC	937.058971834984	0.617924768504415	0.170484478054545	3.62452215917695	0.000289496199582127	0.0163964902656829	FBgn0004426
CG18765	12.4413501119433	1.77959294245191	0.491100146466692	3.62368644207401	0.000290433673044602	0.0163964902656829	FBgn0042110
capt	2208.31537074386	0.320755427860474	0.0885665277794714	3.62163264048408	0.000292749640461769	0.0164682128104047	FBgn0261458
CG14109	904.279461535421	0.444193762510907	0.122882993488469	3.61477003367913	0.000300614341826376	0.0168504501712002	FBgn0036364
CG14245	3952.01698617072	-0.399428509093097	0.110860085764814	-3.60299657299987	0.000314569677571368	0.0175701666362646	FBgn0039452
Acp24A4	1675.97840674916	-0.600386607264119	0.166829715451611	-3.5987989647939	0.000319690193641582	0.0177930750531751	FBgn0051779
TotX	358.530005783871	-0.794678705363597	0.221036690783834	-3.59523435926194	0.000324099684411226	0.0179441739256229	FBgn0044810
Rbp4	254.948833327006	-0.722922558008747	0.201139582171773	-3.5941337363989	0.000325472637672506	0.0179441739256229	FBgn0010258
Mf	17220.4869033312	-0.278739960629259	0.0775601839337895	-3.5938537854321	0.00032582272507956	0.0179441739256229	FBgn0038294
Obp56e	628.823746293667	0.664323806549074	0.1850632826163	3.58971156869863	0.000331044054889032	0.0181682052562967	FBgn0034471
LysE	1308.17370648209	0.400927539316333	0.111781454875064	3.58670890233485	0.000334877802150764	0.018280995472288	FBgn0004428
CG43147	5080.00187256462	-0.559333712437175	0.155964593248639	-3.58628648199328	0.000335420461652671	0.018280995472288	FBgn0262623
APC7	50.0225142676917	1.38536960420563	0.386461386766016	3.58475555811326	0.000337394055142952	0.0183251509053677	FBgn0029879
ade2	10288.6425529921	0.586701799510005	0.163931058525329	3.57895449945718	0.00034497151640553	0.0186675246293492	FBgn0000052
CG5498	761.501176618449	0.430387306818661	0.120282917041649	3.57812495243723	0.000346068007857912	0.0186675246293492	FBgn0027565
su(f)	505.408016365636	0.42700097957222	0.119650645661985	3.56873109384218	0.000358714367730415	0.0192836518980265	FBgn0003559
Cyp4d2	2199.83829657578	0.441082528627344	0.12369048165796	3.56601836062911	0.000362445989731267	0.0194179822593782	FBgn0011576
coro	2988.02411724298	0.271996480091768	0.0764097057097813	3.55971113309692	0.000371262947713273	0.0198229243709551	FBgn0265935
CG31704	1597.13321242471	-0.420204216864055	0.118096547981483	-3.55814140248994	0.000373488246184514	0.019874369478555	FBgn0051704
ZnT77C	405.049787926722	-0.685009554733801	0.192739744090038	-3.55406487628104	0.000379325628294721	0.0201123154667873	FBgn0037000
CG15199	199.245982343129	-0.640839918804925	0.180353559083672	-3.55324243148215	0.000380513618760879	0.0201123154667873	FBgn0030270
Cys	3827.19298680748	-0.347546775914834	0.0979717455540287	-3.54741843119628	0.00038902619477728	0.0204076553998427	FBgn0004629
ATPsynbetaL	339.07623394419	-0.558806777576288	0.157524986508124	-3.54741676202251	0.000389028659814435	0.0204076553998427	FBgn0036568
psd	8.38470451306133	3.52469340922094	0.993776205420359	3.5467677632008	0.000389988208707552	0.0204076553998427	FBgn0086265
Cyp313a1	4890.51687164936	-0.380393982702307	0.107412171647575	-3.54144206254762	0.000397946243252538	0.0206916077053591	FBgn0038236
CG16978	488.685926495776	-0.573899826969921	0.162055481025478	-3.54137868918913	0.000398041847166772	0.0206916077053591	FBgn0040972
CG11426	1107.03233237709	0.462937926886667	0.130778865780541	3.53985274397102	0.000400350350143741	0.0207351080262662	FBgn0037166
Acp95EF	2134.8879743541	-0.571475371276323	0.161475307291514	-3.53908830310896	0.000401511519777234	0.0207351080262662	FBgn0002863
CG15253	12.2628680464561	-1.72022103469672	0.487009537410431	-3.53221221055264	0.00041209850843481	0.0212122993671787	FBgn0028948
GlyP	9138.9894882652	-0.372646891711488	0.105578912172908	-3.5295579774605	0.000416254488504364	0.021356431428118	FBgn0004507
Men-b	2924.52888787436	-0.38485871015168	0.109582732005885	-3.51203791972452	0.000444684546191588	0.0227409944385185	FBgn0029155
CG10931	123.274242818742	-0.645618214083482	0.184376290160771	-3.50163360766463	0.000462415052711703	0.023571195777547	FBgn0034274
Mal-A1	22081.4096639395	-0.459885527812942	0.131393920863936	-3.50005178922373	0.000465167775144163	0.0236317851287438	FBgn0002570
CG32081	1118.63347535221	-0.362840277661085	0.103691470532635	-3.49922974182229	0.000466604353694325	0.0236317851287438	FBgn0052081
mt:ND3	19766.4300697577	-0.57295456195909	0.164154759669424	-3.49033170352726	0.000482421358347337	0.0243545474850285	FBgn0013681
CG42390	5157.52025470726	0.336128120072628	0.0963515565841863	3.4885593132991	0.000485631064713028	0.0244382584673958	FBgn0259736
CG6409	17304.0485800825	-0.334572142155497	0.0959749667164694	-3.48603551115464	0.000490235922651337	0.0245914204384752	FBgn0036106
CG10237	2326.62069305643	-0.382917282272315	0.109882664264015	-3.48478338086416	0.0004925356061049	0.0246283439103437	FBgn0032783
ade5	9433.60055472815	0.320251452489339	0.0919303196437877	3.48363253527511	0.000494658136502168	0.0246562035064736	FBgn0020513
CG13014	292.593903154588	0.496788002216176	0.142724229956806	3.48075447572233	0.000500003600027355	0.0248440274575106	FBgn0030759
CG45080	2759.5084113876	-0.485137859938577	0.139680913258321	-3.47318648354896	0.000514317861263497	0.0254749076501929	FBgn0266455
CG5966	2957.60874006836	1.70735285238973	0.492687590883006	3.4653863502626	0.000529470256236055	0.026132229174629	FBgn0029831
Ser8	657.611648260063	-0.697437583234031	0.201300575578254	-3.46465767040446	0.000530906820892724	0.026132229174629	FBgn0019928
CR43994	456.077142092053	-0.58654134970664	0.169395698191877	-3.46255162301851	0.000535079257978582	0.0261838180615278	FBgn0264726
CG16772	1775.70731115265	-0.577707377820892	0.166849263504107	-3.46245087145183	0.000535279627694239	0.0261838180615278	FBgn0032835
CG2781	2554.01893285928	-0.413988636598905	0.119619579660924	-3.46087687126477	0.000538419012785121	0.0262558447999333	FBgn0037534
InR	1625.72305432215	0.622779789508491	0.180202048436294	3.45600838010818	0.000548238276274982	0.0266521638568125	FBgn0283499
CG15772	136.172920493656	-0.675035658850066	0.195521596756707	-3.45248642629504	0.000555445421391523	0.0269194487148858	FBgn0029799
CR43650	913.758129707826	-0.528100543661037	0.153013385702526	-3.45133558895114	0.000557819500287522	0.0269515795982477	FBgn0263659
CG4377	918.976234799502	-0.450642084881402	0.130813537562026	-3.44491933541456	0.00057122983281529	0.0274493980841013	FBgn0034664
CR44942	43.8630559938125	-0.971833205798155	0.282120892603193	-3.44474029140782	0.000571608315128261	0.0274493980841013	FBgn0266247
osk	143.566601339771	2.40799367366532	0.699365750184115	3.44311066567299	0.000575063942951642	0.0275314047581499	FBgn0003015
CG17191	4.98448755778709	2.87529038228263	0.835488720984677	3.44144727518753	0.000578611222206192	0.0276172889726355	FBgn0039473
CR44555	19.4522826376775	-1.65859241612557	0.48231132322095	-3.43884196010417	0.000584208179538721	0.027800190440829	FBgn0265748
CG5009	3670.36766120289	0.313797726825638	0.0913013764895197	3.43694409537909	0.000588317019497738	0.0279113896810508	FBgn0027572
Fs	156.023549995694	0.67876930658035	0.198087072545075	3.4266209190703	0.000611141591744891	0.0289071808155369	FBgn0259878
Thiolase	3009.48041379377	0.282449729641202	0.0825071859242274	3.42333490686007	0.000618578138813146	0.0291713301330714	FBgn0025352
Nplp4	31.8003686891504	-1.0494129741098	0.306765761469801	-3.42089341744581	0.000624157878844489	0.0291940944058758	FBgn0040717
CR43808	513.047125540382	-0.511913241618939	0.149644241423016	-3.42086829904705	0.000624215526616527	0.0291940944058758	FBgn0264352
Cyp12d1-d	3.70871260968186	4.11491034209489	1.20294690874771	3.42069156350267	0.000624621282126858	0.0291940944058758	FBgn0053503
TfIIFalpha	552.46158216878	-0.413660299916792	0.121140007353287	-3.41472903093372	0.000638454921041627	0.0297523771045168	FBgn0010282
CG43074	30.8920301152797	1.76073928144772	0.516219831312408	3.41083231337958	0.000647649087941883	0.030091801723223	FBgn0262484
CG12861	4883.75133434698	-0.354197543566574	0.103880207739676	-3.40967303852717	0.000650408030698265	0.0301010195484698	FBgn0033953
CG13563	11.3182550152684	-1.72837424038525	0.507133706064761	-3.40812337992092	0.000654113115478909	0.0301010195484698	FBgn0034966
Est-Q	774.585285925197	0.369898829211425	0.108539683383155	3.40795935349885	0.000654506433494513	0.0301010195484698	FBgn0037090
CG14545	22.4728979063851	1.50447758934015	0.441513136624569	3.40754886896933	0.000655491696090733	0.0301010195484698	FBgn0040602
CG11674	44.9414555174316	2.0501125634321	0.602018204100277	3.40539961992681	0.000660672970634006	0.0302507556990007	FBgn0030551
obst-B	47.1341623635486	-1.05185919141152	0.309774898357262	-3.39555979838759	0.000684884113812029	0.0312297830960102	FBgn0027600
Mtpalpha	4114.80406935546	0.389189341639713	0.114632455410947	3.39510603907508	0.000686020249585393	0.0312297830960102	FBgn0028479
CG10725	10.0981134666213	1.75328162297176	0.516720466425651	3.39309498441173	0.000691076705621446	0.0313693060237562	FBgn0036362
CG15068	754.69394916109	-0.461337964475686	0.136011985341554	-3.39189199626175	0.000694117951030588	0.0314168156513873	FBgn0040733
CG42246	689.326110469624	-0.569613891907421	0.168020772869463	-3.3901396962979	0.000698570159350794	0.0315277323207288	FBgn0259098
CG9497	406.542447038752	-0.772567571306363	0.228278384046382	-3.38432206156406	0.00071354252120114	0.032111452146969	FBgn0031800
CG32984	86.6005645199731	-0.873477620939304	0.2582311417731	-3.38254176061694	0.000718183577444556	0.0322282322744422	FBgn0052984
comm3	440.656919483779	0.407440330622171	0.120539103449106	3.38015066450366	0.000724461048447532	0.0324175737900485	FBgn0259236
CG15332	78.4679341464106	-0.717671220857369	0.212519037869118	-3.37697379045803	0.000732880331296239	0.0327014110431928	FBgn0029986
CG14431	270.672238407273	0.476164984853181	0.141237668395342	3.37137387117109	0.000747942785336822	0.0332792282820347	FBgn0029922
Cpr47Ea	9.68214641721437	-2.07879888050947	0.617304914106489	-3.36753982190211	0.00075842072478898	0.0336503798201443	FBgn0033597
CR43417	539.577492139503	-0.63610683748736	0.189026534737624	-3.3651721879698	0.000764959050200259	0.0338451404486075	FBgn0263336
CR44964	19.2681683177628	1.32673050858731	0.394481212290821	3.36322863358374	0.000770365333238667	0.0339072667784796	FBgn0266279
CG43350	189.125953786929	-0.740909848074802	0.220304316630404	-3.36311997607291	0.000770668624639432	0.0339072667784796	FBgn0263082
Hsp68	979.668672642926	-0.527809732848419	0.157048572187877	-3.36080567620189	0.000777154821854379	0.0340973972117781	FBgn0001230
IP3K2	973.473063543067	0.681131881980225	0.20282182806162	3.35827700839619	0.000784299732151339	0.0343152918919882	FBgn0283680
CG6749	137.245208541476	0.789144495671418	0.235268170085075	3.35423400193089	0.000795850293056976	0.0347242048918017	FBgn0036040
Plod	399.377289197559	0.52084485489847	0.155631535965627	3.34665369500373	0.000817933227382565	0.0353952014943046	FBgn0036147
Mekk1	1710.36464797283	0.342518682300879	0.102356487172773	3.34633096310468	0.000818885908712035	0.0353952014943046	FBgn0024329
Sesn	3040.18277147198	0.333171157525066	0.0995663798189266	3.34622146683426	0.000819209367647162	0.0353952014943046	FBgn0034897
CG9254	2369.10683261269	-0.416298604585424	0.124434748654001	-3.34551730194731	0.000821292349462994	0.0353952014943046	FBgn0028513
Cyp6a21	636.664518515754	0.446406197075268	0.1334579565432	3.34492006799735	0.000823062870166824	0.0353952014943046	FBgn0033981
CG14034	1437.06951940674	-0.552651937743021	0.165248698298299	-3.34436484785738	0.000824712015009193	0.0353952014943046	FBgn0250847
Est-6	19307.9245863844	-0.483597050553293	0.144732205173842	-3.34132303154249	0.000833801514592448	0.0356880642835479	FBgn0000592
Pk34A	90.6133565994701	-0.736745409889666	0.220759798647712	-3.33731691368936	0.000845914335013531	0.0361083921159841	FBgn0028410
CG10514	1709.68382529114	-1.01641603145272	0.304673487177235	-3.3360829682612	0.0008496780180997	0.0361710228732118	FBgn0039312
CG17192	503.942192505564	-0.682124803032475	0.204810769438215	-3.33051237932218	0.000866863089942176	0.0368031281123429	FBgn0039472
Art7	632.881908603825	0.443599556538325	0.133345282490583	3.32669853970763	0.000878813903271761	0.0372102091140686	FBgn0034817
Send2	4.4966954087004	3.04345327698306	0.916063628404151	3.32231646647185	0.000892733794685279	0.0376982573728896	FBgn0264253
CG15661	544.622951588727	0.436797501406229	0.131555118736698	3.32026230222528	0.000899329067651636	0.0377916755453889	FBgn0034605
Ilp3	37.0435017210966	0.942903527947761	0.283995681893968	3.32013332618135	0.00089974467205389	0.0377916755453889	FBgn0044050
CG4734	337.326142105267	-0.654462078831262	0.197264773611832	-3.31768347104425	0.000907672815153559	0.0380232832752226	FBgn0033826
CG31933	326.03894544049	-0.470083384090896	0.141820770959233	-3.31463001442872	0.000917644946172227	0.0383390598067871	FBgn0051933
Syx16	474.076789387731	0.432605774882255	0.130815080274981	3.30700232704741	0.000943001086451653	0.0390508067019299	FBgn0031106
Peb	32076.1252534959	-0.586497682126193	0.177355097804789	-3.3069118925002	0.000943305567126693	0.0390508067019299	FBgn0004181
lectin-37Db	1058.59607903758	-0.463692616103076	0.140227109267504	-3.30672591430601	0.00094393201636199	0.0390508067019299	FBgn0053533
piwi	68.3515503272364	1.1360838160373	0.34358809825215	3.30652843278512	0.000944597635288888	0.0390508067019299	FBgn0004872
CG5278	412.715382304588	-0.567309924353338	0.171644173937455	-3.30515106536654	0.000949252209779462	0.0390753639861691	FBgn0038986
CG10559	134.770122580437	-0.628745735126192	0.190284086444187	-3.3042475956633	0.000952316857813975	0.0390753639861691	FBgn0039323
neb	458.121437116654	-0.370526686583528	0.112139646469596	-3.30415422420639	0.000952634103910161	0.0390753639861691	FBgn0004374
Vm26Ab	84.7946614929255	1.64016301440342	0.496915875935535	3.30068547581723	0.000964489395242623	0.039458889518095	FBgn0003980
CG13067	245.55947820524	0.507444434952731	0.154005522679977	3.2949755705008	0.000984302363855133	0.0401651464587622	FBgn0036589
CG3726	447.180341609886	0.60939629130585	0.185023879775054	3.29360886847002	0.000989100294169101	0.0402566375541538	FBgn0029824
CR44480	434.335414525386	-0.505987662879979	0.153741980714925	-3.29114832869367	0.000997792865035629	0.0404534095067419	FBgn0265673
CG3008	1498.62404817478	0.341367490851633	0.1037342683737	3.29078805107939	0.000999071569939851	0.0404534095067419	FBgn0031643
CG11951	554.102251590163	-0.508317575901235	0.154642141189253	-3.28705727942004	0.0010124023887989	0.0408880769896704	FBgn0039656
to	1305.11839892279	0.34588826011382	0.105577877872908	3.27614332739468	0.00105235140742945	0.0423928056737118	FBgn0039298
mt:ATPase8	3132.22773790045	-0.386088476264458	0.117875647253763	-3.27538796400656	0.00105516957686587	0.0423978979724854	FBgn0013673
Cp7Fc	34.8308976919684	1.5206046539987	0.464913943963414	3.27072283751154	0.00107272989764278	0.0429938132767722	FBgn0014466
Tsp42Ei	766.180890674566	0.358797519793716	0.109923294045239	3.26407175940391	0.00109823346071766	0.0439042518775732	FBgn0033130
CG11309	2506.82322590758	0.345761045255189	0.105995754377218	3.26202730747774	0.00110618487034444	0.0441101718804942	FBgn0037070
CG7461	4023.30351328146	0.304267676943115	0.0934763030036481	3.25502471927287	0.00113382496744157	0.0450981743994246	FBgn0034432
CG17637	715.189946381087	-0.560458242627459	0.17225020588873	-3.25374497949514	0.00113894474486173	0.0451877044743502	FBgn0037004
CG5402	2178.25833748839	-0.341721441693537	0.105087934038489	-3.25176667350203	0.00114690130031885	0.0453890512093523	FBgn0039521
lncRNA:CR34335	9404.51105808647	-0.40241505629322	0.123871373799682	-3.24865256555548	0.00115953009177061	0.0457738307656113	FBgn0267910
Obp56a	426.314155944358	-0.555976366732195	0.171268009181722	-3.2462359397328	0.00116941877941161	0.0459486211706215	FBgn0034468
CG11529	299.576590426244	-1.32445687991041	0.408009149114951	-3.24614505038284	0.00116979220934666	0.0459486211706215	FBgn0036264
CG7443	132.738364864557	0.67714347586721	0.20867300403315	3.24499797664118	0.00117451458198698	0.0459507068142565	FBgn0037577
Men	16317.2732713471	-0.316234297171537	0.0974613309084394	-3.24471556281768	0.00117567994706021	0.0459507068142565	FBgn0002719
CG15109	3063.07452220898	-0.346109679026891	0.106983960377329	-3.23515485691661	0.00121576772821134	0.0473998947699425	FBgn0034416
CG42857	82.056825364767	-0.91278670920217	0.282208489126285	-3.23444100504612	0.00121881097661169	0.047401214055829	FBgn0262104
alphaTub85E	444.904925901214	0.429059228552216	0.132862967428488	3.22933648748402	0.00124077811639609	0.0481298233395127	FBgn0003886
CG11912	284.8723188881	0.593296386092475	0.183794563433569	3.22804099864965	0.00124641108838815	0.0481298233395127	FBgn0031248
Vhl	247.565603952549	0.489789723484555	0.151749470442312	3.22762064379492	0.00124824391992372	0.0481298233395127	FBgn0041174
CG15365	144.301637302129	0.661712650713733	0.205037800393911	3.22727150526623	0.00124976812557049	0.0481298233395127	FBgn0030077
CG9940	961.677725212039	0.400829688410147	0.124278229232605	3.22526069839582	0.00125858004337422	0.0483509616175302	FBgn0030512
kraken	3209.44141660527	0.362767636731907	0.112605160431358	3.22158980407514	0.0012748150423133	0.048855502996294	FBgn0020545
Obp56h	60.9258111169652	-0.781058142700385	0.242640404184489	-3.21899456657069	0.00128640922770204	0.0491801741396477	FBgn0034475
Lsp1beta	140.239356324032	-2.24262797692874	0.69703749896566	-3.21737062963843	0.00129371356807618	0.0492399269533583	FBgn0002563
CG9411	6.87035542405469	2.25820091114737	0.702033382348281	3.21665745237606	0.00129693346445907	0.0492399269533583	FBgn0030569
AdSS	5480.40639567691	0.343272030331254	0.106720060581897	3.21656517490287	0.00129735062444567	0.0492399269533583	FBgn0027493
CG6426	1391.82443391551	-0.379841944321304	0.11816337122125	-3.21454897905785	0.00130649623772645	0.0494678419241088	FBgn0034162
GstD3	233.066455323413	0.636739556313142	0.19833923008695	3.21035609563475	0.00132570629130601	0.0499887427853308	FBgn0010039
Nmdmc	2577.63952316025	0.858799113232826	0.267525150619005	3.21016215202839	0.001326601135437	0.0499887427853308	FBgn0010222
CG14234	294.659987884524	-0.427673846796024	0.133357553490401	-3.20697130085553	0.00134140377268087	0.0502847169499215	FBgn0031065
Got2	6125.21510316303	0.347030777555361	0.108240166532678	3.20611828928213	0.00134538670090171	0.0502847169499215	FBgn0001125
CG10182	121.440298433523	0.739229219140152	0.230594570450157	3.20575292686667	0.00134709600600817	0.0502847169499215	FBgn0039091
CR45993	8.42746903107285	-1.88577743798192	0.588252983531645	-3.20572524198762	0.00134722560807992	0.0502847169499215	FBgn0267655
CG43251	295.989024518605	-0.644329191458459	0.201063651508076	-3.20460305294206	0.00135248863904302	0.0503618169115051	FBgn0262896
alphaTub67C	98.8386108925899	1.84560513191591	0.57723455057637	3.19732270023177	0.00138709653932247	0.0514384100097685	FBgn0087040
CR44473	9.02767061853276	-1.92876078688831	0.603275239637027	-3.19714892997894	0.001387932464869	0.0514384100097685	FBgn0265666
CG10887	207.167270828665	-0.630062080641727	0.197314711504172	-3.19318349776673	0.00140713497965575	0.0520276597759572	FBgn0038773
CG15306	1168.4097815194	-0.305259691870737	0.095644739119561	-3.19159939878289	0.00141487418558403	0.0521912957778317	FBgn0030191
yellow-g2	27.2830332957805	1.73331370353551	0.543563963318484	3.18879436553068	0.0014286746777416	0.0525772309558596	FBgn0035328
PPYR1	150.208196742863	-0.508973871636447	0.159692349226475	-3.18721513022908	0.00143649885419926	0.0527419427797031	FBgn0030623
Vm34Ca	176.598069287088	1.43283154477957	0.449901841226257	3.18476479419205	0.00144871703862878	0.0529553913937082	FBgn0003983
bigmax	463.496049048679	0.447185158905671	0.14041668619753	3.18470098544127	0.00144903648598109	0.0529553913937082	FBgn0039509
CheA87a	204.430537667022	0.52622487795152	0.16532928765196	3.18288964662626	0.00145813176160782	0.0531644291136222	FBgn0038142
Nplp1	944.526785304671	0.366485695146158	0.115268055628152	3.17942116008636	0.00147569507026851	0.0535261465948481	FBgn0035092
CG12310	352.893600047945	-0.566647757187221	0.178246503973633	-3.1790118995604	0.00147778024316379	0.0535261465948481	FBgn0036467
Orct	1281.99330660169	-0.43712310861214	0.137532184663113	-3.17833320020968	0.00148124418596929	0.0535261465948481	FBgn0019952
CR44168	7.12299404911579	2.08687724338934	0.656611089184682	3.17825464382673	0.00148164560442853	0.0535261465948481	FBgn0265053
Vm32E	38.6186700680106	2.1384184120886	0.673291451266333	3.17606648364039	0.00149286733591915	0.0538081313685642	FBgn0014076
Act57B	14533.6450910408	0.268249595526636	0.0845153576975371	3.17397456313971	0.00150366867876557	0.0540737108658367	FBgn0000044
Glycogenin	2604.96731230272	0.295193899256792	0.0930442128053537	3.17261966495789	0.0015107028764797	0.0541088807845605	FBgn0265191
lcs	13797.9252663993	-0.308943868077836	0.0973829639114302	-3.17246318728624	0.00151151720812689	0.0541088807845605	FBgn0028583
Mal-A4	1052.23971401299	-0.410929190079538	0.129630555658805	-3.17000253521344	0.0015243760758192	0.054445459342921	FBgn0033294
CR43713	85.8158271261756	-0.677345313753184	0.213785850168086	-3.16833557141705	0.00153314446060858	0.0546347475091534	FBgn0263866
hng3	119.230765622404	0.704220307493562	0.222557851380916	3.16421237500295	0.00155503278964442	0.0552049282958764	FBgn0035160
CG12428	1019.78315617982	0.349237167805965	0.110378283267434	3.1640025326341	0.00155615441326704	0.0552049282958764	FBgn0039543
CG3500	480.931108777074	0.374764545882982	0.11856364996333	3.1608722066071	0.00157297493552816	0.0555706934607251	FBgn0034849
Jon25Bi	1391.75130316347	-1.24903027733822	0.395166317856009	-3.16077110041889	0.00157352100079255	0.0555706934607251	FBgn0020906
CG42704	30.8798737607463	1.45145937272305	0.459654722753054	3.15771665312104	0.0015901003042873	0.0560305814157253	FBgn0261615
CG30008	9517.39187907671	-0.355993365343167	0.112768381955295	-3.15685442293829	0.00159480944385445	0.0560710793530167	FBgn0050008
CG8117	16.407971480003	-1.32045860507828	0.418446745005171	-3.15561925344159	0.00160157779301988	0.0561593521229391	FBgn0030663
mTerf3	244.940233632002	0.450302339608078	0.142733365502508	3.15484987005484	0.00160580713193507	0.0561593521229391	FBgn0037008
Tsf1	19775.9637571086	-0.399183159423404	0.126546093533773	-3.1544486935653	0.00160801649466355	0.0561593521229391	FBgn0022355
CG18094	105.209016128801	0.604995941025748	0.191983067737963	3.15129843560738	0.00162546311768992	0.0566430742626856	FBgn0032791
CG13090	379.819477795158	-0.401214926805875	0.127423387880969	-3.14867571391734	0.00164012087624661	0.0567998490617925	FBgn0032054
Cyp9h1	1041.08855456853	-0.611463490373581	0.194215330096905	-3.14837912160944	0.00164178609204709	0.0567998490617925	FBgn0033775
CG8924	90.5620536256481	0.694205621326771	0.220509196143234	3.14819351513958	0.00164282896980611	0.0567998490617925	FBgn0030710
MFS9	938.521243976036	-0.307529640433515	0.0977002611679036	-3.14768493714676	0.00164568967063408	0.0567998490617925	FBgn0038799
CG31642	344.146844413548	-0.429565380339687	0.136487986609874	-3.14727611571794	0.00164799257324863	0.0567998490617925	FBgn0051642
CR45655	25.9831173344979	-1.39343136390112	0.443060941368521	-3.14501061546321	0.00166080803496315	0.057116566285381	FBgn0267215
CG6675	333.352167962249	-0.4485906562941	0.142749904347658	-3.14249356834305	0.00167515393371922	0.0574844218083039	FBgn0032973
CG43254	1006.94749615202	-0.411306596770383	0.130912853106702	-3.14183509876714	0.00167892564483794	0.0574886039822659	FBgn0262899
sals	1668.72845720389	0.286084156163693	0.0911571904949452	3.13836083155236	0.0016989559092504	0.0579647372296487	FBgn0051374
CG4570	55.6067348585358	1.09699894423859	0.349568918047439	3.1381478375309	0.0017001910101008	0.0579647372296487	FBgn0037844
CG32354	153.970695705817	-0.534679546776352	0.170493350974688	-3.1360727190806	0.0017122674120964	0.0582503758270634	FBgn0052354
CR44651	47.5452695725528	0.911814371477119	0.290809803607879	3.13543202520981	0.00171601191581913	0.0582519475992824	FBgn0265862
Phk-3	939.467462937453	0.432517824567286	0.138018935633205	3.13375713689557	0.00172583632330484	0.0583499798333784	FBgn0035089
yellow-e	433.735024564689	-0.556411270077332	0.177558601380987	-3.13367680162923	0.0017263088440324	0.0583499798333784	FBgn0041711
CG9314	3140.11899690945	-0.374862411798762	0.119825313993429	-3.12840750677539	0.00175756318179698	0.0592791813200947	FBgn0032061
CG3344	1584.49950313294	0.42430905064695	0.135680922591901	3.12725652613064	0.001764458979263	0.0593846012443837	FBgn0035154
Cyp6a22	907.699937562702	0.439746163927924	0.140887533227193	3.12125674894737	0.00180080954002446	0.0603670442909351	FBgn0013773
CG10625	44.4729675494677	0.928935280458726	0.297623664278584	3.12117412676304	0.00180131488900638	0.0603670442909351	FBgn0035612
CG1678	8364.12905756468	-0.406402740951681	0.130268277514878	-3.11973681317208	0.00181012693208731	0.0604726463093537	FBgn0031176
CR44756	20.6242413254563	1.36126928602951	0.436386972400682	3.11940862611183	0.00181214456593327	0.0604726463093537	FBgn0265977
CG13947	3184.48356581127	0.556561657079743	0.178732822674709	3.11393088718057	0.00184612728206886	0.061454846840733	FBgn0031277
CG42852	753.83079728886	-0.551095337832077	0.177006917006544	-3.1134113126873	0.00184938082677337	0.061454846840733	FBgn0262099
wisp	168.614023753538	1.44166240730211	0.463366364602689	3.11127979377239	0.00186278348390378	0.0617699003262495	FBgn0260780
CG1441	712.823749513323	0.52682750967695	0.169858814773815	3.10156120174555	0.00192503074695874	0.0636999144860234	FBgn0033464
SA-2	46.7866428482275	-0.870772493208057	0.280985026497921	-3.09899963019738	0.00194175262472793	0.0641185442182173	FBgn0043865
CR46017	24.8598053736592	1.06901260222882	0.345366771210326	3.09529662764748	0.00196616156719686	0.064661574780799	FBgn0267681
CG14708	173.768982226062	-0.506496097832447	0.163636072431921	-3.09525943946845	0.00196640812138929	0.064661574780799	FBgn0037910
CG4586	53.8688971150279	1.23829628545147	0.400316606345751	3.09329232368132	0.00197949044656142	0.0647470838663009	FBgn0029924
Gal	1038.66585495211	-0.384565227027783	0.124350248801192	-3.09259716595032	0.00198413267256563	0.0647470838663009	FBgn0001089
E(z)	427.872163925916	0.418309865218905	0.135267428638297	3.09246556565704	0.0019850126163779	0.0647470838663009	FBgn0000629
Sclp	710.345510237807	0.442990558750435	0.143251377333842	3.09239999639279	0.0019854511781743	0.0647470838663009	FBgn0030357
Dat	2820.56032302858	-0.422813159349244	0.136909818583374	-3.08826031415537	0.00201332028596741	0.0653987769225463	FBgn0019643
Pi3K59F	683.394537260657	0.370171242150347	0.119866402373749	3.08819848447722	0.00201373924242492	0.0653987769225463	FBgn0015277
CG6106	48.4482420146258	0.868057344231653	0.281145283357753	3.08757569703585	0.00201796369936488	0.0654011239273586	FBgn0030914
Neurochondrin	1973.65570464173	0.38857470665732	0.125921894236701	3.0858391148953	0.00202978617680493	0.0656492034309127	FBgn0037447
Phae2	908.5352866746	-0.320715618935001	0.10401084659089	-3.08348243906218	0.00204593184714218	0.0659915329278276	FBgn0263235
CG42393	2144.94774471588	-0.34211724766025	0.110966319476013	-3.08307285738358	0.00204874989535317	0.0659915329278276	FBgn0259739
CG6950	2004.88161360881	0.304891919374776	0.0990619444734489	3.07779057836377	0.00208541412638815	0.0668234662721446	FBgn0037955
Kaz1-ORFB	532.334149255963	-0.449024970363757	0.145919813592077	-3.07720356345178	0.00208952553164411	0.0668234662721446	FBgn0063923
CG11753	385.64596810277	0.371952850879455	0.120883781683129	3.0769458541134	0.00209133285446069	0.0668234662721446	FBgn0037603
CR43304	140.687420123443	-0.598695347194861	0.194585670568052	-3.07676996691017	0.00209256717945379	0.0668234662721446	FBgn0262996
CG5010	5062.5658427201	0.294729241273988	0.0958060573576526	3.07631113734007	0.00209579025702746	0.0668234662721446	FBgn0260747
CG8358	526.314256050307	0.421160597671446	0.136974328720777	3.07474109641365	0.00210685358700954	0.0670405067656309	FBgn0037727
CR43418	96.7867405095114	-0.624794619273375	0.203295502236997	-3.07333223016908	0.00211682676432299	0.0671492467248167	FBgn0263337
CG5177	1336.43651712013	-0.328918214650692	0.107038524230202	-3.07289564216437	0.00211992608841077	0.0671492467248167	FBgn0031908
CG3829	2705.23593734824	0.366525068381204	0.119293887873201	3.07245471595987	0.00212306043228739	0.0671492467248167	FBgn0035091
Fer2LCH	18299.7948735801	0.260868538301011	0.0849260612473639	3.07171361145762	0.0021283381826014	0.0671812719722538	FBgn0015221
CG33012	83.870720740533	-0.718638804885555	0.234141593128915	-3.06924880488826	0.00214597788127484	0.06760259521592	FBgn0053012
CG14327	5.49490262209569	-2.09586682904075	0.683628678225493	-3.06579711442333	0.0021709056813102	0.0682513680365608	FBgn0038526
Lsd-1	7630.67487686104	-0.829722929669999	0.270825553842043	-3.06368035770335	0.002186323729772	0.0685991734415114	FBgn0039114
mt:Cyt-b	46616.9487879842	-0.559622429697199	0.182726531088508	-3.06262274210269	0.00219406474270706	0.0687051963466778	FBgn0013678
CR45115	77.6313335276975	-0.900427719900855	0.294143339613101	-3.06118683865228	0.00220461476957303	0.0688985857848111	FBgn0266590
Sfp51E	1484.52202609694	-0.393046463677847	0.128430815568285	-3.06037505047897	0.0022105997814152	0.0689488260536055	FBgn0259966
flr	1253.80612850885	0.27742312626999	0.0906856404874445	3.05917369915251	0.00221948422508772	0.0690891225876615	FBgn0260049
CG12262	4725.87486497052	0.404892350365682	0.132486416863451	3.05610461775104	0.00224233001589294	0.0695738948150732	FBgn0035811
Jon44E	99.1683092963885	-0.928251306810431	0.30375750589008	-3.0558958669694	0.0022438917253544	0.0695738948150732	FBgn0001285
CG17738	25.2740102095848	-1.04040654448901	0.340557680461235	-3.05500831189574	0.00225054284866848	0.0696430263445525	FBgn0038009
CG14762	2412.39298147214	-0.40293310456459	0.132050783381696	-3.05134959631329	0.00227815151875908	0.0703591462195573	FBgn0033250
CG12105	831.417042708553	-0.306048497814914	0.100369404226624	-3.04922102679705	0.00229435612307003	0.0705247509344492	FBgn0035241
Mal-B1	834.44592654908	0.827543424435685	0.271416613722545	3.0489785171428	0.00229620901102546	0.0705247509344492	FBgn0032381
Kaz-m1	474.927300836534	0.435707452533859	0.142934867965213	3.0482936650552	0.00230144900676835	0.0705247509344492	FBgn0002578
CG8213	23.3654429436313	-1.15575097458023	0.379228025274821	-3.04764125421023	0.00230645096994489	0.0705247509344492	FBgn0286782
CG31883	5000.37495664427	-0.470468528522436	0.154374609531772	-3.04757712391562	0.00230694318706013	0.0705247509344492	FBgn0032122
Cht8	764.495793931168	0.351504166846641	0.115355819816837	3.04712989257728	0.00231037848277416	0.0705247509344492	FBgn0034580
CG14963	879.651977980673	0.411569532666019	0.135257422597309	3.04286097400623	0.00234340570529052	0.0713682821976772	FBgn0035409
CG14687	1278.18512937821	0.316632328328614	0.104073544252098	3.04239017325704	0.00234707448278819	0.0713682821976772	FBgn0037835
CG32846	410.874406392567	-0.413331700918388	0.135884748678883	-3.04178139884673	0.00235182623569328	0.0713749808061751	FBgn0052846
Art2	73.9391743470293	-0.725516304821487	0.238776092206118	-3.03847968244326	0.0023777513787876	0.0720057692103534	FBgn0031592
CR45283	4.9220652644359	2.52230663842856	0.830259762098976	3.03797287737025	0.00238175390505962	0.0720057692103534	FBgn0266821
CG4691	3130.14100190517	-0.372463606669816	0.122655295480572	-3.03666959677915	0.00239207499095767	0.0721763265258512	FBgn0028870
hig	1050.92806984844	-0.333236301514344	0.109758718106658	-3.03608047964375	0.00239675381645067	0.0721763265258512	FBgn0010114
Pex5	1754.397685039	0.297989615812015	0.0981672815963851	3.03552885407584	0.00240114247346492	0.0721763265258512	FBgn0023516
CG3690	1140.32214108006	-0.494492314839263	0.162996257032857	-3.03376484737058	0.00241522608748172	0.0724613830550945	FBgn0040350
ND-MLRQ	4533.37269214006	-0.339608500649631	0.112052368256342	-3.03080163261441	0.00243905431351988	0.0729687529518211	FBgn0052230
CG9030	291.335590401608	-0.466565005153758	0.15395588376557	-3.03051103824133	0.0024414026287607	0.0729687529518211	FBgn0030599
CR44039	13.3756233068815	-1.49140426273463	0.492889455405342	-3.02583925539273	0.00247944078475945	0.0739652875014132	FBgn0264831
CG13362	3.72973714507504	-2.53725048939742	0.839194796833565	-3.02343448621337	0.00249923135776045	0.0744147317884402	FBgn0029531
Glt	7721.31352068035	-0.426430312105937	0.141083818780045	-3.02253168218219	0.00250669841569078	0.0744962391425386	FBgn0001114
CG15126	148.643189275184	-0.681788666274476	0.225990542262905	-3.01689026207708	0.00255382245879499	0.0757537806939357	FBgn0040729
fzo	704.594274046338	-0.347154414963403	0.115094319028299	-3.01626021070636	0.00255913540785599	0.0757686876111649	FBgn0011596
arg	319.138249558158	0.521138531519843	0.172818503374712	3.01552508176679	0.00256534720664859	0.0758101010355009	FBgn0023535
metro	593.80575393795	0.345385332823058	0.114614228117736	3.01345948487535	0.00258287526159647	0.0761851465269774	FBgn0050021
CG11841	988.60895568047	-0.315463602713394	0.10470904985464	-3.01276349228007	0.00258880587358876	0.0762173482521432	FBgn0039628
CG7997	2908.33280049663	-0.452467133791507	0.150263713101667	-3.01115368742001	0.00260257089220677	0.0764796532148299	FBgn0034117
CG31013	207.114462727045	-0.506151402642555	0.168163583105817	-3.00987522562515	0.0026135503215409	0.0765775836143483	FBgn0051013
tn	3907.7644313853	0.243911981242394	0.0810437360292967	3.00963397287388	0.00261562694333816	0.0765775836143483	FBgn0265356
CG43090	38.4810554740284	1.34892454509124	0.448686913066117	3.00638263744605	0.00264376087280004	0.0772576577133087	FBgn0262536
CG2022	688.194113015919	-0.453578048073065	0.15092341766169	-3.00535235088438	0.00265273352730963	0.0773763070160258	FBgn0037292
Vps2	950.653654925516	0.334348403919752	0.111276684443962	3.00465821380692	0.00265879437633863	0.0774097416297779	FBgn0039402
GstE7	936.897427866705	0.404599508619439	0.134901640242751	2.99921860024368	0.00270673027750778	0.0786599789686808	FBgn0063493
CG33109	1627.31796127882	-0.389580008029876	0.12993029623597	-2.9983769706978	0.00271421717695127	0.0787322923649345	FBgn0053109
spin	3637.94334509018	-0.526301457860715	0.175619339112289	-2.99683087592195	0.0027280201268954	0.0789872151079586	FBgn0086676
CG43077	240.401998599873	-0.611240958652089	0.204055334415651	-2.9954666973176	0.00274025222221881	0.0791958032149881	FBgn0262487
CG15358	1141.9182632073	-0.559698623885735	0.186909877102045	-2.99448393291791	0.00274909534275016	0.0793058621678712	FBgn0031373
CG42586	7.10916010844881	1.69769730030694	0.567388286095517	2.99212610113904	0.00277041801148519	0.0797423162307522	FBgn0260954
Taf12L	203.356413837124	-0.579105150924651	0.193571041993256	-2.99169310120688	0.00277435015519346	0.0797423162307522	FBgn0031623
CG7358	768.74175284021	0.313775535080464	0.104942660609416	2.98997122102992	0.00279003732580486	0.079916175973747	FBgn0030974
CG9616	4.18290241356799	-3.16842941634717	1.05970534237757	-2.98991548843044	0.00279054642788146	0.079916175973747	FBgn0038214
GstD1	17032.9154853008	0.277353249431429	0.0927927396224188	2.98895420654678	0.00279934083784718	0.0800225363646658	FBgn0001149
CG14645	7176.76554656302	-0.297913117008644	0.0997594039071345	-2.98631613001587	0.0028236058222517	0.0805443753738955	FBgn0040687
CG43829	95.4619181546121	-0.641758124532031	0.214951816107522	-2.98559061353086	0.00283031270212357	0.0805443753738955	FBgn0264377
CG44102	325.720642806828	-0.443330804625036	0.14850424910879	-2.98530720356872	0.00283293657273431	0.0805443753738955	FBgn0264911
CG5909	169.823769488065	-0.666751921351415	0.223789780839276	-2.97936714916518	0.00288844452573329	0.0819745760807659	FBgn0039495
CG6688	145.781099349478	0.52953444927802	0.178231505903148	2.9710485056765	0.00296784901898876	0.0840391808475098	FBgn0039038
CG32425	4620.42056891172	-0.442741262612412	0.149039847446116	-2.97062342855981	0.00297195952499994	0.0840391808475098	FBgn0052425
CG18788	52.5663538379873	-0.777636299552035	0.261823142530272	-2.97008236948391	0.00297719909294079	0.0840391808475098	FBgn0042126
TpnC41C	841.421347485702	-0.365672710862988	0.123254083774782	-2.9668202437103	0.00300896821681769	0.0844847132468429	FBgn0013348
CG2076	3573.42501578538	0.220251245783036	0.0742408808993867	2.96671110464768	0.00301003642456484	0.0844847132468429	FBgn0030263
Spn77Bc	14146.9693651602	-0.474779100746561	0.160051178254118	-2.9664205282684	0.00301288215212648	0.0844847132468429	FBgn0036970
Reg-2	865.057741249079	0.401530585620632	0.135365862347347	2.96626179346689	0.00301443774012607	0.0844847132468429	FBgn0016715
Hsp70Ab	61.1488379842638	0.788345307758112	0.265937198001785	2.96440405359471	0.0030326979797814	0.0848455166599234	FBgn0013276
CR44953	49.5821828803536	-0.765151356395939	0.25818583014195	-2.9635683568508	0.00304094512876012	0.0849254019913133	FBgn0266258
CG7203	148.321955995925	-0.523233552194269	0.17672866954594	-2.96066027961727	0.00306980344377577	0.0855796000759507	FBgn0031942
dsx	1182.84246647158	-0.585594098969284	0.197875069582385	-2.95941323080861	0.00308225487333027	0.0856817848700479	FBgn0000504
Coprox	962.852832203543	0.310056196209271	0.104776891190233	2.95920400660039	0.00308434842367578	0.0856817848700479	FBgn0021944
CG14661	1818.19708305198	-0.357789105674972	0.120968517660703	-2.95770430682231	0.00309939279757919	0.0859240682025991	FBgn0037288
CG3604	918.287480170439	0.427310438813247	0.144495961558757	2.95724831478759	0.00310398036996247	0.0859240682025991	FBgn0031562
CG11459	166.599547281909	-0.756160800648948	0.255826753065119	-2.95575342136509	0.00311906340901027	0.0861901188689837	FBgn0037396
CG32191	550.645225937953	-0.473820659324675	0.160386847550273	-2.95423637637218	0.00313443823661112	0.0863258524660008	FBgn0052191
Caper	2194.99085183021	0.225977032445828	0.0764991914561932	2.95397935774567	0.00313704988237234	0.0863258524660008	FBgn0031883
otu	77.1772141800387	1.62375818843762	0.549813345678111	2.95328987774016	0.00314406570357881	0.0863258524660008	FBgn0003023
CG10132	622.430539821999	0.333447416677871	0.112913982930399	2.95311004026321	0.00314589799476125	0.0863258524660008	FBgn0032798
CG6067	1036.9178366543	-0.508408209148935	0.172384890212953	-2.94926201780725	0.00318533791716991	0.0872561000579883	FBgn0029828
CG5946	5316.68158977731	0.194380953284964	0.0659239386124914	2.94856401750444	0.00319254010141453	0.0872663267415169	FBgn0036211
CG32512	1188.35376374039	-0.416422630699937	0.141253522466986	-2.94805130114376	0.00319783991948541	0.0872663267415169	FBgn0052512
Cyp6g1	18163.2196499679	0.364731460554371	0.123746534151761	2.94740748138506	0.00320450627497495	0.0872663267415169	FBgn0025454
Npc2c	47.3738470665287	-1.85134365283032	0.628195325458085	-2.94708282249683	0.00320787271813461	0.0872663267415169	FBgn0037783
Tret1-1	5796.46132729225	-0.375625606115969	0.127617128804126	-2.9433792284459	0.00324650464784222	0.0881649908761429	FBgn0050035
Obp56g	7014.50052361595	-0.428453834120929	0.145609000937269	-2.94249552818176	0.00325578488059608	0.0882648324514094	FBgn0034474
aust	76.425811113653	-0.698598224655297	0.237540518576582	-2.94096446720551	0.00327192064061031	0.0885498659969983	FBgn0032104
bnl	247.864746515882	-0.405649726765869	0.137980035019523	-2.93991610241635	0.00328301127882989	0.0886976169002565	FBgn0014135
ird5	521.59318402838	0.350595431600455	0.119351024199807	2.93751506491907	0.00330854096795174	0.0892342958667942	FBgn0024222
CG18003	1170.13648025996	0.465292407175921	0.158450876601918	2.93650888625181	0.00331929310180898	0.0893712575155441	FBgn0061356
CG14160	220.123751662858	-0.599162829507571	0.204232969699765	-2.93372235828709	0.00334923656057924	0.0900235922622586	FBgn0036066
CG9029	9913.42380864103	-0.30606824868141	0.104365524834367	-2.93265663318568	0.00336075350514135	0.0901628410167079	FBgn0031746
CG31108	1182.46434553578	-0.253378431802442	0.0864128501060196	-2.93218464026557	0.00336586569219886	0.0901628410167079	FBgn0051108
CG5107	3307.97576109697	-0.491037518383988	0.167585738175085	-2.93006746117607	0.00338888423191984	0.0904937380421824	FBgn0039342
fs(1)M3	39.8466645029877	2.01462055166046	0.687585718471496	2.92999185052733	0.003389708935616	0.0904937380421824	FBgn0005390
comr	30.9644656034836	-0.883310051309699	0.301702212697849	-2.92775463398515	0.00341419364339165	0.0909361562841408	FBgn0034667
Oatp58Dc	2543.37378192922	0.329884780375029	0.112687741837403	2.92742382619593	0.00341782772650697	0.0909361562841408	FBgn0034716
CR43452	21.8598837477031	-1.19195314275828	0.40765070440869	-2.92395702955362	0.0034561245318737	0.0918000295135627	FBgn0263406
skap	10858.9789472858	0.267447030993695	0.0915748924388193	2.920527929338	0.00349438874073943	0.0926601297228734	FBgn0037643
CG9452	227.012332149308	-0.44720105377137	0.153163501688836	-2.91976253376535	0.00350298199522228	0.0927318813558759	FBgn0036877
CG11037	2151.15117689689	-0.424263453342379	0.145395879615761	-2.91798814700652	0.00352297741351053	0.0931047269130946	FBgn0037038
CG5961	518.100951983966	0.364791815914438	0.125049428938784	2.91718098203403	0.00353210760876105	0.0931896598753691	FBgn0038056
Src64B	673.755558188238	0.520395159473293	0.178445715550439	2.91626592360632	0.00354248426797763	0.0933071399747753	FBgn0262733
Fbl6	763.78515496069	0.396386697934195	0.136153284985576	2.9113267298412	0.00359897457891568	0.0946368090025057	FBgn0033609
CG5778	1979.12039354663	-0.345203241411436	0.11863050050196	-2.90990293348491	0.00361541021653561	0.0946558720975091	FBgn0038930
CG5204	138.326681088409	-0.597467804252278	0.205327890533003	-2.90982293102672	0.00361633574986868	0.0946558720975091	FBgn0032473
modSP	2167.32715525252	0.304149370618574	0.104529366389	2.90970261396878	0.00361772808092822	0.0946558720975091	FBgn0051217
CG10672	1432.01509136618	0.417041197794091	0.143360763367768	2.90903304361069	0.00362548538185748	0.0947015261188012	FBgn0035588
CG9951	358.157588524661	-0.401783968837461	0.138147529583587	-2.90836882895078	0.00363319557776177	0.0947458005717313	FBgn0036671
CG14529	278.296118876417	0.621396533952292	0.214030869199042	2.90330332385098	0.00369248815289904	0.0961328609856409	FBgn0039609
CG4538	7736.3279374887	0.307180873390207	0.105873837610307	2.90138603004886	0.00371515894637863	0.0965344277866646	FBgn0038745
Txl	2048.82759440405	0.232810677589605	0.0802528758146137	2.9009636754626	0.00372016999977813	0.0965344277866646	FBgn0035631
alpha4GT2	374.052734976285	-0.609883787611637	0.210369958065422	-2.89910115122984	0.00374234141109037	0.0969500321810599	FBgn0039378
CG6330	1908.32491060426	0.487629191587788	0.168233779537207	2.89852128941764	0.0037492685392883	0.096969997967701	FBgn0039464
mt:lrRNA	113774.599880591	-0.479088450282089	0.165385372931711	-2.89680061658119	0.00376989264842331	0.0973387442125598	FBgn0013686
CG18586	8.72031308079564	2.52502544079097	0.872050964366132	2.89550214834787	0.00378552438616174	0.0973387442125598	FBgn0035642
CG32259	241.764707395879	-0.492422794897077	0.170075527491346	-2.89531834568106	0.00378774186552226	0.0973387442125598	FBgn0052259
CG6678	41.7072949563067	0.896051166115133	0.309487236619285	2.89527663855621	0.00378824520362511	0.0973387442125598	FBgn0038917
karr	57.9595905296898	-0.781895433995639	0.270163451360574	-2.89415696334173	0.0038017806281716	0.0973857140778072	FBgn0040784
CR45249	5.57852536210981	1.92557033005719	0.665342799245531	2.89410260731867	0.00380243883930236	0.0973857140778072	FBgn0266784
CG15695	702.027406388618	-0.438719271883796	0.15169302612211	-2.89215188792289	0.00382612925783099	0.0978333797728829	FBgn0038832
CR43132	27.1105386404902	-0.963517506298821	0.333372946719252	-2.89020904599749	0.00384985723085703	0.0982805530684426	FBgn0262606
Tab2	1306.34389106014	0.413398578259118	0.143143266526949	2.88800576016818	0.00387692772679454	0.098811470266571	FBgn0086358
Rpt3	1781.46215385019	0.356256845652674	0.123536164407328	2.88382634641311	0.0039287533411931	0.0999153043108815	FBgn0028686
CG9458	1430.05113871194	-0.418572054101788	0.145187912772462	-2.88296763903323	0.00393947909744303	0.0999153043108815	FBgn0037765
Rcd5	892.015439089702	0.330259751929498	0.114564150478678	2.88274953857371	0.00394220753090332	0.0999153043108815	FBgn0263832
Mur18B	20885.3812022765	-0.234276239448174	0.0812759946154001	-2.88247766830507	0.00394561102668836	0.0999153043108815	FBgn0030999
fu2	140.565744387671	0.553876653323435	0.192388655522668	2.87894653569205	0.00399005970751853	0.100866260388179	FBgn0029173
CG6337	207.717435298235	-0.627102529015661	0.217902498156144	-2.87790426600017	0.00400326606833023	0.100866260388179	FBgn0033873
Pxt	135.410207914756	1.41497213802038	0.491674783338331	2.87786192412212	0.00400380341045395	0.100866260388179	FBgn0261987
CG2121	181.131114049117	-0.522990556203831	0.181753602686465	-2.87747009398223	0.00400877906183735	0.100866260388179	FBgn0033289
brv3	196.914501223126	-0.433874446449896	0.150925662833659	-2.87475594477319	0.00404339906516097	0.101575085606619	FBgn0040333
CG3124	3585.36751070064	-0.330661992793242	0.115085489560377	-2.87318578611743	0.0040635507333449	0.101918770065152	FBgn0034840
Rpd3	719.501064638411	0.303549495886546	0.105728856180027	2.87101844145258	0.00409151654720491	0.102457038370468	FBgn0015805
MtnA	11266.853133687	-0.371054418774535	0.129411089422796	-2.86725365213696	0.00414051012728708	0.103519325420474	FBgn0002868
Ef1alpha48D	79528.4385685045	-0.212518946932633	0.0741569844329085	-2.86579812485369	0.00415959407327982	0.103831642231744	FBgn0000556
CG17239	7.46211307825471	2.32237097021185	0.811473975738538	2.86191675844961	0.00421087485114485	0.104900788713882	FBgn0042186
ssp5	2389.97474876129	-0.31975567170705	0.111742108111253	-2.86155037802486	0.00421574498481921	0.104900788713882	FBgn0037985
CR40621	11.2535159529871	-2.21140550946855	0.77343389380605	-2.85920429293094	0.00424705175407207	0.105432302902467	FBgn0085757
CG16904	7532.03508136327	-0.338952107929001	0.118558358241062	-2.85894738218132	0.00425049281588893	0.105432302902467	FBgn0037763
drd	616.633495600543	0.376282611640646	0.131708522144756	2.85693443000664	0.00427754193428939	0.105936419822315	FBgn0260006
CG13829	74.3872379050986	-0.622544541254922	0.217955178340364	-2.85629617059496	0.00428615110575092	0.105982992255389	FBgn0039059
CkIIalpha-i3	408.708010790606	-0.348240446251456	0.122023572855587	-2.85387846054626	0.00431890509322732	0.106625508030444	FBgn0025676
CR43263	71.007856391601	-0.627305635165896	0.219936658961196	-2.85221044153705	0.00434163474083906	0.107018918314485	FBgn0262944
Ilp5	35.4905494497597	-0.852637147076832	0.299263621572437	-2.84911725186234	0.0043840720284068	0.107896122686618	FBgn0044048
T3dh	585.040099634048	0.334332724847772	0.117482181791942	2.84581644423209	0.00442977213374102	0.10878841283837	FBgn0017482
CG18131	626.906505733021	-0.302976398431113	0.106475534764884	-2.84550248186248	0.00443414139052971	0.10878841283837	FBgn0031343
UQCR-Q	4151.68520180665	-0.298115233277698	0.104894548981593	-2.842046952602	0.00448248895092621	0.109803551269112	FBgn0036728
loopin-1	10000.9330601452	-0.260280215530939	0.0916745456181068	-2.83917649960547	0.00452301312634019	0.110624192163019	FBgn0259795
CG13131	184.306022657013	-0.454456676675244	0.160225156808089	-2.83636281423381	0.00456305769635719	0.111430576395848	FBgn0032175
CG33259	103.621313676834	-0.747279789653752	0.263617436310571	-2.83471306038108	0.00458668618487008	0.111715328906642	FBgn0036495
CG32106	403.230157740449	-0.411054681270192	0.145021500461827	-2.83443958282855	0.00459061373852109	0.111715328906642	FBgn0052106
CG11353	212.38648092004	0.627874700195393	0.221545612221662	2.83406515660165	0.00459599600860287	0.111715328906642	FBgn0035557
mt:ND1	7306.83704359409	-0.474551349429829	0.167524737065494	-2.83272403671526	0.00461532115140389	0.11201220871458	FBgn0013679
CR44575	4.25583971121091	-2.39179919680005	0.844639606799262	-2.83173933302004	0.00462955725936848	0.112156615619831	FBgn0265786
CR43683	68.6822200242138	0.712677602489656	0.25171140363667	2.83132822825287	0.00463551246070155	0.112156615619831	FBgn0263766
CG5621	966.810272372654	0.318788825501245	0.112690404447879	2.82889059688032	0.00467096634567176	0.112841090353797	FBgn0038840
CG11068	667.013971599795	-0.349107314188404	0.123470329919786	-2.82745915083573	0.00469190010466393	0.113051479558334	FBgn0030536
CG30075	35.0411676340125	-0.815941746338547	0.288592563764907	-2.82731382851302	0.00469403006990986	0.113051479558334	FBgn0050075
CG13325	238.846587067632	-0.951403585485029	0.336664339903426	-2.82597077480182	0.00471375645355631	0.113353248702237	FBgn0033792
CG6927	36.8776778125794	1.89644799298307	0.671260864906122	2.82520267772245	0.00472507174205547	0.113452141782189	FBgn0029733
Akt1	2469.28176375151	0.397814234096848	0.140850512271363	2.82437193647132	0.00473733755011328	0.113510168527651	FBgn0010379
CG6283	3736.14593560251	-0.287958615664436	0.101966061898172	-2.82406332365768	0.00474190152315371	0.113510168527651	FBgn0039474
Vm26Aa	188.124749455381	1.47272901080334	0.521863609158662	2.82205730569649	0.00477166499807655	0.114049310143708	FBgn0003979
CG42789	1277.1109216344	-0.373522300944662	0.132465481993633	-2.8197708212213	0.00480579588808326	0.114670330485486	FBgn0261860
Opbp	247.245497640585	0.464605843491801	0.1647922439833	2.81934290268469	0.00481220801542163	0.114670330485486	FBgn0050443
CR45905	8.19609312030205	-1.50219461004962	0.533060697409967	-2.81805546225501	0.00483154632246455	0.114957229796283	FBgn0267565
CG12655	282.337879555801	0.447443880262378	0.158973935616187	2.81457383896344	0.00488419557121854	0.116034637167818	FBgn0031080
CR44083	24.1464696401754	-0.975269847267928	0.346624757647	-2.81361854787399	0.00489873197803146	0.116204709918635	FBgn0264892
Toll-9	30.4500238236704	0.857804870634305	0.305105612835442	2.81150144260689	0.00493108696187221	0.116637795047191	FBgn0036978
CG4825	2266.56079305922	-0.452652884503261	0.161036711683072	-2.81086765727123	0.00494081040498822	0.116637795047191	FBgn0287585
ninaB	239.92597775083	-0.410485430069753	0.146049250309406	-2.81059594075381	0.00494498434882487	0.116637795047191	FBgn0002937
Dup99B	2528.60693561044	-0.421284393015071	0.149905337600069	-2.81033617454644	0.00494897770075202	0.116637795047191	FBgn0250832
CG12239	1131.68955127527	0.260891252125045	0.0928435714634667	2.81000879234491	0.0049540146585341	0.116637795047191	FBgn0029810
CG6972	598.700919627737	0.380951106318784	0.135662025265603	2.80808948246901	0.00498363768966722	0.117101301165458	FBgn0039008
CG17109	268.760154468973	0.52253063727331	0.186101593923712	2.8077708860866	0.00498857044517952	0.117101301165458	FBgn0039051
CG6126	1282.40821445973	-0.406923056780687	0.14507795234516	-2.80485801048916	0.00503387496200853	0.11776081765377	FBgn0038407
Cpr62Bb	180.681447590207	-0.525367495246491	0.187319288983618	-2.80466308673869	0.00503691988694538	0.11776081765377	FBgn0035280
CG8944	241.485913484137	0.495690556861852	0.176763051668356	2.80426566628794	0.00504313319382576	0.11776081765377	FBgn0030680
CG7824	223.63668287759	0.428727603171548	0.152896070911704	2.80404591573275	0.00504657176790647	0.11776081765377	FBgn0039711
ndl	9.0045625499927	1.99793838748047	0.71266379317943	2.80347957424216	0.00505544343929771	0.117793327828962	FBgn0002926
CR43651	27.40871818208	0.957700907801741	0.341729667134859	2.80251028782876	0.00507065991499898	0.117973359410855	FBgn0263660
CG10184	978.319380997656	-0.443736668092181	0.158538892925174	-2.79891362873092	0.00512748507951133	0.119010344994215	FBgn0039094
mthl2	166.986719399914	0.577570591359807	0.206368539335443	2.79873372762982	0.0051303424703874	0.119010344994215	FBgn0035623
CG5877	697.101200802468	-0.331784007732811	0.11856942017846	-2.79822577552829	0.00513841810467531	0.119022387598148	FBgn0030625
CG6733	286.627727910702	-0.483894617359148	0.173006637793463	-2.79697139676702	0.00515840997862279	0.119310008183976	FBgn0039052
CR44370	819.5453626278	-0.440513836242189	0.157725666263855	-2.79291155762351	0.00522359717185875	0.120566975484348	FBgn0265508
colt	3553.17954837517	0.318134351582025	0.113919058621137	2.79263501149575	0.00522806452008188	0.120566975484348	FBgn0019830
Prosalpha6	1852.25858094244	0.23505013274191	0.0842117257017463	2.79118057233965	0.00525161651042543	0.120914790575267	FBgn0250843
CG11929	1456.19206938414	-0.317305071077843	0.113698582774178	-2.7907566069496	0.00525849987582107	0.120914790575267	FBgn0031620
CG11899	3469.09315847578	0.256298679876571	0.0918789584713208	2.78952530743556	0.00527853708895915	0.121198597213113	FBgn0014427
IM14	789.319971367975	-0.457277339570039	0.164133438611006	-2.78600962387549	0.00533612874335528	0.122217175865209	FBgn0067905
CG1299	1054.94756940389	-0.303253794564423	0.108854228215692	-2.78587060452564	0.00533841768746517	0.122217175865209	FBgn0035501
CG9897	5.97912260870127	2.1361208731784	0.766921842925908	2.78531755599608	0.0053475323765573	0.122248160323881	FBgn0034807
Drat	5549.92400985839	0.479118271855003	0.172141463715469	2.78328220008012	0.00538119785343644	0.122563673838823	FBgn0033188
sro	4.00745165811434	2.54948633154082	0.916013125316338	2.78324214040096	0.00538186237019247	0.122563673838823	FBgn0262112
eloF	41.9575121077708	0.985149824147814	0.35397922249264	2.78307245609111	0.00538467794403311	0.122563673838823	FBgn0037762
Prestin	1303.73491965822	-0.452985743391973	0.162986017596154	-2.77929205261263	0.00544775211275055	0.123820409131218	FBgn0036770
CG8067	254.904345704333	0.428651603073619	0.154348086093699	2.77717472190359	0.0054833693958417	0.124450362181416	FBgn0033891
CG34215	272.434369293794	-0.431238117441541	0.1553680702129	-2.77559035682569	0.00551015858377628	0.124878428565554	FBgn0085244
CG13992	6.39318748346583	2.2280109069328	0.803100911129246	2.77426021569316	0.00553274038439263	0.125210048555414	FBgn0031756
CG9509	6955.61094837379	0.343429058736527	0.123899286549381	2.77184048674607	0.00557403437410196	0.125963580238852	FBgn0030594
hppy	926.168938505296	0.300408354239161	0.108446291045809	2.77011183455103	0.00560370484612485	0.126452657637984	FBgn0263395
mt:CoIII	48509.0051855342	-0.42530647457926	0.153576736345223	-2.76934179421041	0.00561696758351215	0.126570610025608	FBgn0013676
wdp	5535.12129532149	-0.309555072050825	0.11183215090695	-2.76803289161799	0.00563957637130689	0.126898524892078	FBgn0034718
CG14516	379.962634687699	0.477299670282546	0.172571173538884	2.76581343508683	0.00567810092347277	0.127583120749814	FBgn0039640
trbl	770.954941434565	0.53618499865044	0.194041652460204	2.76324692071156	0.00572294542129032	0.128407568847213	FBgn0028978
Ih	1583.29143315097	-0.296309129447447	0.107253631593357	-2.76269553809496	0.00573262126747732	0.128441703533478	FBgn0263397
Obp56d	3647.01538318686	-0.307301283888365	0.111269851442844	-2.7617659222473	0.00574896788532563	0.128624990286597	FBgn0034470
CG15721	33.8949656311942	1.24751766071225	0.451790565775624	2.76127426116245	0.00575763037119131	0.128636079399481	FBgn0030438
Lk	130.349010238651	0.500027913406668	0.181143768462085	2.76039257464895	0.00577319412671352	0.128801105793009	FBgn0028418
CG12721	9.46230665431054	1.69810140285604	0.615389100989197	2.75939466611686	0.00579085522077936	0.129012391205793	FBgn0030373
Lsp1alpha	4.92835160155084	-2.76457446143714	1.00237382962274	-2.75802737435557	0.00581513279764153	0.129364178334831	FBgn0002562
CG2955	3619.39787310949	-0.233564836472072	0.0846991636544444	-2.75758137854783	0.00582307170588503	0.129364178334831	FBgn0031585
CG18585	661.019471832653	0.400697629751127	0.145421429505533	2.75542353773852	0.00586162032975247	0.13003715748441	FBgn0031929
CG3513	29.1341427804212	-0.881276349376588	0.320099010531473	-2.75313674951188	0.00590272345335175	0.130676880847148	FBgn0031559
CG32551	131.498897114755	0.564008971624482	0.204884085383864	2.75281982281724	0.00590844039767117	0.130676880847148	FBgn0052551
scu	1937.27881716725	0.310292801349831	0.112751974004083	2.75199440267533	0.00592335333176682	0.130676880847148	FBgn0021765
CG16771	703.81921494313	0.356710782017868	0.129619760064082	2.75197841626552	0.00592364249411871	0.130676880847148	FBgn0032779
CG46059	4174.23153150398	-0.263661720431183	0.0958982791891908	-2.74938948498778	0.00597063930841489	0.131529426219361	FBgn0267726
CG8072	411.858732868582	-0.370743155965749	0.135079374999952	-2.74463185786786	0.00605788126121811	0.132875564626564	FBgn0036070
Adgf-D	2182.55480360945	0.270548312482582	0.0985747172445443	2.74460145608539	0.00605844242054499	0.132875564626564	FBgn0038172
CR43157	527.515866991873	-0.457819362679971	0.166818753888561	-2.74441183624837	0.00606194350057775	0.132875564626564	FBgn0262687
RpL37b	146.637350127195	-0.487268708083945	0.177572359994662	-2.74405717251599	0.00606849679102518	0.132875564626564	FBgn0034822
Mitofilin	5066.29531830105	0.230804601730753	0.0841197108760852	2.74376361172646	0.00607392587969819	0.132875564626564	FBgn0019960
CG7720	3161.96227710398	0.26038302144626	0.0949554074021979	2.74216106875693	0.00610364037987022	0.133303538496811	FBgn0038652
CG10459	168.717870042574	-0.51908701435566	0.189346125549132	-2.74147153975415	0.00611646592907555	0.133303538496811	FBgn0033440
CG3523	33753.8394821955	-0.391753577416784	0.142905767223133	-2.74134196981077	0.00611887869552374	0.133303538496811	FBgn0283427
CG11291	443.192390937514	-0.409924207654328	0.149645112441679	-2.73930902898073	0.00615684718363298	0.133477257272874	FBgn0034713
CG10062	383.097735282276	-0.349214023626325	0.127487517423372	-2.7392016935009	0.00615885773287318	0.133477257272874	FBgn0034439
dah	28.6008411397021	1.24684812130922	0.455195981328244	2.73914571405258	0.00615990654371153	0.133477257272874	FBgn0015926
heph	1749.01670499198	-0.326604214667395	0.119237752587468	-2.73910072590317	0.00616074954208493	0.133477257272874	FBgn0011224
CG42481	1474.60423874414	-0.503389980934397	0.184021273644074	-2.73549884187865	0.00622858054980416	0.134761500329623	FBgn0259971
CG14655	278.619524672977	0.477104902460894	0.174471619142412	2.7345702688267	0.00624617618596286	0.134956819074213	FBgn0037275
pros	1252.78418526077	-0.376474299319045	0.137719148691091	-2.73363800820095	0.00626388670180748	0.13515408142489	FBgn0004595
CR43752	99.9661887814174	-0.801495110491596	0.293315987562709	-2.73253127847401	0.00628497035262809	0.135423485669282	FBgn0264083
CG10513	2482.45588794881	0.336527320252988	0.123277967380298	2.72982534839207	0.00633678869043619	0.136218561455743	FBgn0039311
CG18284	4141.59450736648	-0.470609255871488	0.172403182211733	-2.7297016785544	0.00633916611942479	0.136218561455743	FBgn0043825
cad	692.532003285187	-0.365186153155792	0.133806148288483	-2.72921803539594	0.00634847138577118	0.13623266048676	FBgn0000251
Lk6	39321.3082818143	0.342761348019602	0.125677317481847	2.72731273142515	0.0063852490407968	0.136835452573592	FBgn0017581
CR44388	556.405187090737	-0.47305885693168	0.173497516738984	-2.72660304206755	0.00639899694614464	0.136943751221093	FBgn0265538
Mal-A2	1615.97528860182	-0.322631231492285	0.118374759186269	-2.72550697217984	0.00642028204513537	0.137212839203429	FBgn0002569
CG5597	2100.10199611884	0.299733635247604	0.110036840947064	2.72393893415931	0.00645084327378904	0.137548619432655	FBgn0034920
CG15093	2756.13160503453	-0.274423486240232	0.100765561349442	-2.72338567428377	0.00646165756353624	0.137548619432655	FBgn0034390
nos	106.791704616343	1.40180683576475	0.514734618238876	2.72335837943235	0.00646219150404195	0.137548619432655	FBgn0002962
CG3940	954.255241141955	-0.32443688590987	0.119189124821796	-2.72203429964729	0.0064881407988043	0.137914582620738	FBgn0037788
CG15208	1038.77098623244	-0.264871791461888	0.0973608680256453	-2.72051592013456	0.00651801332154194	0.138186739402534	FBgn0030247
CG10365	4097.50421946334	0.28980285243341	0.10652590921903	2.72049170533284	0.00651849072287998	0.138186739402534	FBgn0039109
CG5440	86.1779047293176	-0.606147010509179	0.22287400524385	-2.71968464804131	0.0065344200779125	0.138338240117204	FBgn0031331
CR44611	33.9146232467452	0.880619235030731	0.324078211823552	2.71730465950051	0.00658159934389798	0.139150028544614	FBgn0265822
CR43715	120.309915566336	-0.654862832146899	0.241057522349059	-2.71662475315181	0.00659513348182306	0.139249259346106	FBgn0263868
Aats-his	1172.97495426731	0.329989874807239	0.121554537114638	2.71474749228017	0.00663263206067975	0.139853530907318	FBgn0027087
ND-B8	340.564092894348	-0.424627631780314	0.156496565818332	-2.71333514291452	0.00666097020784084	0.140147333737699	FBgn0040705
Fcp3C	13.8506794328285	1.61497772601729	0.595265855326013	2.71303605198858	0.0066669852794548	0.140147333737699	FBgn0000644
Surf4	2465.90529812962	0.23695166295163	0.087348226739098	2.71272436542284	0.00667325885996281	0.140147333737699	FBgn0019925
CG30098	14.6939425106051	-1.54473393404274	0.569767509409825	-2.71116535873167	0.00670471804474428	0.140377891396152	FBgn0050098
Mocs1	616.443569044381	0.327204396641366	0.120692197403167	2.71106503719004	0.00670674699041795	0.140377891396152	FBgn0263241
CG17173	34.8544441166324	-0.832694873104071	0.307170442502121	-2.71085611727867	0.00671097404744475	0.140377891396152	FBgn0036447
CR45145	4.27315742710552	-2.17632126218004	0.803051974518163	-2.71006277456182	0.00672704749862193	0.140527486937393	FBgn0266638
CG14411	1163.68863466338	0.253910152382402	0.0937338852938341	2.70884058189258	0.00675187735060131	0.140837677536338	FBgn0030582
CG4631	2946.96699340952	-0.239844787120101	0.0885541797632496	-2.70845247238841	0.00675977932940586	0.140837677536338	FBgn0032590
CG1271	379.824452323504	0.35350517871972	0.130560371403466	2.70759936510364	0.00677717796804729	0.141013646201734	FBgn0035392
CG9641	577.330466621852	-0.395418753841858	0.146120736744056	-2.7061097736899	0.00680765384785444	0.141460891500733	FBgn0031483
CG14342	3.74351406847487	2.23832878740342	0.827568834089126	2.7047040623117	0.0068365264939291	0.141873687491274	FBgn0031324
Sap130	675.746843986156	0.317159025310609	0.117297587478611	2.70388361882073	0.00685342882039333	0.142037312302652	FBgn0262714
stas	1391.67676645033	-0.249863389674845	0.0924642228729946	-2.70227101803525	0.00688676020338443	0.142540551857435	FBgn0030850
CG4259	116.055109100887	0.606907868616541	0.22472211764396	2.70070376240446	0.00691929380968501	0.143025980047702	FBgn0031389
CG32816	115.656762642827	0.554114302579399	0.205274967674663	2.69937590957318	0.00694696578156889	0.143376847824485	FBgn0052816
CG2678	43.67633971095	0.721150757569611	0.267194540238891	2.69897265462405	0.00695538912454432	0.143376847824485	FBgn0014931
CG13559	117.616456605288	-0.487223925252768	0.180548184977105	-2.69858113120635	0.00696357619108191	0.143376847824485	FBgn0034870
CG9701	837.780859941461	-0.54138880649925	0.200726276124724	-2.69714965549827	0.00699358321539197	0.143806696117022	FBgn0036659
Cbp80	536.735329160772	0.35409797263426	0.131465242590039	2.69347217300985	0.00707120478953666	0.145093617077989	FBgn0022942
CG13937	389.712937363811	-0.409985445414786	0.152229658224871	-2.69320348081688	0.00707690635512424	0.145093617077989	FBgn0035287
CG12116	8964.54804070534	-0.440409871699817	0.163546123371771	-2.69287869758112	0.0070838036653529	0.145093617077989	FBgn0030041
CG43427	4510.625818366	0.33344115575001	0.123913231451105	2.69092454328884	0.00712543092638602	0.145756704573385	FBgn0263346
CG7560	384.062501090875	0.435247264916112	0.16189384951656	2.68847313357381	0.00717796115671355	0.146640812165234	FBgn0036157
AOX3	5474.29334087974	0.345459958512857	0.128522761441191	2.68792822873582	0.00718968480993085	0.146668576665602	FBgn0038349
CG17224	1691.31251267332	-0.38513491999989	0.143303625460799	-2.68754484585767	0.0071979436075494	0.146668576665602	FBgn0031489
Vha36-1	2970.54525231558	0.237452048565038	0.0883791995497392	2.68674133477981	0.00721528039685174	0.146831888282703	FBgn0022097
Mcm10	94.1081260558779	0.684230403857858	0.254716686282092	2.68624099129529	0.00722609487882429	0.146862219917886	FBgn0032929
CG14020	90.58530379908	-0.686523451112511	0.255860710685345	-2.68319215276781	0.0072923077916688	0.148016933023937	FBgn0031707
Mcm5	86.7379000768526	0.820092249765496	0.305757101790501	2.68216909750606	0.00731464759596041	0.148097591582981	FBgn0017577
CR9284	3895.51581064017	-0.289173662460144	0.107822484469435	-2.68194211887334	0.00731961229858817	0.148097591582981	FBgn0046297
Cp38	320.373906757979	1.37226044664854	0.511709202427202	2.68171930490886	0.00732448884789169	0.148097591582981	FBgn0000360
unpg	52.4091872015373	0.700233041261843	0.261310805901899	2.67969416283812	0.00736894531945893	0.148790005792136	FBgn0015561
MtnC	1173.37942000128	-0.413038116633475	0.154158966397893	-2.67929998679026	0.00737762646966277	0.148790005792136	FBgn0038790
RpL24-like	3399.63923966673	0.321364582514124	0.120027120847472	2.6774330688354	0.00741886735442654	0.149430408822983	FBgn0037899
CG42370	1319.95920162494	-0.337419686318077	0.126117955585465	-2.67542940060918	0.00746335904726513	0.150134570055521	FBgn0259716
CR45448	4.72870996820094	2.25913245185316	0.845060059712083	2.67333951698398	0.00751001998259022	0.150709395536275	FBgn0267004
zpg	54.2652202013498	1.45565441279946	0.544517431107175	2.67329258833763	0.00751107075715672	0.150709395536275	FBgn0024177
CG30002	482.796842231522	-0.474730816374262	0.177631006185964	-2.67256728747717	0.00752732766805287	0.150843432696566	FBgn0260474
Etf-QO	1941.51836233704	0.252710377553104	0.0945906482851418	2.67162116059627	0.00754858159740433	0.151077139441824	FBgn0286783
CG34291	6.63751887313168	-1.92764522681612	0.722311628457219	-2.66871686799971	0.00761416053994115	0.152196247036311	FBgn0085320
CG31087	358.663241709481	-0.50303307237049	0.188524165850591	-2.66826838936476	0.00762433258510605	0.152206416410653	FBgn0051087
CR14033	103.662043578749	0.599301965497746	0.224701805267719	2.66709902389842	0.0076509125401184	0.152513761485129	FBgn0046776
ninaE	48712.2957212178	-0.236077037244604	0.0885529466289955	-2.66594219878059	0.00767728914575316	0.152513761485129	FBgn0002940
Mal-A8	3552.64476908907	-0.418692210009374	0.15706342517223	-2.66575244714199	0.0076816234180692	0.152513761485129	FBgn0033297
Nep1	502.700063326324	-0.304914755909967	0.114387722583522	-2.66562485049328	0.0076845391905068	0.152513761485129	FBgn0029843
Cyp304a1	83.1638445410194	-0.825528838710228	0.309712618263121	-2.66546724295517	0.00768814212552807	0.152513761485129	FBgn0038095
CG17264	443.557923076604	-0.516707870388464	0.19395157501902	-2.66410762757555	0.00771928608189607	0.152938962359679	FBgn0031490
tral	3123.08177080797	0.314708571574677	0.118169897511919	2.66318731082029	0.00774043138599364	0.153165244674354	FBgn0041775
syd	1755.6882264993	0.283739404247037	0.106580987002879	2.66219531481138	0.00776328171389445	0.153424655301821	FBgn0024187
Pdxk	2054.61053870974	0.229957255961772	0.0864442959965205	2.66017848038265	0.00780992533940123	0.153965809653063	FBgn0085484
Vinc	1384.15177343383	0.305001346254722	0.114655003822353	2.6601660292759	0.0078102140761093	0.153965809653063	FBgn0004397
CG6353	297.087194693883	0.40125137353306	0.150910681237095	2.65886662391151	0.00784039945171707	0.154367664704994	FBgn0038893
CG10345	1207.9283907771	-0.329500625459486	0.123961118581103	-2.65809658085577	0.00785833694307967	0.154527671898187	FBgn0027562
CG9747	1838.69937035537	-0.323925418192283	0.121969323892028	-2.65579416082551	0.00791218932686503	0.155392636019266	FBgn0039754
CG3919	89.8546229773359	-0.526896388476193	0.198450346314063	-2.65505401357344	0.00792957105243501	0.1555400668081	FBgn0036423
CG42615	97.5393748769934	-0.549881748860589	0.2071573838175	-2.65441539532581	0.00794459593146183	0.1556409583538	FBgn0261267
Pli	1109.33550736405	0.257923791887251	0.0972288539458015	2.65274948145564	0.00798391024206644	0.156216857419613	FBgn0025574
CR45113	523.875267523644	-0.597318316228485	0.225346878036953	-2.65066159971622	0.00803342862213145	0.156990737254581	FBgn0266588
E2f1	2293.5793666779	0.281001801016874	0.106092090531032	2.64865928845733	0.00808117565090749	0.157728125994354	FBgn0011766
Mst57Da	4760.88811864097	-0.625227122684832	0.236188433218427	-2.64715386001406	0.00811724117575444	0.158235972474391	FBgn0011668
phtf	1496.93063542548	-0.213876916789518	0.0808838195974412	-2.64424847706232	0.00818725298326917	0.159281558818832	FBgn0028579
CR45275	70.0421525107808	0.601796079394444	0.227600507623757	2.64408935497307	0.00819110295493962	0.159281558818832	FBgn0266813
Nap1	4872.71804393502	0.244341860299562	0.0924589163596177	2.64270737663848	0.00822460823335353	0.159735886909434	FBgn0015268
CG12857	470.665197286831	-0.367007906239113	0.138908848558546	-2.6420772330024	0.00823992637703303	0.159836305867792	FBgn0033963
CG17807	361.259681969311	0.368973250344169	0.139729349397708	2.64062812812483	0.00827524952496145	0.160109284358714	FBgn0034748
Abd-B	412.7673754478	-0.496944192849727	0.188200687628836	-2.64050147271398	0.00827834328600548	0.160109284358714	FBgn0000015
CG10553	1773.42304282315	0.300177140536979	0.113692705015583	2.6402497899565	0.0082844941116343	0.160109284358714	FBgn0039324
CG6499	27.5164800338543	-1.0350423913455	0.392139116353755	-2.63947754299463	0.00830339243305782	0.160277860555262	FBgn0038309
CG1492	133.732983938017	-0.507524208188823	0.192375968453182	-2.63818923054487	0.00833500569457002	0.160691156297641	FBgn0030361
d4	951.532438856363	-0.229481354941814	0.0870775892570775	-2.63536642320587	0.00840464987543882	0.161687797466696	FBgn0033015
dpr5	40.0129237020698	0.766234078766923	0.290761991103055	2.63526218079634	0.00840723167578085	0.161687797466696	FBgn0037908
CG10435	394.033459401902	0.337009446843604	0.127932412820381	2.63427726730028	0.00843166033385181	0.161745418330014	FBgn0037539
CG10026	397.672049486578	-0.484215048693401	0.183814133047597	-2.6342645185396	0.00843197695515207	0.161745418330014	FBgn0032785
CG8353	293.103537945878	-0.491487241725558	0.186601938946259	-2.63388067938086	0.00844151475717415	0.161745418330014	FBgn0032002
CG5089	7777.60986340779	-0.240021245420859	0.0911419846601696	-2.63348714992106	0.00845130336395162	0.161745418330014	FBgn0034144
CG14787	18.7575171253118	1.04103589256722	0.395423695606358	2.63270993654252	0.0084706655067727	0.161919238346088	FBgn0027793
CG13029	197.985522835765	-0.409359414022757	0.155583303887111	-2.63112688698129	0.00851022558052102	0.162456376769006	FBgn0036670
Cpr49Ae	329.357534582257	-0.385605305059551	0.14659436387172	-2.63042380945137	0.00852784825636555	0.162456376769006	FBgn0033728
CG11368	716.474362015998	-0.378531553583069	0.143927725245414	-2.63001136811984	0.00853820129822701	0.162456376769006	FBgn0040923
CR44179	145.318841466141	-0.619393554808352	0.235516328988953	-2.62993889836575	0.00854002158369228	0.162456376769006	FBgn0265068
CG7724	374.120981338818	0.383369794586392	0.145842855870535	2.62864980460003	0.00857245889704011	0.162876719043762	FBgn0036698
CR43876	84.3512998488926	-0.536540975711735	0.20417799814833	-2.62780995297031	0.00859365119725004	0.16308265061191	FBgn0264468
CG34434	406.125583481102	-0.468751398176269	0.178448516580594	-2.62681588593965	0.00861879538940576	0.16311972880974	FBgn0250904
CG15829	39.0263209756971	-1.19245740271849	0.453991607165496	-2.62660671232144	0.00862409464920291	0.16311972880974	FBgn0035743
gammaTub37C	24.6511508154836	2.01556508229369	0.767394355590711	2.62650496137958	0.00862667348730323	0.16311972880974	FBgn0010097
CG45783	66.9427300045152	-0.700306011933586	0.266883016125987	-2.62401865093954	0.00868990264363431	0.163806594626349	FBgn0267430
CG14615	918.55712648908	-0.372775477200298	0.142071473152624	-2.62385874467447	0.00869398334676251	0.163806594626349	FBgn0031184
e	467.568399278287	0.382357596548522	0.145724281995791	2.62384272073178	0.00869439236167429	0.163806594626349	FBgn0000527
CG4752	1851.23982083151	0.449710071690543	0.171419791026013	2.62344312170057	0.00870459778441076	0.163806594626349	FBgn0034733
CG7059	1249.27055285854	-0.393525079036922	0.150082987948136	-2.62204986998868	0.00874026404595879	0.164281502372192	FBgn0038957
CG31740	10756.7159345061	-0.300642200346468	0.114808104723664	-2.61864962469414	0.00882785676929791	0.165590146965684	FBgn0051740
CG6617	574.324697763221	0.325973031798635	0.124486962214725	2.61853149919725	0.00883091381189605	0.165590146965684	FBgn0030944
Ugt86Dj	138.545727636073	0.515243023744688	0.196991880669308	2.61555462079999	0.00890826718085802	0.166774447013879	FBgn0040250
CG43354	53.4397380137576	-0.655122123154302	0.250513279078335	-2.61511934842163	0.00891962818627275	0.166774447013879	FBgn0263086
pAbp	48319.9469823538	-0.205051405642351	0.0784170875607539	-2.6148816797549	0.00892583701559899	0.166774447013879	FBgn0265297
Asap	1339.65530678518	0.399404097311135	0.152827699457948	2.61342740044998	0.00896391258736433	0.166975877916698	FBgn0050372
CG11596	458.245496605333	0.331129518021708	0.126703331679303	2.61342392210983	0.00896400383000086	0.166975877916698	FBgn0023522
cln3	588.501465223328	-0.494611090781784	0.189297718128027	-2.61287402549282	0.00897843896597231	0.166975877916698	FBgn0036756
Pdk1	4366.52700874298	0.363967060699461	0.139301368980971	2.61280318608484	0.00898030005406801	0.166975877916698	FBgn0020386
CG11095	168.836577241708	0.472088237206202	0.180707191117817	2.61244853780285	0.00898962253021141	0.166975877916698	FBgn0030528
CG30430	2260.88843886931	-0.326945198296465	0.125220351302914	-2.61095896070096	0.00902887280648457	0.167495478670475	FBgn0050430
dalao	813.977830379435	0.295347701006929	0.113134867846923	2.61058068681839	0.00903886463525513	0.167495478670475	FBgn0030093
CG10516	942.918477636595	-0.747241592954543	0.286479671647191	-2.60835817305318	0.00909777038184288	0.168289746340788	FBgn0036549
Acp53C14b	7245.41923206626	-0.396583981287516	0.15205520540524	-2.60815787417856	0.00910309592294786	0.168289746340788	FBgn0034153
m	6.01763266439405	1.99930825360974	0.766704337272189	2.60766524514907	0.00911620577181433	0.168334533542611	FBgn0002577
CG10962	136.401969981085	-0.573734643004961	0.220109534097741	-2.60658696751496	0.00914495974412157	0.168667752845034	FBgn0030073
CG30048	161.621528476742	-0.457787380047632	0.17568525699871	-2.60572450909181	0.00916801680158997	0.16883026251028	FBgn0050048
CR43857	4.58063491567394	2.04616902576964	0.785340108845252	2.60545590722253	0.00917520822225891	0.16883026251028	FBgn0264439
Cnx14D	130.311946177189	-0.496051321138451	0.19042997659896	-2.60490144460355	0.0091900690708794	0.16890639198999	FBgn0264077
CG4658	2427.09230900569	0.261489516978084	0.100416151767006	2.60405833500584	0.00921270748105941	0.169125123000194	FBgn0032170
PebIII	18456.9259333317	-0.239508471794324	0.0921320556001612	-2.59962149150079	0.00933266364708773	0.170988096875145	FBgn0011695
Obp19d	2706.9818403916	-0.344735390360738	0.1326159108748	-2.5995024887036	0.00933590015317281	0.170988096875145	FBgn0011280
S-Lap1	22699.1580105734	-0.317076345711578	0.122012841398545	-2.59871290658559	0.00935739970792794	0.170992236748007	FBgn0035915
CG7402	116.465318481554	-0.514076552356144	0.197820903089095	-2.59869682287626	0.00935783811039187	0.170992236748007	FBgn0036768
Acp26Aa	4853.62386783427	-0.448530705639541	0.172633696950764	-2.59816428404163	0.00937236416444875	0.17105922126794	FBgn0002855
CG3526	67.5714581209619	-0.607132527700948	0.233755742902537	-2.59729459547048	0.00939612990071692	0.171294493132167	FBgn0040355
Zw10	504.279139423572	0.323561398903963	0.124660303568309	2.59554476960394	0.00944410985732492	0.171970143771936	FBgn0004643
CG16782	2264.20739653824	-0.256469906144727	0.0988438732790751	-2.5946970473386	0.00946743275519357	0.172195765966575	FBgn0029659
CG8854	124.364309809647	-0.497409229212096	0.191752769126599	-2.59401327802311	0.00948628232339623	0.172339599626083	FBgn0033702
CG11134	783.31695482527	0.260224160757784	0.100424852403964	2.59123269318852	0.00956328037168073	0.173276197028834	FBgn0030518
CG5805	680.344967037207	0.312200274905707	0.120491396770789	2.59105864213364	0.00956811855544067	0.173276197028834	FBgn0039223
CG13133	124.014102167261	0.496863390842333	0.191768008099696	2.59096079562981	0.00957083940163074	0.173276197028834	FBgn0032181
Rpn2	3870.21457068976	0.27406985640302	0.105824864797753	2.58984367168157	0.00960195252913669	0.17363990159177	FBgn0028692
CR44688	28.1371542755405	-0.923718901317816	0.356864519917724	-2.58843020183341	0.00964144843150808	0.174154190647573	FBgn0265899
CG14591	641.242526360856	-0.301335860082714	0.116476514882547	-2.58709543624803	0.00967887803132516	0.174630020471252	FBgn0033054
CrebA	1338.80419950614	-0.428201550590843	0.165545787998573	-2.58660492524601	0.00969266549134133	0.174678688963521	FBgn0004396
gcl	444.444631138755	0.372090913665555	0.143897650422696	2.5858025657302	0.00971525624460354	0.174885715552858	FBgn0005695
CheA29a	13.4718385757583	1.12684531503307	0.43591310498247	2.58502279962054	0.00973725582624318	0.175081639862051	FBgn0053194
CR44175	77.9826629322148	-0.593305043758359	0.229572526849051	-2.58439044036166	0.00975512920287263	0.175203010347146	FBgn0265064
CG31776	109.435226648267	-0.586073098068851	0.226814996870592	-2.5839256934286	0.00976828372080442	0.175239449756709	FBgn0051776
fbp	3197.1837830786	0.283237409412664	0.109637395954333	2.58340146577942	0.00978314079310424	0.175306314712383	FBgn0032820
CG6765	92.9924259399828	0.515944818888376	0.199778656330577	2.58258228564034	0.00980639740096375	0.175419156462372	FBgn0035903
MED4	176.636513644931	0.417360874408021	0.161617731422071	2.58239532714431	0.00981171207182716	0.175419156462372	FBgn0035754
CG32719	510.933360476039	-0.337194259679567	0.130643591374251	-2.58102411402344	0.00985077006973111	0.175917777061604	FBgn0052719
CG9839	184.437875128389	0.494012847561044	0.191505274747005	2.57963049954461	0.00989060804443681	0.176429181549178	FBgn0037633
CG10051	47.7105244024662	-0.803593929548836	0.311693648354413	-2.57815304800534	0.0099329992837313	0.176984922757977	FBgn0034437
ush	183.13084849264	0.436461796232931	0.169427590593086	2.57609634124575	0.00999228006250085	0.177788900671191	FBgn0003963
dj	3268.70383463471	-0.322847728175108	0.125338563795659	-2.57580523023585	0.0100006962094264	0.177788900671191	FBgn0019828
CR40712	11.2810262608529	-3.1742301522809	1.23263583236702	-2.5751564808768	0.0100194745549847	0.177921920761628	FBgn0085768
CG43163	121.74321308972	0.549957288126825	0.213606425730773	2.57462895250157	0.0100347672477492	0.177992814098307	FBgn0262719
CG17234	2.71338782303781	4.84040856104906	1.88043788790686	2.57408585105514	0.0100505331075296	0.178071931357366	FBgn0042187
CG31636	60.9140661804928	-0.624839382520011	0.242834471458549	-2.57310825257636	0.010078967715991	0.17819617618225	FBgn0051636
AdipoR	9732.33947176312	0.20215474907323	0.0785674860221185	2.57300773269389	0.0100818955136156	0.17819617618225	FBgn0038984
Vha100-2	6247.47685215255	0.290166572483382	0.112787724715886	2.57267865997223	0.0100914855662858	0.17819617618225	FBgn0028670
CG10993	48.9739284373465	-0.66567783021858	0.258872308432017	-2.57145244406624	0.0101272923227713	0.178628198629307	FBgn0030524
CR45883	249.633230684011	-0.576800376398085	0.224384718846836	-2.57058671090613	0.0101526407001821	0.178838011845874	FBgn0267543
Acp63F	2318.25408045082	-0.397546684872369	0.154671110463403	-2.57027109769432	0.010161895790874	0.178838011845874	FBgn0015585
RpL41	5410.0066936268	-0.321832528207495	0.125255552342831	-2.56940728125667	0.0101872649031399	0.1790843855908	FBgn0066084
CheB42a	82.1382118017422	0.647885452615164	0.252395160621095	2.5669487918106	0.0102597762629687	0.180079210856069	FBgn0053348
CG4306	173.87757046357	-0.436278676171386	0.169975562137418	-2.56671412457912	0.0102667215636309	0.180079210856069	FBgn0036787
pdgy	3151.49007658859	0.377575116973336	0.147126899680616	2.56632279884221	0.0102783126974016	0.180081983644908	FBgn0027601
CG15239	245.430319494484	-0.563406037312593	0.219765188432115	-2.5636728061079	0.0103571129020326	0.181260983688795	FBgn0029681
CR45253	90.9698018967845	-0.63271881847294	0.246926328674653	-2.56237891629046	0.0103957829975575	0.181735824633216	FBgn0266788
CG34433	130.569871029097	-0.522813129880155	0.204395309283314	-2.55785287692429	0.0105320640356339	0.183914124861717	FBgn0085462
CG17129	236.292752635327	-0.371350654376328	0.145280137618989	-2.55610065121381	0.0105852495654403	0.184638168222869	FBgn0035151
Cyp18a1	293.512270116725	0.533330287418382	0.208755397507367	2.55480957037079	0.0106245906204041	0.184962717049765	FBgn0010383
CG15395	317.418260317686	-0.425101444512356	0.166398484650946	-2.55471944593782	0.0106273416881492	0.184962717049765	FBgn0031440
Trpml	9.08814374521715	1.24888260371556	0.489339021243813	2.55218273936365	0.0107050355130376	0.186090168152631	FBgn0262516
Plp	3181.64442734172	0.326688408264373	0.128021017141394	2.55183418753468	0.0107157502707407	0.186090168152631	FBgn0086690
Cyp9b1	498.55282062599	0.339798470610629	0.133209060913045	2.55086604681073	0.0107455617224431	0.186275355389178	FBgn0015038
BG642163	5582.30914134629	-0.348247489719034	0.136529095853988	-2.55071995856085	0.0107500665385539	0.186275355389178	FBgn0083938
CG13871	143.668623748297	-0.508785808432442	0.199654895075863	-2.54832624183402	0.0108241193490526	0.187352421831788	FBgn0034502
CG4021	384.440108910117	-0.384933360453243	0.15111822865875	-2.54723314235297	0.0108580863924121	0.187734049140377	FBgn0034659
CG42329	240.602219356805	-0.572345613240196	0.224737258755793	-2.54673219923059	0.0108736843644545	0.187797590377766	FBgn0259229
ovo	167.639250557896	0.520684724714236	0.204523523589694	2.54584272545006	0.0109014291783956	0.188070548728268	FBgn0003028
CG30090	124.328035829262	-0.717495566476397	0.281878632390699	-2.54540601531623	0.010915074225947	0.188099927935329	FBgn0050090
CG11208	1379.52719796532	0.29603894697726	0.116339214990997	2.5446187427014	0.0109397109793829	0.188247173266767	FBgn0034488
CG32507	9.92843246934835	-1.28654114644797	0.505642420917621	-2.54436948567962	0.0109475214724372	0.188247173266767	FBgn0052507
CG42688	2999.74602423861	-0.268463162729774	0.10559481094754	-2.54238972844175	0.0110097335489275	0.189110483237903	FBgn0265263
CycJ	21.6789294812624	1.04602965337634	0.411667857717722	2.54095536915491	0.0110550030246948	0.189496371294934	FBgn0010317
CG43187	31.3633091317931	-1.02033218595976	0.401589865820428	-2.54073190785148	0.0110620705028598	0.189496371294934	FBgn0262816
CG33309	264.947396906598	-0.47226313507404	0.185891191104713	-2.54053531136939	0.0110682916380763	0.189496371294934	FBgn0053309
Smg5	3584.48781748619	0.376196064761029	0.148157980292557	2.53915492110639	0.0111120605595585	0.190039159471885	FBgn0019890
CR43356	41.2641823604072	-0.730237128049914	0.287704479566507	-2.53815001125525	0.0111440205179994	0.190379031647514	FBgn0263088
out	1568.37818360445	0.323701029484166	0.127570617265704	2.53742622260705	0.0111670903070965	0.190566456584049	FBgn0259834
CR44390	23.6155062322176	0.860608728958094	0.339370161883019	2.53589980976214	0.0112158817653594	0.191087062960038	FBgn0265540
Amy-p	37697.0000682775	-0.239470385781836	0.0944566882326801	-2.53524012182108	0.0112370270752583	0.191087062960038	FBgn0000079
Cyp12b2	1128.23446276786	-0.262525955030034	0.103553914774496	-2.53516205159142	0.0112395318409042	0.191087062960038	FBgn0034387
CG5734	851.540416699484	0.263401143670789	0.103907553876744	2.53495664023848	0.0112461245231386	0.191087062960038	FBgn0032191
CG13813	31.5000427354549	-1.12434348968557	0.443743011711173	-2.53377171022896	0.0112842219623047	0.191527780310626	FBgn0036956
Smvt	2851.37938181471	0.608542620411933	0.240318672859773	2.53223194506829	0.0113338991209902	0.192163880575583	FBgn0039873
CG11269	36.225693374598	-0.752103750741266	0.297221999364701	-2.53044442318824	0.0113918130763744	0.192938115877391	FBgn0034700
tld	157.636757020321	0.643213064019705	0.254280431074199	2.52954213307911	0.0114211460403491	0.192938322493564	FBgn0003719
CG5254	1226.06344065538	0.287160477146946	0.113525284854539	2.52948475324143	0.011423013693233	0.192938322493564	FBgn0040383
ems	34.926759711269	-0.774760923498772	0.306376123578394	-2.52879014999526	0.0114456438060517	0.192938322493564	FBgn0000576
CG7299	171.10443767457	-0.514442136890982	0.203449185238458	-2.52860259080427	0.0114517612874115	0.192938322493564	FBgn0032282
CG13494	129.626746932308	0.498673262485538	0.197222972563445	2.5284745281137	0.0114559398818942	0.192938322493564	FBgn0034671
CG43392	2516.24298139149	-0.39285215364388	0.155401547617094	-2.5279809607293	0.0114720572963665	0.192938322493564	FBgn0263249
CR45192	94.5047704417251	-0.621210017055493	0.245750059126811	-2.52781227912112	0.0114775701972236	0.192938322493564	FBgn0266702
Act79B	4745.10538232107	-0.24902807140488	0.0985504287759574	-2.52691007535863	0.0115070962189007	0.192963452436019	FBgn0000045
CG3226	669.227607163224	0.259207639672234	0.102587803446621	2.52669061003052	0.0115142887485145	0.192963452436019	FBgn0029882
CG15870	173.43267278328	0.422576245229016	0.167248856613652	2.5266315942905	0.011516223549892	0.192963452436019	FBgn0033798
Alr	701.248415814952	0.317507617746597	0.125682352544149	2.52627048523033	0.0115280686142019	0.192963452436019	FBgn0031068
CG3091	1263.56822916752	0.279738112379638	0.110804139844946	2.52461787773534	0.0115824153591912	0.193667329429534	FBgn0029608
CG1288	2397.42817118408	-0.352464176808391	0.139673268244542	-2.52349058082676	0.0116196173391774	0.194038936794379	FBgn0250845
asrij	612.584664665017	0.409354159298003	0.162236217437623	2.5231983694109	0.0116292779083165	0.194038936794379	FBgn0034793
CG43679	1897.30738723997	-0.327319479022711	0.129788957818829	-2.52193626116956	0.0116710853720728	0.194530439889437	FBgn0263762
ACXE	59.9935327257771	-0.589513802691046	0.233864278264972	-2.52075180983013	0.0117104416707259	0.194733190148252	FBgn0040506
CG11700	266.363096144702	-0.465201601210715	0.184562197252121	-2.52056817775759	0.0117165538256723	0.194733190148252	FBgn0029856
CG7110	221.827329879949	0.431948233500519	0.171377120717469	2.52045449061211	0.011720339296587	0.194733190148252	FBgn0032521
CG15579	169.617151556215	0.421089695002817	0.167172909244109	2.5188871624405	0.0117726377241507	0.195396013480608	FBgn0040906
yellow-g	35.9942184413009	1.14066873971987	0.453040129913078	2.51780949281188	0.0118087172658864	0.195788532268396	FBgn0041709
Obp51a	2153.10122360632	-0.424046341983196	0.1684809253869	-2.51688041841778	0.0118399006328305	0.196099132353011	FBgn0043530
CG12483	27.6519528820829	0.838063774262136	0.333078012074459	2.51611857847521	0.0118655254268196	0.19618920220595	FBgn0040688
CG9674	12692.2869884964	0.382664796221959	0.152093839923601	2.51597826982459	0.0118702501239458	0.19618920220595	FBgn0036663
CG11590	514.339055592679	-0.383475494109349	0.152576241595828	-2.513336874067	0.0119595072798239	0.197139878674066	FBgn0030545
topi	305.527392603986	-0.355838286955916	0.141580746522581	-2.51332399140275	0.0119599440606577	0.197139878674066	FBgn0037751
Diedel3	635.729146990445	-0.349340709085536	0.13900425812463	-2.51316552311887	0.0119653180123425	0.197139878674066	FBgn0085358
dila	104.212245166448	-0.502176151063443	0.199893047663256	-2.51222419655844	0.0119972842805756	0.197460004914677	FBgn0033447
CG1387	641.209415640804	-0.270773410054093	0.10781265200574	-2.51151794354966	0.0120213174314597	0.19764903012831	FBgn0030033
Jon99Fi	2801.32438118013	-0.660048696580681	0.262861836434335	-2.51100998735343	0.0120386290967461	0.197727264757922	FBgn0039778
Gld2	2132.55838946146	-0.274882975564733	0.109522518135349	-2.50983067450139	0.0120789065183794	0.198182142261453	FBgn0038934
CG31784	777.210139621903	-0.274483744778506	0.109391307632469	-2.50919155021633	0.0121007845860933	0.198334503658227	FBgn0051784
CR46138	42.6540899573311	-0.7118252690769	0.283769960818932	-2.50845884822567	0.0121259091468452	0.198539703713054	FBgn0267813
btz	766.915736821046	0.324172422319702	0.129276697717761	2.50758588394206	0.0121559036868031	0.198824131849258	FBgn0045862
CG5011	728.675282082249	0.374527265157285	0.149383083035031	2.5071598306045	0.0121705664902415	0.198857461398127	FBgn0040723
Cpr60D	42.5245566710792	-0.856495527851544	0.342268788824839	-2.50240616677984	0.0123352319022303	0.201339106416611	FBgn0050163
AstA	307.506081692667	0.3359005495772	0.134391917471268	2.49941035069324	0.0124400169941869	0.202839241900038	FBgn0015591
CG9577	1000.72316422951	0.254267375997697	0.101773663028078	2.49836125017478	0.0124768974660435	0.203089830512378	FBgn0031092
Atg17	2290.56416706323	0.315759956501532	0.126393371651514	2.49823192763724	0.0124814504157168	0.203089830512378	FBgn0037363
CR32027	6.12976284398685	1.63421175733926	0.65428999914398	2.49768720212341	0.0125006442623862	0.203089830512378	FBgn0052027
CG7025	242.173616761409	0.399521501689344	0.159968050011812	2.49750810652404	0.0125069605483465	0.203089830512378	FBgn0031930
CG44242	797.659484704418	-0.304977737869209	0.122170010196627	-2.49633880997768	0.0125482684238491	0.203550747625178	FBgn0265177
Npc2f	199.257979741891	-0.420651246081121	0.168609842861363	-2.49482022486075	0.0126020959471583	0.204213593892686	FBgn0039154
CG7379	748.848741315655	0.252802320498788	0.101398300935262	2.49316130711292	0.0126611312126236	0.204959381017507	FBgn0038546
CG8369	2188.06307359527	-0.255290116237395	0.102459418654678	-2.49162175219642	0.012716137639567	0.205504955952332	FBgn0040532
Sfp78E	682.707316165444	-0.446348059669207	0.179149193595705	-2.49148796436396	0.0127209276905291	0.205504955952332	FBgn0261059
Rtnl1	7544.78744723645	-0.232573642356964	0.093406700260046	-2.48990320511777	0.0127777889765665	0.206212043206863	FBgn0053113
CR44050	10.3432931203864	-1.2545195547118	0.504029850746403	-2.48897868420692	0.0128110646430318	0.206501965802642	FBgn0264842
squ	225.475623801612	-0.433455109086004	0.174170966580969	-2.48867602675041	0.0128219746400218	0.206501965802642	FBgn0267347
AdoR	124.784787351323	-0.485506964254893	0.195184095041067	-2.4874309771641	0.0128669418926177	0.206660594158095	FBgn0039747
CG8299	92.4908506119185	-0.76246428906168	0.306538888180519	-2.48733298925736	0.0128704868216996	0.206660594158095	FBgn0034052
CG13463	52.0595069219317	-0.609933570937385	0.245222898261772	-2.48726189626179	0.0128730593088171	0.206660594158095	FBgn0036470
Elo68alpha	996.246692260707	-0.441059318106091	0.177349403734589	-2.48695123196554	0.0128843059782394	0.206660594158095	FBgn0052072
CR43239	866.755817463408	-0.831469860551654	0.334477286389924	-2.48587839708299	0.0129232116260415	0.207073760245961	FBgn0265270
AdamTS-A	678.591844397875	-0.412666418722547	0.166072643739989	-2.48485487693348	0.0129604257477453	0.207459010114569	FBgn0286071
CR45994	16.3060585898736	-1.18383081548105	0.476582149829136	-2.48400158483795	0.0129915229827659	0.207623110285604	FBgn0267656
Gel	14434.832874871	0.293660075120202	0.118227883440688	2.48384785867815	0.0129971323643408	0.207623110285604	FBgn0010225
Ptr	869.751274748891	-0.361869142809183	0.145709963171735	-2.48348935743454	0.0130102221987106	0.207623110285604	FBgn0262867
Atg18a	1210.08346789441	0.316460615304867	0.127516831312552	2.48171642949002	0.0130751280919883	0.20841334364632	FBgn0035850
fs(1)Ya	61.058636434947	0.902608674726986	0.363747617859568	2.48141466888027	0.0130862038515783	0.20841334364632	FBgn0000927
CG34328	32.3307302896339	-0.740909018001542	0.298772990331783	-2.47983934953014	0.0131441588774372	0.209124895432841	FBgn0085357
CR44291	14.8942057460494	-0.954049712765154	0.384817773552629	-2.47922465731608	0.0131668345108038	0.209274278889677	FBgn0265318
Femcoat	19.1602321146625	1.4575676509189	0.58804275491791	2.47867631856525	0.0131870915876299	0.209384959270926	FBgn0041252
CG7611	2106.63995770416	0.239774976321387	0.0967726042956991	2.47771544505229	0.0132226552433957	0.209738210210198	FBgn0037094
ple	837.603302735101	-0.384402847264927	0.155187551993415	-2.47702114201298	0.0132484053931014	0.209860117313236	FBgn0005626
Cht9	547.891329640694	0.395618672001235	0.159730406157305	2.47678999583601	0.0132569879199206	0.209860117313236	FBgn0034582
CG3295	1160.36973374621	0.277576280935094	0.112198557590713	2.47397370247539	0.0133619531948538	0.211309362221026	FBgn0034573
aly	104.302310466629	-0.545147130087044	0.220641670036857	-2.47073515168726	0.0134835637655878	0.213018668878409	FBgn0004372
Rbpn-5	582.574097505171	0.267676142951073	0.10835748191317	2.47030604832226	0.013499750151335	0.21306068600569	FBgn0034585
CR42547	30.9649965884025	0.77631301041526	0.314374598556205	2.46938847470677	0.0135344199478416	0.213394042641094	FBgn0260720
Phae1	1113.36407321205	-0.315418341770788	0.127766985572209	-2.46869987859677	0.0135604896571293	0.213591272589443	FBgn0263234
Exo84	666.847556563559	0.289308332250228	0.117213088981761	2.46822547518772	0.0135784759999043	0.213660914559933	FBgn0266668
CG9400	87.7412145784715	-0.573380917286884	0.232354724577219	-2.46769639967588	0.0135985600159792	0.213763392027633	FBgn0030562
CG44098	478.883156514731	-0.340801370677887	0.138209095120358	-2.46583895496243	0.0136692776529287	0.214660809881635	FBgn0264907
CG4927	25.5874412668866	0.813669107274167	0.330189986696506	2.46424525290663	0.0137302126590861	0.215198344138457	FBgn0034139
CR43855	34.77293365048	1.09927575548479	0.446130242395798	2.4640242938508	0.0137386799108048	0.215198344138457	FBgn0264437
CG9328	687.053742529875	-0.255509961159423	0.103709358908587	-2.46371170209083	0.0137506664462101	0.215198344138457	FBgn0032886
CG10659	402.075162035673	-0.929117315664204	0.377209189060602	-2.46313542355123	0.0137727884334585	0.215198344138457	FBgn0032839
SamDC	1104.02741590069	-0.220584105657144	0.0895666528738528	-2.46279277587629	0.0137859567716493	0.215198344138457	FBgn0019932
CR44345	63.6999652486228	-0.79276915468785	0.321954825713748	-2.46236145996677	0.0138025485359552	0.215198344138457	FBgn0265445
noc	900.814165239092	-0.354082474312933	0.143822285236504	-2.46194443184292	0.0138186074450978	0.215198344138457	FBgn0005771
Gs2	11517.5309066788	-0.207828246880029	0.0844232617942591	-2.46174149710668	0.0138264280170859	0.215198344138457	FBgn0001145
CG17097	35190.9407207152	-0.574645682502152	0.233430656958554	-2.4617404157166	0.0138264697014868	0.215198344138457	FBgn0265264
CG10592	1473.85531258577	-0.417501906810013	0.169710336694674	-2.46008531325432	0.0138903992298785	0.21597993906201	FBgn0035619
CR44047	32.1455611580248	-0.749688640629179	0.304816107628968	-2.45947842606049	0.0139139059944393	0.216132084140448	FBgn0264839
TTLL3A	8.39595879826917	1.30470468578834	0.530628793261596	2.45878984019839	0.0139406197447042	0.216333696156489	FBgn0031854
Mlp84B	6726.84317751655	-0.220875147131058	0.0898720660009256	-2.45766184042974	0.0139844784402257	0.216737359400426	FBgn0014863
l(1)G0222	940.366710734471	0.374830932836502	0.152530674813163	2.45741345664167	0.0139941524036717	0.216737359400426	FBgn0028343
GstD5	176.470073764886	0.957304610269929	0.389791147576588	2.4559424097281	0.014051567397174	0.217412807537217	FBgn0010041
CG14694	398.292737165063	-0.332386422012168	0.135411316673472	-2.45464286277991	0.0141024615996956	0.21785483560197	FBgn0037845
CG8701	7663.2904643559	-0.223568434525344	0.091101048629753	-2.45407092331018	0.014124911990016	0.21785483560197	FBgn0033287
CG12014	98.2922049647355	0.537078427675006	0.218852279312276	2.45406823891772	0.014125017435028	0.21785483560197	FBgn0035445
CG8147	382.703993951371	-1.29082902355809	0.526052541990197	-2.45380246367509	0.0141354607317131	0.21785483560197	FBgn0043791
CG43095	9.77034203655507	-1.41758610854831	0.577879011295846	-2.45308460912863	0.0141637019662894	0.218076705445772	FBgn0262541
CheA7a	417.477946463276	0.400748429880004	0.163427169184087	2.45215304089734	0.0142004251665309	0.218428610154324	FBgn0029948
CG6723	404.6374936722	0.331062360511088	0.135047928303178	2.45144345915373	0.0142284538144197	0.218646220517976	FBgn0037895
CG31820	3810.34507863011	-0.227059290587826	0.0926961069827855	-2.44950190443265	0.0143053953292098	0.219614309776203	FBgn0051820
fw	88.7447426560314	-0.552381489973502	0.225580563393506	-2.44871048136323	0.0143368636353303	0.219883095540494	FBgn0001083
Lcp65Ag3	1.06439304178083	-6.10906765388461	2.49627594570736	-2.44727257192454	0.0143941935970523	0.220547610259894	FBgn0086611
CG2663	648.272200069616	-0.396890203487525	0.162237623930575	-2.44635118458936	0.0144310358419955	0.220890520776139	FBgn0037323
CG15056	80.9319204529564	-0.589999669568984	0.241208826516352	-2.4460119394884	0.0144446217001729	0.220890520776139	FBgn0030918
CR44732	15.5526595296773	-1.00915087094996	0.412646588919292	-2.44555728327451	0.0144628471519621	0.220954709496174	FBgn0265945
CG40006	720.759101392881	-0.334749336875512	0.136938500991501	-2.44452315785382	0.0145043768743668	0.221175626908404	FBgn0058006
CG32568	321.566777827311	-0.4262889148389	0.174387104480198	-2.44449792379749	0.0145053915685595	0.221175626908404	FBgn0052568
Tehao	195.174257027597	0.383975606271692	0.157162114008811	2.44318173430886	0.0145584041113023	0.221609974706396	FBgn0026760
Mer	641.128845235537	0.256855543563437	0.105148937692185	2.44277830286181	0.0145746874036522	0.221609974706396	FBgn0086384
Irbp	284.903162637941	0.356105255301242	0.145794405781358	2.44251659309397	0.0145852591131447	0.221609974706396	FBgn0011774
DIP-gamma	73.1575815949077	0.603271771511915	0.247000041131785	2.44239542935965	0.0145901557850634	0.221609974706396	FBgn0039617
CG14280	35.7719512201427	-0.78254506754213	0.320636526451611	-2.44059863111145	0.0146629413061609	0.222500952324991	FBgn0038695
CG17124	1920.60036683765	-0.291102310553777	0.119304205557825	-2.44000041065344	0.0146872452148865	0.222655244831258	FBgn0032297
COX6B	5567.61401855128	-0.215112509758759	0.0882012890366579	-2.43888170012294	0.0147327903840839	0.22313094359587	FBgn0031066
PIG-C	52.1904932584664	-0.599280373743478	0.245813430465592	-2.43794805112311	0.0147708965398816	0.223493171373366	FBgn0035435
Rb97D	1042.0439851517	-0.256473954958397	0.105306699549655	-2.43549513995984	0.0148714243740625	0.224727567169764	FBgn0004903
CG11381	14.6841751918787	1.60360696000852	0.658494657930234	2.43526191244883	0.0148810140662856	0.224727567169764	FBgn0029568
Grp	310.338449949335	-0.35821675769729	0.147124516784388	-2.43478629888897	0.0149005869117802	0.224739983076967	FBgn0036627
CG17650	105.4498672567	-0.486483334347381	0.199824851382593	-2.43454871094056	0.0149103728217529	0.224739983076967	FBgn0031365
CG43050	676.11461243825	-0.321035345280067	0.131993657501461	-2.43220281456716	0.0150073013447994	0.225939566398332	FBgn0262352
CR43412	38.6477051852535	-0.829905072367738	0.341278341058904	-2.43175429707243	0.0150258964154817	0.225939566398332	FBgn0263331
Tim13	244.644887739811	0.413681161182227	0.170154269501235	2.43121234862241	0.0150483921118652	0.225939566398332	FBgn0036204
CR43454	14.8569067558062	-1.07238744875072	0.441119044338269	-2.43106132576848	0.0150546661906518	0.225939566398332	FBgn0263408
Scsalpha	5254.32347514028	0.202491266493174	0.0832991439215675	2.43089252734499	0.0150616814626531	0.225939566398332	FBgn0004888
CG15120	37.6070445554805	-0.666436458407753	0.274212190720253	-2.43036772602004	0.0150835106307073	0.226051737339934	FBgn0034454
Npl4	13286.1123796094	0.165683088586843	0.068189753928949	2.4297358333259	0.0151098312463008	0.226230942928216	FBgn0039348
CR43888	238.944842645237	-0.465647466948793	0.191681083871496	-2.42928231385089	0.015128746898395	0.226237616795049	FBgn0264480
CG31538	3481.24501661575	-0.246875448365066	0.101635128843973	-2.42903660548374	0.0151390037522685	0.226237616795049	FBgn0051538
CG44303	14.9382497210893	-0.973585076192762	0.401444679589437	-2.42520358518255	0.0152998041812632	0.228333002356284	FBgn0265362
CG12493	709.790757679067	-0.373583241985726	0.154061973765221	-2.42488936663268	0.0153130525207758	0.228333002356284	FBgn0035571
CG8851	764.555496728177	-0.259673107366537	0.107096687381602	-2.42466049805333	0.0153227086210775	0.228333002356284	FBgn0031546
Drak	1039.59122852776	0.284377638808199	0.117346802253231	2.42339487184764	0.0153762029778268	0.228913585164226	FBgn0052666
Cyp4ac3	621.44820915221	0.290029194073003	0.119696943179836	2.4230292467641	0.0153916874662938	0.228927733032667	FBgn0031695
GluRIIC	436.993384885924	0.344292101739393	0.142127593463295	2.42241561508116	0.0154177060650315	0.229098385122935	FBgn0046113
ras	1351.23459573453	0.27437198489492	0.113293589506418	2.42177854978616	0.0154447592230391	0.229111093095866	FBgn0003204
CG4328	18.8526685989985	1.00231748374456	0.413888240538915	2.42171046570316	0.0154476529025338	0.229111093095866	FBgn0036274
CG9925	44.0754162818889	0.820028097468998	0.338822448860674	2.4202295338648	0.0155107129880857	0.229813739577388	FBgn0038191
snky	152.254234624952	-0.502785374607033	0.207778629443051	-2.41981273990855	0.0155285014407663	0.229813739577388	FBgn0086916
VhaPPA1-1	3441.51637021717	0.202110884367735	0.0835349043748916	2.41947825139888	0.0155427901410636	0.229813739577388	FBgn0028662
CG7381	288.988090621526	0.490513291626207	0.202772994001126	2.41902672514409	0.0155620968164079	0.229813739577388	FBgn0038098
CG14572	4.28338655089784	-2.15440489659445	0.890658768838069	-2.4188892221934	0.0155679804538806	0.229813739577388	FBgn0037128
mamo	2561.42196823857	-0.26842499431104	0.110994542927438	-2.41836208548126	0.0155905543366313	0.229931480670674	FBgn0267033
Ent1	1012.78450804425	0.23948921279533	0.099072271300992	2.41731828341491	0.0156353386731693	0.230376257662385	FBgn0031250
CG17147	2.68384709908292	2.46619707065537	1.02058574689205	2.4164525892759	0.0156725671081422	0.230562055238713	FBgn0260393
CR45901	4.39333907773876	-1.99408687004248	0.825249436623773	-2.41634441848347	0.015677224376907	0.230562055238713	FBgn0267561
hyx	587.790259829026	0.279478442678585	0.115773307942177	2.4140144878487	0.0157778349769855	0.231823672899276	FBgn0037657
CG3515	137.397804635839	-0.503296758319222	0.208533553582669	-2.41350492365585	0.0157999144107775	0.231823672899276	FBgn0031431
CG32971	165.694646767329	-0.426829439028669	0.176869991280509	-2.41323831102436	0.0158114775705948	0.231823672899276	FBgn0052971
CG17242	3656.41573775672	-0.374931657890571	0.155379974279955	-2.4129985838139	0.0158218810467095	0.231823672899276	FBgn0250841
CG4462	522.529024565397	-0.291112274066069	0.120709506926685	-2.41167644105183	0.0158793664963171	0.232449722754173	FBgn0038752
Ugt86Dd	816.654605779925	1.19962477865401	0.497696060622536	2.410356186371	0.0159369530502287	0.233076088666808	FBgn0040256
CG6428	511.785263492327	0.370993256741053	0.1539936715034	2.40914612346821	0.0159898944824085	0.233633421143244	FBgn0029689
CG3198	1070.38917396311	0.233146979152743	0.0967981292198255	2.4085897220521	0.0160142894381699	0.233773005505666	FBgn0029887
CG42751	54.801222913705	0.828166236343719	0.343928062901818	2.40796354143436	0.0160417829327098	0.233920752439292	FBgn0261805
Ca-P60A	29735.1000795338	-0.252114000436377	0.104712288923	-2.40768302392633	0.0160541129697717	0.233920752439292	FBgn0263006
CG31262	4.40147332961793	2.86046418313503	1.18855317805713	2.40667749322827	0.0160983791601856	0.234311085155016	FBgn0051262
Mes4	114.669374776583	0.450032205307498	0.187014782725483	2.40639910251423	0.016110653623445	0.234311085155016	FBgn0034726
Cfp1	199.530988967296	0.390493761655658	0.162414868298746	2.40429811473531	0.0162035534191831	0.235444806185935	FBgn0030121
CG11178	370.023100341072	0.304545054667796	0.126756359243443	2.40260178254963	0.0162789036549188	0.236321669556337	FBgn0030499
CG8481	929.608956841857	0.252774538548242	0.105255023016738	2.40154371072671	0.0163260584463743	0.236769052551036	FBgn0037747
CG34431	50.1046131721653	-0.662474974170619	0.275889132667709	-2.40123620588031	0.0163397854182576	0.236769052551036	FBgn0085460
COX5B	5125.83809465349	-0.252577379257262	0.105217162500648	-2.40053403127753	0.0163711684125743	0.236898748312011	FBgn0031830
Aats-leu	438.097575799382	0.297787232943265	0.124062009476082	2.40030960485671	0.0163812100893672	0.236898748312011	FBgn0027085
CG34180	36.6566413010293	0.7714139872101	0.321418860882564	2.40002713310576	0.0163938566224425	0.236898748312011	FBgn0085209
spartin	894.085935291179	0.256220141990233	0.106786665977156	2.3993645615366	0.0164235542521715	0.23711036024377	FBgn0037265
CR43104	56.0292433062067	-0.672271919029803	0.280267848099853	-2.39867656453511	0.0164544414994669	0.237338743642952	FBgn0262564
CG13978	2116.0067321621	-0.237426415282652	0.0990289380841658	-2.39754580707369	0.0165053170913472	0.237650149654066	FBgn0039518
pnut	1049.52832702856	0.239573038449777	0.0999251030188919	2.39752605913735	0.0165062068263315	0.237650149654066	FBgn0013726
CG14273	22.0656812254736	0.929254400406492	0.387922760050623	2.39546243763894	0.0165994149493674	0.238773867458891	FBgn0032024
CR42850	1638.42250912889	-0.2385732838005	0.0996572482385379	-2.39393810302142	0.0166685614665578	0.239246476275964	FBgn0262097
CG7686	2936.43788352954	0.197367819172964	0.0824486116450777	2.39382829176781	0.016673552451553	0.239246476275964	FBgn0027525
unc-45	1040.01410913705	0.350960089706233	0.146616159965265	2.39373401806035	0.0166778382928708	0.239246476275964	FBgn0010812
GNBP-like3	969.382464146871	-0.667705885426944	0.278983250326947	-2.39335474314119	0.0166950905442075	0.239276042913386	FBgn0034511
CG32437	1162.59999492856	-0.234305318490912	0.0979400617932237	-2.39233378252905	0.016741609331519	0.239724625982505	FBgn0052437
tau	1198.91721725999	-0.262917219581867	0.10996635413896	-2.39088784601905	0.016807686310427	0.240312734276586	FBgn0266579
Set2	1101.89549142244	0.336891613872411	0.140913581022786	2.39076752877308	0.0168131949192304	0.240312734276586	FBgn0030486
Elba2	36.9875535131467	0.749238983531561	0.313658694859595	2.38870784011566	0.0169077418651176	0.241445006452826	FBgn0031435
CG13678	2.75278322374177	2.64688197308675	1.10827320966981	2.3882937438101	0.0169268065799065	0.241498306558068	FBgn0035859
CG31406	315.609545668111	-0.39239619479101	0.16438331086677	-2.38708049328098	0.0169827724740504	0.24207751062332	FBgn0051406
Dsk	234.559558442481	-0.409900541267255	0.171906635983814	-2.38443698767888	0.017105277103962	0.243603272752718	FBgn0000500
CG32718	251.624848920948	-0.389266685415059	0.163287376992736	-2.38393617794703	0.0171285726484288	0.24371467731292	FBgn0052718
CG12288	67.711798853497	0.668786152096105	0.280736489936048	2.38225587364312	0.0172069367592974	0.24455936926499	FBgn0032620
CG14022	1001.51592835147	0.241710780415307	0.101483204869439	2.3817811107392	0.017229135113974	0.24455936926499	FBgn0031700
ACXB	213.644165427746	-0.345591619707858	0.145108997561864	-2.38160021442173	0.0172375998385908	0.24455936926499	FBgn0040509
TfIIA-S-2	11.3563593505363	-1.14610930429057	0.481288687093148	-2.3813343945663	0.0172500450291032	0.24455936926499	FBgn0040338
aay	4794.03334680051	0.265465364555379	0.111515606608984	2.38052208679815	0.0172881246184251	0.244712044063823	FBgn0023129
COX7C	2594.31067577859	-0.232135669189728	0.0975178881448365	-2.38044192307522	0.0172918865496181	0.244712044063823	FBgn0040773
CR44419	118.278941584728	-0.486332857796043	0.204543004809316	-2.37765578074608	0.0174230818000615	0.246334999724277	FBgn0265592
CR46060	3.96603629480087	-1.91333474259619	0.804820524658282	-2.37734337529298	0.0174378467838593	0.246334999724277	FBgn0267729
CG34026	631.966546336681	-0.345368395062094	0.145335193534327	-2.37635762311433	0.0174845075959426	0.246376377055285	FBgn0054026
Gem2	177.429633826742	-0.386069058048681	0.162464881962924	-2.37632313755526	0.0174861419579275	0.246376377055285	FBgn0036850
CG14515	1.69661882607525	4.12891375691248	1.73754607347786	2.37629022904013	0.0174877017045145	0.246376377055285	FBgn0039648
CG7367	21.3161232609696	0.97348892617816	0.409888799602303	2.3750073852291	0.0175485990726886	0.246785408438315	FBgn0031976
CG33511	133.291528858552	-1.25869476611296	0.530054546456406	-2.37465139112146	0.0175655312456815	0.246785408438315	FBgn0053511
tobi	16087.7943259178	-0.273239808781143	0.115066409445006	-2.37462705318647	0.0175666893554584	0.246785408438315	FBgn0261575
CG18814	2.62391408087299	-2.60194128605751	1.09584957598201	-2.3743598967275	0.0175794062769214	0.246785408438315	FBgn0042137
Tbh	229.960771577313	0.427415389901713	0.180054032885827	2.37381736499476	0.0176052561804213	0.246928219143201	FBgn0010329
Wnt2	144.969766605351	0.398712773074079	0.168062221192895	2.3724116594678	0.0176723886210987	0.247649282180538	FBgn0004360
CG10969	579.06018130074	-0.27446714735232	0.115720095015218	-2.37181923603005	0.017700748190322	0.2478262086629	FBgn0036310
Oseg6	54.5081486333908	0.60794502446032	0.256637921672159	2.3688822777989	0.0178419314360045	0.249511835643434	FBgn0034452
CG42364	27.8935910478338	-0.850214932923053	0.358964032395694	-2.36852401965956	0.0178592206900454	0.249511835643434	FBgn0259710
CR44952	57.3468684033136	-0.619881027403599	0.26179178956484	-2.36783983345692	0.0178922797621588	0.249511835643434	FBgn0266257
CG2837	52.407699870586	-0.72902687541578	0.307904709620165	-2.36770290495107	0.0178989024211992	0.249511835643434	FBgn0031646
Apoltp	10133.9835183444	0.32033493087373	0.135310424215622	2.36740763123516	0.0179131908847512	0.249511835643434	FBgn0032136
CG5567	1096.37385968607	0.241217498137799	0.101893651248988	2.36734570977693	0.0179161885666132	0.249511835643434	FBgn0036760
CR44275	34.8947028312098	0.686414931962968	0.290023797080203	2.36675382804242	0.0179448643577504	0.24967191297261	FBgn0265302
CR45537	28.0745849469868	0.755142422754024	0.319102880071361	2.36645442556066	0.0179593852706474	0.24967191297261	FBgn0267097
CR45890	10.6709931393783	1.0527317667641	0.444996038576299	2.36571042324819	0.0179955136929463	0.249937090798165	FBgn0267550
retinin	1855.07917025125	-0.330123718888205	0.139563093377969	-2.36540843927953	0.0180101960545944	0.249937090798165	FBgn0040074
CG7882	1087.18519738116	-0.293471952389883	0.124094908251377	-2.36489922532037	0.0180349776350086	0.250060680219209	FBgn0033047
Rab10	2487.96454645043	0.187357364840759	0.0792582799980179	2.36388380930603	0.0180844833884932	0.250526559236726	FBgn0015789
eIF2B-gamma	512.235776506728	0.295426287542997	0.125005387718518	2.36330843761892	0.0181125879427819	0.250695406578873	FBgn0034029
CG11241	355.72846212154	-0.449538684466121	0.190297484107451	-2.36229441799813	0.018162211768912	0.251161543083524	FBgn0037186
CG10082	2009.46942624597	0.239750445682938	0.101517542239091	2.36166519002484	0.018193064585768	0.251367509026694	FBgn0034644
CG43091	193.794979765882	-0.410187627711025	0.173776589997822	-2.36043087113268	0.0182537200441265	0.251984526218262	FBgn0262537
CG18258	3125.85819056193	-0.373490841826041	0.158429277249858	-2.35746099653671	0.0184003881678734	0.2534482663583	FBgn0265267
CG10274	346.687592128028	0.338010248105693	0.1434078036196	2.35698643709996	0.0184239197569988	0.2534482663583	FBgn0035690
CG8010	466.109808445904	0.310199154367137	0.131611182526585	2.35693615399647	0.0184264146465981	0.2534482663583	FBgn0031008
GstE6	2419.76464155333	0.283693887879778	0.120377590971206	2.35670015981327	0.0184381278874986	0.2534482663583	FBgn0063494
vari	1332.06741370552	0.25435635880222	0.107930947078938	2.35665826795895	0.0184402078119873	0.2534482663583	FBgn0250785
CG1806	201.003736499076	0.418128616691595	0.177463779187143	2.35613497360868	0.0184662066098022	0.253584324595461	FBgn0030360
CG3982	4109.64794478875	-0.22342453308238	0.0948826915621551	-2.35474488975706	0.0185354259098985	0.254313147654016	FBgn0035988
CG11399	655.373637421718	0.27641254950214	0.117459200061927	2.35326436206282	0.0186093984560265	0.255105861689185	FBgn0037021
PGRP-LF	430.093563963035	0.426739980320596	0.181392915249743	2.35257247910182	0.0186440559161096	0.255274577705332	FBgn0035977
CG6324	53.0893741348814	-0.655720919440057	0.278760454437426	-2.35227382149087	0.018659033566688	0.255274577705332	FBgn0030647
Jafrac1	5232.26818903435	0.203385059379292	0.086487833259746	2.35160312975436	0.0186927070626535	0.255274577705332	FBgn0040309
CG34034	6331.6738961493	-0.322717145615746	0.137243002357982	-2.35142878012809	0.0187014693557483	0.255274577705332	FBgn0054034
ABCB7	1560.77136392394	0.220049278277503	0.0935821004631378	2.35140349691318	0.01870274031312	0.255274577705332	FBgn0035244
spi	996.43618509926	0.286304226187583	0.121836254970397	2.34990993655499	0.0187779540299357	0.256079267467981	FBgn0005672
Gk	1533.9196867698	-0.291350520276274	0.124227158072781	-2.34530455977734	0.019011542876245	0.259040494674511	FBgn0035266
HP5	356.417581781016	0.334567029055803	0.142792586536549	2.34302800425964	0.0191279473164853	0.260129254752059	FBgn0030301
GNBP2	458.709224091242	0.286378376599767	0.122244865540099	2.34266179879619	0.0191467301268181	0.260129254752059	FBgn0040322
Diap1	4912.79145226126	0.213513443531646	0.0911421905201869	2.34264112276691	0.0191477910884935	0.260129254752059	FBgn0260635
Jon99Fii	1995.26424951273	-0.638455769652274	0.272558768165	-2.34245177269722	0.0191575097144555	0.260129254752059	FBgn0039777
CG12689	639.212846875351	-0.308621221181072	0.131823693694055	-2.341166542468	0.019223589774554	0.26072154406003	FBgn0029952
CG42817	1096.01936175155	0.298569693371673	0.127555317366728	2.34070754191509	0.0192472375011567	0.26072154406003	FBgn0261999
CG31872	19581.8785267164	-0.546060708588927	0.233302952144029	-2.34056493315103	0.019254589885184	0.26072154406003	FBgn0051872
mbo	698.327277143454	0.249042427236834	0.106431943742716	2.33992181744664	0.0192877770715756	0.26072154406003	FBgn0026207
Rpn7	2153.01080846916	0.228004923946881	0.0974679239502032	2.33928162934269	0.0193208628209533	0.26072154406003	FBgn0028688
CG42806	536.997955848397	0.337758502788329	0.144386659672123	2.33926391506889	0.0193217790222706	0.26072154406003	FBgn0261975
CG12684	409.020322567532	-0.312260843851922	0.133498649613992	-2.33905619835719	0.0193325251873949	0.26072154406003	FBgn0029717
slam	23.8317575949019	1.11493711022531	0.476665144229918	2.33903637327324	0.0193335511054609	0.26072154406003	FBgn0043854
CG4598	1076.53231754477	0.225561019381527	0.0964612378764599	2.33835916215805	0.0193686243358316	0.260874866253483	FBgn0032160
sPLA2	320.823673542334	0.330949742505977	0.141541756912647	2.33817743770288	0.0193780454267396	0.260874866253483	FBgn0033170
CG13457	704.018461567267	-0.321604345871596	0.137606595245419	-2.33712886579324	0.0194324844999886	0.261384341041264	FBgn0036482
Jra	1104.8758951756	0.256551317055093	0.10982485490405	2.33600415205858	0.019491025138078	0.261948069069852	FBgn0001291
smid	1098.44650095288	0.235191677448428	0.100713200313574	2.33526168085367	0.019529754664979	0.262244813067421	FBgn0016983
CG11398	65.7796258553268	0.546539840505577	0.234106702240045	2.33457579503714	0.019565592247859	0.262502251700193	FBgn0040366
CG4607	3180.73686092841	-0.254746552898082	0.109150711122471	-2.3338973267178	0.0196010987684273	0.262754814214041	FBgn0029932
Grip	295.232219596174	0.354137790575053	0.151853556955903	2.33210072700433	0.0196953928215748	0.263794330214817	FBgn0029830
CG33080	1632.70708564934	-0.306180452015326	0.131344358486406	-2.33112754551248	0.019746635214441	0.264255948396483	FBgn0053080
Ant2	1785.94877718563	-0.238756296610998	0.102459665118292	-2.33024670083928	0.0197931159928962	0.26442493877614	FBgn0025111
laf	331.123909284752	-0.300766149015954	0.129071924948613	-2.33022130208175	0.0197944576609467	0.26442493877614	FBgn0020280
CG17580	114.476625652863	-0.447014068014039	0.191856945450839	-2.32993424847672	0.0198096265478919	0.26442493877614	FBgn0040755
CG34168	4197.90033751557	-0.233961902010671	0.100435158546215	-2.32948207975411	0.0198335412641002	0.264519990220865	FBgn0085197
CG4592	835.724290881379	0.334183810491065	0.143503187396579	2.32875531584904	0.0198720318412889	0.264809114663402	FBgn0032162
SH3PX1	963.320797666399	0.237373722167619	0.101972502620323	2.32782089355441	0.0199216161551332	0.265245457362217	FBgn0040475
CG31091	59.5214153235725	-1.48377748770878	0.638089914064918	-2.32534233029394	0.0200536625212405	0.266778072949375	FBgn0051091
CG31189	109.776009296948	-0.493528688712515	0.212295450765094	-2.3247256921139	0.0200866325712643	0.266991181122349	FBgn0051189
PK2-R1	20.1682841142526	0.857564638976551	0.369220125784454	2.32263784958783	0.0201986156176129	0.267932340247491	FBgn0038140
CG42821	309.791988461643	-0.472763179255984	0.203567709908932	-2.32238786528315	0.020212060167444	0.267932340247491	FBgn0262003
CG9914	4081.36819428915	-0.374811468665982	0.161391646288682	-2.32237217529558	0.0202129042600588	0.267932340247491	FBgn0286508
CG17119	313.524032482788	0.377710202400303	0.162656193022634	2.32213846507365	0.0202254810840116	0.267932340247491	FBgn0039045
CG16820	911.641725083931	-0.385900723123121	0.166227807636742	-2.32151725159266	0.0202589441127171	0.268082525643232	FBgn0032495
Obp57c	1050.36409043727	-0.323473448994045	0.139350349253367	-2.32129629188015	0.0202708582338321	0.268082525643232	FBgn0034509
CR46035	268.781016850858	0.357033315740488	0.153838754277668	2.32082817763896	0.0202961190925074	0.268191419317185	FBgn0267702
Amyrel	24.5682626298059	-0.970207757342312	0.418962509051364	-2.31573884627316	0.0205725320267074	0.271616053606595	FBgn0020506
CG31029	2024.44197552735	-0.210621573369458	0.0910612960169418	-2.31296481141968	0.0207245739076496	0.273394274388098	FBgn0051029
Tsp	982.672652561227	-0.22832245878986	0.0987559829862642	-2.3119860881909	0.0207784499751368	0.273696331817094	FBgn0031850
CG31706	685.463588230158	0.347202328251924	0.150179369276148	2.31191760842657	0.0207822241669256	0.273696331817094	FBgn0051706
CG9689	408.530918670828	0.273130359627911	0.118221591240252	2.31032552313436	0.0208701389174081	0.274403356588492	FBgn0030159
Zip71B	950.07188832055	0.318644923418785	0.137922751452848	2.31031443371198	0.0208707524089272	0.274403356588492	FBgn0036461
shd	75.7033677076062	0.579528001237006	0.251037088987624	2.30853537847381	0.0209693774561231	0.275470112019512	FBgn0003388
CG15136	289.118016549759	-0.365391715992687	0.158515910497189	-2.30507912326672	0.0211621424741148	0.277770755091485	FBgn0032625
GstO2	1651.01163460809	0.208822444220204	0.0906881716018742	2.30264256662871	0.0212989620952387	0.279333848428064	FBgn0035906
CR45882	313.616207437058	-0.363288185180544	0.157815417166124	-2.30198159155851	0.0213362103240398	0.279575089478737	FBgn0267542
polybromo	655.4237546838	0.327782647637817	0.142409768697778	2.30168653902835	0.0213528558594959	0.279575089478737	FBgn0039227
CR44780	1.62298366912682	4.18067487160019	1.81710086354465	2.30073902636581	0.0214063867550088	0.279777236257736	FBgn0266007
opm	199.389461125275	0.337537247490323	0.146729564382789	2.30040380008049	0.0214253537438021	0.279777236257736	FBgn0264389
CG11369	586.933907626709	-0.265624528987001	0.11547844248937	-2.30020879448087	0.0214363938250215	0.279777236257736	FBgn0029951
Arc42	865.857824850787	0.255970972856104	0.111284146446986	2.30015668025135	0.0214393450678107	0.279777236257736	FBgn0038742
Rab9D	21.7620371748924	-0.82221138495596	0.357617223248107	-2.29913810494951	0.0214970983356973	0.280298672090702	FBgn0067052
Mst57Dc	3844.89352676957	-0.347543495641891	0.151206938715293	-2.29846261418121	0.0215354733536251	0.280566345904879	FBgn0011670
Cyp4ac2	403.944096452245	-0.354457139036745	0.154235857769678	-2.29815001623072	0.021553252399524	0.280566345904879	FBgn0031694
Lnk	948.879315449278	0.362181725487821	0.157633741557517	2.29761548453551	0.0215836835618095	0.280730470505419	FBgn0028717
sog	1813.92585163295	-0.22428121826651	0.0976552630729306	-2.29666288543007	0.0216380082475199	0.281204841507166	FBgn0003463
CG2127	9077.92151721309	-0.192590584566509	0.0839081335260041	-2.29525525683184	0.0217185001584556	0.281573564027562	FBgn0033286
CG7433	1764.25057794048	-0.235429280482422	0.102578339115481	-2.29511690784328	0.0217264253656985	0.281573564027562	FBgn0036927
CG15760	107.322501167532	-0.482581125027843	0.210283372735784	-2.29490862139726	0.021738361629408	0.281573564027562	FBgn0030508
Obp84a	20.1547471929665	-1.06519463878705	0.464198491076057	-2.29469646986104	0.0217505252564246	0.281573564027562	FBgn0011282
jv	597.004482774025	-0.316287038119025	0.137839418300969	-2.29460514283672	0.0217557632798897	0.281573564027562	FBgn0263973
pcs	1064.51628207094	0.299799666784831	0.130702868219821	2.29374971542795	0.0218048792862352	0.281832768492689	FBgn0033988
Sfmbt	617.319675206426	0.273753709969588	0.119369475058389	2.29333093603439	0.02182895947212	0.281832768492689	FBgn0032475
Reg-5	958.262597568415	0.341322174390408	0.148833074671431	2.29332206664361	0.0218294697200864	0.281832768492689	FBgn0015801
plu	7.81060014798582	1.48912753719188	0.649618689448555	2.29231018346465	0.0218877506154698	0.282210409312445	FBgn0003114
COX4L	2058.0142796385	-0.281416163946453	0.122771625412082	-2.29219221462518	0.0218945540079873	0.282210409312445	FBgn0033020
CG10752	232.818548257959	-0.387155162025953	0.169105190136549	-2.28943394175739	0.0220541519363286	0.284035116229854	FBgn0036325
CR44197	70.3195915599473	-0.632731662827922	0.276488678096069	-2.28845415003964	0.02211108728615	0.284374251166136	FBgn0265086
mRpS28	207.800668704713	0.414813696409626	0.181271208980389	2.28835951799992	0.0221165930847893	0.284374251166136	FBgn0034361
CG16713	1137.31338930795	-0.291456276308232	0.127426070364558	-2.28725782310005	0.0221807787367474	0.284966921600741	FBgn0031560
CG32371	2745.03312500394	-0.240697363042802	0.105277706572918	-2.28630895256149	0.0222361905078021	0.285445995671061	FBgn0052371
raw	1895.67362265358	0.311503801579047	0.136295650928553	2.28550067046775	0.0222834871584526	0.285563670504734	FBgn0003209
CG14579	390.763231067103	-0.329381618900727	0.144161946746482	-2.28480279528943	0.0223243936910312	0.285563670504734	FBgn0287645
CG33252	164.252234464732	-0.52336020325956	0.229085821118749	-2.28455956245441	0.0223386663217358	0.285563670504734	FBgn0053252
CG17270	84.3033984397982	0.514924833201345	0.225393657594681	2.2845577763653	0.0223387711567842	0.285563670504734	FBgn0038828
l(2)k09913	2484.06612619646	0.190403566479522	0.0833643486658048	2.28399273222683	0.0223719580771709	0.285563670504734	FBgn0021979
CG8223	739.222270237495	0.229390924910625	0.100436018059677	2.28395081109573	0.0223744219517494	0.285563670504734	FBgn0037624
Ald	37112.4393025405	-0.173231490348086	0.0758530441373557	-2.2837776956505	0.0223845991461515	0.285563670504734	FBgn0000064
CR44326	5.88689307073965	1.48809357366526	0.651621133631254	2.28367911484492	0.0223903963604435	0.285563670504734	FBgn0265414
yata	1739.22783869525	0.257642251229758	0.112841705528166	2.2832183369069	0.0224175105142833	0.28567816190168	FBgn0260990
Pk92B	1376.28988005956	0.261287799978669	0.114457556825274	2.28283572728658	0.0224400465960694	0.285734174563209	FBgn0014006
CG12681	410.630284764872	-0.281061430250321	0.123153804955683	-2.28219851064661	0.0224776229967281	0.285981453813784	FBgn0029730
CG17375	483.151481230316	-0.290013135319698	0.127145690426777	-2.28095135860476	0.0225513253473466	0.286687591239754	FBgn0031861
CG6569	862.637463009013	-0.227933161418007	0.0999782058409787	-2.27982848362521	0.0226178629601072	0.28716952399626	FBgn0038909
SP	1424.53976243418	-0.385371333770239	0.169053043076232	-2.27958826861497	0.022632119388434	0.28716952399626	FBgn0003034
ppl	2014.41699086214	-0.21214202444659	0.0930852940490113	-2.27900686799026	0.0226666570395832	0.28716952399626	FBgn0027945
CG12470	2127.80096411792	-0.238706749536667	0.104767082888493	-2.27845180905465	0.022699672610642	0.28716952399626	FBgn0040371
CG34002	956.884978095571	-0.323354619587436	0.141919206878474	-2.27844156333487	0.0227002824309345	0.28716952399626	FBgn0054002
CG42287	85.7038927665055	0.513338938331653	0.225320498908728	2.27826114720079	0.0227110230447818	0.28716952399626	FBgn0259183
CG42337	355.206412246659	-0.31471166405426	0.138174589472368	-2.27763777157591	0.0227481681168096	0.28716952399626	FBgn0259239
CG31324	610.824352746026	-0.647468109917869	0.28427335345259	-2.2776250466467	0.0227489269063914	0.28716952399626	FBgn0051324
CG13003	259.761540632667	-0.366700190942453	0.161006332410628	-2.27755135746604	0.0227533214365648	0.28716952399626	FBgn0030798
CG34115	109.845254067204	-0.49833358315644	0.21892257539073	-2.27630057003952	0.022828026029184	0.287881695745138	FBgn0083951
Not10	702.914314796043	0.269996238998442	0.118637194933925	2.27581442016407	0.0228571192966856	0.288017988833676	FBgn0260444
Prosalpha4	1751.00826578797	0.307115347154072	0.135004222245731	2.27485734923955	0.0229144886136466	0.288138176658274	FBgn0004066
tos	37.9847830769928	0.966932173078715	0.425062984964575	2.27479740010601	0.0229180862795828	0.288138176658274	FBgn0015553
GILT2	399.924510871361	0.314104064564001	0.13808350767839	2.27473990084014	0.0229215373851068	0.288138176658274	FBgn0039099
CG10311	856.377628576565	-0.286157966752206	0.125869757015138	-2.27344497628442	0.0229993783974752	0.28855548393236	FBgn0038420
CR46195	104.255413345187	0.545190949816705	0.239842181703857	2.27312370969788	0.0230187260109913	0.28855548393236	FBgn0267914
RnrL	162.392645726279	0.64348000694915	0.283096884890517	2.27300278206171	0.023026012287937	0.28855548393236	FBgn0011703
CG8321	663.634202436104	0.416661803681833	0.183343183765463	2.2725786425463	0.0230515838867562	0.28855548393236	FBgn0033677
Prosbeta2R2	322.814949590596	-0.325683942300423	0.143322901271049	-2.27237893883056	0.0230636326687332	0.28855548393236	FBgn0037296
vret	93.9248915667026	-0.466946229052685	0.205489364656786	-2.27236202629072	0.0230646533090497	0.28855548393236	FBgn0263143
CG15256	677.115062373099	-0.306526410821664	0.135017816621611	-2.27026638773687	0.0231914251420077	0.289911220168066	FBgn0028880
Rpt4R	438.630399809842	-0.330110033286699	0.145473506286663	-2.26921067425294	0.0232555174557313	0.290257549492499	FBgn0036224
CG5968	1317.89372101807	-0.286027430238461	0.126047530120282	-2.26920297419169	0.0232559854904154	0.290257549492499	FBgn0032588
Gdap1	326.088086092593	0.297482647877452	0.131151052145192	2.26824446324777	0.0233143108002642	0.290561017104642	FBgn0035587
RabX5	12.8339869328527	-1.02100384347354	0.450198689477524	-2.26789608085812	0.0233355412824124	0.290561017104642	FBgn0035255
CR44274	14.4794070905306	0.951035165568772	0.41934719222837	2.26789443972443	0.0233356413330818	0.290561017104642	FBgn0265301
CG8083	300.703281517239	-0.850304410254627	0.3750573147845	-2.26713192020583	0.0233821681494913	0.290910371660851	FBgn0025709
Rok	1540.53061802681	0.298475880470419	0.131680217364083	2.26667214290178	0.0234102613767401	0.290968829940772	FBgn0026181
CG18336	620.949195765706	-0.323735346230095	0.142838037766301	-2.26645052881336	0.0234238128604469	0.290968829940772	FBgn0040763
CG15040	70.1077315902332	-0.670642480453785	0.295995158551193	-2.26572111427895	0.0234684639392526	0.291293755324797	FBgn0030940
brk	205.235602473392	-0.357173790726438	0.157790817356098	-2.26359047193715	0.0235993144169681	0.292318403961223	FBgn0024250
CG9782	51.6711806491857	-0.597725502455601	0.264067678602739	-2.2635314765455	0.0236029465273038	0.292318403961223	FBgn0030763
msl-1	493.646396477621	0.273943931716507	0.121028268011868	2.26347064381392	0.0236066922632643	0.292318403961223	FBgn0005617
Rpt2	2729.51292744021	0.19323381314835	0.085396838335402	2.26277479254455	0.0236495755625372	0.292479885123257	FBgn0015282
ymp	1666.78837289379	-0.250441361513928	0.110684657171886	-2.26265652271036	0.0236568709064205	0.292479885123257	FBgn0261287
CG42271	890.491515814679	0.240231972106966	0.106207693597791	2.26190743786157	0.0237031227407493	0.292610914450518	FBgn0259166
CG15528	100.196688569282	-0.453440827728163	0.200502136431877	-2.26152616524475	0.023726694323742	0.292610914450518	FBgn0039742
CG5867	1887.10280339656	-0.298237831593981	0.131876107951303	-2.26150010208149	0.0237283063803639	0.292610914450518	FBgn0027586
CG12269	219.461790740254	-0.417817854244235	0.184811121846773	-2.26078306364402	0.0237726938651044	0.292610914450518	FBgn0038665
brv1	81.7675127418393	-0.551615231713079	0.244000459468182	-2.26071390568431	0.0237769788196841	0.292610914450518	FBgn0036874
CG1394	3158.4243800606	-0.251879020661308	0.111417253353259	-2.26068237261873	0.0237789327977057	0.292610914450518	FBgn0030277
Pi3K92E	1182.43861049528	0.379578142566596	0.168010964158195	2.25924626091184	0.0238680706595454	0.293390394662636	FBgn0015279
CG6966	1930.08286259085	0.230314212916048	0.101960526826429	2.25885663878649	0.0238923039979914	0.293390394662636	FBgn0038286
CG7530	1955.90886087531	0.215822869162772	0.0955491608696885	2.25876258041779	0.0238981573457026	0.293390394662636	FBgn0038256
wrapper	224.145213671377	-0.400988450769281	0.177610249856646	-2.25768755515478	0.023965145651052	0.293891900113201	FBgn0025878
CG32284	123.751219506834	-1.00406972523482	0.444768986119164	-2.25750840677053	0.0239763247822655	0.293891900113201	FBgn0052284
Sse	20.938616397396	0.823279942617205	0.364821246119434	2.25666665901274	0.0240289116852982	0.293936278434825	FBgn0035627
CG8132	608.135225281192	0.260127472443649	0.115276890488487	2.25654484035226	0.0240365303981973	0.293936278434825	FBgn0037687
Pino	6203.51163612726	-0.244546738488502	0.108379049284715	-2.25640232224284	0.0240454463429094	0.293936278434825	FBgn0016926
CG33229	580.725037097978	0.433494298262967	0.192129909304418	2.25625619578117	0.0240545910039039	0.293936278434825	FBgn0053229
Doc2	4.25822124226558	1.86162176671785	0.82530048985861	2.25568964224991	0.0240900747014551	0.294141679552418	FBgn0035956
Cyt-b5	12401.5782542077	0.213730325203372	0.0947708944868171	2.25523169703862	0.0241187893334335	0.294264175670729	FBgn0264294
CG10479	511.588733335363	-0.321496839375172	0.142641475627926	-2.25388049275221	0.0242036871948222	0.295071421830994	FBgn0035656
Rpn3	2639.09347784485	0.224117141521535	0.0994641882272718	2.25324456486223	0.0242437329170424	0.295331041899718	FBgn0261396
Sec6	313.746523762152	0.293578008460523	0.130310711670444	2.25290772107042	0.0242649679413988	0.295361290606625	FBgn0266671
CG17982	315.658859933838	0.405319503608776	0.179937837020976	2.25255293894373	0.0242873512509608	0.295405459114968	FBgn0030006
CG43997	64.0505474565649	-0.539235911454053	0.239435300610615	-2.25211533169452	0.0243149846725723	0.295513366958092	FBgn0264739
lok	234.468970584552	0.487059367711202	0.216357865698781	2.25117476611319	0.0243744704625929	0.296007929264688	FBgn0019686
CG33136	479.283576718082	-0.295070932995814	0.131243029531663	-2.24827889182965	0.0245584118216671	0.297578678871282	FBgn0053136
CG13330	348.490838252851	-0.339879533144971	0.151200405084897	-2.24787448786353	0.0245841943887163	0.297578678871282	FBgn0033848
CG9134	91.5493036879629	-0.535081898049527	0.238047658419347	-2.24779315874186	0.024589382316531	0.297578678871282	FBgn0035199
CG32668	13.452215580161	0.973205302174294	0.432977554523771	2.24770381745242	0.0245950824281936	0.297578678871282	FBgn0052668
CG6903	1585.54611079276	0.252303024580448	0.112251729909978	2.24765377587308	0.0245982756580794	0.297578678871282	FBgn0029737
CG12256	57.855564434038	-0.599102590010796	0.266607665797839	-2.24713189779426	0.0246315989099242	0.297753119286428	FBgn0038002
Jon25Bii	1079.6659966127	-0.82954850042621	0.369258266364622	-2.24652655333402	0.0246703006892553	0.297992259322439	FBgn0031654
CG3491	238.480676002497	-0.382131512161942	0.170217113313093	-2.2449652959339	0.0247703605365887	0.298971608284911	FBgn0028887
CG12171	1645.7105640084	-0.202776329181557	0.0903487283229714	-2.24437391588611	0.0248083533399269	0.299200898512396	FBgn0037354
CG30043	81.6572076939283	-0.597716979540895	0.266420886348029	-2.24350645977542	0.0248641737686352	0.299426515736781	FBgn0050043
rdhB	427.157149664904	-0.361456067654577	0.161113124491227	-2.24349238335489	0.0248650804763958	0.299426515736781	FBgn0038946
CG14695	49.6927648237349	0.622400658468379	0.277507226253053	2.24282685129369	0.0249079822428061	0.299556517828559	FBgn0037850
Cp36	247.132673031888	1.16925270267495	0.521351269113862	2.24273493121504	0.0249139126630317	0.299556517828559	FBgn0000359
CG12766	526.916026439419	-0.409430268171788	0.182585713317395	-2.2424003539645	0.0249355089553183	0.299587491651578	FBgn0035476
CG17168	457.76262811138	0.260459558045148	0.116173720711632	2.24198344040012	0.0249624425759895	0.299682494675617	FBgn0039943
Galk	5151.12584479739	0.283947639862992	0.126683296217325	2.24139762969129	0.0250003299225447	0.299908755986292	FBgn0263199
Acp53Ea	5736.45127540001	-0.347983216375573	0.155331434272563	-2.2402626873641	0.0250738740852621	0.300562093391905	FBgn0015584
RpL31	7971.25946847919	-0.207058599182085	0.0925070416230573	-2.23830095038382	0.0252014361888652	0.301817127689219	FBgn0285949
CG31600	81.2462910785328	-0.528334064679474	0.236067475470327	-2.23806377234667	0.025216896707448	0.301817127689219	FBgn0283728
nht	96.0229950178328	-0.488554680047751	0.21833235160438	-2.23766508471001	0.0252429037746989	0.301898995713958	FBgn0041103
CG42237	348.638982317883	-0.370274852617014	0.165563910540318	-2.23644664715046	0.0253225284510695	0.30262150654992	FBgn0250862
CG1999	1500.19195817992	-0.307060731392828	0.137326618009395	-2.23598844742408	0.0253525279114986	0.3027503162502	FBgn0029947
CG34183	217.660658622906	-0.392069914642316	0.175388213316655	-2.23544049641724	0.0253884439868549	0.302790551269674	FBgn0085212
CG13912	233.809517374434	-0.536704111216839	0.240098410156132	-2.23535054175423	0.0253943443735153	0.302790551269674	FBgn0035186
Rcd6	125.611808077063	0.427177757029419	0.191282402248414	2.23323082525205	0.0255337265454721	0.304222183674532	FBgn0034530
Prx3	1367.50181870183	0.217658070289584	0.0975148384847509	2.23205076962334	0.0256116076429787	0.304919449723777	FBgn0038519
yellow-h	141.913920510948	-0.469741425012468	0.210512513443901	-2.23141806312454	0.0256534494542307	0.305042384412592	FBgn0039896
chico	1140.3596198492	0.40809410259523	0.182935167285164	2.23081274449041	0.0256935353971774	0.305042384412592	FBgn0024248
Hsp23	741.195901239774	-0.308169917054307	0.138142897690631	-2.23080536318594	0.0256940245425786	0.305042384412592	FBgn0001224
Plzf	93.197649901373	0.549384904787274	0.246280956710813	2.23072425949835	0.0256993996644981	0.305042384412592	FBgn0032401
CG12983	1466.6757557251	-0.232721210379844	0.104356443815635	-2.2300607597456	0.0257434094421198	0.305334670273215	FBgn0037040
Lcp1	1.70199949881799	-3.27943776111623	1.47189266820524	-2.22804137282309	0.0258777562042154	0.306481446558761	FBgn0002531
CG14891	679.561097410898	-0.2628785206325	0.117996642340478	-2.22784746598099	0.0258906883784633	0.306481446558761	FBgn0038445
CG31804	284.614726858198	-0.297340257457835	0.133472255414293	-2.22773082342021	0.025898470279329	0.306481446558761	FBgn0051804
pita	598.05884644867	0.243750622914309	0.109451703868605	2.22701533460756	0.0259462489480323	0.306816341727069	FBgn0034878
Tpc1	653.791026996832	0.24385637305972	0.109560563380208	2.22576779030851	0.0260297393389593	0.307572711423817	FBgn0037852
trbd	2567.09857505024	-0.184517251876794	0.0829388539940525	-2.22473838244769	0.026098806003858	0.308157641204473	FBgn0037734
CG14731	99.7539861834703	-0.430374506821518	0.193526732227253	-2.22385043073089	0.0261585090678357	0.308631218222831	FBgn0037964
CG9451	2088.38155709291	-0.593955053634607	0.267399248641456	-2.22122932899866	0.0263354326735329	0.310486077874863	FBgn0036876
CG13604	356.275574064317	0.313250595478458	0.14132016352181	2.21660227155139	0.0266502822178386	0.313621863956115	FBgn0039137
RhoGAP18B	1024.01853571275	0.366375538020754	0.165303419729466	2.21638208465596	0.0266653455970113	0.313621863956115	FBgn0261461
SkpC	61.8227409511855	-0.576032943420056	0.259902075719045	-2.21634606736558	0.0266678103039226	0.313621863956115	FBgn0026175
stet	41.1686848536503	0.720991240329054	0.325334659053947	2.21615256863702	0.0266810550251535	0.313621863956115	FBgn0020248
stck	1138.72865842326	0.248957551114185	0.112366930848977	2.21557667574624	0.0267205077209455	0.313851392328571	FBgn0020249
CG7456	1093.65986558646	0.231470078527071	0.104516967471782	2.2146650838254	0.0267830611440503	0.31435171093885	FBgn0032258
CG18155	789.2513119784	-0.27854091003289	0.125834748379568	-2.21354525375376	0.0268600769161274	0.315020902089295	FBgn0029945
CG7033	2133.67623625246	0.243957306111048	0.110240650742077	2.21295234080048	0.0269009315880673	0.315265307621762	FBgn0030086
FER	1599.82362463403	0.218312417702548	0.0986964050527058	2.21195916493579	0.026969486587259	0.315833742182838	FBgn0000723
CG8317	3163.37266531469	0.977360343474285	0.442200808411182	2.21021835528958	0.0270900116816853	0.316650169634899	FBgn0034140
Pink1	5206.03769449712	0.168793166273987	0.0763755197271085	2.21004278435144	0.0271021931188808	0.316650169634899	FBgn0029891
Cyp6v1	657.911246462408	0.274162765038445	0.124055803085893	2.20999548766471	0.0271054754589446	0.316650169634899	FBgn0031126
AQP	1027.84892437824	0.265641057497807	0.12022617687718	2.20951097670833	0.0271391197725926	0.316650169634899	FBgn0033807
vnd	264.825635524908	-0.481719150926763	0.21803899586146	-2.20932567141725	0.0271519968485708	0.316650169634899	FBgn0261930
CG14983	45.483995075528	-0.602209643833416	0.272590718225629	-2.20920817756881	0.0271601643615713	0.316650169634899	FBgn0035479
CR43458	30.5287344918398	-0.891569468250023	0.403621611565313	-2.2089240087823	0.0271799269472658	0.316650169634899	FBgn0263412
CR44798	5.90859840551048	-1.75935572743867	0.796805262416634	-2.20801218368301	0.0272434238615151	0.317130400019818	FBgn0266033
CG30110	254.832869061079	-0.339992660705848	0.153999330432122	-2.20775414900719	0.0272614158864093	0.317130400019818	FBgn0050110
Debcl	626.683886220176	0.243819766678842	0.11049195239137	2.20667443557533	0.0273368124963813	0.317772792347234	FBgn0029131
mnd	608.324756567452	-0.320346673369855	0.145411866989015	-2.2030297801902	0.0275926497389704	0.320510196193601	FBgn0002778
CG16799	458.319751523647	0.3110478449771	0.141238176085973	2.20229298902701	0.0276446191158126	0.320877226008227	FBgn0034538
CG34165	49.058831645502	-0.604385763096221	0.274541372815551	-2.20143782664871	0.0277050436063079	0.321008053529324	FBgn0085194
CR43785	67.9869892610434	-0.606831649113144	0.275678058116388	-2.20123303704115	0.027719530624624	0.321008053529324	FBgn0264310
CG31957	152.870884268859	-0.376132859604783	0.170885413400046	-2.20108230492587	0.0277301977358962	0.321008053529324	FBgn0051957
CG9948	83.8404444768901	0.443212891247687	0.201370666497263	2.20098040572215	0.0277374110122157	0.321008053529324	FBgn0035721
CG14823	373.922217787629	0.387053794277747	0.175952326299071	2.19976514331423	0.0278235622229258	0.321619915277326	FBgn0035734
CG11125	1209.19835119045	-0.205839564855539	0.0935779554558423	-2.19965871078121	0.0278311183114085	0.321619915277326	FBgn0033174
Cyp9b2	6765.57340161119	-0.335110958308449	0.152381837915459	-2.19915288391762	0.027867053255729	0.32179908785263	FBgn0015039
SmE	378.199185037628	0.302939492887928	0.137779431857087	2.19872798722348	0.0278972696678167	0.321912010650389	FBgn0261790
CG11164	30.1044421658682	0.769465818308602	0.350254023058566	2.19687931515904	0.0280290665024738	0.323196066237529	FBgn0030507
S-Lap4	11436.8176893932	-0.200201667067224	0.091183574917336	-2.1955891425481	0.0281213640724655	0.323805880298007	FBgn0052064
cdm	983.157365300237	0.200440137643051	0.0913073490428144	2.19522458755279	0.0281474913643943	0.323805880298007	FBgn0261532
CG34220	16917.7093960039	-0.322551241624239	0.146953832339416	-2.19491548120535	0.0281696610938148	0.323805880298007	FBgn0085249
CR44817	42.4924929349603	-0.728380984330145	0.331894528751333	-2.19461582289557	0.0281911675544804	0.323805880298007	FBgn0266052
CG3964	3289.80147057167	-0.192321326064334	0.0876460559805934	-2.1942952699083	0.028214189287432	0.323805880298007	FBgn0031574
Cpr72Ec	1418.43436336607	0.354042096114359	0.161384580192832	2.1937789576385	0.0282513042806514	0.323805880298007	FBgn0036619
Lint-1	622.372282080489	0.252306955477877	0.115020613082719	2.19358033934689	0.0282655931133738	0.323805880298007	FBgn0030274
ImpE3	10.4339993737826	1.1427972036879	0.521036292918768	2.19331593445462	0.0282846243736509	0.323805880298007	FBgn0001255
CG9899	177.655975227345	-0.435716067404349	0.198665363223361	-2.19321607116017	0.0282918151774862	0.323805880298007	FBgn0034829
CG14419	90.5023812951254	-0.443155031831648	0.202059883775818	-2.19318661156571	0.0282939367598976	0.323805880298007	FBgn0029639
CG12057	1279.13150323665	0.405179414129593	0.184761163947561	2.19299015806477	0.0283080881956927	0.323805880298007	FBgn0030098
Acp53C14a	9240.26242459114	-0.325022884702955	0.148249071728976	-2.19241092650584	0.0283498483731581	0.323970365107374	FBgn0034152
CG2187	444.593735299199	-0.312207295055319	0.14241602324212	-2.19222028496427	0.0283636044367386	0.323970365107374	FBgn0017448
Cyp6a17	1229.61719337703	0.239246660924058	0.109168445047389	2.19153676522739	0.0284129722431151	0.324083863107231	FBgn0015714
Hr4	20.3362144297077	0.832850308203236	0.380034395843594	2.19151297175218	0.0284146920799369	0.324083863107231	FBgn0264562
CG10623	1122.07088163627	0.237719614755979	0.108510606538651	2.19075003208377	0.0284698863457011	0.32447842245379	FBgn0032727
CG8485	1210.25324140602	-0.27304594685431	0.12466210303304	-2.19028830904563	0.0285033341716218	0.324620822880924	FBgn0033915
Mipp1	2292.040454452	-0.325871941179844	0.148799376238883	-2.19000878509523	0.0285235996995237	0.324620822880924	FBgn0026061
CR44209	2.16568826577477	2.66095355267274	1.21575831742228	2.18871918418346	0.0286172567452163	0.325083943801856	FBgn0265107
CG7781	803.89224093808	-0.243727004144333	0.11136011542323	-2.18863821412213	0.0286231460084219	0.325083943801856	FBgn0032021
Sara	1924.62164850045	0.224022971252358	0.102368782628801	2.18839147540404	0.0286410986990486	0.325083943801856	FBgn0026369
Ccs	375.408005182489	0.319550962694717	0.14607097273181	2.18764177932477	0.0286957060361026	0.325083943801856	FBgn0010531
CG15539	262.537736782985	-0.338587615371858	0.154786461151365	-2.187449812169	0.0287097031987723	0.325083943801856	FBgn0039782
CR44277	0.734430698973605	5.06712586379688	2.31669004597723	2.18722650127305	0.0287259931674863	0.325083943801856	FBgn0265304
CG7139	1146.05889082113	0.373283337520902	0.170671240021567	2.18714844676662	0.0287316889244663	0.325083943801856	FBgn0027532
HipHop	181.461344521213	0.371876898862528	0.170046524294763	2.18691267231024	0.028748899653609	0.325083943801856	FBgn0036815
pgant4	1029.08577507006	0.263368091708069	0.120430038882689	2.1868970080182	0.0287500434077827	0.325083943801856	FBgn0051956
CG1840	247.379841763529	0.386017000791952	0.176552908681328	2.18640974920838	0.0287856409858807	0.325108437327445	FBgn0030351
CG15247	412.477137228051	0.329059865289568	0.150534682287585	2.18594054399321	0.0288199554866558	0.325108437327445	FBgn0030156
Tnks	822.219929800062	0.2565538470733	0.11736818312459	2.18588922690368	0.0288237106077391	0.325108437327445	FBgn0027508
CG4962	137.274311738887	-0.463562564790315	0.212115701921245	-2.18542314685609	0.0288578352439593	0.325108437327445	FBgn0036597
klhl10	385.146914371705	-0.382746724917175	0.175138159066983	-2.18539881289258	0.02885961784066	0.325108437327445	FBgn0040038
Acp26Ab	3860.28126507526	-0.287459009432846	0.131554258912545	-2.18509846666343	0.028881627661577	0.325108437327445	FBgn0002856
CR45976	7.89016778301098	1.15222651744736	0.527455859799605	2.18449846757817	0.0289256397645491	0.325108437327445	FBgn0267638
ver	130.811354307018	0.473830734900684	0.216933356181088	2.18422257988369	0.0289458964946566	0.325108437327445	FBgn0262524
CG44341	26.9605235621532	-0.771240806554357	0.353114354465667	-2.18411060553287	0.0289541215632112	0.325108437327445	FBgn0265429
CG30152	792.129552613925	0.266315069348936	0.12194844869144	2.1838331869459	0.0289745079945179	0.325108437327445	FBgn0034543
CG31648	295.682981016861	0.294553240534221	0.134882990226428	2.1837686133719	0.0289792550319176	0.325108437327445	FBgn0051648
PyK	15333.4473102775	-0.195364724186068	0.0894761089034993	-2.18342892399099	0.0290042378544163	0.325137046791629	FBgn0267385
U4-U6-60K	304.290682696747	0.333925039697642	0.152965847967022	2.18300388051086	0.0290355242455852	0.325137046791629	FBgn0036733
Orcokinin	414.159738495632	0.282266212988918	0.129321493518378	2.18267053147515	0.0290600815569992	0.325137046791629	FBgn0034935
CG8468	2863.20679802859	0.523089900998236	0.23966230970159	2.1826122832979	0.0290643744449631	0.325137046791629	FBgn0033913
Tsp42En	71.0684632104552	0.548250397373011	0.251499204488492	2.17992895241184	0.0292627284206062	0.327123658873646	FBgn0033135
CR11386	8.08034233920754	-1.27765780152022	0.586298398924034	-2.17919374138657	0.029317278679955	0.327501032970192	FBgn0260447
G6P	169.224365857421	-0.360657971561185	0.165645695041702	-2.17728550971631	0.029459271649689	0.328853995573531	FBgn0031463
rpk	119.994197835471	0.539149349322293	0.24777194124525	2.17599033454975	0.0295559832943127	0.329477505941305	FBgn0022981
Dek	1831.7481197226	0.216204324699201	0.0993596443622092	2.17597723992492	0.0295569624719106	0.329477505941305	FBgn0026533
CR44725	13.8174868992978	-0.987399757067219	0.454043902073144	-2.17467903997564	0.0296541766514363	0.329865935385147	FBgn0265938
CG14567	300.642365026392	-0.969073728313242	0.445639240789975	-2.17457001002736	0.0296623537332151	0.329865935385147	FBgn0037126
ATPsyndelta	2856.95724449062	-0.180934969357739	0.0832070717377267	-2.17451432407159	0.0296665308439855	0.329865935385147	FBgn0028342
Jon65Aiii	23494.5379663845	0.255041333558881	0.117293077735677	2.17439373646263	0.0296755780865185	0.329865935385147	FBgn0035665
Snmp2	626.619079698158	-0.244786810331332	0.112599938946556	-2.17395153693215	0.0297087749884845	0.330002055601989	FBgn0035815
roX1	16672.1161006377	-0.246266400015308	0.113315594022353	-2.17327899253415	0.0297593256072789	0.330330611444856	FBgn0019661
CG31102	648.437237337874	0.266035463066902	0.122531442117216	2.17116079326322	0.0299190199000183	0.331858219664396	FBgn0051102
CR42657	828.050558784906	-0.24532562327079	0.113011073660838	-2.17081048187407	0.0299455012785566	0.331858219664396	FBgn0261522
CR43929	0.772419614421196	5.10930407126891	2.35384899235467	2.17061675913111	0.0299601541719745	0.331858219664396	FBgn0264550
CG9305	608.087675149463	0.245338044081185	0.113049315886268	2.1701860126956	0.0299927572658602	0.331940078325346	FBgn0032512
Vha36-3	311.564283420054	0.321347900087942	0.148089154372815	2.16996242195393	0.0300096928153954	0.331940078325346	FBgn0040377
Ilp6	453.265427502265	-0.457364363036126	0.210840792083298	-2.16924039469285	0.0300644378399191	0.332032964480863	FBgn0044047
for	3702.14428230977	0.250078578933334	0.11528641674382	2.169193787062	0.0300679746369851	0.332032964480863	FBgn0000721
Rpt6R	587.425714559526	-0.27980675883401	0.129001594977671	-2.16901782402335	0.0300813307291087	0.332032964480863	FBgn0039788
CG2889	334.4541247703	0.369345361533572	0.170359349322651	2.16803693487965	0.0301558764580138	0.332622696141579	FBgn0030206
l(2)dtl	115.949386353621	0.47475298575944	0.219126532064679	2.1665700692936	0.0302676516782686	0.333264443141707	FBgn0013548
Proc	987.255383922538	0.242809236692208	0.112075843531762	2.16647253360531	0.030275096507428	0.333264443141707	FBgn0045038
alc	2647.35899334548	0.23592860652882	0.108901487662491	2.16644062071966	0.0302775327367014	0.333264443141707	FBgn0260972
CG33346	1361.2760507101	-0.279954692179526	0.129408439439438	-2.16334184534034	0.0305148968654991	0.335514587155395	FBgn0053346
sut4	1283.28624343811	-0.23519821159513	0.108726175487217	-2.16321608427017	0.0305245637352347	0.335514587155395	FBgn0028560
CR46254	79.4215628877894	-0.474847346507353	0.219570021395292	-2.16262376571201	0.030570128831713	0.335781101274974	FBgn0267987
CG14945	1189.73767863645	0.327184924728084	0.151315036188812	2.16227635381735	0.0305968812434499	0.335840750150229	FBgn0032402
parvin	1498.88717574633	0.188017698308128	0.0869817136653028	2.16157730614048	0.0306507722635047	0.336086022964085	FBgn0052528
Rpt1	2098.88525179874	0.227610802648803	0.105311862429401	2.16130260540581	0.030671971805665	0.336086022964085	FBgn0028687
CG3566	853.890780066949	0.288562901651087	0.133522435297155	2.16115667010483	0.0306832392243257	0.336086022964085	FBgn0029854
CG5987	1270.756788292	-0.218770438640622	0.101250349079035	-2.16068824088548	0.0307194298730355	0.336248603148146	FBgn0039501
Psf1	30.0409926583326	0.657823292902472	0.304656096602665	2.15923232864238	0.0308321471499743	0.337091380952431	FBgn0035194
WRNexo	23.6057530535983	0.98122142171172	0.454449900137219	2.15914102173957	0.0308392279825061	0.337091380952431	FBgn0038608
CR45461	4.66312272938328	-1.5220455211063	0.705420454851272	-2.15764302075307	0.0309555971659703	0.338128717726212	FBgn0267017
Gprk2	1079.94248127544	0.410419055053227	0.190305176432231	2.15663631829468	0.0310340124141442	0.338404443672771	FBgn0261988
ry	1125.87148083743	0.309585469915868	0.143563858628699	2.15643040576496	0.0310500725802076	0.338404443672771	FBgn0003308
Sr-CI	238.035874799274	0.413430697618533	0.191723543328585	2.15638982276672	0.0310532386961238	0.338404443672771	FBgn0014033
E(var)3-9	309.406696629183	0.321181772290909	0.148962904445441	2.15611915924039	0.0310743618207181	0.338404443672771	FBgn0260243
CG8366	207.090656338301	-0.337368148877484	0.156483006662628	-2.15594112148445	0.0310882629670814	0.338404443672771	FBgn0034054
CG42556	1153.90927664805	-0.227327214170458	0.105456620513075	-2.15564668263072	0.0311112643959926	0.338420943025746	FBgn0260758
bbx	70.2793365256273	0.506936820380346	0.235208934699282	2.15526175070038	0.0311413571298989	0.338514503901337	FBgn0024251
CG4753	969.22167923943	0.298018993183861	0.138438833737142	2.15271239390617	0.0313412888378359	0.340362144386824	FBgn0036622
mRpL54	287.314175053327	0.353530157758653	0.164239117144586	2.15253323267335	0.0313553807680243	0.340362144386824	FBgn0034579
Orco	76.7643378293172	-0.754523261545357	0.350571040097774	-2.15226922718694	0.031376156031342	0.340362144386824	FBgn0037324
CR43878	21.1494262647116	-0.806282953585603	0.374765373763772	-2.15143396383741	0.0314419628310565	0.34084126397245	FBgn0264470
CG9801	1076.21592654837	0.292640510088697	0.136139711200525	2.14956023858209	0.0315900163954396	0.342210693428176	FBgn0037623
Su(var)3-9	99.9442275218762	-0.471274798129205	0.219321589308872	-2.14878434728787	0.0316514987607869	0.342417494693013	FBgn0263755
MtnD	453.77844330867	-0.465948969583112	0.216844440995959	-2.14877064610476	0.0316525853769937	0.342417494693013	FBgn0053192
CG14743	58.7236239801851	-0.575142195254287	0.267787277657555	-2.14775772876625	0.0317330066871392	0.343051879429739	FBgn0033326
CG5326	1490.07484056666	-0.277601015013944	0.129319983605428	-2.14662117388555	0.0318234528242149	0.34359136669081	FBgn0038983
CG12592	22.5657895979157	-0.755598540677849	0.352000707138873	-2.14658245098282	0.0318265382516597	0.34359136669081	FBgn0037811
LSm7	177.801437736199	0.393065382321331	0.183207515330628	2.14546538449572	0.0319156562064774	0.344219532402559	FBgn0261068
shf	687.760791894624	-0.246701041671521	0.115005706493162	-2.14512000485984	0.0319432533562487	0.344219532402559	FBgn0003390
CG9098	64.8054230854843	0.542107280616862	0.252744475795856	2.14488280667597	0.0319622182420005	0.344219532402559	FBgn0031762
pio	1518.9766226056	-0.22235146512062	0.103672016199953	-2.1447587620151	0.0319721399215887	0.344219532402559	FBgn0020521
Ance-5	2020.67707585734	-0.283525489823291	0.132214617135293	-2.14443376962748	0.0319981468726513	0.3442642154311	FBgn0035076
COX5A	6636.84633339143	-0.187773185881123	0.0875779409518134	-2.14406942936051	0.0320273241267541	0.344342923085668	FBgn0019624
CG12869	8.99463040270681	1.24930188360675	0.582810444224607	2.14358183863515	0.0320664072555355	0.344513770064647	FBgn0033943
CG14630	7.94685936855713	-1.14830798246827	0.535822023152963	-2.14307723992237	0.0321068967042156	0.344513770064647	FBgn0014903
CG31030	653.61216831926	0.295457470960199	0.137867543417673	2.14305313372491	0.0321088321030349	0.344513770064647	FBgn0051030
rha	1311.13070195607	-0.264200844112611	0.123318231270914	-2.1424313452258	0.0321587878001088	0.344814885391091	FBgn0027376
JhI-26	1068.91300661908	0.3326114782806	0.155332601769575	2.14128569592884	0.0322510059264509	0.345091565662109	FBgn0028424
CG18446	45.5188339387215	0.80819734450651	0.377442130012814	2.14124836694587	0.0322540145011528	0.345091565662109	FBgn0033458
CR43803	209.420713375928	-0.415956114465996	0.194275012999217	-2.14106851954076	0.0322685128918174	0.345091565662109	FBgn0264347
Arpc3A	339.32225254905	0.31075327387918	0.145142464962182	2.14102243585396	0.0322722288248547	0.345091565662109	FBgn0038369
Rpt4	1830.02886989448	0.190962338132009	0.0892063235467761	2.14068163039895	0.0322997208715607	0.345151223506073	FBgn0028685
achi	282.62499843931	-0.357283852159754	0.16696618622299	-2.13985753787648	0.0323662815913397	0.345206506686846	FBgn0033749
CR45003	9.48716875831872	1.06752583996324	0.498884788833102	2.13982439204088	0.0323689611873903	0.345206506686846	FBgn0266355
CG5953	1337.04067917064	0.945752764202997	0.442029003808722	2.13957173862792	0.03238939259676	0.345206506686846	FBgn0032587
bgm	2171.2478840396	-0.348224949363464	0.162759330059441	-2.13950837249263	0.0323945185802055	0.345206506686846	FBgn0027348
CG14499	1499.24028596132	-0.837549921907669	0.391513533713502	-2.13926173627643	0.0324144767563866	0.345206506686846	FBgn0034317
CG7376	160.971262942387	-0.370428555608404	0.17320539421173	-2.13866639254655	0.032462696280409	0.345422659340846	FBgn0035689
CG15408	916.658597782684	-0.296359688609883	0.138584931275944	-2.13846978803045	0.0324786336412795	0.345422659340846	FBgn0031523
CG5590	1531.71335332271	0.225260245773268	0.105354288650907	2.13812127306626	0.0325069017973972	0.345490020385157	FBgn0039537
levy	5001.09128368254	-0.221373700964084	0.103632007646726	-2.13615181246639	0.0326670417120597	0.346629963002316	FBgn0034877
Axs	321.022911648741	0.284236123017643	0.133069345440387	2.13600000869453	0.0326794131103032	0.346629963002316	FBgn0000152
CG16898	1560.26961843738	0.410805151739679	0.192325354191333	2.13599061583422	0.0326801787225217	0.346629963002316	FBgn0034480
CG11983	463.248666586917	-0.276131042566698	0.129341541628614	-2.13489834039222	0.0327693149304107	0.347194244172637	FBgn0037654
CG32201	322.741896620834	-0.330502073808816	0.154847150774856	-2.13437620359808	0.0328119979066381	0.347194244172637	FBgn0052201
Sas	9.10221834561336	-1.15370559721265	0.540552898300552	-2.13430656063412	0.0328176945878149	0.347194244172637	FBgn0038045
CG4019	4697.1285499319	-0.225660868670931	0.105732632487417	-2.13425943686577	0.0328215497157677	0.347194244172637	FBgn0034885
Hml	1341.9132121723	0.392052786518921	0.183761977912474	2.13348153395288	0.0328852448923242	0.347634558589932	FBgn0029167
CG42554	473.417820561473	0.291672187190292	0.136760626956263	2.13272045969467	0.0329476645176646	0.348060807389493	FBgn0260756
CG32708	154.781125637432	-0.391342181482887	0.183591399545269	-2.13159321434549	0.0330403020742184	0.348652820526231	FBgn0052708
NnaD	1962.78340168439	-0.163567780532373	0.076738345446712	-2.13149996367796	0.0330479754330305	0.348652820526231	FBgn0265726
CG9825	20.0903904353366	0.858319179495024	0.402756071723858	2.13111418984023	0.0330797359853529	0.348754298196315	FBgn0034783
CR43358	147.170286864461	-0.805638315911146	0.378122694015254	-2.130626721597	0.0331199063441026	0.348818375274502	FBgn0263090
trk	2.70217590468442	2.23220203069174	1.0477347330591	2.13050303694173	0.0331301053527176	0.348818375274502	FBgn0003751
CNMa	24.0521722422791	1.01580073197128	0.477042184220824	2.12937296862002	0.0332234150705502	0.349380851835493	FBgn0035282
CG6357	1834.74211476689	-0.305596582661937	0.143518471264379	-2.12931882544227	0.0332278913116354	0.349380851835493	FBgn0033875
CG15333	248.794368244809	-0.326773617666654	0.153504857374071	-2.12875099365976	0.0332748674176172	0.349502540089306	FBgn0029989
CR44540	3.23455660700394	-1.86675190455235	0.876968225363956	-2.12864257855821	0.0332838429391124	0.349502540089306	FBgn0265733
CG1227	187.261574089608	-0.365951874011763	0.172033235225068	-2.12721613665519	0.0334021289737804	0.350510948345114	FBgn0037491
CG43321	330.510198485976	-0.308818813312497	0.14522632001138	-2.1264658726345	0.0334644879466232	0.350931524398976	FBgn0263026
CG9826	17.9382344754247	-1.29161880614109	0.608079494797454	-2.124095315155	0.0336621741810791	0.352769730889007	FBgn0034784
Npc2h	1683.59520267873	-0.188430330403468	0.0887365574184194	-2.12348028687841	0.0337136256820761	0.352862186872999	FBgn0039801
wuc	51.0306522204336	-0.522795717839114	0.246220362565377	-2.12328384375724	0.0337300737149029	0.352862186872999	FBgn0033770
CG9008	1900.84200053681	0.350857203721419	0.165265777602198	2.12298764337011	0.0337548873220048	0.352862186872999	FBgn0028540
CG11413	30.0097156389486	-0.719711235568618	0.339019576669462	-2.12291939786805	0.0337606066673614	0.352862186872999	FBgn0035022
mRpL38	446.766928260569	0.26130250011454	0.123139886509829	2.12199724655166	0.0338379692654085	0.353232163481556	FBgn0030552
CG30154	270.48585115276	-0.312291020379513	0.147170822741434	-2.12196286303422	0.0338408567515502	0.353232163481556	FBgn0050154
CG6752	1351.8144514626	-0.251215193925565	0.118421334410083	-2.12136770098898	0.0338908711347465	0.353519941220789	FBgn0038296
CG13360	786.191691189195	-0.299025971638787	0.141002058792495	-2.1207206064902	0.0339453213551961	0.353853578203635	FBgn0025620
CR10102	18.1839850581937	0.817997483922547	0.385774662228372	2.12040230739235	0.0339721322872225	0.353898846333361	FBgn0033927
Ugt36Bb	6.05556099448862	1.36697430023033	0.644762713867998	2.12011996169833	0.0339959299459998	0.353912685115296	FBgn0040261
CG10943	250.73348158461	-0.478123493578219	0.225565899129459	-2.11966212722522	0.0340345490611113	0.353944827949271	FBgn0036320
bol	3880.59748429934	-0.19739274850644	0.0931368923182587	-2.11938302420407	0.0340581102695472	0.353944827949271	FBgn0011206
CR44055	108.69307394108	-0.43044697464672	0.203134590315042	-2.11902352021455	0.0340884792797183	0.353944827949271	FBgn0264864
CG10486	38.2373824540011	-0.689133484621365	0.325245455948845	-2.11881049225097	0.0341064856834192	0.353944827949271	FBgn0035647
CG42591	21.3355669710386	-0.750155253181114	0.354055129041386	-2.11875267903103	0.0341113738065515	0.353944827949271	FBgn0260968
CG42300	84.2262929942464	-0.527444156714518	0.249025154525563	-2.11803565675681	0.0341720480148172	0.354340966610524	FBgn0259196
CG6142	53.7070733281821	-0.619407851508562	0.292529377765407	-2.11742101337013	0.0342241323529657	0.354558883527333	FBgn0039415
CG10265	206.954679250758	-0.319409130777784	0.150859912268944	-2.11725650621061	0.0342380840483191	0.354558883527333	FBgn0033990
egl	2069.21723891202	0.309494212483263	0.146196053262005	2.11698062688876	0.0342614920209818	0.354568173996376	FBgn0000562
mRpL3	402.473092295932	0.285202879875127	0.134769761575804	2.11622307957196	0.0343258391956821	0.354586601009903	FBgn0030686
Taf10	381.972585018012	0.277367939731126	0.131073894992963	2.11611884842529	0.0343347008181581	0.354586601009903	FBgn0028398
CR43806	156.302019653257	-0.411712024845823	0.194570394344422	-2.11600550141778	0.0343443396802492	0.354586601009903	FBgn0264350
CR18854	12185.6731403301	0.232199092142863	0.109740111255996	2.11589991558512	0.0343533206235231	0.354586601009903	FBgn0285991
CG33235	113.238414409045	-0.38239266357592	0.18076365595104	-2.11542890944567	0.0343934080148917	0.354767891056031	FBgn0030307
CG9682	363.398595774612	0.281967327098311	0.133350254852566	2.11448660079471	0.0344737280022646	0.355139791397173	FBgn0039760
CR43612	93.780516336255	-0.421571935336565	0.199374104030926	-2.114476889492	0.034474556602519	0.355139791397173	FBgn0263587
CG7252	3.10945167124069	1.98614099395336	0.93974072175201	2.11349891303049	0.0345580879486366	0.355644461301296	FBgn0036226
CR44535	61.1172156612888	-0.562895263457549	0.266352320230628	-2.11334845129246	0.0345709545850946	0.355644461301296	FBgn0265728
alpha-PheRS	1010.38138930657	0.257788439141721	0.121994756271466	2.11311081738697	0.0345912840272735	0.355644461301296	FBgn0030007
Ag5r2	674.174481913051	-0.435542593847485	0.206176167759818	-2.11247788034777	0.0346454812506513	0.355969324969999	FBgn0020508
CR43437	66.1258770831772	0.57770549467948	0.273566954669157	2.11175174786055	0.0347077479471899	0.356376621848884	FBgn0263385
CG3740	708.85275213132	0.293138600226986	0.1388740152244	2.11082397058454	0.0347874449722834	0.356938444365861	FBgn0023530
Cpr67B	1600.13763210057	0.243053405572047	0.115168635273533	2.11041317798705	0.0348227823671091	0.356938444365861	FBgn0035985
CR40959	27.2447790432203	-1.66433037296303	0.788705556097344	-2.11020495557104	0.0348407058776857	0.356938444365861	FBgn0085777
CG15255	1917.9428066684	0.261743302899905	0.124045377688836	2.11006091300299	0.0348531094809659	0.356938444365861	FBgn0028950
Aats-ser	299.716219219817	0.274239212681191	0.130037736673908	2.10892022343401	0.0349514682644504	0.357713175200363	FBgn0021750
mael	250.002498080884	-0.375437226917474	0.178102380816732	-2.10798544744779	0.0350322482318706	0.358099872028798	FBgn0016034
sqh	2928.79985079913	0.18930595801502	0.0898054235585565	2.10795685286853	0.035034721782514	0.358099872028798	FBgn0003514
Ilp2	186.022688253646	-0.359109652853849	0.170425613974923	-2.10713427681528	0.0351059419147637	0.358595130414684	FBgn0036046
Fancd2	33.6683734668036	0.706588229180979	0.335434214881698	2.10648824071266	0.0351619635105683	0.358934599646767	FBgn0038827
ird1	835.964332817958	0.29639699464013	0.14074023354965	2.10598623552496	0.0352055480063387	0.35914675301026	FBgn0260935
CG1998	739.863049436742	-0.235797907751237	0.111982660657177	-2.10566445168782	0.0352335097836115	0.359199360907226	FBgn0030485
CR43633	199.328230057351	-0.457875690481546	0.217498794750208	-2.10518725405998	0.0352750113175175	0.359282371561808	FBgn0263624
CG5199	132.447233670668	0.390825798562483	0.185664086252536	2.10501560345327	0.0352899498462044	0.359282371561808	FBgn0036994
CG4733	873.588278692903	0.194520070095755	0.0924283784030912	2.10454920292369	0.0353305673445126	0.359282371561808	FBgn0038744
Hsp70Ba	0.741565424114051	4.98698349242798	2.36991499278524	2.1042879207102	0.0353533391009731	0.359282371561808	FBgn0013277
CG3224	500.520317970548	0.263201554990131	0.125080291424631	2.10426080713705	0.0353557028709798	0.359282371561808	FBgn0029885
Rpn11	1727.73353282014	0.227532196105257	0.108150732647741	2.10384331695982	0.0353921168284731	0.359420523639768	FBgn0028694
cmet	350.541549817564	-0.347133565679812	0.165024068449457	-2.10353295092911	0.0354192080331306	0.359463882557887	FBgn0040232
D19A	424.894856516987	0.255893065243089	0.121668892029663	2.10319220446835	0.035448971457847	0.35953428810853	FBgn0022935
CR45758	6.23438469919894	1.24856046265931	0.593733702232629	2.10289639608519	0.0354748269459952	0.359564993067162	FBgn0267322
Sirt4	350.433879561707	-0.307742361175932	0.146365912026417	-2.10255487029241	0.03550469843032	0.359636337605126	FBgn0029783
CG1428	193.336163112851	-0.417985631153488	0.198847869702447	-2.10203725983564	0.0355500120325918	0.35986390714997	FBgn0032967
CG43064	364.877423739201	-0.46771527839884	0.222565027114907	-2.10147696815531	0.0355991177128088	0.360129545982306	FBgn0262366
PGRP-SB1	810.4117610263	-0.401405728646475	0.191086278600308	-2.10065176624267	0.0356715463024262	0.360630632740382	FBgn0043578
CG17440	101.163317547369	-0.493784261558331	0.235147957016242	-2.09988752538566	0.0357387363701685	0.361078150459605	FBgn0030120
Zip99C	2514.67519194332	0.188220191202034	0.0896752244537434	2.0989096191125	0.0358248687515219	0.361522574755499	FBgn0039714
w-cup	6159.02579119592	-0.201676137715255	0.0960880992456339	-2.09886696998451	0.0358286292421646	0.361522574755499	FBgn0032269
CG17065	579.405349839449	0.306409800964008	0.146008882043511	2.09856959847619	0.0358548586618227	0.361555620219186	FBgn0031099
CG14535	64.0832893958366	0.525986061098615	0.250688799650956	2.09816338755846	0.0358907146371065	0.361586958241056	FBgn0031955
CG43396	220.052361831694	-0.369255867351327	0.17600485785989	-2.09798679332633	0.0359063120293474	0.361586958241056	FBgn0263270
CG10909	89.0128475677955	-0.506509814995304	0.241453329966948	-2.09775452284977	0.0359268357340646	0.361586958241056	FBgn0038090
CG14113	222.6114760361	-0.369328185015787	0.176160814343351	-2.09653995068357	0.0360343198155133	0.362035714257289	FBgn0040814
CG6168	1515.74932328389	-0.208522746804854	0.0994661076806768	-2.09642009391068	0.0360449414390353	0.362035714257289	FBgn0036154
CG6689	545.324817384906	0.259891658766187	0.123981968474305	2.09620529472437	0.036063983471528	0.362035714257289	FBgn0037877
CG5150	1022.22209684468	-0.60845315156527	0.290296158351395	-2.09597383244994	0.0360845122930041	0.362035714257289	FBgn0035620
CG13455	471.157981565755	-0.288147436406175	0.13749038246947	-2.09576430897019	0.0361031039118796	0.362035714257289	FBgn0036498
MsR1	224.411512336294	0.415524487923634	0.198285676230164	2.09558499546535	0.0361190213974354	0.362035714257289	FBgn0035331
Aats-val	1514.51981265852	0.240380360283807	0.114716195353926	2.09543525691535	0.0361323181266243	0.362035714257289	FBgn0027079
CR43494	23.6602985148644	-0.782545558631046	0.373678302201366	-2.09416911290009	0.036244918173172	0.362933061758189	FBgn0263505
Rpn13	3305.40435203827	0.185322697874368	0.0885320385977188	2.09328397730066	0.0363238120949583	0.363288776015264	FBgn0033886
Klp67A	305.793863253984	-0.281495935758239	0.134477738110916	-2.09325305223429	0.0363265711525643	0.363288776015264	FBgn0004379
CR45351	37.2885813837341	-0.72148164718126	0.344872778159951	-2.09202260332255	0.0364364937734845	0.363976474377167	FBgn0266891
CG31313	1048.2391170845	-0.27295542389795	0.13047794159443	-2.09196604853247	0.0364415529231663	0.363976474377167	FBgn0051313
mino	7016.91285972315	0.286829889182104	0.137223979526664	2.09023153366843	0.0365970061709519	0.365279447787405	FBgn0027579
p-cup	215.496538051275	-0.332917205432935	0.15932354325254	-2.08956691921692	0.0366567207634715	0.365279447787405	FBgn0030840
CG32706	64.8658659983155	-0.491204025530975	0.235082673545702	-2.08949480675138	0.0366632049473099	0.365279447787405	FBgn0052706
CG32138	2284.51066869615	0.242092274541109	0.11586259578438	2.08947739261463	0.0366647709321242	0.365279447787405	FBgn0267795
Lcp65Ag2	1.96548058059154	-2.80115443348317	1.34160715014354	-2.0879095890205	0.036805991033603	0.366454592143035	FBgn0020637
Xrp1	13703.2263658402	0.192181238812531	0.0920920594872393	2.08683832116015	0.0369027518318919	0.366908995795353	FBgn0261113
CG5361	79.8012389557687	-0.48431523178209	0.232099971845758	-2.08666648225163	0.0369182930902651	0.366908995795353	FBgn0037786
tok	2981.90020118125	0.254930706455812	0.12217336021432	2.08663088261308	0.0369215134490276	0.366908995795353	FBgn0004885
CG31431	194.891089076043	0.366648950520938	0.175751021375202	2.08618389612768	0.036961968404242	0.367079422657765	FBgn0051431
CR32690	1333.19435501491	-0.212449176174317	0.101885362654109	-2.08517858345915	0.0370530931642332	0.367752533352134	FBgn0052690
CG43370	140.5941882595	-0.356140833996597	0.170819761174918	-2.0848924711463	0.0370790622421597	0.367778532352807	FBgn0263113
Rcd-1r	97.6088209824209	-0.570752164112869	0.273838594839233	-2.08426487306492	0.037136080671991	0.367836828846838	FBgn0032089
CG34109	271.709068752111	0.36213065407269	0.173755814691873	2.08413545592629	0.0371478477343985	0.367836828846838	FBgn0083945
hydra	2433.78390700006	-0.256660608539131	0.123154323986898	-2.08405681774061	0.0371549993457761	0.367836828846838	FBgn0031128
CG8534	1.95809949241804	2.48891117310331	1.19461133640429	2.08344848006782	0.0372103631628326	0.36815353654383	FBgn0037761
CG10748	265.245114122491	-0.308352796471013	0.148052054490333	-2.082732303395	0.037275631224491	0.368383125052434	FBgn0036327
CG32373	39.2284345519052	-0.650934499235609	0.312546479685048	-2.08268063006678	0.0372803441898026	0.368383125052434	FBgn0052373
in	67.9431013302968	-0.539469290936954	0.259186585923403	-2.08139356060804	0.037397897604092	0.369313031449563	FBgn0001259
CG18558	46.0869437839544	-0.586827992219941	0.281982342239049	-2.08108063632744	0.0374265259109096	0.369364166430287	FBgn0031469
CG13658	348.227940778079	0.341054123577756	0.163920359895357	2.08060867969957	0.0374697387876756	0.36940152418034	FBgn0039315
Art4	229.322737673049	0.373795055591568	0.17966363573047	2.08052705864382	0.0374772164078587	0.36940152418034	FBgn0037770
CG44005	9.2074191687878	1.39233920589133	0.669412175831528	2.07994305475815	0.0375307563193743	0.369697900429309	FBgn0264747
CR43983	12.2767974679431	-0.915981898823076	0.440513661942953	-2.07934958199252	0.0375852309781339	0.369788225480084	FBgn0264715
ND-B17.2	2070.73179144838	-0.227807367442183	0.109568312947065	-2.07913548465643	0.0376048994049567	0.369788225480084	FBgn0031436
CG5846	257.531030042942	0.344121515491181	0.165562755212902	2.07849594583435	0.0376637039201578	0.369788225480084	FBgn0032171
CheA75a	401.661078578698	0.27663732275151	0.133097652035078	2.07845381583893	0.0376675804473511	0.369788225480084	FBgn0036783
CG1494	218.450181753591	-0.290498179531131	0.139783172959041	-2.07820564794485	0.0376904221271403	0.369788225480084	FBgn0031169
CG41106	255.85932859577	-0.319637805868304	0.153813295260718	-2.07808957818963	0.0377011093750525	0.369788225480084	FBgn0069938
Ipk2	357.510003073664	0.328211343684954	0.15795290617044	2.07790633070591	0.0377179873330807	0.369788225480084	FBgn0031267
CG13386	33.6355146681335	0.751655691281526	0.361791114597623	2.07759577544491	0.037746605616706	0.369788225480084	FBgn0032040
CG14340	6.02713423575481	-1.30716914664896	0.629189111869975	-2.07754572033836	0.0377512200223462	0.369788225480084	FBgn0031302
Mkp3	759.181761669409	0.304660242225309	0.146781234816127	2.07560757072904	0.0379302606715609	0.371311085045218	FBgn0036844
Rpt6	2886.84911428641	0.236911691381865	0.114158444624153	2.07528836050505	0.0379598175481626	0.371342697455343	FBgn0020369
AnxB10	1645.79980844941	0.227486847042369	0.109641898673926	2.07481674244726	0.0380035222893722	0.371342697455343	FBgn0000084
ema	1199.51401830422	0.21783558211603	0.104993437227836	2.07475426910091	0.0380093148891809	0.371342697455343	FBgn0038427
Sprn	1255.62387550089	-0.2290786007909	0.110444820826812	-2.07414525258832	0.0380658229430796	0.371342697455343	FBgn0036218
CG11608	398.434423348795	-0.375680438448985	0.181129744898564	-2.07409577405066	0.0380704169825173	0.371342697455343	FBgn0038069
LS2	120.024379031444	-0.402068666580505	0.193857064973149	-2.07404701312379	0.0380749448536841	0.371342697455343	FBgn0034834
me31B	2188.07483182093	0.28070044897773	0.13536324891609	2.07368285871841	0.0381087742029662	0.371442637667649	FBgn0004419
CG44774	2381.21091385644	-0.215608164788338	0.104009788924202	-2.0729603147783	0.0381759730273425	0.371867502259537	FBgn0266000
Cyp4e1	798.898395526569	0.263205277915042	0.126997530648971	2.07252280079805	0.0382167121367877	0.371951250999049	FBgn0015034
CG12107	744.880461890477	0.233783795615496	0.112835427149943	2.07190065673991	0.038274706721938	0.371951250999049	FBgn0033209
CG40472	352.416320374005	0.382599212582851	0.184664429744087	2.07186198832697	0.0382783137551298	0.371951250999049	FBgn0085736
CG3632	1109.76366576085	0.283745921686159	0.136975501082016	2.07150855039591	0.0383112962388037	0.371951250999049	FBgn0030735
CG3838	469.187855980929	0.336374499411623	0.16238742086861	2.07143199647088	0.0383184433589306	0.371951250999049	FBgn0032130
CG11880	2181.87331726675	0.311775909032963	0.150529764695194	2.07119110073862	0.0383409409239791	0.371951250999049	FBgn0039637
CG30432	155.763093377579	-0.339431463559018	0.163889817132897	-2.07109550487676	0.0383498718571808	0.371951250999049	FBgn0050432
yellow-c	1955.4921129025	-0.263599672655815	0.127301082332513	-2.0706789590939	0.0383888078109714	0.372099761126529	FBgn0041713
CR33218	323.222084642973	-0.309862551882914	0.149755561589434	-2.06912216544201	0.0385346242325313	0.373283435600615	FBgn0053218
CG13117	615.382641629836	0.228723450138646	0.11058450879977	2.06831366003339	0.0386105380870432	0.373788927725272	FBgn0032140
CG31775	2.60092906905313	2.08702334560534	1.00984991271675	2.06666685744491	0.0387655561885622	0.374735416518501	FBgn0028537
Capa	242.27567133258	0.31010533963262	0.15005430499775	2.06662074531796	0.0387699044509734	0.374735416518501	FBgn0039722
snoRNA:Psi28S-291	18.8241181268034	-1.76809896898224	0.855603681878073	-2.06649294110237	0.0387819582464025	0.374735416518501	FBgn0065064
Nox	65.540321779837	0.537575922443574	0.26016795502831	2.06626493406953	0.0388034705315012	0.374735416518501	FBgn0085428
CG42825	3961.77040495275	-0.587753724897321	0.284528238340047	-2.06571315496243	0.0388555724160922	0.374815933199567	FBgn0262007
GstE11	711.668297780338	0.30565659183827	0.147969521525415	2.06567263776528	0.0388594006040819	0.374815933199567	FBgn0034354
CG12290	1166.55545575333	-0.257521298513352	0.124688988677091	-2.06530906414084	0.0388937664856481	0.374917818797701	FBgn0039419
rumi	178.85137724188	0.370101655053674	0.179223097035499	2.06503325283107	0.0389198540743477	0.37493982967893	FBgn0086253
CG3106	501.32667602239	-0.406747451557135	0.19702055109653	-2.06449250747375	0.0389710435670664	0.375203488523755	FBgn0030148
dwg	225.540728118427	0.329356364508383	0.159574661663661	2.06396404714036	0.0390211253457147	0.375456166964174	FBgn0000520
CG10910	1152.34758616352	0.312330499966319	0.151349174504523	2.06364191274122	0.0390516805840501	0.375520769767627	FBgn0034289
CG18557	37.1927948433304	0.824525395619721	0.399683280597602	2.06294692734432	0.0391176708743609	0.375908808210065	FBgn0031470
PK1-R	115.617754294748	-0.452524353092121	0.219385467850845	-2.06269064913534	0.0391420289048147	0.375908808210065	FBgn0038201
nompA	64.717251027813	0.495694052672823	0.240340766177547	2.06246347865363	0.0391636311518454	0.375908808210065	FBgn0016047
CG44038	6.56403360417981	-1.39105789245525	0.674598016062708	-2.06205452630021	0.0392025450407173	0.375930382642965	FBgn0264830
CG33340	9284.00881070697	-0.232295435666726	0.112658772857968	-2.06193827407997	0.0392136130202776	0.375930382642965	FBgn0053340
CG7337	3464.45421708292	0.310108038077638	0.150478905118454	2.0608073791707	0.039321420216193	0.376734604516579	FBgn0031374
Mur82C	402.069231342364	-0.313345709653449	0.1520691583447	-2.0605474053008	0.0393462388348709	0.376743226679666	FBgn0037260
Fit1	2524.44752793601	0.220375505992766	0.106971678577289	2.06012945598064	0.0393861665871569	0.376896421576129	FBgn0035498
CG2938	811.015481547532	0.26044818967261	0.126442698391602	2.05981201750364	0.0394165152654935	0.376957821461316	FBgn0029685
CG8281	244.09302155548	0.383174690015265	0.186082374194061	2.05916703113246	0.0394782402842915	0.37731903077541	FBgn0035824
Taf12	387.272249529591	0.272587393588445	0.132506212287033	2.05716689718646	0.0396701745583656	0.378630266565002	FBgn0011290
iPLA2-VIA	2072.39552084657	0.219082189842272	0.106497886080599	2.05715059617678	0.0396717420625172	0.378630266565002	FBgn0036053
CR43837	9.67876702488076	1.0660101663018	0.518269847757536	2.0568631783505	0.0396993887795821	0.378630266565002	FBgn0264385
phol	450.75978070831	0.258167921304307	0.125536490786241	2.05651695126564	0.0397327140681949	0.378630266565002	FBgn0035997
CG34261	25.3962163151827	0.692383475936693	0.336685739031866	2.05646808186063	0.0397374197912931	0.378630266565002	FBgn0085290
CG12375	1143.91991344077	0.195723805733337	0.095185424629866	2.05623714444118	0.0397596635704726	0.378630266565002	FBgn0031987
CycA	588.801392048059	0.587135131121448	0.285576000481686	2.0559680439922	0.039785596522635	0.378648296572824	FBgn0000404
klar	2666.42956313817	0.193261454042438	0.0940942700139559	2.05391310240012	0.0399841029618361	0.379828789826191	FBgn0001316
Rpn12	1412.52181836933	0.217342732662716	0.105832223412748	2.05365365721436	0.0400092248880931	0.379828789826191	FBgn0028693
eIF2D	865.712602143796	0.261718080959266	0.127441614807311	2.05363123619374	0.0400113965309046	0.379828789826191	FBgn0041588
CG1638	193.690258699352	-0.346461241864374	0.168711039282317	-2.05357778209531	0.0400165743617884	0.379828789826191	FBgn0039855
S-Lap2	8015.32021205581	-0.224998811520048	0.109575865980724	-2.05336101618973	0.0400375772163953	0.379828789826191	FBgn0052351
CR44741	9.86186806280741	-1.04543316687004	0.509175501439936	-2.05318826988647	0.0400543216241066	0.379828789826191	FBgn0265954
CG5804	1257.04670413872	-0.246247629394802	0.119978589878031	-2.0524297680539	0.040127914005378	0.380014934203104	FBgn0035926
Obp83b	175.514496534351	-1.18832495169944	0.578996545965494	-2.05238694423967	0.0401320723329709	0.380014934203104	FBgn0010403
CG31286	744.509852601707	-0.273918076382722	0.133472721474564	-2.05224013833361	0.0401463304243518	0.380014934203104	FBgn0051286
CG9413	1797.1860521279	-0.209924952639137	0.102308835395424	-2.05187510763636	0.0401818015808513	0.380053905172134	FBgn0030574
CG15739	905.390088532649	0.294050232588518	0.143320199575396	2.05170124978669	0.0401987052261301	0.380053905172134	FBgn0030347
dnr1	1184.53205347293	0.277710610222732	0.135477799422019	2.04986065176371	0.0403780309172697	0.381309822003558	FBgn0260866
CG3847	648.69757431361	0.220018145444091	0.10733788618458	2.04977155098568	0.0403867290092607	0.381309822003558	FBgn0029867
Sfp23F	383.289666250185	-0.351682564422977	0.171586542336419	-2.04959293213948	0.0404041707144904	0.381309822003558	FBgn0259949
c12.2	1061.34815235478	0.285840778427583	0.139550922434691	2.04829013983304	0.0405315785612253	0.382283170010694	FBgn0040234
CG17904	663.767916691843	0.237795905545116	0.116154105840777	2.04724494088125	0.0406340409071044	0.383020214439139	FBgn0032597
pen	664.494764569605	0.281730283060496	0.137645148587925	2.0467868715368	0.0406790152511496	0.383214814127307	FBgn0015527
CG9525	203.04890620142	-0.353964497112644	0.172976202469979	-2.04631904307227	0.0407249913132927	0.383418612179123	FBgn0032080
CG42570	697.82090123864	-0.229988204427127	0.112442081928816	-2.04539261886601	0.0408161660598156	0.383840223161833	FBgn0260776
CG9459	785.371321674709	-0.29392867448102	0.143704486426975	-2.04536881059997	0.0408185114466428	0.383840223161833	FBgn0037764
Mst77Y-7	28.6783102078865	0.648029305710595	0.317111172939387	2.04353980878012	0.0409990308052187	0.385307717310859	FBgn0267492
CG44245	2083.80177048573	0.21581680363973	0.105634725146843	2.04304790247451	0.0410476963875419	0.385327824822872	FBgn0265180
CG10420	796.63172620342	-0.324638216682021	0.158900861428388	-2.04302364231251	0.0410500977749209	0.385327824822872	FBgn0039296
CG10383	3863.49477507481	0.688185820181595	0.336901220544161	2.0426931640973	0.0410828219523787	0.385405317791493	FBgn0032699
ord	256.103693756949	-0.300764702713174	0.14728522628198	-2.04205615393735	0.0411459614913995	0.385699940834901	FBgn0003009
CG33669	89.0653872202925	-0.442772662962224	0.216873637915639	-2.04161587926356	0.0411896489164485	0.385699940834901	FBgn0053669
CG6300	60.8466568996005	0.566716434063347	0.277612534496652	2.04139353826685	0.0412117262210676	0.385699940834901	FBgn0038730
CG18109	1060.21012997769	-0.269790846656323	0.132160429375607	-2.04138899919554	0.0412121770316258	0.385699940834901	FBgn0028901
nonA-l	521.497712566736	-0.224942799340601	0.110211675980785	-2.04100697443181	0.0412501338626753	0.385825925457838	FBgn0015520
Prosalpha2	2857.17881579052	0.197508055404442	0.096799805826222	2.04037656603376	0.0413128340922707	0.386183056253623	FBgn0086134
CG11600	58.2069514731128	-0.602497166004047	0.295349620774006	-2.03994562249688	0.0413557420414001	0.386234592942733	FBgn0038068
CG13024	44.1161153044521	-0.568976702709624	0.278933570157229	-2.03982870326044	0.0413673898986979	0.386234592942733	FBgn0036665
Asph	2035.76004782229	0.174701810913006	0.0856672384941041	2.03930713752411	0.0414193837439546	0.386423157119643	FBgn0034075
S-Lap7	15148.6612100813	-0.253926756006345	0.12453643686627	-2.0389755993984	0.0414524628787271	0.386423157119643	FBgn0033868
Dip-C	1514.15791282331	0.219677556035023	0.107743796229965	2.03888821186651	0.0414611856727952	0.386423157119643	FBgn0000455
CG45603	366.182627788937	0.304583764764555	0.149449173484726	2.03804248402674	0.0415456843482753	0.386838703775192	FBgn0267163
CG10734	2126.89235701616	-0.211757328568422	0.103907006718317	-2.03795042563854	0.0415548909140768	0.386838703775192	FBgn0034082
ppk16	3.10594825098448	1.66055092982864	0.81537037751528	2.0365602867361	0.0416941259148759	0.387545529372811	FBgn0065108
conu	890.430201946211	0.190068879030684	0.0933329606759234	2.03646040642226	0.0417041450227826	0.387545529372811	FBgn0039994
Acp33A	4491.19959707694	-0.359393352369147	0.176485869005801	-2.036385997325	0.0417116104087173	0.387545529372811	FBgn0267327
mip40	525.026664424763	0.275489172548061	0.13530492580173	2.03606166527707	0.0417441635133933	0.387545529372811	FBgn0034430
PSR	1160.12976118517	0.280219709585315	0.137656011882296	2.03565180883578	0.0417853314327907	0.387545529372811	FBgn0038948
CG43094	12.5336667113053	-0.84593201317433	0.415573532438446	-2.03557721352148	0.0417928278344246	0.387545529372811	FBgn0262540
mnb	1021.58643447216	0.317281350297386	0.155875789049501	2.03547550413122	0.041803050879589	0.387545529372811	FBgn0259168
CG11263	8.07794804032748	1.57898658028384	0.776001117119886	2.03477359174974	0.0418736594359854	0.387718029450956	FBgn0036330
Gtp-bp	2558.817034345	0.223754047477538	0.10997135832576	2.03465748613132	0.0418853487520452	0.387718029450956	FBgn0010391
CG2004	1093.25805788171	0.233762196519716	0.114902550409424	2.03443871077507	0.041907382187741	0.387718029450956	FBgn0030060
CR32657	1583.90424609594	-0.252359009257048	0.124051263652243	-2.03431228209407	0.0419201196212925	0.387718029450956	FBgn0052657
CG31601	606.797823392605	-0.252738745204503	0.12427157427029	-2.0337615153631	0.0419756464885342	0.388003760470013	FBgn0051601
CR43460	1.97095092721797	3.03205148477651	1.49134609458324	2.03309714343928	0.0420427095508347	0.388225335421215	FBgn0263414
CG11699	403.434173487398	0.254013667199453	0.124949689597264	2.03292755682855	0.0420598424889658	0.388225335421215	FBgn0030311
Fmo-1	251.058249549912	0.299028592631411	0.147102418544098	2.03279181668769	0.042073560254207	0.388225335421215	FBgn0034943
CR45630	3.08803582699503	1.79874337152678	0.885008741373071	2.03245831079145	0.0421072801108619	0.388308998258891	FBgn0267190
CG2991	1849.73886747743	-0.211338395717263	0.104070010693783	-2.03073291055103	0.0422820959371655	0.389550273169087	FBgn0031474
fbl	5111.45911365379	-0.190579016532099	0.093860854658204	-2.03044194756266	0.0423116364334153	0.389550273169087	FBgn0011205
nAChRbeta1	466.377182337004	-0.241715631219891	0.119048385412663	-2.03039823162675	0.0423160762740339	0.389550273169087	FBgn0000038
CG10189	325.631544188711	0.281222984240953	0.138587532216944	2.02920839805942	0.0424370685610467	0.390435903566032	FBgn0032793
RpL27	8770.22680473288	-0.160497749127337	0.0791083006897349	-2.02883575715795	0.0424750219422054	0.390556958909327	FBgn0039359
aru	1279.31432287519	0.171546438552024	0.0845715246031314	2.02841842283251	0.0425175614132366	0.390720017397836	FBgn0029095
CG14744	99.5331959938542	-0.43297211253791	0.213499730274599	-2.02797498610903	0.0425628010152088	0.390722475079081	FBgn0033324
CG33296	207.218390815021	-0.415978857269311	0.205124907991871	-2.02792952519348	0.0425674412567902	0.390722475079081	FBgn0053296
CG17760	13.4827103646175	0.865839515791803	0.427144860859867	2.02703952483197	0.0426583707011746	0.391329060520793	FBgn0033756
CG14607	108.364128696494	-0.379840075859735	0.187441919046253	-2.02644145873265	0.0427195660670087	0.391662331269763	FBgn0037488
CG34332	15.2040331139871	-0.780896033722877	0.385454809742772	-2.02590813238002	0.0427741997208573	0.391935090054231	FBgn0085361
bam	26.7810166767158	0.710534286407767	0.35081206389556	2.02539866650452	0.0428264442775641	0.392185653381345	FBgn0000158
CG31759	197.480123715132	-0.301929743611268	0.149104609231523	-2.02495244893768	0.0428722471728235	0.392376969912343	FBgn0051759
CG11284	1446.69729028527	0.183165559427776	0.090474032695625	2.02450972915053	0.0429177319506379	0.392533427284535	FBgn0030056
CG8888	446.283523812191	0.236022371058045	0.116594500478938	2.02430106127246	0.0429391845096346	0.392533427284535	FBgn0033679
CR44430	3.03026839523021	-1.83825791764845	0.908297919018049	-2.02384909087513	0.0429856813983942	0.392730549713519	FBgn0265612
RpS7	15200.1688722273	-0.187592718749113	0.0927225858704569	-2.02316099133818	0.0430565520130643	0.39315000043929	FBgn0039757
DhpD	820.469012213674	-0.30871577584594	0.152668408098433	-2.02213267100352	0.043162647625195	0.393868272126103	FBgn0261436
CG15735	782.122235850763	0.240570579560769	0.118981602335038	2.02191410133603	0.0431852267133376	0.393868272126103	FBgn0030364
CG11796	6199.63706580719	0.322896280068415	0.159761862970271	2.02110988232842	0.0432683915808833	0.394398400341721	FBgn0036992
CG12699	4050.64126317104	-0.222560043639762	0.110143817652974	-2.02063128355487	0.0433179480263907	0.39462174630635	FBgn0046294
Spn47C	677.048830226596	-0.230378093566744	0.114050139467648	-2.01997204599731	0.0433862872062844	0.394689037111402	FBgn0033574
Cyp313b1	177.636124252447	0.39461286334637	0.195363413772848	2.01989131806016	0.0433946620410561	0.394689037111402	FBgn0037601
Teh4	57.0109891435222	-0.522594767540068	0.258731419055363	-2.01983496804554	0.0434005086836993	0.394689037111402	FBgn0035504
CR45420	5.91465965559549	-1.2688481190994	0.628314761155668	-2.01944661743358	0.0434408204249035	0.394793345509004	FBgn0266969
CR45791	1.8806479286221	2.35389312467391	1.16573125793227	2.01924166368255	0.0434621078733168	0.394793345509004	FBgn0267441
Arc2	301.434244359459	0.275117251839914	0.136282454293648	2.01872833348832	0.0435154634104125	0.395050181082079	FBgn0033928
dsf	6.30520258257916	-1.2472593997451	0.617988595928611	-2.01825633670622	0.0435645715693326	0.395268183633962	FBgn0015381
CG4880	436.013434645319	-0.271017075886602	0.134313204641122	-2.01779919264636	0.043612179017127	0.395472326827155	FBgn0030803
Gr22f	2.09052999003225	-2.48092397412904	1.22983010245413	-2.01729000548802	0.0436652580093347	0.395725822154793	FBgn0041249
SNF4Agamma	4651.84927063758	0.22660057655532	0.112379883645577	2.01638023821035	0.0437602303432043	0.396302132575864	FBgn0264357
E5	32.1036686829788	0.588054737588003	0.291665026915781	2.01619900680724	0.0437791702547142	0.396302132575864	FBgn0008646
CG8038	165.550789576851	0.323313104957552	0.16038585324536	2.0158455276161	0.0438161311470852	0.396408892416852	FBgn0035831
CG12674	248.62007968571	-0.375522695235078	0.186359656564285	-2.01504285937306	0.0439001585157058	0.396941100333457	FBgn0031388
CR17438	220.93796102881	-0.330399930801364	0.164023724146457	-2.01434233078594	0.0439736045388995	0.397377076931845	FBgn0030116
CG13423	88.3329235754606	-0.447381314143829	0.222160651503774	-2.01377386641409	0.0440332806813756	0.397688190374052	FBgn0034513
Orc1	48.0553385289626	0.741600392254257	0.368319990130247	2.01346766976185	0.0440654528551476	0.397750686487925	FBgn0286788
CG34308	376.144988865434	-0.323320834268869	0.160602457419281	-2.01317488825705	0.0440962340511901	0.397800562737856	FBgn0085337
CG33521	1645.28971186711	-0.221093051417697	0.109841884021033	-2.0128301092811	0.0441325052024706	0.397899879475738	FBgn0250819
CG4318	41.2400209307485	-0.521736215422156	0.259281320971861	-2.0122398847188	0.0441946559728345	0.39810993423878	FBgn0030455
CG1529	291.982693072709	0.311136733281803	0.154654072778241	2.01182372822436	0.044238521732439	0.39810993423878	FBgn0031144
Iris	3644.06177357665	0.272009691502826	0.135209421518411	2.01176581075593	0.0442446295443288	0.39810993423878	FBgn0031305
CR44111	1.23211989595779	3.55395305450878	1.76679893327529	2.011520941956	0.0442704605792973	0.39810993423878	FBgn0264942
CG14070	261.540329309304	-0.331059833852182	0.164590934423196	-2.01140989333569	0.0442821792131511	0.39810993423878	FBgn0032313
Smyd4	78.747655217392	0.486305726468623	0.241858893054006	2.01070020757944	0.044357132102824	0.398254910309205	FBgn0036282
CR45640	0.73065514131481	-5.42217387488201	2.69678544058433	-2.01060632903267	0.0443670550230638	0.398254910309205	FBgn0267200
CG2064	1303.32017831502	0.293991535613175	0.146225223953474	2.01053913726073	0.0443741583132915	0.398254910309205	FBgn0033205
NELF-B	199.033672412053	0.345383218100834	0.17182331559551	2.01010681759804	0.0444198846628618	0.398409511409805	FBgn0027553
CG42824	93.1850983404248	-0.531078556952014	0.264245971334946	-2.00978866118206	0.0444535613842493	0.398409511409805	FBgn0262006
CG42535	114.708070047547	-0.441074099248176	0.21947744559262	-2.00965569859451	0.0444676417992029	0.398409511409805	FBgn0260643
CG44257	1.39884122129191	3.91991789818505	1.95077036216291	2.00942047009514	0.0444925611434098	0.398409511409805	FBgn0265197
CG8012	873.617077340378	-0.26880518317634	0.133793661289423	-2.0091025283691	0.0445262615832367	0.398484742157705	FBgn0040832
CG15599	119.921144968063	-0.417000406146276	0.207758122104938	-2.00714370115288	0.0447343641617857	0.399792493617765	FBgn0030667
CG10205	644.205085162122	-0.257791883262084	0.128437405238404	-2.0071402313335	0.0447347335163384	0.399792493617765	FBgn0033970
CG31694	3192.97087551001	0.179944311746575	0.0896578781682258	2.00701059876684	0.0447485344580103	0.399792493617765	FBgn0051694
CG7200	284.786740477515	-0.307874093174486	0.153516151379225	-2.00548339968449	0.0449113936707277	0.400982125816564	FBgn0032671
CG18171	1189.63581363454	0.199521445577968	0.0994978077127716	2.00528484159111	0.0449326044102746	0.400982125816564	FBgn0035262
ATPsynC	16318.8822535853	-0.147810202991437	0.0737209651705625	-2.00499549415095	0.0449635287415084	0.401030884035957	FBgn0039830
ImpL3	1368.13773200812	-0.311091941210855	0.155246635461393	-2.00385625289907	0.0450854609254179	0.401890829109371	FBgn0001258
Ssl	185.756721759156	-0.323676775399129	0.161701951926395	-2.00168749692313	0.0453183519515528	0.403733960748486	FBgn0015300
CG11905	40.8997791612268	0.626038944898794	0.312792084046247	2.00145392683989	0.0453434941631688	0.403733960748486	FBgn0036678
RpL29	5522.84570833671	-0.231345945411245	0.115621856325661	-2.00088419926103	0.0454048707348299	0.404052044601303	FBgn0016726
Gadd45	332.692647992324	0.38595409315028	0.192968012172971	2.00009363626714	0.0454901538179451	0.404582390054463	FBgn0033153
CG1663	207.292128881128	-0.297442737352016	0.148794422696332	-1.99901805431951	0.0456064004582422	0.405308942587292	FBgn0033449
CR45034	14.0750953672906	-0.824296225400374	0.412382801770363	-1.99886179021449	0.0456233099617338	0.405308942587292	FBgn0266394
CG34212	1460.38512875218	-0.24021982384857	0.120207760685737	-1.99837200591885	0.045676344268725	0.40553713183172	FBgn0085241
CG15161	7.05792331691926	1.12763371456002	0.564456982942104	1.99773188858872	0.0457457350756972	0.40553713183172	FBgn0032692
CG8607	52.0591538981713	0.566979473945193	0.28384520361656	1.9974953485954	0.04577139924602	0.40553713183172	FBgn0035760
CG6435	284.886796791952	-0.299141746214066	0.149779210130421	-1.99721807822052	0.0458014980323409	0.40553713183172	FBgn0034165
CG14718	5263.82225727124	-0.226817630619073	0.113572425283662	-1.99711884335099	0.045812274417471	0.40553713183172	FBgn0037939
row	768.050415527297	0.213150353794216	0.106735550198086	1.99699494122286	0.0458257325355477	0.40553713183172	FBgn0033998
Ugt37a1	3.54719381804167	2.52029843222227	1.26206578326866	1.99696280941463	0.0458292232023657	0.40553713183172	FBgn0026756
CG5048	1576.37479183437	-0.323320266566416	0.161949998155347	-1.99642031645025	0.0458881912187463	0.4056652169014	FBgn0036437
CG13285	180.858969507969	-0.327822618261805	0.164236030209571	-1.9960456779398	0.045928951053907	0.4056652169014	FBgn0035611
CG43386	20.0443104643329	-0.820727595894737	0.411253988038794	-1.99567085004733	0.0459697620079585	0.4056652169014	FBgn0263216
Sfp77F	1180.32930571603	-0.319374472750305	0.160036627363129	-1.99563361220824	0.0459738181008085	0.4056652169014	FBgn0259972
Tcp-1zeta	1589.90734488643	0.20378776320301	0.102121542834183	1.99554136715213	0.045983867095744	0.4056652169014	FBgn0027329
CG8235	370.030065776741	0.302833691189047	0.151777277747199	1.99525051235566	0.046015564358891	0.4056652169014	FBgn0033351
CG31221	1850.87118771341	-0.319338018896263	0.160055278934429	-1.99517329901432	0.0460239821346455	0.4056652169014	FBgn0051221
mthl10	997.01321349356	0.284360075586547	0.142566973893337	1.99457186907323	0.0460895942545778	0.406016330594997	FBgn0035132
CG3876	210.569571034634	0.341164238988452	0.171077877520017	1.99420430001847	0.0461297324326632	0.406073212016153	FBgn0031284
CG12860	12410.6045913563	-0.21031875765588	0.105484151641592	-1.99384224438273	0.0461692973242322	0.406073212016153	FBgn0033954
DNApol-eta	72.0634474135204	0.453239620044659	0.227411722757453	1.9930354273252	0.0462575678698216	0.406073212016153	FBgn0037141
CG32758	679.72371370289	0.271525551977267	0.136244539204266	1.9929279629342	0.0462693358250221	0.406073212016153	FBgn0052758
Hip14	1750.92588315667	0.172803322356623	0.0867145199137889	1.99278416727006	0.0462850862019136	0.406073212016153	FBgn0259824
CG9090	4729.65759026424	-0.171194666614381	0.0859106942754886	-1.99270496016961	0.0462937639247399	0.406073212016153	FBgn0034497
ATPsynCF6	3376.82834820582	-0.204889780442064	0.102831685756488	-1.9924771137882	0.0463187338165016	0.406073212016153	FBgn0016119
CG31055	867.464576029732	-0.22320270152512	0.112036285650686	-1.99223582100031	0.0463451896740611	0.406073212016153	FBgn0051055
CG12517	1.58060240040383	2.84771387141527	1.42956520121164	1.99201398369355	0.0463695236144815	0.406073212016153	FBgn0032311
deltaTry	0.633016813517965	4.8818603787146	2.45082179566865	1.99192792692735	0.0463789663116417	0.406073212016153	FBgn0010358
RpS30	9029.80046497974	-0.17554004961579	0.0881259749405936	-1.99192178848657	0.0463796399223579	0.406073212016153	FBgn0038834
CR44606	41.1199143705711	-0.59148000585009	0.296974617713304	-1.99168538511631	0.046405588257005	0.406074678131159	FBgn0265817
CG17207	122.738794969358	-0.352554242740336	0.177137308265105	-1.99028790825195	0.0465592292435774	0.40719290383986	FBgn0038051
LManII	8140.46544915688	-0.252830815808307	0.127049621895041	-1.99001627897151	0.0465891422737048	0.407213268032427	FBgn0027611
Pabp2	962.877420467947	-0.306953043933134	0.154281939691147	-1.98955914443139	0.0466395204892491	0.407213268032427	FBgn0005648
CG12607	0.900724124734272	-5.2113104148381	2.61942015507567	-1.98949008036764	0.0466471356347277	0.407213268032427	FBgn0035545
CG9168	397.915926528724	-0.326459514693253	0.164105393482954	-1.98932836858383	0.046664970401786	0.407213268032427	FBgn0035216
Rcc1	923.459638344621	0.218200027541666	0.109710450254641	1.98887186257296	0.0467153482170763	0.407427159339517	FBgn0002638
CG13437	3.72386031098999	2.03634533509347	1.02419397143819	1.98824186812387	0.0467849465420954	0.407808352509432	FBgn0034541
jeb	736.764724004978	-0.27032965725477	0.13598681924635	-1.9879107310029	0.0468215637220063	0.407901797668873	FBgn0086677
CG8915	153.808219246918	0.335802197744436	0.169024828973053	1.98670337242567	0.0469552778871826	0.408840564953573	FBgn0030833
CG12118	1635.45909474181	0.176613322971782	0.0889336074688611	1.98590080846119	0.0470443389548045	0.408906947100234	FBgn0030101
CG32109	210.472233385762	-0.287097911270944	0.144568334418399	-1.98589762015275	0.0470446930467419	0.408906947100234	FBgn0052109
CG43218	24.0892353729372	-0.881617359628327	0.443969236883995	-1.98576226996261	0.0470597270389599	0.408906947100234	FBgn0262854
CR43751	1.93745152358297	2.40767763309374	1.21250879814755	1.98569910319178	0.0470667446570201	0.408906947100234	FBgn0265017
CG2941	131.156698706471	0.348402773556487	0.175486540526784	1.98535324994518	0.0471051834085599	0.408917658856202	FBgn0029686
CG32241	0.753454812262471	-5.08317482849465	2.56050842355563	-1.98522089665143	0.0471199003761035	0.408917658856202	FBgn0052241
mthl1	569.248600012518	-0.252263512003409	0.127136599431895	-1.98419269612872	0.0472343624723452	0.409490974658073	FBgn0030766
sol	945.982506412133	0.266654799818413	0.134391754523621	1.9841604179038	0.047237959555185	0.409490974658073	FBgn0003464
CG13366	742.833254784779	0.259891891530425	0.131000015596646	1.98390733273378	0.047266171332286	0.409510156575818	FBgn0025633
CG42326	76.039678398176	-0.533845408980952	0.269260469565158	-1.98263566071576	0.0474081410519881	0.410514364876232	FBgn0259226
mbt	597.769646505575	0.218156815673399	0.110087221040505	1.98167247398435	0.0475159099052719	0.411221481823043	FBgn0025743
Vmat	1132.56759297309	-0.258641076045832	0.130688548114833	-1.97906457586912	0.0478087362004909	0.413307499720169	FBgn0260964
Mst84Dc	2935.27719727275	-0.27897090632733	0.140961428500546	-1.97905845091695	0.0478094257183765	0.413307499720169	FBgn0004174
CG5390	1875.83325997159	-0.173835819388724	0.0878576393641703	-1.97860790076744	0.0478601694296083	0.413513302219635	FBgn0032213
ACC	26714.8679316537	-0.253598164691055	0.12818647276058	-1.97835355969824	0.0478888348580763	0.413513302219635	FBgn0033246
CR44645	8.15334415931808	-1.21445033988814	0.613952990374313	-1.97808359748801	0.0479192766461118	0.413513302219635	FBgn0265856
CG16903	1018.55897466748	0.214638335860407	0.10851919870745	1.97788353044364	0.0479418473255682	0.413513302219635	FBgn0040394
gce	1076.04035401129	0.396814664768548	0.200646260069683	1.97768283660376	0.0479644976925448	0.413513302219635	FBgn0261703
CTCF	460.10148811279	-0.253027671144027	0.127976758928687	-1.97713767141909	0.0480260705942851	0.413817635629423	FBgn0035769
Tre1	284.649730778191	0.298500505276234	0.151061369477624	1.97602144286431	0.0481523486599288	0.414522474545846	FBgn0046687
CG3529	1097.59018446351	0.221809495057243	0.112254642042796	1.97594942196404	0.048160505899238	0.414522474545846	FBgn0035995
dl	1561.12858295674	0.23213625139303	0.117529907298657	1.97512494248077	0.0482539709341554	0.414991836415398	FBgn0260632
Dyb	813.569546832777	0.254960333559539	0.12909750368743	1.97494394761379	0.0482745093441928	0.414991836415398	FBgn0033739
CG15096	6266.58709086915	-0.536467993219528	0.271669535989749	-1.97470795267884	0.0483012999214309	0.414991836415398	FBgn0034394
CG12576	3241.59023018296	0.28374749416608	0.143723240070639	1.97426313257772	0.0483518306695942	0.414991836415398	FBgn0031190
Gpdh	8291.908528374	-0.192825537008795	0.0976822859096807	-1.97400721341724	0.0483809227338173	0.414991836415398	FBgn0001128
CG14502	153.176533208011	0.38375221785875	0.194404285065109	1.97399053076544	0.0483828196741538	0.414991836415398	FBgn0034321
CG31161	1482.86592153554	-0.179110816827164	0.090742127146127	-1.9738441500135	0.0483994669224231	0.414991836415398	FBgn0051161
Flo1	854.261774769104	0.215415257424901	0.109206636567844	1.97254731209559	0.0485471608924928	0.416031736244643	FBgn0024754
Hydr2	2200.72166531787	-0.152691625268004	0.0774333724281596	-1.97190979134567	0.0486199053553754	0.416428564030733	FBgn0014906
WDY	18.930895301304	-0.753831056397938	0.382385828302771	-1.97138858347297	0.0486794458921568	0.416711930569219	FBgn0267449
CG5919	483.490142181214	0.231299937285956	0.117398029101091	1.97021993518124	0.0488131697820387	0.417629678021125	FBgn0038876
Hsc70-5	7615.49356609331	0.151279083527485	0.0768108979786182	1.96950025984068	0.0488956727693121	0.417966168734674	FBgn0001220
ERR	928.945516747354	0.229298181810051	0.116429650376446	1.96941398577315	0.0489055710099679	0.417966168734674	FBgn0035849
dnd	103.533490464388	-0.375919916687934	0.190907032841285	-1.96912555338107	0.0489386751271308	0.418022273279521	FBgn0038916
betaNACtes4	63.050565356785	-0.506378523517195	0.257212286642845	-1.9687182526406	0.0489854540983878	0.418195060977619	FBgn0030566
Rip11	1970.3206035089	0.221386097730675	0.112505060722257	1.96778790491224	0.0490924464206867	0.41880648945312	FBgn0027335
cep290	276.083898566127	-0.322704672762812	0.164006516269049	-1.96763323862951	0.0491102524296815	0.41880648945312	FBgn0035168
CG14354	333.711535732791	-0.302619108452873	0.15381898545402	-1.96737163204949	0.0491403823139253	0.418836667655106	FBgn0039376
betaNACtes1	30.8376775701405	-0.640311312479478	0.325517624100016	-1.96705574467679	0.0491767845260694	0.418920245035219	FBgn0030538
CG11275	730.833043256095	0.258067524792212	0.131232973616863	1.96648386209433	0.0492427446681406	0.419255389874531	FBgn0034706
CG43202	61.5138177583167	-0.767627466917213	0.390500126337869	-1.96575472104469	0.0493269504320189	0.419675695154655	FBgn0262838
CR46108	212.820285092841	-0.300320461594895	0.152788567779052	-1.96559510937487	0.0493453994937732	0.419675695154655	FBgn0267777
GstD11	33.4017711095684	-0.63111762673251	0.321126738462817	-1.96532256938046	0.0493769150037029	0.419717101037951	FBgn0038029
CG12713	119.488098772642	-0.441812971328216	0.224918744928094	-1.96432258889521	0.0494926937079218	0.420474335810936	FBgn0036536
VhaSFD	5488.75843685948	0.154383760452729	0.0786304325664735	1.96340978185786	0.049598578121123	0.421146740693158	FBgn0027779
CG7970	1631.47968752729	0.157865924742593	0.0804256959022012	1.9628791889418	0.0496602134752392	0.421237673391162	FBgn0035252
HmgD	773.292518076217	0.24078648402325	0.122671424870601	1.96285715501586	0.0496627743944757	0.421237673391162	FBgn0004362
Usp47	7396.55647862853	0.189550169645033	0.0967339286978356	1.95950037589318	0.0500542159055967	0.424115167035447	FBgn0016756
CG13168	1268.33567684409	-0.217579096064094	0.111039478643626	-1.95947512291912	0.0500571704854548	0.424115167035447	FBgn0033705
Pex11	354.141839331268	0.238898297717871	0.121933165005433	1.95925610318755	0.050082801770423	0.424115167035447	FBgn0034058
Hs3st-B	27.3682521304806	0.71306330776231	0.364018785901268	1.95886403498888	0.0501287119233496	0.424275841754261	FBgn0031005
Fili	82.9429426521282	-0.435146452695112	0.22217456605214	-1.95857905982358	0.0501621038997627	0.424330450335748	FBgn0085397
CG6051	1981.06140676305	0.304868588442984	0.15574693108333	1.95746128878692	0.0502932588078222	0.424860572393843	FBgn0039492
c11.1	1813.96777974647	0.302653263065886	0.154623421555776	1.95735717151177	0.0503054901429378	0.424860572393843	FBgn0040236
CG18812	5413.20353152076	0.227837645140431	0.116413102469467	1.95714778068206	0.0503300961974056	0.424860572393843	FBgn0042135
CG5945	3693.17679175004	-0.270748173653014	0.138343775717074	-1.95706797974576	0.0503394764646949	0.424860572393843	FBgn0032494
Ama	5.10615957998855	1.39187915334322	0.711287907688962	1.95684354857875	0.0503658652672954	0.424860572393843	FBgn0000071
CG30415	3665.25621104747	-0.189126553380583	0.0966744343332139	-1.95632438591477	0.0504269532717704	0.424860572393843	FBgn0250838
Gr66a	12.8359581124475	0.826940927827273	0.422722247706374	1.95622759936135	0.050438348661256	0.424860572393843	FBgn0035870
CG15638	265.467469879389	0.392754338163265	0.20077321771981	1.9562088142223	0.0504405606232294	0.424860572393843	FBgn0028943
Osbp	2604.66356545352	0.171831157947505	0.0878612134657664	1.95571118551027	0.0504991863226285	0.425033977589765	FBgn0020626
chinmo	690.171117260472	-0.243780431479057	0.124659141677345	-1.95557604680156	0.0505151168845178	0.425033977589765	FBgn0086758
Drsl2	18.2701845827503	0.887326349961172	0.453915591420522	1.95482677117192	0.0506035201891097	0.425550478643175	FBgn0052279
Rtnl2	472.806720740216	-0.320170841911751	0.163808386106206	-1.95454487723338	0.0506368129910864	0.42560322381142	FBgn0015831
CG3544	584.009635508457	0.211692672850125	0.108340709744667	1.95395316634933	0.0507067561021789	0.425963794861557	FBgn0031279
eap	140.647628757619	0.430956857434472	0.220602980367094	1.95354050392855	0.0507555826996751	0.426121024557041	FBgn0052099
RpL21	12825.1953939021	-0.182762007760718	0.0935639533058983	-1.95333781123159	0.0507795799056293	0.426121024557041	FBgn0032987
CG31321	152.797037075031	-0.373910717580478	0.191501530966555	-1.952520774603	0.0508764069404812	0.426592450480286	FBgn0051321
CG31661	7.24430891259091	1.60072287277856	0.819957962883982	1.95220114351771	0.0509143284875342	0.426592450480286	FBgn0051661
CG10013	89.1508905280231	-0.39763627576245	0.203688476133906	-1.95217855869785	0.0509170088821623	0.426592450480286	FBgn0038012
put	1325.16271537734	0.227128159339524	0.11639260486242	1.95139682291669	0.0510098591276387	0.42703177517627	FBgn0003169
Spt5	992.99013252107	0.214541290950787	0.109950065547238	1.95126114643936	0.051025988459271	0.42703177517627	FBgn0040273
CG8565	2179.48096714851	-0.218000233598618	0.111738734750712	-1.95098176191967	0.0510592153739882	0.42703177517627	FBgn0030697
hoe1	2353.06886493044	-0.213700615863131	0.109543725497665	-1.95082479523381	0.051077891208945	0.42703177517627	FBgn0041150
Art6	35.516836462649	-0.553101512512068	0.283663914619546	-1.94984798561317	0.051194240234292	0.427777441872856	FBgn0038189
CG31465	264.711587183919	-0.292617964706912	0.150133037423215	-1.94905778054727	0.051288524840863	0.428338046006592	FBgn0051465
CG42822	99.3680202884653	-0.433838861622198	0.222619010549282	-1.948795210938	0.0513198859209841	0.428372826254065	FBgn0262004
Map60	187.120675926552	0.384091270775322	0.197174679972737	1.94797461230026	0.051418000990032	0.428964477539192	FBgn0010342
CG32642	9.85869771774473	1.25899136132139	0.646387351704581	1.94773514364308	0.0514466626941888	0.428976381204959	FBgn0052642
BHD	162.563197173376	0.304927251462689	0.15681658843005	1.94448338989792	0.0518371865195922	0.43200398141275	FBgn0261111
CR43411	194.538195918103	-0.405262207161565	0.208510645733075	-1.94360439361145	0.0519431756010025	0.432493870407913	FBgn0263330
CG3640	2416.11652052696	-0.210614684704309	0.108366501093627	-1.9435405090946	0.0519508858365673	0.432493870407913	FBgn0035042
CG8786	568.986993485091	-0.224255206465258	0.115414144223763	-1.94304786448423	0.0520103753807951	0.432760392299474	FBgn0036897
CG31267	388.093862043674	0.272290728539738	0.140192908408838	1.94225750524891	0.0521059346392955	0.433254836917305	FBgn0051267
CR44087	97.3358827694208	-0.410022414142491	0.211123059708487	-1.94210151514779	0.0521248121362639	0.433254836917305	FBgn0264896
FMRFa	209.81797080067	0.360097562280439	0.185447198427515	1.94177946786934	0.0521638035158447	0.433302218669413	FBgn0000715
Atg9	1225.56442510453	0.300795513540007	0.154921456089874	1.94160009292391	0.0521855316370946	0.433302218669413	FBgn0034110
CG18327	77.9470950126024	0.433519988940785	0.223342142101433	1.94105771916478	0.0522512767327072	0.433619525720164	FBgn0033904
hgo	1754.9471196886	0.328835009854415	0.169436720289371	1.94075410154787	0.0522881106782097	0.433696698942855	FBgn0040211
CG12986	0.636691178865136	-5.30035598794307	2.73270921768367	-1.93959750772013	0.0524286240046158	0.434633292998265	FBgn0030868
CG13476	1006.45357340924	-0.247432841905999	0.127605948119178	-1.93903846609805	0.0524966544604356	0.434831086890271	FBgn0036441
EfTuM	2049.79891272862	0.184669279864861	0.0952420076872167	1.93894778521817	0.0525076964805597	0.434831086890271	FBgn0024556
CG32655	1434.10363781253	-0.22325667938111	0.115218968675234	-1.9376729539248	0.0526631356434402	0.435889148460234	FBgn0052655
CR44648	0.751491600361078	4.77162576901393	2.46302168569144	1.93730562614775	0.052707994940677	0.436031317390023	FBgn0265859
CR45801	3.30522497363006	-1.65181632682443	0.853189075561921	-1.936049551193	0.0528616324219348	0.436813727417261	FBgn0267451
CG4404	1055.00582989709	0.294444839092902	0.15208828229143	1.93601265433907	0.0528661511326808	0.436813727417261	FBgn0030432
CG12398	3.72775547236655	2.11628975661479	1.09320817366947	1.93585248225069	0.0528857709469061	0.436813727417261	FBgn0030596
Nup93-1	521.968762948421	0.254562778298298	0.13154929677125	1.93511318225406	0.052976408226315	0.437333021998264	FBgn0027537
CG10639	1347.85203837766	0.183045035975186	0.0946131498072308	1.93466802815603	0.0530310461575537	0.437554744907087	FBgn0032729
vvl	2241.59976980175	-0.237048347227267	0.122562538377812	-1.93410115655846	0.05310069176466	0.437855340671948	FBgn0086680
CG6800	4.89773678990624	1.42758440658842	0.738253816921405	1.93373115569059	0.0531461911203305	0.437855340671948	FBgn0038902
shakB	282.842889953551	-0.284072314500201	0.146906619080061	-1.93369309210899	0.0531508736819735	0.437855340671948	FBgn0085387
sfl	778.450372593299	0.236125626935216	0.122133995682311	1.93333253052175	0.0531952468759104	0.437991810529255	FBgn0020251
CG31496	522.943362299691	-0.287978773815193	0.149045888278461	-1.93214839497729	0.053341192519472	0.438964014302091	FBgn0051496
CR45552	6.91267477220592	1.13248534547311	0.586198098907666	1.93191575950759	0.0533699042968591	0.438970946516881	FBgn0267112
arm	4423.27458818338	0.171222355403265	0.0887151002481463	1.93002493289572	0.0536037485217533	0.440484788357509	FBgn0000117
CG9205	600.090219823651	0.237659526994013	0.123141221736963	1.92997538632244	0.0536098875805565	0.440484788357509	FBgn0035181
CG17018	299.114721662942	0.486337298190448	0.252031943316737	1.92966531063585	0.0536483207850977	0.440570751139767	FBgn0039972
CG17732	12.1325484041658	0.983624520697884	0.509837492656123	1.92929028340668	0.0536948353279475	0.440722955315529	FBgn0036923
BthD	31.8219536054143	0.699429889696878	0.362690054796934	1.92845069900932	0.053799090872632	0.44123267864043	FBgn0030501
CG4839	546.455320903168	0.293871753076432	0.152411797221253	1.92814308625877	0.053837331018148	0.44123267864043	FBgn0032187
CG1698	765.094869070027	0.305338320792249	0.158362630265393	1.92809579053181	0.0538432124857062	0.44123267864043	FBgn0033443
CG10222	150.89810301312	-0.327925536327851	0.170095690554484	-1.92788856236667	0.0538689887007521	0.44123267864043	FBgn0036356
l(3)01239	595.359598130213	0.226356768862042	0.117452831729469	1.92721423169611	0.0539529370822893	0.441690598743835	FBgn0010741
CG33946	36.3284837548426	-0.602120710847542	0.312580109906617	-1.92629246636142	0.0540678655807933	0.441848243568867	FBgn0047000
Cp16	102.843361765443	0.967235851256886	0.502146533222162	1.92620238767826	0.0540791078152413	0.441848243568867	FBgn0000356
Rab35	1040.98006918746	0.18937143418965	0.0983134788745903	1.92620011373226	0.0540793916394158	0.441848243568867	FBgn0031090
CG13086	336.612869129144	-0.300313256547158	0.155912935855255	-1.92615997447422	0.0540844018538998	0.441848243568867	FBgn0032770
Prosalpha3	2731.04337739878	0.206853282757758	0.107441391417553	1.92526623146435	0.0541960599549134	0.442530917755231	FBgn0261394
RpL12	10690.558299055	-0.147033774683576	0.0764165957855688	-1.92410788745634	0.0543410616372919	0.44348500613937	FBgn0034968
CG5194	165.258122957283	-0.346817060056967	0.180270756006037	-1.92386756310797	0.0543711859848218	0.44350106185755	FBgn0035955
Mst85C	219.842817695826	0.272514026967142	0.141711011058705	1.92302648136672	0.0544767242250446	0.4441319271577	FBgn0028708
Tk	239.819004324343	-0.332583983875404	0.172978191792448	-1.92269314662777	0.0545185980502456	0.444161794184951	FBgn0037976
CG11966	0.984302613465017	-3.78046598035966	1.96638270197941	-1.92254843197824	0.0545367855979745	0.444161794184951	FBgn0286204
CR46238	4.53218480766683	-1.32665005217489	0.690146351176736	-1.92227351475942	0.0545713507742929	0.44421361552759	FBgn0267958
CG31606	9.92820099633898	-0.992823091409201	0.51666805290236	-1.92158792445568	0.0546576292434888	0.444576599180713	FBgn0051606
CR43887	2.4498219595376	-2.18317416287401	1.13642594086255	-1.92108793399857	0.0547206225181139	0.444576599180713	FBgn0264479
Ndae1	2503.77428575892	-0.213094749471256	0.110927819217615	-1.92102171460896	0.0547289699684499	0.444576599180713	FBgn0259111
Ugt35a	1857.68759057021	0.21689857083054	0.112936537615654	1.92053497840255	0.0547903593113333	0.444576599180713	FBgn0026315
scramb1	982.880788706654	0.208685115394013	0.108661072241826	1.92051404508123	0.0547930008026706	0.444576599180713	FBgn0052056
CG34402	41.4350156109761	0.51565896601699	0.268525558749245	1.92033476596738	0.0548156276602454	0.444576599180713	FBgn0085431
phr6-4	50.6247008997469	0.500981176795607	0.260886936569227	1.92029997125851	0.054820020011076	0.444576599180713	FBgn0016054
CG3088	2031.38366689632	-0.236152840643795	0.122998253039154	-1.91996906304531	0.0548618072670922	0.444576599180713	FBgn0036015
CG3698	165.942542846668	-0.345756930526629	0.180103053775143	-1.91977272610992	0.0548866133466647	0.444576599180713	FBgn0037023
CG42708	2446.26384599336	0.285783705450569	0.148870408217439	1.91968107612868	0.0548981960133634	0.444576599180713	FBgn0261625
CG14445	145.30481756569	0.412294324656834	0.214805908325801	1.91938074641549	0.0549361657756205	0.444602135342626	FBgn0029851
mv	1476.72926626433	0.325898235648859	0.16982661472194	1.91900566458595	0.0549836169653152	0.444602135342626	FBgn0265988
CG3502	2.3980116460857	-1.82605909507016	0.951637738563878	-1.91885947884525	0.0550021200147359	0.444602135342626	FBgn0046253
ort	46.5894877996675	-0.530105948450794	0.276274755942685	-1.91876361139839	0.0550142569857646	0.444602135342626	FBgn0003011
Toll-7	479.064437095059	-0.315852529052079	0.164657844213054	-1.91823554208199	0.0550811514302535	0.444914469834832	FBgn0034476
CG4619	490.255183687914	-0.273341588451361	0.142527068880081	-1.91782228175439	0.0551335494573876	0.445023888676666	FBgn0032166
CG44243	74.4517589283708	-0.454999045642298	0.237264980860552	-1.91768310684549	0.0551512050470987	0.445023888676666	FBgn0265178
Pde8	1740.21227705043	0.198012439190584	0.103269856115885	1.91742727876355	0.0551836714357843	0.445036389010658	FBgn0266377
nrv1	7707.63277138236	0.166823669969047	0.0870139051152264	1.91720702281014	0.0552116362313836	0.445036389010658	FBgn0015776
twz	241.850421743946	-0.28812090605515	0.150297556740638	-1.91700325875787	0.0552375176506785	0.445036389010658	FBgn0034636
CR44654	1.10636632209653	3.49339190445928	1.82308192415676	1.91620127333285	0.0553394813672697	0.445629944282139	FBgn0265865
CG5171	1586.35576447811	0.171936430142658	0.0897743171799258	1.91520732815002	0.0554660683054425	0.446381547615069	FBgn0031907
CG30187	22.5487353349178	0.696457414195694	0.363680856660688	1.9150235747643	0.0554894971894042	0.446381547615069	FBgn0050187
Obp18a	385.64089094066	0.242970904529977	0.126904916100939	1.91459016715096	0.0555447900970062	0.446389918745809	FBgn0030985
CG32181	1198.42085719851	-0.217119096095829	0.113403514558082	-1.91457113954459	0.0555472186363904	0.446389918745809	FBgn0052181
Cyp6t1	904.252530365967	0.283288516149534	0.147990315100624	1.91423686041155	0.0555898979222482	0.44650509034846	FBgn0031182
Gr10b	0.62902391801105	-5.28710790284512	2.76255016351839	-1.91385046058727	0.0556392657891189	0.446673840695419	FBgn0030297
CR43764	16.539393781563	-0.816308114892424	0.426833009156875	-1.91247653620998	0.0558150993733676	0.44773849858248	FBgn0264264
Twdlalpha	168.831695859352	-0.327645364416461	0.171339559444686	-1.91225753981372	0.0558431690559686	0.44773849858248	FBgn0052574
CG14044	4.28594423262762	1.52774540271441	0.798968007392379	1.9121484071691	0.0558571614319455	0.44773849858248	FBgn0031650
lbm	335.4447257692	0.290957765832131	0.152184802663421	1.91187136126612	0.0558926958221026	0.447795448572705	FBgn0016032
sle	1075.0528437684	-0.261409141182204	0.136756181566886	-1.91149780717117	0.0559406383287416	0.447951700211494	FBgn0037810
CG15014	335.992325953167	-0.293961781137257	0.15381665663714	-1.91111799959821	0.0559894185266543	0.44811449756775	FBgn0035532
CG30159	1019.06041520929	0.182783467138446	0.095656937478187	1.91082290482201	0.0560273431730868	0.448124512863728	FBgn0050159
CG42470	135.522674141734	-0.351217083248574	0.183819234074035	-1.91066557870173	0.0560475709695602	0.448124512863728	FBgn0259960
Sgf29	118.420172065915	0.351329697969404	0.183919951108414	1.91023157548747	0.0561034033349134	0.448343331267489	FBgn0050390
CG9547	817.511850567447	0.236980052055391	0.124077214824432	1.90994013196311	0.0561409220890385	0.448415651026595	FBgn0031824
CG14561	112.552557728316	-0.429491560534967	0.22491384493227	-1.90958258111813	0.0561869796536041	0.448556065141368	FBgn0037149
CG14984	300.993967733287	-0.255876260666148	0.13401204692582	-1.90935267788115	0.0562166110311102	0.448565268668195	FBgn0035480
CG8119	2.03956130401629	-2.26661596033679	1.18756562743199	-1.90862374927284	0.0563106459792917	0.448955383420462	FBgn0030664
CG5235	51.9853262023587	0.476755316811899	0.249802125845722	1.90853186376142	0.0563225088971388	0.448955383420462	FBgn0036565
CG5614	1850.57859074347	-0.205775473841847	0.107834227058154	-1.90825751206872	0.0563579415696413	0.449010590623885	FBgn0038359
CG14218	1.76882153856913	-2.45500367304966	1.2866649350071	-1.90803651071452	0.0563864975097218	0.449010981939145	FBgn0031031
CG13982	44.4522354198178	0.540754790549466	0.283536049231338	1.9071817922816	0.0564970504481154	0.449594895802572	FBgn0031811
Mtch	1993.7480686104	0.16220779654492	0.0850578829492094	1.90702837786098	0.0565169128111925	0.449594895802572	FBgn0027786
CG10000	85.6707626799112	0.415952013538913	0.218180990405643	1.90645396175704	0.0565913333373292	0.449669237121722	FBgn0039596
CG15196	333.627946824297	-0.282102924771273	0.147982756984232	-1.90632294275563	0.0566083193894771	0.449669237121722	FBgn0030296
CR45149	161.567645109137	-0.394535552323458	0.206964551890473	-1.90629529897588	0.056611903829114	0.449669237121722	FBgn0266642
Nplp2	15270.4578000033	-0.196476133157882	0.10314549174326	-1.90484460190399	0.0568002741691995	0.450774435391992	FBgn0287423
CG14275	521.928061833021	-0.229887716641802	0.120689713473461	-1.90478301775365	0.0568082822838615	0.450774435391992	FBgn0032022
CG14442	847.858793621934	0.249629191602136	0.131082673793436	1.90436450812339	0.0568627282061966	0.45097927088409	FBgn0029893
CR43652	35.8852193259297	-0.611553701376735	0.321210931985321	-1.90390064745581	0.0569231247846827	0.451231071204598	FBgn0263661
CG9297	7920.15951828567	-0.207966882399855	0.109271139473164	-1.90321875842551	0.0570120064479939	0.451708306620902	FBgn0038181
Syx17	601.719685667374	0.313215394223299	0.164629323061745	1.90254924455849	0.0570993873557575	0.452173177597052	FBgn0035540
CheB38c	69.1829831588069	0.545501993455652	0.286831242341703	1.9018220923291	0.0571944170483128	0.45261578176553	FBgn0032888
CG14085	5.94998938939961	1.2987445843609	0.682945220540834	1.90168192894359	0.0572127497616133	0.45261578176553	FBgn0036859
CG9928	901.168406841957	-0.272464424795578	0.1433233388443	-1.90104714970094	0.0572958371083405	0.45304554733608	FBgn0032472
CG12264	1381.29055985156	0.21072355670102	0.110945022489467	1.89935115584862	0.0575183210088404	0.45434512485051	FBgn0032393
CG9135	308.83815002625	0.341431419786684	0.179777115882977	1.8991928873135	0.0575391195890207	0.45434512485051	FBgn0031769
alpha4GT1	549.463510459846	-0.205481507074036	0.108202430968884	-1.89904704759478	0.0575582903935807	0.45434512485051	FBgn0031491
CG14947	2.52413993752306	1.98624635376629	1.04607017396293	1.89876970322326	0.0575947622935099	0.45434512485051	FBgn0032406
CG42691	221.047186197874	-0.302801201917461	0.159482275118463	-1.89865113030612	0.0576103609709531	0.45434512485051	FBgn0261581
Osi13	67.124490921859	-0.426912325125954	0.224886245294071	-1.89834787168821	0.0576502716704427	0.45434512485051	FBgn0037422
CG33286	484.410921170055	-0.264264525233033	0.139214233528041	-1.89825794773926	0.0576621106327325	0.45434512485051	FBgn0053286
[truncated: 15,467 more rows]
