# Supplementary material for: An integrated host-microbiome response to atrazine exposure mediates toxicity in Drosophila
Source: Commun Biol. 2021 Nov 24;4:1324. doi: 10.1038/s42003-021-02847-y (PMC8613235; doi:10.1038/s42003-021-02847-y)
Supplement: Supplementary file 8 — Supplementary Data 6 [file 42003_2021_2847_MOESM8_ESM.txt]

gene	baseMean	log2FoldChange	lfcSE	stat	pvalue	padj	FBgn
Cyp6a8	4729.68478119575	4.94749716509437	0.274004599662739	18.056255884697	7.04413877456963e-73	1.06119950638891e-68	FBgn0013772
Cyp6a2	3955.1966643784	3.1110343417767	0.182204769709306	17.0743847526062	2.30239936940817e-65	1.7342823250067e-61	FBgn0000473
CG6908	3425.04256334906	2.76583058965749	0.180497382092027	15.3233834064547	5.3365782071632e-53	2.67985168969712e-49	FBgn0037936
CG9360	1682.16262093455	2.64378363959724	0.186290551929263	14.1917215458201	1.03096356187169e-45	3.88286651489927e-42	FBgn0030332
CG2065	1606.80694579063	2.30622615978963	0.163197322402496	14.1315195974953	2.42846824620748e-45	7.31697482582314e-42	FBgn0033204
Cyp12d1-p	317.426572461038	2.01641611294772	0.160643244223965	12.5521376431895	3.86921659038755e-36	9.71495798903141e-33	FBgn0050489
Cyp6d5	13695.3715440063	2.01306779589967	0.16418014879858	12.2613349459766	1.46073427380237e-34	3.14370883354754e-31	FBgn0038194
Jheh1	6842.61268999285	1.72999698333572	0.14377441984998	12.0327175386336	2.39157055029858e-33	4.50362629253102e-30	FBgn0010053
Cyp6a21	583.481829698912	2.14774867265749	0.211039748587626	10.176986501506	2.5122085375781e-24	4.20515795762378e-21	FBgn0033981
CG1942	818.844978924225	3.10329014926315	0.314815939330428	9.85747467508616	6.36295733338756e-23	9.58579522274836e-20	FBgn0033215
Cyp4e2	7107.15481963229	1.26902309164737	0.13277420124363	9.55775353766816	1.20340407546119e-21	1.64811658152934e-18	FBgn0014469
Cyp6w1	34869.7402609227	2.00636520672016	0.213097357022671	9.41525148294874	4.71951249272314e-21	5.92495464190618e-18	FBgn0033065
Gnmt	4261.83129949185	2.10056476308981	0.225712292515414	9.30638176450386	1.32261243795531e-20	1.5327043367536e-17	FBgn0038074
CG14529	237.911186600777	2.07048422554504	0.22603504207428	9.16001433470051	5.18904240044321e-20	5.58378026876264e-17	FBgn0039609
Cyp6g1	8015.88545693733	1.66701072579639	0.186133661220703	8.95598740638198	3.36708435249649e-19	3.38167505135731e-16	FBgn0025454
Jon66Ci	887.777614082628	-2.77990201145092	0.314930901213821	-8.82702205701788	1.07499607034218e-18	1.01217598748156e-15	FBgn0035886
GstE3	1820.83333337221	1.32167694175078	0.153226154523329	8.625661499255	6.37232416138526e-18	5.64700373478052e-15	FBgn0063497
CG9498	3382.41516573177	1.3411160173282	0.155779229824146	8.6090810619756	7.36485586297997e-18	6.16397519865518e-15	FBgn0031801
CG3699	1604.22152173625	1.7088561854253	0.200238035393841	8.53412380951606	1.4122154955783e-17	1.1197382337309e-14	FBgn0040349
CR45756	67.7887717065437	-2.35305143563008	0.276837288249343	-8.49976334658618	1.89977598955699e-17	1.4310062641338e-14	FBgn0267320
CG6300	49.3988794723883	2.54563967495515	0.305813061487019	8.32416922474454	8.49222151269144e-17	6.0921579566046e-14	FBgn0038730
CG15533	480.016820647381	2.02764704333547	0.249359745338658	8.13141287332365	4.24315449418925e-16	2.9055964752255e-13	FBgn0039768
Sardh	225.279855409165	2.37828225898244	0.296370490292867	8.02469320286331	1.01779986973411e-15	6.66658914675839e-13	FBgn0034276
arg	954.663411398175	1.40756144268666	0.177848695171574	7.91437598869509	2.48496270924546e-15	1.55983180061595e-12	FBgn0023535
CG32816	452.389683955631	-1.24864137735266	0.158987063489355	-7.85372941639535	4.03845061208129e-15	2.43357033884019e-12	FBgn0052816
Mal-A4	611.360249433835	1.8865742398475	0.24141607346194	7.81461736492425	5.51302445940538e-15	3.19437359542085e-12	FBgn0033294
Ilp8	483.225034957404	-1.71446213682256	0.220833976954663	-7.76357950196468	8.25653264439381e-15	4.6029044332114e-12	FBgn0036690
Smvt	2109.06728726473	1.11915561528056	0.144238253428945	7.75907631072286	8.55501653700094e-15	4.6029044332114e-12	FBgn0039873
LManIII	874.226512989234	1.75683337158848	0.227875144063676	7.70963142473127	1.2618162069354e-14	6.55491764051098e-12	FBgn0032066
atk	109.935635180778	2.22529506487273	0.289422387095436	7.688745460243	1.48584733207209e-14	7.46143001922202e-12	FBgn0036995
CG4302	4286.51124391755	1.26452928580368	0.164810918085632	7.6726062841702	1.68536203763414e-14	8.19031583772849e-12	FBgn0027073
Ugt86Dd	563.678869853481	1.93637106060378	0.252661131124338	7.6639056113893	1.80362468511932e-14	8.4911268379133e-12	FBgn0040256
Jon66Cii	97.4518389602198	-3.0734333352663	0.411447641252227	-7.46980424024892	8.0314211371835e-14	3.66646543732332e-11	FBgn0035887
Cyp309a2	1097.46011786902	1.69244023706732	0.227765803644643	7.43061605379464	1.08093048954478e-13	4.78947583088002e-11	FBgn0041337
CG8093	473.921943048042	1.76847376562986	0.238502622719025	7.41490280261306	1.21714037128879e-13	5.23891991241875e-11	FBgn0033999
rho-6	51.8743951358205	3.25881451167475	0.446981158474142	7.29072008940904	3.08302711472727e-13	1.29016120787129e-10	FBgn0032415
MFS12	762.563279532625	1.50599878586867	0.20914963503423	7.20058051080126	5.99567422217693e-13	2.4412116799215e-10	FBgn0033234
Cyp28d1	2179.36427851957	0.924100481141308	0.128573327730604	7.18734202071483	6.60647729273228e-13	2.61912053723715e-10	FBgn0031689
CG17234	603.976434102044	1.49609447699036	0.209456665635617	7.14273987151622	9.14886665593007e-13	3.53404297875863e-10	FBgn0042187
Mal-A3	679.903498705018	1.71880057535463	0.243282393032498	7.06504303056997	1.60566229752955e-12	6.04732562807067e-10	FBgn0002571
otk2	116.059937116233	1.43240241566737	0.203934962724801	7.02381973413905	2.15883308886628e-12	7.93239523994403e-10	FBgn0267728
fat-spondin	3181.16665613625	0.840681385156433	0.120378747553695	6.98363625009013	2.87636220178422e-12	1.03172372785427e-09	FBgn0026721
Oatp58Dc	1626.51205242773	1.12344151234426	0.161559743524375	6.95372181111915	3.55772850069855e-12	1.24644604332613e-09	FBgn0034716
CG16947	389.039306486124	-0.956780877064118	0.137884687263258	-6.93899298068806	3.94904751776014e-12	1.3521000194331e-09	FBgn0031816
CG10553	1381.36497129614	0.959405763378194	0.138852091274286	6.90955213258547	4.86186179722998e-12	1.62764328833933e-09	FBgn0039324
CG10560	2023.9049079535	1.15440355705196	0.168132281976255	6.8660434717409	6.60069669804115e-12	2.16172816860848e-09	FBgn0039325
CG31820	25.7076281035287	2.84876088574679	0.416671033391678	6.83695447355204	8.08944344308487e-12	2.59292479723561e-09	FBgn0051820
CG11659	74.616486875965	1.6999298748426	0.249935407588979	6.80147679450903	1.03552081301999e-11	3.25002521836377e-09	FBgn0038731
CG11037	8.99992104401613	4.2328473394372	0.622891711040029	6.79547867536992	1.07953485164609e-11	3.25972417474403e-09	FBgn0037038
CG34217	118.772504019137	2.80272991166526	0.412459435961513	6.79516497211808	1.08188654986526e-11	3.25972417474403e-09	FBgn0085246
Lac	3062.83307973415	-0.565227890792065	0.0845418297914399	-6.68577782366967	2.29701294318248e-11	6.69844463518832e-09	FBgn0010238
Phk-3	386.664453824088	1.19394283457644	0.178605120449079	6.68481861871838	2.3121083374032e-11	6.69844463518832e-09	FBgn0035089
CG31288	1391.42533596708	1.27268504738049	0.191392068955647	6.6496227055021	2.93845285831384e-11	8.22676164302138e-09	FBgn0051288
Best2	1937.30959571185	-0.760161531793874	0.114325434308592	-6.64910250628933	2.9488558162838e-11	8.22676164302138e-09	FBgn0035696
Send2	525.766493783401	1.39402761226613	0.20979839689789	6.64460564464949	3.0402997686987e-11	8.3276574573538e-09	FBgn0264253
CG5391	141.726722150372	-2.18707614001897	0.33025016368381	-6.6224831370952	3.53214365635582e-11	9.50209717553579e-09	FBgn0038943
CG31813	22.3696903450833	-7.36882549040985	1.11567691163362	-6.60480235234063	3.98048038432989e-11	1.04562585957967e-08	FBgn0051813
Jheh2	9485.94928964452	0.897991683948672	0.13599483631541	6.60313073847877	4.02564220747565e-11	1.04562585957967e-08	FBgn0034405
Mal-B1	350.224054374772	1.22306464199944	0.186759181857258	6.54888627073895	5.79677539802993e-11	1.48014273510713e-08	FBgn0032381
CR43250	70.4971516306112	-1.77575200264396	0.272616206207993	-6.51374335863637	7.33006942944379e-11	1.84045826590951e-08	FBgn0262895
CG5618	1164.27717081223	0.868428034525546	0.134159196021023	6.47311597178521	9.60022101827791e-11	2.37093983016978e-08	FBgn0036975
Amy-p	23583.697698294	1.21301193174285	0.187832236474405	6.45795394076644	1.06128029151936e-10	2.57873993415149e-08	FBgn0000079
CG8701	32.9874074343832	3.0588893809199	0.475301488051432	6.43568231494555	1.22919887260759e-10	2.90773849409762e-08	FBgn0033287
CG14355	10.8457357308655	3.60150621744132	0.559680497358803	6.4349324917292	1.23528220127612e-10	2.90773849409762e-08	FBgn0038208
CG9016	8.45559870741388	3.8724580716429	0.607708165602469	6.37223307309657	1.86295477520637e-10	4.31775595207446e-08	FBgn0031751
Hsp60C	27.799430246081	2.88428811035227	0.453410393321159	6.36131891292858	2.00028639283939e-10	4.56580522850384e-08	FBgn0031728
slow	282.796311709111	-1.30618855732545	0.207944633892789	-6.28142468922228	3.35484306527277e-10	7.5433896684081e-08	FBgn0035539
Ugt37b1	137.036026812517	1.70715096099513	0.274194437076247	6.22605979610162	4.78311574279984e-10	1.05967115684235e-07	FBgn0026755
CG11426	660.89289996537	0.900854663723546	0.145382033891567	6.19646485614205	5.77454157491654e-10	1.26077491052345e-07	FBgn0037166
CG3290	1366.05183755597	0.893281017048017	0.144456100955058	6.18375417266681	6.25948184640654e-10	1.34712991451592e-07	FBgn0283480
Mal-A2	739.248880016179	1.20987893365176	0.19679793173982	6.14782341946207	7.85534130055432e-10	1.66677065764579e-07	FBgn0002569
CG31148	288.58969574818	1.25064364871943	0.20486820286294	6.10462546770196	1.0304201973777e-09	2.15601114909654e-07	FBgn0051148
Cyp4d14	357.018580679216	1.45164223105793	0.238276785086279	6.09225204432861	1.11333209819499e-09	2.29758192593255e-07	FBgn0023541
BthD	1227.17194958893	-0.709489351912791	0.116608973051692	-6.0843461128697	1.16967683720873e-09	2.38124075034452e-07	FBgn0030501
CG4607	1242.30653094828	0.743856921759583	0.122671263899328	6.06382373601401	1.32922826512024e-09	2.66997650853818e-07	FBgn0029932
tobi	8185.45978343889	1.35447847301374	0.224403692166561	6.03590101364459	1.58078137087829e-09	3.13348307266861e-07	FBgn0261575
CG8517	9.93079443057426	3.59476236801639	0.596079547303231	6.03067557724422	1.63275670424516e-09	3.19447788953939e-07	FBgn0034472
CR44289	144.586443298625	-1.42320217267847	0.236760138259383	-6.01115619859656	1.84204814217915e-09	3.55775067460627e-07	FBgn0265316
CG9314	17.9740557489387	2.60038210323623	0.43405647029947	5.99088432305166	2.08703052693983e-09	3.97988796055046e-07	FBgn0032061
CG8028	332.192024381161	1.30391887448359	0.217796049923638	5.98688027143175	2.13904119976239e-09	4.02808195930256e-07	FBgn0031010
CG42370	1063.18294445711	0.759863577948351	0.127272644930143	5.97036054656852	2.36729852964787e-09	4.4028830060673e-07	FBgn0259716
Mal-A7	1327.60165619514	1.83730232999975	0.308523550911832	5.95514450864338	2.59842127854036e-09	4.77380689770859e-07	FBgn0033296
CG7730	1413.81481769966	-0.805532756460858	0.135444712775619	-5.94731783879467	2.72571831164374e-09	4.89701370862141e-07	FBgn0036689
CG33281	257.356672514182	1.05752645666258	0.177824268842809	5.94703109729863	2.73049552953335e-09	4.89701370862141e-07	FBgn0053281
Lip3	32.8405097514077	1.99504663545112	0.337543609028025	5.91048558494697	3.41100702776638e-09	6.04550833803535e-07	FBgn0023495
Mdr50	1069.45615709225	1.28153947661486	0.217001224796952	5.90567854081928	3.51198199800807e-09	6.15209404651065e-07	FBgn0010241
Orct	579.464453452256	0.773321614338671	0.131210278852553	5.89375787553722	3.7751021148902e-09	6.53700153572653e-07	FBgn0019952
Cyp4d1	677.014531565206	1.12041336500386	0.190570451893299	5.87926068219211	4.12102935685039e-09	7.05492127965353e-07	FBgn0005670
CG5527	522.496645843942	1.40807917826799	0.240435419975247	5.85637165444654	4.7308888009315e-09	7.92794555969264e-07	FBgn0039564
CG4500	791.587307447364	3.22837715230315	0.551276620582998	5.85618368667441	4.73624361349046e-09	7.92794555969264e-07	FBgn0286723
CG17192	2513.42069790519	-1.00332693110187	0.17171876401838	-5.84284971323505	5.13153093829005e-09	8.45864038226847e-07	FBgn0039472
Mal-A1	7049.65766545739	1.2570660659414	0.215186619733328	5.84174828109307	5.16558191283571e-09	8.45864038226847e-07	FBgn0002570
Cyp4p1	2857.38522057239	0.967900901006526	0.16652289195977	5.81241947948131	6.15763044802729e-09	9.97469921500335e-07	FBgn0015037
ade3	4556.84868167144	0.637427484308682	0.109905563568922	5.79977449375388	6.64041574977142e-09	1.06423258798198e-06	FBgn0000053
Pat1	1758.50679208545	0.471377953459174	0.0813945108492803	5.79127447957803	6.98543091718598e-09	1.10774228176218e-06	FBgn0029878
CR32652	11.6448325573279	3.34034284475055	0.579275313760173	5.76641670273816	8.09747024474081e-09	1.27071238788563e-06	FBgn0052652
CG32444	5813.97719960777	1.13177960072978	0.196489788160449	5.75999196358028	8.4117940960434e-09	1.30063498677834e-06	FBgn0043783
GstD2	538.846127678751	1.54930136381856	0.269022122157755	5.7590110114069	8.46081836735991e-09	1.30063498677834e-06	FBgn0010038
Ilp7	71.4978703213168	-1.73573439748578	0.302335010342371	-5.74109626113164	9.40655979892336e-09	1.43141235728061e-06	FBgn0044046
CG9389	26.2794320220513	2.89673170685495	0.504772410935054	5.73868865275139	9.54124407893607e-09	1.43738842049172e-06	FBgn0037064
CG9780	2593.79499956218	0.94626827385267	0.165723544917578	5.70992054462324	1.13028929469555e-08	1.6859216063949e-06	FBgn0037230
CG33340	43.0047846247259	2.16907032330631	0.380886200887091	5.69479891435947	1.23517409378648e-08	1.82430369832287e-06	FBgn0053340
Eip71CD	3639.15647694234	1.16738537024124	0.208236387622792	5.60605849711478	2.06986030913299e-08	3.01429195744354e-06	FBgn0000565
Cyp309a1	1868.60986942778	1.39125112496566	0.248209971459592	5.60513792731391	2.08089189229425e-08	3.01429195744354e-06	FBgn0031432
CG9119	1842.06360421817	0.940109115972882	0.168529678791405	5.57830005204299	2.42880441325545e-08	3.48475604625651e-06	FBgn0035189
CG32557	177.027534901428	1.24897414112182	0.224424650435792	5.56522707597648	2.61811252775483e-08	3.72093068213458e-06	FBgn0052557
CG9510	1884.01252107561	1.10486188424356	0.198854109230868	5.55614308659231	2.75800812850018e-08	3.88312079026684e-06	FBgn0032076
CG3534	1610.2873272551	0.617422322892018	0.112005862636503	5.51241076456652	3.53951659655027e-08	4.93729791916943e-06	FBgn0038463
UGP	5565.33788693638	0.34460416416554	0.0627237463370068	5.4939984342457	3.92933973927937e-08	5.43078010754529e-06	FBgn0035978
mol	2079.42516362221	-0.658541942716733	0.120107633295803	-5.48293163928111	4.1833470260689e-08	5.72928390433891e-06	FBgn0086711
Nox	2025.32034311998	-0.89863712127405	0.16424585410174	-5.47129257044992	4.4676504339101e-08	6.06352736818519e-06	FBgn0085428
CG11089	5266.29779543199	0.626971366046109	0.114904685190743	5.45644735900305	4.85755194883778e-08	6.53384108118224e-06	FBgn0039241
TpnC4	480.30204546597	-1.15406263643617	0.21238126546121	-5.43391920153592	5.51295516545201e-08	7.34979376703845e-06	FBgn0033027
CG4725	678.348079173654	0.855476654989962	0.157803769442348	5.42114208052871	5.92194679198667e-08	7.82580073870869e-06	FBgn0039022
Ance-4	1387.16190131785	0.644207154830787	0.118963570316167	5.41516325643803	6.12328102231106e-08	8.02149813922749e-06	FBgn0033366
CG30046	598.987008236099	0.636921774871111	0.117913591858535	5.40159760068415	6.60499852874289e-08	8.57795714099238e-06	FBgn0050046
Pglym87	9.88616026457489	3.36859142852241	0.624965973862726	5.39003972920663	7.04421090051298e-08	9.07017412104513e-06	FBgn0011270
S-Lap4	57.6357179617417	2.50554887346855	0.467953091212103	5.35427358109468	8.59008086475611e-08	1.09669125616569e-05	FBgn0052064
CG34168	26.9910520377191	2.35413740517453	0.441043497677996	5.33765358194506	9.41571374315777e-08	1.19199771042581e-05	FBgn0085197
GstE9	2493.05260780709	0.937779216090014	0.175794134817404	5.3345307399708	9.57919596610475e-08	1.2025882269114e-05	FBgn0063491
Cyp4d2	1019.71146218064	0.874953249463557	0.165445788820695	5.28845887042676	1.23351217202797e-07	1.53577362575218e-05	FBgn0011576
LManVI	6560.53728681167	1.06756790005422	0.203036148045814	5.25801888151134	1.45615571938377e-07	1.79811359938659e-05	FBgn0032069
CG13159	10.3945595044651	-6.35559993732416	1.2137282131987	-5.23642761881129	1.63714402762461e-07	2.005168680989e-05	FBgn0033721
CG3014	177.261404240308	-1.11086635801382	0.212871936989583	-5.21847254139554	1.80404717181327e-07	2.19177182607798e-05	FBgn0037519
Octbeta2R	406.069821291414	-0.762235228417016	0.146219451368326	-5.21295368902013	1.85857307289466e-07	2.23995226745265e-05	FBgn0038063
Galt	2228.84692132076	0.800946283523268	0.153832209545737	5.2066227605288	1.92308487519825e-07	2.29930743213188e-05	FBgn0263200
CG12057	2988.44647493501	-1.01122062375747	0.194328210072467	-5.20367384323858	1.95386802369133e-07	2.30513953179732e-05	FBgn0030098
Flo2	1014.65500508362	-0.536683172526242	0.103144277269243	-5.20322781578381	1.95856528423536e-07	2.30513953179732e-05	FBgn0264078
CG33301	409.123527035002	0.846736998727789	0.163263060439095	5.18633545426931	2.14472344836148e-07	2.50467122089657e-05	FBgn0053301
CG5955	131.076378502688	1.40490924294352	0.271051817974265	5.18317587184349	2.18139162642868e-07	2.52789729631909e-05	FBgn0036997
Taf6	1501.83950064838	-0.405615057047343	0.0786569528448628	-5.15676036735555	2.51259020989101e-07	2.88947874137467e-05	FBgn0010417
pug	5549.02043132396	0.900043801884599	0.174638196777268	5.15376257023832	2.55311164898257e-07	2.90241028020614e-05	FBgn0020385
Cyp4p3	388.523454001874	0.88769026272806	0.172263873142102	5.15308431499039	2.56236685872829e-07	2.90241028020614e-05	FBgn0033397
Amyrel	37.7745797396681	2.23554877580152	0.434839887688952	5.14108488915957	2.7315659511989e-07	3.07097321304563e-05	FBgn0020506
CG7299	91.8243256319586	-1.27684593232581	0.249133816258683	-5.12514098447406	2.97315186710675e-07	3.3178172502195e-05	FBgn0032282
CG31326	2728.2068698422	0.794529133708599	0.155080849672847	5.12332203095811	3.0019898927886e-07	3.3253660099162e-05	FBgn0051326
CG15721	5367.34104823195	-0.903975878058526	0.176632191069637	-5.11784331374871	3.09049173574621e-07	3.39841299262895e-05	FBgn0030438
AOX1	11308.6706908146	0.721513363057812	0.141760339132055	5.08967012547633	3.58686934959255e-07	3.91566570663853e-05	FBgn0267408
LManV	4434.31429671217	1.14962674238901	0.227122301447824	5.06170787747634	4.15517350670827e-07	4.50343085457267e-05	FBgn0032068
CG10505	393.077020575895	0.773825777450301	0.153249259252063	5.04945851762663	4.43064131635149e-07	4.76768653077395e-05	FBgn0034612
CG9184	24.1116558900406	-4.17613653913036	0.83234697414561	-5.01730248183709	5.24020303037025e-07	5.59884103918637e-05	FBgn0035208
CG12990	21.2180054195736	2.17152046108307	0.433028251028458	5.01473161606808	5.31075433366116e-07	5.63426155187361e-05	FBgn0030859
CG43755	14.9910142954917	3.08684353151462	0.616620342007537	5.00606827446652	5.55530594710218e-07	5.85249539112547e-05	FBgn0264086
CG1544	657.097885483278	0.879700451499111	0.176389470090192	4.98726171720625	6.12410801921016e-07	6.37403887495467e-05	FBgn0039827
Sodh-1	3999.99204523065	1.19197722908732	0.239020785400409	4.98691871960222	6.13498597323881e-07	6.37403887495467e-05	FBgn0024289
Npc1b	382.227660515282	1.00754953948456	0.202225858199819	4.98229825035035	6.28334881480048e-07	6.4834691708883e-05	FBgn0261675
CG9759	134.489009100613	-0.783008911203567	0.158002474191448	-4.95567499946117	7.20796131412285e-07	7.38693450321502e-05	FBgn0038160
Oamb	360.726532611306	-1.16189794050076	0.235182306199447	-4.94041392516751	7.79569009949473e-07	7.93527509114109e-05	FBgn0024944
pch2	1399.06028324748	-0.493001413271198	0.0999392378240107	-4.93301153786419	8.0971370103084e-07	8.18680329263732e-05	FBgn0051453
CG6283	2041.48599035582	0.807289176384602	0.163822457772265	4.92782972104376	8.31480312766347e-07	8.35083394121668e-05	FBgn0039474
CG7953	1364.24026382375	0.939482392444689	0.190781747816944	4.92438298314642	8.46269511113215e-07	8.44307959266264e-05	FBgn0028533
CG11125	226.605899450541	-0.777008727497439	0.157998933381601	-4.91780995521531	8.7517814698329e-07	8.67405183177846e-05	FBgn0033174
CG16926	5575.90315544729	-0.794397540296997	0.161805533696132	-4.9095820281948	9.12707164801889e-07	8.98688459983036e-05	FBgn0040732
CG8997	2438.42053418286	1.05919051448466	0.216408484513241	4.89440382555728	9.86041820463456e-07	9.64592209433894e-05	FBgn0028920
Ppi1	53.5915036878505	2.48359541757127	0.507845649452363	4.89045327108633	1.00604040527012e-06	9.73670324302958e-05	FBgn0051025
Ndg	490.659251627401	1.05984516187376	0.216766604100318	4.88933784921625	1.0117572314664e-06	9.73670324302958e-05	FBgn0026403
CG11340	369.528649774375	0.777777069510062	0.159094832564534	4.88876387103628	1.01471119094301e-06	9.73670324302958e-05	FBgn0039840
CG34426	376.583939961569	1.09603020973314	0.224586434102925	4.88021555759171	1.05969951192365e-06	0.000101025820505039	FBgn0085455
CG10062	305.444381439717	0.804844976743307	0.164961069247367	4.8789995143424	1.06625326653178e-06	0.000101025820505039	FBgn0034439
ade2	5947.41203398575	0.694169866772052	0.142513844398404	4.87089426085137	1.11094284682274e-06	0.000104602212421154	FBgn0000052
sinah	11.9860439025845	2.72848803232507	0.561134600997077	4.86244838132746	1.15942619708566e-06	0.000108489165584444	FBgn0259794
CG11594	3510.2815609925	0.880178252125548	0.18144917369716	4.85082535341037	1.22948772363052e-06	0.000114334768867246	FBgn0035484
CG5727	330.026664702978	-0.689221419417805	0.142316145675768	-4.84288986428865	1.27964225530117e-06	0.000118268776540565	FBgn0032193
CCHa2	981.744470398846	-1.01501446580685	0.209722771243528	-4.83979140552278	1.29975479377232e-06	0.000119395158342561	FBgn0038147
Tg	822.587598093827	-0.643780930516642	0.133296469310075	-4.82969229304246	1.36744201866447e-06	0.000124851600067759	FBgn0031975
CG9512	5442.30044514967	0.751683420374425	0.155762885021061	4.8258185528137	1.39429407619613e-06	0.000126536387095751	FBgn0030593
ImpE2	9.94390773208121	-6.83286786329289	1.41720179422643	-4.82137963071278	1.42568739095365e-06	0.000128610661944412	FBgn0001254
CG11106	4.93764037363066	3.96330350256436	0.822702432234338	4.81742042721402	1.45426056396617e-06	0.000130407353548514	FBgn0030280
Sip1	2602.60901525679	-0.55201704508501	0.114627942083242	-4.81572847817629	1.46663841000863e-06	0.000130739098501657	FBgn0010620
et	674.312294858395	0.715667959863214	0.14874298183253	4.81144018390721	1.49846583007692e-06	0.000132790516059463	FBgn0031055
Cdlc2	4.64467909655669	5.4543751791089	1.13444518391167	4.80796715122165	1.5247281137546e-06	0.000134327655167913	FBgn0026141
Uro	3269.34354837885	0.94695826819992	0.197088488199544	4.80473657721279	1.54955381675935e-06	0.000135721094473718	FBgn0003961
CG4375	9.52573448046562	3.00691436734977	0.626121010280164	4.80244923581833	1.56736562802938e-06	0.000136487648475506	FBgn0031295
CG9509	4122.71247135812	1.07688923849436	0.224893542225336	4.78844002294808	1.6808278174446e-06	0.000145526845228752	FBgn0030594
Ts	1553.99983135549	-0.879724479504866	0.18382963760099	-4.78554215188275	1.70526391360597e-06	0.000146798862048423	FBgn0024920
CG13311	309.363307965413	1.05901466880839	0.2214204146796	4.78282307591557	1.7285025536242e-06	0.00014795392596789	FBgn0035929
CG4797	1330.94079414863	0.815799746344481	0.170921716729204	4.77294378944821	1.81552474962554e-06	0.000154524747757677	FBgn0034909
CG16700	924.777977303369	-0.785368100218898	0.16504120843017	-4.75861821231873	1.94922724336801e-06	0.000164972519221006	FBgn0030816
CG31463	265.213208836153	0.975067087445365	0.205295295969014	4.74958319353083	2.03836330048637e-06	0.000171552754870543	FBgn0051463
Cht12	6.3739055080463	3.30491338168884	0.696722741829413	4.74351299773995	2.10043459945242e-06	0.000175794706893059	FBgn0050293
CG12362	7.33503943802309	3.75381496587695	0.79212710888604	4.73890480929999	2.14876409718366e-06	0.000178846028309789	FBgn0036082
CG31788	6.99352993799989	3.86571930421142	0.816335062976219	4.73545665197531	2.18562417891107e-06	0.000180914440963161	FBgn0051788
CG16782	12.1488038816228	2.74104906474175	0.579169472554473	4.73272365798587	2.21526992899225e-06	0.000182366346886712	FBgn0029659
Lcp65Ag2	12.8715915058151	-4.30997218988588	0.915486169644781	-4.7078506839248	2.50342363889909e-06	0.000204967810434863	FBgn0020637
CG16965	487.575194464113	0.904773887580784	0.192287141231025	4.70532705301253	2.53459295437616e-06	0.000206398069500956	FBgn0032387
Obp56f	4.91155735878628	4.59603602175837	0.981914011244644	4.68069094556719	2.85909675023523e-06	0.00023157146528115	FBgn0043533
SIP2	33.3666724285711	2.13642641833969	0.456987865667592	4.67501782617069	2.93928087145027e-06	0.000236792868066302	FBgn0061197
Zip71B	599.214082937851	0.739609775430002	0.15844224294445	4.66800874366132	3.04132960231124e-06	0.00024234748905201	FBgn0036461
CG4691	12.7124198287328	2.6315618030939	0.563867346886867	4.66698739982524	3.05648065827971e-06	0.00024234748905201	FBgn0028870
CG31445	814.980666109144	0.618873189212859	0.132606587533782	4.66698676681653	3.05649007101771e-06	0.00024234748905201	FBgn0051445
CG32371	15.0338732642805	3.28659115121452	0.706569075327408	4.65147890840196	3.29562986118239e-06	0.000259940648474936	FBgn0052371
Sid	97.7392225025122	1.2614512594786	0.272138767133887	4.63532363567292	3.56379462542491e-06	0.00027962794808347	FBgn0039593
S-Lap3	34.6393946140853	2.83978677261065	0.613148671324651	4.63148157277346	3.63058315707597e-06	0.000283392410680568	FBgn0045770
Ugt36Bc	960.840754957075	0.642307052997131	0.139437578171794	4.60641285813051	4.09674624447736e-06	0.00031650435019854	FBgn0040260
CG1246	871.085124881158	0.639029029365787	0.138734677867046	4.60612327927261	4.10245236223425e-06	0.00031650435019854	FBgn0035360
Ugt36Bb	12.571903724213	2.41568822998354	0.524540047303328	4.60534565931171	4.1178129863202e-06	0.00031650435019854	FBgn0040261
Dup99B	40.5346687458367	2.32769149635704	0.505628833719578	4.60355767141234	4.15334113262101e-06	0.000317614640420992	FBgn0250832
CR32690	6.84959380659588	3.28413869021567	0.716012438292918	4.58670620030785	4.50293650344659e-06	0.000342609790022338	FBgn0052690
Poc1	747.883810046666	-0.603289997491793	0.131694208333315	-4.58099110907655	4.62777519740212e-06	0.000350338861049562	FBgn0036354
CG4218	10.2397994646088	3.02610556618672	0.660737426248344	4.57989126386997	4.65217729094677e-06	0.000350425254440566	FBgn0250844
v	1106.79186474864	0.847312606948674	0.185481436691022	4.56818009427078	4.91977236073103e-06	0.000368738162260761	FBgn0003965
smp-30	2902.45544443367	0.939112514534072	0.205642091867871	4.566732938787	4.95384488493398e-06	0.000369453827680844	FBgn0038257
CG4286	5.81634167484958	4.39996290663935	0.96451845518336	4.56182344981973	5.07112805432853e-06	0.000376337655854479	FBgn0034601
CG17376	40.9624709182927	2.40426810260805	0.527395035339714	4.55876134870966	5.14562028797887e-06	0.000379993968815695	FBgn0042189
CG12309	7.79736966926013	3.19351356325642	0.700914871207545	4.55620745748282	5.20854951431492e-06	0.00038276487040563	FBgn0033542
Npc2d	991.850689043319	-0.794974665338424	0.174716572776162	-4.55008161336192	5.3625112402552e-06	0.000392166173953614	FBgn0037782
CG13905	915.109353348903	0.876369877226627	0.19353976556483	4.52811273522531	5.95128301238002e-06	0.000433121152567657	FBgn0035176
CG8664	28.485476999597	-1.45911833288746	0.322525621766123	-4.52403850862282	6.06706781892861e-06	0.000437310397669812	FBgn0030836
CG15096	3602.85363242434	1.0174291616031	0.224941044934285	4.52309253698155	6.09425796752016e-06	0.000437310397669812	FBgn0034394
CG1648	3567.33126017492	-0.581823467247579	0.128635646494975	-4.52303450171805	6.09592987126854e-06	0.000437310397669812	FBgn0033446
CG30371	630.176188576264	0.591416237780365	0.1308580998149	4.51952335099567	6.19790117645981e-06	0.00044251839442354	FBgn0050371
CG4019	2288.10172275467	0.650997500196831	0.144105281965429	4.51751310790264	6.25701558159066e-06	0.000444631791210676	FBgn0034885
Nplp3	339.788727123973	-0.98489975678671	0.218145439821536	-4.51487666940209	6.33536242190267e-06	0.000448085609793257	FBgn0042201
Rca1	2130.76544277209	-0.529388436576605	0.117593238136653	-4.50186120362987	6.73609675574406e-06	0.000474202325351795	FBgn0017551
SMC5	2172.71280037114	-0.490051513516494	0.109016345758726	-4.49521133831683	6.95008839803973e-06	0.000486991077751016	FBgn0052438
CG15109	14.2298087082351	2.82891215384535	0.630615112147591	4.48595680527121	7.2587447211782e-06	0.000506263839002544	FBgn0034416
Amy-d	11589.1966448653	0.926873570541976	0.208173397122791	4.45241122714283	8.4911348971045e-06	0.000589488236059352	FBgn0000078
CG32483	720.427964070209	0.577306979134884	0.129792120201076	4.44793550055667	8.66995532755458e-06	0.00059914163765876	FBgn0052483
CG17560	4451.43487048259	0.731562086379566	0.164583479094761	4.44493025912011	8.79203837149581e-06	0.000604803918112258	FBgn0038450
Act88F	1131.58923174788	0.935499876066711	0.211263182378696	4.42812545723086	9.50556087905045e-06	0.000650914884740432	FBgn0000047
Acp62F	9.70117238533229	3.06108136610343	0.692630816590953	4.4194992379486	9.89298703155827e-06	0.000674379410092423	FBgn0020509
Mal-A5	4310.75036765467	-0.476114470171759	0.107816783528236	-4.41595876440766	1.00563255094248e-05	0.000679456911896855	FBgn0050359
Mal-A6	3234.1870464814	1.0558489298355	0.239144853380071	4.41510203925422	1.00962355240961e-05	0.000679456911896855	FBgn0050360
CG13075	116.14886483636	0.967022065994872	0.219032935328192	4.41496190765063	1.01027778469894e-05	0.000679456911896855	FBgn0036563
Mst84Db	28.9413397372833	2.10743189617873	0.477574556540955	4.4127809308828	1.02051244631972e-05	0.000683289777946956	FBgn0004173
CG17098	6.32270542634452	3.08850699500661	0.701198110989093	4.40461396943874	1.0597241658362e-05	0.000706404626474439	FBgn0287630
Cyp28a5	735.856477085949	0.781007738745188	0.177622050122619	4.39702017967943	1.0974714510316e-05	0.000728343938757314	FBgn0028940
CG5724	562.220237530385	1.01429433057692	0.230863414088116	4.39348233059477	1.11549259632462e-05	0.000737056840510103	FBgn0038082
aralar1	2030.10172100017	0.569003428547718	0.129670156758799	4.38808313933118	1.14354064259944e-05	0.000752289946758104	FBgn0028646
Spn38F	41.831210222616	2.30357608549622	0.525255020436302	4.38563363674802	1.15648629994514e-05	0.000757498526464065	FBgn0028986
CG7720	1534.88518854957	0.660847630299685	0.150798892465411	4.38231090093228	1.17427075120948e-05	0.000765817699868866	FBgn0038652
mh	620.74970967323	-0.484900825292516	0.110935382963858	-4.37102042952782	1.23667220038607e-05	0.000803037357707593	FBgn0267977
Sse	913.565136150353	-0.57925428631901	0.132765819648974	-4.36297751823873	1.28304132953978e-05	0.000829571572082268	FBgn0035627
CG18547	1230.54503056325	0.648752826314246	0.148950578227646	4.35549048572832	1.32769284036751e-05	0.000854773189749427	FBgn0037973
Acp76A	25.5335950796838	2.3911051889972	0.550164425784743	4.34616466811096	1.3853858158705e-05	0.000888120736854856	FBgn0015586
CG15200	3.8434214725579	5.05081189434544	1.16485920882396	4.33598486073241	1.45108931588578e-05	0.000926299175585561	FBgn0030278
CG12907	4.24132611410545	4.59027905313478	1.05963932137458	4.33192593040073	1.47810671602518e-05	0.000938217925617618	FBgn0250840
CG7916	2125.26847138648	1.13232297200874	0.261427080516859	4.33131475809644	1.48221617190171e-05	0.000938217925617618	FBgn0028534
CG5538	20.0983615136322	2.00935846596988	0.464082568598037	4.32974345931591	1.49283148174741e-05	0.000940983526047057	FBgn0286507
Cyp6t1	1153.33340256802	0.757005053384522	0.175183752515956	4.32120583394613	1.5517883039145e-05	0.000971600774391224	FBgn0031182
CG4955	4.55702597380058	3.85819759711426	0.892925902785478	4.32084855538252	1.55430326338058e-05	0.000971600774391224	FBgn0030814
CG34008	110.266604517837	-0.855863681802973	0.198545966929136	-4.31065760257141	1.62769772006998e-05	0.00101327546086175	FBgn0054008
CG8565	8.17441065856928	2.60745935952208	0.605159688221934	4.30871290713904	1.64207355631116e-05	0.00101801802986945	FBgn0030697
CG17564	4.44704295723199	3.86132783212283	0.896857265955632	4.3053983935877	1.66685484375193e-05	0.00102914623857061	FBgn0032768
CG13794	766.869330612717	0.647284756013603	0.150415638837954	4.30330756172859	1.68267005212438e-05	0.00103467038103077	FBgn0031936
CG43050	41.6803736453342	-1.37478115985097	0.319676152255181	-4.3005433785175	1.70379814348186e-05	0.0010434032126648	FBgn0262352
CG6304	5.04614030410267	3.51394371369706	0.818074769666167	4.29538208974591	1.74392709208377e-05	0.00106365431749968	FBgn0032624
CG6140	6.59497289151873	3.03560181881059	0.707999342246484	4.28757717369994	1.80632510320252e-05	0.00109726966450589	FBgn0036162
CG17751	645.398387027469	0.624501967453868	0.14575536282075	4.28458998261272	1.83076502321349e-05	0.00110764960139403	FBgn0038717
CG2254	3910.50218234083	0.720242960467772	0.168253049612195	4.28071266540402	1.86295764427342e-05	0.00112261827643916	FBgn0029994
CG14756	7.3148956987945	-6.93807125821848	1.62433401107413	-4.27133287299114	1.94308118830184e-05	0.0011662357809469	FBgn0033275
CG14945	647.010614938969	0.648255827386339	0.151876854647764	4.26829900375398	1.9696919425158e-05	0.00117436218520687	FBgn0032402
Cyt-b5-r	5142.04070765597	0.592029552288318	0.138713129833172	4.26801379941712	1.97221130340085e-05	0.00117436218520687	FBgn0000406
Glt	6204.78937789602	0.807063866732047	0.189168807163378	4.26636864097269	1.98680387050395e-05	0.00117839371295835	FBgn0001114
CG33282	267.937308254885	1.06782569422779	0.250452468990882	4.26358621470273	2.01171829003581e-05	0.00118849160938782	FBgn0053282
robl62A	11.0978169783177	2.58231647956495	0.606708610965362	4.25627135150778	2.07864405733078e-05	0.00122323330951907	FBgn0028567
tbrd-1	55.8643876873333	1.32202015646503	0.311055762418873	4.25010662456328	2.13668778976169e-05	0.00125249811489338	FBgn0039124
Spn75F	7.3457786697344	3.0521478687407	0.718759870114537	4.24640828689327	2.17224637281102e-05	0.00126840665141077	FBgn0052203
CG30002	538.161355842502	0.99945521398987	0.235706319073229	4.24025634068538	2.23264672011445e-05	0.00129864180843723	FBgn0260474
Marcal1	1047.83861635753	-0.4867117971281	0.114861979318374	-4.23736209332624	2.26161244825918e-05	0.00131043044357787	FBgn0031655
CG6628	7.66051711079943	2.57788270409459	0.608873599495718	4.23385528002798	2.29718804977388e-05	0.00132086315454299	FBgn0036072
CG3295	1768.23153104656	-0.399432382687145	0.0943460154861259	-4.23369636363588	2.29881275796424e-05	0.00132086315454299	FBgn0034573
CG8654	1825.58436055844	0.613569503175243	0.144949011182754	4.23300233764026	2.30592107298245e-05	0.00132086315454299	FBgn0034479
CG1208	448.993288492426	0.836278719184727	0.197713941692193	4.22974076601371	2.33960760700367e-05	0.0013350829014966	FBgn0037386
CG31272	1215.76000391692	0.890905727174102	0.210932829433398	4.22364659672574	2.40380887308678e-05	0.00136654266690763	FBgn0051272
CG10164	5.49503616255478	3.12250138892593	0.740431304779791	4.21713853637587	2.47421980512546e-05	0.0014012827580532	FBgn0039088
CG12470	14.0596629158947	2.50212267072744	0.593539603958395	4.21559514148753	2.49120336110212e-05	0.00140561717734095	FBgn0040371
Zw	1065.2971010568	0.681199479721373	0.161900990062402	4.20750657212668	2.58203896327543e-05	0.00145143346946807	FBgn0004057
CG5790	6.91739382099945	3.17146837789434	0.754285554224734	4.2045991204936	2.6154530205607e-05	0.00146475092025082	FBgn0032677
CG31007	4.43226494946355	3.9632061590045	0.943316949104843	4.20135158470901	2.65326163670071e-05	0.00148042172432949	FBgn0051007
CG32642	1955.01087423843	-1.02869956321198	0.244969216176451	-4.19930136230265	2.67739786747743e-05	0.00148837634219732	FBgn0052642
Sfp77F	5.92602289740566	2.85729348679403	0.6812555736644	4.19415795958183	2.73887082534712e-05	0.001516951800877	FBgn0259972
Ir56b	5.63909252506886	-3.04657181796923	0.726738752531018	-4.19211416393981	2.76366851947424e-05	0.00152231245359562	FBgn0034456
dnk	3856.19929379924	-0.548850249122245	0.130937490010786	-4.19169673312842	2.76875945758512e-05	0.00152231245359562	FBgn0022338
CG7985	416.534892261624	-0.66603053379383	0.158971278445089	-4.18962809073645	2.7941202374979e-05	0.00153066986828748	FBgn0028499
CR44914	22.2607074958311	-1.89494719916596	0.452847691694119	-4.18451332296053	2.85777687354183e-05	0.00155862464023116	FBgn0266219
CG3618	1050.38593498888	-0.471230617147628	0.112630237130828	-4.1838730801948	2.8658415223633e-05	0.00155862464023116	FBgn0037028
CG7322	1318.25430297256	0.551019781647125	0.131907934318872	4.17730581933834	2.94982301740567e-05	0.00159436108736104	FBgn0030968
Sirup	1615.73907380505	-0.5777716834351	0.138319425428275	-4.17708273184451	2.95271651758202e-05	0.00159436108736104	FBgn0031971
CG13463	23.903871740189	-2.93808851352731	0.703864083306014	-4.17422707481714	2.98999419586146e-05	0.00160872366288046	FBgn0036470
GstE5	225.414353078631	0.802955884178136	0.192908868384115	4.16235858363603	3.14977209965777e-05	0.0016848828930403	FBgn0063495
CG14528	789.313011071047	0.778425206271484	0.187028888369096	4.16205866943553	3.15391288308904e-05	0.0016848828930403	FBgn0039611
CG6508	435.514023272735	-1.44581060600861	0.347562817698953	-4.15985408215017	3.1845097848606e-05	0.00169521695791254	FBgn0032303
DNApol-alpha50	778.732453779041	-0.540510348832172	0.130039276941744	-4.15651610454826	3.23137403628964e-05	0.00171410738932054	FBgn0011762
CG5194	1317.32310989058	-0.436888849133479	0.105272139331475	-4.15008996594843	3.32344621770918e-05	0.0017524059796328	FBgn0035955
CG32192	4.1797376636987	3.50309965349367	0.844149588260013	4.1498564972523	3.32683777082629e-05	0.0017524059796328	FBgn0052192
CG3773	872.299363446135	-0.489412121822782	0.118085713785344	-4.14454980314076	3.40481955000137e-05	0.00178407214540301	FBgn0038692
CG8526	153.510034003255	-0.720532240825562	0.17386696334845	-4.14415842405628	3.41063908314681e-05	0.00178407214540301	FBgn0037759
CG8960	10.019038320181	-3.31506933811211	0.802220003056038	-4.13236933195811	3.59042885491657e-05	0.00187161974738125	FBgn0035315
CG9505	391.347243409978	0.77397149875657	0.187470247313354	4.12850310835131	3.65132504722874e-05	0.00189294581493081	FBgn0031805
CG31793	1718.57537665282	0.607843140593312	0.14724242872137	4.12817926104403	3.65647017686602e-05	0.00189294581493081	FBgn0051793
BM-40-SPARC	2033.0023123888	0.442687777667816	0.107276877722999	4.12659080935302	3.68180657305043e-05	0.00189953479530838	FBgn0026562
CG12970	9.41955571853285	-2.31316390028663	0.562902773236829	-4.10934891470755	3.96776202348429e-05	0.002033467082898	FBgn0034047
Idgf3	2878.96218998649	0.571179352800383	0.138996351589252	4.10931183638745	3.96839908643884e-05	0.002033467082898	FBgn0020414
Sfp93F	15.8824932105383	2.6167255199548	0.637033864881465	4.10767097984924	3.99668894691449e-05	0.00204102098255141	FBgn0261060
dyl	9.90455257966324	-2.53396273511266	0.617748515159776	-4.10193253877311	4.09713740097383e-05	0.00207593784164288	FBgn0066365
Osi15	8.33133018251591	-3.08075575536679	0.751226698274577	-4.10096680861143	4.11427576043817e-05	0.00207593784164288	FBgn0037424
Cp110	958.163027215028	-0.533145725239504	0.130028488196859	-4.1002224407342	4.12753210710898e-05	0.00207593784164288	FBgn0031191
CG43788	8.57264038102952	2.32403028820284	0.566817500391521	4.10013855711503	4.12902851744134e-05	0.00207593784164288	FBgn0264329
CG30413	7.61208276912205	-8.26150565086371	2.01506909652968	-4.09986221568856	4.13396184860846e-05	0.00207593784164288	FBgn0050413
Taf13	489.841124416762	-0.518158278050205	0.126498811291926	-4.09615136109407	4.2007533304032e-05	0.00210247006387124	FBgn0032847
CG13177	174.302800546774	0.694667715431135	0.169881935970999	4.0891205498725	4.3301178448083e-05	0.00215388893483608	FBgn0040759
eIF4E-4	5.41354740302357	2.91439045576978	0.712736504983035	4.08901527478118	4.33208328745657e-05	0.00215388893483608	FBgn0035709
RhoGEF4	801.569088647006	-0.58273626675319	0.143035350599183	-4.07407164950536	4.61982582037457e-05	0.00228939723631391	FBgn0035761
Mdr49	1412.99855096868	0.569155393399303	0.139757468978764	4.0724506357924	4.65210619192471e-05	0.00229783540266707	FBgn0004512
CG14718	24.2060619989779	2.51411228575541	0.61832361997406	4.06601366103544	4.78241336146127e-05	0.00235447899641876	FBgn0037939
CG16719	3.24209527554376	3.99504495367587	0.982852007075252	4.06474721007513	4.8084549436693e-05	0.00235958872072892	FBgn0036029
CG5539	6.95897494664619	3.26220735783896	0.80275033149973	4.06378824128839	4.82826326030462e-05	0.00236161642910679	FBgn0034907
CG11796	2504.8304829068	0.664579862680489	0.163706985363066	4.05956936539146	4.91633017960211e-05	0.00239690984322673	FBgn0036992
TpnC73F	598.207078481278	0.579297957633375	0.143068090832366	4.04910664749235	5.14135134180042e-05	0.00249853090207172	FBgn0010424
Acp53C14b	58.2332017930471	1.9720902509763	0.488244558146887	4.03914435515941	5.36465427006612e-05	0.00259866612792753	FBgn0034153
CG11425	218.324444358563	1.26928672686572	0.314566993798704	4.03502831475688	5.45957133477612e-05	0.00263616801789751	FBgn0037167
CG32625	689.467943805181	-0.742312262345694	0.184005627819765	-4.03418238420835	5.47927483680967e-05	0.00263722924653475	FBgn0052625
S-Lap2	31.5792598712285	2.20359442549206	0.547548332207983	4.02447472829676	5.71026253890566e-05	0.00273965303021063	FBgn0052351
CG2962	8.46356530149744	-8.1692575769957	2.03069933312063	-4.02287893818421	5.74910511926551e-05	0.00274953233719793	FBgn0030186
CG18449	22.3112486451642	2.65937056637153	0.661711716836089	4.01892621621853	5.8463974013864e-05	0.00278721445733817	FBgn0033285
ATPCL	9815.80635798336	0.571744243169364	0.142508320507349	4.0120060438147	6.02049583547884e-05	0.0028611599293845	FBgn0020236
LManIV	38.249713771065	1.66824148586118	0.416362394244188	4.00670547802353	6.15715616752336e-05	0.00291690432904841	FBgn0032067
Cpr50Cb	8.59909976771627	-2.13622155318366	0.533695587176143	-4.00269667674545	6.26245697478658e-05	0.00295748947727774	FBgn0033869
soti	6.52679446845252	3.33614478540568	0.833751199040344	4.00136730147509	6.29775102171497e-05	0.00296486309819175	FBgn0038225
Cpr47Eg	16.1829453376361	-5.58269748652864	1.39750651459106	-3.99475596588705	6.47609224112761e-05	0.00303005575162751	FBgn0086519
Acp32CD	36.5744145024738	2.19468415673813	0.549393121272396	3.99474269291038	6.47645504164658e-05	0.00303005575162751	FBgn0023415
trn	105.484691403164	-1.03598524443061	0.259424276656143	-3.99340130300823	6.51321966231007e-05	0.00303782211184833	FBgn0010452
CG4721	1614.14913767613	0.526676433317044	0.131929695674665	3.99209920574528	6.54909622077625e-05	0.00304512761006155	FBgn0039024
CG10413	4174.25038065203	-0.277331409522071	0.0695307837942724	-3.98861330749037	6.64606566302496e-05	0.00307137582144738	FBgn0032689
CG30395	13.5901959330507	1.77114445142652	0.444051200202885	3.98860413082385	6.64632272015828e-05	0.00307137582144738	FBgn0050395
CG8679	1045.47123721985	-0.497107322490208	0.124688782675256	-3.98678463150043	6.6974769045491e-05	0.00308555013966459	FBgn0032934
eIF4E-3	6.11900794307364	2.87468630805836	0.723475303410953	3.97344082721986	7.08417633518235e-05	0.00325129811432082	FBgn0265089
CG7886	14.4950744115138	1.7632209713409	0.443812540835475	3.97289578167765	7.1004120784039e-05	0.00325129811432082	FBgn0038248
CBP	4018.20937339729	-0.402689733468551	0.101416310020471	-3.97066047253412	7.16736608939835e-05	0.00327201121626625	FBgn0026144
CG31538	30.4921095426201	1.25384523809981	0.315896145417986	3.96916915982231	7.21236689550043e-05	0.00328260747071643	FBgn0051538
CG9010	3.21893299674932	3.9979762055234	1.00839104163665	3.96470817415687	7.34857922037571e-05	0.00333452849261928	FBgn0034173
djl	4.62539487993534	3.14774143000142	0.795120306712067	3.95882409671785	7.5319682643625e-05	0.00340748053761625	FBgn0037463
CG31104	428.723219232392	0.908592312575207	0.229617973197341	3.95697383755902	7.59052404424973e-05	0.00342368996187491	FBgn0051104
Spn77Bb	16.2103029427158	2.03757693722258	0.515104888370593	3.95565443703699	7.63254220325445e-05	0.00343236562065756	FBgn0036969
CG43935	4.22119207972766	3.89407965765873	0.98470753354836	3.95455455045271	7.66773762962423e-05	0.00343793057709194	FBgn0264563
alpha-Est7	2400.37756104398	0.537516756792749	0.136005155695409	3.95217926882528	7.74426883726578e-05	0.00346194095054626	FBgn0015575
CG13747	4.19759213553088	3.35660233010704	0.84999238711865	3.94897928613859	7.84851420548558e-05	0.0034981617309361	FBgn0033364
CG34137	16.6852950139807	-3.65019498313419	0.924917184618323	-3.94651007013183	7.92985880858067e-05	0.0035189464717884	FBgn0083973
Mst98Ca	33.3440819212334	2.31812842856555	0.587440869958616	3.94614768415561	7.94186392570896e-05	0.0035189464717884	FBgn0002865
CG31928	1490.30232880599	-1.0701376056862	0.271359406591946	-3.94361713539345	8.02617604053616e-05	0.00354587513345095	FBgn0051928
ACC	13514.0896516141	0.673928967445598	0.171039105262427	3.94020400429235	8.14123466546251e-05	0.00357986472288599	FBgn0033246
CG42846	286.866596044241	0.717883693944394	0.182207355319241	3.93992708300172	8.15063790209023e-05	0.00357986472288599	FBgn0262035
FucTD	3.74755570067715	5.99227660236729	1.52159755718161	3.93814814836226	8.21128926006394e-05	0.00359601955531579	FBgn0035217
CG32335	37.7240664803108	1.23264162288311	0.313624506429641	3.93031028383507	8.48363104081748e-05	0.00370451888782363	FBgn0063667
Mcm10	3401.88380776327	-0.366329642834849	0.0932432946599162	-3.92875052486029	8.53883652408132e-05	0.00371784890853425	FBgn0032929
schuy	6.93661832321882	2.96102295993527	0.754371653148796	3.92515141253752	8.66752018844738e-05	0.00375381134955207	FBgn0036925
CG13033	6.46108403430085	-8.60439415152672	2.19217586811419	-3.92504738177263	8.67126684131511e-05	0.00375381134955207	FBgn0036638
CG14034	4.61302276488464	3.07059424928922	0.782607663121587	3.92354227281847	8.72564463227795e-05	0.00376652826318817	FBgn0250847
Dad	905.538697295748	0.551697919073749	0.140665399473426	3.9220584531733	8.77956852685439e-05	0.00377154169395341	FBgn0020493
CG31414	730.04110486327	0.612201588355677	0.156100379409257	3.92184561416494	8.78732913758809e-05	0.00377154169395341	FBgn0051414
Fmo-2	999.672549235432	0.571916762689825	0.145875689785141	3.92057623536998	8.83374843021647e-05	0.00378069375287531	FBgn0033079
dj	15.9935128424499	2.43860877279913	0.622492230840756	3.91749270429525	8.94747528994543e-05	0.00381851884541156	FBgn0019828
CG33332	512.819749096523	-0.428292994719697	0.109382025363419	-3.91557016152063	9.01908106728523e-05	0.00383820497962294	FBgn0067629
CG34043	528.891310231666	0.965514610193207	0.246916049603383	3.9102950648372	9.21834433331119e-05	0.00391195372905164	FBgn0054043
Acp26Ab	30.5705053812002	2.03054598169864	0.519450567833555	3.90902639719373	9.26688387725024e-05	0.00391208512544296	FBgn0002856
CG31038	1192.65349628511	-0.355253729825446	0.0908826070278072	-3.90892978803689	9.27059004170684e-05	0.00391208512544296	FBgn0051038
CG15661	697.892420459783	0.611213963331272	0.156403726593384	3.90792455297626	9.30923648105077e-05	0.00391742032366005	FBgn0034605
CG5946	3627.14530229267	0.351380196291615	0.0900421492925068	3.90239681141037	9.52448464504935e-05	0.00398450053691086	FBgn0036211
CG13705	16.3403358881251	-7.26247289326937	1.86146604828804	-3.90148018007019	9.56062906875412e-05	0.00398450053691086	FBgn0035582
CG18662	8.50459664189558	2.54326733740719	0.651904378300492	3.90128893448677	9.56818653893722e-05	0.00398450053691086	FBgn0040963
CG3285	526.524100194419	0.537283207051901	0.137724990730169	3.90113082748031	9.57443872792386e-05	0.00398450053691086	FBgn0031522
CR45233	119.841396571264	-0.906315782043376	0.232419318719027	-3.89948558079644	9.63972775636446e-05	0.00400061979751049	FBgn0266768
Tap42	1218.25991495328	-0.486692727990458	0.124846407550305	-3.89833185864281	9.6857619135576e-05	0.00400109657650295	FBgn0051852
Idgf1	2590.01474433534	0.521459024526935	0.133790978588336	3.89756491827019	9.71647802805225e-05	0.00400109657650295	FBgn0020416
CG32647	1005.05486389909	0.455043771621648	0.1167538299193	3.89746333748685	9.72055324925376e-05	0.00400109657650295	FBgn0052647
CG10512	844.489060964544	0.502752579348757	0.129096060515685	3.89440682651716	9.84393196431465e-05	0.00404084019189101	FBgn0037057
Cpr78Cc	5.9038651554648	-8.44292771845461	2.16979248993257	-3.89112219607552	9.97816627383755e-05	0.00408098000936056	FBgn0037069
CG33258	1332.50244172343	0.458173525842622	0.117766610463746	3.89052146477179	0.00010002902765299	0.00408098000936056	FBgn0053258
NimB2	3288.40334265825	0.65873736496818	0.169339709680881	3.89003480760399	0.000100229844239191	0.00408098000936056	FBgn0028543
CG9377	9.14696737838958	-2.39024994873002	0.614838233889678	-3.88760785679914	0.000101237007143031	0.00411087739247915	FBgn0032507
CG3344	2732.23614699819	0.459235892569871	0.118183470888302	3.8857878273342	0.000101998563201156	0.00413066761996081	FBgn0035154
Hex-t2	6.33447832449584	2.65807271878033	0.684569364020316	3.88283913724986	0.000103243873143108	0.00416988994343412	FBgn0042710
CG13654	307.878926080725	0.606319536820103	0.156386436689864	3.87705960730162	0.000105726462910324	0.0042587410795295	FBgn0039290
CG3517	10.1030671682454	2.80321400992219	0.72338487231823	3.875134962304	0.000106565619915905	0.00428109617075494	FBgn0038706
CG10911	11734.4944414865	0.526306344876184	0.136020796325738	3.86930792270766	0.000109144727285168	0.00437304605465705	FBgn0034295
Xrp1	8110.98912208613	0.488106676750374	0.126327676756714	3.86381424310039	0.000111630124357046	0.00445429720103471	FBgn0261113
CG14565	5.71520119901306	-8.50075601149706	2.20026099590415	-3.86352165825848	0.000111763978890881	0.00445429720103471	FBgn0037129
CG13060	6.43824865947339	-8.51688409607078	2.20612982002528	-3.8605543602929	0.000113130068012392	0.00449684557943718	FBgn0036606
CG13607	1495.10189496427	0.410793426068435	0.106631007787025	3.85247625989726	0.000116929316278672	0.00463563197299523	FBgn0039151
CG13280	6.40057693224268	2.39090582473281	0.621365962000542	3.84782233168208	0.00011917242615819	0.00471215905531005	FBgn0032609
CG42789	4.84186462485723	2.61944872041652	0.68122474207009	3.84520490617618	0.000120451742154744	0.00475027616639061	FBgn0261860
CG33509	174.613517476255	0.905977004048223	0.235885138645926	3.84075490829516	0.000122656530736532	0.00482459695964974	FBgn0053509
5-Sep	674.525520503698	-0.527662396423637	0.137488857017362	-3.8378557206058	0.000124113366327864	0.00486663681437003	FBgn0026361
MBD-like	872.745352342754	-0.459982003975997	0.119869841448878	-3.83734556095305	0.000124371402159473	0.00486663681437003	FBgn0027950
CG8813	9.58484399514879	2.49375725372351	0.650078599605302	3.83608575214998	0.000125010774235735	0.0048704433165674	FBgn0031476
ry	737.976172708068	0.743643058903968	0.193879158939806	3.83560080913518	0.00012525771503101	0.0048704433165674	FBgn0003308
CG2291	5.28135461005915	3.16603529132293	0.825510308019484	3.83524622353741	0.000125438566666323	0.0048704433165674	FBgn0033279
CG5181	740.110065752888	-0.385608590727967	0.100596270619872	-3.83322948606201	0.000126471866475139	0.00489794002171713	FBgn0031909
CG32687	3382.49307347042	0.414710824645527	0.108277785357761	3.83006378709428	0.000128110045934701	0.00494866113334941	FBgn0052687
CG2736	2168.50807638606	0.630662923211241	0.164735293367864	3.82834127598227	0.000129009787934749	0.00497067124101532	FBgn0035090
CG15425	6.16242256490789	2.9438413649262	0.769739523276336	3.82446434918136	0.000131056707487096	0.00503665637319668	FBgn0265269
LpR2	10211.7047665926	0.369773692980089	0.0967578833259149	3.82163892253161	0.000132567698793482	0.00508176178708347	FBgn0051092
CG17991	5.02156188113766	3.11026032475677	0.814202919377475	3.82000635312732	0.000133448236715732	0.00510253219828045	FBgn0039498
CG13043	4.80428872232912	-8.23197306127472	2.15758156324366	-3.81537050627137	0.000135978750857281	0.00518612628269606	FBgn0036600
Osi19	35.3134596041784	-2.05954649395136	0.540002715616644	-3.81395580872127	0.000136759933199664	0.00520274846882056	FBgn0037429
CG9394	2012.3406687334	0.606263419869897	0.159291323824951	3.80600402653527	0.000141230083922652	0.00535588433634953	FBgn0034588
CDC45L	2758.91756650693	-0.438108894865261	0.115124037706688	-3.8055379536068	0.000141496313698448	0.00535588433634953	FBgn0026143
Cyp4ac1	532.969968087441	0.689789367519793	0.181555587557306	3.79932877197772	0.000145088513997364	0.00547809138689294	FBgn0031693
CR42850	7.81433387848653	3.26408550483204	0.859738463248702	3.79660285582432	0.000146692513975168	0.00552480680758978	FBgn0262097
CG3999	516.376600218971	0.905084053686335	0.238518331028061	3.79461004018116	0.000147875687818515	0.00553303870829095	FBgn0037801
CG43101	37.0085645467022	1.79969333104841	0.47428037930893	3.79457681481727	0.000147895490311611	0.00553303870829095	FBgn0262547
CG43693	4127.11658501347	-0.379586767327288	0.100039210514295	-3.79437987740862	0.000148012917321026	0.00553303870829095	FBgn0263776
Tektin-A	6.56313184037495	2.81650958258903	0.743560591593632	3.78786828461762	0.000151945359873477	0.00566598229330181	FBgn0028902
CG13025	1798.59971617331	-0.335155941952782	0.0885488941454588	-3.78498167805714	0.000153719903181935	0.00571800084305148	FBgn0287696
CG12035	3.82399275040068	4.13915767709039	1.09521484973221	3.77931113525576	0.000157262821872636	0.00583538032391936	FBgn0035263
CG42523	7.32943922552577	3.01287976578729	0.797684777625209	3.77703053925255	0.000158709277514459	0.0058745829625438	FBgn0260428
sim	602.297577179944	-0.4747164465175	0.125736918607049	-3.77547383677403	0.000159703787400238	0.0058969057774132	FBgn0004666
Tep2	4575.26705612429	1.04140383048958	0.276543136514906	3.76579163603089	0.000166022207311539	0.00610326598468929	FBgn0041182
CG9970	3.7300569515093	3.91732906147185	1.04027402633849	3.76567035443524	0.000166102824674584	0.00610326598468929	FBgn0035380
ProtA	4.85257711344661	3.56394132009823	0.948229457497238	3.75852204539702	0.000170919981350653	0.00626498666434936	FBgn0013300
Zip89B	363.515073747032	-0.680062395628505	0.180984703037782	-3.75756837022042	0.000171572497350282	0.00627363998199513	FBgn0038412
CG15695	350.309555127145	0.918561170063481	0.244773823412235	3.7526936387985	0.000174944603358413	0.00638145387311014	FBgn0038832
Mur11Da	478.091436539224	-1.10484738919679	0.294677918337715	-3.74933892376214	0.000177301333944745	0.0064517985407671	FBgn0052644
CG14219	113.902923159503	1.02705641925005	0.274344122574369	3.74367932366268	0.000181345070901714	0.00658304456176946	FBgn0031033
CG34198	272.279946872096	0.686654258489901	0.183528551844801	3.74140291299504	0.000182995870305019	0.00662700188977191	FBgn0085227
CG6262	12.1058149459065	2.33137305319379	0.623325594024287	3.74021711212286	0.000183861371347744	0.00664237784017691	FBgn0034121
CG31183	426.102974375001	0.493283660625993	0.132307629971032	3.72830849387895	0.000192769315088096	0.00694336036720099	FBgn0051183
hh	52.7684111139619	1.01353311273374	0.271880849093466	3.72785768513364	0.000193114370650993	0.00694336036720099	FBgn0004644
Tig	1305.5137082136	1.00416790374028	0.26947234609622	3.72642283442963	0.000194216493936676	0.00696075957561498	FBgn0011722
ocn	19.2717709947224	2.5639945685497	0.688131162895613	3.7260259479611	0.000194522388405835	0.00696075957561498	FBgn0041102
CG6910	9679.54754585274	0.778166480799935	0.208908467307361	3.7249159444315	0.000195380312970943	0.00697489197845321	FBgn0036262
CG4447	464.915315217212	-0.416746301355489	0.11198211779167	-3.72154331043102	0.000198008895226997	0.00705201892811988	FBgn0035980
CG10738	244.099424529989	-0.663810158696149	0.178465344667046	-3.71954655921902	0.000199580756151339	0.00709123606466962	FBgn0036368
CG4988	5.98483515650531	2.88064511609189	0.775635392205506	3.713916545119	0.000204076117623155	0.00722320551338494	FBgn0032372
CG31639	21.6544449291139	2.34607189992776	0.63173500024738	3.71369624764982	0.000204253936189976	0.00722320551338494	FBgn0051639
Apoltp	7024.49918439897	0.795430582680655	0.214406477312929	3.70991862116047	0.000207325879030009	0.00731467065008686	FBgn0032136
CG4631	13.6390389572986	2.2981182105113	0.620052493005342	3.70632847450144	0.000210285536980986	0.00740175610892187	FBgn0032590
CG13795	525.214691988218	0.596505048953699	0.161017985897394	3.70458645119193	0.000211735887538137	0.00743543390620521	FBgn0031937
CG14526	2958.72233715167	0.572946702638208	0.154684588644423	3.70396758758723	0.000212253390325715	0.00743587574668425	FBgn0027578
CG9632	4.50279786295085	3.06005064046681	0.826283178626337	3.70339215370937	0.000212735642006035	0.00743587574668425	FBgn0038377
CG4229	4.42727138888382	-8.10907496841337	2.19174765900449	-3.69982143477985	0.000215751219044148	0.0075238243400465	FBgn0036639
Hira	1888.86026403722	-0.367526789769405	0.0993749131240991	-3.69838602334614	0.000216974739517912	0.00754901720747653	FBgn0022786
CG6661	7.31688394328205	2.85364838225459	0.771928651919485	3.69677738371115	0.000218353657251067	0.00757948812554682	FBgn0036403
CR44388	4.84733245854542	3.07656284293527	0.832454008949695	3.69577515377331	0.0002192169191008	0.00759196065805415	FBgn0265538
S2P	1398.3166341362	-0.366980010995022	0.0993705300958191	-3.69304672764811	0.000221583288028595	0.00765631246364857	FBgn0033656
Act87E	2078.52359187026	0.498391705875909	0.135021779958168	3.69119490226183	0.000223203018116622	0.00769463036138882	FBgn0000046
Cyp304a1	439.900143759625	-0.886111523752667	0.240109554123307	-3.69044675039298	0.000223860548534076	0.00769967845585811	FBgn0038095
CG4440	21.352795364679	-2.81248224497019	0.762304689447962	-3.68944633806059	0.000224742625424176	0.007712409230103	FBgn0040984
Phae2	492.662981919967	0.584302719347042	0.15841908961364	3.68833529325328	0.000225726071659175	0.00772324594810325	FBgn0263235
CG8746	4.54984942323188	3.56883374735736	0.967705859956925	3.68793235117561	0.000226083734690576	0.00772324594810325	FBgn0033330
Dpy-30L2	5.7639166177767	2.91504188217259	0.790586635996748	3.68718841104288	0.000226745475530967	0.00772832712414938	FBgn0035491
AcCoAS	10803.0716462273	0.48038265246917	0.130356815960011	3.68513643825525	0.000228580157385397	0.00777327329799324	FBgn0012034
CG12721	466.691434171124	-0.797464849274496	0.216847433656095	-3.67753879227006	0.000235495270052819	0.00798886152395296	FBgn0030373
CG9396	697.092023093781	0.600852778636581	0.163407813216901	3.67701376579241	0.000235980310531634	0.00798886152395296	FBgn0037714
CG8249	381.225840246564	0.819875797512138	0.223025494953729	3.67615279895349	0.000236777735690769	0.00799788472686421	FBgn0034045
CG13309	1013.41655800273	0.759532913646666	0.206662896533059	3.67522630519779	0.000237638675710252	0.00800900816459721	FBgn0035933
CG13898	2.93601485212006	5.76707151321951	1.56966982572527	3.67406662133855	0.00023872044587931	0.00802729869505939	FBgn0035161
CG10899	2.33189924853498	5.34487880305294	1.45498113533394	3.6735038504992	0.000239247070300807	0.00802729869505939	FBgn0039235
Spn77Bc	81.7265001371978	1.643482808099	0.448039143113706	3.66816791202082	0.000244294733843356	0.00817844481188924	FBgn0036970
CR43684	12.7974505591336	2.67370784685601	0.729972956317192	3.66274917956579	0.000249522833662527	0.00833494786945891	FBgn0263767
CG14297	6.71693029778756	2.34179710511211	0.639730178258373	3.66060127331731	0.000251624072533323	0.00838654126706751	FBgn0038655
CG34180	23.1828627359386	1.36732165615333	0.373614688684278	3.65971065262048	0.000252500200473972	0.00839716450362116	FBgn0085209
CG12861	25.7756065652136	2.09019970405891	0.571572373141171	3.65692920490867	0.000255254841456704	0.00847007530076044	FBgn0033953
rho-7	915.639230956951	-0.352368364167296	0.096432618815788	-3.65403707266743	0.000258148969222486	0.00854728400293791	FBgn0033672
CR32657	13.2844036087768	1.86657447526698	0.511169992686231	3.6515728661184	0.000260639123944584	0.00859806748008502	FBgn0052657
Ccp84Ad	4.33971438076786	-8.01758614398218	2.19576239799523	-3.65139058365439	0.000260824217616917	0.00859806748008502	FBgn0004780
CG18268	314.004165694108	-0.851743955457406	0.233483944263356	-3.64797655849384	0.000264313746788601	0.00869407553574296	FBgn0037520
CG9331	4539.92936834355	0.677005325603569	0.185692646108973	3.64583810823758	0.000266521733496147	0.00874544894301105	FBgn0032889
CG31091	3.07698312086494	4.30485393085394	1.18091913576452	3.64534183626976	0.000267036608946902	0.00874544894301105	FBgn0051091
CG4907	4.53414660386983	2.98627442094834	0.81938289677444	3.64454082786452	0.000267869611775742	0.00875370000304025	FBgn0039010
Rad17	926.534130896621	-0.44169592896066	0.121337641713192	-3.64022180359089	0.000272403283518168	0.00887660192396472	FBgn0025808
MAGE	666.542463276454	-0.40064786512857	0.110072974224609	-3.63983864296269	0.000272808940643589	0.00887660192396472	FBgn0037481
CG17739	2524.46170909591	0.562501219925212	0.154707855866926	3.63589306291631	0.000277019240444385	0.00899416995106608	FBgn0033710
CG14500	460.920948360059	-0.630543251908779	0.173460309063417	-3.63508663920489	0.000277887230562304	0.00900294866327119	FBgn0034318
CG34232	398.443862565445	-0.600873414008046	0.165390128698352	-3.63306697163258	0.000280072287347439	0.00903915482101192	FBgn0085261
CG13321	2466.96282131036	0.509688639979022	0.140314148457542	3.63248215224177	0.000280707996821467	0.00903915482101192	FBgn0033787
CG14205	954.74513064212	-0.65446405939292	0.180174343367891	-3.6323931984955	0.000280804809574084	0.00903915482101192	FBgn0031034
Pgd	4166.1438051861	0.496188681355943	0.136668031106874	3.63061264099081	0.000282749271566906	0.00908234067410542	FBgn0004654
CG13690	1171.27878017919	-0.421738317921099	0.116292975954795	-3.62651582744806	0.000287271218871197	0.00920795938786083	FBgn0031252
Cdk2	1830.18932522659	-0.348205376721558	0.0960917271039629	-3.62367695134494	0.000290444335671796	0.00928990215901403	FBgn0004107
CG15034	2.47210196467137	5.10149414986249	1.40842234721511	3.62213377255035	0.00029218294914309	0.00932571213737427	FBgn0029946
CG11241	775.226312630926	0.452144842859508	0.124859038062727	3.6212424016302	0.00029319164411234	0.0093381228722038	FBgn0037186
RhoGAP5A	687.396231202266	-0.417755984475423	0.115412500637776	-3.61967709014949	0.000294970882872548	0.0093749712035336	FBgn0029778
CG12096	1080.12643340087	-0.393146231266036	0.108651158941796	-3.61842648615134	0.000296399666432917	0.00940054942065663	FBgn0030457
CG33966	205.170903778157	0.872275763334366	0.241297539790137	3.61493848670405	0.000300418944470736	0.0094973217470317	FBgn0053966
boly	4.76073643346529	3.43142133863277	0.949299951750071	3.61468609822092	0.000300711747317233	0.0094973217470317	FBgn0050362
CG12679	2.84913805360367	4.07651071898689	1.12816161552345	3.61341022677452	0.000302196015903631	0.00952423217487071	FBgn0031103
CG44013	84.4255713835774	-1.05186818663321	0.291155336380714	-3.61273882082584	0.0003029798397741	0.00952900059748813	FBgn0264775
CG12699	22.0028928599401	2.30980646677918	0.639468191688567	3.61207405903951	0.00030375778239158	0.00953356456610241	FBgn0046294
CG5565	7.1587757200866	2.76884262841793	0.766698504881019	3.61138388922203	0.000304567437814784	0.00953910280806596	FBgn0031335
CG12607	5.90541691708001	-4.43620242449373	1.22913772311463	-3.60919882375134	0.000307144139779198	0.00959984743936436	FBgn0035545
CG3326	437.146407894162	-0.518980701653724	0.14402063377047	-3.60351630226014	0.000313941047094944	0.00977486890573649	FBgn0031519
CG42806	586.82314234047	0.481576218348588	0.133659482562093	3.60300824990002	0.000314555541026455	0.00977486890573649	FBgn0261975
CG10336	1349.4222749601	-0.515608624732089	0.14313866800805	-3.60216167935203	0.000315581977768096	0.00977486890573649	FBgn0032698
cDIP	802.988530274	0.90387495901898	0.250957512477653	3.60170512568126	0.000316136833521132	0.00977486890573649	FBgn0038865
CG3841	473.317722257749	0.486571958883125	0.135106467968736	3.60139648529425	0.00031651244551323	0.00977486890573649	FBgn0032131
Mink	1082.5751730898	-0.462718401852121	0.128516928271902	-3.60044710120329	0.000317670456266591	0.00977486890573649	FBgn0039250
CG34040	42.3639907555891	1.87442838728317	0.520610498363086	3.60044292840191	0.000317675554781879	0.00977486890573649	FBgn0054040
comt	707.159999708702	0.459732063799163	0.127695159261625	3.60023094420715	0.000317934667362156	0.00977486890573649	FBgn0000346
Cyp9h1	775.748489679064	0.762840042540335	0.211959889130443	3.59898302301371	0.000319464041521671	0.00979569755501911	FBgn0033775
CG17237	6.24753337792499	3.11682615840699	0.866142903423691	3.59851260812367	0.00032004233770573	0.00979569755501911	FBgn0031410
msb1l	1559.4791408858	-0.365333922494566	0.101535518159263	-3.59808990112725	0.000320562820751704	0.00979569755501911	FBgn0027949
twe	2557.10273809058	-0.387166075338556	0.107645117248063	-3.59668961525072	0.000322292670889261	0.00981751552605736	FBgn0002673
CG3238	1792.62768467518	-0.419173579205364	0.116551793095916	-3.59645757539231	0.00032258016497832	0.00981751552605736	FBgn0031540
CG34284	418.909364231776	0.713599679614723	0.19866482181414	3.59197805176766	0.000328177495281038	0.00996772977098556	FBgn0085313
CG42397	869.369156771304	-0.547749649482954	0.152557403460046	-3.59044947711376	0.000330108214596996	0.0100061976919592	FBgn0259748
CG3165	1005.81477733248	-0.426695406819683	0.118976824759462	-3.58637413363773	0.000335307792940228	0.0101433973908525	FBgn0031484
CG7567	470.781021595812	-0.757861374725331	0.211462409442813	-3.58390589004559	0.000338494089484091	0.0102192654470498	FBgn0039670
lectin-29Ca	7.99391319466089	2.58511432176602	0.721798111117423	3.58149222330878	0.000341637308983096	0.0102740632691986	FBgn0040098
CG2137	11.6678214365642	1.7947638481651	0.501125637136457	3.58146483668404	0.000341673129629507	0.0102740632691986	FBgn0033190
Irp-1B	5256.78902127393	0.389976497396402	0.108975827991852	3.57855961806099	0.000345493062895575	0.0103682330528323	FBgn0024957
Tsp42Ec	514.314495897496	-0.524179364369641	0.146602370893633	-3.57551764800556	0.000349535594510717	0.0104686952908627	FBgn0033124
CR44181	18.6351254118026	1.41737072908466	0.396697246952171	3.57292807039709	0.000353011751846038	0.0105518294475408	FBgn0265070
DNApol-alpha73	2052.24034211332	-0.537108206444887	0.150356001063957	-3.57224322703565	0.000353936452613178	0.0105585201160743	FBgn0005696
CR44288	36.5419973974916	-1.75573187665104	0.491845049061522	-3.56968496480978	0.000357410787474165	0.0106207763503089	FBgn0265315
CG12517	402.866501168902	-1.06779992332678	0.2991314033284	-3.56966841811155	0.000357433362735255	0.0106207763503089	FBgn0032311
CG34299	2.8890266926007	3.96319133767042	1.11226687814986	3.56316583324209	0.000366409043533365	0.0108660477181696	FBgn0085328
CG8206	2324.95535343054	0.431298104041965	0.121148786249075	3.5600695425478	0.000370756596548283	0.0109733754950882	FBgn0030679
CG31810	24.6419387998333	1.35064817495571	0.379602258220045	3.55806148595874	0.00037360187120307	0.0110294362808445	FBgn0051810
CG13492	3100.80346976419	0.76880419685609	0.21609579338473	3.55770089187871	0.000374114964454798	0.0110294362808445	FBgn0034662
Hml	847.282684899454	1.0855351210362	0.305587576796081	3.55228812773556	0.000381896432736533	0.0112368549983904	FBgn0029167
CR9284	23.6426571741845	1.80458910115504	0.508798726608953	3.54676418548114	0.000389993504513193	0.0114527332270785	FBgn0046297
CG16984	4.71279631838615	2.47251794587394	0.69748803615707	3.54488939981924	0.000392777859206855	0.0115120592392048	FBgn0062517
CG10880	948.907016763161	-0.353768976625403	0.0998667031880578	-3.54241168810014	0.000396486156179232	0.0115981824132818	FBgn0031398
Sfp87B	66.7717809117294	1.74127811408492	0.491686369861104	3.54144068418414	0.000397948322398758	0.0116183943351498	FBgn0259975
CG3982	25.8681265959523	1.46051583263152	0.413017879618103	3.53620485869035	0.000405919787510163	0.0118282042530766	FBgn0035988
CG42847	4.62386527287647	2.58633831195873	0.731662200029547	3.53488032025474	0.000407959886057636	0.0118647020916183	FBgn0262036
Klp59C	6.65819570236999	2.78856138428462	0.789038435675673	3.53412616952773	0.00040912572922827	0.0118756822944584	FBgn0034824
CG4810	2.88234577948077	4.03790099300604	1.14315060870376	3.5322563468559	0.000412029728842711	0.0119334225010044	FBgn0037994
CG3775	4400.42746112363	0.601703746348403	0.170366141379787	3.53182704893845	0.000412699178428364	0.0119334225010044	FBgn0030425
CG6749	48.6287649717738	0.982191515717473	0.278169017569149	3.53091629075231	0.000414122785059573	0.0119516470439128	FBgn0036040
CG30278	4.08893976141033	3.20755339234454	0.908591779679295	3.53024698669044	0.000415171896927773	0.0119590145835887	FBgn0050278
CG15530	13.8575263173075	2.04847162071568	0.581519971033725	3.52261611423983	0.000427309813032343	0.0122851571246799	FBgn0039752
CG5050	12.1718274295788	1.69224845157457	0.480615705736237	3.52100114785529	0.000429920755593282	0.0123363434286863	FBgn0032637
CG15459	4.97766183077288	2.77462923656352	0.788185282355391	3.52027537011588	0.000431098976796267	0.0123363434286863	FBgn0031108
out	2855.53424119439	0.311771717040497	0.0885745991801219	3.51987725517663	0.000431746552778539	0.0123363434286863	FBgn0259834
nopo	1322.99640919771	-0.546349711021509	0.155248434422517	-3.51919626792878	0.000432856356242082	0.0123363434286863	FBgn0034314
CG33191	4.70670641503726	2.46759234653795	0.701292185243668	3.51863659464645	0.00043377044789099	0.0123363434286863	FBgn0053191
CG42324	696.813840336926	0.387662056240267	0.110178401417993	3.5184941082015	0.000434003452851226	0.0123363434286863	FBgn0259224
CG11307	847.913503683495	-0.396900941884086	0.112827822591947	-3.51775770165767	0.000435209545958287	0.0123473292087789	FBgn0037106
CG31705	7131.06817173538	0.544785639963898	0.154890484263983	3.51723117499851	0.000436073813573647	0.0123485939877575	FBgn0028490
Jon44E	361.317177891949	-0.690684756826516	0.196510410889815	-3.51474893212548	0.000440169917871402	0.0124314337778651	FBgn0001285
CG31709	8.59834266442431	2.34644436633708	0.667654370878351	3.51445967956466	0.000440649561060735	0.0124314337778651	FBgn0051709
CG13063	3.59608027639046	-7.92022456245403	2.25485549157444	-3.51251980095796	0.0004438789276801	0.0124991327953284	FBgn0036601
CG13044	2.94067941705637	-7.40914757001536	2.1117489290493	-3.50853620337855	0.000450579904515986	0.0126641534730099	FBgn0036599
CG16865	626.221315620073	-0.535535405790792	0.152714455724063	-3.50677611527779	0.000453570592286154	0.0127244710852717	FBgn0028919
CG13367	718.202902572027	-0.403963457357869	0.11523249485426	-3.50563838671357	0.000455513632135204	0.0127552283793994	FBgn0025634
CG13059	5.20035827856833	-5.13335013665941	1.46503517530687	-3.50390913691487	0.000458481766049174	0.012786287833836	FBgn0036607
CG6652	10.4129826532145	2.12650702311748	0.606960038871565	3.50353711435599	0.000459122670648852	0.012786287833836	FBgn0036687
Nha1	1195.87231255842	-0.475291416564581	0.135679059632831	-3.50305653540639	0.000459951829069443	0.012786287833836	FBgn0031865
Porin2	32.0256854215059	1.09665507755642	0.313085566493148	3.50273278273409	0.000460511197500984	0.012786287833836	FBgn0069354
Sans	345.638228101751	0.515869861888299	0.147285036173707	3.50252731227825	0.000460866531282638	0.012786287833836	FBgn0033785
Jon99Fii	6183.69608813795	-0.628377758016551	0.179434349947466	-3.50199255716937	0.000461792518691363	0.0127884270111864	FBgn0039777
TM9SF4	2329.21853954666	-0.282446955794615	0.0807369882161308	-3.49835883199546	0.000468130837180053	0.0129401670864541	FBgn0028541
CG10598	4.67379461317752	-7.51219696135822	2.14813500296725	-3.49707860585182	0.00047038320789411	0.0129786136024263	FBgn0003057
frma	3341.40540456038	0.611294434029979	0.174947572633882	3.49415784870165	0.000475559750586304	0.0130974545568239	FBgn0029769
CG16884	11.907404475605	-2.88657461866927	0.826665029388107	-3.49183105133394	0.000479721577504614	0.0131678140851209	FBgn0028544
CG4681	2.35093450970448	4.41289419926861	1.26380496443712	3.49175254366407	0.000479862590954623	0.0131678140851209	FBgn0069913
CG17010	4.55927601309298	3.1621299693372	0.906088503466857	3.48986876804895	0.000483257795918744	0.0132368703554834	FBgn0032424
Rad51D	122.440588158601	-0.774039856386655	0.222067226649603	-3.48561049761747	0.000491015384716642	0.0134249487672527	FBgn0033389
CG4752	1968.79540506354	0.504449158994242	0.14475018926125	3.48496372660208	0.000492203761144361	0.0134330609812315	FBgn0034733
CG1882	2237.23769705819	0.334272782349034	0.0959631394223358	3.48334563001209	0.000495188608905905	0.013490083893612	FBgn0033226
alpha-Est8	1021.17791596305	0.482718135652707	0.138771673882218	3.47850625526369	0.000504216669704524	0.0137044984239295	FBgn0015576
CG3523	20095.5277811499	0.689614731514297	0.19831846578363	3.47730973406522	0.000506472371007784	0.0137044984239295	FBgn0283427
Pxt	15735.7789318091	-0.450824103940402	0.129648673990051	-3.47727508555157	0.000506537830892226	0.0137044984239295	FBgn0261987
c12.2	1090.89045451038	0.496116562716915	0.142677425658921	3.47719031532648	0.000506698016736061	0.0137044984239295	FBgn0040234
CG12075	407.818689905096	-0.551486641570662	0.15866839223863	-3.4757183443395	0.000509487063521844	0.0137552376558362	FBgn0030065
Lcp65Ag1	8.64807950685519	-9.02390563487875	2.59731651435517	-3.47431881520959	0.000512152115628464	0.0138024537065167	FBgn0020638
CG1628	628.32639728366	0.44836210970757	0.129089721676755	3.47325955842002	0.000514177837884924	0.013832302013815	FBgn0030218
CG5217	4.65543122848886	4.25949042500833	1.22719783185206	3.47090771712007	0.000518702227306653	0.0139291426994202	FBgn0038694
CG10286	1499.84170982883	0.316964674445662	0.0913735342023643	3.46888929286333	0.000522614760810192	0.0140092373160241	FBgn0037439
Rpd3	4536.63735108997	-0.281741481659442	0.0812388119085193	-3.46806501769995	0.000524220439427207	0.0140273195736605	FBgn0015805
CG1722	2.52520156452719	3.89098136772697	1.12230128899003	3.46696685274993	0.000526366795725059	0.0140597797475142	FBgn0031168
CG5762	15.3076332463757	2.13644301772219	0.616825871111619	3.4636079934066	0.000532982604633092	0.0142112972368098	FBgn0039190
CG30430	21.7553053785785	2.50642339578187	0.724218813454684	3.46086479557978	0.000538443164234393	0.0143315305109384	FBgn0050430
Cyp9c1	641.4603719829	0.685024862130487	0.197999851331488	3.45972412364911	0.000540729071845061	0.0143669902422325	FBgn0015040
CG10799	911.340705898698	0.583655064058189	0.169070707695311	3.45213592593471	0.000556167475073864	0.0147260315276625	FBgn0033821
CG8840	2.86529299075213	3.46463532944857	1.00362497662968	3.45212146979775	0.000556197274426813	0.0147260315276625	FBgn0031531
CG9133	4.18478616491339	2.63755789124724	0.764544406765852	3.44984263556978	0.000560913419440886	0.0148248432699596	FBgn0035198
cid	658.995321764108	-0.448705949559084	0.130178640724777	-3.44684770912408	0.000567168196211298	0.014963903460461	FBgn0040477
CG16892	1728.67412969378	-0.463257845339044	0.134468150967079	-3.44511203587875	0.000570822742774955	0.0150339940907425	FBgn0030122
CG33270	3.64052267597393	-7.0341057247826	2.04319938371019	-3.4426917807745	0.000575955327357313	0.0151426998370644	FBgn0053270
Vha100-3	2.80617009905585	3.83686916604859	1.11480729397849	3.44173310201055	0.000578000233445755	0.0151699887053315	FBgn0028669
CG14523	445.370566259234	0.684652028574169	0.199094928535811	3.4388220413712	0.000584251164134166	0.0153073805003152	FBgn0039612
CG6766	3234.70821629717	-0.423911372369146	0.123401457432064	-3.43522176472284	0.000592069100864919	0.0154852795217535	FBgn0032398
CG18568	4.18818924014253	2.95901766550219	0.862068331621965	3.43246301593616	0.000598125453880742	0.0156165683929175	FBgn0033888
Pms2	1578.34178617173	-0.420666641362002	0.122589347082272	-3.43151057880816	0.000600229719356416	0.0156314145735604	FBgn0011660
Fip1	1818.18550154963	-0.317784921985444	0.0926144582382776	-3.43126686729463	0.000600769269040257	0.0156314145735604	FBgn0037255
CG6568	1015.27672904026	-0.323799069367959	0.0944198776561587	-3.42935277407488	0.000605022576189291	0.0157149398453305	FBgn0034210
CG8358	428.476270874825	0.580191865029923	0.169236355959255	3.42829329869056	0.000607388869169384	0.0157324483817413	FBgn0037727
CG31949	2.80017156617638	3.92546903968224	1.14508050952155	3.4281161953603	0.000607785261080213	0.0157324483817413	FBgn0051949
RecQ4	3011.38442705247	-0.408956072364333	0.119383375726342	-3.42556968150881	0.000613511539753422	0.0158512248518846	FBgn0040290
CG9920	20.0849531317725	1.94468882136661	0.56776882550043	3.42514194866645	0.000614478281679429	0.0158512248518846	FBgn0038200
LysX	39.3509061902456	-1.65482645384339	0.48438159923103	-3.41636935934494	0.000634621056004431	0.0163428482200115	FBgn0004431
CG7465	4.83869477079282	-6.36456704193746	1.8632739766826	-3.41579774181628	0.000635954633919427	0.016349243276444	FBgn0035551
Cyp9b1	360.312775554051	0.83180395628801	0.243661323284981	3.41377098783606	0.000640704066292885	0.0164432823827978	FBgn0015038
Cubn	895.49077018416	0.445726872311212	0.130600706796234	3.41289785672175	0.000642760285128115	0.0164679994820664	FBgn0052702
CG14352	519.211436566734	-0.461046043384221	0.135130936581409	-3.4118467247244	0.000645243837062893	0.0165035626576443	FBgn0031351
ymp	7.4165186337691	2.01820297053968	0.592270379600928	3.40757032607227	0.00065544015968572	0.0167036021173027	FBgn0261287
CG9914	2292.89833343299	0.471274945097334	0.138317800850363	3.40718940150861	0.000656355637913729	0.0167036021173027	FBgn0286508
CG15365	132.792432200323	-0.740593838297242	0.217363040137893	-3.40717464122428	0.000656391135309869	0.0167036021173027	FBgn0030077
CR45585	5.32384283136298	-2.52948349067945	0.742831832269411	-3.40518995120561	0.000661180460338743	0.0167971056239514	FBgn0267145
CG3609	2625.5397768768	0.515220766320007	0.151550705819941	3.3996592990609	0.00067469865429146	0.017111675466163	FBgn0031418
CG12880	528.596352680505	-0.632665327229864	0.186222832019522	-3.39735638411696	0.000680402919460899	0.0172273445070226	FBgn0046258
su(r)	1950.1440459875	0.579753689912427	0.17077909548341	3.39475793727192	0.000686893024202648	0.0173340899313765	FBgn0086450
CG31294	2.30656841551038	5.31673858637735	1.56616630795926	3.39474713468018	0.000686920125392084	0.0173340899313765	FBgn0051294
Spn88Ea	2018.51997323412	-0.379338078677571	0.111760588341609	-3.39420259240298	0.000688287543762814	0.0173395515832555	FBgn0028984
CG14569	6.47429720356133	-5.595904578967	1.64889790127887	-3.39372411998759	0.00068949113968439	0.0173408748236149	FBgn0037123
tipE	95.6980907270054	1.09891521681017	0.323856512104383	3.39321636507952	0.00069077053490652	0.0173440968472779	FBgn0003710
Pde9	281.671093062208	0.780391977597789	0.230083152004859	3.39178236562627	0.000694395723148228	0.0174061091002131	FBgn0259171
Mst87F	42.8503459785996	1.76467036809342	0.520781601080655	3.38850367300154	0.000702750876643031	0.0175748449110621	FBgn0002862
CG15353	207.085444589724	-0.830781327250126	0.245196485159147	-3.38822690182895	0.000703460436864949	0.0175748449110621	FBgn0040718
Fst	1378.9752031097	1.50796965872079	0.445303347563285	3.38638742999003	0.000708193246225041	0.017663793467517	FBgn0037724
Cpr62Bc	5.58113388452585	-3.34720611730916	0.989233304072015	-3.38363670484095	0.000715325864901138	0.0178122052144391	FBgn0035281
CG31373	846.002955755321	0.415797515417996	0.122959555582761	3.38157952383078	0.000720703687355562	0.0179165033828573	FBgn0051373
CG16749	1616.40654535598	0.470976968208522	0.139350013483363	3.37981286427901	0.000725351991295323	0.018002352139809	FBgn0037678
CR43671	69.8595260368333	-0.836617485053543	0.247845711192119	-3.37555764442918	0.000736662580331542	0.0182529963366689	FBgn0263746
CG13091	897.538776566027	-0.826588772579295	0.244998196635748	-3.37385655865961	0.000741229814940976	0.0183360051922591	FBgn0032055
mei-38	1414.07231668232	-0.41395321350131	0.122790355235827	-3.37121928433455	0.000748362636223396	0.0184821034667303	FBgn0260986
CG18231	3.40089582936794	3.10839878536324	0.922281065345665	3.37033785270029	0.000750760749627256	0.0185109831311532	FBgn0036796
CG6767	7720.18222503545	0.333033960739206	0.0988464606374265	3.36920470992674	0.000753854178749819	0.0185568843184085	FBgn0036030
dwg	810.326914948201	-0.392646650185048	0.116574078055884	-3.36821578804869	0.000756563559317278	0.0185931974243308	FBgn0000520
CG7968	582.355894806943	0.620814331402932	0.184529427438295	3.36431072280071	0.000767350981369646	0.0188275937041266	FBgn0028532
Oseg6	481.867808475334	-0.508426406278524	0.151248554184817	-3.3615290342363	0.000775122070579671	0.018987339826476	FBgn0034452
CG4546	34.1390634701508	1.59097231704816	0.473462174045512	3.36029445278394	0.000778594424454323	0.0190414366954616	FBgn0038373
CG4377	433.026203128135	0.574447337783231	0.171034128395628	3.35867082886783	0.000783182973606847	0.0191226118272077	FBgn0034664
CG7311	4.86762991623383	3.28536221656012	0.978484617077904	3.35760231609094	0.00078621639619477	0.0191656149007673	FBgn0028848
CG11162	73.4765512107124	0.996913096104628	0.297305323664377	3.35316261349571	0.000798937521230624	0.0194442548583834	FBgn0030509
CR45426	16.3648693121817	-1.41322511415739	0.421675065366201	-3.35145525602772	0.000803880283840724	0.0195329943162266	FBgn0266975
RpIII128	1021.06168217101	0.329459591498161	0.098388353664361	3.3485629063585	0.000812318376321673	0.019706242092248	FBgn0004463
coro	5463.81466382604	-0.210600809938123	0.0629167426756174	-3.3472935975711	0.00081604732117285	0.0197461573513746	FBgn0265935
Orc2	1547.72740327168	-0.367834755847568	0.109907967986965	-3.34675240189312	0.000817642057167244	0.0197461573513746	FBgn0015270
nmdyn-D7	753.802076895117	-0.38826305033565	0.116014867106873	-3.34666633697889	0.000817895930119998	0.0197461573513746	FBgn0028997
CG16758	3493.96538566142	0.7687596651341	0.229797002147076	3.34538596218097	0.000821681407381809	0.0198058086435311	FBgn0035348
CG13377	513.412429562942	-0.657169714967937	0.196597214167778	-3.34272139994366	0.000829611456330381	0.019965010526545	FBgn0261446
CG34195	661.454961227049	-0.378769833780339	0.113429704932119	-3.33924728100996	0.000840057483780276	0.020175776990555	FBgn0085224
Idgf5	1002.05630284392	0.67041998619668	0.200789476076584	3.33891994389673	0.000841047988720114	0.020175776990555	FBgn0064237
CG5157	29.1592537856798	-1.26961328984274	0.38034689270776	-3.33804038940382	0.000843714842942802	0.0201994991919416	FBgn0036575
CG31407	3.58749627455497	4.26117302460383	1.27667561891437	3.33771003493224	0.000844718519145252	0.0201994991919416	FBgn0051407
CG7272	884.718310156268	0.535769041202873	0.16066446880827	3.33470769969829	0.000853891050770846	0.0203864796828254	FBgn0036501
CG13978	6.47876413793706	2.60338214358248	0.781334111137184	3.33197041633498	0.000862334225583162	0.0205554827664721	FBgn0039518
ect	87.3392030466527	-0.82042585803265	0.246290876770272	-3.33112565431282	0.000864955492478976	0.0205853941456489	FBgn0000451
CG6012	178.178462106039	1.06094311803053	0.318541783275013	3.33062465816162	0.000866513554131939	0.020589947465296	FBgn0032615
SREBP	5727.2224523104	0.383298261452516	0.115137208602641	3.32905640239505	0.000871407554335514	0.0206736296158496	FBgn0261283
CG4847	2423.38808314337	0.504477222695918	0.151574884548073	3.32823755201951	0.000873973084002219	0.0207018938844236	FBgn0034229
CG15445	1468.86836028448	0.289420995443841	0.0870252012764457	3.32571474927661	0.000881921335173588	0.0208573703522608	FBgn0031161
dgt4	346.36632795166	-0.666602375000483	0.200759849805816	-3.32039686045418	0.000898895665218334	0.0212254909036273	FBgn0026085
SP1173	2123.91659177222	-0.313533025788253	0.0944532788027922	-3.31945094720189	0.000901946491673275	0.0212642001518903	FBgn0035710
CG7309	4.07959040850355	3.64962996873396	1.09988455687121	3.31819366490233	0.00090601642379969	0.0213267772258474	FBgn0032314
CG11395	6585.67550235339	0.548221328346545	0.16526226088778	3.31728082020377	0.000908982039169295	0.0213632050235342	FBgn0034200
CG30039	8.78524466819701	2.51213250590414	0.757439339258486	3.31661213736728	0.000911160136526732	0.0213810396522978	FBgn0050039
Mst84Dc	20.9189117475558	2.34599705621456	0.707690900941548	3.31500242986497	0.000916423280286982	0.0214710990941266	FBgn0004174
CG11983	36.5427331422986	-1.14098116607737	0.344333830502092	-3.31359008324464	0.000921064315784215	0.0215463259585236	FBgn0037654
Cyp6a20	1307.32199208211	0.659379962135011	0.199053397801394	3.31257828009	0.000924402526652234	0.0215908900217301	FBgn0033980
CG6733	215.986686031043	0.662100827408008	0.200092523846562	3.30897334233102	0.000936387523315858	0.021836962908287	FBgn0039052
hd	1375.68294785704	-0.446162171962614	0.135046815672515	-3.30375929073772	0.000953977043454511	0.0221959440693653	FBgn0086695
CG30376	14.8375675447123	2.24036133614985	0.678170133442051	3.30353878130684	0.000954727630730082	0.0221959440693653	FBgn0050376
CG4835	65.5338239360582	1.03926685961616	0.314819273112311	3.3011538631099	0.000962880626857898	0.0223509963692053	FBgn0035607
CG10912	4292.0735045686	0.429527257551237	0.130204743354312	3.29886029099886	0.000970782131606478	0.0224997427886948	FBgn0034296
kdn	8352.04932952172	0.500181155862945	0.151758763095093	3.2958963664558	0.000981081987127116	0.0227035332351306	FBgn0261955
fon	6867.59266642464	0.524127032691408	0.159073710607624	3.29486896791034	0.000984675825520543	0.0227486101147721	FBgn0032773
Hsc70-5	9480.58169708479	0.32343855358881	0.0981833540401924	3.29423003268362	0.000986916963341351	0.0227486101147721	FBgn0001220
CG9629	1215.94467732404	0.599028428285813	0.181851817898927	3.29404696200922	0.00098755997444812	0.0227486101147721	FBgn0036857
l(2)05714	837.838009925342	-0.345225020687259	0.104911529922056	-3.290629933085	0.000999633244526867	0.0229804014164553	FBgn0010607
Sam-S	14988.5391524785	0.44844536666427	0.136303919997271	3.29004012997755	0.00100173095236916	0.0229804014164553	FBgn0005278
Sug	2305.70749862675	0.284372364536997	0.0864377661526074	3.28990876551498	0.00100219872091677	0.0229804014164553	FBgn0036191
Ubc87F	15.1862375944067	2.5369787390299	0.771652064539775	3.28772364594526	0.00101000931018723	0.0231243013039067	FBgn0267383
CG6415	1059.24592876998	0.555871710882545	0.169160252052596	3.2860657520758	0.00101597291248814	0.0231800349843945	FBgn0032287
CG3902	4877.14406693406	0.364302586204543	0.110879750286512	3.28556463432854	0.00101778188517144	0.0231800349843945	FBgn0036824
Anp	53.6017577165028	1.64693840413085	0.501288316121378	3.28541151103166	0.00101833523558323	0.0231800349843945	FBgn0000094
MED16	782.47754106382	-0.324195041161243	0.0986793345003207	-3.28533874699155	0.00101859828474405	0.0231800349843945	FBgn0034707
CG12229	7.72039934385224	2.05003049679627	0.624410183189536	3.28314712345746	0.00102655075548217	0.0233031246982922	FBgn0036723
CG1324	4.53694443815557	2.80631234719814	0.854875505269456	3.28271465248451	0.00102812678122488	0.0233031246982922	FBgn0031129
CG3222	4.54565375527166	2.75203741905009	0.838378428459923	3.28257183823957	0.0010286477214978	0.0233031246982922	FBgn0036014
Bgb	821.684551006596	-0.362317742133199	0.11039094384032	-3.28213284105343	0.00103025057148768	0.0233043916808738	FBgn0013753
RPA3	1120.62501292108	-0.638469599160642	0.194572594493551	-3.28139531069369	0.00103294861907886	0.0233303912240225	FBgn0266421
CG3984	309.808224994335	0.91355680683525	0.278537931630037	3.27982907566308	0.00103869995069188	0.0234251717921755	FBgn0038291
CG13477	2.54113554985246	4.27711541069798	1.30445708691272	3.27884715688171	0.00104232072679639	0.0234716917028215	FBgn0036438
CG16721	2306.41116038999	-0.363987397873887	0.111094421938794	-3.27637870130348	0.00105147467996719	0.0236424866473219	FBgn0029820
cav	1087.63000405527	-0.314240594417366	0.096036533240252	-3.27209431468375	0.00106753957408538	0.0239670229680029	FBgn0026257
CG17377	45.8446063357512	1.8851844277151	0.576212256292641	3.27168401422837	0.00106908990604036	0.0239670229680029	FBgn0031859
Rph	166.426597080342	0.655584227780887	0.200414619055302	3.27113975453052	0.00107114962063554	0.0239775171394865	FBgn0030230
CR32661	4.46104386655137	2.91275439851644	0.891542279511915	3.26709620559	0.00108656748867297	0.0242865567015701	FBgn0030356
CG4836	180.969715114407	1.96551208570118	0.601926300935002	3.26537000069286	0.00109321173377929	0.0243693029457831	FBgn0270925
CG3092	3.43471170797575	3.47767204715871	1.06504098515517	3.26529410194672	0.00109350473225021	0.0243693029457831	FBgn0034835
CG31251	291.331320982336	-0.504272922337942	0.154468937587833	-3.2645587534465	0.00109634722419463	0.0243965597230311	FBgn0051251
Gen	387.356896381228	-0.392061828257315	0.120112259411789	-3.26412832609519	0.00109801421135995	0.0243976166580201	FBgn0263831
CG5999	332.211589990346	0.605064876960681	0.185450428957073	3.26267714970203	0.00110365171072015	0.0244867643917512	FBgn0038083
CG11635	2.81272241524903	4.26850761288102	1.30937012924429	3.25997020822875	0.00111423916973425	0.0246751984250707	FBgn0033283
CG31898	231.039371032924	-0.535017277985441	0.164132362000855	-3.25966964383693	0.00111542051958003	0.0246751984250707	FBgn0051898
fzy	2843.5369912652	-0.366243544692692	0.11237964579408	-3.2589846862819	0.00111811703114295	0.0246985822201884	FBgn0001086
dpa	4677.34236998171	-0.376591586065747	0.115588541791094	-3.25803561694177	0.00112186324865207	0.0247450510116301	FBgn0015929
CR46094	34.3628428812656	1.19003645459687	0.365330335204136	3.25742578680721	0.00112427652326025	0.0247620260568943	FBgn0267763
CG3640	8.35016330333198	1.97119271876552	0.605401248057437	3.25601033214008	0.00112989639739563	0.0248494733237448	FBgn0035042
CG31109	678.076651969468	-0.38397782332655	0.11810541664462	-3.25114490287893	0.00114941259312269	0.0252418377775414	FBgn0051109
CG13138	35.978504680672	-2.01686091139516	0.620668454221086	-3.24949801730497	0.00115608884132635	0.0253172625712353	FBgn0032211
w-cup	31.8884842228569	1.85478432644646	0.57083024153735	3.249274813211	0.00115699643291109	0.0253172625712353	FBgn0032269
CG3777	158.547141242644	-0.870239131774464	0.267843724144312	-3.24905552502543	0.00115788874288623	0.0253172625712353	FBgn0024989
CG9521	36.2034342477943	-1.2235112511097	0.376741961363068	-3.24761076967105	0.0011637835430921	0.0254092740241775	FBgn0030588
CG31773	4.65768909596798	2.49620072370029	0.768965443219871	3.24618062581331	0.00116964603024619	0.0255003146825743	FBgn0051773
Ote	2529.52768844282	-0.415025788161624	0.127967521690803	-3.24321189218946	0.00118190277026481	0.0257010780734079	FBgn0266420
CG8550	296.347709089336	0.669592944504369	0.206465403427821	3.24312419120841	0.00118226665150161	0.0257010780734079	FBgn0033742
Muc68E	148.537136610704	0.769469192143385	0.237355811931925	3.24183842763485	0.00118761332623885	0.0257476216843608	FBgn0053265
CG14540	10.5161290172511	2.29433709805683	0.707738293863198	3.24178742050704	0.00118782589250785	0.0257476216843608	FBgn0039398
CG10361	180.113908762302	0.71608582514043	0.220958093033462	3.24082189210415	0.00119185625612049	0.0257978656587	FBgn0036208
CG30043	94.1798335186861	0.735260813482819	0.227052582223244	3.23828430526234	0.00120250911080129	0.0259911043819533	FBgn0050043
CG15534	983.778390186024	0.694042723854975	0.21452665145404	3.23522843968721	0.00121545443412227	0.0262332679800172	FBgn0039769
Atac3	761.227531667729	-0.331921290971894	0.102684135836349	-3.23244957235542	0.00122733795952555	0.0264518545926359	FBgn0052343
Socs36E	558.852454471657	0.584016567713607	0.180741999401111	3.23121670474349	0.00123264447104216	0.0265282699375003	FBgn0041184
CG32856	365.905402816654	-0.607991996845383	0.188205715967726	-3.23046509889021	0.00123588992247967	0.026560173583675	FBgn0052856
CR45453	4.84301469554869	-2.60463182273231	0.806591579121098	-3.22918300928761	0.00124144423196899	0.026607808108488	FBgn0267009
CG6664	2357.40556899897	-0.292491507880807	0.0905788142658005	-3.22913818481328	0.0012416388383848	0.026607808108488	FBgn0036685
Osi20	5.33422386951059	-3.91776896994375	1.21385096060392	-3.2275535441308	0.00124853671815515	0.0267176216747263	FBgn0037430
CG9641	2584.70485860973	-0.326139689161222	0.10107819093633	-3.22660789770821	0.00125266992155188	0.0267304199756765	FBgn0031483
Obp99c	4417.22656437877	0.661363017285242	0.204971807152857	3.22660480224986	0.00125268347181066	0.0267304199756765	FBgn0039682
SPE	1748.69419950672	0.929869254265123	0.288602271200734	3.22197483199418	0.00127310317648808	0.0271277218582644	FBgn0039102
CG33213	412.414863543117	-0.479706918436474	0.148993066155437	-3.21965934935535	0.00128343008332845	0.0273091443578292	FBgn0053213
CG11851	2098.28048104196	-0.374052930386202	0.116193843321716	-3.21921471648485	0.00128542194606924	0.0273129500952512	FBgn0039293
CG4203	834.758574904523	-0.326438450141666	0.101450555056734	-3.21770984849823	0.00129218463279213	0.0273913444026217	FBgn0038300
CG6462	35.5664938356345	-1.15431847191748	0.35879432956522	-3.21721492453982	0.00129441592474746	0.0273913444026217	FBgn0035663
GstO3	2277.10310344128	0.54158113076207	0.168350353018745	3.2169883879113	0.00129543841776619	0.0273913444026217	FBgn0035904
Spn43Ad	160.03424654589	1.01489253210863	0.315499615242017	3.21677898507138	0.00129638423890271	0.0273913444026217	FBgn0044011
CG18003	1085.86193394669	0.804368007569045	0.250106867239163	3.21609724854086	0.00129946789214902	0.0274180445311274	FBgn0061356
Sgf11	483.596338107858	-0.446812232048173	0.138959896244331	-3.21540418584187	0.00130260971440088	0.0274458955908381	FBgn0036804
Rad9	479.266582559074	-0.383456576492087	0.119303501648483	-3.21412675398167	0.00130841900086153	0.0275297936424287	FBgn0025807
CG7650	780.360535624753	-0.412723074580799	0.128647134084633	-3.20817931559424	0.0013357818534121	0.0280304974330825	FBgn0036519
path	13314.9737731076	0.369838305189747	0.115281014403748	3.20814582611552	0.00133593741499856	0.0280304974330825	FBgn0036007
CG15047	743.046216976815	-0.551860959289337	0.172138518531999	-3.20591209913748	0.00134635109112181	0.0282097067979834	FBgn0030938
Cat	11675.0190615731	0.430326678058748	0.134313134366563	3.20390615622383	0.00135576660229162	0.0283669499516074	FBgn0000261
CG8089	301.357170893367	-0.467075599477726	0.145801087648215	-3.20351244981569	0.00135762170030594	0.0283669499516074	FBgn0033993
CG9293	703.518493211841	-0.363666539665148	0.113612952205501	-3.20092500551657	0.001369871808258	0.0285572223625905	FBgn0032516
Hsepi	867.132921718262	0.39026545813949	0.121927898196935	3.2007888589135	0.00137051920133773	0.0285572223625905	FBgn0033087
CG3835	3803.5898010442	0.506991288566552	0.158653863172543	3.19558111241941	0.00139549551646307	0.0290374861264034	FBgn0023507
Spn43Ab	5805.44818906287	0.54859028736887	0.171804165545067	3.19311400645269	0.00140747366321525	0.0292174395648024	FBgn0024293
CG4269	312.968861679528	0.833484090546871	0.261034677526471	3.19300139906641	0.00140802264348135	0.0292174395648024	FBgn0034741
CG11353	160.667975551755	0.662931970178837	0.207685271208735	3.19200281426099	0.00141289956049545	0.0292783106999505	FBgn0035557
Oatp58Da	338.873939253342	0.468148760623416	0.146716392661801	3.19084154217556	0.00141859059881108	0.0293558617734738	FBgn0050277
vig	2970.28160469112	0.396006273470091	0.124191799656146	3.18866684085848	0.00142930502593588	0.0295370098981125	FBgn0024183
CG33470	17.3838895174672	1.58719673848435	0.498119285098623	3.18637881721463	0.00144065826903759	0.0296781595160029	FBgn0053470
CG1116	765.023232221233	-0.395776636857409	0.124218588237539	-3.18613053386646	0.00144189524525732	0.0296781595160029	FBgn0037297
CG6933	16.2869030389944	-2.02527167214913	0.635682044086798	-3.18598219186539	0.00144263476929507	0.0296781595160029	FBgn0036952
Hsp60D	2.44384686210462	3.53976874707639	1.1111412530698	3.18570545130685	0.00144401532859145	0.0296781595160029	FBgn0032525
CG32266	6.68394754463913	-3.42367442009841	1.07503929673422	-3.18469699712275	0.00144905645495597	0.0297411927709969	FBgn0052266
Rcd4	337.132602920243	-0.413768825659756	0.130085533368829	-3.18074435292204	0.00146897197231754	0.0300282863787328	FBgn0032034
CG5687	717.616343247191	-0.358764451635951	0.112796015946998	-3.18064825804249	0.00146945927500655	0.0300282863787328	FBgn0035293
CG31784	2.54861878827296	4.77025070630533	1.49991034861413	3.1803572198251	0.00147093605558437	0.0300282863787328	FBgn0051784
Syx8	432.068941847825	-0.50738573946702	0.159556771515634	-3.17996995456445	0.0014729032303217	0.0300282863787328	FBgn0036643
CG10265	613.332221110493	-0.420820569414741	0.132335641214255	-3.17994884487256	0.0014730105299624	0.0300282863787328	FBgn0033990
CG13700	4.65692856799433	2.62052713409056	0.824443367794527	3.17854110598372	0.00148018228330723	0.0301337109432748	FBgn0036785
thetaTry	2102.20582541743	-0.384249824299116	0.120926734864401	-3.17754237497594	0.00148528983339493	0.0301968843995879	FBgn0011555
wek	1030.3161481772	-0.324792684719542	0.102262117097517	-3.17608019409396	0.00149279678028217	0.0302929008588984	FBgn0001990
mms4	697.582290260088	-0.769057454266028	0.242158766592704	-3.17583982230771	0.00149403420764431	0.0302929008588984	FBgn0033549
CG31141	2.53381140841227	3.48774819576969	1.0988056527175	3.17412655017201	0.00150288149582822	0.030431330288511	FBgn0051141
CG9691	2064.26110767852	0.544637720386914	0.171643499552677	3.17307513425387	0.00150833485041913	0.0304739776444352	FBgn0030160
Ndc80	1217.37315948886	-0.45299033650203	0.142766719252698	-3.17294071666825	0.0015090333436939	0.0304739776444352	FBgn0030500
Sprn	3.15412326416283	2.95758846810614	0.932561565431639	3.17146725507308	0.00151670966273985	0.0305879933991645	FBgn0036218
alph	4412.22212669402	-0.324559803053404	0.102367644264907	-3.17053113201969	0.00152160526826145	0.0306456996876453	FBgn0086361
CG31287	6.22125920982996	1.75905208995795	0.555052687302392	3.16916236998529	0.00152878963318934	0.0307492868144157	FBgn0051287
CG14658	2.29870859754582	3.64811263814388	1.15156223939529	3.16796827243969	0.00153508272235917	0.0308346949497878	FBgn0037283
CG4928	3669.53546919164	0.527172328459092	0.166540079000193	3.16543820336774	0.0015484955057867	0.0310626961313936	FBgn0027556
MED17	742.445417846023	-0.3743486515993	0.118287773910934	-3.16472818130105	0.00155227892849749	0.0310971835875195	FBgn0038578
Trf4-2	1360.75956380899	-0.402803287809881	0.127328758278596	-3.16349026924888	0.00155889563036509	0.0311882638399072	FBgn0039251
CG3557	1.89523131002224	6.43409045620579	2.03535915133596	3.1611573082729	0.0015714360670865	0.0313974593510054	FBgn0031423
corolla	92.8366640154244	-0.699560630214168	0.221478450747664	-3.1585945623721	0.00158531868743097	0.0316211804082863	FBgn0267967
CG9570	2.41689678508462	4.98090883992968	1.57717059124742	3.15812941705321	0.00158785049466569	0.0316211804082863	FBgn0031085
Spn88Eb	944.87197839607	0.998618755058906	0.316268940483863	3.15749865772817	0.00159128969306295	0.0316211804082863	FBgn0038299
Spindly	755.1597853246	-0.482899518327474	0.152939773140381	-3.15744889907891	0.00159156129238497	0.0316211804082863	FBgn0031549
CG30394	995.636132178974	0.315849280581981	0.10004416761974	3.15709839060783	0.00159347569406237	0.0316211804082863	FBgn0050394
CG7551	1.56383437373351	6.20546973892265	1.96576054205824	3.15677805416994	0.00159522715634236	0.0316211804082863	FBgn0036161
CG32141	2.90354180886783	3.03301692685645	0.96107310075714	3.15586496434769	0.00160022926963159	0.0316786517043363	FBgn0052141
CG8441	767.35486055896	-0.416496350549659	0.131996088584677	-3.15536888263527	0.00160295296707452	0.0316909270983959	FBgn0034086
SP	14.4882804150199	2.00226722459673	0.635383968576583	3.15127123695347	0.00162561450376318	0.032083717945557	FBgn0003034
CG43295	74.630551952272	-0.938897915026537	0.297967475228211	-3.1510080565251	0.00162708002060442	0.032083717945557	FBgn0262987
Pkc53E	358.948681226957	-0.578992779580953	0.183779254804048	-3.15047952609393	0.00163002680905331	0.032099808991357	FBgn0003091
CG8892	1185.38842150751	-0.341772880738302	0.108511593959338	-3.14964390686558	0.00163469577461025	0.0321497282565318	FBgn0031664
CG4830	80.5205650554301	-1.02654370396388	0.326126232076218	-3.14768823540687	0.00164567110348956	0.0322859744766886	FBgn0037996
CG9436	1928.69767040988	0.38780429695955	0.123204551330981	3.14764586835545	0.00164590961819428	0.0322859744766886	FBgn0033101
Tdc2	39.6947411428475	-0.984322427965016	0.312820736481346	-3.14660223307707	0.00165179504647686	0.0323592878740883	FBgn0050446
CG5987	29.9530730500694	1.0828971193403	0.344227650161736	3.14587488492426	0.00165590826394428	0.0323977376575592	FBgn0039501
CG31809	65.4348265190828	0.87389642116353	0.277848742052211	3.14522360154978	0.00165959932373251	0.0324278389261093	FBgn0051809
stai	7380.0603539404	-0.304056927340475	0.0967083755768498	-3.1440599175286	0.00166621319653581	0.0325148987121916	FBgn0266521
CG13041	7.94947485839802	-7.0112640162366	2.23085489594641	-3.14285973013146	0.00167305993454797	0.0325745158874251	FBgn0036605
CG3770	341.117758491147	-0.394079485315858	0.125392542992966	-3.14276651473577	0.0016735927843921	0.0325745158874251	FBgn0035085
CG3942	3.56557358390857	2.98084512639975	0.949197594938513	3.14038419639363	0.00168726399591647	0.0327982349657826	FBgn0038008
sowi	3.42856917694193	2.90616404876325	0.92570180477623	3.13941707120876	0.00169284321569268	0.032827682338835	FBgn0037460
Lcp65Ac	3.1939796776444	-4.78397600965623	1.52386681544712	-3.13936622358468	0.00169313701807333	0.032827682338835	FBgn0020642
CG5770	141.39623498124	-0.71472303397076	0.227831232718032	-3.13707223300377	0.00170644080620772	0.0330430986446264	FBgn0034291
CG34267	2.46522186648705	-7.19949870718089	2.29758325516591	-3.13350939122378	0.00172729391078201	0.0334039573375238	FBgn0085296
CR43474	5.24252307138452	2.97290762665837	0.949209285771099	3.1319832951732	0.00173629754078642	0.0335002330085584	FBgn0263451
rgr	1322.48103444904	-0.367862912261214	0.117458413800215	-3.13185663214311	0.00173704676092976	0.0335002330085584	FBgn0267792
CG6481	4.21582852981748	2.8200834930381	0.900618552972903	3.13127403796994	0.00174049667350806	0.0335002330085584	FBgn0030936
h-cup	3.09617249912234	3.53080742236865	1.12763523997332	3.13116094389901	0.0017411671055892	0.0335002330085584	FBgn0038334
Mrp4	820.888609440228	0.501625152787217	0.160393265716193	3.12747016246191	0.00176317715649398	0.0338804386002318	FBgn0263316
r	3216.79467497093	0.59900252990292	0.191584144934488	3.12657673268187	0.00176854345757909	0.0339402639343044	FBgn0003189
Phae1	728.908637305946	0.682640195414342	0.218573447756922	3.12316158444604	0.00178919490595114	0.0342929023640636	FBgn0263234
CG7848	3.15558585495889	2.721177401938	0.871417781082444	3.1227012588128	0.00179199539070876	0.034302935909819	FBgn0034127
CG8401	15.6397843680036	1.50224654868949	0.482005067178657	3.11666131952235	0.00182911574630499	0.0349690719772649	FBgn0034069
bgm	3004.69093433848	0.335252853650433	0.107613449357566	3.11534344128764	0.00183730851734264	0.0350811822734687	FBgn0027348
ReepA	2553.39690632808	-0.238052505784059	0.0764341283156648	-3.11447923891966	0.00184269924055922	0.035091246904965	FBgn0261564
mil	7.70742790409039	1.75621677305377	0.564014054141629	3.11378193532172	0.00184705947166024	0.035091246904965	FBgn0267366
BG642167	5.20020745199874	2.73061988950044	0.876953108164238	3.11375815203684	0.00184720835529143	0.035091246904965	FBgn0250831
CG6271	14.2120365284673	1.36571405899584	0.438671090014737	3.11329852840305	0.00185008777080934	0.035091246904965	FBgn0039476
CG13067	341.761178471249	0.519642885432137	0.166921066352146	3.11310547427171	0.0018512984311334	0.035091246904965	FBgn0036589
Lip2	72.5597996400705	0.793077516515769	0.254761157379631	3.11302368333163	0.00185181156916344	0.035091246904965	FBgn0024740
CG31097	107.570531484104	0.592818806187179	0.190505643520345	3.11181755685819	0.00185939372338741	0.0351663861674287	FBgn0051097
CG31661	1168.95733465238	-0.88258268309059	0.283639642942708	-3.11163374038255	0.00186055176260857	0.0351663861674287	FBgn0051661
CG12811	991.344122292193	-0.41497945907791	0.133378997248222	-3.1112803937611	0.00186277969874598	0.0351663861674287	FBgn0037779
CG14835	2.0911894938892	4.06086225555612	1.30611041539269	3.10912630945921	0.00187641481952629	0.0353794608963249	FBgn0035782
cold	1078.16470119719	-0.345868709084751	0.111300107864859	-3.10753255966927	0.00188656202661836	0.0355263211637569	FBgn0031268
CG10623	2237.25604509924	-0.34009045406159	0.109480482589033	-3.10640258445169	0.00189378694791634	0.0356178531465165	FBgn0032727
CG18764	266.582869605853	-0.596364310463708	0.192179972095699	-3.1031553598454	0.00191469098189019	0.0359661092795209	FBgn0042205
CG10814	88.4762955688374	1.19001902804151	0.38365064234606	3.10182988555533	0.00192328446957931	0.036082541138496	FBgn0033830
CG14036	1367.61899426126	-0.623837156047849	0.201153150908583	-3.10130442018958	0.00192670102762721	0.0361016803248806	FBgn0031677
CG14711	1328.90574592994	-0.428000668891024	0.138066549749881	-3.09995918393256	0.00193547312072251	0.0362209969735212	FBgn0037922
fan	15.8887814672047	1.59851339830709	0.515741146382506	3.09944903469372	0.00193880931015145	0.0362384147114536	FBgn0028379
CG13285	52.8016943200706	-0.76321444019844	0.246401691484143	-3.09743993883076	0.00195199946960295	0.0364397422671232	FBgn0035611
Gel	8728.4862818378	0.452716696109056	0.146202660443327	3.09650108100833	0.00195819148019667	0.0365100923875778	FBgn0010225
MED7	634.171244608578	-0.458269912880701	0.14805862237466	-3.09519233348703	0.00196685309966648	0.0366035959587033	FBgn0051390
CR32658	12.1387860696957	1.61841889824342	0.522912416037484	3.09500950562131	0.00196806589621969	0.0366035959587033	FBgn0040859
Ugt58Fa	254.259515477813	0.545201596811591	0.17623262889634	3.09364730144427	0.00197712377136459	0.0367267196246703	FBgn0040091
az2	785.170597109235	-0.351779074805063	0.113755162727817	-3.09242294037036	0.00198529770664571	0.0367967865905581	FBgn0025185
SdhAL	4.62344727031795	3.09057160343922	0.999527269387306	3.09203330223666	0.00198790546183497	0.0367967865905581	FBgn0036222
CR44057	13.3340379888476	-1.71502771178196	0.554668682047791	-3.09198584180058	0.00198822331793656	0.0367967865905581	FBgn0264866
edl	229.12979172916	0.703747670273704	0.227829244901642	3.08892596548579	0.00200881491146093	0.0371322658173729	FBgn0023214
CG1999	7.21648537645168	2.26411803540026	0.733430633194501	3.08702409325168	0.00202171209695917	0.0373248685547671	FBgn0029947
NimB4	126.115986764997	0.564827642313101	0.183051052388824	3.08562903595514	0.0020312206743377	0.0374545158615636	FBgn0028542
CR45481	53.1817270859417	-0.673404060000328	0.218373694851629	-3.08372334157675	0.00204427602504141	0.0376491666470034	FBgn0267037
Mst77F	46.6324955820893	1.79372607604194	0.581816474049722	3.08297574243084	0.00204941859825551	0.0376873880282916	FBgn0086915
Muc12Ea	212.992999055279	-1.55707601867601	0.505102241390703	-3.08269473203861	0.00205135467528703	0.0376873880282916	FBgn0052602
CG32202	424.331418486796	-0.571307658234883	0.185385139527594	-3.08173384172385	0.00205798760626824	0.0377631952356041	FBgn0052202
CR45082	41.2763501211665	-0.785265752745487	0.254862643610399	-3.08113320030495	0.00206214376230948	0.0377934255221318	FBgn0266457
hgo	756.46277195534	0.617179916066164	0.200352506005571	3.08047015917536	0.00206674063550287	0.0378316496644602	FBgn0040211
Tsf1	16644.437797286	0.846431052366962	0.274881085023651	3.07926262839851	0.00207513661982274	0.0379392392932398	FBgn0022355
Arl4	1475.69304820337	-0.350719424109207	0.113921989037362	-3.07859287809822	0.00207980688432078	0.0379785341967183	FBgn0039889
CG7149	674.348556220508	0.479444508498548	0.155965880443959	3.07403457175251	0.00211184958231977	0.0385169660504205	FBgn0031948
CG33307	477.153309940397	0.749311579827105	0.243836913516552	3.07300305364241	0.00211916319209541	0.0386036196963934	FBgn0053307
CG18609	1179.3842931559	-0.430187655479335	0.140069782748054	-3.07123811459836	0.00213173075012072	0.0387856567035854	FBgn0034382
Cpr65Av	2.31942281842809	-6.66112864155751	2.16941520266984	-3.07047200248244	0.00213720722696565	0.0388383918868969	FBgn0052405
atilla	1171.02354985218	-0.515597244462643	0.167982519569391	-3.06935058352699	0.00214524684442402	0.0389375225436721	FBgn0032422
IM10	18.2506133905155	1.48426411248169	0.48369126004849	3.06861883825002	0.00215050777395714	0.0389860404508595	FBgn0033835
Cdc16	1598.09901184214	-0.342855724119807	0.111828878446403	-3.06589611630711	0.00217018701649054	0.0392955137060456	FBgn0025781
Lcp65Ag3	6.23722331943162	-4.16566231814412	1.35895534073456	-3.06534158502401	0.00217421522810016	0.0393211913701427	FBgn0086611
CG30440	1401.07316634118	-0.444263688847666	0.144982594283637	-3.06425534073787	0.00218212576509319	0.0393479299441825	FBgn0050440
betaTub97EF	1639.28260442645	0.450486214158508	0.147030315941022	3.06390019823674	0.00218471779553587	0.0393479299441825	FBgn0003890
Cht9	425.32475333812	0.651469683253838	0.212639567984129	3.0637274587694	0.00218597956561544	0.0393479299441825	FBgn0034582
Bx42	2452.98868994685	-0.1981801003806	0.0646864103024586	-3.06370533554043	0.00218614121229876	0.0393479299441825	FBgn0004856
Mec2	1027.28460501345	0.564908977174762	0.184447552086525	3.06270791227286	0.00219344042727997	0.0393689907793212	FBgn0030993
CG6380	3.6717149118154	2.97628375951146	0.97179867932395	3.06265466586347	0.00219383071568312	0.0393689907793212	FBgn0032632
CG43254	3.61980591172931	3.05041369935272	0.996061719302305	3.06247458389365	0.00219515116194025	0.0393689907793212	FBgn0262899
CG6888	2.65542098333501	3.17832883710871	1.03868509712242	3.0599542112561	0.00221370832959008	0.0396545968909328	FBgn0036490
Mal-A8	996.743548839236	0.929328693974497	0.303757301346188	3.05944479311578	0.00221747652942105	0.0396749215151165	FBgn0033297
lectin-24A	86.0534477811115	0.940294482034804	0.307396715551789	3.05889566954851	0.002221545015638	0.0397005642474336	FBgn0040104
CG13032	2.67333550205661	2.64216904967484	0.864310923994341	3.05696593242658	0.00223589686224954	0.0399096993243949	FBgn0036652
CG5033	2325.88171566555	0.285887004086536	0.0935964891192592	3.05446290535816	0.00225463894902445	0.0401966103752111	FBgn0028744
CG9170	247.736852695763	0.577567829486482	0.189114448137684	3.05406506575313	0.00225763110256904	0.0402023789127689	FBgn0030716
CG10659	264.354210419328	0.803646932963233	0.263220815029982	3.05312835108308	0.00226469051091549	0.0402667304453024	FBgn0032839
CG9129	5.84357479067925	2.11721176052873	0.693513685405698	3.05287668445964	0.00226659060189953	0.0402667304453024	FBgn0035196
Cpr66D	81.7120686307997	-0.623173791976793	0.204189077431869	-3.05194479457269	0.00227363912388649	0.0403443738531802	FBgn0052029
CG13243	3.09264852289072	3.52658649425642	1.15567902162767	3.0515276545295	0.00227680074123533	0.0403529449020121	FBgn0028903
Gdap1	122.658714095792	0.638469944833339	0.209300833643382	3.05048925854351	0.00228468852497135	0.0404451617258441	FBgn0035587
CG11333	8.45883927785416	1.63314101461239	0.535927367694426	3.04731781405046	0.00230893444061931	0.0408264053379458	FBgn0039850
CG11262	2.0159173875744	3.73284389273038	1.22582382872336	3.04517158604917	0.00232547596771037	0.0410122897048433	FBgn0036329
CG12204	322.550544883968	-0.409856025945535	0.134611221743057	-3.04473892026521	0.00232882374969845	0.0410122897048433	FBgn0031022
Klc	2583.9471456786	-0.280995919029911	0.0922916461170403	-3.04465171932857	0.0023294990072702	0.0410122897048433	FBgn0010235
Sk2	1714.2711954434	-0.376994964065391	0.123826429920625	-3.04454359466757	0.00233033654081287	0.0410122897048433	FBgn0052484
CG14568	4.020456665954	-5.81496218515455	1.9104438452513	-3.04377550777455	0.00233629408312698	0.0410273842970087	FBgn0037124
CG11878	1607.52559410151	0.564158904340961	0.185355692270137	3.04365567321643	0.00233722481733209	0.0410273842970087	FBgn0039310
CG30487	3.05315383289288	2.9427619554414	0.96693859874732	3.04338037519009	0.0023393642954617	0.0410273842970087	FBgn0050487
CG5500	803.192185586571	-0.448641276028936	0.147485850530777	-3.04192757755642	0.0023506844434134	0.0411779780697941	FBgn0039461
CG2964	7.42130487701563	2.18496563835823	0.718370529311454	3.04155801109002	0.00235357208378191	0.0411806776331876	FBgn0031462
prod	1512.44284011156	-0.32069732230249	0.105479088926844	-3.04038767840433	0.002362738024614	0.041278336183903	FBgn0014269
CG8417	1642.10451174781	0.481762819012609	0.158466991867843	3.04014617387567	0.00236463352981801	0.041278336183903	FBgn0286506
CG8152	658.696607732612	-0.507608137316089	0.167027854143697	-3.03906279535498	0.00237315382542617	0.0413454115155875	FBgn0034008
CG42820	3.50000786647071	2.82670719422482	0.930156149152555	3.0389598529238	0.00237396488290628	0.0413454115155875	FBgn0262002
Atg8b	2.0406477845829	5.3036581584927	1.74563297487334	3.0382435682836	0.00237961533905206	0.0413959642988676	FBgn0038539
CG10725	31.403569616668	-0.999425067277041	0.329004240782696	-3.03772700588729	0.00238369791244788	0.0414191569216002	FBgn0036362
CG15498	2.11144112268053	3.908959959185	1.28696681136124	3.03734325133873	0.00238673500913154	0.0414241508209293	FBgn0038892
regucalcin	2739.67520638946	0.285560553495342	0.0940413111636322	3.03654372702722	0.00239307395779241	0.0414863741934898	FBgn0030362
CG31115	2.60962296237392	3.11081069020514	1.02509099248442	3.03466786169464	0.00240800711303697	0.0416972725952896	FBgn0051115
TfIIFalpha	2071.71661167393	-0.425469489807368	0.140390341618798	-3.03061795349601	0.0024405383979659	0.042205691877533	FBgn0010282
Acp95EF	24.9981488826237	1.5844560695267	0.522868082430325	3.03031705848644	0.00244297134531754	0.042205691877533	FBgn0002863
CG10734	9.08820876258011	1.86897311125309	0.617032028984324	3.02897260346363	0.00245386934639287	0.0423244689715772	FBgn0034082
CG4730	379.843124668393	-0.422608106409398	0.139530979976687	-3.02877616483456	0.00245546537545028	0.0423244689715772	FBgn0039355
CG4825	3048.97803289162	0.285212709789067	0.0941872401860283	3.02814594870544	0.00246059218435137	0.042331637060097	FBgn0287585
CG16727	1765.19880905483	0.623478295851963	0.205901989470111	3.02803434515852	0.00246150109954497	0.042331637060097	FBgn0038719
ball	2681.88873964675	-0.312710735736853	0.10335361733113	-3.02563900337396	0.00248108331303898	0.0426197492713025	FBgn0027889
CG15212	4.08304184106939	-4.92333908637399	1.62741062634652	-3.0252592717959	0.00248420072165179	0.0426246968925789	FBgn0040842
CG14963	338.246271211715	0.461826326670232	0.152750211155901	3.02340876111052	0.00249944384714864	0.0428374534212676	FBgn0035409
Gem2	748.43659381557	-0.293106408076397	0.0969993711305976	-3.02173513766151	0.0025133035462986	0.0430260430965777	FBgn0036850
CG17349	5.61503391713064	1.96021784675082	0.648790955037379	3.02133966500486	0.0025165888076742	0.0430333829598318	FBgn0032771
CG3597	1407.39771611026	0.606823138854643	0.200893003165709	3.02062854002983	0.00252250613293484	0.0430856631436092	FBgn0031417
CG7046	6.40976498719341	2.00443411777693	0.663806903177239	3.01960420746292	0.00253105205375597	0.0431826717891661	FBgn0038979
wdp	3247.72329221697	0.415526452834798	0.137666139089905	3.01836352484202	0.00254143842390062	0.0433108256290303	FBgn0034718
betaTub85D	56.8637133218945	1.76930777056634	0.586392497129756	3.01727559480494	0.00255057808878934	0.0433394020830471	FBgn0003889
ana3	2394.88463092794	-0.432925841949135	0.143503419798528	-3.01683292674796	0.00255430552513072	0.0433394020830471	FBgn0266111
CG15286	4.53865705979212	3.16617358538335	1.04951183515154	3.01680598478069	0.00255453254767003	0.0433394020830471	FBgn0028531
PAN2	2807.33708542608	-0.243614163140596	0.0807526327699789	-3.01679530170271	0.00255462257217032	0.0433394020830471	FBgn0033352
Gas41	307.99732559187	-0.57095194157161	0.18927942377695	-3.01645012531542	0.00255753287733602	0.0433399694005255	FBgn0031873
CG31883	24.7982688474537	1.70750937705556	0.566540797318008	3.01392130123527	0.00257894694436311	0.0436537479964385	FBgn0032122
CG2113	5.12856061645128	2.31222204303184	0.767822668324808	3.01140111957949	0.00260045082177892	0.0439683407745224	FBgn0035384
sip2	1688.4649376994	-0.31186530253718	0.103641386517085	-3.00908076413826	0.00262039447288068	0.0442558775044254	FBgn0031878
CG15475	5.32530832728025	2.25430029271429	0.749414301580476	3.00808282943104	0.00262901472746191	0.044351743414573	FBgn0032867
CG18649	12.5959460398508	-2.42357467072581	0.806444536153454	-3.00525896335744	0.00265354820346155	0.0447155522205238	FBgn0036469
Nf-YA	1254.53462334993	-0.410875187714329	0.136808051822663	-3.00329682529888	0.00267071809066552	0.0448731781640362	FBgn0035993
Mst98Cb	22.2048114520988	1.73034890518634	0.576169253559023	3.00319549246667	0.00267160756499905	0.0448731781640362	FBgn0004171
agt	493.083217722617	-0.623391789699656	0.207582816390981	-3.00309919933595	0.00267245305295467	0.0448731781640362	FBgn0024912
CR45133	47.9598598445116	0.925147321831847	0.308118078936991	3.00257396457751	0.00267706910725265	0.0448731781640362	FBgn0266626
CG5043	4.58519158346619	2.33645628291446	0.778239811679272	3.00223176436181	0.00268008047145048	0.0448731781640362	FBgn0032636
CG12480	2.80224531549654	-7.0857964302561	2.36023827604638	-3.0021530038592	0.00268077400249801	0.0448731781640362	FBgn0030537
Seipin	999.131595771601	-0.358271515335902	0.1193640631926	-3.00150234294397	0.00268650971934126	0.0448916300026995	FBgn0040336
CG14696	89.6103648712531	-0.662844819903271	0.220848739484932	-3.00135206317759	0.00268783606123033	0.0448916300026995	FBgn0037853
CG15635	13.3594064032168	2.14665489055408	0.715390197045399	3.00067697239896	0.00269380167472954	0.0449414421149508	FBgn0031617
CG1468	1689.43305416898	0.561284444847271	0.187144303492121	2.99920667834221	0.00270683619949642	0.0451089461785548	FBgn0030157
CG9948	423.641550040175	-0.485350068941607	0.161908980923023	-2.99767231054563	0.00272050018322956	0.045286558298733	FBgn0035721
CG30324	6.75184270630572	2.43093845429313	0.811088643231097	2.99713043029319	0.00272534082010507	0.0453170634159855	FBgn0050324
CG6550	626.681076838208	0.306019677434075	0.102185605268111	2.99474350258191	0.00274675715039796	0.0455388035273112	FBgn0034214
natalisin	9.90565692983285	1.72636263418908	0.576466597501142	2.99473142359416	0.00274686591708301	0.0455388035273112	FBgn0085417
CG8834	3066.71261874981	0.409607609052748	0.136786976993323	2.99449273648866	0.00274901601078492	0.0455388035273112	FBgn0033733
Cht4	412.207597920209	0.641811102109315	0.21434440027655	2.99429843411464	0.00275076742182895	0.0455388035273112	FBgn0022700
CG42598	17.4900217486902	-1.05952640584598	0.35400256550795	-2.99299075509717	0.00276258117454994	0.0456841771620141	FBgn0260997
CG44014	1011.65705389048	0.65812886310743	0.219915651322155	2.99264222055453	0.00276573769647905	0.045686226313001	FBgn0264776
CG15387	545.350947680405	-0.447383063430605	0.149524425826803	-2.9920400025399	0.00277119948133983	0.0457263090759962	FBgn0031403
shu	1029.44581953216	-0.282049966362894	0.0943568389085245	-2.98918413996819	0.00279723496255085	0.0460967995105943	FBgn0003401
CR45577	20.9106227788606	-1.35525458598524	0.453428139251485	-2.98890710272742	0.00279977242298001	0.0460967995105943	FBgn0267137
CG9083	8.83868515931273	-3.37131301478346	1.12900970450399	-2.98607974876939	0.00282578940185921	0.0464743639072151	FBgn0035077
CG9743	1205.46384152669	0.402705125902666	0.134896892398289	2.98528097084447	0.00283317955323149	0.0465450926602315	FBgn0039756
CG31468	28.6401712402965	2.08794553557157	0.699518953132345	2.98483054136283	0.00283735462401364	0.0465629056762151	FBgn0047351
Msh6	3608.3872207329	-0.326943714776902	0.10960059013665	-2.98304702893724	0.00285394137643594	0.0467841423677992	FBgn0036486
CG1137	8.33814240998787	2.29336674496286	0.768980188409335	2.98234828351921	0.0028604638430591	0.0468400954300928	FBgn0037454
CG31913	2.42312053941439	3.37097902061486	1.1315468502975	2.97908921732103	0.00289106586224715	0.0472898015361056	FBgn0051913
CG13544	3.70536148255354	2.66929819534624	0.896279496918766	2.97819843533492	0.00289948198379701	0.0473760261235378	FBgn0034826
Mis12	592.438044562532	-0.406684812818212	0.136592163043894	-2.97736563910715	0.00290737047534918	0.047453452016398	FBgn0035725
CG9147	410.539226365612	-0.474183073120336	0.15932189742087	-2.97625800845014	0.00291789263211247	0.0475736498947774	FBgn0031774
CR43836	314.203220027041	-0.53259170491227	0.179031795086302	-2.97484424292085	0.00293137346731865	0.0477289974758642	FBgn0264384
CG9864	1963.76140490716	-0.425410946120678	0.143014751158827	-2.97459487691749	0.00293375716313643	0.0477289974758642	FBgn0034490
CG9589	5.80482142685845	1.89819577954199	0.638280629857606	2.97392038979071	0.00294021346799742	0.0477824335441004	FBgn0038361
CG32237	1.8671561113775	-6.49964303548765	2.18710141222106	-2.97180688520844	0.00296052835141465	0.0480217302973827	FBgn0052237
CG16956	154.4399697202	-1.00794352162143	0.339177872251951	-2.97172546938055	0.00296131347137527	0.0480217302973827	FBgn0032523
CG10962	301.674651873888	0.529134719310844	0.178123203765266	2.97061083635205	0.00297208137113297	0.0481445224259335	FBgn0030073
Arc42	2038.58232193837	-0.345008437762873	0.116197582487691	-2.96915331951437	0.00298621559430315	0.0483215230163018	FBgn0038742
Ugt36Ba	76.0735979996883	0.969557478205216	0.326735483752025	2.967407968891	0.00300322175023447	0.0485033635606849	FBgn0040262
CG14120	1199.98588733652	0.706103412419101	0.23795843139288	2.96733933017609	0.00300389234663916	0.0485033635606849	FBgn0036321
Den1	1131.17822513168	-0.262761711999133	0.0885857217795933	-2.96618582228071	0.00301518251070871	0.0486334223420009	FBgn0033716
CG7824	1100.25222782453	-0.356870836345684	0.120326361696025	-2.96585745064936	0.00301840357715041	0.0486334223420009	FBgn0039711
CG5554	3850.59611966181	-0.336323900524562	0.113448097300246	-2.96456184394581	0.00303114310294315	0.0487865073139301	FBgn0034914
Adgf-A	1679.71490789394	0.356328209748507	0.120218992091157	2.96399265665377	0.00303675533484633	0.048824673553319	FBgn0036752
CG30203	101.569163351888	0.731413510418715	0.247012167871046	2.96104243253537	0.00306599694749041	0.0491510028267249	FBgn0050203
CG42780	182.04436452953	-0.612579810899497	0.206879961681774	-2.96103985093431	0.00306602264750025	0.0491510028267249	FBgn0261848
CG13318	211.232006332501	0.616834390941515	0.20832258980194	2.96095777000451	0.00306683987103361	0.0491510028267249	FBgn0037627
O-fut1	1559.87241037939	-0.541793527860725	0.183047995818179	-2.95984408591333	0.00307794770943179	0.0492766017455791	FBgn0033901
ade5	6074.28043956815	0.486669430629832	0.164504219446472	2.95840089857507	0.00309239657254703	0.0494553655683875	FBgn0020513
CG10222	659.787371839554	-0.500787627763213	0.169304119843311	-2.9579175523117	0.00309724953347585	0.049473890006488	FBgn0036356
Elp2	1227.76927900997	0.395908143652988	0.133859853089371	2.95763169102437	0.00310012294498007	0.049473890006488	FBgn0033540
CG1896	909.424011849964	-0.337239305541515	0.114037256937835	-2.95727304038324	0.00310373145594204	0.0494790628399649	FBgn0039870
CG13476	3.16594257819073	2.42869108073218	0.821827733391506	2.95523134843539	0.00312434669582478	0.0497216811965315	FBgn0036441
CG4813	668.84860976039	-0.320702892607125	0.108539919643805	-2.95469992662215	0.00312973296979373	0.0497216811965315	FBgn0039013
Pxd	2.65730441301707	-2.73704656460055	0.926357921848939	-2.95463178977044	0.00313042418897582	0.0497216811965315	FBgn0004577
DNApol-alpha60	1426.1191346106	-0.420715326401205	0.14240000324354	-2.95446149451047	0.00313215237009681	0.0497216811965315	FBgn0259676
CG13078	14.9382177244068	-1.3418215567915	0.454313127596359	-2.95351702445997	0.00314175278809504	0.0498215850027913	FBgn0032809
CG14407	1256.29333360377	-0.432405050074524	0.146431662327635	-2.95294776553881	0.00314755218156986	0.0498610658415878	FBgn0030584
Xbp1	13441.7686151859	0.346658913404304	0.117469922552249	2.95104402788821	0.00316701769470159	0.050116724338949	FBgn0021872
CG44243	55.1370653545191	0.784401126629735	0.265954368029613	2.94938237879362	0.00318409749301168	0.0503341329823935	FBgn0265178
PGRP-SA	371.239824319112	0.733513684368567	0.248809525754974	2.94809325383678	0.00319740596420985	0.0504915312901691	FBgn0030310
CG8064	1093.00049795255	0.317132290792507	0.107614912236938	2.94691771057036	0.00320958602776578	0.0506307994851219	FBgn0038597
Smn	1088.06588042132	-0.439242371089158	0.149175188674101	-2.94447337384475	0.00323504780847459	0.0509790745132528	FBgn0036641
CG1288	8.50844812548287	2.01558738339333	0.684747507001194	2.94354833392597	0.00324473152589737	0.0510782449714147	FBgn0250845
CG14629	6143.67025100546	0.400384289073487	0.136121524056151	2.94137383378345	0.00326759923056627	0.0513845327854707	FBgn0040398
CG2267	10.6401950307514	1.86972364037799	0.63587745907278	2.94038358130256	0.0032780616016653	0.0514953055569215	FBgn0039792
CG32081	3.27930645403691	2.97969289523173	1.01368547709042	2.93946491547292	0.00328779491197655	0.0515944066134654	FBgn0052081
CG14305	6.68306647788465	2.39379335637743	0.814679488807485	2.93832530371107	0.00329990573783492	0.0517305722585672	FBgn0038630
Neos	1068.80057392747	-0.541491988122108	0.184491706106671	-2.93504786501906	0.00333496239476087	0.0522257884377053	FBgn0024542
Nos	49.9299339009222	-0.75420174898908	0.256993233153875	-2.93471442704291	0.00333854790891332	0.0522276471939555	FBgn0011676
CG4306	26.2552705192047	-1.02634654189871	0.34981683476424	-2.93395411513119	0.00334673680239458	0.0523014418341021	FBgn0036787
CG2371	959.953132231892	-0.500675332351613	0.17073341309469	-2.93249764809618	0.00336247469311284	0.052492933939632	FBgn0030323
msd1	838.087316965345	-0.790586638955793	0.269672977867333	-2.93164945634533	0.00337167087098255	0.052505473169538	FBgn0035209
CG10845	4.21537274364361	3.29335671905329	1.12339668622321	2.93160622551358	0.00337214019667464	0.052505473169538	FBgn0039246
CG42841	1.63322790704838	4.35531332303659	1.48571499776247	2.93145948556473	0.0033737336892209	0.052505473169538	FBgn0262030
CG5375	133.628068971933	1.07302093421889	0.366270795155756	2.92958365343486	0.00339416439731506	0.052768923266823	FBgn0032221
Tep4	4416.01558857721	0.508532995721513	0.17373247176157	2.92710390041202	0.00342134561468632	0.0531366718404634	FBgn0041180
cutlet	854.473523778761	-0.406817481536478	0.139056753726897	-2.92554996886706	0.00343847950211095	0.0532639860752893	FBgn0015376
CG34183	433.009848924741	-0.548103656801509	0.187371955419309	-2.92521714669059	0.0034421593909499	0.0532639860752893	FBgn0085212
CG13101	374.382627779636	-0.392520983888471	0.134187147244049	-2.92517571131149	0.00344261777709311	0.0532639860752893	FBgn0032084
CG32720	1.16515653921294	5.79735814139514	1.9819491096897	2.92507921270632	0.00344368552521286	0.0532639860752893	FBgn0052720
CG42708	2029.46320991644	-0.326577658345205	0.111678908053382	-2.92425547525145	0.00345281238034408	0.0533121400518728	FBgn0261625
CG14265	2.67982639875242	-5.75695227285451	1.96875448814144	-2.92415956765094	0.00345387644810009	0.0533121400518728	FBgn0040393
CG5290	984.864729065242	0.257120836345913	0.0879619239115509	2.9230924576463	0.00346573588386321	0.0534404412388937	FBgn0036772
CR45631	54.1370763345975	-1.11344002137795	0.381030293725852	-2.92218240836006	0.00347587907730799	0.0535420432511706	FBgn0267191
CG15436	351.867617366066	-0.440125711837932	0.150726875084941	-2.92002147321041	0.00350007267851862	0.0538596474993698	FBgn0031610
Spc25	1721.72522484588	-0.599982924709213	0.205755933099226	-2.91599331145348	0.00354558101680867	0.0544528130527025	FBgn0087021
CG6066	848.068463510154	-0.31461470564171	0.107893679012491	-2.91596976320817	0.00354584862958521	0.0544528130527025	FBgn0039488
CG12307	5.15955534778084	2.6500976674113	0.909369533808705	2.91421426481259	0.00356585072355805	0.0547042170574359	FBgn0032370
ecd	1112.68498338585	-0.370273439098611	0.127091830569432	-2.91343225948993	0.00357479386915406	0.0547856252683682	FBgn0000543
CG9861	6.05221319340474	2.0601611091243	0.707571766582758	2.91159315057739	0.00359590670142332	0.0550266593950184	FBgn0034844
CG7716	2.93929960392177	2.80318468485193	0.962894349315391	2.91120691158378	0.0036003550812929	0.0550266593950184	FBgn0035800
cerv	402.592909214208	-0.558150010892403	0.19173819400392	-2.91100066834359	0.00360273246897534	0.0550266593950184	FBgn0030657
CG14823	384.522810394774	0.416582547746895	0.143118413548471	2.91075437058146	0.00360557344004233	0.0550266593950184	FBgn0035734
CG7656	1583.84646297762	-0.326076295801842	0.112035376339551	-2.9104761947118	0.00360878456570051	0.0550266593950184	FBgn0036516
l(1)1Bi	1295.5677399111	0.447400695963496	0.153755503572063	2.90981906708664	0.0036163804565166	0.0550867255585668	FBgn0001341
CG30350	1.75280175755443	4.43057027214601	1.5229648639377	2.90917431981362	0.00362384736971506	0.0551447077017752	FBgn0050350
CG16894	5.0740073943347	2.66612757660504	0.916898535199879	2.90776729839997	0.00364019100128926	0.0553375150700531	FBgn0034483
CG6005	749.964204049187	-0.480700186999716	0.16535737448764	-2.90703809545335	0.00364868759781959	0.0554107647793872	FBgn0038672
fbp	3574.71153230684	0.432740960689021	0.148920214157811	2.90585776508784	0.00366247891139663	0.0555641941593053	FBgn0032820
crim	592.784771044408	-0.273594029716027	0.0941952086721436	-2.90454295470909	0.00367789732298875	0.0557419750209513	FBgn0036198
PGRP-SD	624.577015456285	0.639393952669967	0.220193548009033	2.90378150700281	0.00368685356923414	0.0558215568045351	FBgn0035806
CG3604	453.837590613483	0.6171766666548	0.212565881074035	2.90346062847143	0.00369063371915841	0.0558226877300417	FBgn0031562
wor	1.30915288061345	-6.25811324712122	2.1561322682912	-2.9024718655507	0.00370230413432252	0.0558845064303671	FBgn0001983
NLaz	1706.4780113932	0.364959437953469	0.125745203997328	2.90237262616572	0.00370347731215762	0.0558845064303671	FBgn0053126
CG15870	101.993708807252	0.61845472819349	0.213100642101387	2.90217205398775	0.00370584944732405	0.0558845064303671	FBgn0033798
CG17322	1711.66579394372	-0.351090856654307	0.121036739978628	-2.90069657127498	0.00372334224549517	0.0560486328105469	FBgn0027070
Fib	3961.55763730714	0.333607236241389	0.115018619638634	2.90046287539806	0.00372611973620371	0.0560486328105469	FBgn0003062
CG5398	3.05358465656251	2.77064996537386	0.955312411193326	2.90025538547428	0.00372858734577296	0.0560486328105469	FBgn0034882
CG4914	15.6313324509943	-1.53936928247332	0.530867643301902	-2.89972331502201	0.00373492187519407	0.0560486328105469	FBgn0036436
Atg12	320.231243299342	-0.501374606675267	0.172913191383976	-2.89957407333892	0.00373670041804403	0.0560486328105469	FBgn0036255
Nup54	2231.65329036806	-0.27116899851809	0.0935346250302732	-2.89912958362023	0.00374200205228464	0.0560486328105469	FBgn0033737
Grip84	4837.36255531412	-0.264309173644035	0.091170497774387	-2.89906472045487	0.00374277627662862	0.0560486328105469	FBgn0026430
CG6690	2.90936398747378	3.21084805411057	1.10815911171502	2.89746122209955	0.00376196241979226	0.0562800038273788	FBgn0038918
CG13299	1309.71282669531	-0.651324375658931	0.22483640503706	-2.89688129265175	0.00376892336003873	0.0563282047807375	FBgn0035694
Cpr31A	3.68275681213413	-4.01975946493105	1.38790998847255	-2.89626812856571	0.00377629594815187	0.0563824563517423	FBgn0053302
sub	2282.35744889452	-0.457212448735564	0.157882657971727	-2.89590037695868	0.0037807240207892	0.0563926805675142	FBgn0003545
CG5380	318.304806608924	0.382218041590932	0.13205517142203	2.89438147309973	0.00379906307833008	0.0566101733679947	FBgn0038951
CG13870	2.87062150008446	3.23709704579907	1.11908929173108	2.89261730026182	0.00382046493043992	0.0568728302145033	FBgn0034506
cib	4480.89414628515	-0.405179218541429	0.14010316704322	-2.89200613442547	0.00382790472746661	0.0569197638195622	FBgn0026084
RPA2	2978.040838977	-0.579632845037131	0.200444461941272	-2.89173788800888	0.00383117427899344	0.0569197638195622	FBgn0032906
CG8586	5080.53104379211	0.544689210808337	0.188544525542596	2.88891554523167	0.00386572883521651	0.0573765565542233	FBgn0033320
CG31926	720.932734579645	-1.40165730436083	0.485276990291137	-2.88836547457138	0.00387249634701196	0.0574204305784795	FBgn0051926
CG4066	641.549531523828	-2.03875466464682	0.706017676402313	-2.88768218245724	0.00388091786784965	0.0574887194485299	FBgn0038011
CG14546	1.75284873465426	4.40520161802796	1.52568556818874	2.88735877816405	0.00388490959752464	0.0574913193386137	FBgn0039395
Tps1	22306.5978656048	0.49649301295449	0.172022571020104	2.88620853653249	0.00389913709342221	0.0576452407383764	FBgn0027560
CG9752	994.057511772311	-0.382717993158666	0.132714142234137	-2.8837770166458	0.00392936878002194	0.0580352359519908	FBgn0034614
snk	308.041532328833	-0.486455810154421	0.168787147947359	-2.88206665063229	0.0039507615509672	0.0582940477623123	FBgn0003450
CR44389	2.55781253947981	3.33319732154922	1.15876685856229	2.8765038427875	0.00402107299323939	0.0592734487702069	FBgn0265539
CG32119	5.43622549902269	2.79603694411986	0.972236817038601	2.87588054177633	0.00402902160719072	0.0593325615956288	FBgn0052119
Cpr11A	2.61020169117046	-3.48296968652746	1.21133860848267	-2.87530642723444	0.00403635559003066	0.0593825165662225	FBgn0030394
GstD3	194.541278359901	0.688520659610603	0.239536039937081	2.87439276274024	0.00404805212022268	0.0594964928694192	FBgn0010039
GstE13	925.127547827194	-0.461960685595411	0.160758814669355	-2.8736258509094	0.0040578936967941	0.0595803163842255	FBgn0033381
CG12464	1.61385966793581	4.13188055790307	1.43813545483039	2.87308163081924	0.00406489069772893	0.0595803163842255	FBgn0033861
CG12126	1.27349579409208	5.91175268997848	2.05775311897725	2.87291640355611	0.00406701717948791	0.0595803163842255	FBgn0033280
CG32201	1.60432452192167	4.2586419289567	1.48244354759712	2.87271777455506	0.00406957487948012	0.0595803163842255	FBgn0052201
Lsp1beta	292.918728483132	0.769056471668302	0.267832412523626	2.8714092682881	0.00408646073365463	0.0597694475267058	FBgn0002563
CG11562	662.609879282693	-0.443960873679412	0.154706398080265	-2.86969950298419	0.004108620530178	0.0600352747692837	FBgn0031247
CG12090	1961.26305137374	-0.315778383449056	0.110060677023511	-2.86912993803954	0.00411602668317194	0.060085215098823	FBgn0035227
Cyp9b2	5874.74468852087	0.566457953868134	0.197566025714628	2.86718301802733	0.00414143439947537	0.06039758879777	FBgn0015039
CG17562	559.097796652536	0.487427594591343	0.170036966623542	2.86659780087996	0.00414909937570313	0.0604508530899107	FBgn0038449
Spn28F	37.3336312106191	1.51681899105347	0.529380069940573	2.86527407656987	0.00416648457556098	0.0606276801867594	FBgn0028987
CG6118	5.3117313384174	-2.29417305763652	0.800741343747215	-2.8650613279196	0.00416928487709809	0.0606276801867594	FBgn0038339
CG11327	6.58772895089044	1.60458122332679	0.560193470979384	2.86433403181494	0.00417887080422731	0.0607084750874488	FBgn0031849
CG15536	326.230580737376	-0.543662736905891	0.189914492264835	-2.86267114437878	0.00420086319963989	0.0609691754360067	FBgn0039766
CG43185	1.55252841025184	3.96332096033704	1.38559518883245	2.86037436639534	0.0042314117285381	0.0613127463860428	FBgn0262814
CG11221	85.2669253981925	0.713851609317357	0.249597473031366	2.86001136408801	0.00423625827443061	0.0613127463860428	FBgn0031855
Mcm7	4616.25730454252	-0.429352338652648	0.150137297442811	-2.85973136566011	0.00424000005111335	0.0613127463860428	FBgn0020633
Diedel	32.8068298191096	0.945059586133646	0.330478501360581	2.85967039381634	0.00424081524953578	0.0613127463860428	FBgn0039666
Ulp1	4262.44128749576	-0.411377335932682	0.143873999656621	-2.85928893972853	0.00424591854859783	0.0613276729958066	FBgn0027603
Nse1	429.279910566431	-0.45924772385368	0.160679436211825	-2.858161160388	0.00426103918355453	0.0614871219351044	FBgn0031848
Mtp	3578.44205713496	0.296890732268101	0.103900401624644	2.85745509762959	0.00427053051850205	0.0615493013066846	FBgn0266369
Acp53Ea	56.6812988835434	1.5772751777429	0.552028885740061	2.8572330515429	0.00427351936055706	0.0615493013066846	FBgn0015584
gkt	790.271093348631	-0.397894121161924	0.139294873208695	-2.85648790939915	0.00428356318445182	0.0616350328307226	FBgn0260817
CG4788	971.908741391208	-0.337063098346618	0.118099276145882	-2.85406574321642	0.0043163597910942	0.0620476719969791	FBgn0032354
CG15480	2.84523469089728	-5.57570485238809	1.95690024465687	-2.84925349036673	0.00438219500529275	0.0629340016727696	FBgn0032489
CG17127	29.6132706136161	-1.22859608877408	0.431349814183468	-2.84825922806939	0.00439591019005462	0.0630708447744504	FBgn0032299
Cyp6a18	881.437454456388	0.535042284668242	0.187930264762458	2.84702565254474	0.00441298061662893	0.0632555213982063	FBgn0039519
CG18004	756.363104880408	-0.329269976529232	0.115667292670987	-2.84669908775191	0.00441750972176068	0.0632602509109549	FBgn0033566
Cyp4d20	424.280436626349	0.453136913872789	0.159292011052885	2.84469328296915	0.00444542061620989	0.0635994886830029	FBgn0035344
CG34227	464.783965932327	0.871626429114582	0.306457645739065	2.84419867225872	0.00445232767063264	0.063637871307477	FBgn0085256
ppk6	4.72565314933997	-2.0778562878635	0.730888595731777	-2.84291792209881	0.00447025808655922	0.0637642151198982	FBgn0034489
CG32023	348.226215535267	0.621314802991272	0.218549489916995	2.84290209612133	0.00447048005783853	0.0637642151198982	FBgn0052023
CG43320	325.816079317782	-0.365200989433085	0.128471530237792	-2.84266085067348	0.00447386494402472	0.0637642151198982	FBgn0263025
CG10352	145.991255744668	0.605206938154559	0.212944038981113	2.84209382451057	0.0044818299661639	0.0637824046780997	FBgn0030348
HipHop	3073.10289218018	-0.462950074437865	0.162897747625708	-2.84196731499069	0.00448360879881232	0.0637824046780997	FBgn0036815
CG3687	1.81151153992228	3.31365083685853	1.16639296108291	2.84093864368151	0.00449809656670425	0.0639281365824524	FBgn0034097
CG9951	937.854879572851	-0.310464438940938	0.109361952350701	-2.83887066998714	0.00452735024125721	0.0642832529543259	FBgn0036671
Cyp4ae1	403.013379390803	0.446922440489383	0.157497822968986	2.83764201983535	0.00454481230880432	0.0644619775486219	FBgn0015036
Tpl94D	10.3685252448909	2.18628065623347	0.770558485185407	2.83726764193301	0.00455014523158087	0.0644619775486219	FBgn0051281
CG6255	10.9096990233893	1.97674075179173	0.696751061991632	2.83708322760399	0.00455277425235537	0.0644619775486219	FBgn0038708
Lcp65Af	1.96593186531833	-7.03997312881924	2.48175683658106	-2.83668932630713	0.00455839433956251	0.0644809490380368	FBgn0020639
CG32548	6.07956904398145	2.18009899944535	0.769085568630331	2.83466377262533	0.00458739380711989	0.064755152011013	FBgn0052548
TwdlY	3.39978724314039	-5.91460748583638	2.08667825015218	-2.8344606962789	0.00459031040879333	0.064755152011013	FBgn0052570
CG43123	1.50535976375576	4.32073239403163	1.52437145025493	2.83443539519785	0.00459067390293806	0.064755152011013	FBgn0262583
nullo	4.02512143468606	-5.29385996806544	1.86819154628203	-2.8336815775668	0.00460151577338782	0.0647823105096046	FBgn0004143
CG34034	59.3167158774609	1.36408251484725	0.481393128332751	2.83361442979378	0.00460248265801803	0.0647823105096046	FBgn0054034
CG9799	1597.89859855374	0.347471588509999	0.122633930254788	2.83340497844343	0.00460549980456598	0.0647823105096046	FBgn0038146
tok	1546.26010584972	0.460347244218734	0.162519370438166	2.83256846846994	0.00461756760045547	0.064891470056774	FBgn0004885
CG16739	3.40174240822466	2.625056535638	0.927430574258387	2.83046150137665	0.00464809046885773	0.0652595367319121	FBgn0034505
CG4880	2088.19088565411	-0.390421694278507	0.137982957066335	-2.82949215308389	0.00466219432835288	0.065396608525732	FBgn0030803
CG11723	917.371383685057	-0.313571032711688	0.110841134501906	-2.82901320092764	0.00466917729654623	0.0654336334627618	FBgn0031391
CG4434	6.78654230715054	2.54191449195318	0.900000718516372	2.82434718068166	0.00473770350858291	0.0662848917218863	FBgn0039071
CG7460	285.079488255785	0.579744472879878	0.2052717174989	2.82427837572405	0.00473872076896592	0.0662848917218863	FBgn0036749
CG10050	421.532263805725	-0.429351859561974	0.152118005789065	-2.82249203396301	0.00476520058187065	0.0665725737605065	FBgn0037492
CG8460	1177.24836610235	-0.436915376537807	0.154808527263555	-2.82229528476798	0.00476812526303263	0.0665725737605065	FBgn0031996
Pif1A	62.9569579329551	0.728209303880162	0.258143569366268	2.82094690821812	0.00478821266720954	0.0666822362876484	FBgn0261015
CG14488	2.04355839746984	3.58362047641716	1.27044771180246	2.82075400909878	0.0047910926299525	0.0666822362876484	FBgn0034278
CG10934	2.29681635311383	3.37453080285734	1.19634354697652	2.82070381153113	0.00479184233113715	0.0666822362876484	FBgn0034263
CG42355	1.81509136568411	3.33043858874242	1.18076354110741	2.82058047424031	0.00479368482572341	0.0666822362876484	FBgn0259701
sff	307.584556436199	-0.603385311099977	0.213982514966807	-2.819787921427	0.00480553981149624	0.0667854771772978	FBgn0036544
IntS12	669.264644322111	-0.363482374261439	0.129082753596811	-2.81588643047368	0.00486428586220398	0.0675396004738276	FBgn0039459
Vago	1246.9865182366	-0.511496223307131	0.181784708655017	-2.81374724580288	0.00489677133802861	0.0679280480731132	FBgn0030262
NC2alpha	1080.62856704949	-0.345123933352094	0.122779882353586	-2.81091598017818	0.00494006843170879	0.068442787385472	FBgn0034650
CG8773	3865.15643075714	0.369849960587854	0.131585139082768	2.81072743598513	0.00494296400102181	0.068442787385472	FBgn0038135
snRNA:U2:34ABc	22.2621522911208	-1.04584497278556	0.37224830765878	-2.80953586965459	0.00496129902422518	0.0686335810835191	FBgn0041720
SP1029	2395.18479440406	-0.27240963868701	0.0969825190004484	-2.80885299221554	0.00497183438723642	0.0687028028828218	FBgn0263236
Acyp	1.22554760326753	5.685185381182	2.02419126986822	2.80862064065326	0.00497542369367133	0.0687028028828218	FBgn0025115
CG18473	368.534967346562	0.559027612593034	0.199074857605154	2.80812765267331	0.00498304700502061	0.0687450578119373	FBgn0037683
CG9272	737.876205296662	-0.444081192753613	0.158233894560687	-2.80648589220748	0.00500851055870977	0.0690042542613753	FBgn0032907
CG3270	823.092416598449	0.552554465094779	0.196896032439497	2.80632605060018	0.00501099596162924	0.0690042542613753	FBgn0033093
NAAT1	1049.14617654007	0.397837050967183	0.141827751577553	2.80507197316487	0.00503053454402138	0.0692100483156915	FBgn0029762
Not11	543.51604890434	-0.334774182690915	0.119450052396008	-2.8026290150217	0.00506879383739342	0.0696727912046824	FBgn0034963
CG42556	6.34571264551069	1.99416384984458	0.712188988066523	2.80004869951501	0.00510948975611075	0.0701681523936266	FBgn0260758
CR45604	51.8385674211035	-0.736212860800736	0.26306968111368	-2.79854697692281	0.0051333101766624	0.0704310726879955	FBgn0267164
CG31415	3.04299506887345	3.41745998990379	1.22134195054051	2.79811889568796	0.00514011878720168	0.070460318042942	FBgn0051415
CG11373	1.22080326961301	5.7850313712442	2.06828461394172	2.79701900417812	0.00515764994604663	0.0706363603974477	FBgn0040679
CG13658	231.988652456452	0.590141409864469	0.211201894328592	2.79420509811487	0.0052027469756025	0.0710744082755482	FBgn0039315
CG2641	272.974053209274	-0.470745642648571	0.168489544729703	-2.79391604626719	0.00520739958166559	0.0710744082755482	FBgn0037518
CG14110	2.87508369428162	-6.24444209452152	2.2350211244151	-2.79390741604542	0.00520753855231389	0.0710744082755482	FBgn0036352
CG31206	3.78048083446342	3.03825882531366	1.08748205263312	2.79384732645209	0.00520850625530735	0.0710744082755482	FBgn0051206
CG8006	2.22790962230049	3.19349954178035	1.14320623569949	2.7934588196384	0.00521476682165561	0.0710954408762369	FBgn0035857
CG42471	1.0894843764161	5.67559511655619	2.03251205097637	2.79240416499856	0.00523179627575366	0.0712631201575306	FBgn0259961
Sec5	1212.72304288985	-0.334914449576463	0.119972406208617	-2.79159566904151	0.0052448850213027	0.0713768679728321	FBgn0266670
janB	17.0756518332957	1.14564529506694	0.411095020392556	2.78681384652374	0.00532290465810495	0.0723146132636099	FBgn0001281
plu	733.233336411538	-0.509848650478107	0.182952328666252	-2.78678415407431	0.00532339237367032	0.0723146132636099	FBgn0003114
CG9338	749.555695735469	-0.332303290206651	0.119303860475943	-2.7853523673164	0.00534695824352524	0.0725693026474844	FBgn0032899
hale	2.10918395938936	3.41664688059434	1.22713180571465	2.78425419721282	0.0053650968905678	0.072749941184882	FBgn0036924
CG32437	2.85041276359191	2.44550558654807	0.878431699150497	2.78394505675631	0.00537021302435019	0.0727538302264709	FBgn0052437
CG31244	8.05448805554098	1.58598786039499	0.570065495199211	2.78211516703141	0.00540058718508067	0.0729848067809358	FBgn0051244
CG9649	1448.30749473963	0.61217499013815	0.220042558004809	2.78207541163365	0.00540124879917824	0.0729848067809358	FBgn0038211
link	19.700851888009	-1.96640125252126	0.706819265378394	-2.78204252323054	0.00540179618723819	0.0729848067809358	FBgn0033855
CG33269	2.2142542451127	-4.87175219709966	1.75133025125489	-2.781743873612	0.00540676914522084	0.0729865386852617	FBgn0053269
CG31606	8.08158770044354	-1.44186233162283	0.518484729694884	-2.78091571273725	0.00542058087975402	0.0731074762341042	FBgn0051606
CG9173	4.74987048944823	2.18710277021782	0.786665556269043	2.78021931021196	0.00543221984770705	0.07319891950421	FBgn0035218
CG13083	3761.79366354843	-1.32658891630411	0.477239479275599	-2.77971327585416	0.00544069134265032	0.0732475559222762	FBgn0032789
Jon65Ai	3312.49825231265	-0.4834383200944	0.173969340842717	-2.77887079270749	0.00545482176940671	0.0733105163274166	FBgn0035667
Tal	6840.68349426012	0.529420998976016	0.190527339983111	2.7787140628896	0.0054574541494427	0.0733105163274166	FBgn0023477
Baldspot	3852.33973742837	0.32026572434326	0.11526301483647	2.778564527378	0.00545996676530776	0.0733105163274166	FBgn0260960
CG7044	1583.22822898669	-0.257880600971536	0.0928457975666185	-2.77751505970426	0.00547763016607533	0.0733230820359838	FBgn0038854
CG18301	4.29504761645599	2.15850020177105	0.777137328927425	2.77750163507154	0.00547785644737157	0.0733230820359838	FBgn0032265
CG6149	3.89532436000367	2.53266825270722	0.911863248207091	2.77746499564157	0.0054784740727718	0.0733230820359838	FBgn0036158
CG1523	1003.58336402524	-0.2229366660345	0.0802708398833242	-2.77730576082852	0.00548115900049601	0.0733230820359838	FBgn0039601
CR44198	8.54707710993619	-1.74332440685469	0.627758101779404	-2.77706397084031	0.00548523819811176	0.0733230820359838	FBgn0265087
CG32450	4.65272527692626	3.32009742205871	1.19576792049917	2.77653996661221	0.00549408798953337	0.0733762726616314	FBgn0052450
Fs	726.430214146578	-0.628100204124705	0.226287036145587	-2.77567913223541	0.00550865440930135	0.0735056498459919	FBgn0259878
CG31769	2203.40564672797	0.515936051790136	0.185984517980172	2.77408064603066	0.00553579532787124	0.0738024394817524	FBgn0051769
Sems	1.8724825165252	3.59964821532928	1.2979874392734	2.77325350493709	0.0055498867972365	0.0739037216242067	FBgn0037036
CG30280	28.0731203754568	1.08714010735948	0.392052272007149	2.77294683638424	0.00555511953140621	0.0739037216242067	FBgn0050280
CG31245	2.05597588451862	3.6510259514532	1.31674234288329	2.77277173562939	0.00555810929971631	0.0739037216242067	FBgn0051245
CG15572	5.39420429905042	2.5550239366984	0.921864646890336	2.7715825151958	0.00557845316299368	0.074047037385439	FBgn0029702
CG4949	2075.05049720348	-0.344250766288843	0.1242079874812	-2.7715670567559	0.00557871805061223	0.074047037385439	FBgn0030813
CG31988	41.8259017961357	1.84840004145334	0.667480800371506	2.76921829125956	0.00561909736145774	0.0743606403107686	FBgn0051988
wat	1628.5602470683	0.28075525145523	0.101387093910056	2.76914191567911	0.00562041480407159	0.0743606403107686	FBgn0039620
CG3168	8803.47713083719	0.381463646679025	0.137768543276795	2.76887334079315	0.00562504980697183	0.0743606403107686	FBgn0029896
xmas-1	62.1001123979184	0.952291784783345	0.343948817034837	2.768702020821	0.005628008208313	0.0743606403107686	FBgn0016080
CG10639	934.811823770916	0.30403251762387	0.109831012419682	2.76818460401796	0.00563695163022179	0.0743606403107686	FBgn0032729
Mes4	724.022561804366	-0.362263582913523	0.130873833695468	-2.76803676246298	0.00563950938901051	0.0743606403107686	FBgn0034726
CG13427	25.6797973886545	-3.640962613755	1.315449207501	-2.76784735814455	0.00564278774152417	0.0743606403107686	FBgn0034514
CG1673	2262.08948334179	0.49517391662286	0.178914646567757	2.76765444373685	0.00564612861649493	0.0743606403107686	FBgn0030482
ltl	779.111457178622	0.489696482734538	0.17693792045298	2.76761748686127	0.00564676883607828	0.0743606403107686	FBgn0268063
Eip55E	3402.05044909551	0.276768524357397	0.100087240957849	2.76527279310213	0.00568752107961778	0.074831882152351	FBgn0000566
CG9235	1.82053932951144	3.83930535587751	1.38920406623538	2.763672702371	0.00571548374337279	0.0751341732931161	FBgn0034560
CG11291	1.79497698870016	4.07928490236109	1.47661595113163	2.76259029928186	0.00573446970903062	0.0753180350187849	FBgn0034713
CR44704	20.3601749850757	1.03965365946549	0.376451153284395	2.76172260436687	0.0057497306226702	0.075452693232166	FBgn0265915
CG2972	1902.98834733375	0.244420886376546	0.0885152425687631	2.76134233249904	0.00575643033331928	0.0754748676862097	FBgn0030177
CG10657	121.162671050807	0.651911286400149	0.236245020396272	2.75947101575579	0.00578950225757988	0.075807607199712	FBgn0036289
CG15128	7.7636578378092	2.14730375342906	0.778195462704638	2.75933728264883	0.00579187227924782	0.075807607199712	FBgn0034467
CG13385	2.95566663930538	3.30387750481216	1.19773373678769	2.75844071460584	0.0058077838856298	0.0759498821501849	FBgn0032039
CG42692	1.93033916403093	3.80256983191478	1.37913126917684	2.75722109773091	0.00582949198545456	0.0761676468004101	FBgn0261582
Fancl	419.336744594993	-0.456032844781371	0.165430241886802	-2.75664739155383	0.00583972872230506	0.0762352800706462	FBgn0037781
RnrS	6280.70883326859	-0.344742914718064	0.125077524714024	-2.75623390778065	0.00584711662903603	0.0762656381094613	FBgn0011704
CG33160	1.98891132408002	-7.04322575847114	2.55598455401549	-2.7555822852709	0.00585877657407486	0.0763139284647863	FBgn0053160
Npc2g	3324.79819173407	0.447644739743851	0.162457298336196	2.75546093852599	0.00586095023124844	0.0763139284647863	FBgn0039800
LKR	662.836122624507	0.663987463587691	0.241010033310874	2.75502000670331	0.00586885466578866	0.076350859706482	FBgn0025687
CG14566	2.6210975190987	-3.10699055577324	1.12847055344336	-2.75327570249193	0.00590021849528613	0.076692658870997	FBgn0037127
Neurochondrin	858.6885816057	0.47171184192079	0.171401481099889	2.75208731507919	0.00592167298301772	0.0769051754216913	FBgn0037447
CG7101	872.106371067101	-0.525490693380694	0.191064213282549	-2.75033552517544	0.00595342704630038	0.0772509719659907	FBgn0030963
RnrL	8109.62899909433	-0.360942038025497	0.131315223944373	-2.7486686401144	0.00598378445165794	0.0775780660621573	FBgn0011703
CG33655	11.7109883373474	1.847388011946	0.67220569561166	2.74824807942904	0.0059914657286174	0.0775910452579344	FBgn0250824
CG31496	1.57235286604548	4.85767478316462	1.76781405505199	2.74784260781418	0.00599887982390984	0.0775910452579344	FBgn0051496
Paip2	5763.67534897317	-0.310732781887909	0.113085504941586	-2.74776844343063	0.00600023682213698	0.0775910452579344	FBgn0038100
Orc6	552.205811807083	-0.361808964155095	0.131714465368781	-2.74691897463262	0.00601579943345342	0.0776625577905796	FBgn0023180
Nxf3	748.270292391132	0.550008281781607	0.200248377734888	2.74663039972175	0.00602109451186544	0.0776625577905796	FBgn0263232
CG14414	367.290549202472	-0.331442904534221	0.120672883992935	-2.74662288301344	0.00602123249249233	0.0776625577905796	FBgn0030571
CG34261	652.580328556277	-0.471881558186398	0.171887501696261	-2.74529301740769	0.00604568908385415	0.0779112968761872	FBgn0085290
CG1988	3.77331983425673	2.67137474741101	0.973797289487995	2.74325547652281	0.00608333363112465	0.0782744874866065	FBgn0037464
CG9578	939.957653727735	-0.343976579178578	0.125392211155185	-2.74320530764764	0.00608426318266288	0.0782744874866065	FBgn0031094
Ppm1	2.53850243347935	3.0314030916249	1.10559097148107	2.74188481076683	0.00610877599148235	0.0784217545347755	FBgn0035143
CG15927	4.48043570438061	-2.22629968011729	0.811994393287715	-2.74176730593316	0.00611096157544865	0.0784217545347755	FBgn0030389
Iris	3877.55340930119	0.448369822438915	0.163534313401475	2.74174766819838	0.0061113269050001	0.0784217545347755	FBgn0031305
cv-d	1326.56881502135	0.603245936017005	0.220116701505448	2.74057321362356	0.00613321160729702	0.0786356024373869	FBgn0265048
CG32148	1.00563985435887	5.58134088667952	2.03814249484434	2.73844488341616	0.00617305067266141	0.0790125396533836	FBgn0047338
Cyt-b5	8415.98534539285	0.413764883785338	0.151114088749687	2.73809601215092	0.00617960318896489	0.0790125396533836	FBgn0264294
CG34292	1.46962038598939	3.77610931325433	1.37915827085289	2.73798112447176	0.00618176238511198	0.0790125396533836	FBgn0085321
endos	7285.73813664804	-0.285387265345233	0.104236437799664	-2.73788390479853	0.00618359005983002	0.0790125396533836	FBgn0061515
Ncc69	1664.59394998566	-0.296215841076826	0.108206368075376	-2.73750839572108	0.00619065398750811	0.0790357646794998	FBgn0036279
CG7813	4.23073228800136	2.02010420035898	0.738024555461667	2.73717749011118	0.00619688487421783	0.0790483239882232	FBgn0285943
CG11906	937.052170522121	-0.332772724132311	0.121744517726125	-2.73336927483594	0.00626900032026997	0.0799005836081785	FBgn0034425
Grx-1	2.23474883715568	3.2571504908372	1.19190736153975	2.73272117946273	0.0062813481278097	0.0799902870206704	FBgn0034658
CG3163	465.987332672156	-0.31730224413189	0.116228985321552	-2.72997517146055	0.00633390956668955	0.0805655725625941	FBgn0034961
CG9631	939.243681656027	0.618684626687992	0.226640763039861	2.72980296390539	0.00633721895032685	0.0805655725625941	FBgn0027563
CG7715	1.88541390500745	-6.82901116557709	2.50230776160192	-2.72908523498537	0.00635102860813885	0.0806730573200773	FBgn0038646
CG4325	100.13760920019	0.741382802722748	0.271729792355444	2.72838247251505	0.00636457653467377	0.0807770391700592	FBgn0026878
CG5110	615.017604033038	-0.266515360741228	0.0977021703057879	-2.7278346008803	0.00637515649472219	0.0808432092533585	FBgn0032642
CG18869	175.089914544651	0.500734274719585	0.183622067762564	2.72698309533834	0.00639163135069272	0.080903082788563	FBgn0042179
mtm	1622.90809915267	-0.285503824273139	0.104699918435598	-2.72687723676455	0.00639368216836642	0.080903082788563	FBgn0025742
CG13323	3857.23837142193	0.550691096495424	0.201958169474843	2.72675820902615	0.00639598882185055	0.080903082788563	FBgn0033788
CG12643	258.465968120828	0.421521268050206	0.154712464014924	2.72454627837577	0.00643899057525962	0.0813218349970022	FBgn0040942
CG32026	9.22813793462527	1.42944434535419	0.524662974828504	2.72450013424604	0.00643989041828235	0.0813218349970022	FBgn0052026
slx1	234.340025038121	-0.650874825845293	0.238990887287818	-2.72342947144023	0.00646080088870728	0.0814258920666495	FBgn0037263
CG31178	11.5241304599271	1.53310857681429	0.562953946580897	2.723328588645	0.00646277431522153	0.0814258920666495	FBgn0064912
CG13599	684.414662700814	-0.632153708775098	0.23213223450124	-2.72324828188272	0.00646434562971874	0.0814258920666495	FBgn0039128
CG12374	30727.3261390603	-0.539184275962399	0.198029625927568	-2.72274551566145	0.00647419076991924	0.0814817743933445	FBgn0033774
OstStt3	4021.05045756829	0.219890126217975	0.0807786478243859	2.72213180265186	0.00648622674428932	0.0815169691436221	FBgn0011336
CG6758	1087.35335620549	-0.321660818572073	0.118168541414762	-2.72205118825213	0.00648780922689697	0.0815169691436221	FBgn0034704
Corp	618.709240543576	-0.357811864735028	0.131542392117275	-2.72012587710907	0.0065257069525671	0.0818806999929635	FBgn0030028
Ama	15.9365484606035	-2.36622056924742	0.869924906862521	-2.72002853416561	0.00652762832336868	0.0818806999929635	FBgn0000071
HmgD	8281.58131234749	-0.315202156148578	0.115974013052221	-2.71786883848408	0.00657038782849834	0.0823484963696568	FBgn0004362
CG43272	4.41340967702507	2.68119782241907	0.986722851268156	2.71727549328886	0.00658217941004933	0.082391821055042	FBgn0262961
Fatp	4108.77991152677	0.24661647062603	0.0907631005756736	2.7171446222291	0.00658478277798012	0.082391821055042	FBgn0021953
CG43980	3.70063820032592	-1.99796596968911	0.735900015520781	-2.71499650434875	0.00662764700265265	0.0828107663287313	FBgn0264711
CG6629	2.46781600126314	3.47205797834213	1.27890510612977	2.71486755483313	0.00663022806651857	0.0828107663287313	FBgn0037860
rib	15.1654980686968	-2.21833936912973	0.817175822092634	-2.71464146289715	0.00663475572245461	0.0828107663287313	FBgn0003254
PH4alphaSG2	6.75461103969355	-1.89759008785107	0.699553856502083	-2.71257183448237	0.00667633091355417	0.0832606996793821	FBgn0039779
Sec71	1866.34848750666	0.502765645323317	0.185404781593445	2.71171887263285	0.00669353346051609	0.0834061882404259	FBgn0028538
CG10178	760.951496431295	-0.527728304517275	0.194653304945895	-2.71111915959485	0.00670565232725501	0.0834881424050386	FBgn0032684
CG9628	938.894751599904	-0.345065708333713	0.127299672857761	-2.71065667795764	0.00671501151870012	0.083535630494812	FBgn0036433
mth	691.997784447241	-0.407399540522426	0.150414760040581	-2.70850773163825	0.00675865373398224	0.0839438962537827	FBgn0023000
CG14881	496.095097285969	-0.333432293383109	0.123106250103978	-2.70849199859054	0.00675897418890397	0.0839438962537827	FBgn0038425
dgt3	552.8830945859	-0.397219853934261	0.146718915352322	-2.70735271577219	0.00678221573553807	0.0841631631432298	FBgn0034569
ATPsynCF6L	1.49850169257838	4.11893310822147	1.52238655511761	2.7055763822765	0.00681859652911446	0.0845169664295149	FBgn0035585
CG31198	19470.2048093476	0.375985069268564	0.138975098619081	2.70541322153767	0.00682194697499436	0.0845169664295149	FBgn0051198
CG8564	17.0374739782443	1.57473211611216	0.58213646593053	2.70509100232192	0.00682856797414938	0.0845294794827941	FBgn0035776
CG31248	195.688944102801	0.585199680332988	0.216366848231774	2.70466425478509	0.00683734572135555	0.0845686480231703	FBgn0051248
CG4706	3.14435023150829	2.63471162820666	0.974546816939309	2.70352494350278	0.00686082984043106	0.0847895008581574	FBgn0037862
CG44250	2290.49654936783	0.423426448500011	0.156694471160352	2.70224242989851	0.00688735241264787	0.0850475115545411	FBgn0265185
CG6277	4573.01053202197	0.555512887426094	0.205637571021908	2.70141727829935	0.00690446533158791	0.0851890009994856	FBgn0039475
Gal	520.71515242021	0.514680103283384	0.190594381412158	2.70039494065879	0.00692572069169618	0.0853755801370923	FBgn0001089
CG34120	1952.8071502792	0.543789081883794	0.201392532073305	2.70014521534424	0.00693092164007062	0.0853755801370923	FBgn0083956
CG6000	367.885550159564	-0.602574752376966	0.223256080787255	-2.69902951916088	0.0069542007610959	0.0855600945551923	FBgn0039145
RpA-70	6102.10458454731	-0.257762992910611	0.0955072809227793	-2.69888316806988	0.00695725959708666	0.0855600945551923	FBgn0010173
prc	6.90809244090749	-2.46002542352094	0.911880804301124	-2.69774888550958	0.00698100787261318	0.0857821236549083	FBgn0028573
CG5626	545.120553051853	-0.360428980648638	0.13362725143624	-2.69727152788603	0.00699102397457521	0.0857837933293882	FBgn0036266
Rhp	280.671596401533	-0.421479425400397	0.156271569849572	-2.69709599645101	0.00699471028722202	0.0857837933293882	FBgn0026374
CG14196	612.494797541829	0.302521579518214	0.11217265208447	2.69692811836528	0.00699823750597456	0.0857837933293882	FBgn0031002
kirre	378.998427852218	-0.525697642105876	0.194944143465837	-2.69665778494137	0.00700392072984716	0.0857837933293882	FBgn0028369
Pol32	1250.19466092264	-0.433542796956589	0.160834754583309	-2.69557906237251	0.0070266400231233	0.0859815254995234	FBgn0027559
CG12860	82.9716870847444	1.75140608849206	0.649788077146123	2.69534968413741	0.00703147954964572	0.0859815254995234	FBgn0033954
CG10226	409.947584995446	0.518217541841211	0.192299702590315	2.69484317895825	0.00704217663037993	0.0860424906217953	FBgn0035695
CG14689	1.89736220461665	4.43370981328146	1.64554495166318	2.6943717391617	0.00705214627995198	0.0860944762621366	FBgn0037826
CG17575	31.5519400130682	1.66881129453395	0.619638218483209	2.69320265399216	0.00707692390645873	0.08632701105328	FBgn0250842
CG7094	1.72776367899	3.59407166100323	1.33473534891601	2.69272231676648	0.00708712682330121	0.0863815255607061	FBgn0032650
eap	215.787653722715	0.410185900908796	0.152374071723503	2.69196652861726	0.0071032073764328	0.0865075336507358	FBgn0052099
RpII15	961.127813938073	-0.319995636835175	0.118904636278647	-2.69119562407375	0.0071196432936435	0.0866376625353307	FBgn0004855
CG15155	1250.76314089426	0.49120456158688	0.18257992332074	2.69035364158837	0.0071376336162824	0.0867864813795758	FBgn0032669
CG17472	12.7683074248934	1.63154748707289	0.606559716388856	2.68983818573756	0.00714866729570033	0.0868505425884883	FBgn0032868
CG9114	928.705165880285	-0.335674427565046	0.124831713413234	-2.68901562260747	0.00716630652784181	0.0869661770717872	FBgn0030628
CG4942	257.507860134013	-0.40186807506928	0.149465683741214	-2.68869793393564	0.00717312956818312	0.0869661770717872	FBgn0035960
RecQ5	1995.43300450996	-0.316675507857854	0.117800227704487	-2.68824189926241	0.00718293407637519	0.0869661770717872	FBgn0027375
CG8036	19221.3753795791	0.383094399424611	0.142527056793023	2.68787139820714	0.00719090851059969	0.0869661770717872	FBgn0037607
CG31457	1012.57891199379	-0.350586516047664	0.130434595246194	-2.68783381729315	0.00719171782253268	0.0869661770717872	FBgn0051457
CG34025	1.4442536892055	-6.37789003488975	2.37291888981925	-2.68778257118412	0.00719282154871867	0.0869661770717872	FBgn0054025
CG13217	1.82060081518356	-4.9918471468722	1.85761607402136	-2.68723296308793	0.00720466843649681	0.0870395589381111	FBgn0033590
CG32302	177.06158974394	-1.4135525474249	0.526356564017983	-2.68554178679646	0.00724123193449617	0.0874111851708212	FBgn0052302
CG5274	487.001514141097	-0.348491025507449	0.129843270820822	-2.68393597376602	0.00727610390450918	0.0877618137081112	FBgn0036987
CG11357	1850.90763243262	-0.359052993983661	0.133800948653263	-2.68348616058115	0.00728589906567796	0.0878096555395508	FBgn0035558
CG8478	1578.9111361538	-0.26292411953897	0.0979892090251238	-2.68319463086551	0.00729225375343951	0.087815989444897	FBgn0037746
Cyp12d1-d	2.64435379493763	2.89973871446014	1.08102001490308	2.68240983005308	0.00730938535574571	0.0879430811439965	FBgn0053503
Nep4	381.359509766868	0.597271605857163	0.222700269375892	2.68195277684661	0.00731937910915387	0.0879430811439965	FBgn0038818
dlt	1149.63170119839	-0.305949684616889	0.114079037438438	-2.68190976613028	0.00732032019612158	0.0879430811439965	FBgn0024510
CG10841	11.0215565434444	1.97674118488523	0.737152169979348	2.68159176000338	0.00732728163191648	0.087956571940097	FBgn0038163
CG13442	3.27201348732118	2.36894856277264	0.88382517256362	2.68033615279511	0.00735482604579213	0.0882169222769574	FBgn0034546
CG10950	1.39068066563141	3.44368763718827	1.28532221016318	2.67924074598467	0.00737893195436128	0.0884356482835742	FBgn0034205
CG31371	1.90294192552396	-3.096463028498	1.15585199633734	-2.67894422323105	0.00738546951663941	0.0884436393228718	FBgn0051371
CG42564	11.0099263576537	1.61747105120105	0.604028672849433	2.67780508426997	0.00741063294152867	0.0886744918698407	FBgn0260766
CG1218	1413.51670264533	-0.430349054725276	0.160911701359754	-2.67444226298456	0.00748536641979406	0.0894952953747842	FBgn0037377
Mcm5	5491.49256185766	-0.377083954246051	0.141008921704874	-2.67418507770219	0.00749110968918705	0.0894952953747842	FBgn0017577
CG14439	612.078194153419	0.456307773824517	0.170688067256655	2.67334314084412	0.00750993884658786	0.0896491511282457	FBgn0029898
CG32750	144.545096625662	0.518623892254159	0.194234129449641	2.67009661856889	0.00758294234901064	0.0904489520885552	FBgn0052750
CG10924	263.398314764824	-0.483504353884264	0.181134915712326	-2.66930509771045	0.00760083721227795	0.090590674527664	FBgn0034356
CG33272	1.8775236939944	-5.39990872869102	2.02372536917565	-2.66830114942456	0.00762358913459186	0.0907900160574121	FBgn0053272
CG12177	1444.16631576965	-0.529212510729052	0.198412261681932	-2.66723692499114	0.00764777370151811	0.091006090689866	FBgn0030510
CG10177	4.82381035173386	2.39479504317371	0.898048742388805	2.66666488146687	0.00766080182350021	0.0910891708532208	FBgn0039083
CG15208	2.31656095490926	2.57325064824249	0.965218390914501	2.66597764036018	0.00767647983863186	0.0912036031301175	FBgn0030247
CG4619	785.008850071212	0.349132559660995	0.130997385386397	2.66518723737253	0.00769454683490358	0.0913462159714913	FBgn0032166
insv	869.345630511135	-0.323748846031297	0.121500120366145	-2.66459691608261	0.00770806522237334	0.0914346476968932	FBgn0031434
CG3625	2739.98561470868	0.385361553064579	0.144747883878036	2.66229490020927	0.00776098506814201	0.091989960701463	FBgn0031245
CG42705	603.983389618876	-0.440691152857203	0.165561306492792	-2.66180040610146	0.00777239512436155	0.0920527771607757	FBgn0261616
CG15256	3.38399738696121	2.61166563188453	0.981590588351416	2.66064656984011	0.00779907744792583	0.0922962307564829	FBgn0028880
Pfrx	2177.08680846764	0.375120349393	0.14103094550996	2.65984424933539	0.00781767935582325	0.0924437515663087	FBgn0027621
CG30458	1.68118094907519	-6.82283067488605	2.56580566123372	-2.65913774295963	0.00783409270242246	0.0925093519343748	FBgn0050458
CG31952	1.79573184612254	3.26573935693099	1.22822230851472	2.6589155190319	0.00783926172133269	0.0925093519343748	FBgn0051952
CG13786	19.1351988758323	-1.28623366479531	0.483762377677577	-2.65881292995582	0.00784164901561212	0.0925093519343748	FBgn0031900
CG6497	2.30297974884628	4.05646316580906	1.52626343576857	2.65777392732099	0.00786586380240083	0.0925993016858464	FBgn0036704
CG33107	417.51010278826	-0.51953871844856	0.195483588958042	-2.65771014957205	0.00786735237346672	0.0925993016858464	FBgn0053107
CG34425	3.32689842012612	2.5978098576458	0.977562433182133	2.65743626132347	0.0078737477874375	0.0925993016858464	FBgn0085454
CG18810	4.46344465797696	2.9737870027787	1.11904561408903	2.65743144456139	0.00787386030265976	0.0925993016858464	FBgn0042133
Drsl2	23.3352583139841	0.99160858288846	0.373230405519796	2.65682690430178	0.00788799325735115	0.09269315009516	FBgn0052279
CR44568	16.5518156204998	-1.17939571014528	0.444070998638058	-2.65587195237344	0.0079103644421347	0.0928835855968505	FBgn0265761
CG13084	2592.44647077295	-1.42058638429489	0.535440456373723	-2.65311738660135	0.00797521300038368	0.0935721058027883	FBgn0032788
CG31259	348.243654322995	0.646861908576773	0.243987773422903	2.65120624489477	0.00802048480897103	0.0940300417487537	FBgn0051259
Nipsnap	2715.96373048036	0.247568102291177	0.0933931026152873	2.65081783727627	0.00802971363283993	0.0940650356755315	FBgn0030724
hoe1	3328.69184957981	-0.275320224419154	0.103925047111814	-2.64921914466813	0.00806779982255534	0.0944377655996863	FBgn0041150
arx	919.441987944698	-0.37927014388231	0.143219027185245	-2.64818265656663	0.00809257876353712	0.0946401298044826	FBgn0036826
Cpr56F	6.48372360242313	-2.11079617810632	0.797137257205985	-2.64797079677946	0.00809765199588305	0.0946401298044826	FBgn0034499
Femcoat	2414.24013125384	-1.33547439275159	0.504431653954003	-2.64748332560702	0.00810933588117332	0.0946725497534987	FBgn0041252
CG43066	1120.1727123676	-0.377180590967281	0.142479139670362	-2.64726886925288	0.00811448082678803	0.0946725497534987	FBgn0262476
CG15116	2.39817828096666	2.96877865351897	1.1215426511841	2.64704926770694	0.00811975223659289	0.0946725497534987	FBgn0034415
CG18417	175.515786897992	0.528659888395789	0.199734933300837	2.64680734440945	0.00812556301568362	0.0946725497534987	FBgn0035780
CR46195	417.157909256568	-0.637185087218343	0.24080569783294	-2.64605486063038	0.00814366079858522	0.0948100849541625	FBgn0267914
CG5065	2583.0164631392	0.423135248174448	0.159968150000581	2.64512184564809	0.00816615058472338	0.0949175935769717	FBgn0034145
CG8468	1194.93094687015	0.36408851848993	0.137656801020217	2.64490033032555	0.00817149824211973	0.0949175935769717	FBgn0033913
CG13611	1.55199121335209	3.54172666412708	1.33926723888846	2.64452572368348	0.00818054884801978	0.0949175935769717	FBgn0286199
loopin-1	48.2041116402665	1.57721999658574	0.59643394267131	2.64441689807539	0.00818317978768233	0.0949175935769717	FBgn0259795
CG7130	294.986246990498	-0.382210620354542	0.144537686782624	-2.64436652379365	0.00818439787962072	0.0949175935769717	FBgn0037151
CG6441	6.79042903798683	2.32159433113259	0.878275832253865	2.64335445184098	0.00820890502468412	0.0950582716567403	FBgn0031920
Ag5r	3519.27845786936	0.434883573284589	0.164520206564022	2.64334443997526	0.00820914778794684	0.0950582716567403	FBgn0015010
CG31233	5263.30051807869	0.506061242072268	0.191482494987472	2.64285903578485	0.00822092536217241	0.0951215365446446	FBgn0051233
Acp26Aa	23.089214417987	1.54837255921112	0.586037516072617	2.64210484268598	0.00823925467961665	0.0952604541430736	FBgn0002855
S-Lap1	122.282236939038	1.685666036679	0.638224612246737	2.64117992997004	0.00826178295003887	0.0954476688208095	FBgn0035915
Sfp51E	5.99683612069342	2.43675667750479	0.922972907994232	2.64011723030988	0.00828773535456059	0.0956147369563259	FBgn0259966
CG12018	1253.18387448662	-0.528544654225348	0.200201146504885	-2.64006806880325	0.00828893770095995	0.0956147369563259	FBgn0027903
CG31636	43.2255048739583	1.13170913629929	0.428916135097347	2.63853243954656	0.0083265733544765	0.0959753845334266	FBgn0051636
Pmp70	4647.50905194503	0.258349812996704	0.0979323414743671	2.63804386893296	0.00833857940252868	0.0960402895253017	FBgn0031069
NiPp1	724.68932401787	-0.315369601406976	0.119597792252718	-2.63691825297728	0.00836629905034826	0.0962859397964068	FBgn0026402
CG9312	339.499056947866	0.326683830107697	0.123960964547254	2.63537663893512	0.00840439689782815	0.0966505643250237	FBgn0038179
CG31459	1.18545457276081	4.49269523727564	1.7067563931686	2.63230022471744	0.00848088831409335	0.0974047702512978	FBgn0051459
CG9527	2800.79534303945	0.267120079093425	0.101489133072538	2.63200670856558	0.00848821867976988	0.0974047702512978	FBgn0031813
CG31226	26.4692588858999	1.66997085193444	0.634496963717631	2.63196035194524	0.00848937692266539	0.0974047702512978	FBgn0051226
Cpr67Fa2	1.5402478188516	-6.51946580171216	2.47798214197552	-2.63095754052313	0.00851446727891588	0.0976183025546939	FBgn0036109
Roc2	636.15728834631	-0.3294761112319	0.125390537916137	-2.62759947207705	0.00859896967705085	0.0985121507108525	FBgn0044020
Zyx	2176.20251979447	-0.383434217030198	0.145983641155696	-2.62655605788908	0.00862537837996715	0.0986978319886727	FBgn0011642
Cdk7	1241.19445368204	-0.267254876616831	0.10176049717337	-2.62631260695894	0.00863155051871179	0.0986978319886727	FBgn0263237
Cpsf73	1693.1146674805	-0.30482073392736	0.116069864874171	-2.62618324108337	0.00863483189917495	0.0986978319886727	FBgn0261065
CG7239	839.098557778344	-0.299915561459372	0.11425403026246	-2.6249889021019	0.00866517915348053	0.0989696163360002	FBgn0031740
Nplp4	51.8861733046824	-0.823476322756268	0.313840473807237	-2.62386910383666	0.0086937189358596	0.0992203251569457	FBgn0040717
Pex10	774.429854662127	-0.319557924690372	0.121800789532807	-2.62361127473889	0.00870030199351645	0.0992203251569457	FBgn0035233
CG14302	2.06352018749986	-3.46361217793418	1.32075212163107	-2.62245437369185	0.00872989560692735	0.0994695492130278	FBgn0038647
CG42676	560.307671569136	-0.265289095990552	0.101168842229896	-2.62224109857567	0.00873536100954768	0.0994695492130278	FBgn0261562
CG18088	324.377645694366	-0.847592776423755	0.323305578708479	-2.62164599760285	0.00875062727990104	0.0995681268668498	FBgn0032082
wbl	277.110222901834	-0.444340714150677	0.169536512104889	-2.62091456662605	0.00876942351289482	0.0997066907334041	FBgn0004003
CG10827	1777.73839549017	0.450571279360064	0.172044069668288	2.61892944190865	0.00882061897907992	0.100213140965188	FBgn0038845
rst	476.407959040071	-0.585261858757219	0.223540386325077	-2.61814819406333	0.00884084011659029	0.100353481387629	FBgn0003285
clos	5006.93157056025	0.467597987722701	0.178613104398311	2.61793774481378	0.00884629427698452	0.100353481387629	FBgn0261016
bora	1252.49278766783	-0.3972858730707	0.151786591863983	-2.61739767783119	0.00886030481509615	0.100436788592493	FBgn0259791
CG10943	492.02210605257	-0.5750636443359	0.219846653230772	-2.61574891354956	0.00890320013684303	0.100847150422211	FBgn0036320
CG6168	7.03870841242455	1.92351888882216	0.735612930884033	2.61485192560515	0.0089266145814516	0.100959006373575	FBgn0036154
CG4586	3768.02157927634	-0.48567505255703	0.185742673561315	-2.61477367179548	0.00892865987879033	0.100959006373575	FBgn0029924
CG9572	659.434830040246	0.451901764412023	0.172837767857918	2.61460079016705	0.00893317992007807	0.100959006373575	FBgn0031089
Lrpprc2	1481.1319492223	0.339312618940141	0.129839521982191	2.61332307574793	0.00896664955814116	0.101234764241032	FBgn0027794
CG15124	2.69724774628825	3.28893207558953	1.25872175900263	2.61291429346193	0.00897738120218487	0.101234764241032	FBgn0034461
CG12268	181.035051772438	0.54090365591091	0.207012714017487	2.61290065432995	0.00897773946405704	0.101234764241032	FBgn0039131
CG6569	5.3219187723396	1.58932784753246	0.608362166720272	2.61246989782525	0.00898906080464934	0.10126870248558	FBgn0038909
Haspin	2100.35133846626	-0.343226740888515	0.1313987757097	-2.61209999130286	0.008998793031129	0.10126870248558	FBgn0046706
CG43965	82.078046650793	-1.18755146529482	0.454648798158221	-2.61201936550933	0.00900091554120087	0.10126870248558	FBgn0264696
l(2)35Cc	522.980917247665	-0.542354500950897	0.207677676345158	-2.61152046043461	0.00901405938524142	0.101330041438876	FBgn0259982
Inos	3897.03951573641	0.266890279039465	0.102205825888491	2.61130201453142	0.00901981981875426	0.101330041438876	FBgn0025885
Obp56g	156.847965687954	0.409613128547903	0.156980443661928	2.60932584335181	0.00907208114791884	0.101841209011473	FBgn0034474
Cas	7868.47140767688	-0.298066340017102	0.114275490363514	-2.60831381312777	0.00909894958250326	0.102066772494722	FBgn0022213
Uch	3804.38290115467	-0.286975911426272	0.110062181960971	-2.60739798460506	0.00912332516223154	0.102264057715043	FBgn0010288
CG7338	3789.5289831097	0.338341280467261	0.129794022197054	2.60675549412892	0.00914046038537846	0.102379952197566	FBgn0037073
CG16903	2528.40722375888	-0.331462772333394	0.127359410808479	-2.60257777756088	0.00925258252534765	0.103558808131027	FBgn0040394
NTPase	2571.80914940391	0.220418502909149	0.0847446889583369	2.6009712893927	0.00929602335263342	0.103967774170321	FBgn0024947
CG12853	8.22453036578494	1.79903171294246	0.692243671290684	2.59884169051077	0.00935389003472353	0.104480589722636	FBgn0040747
CG12010	694.680104380341	-0.323414656962149	0.124448955375382	-2.5987735773805	0.00935574613580062	0.104480589722636	FBgn0035443
Lon	2072.7062661839	0.287991808152288	0.110902797506881	2.59679480253345	0.00940981191315669	0.105006530719782	FBgn0036892
Aats-met	593.635926565603	-0.32947875745606	0.126911336063905	-2.59613339260847	0.00942794556905386	0.105131014062025	FBgn0027083
CG10182	377.746358606931	0.632512379587781	0.243852898574301	2.59382760379638	0.00949140660683085	0.105760385008807	FBgn0039091
Est-6	4066.54554419788	0.37841348756343	0.14590746632522	2.59351695354621	0.00949998553005786	0.105777739845027	FBgn0000592
CG6724	1056.85402341857	0.370099535304675	0.142797834012957	2.59177275245711	0.00954828195822618	0.106114159778601	FBgn0032298
CG7222	1687.70230637467	-0.301766954892549	0.116434880692418	-2.59172297079701	0.00954966360596971	0.106114159778601	FBgn0033551
CG32650	1.49236802427358	4.13597834104038	1.59587820409864	2.59166290411015	0.00955133094323154	0.106114159778601	FBgn0052650
CG31624	2.30854729065191	2.5813973328682	0.996228499624978	2.5911699312356	0.00956502474536785	0.106187986579931	FBgn0051624
CG7045	4.64622340979729	1.93463577755027	0.74671631076295	2.59085779922709	0.00957370419784633	0.106206077864915	FBgn0038978
COX4L	11.7112190632384	1.921556691013	0.741911686372028	2.59000730991241	0.00959738939493893	0.10631771123945	FBgn0033020
Nedd4	6451.25206200526	-0.201938646412728	0.0779689008235453	-2.58998965330733	0.00959788166516114	0.10631771123945	FBgn0259174
CG34244	13.7138344196702	-1.35469890625792	0.523132426264248	-2.58959077710397	0.00960900842615701	0.106362756752429	FBgn0085273
CG15739	805.109678812498	0.370765157403596	0.143214511278078	2.58887981458587	0.0096288694412575	0.10650434517808	FBgn0030347
CG17083	4.47727230261101	2.27762794983549	0.880184919694785	2.58766981673043	0.0096627553616536	0.106800740662738	FBgn0039070
Nup43	1402.69941333055	-0.516896923378954	0.199832812813442	-2.58664688797387	0.00969148530345725	0.107039755202774	FBgn0038609
tsg	2.7657524326045	-5.12265030401911	1.98088048457222	-2.58604713606705	0.00970836530162108	0.107147636094448	FBgn0003865
whip	2.18263866292244	3.04729006757165	1.17915779746093	2.58429370024381	0.00975786610006464	0.107615119178238	FBgn0250827
CG10919	1.90563338402626	3.3989957635703	1.31589459144595	2.58303042330721	0.00979366863027589	0.107930956777693	FBgn0037514
Reg-2	693.271732680164	0.471877165013287	0.182722906589339	2.58247405222055	0.00980947384060497	0.108026113602861	FBgn0016715
CG3213	43.338457164408	1.60868172626035	0.623371658011018	2.58061415784148	0.00986247424058499	0.108527804253284	FBgn0031545
aurB	890.822617796686	-0.458909305802917	0.177856104673528	-2.58022802560131	0.0098735095720749	0.108527804253284	FBgn0024227
Cp18	11206.7791614428	-1.2698870825592	0.49218292890706	-2.58011200302926	0.0098768275474097	0.108527804253284	FBgn0000357
Acp24A4	11.946851276704	1.6049880011009	0.62213096036632	2.57982338663207	0.0098850856138651	0.108527804253284	FBgn0051779
CG11927	667.513350877013	-0.284652769315856	0.110346995074694	-2.57961505089625	0.00989105046397334	0.108527804253284	FBgn0031638
CG17027	495.869958270879	0.538118480090389	0.208633092556587	2.57925755447658	0.00990129339902649	0.108561124495149	FBgn0036553
Rfabg	66811.0893069057	0.567676497025344	0.220127226131866	2.57885635957308	0.00991279962921671	0.108608237392109	FBgn0087002
CG9125	661.41888560677	-0.465107716661167	0.180556133170271	-2.57597295918246	0.00999584632146817	0.109438535489039	FBgn0030793
CG15025	2.95406520273074	2.43862862270374	0.946882945419306	2.57542775957787	0.0100116184524557	0.109489622474337	FBgn0038709
CG43135	55.4235577130989	-1.19555928355962	0.464308367456507	-2.57492513027264	0.0100261786960944	0.109489622474337	FBgn0262609
Ran-like	5.74689215501871	2.24943661305567	0.873610348856752	2.57487404539036	0.0100276595861737	0.109489622474337	FBgn0036497
CG13168	4.3470049236374	1.80826876382163	0.702322562525407	2.57469837978645	0.0100327534102695	0.109489622474337	FBgn0033705
MED8	735.083525501231	-0.306687885254175	0.119122626409354	-2.57455610658104	0.0100368806346671	0.109489622474337	FBgn0034503
Papss	1195.48758959765	0.336866596922001	0.130857211757639	2.57430669962548	0.0100441193667132	0.109489622474337	FBgn0020389
pim	1966.84970281659	-0.336158340920622	0.130620736507168	-2.57354498152118	0.0100662560965459	0.10965158936693	FBgn0003087
CG15735	2907.84787642528	-0.29281832592034	0.113817296932733	-2.57270497377387	0.0100907184135519	0.109838636488554	FBgn0030364
CG31546	6.71330647319838	1.85022456902689	0.719337102125949	2.57212447899418	0.0101076542312954	0.10994354584438	FBgn0051546
Tsp42Ed	1514.76475770108	0.327500692009273	0.127356273095179	2.57153168862376	0.010124974886172	0.109956677855408	FBgn0029507
wus	1539.28237739601	-0.396211568857494	0.154076414403732	-2.57152641039067	0.0101251292287245	0.109956677855408	FBgn0030805
CR45646	3.66050139009249	-2.16501032086294	0.841979435195718	-2.57133396655904	0.010130757973004	0.109956677855408	FBgn0267206
CG31690	39.4553040807627	0.759284301504685	0.295329976441487	2.57096929561134	0.0101414317902595	0.109993282879956	FBgn0051690
Btd	67.8962431900637	0.814681316556828	0.316948261360507	2.57039212980627	0.0101583457388895	0.110097466587317	FBgn0029848
CG9630	955.120441695891	0.235419556900781	0.0916161921912593	2.56962826406619	0.0101807695775365	0.110207249931029	FBgn0037561
Pgant35A	1088.09672275805	-0.417765017898127	0.162583027947625	-2.56954876023534	0.0101831060009288	0.110207249931029	FBgn0001970
CG5767	2166.9335315915	-0.340212677495527	0.132432700842047	-2.56894766422759	0.0102007861981484	0.110302751315321	FBgn0034292
CG31041	233.297582662337	-0.470527106912682	0.18317349152036	-2.56875109497153	0.0102065738688057	0.110302751315321	FBgn0051041
CG11388	400.21314424143	0.31518902551691	0.122723186174122	2.56829239317266	0.0102200909890036	0.110369656451139	FBgn0034959
CG3690	801.865177085319	0.501467363916557	0.195332404252111	2.56725127526371	0.010250830017415	0.11062231677103	FBgn0040350
CG43370	15.1589680906226	1.03314805734031	0.402550452053602	2.56650576858063	0.0102728916540746	0.110781039920282	FBgn0263113
PGRP-SC2	4126.22291232815	0.467014438325768	0.182056009270273	2.56522396705102	0.010310922576698	0.111111622759624	FBgn0043575
CG13056	53.8753148773113	0.777533979805475	0.303231413904026	2.56416038758955	0.0103425739417367	0.111302211577135	FBgn0040794
Spn43Aa	7.05553284103527	-2.29321360651512	0.894365137394644	-2.56406864560422	0.0103453081643307	0.111302211577135	FBgn0024294
Cp19	10657.0157498046	-1.32962716160541	0.518598527279644	-2.56388534032307	0.0103507732107246	0.111302211577135	FBgn0000358
RfC4	1810.19104151017	-0.425624313501235	0.166043123817767	-2.56333597992507	0.010367167180947	0.111398982582715	FBgn0260985
CG43341	37.4119641794559	-0.664607373658954	0.259431971801085	-2.56177898600921	0.0104137564877529	0.11181984425374	FBgn0263046
CG8629	2.85418966984536	-5.37202457251449	2.09953674689259	-2.55867137379964	0.0105073016490868	0.112743945401348	FBgn0035742
CG10068	753.918561845471	-0.246560317889203	0.0964048814026393	-2.55755013959752	0.0105412360385875	0.112948290556323	FBgn0037473
lectin-46Ca	13.1103624879849	1.58094541139361	0.618149188933493	2.55754668888468	0.0105413406254357	0.112948290556323	FBgn0040093
CR46147	24.5187980233253	-0.775145090221069	0.303124478194538	-2.55718408106784	0.0105523359668733	0.11298574366805	FBgn0267826
CG11899	3803.95407313652	0.367171515037189	0.143610330329807	2.55672077484931	0.0105663996252784	0.113055973263366	FBgn0014427
CG14450	652.13268319063	-0.262921855847372	0.102873030430359	-2.55578993587984	0.0105947056430301	0.113223220380697	FBgn0037184
Esyt2	1179.11196812901	0.379664995702174	0.148555437765743	2.55571254349415	0.0105970621132946	0.113223220380697	FBgn0266758
CG15237	525.698902585879	-0.351610404310517	0.137645950512641	-2.55445512927186	0.0106354136651599	0.113523731236594	FBgn0033104
CG12493	293.726298287637	0.514367389726881	0.201394138589308	2.55403356487847	0.0106482991198748	0.113523731236594	FBgn0035571
CG2126	688.109466119677	-0.28886668487776	0.113106852879692	-2.55392734854906	0.0106515478962363	0.113523731236594	FBgn0039876
aurA	1372.91954830997	-0.315892564225058	0.123694927237481	-2.55380371111401	0.0106553306318316	0.113523731236594	FBgn0000147
Try29F	28.1046662105382	-0.962672707569846	0.377178130117072	-2.55230256131511	0.0107013542928105	0.113933499944305	FBgn0015316
CG6683	304.20582611137	-0.320650752802122	0.125655136825465	-2.55183163142392	0.0107158288828064	0.114007035395112	FBgn0035902
CG5455	1922.10148865361	-0.236994468832734	0.0928876246179947	-2.55141058679653	0.0107287849265445	0.114064322454759	FBgn0039430
CG6971	3.22154208024943	2.49779306696429	0.979426936676771	2.5502597217097	0.0107642695033944	0.114260510989215	FBgn0037962
Parp	3453.34907219533	-0.291529937269248	0.114316828630263	-2.55019265984144	0.0107663404326796	0.114260510989215	FBgn0010247
CG5556	0.947803310673392	5.36639098471159	2.10440561307957	2.55007444922106	0.0107699917427604	0.114260510989215	FBgn0031332
Act57B	10154.1830591413	0.475936359991218	0.186724755916424	2.54886588366591	0.0108073853350657	0.114576537700749	FBgn0000044
CG14317	25.4003644296582	-5.41926460906416	2.12792309552847	-2.54673894016752	0.0108734743383519	0.115196125813833	FBgn0038566
Pgi	8986.66042251918	0.28141115827853	0.11052071927246	2.54622988459551	0.0108893450355391	0.115283192523118	FBgn0003074
CG16885	15.6984645997306	-1.84279686961907	0.723907895587742	-2.54562338779701	0.0109082805070509	0.115402560280001	FBgn0032538
CG4617	713.832141919797	-0.31052621601811	0.12202083333974	-2.54486227899722	0.0109320845290093	0.115573230476859	FBgn0029936
CG31050	0.964230753283636	5.29444953473075	2.08087415954591	2.54433912326832	0.0109484732200492	0.115665321921487	FBgn0051050
CG5808	828.398531251602	-0.358295203813931	0.140856805796608	-2.54368400438738	0.0109690266542949	0.115776694006167	FBgn0027617
CG4101	174.34234850851	-0.510875407363394	0.200854225018717	-2.54351337302358	0.0109743855984604	0.115776694006167	FBgn0025558
Mst84Da	14.8988722644408	1.90465735225531	0.749144785932469	2.54244224617349	0.0110080791794073	0.116050883721323	FBgn0004172
CG33510	79.0054757873733	0.866616136238954	0.341010635475071	2.54131703262465	0.0110435730848003	0.116343656309452	FBgn0053510
CG13185	3008.8786275872	0.653842897089843	0.257352680811782	2.54064925621676	0.0110646855678106	0.116446459977977	FBgn0033661
CG15279	532.593572897354	-0.367752106578053	0.144754684921373	-2.54051954710693	0.011068790619878	0.116446459977977	FBgn0028886
CG15093	4739.36702024705	0.297742903387866	0.117223614066329	2.53995669523884	0.0110866195129031	0.11654467320319	FBgn0034390
CG30177	2.81693047927103	2.92473196262718	1.15158870176888	2.53973659009913	0.0110935984980667	0.11654467320319	FBgn0050177
Myo28B1	573.001407158184	0.440904566677373	0.173655509181694	2.53896100823418	0.0111182213798187	0.116721954764438	FBgn0040299
CG1103	1528.3502850113	-0.24810227351593	0.0977660583175484	-2.53771378109653	0.0111579196935673	0.117057144974645	FBgn0037235
CG12325	1357.2397118924	0.286338264354983	0.112911582501296	2.53595121077766	0.0112142356676198	0.117566082347037	FBgn0033557
srw	2.77534139136503	-5.18248676036946	2.04428660671264	-2.53510772088033	0.0112412752524481	0.117767602001481	FBgn0261952
Elp1	1743.70960168733	0.30439839612604	0.120108284347369	2.53436636598421	0.0112650885056924	0.117935064863277	FBgn0037926
CG15784	6400.10881079253	0.455360758252559	0.179768936990998	2.53303360343818	0.0113080111880076	0.118302214268982	FBgn0029766
miple2	690.800019887535	0.356972215948667	0.140970794314517	2.53224235335039	0.0113335626697346	0.118400287303998	FBgn0029002
CG5009	2702.43722966294	0.360862992170397	0.142507427840459	2.53223988137932	0.0113336425762363	0.118400287303998	FBgn0027572
CR44386	12.1185726451713	-1.04924608742919	0.414415598630863	-2.53186919337898	0.0113456307342166	0.118400287303998	FBgn0265536
sosie	1502.89833637469	0.45547348282575	0.17990314433426	2.53177055082194	0.0113488227591751	0.118400287303998	FBgn0039232
Npc2c	27.9844662137441	-1.24198977302406	0.490657639078143	-2.53127572895336	0.0113648469873045	0.11848541167041	FBgn0037783
CG2145	1162.15155166134	0.387460457810782	0.15309862722898	2.53078988899935	0.0113805998863924	0.118540756139137	FBgn0030251
CG5280	8.39640306555191	1.68943170243604	0.667594175800591	2.53062678446833	0.0113858927403472	0.118540756139137	FBgn0035952
dgt2	1042.90210221737	-0.478261310909186	0.189023461156273	-2.53016904877108	0.0114007582512238	0.118613551833347	FBgn0032390
CG13545	1.43317585565149	-4.43259914424068	1.7521726843836	-2.52977299768832	0.0114136343810125	0.11866497216043	FBgn0034828
Acp33A	39.3617208663702	1.51187572560685	0.597740727997585	2.52931690077668	0.0114284786695576	0.11866497216043	FBgn0267327
CG13113	403.006242191522	-1.1885515999415	0.469914980310681	-2.52929072224023	0.0114293312050969	0.11866497216043	FBgn0032126
Noa36	1605.44488618504	-0.229006839529699	0.0905587010508212	-2.52882204440169	0.0114446038180707	0.118718899403112	FBgn0026400
mRpL22	1372.86381344091	-0.353931274933304	0.139968592529885	-2.52864780974157	0.0114502861488697	0.118718899403112	FBgn0030786
CG9877	1.80726314547164	-6.16012616623912	2.43650662416161	-2.52826161240534	0.0114628901654641	0.118736458605692	FBgn0034819
CG14292	4159.78185860051	0.498635262073569	0.197236143358755	2.52811302017094	0.0114677429320466	0.118736458605692	FBgn0038658
CG14893	7.50460124615946	1.70765220704278	0.675758180914514	2.5270166980913	0.0115036033151447	0.118948439270691	FBgn0038451
CG14641	1888.64704233731	-0.270696479501988	0.107121493174909	-2.52700435252516	0.0115040077011216	0.118948439270691	FBgn0037220
CG13738	7.27368416522406	-1.61741295215428	0.640219259631869	-2.52634223013583	0.0115257143844833	0.11905574304351	FBgn0036390
alpha-Est10	945.168606080468	0.380715632732027	0.150706498536502	2.52620581347934	0.0115301911118806	0.11905574304351	FBgn0015569
CG3345	13.2993082003316	1.62505030283055	0.643652264056479	2.52473329712075	0.0115786123693263	0.11947383242733	FBgn0031240
CG2091	1514.30739001636	-0.35202495106612	0.139450889034017	-2.52436505428265	0.011590749592358	0.119517209177873	FBgn0037372
Hex-C	1843.92670799445	0.487356145713836	0.193091114841038	2.52396981660732	0.0116037891202976	0.119563444066557	FBgn0001187
CG4951	1225.7698530805	-0.2876436623807	0.113981618208735	-2.52359693520001	0.0116161030096438	0.119563444066557	FBgn0039563
CG15708	1.74441917589783	4.19313985120234	1.66163131448909	2.52350796150686	0.0116190429547586	0.119563444066557	FBgn0034099
AOX3	4523.51752426886	0.298366401021151	0.118291488336066	2.5222981401121	0.011659084481844	0.119884118909561	FBgn0038349
CR43051	318.799796109638	-0.469771843005856	0.186263220295714	-2.52208590756694	0.0116661213621916	0.119884118909561	FBgn0262353
CG3995	533.249512325104	-0.309975991640518	0.122927542735705	-2.52161545526838	0.0116817333307662	0.119912849983726	FBgn0038472
Chd3	1716.59543054655	-0.376575687292181	0.149346543869128	-2.52148913216346	0.0116859285207009	0.119912849983726	FBgn0023395
gammaTub37C	2961.82929229353	-0.298649122662828	0.118451277147891	-2.52128241969019	0.0116927963243341	0.119912849983726	FBgn0010097
LanB2	1356.0008107907	0.498689551743643	0.197848671745782	2.52056052407779	0.0117168086382164	0.120077361996415	FBgn0267348
CG33293	13.033859460041	1.26835489201143	0.503311679459831	2.52001879505889	0.0117348568144509	0.120180569619105	FBgn0053293
vtd	3970.57636310901	-0.301880226187207	0.120016492450111	-2.51532285292117	0.0118923424739776	0.121710692507115	FBgn0260987
CG15578	0.9503364459326	5.36510432907742	2.13340023871198	2.51481378492605	0.0119095269423415	0.121756961133067	FBgn0040905
Cbp20	839.843699084756	-0.341883001734393	0.135964692445775	-2.51449840090464	0.0119201843163582	0.121756961133067	FBgn0022943
GstZ2	346.740694917953	0.541749998082492	0.21545286945501	2.5144710277141	0.0119211097027065	0.121756961133067	FBgn0037697
CG12780	259.405758071118	0.598832282729792	0.238179689212236	2.51420381271968	0.0119301465999371	0.121766706319819	FBgn0033301
CG31948	14.7499720877724	1.62482108550973	0.646588834075619	2.51291237936799	0.0119739070250044	0.122130608890787	FBgn0051948
mats	2846.53092455854	-0.239635788690576	0.0953773913931692	-2.51250097313669	0.0119878774471115	0.122190374655436	FBgn0038965
CG15282	35.8686842223951	-0.926612388466904	0.368869819680013	-2.5120309090907	0.0120038574411982	0.122240213123567	FBgn0028855
rl	3423.41543493513	-0.364785314752517	0.145226630761359	-2.51183486692564	0.0120105275422024	0.122240213123567	FBgn0003256
Cpr64Ad	4.27850969912721	-2.35353784820313	0.937051661518246	-2.5116415079931	0.0120171095676073	0.122240213123567	FBgn0035513
CG12521	1.90513302764598	4.03299651204232	1.60650670929455	2.51041373727799	0.0120589780987042	0.122583336745599	FBgn0040816
CG15576	2.98203452156105	2.72765139958195	1.08680353385786	2.5097925380308	0.0120802109958512	0.122716371309844	FBgn0029700
CG15577	1.40856985984336	3.9059358157952	1.55670999370443	2.50909664073038	0.0121040364562427	0.122875545291978	FBgn0040904
CG9773	863.952949257182	-0.255355719265532	0.1018091850665	-2.50817958221292	0.0121354974199491	0.12311196540844	FBgn0037609
Obp56e	962.858309717824	0.429917488304412	0.171434496425849	2.50776534050931	0.0121497323012239	0.123161489297419	FBgn0034471
Gfat2	1765.2649613251	0.20354884672334	0.0811761115782229	2.50749688259207	0.0121589654112217	0.123161489297419	FBgn0039580
CG6540	1111.66416541162	-0.320947563434185	0.12800401065111	-2.50732427680697	0.0121649051493236	0.123161489297419	FBgn0030943
CG18131	22.0951139881357	0.891609908499648	0.355797718230084	2.50594611155732	0.01221242309443	0.123559539232765	FBgn0031343
Tace	51.2173354009972	-0.594612929487897	0.237316138377031	-2.50557308725131	0.0122253128992396	0.123606938810097	FBgn0039734
CG32259	36.6290673158472	0.957307354938545	0.382174881706716	2.50489344214199	0.0122488289372641	0.123761641810787	FBgn0052259
CG2608	1092.24083406326	-0.287487753066566	0.114784142804658	-2.50459467694784	0.0122591790273757	0.1237831984232	FBgn0032870
Caf1	4270.16279500649	-0.264758779829637	0.105733615960203	-2.50401707560337	0.0122792107805829	0.123902418224703	FBgn0263979
Sfp24Bb	25.8471211254761	1.3552337228626	0.541402346210104	2.50319144781961	0.0123078946721089	0.124108723718421	FBgn0259952
CG31751	926.172144864415	0.235313910166855	0.0940151807694417	2.50293525195604	0.012316807466701	0.124115521395218	FBgn0086909
CG14013	1.94915794464239	3.37892705525893	1.35075179407829	2.50151587439838	0.0123662898354533	0.124460374208165	FBgn0031720
Vps36	602.036372205803	-0.35404032253389	0.141532357823934	-2.50147971797599	0.0123675526179637	0.124460374208165	FBgn0086785
CG15824	2.45289880945988	2.28276311642447	0.912965640780878	2.50038228653598	0.0124059353873802	0.124745488789355	FBgn0031292
cyc	2354.32793815172	-0.296496552395613	0.118589301909078	-2.50019645636277	0.0124124452502651	0.124745488789355	FBgn0023094
Acp53C14c	6.36552850109145	2.52427430112596	1.01032843174641	2.49846903423535	0.0124731039271634	0.125271540441811	FBgn0053530
Nup62	1845.06972680418	-0.199877041810284	0.080049733032328	-2.49691078581816	0.0125280470980222	0.125664480031766	FBgn0034118
Mst85C	905.246185029095	-0.277109108742467	0.1109818681301	-2.49688632396801	0.0125289113181355	0.125664480031766	FBgn0028708
CG11342	372.181288554394	-0.414580116841451	0.166080357263401	-2.49626219302945	0.0125509792917989	0.125797841308285	FBgn0035537
spag	1178.25204319432	-0.268650471844503	0.107630754170827	-2.49603818085407	0.0125589082859383	0.125797841308285	FBgn0015544
dup	4690.25733276108	-0.344020575164179	0.137853212601957	-2.49555718485516	0.0125759483045341	0.125825550637762	FBgn0000996
Rbp2	8876.35271276752	0.321322266475738	0.128761262969833	2.49548862029272	0.012578378975139	0.125825550637762	FBgn0262734
Sfp96F	4.02913027488247	2.51251041370413	1.00770962500861	2.49328809743447	0.0126566105496739	0.126498183809885	FBgn0261061
GstD7	30.2187241157999	0.823744982154104	0.330406565064175	2.49312534693161	0.0126624136200005	0.126498183809885	FBgn0010043
CG15556	415.375036938386	0.45175481927434	0.181245335179422	2.49250453164563	0.0126845711891827	0.126635563263775	FBgn0039821
Ada	172.989532460021	-0.43504664911062	0.174626300380044	-2.49130084164765	0.0127276299872233	0.126981288581139	FBgn0037661
CG10132	218.09094745492	0.569650037406055	0.228678756855366	2.49104921348836	0.01273664764465	0.126987158680775	FBgn0032798
dgt6	1245.47501853218	-0.314525921181874	0.126348808894491	-2.48934615160894	0.0127978294619458	0.127512765108607	FBgn0039638
CG9263	1.84285364112567	2.45116430725717	0.985096044241831	2.4882490611803	0.0128373795940579	0.127822289216446	FBgn0032530
Cp15	17279.4938508466	-0.804618587881992	0.323404555448406	-2.4879630615171	0.0128477076432034	0.127840631205323	FBgn0000355
Cg25C	4141.02709217005	0.576938635250792	0.232047271012514	2.48629786824633	0.0129079874245254	0.128260530993202	FBgn0000299
meso18E	256.228091777006	0.484421925765923	0.194839707545098	2.48625873991214	0.0129094068690417	0.128260530993202	FBgn0040089
Ccp84Ab	2.3648638996011	-4.49554452972439	1.8082774398152	-2.48609225041475	0.0129154480927107	0.128260530993202	FBgn0004782
Ibf2	584.767644011686	-0.464965887720864	0.187044504472994	-2.48585698377467	0.0129239892223085	0.128260802130486	FBgn0037669
a10	48.915689723481	-1.10931278286709	0.446305530993826	-2.48554567629242	0.0129352986222128	0.128288527810162	FBgn0011293
XRCC1	1052.34057173271	-0.306908051432461	0.12352174595521	-2.48464793837797	0.0129679613276723	0.128371797949513	FBgn0026751
CG9458	514.541216933404	-0.387105733087532	0.155822650529736	-2.48427126461734	0.0129816876918844	0.128371797949513	FBgn0037765
CG17180	189.139614971873	-0.502942188806368	0.202457213908021	-2.48419001278394	0.0129846502736358	0.128371797949513	FBgn0035140
CG32512	1328.50344236582	-0.322126483064114	0.129678334689985	-2.48404241027774	0.0129900336452263	0.128371797949513	FBgn0052512
Tim17b2	1.59317924085628	3.17862494685867	1.27967612220827	2.48392924717036	0.0129941622769799	0.128371797949513	FBgn0020371
CG13325	254.75488877613	0.747121586892702	0.300784341970231	2.48391117037152	0.0129948218966484	0.128371797949513	FBgn0033792
CG5026	2917.93469370297	-0.260054469355914	0.10472902744196	-2.48311739073519	0.0130238160174596	0.12857391107669	FBgn0035945
CR45013	4.29624736592173	2.29801521658104	0.925774507702881	2.48226236244406	0.0130551113463731	0.128721522468631	FBgn0266365
Sgf29	387.536246504035	-0.402390062035576	0.16211227155353	-2.48216904358598	0.0130585309801467	0.128721522468631	FBgn0050390
CG6843	814.00857252801	-0.293546084104502	0.118269553677597	-2.48200889389258	0.0130644014506828	0.128721522468631	FBgn0036827
Buffy	180.212197488251	-0.471837097861742	0.190153447018185	-2.48134916963466	0.0130886090181428	0.128796188652776	FBgn0040491
CG5850	2484.74619049865	-0.188003898541642	0.0757671951502733	-2.48133639062081	0.0130890783157916	0.128796188652776	FBgn0032172
veil	2223.96595486727	0.348843729878793	0.140649637813046	2.48023198141813	0.0131296929980522	0.129111504579411	FBgn0034225
CG42762	1.10990524559034	-5.45007218685136	2.19786893776387	-2.47970754452552	0.0131490181758572	0.129217194272204	FBgn0261830
CG32137	923.584621427737	-0.284380502357505	0.114736042778356	-2.47856292993184	0.0131912838988308	0.129548039071634	FBgn0052137
CG11068	5.63521767055646	1.84635910707225	0.745291381057334	2.47736543585523	0.0132356307670634	0.129898877853948	FBgn0030536
CG5118	880.104373992337	-0.279117848019324	0.112695661027372	-2.47673996917708	0.0132588460716516	0.129963219794208	FBgn0031317
CkIIalpha-i3	831.672976646092	-0.325862862442644	0.131570116923451	-2.47672397093206	0.0132594403467439	0.129963219794208	FBgn0025676
l(2)efl	1169.41960634597	0.362198119370419	0.146332482785124	2.47517237783954	0.0133171882455581	0.130335175486823	FBgn0011296
CG5432	1.58168308153682	3.17424507153374	1.28243468014102	2.47517095465999	0.0133172413159947	0.130335175486823	FBgn0039425
Sry-delta	1179.15419303437	-0.352053863028181	0.142243562857164	-2.47500734624949	0.0133233435280257	0.130335175486823	FBgn0003512
CG31111	450.189971921544	-0.461956613981988	0.18671243708169	-2.47416091398279	0.0133549529637361	0.130559614794734	FBgn0051111
CG31418	3.62122901811072	2.52875524012302	1.02247708254815	2.47316569073708	0.0133922036687592	0.130798319854748	FBgn0051418
CG3483	4.21575018356012	2.44285072269719	0.987790726183912	2.47304480386705	0.013396734652232	0.130798319854748	FBgn0035005
halo	18.2299020116575	-5.23071773826289	2.11723318177289	-2.47054400209375	0.013490772079207	0.131631140785786	FBgn0001174
l(1)sc	2.15768485086025	-3.10001067258209	1.25537482935928	-2.46939049603557	0.0135343434871458	0.131970799115761	FBgn0002561
CG9550	3.99402603645117	1.81219781790148	0.734526613817466	2.46716427126195	0.0136187863883734	0.132708290388645	FBgn0031826
Hsp68	297.980282417376	0.431860374367604	0.175067099260244	2.46682772601165	0.0136315922967478	0.13274721263769	FBgn0001230
CG13949	84.7027352579302	-0.615184569754384	0.249454880201338	-2.46611559275914	0.0136587248050627	0.132917075979477	FBgn0031288
Adh	486.963880398425	0.36166584577198	0.146666457835682	2.4659070049757	0.0136666810947368	0.132917075979477	FBgn0000055
msopa	22.2646916438601	1.44453714300157	0.586193110241198	2.46426837464397	0.0137293268900015	0.133440199740563	FBgn0004414
CG33271	1.21254554812818	-5.76944558485976	2.34191089175928	-2.46356324024167	0.0137563625470326	0.133616764520339	FBgn0053271
nemy	919.761521763722	0.328818912466707	0.133493942812307	2.46317477437181	0.0137712768481777	0.133675441828478	FBgn0261673
yellow-f2	648.122344165122	0.456277393922012	0.185331617322725	2.46195117980047	0.0138183474636427	0.133975548843419	FBgn0038105
Cp7Fa	3225.02774451448	-1.18428939499319	0.481045193258495	-2.46190880106518	0.0138199802789693	0.133975548843419	FBgn0014464
CG10960	7766.38179265461	0.323810041761093	0.131550987143083	2.46147937612126	0.0138365352557302	0.13404977725246	FBgn0036316
Meics	621.534326348867	-0.357078886925621	0.14509079202274	-2.46107200841289	0.0138522560750245	0.134115834042573	FBgn0025874
Eaf6	388.102735195722	-0.339107206729858	0.137815782526073	-2.46058325479308	0.0138711384868771	0.134212396470651	FBgn0035624
CG1640	5223.39376966498	0.237211518954173	0.0964350696978246	2.45980554270833	0.0139012313163395	0.134417233492076	FBgn0030478
ImpL1	9.59276921079703	-2.42889956714293	0.987532137502618	-2.45956508644408	0.0139105472008561	0.134421035010197	FBgn0001256
PCNA	5192.24749659426	-0.388017194318608	0.157787034966473	-2.45911962539289	0.0139278200541137	0.134501672509758	FBgn0005655
CG13759	4.41948473183547	1.55655581729372	0.633354177805418	2.45763882491027	0.0139853745922742	0.13497095979027	FBgn0040376
RpI135	1252.85104697867	0.373977895920127	0.152186837100117	2.45736032791129	0.0139962224092923	0.134989174517278	FBgn0003278
CG1427	944.461001624314	-0.415764964868298	0.169249789618937	-2.45651687842204	0.0140291211757916	0.135219904359117	FBgn0037347
CG31909	1.96354657872243	3.24285929416665	1.32035985066749	2.45604203469779	0.0140476724793376	0.135280081352234	FBgn0051909
Cpr65Ea	5.44229964466926	-8.41687046642794	3.42720757620596	-2.45589748483975	0.0140533240833884	0.135280081352234	FBgn0035735
veli	1219.30875807256	-0.343861466807543	0.140059665314805	-2.45510701481874	0.0140842653524351	0.135491352193126	FBgn0039269
CG9467	2453.06661934089	-0.239922052219871	0.0977443639914333	-2.45458707205766	0.0141046501709081	0.135600864597785	FBgn0037758
CG7742	6.00029136950684	1.55352742569947	0.633182794218737	2.45352122623028	0.0141465190148362	0.135916651121497	FBgn0031690
CG5641	1769.64909950125	-0.299748937616453	0.122183603155987	-2.45326647663006	0.0141565423818509	0.135926265763279	FBgn0038046
PGRP-LC	1006.95611686186	0.303126979194588	0.123625384931455	2.45198006350119	0.0142072533207658	0.136326287437794	FBgn0035976
Spf45	2088.7045476507	-0.31718384133336	0.129416350495134	-2.45087919818358	0.0142507770846334	0.136656878917888	FBgn0086683
PDCD-5	1413.83416191021	-0.393689023831077	0.160649345366479	-2.4506108190667	0.0142614055276384	0.136671802973202	FBgn0036580
CG12253	590.290083254558	-0.424923434756902	0.173480301399878	-2.44940452217361	0.0143092641206774	0.137043270170378	FBgn0026148
CG10253	211.947185420073	0.539752185086028	0.220434383732003	2.44858436305582	0.0143418839467406	0.137268412743105	FBgn0033983
CG13679	3.07007181902673	-3.90983170310395	1.59697822770706	-2.44826863339126	0.0143544587977159	0.137301537642914	FBgn0035856
sc	3.61551797173377	-2.71640238077628	1.11033825528835	-2.44646383013332	0.0144265271823485	0.137903319798274	FBgn0004170
CG44625	0.874078955677301	5.29659265808857	2.16579970429929	2.44555978448718	0.0144627468323374	0.138133193701779	FBgn0265836
CG11842	189.589739557455	0.733472887445212	0.299939097021048	2.44540606653137	0.0144689133528979	0.138133193701779	FBgn0039629
CG3511	1173.91062692387	-0.248015126688778	0.101454132441921	-2.44460349439938	0.0145011468542956	0.138353247219736	FBgn0035027
CG4363	779.738133567159	0.604701677903708	0.247420614593051	2.44402302087197	0.0145244997096934	0.138488346915526	FBgn0034663
CG8311	1289.64247731036	-0.240310221966096	0.0983564214687652	-2.44325910171926	0.0145552832429512	0.13853119664977	FBgn0034141
Spn28Dc	601.582312125983	0.622483245497001	0.254811273892487	2.44291877666153	0.0145690157816183	0.13853119664977	FBgn0031973
GABPI	913.131634715089	-0.246744295481271	0.101003994548159	-2.44291620925569	0.0145691194230301	0.13853119664977	FBgn0031495
TwdlF	8.30737562945876	-5.09387204832023	2.08521420784028	-2.44285312711163	0.0145716661363869	0.13853119664977	FBgn0037224
ana	226.715665216173	0.503788720371085	0.206250524741899	2.44260576307151	0.0145816563521196	0.13853119664977	FBgn0011746
CG4250	692.50097453526	0.545150780698917	0.223189783257403	2.44254361800334	0.0145841671348514	0.13853119664977	FBgn0034761
CG6761	11.2343526297989	1.17093302653187	0.479469624034038	2.44214225018089	0.0146003923649897	0.138597927522728	FBgn0036031
CG17493	2955.77436349696	-0.273158048406965	0.111888838852659	-2.44133419568929	0.0146331061158144	0.13877751425825	FBgn0040010
CG32195	531.90832710352	0.365959573479582	0.149956855958531	2.44043242398189	0.0146696902458666	0.13877751425825	FBgn0052195
CG31974	1621.40178200773	0.426555150223759	0.174796839426514	2.4402909779332	0.014675435903635	0.13877751425825	FBgn0051974
Ripalpha	1496.2600204002	-0.314261960223196	0.128781772973178	-2.44026738386844	0.0146763945074564	0.13877751425825	FBgn0032189
CG6583	938.040494054498	-0.476492003699525	0.19526405112105	-2.44024438171742	0.0146773291155349	0.13877751425825	FBgn0032420
dos	2355.7295428422	-0.240959568443747	0.0987458912494395	-2.44019842643443	0.0146791964970908	0.13877751425825	FBgn0016794
Orc4	1237.74546806812	-0.306281254096754	0.125528099787132	-2.43994177093526	0.0146896294811668	0.13877751425825	FBgn0023181
Sfp26Ad	30.7357504623459	1.73592320593437	0.711523456462488	2.43972730648254	0.0146983524214695	0.13877751425825	FBgn0261055
Sirt4	382.143738521338	-0.433846596308608	0.17783358129182	-2.4396213198714	0.0147026649139929	0.13877751425825	FBgn0029783
CG9029	100.879142696365	1.58212139469229	0.648568298896137	2.43940599222173	0.0147114298221325	0.13877751425825	FBgn0031746
sad	64.0429876630239	-0.635356686364132	0.260489295243513	-2.43908942887723	0.014724323889782	0.13881222740899	FBgn0003312
Cry	68.3996345163225	0.706770855270026	0.289840958579066	2.43847818726154	0.0147492488025775	0.138960245910463	FBgn0005664
CG10170	425.192145737061	0.395781757153334	0.162338225773213	2.4380071623195	0.014768481389398	0.13905448258205	FBgn0039085
CG5639	130.494831996302	0.69140192523422	0.283690972957089	2.43716575831548	0.0148028920647855	0.139249610599919	FBgn0039527
CG9376	675.259628559219	-0.278619382567388	0.11432656290885	-2.43704853428966	0.0148076917478308	0.139249610599919	FBgn0036893
CG1368	17.8348935706804	-1.98895214411859	0.816313232886525	-2.43650606653227	0.0148299206991396	0.139371650238639	FBgn0030539
mRpL10	1610.73496071169	-0.316842636761353	0.130080966134085	-2.43573403686714	0.0148616072171919	0.139474697064608	FBgn0031231
DNA-ligI	2042.5726790869	-0.266507435953467	0.10942018745875	-2.43563315091136	0.0148657522972087	0.139474697064608	FBgn0262619
CR44084	1.06913326230351	-6.15976866264887	2.52909499478973	-2.43556239498272	0.0148686600388822	0.139474697064608	FBgn0264893
pie	961.087364724951	-0.314963395479641	0.129351792860667	-2.43493645131698	0.0148944052652871	0.139629256578438	FBgn0005683
CG30467	723.596201183972	-0.293536973453304	0.120643168991205	-2.43310065466453	0.0149701387191748	0.140251952614657	FBgn0050467
ZnT63C	2504.48360355238	0.211981281330502	0.0871452118016616	2.4325063528787	0.0149947284650834	0.140395018226527	FBgn0035432
CG12017	1.35242091339601	-5.09579383585907	2.10018532683822	-2.42635436536959	0.0152513701586524	0.142709249341676	FBgn0035429
CG3709	543.936864744399	-0.444905342715881	0.183429209216563	-2.42548798316309	0.0152878218619282	0.142961537150806	FBgn0031227
CG33308	2.35351105937715	3.25167782961876	1.34096216730672	2.424884093598	0.0153132749329132	0.143035177255349	FBgn0250834
CG42852	16.9511787767088	1.52327468320264	0.628193198290491	2.42485064682003	0.0153146857559162	0.143035177255349	FBgn0262099
CG4629	269.880989633066	0.436291930673153	0.179968809607181	2.42426413568801	0.0153394440635308	0.143132690435462	FBgn0031299
CG15011	895.906282936364	-0.270127873047595	0.111431846173786	-2.4241532589015	0.0153441284469479	0.143132690435462	FBgn0035518
CG10651	1.90388207147921	3.10255723847931	1.28008750406384	2.42370715176091	0.015362988555188	0.143219939717765	FBgn0032853
CG17167	561.702988867803	0.352921187914389	0.145642709546565	2.42319844922655	0.015384519913435	0.143259793696164	FBgn0039941
CG11577	1568.03866075859	-0.47967382554299	0.197954098116266	-2.42315683336477	0.0153862825224291	0.143259793696164	FBgn0036847
CG7025	391.608897484453	0.47319524947218	0.195381195423154	2.42190784249907	0.0154392653946915	0.14366431943856	FBgn0031930
Plod	2254.42381856182	0.296985273261284	0.122679857548728	2.4208152764061	0.0154857442465578	0.144002679757886	FBgn0036147
CG2930	5047.05408963378	0.407654385824145	0.168410191518866	2.42060401539582	0.0154947456944928	0.144002679757886	FBgn0028491
CG9601	820.42249214758	-0.249284870280802	0.103013892505059	-2.41991506406341	0.015524132660913	0.14418684250102	FBgn0037578
Bsg25A	24.2390356521401	-5.98272011358866	2.47460331345138	-2.41764814629802	0.0156211736866065	0.144856055249245	FBgn0000227
Cda9	72.2625372422122	-0.619978433403276	0.256440210862964	-2.41763345661332	0.0156218042514096	0.144856055249245	FBgn0034197
CG34459	14.1773867836535	0.983483136912633	0.406821489305395	2.41748079382883	0.0156283587321037	0.144856055249245	FBgn0085488
CG11396	1143.30283482689	-0.332731101678557	0.137643803618566	-2.4173344017767	0.0156346462552455	0.144856055249245	FBgn0037022
CG13541	1.66960639857327	4.02300764977952	1.6644218334243	2.41706012802222	0.0156464322750338	0.144876153794336	FBgn0034841
CG14232	793.448565158601	-0.244254122287062	0.101116833543465	-2.41556340054962	0.0157108870714077	0.145383607942725	FBgn0031061
Cyp12a4	2420.43471775395	0.303568449001332	0.125684107576337	2.41532883397333	0.0157210095458163	0.145387973485404	FBgn0038681
CG34222	2.38522109214484	2.45804560931976	1.01786534217309	2.41490254896779	0.0157394201153714	0.145415741741469	FBgn0250822
CG6907	1953.68888006241	-0.260804511821617	0.108006081472287	-2.41472061819533	0.0157472831876524	0.145415741741469	FBgn0031711
CG4936	1358.38788963396	-0.227670033636102	0.0942893489417508	-2.4145890940105	0.015752969832199	0.145415741741469	FBgn0038768
GILT2	521.439917377721	0.260954406566135	0.108093369264108	2.41415739321193	0.0157716477574274	0.145499003959365	FBgn0039099
Dic2	10.5465850647086	2.25656024011284	0.934902042767925	2.41368628678139	0.0157920528274986	0.145598088033211	FBgn0038797
CG17121	448.73176740793	-0.337634655419043	0.139934495196818	-2.41280504098835	0.0158302846441877	0.145714125886783	FBgn0039043
CHORD	999.536893143302	0.265045549216181	0.109850340871543	2.41278768106983	0.0158310386007843	0.145714125886783	FBgn0029503
CG7271	14.4194159678632	-4.8122753583097	1.99475905394003	-2.4124594641165	0.0158452992971929	0.145714125886783	FBgn0036791
CR44727	3.42167524821719	-2.27417265754105	0.94270449647758	-2.41239186408732	0.0158482378530938	0.145714125886783	FBgn0265940
CG4757	188.307568356044	1.26780395920752	0.525562014787909	2.41228232546285	0.0158530004864545	0.145714125886783	FBgn0027584
CG31286	3.4808293078321	2.0176879482324	0.836690253043709	2.41151123834951	0.0158865622382134	0.145867845972504	FBgn0051286
CG12948	1467.18676351353	-0.378426328272947	0.156928744749473	-2.41145322915238	0.015889089627672	0.145867845972504	FBgn0037739
MED21	2020.10155101215	-0.371389166294482	0.154051367547314	-2.41081382273622	0.0159169712161727	0.145991403320758	FBgn0040020
Jon25Bii	5074.25355695907	-0.388771522607505	0.161269129032413	-2.4107002061713	0.0159219300136744	0.145991403320758	FBgn0031654
rig	4800.39362324227	-0.288241955219747	0.119603831039804	-2.40997259631106	0.0159537187800314	0.14615229944304	FBgn0250850
GXIVsPLA2	736.786665625772	-0.283258908222421	0.117556109727474	-2.40956347465981	0.0159716175185419	0.14615229944304	FBgn0036545
CG3652	941.547204623761	-0.226723534811856	0.094093419486557	-2.40955782082346	0.0159718649929026	0.14615229944304	FBgn0031600
CG4553	633.81976393856	-0.334415447002992	0.138795505262916	-2.40941121522286	0.015978283251423	0.14615229944304	FBgn0039336
CG17666	5.03101184228986	2.06329560682228	0.856664766298227	2.40852161544834	0.016017277761956	0.146420078570307	FBgn0036311
CG14572	5.834825242011	-1.73850108368375	0.72196586051066	-2.40801009961062	0.0160397372920592	0.146535530418784	FBgn0037128
Bap55	2040.22207996968	-0.331288645886184	0.1375902770585	-2.40779110972592	0.0160493611145698	0.146535530418784	FBgn0025716
AlkB	596.109137392238	-0.37670116191577	0.156492800268427	-2.4071469183862	0.0160777004560282	0.146705364851645	FBgn0065035
png	1068.52743229616	-0.335006199428476	0.139209741906603	-2.40648531374503	0.0161068516241634	0.146882396923742	FBgn0000826
CG4854	303.107511718666	-0.337218170166697	0.14023160022459	-2.40472311252685	0.0161847233124604	0.14733161616632	FBgn0038766
asf1	3073.25582476108	-0.448115637159586	0.186349275480637	-2.40470823406098	0.016185382198187	0.14733161616632	FBgn0029094
msd5	595.659723663406	-0.553349278839458	0.230128553485543	-2.40452247432312	0.0161936104638603	0.14733161616632	FBgn0035210
CG18094	250.024870961766	-0.400245998719406	0.166458035454691	-2.40448589715785	0.0161952310900382	0.14733161616632	FBgn0032791
CG6495	353.808030992525	0.473374876383582	0.196913425147938	2.40397461995262	0.01621789919912	0.147400855999286	FBgn0027550
CG1394	15.8305095700184	1.57526598097357	0.655303347289306	2.40387293532031	0.0162224108361644	0.147400855999286	FBgn0030277
CG9990	1958.8032940099	0.23554397234852	0.0980011715510062	2.40348118926239	0.0162398024962598	0.147425760697344	FBgn0039594
nes	2295.77174286909	0.23486970438446	0.0977251379117182	2.40337040605289	0.0162447237144102	0.147425760697344	FBgn0026630
Dbp21E2	666.518485509778	-0.342051356795521	0.142401288680006	-2.40202430726701	0.0163046249788184	0.147840713601054	FBgn0086130
Acp63F	16.1721335385958	1.38362169901825	0.576052502598743	2.40190207103748	0.0163100740793197	0.147840713601054	FBgn0015585
Adgf-E	3.7043275016653	2.82989581623072	1.17861172066102	2.40104163790563	0.0163484761416492	0.148043606430726	FBgn0033952
CG43209	1.4060142658293	4.13982965469411	1.72433662326293	2.40082452512109	0.0163581786630382	0.148043606430726	FBgn0262845
aub	2729.46346969432	0.176230260151463	0.0734101899592952	2.4006239494705	0.0163671466542768	0.148043606430726	FBgn0000146
CG2022	308.398413075127	-0.463979082653682	0.193282684954888	-2.40052068172571	0.0163717655701022	0.148043606430726	FBgn0037292
Lsp1alpha	3.58170474034142	1.93707057909132	0.807202896099354	2.3997319489955	0.016407081464343	0.148202561203287	FBgn0002562
Tbce	1244.63413940491	-0.217362827903257	0.090579593183195	-2.39968871866808	0.0164090190565604	0.148202561203287	FBgn0033055
Cda4	4.56269814528291	-1.68829829119319	0.703632073178493	-2.3994049668127	0.0164217418640182	0.148228604662333	FBgn0052499
CG6885	4.76342888772683	-6.38619191332684	2.66187073300903	-2.39913675526526	0.0164337758444956	0.148248403052292	FBgn0036810
CG2662	680.454391920618	-0.265584024191774	0.110786618656429	-2.39725724471655	0.0165183223375594	0.148921918620786	FBgn0024993
okr	825.057515617537	-0.272415677735413	0.113657729047083	-2.39680732686965	0.016538617687675	0.149015714990923	FBgn0002989
Dip2	603.523601459745	-0.398432967369748	0.166346107241396	-2.39520463674906	0.0166110915258563	0.149518077315823	FBgn0040466
Lrr47	582.67500433294	-0.369865126798841	0.154423464146369	-2.39513553748715	0.0166142224644333	0.149518077315823	FBgn0010398
nec	3167.6914507919	0.519234301416287	0.216832372355153	2.39463460080502	0.0166369357758759	0.149633096993176	FBgn0002930
CG8435	854.751588123203	-0.253363194982143	0.105978262389358	-2.39070908759857	0.016815871163724	0.150851287055045	FBgn0034084
CG4329	4.91055974719808	1.72786900929751	0.722752635647151	2.3906782543247	0.0168172832877334	0.150851287055045	FBgn0034745
CG1213	2668.51255085838	0.400755236636232	0.167635712673613	2.39063162762044	0.0168194189281317	0.150851287055045	FBgn0037387
CG5569	844.09991731624	-0.285036230003351	0.119231642698535	-2.39060893192621	0.0168204585439211	0.150851287055045	FBgn0034919
CG13068	23.5147717735748	-0.868014149065724	0.363099918741117	-2.39056552828534	0.0168224468803502	0.150851287055045	FBgn0036588
CG31204	4.68292707523099	2.06111932823728	0.862412232278298	2.38994676918284	0.0168508149021888	0.150893530172326	FBgn0051204
Tengl3	1.67965752952671	2.87446543426065	1.20277534319814	2.38986062569053	0.0168547676193382	0.150893530172326	FBgn0051679
CG3038	1091.0540760661	-0.389729879870426	0.163080031164454	-2.38980748953507	0.0168572061918371	0.150893530172326	FBgn0040373
snRNP-U1-70K	2410.92883308807	-0.34298556096613	0.143614777044429	-2.38823307757546	0.0169296011963445	0.151451568897227	FBgn0016978
CG9643	473.460788700031	0.288985506404257	0.121020309866452	2.38790915940603	0.0169445294816321	0.151495155276432	FBgn0031485
CG9270	55.6703552230134	0.655237573831447	0.274448426333466	2.38747069015913	0.0169647554385092	0.151498441202554	FBgn0032908
Obp99a	2070.44195075593	0.511858014358237	0.214393917936554	2.38746518224324	0.0169650096454503	0.151498441202554	FBgn0039678
CG14391	1.01060063262191	5.03271228644508	2.10970796235338	2.38550186862408	0.0170558357318619	0.152166340821014	FBgn0038078
Tspo	3189.88906202489	-0.430252023868089	0.180368013360733	-2.38541200211366	0.017060003295499	0.152166340821014	FBgn0031263
CG14621	1180.41034417134	0.239476522870019	0.100511830066324	2.38257051644565	0.0171922389216249	0.153127868597621	FBgn0031183
CG11882	397.610073206194	-0.544942922520109	0.228722059462581	-2.38255515799631	0.0171929561016271	0.153127868597621	FBgn0039642
gd	250.595344899678	-0.346413871069812	0.145402930053554	-2.38244078673121	0.017198297621452	0.153127868597621	FBgn0000808
spn-D	315.360789833382	-0.519863565306891	0.218243411853985	-2.38203554870515	0.0172172353082782	0.153205936160196	FBgn0003482
CG1143	549.108863264816	0.415735032840851	0.174561689076632	2.38159377948242	0.0172379010174212	0.15329927911892	FBgn0035359
CG42269	56.8816517582671	-0.742677797746628	0.311930462071406	-2.38090820888348	0.0172700146963056	0.153494260412887	FBgn0259164
CG1971	317.37384105065	-0.450626271171839	0.189304632606667	-2.38042917897387	0.0172924846722152	0.153603349992289	FBgn0039881
elgi	2362.7956323895	-0.450587755518383	0.189374729379926	-2.37934468338913	0.0173434501364934	0.153923938993773	FBgn0283649
CG33958	4.59187495412497	-1.56654293688831	0.658425299040055	-2.37922652603453	0.017349010847091	0.153923938993773	FBgn0053958
ver	144.754084509645	-0.474965806879918	0.199694590238056	-2.37846106053103	0.0173850730034341	0.154153104647872	FBgn0262524
CG40498	119.478246139402	-0.378361940554549	0.159209764406849	-2.37649959450773	0.0174777806061125	0.154828336579574	FBgn0069969
bsf	4861.67953518389	0.299945682438334	0.126219885506703	2.37637422371457	0.017483720897282	0.154828336579574	FBgn0284256
CG3809	6.7100618918474	1.78923912382431	0.752991603288647	2.37617407154331	0.0174932081319543	0.154828336579574	FBgn0037995
CG15731	3.42549419784525	-3.77550896662907	1.58903120474681	-2.37598163922189	0.0175023337002996	0.154828336579574	FBgn0030390
Cpr67Fa1	1.12198923929844	-6.04073511570575	2.54349788586465	-2.37497154972166	0.0175503028715663	0.155161568521212	FBgn0036108
NT5E-2	928.594162528567	0.367045667369704	0.154634379878022	2.37363558905358	0.0176139246720186	0.155632712717865	FBgn0050104
CG6153	566.070990898875	-0.339162494106583	0.14292107720094	-2.37307541161152	0.0176406618261017	0.155777591096261	FBgn0032445
Sema-2a	3052.94701346539	-0.267510264704067	0.112787963504514	-2.37179798616863	0.0177017661710408	0.156225604784259	FBgn0011260
CSN1b	1752.39527476393	-0.221301200651073	0.0934017397402411	-2.36934773663245	0.0178194906661305	0.157172498176379	FBgn0027057
Prosbeta4R2	2.17811495595296	3.7679390597821	1.59090533064085	2.36842443557863	0.0178640291453381	0.157331027418404	FBgn0031443
CG6689	830.687679419507	-0.309329228190793	0.130608419199376	-2.36837127412588	0.0178665965306942	0.157331027418404	FBgn0037877
TwdlD	4.470688863257	-8.12848698801355	3.43216591842538	-2.36832576897761	0.0178687944183797	0.157331027418404	FBgn0039444
CG13297	2.24742731969006	-2.3973980619151	1.0124896769093	-2.36782469647824	0.0178930117689403	0.157363608786659	FBgn0035685
Ppn	2582.87548849096	0.626849158667347	0.264737169473129	2.36781695564277	0.0178933861169298	0.157363608786659	FBgn0003137
CG2064	1406.85104541864	0.42893066768162	0.181207101450073	2.36707427164383	0.0179293343537059	0.157563370947901	FBgn0033205
CG2493	2565.65567478444	-0.269488464596607	0.113856385163278	-2.36691569129077	0.0179370183322702	0.157563370947901	FBgn0032864
CG12998	53.4045802038978	-0.882124309966179	0.372760786940609	-2.36646219471236	0.0179590083395364	0.157664604099718	FBgn0030829
Dip-B	12421.6680241171	-0.394137699573171	0.166587283654041	-2.36595309634614	0.0179837226052923	0.157789622043523	FBgn0000454
CG9757	4.1850289386306	-1.63331646205948	0.69044432032541	-2.36560199566807	0.0180007841995342	0.157847388804414	FBgn0003060
CG9684	2587.14544055059	-0.273290907635652	0.115562958487964	-2.36486596753333	0.018036597208336	0.158069422305749	FBgn0037583
CG31413	1.85938496575334	2.35485014789146	0.995924003195891	2.36448779257736	0.0180550223704422	0.158138902331809	FBgn0051413
P5CDh2	11.9691609025913	1.15859994326406	0.49010777844968	2.36396971076234	0.018080290731888	0.158268204460135	FBgn0053092
snf	1805.0758871045	-0.294820357875231	0.124727952158482	-2.36370719452386	0.0180931062333051	0.158288411965588	FBgn0003449
CG4089	468.70296173686	-0.302150754999993	0.127880486528796	-2.36275887902534	0.0181394673394151	0.158601901026285	FBgn0037838
mRpL55	477.21444113443	-0.346381959753975	0.14662357161517	-2.36238932075052	0.0181575623985551	0.158668026411967	FBgn0038678
CG5510	1709.73260380303	-0.263376728376958	0.111508718751798	-2.36193843248434	0.018179661106839	0.15876904033306	FBgn0039160
Ag5r2	2043.70117779876	-0.44207119376006	0.187193640876052	-2.36157164148953	0.0181976554499167	0.1588341131825	FBgn0020508
CSN1a	2.89034306194816	2.95217942984123	1.25045338953648	2.36088722262214	0.0182312739539505	0.159035403657362	FBgn0028838
CG18173	509.850307369283	0.435113995313499	0.184323858630126	2.36059508816285	0.0182456400851401	0.159068615672822	FBgn0035265
JhI-26	760.175558073681	0.353435128089736	0.149760291920833	2.36000560333155	0.0182746590286335	0.159229461114149	FBgn0028424
Drsl4	547.061834995497	-0.546045313272212	0.231432957361769	-2.35941034283483	0.0183040032891787	0.159392953497964	FBgn0052282
CG6808	174.852070952424	-0.383003715791348	0.162429663391132	-2.35796656716004	0.0183753477985387	0.15992178774407	FBgn0037921
CG8236	1.55351567144901	3.36416611877271	1.42707459616256	2.357386311703	0.0184040897582104	0.160062296933972	FBgn0037626
CG14104	184.152724820246	-0.577642294039355	0.245057611629372	-2.35716936192534	0.0184148460960111	0.160062296933972	FBgn0040786
Mipp1	1291.01028574863	0.314806913608039	0.133562680045779	2.35699757971417	0.0184233669355133	0.160062296933972	FBgn0026061
Yippee	781.89764233991	-0.359303930095352	0.152609638273698	-2.35439867468239	0.0185527009849868	0.161093049186643	FBgn0026749
CG17119	453.321879863908	0.352533430276271	0.149763487250513	2.35393443854963	0.018575887061068	0.161118378371065	FBgn0039045
CG4670	3670.88157826575	0.24979811052553	0.106120411205295	2.35391201078446	0.0185770078480279	0.161118378371065	FBgn0033814
Rabex-5	898.622150038451	-0.233054559125657	0.099057111906378	-2.35272919470865	0.018636200852159	0.161538760551079	FBgn0262937
SAK	855.233877275149	-0.292687728677066	0.124420613711566	-2.3524054410757	0.0186524315602481	0.161586475822391	FBgn0026371
CG43725	3.50376720890793	-4.32761614392509	1.84061365294721	-2.35118116015041	0.0187139201740834	0.161971042626229	FBgn0263971
Est-Q	807.830766126578	0.512415425410739	0.217947695748651	2.35109356697069	0.018718326266994	0.161971042626229	FBgn0037090
CG13937	185.231409998021	-0.385423501002401	0.163950665551071	-2.3508504811915	0.0187305586687325	0.161983849795899	FBgn0035287
CG5866	3.97079408875059	-1.64440970587228	0.699571932146141	-2.35059417096334	0.0187434641157562	0.162002459497342	FBgn0038508
CG5261	4412.75951008261	0.25243099613271	0.107446691603847	2.3493603419956	0.0188056974001941	0.162447150994223	FBgn0283658
CG30392	1508.11224472279	-0.412413282986004	0.17558195968281	-2.3488363139985	0.0188321835602424	0.162459699453433	FBgn0050392
sas	263.705370593102	0.551740814134112	0.234904435804252	2.34878840088777	0.0188346068792224	0.162459699453433	FBgn0002306
Cyp312a1	104.105071440929	0.549551874530537	0.233987837974027	2.3486343533442	0.0188424000465375	0.162459699453433	FBgn0036778
CG11836	488.28313662649	-0.340217605393979	0.144894591755974	-2.34803522526886	0.0188727363753205	0.162459699453433	FBgn0039272
Ilp3	36.802677830314	-0.742615332565783	0.31628642129906	-2.34792037393099	0.0188785566494045	0.162459699453433	FBgn0044050
CG6576	1.18803388983014	3.42161136304608	1.45731077798143	2.34789409008934	0.0188798888455622	0.162459699453433	FBgn0035924
CG3734	674.856370924378	0.342834879212291	0.146039212319436	2.34755360404435	0.01889715380841	0.162459699453433	FBgn0038700
rempA	102.517306167379	-0.649258847396887	0.276570731079785	-2.3475327445607	0.0188982119750929	0.162459699453433	FBgn0260933
CG5048	9.83910313350136	1.19691740275902	0.509887513532774	2.34741461791471	0.018904205319739	0.162459699453433	FBgn0036437
Mst57Dc	35.2420637447738	1.26370899411658	0.538567488621664	2.34642643831091	0.0189544073422317	0.162768469022813	FBgn0011670
Tengl4	0.735148013249733	5.0972166685671	2.17246527607433	2.34628222816883	0.0189617433212769	0.162768469022813	FBgn0037857
CG32442	481.04284739144	-0.280540919413745	0.119579795952403	-2.34605618097401	0.018973247352244	0.162774471162617	FBgn0052442
rumi	1011.30270014575	-0.271741484631844	0.11591317688077	-2.34435369596815	0.01906008674219	0.163273442011263	FBgn0086253
atms	1670.74658874358	-0.204935555129191	0.0874176097689757	-2.34432805553467	0.0190613972466079	0.163273442011263	FBgn0010750
mnd	2589.52837278141	0.23506125196309	0.100273142379739	2.34420949004373	0.0190674582543755	0.163273442011263	FBgn0002778
CG12942	1601.46942335471	-0.324307485274302	0.138352498856082	-2.34406669887224	0.0190747599030749	0.163273442011263	FBgn0033569
CG31524	1.06316131458449	5.50986128911105	2.35087649368152	2.34374766344382	0.0190910826619994	0.163320363601942	FBgn0051524
klu	143.710980076568	0.607860819574941	0.259385305684628	2.34346667391408	0.0191054689968817	0.163350675617493	FBgn0013469
CG5614	5.33790982678241	2.18482634722236	0.932660620036168	2.34257381547603	0.0191512452244322	0.16364918281683	FBgn0038359
CG3330	12.9016967984267	1.55824403917321	0.665252555299533	2.34233454161119	0.0191635289055446	0.163661316871898	FBgn0039511
PhKgamma	3551.43689406778	0.224449866488579	0.0958342311943873	2.34206362060036	0.0191774455796722	0.163687375443491	FBgn0011754
MtnE	668.375318362565	0.520602136624823	0.222344770406861	2.34141840022678	0.01921062484585	0.163877725539484	FBgn0262146
Bub3	2414.04621141227	-0.250363434857619	0.106957605580109	-2.34077262200959	0.0192438830260173	0.16406264602405	FBgn0025457
Nuf2	721.993251447915	-0.309563322502588	0.132262940811544	-2.34051443740142	0.0192571938489392	0.16406264602405	FBgn0031886
CG42321	1845.50867438314	0.270586565999963	0.11561731860935	2.34036361727282	0.0192649731706966	0.16406264602405	FBgn0259221
CG1598	958.365027479082	-0.298875278631814	0.128032235469838	-2.33437522616891	0.0195760828347682	0.166617902771628	FBgn0033191
CG8239	609.068174911394	-0.374331930345636	0.160459374690872	-2.33287666156491	0.0196546196138718	0.167130355610147	FBgn0030683
CG31265	287.797151965547	0.338970754170157	0.145317833266446	2.33261635238285	0.0196682899141035	0.167130355610147	FBgn0051265
CG15107	913.265620102738	-0.263623614634004	0.113038510898748	-2.33215753231338	0.0196924053562813	0.167130355610147	FBgn0041702
CR43994	2.92545855295233	2.43667745227631	1.04482276609253	2.33214429408836	0.0196931015364327	0.167130355610147	FBgn0264726
mtrm	6835.61540360484	-0.379040931657963	0.162537063428641	-2.33202768440795	0.0196992348086549	0.167130355610147	FBgn0010431
Aos1	3197.34449666626	-0.3674272594807	0.157578833454423	-2.33170440106712	0.019716247135689	0.167130355610147	FBgn0029512
CG5728	3174.00909875435	0.330552161165541	0.141775498188287	2.3315182481429	0.0197260489889726	0.167130355610147	FBgn0039182
hydra	9.43285810640798	1.62558830793514	0.697260347227811	2.33139359551738	0.0197326149321527	0.167130355610147	FBgn0031128
Prp18	668.51709124553	-0.408265486167552	0.175124846434871	-2.33128247920769	0.0197384694732448	0.167130355610147	FBgn0027784
CG42703	1.47413516823135	3.9348525553695	1.68796925594872	2.33111624604675	0.019747230865321	0.167130355610147	FBgn0261614
CG16986	655.967803462491	0.476356667238797	0.204371802215973	2.33083361830611	0.0197621346803522	0.167162582234422	FBgn0035356
Dh44-R2	345.842838818476	-0.37582607852958	0.161359201363058	-2.32912703679024	0.0198523367666499	0.167831343091796	FBgn0033744
CG34166	7718.59675864383	0.507052413535289	0.21778556765278	2.32821861889257	0.0199004980159999	0.168144140555826	FBgn0085195
scw	3.43849953619985	-3.76842372176448	1.61898367248183	-2.32764776187498	0.0199308150886972	0.168305902080282	FBgn0005590
CG14195	206.235610759298	0.449257896519592	0.193040762491616	2.32726959177393	0.0199509211399013	0.168381303626114	FBgn0030998
PCID2	1022.76020109109	-0.508010745111188	0.218333293493136	-2.32676719607657	0.0199776592379586	0.168512562385133	FBgn0036184
Gld	183.305977058179	0.53072334098219	0.228153497608564	2.3261678937429	0.0200095957296476	0.168687498414741	FBgn0001112
CG33511	77.7955428186516	1.11556219868667	0.47962744010367	2.32589319419578	0.0200242492053987	0.168716618724458	FBgn0053511
san	2238.03456736207	-0.355708689149096	0.152990132228304	-2.32504334735968	0.0200696424629178	0.169004563277729	FBgn0024188
CG14448	1.94390038399322	3.0192552794917	1.29916195538902	2.32400222848861	0.0201253746030058	0.169379200220269	FBgn0037191
CG10038	1041.45573736157	-0.311478743208415	0.134087492077027	-2.32295151757693	0.0201817570977089	0.169671766479526	FBgn0038013
CG13627	1.10858940608575	-4.17586146499362	1.79782854599014	-2.32272508649805	0.020193925716153	0.169671766479526	FBgn0039217
CG17260	568.843373957354	-0.287085772404147	0.123615228332662	-2.32241428727185	0.0202106387823188	0.169671766479526	FBgn0031498
CG3887	1781.47508470486	-0.285139194578993	0.122784167748746	-2.32227981674702	0.0202178736043712	0.169671766479526	FBgn0031670
Gbeta13F	8929.97423540753	-0.147038373394457	0.0633204841564489	-2.32212964498443	0.0202259558597808	0.169671766479526	FBgn0001105
APP-BP1	1304.18662215821	-0.328499542171121	0.141466760872917	-2.32209700811783	0.0202277127512266	0.169671766479526	FBgn0261112
sPLA2	204.045128052465	0.481046442502241	0.20722953253043	2.32132185325276	0.0202694796550893	0.169927496385042	FBgn0033170
alien	2196.19060611354	-0.275887408438582	0.118885857531911	-2.32060746472328	0.0203080389521482	0.170112072396215	FBgn0013746
CG13563	14.0943305935479	-0.991657138063593	0.427347122980254	-2.32049564566605	0.0203140802018447	0.170112072396215	FBgn0034966
CG33704	3.6299004306463	2.57787276768366	1.11164367295149	2.31897399356328	0.0203964464865237	0.170706925733044	FBgn0053704
CG15035	3.56494936382367	2.67095071461261	1.15205226956105	2.31842841265379	0.0204260493821854	0.170770537871064	FBgn0029949
Tsp86D	1274.66619413345	-0.248820553971811	0.107323510444775	-2.31841609485786	0.0204267181708369	0.170770537871064	FBgn0037848
CG10139	728.841579080368	-0.291333973659869	0.125706386079802	-2.31757496771024	0.0204724319593096	0.171057785616749	FBgn0033951
MESR3	1211.35974517677	-0.27890398771606	0.120403981317654	-2.31640170585593	0.0205363457068656	0.171436617634007	FBgn0032694
CG7366	2.71567896982753	3.23823155887	1.3981212055887	2.31613078031136	0.0205511291529377	0.171436617634007	FBgn0035855
CG9123	294.074032131329	0.376695162567914	0.162640855101372	2.3161164661433	0.0205519104843689	0.171436617634007	FBgn0030629
CG32121	74.1968910608769	0.658475751261542	0.284332473198758	2.31586545094076	0.020565616229588	0.171456009130461	FBgn0052121
CG6028	1969.94656774669	0.400878956073089	0.173122518393725	2.31557950861937	0.0205812387498149	0.17149135053427	FBgn0038924
Cyp6d2	590.936475377468	0.533837996789846	0.230675629807679	2.31423665011741	0.0206547446074088	0.172008694035718	FBgn0034756
CR44029	213.17286315943	-0.466051417300175	0.201445852865553	-2.31353195248563	0.0206934100899201	0.172235482323009	FBgn0264821
CG31533	2.15153962590715	2.68958365613758	1.1627670507968	2.31308898398394	0.0207177472568939	0.172342828506409	FBgn0051533
CG10866	741.31968149357	-0.283058625388144	0.122389996794004	-2.31275948037292	0.0207358667210482	0.172398362115116	FBgn0035475
CG17570	8.3487834513236	-1.39335475259241	0.602535631502725	-2.31248523695998	0.0207509579491479	0.172428671541045	FBgn0260000
pgant5	2638.60148974147	0.317131535766088	0.137207619298064	2.31132598458081	0.0208148557975633	0.17284570983551	FBgn0031681
CG32448	132.6170875751	-0.390768552023139	0.169079068300963	-2.31115865464533	0.0208240931530999	0.17284570983551	FBgn0052448
CG5934	435.995054281955	-0.331339295024498	0.143447593076003	-2.30982819522768	0.0208976676622276	0.173360882891772	FBgn0039505
CG32719	25.4225792307718	0.902936912201601	0.391006889928666	2.3092608735522	0.0209291094301956	0.173526160465546	FBgn0052719
Cks30A	1615.36160066768	-0.299444227883188	0.129704536691944	-2.30866425739899	0.0209622192064656	0.173636420233078	FBgn0010314
CG4520	2.4339431906231	2.75338565253814	1.19293080164232	2.30808496917635	0.0209944110198599	0.173636420233078	FBgn0038355
Hsp60B	11.6564861548013	1.68315673291757	0.729258288168431	2.30803922317415	0.0209969550200805	0.173636420233078	FBgn0011244
CG7261	2055.06801786841	-0.24516868527454	0.106223848142413	-2.308038068305	0.0209970192474718	0.173636420233078	FBgn0027509
CG5555	1482.53842673959	-0.212101294924205	0.0918989526954543	-2.30798380942481	0.0210000370172366	0.173636420233078	FBgn0038686
CG2120	58.6324607937051	-0.636031767238138	0.275778288741215	-2.30631559192456	0.0210930045431286	0.174182888783242	FBgn0030005
CG14857	170.615795631659	0.43958960546268	0.190611723049564	2.30620445809818	0.0210992106023977	0.174182888783242	FBgn0038262
CG5664	713.99036281587	-0.276293879399713	0.119806081854511	-2.30617573935217	0.0211008146053379	0.174182888783242	FBgn0037082
Hayan	355.003954851428	0.66703940383354	0.28931018985281	2.30562015175789	0.0211318662668356	0.174343683083176	FBgn0030925
CG8204	368.193980281615	-0.43995336590079	0.190991440149364	-2.30352399854531	0.0212493784896589	0.175142461913215	FBgn0034033
zuc	405.585521335458	-0.291033811082399	0.126345356787028	-2.30347848534691	0.0212519363011854	0.175142461913215	FBgn0261266
CG15618	479.64656379251	0.354847508176219	0.154074158490043	2.30309554602663	0.021273467859323	0.175195451906625	FBgn0031077
CG33322	1.83524344618633	3.26020555488997	1.41566458547848	2.30295056352494	0.0212816247586541	0.175195451906625	FBgn0053322
Grip75	950.347585760376	-0.258126651472163	0.112129076339931	-2.30204920880312	0.0213323972555414	0.175470323482664	FBgn0026431
TTLL3B	8.15470721340907	1.82054978334418	0.790874795255335	2.30194437130394	0.0213383095001819	0.175470323482664	FBgn0031853
CG11367	856.367864198168	-0.288238625444455	0.125230145913893	-2.30167124170441	0.0213537191739314	0.175501243510789	FBgn0037185
nerfin-1	2.9661749818236	-2.62893263686515	1.14259115902206	-2.30085154791084	0.0214000236027826	0.175777528307832	FBgn0028999
PCB	7676.15533815615	0.361129318094585	0.156967480556532	2.30066327633081	0.0214106713869812	0.175777528307832	FBgn0027580
Jon99Fi	8262.82243911178	-0.55403479527376	0.240894274529658	-2.29990852358572	0.0214534031002512	0.176007773262785	FBgn0039778
rhi	1000.52807855183	-0.330317707382571	0.143633874926789	-2.29972008727702	0.0214640833455241	0.176007773262785	FBgn0004400
ric8a	1204.53705092695	-0.202232305672298	0.0879443219381168	-2.29954931956382	0.021473766163757	0.176007773262785	FBgn0028292
CG14740	4.62071339177054	2.13902105223829	0.930636482599382	2.29844960114152	0.0215362132170404	0.176423628121106	FBgn0037988
CG7841	1099.88905763438	0.207072275022823	0.0901014860579684	2.29821153992509	0.0215497522223841	0.17642563546411	FBgn0036502
CG17108	3410.35666919576	0.466002821572553	0.202783298480763	2.29803354153823	0.0215598801785215	0.17642563546411	FBgn0032285
CG10428	1060.28407058664	-0.236289677631627	0.102885227095338	-2.29663367912548	0.021639675699295	0.176982472535222	FBgn0032724
unc-4	17.6508621158314	0.939900435065591	0.409391808272834	2.29584573035523	0.0216847036508431	0.17719146088003	FBgn0024184
hui	197.320593793037	-0.345506392861561	0.150496629722847	-2.29577495188989	0.0216887523307518	0.17719146088003	FBgn0033968
CG11018	2.78422443996054	2.17110406364992	0.94586004070146	2.29537560550692	0.0217116081307339	0.177282046877781	FBgn0034464
WRNexo	1795.83142462728	-0.279156653649583	0.121663633515629	-2.29449545096582	0.021762056062621	0.177597711041921	FBgn0038608
Uch-L5	3850.54684642087	-0.297902268822441	0.129873149227052	-2.29379414140201	0.021802326110125	0.177830017785075	FBgn0011327
CG6126	1197.16706931233	0.36450081694927	0.158964331860131	2.29297234595989	0.0218495971066549	0.178000033750658	FBgn0038407
CR18854	14298.9427602626	0.359720833450265	0.156884255219759	2.29290589387939	0.0218534234317533	0.178000033750658	FBgn0285991
CG30466	257.293810320279	-0.384267422088926	0.167599894701312	-2.29276648874839	0.0218614523038434	0.178000033750658	FBgn0050466
CG14014	15.866859127122	-5.53243160725868	2.41315797533152	-2.29261062218632	0.0218704322915677	0.178000033750658	FBgn0031718
CG15345	269.333668648705	-0.470120028298516	0.205138197914093	-2.29172349703194	0.0219216036486308	0.178320172228198	FBgn0040928
CG2010	373.491113313991	0.456690575262074	0.199326604679549	2.29116718260606	0.0219537462237186	0.178485260043346	FBgn0039667
CG18067	10004.9991869447	0.577817824443676	0.252220157566702	2.29092642720622	0.0219676692272997	0.178502123467783	FBgn0034512
CG14615	935.148147387348	0.269275199017493	0.11755742094519	2.2905844382469	0.0219874598237007	0.178566621155823	FBgn0031184
CG12883	514.827387819832	-0.328998434792963	0.143658075836507	-2.29014925111057	0.0220126661416729	0.178675008310508	FBgn0039538
CG13991	3.0235587434886	2.18976138502558	0.956293945654797	2.28984131393428	0.0220305172439088	0.178723609197354	FBgn0031785
Cpr	22628.6320599914	0.338351338820476	0.147781802830041	2.28953316538981	0.0220483932038542	0.178772359319733	FBgn0015623
Atg10	111.767552343112	-0.44504887214532	0.194426051684331	-2.28903929432203	0.0220770694022952	0.178908580175136	FBgn0040780
fusl	589.480799492072	0.474332827343667	0.207280514991324	2.28836187213989	0.0221164561038125	0.179131403873083	FBgn0031702
mGluR	206.766314306669	0.480996532216497	0.210223521536477	2.28802433096449	0.0221361042371161	0.179194202220394	FBgn0019985
CG16952	2023.25141874657	-0.249429862992162	0.109045421849729	-2.28739417722545	0.0221728258585551	0.17936754929004	FBgn0030701
CG30049	108.441121907007	0.500917217121486	0.219065348043747	2.28661092041564	0.0222185432622583	0.17936754929004	FBgn0050049
GNBP3	1695.56856233017	0.396702520398765	0.173507013635754	2.28637743273922	0.0222321874025291	0.17936754929004	FBgn0040321
CG30412	2.36879284039612	2.40953854420685	1.05395480899522	2.28618772232177	0.0222432787293165	0.17936754929004	FBgn0050412
Met75Ca	1.55286678641886	3.13653370076841	1.3721031083197	2.28593148849394	0.0222582669531759	0.17936754929004	FBgn0028416
Met75Cb	1.55286678641886	3.13653370076841	1.3721031083197	2.28593148849394	0.0222582669531759	0.17936754929004	FBgn0028415
CG2955	20.8456166383911	1.50193512428919	0.657120886197796	2.28562986786134	0.0222759213003749	0.17936754929004	FBgn0031585
zpg	4336.18458240876	0.232242088358071	0.10161306779386	2.28555335844416	0.0222804014568393	0.17936754929004	FBgn0024177
CG34204	2.2182374490941	3.7597409718894	1.64506037778579	2.28547293622738	0.022285111579458	0.17936754929004	FBgn0085233
CaMKII	4243.64551636489	-0.248573746291754	0.10876389666062	-2.28544355180091	0.0222868327657831	0.17936754929004	FBgn0264607
BigH1	6922.89590654338	-0.344955508293771	0.150937777345966	-2.28541531722106	0.0222884867089913	0.17936754929004	FBgn0038252
tll	1.21327469950957	-5.86104915799729	2.5660810571771	-2.28404677303722	0.022368782228033	0.179850478072742	FBgn0003720
CG12729	1.58880664962159	3.92694469880755	1.71933858426553	2.2839856760878	0.0223723727785143	0.179850478072742	FBgn0029816
CG31495	731.620116965021	-0.384798938733068	0.168514626251758	-2.28347501514904	0.022402402943994	0.179995840187344	FBgn0051495
CG6279	24.048880664155	0.803846351006182	0.352092807294073	2.28305246330919	0.0224272782146691	0.18002785467185	FBgn0036125
CG12795	1579.03104188359	-0.27544245633042	0.120655587199948	-2.2828819014735	0.0224373258466018	0.18002785467185	FBgn0031535
CG17375	1.16470265968212	4.18206947566135	1.83199235188325	2.28279854518076	0.0224422377081802	0.18002785467185	FBgn0031861
CG13000	5.02575583092556	-3.63851461067134	1.59586992579156	-2.27995687610105	0.0226102462454864	0.181279063165648	FBgn0030807
CG1607	681.283596068095	0.444190098812045	0.19497834822827	2.27815089648832	0.0227175887129977	0.182042805298569	FBgn0039844
Ac78C	163.140268531234	0.464134408199667	0.203790596013957	2.2775065055891	0.0227559965855327	0.182163506497745	FBgn0024150
CG31633	513.687695833875	-0.412339366280776	0.181078287253467	-2.27713312587057	0.0227782770845882	0.182163506497745	FBgn0051633
CG2781	1581.53801126584	0.257242171975368	0.112969670629559	2.27709057255638	0.022780817549758	0.182163506497745	FBgn0037534
CG15523	1047.3742815601	0.503940305557827	0.221309181608576	2.27708720395132	0.022781018668553	0.182163506497745	FBgn0039727
Pdxk	2010.10513972787	0.222956981647848	0.0979459301592141	2.27632716627863	0.02282643532619	0.182391557716134	FBgn0085484
Elba3	24.1397426099872	-5.75419870439061	2.52815020635911	-2.27605096007229	0.0228429597256895	0.182391557716134	FBgn0031621
CG18585	1068.24255816663	0.478953031514358	0.210436073285041	2.27600251248561	0.0228458592373279	0.182391557716134	FBgn0031929
Skp2	2233.0401207441	-0.228236663699794	0.100336230105552	-2.27471834909179	0.0229228310371957	0.182881746235031	FBgn0037236
salt	1833.1377405121	0.447207933643507	0.196611790460692	2.27457332337816	0.0229315379115814	0.182881746235031	FBgn0039872
CG33947	288.33290776626	-0.368234394299456	0.161928785451471	-2.27405148054923	0.0229628914363125	0.183024776693979	FBgn0083068
CG14736	2.59235544749973	2.76697826698774	1.21696546382842	2.27367032938074	0.0229858154049633	0.183024776693979	FBgn0037986
CG7609	1189.75305056782	-0.222704224192353	0.0979604093703301	-2.27341050965233	0.0230014534022744	0.183024776693979	FBgn0027518
Mtch	2647.71133589969	0.170757811133195	0.0751116358498479	2.27338692868504	0.0230028731478666	0.183024776693979	FBgn0027786
CG17652	457.841663497094	-0.430108316454716	0.189202896838235	-2.27326496392098	0.0230102175279387	0.183024776693979	FBgn0031361
CG2211	772.97785411514	-0.253694425084016	0.1116301612205	-2.27263333054675	0.0230482853334573	0.183230827730098	FBgn0035211
CG33128	3.62378167027995	-1.82904194342222	0.805035229912098	-2.27200236146427	0.0230863677010999	0.183409875773596	FBgn0053128
CG32006	10.7288686334351	-1.01195341759266	0.44543009321629	-2.27185687048153	0.0230951566108538	0.183409875773596	FBgn0052006
CG8157	65.2335214685194	-0.765959730518789	0.337333860738925	-2.27062806218435	0.0231695032042358	0.183903353936677	FBgn0034010
RpI1	3280.26220076584	0.343890345253511	0.15146597490379	2.27041317676757	0.0231825257436134	0.183909821130878	FBgn0019938
CG10680	4529.70158184708	0.404763994746511	0.178342240479988	2.26959128503228	0.0232323928890382	0.18408356788533	FBgn0032836
Max	844.654834715012	-0.292057313952437	0.128687026212412	-2.26951638054301	0.0232369422427152	0.18408356788533	FBgn0017578
S-Lap8	35.1303296295302	1.37935896415514	0.607820384796847	2.26935291848786	0.0232468728608226	0.18408356788533	FBgn0034132
CG6236	2214.46067839044	-0.265571851972606	0.117034991041212	-2.26916625198945	0.0232582176974132	0.18408356788533	FBgn0038318
cyp33	675.717562032952	-0.34912379746135	0.153863687496874	-2.26904608319908	0.0232655236145814	0.18408356788533	FBgn0028382
Nup93-2	1403.40057586354	-0.20176730710686	0.0889774156331918	-2.26762381971896	0.0233521446034901	0.184671946693742	FBgn0038274
bor	1920.16007419664	0.299768647082777	0.132264581287531	2.26643175493149	0.0234249611776444	0.185150598185316	FBgn0287225
kni	83.2095235937474	-0.48715868681683	0.21498873378058	-2.2659730965904	0.0234530305082934	0.185239108499545	FBgn0001320
alpha-Cat	5077.62003162897	-0.205111952747282	0.0905233014067061	-2.26584702015836	0.0234607513453124	0.185239108499545	FBgn0010215
CG7544	574.639117427316	-0.254252471215354	0.112221251527848	-2.26563567732321	0.0234736987887589	0.185244249477555	FBgn0033994
CG11755	431.724933054049	-0.374534669151759	0.165371897773174	-2.26480238900974	0.0235248087712222	0.185550389601289	FBgn0037611
Keap1	660.885603534297	0.41971092060103	0.185362457840845	2.264271446818	0.0235574246131184	0.185710414336279	FBgn0038475
CG3565	2.98225703570157	2.66643520248032	1.17788157257136	2.26375491778803	0.0235891927035532	0.185773524973061	FBgn0035034
CG14630	3.6514080092901	1.57555895980784	0.695998109676737	2.26374028593214	0.0235900931479234	0.185773524973061	FBgn0014903
MBD-R2	2610.63934117336	-0.179618077651774	0.0793747161372899	-2.26291300797976	0.0236410523699733	0.185932480852827	FBgn0038016
CG30026	618.35222524705	0.690718706114883	0.305236802031419	2.2628945838706	0.0236421883570452	0.185932480852827	FBgn0050026
CG12011	24.8358352279605	-3.38638657800285	1.49653932234402	-2.26281162642541	0.023647303904017	0.185932480852827	FBgn0035257
TfIIB	1563.63330175458	-0.264181850552969	0.116763019746945	-2.26254726132913	0.0236636123089456	0.185962285441398	FBgn0004915
Tsf2	2369.46630732687	-0.197063614418035	0.0871133826105331	-2.26215087180196	0.0236880834475521	0.185962285441398	FBgn0036299
Idgf4	13425.9644439276	0.34694419149982	0.153372383086024	2.26210341470162	0.0236910146865327	0.185962285441398	FBgn0026415
CG34160	6.05915110701818	1.72412566387599	0.762229664863585	2.26195035873414	0.0237004704976757	0.185962285441398	FBgn0250826
CG13659	284.054789000694	0.539078559108079	0.238348423685714	2.26172487643094	0.0237144067793198	0.185974772582224	FBgn0039319
MED27	527.367822941577	-0.369973032458522	0.163600896562913	-2.26143646050404	0.0237322431332571	0.186017816234401	FBgn0037359
PH4alphaNE3	1.40055963133616	2.894885057601	1.28025068461725	2.26118610392813	0.0237477352377382	0.18602343252386	FBgn0051017
Tom70	1667.63121933354	0.236450750193988	0.104576756237681	2.26102585986302	0.0237576557700569	0.18602343252386	FBgn0032397
cuff	112.652909489499	-0.41094036165396	0.181792681894928	-2.26048902172792	0.0237909170254649	0.186187098695392	FBgn0260932
CG10326	2137.49244826146	-0.312272372625255	0.138167024443727	-2.26010782154781	0.0238145598304352	0.18627536025208	FBgn0038453
CG11696	1309.2138378328	-0.27708109731897	0.122664406283425	-2.25885491736498	0.0238924111126273	0.186787324033073	FBgn0030314
CG5089	44.2681561252818	1.83614728345153	0.812991534803593	2.25850725972826	0.023914052481988	0.186859543901011	FBgn0034144
CG10395	1087.43914481171	-0.315463174734838	0.139737703974639	-2.25753798553963	0.0239744787105204	0.187234588789005	FBgn0033019
Mur18B	12143.7893986073	0.396319179907354	0.175636305894627	2.25647640383148	0.024040811434752	0.187655349359865	FBgn0030999
CG31267	415.699023924781	0.368578654763749	0.163422576918465	2.25537169780184	0.0241100076892769	0.18809801441686	FBgn0051267
CG1806	128.21763293276	-0.478034879824062	0.212102820430426	-2.2537884166461	0.0242094818689947	0.188667542116174	FBgn0030360
CG42445	811.278325013423	-0.258153273571127	0.114543401322443	-2.2537594535404	0.0242113048680457	0.188667542116174	FBgn0259916
fs(1)M3	4776.26617911727	0.407842878858974	0.180973039678573	2.25361125382735	0.0242206347334725	0.188667542116174	FBgn0005390
CG34130	1.81546447743191	2.79346484274482	1.2396593489998	2.25341328244624	0.0242331028207631	0.188667542116174	FBgn0083966
CG31626	13.0353893122113	-1.43609060164582	0.637406963178801	-2.25301994581909	0.0242578913724584	0.188762982193226	FBgn0051626
NimB1	189.737288976448	0.698125888006264	0.309937186739156	2.25247539784185	0.0242922457246569	0.188932721653049	FBgn0027929
Jon25Bi	4725.72589231851	-0.388752758405984	0.172665644423905	-2.25147718124846	0.0243553305649817	0.189325621755134	FBgn0020906
CG4669	24.2724852425513	1.60649734959808	0.713987005420704	2.25003723793472	0.0244465815709485	0.189936952741794	FBgn0035598
CG7924	3.57637054677886	-2.08104954304683	0.925051355451293	-2.24965839008103	0.0244706388054353	0.190025862682413	FBgn0036416
CG2034	1501.69451261272	-0.210730883142897	0.0936847794307247	-2.2493609359322	0.0244895418291065	0.190032638839424	FBgn0015359
CG7332	2616.23084983491	-0.205809209266232	0.0915013527280657	-2.24924772290394	0.02449673976941	0.190032638839424	FBgn0030973
CR42254	175.962016703021	-0.323819458614105	0.144024812289742	-2.24835883113432	0.0245533181065383	0.190373513780236	FBgn0259112
Edem2	1422.77745878133	0.247134952699285	0.109939032722465	2.24792729733364	0.0245808262173728	0.190488758726708	FBgn0032480
CG42663	484.200286625497	0.325113100864013	0.144674333399299	2.24720648939647	0.0246268336509452	0.190747171697424	FBgn0261545
Muc26B	2.63293272642679	-3.06344730855875	1.36401815900807	-2.24589921206513	0.0247104643745932	0.191212542850299	FBgn0040950
CG14309	3658.27580289188	0.534699221972239	0.238081052596623	2.24587053921579	0.0247123014224714	0.191212542850299	FBgn0038611
CG5103	6.40479697889323	1.93656011337467	0.862846483772625	2.24438547272911	0.024807610395275	0.191757586911544	FBgn0036784
CG9328	2048.02043977074	-0.297426736394374	0.132529511511198	-2.24423023221695	0.0248175918155141	0.191757586911544	FBgn0032886
CG3408	1436.58015636552	-0.345893563398382	0.154133541197012	-2.24411611328818	0.024824931480316	0.191757586911544	FBgn0036008
CG7857	939.818630204622	-0.241560863073604	0.107648380079024	-2.24398047510121	0.0248336576212694	0.191757586911544	FBgn0026738
tej	1396.58625414199	-0.236465627612585	0.105389103964592	-2.24373885645742	0.024849208485092	0.19177808973846	FBgn0033921
CG8866	795.711400466332	-0.209587545032048	0.0934220465655405	-2.24344844431353	0.0248679109163159	0.19177808973846	FBgn0037679
mts	12956.6414834566	-0.214702315935577	0.0957077218820527	-2.24331236512107	0.0248766785578339	0.19177808973846	FBgn0004177
Cp16	6624.08477102439	-1.03026596679961	0.459347283670674	-2.24289117063388	0.0249038332701816	0.19177808973846	FBgn0000356
CG33946	23.3136187998893	-0.870349037337906	0.388070426062347	-2.24276053748573	0.0249122604969265	0.19177808973846	FBgn0047000
Mst84Dd	36.8312613541514	1.47546341427063	0.657880233162176	2.24275383253066	0.0249126931044252	0.19177808973846	FBgn0004175
Cpr73D	124.197213693482	0.474187174684978	0.211507662914168	2.2419385101778	0.0249653466797067	0.191977916756489	FBgn0036680
cm	1176.16739864977	-0.311247278118366	0.138832935078536	-2.2418835843404	0.0249688972560493	0.191977916756489	FBgn0000330
CG15506	10.9154152368587	-1.09493188771317	0.488425094202357	-2.24176009936854	0.0249768813038645	0.191977916756489	FBgn0039686
CG9967	538.482408146487	-0.35644468120193	0.159043704098728	-2.24117441945808	0.0250147791537727	0.192142636504856	FBgn0031413
mad2	1455.41425216278	-0.327727655048277	0.146240122485536	-2.24102421058004	0.0250245068045606	0.192142636504856	FBgn0035640
CG5245	102.879201302886	-0.624344049911311	0.278620796004887	-2.24083793766909	0.0250365745409249	0.192142636504856	FBgn0038047
CG32686	2.09936397174893	2.09092271448091	0.933351659309351	2.24023035007847	0.0250759722800149	0.192306882755882	FBgn0052686
CG14598	0.793834468667826	-5.59214831869707	2.4963674557483	-2.24011425314019	0.0250835064464194	0.192306882755882	FBgn0037503
Pp4-19C	2955.55173648205	-0.244704044488478	0.109295648054637	-2.23891846422055	0.025161221855792	0.1928045815145	FBgn0023177
Cpr65Ec	0.976465338622673	-5.957019432563	2.66148357425733	-2.23823264970751	0.0252058875467068	0.193048650681819	FBgn0035737
CG42235	2249.80009438536	0.339350071609098	0.151702940311454	2.23693799811918	0.0252903926376554	0.193463327910808	FBgn0250757
CG11131	8.86914002657584	-1.20977359441842	0.540871724589277	-2.23671073827549	0.0253052517169327	0.193463327910808	FBgn0037204
aqrs	7.22316668011461	1.69962303848404	0.759877430429731	2.23670682984078	0.0253055073307551	0.193463327910808	FBgn0039598
Nmt	4703.13620397833	-0.205221002153256	0.0917551034279892	-2.23661676011642	0.0253113985603852	0.193463327910808	FBgn0020392
CR45647	7.56526713082286	-1.51887541388498	0.679372378006329	-2.23570380995212	0.0253711793084647	0.193821914950315	FBgn0267207
Dpck	656.424279018053	-0.388621047533275	0.173912465568883	-2.23457844877341	0.025445037005956	0.194263457313808	FBgn0037469
CG44002	270.96782322692	-0.350388804467949	0.156813478595553	-2.23443040487393	0.0254547669921976	0.194263457313808	FBgn0264744
CG6613	1504.87129270619	-0.267964024575198	0.119945552670465	-2.2340471873217	0.0254799684041343	0.194357328611789	FBgn0034694
CG33060	1.5812950246432	3.06291398083982	1.37126361554187	2.23364344107495	0.0255065431884754	0.194445175181604	FBgn0053060
Spase22-23	1841.12905589112	-0.239863723701096	0.107394608231253	-2.23348013137304	0.0255172991260558	0.194445175181604	FBgn0039172
CG7194	392.142155798726	-0.326493073512679	0.146225830773487	-2.2328002637129	0.0255621188950818	0.194688231119519	FBgn0035868
Maf1	2464.08692468528	-0.248740457610642	0.111432300016116	-2.2322114644916	0.0256009900607444	0.19486113524225	FBgn0267861
Snap29	1404.00159054079	-0.362517339689095	0.162416376132908	-2.23202455516211	0.0256133400708151	0.19486113524225	FBgn0034913
mrj	4023.01910063125	-0.246586751377839	0.110484421675955	-2.23186896068539	0.0256236248864851	0.19486113524225	FBgn0034091
CG14346	31.40224852917	0.652595084869483	0.29244803479629	2.23149075125111	0.0256486394771802	0.194952953442846	FBgn0031337
Nnf1b	379.808221830799	-0.436646878558783	0.195767873426104	-2.23043173998415	0.0257187943858686	0.195387613425673	FBgn0051658
AkhR	944.298268429565	-0.291175446791919	0.130663690197784	-2.22843428309096	0.0258515690753948	0.196297322641543	FBgn0025595
CG5849	402.728882299395	0.357685981687743	0.160537641362496	2.22805055968204	0.0258771436462344	0.196316217628148	FBgn0038897
CNT1	5.3095378445636	1.92100616475359	0.862215183414644	2.22798925570506	0.0258812314874542	0.196316217628148	FBgn0033371
EndoG	604.750304763294	-0.361548499320956	0.162298086266751	-2.22768183924683	0.0259017389002267	0.196316217628148	FBgn0033690
dod	1106.21555254845	-0.327470693415355	0.147005050733108	-2.2276152539132	0.0259061825851151	0.196316217628148	FBgn0015379
CG8329	1279.54118219547	0.330318298542317	0.148352202238718	2.22658169921059	0.0259752431808776	0.196643086916315	FBgn0036022
hyx	1905.74329106937	-0.199230433405353	0.0894911859941967	-2.22625760505926	0.0259969314277508	0.196643086916315	FBgn0037657
CG16717	825.925564745243	-0.302224695870384	0.135771304215155	-2.22598359511559	0.0260152802720792	0.196643086916315	FBgn0036028
CG7818	733.865885671617	-0.317794673437181	0.142768279353159	-2.22594735243021	0.0260177080710673	0.196643086916315	FBgn0032016
grau	964.137426833764	-0.253830103779767	0.114035885830251	-2.22587917769682	0.0260222754419236	0.196643086916315	FBgn0001133
Hsp60	15068.4589255028	0.293289940838338	0.131768373880106	2.22579919750089	0.0260276346041243	0.196643086916315	FBgn0015245
RanBP3	3363.75706215196	-0.292736368225823	0.131545981168254	-2.22535394563972	0.0260574866460664	0.196769943019043	FBgn0039110
vkg	2900.71683393601	0.553536190850136	0.24881874093897	2.22465634526262	0.026104316981782	0.197024817299872	FBgn0016075
CG12592	6.4475454019984	1.23605968749418	0.555672748194565	2.22443819948028	0.026118976164375	0.197036743072764	FBgn0037811
CG9682	567.966577928652	-0.431124390568743	0.193882840089119	-2.22363356329304	0.0261731084717753	0.197271853568419	FBgn0039760
CG4021	1.1070644802005	3.30966981291144	1.48843816254304	2.22358569956092	0.0261763315820291	0.197271853568419	FBgn0034659
[truncated: 15,467 more rows]
