# Supplementary material for: An integrated host-microbiome response to atrazine exposure mediates toxicity in Drosophila
Source: Commun Biol. 2021 Nov 24;4:1324. doi: 10.1038/s42003-021-02847-y (PMC8613235; doi:10.1038/s42003-021-02847-y)
Supplement: Supplementary file 9 — Supplementary Data 7 [file 42003_2021_2847_MOESM9_ESM.txt]

gene	baseMean	log2FoldChange	lfcSE	stat	pvalue	padj	FBgn
Cyp6a8	4461.45894503262	5.34644076448884	0.122138786232384	43.7734885813961	0	0	FBgn0013772
CG6908	3967.50999609717	3.50748999591975	0.0941078169755085	37.2709739599269	4.84716270601213e-304	3.81738298911986e-300	FBgn0037936
CG1942	915.110468677819	5.2387664877608	0.156675350058101	33.4370817478184	3.96608942293621e-245	2.08232915002227e-241	FBgn0033215
CG9360	1420.19772787325	2.43655919427566	0.0893990595289813	27.2548638331679	1.45528800432534e-163	5.73056033903211e-160	FBgn0030332
CG18180	5577.96715222016	-3.17358744574651	0.162687784688736	-19.5072263834585	9.53152882971235e-85	3.00262221193598e-81	FBgn0036024
Jheh1	9154.14950157613	2.20913831194677	0.120559790270561	18.3240059309079	5.32453595727028e-75	1.3977794310494e-71	FBgn0010053
Nplp3	672.04120425684	-2.44079477862727	0.139944413960459	-17.4411733169779	4.01740896870692e-68	9.03974409515753e-65	FBgn0042201
CG2065	1203.5900013474	1.98406644531128	0.115743399092092	17.1419403687345	7.22005236458461e-66	1.42153805993215e-62	FBgn0033204
Eip71CD	3938.06871880889	2.56308761461072	0.152650215912908	16.7905927894203	2.85974220115762e-63	5.0048666011593e-60	FBgn0000565
Jheh2	10468.8122302792	1.52367649206967	0.0943889863965951	16.1425241464891	1.28189910166169e-58	2.01911927502733e-55	FBgn0034405
CR44391	1044.8609141629	-2.11127080560043	0.135652784742017	-15.5637852154353	1.28282577063337e-54	1.83688988302238e-51	FBgn0265541
GstO3	2667.10324790788	1.34839625283184	0.0873659864785351	15.4338811610984	9.68656386359263e-54	1.27144222846206e-50	FBgn0035904
Gnmt	9534.71680299694	1.41559227382426	0.0934110881074419	15.1544351158402	7.08217099173715e-52	8.06877300159528e-49	FBgn0038074
CG3739	1754.83762275997	-1.95376088225654	0.128930401589883	-15.1536089096448	7.17178731650904e-52	8.06877300159528e-49	FBgn0038702
Cyp6a2	6244.58374103665	2.33419787971699	0.154567340266807	15.1014947639508	1.58303638100144e-51	1.66229373581025e-48	FBgn0000473
PHGPx	5583.60447345279	0.932424510039174	0.0620853283373537	15.0184356756986	5.56045191671614e-51	5.47391738376225e-48	FBgn0035438
Cyp6d5	13918.5344985108	1.96308494780397	0.133057077313936	14.7537056084003	2.91225259494988e-49	2.69828768370915e-46	FBgn0038194
CCHa2	843.254407529501	-1.92410539166189	0.135977683191982	-14.1501557203715	1.86344195010065e-45	1.63061523089085e-42	FBgn0038147
CG14500	434.759223609291	-2.36741203589822	0.167662568153472	-14.1200988507535	2.85590445911887e-45	2.36754479660954e-42	FBgn0034318
Keap1	636.54599155068	1.61077846969075	0.115978898598721	13.8885477371529	7.43270827522167e-44	5.85362940215082e-41	FBgn0038475
Pdh	2856.31686239304	-1.84996697283751	0.135695206302929	-13.6332522219511	2.54003519892116e-42	1.90514735324796e-39	FBgn0011693
Jon99Ci	3465.20401676274	-1.87696773724332	0.140221239832463	-13.3857591010173	7.32451908257081e-41	5.24402273043513e-38	FBgn0003358
CG11334	2147.13808539564	1.01576297345408	0.075910538985606	13.3810533692389	7.80335685528394e-41	5.34394234032945e-38	FBgn0039849
fln	693.537612048797	-1.56310700283403	0.117009137331838	-13.3588456293037	1.05182653505019e-40	6.90304989732316e-38	FBgn0005633
retinin	1855.07917025125	-1.70903598398046	0.128834067683678	-13.2654042110709	3.67434273352131e-40	2.31498289582777e-37	FBgn0040074
Sam-S	10584.6447221623	1.27741518398495	0.0977063942341674	13.0740182768739	4.63509291081266e-39	2.80797493993116e-36	FBgn0005278
sxe2	1291.11164026829	-1.29083413793821	0.100097602233949	-12.8957548345789	4.75583479902913e-38	2.77441310812992e-35	FBgn0038398
CG6503	3356.32015405614	-1.18216346108417	0.0939191029286281	-12.5870395289288	2.48831830331084e-36	1.39976791412318e-33	FBgn0040606
CG1882	3576.06444989144	0.94460863229052	0.075645557514839	12.4872981748495	8.75774838765714e-36	4.75666533979267e-33	FBgn0033226
Cyp4p1	4364.71935203036	1.08108293910503	0.0875180181669862	12.3526899002935	4.71095039913591e-35	2.47340599122633e-32	FBgn0015037
CG16704	499.111302853595	-1.60192217902231	0.131310542530951	-12.1994940249731	3.1276133766376e-34	1.58913026759416e-31	FBgn0031558
Acp54A1	5131.03681489256	-1.67147275918146	0.137358055703553	-12.1687275683987	4.56137600436957e-34	2.24519479515078e-31	FBgn0083936
CG31205	1337.06482658263	-2.008880277177	0.167947695940214	-11.9613446670452	5.66372688806678e-33	2.70331400648303e-30	FBgn0051205
Cyp6w1	42482.9437230881	1.79222676834956	0.152465864224466	11.7549379165357	6.66096912063345e-32	3.08579190056169e-29	FBgn0033065
CG33290	852.519834009248	-1.58158252165702	0.135277676070385	-11.6913785600081	1.41077869692154e-31	6.3489072157746e-29	FBgn0053290
CAH2	2397.35919877714	-1.16152256209934	0.100462400300588	-11.5617639895524	6.43726620869273e-31	2.81648277925331e-28	FBgn0027843
CG4797	2101.02834864046	0.90520806964984	0.0810792482976994	11.1644852247048	6.08426265511698e-29	2.59008705623642e-26	FBgn0034909
CG34217	59.8160571865627	6.19718775357039	0.5597042172256	11.0722548854273	1.71041796836972e-28	7.08968247889248e-26	FBgn0085246
CG8628	658.199527793792	-1.75776769826729	0.159807769226412	-10.9992630945053	3.85267344382575e-28	1.5559861388128e-25	FBgn0250836
Cpr65Au	1222.07582961371	-1.69345670593624	0.155321673381601	-10.9029002139043	1.11641030810956e-27	4.39614469075841e-25	FBgn0042119
mag	675.476607790365	-1.98634206691058	0.184111460161577	-10.7888018766857	3.88825476387706e-27	1.49375367770311e-24	FBgn0036996
Eip55E	2193.42021918212	0.923352570659225	0.0860670150613835	10.7282978269978	7.49642952655046e-27	2.81133955887372e-24	FBgn0000566
Drsl5	813.192091145862	-1.48338185699612	0.141431697844439	-10.4883267301768	9.77440031727813e-26	3.58038556738251e-23	FBgn0035434
CG8206	3289.93673817055	1.25262665127349	0.120496274236174	10.3955633418036	2.59747468307689e-25	9.29836903026002e-23	FBgn0030679
Diedel3	635.729146990445	-1.31197546954935	0.12835082848106	-10.2217919827682	1.58385447543812e-24	5.54384263169462e-22	FBgn0085358
CG4302	5752.90887441094	0.806965303542618	0.0792928686145656	10.1770224440383	2.51128106595031e-24	8.59895392821376e-22	FBgn0027073
CG1946	127.047936464176	2.08852895371366	0.205275919798345	10.1742520786917	2.58377232859905e-24	8.65893573356672e-22	FBgn0033216
CG31809	128.749495498631	1.84504311209716	0.18227100047939	10.1225269365095	4.38934391598166e-24	1.4403449170964e-21	FBgn0051809
GstE3	2088.51384165155	1.24622073453726	0.123462525221126	10.093919043898	5.87750304526883e-24	1.88931735644958e-21	FBgn0063497
CG16926	5052.74704723444	-1.21206619618428	0.120127482066189	-10.0898326955396	6.12738621990878e-24	1.93024920699566e-21	FBgn0040732
CG18302	137.971259240344	-1.92075001461537	0.191257740623464	-10.0427308633579	9.88975780571498e-24	3.05438382740817e-21	FBgn0032266
CG9377	85.5300803727384	-3.20037438824884	0.326287052759987	-9.80846270539271	1.03533769261776e-22	3.13607769161969e-20	FBgn0032507
CG17189	396.767722593215	-1.3913798684293	0.143399528378581	-9.70282039391368	2.93277376744886e-22	8.71587162473339e-20	FBgn0039485
obst-A	76.1146214489373	-2.08872136333148	0.218308128002796	-9.56776727664823	1.09239208566416e-21	3.18634587801782e-19	FBgn0031097
CG8708	982.589043365874	-1.61934670890844	0.170586215218008	-9.49283449919401	2.24835782159575e-21	6.43888800871903e-19	FBgn0033271
CR46094	88.6648767038133	1.91570636000664	0.202184366980718	9.4750469020651	2.6664089376558e-21	7.49975128161009e-19	FBgn0267763
Cys	3827.19298680748	-0.840019626798717	0.0887042607799545	-9.46989039097597	2.80137494849771e-21	7.74113277434868e-19	FBgn0004629
Clect27	1850.42741089172	-1.03494729616984	0.109323204275394	-9.46685841335868	2.88386582769474e-21	7.83168459517583e-19	FBgn0031629
CG4213	1577.28692616917	0.994082412825169	0.10571248290412	9.40364264953264	5.27060702233727e-21	1.40707341031923e-18	FBgn0031251
CG42788	1872.59548375921	-1.14190700481774	0.121771797195902	-9.37743411128836	6.7597695219073e-21	1.77455216232603e-18	FBgn0261859
CG7916	4116.47116346406	-1.23712218918615	0.132351152977366	-9.34727171887742	8.99376709339004e-21	2.32230861455716e-18	FBgn0028534
LManIV	103.342509818129	-2.57483994676167	0.277698677629265	-9.27206412627987	1.82577836447229e-20	4.63836048690373e-18	FBgn0032067
CG15353	151.391472924532	-1.86046444438758	0.201314320554973	-9.24159016238259	2.42860730087813e-20	6.0719037454177e-18	FBgn0040718
Cyp4e2	8226.51988585342	0.931872084791081	0.101010438521904	9.22550281364241	2.82233585533162e-20	6.94603313395756e-18	FBgn0014469
TotX	358.530005783871	-1.95516601990547	0.213687465303066	-9.14965235388293	5.71170576368735e-20	1.38407811513599e-17	FBgn0044810
CG9505	541.16209987754	1.22169985483593	0.134125708398033	9.10861809736281	8.34379334776216e-20	1.99125892455457e-17	FBgn0031805
Acox57D-p	1504.08654576627	1.14187494604746	0.125950099782524	9.06609004692429	1.23364499880095e-19	2.90017050389757e-17	FBgn0034628
Phae2	908.5352866746	-0.881225047717236	0.0978982945700364	-9.00143410656462	2.2278817025341e-19	5.16049480832567e-17	FBgn0263235
Lip3	124.316017323169	-1.89423870864451	0.210802882205108	-8.98582926774904	2.56790406865397e-19	5.8618923167201e-17	FBgn0023495
Ag5r2	674.174481913051	-1.7202284222829	0.191900402346619	-8.96417308795291	3.12617657035641e-19	7.03434387995484e-17	FBgn0020508
Kah	478.668152504763	1.04509392028539	0.118066503620989	8.85173938613692	8.61657198608715e-19	1.91154401905435e-16	FBgn0035144
Obp57a	367.164629326871	-1.43810377057046	0.162499688964644	-8.84988629660305	8.76085067481808e-19	1.91655776359805e-16	FBgn0043535
rdhB	427.157149664904	-1.31506054550569	0.149240851719279	-8.81166604422303	1.23299479507963e-18	2.66039739963004e-16	FBgn0038946
CG7203	148.321955995925	-1.43291186342357	0.164923894175514	-8.68832178979867	3.67832658809501e-18	7.82936784987629e-16	FBgn0031942
CG18643	104.926469218653	1.78400612456945	0.205506517220266	8.68101970049601	3.92236196409119e-18	8.23748310618672e-16	FBgn0037898
Jon74E	4693.36496179429	0.863788775782581	0.100905999507472	8.56033119932195	1.12543738455404e-17	2.30711858692924e-15	FBgn0023197
Obp56a	426.314155944358	-1.42322260347216	0.166262691044163	-8.56008401243862	1.12785303278237e-17	2.30711858692924e-15	FBgn0034468
CG5177	1336.43651712013	-0.842891112888193	0.0988161516385865	-8.52989211693865	1.4648425801852e-17	2.95804301032015e-15	FBgn0031908
epsilonTry	1764.74197913762	0.784222787268145	0.0920825637567395	8.51651773445272	1.64422485870605e-17	3.27825136069354e-15	FBgn0010425
CG13947	3184.48356581127	1.3863570099122	0.163546603572988	8.47683155519332	2.31409611513913e-17	4.55616598869455e-15	FBgn0031277
CG9914	4081.36819428915	-1.24917073816038	0.147454776934584	-8.47155150975239	2.4214586327077e-17	4.70869073133073e-15	FBgn0286508
CG42782	1452.06282695442	-1.40907315227182	0.166399114841582	-8.46803273931665	2.49572172029516e-17	4.79391619711817e-15	FBgn0261853
Fer1HCH	21046.34354131	0.583654383585755	0.0689971673077645	8.4591064584194	2.69433991613842e-17	5.1130780745899e-15	FBgn0015222
CG43061	1623.01542268999	-1.20045769271431	0.142085446551203	-8.44884343789364	2.94202681965932e-17	5.51665052814929e-15	FBgn0262363
CG10560	2752.12258471045	0.888595007244716	0.10581860782196	8.39734169192412	4.56699639988371e-17	8.46291297583156e-15	FBgn0039325
CG10621	1371.79487062986	-1.37765734382664	0.164191387378778	-8.39055790818357	4.83840537247901e-17	8.86159570022289e-15	FBgn0032726
GlyP	9138.9894882652	-0.796255919954135	0.0952084326010816	-8.36329197110519	6.0992024806497e-17	1.10423607210015e-14	FBgn0004507
Ser8	657.611648260063	-1.54267465554979	0.186486341037548	-8.27231982228218	1.31377315128206e-16	2.34934907837485e-14	FBgn0019928
Elo68alpha	996.246692260707	-1.366082505494	0.165163695167373	-8.27108223819794	1.32748440083399e-16	2.34934907837485e-14	FBgn0052072
Cyp4d1	755.760402784104	1.36269999041809	0.165545030499282	8.23159708454069	1.84733713251509e-16	3.2330452415828e-14	FBgn0005670
Jon99Ciii	9139.47114318703	-1.09388513784779	0.133079034592061	-8.21981569975294	2.03816151396624e-16	3.52781120950354e-14	FBgn0003357
Cyp6a20	2326.54996674099	0.914240723470771	0.111337198697701	8.21145793287911	2.18518771198207e-16	3.74118387515539e-14	FBgn0033980
Cct1	4032.00854990511	0.756057756477346	0.0924534405305228	8.17771358360362	2.89280375613962e-16	4.89941418956506e-14	FBgn0041342
UK114	1158.52684506294	-0.703770855433965	0.0860841608092138	-8.17538149664623	2.94931184408518e-16	4.94197987831762e-14	FBgn0086691
CG4500	843.389892504373	3.35024580057824	0.41038490792817	8.16366717161207	3.25003633287158e-16	5.38856023990107e-14	FBgn0286723
Drsl4	1028.37494436889	-2.33723821389975	0.286558084729514	-8.15624593563954	3.45598372767913e-16	5.67033330152853e-14	FBgn0052282
CG2663	648.272200069616	-1.24066283916937	0.152936443189172	-8.11227731793627	4.9679759454349e-16	8.06707104294279e-14	FBgn0037323
lectin-37Db	1058.59607903758	-1.03096011302817	0.128398999394217	-8.02934694111492	9.79928800102897e-16	1.57498556432865e-13	FBgn0053533
TpnC41C	841.421347485702	-0.919280666342088	0.114572803833928	-8.02355040271663	1.02731805929215e-15	1.6344734092839e-13	FBgn0013348
Jon44E	99.1683092963885	-2.50829485658973	0.313231481003305	-8.00779937110874	1.16779210010314e-15	1.83938933687246e-13	FBgn0001285
CG6115	3552.86000073688	0.668680098999681	0.0838343331328308	7.97620824322889	1.50897266982407e-15	2.35325034875237e-13	FBgn0040985
Sodh-1	7074.547395845	-1.30042837240482	0.163321122682446	-7.96240162353839	1.68731752843357e-15	2.60558219513306e-13	FBgn0024289
tsl	845.684089634369	-0.904004238692032	0.113754477843073	-7.94697717253051	1.91117612434396e-15	2.92261506160599e-13	FBgn0003867
Sclp	710.345510237807	1.03267817507458	0.129988659551005	7.94437129086157	1.95178165152734e-15	2.95601084550069e-13	FBgn0030357
yellow-e	433.735024564689	-1.33026777262358	0.167789485280482	-7.9281950856447	2.22353821559043e-15	3.33551908892998e-13	FBgn0041711
CG6295	6464.77257518186	-0.977515500709772	0.123373787243599	-7.92320250961973	2.3147013457994e-15	3.43951517902701e-13	FBgn0039471
CG15661	544.622951588727	0.924510677042611	0.117530651433827	7.86612399203059	3.65797994420095e-15	5.3847515982345e-13	FBgn0034605
CG18179	47.2221786067998	-3.25399219147255	0.414062361628739	-7.85870074901949	3.88138277533153e-15	5.66070926798583e-13	FBgn0036023
GlyS	5058.7314867281	-0.614531415855832	0.0784199504129633	-7.83641678705074	4.6358532444938e-15	6.6990205921121e-13	FBgn0266064
CG10477	2604.59352337219	-0.919441748222978	0.117638587249391	-7.81581766426507	5.46073748812807e-15	7.81927965231866e-13	FBgn0035661
CG8997	4509.43992356066	-0.996436866198647	0.127657384048822	-7.80555604850527	5.92397691144106e-15	8.40617660649623e-13	FBgn0028920
CG14245	3952.01698617072	-0.780422234601211	0.100111633617639	-7.79551992510592	6.41438147179831e-15	9.02079665734778e-13	FBgn0039452
CG6277	5818.5707534138	-0.777349953171616	0.100459390042462	-7.73795215004837	1.01030854102347e-14	1.40826281678413e-12	FBgn0039475
CG18067	11963.4006159225	-0.526326945511518	0.068040467830549	-7.7354986274096	1.02998611568494e-14	1.42309748317136e-12	FBgn0034512
CG44013	247.575102852851	-1.58429469042771	0.204892444949417	-7.73232361407389	1.05601081012173e-14	1.4463675017589e-12	FBgn0264775
pgant4	1029.08577507006	0.822042569404051	0.106590507987508	7.712155471671	1.23710294243e-14	1.67979383157025e-12	FBgn0051956
CG32037	28.4479130113136	3.00241446002624	0.390225613330064	7.69404764183615	1.42551935399895e-14	1.91909020041346e-12	FBgn0052037
CG4734	337.326142105267	-1.45975722326761	0.190148321527783	-7.67693983064858	1.62933912451608e-14	2.17489157205532e-12	FBgn0033826
Ppat-Dpck	1380.37256054192	0.65805755629371	0.0857439156332246	7.67468515327193	1.65825441112882e-14	2.19488783442773e-12	FBgn0035632
CG5804	1257.04670413872	-0.832707641263646	0.10862831640132	-7.66565909193754	1.77915179948619e-14	2.33528499947558e-12	FBgn0035926
Glt	7721.31352068035	-0.976072680109674	0.127414432714193	-7.66061316067022	1.85047457943849e-14	2.40882852072196e-12	FBgn0001114
Prosalpha6	1852.25858094244	0.572395533224065	0.0750592645189262	7.6259144942692	2.42310409659954e-14	3.12838628078192e-12	FBgn0250843
CG5162	11905.3193488284	-0.7156467760473	0.0939795868318435	-7.61491724078121	2.63860477997344e-14	3.37891576336274e-12	FBgn0030828
CG31313	1048.2391170845	-0.921115679215886	0.121181636595212	-7.60111601968806	2.93587747789925e-14	3.72927468987025e-12	FBgn0051313
Obp99b	2230.0022091836	-3.20873810952315	0.423982115013666	-7.56809779445467	3.78728843714127e-14	4.77228641387297e-12	FBgn0039685
cDIP	2086.08505723949	-0.87297775052072	0.115760878972786	-7.54121563577577	4.65610453201515e-14	5.82050019712465e-12	FBgn0038865
Asph	2035.76004782229	0.580040850497734	0.0770386866930788	7.52921519558881	5.10461959976732e-14	6.33093411936497e-12	FBgn0034075
Tsf1	19775.9637571086	-0.860171368108288	0.114342964294514	-7.52273105228178	5.36437005799353e-14	6.6011088112075e-12	FBgn0022355
CG6870	642.750891347331	1.30448282766648	0.173494254711695	7.51888199314844	5.52466213130699e-14	6.74565528916406e-12	FBgn0032652
Argk	29072.8308637689	-0.619821702147184	0.0826025491278143	-7.5036631277336	6.20586678381477e-14	7.51912367014357e-12	FBgn0000116
Men	16317.2732713471	-0.657925747752218	0.0877545777488191	-7.4973381973919	6.51267902890746e-14	7.83062651788713e-12	FBgn0002719
CG8093	1013.71585912965	-1.07425315206018	0.143391469525333	-7.49175076883071	6.79608839649423e-14	8.10948396463489e-12	FBgn0033999
CR45231	145.989564510022	-1.84541960319841	0.247082248490471	-7.46884737561219	8.09003051319905e-14	9.58090756491716e-12	FBgn0266766
Cyp4d14	822.92756511119	1.17658424275165	0.157673003750065	7.46217941415457	8.51028918439485e-14	1.00034003689107e-11	FBgn0023541
TpnC4	784.70799117283	-1.1931114135375	0.159922376810311	-7.46056579031892	8.61517243213834e-14	1.00516726650823e-11	FBgn0033027
CG42821	309.791988461643	-1.51951162767264	0.203831316200491	-7.45475060455395	9.00379815953834e-14	1.04278547655065e-11	FBgn0262003
CG4962	137.274311738887	-1.496570137896	0.202729399304725	-7.38210709955537	1.55803777817751e-13	1.79128854336306e-11	FBgn0036597
CG42390	5157.52025470726	0.640801521315535	0.0868251803133495	7.3803649932301	1.57856175381498e-13	1.8017337814739e-11	FBgn0259736
Cyt-b5	12401.5782542077	0.627612885737195	0.0851859847946625	7.36756037099332	1.73778748124884e-13	1.96920076382377e-11	FBgn0264294
CG11951	554.102251590163	-1.01823368965711	0.138770460194763	-7.337539186856	2.17556712070313e-13	2.4476684084425e-11	FBgn0039656
CG9701	837.780859941461	-1.3485347960078	0.184025192141299	-7.32799015350224	2.33629880407871e-13	2.60986116759176e-11	FBgn0036659
PebII	7497.15471548338	-1.02695924529681	0.141725478669421	-7.24611590617537	4.28893120617764e-13	4.75739122735944e-11	FBgn0011694
CG3940	954.255241141955	-0.794211431842581	0.109722990789637	-7.23833196786675	4.54236519338946e-13	5.00327231895646e-11	FBgn0037788
CG9509	6955.61094837379	0.809173298749679	0.111819377769262	7.23643177857238	4.60643209702128e-13	5.03860499723487e-11	FBgn0030594
Sfp60F	7174.38690467469	-1.06451326721988	0.147401511531738	-7.22186126965642	5.12807750769409e-13	5.57050681542687e-11	FBgn0259968
Cyp4d21	1523.49612178624	-1.25721045083602	0.174137163385574	-7.21965619740982	5.21191724994594e-13	5.62280195917113e-11	FBgn0031925
RpL24-like	3399.63923966673	0.772574782250541	0.10775521577338	7.16972052541143	7.51510223759239e-13	8.05240648600801e-11	FBgn0037899
GstD1	17032.9154853008	0.597387915931705	0.0833620693047522	7.16618386412404	7.71171869649433e-13	8.2072487289515e-11	FBgn0001149
LManIII	1005.91796919153	-1.13799402138282	0.15974608421635	-7.12376786551833	1.05015857605567e-12	1.11013743164113e-10	FBgn0032066
Mal-A7	5633.23356979797	-0.693358451908043	0.0974516337026453	-7.11489818655776	1.11995479628062e-12	1.17602719974774e-10	FBgn0033296
CG7997	2908.33280049663	-0.960414166256022	0.135279818459859	-7.09946374256117	1.25241896246511e-12	1.30641397866145e-10	FBgn0034117
Men-b	2924.52888787436	-0.704072897099905	0.0993823333542357	-7.08448748723102	1.39559820826827e-12	1.44618864331799e-10	FBgn0029155
CG11459	166.599547281909	-1.66649452986394	0.23555656788419	-7.07471052423916	1.49761049443856e-12	1.5417557449609e-10	FBgn0037396
CG16712	5719.14511220459	-0.678155214730306	0.0959188429096692	-7.0700937809368	1.54829026032541e-12	1.5835792136614e-10	FBgn0031561
Mhc	26818.3254980117	-0.683008293258837	0.0967457149129297	-7.05982992501051	1.6670651544176e-12	1.69406085466011e-10	FBgn0264695
shf	687.760791894624	-0.726397737058807	0.10301699170552	-7.0512419847714	1.77327797030131e-12	1.78742185173946e-10	FBgn0003390
l(2)34Fc	466.442300865848	-0.834607907130091	0.118374229252627	-7.05058788893081	1.78163437701159e-12	1.78742185173946e-10	FBgn0261534
Jon99Cii	8272.82234455062	-1.08610873716152	0.15411993556918	-7.04716578780296	1.8259871798905e-12	1.82032430825666e-10	FBgn0003356
Cyp6a21	636.664518515754	0.826845535336161	0.11785792827344	7.01561233469007	2.28944034497291e-12	2.26798584111121e-10	FBgn0033981
edl	267.136532192155	1.03004879105978	0.147153429558215	6.99982864247337	2.56275757228381e-12	2.51245376361238e-10	FBgn0023214
CG7695	2579.5292244725	-0.859041761880277	0.122728393651345	-6.99953561130033	2.56812301404097e-12	2.51245376361238e-10	FBgn0038631
Cyp313a1	4890.51687164936	-0.676386324451267	0.0966805580199993	-6.99609454375874	2.63195964990648e-12	2.55901212627636e-10	FBgn0038236
CG5390	1875.83325997159	-0.553043234243902	0.0792334694395902	-6.97991944762128	2.95349356835819e-12	2.8540170058411e-10	FBgn0032213
CG33346	1361.2760507101	-0.818432086873905	0.117632515818496	-6.95753279762143	3.46283351020121e-12	3.32579820848654e-10	FBgn0053346
Nap1	4872.71804393502	0.576332205623813	0.0828982466314474	6.95228462655062	3.59417308965499e-12	3.43101941425186e-10	FBgn0015268
GstD3	233.066455323413	1.22046710013181	0.175624051840262	6.94931637975119	3.67060534444668e-12	3.48287378195058e-10	FBgn0010039
Npc2d	576.267079244425	-1.17456821400222	0.16923505806038	-6.94045446294678	3.90840549969373e-12	3.68630509135784e-10	FBgn0037782
CG13056	85.7609576493713	1.53143953654611	0.22106895046572	6.92742935323966	4.2855643139417e-12	4.01797163743427e-10	FBgn0040794
CG14694	398.292737165063	-0.844081362832588	0.122908035428766	-6.8675848563359	6.52979126568235e-12	6.08584273525223e-10	FBgn0037845
CG43788	1161.52471363406	-1.02374106795612	0.149313510817231	-6.85631904542949	7.06574815898227e-12	6.5466234854194e-10	FBgn0264329
AcCoAS	14917.2097688769	-0.657941262279239	0.0972117129936613	-6.76812744079657	1.30459821523044e-11	1.20167991158449e-09	FBgn0012034
Fem-1	2182.31615455756	0.982553059396929	0.145344794948049	6.76015305362759	1.3784604308686e-11	1.26233315387275e-09	FBgn0034542
Mur18B	20885.3812022765	-0.493930331875722	0.0731531116218825	-6.75200713851755	1.45813700025577e-11	1.32757895323865e-09	FBgn0030999
CG42237	348.638982317883	-1.04512302362889	0.154925050276423	-6.7459911858292	1.5198584629056e-11	1.37582130167966e-09	FBgn0250862
Est-6	19307.9245863844	-0.884719228511518	0.131286268721328	-6.73885576251274	1.59638774298476e-11	1.43684019084302e-09	FBgn0000592
Cbs	1493.05005985587	0.728332382451959	0.108139810255606	6.73509950434005	1.63817787532959e-11	1.46265497375054e-09	FBgn0031148
l(3)02640	2949.44689803619	0.45633972226844	0.0677603242348652	6.73461538771145	1.6436412313748e-11	1.46265497375054e-09	FBgn0010786
CG43101	4373.41164346403	-0.721983352909538	0.107388075049054	-6.72312407667	1.77868994142208e-11	1.57394074535614e-09	FBgn0262547
CG33970	2386.73589811432	-0.577348745010394	0.0859063924044281	-6.72067268629283	1.80887515453296e-11	1.5917090815111e-09	FBgn0053970
CG5867	1887.10280339656	-0.80523497472278	0.120284340109047	-6.69442900042327	2.16515374902548e-11	1.89462981671668e-09	FBgn0027586
CG7567	607.992295321905	-0.881251795564804	0.131905794378295	-6.68091799695658	2.37450076438299e-11	2.06634041656334e-09	FBgn0039670
Act79B	4745.10538232107	-0.592967745041703	0.0888414738899382	-6.67444740703316	2.48165452987879e-11	2.14772200550114e-09	FBgn0000045
Cpr62Bb	180.681447590207	-1.16234293014628	0.175820178589382	-6.61097571093284	3.81795133969634e-11	3.28615035800859e-09	FBgn0035280
CG7299	171.10443767457	-1.26343758575504	0.191637874800486	-6.59283863938906	4.31495485646514e-11	3.69374206218383e-09	FBgn0032282
CG5498	761.501176618449	0.709344745884069	0.10771163498738	6.5855907392658	4.53080279932076e-11	3.85754999416764e-09	FBgn0027565
CG9400	87.7412145784715	-1.43943330714686	0.219214142042851	-6.56633415040114	5.15690242384345e-11	4.36700914397625e-09	FBgn0030562
DNaseII	1415.25714098981	-0.705147137933291	0.107447258562832	-6.56272805248858	5.28321498302136e-11	4.45004915495024e-09	FBgn0000477
Aph-4	3907.2522735285	-0.608852748656898	0.0932164042953418	-6.53160517464117	6.50685036819247e-11	5.45156383773402e-09	FBgn0016123
CG15093	2756.13160503453	-0.588204926466813	0.0901286382188498	-6.52628219055676	6.74222421162133e-11	5.61887690779088e-09	FBgn0034390
CG34026	631.966546336681	-0.888196909042934	0.136303807619141	-6.51630298930991	7.20613464620604e-11	5.97388562170481e-09	FBgn0054026
CG5010	5062.5658427201	0.560480983080257	0.0860335850747773	6.51467659511233	7.28464347116623e-11	6.00735179656227e-09	FBgn0260747
CG14022	1001.51592835147	0.590516763331203	0.0908974890795249	6.4965134825074	8.22027521482206e-11	6.74362265149283e-09	FBgn0031700
out	1568.37818360445	0.742820947938173	0.11436275505815	6.49530476561597	8.28654863276325e-11	6.76276826500798e-09	FBgn0259834
Dat	2820.56032302858	-0.80524776766216	0.123998800623273	-6.493996422664	8.35887334353171e-11	6.78662958937979e-09	FBgn0019643
CG6126	1282.40821445973	-0.850958710993363	0.131638393023858	-6.46436568728955	1.01724602991923e-10	8.21673959859376e-09	FBgn0038407
PGRP-SC2	2103.15824677516	-0.859359298401579	0.133121959808392	-6.4554285381502	1.07913094310394e-10	8.67213851266843e-09	FBgn0043575
Sfp24Bb	3526.89940101905	-0.849876636092243	0.131733772673613	-6.45147116675935	1.10769526966532e-10	8.85650162055757e-09	FBgn0259952
CG3344	1584.49950313294	0.784466990671599	0.1218777024012	6.43650951089699	1.22252178597146e-10	9.72522255092753e-09	FBgn0035154
CG9090	4729.65759026424	-0.497122220987197	0.0773474040714138	-6.42713516963298	1.3003119020651e-10	1.02920667183052e-08	FBgn0034497
CG8012	873.617077340378	-0.791142109041235	0.12311609385016	-6.42598448586346	1.31018765484479e-10	1.03183828757301e-08	FBgn0040832
Gk	1533.9196867698	-0.716671451523077	0.11233047071154	-6.38002713763625	1.77056605690901e-10	1.38747193842656e-08	FBgn0035266
CG32557	335.98815075403	0.870845738009042	0.136619779283498	6.37422884575123	1.83885841037449e-10	1.43385439711924e-08	FBgn0052557
Cyp4ac2	403.944096452245	-0.898133576238066	0.141151431586551	-6.36290802114431	1.97969253567266e-10	1.53174794946798e-08	FBgn0031694
CR43888	238.944842645237	-1.13631838390497	0.178593803064633	-6.36258573593248	1.98385233757518e-10	1.53174794946798e-08	FBgn0264480
Fer2LCH	18299.7948735801	0.4840644824936	0.076323323020448	6.34228782680116	2.26377865027449e-10	1.73935500099871e-08	FBgn0015221
Tep2	5286.18198463834	-0.739158565740659	0.116774487740764	-6.32979497526525	2.45487168642419e-10	1.87702349188677e-08	FBgn0041182
CG6409	17304.0485800825	-0.546256291436523	0.0863304178418615	-6.32750663198625	2.49154266609513e-10	1.89585934945239e-08	FBgn0036106
CG8562	1926.15783019438	-0.766296059315229	0.121119780420047	-6.32676228983981	2.50358575257922e-10	1.89586438408054e-08	FBgn0035779
CG33080	1632.70708564934	-0.751441615749063	0.118844210694639	-6.32291309233257	2.56677678717902e-10	1.93441632415582e-08	FBgn0053080
Spn77Bc	14146.9693651602	-0.919880259374002	0.145672138636784	-6.31473024273784	2.70633125827389e-10	2.02987731662248e-08	FBgn0036970
CG15068	754.69394916109	-0.778091292658838	0.123369666072921	-6.30699034395479	2.84513573211278e-10	2.12387359793879e-08	FBgn0040733
CG11426	1107.03233237709	0.745736682178417	0.11827686222216	6.3050090116332	2.88177129594841e-10	2.14107451332469e-08	FBgn0037166
kraken	3209.44141660527	0.637060734945584	0.101085756376734	6.3021810171884	2.93486111699855e-10	2.17028157060301e-08	FBgn0020545
CG5791	1215.3185730016	-0.790437975527609	0.125502727982272	-6.29817365913562	3.01172994258192e-10	2.21671767876672e-08	FBgn0040582
CR31781	9992.42344494335	0.494855324585683	0.0785864439432748	6.2969552985866	3.03548769579814e-10	2.22381240448914e-08	FBgn0051781
GstD8	49.667736701374	-2.39653102924683	0.380752343272115	-6.29419902882668	3.08991163543351e-10	2.25320361896821e-08	FBgn0010044
CG30002	482.796842231522	-1.00966202507393	0.160505680212742	-6.29050650254665	3.1643179410713e-10	2.29250688331302e-08	FBgn0260474
to	1305.11839892279	0.600369551259554	0.0954469675160129	6.29008513192241	3.17291918330416e-10	2.29250688331302e-08	FBgn0039298
Jon65Aii	1372.11011099373	-0.940462159840766	0.15027526824978	-6.25826305814723	3.89288781305253e-10	2.79985734901326e-08	FBgn0035666
CG4462	522.529024565397	-0.687120683657878	0.109841379157803	-6.25557225270025	3.96060922347612e-10	2.83561617631693e-08	FBgn0038752
Sardh	579.955753485762	-1.07807268174011	0.172539326680193	-6.24827221992323	4.15017899762536e-10	2.9578945426062e-08	FBgn0034276
Peb	32076.1252534959	-1.01296834073357	0.162219170810943	-6.24444284648774	4.25313407852468e-10	3.01761778697488e-08	FBgn0004181
CG42807	3689.81675471161	-1.65655404504996	0.265361631133697	-6.24262836331202	4.30278401139063e-10	3.03915475172259e-08	FBgn0261989
CG10553	1773.42304282315	0.643616329637867	0.103128253069738	6.24093117530691	4.3497361875785e-10	3.05860244154237e-08	FBgn0039324
CG32032	624.913818931357	0.732254888834104	0.117392128746404	6.23768302571594	4.44099368761306e-10	3.1001068172799e-08	FBgn0043806
Obp56e	628.823746293667	1.0412161385658	0.166930260046871	6.23743195675514	4.44812482194944e-10	3.1001068172799e-08	FBgn0034471
CG43123	675.564933582161	-0.648226648644526	0.103959318193783	-6.23538764881294	4.50660698947811e-10	3.12702936965946e-08	FBgn0262583
CG14526	3467.62099565001	-0.835640487302219	0.134203060502322	-6.22668726163486	4.76400730514025e-10	3.29113504663439e-08	FBgn0027578
CG4019	4697.1285499319	-0.591553050867154	0.0952107739436931	-6.21308940537542	5.1952869117903e-10	3.57340454793053e-08	FBgn0034885
CG12826	55.1100097961085	2.3305016660093	0.376103116384989	6.19644338076619	5.7753291389874e-10	3.95509605513872e-08	FBgn0033207
CG11407	767.175430428239	-0.745930034283034	0.120542382314647	-6.18811425458608	6.08881918060329e-10	4.15173120838452e-08	FBgn0038733
ATPCL	12510.4605380793	-0.696447526234152	0.112651584403363	-6.18231452245213	6.31685096175881e-10	4.28865170252858e-08	FBgn0020236
CG1544	723.509304189182	-0.818522419236814	0.132444659179666	-6.1801089172381	6.40573920626487e-10	4.33033468832095e-08	FBgn0039827
Obp57c	1050.36409043727	-0.784942844000154	0.127227706081139	-6.16959047819002	6.84670890048104e-10	4.60865435433662e-08	FBgn0034509
GIIIspla2	687.816213500691	1.64683805029999	0.267051343281878	6.16674692612094	6.97091887650655e-10	4.67229545633424e-08	FBgn0030013
CG3835	5907.39565438536	-0.449315122579934	0.0729656808904532	-6.15789665904046	7.3717430831253e-10	4.92001378399605e-08	FBgn0023507
CG15533	483.980108953144	-0.866545226322131	0.140752817559206	-6.15650358798414	7.43684907489858e-10	4.94252361935559e-08	FBgn0039768
CG34172	652.54106085659	-0.968308688855481	0.158113845864022	-6.12412330851928	9.11842619004373e-10	6.03463575291507e-08	FBgn0085201
Ance-5	2020.67707585734	-0.723474347206942	0.118372221108187	-6.11185918819349	9.84770591368916e-10	6.49000903123506e-08	FBgn0035076
CG14207	4099.1305973773	0.438402760782957	0.0718532644843999	6.10136176732984	1.05168571050779e-09	6.90212567758675e-08	FBgn0031037
Mal-A6	10434.8925854811	-0.627701860096178	0.103081678554158	-6.08936397719202	1.13360131629011e-09	7.40886071903962e-08	FBgn0050360
Jon65Ai	1319.34880763077	-1.01862300398096	0.167314399433072	-6.08807734081743	1.1427466949959e-09	7.43776991441337e-08	FBgn0035667
CG7686	2936.43788352954	0.44927697320225	0.0738644317555907	6.08245352362363	1.18357211488581e-09	7.67178781134417e-08	FBgn0027525
CG9259	2153.87323239746	-1.07285528073648	0.176479389012073	-6.07921008080486	1.20776038753554e-09	7.79648928855424e-08	FBgn0032913
IM4	3621.02820835339	-0.583721349710506	0.0962571907122685	-6.06418435226687	1.32624964169207e-09	8.52643188011909e-08	FBgn0040653
CG9510	2759.17413234221	-0.770357683691412	0.127324514391942	-6.0503484923573	1.44532834579747e-09	9.23791150213035e-08	FBgn0032076
Gpo-1	4864.34307225952	-0.447948263991306	0.0740412923671219	-6.04997900050456	1.44864715956206e-09	9.23791150213035e-08	FBgn0022160
CG11594	5993.91537694271	-0.64841073146112	0.107240778431248	-6.04630757950732	1.48203042097136e-09	9.41268595190316e-08	FBgn0035484
CG42397	558.186985833544	-0.829324401252024	0.137402580811435	-6.03572652241626	1.58249064672959e-09	1.00103655327863e-07	FBgn0259748
GstD2	783.304265522328	1.55255073781138	0.257268101238351	6.03475802222751	1.59201064459634e-09	1.00303038652148e-07	FBgn0010038
CG43055	348.741709292487	-1.29447550269143	0.215135249318222	-6.01703117826443	1.77644876414122e-09	1.11477468063698e-07	FBgn0262357
Baldspot	5028.63566914883	-0.468433178287865	0.0780306670859531	-6.00319330567649	1.93474043185034e-09	1.20928954532043e-07	FBgn0260960
CG42246	689.326110469624	-0.893391368846936	0.148865132687998	-6.00134734517968	1.95686867281148e-09	1.2182861053539e-07	FBgn0259098
Mal-A4	1052.23971401299	-0.701285871160316	0.117087636181541	-5.98941010366795	2.10603500126966e-09	1.30599044507867e-07	FBgn0033294
CG30197	2437.3157920545	-0.528215050156884	0.0882648248225968	-5.98443435670486	2.17143138977522e-09	1.3412633655039e-07	FBgn0050197
CG9452	227.012332149308	-0.827006610434829	0.138227944194257	-5.98291912142312	2.19173614047733e-09	1.34851702924447e-07	FBgn0036877
CG33301	782.612910194389	0.601703353378587	0.100698550622821	5.97529308671325	2.29676884766209e-09	1.40764226146014e-07	FBgn0053301
CG10237	2326.62069305643	-0.591406057152124	0.099013249378853	-5.97299917801137	2.32931074161818e-09	1.42205323609411e-07	FBgn0032783
Ag5r	5099.37869581504	0.557810678917917	0.0936443820213408	5.9566913345725	2.57395724989072e-09	1.565343654171e-07	FBgn0015010
CG11550	336.691848765455	-0.921169039692964	0.154910318838426	-5.94646661759026	2.73992380414164e-09	1.65986691688596e-07	FBgn0039864
Acp24A4	1675.97840674916	-0.920929361982606	0.155101647901581	-5.9375859279521	2.89249453888792e-09	1.74558166597791e-07	FBgn0051779
CG3630	2261.84307184586	-0.481483570522075	0.0812077723230411	-5.92903310543668	3.0472365322525e-09	1.83194742822554e-07	FBgn0023540
CG33307	751.202152203639	0.656003027409154	0.110807450961658	5.92020682468496	3.21536998528075e-09	1.92567652616567e-07	FBgn0053307
Jhe	159.58322009995	-1.34089370591138	0.226624019201224	-5.91682077935779	3.2822399961372e-09	1.95827887042261e-07	FBgn0010052
Tep4	6314.97496641733	-0.835088647223868	0.14124244552929	-5.9124482310857	3.37059800629753e-09	2.00340713951669e-07	FBgn0041180
l(2)01289	3272.25261772855	-0.572861826346222	0.0970763151997348	-5.90114926764121	3.609781260501e-09	2.13750618925381e-07	FBgn0010482
PyK	15333.4473102775	-0.472675502230503	0.0804588560197451	-5.8747479844171	4.23487097032238e-09	2.49825665369093e-07	FBgn0267385
CG12310	352.893600047945	-0.967298049292807	0.164997451419848	-5.86250297182741	4.55941448116186e-09	2.67967677211867e-07	FBgn0036467
CG5945	3693.17679175004	-0.736799575023802	0.125714051848955	-5.86091661343526	4.60319102765446e-09	2.69534802515187e-07	FBgn0032494
Ca-P60A	29735.1000795338	-0.552360010519431	0.0943725145567282	-5.85297544644106	4.82855434270542e-09	2.81683553525752e-07	FBgn0263006
CG43251	295.989024518605	-1.13787218830889	0.194544177444515	-5.84891412971441	4.94792424632789e-09	2.87582121047641e-07	FBgn0262896
Cyp304a1	83.1638445410194	-1.61577092560793	0.276375369596859	-5.84629132460253	5.02653429758684e-09	2.91076991622391e-07	FBgn0038095
CG17637	715.189946381087	-0.92719286166067	0.158846813477893	-5.83702525319911	5.31410440904678e-09	3.06602412259692e-07	FBgn0037004
CG5023	1366.31124981581	-0.447688205588379	0.0768043626260137	-5.82894239703965	5.57797519133215e-09	3.20652143206834e-07	FBgn0038774
CG7330	111.008435404748	-1.18507827796603	0.203514335455237	-5.823070278146	5.77762451166661e-09	3.30921322484584e-07	FBgn0036780
CG7322	1357.60410370256	-0.661337412142982	0.113691473266361	-5.81694821205787	5.99316993064789e-09	3.42023259339257e-07	FBgn0030968
CG13360	786.191691189195	-0.745243488637993	0.128653982319717	-5.79261889294647	6.92972360102162e-09	3.94043597255204e-07	FBgn0025620
CG16820	911.641725083931	-0.885791604182616	0.152965710692631	-5.7907854000203	7.00580433125034e-09	3.9683846069691e-07	FBgn0032495
Cpr49Ae	329.357534582257	-0.818691002057859	0.141391940739581	-5.79022395318659	7.02926357275335e-09	3.9683846069691e-07	FBgn0033728
PGRP-SB1	810.4117610263	-1.0290480713398	0.177750530109441	-5.78928271384739	7.06876338928593e-09	3.97643186230867e-07	FBgn0043578
CG3106	501.32667602239	-1.0449679188594	0.180699810259943	-5.78289438907643	7.34261637645341e-09	4.11578471692234e-07	FBgn0030148
CG14109	904.279461535421	0.637478273550237	0.110257676078414	5.78171331215858	7.39436429052829e-09	4.13009333120961e-07	FBgn0036364
CG1299	1054.94756940389	-0.570120616847067	0.0987047923029651	-5.77601759291621	7.64893794341633e-09	4.25718804052122e-07	FBgn0035501
CG10657	730.847177002433	-1.10434300294882	0.191470048315081	-5.76770629488498	8.03576903378488e-09	4.45673936799808e-07	FBgn0036289
ninaB	239.92597775083	-0.793385299836439	0.137709805023808	-5.76128402548587	8.34764301198078e-09	4.61346403795471e-07	FBgn0002937
CG9672	1255.41908172543	-0.807431430663246	0.140779915723188	-5.73541635193816	9.72730913304141e-09	5.35716245295578e-07	FBgn0030777
MtnC	1173.37942000128	-0.809248742199547	0.141159312172726	-5.73287535723701	9.87421974782573e-09	5.41701175445805e-07	FBgn0038790
CG16978	488.685926495776	-0.845791525796259	0.147547040713522	-5.73235167378552	9.90476404852974e-09	5.41701175445805e-07	FBgn0040972
CG3500	480.931108777074	0.596366720891969	0.104092771009238	5.72918479458138	1.00914414755397e-08	5.5000101965822e-07	FBgn0034849
CG34166	4709.48609591108	0.77765002680694	0.135887317581056	5.72275647683661	1.04809447342224e-08	5.69259863823229e-07	FBgn0085195
CG14275	521.928061833021	-0.629034006166118	0.109929806926046	-5.72214237208013	1.05189099939232e-08	5.69358595581733e-07	FBgn0032022
CG8745	1576.25120423283	-0.983515151608083	0.172465920816055	-5.70266373179348	1.17949523670177e-08	6.36240735386627e-07	FBgn0036381
IP3K1	712.704317999922	0.589272132123276	0.103430910864212	5.69725362756299	1.21752737998179e-08	6.54514462870073e-07	FBgn0032147
BG642312	4782.40041558254	-0.881471449398992	0.154896907960209	-5.69069751621787	1.26521464598517e-08	6.77836594860966e-07	FBgn0047334
Lk6	39321.3082818143	0.645519799175818	0.113582395848787	5.68327331319197	1.32140837453204e-08	7.03300137112206e-07	FBgn0017581
wdp	5535.12129532149	-0.570315213990206	0.10035038402171	-5.68323897860543	1.32167380220439e-08	7.03300137112206e-07	FBgn0034718
Cyp12d1-p	410.212329357221	2.48385404707603	0.437339216626048	5.67946791106062	1.35114394292393e-08	7.16561220370194e-07	FBgn0050489
CG10863	3437.14853317418	-0.501179904185777	0.0883279127071276	-5.67408295775718	1.39433554550995e-08	7.369858784338e-07	FBgn0027552
Gapdh2	11006.5801852327	-0.480001328304919	0.0846311837017557	-5.67168397403569	1.41400641151287e-08	7.44883444405996e-07	FBgn0001092
CG11892	2445.1519259688	-1.45193951897217	0.256034935979752	-5.67086485059599	1.42078448588826e-08	7.45046973552059e-07	FBgn0039313
Ser7	1743.36139612481	-0.552351843439251	0.0974078855649806	-5.67050439741635	1.42377715090578e-08	7.45046973552059e-07	FBgn0019929
Slc45-1	865.921137636507	-0.675137563810159	0.119074631352214	-5.66986902368103	1.4290672625763e-08	7.45339021617197e-07	FBgn0035968
lectin-22C	9.61870854140941	-3.07277338020507	0.542253319338753	-5.66667509560318	1.45595042298136e-08	7.56853964104932e-07	FBgn0259230
CG6426	1391.82443391551	-0.609660904934689	0.10784935552143	-5.65289335283555	1.57769204783246e-08	8.17441692283193e-07	FBgn0034162
CG10184	978.319380997656	-0.816414987719016	0.144673640512921	-5.64314953867563	1.66967204567839e-08	8.59856379282689e-07	FBgn0039094
Non1	10219.783382626	0.378352253836543	0.0670472718393966	5.64306709962544	1.67047204660341e-08	8.59856379282689e-07	FBgn0028473
CG18258	3125.85819056193	-0.812004793509274	0.144032141771648	-5.63766381254435	1.72372605747241e-08	8.84378147597651e-07	FBgn0265267
CG7433	1764.25057794048	-0.521536859092856	0.0928733737917209	-5.61556921860576	1.95916206970438e-08	1.00190784934785e-06	FBgn0036927
Mal-A3	1334.60652147491	-0.750534634195522	0.133709975809841	-5.61315361587466	1.98672077822117e-08	1.01271323552627e-06	FBgn0002571
CG7300	944.061638681422	-0.856029909347653	0.15284292327005	-5.60071667718093	2.13467392570278e-08	1.08462093560466e-06	FBgn0032286
Mlp60A	3228.69198567421	-0.47635125012214	0.0851688955574023	-5.59301898896984	2.2315487371377e-08	1.13019691828476e-06	FBgn0259209
CG7968	439.882094618272	-0.755489763256418	0.135096888628929	-5.59220697770122	2.24201324336088e-08	1.13185739090311e-06	FBgn0028532
CG5397	1208.04912845544	-0.704173183355068	0.125965784365201	-5.5901940904327	2.2681594191211e-08	1.13593621002606e-06	FBgn0031327
Grip	295.232219596174	0.761133258045993	0.136158422705587	5.59005636905605	2.26995911326163e-08	1.13593621002606e-06	FBgn0029830
obst-B	47.1341623635486	-1.63928701466274	0.293284383829799	-5.58941118260855	2.27840865438948e-08	1.13593621002606e-06	FBgn0027600
CG2121	181.131114049117	-0.958113998678663	0.171417150947156	-5.58937068656583	2.27894001884473e-08	1.13593621002606e-06	FBgn0033289
CG12090	1308.2896748256	-0.55526852962422	0.0994368212458393	-5.58413395226523	2.34867633741911e-08	1.16700318582613e-06	FBgn0035227
CG11841	988.60895568047	-0.52032417617462	0.0934327957392681	-5.56896721389594	2.56253693921951e-08	1.26926161413983e-06	FBgn0039628
AdenoK	1874.92984488864	-0.540017129035101	0.0972015419930395	-5.55564364476616	2.76590644791473e-08	1.36569882323213e-06	FBgn0036337
CG5621	966.810272372654	0.556582809960941	0.100194030506403	5.55504960872266	2.77532928741734e-08	1.36606911269095e-06	FBgn0038840
Cyp4ac3	621.44820915221	0.604034393902343	0.108783942315747	5.55260621231324	2.81441604106232e-08	1.37722629859504e-06	FBgn0031695
CR45639	8.44112657838542	-4.65795221435304	0.838886758153768	-5.55253992160314	2.81548389402325e-08	1.37722629859504e-06	FBgn0267199
Nplp4	31.8003686891504	-1.71935992805957	0.309684900046147	-5.55196565219474	2.82475106040062e-08	1.37748154651301e-06	FBgn0040717
Ahcy13	3294.26998942193	0.538562546653113	0.0970972083205053	5.5466326578143	2.91223690644611e-08	1.41576060226644e-06	FBgn0014455
CG33460	79.2012610592208	-1.23754609131429	0.223607625636236	-5.53445388006369	3.12199563710495e-08	1.51306317784739e-06	FBgn0053460
CG6733	286.627727910702	-0.876621717923941	0.158640884885521	-5.5258246860923	3.27941479285281e-08	1.58448044178603e-06	FBgn0039052
Spn42Dd	1978.81143294988	-0.5759891676643	0.104412606065974	-5.51647151973543	3.45873509478682e-08	1.6660102898467e-06	FBgn0028988
laccase2	471.666777694679	-0.630311058349504	0.114410638673796	-5.50919971827645	3.60468740433781e-08	1.73101924712576e-06	FBgn0259247
InR	1625.72305432215	0.909484417321252	0.16514496014116	5.50718845155102	3.64609888003914e-08	1.74558369177801e-06	FBgn0283499
jv	597.004482774025	-0.697419181964469	0.126708691677301	-5.50411477486204	3.71027784769859e-08	1.77092685997274e-06	FBgn0263973
Nplp1	944.526785304671	0.583678076340966	0.106080654456366	5.50221036372892	3.7505905869305e-08	1.78475988926714e-06	FBgn0035092
CG34215	272.434369293794	-0.827424256030415	0.150417643679751	-5.50084575046301	3.77973774012425e-08	1.79321232363546e-06	FBgn0085244
CG2656	329.167479002021	0.655516705418366	0.119788705691719	5.47227471599338	4.44295380717145e-08	2.10153049299572e-06	FBgn0037478
Txl	2048.82759440405	0.388759167937578	0.0711090305967668	5.46708575092366	4.57494763647752e-08	2.15748503659154e-06	FBgn0035631
Gpdh	8291.908528374	-0.480976992522155	0.0880160954011924	-5.46464814565767	4.63825881447117e-08	2.18081237572344e-06	FBgn0001128
CG42481	1474.60423874414	-0.920185066096136	0.168448241686304	-5.46271695616608	4.68901921310573e-08	2.19811731028656e-06	FBgn0259971
CR43411	194.538195918103	-1.06680715163469	0.195367864456516	-5.46050474883567	4.74782789686128e-08	2.21908122265466e-06	FBgn0263330
CG10514	1709.68382529114	-1.58141630654027	0.289867238437975	-5.45565726938353	4.87920243293727e-08	2.27373720476908e-06	FBgn0039312
CG15021	748.27191069904	-0.775352232501437	0.142276649374541	-5.44960986859013	5.04804307290299e-08	2.3454786560854e-06	FBgn0035544
GstO2	1651.01163460809	0.449294872088786	0.0824534929941127	5.44907020641159	5.06338246837996e-08	2.3456863899839e-06	FBgn0035906
CG34290	159.692224408442	0.933882287961584	0.17160157410465	5.44215455385079	5.26399728306707e-08	2.43147276262726e-06	FBgn0085319
Npc2f	199.257979741891	-0.850724330309765	0.156463151729052	-5.4372184179376	5.41187810697644e-08	2.49247052815748e-06	FBgn0039154
CG15408	916.658597782684	-0.679228208437809	0.125126563504043	-5.4283294403419	5.68839696518564e-08	2.61218485710318e-06	FBgn0031523
Hlc	1555.16238835468	0.535769459932098	0.0989237184607636	5.41598585524867	6.09519197749771e-08	2.79085374527809e-06	FBgn0001565
NaPi-T	1197.81416507875	-0.693117877622026	0.128053160106726	-5.41273543772247	6.20691633104977e-08	2.83377214870623e-06	FBgn0016684
ssp7	1337.31038544304	-0.586165943877311	0.108514332597103	-5.40173753870516	6.59984682498836e-08	3.00445628151421e-06	FBgn0052667
Gip	1976.7530380608	-0.616345601638281	0.11432150890423	-5.39133543237788	6.99359890597363e-08	3.17151959070427e-06	FBgn0011770
CG9782	51.6711806491857	-1.43816660921812	0.266772322323199	-5.39098882782807	7.00710315259404e-08	3.17151959070427e-06	FBgn0030763
CG3902	3560.34358293264	-0.537992207639354	0.099810902375526	-5.39011465516287	7.04127454724689e-08	3.17785430927466e-06	FBgn0036824
CG9485	5348.98133468674	-0.638228176930844	0.11857284390563	-5.3825830258301	7.34244912271479e-08	3.30431188948231e-06	FBgn0034618
Mal-A8	3552.64476908907	-0.769440774754366	0.143128988363212	-5.37585560796245	7.62198572395463e-08	3.42033894980084e-06	FBgn0033297
CG14259	311.824481844629	-0.861316286001032	0.160379298192673	-5.37049541747143	7.85206288269755e-08	3.5135750700389e-06	FBgn0039483
CG14132	330.298506785209	0.949020408990429	0.176806395209756	5.36756833860308	7.98052738556191e-08	3.56094297025455e-06	FBgn0040817
ref(2)P	13933.5565755765	0.638431187729926	0.11898384479561	5.36569640043671	8.06374810115475e-08	3.5879123260251e-06	FBgn0003231
Npc2h	1683.59520267873	-0.428065494733678	0.0798536155601055	-5.36062759001156	8.293332790759e-08	3.6796699940069e-06	FBgn0039801
CG34331	657.244843388527	-0.556971373321057	0.103935582875698	-5.35881319862486	8.3770414082604e-08	3.70637020285139e-06	FBgn0085360
CG32191	550.645225937953	-0.769288740653865	0.143628926238868	-5.35608502269568	8.50445019670002e-08	3.752201541967e-06	FBgn0052191
CG5493	611.788165293862	-0.582437732361421	0.108828699769865	-5.35187623846535	8.70469273803436e-08	3.82276777581817e-06	FBgn0034364
CR44388	556.405187090737	-0.853216237324746	0.159428858471148	-5.3517051147873	8.71293017280631e-08	3.82276777581817e-06	FBgn0265538
CG2650	81.6887874778152	1.30748825257697	0.244440292265617	5.34890643624419	8.84872699555744e-08	3.87156385852848e-06	FBgn0000092
CG13658	348.227940778079	0.783623784882024	0.146893340711482	5.33464472307947	9.57318087640242e-08	4.1769299718619e-06	FBgn0039315
CG4538	7736.3279374887	0.5074790623644	0.0952767215023526	5.32636990822433	1.00194981296861e-07	4.3595888132786e-06	FBgn0038745
CG30427	1215.22564097414	-0.857201570576179	0.16103870272232	-5.32295377499567	1.02095695891564e-07	4.43005318454002e-06	FBgn0043792
Peritrophin-A	75.2425374899194	-1.17349999436887	0.220488062305668	-5.32228358350765	1.02472659400319e-07	4.43419466542426e-06	FBgn0022770
CG2781	2554.01893285928	-0.575408971245871	0.108209840559848	-5.31752905529536	1.05185892008769e-07	4.53524474138059e-06	FBgn0037534
CG14400	212.200870968276	-0.859240302423017	0.161596781351218	-5.31718698378976	1.05383758196006e-07	4.53524474138059e-06	FBgn0032896
CG12014	98.2922049647355	0.991531560991182	0.186844055953282	5.30673323233307	1.11607329711239e-07	4.78999196262052e-06	FBgn0035445
Prosbeta4	1664.51346766245	0.594720450514759	0.112297679406532	5.29592822984166	1.18413342869656e-07	5.0682841400542e-06	FBgn0032596
CG11911	3002.17874854287	0.585393922473365	0.110576622907899	5.29401158290886	1.19661848648188e-07	5.10784221695828e-06	FBgn0031249
Hex-C	3981.39344282256	-0.668016903384219	0.126207988159843	-5.29298432788717	1.20336236631196e-07	5.1227461166972e-06	FBgn0001187
fusl	1348.69272752119	-0.52106289477807	0.0985420847495729	-5.28771941553965	1.23850758216025e-07	5.25814903682104e-06	FBgn0031702
CG13003	259.761540632667	-0.809549875185737	0.153119548134644	-5.28704456777699	1.24308361530225e-07	5.26338979156605e-06	FBgn0030798
LManI	895.910695845906	-0.660184454853839	0.125001872239375	-5.28139653452236	1.2820287578613e-07	5.41373591556927e-06	FBgn0032253
Cyt-c-p	6079.52701553578	-0.369014514413774	0.0699520117556224	-5.27525235018155	1.32573531273966e-07	5.58333072485626e-06	FBgn0284248
Tret1-1	5796.46132729225	-0.608995827356966	0.115469908561166	-5.27406520837739	1.33434460251968e-07	5.60460315581e-06	FBgn0050035
CG2010	767.201321902206	-0.513111501369972	0.0973340608412536	-5.27165410479306	1.35199698701556e-07	5.66025374958996e-06	FBgn0039667
CG5002	1530.20052445777	-0.649088842848491	0.12313693441439	-5.27127661522029	1.35478107015137e-07	5.66025374958996e-06	FBgn0034275
CG32354	153.970695705817	-0.828040374756857	0.157108736739514	-5.2704922204915	1.36058392961472e-07	5.66945964956653e-06	FBgn0052354
CG5009	3670.36766120289	0.428735474198276	0.0813724425180834	5.26880428964632	1.37315269171071e-07	5.70673563248954e-06	FBgn0027572
pio	1518.9766226056	-0.492718819619004	0.0935669339214933	-5.26595025580742	1.39466047933331e-07	5.78086768683658e-06	FBgn0020521
Yp1	3434.3297799161	2.7610837549506	0.524672010299459	5.26249485535678	1.42113641904348e-07	5.87514953710073e-06	FBgn0004045
yellow-f2	1061.88701522195	-0.689083116928101	0.131095387283785	-5.25634906921958	1.46943263604027e-07	6.05890928017548e-06	FBgn0038105
CG42319	1623.77765425711	0.511893833181205	0.0974840175547843	5.25105392679913	1.5123139233053e-07	6.21944036709706e-06	FBgn0259219
CG14607	108.364128696494	-0.960556921663213	0.183059063297588	-5.24725137537547	1.54385184823367e-07	6.33260689102307e-06	FBgn0037488
CG34316	70.5333104504383	-1.63649486999472	0.314240269398719	-5.20778216339384	1.91111094117945e-07	7.8186775154591e-06	FBgn0085345
Mdr50	1262.46867118192	0.700838695180376	0.134592185203645	5.20712769556398	1.91786118412434e-07	7.82596671273121e-06	FBgn0010241
Rpt3	1781.46215385019	0.580434420939335	0.111481860713642	5.20653689509426	1.92397454368885e-07	7.83062610791813e-06	FBgn0028686
CG10467	927.631167323828	-0.522800766987421	0.100447628900886	-5.20470988422513	1.94299912159454e-07	7.88767504232877e-06	FBgn0035679
Grp	310.338449949335	-0.684905554219719	0.131725593559135	-5.19948732599368	1.99838952373933e-07	8.09167953429773e-06	FBgn0036627
Gal	1038.66585495211	-0.594469159875888	0.114364578912048	-5.19801817600416	2.01424437538698e-07	8.13496491197956e-06	FBgn0001089
CG7631	115.726162052077	-1.18702955445946	0.228603741180612	-5.19252024629654	2.07466300828598e-07	8.35754911598785e-06	FBgn0028945
Unc-89	4465.2412803365	-0.508537599993167	0.0980085487383349	-5.18870656222929	2.11759777591981e-07	8.50874555319207e-06	FBgn0053519
CG1092	321.026650972437	-0.751322347301574	0.144823837537328	-5.18783620208879	2.12751603044335e-07	8.52684605483798e-06	FBgn0037228
Cyp4d2	2199.83829657578	0.568673488506013	0.10966605063657	5.18550166806481	2.1543415905644e-07	8.61244527740605e-06	FBgn0011576
Sfp87B	5914.30926121261	-0.703430596638163	0.135715472381525	-5.1831274967726	2.18195771934417e-07	8.70076355376962e-06	FBgn0259975
CG14880	187.264495654958	-0.815456582999798	0.157358353962929	-5.1821626400077	2.19327832676176e-07	8.72381993051122e-06	FBgn0038422
ple	837.603302735101	-0.735000353434498	0.141854275915506	-5.18137608958852	2.20254884828196e-07	8.73862642551365e-06	FBgn0005626
ND-MLRQ	4533.37269214006	-0.523531750730771	0.101087998088929	-5.17897040823984	2.23113854081769e-07	8.82981486342196e-06	FBgn0052230
CG31189	109.776009296948	-1.00132328208405	0.193571213947124	-5.17289353962294	2.30496355462959e-07	9.09717181339613e-06	FBgn0051189
CG13306	91.9478657363237	1.0149526526819	0.19622220110626	5.17246594401554	2.31024615920161e-07	9.09717181339613e-06	FBgn0040828
CG32444	9297.18212991759	-0.645572015240956	0.124938836729536	-5.16710441796791	2.37748454813463e-07	9.33859329617668e-06	FBgn0043783
pgc	57.4774199237945	2.03485840728125	0.394220834443458	5.16172213514277	2.44688307494663e-07	9.58727744116527e-06	FBgn0016053
Rpn13	3305.40435203827	0.408242316326926	0.0791658335101008	5.15679931892383	2.51206780958688e-07	9.81825808158881e-06	FBgn0033886
AdamTS-A	678.591844397875	-0.780133901147799	0.151442989082129	-5.15133718553802	2.58635702164753e-07	1.00835914475174e-05	FBgn0286071
Yp2	3707.87044682215	2.86411411788462	0.556511518631254	5.1465495717482	2.65321374199031e-07	1.03187085555776e-05	FBgn0005391
AGBE	3712.13815361166	-0.612228348993826	0.119121477630176	-5.13952950528829	2.75427242782594e-07	1.06853559139621e-05	FBgn0053138
shrb	2270.70016754182	0.453364413843778	0.0882790532798282	5.13558309700826	2.81270563081564e-07	1.0885239899503e-05	FBgn0086656
Trxr-1	8994.04034156908	0.44430332066592	0.0865656153864169	5.13256122171155	2.85825710904536e-07	1.10344136579837e-05	FBgn0020653
CG9372	1618.95560695805	-0.467463653022503	0.0911254111208626	-5.12989348714696	2.89906169037074e-07	1.11645771846038e-05	FBgn0036891
CG42554	473.417820561473	0.640423096365058	0.124979430430241	5.12422799624231	2.98759295290938e-07	1.14774577076282e-05	FBgn0260756
CG13877	190.260576680281	-0.870800138742215	0.170196021944637	-5.11645412620441	3.11332960038017e-07	1.19314001303134e-05	FBgn0035112
CG12118	1635.45909474181	0.408439302596966	0.0798688491513367	5.11387489536814	3.15616430015129e-07	1.20661999737094e-05	FBgn0030101
CG9416	836.559985355487	-0.571007343094754	0.111812986401375	-5.10680701296187	3.27648072638324e-07	1.24958469543008e-05	FBgn0034438
CR43086	101.041733817099	-1.20322378550573	0.235936010041084	-5.09978864733794	3.40032955518593e-07	1.29368576868922e-05	FBgn0262532
CG33012	83.870720740533	-1.12733376667967	0.221374758839108	-5.09242233663594	3.53517538962574e-07	1.34174813402397e-05	FBgn0053012
CG9928	901.168406841957	-0.668182749179371	0.131290885320966	-5.08933082099241	3.59329269768943e-07	1.36052772310832e-05	FBgn0032472
CG5276	1302.59673344892	0.431611850586962	0.0848685031699071	5.08565409387359	3.66361236681254e-07	1.38382634027972e-05	FBgn0037900
CR44964	19.2681683177628	1.88667284313546	0.372111599614903	5.07018014243031	3.97439336840879e-07	1.49762368291404e-05	FBgn0266279
Mlp84B	6726.84317751655	-0.411004279737884	0.0811025746888491	-5.06770939535159	4.02631474627854e-07	1.51356762693635e-05	FBgn0014863
CG34180	36.6566413010293	1.5566348967324	0.30725380220832	5.06628359208062	4.05657439224339e-07	1.52131198219585e-05	FBgn0085209
CG34165	49.058831645502	-1.46285947124072	0.288854707467691	-5.0643435381933	4.09810053431256e-07	1.5332347153434e-05	FBgn0085194
CG33056	1327.13621899204	-0.470205706736268	0.0928703312586211	-5.06303466741021	4.12634781404034e-07	1.54014465447747e-05	FBgn0053056
CG10559	134.770122580437	-0.909465538427499	0.179670011801848	-5.0618660805261	4.15172622962682e-07	1.54595366058752e-05	FBgn0039323
CG43175	56.2077814267523	-1.3382087463699	0.264535390943634	-5.05871347344614	4.22094540533353e-07	1.5680214877219e-05	FBgn0262794
COX7C	2594.31067577859	-0.444278359152753	0.0878783336615609	-5.05560745910099	4.29022971917762e-07	1.59000960721804e-05	FBgn0040773
LManII	8140.46544915688	-0.578530655039035	0.114708940959009	-5.04346609952378	4.57173795133844e-07	1.69036254628009e-05	FBgn0027611
CG40006	720.759101392881	-0.625027858377924	0.124003572103006	-5.04040204469863	4.64554862884028e-07	1.71363083027783e-05	FBgn0058006
GNBP3	2349.78765580171	-0.57400484468055	0.113951486289621	-5.03727387303797	4.72208904787926e-07	1.73779496712959e-05	FBgn0040321
ZnT77C	405.049787926722	-0.889497329324621	0.176680365397633	-5.03450016827133	4.79097256719614e-07	1.75903517263185e-05	FBgn0037000
Phae1	1113.36407321205	-0.58686942924678	0.116607344807267	-5.03286847167971	4.83194659545634e-07	1.76995327500076e-05	FBgn0263234
CR43808	513.047125540382	-0.675877435290143	0.134678888695017	-5.0184363847899	5.20937376568903e-07	1.90377833372083e-05	FBgn0264352
Yp3	3203.88198806537	2.69563049389889	0.537212748491252	5.01780812437809	5.2264336316491e-07	1.90559157713206e-05	FBgn0004047
CG17664	428.103840104925	-0.636443786213503	0.127049695734564	-5.00940818892775	5.45976646502382e-07	1.98606885890509e-05	FBgn0034883
CG1657	1913.15522795699	0.45861894834453	0.0915695947518744	5.00841954785589	5.48788059441785e-07	1.99169601941649e-05	FBgn0030286
Rpn10	2211.46725311601	0.377089496389832	0.0753205966834858	5.00645922886733	5.54403980754142e-07	2.00745220709391e-05	FBgn0015283
DhpD	820.469012213674	-0.690468106234545	0.138035085759688	-5.00212031190835	5.6703183186766e-07	2.04846751920814e-05	FBgn0261436
tn	3907.7644313853	0.36525264154621	0.0730311568604252	5.00132624551285	5.69372681041221e-07	2.05221718514423e-05	FBgn0265356
Prosalpha7	2757.29901305853	0.404796803981117	0.0809694740911526	4.99937548717941	5.75162996676521e-07	2.06835442024015e-05	FBgn0023175
Cyp4ac1	1208.43576296538	-0.471984096020898	0.0945176099994491	-4.99361014337592	5.92609634538099e-07	2.12624017166506e-05	FBgn0031693
CG9331	4649.54374197038	-0.476092616599645	0.0954461252776161	-4.98807694094312	6.09832826117411e-07	2.18306291913076e-05	FBgn0032889
CG31075	1426.04795215638	-0.455094425324271	0.0913246593720474	-4.98325894072337	6.25221916190782e-07	2.23307718864422e-05	FBgn0051075
Cpr47Ef	414.120606494803	-0.907748424173386	0.182421321687515	-4.97610923863574	6.48750447061266e-07	2.31185818867668e-05	FBgn0033603
CG17244	1071.67988797121	-0.437349929556134	0.0878976503390176	-4.97567259044233	6.50214702294312e-07	2.31185818867668e-05	FBgn0039031
Rpt4	1830.02886989448	0.39831158876905	0.0801339024584576	4.9705752066117	6.67545613412441e-07	2.36772838797779e-05	FBgn0028685
Droj2	11305.7331940642	0.323492180148878	0.0650867151341936	4.97017216926546	6.689347550315e-07	2.36772838797779e-05	FBgn0038145
CG10205	644.205085162122	-0.571762804646927	0.115071761800153	-4.96874989747628	6.73859168457257e-07	2.37981070905163e-05	FBgn0033970
Fhos	7026.53856909524	-0.464379132748717	0.0935505112192981	-4.96394008644307	6.90772607637583e-07	2.43408486418335e-05	FBgn0266084
Rtnl1	7544.78744723645	-0.416747149556998	0.0839671524516174	-4.96321641724282	6.9335249126762e-07	2.43772211829381e-05	FBgn0053113
CG13086	336.612869129144	-0.705999436072858	0.142512858597454	-4.95393498538295	7.27275150502067e-07	2.55129418609311e-05	FBgn0032770
CR44672	73.2995780470055	-1.24139845233375	0.250724470495562	-4.9512456836786	7.37399388544272e-07	2.57507324218831e-05	FBgn0265883
CG16772	1775.70731115265	-0.756818642115326	0.152860491044283	-4.9510415473942	7.38173406852115e-07	2.57507324218831e-05	FBgn0032835
CG6293	942.758775352474	-0.637178892972366	0.128701304379793	-4.95083477236621	7.38958228346846e-07	2.57507324218831e-05	FBgn0037807
CG18281	392.031157586641	-0.751748273380348	0.151967695916122	-4.94676364505302	7.54575048771381e-07	2.6236890934212e-05	FBgn0037003
Pu	792.754350146715	-0.670207201854011	0.135590435339478	-4.94287963731375	7.69770117619588e-07	2.67062756004981e-05	FBgn0003162
Prosalpha4	1751.00826578797	0.604958163676982	0.122509152950019	4.93806502705795	7.89015352276596e-07	2.73138039861729e-05	FBgn0004066
Jon99Fii	1995.26424951273	-1.26695732174374	0.256638578110779	-4.93673761392511	7.94402343730229e-07	2.74399809563483e-05	FBgn0039777
Prosbeta7	2972.73570518221	0.424383501320257	0.0859875016727878	4.93540913579724	7.99829117264514e-07	2.75669768622174e-05	FBgn0250746
Gs2	11517.5309066788	-0.374174894076409	0.0759015151151588	-4.92974209419542	8.23382431529533e-07	2.83168049760299e-05	FBgn0001145
CG13215	44.268020944447	1.67534989810315	0.341501963849278	4.90582800526022	9.30340242325489e-07	3.19254665726988e-05	FBgn0033592
bigmax	463.496049048679	0.622830042842244	0.127088708727316	4.90075042133446	9.5471277886745e-07	3.26499857341284e-05	FBgn0039509
CG5597	2100.10199611884	0.484420589110205	0.0988498840465417	4.90056810670738	9.5559922693373e-07	3.26499857341284e-05	FBgn0034920
CG14629	6059.79331567207	-0.457528048207495	0.0934424826999511	-4.89636014570206	9.76280714536195e-07	3.3284410248181e-05	FBgn0040398
CR43713	85.8158271261756	-0.947605442543494	0.193550715130265	-4.89590256437817	9.78555458789344e-07	3.32899071952288e-05	FBgn0263866
spz	614.366490224429	-0.565278313081791	0.115508067764573	-4.89384269013949	9.88858912777772e-07	3.35679239981954e-05	FBgn0003495
ACC	26714.8679316537	-0.566933828500376	0.11587240079829	-4.89274257368062	9.9440437523164e-07	3.36835770199431e-05	FBgn0033246
GstE7	936.897427866705	0.597209866181339	0.12217340462743	4.88821497610334	1.01754382441894e-06	3.4393417979448e-05	FBgn0063493
CG10512	1146.93646052668	-0.562341305323478	0.11507576133192	-4.88670506121167	1.02537522954906e-06	3.4583908438174e-05	FBgn0037057
Strn-Mlck	5934.60692424267	-0.409614423662145	0.0838430061739726	-4.88549304651844	1.03170347257122e-06	3.47229944369e-05	FBgn0265045
CG8630	2516.86403345022	-0.632135226478444	0.129541338508769	-4.87979539006889	1.06195957082945e-06	3.5665085714573e-05	FBgn0038130
CG33120	1463.01720363693	-0.602801350862984	0.123547000781816	-4.87912573391831	1.06557120748597e-06	3.57102384874713e-05	FBgn0053120
Smg5	3584.48781748619	0.655911528712005	0.134482004827486	4.87731819252255	1.07537888132976e-06	3.59624050102442e-05	FBgn0019890
Akt1	2469.28176375151	0.622155452539013	0.127704487554001	4.87183703921077	1.10565350225871e-06	3.68965006654172e-05	FBgn0010379
CG15126	148.643189275184	-1.03458502397138	0.212651443196616	-4.86516812874299	1.14359551705247e-06	3.80144466432308e-05	FBgn0040729
CG16985	560.725648188775	-0.69185157567385	0.142207019567352	-4.86510143999029	1.14398118906047e-06	3.80144466432308e-05	FBgn0035355
Mst57Db	2490.79275754259	-0.671839449614589	0.138421715343792	-4.8535697447902	1.21258668490496e-06	4.02093744714484e-05	FBgn0011669
CG11590	514.339055592679	-0.673722644500796	0.139004312791344	-4.84677511777715	1.25484530593276e-06	4.14397264507971e-05	FBgn0030545
alpha-Est2	87.4660015954964	1.0116069466159	0.208718260140348	4.84675823732752	1.25495203587266e-06	4.14397264507971e-05	FBgn0015570
CG3523	33753.8394821955	-0.627043120323523	0.129588855268986	-4.83871177827735	1.30683397423883e-06	4.30626400172298e-05	FBgn0283427
CG5778	1979.12039354663	-0.52054040233537	0.107626054625517	-4.8365649390994	1.32102128098013e-06	4.34392613710189e-05	FBgn0038930
CG14655	278.619524672977	0.763910688570552	0.158031424278056	4.83391636859801	1.33872845230803e-06	4.39298163589663e-05	FBgn0037275
Atx2	2553.69043852771	0.432926918107102	0.089592002832953	4.83220493367368	1.35029152302449e-06	4.42171346760058e-05	FBgn0041188
CG17192	503.942192505564	-0.914436193585842	0.189525229797707	-4.82487843207936	1.40088688195509e-06	4.57535470675438e-05	FBgn0039472
CR45115	77.6313335276975	-1.38381120744047	0.286825502316708	-4.82457520779478	1.40301969612238e-06	4.57535470675438e-05	FBgn0266590
CR45882	313.616207437058	-0.693575060681499	0.143779541665147	-4.82387864538328	1.40793099799356e-06	4.58188453499931e-05	FBgn0267542
Cyp9h1	1041.08855456853	-0.847341007483908	0.175705548323878	-4.82250569527834	1.4176598060217e-06	4.6040329081748e-05	FBgn0033775
CG7296	297.557084248649	-0.916811008301671	0.190661465792348	-4.80858050939449	1.52005808737793e-06	4.92642694121188e-05	FBgn0032283
CG10962	136.401969981085	-0.980599072697339	0.203954426823251	-4.80793228159316	1.52499402036944e-06	4.93227532132219e-05	FBgn0030073
CG3566	853.890780066949	0.577336917511399	0.120105645466873	4.80690907798033	1.53281658044087e-06	4.94741679477955e-05	FBgn0029854
CG1213	4806.02956855047	-0.498698512509441	0.103784571035853	-4.80513150974208	1.5464981939813e-06	4.98136872257657e-05	FBgn0037387
Pgm	13802.3602616064	-0.498714648842101	0.10385055519498	-4.80223382441974	1.56905316755252e-06	5.04159244448043e-05	FBgn0003076
CG17224	1691.31251267332	-0.62406897268643	0.129962666550773	-4.80190957333599	1.57159665433299e-06	5.04159244448043e-05	FBgn0031489
CG30371	982.421240507927	-0.493216761957332	0.102958039697427	-4.7904637987164	1.66396243567524e-06	5.32704722039038e-05	FBgn0050371
Tpc1	653.791026996832	0.464900524337131	0.0971128734791946	4.78721829229706	1.69108866010941e-06	5.4029082120453e-05	FBgn0037852
CG8550	291.350475058789	-0.567023521851699	0.118495187291123	-4.78520296743038	1.70814628348563e-06	5.44635872695996e-05	FBgn0033742
TyrR	258.947326613411	-0.742901217057152	0.155527171083087	-4.77666514399772	1.78226191607429e-06	5.67119342223963e-05	FBgn0038542
CG3224	500.520317970548	0.535380290992785	0.11210170567873	4.77584429024764	1.78954828210292e-06	5.68289818375061e-05	FBgn0029885
CG11378	562.087095939232	-0.569367748994723	0.119382216343718	-4.76928445820969	1.84881440721534e-06	5.85929089095548e-05	FBgn0040364
CG42852	753.83079728886	-0.773387368887373	0.16225804293491	-4.76640390145479	1.87543117141825e-06	5.93171011666845e-05	FBgn0262099
BG642163	5582.30914134629	-0.587472419034857	0.123596204848762	-4.75315904524508	2.00262688063293e-06	6.32131783503992e-05	FBgn0083938
Cyp28d1	3987.40881143302	-0.497722884240838	0.104791042926699	-4.74967010862746	2.03748746848686e-06	6.4184930232273e-05	FBgn0031689
CG34227	666.6642703139	-0.850229145995531	0.179172476921927	-4.74531111363723	2.08186104772025e-06	6.54518829593645e-05	FBgn0085256
CG9519	522.808082599033	-0.714033444827641	0.150498656940481	-4.74445061067905	2.09072980289545e-06	6.5599771166148e-05	FBgn0030589
CG18480	552.231452421826	-0.515309621302076	0.108723736507432	-4.73962391153519	2.14115264036591e-06	6.70483006727702e-05	FBgn0028518
Ptr	869.751274748891	-0.620930943561419	0.131113385973002	-4.73583180659584	2.18158460515204e-06	6.81788474518845e-05	FBgn0262867
CG6912	408.493769901876	-0.625931306099881	0.132180654236616	-4.73542296877579	2.18598722263913e-06	6.81811579084929e-05	FBgn0038290
CG34115	109.845254067204	-1.01122889871145	0.21376828628294	-4.73049073973961	2.23977744060581e-06	6.97208191047078e-05	FBgn0083951
CG10051	47.7105244024662	-1.38177105580218	0.292211303559384	-4.72867079052393	2.25994476407779e-06	7.02098421676317e-05	FBgn0034437
Cyp6a18	1149.22654335527	-0.482742818618916	0.102357200841097	-4.71625654719048	2.40223500252653e-06	7.43875224735128e-05	FBgn0039519
CG2493	1410.71103642419	-0.487383910749493	0.103344285796859	-4.71611862224808	2.40386317941832e-06	7.43875224735128e-05	FBgn0032864
path	9318.57379025536	0.590753107818026	0.12539761685164	4.71103935345882	2.46456634744102e-06	7.6109814565248e-05	FBgn0036007
CG9747	1838.69937035537	-0.519513950916647	0.110284796736077	-4.71065791742718	2.46918387675968e-06	7.6109814565248e-05	FBgn0039754
CG15253	12.2628680464561	-2.34471747093822	0.498564742399181	-4.70293478767678	2.56448346746305e-06	7.88929279218955e-05	FBgn0028948
Ect4	16370.7430271572	-0.278848589507469	0.0594094124967399	-4.69367694088493	2.68337682774194e-06	8.2389607044373e-05	FBgn0262579
Gdh	4364.21803291827	-0.381329331254592	0.0814129430371546	-4.68389075531349	2.81480069256529e-06	8.62566648027157e-05	FBgn0001098
Jon99Fi	2801.32438118013	-1.15534185136104	0.246694604449629	-4.68328788113785	2.82309582014214e-06	8.63428781806968e-05	FBgn0039778
CG31681	11.8471923898349	3.29397920464943	0.706191767180563	4.66442595019266	3.09479747410605e-06	9.44692926640396e-05	FBgn0051681
CG34040	258.142977553128	-0.947054698503543	0.203137841288621	-4.66212839762314	3.12955830570768e-06	9.53455954994229e-05	FBgn0054040
Fad2	133.304859417445	2.08659288065822	0.447728538123748	4.66039732334753	3.15599566806362e-06	9.59654204009075e-05	FBgn0029172
CG17119	313.524032482788	0.703989332883216	0.151100002933752	4.65909542828978	3.17601950607518e-06	9.63882143356265e-05	FBgn0039045
Rpn5	2541.53005373044	0.376224209658923	0.0807826141428475	4.65724232436508	3.20473151765149e-06	9.7072550258709e-05	FBgn0028690
PK1-R	115.617754294748	-0.971826895219948	0.208829859008678	-4.65367787840897	3.26066059439902e-06	9.85770921734722e-05	FBgn0038201
Prosbeta1	2109.59776985504	0.364850834358289	0.0784230095169365	4.65234421129292	3.28182661771316e-06	9.90269177310345e-05	FBgn0010590
LManV	5293.56740023632	-0.723383155387803	0.155582867303979	-4.64950394553694	3.32734318483643e-06	0.000100208379549443	FBgn0032068
CG34054	137.908249942595	-0.831099456667138	0.178852804773593	-4.64683490828794	3.37066704981181e-06	0.000101319421186232	FBgn0054054
CG13563	11.3182550152684	-2.42104169470628	0.521133832993212	-4.64571966245341	3.38892953244273e-06	0.000101674341077153	FBgn0034966
CG14762	2412.39298147214	-0.552516576736029	0.119108981012779	-4.63874824583339	3.50525723459755e-06	0.000104964461410924	FBgn0033250
CG6602	885.615530948312	-0.576894758562579	0.124392833547209	-4.63768484173678	3.52333475125971e-06	0.000105305589501123	FBgn0035673
CG3906	5062.45666926103	0.343016717425324	0.0740568323602316	4.63180379842337	3.62493596125246e-06	0.000108137057435014	FBgn0034871
maf-S	1197.95296812881	0.399106825714403	0.0863751678602847	4.62061997216577	3.82595024618821e-06	0.000113917849390757	FBgn0034534
CG12171	1645.7105640084	-0.376973941843204	0.0816109153998346	-4.61916080705998	3.85295173028038e-06	0.000114505363591785	FBgn0037354
CR43928	55.6517576276526	1.34520560048089	0.291409289537889	4.61620699399835	3.90817150848661e-06	0.00011592770137509	FBgn0264549
CG12795	554.482812527983	0.500669317801845	0.108682009698491	4.60673591876721	4.09038934820055e-06	0.000121104741773509	FBgn0031535
Acp26Aa	4853.62386783427	-0.725876053883917	0.157765058368214	-4.60099379033452	4.20479964703887e-06	0.0001242023082944	FBgn0002855
Cht8	764.495793931168	0.486749044682257	0.105798963675223	4.60069766067327	4.21078233948382e-06	0.0001242023082944	FBgn0034580
Piezo	1049.45337482116	-0.614642291780448	0.13362033588145	-4.59991578172477	4.22661782604755e-06	0.000124436368930981	FBgn0264953
CG8646	149.220687150909	-0.892766235510239	0.194151003071796	-4.59830864319614	4.25934677871917e-06	0.000125165990879861	FBgn0033763
Inx2	1544.14499197795	-0.458120851250622	0.0997478433281544	-4.59278953774948	4.37360086656465e-06	0.000128284147577765	FBgn0027108
Ilp3	37.0435017210966	1.24825686051081	0.272556710634164	4.57980600663422	4.65407401868976e-06	0.000136257100127105	FBgn0044050
Sfp33A4	112.105843277276	-1.23452491950351	0.269821244761274	-4.57534365240869	4.75438915371733e-06	0.000138935776549539	FBgn0265349
CG10943	250.73348158461	-0.974779467169489	0.213095795655812	-4.57437212296734	4.77650233651255e-06	0.000139323496856313	FBgn0036320
aqrs	1838.48347389702	-0.442527695737224	0.0967932956816145	-4.57188375104869	4.83359087831474e-06	0.000140728077494151	FBgn0039598
St1	410.692281724056	-0.570891463447176	0.124890019070352	-4.57115362537967	4.85046513991281e-06	0.00014095881258075	FBgn0034887
PGRP-LB	803.099585376239	0.544945631001408	0.119401068724682	4.5639929091251	5.01897746231587e-06	0.000145587318616827	FBgn0037906
CG3092	902.608391224865	0.469211415830476	0.102952448430026	4.55755470594159	5.17526133236672e-06	0.000149705501629764	FBgn0034835
CG7824	223.63668287759	0.641990515633806	0.140868820564238	4.5573641708816	5.17995672580923e-06	0.000149705501629764	FBgn0039711
LManVI	5761.63724793658	-0.753902773549263	0.165471528972435	-4.55608755313339	5.21152205854707e-06	0.000150341911985668	FBgn0032069
CG3270	1224.84587233736	-0.586228951006903	0.128809180836374	-4.55114260645432	5.33553678837355e-06	0.000153401673886659	FBgn0033093
MtnB	141.79476315699	-1.04594204719388	0.22982270330934	-4.55108234361878	5.33706541107797e-06	0.000153401673886659	FBgn0002869
CG45078	775.758834803473	-0.4098971632385	0.0901475695294787	-4.54695745407159	5.44269952735574e-06	0.00015615293306991	FBgn0266448
CG17839	3609.34987443526	-0.48786483114083	0.107445193181584	-4.54059243317037	5.60963786609901e-06	0.000160649829143501	FBgn0036454
pk	105.099530797651	-0.887721007582441	0.195593083393126	-4.53861144874022	5.66258656123386e-06	0.000161871871009065	FBgn0003090
CG10513	2482.45588794881	0.506532636713715	0.111703301773487	4.5346254647053	5.77057917928902e-06	0.00016466013161772	FBgn0039311
CR44299	39.4631791169102	1.36365703364314	0.30082939493793	4.53299131198433	5.81542079304108e-06	0.000165639589351157	FBgn0265345
CG31706	685.463588230158	0.616239898011084	0.135992975481473	4.53140977193367	5.85913614979515e-06	0.000166583490063941	FBgn0051706
Cyp6a19	76.7560649338488	2.17328855299987	0.479829992630003	4.52928867803328	5.91825931190468e-06	0.000167961265624884	FBgn0033979
CG1572	1748.25071931783	-0.370075570734772	0.0817518567464207	-4.52681548117836	5.98791803576284e-06	0.000169632548527519	FBgn0030309
CG4723	780.340736075857	-0.562699262367686	0.124358009297282	-4.5248333062532	6.04431266131888e-06	0.000170922744575285	FBgn0039023
CR45385	8.0377679876792	-2.96544887502258	0.65555941993471	-4.52353941511194	6.08139880881504e-06	0.000171454438510251	FBgn0266934
CG17919	946.139350338336	-0.378337128078781	0.0836396536548893	-4.52341815808876	6.08488547566698e-06	0.000171454438510251	FBgn0037433
CG43427	4510.625818366	0.506875279754774	0.112141628724549	4.51995646505009	6.18523492921133e-06	0.000173970777446442	FBgn0263346
CG8478	597.373526322401	-0.509741744821646	0.112813829365455	-4.51843313615712	6.22989403670532e-06	0.000174914547187425	FBgn0037746
CG17896	4395.77770864806	-0.405325184639547	0.0898913000495715	-4.50905910155962	6.51157686518769e-06	0.000182497948760803	FBgn0023537
CG16713	1137.31338930795	-0.52313584896776	0.116104227956301	-4.50574331508975	6.6141001630741e-06	0.000185042081116483	FBgn0031560
Sar1	6875.5125788953	0.325846188070838	0.0723500357165613	4.50374605684197	6.67659821787271e-06	0.000186256404015409	FBgn0038947
CG9312	539.921015804755	-0.531732056194263	0.118068194585349	-4.50360114391251	6.68115473739484e-06	0.000186256404015409	FBgn0038179
CR43683	68.6822200242138	0.995086947893872	0.221056305525871	4.50150899575861	6.74727088481698e-06	0.000187767250365287	FBgn0263766
CG32082	695.867670659937	-0.462892958937989	0.102847911366408	-4.5007521571233	6.77134232830125e-06	0.000188104784855508	FBgn0052082
Zip99C	2514.67519194332	0.361099969254501	0.0803243509376261	4.4955230268204	6.93991470521126e-06	0.000192448233312997	FBgn0039714
CG3690	1140.32214108006	-0.667564902129058	0.148590215698388	-4.49265719813005	7.03399610470624e-06	0.000194714363172633	FBgn0040350
bw	80.4004758455206	-0.958691028841512	0.213479289243386	-4.49079174021661	7.0958907818754e-06	0.000196043072793873	FBgn0000241
CR43715	120.309915566336	-1.00390708186279	0.223564323696325	-4.4904619183624	7.10688810648857e-06	0.000196043072793873	FBgn0263868
CG3301	1122.28153029486	-0.454289634675452	0.101261231428013	-4.48631355029895	7.24660745062242e-06	0.00019954775166915	FBgn0038878
CG13177	264.284821620896	0.752341135238507	0.167731547897499	4.48538837606306	7.27812414101733e-06	0.000200065852260321	FBgn0040759
Cpr60D	42.5245566710792	-1.48703924547511	0.33189485618646	-4.48045282340769	7.4484842849184e-06	0.000204392118417683	FBgn0050163
CG42672	2240.59412800697	-0.473144449784923	0.105732751669248	-4.47490907325489	7.6443837229405e-06	0.000209402935687019	FBgn0261554
CR45638	5.86170266592878	-4.19380772754227	0.937825074983686	-4.47184431234708	7.75478775846543e-06	0.000212058440943731	FBgn0267198
CG10725	10.0981134666213	2.3071916257318	0.516204843946594	4.46952726768774	7.83926652811143e-06	0.000213997031341912	FBgn0036362
CG9626	723.880623501446	0.429667060630394	0.0961413728138545	4.46911717666337	7.85430967666903e-06	0.000214032371746383	FBgn0037565
CG3198	1070.38917396311	0.382755419362953	0.0856515290682425	4.46875173773015	7.86773812717643e-06	0.000214032371746383	FBgn0029887
CG6321	544.780845039234	-0.434772009122682	0.0973071060334683	-4.46803966169895	7.8939672133301e-06	0.000214375650995108	FBgn0036117
Ald	37112.4393025405	-0.304110147486843	0.0681078125783847	-4.4651286830985	8.00206412176484e-06	0.000216937197903473	FBgn0000064
CG10516	942.918477636595	-1.20988027683247	0.271040667521702	-4.46383300297766	8.05063196634464e-06	0.00021787887302731	FBgn0036549
Rpn11	1727.73353282014	0.434934768339621	0.09769048349795	4.45217131460659	8.50063012756482e-06	0.000229662821851241	FBgn0028694
CG6910	15028.3979234643	0.451013616186452	0.101519341616318	4.44263732413683	8.88628817748285e-06	0.00023967110459509	FBgn0036262
Alr	701.248415814952	0.491226992224777	0.110654375596143	4.43929116746014	9.02556432708949e-06	0.000243011390967498	FBgn0031068
Orct	1281.99330660169	-0.544837957685725	0.12291060041731	-4.43279876459697	9.30176764203737e-06	0.000250020720357902	FBgn0019952
CG31321	152.797037075031	-0.786674333515256	0.178184236129788	-4.41494910325429	1.01033758475693e-05	0.00027110438326246	FBgn0051321
CG32834	10.755386565164	3.56116191469736	0.808262853051915	4.40594529521033	1.05323543847864e-05	0.000281472330054776	FBgn0052834
Pkd2	497.021029808966	-0.55411315300248	0.125770839342532	-4.40573630500609	1.05425151602367e-05	0.000281472330054776	FBgn0041195
St3	961.255755422521	-0.363165236865007	0.0824304193756035	-4.40571866085266	1.05433734196126e-05	0.000281472330054776	FBgn0265052
CG9572	1804.04181681967	-0.37220873953868	0.0846759022099817	-4.39568672815161	1.10423092004528e-05	0.000294293421685842	FBgn0031089
Jon65Aiii	23494.5379663845	0.464888282061599	0.105842917264123	4.39224743684553	1.12184916849413e-05	0.000298483889407958	FBgn0035665
hoe1	2353.06886493044	-0.433823225980869	0.0988089994123908	-4.39052341953446	1.13078134951796e-05	0.000300353069751389	FBgn0041150
CG2145	2743.02743177129	-0.395742355563901	0.0901610134706626	-4.38928468447918	1.13724114223308e-05	0.000301560357429515	FBgn0030251
CR45655	25.9831173344979	-1.92221267868257	0.438293365621901	-4.38567596375801	1.1562614180134e-05	0.000306088631850909	FBgn0267215
CG31664	182.093234835582	-0.69299757751844	0.158084099602533	-4.38372726454354	1.16665818565358e-05	0.000308322702721971	FBgn0051664
dp	1446.53044523158	-0.684272100290967	0.156149911585648	-4.38214849654682	1.17514665389702e-05	0.000309624485325853	FBgn0053196
CG15617	1006.35932948394	-0.510737514380446	0.116551385930648	-4.38208014690063	1.17551547346111e-05	0.000309624485325853	FBgn0034151
Acp95EF	2134.8879743541	-0.647399771963218	0.147765228360569	-4.38127277402143	1.17988048417214e-05	0.000310255384076718	FBgn0002863
CG11241	355.72846212154	-0.765990342118397	0.175035884424381	-4.37619031455986	1.20771575619297e-05	0.00031704551459659	FBgn0037186
l(1)G0148	2207.88847032727	0.583064508904852	0.133247954848995	4.3757858014828	1.20995788837489e-05	0.000317105602326004	FBgn0028360
Mst85C	219.842817695826	0.565985411864705	0.129413250721064	4.37347341722081	1.22285141255837e-05	0.000319952368757589	FBgn0028708
Tsp	982.672652561227	-0.386817633755672	0.0885245874611775	-4.36960673694538	1.24470489745434e-05	0.000325130130013322	FBgn0031850
CG43147	5080.00187256462	-0.619614994322346	0.141866558719849	-4.36759021938307	1.25624909448712e-05	0.000327602309391833	FBgn0262623
CR45046	14.7234806687311	-2.32253851719928	0.531905116704885	-4.36645267033196	1.26280635512142e-05	0.000328767981810206	FBgn0266406
mtrm	86.0229029854225	1.39192602583889	0.319136838912718	4.36153353709058	1.29153994292849e-05	0.000335693822459846	FBgn0010431
Fmo-1	251.058249549912	0.567787482238493	0.130193792481711	4.36109488336975	1.2941322765148e-05	0.000335813467666963	FBgn0034943
GILT1	1653.91594937528	-0.306136696712697	0.0703002619759925	-4.35470207518205	1.33248013972828e-05	0.000345195636198358	FBgn0038149
CR45250	162.348844011358	-0.948055287898289	0.218050036774638	-4.3478795139032	1.37460078723628e-05	0.000355522775037088	FBgn0266785
Rpn8	2414.8136251497	0.339675499137624	0.0782114636612823	4.34303979540249	1.40524666986222e-05	0.000362853119622949	FBgn0002787
Usp14	1568.76123285376	0.379781995458226	0.0874547793767223	4.34260995413719	1.40799977940155e-05	0.000362968977501699	FBgn0032216
CG34424	621.910738423423	-0.541940075772679	0.124856907040292	-4.34048935392731	1.42165756761507e-05	0.000365890986070342	FBgn0085453
Mal-A2	1615.97528860182	-0.463391366193104	0.106777839078038	-4.33977096927799	1.42631292860208e-05	0.000366490292633139	FBgn0002569
Rpt2	2729.51292744021	0.331424771588255	0.0764459510561848	4.33541302069315	1.4548669417128e-05	0.000373218390861861	FBgn0015282
CG8213	23.3654429436313	-1.61916298918733	0.373549095528285	-4.33453864182822	1.46066130406697e-05	0.000374095547973314	FBgn0286782
CG17107	175.693216176639	-0.940143566035828	0.217075043990132	-4.33096107574009	1.4845992674905e-05	0.000379609140620825	FBgn0032281
CG14034	1437.06951940674	-0.652948661617286	0.15094251489212	-4.32581014092651	1.51972278590741e-05	0.000387960350094451	FBgn0250847
CR43879	160.459568375194	-0.804686823753926	0.186149871060363	-4.32279012158428	1.54068283626536e-05	0.000392674682103814	FBgn0264471
UQCR-6.4	1942.89879978342	-0.411422126077503	0.0952457524006802	-4.31958502828274	1.56322870510121e-05	0.000397777307496755	FBgn0034245
galectin	1387.62122666818	0.4241820054804	0.098211374628645	4.3190720737217	1.56686609632323e-05	0.000398059804567536	FBgn0031213
sals	1668.72845720389	0.354598845718127	0.0821806222996259	4.31487175194756	1.59695585781307e-05	0.000404738920648659	FBgn0051374
CG43789	229.332603089927	-0.695152099577807	0.161113005664022	-4.31468643212732	1.59829603608321e-05	0.000404738920648659	FBgn0264330
IP3K2	973.473063543067	0.803534261053584	0.186562613194976	4.30704870227034	1.65447192712178e-05	0.000418291931365893	FBgn0283680
CG14661	1818.19708305198	-0.471107938701847	0.109459804435238	-4.30393550520711	1.67790527801579e-05	0.000423536635160683	FBgn0037288
CG14160	220.123751662858	-0.799186390546179	0.185870456386046	-4.29969563794634	1.71032836015099e-05	0.000431030112011811	FBgn0036066
CR45133	124.733340559912	-0.691301430902686	0.160802083196561	-4.29908255639732	1.71506583263599e-05	0.000431533577154146	FBgn0266626
Acp53C14c	741.724470731603	-0.821331486314644	0.191087077520525	-4.29820528406179	1.72186654313824e-05	0.000432553746745939	FBgn0053530
CG31883	5000.37495664427	-0.602724625810195	0.140278023845547	-4.29664326091323	1.73403917413126e-05	0.000434918010059579	FBgn0032122
CG31445	1942.51960835311	-0.383104674866363	0.0892665695631675	-4.29169258705822	1.77316319184002e-05	0.000444023742999557	FBgn0051445
Capa	242.27567133258	0.596040902277081	0.138901422068562	4.29110727162226	1.7778440118663e-05	0.000444489222712794	FBgn0039722
Jon25Bi	1391.75130316347	-1.64522921483528	0.384502454048429	-4.27885231293753	1.87859454418386e-05	0.000468934115141681	FBgn0020906
CG14419	90.5023812951254	-0.893597555228373	0.20894011495171	-4.27681182924065	1.89588924918549e-05	0.000472502398163301	FBgn0029639
Dup99B	2528.60693561044	-0.581706404108296	0.136327347723463	-4.26698247873402	1.98134714111205e-05	0.000493020518477976	FBgn0250832
CG43351	371.147376933696	-0.596294472940451	0.139797212659736	-4.26542462181861	1.99522369423377e-05	0.000495690353436532	FBgn0263083
Ork1	475.228576789525	-0.736051859188135	0.172666620784405	-4.2628497380926	2.01836248105265e-05	0.000500649251008824	FBgn0017561
Sfp96F	382.23120152667	-0.854458675308149	0.20066634545337	-4.25810652691985	2.0616570674062e-05	0.000510584284099293	FBgn0261061
CG1208	1185.72985780734	-0.432703813492855	0.101705716864635	-4.25446894070628	2.0954574203979e-05	0.000517344866892327	FBgn0037386
ImpL3	1368.13773200812	-0.598669100223222	0.14071558938493	-4.25446180369931	2.09552425291921e-05	0.000517344866892327	FBgn0001258
CG5568	16.9744358254531	2.65262842702785	0.623766563727325	4.25259797700126	2.11304717857573e-05	0.00052074347766139	FBgn0035641
Acp53C14b	7245.41923206626	-0.587278074401084	0.138119102638801	-4.25196850530438	2.11899665741141e-05	0.00052074347766139	FBgn0034153
gnu	45.6657618869108	1.82153961533534	0.428408039636551	4.25188009282151	2.1198335679355e-05	0.00052074347766139	FBgn0001120
CG32687	3624.70355421665	-0.392208013546612	0.0922495729874247	-4.25159706267775	2.1225148413346e-05	0.00052074347766139	FBgn0052687
Sfp24Bc	176.166328918674	-0.895435267047871	0.210713642665022	-4.2495362698056	2.14213523343155e-05	0.000524739845439818	FBgn0261054
Rpn3	2639.09347784485	0.379481353755563	0.0893217824329653	4.24847493432364	2.15230723104902e-05	0.000526412906774117	FBgn0261396
Rab18	1044.41539326919	0.384097162952334	0.0905474387683942	4.24194398181481	2.21592008088661e-05	0.000541131119287519	FBgn0015794
CG15117	2567.35292727571	-0.551607550034287	0.130159637756991	-4.23793089424651	2.25589177983923e-05	0.000550039495731388	FBgn0034417
Trc8	4086.92420123732	0.290374583911096	0.0685284573652872	4.23728470003739	2.26239189113443e-05	0.000550603596120847	FBgn0039668
CG14687	1278.18512937821	0.402972399043454	0.0951078095644378	4.23700641292165	2.26519668774242e-05	0.000550603596120847	FBgn0037835
Reck	138.808898491284	-0.726610937888417	0.171521215170671	-4.2362744291743	2.27259000481402e-05	0.000551549540305479	FBgn0036463
CG17029	909.320930895032	-0.423690031461849	0.100103802447919	-4.23250686888026	2.31100852716592e-05	0.000560010697098313	FBgn0036551
Gld	4322.69724462455	-0.654137353433656	0.154598226399927	-4.2312086539821	2.32438925444329e-05	0.000562387943882277	FBgn0001112
tau	1198.91721725999	-0.422738456275448	0.0999212373756557	-4.23071678632397	2.32947817596752e-05	0.000562754766099147	FBgn0266579
CG5278	412.715382304588	-0.680602458590747	0.160903768994887	-4.22987269249345	2.33823598887602e-05	0.000564005437378044	FBgn0038986
CG31832	141.286155348288	-1.06269337153029	0.251413848195676	-4.22686888235046	2.36965654180335e-05	0.000570710400457867	FBgn0051832
CG9498	5746.40268999733	0.637628096642943	0.150877609603893	4.22612804058164	2.37746745326705e-05	0.000571717402387929	FBgn0031801
CG4476	64.0744775582556	1.36264690316377	0.32290898577483	4.21991013936653	2.44399715814166e-05	0.000586820110333679	FBgn0035969
CG14830	678.274834621172	-0.405200360699284	0.0962146428209069	-4.21142093156777	2.53769378660044e-05	0.000607932452744541	FBgn0035755
nsr	312.378203628386	-0.595199397738615	0.141335655715406	-4.21124729443441	2.5396454441363e-05	0.000607932452744541	FBgn0034740
CG9514	226.212459838021	-0.842359042234379	0.200186461552956	-4.20787217926596	2.57786605445212e-05	0.000616145193075497	FBgn0030592
Send1	9.32195326139428	3.20229099288791	0.761460419830304	4.20545954785353	2.60552190620088e-05	0.000621811750675305	FBgn0031406
CG31272	1694.99082275012	0.580070003770181	0.137964043857864	4.20450131461638	2.61658417896422e-05	0.000623507071147737	FBgn0051272
CG33258	1814.31859296417	-0.497818452579654	0.118574342889438	-4.19836568728731	2.68848235007282e-05	0.000639671986344365	FBgn0053258
CG13795	580.083010721514	-0.594306587726923	0.141580743057017	-4.19765128289788	2.69697491223053e-05	0.000640724763839263	FBgn0031937
CG13604	356.275574064317	0.527367756372437	0.125647606225133	4.19719700371777	2.7023884683486e-05	0.000641043987424078	FBgn0039137
CG3168	12883.9210223572	-0.333430475853384	0.0794540599050462	-4.19651904826335	2.71048675156545e-05	0.000641998147727931	FBgn0029896
CG31414	1100.8818254006	-0.498329887838056	0.118765646422496	-4.19590936309395	2.7177892385197e-05	0.000642761235674532	FBgn0051414
CG31199	762.051632927684	-0.449615474407027	0.107302198720677	-4.19017950953121	2.78733854501576e-05	0.000658221430622838	FBgn0051199
Obp19d	2706.9818403916	-0.503208953576377	0.120323116130147	-4.18214695364174	2.88769215055195e-05	0.000680898788373409	FBgn0011280
CG31819	926.557103574787	0.353641208553477	0.0845695472126985	4.18166136876722	2.89386753957255e-05	0.000681334941940317	FBgn0028893
l(2)dtl	115.949386353621	0.847047584269013	0.202859605168112	4.17553599972284	2.97285233496504e-05	0.00069888652429902	FBgn0013548
CG31688	804.450581963331	-0.440068690259689	0.105467668557821	-4.17254592120267	3.0121486562418e-05	0.000707024191501867	FBgn0263355
Sirup	1592.67393862104	0.690889315365231	0.165592683718361	4.17222125912453	3.0164450300886e-05	0.000707024191501867	FBgn0031971
Sfp36F	331.874208361055	-0.89903153955393	0.2157555650684	-4.16689849584605	3.08771900486513e-05	0.000722654710930619	FBgn0261057
CG9990	4063.25230404476	-0.402040725190628	0.0964925301408863	-4.1665476550736	3.09247269318096e-05	0.000722693433090405	FBgn0039594
CG3491	238.480676002497	-0.66486089859258	0.159664564015031	-4.16411056951867	3.12568623677562e-05	0.000729373095043746	FBgn0028887
CG7804	511.093297950734	-0.59442356529334	0.142912915785898	-4.15934110660693	3.19166957813709e-05	0.000743668454515346	FBgn0036496
CG34327	8.15536334337179	-3.07205505193863	0.739109542017754	-4.15642726455943	3.2326302312506e-05	0.000752099834156991	FBgn0085356
CG5204	138.326681088409	-0.800743562397354	0.19275141230834	-4.15428116872329	3.26311731780835e-05	0.000758073169215329	FBgn0032473
lectin-21Ca	281.614904357859	-0.643713381580139	0.154964409675001	-4.15394336628755	3.26794089476511e-05	0.000758075655868118	FBgn0040107
CG8925	251.080574764697	-0.573646059689845	0.138124709487543	-4.15310237985754	3.27997901989933e-05	0.000759749257976975	FBgn0038404
CG14961	33.5528663181262	1.29562310941568	0.312200845526259	4.14996668965366	3.32523661835263e-05	0.000768323543371531	FBgn0035439
PRAS40	832.51579407465	0.511471953653417	0.123250339833171	4.14986242103458	3.32675167658805e-05	0.000768323543371531	FBgn0267824
CG17111	1204.30196502591	-0.33354157049232	0.0805666696182569	-4.13994486892303	3.47389298936626e-05	0.000801131602862489	FBgn0039048
CG32054	338.005837836635	-0.633504102334977	0.153051017916472	-4.1391694806023	3.48565384148458e-05	0.000802668620719643	FBgn0052054
CG7402	116.465318481554	-0.748564192087933	0.180972426600209	-4.13634389586656	3.52883220818351e-05	0.000811425344687568	FBgn0036768
CG11147	4403.86558793553	-0.360931767465676	0.0872710918365183	-4.13575400364873	3.53791034021512e-05	0.000812326906249685	FBgn0031734
CG15202	258.777702658509	-0.650130991077772	0.157247460966993	-4.13444507834843	3.55813327960948e-05	0.000815781037658355	FBgn0030271
ninaD	81.3140627568095	-0.995643724228833	0.24095071602041	-4.13214677537831	3.59390798371099e-05	0.0008227855327243	FBgn0002939
Spn75F	2152.49770505351	-0.447916581043347	0.108870662903567	-4.11420826416841	3.88510558254327e-05	0.000887255490062605	FBgn0052203
Mtp	2941.0983744218	-0.517194498544304	0.125712395156222	-4.1141090176636	3.88677727219349e-05	0.000887255490062605	FBgn0266369
Sfp51E	1484.52202609694	-0.477341861630921	0.11609492912518	-4.11165126011857	3.92839374071637e-05	0.000895457739653019	FBgn0259966
CG6435	284.886796791952	-0.592715556007112	0.144251342946543	-4.10890840875403	3.97533687495286e-05	0.000904848715569112	FBgn0034165
subdued	766.543684603288	-0.511736022656011	0.124607276059385	-4.10679086197285	4.01194173445103e-05	0.000911862832025082	FBgn0038721
CG15784	5277.00792159152	0.523420338793057	0.127463291270875	4.106439850833	4.01804029051593e-05	0.000911933034811475	FBgn0029766
CG5167	3272.14483977031	0.332656694333747	0.0810326905483155	4.10521595769304	4.03937340612202e-05	0.000915291332135339	FBgn0038038
cv	859.018534785981	0.388589912202072	0.0946643126955023	4.10492508884538	4.04445919094785e-05	0.000915291332135339	FBgn0000394
Cyp12b2	1128.23446276786	-0.384723790560773	0.0937810708924644	-4.10236081652259	4.08955865911395e-05	0.000924169848489294	FBgn0034387
Prat2	2600.70511291638	-0.710031527255796	0.173346675195081	-4.09602045413757	4.20312811272288e-05	0.000948473795179055	FBgn0041194
Prosbeta6	2639.28818965954	0.368479930738277	0.089996339637485	4.09438797425044	4.23285010781919e-05	0.000953814335454365	FBgn0002284
glob1	1983.51319037992	-0.386506357778864	0.0945650847740824	-4.08719940030968	4.36611839693805e-05	0.000982439012431017	FBgn0027657
Mst57Dc	3844.89352676957	-0.560394720674661	0.137179941493713	-4.08510686455093	4.40565353618061e-05	0.000989109261365647	FBgn0011670
CR43752	99.9661887814174	-1.14594562722896	0.280537235373442	-4.08482540901752	4.41099702719766e-05	0.000989109261365647	FBgn0264083
CG1773	68.8641974815878	-1.11613794285413	0.273252747325924	-4.08463575856695	4.41460104590216e-05	0.000989109261365647	FBgn0033439
CG8369	2188.06307359527	-0.378347791906034	0.0926653099457329	-4.082949618661	4.44676661007992e-05	0.000994900864706943	FBgn0040532
CG15221	173.699072180626	1.01363206599008	0.248368356005667	4.08116429279319	4.48106651750494e-05	0.00100115288960596	FBgn0030331
CG9629	1908.62754005128	-0.449992837792799	0.110301538178397	-4.0796605851951	4.51015046940798e-05	0.00100622351336608	FBgn0036857
Pex5	1754.397685039	0.353323138391557	0.0866531399990744	4.0774418375991	4.55339151692043e-05	0.00101443380173994	FBgn0023516
GstE1	1379.31175921926	0.448828064062306	0.110141110478232	4.07502759063803	4.60088918437128e-05	0.00102267194237797	FBgn0034335
Adk1	1977.72262066271	0.344971934454952	0.0846577063652594	4.07490291511744	4.60335475300602e-05	0.00102267194237797	FBgn0037995
CG12576	3241.59023018296	0.529727773888801	0.13028468300461	4.06592518531174	4.78422830320351e-05	0.00106135746484167	FBgn0031190
CG30151	661.027797043727	-0.463236187512975	0.114120248158519	-4.05919365746136	4.92424630490445e-05	0.00109088331291913	FBgn0050151
CG43093	341.249178858698	-0.53481220033212	0.131877359532673	-4.05537540505289	5.00538479541151e-05	0.00110631645657996	FBgn0262539
CG5399	6069.93068107273	0.313746260636089	0.0773707624100967	4.05510105966264	5.01126321637428e-05	0.00110631645657996	FBgn0038353
alpha-Est1	3380.17110886017	-0.458590488142725	0.113094617441045	-4.05492762183648	5.01498285821908e-05	0.00110631645657996	FBgn0015568
Opbp	247.245497640585	0.600131689273245	0.148076321332915	4.05285385179167	5.05966125330469e-05	0.00111461153008115	FBgn0050443
CG15528	100.196688569282	-0.760010132017555	0.187713342894691	-4.04878055175825	5.14851913458045e-05	0.00113260230291588	FBgn0039742
CG17259	1601.80147463228	0.348901043890092	0.0862348034486492	4.04594235664785	5.21130564385876e-05	0.00114295275939225	FBgn0031497
mol	256.621722260928	-0.672158536627758	0.166139012577694	-4.04575978994353	5.21536912085625e-05	0.00114295275939225	FBgn0086711
Prosbeta2	2979.03399169348	0.286381318467094	0.0707870941941225	4.04567134344769	5.21733879755588e-05	0.00114295275939225	FBgn0023174
Dot	287.39910624404	-0.643998748884488	0.159241529299766	-4.04416330159819	5.25103110399679e-05	0.00114873598498685	FBgn0015663
CG31821	409.162290541359	-0.612586846885589	0.151546328552086	-4.04224142371781	5.29426810236221e-05	0.00115658830624559	FBgn0051821
ClC-a	1829.14154912865	-0.380512939257831	0.0941823693465213	-4.04017165737066	5.34120938064809e-05	0.00116522699383086	FBgn0051116
Fs	156.023549995694	0.74556642131114	0.184829676123161	4.03380256325468	5.48814356367364e-05	0.00119562585437654	FBgn0259878
CG14787	18.7575171253118	1.54748891695434	0.384086179030614	4.02901484468931	5.60110817744173e-05	0.00121855048208404	FBgn0027793
CG10311	856.377628576565	-0.460482394792327	0.114304662820441	-4.0285530216356	5.61212045504059e-05	0.00121926219706682	FBgn0038420
CG15423	453.397169737905	0.637730956057211	0.158341922403183	4.0275559774585	5.63596518000399e-05	0.00122275602686285	FBgn0031580
Rpt6	2886.84911428641	0.413184641306689	0.102625207067649	4.02615159679359	5.66971435758276e-05	0.00122695383282801	FBgn0020369
CG13325	238.846587067632	-1.30353422625821	0.32377073517927	-4.0261026850881	5.67089321502627e-05	0.00122695383282801	FBgn0033792
CG7966	460.597458086847	-0.598449613578311	0.148657877361013	-4.02568383325552	5.68099778620329e-05	0.00122715535725878	FBgn0038115
Idgf4	13491.3079350895	-0.381023555097125	0.0946581919777919	-4.02525705526384	5.69131111124132e-05	0.00122715535725878	FBgn0026415
CG11608	398.434423348795	-0.668312793574381	0.166043495766986	-4.02492606221832	5.69932194815507e-05	0.00122715535725878	FBgn0038069
Ccs	375.408005182489	0.537938771430962	0.133656865229784	4.02477471326396	5.70298851827457e-05	0.00122715535725878	FBgn0010531
CR45902	79.9981589918752	-0.880233999182526	0.218791631698673	-4.02316118010771	5.74221699868032e-05	0.00123391077689241	FBgn0267562
CG18135	12612.5184111015	-0.325097478696843	0.0808349287922534	-4.02174509898249	5.77685543827089e-05	0.00123815385679945	FBgn0036837
CG34220	16917.7093960039	-0.537289679295103	0.133597277039246	-4.02171130431998	5.77768449461998e-05	0.00123815385679945	FBgn0085249
Prosalpha3	2731.04337739878	0.387585767329175	0.0963967285902519	4.02073569297837	5.80166699739623e-05	0.00124160403364114	FBgn0261394
CG11984	3987.1816193284	0.312696451885616	0.0779904593955624	4.00941928421834	6.08682543547326e-05	0.00130086278743744	FBgn0037655
CR18854	12185.6731403301	0.395531280484164	0.0986699043002893	4.00863143923211	6.10716439835441e-05	0.00130344100865149	FBgn0285991
Cyp9b2	6765.57340161119	-0.552374546377295	0.137943180398683	-4.00436284549061	6.21848566359837e-05	0.00132540416356344	FBgn0015039
CG31642	344.146844413548	-0.508875373252862	0.127144616864207	-4.00233518180601	6.27203584904756e-05	0.00133346374451119	FBgn0051642
CG10082	2009.46942624597	0.368776176828141	0.0921412907795845	4.00229011019943	6.27323112616844e-05	0.00133346374451119	FBgn0034644
CG6074	411.593142045837	-0.502123862923906	0.125499697085497	-4.00099661261998	6.30762609209479e-05	0.00133896790534481	FBgn0039486
CG7763	39.7010133707484	-1.33156766435856	0.332852857267166	-4.00046938245079	6.32169664201895e-05	0.00134014863806784	FBgn0040503
CG31522	3298.42364988685	-0.346676091602771	0.086789491365906	-3.99444778563315	6.48452093373013e-05	0.00137281840359117	FBgn0051522
CG11340	684.550348456868	-0.504964188192026	0.126480882108805	-3.99241513636528	6.54037427050325e-05	0.00138278436422412	FBgn0039840
daw	975.980688979878	0.602839739236733	0.151023894511392	3.99168450255572	6.56056171143024e-05	0.00138519313025118	FBgn0031461
CG5107	3307.97576109697	-0.610435481602301	0.152945809408134	-3.99118801596821	6.5743132917503e-05	0.00138623840238767	FBgn0039342
CG43074	30.8920301152797	2.04593508905292	0.512684844589103	3.99062915677302	6.58982508996748e-05	0.00138765153732724	FBgn0262484
Prosalpha2	2857.17881579052	0.346153829139201	0.0868547311744712	3.98543435064991	6.7356798803931e-05	0.0014164712122306	FBgn0086134
cv-d	2286.29951884965	-0.471589506598423	0.118359756919848	-3.98437373369887	6.76583200730923e-05	0.00142091493262837	FBgn0265048
CR43417	539.577492139503	-0.701748883076719	0.176203453897666	-3.98260571829808	6.8163787509742e-05	0.00142962425707849	FBgn0263336
l(3)01239	595.359598130213	0.424398775488266	0.106629576688748	3.98012248259306	6.88797697771873e-05	0.00144097997379474	FBgn0010741
Cpr47Ee	133.709546882303	-0.632830491491371	0.158998904145716	-3.98009341568421	6.88881925126937e-05	0.00144097997379474	FBgn0033602
Rpn6	4330.60811457669	0.283888483693913	0.0713391029474323	3.97942323304936	6.90826622013273e-05	0.00144313131609165	FBgn0028689
CG33946	36.3284837548426	-1.23737769226007	0.311056198703438	-3.97798757079196	6.9501003828021e-05	0.00144994743217902	FBgn0047000
CG34034	6331.6738961493	-0.494856444123689	0.124429600711928	-3.97699937388173	6.97903487123133e-05	0.0014539587415243	FBgn0054034
HipHop	181.461344521213	0.620159692245336	0.155948277634974	3.97670113226216	6.9877897741978e-05	0.0014539587415243	FBgn0036815
CG13024	44.1161153044521	-1.06641871243332	0.268267932161432	-3.97520010625645	7.03201046145996e-05	0.00146038321357745	FBgn0036665
CG8010	466.109808445904	0.461067304713381	0.115991068050255	3.97502421922363	7.03720944133888e-05	0.00146038321357745	FBgn0031008
CG40198	102.865393179871	-0.86434741969119	0.217807695170025	-3.96839707162993	7.23576975632231e-05	0.0014996132819978	FBgn0058198
P5CDh1	3214.7987510992	-0.286483292964481	0.0723110194408493	-3.96182069039734	7.43803927360582e-05	0.00153950797107182	FBgn0037138
scramb2	917.663605520399	-0.340818224155952	0.0861267057900822	-3.9571724127779	7.58421910733839e-05	0.00156770387348671	FBgn0035390
Acp33A	4491.19959707694	-0.637649458491834	0.161178311606146	-3.9561740791155	7.61596728749688e-05	0.00157027390163151	FBgn0267327
CG4364	3715.25232443732	0.260779986076012	0.0659175433782982	3.95615450320116	7.6165910789567e-05	0.00157027390163151	FBgn0032138
CG12321	1671.63191288954	0.402007116251304	0.101628232899816	3.95566374402668	7.63224504037915e-05	0.00157144433504591	FBgn0038577
CG3356	2456.7877278354	0.309848834763464	0.078350365516868	3.95465717000079	7.66444741260277e-05	0.00157601450647397	FBgn0034989
GstE12	6718.33439659647	-0.275025337712971	0.0695535350887362	-3.95415326283695	7.68061665358725e-05	0.00157728022047787	FBgn0027590
baf	627.746397356519	0.489137765451687	0.123764356454783	3.9521699095199	7.74457181617488e-05	0.00158834310776785	FBgn0031977
lute	1772.48151652982	-0.325367685197757	0.0823479641257411	-3.95113210936141	7.77823703286647e-05	0.00159317310149128	FBgn0262871
Cyp4e3	297.936059482374	0.727226285632705	0.184125330879909	3.94962649711147	7.82732366786896e-05	0.00160114513107278	FBgn0015035
CG42817	1096.01936175155	0.454161302478574	0.115028658332123	3.9482448031974	7.87262783913066e-05	0.00160832374959983	FBgn0261999
CG18493	1368.50245886322	-0.698997885643791	0.177091790499121	-3.94709367200882	7.91056130830085e-05	0.00161397993739698	FBgn0038701
CG9134	91.5493036879629	-0.857753811652938	0.217388191510506	-3.94572403262983	7.9559204308386e-05	0.00162113457575859	FBgn0035199
Sfp65A	1254.68784532891	-0.563027570096528	0.142805742024607	-3.94261156529346	8.05991367553132e-05	0.00163944756599434	FBgn0259969
Prx2540-1	115.250476886746	-0.839462932389613	0.212931282002242	-3.94241242759612	8.06661077801801e-05	0.00163944756599434	FBgn0033520
CG42808	2311.64295172995	-0.380237991432592	0.096553062215374	-3.9381246198533	8.21209429675526e-05	0.00166686465551794	FBgn0261990
CG8854	124.364309809647	-0.700888677884091	0.178045364956938	-3.93657356962709	8.26532891405914e-05	0.00167551088449608	FBgn0033702
metro	593.80575393795	0.403349802354218	0.102509473318613	3.93475636247348	8.3281133705661e-05	0.00168606829948312	FBgn0050021
CG17242	3656.41573775672	-0.556188242397439	0.141485472507533	-3.9310625503818	8.45712634200789e-05	0.00170998969207916	FBgn0250841
CG31103	480.20151575444	-0.553992098416782	0.141133822085157	-3.92529650392743	8.66229729732232e-05	0.00174922877859133	FBgn0051103
CR43304	140.687420123443	-0.704753329596687	0.179602129031099	-3.92396979589622	8.71016606200362e-05	0.001756583021335	FBgn0262996
CG31769	2910.65009154682	-0.343009172990483	0.087420496609835	-3.92366992058352	8.72102039669843e-05	0.001756583021335	FBgn0051769
CG2736	4657.73340022955	-0.381829499465258	0.097336812059947	-3.92276561543951	8.75383019987985e-05	0.00176093971236664	FBgn0035090
CG30438	4118.19682136858	-0.563667906538289	0.143745693735445	-3.92128551395553	8.80778268832915e-05	0.00176953297351878	FBgn0050438
PGRP-SD	837.364548422215	-0.673136337411012	0.171989240350785	-3.91382819086879	9.08442849870657e-05	0.00182278768513538	FBgn0035806
Tango7	4251.80558074519	0.283458719030351	0.0724575877965803	3.91206397632422	9.15106603426806e-05	0.00183382240592565	FBgn0033902
ImpL2	6121.15562208847	0.557730730051645	0.142579266965514	3.91172392677923	9.16396327105311e-05	0.00183407351311763	FBgn0001257
CG9119	3205.05897600577	-0.501735394241101	0.128341811192553	-3.90936819091901	9.25378306052662e-05	0.00184744235597897	FBgn0035189
CG7079	248.768089185113	-0.58249889553226	0.149001210028293	-3.90935681275108	9.25421889954548e-05	0.00184744235597897	FBgn0038849
regucalcin	4130.85931888431	-0.462987000492474	0.118566306989749	-3.90487831026486	9.4272810772264e-05	0.00187960891452396	FBgn0030362
Sema-5c	591.618926287692	-0.480280316161703	0.123061029452223	-3.90278155724486	9.50935190371967e-05	0.0018935752444436	FBgn0250876
CBP	44.052441856064	1.38971571317929	0.356188187451132	3.90163335601903	9.55458006558423e-05	0.00190017917440678	FBgn0026144
CG16756	354.304164946429	-0.583640534053116	0.149621893788125	-3.90076959512084	9.58873779136429e-05	0.00190456757820654	FBgn0029765
CG2046	1013.17116959389	0.444768957624611	0.114168086584386	3.89573803793117	9.79001582316264e-05	0.00194209747141857	FBgn0037378
CG4653	1127.35866408343	-0.465857173682196	0.119604474063447	-3.89498116462658	9.82063608172147e-05	0.00194572124431692	FBgn0030776
unc-4	122.554907305736	-0.719911956979813	0.184913409434291	-3.89323824152208	9.8914924158541e-05	0.00195729770153415	FBgn0024184
CR43994	456.077142092053	-0.615872415668262	0.158404418153203	-3.88797498736816	0.000101084040405884	0.00199572031542141	FBgn0264726
CG31419	525.976088850052	-0.466036750530082	0.119868118181972	-3.88791246244971	0.000101110076293967	0.00199572031542141	FBgn0051419
Vdup1	554.214539936096	-0.469075983007188	0.120671084305072	-3.88722771249243	0.000101395626353992	0.00199885170300592	FBgn0035103
CG34454	163.108127218029	-0.708365955024881	0.182257153358413	-3.88662909505595	0.000101645881417732	0.00200128034776336	FBgn0085483
CG31148	405.130480711411	-0.708355061665427	0.18234305951772	-3.8847382704829	0.000102440184798753	0.00201314408196474	FBgn0051148
verm	225.68168879716	-0.550324416950971	0.141668714048411	-3.88458680272141	0.000102504066645656	0.00201314408196474	FBgn0261341
Xrp1	13703.2263658402	0.321644576629219	0.0828880513217593	3.88046976011827	0.000104254907269246	0.00204498013000983	FBgn0261113
Lectin-galC1	117.721536656614	-0.684080900439633	0.176531823098488	-3.8751137808053	0.000106574890047517	0.00208788693176424	FBgn0016675
CG7632	462.324082136066	0.464992367175336	0.120047009201685	3.8734190070002	0.000107319082831956	0.00209985450147347	FBgn0037071
rad50	536.513379591949	0.580722140304185	0.15003645298823	3.87054031695711	0.000108594394827142	0.00212217160412198	FBgn0034728
CG4404	1055.00582989709	0.534938696046593	0.138260603983476	3.86906089395158	0.000109255355450962	0.00213244250769282	FBgn0030432
Sfp38D	447.595240739615	-0.459986211339778	0.119012537495953	-3.86502313972945	0.000111078668270911	0.00216534666328603	FBgn0261058
CG17752	2221.22750851703	-0.569774352829829	0.147434168314938	-3.86460180392321	0.000111270574423417	0.00216640644962081	FBgn0038718
CG10918	5.78813386842307	4.69198039141385	1.2143364966679	3.86382226367115	0.000111626457159479	0.00217065225520858	FBgn0031178
Sfp77F	1180.32930571603	-0.561583328258391	0.145407568291429	-3.86213272704522	0.000112401468453308	0.0021830277800346	FBgn0259972
1-Dec	129.456201297794	1.79395863470958	0.46473108382154	3.86020797222695	0.000113290561336265	0.00219758575321122	FBgn0000427
CR44817	42.4924929349603	-1.23679289854643	0.320654558011388	-3.85708815809974	0.000114745786352707	0.00222307611419616	FBgn0266052
CG3226	669.227607163224	0.360311383083534	0.0934294774086249	3.85650645895909	0.000115019060298372	0.00222563294687918	FBgn0029882
SCOT	1802.83018735936	-0.342975222033766	0.0889606444784713	-3.85535900784494	0.000115559917019983	0.00223335491163405	FBgn0035298
CG32984	86.6005645199731	-0.956648112685249	0.248168609566119	-3.85483125508011	0.000115809480366424	0.00223543520251416	FBgn0052984
CG2016	249.615051817449	0.599289723407471	0.155517340040757	3.85352349294562	0.000116430086080653	0.00224466375257817	FBgn0250839
CG12268	1147.40589653832	-0.460787106458351	0.119617256972931	-3.85217917647638	0.000117071307116165	0.00225426669729427	FBgn0039131
CG14431	270.672238407273	0.497484740304984	0.129218352063061	3.84995422370193	0.000118139902547674	0.00227206545180514	FBgn0029922
Alas	8020.00269755372	0.312047633941348	0.0810635124330539	3.84942157791463	0.000118397081527478	0.0022742346721211	FBgn0020764
Ugt86Dc	41.1589244604014	1.0977193373383	0.285279027480996	3.84787955508374	0.00011914460078187	0.00228444146705851	FBgn0040257
Nep2	750.71535956602	-0.394609759517509	0.102556574598678	-3.84772756950673	0.000119218518565303	0.00228444146705851	FBgn0027570
CG30090	124.328035829262	-1.03362837146218	0.26888595162915	-3.8441144477781	0.000120988535951048	0.0023155412269319	FBgn0050090
Rpt1	2098.88525179874	0.366350061556551	0.0953096991306309	3.84378573112935	0.000121150793352628	0.00231583270157432	FBgn0028687
CG7882	1087.18519738116	-0.434326797520042	0.113138844406439	-3.83888309800805	0.000123595255438299	0.00235969559807109	FBgn0033047
lectin-30A	2326.85853159473	-0.525756537171751	0.136994766225264	-3.83778557136434	0.000124148817462784	0.00236739470200521	FBgn0040097
Zip48C	864.031754171368	-0.342091001674537	0.0891474385127405	-3.83736209790983	0.000124363029936802	0.00236857460124232	FBgn0033665
CG31041	49.9324833267647	-1.13700243886566	0.296320553213825	-3.83706910146457	0.00012451144497674	0.00236857460124232	FBgn0051041
CG15247	412.477137228051	0.521517196792161	0.135956471182374	3.83591301139751	0.000125098683943957	0.00237687499493519	FBgn0030156
CR45600	325.646600635915	-0.57183183786266	0.1491964046283	-3.83274542900207	0.000126721070123579	0.00240479948857408	FBgn0267160
CG9168	397.915926528724	-0.570005710080865	0.148872041625838	-3.82882980481631	0.000128754005060407	0.00243792955803048	FBgn0035216
Rcd5	892.015439089702	0.395262819498487	0.103242395197644	3.82849331170404	0.000128930134117821	0.00243792955803048	FBgn0263832
ver	130.811354307018	0.74941693662051	0.195747327665696	3.82849127779865	0.000128931199405713	0.00243792955803048	FBgn0262524
p47	1842.23688673966	0.354197367862189	0.0926303253042526	3.82377333447546	0.000131424744254564	0.00248209969634729	FBgn0033179
Prm	8032.93327856055	-0.240846847410979	0.0630119148924522	-3.8222429491637	0.000132243302413044	0.00249456797162618	FBgn0003149
CG43090	38.4810554740284	1.70219916308127	0.445506631829564	3.82081666459339	0.000133010502921646	0.00250603879368283	FBgn0262536
CG12581	1475.10561558693	-0.359629711319789	0.094169444497384	-3.81896392443708	0.000134013357636659	0.00252191684126048	FBgn0037213
CG34423	720.522545668978	0.436580569589509	0.114334682665275	3.8184438825762	0.000134296124750081	0.00252422226842305	FBgn0085452
Cyp12a4	3302.08678188222	-0.370854848912662	0.0971827194217144	-3.81605753697193	0.000135600897406272	0.00254570886179522	FBgn0038681
CG8420	1589.66510747137	-0.461462183383616	0.12104364024414	-3.81236207414834	0.000137645041607419	0.00258100839328387	FBgn0037664
CG30098	14.6939425106051	-2.17398986110526	0.570369218391772	-3.81154836376882	0.00013809902812813	0.00258644208328915	FBgn0050098
CR44179	145.318841466141	-0.851087464943653	0.223652832590398	-3.80539542059969	0.000141577825611838	0.00264844694918296	FBgn0265068
Dbi	4119.85362845434	-0.51243142193813	0.134684736733646	-3.80467330126292	0.000141991471963975	0.00265303401530791	FBgn0010387
Caper	2194.99085183021	0.258980543171996	0.0681084287713715	3.80247419950547	0.000143258189563764	0.00267353050215504	FBgn0031883
CG10659	402.075162035673	-1.39041734851949	0.365931813592186	-3.79966238756449	0.000144893344177511	0.00270084622975144	FBgn0032839
CG11912	284.8723188881	0.65285841817977	0.171854190736389	3.79890892030213	0.000145334484966422	0.00270473953763051	FBgn0031248
CG6337	207.717435298235	-0.770693145982905	0.202882357389501	-3.79871939531589	0.000145445647157199	0.00270473953763051	FBgn0033873
Rpt5	1961.73699132369	0.358317431051741	0.0943786005868453	3.7965961438687	0.00014669648399227	0.00272478339547435	FBgn0028684
SP	1424.53976243418	-0.584755975329241	0.154189640017037	-3.79244659540438	0.000149170336984682	0.00276746993856976	FBgn0003034
CG6607	429.744044475542	0.533247077708132	0.140678403193075	3.79053973889846	0.000150320279336544	0.002785037233175	FBgn0039204
CG16965	577.275579318144	-0.595784942554693	0.157187122517956	-3.79029104299964	0.000150470870765788	0.002785037233175	FBgn0032387
tobi	16087.7943259178	-0.392808775182226	0.103764891540949	-3.78556532319228	0.000153359541020019	0.00283517151479614	FBgn0261575
Hsp68	979.668672642926	-0.545960799613079	0.144424700292499	-3.7802453355095	0.000156673900032939	0.00289304876836907	FBgn0001230
sphinx2	411.371828232895	-0.481267688213731	0.127352955806217	-3.77900681744707	0.000157455113915306	0.00290406967128803	FBgn0052382
Mgat1	1394.54260706225	-0.396484690945181	0.104947959839457	-3.77791708911445	0.000158145506863136	0.00291339167087866	FBgn0034521
btl	160.467300541448	-0.682388368361786	0.18067673355184	-3.77684694064934	0.000158826266839611	0.00292251463667139	FBgn0285896
CG9815	120.715253857733	-0.768002123768031	0.203451015869098	-3.77487485371992	0.000160088011802711	0.00294229436861669	FBgn0034861
Lint-1	622.372282080489	0.385363298366931	0.102104138053314	3.77421822184828	0.00016051021509178	0.00294661584838069	FBgn0030274
wrapper	224.145213671377	-0.613204564306819	0.162495601727772	-3.77366868879392	0.000160864360793964	0.00294967933278898	FBgn0025878
CG18301	742.036275163317	-0.743943936197177	0.197361918704213	-3.76944012847853	0.00016361414938999	0.00299661217097876	FBgn0032265
yellow-c	1955.4921129025	-0.431496887467276	0.114535461330784	-3.76736499293519	0.000164979708349227	0.0030181131082563	FBgn0041713
CG17026	308.644068002241	-0.525763863570192	0.139758762626707	-3.7619384551543	0.0001686015408309	0.00308079219214329	FBgn0036550
APC7	50.0225142676917	1.42549343104912	0.379110794742316	3.76009718219191	0.000169847362673752	0.00309996038177783	FBgn0029879
CG31157	562.880078437092	-0.488025354289285	0.129892986546971	-3.75713398592778	0.000171870484302489	0.00313325462760244	FBgn0051157
yellow-f	200.065505259391	-0.615654742324509	0.163904481722454	-3.75618003763327	0.000172526600525714	0.00313658413437345	FBgn0041710
Sse	20.938616397396	1.38416706364782	0.368511590003134	3.7561018464468	0.000172580483980936	0.00313658413437345	FBgn0035627
CR43633	199.328230057351	-0.760375501542683	0.202442878809047	-3.75600024073903	0.000172650526601599	0.00313658413437345	FBgn0263624
hui	305.833631845856	-0.480631463752284	0.127988315406997	-3.75527611426011	0.000173150483166414	0.00314204292667533	FBgn0033968
CG2861	453.607529404137	-0.590561975386607	0.157646096394933	-3.74612495260992	0.000179587164620379	0.00325509485608237	FBgn0029728
CG10365	4097.50421946334	0.358305591126829	0.0956906849751736	3.7444145291654	0.000180814915284096	0.00327114122120383	FBgn0039109
KrT95D	4396.72798461728	-0.27263302747443	0.0728125572893791	-3.74431331110792	0.00018088781687947	0.00327114122120383	FBgn0020647
CG43057	548.883409144195	-0.493985814765527	0.131990938276487	-3.74257370404288	0.000182145083710378	0.00329010001550707	FBgn0262359
chico	1140.3596198492	0.627078918075726	0.167632589645267	3.74079359749025	0.000183440122431413	0.0033060400529212	FBgn0024248
Treh	8884.14763662306	-0.329173767306823	0.0879959368149232	-3.74078371367482	0.000183447337074035	0.0033060400529212	FBgn0003748
CR43239	866.755817463408	-1.19990002266721	0.320922092734622	-3.73891374209453	0.000184817123450067	0.00332325215743838	FBgn0265270
Rpn9	1983.10474343623	0.298397668136823	0.0798117945143878	3.73876655640202	0.000184925346687944	0.00332325215743838	FBgn0028691
Gapdh1	13323.9424729388	-0.278119125441195	0.0743929201298514	-3.73851604367383	0.000185109681605191	0.00332325215743838	FBgn0001091
Xbp1	16481.5015508189	0.296342656003194	0.0792713913283355	3.7383304498311	0.000185246358595067	0.00332325215743838	FBgn0021872
CG2233	28952.6903949219	-0.433832243844296	0.116069784900307	-3.73768456809769	0.000185722745569335	0.0033280079243033	FBgn0029990
osk	143.566601339771	2.60282426007425	0.696750235237191	3.73566326703597	0.000187221061169584	0.00335104424372968	FBgn0003015
CG4607	3180.73686092841	-0.36574434026814	0.0979501514936499	-3.73398442667903	0.000188474153242074	0.0033696440269193	FBgn0029932
CG11322	196.794391414448	-0.532274636123402	0.142615123844074	-3.73224537325617	0.000189780498140522	0.00338915263742784	FBgn0031856
ltd	1329.68206464092	-0.368275842404685	0.0987454292999296	-3.72954824355549	0.000191823377939501	0.00342175540874867	FBgn0002567
Atf3	1274.38601788268	-0.431849403921539	0.115812312485141	-3.72887298988134	0.000192338058631818	0.00342705516007891	FBgn0028550
CG2982	568.628368830321	0.451442529293939	0.121093656365054	3.72804441491964	0.000192971374601124	0.00343445437439808	FBgn0266570
CG44098	478.883156514731	-0.467384530175745	0.125489516231613	-3.72449065237535	0.000195709963409738	0.00347926369488351	FBgn0264907
trbl	770.954941434565	0.664727005609489	0.17854853125119	3.7229486064734	0.000196909615157312	0.00349487526756489	FBgn0028978
TpnC25D	521.633819263863	-0.462883664243041	0.124337774561858	-3.7227919341017	0.000197031886076923	0.00349487526756489	FBgn0031692
CR44151	26.4354751245926	-1.36449807992512	0.366554464388516	-3.72249750716135	0.000197261857029257	0.00349501857150487	FBgn0265000
CG16749	893.907219170526	-0.49964665339	0.134271500891948	-3.72116681552609	0.000198304382794813	0.00350766579810706	FBgn0037678
Drat	5549.92400985839	0.585208598064943	0.157271088936176	3.72101828774412	0.000198421066987073	0.00350766579810706	FBgn0033188
Hydr2	2200.72166531787	-0.257624162420599	0.0692476492447412	-3.72033080155661	0.000198962000505105	0.00351328528021962	FBgn0014906
Vha100-2	6247.47685215255	0.377957399817659	0.101600950152854	3.72001835857872	0.000199208297106714	0.00351369528300992	FBgn0028670
CG4000	2790.46752067949	-0.499011414801491	0.134265007188064	-3.71661555942517	0.00020190931306713	0.00355735300908318	FBgn0038820
dsx	1182.84246647158	-0.676017520023946	0.181917347036712	-3.71606958344396	0.000202345878390036	0.00355958081491382	FBgn0000504
CG15155	1622.69936551091	-0.516884163525427	0.139100949943464	-3.71589240573489	0.000202487741106138	0.00355958081491382	FBgn0032669
CG9886	829.780083315709	-0.360296414899948	0.0969727242249147	-3.7154407879095	0.000202849765359901	0.00356196951414025	FBgn0031428
CG10132	622.430539821999	0.372675440499881	0.100315362177841	3.71503857843023	0.000203172694883603	0.00356366716827576	FBgn0032798
VhaM9.7-b	2301.47416642619	0.281458265863369	0.0757787971489226	3.71420867647501	0.000203840540821053	0.0035714041807257	FBgn0028663
CG18748	228.140378274122	-0.612104033649719	0.16485499983537	-3.71298434540044	0.000204829561375494	0.00358474491247268	FBgn0042105
CG5068	471.073902687365	0.41781925142345	0.112571789344829	3.71158043995898	0.000205969190235952	0.00360068891832018	FBgn0035951
CG17191	4.98448755778709	3.10472395599835	0.836766641183842	3.71038208646301	0.000206946669940933	0.00361376607343641	FBgn0039473
Cry	107.639096013271	-1.10951332646261	0.299215664937747	-3.70807232533578	0.000208843013597708	0.00364284197915559	FBgn0005664
sni	525.556265825312	0.474429301892416	0.127992297840322	3.70670196486584	0.000209975798395339	0.00365854955810286	FBgn0030026
CG5697	597.692421044376	-0.483087030418662	0.130479759748367	-3.70239055735774	0.000213577501071901	0.00371719250760609	FBgn0038846
CG4408	909.756948474823	-0.561190312980039	0.151668996343269	-3.7000990743679	0.000215515312706682	0.00374488016385734	FBgn0039073
psd	8.38470451306133	3.69150126814721	0.997717131956157	3.6999477606539	0.00021564385173123	0.00374488016385734	FBgn0086265
CR44805	204.556308160183	-0.727638235955761	0.196794511494752	-3.69745187723473	0.000217774486150239	0.00377771578342776	FBgn0266040
CG10361	231.066146727381	-0.530879517322685	0.143664776481098	-3.6952656755954	0.000219656981052758	0.00380617943736194	FBgn0036208
CG14327	5.49490262209569	-2.53006424206258	0.684779977045743	-3.69471118734766	0.000220136862911652	0.00381030299749608	FBgn0038526
in	67.9431013302968	-0.872845749716029	0.236496356037957	-3.69073656921775	0.000223605619156441	0.0038660945195753	FBgn0001259
CG12239	1131.68955127527	0.318159595399387	0.0862368559073225	3.68936914561576	0.000224810822437709	0.00388267024585127	FBgn0029810
CG42329	240.602219356805	-0.764630008501554	0.207478838490232	-3.68533973905754	0.00022839776492706	0.00394029922822138	FBgn0259229
CG9689	408.530918670828	0.393763580192555	0.106867478177423	3.68459691299932	0.00022906485851216	0.00394748423022432	FBgn0030159
AdSS	5480.40639567691	0.353032788647604	0.0958518362648492	3.68310929038579	0.000230406317116086	0.00395963986098893	FBgn0027493
Prx2540-2	730.59520378039	-0.450296547898441	0.122261514404709	-3.68306044703383	0.000230450486202004	0.00395963986098893	FBgn0033518
CG9664	320.004789002707	-0.528082511955695	0.143385397120966	-3.68295881281537	0.000230542419587038	0.00395963986098893	FBgn0031515
Rrp47	223.919117001421	0.556127121690214	0.151010663837544	3.68270099314636	0.000230775785181121	0.00395963986098893	FBgn0030711
bond	1827.12051639623	-0.360705952780911	0.0981921866342246	-3.67346899122	0.0002392797264132	0.00410108266674028	FBgn0260942
CG10178	701.469690380408	-0.457529029028397	0.124642707092041	-3.67072442265345	0.000241864000430296	0.00414086942475826	FBgn0032684
cry	3412.34328206612	-0.356431865289774	0.0972815683072951	-3.66391981021389	0.000248384577460626	0.00424788868575713	FBgn0025680
CG34171	86.005427740037	-0.736072432869824	0.201037596605775	-3.66136705420939	0.000250873033374319	0.00428579300290553	FBgn0085200
CG13793	238.212725934128	-0.638798091245145	0.174486171000812	-3.66102418077689	0.000251209045984628	0.00428688373055674	FBgn0031935
dop	3087.77355699089	-0.363878908398943	0.0995399984492633	-3.65560492332554	0.000256576239789637	0.00437130558309574	FBgn0267390
Neb-cGP	2920.11603854226	-0.387561584494533	0.106022366052948	-3.65547005714798	0.000256711171631234	0.00437130558309574	FBgn0083167
SCAP	2098.36622489448	0.41217047096708	0.112788781957249	3.65435696542328	0.0002578273488593	0.0043855708119685	FBgn0033052
COX5B	5125.83809465349	-0.345652212778619	0.0946976140418137	-3.65006253088907	0.000262176476468392	0.00445473751979897	FBgn0031830
CG42798	145.161110473222	-0.676380251850921	0.185325724392899	-3.64968357235158	0.000262563545925615	0.00445650690934738	FBgn0261932
JhI-26	1068.91300661908	0.516507111953415	0.141564767055538	3.64855693048808	0.000263717468045825	0.00446439488794039	FBgn0028424
NFAT	1341.71732889557	0.427649610328012	0.11721123143711	3.64853781574226	0.000263737086585664	0.00446439488794039	FBgn0030505
Ady43A	574.969242138731	-0.36485636162059	0.100004484946669	-3.64839998741219	0.000263878588068853	0.00446439488794039	FBgn0026602
Ih	1583.29143315097	-0.356033843003461	0.0976271958355005	-3.6468715500481	0.000265452536924583	0.00448620483808917	FBgn0263397
CG30415	3665.25621104747	-0.317916843677425	0.0872280526700635	-3.64466285725685	0.00026774255112021	0.00452005672314515	FBgn0250838
CG17544	1175.25328414903	-0.459422627751982	0.126097040029373	-3.64340533009312	0.00026905463906795	0.00453734434685147	FBgn0032775
CG7135	117.74946867252	-0.738482016808999	0.202763502501183	-3.64208552179991	0.000270438191186911	0.00455579887634763	FBgn0030895
Mp20	4537.29545051893	-0.255070387728003	0.0700463946409881	-3.64144919999561	0.000271107626000613	0.00456219681317912	FBgn0002789
CG7367	21.3161232609696	1.48000850650262	0.406466268475279	3.64115947936929	0.000271412937456757	0.00456246016849667	FBgn0031976
Sp7	1182.81122938786	-0.469630354746605	0.128994270016025	-3.64070710030966	0.000271890305072136	0.00456561214839148	FBgn0037515
Acp63F	2318.25408045082	-0.510583740771234	0.140313179814637	-3.63888653543272	0.000273819402047506	0.00459310905394065	FBgn0015585
CG18585	661.019471832653	0.471809838767376	0.129697326999947	3.63777611829708	0.000275002306572183	0.0046080439689558	FBgn0031929
CG5961	518.100951983966	0.402619012255191	0.110730509205035	3.63602601618744	0.000276876381067174	0.00463451634239007	FBgn0038056
Rpn2	3870.21457068976	0.346015379088815	0.095266706104437	3.63207035529803	0.000281156438660174	0.00470116248974141	FBgn0028692
mbo	698.327277143454	0.346390638029433	0.0954320178265845	3.62971092845255	0.000283738794382849	0.00473931044573092	FBgn0026207
Prosalpha5	1868.33070313277	0.464169921337517	0.127952370523972	3.62767738836502	0.000285982286280448	0.00477172350763065	FBgn0016697
CG9471	807.749550683444	0.353397010661734	0.0974860170777481	3.62510461761802	0.000288844498571118	0.00481438063173934	FBgn0037749
CG6142	53.7070733281821	-0.975059086163865	0.269301442368969	-3.62069760037876	0.000293809758327116	0.00489196353426047	FBgn0039415
uzip	1295.85140258794	-0.319861929774746	0.0884654908090577	-3.61566896706797	0.000299572998048945	0.00497942264838814	FBgn0004055
CR44039	13.3756233068815	-1.86199358811267	0.514993996476847	-3.61556367812219	0.000299694792119355	0.00497942264838814	FBgn0264831
piwi	68.3515503272364	1.21106299317413	0.335050134068468	3.61457247746288	0.000300843649117369	0.00499324374841694	FBgn0004872
CG43267	388.585883075744	-0.599853978283984	0.165987321094397	-3.61385420482115	0.000301678743180382	0.00500183356193074	FBgn0262948
CG6299	171.646584523545	-0.530333546492758	0.146793154398492	-3.61279481094254	0.000302914402169794	0.00501703969356091	FBgn0030641
Obp56h	60.9258111169652	-0.860853908969272	0.238341072572276	-3.61185715780574	0.000304012017198775	0.0050299299190104	FBgn0034475
Mlc2	13213.7423096742	-0.238224869661649	0.0659883390366118	-3.61010556015778	0.000306072418130853	0.00505870583208716	FBgn0002773
CR44138	92.9231696783065	-1.17521872295663	0.325604320878304	-3.60934621440688	0.000306969691821371	0.00506821762670693	FBgn0264987
CG10345	1207.9283907771	-0.409523468007798	0.113490463153365	-3.6084394814249	0.000308044350685191	0.00508063514936381	FBgn0027562
CG10189	325.631544188711	0.436187735280688	0.12096000936458	3.60604911963916	0.000310894313063406	0.00512227649065032	FBgn0032793
CG4586	53.8688971150279	1.40813931034661	0.390541275550287	3.6056094413132	0.000311421210022158	0.00512255404249836	FBgn0029924
CR44168	7.12299404911579	2.36093943008255	0.654817473821596	3.60549240737852	0.00031156160070557	0.00512255404249836	FBgn0265053
CR43418	96.7867405095114	-0.679500862046028	0.188523423051804	-3.60433123399903	0.000312957726360068	0.00514014301136332	FBgn0263337
CG13082	83.8289074872239	-0.868853332966146	0.241152573738663	-3.60291959358361	0.000314662886966169	0.00515847162368939	FBgn0032803
IM14	789.319971367975	-0.540613984065472	0.150051123753655	-3.60286528045614	0.000314728666774523	0.00515847162368939	FBgn0067905
CG4829	476.415719591644	-0.418267119520135	0.116179407003792	-3.60018294383689	0.00031799336665221	0.00520656290866836	FBgn0030796
CG13285	180.858969507969	-0.53994905621203	0.149989489437752	-3.59991262211821	0.000318324130524226	0.00520656633425451	FBgn0035611
eIF-3p40	3423.57472538786	0.285577388696743	0.0793654968206359	3.59825617096736	0.000320357996694545	0.00523439710159313	FBgn0022023
CR43634	321.897098203398	-0.723037727469465	0.20097150255384	-3.59771270195766	0.000321027938436229	0.00523990783244461	FBgn0263625
CG44252	1010.23594442215	-0.356541550568255	0.0991181144789471	-3.59713814616586	0.000321737627159508	0.00524605524367434	FBgn0265187
CR44942	43.8630559938125	-0.90659464190905	0.252056399666642	-3.59679279362901	0.000322164911387492	0.00524758998889803	FBgn0266247
Snmp2	626.619079698158	-0.368214249783866	0.102491790725417	-3.592621879057	0.000327367454075764	0.0053268231086233	FBgn0035815
CG5342	60.5126915904782	-0.931048428909344	0.25918804799644	-3.59217346674153	0.000327931432875767	0.0053273489094742	FBgn0037916
CG8358	526.314256050307	0.415936984969887	0.115793489574266	3.59205846977363	0.000328076213712778	0.0053273489094742	FBgn0037727
CG31145	2088.86798162951	-0.363123206794855	0.10112615486266	-3.59079416485295	0.000329671918838762	0.00534700987231125	FBgn0051145
CG32551	131.498897114755	0.668352937719758	0.186141603942064	3.59056182801445	0.000329965944758208	0.00534700987231125	FBgn0052551
msopa	3026.4074949492	-0.550630088929835	0.153387301414096	-3.58980230992729	0.00033092884007853	0.00535710191169263	FBgn0004414
CR44345	63.6999652486228	-1.09132525409371	0.304212891166252	-3.58737346701491	0.000334025736035165	0.00540168312966106	FBgn0265445
CG2076	3573.42501578538	0.237458470715874	0.0662136172858818	3.58624827413719	0.000335469585677785	0.00541946814770338	FBgn0030263
Ggt-1	3721.00270125281	0.288838554606083	0.0805842286008173	3.5843062547248	0.000337975334506847	0.00545435398956695	FBgn0030932
CG31792	46.2918711300594	-0.938568862273271	0.261918867809054	-3.5834335652272	0.000339107041466953	0.00546701638704809	FBgn0051792
Hmg-2	171.172611484883	0.650612197281164	0.181586992120938	3.58292292681324	0.000339770882437475	0.0054721177599925	FBgn0026582
CG4830	18.7942016384103	1.63783340719842	0.457460626695125	3.58027185646724	0.000343236916138982	0.00552229281522483	FBgn0037996
CG14767	4714.10263898578	0.322864820025472	0.0903805406595131	3.57228245891765	0.000353883419168298	0.00568584839152031	FBgn0040777
CG18284	4141.59450736648	-0.561915388585202	0.157306556555846	-3.572104055216	0.000354124644281723	0.00568584839152031	FBgn0043825
CG31140	958.214365500528	0.378473922942573	0.105978051597632	3.57124817107913	0.00035528405154019	0.00569865488371642	FBgn0051140
CG15772	136.172920493656	-0.642670241984907	0.179973285965352	-3.57092019817114	0.000355729273907669	0.00569999165139339	FBgn0029799
CG12990	5552.64358046892	-0.798071639737925	0.223580415982661	-3.56950601523086	0.00035765500566366	0.00572502438435804	FBgn0030859
CG43350	189.125953786929	-0.759700213275513	0.212860198863251	-3.56901016410105	0.000358332525025991	0.00573004629612628	FBgn0263082
Sfp26Ad	3800.90945003725	-0.455584037575468	0.1276675882789	-3.56851761451159	0.00035900672134364	0.0057350049370017	FBgn0261055
CR43358	147.170286864461	-1.30937860205419	0.367154704989881	-3.56628577615608	0.000362076527912371	0.00577818378029155	FBgn0263090
Cpr49Ab	736.480813389074	-0.560815220626052	0.157393215390916	-3.56314736459994	0.000366434833763082	0.00584181686903067	FBgn0050042
mos	17.8454882883609	1.96035248929596	0.550313905355572	3.5622441486906	0.000367698187833279	0.00585603049197369	FBgn0033773
swa	45.1541181774314	1.59816408974673	0.448734998730675	3.56148750212801	0.000368759664583567	0.00586668363819087	FBgn0003655
CG6012	617.854425488457	-0.528269697829166	0.14833883006378	-3.56123678204843	0.000369112023709425	0.00586668363819087	FBgn0032615
hb	83.5208070815663	0.939598511339495	0.263940085293681	3.55989318672085	0.000371005666548241	0.00589083694939652	FBgn0001180
CG43348	387.503294696068	0.587207064220534	0.164991700073019	3.55900971964443	0.00037225575677387	0.00590473355986427	FBgn0263080
CR44370	819.5453626278	-0.513735788308589	0.144379798647285	-3.55822485639856	0.000373369626217871	0.00591644364442422	FBgn0265508
CG34447	295.510666611368	-0.733209030706333	0.206125089281525	-3.55710715887147	0.000374961229102646	0.00593569278351334	FBgn0085476
CG31213	430.726133289254	-0.416579277581719	0.117147063181582	-3.55603688447575	0.000376491243690433	0.0059510599432553	FBgn0051213
18w	813.194384876679	-0.422082462236934	0.118699199951502	-3.55589980732295	0.000376687623860424	0.0059510599432553	FBgn0287775
clos	96.025413220138	1.12924441632265	0.317651424015147	3.55497986455999	0.000378008036506334	0.00596158782454095	FBgn0261016
CG10026	397.672049486578	-0.597388545195159	0.168046121409773	-3.55490826080093	0.000378110992109479	0.00596158782454095	FBgn0032785
7B2	1088.22629175733	0.38634682770521	0.108702210137635	3.55417637981813	0.000379164832769813	0.00597222528095732	FBgn0041707
CG42682	252.120099774003	-0.643380791588206	0.181048548321665	-3.55363684245137	0.000379943473706583	0.00597851114320918	FBgn0261568
CG6125	1053.59583583377	-0.442698698389928	0.124619146547727	-3.55241317770044	0.000381714964663788	0.00599758733260551	FBgn0038337
CG5402	2178.25833748839	-0.338669975445752	0.0953389299512856	-3.55227372091127	0.000381917344587857	0.00599758733260551	FBgn0039521
Cyp4d8	464.484121239228	-0.56326396427323	0.1586248989411	-3.55091771867655	0.000383890412358002	0.00602256761459252	FBgn0015033
CG34129	1105.9436672427	-0.353467454958763	0.0995516575210985	-3.55059336790902	0.000384363772765444	0.00602399381574976	FBgn0083965
CG3008	1498.62404817478	0.327128234299927	0.0922220910657011	3.5471786696625	0.00038938042437049	0.00608815666857082	FBgn0031643
Cnx14D	130.311946177189	-0.638436589977791	0.179985950026955	-3.54714681830542	0.000389427505023392	0.00608815666857082	FBgn0264077
Prosbeta5	2974.68485512159	0.311085753668742	0.087703449284583	3.54701846057754	0.00038961728918287	0.00608815666857082	FBgn0029134
PCB	10302.2784359367	-0.359449943028825	0.101503386578491	-3.54126059381149	0.00039822006099553	0.00621641643284499	FBgn0027580
CG3376	2096.63764160839	-0.352929942687641	0.099675128105893	-3.54080249902157	0.000398912062374577	0.00622105336085343	FBgn0034997
TpnC47D	186.397610954062	-0.743860380970585	0.21038387376868	-3.53572908248885	0.000406651494689008	0.00633547744099561	FBgn0010423
CG31102	648.437237337874	0.386277126915152	0.109284611149748	3.53459762405022	0.000408396542626603	0.00635637741394428	FBgn0051102
VhaSFD	5488.75843685948	0.250790026625372	0.0709592886467862	3.5342804502132	0.000408886973494148	0.00635772825222737	FBgn0027779
CG12896	162.390215956474	-0.717225338646525	0.202995394859419	-3.53320989938331	0.00041054638048645	0.00637723475250697	FBgn0033521
CG13377	214.719891806602	-0.562994385100753	0.159394614852777	-3.53207908322849	0.000412306031708166	0.00639796407181932	FBgn0261446
ND-23	2679.41963574128	-0.27639564716847	0.0782635342877894	-3.53160190992797	0.000413050667424113	0.00639796407181932	FBgn0017567
CG2064	1303.32017831502	0.464958329395623	0.131662768753856	3.531433629995	0.00041331357010275	0.00639796407181932	FBgn0033205
CG11037	2151.15117689689	-0.465866388714788	0.131924495430426	-3.5313107485825	0.000413505645680405	0.00639796407181932	FBgn0037038
CG14186	668.844015646118	0.528586565424383	0.149750395026476	3.52978411396463	0.000415898885866103	0.00642867846052698	FBgn0036935
CG4570	55.6067348585358	1.19819541170266	0.339639233884629	3.52784746920514	0.000418953496831501	0.00646954561626762	FBgn0037844
l(1)G0222	940.366710734471	0.486876290798248	0.138091886461828	3.52574147021181	0.00042229899750339	0.00651482028371782	FBgn0028343
alpha-Est8	1708.41479919308	-0.398077685855029	0.112967843674193	-3.52381414841477	0.000425382505045029	0.00655596852931922	FBgn0015576
mfrn	2199.0328581665	0.258404996437613	0.0733393496665212	3.52341543267833	0.000426023026186698	0.00655942197992833	FBgn0039561
CG5909	169.823769488065	-0.732196328842676	0.207877980588367	-3.52224091637943	0.000427915077915166	0.00658211952367361	FBgn0039495
CG6421	214.701320816719	-0.535050402976867	0.151920943225502	-3.52190021742211	0.000428465382935346	0.00658415438694111	FBgn0025827
Pdk1	4366.52700874298	0.444619781962695	0.126259216603606	3.52148376905102	0.000429138937666338	0.00658807739491471	FBgn0020386
CG42337	355.206412246659	-0.444474718171355	0.126264637155405	-3.52018370451816	0.000431248000157479	0.0066140090072838	FBgn0259239
CG17472	2532.94466437737	-0.512639812725538	0.145723408034421	-3.5178961269177	0.000434982593314698	0.0066647965246107	FBgn0032868
CG15570	51.9217459164055	1.92981548608443	0.548642728326618	3.51743563971118	0.000435738004688698	0.00666988271316976	FBgn0029697
CG13946	387.996990408339	0.527347800283461	0.149951562016593	3.51678764256625	0.000436803093289076	0.00667969468193809	FBgn0040725
Sfp93F	2537.5192065113	-0.491768385394816	0.139914217780486	-3.51478493891422	0.000440110244963214	0.00672374051252724	FBgn0261060
Uro	2392.03284609568	-0.504148715517141	0.14345845604796	-3.5142488592558	0.000440999453970569	0.00673079689873104	FBgn0003961
Prestin	1303.73491965822	-0.520289497920791	0.148104788691053	-3.5129822777447	0.000443107031190649	0.00675256750830273	FBgn0036770
CG31974	2269.97255830562	0.345149655326417	0.098252712180984	3.51287661851657	0.000443283271131041	0.00675256750830273	FBgn0051974
Rpn12	1412.52181836933	0.332889564507933	0.0948630522959154	3.50915932442821	0.000449525534638072	0.00684104028607175	FBgn0028693
CR45993	8.42746903107285	-2.06391817187339	0.588350605520948	-3.50797322634847	0.000451534490127494	0.00686482520926117	FBgn0267655
Tep3	916.033982818724	-0.339218581145379	0.0967109596215598	-3.5075505658591	0.000452252394577175	0.00686482520926117	FBgn0041181
Mf	17220.4869033312	-0.244723358400045	0.0697721484546435	-3.50746485267158	0.000452398111442227	0.00686482520926117	FBgn0038294
ATPsynO	5634.13314492605	-0.322834582327293	0.09204883379182	-3.5072099127016	0.000452831781627983	0.00686482520926117	FBgn0016691
kappaTry	1086.21348801532	-0.47360485255881	0.135083989511139	-3.50600285254203	0.000454890344766577	0.00688940175040226	FBgn0043471
CG44574	120.666188432026	-0.648096662439752	0.184875356492748	-3.5055870870771	0.000455601425617369	0.00689354280009528	FBgn0265785
CG15534	961.876347278465	-0.549361104021897	0.156741441882284	-3.50488739560324	0.000456800445315609	0.00690505164507308	FBgn0039769
CenG1A	2154.28288998079	0.407531555476979	0.116345598030577	3.5027672930941	0.000460451541509842	0.00695356877307912	FBgn0028509
Odc1	1639.64056253984	0.433592739952005	0.123794910848389	3.5025086005597	0.000460898903413593	0.00695365768933668	FBgn0013307
CR44389	422.055340111253	-0.737085966697062	0.210630794878146	-3.49942166397597	0.000466268587993982	0.00702640932482273	FBgn0265539
CR45994	16.3060585898736	-1.65898564517056	0.474100918733604	-3.49922470009542	0.000466613177180152	0.00702640932482273	FBgn0267656
CG14273	22.0656812254736	1.31162368151447	0.374864387622404	3.49892847873202	0.000467131865157327	0.00702750144039452	FBgn0032024
crm	310.070749361421	0.429067663375136	0.122650878598189	3.49828446627591	0.000468261397040906	0.00703683068445933	FBgn0000376
SP1173	2331.41083423505	-0.271037733883169	0.0774821715644992	-3.49806579256167	0.000468645507459707	0.00703683068445933	FBgn0035710
CG14105	172.272629276756	-0.505063125663341	0.144403934885036	-3.4975717667627	0.000469514368907042	0.00704316269014745	FBgn0036359
Met75Ca	129.891912123331	-0.753221794222644	0.215457956715012	-3.49591078327609	0.000472446634410036	0.00707448741634936	FBgn0028416
Mlc1	5390.3598849331	-0.234109662261762	0.0669673017985297	-3.49588016799718	0.000472500841978257	0.00707448741634936	FBgn0002772
Sfp35C	370.647112651595	-0.643169288430099	0.184026286452596	-3.49498596547389	0.000474086683420302	0.00709149036139903	FBgn0259965
Mdh2	8249.67507748337	-0.262713834891423	0.0751847766160192	-3.49424240804951	0.000475409139595849	0.00710452500737592	FBgn0262559
CR44051	275.807221485255	-0.560224877522097	0.160350959388242	-3.49374197484956	0.000476301122930735	0.00711110804481707	FBgn0264843
kdn	9992.79349978617	-0.222843201079995	0.0638145935414057	-3.4920413766391	0.000479343987074473	0.00714976054963071	FBgn0261955
ATPsynC	16318.8822535853	-0.231309913000334	0.066246242325809	-3.49166843098386	0.000480013714879835	0.00715297636998324	FBgn0039830
CG15635	2532.36564401534	-0.609521227415634	0.174786392221828	-3.48723501679735	0.000488042284612099	0.00726574104435272	FBgn0031617
Sodh-2	582.160417326992	-0.482313897193006	0.138503346922983	-3.48232665786195	0.00049707692415396	0.00739325649891315	FBgn0022359
smt3	1393.26337930539	0.270601923097668	0.0778081051786632	3.47781150146647	0.000505525287959244	0.00751181963268496	FBgn0264922
CR44725	13.8174868992978	-1.57206996627113	0.452108634348291	-3.47719518459816	0.000506688814250748	0.0075220127363464	FBgn0265938
Ela	2843.09675299206	-0.549329398907309	0.15808186643319	-3.47496782079981	0.000510914635598072	0.00757760492024975	FBgn0013949
CG3588	267.379698000652	-0.440092961581918	0.12682612741587	-3.47004966996137	0.000520362126488157	0.00771046458543269	FBgn0025643
RecQ5	801.712343912317	0.461848737191559	0.133145785165742	3.46874470428516	0.000522896085805673	0.0077407295559447	FBgn0027375
vig2	2880.25457127211	0.245709285245895	0.0708602446596421	3.46751957216762	0.000525285487604309	0.00776879973263425	FBgn0046214
CG15279	540.829034924452	-0.449434422105003	0.129644571770233	-3.46666594650433	0.000526956342894844	0.00778615541988914	FBgn0028886
lectin-33A	55.0965876704809	-0.954503996497104	0.275357647438608	-3.46641542508789	0.000527447643516076	0.00778615541988914	FBgn0040096
COQ7	950.745836250814	0.338717671435417	0.0977579050469732	3.46486221521074	0.000530503202334971	0.00782392878275105	FBgn0029502
CG1667	475.279698120075	-0.405332679964193	0.117050308941918	-3.46289286741931	0.000534401127141526	0.00787404317456143	FBgn0033453
Skeletor	466.134585489789	-0.442592343088912	0.127824171048412	-3.4625090032564	0.000535164009516081	0.00787791431204466	FBgn0262717
CG1146	2945.86076571757	0.313320065698124	0.0905256194378503	3.46112037281591	0.000537932223409821	0.00791127026230448	FBgn0035346
alpha4GT2	374.052734976285	-0.663148496146164	0.191747626081073	-3.45844436095275	0.000543304478495719	0.0079789038043934	FBgn0039378
Thor	6706.24799280986	0.76913153573793	0.222399980380523	3.45832555570354	0.000543544142093462	0.0079789038043934	FBgn0261560
CG15199	199.245982343129	-0.580581483599863	0.167895025857025	-3.4580028838631	0.000544195559048617	0.00798102816627074	FBgn0030270
CG15695	702.027406388618	-0.478128765223777	0.138300669235229	-3.45716884717709	0.000545882701676986	0.0079983241247574	FBgn0038832
Cyp6g1	18163.2196499679	0.385721094394779	0.11161474339914	3.45582566109048	0.000548610030245306	0.00803081467136972	FBgn0025454
CG10041	327.494031783978	-0.686895293261794	0.19879379449525	-3.45531556961254	0.000549649088423817	0.00803855412420013	FBgn0038014
GstE6	2419.76464155333	0.375119567093013	0.10860522101736	3.45397360807408	0.000552391430993246	0.00807116644672971	FBgn0063494
CG42704	30.8798737607463	1.57309248446852	0.455520152662876	3.45339822019409	0.000553571154374856	0.00808090755566113	FBgn0261615
CG43050	676.11461243825	-0.418370835610001	0.121163349238589	-3.45294875256516	0.000554494334428982	0.00808688913110268	FBgn0262352
CG8209	1018.60481184217	0.292258224480616	0.0846672221937879	3.45184614432832	0.000556765104258531	0.00811249505751723	FBgn0035830
CG6574	404.613199594563	-0.404864221654949	0.117350539061488	-3.45004143051113	0.000560500526731114	0.00815937504301458	FBgn0037846
Cyp12d1-d	3.70871260968186	4.14382437513484	1.20208432650025	3.4471994050527	0.000566430342749238	0.00823808340594945	FBgn0053503
Acp53C14a	9240.26242459114	-0.463680403135366	0.134543184464428	-3.4463314138217	0.000568252998620175	0.00825696769489519	FBgn0034152
CG13295	443.019482725003	0.452506416110345	0.131325355265209	3.44568964002814	0.00056960414101535	0.00826897218906246	FBgn0035674
CG5059	4096.93865291657	0.347918230431069	0.100987253270715	3.44516975324014	0.000570700864347098	0.0082772645619992	FBgn0037007
CG43064	364.877423739201	-0.711224997780533	0.206587902953303	-3.44272335220567	0.000575888098749573	0.00834481457534915	FBgn0262366
CR44496	129.776391176421	-0.634291848064345	0.184259728852603	-3.44237914607886	0.000576621450241573	0.00834776145473806	FBgn0265689
CR17025	28.6001888936413	0.996288431761809	0.289465730360969	3.44181824397458	0.000577818348546327	0.00835548916488356	FBgn0040554
Mal-B1	834.44592654908	0.880990190354865	0.255980354423795	3.44163204374785	0.000578216188795828	0.00835548916488356	FBgn0032381
CG11674	44.9414555174316	2.05926850366968	0.598500912692225	3.44071071572224	0.000580188478065196	0.00837630496609065	FBgn0030551
CG6834	651.275464787347	-0.616738451789649	0.179368048335492	-3.43839640065712	0.000585170400158617	0.00844049356492526	FBgn0037935
salt	2385.87393339797	-0.352836173370606	0.102721782072352	-3.43487200331169	0.000592833768804213	0.00854320648896172	FBgn0039872
Prx3	1367.50181870183	0.300205108444152	0.0874197729379686	3.43406415225045	0.000594603453094575	0.00856087659021266	FBgn0038519
CG11353	212.38648092004	0.70025488881892	0.203954672573962	3.43338487901022	0.000596095278228503	0.00857451755924855	FBgn0035557
CG17807	361.259681969311	0.418120802673793	0.121892741337881	3.43023545196003	0.000603057707327673	0.00866675360229761	FBgn0034748
CR43452	21.8598837477031	-1.36573912052535	0.398483063086163	-3.4273454684573	0.00060951310386428	0.00875154138465476	FBgn0263406
CG42825	3961.77040495275	-0.921003434351422	0.268836753099605	-3.42588364028555	0.000612802845578873	0.00879076286039419	FBgn0262007
CG5828	636.324935747594	0.359808828875617	0.105036783982739	3.42555069978862	0.000613554411329209	0.00879353551669369	FBgn0031682
Prosbeta3	2448.80591754281	0.280626736972268	0.081931825828722	3.42512490273214	0.000614516837464409	0.00879932246081992	FBgn0026380
CG9630	283.634036454909	0.44408141148612	0.129763935727665	3.42222520452917	0.000621108455911781	0.00888563059860714	FBgn0037561
CG9413	1797.1860521279	-0.314493146286138	0.0919203959031027	-3.4213641400942	0.000623078466519648	0.00890572497835842	FBgn0030574
CG1416	2073.80275222367	0.284277894128094	0.0831383912124001	3.41933359525597	0.000627747148152871	0.00896432033595275	FBgn0032961
CG44242	797.659484704418	-0.379098926867454	0.110891143972914	-3.41865827410034	0.000629307062031393	0.00897845609968884	FBgn0265177
Pomp	1411.95572413799	0.307536336404734	0.0900103694284472	3.4166767491073	0.000633904994828242	0.0090358711072757	FBgn0032884
CG43392	2516.24298139149	-0.48060318245209	0.140888831975193	-3.41122270455555	0.00064672245371342	0.00921023993529844	FBgn0263249
CG3984	390.608132285314	-0.570156558227716	0.167203186931735	-3.40996226621266	0.000649718680116082	0.00924455187941139	FBgn0038291
CG4721	3659.80337774798	-0.350215359102947	0.102722740066799	-3.40932649260726	0.000651234890363009	0.00925776241706476	FBgn0039024
Ptth	72.4542132882894	0.706225306101345	0.207239608528194	3.40777185942844	0.000654956293828847	0.00930226923723911	FBgn0013323
Rpn7	2153.01080846916	0.297374515996196	0.0873219703857675	3.40549479910344	0.000660442715086793	0.0093717416264253	FBgn0028688
CG31872	19581.8785267164	-0.737403308766617	0.216657456049478	-3.40354457313584	0.000665175594178492	0.00942347719765749	FBgn0051872
UQCR-Q	4151.68520180665	-0.322068460523901	0.0946286177836148	-3.40349957621031	0.00066528516562727	0.00942347719765749	FBgn0036728
CG15043	2822.64747587089	0.488440710075475	0.14356080778885	3.40232628666925	0.00066814815897044	0.00944881769190929	FBgn0030929
Npc2g	4483.42418498269	-0.289703023774034	0.0851498003395174	-3.4022748452598	0.000668273945069325	0.00944881769190929	FBgn0039800
ND-13B	1685.75522417149	-0.280539943949947	0.0824639573791319	-3.40197042278909	0.000669018778940376	0.00945086527990122	FBgn0047038
Sfp78E	682.707316165444	-0.561344506094847	0.165044513168603	-3.40117035894069	0.000670979985552516	0.00946564724471973	FBgn0261059
CG9467	1612.23357854758	-0.310623451217519	0.0913315414572243	-3.40105341770676	0.000671267092397431	0.00946564724471973	FBgn0037758
CG45603	366.182627788937	0.459222853996317	0.135120476618965	3.39861777790579	0.000677272948222922	0.00954179446105478	FBgn0267163
CG8299	92.4908506119185	-1.0195694626633	0.300054121254384	-3.39795187081903	0.000678923631187072	0.00955650233675386	FBgn0034052
Vml	25.752464086637	1.95038228014608	0.574106402974318	3.39724878531501	0.000680670532223165	0.00957253710093488	FBgn0085362
Jon25Biii	4807.98789638252	-0.440242199903552	0.129623812758059	-3.39630651603543	0.000683018266971287	0.00958931036695255	FBgn0031653
CG17097	35190.9407207152	-0.736282977871887	0.216790919629222	-3.39628144541826	0.000683080834976875	0.00958931036695255	FBgn0265264
CG18765	12.4413501119433	1.59226878057743	0.468876699832843	3.39592217131942	0.000683978050263176	0.00959335553846419	FBgn0042110
Rheb	1959.86358070112	0.276318313659662	0.0813971713224979	3.39469184457137	0.000687058850973787	0.00962799284847697	FBgn0041191
Amyrel	24.5682626298059	-1.42760793477215	0.420593393354019	-3.3942709451228	0.000688115762204109	0.00963053699063622	FBgn0020506
COX5A	6636.84633339143	-0.267454333371205	0.0787990209725833	-3.39413269441838	0.000688463250044847	0.00963053699063622	FBgn0019624
CG6950	2004.88161360881	0.302414058374486	0.0891595408109221	3.39183059517776	0.000694273510779123	0.00970319615641701	FBgn0037955
CG6287	5984.62754666159	-0.272787848815488	0.0804404727861209	-3.39117659764122	0.000695932426314586	0.0097177585521995	FBgn0032350
CG17508	3070.56897849319	0.368069656437723	0.10855767558001	3.39054474472831	0.000697538668509757	0.00973156029025437	FBgn0039970
Kua	408.673337367322	0.48582988979158	0.143331560115728	3.38955279213673	0.000700067276795624	0.00975819440425476	FBgn0032850
mt:CoI	89827.6231766749	-0.261202902608601	0.0770816771880472	-3.38865100160411	0.000702373440561476	0.00978168352102901	FBgn0013674
Gcn5	875.195176121631	0.358026614697457	0.105761505670994	3.38522615034638	0.000711196340680795	0.00988982294131253	FBgn0020388
Mal-A1	22081.4096639395	-0.402351010527811	0.11885766730568	-3.38514981530841	0.0007113941586253	0.00988982294131253	FBgn0002570
CG11529	299.576590426244	-1.34441218064788	0.397455832933951	-3.38254484963438	0.000718175500469879	0.00997529304047713	FBgn0036264
Sfp23F	383.289666250185	-0.526474874028955	0.155673397024922	-3.38191935224918	0.000719812735685015	0.009986925627398	FBgn0259949
stv	2674.82327605651	0.33219999770463	0.0982334338915204	3.38174066144812	0.00072028109407175	0.009986925627398	FBgn0086708
CG5676	1168.96057721708	0.337544468560668	0.0998309106511918	3.38116187019514	0.000721800082102261	0.00999315404015728	FBgn0032200
CG9951	358.157588524661	-0.408893493598643	0.120935546536361	-3.38108608518756	0.0007219991935559	0.00999315404015728	FBgn0036671
CG31200	1114.08976708688	-0.455952878694832	0.134985104062374	-3.37780143862499	0.00073067820467407	0.0101044007039695	FBgn0051200
CG6543	2657.25560863066	-0.331970270241043	0.098354781434067	-3.37523265672226	0.000737533112852592	0.0101902491759133	FBgn0033879
CR44555	19.4522826376775	-1.60375312523635	0.475417524211348	-3.37335719354635	0.000742575542221697	0.0102509267007309	FBgn0265748
Mcm5	86.7379000768526	0.993469952552158	0.294567929104885	3.37263447372242	0.000744527201757473	0.0102688686119807	FBgn0017577
Lsp1beta	140.239356324032	-2.33940559011335	0.694034309661297	-3.37073478579902	0.000749679930802293	0.0103308911549142	FBgn0002563
CG14963	879.651977980673	0.414092208393711	0.122989622226178	3.36688739178495	0.000760217240597191	0.0104669420949706	FBgn0035409
Cyp9c1	1007.47057147628	-0.361992415589958	0.107574283396119	-3.36504603295379	0.00076530889712714	0.0105278431778599	FBgn0015040
CG3726	447.180341609886	0.572794660036799	0.170451701985233	3.3604513968797	0.000778152207546273	0.0106951792504898	FBgn0029824
mip40	525.026664424763	0.407354341145172	0.121320903085075	3.35765998098053	0.000786052412180028	0.0107943431074522	FBgn0034430
CG34198	260.466621326883	-0.530322895460871	0.157996568614572	-3.35654691814592	0.000789223289151678	0.0108284460169234	FBgn0085227
CG8051	513.700935586487	-0.530642847828461	0.158104547683046	-3.35627820707755	0.000789990566255672	0.0108295399556946	FBgn0031012
Ubc6	3128.88932354499	0.343605431827388	0.102407685563967	3.35526996763111	0.000792875668057111	0.0108596388239718	FBgn0004436
CG9674	12692.2869884964	0.463436165921106	0.138161223758616	3.35431428090695	0.000795619413958475	0.0108872125596583	FBgn0036663
CG8560	2449.0071555646	0.395976020553892	0.118060201776154	3.35401781969402	0.000796472333663687	0.0108872125596583	FBgn0035781
beta-Man	1725.03979854171	-0.326660928632836	0.0974021434344648	-3.35373449817994	0.000797288243342235	0.0108872125596583	FBgn0037215
SdhC	3708.95265040475	-0.296365177549144	0.088372047475159	-3.35360768496907	0.000797653691438367	0.0108872125596583	FBgn0037873
CG5966	2957.60874006836	1.62824705295307	0.485562362026613	3.35332221006007	0.000798476936995766	0.0108890131901475	FBgn0029831
CG3603	560.351658790206	-0.429658338818648	0.128217347460165	-3.35101565684889	0.000805157499627207	0.0109706191839344	FBgn0029648
HDAC6	5689.85964607821	-0.411532121801149	0.122862979118151	-3.3495209440217	0.000809514353182572	0.0110204499368874	FBgn0026428
Pi3K59F	683.394537260657	0.357975420489908	0.106943247722626	3.34734009031008	0.000815910456171307	0.0110979322928793	FBgn0015277
Jon25Bii	1079.6659966127	-1.19567599038126	0.35728299988343	-3.34657957633409	0.000818151929350957	0.0111188188431466	FBgn0031654
Best2	1648.0049582448	-0.301095338825056	0.089989819507975	-3.34588223947235	0.000820212219466821	0.0111372091972603	FBgn0035696
obst-E	214.644593324766	-0.589404492074194	0.176192016293612	-3.34523949763985	0.000822115469938707	0.0111534373531478	FBgn0031737
Chmp1	1873.95624900024	0.26399764825057	0.0789259936166276	3.34487582801811	0.00082319416188105	0.0111584606228816	FBgn0036805
CG1701	318.689680748292	-0.536229926841238	0.160535198361032	-3.34026389424763	0.00083698815954518	0.0113356840077353	FBgn0033167
ACXE	59.9935327257771	-0.749890457272671	0.224531561523709	-3.33979976883333	0.000838388138530193	0.0113448896649391	FBgn0040506
CG31683	129.724177670485	0.554444953584492	0.166164711219461	3.33671902725611	0.000847736025949879	0.0114615366049241	FBgn0051683
fra	443.654343356021	-0.440749169473516	0.132220217120956	-3.33344763055649	0.000857768177133065	0.0115872268936732	FBgn0011592
CG10182	121.440298433523	0.700160404944042	0.210110773776068	3.33233937680064	0.000861191667048319	0.0116235046681046	FBgn0039091
Invadolysin	1691.29089174315	0.318995269703011	0.0957460137092632	3.33168199223055	0.000863228366166935	0.0116327452132933	FBgn0086359
Scp2	1153.42375174013	-0.387564552161658	0.116328401599924	-3.33164168707973	0.000863353384187662	0.0116327452132933	FBgn0020907
Cpr67B	1600.13763210057	0.34729709526988	0.104281849841553	3.33036953024487	0.000867307983086291	0.0116736364317687	FBgn0035985
CG11739	2517.63562948493	-0.254869169177199	0.0765329440337432	-3.33018901069358	0.00086787050102223	0.0116736364317687	FBgn0037239
CG7777	576.284759688251	-0.50634595340919	0.152210212105785	-3.32662274366507	0.000879052953693343	0.0118139616669145	FBgn0033635
CG43829	95.4619181546121	-0.6566613624183	0.197538705509261	-3.32421618702727	0.000886674322508761	0.0119062295429118	FBgn0264377
CG9780	5205.16188824548	-0.419800151079485	0.12633535452596	-3.32290317824866	0.000890858296234999	0.0119522223373062	FBgn0037230
CG7275	410.74273462078	0.417813279510597	0.125806627075219	3.32107528215338	0.00089671346447728	0.0120205393863674	FBgn0036500
mxt	4617.26501505013	0.274816999602973	0.0827917781418624	3.31937549562082	0.000902190256272334	0.0120836723865183	FBgn0031637
Lsd-1	7630.67487686104	-0.844917956835268	0.254678837006002	-3.31758212330519	0.000908002183858375	0.0121511830059076	FBgn0039114
Inx3	877.630219028531	-0.322600729630513	0.0972903717456619	-3.31585463023886	0.000913633403421618	0.0122161627651052	FBgn0265274
nec	5225.4346996581	-0.356918302925374	0.107670091080663	-3.31492524379851	0.000916676356394438	0.0122440684229639	FBgn0002930
PPO1	1807.96598899826	-0.561802386450331	0.169485971486498	-3.31474269830697	0.000917275140568691	0.0122440684229639	FBgn0283437
CG43187	31.3633091317931	-1.33436737651624	0.402718641015576	-3.31339858803464	0.000921695251752421	0.0122926519139309	FBgn0262816
Sfp70A4	493.554202753664	-0.669779263080867	0.202289552267966	-3.31099285935258	0.000929655808325619	0.0123883321801496	FBgn0259970
CG43254	1006.94749615202	-0.392832168661055	0.118778278452133	-3.30727279246908	0.000942091009829643	0.0125434281452466	FBgn0262899
Send2	4.4966954087004	3.02210465999593	0.914049394211381	3.30628156326643	0.000945430329830951	0.012577257707067	FBgn0264253
CG3704	418.303299358794	0.392359383252482	0.118761642551976	3.30375510831089	0.000953991274839962	0.0126804359240542	FBgn0040346
spi	996.43618509926	0.363140708083503	0.109944699179193	3.30293966689234	0.000956769706242776	0.0127066438811383	FBgn0005672
CG6972	598.700919627737	0.405920326956201	0.122931415645093	3.3020064466524	0.000959958638324538	0.0127284735593871	FBgn0039008
omd	882.603329850322	0.343580431110739	0.104054202768913	3.30193708632579	0.000960196043954328	0.0127284735593871	FBgn0038168
Csl4	157.268263709259	0.562783306759399	0.170450021759659	3.30174969148989	0.000960837728532236	0.0127284735593871	FBgn0032346
CG6028	1962.39872132878	-0.381584115633648	0.115609407219047	-3.30063205765475	0.000964673028497716	0.0127685419091324	FBgn0038924
CG11112	505.105646336911	-0.420089335984803	0.127443724451662	-3.29627322013912	0.000979766800959906	0.0129494199649526	FBgn0033164
Acp53Ea	5736.45127540001	-0.465988396292657	0.141370911406092	-3.29621130441815	0.000979982769235192	0.0129494199649526	FBgn0015584
lectin-29Ca	1513.89646249948	-0.506297580433832	0.153629160792692	-3.29558254319329	0.000982178449946632	0.0129612245497243	FBgn0040098
stet	41.1686848536503	1.05101700672724	0.318926417498708	3.29548431569327	0.000982521878761403	0.0129612245497243	FBgn0020248
CG17982	315.658859933838	0.537080083634942	0.163049782771359	3.29396380974072	0.000987852163688364	0.0130206355064899	FBgn0030006
Sfp33A3	1986.76154352294	-0.49256608237127	0.149675549942406	-3.29089208331492	0.000998702180838032	0.013152640510351	FBgn0259964
CG3987	1402.09467950817	-0.452576949082195	0.137570981690523	-3.28977044083544	0.00100269149227937	0.0131941467793586	FBgn0038292
CG6084	6236.65271971181	-0.347861050748361	0.1057525786097	-3.28938599248922	0.00100406223911371	0.0132011555327881	FBgn0086254
Npc2b	2840.86351648258	-0.305988261724508	0.0930658970788859	-3.2878666765028	0.00100949633692669	0.0132615319457317	FBgn0038198
CG8974	1697.21276975981	0.270989541464616	0.0824568855873688	3.28643920437043	0.00101462673201922	0.0133178213800289	FBgn0030693
CG9411	6.87035542405469	2.30461630032703	0.701394702836661	3.28576234038614	0.0010170678351369	0.0133387472699761	FBgn0030569
CG12825	963.378030739177	-0.295694305602703	0.090018640107364	-3.28481195950119	0.00102050454996372	0.013372684830681	FBgn0033221
alphaTub67C	98.8386108925899	1.88122769864081	0.573080816205405	3.28265690535091	0.00102833739472054	0.0134641249411831	FBgn0087040
Ndae1	2503.77428575892	-0.328718148648851	0.100196711640373	-3.28072791279507	0.00103539574097141	0.0135452809933892	FBgn0259111
CG12236	251.554762761641	0.464074111042117	0.141482625356318	3.28007845396823	0.00103778223591367	0.0135652348530092	FBgn0029822
dally	1942.90048039952	-0.37508353084969	0.114485169194802	-3.27626306086397	0.00105190533629628	0.0137384419170835	FBgn0263930
Vha55	12070.8636712443	0.245495241605414	0.0749662117602897	3.27474519307984	0.00105757317460189	0.01380102325862	FBgn0005671
CG13114	31.0850441811165	1.71119838963652	0.522620351563801	3.27426665363531	0.00105936592837829	0.0138129741207669	FBgn0032127
Adi1	1561.66593211134	0.383100779377065	0.117083739694775	3.27202377013041	0.00106780598055198	0.0139115070303343	FBgn0052068
CG10185	148.337270553899	0.65826825653138	0.201299630492769	3.27009172803735	0.00107512615060438	0.013995299172041	FBgn0038397
Cyp9f3Psi	231.422494027916	-0.425365993820334	0.130093832177658	-3.26968609272303	0.00107666891595144	0.0140038085013634	FBgn0038034
Ip259	1982.68354780109	0.266066822973138	0.0814347941936139	3.26723761762761	0.00108602484547951	0.014113842690716	FBgn0025366
Cyp6a17	1229.61719337703	0.324571424850545	0.0994043506509216	3.26516317168393	0.00109401034433491	0.0142059001925962	FBgn0015714
Met75Cb	103.434227202263	-0.706551538613518	0.21644484398622	-3.26434913209807	0.00109715876686871	0.0142350475592661	FBgn0028415
Grx-1	742.72415447304	0.411261605320701	0.126058587097359	3.26246402399442	0.00110448190744925	0.0143182670981343	FBgn0034658
CG4306	173.87757046357	-0.501778900622407	0.15382613279084	-3.26198735883639	0.00110634077001595	0.0143305702866129	FBgn0036787
Ns2	1945.66044709741	0.253724239812468	0.0777914775344004	3.26159430125578	0.00110787576193504	0.0143386615663425	FBgn0034243
larp	4926.56495392754	-0.347633019293587	0.106609751086476	-3.26079946487826	0.00111098582382083	0.0143671081371116	FBgn0261618
CG11073	2454.32685138184	-0.290378301402066	0.089065590040476	-3.26027482970812	0.00111304305423771	0.0143819041405235	FBgn0034693
CG5758	2208.03913776373	-0.318088436671043	0.0975730855729346	-3.26000182123252	0.00111411498402923	0.01438395501102	FBgn0032666
CG31301	529.035657590927	0.323210488589567	0.0991880313595867	3.25856339882209	0.00111977852978476	0.0144452347441767	FBgn0051301
COX6B	5567.61401855128	-0.258831962073885	0.0794743049866766	-3.25680057368576	0.00112675565465635	0.0145233455945107	FBgn0031066
dmGlut	1050.213272986	-0.575131787534508	0.176614457968091	-3.25642529015613	0.0011282461770061	0.0145306668307629	FBgn0010497
CG30083	109.015382358354	-0.601056769541633	0.184607172874772	-3.2558689902551	0.00113045900030502	0.0145472710080101	FBgn0050083
CG12256	57.855564434038	-0.800914609509377	0.246025877356122	-3.25540800063911	0.0011322957421096	0.0145557053609206	FBgn0038002
CG9297	7920.15951828567	-0.321614281460493	0.0988042783459101	-3.25506432357649	0.00113366686482433	0.0145557053609206	FBgn0038181
CG17272	453.926754161868	-0.350864061902232	0.10779203254051	-3.25500923985612	0.00113388676768774	0.0145557053609206	FBgn0038830
Rm62	9745.28251781922	0.210418398758598	0.0647022927107251	3.25210112258849	0.0011455525798887	0.014693484271846	FBgn0003261
mt:ATPase8	3132.22773790045	-0.346168168466074	0.106505650648553	-3.25023288772121	0.00115310536160204	0.0147783259158615	FBgn0013673
AkhR	1100.60817278516	-0.45121368953584	0.13900037240691	-3.24613295434171	0.00116984191570874	0.0149806341579905	FBgn0025595
Neurochondrin	1973.65570464173	0.368405390761447	0.113565719091915	3.24398413277581	0.00117870312166102	0.0150818463600997	FBgn0037447
CG33110	1587.92529416964	-0.354261460934212	0.109262505159724	-3.24229670934543	0.00118570506638616	0.0151591237829939	FBgn0053110
Mipp1	2292.040454452	-0.437618808653859	0.135094859277909	-3.23934464266783	0.00119804713382046	0.0153044934345547	FBgn0026061
grass	605.061042546786	-0.444483033973752	0.137287518322168	-3.23760702652298	0.00120536717824214	0.0153855254655526	FBgn0039494
Pkg21D	309.797039234511	-0.510506030958895	0.157769026693305	-3.23578107603651	0.00121310385099231	0.0154717398841942	FBgn0000442
Dbp45A	465.12263227898	0.355107955110401	0.109943877739854	3.22990204102722	0.00123832638749152	0.0157806463829927	FBgn0010220
CG15445	1003.39518588248	0.292882238160907	0.0906930581330364	3.2293787880797	0.00124059458427135	0.01579677065227	FBgn0031161
TM4SF	623.802982623956	0.392269231434471	0.12148936941765	3.22883585053394	0.00124295216509758	0.0158140061005266	FBgn0020372
CG7953	2241.69197969174	-0.34373103567047	0.106488197623937	-3.22787917666102	0.0012471163703497	0.0158541807501034	FBgn0028533
serp	278.311299433381	-0.426469235256948	0.132135563885056	-3.227512886901	0.00124871416219194	0.0158616909424881	FBgn0260653
alpha-Man-IIb	1286.93211366683	-0.431506533039226	0.133726307352547	-3.22678866695714	0.00125187884528085	0.0158890763029965	FBgn0026616
CG1494	218.450181753591	-0.431377120836022	0.133813356688846	-3.22372244079562	0.00126535980714373	0.0160472482466352	FBgn0031169
CG6388	385.283470925401	0.400464660456551	0.124268082042177	3.22258663588797	0.0012703874105537	0.0160980467446752	FBgn0032430
CG11131	207.895547550758	-0.61743975158163	0.191818693291936	-3.21887163855258	0.00128696081368739	0.016294951588738	FBgn0037204
Rip11	1970.3206035089	0.326444566475553	0.101456635593803	3.21757728871007	0.00129278191077678	0.0163555083346547	FBgn0027335
CG43094	12.5336667113053	-1.32839667447449	0.413171621407708	-3.21512080125092	0.00130389638400919	0.0164828827805207	FBgn0262540
Sfp33A2	141.733889991143	-0.632065837856847	0.196638662712634	-3.21435179194919	0.00130739387976597	0.0165138420210055	FBgn0259963
CG42703	266.315073689287	0.439933406937653	0.13696732561765	3.21195880078542	0.00131833279666374	0.0166386697758418	FBgn0261614
CG6296	77.0765591745425	0.852816008005378	0.265556988354893	3.21142370716174	0.00132079035947614	0.016653185775861	FBgn0039470
CG18547	2147.96448876409	-0.32568709224281	0.10142071723985	-3.21124816611771	0.00132159749983025	0.016653185775861	FBgn0037973
CR44756	20.6242413254563	1.36387900503873	0.425374804386425	3.20629945867629	0.00134453986347152	0.016928734923693	FBgn0265977
CG5849	855.064805096204	-0.402213413678695	0.12546751889342	-3.20571744166201	0.00134726212605995	0.0169494614597207	FBgn0038897
Vm32E	38.6186700680106	2.15093176848193	0.67204996326785	3.20055336068022	0.00137163968933652	0.0172423756957219	FBgn0014076
CR43806	156.302019653257	-0.565389624528345	0.176689093101319	-3.19991242585716	0.00137469350330722	0.0172669835491164	FBgn0264350
Cyp6a13	1192.03887691818	-0.538358103733294	0.168280766734428	-3.19916597826598	0.00137825794957608	0.0172979609273091	FBgn0033304
CR44689	63.7713492152592	-0.84507950536041	0.264579300890856	-3.19404995974731	0.00140291836217748	0.017585295277532	FBgn0265900
dah	28.6008411397021	1.43727313755555	0.449998075361566	3.19395396613803	0.00140338493834409	0.017585295277532	FBgn0015926
BG642167	1027.80555150406	-0.439095919165428	0.137521411817082	-3.19292765659992	0.00140838225758819	0.0176338862792302	FBgn0250831
CG17633	2576.74541064185	-0.397019914212109	0.124371819145022	-3.192201552903	0.00141192771545241	0.0176528449268528	FBgn0032144
CG5168	1779.702403949	0.2414551443056	0.0756400850026736	3.19215855319392	0.00141213793459682	0.0176528449268528	FBgn0032246
Pex11	354.141839331268	0.353019007791177	0.110645101012563	3.19055253744217	0.0014200102027918	0.0177371774021995	FBgn0034058
MtnD	453.77844330867	-0.648263400107	0.203267840002988	-3.18920789485179	0.00142663238508102	0.017805773928218	FBgn0053192
CR44419	118.278941584728	-0.573618709035618	0.179878809432256	-3.18891764319603	0.00142806556591333	0.017809549270547	FBgn0265592
Hsp70Ab	61.1488379842638	0.800622171477014	0.251088030900323	3.18861145474053	0.00142957887664588	0.0178143171566846	FBgn0013276
CG3394	1305.79885650498	-0.296408549313084	0.0929911481957993	-3.18749208998877	0.00143512383267851	0.017869277066023	FBgn0034999
Sfp24Ba	847.197377896801	-0.81788687338357	0.256706367718575	-3.18607941303665	0.00144215005662042	0.0179425794169259	FBgn0259951
CG31547	2039.63997264298	-0.321717504959097	0.101061160599423	-3.18339412540779	0.00145559335036231	0.0180955413271955	FBgn0051547
CG42470	135.522674141734	-0.535011298609078	0.168196341912166	-3.18087357029719	0.00146831693829805	0.0182393218415873	FBgn0259960
CG14356	35.8376513164176	-0.84758792076068	0.266776970511878	-3.17714051229524	0.00148734955292646	0.0184560290593621	FBgn0038207
rho-4	585.507409378838	-0.335746254328259	0.105680512265548	-3.17699306268136	0.00148810595551964	0.0184560290593621	FBgn0030318
CG7675	1417.54196874119	-0.323894767773628	0.102009769822871	-3.17513477714965	0.00149766921412873	0.0185600218660437	FBgn0038610
CG17364	364.415464972465	-0.485917254507101	0.153062866752579	-3.17462533412868	0.00150030082215157	0.0185780174919098	FBgn0036391
CG10435	394.033459401902	0.367811062673699	0.115883046467509	3.17398509864708	0.00150361410020458	0.0186044192398447	FBgn0037539
RyR	2765.93719476358	-0.396727830112196	0.125076921942578	-3.17187074922049	0.00151460400357143	0.0187251739573663	FBgn0011286
CG15044	60.1479560028944	0.802732595565498	0.253096141763101	3.17165085952539	0.00151575117742633	0.0187251739573663	FBgn0030928
Pax	3368.3359314316	-0.230023550913473	0.0725422493800059	-3.1708907964587	0.00151972262614804	0.0187550028616917	FBgn0041789
Fas2	1832.80132290777	-0.32191904527857	0.101532705115408	-3.17059458735645	0.00152127295908015	0.0187550028616917	FBgn0000635
lectin-24A	39.9398738576119	-0.924088327738722	0.29146400711168	-3.17050580926323	0.00152173789964078	0.0187550028616917	FBgn0040104
ATPsynbetaL	339.07623394419	-0.458129448535466	0.14478768568257	-3.16414649751264	0.00155538482970771	0.01915244374625	FBgn0036568
Ost48	2457.12456304255	-0.263289066163955	0.0832152166935577	-3.16395338046796	0.00155641724304489	0.01915244374625	FBgn0014868
CG31087	358.663241709481	-0.550088121028094	0.173931813591561	-3.162665355286	0.0015633192459747	0.0192223586599122	FBgn0051087
CG5973	3660.0241789349	-0.307528329842709	0.0972702708813944	-3.16158603297909	0.0015691245864237	0.019278690609017	FBgn0031914
wkd	1454.98455229232	0.31319638166358	0.0991057514813328	3.16022407360054	0.00157647847054662	0.0193539457440217	FBgn0037917
CG6465	514.639091138562	-0.371204477061498	0.117590573568276	-3.15675369034548	0.00159536043977968	0.0195705002234967	FBgn0037818
CG31704	1597.13321242471	-0.344425732724834	0.109127401797649	-3.15618008906224	0.00159850131559717	0.0195937698225456	FBgn0051704
l(1)G0469	787.244619845062	0.383552196720749	0.121608531254483	3.15399086531284	0.00161054126887162	0.0197259996314128	FBgn0040153
CG33296	207.218390815021	-0.60585603944104	0.192203373004261	-3.15216132771826	0.00162066704224459	0.0198345971891178	FBgn0053296
CG1468	2162.75360605762	-0.297651372576343	0.0944685918098346	-3.15079717897685	0.0016282551668869	0.0199119931161766	FBgn0030157
agt	239.226982439526	0.484044781377034	0.153692538228913	3.14943579535454	0.00163586049619264	0.0199894791897054	FBgn0024912
CG8306	2068.59782239655	-0.270776309072573	0.0859904948415285	-3.14890976696419	0.00163880788412869	0.0200099713045822	FBgn0034142
Myb	1764.14115777881	0.27164242622094	0.086296592947603	3.1477769508916	0.00164517176303414	0.0200721149802872	FBgn0002914
Syx17	601.719685667374	0.475152120239405	0.151074859106375	3.14514356028517	0.00166005346865477	0.0202380047869824	FBgn0035540
eloF	41.9575121077708	1.09298792509317	0.347781768573048	3.14274071805924	0.00167374027425492	0.0203881263720682	FBgn0037762
Ugt36Ba	51.0999809070655	0.761336584952131	0.242268821606142	3.14252812188042	0.00167495622661776	0.0203881263720682	FBgn0040262
Smvt	2851.37938181471	0.702060135168243	0.223651699763084	3.13907802136957	0.00169480316424905	0.0206137796448547	FBgn0039873
CG15040	70.1077315902332	-0.894804589906103	0.285187067307044	-3.1376057769924	0.00170333801450236	0.020701602674712	FBgn0030940
drd	616.633495600543	0.372071193357151	0.118639925725028	3.13613811778255	0.00171188561559779	0.0207894451282042	FBgn0260006
ND-B15	1132.76721826954	-0.280245047768963	0.0893713948409822	-3.13573541363655	0.00171423783938017	0.0207917184125625	FBgn0033961
Kaz1-ORFB	532.334149255963	-0.416485992927052	0.132822681584325	-3.13565415152861	0.00171471285746421	0.0207917184125625	FBgn0063923
Npl4	13286.1123796094	0.191711884507814	0.0611549137044278	3.13485659442494	0.00171938141054067	0.0208322896903277	FBgn0039348
CG17292	1436.94083366792	-0.349366053941285	0.111528814172255	-3.13251832303796	0.00173313609321137	0.0209828029240372	FBgn0032029
CG11236	629.110781370516	-0.381130899931713	0.121710126206313	-3.1314641748514	0.00173937005952192	0.0210421027707601	FBgn0031860
Dhpr	805.592037335906	-0.391546536531848	0.125067589168047	-3.13067949207645	0.00174402385439183	0.0210822100771494	FBgn0035964
CG12784	201.616275808929	0.533288628032381	0.17038216663269	3.12995566714471	0.00174832686242611	0.0211180187193816	FBgn0038356
CG5380	131.549753150157	0.543928886501635	0.173812526571318	3.12939980352022	0.00175163799527592	0.0211418008150123	FBgn0038951
Ddc	817.598467294891	-0.352590912816564	0.112705572658763	-3.12842483737782	0.00175745953966577	0.0211958232842845	FBgn0000422
CG4658	2427.09230900569	0.281479661210685	0.09000984847779	3.12720958840565	0.00176474072143042	0.0212673535602529	FBgn0032170
CG18619	884.830884622651	0.385204347833221	0.123194054942708	3.1268095527204	0.00176714360147133	0.0212800297146597	FBgn0032202
zpg	54.2652202013498	1.6912333732722	0.541005275991293	3.12609404810947	0.00177144889986043	0.0213155780150509	FBgn0024177
Atpalpha	21314.1256252492	-0.324365200056594	0.103784808482403	-3.12536299675874	0.0017758577025304	0.0213523165439361	FBgn0002921
NimB1	413.06009395686	-0.549089600439776	0.175765839240042	-3.12398360690492	0.00178420396863716	0.0214324045113406	FBgn0027929
CG42369	5427.09084432706	-0.343757803990836	0.110044303506709	-3.12381280117674	0.00178523996691505	0.0214324045113406	FBgn0259715
otu	77.1772141800387	1.70303163914236	0.54540369663303	3.1225157615465	0.00179312503957999	0.0215106721237048	FBgn0003023
Adh	668.726892567059	-0.449185675664904	0.143889543837644	-3.12173952105746	0.00179785932472837	0.0215510519206975	FBgn0000055
fu2	140.565744387671	0.559525513895574	0.179377396937544	3.11926431896206	0.00181303239384574	0.0217164055022542	FBgn0029173
Cpr47Ea	9.68214641721437	-1.9206300611328	0.616647688139238	-3.11463109012601	0.00184175097163812	0.0220357141676849	FBgn0033597
UQCR-14	3559.2110162023	-0.298454769091257	0.0958271069196908	-3.11451298786868	0.00184248844891378	0.0220357141676849	FBgn0030733
CG6739	29.3678062694358	-0.914336888211322	0.293641797609513	-3.11378317274577	0.0018470517256735	0.0220735293862544	FBgn0031926
CG32425	4620.42056891172	-0.421222078782711	0.135289073633896	-3.11349665918014	0.00184884603074196	0.022078221251112	FBgn0052425
CG9616	4.18290241356799	-3.30024143402966	1.06023979802848	-3.11273113890506	0.00185364799707228	0.0221187951529435	FBgn0038214
CG6353	297.087194693883	0.413398804411123	0.132868473811294	3.11133854821161	0.00186241285242133	0.0221903358780327	FBgn0038893
Ugt86Dd	816.654605779925	1.52684381041113	0.49073655492565	3.11133090674783	0.0018624610520449	0.0221903358780327	FBgn0040256
CG14545	22.4728979063851	1.36705286411806	0.439494070236592	3.11051492317549	0.00186761458463582	0.0222349186111858	FBgn0040602
CG3961	3061.84842266704	-0.302502205031907	0.0972828998057326	-3.10951056800304	0.00187397580581421	0.0222938012971145	FBgn0036821
PhKgamma	2760.06070263009	-0.229924930654469	0.0739491419459603	-3.10923054147797	0.00187575293702251	0.0222981015177672	FBgn0011754
CG4757	177.58160545903	-0.69058046846118	0.222172897304893	-3.10830203340906	0.0018816566065692	0.0223514126772786	FBgn0027584
AOX3	5474.29334087974	0.360660699998462	0.116127524642434	3.10572968044367	0.00189810147658409	0.0225297636455735	FBgn0038349
CG4009	29.6002160426024	1.52783167604973	0.492008605007287	3.10529462391639	0.00190089577712695	0.0225459408023543	FBgn0038469
CG32428	886.492976192011	0.341845211832108	0.110151850754334	3.1033996205339	0.00191311121210841	0.0226737507162676	FBgn0052428
UGP	4867.95608722438	-0.381193152644978	0.122994375649493	-3.09927304099901	0.00193996146895822	0.0229746865395195	FBgn0035978
Uhg1	114.829505018526	0.657749369812173	0.212261604609373	3.09876753745755	0.00194327429099998	0.022996629119114	FBgn0045800
CG13937	389.712937363811	-0.425686015258413	0.137394407231453	-3.09827760704486	0.00194649001020008	0.0230173905034996	FBgn0035287
pn	557.786857876342	-0.317526977861124	0.102513593010864	-3.09741341158019	0.00195217417663188	0.0230520201837435	FBgn0003116
CG6340	742.476862799802	0.303210751951117	0.0978979369509276	3.09721288716334	0.00195349528401064	0.0230520201837435	FBgn0030648
GCS2alpha	5667.72150308187	-0.243140214688649	0.0785041136408126	-3.09716527469009	0.00195380908801331	0.0230520201837435	FBgn0027588
CG31380	298.283176607844	-0.370892718034171	0.119787817279236	-3.09624740193394	0.00195986765103705	0.0231061941403327	FBgn0051380
su(w[a])	3001.82665701209	-0.227944424719495	0.0736517137373133	-3.09489641384969	0.00196881643899618	0.023194336372946	FBgn0003638
CG10479	511.588733335363	-0.408318822348483	0.131970927643138	-3.09400585144492	0.00197473591660467	0.0232466856669956	FBgn0035656
CG12155	328.717302022587	0.36805940064304	0.118989475537072	3.09320970599931	0.00198004164050608	0.0232917370273422	FBgn0029957
l(1)G0255	4628.08772338606	-0.279040754570899	0.0902225591781532	-3.09280469444351	0.00198274576320813	0.0233061406837995	FBgn0028336
Oatp33Ea	912.99455027199	-0.384268627193487	0.124344278922423	-3.09036033280813	0.00199913801606744	0.023481299695062	FBgn0032433
smp-30	5125.7090278795	-0.402687546091943	0.130401443415511	-3.08806049645341	0.00201467453458911	0.0236461539450917	FBgn0038257
CG15027	118.990100331527	0.735968619303954	0.238378229837963	3.08739862614227	0.00201916628069279	0.0236703642997955	FBgn0030611
a	244.777549378426	-0.550013723105247	0.178152842549877	-3.0873137651523	0.00201974284927466	0.0236703642997955	FBgn0000008
CG11977	350.216891982083	-0.374559120586764	0.121370246464674	-3.08608684168557	0.00202809580010373	0.0237223515261684	FBgn0037650
alphaTub85E	444.904925901214	0.369514256309831	0.11973780803362	3.0860282343408	0.00202849559369401	0.0237223515261684	FBgn0003886
CG30075	35.0411676340125	-0.920329233513142	0.298227355849398	-3.08599870354583	0.00202869706721788	0.0237223515261684	FBgn0050075
CG12344	158.733603226955	-0.49143405172393	0.159335511894115	-3.08427196098323	0.00204050972555817	0.0238361996429354	FBgn0033558
CG1607	1244.6136300029	-0.315407139552935	0.102267668231067	-3.08413348039083	0.00204145980054091	0.0238361996429354	FBgn0039844
CG34435	123.107075541414	0.618258543911443	0.200481339281	3.0838707788403	0.00204326323468134	0.0238395845996043	FBgn0085464
Acp36DE	30707.7929361275	-0.704868843109097	0.228692942052737	-3.08216264473327	0.00205502519411393	0.0239590687139072	FBgn0011559
RabX5	12.8339869328527	-1.38737198104267	0.450182627119556	-3.08179813583571	0.00205754317688383	0.0239706823809891	FBgn0035255
mud	520.214262804502	-0.379051932467422	0.123098178519217	-3.07926516076148	0.00207511897956416	0.0241575750533001	FBgn0002873
CG12766	526.916026439419	-0.514773775181176	0.167224130106832	-3.07834625811663	0.00208152902800652	0.0242143011226963	FBgn0035476
CG9932	4695.29659220045	-0.32108705163965	0.104368237297305	-3.07648246204442	0.00209458624343659	0.0243482124873578	FBgn0262160
CG43354	53.4397380137576	-0.730114527551508	0.23790388097633	-3.06894752853632	0.00214814317247731	0.0249523621752877	FBgn0263086
Esyt2	2123.08779218753	-0.263388047458478	0.0858623829805161	-3.06756041837607	0.00215813828214016	0.0250499897435444	FBgn0266758
CG4377	918.976234799502	-0.375602470189498	0.12254199769833	-3.06509178277104	0.00217603207336541	0.0252390877669946	FBgn0034664
CG6415	1488.56877668865	-0.300395711806566	0.0980315174126702	-3.06427687477314	0.00218196868823059	0.0252893221547608	FBgn0032287
Pbgs	792.818530800791	0.325996264625266	0.106418939310908	3.06332939170585	0.00218888977778509	0.0253508844778625	FBgn0036271
CG7582	199.938546567254	-0.428689769695978	0.139986308771374	-3.06236926638387	0.00219592373733036	0.0254136625912495	FBgn0039681
fabp	1621.4803201026	-0.325854715342689	0.106456559145426	-3.06091722255978	0.00220660089947676	0.0255184807398373	FBgn0037913
vis	169.672534734384	-0.512495563730236	0.167532225942038	-3.05908645843186	0.00222013067564083	0.0256475145458275	FBgn0033748
Sas	9.10221834561336	-1.66056549269702	0.542851695141038	-3.05896713146596	0.00222101516351398	0.0256475145458275	FBgn0038045
stas	1391.67676645033	-0.253355018850907	0.0828510420516049	-3.05795814484869	0.0022285069995875	0.0257151749087932	FBgn0030850
Smg6	2443.52952900823	0.333894211829414	0.109299722053026	3.0548495966662	0.0022517341244111	0.0259641758371883	FBgn0039260
CG14196	1280.45656441636	-0.307404468063077	0.100690517972419	-3.05296341952754	0.00226593558451075	0.0261088159412061	FBgn0031002
bowl	668.336360703738	-0.337555539102798	0.110614380051235	-3.05164246227703	0.00227593018077165	0.0262048072202736	FBgn0004893
TER94	10559.0378956132	0.267508324429671	0.0877227499904898	3.04947490199147	0.0022924178644501	0.026375364341091	FBgn0286784
Hn	4058.74056883522	-0.370167196562447	0.121577071141326	-3.0447122396307	0.00232903033739457	0.0267770487914612	FBgn0001208
Toll-7	479.064437095059	-0.458157083977119	0.15054887305261	-3.04324485920937	0.00234041811622616	0.0268883484673073	FBgn0034476
CG10960	6152.53001207261	-0.25351902717464	0.0833828174645609	-3.04042289387008	0.00236246174398282	0.0271218184617153	FBgn0036316
Ugt86Dj	138.545727636073	0.546255313140278	0.179698441641754	3.03984446470208	0.00236700352153446	0.0271541678570206	FBgn0040250
CG31097	147.915597540521	0.494307956215234	0.162632714694713	3.03941280905952	0.00237039805296148	0.0271733185823845	FBgn0051097
CR43650	913.758129707826	-0.424195202993347	0.139733140597334	-3.03575230027743	0.00239936388067553	0.0274853676251057	FBgn0263659
GV1	313.812523456028	-0.40466360365824	0.133313681566176	-3.03542441334027	0.0024019742173142	0.0274897982432662	FBgn0027790
Listericin	1208.75523399792	-0.450136547729249	0.148308237983941	-3.03514190343216	0.00240422538796871	0.0274897982432662	FBgn0033593
CG43630	162.183215245953	0.61907265003196	0.203974687405398	3.03504644574628	0.00240498647572985	0.0274897982432662	FBgn0263621
yellow-g2	27.2830332957805	1.66024069378455	0.547133163793128	3.03443622805561	0.00240985697790209	0.027525494749047	FBgn0035328
IM23	412.910984166731	0.655458913313287	0.21606766111276	3.03358174905785	0.00241669224501457	0.0275835648921916	FBgn0034328
CG2930	6085.77035252629	0.327649645821544	0.108080307222105	3.03153880889906	0.00243310640627019	0.0277204435488587	FBgn0028491
stl	122.37354006772	-0.608627131887952	0.200767595666037	-3.0315008249656	0.00243341255498908	0.0277204435488587	FBgn0086408
heix	873.524685207293	-0.297659922224584	0.0981911803295512	-3.03143236720011	0.00243396441039119	0.0277204435488587	FBgn0028375
Galk	5151.12584479739	-0.346908361650569	0.114466991116301	-3.0306410456627	0.00244035177323755	0.0277731075001912	FBgn0263199
Fur1	2103.04161610552	-0.331231887348902	0.109368200108703	-3.02859411620274	0.00245694533636383	0.0279221852937259	FBgn0004509
Acph-1	511.451685005516	-0.288641540596323	0.0953056523563964	-3.02858784825212	0.00245699630608242	0.0279221852937259	FBgn0000032
CG31933	326.03894544049	-0.391149736906074	0.129173753059543	-3.02808989939136	0.00246104861955954	0.0279480726796556	FBgn0051933
btsz	2088.87312364617	-0.277394469369368	0.0916257158773344	-3.02747396528651	0.00246606955895479	0.0279849147140468	FBgn0266756
Spn28B	617.456975756121	-0.585443379527233	0.19373100518731	-3.02193951330193	0.00251160729970184	0.0284811566433432	FBgn0083141
sro	4.00745165811434	2.76810500455767	0.916340283115366	3.02082649378536	0.00252085766762407	0.0285654885775156	FBgn0262112
CG16986	931.545331468209	-0.408363556039112	0.135208903598014	-3.02024160519198	0.00252573119109844	0.0286001380237179	FBgn0035356
CG7497	495.728066685174	-0.373349330150469	0.123630779742816	-3.01987361826182	0.00252880181917462	0.0286143372513071	FBgn0036742
sun	2605.21861018594	-0.30274055131048	0.100315399972227	-3.01788709803574	0.00254543717717287	0.0287621902276598	FBgn0014391
CLIP-190	6283.21324703586	-0.195077003670253	0.0646404714516366	-3.01787717956555	0.00254552048615058	0.0287621902276598	FBgn0020503
hiw	1425.39693416369	-0.401978352548406	0.133391944618844	-3.01351295010373	0.00258242019405918	0.0291388749136364	FBgn0030600
CG9328	687.053742529875	-0.28455859148697	0.0944314760215382	-3.01338709798486	0.00258349149708302	0.0291388749136364	FBgn0032886
fs(1)M3	39.8466645029877	2.06695584157039	0.685948930999465	3.01327948504669	0.00258440786326901	0.0291388749136364	FBgn0005390
lambdaTry	1561.78539841545	-0.336544331165395	0.111749451942598	-3.01159715161974	0.00259877228364715	0.0292798728467284	FBgn0043470
Atg17	2290.56416706323	0.343988067877007	0.114258382499028	3.01061559207644	0.00260718690523094	0.0293215981130896	FBgn0037363
Abd-B	412.7673754478	-0.520354542837906	0.172850761207108	-3.01042667792722	0.00260880926637122	0.0293215981130896	FBgn0000015
Lmpt	6238.52962723993	-0.233900347184341	0.0776989709375898	-3.01034034765039	0.00260955096266419	0.0293215981130896	FBgn0261565
Tsp66E	587.679842728144	-0.389293382590066	0.129320581961818	-3.01029717531743	0.00260992194492741	0.0293215981130896	FBgn0035936
CG13309	1058.5819515487	-0.305206329644113	0.101402001279444	-3.00986495131418	0.002613638728585	0.0293424259543424	FBgn0035933
PH4alphaNE3	669.952263021864	-0.401364313418853	0.133372235688079	-3.00935431837203	0.00261803600202935	0.0293708583105159	FBgn0051017
SPE	1905.55480271043	-0.362714455724998	0.120578908558692	-3.00810863243505	0.00262879151258455	0.0294598246322716	FBgn0039102
Fkbp14	3164.7159536607	-0.236794991922995	0.0787216653090979	-3.00800282861431	0.00262970690324258	0.0294598246322716	FBgn0010470
Tspo	4172.54138724111	0.28784644134182	0.0957837122508878	3.00517107321816	0.00265431513143738	0.0297143693214429	FBgn0031263
kn	38.5481790704215	0.825704363148741	0.27490975082521	3.0035470210503	0.00266852309370644	0.0298522068529618	FBgn0001319
ACXD	596.34030241875	-0.375615767229633	0.125124355969363	-3.00193966490107	0.00268265339731516	0.0299889805969561	FBgn0040507
CG8944	241.485913484137	0.493667501177181	0.164461567074355	3.00171955040407	0.00268459374275446	0.0299893872639188	FBgn0030680
CG13110	506.548702032861	0.385371494454445	0.128430585989372	3.00062085277985	0.0026942981344967	0.0300607140863942	FBgn0032111
CG7139	1146.05889082113	0.466767605301767	0.155559924927852	3.00056460890073	0.00269479577741023	0.0300607140863942	FBgn0027532
PH4alphaNE2	586.375614689164	-0.385872409470855	0.128664339810968	-2.99906259992299	0.00270811658613243	0.0301879294749978	FBgn0039783
Atg101	630.427989992716	0.461384053876186	0.153925374333922	2.99745286228942	0.00272245957558716	0.0303164723406912	FBgn0030960
CG8834	2835.00140649092	-0.459931091622237	0.153455585466835	-2.99716097151536	0.00272506778508428	0.0303164723406912	FBgn0033733
CG6300	60.8466568996005	0.750343758169301	0.250375779182447	2.996870386662	0.00272766659291417	0.0303164723406912	FBgn0038730
NimC4	38.5034049574125	1.24016094766107	0.413836817823157	2.99673903879432	0.00272884202838464	0.0303164723406912	FBgn0260011
CR43937	53.3257389653402	-0.803788955759766	0.268225500721157	-2.99669104391149	0.0027292716512666	0.0303164723406912	FBgn0264565
Gale	3271.58406830234	-0.323179457112869	0.10797243932914	-2.9931662109411	0.00276099339478757	0.03064722125532	FBgn0035147
fw	88.7447426560314	-0.641307302243237	0.214340242108709	-2.99200605511111	0.00277150765890901	0.0307422655883632	FBgn0001083
CG4038	578.288579823324	0.358570271517583	0.119947393187148	2.98939611766405	0.00279529481896037	0.0309842988694193	FBgn0011824
CG43114	278.37002959956	-0.464861938452806	0.15552395209647	-2.98900543733904	0.00279887150861875	0.0310021273785189	FBgn0262574
CG18234	870.647724560865	-0.384054936425303	0.128604289251133	-2.98633069442448	0.00282347133344803	0.0312526331504848	FBgn0265268
sra	1726.49646575656	0.26826407848372	0.0898428360875031	2.98592620364791	0.00282720860598964	0.0312720244051565	FBgn0086370
RFeSP	6859.68038105116	-0.23794179937062	0.0797747238030931	-2.982671553435	0.00285744457752346	0.0315842873968926	FBgn0021906
CG15406	2576.02516181674	-0.305681226927147	0.102566451273448	-2.98032371337663	0.0028794391881267	0.0318050818037753	FBgn0031517
ens	4455.48946426163	0.238267051905657	0.0799602775717586	2.97981771876454	0.00288419955155695	0.0318144353549015	FBgn0264693
CG43729	2025.83120164391	-0.292454673708765	0.0981455968206258	-2.97980432319613	0.00288432567372227	0.0318144353549015	FBgn0263980
Aats-val	1514.51981265852	0.304691905997595	0.102363167869775	2.97657753602567	0.00291485365530636	0.0321286633483068	FBgn0027079
Egfr	1711.03318168464	-0.357500834305313	0.120124457301841	-2.97608698790628	0.0029195203695514	0.0321575981404224	FBgn0003731
CG15554	35.7936630756707	-0.903123781158498	0.303510483164025	-2.97559336911083	0.00292422317809758	0.0321868897821209	FBgn0039820
grk	416.857669009005	0.386521150918412	0.12992014161128	2.9750671922363	0.00292924378597743	0.0322055400011813	FBgn0001137
Max	498.268912827193	0.353392145916936	0.118787783574938	2.97498728641567	0.00293000690887517	0.0322055400011813	FBgn0017578
CR44761	94.7653658735752	-0.610206482282165	0.205131920892054	-2.97470271632309	0.00293272610658484	0.0322129490270696	FBgn0265982
Duox	206.435910246879	-0.628215365108777	0.211268571913193	-2.97353912803888	0.00294386870343838	0.0323090114270949	FBgn0283531
emp	8544.59012459975	-0.210408373271327	0.0707669736809764	-2.97325662419684	0.00294657980046327	0.0323090114270949	FBgn0010435
Ktl	416.541069525798	0.376910957895905	0.126771688856975	2.97314772165841	0.00294762551080791	0.0323090114270949	FBgn0038839
CG15186	223.320505992426	0.390359057458337	0.131407491847217	2.97059971217009	0.00297218901598188	0.0325555974900769	FBgn0037448
CG5958	1239.20502565387	-0.473945960996726	0.159634069852328	-2.96895243875671	0.00298816843024944	0.0327011558679139	FBgn0031913
CG43394	570.305248145742	-0.391371704589634	0.131828152918191	-2.96880215588326	0.00298963014727929	0.0327011558679139	FBgn0263256
CR44557	39.6906158232879	-0.801486064321894	0.270082114217154	-2.96756438924154	0.00300169404237346	0.0328103281481085	FBgn0265750
CG12075	359.136413900279	-0.383920181380099	0.12939280113235	-2.96709073472646	0.00300632225371927	0.0328381288615341	FBgn0030065
CG7365	711.963100398507	-0.363787227995515	0.122623458030887	-2.96670175378582	0.0030101279629985	0.0328569130597293	FBgn0036939
Pk17E	729.700647353492	0.363684291689074	0.122629667216508	2.96571213103736	0.00301983004945816	0.0329399883026423	FBgn0004462
Cyp12e1	383.952500567609	-0.400166000042185	0.135025815739067	-2.96362586555666	0.00304037694416846	0.0331411607249809	FBgn0037817
5-HT1B	111.945595882081	-0.554163058841868	0.187228872762956	-2.95981624342457	0.00307822587871236	0.0335305226940515	FBgn0263116
Myo61F	2924.02859608468	-0.34148512826175	0.115391201860292	-2.95936884924031	0.00308269885821469	0.0335560398864821	FBgn0010246
CG33259	103.621313676834	-0.760508964763575	0.257205956346177	-2.95680930398049	0.00310840294913933	0.0338124688203685	FBgn0036495
Spn43Ab	9018.68977860911	-0.332969218376553	0.112660891909196	-2.955499576951	0.00312163125189821	0.0339329288120419	FBgn0024293
CG7409	3840.18018700134	-0.240448861033024	0.0813929732084681	-2.95417222832213	0.00313508987910641	0.0340557246109001	FBgn0035817
cln3	588.501465223328	-0.509282936879971	0.172455560470233	-2.9531256370703	0.00314573904667283	0.0341478537037518	FBgn0036756
Tcp-1zeta	1589.90734488643	0.271253832815633	0.0918670181760226	2.95267918999934	0.00315029171374401	0.0341737223024669	FBgn0027329
CG13319	301.149299286878	0.396302552382863	0.134257343997886	2.95181284376596	0.00315914346439227	0.0342461587802083	FBgn0033781
CG8083	300.703281517239	-1.07151467506838	0.363128082477216	-2.95078989143069	0.00316962449772113	0.0343361454357672	FBgn0025709
CrebA	1338.80419950614	-0.445836720677465	0.151111691871829	-2.95037872420632	0.0031738461847859	0.0343420497707523	FBgn0004396
Ilp6	453.265427502265	-0.572709420817271	0.194118245945275	-2.95031215653332	0.00317453015467052	0.0343420497707523	FBgn0044047
CG4752	1851.23982083151	0.461050942586944	0.156310150629934	2.94959054628825	0.00318195318588323	0.034398726582599	FBgn0034733
hig	1050.92806984844	-0.294074256362213	0.0997242910436223	-2.94887287023757	0.00318935143423067	0.034455057915341	FBgn0010114
Cp7Fb	49.818280807497	1.21516319570383	0.412108635916812	2.94864773459667	0.00319167549984528	0.0344565324181377	FBgn0014465
fa2h	113.532430992237	-0.495109254198281	0.168085455508016	-2.94558058400638	0.00322349168059529	0.0347761763431894	FBgn0050502
CG32487	291.793456640791	0.390240133272944	0.132534035232733	2.9444522125028	0.00323526903991176	0.0348793447280288	FBgn0052487
CG14439	1448.68327238478	-0.319141571430493	0.108402600232528	-2.94403981773427	0.00323958317762367	0.0349019662317035	FBgn0029898
CG17239	7.46211307825471	2.38545982898045	0.81033360636389	2.94379970205658	0.00324209748580085	0.0349051794250507	FBgn0042186
l(2)37Bb	867.310559808071	0.297368643911031	0.101181318968297	2.93896785437445	0.00329307226790094	0.0354297686418768	FBgn0002021
alpha-Est10	1099.68019400506	0.468815423199928	0.159537289548969	2.93859463530643	0.0032970398491431	0.0354306827559755	FBgn0015569
Obp56g	7014.50052361595	-0.388600202581589	0.132242759443005	-2.93853670490799	0.00329765608026538	0.0354306827559755	FBgn0034474
CG12105	831.417042708553	-0.271938265134701	0.0925676831700309	-2.93772357503209	0.00330631677847223	0.0354995198212107	FBgn0035241
Mpc1	3001.63113261046	-0.241020430714937	0.0820891106053385	-2.93608286090096	0.00332385523733009	0.0356635176043503	FBgn0038662
CG3347	104.55591838768	-0.610533701440311	0.208055263249233	-2.93447852222292	0.00334108675288734	0.0358240009834776	FBgn0031513
PKD	1405.8600639994	-0.276409849685349	0.0942769200581246	-2.93189308173128	0.00336902711924466	0.0360836506938312	FBgn0038603
NPF	122.988956137205	0.511009360097063	0.174298011440149	2.93181405728507	0.00336988446261353	0.0360836506938312	FBgn0027109
CG16721	2863.5882781851	0.262680862873335	0.0896172694178338	2.93114111353477	0.00337719334314059	0.0361373453449779	FBgn0029820
CG6597	912.531337031398	0.267834713594446	0.0914231985856701	2.92961434010062	0.00339382926782124	0.0362907025101509	FBgn0036967
CG34232	341.402718635211	0.613417346275023	0.209549932750829	2.92730872409501	0.00341909300413345	0.0365360474274803	FBgn0085261
CG33511	133.291528858552	-1.53289940178196	0.523740941963363	-2.92682751903171	0.00342438734417106	0.0365671802414109	FBgn0053511
Rab7	4753.77479466712	0.240238663789558	0.0820873536146087	2.92662210695027	0.00342664961185465	0.0365671802414109	FBgn0015795
CG5388	246.466012713194	0.412969799560206	0.141121670323909	2.9263386594868	0.00342977354161539	0.0365757366648504	FBgn0038944
CG43129	75.2606077255054	-0.644527708739393	0.220354348456603	-2.92496024359749	0.00344500232227057	0.0367054734085733	FBgn0262599
Adf1	641.164669322218	0.280567440974142	0.0959265282584511	2.92481596142227	0.00344659990929337	0.0367054734085733	FBgn0284249
NitFhit	888.449434485097	0.281911058213723	0.0964539184710808	2.922753815318	0.00346950715955554	0.0369031124437683	FBgn0024945
CG5078	82.8879340931958	-0.797739977805003	0.272944036429364	-2.92272360386028	0.00346984378955119	0.0369031124437683	FBgn0037005
en	61.9466574637697	-0.726637976244148	0.248753376472555	-2.92111804289144	0.00348777651526371	0.0370688042455591	FBgn0000577
Updo	1420.66240610918	0.289095091052529	0.0990095582889656	2.91987052612423	0.00350176837860659	0.0371673871645885	FBgn0033428
Uhg4	110.7585423745	0.677167662396465	0.231917038893566	2.91987025027185	0.0035017714781442	0.0371673871645885	FBgn0083124
CG15890	162.760388134442	-0.444468245930971	0.15225772802933	-2.91918349028137	0.00350949580819667	0.0372242885352901	FBgn0030576
CG1407	897.871279254318	0.276309785522357	0.0946948030121738	2.91789809718317	0.00352399494107455	0.0373529234972175	FBgn0033474
OdsH	39.585074728762	-0.950855381750528	0.326026361167407	-2.91649846455908	0.0035398446545864	0.0374956914286418	FBgn0026058
CG1529	291.982693072709	0.40639229561046	0.139397949455125	2.91533912226797	0.00355302235443476	0.037609983269289	FBgn0031144
VhaM9.7-d	263.415535560421	0.377805518581841	0.129606204968805	2.91502647325238	0.00355658372161709	0.0376223977160449	FBgn0038458
CR45448	4.72870996820094	2.46977220322438	0.847881331887577	2.91287484502826	0.00358118100532484	0.0378571691374977	FBgn0267004
Lsp1alpha	4.92835160155084	-2.91548009776479	1.00103981672513	-2.91245168179493	0.00358603675284574	0.0378830750463268	FBgn0002562
CG17572	110.437914389138	-0.504246852425736	0.173180378699417	-2.91168581690735	0.00359484019146111	0.037950621887201	FBgn0032753
CG15706	482.747072378654	-0.353656239321064	0.121508519523486	-2.91054685472245	0.00360796865488622	0.0380637068205712	FBgn0034093
unpg	52.4091872015373	0.694974278706348	0.238795645072834	2.91033062388712	0.00361046600035043	0.0380645582138686	FBgn0015561
CG34291	6.63751887313168	-2.09077370674467	0.718712640143257	-2.90905375801924	0.0036252451686975	0.0381948071251868	FBgn0085320
CG4270	434.819025446896	0.305678363814441	0.105106534429178	2.90827174042552	0.00363432382848976	0.0382648627156031	FBgn0031407
CG6048	142.262514502091	0.544973780187723	0.187491863499778	2.90665296090765	0.00365318241939738	0.0384377263112413	FBgn0029827
Glycogenin	2604.96731230272	0.24457581451101	0.0841598660376791	2.90608607197059	0.0036598076174778	0.0384817288270313	FBgn0265191
CG5592	39.7935473466705	-0.731138552368394	0.251652171949232	-2.90535363436439	0.0036683837498483	0.0385461724108476	FBgn0035645
ZnT41F	725.478871364971	-0.268428867344128	0.0924152477197669	-2.90459500966866	0.00367728576883126	0.0385938768176527	FBgn0025693
CG14309	23.3361921237886	1.76002282271232	0.605953872699815	2.90454917776262	0.00367782420819609	0.0385938768176527	FBgn0038611
CG6106	48.4482420146258	0.750948398323096	0.258570760942486	2.90422782369476	0.00368160153259549	0.0386077934353605	FBgn0030914
Ac76E	1093.5209479696	-0.341937776200544	0.117769218865838	-2.90345626381439	0.00369068516183272	0.0386535088929209	FBgn0004852
CG1671	319.836086420245	0.493739941107027	0.170061301739014	2.90330566718082	0.00369246052162201	0.0386535088929209	FBgn0033454
Elp1	780.165156407684	0.310605416019231	0.106986062242573	2.90323252869131	0.003693323019735	0.0386535088929209	FBgn0037926
CG13252	765.086827702876	-0.280982580058391	0.0968128329279037	-2.90232783775306	0.00370400689783104	0.0387146800328065	FBgn0037016
Ptp10D	958.475019463177	-0.314010697245959	0.10819991876429	-2.90213431610812	0.00370629592157351	0.0387146800328065	FBgn0004370
trol	3475.82040317768	-0.320214080971498	0.110338233038051	-2.90211354808509	0.00370654164748093	0.0387146800328065	FBgn0284408
CG3259	68.3355658596349	-0.650041119760442	0.224064456522668	-2.90113447642991	0.00371814278112778	0.038810117260135	FBgn0038221
CR44503	18.7431321371325	-1.13013947006919	0.389791159025086	-2.89934608290194	0.00373941891184175	0.0390063491923308	FBgn0265696
tbrd-2	357.190113391234	-0.399172859081033	0.137717891202895	-2.89848222038882	0.00374973568338412	0.0390794720264898	FBgn0034423
ort	46.5894877996675	-0.769124380992602	0.265366855291269	-2.89834380464886	0.00375139113097915	0.0390794720264898	FBgn0003011
CG13559	117.616456605288	-0.472645908022837	0.163255141366021	-2.8951364353246	0.00378993767740195	0.0394276027749968	FBgn0034870
CG17264	443.557923076604	-0.511556434882729	0.176716820922324	-2.89478065649213	0.00379423557286497	0.0394276027749968	FBgn0031490
CG12269	219.461790740254	-0.504510476085077	0.174291837917682	-2.8946305352713	0.00379605040235338	0.0394276027749968	FBgn0038665
CG17324	87.3684721593203	-0.584807132303915	0.202050299858202	-2.89436409010197	0.00379927342555447	0.0394276027749968	FBgn0027074
Taf8	173.374221433184	0.485624352045587	0.167784275349681	2.89433769066555	0.00379959289864633	0.0394276027749968	FBgn0022724
nos	106.791704616343	1.47342911671469	0.509091897764917	2.89423014426971	0.00380089462493396	0.0394276027749968	FBgn0002962
Paip2	4299.90295417562	0.4402199555453	0.152108847248962	2.89411144392394	0.00380233182751699	0.0394276027749968	FBgn0038100
CG9897	5.97912260870127	2.21364387294538	0.765150995535673	2.89308108577397	0.00381482798306353	0.0395311549744958	FBgn0034807
CG3611	236.282197487858	0.432565936681132	0.149535901771249	2.89272296189342	0.00381918003127968	0.0395502156077595	FBgn0035069
CG34002	956.884978095571	-0.372656500243953	0.128834695117181	-2.892516646273	0.0038216892994102	0.0395502156077595	FBgn0054002
CG4300	1076.41179716911	-0.318535960984257	0.110135918802525	-2.89220777787667	0.00382544864304911	0.0395631264456116	FBgn0036272
CG43370	140.5941882595	-0.459768426498307	0.158991512943577	-2.89177968047559	0.00383066472001943	0.0395910761187835	FBgn0263113
heph	1749.01670499198	-0.313097153027542	0.108304101901614	-2.89090761596424	0.00384131023033439	0.0396750671724571	FBgn0011224
Rcc1	923.459638344621	0.284507951781501	0.0984555223921856	2.88971044862469	0.00385596813020345	0.0398003630529716	FBgn0002638
CG16974	2968.57228687791	-0.255830490127172	0.0885494600869847	-2.88912535294808	0.00386315040554723	0.0398483837837422	FBgn0032479
CG45057	693.605729622033	-0.346336282482394	0.119926968690422	-2.88789324256516	0.00387831479479992	0.0399786232545115	FBgn0266417
CG1924	96.4322104099901	-0.585583637592436	0.20280369322345	-2.88744069836656	0.00388389811645887	0.0400099929577133	FBgn0030377
Pxt	135.410207914756	1.4017064915838	0.485589584766623	2.88660740583526	0.00389419807303603	0.0400898783322814	FBgn0261987
CIAPIN1	1049.79904992845	0.307135672288249	0.106429223869275	2.88582084057568	0.00390394321155816	0.0401639513554883	FBgn0001977
Ppa	562.657098172473	-0.348328924383691	0.120730943331862	-2.88516692382842	0.00391206175980907	0.0402212041636767	FBgn0020257
VhaAC39-1	3814.27129377385	0.180847253045301	0.062687082437609	2.88492056119049	0.00391512439143912	0.0402264346311531	FBgn0285910
CR43911	19.2977152607259	-1.031361888065	0.357744074415806	-2.88296008745696	0.00393957353887995	0.0404512534621239	FBgn0264512
CG17154	349.180776628723	0.494100709920825	0.171532844496187	2.88050204829319	0.00397042372352602	0.0407361875549947	FBgn0036246
PebIII	18456.9259333317	-0.238730763319707	0.0828845551265905	-2.88028044495251	0.00397321575881881	0.0407361875549947	FBgn0011695
CG2157	179.356378195684	-0.431455661727205	0.149810152547877	-2.88001616972733	0.00397654775844524	0.0407361875549947	FBgn0030244
CR44473	9.02767061853276	-1.71725065449361	0.596282635288248	-2.87992732450355	0.0039776684946722	0.0407361875549947	FBgn0265666
CG6927	36.8776778125794	1.9249094253485	0.668456334071435	2.87963375801118	0.00398137372288983	0.040747639707107	FBgn0029733
CG31493	420.428216431498	-0.351321445539484	0.122025089419551	-2.87909189176299	0.00398822108027261	0.0407912144385544	FBgn0051493
CG18812	5413.20353152076	0.302779104091571	0.105193005360614	2.87831974239739	0.00399799691257043	0.0408646653925353	FBgn0042135
CG33098	172.547084074251	-0.441050352827321	0.153296009694491	-2.87711567774207	0.00401328444775645	0.0409943212299688	FBgn0053098
l(2)k01209	869.500688187175	0.312170578714062	0.108529306079904	2.87637127693629	0.00402276233953547	0.041042474513282	FBgn0022029
wisp	168.614023753538	1.31111440374017	0.455827946441595	2.87633615704202	0.00402320999609596	0.041042474513282	FBgn0260780
slow	118.290782703432	-0.539449511130703	0.187580699600585	-2.87582630984612	0.00402971387114318	0.0410574893405662	FBgn0035539
m	6.01763266439405	2.19348681229118	0.762740748708806	2.87579602375301	0.0040301005164013	0.0410574893405662	FBgn0002577
CG14205	264.4241672844	0.588834038787808	0.204780347229177	2.87544213473191	0.00403462091196942	0.0410574893405662	FBgn0031034
CG44102	325.720642806828	-0.394306245406364	0.137130729185458	-2.87540398675412	0.00403510846925252	0.0410574893405662	FBgn0264911
Orct2	358.033591534887	-0.449382470217381	0.156408549231796	-2.87313239860949	0.00406423751686066	0.0413257799813082	FBgn0086365
UQCR-11	1515.49112929313	-0.343337853959986	0.119507523912999	-2.87293923192597	0.00406672331731495	0.0413257799813082	FBgn0260008
CG33235	113.238414409045	-0.519299116408522	0.18078122513408	-2.87252791888856	0.00407202097180534	0.0413529350914932	FBgn0030307
Anp	3556.21125738222	-0.389927492961367	0.13575687789563	-2.87224852991348	0.00407562303431905	0.0413628469159532	FBgn0000094
Mbs	2730.70222140275	0.221558158297344	0.0771645943310106	2.8712411465151	0.0040886348949713	0.0414678000196408	FBgn0005536
CG6761	1751.03364345854	0.228001669328699	0.0794148372589221	2.87102104843869	0.00409148280391612	0.0414678000196408	FBgn0036031
CG11835	274.97036853169	-0.40854286630167	0.142307916598258	-2.87083723848621	0.00409386255034864	0.0414678000196408	FBgn0031264
CG12116	8964.54804070534	-0.427162462954043	0.14882112923246	-2.87030790020959	0.00410072279418479	0.04151059430026	FBgn0030041
PGRP-SA	467.404116173413	-0.516418971006128	0.17995599926559	-2.86969577626564	0.00410866895002329	0.041564318967127	FBgn0030310
AOX1	17407.8222124888	-0.401951827744149	0.140105500978314	-2.86892252579264	0.00411872670874465	0.0416393224579185	FBgn0267408
Vago	492.675122084611	-0.564392355319923	0.196817654858866	-2.86759008344367	0.00413611037348551	0.0417882453449456	FBgn0030262
CG43091	193.794979765882	-0.467815846030483	0.16316900448335	-2.86706318710317	0.00414300285750971	0.0418310500055355	FBgn0262537
Cfp1	199.530988967296	0.419033748227492	0.146167368076045	2.86680778167591	0.00414634763885743	0.0418380023444224	FBgn0030121
CR46254	79.4215628877894	-0.592281239081021	0.206760143574619	-2.86458129135159	0.00417560962662179	0.0421062914397694	FBgn0267987
CG5361	79.8012389557687	-0.610991539600124	0.213321802013962	-2.86417765944118	0.00418093443729438	0.0421330123620113	FBgn0037786
CG11897	1450.22320596092	-0.443750335320698	0.154970783000985	-2.86344513931944	0.00419061375828485	0.042203553265182	FBgn0039644
CG6145	3629.22354718543	0.444895697137532	0.155582343291428	2.85955133291814	0.00424240751308296	0.0426662978632075	FBgn0033853
sel	1276.42363157375	-0.278461698585291	0.0973838166012146	-2.85942478230842	0.0042441005348859	0.0426662978632075	FBgn0263260
CG43319	246.576813770241	-0.697589094655641	0.243965086510724	-2.85938084269684	0.00424468851194503	0.0426662978632075	FBgn0263024
mnd	608.324756567452	-0.375323237763937	0.13127761117228	-2.85900416996	0.00424973198293764	0.0426770144343355	FBgn0002778
iPLA2-VIA	2072.39552084657	0.2740590912204	0.0958618417859534	2.85889657568167	0.00425117361738762	0.0426770144343355	FBgn0036053
PlexB	539.432883900588	-0.330593453370189	0.11571468625481	-2.85697057193072	0.00427705490286189	0.0429094852069921	FBgn0025740
Grasp65	1592.13745376483	-0.282788283711947	0.0989959134202917	-2.85656522518618	0.00428252004507292	0.0429369657733568	FBgn0036919
CG7470	12028.5140246948	-0.26388206486442	0.0924039604344441	-2.85574410040174	0.00429361038229025	0.0430207742566499	FBgn0037146
CG8517	2322.01802581715	0.284868630562286	0.0997774800878911	2.85503933664544	0.00430314987693208	0.0430623725339698	FBgn0034472
CG31413	648.259766549671	-0.335679634798007	0.117574677519209	-2.85503342965296	0.00430322991355904	0.0430623725339698	FBgn0051413
CG6034	85.6597130660814	-0.722054881441746	0.253076097945698	-2.85311369703778	0.00432931289330349	0.0432958777031259	FBgn0036750
Cad96Ca	356.409989605696	-0.400173244698988	0.140319917176439	-2.8518634613774	0.00434637655073976	0.0434006928910112	FBgn0022800
rho-6	80.5015401364944	0.744851712444804	0.261191957262418	2.85174061350004	0.00434805650747788	0.0434006928910112	FBgn0032415
CG6357	1834.74211476689	-0.37493387439674	0.131475459721103	-2.85174035665729	0.00434806002044414	0.0434006928910112	FBgn0033875
eco	631.995072085713	0.275346130374306	0.0965914890107628	2.85062517613353	0.00436333718206347	0.0435240617555231	FBgn0035766
rogdi	1037.92810743612	-0.28380852709994	0.0995667393201865	-2.85043508542817	0.00436594613508517	0.0435240617555231	FBgn0036697
CG11617	168.420635453476	-0.438489478246048	0.153845577913344	-2.85019227847442	0.00436928066368729	0.0435297531522698	FBgn0031232
ALiX	4076.08189275329	0.28222443917295	0.0990529644661196	2.84922758944265	0.00438255179863692	0.0436343700254931	FBgn0086346
CR45192	94.5047704417251	-0.693155681047072	0.24341570204733	-2.84762106641869	0.00440473369210542	0.0438275176148783	FBgn0266702
Ctr1C	107.337266878089	-0.545309897718155	0.191539908057471	-2.84697796531538	0.00441364172508868	0.0438884285428484	FBgn0062411
CR44291	14.8942057460494	-1.05680195584834	0.371353877223896	-2.84580832640983	0.00442988505624561	0.0440221574264508	FBgn0265318
CG34120	3925.98458415973	-0.295020135765703	0.103683569599111	-2.84538945665536	0.00443571526144317	0.0440523020699819	FBgn0083956
CG9686	1043.30124572335	0.287352042808973	0.101059879723333	2.84338397785199	0.00446372577861287	0.044302548669774	FBgn0030158
Hr4	20.3362144297077	1.08389612176862	0.381349890564396	2.84226152566729	0.00447947292932445	0.0444308426384064	FBgn0264562
Ugt	2392.86003799958	-0.330146441902509	0.116265357326761	-2.83959426516568	0.00451709467723981	0.0447758075904369	FBgn0014075
Sfp24F	263.47956040079	-0.594269798817712	0.209347309941013	-2.83867893494861	0.00453007124784228	0.044876196367776	FBgn0259958
PGRP-LE	449.567477082083	0.315835050602483	0.111283069164026	2.83812311230342	0.00453796757561591	0.0448994349425387	FBgn0030695
Hnf4	2523.89978328276	0.293618829151413	0.103455778724071	2.83810950700522	0.0045381610163388	0.0448994349425387	FBgn0004914
CG7120	466.582446326672	-0.298115520133892	0.105047482535191	-2.83791208450925	0.00454096881870765	0.0448994349425387	FBgn0035888
CG11600	58.2069514731128	-0.788726788829308	0.278168792564662	-2.83542514441466	0.00457647384972594	0.0452221076581137	FBgn0038068
CG11695	388.554628825136	0.312343053382033	0.110218924202497	2.83384233371928	0.00459920173578154	0.0454181984578652	FBgn0030316
CG12057	1279.13150323665	-0.480126763916963	0.169449994996146	-2.83344218409616	0.00460496372637115	0.0454466062995439	FBgn0030098
bys	380.256086852189	0.433357952986745	0.152960767948294	2.83313138917579	0.00460944355566937	0.0454623327773001	FBgn0010292
CG32732	339.766288853872	0.343326175025156	0.12127395834044	2.83099669313483	0.00464032007984429	0.0457134133978732	FBgn0052732
CR44311	106.779357107153	-0.573773592009098	0.202677372867976	-2.83097014674081	0.00464070522653795	0.0457134133978732	FBgn0265370
und	2954.02961620605	0.234624473958466	0.0829146532635017	2.82971060872476	0.00465901245651717	0.0458382904452372	FBgn0283478
CG12721	9.46230665431054	1.7313510986666	0.611891664856326	2.829505937253	0.00466199349965987	0.0458382904452372	FBgn0030373
CG12506	799.937544030135	0.295303262274854	0.104365965150489	2.82949773759141	0.00466211296382896	0.0458382904452372	FBgn0031276
CG32668	13.452215580161	1.18717317698453	0.419671895381703	2.82881267497021	0.00467210371163788	0.0459078637317581	FBgn0052668
atl	4715.64221434009	0.245119622949927	0.0866611577353076	2.82848313310797	0.00467691655281066	0.0459265041292523	FBgn0039213
CG9921	792.371496156154	-0.306912243911307	0.108535150285867	-2.8277681755905	0.00468737368825272	0.0460005127499493	FBgn0030743
CR44417	289.902051869887	0.368936876248254	0.13051412262512	2.8267965858987	0.00470161831378237	0.0461115753800661	FBgn0265590
CR45283	4.9220652644359	2.33924886133863	0.827871694267404	2.82561763801898	0.00471895566882254	0.046252813154713	FBgn0266821
CG31446	105.26505051084	-0.667445952382066	0.236330849701468	-2.82420155144866	0.00473985682612956	0.0464055323968757	FBgn0051446
trbd	2567.09857505024	-0.209849956233676	0.0743051897716039	-2.82416284621174	0.00474042928236766	0.0464055323968757	FBgn0037734
CG9890	257.446842871088	0.350065220964335	0.123972671193315	2.82372895247586	0.00474685091979879	0.0464395334395968	FBgn0034814
CG17163	168.400807937997	0.456827517330119	0.161812843082619	2.82318454226077	0.00475491934052195	0.0464741312655646	FBgn0039942
CG30355	889.459259341754	0.324490497213917	0.11494151415715	2.82309224472429	0.00475628846423021	0.0464741312655646	FBgn0050355
Zpr1	349.584212883756	0.339488626829841	0.120330878751366	2.82129267526842	0.00478305432358152	0.0467066885621405	FBgn0030096
odd	197.311426101195	-0.555152441765174	0.196838150615255	-2.82034981546991	0.00479713228073181	0.0468151366504379	FBgn0002985
Gclc	3154.82602234333	0.364396529752212	0.129293001764988	2.81837783002799	0.00482669753245603	0.0470744971106594	FBgn0040319
sog	1813.92585163295	-0.24885811660469	0.088332721344731	-2.81728121602284	0.00484320990447078	0.0472063113894303	FBgn0003463
CG18586	8.72031308079564	2.46304029036673	0.874436604990981	2.81671681664348	0.00485172830958991	0.0472395578626328	FBgn0035642
CG31183	711.950423566991	-0.442222004861373	0.157002387060156	-2.81665784286409	0.00485261917476604	0.0472395578626328	FBgn0051183
CG15293	5528.76364477112	-0.314124029984865	0.111553325048776	-2.81590916135862	0.00486394172229119	0.0473205349399683	FBgn0028526
Acp29AB	827.493896788716	-0.367830474774957	0.130749229746703	-2.81325156169215	0.00490432670464607	0.0476839814351112	FBgn0015583
CG13097	255.161533223306	0.408364792041441	0.145209806598524	2.81223976263868	0.00491978158955216	0.0477921164261997	FBgn0032051
CG33293	1212.26960181005	0.286812652365359	0.101991382411271	2.81212633444669	0.00492151690961183	0.0477921164261997	FBgn0053293
Act57B	14533.6450910408	-0.213641487299974	0.0759955609003351	-2.81123640340197	0.00493515104764299	0.0478949871542974	FBgn0000044
CG9305	608.087675149463	0.280008950943591	0.0996141514900127	2.81093546203287	0.00493976932639693	0.0479102873522648	FBgn0032512
CG31674	333.452410835812	-0.369877710962187	0.131598151331944	-2.81066038708404	0.00494399407511691	0.0479217542628716	FBgn0051674
Pgk	4957.47525992244	-0.254532740878109	0.0906433244562638	-2.80806934658407	0.00498394931838468	0.0482793270073044	FBgn0250906
CG8147	382.703993951371	-1.45854388220246	0.519808058024471	-2.80592780293874	0.00501719322997075	0.0485714877475534	FBgn0043791
CG15239	245.430319494484	-0.557037034353536	0.198582946284816	-2.8050597736354	0.00503072495104919	0.0486725729139901	FBgn0029681
Cyp9f2	3994.42889970042	-0.249993681905987	0.0891627208276861	-2.80379153513181	0.00505055486679231	0.0488344319870139	FBgn0038037
CG3638	2684.44094414932	-0.331381437680779	0.118220782529604	-2.80307261202401	0.0050618271568656	0.0489133984955768	FBgn0261444
CG12682	123.771475526493	0.633251568809704	0.226117903069807	2.80053706589614	0.00510176481263239	0.0492690972187448	FBgn0029729
CG43078	6864.96317277009	-0.24547343627233	0.0876634474613323	-2.8001800451734	0.00510741110149515	0.0492934021198837	FBgn0262508
CG6138	562.496549174967	0.350098230302425	0.125066330019623	2.79930042120446	0.00512134647814034	0.0493976291348368	FBgn0032268
CG44303	14.9382497210893	-1.11156832099178	0.39735960710801	-2.79738629973437	0.00515178962609128	0.0496608558142985	FBgn0265362
Ncc69	2058.04961852735	-0.342651417477969	0.122558110598021	-2.7958281651537	0.00517669162142581	0.0498703790391914	FBgn0036279
mars	497.565155599645	-0.314052368044216	0.112346848592929	-2.79538208661406	0.00518384081617811	0.0499087265865656	FBgn0033845
Cubn	894.661925735918	-0.333022944133603	0.119209413011546	-2.79359604011596	0.00521255481551549	0.0501545210135519	FBgn0052702
CG12428	1019.78315617982	0.278017467928467	0.0995800702711111	2.79189869189239	0.00523997592078229	0.0503306821628015	FBgn0039543
CG6675	333.352167962249	-0.374431855985847	0.134118672849179	-2.79179511720122	0.00524165340819698	0.0503306821628015	FBgn0032973
pug	6877.47895752588	-0.363631036610447	0.130251371795675	-2.79176358450085	0.00524216420561476	0.0503306821628015	FBgn0020385
CG11180	361.557438642459	0.367514831575015	0.131651048674403	2.79158301643268	0.00524509008934192	0.0503306821628015	FBgn0034528
CG5724	256.649595984393	0.63771547401436	0.228452545627838	2.79145707158473	0.00524713174417208	0.0503306821628015	FBgn0038082
CG14305	1737.54555497325	0.217938231089166	0.0780782959884408	2.79127801561437	0.00525003560367487	0.0503306821628015	FBgn0038630
ND-75	9213.85389870386	-0.20792634240047	0.074512798786749	-2.79047822368801	0.00526302404834575	0.0504245083853369	FBgn0017566
Reg-5	958.262597568415	0.378000949384295	0.135507027030232	2.78953023816221	0.00527845671279244	0.050541624123522	FBgn0015801
gammaTub37C	24.6511508154836	2.13649603034658	0.766196756053803	2.78844306435116	0.00529620559402606	0.050680762036151	FBgn0010097
Gadd45	332.692647992324	0.499971386109643	0.179428494032811	2.78646593343317	0.00532862186540626	0.0509600018227165	FBgn0033153
Rtc1	223.03634079566	0.394935187655089	0.141750927449533	2.78612066080271	0.00533430116463748	0.0509675851484263	FBgn0020909
Vha44	6000.04826905268	0.257382708501128	0.092383510333019	2.78602434106832	0.0053358864776684	0.0509675851484263	FBgn0262511
CG1665	261.310129904198	-0.36676135574046	0.131686433328295	-2.78511116499087	0.00535093746732236	0.0510803733622997	FBgn0033451
RabX4	169.742007973054	0.427345447705226	0.153500186114547	2.78400605577329	0.00536920316966093	0.051223694200684	FBgn0051118
PMCA	8198.67426475674	-0.290257160331745	0.104268484397546	-2.78374776432997	0.0053734804266494	0.0512334686441615	FBgn0259214
CG31687	93.329616958127	-0.509672846312286	0.183138561438281	-2.782990334256	0.0053860410702008	0.0513221614620283	FBgn0051687
NTPase	2710.18678042831	0.2625579058526	0.0943770848818735	2.78200906693854	0.00540235307851966	0.0514464711848629	FBgn0024947
CG34056	135.426450999036	-0.453940346931764	0.163277881968369	-2.78017047660933	0.00543303684906635	0.0517058482456819	FBgn0054056
CG11417	296.693435559555	0.414893038125811	0.149242951882605	2.77998413253154	0.00543615546281819	0.0517058482456819	FBgn0024364
CG11663	539.549710495029	0.344429601097215	0.124051848026013	2.7764971387205	0.00549481186969491	0.0522322159080051	FBgn0029539
Cyp4p3	1267.62833912915	0.28391746349378	0.102268763246247	2.77618946862741	0.00550001466316153	0.0522501393000345	FBgn0033397
Porin2	2929.29698805444	0.229956739076109	0.0828453810975914	2.7757339761069	0.00550772534222582	0.0522918516367685	FBgn0069354
T48	422.026743851928	-0.298668998274202	0.107619963856384	-2.77521927690636	0.00551645002511719	0.0523109191331403	FBgn0004359
Ufd1-like	1538.49807077437	0.254978358678692	0.0918880883113543	2.77487934904818	0.00552221899046237	0.0523109191331403	FBgn0036136
Ctr1B	217.805442849604	-0.418867048869984	0.150949979227692	-2.77487317993046	0.00552232373774493	0.0523109191331403	FBgn0062412
GstE5	295.754039648333	0.392860168739427	0.141580427759329	2.77481976115544	0.00552323082598745	0.0523109191331403	FBgn0063495
CG4407	520.752225359744	0.385858318956631	0.139066246000454	2.77463676523901	0.00552633924433658	0.0523109191331403	FBgn0030431
CG30395	2698.73938407134	-0.463112449901618	0.167028547283573	-2.77265447992771	0.0055601122008506	0.0525961291369597	FBgn0050395
CG13463	52.0595069219317	-0.643522672555239	0.232117934033841	-2.77239531376071	0.00556454145382792	0.0525961291369597	FBgn0036470
spel1	290.600665979406	0.374080421782885	0.134935944443575	2.77228149493786	0.00556648766880273	0.0525961291369597	FBgn0015546
MFS9	938.521243976036	-0.24499821502013	0.0884114041171967	-2.77111553047347	0.00558646017411076	0.0527531979630807	FBgn0038799
CG32107	226.006359854345	-0.646827461991306	0.233473276776685	-2.77045609211195	0.00559778469389889	0.0528284641783112	FBgn0052107
CG3597	1544.35005069275	-0.313898809522335	0.113363453827807	-2.76895947435698	0.00562356295848176	0.0530380313864002	FBgn0031417
eIF2B-gamma	512.235776506728	0.30716959741741	0.110943102274009	2.76871289085424	0.00562782045983246	0.0530380313864002	FBgn0034029
CG4847	8398.01765760997	-0.425236899020884	0.153595861362451	-2.76854399102215	0.00563073835569932	0.0530380313864002	FBgn0034229
CG31636	60.9140661804928	-0.634089056371674	0.229046431792246	-2.7683865293602	0.00563345987616326	0.0530380313864002	FBgn0051636
mRpL28	1249.52441867995	0.228648372641702	0.0826305487384584	2.76711671570061	0.00565545036461518	0.053213260868013	FBgn0031660
CG12520	44.9276406009734	0.720289977998014	0.260327353962102	2.76686244082852	0.00565986316218384	0.0532213143922668	FBgn0036324
Cpr72Ec	1418.43436336607	0.408799446502089	0.14775822510826	2.76667810676915	0.00566306411792516	0.0532213143922668	FBgn0036619
SmD3	529.982406421468	0.299515316190409	0.108276012392289	2.76622041736494	0.00567101894356276	0.0532642930113638	FBgn0023167
Cyp305a1	403.61229711249	-0.371140657494193	0.134240619377755	-2.76474184352352	0.00569678607212892	0.0534744203945784	FBgn0036910
levy	5001.09128368254	-0.258067283802347	0.0934073988155347	-2.76281415685271	0.00573053846129316	0.0537592086383731	FBgn0034877
Adgf-D	2182.55480360945	-0.240022449350548	0.0869234224411773	-2.76130923759905	0.00575701373916213	0.0539754305985373	FBgn0038172
CG5254	1226.06344065538	0.280194218181275	0.101485411436301	2.76093099703442	0.00576368525398015	0.0540058336915178	FBgn0040383
Irk2	1848.83630032351	-0.243557448208115	0.0882627738505315	-2.75945834900415	0.00578972670059377	0.0542175893347517	FBgn0039081
Rab35	1040.98006918746	0.246395800851729	0.0893100533001514	2.75888090698644	0.005799966768554	0.0542812100840725	FBgn0031090
RhoGAP68F	1363.74727343454	0.462693609508057	0.167870846492556	2.75624755087284	0.00584687272721439	0.054666180463234	FBgn0036257
CG31606	9.92820099633898	-1.42297811908031	0.51628595277332	-2.75618213402192	0.00584804228814356	0.054666180463234	FBgn0051606
CG2144	510.203451486672	-0.331587141877821	0.120396864615053	-2.75411774997638	0.00588505907076289	0.0549795761705732	FBgn0033187
CR40621	11.2535159529871	-2.12469626601254	0.771722362812542	-2.75318737462665	0.00590181070423793	0.0551033908728225	FBgn0085757
Mcm10	94.1081260558779	0.666034432074951	0.242050489004395	2.75163431734632	0.00592986964378994	0.0553325691702223	FBgn0032929
CG8117	16.407971480003	-1.16017869138909	0.421670023187392	-2.75139001492051	0.00593429435924008	0.0553410719078689	FBgn0030663
Vha13	5890.6580103117	0.240318719321903	0.0873886090505323	2.75000050845229	0.00595951722283014	0.0555434057850873	FBgn0283536
CR43803	209.420713375928	-0.494630380025884	0.179971867830981	-2.74837609892681	0.00598912659278035	0.0557689870919026	FBgn0264347
CG12512	437.643198436848	-0.311408677880203	0.11331020885704	-2.74828438691783	0.00599080224490504	0.0557689870919026	FBgn0031703
Atg1	1384.48851370964	0.291504911887566	0.106096885664867	2.74753504837415	0.00600450909573035	0.055863569265711	FBgn0260945
CG8389	477.858352944707	0.373866294960846	0.136095024959412	2.74709744219045	0.00601252682145154	0.0559051416556571	FBgn0034063
tty	440.973625256551	-0.41029327559229	0.149370695839211	-2.74681237365291	0.00601775497241039	0.0559207425194313	FBgn0015558
CG31913	605.38512053522	0.31680470118832	0.11536071340837	2.74620962222078	0.0060288229087323	0.055990559926558	FBgn0051913
LanA	1069.76677394974	-0.438777940747414	0.15994368675271	-2.7433276652289	0.00608199631069082	0.0564511042367066	FBgn0002526
CG7707	441.301539114289	0.336422943754754	0.122641908996322	2.74313198895854	0.00608562189450492	0.0564514902593328	FBgn0036703
wap	919.966132159866	0.270524285690345	0.0986393951622301	2.7425582369541	0.00609626387214357	0.056516923043045	FBgn0266848
CG8675	331.556563377927	0.493358743864349	0.179997395072881	2.74092157647386	0.00612671288785615	0.056765796880366	FBgn0030834
CG4825	2266.56079305922	-0.399206993230098	0.145795350568448	-2.73813253765372	0.00617891687186969	0.0572158257782595	FBgn0287585
CG1582	1263.43217073449	0.241338970332963	0.0881924417009896	2.7365040096203	0.00620958382219517	0.0574660133862492	FBgn0030246
CG6071	1809.55649618027	-0.394326916354549	0.14429585692346	-2.73276672499138	0.00628047965903829	0.0580546114344014	FBgn0036186
Sirt4	350.433879561707	-0.358267908894725	0.131100997167477	-2.73276265349111	0.00628055729059869	0.0580546114344014	FBgn0029783
CG5404	265.920668768568	-0.456805783594946	0.167209188794793	-2.73194186807257	0.00629622490961834	0.0581653012031663	FBgn0038354
gcl	444.444631138755	0.361754600654996	0.132439321983551	2.73147427242135	0.00630516636298583	0.0582137604826435	FBgn0005695
CG1461	4988.20115056696	-0.227345167286553	0.0832697266615275	-2.73022593445826	0.00632909333213271	0.0584004388250863	FBgn0030558
CG2837	52.407699870586	-0.792128179684466	0.290247363333807	-2.72914858066586	0.00634980869968303	0.0585572815156367	FBgn0031646
su(f)	505.408016365636	0.290084669295446	0.106405757147623	2.72621216249602	0.00640658032600975	0.0590220389715881	FBgn0003559
CG4328	18.8526685989985	1.091594882987	0.400415638271718	2.7261544721344	0.00640770025023272	0.0590220389715881	FBgn0036274
CHMP2B	586.437954760327	0.307389091875868	0.112879586155058	2.72315927393303	0.00646608759671019	0.0595140994598608	FBgn0035589
Rbpn-5	582.574097505171	0.266371229000514	0.097821736868486	2.72302698283338	0.00646867743478393	0.0595140994598608	FBgn0034585
CG5946	5316.68158977731	0.159818991333942	0.0586982245012505	2.72272275169988	0.00647463685156502	0.0595341535604206	FBgn0036211
CG8343	1157.27051917211	0.33394342334668	0.122665944464681	2.72238089230082	0.00648133924040087	0.0595610118877212	FBgn0040502
net	189.243353264841	0.557118379858204	0.204660656581316	2.72215671133084	0.00648573785036383	0.0595666803971316	FBgn0002931
Orcokinin	414.159738495632	0.327413183690299	0.120315941842334	2.72127848294078	0.00650299527041974	0.0596903720888003	FBgn0034935
MSBP	6490.56411033896	0.287435756832572	0.105699490249722	2.71936748373608	0.0065406897096275	0.060001399893036	FBgn0030703
slam	23.8317575949019	1.27953763869221	0.470624918061294	2.71880554893518	0.00655181119459723	0.0600684389558213	FBgn0043854
COX4	6655.62573269982	-0.268661654468213	0.0989121970511497	-2.71616304639641	0.00660433842604959	0.0605147961307197	FBgn0032833
Karybeta3	9925.69855171343	0.198068222696348	0.0729533478910862	2.71499839859371	0.00662760909402742	0.0606688700824685	FBgn0087013
fig	1121.09914890905	0.320001513039143	0.117871564570787	2.71483214975881	0.00663093689545195	0.0606688700824685	FBgn0039694
CR43262	26.9369483624498	-0.921040262861286	0.339295119270755	-2.71456973752193	0.00663619265614212	0.0606688700824685	FBgn0262943
Dhc98D	779.530951557366	-0.413264016236287	0.152240262929209	-2.71455138269468	0.00663656041851903	0.0606688700824685	FBgn0013813
Sfp24C1	764.223563214544	-0.3806475488678	0.140344170231925	-2.71224339592277	0.00668295015598963	0.0610575103868867	FBgn0259956
CG33285	349.492956385102	0.375551212152156	0.138604880246277	2.70950930071774	0.00673828159012145	0.0615273468556539	FBgn0053285
CG31548	1116.11980862771	-0.266228192183135	0.0982736237301645	-2.70905032375862	0.00674761042532925	0.0615768318710087	FBgn0051548
pdgy	3151.49007658859	0.361334422327608	0.133432307011423	2.70799801352961	0.00676904275679307	0.0617366487911104	FBgn0027601
Idgf5	1735.77383797695	-0.367026355095117	0.135562649245008	-2.70742979086943	0.00678064112937623	0.0618066426092621	FBgn0064237
CG3335	343.164368466048	0.359990782073435	0.13298590816432	2.70698442445965	0.00678974428271182	0.0618538242897594	FBgn0036018
CR45249	5.57852536210981	1.78860291606579	0.661087236726146	2.70554749313171	0.00681918964935132	0.0620861596340651	FBgn0266784
Mtap	1177.85541676716	-0.231408966144539	0.0855648007734334	-2.70448787413513	0.00684097664569466	0.062248540234741	FBgn0034215
CG43750	490.453199709401	0.289279073552594	0.107071925311917	2.70172664505546	0.0068980448660649	0.0627315846913327	FBgn0264081
Syp	9766.17020778853	-0.281717257279877	0.104293438036753	-2.70119829763977	0.00690901320704203	0.0627950761824114	FBgn0038826
CG7460	132.449000280385	0.541210360421386	0.200514645295073	2.69910639008414	0.00695259459114716	0.063154738987981	FBgn0036749
CG2022	688.194113015919	-0.366335760268706	0.135739587094571	-2.69881298528981	0.00695872689295437	0.0631572802854063	FBgn0037292
CG32553	41.715526749307	0.708317611207126	0.262465318075528	2.69870936244345	0.00696089382105678	0.0631572802854063	FBgn0052553
CG34130	604.087815984104	-0.382943230334357	0.14199317147215	-2.69691300197112	0.00699855518881684	0.0634624310760242	FBgn0083966
CR45275	70.0421525107808	0.56849626105298	0.210931756484969	2.6951667711234	0.00703534087664221	0.0637592946766349	FBgn0266813
CG31244	993.381924005188	0.278484538415661	0.103402246738734	2.69321554607324	0.00707665024561277	0.0640639269663602	FBgn0051244
l(2)37Cg	76.1432703428568	0.548023243677384	0.203484438093534	2.6931948644912	0.00707708925918778	0.0640639269663602	FBgn0086447
CG9812	1797.37741299226	-0.285563864606229	0.106061714258097	-2.69243116240155	0.00709331770496638	0.0641739501268958	FBgn0034860
Lap1	404.952564846757	0.306671867294264	0.113929155044905	2.69177689568038	0.00710724724553842	0.0642361621215403	FBgn0033984
CG10778	299.462771968073	0.359401366347206	0.13352082785175	2.69172511981618	0.00710835061760172	0.0642361621215403	FBgn0029980
CG13362	3.72973714507504	-2.25192901504607	0.836756227330298	-2.69126053860505	0.00711825798098944	0.06425466352672	FBgn0029531
Sk2	629.007372820038	-0.275660141438874	0.102433951750161	-2.69110130702773	0.00712165650382809	0.06425466352672	FBgn0052484
CG8072	411.858732868582	-0.328847495470115	0.122200194464527	-2.69105541861944	0.00712263618295049	0.06425466352672	FBgn0036070
sav	339.298054691862	0.320954604561995	0.119287732893916	2.69059187206972	0.00713253930007777	0.0643071703008156	FBgn0053193
CG15539	262.537736782985	-0.380243953854758	0.141334667110852	-2.69037994447975	0.00713707099537501	0.0643112158170205	FBgn0039782
CG30049	91.7121807381113	-0.565589412453834	0.210247753460524	-2.69010918378269	0.00714286449278907	0.0643266201406065	FBgn0050049
RIC-3	1565.71445641641	-0.246151304411211	0.0915679931325461	-2.68818061847117	0.00718425249789067	0.0646623777681577	FBgn0050296
CG18336	620.949195765706	0.352610877407218	0.131245596152906	2.68664921142507	0.00721727046999953	0.0649224598360723	FBgn0040763
CS-2	875.738468845229	-0.414069551654299	0.154249217681239	-2.68441913598542	0.00726559569730978	0.0653198617741589	FBgn0029091
CG6067	1036.9178366543	-0.422423137673894	0.157415369751802	-2.68349360256201	0.00728573691240577	0.0654172004164742	FBgn0029828
CG32483	421.97605799646	0.387942566165966	0.144567355783131	2.68347279414813	0.00728619031493078	0.0654172004164742	FBgn0052483
Spn28F	6522.11525359669	-0.716692301574692	0.267088712685061	-2.68334926762624	0.00728888240307995	0.0654172004164742	FBgn0028987
La	958.973408080181	0.272881709030462	0.10177874998832	2.68112655207279	0.00733747614568263	0.0658158239012797	FBgn0011638
CG5445	1330.53313878895	0.285357402248734	0.106480393244213	2.67990560097075	0.00736429248128254	0.0660187654369273	FBgn0030838
CG15721	33.8949656311942	1.19484246966209	0.445958818575421	2.67926638042257	0.00737836702495627	0.0661073145677396	FBgn0030438
Hexo1	2136.56229857646	-0.261767306048319	0.097709753750996	-2.67902943154896	0.00738359036109842	0.0661165047058904	FBgn0041630
Cyp4ae1	236.643996253616	-0.450029840879992	0.168008251529735	-2.67861748921506	0.00739267917575026	0.0661602782370695	FBgn0015036
CG15891	434.706925678383	0.414121195083875	0.154653402183652	2.6777373742616	0.00741213106495163	0.0662966930176338	FBgn0029860
PpV	612.222608132872	0.271623101661839	0.101448468095286	2.67744902177048	0.00741851407423665	0.0663161266647568	FBgn0003139
CG10527	4029.97701798031	-0.293799260347814	0.109740298159628	-2.67722309192611	0.00742351873188129	0.0663232237923211	FBgn0034583
mt:Cyt-b	46616.9487879842	-0.44748417684542	0.167169568608988	-2.6768279691628	0.00743227852555709	0.0663638430022957	FBgn0013678
CG11099	274.804640848709	-0.329982360752011	0.12328931392024	-2.67648793118832	0.00743982452152322	0.0663935841577973	FBgn0034485
pen	664.494764569605	0.32722814202759	0.122273939640451	2.67618875281039	0.00744646945836257	0.0664152550615339	FBgn0015527
gammaSnap1	497.379669842654	0.299297152168644	0.11185312312761	2.67580505398303	0.00745499943747473	0.0664537046630812	FBgn0028552
Sesn	3040.18277147198	0.239699962464603	0.089633907949356	2.67421077523514	0.00749053565345526	0.0667327076230621	FBgn0034897
Hexim	484.702293454214	0.303347773770045	0.113464356603269	2.67350719513361	0.00750626659496043	0.0668167688960247	FBgn0038251
Ssadh	1817.43134214334	-0.282895801233317	0.105818360936955	-2.67340940389222	0.00750845539622651	0.0668167688960247	FBgn0039349
prel	1572.66996115919	0.219648447256583	0.0821683346601769	2.67315198932754	0.00751421968456156	0.0668303073131164	FBgn0033413
CG31961	290.654099619094	0.331226652442375	0.123974832704338	2.67172493978921	0.00754624766235875	0.0670464041445474	FBgn0051961
Tbc1d15-17	865.38125487365	0.221285777372023	0.0828261385669448	2.67169013551402	0.00754703031860089	0.0670464041445474	FBgn0031233
Rab27	44.9833656691881	0.697932297136513	0.261278872908472	2.67121596693738	0.00755770037027009	0.0671033475378378	FBgn0025382
CG5235	51.9853262023587	0.64317720439997	0.241100256800779	2.66767531870124	0.00763780285982	0.0677763565324084	FBgn0036565
CG5913	403.189933711764	0.302073596050994	0.113272596437169	2.6667844258214	0.00765807759319365	0.0679180068526989	FBgn0039385
CG18048	133.236680078087	0.417410982368126	0.156605945917491	2.66535845700292	0.00769062987389387	0.0681368804951092	FBgn0037435
shep	4510.83646716042	-0.252589188134035	0.0947686466347538	-2.66532442008521	0.00769140838805816	0.0681368804951092	FBgn0052423
Dic1	2736.40223532185	-0.24792819765318	0.0930531048181607	-2.66437318924144	0.00771319413775782	0.0682865440617993	FBgn0027610
CG1698	765.094869070027	0.381014235551451	0.14301217306434	2.66420841937725	0.00771697342581441	0.0682865440617993	FBgn0033443
betaGlu	616.335490179311	-0.247823613543945	0.0930390533489842	-2.66365149497354	0.00772975975832771	0.0683612835224142	FBgn0270927
CG9497	406.542447038752	-0.565311952975582	0.212287209848758	-2.66295813760204	0.00774570496163681	0.0684638601856012	FBgn0031800
sda	1790.3504131277	-0.336594161908781	0.126467028510353	-2.66151712326526	0.00777893841894569	0.0686965216861629	FBgn0015541
MED24	574.584295742663	0.320563612587908	0.120447489290333	2.66143872717183	0.00778075009130307	0.0686965216861629	FBgn0035851
CG32024	63.7322505216024	-0.671113584798115	0.25224278080288	-2.66058589531079	0.0078004828076113	0.0688321594973028	FBgn0052024
CG13461	20.014591413635	1.25982853908114	0.473838023099594	2.65877468177841	0.00784253923468824	0.069164521548474	FBgn0036468
l(2)efl	2794.62855338429	0.194028238179626	0.0730348030061587	2.65665450159788	0.00789202785312009	0.0695450255632925	FBgn0011296
CG5846	257.531030042942	0.399860318540977	0.150519562537246	2.65653388702901	0.00789485159347917	0.0695450255632925	FBgn0032171
CG7033	2133.67623625246	0.263425366689012	0.0991678058736922	2.65635973659164	0.00789893027317188	0.0695450255632925	FBgn0030086
CG10592	1473.85531258577	-0.407610725102876	0.15348469413412	-2.65570927057191	0.00791418116789057	0.0696403729471756	FBgn0035619
exex	170.655190117564	-0.485328197240301	0.182774046191248	-2.6553452601934	0.00792272729774442	0.0696766486134966	FBgn0041156
Nurf-38	5082.00749746384	-0.225372981976866	0.0849082495109428	-2.65431195761279	0.00794703192576567	0.0698133836955032	FBgn0016687
ergic53	4560.49057159992	-0.236695783765661	0.0891742174507196	-2.65430738314543	0.00794713967151528	0.0698133836955032	FBgn0035909
CG3513	29.1341427804212	-0.862558671547042	0.325023266951208	-2.65383669187144	0.00795823320004411	0.0698718679676113	FBgn0031559
CG10383	3863.49477507481	0.857793573053766	0.323356131552456	2.65278276597211	0.00798312305006003	0.0700105010260458	FBgn0032699
CG10550	1886.03931132587	0.298335851134211	0.112465491511733	2.65268792341594	0.00798536629725881	0.0700105010260458	FBgn0039321
spn-F	755.138221903539	0.305036156485051	0.114994995540103	2.65260375073168	0.00798735764991457	0.0700105010260458	FBgn0086362
Eogt	510.586287705841	-0.330941633159758	0.124872259502107	-2.65024141053661	0.00804342744265767	0.0704358793063184	FBgn0264672
U2af50	1390.50615096073	0.221910460519556	0.083735578283748	2.65013349245151	0.00804599725879469	0.0704358793063184	FBgn0005411
Pglym78	3418.65534113687	-0.183076906058055	0.0690884183594164	-2.64989285332369	0.00805173016257313	0.0704358793063184	FBgn0014869
Asap	1339.65530678518	0.368323067664175	0.138999958396492	2.64980703529096	0.00805377554635765	0.0704358793063184	FBgn0050372
CG15263	264.969223559712	-0.855215640387176	0.322794568916639	-2.64941149182727	0.00806320892895738	0.0704792474139887	FBgn0028853
TfIIFalpha	552.46158216878	-0.294761162838415	0.111307028647389	-2.64818103960167	0.00809261747289154	0.0706970703358373	FBgn0010282
CaBP1	2900.1558190827	-0.26255584376941	0.0991945732674288	-2.64687709338251	0.00812388732658968	0.0709309031491763	FBgn0025678
Lsm10	40.1233671777865	0.742656828743259	0.280723025625238	2.64551447851199	0.00815667963127315	0.0711777622560573	FBgn0033554
CG18109	1060.21012997769	-0.318333708812535	0.120345413781719	-2.64516693083065	0.00816506255564274	0.071184983998812	FBgn0028901
CG42467	142.761947998554	-0.563371861776886	0.212986540574498	-2.64510546186288	0.00816654600253021	0.071184983998812	FBgn0259957
Mst57Da	4760.88811864097	-0.580598767986608	0.219570727423381	-2.64424486269103	0.00818734041529335	0.0713267692927464	FBgn0011668
cpa	1210.22870631451	0.228799819767109	0.0865661772766482	2.64306253279396	0.00821598598565796	0.0715367580210606	FBgn0034577
CG31344	320.849535796043	-0.381202941343006	0.144274887708693	-2.64219884275839	0.00823696818245622	0.0716798264319713	FBgn0051344
CG2921	1981.99815724131	0.197398679144569	0.0747242675183417	2.64169440130164	0.00824924508340188	0.0717187253110624	FBgn0034689
s-cup	49.6244653685619	0.661324019247557	0.250345905975259	2.64164103931028	0.00825054474405721	0.0717187253110624	FBgn0050044
CR46060	3.96603629480087	-2.12400014522696	0.804166093909174	-2.64124558510279	0.00826018196031686	0.0717628935780203	FBgn0267729
CG10137	237.650908262492	0.388587323171302	0.147154981520941	2.64066713307971	0.00827429697490484	0.0718458939645679	FBgn0032800
ATPsyndelta	2856.95724449062	-0.198718023667924	0.0752723796186925	-2.63998593739923	0.00829094674260184	0.0719508000786345	FBgn0028342
AANATL2	54.3636435071915	-0.766419649447363	0.290375914025401	-2.63940503474513	0.00830516882415298	0.0720187705010535	FBgn0031791
COX8	2307.5920831618	-0.269310726632211	0.10204515921383	-2.6391327987238	0.00831184141270814	0.0720187705010535	FBgn0263911
CG7781	803.89224093808	-0.269265604921206	0.10202909414068	-2.63910610193144	0.00831249601745383	0.0720187705010535	FBgn0032021
CG32564	30.4206011690743	-0.885081769296531	0.335462370416237	-2.63839359448374	0.00832998373461129	0.0721306068190558	FBgn0052564
MED7	265.110236281348	0.359558753471383	0.136379157589633	2.63646410365212	0.00837750634156088	0.0725022540582008	FBgn0051390
CG42365	186.546315680624	0.414472043243321	0.157229163346286	2.63610156298089	0.00838646259284368	0.0725399079076775	FBgn0259711
wbl	601.708896372858	-0.465464382817877	0.17668273975526	-2.63446437078482	0.00842701475628131	0.0728506637904429	FBgn0004003
OstStt3	3838.49001729389	-0.228476230266373	0.0867339567081715	-2.63421892575607	0.00843310935979072	0.0728633601349773	FBgn0011336
CR43412	38.6477051852535	-0.853982222038419	0.324213539945388	-2.63401159057783	0.00843826073527651	0.0728678973910857	FBgn0263331
CG15210	181.551140773041	-0.400019050825626	0.151993445107366	-2.63181777703018	0.00849294011266092	0.0732998902545327	FBgn0040850
Nep1	502.700063326324	-0.268023647751066	0.101847598798639	-2.63161479418843	0.00849801530693916	0.0733035263415108	FBgn0029843
CG4907	1226.08286627845	-0.237307982808075	0.090189567393307	-2.63121322861213	0.00850806366943802	0.0733500333099716	FBgn0039010
sNPF-R	189.980222299716	-0.413848783724352	0.157343935671221	-2.63021756738762	0.00853302391053948	0.0735249779074986	FBgn0036934
gogo	59.4592527794143	0.601448283024376	0.228715434002074	2.62967947768196	0.00854654052174282	0.0736011808408809	FBgn0052227
Nha2	963.481058209802	-0.226783048143222	0.0862648299057547	-2.62891665573311	0.00856573512724821	0.0737261715788451	FBgn0263390
CG6690	1111.5601526251	-0.320149661976356	0.12183790064918	-2.62766889671052	0.00859721511426885	0.0739567095930359	FBgn0038918
CG32061	708.479077656108	0.299461505706104	0.114015830048589	2.62649059852904	0.00862703756368341	0.0741727449047912	FBgn0052061
CG6656	836.917084060838	0.244429940629635	0.093102251345644	2.62539237340442	0.00865491660592325	0.0743718447680835	FBgn0038912
CG30431	594.484486254059	-0.481243169618003	0.183327438162074	-2.6250471530211	0.00866369683307991	0.0744067005549845	FBgn0050431
CG15514	487.389377562003	0.291075507907859	0.110909901600582	2.62443211748672	0.00867935918255039	0.0745005920895647	FBgn0039712
mnb	1021.58643447216	0.37225469135562	0.141976503260127	2.62194576431835	0.00874293431389384	0.0750054239532363	FBgn0259168
CG11982	1593.90913302712	0.195877479438547	0.0747456479446561	2.62058708198745	0.00877785086299492	0.0752639787387223	FBgn0037653
CG13794	782.795543074085	-0.345244671425134	0.131758860511018	-2.62027669400088	0.00878584493378457	0.075291536208945	FBgn0031936
CG14448	539.232593506997	0.267717609808908	0.102281867706388	2.61744936626913	0.00885896304485166	0.0758768498746375	FBgn0037191
Npc2c	47.3738470665287	-1.63278452575817	0.623909077689817	-2.61702319159063	0.00887003145509995	0.0759243026541297	FBgn0037783
CR43097	49.5268265945075	0.617343531884792	0.235915125789137	2.61680352126544	0.00887574145383533	0.0759243026541297	FBgn0262543
CG33306	1132.61520156705	-0.312228821886302	0.119322527179114	-2.61667959326422	0.00887896422378941	0.0759243026541297	FBgn0053306
CR46035	268.781016850858	0.357266772164418	0.136563602603867	2.61612000088156	0.00889352954443753	0.0760075875498836	FBgn0267702
plu	7.81060014798582	1.71260660785715	0.655188154976539	2.61391570474664	0.00895111178334307	0.0764582221797379	FBgn0003114
CG6225	536.902421380142	-0.274203336501153	0.104987608789268	-2.61176856643659	0.00900752079742323	0.076898352346999	FBgn0038072
CG42326	76.039678398176	-0.656626857355298	0.251535102096879	-2.61047802824115	0.00904157798946311	0.0771472886847419	FBgn0259226
VhaPPA1-1	3441.51637021717	0.196850924904347	0.0754277574999457	2.60979421142792	0.00905967041810019	0.0772598098297217	FBgn0028662
CG13318	86.2760480165487	-0.609750133561952	0.233894296279999	-2.60694742565252	0.00913533856432776	0.0778381499899579	FBgn0037627
CG33109	1627.31796127882	-0.307554390405335	0.117983623225513	-2.60675492070182	0.00914047569150411	0.0778381499899579	FBgn0053109
alt	4297.57253532301	-0.276790969831479	0.106185003179473	-2.60668608130708	0.00914231334400496	0.0778381499899579	FBgn0038535
CR45506	21.9988753597956	0.98484161754519	0.377899175589982	2.60609623190535	0.00915807276829167	0.0779302021466029	FBgn0267062
CG18095	190.853374981343	-0.409331075600751	0.157104582683406	-2.60546871777526	0.00917486512421131	0.0780309398333976	FBgn0028872
Vps2	950.653654925516	0.262555987607558	0.100807901387599	2.60451793950207	0.00920036043713376	0.078205546273769	FBgn0039402
CG42708	2446.26384599336	0.351908481101247	0.135237268000473	2.60215609428029	0.00926396763542244	0.0787037509307114	FBgn0261625
CycJ	21.6789294812624	1.05307572401607	0.404794106173262	2.60150952782234	0.00928144869087447	0.0788097565121098	FBgn0010317
CR43912	623.411038195386	-0.430577406562294	0.165526589777211	-2.60125824583124	0.00928825047791856	0.0788250179297927	FBgn0264513
CG31223	130.659394615731	0.458547914233885	0.176310747610416	2.60079388493725	0.0093008316628864	0.078889283533723	FBgn0051223
CG12477	117.266802737469	-0.443255845036076	0.17048843046213	-2.59991744797331	0.00932461889140058	0.0790484780185418	FBgn0036809
CG5854	471.780425419152	-0.272578072234874	0.104854171812312	-2.59959205746039	0.0093334640682778	0.0790808996984634	FBgn0039130
CG2765	16662.6301167993	0.224562699247316	0.0864124670304425	2.59873033330021	0.00935692471911616	0.0792370544359132	FBgn0035087
IM2	3155.51773496582	-0.320255535109274	0.123278934232255	-2.59781232782171	0.00938197550636543	0.0793697129291611	FBgn0025583
CG7589	729.175002805508	-0.250394204808594	0.0963875048088238	-2.59778697773356	0.00938266811466561	0.0793697129291611	FBgn0036727
Cyp6d4	363.479237722343	-0.374170803115982	0.1440747996488	-2.59705933326349	0.00940256807649083	0.0794680286331541	FBgn0039006
CG9016	2181.95916153655	0.335442642165517	0.129165780499809	2.5969931112367	0.00940438101531326	0.0794680286331541	FBgn0031751
Spn53F	215.569453523531	-0.590609713782017	0.227469997897216	-2.59642906423593	0.00941983538930636	0.0795559395265225	FBgn0034195
CG31207	521.018831332602	-0.358684271656637	0.138196564862797	-2.59546445320652	0.00944631735667078	0.0797141879170872	FBgn0051207
CG9702	1360.31707926157	-0.305077169957826	0.117551432902316	-2.5952654291449	0.0094517895242129	0.0797141879170872	FBgn0039787
CR44480	434.335414525386	-0.360082959134249	0.138749922337124	-2.5951939508791	0.00945375550943552	0.0797141879170872	FBgn0265673
sgll	1131.96327506466	-0.223139188894351	0.0860194189277862	-2.59405598963273	0.00948510390690749	0.0799357258628678	FBgn0051472
Dr	226.615581851558	-0.422054373435614	0.162719693003887	-2.59375104293942	0.00949352027110081	0.079963870475994	FBgn0000492
CG44014	1157.12065699173	-0.361066387322281	0.139246501303089	-2.59300150411946	0.00951423544859755	0.0800788201632188	FBgn0264776
udd	154.195065816109	0.425255508164197	0.164008344624695	2.59288946021204	0.00951733549270178	0.0800788201632188	FBgn0033261
UQCR-11L	191.186217564821	0.449399310474961	0.173380133048949	2.59198849702166	0.00954229621083656	0.0802459731003132	FBgn0050354
CG10702	448.770412840735	0.354832690025029	0.136906403586965	2.59179030876838	0.00954779474021876	0.0802493676377725	FBgn0032752
CG10062	383.097735282276	-0.298596751442593	0.11522673727633	-2.591384243802	0.00955906942067224	0.0803012813040045	FBgn0034439
CG32407	484.990575254232	-0.269996558484155	0.104340195608861	-2.58765624224329	0.00966313611661968	0.0811322265313841	FBgn0052407
pcs	1064.51628207094	0.307500671990031	0.11887610570375	2.58673238132776	0.00968908122739329	0.0813032526063465	FBgn0033988
CR44821	120.872269466274	-0.572864692460025	0.221477138710629	-2.58656354238215	0.00969382949620461	0.0813032526063465	FBgn0266068
CG13722	28.4767861399469	-0.864677398694359	0.334692784009394	-2.58349579078493	0.00978046605474427	0.0819862271571459	FBgn0035553
Zip89B	201.7676360732	-0.465638508730789	0.180416376559139	-2.5809104340268	0.00985401437122176	0.0825193838557151	FBgn0038412
CG17843	2043.9652470049	-0.328514365137905	0.127287151662766	-2.5808917934488	0.00985454644356549	0.0825193838557151	FBgn0038919
CG2292	301.376172968576	-0.340064589562433	0.131778370418701	-2.58057971487992	0.00986345814457425	0.0825501218040324	FBgn0033479
CG43077	240.401998599873	-0.502983607861435	0.194939184437466	-2.58020781872505	0.00987408737024368	0.0825951939292131	FBgn0262487
CG8078	200.1899450987	0.361056999509352	0.139949279908416	2.5799132353209	0.00988251414978305	0.0826094442196843	FBgn0033375
CG7967	970.846751270502	0.239406642492912	0.0928032985902617	2.57972126130906	0.00988800915834789	0.0826094442196843	FBgn0035251
Hsp60	6392.47657043334	0.204516345494277	0.0792822399420016	2.57959847809408	0.00989152509671288	0.0826094442196843	FBgn0015245
CG3838	469.187855980929	0.383910397926511	0.148880018331676	2.57865630477848	0.00991854163074824	0.0827911760603686	FBgn0032130
CG5793	1471.47371432829	-0.241396413716611	0.0936559303822806	-2.57748134828504	0.00995232524616626	0.083029171055278	FBgn0038858
CR44188	12.2791220183867	1.1051860991215	0.428866252954517	2.57699478918597	0.0099663453045209	0.0830395386597132	FBgn0265077
CG30022	834.167464287565	0.248255801635097	0.0963385671919936	2.57690983861476	0.00996879493357643	0.0830395386597132	FBgn0050022
RhoGEF64C	384.42935048739	-0.357111731895345	0.138582482483041	-2.57688941269361	0.00996938401406373	0.0830395386597132	FBgn0035574
alpha-Man-Ia	1204.07409701019	-0.262551830998652	0.101938193296266	-2.57559823760648	0.0100066842972441	0.0833061756690764	FBgn0259170
CR40712	11.2810262608529	-3.17434052723305	1.23271104794514	-2.57508889250606	0.010021432736336	0.0833848848547428	FBgn0085768
CG18081	880.959253058976	0.275277929804088	0.106944010389199	2.57403784281395	0.0100519278142256	0.0835944640981351	FBgn0036537
qsm	532.479495827866	-0.29040383280108	0.112839656605601	-2.57359727543397	0.0100647349650771	0.0836188370870029	FBgn0028622
cact	2851.68726779169	0.268684400111248	0.104401361879174	2.57357179327032	0.0100654761676692	0.0836188370870029	FBgn0000250
GlcT-1	737.741194102395	-0.324237541323142	0.126055702391474	-2.57217670578838	0.0101061294896618	0.0839123065849568	FBgn0067102
CG18171	1189.63581363454	0.229736027516232	0.0893682307251474	2.57066773787641	0.0101502658637813	0.0841929560056454	FBgn0035262
Cpr11B	30.3697647685597	-0.857004968193079	0.333379919050427	-2.57065563707047	0.010150620497411	0.0841929560056454	FBgn0030398
dve	369.661206664272	-0.311514287053868	0.121238923884776	-2.56942471173637	0.0101867524368027	0.0843808990316463	FBgn0020307
B-H2	35.5777798411847	-0.749216070465001	0.29158922185729	-2.56942305923668	0.010186801020279	0.0843808990316463	FBgn0004854
CR44741	9.86186806280741	-1.28446048789067	0.499919170920045	-2.56933632996463	0.0101893511496534	0.0843808990316463	FBgn0265954
Dl	156.347617539967	-0.419758242527315	0.163423165794351	-2.56853574269594	0.0102129179312668	0.0845058069362759	FBgn0000463
CG11655	877.424546501214	0.246419935449762	0.0959442373165928	2.56836619208964	0.0102179151920184	0.0845058069362759	FBgn0030638
CG31104	631.704321176962	-0.490291579778067	0.190902882004989	-2.56827751696935	0.0102205296307286	0.0845058069362759	FBgn0051104
Obp18a	385.64089094066	0.310112051597554	0.120800861654958	2.56713443388611	0.0102542848926399	0.0846631878604116	FBgn0030985
CG6018	137.883335345767	-0.530457815997951	0.206642736040619	-2.56702861257935	0.0102574148105041	0.0846631878604116	FBgn0034736
adp	1026.57551406289	-0.217070606553144	0.0845665482563348	-2.56686137756466	0.0102623629193227	0.0846631878604116	FBgn0000057
CG7579	237.974454651213	-0.420540480269489	0.163835683884905	-2.56684301183691	0.0102629064494501	0.0846631878604116	FBgn0036528
CG33229	580.725037097978	0.452992117841856	0.176486517180541	2.56672365163429	0.0102664395158013	0.0846631878604116	FBgn0053229
Lnk	948.879315449278	0.368529067247804	0.143715192886547	2.56430137862134	0.0103383731839893	0.0852117823239222	FBgn0028717
Sfp84E	578.167102315825	-0.317516556240507	0.123944158638615	-2.56177104050778	0.0104139947148068	0.0857901834481813	FBgn0259974
CG13933	728.258293980642	0.344199313450665	0.134516576541244	2.55878734280106	0.0105037973742256	0.0864847425203485	FBgn0035270
RabX1	486.619653917601	0.287384134785114	0.112347613884786	2.5579905513599	0.0105278952755919	0.086637867547465	FBgn0015372
Surf4	2465.90529812962	0.200515415905085	0.0783950436680487	2.55775628819261	0.0105349896034689	0.0866509771510381	FBgn0019925
CG14017	250.278006604978	0.326146219856549	0.127564408664096	2.55671800051503	0.0105664838903744	0.0868646595810479	FBgn0031721
rnh1	371.149830423979	0.282313454397085	0.110444351936929	2.55616017882295	0.0105834388038537	0.0869586565464264	FBgn0023171
blp	509.538664766704	0.283160085111065	0.110786256422586	2.55591347026812	0.0105909451906963	0.0869749623037835	FBgn0038387
CG32795	1222.3093422492	-0.240708366994637	0.0941852871151037	-2.55568968750361	0.010597758129596	0.0869855593013372	FBgn0040384
CG18473	593.973924852777	-0.314488938480608	0.123066462784377	-2.55543981167005	0.0106053700629636	0.087002699927989	FBgn0037683
CG30152	792.129552613925	0.283066973772283	0.11084993231954	2.55360529184902	0.0106614038437281	0.0874168516098706	FBgn0034543
CG13813	31.5000427354549	-1.112815668709	0.435916189741253	-2.55282023218623	0.0106854631241745	0.0875685378089867	FBgn0036956
CG6769	595.076688477282	0.275263888856976	0.107856782659357	2.55212404885411	0.0107068390382682	0.0876817937155141	FBgn0030878
Tim17b2	651.297596222236	0.290509360202117	0.113836926155106	2.55197825533597	0.0107113203574897	0.0876817937155141	FBgn0020371
lectin-37Da	363.572438448164	-0.993614010815586	0.389373637955823	-2.55182661063541	0.0107159832964488	0.0876817937155141	FBgn0053532
brv2	44.1793885714086	-0.663065608409395	0.25986665904517	-2.55156090760431	0.0107241577788837	0.0877031200286591	FBgn0036712
CG17234	2.71338782303781	4.79398112013156	1.87996518979753	2.55003717417122	0.0107711433292226	0.0880416598747201	FBgn0042187
ovo	167.639250557896	0.508053572801574	0.199293417357235	2.54927422861581	0.0107947380586027	0.0881486576940624	FBgn0003028
CG16957	372.944159222753	0.317242597155323	0.124445365888273	2.5492519941654	0.0107954263660622	0.0881486576940624	FBgn0032519
Act87E	6199.82589419184	-0.16863137496087	0.0661612851899866	-2.54879231073933	0.0108096654386598	0.0882191918778912	FBgn0000046
CG14879	323.014983518442	-0.327071824201476	0.128367358746569	-2.54793607498929	0.0108362325632193	0.0883902118608322	FBgn0038419
CG10300	73.3652455541731	-0.579075170508913	0.227309278171311	-2.547521047832	0.0108491308208233	0.0884496167488553	FBgn0039107
CG11030	452.013173583133	0.29758677856254	0.116845684216126	2.54683585926976	0.0108704550466961	0.0885776189552564	FBgn0031736
CG5928	27.3852831752618	-0.916272391895931	0.359925824534853	-2.54572561743817	0.0109050867404282	0.0888138682773962	FBgn0029836
CD98hc	5082.849371457	-0.297693055162419	0.116954018447624	-2.54538543535156	0.0109157176231328	0.0888545055720745	FBgn0037533
CG6891	658.685564340834	-0.243952300892072	0.095920146227998	-2.5432853314486	0.0109815512320476	0.0893442218264371	FBgn0030955
Phk-3	939.467462937453	0.32288091839056	0.126967455750383	2.54302109530605	0.0109898593882944	0.0893656557692436	FBgn0035089
CG14280	35.7719512201427	-0.772328880528508	0.303738538071142	-2.5427424699977	0.0109986260201803	0.0893907938306812	FBgn0038695
CG5906	364.943437830689	0.314670349480961	0.123767762866322	2.54242576736906	0.0110085982570964	0.0894222504703404	FBgn0036217
vkg	1963.40166853432	-0.355870648111096	0.139982055582117	-2.54225905335655	0.011013850924542	0.0894222504703404	FBgn0016075
CG2187	444.593735299199	-0.332758941291826	0.130939034807518	-2.54132728090584	0.0110432493532007	0.0895971329981272	FBgn0017448
CG44406	101.354924402299	-0.554969605696024	0.218387426152271	-2.54121592746402	0.0110467673342875	0.0895971329981272	FBgn0265579
shot	11706.8914103151	-0.303186924232774	0.119341245717857	-2.54050410157072	0.0110692795325091	0.0897335161690949	FBgn0013733
Mmp1	1775.10835732317	-0.312679994476953	0.123087314944894	-2.54031046673607	0.0110754104729902	0.0897370320782249	FBgn0035049
CG13901	577.70455827831	0.313776093051432	0.12364282946961	2.53776215246316	0.0111563777253032	0.0903465838309771	FBgn0035164
CG16898	1560.26961843738	0.4487915960852	0.176877963098228	2.53729513967756	0.0111712729328108	0.0904207194063218	FBgn0034480
CG12213	860.38221574273	-0.228210963321827	0.089968536413246	-2.53656414141942	0.0111946233265097	0.090525256298804	FBgn0260742
Rh6	1667.44662622898	0.300531147089799	0.118481164333595	2.53653100710275	0.0111956827674478	0.090525256298804	FBgn0019940
CG15067	1927.06584192025	-0.275216229687282	0.108601367779372	-2.53418750900444	0.0112708403200608	0.0910862010678691	FBgn0034331
CG15065	642.071357297981	-0.350903724609572	0.138506696848106	-2.53347839920254	0.0112936700681093	0.0912238960219433	FBgn0040734
CG31663	1156.78812228042	-0.324054141845787	0.127934195242594	-2.53297518486986	0.0113098959222162	0.0913081346339452	FBgn0051663
Spn77Ba	1392.95989386452	-0.238519843105162	0.0941750925555282	-2.532727461505	0.0113178912185287	0.0913258732495108	FBgn0262057
Int6	3526.50074276382	0.165617536707812	0.0653964355391772	2.53251626548659	0.0113247115536259	0.091334117604281	FBgn0025582
fs(1)Ya	61.058636434947	0.89823644824094	0.354709023436598	2.53231913735483	0.0113310808746941	0.0913387179413037	FBgn0000927
bbc	2960.29600548731	-0.187657148492049	0.0741275892569524	-2.53154257912749	0.0113562028625922	0.0914943996361588	FBgn0033844
CG17904	663.767916691843	0.257112657681675	0.101619917431777	2.53014039156536	0.0114016895008726	0.0917778275408773	FBgn0032597
Tequila	3778.33698091088	-0.418685939614328	0.165482039464063	-2.53009898216327	0.0114030352674431	0.0917778275408773	FBgn0023479
Taf11	173.459201599446	0.376260391225922	0.148740711127502	2.52963958807074	0.0114179746048137	0.0918511327887743	FBgn0011291
Eno	17621.3169188099	-0.202603047065188	0.0801465542157373	-2.52790714520083	0.0114744694674427	0.0922157467404904	FBgn0000579
CG7338	1060.51105432541	0.283781783641826	0.112260308589205	2.52789064281189	0.0114750088001626	0.0922157467404904	FBgn0037073
Rab9	542.07162549742	-0.36113414908341	0.14289084044052	-2.52734288615046	0.0114929234105114	0.0923126142982991	FBgn0032782
CG5028	4653.90799969287	-0.175631462158659	0.0695016977912425	-2.52700966652918	0.0115038336363786	0.0923531516853204	FBgn0039358
CG9903	134.550241954433	-0.533089288119602	0.211041763389919	-2.52598954612918	0.0115372914278689	0.0925745681509745	FBgn0030756
Vps13	3043.26210397115	-0.278767921896378	0.110382905324263	-2.52546280674044	0.0115546011489879	0.0926246884389864	FBgn0033194
CG14291	130.568831848887	-0.49732619132671	0.19692642802886	-2.52544158904779	0.0115552988878553	0.0926246884389864	FBgn0038660
CG6420	1001.83339834761	-0.23684951129722	0.093793733629539	-2.5252167936156	0.0115626935299354	0.0926368188148586	FBgn0039451
CG3823	238.698815790516	-0.333348884399693	0.132088858837059	-2.52367146884737	0.0116136407129701	0.0929833057822251	FBgn0029863
CR46136	28.7485256040783	0.760237263494865	0.301257403499388	2.52354715490472	0.0116177478115306	0.0929833057822251	FBgn0267811
Obp51a	2153.10122360632	-0.388052305097563	0.153824416514686	-2.52269642160818	0.0116458890400848	0.0931611976995309	FBgn0043530
Cg25C	3052.98540415241	-0.338158062951681	0.134073065860406	-2.52219236415287	0.0116625911675884	0.0932474484673529	FBgn0000299
Top3alpha	306.656840192514	0.34944734540803	0.138617216415772	2.52095197439175	0.0117037824573782	0.0935007711666265	FBgn0040268
Aats-his	1172.97495426731	0.272419146422963	0.108069408651065	2.52077946778216	0.0117095213267325	0.0935007711666265	FBgn0027087
dnd	103.533490464388	-0.463148453482882	0.183737849318752	-2.52070248563433	0.0117120831383248	0.0935007711666265	FBgn0038916
CG4286	1624.64139591388	0.290182001043891	0.115182954850027	2.51931374239981	0.011758383191022	0.0937615577992089	FBgn0034601
Atg18a	1210.08346789441	0.289955166866706	0.115097909665392	2.51920445566433	0.0117620336411218	0.0937615577992089	FBgn0035850
ATPsyngamma	5214.88654008739	-0.223524357041741	0.088728757972746	-2.51918726407056	0.0117626079748103	0.0937615577992089	FBgn0020235
Amnionless	125.912201437093	-0.594348920343984	0.235981039070793	-2.51862998266434	0.0117812390094641	0.0938625673434849	FBgn0025686
CG15544	26.7444917560526	-0.961559033561571	0.381930933012028	-2.51762544075289	0.0118148889804132	0.0940830719567689	FBgn0039804
HP1b	307.995671887304	0.374644792697561	0.148822361063852	2.51739584037926	0.0118225920510869	0.0940968405238348	FBgn0030082
CG31817	393.659447569733	-0.485525394987529	0.19292028248386	-2.5167151360985	0.0118454557980511	0.0942311991288401	FBgn0028899
CG14630	7.94685936855713	-1.34883511491965	0.536106940203901	-2.5159814465499	0.011870143133719	0.0943781782042507	FBgn0014903
CG14505	193.716389738782	0.464332873028805	0.184565947998775	2.51581008340654	0.0118759157641308	0.0943781782042507	FBgn0034327
Orc1	48.0553385289626	0.910512490803193	0.362004322355163	2.51519784316246	0.0118965603561432	0.0944945648863393	FBgn0286788
CG4725	1159.37887547934	-0.35559083653972	0.14143344051769	-2.51419208383922	0.0119305433960107	0.0947124762995576	FBgn0039022
CG15201	899.903651623275	0.277240820513641	0.110277441966636	2.51403020934708	0.0119360209164257	0.0947124762995576	FBgn0030272
Tdc1	373.322151175721	0.29012540058616	0.115441994387285	2.51317037726189	0.0119651533676248	0.0948958362001303	FBgn0259977
CG6333	429.598321372835	0.367748699222976	0.146343636189921	2.51291213473554	0.0119739153278766	0.0949175341365796	FBgn0036731
Obp99c	6261.89918308336	-0.218359086016886	0.0869188441724709	-2.51221801320324	0.011997494509599	0.0950153241910505	FBgn0039682
CG13155	177.279395077759	-0.500790610170454	0.199343936549556	-2.51219384365854	0.0119983162856961	0.0950153241910505	FBgn0033723
Ms	555.886231737406	0.305668957053993	0.121697484285498	2.51171138703988	0.012014730484405	0.0950974974170165	FBgn0011581
CG18107	564.630739114455	-0.31582865460502	0.125897100889704	-2.508625316811	0.0121201968363695	0.0958840885834534	FBgn0034330
CG31675	251.342800776455	0.398643705416658	0.158970654828449	2.50765593088139	0.0121534944911931	0.0960717472342063	FBgn0051675
Mip	160.024293788728	0.448073669949391	0.178687708666504	2.50757969472685	0.0121561165791234	0.0960717472342063	FBgn0036713
karr	57.9595905296898	-0.680681642194082	0.27159294010633	-2.50625676031045	0.0122016978599475	0.0963109283174781	FBgn0040784
ATPsynE	4166.54620860242	-0.200343196828046	0.0799400008481803	-2.50616956095025	0.0122047075991748	0.0963109283174781	FBgn0038224
Sas-4	96.4820883292282	0.471909186889586	0.188299022343548	2.50616907627166	0.0122047243299909	0.0963109283174781	FBgn0011020
CG17036	160.773438595454	-0.444536692836054	0.177435400943183	-2.50534386302314	0.0122332396900213	0.0964876105946544	FBgn0032449
CG12007	644.13951379454	0.24716840694226	0.0987688030655272	2.50249470754726	0.0123321469300222	0.0972190421895795	FBgn0037293
CG5681	354.507715506671	-0.36027017574383	0.144029510062543	-2.50136361352189	0.0123716084008169	0.0974813426319496	FBgn0032658
[truncated: 15,467 more rows]
