# Supplementary material for: An integrated host-microbiome response to atrazine exposure mediates toxicity in Drosophila
Source: Commun Biol. 2021 Nov 24;4:1324. doi: 10.1038/s42003-021-02847-y (PMC8613235; doi:10.1038/s42003-021-02847-y)
Supplement: Supplementary file 10 — Supplementary Data 8 [file 42003_2021_2847_MOESM10_ESM.txt]

gene	baseMean	log2FoldChange	lfcSE	stat	pvalue	padj	FBgn
Cyp6a8	4729.68478119575	6.68396096824815	0.285005157130168	23.4520702556811	1.25914950153077e-121	1.89690872405611e-117	FBgn0013772
CG6908	3425.04256334906	4.29979479575438	0.187399579967341	22.9445273917035	1.6710309918185e-116	1.25870409458729e-112	FBgn0037936
Cyp6a2	3955.1966643784	4.29686541483499	0.18759201482582	22.9053748307179	4.1070818447413e-116	2.06243959970092e-112	FBgn0000473
Cyp6d5	13695.3715440063	3.25750660689907	0.166007956841834	19.6225932110151	9.91632534790466e-86	3.73473603415459e-82	FBgn0038194
Jheh1	6842.61268999285	2.85727175108431	0.146888161989911	19.4520219490564	2.80162858318358e-84	8.44130692113214e-81	FBgn0010053
CG2065	1606.80694579063	3.25958556277439	0.169519127453852	19.2284234335841	2.14036466669384e-82	5.37409895062377e-79	FBgn0033204
CG9360	1682.16262093455	3.55852580705083	0.192172591066483	18.5173431200693	1.49641827485013e-76	3.22050590151675e-73	FBgn0030332
Cyp12d1-p	317.426572461038	2.68297418205164	0.16298988792152	16.4609855020177	6.99522185948644e-61	1.31728771641454e-57	FBgn0050489
Cyp6w1	34869.7402609227	3.09231156166977	0.213513798501345	14.4829588690508	1.55266777337695e-47	2.59899333399153e-44	FBgn0033065
CG1942	818.844978924225	4.66273427699738	0.323086386639942	14.4318500246613	3.26212205723688e-47	4.91438687922736e-44	FBgn0033215
Cyp4e2	7107.15481963229	1.93236105915478	0.134561261613939	14.3604558695265	9.16224849558522e-47	1.25481157805447e-43	FBgn0014469
Jheh2	9485.94928964452	1.95259669271489	0.137345644568821	14.2166626313111	7.22156781907033e-46	9.06607659952455e-43	FBgn0034405
Cyp6g1	8015.88545693733	2.3510192425608	0.187439700251684	12.5428030422796	4.35320546554195e-36	5.04469541064534e-33	FBgn0025454
Smvt	2109.06728726473	1.83864742870868	0.148535874044784	12.3784738234638	3.41780230372801e-35	3.67779940754732e-32	FBgn0039873
CG32642	1955.01087423843	-3.04705022540428	0.248142206382339	-12.2794516492263	1.16787130811059e-34	1.17293208377907e-31	FBgn0052642
CG12398	607.302763656746	-2.1483966211667	0.180331462697909	-11.9135983761508	1.00542714758962e-32	9.46672498652356e-30	FBgn0030596
CR44289	144.586443298625	-3.22265387178801	0.271109912528928	-11.8868906036187	1.38466075938083e-32	1.22705378471013e-29	FBgn0265316
Mur11Da	478.091436539224	-3.64435664029124	0.307052982087281	-11.8688202131036	1.71874292812331e-32	1.43849234512098e-29	FBgn0052644
Jon66Ci	887.777614082628	-3.77183008243896	0.321971960463097	-11.7147781347602	1.07071163774981e-31	8.48961622247411e-29	FBgn0035886
GstE3	1820.83333337221	1.76141407661513	0.157387350648283	11.1915860414437	4.48341269333583e-29	3.37713061125521e-26	FBgn0063497
CG31928	1490.30232880599	-3.05456574693447	0.274242888818965	-11.1381766728357	8.17764033421486e-29	5.86648341118795e-26	FBgn0051928
CG14529	237.911186600777	2.50606556860577	0.225934982256854	11.0919767429231	1.37221484971673e-28	9.39655305044659e-26	FBgn0039609
CG14834	1852.30830525234	-2.1646807054484	0.198265332593614	-10.918099887313	9.44510735781254e-28	6.18654531936721e-25	FBgn0035768
CG4302	4286.51124391755	1.77482415675188	0.166402808444186	10.6658305430415	1.47079063596367e-26	9.23227538783032e-24	FBgn0027073
Cyp6a21	583.481829698912	2.353581141551	0.221426426136199	10.6291791030549	2.18023035261734e-26	1.31380681048721e-23	FBgn0033981
fat-spondin	3181.16665613625	1.29405156746349	0.122370492930036	10.5748660194035	3.89734144598486e-26	2.25820957245238e-23	FBgn0026721
Cyp6t1	1153.33340256802	1.85981383273745	0.178822601335767	10.400328699197	2.47079406012289e-25	1.37861157465745e-22	FBgn0031182
CG34217	118.772504019137	4.35712099831165	0.422640328442757	10.3092883122766	6.39732962391455e-25	3.44199181372403e-22	FBgn0085246
Ugt86Dd	563.678869853481	2.67125548696174	0.260654971064944	10.2482430166129	1.20514199032934e-24	6.26050485665914e-22	FBgn0040256
CG10560	2023.9049079535	1.74090348481705	0.172571568959943	10.0880086755261	6.24229601330587e-24	3.13467298134843e-21	FBgn0039325
AOX1	11308.6706908146	1.42033959138455	0.142157827868291	9.9912865347133	1.66407755734237e-23	8.08688012947189e-21	FBgn0267408
rho-6	51.8743951358205	4.27492574978719	0.44729650748835	9.55725269081948	1.20924044377456e-21	5.69287727670741e-19	FBgn0032415
Ance-4	1387.16190131785	1.15781824007678	0.122276750440536	9.46883390264637	2.82985034693992e-21	1.29186955989848e-18	FBgn0033366
CG9498	3382.41516573177	1.47653703388785	0.157850072458347	9.35404723540737	8.43565478917573e-21	3.73773939408625e-18	FBgn0031801
Mal-B1	350.224054374772	1.90905580815649	0.205536993895736	9.28813724465048	1.57012040932184e-20	6.75824684755245e-18	FBgn0032381
GstD2	538.846127678751	2.58002533918633	0.277915089981919	9.28350216375147	1.63997505976926e-20	6.86284007650664e-18	FBgn0010038
Gnmt	4261.83129949185	2.10391701111045	0.226988100832933	9.26884274281393	1.88176453518004e-20	7.6618331682398e-18	FBgn0038074
CG8303	1719.4323356948	-1.26055350697949	0.136345794440985	-9.24526870922373	2.34650368621152e-20	9.30265211388856e-18	FBgn0034143
Alas	3399.96096954472	1.05354408313192	0.114104892395765	9.23311929060648	2.62863080460098e-20	1.01539289926446e-17	FBgn0020764
CG6508	435.514023272735	-3.24627462719275	0.355716615300092	-9.12601348254173	7.10681473237343e-20	2.67660409858014e-17	FBgn0032303
CG9509	4122.71247135812	2.05609309218972	0.226843319177401	9.06393496465183	1.25827448024273e-19	4.62339147435528e-17	FBgn0030594
CG10553	1381.36497129614	1.31256173493311	0.144993138189675	9.05257828971234	1.39631676506534e-19	5.00845525374033e-17	FBgn0039324
CG9850	556.378027710647	-1.18205392992148	0.131700337091707	-8.97532957032886	2.82504758259445e-19	9.89752135622917e-17	FBgn0034903
CG8206	2324.95535343054	1.12049315288278	0.12518554734016	8.95065905521918	3.53366215143437e-19	1.20987773434906e-16	FBgn0030679
Ir7c	559.59609348336	-1.74351548926182	0.194850636207438	-8.94795892483344	3.62115733994864e-19	1.21228300725169e-16	FBgn0029966
Ugt37b1	137.036026812517	2.49730397300259	0.283397400163423	8.81202146372024	1.22909084435149e-18	4.02527251525112e-16	FBgn0026755
Tmhs	505.57374089143	-1.84810304245895	0.210423974748082	-8.78275892598018	1.59512819769319e-18	5.11289495707401e-16	FBgn0262624
CG18088	324.377645694366	-2.91618944739909	0.333209184531601	-8.75182792904835	2.0992431966536e-18	6.58856224116386e-16	FBgn0032082
CG14500	460.920948360059	-1.61927083579895	0.186364421424803	-8.68873373693983	3.66501515543459e-18	1.12680516972698e-15	FBgn0034318
Cyp4d14	357.018580679216	2.14728054657157	0.250235249194031	8.58104744830167	9.40130896759325e-18	2.83261439193585e-15	FBgn0023541
Cp7Fc	4209.1212785673	-1.89970460474302	0.221697787819489	-8.56889292142961	1.044846328026e-17	3.0863941042572e-15	FBgn0014466
CG14205	954.74513064212	-1.55989048791334	0.186079923260355	-8.38290590721495	5.16367534346029e-17	1.49597632786979e-14	FBgn0031034
CG3285	526.524100194419	1.17478843114036	0.140634248204186	8.35350169778479	6.62684593749094e-17	1.88364969902455e-14	FBgn0031522
CG5391	141.726722150372	-2.8901570372568	0.346164292754801	-8.34909058429083	6.87905654802923e-17	1.91912938696408e-14	FBgn0038943
CG11381	2150.49727809826	-2.03379832929863	0.24869763644376	-8.17779516677695	2.8908463805412e-16	7.91829104051875e-14	FBgn0029568
CG12057	2988.44647493501	-1.59520016253232	0.196126544628577	-8.13352504401327	4.16983894311182e-16	1.12176113710678e-13	FBgn0030098
GstO3	2277.10310344128	1.38314385375279	0.170472603904355	8.11358436531434	4.91480447341855e-16	1.29897419986053e-13	FBgn0035904
Cyp4d1	677.014531565206	1.54301176960588	0.191094189112293	8.0746137638919	6.76905646518088e-16	1.75820406289569e-13	FBgn0005670
CG16947	389.039306486124	-1.15886843574536	0.144309456881303	-8.03044000573398	9.71237009829171e-16	2.47994670391126e-13	FBgn0031816
Cyt-b5-r	5142.04070765597	1.12707373683639	0.140952112587262	7.99614646526587	1.28373663486024e-15	3.22324873402826e-13	FBgn0000406
CG4797	1330.94079414863	1.39864695342779	0.175432277434075	7.97257479572639	1.55402124436724e-15	3.83792295842499e-13	FBgn0034909
CG1882	2237.23769705819	0.795882538347437	0.099871816280496	7.96904039586257	1.59911186431176e-15	3.88558390900913e-13	FBgn0033226
CG16956	154.4399697202	-2.81512574530384	0.356357193938446	-7.89973036377119	2.79507408035946e-15	6.68377635247861e-13	FBgn0032523
CG31661	1168.95733465238	-2.24819872520333	0.286529957469931	-7.84629553242881	4.28506481090699e-15	1.0086640840049e-12	FBgn0051661
Mdr50	1069.45615709225	1.74112806651367	0.222191063805869	7.83617503193072	4.64478299479711e-15	1.07651778179413e-12	FBgn0010241
Cyp4d2	1019.71146218064	1.30125117260302	0.167533715801797	7.76710029008416	8.03032605764905e-15	1.83298275846186e-12	FBgn0011576
CG32647	1005.05486389909	0.957342712733219	0.123523696344451	7.75027578565675	9.16931871033475e-15	2.06172815479393e-12	FBgn0052647
CG10505	393.077020575895	1.24264070660832	0.160560842968131	7.7393758256175	9.99060581680426e-15	2.21335995044347e-12	FBgn0034612
CG11426	660.89289996537	1.15931836014444	0.149982880998081	7.72967122934037	1.07824688008704e-14	2.35417235485671e-12	FBgn0037166
yellow-g	4764.88690005206	-2.15641779611472	0.279259704513519	-7.72190817816441	1.14600941693451e-14	2.46637598087406e-12	FBgn0041709
sim	602.297577179944	-1.01976759601719	0.133394328841826	-7.644759750067	2.09335818678971e-14	4.44175226535027e-12	FBgn0004666
CG15661	697.892420459783	1.24268490783037	0.163037912956901	7.62206093842036	2.49657116557075e-14	5.22372841796158e-12	FBgn0034605
CG31288	1391.42533596708	1.48649580713139	0.195882378078327	7.58871635986057	3.23090130466631e-14	6.66760659654767e-12	FBgn0051288
yellow-g2	4193.13388154418	-2.04929717508413	0.270640989121607	-7.57201332191155	3.67483768264382e-14	7.48127428230124e-12	FBgn0035328
CG33301	409.123527035002	1.28044298537949	0.17138228459849	7.4712680390466	7.94256801370421e-14	1.59539716168605e-11	FBgn0053301
CG14945	647.010614938969	1.1563662512519	0.155110758319221	7.45510023793498	8.97995318335796e-14	1.78003940404326e-11	FBgn0032402
Cyp6a20	1307.32199208211	1.51262764374982	0.202996392074917	7.45150013893638	9.22847954024303e-14	1.80554602952937e-11	FBgn0033980
Cyp4p1	2857.38522057239	1.24621668823929	0.168305711338231	7.40448246426325	1.31662923997394e-13	2.5429512179753e-11	FBgn0015037
tobi	8185.45978343889	1.66464740007056	0.22521934247765	7.39122751073547	1.45479446741624e-13	2.77423780400326e-11	FBgn0261575
CG6300	49.3988794723883	2.24106733091596	0.304449876932875	7.36103871511852	1.82484627008209e-13	3.40231425076681e-11	FBgn0038730
Act88F	1131.58923174788	1.60062609210653	0.217455343498265	7.36071170455878	1.82932263068113e-13	3.40231425076681e-11	FBgn0000047
Cyp28d1	2179.36427851957	0.95297260839213	0.130199651975218	7.31931763207412	2.49235032323644e-13	4.57893385604354e-11	FBgn0031689
CG3014	177.261404240308	-1.69431116059443	0.231841136824526	-7.30806958506593	2.71007448764203e-13	4.91894845256955e-11	FBgn0037519
Ugt36Bc	960.840754957075	1.05518543382824	0.14466195139514	7.29414627448259	3.00558761830893e-13	5.39037827021715e-11	FBgn0040260
Fatp	4108.77991152677	0.675964111028782	0.0926949433843278	7.29235151723571	3.04591182322591e-13	5.39843077845863e-11	FBgn0021953
CG14823	384.522810394774	1.09460929012675	0.150668093880841	7.26503708869138	3.7293593199993e-13	6.53288350648715e-11	FBgn0035734
wbl	277.110222901834	-1.30976162448511	0.180871160705962	-7.24140664201498	4.44054787003102e-13	7.6892935243698e-11	FBgn0004003
CG4500	791.587307447364	3.99246949285488	0.551478017792209	7.23958048017647	4.50074742176827e-13	7.70497271692488e-11	FBgn0286723
Mrp4	820.888609440228	1.20045360166697	0.166285455532116	7.21923392413067	5.22812548013736e-13	8.84963037733364e-11	FBgn0263316
Nplp3	339.788727123973	-1.66668401780851	0.23096820850665	-7.21607544425543	5.35093780598817e-13	8.95687533857908e-11	FBgn0042201
CG9780	2593.79499956218	1.20440686885313	0.167208443904153	7.20302659800789	5.88904794236164e-13	9.74928651117342e-11	FBgn0037230
CG13299	1309.71282669531	-1.63767131878609	0.228417075536952	-7.16965364754947	7.51877418124529e-13	1.21912431984795e-10	FBgn0035694
Osi19	35.3134596041784	-3.99449855316844	0.55714984274092	-7.16952289444677	7.52595829710315e-13	1.21912431984795e-10	FBgn0037429
CG1946	151.12205586273	1.49988983151259	0.209659638529024	7.1539273941129	8.43296819157791e-13	1.35151772134172e-10	FBgn0033216
atk	109.935635180778	2.14247207726196	0.300033997018917	7.1407643752014	9.28133331142033e-13	1.4718240667005e-10	FBgn0036995
Eip71CD	3639.15647694234	1.49736776411605	0.210187483582691	7.1239625623424	1.04867539318015e-12	1.64565570815197e-10	FBgn0000565
Obp19c	1519.46404956586	-1.94977848467604	0.27428546330399	-7.10857389666003	1.17248116890739e-12	1.82097204222576e-10	FBgn0031111
Acph-1	2361.34761903204	-0.690342623147332	0.0981602701914254	-7.03281095091806	2.02413543179022e-12	3.11130864685434e-10	FBgn0000032
CG31793	1718.57537665282	1.0550322715699	0.15004567288126	7.03140751286316	2.04460375730886e-12	3.11130864685434e-10	FBgn0051793
CG31809	65.4348265190828	2.02010915875052	0.287981806905793	7.0147110348931	2.30424686053518e-12	3.47134789539624e-10	FBgn0051809
CG11659	74.616486875965	1.77390711767393	0.254917018237933	6.95876301211955	3.43273396195627e-12	5.12021159771001e-10	FBgn0038731
Jon44E	361.317177891949	-1.49789057243994	0.215981298506114	-6.93527903943746	4.054201153651e-12	5.98789611566199e-10	FBgn0001285
Xrp1	8110.98912208613	0.884593697315139	0.127709977472644	6.92658251783515	4.31128451253917e-12	6.3057768137284e-10	FBgn0261113
Mdr49	1412.99855096868	0.981918613663899	0.141901873537883	6.91970154574289	4.52596149346153e-12	6.5561163364421e-10	FBgn0004512
out	2855.53424119439	0.63672601547918	0.0920795154296681	6.91495836514824	4.68000803057294e-12	6.71469723624585e-10	FBgn0259834
Cyp309a2	1097.46011786902	1.5744183940726	0.227964941161732	6.90640580981094	4.97086711833378e-12	7.06472765449984e-10	FBgn0041337
CG31445	814.980666109144	0.928447432446098	0.134521320503414	6.90186082750007	5.13257076592849e-12	7.22637183072081e-10	FBgn0051445
CG17841	8992.93602539375	0.862975706837501	0.125419976569905	6.88068783330146	5.95642493526673e-12	8.30866126386975e-10	FBgn0028480
Cp7Fb	5674.88199315221	-1.54971944206713	0.227352511389565	-6.81637265669661	9.33679126036586e-12	1.29044734254506e-09	FBgn0014465
MSBP	7017.24850683292	0.534598514848639	0.0784553443952461	6.81404841148122	9.48897491241419e-12	1.29955824595927e-09	FBgn0030703
CG13114	4759.02778760448	-1.89955852429356	0.279493347071132	-6.79643556528063	1.07239235151449e-11	1.45545862842934e-09	FBgn0032127
Nox	2025.32034311998	-1.12253279940142	0.165330532464262	-6.78962792092908	1.12423109756184e-11	1.51219120399725e-09	FBgn0085428
Cp15	17279.4938508466	-2.19374825322287	0.323556522624114	-6.78010826495196	1.20085858877364e-11	1.60096766724557e-09	FBgn0000355
psd	1430.06426164634	-1.57288058943436	0.233279337892523	-6.74247708195667	1.55708809782816e-11	2.05767826261239e-09	FBgn0086265
LpR2	10211.7047665926	0.658561883735517	0.0980869038853011	6.71406536091315	1.89275459789985e-11	2.47950852324881e-09	FBgn0051092
CG31705	7131.06817173538	1.04230561038058	0.155555448042529	6.70054069784565	2.07649756226065e-11	2.69676170478074e-09	FBgn0028490
St4	308.607299873819	-1.48897092062162	0.223262649416512	-6.66914472489235	2.57298432097901e-11	3.31299220474776e-09	FBgn0033887
CG14309	3658.27580289188	-1.59667938895616	0.239516054480568	-6.66627292445523	2.62381135007041e-11	3.34980660922125e-09	FBgn0038611
CG9747	968.634425629276	-1.11728026770715	0.167657999727196	-6.66404388412798	2.66393863517214e-11	3.36264245867427e-09	FBgn0039754
CG8654	1825.58436055844	0.980885947480897	0.147208496771268	6.66324274070262	2.67850710282716e-11	3.36264245867427e-09	FBgn0034479
CG13947	870.065745554412	1.41268140359817	0.21367962287635	6.61121254606314	3.81184717698902e-11	4.74590724969748e-09	FBgn0031277
CG10623	2237.25604509924	-0.743744264393377	0.112654207382741	-6.6020105389097	4.05618669517472e-11	5.00872561990223e-09	FBgn0032727
Oatp58Dc	1626.51205242773	1.08757476920801	0.165006860716519	6.59108817951791	4.3661445304425e-11	5.34763962204198e-09	FBgn0034716
CG15721	5367.34104823195	-1.16779986681464	0.177325369857466	-6.58563333466222	4.52950393195709e-11	5.50298199475271e-09	FBgn0030438
CCHa2	981.744470398846	-1.39008350799161	0.21149713924176	-6.57258775686145	4.94482252500261e-11	5.95950010713315e-09	FBgn0038147
Ag5r2	2043.70117779876	-1.23493052056177	0.189085648977712	-6.53106424119649	6.53039786717001e-11	7.80797173562827e-09	FBgn0020508
CG4752	1968.79540506354	0.96919132676941	0.14842784763295	6.52971354247582	6.58955991936693e-11	7.81667088072935e-09	FBgn0034733
arg	954.663411398175	1.16674363681382	0.179275064117907	6.50812003640658	7.60971026660245e-11	8.95627227862233e-09	FBgn0023535
CG3534	1610.2873272551	0.759291482033659	0.116775245789265	6.50216128342726	7.9174146476952e-11	9.18347751621994e-09	FBgn0038463
Vm26Ac	920.222456408339	-1.44881875296681	0.222825826621851	-6.50202346348989	7.92467359514499e-11	9.18347751621994e-09	FBgn0086266
CG10513	1127.21435485509	1.00683485657503	0.154900994322986	6.49986051397237	8.03945186175856e-11	9.24536964102234e-09	FBgn0039311
CG2254	3910.50218234083	1.09844953369305	0.169439622312618	6.48283747744907	9.00134460103872e-11	1.02150715819099e-08	FBgn0029994
CG4009	3827.83988057297	-1.9888614445224	0.306802144822613	-6.48255391327958	9.01828423759719e-11	1.02150715819099e-08	FBgn0038469
CG6115	2172.1849622152	0.692570816621956	0.106887148065472	6.47945828059455	9.20525146278059e-11	1.03490383049843e-08	FBgn0040985
CG5946	3627.14530229267	0.601525171997987	0.0929297257961417	6.47290376512616	9.61371875061302e-11	1.07281979983693e-08	FBgn0036211
PH4alphaPV	514.939867754626	-1.26202597176748	0.195541691617603	-6.45399945826115	1.08936199542801e-10	1.20670871037668e-08	FBgn0051015
CG12880	528.596352680505	-1.22599008303726	0.190542908720442	-6.43419422570059	1.24130051218019e-10	1.36497753401421e-08	FBgn0046258
CG9505	391.347243409978	1.23649556922124	0.192536748287134	6.42212762094242	1.34382682290495e-10	1.46701094833791e-08	FBgn0031805
BthD	1227.17194958893	-0.781672909970643	0.121957499973619	-6.40938777967514	1.46105144222747e-10	1.58350647317675e-08	FBgn0030501
CG42370	1063.18294445711	0.812545630229199	0.126933930831207	6.40132724881652	1.54032026643682e-10	1.65749462956219e-08	FBgn0259716
CG4607	1242.30653094828	0.817980498336334	0.128126256220191	6.38417544121946	1.7232344115735e-10	1.84117208584077e-08	FBgn0029932
CG14187	326.305934141789	-1.89565124998286	0.298179691590732	-6.35741233707072	2.05180692093285e-10	2.17679375097559e-08	FBgn0036938
CG43965	82.078046650793	-3.02089116054488	0.476412226697762	-6.34091862310945	2.28399165575948e-10	2.40617722335781e-08	FBgn0264696
CG8147	271.28377148366	1.44309684392142	0.228787691321903	6.30758077754713	2.8343066374906e-10	2.96519649262471e-08	FBgn0043791
Orct	579.464453452256	0.837798112245839	0.133177406458502	6.29084267763465	3.15747208716266e-10	3.28050462021417e-08	FBgn0019952
CG43050	41.6803736453342	-2.21054927929796	0.352679673843273	-6.26786697177311	3.66027263921226e-10	3.77684981573512e-08	FBgn0262352
CG31926	720.932734579645	-3.0526612835238	0.487120217220098	-6.26675135954069	3.68658089544188e-10	3.77811844828789e-08	FBgn0051926
Cpr	22628.6320599914	0.925249375741913	0.148058439127879	6.24921741166519	4.12514367740569e-10	4.19900604730519e-08	FBgn0015623
CG31813	22.3696903450833	-7.02730680134925	1.12628027872916	-6.23939434443309	4.3926833293353e-10	4.44132713801586e-08	FBgn0051813
Obp56e	962.858309717824	1.09358731214896	0.175582914659076	6.22832417534669	4.71450780138534e-10	4.73493733519134e-08	FBgn0034471
CG11340	369.528649774375	1.01981010534781	0.164967286328241	6.18189295615049	6.33374698556493e-10	6.31906611506859e-08	FBgn0039840
yellow-k	118.1302283468	-1.74976094798652	0.283149183144938	-6.17964328398171	6.42466013491988e-10	6.36759900872158e-08	FBgn0036504
CG12177	1444.16631576965	-1.2369325168398	0.200327228182929	-6.17456013373423	6.63479257853229e-10	6.53288563369862e-08	FBgn0030510
Jon66Cii	97.4518389602198	-2.84481251200703	0.460966808391352	-6.17140423175944	6.76861247022026e-10	6.62137317297845e-08	FBgn0035887
Ugt86Da	1874.79956155819	0.676472650640312	0.10975185530389	6.16365571923355	7.1084406464072e-10	6.90894569923384e-08	FBgn0040259
Cyp4s3	547.912232021677	-1.22667031117599	0.200286739433928	-6.124570776093	9.09283891063948e-10	8.78100116594768e-08	FBgn0030615
Pmp70	4647.50905194503	0.613047407474925	0.10047744298373	6.1013436376381	1.05180502622989e-09	1.00926386752568e-07	FBgn0031069
CR31781	4477.84358052802	0.894243241585221	0.146775707067252	6.09258343531931	1.11102903207364e-09	1.05934508659426e-07	FBgn0051781
Vm26Ab	8851.65991316146	-1.40315000349821	0.23035285006319	-6.09130732749042	1.1199231696135e-09	1.06110959435392e-07	FBgn0003980
CG9016	8.45559870741388	3.94424569223986	0.647690152054757	6.08971076637028	1.131148581299e-09	1.06504708607934e-07	FBgn0031751
Cad74A	901.559256081346	-1.60725272408435	0.264798090007802	-6.06972929463728	1.28126037082208e-09	1.1988936326978e-07	FBgn0036715
Orc6	552.205811807083	-0.849613929545778	0.140292170591089	-6.05603239272815	1.39519918573318e-09	1.29744911932533e-07	FBgn0023180
Swim	1804.46771871796	-0.724202015703239	0.119777988046021	-6.04620287514752	1.48299338313554e-09	1.37063161453601e-07	FBgn0034709
CR46094	34.3628428812656	2.3341707355663	0.386130877326794	6.04502481574613	1.49387006985339e-09	1.37226540258178e-07	FBgn0267763
CG14355	10.8457357308655	3.43920415815633	0.570204283700998	6.03152985072938	1.62414715736067e-09	1.48289557125082e-07	FBgn0038208
CG10407	1297.07885638328	-1.65118608897554	0.274847847320619	-6.00763697104519	1.88246756639844e-09	1.7083960173369e-07	FBgn0038395
Vha100-4	813.094228550371	1.20319489218777	0.200630734767514	5.99706168440246	2.00919756256688e-09	1.81248869940539e-07	FBgn0038613
CG3301	577.228883355974	0.71230003396184	0.118868005364665	5.99236128995887	2.06815820640589e-09	1.85457162973243e-07	FBgn0038878
Keap1	660.885603534297	1.15474815659109	0.193561813716947	5.96578495735594	2.43460753091909e-09	2.17025813333113e-07	FBgn0038475
CG3699	1604.22152173625	1.21103849708289	0.203257780971508	5.958140895244	2.55123522652949e-09	2.26084462868628e-07	FBgn0040349
TpnC4	480.30204546597	-1.31037593418912	0.220680645685801	-5.93788336134743	2.88725327171949e-09	2.54365324786281e-07	FBgn0033027
Sod3	5671.3301590807	-0.862169123550386	0.145505738183474	-5.9253273053963	3.11675973792966e-09	2.72988287511106e-07	FBgn0033631
CG15047	743.046216976815	-1.05160959184851	0.177564296860124	-5.9224157696348	3.17246308435419e-09	2.74773213134491e-07	FBgn0030938
CG31326	2728.2068698422	0.926095094681246	0.156372750417132	5.92235598728579	3.17361693232004e-09	2.74773213134491e-07	FBgn0051326
Cp16	6624.08477102439	-2.71439759693418	0.459537332334002	-5.90680540174546	3.4880536230605e-09	3.00271587608036e-07	FBgn0000356
Cyp309a1	1868.60986942778	1.47114656914492	0.249119752246204	5.9053790632025	3.5183680982781e-09	3.01160314775907e-07	FBgn0031432
CG9512	5442.30044514967	0.928529216657601	0.157274339972891	5.90388245671641	3.55045171898542e-09	3.02189577098957e-07	FBgn0030593
CG16758	3493.96538566142	1.3618807260495	0.230919117907952	5.89765255639147	3.68709324859506e-09	3.12056515674632e-07	FBgn0035348
Cp18	11206.7791614428	-2.8998649963725	0.492290035060528	-5.8905620464488	3.84884325690427e-09	3.23926389191412e-07	FBgn0000357
CBP	4018.20937339729	-0.612292957996035	0.104032057517215	-5.88561807397412	3.96569145603503e-09	3.31906343250932e-07	FBgn0026144
Vm26Aa	15557.315959742	-1.49759506991125	0.255065533450473	-5.8714129253455	4.32096528549964e-09	3.59642773624597e-07	FBgn0003979
Hsp60C	27.799430246081	2.72666684607728	0.464650348371194	5.8682122065236	4.40519219003389e-09	3.64638573312421e-07	FBgn0031728
CG31414	730.04110486327	0.925661300638031	0.157792811192773	5.8663084435904	4.45604523945331e-09	3.6683235810035e-07	FBgn0051414
CG12517	402.866501168902	-1.76672733869108	0.301526849875638	-5.85927037482649	4.64905241018471e-09	3.80641166083873e-07	FBgn0032311
CG15201	442.605718877372	0.831620074864869	0.141975390316535	5.85749454895505	4.6990223650481e-09	3.82652821240268e-07	FBgn0030272
CG32816	452.389683955631	-0.935696351324621	0.161213776389569	-5.80407191171763	6.47234961503158e-09	5.24225521238982e-07	FBgn0052816
CG13083	3761.79366354843	-2.76348227087224	0.477565661092605	-5.78660170949011	7.18246052166612e-09	5.78629774111766e-07	FBgn0032789
CG4725	678.348079173654	0.910025594812317	0.157354188392191	5.78329438898797	7.32517067311438e-09	5.85100435298518e-07	FBgn0039022
CG42324	696.813840336926	0.66398284073881	0.114817445503515	5.78294385341016	7.34045683846132e-09	5.85100435298518e-07	FBgn0259224
lectin-28C	395.731140140879	1.52307279499899	0.263434958506945	5.7815895188369	7.3998086825672e-09	5.86726935804605e-07	FBgn0040099
Pxt	15735.7789318091	-0.751204655346178	0.130277920670314	-5.76617013444055	8.10931977725981e-09	6.39617290284917e-07	FBgn0261987
CG17739	2524.46170909591	0.893525400023395	0.155152343373543	5.75901968732855	8.46038356257954e-09	6.63831658178442e-07	FBgn0033710
Mur2B	3289.84901422947	-1.55539529675893	0.270183159076403	-5.75681808620457	8.57141916629121e-09	6.69059221451695e-07	FBgn0025390
CR44288	36.5419973974916	-2.92344352696675	0.508263117767272	-5.75183094104689	8.82820594656845e-09	6.85551147345638e-07	FBgn0265315
CG32032	367.760648349845	0.844828975646774	0.147108460690538	5.74289861834651	9.30694538376449e-09	7.19021190802113e-07	FBgn0043806
CG5246	571.956753956827	-1.03607236286356	0.180488743177906	-5.74037108697857	9.44693114123168e-09	7.23646969693098e-07	FBgn0038484
CG11037	8.99992104401613	3.57827310468044	0.623383269937675	5.74008523686911	9.46289100760307e-09	7.23646969693098e-07	FBgn0037038
Galt	2228.84692132076	0.896386030290382	0.156238316453584	5.7372995986979	9.61980007811878e-09	7.31930748367977e-07	FBgn0263200
CG31820	25.7076281035287	2.44521544278271	0.426854075026561	5.72845753582313	1.01347914569928e-08	7.67239363314554e-07	FBgn0051820
Idgf1	2590.01474433534	0.776422420301704	0.135838814824049	5.71576262136412	1.0921310730003e-08	8.22647730737473e-07	FBgn0020416
smp-30	2902.45544443367	1.18687921075408	0.207728750727083	5.71360106196096	1.10610133860838e-08	8.29025704782848e-07	FBgn0038257
Pfrx	2177.08680846764	0.829379268789217	0.145306177717339	5.70780459453411	1.14442697071442e-08	8.53504569990729e-07	FBgn0027621
Sip1	2602.60901525679	-0.670253241269691	0.117531690891206	-5.70274481875801	1.17893408370536e-08	8.74908471478877e-07	FBgn0010620
CG14120	1199.98588733652	1.38026068229096	0.2425709131962	5.69013268781551	1.26940692492258e-08	9.37432123723467e-07	FBgn0036321
ade2	5947.41203398575	0.818061177673994	0.143847325666485	5.68700998703791	1.29282898844215e-08	9.5007164443322e-07	FBgn0000052
CG2930	5047.05408963378	0.962825774548	0.169385746524493	5.68421956571641	1.31411360230133e-08	9.61025311585897e-07	FBgn0028491
CG5724	562.220237530385	1.3390335067623	0.235688598419833	5.68136734547113	1.33622132506616e-08	9.72472186575927e-07	FBgn0038082
Vm32E	3053.38168807652	-1.35937530070955	0.239475788484322	-5.6764623652071	1.3750879075777e-08	9.95947083060486e-07	FBgn0014076
CG14528	789.313011071047	1.06708413607354	0.188283620897352	5.66742943962871	1.4495571734093e-08	1.04486023049814e-06	FBgn0039611
et	674.312294858395	0.808165100055453	0.14285953998159	5.65706077563739	1.53987247297991e-08	1.10467518121154e-06	FBgn0031055
CG11334	2867.00593155715	0.573992911623453	0.101633515532055	5.64767349253422	1.62633679163001e-08	1.1611736381946e-06	FBgn0039849
CG7272	884.718310156268	0.932294380300724	0.165188529194762	5.64382033574209	1.6631763469148e-08	1.18187507859771e-06	FBgn0036501
CG15784	6400.10881079253	1.02060192346326	0.180966170521226	5.63973874522339	1.70308365012904e-08	1.20141500015618e-06	FBgn0029766
snk	308.041532328833	-1.00805445505556	0.178752671135087	-5.63938121122538	1.70662336563838e-08	1.20141500015618e-06	FBgn0003450
CG13067	341.761178471249	0.997717047288729	0.176995260682794	5.63697041061914	1.73067835670989e-08	1.21268229971323e-06	FBgn0036589
CG34180	23.1828627359386	2.20184362177371	0.391067944287238	5.63033522419436	1.79859699598489e-08	1.25443813632001e-06	FBgn0085209
GstE5	225.414353078631	1.15409801251749	0.205246445522292	5.62298659828504	1.87683967109011e-08	1.30297648133514e-06	FBgn0063495
Apoltp	7024.49918439897	1.20717458329255	0.215353897759002	5.60553858488076	2.07608364347185e-08	1.43468807747263e-06	FBgn0032136
CG13998	52.3099670372518	-1.64972341872823	0.294421215653695	-5.60327629605562	2.10337531414063e-08	1.44691091815199e-06	FBgn0040949
Ilp7	71.4978703213168	-1.78186547818589	0.318167664938508	-5.60039776050239	2.13860512102602e-08	1.46445846128441e-06	FBgn0044046
UGP	5565.33788693638	0.369635992078963	0.0661529906507256	5.58759306938315	2.30238373116229e-08	1.56947560678551e-06	FBgn0035978
CG42821	314.656988615379	-1.22001410412518	0.218556756954441	-5.58213857638588	2.37578956108236e-08	1.61221935755432e-06	FBgn0262003
CG7724	138.394561227658	1.1556961988004	0.20743698785316	5.5713120922219	2.52827956294827e-08	1.70800590205452e-06	FBgn0036698
hgo	756.46277195534	1.13831082388175	0.204843562002816	5.55697632257585	2.74487977872498e-08	1.84605419046838e-06	FBgn0040211
ade3	4556.84868167144	0.620572558435162	0.111977863812167	5.54192174514167	2.9917000816913e-08	2.00310941025242e-06	FBgn0000053
Hydr1	2060.73526036783	0.435249374915439	0.0787120406130352	5.52964160915628	3.20885679229922e-08	2.13900122017645e-06	FBgn0033382
Acox57D-p	2155.47978598856	0.689186814973361	0.124665224071227	5.52830045514216	3.23347931837662e-08	2.14591920402396e-06	FBgn0034628
CG14439	612.078194153419	0.973622378628043	0.176324665247169	5.52175940480723	3.35621853541449e-08	2.21760667701839e-06	FBgn0029898
Femcoat	2414.24013125384	-2.7833054966041	0.504896747017824	-5.51262315125562	3.53524656515268e-08	2.32569823161681e-06	FBgn0041252
AOX3	4523.51752426886	0.664273691483104	0.120536656811981	5.51096827348773	3.56865050679292e-08	2.33746608194936e-06	FBgn0038349
CG42390	1949.11290973334	1.18429661581601	0.215496155820092	5.49567397761252	3.89221001464098e-08	2.53836120651802e-06	FBgn0259736
Ilp8	483.225034957404	-1.23441934609179	0.226041496997531	-5.46102977766633	4.7338063098945e-08	3.07391345080003e-06	FBgn0036690
CG32557	177.027534901428	1.27504507137366	0.233570121524668	5.45893911023633	4.78987978767203e-08	3.09697592280168e-06	FBgn0052557
CG43085	95.9939437170917	-1.88279958067941	0.345261775187334	-5.45325233196704	4.9456811342026e-08	3.1840464225112e-06	FBgn0262531
CG3775	4400.42746112363	0.932636902606848	0.171146917429806	5.44933508948159	5.05584777656812e-08	3.24112113846803e-06	FBgn0030425
sals	637.36430603733	0.983122345224206	0.18050743349259	5.44643689294139	5.13888236115542e-08	3.28039249028841e-06	FBgn0051374
alpha-Est10	945.168606080468	0.857027496389803	0.157891252353916	5.42796059701118	5.70016194230882e-08	3.623330787379e-06	FBgn0015569
Ugt36Bb	12.571903724213	2.88912817365961	0.534057062323768	5.40977430593006	6.3104225438023e-08	3.99439141270511e-06	FBgn0040261
Tps1	22306.5978656048	0.930379978796459	0.172294075203465	5.39995340929603	6.66582063073602e-08	4.2016982343949e-06	FBgn0027560
CG4213	388.45714963775	1.49912616380532	0.278205419606296	5.38855844694477	7.10250656533319e-08	4.45830255861435e-06	FBgn0031251
GCS2beta	3305.38456102868	-0.574056932860847	0.106608388156551	-5.38472574989	7.25551893074258e-08	4.5354519789061e-06	FBgn0032643
Acsl	19780.2913178933	0.728283031060208	0.135381163611886	5.37950045360864	7.46928066187867e-08	4.64978153600009e-06	FBgn0263120
rho-7	915.639230956951	-0.555711005365054	0.103337178980568	-5.37764830477475	7.54650453943504e-08	4.67852225870736e-06	FBgn0033672
frma	3341.40540456038	0.943207778070319	0.175832350522162	5.3642448347492	8.12885820388343e-08	5.01890364104524e-06	FBgn0029769
alpha-Est7	2400.37756104398	0.742855577576574	0.138696930445868	5.35596263874421	8.51020941490995e-08	5.23291040145381e-06	FBgn0015575
CG11378	984.08493117514	-0.613399998342344	0.114582043942934	-5.35336931716667	8.63313913299768e-08	5.28692036742317e-06	FBgn0040364
CG8517	9.93079443057426	3.16835032397387	0.592469811323197	5.34769917963889	8.90793579215687e-08	5.43311954286814e-06	FBgn0034472
swi2	187.571980016832	0.936672491660603	0.175283083695143	5.34377004280509	9.10330431387064e-08	5.52989030195408e-06	FBgn0034262
CG6048	126.88472052302	1.23384264152733	0.231137304777039	5.33813718524378	9.39063963523065e-08	5.68152554637549e-06	FBgn0029827
mtTFB2	467.953946248196	-0.54532509860739	0.102269134410044	-5.3322549540796	9.70006180041106e-08	5.8452572409277e-06	FBgn0037778
Cpr73D	124.197213693482	1.19697795006806	0.225464448705302	5.30894319233714	1.1026269026359e-07	6.61795788374893e-06	FBgn0036680
Cp19	10657.0157498046	-2.7493804628846	0.518690981460373	-5.30061358526754	1.1541413431156e-07	6.89965846588749e-06	FBgn0000358
CG6145	3326.9734905271	0.645703618423097	0.121845388448542	5.29936854110645	1.1620386706316e-07	6.91941208421543e-06	FBgn0033853
Nep2	1399.28251008234	-0.929255145607118	0.175521005221437	-5.29426745496796	1.19494439600241e-07	7.08733752983317e-06	FBgn0027570
sosie	1502.89833637469	0.971224973909229	0.183475398138071	5.29348884790728	1.20004563404851e-07	7.0896813635062e-06	FBgn0039232
CG1077	1042.85958333971	-1.45817508044066	0.27641523473147	-5.27530648539411	1.32534400172133e-07	7.79933882262963e-06	FBgn0037405
CG18268	314.004165694108	-1.27993548314607	0.243163571871218	-5.26368104110567	1.4119933016894e-07	8.27691793383299e-06	FBgn0037520
Muc4B	945.161990049131	-1.68866822546171	0.321069886689375	-5.25950360176708	1.4444480020823e-07	8.43434463231392e-06	FBgn0052774
CR32652	11.6448325573279	3.16713649646293	0.602355981228649	5.25791491271126	1.45697899185748e-07	8.47466737927911e-06	FBgn0052652
CG31974	1621.40178200773	0.936511549670148	0.178212704541453	5.25502125159832	1.4800737982651e-07	8.5758891426399e-06	FBgn0051974
gammaTub37C	2961.82929229353	-0.634234494194852	0.121348279551914	-5.22656354533253	1.72689486885085e-07	9.96769011465061e-06	FBgn0010097
CG13786	19.1351988758323	-2.76731770669185	0.530049305760603	-5.22086846754916	1.78085997309074e-07	1.02399448452717e-05	FBgn0031900
CG2064	1406.85104541864	0.959593745903926	0.183846570021934	5.21953575630723	1.79372183628612e-07	1.02655591967854e-05	FBgn0033205
CG3999	516.376600218971	1.27248945979023	0.243818757730948	5.21899738819281	1.79894299897201e-07	1.02655591967854e-05	FBgn0037801
Pvf1	1182.93081030386	-0.630183706416322	0.12106386528415	-5.20538234044662	1.93597581588228e-07	1.09651603038247e-05	FBgn0030964
Oamb	360.726532611306	-1.27134206246302	0.244236610701948	-5.20537055771089	1.93609866632417e-07	1.09651603038247e-05	FBgn0024944
CG2736	2168.50807638606	0.872031257080247	0.167567066438297	5.2040730652843	1.94967292235443e-07	1.10006826124605e-05	FBgn0035090
CG32335	37.7240664803108	1.68248101606236	0.323709024952415	5.19751037620803	2.01975269624177e-07	1.13535725257023e-05	FBgn0063667
slow	282.796311709111	-1.12263279124088	0.216512487787379	-5.18507178368082	2.15931679420223e-07	1.20929767675303e-05	FBgn0035539
ref(2)P	12300.7116344748	0.629849532118285	0.121538647576249	5.18229834442696	2.1916826918279e-07	1.22287776860694e-05	FBgn0003231
Ire1	2368.76972388947	0.546745688009408	0.105824426828008	5.16653578382251	2.38472563733512e-07	1.32567866149275e-05	FBgn0261984
sad	64.0429876630239	-1.43994485160557	0.278931072761405	-5.16236802644532	2.4384528286828e-07	1.35056220088626e-05	FBgn0003312
CG17169	121.466296942258	-1.51243096300034	0.293140109067094	-5.15941325059059	2.47724972794146e-07	1.36702443778162e-05	FBgn0040514
Zw	1065.2971010568	0.86816873199464	0.168624236307167	5.14854063097536	2.62520924800575e-07	1.44338603362068e-05	FBgn0004057
CG4721	1614.14913767613	0.690623092439623	0.134278589719578	5.14321079691031	2.7008228457077e-07	1.4795598607486e-05	FBgn0039024
CG11796	2504.8304829068	0.851755870815894	0.16584989466508	5.13570341745433	2.81090652140717e-07	1.53428647626808e-05	FBgn0036992
CG43333	438.08497779877	-1.63395519883865	0.318380298814705	-5.13208639140577	2.86547911623888e-07	1.55842754101584e-05	FBgn0263038
ACC	13514.0896516141	0.880878029559237	0.17168395376969	5.13081164673616	2.88495481352393e-07	1.56337569301216e-05	FBgn0033246
Dad	905.538697295748	0.756500880787712	0.147520402255178	5.12811020864172	2.92665107822425e-07	1.58028668435299e-05	FBgn0020493
CG43693	4127.11658501347	-0.520998515823412	0.101949375153431	-5.11036497319697	3.21537048157255e-07	1.72998415374609e-05	FBgn0263776
CG13113	403.006242191522	-2.41094486975704	0.472684743940597	-5.10053455429487	3.38695537104979e-07	1.81581788842936e-05	FBgn0032126
CG13084	2592.44647077295	-2.73003279144104	0.535724268349933	-5.09596625116448	3.46966940424096e-07	1.85356629698192e-05	FBgn0032788
CG32521	4507.15051763927	0.652593729529086	0.128360500006185	5.08406970600488	3.69432256406236e-07	1.96532499192601e-05	FBgn0052521
santa-maria	700.611869419374	0.743975725182551	0.146350395590272	5.08352384140739	3.70496048925978e-07	1.96532499192601e-05	FBgn0025697
Rca1	2130.76544277209	-0.617262296730028	0.12164168338325	-5.07443073428417	3.88657770205525e-07	2.05443133619166e-05	FBgn0017551
tyn	224.435059606916	-1.08605971900401	0.214182933729124	-5.07071081759268	3.96332611379617e-07	2.08767510155032e-05	FBgn0284435
CG15829	264.677060143637	-1.62445186124011	0.320824297110942	-5.06336918951737	4.11911053568795e-07	2.16217422369822e-05	FBgn0035743
Cyp28a5	735.856477085949	0.910310169883624	0.179975503954271	5.05796705597736	4.23749615713047e-07	2.21659304191565e-05	FBgn0028940
CG11029	108.616241770327	1.09871608051431	0.217395639027177	5.05399319614207	4.32667027291863e-07	2.25540787756122e-05	FBgn0031735
JhI-26	760.175558073681	0.785794968939471	0.155543467863433	5.05193165443242	4.3736421053694e-07	2.2720316661169e-05	FBgn0028424
CG4538	4870.08882215951	0.60095938426616	0.119031853483458	5.04872743454067	4.44762760958081e-07	2.30252611471941e-05	FBgn0038745
CG4440	21.352795364679	-3.90700716548951	0.774714978751637	-5.043154285961	4.57919728226608e-07	2.36252078963488e-05	FBgn0040984
Cp36	23262.6095530316	-1.92560976239531	0.382817149658193	-5.03010318141346	4.90215955076836e-07	2.52051309325343e-05	FBgn0000359
amd	217.216227364692	-1.39924845645966	0.278216359382138	-5.02935362811556	4.92136018097175e-07	2.52177860973944e-05	FBgn0000075
CG34120	1952.8071502792	1.0285967554199	0.204580754134624	5.02782756750928	4.96067630056887e-07	2.53330808366339e-05	FBgn0083956
CG8358	428.476270874825	0.854090984127534	0.169997141060087	5.02414910510552	5.05669408585515e-07	2.57361812173675e-05	FBgn0037727
Ts	1553.99983135549	-0.934651033552473	0.186277175174755	-5.01752849041026	5.23404416280712e-07	2.65491162668987e-05	FBgn0024920
CG18812	4796.38400575529	0.461627278826954	0.0920191396170749	5.01664415411785	5.25818270045816e-07	2.6582054490739e-05	FBgn0042135
CG16892	1728.67412969378	-0.688912771625468	0.137682015959619	-5.0036511074004	5.62545316247803e-07	2.83436293955624e-05	FBgn0030122
CG9314	17.9740557489387	2.09724560626101	0.419217350936661	5.0027643215986	5.65140155225163e-07	2.83794547948903e-05	FBgn0032061
CG42817	417.998209694862	0.950761783041078	0.190326421539977	4.99542720000846	5.87056669225597e-07	2.9382088777022e-05	FBgn0261999
GstE2	58.542574998315	1.21680442665026	0.243682749046865	4.99339584525225	5.9326786250189e-07	2.95946369158642e-05	FBgn0063498
SPR	539.664540525021	0.722907434711778	0.14494490566917	4.98746355640659	6.1177155068175e-07	3.04169584522131e-05	FBgn0029768
CR44707	40.2673473715294	-2.07696868867766	0.416913172970705	-4.9817775578504	6.30028340192169e-07	3.12216346874836e-05	FBgn0265918
bl	2903.65554008483	-0.337825127900111	0.0678611846224151	-4.9781790544889	6.41852656413109e-07	3.17033123569295e-05	FBgn0015907
CG5009	2702.43722966294	0.719788116364162	0.144636086130867	4.97654586499871	6.47289442889261e-07	3.17968707391403e-05	FBgn0027572
CG13159	10.3945595044651	-6.08328232165289	1.22244033563589	-4.97634293005268	6.47968092725926e-07	3.17968707391403e-05	FBgn0033721
Grip75	950.347585760376	-0.590601868624108	0.118697019060756	-4.975709358984	6.50091280032054e-07	3.17974842002692e-05	FBgn0026431
CG12075	407.818689905096	-0.837899731230531	0.168491824801171	-4.97293997628249	6.59450840093098e-07	3.21508961359305e-05	FBgn0030065
Vm34Ca	11709.2705947482	-1.46192666910129	0.295123932511122	-4.95360256507221	7.28519299375008e-07	3.54036878873694e-05	FBgn0003983
Pglym87	9.88616026457489	3.097291077589	0.625415439234107	4.95237386749196	7.33135764467794e-07	3.5513473606776e-05	FBgn0011270
Tre1	937.222889896821	-0.486725290541988	0.0982983687154445	-4.95150933736212	7.36400856659787e-07	3.55573041845503e-05	FBgn0046687
Nc73EF	12827.9169208539	0.667273668070136	0.134870241693711	4.94752333569261	7.51636953716302e-07	3.61400806561782e-05	FBgn0010352
CG13737	114.590942688252	-1.69273573869918	0.342167194490955	-4.94710120067903	7.53268192900096e-07	3.61400806561782e-05	FBgn0036382
DNApol-alpha50	778.732453779041	-0.676919568319317	0.136964524027339	-4.94229854866798	7.72068657541013e-07	3.68080204908089e-05	FBgn0011762
Ddx1	1125.18843196953	-0.453269017371014	0.0917122261140687	-4.94229653533055	7.72076632930342e-07	3.68080204908089e-05	FBgn0015075
Spase25	2277.13668001413	-0.534955005408179	0.108312366274773	-4.93900210850415	7.85233635490202e-07	3.73171757686432e-05	FBgn0030306
CG17928	816.055187090703	0.652527481347315	0.13225850343583	4.93372799779117	8.06747689565492e-07	3.82190375575602e-05	FBgn0032603
CG11395	6585.67550235339	0.816664434373556	0.165697240522935	4.92865440484218	8.27978853870615e-07	3.9101885371664e-05	FBgn0034200
Best2	1937.30959571185	-0.580860980987208	0.118037944545321	-4.92096828036668	8.61170882684135e-07	4.05423104613641e-05	FBgn0035696
CG9626	643.732920907276	1.01017970969496	0.205511991871291	4.91542951093396	8.85880215262069e-07	4.15756555854301e-05	FBgn0037565
Ndg	490.659251627401	1.10387423715705	0.224729461528683	4.91201389282981	9.01456638616929e-07	4.2175292735292e-05	FBgn0026403
Blimp-1	513.843237502189	1.26172131341008	0.257320204948977	4.90331225120959	9.42340088052535e-07	4.39100094012225e-05	FBgn0035625
PHGPx	4946.84624430023	0.501615913054948	0.102310231652667	4.9028909909801	9.4436395924302e-07	4.39100094012225e-05	FBgn0035438
CG9008	959.493886029584	0.757696156493364	0.154946693594317	4.89004404622644	1.00813416821483e-06	4.67308961358657e-05	FBgn0028540
ndl	1584.07949893699	-1.08452757368374	0.222032736038261	-4.88453906858517	1.03671086042407e-06	4.79081261113146e-05	FBgn0002926
otk2	116.059937116233	1.08979742589067	0.2234662261156	4.87678807144178	1.07827174239913e-06	4.96763418937093e-05	FBgn0267728
CR32690	6.84959380659588	3.59866512101437	0.738681152182567	4.87174352612283	1.10617706157916e-06	5.08065775386891e-05	FBgn0052690
GstE9	2493.05260780709	0.863464523945765	0.177298103354357	4.8701283748084	1.11525767551324e-06	5.10679540474374e-05	FBgn0063491
stai	7380.0603539404	-0.479507447662299	0.0989313533982475	-4.84687039236232	1.25424307745945e-06	5.71528610436882e-05	FBgn0266521
CG6910	9679.54754585274	1.01604055514034	0.209638349017954	4.846634978285	1.25573162996753e-06	5.71528610436882e-05	FBgn0036262
axo	739.169650560325	0.792014230316131	0.16359470549962	4.84131945405759	1.28979830569211e-06	5.85265405881073e-05	FBgn0262870
fbl	3718.72478601089	0.552761832998087	0.114397090707087	4.83195708545973	1.35197401676187e-06	6.11636293168696e-05	FBgn0011205
IntS12	669.264644322111	-0.657067574551134	0.136040050213709	-4.82995686578275	1.36562630701985e-06	6.1428899433214e-05	FBgn0039459
SIP2	33.3666724285711	2.29743059844719	0.475696402364966	4.82961524835023	1.36797119785575e-06	6.1428899433214e-05	FBgn0061197
CG1572	1580.04482601025	-0.614540618675748	0.127252263933262	-4.82930990522923	1.37007037567606e-06	6.1428899433214e-05	FBgn0030309
CG2650	71.3712984196216	1.54308400576173	0.319843402074009	4.82449847567802	1.40355990814398e-06	6.27437092468517e-05	FBgn0000092
CG17192	2513.42069790519	-0.834022465127008	0.173441207794855	-4.80867537611641	1.51933701404144e-06	6.77183790430007e-05	FBgn0039472
CG15096	3602.85363242434	1.08885384684409	0.226741763255617	4.80217596974659	1.56950670031127e-06	6.97481369917089e-05	FBgn0034394
CG6870	450.593653867971	1.13649497586089	0.236695845840856	4.80149945945828	1.57481934242078e-06	6.97783923340268e-05	FBgn0032652
antdh	71.6970812229892	1.19580867138682	0.249280137257491	4.79704754876488	1.61021388663736e-06	7.09381621254819e-05	FBgn0026268
Cyp4d20	424.280436626349	0.793981431502649	0.165515454364971	4.79702293993571	1.61041164599501e-06	7.09381621254819e-05	FBgn0035344
CG8701	32.9874074343832	2.29684899071499	0.478906862823715	4.79602438180232	1.61845589637623e-06	7.10846591221803e-05	FBgn0033287
CG30046	598.987008236099	0.587735618401345	0.122596088107901	4.79408134037733	1.63421961775888e-06	7.15683678533065e-05	FBgn0050046
CG33281	257.356672514182	0.847354299668615	0.176842936761151	4.79156428403512	1.65485980167564e-06	7.21258764776353e-05	FBgn0053281
Cp7Fa	3225.02774451448	-2.30614393238977	0.481312765033507	-4.79136249841456	1.65652527456102e-06	7.21258764776353e-05	FBgn0014464
CG5885	2326.78835068646	-0.461536556469661	0.0963818288191224	-4.78862625999571	1.67926895017786e-06	7.29054372750129e-05	FBgn0025700
CG18304	330.930571620657	0.992414106884983	0.207273969188153	4.78793410852338	1.68506951690798e-06	7.29470467592491e-05	FBgn0031869
CG17724	159.725154926553	0.983075376785326	0.205349025906758	4.78733888531668	1.69007317422845e-06	7.29540182514371e-05	FBgn0033802
CG10657	121.162671050807	1.17061676794235	0.244637962926003	4.78509857563045	1.70903434089381e-06	7.35617209873293e-05	FBgn0036289
CG7675	732.988161328612	-0.518475810309838	0.108408599443537	-4.78260777254925	1.73035559558851e-06	7.42672565457006e-05	FBgn0038610
Cyt-b5	8415.98534539285	0.724658804133069	0.151958450406754	4.76879569509522	1.85330493598111e-06	7.91393434121296e-05	FBgn0264294
Caf1	4270.16279500649	-0.514957780232867	0.107987507686577	-4.76867918581361	1.85437691500045e-06	7.91393434121296e-05	FBgn0263979
CG44245	1110.2627487152	0.859931382749021	0.180483147488137	4.76460763631987	1.89221488676297e-06	8.05260374832885e-05	FBgn0265180
ImpE2	9.94390773208121	-6.77591552784753	1.42295019420651	-4.76187821290963	1.91799426141072e-06	8.12134574968601e-05	FBgn0001254
CG8468	1194.93094687015	0.674333300584192	0.141614396284814	4.76175670182554	1.91914974237519e-06	8.12134574968601e-05	FBgn0033913
NTPase	2571.80914940391	0.419261667656468	0.0881457189550518	4.75646092205864	1.97016355308635e-06	8.31249606082287e-05	FBgn0024947
CG31183	426.102974375001	0.657090909141062	0.138164437962268	4.75586134053186	1.97602069556654e-06	8.31249606082287e-05	FBgn0051183
c12.2	1090.89045451038	0.7047760410413	0.148206481478717	4.75536585181336	1.98087360493555e-06	8.31249606082287e-05	FBgn0040234
edl	229.12979172916	1.12404567437841	0.237096971379783	4.74086896950663	2.12803530683524e-06	8.9052366381869e-05	FBgn0023214
cpb	2597.19921971549	-0.362508374873927	0.0765510639461997	-4.73551060150776	2.18504282155197e-06	9.11846817359567e-05	FBgn0011570
Orc4	1237.74546806812	-0.613872577347855	0.129718282093159	-4.73235204353844	2.21933066272727e-06	9.23597139060396e-05	FBgn0023181
CG11892	2713.51207658801	-0.788235750033899	0.166670436879297	-4.72930751723379	2.25286928174773e-06	9.3497178318263e-05	FBgn0039313
CG4286	5.81634167484958	4.57159511036635	0.96694605171095	4.72786987679117	2.26887504243058e-06	9.39027541599361e-05	FBgn0034601
CG9394	2012.3406687334	0.758886417934313	0.160532632498937	4.72730314155497	2.27521466573079e-06	9.39071477787244e-05	FBgn0034588
CG13284	1524.6058097342	0.670321365558516	0.141854284621283	4.72542205791044	2.29637902619325e-06	9.45217213923532e-05	FBgn0032614
CG9396	697.092023093781	0.804087093139478	0.17019811169805	4.72441841520555	2.30774836968522e-06	9.47308697256346e-05	FBgn0037714
Gel	8728.4862818378	0.694769339310522	0.147086729659466	4.72353516132316	2.31779863418965e-06	9.48848815871388e-05	FBgn0010225
CG4393	409.04824535765	0.869580438662079	0.184442938220422	4.71463124070856	2.42148887843597e-06	9.88610567849264e-05	FBgn0039075
CG8960	10.019038320181	-3.88641744281605	0.824617738178974	-4.71299277577819	2.4410485434782e-06	9.93902602905379e-05	FBgn0035315
wat	1628.5602470683	0.496257799342529	0.105428445548726	4.70705791743057	2.51317522748391e-06	0.000102051171973167	FBgn0039620
plu	733.233336411538	-0.888134669304196	0.188738589198159	-4.70563371845347	2.53078554667803e-06	0.000102490011453507	FBgn0003114
Hnf4	2591.15737014225	0.595474022823885	0.126601383444128	4.70353487951165	2.55695389701401e-06	0.000103272146001384	FBgn0004914
CG6928	1021.65648524693	-0.587397070297324	0.124973481314507	-4.70017370180389	2.59940291065601e-06	0.00010470589531827	FBgn0036240
CG15418	87.7857221704213	-1.55477837268086	0.331033609804688	-4.69673871966714	2.6434824586168e-06	0.000106132201308787	FBgn0031554
CG14196	612.494797541829	0.543648756075493	0.115760581311509	4.69632019739556	2.64890193774336e-06	0.000106132201308787	FBgn0031002
Obp56f	4.91155735878628	4.646001663827	0.989909318100058	4.69336087546293	2.68752784475238e-06	0.000107394182973991	FBgn0043533
Tsp42Ei	333.996880061469	0.727461479619079	0.155066733320669	4.69128009625851	2.7150098013893e-06	0.000108163685261026	FBgn0033130
Parp	3453.34907219533	-0.551171395345503	0.117502861530879	-4.69070615102135	2.72263752884585e-06	0.000108163685261026	FBgn0010247
knrl	109.931052635526	1.18456571397752	0.252557607543425	4.6902792812283	2.72832395613606e-06	0.000108163685261026	FBgn0001323
Amy-p	23583.697698294	0.880542800157612	0.188053978472179	4.68239389196374	2.83543968176003e-06	0.000112115219962506	FBgn0000079
Adh	486.963880398425	0.722835477901873	0.154429115083401	4.68069429467041	2.85905003968209e-06	0.000112752850386939	FBgn0000055
Aos1	3197.34449666626	-0.7449791387244	0.159405471688907	-4.67348536302624	2.96130819362448e-06	0.000116480699574289	FBgn0029512
CG10226	409.947584995446	0.928827207434765	0.198931216227172	4.66908726066441	3.02540863497063e-06	0.000118692138244356	FBgn0035695
Marcal1	1047.83861635753	-0.562805597083457	0.12057628088635	-4.66763108752654	3.04692350250484e-06	0.000119225720948663	FBgn0031655
CG8317	1896.6439904272	1.06638655080784	0.22849259536925	4.66705080348243	3.05553799692299e-06	0.000119253056797007	FBgn0034140
CG5641	1769.64909950125	-0.586454062947844	0.1258936201676	-4.65833028049483	3.18784468083041e-06	0.000124009360872012	FBgn0038046
CG33340	43.0047846247259	1.77640060653162	0.381370309272308	4.65794154222746	3.19386870350751e-06	0.000124009360872012	FBgn0053340
Lrpprc2	1481.1319492223	0.619192732358739	0.133022652090647	4.65479166613515	3.24308456183335e-06	0.00012546927952652	FBgn0027794
Asph	1052.68769024506	0.765549292886538	0.164476090761693	4.6544715973079	3.24812605478544e-06	0.00012546927952652	FBgn0034075
net	92.9476365334052	1.42705522838142	0.306786938160267	4.65161664619475	3.2934289588972e-06	0.000126893880475157	FBgn0002931
CG4629	269.880989633066	0.877627725614844	0.188734371630082	4.65006833696933	3.3182506233503e-06	0.000127524096022378	FBgn0031299
C1GalTA	1524.45751320173	-0.486050486364385	0.104661855122598	-4.64400794152788	3.41714417552082e-06	0.000130990526728298	FBgn0032078
CG10163	659.311992519538	-2.03066351978489	0.437455749125623	-4.64198612966852	3.4507603064812e-06	0.000131943411211013	FBgn0035697
CG31102	377.006613867522	0.748836086120308	0.16143573528956	4.63860176172985	3.50774212353055e-06	0.000133424174760501	FBgn0051102
CG8249	381.225840246564	1.06969002417491	0.23062411418627	4.63824014218626	3.51388370482582e-06	0.000133424174760501	FBgn0034045
CG9752	994.057511772311	-0.646319454574027	0.139349676959595	-4.6381123277482	3.5160569120424e-06	0.000133424174760501	FBgn0034614
CG3328	378.184343097253	0.845387886115383	0.182596687991365	4.62980952948809	3.6600224088804e-06	0.000138538285401465	FBgn0034985
CG5790	6.91739382099945	3.53671067109603	0.765447388578822	4.6204490653009	3.82910343130434e-06	0.000144575045595488	FBgn0032677
CR43250	70.4971516306112	-1.31964909597175	0.285798235319012	-4.61741513028846	3.88549505340507e-06	0.000146035390415135	FBgn0262895
Zip89B	363.515073747032	-0.885807065622871	0.191844178556902	-4.61732574991914	3.88716837414332e-06	0.000146035390415135	FBgn0038412
CG7888	1007.98671678792	-0.56847697014814	0.123318755602675	-4.6098176013042	4.03022405926426e-06	0.000151033147892577	FBgn0036116
CG4586	3768.02157927634	-0.859276087001926	0.186595032448245	-4.60503195464358	4.12402530392255e-06	0.000153908375646163	FBgn0029924
CG5527	522.496645843942	1.1120660614764	0.241498200384841	4.60486272653071	4.12738026956853e-06	0.000153908375646163	FBgn0039564
CG13992	746.046378106966	-0.998679469364461	0.216968379618096	-4.6028802497503	4.16687839190768e-06	0.000154997587590344	FBgn0031756
CG8708	95.6402266650047	1.16083842217006	0.252290043579725	4.60120584109862	4.20052060181427e-06	0.000155864144990965	FBgn0033271
sas	263.705370593102	1.12953943463192	0.245711096187051	4.5970224876293	4.2857137952636e-06	0.000158634590480703	FBgn0002306
v(2)k05816	6091.91685519969	0.946042764633387	0.206050842901386	4.59130742350885	4.40477959336525e-06	0.000162642168073646	FBgn0042627
CG13658	231.988652456452	0.993062914904416	0.216349458807535	4.59008735394086	4.43060547292925e-06	0.000163195773715597	FBgn0039315
FANCI	579.651847458637	-0.771827436999795	0.168283910531948	-4.58646007547625	4.50824564623749e-06	0.000165650538196507	FBgn0033354
CaBP1	4329.91468869597	-0.488152299470524	0.106514307257303	-4.58297398762884	4.58409084158932e-06	0.000168027563329789	FBgn0025678
CG12907	4.24132611410545	4.88595450875963	1.06639622186609	4.58174401650608	4.61114130523983e-06	0.000168608844086015	FBgn0250840
CG3290	1366.05183755597	0.666026066571892	0.145438868069966	4.57942278711552	4.66260870000839e-06	0.000170077966260597	FBgn0283480
CG9510	1884.01252107561	0.917830763998505	0.200656864763308	4.57413089296081	4.78200827044721e-06	0.000173653234632019	FBgn0032076
CG10754	883.487068416525	-0.512046613277486	0.111945810774928	-4.57405783863566	4.78367689162216e-06	0.000173653234632019	FBgn0036314
hth	1451.98729126174	0.985262765482071	0.215485314736321	4.57229657012911	4.82407492882542e-06	0.000174698771160469	FBgn0001235
CG7194	392.142155798726	-0.721734052341374	0.158039184471248	-4.56680445900857	4.95215568334493e-06	0.0001789070152748	FBgn0035868
CG2604	4671.0140498962	0.397437018678128	0.0871004446088197	4.56297347806975	5.04341878658824e-06	0.000181644590463123	FBgn0037298
CG17108	3410.35666919576	0.938814063798368	0.205762291267652	4.56261474352061	5.05204669127437e-06	0.000181644590463123	FBgn0032285
Ir56b	5.63909252506886	-3.34311034722869	0.733516190393433	-4.55765038456146	5.17290504243495e-06	0.000185547177295911	FBgn0034456
Act42A	8085.68032705302	-0.502177713026717	0.110315861178505	-4.55218050842326	5.30927513150518e-06	0.000189986294195073	FBgn0000043
CG6628	7.66051711079943	2.85308628209218	0.627493719613101	4.54679655415727	5.44686030180973e-06	0.000194227445798373	FBgn0036072
Muc12Ea	212.992999055279	-2.33517884442095	0.513663438612601	-4.54612625482601	5.46422662737966e-06	0.000194227445798373	FBgn0052602
Cat	11675.0190615731	0.61382962091479	0.135025135917074	4.54603964473529	5.46647441211484e-06	0.000194227445798373	FBgn0000261
disco	75.8768510540069	1.32462704051037	0.29141376828812	4.54551975458043	5.4799856957005e-06	0.000194249375307595	FBgn0000459
CG31788	6.99352993799989	3.75793050499588	0.827336545802437	4.54220295726336	5.56694061834444e-06	0.000196868451679246	FBgn0051788
SREBP	5727.2224523104	0.531086133880595	0.116952527758957	4.54104023279583	5.59773471131282e-06	0.000197493848772664	FBgn0261283
CG17560	4451.43487048259	0.753125728903382	0.166016586275949	4.53644871152543	5.72093940287982e-06	0.000201369046972861	FBgn0038450
lic	3340.44752448538	-0.546487103560356	0.120488612878306	-4.53559129369603	5.74423236226522e-06	0.000201372866861541	FBgn0261524
Cyp9b1	360.312775554051	1.12516672979481	0.248082112706643	4.53546093073354	5.74778179558332e-06	0.000201372866861541	FBgn0015038
CR44181	18.6351254118026	1.81457790272758	0.400268656166416	4.53339994219571	5.80417669486931e-06	0.000202876848974956	FBgn0265070
CG4988	5.98483515650531	3.58789015973607	0.792195910575183	4.52904403044828	5.92511520637756e-06	0.000206624677277958	FBgn0032372
SCAP	2052.69594013981	0.711978322837955	0.157257183998629	4.52747724926934	5.96920253019909e-06	0.000207681376714664	FBgn0033052
CstF-64	780.5094714746	-0.523251006461081	0.115615201179093	-4.52579765571262	6.0168128726854e-06	0.000208855497527663	FBgn0027841
Uch-L5	3850.54684642087	-0.596025368845669	0.131711727681958	-4.52522625991879	6.03309254251732e-06	0.00020893917046672	FBgn0011327
Diedel	32.8068298191096	-1.8027983754163	0.399507182135301	-4.51255560858915	6.40511338235713e-06	0.000221314296112867	FBgn0039666
CG31523	11938.0119875921	0.48807706137769	0.108179518621899	4.51173260516698	6.43002172045861e-06	0.000221666538257915	FBgn0051523
Eaat1	2629.45358426996	0.604933806943769	0.134130523419005	4.51003836803081	6.48159017580938e-06	0.000222793846532124	FBgn0026439
CG12096	1080.12643340087	-0.514168835878134	0.114014278049073	-4.50968812569977	6.49229994209111e-06	0.000222793846532124	FBgn0030457
CG12362	7.33503943802309	3.58874045016229	0.795983914628395	4.50855901006202	6.52694161102459e-06	0.000223473580386558	FBgn0036082
eIF4E-4	5.41354740302357	3.27566534441351	0.726885077642488	4.50644186428686	6.5923736196103e-06	0.00022503700174448	FBgn0035709
sn	4018.97470510871	-0.442367665842161	0.0981704866285344	-4.506116665348	6.60247957325325e-06	0.00022503700174448	FBgn0003447
CG32192	4.1797376636987	3.89129480395652	0.863931745646336	4.50416925129348	6.66330866052372e-06	0.000226597618444221	FBgn0052192
Dip-B	12421.6680241171	-0.751801386625712	0.16700522748642	-4.50166379784035	6.74235745954178e-06	0.000228769403441435	FBgn0000454
7B2	338.755547689833	0.720395147562556	0.160114295084734	4.49925565472661	6.81918098713183e-06	0.000230856093418294	FBgn0041707
Glt	6204.78937789602	0.852551628682394	0.189880482904011	4.48993817396902	7.12438493583757e-06	0.000240647666050209	FBgn0001114
Cdlc2	4.64467909655669	5.08343069801949	1.13244532518969	4.48889724293578	7.15928190306781e-06	0.000241285418053057	FBgn0026141
CG3835	3803.5898010442	0.718460442800767	0.160226527795253	4.48402928458176	7.32466033978987e-06	0.000246308053613693	FBgn0023507
GNBP2	257.925997334682	0.62590689093366	0.139680359765094	4.48099426423495	7.42961083428447e-06	0.000249280817858565	FBgn0040322
CG7730	1413.81481769966	-0.628707851682516	0.140337413498411	-4.47997320179794	7.46524113726626e-06	0.000249555365598754	FBgn0036689
CG9572	659.434830040246	0.805657254426633	0.179841804541072	4.4798107786037	7.47092398838618e-06	0.000249555365598754	FBgn0031089
CG5621	347.000022003668	0.745063019335305	0.16638439915477	4.4779620151902	7.53590059014117e-06	0.000251059787003196	FBgn0038840
CG3326	437.146407894162	-0.678788784733978	0.151600371377292	-4.47748761145615	7.55266089143422e-06	0.000251059787003196	FBgn0031519
klu	143.710980076568	1.23120902817619	0.275000722523449	4.47711197584656	7.56595707264858e-06	0.000251059787003196	FBgn0013469
Jheh3	2823.93527254306	0.394337153285105	0.0881347851720681	4.47425102943439	7.66796144951594e-06	0.000253885360960346	FBgn0034406
CG4955	4.55702597380058	3.9968686644436	0.89381498929509	4.47169572261901	7.76017907389091e-06	0.000256375214360014	FBgn0030814
Pxn	615.126994132076	0.971764167538671	0.217407859036809	4.4697747903131	7.8302001232587e-06	0.000258122461393637	FBgn0011828
CG5367	405.559608394217	-0.952303162746533	0.213125510522802	-4.46827393121785	7.88532875931337e-06	0.000259372222181345	FBgn0032228
Clk	282.490476253013	0.907612430086647	0.20334574394927	4.46339526197842	8.06710403149851e-06	0.000263659025455958	FBgn0023076
CG31041	233.297582662337	-0.895551833038122	0.200650721726723	-4.46323753700634	8.07304706764286e-06	0.000263659025455958	FBgn0051041
kat80	2543.94481759652	-0.422068258734316	0.094571639327216	-4.46294747280386	8.08398753947711e-06	0.000263659025455958	FBgn0040207
Vml	3855.28889264893	-1.31981317537267	0.295729736415471	-4.4629031607375	8.08566012350831e-06	0.000263659025455958	FBgn0085362
Cp38	31814.28310639	-1.91639229931225	0.429998998050267	-4.45673666218222	8.32167232262943e-06	0.000270768884536528	FBgn0000360
Cyp4ae1	403.013379390803	0.712991607369865	0.160018561478807	4.4556806459249	8.36274429197122e-06	0.000271508134516605	FBgn0015036
CG33062	88.545535937175	-1.20765628979297	0.271065024618837	-4.45522727061945	8.38043694326062e-06	0.000271508134516605	FBgn0053062
CG32856	365.905402816654	-0.866104181683831	0.194521066792113	-4.45249553668883	8.48780051138659e-06	0.000274396383485062	FBgn0052856
CG6304	5.04614030410267	3.71216421333401	0.833942338957619	4.45134398377471	8.53345202945279e-06	0.000275281487845195	FBgn0032624
APC7	3847.33183611093	-0.526762964689515	0.118470146659323	-4.44637724813741	8.7330531428068e-06	0.000281118473496548	FBgn0029879
fon	6867.59266642464	0.709570196591436	0.159812995064684	4.44000311929728	8.99575738843097e-06	0.000288957537434355	FBgn0032773
Syx18	1219.85659541429	-0.515509782285949	0.116162758065208	-4.43782319628263	9.08732132232307e-06	0.000291277650469781	FBgn0039212
CG13117	900.06525133589	-0.72975803152126	0.164547828918739	-4.43492956617279	9.21023961312234e-06	0.000294590785077894	FBgn0032140
CG9691	2064.26110767852	0.772177970633762	0.174422894729211	4.42704480872512	9.55328926837364e-06	0.000304384349926372	FBgn0030160
CG10880	948.907016763161	-0.470905873743765	0.106372179261273	-4.42696461625664	9.5568401935064e-06	0.000304384349926372	FBgn0031398
Tig	1305.5137082136	1.20844713420229	0.273058747222653	4.42559392985465	9.61772953829099e-06	0.000305677416654755	FBgn0011722
sinah	11.9860439025845	2.48780290347128	0.562771632335552	4.42062598846122	9.84153853342167e-06	0.000311996937712774	FBgn0259794
rumi	1011.30270014575	-0.5359471149598	0.121247728695823	-4.42026519362142	9.85798488890014e-06	0.000311996937712774	FBgn0086253
CR43683	28.2239314262359	1.57131803429727	0.355889714568986	4.41518248483319	1.00924815904873e-05	0.000318748920672309	FBgn0263766
CG3709	543.936864744399	-0.832178462917332	0.188614416455929	-4.41206180605912	1.02390873413065e-05	0.00032270261672967	FBgn0031227
vls	637.068589754282	-0.507120228299553	0.11505365891339	-4.40768449338324	1.04481592651995e-05	0.000328604424489	FBgn0003978
CG7567	470.781021595812	-0.96869225519285	0.219979032655425	-4.40356630129476	1.06485719965812e-05	0.0003342098690177	FBgn0039670
Mgstl	2018.89917090291	0.696873037162503	0.158374706890151	4.40015360309936	1.08174279224212e-05	0.000338803641686643	FBgn0025814
snRNP-U1-70K	2410.92883308807	-0.642207069272772	0.145997254577735	-4.39876127212266	1.0887050375675e-05	0.000340276792343453	FBgn0016978
Nup62	1845.06972680418	-0.372914976297157	0.0847896495097047	-4.39811909181762	1.09193060939262e-05	0.000340578356739127	FBgn0034118
CG14964	366.749835083348	1.01933660857614	0.231815997677375	4.39717974078208	1.09666526297252e-05	0.000341348392286797	FBgn0035410
CG7766	5242.26001397142	0.561132805749634	0.127647777290824	4.39594654649713	1.10291075119388e-05	0.000342584545705894	FBgn0030087
mino	5094.3811209738	0.539368400765937	0.122814218141587	4.39174233185383	1.12445913087488e-05	0.000348559193552059	FBgn0027579
CG8028	332.192024381161	0.970660459999502	0.221055043782596	4.39103511681972	1.12812317144724e-05	0.000348561191102276	FBgn0031010
CG8460	1177.24836610235	-0.698745396701324	0.159136765915705	-4.3908482912833	1.12909300536283e-05	0.000348561191102276	FBgn0031996
CR45481	53.1817270859417	-1.06728630708582	0.243367055225821	-4.38550035499047	1.15719469402825e-05	0.000356505890910748	FBgn0267037
Spase22-23	1841.12905589112	-0.491625296102998	0.112166600397364	-4.38299185641141	1.17060490367336e-05	0.000359901283139576	FBgn0039172
Uch	3804.38290115467	-0.493081826577726	0.112640004133253	-4.37750185089136	1.20047342009435e-05	0.000368294824793192	FBgn0010288
CG32813	349.206674296145	0.912476796602904	0.208466984036296	4.37708062416269	1.20279491402755e-05	0.000368294824793192	FBgn0052813
CG14931	1313.54909672176	-0.472947793129518	0.108093407732804	-4.37536204149099	1.21231096255687e-05	0.000370053529466405	FBgn0032374
Smn	1088.06588042132	-0.678031637751593	0.154973100271083	-4.37515695669481	1.21345133459279e-05	0.000370053529466405	FBgn0036641
CG30015	1827.00786426637	0.746246104134363	0.170768407067676	4.36993069706754	1.24285974847681e-05	0.000378256204258648	FBgn0050015
CG14131	498.486811151973	0.568238178506127	0.130063638250424	4.3689242139455	1.24860083756229e-05	0.000379237331005563	FBgn0036205
CG16989	2483.779578349	0.550081746062947	0.125989116273365	4.36610528221665	1.26481533188113e-05	0.000383389194663767	FBgn0025621
SsRbeta	3707.58251231353	-0.456865689666187	0.104699328765026	-4.36359712192159	1.27941100860719e-05	0.000387034675595728	FBgn0011016
CG4218	10.2397994646088	2.88708751922621	0.662135245755575	4.36026859728891	1.29902890930892e-05	0.000392181773922624	FBgn0250844
CG43135	55.4235577130989	-2.0692650274759	0.475424010295054	-4.3524621867366	1.34617095573337e-05	0.000405601308962465	FBgn0262609
CG31706	203.493722579641	0.720171923221948	0.165638282810949	4.34785914826174	1.37472839988467e-05	0.000413378909067118	FBgn0051706
CG16965	487.575194464113	0.870501100567111	0.200261926937342	4.34681276606049	1.38130033717893e-05	0.000414527680868537	FBgn0032387
CG18547	1230.54503056325	0.666091959879242	0.153333853856919	4.34406325233822	1.39871213595772e-05	0.000418608180254178	FBgn0037973
CG16898	1320.41161470306	1.02435296664325	0.235820101791602	4.34378985871394	1.40045484797946e-05	0.000418608180254178	FBgn0034480
CR45756	67.7887717065437	-1.24861975858214	0.28756028696348	-4.3421147327646	1.41117802242209e-05	0.000420276304605749	FBgn0267320
CG9302	2189.89195974969	-0.442685125782156	0.101953100605331	-4.34204671710599	1.4116150689048e-05	0.000420276304605749	FBgn0032514
pug	5549.02043132396	0.763026199933212	0.175793473053472	4.34046945361343	1.42178633259604e-05	0.000422469646953833	FBgn0020385
CG7470	6264.74618076814	0.608326681323493	0.140344030316773	4.33453906055306	1.46065852398812e-05	0.000433165761100019	FBgn0037146
CG32444	5813.97719960777	0.854836873417825	0.197258044083648	4.3335970271272	1.46692583467131e-05	0.000434169699397314	FBgn0043783
Mis12	592.438044562532	-0.623230944314425	0.143925080851253	-4.33024557379639	1.48943146313604e-05	0.000439106021082669	FBgn0035725
CG16782	12.1488038816228	2.55074081057553	0.589052273375213	4.33024525304015	1.48943363274639e-05	0.000439106021082669	FBgn0029659
CG13492	3100.80346976419	0.942626031869814	0.217751028832639	4.32891654713745	1.49844697088422e-05	0.000440900461257242	FBgn0034662
tsh	333.206441657998	0.747987863722701	0.172911171134645	4.32585042836965	1.51944502238206e-05	0.000446207393025064	FBgn0003866
CG11106	4.93764037363066	3.51518495825609	0.813006104684813	4.32368826999013	1.53442073262638e-05	0.000449728566868023	FBgn0030280
Alk	604.288452257021	0.965271769095467	0.223326721658758	4.32224035675586	1.54452794030771e-05	0.000451811911082244	FBgn0040505
CG15533	480.016820647381	1.09960035716743	0.254476231140758	4.3210336471826	1.55299987831497e-05	0.000453262076712999	FBgn0039768
CG7886	14.4950744115138	1.99540413587758	0.46182658756756	4.32067834463012	1.55550277902835e-05	0.000453262076712999	FBgn0038248
CG18003	1085.86193394669	1.09543355208211	0.253655808882686	4.31858255841774	1.57034480112993e-05	0.000456137343551307	FBgn0061356
CG7881	364.034808199156	0.657358013189296	0.152229826983945	4.31819457601188	1.57310719881255e-05	0.000456137343551307	FBgn0033048
Ac13E	982.294323870392	1.00296565468195	0.232275202746344	4.3180057226222	1.57445349251032e-05	0.000456137343551307	FBgn0022710
CG43394	713.504423416615	-0.618758052898026	0.143725061493876	-4.30515072644023	1.66872079328582e-05	0.000482519745697713	FBgn0263256
Nup43	1402.69941333055	-0.869137143012965	0.20191471461002	-4.30447649489848	1.67381061416788e-05	0.000483064308475844	FBgn0038609
CheA75a	208.412636780397	0.896788134191335	0.208379802271691	4.30362311709117	1.68027403917564e-05	0.000484002455070384	FBgn0036783
CG9485	4608.88371960569	0.705344626811746	0.16392816874669	4.30276646292364	1.68678619767047e-05	0.000484951031830259	FBgn0034618
CG18585	1068.24255816663	0.919097447976817	0.213738846540974	4.30009548030673	1.70724537475925e-05	0.000489898125157108	FBgn0031929
Pen	18217.7932174741	-0.519703816983913	0.120991362554522	-4.29537948834753	1.74394754315344e-05	0.000499478512121797	FBgn0287720
cav	1087.63000405527	-0.444685330044699	0.103588243969753	-4.292816568785	1.7642075129613e-05	0.000504322318458481	FBgn0026257
Pde9	281.671093062208	1.02286717981678	0.238318004388986	4.29202645615998	1.77049847222251e-05	0.000505162111440004	FBgn0259171
CG9471	1190.75781441683	0.454549259158282	0.106039076472725	4.28662031279761	1.81411969171477e-05	0.000516629738292685	FBgn0037749
vvl	716.263786518283	1.03794076962734	0.242238411358626	4.2847901941146	1.82911717783581e-05	0.000519022698363111	FBgn0086680
CG5819	1567.04169975403	0.725767341826841	0.169383656365308	4.28475425197803	1.82941289632135e-05	0.000519022698363111	FBgn0034717
CG31140	263.56540189701	1.15331034700191	0.269343242465332	4.28193533442872	1.85274829608159e-05	0.000524655133091526	FBgn0051140
Rtnl1	10687.2717767846	-0.353580285114782	0.0826509239549957	-4.27799555280605	1.88583787873769e-05	0.000532785306694208	FBgn0053113
Cpr50Cb	8.59909976771627	-2.39482187246702	0.559841589859878	-4.27767767854907	1.88853205293533e-05	0.000532785306694208	FBgn0033869
GstZ2	346.740694917953	0.941068454042352	0.220041583495688	4.27677550348474	1.89619850818125e-05	0.000533948234126177	FBgn0037697
mms4	697.582290260088	-1.04970620486203	0.245578432717712	-4.27442342246989	1.91632552808926e-05	0.000538609031355684	FBgn0033549
Gclc	3043.99138858165	0.486470738848886	0.113840955438445	4.27324891095037	1.92645196629456e-05	0.000540446906372952	FBgn0040319
Mst84Db	28.9413397372833	2.06319984360719	0.483763028678462	4.26489773152655	1.99993785757012e-05	0.00056001977368576	FBgn0004173
CG6661	7.31688394328205	3.32584276169531	0.780055089039614	4.26359985137718	2.01159546214051e-05	0.000562239065624245	FBgn0036403
djl	4.62539487993534	3.44981665293428	0.809721987196631	4.26049521623838	2.03974448428552e-05	0.000569050938069655	FBgn0037463
disco-r	131.897961863551	1.39599574346288	0.328068028323203	4.25520204025365	2.08860331232198e-05	0.000581604600741785	FBgn0285879
Ank2	793.868032216947	0.823598167708205	0.193643848395215	4.25315947051049	2.10775362087671e-05	0.000585854396651432	FBgn0261788
CG17751	645.398387027469	0.628429232605528	0.147949314812724	4.24759812778453	2.16074534289698e-05	0.000599477506275195	FBgn0038717
Pde8	962.43971103477	0.672594261054498	0.158425743169958	4.24548591407235	2.18120212071292e-05	0.000604040624054048	FBgn0266377
CG9377	9.14696737838958	-2.7438663443273	0.646804108244633	-4.24219065610746	2.21348524314035e-05	0.000611856058493749	FBgn0032507
Tim8	1408.82046372273	-0.602250019554284	0.142138853905453	-4.23705414112095	2.26471541038369e-05	0.00062487065306649	FBgn0027359
veli	1219.30875807256	-0.61208427217513	0.144489658448552	-4.23618049033644	2.27354048420807e-05	0.000626158818913977	FBgn0039269
CG15200	3.8434214725579	4.94064651507944	1.16650267741789	4.23543521221556	2.28109467600666e-05	0.000627092906825554	FBgn0030278
CG33258	1332.50244172343	-0.512762268849912	0.121111016449861	-4.23382020794279	2.29754652107797e-05	0.000630465179235695	FBgn0053258
CG7298	247.288908070769	-1.22957326205484	0.290476237251082	-4.23295645003835	2.30639179692328e-05	0.00063174168037544	FBgn0036948
rtet	1672.63354212288	-0.634344303086726	0.149883846053122	-4.2322392959005	2.31376039606409e-05	0.000632609807018249	FBgn0028468
Art7	1137.18241410804	0.529254804179804	0.125148661737667	4.22900889894621	2.3472306251169e-05	0.00064059835810482	FBgn0034817
HmgD	8281.58131234749	-0.496239225489946	0.117371382993434	-4.22794051525922	2.35840119548572e-05	0.000642483074321743	FBgn0004362
CG10154	234.97162426988	-0.899618411597142	0.212836670162278	-4.2268017579453	2.37036324685427e-05	0.000644576215051617	FBgn0036361
Amyrel	37.7745797396681	1.88471834876116	0.446058373400523	4.2252728816478	2.38651410298832e-05	0.000647798828135478	FBgn0020506
hh	52.7684111139619	1.2413916933515	0.293858282898031	4.22445704476627	2.39517528978659e-05	0.000648980498932285	FBgn0004644
CG9674	5936.92264151832	0.755549469200047	0.178963352466296	4.22181110706639	2.42347166839208e-05	0.000655468593973548	FBgn0036663
CG8773	3865.15643075714	0.561356434932173	0.13300678732476	4.22050969144543	2.43750577218004e-05	0.000658082875589467	FBgn0038135
CG10132	218.09094745492	1.01007614450177	0.239430189707101	4.21866660063801	2.45751349577596e-05	0.000662297688977903	FBgn0032798
CG11893	277.465349165483	0.715489212894821	0.169746808128404	4.21503780120327	2.49736355682501e-05	0.000671835392563728	FBgn0039316
CG4842	1118.97948646521	-0.666088217888349	0.158082916275128	-4.21353700692799	2.5140237296118e-05	0.000674842135356681	FBgn0036620
Indy	4914.0502419549	0.473278455155811	0.112331632750379	4.21322510469977	2.51749936986694e-05	0.000674842135356681	FBgn0036816
Ibf2	584.767644011686	-0.815828450283895	0.194040211064295	-4.20442982312347	2.61741129683939e-05	0.000700378351454449	FBgn0037669
Klc	2583.9471456786	-0.405259336721089	0.0965081625967243	-4.19922342128234	2.67831953466429e-05	0.00071540574095244	FBgn0010235
Spc25	1721.72522484588	-0.869490513664406	0.207369813908425	-4.19294639502533	2.75354527321694e-05	0.000734197514000234	FBgn0087021
CG4949	2075.05049720348	-0.533295435591301	0.127214236369185	-4.19210499400113	2.76378025931857e-05	0.000735624551353962	FBgn0030813
CG18609	1179.3842931559	0.60526566921329	0.144445437555257	4.1902719771384	2.78620285394346e-05	0.000740284761810551	FBgn0034382
CG2003	528.827343389347	-0.632011476665999	0.150850756490306	-4.18964737977043	2.79388274437108e-05	0.000741018372252646	FBgn0039886
Msp300	5192.95750580454	1.19471668186288	0.285209104711965	4.18891494740125	2.80291418486066e-05	0.000742107244199049	FBgn0261836
CG14186	186.89249277299	0.813553162074664	0.194334077327272	4.18636388050761	2.83458793691717e-05	0.000748376709728919	FBgn0036935
zormin	2622.36253286376	0.816681368550753	0.195088558953988	4.18620842211136	2.83652904915508e-05	0.000748376709728919	FBgn0052311
Lac	3062.83307973415	-0.363577185471414	0.0868971008512756	-4.18399672612411	2.86428236538092e-05	0.000754377864238875	FBgn0010238
CG6749	48.6287649717738	1.17333866177383	0.280750084618237	4.17929940562381	2.92408509080269e-05	0.000768784326229362	FBgn0036040
Spn75F	7.3457786697344	3.03091406685117	0.725398599422375	4.17827394382157	2.93729739916877e-05	0.000770912636210409	FBgn0052203
CG4301	962.599915716068	0.72736434230677	0.174101854825358	4.17780926594028	2.94330309060594e-05	0.000771145409738756	FBgn0030747
Tap42	1218.25991495328	-0.543395738162492	0.130167219844223	-4.17459740488272	2.98513479655774e-05	0.000780747494967749	FBgn0051852
CG3711	1003.50826692455	0.65147334303364	0.156171008278907	4.17153830415291	3.02550184611198e-05	0.000789125376367243	FBgn0040344
Irc	7062.27635925255	0.644012045394963	0.154388354110633	4.17137710357006	3.02764332917535e-05	0.000789125376367243	FBgn0038465
link	19.700851888009	-3.00474095092905	0.720589027821939	-4.16983999882875	3.04813561453497e-05	0.000793094352901025	FBgn0033855
GstD3	194.541278359901	1.0321069300963	0.247541509830336	4.16942972838659	3.05362748036553e-05	0.000793153413650115	FBgn0010039
Ugt58Fa	254.259515477813	0.739621150448803	0.17743887250713	4.16831520623579	3.06859394316345e-05	0.000795668980271212	FBgn0040091
dj	15.9935128424499	2.64302533363477	0.63426851426361	4.16704483069499	3.08573830567595e-05	0.000798739649055122	FBgn0019828
CG3618	1050.38593498888	-0.493755069862148	0.11866167812799	-4.16103225280178	3.16812334228087e-05	0.000818658287332098	FBgn0037028
Gfat2	1765.2649613251	-0.354776383719879	0.0852778211980217	-4.16024212082132	3.17910392332268e-05	0.000820089051453016	FBgn0039580
Mal-A1	7049.65766545739	0.897458286660266	0.215868098657696	4.15743823307293	3.21836252524441e-05	0.000828797118680461	FBgn0002570
CG17564	4.44704295723199	3.72835852317883	0.897041502613535	4.15628319572309	3.23466834686673e-05	0.000831574720913777	FBgn0032768
cib	4480.89414628515	-0.588664041290967	0.141660784853969	-4.15544811429495	3.24650615956083e-05	0.00083309879832185	FBgn0026084
CG13138	35.978504680672	-2.62147842742414	0.63090839346065	-4.15508567423686	3.25165677672252e-05	0.00083309879832185	FBgn0032211
CG17098	6.32270542634452	2.9376160033692	0.707076751852312	4.15459282980752	3.25867302020226e-05	0.000833478931228302	FBgn0287630
CG1718	1721.77568899689	0.747158505569805	0.179896424340049	4.1532704627719	3.27756966864327e-05	0.000836891306069675	FBgn0031170
Cyp9c1	641.4603719829	0.831343970635701	0.200211591122808	4.15232687564909	3.29111713768247e-05	0.000838928590172359	FBgn0015040
CG8630	195.977792586357	1.00610319641202	0.242525964413919	4.14843498857263	3.34755879898467e-05	0.000851111085671127	FBgn0038130
botv	972.116519142732	0.735014271002654	0.177186426049914	4.14825383291831	3.3502082562428e-05	0.000851111085671127	FBgn0027535
CG10602	4886.61081996395	-0.377648389798364	0.0910468266470282	-4.14784791195894	3.35615220914462e-05	0.000851185741258647	FBgn0032721
CG34137	16.6852950139807	-3.87164753947803	0.933863848317093	-4.14583726145421	3.38574241504933e-05	0.000857247218196943	FBgn0083973
CG33307	477.153309940397	1.03808825037613	0.250534422100212	4.14349549923684	3.42051787057873e-05	0.000864599022152158	FBgn0053307
modSP	1282.98209267753	0.584782191358173	0.141275131303467	4.13931444241257	3.48345223531776e-05	0.000879031958543754	FBgn0051217
Rpd3	4536.63735108997	-0.346964235019467	0.0838849587251459	-4.13619128259115	3.53117872300819e-05	0.000889585409065525	FBgn0015805
CG5538	20.0983615136322	1.97991144020611	0.478921367593539	4.13410545901236	3.56339831729164e-05	0.000896203600166921	FBgn0286507
mRpL10	1610.73496071169	-0.551570999966262	0.133488061142019	-4.13198749946216	3.59639983881866e-05	0.00090167727120169	FBgn0031231
CG11755	431.724933054049	-0.719790183664239	0.174208632428152	-4.13177104734518	3.59978883936557e-05	0.00090167727120169	FBgn0037611
CG31869	1071.99397221709	-0.868037716863092	0.210099335121703	-4.13155860945618	3.60311793736089e-05	0.00090167727120169	FBgn0051869
CG10680	4529.70158184708	0.739970618909083	0.179414422136383	4.12436531075851	3.7175845946897e-05	0.000926713854232629	FBgn0032836
CG33282	267.937308254885	1.03560188987488	0.25110877738733	4.12411665036099	3.72160259820756e-05	0.000926713854232629	FBgn0053282
CG1143	549.108863264816	0.748021446422896	0.181377417838149	4.12411564426608	3.7216188636624e-05	0.000926713854232629	FBgn0035359
Nmt	4703.13620397833	-0.388147958713594	0.0941376629114459	-4.12319518786779	3.73652811678634e-05	0.000928891024412315	FBgn0020392
Fcp3C	967.682301042345	-1.69868348440702	0.412715989655575	-4.11586545465472	3.85729280750773e-05	0.000957333050166458	FBgn0000644
mRpL54	1012.0624581247	-0.66296834760314	0.161137478363062	-4.11430260879093	3.88351709200843e-05	0.000962256332090577	FBgn0034579
Cht12	6.3739055080463	2.87554412926572	0.699479143567289	4.11097908452376	3.93984892631099e-05	0.000974611232756569	FBgn0050293
mtSSB	1380.47768657002	-0.548747882653228	0.133521004449237	-4.10982440490743	3.9596009640153e-05	0.000976643114568875	FBgn0010438
Sec61beta	3939.46997271925	-0.544037551476385	0.132377570660252	-4.10974116508498	3.96102849652561e-05	0.000976643114568875	FBgn0010638
BigH1	6922.89590654338	-0.624689886283264	0.152145744259956	-4.10586500017982	4.02804689631126e-05	0.000991544550538059	FBgn0038252
retm	2049.49074378986	0.513188021700923	0.125018747577399	4.10488851988545	4.0450990218771e-05	0.000992274581698348	FBgn0031814
CG4377	433.026203128135	0.752351900843739	0.183292749026707	4.10464628218389	4.04933977401998e-05	0.000992274581698348	FBgn0034664
CG43897	10484.5554039155	0.590885443961241	0.143958133400595	4.1045645008259	4.05077243773305e-05	0.000992274581698348	FBgn0264489
CG2091	1514.30739001636	-0.587176385440544	0.143143194136504	-4.10202097963945	4.09557127298544e-05	0.00100161982512217	FBgn0037372
Myo28B1	573.001407158184	0.749238450248689	0.182669855810471	4.10159873901725	4.10305351316354e-05	0.00100182335779269	FBgn0040299
CG42319	627.803136494889	0.679585749635095	0.165805840570004	4.09868402282351	4.15505812957794e-05	0.00101287946152252	FBgn0259219
CG4066	641.549531523828	-2.89442791777196	0.706474492228404	-4.09700272212544	4.18533982863765e-05	0.00101861299706666	FBgn0038011
Reck	137.641824509062	1.02551337821438	0.250383556189929	4.09576968160193	4.20768093338636e-05	0.00102239860099138	FBgn0036463
Grasp65	2113.53147547104	-0.43412955716817	0.106034401169882	-4.09423312036851	4.23567980978961e-05	0.00102729960731332	FBgn0036919
Tsf2	2369.46630732687	-0.373510164314138	0.0912354354829888	-4.09391550921879	4.24148925156909e-05	0.00102729960731332	FBgn0036299
MED16	782.47754106382	-0.425229054436283	0.103881146207628	-4.09341896927453	4.25058663824963e-05	0.00102785052496357	FBgn0034707
CG10738	244.099424529989	-0.784722941207122	0.191725573587169	-4.09294872105491	4.25921938441053e-05	0.00102828750041899	FBgn0036368
meso18E	256.228091777006	0.844395057215155	0.206394142058508	4.09117743746714	4.29188589861845e-05	0.00103451617700299	FBgn0040089
Cyp4ac1	532.969968087441	0.766702993282256	0.187714515676225	4.08440972463037	4.41890012571709e-05	0.00106343019798607	FBgn0031693
CG3649	52.527783897962	1.08453778495795	0.265605799813827	4.08326092923476	4.44081122657704e-05	0.0010656465671681	FBgn0034785
CG14756	7.3148956987945	-6.64772710648903	1.62807382131663	-4.08318530735479	4.44225718009668e-05	0.0010656465671681	FBgn0033275
Mcm10	3401.88380776327	-0.3935595844226	0.0964345082654515	-4.08110739092757	4.482163838866e-05	0.00107351030576337	FBgn0032929
CG7149	674.348556220508	0.664609744958269	0.162936600274134	4.07894692684205	4.52401624961291e-05	0.0010818143619114	FBgn0031948
LpR1	1835.58326730518	0.607317927898774	0.148920629853087	4.07813160942109	4.53990665506689e-05	0.00108389372042128	FBgn0066101
CG31272	1215.76000391692	0.872513210190165	0.214141996533328	4.07446098530408	4.61210440159932e-05	0.0010993884938306	FBgn0051272
Lip2	72.5597996400705	1.06241295753973	0.260789284546008	4.07383669689196	4.62449139691528e-05	0.00110059972977139	FBgn0024740
CG42397	869.369156771304	-0.648627391721947	0.159298035033912	-4.07178526454432	4.66541800674728e-05	0.00110858867936353	FBgn0259748
GluRIIC	178.909677903225	0.76206173957108	0.187187633102733	4.07111157366278	4.67893306359742e-05	0.00111004923784402	FBgn0046113
CG6540	1111.66416541162	-0.543272867437131	0.133542477995659	-4.06816524293334	4.73847744435575e-05	0.00112240821854119	FBgn0030943
Aats-met	593.635926565603	-0.544677697543748	0.133920015549271	-4.06718663606601	4.75841321575116e-05	0.0011251802525388	FBgn0027083
CG14989	786.26958166405	0.720799172027026	0.17723734202234	4.06685839339755	4.76511783020081e-05	0.0011251802525388	FBgn0035495
ERR	835.642397139709	0.541781778955167	0.13325073453168	4.06588211959431	4.78511196563012e-05	0.00112813320441655	FBgn0035849
Bap55	2040.22207996968	-0.56974765398669	0.140197023714286	-4.06390691394282	4.82580778788347e-05	0.00113594991131976	FBgn0025716
san	2238.03456736207	-0.632428901357981	0.155861463539655	-4.05763481873809	4.95722011954052e-05	0.00116506273168296	FBgn0024188
CG1208	448.993288492426	0.835655525704526	0.206024007176509	4.05610752434587	4.98972959379588e-05	0.00116900187952925	FBgn0037386
Sam-S	14988.5391524785	0.555491617554637	0.136959822608169	4.05587278791864	4.99474399540419e-05	0.00116900187952925	FBgn0005278
Rbp9	1793.06481363752	0.798416230588694	0.196860069705222	4.05575509438883	4.99725994302582e-05	0.00116900187952925	FBgn0010263
CG2070	146.32266396442	0.974213835747416	0.240573407202826	4.04954914624484	5.13164005889178e-05	0.0011982708408817	FBgn0033203
CG1103	1528.3502850113	-0.416844988930691	0.102943849350736	-4.04924618187216	5.13828717696367e-05	0.0011982708408817	FBgn0037235
CR43334	102.028812609176	1.13383057664019	0.280055744124774	4.04858889855526	5.15273621210942e-05	0.0011984286771469	FBgn0286827
CG5618	1164.27717081223	0.560695213760864	0.13850644551014	4.04815250074275	5.16235079056714e-05	0.0011984286771469	FBgn0036975
PCNA	5192.24749659426	-0.643883864691463	0.159057079711213	-4.04813080851548	5.16282915013833e-05	0.0011984286771469	FBgn0005655
CG30413	7.61208276912205	-8.15429676574885	2.01519592892891	-4.04640394945761	5.20104512390867e-05	0.00120514487209907	FBgn0050413
CG6927	4297.04411732738	-0.458119081781303	0.113224806763581	-4.04610168810336	5.20776177720874e-05	0.00120514487209907	FBgn0029733
Arc42	2038.58232193837	-0.483925823017233	0.119670394666052	-4.04382240375875	5.2586758808681e-05	0.00121506061572512	FBgn0038742
spn-D	315.360789833382	-0.91036393526549	0.225148340112272	-4.04339616632985	5.26824927168797e-05	0.00121540850349126	FBgn0003482
Tsp74F	2575.44045890451	-0.421793179209784	0.104327991256179	-4.04295313396827	5.27821738322397e-05	0.0012158462519613	FBgn0036769
CG1218	1413.51670264533	-0.666959069664437	0.165036723532697	-4.04127672549375	5.31609813249031e-05	0.00122270257047277	FBgn0037377
CG14195	206.235610759298	0.764683408316964	0.189589948646503	4.0333541613155	5.49863114445902e-05	0.00126128343093653	FBgn0030998
Lcp65Ag2	12.8715915058151	-3.701838783015	0.917825523867912	-4.03327068898092	5.50058555675608e-05	0.00126128343093653	FBgn0020637
CG9416	466.878596521555	0.610327204037502	0.151350389425069	4.03254465585412	5.51761259668493e-05	0.00126326495089755	FBgn0034438
Neurochondrin	858.6885816057	0.71042880734633	0.176249916789703	4.03080364681247	5.55864666522925e-05	0.00127072855859907	FBgn0037447
CG14286	844.411460371653	-0.69126852938498	0.171643100509886	-4.02735983754363	5.64066722968206e-05	0.00128752502750243	FBgn0038673
CG7433	4564.86737810635	-0.460342619894044	0.114316972734932	-4.02689652184411	5.65178902760809e-05	0.00128811197732097	FBgn0036927
CG8586	5080.53104379211	0.759785223412872	0.188733485914067	4.02570439333066	5.6805013878872e-05	0.00129270020254563	FBgn0033320
CG3523	20095.5277811499	0.799681707008157	0.198790540171825	4.0227352182702	5.75261561343282e-05	0.0013071365643494	FBgn0283427
dUTPase	3863.70723348938	-0.771465867485371	0.19182285133752	-4.0217620690454	5.77643916832679e-05	0.00131057313359703	FBgn0250837
MAGE	666.542463276454	-0.469713574772244	0.116814570700002	-4.02101871331225	5.79470009372991e-05	0.00131192721251572	FBgn0037481
snf	1805.0758871045	-0.516615383468747	0.128487644006217	-4.020739795367	5.80156595527152e-05	0.00131192721251572	FBgn0003449
CG30203	101.569163351888	0.981376297172179	0.244095701829827	4.02045709865204	5.80853269663449e-05	0.00131192721251572	FBgn0050203
htl	324.284675554465	0.64582356236998	0.160803280576095	4.01623374881563	5.91356038462817e-05	0.00133255909997065	FBgn0010389
hiw	702.184790026795	0.655939203469101	0.163328469678295	4.01607389551309	5.91757077915943e-05	0.00133255909997065	FBgn0030600
tok	1546.26010584972	0.667176949955379	0.166151980440553	4.01546191737442	5.93294788379076e-05	0.0013340277592434	FBgn0004885
Irp-1B	5256.78902127393	0.443976674983515	0.110659000819596	4.01211534258581	6.01770832613242e-05	0.00135076901688167	FBgn0024957
Oatp33Ea	756.156516198394	0.699981495383342	0.174484189695759	4.01171875001323	6.02782868604035e-05	0.00135076901688167	FBgn0032433
CG17202	1562.09532746238	-0.512349014066299	0.127721159354184	-4.01146541933197	6.03430168178803e-05	0.00135076901688167	FBgn0038043
Npc2b	1031.27412361681	0.477358220402492	0.119009918887082	4.01107928537802	6.04418067223376e-05	0.00135097302414246	FBgn0038198
CG9458	514.541216933404	0.647471587864791	0.161494450522236	4.00924976536976	6.091196302122e-05	0.00135946477468841	FBgn0037765
O-fut1	1559.87241037939	-0.746208678960186	0.18625605375347	-4.00635933126701	6.16618200044701e-05	0.00137416467214104	FBgn0033901
CG9389	26.2794320220513	1.99157518619732	0.497299427575784	4.00478077343821	6.20750220587352e-05	0.00137984281825227	FBgn0037064
CG10514	1877.98718413137	-0.828032676836052	0.206765919941571	-4.00468644479729	6.20997962678421e-05	0.00137984281825227	FBgn0039312
1-Dec	15602.163057308	-0.92481494313302	0.230992304786648	-4.00366126476468	6.2369651050617e-05	0.00138379792794926	FBgn0000427
CG1890	2283.21836643069	-0.74693728472871	0.186589647747044	-4.00310142469061	6.25174841880371e-05	0.00138432488963665	FBgn0039869
schuy	6.93661832321882	3.04884849752362	0.761664543727966	4.00287570509851	6.25771821999707e-05	0.00138432488963665	FBgn0036925
CG42747	90.2802443205719	-1.16612835502673	0.291449671022117	-4.00113114191245	6.30404056771847e-05	0.00139252743625629	FBgn0261801
Tg	822.587598093827	-0.550704368692354	0.137728946037572	-3.99846498892198	6.37546092026516e-05	0.00140624185598528	FBgn0031975
Cyp4e1	234.370866191688	0.816362867901359	0.204197046445739	3.9979171203061	6.39023166728832e-05	0.00140743918227629	FBgn0015034
CG5326	876.948211101878	-0.672148523696274	0.168175877213294	-3.99669997168382	6.42316245969119e-05	0.0014126268971569	FBgn0038983
CG34261	652.580328556277	-0.713312045579424	0.178504514570027	-3.99604484680746	6.44095374508474e-05	0.00141447475466037	FBgn0085290
CG6236	2214.46067839044	-0.480000733733633	0.120187241272703	-3.99377445268521	6.50297264705073e-05	0.00142601576314147	FBgn0038318
endos	7285.73813664804	-0.422048103779282	0.105778780542861	-3.98991273687705	6.60976083752495e-05	0.00144732626478653	FBgn0061515
scrt	223.739577283034	1.34170100906977	0.336485114243308	3.98740078617446	6.68011249018115e-05	0.00146060805028417	FBgn0004880
FucTD	3.74755570067715	6.07239158386353	1.52320195753447	3.98659649419872	6.70278747924235e-05	0.00146344193296791	FBgn0035217
aurB	890.822617796686	-0.727592446691863	0.182550804554295	-3.98569838390089	6.72819350848647e-05	0.00146686302757379	FBgn0024227
Ugt86Dh	314.508397853638	0.671282505354233	0.168490517606071	3.98409664170945	6.77373043259167e-05	0.00147350657438563	FBgn0040252
CG34168	26.9910520377191	1.79617747331726	0.450871660705164	3.98378880257863	6.78251552665991e-05	0.00147350657438563	FBgn0085197
CG43755	14.9910142954917	2.46293865429518	0.618270112722298	3.98359649547129	6.78800904496267e-05	0.00147350657438563	FBgn0264086
Faa	467.935275468216	0.698970033711164	0.175509041323065	3.98253006478765	6.81854960179567e-05	0.00147800647123816	FBgn0016013
CG4716	11439.9857415047	0.682588989774213	0.171412588461282	3.98214037779608	6.82974189966116e-05	0.0014783054844597	FBgn0033820
CG2970	1674.01006298888	-0.541608321092917	0.136092168797567	-3.97971702470655	6.89973475978275e-05	0.00149131282863884	FBgn0034936
PGRP-SC1b	152.010839817789	1.15719457599416	0.290809580313601	3.97921751665221	6.91424598976431e-05	0.00149230824979655	FBgn0033327
Eip93F	2313.12954615486	0.864483514929507	0.21729004660832	3.97847728611241	6.93580357048236e-05	0.00149481946765832	FBgn0264490
CG3121	15.1506781862881	1.70947234260081	0.430258894354633	3.97312493717285	7.09358174150232e-05	0.0015251564867136	FBgn0034957
ric8a	1204.53705092695	-0.37314330404446	0.0939193934686101	-3.97301654390659	7.09681179678881e-05	0.0015251564867136	FBgn0028292
mtrm	6835.61540360484	-0.649778856264452	0.163612419591175	-3.97145190987385	7.14359223810177e-05	0.00153302303514249	FBgn0010431
CG17352	456.5564839898	0.69620566528788	0.175341524009116	3.97056926031785	7.17011080226762e-05	0.00153652516694398	FBgn0035880
ltl	779.111457178622	0.726985155032162	0.183138312350433	3.96959623413523	7.19945256635995e-05	0.00154062149023029	FBgn0268063
CG11594	3510.2815609925	0.725441689935379	0.182843725402653	3.96755036760399	7.261516875635e-05	0.00155116177590797	FBgn0035484
Grip71	2098.89469608871	-0.462273494528481	0.116521080906037	-3.96729493868374	7.26930112041836e-05	0.00155116177590797	FBgn0032705
rnh1	645.605581941984	-0.422193257920217	0.106470856765509	-3.96534104022525	7.32910818825857e-05	0.0015617116669889	FBgn0023171
CG13946	9.67842088776261	2.45068096982842	0.618390663964393	3.96299800860113	7.40143993467866e-05	0.00157331367495299	FBgn0040725
CG9184	24.1116558900406	-3.33117713622982	0.840590511538154	-3.96290118732636	7.40444338228786e-05	0.00157331367495299	FBgn0035208
Rcd4	337.132602920243	-0.55921359709167	0.141143201756303	-3.96202998184217	7.43152053801614e-05	0.0015736382778158	FBgn0032034
Hml	847.282684899454	1.23544812984392	0.311830290869223	3.96192469435898	7.43479921889458e-05	0.0015736382778158	FBgn0029167
Ziz	876.831397411636	0.713196792797592	0.180023082093908	3.96169638083165	7.44191366444466e-05	0.0015736382778158	FBgn0260486
CG7378	1871.01755709975	0.517065103956922	0.130522255107143	3.96150911990046	7.44775368126561e-05	0.0015736382778158	FBgn0030976
CG9864	1963.76140490716	-0.577027132181071	0.145692070957909	-3.96059393203202	7.4763576111012e-05	0.00157746957158599	FBgn0034490
CG5194	1317.32310989058	-0.439896359439651	0.111094488414198	-3.95965961695207	7.50566650624289e-05	0.00158123556075633	FBgn0035955
SerT	32.828474891106	1.34713983315581	0.340242116250872	3.95935649589752	7.51519854962849e-05	0.00158123556075633	FBgn0010414
pch2	1399.06028324748	-0.420773258657206	0.106348691169872	-3.9565438373388	7.60419391804172e-05	0.00159507265361551	FBgn0051453
Sse	913.565136150353	-0.551698466176374	0.139459853652914	-3.95596619188656	7.62259413476113e-05	0.00159507265361551	FBgn0035627
inaC	512.531672923213	0.680408979529427	0.172012379361737	3.95558146485811	7.63487251115957e-05	0.00159507265361551	FBgn0004784
Baldspot	3852.33973742837	0.468114388634059	0.118347290865002	3.95542969520132	7.63972130802949e-05	0.00159507265361551	FBgn0260960
CG2962	8.46356530149744	-8.0341835348651	2.03124485864299	-3.95530036700374	7.64385543394638e-05	0.00159507265361551	FBgn0030186
CG9649	1448.30749473963	0.877217262912349	0.22179660743489	3.95505266314709	7.65177948161322e-05	0.00159507265361551	FBgn0038211
CG10137	132.777617963599	0.856752081958554	0.216627811911611	3.95494961795639	7.65507818495858e-05	0.00159507265361551	FBgn0032800
CR44964	21.9868997832088	1.57273746345572	0.397906992112376	3.95252532534424	7.73307417952051e-05	0.00160909892975796	FBgn0266279
CG44085	2054.31851956745	0.643407950508914	0.162839202541382	3.95118583527456	7.7764908264692e-05	0.00161590116276908	FBgn0264894
CG32551	62.5532910749452	0.985966682203077	0.249580757183659	3.95049158969229	7.79908386035348e-05	0.00161836361372211	FBgn0052551
CG32371	15.0338732642805	2.76194424686692	0.699270183584445	3.94975263024837	7.82320020624941e-05	0.00162113495333077	FBgn0052371
Cad99C	818.52977984686	-0.748968057831527	0.189667301850915	-3.94885175527114	7.85269612510977e-05	0.00162501191105465	FBgn0039709
AP-2mu	2423.47395916976	-0.343305357794881	0.0869575136789965	-3.94796657896857	7.88178042980946e-05	0.00162879317112592	FBgn0263351
CG5554	3850.59611966181	-0.456485465277332	0.115646304111425	-3.9472551136395	7.90523089028067e-05	0.00163140141591888	FBgn0034914
CG17364	195.86253954813	0.757938183880656	0.192093684477435	3.94566945780921	7.95773289991819e-05	0.00163794104506308	FBgn0036391
List	112.978551865916	0.982794251645673	0.249083520552989	3.94564140358935	7.95866475264639e-05	0.00163794104506308	FBgn0034381
Dpck	656.424279018053	-0.707828011842394	0.179438956383787	-3.94467303035624	7.99089367481659e-05	0.00164233033030166	FBgn0037469
Spn43Ab	5805.44818906287	0.680333167014007	0.172491149905034	3.94416274335564	8.0079263926341e-05	0.00164358870715304	FBgn0024293
eloF	2445.957342491	0.486904163711845	0.123534590530626	3.94143989647283	8.09939313753815e-05	0.00166010010363282	FBgn0037762
nAChRbeta3	670.942446907662	0.645141375817264	0.163770952502126	3.93929061265545	8.17228903907466e-05	0.0016727654126856	FBgn0031261
CG33213	412.414863543117	-0.619531295610349	0.157313837918468	-3.93818689956211	8.209963535925e-05	0.00167819675262836	FBgn0053213
yellow-c	814.526758929098	0.61167648664371	0.155388912161003	3.93642299271607	8.2705142958804e-05	0.00168828316893548	FBgn0041713
nopo	1322.99640919771	-0.626295279961352	0.159297779635012	-3.93160081324637	8.438209707866e-05	0.00172018442826795	FBgn0034314
Jon25Bi	4725.72589231851	-0.68201106054868	0.17356797335624	-3.92936005047938	8.51722293348607e-05	0.00173175439482164	FBgn0020906
Trc8	2423.31859081996	0.582298586184744	0.148192490397483	3.92933936546243	8.51795556961723e-05	0.00173175439482164	FBgn0039668
to	706.366899900453	0.723436216764216	0.184154589274606	3.92841807317356	8.55064699080794e-05	0.00173605790992617	FBgn0039298
CG12493	293.726298287637	0.818835073814096	0.20859464481183	3.9254846381735	8.65552940934904e-05	0.00175498722142454	FBgn0035571
Sardh	225.279855409165	1.17130259423866	0.298483870904642	3.92417382784767	8.70278818688922e-05	0.00176219763488557	FBgn0034276
Acp62F	9.70117238533229	2.72987315474372	0.696602634620673	3.91883840093462	8.89767422477099e-05	0.00179924110330436	FBgn0020509
CG6907	1953.68888006241	-0.437114264068603	0.111647393881019	-3.91513181699906	9.03548297158016e-05	0.00182465886014551	FBgn0031711
Rad51D	122.440588158601	-0.925959973075935	0.236573983620292	-3.91403973888408	9.07646879867474e-05	0.00183048196053594	FBgn0033389
CG4991	6394.80147330986	-0.503737983401345	0.128715502424573	-3.91357663927495	9.09390195380356e-05	0.00183154589484025	FBgn0030817
CG13033	6.46108403430085	-8.57773695130883	2.19222900214327	-3.91279238753007	9.12349687466676e-05	0.00183361756771925	FBgn0036638
CG32302	177.06158974394	-2.06413904697204	0.52755400525085	-3.91265922811172	9.12853087148648e-05	0.00183361756771925	FBgn0052302
ATP8B	480.416829875591	0.545111561218023	0.139388260056694	3.91074227482507	9.20129128328815e-05	0.00184421783839674	FBgn0037989
FKBP59	5441.70434499366	-0.416287623748926	0.106450426282096	-3.91062429985726	9.20578701941153e-05	0.00184421783839674	FBgn0029174
CG4670	3670.88157826575	0.421275573981299	0.107756500609648	3.90951424366856	9.24819025309471e-05	0.00184479762666785	FBgn0033814
LManV	4434.31429671217	0.89074225679168	0.227840184288477	3.90950463621412	9.24855805385649e-05	0.00184479762666785	FBgn0032068
Eip55E	3402.05044909551	0.402718315053642	0.103013004746388	3.90939295524008	9.25283453392884e-05	0.00184479762666785	FBgn0000566
CG30395	13.5901959330507	1.83675322979896	0.46984595183286	3.90926690468189	9.25766349658742e-05	0.00184479762666785	FBgn0050395
CAP	2238.49742475533	0.768147381494595	0.19660134506965	3.90713187248268	9.33981846489323e-05	0.00185871024007419	FBgn0033504
l(1)G0320	7875.67900335423	-0.368457000539985	0.0943904167376918	-3.90354247045986	9.4794906542894e-05	0.00188372352771581	FBgn0028327
Snoo	621.919638600948	0.763302683512781	0.19556498444456	3.90306416908272	9.49825074156721e-05	0.00188372352771581	FBgn0085450
CG5500	803.192185586571	-0.591661098085558	0.151593589523004	-3.90294272961836	9.50301945611695e-05	0.00188372352771581	FBgn0039461
CG11878	1607.52559410151	0.734397412847891	0.188192532355271	3.90237276504411	9.52543118624031e-05	0.00188568489908949	FBgn0039310
CG13318	211.232006332501	0.857570738022239	0.219958686892741	3.89878094898983	9.66781834018228e-05	0.00191136067316071	FBgn0037627
grh	332.091341820778	0.861832108347193	0.221182000415254	3.89648392151785	9.75992836787959e-05	0.00192704221313376	FBgn0259211
CG42492	305.033245607221	0.988298468093003	0.253868990701979	3.89294677290139	9.90338870602167e-05	0.00195280825728032	FBgn0259994
Cyp4ad1	206.91830955076	-0.761555703463539	0.195832296343477	-3.88881567383463	0.000100734585685214	0.00198374710241536	FBgn0033292
CG17119	453.321879863908	0.622696792881959	0.160210338771729	3.886745372714	0.000101597225373395	0.00199680736660759	FBgn0039045
Jon25Bii	5074.25355695907	-0.628581471094149	0.161730904278762	-3.88658849029073	0.000101662877543181	0.00199680736660759	FBgn0031654
Cdk1	2752.46567292055	-0.511361340783924	0.13175945238562	-3.88102205591539	0.000104018406024564	0.00204041313380215	FBgn0004106
Adi1	1455.07592196307	0.506654373283843	0.130560858578492	3.88059927607819	0.000104199401110706	0.00204130556272144	FBgn0052068
CG14615	935.148147387348	0.47211408167789	0.121731107069041	3.8783355630712	0.000105173579915024	0.0020577142615842	FBgn0031184
CG11980	2742.96171381666	-0.461853552830413	0.119107812453458	-3.87760922912496	0.000105487971461563	0.00206118844366854	FBgn0037652
Sk1	301.976195784498	0.639656388276469	0.164980911698766	3.87715391853574	0.000105685503326495	0.00206188339514461	FBgn0030300
Cpr78Cc	5.9038651554648	-8.41229846573607	2.16985367880347	-3.87689665340702	0.000105797269462116	0.00206188339514461	FBgn0037069
CG2034	1501.69451261272	-0.382735160075393	0.0987564478957269	-3.87554603502455	0.000106385863593515	0.00207067575586085	FBgn0015359
CG18528	551.629659548045	-0.583968272582398	0.150769857175191	-3.87324285851011	0.000107396712138702	0.00208557563333746	FBgn0039189
CG5568	2065.66121850895	-0.43074457888559	0.111212374540075	-3.87317131449586	0.000107428256984392	0.00208557563333746	FBgn0035641
Jon65Ai	3312.49825231265	-0.679970974388193	0.175679598169428	-3.8705175869791	0.000108604521283221	0.00210569770029823	FBgn0035667
pio	884.738063493443	0.563411516339432	0.145672943281754	3.86764696069678	0.000109890602945581	0.00212789451590641	FBgn0020521
CG9662	823.552850851793	-0.467669230895859	0.121076983364228	-3.86257749327138	0.000112196957946496	0.0021697653035481	FBgn0031529
CG11382	205.782821874848	-0.701071804230384	0.181596712887179	-3.8605974363971	0.000113110124394034	0.00218462054358477	FBgn0040367
140up	656.590445809808	-0.496979955096121	0.128780077472656	-3.85913694765129	0.00011378816298669	0.00219490227323237	FBgn0010340
Cyp4g15	580.0159440404	0.752578269975957	0.195068175321376	3.85802691154556	0.000114306064557853	0.00219982896890982	FBgn0030304
Kul	430.473384957415	0.876086531434607	0.227085218213172	3.85796371216112	0.000114335617833149	0.00219982896890982	FBgn0039688
CG3040	867.499691090634	-0.585496021877275	0.151908681206852	-3.8542630824371	0.000116078725568457	0.00222790425440261	FBgn0029925
CR43463	191.120033687152	-0.909170684250341	0.235888564766848	-3.85423806003045	0.000116090596727915	0.00222790425440261	FBgn0266428
Cpr47Eg	16.1829453376361	-5.39462771543537	1.39978188735172	-3.85390592933131	0.000116248275059765	0.0022280919386455	FBgn0086519
CG15353	207.085444589724	-0.989587474794184	0.256897186573159	-3.8520759530092	0.00011712068076055	0.00224196068063238	FBgn0040718
RnrL	8109.62899909433	-0.509861299410666	0.132372127934706	-3.85172700148903	0.000117287735995042	0.00224230931823008	FBgn0011703
GILT1	5403.99431673692	-0.523685364046369	0.135975758111453	-3.85131417040623	0.000117485662766545	0.00224324652671483	FBgn0038149
MED17	742.445417846023	-0.484378840714442	0.125813796368657	-3.84996601879117	0.000118134213455216	0.00225277458949724	FBgn0038578
CG14565	5.71520119901306	-8.46749924409944	2.20032010789804	-3.84830335081944	0.000118938717029988	0.00226524876366215	FBgn0037129
Nf-YA	1254.53462334993	-0.540954592729405	0.140641340230493	-3.84634128089828	0.000119894735197325	0.00228000981930165	FBgn0035993
up	4668.6144162163	0.544794663018245	0.141648870022364	3.84609254512396	0.000120016447839775	0.00228000981930165	FBgn0004169
dve	179.289266149184	1.00362987487229	0.26103296918638	3.84483951586856	0.000120631360127089	0.0022888053404466	FBgn0020307
CG15628	1275.66331066906	0.888464832419256	0.231111483578797	3.84431279078496	0.000120890731248093	0.00229084134119815	FBgn0031632
dpa	4677.34236998171	-0.451864180041317	0.117556385112839	-3.84380805523737	0.000121139767488251	0.00229267662966143	FBgn0015929
mRpS30	2515.19873561642	-0.354501745050595	0.0922768205770792	-3.84172041075558	0.000122174956820082	0.00230936728292915	FBgn0030692
CG42807	2829.51507668348	-0.962692897418767	0.250765163810686	-3.83902166788027	0.000123525530299164	0.00233197006761516	FBgn0261989
Inx2	3102.71833884724	-0.357668416649689	0.093189341079843	-3.8380829020268	0.00012399862174401	0.00233640645894155	FBgn0027108
fkh	350.231602418765	0.853251412498211	0.222320144751433	3.83794016260739	0.000124070704756272	0.00233640645894155	FBgn0000659
fne	306.016847782614	1.37952475766645	0.359650620067602	3.83573579661047	0.000125188931092184	0.00235452090749532	FBgn0086675
CG13060	6.43824865947339	-8.45967262091667	2.20620240574608	-3.83449523891522	0.000125822409300174	0.00236348453379941	FBgn0036606
CG8596	1352.63217627358	0.632915133016529	0.165113321136894	3.83321665786	0.000126478464764291	0.00237149772831574	FBgn0035767
ine	749.594172897154	0.470467475738839	0.122739694200029	3.83305074047289	0.000126563834952928	0.00237149772831574	FBgn0011603
CG5727	330.026664702978	-0.600170994950425	0.156640981725425	-3.83150685305625	0.00012736082620989	0.00238346689049936	FBgn0032193
CG34380	170.334814599172	0.865574813083953	0.226058978456681	3.82897781363646	0.000128676605305331	0.0024051030507752	FBgn0085409
JhI-21	2866.97237790905	-0.386588269953932	0.100976320168841	-3.82850424047465	0.000128924410155353	0.0024067487472	FBgn0028425
CG15247	192.988863881637	0.835109389040596	0.218190442912332	3.82743340127018	0.000129486403414368	0.00241424835078892	FBgn0030156
CG10725	31.403569616668	-1.26424221735532	0.330392793738602	-3.82648242127083	0.000129987427434525	0.00241778591583327	FBgn0036362
Ada	172.989532460021	-0.719741858828837	0.188095810490711	-3.82646406079513	0.000129997118607697	0.00241778591583327	FBgn0037661
Tep4	4416.01558857721	0.671176297462115	0.175565015250081	3.82295012765537	0.00013186445816721	0.0024489043196474	FBgn0041180
tio	96.7278009264817	0.970071442832149	0.253765673046847	3.82270553453881	0.000131995373883418	0.0024489043196474	FBgn0028979
CG32037	16.4277640334756	1.63970623700111	0.429294712168933	3.81953513640266	0.0001337034138393	0.00247754234869503	FBgn0052037
A2bp1	1331.07167094133	0.755014355354541	0.197735985945094	3.8182951461561	0.000134377101883515	0.00248696687945351	FBgn0052062
Ski6	695.399066054364	-0.599208993241859	0.156971069321647	-3.81732121614097	0.000134908480215347	0.00249293731085415	FBgn0032487
CG10164	5.49503616255478	2.83798719976756	0.743493447238974	3.8170977973063	0.000135030656864055	0.00249293731085415	FBgn0039088
CG31663	585.091715840377	0.763472711181995	0.200059724712008	3.81622394153065	0.000135509527077499	0.00249871606538864	FBgn0051663
jeb	175.630638141274	1.32753530915279	0.34793824879015	3.81543366895964	0.000135943971252869	0.00250366250235265	FBgn0086677
Rh50	345.037620562902	0.6475488147001	0.169872739741673	3.81196427210648	0.000137866807987452	0.00253597492348104	FBgn0028699
CG31690	39.4553040807627	1.14583071289012	0.300612845793302	3.81164919904313	0.000138042693493001	0.00253611363106349	FBgn0051690
CG12607	5.90541691708001	-4.70338918034745	1.23567677426421	-3.80632644256675	0.000141046189864067	0.00258648653491621	FBgn0035545
tweek	2660.18391484805	0.847998837617125	0.222807118891844	3.80597730375376	0.000141245335728264	0.00258648653491621	FBgn0261671
Nep1	373.236060630935	0.556017958322097	0.146099480163285	3.80574905332089	0.000141375670994893	0.00258648653491621	FBgn0029843
CG12309	7.79736966926013	2.71045750860426	0.712232109897939	3.80558173513499	0.00014147128475081	0.00258648653491621	FBgn0033542
Iris	3877.55340930119	0.626269936479904	0.164674088220226	3.80308731779566	0.000142903957843986	0.00260951287869049	FBgn0031305
CG5550	577.463214367969	-0.813024963550298	0.213859627315727	-3.8016757709486	0.000143720724771586	0.00262125026475054	FBgn0034160
CG14711	1328.90574592994	-0.539593759275266	0.142012134246715	-3.79963136345687	0.000144911483286136	0.00263977206252194	FBgn0037922
T-cp1	10015.4991395015	-0.470559922840892	0.123911893415009	-3.79753637743941	0.000146141334934327	0.00265710524074748	FBgn0003676
Nckx30C	462.334144112228	1.073079753388	0.282583684590444	3.79738750644164	0.000146229101926157	0.00265710524074748	FBgn0028704
CG6972	254.921548522835	0.755440829848072	0.198964208291385	3.79686797105599	0.000146535783339771	0.00265710524074748	FBgn0039008
IntS9	791.246213450988	-0.466821824234132	0.122950978230351	-3.79681260737536	0.000146568500170007	0.00265710524074748	FBgn0036570
Ndc80	1217.37315948886	-0.558274884543025	0.147050154928416	-3.79649300481726	0.000146757501856137	0.00265733385271959	FBgn0030500
CG13043	4.80428872232912	-8.19087336305062	2.1576564696763	-3.79618974482969	0.00014693705128559	0.00265739096952871	FBgn0036600
CG2137	11.6678214365642	1.86504842560507	0.491620807602608	3.79367267772897	0.000148435320207706	0.00267681019832125	FBgn0033190
CG5181	740.110065752888	-0.411116892906076	0.10838306890206	-3.79318372390416	0.000148728030500939	0.00267681019832125	FBgn0031909
CG32625	689.467943805181	-0.724201755797964	0.190933062049109	-3.79296151240531	0.000148861236079254	0.00267681019832125	FBgn0052625
muskelin	5981.34200199141	-0.460699969435306	0.121465639914338	-3.79284190788612	0.000148932979981831	0.00267681019832125	FBgn0033757
RfC4	1810.19104151017	-0.64126071506707	0.169077867761984	-3.79269459424335	0.000149021389742067	0.00267681019832125	FBgn0260985
CG30339	205.067516381926	0.879373659669086	0.231865519610895	3.79260211326293	0.000149076917118588	0.00267681019832125	FBgn0050339
Spn43Ad	160.03424654589	1.20054469843428	0.316698877474243	3.79080818981406	0.000150157885008381	0.00269301016387055	FBgn0044011
CG31769	2203.40564672797	0.710254289704612	0.187413141221386	3.7897784812518	0.000150781687516002	0.00270098230966537	FBgn0051769
NimB2	3288.40334265825	0.645278490777621	0.170319978654225	3.78862477482829	0.000151483506275874	0.00271033138010219	FBgn0028543
CG5043	4.58519158346619	2.90864662510246	0.767792534909733	3.7883236588702	0.000151667185513817	0.00271039875417041	FBgn0032636
CG17010	4.55927601309298	3.42749366120226	0.905995406050299	3.78312476897037	0.000154871730628211	0.00276438699278909	FBgn0032424
pros	379.522698656322	1.28762634645536	0.340497118202758	3.78160717850367	0.000155819108620246	0.00277800576492782	FBgn0004595
CG6583	938.040494054498	-0.752294019136706	0.199012287900023	-3.78013853855412	0.000156741119830499	0.00278920713907615	FBgn0032420
CG1309	2111.25859250807	0.289742356843337	0.0766559145347563	3.77977822848837	0.000156968105358501	0.00278920713907615	FBgn0035519
Atg101	620.634065586779	0.771971792853408	0.204240300801838	3.77972314877467	0.000157002831326689	0.00278920713907615	FBgn0030960
CG15865	103.972492511428	0.886360713102606	0.234560956292785	3.77880755225191	0.000157581145275825	0.00279453663191276	FBgn0015336
CG3332	513.37847177334	0.585974065987513	0.155074521816542	3.77866111804451	0.000157673822577222	0.00279453663191276	FBgn0031514
CG16732	111.463412030151	0.970317950553866	0.256821534464786	3.77817986554749	0.000157978765744442	0.00279665112331377	FBgn0039086
CG31007	4.43226494946355	3.55014016963466	0.940161051795608	3.77609789605119	0.00015930440072988	0.00281680844717799	FBgn0051007
CG2291	5.28135461005915	3.15896693841693	0.837120158696814	3.77361231311721	0.000160900733563834	0.00284169935655236	FBgn0033279
sev	942.539751291192	0.692430270576662	0.183549097767146	3.77245259715247	0.00016165068474336	0.00285160136493996	FBgn0003366
Ect3	696.806657651481	-0.449060512109138	0.119077933799909	-3.77114800180956	0.000162498255482961	0.00286320025596585	FBgn0260746
CG8840	2.86529299075213	3.81691037842494	1.01231839802917	3.77046429844195	0.000162944112728431	0.00286677593526778	FBgn0031531
eIF4E-3	6.11900794307364	2.71491399763496	0.720087909434011	3.77025355108223	0.000163081777399568	0.00286677593526778	FBgn0265089
CG10184	789.525557064476	-0.607875009909607	0.161253385159402	-3.76968836535563	0.000163451509239548	0.00286992655791817	FBgn0039094
form3	700.173847583317	0.824438668083022	0.218791153233146	3.76815358345176	0.000164459511946878	0.0028842637339694	FBgn0053556
CG13705	16.3403358881251	-7.01865867035171	1.86334774162319	-3.76669287947167	0.000165424291828544	0.00289579244778984	FBgn0035582
Aats-trp	2197.92141199362	-0.399211587406254	0.105987911201692	-3.7665766112379	0.000165501314141855	0.00289579244778984	FBgn0010803
CR13656	180.801544841179	0.82051958200646	0.21829214919605	3.75881397946907	0.000170720703645494	0.00298365127658859	FBgn0039307
CG9135	6554.74097579823	-0.522969583321427	0.139149017335069	-3.75834190810075	0.000171043054365928	0.00298582110547243	FBgn0031769
CG4729	3152.14943145117	0.367771148928339	0.0979203053203434	3.75582110089615	0.000172774083060197	0.003009515233379	FBgn0036623
ps	5539.98814348737	0.759101432228354	0.202115323841283	3.75578366746927	0.00017279991217211	0.003009515233379	FBgn0261552
Hk	481.130215088745	1.03589366240878	0.275881429040549	3.75485100976668	0.000173444620815867	0.00301725544179104	FBgn0263220
Grip	178.748795167539	0.771843313366141	0.205592366382572	3.75424110800823	0.000173867443949436	0.0030211223103786	FBgn0029830
Ugt86Dj	124.832145348115	0.783029021436479	0.20865236040351	3.75279253933284	0.000174875573563145	0.00303513884300551	FBgn0040250
Idgf5	1002.05630284392	0.763006377357725	0.203349082281206	3.75219975816062	0.00017528970183341	0.00303882549841234	FBgn0064237
Jon99Fii	6183.69608813795	-0.675924621030941	0.180165102098972	-3.75169560118046	0.000175642641122826	0.00304144412473031	FBgn0039777
CG5539	6.95897494664619	3.0118369481441	0.803198380917312	3.74980455601063	0.000176972446333815	0.00306095281747293	FBgn0034907
PKD	613.608063160726	0.758250329826922	0.202326636118855	3.74765450744455	0.000178495885396252	0.0030837620567598	FBgn0038603
Gasz	1684.76228931756	-0.44466416959408	0.118877280662951	-3.74053113525385	0.000183631795989052	0.00316885796858542	FBgn0033273
trh	120.830311036572	1.0527582165511	0.281568208314676	3.73891009518572	0.000184819804243114	0.00318570978366421	FBgn0262139
CR45585	5.32384283136298	-2.84507570843985	0.761654873382839	-3.73538699464186	0.000187426732061701	0.00322695282115374	FBgn0267145
vg	79.0449877251735	1.06636596619834	0.285565943224741	3.73421968374956	0.000188298082878142	0.00323825413077535	FBgn0003975
CG6140	6.59497289151873	2.61425158564766	0.700554733779694	3.73168784620585	0.000190201100439248	0.00326725151438685	FBgn0036162
CG3517	10.1030671682454	2.65678861138296	0.712551228497286	3.72855803923869	0.000192578558663662	0.00330432344677457	FBgn0038706
CG17374	6992.34539270839	0.60192917970069	0.16149624229835	3.72720238647213	0.000193616980980292	0.00331836156822309	FBgn0287184
CG13025	1798.59971617331	-0.346295457202769	0.0929196174741283	-3.72682826959753	0.000193904477461633	0.00331951244654489	FBgn0287696
Sec61gamma	3063.24813710543	-0.504709292542254	0.135459185438093	-3.7259141261625	0.00019460865514331	0.00332778591343242	FBgn0031049
Syp	3336.46670143071	0.782644302482182	0.210091663328178	3.72525158820622	0.000195120518750707	0.00333275579929637	FBgn0038826
Vha100-3	2.80617009905585	4.16347762557255	1.11835038190942	3.72287405890097	0.000196967784997552	0.0033604979399639	FBgn0028669
CG34355	206.946066885108	0.89110165127578	0.239378419606801	3.72256468540267	0.000197209363261537	0.00336081341350119	FBgn0085384
PGRP-LC	1006.95611686186	0.47550607000902	0.127891356732771	3.71804695920609	0.000200768955340811	0.00341760939232691	FBgn0035976
CG2145	1162.15155166134	0.588260425207642	0.158241664154272	3.71748128630737	0.000201218886708438	0.00342140240210228	FBgn0030251
CR32207	1298.06395342292	-0.875311962155815	0.235524335814659	-3.71643957355058	0.000202049935581953	0.00343165984164839	FBgn0052207
5-Sep	674.525520503698	-0.534353173491571	0.143801181638088	-3.71591642992479	0.000202468499934478	0.00343489634179383	FBgn0026361
CG10038	1041.45573736157	-0.516183184486306	0.138922394922771	-3.71562255871892	0.000202703981845849	0.00343502304444063	FBgn0038013
Smg6	2281.89918627488	0.411686144734124	0.110812492576309	3.71516004344569	0.000203075121107307	0.00343692230467299	FBgn0039260
CG18208	92.2260494564978	1.23530992526399	0.332527140010981	3.71491459380788	0.000203272338099146	0.00343692230467299	FBgn0038653
h	1368.06570642249	0.590748733820392	0.159033751516008	3.71461232718846	0.000203515454334797	0.00343717524613646	FBgn0001168
CG5482	2730.15204401517	0.270162218850057	0.0727493301223739	3.71360421320181	0.000204328267172404	0.0034470384601929	FBgn0034368
CR45046	169.964656033753	-1.20644870898706	0.324988905083932	-3.71227660425972	0.000205403332212653	0.00346129888118973	FBgn0266406
CG3198	1406.64821636084	0.522720145471169	0.140839370894716	3.71146322331933	0.000206064610467232	0.00346856240970821	FBgn0029887
aralar1	2030.10172100017	0.495994394477235	0.133716458019181	3.70929952695941	0.000207833442533298	0.00349443170955818	FBgn0028646
CG30401	82.3152680776612	1.25356537272198	0.338106857860801	3.70760114318081	0.000209231859131921	0.00351402224952329	FBgn0050401
CG7101	872.106371067101	-0.719197138473179	0.193999981296106	-3.70720210212522	0.00020956170151815	0.0035156425761369	FBgn0030963
CG12290	714.885470263873	0.72246456876771	0.194974138472679	3.70543793360034	0.000211025801972138	0.00353626663705257	FBgn0039419
png	1068.52743229616	-0.537418664842687	0.145056606868087	-3.70488925975919	0.000211483106538272	0.00353999222222119	FBgn0000826
bonsai	1672.54277361064	-0.45074970802352	0.121678197667075	-3.70444103106146	0.000211857383364696	0.00354232128789028	FBgn0026261
CSN1b	1752.39527476393	-0.364565837508822	0.0984509567195578	-3.70301975375724	0.000213048286032839	0.00355828428945091	FBgn0027057
Spn28Dc	601.582312125983	0.953880131165097	0.257644210621418	3.7023154095503	0.00021364079010506	0.0035642286854183	FBgn0031973
Cpsf73	1693.1146674805	-0.444623934546831	0.120120450434358	-3.70148407651704	0.000214342109853595	0.00357197332405355	FBgn0261065
CG16848	13.1835381749453	-1.92692090752674	0.520714320540231	-3.70053373129358	0.000215146477360172	0.00358141622257569	FBgn0032522
Cyp313b1	155.167503906415	0.649271402773487	0.1755479128085	3.69854242289829	0.00021684111161425	0.00360564166276896	FBgn0037601
CG13078	14.9382177244068	-1.75728166559533	0.475355117950585	-3.69677657657617	0.000218354351183655	0.00362680077241649	FBgn0032809
CG42541	87.7978548602968	1.14486415485927	0.309716252826347	3.69649362734986	0.0002185977438133	0.00362684472527243	FBgn0260658
CG6950	2278.37077494367	0.334855021538184	0.0906455757348845	3.69411324075596	0.000220655458698777	0.00365695762958975	FBgn0037955
CG9527	2800.79534303945	0.385177557539188	0.104315697510273	3.69242181888545	0.000222128637371129	0.00367386185788704	FBgn0031813
CG8036	19221.3753795791	0.527922331342146	0.142976075837992	3.69238229716376	0.000222163169766684	0.00367386185788704	FBgn0037607
Sec61alpha	9660.88109367022	-0.409286674729917	0.110879508539696	-3.69127425004221	0.000223133387939295	0.00368586018564198	FBgn0086357
CR43314	74.8298305134874	0.901052826970874	0.244163793927554	3.69036216417175	0.000223935003375381	0.00369505019260691	FBgn0263019
Mal-A7	1327.60165619514	1.14999261689296	0.311763717401143	3.68866725890775	0.000225431808441342	0.00371567854941884	FBgn0033296
CG4375	9.52573448046562	2.29621587319061	0.623639616230288	3.68195960203834	0.000231448091656328	0.00381067267847276	FBgn0031295
CG4229	4.42727138888382	-8.0688978232772	2.1918236622395	-3.68136267633538	0.00023199072963727	0.0038154370545693	FBgn0036639
CG14881	496.095097285969	-0.47767264965397	0.129799230749076	-3.68008844811564	0.000233153069527889	0.00383037185652961	FBgn0038425
CG1722	2.52520156452719	4.14939155760207	1.12835944886847	3.67736678392965	0.000235654075111474	0.00386724252892631	FBgn0031168
Tob	1532.96199976281	0.55017708739681	0.149710397993756	3.67494238723323	0.000237903092559337	0.00389814794470554	FBgn0028397
IA-2	3466.54519985217	0.850028145735728	0.231314049150183	3.67477958584278	0.000238054836317896	0.00389814794470554	FBgn0031294
CG13607	1495.10189496427	0.403939512767757	0.110018494633134	3.67156007828255	0.000241074391199045	0.00394330695267494	FBgn0039151
fit	6056.64613766687	-0.928799360796612	0.252992485894708	-3.6712527548473	0.000241364498879416	0.00394377025555141	FBgn0038914
CG5535	2610.237517765	-0.647592990061189	0.176461099420659	-3.66989094019763	0.000242653972588711	0.00396054398380166	FBgn0036764
CG16865	626.221315620073	-0.58354878831066	0.159126316394653	-3.66720478128449	0.00024521640822959	0.00399803591989044	FBgn0028919
CR42850	7.81433387848653	3.1784676628345	0.866823974386405	3.66679713154499	0.000245607492995629	0.00400008311565313	FBgn0262097
stan	496.993431555572	1.11880068043355	0.305170166610256	3.66615351972597	0.000246226142734911	0.00400395080072163	FBgn0024836
GluRIIA	144.324132457852	0.808511167260998	0.220543307049027	3.66599729585658	0.000246376527863853	0.00400395080072163	FBgn0004620
Rad9	479.266582559074	-0.466320768539944	0.127252893894023	-3.66451995133643	0.000247802923746766	0.00402279207569507	FBgn0025807
CG34371	157.329168190775	0.901387113775701	0.246009597187659	3.66403231451215	0.000248275441432593	0.00402612435434017	FBgn0085400
CDC45L	2758.91756650693	-0.433449774662883	0.118328444435114	-3.66310718214982	0.00024917421357044	0.00403635433057923	FBgn0026143
CG15034	2.47210196467137	5.17178791411214	1.41217330116246	3.66228982650704	0.000249970818141193	0.00404104913291061	FBgn0029946
CG32694	697.477989369058	0.634752119728807	0.173322544969609	3.66225940104968	0.000250000517216906	0.00404104913291061	FBgn0052694
Cyp6a17	793.774708210854	0.551341484714724	0.150571093652711	3.6616688591396	0.000250577616355241	0.00404603621692573	FBgn0015714
CG2765	8095.64693723445	0.372734364346677	0.101888616523663	3.65825326777413	0.00025394004358736	0.00409593871160983	FBgn0035087
CG5770	141.39623498124	-0.906891169350739	0.247964080088536	-3.65734895565088	0.000254837338362676	0.00410574978038599	FBgn0034291
Snap29	1404.00159054079	-0.606860177578279	0.165940662032301	-3.65709145754855	0.000255093381642302	0.00410574978038599	FBgn0034913
CR18854	14298.9427602626	0.574793368530297	0.157192990707125	3.65660940697557	0.000255573357370285	0.00410908498269301	FBgn0285991
ERp60	15755.881556271	-0.436113572912815	0.119297022919763	-3.65569535801523	0.000256485798321152	0.00411935879713023	FBgn0033663
nmdyn-D7	753.802076895117	-0.446174900973353	0.122086554647769	-3.65457852636279	0.000257604811638454	0.00413133722815175	FBgn0028997
Obp56g	156.847965687954	0.618423208708515	0.169226830884411	3.65440400601086	0.000257780085925167	0.00413133722815175	FBgn0034474
vih	3978.98171335787	-0.415947641421795	0.113837971416104	-3.65385676016143	0.000258330421266611	0.00413575748818437	FBgn0264848
fzy	2843.5369912652	-0.421236272890462	0.115301906880764	-3.65333309991196	0.000258858069167136	0.00413980553291179	FBgn0001086
CG12716	357.121194157695	-2.02055928269866	0.553161638227369	-3.6527465808613	0.000259450254243521	0.00414487601291479	FBgn0030439
mRpS10	1292.06152899886	-0.51779538354793	0.141776871955336	-3.65218513010395	0.000260018318617987	0.00414955081565675	FBgn0038307
Ccp84Ad	4.33971438076786	-8.01358994851779	2.19581613084757	-3.64948131855858	0.000262770347807789	0.00418895325110418	FBgn0004780
Cyp304a1	439.900143759625	-0.854807252778735	0.234244182491251	-3.64921443806043	0.000263043463361736	0.00418895325110418	FBgn0038095
CG13599	684.414662700814	-0.856923809716049	0.234877857657452	-3.64838055942162	0.000263898539541789	0.00419813252185539	FBgn0039128
mts	12956.6414834566	-0.352556211467495	0.0966546501399454	-3.64758664955108	0.000264715051862451	0.00420667959526141	FBgn0004177
S2P	1398.3166341362	-0.382102736186787	0.104795801791733	-3.64616453764208	0.000266183574947674	0.00422555906911139	FBgn0033656
CG14075	92.0216471614401	0.87712574198609	0.240626514490443	3.64517494609235	0.000267209964645879	0.00423738749198965	FBgn0036835
Abd-B	71.6146349736802	0.968763747885838	0.265902135210615	3.64330939696479	0.000269154981520449	0.00426374321409629	FBgn0000015
CG9548	678.296465515597	-0.591212936187442	0.162298315576751	-3.64275460337639	0.0002697359631504	0.00426845828241678	FBgn0031822
sqa	753.517465977563	0.525975180689525	0.144415434448688	3.64209810881681	0.00027042496480574	0.00427279954878055	FBgn0259678
CG42369	3325.17928396918	0.738421748633804	0.202754335822083	3.6419529359992	0.000270577548591878	0.00427279954878055	FBgn0259715
CG6005	749.964204049187	-0.619916891682383	0.170261896359564	-3.64096080765614	0.00027162248659082	0.00428480917328869	FBgn0038672
CG32121	74.1968910608769	1.09436991898774	0.300634511442363	3.64020056691844	0.000272425752251427	0.00429298531136793	FBgn0052121
CG13898	2.93601485212006	5.72593061928502	1.5731607586899	3.63976191730937	0.000272890239097985	0.00429581133961458	FBgn0035161
CG14629	6143.67025100546	0.498453812149956	0.137020615502409	3.63780158425279	0.000274975124638398	0.00432411299861949	FBgn0040398
CG15459	4.97766183077288	2.87876820981022	0.791731411496558	3.63604142517054	0.000276859828454164	0.00434921096523669	FBgn0031108
CG8093	473.921943048042	0.884983583364476	0.243453550079445	3.63512293443937	0.000277848109657552	0.00436018934582398	FBgn0033999
kdn	8352.04932952172	0.555516224789947	0.152907442416922	3.63302280130526	0.000280120254170702	0.00439127120612032	FBgn0261955
CG33978	172.437095004338	1.02183251013416	0.281305668655395	3.63246327391264	0.000280728540423966	0.00439623228844807	FBgn0053978
tutl	330.861541519571	0.99424023073768	0.273781711459208	3.63150710629485	0.000281770897044842	0.004407973586688	FBgn0010473
Cdk7	1241.19445368204	-0.39167185697179	0.10788635688501	-3.63041137248939	0.000282969859206848	0.00441788057447135	FBgn0263237
emp	3642.10571520287	0.449420168036966	0.123793827733006	3.63039237308551	0.000282990690631586	0.00441788057447135	FBgn0010435
Toll-7	76.2168531847333	1.10353799512965	0.304092485102496	3.62895516723374	0.000284570651347116	0.00443794706267525	FBgn0034476
Sod2	2601.93629546215	-0.368499643586996	0.101562755471236	-3.62829505636406	0.000285299096147774	0.00444470618765897	FBgn0010213
Arpc2	6892.9242505502	-0.327804392423729	0.0903677599233872	-3.62744846947228	0.000286235877934441	0.00445469369946523	FBgn0032859
CG1441	269.198270137728	0.65930470493705	0.181773906135223	3.62705912501317	0.000286667669678939	0.00445680953943573	FBgn0033464
CG3295	1768.23153104656	-0.354768821570349	0.0978240932561677	-3.62659964188302	0.000287178031829351	0.00446014128815378	FBgn0034573
PGRP-SC1a	216.90446934092	1.21025646908724	0.333901887580211	3.62458708412214	0.000289423488214259	0.00449038604526036	FBgn0043576
para	379.694161006031	1.22237392973431	0.337322033051034	3.62375952343847	0.000290351580007465	0.00450015077449841	FBgn0285944
Cyp6u1	1254.32130994714	0.354820750897705	0.0979312190014507	3.62316281279465	0.000291022507451511	0.00450253133105744	FBgn0033121
CG8664	28.485476999597	-1.28990931196762	0.356024504099419	-3.62309138027032	0.000291102921768998	0.00450253133105744	FBgn0030836
l(2)35Be	535.74569296698	-0.747316419390828	0.206523815797086	-3.61854838148585	0.000296260119491518	0.00457759866680997	FBgn0261881
Pde6	427.140254360267	0.705027299797183	0.194863838258775	3.61805097393659	0.000296829943457107	0.00458170399403824	FBgn0038237
Jon74E	5241.00413417853	0.807123861000992	0.223158894324312	3.61681242168199	0.000298253277184705	0.0045989617408266	FBgn0023197
Trpgamma	60.7867453364223	1.13329721505676	0.313382323902517	3.61634058023415	0.000298797192877472	0.00460263774100115	FBgn0032593
CG2010	373.491113313991	0.755020848216511	0.208842009748865	3.61527285206857	0.000300031449146199	0.00461692929661644	FBgn0039667
Mal-A4	611.360249433835	0.88669968958618	0.245480805638972	3.6120937735973	0.000303734684388798	0.00466914593909923	FBgn0033294
Grip84	4837.36255531412	-0.337657078707997	0.0935665582914668	-3.60873676315175	0.000307691625191235	0.00472515222579609	FBgn0026430
CG31547	733.554243257013	0.526048645353693	0.145929092853137	3.60482365146411	0.000312364959220322	0.00479203473590036	FBgn0051547
CG7992	683.610329534011	0.535959241734568	0.148712536357614	3.60399502867552	0.000313363051718746	0.00480245612832442	FBgn0031004
mats	2846.53092455854	-0.355218486414237	0.0985866289738135	-3.60311017946044	0.000314432166079245	0.00481394368087787	FBgn0038965
CG1827	391.844224880843	0.590250762308383	0.163987133436154	3.59937240160484	0.000318986105913848	0.00487870627978895	FBgn0033431
shot	7380.47789493687	0.798077021820045	0.221745891442792	3.59906114439077	0.000319368099153158	0.00487959474010377	FBgn0013733
Nup54	2231.65329036806	-0.350534494155872	0.0974628225114001	-3.59659699076405	0.000322407402542054	0.00492104105298485	FBgn0033737
CG8128	1474.79921190753	0.366034258571075	0.10181822026601	3.59497796774265	0.000324419030503676	0.00494673349649583	FBgn0030668
CG1665	834.784585524555	-0.543342136304036	0.151200928078306	-3.59351059024349	0.000326252382201405	0.00496965838004466	FBgn0033451
CG3625	2739.98561470868	0.526705804502431	0.146589153177428	3.59307488368474	0.000326798621229402	0.00497295073618277	FBgn0031245
papi	1292.73266782498	0.411029310487085	0.114453576390059	3.59123168931211	0.000329118890242762	0.00500320492583977	FBgn0031401
CG9010	3.21893299674932	3.62414942987396	1.00978935131294	3.58901529825186	0.000331929364472264	0.00504084261670832	FBgn0034173
CG9133	4.18478616491339	2.8110541329068	0.783485815233183	3.58788133524812	0.000333375944952637	0.00505545403827243	FBgn0035198
orb2	603.348833261948	0.802672203326731	0.223726705825642	3.58773531467576	0.000333562649455214	0.00505545403827243	FBgn0264307
CG13377	513.412429562942	-0.721455203213866	0.201193128676142	-3.58588391144899	0.000335938386854685	0.00508634351554354	FBgn0261446
CG3773	872.299363446135	-0.446715991066521	0.124625923240289	-3.58445481848281	0.000337783028818146	0.00510913788066805	FBgn0038692
CG42445	811.278325013423	-0.437097465926522	0.121981945489382	-3.58329639827372	0.000339285242170282	0.00512671231022598	FBgn0259916
HDAC6	5199.52745311118	0.427073763382984	0.119200892894359	3.58280674760949	0.000339922087594591	0.00513118862686625	FBgn0026428
Orc2	1547.72740327168	-0.408799525090408	0.114124305912568	-3.58205486396205	0.000340902173820865	0.00514083208069202	FBgn0015270
CG8507	3825.63005676212	-0.310920057774585	0.08682480767184	-3.5810048546232	0.000342275293736581	0.00515637730014159	FBgn0037756
nAChRalpha6	111.76460253203	1.34511604815596	0.375680024374885	3.58048328599366	0.000342959282081489	0.00516152006449313	FBgn0032151
CG17266	677.179966818504	-0.653091278247117	0.182444095714409	-3.57967889116808	0.000344016677667852	0.00517226671563492	FBgn0033089
bol	687.973688501147	0.910187350499379	0.254377488554038	3.57809708584345	0.000346104898330057	0.0051984748687361	FBgn0011206
CG31233	5263.30051807869	0.689218061950295	0.192759054551328	3.57554182632064	0.000349503289781466	0.00524428990095397	FBgn0051233
CG9601	820.42249214758	-0.390230107871742	0.109216331369901	-3.57300142732394	0.00035291283670548	0.00529002851300555	FBgn0037578
QC	2469.06280180514	-0.566688597281221	0.158614180580495	-3.57274863576042	0.000353253812418426	0.00529002851300555	FBgn0052412
CG8031	1335.0716082854	-0.494780645631446	0.138556730740091	-3.57096073924817	0.000355674211252629	0.00532098509684296	FBgn0038110
bt	8024.47145141217	0.954245869891096	0.267475992547406	3.56759446260199	0.000360273517396925	0.00538444497974671	FBgn0005666
sel	2080.82324370654	-0.683250968593781	0.19156883172131	-3.5666082131135	0.000361631516676686	0.00539938433967718	FBgn0263260
CG10170	425.192145737061	0.600801179966372	0.168532030480337	3.56490797775362	0.000363983870910364	0.00542912575768776	FBgn0039085
CG42268	809.680269430486	0.628978544801708	0.176553016232369	3.56254771639746	0.000367273125317706	0.00547276917201904	FBgn0259163
CG4691	12.7124198287328	2.01127292081983	0.56468379714633	3.56176842860365	0.000368365227333581	0.00547551075524938	FBgn0028870
Pol32	1250.19466092264	-0.585968645476821	0.164521443224628	-3.56165514957691	0.000368524230248775	0.00547551075524938	FBgn0027559
ced-6	10108.8193906396	-0.307176252521499	0.0862457673034932	-3.56163858384569	0.000368547487940449	0.00547551075524938	FBgn0029092
spo	212.675885778798	-0.980698121497494	0.275389445377072	-3.56113183696888	0.00036925960575318	0.00548068567553857	FBgn0003486
CG42450	264.143316421357	1.2454833275888	0.349815019719096	3.56040552114925	0.000370282521418192	0.00549045884366639	FBgn0259927
LManVI	6560.53728681167	0.724770837051608	0.203655116524245	3.55881477186126	0.000372532134223456	0.00551677668020018	FBgn0032069
Df31	20995.8036391995	-0.659743470722876	0.185392381498778	-3.5586331293081	0.000372789821469883	0.00551677668020018	FBgn0022893
CG34166	7718.59675864383	0.776739296824137	0.218287306213768	3.55833470253868	0.000373213546467311	0.00551762716146225	FBgn0085195
CG42237	36.3678517107588	-1.23995760035414	0.348552367426543	-3.55744994506587	0.000374472428056488	0.00553081091046175	FBgn0250862
CG42235	2249.80009438536	0.549707923943499	0.154593641249258	3.5558249323928	0.000376794931994758	0.00555966273310581	FBgn0250757
CG8892	1185.38842150751	-0.403643165480897	0.113527929569352	-3.55545253940634	0.000377329057209145	0.00556209613195281	FBgn0031664
abd-A	275.891126093452	0.778246539251607	0.218956538537038	3.55434253962669	0.000378925337464727	0.00557411924447392	FBgn0000014
CG14034	4.61302276488464	2.74885683988942	0.773389243086468	3.55429929296558	0.000378987657649714	0.00557411924447392	FBgn0250847
CG31091	3.07698312086494	4.20848609112237	1.18411678243114	3.55411404817843	0.000379254711290127	0.00557411924447392	FBgn0051091
bchs	609.131243823259	0.767027773994229	0.215896879796118	3.55275062204962	0.000381225679484025	0.00559762657059146	FBgn0043362
Sk2	1714.2711954434	-0.453628686358367	0.127694833819859	-3.55244353110093	0.000381670929042825	0.00559870744501477	FBgn0052484
Ercc1	263.766779952734	-0.665294118531741	0.187294901176258	-3.55212082311654	0.000382139345368412	0.00560012571787464	FBgn0028434
CG8112	1747.32919629358	0.358392859177745	0.100992194459002	3.54871840440338	0.000387110819351931	0.00566746792374815	FBgn0037612
CG7091	2382.33588170981	-0.600147231286538	0.169159904801445	-3.54781017399467	0.000388448072222712	0.00568152447382054	FBgn0038099
Nrx-1	360.461959758809	1.02461270332372	0.288905606174355	3.54653105175593	0.000390338738187326	0.00570364024325127	FBgn0038975
CG7686	3486.97200575032	0.404937933419598	0.114200120118488	3.54586258753017	0.000391330210557577	0.00570593476905949	FBgn0027525
HipHop	3073.10289218018	-0.583692399772502	0.164612975723037	-3.5458468398905	0.000391353595950481	0.00570593476905949	FBgn0036815
CG13428	395.037462078324	0.596245990699595	0.168162229289762	3.54565941007	0.000391632031278295	0.00570593476905949	FBgn0034515
Cpr72Ec	306.111925068927	0.998248726585261	0.2818234452532	3.54210674590398	0.000396944805553981	0.00577559758191693	FBgn0036619
RyR	1237.14913794897	0.920076945321672	0.259777485659085	3.54178863109454	0.000397423795503315	0.00577559758191693	FBgn0011286
CG4839	457.780905856143	0.651860072818334	0.184053090077927	3.54169589080161	0.000397563537500687	0.00577559758191693	FBgn0032187
CG3502	10.2639314132012	-1.79947453589209	0.508213745557344	-3.54078289228216	0.000398941705517294	0.00578702892956137	FBgn0046253
CG16926	5575.90315544729	-0.576184606177649	0.162733403589922	-3.54066585880301	0.000399118689532975	0.00578702892956137	FBgn0040732
CG15406	1390.81775685802	0.606041493241317	0.171255093062106	3.5388231812851	0.00040191496854923	0.00582064251811092	FBgn0031517
CG10799	911.340705898698	0.609970638214603	0.17237481595529	3.53862967066381	0.000402209682134316	0.00582064251811092	FBgn0033821
RPA2	2978.040838977	-0.712825281058653	0.201599506320558	-3.53584834640026	0.000406467960347532	0.0058766217107827	FBgn0032906
CR44914	22.2607074958311	-1.67028995196306	0.472736892303782	-3.5332337694722	0.000410509312198752	0.00592936029556491	FBgn0266219
Dgp-1	1579.55344476642	-0.393820327378128	0.111485672138616	-3.53247479988703	0.000411689461466865	0.00594071047605204	FBgn0027836
CG13993	1184.54481912756	-0.484726193249871	0.137249596039368	-3.53171307776261	0.000412877076297233	0.00594650501266789	FBgn0031776
CG31038	1192.65349628511	-0.332633916667108	0.0941849221405815	-3.53171090560138	0.000412880467524103	0.00594650501266789	FBgn0051038
CG8475	3283.26936734485	0.428615073471154	0.121475212819585	3.52841590907712	0.000418054748534646	0.00601527677810357	FBgn0031995
CG14526	2958.72233715167	0.547735372674271	0.155275187776626	3.52751383216633	0.000419481843313682	0.00603005149763418	FBgn0027578
CG13747	4.19759213553088	3.01670930965169	0.855381037147034	3.52674326252704	0.000420704493844374	0.00604186196355147	FBgn0033364
alphaTub84D	2911.67078553028	-0.290780374877901	0.0824868841540665	-3.52517103609818	0.000423209449211277	0.00607003630336775	FBgn0003885
CG18231	3.40089582936794	3.26758121153409	0.926998295423024	3.5249053074504	0.000423634195732653	0.00607003630336775	FBgn0036796
CG4810	2.88234577948077	4.03371053492838	1.14439467832954	3.52475471208618	0.00042387508736428	0.00607003630336775	FBgn0037994
CG12470	14.0596629158947	2.07462424417014	0.588758777048726	3.52372537793767	0.00042552503346066	0.00608787714063138	FBgn0040371
RPA3	1120.62501292108	-0.698459424414285	0.198270216370389	-3.52276523020226	0.000427069482925019	0.00610024976102207	FBgn0266421
CG11263	769.615116105623	-0.450474743788452	0.127882316609378	-3.52257259433645	0.000427379977836294	0.00610024976102207	FBgn0036330
CG32369	778.083842845625	0.622825809577316	0.176816920816777	3.52243329824019	0.000427604629780239	0.00610024976102207	FBgn0052369
EndoG	604.750304763294	-0.587733426450973	0.166917943242624	-3.52109195113117	0.000429773558142022	0.00612539134665049	FBgn0033690
Rpn10	4378.03447438739	-0.346468607687781	0.0984520850000096	-3.51915967739786	0.000432916063083718	0.00616314629668134	FBgn0015283
CG10527	4246.88927781192	-0.52864140188883	0.150226568337011	-3.51896077864803	0.000433240751953902	0.00616314629668134	FBgn0034583
soti	6.52679446845252	2.90479923734221	0.825583636372424	3.51847966622226	0.00043402707602404	0.00616850745311525	FBgn0038225
repo	115.669303826234	0.650143273440814	0.184809214482407	3.51791589646471	0.000434950189527752	0.00617580075894023	FBgn0011701
tex	322.112229378378	-0.568014355012963	0.161497214355718	-3.51717741559206	0.000436162147085266	0.00618717772677921	FBgn0037569
CG7739	2021.53976298986	-0.347140002672705	0.0987122940921676	-3.51668458184733	0.000436972714165609	0.00619284472145333	FBgn0036509
CG42846	286.866596044241	0.659586289400591	0.187757640200604	3.51296644278164	0.000443133439794109	0.006270444368637	FBgn0262035
CG13063	3.59608027639046	-7.92120449118517	2.25490440798283	-3.51287817928887	0.000443280667281673	0.006270444368637	FBgn0036601
CG5210	14037.4604663453	0.547301891295213	0.155822410842086	3.51234388132951	0.000444172875555142	0.00627541369632744	FBgn0013763
CG3909	917.254401305884	-0.582610314344335	0.165904478318171	-3.5117214450776	0.000445214376962643	0.00627541369632744	FBgn0027524
Nplp4	51.8861733046824	-1.16354287085979	0.33133232991168	-3.51170944039764	0.000445234486371769	0.00627541369632744	FBgn0040717
CG31709	8.59834266442431	2.39995618363998	0.683422763828119	3.51167141433347	0.000445298190599007	0.00627541369632744	FBgn0051709
CG16984	4.71279631838615	2.46007749349793	0.701097564368533	3.50889465107996	0.000449973101158885	0.00633536894295197	FBgn0062517
Cdk4	1091.24271466159	-0.412817926608982	0.117665472232444	-3.50840326203318	0.00045080515026427	0.00634115741244746	FBgn0016131
Pkc98E	1450.0637516367	0.633076728986634	0.180540033233117	3.50657257368062	0.000453917636385546	0.00637898245536217	FBgn0003093
Cbp20	839.843699084756	-0.496396738263087	0.141587389308458	-3.50593891650655	0.000454999626706189	0.00638822868250581	FBgn0022943
CG16719	3.24209527554376	3.43461074753198	0.979895364777135	3.50507908394193	0.000456471667889569	0.00640292893552733	FBgn0036029
mRpS2	925.842314825223	-0.428365378493493	0.122248165689829	-3.50406385303441	0.000458215473580784	0.00642139410189617	FBgn0031639
CG10899	2.33189924853498	5.10160372752115	1.45601321322733	3.50381691675255	0.000458640561144393	0.00642139410189617	FBgn0039235
WDR79	689.679154654156	-0.531986888787317	0.15192726833811	-3.50158924468644	0.000462492046745392	0.00646930611348128	FBgn0031782
mRpL3	1474.23083457858	-0.473927861904121	0.135394704245771	-3.50034267990156	0.000464660414974798	0.00649216145182449	FBgn0030686
CG9149	1555.14630609723	-0.651539806229613	0.186145991820709	-3.50015490452869	0.000464987866347071	0.00649216145182449	FBgn0035203
RanBP3	3363.75706215196	-0.468017343402763	0.133729473062113	-3.49973220327717	0.000465725780311318	0.00649644340776852	FBgn0039110
Nlg1	177.724172480591	1.20656519327456	0.344831741742906	3.4989968938942	0.000467012021449654	0.00650835902233028	FBgn0051146
CG18173	509.850307369283	0.64842810408343	0.185354129995392	3.49832023758818	0.000468198591048265	0.00651886485595389	FBgn0035265
Glycogenin	1901.51033385059	0.517388227472672	0.147914443605138	3.49788847432544	0.000468957190879029	0.00652339804302177	FBgn0265191
Pex6	680.951446266709	0.553729526767125	0.158409881970579	3.49554914048838	0.000473087331607612	0.00657477919803384	FBgn0033564
CG6255	10.9096990233893	2.47511756212837	0.708225750071564	3.49481441740613	0.000474391485842873	0.00658682740481372	FBgn0038708
CG8086	790.197692204406	0.676277794293824	0.193544588374074	3.49417051633985	0.000475537185071944	0.00659665533435437	FBgn0032010
gem	4737.42685579352	0.586424793133712	0.167879348193184	3.49313241589964	0.000477389723254623	0.00661626143590699	FBgn0050011
CG16779	171.466927645671	1.25952694097079	0.360836768443021	3.49057261100507	0.000481986618077213	0.00667383125122538	FBgn0037698
Pgam5	1773.31637209571	-0.592749625853073	0.169884663292957	-3.48912970931879	0.000484595940245747	0.00670379966923984	FBgn0023517
MtnB	236.566410419221	-0.876254691052648	0.251276846856129	-3.48720824069539	0.000488091152297817	0.0067459570728134	FBgn0002869
Gal	520.71515242021	0.700074151160856	0.200848077585415	3.48559049992964	0.000491052088328511	0.00678065967980662	FBgn0001089
CG10348	36.2226149401273	1.18789052481212	0.340835806033187	3.48522808867227	0.000491717698818791	0.00678363290540759	FBgn0032707
thoc5	1009.75371958531	-0.372910165289271	0.107050127119457	-3.48350978484258	0.000494885030561611	0.00681494891513749	FBgn0034939
CG8813	9.58484399514879	2.27945921234307	0.654357806903849	3.48350579498475	0.000494892407113204	0.00681494891513749	FBgn0031476
CG18258	136.031346078975	-0.92916854552098	0.266806501350603	-3.48255586283479	0.000496651587039099	0.00683292799885299	FBgn0265267
SP1029	2395.18479440406	-0.350235465352179	0.100601875248361	-3.4814009628303	0.000498798200519362	0.00685619971790528	FBgn0263236
srpk79D	616.267857264839	0.717796014186084	0.20628101695758	3.47969980356309	0.000501975907057172	0.00688903193375712	FBgn0025702
agt	493.083217722617	-0.742877331005336	0.213493021731515	-3.4796328469207	0.000502101364969487	0.00688903193375712	FBgn0024912
CG13044	2.94067941705637	-7.34762603789152	2.11187333723852	-3.47919825887819	0.000502916371619325	0.0068933032643817	FBgn0036599
Pym	771.771061130701	-0.473083938990606	0.135983552608249	-3.47897911119809	0.000503327818839686	0.0068933032643817	FBgn0034918
nes	2295.77174286909	0.353805398553026	0.101735164244011	3.47771000501288	0.000505716728613404	0.00691016447274598	FBgn0026630
Dup99B	40.5346687458367	1.78708647553413	0.513872725978038	3.47768306273276	0.000505767557973398	0.00691016447274598	FBgn0250832
CG3344	2732.23614699819	0.416381390397101	0.119747941210455	3.4771486356105	0.000506776794023867	0.00691016447274598	FBgn0035154
Amy-d	11589.1966448653	0.725260617642401	0.208593521508479	3.47690864221265	0.000507230618855003	0.00691016447274598	FBgn0000078
Snx1	3008.94754801555	-0.440614233726184	0.126727253135632	-3.47687038757644	0.000507302992943273	0.00691016447274598	FBgn0031534
CG11851	2098.28048104196	-0.418218481579121	0.120296398145398	-3.47656694653182	0.000507877415314408	0.00691016447274598	FBgn0039293
AdoR	116.85110341549	0.826696638612824	0.237799980519686	3.47643694842266	0.000508123690843015	0.00691016447274598	FBgn0039747
P5CDh2	11.9691609025913	1.73124944275791	0.498003274375248	3.47638164614438	0.000508228492253737	0.00691016447274598	FBgn0053092
GNBP3	1695.56856233017	0.611175720358628	0.175840556612548	3.47573808984983	0.000509449555803025	0.00692052079185985	FBgn0040321
CG8746	4.54984942323188	3.37238332603922	0.970874211242581	3.47355330586343	0.000513615328281408	0.00697082425275623	FBgn0033330
CG10483	111.060528634143	0.621139115283998	0.178925062494857	3.47150425224444	0.000517551134864613	0.00701791885394725	FBgn0035649
mRpL22	1372.86381344091	-0.497951644846032	0.14348197189048	-3.47048230718573	0.000519524568455068	0.00703834318684856	FBgn0030786
CG4461	2255.13135402856	0.420834856862793	0.1213233707936	3.46870396124037	0.000522975384750613	0.00707872791668282	FBgn0035982
CG4681	2.35093450970448	4.38047248611219	1.26334558598348	3.46735884045704	0.000525599720115857	0.00710786336045366	FBgn0069913
CR32205	323.68071840864	-0.925101149557959	0.266854158402681	-3.46669190053238	0.00052690546851936	0.00711913083699028	FBgn0052205
CG1544	657.097885483278	0.615643480280999	0.177644056770054	3.46560133490929	0.000529047114677923	0.00714166199159758	FBgn0039827
CG14297	6.71693029778756	2.22802311868951	0.643144213024632	3.46426675941213	0.000531678983122461	0.00717076444112791	FBgn0038655
Taf11	572.445782002441	-0.616096518236048	0.177897469287879	-3.46321125703628	0.0005337691362238	0.00719021495020049	FBgn0011291
Lcp65Ag1	8.64807950685519	-8.99473350900542	2.59733932070913	-3.46305676631795	0.000534075707220335	0.00719021495020049	FBgn0020638
CG30381	323.216794797773	-0.580264795518438	0.167572132495728	-3.46277621986598	0.000534632842431118	0.0071912890814507	FBgn0050381
Mal-A2	739.248880016179	0.696057431686973	0.201079214782321	3.46160806546063	0.000536958499028601	0.00721612826749855	FBgn0002569
clumsy	183.72031427562	0.909684132367296	0.262840940060252	3.4609681891975	0.000538236408993286	0.00722322898604071	FBgn0026255
CG11333	8.45883927785416	1.83591067572383	0.530477636753282	3.46086347194629	0.000538445811571438	0.00722322898604071	FBgn0039850
CG18004	756.363104880408	-0.420064898295677	0.121411391087798	-3.45984750303956	0.00054048138404571	0.00724363400768617	FBgn0033566
CG5167	2877.99152474765	0.394585879412246	0.114054529396576	3.45962480841284	0.000540928526959637	0.00724363400768617	FBgn0038038
CG42258	2466.50607799968	0.450644741592435	0.130360682816523	3.45690688216704	0.000546413626005818	0.00731058727866577	FBgn0259143
GAPsec	1088.53519839058	-0.539363702136687	0.156054142936448	-3.45626006453631	0.000547726591834772	0.00732165138064849	FBgn0035916
CG5565	7.1587757200866	2.6502110468943	0.766996001437148	3.45531272904748	0.000549654879794452	0.00734091379796403	FBgn0031335
CG1233	1054.24854104789	0.673805669518106	0.195090829647547	3.45380493145378	0.000552737027451213	0.00737553881182686	FBgn0035137
CG6652	10.4129826532145	2.13151223632322	0.617284482426113	3.45304684793911	0.000554292730054362	0.00738975219315838	FBgn0036687
salm	132.417634430976	1.13829352873624	0.329692530291354	3.45259119983797	0.000555229750608886	0.00739569955165594	FBgn0261648
CG8565	8.17441065856928	2.10986540481028	0.611578338096238	3.44986941718377	0.000560857778113026	0.00746406574847414	FBgn0030697
CG4907	4.53414660386983	2.8436106737089	0.824406055513118	3.44928406904897	0.000562075066464317	0.00747132328189937	FBgn0039010
CG13059	5.20035827856833	-5.06027980061099	1.46719101258298	-3.44895774116173	0.000562754764837311	0.00747132328189937	FBgn0036607
CG4562	1392.21244226727	0.68060691707092	0.197340721680456	3.4488924094085	0.000562890934281831	0.00747132328189937	FBgn0038740
Spf45	2088.7045476507	-0.457560138764423	0.132678255773325	-3.44864451297991	0.000563407898177134	0.00747160210038602	FBgn0086683
futsch	565.051272822389	1.21451348640539	0.352366323660041	3.44673541384488	0.000567403978699847	0.00751797795876271	FBgn0259108
Dmn	1869.36220918684	-0.535946265612829	0.155582266550191	-3.44477733546792	0.000571529988290218	0.00755819047533397	FBgn0021825
if	1040.07650228774	0.585730719830027	0.170042142523889	3.444620910653	0.000571860804641651	0.00755819047533397	FBgn0001250
CG10598	4.67379461317752	-7.4004408788054	2.14842956916565	-3.44458156088374	0.00057194405190048	0.00755819047533397	FBgn0003057
Mcm3	3361.03845972481	-0.547321361726243	0.158931108463885	-3.44376483003398	0.000573674454421284	0.00757441337060179	FBgn0284442
mRpL15	1118.19825940632	-0.490680322922714	0.142511481860082	-3.44309326180795	0.000575100952674955	0.00758659881965691	FBgn0036990
CG9922	1520.61200768339	-0.437180192001745	0.127063538960577	-3.44064233987207	0.000580335099814796	0.00764894862529301	FBgn0038196
CG10353	1608.52978397804	0.330146681294108	0.0959750394748742	3.43992232876903	0.000581881151288345	0.00766262197915989	FBgn0030349
Cyp312a1	104.105071440929	0.813548048119154	0.236534865496134	3.43944241121802	0.000582913788230295	0.00766452091680076	FBgn0036778
CecC	66.7731061418047	-1.7485069499174	0.508378165011737	-3.43938247205608	0.000583042878901671	0.00766452091680076	FBgn0000279
msl-2	200.189296072011	0.651996446977767	0.189581643729778	3.43913278812529	0.00058358090833772	0.00766490530436596	FBgn0005616
CG13068	23.5147717735748	-1.31012312212261	0.381237795082333	-3.43649852932256	0.000589285552770639	0.00773308959276104	FBgn0036588
Est-6	4066.54554419788	0.50823899430192	0.147941084791575	3.43541481406566	0.000591647438931684	0.00775732695170219	FBgn0000592
CG12035	3.82399275040068	3.7458844523809	1.09047920436587	3.43508105187497	0.000592376624704141	0.00775897224465718	FBgn0035263
Sptr	1229.77238924916	-0.326716011701419	0.0951176756183538	-3.43486118197758	0.000592857441664053	0.00775897224465718	FBgn0014032
CR45453	4.84301469554869	-2.76821185625424	0.805966044660752	-3.43465072082464	0.000593318023620648	0.00775897224465718	FBgn0267009
CDase	533.226740055788	0.646814190783155	0.188500039870574	3.43137429163019	0.000600531388119262	0.00784649207460249	FBgn0039774
CG17376	40.9624709182927	1.81577379068779	0.529297110326833	3.43053788743826	0.0006023858435722	0.00786390184871334	FBgn0042189
tbrd-1	55.8643876873333	1.13187320007704	0.329969125517855	3.43023971803626	0.000603048225344694	0.00786573291326218	FBgn0039124
CG12268	181.035051772438	0.756578440286068	0.220578226475096	3.4299778920903	0.000603630429229778	0.00786651593109567	FBgn0039131
Gbs-76A	2328.54195234713	0.668735355514381	0.195013676382066	3.42917157360907	0.000605426670533869	0.0078831052649894	FBgn0036862
CR43650	398.342955091102	0.704991796393863	0.205653139105914	3.42806241353205	0.000607905682983002	0.00790854845780563	FBgn0263659
Ubx	270.290970256107	0.70200804045284	0.204852248283565	3.42689936934981	0.000610515272052226	0.00793493010178215	FBgn0003944
CG13280	6.40057693224268	2.1041482098059	0.614046919033962	3.42668963003058	0.000610986984272638	0.00793493010178215	FBgn0032609
CG18190	2832.11487546848	-0.463088909912931	0.13517800291736	-3.4257712047724	0.000613056556879363	0.00795495006837864	FBgn0034403
LManIII	874.226512989234	0.791012682597052	0.230948086980765	3.42506704834898	0.000614647713675832	0.00796556656833238	FBgn0032066
CG30345	501.394243918267	-0.576305406174554	0.16826723506769	-3.42494131993505	0.000614932221637608	0.00796556656833238	FBgn0050345
Ndc1	1458.84341606422	-0.343361348135108	0.100265826533436	-3.42451022453405	0.000615908668288217	0.00797136090013916	FBgn0039125
Eaat2	543.297294118161	0.669038142378081	0.195443996052022	3.42317060586502	0.000618952168175295	0.00800387503309941	FBgn0026438
alpha-Est8	1021.17791596305	0.493844358280008	0.144291526431357	3.42254580358148	0.000620376446049311	0.00801541265843299	FBgn0015576
CG6723	150.853765335198	0.852937609309383	0.249230779334106	3.42228039244695	0.000620982390505757	0.00801636650640037	FBgn0037895
Ace	484.785798693219	0.885574972397862	0.25891766016924	3.42029574892269	0.000625530897132532	0.00806759092528222	FBgn0000024
Bgb	821.684551006596	-0.401374562434796	0.117358152477469	-3.42008249074859	0.000626021492974106	0.00806759092528222	FBgn0013753
Ten-a	482.96437860774	0.939479073536571	0.274724788682899	3.41970987780416	0.000626879540278238	0.0080717438241809	FBgn0267001
CG9331	4539.92936834355	0.638055096009211	0.186636055722223	3.41871292521768	0.00062918069027975	0.0080892784898275	FBgn0032889
Cad88C	126.036551260345	-1.07526309752541	0.314528135393561	-3.41865472918651	0.000629315259879046	0.0080892784898275	FBgn0038247
alpha4GT1	1333.17577227082	-0.305108791453347	0.0892648300981766	-3.41801794858936	0.000630789469992093	0.00810131574205531	FBgn0031491
Ntf-2	3795.34573564772	-0.378065848202184	0.110655059473375	-3.41661601377706	0.000634046417525074	0.00813620892675915	FBgn0031145
CG11007	1788.25156359917	-0.629351994219206	0.184273237203619	-3.41531957526628	0.000637072193516467	0.0081680788045324	FBgn0034455
Klp59C	6.65819570236999	2.6913912282567	0.788143495947822	3.4148492528255	0.000638173201899586	0.00817523748862013	FBgn0034824
Fen1	1335.87357297687	-0.586562093302856	0.17182606753451	-3.41369677907021	0.000640878589320548	0.00820225518740271	FBgn0025832
Npc2g	3324.79819173407	0.559294683011103	0.163848467020575	3.41348743251207	0.00064137116566614	0.00820225518740271	FBgn0039800
CG13325	254.75488877613	-1.04125677077833	0.305097827670076	-3.41286196211242	0.000642844947937182	0.00820714436504798	FBgn0033792
CG15536	326.230580737376	-0.673137346896377	0.197246939448867	-3.41266307491112	0.000643314241157533	0.00820714436504798	FBgn0039766
Hsp27	10419.8782317762	-0.516454070219326	0.151336002429494	-3.41263190469126	0.000643387819125235	0.00820714436504798	FBgn0001226
CG3760	3574.20708177969	-0.384540725631013	0.1127089506261	-3.41180290912907	0.000645347555453944	0.00822517844578144	FBgn0022343
CG5217	4.65543122848886	4.18974873422815	1.22831232237214	3.41097997465076	0.000647298453390556	0.00824306948463967	FBgn0038694
Roc2	636.15728834631	-0.454362630048772	0.133224304821493	-3.41050854540071	0.000648418521594766	0.00825035897620367	FBgn0044020
mod(r)	1616.56677155326	-0.421388116874066	0.123576546256002	-3.40993602460061	0.000649781196817049	0.00825830424912728	FBgn0016038
CG16812	1507.39110307891	-0.345279167017778	0.101261250019374	-3.40978574678585	0.000650139318915695	0.00825830424912728	FBgn0032488
nemy	919.761521763722	0.470112158107904	0.137908837160943	3.40886173638947	0.000652345334887293	0.00827934496215423	FBgn0261673
elgi	2362.7956323895	-0.650359772349459	0.190815770871646	-3.40831247531908	0.000653659957474173	0.00828904651460305	FBgn0283649
CG2371	959.953132231892	-0.595647437282846	0.17480248357758	-3.40754562001684	0.000655499499864628	0.0083053826454673	FBgn0030323
PolE2	735.3675307804	-0.483283286232232	0.141862302106183	-3.40670691971782	0.000657516896083522	0.00832394289033467	FBgn0035644
CG15523	1047.3742815601	0.771938213699325	0.226684679854055	3.40533914420823	0.000660819311054149	0.00835872621413161	FBgn0039727
CG8891	937.698651587387	-0.492001385869448	0.144547919073199	-3.40372513851479	0.00066473607043162	0.00840121552101708	FBgn0031663
alpha-Man-IIa	966.971042136692	0.502008799662141	0.147526611954767	3.40283554953503	0.000666904081051085	0.00842155069659229	FBgn0011740
Mst98Ca	33.3440819212334	2.00647223463153	0.589980752014192	3.40091134800829	0.000671616046751293	0.00847394953459651	FBgn0002865
Cyp313a1	382.258482612986	0.69082916703253	0.203151601285576	3.40055979210035	0.000672480270346395	0.00847614111173231	FBgn0038236
CG33129	10492.1747226016	-0.44667881211173	0.13136131987776	-3.40038310004341	0.000672915019557375	0.00847614111173231	FBgn0053129
CG6283	2041.48599035582	0.564482067459431	0.16605744776514	3.39931797734115	0.000675541284305065	0.00850211315627051	FBgn0039474
CG5783	87.6858286698213	0.904756649523007	0.266178170763076	3.39906404394193	0.000676168811002696	0.00850290746056395	FBgn0032670
CG15237	525.698902585879	-0.491441786597742	0.14462528242989	-3.39803510382757	0.000678717104824948	0.00852783418197485	FBgn0033104
Dif	1011.38185112535	0.612354119204724	0.18032428394469	3.3958494430653	0.00068415980781565	0.0085890562539523	FBgn0011274
eIF-4E	10872.339059482	-0.352697803349414	0.104020943604948	-3.39064222190575	0.000697290645848268	0.00874661413797182	FBgn0015218
CG5254	807.763886974577	0.603855524518799	0.178205943946463	3.38852628114475	0.000702692945378607	0.00880178219285646	FBgn0040383
CG9213	956.612822716678	-0.387055857117222	0.114227586696614	-3.3884621772255	0.000702857217258966	0.00880178219285646	FBgn0030655
CG12643	258.465968120828	0.553809446191787	0.163490824864858	3.38740382923365	0.000705574489684148	0.00882847150090671	FBgn0040942
vig	2970.28160469112	0.432340227775833	0.127648268391819	3.38696508164728	0.000706703818781636	0.00883460108820106	FBgn0024183
Tektin-A	6.56313184037495	2.49233120863555	0.735904706876588	3.38675807525922	0.00070723723281583	0.00883460108820106	FBgn0028902
CG7025	391.608897484453	0.695935664153078	0.205505024702062	3.38646544123209	0.000707991930414378	0.00883670126900796	FBgn0031930
CG13690	1171.27878017919	-0.414169762293102	0.122311979297266	-3.38617496563038	0.000708741801487014	0.008837377418191	FBgn0031252
sqh	3744.74093253409	-0.348945372009428	0.1030556375814	-3.38599013308523	0.000709219336116357	0.008837377418191	FBgn0003514
Muc68E	148.537136610704	0.862381453079266	0.254789851363063	3.38467740557851	0.000712619519448728	0.00887240748801246	FBgn0053265
Muc68D	3845.12980893378	0.786884470875709	0.232517913225945	3.38418859845465	0.000713889476854062	0.00888087941272208	FBgn0036203
CG5849	402.728882299395	0.56132507337145	0.16589867346764	3.38354166213959	0.000715573499019491	0.00889448412766389	FBgn0038897
CG7848	3.15558585495889	2.95303972810626	0.872867750063863	3.38314679158464	0.000716603188867762	0.00889834496226546	FBgn0034127
CG3501	1356.76561212027	-0.460674227946416	0.13617450613341	-3.38296969841841	0.000717065435392649	0.00889834496226546	FBgn0034791
Rdl	270.323773395437	1.12860700313752	0.333659103093707	3.38251524586922	0.000718252910063318	0.00890574493012666	FBgn0004244
TFAM	2187.71495729458	-0.410061829687479	0.121284063590336	-3.38100338617079	0.000722216528544573	0.00894752631786513	FBgn0038805
CG3165	1005.81477733248	-0.42030592063936	0.124347350227753	-3.38009551365216	0.000724606438487875	0.00896975841891523	FBgn0031484
CG13654	307.878926080725	0.533564824020026	0.157872205972265	3.3797261572044	0.000725580843965743	0.00897444615299172	FBgn0039290
CG43935	4.22119207972766	3.31834736424451	0.982186562907699	3.37853060667085	0.000728743198996225	0.00900605310630547	FBgn0264563
CG33270	3.64052267597393	-6.90439076147306	2.04374188766733	-3.378308583455	0.000729331881161146	0.00900605310630547	FBgn0053270
CG14569	6.47429720356133	-5.56889381546481	1.64942126179671	-3.37627138951673	0.000734754046474007	0.00906557715817438	FBgn0037123
CG13056	53.8753148773113	1.05403957075515	0.312371574706658	3.37431333739306	0.000740000836582799	0.00912284173741397	FBgn0040794
arx	919.441987944698	-0.503413258097404	0.149200720665942	-3.37406720189066	0.000740662836990455	0.00912353690863549	FBgn0036826
Arpc3A	897.914408102917	-0.415364939278452	0.123156337275153	-3.37266395273231	0.000744447502437789	0.00916266472567425	FBgn0038369
CG7460	285.079488255785	0.72913669479782	0.216346867752033	3.37022071257128	0.000751079989768274	0.00922985959637772	FBgn0036749
CR45045	63.2957140812639	-1.81718156656899	0.539190772814167	-3.37020152827297	0.000751132284444678	0.00922985959637772	FBgn0266405
Sar1	6351.64484836755	0.321945140014007	0.0955534774473518	3.3692665993385	0.000753684918310332	0.00925367831649972	FBgn0038947
CG15109	14.2298087082351	2.13538770413742	0.634159081203872	3.3672745016655	0.000759150828063824	0.00931319806578299	FBgn0034416
CG42789	4.84186462485723	2.31270187572175	0.687029798667388	3.36623226562753	0.000762025155359033	0.00934085351137822	FBgn0261860
CG14036	1367.61899426126	-0.688473191990674	0.204577750397243	-3.36533758267366	0.00076450061063268	0.00936357861722058	FBgn0031677
Arp1	3279.25927438736	-0.464486379061128	0.138054060104027	-3.36452530777529	0.000766754519409851	0.00937727777636954	FBgn0011745
CG3638	2746.62099574392	0.693117879903375	0.206010041037038	3.36448590764933	0.000766864004015086	0.00937727777636954	FBgn0261444
Cyp305a1	346.6053550373	-0.481802447276271	0.143275479427787	-3.36276974399591	0.000771646968227222	0.00942811157854266	FBgn0036910
elav	365.085993955114	0.844844247603498	0.251305429226883	3.36182250499952	0.000774298779356785	0.00945284530876011	FBgn0260400
CG3942	3.56557358390857	3.20945482035343	0.954889727145821	3.36107377544686	0.000776400843797086	0.00947083296502275	FBgn0038008
CG17684	220.030662389166	-0.714398405591552	0.212645623564773	-3.35957257720822	0.000780631438534467	0.00951473513068102	FBgn0263780
CG12119	327.250890025835	0.424240061834789	0.126288909549625	3.35928200938408	0.000781452768648105	0.00951704604663194	FBgn0030102
CG8323	497.688823772583	0.496439351458776	0.147843601752702	3.35786835259309	0.000785460121854425	0.00955812337297005	FBgn0033903
ct	523.815645325525	0.950802844365523	0.283182405454777	3.35756327388553	0.00078632744014436	0.00956095471006843	FBgn0004198
Nnf1b	379.808221830799	-0.687156472350845	0.204776277037624	-3.35564491303157	0.000791801612410639	0.00961975104110183	FBgn0051658
CG1137	8.33814240998787	2.60738544703094	0.777157625142588	3.35502781247569	0.000793570055842484	0.00962650868603309	FBgn0037454
Ugt36Ba	76.0735979996883	1.10947831140171	0.33069350104067	3.35500488491688	0.000793635830604254	0.00962650868603309	FBgn0040262
mRpL21	1231.80267407195	-0.677866752766254	0.202108782852123	-3.35396979389178	0.00079661058386719	0.00965481773608947	FBgn0036853
Tet	529.265571713848	0.853925302229684	0.254636338898699	3.35350918852709	0.000797937644020998	0.00966312749773017	FBgn0263392
bru-3	289.181315724498	1.01097009568127	0.301545869659246	3.35262458352915	0.000800492054400005	0.00967487531773347	FBgn0264001
CG8297	492.134800612426	-0.512329639303617	0.152815691528808	-3.35259837637181	0.000800567846541519	0.00967487531773347	FBgn0034050
CG30116	185.321460902489	1.04095435295339	0.310511287258496	3.35238812780038	0.000801176134841255	0.00967487531773347	FBgn0028496
Gp150	9662.4227390075	0.496785569441542	0.148193147893327	3.35228434312725	0.000801476561336301	0.00967487531773347	FBgn0013272
Ktl	193.956464872451	0.879726319588182	0.26246063300351	3.35184103429491	0.000802760989052724	0.00967735357538093	FBgn0038839
Wdr82	935.181652138337	-0.417037819740792	0.124431225711667	-3.35155277427835	0.000803597208270369	0.00967735357538093	FBgn0032030
CG42321	1845.50867438314	0.401698683802587	0.119854645618653	3.35154871744137	0.000803608982595523	0.00967735357538093	FBgn0259221
uif	246.436806355196	1.04629460064649	0.31229206686082	3.35037201285293	0.000807030946550093	0.00971079968832041	FBgn0031879
Prp18	668.51709124553	-0.604844972277535	0.180543256967659	-3.35013881125387	0.000807710721371269	0.00971122267953565	FBgn0027784
S-Lap4	57.6357179617417	1.56486087889971	0.467425608778914	3.34782872292278	0.00081447331050111	0.0097810985085921	FBgn0052064
CG31810	24.6419387998333	1.21648332798842	0.363377703649884	3.34771042848713	0.000814821017476475	0.0097810985085921	FBgn0051810
CG9117	190.963889759508	-0.698148586535046	0.208652236506515	-3.34599138846636	0.000819889420022098	0.00983116383775169	FBgn0031766
Ca-alpha1T	352.142268203474	0.973670868236891	0.29100820952067	3.34585360956194	0.000820296909661724	0.00983116383775169	FBgn0264386
CG30105	740.174715061534	-0.810960337231123	0.242405574650219	-3.34546900747356	0.00082143538868069	0.00983698261563958	FBgn0050105
CG6481	4.21582852981748	3.01782148518428	0.902285650624823	3.3446408940389	0.000823891704935146	0.0098585611873296	FBgn0030936
GMF	843.239731316476	-0.645542007082154	0.193162032302047	-3.34197150127683	0.000831856010861164	0.0099459609552567	FBgn0028894
CR32658	12.1387860696957	1.8014673700833	0.539176167085669	3.34114799587769	0.000834327370014676	0.00996120404280396	FBgn0040859
CG7299	91.8243256319586	-0.892374377887916	0.26708950746034	-3.34110608227627	0.00083445333567996	0.00996120404280396	FBgn0032282
msd5	595.659723663406	-0.783383885201191	0.234535900047685	-3.34014487778595	0.00083734695163337	0.00998783200820009	FBgn0035210
CG31097	107.570531484104	0.679677173376872	0.203509616565456	3.33977914580889	0.000838450395796725	0.00999308165559942	FBgn0051097
CG33509	174.613517476255	0.815852078874191	0.244417045918094	3.33795082012237	0.000843986861155154	0.010051116255575	FBgn0053509
CG10147	292.215246449741	0.49523435848503	0.148439500858984	3.33627070705052	0.000849104392124177	0.0101040739868489	FBgn0035702
Pdp1	5104.04211846949	0.545796024930334	0.163622033123239	3.33571227854896	0.00085081169652096	0.0101163995328242	FBgn0016694
PMP34	1775.96095556651	-0.553572461869734	0.166009006968277	-3.33459293552377	0.000854243496597801	0.0101475996807559	FBgn0052250
CG13603	1830.98502754683	-0.527424025733824	0.158175766399131	-3.33441738731934	0.000854782873871838	0.0101475996807559	FBgn0039135
CG10631	1277.14686494302	0.919940376485943	0.275965760254515	3.33353085410853	0.000857511602638391	0.010171978184053	FBgn0032817
retinin	830.664974836016	-0.668159344203661	0.200494085277445	-3.3325638673034	0.000860497175187102	0.0101993626626229	FBgn0040074
CG8854	113.83350183217	-0.94746820146868	0.284402612889039	-3.33143282983247	0.000864001483979056	0.0102328477642645	FBgn0033702
CG17190	159.55854590398	0.637233555619208	0.191302991185712	3.33101720819722	0.000865292531566521	0.0102354329706637	FBgn0038761
CR31032	49.5101000130885	-0.847557271667853	0.254451007599102	-3.33092519328206	0.000865578599709625	0.0102354329706637	FBgn0051032
Pdxk	2010.10513972787	0.340142047041763	0.102124591466517	3.33065760320113	0.000866411017567653	0.010235480480256	FBgn0085484
ProtA	4.85257711344661	3.16341103901595	0.949834315134485	3.33048721088588	0.000866941459861044	0.010235480480256	FBgn0013300
CalpC	601.232491077648	0.486219251820784	0.146003307717759	3.33019340055434	0.000867856817741517	0.0102382638678747	FBgn0260450
CG16743	1205.85487939165	-0.681820610828941	0.204756647926668	-3.32990707619481	0.000868749715389313	0.0102407781395462	FBgn0032322
Ote	2529.52768844282	-0.437422499241715	0.131382671854666	-3.32937740621981	0.000870403727902468	0.0102522534486714	FBgn0266420
CG7763	123.390733870008	-1.2677699320743	0.380906595519314	-3.32829608882426	0.000873789450926819	0.0102840922486035	FBgn0040503
CG9632	4.50279786295085	2.76836089405281	0.831974751006603	3.32745782333344	0.000876422549428003	0.010307030216341	FBgn0038377
CG14523	445.370566259234	0.665252972715129	0.199963549451919	3.32687119496791	0.000878269597018897	0.0103206953815052	FBgn0039612
CG42806	586.82314234047	0.470689717035316	0.141587798982099	3.32436636785933	0.000886196925808414	0.0103970516834742	FBgn0261975
wry	191.100954534979	0.792091805981053	0.238279026633815	3.3242195805942	0.000886663532363794	0.0103970516834742	FBgn0051665
Hsp60D	2.44384686210462	3.69391702641314	1.11123162453278	3.32416477794739	0.000886837797096868	0.0103970516834742	FBgn0032525
VGlut	293.77543147144	0.722489500069644	0.217373859089517	3.32371842270194	0.000888258327036635	0.0104056078513273	FBgn0031424
CG11409	127.806458034131	0.917153293920434	0.276009555155917	3.32290414149734	0.000890855220094007	0.0104245188886209	FBgn0024366
Shaw	192.695313689939	0.776775832828119	0.233772981107167	3.32277848855437	0.000891256576737056	0.0104245188886209	FBgn0003386
CG14407	1256.29333360377	-0.498236588504474	0.149972564840655	-3.32218488784164	0.000893154904555435	0.0104386180272518	FBgn0030584
gnu	4786.13802658935	-0.55893377949873	0.168341131990596	-3.32024486760582	0.000899385237485335	0.01050328573854	FBgn0001120
CG5220	1372.50431839176	-0.542074457186685	0.163353673849476	-3.31840995315592	0.000905315069960376	0.0105643466529458	FBgn0038471
mRpS35	1233.84679323715	-0.499152562142243	0.150494480620411	-3.31674995710471	0.000910710821648179	0.0106156230630781	FBgn0035374
CR44057	13.3340379888476	-1.89844176150811	0.572401709621722	-3.31662489750898	0.000911118527750415	0.0106156230630781	FBgn0264866
CG5577	656.285371473556	0.649789056142965	0.195950061584499	3.31609518715439	0.000912847309821512	0.0106275461533702	FBgn0036759
CG32645	193.045025452256	-0.786009417886784	0.237133635242307	-3.31462644294905	0.000917656669301647	0.010675287817011	FBgn0052645
CG6329	604.363778035521	0.617489579641283	0.186331575612064	3.31392882614204	0.000919949210040106	0.0106936997293628	FBgn0033872
CG13463	23.903871740189	-2.34264673720825	0.706960971294865	-3.3136860906444	0.000920748142473818	0.0106947345924195	FBgn0036470
Dab	1768.99626480333	0.776263084413824	0.234276284451817	3.31345140729973	0.000921521183528597	0.0106954673573639	FBgn0000414
twf	1063.47411888472	-0.394512557425259	0.119073009694268	-3.31319883857987	0.000922353810424099	0.0106968900339023	FBgn0038206
CG2852	12115.6563559365	-0.634953681893021	0.191700375892384	-3.31221928458538	0.000925589641328059	0.0107259329901842	FBgn0034753
CG4293	975.666296520738	-0.457257956250018	0.138060556302484	-3.31201009539748	0.000926282032540963	0.0107259329901842	FBgn0024983
PIG-U	1548.08450810604	-0.424430654198505	0.12818298549545	-3.31113097856167	0.000929197053662159	0.0107514236662215	FBgn0032052
CG3842	657.359951829111	0.522668698455388	0.157863707215097	3.31088574869983	0.000930011714389888	0.0107525913102714	FBgn0029866
CG6746	1635.33083412065	0.416598330908519	0.125895137456945	3.30908992454924	0.000935997691456526	0.0108135009369575	FBgn0032394
CG43737	92.4813474565528	1.25022219047666	0.377888796446436	3.30843941983306	0.000938174795433688	0.0108303473511176	FBgn0263994
Lim1	65.1628647900928	1.11910689785911	0.338444891689605	3.30661482958786	0.000944306378118705	0.0108927837567828	FBgn0026411
CG31886	941.035785589632	0.32483890428851	0.0982770262996906	3.30533916744623	0.000948615301221796	0.0109341159241824	FBgn0032079
dp	603.487352522374	0.997624300698766	0.302088628427319	3.30242255689142	0.000958535522609091	0.0110400134924357	FBgn0053196
mRpL20	801.341142443083	-0.684202954125783	0.20722276749348	-3.30177500475333	0.000960751026690152	0.011057077323978	FBgn0036335
CG13833	265.07784786939	0.83700542206335	0.253525417741952	3.30146550794874	0.000961811598595467	0.0110608333838479	FBgn0039040
CG6650	1271.40696118849	0.36181471248722	0.109601379391316	3.30118758081879	0.000962764912694154	0.0110633511897311	FBgn0036402
nrv3	2467.36013619412	0.489715723952477	0.148410454718623	3.29973872043547	0.000967748817055673	0.0111121462873047	FBgn0032946
CG17991	5.02156188113766	2.68211330749054	0.813149302137964	3.29842662403893	0.000972282876020391	0.0111557056567001	FBgn0039498
CG4734	460.435565740183	-0.728541696185834	0.221008963934378	-3.29643505501503	0.000979202512729469	0.0112265493563694	FBgn0033826
CG10947	349.5104485361	0.601519632253522	0.182543871107012	3.29520585164371	0.000983496065796486	0.0112672001758358	FBgn0032857
Dpy-30L2	5.7639166177767	2.56947886922235	0.779861003995714	3.29479081023069	0.000984949719268496	0.0112752792711093	FBgn0035491
mio	737.584964212422	0.508308600131708	0.154301234238751	3.29426140133916	0.000986806824070029	0.0112870886635848	FBgn0031399
Teh1	30.5121493127216	1.25566829543735	0.381211147333403	3.29389186077278	0.000988105050176771	0.0112870886635848	FBgn0037766
CR44843	43.2028621550621	-1.25093562147756	0.3797784096596	-3.29385660074461	0.000988229004133314	0.0112870886635848	FBgn0266117
CG31784	2.54861878827296	4.93901727164612	1.49968342635695	3.29337324454138	0.000989929658292499	0.0112979471986186	FBgn0051784
Cdc16	1598.09901184214	-0.38433720355026	0.116733713102533	-3.29242678344926	0.000993267564165939	0.0113274609039817	FBgn0025781
CG4849	1793.18996957164	-0.298939988379959	0.0908265148984158	-3.29132950564388	0.000997150400695166	0.0113549377087708	FBgn0039566
CG7465	4.83869477079282	-6.13976282409692	1.86545230421809	-3.29129981517829	0.000997255658623677	0.0113549377087708	FBgn0035551
Nelf-E	807.371891325563	-0.467952209709811	0.142186855311535	-3.29110738601339	0.000997938103313145	0.0113549377087708	FBgn0017430
CG4598	2482.38511672193	-0.512235496015705	0.155717054655971	-3.28952725921638	0.00100355835249837	0.0114066933327927	FBgn0032160
Ets98B	325.915216757888	0.744477528110125	0.226326021370468	3.28940315215238	0.00100400101953422	0.0114066933327927	FBgn0005659
sif	789.436707220418	0.865095866616956	0.263036531772302	3.28888105689376	0.0010058652175197	0.0114192611167553	FBgn0085447
CR9284	23.6426571741845	1.70077618515729	0.517189218036683	3.2884989204022	0.00100723170783468	0.0114261639145553	FBgn0046297
CG5274	487.001514141097	-0.45315635318087	0.137835435889974	-3.28766220569433	0.00101022973721795	0.0114515507834375	FBgn0036987
MRP	4511.27844428419	0.615867663988312	0.187351167350996	3.28723686484699	0.00101175693927296	0.0114549563705803	FBgn0032456
CG6659	1868.03166477986	0.44744433125465	0.136119021800321	3.28715505986391	0.00101205090801476	0.0114549563705803	FBgn0030946
Hex-t2	6.33447832449584	2.2704731316451	0.690843509309442	3.28652307078145	0.00101432464655145	0.0114676926373761	FBgn0042710
svr	5891.8344293112	0.32882264303218	0.100055381612871	3.2864063654711	0.00101474503989389	0.0114676926373761	FBgn0004648
CG9948	423.641550040175	-0.570101108099507	0.173482962977559	-3.286208042073	0.00101545980605773	0.0114676926373761	FBgn0035721
CG14658	2.29870859754582	3.81267598628581	1.16030389268674	3.2859288073725	0.00101646697007927	0.0114704680930668	FBgn0037283
lds	4009.10935407053	-0.295073166088612	0.0898348964631328	-3.28461630953965	0.00102121338130897	0.0115154038842961	FBgn0002542
hec	17.7254820716135	-1.41519093999177	0.430883118396511	-3.28439634687536	0.00102201084065789	0.0115157766002327	FBgn0030437
Fad2	12055.1147133486	0.51607797963576	0.157200300517701	3.28293252580424	0.00102733252002147	0.0115670885008396	FBgn0029172
CG14718	24.2060619989779	2.02207082539407	0.615975020755246	3.28271562524535	0.00102812323374462	0.0115673461660662	FBgn0037939
CG4789	1818.83327525201	-0.527199053833342	0.160614199866011	-3.28239380000739	0.0010292974895946	0.01157191543339	FBgn0030792
Nep4	381.359509766868	0.746707257503398	0.227555678965738	3.28142659808471	0.00103283403026669	0.0116030161565755	FBgn0038818
Kah	143.483867106363	1.02829464843368	0.313450429108086	3.28056545132084	0.00103599224351325	0.0116298235085895	FBgn0035144
Cyp4ac3	258.007519673452	0.903708226549801	0.27555244976691	3.27962327068494	0.00103945788072014	0.0116524447138048	FBgn0031695
CG3556	205.730615711313	0.66871223573081	0.203900728070331	3.27959709638776	0.0010395543110092	0.0116524447138048	FBgn0029708
robl62A	11.0978169783177	1.98431295484091	0.605227160660177	3.27862509124084	0.00104314120035044	0.0116839570135906	FBgn0028567
CG4788	971.908741391208	-0.410705829096864	0.125330536945752	-3.27698132558576	0.00104923308699558	0.0117381555103867	FBgn0032354
Hsp26	15926.17893832	-0.634920106854091	0.193756374837615	-3.27689918531047	0.00104953836524998	0.0117381555103867	FBgn0001225
Ubc4	4724.63991630018	-0.384594737297708	0.117433649203001	-3.27499605017708	0.0010566345096508	0.0118087528841908	FBgn0015321
ATP7	2351.59055718903	0.521871100911511	0.159378613475883	3.27441109901787	0.00105882449617497	0.0118244559191074	FBgn0030343
CG31343	8046.35605411094	0.621588566637634	0.189910391023786	3.27306243374425	0.00106388974808638	0.0118722215221639	FBgn0051343
Spp	2925.62729303219	-0.355139653427631	0.10852572219866	-3.27240073811752	0.00106638310130729	0.0118912371733489	FBgn0031260
CG6012	178.178462106039	1.04784191760026	0.320477758175727	3.26962446181896	0.00107690349779641	0.0119913860162902	FBgn0032615
Art1	4364.78748177034	-0.388581492201036	0.118846412601485	-3.2696106150383	0.00107695620843283	0.0119913860162902	FBgn0037834
CG6424	3230.19485335302	0.560642889472132	0.171549740394187	3.26810689531728	0.00108269465138393	0.0120379618276208	FBgn0028494
CG12259	569.826328814845	-0.38518167729964	0.1178611977254	-3.26809573238054	0.00108273735655003	0.0120379618276208	FBgn0039557
Ance	4369.34685436946	0.494450660490319	0.151309514310501	3.26780944835802	0.00108383310321612	0.0120412578908192	FBgn0012037
Vha68-1	960.00183427449	0.406216107711309	0.124343109264539	3.26689681570603	0.00108733303747583	0.0120657747345752	FBgn0265262
CG8230	2066.28409969309	0.32787072837476	0.100363988047855	3.26681646227954	0.00108764169197166	0.0120657747345752	FBgn0027607
CG9272	737.876205296662	-0.538337710712123	0.164829682214926	-3.2660240769631	0.00109068975402278	0.0120906851687662	FBgn0032907
chico	1177.27689965615	0.493283910498844	0.151076788055914	3.26512045196696	0.00109417536141277	0.0121204057497672	FBgn0024248
eIF-2gamma	5649.33953188772	-0.295161252077565	0.0904226639826238	-3.26423972793242	0.00109758254236905	0.0121492145487066	FBgn0263740
Dscam2	149.159328456587	1.06931150039197	0.32768339581716	3.26324590760963	0.00110143903020738	0.0121829508003482	FBgn0265296
CG42795	207.593644722736	1.19062641186204	0.365013037223357	3.26187366051115	0.00110678458921829	0.012224598920454	FBgn0261928
CG31294	2.30656841551038	5.10989109350888	1.56659305904191	3.26178586328855	0.00110712741661313	0.012224598920454	FBgn0051294
CG12605	134.353984286341	1.13487174094987	0.347944074671867	3.26164985571352	0.00110765868791615	0.012224598920454	FBgn0035481
CG12679	2.84913805360367	3.66952883207215	1.12512282123293	3.26144733963445	0.00110845019086227	0.012224598920454	FBgn0031103
CG2126	688.109466119677	-0.389909271917016	0.11957498429492	-3.2607930012798	0.00111101114785951	0.0122438792556719	FBgn0039876
Dph5	2757.58399407064	-0.428351602145392	0.13139019218741	-3.26014898839944	0.00111353703409665	0.0122573164830123	FBgn0024558
Nuf2	721.993251447915	-0.454823747490999	0.139513605697334	-3.26006732617684	0.00111385770097868	0.0122573164830123	FBgn0031886
asf1	3073.25582476108	-0.612635334350092	0.187949564854055	-3.2595730393194	0.00111580046354842	0.0122697328345671	FBgn0029094
CG8852	182.700367029611	0.49996254880843	0.153412484418964	3.2589430430124	0.00111828116477906	0.0122880421206394	FBgn0031548
CG14749	1652.38631322057	-0.293859606743465	0.0901819464988097	-3.25851922865009	0.00111995286289577	0.0122974416031521	FBgn0033316
CG13663	750.015720133902	-0.620903752507177	0.190653906481058	-3.25670616441771	0.00112713045067335	0.0123672397956256	FBgn0039291
sog	767.055906604749	0.639611840886498	0.1964323430194	3.25614321478275	0.00112936770207695	0.0123772047471475	FBgn0003463
CG34299	2.8890266926007	3.60175814237987	1.10616924487754	3.25606425875509	0.00112968181396135	0.0123772047471475	FBgn0085328
Side	63.7733065354009	0.906865553037072	0.278542110466477	3.25575745627236	0.00113090313744176	0.0123815812249711	FBgn0032741
mri	2285.15625740324	-0.467370992078216	0.143564540378499	-3.25547653233884	0.00113202251368621	0.012384835997591	FBgn0035107
CG32483	720.427964070209	0.424047940692754	0.130284536942411	3.25478334301632	0.00113478899585646	0.012406093049766	FBgn0052483
CenG1A	1719.59812450911	0.464389717299413	0.142730208185095	3.25361900052149	0.0011394498950077	0.0124480149878832	FBgn0028509
l(2)35Cc	522.980917247665	-0.697327209152426	0.214409973036436	-3.25230771347527	0.00114472020110985	0.0124965288621159	FBgn0259982
CG14352	519.211436566734	-0.467904204554839	0.143884213137746	-3.2519495666067	0.00114616357232999	0.0125032253563732	FBgn0031351
aurA	1372.91954830997	-0.420555860239278	0.129348842117014	-3.25133069114624	0.00114866167395639	0.0125214096368691	FBgn0000147
CG8441	767.35486055896	-0.456762513845356	0.140516974511614	-3.2505860265843	0.00115167419597376	0.0125451711947539	FBgn0034086
CG8223	4957.51482690975	-0.347721644248099	0.106985671717507	-3.25017022060906	0.00115335950423067	0.0125544515399097	FBgn0037624
CG31650	1179.14361288712	-0.4431598672422	0.136359545740801	-3.24993651771605	0.00115430772856851	0.0125557010331297	FBgn0031673
CG7045	4.64622340979729	2.46328996507927	0.758148372861858	3.24908692447739	0.00115776093574044	0.0125822368957873	FBgn0038978
MED19	2788.80209727127	-0.38919420136161	0.119791662980495	-3.24892560699305	0.00115841769495234	0.0125822368957873	FBgn0036761
zuc	405.585521335458	-0.444333467059755	0.136833898323381	-3.24724700899523	0.00116527210080279	0.0126475678664222	FBgn0261266
flr	4126.62173115264	-0.376444186673227	0.115963963924405	-3.24621696200919	0.00116949674259375	0.0126842825249639	FBgn0260049
CG9970	3.7300569515093	3.37497357343338	1.04016065679415	3.24466566908547	0.00117588594181752	0.012744404110418	FBgn0035380
Sik2	386.246043043571	0.691991035115289	0.213284974147645	3.24444343949079	0.00117680385964658	0.0127450878127222	FBgn0025625
CG8909	243.671256806464	0.641509381556829	0.197737899859773	3.24424089672117	0.00117764103785658	0.0127450878127222	FBgn0030706
CG13477	2.54113554985246	4.22489152842788	1.30320506575667	3.24192380726729	0.00118725759520735	0.012839939462885	FBgn0036438
Rad17	926.534130896621	-0.414867549919228	0.128052629074525	-3.239820634044	0.00119604910593185	0.0129257387237183	FBgn0025808
l(2)37Ce	502.353106370884	-0.585285303739545	0.180694904627839	-3.23908028809668	0.00119915812353371	0.0129500481226059	FBgn0086446
Atf3	937.90715866451	0.704298845183363	0.217457493849321	3.23878856835985	0.00120038522407341	0.0129540138973251	FBgn0028550
RfC38	1766.77301025959	-0.604341456980166	0.186632089074763	-3.23814334381733	0.00120310344153839	0.012970699357477	FBgn0028700
Spn77Bb	16.2103029427158	1.71367585044395	0.529236869410545	3.23801297583938	0.00120365334893813	0.012970699357477	FBgn0036969
CG3829	1674.63490801051	0.535861026435042	0.165609444659837	3.23569122241611	0.00121348574825327	0.0130673072176094	FBgn0035091
mst	889.041711035428	-0.407955745584553	0.126095235198483	-3.23529866090816	0.0012151555220772	0.0130759413857807	FBgn0020272
CG43112	189.288323896007	0.765668407253332	0.236693323274972	3.234854269057	0.00121704831898197	0.0130869614029003	FBgn0262572
CR44299	35.967737668719	1.34314606740546	0.41544102511589	3.23306073835819	0.00122471520670839	0.013160010405893	FBgn0265345
ste24a	1909.61784944513	-0.264271330607261	0.081749926286049	-3.23267974190651	0.00122634960345125	0.0131653649176198	FBgn0034176
Sgt	2431.87254122897	-0.304483540061708	0.0941933581084215	-3.23253726352161	0.00122696132388571	0.0131653649176198	FBgn0032640
CG11791	1637.1879689745	0.325842501441378	0.100847300060962	3.23104833986043	0.00123337078966742	0.0132247195347613	FBgn0039266
CG11696	1309.2138378328	-0.408398009095579	0.126413229963726	-3.23065876263718	0.0012350529240963	0.0132331554440076	FBgn0030314
Cubn	895.49077018416	0.438701550728172	0.135801596568972	3.23045944828314	0.00123591435179016	0.0132331554440076	FBgn0052702
cm	1176.16739864977	-0.462863743281502	0.143300187808981	-3.23002886708355	0.0012377771988302	0.0132436885656087	FBgn0000330
NaCP60E	555.556873532061	0.796679831948439	0.246725804156776	3.22900895863413	0.00124220003429632	0.0132815780813869	FBgn0085434
Porin2	32.0256854215059	1.05667514757758	0.327266641681498	3.22878965649654	0.00124315294288428	0.0132823397762778	FBgn0069354
CG18765	10.8276873477587	1.76446553217266	0.546596468992618	3.22809537248674	0.00124617418914305	0.0133051836707583	FBgn0042110
CG32091	779.186888334885	-0.398920403091392	0.123599500890949	-3.22752438493546	0.00124866397791555	0.0133207967001378	FBgn0052091
Catsup	2254.87186091632	-0.33530378207699	0.103894309027897	-3.22735465700009	0.0012494049609887	0.0133207967001378	FBgn0002022
CG7182	4098.83201992707	-0.330028744778064	0.102315674852015	-3.22559319728284	0.00125711899286256	0.0133935626785534	FBgn0035878
CG5721	2460.49571940653	-0.457524254348986	0.141852954112851	-3.22534174357061	0.00125822377416224	0.0133958594754447	FBgn0034315
wdp	3247.72329221697	0.450099111877257	0.139647305700241	3.22311346875115	0.0012680531133168	0.0134909746836988	FBgn0034718
CG8519	87.386196091653	0.757495123730666	0.235040521695506	3.22282778418947	0.00126931843593102	0.0134941075251079	FBgn0035711
CG31115	2.60962296237392	3.28606814766829	1.01977299480499	3.2223525867114	0.0012714257105123	0.0134941075251079	FBgn0051115
Xpac	521.822284089962	-0.48395057970573	0.150189905741121	-3.22225769646533	0.00127184689023455	0.0134941075251079	FBgn0004832
Su(var)205	4566.24567557366	-0.390951066366618	0.121329544319898	-3.22222479741484	0.00127199294598436	0.0134941075251079	FBgn0003607
CG1288	8.50844812548287	2.22268717598057	0.689839085370815	3.22203717231503	0.00127282620598595	0.0134941075251079	FBgn0250845
Ptp36E	379.911997491749	0.544593863750145	0.169059106912113	3.22132225644169	0.00127600583215245	0.0135102349145861	FBgn0267486
PDCD-5	1413.83416191021	-0.528972314015529	0.164211232790696	-3.22129189962149	0.00127614100786299	0.0135102349145861	FBgn0036580
Nplp1	371.326225008507	0.666952218393767	0.207076531740441	3.22080060346845	0.0012783305366903	0.013523911190477	FBgn0035092
CG15425	6.16242256490789	2.45493180782324	0.762298100251417	3.2204354267885	0.00127996024295173	0.0135289143320986	FBgn0265269
pwn	73.9997311639168	-1.48696946292688	0.461749843136422	-3.22029229685642	0.00128059952456506	0.0135289143320986	FBgn0003174
CG8152	658.696607732612	-0.558584152798004	0.17350075920959	-3.21949111544366	0.00128418340094569	0.0135572690506284	FBgn0034008
CG8142	975.092049732792	-0.524162468254506	0.162859909294991	-3.21848679962778	0.0012886890226958	0.0135953082121234	FBgn0030871
CG33178	285.716830052906	0.712746558785234	0.221492368698966	3.21792828787677	0.00129120096060399	0.0136122760472352	FBgn0053178
CG17698	3797.36858173726	-0.432215589761976	0.134366165304052	-3.21669959683623	0.00129674298262969	0.0136611419813401	FBgn0040056
eIF-3p66	8860.00421838693	-0.350628266684527	0.109011072691772	-3.21644634830743	0.00129788798781109	0.0136636495711908	FBgn0040227
sls	6083.76382500627	0.959797445360985	0.298427400026097	3.21618405440335	0.00129907487323267	0.0136653102193239	FBgn0086906
CG9119	1842.06360421817	0.554290671197478	0.172356428067545	3.21595589681318	0.00130010810569274	0.0136653102193239	FBgn0035189
CG1468	1689.43305416898	0.61043005409001	0.189824862402576	3.21575396586052	0.00130102320106605	0.0136653102193239	FBgn0030157
Nhe2	726.744010603723	0.609502836708171	0.189544987674807	3.21561041621351	0.00130167408992565	0.0136653102193239	FBgn0040297
CG15923	8.3282350730903	1.6953010878691	0.527518989108178	3.21372523619513	0.00131024988757376	0.0137457622258347	FBgn0038814
CG11200	1281.48210124628	-0.348641956026973	0.108507337743539	-3.21307262049872	0.00131323080439843	0.0137674475074895	FBgn0034500
CG7840	3652.54203664041	-0.529517431970659	0.164839551692831	-3.21232026253859	0.00131667507403793	0.013793956877873	FBgn0032014
Ama	15.9365484606035	-2.81016412879065	0.874892960872903	-3.21200907364356	0.00131810212188074	0.0137993109563122	FBgn0000071
CG18662	8.50459664189558	2.13231762090834	0.663947172781373	3.21157722831433	0.0013200848397949	0.0138104709107709	FBgn0040963
CG18249	596.084260038709	0.577507972050434	0.179876455262561	3.21058123592362	0.0013246682061146	0.0138488039730163	FBgn0037553
CG7427	1265.06364161414	-0.372063762064055	0.115912911488895	-3.20985606594569	0.00132801453214789	0.0138715124813905	FBgn0036510
Pkg21D	202.951011011061	0.672212916612143	0.209430936501857	3.209711649292	0.00132868187923309	0.0138715124813905	FBgn0000442
CG1815	1739.45369033287	0.619527710438065	0.193072496782007	3.20878281870233	0.00133298139086225	0.0139067622253045	FBgn0039863
Rbp	163.300396409132	0.985637177348362	0.307204725697444	3.20840499803732	0.00133473397424846	0.0139094549047097	FBgn0262483
ArfGAP1	2897.92700103567	-0.27103643901964	0.0844790003255068	-3.20832914659628	0.00133508607980155	0.0139094549047097	FBgn0020655
InR	1644.93952774207	0.794525816728236	0.247772006023697	3.2066811318961	0.00134275742296952	0.0139797101430794	FBgn0283499
CG4928	3669.53546919164	0.540206393039809	0.168498464490234	3.20600187470029	0.00134593111551204	0.0139950239356857	FBgn0027556
CG7741	733.053375794525	-0.365060403655324	0.113868985400375	-3.20596870492641	0.00134608627167664	0.0139950239356857	FBgn0033615
Neos	1068.80057392747	-0.601872706461865	0.187821666371415	-3.20449029171997	0.00135301853291652	0.0140573959988878	FBgn0024542
CG12948	1467.18676351353	-0.513747003119686	0.160345625313838	-3.20399762771294	0.00135533593433286	0.014071768332684	FBgn0037739
Mid1	101.726007035098	1.20449807419473	0.376004610312678	3.20341304643337	0.00135809044735471	0.0140906560533049	FBgn0053988
Nup93-1	3484.45224548372	-0.307818674657661	0.0961292156209055	-3.20213446733584	0.00136413304545984	0.0141436093116673	FBgn0027537
Nup75	1772.79886400228	-0.325899550229209	0.101787082190839	-3.20177711370275	0.00136582633670052	0.0141514262464879	FBgn0034310
CG6888	2.65542098333501	3.32829630822137	1.04023613453599	3.19955844420458	0.00137638277984208	0.0142510010847566	FBgn0036490
26-29-p	22997.3884555286	-0.523050727554325	0.163497303507248	-3.19913977988717	0.00137838320710959	0.0142619114114739	FBgn0250848
CG44422	124.150754300539	0.829495729666218	0.259426177941391	3.19742493316776	0.00138660496253204	0.0143371336723028	FBgn0265595
CG2113	5.12856061645128	2.46674177105637	0.771554937453419	3.19710451105148	0.00138814621761752	0.0143432254927352	FBgn0035384
CG31549	2196.57376383308	-0.64054365419748	0.200373641167435	-3.1967460912797	0.00138987211623492	0.0143445967350837	FBgn0051549
yellow-f2	648.122344165122	0.601729132381944	0.188250926664542	3.19642055974689	0.00139144136269366	0.0143445967350837	FBgn0038105
RfC3	956.009523222649	-0.564363032266114	0.176586198402137	-3.19596342960449	0.00139364774723117	0.0143445967350837	FBgn0032244
CG31109	678.076651969468	-0.402967565228545	0.126095081289237	-3.19574372852987	0.001394709304007	0.0143445967350837	FBgn0051109
phr	716.75139276306	-0.475238791532607	0.148711070220832	-3.19571899272119	0.00139482886975349	0.0143445967350837	FBgn0003082
betaCOP	3664.26114798556	-0.215032871934515	0.0672915663487784	-3.19553970285042	0.00139569578772487	0.0143445967350837	FBgn0008635
CG14132	78.3924749145514	0.925606737919077	0.289658140228549	3.19551433006076	0.00139581851256739	0.0143445967350837	FBgn0040817
CG9896	1919.7388659769	0.403340957147998	0.126221617898883	3.19549823447135	0.0013958963699723	0.0143445967350837	FBgn0034808
mRpL4	1468.79941993353	-0.530743871934095	0.166203296271807	-3.19334143088306	0.00140636553195796	0.0144402018571452	FBgn0001995
Prp31	1527.62692083516	-0.399251597458299	0.125032317827001	-3.1931872046931	0.00140711691512042	0.0144402018571452	FBgn0036487
Karl	292.992152617984	0.679571337379644	0.212918054860307	3.19170367128098	0.00141436355223486	0.0144955646983788	FBgn0030334
atms	1670.74658874358	-0.294023525099668	0.0921216129784314	-3.19168885122005	0.0014144361172663	0.0144955646983788	FBgn0010750
CG6484	4881.76681179111	0.630005254333694	0.197401919070676	3.19148495262669	0.00141543483605363	0.0144959386846689	FBgn0034247
l(1)G0469	1037.03807274732	0.551542321541269	0.172839215551518	3.19107165455093	0.00141746121245279	0.0145021599441415	FBgn0040153
vri	1350.13745236279	0.523187721414671	0.163958913342269	3.19096846124188	0.00141796758033325	0.0145021599441415	FBgn0016076
cyp33	675.717562032952	-0.50995722611332	0.159889815566945	-3.18942907217129	0.00142554116413655	0.0145697270269451	FBgn0028382
Cap-H2	478.648414559464	0.490521655148797	0.15381580275829	3.18901989491688	0.00142756052439023	0.0145777038144553	FBgn0037831
CG10550	1339.03805740985	0.507537126794635	0.159158482284789	3.18887890553315	0.00142825694192739	0.0145777038144553	FBgn0039321
Dh44	95.2184199407947	0.853593437164857	0.26772784509569	3.18828785575057	0.00143117984417031	0.0145970736495529	FBgn0012344
CG2493	2565.65567478444	-0.372701719463397	0.116903895297386	-3.1881035145604	0.00143209258905006	0.0145970736495529	FBgn0032864
CG12134	1257.11484348708	-0.592878285730433	0.186172271116977	-3.18456815385741	0.00144970169233624	0.0147642775172973	FBgn0033471
Cas	7868.47140767688	-0.368205533092002	0.115627281514787	-3.18441745121297	0.00145045673585131	0.0147642775172973	FBgn0022213
phm	41.4044846863452	-1.08800567706723	0.34184032202746	-3.18278917657885	0.00145863778870396	0.0148375275400575	FBgn0004959
CG14667	551.718500529022	-0.383768067802037	0.120589018638971	-3.18244623045647	0.00146036628930124	0.0148450864698537	FBgn0037317
Nup93-2	1403.40057586354	-0.297574363122015	0.0935422529588049	-3.18117592541911	0.00146678527895479	0.0149002833630842	FBgn0038274
RecQ4	3011.38442705247	-0.389195327433337	0.122359704493965	-3.18074752667071	0.00146895588059529	0.01491227785793	FBgn0040290
ome	1806.13897012052	0.476943274405351	0.149964320173554	3.18037833168172	0.00147082888421461	0.0149212371317799	FBgn0259175
CG31287	6.22125920982996	1.78069374702863	0.560315188887804	3.17802155348173	0.00148283727230905	0.0150329364113969	FBgn0051287
CG14219	113.902923159503	-0.913731752305591	0.287577724154149	-3.17733842213664	0.00148633485097376	0.0150573057879806	FBgn0031033
RpA-70	6102.10458454731	-0.309816068318219	0.0975134667822216	-3.17716186842312	0.00148724002738235	0.0150573057879806	FBgn0010173
CG33128	3.62378167027995	-2.61073479584326	0.822062514246385	-3.17583486729913	0.00149405972583107	0.0151090246373553	FBgn0053128
CG30392	1508.11224472279	-0.565783313627741	0.178155831375389	-3.17577768440028	0.00149435424557978	0.0151090246373553	FBgn0050392
CG31639	21.6544449291139	2.01033343833084	0.63316858926234	3.17503658965922	0.00149817608597354	0.0151325365203645	FBgn0051639
fs(1)Ya	5228.39395083476	-0.383928895520019	0.120924873627563	-3.17493733094553	0.00149868864841579	0.0151325365203645	FBgn0000927
dgt4	346.36632795166	-0.661929497153635	0.208592797637807	-3.17330945578949	0.001507117924119	0.0151921757346745	FBgn0026085
pgant4	360.003140021377	0.500549370257729	0.157737819327398	3.17329967151884	0.00150716871968462	0.0151921757346745	FBgn0051956
S-Lap2	31.5792598712285	1.74830187846724	0.550956416583106	3.1732126640974	0.00150762049275396	0.0151921757346745	FBgn0052351
CG1749	1957.3241445916	-0.518165692649377	0.163350346797476	-3.17211259607429	0.00151334320188959	0.015239649289082	FBgn0030305
CG9312	339.499056947866	0.405641499682329	0.127920973834267	3.17103198579362	0.00151898416561957	0.0152780286717786	FBgn0038179
CG4239	513.963682648287	0.496370809345437	0.156534766454457	3.17099402636444	0.00151918267177725	0.0152780286717786	FBgn0030745
CG11635	2.81272241524903	4.14833255318806	1.30872096242285	3.16976091336398	0.00152564416032007	0.0153327746999479	FBgn0033283
CG12814	461.224786440594	0.587265966379939	0.185297264648162	3.16931805493744	0.00152797090135387	0.0153459210859307	FBgn0037796
bab2	460.608043023715	0.777103682106256	0.245218694168322	3.16902300104754	0.00152952290346134	0.015351274177645	FBgn0025525
CG34423	384.396339810101	0.660673600071156	0.208515696757086	3.16845978670286	0.00153248947828924	0.0153617692222879	FBgn0085452
Frq2	270.411063547401	0.806094569724763	0.254413924186088	3.16843731058979	0.0015326079748489	0.0153617692222879	FBgn0083228
CG31999	624.25927764354	0.507584646845163	0.160233795163924	3.16777522697935	0.00153610234098082	0.0153865570258484	FBgn0051999
Max	844.654834715012	-0.427938410363738	0.135105080202859	-3.16744869786681	0.00153782840731714	0.0153936112665998	FBgn0017578
CG17593	3570.19248791588	-0.339484545083066	0.107248017640721	-3.16541557178551	0.00154861596926362	0.0154827674859997	FBgn0031544
Sfp77F	5.92602289740566	2.12558596516836	0.671509932181106	3.16538276398135	0.00154879061409901	0.0154827674859997	FBgn0259972
tj	1637.46094917701	-0.501673912089528	0.158559920108948	-3.16393898120549	0.00155649424749368	0.015549460105101	FBgn0000964
wus	1539.28237739601	-0.499145192926127	0.157781088016837	-3.1635299211073	0.001558683287197	0.0155610097558799	FBgn0030805
CG7560	853.155253468898	0.731393934879833	0.231238255348084	3.16294522192647	0.00156181716233767	0.0155819705633225	FBgn0036157
O-fut2	990.740880370884	-0.527377983547326	0.166761095355185	-3.16247613044315	0.00156433559595809	0.0155967675401116	FBgn0027791
CG2017	692.875474462197	0.39151973173115	0.124012683694728	3.15709425896244	0.0015934982728542	0.015877018174966	FBgn0037391
CG3356	2711.19429655997	0.561933095652596	0.178008921671529	3.15676928086505	0.00159527514993464	0.0158842168762494	FBgn0034989
Gad1	515.709778697148	0.584765387604145	0.185279520601431	3.15612532732141	0.00159880147262352	0.0159088138606825	FBgn0004516
CG7593	456.428356159518	-0.520215840218477	0.164848142686255	-3.15572763964088	0.00160098281334315	0.0159178467528131	FBgn0039687
CG5397	661.501361988028	0.463249988828761	0.146803683751514	3.1555746898891	0.00160182248106635	0.0159178467528131	FBgn0031327
polo	9344.08018212389	-0.359399817696542	0.113911007466031	-3.1550929597714	0.00160446974597307	0.0159267199947585	FBgn0003124
Ude	327.605812987401	0.382206212620288	0.12114568422528	3.15493048773859	0.0016053634908205	0.0159267199947585	FBgn0039226
CG13728	62.6266198479056	-0.967431617342164	0.306650429386928	-3.15483535854264	0.00160588700113097	0.0159267199947585	FBgn0036716
CG8149	1951.76912961098	-0.367928096405327	0.116664735130026	-3.15372161086434	0.00161202782322408	0.0159771047084676	FBgn0037700
CG32266	6.68394754463913	-3.38795251651151	1.07460926491345	-3.15272967312857	0.00161751521676688	0.0160209511772473	FBgn0052266
OstDelta	4570.66692549195	-0.253291127582456	0.0803551395174896	-3.15214594988446	0.00162075240029388	0.016040662627492	FBgn0034277
CG33946	23.3136187998893	-1.26432561462912	0.40112018536815	-3.15198701224351	0.00162163486104682	0.016040662627492	FBgn0047000
CG30069	589.359739619755	0.886409128929647	0.281262978817629	3.15153146943095	0.00162416659714202	0.0160516535032493	FBgn0050069
mRpL23	823.039333436014	-0.599217563251416	0.190153753264929	-3.15122658881502	0.0016258630407528	0.0160516535032493	FBgn0035335
CG10646	486.500143906078	-0.516284615115364	0.163836822901972	-3.15121232193492	0.00162594246571248	0.0160516535032493	FBgn0036292
CG5048	9.83910313350136	1.62625414719121	0.516428790501265	3.14903850657262	0.00163808609235116	0.0161560714785276	FBgn0036437
TotM	599.48012834734	-1.42471337687435	0.452442875388823	-3.14893537808496	0.00163866426944508	0.0161560714785276	FBgn0031701
Npc2h	907.598835214556	0.680427697759051	0.216102237358374	3.14863791359394	0.00164033301948929	0.0161619469840459	FBgn0039801
beat-VII	102.538894528778	0.950682788931771	0.301991954943509	3.1480401161998	0.00164369134132129	0.0161844510176505	FBgn0250908
CG3557	1.89523131002224	6.40624167571087	2.03544586317872	3.14734073334987	0.00164762838311297	0.0162126202427151	FBgn0031423
Npl4	7243.1656073238	0.398871701875989	0.126788590302642	3.14595896147982	0.00165543232239803	0.0162787780267143	FBgn0039348
Eip63F-1	881.149291971592	0.581867400856016	0.184991152851963	3.14537961348697	0.00165871445849535	0.0162930989059493	FBgn0004910
CG30094	342.207160727331	-0.501146669422692	0.159330893542681	-3.14532014651915	0.00165905169078833	0.0162930989059493	FBgn0050094
Pex10	774.429854662127	-0.397608206656945	0.126458359432822	-3.14418286335721	0.00166551328208559	0.016343482268998	FBgn0035233
Adk1	853.908227058619	0.37006665955147	0.117704348140479	3.14403558915087	0.00166635172686233	0.016343482268998	FBgn0037995
CG8516	1512.55161886597	0.544857854719753	0.173378095484963	3.14259914550169	0.00167454991380086	0.0164052982547169	FBgn0037757
Adgf-A	1679.71490789394	0.39098236903583	0.124415648517799	3.14254978126722	0.00167483230771687	0.0164052982547169	FBgn0036752
U2A	811.572914264289	-0.417100679768676	0.132840486611716	-3.13986112522935	0.00169027942190546	0.0165458476224859	FBgn0033210
Drep2	5023.46754073051	-0.350230129095977	0.111551922583473	-3.13961535565561	0.00169169795735417	0.0165489803425588	FBgn0028408
CG11319	248.917062630854	0.808255177045376	0.257643442722921	3.13710750214824	0.00170623554035216	0.0166766043646927	FBgn0031835
PIG-C	290.241290733853	-0.617770750891173	0.196931471663058	-3.13698336621459	0.00170695811021282	0.0166766043646927	FBgn0035435
CG13893	693.075768796552	-0.349207060611956	0.11139161308448	-3.13494931029605	0.00171883809224045	0.0167817860399238	FBgn0035146
CR31451	489.133436151344	0.818656936946709	0.261162045262293	3.13467041554414	0.00172047290244535	0.0167868680539762	FBgn0051451
Rfabg	66811.0893069057	0.690199866298203	0.22023115275031	3.13397926532549	0.00172453041418436	0.0168062354511676	FBgn0087002
TpnC47D	265.465682466791	-0.59820720879317	0.190879488696776	-3.13395227993019	0.00172468901476967	0.0168062354511676	FBgn0010423
CG12970	9.41955571853285	-1.7790329119863	0.567722001230167	-3.13363390555836	0.00172656120140373	0.0168136034254345	FBgn0034047
CG3511	1173.91062692387	-0.335632055939902	0.107138705336208	-3.13268724768203	0.00173213902762271	0.0168523753974791	FBgn0035027
CG3513	17.4397169382525	-1.47974818300268	0.472373831703692	-3.13257865632762	0.00173277991972752	0.0168523753974791	FBgn0031559
CG10734	9.08820876258011	1.98438777387883	0.63352330248086	3.13230431478687	0.00173440001940072	0.0168572492208205	FBgn0034082
CG7551	1.56383437373351	6.15653940425307	1.96615502480008	3.13125838329004	0.00174058946173742	0.0169064991883135	FBgn0036161
Ance-3	202.321994142299	0.657478358309244	0.209994709495103	3.13092820238205	0.0017425475660023	0.0169146128104541	FBgn0032536
CG6262	12.1058149459065	1.95989499540981	0.626239361866888	3.12962601004056	0.00175028984762737	0.0169788258560891	FBgn0034121
CR45082	41.2763501211665	-0.864017653357374	0.2762041890074	-3.12818446549421	0.00175889753628971	0.0170513458070814	FBgn0266457
mRpL11	639.398585797606	-0.452797489150925	0.144894077948603	-3.12502412494417	0.00177790478010088	0.0172245244451574	FBgn0038234
CG13367	718.202902572027	-0.379799167173073	0.121559163769843	-3.12439766278893	0.00178169486368008	0.0172415078858883	FBgn0025634
CG16762	205.65852055052	0.615586490722577	0.19704616637087	3.12407240425045	0.00178366559910007	0.0172415078858883	FBgn0035343
CG14445	47.6931791169752	1.09154504921244	0.349425128126094	3.12383100513179	0.00178512952704989	0.0172415078858883	FBgn0029851
CG7510	2100.16825633728	0.473551417492974	0.151603122694682	3.1236257477801	0.00178637514748058	0.0172415078858883	FBgn0036741
SmD1	1574.06375053194	-0.467446052618512	0.149648593786721	-3.12362475844388	0.00178638115327967	0.0172415078858883	FBgn0261933
CG31373	846.002955755321	0.401552493341523	0.128554344076586	3.12360112157936	0.00178652464718697	0.0172415078858883	FBgn0051373
NimC1	458.863566400919	0.659522150616906	0.21120515749978	3.12266120024835	0.00179223928560778	0.0172747140155315	FBgn0259896
CG13313	148.592446355092	0.632713014349199	0.202620015863301	3.12265800421249	0.00179225874585302	0.0172747140155315	FBgn0035941
WRNexo	1795.83142462728	-0.394602257158425	0.126460746377881	-3.12035369441283	0.00180634004580569	0.0173993048529813	FBgn0038608
Tsp86D	1274.66619413345	-0.353024439020798	0.113154180859389	-3.11985325102112	0.00180941158986835	0.0174053891765774	FBgn0037848
mib1	1356.02926426001	0.568343040069002	0.182178135482766	3.11971048865392	0.00181028869420581	0.0174053891765774	FBgn0263601
CG30291	1284.52700093746	-0.371183281566036	0.118987343666496	-3.11951901881605	0.0018114656612717	0.0174053891765774	FBgn0050291
CG32026	9.22813793462527	1.67587492646572	0.537254686871555	3.11933049151116	0.00181262522763288	0.0174053891765774	FBgn0052026
CR32657	13.2844036087768	1.599889784022	0.512898540781995	3.11931046164162	0.00181274846452372	0.0174053891765774	FBgn0052657
CG5110	615.017604033038	-0.334484888152968	0.107275824228204	-3.11798944971451	0.00182089321692017	0.0174589885765614	FBgn0032642
dnk	3856.19929379924	-0.414977996113146	0.13309587058619	-3.1178878374323	0.00182152110231233	0.0174589885765614	FBgn0022338
Usp47	5789.307190537	0.553608416447215	0.177561436850613	3.1178414990693	0.00182180750364119	0.0174589885765614	FBgn0016756
CG32141	2.90354180886783	3.03295627548761	0.973006534415862	3.1170975406742	0.00182641132117264	0.0174919812800164	FBgn0052141
CG3348	684.677240396435	-0.775590412614969	0.249029128003722	-3.11445660526658	0.00184284061989188	0.0176381155900071	FBgn0040609
CG34267	2.46522186648705	-7.15268100068078	2.29768899265359	-3.11298919198815	0.00185202799929232	0.0177147947995802	FBgn0085296
dgt3	552.8830945859	-0.476798758237327	0.153265672776711	-3.11092986184821	0.00186499230890403	0.0178274804147456	FBgn0034569
CG9757	4.1850289386306	-2.23664731631892	0.719264215757644	-3.10963240950744	0.00187320304655299	0.017893938250924	FBgn0003060
CG34125	637.622500904779	-0.52360364812791	0.168394910891378	-3.10937928798606	0.00187480875499144	0.017893938250924	FBgn0083961
CG9812	1642.84800055896	0.48339063582646	0.155474977271606	3.10912176550446	0.001876443678919	0.017893938250924	FBgn0034860
Tcp-1eta	8173.6771516562	-0.291221979586814	0.0936681544921481	-3.10908206920236	0.00187669581390375	0.017893938250924	FBgn0037632
exu	13490.4101134192	-0.470275490261897	0.151273961576521	-3.10876693755397	0.00187869850812025	0.0179017033680149	FBgn0000615
CG31244	8.05448805554098	1.79077752545121	0.576133523122464	3.10826822877058	0.00188187186595038	0.0179206066122266	FBgn0051244
CG31300	627.333430686706	0.638852764575521	0.205558654873344	3.10788550824656	0.00188431051156798	0.0179298131156554	FBgn0051300
CG9629	1215.94467732404	0.573367032392809	0.18449628019486	3.10774304927577	0.00188521898275461	0.0179298131156554	FBgn0036857
CG42847	4.62386527287647	2.27355554315396	0.731624347809104	3.10754494429042	0.00188648298133842	0.0179305148983365	FBgn0262036
SmG	1484.08284071228	-0.666433534310971	0.214518310297684	-3.10665105177349	0.00189219610252304	0.0179734768502583	FBgn0261791
CR45233	119.841396571264	-0.757866093221543	0.243983942364763	-3.10621299859361	0.00189500162298926	0.0179852251919382	FBgn0266768
Ppi1	53.5915036878505	1.57892737432544	0.508333563222396	3.10608523331884	0.0018958206176434	0.0179852251919382	FBgn0051025
CG3640	8.35016330333198	1.87974321833251	0.605263811243368	3.10565935615914	0.00189855290277677	0.017999810874973	FBgn0035042
Tango4	1713.01428420769	-0.515633966031078	0.166047061980467	-3.10534832643853	0.00190055064988613	0.0180074185789525	FBgn0030365
CR43903	20.1180933129338	-1.51574326797585	0.488243790227446	-3.10448038114268	0.00190613568676578	0.0180489843627445	FBgn0264504
rdgC	214.39068427022	0.655596979515458	0.211194686460343	3.10423046385953	0.00190774664208817	0.0180528914340819	FBgn0265959
pdm3	97.4623081874354	0.950080717643868	0.306100917490849	3.10381532153451	0.0019104253942195	0.0180668917538712	FBgn0261588
CS-2	543.010579358548	0.593277320964882	0.191191194297917	3.10305776970265	0.00191532248650248	0.0180992383760005	FBgn0029091
Cht11	411.275162481524	-0.428658203346531	0.138152758613185	-3.10278424875131	0.0019170934566511	0.0180992383760005	FBgn0029913
CG17549	2862.95013058198	0.457853050973826	0.147564618217608	3.10272920774713	0.00191745001314947	0.0180992383760005	FBgn0032774
CG15530	13.8575263173075	1.82017766514812	0.586774954158646	3.10200299492674	0.00192216013715781	0.0181323371736271	FBgn0039752
Acp26Ab	30.5705053812002	1.62404402213775	0.523670909432396	3.10126835935578	0.00192693569818089	0.0181660114474938	FBgn0002856
CG11577	1568.03866075859	-0.622126134461549	0.200685549451248	-3.10000463990897	0.00193517611116866	0.0182322877515672	FBgn0036847
CG13427	25.6797973886545	-4.07966641137482	1.3170264186651	-3.09763445406801	0.00195071884129917	0.0183672370901075	FBgn0034514
TfIIEbeta	634.337591341415	-0.425762788128387	0.137489424644609	-3.09669481292051	0.00195691229341962	0.0184140435355194	FBgn0015829
CG33110	599.756876406675	0.570577677137951	0.184295184117937	3.0959988448359	0.00196151125613845	0.0184362760170445	FBgn0053110
CG7656	1583.84646297762	-0.361187065328048	0.1166637359645	-3.09596690301393	0.00196172256590258	0.0184362760170445	FBgn0036516
CR44922	95.3377259469745	0.929402355405873	0.300276888767757	3.09515114273313	0.00196712628042469	0.0184755345477543	FBgn0266227
Osi15	8.33133018251591	-2.42114926526034	0.782446617333693	-3.09433156412737	0.00197256904528349	0.0185095544882982	FBgn0037424
CG17109	358.437692953112	0.415464759909512	0.134271013461387	3.09422524787145	0.00197327609621489	0.0185095544882982	FBgn0039051
CG7789	1470.89069900719	-0.50267157960372	0.162463887723454	-3.09405115590592	0.0019744343884962	0.0185095544882982	FBgn0039698
CG30008	2726.90471929513	0.39360374421822	0.127227135053568	3.09370909006555	0.0019767120854299	0.0185193828152994	FBgn0050008
CG42255	195.111519899153	1.09782829558799	0.354905244541043	3.09329972569913	0.00197944106997177	0.018533424312694	FBgn0259140
MCTS1	1551.73592425906	-0.424107456901375	0.137116804542673	-3.09303778129825	0.00198118910877196	0.0185382695177948	FBgn0029833
MRG15	1272.95422094161	-0.391400399425477	0.126550024535798	-3.09285123302967	0.00198243486880992	0.0185384117309879	FBgn0027378
fus	3257.09549768552	0.448068552020742	0.144906332995427	3.09212539409774	0.00198728882937931	0.0185693773118064	FBgn0023441
CG45002	132.982244155096	0.725461826440971	0.234626368965806	3.09198761263998	0.00198821145728136	0.0185693773118064	FBgn0266354
CG13041	7.94947485839802	-6.8950521644623	2.23066127518601	-3.09103504022023	0.00199460094416664	0.0186142783405554	FBgn0036605
ACXD	460.474075316629	0.585072667643664	0.1892886079004	3.09090269157411	0.00199549017723179	0.0186142783405554	FBgn0040507
Rab11	6423.75354263465	-0.283483135531833	0.0917406549825126	-3.09004917815194	0.00200123356605289	0.0186563017775909	FBgn0015790
hfw	1312.34392144926	0.441237023038188	0.142844565697442	3.08893111112655	0.00200878011992731	0.0186978997585277	FBgn0001189
mh	620.74970967323	-0.369226679702495	0.119534497599619	-3.08887130591555	0.0020091845186737	0.0186978997585277	FBgn0267977
mRpS23	770.871136290848	-0.429639299038508	0.139109462827711	-3.08849800944614	0.00201171041294719	0.0186978997585277	FBgn0260407
Hsepi	867.132921718262	0.394697583751287	0.12779685163017	3.08847658386374	0.00201185547660757	0.0186978997585277	FBgn0033087
CR43684	12.7974505591336	2.25827043497501	0.731193952599652	3.08846979238007	0.00201190146090763	0.0186978997585277	FBgn0263767
CG13215	20.8633294036864	1.40744092607614	0.455750237409417	3.08818473485904	0.00201383242039042	0.0187043066665732	FBgn0033592
CG13700	4.65692856799433	2.55789703035531	0.828528579961147	3.08727676053765	0.00201999431596379	0.0187416214914903	FBgn0036785
CR45631	54.1370763345975	-1.18114374860045	0.382590610447071	-3.08722617949313	0.00202033808842883	0.0187416214914903	FBgn0267191
wupA	3755.02109231013	0.311831196471438	0.101020841611508	3.08680061952597	0.00202323251992922	0.0187569217924515	FBgn0283471
CG13339	550.063020435427	-0.640675638097616	0.207567987803884	-3.08658211160647	0.00202472017206584	0.0187591693678794	FBgn0033871
CG30487	3.05315383289288	3.01452770242957	0.976812752563705	3.08608553125228	0.00202810473851431	0.0187789784177739	FBgn0050487
CG5639	130.494831996302	0.906749503888584	0.293882551737134	3.08541455941771	0.002032686159903	0.0188098384514366	FBgn0039527
SMC5	2172.71280037114	-0.349401824046111	0.113255662614963	-3.08507156268183	0.00203503182092285	0.0188199842739121	FBgn0052438
alphaTub67C	10547.7818937534	-0.462744348367891	0.150011502279443	-3.08472577993309	0.00203739904849049	0.018830316972705	FBgn0087040
Cyp12d1-d	2.64435379493763	3.34123697574192	1.0832685496039	3.08440319527751	0.00203960973973045	0.0188391911275532	FBgn0053503
CG32809	766.149955040505	0.644982910894773	0.209131976251543	3.08409513674269	0.00204172293687492	0.0188471544387382	FBgn0023531
Pp4-19C	2955.55173648205	-0.345878784421152	0.112158128632661	-3.08384946002417	0.00204340965148556	0.0188511735453949	FBgn0023177
CG18870	1483.50716468745	-0.424357885577373	0.137643188468333	-3.0830285922576	0.00204905466620356	0.0188826219735135	FBgn0042180
CG5846	634.564939464265	-0.58329451466101	0.18919771107789	-3.08298927792459	0.00204932538511083	0.0188826219735135	FBgn0032171
TM9SF4	2329.21853954666	-0.260634514363518	0.084555135927498	-3.08242085480176	0.00205324322155799	0.0189071571716205	FBgn0028541
CG42613	521.221975445087	0.615703353475214	0.199767261982944	3.08210338052179	0.00205543439147343	0.0189157722098639	FBgn0261262
Fem-1	1856.56524309971	0.453114915889249	0.14703542863427	3.08167167666991	0.0020584174024016	0.0189294416999947	FBgn0034542
Tsp42Eh	104.258709206621	0.582141701269358	0.188913517716832	3.08152486018468	0.00205943278767284	0.0189294416999947	FBgn0033129
CG34362	139.379057471771	1.23740415212106	0.401742594930906	3.08009199854418	0.00206936663606799	0.0190091514465636	FBgn0085391
CG30424	140.933274037248	0.597067799313671	0.193867627424986	3.07977049724146	0.00207160159316905	0.0190180853144983	FBgn0050424
CG7443	1081.74145664515	0.495708621819022	0.160968252270166	3.07954279696741	0.00207318581972399	0.0190210379866882	FBgn0037577
kst	5651.05162839376	0.706173835698432	0.229443001962034	3.0777745656208	0.00208552617983786	0.0191205074776563	FBgn0004167
CG14022	340.537747100221	0.549059203378558	0.178403482863263	3.07762603378872	0.0020865658342693	0.0191205074776563	FBgn0031700
CG6055	55.1783679960635	0.745724462096334	0.242355072305636	3.07699135405713	0.00209101365789032	0.0191496174809226	FBgn0031918
Cp110	958.163027215028	-0.415675264626827	0.135177308351449	-3.07503729506218	0.00210476232600737	0.0192638180080808	FBgn0031191
snRNA:U2:34ABb	21.4731127398338	-1.20819866916131	0.392938159987305	-3.07478069628142	0.00210657388845814	0.0192686919426969	FBgn0004192
CG17574	2060.74863228607	0.332891503806709	0.10828385514028	3.0742487268804	0.00211033409678505	0.019291373281594	FBgn0033777
CG10512	844.489060964544	0.409688083415217	0.133322312733426	3.07291461583311	0.00211979130850467	0.0193660740222092	FBgn0037057
r	3216.79467497093	0.595355238341607	0.193760434145722	3.07263575748316	0.00212177297657036	0.0193724302375954	FBgn0003189
CG9570	2.41689678508462	4.83970827918287	1.57543679145938	3.07197870801257	0.00212644892608246	0.0193928275214266	FBgn0031085
CG17721	638.669380250121	-0.6248381845066	0.2034004889168	-3.07196009131614	0.00212658155097223	0.0193928275214266	FBgn0037885
beg	844.07737860045	-0.469347387620153	0.152853522036042	-3.07056966282716	0.00213650839492633	0.0194715662247823	FBgn0036691
dysc	338.871058567319	0.95307680569589	0.310427760015838	3.07020482204061	0.00213912017195108	0.0194835824609692	FBgn0264006
CR44198	8.54707710993619	-1.98639095741924	0.647097991641464	-3.06969111800277	0.00214280257583557	0.0195053297915184	FBgn0265087
Aats-tyr	3572.84493699026	-0.342923395873458	0.111729468499334	-3.06922963546993	0.00214611559339839	0.0195236904677215	FBgn0027080
CG12990	21.2180054195736	1.27533216284777	0.415668746165926	3.06814542736558	0.00215391769098283	0.0195727557666692	FBgn0030859
CG1561	1081.87946937848	0.489806565680164	0.15964392182167	3.06811909962537	0.00215410747169847	0.0195727557666692	FBgn0030317
CG4631	13.6390389572986	1.88468883909381	0.61443501330886	3.06735260567976	0.00215963938655146	0.0196111918977684	FBgn0032590
kon	210.225683772619	0.850277876614967	0.277322572728138	3.06602476765749	0.00216925344900679	0.0196866284393297	FBgn0032683
CG16904	2995.17319135265	0.441224220036066	0.143927016283708	3.06561083130027	0.00217225852108265	0.0197020316797773	FBgn0037763
Cdk5	1133.18163271801	-0.449831090264898	0.146805070334853	-3.06413865160695	0.00218297711712674	0.0197873346988655	FBgn0013762
CG1324	4.53694443815557	2.64304879392538	0.862769834129542	3.06344599610623	0.00218803693189607	0.0198212726271884	FBgn0031129
CG1139	273.534955097494	0.866196654132076	0.282854936954358	3.0623352855667	0.00219617306285246	0.0198830211489617	FBgn0035300
Oseg5	154.678626237633	-0.742016691124548	0.242423680062459	-3.06082595121637	0.00220727362227764	0.0199715177895571	FBgn0032891
CG18449	22.3112486451642	2.02229477115639	0.660814831835223	3.06030475366307	0.0022111187535932	0.0199887728850719	FBgn0033285
CG15571	614.231528810343	-2.13274573901037	0.696928393212945	-3.06020784886966	0.0022118343444683	0.0199887728850719	FBgn0029696
ymp	7.4165186337691	1.80603527714996	0.590499061013251	3.05848966813078	0.00222455749947981	0.020091701876297	FBgn0261287
Chrac-14	1014.46186296521	-0.547524117726966	0.17908544657136	-3.05733451941219	0.00223314905925952	0.0201572142467014	FBgn0043002
EfSec	189.612558576925	-0.693507178493602	0.226924341375038	-3.05611629978224	0.00224224264954055	0.0202271769552865	FBgn0034627
MED21	2020.10155101215	-0.481139707309701	0.157448935076354	-3.05584605622371	0.00224426451749404	0.0202333003926078	FBgn0040020
CG8728	2325.41209419103	-0.284046470545368	0.0929622949720633	-3.05550191753257	0.00224684166116019	0.0202444196324033	FBgn0033235
ABCB7	1518.60321102908	0.329063518474952	0.107767411670039	3.05346034924243	0.00226218614665025	0.0203601180051876	FBgn0035244
mei-38	1414.07231668232	-0.388944969642451	0.127380410038663	-3.0534127620126	0.00226254495592242	0.0203601180051876	FBgn0260986
CG11444	4075.2723606219	-0.450187174082409	0.147445010519573	-3.05325471846093	0.00226373698365013	0.0203601180051876	FBgn0029715
Galphaq	903.143509299924	0.387288436483676	0.126858005778798	3.05292861972772	0.00226619836941998	0.020370094531809	FBgn0004435
CG43267	3.98399022122575	2.20604453547574	0.722746722270354	3.05230652384825	0.002270900736376	0.0204001905745405	FBgn0262948
qkr58E-2	2580.86848600422	0.399700120981928	0.130962691103229	3.05201517787133	0.00227310606654036	0.0204078324746308	FBgn0022985
CG5273	2179.10261882883	0.577941436892015	0.189452159801645	3.05059302304665	0.00228389919279397	0.0204925201545213	FBgn0040382
CG15498	2.11144112268053	3.92631611626098	1.2872845077029	3.050076414939	0.0022878314844147	0.0205155841147068	FBgn0038892
CG30278	4.08893976141033	2.76697802103366	0.907647366054273	3.04851655446572	0.00229974241623598	0.0206101246285515	FBgn0050278
Paf-AHalpha	1953.60231605678	-0.349457772348534	0.114695672902413	-3.04682612260241	0.00231271448716174	0.0207140569257381	FBgn0025809
TfIIB	1563.63330175458	-0.369290188805343	0.121254177001041	-3.04558735986614	0.00232226304172781	0.0207872208696551	FBgn0004915
Idgf4	13425.9644439276	0.468379135599204	0.153802826473497	3.04532202911052	0.00232431293700119	0.0207932151994792	FBgn0026415
CG31111	450.189971921544	-0.588550570031873	0.193308628109105	-3.04461614460214	0.00232977453864109	0.0208240232571324	FBgn0051111
CG6171	1102.94082849715	-0.507053470483326	0.166552312833054	-3.04440966239585	0.00233137436243256	0.0208240232571324	FBgn0026737
Sprn	3.15412326416283	2.84266008247096	0.933752072898822	3.04434138887205	0.00233190356686242	0.0208240232571324	FBgn0036218
CG15208	2.31656095490926	2.97081409504353	0.975971645736374	3.04395533212652	0.00233489805540374	0.0208384118511003	FBgn0030247
CG12811	991.344122292193	-0.423089795115128	0.139005146226905	-3.04369878813333	0.00233688991216054	0.0208438404539363	FBgn0037779
CG16884	11.907404475605	-2.51478167584353	0.8263147811287	-3.04337007309548	0.00233944439297303	0.0208542779764134	FBgn0028544
CG14835	2.0911894938892	3.97341909413049	1.30595265781836	3.04254451364892	0.00234587118566981	0.0208992013081701	FBgn0035782
CG2915	4090.43217464834	-0.416447760355022	0.136906306041455	-3.04184498432762	0.00235132951129696	0.0209354486333858	FBgn0033241
Tusp	188.622766593005	-0.720163994531176	0.236786631483071	-3.04140478717298	0.00235477026465361	0.0209383315108552	FBgn0039530
CG13123	155.20319003335	-0.70170525557278	0.23071830115822	-3.04139399453869	0.00235485468198175	0.0209383315108552	FBgn0032150
CG10131	187.506300916472	0.749561407949416	0.246463270269256	3.04127023523844	0.00235582289484896	0.0209383315108552	FBgn0033949
Mal-A5	4310.75036765467	-0.334284281324554	0.109937729969038	-3.04066930815016	0.00236052934436312	0.0209677916113387	FBgn0050359
vnd	175.100534820858	0.857288707327373	0.282097124769346	3.03898420811033	0.00237377297161294	0.021073005195845	FBgn0261930
Sgt1	2900.54441147324	-0.646675936937461	0.212806383633505	-3.038799522345	0.00237522859257833	0.021073509273965	FBgn0265101
CG4914	15.6313324509943	-1.62144683353903	0.533711256377519	-3.03806002621032	0.00238106520254721	0.0210975147187802	FBgn0036436
CG12404	1391.6636274595	-0.290005144111678	0.0954611239822651	-3.03793976033171	0.00238201566361602	0.0210975147187802	FBgn0032465
CG1847	971.326820303206	-0.509232278452051	0.167625055662963	-3.0379245897221	0.00238213558158945	0.0210975147187802	FBgn0030345
CG12721	466.691434171124	-0.673404080051184	0.221703124584049	-3.03741357418665	0.00238617819757239	0.0211209016136475	FBgn0030373
dod	1106.21555254845	-0.460406678330898	0.151748926873648	-3.03400286128053	0.00241332141100994	0.021348612482011	FBgn0015379
CG10934	2.29681635311383	3.64272652727721	1.20081971027666	3.03353325740961	0.00241708067772312	0.0213693194893772	FBgn0034263
CG17237	6.24753337792499	2.61074346681931	0.860718724089126	3.03321328298299	0.00241964520216832	0.0213794457305957	FBgn0031410
gce	893.747099628796	0.627410125128937	0.206883284722401	3.03267673833971	0.00242395107901245	0.0214049372833075	FBgn0261703
Eip75B	2039.00942067903	0.664863705005309	0.219268330035572	3.03219213142841	0.00242784617178247	0.0214267736250163	FBgn0000568
Atg8b	2.0406477845829	5.29406181459485	1.74740933105496	3.02966323946472	0.00244826558421879	0.0215943331535457	FBgn0038539
Seipin	999.131595771601	-0.379224509082773	0.125186172301145	-3.02928432199779	0.0024513386368753	0.0216087867551354	FBgn0040336
dgt6	1245.47501853218	-0.397371872117712	0.131234257720514	-3.02795839302862	0.00246211984019007	0.0216911318084582	FBgn0039638
tral	40305.9417930342	-0.455702756754792	0.150581764426873	-3.02628116020047	0.00247581966604622	0.0217990784739838	FBgn0041775
CG14949	407.348431706917	0.553110082000878	0.182861697156083	3.02474542565777	0.00248842485033451	0.0218972665714307	FBgn0035358
Cpr65Av	2.31942281842809	-6.56214655989986	2.16962384999031	-3.0245549522002	0.00248999232703845	0.0218982687722325	FBgn0052405
CG33191	4.70670641503726	2.1222894023875	0.701850178722283	3.0238496287785	0.00249580456402991	0.0219365786214181	FBgn0053191
Lk6	25312.551019823	0.636226874580555	0.210419583091445	3.02361056529638	0.00249777738789237	0.0219411174044307	FBgn0017581
CG7910	6515.60518936388	0.458949218612241	0.151989489063836	3.0196115628725	0.00253099059390848	0.0222089426797567	FBgn0037547
Lip3	32.8405097514077	1.05603791369582	0.349738525146541	3.01950696810807	0.00253186468828162	0.0222089426797567	FBgn0023495
CG11110	426.430270775138	-0.590149217785692	0.195451940612861	-3.01940833094424	0.00253268924817935	0.0222089426797567	FBgn0034535
CG18568	4.18818924014253	2.60692781494657	0.86360171390357	3.0186691075021	0.00253887662778918	0.022250248049822	FBgn0033888
cnc	9307.99538944836	0.482743676042499	0.159976722573394	3.01758698563804	0.00254795903866064	0.0223168621612922	FBgn0262975
PICK1	245.493550493874	-0.539638073318052	0.17886762312542	-3.01696899577888	0.0025531592412686	0.0223413563453177	FBgn0032447
mad2	1455.41425216278	-0.45505607839896	0.150838687957289	-3.01683927751886	0.00255425201397768	0.0223413563453177	FBgn0035640
CG3106	1017.12747215464	-0.525246177104938	0.174117136388714	-3.01662540516595	0.00255605465172698	0.0223413563453177	FBgn0030148
tty	216.074479959644	0.705564678327183	0.233897862661301	3.01655034509181	0.0025566875764572	0.0223413563453177	FBgn0015558
GluRIID	57.3770884786835	0.867904913180492	0.287766614972463	3.01600278845252	0.00256130904486592	0.0223648146883568	FBgn0028422
CG43078	2847.10722693199	0.731976727656805	0.242707460801326	3.01588062122236	0.00256234119828104	0.0223648146883568	FBgn0262508
sty	1138.25054137623	0.542001899791992	0.179773232098909	3.0149199269766	0.00257047107490308	0.0224227832909177	FBgn0014388
CG3689	3337.05177071572	-0.309363545857378	0.102634458066892	-3.01422691447108	0.00257635033193759	0.0224328146286262	FBgn0035987
CG9279	118.266622896916	0.800039831103997	0.265438131810813	3.01403504329292	0.00257798026684603	0.0224328146286262	FBgn0036882
CG8778	1793.13387258199	-0.489850749823632	0.162526098932139	-3.01398208067594	0.00257843034734178	0.0224328146286262	FBgn0033761
Nup107	2452.96998930448	-0.375012353795197	0.124426928363431	-3.01391635016375	0.00257898903034044	0.0224328146286262	FBgn0027868
CG31407	3.58749627455497	3.85362033387057	1.27861278148784	3.01390725140911	0.00257906637482778	0.0224328146286262	FBgn0051407
CG4847	2423.38808314337	0.465357152804616	0.154434672083721	3.0132945311163	0.00258427972224186	0.0224600079942772	FBgn0034229
CG34324	6796.8650582811	0.75340078075226	0.250034319187508	3.0131894821497	0.00258517450129948	0.0224600079942772	FBgn0085353
mRpL51	748.053671700415	-0.566337755018464	0.188035046896988	-3.01187339469074	0.0025964086144283	0.0225446085166354	FBgn0032053
mRpL44	1059.39291063769	-0.397210030448935	0.131893623886577	-3.01159387955342	0.00259880029281383	0.0225523769650002	FBgn0037330
CG15212	4.08304184106939	-4.90103076385562	1.62791514415465	-3.01061807886839	0.00260716555525596	0.0226119453597761	FBgn0040842
CG8089	301.357170893367	-0.476474249648583	0.158337042094261	-3.00924056270377	0.00261901652029592	0.0227016593085489	FBgn0033993
Sirt2	577.179977089895	0.33627565950372	0.111765722750578	3.00875484207415	0.00262320697295992	0.022724906870409	FBgn0038788
APP-BP1	1304.18662215821	-0.438058958109443	0.145625086774752	-3.00812839196463	0.00262862058989954	0.0227587179234693	FBgn0261112
Pof	1069.49607615217	-0.339338108979638	0.11281442069392	-3.00793202582059	0.00263031963568334	0.0227603476803961	FBgn0035047
CG14687	562.614467419628	0.5368099152109	0.178486882913438	3.00755947130996	0.0026335458996925	0.022769738647342	FBgn0037835
cerv	402.592909214208	-0.600060037227073	0.19952401508373	-3.00745770866359	0.00263442777712028	0.022769738647342	FBgn0030657
CG15701	39.9134273187886	0.905031457104901	0.301015708636758	3.00659211841008	0.00264193992277504	0.0228215739315402	FBgn0034095
CR43144	128.159707896995	-0.698832617024352	0.232453570775853	-3.00633203736935	0.00264420089483234	0.0228280151751571	FBgn0262620
CG43347	52.6708198228944	1.21476535455893	0.40411681005318	3.00597580783405	0.00264730058844454	0.0228293751761406	FBgn0263072
Ect4	8056.28664428672	0.52513727504344	0.174705555645863	3.00584187550349	0.00264846684529577	0.0228293751761406	FBgn0262579
Irk2	1097.949444152	0.380590796768482	0.126619155669744	3.00579161782725	0.00264890460059036	0.0228293751761406	FBgn0039081
Csl4	836.332430983053	-0.484475441942691	0.161197719540276	-3.00547329902916	0.00265167876290776	0.0228402175890254	FBgn0032346
CG9125	661.41888560677	-0.560943831526422	0.186694593855336	-3.00460672129092	0.00265924448646198	0.0228863012963122	FBgn0030793
ppk6	4.72565314933997	-2.18118794838154	0.725970640920227	-3.00451261447254	0.00266006727977715	0.0228863012963122	FBgn0034489
spn-B	556.129947170166	-0.668054995568423	0.222403484368526	-3.00379734366682	0.00266632863386407	0.0229270781216679	FBgn0003480
rtp	343.608472733762	0.469860981637372	0.156508937790436	3.00213513854723	0.00268093133955569	0.0230270097147325	FBgn0087005
CG13995	32.8455510444474	1.09262487720271	0.363950310682672	3.0021265132409	0.00268100730432398	0.0230270097147325	FBgn0031770
l(3)02640	4412.1547828816	0.367879611217748	0.122570939052851	3.00136079612739	0.00268775896943006	0.023071845512515	FBgn0010786
trp	2145.0472938558	0.541611019991412	0.180518675844938	3.00030463582972	0.00269709709715611	0.0231388199138136	FBgn0003861
brp	297.81351707457	0.959520011546979	0.319850149739905	2.9999048377099	0.00270063967336146	0.023156025429249	FBgn0259246
mRpL41	688.897146000506	-0.57363500374828	0.191329545408393	-2.99815171004487	0.00271622423968357	0.0232718801414431	FBgn0034001
mRpL18	827.93860986715	-0.344114968116295	0.114780069241535	-2.99803764181535	0.00271724109982067	0.0232718801414431	FBgn0026741
unc79	190.434873550873	0.990339238795557	0.330392400103016	2.99746373853264	0.00272236243428086	0.0233024943593416	FBgn0038693
DNApol-alpha60	1426.1191346106	-0.437819262543227	0.14611398871577	-2.99642263133957	0.00273167546726741	0.0233632689368738	FBgn0259676
CG31949	2.80017156617638	3.43405502729834	1.14608956182679	2.99632344772836	0.00273256421286238	0.0233632689368738	FBgn0051949
sds22	1562.08897806967	-0.405078560461885	0.135278081109437	-2.99441385581295	0.00274972690592282	0.0234966737593462	FBgn0028992
viaf	1916.33804228274	-0.318956094400128	0.106526979581326	-2.99413440288738	0.00275224676693758	0.0235048738911081	FBgn0036237
CG11403	1433.08267930258	-0.407849603779382	0.136247585769834	-2.99344462857765	0.0027584755777248	0.0235447221407502	FBgn0026876
Ubr1	3005.63772488109	0.604712359448058	0.202041979588783	2.99300353658597	0.00276246548088188	0.0235654260869114	FBgn0030809
CG31141	2.53381140841227	3.27749613939129	1.09527638723915	2.99239185430889	0.00276800718477737	0.0235993368639904	FBgn0051141
Sp1	78.980229454537	0.858064976725422	0.286865809852625	2.9911719948998	0.00277908916616315	0.0236804175838506	FBgn0020378
CG30101	74.9213552130525	-0.877585403021419	0.293430839941685	-2.99077425943308	0.00278271120000864	0.0236978768954947	FBgn0050101
Hira	1888.86026403722	-0.310474252160193	0.1038727232711	-2.98898731431041	0.00279903752686316	0.0238109462419008	FBgn0022786
BCAS2	1077.50943543182	-0.521867211101821	0.174597376463897	-2.98897510186663	0.00279914940553643	0.0238109462419008	FBgn0039558
Nbr	3172.76845197322	-0.273381696101075	0.0914776434028366	-2.98850829483215	0.00280342890570413	0.0238338919099507	FBgn0032924
CG14655	80.3093091087426	1.14958666895728	0.384712121815658	2.988173763623	0.00280649942840189	0.0238465391364211	FBgn0037275
CG18180	5225.46652746496	-0.7444527742563	0.249154450086246	-2.98791682829106	0.0028088598157836	0.0238531415585006	FBgn0036024
CG7208	2025.59102228948	-0.355943837652386	0.119138855936024	-2.98763854038956	0.00281141840782178	0.0238540240114106	FBgn0038575
CG30033	76.0988654998875	0.684931647810525	0.229261132770289	2.98756112531643	0.00281213054392733	0.0238540240114106	FBgn0050033
Nup44A	1094.36019309723	-0.314212643632621	0.10518679219011	-2.98718724176632	0.00281557219329173	0.0238697777669893	FBgn0033247
CG13185	3008.8786275872	0.776180460651904	0.259898984211162	2.98646977404604	0.00282218735674589	0.0239124029973998	FBgn0033661
X11Lbeta	98.2116755953661	0.975480439102826	0.326766389930093	2.9852532854175	0.0028334360100204	0.023979580451129	FBgn0052677
Xpd	1264.88514203264	-0.295287007274792	0.0989158376137515	-2.98523486630963	0.00283360664240198	0.023979580451129	FBgn0261850
CG5080	1656.26495541692	0.322437748833332	0.108015863119222	2.98509625829166	0.00283489099126855	0.023979580451129	FBgn0031313
dm	4262.92988109765	0.720359898452266	0.241350075866572	2.98470964165145	0.0028384762100337	0.0239883329491071	FBgn0262656
CG6415	1059.24592876998	0.514720476852357	0.172456394109357	2.98464130315729	0.002839110364969	0.0239883329491071	FBgn0032287
CG11147	1863.63568695207	0.421174010400433	0.141135188708754	2.98418852345581	0.00284331525535062	0.0240103947992473	FBgn0031734
CG30499	3256.81184552828	-0.567718442595402	0.190289654681052	-2.98344354845232	0.00285024609125714	0.0240554382996016	FBgn0050499
CG9919	66.8786131848733	0.754384243163607	0.252899592898136	2.98293972923658	0.00285494208644908	0.0240786588398596	FBgn0030742
CG9775	3534.00691737226	-0.329225867386897	0.110374566235229	-2.98280553769294	0.00285619404891	0.0240786588398596	FBgn0037261
Oseg6	481.867808475334	-0.480507323114108	0.161102426208992	-2.98262002889246	0.00285792560972634	0.0240797814935835	FBgn0034452
eIF-2alpha	4932.66621812142	-0.30029757483551	0.100714421446607	-2.98167402961959	0.00286677059170403	0.0241408043398665	FBgn0261609
CG5026	2917.93469370297	-0.321730832547145	0.107909809612148	-2.98147901199637	0.0028685970875905	0.0241426900137156	FBgn0035945
Scgdelta	58.4481810993788	0.748858168173048	0.251320577019672	2.97969301620071	0.0028853738478163	0.024249710182993	FBgn0025391
CG3091	1002.02987316798	0.441840887347531	0.148285814459359	2.97965715033806	0.00288571166945758	0.024249710182993	FBgn0029608
Mcm5	5491.49256185766	-0.423952292972524	0.142284421502678	-2.97961146058808	0.00288614207488261	0.024249710182993	FBgn0017577
CG30350	1.75280175755443	4.54199145926828	1.52449629077196	2.97933913434998	0.00288870865135756	0.0242577457261436	FBgn0050350
rho	212.644629783101	0.687829017949403	0.231042444319786	2.97706778498836	0.00291019658994384	0.0244245747228435	FBgn0004635
nSyb	1043.40521810707	0.594938738751434	0.199906416663551	2.97608625416329	0.00291952735494737	0.0244892425402462	FBgn0013342
EndoGI	1805.26665430016	-0.375496434532176	0.126186027862443	-2.97573702012009	0.00292285387244268	0.0245035022750968	FBgn0028515
SkpA	6785.99825906509	-0.306144786089826	0.102896411014614	-2.97527176187268	0.00292729091538235	0.0245270509678727	FBgn0025637
salr	40.7699900929899	1.05512802192968	0.35466248153895	2.97502012998746	0.00292969322163577	0.0245335343990789	FBgn0000287
CG12374	30727.3261390603	-0.589305983042996	0.198141252529609	-2.97417108007297	0.00293781230574223	0.0245878568811148	FBgn0033774
Su(P)	1799.1315731298	-0.479386843667165	0.161249257529289	-2.9729553550353	0.00294947349234276	0.0246717480078532	FBgn0004465
Lcp65Ac	3.1939796776444	-4.52825940213989	1.52355602780215	-2.97216467232404	0.00295708034189095	0.0247216511379507	FBgn0020642
SppL	1702.44631662082	-0.273625673463031	0.0920681209171072	-2.97199150734691	0.0029587486822515	0.0247218795885296	FBgn0039381
Fmo-2	999.672549235432	0.451173886841723	0.15182482944672	2.97167392504829	0.00296181062875729	0.0247337456331644	FBgn0033079
Rab3	295.223577264131	0.629562375478301	0.211886303150702	2.97122733332381	0.00296612130201746	0.0247560207284726	FBgn0005586
CG12480	2.80224531549654	-7.01176907469966	2.36036832762506	-2.97062496248402	0.0029719446825819	0.0247837565207517	FBgn0030537
l(2)k14505	798.131650922091	-0.319729022606737	0.107645721858265	-2.97019720883768	0.00297608629479426	0.0247837565207517	FBgn0021856
CG14464	2961.63727623672	-0.557941718287824	0.187848376123745	-2.97017056948249	0.00297634439745089	0.0247837565207517	FBgn0033000
qkr58E-3	1534.70207665561	-0.420988640765638	0.141742530266342	-2.97009401465161	0.00297708623348439	0.0247837565207517	FBgn0022984
schlank	3662.30069721707	-0.247216338758679	0.083236877808338	-2.97003377911317	0.00297767004995423	0.0247837565207517	FBgn0040918
Cyp310a1	25.2128939631989	0.993793764958107	0.334757257054959	2.96869968914506	0.00299062715762865	0.0248778565045144	FBgn0032693
boly	4.76073643346529	2.80294970470634	0.944297782305126	2.96829004285497	0.00299461608313302	0.0248972910002201	FBgn0050362
CG34284	418.909364231776	0.606596028262586	0.204390224491064	2.96783287837285	0.00299907344705154	0.0249095102472365	FBgn0085313
Mocs1	731.756798438175	0.320784624944829	0.108089478954909	2.96776918573776	0.00299969493180695	0.0249095102472365	FBgn0263241
Pp2A-29B	8446.86421220982	-0.328152125462586	0.110589992473889	-2.96728590102821	0.00300441444097187	0.0249095102472365	FBgn0260439
Tom	12.3415841619892	-2.50948735363863	0.845742596863746	-2.96719990567405	0.00300525493679082	0.0249095102472365	FBgn0026320
CG7309	4.07959040850355	3.26995486344917	1.1020493628106	2.96715825424524	0.00300566210392642	0.0249095102472365	FBgn0032314
Lis-1	5257.53841183313	-0.303381342101189	0.102247645419141	-2.96712301645233	0.0030060066133074	0.0249095102472365	FBgn0015754
Trf4-2	1360.75956380899	-0.390937293329693	0.13178689334833	-2.96643530625154	0.00301273736637415	0.0249489317466273	FBgn0039251
GstE13	925.127547827194	-0.49258023103453	0.166078577013724	-2.96594684210128	0.00301752640679666	0.0249489317466273	FBgn0033381
Sara	2226.0355698406	0.44489763759161	0.150006782000794	2.96585015462338	0.00301847518103675	0.0249489317466273	FBgn0026369
CG43707	74.9757834233941	1.06308641943716	0.358444054473637	2.96583638693148	0.00301861030268269	0.0249489317466273	FBgn0263846
CG8299	429.63745047009	-0.769489119451126	0.259454835542835	-2.96579216895761	0.00301904431291746	0.0249489317466273	FBgn0034052
NAAT1	1049.14617654007	0.435842697426696	0.146977813995801	2.96536385715431	0.00302325124505619	0.0249700000037125	FBgn0029762
MED20	545.568859229621	-0.403956784604525	0.13627782085959	-2.96421517497502	0.00303456015913839	0.0250496705739287	FBgn0013531
grsm	5067.37777367412	-0.402916099727204	0.135943883912808	-2.96384131547712	0.00303824916506892	0.0250663875529919	FBgn0040493
msd1	838.087316965345	-0.805927164753433	0.271947916266136	-2.963534987945	0.00304127485712261	0.0250776167063777	FBgn0035209
CG42841	1.63322790704838	4.41224160425969	1.48907417753335	2.96307710578164	0.0030458026256414	0.0251012125575972	FBgn0262030
CG5937	77.8203304303897	1.05463864178632	0.356035922337051	2.96216919591591	0.00305479867979977	0.025161586720166	FBgn0029834
CG3092	3.43471170797575	3.14553417444029	1.06229058206262	2.96108638027526	0.00306555947496018	0.0252364226722815	FBgn0034835
CG1246	871.085124881158	0.425161055744516	0.14361997742409	2.96031975056697	0.00307319896935451	0.0252854956162347	FBgn0035360
Sld5	465.494685238386	-0.531276173852593	0.179490817916772	-2.95990725329994	0.00307731670046603	0.0253055546356554	FBgn0039403
Fsn	1637.6558069454	-0.390100694997049	0.131839521866437	-2.95890556545137	0.00308733694528628	0.0253545875241339	FBgn0043010
CG4332	2325.511505624	-0.315679895355226	0.106691992349944	-2.9587965169852	0.00308842959025784	0.0253545875241339	FBgn0030456
CG33970	1021.47194282799	0.428808756106483	0.144932280684354	2.95868355953344	0.00308956177431274	0.0253545875241339	FBgn0053970
CG9705	4477.97969672474	-0.301146844469763	0.101791421644097	-2.95846977678229	0.00309170557661519	0.0253545875241339	FBgn0036661
Fip1	1818.18550154963	-0.288934264086033	0.0976672724742031	-2.95835295454113	0.00309287763700927	0.0253545875241339	FBgn0037255
mwh	151.740126675968	0.805459068028634	0.272270632340019	2.95830314531592	0.00309337748883891	0.0253545875241339	FBgn0264272
2mit	82.929986115142	1.16923992222254	0.395288299827438	2.95794214686589	0.00309700242819766	0.0253704956937454	FBgn0260793
CG15546	119.841162531119	0.598647772034451	0.202445244863741	2.95708487713496	0.00310562616423146	0.0254138252515473	FBgn0039807
CG5398	3.05358465656251	2.8398647681443	0.960360843987818	2.95708096172684	0.00310566560159963	0.0254138252515473	FBgn0034882
noe	5460.12135042619	0.497808620534666	0.168432762397214	2.95553319585584	0.00312129105861901	0.0255278229088465	FBgn0026197
Dhc62B	31.4041378538813	1.32969397033983	0.450085955930458	2.95431117727494	0.00313367853396026	0.0256152290364142	FBgn0013811
snRNA:U2:34ABc	22.2621522911208	-1.13322277432063	0.383749166570598	-2.95302992954423	0.0031467145237584	0.025682747269932	FBgn0041720
CG6094	574.586963017266	-0.461348856505718	0.156229453702667	-2.95302099297965	0.00314680562172454	0.025682747269932	FBgn0032261
CG2225	466.35711927867	0.563456014706119	0.190808207518475	2.95299673967936	0.00314705286825719	0.025682747269932	FBgn0032957
CG10013	132.297449940068	0.688969275554939	0.233369904852466	2.95226274352084	0.00315454386166607	0.0257299422176499	FBgn0038012
Teh2	135.111533653855	0.803185611897587	0.272095067099333	2.95185657152825	0.00315869614044358	0.0257480915383331	FBgn0035505
CG30414	65.8932138017023	-0.816618732974752	0.27665946301262	-2.95171082919908	0.00316018727211271	0.0257480915383331	FBgn0050414
CG31104	428.723219232392	0.691828537858915	0.234405739388793	2.9514146695505	0.00316321934348146	0.0257588645457017	FBgn0051104
CG34370	65.5673846426062	1.0142162055359	0.343736232916446	2.95056531262571	0.00317192974091493	0.0257914640750142	FBgn0085399
CR46195	417.157909256568	-0.71358545426234	0.241867297561155	-2.95031805232749	0.00317446957111095	0.0257914640750142	FBgn0267914
CG12464	1.61385966793581	4.25097855823461	1.44088079899099	2.95026386722028	0.00317502640203673	0.0257914640750142	FBgn0033861
mbc	3300.99696894408	0.49830100445859	0.168904436154527	2.95019489010168	0.00317573537122647	0.0257914640750142	FBgn0015513
Treh	6709.8737724266	0.295827784043834	0.100277614450564	2.95008796992947	0.00317683461660447	0.0257914640750142	FBgn0003748
xmas-1	62.1001123979184	1.04594827357501	0.354555878240774	2.95002378402177	0.003177494677944	0.0257914640750142	FBgn0016080
CG14568	4.020456665954	-5.63557267263934	1.91104191098248	-2.94895294564317	0.00318852519114745	0.0258670608533313	FBgn0037124
Pop2	3132.39027823146	-0.261869142766151	0.0888085302977562	-2.94869357581033	0.00319120215785134	0.0258748441916203	FBgn0036239
SdhAL	4.62344727031795	2.93098941087609	0.994285007678578	2.94783627253846	0.00320006500076288	0.025923262719857	FBgn0036222
CG17349	5.61503391713064	1.9214759031745	0.651845780646384	2.94774616975985	0.00320099778917285	0.025923262719857	FBgn0032771
Gmd	1063.21571017548	-0.314137432057189	0.106573356635904	-2.94761694642315	0.00320233600542011	0.025923262719857	FBgn0031661
Drat	2297.60094917078	0.526502839076028	0.178739973533884	2.9456356553405	0.00322291787557151	0.026075863477704	FBgn0033188
Corin	85.5592261542668	1.11524634441941	0.378631385889398	2.94546724329182	0.00322467290501445	0.0260760586763514	FBgn0033192
CG9920	20.0849531317725	1.68227602024742	0.571173547378592	2.94529749840176	0.0032264427052246	0.0260763730441033	FBgn0038200
JHDM2	334.494888155721	-0.447896122883371	0.152156664999307	-2.94365102498409	0.00324365520983218	0.026201429349127	FBgn0037703
CG13476	3.16594257819073	2.44455057692839	0.83050762892394	2.94344144688437	0.0032458521661285	0.0262051248031757	FBgn0036441
Jon99Fi	8262.82243911178	-0.709844330741856	0.24124254484608	-2.94245084835578	0.00325625472978778	0.0262750281222565	FBgn0039778
CG11131	8.86914002657584	-1.69569966974252	0.57647784153045	-2.94148282480508	0.00326644956182322	0.0263431812895432	FBgn0037204
mRpL1	1708.27812044717	-0.344652010126587	0.11724934037316	-2.93947930990223	0.00328764219947882	0.026499908900561	FBgn0037566
CG9147	410.539226365612	-0.48685550939482	0.165647610447746	-2.93910372796111	0.00329162891630545	0.0265178554139794	FBgn0031774
CG34425	3.32689842012612	2.88429633743941	0.981527739061243	2.93857852677503	0.00329721119214584	0.0265383710620672	FBgn0085454
CG7953	1364.24026382375	0.576623672775224	0.196228434919121	2.93853270048701	0.00329769868092863	0.0265383710620672	FBgn0028533
CG32119	5.43622549902269	2.85470512597446	0.971630059980134	2.93805764514204	0.00330275607209618	0.0265534134387104	FBgn0052119
CG14118	45.8292801497097	-0.973640249963104	0.331392657803319	-2.93802601547364	0.00330309304906362	0.0265534134387104	FBgn0036323
CG12307	5.15955534778084	2.66739579366416	0.908034380252607	2.93754933918044	0.00330817526884494	0.0265800855600795	FBgn0032370
CG32808	51.5115925298308	-0.854028570277781	0.290746578331587	-2.93736413057213	0.00331015184360186	0.0265817897248732	FBgn0052808
wac	844.717554601491	-0.554627575455316	0.188888068109178	-2.93627639377803	0.0033217820635449	0.0266609732484304	FBgn0035120
Mes4	724.022561804366	-0.406625613145853	0.138510762781139	-2.93569687280088	0.00332799356010825	0.0266966043573114	FBgn0034726
CG6629	2.46781600126314	3.75742372790354	1.2804335438196	2.93449335659776	0.00334092705127138	0.0267860915526362	FBgn0037860
Ssb-c31a	1704.49296059281	-0.787534206180128	0.268453635521198	-2.93359486322896	0.00335061246301717	0.0268494557209328	FBgn0015299
CG14546	1.75284873465426	4.48295263288288	1.52825208381686	2.93338558497925	0.00335287207004948	0.0268532789661326	FBgn0039395
CG11961	1730.73438037256	0.412423704712508	0.140621377157351	2.93286634685009	0.00335848435181005	0.0268839355791809	FBgn0034436
CG1136	241.796845676776	0.599959065085361	0.20460649356922	2.93225818310791	0.00336506867931044	0.0269223365129112	FBgn0035490
CG32237	1.8671561113775	-6.41176526208637	2.18730338641102	-2.9313561629907	0.00337485611095744	0.0269850080201721	FBgn0052237
CG4741	112.723703716172	0.711093977793033	0.242594311627471	2.93120631321723	0.00337648457471122	0.0269850080201721	FBgn0035040
Pglym78	5260.1296413501	-0.375123451487901	0.128063328791027	-2.92920272359954	0.00339832704637823	0.0271451733582651	FBgn0014869
Ugt37a1	101.550392359722	1.31874216958355	0.450260067570002	2.92884549300727	0.00340223494215309	0.0271619869653081	FBgn0026756
hoe2	81.0414595753493	0.7060943475784	0.241130106317417	2.92827120744897	0.00340852586959613	0.0271930389861316	FBgn0031649
Nse1	429.279910566431	-0.498069179942361	0.170096242307206	-2.92816098219743	0.00340973452670445	0.0271930389861316	FBgn0031848
Tif-IA	5186.21136669307	-0.353303009815137	0.120670213861694	-2.9278394270526	0.00341326271720483	0.0271961799504641	FBgn0032988
CG6638	2052.93986828161	-0.502752297277736	0.171716980344529	-2.92779605295309	0.00341373888392483	0.0271961799504641	FBgn0035911
CG7946	1472.49713755706	-0.321556402469272	0.109843363124475	-2.92740856909928	0.00341799541798959	0.0272072743422438	FBgn0039743
CG1674	1623.17660976238	0.50649691710469	0.173022890253743	2.92734051755751	0.00341874346696765	0.0272072743422438	FBgn0039897
h-cup	3.09617249912234	3.2992817101119	1.12732726292248	2.9266405760106	0.00342644615065144	0.0272406163022412	FBgn0038334
CG31808	1109.27116295642	0.444664176023819	0.151938884080981	2.92659893294214	0.00342690491985737	0.0272406163022412	FBgn0062978
Prp3	1595.68595955603	-0.301670064199376	0.103085204030223	-2.92641477540203	0.00342893439875995	0.0272406163022412	FBgn0036915
CG8765	1474.12682585648	0.313789199823949	0.107230588082969	2.92630307670379	0.00343016588950227	0.0272406163022412	FBgn0036900
trpl	3169.71991065781	0.324102763632725	0.110849862763554	2.92379941258067	0.00345787493233611	0.0274461990809502	FBgn0005614
NK7.1	472.604611931879	0.587683427300877	0.201023166943966	2.92346119223508	0.00346163373025495	0.0274615651112643	FBgn0024321
SrpRbeta	1514.21799279154	-0.341399987990856	0.116811932628562	-2.92264651657153	0.00347070286637117	0.0275190203588851	FBgn0011509
Arl1	1410.82785908087	-0.395471658915537	0.135341230966061	-2.92203385540882	0.00347753737593907	0.0275429712277015	FBgn0000115
tn	1559.98721163842	0.520114339418906	0.178004921722976	2.92190987970739	0.0034789218695446	0.0275429712277015	FBgn0265356
Syt1	999.338266995692	0.599411148888807	0.205145413648624	2.92188422947387	0.00347920838010727	0.0275429712277015	FBgn0004242
dpr14	67.6849463166364	0.937912205144537	0.321053436802025	2.92135855789917	0.00348508481099138	0.0275713767572207	FBgn0029974
CG14817	862.149973434929	-0.439008979787808	0.150291551975788	-2.92104894797103	0.0034885501352286	0.0275713767572207	FBgn0026089
GILT2	521.439917377721	0.335828559356705	0.114981910451133	2.92070777080567	0.00349237240863285	0.0275713767572207	FBgn0039099
PGRP-LF	316.187165334831	0.61844496371797	0.211749988664748	2.92063752927572	0.00349315981092879	0.0275713767572207	FBgn0035977
Ublcp1	1340.03555000987	-0.340655380472087	0.116638422134926	-2.9206103292277	0.00349346476482249	0.0275713767572207	FBgn0027526
CG11069	118.155408512563	-0.692361529690192	0.237074943824144	-2.92043316987462	0.00349545158337054	0.0275713767572207	FBgn0039244
rut	1482.07132645408	0.515216875529895	0.176431661926048	2.92020644087029	0.00349799581902192	0.0275713767572207	FBgn0003301
CG14540	10.5161290172511	2.08180390551444	0.712913305835571	2.92013613503041	0.00349878509703387	0.0275713767572207	FBgn0039398
GCS1	2156.65174723545	0.310823363111421	0.106442962451487	2.92009312736936	0.00349926799600438	0.0275713767572207	FBgn0030289
Obp99c	4417.22656437877	0.600780095513321	0.205771053235691	2.9196531099308	0.00350421208911372	0.0275957217426418	FBgn0039682
CG4593	1681.41813991447	-0.449690726212926	0.154030458270208	-2.9194922307123	0.00350602133524171	0.0275957217426418	FBgn0029929
bdl	396.087353441837	0.569252388025736	0.195001283811819	2.91922379636781	0.00350904203774508	0.0275992641411969	FBgn0028482
CG6421	143.507220691633	0.585776185014617	0.200668298512568	2.91912668496528	0.00351013541948445	0.0275992641411969	FBgn0025827
CG13124	3196.89337849641	0.478461497567218	0.163926281500522	2.91876014747332	0.00351426507572721	0.027617320482958	FBgn0032156
Det	582.180676283344	-0.438042910650362	0.150115798081889	-2.91803338654209	0.00352246632545529	0.0276673384739228	FBgn0264291
dyl	9.90455257966324	-1.91934874327825	0.657984169204404	-2.9170135591545	0.00353400409578047	0.0277434975002255	FBgn0066365
CG16775	771.337909101789	-0.737838675700529	0.252979082762512	-2.9165995371767	0.00353869791948991	0.0277658771651643	FBgn0036767
l(2)k10201	566.567511346989	-0.555874606804196	0.190621736196079	-2.91611343961534	0.00354421611267313	0.0277946984577932	FBgn0016970
CG11073	910.732957747021	0.650017452988251	0.222957718321558	2.91542924766915	0.00355199634368518	0.0278126992070043	FBgn0034693
Rgk3	190.295016294202	0.711230070966056	0.243957427524104	2.9153860088797	0.00355248855154357	0.0278126992070043	FBgn0085426
mRpS18A	1171.86224792998	-0.48726406114891	0.167142347986478	-2.91526394728122	0.00355387837205598	0.0278126992070043	FBgn0051450
CG33303	3625.45316412341	-0.212964503360697	0.0730515731860115	-2.91526238344552	0.00355389618144596	0.0278126992070043	FBgn0053303
CG3303	829.504738459844	-0.427667775388944	0.1467461391414	-2.91433749392791	0.00356444331227083	0.027880757268619	FBgn0038381
CG42523	7.32943922552577	2.33013501489732	0.799616665071296	2.91406509729204	0.00356755505614129	0.0278906159422774	FBgn0260428
na	123.282446249533	1.01215685689834	0.347621219398068	2.91166591800974	0.00359506918644106	0.0280911396751735	FBgn0002917
CG3036	4117.65537956403	0.40327156724938	0.138512449609209	2.91144636014413	0.00359759672242622	0.0280963165491711	FBgn0031645
NnaD	467.559588164454	0.519960334701494	0.178622927269669	2.91093838091963	0.00360345074338607	0.0281274536005757	FBgn0265726
Pgm	11414.6203722242	0.440197087578546	0.151270219446843	2.91000495132641	0.00361423030390758	0.0281969857733649	FBgn0003076
CG32082	340.090655972774	0.777608155285384	0.267299021713843	2.90913206602698	0.00362433720625878	0.0282612008345179	FBgn0052082
MED7	634.171244608578	-0.451674940246693	0.155279170848403	-2.90879283923828	0.00362827195207693	0.0282772462276456	FBgn0051390
CG32201	1.60432452192167	4.32054857570372	1.48596663181307	2.90756769580492	0.00364251495957136	0.0283635509591752	FBgn0052201
squ	1762.27414354519	-0.443601693707819	0.152575532420054	-2.90742353424363	0.00364419426101929	0.0283635509591752	FBgn0267347
CG11076	4688.54855117493	-0.328090072559468	0.112852526287084	-2.90724614994302	0.00364626153182079	0.0283635509591752	FBgn0039929
Cyp9b2	5874.74468852087	0.574880922290087	0.197746076318294	2.90716727731555	0.00364718107107245	0.0283635509591752	FBgn0015039
DNA-ligI	2042.5726790869	-0.32953108113863	0.113358385341174	-2.90698460591904	0.00364931156167655	0.0283635509591752	FBgn0262619
CG31731	3187.21827605388	0.337717186418797	0.116178955798575	2.90687056100172	0.00365064223762633	0.0283635509591752	FBgn0028539
Cpr31A	3.68275681213413	-4.04001435512849	1.39039338392427	-2.9056628158902	0.00366476130844099	0.028458571707043	FBgn0053302
CG11396	1143.30283482689	-0.413586479204059	0.142379277832986	-2.90482214475904	0.00367461841299991	0.0285154379550865	FBgn0037022
CG17167	561.702988867803	0.444158687984532	0.152909529214901	2.90471555477949	0.0036758699308847	0.0285154379550865	FBgn0039941
stumps	308.446889466703	0.852134055861133	0.293406829913864	2.90427477816824	0.00368104939095946	0.0285409207796214	FBgn0020299
CG14516	7958.91249098393	-0.369700247778517	0.127309585613191	-2.9039466745402	0.00368490916492212	0.0285561504987406	FBgn0039640
CG2269	548.980988481219	0.620573050063878	0.213764400195031	2.90307015339172	0.00369523851290792	0.0286214746513922	FBgn0033484
CG11562	662.609879282693	-0.466981040454185	0.160880620647654	-2.90265563729347	0.00370013253274094	0.0286446539597853	FBgn0031247
Taf6	1501.83950064838	-0.241170584774284	0.0831012438787305	-2.90212966157551	0.00370635099241511	0.0286780573706901	FBgn0010417
CG15480	2.84523469089728	-5.68170571322014	1.9582161944749	-2.90147008754756	0.00371416237316141	0.0287237454577395	FBgn0032489
Non3	1651.93018015716	-0.418889740579422	0.144385341091837	-2.90119299793034	0.0037174484266341	0.0287344076691856	FBgn0038585
loj	1143.34005307311	-0.403522481705562	0.139157520759144	-2.89975331196067	0.00373456448859194	0.028851904625968	FBgn0061492
CG13794	766.869330612717	0.452664130670148	0.156133870330278	2.89920521224899	0.00374109951227042	0.028887577730576	FBgn0031936
CG32720	1.16515653921294	5.74431796859338	1.98238708749184	2.89767725225713	0.00375937238078593	0.0290138037482275	FBgn0052720
Osi20	5.33422386951059	-3.54235712881314	1.22258163933486	-2.89744015028749	0.00376221514175256	0.0290208761446504	FBgn0037430
Lcp65Ag3	6.23722331943162	-3.94576767128422	1.36221333445774	-2.89658570465758	0.00377247582872463	0.0290851322209501	FBgn0086611
CR44388	4.84733245854542	2.43486355740286	0.840888386889678	2.89558471179399	0.00378452868707289	0.0291524322320653	FBgn0265538
Obp44a	921.332627231142	0.395679243455621	0.136651307232788	2.89553939488902	0.00378507517065514	0.0291524322320653	FBgn0033268
CG32195	531.90832710352	0.45182513826241	0.156082732436908	2.89477978254288	0.00379424613583723	0.029197758587366	FBgn0052195
CG31415	3.04299506887345	3.54474470751256	1.2245506666867	2.89473094412963	0.00379483646293148	0.029197758587366	FBgn0051415
salt	1833.1377405121	0.57591149969809	0.198992369893154	2.89413860444657	0.00380200292919744	0.0292058130811449	FBgn0039872
Cpr67B	1074.21588728766	0.38237809616012	0.132121785070316	2.89413359013137	0.00380206364772679	0.0292058130811449	FBgn0035985
l(1)10Bb	1283.09432972788	-0.516617249208673	0.178519512614349	-2.89389793666258	0.00380491817833285	0.0292058130811449	FBgn0001491
Ctf4	1985.92218105358	-0.361271112908362	0.124839370770716	-2.89388764680562	0.00380504286635937	0.0292058130811449	FBgn0033890
ry	737.976172708068	0.573669080495937	0.198237762147469	2.89384360619035	0.00380557657340109	0.0292058130811449	FBgn0003308
CG2974	647.835890247372	-0.500507605274998	0.172986304831711	-2.89333658963301	0.00381172576459194	0.0292255519500425	FBgn0030178
CG11089	5266.29779543199	0.336840135151781	0.116420274181664	2.89331164627023	0.00381202851522293	0.0292255519500425	FBgn0039241
CngB	168.645380782587	0.611850570017202	0.211535498426963	2.89242502826756	0.00382280406337974	0.0292932569759999	FBgn0266346
Cpr62Bc	5.58113388452585	-2.8736702406583	0.993990688950636	-2.89104341982524	0.00383965067353776	0.0294026904956795	FBgn0035281
CG30001	225.906854375003	-0.582953182563353	0.201664844863403	-2.89070305217656	0.00384381128064397	0.0294026904956795	FBgn0050001
ItgaPS5	6.8784938299842	-1.58591358527499	0.548662923774336	-2.89050620436542	0.00384621939014112	0.0294026904956795	FBgn0034880
CG3226	2456.01416270946	-0.340090202684636	0.117658002519214	-2.89049784462469	0.00384632168816567	0.0294026904956795	FBgn0029882
CG13177	174.302800546774	0.533301900129119	0.184504470002922	2.8904551749921	0.00384684387434346	0.0294026904956795	FBgn0040759
Wwox	505.568513547656	-0.372260780481795	0.128845332753021	-2.88920655896297	0.00386215284455972	0.0295047325574504	FBgn0031972
CG42692	1.93033916403093	3.9897700141689	1.38127109573958	2.88847716170637	0.00387112139157601	0.0295357592034927	FBgn0261582
twe	2557.10273809058	-0.321879413172434	0.111442212315387	-2.88830781877784	0.00387320630824825	0.0295357592034927	FBgn0002673
Sirt6	609.779012112861	-0.638095195765599	0.220926900822769	-2.88826391620587	0.00387374699451989	0.0295357592034927	FBgn0037802
CG15803	68.2733970460731	0.892173849327148	0.308898921909859	2.88823879284207	0.00387405643452384	0.0295357592034927	FBgn0038606
CG6664	2357.40556899897	-0.274995608723533	0.0952564795021133	-2.88689662016569	0.00389062041601892	0.0296444717041701	FBgn0036685
Eap	574.658389846395	-0.36909548305685	0.127857831976209	-2.88676475544752	0.00389225124665439	0.0296444717041701	FBgn0035063
CG4554	2177.1311340853	0.661123637743562	0.229071879945778	2.88609687884891	0.00390052071960207	0.0296924429716045	FBgn0034734
Grx-1	2.23474883715568	3.43706822328834	1.19102829080731	2.88579897708275	0.00390421440510693	0.0297055505115838	FBgn0034658
CG9640	112.000818168714	0.702551957033817	0.243623737382769	2.88375822726175	0.00392960321965108	0.0298753527848227	FBgn0034182
pck	951.176027817612	-0.380270916756056	0.131876325720671	-2.88354194490914	0.00393230274104067	0.0298753527848227	FBgn0013720
CG10621	1935.09135486288	-0.564976581953493	0.195932429054181	-2.88352767676483	0.00393248088764046	0.0298753527848227	FBgn0032726
CG5612	851.954406861188	0.381166801727361	0.132213524655911	2.88296377181802	0.0039395274613088	0.0299138010103917	FBgn0039529
Vago	1246.9865182366	-0.525148711576256	0.18230806542668	-2.88055665747524	0.00396973596259828	0.0301279961090897	FBgn0030262
nullo	4.02512143468606	-5.38693379071558	1.87030986865924	-2.88023598708661	0.003973776109127	0.0301434728519629	FBgn0004143
Pkcdelta	786.539891571451	0.47893935589925	0.166300709399753	2.87995978867401	0.00397725894282102	0.0301547085926516	FBgn0259680
CG12730	290.78261337209	0.544391499485157	0.189047139663446	2.87966007025718	0.00398104149697313	0.0301682043017606	FBgn0029771
CG2964	7.42130487701563	2.07147593966887	0.719397434958992	2.87945972421621	0.00398357175715201	0.030172201368273	FBgn0031462
mRpS9	2014.28063021415	-0.236529423208917	0.0821511241488576	-2.87919886257827	0.00398686848436277	0.0301819968426759	FBgn0037529
cv-2	306.804688263661	0.498667867626587	0.173207396177103	2.87902178909673	0.00398910772166787	0.0301837809276376	FBgn0000395
CG7589	408.107489217607	0.388253832398635	0.134865016788957	2.87883278883353	0.00399149904258498	0.0301867133918387	FBgn0036727
cv-c	1242.74300417568	0.452810548636759	0.157335526011434	2.87799303892659	0.0040021397027513	0.0302429671851724	FBgn0285955
GstD9	816.967303388307	0.497396633788417	0.172831447600503	2.87792899205556	0.00400295231113401	0.0302429671851724	FBgn0038020
unc-104	1802.97746296172	0.607237280444034	0.211105748772373	2.87646018156897	0.00402162931665284	0.0303688449400376	FBgn0267002
TotC	873.802248257444	-1.27615269804374	0.44398590868957	-2.8743090108655	0.0040491258310318	0.0305589352984617	FBgn0044812
CG1889	217.05627395067	0.691872970266395	0.240720640817071	2.87417384698707	0.00405085919621825	0.0305589352984617	FBgn0030164
cac	255.994715832034	0.845020707801678	0.294040513596249	2.87382407773232	0.00405534782531502	0.0305774849791645	FBgn0263111
Syt4	369.365414519439	0.5911227447519	0.205784860150618	2.87252786390236	0.00407202168043842	0.0306878472315181	FBgn0028400
[truncated: 15,467 more rows]
