# Supplementary material for: An integrated host-microbiome response to atrazine exposure mediates toxicity in Drosophila
Source: Commun Biol. 2021 Nov 24;4:1324. doi: 10.1038/s42003-021-02847-y (PMC8613235; doi:10.1038/s42003-021-02847-y)
Supplement: Supplementary file 11 — Supplementary Data 9 [file 42003_2021_2847_MOESM11_ESM.zip]

Archive with 4 entries (4 files):
- Supplementary Data 9, Metabolomics_Raw_Data/LDRD_PA_metabolite_ApNeg.xlsx
- Supplementary Data 9, Metabolomics_Raw_Data/LDRD_PA_metabolite_PolarPos.xlsx
- Supplementary Data 9, Metabolomics_Raw_Data/LDRD_PA_metaoblite_PolarNeg.xlsx
- Supplementary Data 9, Metabolomics_Raw_Data/pm_as_bf_perc_flags.txt
