# Supplementary material for: An integrated host-microbiome response to atrazine exposure mediates toxicity in Drosophila
Source: Commun Biol. 2021 Nov 24;4:1324. doi: 10.1038/s42003-021-02847-y (PMC8613235; doi:10.1038/s42003-021-02847-y)
Supplement: Supplementary file 11 — Supplementary Data 9 [file 42003_2021_2847_MOESM11_ESM.zip › Supplementary Data 9, Metabolomics_Raw_Data/LDRD_PA_metabolite_ApNeg.xlsx]

## Sheet: ApNeg_metadata
Sample	Name	Treated	Color	Status	Time	Treatment	Atrazine	DMSO
20170508_FlyFaeces_DIMS_Apolar_Neg_VID1378-V2F2a_b_c	GF_0h_Atrazine_0mM__DMSO_0	0	blue	GF	0h	None	Atrazine_0mM	DMSO_0
20170508_FlyFaeces_DIMS_Apolar_Neg_VID1375-V2F2b_c_d	CR_0h_Atrazine_0mM__DMSO_0	0	blue	CR	0h	None	Atrazine_0mM	DMSO_0
20170508_FlyFaeces_DIMS_Apolar_Neg_VID1372-V2F2b_c_d	CR_0h_Atrazine_0mM__DMSO_0	0	blue	CR	0h	None	Atrazine_0mM	DMSO_0
20170508_FlyFaeces_DIMS_Apolar_Neg_VID1417-V2F2a_b_c	GF_0h_DMSO_0_0025	0	green	GF	0h	DMSO	Atrazine_0mM	DMSO_0_0025
20170508_FlyFaeces_DIMS_Apolar_Neg_VID1381-V2F2b_c_d	GF_0h_Atrazine_0mM__DMSO_0	0	blue	GF	0h	None	Atrazine_0mM	DMSO_0
20170508_FlyFaeces_DIMS_Apolar_Neg_VID1369-V2F2a_c_d	CR_0h_Atrazine_0mM__DMSO_0	0	blue	CR	0h	None	Atrazine_0mM	DMSO_0
20170508_FlyFaeces_DIMS_Apolar_Neg_VID1420-V2F2b_c_d	GF_0h_DMSO_0_0025	0	green	GF	0h	DMSO	Atrazine_0mM	DMSO_0_0025
20170508_FlyFaeces_DIMS_Apolar_Neg_VID1399-V2F2b_c_d	CR_0h_DMSO_0_0025	0	green	CR	0h	DMSO	Atrazine_0mM	DMSO_0_0025
20170508_FlyFaeces_DIMS_Apolar_Neg_VID1384-V2F2a_b_c	GF_0h_Atrazine_0mM__DMSO_0	0	blue	GF	0h	None	Atrazine_0mM	DMSO_0
20170508_FlyFaeces_DIMS_Apolar_Neg_VID1402-V2F2a_b_c	CR_0h_DMSO_0_0025	0	green	CR	0h	DMSO	Atrazine_0mM	DMSO_0_0025
20170508_FlyFaeces_DIMS_Apolar_Neg_VID1414-V2F2a_c_d	CR_0h_Atrazine_2mM__DMSO_0_0025	0	blue	CR	0h	Atrazine	Atrazine_2mM	DMSO_0_0025
20170508_FlyFaeces_DIMS_Apolar_Neg_VID1432-V2F2b_c_d	GF_0h_Atrazine_2mM__DMSO_0_0025	0	blue	GF	0h	Atrazine	Atrazine_2mM	DMSO_0_0025
20170508_FlyFaeces_DIMS_Apolar_Neg_VID1405-V2F2a_b_c	CR_0h_Atrazine_2mM__DMSO_0_0025	0	blue	CR	0h	Atrazine	Atrazine_2mM	DMSO_0_0025
20170508_FlyFaeces_DIMS_Apolar_Neg_VID1408-V2F2a_b_d	CR_0h_Atrazine_2mM__DMSO_0_0025	0	blue	CR	0h	Atrazine	Atrazine_2mM	DMSO_0_0025
20170508_FlyFaeces_DIMS_Apolar_Neg_VID1423-V2F2b_c_d	GF_0h_Atrazine_2mM__DMSO_0_0025	0	blue	GF	0h	Atrazine	Atrazine_2mM	DMSO_0_0025
20170508_FlyFaeces_DIMS_Apolar_Neg_VID1429-V2F2b_c_d	GF_0h_Atrazine_2mM__DMSO_0_0025	0	blue	GF	0h	Atrazine	Atrazine_2mM	DMSO_0_0025
20170508_FlyFaeces_DIMS_Apolar_Neg_VID1411-V2F2a_b_d	CR_0h_Atrazine_2mM__DMSO_0_0025	0	blue	CR	0h	Atrazine	Atrazine_2mM	DMSO_0_0025
20170508_FlyFaeces_DIMS_Apolar_Neg_VID1426-V2F2a_b_c	GF_0h_Atrazine_2mM__DMSO_0_0025	0	blue	GF	0h	Atrazine	Atrazine_2mM	DMSO_0_0025
20170508_FlyFaeces_DIMS_Apolar_Neg_VID1420-V3F2a_b_c	GF_24h_DMSO_0_0025	0	green	GF	24h	DMSO	Atrazine_0mM	DMSO_0_0025
20170508_FlyFaeces_DIMS_Apolar_Neg_VID1402-V3F2a_b_d	CR_24h_DMSO_0_0025	0	green	CR	24h	DMSO	Atrazine_0mM	DMSO_0_0025
20170508_FlyFaeces_DIMS_Apolar_Neg_VID1417-V3F2a_b_c	GF_24h_DMSO_0_0025	0	green	GF	24h	DMSO	Atrazine_0mM	DMSO_0_0025
20170508_FlyFaeces_DIMS_Apolar_Neg_VID1375-V3F2a_b_c	CR_24h_Atrazine_0mM__DMSO_0	0	blue	CR	24h	None	Atrazine_0mM	DMSO_0
20170508_FlyFaeces_DIMS_Apolar_Neg_VID1378-V3F2b_c_d	GF_24h_Atrazine_0mM__DMSO_0	0	blue	GF	24h	None	Atrazine_0mM	DMSO_0
20170508_FlyFaeces_DIMS_Apolar_Neg_VID1399-V3F2b_c_d	CR_24h_DMSO_0_0025	0	green	CR	24h	DMSO	Atrazine_0mM	DMSO_0_0025
20170508_FlyFaeces_DIMS_Apolar_Neg_VID1381-V3F2b_c_d	GF_24h_Atrazine_0mM__DMSO_0	0	blue	GF	24h	None	Atrazine_0mM	DMSO_0
20170508_FlyFaeces_DIMS_Apolar_Neg_VID1369-V3F2a_b_c	CR_24h_Atrazine_0mM__DMSO_0	0	blue	CR	24h	None	Atrazine_0mM	DMSO_0
20170508_FlyFaeces_DIMS_Apolar_Neg_VID1384-V3F2a_c_d	GF_24h_Atrazine_0mM__DMSO_0	0	blue	GF	24h	None	Atrazine_0mM	DMSO_0
20170508_FlyFaeces_DIMS_Apolar_Neg_VID1372-V3F2a_c_d	CR_24h_Atrazine_0mM__DMSO_0	0	blue	CR	24h	None	Atrazine_0mM	DMSO_0
20170508_FlyFaeces_DIMS_Apolar_Neg_VID1402-V4F2b_c_d	CR_48h_DMSO_0_0025	0	green	CR	48h	DMSO	Atrazine_0mM	DMSO_0_0025
20170508_FlyFaeces_DIMS_Apolar_Neg_VID1378-V4F2b_c_d	GF_48h_Atrazine_0mM__DMSO_0	0	blue	GF	48h	None	Atrazine_0mM	DMSO_0
20170508_FlyFaeces_DIMS_Apolar_Neg_VID1369-V4F2a_b_d	CR_48h_Atrazine_0mM__DMSO_0	0	blue	CR	48h	None	Atrazine_0mM	DMSO_0
20170508_FlyFaeces_DIMS_Apolar_Neg_VID1399-V4F2a_b_d	CR_48h_DMSO_0_0025	0	green	CR	48h	DMSO	Atrazine_0mM	DMSO_0_0025
20170508_FlyFaeces_DIMS_Apolar_Neg_VID1372-V4F2a_c_d	CR_48h_Atrazine_0mM__DMSO_0	0	blue	CR	48h	None	Atrazine_0mM	DMSO_0
20170508_FlyFaeces_DIMS_Apolar_Neg_VID1381-V4F2b_c_d	GF_48h_Atrazine_0mM__DMSO_0	0	blue	GF	48h	None	Atrazine_0mM	DMSO_0
20170508_FlyFaeces_DIMS_Apolar_Neg_VID1420-V4F2a_b_d	GF_48h_DMSO_0_0025	0	green	GF	48h	DMSO	Atrazine_0mM	DMSO_0_0025
20170508_FlyFaeces_DIMS_Apolar_Neg_VID1375-V4F2a_c_d	CR_48h_Atrazine_0mM__DMSO_0	0	blue	CR	48h	None	Atrazine_0mM	DMSO_0
20170508_FlyFaeces_DIMS_Apolar_Neg_VID1384-V4F2a_c_d	GF_48h_Atrazine_0mM__DMSO_0	0	blue	GF	48h	None	Atrazine_0mM	DMSO_0
20170508_FlyFaeces_DIMS_Apolar_Neg_VID1417-V4F2a_c_d	GF_48h_DMSO_0_0025	0	green	GF	48h	DMSO	Atrazine_0mM	DMSO_0_0025
20170508_FlyFaeces_DIMS_Apolar_Neg_VID1417-V5F2a_b_d	GF_72h_DMSO_0_0025	0	green	GF	72h	DMSO	Atrazine_0mM	DMSO_0_0025
20170508_FlyFaeces_DIMS_Apolar_Neg_VID1369-V5F2a_b_c	CR_72h_Atrazine_0mM__DMSO_0	0	blue	CR	72h	None	Atrazine_0mM	DMSO_0
20170508_FlyFaeces_DIMS_Apolar_Neg_VID1399-V5F2a_c_d	CR_72h_DMSO_0_0025	0	green	CR	72h	DMSO	Atrazine_0mM	DMSO_0_0025
20170508_FlyFaeces_DIMS_Apolar_Neg_VID1420-V5F2a_b_c	GF_72h_DMSO_0_0025	0	green	GF	72h	DMSO	Atrazine_0mM	DMSO_0_0025
20170508_FlyFaeces_DIMS_Apolar_Neg_VID1372-V5F2a_b_d	CR_72h_Atrazine_0mM__DMSO_0	0	blue	CR	72h	None	Atrazine_0mM	DMSO_0
20170508_FlyFaeces_DIMS_Apolar_Neg_VID1381-V5F2b_c_d	GF_72h_Atrazine_0mM__DMSO_0	0	blue	GF	72h	None	Atrazine_0mM	DMSO_0
20170508_FlyFaeces_DIMS_Apolar_Neg_VID1378-V5F2a_b_c	GF_72h_Atrazine_0mM__DMSO_0	0	blue	GF	72h	None	Atrazine_0mM	DMSO_0
20170508_FlyFaeces_DIMS_Apolar_Neg_VID1375-V5F2a_b_c	CR_72h_Atrazine_0mM__DMSO_0	0	blue	CR	72h	None	Atrazine_0mM	DMSO_0
20170508_FlyFaeces_DIMS_Apolar_Neg_VID1384-V5F2b_c_d	GF_72h_Atrazine_0mM__DMSO_0	0	blue	GF	72h	None	Atrazine_0mM	DMSO_0
20170508_FlyFaeces_DIMS_Apolar_Neg_VID1402-V5F2a_b_c	CR_72h_DMSO_0_0025	0	green	CR	72h	DMSO	Atrazine_0mM	DMSO_0_0025
20170508_FlyFaeces_DIMS_Apolar_Neg_VID1426-V3F2a_b_c	GF_24h_Atrazine_2mM__DMSO_0_0025	1	blue	GF	24h	Atrazine	Atrazine_2mM	DMSO_0_0025
20170508_FlyFaeces_DIMS_Apolar_Neg_VID1408-V3F2a_b_d	CR_24h_Atrazine_2mM__DMSO_0_0025	1	blue	CR	24h	Atrazine	Atrazine_2mM	DMSO_0_0025
20170508_FlyFaeces_DIMS_Apolar_Neg_VID1414-V3F2b_c_d	CR_24h_Atrazine_2mM__DMSO_0_0025	1	blue	CR	24h	Atrazine	Atrazine_2mM	DMSO_0_0025
20170508_FlyFaeces_DIMS_Apolar_Neg_VID1411-V3F2a_b_c	CR_24h_Atrazine_2mM__DMSO_0_0025	1	blue	CR	24h	Atrazine	Atrazine_2mM	DMSO_0_0025
20170508_FlyFaeces_DIMS_Apolar_Neg_VID1405-V3F2a_b_c	CR_24h_Atrazine_2mM__DMSO_0_0025	1	blue	CR	24h	Atrazine	Atrazine_2mM	DMSO_0_0025
20170508_FlyFaeces_DIMS_Apolar_Neg_VID1423-V3F2a_b_d	GF_24h_Atrazine_2mM__DMSO_0_0025	1	blue	GF	24h	Atrazine	Atrazine_2mM	DMSO_0_0025
20170508_FlyFaeces_DIMS_Apolar_Neg_VID1429-V3F2a_b_c	GF_24h_Atrazine_2mM__DMSO_0_0025	1	blue	GF	24h	Atrazine	Atrazine_2mM	DMSO_0_0025
20170508_FlyFaeces_DIMS_Apolar_Neg_VID1432-V3F2a_c_d	GF_24h_Atrazine_2mM__DMSO_0_0025	1	blue	GF	24h	Atrazine	Atrazine_2mM	DMSO_0_0025
20170508_FlyFaeces_DIMS_Apolar_Neg_VID1408-V4F2a_b_d	CR_48h_Atrazine_2mM__DMSO_0_0025	1	blue	CR	48h	Atrazine	Atrazine_2mM	DMSO_0_0025
20170508_FlyFaeces_DIMS_Apolar_Neg_VID1405-V4F2a_b_c	CR_48h_Atrazine_2mM__DMSO_0_0025	1	blue	CR	48h	Atrazine	Atrazine_2mM	DMSO_0_0025
20170508_FlyFaeces_DIMS_Apolar_Neg_VID1426-V4F2b_c_d	GF_48h_Atrazine_2mM__DMSO_0_0025	1	blue	GF	48h	Atrazine	Atrazine_2mM	DMSO_0_0025
20170508_FlyFaeces_DIMS_Apolar_Neg_VID1414-V4F2a_c_d	CR_48h_Atrazine_2mM__DMSO_0_0025	1	blue	CR	48h	Atrazine	Atrazine_2mM	DMSO_0_0025
20170508_FlyFaeces_DIMS_Apolar_Neg_VID1423-V4F2a_b_c	GF_48h_Atrazine_2mM__DMSO_0_0025	1	blue	GF	48h	Atrazine	Atrazine_2mM	DMSO_0_0025
20170508_FlyFaeces_DIMS_Apolar_Neg_VID1429-V4F2a_b_c	GF_48h_Atrazine_2mM__DMSO_0_0025	1	blue	GF	48h	Atrazine	Atrazine_2mM	DMSO_0_0025
20170508_FlyFaeces_DIMS_Apolar_Neg_VID1411-V4F2a_b_d	CR_48h_Atrazine_2mM__DMSO_0_0025	1	blue	CR	48h	Atrazine	Atrazine_2mM	DMSO_0_0025
20170508_FlyFaeces_DIMS_Apolar_Neg_VID1432-V4F2b_c_d	GF_48h_Atrazine_2mM__DMSO_0_0025	1	blue	GF	48h	Atrazine	Atrazine_2mM	DMSO_0_0025
20170508_FlyFaeces_DIMS_Apolar_Neg_VID1414-V5F2b_c_d	CR_72h_Atrazine_2mM__DMSO_0_0025	1	blue	CR	72h	Atrazine	Atrazine_2mM	DMSO_0_0025
20170508_FlyFaeces_DIMS_Apolar_Neg_VID1426-V5F2a_b_c	GF_72h_Atrazine_2mM__DMSO_0_0025	1	blue	GF	72h	Atrazine	Atrazine_2mM	DMSO_0_0025
20170508_FlyFaeces_DIMS_Apolar_Neg_VID1405-V5F2a_b_c	CR_72h_Atrazine_2mM__DMSO_0_0025	1	blue	CR	72h	Atrazine	Atrazine_2mM	DMSO_0_0025
20170508_FlyFaeces_DIMS_Apolar_Neg_VID1429-V5F2a_b_d	GF_72h_Atrazine_2mM__DMSO_0_0025	1	blue	GF	72h	Atrazine	Atrazine_2mM	DMSO_0_0025
20170508_FlyFaeces_DIMS_Apolar_Neg_VID1423-V5F2a_b_c	GF_72h_Atrazine_2mM__DMSO_0_0025	1	blue	GF	72h	Atrazine	Atrazine_2mM	DMSO_0_0025
20170508_FlyFaeces_DIMS_Apolar_Neg_VID1411-V5F2a_b_d	CR_72h_Atrazine_2mM__DMSO_0_0025	1	blue	CR	72h	Atrazine	Atrazine_2mM	DMSO_0_0025
20170508_FlyFaeces_DIMS_Apolar_Neg_VID1432-V5F2a_b_d	GF_72h_Atrazine_2mM__DMSO_0_0025	1	blue	GF	72h	Atrazine	Atrazine_2mM	DMSO_0_0025
20170508_FlyFaeces_DIMS_Apolar_Neg_VID1408-V5F2a_b_c	CR_72h_Atrazine_2mM__DMSO_0_0025	1	blue	CR	72h	Atrazine	Atrazine_2mM	DMSO_0_0025
20170508_FlyFaeces_DIMS_Apolar_Neg_QC1b_c_d	QC	NA	red	QC	NA	NA	QC	QC
20170508_FlyFaeces_DIMS_Apolar_Neg_QC2a_c_d	QC	NA	red	QC	NA	NA	QC	QC
20170508_FlyFaeces_DIMS_Apolar_Neg_QC3a_b_c	QC	NA	red	QC	NA	NA	QC	QC
20170508_FlyFaeces_DIMS_Apolar_Neg_QC4a_b_c	QC	NA	red	QC	NA	NA	QC	QC
20170508_FlyFaeces_DIMS_Apolar_Neg_QC5a_b_d	QC	NA	red	QC	NA	NA	QC	QC
20170508_FlyFaeces_DIMS_Apolar_Neg_QC6a_c_d	QC	NA	red	QC	NA	NA	QC	QC
20170508_FlyFaeces_DIMS_Apolar_Neg_QC7a_b_d	QC	NA	red	QC	NA	NA	QC	QC
20170508_FlyFaeces_DIMS_Apolar_Neg_QC8a_b_c	QC	NA	red	QC	NA	NA	QC	QC
20170508_FlyFaeces_DIMS_Apolar_Neg_QC9a_b_c	QC	NA	red	QC	NA	NA	QC	QC
20170508_FlyFaeces_DIMS_Apolar_Neg_QC10a_c_d	QC	NA	red	QC	NA	NA	QC	QC
20170508_FlyFaeces_DIMS_Apolar_Neg_QC12a_b_d	QC	NA	red	QC	NA	NA	QC	QC
20170508_FlyFaeces_DIMS_Apolar_Neg_QC13b_c_d	QC	NA	red	QC	NA	NA	QC	QC
20170508_FlyFaeces_DIMS_Apolar_Neg_QC14a_b_d	QC	NA	red	QC	NA	NA	QC	QC
20170508_FlyFaeces_DIMS_Apolar_Neg_QC15a_b_c	QC	NA	red	QC	NA	NA	QC	QC
20170508_FlyFaeces_DIMS_Apolar_Neg_QC16b_c_d	QC	NA	red	QC	NA	NA	QC	QC
20170508_FlyFaeces_DIMS_Apolar_Neg_QC17b_c_d	QC	NA	red	QC	NA	NA	QC	QC
20170508_FlyFaeces_DIMS_Apolar_Neg_QC18b_c_d	QC	NA	red	QC	NA	NA	QC	QC

## Sheet: ApNeg_LipidMaps
mz	intensity	formula	ion	name	exact_mass	mass	ppm_error	LIPIDMAPS__28_06_2015
213.017	1	C7H12O5	[M+K-2H]-	3-propylmalic_acid	176.068	213.017	1.36327	LMFA01170064
213.017	1	C7H12O5	[M+K-2H]-	2,3-dimethyl-3-hydroxy-glutaric_acid	176.068	213.017	1.36327	LMFA01170081
213.017	1	C7H12O5	[M+K-2H]-	2-isopropyl-malic_acid	176.068	213.017	1.36327	LMFA01170083
213.017	1	C10H8O4	[M+Na-2H]-		192.042	213.017	2.08152	LMFA01050235
213.017	1	C6H10O6	[M+Cl]-	2-dehydro-3-deoxy-D-gluconic_acid	178.048	213.017	1.0816	LMFA01050475
213.017	1	C6H10O6	[M+Cl]-	2-Keto-3-deoxy-D-gluconic_acid	178.048	213.017	1.0816	LMFA01050486
215.015	1	C6H10O6	[M+(37Cl)]-	2-dehydro-3-deoxy-D-gluconic_acid	178.048	215.014	2.15335	LMFA01050475
215.015	1	C6H10O6	[M+(37Cl)]-	2-Keto-3-deoxy-D-gluconic_acid	178.048	215.014	2.15335	LMFA01050486
227.018	1	C7H10O7	[M+Na-2H]-	(2R,3S)-2-methylcitric_acid	206.043	227.017	1.28316	LMFA01050442
227.018	1	C7H10O7	[M+Na-2H]-	(2S,3R)-3-hydroxybutane-1,2,3-tricarboxylic_acid	206.043	227.017	1.28316	LMFA01050444
227.018	1	C8H14O2S2	[M+Na-2H]-	Lipoic_acid	206.044	227.018	-2.54473	LMFA01130001
235.062	1	C10H8O3	[M+Hac-H]-		176.047	235.061	1.30434	LMFA01030714
277.051	1	C17H10O4	[M-H]-	Neorauteen	278.058	277.051	2.19057	LMPK12070144
277.051	1	C17H10O4	[M-H]-	Pongaglabol	278.058	277.051	2.19057	LMPK12110162
277.051	1	C17H10O4	[M-H]-		278.058	277.051	2.19057	LMPK12130024
349.086	1	C19H20O4	[M+K-2H]-	Desmosdumotin_C	312.136	349.085	2.8801	LMPK12120421
349.086	1	C18H18O5	[M+Cl]-		314.115	349.085	2.70822	LMPK12020250
349.086	1	C18H18O5	[M+Cl]-		314.115	349.085	2.70822	LMPK12020251
349.086	1	C18H18O5	[M+Cl]-	2-Methoxyhomopterocarpin	314.115	349.085	2.70822	LMPK12070064
349.086	1	C18H18O5	[M+Cl]-	4-Methoxyhomopterocarpin	314.115	349.085	2.70822	LMPK12070076
349.086	1	C18H18O5	[M+Cl]-	6-Methoxyhomopterocarpin	314.115	349.085	2.70822	LMPK12070138
349.086	1	C18H18O5	[M+Cl]-	Crotaoprostrin	314.115	349.085	2.70822	LMPK12120198
349.086	1	C18H18O5	[M+Cl]-		314.115	349.085	2.70822	LMPK12120205
349.086	1	C18H18O5	[M+Cl]-		314.115	349.085	2.70822	LMPK12120322
349.086	1	C18H18O5	[M+Cl]-	Helilandin_B	314.115	349.085	2.70822	LMPK12120339
349.086	1	C18H18O5	[M+Cl]-		314.115	349.085	2.70822	LMPK12120340
349.086	1	C18H18O5	[M+Cl]-	Syzygiol	314.115	349.085	2.70822	LMPK12120417
349.086	1	C18H18O5	[M+Cl]-	Tepanone	314.115	349.085	2.70822	LMPK12120433
349.086	1	C18H18O5	[M+Cl]-	Ponganone_VII	314.115	349.085	2.70822	LMPK12120461
349.086	1	C18H18O5	[M+Cl]-		314.115	349.085	2.70822	LMPK12120556
349.086	1	C18H18O5	[M+Cl]-		314.115	349.085	2.70822	LMPK12140105
349.086	1	C18H18O5	[M+Cl]-	Leridol	314.115	349.085	2.70822	LMPK12140199
349.086	1	C18H18O5	[M+Cl]-	Isomatteucinol	314.115	349.085	2.70822	LMPK12140202
349.086	1	C18H18O5	[M+Cl]-	Matteucinol	314.115	349.085	2.70822	LMPK12140351
349.086	1	C18H18O5	[M+Cl]-	Angophorol	314.115	349.085	2.70822	LMPK12140568
349.086	1	C18H18O5	[M+Cl]-	Naringenin_trimethyl_ether	314.115	349.085	2.70822	LMPK12140596
349.086	1	C18H18O5	[M+Cl]-		314.115	349.085	2.70822	LMPK12140662
367.024	1	C16H12O8	[M+Cl]-	3,4,5-Trihydroxywogonin	332.053	367.023	2.88129	LMPK12111411
367.024	1	C16H12O8	[M+Cl]-		332.053	367.023	2.88129	LMPK12111469
367.024	1	C16H12O8	[M+Cl]-	Pinomyricetin	332.053	367.023	2.88129	LMPK12112469
367.024	1	C16H12O8	[M+Cl]-	Laricitrin	332.053	367.023	2.88129	LMPK12112482
367.024	1	C16H12O8	[M+Cl]-	Mearnsetin	332.053	367.023	2.88129	LMPK12112506
367.024	1	C16H12O8	[M+Cl]-	Myricetin_5-methyl_ether	332.053	367.023	2.88129	LMPK12112555
367.024	1	C16H12O8	[M+Cl]-	Europetin	332.053	367.023	2.88129	LMPK12112664
367.024	1	C16H12O8	[M+Cl]-	Annulatin	332.053	367.023	2.88129	LMPK12112779
367.024	1	C16H12O8	[M+Cl]-	Quercetagetin_3-methyl_ether	332.053	367.023	2.88129	LMPK12112984
367.024	1	C16H12O8	[M+Cl]-	Allopatuletin	332.053	367.023	2.88129	LMPK12112985
367.024	1	C16H12O8	[M+Cl]-	Patuletin	332.053	367.023	2.88129	LMPK12112986
367.024	1	C16H12O8	[M+Cl]-	Quercetagetin_7-methyl_ether	332.053	367.023	2.88129	LMPK12112987
367.024	1	C16H12O8	[M+Cl]-	Quercetagetin_3-methyl_ether	332.053	367.023	2.88129	LMPK12112988
367.024	1	C16H12O8	[M+Cl]-	Quercetagetin_4-methyl_ether	332.053	367.023	2.88129	LMPK12112989
367.024	1	C16H12O8	[M+Cl]-	Gossypetin_3-methyl_ether	332.053	367.023	2.88129	LMPK12113232
367.024	1	C16H12O8	[M+Cl]-	Ranupetin	332.053	367.023	2.88129	LMPK12113233
367.024	1	C16H12O8	[M+Cl]-	Corniculatusin	332.053	367.023	2.88129	LMPK12113234
367.024	1	C16H12O8	[M+Cl]-	Haplogenin	332.053	367.023	2.88129	LMPK12113235
367.024	1	C16H12O8	[M+Cl]-	Crombenin	332.053	367.023	2.88129	LMPK12130077
379.024	1	C17H12O8	[M+Cl]-		344.053	379.023	2.86263	LMPK12113020
379.024	1	C17H12O8	[M+Cl]-		344.053	379.023	2.86263	LMPK12113026
379.024	1	C17H12O8	[M+Cl]-	Herbacetin_8-acetate	344.053	379.023	2.86263	LMPK12113165
379.024	1	C17H12O8	[M+Cl]-	Wharangin	344.053	379.023	2.86263	LMPK12113260
379.024	1	C17H12O8	[M+Cl]-	Benthamianin	344.053	379.023	2.86263	LMPK12113388
381.039	1	C18H16O7	[M+K-2H]-	Panchovillin	344.09	381.038	2.54253	LMPK12050274
381.039	1	C18H16O7	[M+K-2H]-	Derrugenin	344.09	381.038	2.54253	LMPK12050330
381.039	1	C18H16O7	[M+K-2H]-	Junipegenin_B	344.09	381.038	2.54253	LMPK12050406
381.039	1	C18H16O7	[M+K-2H]-		344.09	381.038	2.54253	LMPK12050426
381.039	1	C18H16O7	[M+K-2H]-		344.09	381.038	2.54253	LMPK12050436
381.039	1	C18H16O7	[M+K-2H]-	Boeravinone_C	344.09	381.038	2.54253	LMPK12060046
381.039	1	C18H16O7	[M+K-2H]-	2-Hydroxy-4-methoxypterocarpin	344.09	381.038	2.54253	LMPK12070090
381.039	1	C18H16O7	[M+K-2H]-	Lathycarpin	344.09	381.038	2.54253	LMPK12070137
381.039	1	C18H16O7	[M+K-2H]-	Bryacarpene_1	344.09	381.038	2.54253	LMPK12070158
381.039	1	C18H16O7	[M+K-2H]-		344.09	381.038	2.54253	LMPK12100053
381.039	1	C18H16O7	[M+K-2H]-	Prosogerin_E	344.09	381.038	2.54253	LMPK12110069
381.039	1	C18H16O7	[M+K-2H]-		344.09	381.038	2.54253	LMPK12110076
381.039	1	C18H16O7	[M+K-2H]-		344.09	381.038	2.54253	LMPK12110113
381.039	1	C18H16O7	[M+K-2H]-	Tricetin_3,4,5-trimethyl_ether	344.09	381.038	2.54253	LMPK12110880
381.039	1	C18H16O7	[M+K-2H]-		344.09	381.038	2.54253	LMPK12111064
381.039	1	C18H16O7	[M+K-2H]-	Lethedocin	344.09	381.038	2.54253	LMPK12111070
381.039	1	C18H16O7	[M+K-2H]-	Eupatilin	344.09	381.038	2.54253	LMPK12111228
381.039	1	C18H16O7	[M+K-2H]-	Eupatorin	344.09	381.038	2.54253	LMPK12111239
381.039	1	C18H16O7	[M+K-2H]-	6-Hydroxyluteolin_7,3,4-trimethyl_ether	344.09	381.038	2.54253	LMPK12111240
381.039	1	C18H16O7	[M+K-2H]-		344.09	381.038	2.54253	LMPK12111246
381.039	1	C18H16O7	[M+K-2H]-	Cirsilineol	344.09	381.038	2.54253	LMPK12111249
381.039	1	C18H16O7	[M+K-2H]-	Wightin	344.09	381.038	2.54253	LMPK12111307
381.039	1	C18H16O7	[M+K-2H]-	Rivularin_(flavone)	344.09	381.038	2.54253	LMPK12111311
381.039	1	C18H16O7	[M+K-2H]-		344.09	381.038	2.54253	LMPK12111312
381.039	1	C18H16O7	[M+K-2H]-		344.09	381.038	2.54253	LMPK12111336
381.039	1	C18H16O7	[M+K-2H]-	Hypolaetin_8,3,4-trimethyl_ether	344.09	381.038	2.54253	LMPK12111401
381.039	1	C18H16O7	[M+K-2H]-		344.09	381.038	2.54253	LMPK12111404
381.039	1	C18H16O7	[M+K-2H]-	Tenaxin_I	344.09	381.038	2.54253	LMPK12111425
381.039	1	C18H16O7	[M+K-2H]-	Nevadensin	344.09	381.038	2.54253	LMPK12111442
381.039	1	C18H16O7	[M+K-2H]-	Xanthomicrol	344.09	381.038	2.54253	LMPK12111447
381.039	1	C18H16O7	[M+K-2H]-	Pedunculin	344.09	381.038	2.54253	LMPK12111448
381.039	1	C18H16O7	[M+K-2H]-		344.09	381.038	2.54253	LMPK12111449
381.039	1	C18H16O7	[M+K-2H]-		344.09	381.038	2.54253	LMPK12111580
381.039	1	C18H16O7	[M+K-2H]-		344.09	381.038	2.54253	LMPK12111581
381.039	1	C18H16O7	[M+K-2H]-	Morin_3,2,4-trimethyl_ether	344.09	381.038	2.54253	LMPK12112519
381.039	1	C18H16O7	[M+K-2H]-		344.09	381.038	2.54253	LMPK12112550
381.039	1	C18H16O7	[M+K-2H]-	Quercetin_7,3,4-trimethyl_ether	344.09	381.038	2.54253	LMPK12112658
381.039	1	C18H16O7	[M+K-2H]-		344.09	381.038	2.54253	LMPK12112724
381.039	1	C18H16O7	[M+K-2H]-		344.09	381.038	2.54253	LMPK12112725
381.039	1	C18H16O7	[M+K-2H]-	6-C-Methylquercetin_3,3-dimethyl_ether	344.09	381.038	2.54253	LMPK12112747
381.039	1	C18H16O7	[M+K-2H]-	Quercetin_3,5,3-trimethyl_ether	344.09	381.038	2.54253	LMPK12112753
381.039	1	C18H16O7	[M+K-2H]-	Pachypodol	344.09	381.038	2.54253	LMPK12112754
381.039	1	C18H16O7	[M+K-2H]-	Ayanin	344.09	381.038	2.54253	LMPK12112762
381.039	1	C18H16O7	[M+K-2H]-	Quercetin_3,3,4-trimethyl_ether	344.09	381.038	2.54253	LMPK12112768
381.039	1	C18H16O7	[M+K-2H]-	Santin	344.09	381.038	2.54253	LMPK12112861
381.039	1	C18H16O7	[M+K-2H]-	6-Hydroxykaempferol_3,5,7-trimethyl_ether	344.09	381.038	2.54253	LMPK12112873
381.039	1	C18H16O7	[M+K-2H]-	Penduletin	344.09	381.038	2.54253	LMPK12112874
381.039	1	C18H16O7	[M+K-2H]-	Candidol	344.09	381.038	2.54253	LMPK12112875
381.039	1	C18H16O7	[M+K-2H]-	Mikanin	344.09	381.038	2.54253	LMPK12112876
381.039	1	C18H16O7	[M+K-2H]-	6-Hydroxykaempferol_3,7,4-trimethyl_ether	344.09	381.038	2.54253	LMPK12112880
381.039	1	C18H16O7	[M+K-2H]-		344.09	381.038	2.54253	LMPK12113068
381.039	1	C18H16O7	[M+K-2H]-		344.09	381.038	2.54253	LMPK12113147
381.039	1	C18H16O7	[M+K-2H]-	Tambulin	344.09	381.038	2.54253	LMPK12113151
381.039	1	C18H16O7	[M+K-2H]-	Herbacetin_3,7,8-trimethyl_ether	344.09	381.038	2.54253	LMPK12113160
381.039	1	C18H16O7	[M+K-2H]-	Herbacetin_3,7,4-trimethyl_ether	344.09	381.038	2.54253	LMPK12113161
381.039	1	C18H16O7	[M+K-2H]-	Herbacetin_3,8,4-trimethyl_ether	344.09	381.038	2.54253	LMPK12113162
381.039	1	C18H16O7	[M+K-2H]-		344.09	381.038	2.54253	LMPK12113293
381.039	1	C18H16O7	[M+K-2H]-	Araneol	344.09	381.038	2.54253	LMPK12113294
381.039	1	C18H16O7	[M+K-2H]-		344.09	381.038	2.54253	LMPK12113295
381.039	1	C18H16O7	[M+K-2H]-	Agestricin_A	344.09	381.038	2.54253	LMPK12120348
381.039	1	C18H16O7	[M+K-2H]-	Hamiltrone	344.09	381.038	2.54253	LMPK12130055
381.039	1	C18H16O7	[M+K-2H]-	Agestricin_B	344.09	381.038	2.54253	LMPK12140629
381.039	1	C18H16O7	[M+K-2H]-	Breverin	344.09	381.038	2.54253	LMPK12140693
381.039	1	C18H16O7	[M+K-2H]-	(-)-Usnic_acid	344.09	381.038	2.54253	LMPK13060002
381.039	1	C17H14O8	[M+Cl]-		346.069	381.038	2.38506	LMPK12111267
381.039	1	C17H14O8	[M+Cl]-		346.069	381.038	2.38506	LMPK12111268
381.039	1	C17H14O8	[M+Cl]-		346.069	381.038	2.38506	LMPK12111281
381.039	1	C17H14O8	[M+Cl]-	Ganhuangenin	346.069	381.038	2.38506	LMPK12111314
381.039	1	C17H14O8	[M+Cl]-		346.069	381.038	2.38506	LMPK12111315
381.039	1	C17H14O8	[M+Cl]-		346.069	381.038	2.38506	LMPK12111412
381.039	1	C17H14O8	[M+Cl]-		346.069	381.038	2.38506	LMPK12111421
381.039	1	C17H14O8	[M+Cl]-		346.069	381.038	2.38506	LMPK12111427
381.039	1	C17H14O8	[M+Cl]-		346.069	381.038	2.38506	LMPK12111470
381.039	1	C17H14O8	[M+Cl]-	Leucanthogenin	346.069	381.038	2.38506	LMPK12111483
381.039	1	C17H14O8	[M+Cl]-	Inucrithmin	346.069	381.038	2.38506	LMPK12111596
381.039	1	C17H14O8	[M+Cl]-	Syringetin	346.069	381.038	2.38506	LMPK12112498
381.039	1	C17H14O8	[M+Cl]-	Dumosol	346.069	381.038	2.38506	LMPK12112504
381.039	1	C17H14O8	[M+Cl]-	Myricetin_3,4-dimethyl_ether	346.069	381.038	2.38506	LMPK12112509
381.039	1	C17H14O8	[M+Cl]-	Viscidulin_III	346.069	381.038	2.38506	LMPK12112520
381.039	1	C17H14O8	[M+Cl]-		346.069	381.038	2.38506	LMPK12112523
381.039	1	C17H14O8	[M+Cl]-		346.069	381.038	2.38506	LMPK12112524
381.039	1	C17H14O8	[M+Cl]-	Myricetin_7,4-dimethyl_ether	346.069	381.038	2.38506	LMPK12112666
381.039	1	C17H14O8	[M+Cl]-	Alluaudiol	346.069	381.038	2.38506	LMPK12112777
381.039	1	C17H14O8	[M+Cl]-	Artemexitin	346.069	381.038	2.38506	LMPK12112780
381.039	1	C17H14O8	[M+Cl]-	Myricetin_3,4-dimethyl_ether	346.069	381.038	2.38506	LMPK12112789
381.039	1	C17H14O8	[M+Cl]-	Axillarin	346.069	381.038	2.38506	LMPK12112990
381.039	1	C17H14O8	[M+Cl]-	Tomentin	346.069	381.038	2.38506	LMPK12112991
381.039	1	C17H14O8	[M+Cl]-	Quercetagetin_3,3-dimethyl_ether	346.069	381.038	2.38506	LMPK12112992
381.039	1	C17H14O8	[M+Cl]-	Quercetagetin_3,4-dimethyl_ether	346.069	381.038	2.38506	LMPK12112993
381.039	1	C17H14O8	[M+Cl]-	Eupatolitin	346.069	381.038	2.38506	LMPK12112994
381.039	1	C17H14O8	[M+Cl]-	Spinacetin	346.069	381.038	2.38506	LMPK12112995
381.039	1	C17H14O8	[M+Cl]-	Laciniatin	346.069	381.038	2.38506	LMPK12112996
381.039	1	C17H14O8	[M+Cl]-	Gossypetin_3,7-dimethyl_ether	346.069	381.038	2.38506	LMPK12113236
381.039	1	C17H14O8	[M+Cl]-	Gossypetin_3,8-dimethyl_ether	346.069	381.038	2.38506	LMPK12113237
381.039	1	C17H14O8	[M+Cl]-	Gossypetin_3,3-dimethyl_ether	346.069	381.038	2.38506	LMPK12113238
381.039	1	C17H14O8	[M+Cl]-	Gossypetin_3,4-dimethyl_ether	346.069	381.038	2.38506	LMPK12113239
381.039	1	C17H14O8	[M+Cl]-	Gossypetin_7,4-dimethyl_ether	346.069	381.038	2.38506	LMPK12113240
381.039	1	C17H14O8	[M+Cl]-	Limocitrin	346.069	381.038	2.38506	LMPK12113241
381.039	1	C17H14O8	[M+Cl]-	Gossypetin_8,4-dimethyl_ether	346.069	381.038	2.38506	LMPK12113242
381.039	1	C17H14O8	[M+Cl]-		346.069	381.038	2.38506	LMPK12113264
381.039	1	C17H14O8	[M+Cl]-	Zanthoxyl_flavone	346.069	381.038	2.38506	LMPK12113265
381.039	1	C17H14O8	[M+Cl]-		346.069	381.038	2.38506	LMPK12113307
401.207	1	C25H32O2	[M+(37Cl)]-	Quinestrol	364.24	401.207	1.71707	LMST02010037
409.158	1	C25H26O3	[M+Cl]-	Spinochalcone_C	374.188	409.158	-0.0359275	LMPK12120014
409.158	1	C25H26O3	[M+Cl]-	Spinochalcone_B	374.188	409.158	-0.0359275	LMPK12120015
409.158	1	C25H26O3	[M+Cl]-		374.188	409.158	-0.0359275	LMPK12140016
409.158	1	C25H26O3	[M+Cl]-	Maximaflavanone_A	374.188	409.158	-0.0359275	LMPK12140017
411.173	1	C25H28O3	[M+Cl]-	Spinochalcone_A	376.204	411.173	-0.142762	LMPK12120010
411.173	1	C25H28O3	[M+Cl]-	Ovaliflavanone_A	376.204	411.173	-0.142762	LMPK12140011
413.029	1	C18H16O9	[M+K-2H]-		376.079	413.028	1.74371	LMPK12110612
413.029	1	C18H16O9	[M+K-2H]-		376.079	413.028	1.74371	LMPK12110613
413.029	1	C18H16O9	[M+K-2H]-		376.079	413.028	1.74371	LMPK12110614
413.029	1	C18H16O9	[M+K-2H]-		376.079	413.028	1.74371	LMPK12111430
413.029	1	C18H16O9	[M+K-2H]-		376.079	413.028	1.74371	LMPK12111497
413.029	1	C18H16O9	[M+K-2H]-		376.079	413.028	1.74371	LMPK12111499
413.029	1	C18H16O9	[M+K-2H]-		376.079	413.028	1.74371	LMPK12113041
413.029	1	C18H16O9	[M+K-2H]-	Apuleisin	376.079	413.028	1.74371	LMPK12113050
413.029	1	C18H16O9	[M+K-2H]-		376.079	413.028	1.74371	LMPK12113051
413.029	1	C18H16O9	[M+K-2H]-		376.079	413.028	1.74371	LMPK12113052
413.029	1	C18H16O9	[M+K-2H]-		376.079	413.028	1.74371	LMPK12113053
413.029	1	C18H16O9	[M+K-2H]-	Hibiscetin_3,7,4-trimethyl_ether	376.079	413.028	1.74371	LMPK12113273
413.029	1	C18H16O9	[M+K-2H]-	Hibiscetin_3,8,4-trimethyl_ether	376.079	413.028	1.74371	LMPK12113274
413.029	1	C18H16O9	[M+K-2H]-		376.079	413.028	1.74371	LMPK12113287
413.029	1	C18H16O9	[M+K-2H]-		376.079	413.028	1.74371	LMPK12113330
413.029	1	C18H16O9	[M+K-2H]-		376.079	413.028	1.74371	LMPK12113331
413.029	1	C18H16O9	[M+K-2H]-		376.079	413.028	1.74371	LMPK12113332
413.029	1	C18H16O9	[M+K-2H]-	Limocitrol	376.079	413.028	1.74371	LMPK12113333
417.077	1	C19H24O6S	[M+K-2H]-	2-Methoxyestrone_3-sulfate	380.129	417.078	-2.97259	LMST05020006
421.123	1	C22H24O6	[M+(37Cl)]-	Echinoisosophoranone	384.157	421.124	-1.21959	LMPK12050487
421.123	1	C22H24O6	[M+(37Cl)]-		384.157	421.124	-1.21959	LMPK12140453
421.123	1	C22H24O6	[M+(37Cl)]-	Eriodictyol_7,3-dimethyl_ether_4-prenyl_ether	384.157	421.124	-1.21959	LMPK12140584
427.045	1	C19H18O9	[M+K-2H]-	Clitoriacetal	390.095	427.044	2.70745	LMPK12060052
427.045	1	C19H18O9	[M+K-2H]-		390.095	427.044	2.70745	LMPK12110615
427.045	1	C19H18O9	[M+K-2H]-		390.095	427.044	2.70745	LMPK12110616
427.045	1	C19H18O9	[M+K-2H]-		390.095	427.044	2.70745	LMPK12110617
427.045	1	C19H18O9	[M+K-2H]-	Apuleitrin	390.095	427.044	2.70745	LMPK12110618
427.045	1	C19H18O9	[M+K-2H]-		390.095	427.044	2.70745	LMPK12110619
427.045	1	C19H18O9	[M+K-2H]-	Gardenin_E	390.095	427.044	2.70745	LMPK12111487
427.045	1	C19H18O9	[M+K-2H]-	Scaposin	390.095	427.044	2.70745	LMPK12111488
427.045	1	C19H18O9	[M+K-2H]-	Agecorynin_D	390.095	427.044	2.70745	LMPK12111500
427.045	1	C19H18O9	[M+K-2H]-	5-O-Demethylapulein	390.095	427.044	2.70745	LMPK12113054
427.045	1	C19H18O9	[M+K-2H]-		390.095	427.044	2.70745	LMPK12113055
427.045	1	C19H18O9	[M+K-2H]-		390.095	427.044	2.70745	LMPK12113056
427.045	1	C19H18O9	[M+K-2H]-		390.095	427.044	2.70745	LMPK12113057
427.045	1	C19H18O9	[M+K-2H]-	Hibiscetin_3,7,8,4-tetramethyl_ether	390.095	427.044	2.70745	LMPK12113275
427.045	1	C19H18O9	[M+K-2H]-	Hibiscetin_3,8,3,4-tetramethyl_ether	390.095	427.044	2.70745	LMPK12113276
427.045	1	C19H18O9	[M+K-2H]-		390.095	427.044	2.70745	LMPK12113288
427.045	1	C19H18O9	[M+K-2H]-		390.095	427.044	2.70745	LMPK12113334
427.045	1	C19H18O9	[M+K-2H]-		390.095	427.044	2.70745	LMPK12113335
427.045	1	C19H18O9	[M+K-2H]-		390.095	427.044	2.70745	LMPK12113336
427.045	1	C19H18O9	[M+K-2H]-		390.095	427.044	2.70745	LMPK12113337
427.045	1	C19H18O9	[M+K-2H]-		390.095	427.044	2.70745	LMPK12113338
427.045	1	C19H18O9	[M+K-2H]-		390.095	427.044	2.70745	LMPK12113339
427.045	1	C19H18O9	[M+K-2H]-		390.095	427.044	2.70745	LMPK12113352
427.045	1	C19H18O9	[M+K-2H]-		390.095	427.044	2.70745	LMPK12113374
427.045	1	C18H16O10	[M+Cl]-		392.074	427.044	2.56695	LMPK12113357
431.265	1	C20H36O6	[M+Hac-H]-	19R-hydroxy-PGF1alpha	372.251	431.265	-1.00889	LMFA03010038
431.265	1	C20H36O6	[M+Hac-H]-	13,14-dihydro-19R-hydroxyPGE1	372.251	431.265	-1.00889	LMFA03010165
431.265	1	C20H36O6	[M+Hac-H]-	TXB1	372.251	431.265	-1.00889	LMFA03030008
431.265	1	C20H36O6	[M+Hac-H]-	8,8a-Deoxyoleandolide	372.251	431.265	-1.00889	LMPK04000030
439.045	1	C20H18O9	[M+K-2H]-	1-hydroxy-2-(beta-D-glucosyloxy)-9,10-anthraquinone	402.095	439.044	2.39817	LMFA13010061
439.045	1	C20H18O9	[M+K-2H]-	Cerarvensin	402.095	439.044	2.39817	LMPK12110195
439.045	1	C20H18O9	[M+K-2H]-	Isomollupentin	402.095	439.044	2.39817	LMPK12110196
439.045	1	C20H18O9	[M+K-2H]-	Mollupentin	402.095	439.044	2.39817	LMPK12110197
439.045	1	C20H18O9	[M+K-2H]-	Apigenin_7-xyloside	402.095	439.044	2.39817	LMPK12110341
439.045	1	C20H18O9	[M+K-2H]-		402.095	439.044	2.39817	LMPK12111496
439.045	1	C20H18O9	[M+K-2H]-	5,2,5-Trihydroxy-3,7,8-trimethoxyflavone_2-acetate	402.095	439.044	2.39817	LMPK12113087
439.045	1	C20H18O9	[M+K-2H]-	Gossypetin_3,7,3-trimethyl_ether_8-acetate	402.095	439.044	2.39817	LMPK12113259
439.045	1	C20H18O9	[M+K-2H]-	5-Demethylmelibentin	402.095	439.044	2.39817	LMPK12113349
439.045	1	C20H18O9	[M+K-2H]-		402.095	439.044	2.39817	LMPK12113355
441.06	1	C20H20O9	[M+K-2H]-	Apuleirin	404.111	441.059	2.05823	LMPK12110620
441.06	1	C20H20O9	[M+K-2H]-	Murrayanol	404.111	441.059	2.05823	LMPK12110621
441.06	1	C20H20O9	[M+K-2H]-		404.111	441.059	2.05823	LMPK12110622
441.06	1	C20H20O9	[M+K-2H]-	Psiadiarabicin	404.111	441.059	2.05823	LMPK12111285
441.06	1	C20H20O9	[M+K-2H]-	Gardenin_C	404.111	441.059	2.05823	LMPK12111489
441.06	1	C20H20O9	[M+K-2H]-		404.111	441.059	2.05823	LMPK12111498
441.06	1	C20H20O9	[M+K-2H]-	Agehoustin_F	404.111	441.059	2.05823	LMPK12111501
441.06	1	C20H20O9	[M+K-2H]-	Apulein	404.111	441.059	2.05823	LMPK12113058
441.06	1	C20H20O9	[M+K-2H]-		404.111	441.059	2.05823	LMPK12113059
441.06	1	C20H20O9	[M+K-2H]-		404.111	441.059	2.05823	LMPK12113060
441.06	1	C20H20O9	[M+K-2H]-		404.111	441.059	2.05823	LMPK12113061
441.06	1	C20H20O9	[M+K-2H]-	Brickellin	404.111	441.059	2.05823	LMPK12113062
441.06	1	C20H20O9	[M+K-2H]-	Distemonatin	404.111	441.059	2.05823	LMPK12113063
441.06	1	C20H20O9	[M+K-2H]-	Conyzatin	404.111	441.059	2.05823	LMPK12113277
441.06	1	C20H20O9	[M+K-2H]-		404.111	441.059	2.05823	LMPK12113286
441.06	1	C20H20O9	[M+K-2H]-	3-Methoxycalycopterin	404.111	441.059	2.05823	LMPK12113340
441.06	1	C20H20O9	[M+K-2H]-		404.111	441.059	2.05823	LMPK12113341
441.06	1	C20H20O9	[M+K-2H]-		404.111	441.059	2.05823	LMPK12113342
441.06	1	C20H20O9	[M+K-2H]-		404.111	441.059	2.05823	LMPK12113353
441.06	1	C20H20O9	[M+K-2H]-		404.111	441.059	2.05823	LMPK12113375
441.06	1	C20H20O9	[M+K-2H]-		404.111	441.059	2.05823	LMPK12113376
441.06	1	C20H20O9	[M+K-2H]-	Chalconaringenin_2-xyloside	404.111	441.059	2.05823	LMPK12120249
441.06	1	C20H20O9	[M+K-2H]-		404.111	441.059	2.05823	LMPK12120353
441.06	1	C19H18O10	[M+Cl]-		406.09	441.059	1.92219	LMPK12113358
441.06	1	C19H18O10	[M+Cl]-		406.09	441.059	1.92219	LMPK12113359
441.06	1	C19H18O10	[M+Cl]-		406.09	441.059	1.92219	LMPK12113360
441.06	1	C19H18O10	[M+Cl]-		406.09	441.059	1.92219	LMPK12113378
441.06	1	C19H18O10	[M+Cl]-		406.09	441.059	1.92219	LMPK12113379
441.06	1	C19H18O10	[M+Cl]-		406.09	441.059	1.92219	LMPK12113380
449.129	1	C16H22O11	[M+Hac-H]-	Monotropein	390.116	449.13	-1.40316	LMPR0102070012
453.112	1	C22H24O8	[M+(37Cl)]-	Aliarin	416.147	453.114	-2.49805	LMPK12112854
453.112	1	C22H24O8	[M+(37Cl)]-		416.147	453.114	-2.49805	LMPK12112857
457.055	1	C20H20O10	[M+K-2H]-		420.106	457.054	1.44512	LMPK12113361
457.055	1	C20H20O10	[M+K-2H]-		420.106	457.054	1.44512	LMPK12113362
457.055	1	C20H20O10	[M+K-2H]-		420.106	457.054	1.44512	LMPK12113363
457.055	1	C20H20O10	[M+K-2H]-	3-Demethyldigicitrin	420.106	457.054	1.44512	LMPK12113364
457.055	1	C20H20O10	[M+K-2H]-		420.106	457.054	1.44512	LMPK12113381
457.055	1	C20H20O10	[M+K-2H]-		420.106	457.054	1.44512	LMPK12113382
457.055	1	C20H20O10	[M+K-2H]-		420.106	457.054	1.44512	LMPK12113383
463.283	1	C28H42O4	[M+Na-2H]-	(22S)-1alpha,22,25-trihydroxy-23,24-tetradehydro-24a-homo-20-epivitamin_D3_/_(22S)-1alpha,22,25-trihydroxy-23,24-tetradehydro-24a-homo-20-epicholecalciferol	442.308	463.283	0.483506	LMST03020315
463.283	1	C28H42O4	[M+Na-2H]-	1alpha-hydroxy-18-(4-hydroxy-4-methyl-2-pentynyloxy)-23,24,25,26,27-pentanorvitamin_D3_/_1alpha-hydroxy-18-(4-hydroxy-4-methyl-2-pentynyloxy)-23,24,25,26,27-pentanorcholecalciferol	442.308	463.283	0.483506	LMST03020591
463.283	1	C23H45O7P	[M-H]-	PA(20:1(11Z)/0:0)	464.29	463.283	0.401482	LMGP10050026
463.283	1	C24H44O6	[M+Cl]-	Glyceryl_lactooleate	428.314	463.283	0.0237436	LMFA07010900
463.283	1	C24H44O6	[M+Cl]-	Sorbitan_oleate	428.314	463.283	0.0237436	LMFA07011018
465.299	1	C28H44O4	[M+Na-2H]-	Stoloniferone_H	444.324	465.299	0.603054	LMST01031095
465.299	1	C28H44O4	[M+Na-2H]-	Stoloniferone_I	444.324	465.299	0.603054	LMST01031096
465.299	1	C28H44O4	[M+Na-2H]-	Stoloniferone_L	444.324	465.299	0.603054	LMST01031098
465.299	1	C28H44O4	[M+Na-2H]-	9(11)-dehydroxyhecogenin	444.324	465.299	0.603054	LMST01080093
465.299	1	C28H44O4	[M+Na-2H]-	(24R)-1alpha,24,25-trihydroxyvitamin_D2_/_(24R)-1alpha,24,25-trihydroxyergocalciferol	444.324	465.299	0.603054	LMST03010051
465.299	1	C28H44O4	[M+Na-2H]-	(25S)-1alpha,25,26-trihydroxyvitamin_D2_/_(25S)-1alpha,25,26-trihydroxyergocalciferol	444.324	465.299	0.603054	LMST03010052
465.299	1	C28H44O4	[M+Na-2H]-	1alpha,25,28-trihydroxyvitamin_D2_/_1alpha,25,28-trihydroxyergocalciferol	444.324	465.299	0.603054	LMST03010053
465.299	1	C23H47O7P	[M-H]-	PA(20:0/0:0)	466.306	465.299	0.521386	LMGP10050018
465.299	1	C24H46O6	[M+Cl]-	Sorbitan_stearate	430.329	465.299	0.145283	LMFA07011020
472.261	1	C21H44NO6P	[M+Cl]-	PE(P-16:0/0:0)	437.291	472.26	1.9665	LMGP02070001
481.294	1	C28H44O5	[M+Na-2H]-	Stoloniferone_G	460.319	481.294	0.0804083	LMST01031094
481.294	1	C28H44O5	[M+Na-2H]-	(24R)-1alpha,24,25,26-tetrahydroxyvitamin_D2_/_(24R)-1alpha,24,25,26-tetrahydroxyergocalciferol	460.319	481.294	0.0804083	LMST03010054
481.294	1	C28H44O5	[M+Na-2H]-	1alpha,24,25,28-tetrahydroxyvitamin_D2_/_1alpha,24,25,28-tetrahydroxyergocalciferol	460.319	481.294	0.0804083	LMST03010055
481.294	1	C28H44O5	[M+Na-2H]-	24-Nor-9,11-seco-11-acetoxy-3,6-dihydroxycholest-7,22-dien-9-one	460.319	481.294	0.0804083	LMST03020680
481.294	1	C21H43O6P	[M+Hac-H]-	PA(P-18:0/0:0)	422.28	481.294	0.00145441	LMGP10070002
483.21	1	C22H39O7P	[M+(37Cl)]-	PA(19:3(10Z,13Z,16Z)/0:0)	446.243	483.21	1.31599	LMGP10050004
495.032	1	C22H18O11	[M+K-2H]-	Gallocatechin_3-O-gallate	458.085	495.034	-2.97899	LMPK12020120
495.032	1	C22H18O11	[M+K-2H]-	Epigallocatechin_7-O-gallate	458.085	495.034	-2.97899	LMPK12020123
495.032	1	C22H18O11	[M+K-2H]-	Gallocatechin_3-O-gallate	458.085	495.034	-2.97899	LMPK12020124
495.032	1	C22H18O11	[M+K-2H]-	Epigallocatechin_3-gallate	458.085	495.034	-2.97899	LMPK12030005
495.309	1	C29H46O5	[M+Na-2H]-		474.335	495.309	0.13002	LMST01031102
495.309	1	C29H46O5	[M+Na-2H]-	18-acetoxy-1alpha,25-dihydroxyvitamin_D3_/_18-acetoxy-1alpha,25-dihydroxycholecalciferol	474.335	495.309	0.13002	LMST03020414
495.309	1	C24H49O8P	[M-H]-	PG(P-18:0/0:0)	496.317	495.309	0.0533	LMGP04070002
500.292	1	C23H48NO6P	[M+Cl]-	PC(P-15:0/0:0)	465.322	500.291	1.37	LMGP01070003
500.292	1	C23H48NO6P	[M+Cl]-	PE(O-18:1(9Z)/0:0)	465.322	500.291	1.37	LMGP02060004
500.292	1	C23H48NO6P	[M+Cl]-	PE(P-18:0/0:0)	465.322	500.291	1.37	LMGP02070002
501.304	1	C23H49N2O5P	[M+(37Cl)]-	Sphingosine-1-phosphocholine	464.338	501.304	-0.229801	LMSP01060001
502.197	1	C20H38NO9P	[M+Cl]-	PS(14:1(9Z)/0:0)	467.228	502.198	-0.947236	LMGP03050032
502.308	1	C23H50NO6P	[M+Cl]-	PC(O-14:0/O-1:0)	467.338	502.307	1.86241	LMGP01040021
502.308	1	C23H50NO6P	[M+Cl]-	PC(O-15:0/0:0)	467.338	502.307	1.86241	LMGP01060009
502.308	1	C23H50NO6P	[M+Cl]-	PE(O-18:0/0:0)	467.338	502.307	1.86241	LMGP02060003
505.39	1	C31H54O5	[M-H]-	(20R)-24-Hydroxy-19-norgeminivitamin_D3	506.397	505.39	0.352203	LMST03020630
505.39	1	C31H54O5	[M-H]-	(20S)-24-Hydroxy-19-norgeminivitamin_D3	506.397	505.39	0.352203	LMST03020632
505.39	1	C29H50O3	[M+Hac-H]-	Nebrosteroid_M	446.376	505.39	0.352203	LMST01031113
505.39	1	C29H50O3	[M+Hac-H]-	24-hydroperoxy-24-vinylcholesterol	446.376	505.39	0.352203	LMST01040177
505.39	1	C29H50O3	[M+Hac-H]-		446.376	505.39	0.352203	LMST01040188
509.048	1	C23H20O11	[M+K-2H]-	Epigallocatechin_3-O-(3-O-methylgallate)	472.101	509.049	-2.80091	LMPK12020121
509.324	1	C30H48O5	[M+Na-2H]-	bayogenin	488.35	509.325	-1.11343	LMPR0106150007
509.324	1	C30H48O5	[M+Na-2H]-	Acacic_acid	488.35	509.325	-1.11343	LMPR0106150022
509.324	1	C30H48O5	[M+Na-2H]-	Arjunolic_acid	488.35	509.325	-1.11343	LMPR0106150023
509.324	1	C30H48O5	[M+Na-2H]-		488.35	509.325	-1.11343	LMST01031103
509.324	1	C30H48O5	[M+Na-2H]-		488.35	509.325	-1.11343	LMST01031104
509.324	1	C30H48O5	[M+Na-2H]-	cimigenol	488.35	509.325	-1.11343	LMST01100005
509.324	1	C23H47O6P	[M+Hac-H]-	PA(P-20:0/0:0)	450.311	509.325	-1.18804	LMGP10070001
511.19	1	C30H34O5	[M+K-2H]-	Flemiphyllin	474.241	511.189	0.690155	LMPK12050193
511.19	1	C30H34O5	[M+K-2H]-	Euchrenone_b1	474.241	511.189	0.690155	LMPK12050199
511.19	1	C30H34O5	[M+K-2H]-	Rubraflavone_B	474.241	511.189	0.690155	LMPK12110053
511.19	1	C30H34O5	[M+K-2H]-	Poinsettifolin_B	474.241	511.189	0.690155	LMPK12120109
511.19	1	C30H34O5	[M+K-2H]-	Euchrenone_a4	474.241	511.189	0.690155	LMPK12140311
511.26	1	C26H42NO7S	[M-H]-	Sulfoglycolithocholate	512.268	511.261	-2.69667	LMST05030004
512.263	1	C20H40NO8P	[M+Hac-H]-	PC(6:0/6:0)	453.249	512.263	-0.208487	LMGP01011229
513.205	1	C30H36O5	[M+K-2H]-	Sophoraisoflavanone_C	476.256	513.205	-0.38016	LMPK12050474
513.205	1	C30H36O5	[M+K-2H]-	Calofloride	476.256	513.205	-0.38016	LMPK12100058
513.205	1	C30H36O5	[M+K-2H]-	Hydroxysophoranone	476.256	513.205	-0.38016	LMPK12140282
513.205	1	C30H36O5	[M+K-2H]-	Amorilin	476.256	513.205	-0.38016	LMPK12140283
525.191	1	C32H30O7	[M-H]-	Kurzichalcolactone	526.199	525.192	-1.3595	LMPK12120207
525.191	1	C32H30O7	[M-H]-	Kurziflavolactone_A	526.199	525.192	-1.3595	LMPK12140159
525.191	1	C32H30O7	[M-H]-	Kurziflavolactone_B	526.199	525.192	-1.3595	LMPK12140160
525.191	1	C32H30O7	[M-H]-	Kurziflavolactone_C	526.199	525.192	-1.3595	LMPK12140161
525.191	1	C32H30O7	[M-H]-	Kurziflavolactone_D	526.199	525.192	-1.3595	LMPK12140162
537.168	1	C30H30O7	[M+Cl]-	Cycloheterophyllin	502.199	537.169	-1.83499	LMPK12110921
537.168	1	C30H30O7	[M+Cl]-	Artonin_O	502.199	537.169	-1.83499	LMPK12111512
537.168	1	C30H30O7	[M+Cl]-	Artonin_M	502.199	537.169	-1.83499	LMPK12111515
537.168	1	C30H30O7	[M+Cl]-	Artonin_F	502.199	537.169	-1.83499	LMPK12111518
537.168	1	C30H30O7	[M+Cl]-	Artonin_N	502.199	537.169	-1.83499	LMPK12111531
537.168	1	C30H30O7	[M+Cl]-	Euchretin_A	502.199	537.169	-1.83499	LMPK12160011
603.462	1	C35H60O4	[M+Hac-H]-	31-hydroxy-32,35-anhydrobacteriohopanetetrol	544.449	603.463	-0.865505	LMPR04000027
603.462	1	C35H60O4	[M+Hac-H]-	Ribosylhopane	544.449	603.463	-0.865505	LMPR04000028
623.045	1	C27H22O15	[M+K-2H]-	Quercetin_3-(2-galloyl-alpha-L-arabinopyranoside)	586.096	623.044	0.757891	LMPK12112212
632.117	1	C26H29O16	[M+Cl]-		597.146	632.115	2.96117	LMPK12010261
632.117	1	C26H29O16	[M+Cl]-		597.146	632.115	2.96117	LMPK12010279
671.32	1	C35H54O10	[M+K-2H]-	Pandaroside_B	634.372	671.32	-1.00652	LMST05050004
679.088	1	C30H26O16	[M+(37Cl)]-	Quercetagetin_7-(6-(E)-caffeoylglucoside)	642.122	679.089	-0.52276	LMPK12112958
719.497	1	C35H69N2O7P	[M+Hac-H]-	PE-Cer(d15:2(4E,6E)/18:0(2OH))	660.484	719.498	-1.36581	LMSP03020076
722.522	1	C41H73NO9	[M-H]-	bacteriohopane-31,32,33,34-tetrol-35-cyclitol	723.529	722.521	1.63331	LMPR04000008
768.529	1	C46H73N3O4	[M+(37Cl)]-	N-tryptophanyl-35-aminobacteriohopane-32,33,34-triol	731.56	768.527	2.55593	LMPR04000016
769.532	1	C41H81O8P	[M+(37Cl)]-	PA(17:0/21:0)	732.567	769.533	-2.25006	LMGP10010241
769.532	1	C41H81O8P	[M+(37Cl)]-	PA(21:0/17:0)	732.567	769.533	-2.25006	LMGP10010681
769.532	1	C41H81O8P	[M+(37Cl)]-	PA(22:0/16:0)	732.567	769.533	-2.25006	LMGP10010704
769.532	1	C41H81O8P	[M+(37Cl)]-	PA(19:0/19:0)	732.567	769.533	-2.25006	LMGP10010867
769.532	1	C41H81O8P	[M+(37Cl)]-	PA(20:0/18:0)	732.567	769.533	-2.25006	LMGP10010954
769.532	1	C41H81O8P	[M+(37Cl)]-	PA(18:0/20:0)	732.567	769.533	-2.25006	LMGP10010967
769.532	1	C41H81O8P	[M+(37Cl)]-	PA(16:0/22:0)	732.567	769.533	-2.25006	LMGP10010971
782.544	1	C41H73NO9	[M+Hac-H]-	bacteriohopane-31,32,33,34-tetrol-35-cyclitol	723.529	782.542	2.19911	LMPR04000008
784.56	1	C41H75NO9	[M+Hac-H]-	Phalluside-1	725.544	784.558	2.92738	LMSP05010039
809.548	1	C44H85O8P	[M+K-2H]-	PA(19:0/22:1(11Z))	772.598	809.547	1.4329	LMGP10010474
809.548	1	C44H85O8P	[M+K-2H]-	PA(19:1(9Z)/22:0)	772.598	809.547	1.4329	LMGP10010504
809.548	1	C44H85O8P	[M+K-2H]-	PA(20:1(11Z)/21:0)	772.598	809.547	1.4329	LMGP10010550
809.548	1	C44H85O8P	[M+K-2H]-	PA(21:0/20:1(11Z))	772.598	809.547	1.4329	LMGP10010692
809.548	1	C44H85O8P	[M+K-2H]-	PA(22:0/19:1(9Z))	772.598	809.547	1.4329	LMGP10010714
809.548	1	C44H85O8P	[M+K-2H]-	PA(22:1(11Z)/19:0)	772.598	809.547	1.4329	LMGP10010741
809.548	1	C43H83O9P	[M+Cl]-	PG(O-20:0/17:2(9Z,12Z))	774.577	809.547	1.35878	LMGP04020050
809.548	1	C43H83O9P	[M+Cl]-	PG(P-18:0/19:1(9Z))	774.577	809.547	1.35878	LMGP04030045
809.548	1	C43H83O9P	[M+Cl]-	PG(P-20:0/17:1(9Z))	774.577	809.547	1.35878	LMGP04030065
823.564	1	C45H87O8P	[M+K-2H]-	PA(20:0/22:1(11Z))	786.614	823.562	1.30008	LMGP10010523
823.564	1	C45H87O8P	[M+K-2H]-	PA(20:1(11Z)/22:0)	786.614	823.562	1.30008	LMGP10010551
823.564	1	C45H87O8P	[M+K-2H]-	PA(22:1(11Z)/20:0)	786.614	823.562	1.30008	LMGP10010743
823.564	1	C45H87O8P	[M+K-2H]-	PA(22:0/20:1(11Z))	786.614	823.562	1.30008	LMGP10010946
823.564	1	C44H85O9P	[M+Cl]-	PG(O-16:0/22:2(13Z,16Z))	788.593	823.563	1.22723	LMGP04020016
823.564	1	C44H85O9P	[M+Cl]-	PG(O-18:0/20:2(11Z,14Z))	788.593	823.563	1.22723	LMGP04020035
823.564	1	C44H85O9P	[M+Cl]-	PG(O-20:0/18:2(9Z,12Z))	788.593	823.563	1.22723	LMGP04020053
823.564	1	C44H85O9P	[M+Cl]-	PG(P-16:0/22:1(11Z))	788.593	823.563	1.22723	LMGP04030025
823.564	1	C44H85O9P	[M+Cl]-	PG(P-18:0/20:1(11Z))	788.593	823.563	1.22723	LMGP04030047
823.564	1	C44H85O9P	[M+Cl]-	PG(P-20:0/18:1(9Z))	788.593	823.563	1.22723	LMGP04030068
824.567	1	C42H84NO12P	[M-H]-	PI-Cer(t18:0/18:0)	825.573	824.566	1.06383	LMSP03030013
824.567	1	C42H84NO12P	[M-H]-	PI-Cer(t20:0/16:0)	825.573	824.566	1.06383	LMSP03030018
824.567	1	C42H84NO12P	[M-H]-	PI-Cer(d18:0/18:0(2OH))	825.573	824.566	1.06383	LMSP03030031
824.567	1	C42H84NO12P	[M-H]-	PI-Cer(d20:0/16:0(2OH))	825.573	824.566	1.06383	LMSP03030048
899.558	1	C46H87O12P	[M+(37Cl)]-	PI(O-20:0/17:2(9Z,12Z))	862.594	899.56	-1.78632	LMGP06020051
899.558	1	C46H87O12P	[M+(37Cl)]-	PI(P-18:0/19:1(9Z))	862.594	899.56	-1.78632	LMGP06030046
899.558	1	C46H87O12P	[M+(37Cl)]-	PI(P-20:0/17:1(9Z))	862.594	899.56	-1.78632	LMGP06030066
899.558	1	C49H85O10P	[M+Cl]-	PG(21:0/22:6(4Z,7Z,10Z,13Z,16Z,19Z))	864.588	899.557	1.02617	LMGP04010004
899.558	1	C49H85O10P	[M+Cl]-	PG(22:6(4Z,7Z,10Z,13Z,16Z,19Z)/21:0)	864.588	899.557	1.02617	LMGP04010841
295.097	1	C18H16O4	[M-H]-		296.105	295.098	-1.66487	LMPK12110173
295.097	1	C18H16O4	[M-H]-	Desmosflavone	296.105	295.098	-1.66487	LMPK12110174
295.097	1	C18H16O4	[M-H]-	Dasytrichone	296.105	295.098	-1.66487	LMPK12111508
353.043	1	C17H16O6	[M+K-2H]-	7-O-Methylpeltogynol	316.095	353.043	-2.04394	LMPK12020223
353.043	1	C17H16O6	[M+K-2H]-		316.095	353.043	-2.04394	LMPK12050451
353.043	1	C17H16O6	[M+K-2H]-	Violanone	316.095	353.043	-2.04394	LMPK12050467
353.043	1	C17H16O6	[M+K-2H]-	Lespedeol_C	316.095	353.043	-2.04394	LMPK12050468
353.043	1	C17H16O6	[M+K-2H]-	Ougenin	316.095	353.043	-2.04394	LMPK12050491
353.043	1	C17H16O6	[M+K-2H]-	Cajanol	316.095	353.043	-2.04394	LMPK12050499
353.043	1	C17H16O6	[M+K-2H]-	Homoferreirin	316.095	353.043	-2.04394	LMPK12050502
353.043	1	C17H16O6	[M+K-2H]-		316.095	353.043	-2.04394	LMPK12050505
353.043	1	C17H16O6	[M+K-2H]-	Philenopteran	316.095	353.043	-2.04394	LMPK12070058
353.043	1	C17H16O6	[M+K-2H]-		316.095	353.043	-2.04394	LMPK12070066
353.043	1	C17H16O6	[M+K-2H]-	Mucronucarpan	316.095	353.043	-2.04394	LMPK12070067
353.043	1	C17H16O6	[M+K-2H]-	Nissolicarpin	316.095	353.043	-2.04394	LMPK12070071
353.043	1	C17H16O6	[M+K-2H]-	Melilotocarpan_D	316.095	353.043	-2.04394	LMPK12070084
353.043	1	C17H16O6	[M+K-2H]-	Melilotocarpan_E	316.095	353.043	-2.04394	LMPK12070085
353.043	1	C17H16O6	[M+K-2H]-	Pendulone	316.095	353.043	-2.04394	LMPK12080052
353.043	1	C17H16O6	[M+K-2H]-	Mucroquinone	316.095	353.043	-2.04394	LMPK12080053
353.043	1	C17H16O6	[M+K-2H]-	Lapathinol	316.095	353.043	-2.04394	LMPK12080059
353.043	1	C17H16O6	[M+K-2H]-	6,7,3-Trihydroxy-2,4-dimethoxyisoflavene	316.095	353.043	-2.04394	LMPK12080068
353.043	1	C17H16O6	[M+K-2H]-		316.095	353.043	-2.04394	LMPK12120184
353.043	1	C17H16O6	[M+K-2H]-		316.095	353.043	-2.04394	LMPK12120313
353.043	1	C17H16O6	[M+K-2H]-		316.095	353.043	-2.04394	LMPK12120540
353.043	1	C17H16O6	[M+K-2H]-		316.095	353.043	-2.04394	LMPK12140097
353.043	1	C17H16O6	[M+K-2H]-		316.095	353.043	-2.04394	LMPK12140099
353.043	1	C17H16O6	[M+K-2H]-		316.095	353.043	-2.04394	LMPK12140128
353.043	1	C17H16O6	[M+K-2H]-		316.095	353.043	-2.04394	LMPK12140129
353.043	1	C17H16O6	[M+K-2H]-	Cyrtominetin	316.095	353.043	-2.04394	LMPK12140413
353.043	1	C17H16O6	[M+K-2H]-		316.095	353.043	-2.04394	LMPK12140535
353.043	1	C17H16O6	[M+K-2H]-	Eriodictyol_7,3-dimethyl_ether	316.095	353.043	-2.04394	LMPK12140585
353.043	1	C17H16O6	[M+K-2H]-	Persicogenin	316.095	353.043	-2.04394	LMPK12140588
353.043	1	C17H16O6	[M+K-2H]-		316.095	353.043	-2.04394	LMPK12140621
353.043	1	C17H16O6	[M+K-2H]-		316.095	353.043	-2.04394	LMPK12140643
353.043	1	C17H16O6	[M+K-2H]-		316.095	353.043	-2.04394	LMPK12140648
353.043	1	C17H16O6	[M+K-2H]-	Dihydroskullcap_flavone_I	316.095	353.043	-2.04394	LMPK12140649
353.043	1	C17H16O6	[M+K-2H]-		316.095	353.043	-2.04394	LMPK12140668
353.043	1	C17H16O6	[M+K-2H]-	Didymocarpin_A	316.095	353.043	-2.04394	LMPK12140677
353.043	1	C17H16O6	[M+K-2H]-	Mosloflavanone	316.095	353.043	-2.04394	LMPK12140692
353.043	1	C16H14O7	[M+Cl]-	Bolusanthin	318.074	353.043	-2.21389	LMPK12050510
353.043	1	C16H14O7	[M+Cl]-		318.074	353.043	-2.21389	LMPK12140600
353.043	1	C16H14O7	[M+Cl]-	6-Methoxyeriodictyol	318.074	353.043	-2.21389	LMPK12140630
353.043	1	C16H14O7	[M+Cl]-	8-Methoxyeriodictyol	318.074	353.043	-2.21389	LMPK12140674
353.043	1	C16H14O7	[M+Cl]-	8-Hydroxyhesperetin	318.074	353.043	-2.21389	LMPK12140675
353.043	1	C16H14O7	[M+Cl]-	Lecanoric_acid	318.074	353.043	-2.21389	LMPK13080001
377.133	1	C21H24O4	[M+(37Cl)]-		340.167	377.134	-1.50344	LMPK12080007
377.133	1	C21H24O4	[M+(37Cl)]-	Millinol_B	340.167	377.134	-1.50344	LMPK12080010
377.133	1	C21H24O4	[M+(37Cl)]-	4-O-Methylpreglabridin	340.167	377.134	-1.50344	LMPK12080011
377.133	1	C21H24O4	[M+(37Cl)]-		340.167	377.134	-1.50344	LMPK12120483
377.133	1	C21H24O4	[M+(37Cl)]-		340.167	377.134	-1.50344	LMPK12120485
417.156	1	C20H22O6	[M+Hac-H]-	6-Prenylcatechin	358.142	417.155	0.149345	LMPK12020076
417.156	1	C20H22O6	[M+Hac-H]-	8-Prenylcatechin	358.142	417.155	0.149345	LMPK12020077
417.156	1	C20H22O6	[M+Hac-H]-	5-Deoxykievitone_hydrate	358.142	417.155	0.149345	LMPK12050459
417.156	1	C20H22O6	[M+Hac-H]-	Pedicellin	358.142	417.155	0.149345	LMPK12120363
417.156	1	C20H22O6	[M+Hac-H]-	Brosimacutin_A	358.142	417.155	0.149345	LMPK12140042
417.156	1	C20H22O6	[M+Hac-H]-	Brosimacutin_B	358.142	417.155	0.149345	LMPK12140043
417.156	1	C20H22O6	[M+Hac-H]-		358.142	417.155	0.149345	LMPK12140503
459.095	1	C22H20O11	[M-H]-	5-Hydroxypseudobaptigenin_7-O-glucoside	460.101	459.093	2.85737	LMPK12050236
459.095	1	C22H20O11	[M-H]-	Irilone_4-O-glucoside	460.101	459.093	2.85737	LMPK12050373
459.095	1	C22H20O11	[M-H]-	Apigenin_7-(6-methylglucuronide)	460.101	459.093	2.85737	LMPK12110346
459.095	1	C22H20O11	[M-H]-	Acacetin_7-glucuronide	460.101	459.093	2.85737	LMPK12110447
459.095	1	C22H20O11	[M-H]-	Baicalein_6-methyl_ether_7-glucuronide	460.101	459.093	2.85737	LMPK12111086
459.095	1	C22H20O11	[M-H]-	Palustrinoside	460.101	459.093	2.85737	LMPK12111087
459.095	1	C22H20O11	[M-H]-	Wogonin_7-glucuronide	460.101	459.093	2.85737	LMPK12111323
459.095	1	C20H16O9	[M+Hac-H]-		400.079	459.093	2.85737	LMPK12111983
459.095	1	C20H16O9	[M+Hac-H]-		400.079	459.093	2.85737	LMPK12113042
459.095	1	C20H16O9	[M+Hac-H]-		400.079	459.093	2.85737	LMPK12113351
474.281	1	C25H43NO5	[M+(37Cl)]-	(9Z,12Z,15Z)-3-hydroxyoctadecatrienoylcarnitine	437.314	474.281	1.60116	LMFA07070027
483.196	1	C25H34O7	[M+(37Cl)]-	clavulone_I	446.23	483.197	-2.55341	LMFA03120001
483.196	1	C25H34O7	[M+(37Cl)]-	clavulone_II	446.23	483.197	-2.55341	LMFA03120002
483.196	1	C25H34O7	[M+(37Cl)]-	clavulone_III	446.23	483.197	-2.55341	LMFA03120003
483.196	1	C25H34O7	[M+(37Cl)]-	clavulone_IV	446.23	483.197	-2.55341	LMFA03120004
483.196	1	C25H34O7	[M+(37Cl)]-	4-epi-clavulone_II	446.23	483.197	-2.55341	LMFA03120023
483.196	1	C25H34O7	[M+(37Cl)]-	4-epi-clavulone_III	446.23	483.197	-2.55341	LMFA03120024
483.196	1	C25H34O7	[M+(37Cl)]-	Semimyrtucommulone	446.23	483.197	-2.55341	LMPK13070002
485.087	1	C22H24O10	[M+K-2H]-	Agehoustin_C	448.137	485.086	2.43771	LMPK12111505
485.087	1	C22H24O10	[M+K-2H]-		448.137	485.086	2.43771	LMPK12113368
485.087	1	C22H24O10	[M+K-2H]-		448.137	485.086	2.43771	LMPK12113369
485.087	1	C22H24O10	[M+K-2H]-	Homobutein_4-glucoside	448.137	485.086	2.43771	LMPK12120104
485.087	1	C22H24O10	[M+K-2H]-	Homobutein_4-O-glucoside	448.137	485.086	2.43771	LMPK12120150
485.087	1	C22H24O10	[M+K-2H]-	Androechin	448.137	485.086	2.43771	LMPK12120199
485.087	1	C22H24O10	[M+K-2H]-		448.137	485.086	2.43771	LMPK12120288
485.087	1	C22H24O10	[M+K-2H]-	Helichrysin	448.137	485.086	2.43771	LMPK12120289
485.087	1	C22H24O10	[M+K-2H]-	Neosakuranin	448.137	485.086	2.43771	LMPK12120306
485.087	1	C22H24O10	[M+K-2H]-	Haplanthin	448.137	485.086	2.43771	LMPK12140106
485.087	1	C22H24O10	[M+K-2H]-	Poriolin	448.137	485.086	2.43771	LMPK12140231
485.087	1	C22H24O10	[M+K-2H]-	Isosakuranetin_5-O-glucoside	448.137	485.086	2.43771	LMPK12140334
485.087	1	C22H24O10	[M+K-2H]-	Isosakuranin	448.137	485.086	2.43771	LMPK12140336
485.087	1	C22H24O10	[M+K-2H]-	Puddumin_B	448.137	485.086	2.43771	LMPK12140340
485.087	1	C22H24O10	[M+K-2H]-	Hesperetin_7-O-rhamnoside	448.137	485.086	2.43771	LMPK12140379
485.087	1	C22H24O10	[M+K-2H]-	Puddumin_A	448.137	485.086	2.43771	LMPK12140538
485.087	1	C22H24O10	[M+K-2H]-	Alhagitin	448.137	485.086	2.43771	LMPK12140539
485.087	1	C22H24O10	[M+K-2H]-	Sakuranin	448.137	485.086	2.43771	LMPK12140564
485.087	1	C22H24O10	[M+K-2H]-		448.137	485.086	2.43771	LMPK12140606
485.087	1	C22H24O10	[M+K-2H]-	Dihydrowogonin_7-O-glucoside	448.137	485.086	2.43771	LMPK12140651
485.087	1	C21H22O11	[M+Cl]-	Macrocarposide	450.116	485.086	2.31402	LMPK12050478
485.087	1	C21H22O11	[M+Cl]-	Stillopsin	450.116	485.086	2.31402	LMPK12120140
485.087	1	C21H22O11	[M+Cl]-	Okanin_3-glucoside	450.116	485.086	2.31402	LMPK12120155
485.087	1	C21H22O11	[M+Cl]-	Marein	450.116	485.086	2.31402	LMPK12120156
485.087	1	C21H22O11	[M+Cl]-		450.116	485.086	2.31402	LMPK12120266
485.087	1	C21H22O11	[M+Cl]-		450.116	485.086	2.31402	LMPK12120267
485.087	1	C21H22O11	[M+Cl]-	Hovetrichoside_C	450.116	485.086	2.31402	LMPK12130069
485.087	1	C21H22O11	[M+Cl]-	Maesopsin_6-beta-D-glucopyranoside	450.116	485.086	2.31402	LMPK12130070
485.087	1	C21H22O11	[M+Cl]-	Isookaninglucoside	450.116	485.086	2.31402	LMPK12140092
485.087	1	C21H22O11	[M+Cl]-	Coccinoside_B	450.116	485.086	2.31402	LMPK12140109
485.087	1	C21H22O11	[M+Cl]-	8-C-Glucopyranosyleriodictylol	450.116	485.086	2.31402	LMPK12140356
485.087	1	C21H22O11	[M+Cl]-	Eriodictyol_5-O-glucoside	450.116	485.086	2.31402	LMPK12140361
485.087	1	C21H22O11	[M+Cl]-	Eriodictyol_7-O-glucoside	450.116	485.086	2.31402	LMPK12140362
485.087	1	C21H22O11	[M+Cl]-	Eriodictyol_3-O-glucoside	450.116	485.086	2.31402	LMPK12140364
485.087	1	C21H22O11	[M+Cl]-		450.116	485.086	2.31402	LMPK12140370
485.087	1	C21H22O11	[M+Cl]-		450.116	485.086	2.31402	LMPK12140371
485.087	1	C21H22O11	[M+Cl]-	Stepposide	450.116	485.086	2.31402	LMPK12140459
485.087	1	C21H22O11	[M+Cl]-	Steppogenin_4-O-beta-D-glucoside	450.116	485.086	2.31402	LMPK12140460
485.087	1	C21H22O11	[M+Cl]-	Carthamidin_5-glucoside	450.116	485.086	2.31402	LMPK12140615
485.087	1	C21H22O11	[M+Cl]-	Isocarthamidin_8-glucoside	450.116	485.086	2.31402	LMPK12140665
485.087	1	C21H22O11	[M+Cl]-		450.116	485.086	2.31402	LMPK12140689
489.105	1	C23H22O12	[M-H]-	Orobol_8-C-(6-acetylglucoside)	490.111	489.104	2.38232	LMPK12050232
489.105	1	C23H22O12	[M-H]-	Orobol_6-C-(6-acetylglucoside)	490.111	489.104	2.38232	LMPK12050233
489.105	1	C23H22O12	[M-H]-	Iriflogenin_4-O-glucoside	490.111	489.104	2.38232	LMPK12050393
489.105	1	C23H22O12	[M-H]-	Dalspinin_7-O-galactoside	490.111	489.104	2.38232	LMPK12050399
489.105	1	C23H22O12	[M-H]-	Orientin_2-acetate	490.111	489.104	2.38232	LMPK12110476
489.105	1	C23H22O12	[M-H]-	Isoorientin_2-acetate	490.111	489.104	2.38232	LMPK12110477
489.105	1	C23H22O12	[M-H]-	Orientin_6-acetate	490.111	489.104	2.38232	LMPK12110478
489.105	1	C23H22O12	[M-H]-	Isoorientin_6-O-acetate	490.111	489.104	2.38232	LMPK12110525
489.105	1	C23H22O12	[M-H]-	Luteolin_7-(6-acetylglucoside)	490.111	489.104	2.38232	LMPK12110690
489.105	1	C23H22O12	[M-H]-	Luteolin_3,4-dimethyl_ether_7-glucuronide	490.111	489.104	2.38232	LMPK12110829
489.105	1	C23H22O12	[M-H]-	Pectolinarigenin_7-glucuronide	490.111	489.104	2.38232	LMPK12111126
489.105	1	C23H22O12	[M-H]-	Scutellarein_6,7-dimethyl_ether_4-glucuronide	490.111	489.104	2.38232	LMPK12111137
489.105	1	C23H22O12	[M-H]-	Hispidulin_7-methylglucuronide	490.111	489.104	2.38232	LMPK12111151
489.105	1	C23H22O12	[M-H]-		490.111	489.104	2.38232	LMPK12111291
489.105	1	C23H22O12	[M-H]-	Isoscutellarein_8,4-dimethyl_ether_7-glucuronide	490.111	489.104	2.38232	LMPK12111348
489.105	1	C23H22O12	[M-H]-	Kaempferol_3-(6-acetylglucoside)	490.111	489.104	2.38232	LMPK12111783
489.105	1	C23H22O12	[M-H]-	Kaempferol_3-(6-ethylglucuronide)	490.111	489.104	2.38232	LMPK12111844
489.105	1	C23H22O12	[M-H]-	Quercetin_3-(3-acetylrhamnoside)	490.111	489.104	2.38232	LMPK12112213
489.105	1	C23H22O12	[M-H]-	Quercetin_3-(4-acetylrhamnoside)	490.111	489.104	2.38232	LMPK12112214
489.105	1	C23H22O12	[M-H]-	Quercetin_3-(2-acetylrhamnoside)	490.111	489.104	2.38232	LMPK12112257
489.105	1	C23H22O12	[M-H]-	Viviparum_B	490.111	489.104	2.38232	LMPK12112973
489.105	1	C23H22O12	[M-H]-	Maritimetin_6-(6-acetylglucoside)	490.111	489.104	2.38232	LMPK12130010
489.105	1	C21H18O10	[M+Hac-H]-	Coumestrol_3-O-glucoside	430.09	489.104	2.38232	LMPK12090005
489.105	1	C21H18O10	[M+Hac-H]-	Chrysin_7-glucuronide	430.09	489.104	2.38232	LMPK12110149
489.105	1	C21H18O10	[M+Hac-H]-	Derhamnosylmaysin	430.09	489.104	2.38232	LMPK12110508
489.105	1	C21H18O10	[M+Hac-H]-		430.09	489.104	2.38232	LMPK12113373
495.09	1	C23H22O11	[M+Na-2H]-	Fujikinetin_7-O-glucoside	474.116	495.091	-2.404	LMPK12050106
495.09	1	C23H22O11	[M+Na-2H]-	Genistin_6-O-acetate	474.116	495.091	-2.404	LMPK12050167
495.09	1	C23H22O11	[M+Na-2H]-	Apigenin_8-C-(6-acetylgalactoside)	474.116	495.091	-2.404	LMPK12110203
495.09	1	C23H22O11	[M+Na-2H]-	Vitexin_2-acetate	474.116	495.091	-2.404	LMPK12110237
495.09	1	C23H22O11	[M+Na-2H]-	Isovitexin_6-O-acetyl	474.116	495.091	-2.404	LMPK12110274
495.09	1	C23H22O11	[M+Na-2H]-	Vitexin_3-O-acetate	474.116	495.091	-2.404	LMPK12110278
495.09	1	C23H22O11	[M+Na-2H]-	Vitexin_6-O-acetate	474.116	495.091	-2.404	LMPK12110279
495.09	1	C23H22O11	[M+Na-2H]-	8-C-beta-D-Glucofuranosylapigenin_2-O-acetate	474.116	495.091	-2.404	LMPK12110282
495.09	1	C23H22O11	[M+Na-2H]-	Apigenin_7-(6-ethylglucuronide)	474.116	495.091	-2.404	LMPK12110348
495.09	1	C23H22O11	[M+Na-2H]-	Apigenin_7-(2-acetylglucoside)	474.116	495.091	-2.404	LMPK12110374
495.09	1	C23H22O11	[M+Na-2H]-	Apigenin_7-(6-acetylglucoside)	474.116	495.091	-2.404	LMPK12110375
495.09	1	C23H22O11	[M+Na-2H]-	Acacetin_7-(6-methylglucuronide)	474.116	495.091	-2.404	LMPK12110448
495.09	1	C23H22O11	[M+Na-2H]-		474.116	495.091	-2.404	LMPK12111326
495.09	1	C23H22O11	[M+Na-2H]-	Pongamoside_D	474.116	495.091	-2.404	LMPK12111561
495.09	1	C23H22O11	[M+Na-2H]-	Kaempferol_3-(2-acetylrhamnoside)	474.116	495.091	-2.404	LMPK12111883
495.09	1	C23H22O11	[M+Na-2H]-	Kaempferol_3-(3-acetylrhamnoside)	474.116	495.091	-2.404	LMPK12111884
495.09	1	C23H22O11	[M+Na-2H]-	Kaempferol_3-(4-acetylrhamnoside)	474.116	495.091	-2.404	LMPK12111885
495.09	1	C23H22O11	[M+Na-2H]-	Viviparum_A	474.116	495.091	-2.404	LMPK12112851
503.121	1	C24H24O12	[M-H]-	Dalpatein_7-O-glucoside	504.127	503.12	2.44018	LMPK12050121
503.121	1	C24H24O12	[M-H]-	Isoplatycarpanetin_7-O-glucoside	504.127	503.12	2.44018	LMPK12050396
503.121	1	C24H24O12	[M-H]-	Platycarpanetin_7-O-glucoside	504.127	503.12	2.44018	LMPK12050432
503.121	1	C24H24O12	[M-H]-		504.127	503.12	2.44018	LMPK12100043
503.121	1	C24H24O12	[M-H]-	Apigenin_7-(2-glucosyllactate)	504.127	503.12	2.44018	LMPK12110377
503.121	1	C24H24O12	[M-H]-	Scoparin_6-acetate	504.127	503.12	2.44018	LMPK12110741
503.121	1	C24H24O12	[M-H]-	Pectolinarigenin_7-(6-methylglucuronide)	504.127	503.12	2.44018	LMPK12111127
503.121	1	C24H24O12	[M-H]-	Rhamnocitrin_3-(6-acetylglucoside)	504.127	503.12	2.44018	LMPK12112568
503.121	1	C22H20O10	[M+Hac-H]-	Pseudobaptigenin_7-O-glucoside	444.106	503.12	2.44018	LMPK12050043
503.121	1	C22H20O10	[M+Hac-H]-	3-O-Methylderhamnosylmaysin	444.106	503.12	2.44018	LMPK12110755
526.087	1	C23H23O12	[M+Cl]-		491.119	526.088	-2.34162	LMPK12010109
526.087	1	C23H23O12	[M+Cl]-		491.119	526.088	-2.34162	LMPK12010131
526.087	1	C23H23O12	[M+Cl]-		491.119	526.088	-2.34162	LMPK12010132
627.458	1	C37H66O5	[M+(37Cl)]-	DG(17:1(9Z)/17:2(9Z,12Z)/0:0)[iso2]	590.491	627.457	1.10669	LMGL02010024
627.458	1	C37H66O5	[M+(37Cl)]-	DG(16:1(9Z)/18:2(9Z,12Z)/0:0)[iso2]	590.491	627.457	1.10669	LMGL02010031
627.458	1	C37H66O5	[M+(37Cl)]-	DG(16:0/18:3(9Z,12Z,15Z)/0:0)[iso2]	590.491	627.457	1.10669	LMGL02010032
627.458	1	C37H66O5	[M+(37Cl)]-	DG(12:0/22:3(10Z,13Z,16Z)/0:0)[iso2]	590.491	627.457	1.10669	LMGL02010350
627.458	1	C37H66O5	[M+(37Cl)]-	DG(14:0/20:3(8Z,11Z,14Z)/0:0)[iso2]	590.491	627.457	1.10669	LMGL02010391
627.458	1	C37H66O5	[M+(37Cl)]-	DG(14:1(9Z)/20:2(11Z,14Z)/0:0)[iso2]	590.491	627.457	1.10669	LMGL02010414
627.458	1	C37H66O5	[M+(37Cl)]-	DG(18:3(6Z,9Z,12Z)/16:0/0:0)[iso2]	590.491	627.457	1.10669	LMGL02010474
641.474	1	C38H68O5	[M+(37Cl)]-	DG(17:2(9Z,12Z)/18:1(9Z)/0:0)[iso2]	604.507	641.473	1.46787	LMGL02010038
641.474	1	C38H68O5	[M+(37Cl)]-	DG(17:1(9Z)/18:2(9Z,12Z)/0:0)[iso2]	604.507	641.473	1.46787	LMGL02010039
641.474	1	C38H68O5	[M+(37Cl)]-	DG(17:0/18:3(9Z,12Z,15Z)/0:0)[iso2]	604.507	641.473	1.46787	LMGL02010040
641.474	1	C38H68O5	[M+(37Cl)]-	DG(13:0/22:3(10Z,13Z,16Z)/0:0)[iso2]	604.507	641.473	1.46787	LMGL02010374
641.474	1	C38H68O5	[M+(37Cl)]-	DG(15:0/20:3(8Z,11Z,14Z)/0:0)[iso2]	604.507	641.473	1.46787	LMGL02010439
641.474	1	C38H68O5	[M+(37Cl)]-	DG(15:1(9Z)/20:2(11Z,14Z)/0:0)[iso2]	604.507	641.473	1.46787	LMGL02010462
641.474	1	C38H68O5	[M+(37Cl)]-	DG(18:3(6Z,9Z,12Z)/17:0/0:0)[iso2]	604.507	641.473	1.46787	LMGL02010476
661.334	1	C33H54O11	[M+Cl]-	ecdysone_25-O-D-glucopyranoside	626.367	661.336	-2.4697	LMST01010192
775.403	1	C40H66O12	[M+K-2H]-		738.455	775.404	-1.79377	LMST01080055
775.403	1	C40H66O12	[M+K-2H]-		738.455	775.404	-1.79377	LMST01080089
775.403	1	C39H64O13	[M+Cl]-	Pandaroside_C	740.435	775.404	-1.87115	LMST05050005
231.079	1	C12H18O2	[M+K-2H]-		194.131	231.079	-2.52165	LMFA07040024
231.079	1	C12H18O2	[M+K-2H]-	Cucujolide_IV	194.131	231.079	-2.52165	LMFA07040036
231.079	1	C12H18O2	[M+K-2H]-	Cucujolide_IX	194.131	231.079	-2.52165	LMFA07040037
231.079	1	C12H18O2	[M+K-2H]-	Parcoblattalactone	194.131	231.079	-2.52165	LMFA07040066
231.079	1	C15H14O	[M+Na-2H]-	Dihydrochalcone	210.104	231.079	-1.85954	LMPK12120464
231.079	1	C15H14O	[M+Na-2H]-	p-methoxystilbene	210.104	231.079	-1.85954	LMPK13090021
231.079	1	C11H16O3	[M+Cl]-	Isobutyl_2-furanpropionate	196.11	231.079	-2.7813	LMFA07010915
233.082	1	C11H10O2	[M+Hac-H]-		174.068	233.082	0.598073	LMFA01030751
233.082	1	C11H10O2	[M+Hac-H]-		174.068	233.082	0.598073	LMFA01030752
253.121	1	C12H24O3	[M+K-2H]-	alpha-hydroxy_lauric_acid	216.173	253.121	1.24644	LMFA01050036
253.121	1	C12H24O3	[M+K-2H]-	beta-hydroxylauric_acid	216.173	253.121	1.24644	LMFA01050037
253.121	1	C12H24O3	[M+K-2H]-	4-hydroxy_lauric_acid	216.173	253.121	1.24644	LMFA01050038
253.121	1	C12H24O3	[M+K-2H]-	12-hydroxy_lauric_acid	216.173	253.121	1.24644	LMFA01050039
253.121	1	C12H24O3	[M+K-2H]-		216.173	253.121	1.24644	LMFA01050165
253.121	1	C12H24O3	[M+K-2H]-		216.173	253.121	1.24644	LMFA01050166
253.121	1	C12H24O3	[M+K-2H]-		216.173	253.121	1.24644	LMFA01050167
253.121	1	C12H24O3	[M+K-2H]-		216.173	253.121	1.24644	LMFA01050251
253.121	1	C12H24O3	[M+K-2H]-		216.173	253.121	1.24644	LMFA01050252
253.121	1	C12H24O3	[M+K-2H]-		216.173	253.121	1.24644	LMFA01050253
253.121	1	C12H24O3	[M+K-2H]-	2R-hydroxylauric_acid	216.173	253.121	1.24644	LMFA01050361
253.121	1	C12H24O3	[M+K-2H]-	2S-hydroxylauric_acid	216.173	253.121	1.24644	LMFA01050362
253.121	1	C12H24O3	[M+K-2H]-	4S-hydroxylauric_acid	216.173	253.121	1.24644	LMFA01050363
253.121	1	C12H24O3	[M+K-2H]-	4R-hydroxylauric_acid	216.173	253.121	1.24644	LMFA01050364
253.121	1	C12H24O3	[M+K-2H]-	xi-5-Hydroxydodecanoic_acid	216.173	253.121	1.24644	LMFA01050529
253.121	1	C15H20O2	[M+Na-2H]-	(Z)-8-Decene-4,6-diyn-1-yl_3-methylbutanoate	232.146	253.121	1.85089	LMFA07010705
253.121	1	C15H20O2	[M+Na-2H]-	alantolactone	232.146	253.121	1.85089	LMPR0103190013
257.083	1	C15H14O4	[M-H]-	Guibourtinidol	258.089	257.082	2.57817	LMPK12020007
257.083	1	C15H14O4	[M-H]-	Epidistenin	258.089	257.082	2.57817	LMPK12020023
257.083	1	C15H14O4	[M-H]-	Apigeniflavan	258.089	257.082	2.57817	LMPK12020262
257.083	1	C15H14O4	[M-H]-	Demethylvestitol	258.089	257.082	2.57817	LMPK12080027
257.083	1	C15H14O4	[M-H]-	Davidigenin	258.089	257.082	2.57817	LMPK12120452
257.083	1	C15H14O4	[M-H]-		258.089	257.082	2.57817	LMPK12120510
257.083	1	C15H14O4	[M-H]-		258.089	257.082	2.57817	LMPK12120606
257.083	1	C15H14O4	[M-H]-	Lunularic_acid	258.089	257.082	2.57817	LMPK13090038
257.083	1	C13H10O2	[M+Hac-H]-	Dehydrosafynol	198.068	257.082	2.57817	LMFA05000649
258.099	1	C11H17NO6	[M-H]-	Fumarycarnitine	259.106	258.098	1.67882	LMFA07070064
270.06	1	C10H19NO2S2	[M+Na-2H]-	S-Acetyldihydrolipoamide	249.086	270.06	-0.433236	LMFA08010023
270.06	1	C10H19NO2S2	[M+Na-2H]-	S-Acetyldihydrolipoamide-E	249.086	270.06	-0.433236	LMFA08020202
277.05	1	C17H10O4	[M-H]-	Neorauteen	278.058	277.051	-2.828	LMPK12070144
277.05	1	C17H10O4	[M-H]-	Pongaglabol	278.058	277.051	-2.828	LMPK12110162
277.05	1	C17H10O4	[M-H]-		278.058	277.051	-2.828	LMPK12130024
321.112	1	C18H20O4	[M+Na-2H]-		300.136	321.111	2.56018	LMPK12020275
321.112	1	C18H20O4	[M+Na-2H]-		300.136	321.111	2.56018	LMPK12020277
321.112	1	C18H20O4	[M+Na-2H]-	5-O-Methyllatifolin	300.136	321.111	2.56018	LMPK12100065
321.112	1	C18H20O4	[M+Na-2H]-		300.136	321.111	2.56018	LMPK12120488
321.112	1	C18H20O4	[M+Na-2H]-	Myrigalon_B	300.136	321.111	2.56018	LMPK12120490
321.112	1	C18H20O4	[M+Na-2H]-	Angoletin	300.136	321.111	2.56018	LMPK12120491
321.112	1	C18H20O4	[M+Na-2H]-		300.136	321.111	2.56018	LMPK12120594
321.112	1	C18H20O4	[M+Na-2H]-	alpha,alpha-diethyl-3,4,3,4-stilbenetetraol	300.136	321.111	2.56018	LMPK13090022
331.002	1	C16H8O6	[M+Cl]-	Medicagol	296.032	331.001	2.55679	LMPK12090025
331.079	1	C12H22O8	[M+K-2H]-		294.131	331.08	-2.46224	LMFA13010042
333.091	1	C19H20O3	[M+K-2H]-	4-Prenylresveratrol	296.141	333.09	2.68546	LMPK13090014
333.091	1	C18H18O4	[M+Cl]-	Aurentiacin	298.121	333.09	2.50533	LMPK12120224
333.091	1	C18H18O4	[M+Cl]-		298.121	333.09	2.50533	LMPK12120225
333.091	1	C18H18O4	[M+Cl]-	Ceroptene	298.121	333.09	2.50533	LMPK12120416
333.091	1	C18H18O4	[M+Cl]-	Infectocaryone	298.121	333.09	2.50533	LMPK12120418
333.091	1	C18H18O4	[M+Cl]-	7,4-Dimethoxy-6-C-methylflavanone	298.121	333.09	2.50533	LMPK12140047
333.091	1	C18H18O4	[M+Cl]-		298.121	333.09	2.50533	LMPK12140193
333.091	1	C18H18O4	[M+Cl]-	(+)-6,8-Di-C-methylpinocembrin_5-methyl_ether	298.121	333.09	2.50533	LMPK12140195
333.091	1	C18H18O4	[M+Cl]-		298.121	333.09	2.50533	LMPK12140197
335.088	1	C18H18O4	[M+(37Cl)]-	Aurentiacin	298.121	335.087	2.64946	LMPK12120224
335.088	1	C18H18O4	[M+(37Cl)]-		298.121	335.087	2.64946	LMPK12120225
335.088	1	C18H18O4	[M+(37Cl)]-	Ceroptene	298.121	335.087	2.64946	LMPK12120416
335.088	1	C18H18O4	[M+(37Cl)]-	Infectocaryone	298.121	335.087	2.64946	LMPK12120418
335.088	1	C18H18O4	[M+(37Cl)]-	7,4-Dimethoxy-6-C-methylflavanone	298.121	335.087	2.64946	LMPK12140047
335.088	1	C18H18O4	[M+(37Cl)]-		298.121	335.087	2.64946	LMPK12140193
335.088	1	C18H18O4	[M+(37Cl)]-	(+)-6,8-Di-C-methylpinocembrin_5-methyl_ether	298.121	335.087	2.64946	LMPK12140195
335.088	1	C18H18O4	[M+(37Cl)]-		298.121	335.087	2.64946	LMPK12140197
343.002	1	C18H10O5	[M+K-2H]-	Neoduleen	306.053	343.001	1.43352	LMPK12070145
343.002	1	C18H10O5	[M+K-2H]-		306.053	343.001	1.43352	LMPK12130007
351.048	1	C17H14O7	[M+Na-2H]-	Dryopterin	330.074	351.049	-1.56673	LMPK12020079
351.048	1	C17H14O7	[M+Na-2H]-	2-Hydroxy-5-methoxybiochanin_A	330.074	351.049	-1.56673	LMPK12050334
351.048	1	C17H14O7	[M+Na-2H]-	Podospicatin	330.074	351.049	-1.56673	LMPK12050363
351.048	1	C17H14O7	[M+Na-2H]-	Iristectorigenin_A	330.074	351.049	-1.56673	LMPK12050402
351.048	1	C17H14O7	[M+Na-2H]-	Iristectorigenin_B	330.074	351.049	-1.56673	LMPK12050403
351.048	1	C17H14O7	[M+Na-2H]-	6-Methoxyorobol_7-methyl_ether	330.074	351.049	-1.56673	LMPK12050411
351.048	1	C17H14O7	[M+Na-2H]-		330.074	351.049	-1.56673	LMPK12050434
351.048	1	C17H14O7	[M+Na-2H]-		330.074	351.049	-1.56673	LMPK12060056
351.048	1	C17H14O7	[M+Na-2H]-	Trifolian	330.074	351.049	-1.56673	LMPK12070106
351.048	1	C17H14O7	[M+Na-2H]-	Hildecarpin	330.074	351.049	-1.56673	LMPK12070129
351.048	1	C17H14O7	[M+Na-2H]-	Tephrocarpin	330.074	351.049	-1.56673	LMPK12070136
351.048	1	C17H14O7	[M+Na-2H]-		330.074	351.049	-1.56673	LMPK12100054
351.048	1	C17H14O7	[M+Na-2H]-		330.074	351.049	-1.56673	LMPK12110072
351.048	1	C17H14O7	[M+Na-2H]-		330.074	351.049	-1.56673	LMPK12110094
351.048	1	C17H14O7	[M+Na-2H]-	Tricin	330.074	351.049	-1.56673	LMPK12110873
351.048	1	C17H14O7	[M+Na-2H]-	Apometzgerin	330.074	351.049	-1.56673	LMPK12110879
351.048	1	C17H14O7	[M+Na-2H]-	Isoetin_5,7-dimethyl_ether	330.074	351.049	-1.56673	LMPK12110947
351.048	1	C17H14O7	[M+Na-2H]-	Cirsiliol	330.074	351.049	-1.56673	LMPK12111227
351.048	1	C17H14O7	[M+Na-2H]-	6-Hydroxyluteolin_5,6-dimethyl_ether	330.074	351.049	-1.56673	LMPK12111234
351.048	1	C17H14O7	[M+Na-2H]-	Jaceosidin	330.074	351.049	-1.56673	LMPK12111235
351.048	1	C17H14O7	[M+Na-2H]-	Desmethoxycentaureidin	330.074	351.049	-1.56673	LMPK12111236
351.048	1	C17H14O7	[M+Na-2H]-	6-Hydroxyluteolin_7,3-dimethyl_ether	330.074	351.049	-1.56673	LMPK12111237
351.048	1	C17H14O7	[M+Na-2H]-	Nuchensin	330.074	351.049	-1.56673	LMPK12111238
351.048	1	C17H14O7	[M+Na-2H]-	Tamaridone	330.074	351.049	-1.56673	LMPK12111287
351.048	1	C17H14O7	[M+Na-2H]-	Rehderianin_I	330.074	351.049	-1.56673	LMPK12111308
351.048	1	C17H14O7	[M+Na-2H]-	Viscidulin_II	330.074	351.049	-1.56673	LMPK12111309
351.048	1	C17H14O7	[M+Na-2H]-		330.074	351.049	-1.56673	LMPK12111310
351.048	1	C17H14O7	[M+Na-2H]-	Hypolaetin_8,3-dimethyl_ether	330.074	351.049	-1.56673	LMPK12111400
351.048	1	C17H14O7	[M+Na-2H]-		330.074	351.049	-1.56673	LMPK12111424
351.048	1	C17H14O7	[M+Na-2H]-		330.074	351.049	-1.56673	LMPK12111429
351.048	1	C17H14O7	[M+Na-2H]-	Desmethoxysudachitin	330.074	351.049	-1.56673	LMPK12111444
351.048	1	C17H14O7	[M+Na-2H]-	Thymusin	330.074	351.049	-1.56673	LMPK12111445
351.048	1	C17H14O7	[M+Na-2H]-		330.074	351.049	-1.56673	LMPK12111446
351.048	1	C17H14O7	[M+Na-2H]-	Isothymusin	330.074	351.049	-1.56673	LMPK12111453
351.048	1	C17H14O7	[M+Na-2H]-		330.074	351.049	-1.56673	LMPK12111454
351.048	1	C17H14O7	[M+Na-2H]-	Laurentinol	330.074	351.049	-1.56673	LMPK12111579
351.048	1	C17H14O7	[M+Na-2H]-		330.074	351.049	-1.56673	LMPK12111608
351.048	1	C17H14O7	[M+Na-2H]-		330.074	351.049	-1.56673	LMPK12111609
351.048	1	C17H14O7	[M+Na-2H]-		330.074	351.049	-1.56673	LMPK12111626
351.048	1	C17H14O7	[M+Na-2H]-	Morelosin	330.074	351.049	-1.56673	LMPK12111659
351.048	1	C17H14O7	[M+Na-2H]-	Dillenetin	330.074	351.049	-1.56673	LMPK12112411
351.048	1	C17H14O7	[M+Na-2H]-	Quercetin_5,3-dimethyl_ether	330.074	351.049	-1.56673	LMPK12112547
351.048	1	C17H14O7	[M+Na-2H]-	Quercetin_5,4-dimethyl_ether	330.074	351.049	-1.56673	LMPK12112548
351.048	1	C17H14O7	[M+Na-2H]-	Rhamnazin	330.074	351.049	-1.56673	LMPK12112641
351.048	1	C17H14O7	[M+Na-2H]-	Ombuin	330.074	351.049	-1.56673	LMPK12112652
351.048	1	C17H14O7	[M+Na-2H]-	6-C-Methylquercetin_3-methyl_ether	330.074	351.049	-1.56673	LMPK12112722
351.048	1	C17H14O7	[M+Na-2H]-	8-C-Methylquercetin_3-methyl_ether	330.074	351.049	-1.56673	LMPK12112723
351.048	1	C17H14O7	[M+Na-2H]-	Caryatin	330.074	351.049	-1.56673	LMPK12112730
351.048	1	C17H14O7	[M+Na-2H]-	Quercetin_3,7-dimethyl_ether	330.074	351.049	-1.56673	LMPK12112731
351.048	1	C17H14O7	[M+Na-2H]-	Quercetin_3,3-dimethyl_ether	330.074	351.049	-1.56673	LMPK12112752
351.048	1	C17H14O7	[M+Na-2H]-	Quercetin_3,4-dimethyl_ether	330.074	351.049	-1.56673	LMPK12112761
351.048	1	C17H14O7	[M+Na-2H]-	6-Methoxykaempferol_3-methyl_ether	330.074	351.049	-1.56673	LMPK12112867
351.048	1	C17H14O7	[M+Na-2H]-	6-Hydroxykaempferol_3,7-dimethyl_ether	330.074	351.049	-1.56673	LMPK12112868
351.048	1	C17H14O7	[M+Na-2H]-	6-Hydroxykaempferol_5,6-dimethyl_ether	330.074	351.049	-1.56673	LMPK12112869
351.048	1	C17H14O7	[M+Na-2H]-	Eupalitin	330.074	351.049	-1.56673	LMPK12112870
351.048	1	C17H14O7	[M+Na-2H]-	Betuletol	330.074	351.049	-1.56673	LMPK12112871
351.048	1	C17H14O7	[M+Na-2H]-		330.074	351.049	-1.56673	LMPK12112872
351.048	1	C17H14O7	[M+Na-2H]-	6-Hydroxykaempferol_3,4-dimethyl_ether	330.074	351.049	-1.56673	LMPK12112879
351.048	1	C17H14O7	[M+Na-2H]-	Herbacetin_3,7-dimethyl_ether	330.074	351.049	-1.56673	LMPK12113155
351.048	1	C17H14O7	[M+Na-2H]-	Herbacetin_3,8-dimethyl_ether	330.074	351.049	-1.56673	LMPK12113156
351.048	1	C17H14O7	[M+Na-2H]-	Herbacetin_7,8-dimethyl_ether	330.074	351.049	-1.56673	LMPK12113157
351.048	1	C17H14O7	[M+Na-2H]-	Herbacetin_7,4-dimethyl_ether	330.074	351.049	-1.56673	LMPK12113158
351.048	1	C17H14O7	[M+Na-2H]-	Prudomestin	330.074	351.049	-1.56673	LMPK12113159
351.048	1	C17H14O7	[M+Na-2H]-		330.074	351.049	-1.56673	LMPK12113171
351.048	1	C17H14O7	[M+Na-2H]-		330.074	351.049	-1.56673	LMPK12113292
351.048	1	C17H14O7	[M+Na-2H]-		330.074	351.049	-1.56673	LMPK12113299
351.048	1	C17H14O7	[M+Na-2H]-	Remerin	330.074	351.049	-1.56673	LMPK12140699
351.083	1	C18H18O5	[M+(37Cl)]-		314.115	351.082	2.99503	LMPK12020250
351.083	1	C18H18O5	[M+(37Cl)]-		314.115	351.082	2.99503	LMPK12020251
351.083	1	C18H18O5	[M+(37Cl)]-	2-Methoxyhomopterocarpin	314.115	351.082	2.99503	LMPK12070064
351.083	1	C18H18O5	[M+(37Cl)]-	4-Methoxyhomopterocarpin	314.115	351.082	2.99503	LMPK12070076
351.083	1	C18H18O5	[M+(37Cl)]-	6-Methoxyhomopterocarpin	314.115	351.082	2.99503	LMPK12070138
351.083	1	C18H18O5	[M+(37Cl)]-	Crotaoprostrin	314.115	351.082	2.99503	LMPK12120198
351.083	1	C18H18O5	[M+(37Cl)]-		314.115	351.082	2.99503	LMPK12120205
351.083	1	C18H18O5	[M+(37Cl)]-		314.115	351.082	2.99503	LMPK12120322
351.083	1	C18H18O5	[M+(37Cl)]-	Helilandin_B	314.115	351.082	2.99503	LMPK12120339
351.083	1	C18H18O5	[M+(37Cl)]-		314.115	351.082	2.99503	LMPK12120340
351.083	1	C18H18O5	[M+(37Cl)]-	Syzygiol	314.115	351.082	2.99503	LMPK12120417
351.083	1	C18H18O5	[M+(37Cl)]-	Tepanone	314.115	351.082	2.99503	LMPK12120433
351.083	1	C18H18O5	[M+(37Cl)]-	Ponganone_VII	314.115	351.082	2.99503	LMPK12120461
351.083	1	C18H18O5	[M+(37Cl)]-		314.115	351.082	2.99503	LMPK12120556
351.083	1	C18H18O5	[M+(37Cl)]-		314.115	351.082	2.99503	LMPK12140105
351.083	1	C18H18O5	[M+(37Cl)]-	Leridol	314.115	351.082	2.99503	LMPK12140199
351.083	1	C18H18O5	[M+(37Cl)]-	Isomatteucinol	314.115	351.082	2.99503	LMPK12140202
351.083	1	C18H18O5	[M+(37Cl)]-	Matteucinol	314.115	351.082	2.99503	LMPK12140351
351.083	1	C18H18O5	[M+(37Cl)]-	Angophorol	314.115	351.082	2.99503	LMPK12140568
351.083	1	C18H18O5	[M+(37Cl)]-	Naringenin_trimethyl_ether	314.115	351.082	2.99503	LMPK12140596
351.083	1	C18H18O5	[M+(37Cl)]-		314.115	351.082	2.99503	LMPK12140662
357.127	1	C22H24O2	[M+K-2H]-		320.178	357.126	1.628	LMFA01030678
357.127	1	C22H24O2	[M+K-2H]-		320.178	357.126	1.628	LMFA01030679
357.127	1	C21H22O3	[M+Cl]-	Derricin	322.157	357.126	1.45999	LMPK12120009
357.127	1	C21H22O3	[M+Cl]-	Isoderricin_A	322.157	357.126	1.45999	LMPK12140014
359.036	1	C15H14O8	[M+(37Cl)]-	Elephantorrhizol	322.069	359.035	1.71627	LMPK12020151
359.036	1	C15H14O8	[M+(37Cl)]-	Gallocatechin-4beta-ol	322.069	359.035	1.71627	LMPK12020209
359.184	1	C19H30O5	[M+Na-2H]-		338.209	359.184	-0.199062	LMST02020108
361.072	1	C21H14O6	[M-H]-	Tephcalostan	362.079	361.072	-0.34176	LMPK12090001
376.093	1	C12H24NO8P	[M+Cl]-	PC(2:0/2:0)	341.124	376.093	-1.35312	LMGP01010992
383.071	1	C18H18O7	[M+(37Cl)]-		346.105	383.072	-1.23345	LMPK12070070
383.071	1	C18H18O7	[M+(37Cl)]-	Amorphaquinone	346.105	383.072	-1.23345	LMPK12080054
383.071	1	C18H18O7	[M+(37Cl)]-	Hamilcone	346.105	383.072	-1.23345	LMPK12120349
383.071	1	C18H18O7	[M+(37Cl)]-		346.105	383.072	-1.23345	LMPK12120565
383.071	1	C18H18O7	[M+(37Cl)]-		346.105	383.072	-1.23345	LMPK12140536
383.071	1	C18H18O7	[M+(37Cl)]-		346.105	383.072	-1.23345	LMPK12140601
383.071	1	C18H18O7	[M+(37Cl)]-		346.105	383.072	-1.23345	LMPK12140626
383.071	1	C18H18O7	[M+(37Cl)]-	Agestricin_D	346.105	383.072	-1.23345	LMPK12140627
383.071	1	C18H18O7	[M+(37Cl)]-		346.105	383.072	-1.23345	LMPK12140645
383.071	1	C18H18O7	[M+(37Cl)]-		346.105	383.072	-1.23345	LMPK12140673
383.071	1	C18H18O7	[M+(37Cl)]-		346.105	383.072	-1.23345	LMPK12140683
383.071	1	C18H18O7	[M+(37Cl)]-		346.105	383.072	-1.23345	LMPK12140684
393.046	1	C15H10O9	[M+Hac-H]-		334.032	393.046	0.305562	LMPK12113049
393.046	1	C15H10O9	[M+Hac-H]-	Hibiscetin	334.032	393.046	0.305562	LMPK12113272
393.046	1	C15H10O9	[M+Hac-H]-	8-Hydroxyquercetagetin	334.032	393.046	0.305562	LMPK12113327
396.115	1	C12H19NO10	[M+Hac-H]-	(S)-malyl_N-acetyl-alpha-D-glucosaminide	337.101	396.115	1.00905	LMFA13010059
416.969	1	C16H12O9S	[M+K-2H]-	Luteolin_3-methyl_ether_7-sulfate	380.02	416.969	0.376047	LMPK12110800
416.969	1	C16H12O9S	[M+K-2H]-	Luteolin_4-methyl_ether_7-sulfate	380.02	416.969	0.376047	LMPK12110825
416.969	1	C16H12O9S	[M+K-2H]-	Luteolin_4-methyl_ether_3-sulfate	380.02	416.969	0.376047	LMPK12110826
416.969	1	C16H12O9S	[M+K-2H]-	Hispidulin_7-sulfate	380.02	416.969	0.376047	LMPK12111171
416.969	1	C16H12O9S	[M+K-2H]-	Hispidulin_4-sulfate	380.02	416.969	0.376047	LMPK12111172
416.969	1	C16H12O9S	[M+K-2H]-	Kaempferide_3-O-sulfate	380.02	416.969	0.376047	LMPK12112039
416.969	1	C16H12O9S	[M+K-2H]-	Rhamnocitrin_3-O-sulfate	380.02	416.969	0.376047	LMPK12112590
416.969	1	C15H10O10S	[M+Cl]-	Tricetin_3-sulfate	381.999	416.969	0.232152	LMPK12110848
416.969	1	C15H10O10S	[M+Cl]-	6-Hydroxyluteolin_7-sulfate	381.999	416.969	0.232152	LMPK12111251
416.969	1	C15H10O10S	[M+Cl]-	6-Hydroxyluteolin_6-sulfate	381.999	416.969	0.232152	LMPK12111252
416.969	1	C15H10O10S	[M+Cl]-	8-Hydroxyluteolin_7-sulfate	381.999	416.969	0.232152	LMPK12111405
416.969	1	C15H10O10S	[M+Cl]-	Quercetin_3-O-sulfate	381.999	416.969	0.232152	LMPK12112304
416.969	1	C15H10O10S	[M+Cl]-	Quercetin_7-O-sulfate	381.999	416.969	0.232152	LMPK12112305
416.969	1	C15H10O10S	[M+Cl]-	Quercetin_3-O-sulfate	381.999	416.969	0.232152	LMPK12112306
425.161	1	C24H26O7	[M-H]-	Ponganone_VIII	426.168	425.161	2.10697	LMPK12120585
425.161	1	C24H26O7	[M-H]-	(+)-Tephrorin_A	426.168	425.161	2.10697	LMPK12140008
425.161	1	C22H22O5	[M+Hac-H]-		366.147	425.161	2.10697	LMPK12050051
425.161	1	C22H22O5	[M+Hac-H]-	Edulenane	366.147	425.161	2.10697	LMPK12070101
425.161	1	C22H22O5	[M+Hac-H]-	cis-Tephrostachin	366.147	425.161	2.10697	LMPK12110167
425.161	1	C22H22O5	[M+Hac-H]-	trans-Tephrostachin	366.147	425.161	2.10697	LMPK12110168
425.161	1	C22H22O5	[M+Hac-H]-	Xanthoangelol_C	366.147	425.161	2.10697	LMPK12120056
425.161	1	C22H22O5	[M+Hac-H]-	3,4-Dimethoxylonchocarpin	366.147	425.161	2.10697	LMPK12120110
425.161	1	C22H22O5	[M+Hac-H]-	Glychalcone_A	366.147	425.161	2.10697	LMPK12120302
425.161	1	C22H22O5	[M+Hac-H]-		366.147	425.161	2.10697	LMPK12120310
425.161	1	C22H22O5	[M+Hac-H]-	Praecansone_B	366.147	425.161	2.10697	LMPK12120390
425.161	1	C22H22O5	[M+Hac-H]-	O-Methylovaliflavanone_C	366.147	425.161	2.10697	LMPK12140071
425.161	1	C22H22O5	[M+Hac-H]-	Ponganone_III	366.147	425.161	2.10697	LMPK12140074
425.161	1	C22H22O5	[M+Hac-H]-	Glyflavanone_A	366.147	425.161	2.10697	LMPK12140556
429.112	1	C24H24O5	[M+K-2H]-		392.162	429.111	1.38263	LMPK12100017
429.112	1	C24H24O5	[M+K-2H]-	Mesuol	392.162	429.111	1.38263	LMPK12100019
429.112	1	C24H24O5	[M+K-2H]-	Anguvetin	392.162	429.111	1.38263	LMPK12120470
429.112	1	C23H22O6	[M+Cl]-	Barbigerone	394.142	429.111	1.2428	LMPK12050076
429.112	1	C23H22O6	[M+Cl]-	Rotenone	394.142	429.111	1.2428	LMPK12060007
429.112	1	C23H22O6	[M+Cl]-	Myriconol	394.142	429.111	1.2428	LMPK12060017
429.112	1	C23H22O6	[M+Cl]-	(-)-cis-Deguelin	394.142	429.111	1.2428	LMPK12060019
429.112	1	C23H22O6	[M+Cl]-	Dehydrodihydrorotenone	394.142	429.111	1.2428	LMPK12060066
429.112	1	C23H22O6	[M+Cl]-	Muxiangrin_I	394.142	429.111	1.2428	LMPK12111044
429.112	1	C23H22O6	[M+Cl]-	8-C-Methylvellokaempferol_3,5-dimethyl_ether	394.142	429.111	1.2428	LMPK12112679
429.112	1	C23H22O6	[M+Cl]-	Purpurin	394.142	429.111	1.2428	LMPK12140007
429.112	1	C23H22O6	[M+Cl]-		394.142	429.111	1.2428	LMPK12140577
429.112	1	C23H22O6	[M+Cl]-	Robustic_acid_methyl_ether	394.142	429.111	1.2428	LMPK12160026
431.089	1	C23H22O6	[M+K-2H]-	Barbigerone	394.142	431.09	-2.67021	LMPK12050076
431.089	1	C23H22O6	[M+K-2H]-	Rotenone	394.142	431.09	-2.67021	LMPK12060007
431.089	1	C23H22O6	[M+K-2H]-	Myriconol	394.142	431.09	-2.67021	LMPK12060017
431.089	1	C23H22O6	[M+K-2H]-	(-)-cis-Deguelin	394.142	431.09	-2.67021	LMPK12060019
431.089	1	C23H22O6	[M+K-2H]-	Dehydrodihydrorotenone	394.142	431.09	-2.67021	LMPK12060066
431.089	1	C23H22O6	[M+K-2H]-	Muxiangrin_I	394.142	431.09	-2.67021	LMPK12111044
431.089	1	C23H22O6	[M+K-2H]-	8-C-Methylvellokaempferol_3,5-dimethyl_ether	394.142	431.09	-2.67021	LMPK12112679
431.089	1	C23H22O6	[M+K-2H]-	Purpurin	394.142	431.09	-2.67021	LMPK12140007
431.089	1	C23H22O6	[M+K-2H]-		394.142	431.09	-2.67021	LMPK12140577
431.089	1	C23H22O6	[M+K-2H]-	Robustic_acid_methyl_ether	394.142	431.09	-2.67021	LMPK12160026
431.089	1	C22H20O7	[M+Cl]-	Pumilaisoflavone_D	396.121	431.09	-2.80939	LMPK12050271
431.089	1	C22H20O7	[M+Cl]-	Elongatin	396.121	431.09	-2.80939	LMPK12050312
431.089	1	C22H20O7	[M+Cl]-	3-O-Demethylamorphigenin	396.121	431.09	-2.80939	LMPK12060016
431.089	1	C22H20O7	[M+Cl]-	5-Hydroxy-8-(4-hydroxy-3,5-dimethoxyphenyl)-2,2-dimethyl-2H,6H-benzo[1,2-b:5,4-b]dipyran-6-one	396.121	431.09	-2.80939	LMPK12110872
431.089	1	C22H20O7	[M+Cl]-	Artonin_L	396.121	431.09	-2.80939	LMPK12111520
431.089	1	C22H20O7	[M+Cl]-	Artoindonesianin_S	396.121	431.09	-2.80939	LMPK12111535
431.089	1	C22H20O7	[M+Cl]-	8-C-Methylvelloquercetin_3-methyl_ether	396.121	431.09	-2.80939	LMPK12112717
431.089	1	C22H20O7	[M+Cl]-	Velloquercetin_3,3-dimethyl_ether	396.121	431.09	-2.80939	LMPK12112738
439.034	1	C18H16O11S	[M-H]-	Jaceidin_4-O-sulfate	440.041	439.034	0.419785	LMPK12113033
439.034	1	C18H16O11S	[M-H]-	Veronicafolin_3-O-sulfate	440.041	439.034	0.419785	LMPK12113034
439.034	1	C18H16O11S	[M-H]-	Eupatin_3-O-sulfate	440.041	439.034	0.419785	LMPK12113035
439.034	1	C18H16O11S	[M-H]-	Quercetagetin_6,3,4-trimethyl_ether_3-O-sulfate	440.041	439.034	0.419785	LMPK12113036
439.034	1	C16H12O9S	[M+Hac-H]-	Luteolin_3-methyl_ether_7-sulfate	380.02	439.034	0.419785	LMPK12110800
439.034	1	C16H12O9S	[M+Hac-H]-	Luteolin_4-methyl_ether_7-sulfate	380.02	439.034	0.419785	LMPK12110825
439.034	1	C16H12O9S	[M+Hac-H]-	Luteolin_4-methyl_ether_3-sulfate	380.02	439.034	0.419785	LMPK12110826
439.034	1	C16H12O9S	[M+Hac-H]-	Hispidulin_7-sulfate	380.02	439.034	0.419785	LMPK12111171
439.034	1	C16H12O9S	[M+Hac-H]-	Hispidulin_4-sulfate	380.02	439.034	0.419785	LMPK12111172
439.034	1	C16H12O9S	[M+Hac-H]-	Kaempferide_3-O-sulfate	380.02	439.034	0.419785	LMPK12112039
439.034	1	C16H12O9S	[M+Hac-H]-	Rhamnocitrin_3-O-sulfate	380.02	439.034	0.419785	LMPK12112590
445.295	1	C27H42O5	[M-H]-	Pinnasterol_	446.303	445.296	-1.49653	LMST01010283
445.295	1	C27H42O5	[M-H]-	Protometagenin	446.303	445.296	-1.49653	LMST01080030
445.295	1	C27H42O5	[M-H]-	Karatavegenin_C	446.303	445.296	-1.49653	LMST01080039
445.295	1	C27H42O5	[M-H]-	(23S,25R)-1alpha,25-dihydroxyvitamin_D3_26,23-lactol_/_(23S,25R)-1alpha,25-dihydroxycholecalciferol_26,23-lactol	446.303	445.296	-1.49653	LMST03020193
445.295	1	C27H42O5	[M-H]-	(23R)-1alpha,23,25-trihydroxy-24-oxovitamin_D3_/_(23R)-1alpha,23,25-trihydroxy-24-oxocholecalciferol	446.303	445.296	-1.49653	LMST03020194
445.295	1	C27H42O5	[M-H]-	(23S)-1alpha,23,25-trihydroxy-24-oxovitamin_D3_/_(23S)-1alpha,23,25-trihydroxy-24-oxocholecalciferol	446.303	445.296	-1.49653	LMST03020195
445.295	1	C27H42O5	[M-H]-	7alpha,12alpha-dihydroxy-3-oxocholest-4-en-27-oic_acid	446.303	445.296	-1.49653	LMST04030150
449.138	1	C23H26O7	[M+Cl]-	Laxiflorin	414.168	449.137	1.39467	LMPK12140443
449.138	1	C23H26O7	[M+Cl]-	Heteroflavanone_C	414.168	449.137	1.39467	LMPK12140478
453.049	1	C17H14O9S	[M+Hac-H]-	Kaempferol_7,4-dimethyl_ether_3-O-sulfate	394.036	453.05	-1.26366	LMPK12112596
492.195	1	C19H38NO9P	[M+(37Cl)]-	PS(13:0/0:0)	455.228	492.195	-0.750313	LMGP03050005
497.097	1	C22H24N2O9	[M+K-2H]-	Oxytetracycline	460.148	497.097	-0.198151	LMPK07000005
497.251	1	C28H44O3S	[M+K-2H]-	(6R)-vitamin_D2_6,19-sulfur_dioxide_adduct_/_(6R)-ergocalciferol_6,19-sulfur_dioxide_adduct	460.301	497.25	1.7812	LMST03010034
497.251	1	C28H44O3S	[M+K-2H]-	(6S)-vitamin_D2_6,19-sulfur_dioxide_adduct_/_(6S)-ergocalciferol_6,19-sulfur_dioxide_adduct	460.301	497.25	1.7812	LMST03010035
505.144	1	C26H28O8	[M+(37Cl)]-	Artoindonesianin_B	468.178	505.145	-1.85293	LMPK12111537
509.174	1	C30H32O5	[M+K-2H]-	Euchrenone_a14	472.225	509.174	1.40384	LMPK12140312
509.174	1	C30H32O5	[M+K-2H]-	Euchrenone_a15	472.225	509.174	1.40384	LMPK12140313
512.957	1	C16H10N2O6S4	[M+Hac-H]-	DIDS	453.942	512.956	1.36483	LMPK13090003
513.117	1	C24H28O10	[M+K-2H]-	Matteucinol_7-O-glucoside	476.168	513.117	-0.117517	LMPK12140328
513.117	1	C23H26O11	[M+Cl]-	Okanin_3,4-dimethyl_ehter_4-glucoside	478.148	513.117	-0.234449	LMPK12120173
513.117	1	C23H26O11	[M+Cl]-		478.148	513.117	-0.234449	LMPK12120180
513.117	1	C23H26O11	[M+Cl]-	Phloretin_2-O-(6-O-acetylglucoside)	478.148	513.117	-0.234449	LMPK12120519
513.117	1	C23H26O11	[M+Cl]-	Phloretin_2-O-(2-O-Acetylglucoside)	478.148	513.117	-0.234449	LMPK12120520
513.117	1	C23H26O11	[M+Cl]-	Eriodictyol_3,4-dimethyl_ether_5-O-glucoside	478.148	513.117	-0.234449	LMPK12140386
513.117	1	C23H26O11	[M+Cl]-		478.148	513.117	-0.234449	LMPK12140558
513.117	1	C23H26O11	[M+Cl]-	Eriodictyol_5,4-dimethyl_ether_7-O-glucoside	478.148	513.117	-0.234449	LMPK12140562
513.117	1	C23H26O11	[M+Cl]-	Persiconin	478.148	513.117	-0.234449	LMPK12140586
513.117	1	C23H26O11	[M+Cl]-	Persicogenin_3-glucoside	478.148	513.117	-0.234449	LMPK12140587
513.136	1	C24H28O10	[M+(37Cl)]-	Matteucinol_7-O-glucoside	476.168	513.135	1.72391	LMPK12140328
513.154	1	C25H32O9	[M+K-2H]-	2-Methoxyestrone_3-glucuronide	476.205	513.153	1.79732	LMST05010010
513.154	1	C24H30O10	[M+Cl]-	Dichotosinin	478.184	513.153	1.68039	LMPK12020273
513.154	1	C24H30O10	[M+Cl]-	Bidenoside_B	478.184	513.153	1.68039	LMPK12120548
514.353	1	C29H45NO3	[M+Hac-H]-	Ecalcidene	455.34	514.354	-1.66111	LMST03020681
523.101	1	C24H24O11	[M+Cl]-	Trifolirhizin_6-monoacetate	488.132	523.101	-1.2164	LMPK12070035
523.101	1	C24H24O11	[M+Cl]-	Echioidinin_2-(6-acetylglucoside)	488.132	523.101	-1.2164	LMPK12110121
523.101	1	C24H24O11	[M+Cl]-	Acacetin_7-(2-acetylglucoside)	488.132	523.101	-1.2164	LMPK12110452
523.101	1	C24H24O11	[M+Cl]-	Acacetin_7-(6-acetylglucoside)	488.132	523.101	-1.2164	LMPK12110457
523.101	1	C24H24O11	[M+Cl]-	Isoswertisin_2-acetate	488.132	523.101	-1.2164	LMPK12110975
523.327	1	C27H44O6	[M+Hac-H]-	ponasterone_A	464.314	523.328	-0.48612	LMST01010195
523.327	1	C27H44O6	[M+Hac-H]-	Ecdysone	464.314	523.328	-0.48612	LMST01010210
523.327	1	C27H44O6	[M+Hac-H]-	22-iso-ecdysone	464.314	523.328	-0.48612	LMST01010361
523.327	1	C27H44O6	[M+Hac-H]-	Alliogenin	464.314	523.328	-0.48612	LMST01080013
523.327	1	C27H44O6	[M+Hac-H]-	Neoallilogenin	464.314	523.328	-0.48612	LMST01080023
523.327	1	C27H44O6	[M+Hac-H]-	Convallagenin__B	464.314	523.328	-0.48612	LMST01080035
523.327	1	C27H44O6	[M+Hac-H]-		464.314	523.328	-0.48612	LMST04030128
523.327	1	C27H44O6	[M+Hac-H]-	3alpha,7alpha,12alpha,26-Tetrahydroxy-5beta-23E-cholestan-27-oic_acid	464.314	523.328	-0.48612	LMST04030200
525.262	1	C28H42O7	[M+Cl]-	Ximaosteroid_D	490.293	525.262	-0.878037	LMST05050007
589.172	1	C24H40O10S2	[M+(37Cl)]-	Chenodeoxycholic_acid_disulfate	552.206	589.173	-1.79828	LMST05020025
589.172	1	C24H40O10S2	[M+(37Cl)]-	Deoxycholic_acid_disulfate	552.206	589.173	-1.79828	LMST05020027
589.255	1	C28H44N2O8S	[M+Na-2H]-	LTF4	568.282	589.257	-1.98063	LMFA03020009
589.255	1	C28H44N2O8S	[M+Na-2H]-	leukotriene_F4	568.282	589.257	-1.98063	LMFA03020076
623.164	1	C28H32O16	[M-H]-	Tectorigenin_7-O-gentiobioside	624.169	623.162	2.98301	LMPK12050374
623.164	1	C28H32O16	[M-H]-	Isorhamnetin_3-neohesperidoside	624.169	623.162	2.98301	LMPK12110585
623.164	1	C28H32O16	[M-H]-	Narcissin	624.169	623.162	2.98301	LMPK12110586
623.164	1	C28H32O16	[M-H]-	Tamarixetin_7-rutinoside	624.169	623.162	2.98301	LMPK12110603
623.164	1	C28H32O16	[M-H]-	Tamarixetin_3-neohesperidoside	624.169	623.162	2.98301	LMPK12110604
623.164	1	C28H32O16	[M-H]-	Isoscoparin_2-O-glucoside	624.169	623.162	2.98301	LMPK12110747
623.164	1	C28H32O16	[M-H]-	Scoparin_2-O-glucoside	624.169	623.162	2.98301	LMPK12110750
623.164	1	C28H32O16	[M-H]-	Stellarin_2	624.169	623.162	2.98301	LMPK12110751
623.164	1	C28H32O16	[M-H]-	Scoparin_6-O-glucoside	624.169	623.162	2.98301	LMPK12110760
623.164	1	C28H32O16	[M-H]-	Isoscoparin_4-O-glucoside	624.169	623.162	2.98301	LMPK12110762
623.164	1	C28H32O16	[M-H]-	Isoscoparin_7-O-glucoside	624.169	623.162	2.98301	LMPK12110763
623.164	1	C28H32O16	[M-H]-	Chrysoeriol_7-O-8-C-bisglucoside	624.169	623.162	2.98301	LMPK12110765
623.164	1	C28H32O16	[M-H]-	Luteolin_3-methyl_ether_7-mannosyl-(1->2)-alloside	624.169	623.162	2.98301	LMPK12110776
623.164	1	C28H32O16	[M-H]-	Luteolin_3-methyl_ether_7-allosyl-(1->2)-glucoside	624.169	623.162	2.98301	LMPK12110777
623.164	1	C28H32O16	[M-H]-	Luteolin_3-methyl_ether_5,4-diglucoside	624.169	623.162	2.98301	LMPK12110779
623.164	1	C28H32O16	[M-H]-	Luteolin_3-methyl_ether_7,4-diglucoside	624.169	623.162	2.98301	LMPK12110781
623.164	1	C28H32O16	[M-H]-	6,8-Di-C-glucopyranosyldiosmetin	624.169	623.162	2.98301	LMPK12110805
623.164	1	C28H32O16	[M-H]-	3,8-Di-C-glucopyranosyldiosmetin	624.169	623.162	2.98301	LMPK12110806
623.164	1	C28H32O16	[M-H]-	Luteolin_4-methyl_ether_7-sophoroside	624.169	623.162	2.98301	LMPK12110815
623.164	1	C28H32O16	[M-H]-	6-C-Glucopyranosyl-8-C-arabinopyranosyltricin	624.169	623.162	2.98301	LMPK12110855
623.164	1	C28H32O16	[M-H]-	6-C-Arabinopyranosyl-8-C-glucopyranosyltricin	624.169	623.162	2.98301	LMPK12110856
623.164	1	C28H32O16	[M-H]-	Luteoayamenin	624.169	623.162	2.98301	LMPK12111032
623.164	1	C28H32O16	[M-H]-	Swertiajaponin_3-O-glucoside	624.169	623.162	2.98301	LMPK12111034
623.164	1	C28H32O16	[M-H]-	6-C-Rhamnopyranosylrhamnetin_3-O-glucopyranoside	624.169	623.162	2.98301	LMPK12111037
623.164	1	C28H32O16	[M-H]-	Tricetin_7-methyl_ether_3-glucoside-5-rhamnoside	624.169	623.162	2.98301	LMPK12111063
623.164	1	C28H32O16	[M-H]-	Isoscutellarein_4-methyl_ether_7-allosyl-(1->2)-glucoside	624.169	623.162	2.98301	LMPK12111350
623.164	1	C28H32O16	[M-H]-	Kaempferide_3,7-diglucoside	624.169	623.162	2.98301	LMPK12112033
623.164	1	C28H32O16	[M-H]-	Isorhamnetin_3-rhamnosyl-(1->2)-galactoside	624.169	623.162	2.98301	LMPK12112320
623.164	1	C28H32O16	[M-H]-	Isorhamnetin_3-robinobioside	624.169	623.162	2.98301	LMPK12112321
623.164	1	C28H32O16	[M-H]-	Isorhamnetin_3-galactoside-7-rhamnoside	624.169	623.162	2.98301	LMPK12112323
623.164	1	C28H32O16	[M-H]-	Isorhamnetin_3-glucoside-7-rhamnoside	624.169	623.162	2.98301	LMPK12112343
623.164	1	C28H32O16	[M-H]-	Isorhamnetin_3-glucoside-4-rhamnoside	624.169	623.162	2.98301	LMPK12112345
623.164	1	C28H32O16	[M-H]-	Isorhamnetin_3-rhamnoside-7-glucoside	624.169	623.162	2.98301	LMPK12112371
623.164	1	C28H32O16	[M-H]-	Isorhamnetin_4-neohesperidoside	624.169	623.162	2.98301	LMPK12112374
623.164	1	C28H32O16	[M-H]-	Tamarixetin_3-robinobioside	624.169	623.162	2.98301	LMPK12112403
623.164	1	C28H32O16	[M-H]-	Tamarixetin_3-rutinoside	624.169	623.162	2.98301	LMPK12112406
623.164	1	C28H32O16	[M-H]-	Syringetin_3-rhamnosyl-(1->5)-alpha-L-arabinofuranoside	624.169	623.162	2.98301	LMPK12112496
623.164	1	C28H32O16	[M-H]-	Mearnsetin_3,7-dirhamnoside	624.169	623.162	2.98301	LMPK12112502
623.164	1	C28H32O16	[M-H]-	Kaempferol_5-methyl_ether_3-galactoside-4-glucoside	624.169	623.162	2.98301	LMPK12112537
623.164	1	C28H32O16	[M-H]-	Azaleatin_3-rutinoside	624.169	623.162	2.98301	LMPK12112543
623.164	1	C28H32O16	[M-H]-	Rhamnocitrin_3-glucosyl-(1->2)-galactoside	624.169	623.162	2.98301	LMPK12112559
623.164	1	C28H32O16	[M-H]-	Rhamnocitrin_3-galactoside-4-glucoside	624.169	623.162	2.98301	LMPK12112560
623.164	1	C28H32O16	[M-H]-	Rhamnocitrin_3,4-diglucoside	624.169	623.162	2.98301	LMPK12112566
623.164	1	C28H32O16	[M-H]-	Rhamnetin_3-robinobioside	624.169	623.162	2.98301	LMPK12112601
623.164	1	C28H32O16	[M-H]-	Rhamnetin_3-galactoside-3-rhamnoside	624.169	623.162	2.98301	LMPK12112602
623.164	1	C28H32O16	[M-H]-	Rhamnetin_3-neohesperidoside	624.169	623.162	2.98301	LMPK12112608
623.164	1	C28H32O16	[M-H]-	Rhamnetin_3-rutinoside	624.169	623.162	2.98301	LMPK12112609
623.164	1	C28H32O16	[M-H]-	Rhamnazin_3-glucosyl-(1->5)-alpha-L-arabinofuranoside	624.169	623.162	2.98301	LMPK12112638
623.164	1	C28H32O16	[M-H]-	Rhamnazin_3-xylosyl-(1->2)-glucoside	624.169	623.162	2.98301	LMPK12112639
623.164	1	C28H32O16	[M-H]-	Myricetin_7-methyl_ether_3,4-di-O-alpha-L-rhamnopyranoside	624.169	623.162	2.98301	LMPK12112662
623.164	1	C28H32O16	[M-H]-	Quercetin_3,4-dimethyl_ether_7-alpha-L-Arabinofuranosyl-(1->6)-glucoside	624.169	623.162	2.98301	LMPK12112758
623.164	1	C28H32O16	[M-H]-	Myricetin_3,4-dimethyl_ether_7-rhamnoside-3-xyloside	624.169	623.162	2.98301	LMPK12112786
623.164	1	C28H32O16	[M-H]-	6-Methoxykaempferol_3-robinobioside	624.169	623.162	2.98301	LMPK12112813
623.164	1	C28H32O16	[M-H]-	Patuletin_3,7-dirhamnoside	624.169	623.162	2.98301	LMPK12112915
623.164	1	C28H32O16	[M-H]-	Sexangularetin_3-neohesperidoside	624.169	623.162	2.98301	LMPK12113109
623.164	1	C28H32O16	[M-H]-	Sexangularetin_3-rutinoside	624.169	623.162	2.98301	LMPK12113110
623.164	1	C28H32O16	[M-H]-	Sexangularetin_3-glucoside-7-rhamnoside	624.169	623.162	2.98301	LMPK12113112
623.164	1	C28H32O16	[M-H]-	Sexangularetin_3-rhamnoside-7-glucoside	624.169	623.162	2.98301	LMPK12113132
623.164	1	C28H32O16	[M-H]-	Subulin	624.169	623.162	2.98301	LMPK12130051
623.164	1	C26H28O14	[M+Hac-H]-	8-C-Glucopyranosylgenistein_6-O-apioside	564.148	623.162	2.98301	LMPK12050164
623.164	1	C26H28O14	[M+Hac-H]-	Genistein_7-O-apiosyl-(1->6)-glucoside	564.148	623.162	2.98301	LMPK12050175
623.164	1	C26H28O14	[M+Hac-H]-	Genistein_7-O-glucoside-4-O-apioside	564.148	623.162	2.98301	LMPK12050177
623.164	1	C26H28O14	[M+Hac-H]-	Kachimoside	564.148	623.162	2.98301	LMPK12110205
623.164	1	C26H28O14	[M+Hac-H]-	Vicenin_1	564.148	623.162	2.98301	LMPK12110206
623.164	1	C26H28O14	[M+Hac-H]-	Schaftoside	564.148	623.162	2.98301	LMPK12110207
623.164	1	C26H28O14	[M+Hac-H]-	Isocorymboside	564.148	623.162	2.98301	LMPK12110208
623.164	1	C26H28O14	[M+Hac-H]-	Neocorymboside	564.148	623.162	2.98301	LMPK12110209
623.164	1	C26H28O14	[M+Hac-H]-	Vitexin_2-O-alpha-D-arabinofuranoside	564.148	623.162	2.98301	LMPK12110210
623.164	1	C26H28O14	[M+Hac-H]-	6-C-Xylopyranosyl-8-C-galactopyranosylapigenin	564.148	623.162	2.98301	LMPK12110211
623.164	1	C26H28O14	[M+Hac-H]-	6-C-Galactopyranosyl-8-C-xylopyranosylapigenin	564.148	623.162	2.98301	LMPK12110212
623.164	1	C26H28O14	[M+Hac-H]-	Apigenin_8-C-[xylosyl-(1->2)-galactoside]	564.148	623.162	2.98301	LMPK12110231
623.164	1	C26H28O14	[M+Hac-H]-	Vitexin_2-O-xyloside	564.148	623.162	2.98301	LMPK12110240
623.164	1	C26H28O14	[M+Hac-H]-	Isovitexin_2-O-xyloside	564.148	623.162	2.98301	LMPK12110241
623.164	1	C26H28O14	[M+Hac-H]-	Vicenin_3	564.148	623.162	2.98301	LMPK12110242
623.164	1	C26H28O14	[M+Hac-H]-	Isoschaftoside	564.148	623.162	2.98301	LMPK12110243
623.164	1	C26H28O14	[M+Hac-H]-	Neoschaftoside	564.148	623.162	2.98301	LMPK12110244
623.164	1	C26H28O14	[M+Hac-H]-	Neoisoschaftoside	564.148	623.162	2.98301	LMPK12110245
623.164	1	C26H28O14	[M+Hac-H]-	Isomollupentin_2-O-glucoside	564.148	623.162	2.98301	LMPK12110246
623.164	1	C26H28O14	[M+Hac-H]-	6-C-beta-D-Glucopyranosyl-8-C-beta-D-apiofuranosylapigenin	564.148	623.162	2.98301	LMPK12110259
623.164	1	C26H28O14	[M+Hac-H]-	Corymboside	564.148	623.162	2.98301	LMPK12110260
623.164	1	C26H28O14	[M+Hac-H]-	Isovitexin_7-O-xyloside	564.148	623.162	2.98301	LMPK12110286
623.164	1	C26H28O14	[M+Hac-H]-	Vitexin_4-O-xyloside	564.148	623.162	2.98301	LMPK12110307
623.164	1	C26H28O14	[M+Hac-H]-	Isomollupentin_7-O-glucoside	564.148	623.162	2.98301	LMPK12110308
623.164	1	C26H28O14	[M+Hac-H]-	Isomollupentin_4-O-glucoside	564.148	623.162	2.98301	LMPK12110309
623.164	1	C26H28O14	[M+Hac-H]-	Cerarvensin_7-O-glucoside	564.148	623.162	2.98301	LMPK12110310
623.164	1	C26H28O14	[M+Hac-H]-	Apiin	564.148	623.162	2.98301	LMPK12110337
623.164	1	C26H28O14	[M+Hac-H]-	Apigenin_7-alpha-L-arabinofuranosyl-(1->6)-glucoside	564.148	623.162	2.98301	LMPK12110351
623.164	1	C26H28O14	[M+Hac-H]-	Apigenin_7-alpha-L-arabinopyranosyl-(1->6)-glucoside	564.148	623.162	2.98301	LMPK12110352
623.164	1	C26H28O14	[M+Hac-H]-	Apigenin_7-xylosyl-(1->2)-glucoside	564.148	623.162	2.98301	LMPK12110353
623.164	1	C26H28O14	[M+Hac-H]-	Apigenin_7-xylosyl-(1->6)-glucoside	564.148	623.162	2.98301	LMPK12110354
623.164	1	C26H28O14	[M+Hac-H]-	Apigenin_7-apiofuranosyl-(1->6)-glucoside	564.148	623.162	2.98301	LMPK12110391
623.164	1	C26H28O14	[M+Hac-H]-	6-C-Xylosylluteolin_2-O-rhamnoside	564.148	623.162	2.98301	LMPK12110491
623.164	1	C26H28O14	[M+Hac-H]-	Luteolin_3-methyl_ether_7,4-dixyloside	564.148	623.162	2.98301	LMPK12110780
623.164	1	C26H28O14	[M+Hac-H]-	Scutellarein_7-xylosyl-(1->4)rhamnoside	564.148	623.162	2.98301	LMPK12111111
623.164	1	C26H28O14	[M+Hac-H]-	Scutellarein_6-xyloside-7-rhamnoside	564.148	623.162	2.98301	LMPK12111116
623.164	1	C26H28O14	[M+Hac-H]-	Hispidulin_7-xylosyl-(1->2)-xyloside	564.148	623.162	2.98301	LMPK12111153
623.164	1	C26H28O14	[M+Hac-H]-		564.148	623.162	2.98301	LMPK12111459
623.164	1	C26H28O14	[M+Hac-H]-	Kaempferol_3-rhamnosyl-(1->4)-xyloside	564.148	623.162	2.98301	LMPK12111855
623.164	1	C26H28O14	[M+Hac-H]-	Kaempferol_3-xylosyl-(1->2)-rhamnoside	564.148	623.162	2.98301	LMPK12111856
623.164	1	C26H28O14	[M+Hac-H]-	Kaempferol_3-alpha-L-arabinofuranoside-7-rhamnoside	564.148	623.162	2.98301	LMPK12111859
623.164	1	C26H28O14	[M+Hac-H]-	Lepidoside	564.148	623.162	2.98301	LMPK12111861
623.164	1	C26H28O14	[M+Hac-H]-	Kaempferol_3-rhamnoside-7-alpha-L-arabionopyranoside	564.148	623.162	2.98301	LMPK12111862
623.164	1	C26H28O14	[M+Hac-H]-	Kaempferol_3-rhamnoside-7-xyloside	564.148	623.162	2.98301	LMPK12111863
623.164	1	C26H28O14	[M+Hac-H]-	Kaempferol_3-rhamnoside-4-xyloside	564.148	623.162	2.98301	LMPK12111869
623.164	1	C26H28O14	[M+Hac-H]-	Artabotryside_B	564.148	623.162	2.98301	LMPK12111906
623.164	1	C26H28O14	[M+Hac-H]-	Patuletin_7-(6-isobutyrylglucoside)	564.148	623.162	2.98301	LMPK12112961
623.164	1	C26H28O14	[M+Hac-H]-	Leptosidin_6-xylosyl-(1->4)-arabinoside	564.148	623.162	2.98301	LMPK12130016
742.176	1	C35H35O18	[M-H]-		743.182	742.175	0.907872	LMPK12010142
742.176	1	C35H35O18	[M-H]-		743.182	742.175	0.907872	LMPK12010215
765.185	1	C32H40O19	[M+(37Cl)]-	Viscumneoside_V	728.216	765.183	2.55285	LMPK12140437
1137.45	1	C46H85O27P	[M+K-2H]-	LPIM3(19:0/0:0)	1100.5	1137.45	0.35817	LMGP15040022
229.05	1	C13H10O4	[M-H]-	Visnagin	230.058	229.051	-0.715126	LMPK13110003
231.066	1	C11H8O2	[M+Hac-H]-		172.052	231.066	-2.62782	LMFA01030753
231.066	1	C11H8O2	[M+Hac-H]-		172.052	231.066	-2.62782	LMFA01030754
231.066	1	C11H8O2	[M+Hac-H]-	Methyl_(Z)-2-decene-4,6,8-triynoate	172.052	231.066	-2.62782	LMFA07010935
253.085	1	C11H20O4	[M+K-2H]-	Undecanedioic_acid	216.136	253.085	1.76147	LMFA01170007
253.085	1	C11H20O4	[M+K-2H]-	Butyl_butyryllactate	216.136	253.085	1.76147	LMFA07010792
253.085	1	C10H18O5	[M+Cl]-	2-hydroxy-decanedioic_acid	218.115	253.085	1.52439	LMFA01170076
253.085	1	C10H18O5	[M+Cl]-	3-hydroxy-sebacic_acid	218.115	253.085	1.52439	LMFA01170092
295.132	1	C14H26O4	[M+K-2H]-		258.183	295.132	1.30586	LMFA01170015
295.132	1	C14H26O4	[M+K-2H]-		258.183	295.132	1.30586	LMFA01170016
295.132	1	C14H26O4	[M+K-2H]-		258.183	295.132	1.30586	LMFA01170017
295.132	1	C14H26O4	[M+K-2H]-	Tetradecanedioic_acid	258.183	295.132	1.30586	LMFA01170018
295.132	1	C14H26O4	[M+K-2H]-	DIBUTYL_ADIPATE	258.183	295.132	1.30586	LMFA07010827
295.132	1	C14H26O4	[M+K-2H]-	Diisobutyl_adipate	258.183	295.132	1.30586	LMFA07010834
295.132	1	C17H22O3	[M+Na-2H]-	podocarpic_acid	274.157	295.132	1.82427	LMPR0104120002
296.112	1	C12H21NO6	[M+Na-2H]-	Glutarylcarnitine	275.137	296.112	1.26912	LMFA07070066
296.112	1	C12H21NO6	[M+Na-2H]-	O-glutarylcarnitine	275.137	296.112	1.26912	LMFA07070091
307.093	1	C17H18O3	[M+(37Cl)]-		270.126	307.092	2.4605	LMPK12020231
307.093	1	C17H18O3	[M+(37Cl)]-		270.126	307.092	2.4605	LMPK12020257
307.093	1	C17H18O3	[M+(37Cl)]-	Tephrowatsin_E	270.126	307.092	2.4605	LMPK12020259
307.093	1	C17H18O3	[M+(37Cl)]-	(R)-5-Hydroxy-2,4-dimethoxydalbergiquinol	270.126	307.092	2.4605	LMPK12100068
307.093	1	C17H18O3	[M+(37Cl)]-		270.126	307.092	2.4605	LMPK12120611
309.148	1	C15H28O4	[M+K-2H]-		272.199	309.147	0.466768	LMFA01170019
309.148	1	C15H28O4	[M+K-2H]-		272.199	309.147	0.466768	LMFA01170020
309.148	1	C15H28O4	[M+K-2H]-	Pentadecanedioic_acid	272.199	309.147	0.466768	LMFA01170021
309.148	1	C18H24O3	[M+Na-2H]-		288.173	309.147	0.961678	LMFA02000186
309.148	1	C18H24O3	[M+Na-2H]-		288.173	309.147	0.961678	LMST02010003
309.148	1	C18H24O3	[M+Na-2H]-		288.173	309.147	0.961678	LMST02010006
309.148	1	C18H24O3	[M+Na-2H]-	2-hydroxyestradiol	288.173	309.147	0.961678	LMST02010027
309.148	1	C18H24O3	[M+Na-2H]-	4-hydroxyestradiol	288.173	309.147	0.961678	LMST02010028
309.148	1	C18H24O3	[M+Na-2H]-	6beta-Hydroxyestradiol-17beta	288.173	309.147	0.961678	LMST02010031
309.148	1	C18H24O3	[M+Na-2H]-	16,17-Epiestriol	288.173	309.147	0.961678	LMST02010045
309.148	1	C18H24O3	[M+Na-2H]-	17-Epiestriol	288.173	309.147	0.961678	LMST02010049
309.148	1	C14H26O5	[M+Cl]-	3-hydroxy-tetradecanedioic_acid	274.178	309.147	0.272685	LMFA01170094
313.048	1	C18H12O4	[M+Na-2H]-		292.074	313.048	-0.343398	LMPK12110008
313.048	1	C18H12O4	[M+Na-2H]-	Pongone	292.074	313.048	-0.343398	LMPK12110011
313.048	1	C18H12O4	[M+Na-2H]-	Cauliflorin_A	292.074	313.048	-0.343398	LMPK12110012
313.048	1	C18H12O4	[M+Na-2H]-	Glabone	292.074	313.048	-0.343398	LMPK12110027
313.048	1	C18H12O4	[M+Na-2H]-		292.074	313.048	-0.343398	LMPK12110028
313.048	1	C18H12O4	[M+Na-2H]-	Kanjone	292.074	313.048	-0.343398	LMPK12110060
313.048	1	C18H12O4	[M+Na-2H]-		292.074	313.048	-0.343398	LMPK12110073
313.048	1	C18H12O4	[M+Na-2H]-	Pinnatin	292.074	313.048	-0.343398	LMPK12110163
313.048	1	C18H12O4	[M+Na-2H]-	Karanjin	292.074	313.048	-0.343398	LMPK12111542
313.048	1	C18H12O4	[M+Na-2H]-	Ponganone_XI	292.074	313.048	-0.343398	LMPK12111543
313.048	1	C18H12O4	[M+Na-2H]-		292.074	313.048	-0.343398	LMPK12130025
313.048	1	C18H12O4	[M+Na-2H]-	Derriobtusone_A	292.074	313.048	-0.343398	LMPK12130059
319.096	1	C15H22O5	[M+K-2H]-	dihydrophaseic_acid	282.147	319.095	2.26045	LMPR0103050005
319.096	1	C15H22O5	[M+K-2H]-	epi-dihydrophaseic_acid	282.147	319.095	2.26045	LMPR0103050007
319.096	1	C15H22O5	[M+K-2H]-	Artemisin	282.147	319.095	2.26045	LMPR0103190003
319.096	1	C18H18O4	[M+Na-2H]-	Aurentiacin	298.121	319.095	2.73993	LMPK12120224
319.096	1	C18H18O4	[M+Na-2H]-		298.121	319.095	2.73993	LMPK12120225
319.096	1	C18H18O4	[M+Na-2H]-	Ceroptene	298.121	319.095	2.73993	LMPK12120416
319.096	1	C18H18O4	[M+Na-2H]-	Infectocaryone	298.121	319.095	2.73993	LMPK12120418
319.096	1	C18H18O4	[M+Na-2H]-	7,4-Dimethoxy-6-C-methylflavanone	298.121	319.095	2.73993	LMPK12140047
319.096	1	C18H18O4	[M+Na-2H]-		298.121	319.095	2.73993	LMPK12140193
319.096	1	C18H18O4	[M+Na-2H]-	(+)-6,8-Di-C-methylpinocembrin_5-methyl_ether	298.121	319.095	2.73993	LMPK12140195
319.096	1	C18H18O4	[M+Na-2H]-		298.121	319.095	2.73993	LMPK12140197
319.096	1	C14H20O6	[M+Cl]-	karalicin	284.126	319.095	2.07242	LMFA05000671
325.07	1	C16H16O6	[M+Na-2H]-	Symplocosidin	304.095	325.069	1.67749	LMPK12020111
325.07	1	C16H16O6	[M+Na-2H]-	Catechin_4-methyl_ether	304.095	325.069	1.67749	LMPK12020113
325.07	1	C16H16O6	[M+Na-2H]-	Catechin-7-methyl_ether	304.095	325.069	1.67749	LMPK12020141
325.07	1	C16H16O6	[M+Na-2H]-	Catechin-3-methyl_ether	304.095	325.069	1.67749	LMPK12020142
325.07	1	C16H16O6	[M+Na-2H]-	Ortin-4alpha-ol_8-methyl_ether	304.095	325.069	1.67749	LMPK12020189
325.07	1	C16H16O6	[M+Na-2H]-	Epioritin-4alpha-ol_8-methyl_ether	304.095	325.069	1.67749	LMPK12020190
325.07	1	C16H16O6	[M+Na-2H]-	(3R)-3,8-Dihydroxyvestitol	304.095	325.069	1.67749	LMPK12080042
325.07	1	C16H16O6	[M+Na-2H]-		304.095	325.069	1.67749	LMPK12120578
325.07	1	C16H16O6	[M+Na-2H]-	4,2,4,beta-Tetrahydroxy-6-methoxydihydrochalcone	304.095	325.069	1.67749	LMPK12120590
337.107	1	C18H20O5	[M+Na-2H]-		316.131	337.106	2.54015	LMPK12020173
337.107	1	C18H20O5	[M+Na-2H]-		316.131	337.106	2.54015	LMPK12020260
337.107	1	C18H20O5	[M+Na-2H]-		316.131	337.106	2.54015	LMPK12020279
337.107	1	C18H20O5	[M+Na-2H]-	Kuhlmanniquinol	316.131	337.106	2.54015	LMPK12100071
337.107	1	C18H20O5	[M+Na-2H]-		316.131	337.106	2.54015	LMPK12120544
337.107	1	C18H20O5	[M+Na-2H]-	Flavokawin_A	316.131	337.106	2.54015	LMPK12120550
337.107	1	C18H20O5	[M+Na-2H]-		316.131	337.106	2.54015	LMPK12120558
337.107	1	C18H20O5	[M+Na-2H]-	O-Methylodoratol	316.131	337.106	2.54015	LMPK12120573
337.107	1	C18H20O5	[M+Na-2H]-	Loureirin_B	316.131	337.106	2.54015	LMPK12120604
337.107	1	C18H20O5	[M+Na-2H]-		316.131	337.106	2.54015	LMPK12120609
337.107	1	C18H20O5	[M+Na-2H]-		316.131	337.106	2.54015	LMPK12120610
338.99	1	C15H10O7	[M+K-2H]-		302.043	338.991	-2.64668	LMPK12050441
338.99	1	C15H10O7	[M+K-2H]-	Quercetin	302.043	338.991	-2.64668	LMPK12110004
338.99	1	C15H10O7	[M+K-2H]-	Tricetin	302.043	338.991	-2.64668	LMPK12110847
338.99	1	C15H10O7	[M+K-2H]-	Isoetin	302.043	338.991	-2.64668	LMPK12110940
338.99	1	C15H10O7	[M+K-2H]-	6-Hydroxyluteolin	302.043	338.991	-2.64668	LMPK12111229
338.99	1	C15H10O7	[M+K-2H]-	Hypolaetin	302.043	338.991	-2.64668	LMPK12111397
338.99	1	C15H10O7	[M+K-2H]-	Robinetin	302.043	338.991	-2.64668	LMPK12111577
338.99	1	C15H10O7	[M+K-2H]-	Rhynchosin	302.043	338.991	-2.64668	LMPK12111592
338.99	1	C15H10O7	[M+K-2H]-	Melanoxetin	302.043	338.991	-2.64668	LMPK12111605
338.99	1	C15H10O7	[M+K-2H]-		302.043	338.991	-2.64668	LMPK12111625
338.99	1	C15H10O7	[M+K-2H]-	Viscidulin_I	302.043	338.991	-2.64668	LMPK12111627
338.99	1	C15H10O7	[M+K-2H]-	Morin	302.043	338.991	-2.64668	LMPK12112517
338.99	1	C15H10O7	[M+K-2H]-	6-Hydroxykaempferol	302.043	338.991	-2.64668	LMPK12112860
338.99	1	C15H10O7	[M+K-2H]-	Herbacetin	302.043	338.991	-2.64668	LMPK12113149
338.99	1	C15H10O7	[M+K-2H]-	Bracteatin	302.043	338.991	-2.64668	LMPK12130044
367.117	1	C16H26O7	[M+K-2H]-	Tetranor-PGFM	330.168	367.116	2.26359	LMFA03010139
367.117	1	C16H26O7	[M+K-2H]-	8-Epiiridodial_glucoside	330.168	367.116	2.26359	LMPR0102070025
367.117	1	C16H26O7	[M+K-2H]-	Iridodial_glucoside	330.168	367.116	2.26359	LMPR0102070035
367.117	1	C19H22O6	[M+Na-2H]-		346.142	367.116	2.68035	LMPK12020214
367.117	1	C19H22O6	[M+Na-2H]-	Dihydrokanakugiol	346.142	367.116	2.68035	LMPK12120563
367.117	1	C19H22O6	[M+Na-2H]-	Gibberellin_A3	346.142	367.116	2.68035	LMPR0104170002
367.117	1	C19H22O6	[M+Na-2H]-	Gibberellin_A29-catabolite	346.142	367.116	2.68035	LMPR0104170012
367.117	1	C19H22O6	[M+Na-2H]-	Gibberellin_A6	346.142	367.116	2.68035	LMPR0104170013
367.117	1	C19H22O6	[M+Na-2H]-	Gibberellin_A34-catabolite	346.142	367.116	2.68035	LMPR0104170026
372.071	1	C12H19NO10	[M+Cl]-	(S)-malyl_N-acetyl-alpha-D-glucosaminide	337.101	372.07	2.23049	LMFA13010059
385.069	1	C18H20O7	[M+K-2H]-	Machaerol_C	348.121	385.07	-2.2318	LMPK12080043
385.069	1	C21H16O6	[M+Na-2H]-	Robustone	364.095	385.069	-1.83447	LMPK12050245
385.069	1	C21H16O6	[M+Na-2H]-		364.095	385.069	-1.83447	LMPK12050249
385.069	1	C21H16O6	[M+Na-2H]-	Gancaonin_F	364.095	385.069	-1.83447	LMPK12090043
399.046	1	C21H14O6	[M+(37Cl)]-	Tephcalostan	362.079	399.045	2.04287	LMPK12090001
413.087	1	C21H18O9	[M-H]-	Prodelphinidin_B6	414.095	413.088	-1.80712	LMPK12020074
413.087	1	C21H18O9	[M-H]-	3-Deoxyderhamnosylmaysin	414.095	413.088	-1.80712	LMPK12110198
413.087	1	C21H18O9	[M-H]-	Pinnatifinoside_A	414.095	413.088	-1.80712	LMPK12110397
413.087	1	C19H14O7	[M+Hac-H]-	Erosenone	354.074	413.088	-1.80712	LMPK12050457
413.087	1	C19H14O7	[M+Hac-H]-		354.074	413.088	-1.80712	LMPK12140625
425.019	1	C17H14O11S	[M-H]-	Axillarin_7-sulfate	426.026	425.018	1.89804	LMPK12112974
425.019	1	C17H14O11S	[M-H]-	Eupatolitin_3-O-sulfate	426.026	425.018	1.89804	LMPK12113031
425.019	1	C17H14O11S	[M-H]-	Spinacetin_3-O-sulfate	426.026	425.018	1.89804	LMPK12113032
425.019	1	C15H10O9S	[M+Hac-H]-	Luteolin_7-sulfate	366.005	425.018	1.89804	LMPK12110734
425.019	1	C15H10O9S	[M+Hac-H]-	Luteolin_3-sulfate	366.005	425.018	1.89804	LMPK12110735
425.019	1	C15H10O9S	[M+Hac-H]-	Luteolin_4-sulfate	366.005	425.018	1.89804	LMPK12110736
425.019	1	C15H10O9S	[M+Hac-H]-	Kaempferol_3-O-sulfate	366.005	425.018	1.89804	LMPK12111997
425.019	1	C15H10O9S	[M+Hac-H]-	Kaempferol_7-O-sulfate	366.005	425.018	1.89804	LMPK12111998
425.019	1	C15H10O9S	[M+Hac-H]-	Kaempferol_8-C-sulfate	366.005	425.018	1.89804	LMPK12112001
433.051	1	C21H16O8	[M+(37Cl)]-		396.085	433.051	-0.28611	LMPK12112975
447.001	1	C17H14O11S	[M+Na-2H]-	Axillarin_7-sulfate	426.026	447	1.4689	LMPK12112974
447.001	1	C17H14O11S	[M+Na-2H]-	Eupatolitin_3-O-sulfate	426.026	447	1.4689	LMPK12113031
447.001	1	C17H14O11S	[M+Na-2H]-	Spinacetin_3-O-sulfate	426.026	447	1.4689	LMPK12113032
469.09	1	C22H24O9	[M+K-2H]-		432.142	469.091	-1.06291	LMPK12020235
469.09	1	C22H24O9	[M+K-2H]-	Dihydroformononetin_7-O-glucoside	432.142	469.091	-1.06291	LMPK12050446
469.09	1	C22H24O9	[M+K-2H]-	Medicarpin_3-O-glucoside	432.142	469.091	-1.06291	LMPK12070005
469.09	1	C22H24O9	[M+K-2H]-		432.142	469.091	-1.06291	LMPK12110625
469.09	1	C22H24O9	[M+K-2H]-	Agehoustin_B	432.142	469.091	-1.06291	LMPK12111286
469.09	1	C22H24O9	[M+K-2H]-		432.142	469.091	-1.06291	LMPK12111494
469.09	1	C22H24O9	[M+K-2H]-	Agecorynin_C	432.142	469.091	-1.06291	LMPK12111503
469.09	1	C22H24O9	[M+K-2H]-	Benthamitin	432.142	469.091	-1.06291	LMPK12113064
469.09	1	C22H24O9	[M+K-2H]-	Hibiscetin_heptamethyl_ether	432.142	469.091	-1.06291	LMPK12113278
469.09	1	C22H24O9	[M+K-2H]-		432.142	469.091	-1.06291	LMPK12113345
469.09	1	C22H24O9	[M+K-2H]-		432.142	469.091	-1.06291	LMPK12120355
469.09	1	C22H24O9	[M+K-2H]-	Strobopinin_7-galactoside	432.142	469.091	-1.06291	LMPK12140132
469.09	1	C22H24O9	[M+K-2H]-	Pinostrobin_5-O-glucoside	432.142	469.091	-1.06291	LMPK12140143
469.09	1	C22H24O9	[M+K-2H]-	Isosakuranetin_7-O-rhamnoside	432.142	469.091	-1.06291	LMPK12140339
469.09	1	C25H20O8	[M+Na-2H]-	Artonin_P	448.116	469.09	-0.736745	LMPK12111511
469.09	1	C21H22O10	[M+Cl]-	Agehoustin_D	434.121	469.091	-1.19081	LMPK12111504
469.09	1	C21H22O10	[M+Cl]-		434.121	469.091	-1.19081	LMPK12113365
469.09	1	C21H22O10	[M+Cl]-	Digicitrin	434.121	469.091	-1.19081	LMPK12113366
469.09	1	C21H22O10	[M+Cl]-		434.121	469.091	-1.19081	LMPK12113367
469.09	1	C21H22O10	[M+Cl]-		434.121	469.091	-1.19081	LMPK12113384
469.09	1	C21H22O10	[M+Cl]-		434.121	469.091	-1.19081	LMPK12113385
469.09	1	C21H22O10	[M+Cl]-	Monospermoside	434.121	469.091	-1.19081	LMPK12120026
469.09	1	C21H22O10	[M+Cl]-	Coreopsin	434.121	469.091	-1.19081	LMPK12120101
469.09	1	C21H22O10	[M+Cl]-	Chalconaringenin_4-glucoside	434.121	469.091	-1.19081	LMPK12120247
469.09	1	C21H22O10	[M+Cl]-	Isosalipurposide	434.121	469.091	-1.19081	LMPK12120250
469.09	1	C21H22O10	[M+Cl]-	Chalconaringenin_4-glucoside	434.121	469.091	-1.19081	LMPK12120251
469.09	1	C21H22O10	[M+Cl]-		434.121	469.091	-1.19081	LMPK12120368
469.09	1	C21H22O10	[M+Cl]-		434.121	469.091	-1.19081	LMPK12120369
469.09	1	C21H22O10	[M+Cl]-	Palodulcin_B	434.121	469.091	-1.19081	LMPK12140064
469.09	1	C21H22O10	[M+Cl]-	Isomonospermoside	434.121	469.091	-1.19081	LMPK12140066
469.09	1	C21H22O10	[M+Cl]-	Isocoreopsin	434.121	469.091	-1.19081	LMPK12140067
469.09	1	C21H22O10	[M+Cl]-	Isookaninrhamnoside	434.121	469.091	-1.19081	LMPK12140093
469.09	1	C21H22O10	[M+Cl]-		434.121	469.091	-1.19081	LMPK12140108
469.09	1	C21H22O10	[M+Cl]-	Hemiphloin	434.121	469.091	-1.19081	LMPK12140223
469.09	1	C21H22O10	[M+Cl]-	Isohemiphloin	434.121	469.091	-1.19081	LMPK12140224
469.09	1	C21H22O10	[M+Cl]-	Prunin	434.121	469.091	-1.19081	LMPK12140237
469.09	1	C21H22O10	[M+Cl]-	Floribundoside	434.121	469.091	-1.19081	LMPK12140238
469.09	1	C21H22O10	[M+Cl]-	Naringenin_4-O-glucoside	434.121	469.091	-1.19081	LMPK12140242
469.09	1	C21H22O10	[M+Cl]-	Naringenin_4-O-galactoside	434.121	469.091	-1.19081	LMPK12140243
469.09	1	C21H22O10	[M+Cl]-	Eriodictyol_5-O-rhamnoside	434.121	469.091	-1.19081	LMPK12140360
469.09	1	C21H22O10	[M+Cl]-	Eriodictin	434.121	469.091	-1.19081	LMPK12140363
469.09	1	C21H22O10	[M+Cl]-		434.121	469.091	-1.19081	LMPK12140607
469.09	1	C21H22O10	[M+Cl]-	Isocarthamidin_7-O-rhamnoside	434.121	469.091	-1.19081	LMPK12140664
481.054	1	C22H20O10	[M+K-2H]-	Pseudobaptigenin_7-O-glucoside	444.106	481.054	0.454834	LMPK12050043
481.054	1	C22H20O10	[M+K-2H]-	3-O-Methylderhamnosylmaysin	444.106	481.054	0.454834	LMPK12110755
481.054	1	C21H18O11	[M+Cl]-		446.085	481.054	0.330108	LMPK12110117
481.054	1	C21H18O11	[M+Cl]-	Apigenin_7-glucuronide	446.085	481.054	0.330108	LMPK12110344
481.054	1	C21H18O11	[M+Cl]-	Apigenin_7-galacturonide	446.085	481.054	0.330108	LMPK12110345
481.054	1	C21H18O11	[M+Cl]-	Apigenin_4-glucuronide	446.085	481.054	0.330108	LMPK12110350
481.054	1	C21H18O11	[M+Cl]-	Baicalin	446.085	481.054	0.330108	LMPK12111081
481.054	1	C21H18O11	[M+Cl]-	Baicalein_6-glucuronide	446.085	481.054	0.330108	LMPK12111083
481.054	1	C21H18O11	[M+Cl]-	Norwogonin_7-glucuronide	446.085	481.054	0.330108	LMPK12111319
481.054	1	C21H18O11	[M+Cl]-	Norwogonin_8-glucuronide	446.085	481.054	0.330108	LMPK12111320
499.046	1	C15H29O10P3	[M+K-2H]-	farnesyl_triphosphate	462.097	499.046	0.102796	LMPR0103010023
499.046	1	C21H18O12	[M+(37Cl)]-	Demethylwedelolactone_3-O-glucoside	462.08	499.046	-0.520393	LMPK12090040
499.046	1	C21H18O12	[M+(37Cl)]-	Luteolin_5-glucuronide	462.08	499.046	-0.520393	LMPK12110639
499.046	1	C21H18O12	[M+(37Cl)]-	Luteolin_7-glucuronide	462.08	499.046	-0.520393	LMPK12110644
499.046	1	C21H18O12	[M+(37Cl)]-	Luteolin_7-galacturonide	462.08	499.046	-0.520393	LMPK12110645
499.046	1	C21H18O12	[M+(37Cl)]-	Luteolin_3-glucuronide	462.08	499.046	-0.520393	LMPK12110650
499.046	1	C21H18O12	[M+(37Cl)]-	Luteolin_3-galacturonide	462.08	499.046	-0.520393	LMPK12110651
499.046	1	C21H18O12	[M+(37Cl)]-		462.08	499.046	-0.520393	LMPK12111077
499.046	1	C21H18O12	[M+(37Cl)]-	Scutellarein_5-glucuronide	462.08	499.046	-0.520393	LMPK12111105
499.046	1	C21H18O12	[M+(37Cl)]-	Scutellarein_7-glucuronide	462.08	499.046	-0.520393	LMPK12111110
499.046	1	C21H18O12	[M+(37Cl)]-		462.08	499.046	-0.520393	LMPK12111295
499.046	1	C21H18O12	[M+(37Cl)]-	Isoscutellarein_8-glucuronide	462.08	499.046	-0.520393	LMPK12111341
499.046	1	C21H18O12	[M+(37Cl)]-	Kaempferol_3-glucuronide	462.08	499.046	-0.520393	LMPK12111843
499.046	1	C21H18O12	[M+(37Cl)]-	Kaempferol_7-glucuronide	462.08	499.046	-0.520393	LMPK12111852
499.046	1	C21H18O12	[M+(37Cl)]-	Kaempferol_5-glucuronide	462.08	499.046	-0.520393	LMPK12111905
499.046	1	C21H18O12	[M+(37Cl)]-	Aureusidin_6-glucuronide	462.08	499.046	-0.520393	LMPK12130035
515.114	1	C23H26O11	[M+(37Cl)]-	Okanin_3,4-dimethyl_ehter_4-glucoside	478.148	515.114	-0.667425	LMPK12120173
515.114	1	C23H26O11	[M+(37Cl)]-		478.148	515.114	-0.667425	LMPK12120180
515.114	1	C23H26O11	[M+(37Cl)]-	Phloretin_2-O-(6-O-acetylglucoside)	478.148	515.114	-0.667425	LMPK12120519
515.114	1	C23H26O11	[M+(37Cl)]-	Phloretin_2-O-(2-O-Acetylglucoside)	478.148	515.114	-0.667425	LMPK12120520
515.114	1	C23H26O11	[M+(37Cl)]-	Eriodictyol_3,4-dimethyl_ether_5-O-glucoside	478.148	515.114	-0.667425	LMPK12140386
515.114	1	C23H26O11	[M+(37Cl)]-		478.148	515.114	-0.667425	LMPK12140558
515.114	1	C23H26O11	[M+(37Cl)]-	Eriodictyol_5,4-dimethyl_ether_7-O-glucoside	478.148	515.114	-0.667425	LMPK12140562
515.114	1	C23H26O11	[M+(37Cl)]-	Persiconin	478.148	515.114	-0.667425	LMPK12140586
515.114	1	C23H26O11	[M+(37Cl)]-	Persicogenin_3-glucoside	478.148	515.114	-0.667425	LMPK12140587
515.151	1	C24H30O10	[M+(37Cl)]-	Dichotosinin	478.184	515.15	1.19674	LMPK12020273
515.151	1	C24H30O10	[M+(37Cl)]-	Bidenoside_B	478.184	515.15	1.19674	LMPK12120548
525.139	1	C25H28O11	[M+Na-2H]-	6-Hydroxykaempferol_3,5,7,4-tetramethyl_ether_6-rhamnoside	504.163	525.138	2.65073	LMPK12112849
525.139	1	C25H28O11	[M+Na-2H]-		504.163	525.138	2.65073	LMPK12130045
525.139	1	C25H28O11	[M+Na-2H]-		504.163	525.138	2.65073	LMPK12130046
525.139	1	C27H26O11	[M-H]-	Viscutin_1	526.148	525.14	-1.92901	LMPK12020265
525.139	1	C25H22O9	[M+Hac-H]-	Silandrin	466.126	525.14	-1.92901	LMPK12140414
525.139	1	C25H22O9	[M+Hac-H]-	Silyhermin	466.126	525.14	-1.92901	LMPK12140415
525.139	1	C25H22O9	[M+Hac-H]-	Neosilyhermin_A	466.126	525.14	-1.92901	LMPK12140416
525.139	1	C25H22O9	[M+Hac-H]-	Neosilyhermin_B	466.126	525.14	-1.92901	LMPK12140417
525.139	1	C25H22O9	[M+Hac-H]-	Silymonin	466.126	525.14	-1.92901	LMPK12140696
543.128	1	C25H30O11	[M+K-2H]-		506.179	543.127	0.180989	LMPK12120280
593.001	1	C22H20O15S	[M+K-2H]-	Isoscutellarein_4-methyl_ether_8-(2-sulfatoglucuronide)	556.052	593.001	0.13204	LMPK12111358
593.001	1	C21H18O16S	[M+Cl]-	Quercetin_3-glucuronide-7-sulfate	558.032	593.001	0.03086	LMPK12112276
593.001	1	C21H18O16S	[M+Cl]-	Quercetin_3-glucuronide-3-sulfate	558.032	593.001	0.03086	LMPK12112277
613.098	1	C27H28O14	[M+K-2H]-	Vitexin_6-(3-hydroxy-3-methylglutarate)	576.148	613.097	2.64363	LMPK12110234
613.098	1	C27H28O14	[M+K-2H]-	Apigenin_7-[6-(3-Hydroxy-3-methylglutaryl)glucoside]	576.148	613.097	2.64363	LMPK12110401
613.098	1	C27H28O14	[M+K-2H]-	Maysin	576.148	613.097	2.64363	LMPK12110512
613.098	1	C27H28O14	[M+K-2H]-	Cassiaoccidentalin_B	576.148	613.097	2.64363	LMPK12110522
613.098	1	C27H28O14	[M+K-2H]-	Okanin_4-(2,4,6-triacetylglucoside)	576.148	613.097	2.64363	LMPK12120160
613.098	1	C27H28O14	[M+K-2H]-	Okanin_4-(3,4,6-triacetylglucoside)	576.148	613.097	2.64363	LMPK12120161
613.098	1	C27H28O14	[M+K-2H]-		576.148	613.097	2.64363	LMPK12140094
617.093	1	C26H28O15	[M+K-2H]-		580.143	617.091	1.92516	LMPK12100034
617.093	1	C26H28O15	[M+K-2H]-	Orientin_2-O-beta-L-arabinofuranoside	580.143	617.091	1.92516	LMPK12110481
617.093	1	C26H28O15	[M+K-2H]-	Adonivernith	580.143	617.091	1.92516	LMPK12110482
617.093	1	C26H28O15	[M+K-2H]-	Isoorientin_2-O-xyloside	580.143	617.091	1.92516	LMPK12110484
617.093	1	C26H28O15	[M+K-2H]-	Isoorientin_2-O-beta-L-arabinofuranoside	580.143	617.091	1.92516	LMPK12110485
617.093	1	C26H28O15	[M+K-2H]-	Lucenin_1	580.143	617.091	1.92516	LMPK12110486
617.093	1	C26H28O15	[M+K-2H]-	Lucenin_3	580.143	617.091	1.92516	LMPK12110487
617.093	1	C26H28O15	[M+K-2H]-	Carlinoside	580.143	617.091	1.92516	LMPK12110488
617.093	1	C26H28O15	[M+K-2H]-	Isocarlinoside	580.143	617.091	1.92516	LMPK12110489
617.093	1	C26H28O15	[M+K-2H]-	Neocarlinoside	580.143	617.091	1.92516	LMPK12110490
617.093	1	C26H28O15	[M+K-2H]-	Orientin_2-O-beta-arabinopyranoside	580.143	617.091	1.92516	LMPK12110492
617.093	1	C26H28O15	[M+K-2H]-	Isoorientin_2-O-apiofuranoside	580.143	617.091	1.92516	LMPK12110518
617.093	1	C26H28O15	[M+K-2H]-	Isoorientin_2-O-arabinoside	580.143	617.091	1.92516	LMPK12110519
617.093	1	C26H28O15	[M+K-2H]-	Isoorientin_7-O-xyloside	580.143	617.091	1.92516	LMPK12110534
617.093	1	C26H28O15	[M+K-2H]-	Isoorientin_7-O-apiofuranoside	580.143	617.091	1.92516	LMPK12110630
617.093	1	C26H28O15	[M+K-2H]-	Luteolin_7-arabinofuranosyl-(1->6)-glucoside	580.143	617.091	1.92516	LMPK12110654
617.093	1	C26H28O15	[M+K-2H]-	Luteolin_7-arabinopyranosyl-(1->6)-glucoside	580.143	617.091	1.92516	LMPK12110655
617.093	1	C26H28O15	[M+K-2H]-	Luteolin_7-sambubioside	580.143	617.091	1.92516	LMPK12110656
617.093	1	C26H28O15	[M+K-2H]-	Luteolin_7-apiosyl-(1->2)-glucoside	580.143	617.091	1.92516	LMPK12110657
617.093	1	C26H28O15	[M+K-2H]-	Luteolin_7-glucoside-3-xyloside	580.143	617.091	1.92516	LMPK12110664
617.093	1	C26H28O15	[M+K-2H]-	Luteolin_7-glucosyl(1->4)-alpha-L-arabinopyranoside	580.143	617.091	1.92516	LMPK12110708
617.093	1	C26H28O15	[M+K-2H]-	Luteolin_7-primeveroside	580.143	617.091	1.92516	LMPK12110709
617.093	1	C26H28O15	[M+K-2H]-	Luteolin_7-apiosyl(1->6)glucoside	580.143	617.091	1.92516	LMPK12110710
617.093	1	C26H28O15	[M+K-2H]-	Luteolin_3-xylosyl(1->2)glucoside	580.143	617.091	1.92516	LMPK12110713
617.093	1	C26H28O15	[M+K-2H]-	6-Hydroxyapigenin_7-xylosyl-(1->6)-galactoside	580.143	617.091	1.92516	LMPK12111132
617.093	1	C26H28O15	[M+K-2H]-	6-Hydroxyluteolin_7-rhamnosyl-(1->4)-xyloside	580.143	617.091	1.92516	LMPK12111187
617.093	1	C26H28O15	[M+K-2H]-	6-Hydroxyluteolin_7-arabinoside-4-rhamnoside	580.143	617.091	1.92516	LMPK12111192
617.093	1	C26H28O15	[M+K-2H]-	8-Hydroxyapigenin_7-glucosyl-(1->2)-xyloside	580.143	617.091	1.92516	LMPK12111351
617.093	1	C26H28O15	[M+K-2H]-	Kaempferol_3-apiosyl-(1->2)-galactoside	580.143	617.091	1.92516	LMPK12111664
617.093	1	C26H28O15	[M+K-2H]-	Kaempferol_3-lathyroside	580.143	617.091	1.92516	LMPK12111665
617.093	1	C26H28O15	[M+K-2H]-	Kaempferol_3-apiosyl-(1->2)-glucoside	580.143	617.091	1.92516	LMPK12111727
617.093	1	C26H28O15	[M+K-2H]-	Kaempferol_3-vicianoside	580.143	617.091	1.92516	LMPK12111728
617.093	1	C26H28O15	[M+K-2H]-	Leucoside	580.143	617.091	1.92516	LMPK12111729
617.093	1	C26H28O15	[M+K-2H]-	Kaempferol_3-glucoside-7-alpha-L-arabinopyranoside	580.143	617.091	1.92516	LMPK12111735
617.093	1	C26H28O15	[M+K-2H]-	Kaempferol_3-glucoside-7-xyloside	580.143	617.091	1.92516	LMPK12111736
617.093	1	C26H28O15	[M+K-2H]-	Kaempferol_3-xyloside-7-glucoside	580.143	617.091	1.92516	LMPK12111860
617.093	1	C26H28O15	[M+K-2H]-	Kaempferol_7-glucosyl-(1->4)-xyloside	580.143	617.091	1.92516	LMPK12111870
617.093	1	C26H28O15	[M+K-2H]-	Quercetin_3-rhamnosyl-(1->2)-alpha-L-arabinopyranoside	580.143	617.091	1.92516	LMPK12112187
617.093	1	C26H28O15	[M+K-2H]-	Quercetin_3-xylosyl-(1->2)-rhamnoside	580.143	617.091	1.92516	LMPK12112191
617.093	1	C26H28O15	[M+K-2H]-	Quercetin_3-xyloside-7-rhamnoside	580.143	617.091	1.92516	LMPK12112197
617.093	1	C26H28O15	[M+K-2H]-	Quercetin_3-rhamnoside-7-alpha-L-arabinopyranoside	580.143	617.091	1.92516	LMPK12112198
617.093	1	C26H28O15	[M+K-2H]-	Artabotryside_A	580.143	617.091	1.92516	LMPK12112230
639.074	1	C28H26O15	[M+K-2H]-		602.127	639.076	-2.96475	LMPK12140388
657.499	1	C36H71N2O6P	[M-H]-	PE-Cer(d14:1(4E)/20:1(11Z))	658.505	657.498	1.30997	LMSP03020006
657.499	1	C36H71N2O6P	[M-H]-	PE-Cer(d14:2(4E,6E)/20:0)	658.505	657.498	1.30997	LMSP03020032
657.499	1	C36H71N2O6P	[M-H]-	PE-Cer(d16:2(4E,6E)/18:0)	658.505	657.498	1.30997	LMSP03020048
663.171	1	C29H38O15	[M+K-2H]-	Pneumatopterin_A	626.221	663.17	2.39577	LMPK12020157
663.171	1	C29H38O15	[M+K-2H]-	Salicifolioside_A	626.221	663.17	2.39577	LMPK12120552
697.197	1	C31H38O18	[M-H]-	Isocaviunin_7-O-gentiobioside	698.206	697.199	-2.01004	LMPK12050438
697.197	1	C31H38O18	[M-H]-		698.206	697.199	-2.01004	LMPK12113302
697.197	1	C29H34O16	[M+Hac-H]-	7-O-Methyltectorigenin_4-O-gentiobioside	638.185	697.199	-2.01004	LMPK12050377
697.197	1	C29H34O16	[M+Hac-H]-	Dillenetin_3-neohesperidoside	638.185	697.199	-2.01004	LMPK12110608
697.197	1	C29H34O16	[M+Hac-H]-	Dillenetin_3-rutinoside	638.185	697.199	-2.01004	LMPK12110609
697.197	1	C29H34O16	[M+Hac-H]-	Tricin_7-neohesperidoside	638.185	697.199	-2.01004	LMPK12110862
697.197	1	C29H34O16	[M+Hac-H]-	Tricin_7-rutinoside	638.185	697.199	-2.01004	LMPK12110866
697.197	1	C29H34O16	[M+Hac-H]-	6-Hydroxyluteolin_6,4-dimethyl_ether_7-rutinoside	638.185	697.199	-2.01004	LMPK12111204
697.197	1	C29H34O16	[M+Hac-H]-	6-Hydroxyluteolin_6,3-dimethyl_eter_7-rutinoside	638.185	697.199	-2.01004	LMPK12111225
697.197	1	C29H34O16	[M+Hac-H]-		638.185	697.199	-2.01004	LMPK12111575
697.197	1	C29H34O16	[M+Hac-H]-	Rhamnazin_3-rutinoside	638.185	697.199	-2.01004	LMPK12112634
697.197	1	C29H34O16	[M+Hac-H]-	Ombuin_3-neohesperidoside	638.185	697.199	-2.01004	LMPK12112646
697.197	1	C29H34O16	[M+Hac-H]-	Ombuoside	638.185	697.199	-2.01004	LMPK12112647
697.197	1	C29H34O16	[M+Hac-H]-	Quercetin_3,7-dimethyl_ether_3-neohesperidoside	638.185	697.199	-2.01004	LMPK12112675
697.197	1	C29H34O16	[M+Hac-H]-	Quercetin_3,3-dimethyl_ether_7-rutinoside	638.185	697.199	-2.01004	LMPK12112736
701.376	1	C37H61O8P	[M+(37Cl)]-	PA(14:1(9Z)/20:5(5Z,8Z,11Z,14Z,17Z))	664.41	701.377	-1.46811	LMGP10010130
701.376	1	C37H61O8P	[M+(37Cl)]-	PA(20:5(5Z,8Z,11Z,14Z,17Z)/14:1(9Z))	664.41	701.377	-1.46811	LMGP10010650
701.376	1	C37H61O8P	[M+(37Cl)]-	PA(22:6(4Z,7Z,10Z,13Z,16Z,19Z)/12:0)	664.41	701.377	-1.46811	LMGP10010816
701.376	1	C37H61O8P	[M+(37Cl)]-	PA(12:0/22:6(4Z,7Z,10Z,13Z,16Z,19Z))	664.41	701.377	-1.46811	LMGP10010939
701.514	1	C41H76O6	[M+K-2H]-	TG(12:0/12:0/14:1(9Z))[iso3]	664.564	701.513	1.32186	LMGL03012629
701.514	1	C44H72O5	[M+Na-2H]-	DG(19:1(9Z)/22:6(4Z,7Z,10Z,13Z,16Z,19Z)/0:0)[iso2]	680.538	701.513	1.53996	LMGL02010545
701.514	1	C39H75O8P	[M-H]-	PA(18:0/18:1(9Z))	702.52	701.513	1.48579	LMGP10010037
701.514	1	C39H75O8P	[M-H]-	PA(14:0/22:1(11Z))	702.52	701.513	1.48579	LMGP10010104
701.514	1	C39H75O8P	[M-H]-	PA(14:1(9Z)/22:0)	702.52	701.513	1.48579	LMGP10010132
701.514	1	C39H75O8P	[M-H]-	PA(15:1(9Z)/21:0)	702.52	701.513	1.48579	LMGP10010184
701.514	1	C39H75O8P	[M-H]-	PA(16:1(9Z)/20:0)	702.52	701.513	1.48579	LMGP10010214
701.514	1	C39H75O8P	[M-H]-	PA(17:0/19:1(9Z))	702.52	701.513	1.48579	LMGP10010236
701.514	1	C39H75O8P	[M-H]-	PA(17:1(9Z)/19:0)	702.52	701.513	1.48579	LMGP10010262
701.514	1	C39H75O8P	[M-H]-	PA(19:0/17:1(9Z))	702.52	701.513	1.48579	LMGP10010458
701.514	1	C39H75O8P	[M-H]-	PA(19:1(9Z)/17:0)	702.52	701.513	1.48579	LMGP10010486
701.514	1	C39H75O8P	[M-H]-	PA(20:0/16:1(9Z))	702.52	701.513	1.48579	LMGP10010512
701.514	1	C39H75O8P	[M-H]-	PA(20:1(11Z)/16:0)	702.52	701.513	1.48579	LMGP10010532
701.514	1	C39H75O8P	[M-H]-	PA(21:0/15:1(9Z))	702.52	701.513	1.48579	LMGP10010678
701.514	1	C39H75O8P	[M-H]-	PA(22:0/14:1(9Z))	702.52	701.513	1.48579	LMGP10010701
701.514	1	C39H75O8P	[M-H]-	PA(22:1(11Z)/14:0)	702.52	701.513	1.48579	LMGP10010726
701.514	1	C39H75O8P	[M-H]-	PA(18:1(9Z)/18:0)	702.52	701.513	1.48579	LMGP10010963
701.514	1	C39H75O8P	[M-H]-	PA(16:0/20:1(11Z))	702.52	701.513	1.48579	LMGP10010972
720.129	1	C30H35O18	[M+K-2H]-		683.182	720.131	-2.41762	LMPK12010366
729.556	1	C40H79N2O7P	[M-H]-	PE-Cer(d14:1(4E)/24:1(15Z)(2OH))	730.562	729.555	1.46843	LMSP03020065
729.556	1	C40H79N2O7P	[M-H]-	PE-Cer(d14:2(4E,6E)/24:0(2OH))	730.562	729.555	1.46843	LMSP03020072
729.556	1	C40H79N2O7P	[M-H]-	PE-Cer(d16:1(4E)/22:1(13Z)(2OH))	730.562	729.555	1.46843	LMSP03020085
729.556	1	C40H79N2O7P	[M-H]-	PE-Cer(d16:2(4E,6E)/22:0(2OH))	730.562	729.555	1.46843	LMSP03020091
730.955	1	C22H20O22S3	[M-H]-	Rhamnetin_3-glucuronide-3,5,4-trisulfate	731.961	730.954	1.9346	LMPK12112623
