# Supplementary material for: An integrated host-microbiome response to atrazine exposure mediates toxicity in Drosophila
Source: Commun Biol. 2021 Nov 24;4:1324. doi: 10.1038/s42003-021-02847-y (PMC8613235; doi:10.1038/s42003-021-02847-y)
Supplement: Supplementary file 11 — Supplementary Data 9 [file 42003_2021_2847_MOESM11_ESM.zip › Supplementary Data 9, Metabolomics_Raw_Data/LDRD_PA_metabolite_PolarPos.xlsx]

## Sheet: PolarPos_metadata
Sample	Name	Treated	Color	Status	Time	Treatment	Atrazine	DMSO
20170419_FlyFaeces_DIMS_Polar_Pos_VID1375-V2F2a_b_d	CR_0h_Atrazine_0mM__DMSO_0	0	blue	CR	0h	None	Atrazine_0mM	DMSO_0
20170419_FlyFaeces_DIMS_Polar_Pos_VID1372-V2F2b_c_d	CR_0h_Atrazine_0mM__DMSO_0	0	blue	CR	0h	None	Atrazine_0mM	DMSO_0
20170419_FlyFaeces_DIMS_Polar_Pos_VID1369-V2F2a_b_d	CR_0h_Atrazine_0mM__DMSO_0	0	blue	CR	0h	None	Atrazine_0mM	DMSO_0
20170419_FlyFaeces_DIMS_Polar_Pos_VID1399-V2F2a_b_c	CR_0h_DMSO_0_0025	0	green	CR	0h	DMSO	Atrazine_0mM	DMSO_0_0025
20170419_FlyFaeces_DIMS_Polar_Pos_VID1402-V2F2a_b_d	CR_0h_DMSO_0_0025	0	green	CR	0h	DMSO	Atrazine_0mM	DMSO_0_0025
20170419_FlyFaeces_DIMS_Polar_Pos_VID1378-V2F2a_c_d	GF_0h_Atrazine_0mM__DMSO_0	0	blue	GF	0h	None	Atrazine_0mM	DMSO_0
20170419_FlyFaeces_DIMS_Polar_Pos_VID1381-V2F2b_c_d	GF_0h_Atrazine_0mM__DMSO_0	0	blue	GF	0h	None	Atrazine_0mM	DMSO_0
20170419_FlyFaeces_DIMS_Polar_Pos_VID1384-V2F2a_b_c	GF_0h_Atrazine_0mM__DMSO_0	0	blue	GF	0h	None	Atrazine_0mM	DMSO_0
20170419_FlyFaeces_DIMS_Polar_Pos_VID1417-V2F2b_c_d	GF_0h_DMSO_0_0025	0	green	GF	0h	DMSO	Atrazine_0mM	DMSO_0_0025
20170419_FlyFaeces_DIMS_Polar_Pos_VID1420-V2F2a_b_d	GF_0h_DMSO_0_0025	0	green	GF	0h	DMSO	Atrazine_0mM	DMSO_0_0025
20170419_FlyFaeces_DIMS_Polar_Pos_VID1375-V3F2a_c_d	CR_24h_Atrazine_0mM__DMSO_0	0	blue	CR	24h	None	Atrazine_0mM	DMSO_0
20170419_FlyFaeces_DIMS_Polar_Pos_VID1369-V3F2a_b_d	CR_24h_Atrazine_0mM__DMSO_0	0	blue	CR	24h	None	Atrazine_0mM	DMSO_0
20170419_FlyFaeces_DIMS_Polar_Pos_VID1372-V3F2a_b_d	CR_24h_Atrazine_0mM__DMSO_0	0	blue	CR	24h	None	Atrazine_0mM	DMSO_0
20170419_FlyFaeces_DIMS_Polar_Pos_VID1402-V3F2b_c_d	CR_24h_DMSO_0_0025	0	green	CR	24h	DMSO	Atrazine_0mM	DMSO_0_0025
20170419_FlyFaeces_DIMS_Polar_Pos_VID1399-V3F2a_b_c	CR_24h_DMSO_0_0025	0	green	CR	24h	DMSO	Atrazine_0mM	DMSO_0_0025
20170419_FlyFaeces_DIMS_Polar_Pos_VID1378-V3F2a_b_c	GF_24h_Atrazine_0mM__DMSO_0	0	blue	GF	24h	None	Atrazine_0mM	DMSO_0
20170419_FlyFaeces_DIMS_Polar_Pos_VID1381-V3F2a_b_c	GF_24h_Atrazine_0mM__DMSO_0	0	blue	GF	24h	None	Atrazine_0mM	DMSO_0
20170419_FlyFaeces_DIMS_Polar_Pos_VID1384-V3F2b_c_d	GF_24h_Atrazine_0mM__DMSO_0	0	blue	GF	24h	None	Atrazine_0mM	DMSO_0
20170419_FlyFaeces_DIMS_Polar_Pos_VID1420-V3F2a_b_c	GF_24h_DMSO_0_0025	0	green	GF	24h	DMSO	Atrazine_0mM	DMSO_0_0025
20170419_FlyFaeces_DIMS_Polar_Pos_VID1417-V3F2a_b_c	GF_24h_DMSO_0_0025	0	green	GF	24h	DMSO	Atrazine_0mM	DMSO_0_0025
20170419_FlyFaeces_DIMS_Polar_Pos_VID1369-V4F2a_b_c	CR_48h_Atrazine_0mM__DMSO_0	0	blue	CR	48h	None	Atrazine_0mM	DMSO_0
20170419_FlyFaeces_DIMS_Polar_Pos_VID1372-V4F2a_b_c	CR_48h_Atrazine_0mM__DMSO_0	0	blue	CR	48h	None	Atrazine_0mM	DMSO_0
20170419_FlyFaeces_DIMS_Polar_Pos_VID1375-V4F2b_c_d	CR_48h_Atrazine_0mM__DMSO_0	0	blue	CR	48h	None	Atrazine_0mM	DMSO_0
20170419_FlyFaeces_DIMS_Polar_Pos_VID1402-V4F2b_c_d	CR_48h_DMSO_0_0025	0	green	CR	48h	DMSO	Atrazine_0mM	DMSO_0_0025
20170419_FlyFaeces_DIMS_Polar_Pos_VID1399-V4F2b_c_d	CR_48h_DMSO_0_0025	0	green	CR	48h	DMSO	Atrazine_0mM	DMSO_0_0025
20170419_FlyFaeces_DIMS_Polar_Pos_VID1378-V4F2a_c_d	GF_48h_Atrazine_0mM__DMSO_0	0	blue	GF	48h	None	Atrazine_0mM	DMSO_0
20170419_FlyFaeces_DIMS_Polar_Pos_VID1381-V4F2a_b_d	GF_48h_Atrazine_0mM__DMSO_0	0	blue	GF	48h	None	Atrazine_0mM	DMSO_0
20170419_FlyFaeces_DIMS_Polar_Pos_VID1384-V4F2a_b_c	GF_48h_Atrazine_0mM__DMSO_0	0	blue	GF	48h	None	Atrazine_0mM	DMSO_0
20170419_FlyFaeces_DIMS_Polar_Pos_VID1420-V4F2a_b_c	GF_48h_DMSO_0_0025	0	green	GF	48h	DMSO	Atrazine_0mM	DMSO_0_0025
20170419_FlyFaeces_DIMS_Polar_Pos_VID1417-V4F2b_c_d	GF_48h_DMSO_0_0025	0	green	GF	48h	DMSO	Atrazine_0mM	DMSO_0_0025
20170419_FlyFaeces_DIMS_Polar_Pos_VID1369-V5F2a_b_c	CR_72h_Atrazine_0mM__DMSO_0	0	blue	CR	72h	None	Atrazine_0mM	DMSO_0
20170419_FlyFaeces_DIMS_Polar_Pos_VID1372-V5F2a_b_c	CR_72h_Atrazine_0mM__DMSO_0	0	blue	CR	72h	None	Atrazine_0mM	DMSO_0
20170419_FlyFaeces_DIMS_Polar_Pos_VID1375-V5F2b_c_d	CR_72h_Atrazine_0mM__DMSO_0	0	blue	CR	72h	None	Atrazine_0mM	DMSO_0
20170419_FlyFaeces_DIMS_Polar_Pos_VID1399-V5F2a_c_d	CR_72h_DMSO_0_0025	0	green	CR	72h	DMSO	Atrazine_0mM	DMSO_0_0025
20170419_FlyFaeces_DIMS_Polar_Pos_VID1402-V5F2a_b_c	CR_72h_DMSO_0_0025	0	green	CR	72h	DMSO	Atrazine_0mM	DMSO_0_0025
20170419_FlyFaeces_DIMS_Polar_Pos_VID1381-V5F2b_c_d	GF_72h_Atrazine_0mM__DMSO_0	0	blue	GF	72h	None	Atrazine_0mM	DMSO_0
20170419_FlyFaeces_DIMS_Polar_Pos_VID1378-V5F2a_b_d	GF_72h_Atrazine_0mM__DMSO_0	0	blue	GF	72h	None	Atrazine_0mM	DMSO_0
20170419_FlyFaeces_DIMS_Polar_Pos_VID1384-V5F2b_c_d	GF_72h_Atrazine_0mM__DMSO_0	0	blue	GF	72h	None	Atrazine_0mM	DMSO_0
20170419_FlyFaeces_DIMS_Polar_Pos_VID1417-V5F2a_b_c	GF_72h_DMSO_0_0025	0	green	GF	72h	DMSO	Atrazine_0mM	DMSO_0_0025
20170419_FlyFaeces_DIMS_Polar_Pos_VID1420-V5F2a_c_d	GF_72h_DMSO_0_0025	0	green	GF	72h	DMSO	Atrazine_0mM	DMSO_0_0025
20170419_FlyFaeces_DIMS_Polar_Pos_VID1414-V2F2b_c_d	CR_0h_Atrazine_2mM__DMSO_0_0025	0	blue	CR	0h	Atrazine	Atrazine_2mM	DMSO_0_0025
20170419_FlyFaeces_DIMS_Polar_Pos_VID1405-V2F2a_c_d	CR_0h_Atrazine_2mM__DMSO_0_0025	0	blue	CR	0h	Atrazine	Atrazine_2mM	DMSO_0_0025
20170419_FlyFaeces_DIMS_Polar_Pos_VID1408-V2F2a_c_d	CR_0h_Atrazine_2mM__DMSO_0_0025	0	blue	CR	0h	Atrazine	Atrazine_2mM	DMSO_0_0025
20170419_FlyFaeces_DIMS_Polar_Pos_VID1411-V2F2a_b_c	CR_0h_Atrazine_2mM__DMSO_0_0025	0	blue	CR	0h	Atrazine	Atrazine_2mM	DMSO_0_0025
20170419_FlyFaeces_DIMS_Polar_Pos_VID1432-V2F2b_c_d	GF_0h_Atrazine_2mM__DMSO_0_0025	0	blue	GF	0h	Atrazine	Atrazine_2mM	DMSO_0_0025
20170419_FlyFaeces_DIMS_Polar_Pos_VID1423-V2F2a_b_c	GF_0h_Atrazine_2mM__DMSO_0_0025	0	blue	GF	0h	Atrazine	Atrazine_2mM	DMSO_0_0025
20170419_FlyFaeces_DIMS_Polar_Pos_VID1429-V2F2a_b_d	GF_0h_Atrazine_2mM__DMSO_0_0025	0	blue	GF	0h	Atrazine	Atrazine_2mM	DMSO_0_0025
20170419_FlyFaeces_DIMS_Polar_Pos_VID1426-V2F2a_b_d	GF_0h_Atrazine_2mM__DMSO_0_0025	0	blue	GF	0h	Atrazine	Atrazine_2mM	DMSO_0_0025
20170419_FlyFaeces_DIMS_Polar_Pos_VID1408-V3F2b_c_d	CR_24h_Atrazine_2mM__DMSO_0_0025	1	blue	CR	24h	Atrazine	Atrazine_2mM	DMSO_0_0025
20170419_FlyFaeces_DIMS_Polar_Pos_VID1414-V3F2a_b_c	CR_24h_Atrazine_2mM__DMSO_0_0025	1	blue	CR	24h	Atrazine	Atrazine_2mM	DMSO_0_0025
20170419_FlyFaeces_DIMS_Polar_Pos_VID1411-V3F2a_b_d	CR_24h_Atrazine_2mM__DMSO_0_0025	1	blue	CR	24h	Atrazine	Atrazine_2mM	DMSO_0_0025
20170419_FlyFaeces_DIMS_Polar_Pos_VID1405-V3F2a_b_d	CR_24h_Atrazine_2mM__DMSO_0_0025	1	blue	CR	24h	Atrazine	Atrazine_2mM	DMSO_0_0025
20170419_FlyFaeces_DIMS_Polar_Pos_VID1426-V3F2a_c_d	GF_24h_Atrazine_2mM__DMSO_0_0025	1	blue	GF	24h	Atrazine	Atrazine_2mM	DMSO_0_0025
20170419_FlyFaeces_DIMS_Polar_Pos_VID1423-V3F2a_c_d	GF_24h_Atrazine_2mM__DMSO_0_0025	1	blue	GF	24h	Atrazine	Atrazine_2mM	DMSO_0_0025
20170419_FlyFaeces_DIMS_Polar_Pos_VID1429-V3F2b_c_d	GF_24h_Atrazine_2mM__DMSO_0_0025	1	blue	GF	24h	Atrazine	Atrazine_2mM	DMSO_0_0025
20170419_FlyFaeces_DIMS_Polar_Pos_VID1432-V3F2b_c_d	GF_24h_Atrazine_2mM__DMSO_0_0025	1	blue	GF	24h	Atrazine	Atrazine_2mM	DMSO_0_0025
20170419_FlyFaeces_DIMS_Polar_Pos_VID1408-V4F2b_c_d	CR_48h_Atrazine_2mM__DMSO_0_0025	1	blue	CR	48h	Atrazine	Atrazine_2mM	DMSO_0_0025
20170419_FlyFaeces_DIMS_Polar_Pos_VID1405-V4F2a_c_d	CR_48h_Atrazine_2mM__DMSO_0_0025	1	blue	CR	48h	Atrazine	Atrazine_2mM	DMSO_0_0025
20170419_FlyFaeces_DIMS_Polar_Pos_VID1414-V4F2b_c_d	CR_48h_Atrazine_2mM__DMSO_0_0025	1	blue	CR	48h	Atrazine	Atrazine_2mM	DMSO_0_0025
20170419_FlyFaeces_DIMS_Polar_Pos_VID1411-V4F2a_b_d	CR_48h_Atrazine_2mM__DMSO_0_0025	1	blue	CR	48h	Atrazine	Atrazine_2mM	DMSO_0_0025
20170419_FlyFaeces_DIMS_Polar_Pos_VID1426-V4F2a_b_d	GF_48h_Atrazine_2mM__DMSO_0_0025	1	blue	GF	48h	Atrazine	Atrazine_2mM	DMSO_0_0025
20170419_FlyFaeces_DIMS_Polar_Pos_VID1423-V4F2b_c_d	GF_48h_Atrazine_2mM__DMSO_0_0025	1	blue	GF	48h	Atrazine	Atrazine_2mM	DMSO_0_0025
20170419_FlyFaeces_DIMS_Polar_Pos_VID1429-V4F2a_b_d	GF_48h_Atrazine_2mM__DMSO_0_0025	1	blue	GF	48h	Atrazine	Atrazine_2mM	DMSO_0_0025
20170419_FlyFaeces_DIMS_Polar_Pos_VID1432-V4F2b_c_d	GF_48h_Atrazine_2mM__DMSO_0_0025	1	blue	GF	48h	Atrazine	Atrazine_2mM	DMSO_0_0025
20170419_FlyFaeces_DIMS_Polar_Pos_VID1414-V5F2a_b_c	CR_72h_Atrazine_2mM__DMSO_0_0025	1	blue	CR	72h	Atrazine	Atrazine_2mM	DMSO_0_0025
20170419_FlyFaeces_DIMS_Polar_Pos_VID1405-V5F2a_c_d	CR_72h_Atrazine_2mM__DMSO_0_0025	1	blue	CR	72h	Atrazine	Atrazine_2mM	DMSO_0_0025
20170419_FlyFaeces_DIMS_Polar_Pos_VID1411-V5F2a_c_d	CR_72h_Atrazine_2mM__DMSO_0_0025	1	blue	CR	72h	Atrazine	Atrazine_2mM	DMSO_0_0025
20170419_FlyFaeces_DIMS_Polar_Pos_VID1408-V5F2a_b_c	CR_72h_Atrazine_2mM__DMSO_0_0025	1	blue	CR	72h	Atrazine	Atrazine_2mM	DMSO_0_0025
20170419_FlyFaeces_DIMS_Polar_Pos_VID1426-V5F2b_c_d	GF_72h_Atrazine_2mM__DMSO_0_0025	1	blue	GF	72h	Atrazine	Atrazine_2mM	DMSO_0_0025
20170419_FlyFaeces_DIMS_Polar_Pos_VID1429-V5F2a_b_c	GF_72h_Atrazine_2mM__DMSO_0_0025	1	blue	GF	72h	Atrazine	Atrazine_2mM	DMSO_0_0025
20170419_FlyFaeces_DIMS_Polar_Pos_VID1423-V5F2a_b_d	GF_72h_Atrazine_2mM__DMSO_0_0025	1	blue	GF	72h	Atrazine	Atrazine_2mM	DMSO_0_0025
20170419_FlyFaeces_DIMS_Polar_Pos_VID1432-V5F2a_b_d	GF_72h_Atrazine_2mM__DMSO_0_0025	1	blue	GF	72h	Atrazine	Atrazine_2mM	DMSO_0_0025
20170419_FlyFaeces_DIMS_Polar_Pos_QC1a_b_d	QC	NA	red	QC	NA	NA	QC	QC
20170419_FlyFaeces_DIMS_Polar_Pos_QC2b_c_d	QC	NA	red	QC	NA	NA	QC	QC
20170419_FlyFaeces_DIMS_Polar_Pos_QC3a_b_d	QC	NA	red	QC	NA	NA	QC	QC
20170419_FlyFaeces_DIMS_Polar_Pos_QC4a_b_d	QC	NA	red	QC	NA	NA	QC	QC
20170419_FlyFaeces_DIMS_Polar_Pos_QC5a_b_d	QC	NA	red	QC	NA	NA	QC	QC
20170419_FlyFaeces_DIMS_Polar_Pos_QC6a_b_d	QC	NA	red	QC	NA	NA	QC	QC
20170419_FlyFaeces_DIMS_Polar_Pos_QC7a_b_d	QC	NA	red	QC	NA	NA	QC	QC
20170419_FlyFaeces_DIMS_Polar_Pos_QC8b_c_d	QC	NA	red	QC	NA	NA	QC	QC
20170419_FlyFaeces_DIMS_Polar_Pos_QC9a_c_d	QC	NA	red	QC	NA	NA	QC	QC
20170419_FlyFaeces_DIMS_Polar_Pos_QC10a_b_c	QC	NA	red	QC	NA	NA	QC	QC
20170419_FlyFaeces_DIMS_Polar_Pos_QC11a_b_c	QC	NA	red	QC	NA	NA	QC	QC
20170419_FlyFaeces_DIMS_Polar_Pos_QC12a_b_d	QC	NA	red	QC	NA	NA	QC	QC
20170419_FlyFaeces_DIMS_Polar_Pos_QC13a_b_c	QC	NA	red	QC	NA	NA	QC	QC
20170419_FlyFaeces_DIMS_Polar_Pos_QC14a_c_d	QC	NA	red	QC	NA	NA	QC	QC
20170419_FlyFaeces_DIMS_Polar_Pos_QC15a_b_c	QC	NA	red	QC	NA	NA	QC	QC
20170419_FlyFaeces_DIMS_Polar_Pos_QC16a_b_c	QC	NA	red	QC	NA	NA	QC	QC
20170419_FlyFaeces_DIMS_Polar_Pos_QC17b_c_d	QC	NA	red	QC	NA	NA	QC	QC
20170419_FlyFaeces_DIMS_Polar_Pos_QC18a_c_d	QC	NA	red	QC	NA	NA	QC	QC

## Sheet: PolarPos_pm_bf_perc_flags.txt
	58.0651	58.9877	60.0808	61.0106	61.0398	62.0198	62.06	63.5059	63.9977	64.9272	67.993	70.9797	71.0685	72.0708	72.0796	72.0798	72.0801	72.0804	72.0813	72.0816	72.0819	72.0822	72.091	73.0779	73.0842	74.0237	74.0598	75.0009	75.0635	76.0391	76.0758	76.9984	78.7909	78.9695	78.9752	79.004	79.0098	79.0117	79.0148	79.0152	79.0157	79.0162	79.0167	79.0172	79.0175	79.0182	79.0184	79.0187	79.0191
fraction_QC	0.22	0	0.17	1	0	0	1	0	1	0	0.11	0	0.39	0	0	0.17	0.06	1	0.44	0.17	0.17	0	0	0	1	0	0	0	0.06	0	1	0	0	0	0	0.11	0.17	0	0	0	0	0	0	0.06	0	0.33	0.06	0.39	0.39
fraction_GF_0h_Atrazine_0mM__DMSO_0	1	0	0.67	0	0	0	1	0	0	0	0	0	0.67	0	0	0.33	0.67	1	0.67	0.67	0.67	0	0	0	1	1	0	0	0.67	0	1	0	0	0	0	0	0	0	0	0	0	0	0	0	0	0	0	0	0
fraction_GF_24h_DMSO_0_0025	0	0	0	0.5	0	0	1	0.5	1	0	0	0	0	0	0	0	0	1	0	0.5	0.5	0	0	0	1	0	0	0	0	0	1	0	0.5	0	0	0	0.5	0	0	0	0.5	0	0.5	0.5	0	0.5	0.5	0.5	0.5
fraction_GF_24h_Atrazine_2mM__DMSO_0_0025	0	0	0	1	0	0	1	0	1	0	0.25	0	1	0	0	0	0.25	1	0.75	0	0.25	0	0	0	1	0	0	0	0	0	1	0	0.25	0.25	0	0.25	0.5	0.25	0.25	0	0.5	0	0.5	0.25	0.5	0.5	0.25	0.75	0.75
fraction_GF_72h_DMSO_0_0025	0	0	0	1	0	0	1	0	1	0	0	0	0.5	0	0	0	0	1	0.5	0	0	0	0	0	1	0	0	0	0.5	0	1	0	0	0	0	0	0.5	0	0	0	0.5	0	0	0	0	0	0.5	1	1
fraction_CR_0h_Atrazine_2mM__DMSO_0_0025	0.75	0	0.25	0	0	0	1	0	0	0	0	0	0.5	0	0.25	0.75	0.25	1	0.75	0.75	0.75	0	0	0	1	1	0	0	0.75	0	1	0	0	0	0	0	0	0	0	0	0	0	0	0	0	0	0	0	0
fraction_CR_48h_Atrazine_2mM__DMSO_0_0025	0	0	0	1	0	0	1	0	1	0	0	0	0	0	0	0	0	1	0.25	0	0	0	0	0	1	0	0.25	0	0	0	0.5	0	0	0	0.5	0	0.5	0.5	0	0	0	0	0	0.25	0.25	0	0.25	0.25	0.75
fraction_GF_48h_Atrazine_2mM__DMSO_0_0025	0	0	0	1	0	0	1	0	1	0	0	0	0.75	0	0	0	0	1	0.5	0	0.25	0	0	0	1	0	0	0	0.5	0	1	0	0	0	0	0.5	0	0	0	0	0.25	0.25	0	0.25	0	0.25	0.25	0.5	0.25
fraction_CR_72h_Atrazine_0mM__DMSO_0	1	0	1	0	0	0	1	0	0	0	0	0	0	0	0	0	0	1	0.33	0	0	0	0	0	1	0	0	0	0	0	1	0	0	0	0	0	0	0	0	0	0	0	0	0	0	0	0	0	0
fraction_CR_24h_DMSO_0_0025	0	0.5	0	1	0	0	1	1	1	0.5	0.5	0	0.5	0	0	0	0	1	1	0	0	0	0	0	1	0	0	0.5	0	0	0.5	0.5	0	0	0	0	1	1	0	1	0.5	0.5	0	1	0	0.5	1	1	1
fraction_CR_72h_Atrazine_2mM__DMSO_0_0025	0	0	0	1	0.25	0	1	0	1	0	0	0	0	0	0	0	0	1	0.25	0	0	0	0	0	1	0	0.25	0	0	0	1	0	0	0	0.25	0	0.25	0.5	0	0	0.75	0.25	0	0.25	0.5	0.5	0.25	1	1
fraction_CR_0h_Atrazine_0mM__DMSO_0	1	0	0.67	0	0	0	1	0	0	0	0	0	0	0.33	0	0.67	0	1	0.67	0.33	0	0	0	0	1	1	0	0	0.67	0	1	0	0	0	0	0	0	0	0	0	0	0	0	0	0	0	0	0	0
fraction_GF_0h_Atrazine_2mM__DMSO_0_0025	0.75	0	0.75	0	0	0	1	0	0.25	0	0	0	0.75	0	0	1	0.25	1	0.25	0.25	0.25	0	0	0.25	1	1	0.25	0	0.5	0.25	1	0	0	0	0	0	0	0	0	0	0	0	0	0	0	0	0	0	0
fraction_GF_72h_Atrazine_2mM__DMSO_0_0025	0	0	0.5	1	0	0.25	1	0	1	0	0	0	1	0	0	0	0	0.5	0.5	0	0	0	0	0	1	0	0	0	0.25	0	1	0	0	0.25	0	0.5	0.25	0	0	0	0.75	0	0.25	0.5	0.25	1	0.25	0.5	0.5
fraction_CR_24h_Atrazine_0mM__DMSO_0	1	0	0.67	0	0	0	1	0	0	0	0	0	0	0	0	0.33	0	1	1	0.33	0	0	0	0	1	0	0	0	0.67	0	1	0	0	0	0	0	0	0	0	0	0	0	0	0	0	0	0	0	0
fraction_CR_72h_DMSO_0_0025	0	0	0	1	0	0	1	0	1	0	0.5	0	0	0	0	0	0	1	1	0	0	0	0	0	1	0	0	0.5	0	0	1	0.5	0	0	0	0	1	0.5	0	0	0	0	0	0.5	0.5	1	0.5	0.5	1
fraction_CR_24h_Atrazine_2mM__DMSO_0_0025	0	0	0	1	0	0	1	0	1	0	0.25	0	1	0	0	0	0	1	0.75	0	0.25	0	0	0	1	0	0	0.25	0	0	1	0	0.25	0	0	0	0.75	0	0	0	0.25	0.25	0	0	0.25	0.25	0.25	0.25	0.5
fraction_GF_24h_Atrazine_0mM__DMSO_0	0.67	0	0.67	0	0	0	1	0	0	0	0	0	0.67	0.33	0	0.67	0	1	0.33	1	0.67	0	0.33	0.33	1	0.67	0	0	0.67	0	1	0	0	0	0	0	0	0	0	0	0	0	0	0	0	0	0	0	0
fraction_GF_0h_DMSO_0_0025	1	0	0.5	0	0	0	1	0	0.5	0	0	0	1	0	0	0.5	0.5	1	1	0	0.5	0	0	0	1	0.5	0.5	0	1	0	1	0	0	0	0	0	0	0	0	0	0	0	0	0	0	0	0	0	0
fraction_CR_48h_DMSO_0_0025	0	0	0	1	0	0	1	0	1	0	0	0	0	0	0	1	0	1	0.5	0.5	0	0	0	0	1	0	0	0	0	0	0.5	0	0	0	0	0.5	1	0	0	0	0	0	0	0	0	0.5	0	0.5	1
fraction_GF_48h_Atrazine_0mM__DMSO_0	1	0	0.67	0	0	0	1	0	0	0	0	0	1	0.33	0.67	0.33	0.67	1	1	0.33	0.67	0.33	0.33	0.67	1	1	0	0	1	0	1	0	0	0	0	0	0	0	0	0	0	0	0	0	0	0	0	0	0
fraction_CR_48h_Atrazine_0mM__DMSO_0	1	0	0.67	0	0	0	1	0	0	0	0	0	0	0	0	0	0	1	0.67	0	0	0	0	0	1	0	0	0	0	0	1	0	0	0	0	0	0	0	0	0	0	0	0	0	0	0	0	0	0
fraction_GF_72h_Atrazine_0mM__DMSO_0	1	0	1	0	0	0	1	0	0	0	0	0	0.33	0	0	0.33	0.33	1	0.33	0.33	0.67	0	0	0	1	0.33	0	0	0.33	0	1	0	0	0	0	0	0	0	0	0	0	0	0	0	0	0	0	0	0
fraction_GF_48h_DMSO_0_0025	0	0.5	0	1	0	0	1	0.5	1	0	1	0	1	0	0	0	0	1	1	0	1	0	0	0	1	0	0	0.5	0	0	1	0.5	0	0	0	0	1	0	0.5	0	0.5	0	0.5	0.5	0	0.5	0.5	0	1
fraction_CR_0h_DMSO_0_0025	1	0	0	0	0	0	1	0	0	0	0	0.5	1	0	0	1	0.5	1	1	1	0.5	0	0	0	1	1	0	0	0.5	0	1	0	0	0	0	0	0	0	0	0	0	0	0	0	0	0	0	0	0
fraction_flag_QC	0	0	0	1	0	0	1	0	1	0	0	0	0	0	0	0	0	1	0	0	0	0	0	0	1	0	0	0	0	0	1	0	0	0	0	0	0	0	0	0	0	0	0	0	0	0	0	0	0
fraction_flag_GF_0h_Atrazine_0mM__DMSO_0	1	0	0	0	0	0	1	0	0	0	0	0	0	0	0	0	0	1	0	0	0	0	0	0	1	1	0	0	0	0	1	0	0	0	0	0	0	0	0	0	0	0	0	0	0	0	0	0	0
fraction_flag_GF_24h_DMSO_0_0025	0	0	0	0	0	0	1	0	1	0	0	0	0	0	0	0	0	1	0	0	0	0	0	0	1	0	0	0	0	0	1	0	0	0	0	0	0	0	0	0	0	0	0	0	0	0	0	0	0
fraction_flag_GF_24h_Atrazine_2mM__DMSO_0_0025	0	0	0	1	0	0	1	0	1	0	0	0	1	0	0	0	0	1	0	0	0	0	0	0	1	0	0	0	0	0	1	0	0	0	0	0	0	0	0	0	0	0	0	0	0	0	0	0	0
fraction_flag_GF_72h_DMSO_0_0025	0	0	0	1	0	0	1	0	1	0	0	0	0	0	0	0	0	1	0	0	0	0	0	0	1	0	0	0	0	0	1	0	0	0	0	0	0	0	0	0	0	0	0	0	0	0	0	1	1
fraction_flag_CR_0h_Atrazine_2mM__DMSO_0_0025	0	0	0	0	0	0	1	0	0	0	0	0	0	0	0	0	0	1	0	0	0	0	0	0	1	1	0	0	0	0	1	0	0	0	0	0	0	0	0	0	0	0	0	0	0	0	0	0	0
fraction_flag_CR_48h_Atrazine_2mM__DMSO_0_0025	0	0	0	1	0	0	1	0	1	0	0	0	0	0	0	0	0	1	0	0	0	0	0	0	1	0	0	0	0	0	0	0	0	0	0	0	0	0	0	0	0	0	0	0	0	0	0	0	0
fraction_flag_GF_48h_Atrazine_2mM__DMSO_0_0025	0	0	0	1	0	0	1	0	1	0	0	0	0	0	0	0	0	1	0	0	0	0	0	0	1	0	0	0	0	0	1	0	0	0	0	0	0	0	0	0	0	0	0	0	0	0	0	0	0
fraction_flag_CR_72h_Atrazine_0mM__DMSO_0	1	0	1	0	0	0	1	0	0	0	0	0	0	0	0	0	0	1	0	0	0	0	0	0	1	0	0	0	0	0	1	0	0	0	0	0	0	0	0	0	0	0	0	0	0	0	0	0	0
fraction_flag_CR_24h_DMSO_0_0025	0	0	0	1	0	0	1	1	1	0	0	0	0	0	0	0	0	1	1	0	0	0	0	0	1	0	0	0	0	0	0	0	0	0	0	0	1	1	0	1	0	0	0	1	0	0	1	1	1
fraction_flag_CR_72h_Atrazine_2mM__DMSO_0_0025	0	0	0	1	0	0	1	0	1	0	0	0	0	0	0	0	0	1	0	0	0	0	0	0	1	0	0	0	0	0	1	0	0	0	0	0	0	0	0	0	0	0	0	0	0	0	0	1	1
fraction_flag_CR_0h_Atrazine_0mM__DMSO_0	1	0	0	0	0	0	1	0	0	0	0	0	0	0	0	0	0	1	0	0	0	0	0	0	1	1	0	0	0	0	1	0	0	0	0	0	0	0	0	0	0	0	0	0	0	0	0	0	0
fraction_flag_GF_0h_Atrazine_2mM__DMSO_0_0025	0	0	0	0	0	0	1	0	0	0	0	0	0	0	0	1	0	1	0	0	0	0	0	0	1	1	0	0	0	0	1	0	0	0	0	0	0	0	0	0	0	0	0	0	0	0	0	0	0
fraction_flag_GF_72h_Atrazine_2mM__DMSO_0_0025	0	0	0	1	0	0	1	0	1	0	0	0	1	0	0	0	0	0	0	0	0	0	0	0	1	0	0	0	0	0	1	0	0	0	0	0	0	0	0	0	0	0	0	0	0	1	0	0	0
fraction_flag_CR_24h_Atrazine_0mM__DMSO_0	1	0	0	0	0	0	1	0	0	0	0	0	0	0	0	0	0	1	1	0	0	0	0	0	1	0	0	0	0	0	1	0	0	0	0	0	0	0	0	0	0	0	0	0	0	0	0	0	0
fraction_flag_CR_72h_DMSO_0_0025	0	0	0	1	0	0	1	0	1	0	0	0	0	0	0	0	0	1	1	0	0	0	0	0	1	0	0	0	0	0	1	0	0	0	0	0	1	0	0	0	0	0	0	0	0	1	0	0	1
fraction_flag_CR_24h_Atrazine_2mM__DMSO_0_0025	0	0	0	1	0	0	1	0	1	0	0	0	1	0	0	0	0	1	0	0	0	0	0	0	1	0	0	0	0	0	1	0	0	0	0	0	0	0	0	0	0	0	0	0	0	0	0	0	0
fraction_flag_GF_24h_Atrazine_0mM__DMSO_0	0	0	0	0	0	0	1	0	0	0	0	0	0	0	0	0	0	1	0	1	0	0	0	0	1	0	0	0	0	0	1	0	0	0	0	0	0	0	0	0	0	0	0	0	0	0	0	0	0
fraction_flag_GF_0h_DMSO_0_0025	1	0	0	0	0	0	1	0	0	0	0	0	1	0	0	0	0	1	1	0	0	0	0	0	1	0	0	0	1	0	1	0	0	0	0	0	0	0	0	0	0	0	0	0	0	0	0	0	0
fraction_flag_CR_48h_DMSO_0_0025	0	0	0	1	0	0	1	0	1	0	0	0	0	0	0	1	0	1	0	0	0	0	0	0	1	0	0	0	0	0	0	0	0	0	0	0	1	0	0	0	0	0	0	0	0	0	0	0	1
fraction_flag_GF_48h_Atrazine_0mM__DMSO_0	1	0	0	0	0	0	1	0	0	0	0	0	1	0	0	0	0	1	1	0	0	0	0	0	1	1	0	0	1	0	1	0	0	0	0	0	0	0	0	0	0	0	0	0	0	0	0	0	0
fraction_flag_CR_48h_Atrazine_0mM__DMSO_0	1	0	0	0	0	0	1	0	0	0	0	0	0	0	0	0	0	1	0	0	0	0	0	0	1	0	0	0	0	0	1	0	0	0	0	0	0	0	0	0	0	0	0	0	0	0	0	0	0
fraction_flag_GF_72h_Atrazine_0mM__DMSO_0	1	0	1	0	0	0	1	0	0	0	0	0	0	0	0	0	0	1	0	0	0	0	0	0	1	0	0	0	0	0	1	0	0	0	0	0	0	0	0	0	0	0	0	0	0	0	0	0	0
fraction_flag_GF_48h_DMSO_0_0025	0	0	0	1	0	0	1	0	1	0	1	0	1	0	0	0	0	1	1	0	1	0	0	0	1	0	0	0	0	0	1	0	0	0	0	0	1	0	0	0	0	0	0	0	0	0	0	0	1
fraction_flag_CR_0h_DMSO_0_0025	1	0	0	0	0	0	1	0	0	0	0	0	1	0	0	1	0	1	1	1	0	0	0	0	1	1	0	0	0	0	1	0	0	0	0	0	0	0	0	0	0	0	0	0	0	0	0	0	0
20170419_FlyFaeces_DIMS_Polar_Pos_QC1a_b_d	NA	NA	NA	7433.64	NA	NA	17529.6	NA	20358.9	NA	NA	NA	NA	NA	NA	NA	NA	10930.4	7966.32	NA	NA	NA	NA	NA	38406.1	NA	NA	NA	NA	NA	5463.5	NA	NA	NA	NA	NA	8555.5	NA	NA	NA	NA	NA	NA	NA	NA	NA	NA	NA	NA
20170419_FlyFaeces_DIMS_Polar_Pos_QC2b_c_d	4597.88	NA	NA	7425.85	NA	NA	16994.2	NA	17378	NA	NA	NA	NA	NA	NA	NA	NA	10900.9	NA	5472.06	NA	NA	NA	NA	40958.6	NA	NA	NA	NA	NA	5759.59	NA	NA	NA	NA	NA	NA	NA	NA	NA	NA	NA	NA	NA	NA	4896.47	NA	NA	NA
20170419_FlyFaeces_DIMS_Polar_Pos_VID1378-V2F2a_c_d	3741.17	NA	NA	NA	NA	NA	16313.4	NA	NA	NA	NA	NA	NA	NA	NA	5178.27	6655.58	10006.4	NA	3694.52	5036.89	NA	NA	NA	40602.2	3969.39	NA	NA	3411.25	NA	4535.21	NA	NA	NA	NA	NA	NA	NA	NA	NA	NA	NA	NA	NA	NA	NA	NA	NA	NA
20170419_FlyFaeces_DIMS_Polar_Pos_VID1420-V3F2a_b_c	NA	NA	NA	11790.1	NA	NA	12760.5	5025.89	27709.7	NA	NA	NA	NA	NA	NA	NA	NA	9126.79	NA	NA	5658.72	NA	NA	NA	24768.1	NA	NA	NA	NA	NA	6047.28	NA	5835.26	NA	NA	NA	11509.3	NA	NA	NA	7007.45	NA	5860.71	5873.28	NA	7051.07	6303.43	10097.6	12047.2
20170419_FlyFaeces_DIMS_Polar_Pos_VID1426-V3F2a_c_d	NA	NA	NA	7391.94	NA	NA	26089.6	NA	17981.6	NA	NA	NA	4545.36	NA	NA	NA	6192.45	11283.1	5142.6	NA	NA	NA	NA	NA	36910.2	NA	NA	NA	NA	NA	6033.25	NA	NA	NA	NA	NA	NA	NA	NA	NA	NA	NA	NA	NA	NA	NA	NA	NA	NA
20170419_FlyFaeces_DIMS_Polar_Pos_VID1417-V5F2a_b_c	NA	NA	NA	9702.26	NA	NA	11059.4	NA	22127.9	NA	NA	NA	NA	NA	NA	NA	NA	8716.96	11482.5	NA	NA	NA	NA	NA	39800.1	NA	NA	NA	NA	NA	4335.4	NA	NA	NA	NA	NA	5916.29	NA	NA	NA	NA	NA	NA	NA	NA	NA	NA	6895.61	8285.22
20170419_FlyFaeces_DIMS_Polar_Pos_VID1414-V2F2b_c_d	2995.04	NA	NA	NA	NA	NA	13268.2	NA	NA	NA	NA	NA	NA	NA	3107.81	3142.73	3528.09	13036	4240.51	4500.9	3505.95	NA	NA	NA	46352.8	2801.75	NA	NA	3141.59	NA	3546.57	NA	NA	NA	NA	NA	NA	NA	NA	NA	NA	NA	NA	NA	NA	NA	NA	NA	NA
20170419_FlyFaeces_DIMS_Polar_Pos_QC3a_b_d	NA	NA	NA	7500.53	NA	NA	15781.4	NA	15229.5	NA	NA	NA	NA	NA	NA	NA	4902.44	8234.48	8169.57	NA	NA	NA	NA	NA	36917.3	NA	NA	NA	NA	NA	5368.31	NA	NA	NA	NA	NA	NA	NA	NA	NA	NA	NA	NA	NA	NA	NA	NA	NA	5231.25
20170419_FlyFaeces_DIMS_Polar_Pos_VID1408-V4F2b_c_d	NA	NA	NA	7607.01	NA	NA	22114.6	NA	20656.1	NA	NA	NA	NA	NA	NA	NA	NA	19126.9	NA	NA	NA	NA	NA	NA	32148.9	NA	NA	NA	NA	NA	5598.5	NA	NA	NA	4903.08	NA	18896.2	5661.87	NA	NA	NA	NA	NA	NA	NA	NA	NA	NA	NA
20170419_FlyFaeces_DIMS_Polar_Pos_VID1405-V4F2a_c_d	NA	NA	NA	10066.3	NA	NA	22501.7	NA	21269.2	NA	NA	NA	NA	NA	NA	NA	NA	16299.5	8588.54	NA	NA	NA	NA	NA	30400.8	NA	NA	NA	NA	NA	NA	NA	NA	NA	NA	NA	NA	NA	NA	NA	NA	NA	NA	NA	NA	NA	NA	NA	7173.4
20170419_FlyFaeces_DIMS_Polar_Pos_VID1426-V4F2a_b_d	NA	NA	NA	7414.66	NA	NA	23747.6	NA	19630.8	NA	NA	NA	3939.57	NA	NA	NA	NA	8353.47	NA	NA	NA	NA	NA	NA	21918.7	NA	NA	NA	NA	NA	5862.33	NA	NA	NA	NA	NA	NA	NA	NA	NA	NA	NA	NA	NA	NA	NA	NA	6995.24	NA
20170419_FlyFaeces_DIMS_Polar_Pos_VID1414-V4F2b_c_d	NA	NA	NA	6257.9	NA	NA	16305	NA	16087.6	NA	NA	NA	NA	NA	NA	NA	NA	17570.6	NA	NA	NA	NA	NA	NA	28293.3	NA	7157.25	NA	NA	NA	NA	NA	NA	NA	NA	NA	NA	NA	NA	NA	NA	NA	NA	NA	NA	NA	NA	NA	6309.95
20170419_FlyFaeces_DIMS_Polar_Pos_VID1369-V5F2a_b_c	3666.13	NA	2971.98	NA	NA	NA	9632.61	NA	NA	NA	NA	NA	NA	NA	NA	NA	NA	8720.17	NA	NA	NA	NA	NA	NA	15368.5	NA	NA	NA	NA	NA	3684.89	NA	NA	NA	NA	NA	NA	NA	NA	NA	NA	NA	NA	NA	NA	NA	NA	NA	NA
20170419_FlyFaeces_DIMS_Polar_Pos_QC4a_b_d	NA	NA	NA	5732.05	NA	NA	13595.1	NA	14842.2	NA	NA	NA	NA	NA	NA	4269.04	NA	14565.4	NA	NA	NA	NA	NA	NA	35683.4	NA	NA	NA	NA	NA	5117.57	NA	NA	NA	NA	NA	NA	NA	NA	NA	NA	NA	NA	NA	NA	NA	NA	5531.9	5661.5
20170419_FlyFaeces_DIMS_Polar_Pos_VID1402-V3F2b_c_d	NA	NA	NA	16403.1	NA	NA	9175.98	6229.9	36093.1	NA	NA	NA	NA	NA	NA	NA	NA	10058.1	9077.65	NA	NA	NA	NA	NA	26807.1	NA	NA	NA	NA	NA	4985.11	NA	NA	NA	NA	NA	8738.91	8500.31	NA	6860.76	NA	7340.34	NA	5732.88	NA	NA	7468.67	8850.48	15203.6
20170419_FlyFaeces_DIMS_Polar_Pos_VID1414-V5F2a_b_c	NA	NA	NA	9944.68	NA	NA	12714.1	NA	26483.6	NA	NA	NA	NA	NA	NA	NA	NA	11442.7	NA	NA	NA	NA	NA	NA	20631	NA	NA	NA	NA	NA	5918.63	NA	NA	NA	6431.46	NA	NA	NA	NA	NA	8456.39	NA	NA	NA	6955.66	7450.43	NA	7664.38	6520.06
20170419_FlyFaeces_DIMS_Polar_Pos_VID1417-V3F2a_b_c	NA	NA	NA	NA	NA	NA	15177.5	NA	5461.52	NA	NA	NA	NA	NA	NA	NA	NA	8131.83	NA	4731.86	NA	NA	NA	NA	37063.7	NA	NA	NA	NA	NA	4595.2	NA	NA	NA	NA	NA	NA	NA	NA	NA	NA	NA	NA	NA	NA	NA	NA	NA	NA
20170419_FlyFaeces_DIMS_Polar_Pos_VID1375-V2F2a_b_d	3080.82	NA	2915.55	NA	NA	NA	16375.4	NA	NA	NA	NA	NA	NA	NA	NA	3508.07	NA	4564.39	4927.99	NA	NA	NA	NA	NA	24917.8	2554.61	NA	NA	NA	NA	4511.74	NA	NA	NA	NA	NA	NA	NA	NA	NA	NA	NA	NA	NA	NA	NA	NA	NA	NA
20170419_FlyFaeces_DIMS_Polar_Pos_VID1432-V2F2b_c_d	2654.17	NA	2710.84	NA	NA	NA	13919.2	NA	NA	NA	NA	NA	NA	NA	NA	4283.88	NA	6557.24	6532.44	NA	NA	NA	NA	NA	38619.4	2833.19	NA	NA	3013.14	NA	4225.6	NA	NA	NA	NA	NA	NA	NA	NA	NA	NA	NA	NA	NA	NA	NA	NA	NA	NA
20170419_FlyFaeces_DIMS_Polar_Pos_QC5a_b_d	NA	NA	NA	5332	NA	NA	13599.8	NA	13422.6	NA	NA	NA	NA	NA	NA	NA	NA	15126.8	NA	NA	NA	NA	NA	NA	36826.1	NA	NA	NA	NA	NA	4977.14	NA	NA	NA	NA	NA	NA	NA	NA	NA	NA	NA	NA	NA	NA	NA	NA	4613.15	5613.84
20170419_FlyFaeces_DIMS_Polar_Pos_VID1405-V2F2a_c_d	3103.58	NA	NA	NA	NA	NA	15978	NA	NA	NA	NA	NA	NA	NA	NA	NA	NA	9006.31	7713.21	NA	NA	NA	NA	NA	48820.1	3690.95	NA	NA	3538.84	NA	3825.63	NA	NA	NA	NA	NA	NA	NA	NA	NA	NA	NA	NA	NA	NA	NA	NA	NA	NA
20170419_FlyFaeces_DIMS_Polar_Pos_VID1372-V2F2b_c_d	3585.87	NA	NA	NA	NA	NA	10279.2	NA	NA	NA	NA	NA	NA	NA	NA	3362.12	NA	21497.1	NA	NA	NA	NA	NA	NA	35023	3077.23	NA	NA	3337.6	NA	4402.65	NA	NA	NA	NA	NA	NA	NA	NA	NA	NA	NA	NA	NA	NA	NA	NA	NA	NA
20170419_FlyFaeces_DIMS_Polar_Pos_VID1426-V5F2b_c_d	NA	NA	NA	11405.6	NA	NA	22909.3	NA	28965	NA	NA	NA	4378.52	NA	NA	NA	NA	6984.2	NA	NA	NA	NA	NA	NA	17662.1	NA	NA	NA	NA	NA	7058.2	NA	NA	NA	NA	8788.42	NA	NA	NA	NA	NA	NA	NA	NA	4471.11	8952.81	NA	4759.9	8178.05
20170419_FlyFaeces_DIMS_Polar_Pos_VID1375-V3F2a_c_d	2801.38	NA	NA	NA	NA	NA	9399.9	NA	NA	NA	NA	NA	NA	NA	NA	NA	NA	6801.21	4815.07	NA	NA	NA	NA	NA	36426	NA	NA	NA	NA	NA	3231.03	NA	NA	NA	NA	NA	NA	NA	NA	NA	NA	NA	NA	NA	NA	NA	NA	NA	NA
20170419_FlyFaeces_DIMS_Polar_Pos_VID1399-V5F2a_c_d	NA	NA	NA	12707.5	NA	NA	9917.43	NA	30591.1	NA	NA	NA	NA	NA	NA	NA	NA	7823.76	9865.32	NA	NA	NA	NA	NA	28813.4	NA	NA	NA	NA	NA	5680.9	NA	NA	NA	NA	NA	10730	5414.92	NA	NA	NA	NA	NA	NA	7250.52	7419.39	NA	8806.6	13918.4
20170419_FlyFaeces_DIMS_Polar_Pos_QC6a_b_d	NA	NA	NA	5848.35	NA	NA	14612.7	NA	13502.3	NA	NA	NA	NA	NA	NA	NA	NA	20031.9	NA	4449.43	6075.49	NA	NA	NA	35722.3	NA	NA	NA	NA	NA	4427.22	NA	NA	NA	NA	NA	NA	NA	NA	NA	NA	NA	NA	NA	NA	4901.06	NA	NA	NA
20170419_FlyFaeces_DIMS_Polar_Pos_VID1408-V3F2b_c_d	NA	NA	NA	8881.46	NA	NA	25292.9	NA	20074.2	NA	NA	NA	5848.65	NA	NA	NA	NA	6587.2	11060.8	NA	4035.62	NA	NA	NA	39647.4	NA	NA	NA	NA	NA	5501.84	NA	NA	NA	NA	NA	NA	NA	NA	NA	NA	NA	NA	NA	NA	NA	NA	6440.68	6396.8
20170419_FlyFaeces_DIMS_Polar_Pos_VID1414-V3F2a_b_c	NA	NA	NA	8535.04	NA	NA	27916.8	NA	18939.8	NA	NA	NA	5574.17	NA	NA	NA	NA	9188.47	9383.27	NA	NA	NA	NA	NA	38369.6	NA	NA	NA	NA	NA	6946.5	NA	NA	NA	NA	NA	6525.56	NA	NA	NA	NA	NA	NA	NA	5128.12	NA	NA	NA	NA
20170419_FlyFaeces_DIMS_Polar_Pos_VID1405-V5F2a_c_d	NA	NA	NA	13150.5	NA	NA	16600.5	NA	30870	NA	NA	NA	NA	NA	NA	NA	NA	6363.89	8182.01	NA	NA	NA	NA	NA	22871.1	NA	NA	NA	NA	NA	16980.9	NA	NA	NA	NA	NA	25143.5	6832.86	NA	NA	11266.6	NA	NA	NA	NA	NA	NA	5773.26	9995.08
20170419_FlyFaeces_DIMS_Polar_Pos_VID1378-V3F2a_b_c	NA	NA	NA	NA	NA	NA	17298.3	NA	NA	NA	NA	NA	4471.81	NA	NA	8664.92	NA	11500.7	9502.59	4121.32	NA	NA	NA	NA	62406.2	3131.23	NA	NA	3405.22	NA	4593.64	NA	NA	NA	NA	NA	NA	NA	NA	NA	NA	NA	NA	NA	NA	NA	NA	NA	NA
20170419_FlyFaeces_DIMS_Polar_Pos_VID1429-V5F2a_b_c	NA	NA	4056.82	7638.56	NA	NA	17367.4	NA	19608.2	NA	NA	NA	4172.15	NA	NA	NA	NA	14012.7	NA	NA	NA	NA	NA	NA	16501.7	NA	NA	NA	NA	NA	4192.75	NA	NA	NA	NA	4792.9	5230.15	NA	NA	NA	4499.54	NA	NA	4682.22	NA	5974.76	NA	NA	NA
20170419_FlyFaeces_DIMS_Polar_Pos_QC7a_b_d	NA	NA	NA	6220.74	NA	NA	15469.6	NA	14409.1	NA	NA	NA	NA	NA	NA	4238.12	NA	10614.8	8581.98	NA	NA	NA	NA	NA	36574	NA	NA	NA	NA	NA	4436.05	NA	NA	NA	NA	NA	NA	NA	NA	NA	NA	NA	NA	NA	NA	NA	NA	NA	5695.41
20170419_FlyFaeces_DIMS_Polar_Pos_VID1417-V2F2b_c_d	2955.11	NA	NA	NA	NA	NA	12528.7	NA	3524.31	NA	NA	NA	2988.98	NA	NA	3574.12	5407.57	10777.3	9039.25	NA	NA	NA	NA	NA	51708.1	4231.51	NA	NA	3198.67	NA	4755.76	NA	NA	NA	NA	NA	NA	NA	NA	NA	NA	NA	NA	NA	NA	NA	NA	NA	NA
20170419_FlyFaeces_DIMS_Polar_Pos_VID1423-V5F2a_b_d	NA	NA	NA	14220.9	NA	4892.43	19483.9	NA	33970.9	NA	NA	NA	4938.75	NA	NA	NA	NA	NA	8739.79	NA	NA	NA	NA	NA	20657	NA	NA	NA	NA	NA	5590.1	NA	NA	6168.93	NA	NA	NA	NA	NA	NA	5811.59	NA	7501.15	4617.48	NA	7161.29	5183.08	NA	NA
20170419_FlyFaeces_DIMS_Polar_Pos_VID1381-V2F2b_c_d	2909.08	NA	3210.83	NA	NA	NA	9477.28	NA	NA	NA	NA	NA	3331.81	NA	NA	NA	NA	8267.37	3452.33	NA	NA	NA	NA	NA	29083.8	3116.78	NA	NA	NA	NA	3538.42	NA	NA	NA	NA	NA	NA	NA	NA	NA	NA	NA	NA	NA	NA	NA	NA	NA	NA
20170419_FlyFaeces_DIMS_Polar_Pos_VID1411-V3F2a_b_d	NA	NA	NA	8535.03	NA	NA	21149.5	NA	21959.7	NA	5730.17	NA	5160.66	NA	NA	NA	NA	11175.2	5693.44	NA	NA	NA	NA	NA	28150	NA	NA	4985.86	NA	NA	5414.09	NA	5697.73	NA	NA	NA	11827.1	NA	NA	NA	4927.87	NA	NA	NA	NA	NA	5021.11	NA	NA
20170419_FlyFaeces_DIMS_Polar_Pos_VID1405-V3F2a_b_d	NA	NA	NA	9554.71	NA	NA	24685.6	NA	22963.6	NA	NA	NA	4685.86	NA	NA	NA	NA	8426.37	NA	NA	NA	NA	NA	NA	29582.1	NA	NA	NA	NA	NA	5109.76	NA	NA	NA	NA	NA	4458.13	NA	NA	NA	NA	6080.74	NA	NA	NA	6202.2	NA	NA	8321.38
20170419_FlyFaeces_DIMS_Polar_Pos_QC8b_c_d	NA	NA	NA	6661.5	NA	NA	16287.2	NA	15860.1	NA	NA	NA	NA	NA	NA	NA	NA	10357.9	NA	NA	NA	NA	NA	NA	36839.8	NA	NA	NA	NA	NA	5593.97	NA	NA	NA	NA	6193.87	NA	NA	NA	NA	NA	NA	NA	NA	NA	4610.18	NA	4441.88	NA
20170419_FlyFaeces_DIMS_Polar_Pos_VID1402-V4F2b_c_d	NA	NA	NA	6165.94	NA	NA	8361.82	NA	15174.8	NA	NA	NA	NA	NA	NA	5166.98	NA	14484.4	NA	5421.01	NA	NA	NA	NA	43048.3	NA	NA	NA	NA	NA	NA	NA	NA	NA	NA	5238.45	5967.37	NA	NA	NA	NA	NA	NA	NA	NA	4045.95	NA	NA	4685.98
20170419_FlyFaeces_DIMS_Polar_Pos_VID1408-V2F2a_c_d	NA	NA	NA	NA	NA	NA	12601.4	NA	NA	NA	NA	NA	3744.4	NA	NA	3740.63	NA	9918.25	9793.39	6051.24	4445.9	NA	NA	NA	61107.3	3320.43	NA	NA	NA	NA	3425.55	NA	NA	NA	NA	NA	NA	NA	NA	NA	NA	NA	NA	NA	NA	NA	NA	NA	NA
20170419_FlyFaeces_DIMS_Polar_Pos_VID1378-V4F2a_c_d	3173.99	NA	2851.97	NA	NA	NA	10552.2	NA	NA	NA	NA	NA	3169.28	NA	4385	NA	5427.82	11878.2	5644	3917.08	5461.33	2876.59	NA	3181.83	66476.6	2868.06	NA	NA	3064.24	NA	3286.54	NA	NA	NA	NA	NA	NA	NA	NA	NA	NA	NA	NA	NA	NA	NA	NA	NA	NA
20170419_FlyFaeces_DIMS_Polar_Pos_VID1399-V3F2a_b_c	NA	11858.9	NA	18851.6	NA	NA	12081.9	6804.11	46436.5	6225.32	16273.9	NA	6603.85	NA	NA	NA	NA	8012.72	13295.5	NA	NA	NA	NA	NA	37195.9	NA	NA	16312.9	NA	NA	NA	9770.86	NA	NA	NA	NA	34208.1	8681.14	NA	7502.16	9394.53	NA	NA	8477.05	NA	7963.56	7229	13804.1	9703.03
20170419_FlyFaeces_DIMS_Polar_Pos_VID1423-V4F2b_c_d	NA	NA	NA	8990.63	NA	NA	25284.9	NA	22311.7	NA	NA	NA	4915.26	NA	NA	NA	NA	6186.75	6527.16	NA	NA	NA	NA	NA	21363.2	NA	NA	NA	4108.07	NA	5225.1	NA	NA	NA	NA	NA	NA	NA	NA	NA	NA	NA	NA	NA	NA	NA	NA	NA	NA
20170419_FlyFaeces_DIMS_Polar_Pos_QC9a_c_d	NA	NA	NA	6541.95	NA	NA	14001.8	NA	12547.1	NA	NA	NA	NA	NA	NA	NA	NA	7379.64	NA	NA	NA	NA	NA	NA	32897.8	NA	NA	NA	NA	NA	4066.86	NA	NA	NA	NA	NA	NA	NA	NA	NA	NA	NA	NA	NA	NA	4513.89	NA	6069.65	NA
20170419_FlyFaeces_DIMS_Polar_Pos_VID1411-V5F2a_c_d	NA	NA	NA	18649.2	NA	NA	17893.7	NA	44020	NA	NA	NA	NA	NA	NA	NA	NA	8580.25	NA	NA	NA	NA	NA	NA	22156.8	NA	NA	NA	NA	NA	7670.51	NA	NA	NA	NA	NA	NA	8942.48	NA	NA	7976.65	NA	NA	6905.6	NA	8315.18	12033.6	10331.4	11254.7
20170419_FlyFaeces_DIMS_Polar_Pos_VID1369-V2F2a_b_d	2548.11	NA	2763.91	NA	NA	NA	12395.7	NA	NA	NA	NA	NA	NA	2352.41	NA	NA	NA	6721.35	5710.92	2765.44	NA	NA	NA	NA	27255.9	2459.25	NA	NA	2259.86	NA	3521.85	NA	NA	NA	NA	NA	NA	NA	NA	NA	NA	NA	NA	NA	NA	NA	NA	NA	NA
20170419_FlyFaeces_DIMS_Polar_Pos_VID1423-V3F2a_c_d	NA	NA	NA	13418.9	NA	NA	22476.4	NA	30442.8	NA	NA	NA	5823.94	NA	NA	NA	NA	9179.65	9133.19	NA	5580.31	NA	NA	NA	39450.7	NA	NA	NA	NA	NA	6505.49	NA	NA	NA	NA	NA	NA	NA	NA	NA	NA	NA	5769.94	NA	7332.08	9025.59	NA	7334.03	6985.71
20170419_FlyFaeces_DIMS_Polar_Pos_VID1420-V5F2a_c_d	NA	NA	NA	7749.72	NA	NA	9116.15	NA	16632.4	NA	NA	NA	4796.33	NA	NA	NA	NA	13825.3	NA	NA	NA	NA	NA	NA	44130.5	NA	NA	NA	4469.61	NA	5527.93	NA	NA	NA	NA	NA	NA	NA	NA	NA	4701.84	NA	NA	NA	NA	NA	5083.89	7407.19	6885.45
20170419_FlyFaeces_DIMS_Polar_Pos_VID1423-V2F2a_b_c	3109.55	NA	2983.65	NA	NA	NA	12138.7	NA	2999.45	NA	NA	NA	3438.07	NA	NA	3441.85	NA	13752.3	NA	NA	NA	NA	NA	2577.51	47154.9	3114.25	NA	NA	3524.19	NA	4566.67	NA	NA	NA	NA	NA	NA	NA	NA	NA	NA	NA	NA	NA	NA	NA	NA	NA	NA
20170419_FlyFaeces_DIMS_Polar_Pos_QC10a_b_c	NA	NA	NA	5392.89	NA	NA	13669.5	NA	12988.7	NA	NA	NA	NA	NA	NA	4758.99	NA	9375.3	6880.75	4908.97	NA	NA	NA	NA	32958	NA	NA	NA	NA	NA	4344.63	NA	NA	NA	NA	NA	NA	NA	NA	NA	NA	NA	NA	NA	NA	NA	NA	NA	5460.29
20170419_FlyFaeces_DIMS_Polar_Pos_VID1432-V5F2a_b_d	NA	NA	3761.01	8334.75	NA	NA	22357.5	NA	20161.2	NA	NA	NA	3756.72	NA	NA	NA	NA	NA	5251.46	NA	NA	NA	NA	NA	15321.3	NA	NA	NA	3630.03	NA	4653.91	NA	NA	NA	NA	NA	NA	NA	NA	NA	4005.16	NA	NA	NA	NA	4246.88	NA	3805.4	4793.34
20170419_FlyFaeces_DIMS_Polar_Pos_VID1429-V4F2a_b_d	NA	NA	NA	5504.4	NA	NA	34169.6	NA	13933.9	NA	NA	NA	NA	NA	NA	NA	NA	7004.48	NA	NA	5025.62	NA	NA	NA	20007.6	NA	NA	NA	3700.01	NA	5679.82	NA	NA	NA	NA	5241.76	NA	NA	NA	NA	NA	NA	NA	NA	NA	NA	4889.89	NA	4877.96
20170419_FlyFaeces_DIMS_Polar_Pos_VID1411-V4F2a_b_d	NA	NA	NA	18225.2	NA	NA	23794.7	NA	43471.7	NA	NA	NA	NA	NA	NA	NA	NA	11253.7	NA	NA	NA	NA	NA	NA	28056.4	NA	NA	NA	NA	NA	7429.23	NA	NA	NA	6176.37	NA	29054.9	8569.7	NA	NA	NA	NA	NA	7638.77	7930.81	NA	9481.32	8707.97	13164.2
20170419_FlyFaeces_DIMS_Polar_Pos_VID1372-V5F2a_b_c	3277.95	NA	3199.58	NA	NA	NA	7986.83	NA	NA	NA	NA	NA	NA	NA	NA	NA	NA	4954.88	3886.25	NA	NA	NA	NA	NA	17246.8	NA	NA	NA	NA	NA	3510.61	NA	NA	NA	NA	NA	NA	NA	NA	NA	NA	NA	NA	NA	NA	NA	NA	NA	NA
20170419_FlyFaeces_DIMS_Polar_Pos_VID1369-V4F2a_b_c	3672.95	NA	NA	NA	NA	NA	9481.47	NA	NA	NA	NA	NA	NA	NA	NA	NA	NA	4422.99	4035.09	NA	NA	NA	NA	NA	20882.3	NA	NA	NA	NA	NA	3921.19	NA	NA	NA	NA	NA	NA	NA	NA	NA	NA	NA	NA	NA	NA	NA	NA	NA	NA
20170419_FlyFaeces_DIMS_Polar_Pos_QC11a_b_c	NA	NA	NA	5769.25	NA	NA	13723.2	NA	14088.8	NA	NA	NA	3686.18	NA	NA	NA	NA	12019.3	NA	NA	NA	NA	NA	NA	31603.7	NA	NA	NA	NA	NA	4380.43	NA	NA	NA	NA	3786.18	3943.4	NA	NA	NA	NA	NA	NA	NA	NA	NA	NA	NA	NA
20170419_FlyFaeces_DIMS_Polar_Pos_VID1381-V5F2b_c_d	2688.66	NA	2792.21	NA	NA	NA	10233.7	NA	NA	NA	NA	NA	NA	NA	NA	NA	NA	9336.88	NA	NA	3904.19	NA	NA	NA	37125.9	NA	NA	NA	NA	NA	3000.73	NA	NA	NA	NA	NA	NA	NA	NA	NA	NA	NA	NA	NA	NA	NA	NA	NA	NA
20170419_FlyFaeces_DIMS_Polar_Pos_VID1399-V4F2b_c_d	NA	NA	NA	7595.95	NA	NA	9918.6	NA	19477.6	NA	NA	NA	NA	NA	NA	5255.32	NA	10714.1	9520.7	NA	NA	NA	NA	NA	36994.2	NA	NA	NA	NA	NA	4380.61	NA	NA	NA	NA	NA	10708.1	NA	NA	NA	NA	NA	NA	NA	NA	NA	NA	4974.48	5718.95
20170419_FlyFaeces_DIMS_Polar_Pos_VID1420-V2F2a_b_d	3225.7	NA	2925.42	NA	NA	NA	11812.1	NA	NA	NA	NA	NA	2482.34	NA	NA	NA	NA	13836.8	6793.27	NA	2606.89	NA	NA	NA	35148.3	NA	2865.02	NA	2953.63	NA	4441.28	NA	NA	NA	NA	NA	NA	NA	NA	NA	NA	NA	NA	NA	NA	NA	NA	NA	NA
20170419_FlyFaeces_DIMS_Polar_Pos_VID1381-V3F2a_b_c	2663.95	NA	3024.4	NA	NA	NA	12119.7	NA	NA	NA	NA	NA	NA	NA	NA	2805.85	NA	7842.69	NA	5285.42	3597.29	NA	NA	NA	42470.3	2712.23	NA	NA	2751.47	NA	3875.41	NA	NA	NA	NA	NA	NA	NA	NA	NA	NA	NA	NA	NA	NA	NA	NA	NA	NA
20170419_FlyFaeces_DIMS_Polar_Pos_VID1378-V5F2a_b_d	2759.08	NA	2990.94	NA	NA	NA	9200.46	NA	NA	NA	NA	NA	NA	NA	NA	NA	NA	7120.13	6974.23	NA	NA	NA	NA	NA	40530.5	NA	NA	NA	NA	NA	3017.78	NA	NA	NA	NA	NA	NA	NA	NA	NA	NA	NA	NA	NA	NA	NA	NA	NA	NA
20170419_FlyFaeces_DIMS_Polar_Pos_QC12a_b_d	NA	NA	3449.44	5644.11	NA	NA	14620.6	NA	13651.9	NA	NA	NA	3761.19	NA	NA	NA	NA	8326.88	NA	NA	NA	NA	NA	NA	33100.8	NA	NA	NA	NA	NA	4889.38	NA	NA	NA	NA	NA	3797.2	NA	NA	NA	NA	NA	NA	NA	NA	NA	NA	3397.49	NA
20170419_FlyFaeces_DIMS_Polar_Pos_VID1429-V2F2a_b_d	2965.67	NA	3572.71	NA	NA	NA	16150.4	NA	NA	NA	NA	NA	3173.99	NA	NA	4803.68	NA	9386.64	NA	2632.15	NA	NA	NA	NA	38518.2	2743.95	NA	NA	NA	NA	4230.16	NA	NA	NA	NA	NA	NA	NA	NA	NA	NA	NA	NA	NA	NA	NA	NA	NA	NA
20170419_FlyFaeces_DIMS_Polar_Pos_VID1369-V3F2a_b_d	2505.37	NA	2418.33	NA	NA	NA	6902.52	NA	NA	NA	NA	NA	NA	NA	NA	NA	NA	3943.76	5870.48	2522.91	NA	NA	NA	NA	23457.5	NA	NA	NA	2171.14	NA	2285.29	NA	NA	NA	NA	NA	NA	NA	NA	NA	NA	NA	NA	NA	NA	NA	NA	NA	NA
20170419_FlyFaeces_DIMS_Polar_Pos_VID1384-V3F2b_c_d	2735.28	NA	2770.32	NA	NA	NA	12309.4	NA	NA	NA	NA	NA	2845.31	3620.09	NA	NA	NA	9634.86	NA	3462.61	3540.79	NA	3033.42	2961.51	46288.1	NA	NA	NA	NA	NA	3237.94	NA	NA	NA	NA	NA	NA	NA	NA	NA	NA	NA	NA	NA	NA	NA	NA	NA	NA
20170419_FlyFaeces_DIMS_Polar_Pos_VID1372-V4F2a_b_c	2604.28	NA	3223.46	NA	NA	NA	7667.55	NA	NA	NA	NA	NA	NA	NA	NA	NA	NA	5803.08	NA	NA	NA	NA	NA	NA	19294.6	NA	NA	NA	NA	NA	2491.73	NA	NA	NA	NA	NA	NA	NA	NA	NA	NA	NA	NA	NA	NA	NA	NA	NA	NA
20170419_FlyFaeces_DIMS_Polar_Pos_VID1411-V2F2a_b_c	2614.97	NA	2542.95	NA	NA	NA	13481.2	NA	NA	NA	NA	NA	3613.97	NA	NA	3500.21	NA	8552.12	NA	4006.11	5629.18	NA	NA	NA	39631.5	3178.85	NA	NA	2551.39	NA	3447.61	NA	NA	NA	NA	NA	NA	NA	NA	NA	NA	NA	NA	NA	NA	NA	NA	NA	NA
20170419_FlyFaeces_DIMS_Polar_Pos_QC13a_b_c	NA	NA	NA	5993.23	NA	NA	15622	NA	14723.8	NA	4303.45	NA	NA	NA	NA	NA	NA	6325.12	7756.21	NA	4275.72	NA	NA	NA	30764.4	NA	NA	NA	NA	NA	5706.06	NA	NA	NA	NA	NA	NA	NA	NA	NA	NA	NA	NA	NA	NA	NA	NA	NA	6028.66
20170419_FlyFaeces_DIMS_Polar_Pos_VID1375-V5F2b_c_d	2367.53	NA	2349.98	NA	NA	NA	6882.79	NA	NA	NA	NA	NA	NA	NA	NA	NA	NA	3275.59	NA	NA	NA	NA	NA	NA	12004.9	NA	NA	NA	NA	NA	2431.55	NA	NA	NA	NA	NA	NA	NA	NA	NA	NA	NA	NA	NA	NA	NA	NA	NA	NA
20170419_FlyFaeces_DIMS_Polar_Pos_VID1381-V4F2a_b_d	2537.84	NA	2578.05	NA	NA	NA	10600.4	NA	NA	NA	NA	NA	3453.54	2950.39	NA	3388.39	NA	7133.9	8083.5	NA	NA	NA	2883.41	NA	47522.1	2376.31	NA	NA	2651.65	NA	2640.05	NA	NA	NA	NA	NA	NA	NA	NA	NA	NA	NA	NA	NA	NA	NA	NA	NA	NA
20170419_FlyFaeces_DIMS_Polar_Pos_VID1372-V3F2a_b_d	2324.34	NA	2004.48	NA	NA	NA	6913.15	NA	NA	NA	NA	NA	NA	NA	NA	2421.92	NA	6355.19	4064.71	NA	NA	NA	NA	NA	28254.2	NA	NA	NA	1987.13	NA	2291.24	NA	NA	NA	NA	NA	NA	NA	NA	NA	NA	NA	NA	NA	NA	NA	NA	NA	NA
20170419_FlyFaeces_DIMS_Polar_Pos_VID1420-V4F2a_b_c	NA	6367.41	NA	12642.6	NA	NA	8055.05	5202.97	31671.7	NA	8046.33	NA	6207.75	NA	NA	NA	NA	8249.2	8879.64	NA	5747.87	NA	NA	NA	31961.5	NA	NA	7603.27	NA	NA	5596.85	8052.85	NA	NA	NA	NA	5381.67	NA	4979.59	NA	NA	NA	6809.11	6467.49	NA	7578.06	12299.8	NA	6540.39
20170419_FlyFaeces_DIMS_Polar_Pos_VID1375-V4F2b_c_d	2668.83	NA	2377.91	NA	NA	NA	6259.26	NA	NA	NA	NA	NA	NA	NA	NA	NA	NA	4873.93	4544.92	NA	NA	NA	NA	NA	17806.3	NA	NA	NA	NA	NA	3686.18	NA	NA	NA	NA	NA	NA	NA	NA	NA	NA	NA	NA	NA	NA	NA	NA	NA	NA
20170419_FlyFaeces_DIMS_Polar_Pos_QC14a_c_d	3115.96	NA	NA	5338.94	NA	NA	13714	NA	13011.8	NA	3953.78	NA	3577.25	NA	NA	NA	NA	5778.9	6837.87	NA	NA	NA	NA	NA	29551.4	NA	NA	NA	2919.36	NA	5134.98	NA	NA	NA	NA	NA	NA	NA	NA	NA	NA	NA	NA	NA	NA	4758.96	NA	6001.71	NA
20170419_FlyFaeces_DIMS_Polar_Pos_VID1384-V5F2b_c_d	3010.95	NA	2771.45	NA	NA	NA	11011.6	NA	NA	NA	NA	NA	2821.64	NA	NA	3982.63	3229.68	7260.02	NA	3375.05	3193.39	NA	NA	NA	45613.6	2473.27	NA	NA	2568.74	NA	2491.17	NA	NA	NA	NA	NA	NA	NA	NA	NA	NA	NA	NA	NA	NA	NA	NA	NA	NA
20170419_FlyFaeces_DIMS_Polar_Pos_VID1426-V2F2a_b_d	NA	NA	NA	NA	NA	NA	9971.9	NA	NA	NA	NA	NA	3524.69	NA	NA	3242.31	3620.82	18867.9	NA	NA	4635.96	NA	NA	NA	44837.1	2779.67	4000.17	NA	NA	3272.1	2913.04	NA	NA	NA	NA	NA	NA	NA	NA	NA	NA	NA	NA	NA	NA	NA	NA	NA	NA
20170419_FlyFaeces_DIMS_Polar_Pos_VID1384-V4F2a_b_c	2914.86	NA	NA	NA	NA	NA	10732.5	NA	NA	NA	NA	NA	3295.82	NA	2802.19	NA	3501.59	13581.6	13492.3	NA	4007.54	NA	NA	3157.64	64893.1	3139.03	NA	NA	2703.64	NA	2987.35	NA	NA	NA	NA	NA	NA	NA	NA	NA	NA	NA	NA	NA	NA	NA	NA	NA	NA
20170419_FlyFaeces_DIMS_Polar_Pos_VID1429-V3F2b_c_d	NA	NA	NA	20177.9	NA	NA	19552.5	NA	46081.2	NA	5821.68	NA	7210.36	NA	NA	NA	NA	6285.68	9268.07	NA	NA	NA	NA	NA	28089.1	NA	NA	NA	NA	NA	8057.82	NA	5743.99	5637.09	NA	NA	36502	7227.56	5509.4	NA	9183.7	NA	NA	6033.38	7485.04	10227.8	15272.1	12455.1	9990.55
20170419_FlyFaeces_DIMS_Polar_Pos_VID1399-V2F2a_b_c	3033.81	NA	NA	NA	NA	NA	13706.3	NA	NA	NA	NA	NA	4790	NA	NA	3604.25	3079.08	12892.3	5827.72	3866.09	NA	NA	NA	NA	52394.9	2961.67	NA	NA	NA	NA	4297.08	NA	NA	NA	NA	NA	NA	NA	NA	NA	NA	NA	NA	NA	NA	NA	NA	NA	NA
20170419_FlyFaeces_DIMS_Polar_Pos_QC15a_b_c	2888.89	NA	2810.74	5035.94	NA	NA	12168.7	NA	11687.5	NA	NA	NA	4389.06	NA	NA	NA	NA	7492.26	NA	NA	NA	NA	NA	NA	30629.9	NA	NA	NA	NA	NA	6883.17	NA	NA	NA	NA	NA	NA	NA	NA	NA	NA	NA	NA	NA	NA	NA	NA	NA	NA
20170419_FlyFaeces_DIMS_Polar_Pos_VID1408-V5F2a_b_c	NA	NA	NA	9019.14	4747.16	NA	13789.4	NA	21975.3	NA	NA	NA	NA	NA	NA	NA	NA	13503.2	NA	NA	NA	NA	NA	NA	21308.7	NA	5658.79	NA	NA	NA	4860.1	NA	NA	NA	NA	NA	NA	NA	NA	NA	NA	5297.48	NA	NA	4932.2	NA	NA	8768.87	6311.52
20170419_FlyFaeces_DIMS_Polar_Pos_VID1417-V4F2b_c_d	NA	NA	NA	6111.07	NA	NA	10135.4	NA	15786.2	NA	4784.8	NA	4477.97	NA	NA	NA	NA	8448.13	5045.79	NA	4565.54	NA	NA	NA	33077.1	NA	NA	NA	NA	NA	4601.37	NA	NA	NA	NA	NA	4724.06	NA	NA	NA	3570.7	NA	NA	NA	NA	NA	NA	NA	5707.46
20170419_FlyFaeces_DIMS_Polar_Pos_VID1432-V3F2b_c_d	NA	NA	NA	9855.59	NA	NA	22718.3	NA	26267.2	NA	NA	NA	4596.38	NA	NA	NA	NA	8274.07	NA	NA	NA	NA	NA	NA	32471.8	NA	NA	NA	NA	NA	7707.25	NA	NA	NA	NA	6734.25	10775.6	NA	NA	NA	6835.77	NA	5388	NA	NA	NA	NA	7084.03	7709.05
20170419_FlyFaeces_DIMS_Polar_Pos_VID1384-V2F2a_b_c	2766.07	NA	3289.83	NA	NA	NA	10515.5	NA	NA	NA	NA	NA	2900.51	NA	NA	NA	3466.39	11505.8	8437.93	6133.99	4538.58	NA	NA	NA	46098.4	2805.67	NA	NA	3138.95	NA	3180.35	NA	NA	NA	NA	NA	NA	NA	NA	NA	NA	NA	NA	NA	NA	NA	NA	NA	NA
20170419_FlyFaeces_DIMS_Polar_Pos_VID1432-V4F2b_c_d	NA	NA	NA	11174.8	NA	NA	19275.5	NA	28835.9	NA	NA	NA	4279.05	NA	NA	NA	NA	6461.72	5918.79	NA	NA	NA	NA	NA	20271	NA	NA	NA	NA	NA	6175.91	NA	NA	NA	NA	9208.35	NA	NA	NA	NA	6263.09	4458.59	NA	5229.64	NA	5927.31	NA	9979.08	NA
20170419_FlyFaeces_DIMS_Polar_Pos_QC16a_b_c	NA	NA	3478.06	5658.83	NA	NA	13013.9	NA	13900.2	NA	NA	NA	3461.02	NA	NA	NA	NA	14061.5	NA	NA	NA	NA	NA	NA	31897.5	NA	NA	NA	NA	NA	4754.34	NA	NA	NA	NA	NA	NA	NA	NA	NA	NA	NA	NA	NA	NA	NA	NA	NA	5318.62
20170419_FlyFaeces_DIMS_Polar_Pos_VID1402-V5F2a_b_c	NA	NA	NA	10650.6	NA	NA	10252.5	NA	25680.1	NA	4982.84	NA	NA	NA	NA	NA	NA	6477.15	8522.31	NA	NA	NA	NA	NA	31039.6	NA	NA	5213.4	NA	NA	5452.03	4094.08	NA	NA	NA	NA	17399.1	NA	NA	NA	NA	NA	NA	5128.18	NA	6027.47	8195.43	NA	5990.82
20170419_FlyFaeces_DIMS_Polar_Pos_VID1402-V2F2a_b_d	2919.23	NA	NA	NA	NA	NA	12900.4	NA	NA	NA	NA	2811.14	3595.04	NA	NA	3692.14	NA	8551.01	13218.7	4524.03	4422.8	NA	NA	NA	51881.2	3096.36	NA	NA	3064.53	NA	3756.42	NA	NA	NA	NA	NA	NA	NA	NA	NA	NA	NA	NA	NA	NA	NA	NA	NA	NA
20170419_FlyFaeces_DIMS_Polar_Pos_QC17b_c_d	3342.57	NA	NA	5732.81	NA	NA	11902.7	NA	11819.1	NA	NA	NA	3893.67	NA	NA	NA	NA	10538.8	9588.82	NA	NA	NA	NA	NA	31157.4	NA	NA	NA	NA	NA	4497.39	NA	NA	NA	NA	NA	NA	NA	NA	NA	NA	NA	NA	NA	NA	NA	3417.45	NA	NA
20170419_FlyFaeces_DIMS_Polar_Pos_QC18a_c_d	NA	NA	NA	5443.38	NA	NA	13282.6	NA	14164.1	NA	NA	NA	3796.04	NA	NA	NA	NA	9432.86	9003.57	NA	4934.26	NA	NA	NA	32003	NA	NA	NA	NA	NA	4868.66	NA	NA	NA	NA	NA	NA	NA	NA	NA	NA	NA	NA	4477.13	NA	3453.84	NA	5083.59	NA
[truncated: 5,000 more columns]

## Sheet: PolarPos_HMDB
mz	intensity	formula	ion	name	exact_mass	mass	ppm_error	HMDB__25_09_2016
165.032	1	C7H10O2	[M+K]+	Methyl_sorbate	126.068	165.031	1.78572	HMDB29582
165.032	1	C7H10O2	[M+K]+	3-Ethyl-1,2-cyclopentanedione	126.068	165.031	1.78572	HMDB31222
165.032	1	C7H10O2	[M+K]+	Enol-3-Ethyl-1,2-cyclopentanedione	126.068	165.031	1.78572	HMDB31223
165.032	1	C7H10O2	[M+K]+	Allyl_crotonate	126.068	165.031	1.78572	HMDB32067
165.032	1	C7H10O2	[M+K]+	4-Hydroxy-4-methyl-5-hexenoic_acid_gamma_lactone	126.068	165.031	1.78572	HMDB32333
165.032	1	C7H10O2	[M+K]+	xi-4-Hydroxy-4-methyl-2-cyclohexen-1-one	126.068	165.031	1.78572	HMDB33629
165.032	1	C7H10O2	[M+K]+	3-Methyl-1,2-cyclohexanedione	126.068	165.031	1.78572	HMDB34080
165.032	1	C7H10O2	[M+K]+	3-(3-Ethyloxiranyl)-2-propenal	126.068	165.031	1.78572	HMDB34835
165.032	1	C7H10O2	[M+K]+	3,4-Dimethyl-1,2-cyclopentanedione	126.068	165.031	1.78572	HMDB37026
165.032	1	C7H10O2	[M+K]+	3,5-Dimethyl-1,2-cyclopentanedione	126.068	165.031	1.78572	HMDB37027
165.032	1	C7H10O2	[M+K]+	2-(Ethoxymethyl)furan	126.068	165.031	1.78572	HMDB40445
165.032	1	C7H10O2	[M+K]+	xi-5-Isopropyl-2(5H)-furanone	126.068	165.031	1.78572	HMDB41474
169.027	1	C6H10O3	[M+K]+	2-Methyl-3-ketovaleric_acid	130.063	169.026	2.39608	HMDB00408
169.027	1	C6H10O3	[M+K]+	3-Methyl-2-oxovaleric_acid	130.063	169.026	2.39608	HMDB00491
169.027	1	C6H10O3	[M+K]+	Ketoleucine	130.063	169.026	2.39608	HMDB00695
169.027	1	C6H10O3	[M+K]+	2-Ketohexanoic_acid	130.063	169.026	2.39608	HMDB01864
169.027	1	C6H10O3	[M+K]+	Mevalonolactone	130.063	169.026	2.39608	HMDB06024
169.027	1	C6H10O3	[M+K]+	3-Oxohexanoic_acid	130.063	169.026	2.39608	HMDB10717
169.027	1	C6H10O3	[M+K]+	Adipate_semialdehyde	130.063	169.026	2.39608	HMDB12882
169.027	1	C6H10O3	[M+K]+	5-Ethoxy-4,5-dihydro-2(3H)furanone	130.063	169.026	2.39608	HMDB31214
169.027	1	C6H10O3	[M+K]+	Ethyl_acetoacetate	130.063	169.026	2.39608	HMDB31216
169.027	1	C6H10O3	[M+K]+	Ethyl_3-oxobutanoate	130.063	169.026	2.39608	HMDB31218
169.027	1	C6H10O3	[M+K]+	Sherry_lactone	130.063	169.026	2.39608	HMDB33286
169.027	1	C6H10O3	[M+K]+	(4S,6S)-3,4,5,6-Tetrahydro-4-hydroxy-6-methyl-2H-pyran-2-one	130.063	169.026	2.39608	HMDB33302
169.027	1	C6H10O3	[M+K]+	Acetoin_acetate	130.063	169.026	2.39608	HMDB33698
169.027	1	C6H10O3	[M+K]+	Methyl_levulinate	130.063	169.026	2.39608	HMDB41602
169.027	1	C6H10O3	[M+K]+	Pantolactone	130.063	169.026	2.39608	HMDB59876
169.027	1	C6H10O3	[M+K]+	4-Acetylbutyrate	130.063	169.026	2.39608	HMDB61881
175.002	1	C5H4N4O	[M+K]+	Hypoxanthine	136.039	175.002	2.35026	HMDB00157
175.002	1	C5H4N4O	[M+K]+	Allopurinol	136.039	175.002	2.35026	HMDB14581
176.011	1	C7H7NO2	[M+K]+	Trigonelline	137.048	176.011	2.01863	HMDB00875
176.011	1	C7H7NO2	[M+K]+	2-Aminobenzoic_acid	137.048	176.011	2.01863	HMDB01123
176.011	1	C7H7NO2	[M+K]+	p-Aminobenzoic_acid	137.048	176.011	2.01863	HMDB01392
176.011	1	C7H7NO2	[M+K]+	3-Pyridylacetic_acid	137.048	176.011	2.01863	HMDB01538
176.011	1	C7H7NO2	[M+K]+	m-Aminobenzoic_acid	137.048	176.011	2.01863	HMDB01891
176.011	1	C7H7NO2	[M+K]+	Salicylamide	137.048	176.011	2.01863	HMDB15687
176.011	1	C7H7NO2	[M+K]+	Methyl_nicotinate	137.048	176.011	2.01863	HMDB29806
176.011	1	C7H7NO2	[M+K]+	2-Pyridylacetic_acid	137.048	176.011	2.01863	HMDB60722
179.055	1	C6H10O6	[M+H]+	Gluconolactone	178.048	179.055	2.26132	HMDB00150
179.055	1	C6H10O6	[M+H]+	2-Keto-3-deoxy-D-gluconic_acid	178.048	179.055	2.26132	HMDB01353
179.055	1	C6H10O6	[M+H]+	3-Keto-b-D-galactose	178.048	179.055	2.26132	HMDB01385
179.055	1	C6H10O6	[M+H]+	Galactonolactone	178.048	179.055	2.26132	HMDB02541
179.055	1	C6H10O6	[M+H]+	L-Gulonolactone	178.048	179.055	2.26132	HMDB03466
179.055	1	C6H10O6	[M+H]+	D-Arabino-hexos-2-ulose	178.048	179.055	2.26132	HMDB29932
179.055	1	C7H14OS2	[M+H]+	Methylthiomethyl_2-methylbutanethiolate	178.049	179.056	-2.59193	HMDB31714
181.027	1	C7H10O3	[M+K]+	5-Ethyl-3-hydroxy-4-methyl-2(5H)-furanone	142.063	181.026	2.25603	HMDB33551
181.027	1	C7H10O3	[M+K]+	Homofureanol	142.063	181.026	2.25603	HMDB33736
181.027	1	C7H10O3	[M+K]+	Mesifurane	142.063	181.026	2.25603	HMDB34230
181.027	1	C7H10O3	[M+K]+	Erinapyrone_A	142.063	181.026	2.25603	HMDB41426
181.027	1	C7H10O3	[M+K]+	Erinapyrone_B	142.063	181.026	2.25603	HMDB41427
182.058	1	C7H13NO2	[M+K]+	Proline_betaine	143.095	182.058	1.29739	HMDB04827
182.058	1	C7H13NO2	[M+K]+	L-2-Amino-3-methylenehexanoic_acid	143.095	182.058	1.29739	HMDB30410
182.058	1	C7H13NO2	[M+K]+	3beta,6beta-Dihydroxynortropane	143.095	182.058	1.29739	HMDB38949
182.058	1	C10H9NO	[M+Na]+	Indoleacetaldehyde	159.068	182.058	2.13778	HMDB01190
183.087	1	C6H14O6	[M+H]+	Galactitol	182.079	183.086	1.75382	HMDB00107
183.087	1	C6H14O6	[M+H]+	Sorbitol	182.079	183.086	1.75382	HMDB00247
183.087	1	C6H14O6	[M+H]+	Mannitol	182.079	183.086	1.75382	HMDB00765
183.087	1	C6H14O6	[M+H]+	L-Iditol	182.079	183.086	1.75382	HMDB11632
186.053	1	C6H13NO3	[M+K]+	(2R,3R,4R)-2-Amino-4-hydroxy-3-methylpentanoic_acid	147.09	186.053	1.6447	HMDB29449
186.053	1	C6H13NO3	[M+K]+	Fagomine	147.09	186.053	1.6447	HMDB33453
186.053	1	C6H13NO3	[M+K]+	N-(2-Hydroxyethyl)-morpholine_N-oxide	147.09	186.053	1.6447	HMDB61157
186.053	1	C9H9NO2	[M+Na]+	4-(3-Pyridyl)-3-butenoic_acid	163.063	186.053	2.46704	HMDB01424
186.053	1	C9H9NO2	[M+Na]+	3-Methyldioxyindole	163.063	186.053	2.46704	HMDB04186
193.063	1	C9H14O2	[M+K]+	Methyl_2-octynoate	154.099	193.063	1.06494	HMDB31302
193.063	1	C9H14O2	[M+K]+	2,4-Hexadienyl_propionate	154.099	193.063	1.06494	HMDB32314
193.063	1	C9H14O2	[M+K]+	2-Nonenoic_acid_gamma-lactone	154.099	193.063	1.06494	HMDB32442
193.063	1	C9H14O2	[M+K]+	(E)-2,6-Dimethyl-2,5-heptadienoic_acid	154.099	193.063	1.06494	HMDB35135
193.063	1	C9H14O2	[M+K]+	3,5,5-Trimethyl-1,2-cyclohexanedione	154.099	193.063	1.06494	HMDB36177
193.063	1	C9H14O2	[M+K]+	Enol-3,5,5-Trimethyl-1,2-cyclohexanedione	154.099	193.063	1.06494	HMDB36239
193.063	1	C9H14O2	[M+K]+	Octahydro-2H-1-benzopyran-2-one	154.099	193.063	1.06494	HMDB37276
193.063	1	C9H14O2	[M+K]+	Allyl_hexenoate	154.099	193.063	1.06494	HMDB38268
193.063	1	C9H14O2	[M+K]+	xi-2,2,6-Trimethyl-1,4-cyclohexanedione	154.099	193.063	1.06494	HMDB38697
193.063	1	C9H14O2	[M+K]+	Anapear	154.099	193.063	1.06494	HMDB40285
193.063	1	C9H14O2	[M+K]+	4-Oxo-2-nonenal	154.099	193.063	1.06494	HMDB60285
193.063	1	C12H10O	[M+Na]+	Methyl_beta-naphthyl_ketone	170.073	193.062	1.85743	HMDB32412
193.063	1	C12H10O	[M+Na]+	2-Biphenylol	170.073	193.062	1.85743	HMDB32582
193.063	1	C12H10O	[M+Na]+	Diphenyl_ether	170.073	193.062	1.85743	HMDB34446
193.071	1	C7H12O6	[M+H]+	Quinic_acid	192.063	193.071	1.039	HMDB03072
195.042	1	C8H12O3	[M+K]+	8-Hydroxy-5,6-octadienoic_acid	156.079	195.042	1.33407	HMDB31101
195.042	1	C8H12O3	[M+K]+	2,5-Dimethyl-4-ethoxy-3(2H)-furanone	156.079	195.042	1.33407	HMDB32232
195.042	1	C11H8O2	[M+Na]+	Menadione	172.052	195.042	2.11852	HMDB01892
195.042	1	C11H8O2	[M+Na]+	Methyl_(Z)-2-decene-4,6,8-triynoate	172.052	195.042	2.11852	HMDB33765
197.032	1	C6H10N2O3	[M+K]+	1-(Hydroxymethyl)-5,5-dimethyl-2,4-imidazolidinedione	158.069	197.032	-0.844532	HMDB31670
199.022	1	C6H8O6	[M+Na]+	Ascorbic_acid	176.032	199.021	1.39231	HMDB00044
199.022	1	C6H8O6	[M+Na]+	D-Glucurono-6,3-lactone	176.032	199.021	1.39231	HMDB06355
199.022	1	C6H8O6	[M+Na]+	1,2,3-Propanetricarboxylic_acid	176.032	199.021	1.39231	HMDB31193
199.048	1	C6H12N2O3	[M+K]+	D-Alanyl-D-alanine	160.085	199.048	1.32682	HMDB03459
199.048	1	C6H12N2O3	[M+K]+	Alanyl-Alanine	160.085	199.048	1.32682	HMDB28680
199.048	1	C6H12N2O3	[M+K]+	4-Acetamido-2-aminobutanoic_acid	160.085	199.048	1.32682	HMDB31411
200.128	1	C10H17NO3	[M+H]+	Ecgonine_methyl_ester	199.121	200.128	1.31716	HMDB06406
200.128	1	C10H17NO3	[M+H]+	Neotussilagine	199.121	200.128	1.31716	HMDB31820
200.128	1	C11H17N2	[M+Na]+	N-Methylnicotinium	177.139	200.128	-0.0519666	HMDB01009
203.008	1	C13H6	[M+(41K)]+	1-Tridecene-3,5,7,9,11-pentayne	162.047	203.008	0.429047	HMDB35400
214.996	1	C6H8O6	[M+K]+	Ascorbic_acid	176.032	214.995	2.54145	HMDB00044
214.996	1	C6H8O6	[M+K]+	D-Glucurono-6,3-lactone	176.032	214.995	2.54145	HMDB06355
214.996	1	C6H8O6	[M+K]+	1,2,3-Propanetricarboxylic_acid	176.032	214.995	2.54145	HMDB31193
217.033	1	C7H6N4O3	[M+Na]+	6-(Hydroxymethyl)-2,4(1H,3H)-pteridinedione	194.044	217.033	-2.24297	HMDB33245
219.046	1	C8H18S2	[M+(41K)]+	Dibutyl_disulfide	178.085	219.046	-1.06598	HMDB29569
219.046	1	C7H14O5	[M+(41K)]+	2-O-Methyl-L-fucose	178.084	219.045	2.90123	HMDB33789
219.046	1	C8H18S2	[M+(41K)]+	1,8-Octanedithiol	178.085	219.046	-1.06598	HMDB40348
233.006	1	C6H10O7	[M+K]+	D-Glucuronic_acid	194.043	233.006	1.51241	HMDB00127
233.006	1	C6H10O7	[M+K]+	Galacturonic_acid	194.043	233.006	1.51241	HMDB02545
233.006	1	C6H10O7	[M+K]+	Iduronic_acid	194.043	233.006	1.51241	HMDB02704
233.006	1	C6H10O7	[M+K]+	Pectic_acid	194.043	233.006	1.51241	HMDB03363
233.006	1	C6H10O7	[M+K]+	Pectin	194.043	233.006	1.51241	HMDB03402
233.006	1	C6H10O7	[M+K]+	3-Dehydro-L-gulonate	194.043	233.006	1.51241	HMDB06334
233.006	1	C6H10O7	[M+K]+	5-Keto-D-gluconate	194.043	233.006	1.51241	HMDB11731
233.006	1	C6H10O7	[M+K]+	2-Keto-L-gluconate	194.043	233.006	1.51241	HMDB11732
233.006	1	C6H10O7	[M+K]+	L-Altruronic_acid	194.043	233.006	1.51241	HMDB38491
235.004	1	C7H16S3	[M+K]+	1-(Methylthio)propyl_propyl_disulfide	196.041	235.005	-0.669774	HMDB33044
235.004	1	C7H16S3	[M+K]+	Ethyl_1-(ethylthio)propyl_disulfide	196.041	235.005	-0.669774	HMDB33045
235.004	1	C6H10O7	[M+(41K)]+	D-Glucuronic_acid	194.043	235.004	2.0706	HMDB00127
235.004	1	C6H10O7	[M+(41K)]+	Galacturonic_acid	194.043	235.004	2.0706	HMDB02545
235.004	1	C6H10O7	[M+(41K)]+	Iduronic_acid	194.043	235.004	2.0706	HMDB02704
235.004	1	C6H10O7	[M+(41K)]+	Pectic_acid	194.043	235.004	2.0706	HMDB03363
235.004	1	C6H10O7	[M+(41K)]+	Pectin	194.043	235.004	2.0706	HMDB03402
235.004	1	C6H10O7	[M+(41K)]+	3-Dehydro-L-gulonate	194.043	235.004	2.0706	HMDB06334
235.004	1	C6H10O7	[M+(41K)]+	5-Keto-D-gluconate	194.043	235.004	2.0706	HMDB11731
235.004	1	C6H10O7	[M+(41K)]+	2-Keto-L-gluconate	194.043	235.004	2.0706	HMDB11732
235.004	1	C6H10O7	[M+(41K)]+	L-Altruronic_acid	194.043	235.004	2.0706	HMDB38491
235.019	1	C10H10O4	[M+(41K)]+	trans-Ferulic_acid	194.058	235.019	1.09225	HMDB00954
235.019	1	C10H10O4	[M+(41K)]+	Isoferulic_acid	194.058	235.019	1.09225	HMDB00955
235.019	1	C10H10O4	[M+(41K)]+	Monoethyl_phthalate	194.058	235.019	1.09225	HMDB02120
235.019	1	C10H10O4	[M+(41K)]+	Vanillin_acetate	194.058	235.019	1.09225	HMDB29663
235.019	1	C10H10O4	[M+(41K)]+	(-)-trans-3,4-Dihydro-4,8-dihydroxy-3-methyl-1H-2-benzopyran-1-one	194.058	235.019	1.09225	HMDB30765
235.019	1	C10H10O4	[M+(41K)]+	Piperonyl_acetate	194.058	235.019	1.09225	HMDB32614
235.019	1	C10H10O4	[M+(41K)]+	Meconine	194.058	235.019	1.09225	HMDB32652
235.019	1	C10H10O4	[M+(41K)]+	3-(2-Hydroxy-3-methoxyphenyl)-2-propenoic_acid	194.058	235.019	1.09225	HMDB37644
235.019	1	C10H10O4	[M+(41K)]+	Repandiol	194.058	235.019	1.09225	HMDB39606
235.019	1	C10H10O4	[M+(41K)]+	mono-Benzyl_malonate	194.058	235.019	1.09225	HMDB59721
235.019	1	C10H10O4	[M+(41K)]+	2,5-Dihydroxycinnamic_acid_methyl_ester	194.058	235.019	1.09225	HMDB61686
235.03	1	C9H10N2O3	[M+(41K)]+	4-Aminohippuric_acid	194.069	235.03	-1.57001	HMDB01867
235.03	1	C9H10N2O3	[M+(41K)]+	Pyridylacetylglycine	194.069	235.03	-1.57001	HMDB59723
237.02	1	C6H12O7	[M+(41K)]+	Galactonic_acid	196.058	237.02	1.47667	HMDB00565
237.02	1	C6H12O7	[M+(41K)]+	Gluconic_acid	196.058	237.02	1.47667	HMDB00625
237.02	1	C6H12O7	[M+(41K)]+	Gulonic_acid	196.058	237.02	1.47667	HMDB03290
237.046	1	C9H12N2O3	[M+(41K)]+	2-(Ethylamino)-4,5-dihydroxybenzamide	196.085	237.046	-0.71252	HMDB32852
237.046	1	C9H12N2O3	[M+(41K)]+	5-Nitro-2-propoxyaniline	196.085	237.046	-0.71252	HMDB37688
237.046	1	C12H10N2S	[M+Na]+	1-Methyl-3-(2-thiazolyl)-1H-indole	214.056	237.046	0.882108	HMDB34965
239.014	1	C9H10O5	[M+(41K)]+	Vanillylmandelic_acid	198.053	239.014	0.385751	HMDB00291
239.014	1	C9H10O5	[M+(41K)]+	Syringic_acid	198.053	239.014	0.385751	HMDB02085
239.014	1	C9H10O5	[M+(41K)]+	3-(3,4-Dihydroxyphenyl)lactic_acid	198.053	239.014	0.385751	HMDB03503
239.014	1	C9H10O5	[M+(41K)]+	3-Hydroxy-4-methoxymandelate	198.053	239.014	0.385751	HMDB29170
239.014	1	C9H10O5	[M+(41K)]+	Ethyl_gallate	198.053	239.014	0.385751	HMDB33836
239.014	1	C9H10O5	[M+(41K)]+	3,4-O-Dimethylgallic_acid	198.053	239.014	0.385751	HMDB41662
241.03	1	C10H16S2	[M+(41K)]+	3,6-Dihydro-4-(4-methyl-3-pentenyl)-1,2-dithiin	200.069	241.031	-2.62249	HMDB30009
241.03	1	C9H12O5	[M+(41K)]+	(Z)-3-(1-Formyl-1-propenyl)pentanedioic_acid	200.068	241.03	0.982866	HMDB33091
246.17	1	C12H23NO4	[M+H]+	2-Methylbutyroylcarnitine	245.163	246.17	0.648332	HMDB00378
246.17	1	C12H23NO4	[M+H]+	Isovalerylcarnitine	245.163	246.17	0.648332	HMDB00688
246.17	1	C12H23NO4	[M+H]+	Valerylcarnitine	245.163	246.17	0.648332	HMDB13128
246.17	1	C12H23NO4	[M+H]+	Pivaloylcarnitine	245.163	246.17	0.648332	HMDB41993
250.041	1	C9H11N3O3	[M+(41K)]+	4-Acetamido-2-amino-6-nitrotoluene	209.08	250.041	-1.91328	HMDB60384
251.036	1	C7H14O7	[M+(41K)]+	Sedoheptulose	210.074	251.035	1.36077	HMDB03219
251.036	1	C7H14O7	[M+(41K)]+	L-Galacto-2-heptulose	210.074	251.035	1.36077	HMDB29901
251.036	1	C7H14O7	[M+(41K)]+	D-Manno-2-heptulose	210.074	251.035	1.36077	HMDB29935
251.036	1	C7H14O7	[M+(41K)]+	D-altro-D-manno-Heptose	210.074	251.035	1.36077	HMDB29952
251.062	1	C10H14N2O3	[M+(41K)]+	Aprobarbital	210.1	251.062	-0.842422	HMDB15441
256.986	1	C12H10S2	[M+K]+	Diphenyl_disulfide	218.022	256.986	2.80794	HMDB31823
257.004	1	C12H8O4	[M+(41K)]+	Methoxsalen	216.042	257.004	1.24084	HMDB14693
257.004	1	C12H8O4	[M+(41K)]+	Bergapten	216.042	257.004	1.24084	HMDB30637
261.058	1	C14H12O3S	[M+H]+	Suprofen	260.051	261.058	0.905929	HMDB15008
261.058	1	C14H12O3S	[M+H]+	Tiaprofenic_acid	260.051	261.058	0.905929	HMDB15538
265.041	1	C10H12N2O4	[M+(41K)]+	Hydroxykynurenine	224.08	265.041	-0.916462	HMDB00732
265.041	1	C10H12N2O4	[M+(41K)]+	L-3-Hydroxykynurenine	224.08	265.041	-0.916462	HMDB11631
265.041	1	C10H12N2O4	[M+(41K)]+	5-Hydroxykynurenine	224.08	265.041	-0.916462	HMDB12819
265.041	1	C10H12N2O4	[M+(41K)]+	Stavudine	224.08	265.041	-0.916462	HMDB14787
265.041	1	C10H12N2O4	[M+(41K)]+	L-Nicotianine	224.08	265.041	-0.916462	HMDB29397
266.152	1	C16H21NO	[M+Na]+	Chalciporone	243.162	266.152	2.11458	HMDB33526
271.131	1	C15H20O3	[M+Na]+	Gamma-CEHC	248.141	271.13	2.33983	HMDB01931
271.131	1	C15H20O3	[M+Na]+	(S)-Pterosin_A	248.141	271.13	2.33983	HMDB30757
271.131	1	C15H20O3	[M+Na]+	Illudin_C2	248.141	271.13	2.33983	HMDB30888
271.131	1	C15H20O3	[M+Na]+	2alpha-Hydroxyalantolactone	248.141	271.13	2.33983	HMDB30910
271.131	1	C15H20O3	[M+Na]+	4-Epiisoinuviscolide	248.141	271.13	2.33983	HMDB31378
271.131	1	C15H20O3	[M+Na]+	(1(10)E,4beta,5alpha,8beta)-4,5-Epoxy-1(10),11(13)-germacradien-12,8-olide	248.141	271.13	2.33983	HMDB31386
271.131	1	C15H20O3	[M+Na]+	(1beta,4E,8beta,10alpha)-1,10-Epoxy-4,11(13)-germacradien-12,8-olide	248.141	271.13	2.33983	HMDB31387
271.131	1	C15H20O3	[M+Na]+	1beta-Hydroxyalantolactone	248.141	271.13	2.33983	HMDB31970
271.131	1	C15H20O3	[M+Na]+	4,5-Epoxy-11(13)-guaien-12,8-olide	248.141	271.13	2.33983	HMDB32649
271.131	1	C15H20O3	[M+Na]+	Heliannuol_E	248.141	271.13	2.33983	HMDB33707
271.131	1	C15H20O3	[M+Na]+	Eugenyl_isovalerate	248.141	271.13	2.33983	HMDB34123
271.131	1	C15H20O3	[M+Na]+	Heliannuol_C	248.141	271.13	2.33983	HMDB35131
271.131	1	C15H20O3	[M+Na]+	Heliannuol_B	248.141	271.13	2.33983	HMDB35132
271.131	1	C15H20O3	[M+Na]+	(S)-Pterosin_D	248.141	271.13	2.33983	HMDB35223
271.131	1	C15H20O3	[M+Na]+	Pseudoisoeugenol_2-methylbutanoate	248.141	271.13	2.33983	HMDB35503
271.131	1	C15H20O3	[M+Na]+	8-Epiisoivangustin	248.141	271.13	2.33983	HMDB35708
271.131	1	C15H20O3	[M+Na]+	Enokipodin_A	248.141	271.13	2.33983	HMDB35903
271.131	1	C15H20O3	[M+Na]+	Istanbulin_B	248.141	271.13	2.33983	HMDB36005
271.131	1	C15H20O3	[M+Na]+	Marasmen-3-one	248.141	271.13	2.33983	HMDB36040
271.131	1	C15H20O3	[M+Na]+	Artabsin	248.141	271.13	2.33983	HMDB36641
271.131	1	C15H20O3	[M+Na]+	Desacetyllaurenobiolide	248.141	271.13	2.33983	HMDB36770
271.131	1	C15H20O3	[M+Na]+	Glechomafuran	248.141	271.13	2.33983	HMDB36772
271.131	1	C15H20O3	[M+Na]+	Cichoralexin	248.141	271.13	2.33983	HMDB37022
271.131	1	C15H20O3	[M+Na]+	1alpha-1-Hydroxy-2,4(18),11(13)-eudesmatrien-12-oic_acid	248.141	271.13	2.33983	HMDB37557
271.131	1	C15H20O3	[M+Na]+	Annuolide_B	248.141	271.13	2.33983	HMDB37800
271.131	1	C15H20O3	[M+Na]+	Annuolide_E	248.141	271.13	2.33983	HMDB38326
271.131	1	C15H20O3	[M+Na]+	2,12-Epoxy-7(14)-illudadiene-3,8-diol	248.141	271.13	2.33983	HMDB38794
271.131	1	C15H20O3	[M+Na]+	Glandulone_C	248.141	271.13	2.33983	HMDB39859
272.09	1	C10H19NO5	[M+K]+	Hydroxypropionylcarnitine	233.126	272.089	0.91955	HMDB13125
277.032	1	C6H13O10P	[M+H]+	6-Phosphogluconic_acid	276.025	277.032	1.58249	HMDB01316
277.032	1	C6H13O10P	[M+H]+	2-Carboxyarabinitol_5-phosphate	276.025	277.032	1.58249	HMDB40924
277.032	1	C12H14O2S2	[M+Na]+	Bis(2,5-dimethyl-3-furanyl)_disulfide	254.044	277.033	-1.41716	HMDB36167
277.032	1	C11H10O7	[M+Na]+	Benzoyl_meso-tartaric_acid	254.043	277.032	1.71966	HMDB39511
279.056	1	C11H14N2O4	[M+(41K)]+	Felbamate	238.095	279.057	-0.746443	HMDB15084
279.056	1	C11H14N2O4	[M+(41K)]+	Glycyl-Tyrosine	238.095	279.057	-0.746443	HMDB28853
279.056	1	C11H14N2O4	[M+(41K)]+	Tyrosyl-Glycine	238.095	279.057	-0.746443	HMDB29105
279.056	1	C11H14N2O4	[M+(41K)]+	gamma-Glutaminyl-4-hydroxybenzene	238.095	279.057	-0.746443	HMDB29451
279.056	1	C11H14N2O4	[M+(41K)]+	Falimint	238.095	279.057	-0.746443	HMDB40988
282.962	1	C6H11O6PS	[M+(41K)]+	5-(methylthio)-2,3-Dioxopentyl_phosphate	242.001	282.963	-2.85797	HMDB59620
282.962	1	C6H11O6PS	[M+(41K)]+	2,3-Diketo-5-methylthio-1-phosphopentane	242.001	282.963	-2.85797	HMDB60266
283.131	1	C13H24O4	[M+K]+	1,11-Undecanedicarboxylic_acid	244.167	283.131	0.974109	HMDB02327
283.131	1	C13H24O4	[M+K]+	Menthyl_ethylene_glycol_carbonate	244.167	283.131	0.974109	HMDB36141
283.131	1	C16H20O3	[M+Na]+	10-Hydroxy-3-methoxy-1,3,5,7-cadinatetraen-9-one	260.141	283.13	1.5145	HMDB36456
293.084	1	C9H18O9	[M+Na]+	D-erythro-L-galacto-Nonulose	270.095	293.084	0.567414	HMDB29955
293.115	1	C17H18O3	[M+Na]+	4-tert-Butylphenyl_salicylate	270.126	293.115	1.59016	HMDB41314
303.048	1	C10H16O8	[M+K]+	3-Hydroxy-4-butanolide	264.085	303.048	0.384428	HMDB34681
303.084	1	C11H20O7	[M+K]+	Ilicifolinoside_A	264.121	303.084	0.400219	HMDB41186
303.084	1	C11H20O7	[M+K]+	(Z)-2-Methyl-2-butene-1,4-diol_4-O-beta-D-Glucopyranoside	264.121	303.084	0.400219	HMDB41187
303.084	1	C14H16O6	[M+Na]+	Gravolenic_acid	280.095	303.084	0.90503	HMDB33884
307.079	1	C13H16O7	[M+Na]+	p-Cresol_glucuronide	284.09	307.079	1.08539	HMDB11686
307.079	1	C13H16O7	[M+Na]+	2-O-Benzoyl-D-glucose	284.09	307.079	1.08539	HMDB34618
307.079	1	C13H16O7	[M+Na]+	D-Vacciniin	284.09	307.079	1.08539	HMDB38492
309.059	1	C10H14N4O5	[M+K]+	Aspartyl-Histidine	270.096	309.06	-2.87485	HMDB28755
309.059	1	C10H14N4O5	[M+K]+	Histidinyl-Aspartate	270.096	309.06	-2.87485	HMDB28881
309.059	1	C9H18O9	[M+K]+	D-erythro-L-galacto-Nonulose	270.095	309.058	1.44795	HMDB29955
309.059	1	C12H14O8	[M+Na]+	3-Methoxyfukiic_acid	286.069	309.058	1.943	HMDB29498
309.059	1	C12H14O8	[M+Na]+	Uralenneoside	286.069	309.058	1.943	HMDB41272
309.059	1	C12H14O8	[M+Na]+	Diphenol_glucuronide	286.069	309.058	1.943	HMDB59998
314.075	1	C10H17N3O6	[M+K]+	Norophthalmic_acid	275.112	314.075	1.18061	HMDB05766
314.075	1	C10H17N3O6	[M+K]+	Gamma-Glutamyl_Glutamine	275.112	314.075	1.18061	HMDB11738
314.075	1	C8H16N3O8P	[M+H]+	Phosphoribosylformylglycineamidine	313.068	314.075	1.54677	HMDB00999
314.075	1	C8H16N3O8P	[M+H]+	5-phosphoribosyl-a-N-formylglycineamidine	313.068	314.075	1.54677	HMDB02305
318.974	1	C6H14O8S2	[M+(41K)]+	Treosulfan	278.013	318.974	-0.697862	HMDB42046
320.117	1	C17H19N3O	[M+K]+	Phentolamine	281.153	320.116	2.01177	HMDB14830
320.117	1	C17H19N3O	[M+K]+	mirtazapine-N-oxide	281.153	320.116	2.01177	HMDB60955
320.117	1	C17H19N3O	[M+K]+	8-hydroxymirtazapine	281.153	320.116	2.01177	HMDB60957
320.117	1	C13H21NO6S	[M+H]+	Salbutamol_4-O-sulfate	319.109	320.116	1.18082	HMDB60604
323.074	1	C13H16O8	[M+Na]+	Dimethyl_fukiic_acid	300.085	323.074	0.773508	HMDB29497
323.074	1	C13H16O8	[M+Na]+	Salicylic_acid_beta-D-glucoside	300.085	323.074	0.773508	HMDB41271
327.06	1	C12H18N2O4S	[M+(41K)]+	4-Hydroxy_tolbutamide	286.099	327.06	0.0583991	HMDB06408
327.06	1	C20H14O2	[M+(41K)]+	2-Methoxy-9-phenyl-1H-phenalen-1-one	286.099	327.061	-1.929	HMDB30840
327.06	1	C20H14O2	[M+(41K)]+	Benzo[a]pyrene-7,8-diol	286.099	327.061	-1.929	HMDB60438
328.041	1	C15H13NO5	[M+(41K)]+	Citrusinine_II	287.079	328.041	0.301792	HMDB30373
328.041	1	C15H13NO5	[M+(41K)]+	Grandisine_III	287.079	328.041	0.301792	HMDB40683
335.074	1	C9H19O11P	[M+H]+	1-(sn-Glycero-3-phospho)-1D-myo-inositol_	334.067	335.074	0.675971	HMDB11649
337.176	1	C20H26O3	[M+Na]+	4-oxo-Retinoic_acid	314.188	337.177	-2.90707	HMDB06285
337.176	1	C20H26O3	[M+Na]+	4-Oxo-13-cis-retinoate	314.188	337.177	-2.90707	HMDB12789
337.176	1	C20H26O3	[M+Na]+	Prexanthoperol	314.188	337.177	-2.90707	HMDB34712
337.176	1	C20H26O3	[M+Na]+	Yucalexin_B5	314.188	337.177	-2.90707	HMDB35200
337.176	1	C20H26O3	[M+Na]+	Kahweol	314.188	337.177	-2.90707	HMDB35602
337.176	1	C20H26O3	[M+Na]+	Momilactone_A	314.188	337.177	-2.90707	HMDB36748
337.176	1	C20H26O3	[M+Na]+	3,4,4-Trihydroxy-5,5-diisopropyl-2,2-dimethylbiphenyl	314.188	337.177	-2.90707	HMDB39614
337.176	1	C20H26O3	[M+Na]+	12-Hydroxy-7-oxo-8,11,13-abietatrien-18-al	314.188	337.177	-2.90707	HMDB40746
337.176	1	C20H26O3	[M+Na]+	Methyl_cis-p-coumarate_3-(3,7-dimethyl-2,6-octadienyl)	314.188	337.177	-2.90707	HMDB41152
345.063	1	C12H21N2O3PS	[M+(41K)]+	Diazinon	304.101	345.062	1.67999	HMDB32943
345.063	1	C10H16N4O7	[M+(41K)]+	Vicine	304.102	345.063	-0.777539	HMDB34073
348.119	1	C20H23NS	[M+K]+	Metixene	309.155	348.118	1.56211	HMDB14484
352.152	1	C19H23NO4	[M+Na]+	(S)-Reticuline	329.163	352.152	0.579295	HMDB03601
352.152	1	C19H23NO4	[M+Na]+	xi-Anomuricine	329.163	352.152	0.579295	HMDB38724
354.093	1	C10H17N7O5	[M+K]+	Neosaxitoxin	315.129	354.092	0.806569	HMDB29369
354.093	1	C10H17N7O5	[M+K]+	N-Hydroxysaxitoxin	315.129	354.092	0.806569	HMDB33664
354.093	1	C18H19NO4	[M+(41K)]+	Moupinamide	313.131	354.093	-0.345672	HMDB29365
354.093	1	C18H19NO4	[M+(41K)]+	Muricinine	313.131	354.093	-0.345672	HMDB30288
354.093	1	C18H19NO4	[M+(41K)]+	Laurelliptine	313.131	354.093	-0.345672	HMDB33357
354.093	1	C18H19NO4	[M+(41K)]+	N-cis-Feruloyltyramine	313.131	354.093	-0.345672	HMDB36381
354.093	1	C18H19NO4	[M+(41K)]+	Laurolitsine	313.131	354.093	-0.345672	HMDB40974
356.238	1	C18H37NO3	[M+(41K)]+	Dehydrophytosphingosine	315.277	356.239	-2.83265	HMDB38057
357.169	1	C19H28NO3	[M+K]+	Glycopyrrolate	318.207	357.17	-1.95145	HMDB15121
357.169	1	C17H26N4O2	[M+K]+	5-Hydroxyemedastine	318.206	357.169	1.80867	HMDB60777
357.169	1	C17H26N4O2	[M+K]+	6-Hydroxyemedastine	318.206	357.169	1.80867	HMDB60785
357.169	1	C21H24O5	[M+H]+	Fragransol_C	356.162	357.17	-0.755943	HMDB30333
357.169	1	C21H24O5	[M+H]+	Chalepin_acetate	356.162	357.17	-0.755943	HMDB30666
357.169	1	C21H24O5	[M+H]+	Myricanone	356.162	357.17	-0.755943	HMDB30798
357.169	1	C21H24O5	[M+H]+	Mammea_B/AD_cyclo_D	356.162	357.17	-0.755943	HMDB33879
357.169	1	C21H24O5	[M+H]+	Mammea_B/AC_cyclo_D	356.162	357.17	-0.755943	HMDB33880
357.169	1	C21H24O5	[M+H]+	Gingerenone_A	356.162	357.17	-0.755943	HMDB35403
357.169	1	C21H24O5	[M+H]+	alpha,beta-Dihydroxanthohumol	356.162	357.17	-0.755943	HMDB35440
357.169	1	C21H24O5	[M+H]+	1,2,3,4-Tetrahydro-1-[1-hydroxy-3-(4-hydroxyphenyl)-2-propenyl]-6,7-dimethoxy-2-naphthalenol	356.162	357.17	-0.755943	HMDB41401
375.063	1	C20H16O5	[M+K]+	Glabrone	336.1	375.063	0.619629	HMDB29533
375.063	1	C20H16O5	[M+K]+	Kanzonol_W	336.1	375.063	0.619629	HMDB29787
375.063	1	C20H16O5	[M+K]+	Dulciol_D	336.1	375.063	0.619629	HMDB29791
375.063	1	C20H16O5	[M+K]+	Isosojagol	336.1	375.063	0.619629	HMDB30141
375.063	1	C20H16O5	[M+K]+	Atalantoflavone	336.1	375.063	0.619629	HMDB30450
375.063	1	C20H16O5	[M+K]+	Sojagol	336.1	375.063	0.619629	HMDB34027
375.063	1	C20H16O5	[M+K]+	Psoralidin	336.1	375.063	0.619629	HMDB34050
375.063	1	C20H16O5	[M+K]+	Phaseol	336.1	375.063	0.619629	HMDB37922
375.063	1	C20H16O5	[M+K]+	Musanolone_D	336.1	375.063	0.619629	HMDB41452
375.063	1	C12H18N2O9	[M+(41K)]+	(S)-a-Amino-2,5-dihydro-5-oxo-4-isoxazolepropanoic_acid_N2-glucoside	334.101	375.063	1.75277	HMDB29404
377.079	1	C20H18O5	[M+K]+	Otobanone	338.115	377.079	1.30477	HMDB30618
377.079	1	C20H18O5	[M+K]+	6alpha-Hydroxyphaseollin	338.115	377.079	1.30477	HMDB30771
377.079	1	C20H18O5	[M+K]+	Moracin_H	338.115	377.079	1.30477	HMDB33315
377.079	1	C20H18O5	[M+K]+	Demethoxycurcumin	338.115	377.079	1.30477	HMDB33801
377.079	1	C20H18O5	[M+K]+	Glyceollin_I	338.115	377.079	1.30477	HMDB33901
377.079	1	C20H18O5	[M+K]+	Glyceollin_III	338.115	377.079	1.30477	HMDB34041
377.079	1	C20H18O5	[M+K]+	Glyceollin_II	338.115	377.079	1.30477	HMDB34087
377.079	1	C20H18O5	[M+K]+	Licoagroaurone	338.115	377.079	1.30477	HMDB35373
377.079	1	C20H18O5	[M+K]+	Methuyl_tanshinonate	338.115	377.079	1.30477	HMDB36636
377.079	1	C20H18O5	[M+K]+	3-(gamma,gamma-Dimethylallyl)genistein	338.115	377.079	1.30477	HMDB37920
377.079	1	C20H18O5	[M+K]+	Lupiwighteone	338.115	377.079	1.30477	HMDB38902
377.079	1	C12H20N2O9	[M+(41K)]+	3-Hydroxymugineic_acid	336.117	377.078	2.43186	HMDB33927
379.064	1	C12H20O11	[M+K]+	3-Ketolactose	340.101	379.064	-0.128474	HMDB01030
379.064	1	C12H20O11	[M+K]+	2-O-(4-O-Methyl-a-D-glucopyranuronosyl)-D-xylose	340.101	379.064	-0.128474	HMDB29917
379.064	1	C12H20O11	[M+K]+	4-O-(4-O-Methyl-alpha-D-glucopyranuronosyl)-L-arabinose	340.101	379.064	-0.128474	HMDB39725
379.064	1	C12H20O11	[M+K]+	3-O-(4-O-Methyl-a-D-glucopyranuronosyl)-L-arabinose	340.101	379.064	-0.128474	HMDB39888
379.064	1	C12H20O11	[M+K]+	4-O-beta-D-Glucopyranuronosyl-L-fucose	340.101	379.064	-0.128474	HMDB39889
379.064	1	C12H20O11	[M+K]+	2-O-a-D-Galactopyranuronosyl-L-rhamnose	340.101	379.064	-0.128474	HMDB40159
379.064	1	C9H17N4O9P	[M+Na]+	5-Amino-6-(5-phosphoribitylamino)uracil	356.073	379.063	2.99502	HMDB03841
379.064	1	C15H16O10	[M+Na]+	Caffeic_acid_3-O-glucuronide	356.074	379.064	0.275152	HMDB41705
379.064	1	C15H16O10	[M+Na]+	Caffeic_acid_4-O-glucuronide	356.074	379.064	0.275152	HMDB41707
379.064	1	C15H16O10	[M+Na]+	Caffeoyl_C1-glucuronide	356.074	379.064	0.275152	HMDB41709
381.085	1	C18H18N2O5	[M+K]+	Dictyoquinazol_C	342.122	381.085	-0.384954	HMDB40442
381.085	1	C14H20O10S	[M+H]+	4-Methoxybenzyl_O-(2-sulfoglucoside)	380.078	381.085	-1.08296	HMDB34754
381.085	1	C11H23N2O7PS	[M+Na]+	Pantetheine_4-phosphate	358.096	381.086	-2.62067	HMDB01416
381.087	1	C11H23N2O7PS	[M+Na]+	Pantetheine_4-phosphate	358.096	381.086	2.98411	HMDB01416
385.235	1	C22H34O4	[M+Na]+	19,20-DiHDPA	362.246	385.235	0.644801	HMDB10214
385.235	1	C22H34O4	[M+Na]+	Annosquamosin_A	362.246	385.235	0.644801	HMDB31137
385.235	1	C22H34O4	[M+Na]+	Annoglabasin_B	362.246	385.235	0.644801	HMDB33398
385.235	1	C22H34O4	[M+Na]+	Lycopersiconolide	362.246	385.235	0.644801	HMDB33677
385.235	1	C22H34O4	[M+Na]+	Dimethyl_ent-16alpha-kaurane-17,19-dioate	362.246	385.235	0.644801	HMDB36315
385.235	1	C22H34O4	[M+Na]+	Epoxysiderol	362.246	385.235	0.644801	HMDB36704
385.235	1	C22H34O4	[M+Na]+	(Z)-2,4-Dihydroxy-6-(8-pentadecenyl)benzoic_acid	362.246	385.235	0.644801	HMDB39226
385.235	1	C22H34O4	[M+Na]+	ent-16a-Hydroxy-17-acetoxy-19-kauranal	362.246	385.235	0.644801	HMDB41495
391.041	1	C20H16O4S	[M+K]+	7-Hydroxymethyl-12-methylbenz[a]anthracene_sulfate	352.077	391.04	2.35551	HMDB60420
393.057	1	C20H16O6	[M+(41K)]+	Parvisoflavone_A	352.095	393.056	1.71579	HMDB34019
393.057	1	C20H16O6	[M+(41K)]+	Semilicoisoflavone_B	352.095	393.056	1.71579	HMDB35184
393.057	1	C20H16O6	[M+(41K)]+	Citrusinol	352.095	393.056	1.71579	HMDB37424
393.057	1	C20H16O6	[M+(41K)]+	Cycloartocarpesin	352.095	393.056	1.71579	HMDB37425
393.057	1	C20H16O6	[M+(41K)]+	Lupinisoflavone_A	352.095	393.056	1.71579	HMDB38127
393.057	1	C20H16O6	[M+(41K)]+	3-(2,4-Dihydroxyphenyl)-8,9-dihydro-5-hydroxy-8-(1-methylethenyl)-4H-furo[2,3-h]-1-benzopyran-5-one	352.095	393.056	1.71579	HMDB38904
393.057	1	C20H16O6	[M+(41K)]+	Cyclocommunol	352.095	393.056	1.71579	HMDB40304
397.058	1	C12H20O12	[M+(41K)]+	Acaciabiuronic_acid	356.095	397.057	2.70591	HMDB29938
397.058	1	C12H20O12	[M+(41K)]+	2-O-beta-D-Glucopyranuronosyl-D-mannose	356.095	397.057	2.70591	HMDB39722
397.058	1	C12H20O12	[M+(41K)]+	4-O-alpha-D-Glucopyranuronosyl-D-galactose	356.095	397.057	2.70591	HMDB39724
397.058	1	C12H20O12	[M+(41K)]+	3-O-beta-D-Galactopyranuronosyl-D-galactose	356.095	397.057	2.70591	HMDB39726
397.235	1	C20H38O5	[M+K]+	13,14-Dihydro_PGF-1a	358.272	397.235	-0.306368	HMDB05076
397.235	1	C18H37O7P	[M+H]+	(9S,10S)-10-hydroxy-9-(phosphonooxy)octadecanoate	396.228	397.235	-0.0168666	HMDB59632
397.235	1	C23H34O4	[M+Na]+	Calcitroic_acid_	374.246	397.235	0.0787947	HMDB06472
409.344	1	C24H50O2	[M+K]+	1,24-Tetracosanediol	370.381	409.344	-0.760485	HMDB30885
409.344	1	C27H46O	[M+Na]+	Cholesterol	386.355	409.344	-0.386716	HMDB00067
409.344	1	C27H46O	[M+Na]+	5alpha-Cholestanone	386.355	409.344	-0.386716	HMDB00871
409.344	1	C27H46O	[M+Na]+	Lathosterol	386.355	409.344	-0.386716	HMDB01170
409.344	1	C27H46O	[M+Na]+	5a-Cholest-8-en-3b-ol	386.355	409.344	-0.386716	HMDB06841
409.344	1	C27H46O	[M+Na]+	5beta-Cholestanone	386.355	409.344	-0.386716	HMDB11182
409.344	1	C27H46O	[M+Na]+	Doristerol	386.355	409.344	-0.386716	HMDB29815
409.344	1	C27H46O	[M+Na]+	5-beta-Cholestan-3-one	386.355	409.344	-0.386716	HMDB59604
415.093	1	C23H20O5	[M+K]+	Cinnatriacetin_A	376.131	415.094	-2.37705	HMDB33932
415.321	1	C27H42O3	[M+H]+	Smilagenone	414.313	415.321	-0.306751	HMDB36941
415.321	1	C27H42O3	[M+H]+	Setariol	414.313	415.321	-0.306751	HMDB41583
421.093	1	C18H22O8S	[M+Na]+	Zearalenone_4-sulfate	398.104	421.093	0.263837	HMDB33623
428.255	1	C24H33N3O4	[M+H]+	Ranolazine	427.247	428.254	1.01622	HMDB14388
433.271	1	C27H38O3	[M+Na]+	5,8-Epoxy-5,8-dihydro-10-apo-b,y-carotene-3,10-diol	410.282	433.271	-0.913054	HMDB39020
433.271	1	C27H38O3	[M+Na]+	5,6-Epoxy-5,6-dihydro-10-apo-b,y-carotene-3,10-diol	410.282	433.271	-0.913054	HMDB39021
435.051	1	C18H18O10	[M+(41K)]+	9-Hydroxy-4-methoxypsoralen_9-glucoside	394.09	435.051	-1.31594	HMDB39047
437.066	1	C18H22O8S	[M+K]+	Zearalenone_4-sulfate	398.104	437.067	-0.774481	HMDB33623
449.132	1	C20H28N2O5S	[M+(41K)]+	Tamsulosin	408.172	449.133	-2.81275	HMDB14844
451.097	1	C15H20N6O8	[M+K]+	N6-Carbamoyl-L-threonyladenosine	412.134	451.097	-0.0266018	HMDB41623
451.097	1	C23H22O7	[M+(41K)]+	(-)-cis-Rotenolone	410.137	451.098	-0.931062	HMDB34145
451.097	1	C23H22O7	[M+(41K)]+	Lactupicrin	410.137	451.098	-0.931062	HMDB35828
451.097	1	C23H22O7	[M+(41K)]+	(5a,6a,8a,11a)-8-Hydroxy-2-oxo-1(10),3-guaiadien-12,6-olide-15-al_8-(4-hydroxyphenylacetate)	410.137	451.098	-0.931062	HMDB39048
455.038	1	C14H14N8O4S3	[M+H]+	Cefazolin	454.03	455.037	1.73744	HMDB15422
455.208	1	C23H28N8	[M+K]+	Forasartan	416.244	455.207	1.46834	HMDB15434
455.208	1	C26H30O7	[M+H]+	Desoxylimonin	454.199	455.206	2.391	HMDB35031
455.208	1	C26H30O7	[M+H]+	Obacunone	454.199	455.206	2.391	HMDB35858
455.208	1	C26H30O7	[M+H]+	1-Hydroxy-3,6,7-trimethoxy-2-(3-methyl-2-butenyl)-8-(3-hydroxy-3-methyl-1E-butenyl)-xanthone	454.199	455.206	2.391	HMDB39918
455.208	1	C26H30O7	[M+H]+	1-Hydroxy-3,6,7-trimethoxy-2-(2-hydroxy-3-methyl-3-butenyl)-8-(3-methyl-2-butenyl)-xanthone	454.199	455.206	2.391	HMDB39919
455.208	1	C26H30O7	[M+H]+	1-Hydroxy-3,6,7-trimethoxy-2-(3-methyl-2-butenyl)-8-(2-hydroxy-3-methyl-3-butenyl)-xanthone	454.199	455.206	2.391	HMDB39920
457.054	1	C20H18O10	[M+K]+	Kaempferol_3-O-arabinoside	418.09	457.053	1.41362	HMDB29261
457.054	1	C20H18O10	[M+K]+	Kaempferol_3-alpha-L-arabinofuranoside	418.09	457.053	1.41362	HMDB29502
457.054	1	C20H18O10	[M+K]+	Scutellarein_6-xyloside	418.09	457.053	1.41362	HMDB37466
457.054	1	C20H18O10	[M+K]+	Salvianolic_acid_G	418.09	457.053	1.41362	HMDB41774
463.045	1	C12H23O14P	[M+(41K)]+	Trehalose_6-phosphate	422.083	463.044	2.74035	HMDB01124
463.045	1	C12H23O14P	[M+(41K)]+	Lactose_6-phosphate	422.083	463.044	2.74035	HMDB06789
463.045	1	C19H18O11	[M+(41K)]+	Isomangiferin	422.085	463.046	-2.37147	HMDB29477
463.045	1	C19H18O11	[M+(41K)]+	Mangiferin	422.085	463.046	-2.37147	HMDB34410
465.061	1	C19H20O11	[M+(41K)]+	3-Glucosyl-2,3,4,4,6-pentahydroxybenzophenone	424.101	465.062	-0.958582	HMDB32645
469.035	1	C21H16O10	[M+(41K)]+	Theaflavic_acid	428.074	469.036	-1.13254	HMDB40609
477.333	1	C30H46O3	[M+Na]+	beta-Elemonic_acid	454.345	477.334	-1.22262	HMDB34963
477.333	1	C30H46O3	[M+Na]+	Ganoderic_acid_Y	454.345	477.334	-1.22262	HMDB35090
477.333	1	C30H46O3	[M+Na]+	Isomasticadienonic_acid	454.345	477.334	-1.22262	HMDB35247
477.333	1	C30H46O3	[M+Na]+	9(11)-Dehydroglycyrrhetic_acid	454.345	477.334	-1.22262	HMDB35251
477.333	1	C30H46O3	[M+Na]+	3beta-3-Hydroxy-11-oxolanosta-8,24-dien-26-al	454.345	477.334	-1.22262	HMDB35406
477.333	1	C30H46O3	[M+Na]+	Bryononic_acid	454.345	477.334	-1.22262	HMDB35594
477.333	1	C30H46O3	[M+Na]+	Mangiferonic_acid	454.345	477.334	-1.22262	HMDB35615
477.333	1	C30H46O3	[M+Na]+	Desoxoglabrolide	454.345	477.334	-1.22262	HMDB35791
477.333	1	C30H46O3	[M+Na]+	Tomentosolic_acid	454.345	477.334	-1.22262	HMDB35808
477.333	1	C30H46O3	[M+Na]+	Epoxyganoderiol_B	454.345	477.334	-1.22262	HMDB36000
477.333	1	C30H46O3	[M+Na]+	Ganoderal_B	454.345	477.334	-1.22262	HMDB36002
477.333	1	C30H46O3	[M+Na]+	Ursonic_acid	454.345	477.334	-1.22262	HMDB36007
477.333	1	C30H46O3	[M+Na]+	Micromeric_acid	454.345	477.334	-1.22262	HMDB36653
477.333	1	C30H46O3	[M+Na]+	Katononic_acid	454.345	477.334	-1.22262	HMDB37054
477.333	1	C30H46O3	[M+Na]+	Ganoderiol_F	454.345	477.334	-1.22262	HMDB38707
477.333	1	C30H46O3	[M+Na]+	Glypallidifloric_acid	454.345	477.334	-1.22262	HMDB38758
477.333	1	C30H46O3	[M+Na]+	Lucidal	454.345	477.334	-1.22262	HMDB40454
477.333	1	C30H46O3	[M+Na]+	Masticadienonic_acid	454.345	477.334	-1.22262	HMDB40508
483.36	1	C30H52O2	[M+K]+	4,4-Dimethyl-14alpha-hydroxymethyl-5alpha-cholesta-8-en-3beta-ol	444.397	483.36	-0.748511	HMDB12160
483.36	1	C30H52O2	[M+K]+	gamma-Taraxastane-3,20-diol	444.397	483.36	-0.748511	HMDB35930
483.36	1	C30H52O2	[M+K]+	Schleichol_1	444.397	483.36	-0.748511	HMDB36253
483.36	1	C30H52O2	[M+K]+	3beta-Cycloartane-3,25-diol	444.397	483.36	-0.748511	HMDB39752
483.36	1	C30H52O2	[M+K]+	3beta-Cycloartane-3,29-diol	444.397	483.36	-0.748511	HMDB40753
485.164	1	C20H30O12	[M+Na]+	Verbasoside	462.174	485.163	1.70973	HMDB39233
490.337	1	C25H47NO8	[M+H]+	Carboprost_Tromethamine	489.33	490.337	-0.849823	HMDB14573
491.017	1	C19H18N2O7S2	[M+(41K)]+	C.I._Food_Red_6	450.056	491.017	0.38349	HMDB32738
491.265	1	C27H38O8	[M+H]+	Lucidenic_acid_J	490.257	491.264	2.415	HMDB35700
492.994	1	C14H14N8O4S3	[M+K]+	Cefazolin	454.03	492.993	1.09068	HMDB15422
497.128	1	C17H30O14	[M+K]+	a-L-Fucopyranosyl-(1->2)-b-D-galactopyranosyl-(1->2)-D-xylose	458.164	497.127	1.6004	HMDB41222
497.128	1	C22H24O13	[M+H]+	4-Methyl-(-)-epigallocatechin_3-glucuronide	496.122	497.129	-2.92962	HMDB41675
497.128	1	C22H24O13	[M+H]+	4-Methyl-(-)-epigallocatechin_7-glucuronide	496.122	497.129	-2.92962	HMDB41676
497.128	1	C20H26O13	[M+Na]+	trans-Caffeic_acid_[apiosyl-(1->6)-glucosyl]_ester	474.137	497.127	1.90817	HMDB33694
563.145	1	C19H32N4O10S2	[M+Na]+	N,N-Bis(g-glutamyl)-3,3-(1,2-propylenedithio)dialanine	540.156	563.145	-0.0788429	HMDB38667
599.119	1	C32H22O12	[M+H]+	Fusaroskyrin	598.111	599.118	0.375051	HMDB34314
133.108	1	C4H12N4O	[M+H]+	(3-Aminopropoxy)guanidine	132.101	133.108	-0.499593	HMDB39228
279.066	1	C9H18O7	[M+(41K)]+	(x)-1,2-Propanediol_1-O-b-D-glucopyranoside	238.105	279.067	-0.282012	HMDB33065
290.076	1	C9H19N3O3S	[M+(41K)]+	Cysteinyl-Lysine	249.115	290.076	0.297508	HMDB28780
290.076	1	C9H19N3O3S	[M+(41K)]+	Lysyl-Cysteine	249.115	290.076	0.297508	HMDB28948
290.076	1	C17H15NO	[M+(41K)]+	Lansiumamide_A	249.115	290.077	-1.94328	HMDB38574
298.097	1	C11H15N5O3S	[M+H]+	5-Methylthioadenosine	297.09	298.097	1.08455	HMDB01173
329.087	1	C10H18N4O6	[M+K]+	Argininosuccinic_acid	290.123	329.086	2.18697	HMDB00052
329.087	1	C10H18N4O6	[M+K]+	N2-(3-Hydroxysuccinoyl)arginine	290.123	329.086	2.18697	HMDB32765
329.087	1	C10H18N4O6	[M+K]+	N2-(3-Carboxy-2-hydroxy-1-oxopropyl)arginine	290.123	329.086	2.18697	HMDB39408
329.15	1	C18H20N2O4	[M+H]+	Phenylalanyl-Tyrosine	328.142	329.15	0.127298	HMDB29007
329.15	1	C18H20N2O4	[M+H]+	Tyrosyl-Phenylalanine	328.142	329.15	0.127298	HMDB29112
329.15	1	C18H20N2O4	[M+H]+	Dictyoquinazol_B	328.142	329.15	0.127298	HMDB40441
335.124	1	C16H18N2O6	[M+H]+	Cappariloside_A	334.116	335.124	-0.274227	HMDB34937
335.124	1	C20H22O2	[M+(41K)]+	(E,E)-1,6-bis(4-methoxyphenyl)-1,5-hexadiene	294.162	335.123	1.24163	HMDB35443
335.124	1	C20H22O2	[M+(41K)]+	Longistylin_A	294.162	335.123	1.24163	HMDB38543
358.122	1	C18H19N3O3S	[M+H]+	Rosiglitazone	357.115	358.122	0.755329	HMDB05031
358.122	1	C12H21N3O8	[M+Na]+	Aspartylglycosamine	335.133	358.122	0.481679	HMDB00489
360.093	1	C14H17NO10	[M+H]+	Triglochinin	359.085	360.093	0.199671	HMDB30934
376.1	1	C13H23NO9	[M+K]+	4-O-alpha-D-Galactopyranosylcalystegine_B2	337.137	376.1	-0.122574	HMDB38228
376.1	1	C16H19NO8	[M+Na]+	Sambucus_nigra_Degraded_cyanogenic_glycosides_(2-Epimer)	353.111	376.1	0.284233	HMDB35502
376.1	1	C16H19NO8	[M+Na]+	6-O-Acetylholocalin	353.111	376.1	0.284233	HMDB36331
377.182	1	C22H28N2O	[M+(41K)]+	Fentanyl	336.22	377.181	1.81557	HMDB14951
380.193	1	C21H29N3O	[M+(41K)]+	Disopyramide	339.231	380.192	1.12943	HMDB14425
381.131	1	C17H26O7	[M+K]+	Jasmolone_glucoside	342.168	381.131	-0.130664	HMDB32870
381.131	1	C20H22O6	[M+Na]+	Sanshodiol	358.142	381.131	0.270773	HMDB30573
381.131	1	C20H22O6	[M+Na]+	Dihydrocubebin	358.142	381.131	0.270773	HMDB30709
381.131	1	C20H22O6	[M+Na]+	Glicophenone	358.142	381.131	0.270773	HMDB35467
381.131	1	C20H22O6	[M+Na]+	(-)-Matairesinol	358.142	381.131	0.270773	HMDB35698
381.131	1	C20H22O6	[M+Na]+	Matairesinol	358.142	381.131	0.270773	HMDB35789
381.131	1	C20H22O6	[M+Na]+	Isocolumbin	358.142	381.131	0.270773	HMDB36837
381.131	1	C20H22O6	[M+Na]+	5-Deoxykievitone_hydrate	358.142	381.131	0.270773	HMDB38113
381.131	1	C20H22O6	[M+Na]+	(7x,8x)-4,7-Epoxy-3,8-bilign-7-ene-3,5-dimethoxy-4,9,9-triol	358.142	381.131	0.270773	HMDB41276
397.056	1	C14H19N2O7P	[M+K]+	N1-(5-Phospho-a-D-ribosyl)-5,6-dimethylbenzimidazole	358.093	397.056	-1.20084	HMDB03882
397.056	1	C12H20O12	[M+(41K)]+	Acaciabiuronic_acid	356.095	397.057	-2.72707	HMDB29938
397.056	1	C12H20O12	[M+(41K)]+	2-O-beta-D-Glucopyranuronosyl-D-mannose	356.095	397.057	-2.72707	HMDB39722
397.056	1	C12H20O12	[M+(41K)]+	4-O-alpha-D-Glucopyranuronosyl-D-galactose	356.095	397.057	-2.72707	HMDB39724
397.056	1	C12H20O12	[M+(41K)]+	3-O-beta-D-Galactopyranuronosyl-D-galactose	356.095	397.057	-2.72707	HMDB39726
397.105	1	C20H22O6	[M+K]+	Sanshodiol	358.142	397.105	-0.196925	HMDB30573
397.105	1	C20H22O6	[M+K]+	Dihydrocubebin	358.142	397.105	-0.196925	HMDB30709
397.105	1	C20H22O6	[M+K]+	Glicophenone	358.142	397.105	-0.196925	HMDB35467
397.105	1	C20H22O6	[M+K]+	(-)-Matairesinol	358.142	397.105	-0.196925	HMDB35698
397.105	1	C20H22O6	[M+K]+	Matairesinol	358.142	397.105	-0.196925	HMDB35789
397.105	1	C20H22O6	[M+K]+	Isocolumbin	358.142	397.105	-0.196925	HMDB36837
397.105	1	C20H22O6	[M+K]+	5-Deoxykievitone_hydrate	358.142	397.105	-0.196925	HMDB38113
397.105	1	C20H22O6	[M+K]+	(7x,8x)-4,7-Epoxy-3,8-bilign-7-ene-3,5-dimethoxy-4,9,9-triol	358.142	397.105	-0.196925	HMDB41276
398.142	1	C16H25NO9	[M+Na]+	Simmondsin	375.153	398.142	-0.859743	HMDB30394
399.14	1	C21H26O5	[M+(41K)]+	Malabaricone_C	358.178	399.139	1.04425	HMDB05798
399.14	1	C21H26O5	[M+(41K)]+	Prednisone	358.178	399.139	1.04425	HMDB14773
399.14	1	C21H26O5	[M+(41K)]+	Normammein	358.178	399.139	1.04425	HMDB30784
399.14	1	C21H26O5	[M+(41K)]+	Monascoflavin	358.178	399.139	1.04425	HMDB30792
399.14	1	C21H26O5	[M+(41K)]+	Mammea_B/BD	358.178	399.139	1.04425	HMDB34096
399.14	1	C21H26O5	[M+(41K)]+	Mammea_B/AC	358.178	399.139	1.04425	HMDB34275
401.028	1	C11H15N4O7PS	[M+Na]+	6-Methylthiopurine_5-monophosphate_ribonucleotide	378.04	401.029	-2.72499	HMDB60414
431.145	1	C25H26O4	[M+(41K)]+	(R)-Hispaglabridin_B	390.183	431.144	0.767492	HMDB38103
431.145	1	C25H26O4	[M+(41K)]+	Shinflavanone	390.183	431.144	0.767492	HMDB41217
447.14	1	C25H26O5	[M+(41K)]+	Rubraflavone_A	406.178	447.139	1.23787	HMDB30628
447.14	1	C25H26O5	[M+(41K)]+	Mammea_A/AB	406.178	447.139	1.23787	HMDB30778
447.14	1	C25H26O5	[M+(41K)]+	Mammea_A/BA	406.178	447.139	1.23787	HMDB30779
447.14	1	C25H26O5	[M+(41K)]+	Mammea_A/BB	406.178	447.139	1.23787	HMDB30780
447.14	1	C25H26O5	[M+(41K)]+	Kanzonol_Z	406.178	447.139	1.23787	HMDB33099
447.14	1	C25H26O5	[M+(41K)]+	Honyucitrin	406.178	447.139	1.23787	HMDB33536
447.14	1	C25H26O5	[M+(41K)]+	Licocoumarin_A	406.178	447.139	1.23787	HMDB33611
447.14	1	C25H26O5	[M+(41K)]+	Mammeisin	406.178	447.139	1.23787	HMDB34269
447.14	1	C25H26O5	[M+(41K)]+	Xanthohumol_E	406.178	447.139	1.23787	HMDB34917
447.14	1	C25H26O5	[M+(41K)]+	(S)-Cajaflavanone	406.178	447.139	1.23787	HMDB37444
447.14	1	C25H26O5	[M+(41K)]+	Gancaonin_Q	406.178	447.139	1.23787	HMDB38875
447.14	1	C25H26O5	[M+(41K)]+	Albanin_D	406.178	447.139	1.23787	HMDB38876
461.014	1	C15H18O12S	[M+K]+	1-O-Caffeoyl-(b-D-glucose_6-O-sulfate)	422.052	461.015	-2.47411	HMDB41173
481.195	1	C22H36N2O5S	[M+(41K)]+	Tirofiban	440.234	481.196	-1.54303	HMDB14913
481.195	1	C24H30N2O7	[M+Na]+	2-Hydroxy-desipramine_glucuronide	458.205	481.195	1.04843	HMDB60716
492.102	1	C20H25N3O7S	[M+(41K)]+	(1R)-Glutathionyl-(2R)-hydroxy-1,2-dihydronaphthalene	451.141	492.103	-1.62182	HMDB60299
492.102	1	C20H25N3O7S	[M+(41K)]+	(1R)-Hydroxy-(2R)-glutathionyl-1,2-dihydronaphthalene	451.141	492.103	-1.62182	HMDB60300
492.102	1	C20H25N3O7S	[M+(41K)]+	(1S)-Hydroxy-(2S)-glutathionyl-1,2-dihydronaphthalene	451.141	492.103	-1.62182	HMDB60302
557.124	1	C26H28O11	[M+(41K)]+	Luteone_7-glucoside	516.163	557.124	-0.24429	HMDB39316
569.088	1	C22H22N6O7S2	[M+Na]+	Ceftazidime	546.099	569.088	-0.996857	HMDB14582
154.05	1	C7H7NO3	[M+H]+	3-Hydroxyanthranilic_acid	153.043	154.05	2.63162	HMDB01476
154.05	1	C7H7NO3	[M+H]+	3-Aminosalicylic_acid	153.043	154.05	2.63162	HMDB01972
154.05	1	C7H7NO3	[M+H]+	Aminosalicylic_Acid	153.043	154.05	2.63162	HMDB14378
154.05	1	C7H7NO3	[M+H]+	Mesalazine	153.043	154.05	2.63162	HMDB14389
154.05	1	C7H7NO3	[M+H]+	6-Methoxy-pyridine-3-carboxylic_acid	153.043	154.05	2.63162	HMDB59749
154.05	1	C7H7NO3	[M+H]+	2-Nitro-p-cresol	153.043	154.05	2.63162	HMDB59811
168.052	1	C5H5N5O2	[M+H]+	2,8-Dihydroxyadenine	167.044	168.052	2.66347	HMDB00401
168.052	1	C5H5N5O2	[M+H]+	8-Hydroxyguanine	167.044	168.052	2.66347	HMDB02032
168.066	1	C8H9NO3	[M+H]+	Pyridoxal	167.058	168.066	2.16701	HMDB01545
168.066	1	C8H9NO3	[M+H]+	Isopyridoxal	167.058	168.066	2.16701	HMDB04290
168.066	1	C8H9NO3	[M+H]+	3alpha,4,5,7alpha-Tetrahydro-5-hydroxy-1H-isoindole-1,3(2H)-dione	167.058	168.066	2.16701	HMDB34887
168.066	1	C8H9NO3	[M+H]+	3alpha,4,7,7alpha-Tetrahydro-4-hydroxy-1H-isoindole-1,3(2H)-dione	167.058	168.066	2.16701	HMDB34889
168.066	1	C8H9NO3	[M+H]+	3-Methoxyanthranilate	167.058	168.066	2.16701	HMDB60374
174.053	1	C8H9NO2	[M+Na]+	Acetaminophen	151.063	174.053	1.26973	HMDB01859
174.053	1	C8H9NO2	[M+Na]+	2-Phenylglycine	151.063	174.053	1.26973	HMDB02210
174.053	1	C8H9NO2	[M+Na]+	Dopamine_quinone	151.063	174.053	1.26973	HMDB12219
174.053	1	C8H9NO2	[M+Na]+	Leukoaminochrome	151.063	174.053	1.26973	HMDB12992
174.053	1	C8H9NO2	[M+Na]+	Methyl_2-aminobenzoate	151.063	174.053	1.26973	HMDB29703
174.053	1	C8H9NO2	[M+Na]+	2-(Methylamino)benzoic_acid	151.063	174.053	1.26973	HMDB32609
174.053	1	C8H9NO2	[M+Na]+	3alpha,4,7,7alpha-Tetrahydro-1H-isoindole-1,3(2H)-dione	151.063	174.053	1.26973	HMDB33903
174.053	1	C8H9NO2	[M+Na]+	Ethyl_nicotinate	151.063	174.053	1.26973	HMDB59846
174.053	1	C8H9NO2	[M+Na]+	2-Amino-3-methylbenzoate	151.063	174.053	1.26973	HMDB60680
174.053	1	C8H9NO2	[M+Na]+	2-Hydroxyacetanilide	151.063	174.053	1.26973	HMDB61919
175.039	1	C6H8N4	[M+K]+	Tetrahydropteridine	136.075	175.038	2.68856	HMDB01216
175.039	1	C10H6O3	[M+H]+	1-Oxo-1H-2-benzopyran-3-carboxaldehyde	174.032	175.039	-2.54458	HMDB30577
175.039	1	C10H6O3	[M+H]+	Juglone	174.032	175.039	-2.54458	HMDB30773
175.052	1	C9H12O	[M+K]+	2,3,6-Trimethylphenol	136.089	175.052	-2.55181	HMDB29667
175.052	1	C9H12O	[M+K]+	Benzyl_ethyl_ether	136.089	175.052	-2.55181	HMDB31312
175.052	1	C9H12O	[M+K]+	p-Isopropylphenol	136.089	175.052	-2.55181	HMDB31446
175.052	1	C9H12O	[M+K]+	1-Phenyl-1-propanol	136.089	175.052	-2.55181	HMDB31627
175.052	1	C9H12O	[M+K]+	2-Phenyl-1-propanol	136.089	175.052	-2.55181	HMDB31628
175.052	1	C9H12O	[M+K]+	2-Isopropylphenol	136.089	175.052	-2.55181	HMDB32029
175.052	1	C9H12O	[M+K]+	1-Methoxy-2,4-dimethylbenzene	136.089	175.052	-2.55181	HMDB32149
175.052	1	C9H12O	[M+K]+	Nona-2,4,6-trienal	136.089	175.052	-2.55181	HMDB32441
175.052	1	C9H12O	[M+K]+	2,4,6-Trimethylphenol	136.089	175.052	-2.55181	HMDB32544
175.052	1	C9H12O	[M+K]+	(2-Methoxyethyl)benzene	136.089	175.052	-2.55181	HMDB32621
175.052	1	C9H12O	[M+K]+	2-Propylphenol	136.089	175.052	-2.55181	HMDB32624
175.052	1	C9H12O	[M+K]+	4-Propylphenol	136.089	175.052	-2.55181	HMDB32625
175.052	1	C9H12O	[M+K]+	3-Phenyl-1-propanol	136.089	175.052	-2.55181	HMDB33962
175.052	1	C9H12O	[M+K]+	4-Ethyl-2-methylphenol	136.089	175.052	-2.55181	HMDB38984
175.052	1	C9H12O	[M+K]+	3-Ethyl-5-methylphenol	136.089	175.052	-2.55181	HMDB38985
175.052	1	C9H12O	[M+K]+	3-Ethyl-4-methylphenol	136.089	175.052	-2.55181	HMDB38986
175.052	1	C9H12O	[M+K]+	2-Ethyl-5-methylphenol	136.089	175.052	-2.55181	HMDB38987
175.052	1	C9H12O	[M+K]+	2-Ethyl-4-methylphenol	136.089	175.052	-2.55181	HMDB38988
175.052	1	C9H12O	[M+K]+	2-(1-Pentenyl)furan	136.089	175.052	-2.55181	HMDB39782
175.052	1	C9H12O	[M+K]+	6-Ethyl-o-cresol	136.089	175.052	-2.55181	HMDB59896
185.061	1	C7H14O2S	[M+Na]+	Ethyl_4-(methylthio)butyrate	162.071	185.061	0.410676	HMDB37620
185.061	1	C7H14O2S	[M+Na]+	Ethyl_3-(methylthio)butanoate	162.071	185.061	0.410676	HMDB38084
185.061	1	C7H14O2S	[M+Na]+	3-Mercapto-3-methyl-1-butyl_acetate	162.071	185.061	0.410676	HMDB39227
188.034	1	C6H7N5	[M+K]+	6-Methyladenine	149.07	188.033	2.25439	HMDB02099
188.034	1	C6H7N5	[M+K]+	1-Methyladenine	149.07	188.033	2.25439	HMDB11599
188.034	1	C6H7N5	[M+K]+	3-Methyladenine	149.07	188.033	2.25439	HMDB11600
188.034	1	C6H7N5	[M+K]+	7-Methyladenine_	149.07	188.033	2.25439	HMDB11614
189.067	1	C10H14O	[M+K]+	Thymol	150.104	189.068	-2.76303	HMDB01878
189.067	1	C10H14O	[M+K]+	Perillyl_aldehyde	150.104	189.068	-2.76303	HMDB03647
189.067	1	C10H14O	[M+K]+	(+)-(S)-Carvone	150.104	189.068	-2.76303	HMDB04487
189.067	1	C10H14O	[M+K]+	2-(4-Methylphenyl)-2-propanol	150.104	189.068	-2.76303	HMDB29652
189.067	1	C10H14O	[M+K]+	2-Methyl-1-phenyl-2-propanol	150.104	189.068	-2.76303	HMDB31570
189.067	1	C10H14O	[M+K]+	4-Phenyl-2-butanol	150.104	189.068	-2.76303	HMDB31613
189.067	1	C10H14O	[M+K]+	Cuminyl_alcohol	150.104	189.068	-2.76303	HMDB31817
189.067	1	C10H14O	[M+K]+	4-tert-Butylphenol	150.104	189.068	-2.76303	HMDB32063
189.067	1	C10H14O	[M+K]+	2-trans-4-trans-7-cis-Decatrienal	150.104	189.068	-2.76303	HMDB32213
189.067	1	C10H14O	[M+K]+	1-Methoxy-4-propylbenzene	150.104	189.068	-2.76303	HMDB32626
189.067	1	C10H14O	[M+K]+	(2E,4Z,7Z)-2,4,7-Decatrienal	150.104	189.068	-2.76303	HMDB33544
189.067	1	C10H14O	[M+K]+	2-(4-Methylphenyl)-1-propanol	150.104	189.068	-2.76303	HMDB34846
189.067	1	C10H14O	[M+K]+	Teresantalal	150.104	189.068	-2.76303	HMDB34921
189.067	1	C10H14O	[M+K]+	(R)-Carvone	150.104	189.068	-2.76303	HMDB35089
189.067	1	C10H14O	[M+K]+	2,6,6-Trimethyl-1,4-cyclohexadiene-1-carboxaldehyde	150.104	189.068	-2.76303	HMDB35172
189.067	1	C10H14O	[M+K]+	Myrtenal	150.104	189.068	-2.76303	HMDB35250
189.067	1	C10H14O	[M+K]+	3-Caren-5-one	150.104	189.068	-2.76303	HMDB35591
189.067	1	C10H14O	[M+K]+	(-)-Pinocarvone	150.104	189.068	-2.76303	HMDB35761
189.067	1	C10H14O	[M+K]+	5-Isopropyl-2-methylphenol	150.104	189.068	-2.76303	HMDB35770
189.067	1	C10H14O	[M+K]+	Carvone	150.104	189.068	-2.76303	HMDB35824
189.067	1	C10H14O	[M+K]+	Safranal	150.104	189.068	-2.76303	HMDB36061
189.067	1	C10H14O	[M+K]+	1-Acetyl-4-isopropenylcyclopentene	150.104	189.068	-2.76303	HMDB36070
189.067	1	C10H14O	[M+K]+	(R)-Menthofuran	150.104	189.068	-2.76303	HMDB36089
189.067	1	C10H14O	[M+K]+	Piperitenone	150.104	189.068	-2.76303	HMDB36999
189.067	1	C10H14O	[M+K]+	Linden_ether	150.104	189.068	-2.76303	HMDB37561
189.067	1	C10H14O	[M+K]+	4,6-Decadiyn-1-ol	150.104	189.068	-2.76303	HMDB38913
189.067	1	C10H14O	[M+K]+	(S)-2-methyl-5-(1-Methylethenyl)-2-cyclohexen-1-one	150.104	189.068	-2.76303	HMDB61788
189.067	1	C13H10	[M+Na]+	1,3,11-Tridecatriene-5,7,9-triyne	166.078	189.067	-1.9538	HMDB34294
189.067	1	C13H10	[M+Na]+	(3E,5Z)-1,3,5-Tridecatriene-7,9,11-triyne	166.078	189.067	-1.9538	HMDB39104
190.049	1	C10H7NO3	[M+H]+	Kynurenic_acid	189.043	190.05	-2.50513	HMDB00715
190.049	1	C10H7NO3	[M+H]+	1-Nitronaphthalene-5,6-oxide	189.043	190.05	-2.50513	HMDB60331
190.049	1	C10H7NO3	[M+H]+	1-Nitronaphthalene-7,8-oxide	189.043	190.05	-2.50513	HMDB60332
204.065	1	C11H9NO3	[M+H]+	Indolepyruvate	203.058	204.066	-2.38306	HMDB60484
213.092	1	C9H18O2S	[M+Na]+	(+/-)-Isobutyl_3-methylthiobutyrate	190.103	213.092	0.915567	HMDB32346
213.092	1	C9H18O2S	[M+Na]+	3-Mercaptoheptyl_acetate	190.103	213.092	0.915567	HMDB32372
213.092	1	C9H18O2S	[M+Na]+	(S)-3-Methylthiohexyl_acetate	190.103	213.092	0.915567	HMDB32427
215.083	1	C12H16O	[M+K]+	4-Methyl-1-phenyl-2-pentanone	176.12	215.083	-0.728555	HMDB31569
215.083	1	C12H16O	[M+K]+	(S)-4-(4-Methylphenyl)-2-pentanone	176.12	215.083	-0.728555	HMDB34177
215.083	1	C12H16O	[M+K]+	Rhubafuran	176.12	215.083	-0.728555	HMDB36021
215.083	1	C12H16O	[M+K]+	3-(4-Isopropylphenyl)propanal	176.12	215.083	-0.728555	HMDB36171
230.081	1	C13H11NO3	[M+H]+	gamma-Fagarine	229.074	230.081	-2.24138	HMDB30195
230.081	1	C13H11NO3	[M+H]+	Pteleine	229.074	230.081	-2.24138	HMDB37614
231.065	1	C13H10O4	[M+H]+	Coriandrin	230.058	231.065	-1.80079	HMDB33329
231.065	1	C13H10O4	[M+H]+	Wyeronic_acid	230.058	231.065	-1.80079	HMDB39141
231.065	1	C13H10O4	[M+H]+	2,4-Dihydroxy-2-biphenylcarboxylic_acid	230.058	231.065	-1.80079	HMDB39209
233.093	1	C12H18O2	[M+K]+	4-Hydroxypropofol	194.131	233.094	-2.35442	HMDB14018
233.093	1	C12H18O2	[M+K]+	(S,Z)-Lyratol_acetate	194.131	233.094	-2.35442	HMDB31840
233.093	1	C12H18O2	[M+K]+	Hexylresorcinol	194.131	233.094	-2.35442	HMDB32567
233.093	1	C12H18O2	[M+K]+	Neocnidilide	194.131	233.094	-2.35442	HMDB34450
233.093	1	C12H18O2	[M+K]+	Ethyl_(2E,4E,7Z)-Decatrienoate	194.131	233.094	-2.35442	HMDB35375
233.093	1	C12H18O2	[M+K]+	Ethyl_(2E,4Z,7Z)-Decatrienoate	194.131	233.094	-2.35442	HMDB35376
233.093	1	C12H18O2	[M+K]+	(2S,4R)-p-Mentha-1(7),5-dien-2-ol_acetate	194.131	233.094	-2.35442	HMDB35801
233.093	1	C12H18O2	[M+K]+	(S)-p-Mentha-1,8-dien-10-yl_acetate	194.131	233.094	-2.35442	HMDB37018
233.093	1	C12H18O2	[M+K]+	Perillyl_acetate	194.131	233.094	-2.35442	HMDB37231
233.093	1	C12H18O2	[M+K]+	(R)-2-Acetoxy-p-mentha-1,8-diene	194.131	233.094	-2.35442	HMDB37389
233.093	1	C12H18O2	[M+K]+	Carvyl_acetate	194.131	233.094	-2.35442	HMDB38046
233.093	1	C12H18O2	[M+K]+	Menthadienyl_acetate	194.131	233.094	-2.35442	HMDB38292
233.093	1	C12H18O2	[M+K]+	8-Ocimenyl_acetate	194.131	233.094	-2.35442	HMDB39685
233.093	1	C12H18O2	[M+K]+	1-(2-Furanyl)-1-octanone	194.131	233.094	-2.35442	HMDB40439
233.093	1	C12H18O2	[M+K]+	(S)-Neolyratyl_acetate	194.131	233.094	-2.35442	HMDB41497
233.093	1	C12H18O2	[M+K]+	(2,2-Diethoxyethyl)benzene	194.131	233.094	-2.35442	HMDB41610
233.093	1	C15H14O	[M+Na]+	1,3-Diphenyl-1-propanone	210.104	233.094	-1.69803	HMDB32041
233.093	1	C15H14O	[M+Na]+	1,3-Diphenyl-2-propanone	210.104	233.094	-1.69803	HMDB32561
233.093	1	C15H14O	[M+Na]+	Lactaroviolin	210.104	233.094	-1.69803	HMDB35896
236.068	1	C10H15NO3	[M+K]+	Metanephrine	197.105	236.068	-2.95338	HMDB04063
236.068	1	C10H15NO3	[M+K]+	Tenuazonic_acid	197.105	236.068	-2.95338	HMDB36074
236.068	1	C10H15NO3	[M+K]+	Desglymidodrine	197.105	236.068	-2.95338	HMDB60558
246.112	1	C14H15NO3	[M+H]+	N-Phenylacetyl_pyroglutamic_acid	245.105	246.112	-2.21728	HMDB59782
254.078	1	C10H17NO4	[M+K]+	Propenoylcarnitine	215.116	254.079	-2.48978	HMDB13124
260.091	1	C10H15N5O	[M+K]+	Dihydrozeatin	221.128	260.091	1.28032	HMDB12215
260.101	1	C10H15N2O6	[M+H]+	Glutamyl-Hydroxyproline	259.093	260.1	2.21914	HMDB28820
260.101	1	C10H15N2O6	[M+H]+	Hydroxyprolyl-Glutamate	259.093	260.1	2.21914	HMDB28862
268.094	1	C11H19NO4	[M+K]+	Butenylcarnitine	229.131	268.095	-2.4689	HMDB13126
268.094	1	C14H15NO3	[M+Na]+	N-Phenylacetyl_pyroglutamic_acid	245.105	268.094	-1.89821	HMDB59782
269.021	1	C13H10O4	[M+K]+	Coriandrin	230.058	269.021	-1.65675	HMDB33329
269.021	1	C13H10O4	[M+K]+	Wyeronic_acid	230.058	269.021	-1.65675	HMDB39141
269.021	1	C13H10O4	[M+K]+	2,4-Dihydroxy-2-biphenylcarboxylic_acid	230.058	269.021	-1.65675	HMDB39209
270.052	1	C8H13N3O4S	[M+Na]+	Tinidazole	247.063	270.052	1.34011	HMDB15047
272.049	1	C13H9N3O2S	[M+H]+	Brassica_oleracea_Alkaloid	271.042	272.049	1.67948	HMDB33602
284.068	1	C14H15NO3	[M+K]+	N-Phenylacetyl_pyroglutamic_acid	245.105	284.068	-2.18081	HMDB59782
290.07	1	C15H13N3O	[M+K]+	7-Aminonitrazepam	251.106	290.069	2.07089	HMDB41819
295.188	1	C15H28O4	[M+Na]+	7(14)-Bisabolene-2,3,10,11-tetrol	272.199	295.188	-0.0223586	HMDB35918
302.148	1	C14H21N3O3	[M+Na]+	Oxamniquine	279.158	302.148	0.672188	HMDB15228
303.087	1	C16H14O6	[M+H]+	Hesperetin	302.079	303.086	2.91633	HMDB05782
303.087	1	C16H14O6	[M+H]+	Isoferreirin	302.079	303.086	2.91633	HMDB29491
303.087	1	C16H14O6	[M+H]+	5,7,3-Trihydroxy-4-methoxyflavanone	302.079	303.086	2.91633	HMDB30746
303.087	1	C16H14O6	[M+H]+	Ferreirin	302.079	303.086	2.91633	HMDB31657
303.087	1	C16H14O6	[M+H]+	Porric_acid_A	302.079	303.086	2.91633	HMDB31912
303.087	1	C16H14O6	[M+H]+	Divanillin	302.079	303.086	2.91633	HMDB32245
303.087	1	C16H14O6	[M+H]+	3,3,4,4-Tetrahydroxy-2-methoxychalcone	302.079	303.086	2.91633	HMDB35616
303.087	1	C16H14O6	[M+H]+	Folerogenin	302.079	303.086	2.91633	HMDB37507
303.087	1	C16H14O6	[M+H]+	2,3,6-Trihydroxy-4-methoxybenzylcoumaranone	302.079	303.086	2.91633	HMDB39377
303.087	1	C16H14O6	[M+H]+	Blumeatin	302.079	303.086	2.91633	HMDB40316
303.087	1	C16H14O6	[M+H]+	4,5,7-Trihydroxy-3-methoxyflavanone	302.079	303.086	2.91633	HMDB40560
303.087	1	C16H14O6	[M+H]+	4-Methoxy-2,3,7-trihydroxyisoflavanone	302.079	303.086	2.91633	HMDB41673
303.157	1	C16H24O4	[M+Na]+	Prehumulinic_acid	280.167	303.157	0.0339758	HMDB30148
303.157	1	C16H24O4	[M+Na]+	6b-Hydroxy-8a-methoxy-7(11)-eremophilen-12,8-olide	280.167	303.157	0.0339758	HMDB36979
303.157	1	C16H24O4	[M+Na]+	3b-Hydroxy-6b-methoxy-7(11)-eremophilen-12,8a-olide	280.167	303.157	0.0339758	HMDB40755
303.157	1	C16H24O4	[M+Na]+	Methyl_(3b,11x)-3-Hydroxy-8-oxo-6-eremophilen-12-oate	280.167	303.157	0.0339758	HMDB41229
304.025	1	C9H13NO8	[M+(41K)]+	Ascorbalamic_acid	263.064	304.025	-0.263794	HMDB29944
312.063	1	C15H15NO4	[M+K]+	L-Thyronine	273.1	312.063	-2.35273	HMDB00667
315.04	1	C10H16N2O5S	[M+K]+	Biotin_sulfone	276.078	315.041	-2.18543	HMDB04818
315.04	1	C10H14N2O7	[M+(41K)]+	Glutamyl-Glutamate	274.08	315.041	-2.89962	HMDB28818
323.126	1	C15H24O5	[M+K]+	Alpha-dihydroartemisinin	284.162	323.126	1.77949	HMDB60593
323.126	1	C15H24O5	[M+K]+	Dihydroartemisinin_(DHA)	284.162	323.126	1.77949	HMDB61088
323.126	1	C18H20O4	[M+Na]+	Myrigalone_E	300.136	323.125	2.253	HMDB30755
323.126	1	C18H20O4	[M+Na]+	1,3-Diacetoxy-4,6,12-tetradecatriene-8,10-diyne	300.136	323.125	2.253	HMDB30922
323.126	1	C18H20O4	[M+Na]+	Myrigalone_A	300.136	323.125	2.253	HMDB37245
323.126	1	C18H20O4	[M+Na]+	Myrigalon_B	300.136	323.125	2.253	HMDB37246
323.126	1	C18H20O4	[M+Na]+	Verimol_C	300.136	323.125	2.253	HMDB38325
330.13	1	C17H23NO3	[M+(41K)]+	Donepezil_metabolite_M4	289.168	330.129	2.05526	HMDB13960
330.13	1	C17H23NO3	[M+(41K)]+	Hyoscyamine	289.168	330.129	2.05526	HMDB14568
330.13	1	C17H23NO3	[M+(41K)]+	Atropine	289.168	330.129	2.05526	HMDB14712
330.13	1	C17H23NO3	[M+(41K)]+	Dihydroferuperine	289.168	330.129	2.05526	HMDB40700
331.15	1	C18H26O3	[M+(41K)]+	(9Z,11E,13E,15Z)-4-Oxo-9,11,13,15-octadecatetraenoic_acid	290.188	331.149	0.639288	HMDB31098
331.15	1	C18H26O3	[M+(41K)]+	Octyl_4-methoxycinnamic_acid	290.188	331.149	0.639288	HMDB61861
331.155	1	C19H22O5	[M+H]+	Gibberellin_A105	330.147	331.154	1.83751	HMDB31076
331.155	1	C19H22O5	[M+H]+	Gibberellin_A108	330.147	331.154	1.83751	HMDB31095
331.155	1	C19H22O5	[M+H]+	Fragransol_B	330.147	331.154	1.83751	HMDB33538
331.155	1	C19H22O5	[M+H]+	Gibberellin_A62	330.147	331.154	1.83751	HMDB34989
331.155	1	C19H22O5	[M+H]+	Hericenone_A	330.147	331.154	1.83751	HMDB35879
331.155	1	C19H22O5	[M+H]+	Gibberellin_A121	330.147	331.154	1.83751	HMDB38015
331.155	1	C19H22O5	[M+H]+	Gibberellin_A88	330.147	331.154	1.83751	HMDB39240
331.155	1	C19H22O5	[M+H]+	Gibberellin_A95	330.147	331.154	1.83751	HMDB41350
331.209	1	C15H32O6	[M+Na]+	1,2,3-Tris(1-ethoxyethoxy)propane	308.22	331.209	-0.384349	HMDB37162
333.134	1	C18H20O6	[M+H]+	3,3-Dihydroxy-4,5,7-trimethoxyflavan	332.126	333.133	2.84841	HMDB30664
333.134	1	C18H20O6	[M+H]+	Byssochlamic_acid	332.126	333.133	2.84841	HMDB34262
333.134	1	C18H20O6	[M+H]+	5-Hydroxy-3-methoxysativan	332.126	333.133	2.84841	HMDB39571
333.134	1	C18H20O6	[M+H]+	5,8-Dihydroxy-3,4,7-trimethoxyflavan	332.126	333.133	2.84841	HMDB40308
335.105	1	C19H20O3	[M+K]+	5-[(4-Hydroxypheny)ethenyl]-2-(3-methyl-1-butenyl)-1,3-benzenediol	296.141	335.104	2.97668	HMDB30599
335.105	1	C19H20O3	[M+K]+	Parakmerin_A	296.141	335.104	2.97668	HMDB33950
335.105	1	C19H20O3	[M+K]+	Cryptotanshinone	296.141	335.104	2.97668	HMDB35220
335.105	1	C19H20O3	[M+K]+	(E)-Arachidin_II	296.141	335.104	2.97668	HMDB38784
335.105	1	C19H20O3	[M+K]+	exo-Dehydrochalepin	296.141	335.104	2.97668	HMDB39071
335.105	1	C16H18N2O4S	[M+H]+	Penicillin_G	334.099	335.106	-1.80391	HMDB15186
335.194	1	C16H28N2O4	[M+Na]+	Oseltamivir	312.205	335.194	-0.304898	HMDB14343
337.102	1	C19H20O3	[M+(41K)]+	5-[(4-Hydroxypheny)ethenyl]-2-(3-methyl-1-butenyl)-1,3-benzenediol	296.141	337.103	-0.204092	HMDB30599
337.102	1	C19H20O3	[M+(41K)]+	Parakmerin_A	296.141	337.103	-0.204092	HMDB33950
337.102	1	C19H20O3	[M+(41K)]+	Cryptotanshinone	296.141	337.103	-0.204092	HMDB35220
337.102	1	C19H20O3	[M+(41K)]+	(E)-Arachidin_II	296.141	337.103	-0.204092	HMDB38784
337.102	1	C19H20O3	[M+(41K)]+	exo-Dehydrochalepin	296.141	337.103	-0.204092	HMDB39071
337.102	1	C14H14N6O3	[M+Na]+	7,8-Dihydropteroic_acid	314.113	337.102	1.46009	HMDB01412
338.106	1	C16H19NO5S	[M+H]+	Benzyl_glycinate_4-methylbenzenesulfonate_salt	337.098	338.106	0.081927	HMDB33374
339.121	1	C18H20O5	[M+Na]+	Verimol_B	316.131	339.12	1.76928	HMDB38323
339.121	1	C18H20O5	[M+Na]+	Verimol_A	316.131	339.12	1.76928	HMDB38324
339.121	1	C18H20O5	[M+Na]+	7-Hydroxy-2,4,5-trimethoxyisoflavan	316.131	339.12	1.76928	HMDB38780
339.121	1	C18H20O5	[M+Na]+	7-Hydroxy-2,3,4-trimethoxyisoflavan	316.131	339.12	1.76928	HMDB39510
339.121	1	C18H20O5	[M+Na]+	Sorgolactone	316.131	339.12	1.76928	HMDB39607
339.121	1	C18H20O5	[M+Na]+	5-Hydroxy-3,4,7-trimethoxyflavan	316.131	339.12	1.76928	HMDB40534
344.218	1	C20H33NO	[M+(41K)]+	Fenpropimorph	303.256	344.217	1.3413	HMDB37270
345.134	1	C19H20O6	[M+H]+	Dehydrocyanaropicrin	344.126	345.133	2.22523	HMDB35029
345.134	1	C19H20O6	[M+H]+	Diosbulbin_D	344.126	345.133	2.22523	HMDB35109
345.134	1	C19H20O6	[M+H]+	Diosbulbin_B	344.126	345.133	2.22523	HMDB36777
347.129	1	C14H26O7	[M+(41K)]+	1-(beta-D-Glucopyranosyloxy)-3-octanone	306.168	347.129	0.17832	HMDB31315
351.1	1	C19H20O4	[M+K]+	4-(3-Methyl-1-butenyl)-3,3,4,5-tetrahydroxystilbene	312.136	351.099	2.45885	HMDB30600
351.1	1	C19H20O4	[M+K]+	Honyudisin	312.136	351.099	2.45885	HMDB33535
351.1	1	C19H20O4	[M+K]+	2,3,4,5-Tetrahydroxy-4-prenylstilbene	312.136	351.099	2.45885	HMDB35478
351.1	1	C19H20O4	[M+K]+	Gancaonin_V	312.136	351.099	2.45885	HMDB37586
351.1	1	C16H18N2O5S	[M+H]+	Penicillin_V	350.094	351.101	-2.10395	HMDB14561
352.104	1	C16H17NO8	[M+H]+	Indole-3-acetic-acid-O-glucuronide	351.095	352.103	2.32659	HMDB60001
353.097	1	C19H20O4	[M+(41K)]+	4-(3-Methyl-1-butenyl)-3,3,4,5-tetrahydroxystilbene	312.136	353.097	-0.500145	HMDB30600
353.097	1	C19H20O4	[M+(41K)]+	Honyudisin	312.136	353.097	-0.500145	HMDB33535
353.097	1	C19H20O4	[M+(41K)]+	2,3,4,5-Tetrahydroxy-4-prenylstilbene	312.136	353.097	-0.500145	HMDB35478
353.097	1	C19H20O4	[M+(41K)]+	Gancaonin_V	312.136	353.097	-0.500145	HMDB37586
355.095	1	C18H20O5	[M+K]+	Verimol_B	316.131	355.094	2.40922	HMDB38323
355.095	1	C18H20O5	[M+K]+	Verimol_A	316.131	355.094	2.40922	HMDB38324
355.095	1	C18H20O5	[M+K]+	7-Hydroxy-2,4,5-trimethoxyisoflavan	316.131	355.094	2.40922	HMDB38780
355.095	1	C18H20O5	[M+K]+	7-Hydroxy-2,3,4-trimethoxyisoflavan	316.131	355.094	2.40922	HMDB39510
355.095	1	C18H20O5	[M+K]+	Sorgolactone	316.131	355.094	2.40922	HMDB39607
355.095	1	C18H20O5	[M+K]+	5-Hydroxy-3,4,7-trimethoxyflavan	316.131	355.094	2.40922	HMDB40534
355.095	1	C15H18N2O6S	[M+H]+	Niazidin	354.089	355.096	-2.10225	HMDB31981
357.087	1	C16H18N2O4S	[M+Na]+	Penicillin_G	334.099	357.088	-1.99279	HMDB15186
359.084	1	C12H20N2O8	[M+K]+	Isomugineic_acid	320.122	359.085	-2.3649	HMDB33555
359.084	1	C12H20N2O8	[M+K]+	D-Fructosazine	320.122	359.085	-2.3649	HMDB35284
359.15	1	C20H22O6	[M+H]+	Sanshodiol	358.142	359.149	2.43297	HMDB30573
359.15	1	C20H22O6	[M+H]+	Dihydrocubebin	358.142	359.149	2.43297	HMDB30709
359.15	1	C20H22O6	[M+H]+	Glicophenone	358.142	359.149	2.43297	HMDB35467
359.15	1	C20H22O6	[M+H]+	(-)-Matairesinol	358.142	359.149	2.43297	HMDB35698
359.15	1	C20H22O6	[M+H]+	Matairesinol	358.142	359.149	2.43297	HMDB35789
359.15	1	C20H22O6	[M+H]+	Isocolumbin	358.142	359.149	2.43297	HMDB36837
359.15	1	C20H22O6	[M+H]+	5-Deoxykievitone_hydrate	358.142	359.149	2.43297	HMDB38113
359.15	1	C20H22O6	[M+H]+	(7x,8x)-4,7-Epoxy-3,8-bilign-7-ene-3,5-dimethoxy-4,9,9-triol	358.142	359.149	2.43297	HMDB41276
361.129	1	C19H20O7	[M+H]+	Gibberellin_A59	360.121	361.128	2.1898	HMDB35051
361.129	1	C19H20O7	[M+H]+	Heteroflavanone_A	360.121	361.128	2.1898	HMDB40910
361.129	1	C19H20O7	[M+H]+	Edulisin_IV	360.121	361.128	2.1898	HMDB41196
361.198	1	C17H24N6O3	[M+H]+	Arginyl-Tryptophan	360.191	361.198	0.494188	HMDB28720
361.198	1	C17H24N6O3	[M+H]+	Tryptophyl-Arginine	360.191	361.198	0.494188	HMDB29077
361.198	1	C19H30O5	[M+Na]+	Dodecyl_gallate	338.209	361.199	-0.283777	HMDB38720
361.198	1	C19H30O5	[M+Na]+	[6]-Gingerdiol_3-acetate	338.209	361.199	-0.283777	HMDB40566
361.198	1	C19H30O5	[M+Na]+	[6]-Gingerdiol_5-acetate	338.209	361.199	-0.283777	HMDB40567
367.116	1	C16H24O7	[M+K]+	Cymorcin_monoglucoside	328.152	367.115	1.58778	HMDB29777
367.116	1	C16H24O7	[M+K]+	3-Hydroxy-4-isopropylbenzyl_alcohol_3-glucoside	328.152	367.115	1.58778	HMDB39385
367.116	1	C16H24O7	[M+K]+	Perilloside_B	328.152	367.115	1.58778	HMDB40465
367.116	1	C19H20O6	[M+Na]+	Dehydrocyanaropicrin	344.126	367.115	2.00455	HMDB35029
367.116	1	C19H20O6	[M+Na]+	Diosbulbin_D	344.126	367.115	2.00455	HMDB35109
367.116	1	C19H20O6	[M+Na]+	Diosbulbin_B	344.126	367.115	2.00455	HMDB36777
373.082	1	C16H18N2O5S	[M+Na]+	Penicillin_V	350.094	373.083	-2.21961	HMDB14561
375.079	1	C12H20N2O9	[M+K]+	3-Hydroxymugineic_acid	336.117	375.08	-2.42828	HMDB33927
376.062	1	C16H19NO5S	[M+K]+	Benzyl_glycinate_4-methylbenzenesulfonate_salt	337.098	376.062	-0.0271232	HMDB33374
377.116	1	C21H22O4	[M+K]+	Licochalcone_A	338.152	377.115	2.21391	HMDB29514
377.116	1	C21H22O4	[M+K]+	Archangelin	338.152	377.115	2.21391	HMDB30846
377.116	1	C21H22O4	[M+K]+	Orientanol_B	338.152	377.115	2.21391	HMDB31633
377.116	1	C21H22O4	[M+K]+	Licoagrocarpin	338.152	377.115	2.21391	HMDB32665
377.116	1	C21H22O4	[M+K]+	2-O-Methylglabridin	338.152	377.115	2.21391	HMDB33671
377.116	1	C21H22O4	[M+K]+	4-O-Methylglabridin	338.152	377.115	2.21391	HMDB33672
377.116	1	C21H22O4	[M+K]+	Bergamottin	338.152	377.115	2.21391	HMDB33782
377.116	1	C21H22O4	[M+K]+	2-O-Methylphaseollinisoflavan	338.152	377.115	2.21391	HMDB34412
377.116	1	C21H22O4	[M+K]+	9-[(3,7-Dimethyl-2,6-octadienyl)oxy]-7H-furo[3,2-g][1]benzopyran-7-one	338.152	377.115	2.21391	HMDB39309
377.116	1	C21H22O4	[M+K]+	2-Hydroxy-4-methoxy-3-(3-methyl-2-butenyl)-6-(2-phenylethenyl)benzoic_acid	338.152	377.115	2.21391	HMDB39438
377.116	1	C21H22O4	[M+K]+	6-Hydroxy-4-methoxy-3-(3-methyl-2-butenyl)-2-(2-phenylethenyl)benzoic_acid	338.152	377.115	2.21391	HMDB39439
377.116	1	C21H22O4	[M+K]+	Gancaonin_X	338.152	377.115	2.21391	HMDB41386
383.09	1	C19H20O6	[M+K]+	Dehydrocyanaropicrin	344.126	383.089	1.95751	HMDB35029
383.09	1	C19H20O6	[M+K]+	Diosbulbin_D	344.126	383.089	1.95751	HMDB35109
383.09	1	C19H20O6	[M+K]+	Diosbulbin_B	344.126	383.089	1.95751	HMDB36777
388.15	1	C23H25NO2	[M+(41K)]+	Murrayazolinol	347.189	388.15	0.750741	HMDB38827
388.15	1	C23H25NO2	[M+(41K)]+	Pyrafoline_D	347.189	388.15	0.750741	HMDB38828
388.15	1	C23H25NO2	[M+(41K)]+	(R)-Mahanine	347.189	388.15	0.750741	HMDB38837
388.15	1	C23H25NO2	[M+(41K)]+	Mukoenine_B	347.189	388.15	0.750741	HMDB40788
389.056	1	C16H18N2O5S	[M+K]+	Penicillin_V	350.094	389.057	-2.16087	HMDB14561
390.059	1	C16H17NO8	[M+K]+	Indole-3-acetic-acid-O-glucuronide	351.095	390.059	2.0961	HMDB60001
393.051	1	C15H18N2O6S	[M+K]+	Niazidin	354.089	393.052	-1.49497	HMDB31981
406.111	1	C14H25NO10	[M+K]+	N-Acetyl-6-O-L-fucosyl-D-glucosamine	367.148	406.111	-0.303365	HMDB02220
406.111	1	C14H25NO10	[M+K]+	2-Acetamido-2-deoxy-6-O-a-L-fucopyranosyl-D-glucose	367.148	406.111	-0.303365	HMDB05817
406.111	1	C14H25NO10	[M+K]+	3-O-fucopyranosyl-2-acetamido-2-deoxyglucopyranose	367.148	406.111	-0.303365	HMDB06700
406.111	1	C14H25NO10	[M+K]+	Casuarine_6-alpha-D-glucoside	367.148	406.111	-0.303365	HMDB31999
406.132	1	C14H25NO11	[M+Na]+	N-Acetyllactosamine	383.143	406.132	-0.0768223	HMDB01542
406.132	1	C14H25NO11	[M+Na]+	Beta-1,4-mannose-N-acetylglucosamine	383.143	406.132	-0.0768223	HMDB06535
406.132	1	C14H25NO11	[M+Na]+	Lacto-N-biose_I	383.143	406.132	-0.0768223	HMDB06575
406.132	1	C14H25NO11	[M+Na]+	Poly-N-acetyllactosamine	383.143	406.132	-0.0768223	HMDB06583
411.083	1	C20H20O7	[M+K]+	Tangeritin	372.121	411.084	-1.83077	HMDB30539
411.083	1	C20H20O7	[M+K]+	Sesamolinol	372.121	411.084	-1.83077	HMDB33270
411.083	1	C20H20O7	[M+K]+	Auranetin	372.121	411.084	-1.83077	HMDB34278
411.083	1	C20H20O7	[M+K]+	Sinensetin	372.121	411.084	-1.83077	HMDB36633
411.083	1	C20H20O7	[M+K]+	3,4,5,6,8-Pentamethoxyflavone	372.121	411.084	-1.83077	HMDB37456
411.083	1	C20H20O7	[M+K]+	Oxidihydroartocarpesin	372.121	411.084	-1.83077	HMDB37508
411.083	1	C20H20O7	[M+K]+	Isosinensetin	372.121	411.084	-1.83077	HMDB37599
411.083	1	C20H20O7	[M+K]+	Cyclokievitone_hydrate	372.121	411.084	-1.83077	HMDB37750
411.083	1	C20H20O7	[M+K]+	Homoeriodictyol_4-isobutyrate	372.121	411.084	-1.83077	HMDB39775
411.083	1	C20H20O7	[M+K]+	3,4,5,7,8-Pentamethoxyflavone	372.121	411.084	-1.83077	HMDB40323
415.072	1	C18H18N2O7	[M+(41K)]+	Portulacaxanthin_II	374.111	415.073	-2.58557	HMDB12281
418.984	1	C16H12O9S	[M+K]+	Tectorigenin_4-sulfate	380.02	418.983	0.975456	HMDB41777
418.984	1	C16H12O9S	[M+K]+	Tectorigenin_7-sulfate	380.02	418.983	0.975456	HMDB41778
427.175	1	C24H26O7	[M+H]+	Mangostanol	426.168	427.175	0.273424	HMDB29868
427.175	1	C24H26O7	[M+H]+	Edulisin_II	426.168	427.175	0.273424	HMDB30593
427.175	1	C24H26O7	[M+H]+	Archangelicin	426.168	427.175	0.273424	HMDB30845
427.175	1	C24H26O7	[M+H]+	Atrovirisidone	426.168	427.175	0.273424	HMDB36982
427.175	1	C24H26O7	[M+H]+	Mangostenol	426.168	427.175	0.273424	HMDB39912
428.092	1	C20H21NO7	[M+(41K)]+	Dihydroxycitracridone_I	387.132	428.093	-1.83885	HMDB31401
429.297	1	C25H42O4	[M+Na]+	MG(0:0/22:4(7Z,10Z,13Z,16Z)/0:0)	406.308	429.298	-1.42232	HMDB11554
429.297	1	C25H42O4	[M+Na]+	MG(22:4(7Z,10Z,13Z,16Z)/0:0/0:0)	406.308	429.298	-1.42232	HMDB11584
447.026	1	C14H18NO10S2	[M+Na]+	Glucosinalbin	424.037	447.026	-1.63122	HMDB38401
448.142	1	C16H27NO12	[M+Na]+	Hyaluronic_acid	425.153	448.143	-0.346765	HMDB02061
466.186	1	C26H27NO7	[M+H]+	(E)-Squamosamide	465.179	466.186	0.422793	HMDB41088
467.146	1	C24H28O7	[M+K]+	1-Isomangostin_hydrate	428.184	467.147	-0.428987	HMDB29984
467.146	1	C24H28O7	[M+K]+	Artoflavanone	428.184	467.147	-0.428987	HMDB30850
467.146	1	C24H28O7	[M+K]+	Garcinone_D	428.184	467.147	-0.428987	HMDB33332
467.146	1	C24H28O7	[M+K]+	3-(1-(3-Methylbutanoyl))-angeloyl_vaginidiol	428.184	467.147	-0.428987	HMDB40691
467.146	1	C24H28O7	[M+K]+	Heteroflavanone_B	428.184	467.147	-0.428987	HMDB40836
467.146	1	C24H28O7	[M+K]+	Edulisin_V	428.184	467.147	-0.428987	HMDB41198
467.146	1	C24H28O7	[M+K]+	3-Isomangostin_hydrate	428.184	467.147	-0.428987	HMDB41522
468.31	1	C22H46NO7P	[M+H]+	LysoPC(14:0)	467.301	468.308	2.59551	HMDB10379
468.31	1	C29H41NO4	[M+H]+	Buprenorphine	467.304	468.311	-2.45884	HMDB15057
468.31	1	C22H46NO7P	[M+H]+	1-Heptadecanoylglycerophosphoethanolamine	467.301	468.308	2.59551	HMDB61691
470.307	1	C32H39NO2	[M+H]+	Ebastine	469.298	470.305	2.52028	HMDB60159
492.126	1	C21H27NO10	[M+K]+	1-Isobutanol	453.163	492.127	-2.34879	HMDB31948
492.126	1	C25H27NO5S	[M+K]+	Endoxifen_sulfate	453.161	492.124	2.73732	HMDB61140
492.126	1	C23H23O12	[M+H]+	Cyanidin_3-(6-acetyl-galactoside)	491.119	492.126	-1.48112	HMDB29236
492.126	1	C23H23O12	[M+H]+	Cyanidin_3-(4-acetylglucoside)	491.119	492.126	-1.48112	HMDB37971
496.341	1	C24H50NO7P	[M+H]+	LysoPC(16:0)	495.332	496.34	1.62107	HMDB10382
496.341	1	C29H47NO4	[M+Na]+	Docosa-4,7,10,13,16-pentaenoyl_carnitine	473.351	496.34	1.69763	HMDB06321
496.341	1	C29H47NO4	[M+Na]+	Clupanodonyl_carnitine	473.351	496.34	1.69763	HMDB06496
496.341	1	C29H47NO4	[M+Na]+	23-Acetoxysoladulcidine	473.351	496.34	1.69763	HMDB31402
497.157	1	C25H30O8	[M+K]+	Austinol	458.194	497.157	0.277176	HMDB34464
556.276	1	C28H37N5O7	[M+H]+	Enkephalin_L	555.269	556.277	-1.28264	HMDB01045
560.226	1	C28H35N5O5	[M+K]+	Morphiceptin	521.264	560.227	-1.38372	HMDB05777
565.156	1	C26H28O14	[M+H]+	Apigenin_6-C-glucoside_8-C-arabinoside	564.148	565.155	1.64203	HMDB29260
565.156	1	C26H28O14	[M+H]+	Corymboside	564.148	565.155	1.64203	HMDB30803
565.156	1	C26H28O14	[M+H]+	Apiin	564.148	565.155	1.64203	HMDB30843
565.156	1	C26H28O14	[M+H]+	6-beta-D-Glucopyranosyl-8-beta-D-ribopyranosylapigenin	564.148	565.155	1.64203	HMDB33571
565.156	1	C26H28O14	[M+H]+	Isovitexin_2-O-arabinoside	564.148	565.155	1.64203	HMDB37569
565.156	1	C26H28O14	[M+H]+	Kaempferol_3-arabinofuranoside_7-rhamnofuranoside	564.148	565.155	1.64203	HMDB37575
565.156	1	C26H28O14	[M+H]+	Kaempferol_3-rhamnoside_7-xyloside	564.148	565.155	1.64203	HMDB39319
565.156	1	C26H28O14	[M+H]+	Kaempferol_3-rhamnoside_4-xyloside	564.148	565.155	1.64203	HMDB39321
574.242	1	C31H37NO8	[M+Na]+	Endoxifen_O-glucuronide	551.252	574.241	1.14342	HMDB60622
134.019	1	C6H7N	[M+(41K)]+	Aniline	93.0578	134.019	-0.76407	HMDB03012
134.019	1	C6H7N	[M+(41K)]+	3-Methylpyridine	93.0578	134.019	-0.76407	HMDB61887
134.019	1	C6H7N	[M+(41K)]+	2-Methylpyridine	93.0578	134.019	-0.76407	HMDB61888
143.034	1	C6H6O4	[M+H]+	trans-trans-Muconic_acid	142.027	143.034	1.6968	HMDB02349
143.034	1	C6H6O4	[M+H]+	Sumikis_acid	142.027	143.034	1.6968	HMDB02432
143.034	1	C6H6O4	[M+H]+	cis,cis-Muconic_acid	142.027	143.034	1.6968	HMDB06331
143.034	1	C6H6O4	[M+H]+	Kojic_acid	142.027	143.034	1.6968	HMDB32923
143.034	1	C6H6O4	[M+H]+	5-Hydroxymaltol	142.027	143.034	1.6968	HMDB32988
143.034	1	C6H6O4	[M+H]+	2,3-Methylenesuccinic_acid	142.027	143.034	1.6968	HMDB59762
148.043	1	C5H9NO2S	[M+H]+	Thiomorpholine_3-carboxylate	147.035	148.043	2.10953	HMDB59611
157.085	1	C8H12O3	[M+H]+	8-Hydroxy-5,6-octadienoic_acid	156.079	157.086	-2.87486	HMDB31101
157.085	1	C8H12O3	[M+H]+	2,5-Dimethyl-4-ethoxy-3(2H)-furanone	156.079	157.086	-2.87486	HMDB32232
164.038	1	C5H9NO3S	[M+H]+	Acetylcysteine	163.03	164.038	2.85057	HMDB01890
171.101	1	C9H14O3	[M+H]+	1,4-Ipomeadiol	170.094	171.102	-1.88601	HMDB30471
171.101	1	C9H14O3	[M+H]+	cis-3-Hexenyl_pyruvate	170.094	171.102	-1.88601	HMDB38276
210.135	1	C9H15N5O	[M+H]+	Minoxidil	209.128	210.135	2.07533	HMDB14494
216.099	1	C11H15NO2	[M+Na]+	(R)-N-Methylsalsolinol	193.11	216.1	-1.06016	HMDB03626
216.099	1	C11H15NO2	[M+Na]+	(S)-N-Methylsalsolinol	193.11	216.1	-1.06016	HMDB03892
216.099	1	C11H15NO2	[M+Na]+	(-)-Salsoline	193.11	216.1	-1.06016	HMDB12469
216.099	1	C11H15NO2	[M+Na]+	(R)-1,2-dimethyl-5,6-dihydroxy-tetrahydroisoquinoline	193.11	216.1	-1.06016	HMDB12484
216.099	1	C11H15NO2	[M+Na]+	2-Isopropylphenyl_methylcarbamate	193.11	216.1	-1.06016	HMDB31797
216.099	1	C11H15NO2	[M+Na]+	2-Methylpropyl_2-aminobenzoate	193.11	216.1	-1.06016	HMDB35072
216.099	1	C11H15NO2	[M+Na]+	Butyl_2-aminobenzoate	193.11	216.1	-1.06016	HMDB36906
216.099	1	C11H15NO2	[M+Na]+	Ethyl_N-ethylanthranilate	193.11	216.1	-1.06016	HMDB37698
216.1	1	C11H15NO2	[M+Na]+	(R)-N-Methylsalsolinol	193.11	216.1	1.87645	HMDB03626
216.1	1	C11H15NO2	[M+Na]+	(S)-N-Methylsalsolinol	193.11	216.1	1.87645	HMDB03892
216.1	1	C11H15NO2	[M+Na]+	(-)-Salsoline	193.11	216.1	1.87645	HMDB12469
216.1	1	C11H15NO2	[M+Na]+	(R)-1,2-dimethyl-5,6-dihydroxy-tetrahydroisoquinoline	193.11	216.1	1.87645	HMDB12484
216.1	1	C11H15NO2	[M+Na]+	2-Isopropylphenyl_methylcarbamate	193.11	216.1	1.87645	HMDB31797
216.1	1	C11H15NO2	[M+Na]+	2-Methylpropyl_2-aminobenzoate	193.11	216.1	1.87645	HMDB35072
216.1	1	C11H15NO2	[M+Na]+	Butyl_2-aminobenzoate	193.11	216.1	1.87645	HMDB36906
216.1	1	C11H15NO2	[M+Na]+	Ethyl_N-ethylanthranilate	193.11	216.1	1.87645	HMDB37698
217.099	1	C12H18O	[M+K]+	Propofol	178.136	217.099	1.22939	HMDB14956
217.099	1	C12H18O	[M+K]+	Tricycloekasantal	178.136	217.099	1.22939	HMDB31194
217.099	1	C12H18O	[M+K]+	4-Methyl-1-phenyl-2-pentanol	178.136	217.099	1.22939	HMDB31568
217.099	1	C12H18O	[M+K]+	3-Methyl-1-phenyl-3-pentanol	178.136	217.099	1.22939	HMDB31731
217.099	1	C12H18O	[M+K]+	2,5-Diisopropylphenol	178.136	217.099	1.22939	HMDB32579
217.099	1	C12H18O	[M+K]+	11-Methyl-7-oxatetracyclo[6.3.1.01,6.04,11]dodecane	178.136	217.099	1.22939	HMDB35055
217.099	1	C12H18O	[M+K]+	7-Isopropyl-5-methylbicyclo[2.2.2]oct-5-en-2-one	178.136	217.099	1.22939	HMDB36681
217.099	1	C12H18O	[M+K]+	2-Ethoxy-1-methyl-4-(1-methylethyl)benzene	178.136	217.099	1.22939	HMDB37272
217.099	1	C12H18O	[M+K]+	Quinceoxepine	178.136	217.099	1.22939	HMDB38107
217.099	1	C12H18O	[M+K]+	Geijerone	178.136	217.099	1.22939	HMDB38194
218.097	1	C16H11N	[M+H]+	1-Aminopyrene	217.089	218.096	1.04724	HMDB41793
219.102	1	C13H14O3	[M+H]+	(R)-Bitalin_A	218.094	219.102	1.72295	HMDB40358
232.092	1	C12H17NO	[M+(41K)]+	Phendimetrazine	191.131	232.092	-0.316684	HMDB15519
232.092	1	C12H17NO	[M+(41K)]+	N,N-Diethylbenzeneacetamide	191.131	232.092	-0.316684	HMDB32635
232.092	1	C12H17NO	[M+(41K)]+	N-Acetyl-2,6-diethylaniline	191.131	232.092	-0.316684	HMDB32854
233.062	1	C9H20S2	[M+(41K)]+	1,9-Nonanedithiol	192.101	233.062	-1.55581	HMDB31710
234.103	1	C10H17N3S	[M+Na]+	Pramipexole	211.114	234.104	-2.78552	HMDB14557
236.091	1	C12H13NO4	[M+H]+	3-Oxo-carbofuran	235.084	236.092	-1.97466	HMDB32776
236.091	1	C11H11N5	[M+Na]+	Phenazopyridine	213.101	236.091	2.55326	HMDB15506
236.091	1	C11H11N5	[M+Na]+	2-Amino-3,8-dimethyl-3H-imidazo[4,5-f]quinoxaline	213.101	236.091	2.55326	HMDB29864
238.083	1	C10H17NO3	[M+K]+	Ecgonine_methyl_ester	199.121	238.084	-2.84899	HMDB06406
238.083	1	C10H17NO3	[M+K]+	Neotussilagine	199.121	238.084	-2.84899	HMDB31820
238.083	1	C13H13NO2	[M+Na]+	Acetyl_vitamin_K5	215.095	238.084	-2.20637	HMDB32888
238.083	1	C13H13NO2	[M+Na]+	Macaridine	215.095	238.084	-2.20637	HMDB39455
242.125	1	C9H15N5O3	[M+H]+	Tetrahydrobiopterin	241.117	242.125	1.54135	HMDB00027
242.125	1	C9H15N5O3	[M+H]+	Sapropterin	241.117	242.125	1.54135	HMDB00787
242.125	1	C9H15N5O3	[M+H]+	L-erythro-tetrahydrobiopterin	241.117	242.125	1.54135	HMDB59658
248.073	1	C8H17NO5	[M+(41K)]+	Miglitol	207.111	248.072	2.5541	HMDB14634
252.086	1	C12H13NO5	[M+H]+	N-Phenylacetylaspartic_acid	251.079	252.087	-1.9886	HMDB29355
252.086	1	C12H13NO5	[M+H]+	N-Carboxyacetyl-D-phenylalanine	251.079	252.087	-1.9886	HMDB39102
252.086	1	C12H13NO5	[M+H]+	4-Hydroxy-3-methoxy-cinnamoylglycine	251.079	252.087	-1.9886	HMDB59747
253.047	1	C13H10O4	[M+Na]+	Coriandrin	230.058	253.047	-2.18181	HMDB33329
253.047	1	C13H10O4	[M+Na]+	Wyeronic_acid	230.058	253.047	-2.18181	HMDB39141
253.047	1	C13H10O4	[M+Na]+	2,4-Dihydroxy-2-biphenylcarboxylic_acid	230.058	253.047	-2.18181	HMDB39209
255.082	1	C11H18O4	[M+(41K)]+	5-Hexyltetrahydro-2-oxo-3-furancarboxylic_acid	214.121	255.082	0.35126	HMDB30984
255.082	1	C11H18O4	[M+(41K)]+	alpha-Carboxy-delta-decalactone	214.121	255.082	0.35126	HMDB30985
255.082	1	C11H18O4	[M+(41K)]+	2-Carboxy-5,7-dimethyl-4-octanolide	214.121	255.082	0.35126	HMDB30986
255.139	1	C12H24O2S	[M+Na]+	3-Mercaptohexyl_hexanoate	232.15	255.139	0.0395863	HMDB37766
259.005	1	C9H16S3	[M+K]+	1-Propenyl_1-(1-propenylthio)propyl_disulfide	220.041	259.005	2.69416	HMDB38967
259.104	1	C13H18N2O	[M+(41K)]+	5-Methoxydimethyltryptamine	218.142	259.103	2.87916	HMDB02004
259.104	1	C13H18N2O	[M+(41K)]+	N-despropyl_ropinirole	218.142	259.103	2.87916	HMDB60625
262.088	1	C10H15N5O	[M+(41K)]+	Dihydrozeatin	221.128	262.089	-2.53883	HMDB12215
265.009	1	C6H11O8P	[M+Na]+	Inositol_cyclic_phosphate	242.019	265.008	1.64334	HMDB01125
267.024	1	C14H10O3	[M+(41K)]+	2-Methoxyxanthone	226.063	267.024	0.643013	HMDB32998
267.024	1	C14H10O3	[M+(41K)]+	Oroselone	226.063	267.024	0.643013	HMDB33925
267.024	1	C6H13O8P	[M+Na]+	Fucose_1-phosphate	244.035	267.024	1.5493	HMDB01265
278.987	1	C6H12N2O4S2	[M+K]+	L-Cystine	240.024	278.987	1.30364	HMDB00192
282.998	1	C6H13O8P	[M+K]+	Fucose_1-phosphate	244.035	282.998	0.854423	HMDB01265
285.167	1	C13H26O5	[M+Na]+	Glyceryl_5-hydroxydecanoate	262.178	285.167	0.200935	HMDB32297
295.056	1	C16H14O3	[M+(41K)]+	Ketoprofen	254.094	295.056	-0.235888	HMDB15144
295.056	1	C16H14O3	[M+(41K)]+	3,6-Dimethoxy-4-phenanthrenol	254.094	295.056	-0.235888	HMDB29687
295.056	1	C16H14O3	[M+(41K)]+	2,6-Dimethoxy-4-phenanthrenol	254.094	295.056	-0.235888	HMDB32890
295.056	1	C16H14O3	[M+(41K)]+	Dexketoprofen	254.094	295.056	-0.235888	HMDB41873
295.095	1	C13H20O5	[M+K]+	1-Methoxy-1-(2,4,5-trimethoxyphenyl)-2-propanol	256.131	295.094	0.954949	HMDB31772
295.095	1	C13H20O5	[M+K]+	2-[4-(3-Hydroxypropyl)-2-methoxyphenoxy]-1,3-propanediol	256.131	295.094	0.954949	HMDB40352
295.095	1	C14H22O2S	[M+(41K)]+	4-[(2-Methyl-3-furanyl)thio]-5-nonanone	254.134	295.095	-2.75233	HMDB37141
295.095	1	C14H22O2S	[M+(41K)]+	2,6-Dimethyl-3-[(2-methyl-3-furanyl)thio]-4-heptanone	254.134	295.095	-2.75233	HMDB37154
295.095	1	C16H16O4	[M+Na]+	5C-aglycone	272.105	295.094	1.47343	HMDB04810
295.095	1	C16H16O4	[M+Na]+	Isovestitol	272.105	295.094	1.47343	HMDB30526
295.095	1	C16H16O4	[M+Na]+	1,2-Bis(4-hydroxy-3-methoxyphenyl)ethylene	272.105	295.094	1.47343	HMDB32847
295.095	1	C16H16O4	[M+Na]+	2,4,6-Trimethoxybenzophenone	272.105	295.094	1.47343	HMDB33800
295.095	1	C16H16O4	[M+Na]+	1-(2,6-Dihydroxy-4-methoxyphenyl)-3-phenyl-1-propanone	272.105	295.094	1.47343	HMDB34435
295.095	1	C16H16O4	[M+Na]+	Marminal	272.105	295.094	1.47343	HMDB35035
295.095	1	C16H16O4	[M+Na]+	3-O-Methylequol	272.105	295.094	1.47343	HMDB41660
295.095	1	C16H16O4	[M+Na]+	4,7-Dihydroxy-3-methoxyisoflavan	272.105	295.094	1.47343	HMDB41669
295.095	1	C16H16O4	[M+Na]+	4,7-Dihydroxy-6-methoxyisoflavan	272.105	295.094	1.47343	HMDB41670
295.095	1	C16H16O4	[M+Na]+	6-O-Methylequol	272.105	295.094	1.47343	HMDB41701
297.074	1	C12H18O6	[M+K]+	1,1-(Tetrahydro-6a-hydroxy-2,3a,5-trimethylfuro[2,3-d]-1,3-dioxole-2,5-diyl)bis-ethanone	258.11	297.073	1.6851	HMDB32527
297.074	1	C15H14O5	[M+Na]+	Phloretin	274.084	297.073	2.20013	HMDB03306
297.074	1	C15H14O5	[M+Na]+	(Z)-4-Methoxy-3,3,5,5-tetrahydroxystilbene	274.084	297.073	2.20013	HMDB30377
297.074	1	C15H14O5	[M+Na]+	3,3,4,7-Tetrahydroxyflavan	274.084	297.073	2.20013	HMDB30541
297.074	1	C15H14O5	[M+Na]+	beta-Pyrufuran	274.084	297.073	2.20013	HMDB30634
297.074	1	C15H14O5	[M+Na]+	alpha-Pyrufuran	274.084	297.073	2.20013	HMDB30635
297.074	1	C15H14O5	[M+Na]+	Hemigossypolone	274.084	297.073	2.20013	HMDB30744
297.074	1	C15H14O5	[M+Na]+	11-Methoxynoryangonin	274.084	297.073	2.20013	HMDB30754
297.074	1	C15H14O5	[M+Na]+	(-)-Epiafzelechin	274.084	297.073	2.20013	HMDB30822
297.074	1	C15H14O5	[M+Na]+	Afzelechin	274.084	297.073	2.20013	HMDB30823
297.074	1	C15H14O5	[M+Na]+	Wyerone_epoxide	274.084	297.073	2.20013	HMDB30949
297.074	1	C15H14O5	[M+Na]+	11-Hydroxyyangonin	274.084	297.073	2.20013	HMDB33017
297.074	1	C15H14O5	[M+Na]+	2,3-Epoxysesamone	274.084	297.073	2.20013	HMDB33333
297.074	1	C15H14O5	[M+Na]+	(R)-Methysticin	274.084	297.073	2.20013	HMDB33590
297.074	1	C15H14O5	[M+Na]+	(2xi,4xi)-4,4,5,7-Tetrahydroxyflavan	274.084	297.073	2.20013	HMDB37232
297.074	1	C15H14O5	[M+Na]+	Hydroxysesamone	274.084	297.073	2.20013	HMDB37760
297.074	1	C15H14O5	[M+Na]+	(2S,3S,4R)-3,4,4,7-Tetrahydroxyflavan	274.084	297.073	2.20013	HMDB40828
297.074	1	C15H14O5	[M+Na]+	3-Hydroxy-O-desmethylangolensin	274.084	297.073	2.20013	HMDB41654
297.074	1	C15H14O5	[M+Na]+	5-Hydroxy-O-desmethylangolensin	274.084	297.073	2.20013	HMDB41685
297.074	1	C15H14O5	[M+Na]+	6-Hydroxy-O-desmethylangolensin	274.084	297.073	2.20013	HMDB41695
297.146	1	C14H26O4	[M+K]+	Tetradecanedioic_acid	258.183	297.146	0.73903	HMDB00872
297.146	1	C14H26O4	[M+K]+	Diethyl_decanedioate	258.183	297.146	0.73903	HMDB40429
297.146	1	C14H26O4	[M+K]+	Diisobutyl_adipate	258.183	297.146	0.73903	HMDB41618
297.146	1	C14H26O4	[M+K]+	2-Hydroxypropyl_2-isopropyl-5-methylcyclohexyl_carbonate	258.183	297.146	0.73903	HMDB59946
297.146	1	C14H26O4	[M+K]+	1-Hydroxypropan-2-yl_2-isopropyl-5-methylcyclohexyl_carbonate	258.183	297.146	0.73903	HMDB59947
297.146	1	C17H22O3	[M+Na]+	1b-Furanoeudesm-4(15)-en-1-ol_acetate	274.157	297.146	1.25393	HMDB32697
297.146	1	C17H22O3	[M+Na]+	[6]-Dehydroshogaol	274.157	297.146	1.25393	HMDB33090
297.146	1	C17H22O3	[M+Na]+	Panaquinquecol_4	274.157	297.146	1.25393	HMDB38939
297.146	1	C17H22O3	[M+Na]+	2-Butyl-5-[2-(4-hydroxy-3-methoxyphenyl)ethyl]furan	274.157	297.146	1.25393	HMDB40926
297.146	1	C17H22O3	[M+Na]+	2-Polyprenyl-6-methoxy-1,4-benzoquinone	274.157	297.146	1.25393	HMDB60354
297.146	1	C17H22O3	[M+Na]+	4-Hydroxy-3-polyprenylbenzoate	274.157	297.146	1.25393	HMDB60388
299.129	1	C18H18O4	[M+H]+	7C-aglycone	298.121	299.128	2.88004	HMDB04808
299.129	1	C18H18O4	[M+H]+	Enterolactone	298.121	299.128	2.88004	HMDB06101
299.129	1	C18H18O4	[M+H]+	(+)-Ligballinol	298.121	299.128	2.88004	HMDB29543
299.129	1	C18H18O4	[M+H]+	7-Hydroxy-5-methoxy-6,8-dimethylflavanone	298.121	299.128	2.88004	HMDB30695
299.129	1	C18H18O4	[M+H]+	1-(2,4-Dihydroxy-6-methoxy-3,5-dimethylphenyl)-3-phenyl-2-propen-1-one	298.121	299.128	2.88004	HMDB37376
299.129	1	C18H18O4	[M+H]+	5,7-Dimethoxy-6-methylflavanone	298.121	299.128	2.88004	HMDB38453
300.106	1	C12H23NO2S2	[M+Na]+	S-(2-Methylpropionyl)-dihydrolipoamide-E	277.117	300.106	-2.21855	HMDB06868
300.106	1	C11H19NO7	[M+Na]+	N-(1-Deoxy-1-fructosyl)proline	277.116	300.105	0.677096	HMDB38493
301.03	1	C14H12O5	[M+(41K)]+	2-Methoxystypandrone	260.068	301.03	-0.190679	HMDB33265
301.03	1	C14H12O5	[M+(41K)]+	Orientalone	260.068	301.03	-0.190679	HMDB39616
301.03	1	C14H12O5	[M+(41K)]+	Pratenol_A	260.068	301.03	-0.190679	HMDB40630
303.14	1	C13H26O5	[M+(41K)]+	Glyceryl_5-hydroxydecanoate	262.178	303.139	2.48698	HMDB32297
303.178	1	C11H22N6O4	[M+H]+	Arginyl-Glutamine	302.17	303.178	0.632962	HMDB28707
303.178	1	C11H22N6O4	[M+H]+	Arginyl-Gamma-glutamate	302.17	303.178	0.632962	HMDB28723
303.178	1	C11H22N6O4	[M+H]+	Glutaminyl-Arginine	302.17	303.178	0.632962	HMDB28791
303.178	1	C11H22N6O4	[M+H]+	Gamma-glutamyl-Arginine	302.17	303.178	0.632962	HMDB29143
305.172	1	C16H26O4	[M+Na]+	Lactapiperanol_C	282.183	305.172	-0.341119	HMDB33630
313.144	1	C14H26O4S	[M+Na]+	Diisopentyl_thiomalate	290.155	313.144	-0.050456	HMDB32223
317.063	1	C11H18O8	[M+K]+	Isovalerylglucuronide	278.1	317.063	0.40402	HMDB02091
320.097	1	C11H15N5O5	[M+Na]+	1-Methylguanosine	297.107	320.097	1.97628	HMDB01563
320.097	1	C11H15N5O5	[M+Na]+	2-Methylguanosine	297.107	320.097	1.97628	HMDB05862
320.097	1	C11H15N5O5	[M+Na]+	3-O-Methylguanosine	297.107	320.097	1.97628	HMDB06038
320.097	1	C11H15N5O5	[M+Na]+	Nelarabine	297.107	320.097	1.97628	HMDB15401
327.096	1	C15H16N2O5	[M+Na]+	L-N-(1H-Indol-3-ylacetyl)glutamic_acid	304.106	327.095	1.11374	HMDB38665
328.079	1	C15H15NO6	[M+Na]+	Ascorbigen	305.09	328.079	0.952514	HMDB29839
329.139	1	C19H20O5	[M+H]+	Acutilobin	328.131	329.138	2.61045	HMDB40670
334.073	1	C11H19NO8	[M+(41K)]+	Galactosyl_4-hydroxyproline	293.111	334.072	2.19863	HMDB29353
334.073	1	C11H19NO8	[M+(41K)]+	4-Hydroxyproline_galactoside	293.111	334.072	2.19863	HMDB29354
334.073	1	C11H19NO8	[M+(41K)]+	(3R)-3,4-Dihydroxy-3-(hydroxymethyl)butanenitrile_4-glucoside	293.111	334.072	2.19863	HMDB34085
334.073	1	C11H19NO8	[M+(41K)]+	N-Acetylmuramate	293.111	334.072	2.19863	HMDB60493
335.219	1	C18H32O4	[M+Na]+	13-L-Hydroperoxylinoleic_acid	312.23	335.219	-0.0644354	HMDB03871
335.219	1	C18H32O4	[M+Na]+	8(R)-Hydroperoxylinoleic_acid	312.23	335.219	-0.0644354	HMDB04706
335.219	1	C18H32O4	[M+Na]+	9(S)-HPODE	312.23	335.219	-0.0644354	HMDB06940
335.219	1	C18H32O4	[M+Na]+	12,13-DiHODE	312.23	335.219	-0.0644354	HMDB10201
335.219	1	C18H32O4	[M+Na]+	15,16-DiHODE	312.23	335.219	-0.0644354	HMDB10208
335.219	1	C18H32O4	[M+Na]+	9,10-DiHODE	312.23	335.219	-0.0644354	HMDB10221
338.1	1	C17H17NO5	[M+Na]+	Citpressine_II	315.111	338.1	-0.459036	HMDB29324
339.1	1	C18H20O4	[M+K]+	Myrigalone_E	300.136	339.099	2.27514	HMDB30755
339.1	1	C18H20O4	[M+K]+	1,3-Diacetoxy-4,6,12-tetradecatriene-8,10-diyne	300.136	339.099	2.27514	HMDB30922
339.1	1	C18H20O4	[M+K]+	Myrigalone_A	300.136	339.099	2.27514	HMDB37245
339.1	1	C18H20O4	[M+K]+	Myrigalon_B	300.136	339.099	2.27514	HMDB37246
339.1	1	C18H20O4	[M+K]+	Verimol_C	300.136	339.099	2.27514	HMDB38325
342.056	1	C16H15NO5	[M+(41K)]+	Citpressine_I	301.095	342.056	-0.454311	HMDB29323
342.056	1	C16H15NO5	[M+(41K)]+	Citrusinine_I	301.095	342.056	-0.454311	HMDB30374
342.056	1	C8H18NO10P	[M+Na]+	N-Gluconyl_ethanolamine_phosphate	319.067	342.056	0.253175	HMDB32294
345.06	1	C17H12O8	[M+H]+	Aflatoxin_GM1	344.053	345.06	-0.213006	HMDB30477
345.06	1	C17H12O8	[M+H]+	Wharangin	344.053	345.06	-0.213006	HMDB37754
354.101	1	C16H19NO6S	[M+H]+	4-Hydroxybenzyl_isothiocyanate_4-acetylrhamnoside	353.093	354.101	-0.0643885	HMDB32802
355.116	1	C15H24O7	[M+K]+	10-Hydroxy-8-nor-2-fenchanone_glucoside	316.152	355.115	1.39222	HMDB33643
355.116	1	C15H24O7	[M+K]+	Glucosyl_(E)-2,6-Dimethyl-2,5-heptadienoate	316.152	355.115	1.39222	HMDB35136
355.116	1	C18H20O6	[M+Na]+	3,3-Dihydroxy-4,5,7-trimethoxyflavan	332.126	355.115	1.82307	HMDB30664
355.116	1	C18H20O6	[M+Na]+	Byssochlamic_acid	332.126	355.115	1.82307	HMDB34262
355.116	1	C18H20O6	[M+Na]+	5-Hydroxy-3-methoxysativan	332.126	355.115	1.82307	HMDB39571
355.116	1	C18H20O6	[M+Na]+	5,8-Dihydroxy-3,4,7-trimethoxyflavan	332.126	355.115	1.82307	HMDB40308
357.092	1	C18H20O5	[M+(41K)]+	Verimol_B	316.131	357.092	-0.570161	HMDB38323
357.092	1	C18H20O5	[M+(41K)]+	Verimol_A	316.131	357.092	-0.570161	HMDB38324
357.092	1	C18H20O5	[M+(41K)]+	7-Hydroxy-2,4,5-trimethoxyisoflavan	316.131	357.092	-0.570161	HMDB38780
357.092	1	C18H20O5	[M+(41K)]+	7-Hydroxy-2,3,4-trimethoxyisoflavan	316.131	357.092	-0.570161	HMDB39510
357.092	1	C18H20O5	[M+(41K)]+	Sorgolactone	316.131	357.092	-0.570161	HMDB39607
357.092	1	C18H20O5	[M+(41K)]+	5-Hydroxy-3,4,7-trimethoxyflavan	316.131	357.092	-0.570161	HMDB40534
360.088	1	C16H19NO5S	[M+Na]+	Benzyl_glycinate_4-methylbenzenesulfonate_salt	337.098	360.088	-0.0252716	HMDB33374
371.09	1	C18H20O6	[M+K]+	3,3-Dihydroxy-4,5,7-trimethoxyflavan	332.126	371.089	2.60261	HMDB30664
371.09	1	C18H20O6	[M+K]+	Byssochlamic_acid	332.126	371.089	2.60261	HMDB34262
371.09	1	C18H20O6	[M+K]+	5-Hydroxy-3-methoxysativan	332.126	371.089	2.60261	HMDB39571
371.09	1	C18H20O6	[M+K]+	5,8-Dihydroxy-3,4,7-trimethoxyflavan	332.126	371.089	2.60261	HMDB40308
376.129	1	C17H25N3O2S	[M+(41K)]+	Almotriptan	335.167	376.128	1.35778	HMDB15054
376.129	1	C17H25N3O2S	[M+(41K)]+	Naratriptan	335.167	376.128	1.35778	HMDB15087
377.077	1	C15H18N2O6S	[M+Na]+	Niazidin	354.089	377.078	-2.2799	HMDB31981
385.129	1	C14H20N6O5S	[M+H]+	S-Adenosylhomocysteine	384.122	385.129	0.00415445	HMDB00939
385.129	1	C21H20O7	[M+H]+	(+)-Zeylenol	384.121	385.128	1.78538	HMDB29541
385.129	1	C21H20O7	[M+H]+	Oxyisocyclointegrin	384.121	385.128	1.78538	HMDB30621
385.129	1	C21H20O7	[M+H]+	Dulxanthone_F	384.121	385.128	1.78538	HMDB34914
385.129	1	C21H20O7	[M+H]+	Isolicopyranocoumarin	384.121	385.128	1.78538	HMDB35479
385.129	1	C21H20O7	[M+H]+	Licofuranocoumarin	384.121	385.128	1.78538	HMDB36281
385.129	1	C21H20O7	[M+H]+	Gancaonin_D	384.121	385.128	1.78538	HMDB38396
385.129	1	C21H20O7	[M+H]+	Licopyranocoumarin	384.121	385.128	1.78538	HMDB38874
385.129	1	C21H20O7	[M+H]+	5-Methoxyhinokinin	384.121	385.128	1.78538	HMDB38950
385.129	1	C21H20O7	[M+H]+	Piperenol_B	384.121	385.128	1.78538	HMDB39617
385.129	1	C21H20O7	[M+H]+	Piperenol_A	384.121	385.128	1.78538	HMDB39634
385.129	1	C21H20O7	[M+H]+	Calebin_A	384.121	385.128	1.78538	HMDB40134
385.129	1	C21H20O7	[M+H]+	3-O-Methylgancaonin_P	384.121	385.128	1.78538	HMDB40813
385.129	1	C21H20O7	[M+H]+	3-O-Methyluralenol	384.121	385.128	1.78538	HMDB40837
385.129	1	C21H20O7	[M+H]+	Uralene	384.121	385.128	1.78538	HMDB40934
391.06	1	C17H18O8	[M+(41K)]+	3-Feruloyl-1,5-quinolactone	350.1	391.061	-2.75737	HMDB29289
391.06	1	C17H18O8	[M+(41K)]+	4-Feruloyl-1,5-quinolactone	350.1	391.061	-2.75737	HMDB29290
392.127	1	C21H23NO4	[M+K]+	Olopatadine_n-oxide	353.163	392.126	2.23296	HMDB60595
403.132	1	C16H22N6O4	[M+(41K)]+	Thyrotropin_releasing_hormone	362.17	403.132	1.48959	HMDB60080
407.034	1	C20H14O7	[M+(41K)]+	Daphnoretin_methyl_ether	366.074	407.035	-2.22782	HMDB39046
407.034	1	C15H16N2O6S2	[M+Na]+	Ticarcillin	384.045	407.034	0.297764	HMDB15545
416.112	1	C16H21N3O8S	[M+H]+	Cephalosporin_C	415.105	416.112	0.156929	HMDB60450
423.084	1	C14H20N6O5S	[M+K]+	S-Adenosylhomocysteine	384.122	423.085	-2.84009	HMDB00939
423.084	1	C21H20O7	[M+K]+	(+)-Zeylenol	384.121	423.084	-1.21867	HMDB29541
423.084	1	C21H20O7	[M+K]+	Oxyisocyclointegrin	384.121	423.084	-1.21867	HMDB30621
423.084	1	C21H20O7	[M+K]+	Dulxanthone_F	384.121	423.084	-1.21867	HMDB34914
423.084	1	C21H20O7	[M+K]+	Isolicopyranocoumarin	384.121	423.084	-1.21867	HMDB35479
423.084	1	C21H20O7	[M+K]+	Licofuranocoumarin	384.121	423.084	-1.21867	HMDB36281
423.084	1	C21H20O7	[M+K]+	Gancaonin_D	384.121	423.084	-1.21867	HMDB38396
423.084	1	C21H20O7	[M+K]+	Licopyranocoumarin	384.121	423.084	-1.21867	HMDB38874
423.084	1	C21H20O7	[M+K]+	5-Methoxyhinokinin	384.121	423.084	-1.21867	HMDB38950
423.084	1	C21H20O7	[M+K]+	Piperenol_B	384.121	423.084	-1.21867	HMDB39617
423.084	1	C21H20O7	[M+K]+	Piperenol_A	384.121	423.084	-1.21867	HMDB39634
423.084	1	C21H20O7	[M+K]+	Calebin_A	384.121	423.084	-1.21867	HMDB40134
423.084	1	C21H20O7	[M+K]+	3-O-Methylgancaonin_P	384.121	423.084	-1.21867	HMDB40813
423.084	1	C21H20O7	[M+K]+	3-O-Methyluralenol	384.121	423.084	-1.21867	HMDB40837
423.084	1	C21H20O7	[M+K]+	Uralene	384.121	423.084	-1.21867	HMDB40934
425.066	1	C17H20O10	[M+(41K)]+	Eleutheroside_B1	384.106	425.067	-2.0218	HMDB29549
425.066	1	C17H20O10	[M+(41K)]+	Tomenin	384.106	425.067	-2.0218	HMDB33900
425.066	1	C17H20O10	[M+(41K)]+	5-(3,5-Dihydroxyphenyl)-gamma-valerolactone_3-O-glucuronide	384.106	425.067	-2.0218	HMDB41693
425.066	1	C17H20O10	[M+(41K)]+	5-(3,4-Dihydroxyphenyl)-gamma-valerolactone-4-O-glucuronide	384.106	425.067	-2.0218	HMDB59989
425.126	1	C15H28O11	[M+(41K)]+	2,3-Butanediol_apiosylglucoside	384.163	425.124	2.72297	HMDB33063
431.018	1	C11H19O13P	[M+(41K)]+	1-Phosphatidyl-D-myo-inositol	390.056	431.018	1.5076	HMDB06953
435.122	1	C15H20N6O8	[M+Na]+	N6-Carbamoyl-L-threonyladenosine	412.134	435.123	-2.47056	HMDB41623
437.145	1	C21H24O10	[M+H]+	Phenethyl_6-galloylglucoside	436.137	437.144	0.92418	HMDB34573
437.145	1	C21H24O10	[M+H]+	Phlorizin	436.137	437.144	0.92418	HMDB36634
437.145	1	C21H24O10	[M+H]+	Trilobatin	436.137	437.144	0.92418	HMDB37505
439.043	1	C20H16O9	[M+K]+	Theaflagallin	400.079	439.043	1.18553	HMDB33287
441.039	1	C20H16O9	[M+(41K)]+	Theaflagallin	400.079	441.041	-2.84305	HMDB33287
445.204	1	C19H34O10	[M+Na]+	1-Octen-3-yl_primeveroside	422.215	445.204	-1.89621	HMDB32960
445.254	1	C25H40O4	[M+(41K)]+	MG(0:0/22:5(4Z,7Z,10Z,13Z,16Z)/0:0)	404.293	445.254	0.538344	HMDB11555
445.254	1	C25H40O4	[M+(41K)]+	MG(0:0/22:5(7Z,10Z,13Z,16Z,19Z)/0:0)	404.293	445.254	0.538344	HMDB11556
445.254	1	C25H40O4	[M+(41K)]+	MG(22:5(4Z,7Z,10Z,13Z,16Z)/0:0/0:0)	404.293	445.254	0.538344	HMDB11585
445.254	1	C25H40O4	[M+(41K)]+	MG(22:5(7Z,10Z,13Z,16Z,19Z)/0:0/0:0)	404.293	445.254	0.538344	HMDB11586
445.254	1	C25H40O4	[M+(41K)]+	11-Carboxy-gamma-chromanol	404.293	445.254	0.538344	HMDB12517
449.138	1	C21H30O6S	[M+K]+	Eremopetasitenin_C3	410.176	449.139	-2.2739	HMDB32772
449.138	1	C21H28O8	[M+(41K)]+	3-O-Methylniveusin_A	408.178	449.14	-2.77486	HMDB39084
449.138	1	C15H26N2O12	[M+Na]+	Chitobiose	426.149	449.138	1.44878	HMDB03556
453.259	1	C27H40O3	[M+(41K)]+	Calcipotriol	412.298	453.259	0.465297	HMDB15567
453.259	1	C27H40O3	[M+(41K)]+	(9E)-Valenciaxanthin	412.298	453.259	0.465297	HMDB36848
453.259	1	C27H40O3	[M+(41K)]+	Valenciachrome	412.298	453.259	0.465297	HMDB36849
453.259	1	C27H40O3	[M+(41K)]+	Unknown_370	412.298	453.259	0.465297	HMDB39022
453.259	1	C27H40O3	[M+(41K)]+	4-Methoxy-3-geranylgeranyl-1,2-dihydroxybenzene	412.298	453.259	0.465297	HMDB40749
453.259	1	C27H40O3	[M+(41K)]+	4-Methoxy-5-(3,7,11,15-tetramethyl-2,6,10,14-hexadecatetraenyl)-1,3-benzenediol	412.298	453.259	0.465297	HMDB40765
455.111	1	C22H24O8	[M+K]+	8-Acetoxypinoresinol	416.147	455.11	1.28738	HMDB33280
455.111	1	C22H24O8	[M+K]+	4-Methylliquiritigenin_7-rhamnoside	416.147	455.11	1.28738	HMDB40545
457.108	1	C22H24O8	[M+(41K)]+	8-Acetoxypinoresinol	416.147	457.108	-1.79957	HMDB33280
457.108	1	C22H24O8	[M+(41K)]+	4-Methylliquiritigenin_7-rhamnoside	416.147	457.108	-1.79957	HMDB40545
459.127	1	C17H23N4O9P	[M+H]+	FMNH2	458.12	459.128	-2.27039	HMDB01142
459.127	1	C21H24O10	[M+Na]+	Phenethyl_6-galloylglucoside	436.137	459.126	0.722242	HMDB34573
459.127	1	C21H24O10	[M+Na]+	Phlorizin	436.137	459.126	0.722242	HMDB36634
459.127	1	C21H24O10	[M+Na]+	Trilobatin	436.137	459.126	0.722242	HMDB37505
460.07	1	C16H23NO9S2	[M+Na]+	3-Phenylpropyl_glucosinolate	437.081	460.071	-1.05832	HMDB38422
463.082	1	C20H22O10	[M+(41K)]+	Rumexoside	422.121	463.083	-1.20065	HMDB36398
463.197	1	C24H30O9	[M+H]+	13-Hydroxy-5-O-methylmelledonal	462.189	463.196	0.914731	HMDB35864
463.197	1	C24H30O9	[M+H]+	Retrocalamin	462.189	463.196	0.914731	HMDB38159
471.029	1	C11H20O16P2	[M+H]+	1-Phosphatidyl-1D-myo-inositol_3-phosphate	470.023	471.03	-2.16016	HMDB03850
471.237	1	C27H34O7	[M+H]+	Lucidenic_acid_D1	470.23	471.238	-0.573808	HMDB38199
476.044	1	C16H23NO9S2	[M+K]+	3-Phenylpropyl_glucosinolate	437.081	476.045	-0.994445	HMDB38422
476.071	1	C14H21NO15S	[M+H]+	Chondroitin_4-sulfate	475.063	476.07	1.96652	HMDB00652
482.181	1	C27H23N5O4	[M+H]+	Pranlukast	481.175	482.182	-2.80122	HMDB15481
483.083	1	C26H20O7	[M+K]+	Artomunoxanthentrione	444.121	483.084	-1.44219	HMDB37913
485.249	1	C27H40O5	[M+(41K)]+	1,25-Dihydroxyvitamin_D3-26,23-lactone	444.288	485.249	0.110047	HMDB00969
495.186	1	C25H30NO8	[M+Na]+	Doxepin_N-oxide_glucuronide	472.197	495.186	0.0726999	HMDB61139
498.053	1	C14H21NO15S	[M+Na]+	Chondroitin_4-sulfate	475.063	498.052	1.88675	HMDB00652
561.23	1	C24H42O12	[M+K]+	7,8-Dihydro-3b,6a-dihydroxy-alpha-ionol_9-[apiosyl-(1->6)-glucoside]	522.268	561.231	-2.27963	HMDB41579
561.23	1	C28H40O9	[M+(41K)]+	Withaperuvin_D	520.267	561.229	1.77931	HMDB30116
561.23	1	C28H40O9	[M+(41K)]+	Withaperuvin_B	520.267	561.229	1.77931	HMDB34191
561.23	1	C28H40O9	[M+(41K)]+	rac-4-Hydroxy-4-O-(beta-D-glucuronide)-all-trans-retinyl_acetate	520.267	561.229	1.77931	HMDB60141
562.224	1	C28H35N5O5	[M+(41K)]+	Morphiceptin	521.264	562.225	-2.77878	HMDB05777
575.245	1	C29H42O9	[M+(41K)]+	Corchoroside_A	534.283	575.244	1.77646	HMDB33846

## Sheet: PolarPos_KEGG
mz	intensity	formula	ion	name	exact_mass	mass	ppm_error	KEGG_COMPOUND__26_09_2016
165.032	1	C7H10O2	[M+K]+	Toluene-cis-dihydrodiol	126.068	165.031	1.78572	C04592
165.032	1	C7H10O2	[M+K]+	1-Cyclohexenecarboxylic_acid	126.068	165.031	1.78572	C12101
169.027	1	C6H10O3	[M+K]+	4-Methyl-2-oxopentanoate	130.063	169.026	2.39608	C00233
169.027	1	C6H10O3	[M+K]+	(S)-3-Methyl-2-oxopentanoic_acid	130.063	169.026	2.39608	C00671
169.027	1	C6H10O3	[M+K]+	2-Oxohexanoic_acid	130.063	169.026	2.39608	C00902
169.027	1	C6H10O3	[M+K]+	(R)-Pantolactone	130.063	169.026	2.39608	C01012
169.027	1	C6H10O3	[M+K]+	3-Oxohexanoic_acid	130.063	169.026	2.39608	C02122
169.027	1	C6H10O3	[M+K]+	5-Oxohexanoic_acid	130.063	169.026	2.39608	C02129
169.027	1	C6H10O3	[M+K]+	6-Hydroxyhexan-6-olide	130.063	169.026	2.39608	C03241
169.027	1	C6H10O3	[M+K]+	3-Methyl-2-oxopentanoate	130.063	169.026	2.39608	C03465
169.027	1	C6H10O3	[M+K]+	beta-Ketoisocaproate	130.063	169.026	2.39608	C03467
169.027	1	C6H10O3	[M+K]+	Ethyl_3-oxobutanoate	130.063	169.026	2.39608	C03500
169.027	1	C6H10O3	[M+K]+	(3R)-3-Methyl-2-oxopentanoic_acid	130.063	169.026	2.39608	C06008
169.027	1	C6H10O3	[M+K]+	Adipate_semialdehyde	130.063	169.026	2.39608	C06102
169.027	1	C6H10O3	[M+K]+	1-Oxa-2-oxo-3-hydroxycycloheptane	130.063	169.026	2.39608	C12314
169.027	1	C6H10O3	[M+K]+	2-Hydroxyethyl_methacrylate	130.063	169.026	2.39608	C14530
175.002	1	C5H4N4O	[M+K]+	Hypoxanthine	136.039	175.002	2.35026	C00262
176.011	1	C7H7NO2	[M+K]+	Anthranilate	137.048	176.011	2.01863	C00108
176.011	1	C7H7NO2	[M+K]+	4-Aminobenzoate	137.048	176.011	2.01863	C00568
176.011	1	C7H7NO2	[M+K]+	N-Methylnicotinate	137.048	176.011	2.01863	C01004
176.011	1	C7H7NO2	[M+K]+	4-Nitrotoluene	137.048	176.011	2.01863	C14394
176.011	1	C7H7NO2	[M+K]+	3-Nitrotoluene	137.048	176.011	2.01863	C19486
176.011	1	C7H7NO2	[M+K]+	2-Nitrotoluene	137.048	176.011	2.01863	C19597
179.055	1	C6H10O6	[M+H]+	D-Glucono-1,5-lactone	178.048	179.055	2.26132	C00198
179.055	1	C6H10O6	[M+H]+	2-Dehydro-3-deoxy-D-gluconate	178.048	179.055	2.26132	C00204
179.055	1	C6H10O6	[M+H]+	5-Dehydro-D-fructose	178.048	179.055	2.26132	C00273
179.055	1	C6H10O6	[M+H]+	2,4,6/3,5-Pentahydroxycyclohexanone	178.048	179.055	2.26132	C00691
179.055	1	C6H10O6	[M+H]+	L-Gulono-1,4-lactone	178.048	179.055	2.26132	C01040
179.055	1	C6H10O6	[M+H]+	L-Galactono-1,4-lactone	178.048	179.055	2.26132	C01115
179.055	1	C6H10O6	[M+H]+	2-Dehydro-3-deoxy-D-galactonate	178.048	179.055	2.26132	C01216
179.055	1	C6H10O6	[M+H]+	D-Galactono-1,5-lactone	178.048	179.055	2.26132	C02669
179.055	1	C6H10O6	[M+H]+	Hexose-1,5-lactone	178.048	179.055	2.26132	C02692
179.055	1	C6H10O6	[M+H]+	2-Dehydro-D-glucose	178.048	179.055	2.26132	C02779
179.055	1	C6H10O6	[M+H]+	D-Glucono-1,4-lactone	178.048	179.055	2.26132	C03107
179.055	1	C6H10O6	[M+H]+	D-galacto-Hexodialdose	178.048	179.055	2.26132	C03269
179.055	1	C6H10O6	[M+H]+	D-Galactono-1,4-lactone	178.048	179.055	2.26132	C03383
179.055	1	C6H10O6	[M+H]+	3-Dehydro-2-deoxy-D-gluconate	178.048	179.055	2.26132	C03926
179.055	1	C6H10O6	[M+H]+	3-Keto-beta-D-galactose	178.048	179.055	2.26132	C05394
179.055	1	C6H10O6	[M+H]+	Gulono-1,4-lactone	178.048	179.055	2.26132	C05410
179.055	1	C6H10O6	[M+H]+	2-Deoxy-5-keto-D-gluconic_acid	178.048	179.055	2.26132	C06892
179.055	1	C6H10O6	[M+H]+	5-Deoxy-D-glucuronate	178.048	179.055	2.26132	C16737
179.055	1	C6H10O6	[M+H]+	myo-Inosose-5	178.048	179.055	2.26132	C17577
179.055	1	C6H10O6	[M+H]+	L-Sorbosone	178.048	179.055	2.26132	C19679
179.055	1	C6H10O6	[M+H]+	1-Keto-D-chiro-inositol	178.048	179.055	2.26132	C20251
179.055	1	C6H10O6	[M+H]+	2-Dehydro-3-deoxy-L-galactonate	178.048	179.055	2.26132	C20680
179.055	1	C6H10O6	[M+H]+	3,6-Anhydro-L-galactonate	178.048	179.055	2.26132	C20903
181.027	1	C7H10O3	[M+K]+	4-Oxocyclohexanecarboxylate	142.063	181.026	2.25603	C03767
182.058	1	C7H13NO2	[M+K]+	(E)-4-(Trimethylammonio)but-2-enoate	143.095	182.058	1.29739	C04114
182.058	1	C7H13NO2	[M+K]+	Stachydrine	143.095	182.058	1.29739	C10172
182.058	1	C5H12NO4P	[M+H]+	L-2-Amino-4-(hydroxymethylphosphinyl)butanoate	181.05	182.058	1.92906	C04650
182.058	1	C5H12NO4P	[M+H]+	Glufosinate	181.05	182.058	1.92906	C05042
182.058	1	C10H9NO	[M+Na]+	Indole-3-acetaldehyde	159.068	182.058	2.13778	C00637
182.058	1	C10H9NO	[M+Na]+	3-Methyl-quinolin-2-ol	159.068	182.058	2.13778	C06345
182.058	1	C10H9NO	[M+Na]+	Echinopsine	159.068	182.058	2.13778	C10663
182.058	1	C10H9NO	[M+Na]+	N-Hydroxy-1-aminonaphthalene	159.068	182.058	2.13778	C14789
183.087	1	C6H14O6	[M+H]+	Mannitol	182.079	183.086	1.75382	C00392
183.087	1	C6H14O6	[M+H]+	D-Sorbitol	182.079	183.086	1.75382	C00794
183.087	1	C6H14O6	[M+H]+	D-Iditol	182.079	183.086	1.75382	C01489
183.087	1	C6H14O6	[M+H]+	L-Iditol	182.079	183.086	1.75382	C01507
183.087	1	C6H14O6	[M+H]+	Galactitol	182.079	183.086	1.75382	C01697
183.087	1	C6H14O6	[M+H]+	L-Glucitol	182.079	183.086	1.75382	C01722
183.087	1	C7H14NO3	[M+Na]+	3-Dehydrocarnitine	160.097	183.087	0.257255	C02636
186.053	1	C6H13NO3	[M+K]+	Fagomine	147.09	186.053	1.6447	C10144
186.053	1	C6H13NO3	[M+K]+	N-Hydroxy-L-isoleucine	147.09	186.053	1.6447	C20310
186.053	1	C6H13NO3	[M+K]+	(4S)-4-Hydroxy-L-isoleucine	147.09	186.053	1.6447	C20802
186.053	1	C9H9NO2	[M+Na]+	3-Methyldioxyindole	163.063	186.053	2.46704	C05834
186.053	1	C9H9NO2	[M+Na]+	4-Oxo-1-(3-pyridyl)-1-butanone	163.063	186.053	2.46704	C19567
193.063	1	C9H14O2	[M+K]+	Boschnialactone	154.099	193.063	1.06494	C09772
193.063	1	C12H10O	[M+Na]+	2-Hydroxybiphenyl	170.073	193.062	1.85743	C02499
193.063	1	C12H10O	[M+Na]+	4-Hydroxybiphenyl	170.073	193.062	1.85743	C14224
193.063	1	C12H10O	[M+Na]+	3-Hydroxybiphenyl	170.073	193.062	1.85743	C14342
193.071	1	C7H12O6	[M+H]+	Quinate	192.063	193.071	1.039	C00296
193.071	1	C7H12O6	[M+H]+	2D-5-O-Methyl-2,3,5/4,6-pentahydroxycyclohexanone	192.063	193.071	1.039	C01295
193.071	1	C7H12O6	[M+H]+	Valiolone	192.063	193.071	1.039	C12113
193.071	1	C7H12O6	[M+H]+	2-epi-5-epi-Valiolone	192.063	193.071	1.039	C17691
193.071	1	C7H12O6	[M+H]+	5-epi-Valiolone	192.063	193.071	1.039	C17694
195.042	1	C11H8O2	[M+Na]+	Menadione	172.052	195.042	2.11852	C05377
195.042	1	C11H8O2	[M+Na]+	Dehydromatricaria_ester	172.052	195.042	2.11852	C08446
195.042	1	C11H8O2	[M+Na]+	(Z)-2-Decene-4,6,8-triynoic_acid_methylester	172.052	195.042	2.11852	C08774
195.042	1	C11H8O2	[M+Na]+	1-Hydroxy-2-naphthaldehyde	172.052	195.042	2.11852	C11427
195.042	1	C11H8O2	[M+Na]+	1-Naphthoic_acid	172.052	195.042	2.11852	C14091
195.042	1	C11H8O2	[M+Na]+	2-Naphthoic_acid	172.052	195.042	2.11852	C14101
197.032	1	C6H10N2O3	[M+K]+	4-Methylene-L-glutamine	158.069	197.032	-0.844532	C01109
197.032	1	C6H10N2O3	[M+K]+	5-Hydroxyectoine	158.069	197.032	-0.844532	C16432
197.032	1	C9H6N2O2	[M+Na]+	Quinoxaline-2-carboxylic_acid	174.043	197.032	-0.0680092	C18624
197.032	1	C9H6N2O2	[M+Na]+	Toluene_diisocyanates	174.043	197.032	-0.0680092	C19560
199.022	1	C6H8O6	[M+Na]+	Ascorbate	176.032	199.021	1.39231	C00072
199.022	1	C6H8O6	[M+Na]+	D-Glucuronolactone	176.032	199.021	1.39231	C02670
199.022	1	C6H8O6	[M+Na]+	2-Hydroxy-3-oxoadipate	176.032	199.021	1.39231	C03217
199.022	1	C6H8O6	[M+Na]+	L-xylo-Hexulonolactone	176.032	199.021	1.39231	C03289
199.022	1	C6H8O6	[M+Na]+	D-Glucurono-6,2-lactone	176.032	199.021	1.39231	C03387
199.022	1	C6H8O6	[M+Na]+	5-Dehydro-4-deoxy-D-glucuronate	176.032	199.021	1.39231	C04053
199.022	1	C6H8O6	[M+Na]+	(4S)-4,6-Dihydroxy-2,5-dioxohexanoate	176.032	199.021	1.39231	C04349
199.022	1	C6H8O6	[M+Na]+	(4S,5S)-4,5-Dihydroxy-2,6-dioxohexanoate	176.032	199.021	1.39231	C04471
199.022	1	C6H8O6	[M+Na]+	Parapyruvate	176.032	199.021	1.39231	C06033
199.022	1	C6H8O6	[M+Na]+	D-Galacturonolactone	176.032	199.021	1.39231	C06430
199.022	1	C6H8O6	[M+Na]+	2-Dehydro-D-glucono-1,5-lactone	176.032	199.021	1.39231	C06440
199.022	1	C6H8O6	[M+Na]+	Propane-1,2,3-tricarboxylate	176.032	199.021	1.39231	C19806
199.022	1	C6H8O6	[M+Na]+	Erythorbic_acid	176.032	199.021	1.39231	C20364
199.048	1	C6H12N2O3	[M+K]+	D-Alanyl-D-alanine	160.085	199.048	1.32682	C00993
199.048	1	C6H12N2O3	[M+K]+	N5-Methyl-L-glutamine	160.085	199.048	1.32682	C03153
199.048	1	C6H12N2O3	[M+K]+	N(gamma)-Acetyldiaminobutyrate	160.085	199.048	1.32682	C06442
199.048	1	C6H12N2O3	[M+K]+	Daminozide	160.085	199.048	1.32682	C10996
199.048	1	C6H12N2O3	[M+K]+	N-alpha-Acetyl-L-2,4-diaminobutyrate	160.085	199.048	1.32682	C19929
199.048	1	C9H8N2O2	[M+Na]+	4-Hydroxyaminoquinoline_N-oxide	176.059	199.048	2.09548	C04050
199.048	1	C9H8N2O2	[M+Na]+	Pemoline	176.059	199.048	2.09548	C07899
200.128	1	C10H17NO3	[M+H]+	Tussilagine	199.121	200.128	1.31716	C10411
200.128	1	C10H17NO3	[M+H]+	Ecgonine_methyl_ester	199.121	200.128	1.31716	C12448
200.128	1	C10H17NO3	[M+H]+	N-Hexanoyl-L-homoserine_lactone	199.121	200.128	1.31716	C21197
203.008	1	C13H6	[M+(41K)]+	1-Tridecene-3,5,7,9,11-pentayne	162.047	203.008	0.429047	C08464
208.042	1	C6H9N5O	[M+(41K)]+	N-Cyclopropylammeline	167.081	208.042	0.0749849	C14148
214.996	1	C6H8O6	[M+K]+	Ascorbate	176.032	214.995	2.54145	C00072
214.996	1	C6H8O6	[M+K]+	D-Glucuronolactone	176.032	214.995	2.54145	C02670
214.996	1	C6H8O6	[M+K]+	2-Hydroxy-3-oxoadipate	176.032	214.995	2.54145	C03217
214.996	1	C6H8O6	[M+K]+	L-xylo-Hexulonolactone	176.032	214.995	2.54145	C03289
214.996	1	C6H8O6	[M+K]+	D-Glucurono-6,2-lactone	176.032	214.995	2.54145	C03387
214.996	1	C6H8O6	[M+K]+	5-Dehydro-4-deoxy-D-glucuronate	176.032	214.995	2.54145	C04053
214.996	1	C6H8O6	[M+K]+	(4S)-4,6-Dihydroxy-2,5-dioxohexanoate	176.032	214.995	2.54145	C04349
214.996	1	C6H8O6	[M+K]+	(4S,5S)-4,5-Dihydroxy-2,6-dioxohexanoate	176.032	214.995	2.54145	C04471
214.996	1	C6H8O6	[M+K]+	Parapyruvate	176.032	214.995	2.54145	C06033
214.996	1	C6H8O6	[M+K]+	D-Galacturonolactone	176.032	214.995	2.54145	C06430
214.996	1	C6H8O6	[M+K]+	2-Dehydro-D-glucono-1,5-lactone	176.032	214.995	2.54145	C06440
214.996	1	C6H8O6	[M+K]+	Propane-1,2,3-tricarboxylate	176.032	214.995	2.54145	C19806
214.996	1	C6H8O6	[M+K]+	Erythorbic_acid	176.032	214.995	2.54145	C20364
217.033	1	C7H6N4O3	[M+Na]+	7-Carboxy-7-carbaguanine	194.044	217.033	-2.24297	C20248
219.046	1	C7H14O5	[M+(41K)]+	Digitalose	178.084	219.045	2.90123	C08235
219.046	1	C7H14O5	[M+(41K)]+	D-Thevetose	178.084	219.045	2.90123	C16287
233.006	1	C6H10O7	[M+K]+	D-Glucuronate	194.043	233.006	1.51241	C00191
233.006	1	C6H10O7	[M+K]+	D-Galacturonate	194.043	233.006	1.51241	C00333
233.006	1	C6H10O7	[M+K]+	D-Tagaturonate	194.043	233.006	1.51241	C00558
233.006	1	C6H10O7	[M+K]+	3-Dehydro-L-gulonate	194.043	233.006	1.51241	C00618
233.006	1	C6H10O7	[M+K]+	D-Fructuronate	194.043	233.006	1.51241	C00905
233.006	1	C6H10O7	[M+K]+	5-Dehydro-D-gluconate	194.043	233.006	1.51241	C01062
233.006	1	C6H10O7	[M+K]+	D-Mannuronate	194.043	233.006	1.51241	C02024
233.006	1	C6H10O7	[M+K]+	2-Dehydro-D-galactonate	194.043	233.006	1.51241	C03342
233.006	1	C6H10O7	[M+K]+	L-Iduronic_acid	194.043	233.006	1.51241	C06472
233.006	1	C6H10O7	[M+K]+	2-Keto-D-gluconic_acid	194.043	233.006	1.51241	C06473
233.006	1	C6H10O7	[M+K]+	L-Guluronic_acid	194.043	233.006	1.51241	C06477
233.006	1	C6H10O7	[M+K]+	Galacturonic_acid	194.043	233.006	1.51241	C08348
233.006	1	C6H10O7	[M+K]+	beta-D-Glucopyranuronic_acid	194.043	233.006	1.51241	C08350
233.006	1	C6H10O7	[M+K]+	2-Dehydro-L-idonate	194.043	233.006	1.51241	C15673
233.006	1	C6H10O7	[M+K]+	D-Glucuronic_acid	194.043	233.006	1.51241	C16245
233.006	1	C6H10O7	[M+K]+	L-Altruronic_acid	194.043	233.006	1.51241	C21034
233.006	1	C6H10O7	[M+K]+	D-Alluronic_acid	194.043	233.006	1.51241	C21037
233.006	1	C6H10O7	[M+K]+	D-Guluronic_acid	194.043	233.006	1.51241	C21047
233.006	1	C6H10O7	[M+K]+	D-Taluronic_acid	194.043	233.006	1.51241	C21059
235.004	1	C6H10O7	[M+(41K)]+	D-Glucuronate	194.043	235.004	2.0706	C00191
235.004	1	C6H10O7	[M+(41K)]+	D-Galacturonate	194.043	235.004	2.0706	C00333
235.004	1	C6H10O7	[M+(41K)]+	D-Tagaturonate	194.043	235.004	2.0706	C00558
235.004	1	C6H10O7	[M+(41K)]+	3-Dehydro-L-gulonate	194.043	235.004	2.0706	C00618
235.004	1	C6H10O7	[M+(41K)]+	D-Fructuronate	194.043	235.004	2.0706	C00905
235.004	1	C6H10O7	[M+(41K)]+	5-Dehydro-D-gluconate	194.043	235.004	2.0706	C01062
235.004	1	C6H10O7	[M+(41K)]+	D-Mannuronate	194.043	235.004	2.0706	C02024
235.004	1	C6H10O7	[M+(41K)]+	2-Dehydro-D-galactonate	194.043	235.004	2.0706	C03342
235.004	1	C6H10O7	[M+(41K)]+	L-Iduronic_acid	194.043	235.004	2.0706	C06472
235.004	1	C6H10O7	[M+(41K)]+	2-Keto-D-gluconic_acid	194.043	235.004	2.0706	C06473
235.004	1	C6H10O7	[M+(41K)]+	L-Guluronic_acid	194.043	235.004	2.0706	C06477
235.004	1	C6H10O7	[M+(41K)]+	Galacturonic_acid	194.043	235.004	2.0706	C08348
235.004	1	C6H10O7	[M+(41K)]+	beta-D-Glucopyranuronic_acid	194.043	235.004	2.0706	C08350
235.004	1	C6H10O7	[M+(41K)]+	2-Dehydro-L-idonate	194.043	235.004	2.0706	C15673
235.004	1	C6H10O7	[M+(41K)]+	D-Glucuronic_acid	194.043	235.004	2.0706	C16245
235.004	1	C6H10O7	[M+(41K)]+	L-Altruronic_acid	194.043	235.004	2.0706	C21034
235.004	1	C6H10O7	[M+(41K)]+	D-Alluronic_acid	194.043	235.004	2.0706	C21037
235.004	1	C6H10O7	[M+(41K)]+	D-Guluronic_acid	194.043	235.004	2.0706	C21047
235.004	1	C6H10O7	[M+(41K)]+	D-Taluronic_acid	194.043	235.004	2.0706	C21059
235.019	1	C10H10O4	[M+(41K)]+	Scytalone	194.058	235.019	1.09225	C00779
235.019	1	C10H10O4	[M+(41K)]+	Ferulate	194.058	235.019	1.09225	C01494
235.019	1	C10H10O4	[M+(41K)]+	6-Hydroxymellein	194.058	235.019	1.09225	C02379
235.019	1	C10H10O4	[M+(41K)]+	2,4,8-Trihydroxy-1-tetralone	194.058	235.019	1.09225	C09974
235.019	1	C10H10O4	[M+(41K)]+	Isoferulic_acid	194.058	235.019	1.09225	C10470
235.019	1	C10H10O4	[M+(41K)]+	Methyl_caffeate	194.058	235.019	1.09225	C10477
235.019	1	C10H10O4	[M+(41K)]+	Dimethyl_phthalate	194.058	235.019	1.09225	C11233
235.019	1	C10H10O4	[M+(41K)]+	5-Hydroxyconiferaldehyde	194.058	235.019	1.09225	C12204
235.019	1	C10H10O4	[M+(41K)]+	Kakuol	194.058	235.019	1.09225	C16982
237.02	1	C6H12O7	[M+(41K)]+	D-Gluconic_acid	196.058	237.02	1.47667	C00257
237.02	1	C6H12O7	[M+(41K)]+	D-Mannonate	196.058	237.02	1.47667	C00514
237.02	1	C6H12O7	[M+(41K)]+	L-Idonate	196.058	237.02	1.47667	C00770
237.02	1	C6H12O7	[M+(41K)]+	L-Gulonate	196.058	237.02	1.47667	C00800
237.02	1	C6H12O7	[M+(41K)]+	D-Altronate	196.058	237.02	1.47667	C00817
237.02	1	C6H12O7	[M+(41K)]+	D-Galactonate	196.058	237.02	1.47667	C00880
237.02	1	C6H12O7	[M+(41K)]+	2-Carboxy-D-arabinitol	196.058	237.02	1.47667	C03215
237.02	1	C6H12O7	[M+(41K)]+	L-Galactonate	196.058	237.02	1.47667	C15930
238.993	1	C12H8OS	[M+K]+	Dibenzothiophene-5-oxide	200.03	238.993	2.00885	C21149
238.993	1	C12H6O3	[M+(41K)]+	Naphthalic_anhydride	198.032	238.993	1.0674	C19125
238.993	1	C4H9O8P	[M+Na]+	3-Phospho-D-erythronate	216.004	238.993	2.07998	C03356
238.993	1	C4H9O8P	[M+Na]+	4-Phospho-D-erythronate	216.004	238.993	2.07998	C03393
238.993	1	C5H13O3PS2	[M+Na]+	Demephion-O	216.004	238.994	-1.55611	C18975
238.993	1	C5H13O3PS2	[M+Na]+	Demephion-S	216.004	238.994	-1.55611	C18976
239.014	1	C9H10O5	[M+(41K)]+	3-(3,4-Dihydroxyphenyl)lactate	198.053	239.014	0.385751	C01207
239.014	1	C9H10O5	[M+(41K)]+	3-Methoxy-4-hydroxymandelate	198.053	239.014	0.385751	C05584
239.014	1	C9H10O5	[M+(41K)]+	Syringic_acid	198.053	239.014	0.385751	C10833
239.014	1	C9H10O5	[M+(41K)]+	(3E)-3-[(1R,5R,6S)-5-Hydroxy-7-oxabicyclo[4.1.0]heptan-2-ylidene]-2-oxopropanoate	198.053	239.014	0.385751	C21086
239.014	1	C12H8O2S	[M+Na]+	1,2-Dihydroxydibenzothiophene	216.025	239.014	1.96725	C06722
239.014	1	C12H8O2S	[M+Na]+	Dibenzothiophene-5,5-dioxide	216.025	239.014	1.96725	C21150
241.03	1	C7H13O5PS	[M+H]+	Methacrifos	240.022	241.029	2.39348	C18745
241.03	1	C9H12O5	[M+(41K)]+	3-[(1R,2S,5R,6S)-5-Hydroxy-7-oxabicyclo[4.1.0]heptan-2-yl]-2-oxopropanoate	200.068	241.03	0.982866	C21087
241.03	1	C12H10O2S	[M+Na]+	cis-1,2-Dihydroxy-1,2-dihydrodibenzothiophene	218.04	241.029	2.55114	C06721
246.17	1	C12H23NO4	[M+H]+	Isovalerylcarnitine	245.163	246.17	0.648332	C20826
250.041	1	C9H11N3O3	[M+(41K)]+	4-Acetamido-2-amino-6-nitrotoluene	209.08	250.041	-1.91328	C16420
251.036	1	C7H14O7	[M+(41K)]+	Sedoheptulose	210.074	251.035	1.36077	C02076
251.036	1	C7H14O7	[M+(41K)]+	alpha-D-Mannoheptulopyranose	210.074	251.035	1.36077	C08236
251.036	1	C7H14O7	[M+(41K)]+	beta-D-Sedoheptulopyranose	210.074	251.035	1.36077	C08355
251.036	1	C7H14O7	[M+(41K)]+	Coriose	210.074	251.035	1.36077	C19612
251.036	1	C7H14O7	[M+(41K)]+	D-glycero-D-manno-Heptose	210.074	251.035	1.36077	C21042
251.036	1	C7H14O7	[M+(41K)]+	L-glycero-D-manno-Heptose	210.074	251.035	1.36077	C21043
251.062	1	C10H14N2O3	[M+(41K)]+	Aprobarbital	210.1	251.062	-0.842422	C07826
251.062	1	C10H14N2O3	[M+(41K)]+	2,6-Dihydroxypseudooxynicotine	210.1	251.062	-0.842422	C15986
254.988	1	C12H8O2S	[M+K]+	1,2-Dihydroxydibenzothiophene	216.025	254.988	2.00323	C06722
254.988	1	C12H8O2S	[M+K]+	Dibenzothiophene-5,5-dioxide	216.025	254.988	2.00323	C21150
254.988	1	C12H6O4	[M+(41K)]+	Dibenzo[1,4]dioxin-2,3-dione	214.027	254.988	1.12084	C03861
256.986	1	C12H10S2	[M+K]+	4,4-Biphenyldithiol	218.022	256.986	2.80794	C14569
256.986	1	C12H8O2S	[M+(41K)]+	1,2-Dihydroxydibenzothiophene	216.025	256.986	1.9324	C06722
256.986	1	C12H8O2S	[M+(41K)]+	Dibenzothiophene-5,5-dioxide	216.025	256.986	1.9324	C21150
257.004	1	C12H10O2S	[M+K]+	cis-1,2-Dihydroxy-1,2-dihydrodibenzothiophene	218.04	257.003	2.11632	C06721
257.004	1	C12H8O4	[M+(41K)]+	Bergapten	216.042	257.004	1.24084	C01557
257.004	1	C12H8O4	[M+(41K)]+	Xanthotoxin	216.042	257.004	1.24084	C01864
257.004	1	C12H8O4	[M+(41K)]+	Norvisnagin	216.042	257.004	1.24084	C17843
257.004	1	C12H8O4	[M+(41K)]+	Sphondin	216.042	257.004	1.24084	C18081
257.004	1	C12H8O4	[M+(41K)]+	Isobergapten	216.042	257.004	1.24084	C18082
259.002	1	C12H10O2S	[M+(41K)]+	cis-1,2-Dihydroxy-1,2-dihydrodibenzothiophene	218.04	259.001	1.33358	C06721
261.058	1	C14H12O3S	[M+H]+	Suprofen	260.051	261.058	0.905929	C07320
261.058	1	C8H14O8	[M+Na]+	3-Deoxy-D-manno-octulosonate	238.069	261.058	0.530533	C01187
261.058	1	C8H14O8	[M+Na]+	Ketodeoxyoctonic_acid	238.069	261.058	0.530533	C21063
263.017	1	C6H15O5PS2	[M+H]+	Demeton-S-methylsulphon	262.01	263.017	-1.75312	C18979
265.041	1	C18H10	[M+K]+	Cyclopenta[cd]pyrene	226.078	265.041	-2.51998	C19173
265.041	1	C18H10	[M+K]+	Benzo[ghi]fluoranthene	226.078	265.041	-2.51998	C19342
265.041	1	C10H12N2O4	[M+(41K)]+	3-Hydroxykynurenine	224.08	265.041	-0.916462	C02794
265.041	1	C10H12N2O4	[M+(41K)]+	3-Hydroxy-L-kynurenine	224.08	265.041	-0.916462	C03227
265.041	1	C10H12N2O4	[M+(41K)]+	5-Hydroxykynurenine	224.08	265.041	-0.916462	C05651
265.041	1	C10H12N2O4	[M+(41K)]+	Stavudine	224.08	265.041	-0.916462	C07312
266.152	1	C16H21NO	[M+Na]+	Isobutylphendienamide	243.162	266.152	2.11458	C10944
266.152	1	C16H21NO	[M+Na]+	2-Heptyl-4(1H)-quinolone	243.162	266.152	2.11458	C20643
271.131	1	C15H20O3	[M+Na]+	1,2-Dihydrosantonin	248.141	271.13	2.33983	C02771
271.131	1	C15H20O3	[M+Na]+	Parthenolide	248.141	271.13	2.33983	C07609
271.131	1	C15H20O3	[M+Na]+	Artabsin	248.141	271.13	2.33983	C09301
271.131	1	C15H20O3	[M+Na]+	Artemorin	248.141	271.13	2.33983	C09345
271.131	1	C15H20O3	[M+Na]+	Confertin	248.141	271.13	2.33983	C09378
271.131	1	C15H20O3	[M+Na]+	Damsin	248.141	271.13	2.33983	C09386
271.131	1	C15H20O3	[M+Na]+	Eupatolide	248.141	271.13	2.33983	C09440
271.131	1	C15H20O3	[M+Na]+	Ivalin	248.141	271.13	2.33983	C09488
271.131	1	C15H20O3	[M+Na]+	Micheliolide	248.141	271.13	2.33983	C09507
271.131	1	C15H20O3	[M+Na]+	Pseudoivalin	248.141	271.13	2.33983	C09534
271.131	1	C15H20O3	[M+Na]+	Quadrone	248.141	271.13	2.33983	C09537
271.131	1	C15H20O3	[M+Na]+	Santamarin	248.141	271.13	2.33983	C09544
271.131	1	C15H20O3	[M+Na]+	Tamaulipin_A	248.141	271.13	2.33983	C09556
271.131	1	C15H20O3	[M+Na]+	Tomentosin	248.141	271.13	2.33983	C09562
271.131	1	C15H20O3	[M+Na]+	Canellal	248.141	271.13	2.33983	C09626
271.131	1	C15H20O3	[M+Na]+	Dehydrongaione	248.141	271.13	2.33983	C09660
271.131	1	C15H20O3	[M+Na]+	Illudin_M	248.141	271.13	2.33983	C09687
271.131	1	C15H20O3	[M+Na]+	Abscisic_aldehyde	248.141	271.13	2.33983	C13455
271.131	1	C15H20O3	[M+Na]+	Atractylenolide_III	248.141	271.13	2.33983	C17887
271.131	1	C15H20O3	[M+Na]+	1-Deoxy-11-oxopentalenate	248.141	271.13	2.33983	C20400
277.032	1	C8H14O8	[M+K]+	3-Deoxy-D-manno-octulosonate	238.069	277.032	1.16737	C01187
277.032	1	C8H14O8	[M+K]+	Ketodeoxyoctonic_acid	238.069	277.032	1.16737	C21063
277.032	1	C6H13O10P	[M+H]+	6-Phospho-D-gluconate	276.025	277.032	1.58249	C00345
277.032	1	C6H13O10P	[M+H]+	2-Carboxy-D-arabinitol_1-phosphate	276.025	277.032	1.58249	C04234
277.032	1	C9H16O5S	[M+(41K)]+	2-(4-Methylthio)butylmalic_acid	236.072	277.033	-2.78162	C17218
277.032	1	C9H16O5S	[M+(41K)]+	3-(4-Methylthio)butylmalic_acid	236.072	277.033	-2.78162	C17219
279.003	1	C5H12O9P2	[M+H]+	2-C-Methyl-D-erythritol_2,4-cyclodiphosphate	277.996	279.003	-0.808594	C11453
279.056	1	C19H12	[M+K]+	11H-Benz[bc]aceanthrylene	240.094	279.057	-2.26943	C19335
279.056	1	C19H12	[M+K]+	4H-Cyclopenta[def]chrysene	240.094	279.057	-2.26943	C19380
279.056	1	C11H14N2O4	[M+(41K)]+	Felbamate	238.095	279.057	-0.746443	C07501
281.018	1	C10H12N2O3S	[M+(41K)]+	Bentazone	240.057	281.018	0.181839	C10965
281.018	1	C10H12N2O3S	[M+(41K)]+	S_1319	240.057	281.018	0.181839	C16880
282.962	1	C6H11O6PS	[M+(41K)]+	2,3-Diketo-5-methylthiopentyl-1-phosphate	242.001	282.963	-2.85797	C15650
282.962	1	C6H11O6PS	[M+(41K)]+	2-Hydroxy-3-keto-5-methylthiopentenyl-1-phosphate	242.001	282.963	-2.85797	C15651
283.131	1	C16H20O3	[M+Na]+	Lacinilene_C_7-methyl_ether	260.141	283.13	1.5145	C09695
283.131	1	C16H20O3	[M+Na]+	1-(4-Hydroxyphenyl)-1-decene-3,5-dione	260.141	283.13	1.5145	C17744
283.131	1	C16H20O3	[M+Na]+	Dihydroshikonofuran	260.141	283.13	1.5145	C18135
300.984	1	C5H12O9P2	[M+Na]+	2-C-Methyl-D-erythritol_2,4-cyclodiphosphate	277.996	300.985	-1.31967	C11453
307.079	1	C17H16NO2	[M+(41K)]+	Vasconine	266.118	307.079	-0.718707	C12188
309.059	1	C10H14N4O5	[M+K]+	6-Hydroxyl-1,6-dihydropurine_ribonucleoside	270.096	309.06	-2.87485	C04583
314.075	1	C10H17N3O6	[M+K]+	(5-L-Glutamyl)-L-glutamine	275.112	314.075	1.18061	C05283
314.075	1	C10H17N3O6	[M+K]+	N-Succinyl-L-citrulline	275.112	314.075	1.18061	C18048
314.075	1	C8H16N3O8P	[M+H]+	2-(Formamido)-N1-(5-phosphoribosyl)acetamidine	313.068	314.075	1.54677	C04640
316.054	1	C9H15N3O7	[M+K]+	Lycomarasmine_B	277.091	316.054	0.431255	C08496
318.974	1	C6H14O8S2	[M+(41K)]+	Treosulfan	278.013	318.974	-0.697862	C19557
323.074	1	C13H16O8	[M+Na]+	4-(beta-D-Glucosyloxy)benzoate	300.085	323.074	0.773508	C03993
327.06	1	C12H20N2O2S2	[M+K]+	Methitural	288.097	327.06	0.746347	C07558
327.06	1	C20H14O2	[M+(41K)]+	Benzo[a]pyrene-7,8-diol	286.099	327.061	-1.929	C14852
327.06	1	C20H14O2	[M+(41K)]+	Benzo[a]pyrene-cis-4,5-dihydrodiol	286.099	327.061	-1.929	C18270
327.06	1	C20H14O2	[M+(41K)]+	Benzo[a]pyrene-cis-7,8-dihydrodiol	286.099	327.061	-1.929	C18275
327.06	1	C20H14O2	[M+(41K)]+	Benzo[a]pyrene-cis-9,10-dihydrodiol	286.099	327.061	-1.929	C18276
327.06	1	C20H14O2	[M+(41K)]+	Benzo[a]pyrene-cis-11,12-dihydrodiol	286.099	327.061	-1.929	C18284
327.06	1	C20H14O2	[M+(41K)]+	Benzo[a]pyrene-trans-11,12-dihydrodiol	286.099	327.061	-1.929	C18285
330.191	1	C16H27NO6	[M+H]+	Europine	329.184	330.191	0.977918	C10301
335.074	1	C9H19O11P	[M+H]+	sn-Glycero-3-phospho-1-inositol	334.067	335.074	0.675971	C01225
335.074	1	C9H19O11P	[M+H]+	2-(alpha-D-Galactosyl)-sn-glycerol_3-phosphate	334.067	335.074	0.675971	C04641
335.074	1	C9H19O11P	[M+H]+	alpha-D-Galactosyl-(1,1)-sn-glycerol_3-phosphate	334.067	335.074	0.675971	C04703
335.074	1	C9H19O11P	[M+H]+	2-(alpha-D-Glucosyl)-sn-glycerol_3-phosphate	334.067	335.074	0.675971	C10517
337.176	1	C20H26O3	[M+Na]+	Jatrophatrione	314.188	337.177	-2.90707	C09119
337.176	1	C20H26O3	[M+Na]+	Taxodione	314.188	337.177	-2.90707	C09194
337.176	1	C20H26O3	[M+Na]+	17-Ethynyl-10-hydroxy-19-nortestosterone	314.188	337.177	-2.90707	C14670
337.176	1	C20H26O3	[M+Na]+	3-Methoxy-androsta-3,5-diene-7,17-dione	314.188	337.177	-2.90707	C14930
337.176	1	C20H26O3	[M+Na]+	10-Hydroxyestra-1,4-dien-3-one_acetate	314.188	337.177	-2.90707	C14999
337.176	1	C20H26O3	[M+Na]+	beta-Estradiol_17-acetate	314.188	337.177	-2.90707	C15228
337.176	1	C20H26O3	[M+Na]+	all-trans-4-Oxoretinoic_acid	314.188	337.177	-2.90707	C16678
337.176	1	C20H26O3	[M+Na]+	Momilactone_A	314.188	337.177	-2.90707	C18015
345.063	1	C10H18N4O5S	[M+K]+	Glutathione_amide	306.1	345.063	-0.125484	C19689
345.063	1	C10H16N4O7	[M+(41K)]+	Vicine	304.102	345.063	-0.777539	C08437
345.063	1	C12H21N2O3PS	[M+(41K)]+	Diazinon	304.101	345.062	1.67999	C14324
348.119	1	C16H17N3O6	[M+H]+	Pyriminobac	347.112	348.119	-0.543492	C18890
352.152	1	C16H27NO5	[M+K]+	Heliotrine	313.189	352.152	0.144824	C10324
352.152	1	C19H23NO4	[M+Na]+	(S)-Reticuline	329.163	352.152	0.579295	C02105
352.152	1	C19H23NO4	[M+Na]+	(R)-Reticuline	329.163	352.152	0.579295	C05178
352.152	1	C19H23NO4	[M+Na]+	Salutaridinol	329.163	352.152	0.579295	C05220
352.152	1	C19H23NO4	[M+Na]+	Sinomenine	329.163	352.152	0.579295	C09643
352.152	1	C19H23NO4	[M+Na]+	Cinnamoylcocaine	329.163	352.152	0.579295	C10852
352.152	1	C19H23NO4	[M+Na]+	Reticuline	329.163	352.152	0.579295	C12328
352.152	1	C19H23NO4	[M+Na]+	Isosinomenine	329.163	352.152	0.579295	C17899
354.093	1	C10H17N7O5	[M+K]+	Neosaxitoxin	315.129	354.092	0.806569	C17208
354.093	1	C18H19NO4	[M+(41K)]+	N-Feruloyltyramine	313.131	354.093	-0.345672	C02717
354.093	1	C18H19NO4	[M+(41K)]+	Acetylcaranine	313.131	354.093	-0.345672	C08513
354.093	1	C18H19NO4	[M+(41K)]+	Kresoxim-methyl	313.131	354.093	-0.345672	C11017
354.093	1	C18H19NO4	[M+(41K)]+	Laurolitsine	313.131	354.093	-0.345672	C16984
357.169	1	C21H24O5	[M+H]+	Rutamarin	356.162	357.17	-0.755943	C09308
357.169	1	C21H24O5	[M+H]+	Gingerenone_A	356.162	357.17	-0.755943	C10460
357.169	1	C21H24O5	[M+H]+	Denudatin_B	356.162	357.17	-0.755943	C10554
357.169	1	C21H24O5	[M+H]+	Kadsurenone	356.162	357.17	-0.755943	C10638
358.065	1	C11H17N3O8	[M+K]+	Tetrodotoxin	319.102	358.065	0.0298829	C11692
375.046	1	C20H14O5	[M+(41K)]+	19-Hydroxy-8-O-methyltetrangulol	334.084	375.045	1.95443	C12400
375.046	1	C12H17O10P	[M+Na]+	Arbutin_6-phosphate	352.056	375.045	2.59969	C06187
375.063	1	C20H16O5	[M+K]+	Psoralidin	336.1	375.063	0.619629	C10523
375.063	1	C20H16O5	[M+K]+	Sojagol	336.1	375.063	0.619629	C10529
376.962	1	C7H14O11P2	[M+(41K)]+	1,7-diphospho-1-epi-valienol	336.001	376.962	-0.119641	C21206
377.079	1	C20H18O5	[M+K]+	(-)-Glyceollin_I	338.115	377.079	1.30477	C01701
377.079	1	C20H18O5	[M+K]+	Glepidotin_A	338.115	377.079	1.30477	C10049
377.079	1	C20H18O5	[M+K]+	2-Isoprenylemodin	338.115	377.079	1.30477	C10360
377.079	1	C20H18O5	[M+K]+	(-)-Glyceollin_II	338.115	377.079	1.30477	C10422
377.079	1	C20H18O5	[M+K]+	Wighteone	338.115	377.079	1.30477	C10542
377.079	1	C20H18O5	[M+K]+	6-(3,3-DMA)galangin	338.115	377.079	1.30477	C11576
377.079	1	C20H18O5	[M+K]+	8-(1,1-Dimethylallyl)galangin	338.115	377.079	1.30477	C11581
377.079	1	C20H18O5	[M+K]+	Glyceollin_III	338.115	377.079	1.30477	C15511
377.079	1	C20H18O5	[M+K]+	Demethoxycurcumin	338.115	377.079	1.30477	C17742
377.079	1	C12H20N2O9	[M+(41K)]+	3-Epihydroxymugineic_acid	336.117	377.078	2.43186	C15501
379.064	1	C12H20O11	[M+K]+	Cellobiono-1,5-lactone	340.101	379.064	-0.128474	C01093
379.064	1	C12H20O11	[M+K]+	3-Ketolactose	340.101	379.064	-0.128474	C05403
379.064	1	C12H20O11	[M+K]+	3-Ketosucrose	340.101	379.064	-0.128474	C05731
379.064	1	C9H17N4O9P	[M+Na]+	5-Amino-6-(5-phospho-D-ribitylamino)uracil	356.073	379.063	2.99502	C04454
381.085	1	C11H23N2O7PS	[M+Na]+	Pantetheine_4-phosphate	358.096	381.086	-2.62067	C01134
381.087	1	C11H23N2O7PS	[M+Na]+	Pantetheine_4-phosphate	358.096	381.086	2.98411	C01134
381.1	1	C12H22O12	[M+Na]+	Cellobionate	358.111	381.1	-0.289425	C20888
385.235	1	C22H34O4	[M+Na]+	Di-n-heptyl_phthalate	362.246	385.235	0.644801	C14575
385.235	1	C22H34O4	[M+Na]+	10beta,14beta-Dihydroxytaxa-4(20),11-dien-5alpha-yl_acetate	362.246	385.235	0.644801	C20151
391.041	1	C20H16O4S	[M+K]+	7-Hydroxymethyl-12-methylbenz[a]anthracene_sulfate	352.077	391.04	2.35551	C19562
391.041	1	C20H14O6	[M+(41K)]+	Alteichin	350.079	391.04	1.78012	C10295
391.041	1	C20H14O6	[M+(41K)]+	Tetracenomycin_B1	350.079	391.04	1.78012	C12377
393.057	1	C20H16O6	[M+(41K)]+	Savinin	352.095	393.056	1.71579	C10880
397.074	1	C12H22O12	[M+K]+	Cellobionate	358.111	397.074	-0.122899	C20888
397.235	1	C18H37O7P	[M+H]+	(9S,10S)-10-Hydroxy-9-(phosphonooxy)octadecanoate	396.228	397.235	-0.0168666	C15989
397.235	1	C23H34O4	[M+Na]+	Androst-4-ene-3beta,17beta-diol_diacetate	374.246	397.235	0.0787947	C15324
397.235	1	C23H34O4	[M+Na]+	Androst-4-ene-3alpha,17beta-diol_diacetate	374.246	397.235	0.0787947	C15423
397.235	1	C23H34O4	[M+Na]+	Calcitroic_acid	374.246	397.235	0.0787947	C18230
399.073	1	C12H22O12	[M+(41K)]+	Cellobionate	358.111	399.072	2.57221	C20888
399.098	1	C15H18N4O7S	[M+H]+	Ethoxysulfuron	398.09	399.097	2.66677	C18440
409.344	1	C27H46O	[M+Na]+	Cholesterol	386.355	409.344	-0.386716	C00187
409.344	1	C27H46O	[M+Na]+	Lathosterol	386.355	409.344	-0.386716	C01189
409.344	1	C27H46O	[M+Na]+	5beta-Cholestan-3-one	386.355	409.344	-0.386716	C03091
409.344	1	C27H46O	[M+Na]+	5alpha-Cholestan-3-one	386.355	409.344	-0.386716	C03238
409.344	1	C27H46O	[M+Na]+	5alpha-Cholest-8-en-3beta-ol	386.355	409.344	-0.386716	C03845
409.344	1	C27H46O	[M+Na]+	5,6beta-Epoxy-5beta-cholestane	386.355	409.344	-0.386716	C05417
409.344	1	C27H46O	[M+Na]+	5,6alpha-Epoxy-5alpha-cholestane	386.355	409.344	-0.386716	C05423
409.344	1	C27H46O	[M+Na]+	Allocholesterol	386.355	409.344	-0.386716	C15337
409.344	1	C27H46O	[M+Na]+	Furostan	386.355	409.344	-0.386716	C19663
413.032	1	C15H16O11	[M+(41K)]+	2-O-Caffeoylglucarate	372.069	413.031	2.68818	C03062
413.06	1	C23H16O5	[M+(41K)]+	Ohioensin-A	372.1	413.061	-2.10719	C09956
415.321	1	C27H42O3	[M+H]+	Diosgenin	414.313	415.321	-0.306751	C08898
415.321	1	C27H42O3	[M+H]+	Yamogenin	414.313	415.321	-0.306751	C08918
415.321	1	C27H42O3	[M+H]+	3-Methoxy-16-octylestra-1,3,5(10)-triene-16beta,17beta-diol	414.313	415.321	-0.306751	C14994
415.321	1	C27H42O3	[M+H]+	14alpha-Hydroxy-5beta-cholest-7-ene-3,6-dione	414.313	415.321	-0.306751	C16509
415.321	1	C27H42O3	[M+H]+	(25S)-3-Oxocholest-4-en-26-oate	414.313	415.321	-0.306751	C20839
415.321	1	C27H42O3	[M+H]+	Delta4-Dafachronic_acid	414.313	415.321	-0.306751	C21076
415.321	1	C27H42O3	[M+H]+	Delta7-Dafachronic_acid	414.313	415.321	-0.306751	C21077
417.091	1	C14H22N2O10	[M+K]+	N2-Citryl-N6-acetyl-N6-hydroxy-L-lysine	378.127	417.091	1.06835	C20333
427.039	1	C15H18N2O8S	[M+(41K)]+	(7R)-7-(4-Carboxybutanamido)cephalosporanate	386.078	427.04	-1.36755	C15666
428.255	1	C27H35NO2	[M+Na]+	12-Demethyl-11,12-dehydropaspaline	405.267	428.256	-2.75956	C20534
433.271	1	C24H42O4	[M+K]+	Petromyzonol	394.308	433.271	-1.26618	C16258
433.271	1	C27H38O3	[M+Na]+	Norethindrone_enanthate	410.282	433.271	-0.913054	C14486
443.313	1	C26H44O4	[M+Na]+	6-Ethylchenodeoxycholic_acid	420.324	443.313	-1.17885	C15636
447.014	1	C14H10N6O9	[M+(41K)]+	4,4,6,6-Tetranitro-2,2-azoxytoluene	406.051	447.012	2.95764	C16411
447.014	1	C14H10N6O9	[M+(41K)]+	2,4,6,6-Tetranitro-2,4-azoxytoluene	406.051	447.012	2.95764	C16412
447.014	1	C14H10N6O9	[M+(41K)]+	2,2,6,6-Tetranitro-4,4-azoxytoluene	406.051	447.012	2.95764	C16413
449.132	1	C20H28N2O5S	[M+(41K)]+	Tamsulosin	408.172	449.133	-2.81275	C07124
449.132	1	C22H22N2O7	[M+Na]+	Anhydrotetracycline	426.143	449.132	-0.0362922	C02811
450.987	1	C20H10O10	[M+(41K)]+	3,3-Biflaviolin	410.027	450.989	-2.76969	C18013
450.987	1	C20H10O10	[M+(41K)]+	3,8-Biflaviolin	410.027	450.989	-2.76969	C18014
451.097	1	C23H22O7	[M+(41K)]+	Lactupicrin	410.137	451.098	-0.931062	C09490
451.097	1	C23H22O7	[M+(41K)]+	12a-Hydroxyrotenone	410.137	451.098	-0.931062	C10464
451.097	1	C23H22O7	[M+(41K)]+	Sumatrol	410.137	451.098	-0.931062	C10532
451.097	1	C23H22O7	[M+(41K)]+	Tephrosin	410.137	451.098	-0.931062	C10535
451.097	1	C23H22O7	[M+(41K)]+	Toxicarol	410.137	451.098	-0.931062	C10537
454.28	1	C24H39NO7	[M+H]+	Delcosine	453.273	454.28	-0.499692	C08676
454.316	1	C25H43NO6	[M+H]+	10-Deoxymethymycin	453.309	454.316	0.0387395	C11994
455.038	1	C14H14N8O4S3	[M+H]+	Cefazolin	454.03	455.037	1.73744	C06880
455.208	1	C26H30O7	[M+H]+	Obacunone	454.199	455.206	2.391	C08775
456.026	1	C18H15N3O7S	[M+K]+	Grixazone_B	417.063	456.026	-1.57995	C20799
457.054	1	C20H18O10	[M+K]+	Kaempferol_3-O-beta-D-xyloside	418.09	457.053	1.41362	C20727
463.045	1	C12H23O14P	[M+(41K)]+	alpha,alpha-Trehalose_6-phosphate	422.083	463.044	2.74035	C00689
463.045	1	C12H23O14P	[M+(41K)]+	Sucrose_6-phosphate	422.083	463.044	2.74035	C02591
463.045	1	C12H23O14P	[M+(41K)]+	Maltose_6-phosphate	422.083	463.044	2.74035	C02995
463.045	1	C12H23O14P	[M+(41K)]+	6-Phospho-beta-D-glucosyl-(1,4)-D-glucose	422.083	463.044	2.74035	C04534
463.045	1	C12H23O14P	[M+(41K)]+	Lactose_6-phosphate	422.083	463.044	2.74035	C05396
463.045	1	C19H18O11	[M+(41K)]+	Mangiferin	422.085	463.046	-2.37147	C10077
463.045	1	C19H18O11	[M+(41K)]+	Norswertianolin	422.085	463.046	-2.37147	C10089
463.045	1	C19H18O11	[M+(41K)]+	Tripteroside	422.085	463.046	-2.37147	C10095
463.045	1	C12H23O14P	[M+(41K)]+	Sucrose_6-phosphate	422.083	463.044	2.74035	C16688
463.045	1	C19H18O11	[M+(41K)]+	Isomangiferin	422.085	463.046	-2.37147	C16979
463.045	1	C12H23O14P	[M+(41K)]+	beta-D-Fructofuranosyl-alpha-D-mannopyranoside_6F-phosphate	422.083	463.044	2.74035	C18050
463.045	1	C12H23O14P	[M+(41K)]+	alpha-Maltose_1-phosphate	422.083	463.044	2.74035	C20237
475.055	1	C13H19N6O9P	[M+(41K)]+	(L-Seryl)adenylate	434.095	475.056	-2.06312	C05820
477.333	1	C30H46O3	[M+Na]+	Glycyrrhetaldehyde	454.345	477.334	-1.22262	C20511
483.36	1	C30H52O2	[M+K]+	Dammarenediol-I	444.397	483.36	-0.748511	C08621
483.36	1	C30H52O2	[M+K]+	Arabidiol	444.397	483.36	-0.748511	C19828
483.36	1	C30H52O2	[M+K]+	Dammarenediol_II	444.397	483.36	-0.748511	C19829
483.36	1	C30H52O2	[M+K]+	Lupan-3beta,20-diol	444.397	483.36	-0.748511	C19863
483.968	1	C10H15N5O9P2S	[M+(41K)]+	Adenosine_5-O-(3-thiodiphophate)	443.007	483.968	1.30277	C13743
484.97	1	C10H14N4O12P2	[M+(41K)]+	XDP	444.008	484.97	0.369301	C01337
492.111	1	C20H23NO12	[M+Na]+	Kalbreclasine	469.122	492.111	-1.14568	C08529
492.994	1	C14H14N8O4S3	[M+K]+	Cefazolin	454.03	492.993	1.09068	C06880
189.033	1	C6H8N2O3S	[M+H]+	Tetranorbiotin	188.026	189.033	2.51914	C20385
265.196	1	C15H30S	[M+Na]+	2-N-Undecyltetrahydrothiophene	242.207	265.196	0.929124	C11082
273.156	1	C15H24N2	[M+(41K)]+	Aloperine	232.194	273.155	2.89799	C10748
279.066	1	C12H16O4S	[M+Na]+	Benfuresate	256.077	279.066	1.07251	C18452
298.097	1	C11H15N5O3S	[M+H]+	5-Methylthioadenosine	297.09	298.097	1.08455	C00170
329.087	1	C10H18N4O6	[M+K]+	N-(L-Arginino)succinate	290.123	329.086	2.18697	C03406
329.087	1	C14H16O9	[M+H]+	Bergenin	328.079	329.087	-0.596499	C09919
329.087	1	C14H16O9	[M+H]+	2-Succinyl-5-enolpyruvyl-6-hydroxy-3-cyclohexene-1-carboxylate	328.079	329.087	-0.596499	C16519
358.122	1	C12H21N3O8	[M+Na]+	N4-(Acetyl-beta-D-glucosaminyl)asparagine	335.133	358.122	0.481679	C04540
360.093	1	C14H17NO10	[M+H]+	Triglochinin	359.085	360.093	0.199671	C08342
360.093	1	C14H17NO10	[M+H]+	TRIBOA-glucoside	359.085	360.093	0.199671	C18062
376.1	1	C13H23NO9	[M+K]+	Streptobiosamine	337.137	376.1	-0.122574	C07655
380.193	1	C21H29N3O	[M+(41K)]+	Disopyramide	339.231	380.192	1.12943	C06965
381.131	1	C20H22O6	[M+Na]+	(+)-Pinoresinol	358.142	381.131	0.270773	C05366
381.131	1	C20H22O6	[M+Na]+	Miroestrol	358.142	381.131	0.270773	C08831
381.131	1	C20H22O6	[M+Na]+	Columbin	358.142	381.131	0.270773	C09077
381.131	1	C20H22O6	[M+Na]+	Multiradiatin	358.142	381.131	0.270773	C09515
381.131	1	C20H22O6	[M+Na]+	Multistatin	358.142	381.131	0.270773	C09516
381.131	1	C20H22O6	[M+Na]+	Coleone_A	358.142	381.131	0.270773	C10317
381.131	1	C20H22O6	[M+Na]+	Dihydrocubebin	358.142	381.131	0.270773	C10558
381.131	1	C20H22O6	[M+Na]+	Matairesinol	358.142	381.131	0.270773	C10682
381.131	1	C20H22O6	[M+Na]+	Isobutylshikonin	358.142	381.131	0.270773	C17414
381.131	1	C20H22O6	[M+Na]+	Isocolumbin	358.142	381.131	0.270773	C17508
381.131	1	C20H22O6	[M+Na]+	Clemaphenol_A	358.142	381.131	0.270773	C17808
381.131	1	C20H22O6	[M+Na]+	(-)-Pinoresinol	358.142	381.131	0.270773	C20455
397.056	1	C14H19N2O7P	[M+K]+	N1-(5-Phospho-alpha-D-ribosyl)-5,6-dimethylbenzimidazole	358.093	397.056	-1.20084	C04778
397.105	1	C20H22O6	[M+K]+	(+)-Pinoresinol	358.142	397.105	-0.196925	C05366
397.105	1	C20H22O6	[M+K]+	Miroestrol	358.142	397.105	-0.196925	C08831
397.105	1	C20H22O6	[M+K]+	Columbin	358.142	397.105	-0.196925	C09077
397.105	1	C20H22O6	[M+K]+	Multiradiatin	358.142	397.105	-0.196925	C09515
397.105	1	C20H22O6	[M+K]+	Multistatin	358.142	397.105	-0.196925	C09516
397.105	1	C20H22O6	[M+K]+	Coleone_A	358.142	397.105	-0.196925	C10317
397.105	1	C20H22O6	[M+K]+	Dihydrocubebin	358.142	397.105	-0.196925	C10558
397.105	1	C20H22O6	[M+K]+	Matairesinol	358.142	397.105	-0.196925	C10682
397.105	1	C20H22O6	[M+K]+	Isobutylshikonin	358.142	397.105	-0.196925	C17414
397.105	1	C20H22O6	[M+K]+	Isocolumbin	358.142	397.105	-0.196925	C17508
397.105	1	C20H22O6	[M+K]+	Clemaphenol_A	358.142	397.105	-0.196925	C17808
397.105	1	C20H22O6	[M+K]+	(-)-Pinoresinol	358.142	397.105	-0.196925	C20455
399.14	1	C21H26O5	[M+(41K)]+	Prednisone	358.178	399.139	1.04425	C07370
399.14	1	C21H26O5	[M+(41K)]+	9,10-Dihydrokadsurenone	358.178	399.139	1.04425	C11053
401.028	1	C11H15N4O7PS	[M+Na]+	6-Methylthiopurine_5-monophosphate_ribonucleotide	378.04	401.029	-2.72499	C16615
418.087	1	C22H19NO5	[M+(41K)]+	6-(2-Hydroxyethyl)-5,6-dihydrosanguinarine	377.126	418.088	-0.638144	C12198
431.145	1	C25H26O4	[M+(41K)]+	6,8-Di-DMA-chrysin	390.183	431.144	0.767492	C11573
431.145	1	C25H26O4	[M+(41K)]+	6-Geranylchrysin	390.183	431.144	0.767492	C11574
431.145	1	C25H26O4	[M+(41K)]+	8-Geranylchrysin	390.183	431.144	0.767492	C11575
447.14	1	C25H26O5	[M+(41K)]+	Mammeisin	406.178	447.139	1.23787	C09275
481.195	1	C22H36N2O5S	[M+(41K)]+	Tirofiban	440.234	481.196	-1.54303	C07965
492.102	1	C20H25N3O7S	[M+(41K)]+	(1R)-Hydroxy-(2R)-glutathionyl-1,2-dihydronaphthalene	451.141	492.103	-1.62182	C14791
492.102	1	C20H25N3O7S	[M+(41K)]+	(1S)-Hydroxy-(2S)-glutathionyl-1,2-dihydronaphthalene	451.141	492.103	-1.62182	C14792
492.102	1	C20H25N3O7S	[M+(41K)]+	(1R)-Glutathionyl-(2R)-hydroxy-1,2-dihydronaphthalene	451.141	492.103	-1.62182	C14793
557.124	1	C18H32N2O13S	[M+(41K)]+	S-(Hydroxymethyl)mycothiol	516.163	557.124	0.922416	C18235
569.088	1	C22H22N6O7S2	[M+Na]+	Ceftazidime	546.099	569.088	-0.996857	C06889
128.057	1	C3H5N5O	[M+H]+	Ammeline	127.049	128.057	2.22167	C08733
154.05	1	C7H7NO3	[M+H]+	3-Hydroxyanthranilate	153.043	154.05	2.63162	C00632
154.05	1	C7H7NO3	[M+H]+	3-Hydroxy-2-methylpyridine-5-carboxylate	153.043	154.05	2.63162	C01270
154.05	1	C7H7NO3	[M+H]+	4-Aminosalicylate	153.043	154.05	2.63162	C02518
154.05	1	C7H7NO3	[M+H]+	(5R)-Carbapen-2-em-3-carboxylate	153.043	154.05	2.63162	C06669
154.05	1	C7H7NO3	[M+H]+	4-Nitroanisole	153.043	154.05	2.63162	C07555
154.05	1	C7H7NO3	[M+H]+	Salicylhydroxamic_acid	153.043	154.05	2.63162	C11343
154.05	1	C7H7NO3	[M+H]+	3-Amino-5-hydroxybenzoate	153.043	154.05	2.63162	C12107
154.05	1	C7H7NO3	[M+H]+	3-Amino-4-hydroxybenzoate	153.043	154.05	2.63162	C12115
154.05	1	C7H7NO3	[M+H]+	o-Hydroxylaminobenzoate	153.043	154.05	2.63162	C16235
154.05	1	C7H7NO3	[M+H]+	2-Nitroanisole	153.043	154.05	2.63162	C19270
156.088	1	C5H9N5O	[M+H]+	Deisopropylhydroxyatrazine	155.081	156.088	2.60046	C06557
168.052	1	C5H5N5O2	[M+H]+	8-Oxoguanine	167.044	168.052	2.66347	C20155
168.066	1	C8H9NO3	[M+H]+	Pyridoxal	167.058	168.066	2.16701	C00250
168.066	1	C8H9NO3	[M+H]+	D-4-Hydroxyphenylglycine	167.058	168.066	2.16701	C03493
168.066	1	C8H9NO3	[M+H]+	3-Hydroxy-4-methylanthranilate	167.058	168.066	2.16701	C03986
168.066	1	C8H9NO3	[M+H]+	3-Methoxyanthranilate	167.058	168.066	2.16701	C05831
168.066	1	C8H9NO3	[M+H]+	Isopyridoxal	167.058	168.066	2.16701	C06051
168.066	1	C8H9NO3	[M+H]+	L-4-Hydroxyphenylglycine	167.058	168.066	2.16701	C12323
168.066	1	C8H9NO3	[M+H]+	p-Aminosalicylic_acid_methyl_ester	167.058	168.066	2.16701	C14170
168.066	1	C8H9NO3	[M+H]+	Orthoform	167.058	168.066	2.16701	C14171
168.066	1	C8H9NO3	[M+H]+	C20821	167.058	168.066	2.16701	C20821
174.053	1	C8H9NO2	[M+Na]+	N-(Acetyloxy)benzenamine	151.063	174.053	1.26973	C02709
174.053	1	C8H9NO2	[M+Na]+	N-Methylanthranilate	151.063	174.053	1.26973	C03005
174.053	1	C8H9NO2	[M+Na]+	N-Methyl-4-aminobenzoate	151.063	174.053	1.26973	C03522
174.053	1	C8H9NO2	[M+Na]+	(E)-4-Hydroxyphenylacetaldehyde-oxime	151.063	174.053	1.26973	C04350
174.053	1	C8H9NO2	[M+Na]+	(Z)-4-Hydroxyphenylacetaldehyde_oxime	151.063	174.053	1.26973	C04353
174.053	1	C8H9NO2	[M+Na]+	Acetaminophen	151.063	174.053	1.26973	C06804
174.053	1	C8H9NO2	[M+Na]+	(R)-Mandelamide	151.063	174.053	1.26973	C07301
174.053	1	C8H9NO2	[M+Na]+	2-Amino-3-methylbenzoate	151.063	174.053	1.26973	C16571
174.053	1	C8H9NO2	[M+Na]+	Dopamine_quinone	151.063	174.053	1.26973	C17755
174.053	1	C8H9NO2	[M+Na]+	2-Descarboxy-cyclo-dopa	151.063	174.053	1.26973	C17756
174.053	1	C8H9NO2	[M+Na]+	L-Phenylglycine	151.063	174.053	1.26973	C18623
174.053	1	C8H9NO2	[M+Na]+	O-Methyl_anthranilate	151.063	174.053	1.26973	C20634
175.039	1	C6H8N4	[M+K]+	Tetrahydropteridine	136.075	175.038	2.68856	C05650
175.039	1	C10H6O3	[M+H]+	Juglone	174.032	175.039	-2.54458	C03840
175.039	1	C10H6O3	[M+H]+	Lawsone	174.032	175.039	-2.54458	C10368
175.052	1	C9H12O	[M+K]+	4-Propylphenol	136.089	175.052	-2.55181	C14311
185.061	1	C7H14O2S	[M+Na]+	7-Mercaptoheptanoic_acid	162.071	185.061	0.410676	C16593
188.034	1	C6H7N5	[M+K]+	3-Methyladenine	149.07	188.033	2.25439	C00913
188.034	1	C6H7N5	[M+K]+	1-Methyladenine	149.07	188.033	2.25439	C02216
188.034	1	C6H7N5	[M+K]+	7-Methyladenine	149.07	188.033	2.25439	C02241
188.034	1	C6H7N5	[M+K]+	6-Methylaminopurine	149.07	188.033	2.25439	C08434
189.067	1	C10H14O	[M+K]+	(-)-Carvone	150.104	189.068	-2.76303	C01767
189.067	1	C10H14O	[M+K]+	(+)-Sabinone	150.104	189.068	-2.76303	C01868
189.067	1	C10H14O	[M+K]+	Piperitenone	150.104	189.068	-2.76303	C01951
189.067	1	C10H14O	[M+K]+	Isopiperitenone	150.104	189.068	-2.76303	C02289
189.067	1	C10H14O	[M+K]+	(-)-Isopiperitenone	150.104	189.068	-2.76303	C02485
189.067	1	C10H14O	[M+K]+	Perillyl_aldehyde	150.104	189.068	-2.76303	C02576
189.067	1	C10H14O	[M+K]+	p-Cumic_alcohol	150.104	189.068	-2.76303	C06576
189.067	1	C10H14O	[M+K]+	Carvacrol	150.104	189.068	-2.76303	C09840
189.067	1	C10H14O	[M+K]+	Chrysanthenone	150.104	189.068	-2.76303	C09843
189.067	1	C10H14O	[M+K]+	Menthofuran	150.104	189.068	-2.76303	C09868
189.067	1	C10H14O	[M+K]+	Pinocarvone	150.104	189.068	-2.76303	C09884
189.067	1	C10H14O	[M+K]+	Thymol	150.104	189.068	-2.76303	C09908
189.067	1	C10H14O	[M+K]+	Umbellulone	150.104	189.068	-2.76303	C09911
189.067	1	C10H14O	[M+K]+	Verbenone	150.104	189.068	-2.76303	C09913
189.067	1	C10H14O	[M+K]+	(+)-(S)-Carvone	150.104	189.068	-2.76303	C11383
189.067	1	C10H14O	[M+K]+	(+)-Chrysanthenone	150.104	189.068	-2.76303	C11394
189.067	1	C10H14O	[M+K]+	Myrtenal	150.104	189.068	-2.76303	C11939
189.067	1	C10H14O	[M+K]+	2-tert-Butylphenol	150.104	189.068	-2.76303	C14130
189.067	1	C10H14O	[M+K]+	2-sec-Butylphenol	150.104	189.068	-2.76303	C14138
189.067	1	C10H14O	[M+K]+	4-sec-Butylphenol	150.104	189.068	-2.76303	C14139
189.067	1	C10H14O	[M+K]+	3-tert-Butylphenol	150.104	189.068	-2.76303	C14188
189.067	1	C10H14O	[M+K]+	4-tert-Butylphenol	150.104	189.068	-2.76303	C14200
189.067	1	C10H14O	[M+K]+	4-n-Butylphenol	150.104	189.068	-2.76303	C14464
189.067	1	C10H14O	[M+K]+	4-Isopropyl-3-methylphenol	150.104	189.068	-2.76303	C14741
189.067	1	C10H14O	[M+K]+	Eucarvone	150.104	189.068	-2.76303	C16955
189.067	1	C10H14O	[M+K]+	Safranal	150.104	189.068	-2.76303	C17062
189.067	1	C10H14O	[M+K]+	(+)-Menthofuran	150.104	189.068	-2.76303	C18025
189.067	1	C10H14O	[M+K]+	Ipsdienone	150.104	189.068	-2.76303	C20944
189.067	1	C13H10	[M+Na]+	Fluorene	166.078	189.067	-1.9538	C07715
189.067	1	C13H10	[M+Na]+	1-Phenyl-5-heptene-1,3-diyne	166.078	189.067	-1.9538	C08457
190.049	1	C6H9N5	[M+K]+	N3-Metyladenine	151.086	190.049	2.31467	C05026
190.049	1	C10H7NO3	[M+H]+	4-Hydroxy-2-quinolinecarboxylic_acid	189.043	190.05	-2.50513	C01717
190.049	1	C10H7NO3	[M+H]+	N-Acetylisatin	189.043	190.05	-2.50513	C02172
190.049	1	C10H7NO3	[M+H]+	1-Nitronaphthalene-5,6-oxide	189.043	190.05	-2.50513	C14800
190.049	1	C10H7NO3	[M+H]+	1-Nitronaphthalene-7,8-oxide	189.043	190.05	-2.50513	C14802
190.049	1	C10H7NO3	[M+H]+	2-Oxo-1,2-dihydroquinoline-4-carboxylate	189.043	190.05	-2.50513	C16715
190.049	1	C10H7NO3	[M+H]+	3-Hydroxyquinaldic_acid	189.043	190.05	-2.50513	C18621
198.135	1	C8H15N5O	[M+H]+	Hydroxyatrazine	197.128	198.135	1.34959	C06552
204.065	1	C11H9NO3	[M+H]+	Indolepyruvate	203.058	204.066	-2.38306	C00331
204.065	1	C11H9NO3	[M+H]+	Anibine	203.058	204.066	-2.38306	C10127
212.151	1	C9H17N5O	[M+H]+	Atraton	211.143	212.151	2.30025	C19098
214.113	1	C8H15N5S	[M+H]+	Simetryn	213.105	214.112	2.34924	C14457
214.113	1	C8H15N5S	[M+H]+	Desmetryn	213.105	214.112	2.34924	C19100
215.083	1	C15H12	[M+Na]+	1-Methylphenanthrene	192.094	215.083	-0.0172027	C19457
230.081	1	C9H13N5	[M+K]+	N-Butyl-1H-pyrazolo[3,4-d]pyrimidin-4-amine	191.117	230.08	1.73983	C15344
230.081	1	C13H11NO3	[M+H]+	gamma-Fagarine	229.074	230.081	-2.24138	C10676
230.081	1	C9H19NOS	[M+(41K)]+	EPTC	189.119	230.08	2.79164	C11081
230.081	1	C9H19NOS	[M+(41K)]+	8-Methylthiooctanaldoxime	189.119	230.08	2.79164	C17251
231.065	1	C13H10O4	[M+H]+	2,4,6-Trihydroxybenzophenone	230.058	231.065	-1.80079	C06356
231.065	1	C13H10O4	[M+H]+	2-Hydroxy-4-(1-oxo-1,3-dihydro-2H-inden-2-ylidene)-but-2-enoic_acid	230.058	231.065	-1.80079	C07718
231.065	1	C13H10O4	[M+H]+	2-Hydroxy-4-(2-oxo-1,3-dihydro-2H-inden-1-ylidene)but-2-enoic_acid	230.058	231.065	-1.80079	C07725
231.065	1	C13H10O4	[M+H]+	Visnagin	230.058	231.065	-1.80079	C09049
231.065	1	C13H10O4	[M+H]+	Bis-noryangonin	230.058	231.065	-1.80079	C12085
231.065	1	C13H10O4	[M+H]+	2,3-Dihydroxy-2-carboxybiphenyl	230.058	231.065	-1.80079	C16263
231.065	1	C13H10O4	[M+H]+	4-Hydroxyphenyl-4-hydroxybenzoate	230.058	231.065	-1.80079	C18216
232.094	1	C11H15NO3	[M+Na]+	Tyr-OEt	209.105	232.094	-1.67173	C01458
232.094	1	C11H15NO3	[M+Na]+	Anhalamine	209.105	232.094	-1.67173	C12231
232.094	1	C11H15NO3	[M+Na]+	p-Lactophenetide	209.105	232.094	-1.67173	C14262
232.094	1	C11H15NO3	[M+Na]+	Propoxur	209.105	232.094	-1.67173	C14334
233.093	1	C12H18O2	[M+K]+	4-Hexyloxyphenol	194.131	233.094	-2.35442	C14305
233.093	1	C12H18O2	[M+K]+	Cnidilide	194.131	233.094	-2.35442	C16937
233.093	1	C12H18O2	[M+K]+	Neocnidilide	194.131	233.094	-2.35442	C17002
233.093	1	C15H14O	[M+Na]+	Lactaroviolin	210.104	233.094	-1.69803	C09696
233.093	1	C15H14O	[M+Na]+	p-Methoxystilbene	210.104	233.094	-1.69803	C14679
236.068	1	C10H15NO3	[M+K]+	L-Metanephrine	197.105	236.068	-2.95338	C05588
236.068	1	C10H15NO3	[M+K]+	Tenuazonic_acid	197.105	236.068	-2.95338	C08511
236.068	1	C10H15NO3	[M+K]+	Ecgonone_methyl_ester	197.105	236.068	-2.95338	C20371
236.068	1	C13H11NO2	[M+Na]+	Benzyl_nicotinate	213.079	236.068	-2.30527	C12865
236.068	1	C13H11NO2	[M+Na]+	Fenamic_acid	213.079	236.068	-2.30527	C13697
236.068	1	C13H11NO2	[M+Na]+	Salicylanilide	213.079	236.068	-2.30527	C18915
245.059	1	C9H12N2O4S	[M+H]+	Penicillenic_acid	244.052	245.059	1.49719	C11747
246.076	1	C13H11NO4	[M+H]+	Haplopine	245.069	246.076	-1.8665	C10694
246.076	1	C9H19NO2S	[M+(41K)]+	Tetrahomomethionine	205.114	246.075	2.83938	C17225
254.078	1	C10H17NO4	[M+K]+	2-Amino-9,10-epoxy-8-oxodecanoic_acid	215.116	254.079	-2.48978	C12027
260.091	1	C10H15N5O	[M+K]+	Dihydrozeatin	221.128	260.091	1.28032	C02029
260.091	1	C14H13NO4	[M+H]+	Kokusaginine	259.084	260.092	-2.24152	C10701
260.091	1	C14H13NO4	[M+H]+	Maculosidine	259.084	260.092	-2.24152	C10716
260.091	1	C14H13NO4	[M+H]+	Skimmianine	259.084	260.092	-2.24152	C10740
260.091	1	C10H21NO2S	[M+(41K)]+	Pentahomomethionine	219.129	260.091	2.21077	C17229
269.021	1	C13H10O4	[M+K]+	2,4,6-Trihydroxybenzophenone	230.058	269.021	-1.65675	C06356
269.021	1	C13H10O4	[M+K]+	2-Hydroxy-4-(1-oxo-1,3-dihydro-2H-inden-2-ylidene)-but-2-enoic_acid	230.058	269.021	-1.65675	C07718
269.021	1	C13H10O4	[M+K]+	2-Hydroxy-4-(2-oxo-1,3-dihydro-2H-inden-1-ylidene)but-2-enoic_acid	230.058	269.021	-1.65675	C07725
269.021	1	C13H10O4	[M+K]+	Visnagin	230.058	269.021	-1.65675	C09049
269.021	1	C13H10O4	[M+K]+	Bis-noryangonin	230.058	269.021	-1.65675	C12085
269.021	1	C13H10O4	[M+K]+	2,3-Dihydroxy-2-carboxybiphenyl	230.058	269.021	-1.65675	C16263
269.021	1	C13H10O4	[M+K]+	4-Hydroxyphenyl-4-hydroxybenzoate	230.058	269.021	-1.65675	C18216
270.052	1	C16H9NO2	[M+Na]+	3-Nitrofluoranthene	247.063	270.053	-1.06683	C14406
270.052	1	C16H9NO2	[M+Na]+	1-Nitropyrene	247.063	270.053	-1.06683	C14421
270.052	1	C16H9NO2	[M+Na]+	4-Nitropyrene	247.063	270.053	-1.06683	C19276
270.052	1	C16H9NO2	[M+Na]+	2-Nitropyrene	247.063	270.053	-1.06683	C19476
302.148	1	C14H21N3O3	[M+Na]+	Oxamniquine	279.158	302.148	0.672188	C07341
302.148	1	C14H21N3O3	[M+Na]+	Karbutilate	279.158	302.148	0.672188	C18433
303.087	1	C16H14O6	[M+H]+	Hesperetin	302.079	303.086	2.91633	C01709
303.087	1	C16H14O6	[M+H]+	Homoeriodictyol	302.079	303.086	2.91633	C09756
303.087	1	C16H14O6	[M+H]+	Haematoxylin	302.079	303.086	2.91633	C09931
303.087	1	C16H14O6	[M+H]+	Nanafrocin	302.079	303.086	2.91633	C10377
303.087	1	C16H14O6	[M+H]+	Ferreirin	302.079	303.086	2.91633	C10419
303.087	1	C16H14O6	[M+H]+	Dihydrokalafungin	302.079	303.086	2.91633	C12436
303.087	1	C16H14O6	[M+H]+	Homoeriodictyol_chalcone	302.079	303.086	2.91633	C16405
303.157	1	C16H24O4	[M+Na]+	1-(3,4-Dihydroxyphenyl)-5-hydroxy-3-decanone	280.167	303.157	0.0339758	C17748
303.157	1	C16H24O4	[M+Na]+	3,4-Epoxy-6-methylcyclohexylmethyl-3,4-epoxy-6-methylcyclo-hexanecarboxylate	280.167	303.157	0.0339758	C19417
312.063	1	C15H15NO4	[M+K]+	1,6-Dihydro-1-(3-methoxyphenethyl)-6-oxonicotinic_acid	273.1	312.063	-2.35273	C15089
315.04	1	C10H16N2O5S	[M+K]+	Biotin_sulfone	276.078	315.041	-2.18543	C20387
318.143	1	C14H21N3O4	[M+Na]+	Butralin	295.153	318.142	0.339785	C18582
323.126	1	C18H20O4	[M+Na]+	Toxyl_angelate	300.136	323.125	2.253	C08981
323.126	1	C18H20O4	[M+Na]+	alpha,alpha-Diethyl-3,4,3,4-stilbenetetraol	300.136	323.125	2.253	C14739
323.126	1	C18H20O4	[M+Na]+	(+)-3-Hydroxylarreatricin	300.136	323.125	2.253	C20431
324.167	1	C14H21N5O4	[M+H]+	L-4-Hydroxyphenylglycyl-L-arginine	323.159	324.167	0.624679	C20910
330.13	1	C17H23NO3	[M+(41K)]+	Atropine	289.168	330.129	2.05526	C01479
330.13	1	C17H23NO3	[M+(41K)]+	L-Hyoscyamine	289.168	330.129	2.05526	C02046
330.13	1	C17H23NO3	[M+(41K)]+	Mesembrine	289.168	330.129	2.05526	C09224
330.13	1	C17H23NO3	[M+(41K)]+	Knightinol	289.168	330.129	2.05526	C10859
330.13	1	C17H23NO3	[M+(41K)]+	Littorine	289.168	330.129	2.05526	C10860
330.13	1	C17H23NO3	[M+(41K)]+	Lycoramine	289.168	330.129	2.05526	C12233
330.13	1	C17H23NO3	[M+(41K)]+	cis-1,3,4,6,7,11b-Hexahydro-9-methoxy-2H-benzo[a]quinolizine-3-carboxylic_acid_ethyl_ester	289.168	330.129	2.05526	C14884
330.13	1	C17H23NO3	[M+(41K)]+	3-Ethyl-1,3,4,6,7,11b-hexahydro-9,10-dimethoxy-2H-benzo[a]quinolizin-2-one	289.168	330.129	2.05526	C14908
330.13	1	C17H23NO3	[M+(41K)]+	trans-1,3,4,6,7,11b-Hexahydro-9-methoxy-2H-benzo[a]quinolizine-3-carboxylic_acid_ethyl_ester	289.168	330.129	2.05526	C15081
331.15	1	C18H26O3	[M+(41K)]+	ML-236C	290.188	331.149	0.639288	C14043
331.155	1	C19H22O5	[M+H]+	Podolide	330.147	331.154	1.83751	C09173
331.155	1	C19H22O5	[M+H]+	Gibberellin_A51-catabolite	330.147	331.154	1.83751	C11854
331.155	1	C19H22O5	[M+H]+	Gibberellin_A7	330.147	331.154	1.83751	C11867
331.155	1	C19H22O5	[M+H]+	Gibberellin_A5	330.147	331.154	1.83751	C11871
331.155	1	C19H22O5	[M+H]+	5-Deoxystrigol	330.147	331.154	1.83751	C18037
333.134	1	C15H24N4S	[M+(41K)]+	Thioperamide	292.172	333.133	2.31409	C17933
335.105	1	C19H20O3	[M+K]+	4-Prenylresveratrol	296.141	335.104	2.97668	C10285
335.105	1	C16H18N2O4S	[M+H]+	Penicillin_G	334.099	335.106	-1.80391	C05551
335.194	1	C16H28N2O4	[M+Na]+	Oseltamivir	312.205	335.194	-0.304898	C08092
337.102	1	C19H20O3	[M+(41K)]+	4-Prenylresveratrol	296.141	337.103	-0.204092	C10285
337.102	1	C14H14N6O3	[M+Na]+	Dihydropteroate	314.113	337.102	1.46009	C00921
339.121	1	C18H20O5	[M+Na]+	Sorgolactone	316.131	339.12	1.76928	C09186
339.121	1	C18H20O5	[M+Na]+	2-O-Methylodoratol	316.131	339.12	1.76928	C09774
339.121	1	C18H20O5	[M+Na]+	Combretastatin_A-4	316.131	339.12	1.76928	C20268
344.086	1	C14H15N3O6	[M+Na]+	7-Demethylmitomycin_B	321.096	344.085	1.52985	C21164
344.218	1	C20H33NO	[M+(41K)]+	Fenpropimorph	303.256	344.217	1.3413	C18787
345.134	1	C19H20O6	[M+H]+	Calaxin	344.126	345.133	2.22523	C09353
345.134	1	C19H20O6	[M+H]+	Deoxyelephantopin	344.126	345.133	2.22523	C09388
345.134	1	C19H20O6	[M+H]+	Echinone	344.126	345.133	2.22523	C10338
345.134	1	C19H20O6	[M+H]+	2,3-Dihydro-2-(4-methoxyphenyl)-5,6,7-trimethoxy-4H-1-benzopyran-4-one	344.126	345.133	2.22523	C15118
346.137	1	C12H25N3O6	[M+K]+	Lividamine	307.174	346.137	-0.537937	C21255
351.1	1	C19H20O4	[M+K]+	Montanin_A	312.136	351.099	2.45885	C09136
351.1	1	C19H20O4	[M+K]+	4-Prenyloxyresveratrol	312.136	351.099	2.45885	C10283
351.1	1	C19H20O4	[M+K]+	Butylbenzyl_phthalate	312.136	351.099	2.45885	C14211
351.1	1	C19H20O4	[M+K]+	m-(beta-Acetyl-alpha-ethyl-p-hydroxyphenethyl)benzoic_acid	312.136	351.099	2.45885	C14935
351.1	1	C16H18N2O5S	[M+H]+	Penicillin_V	350.094	351.101	-2.10395	C08126
351.1	1	C16H18N2O5S	[M+H]+	Penicillin_X	350.094	351.101	-2.10395	C17404
353.097	1	C19H20O4	[M+(41K)]+	Montanin_A	312.136	353.097	-0.500145	C09136
353.097	1	C19H20O4	[M+(41K)]+	4-Prenyloxyresveratrol	312.136	353.097	-0.500145	C10283
353.097	1	C19H20O4	[M+(41K)]+	Butylbenzyl_phthalate	312.136	353.097	-0.500145	C14211
353.097	1	C19H20O4	[M+(41K)]+	m-(beta-Acetyl-alpha-ethyl-p-hydroxyphenethyl)benzoic_acid	312.136	353.097	-0.500145	C14935
355.095	1	C18H20O5	[M+K]+	Sorgolactone	316.131	355.094	2.40922	C09186
355.095	1	C18H20O5	[M+K]+	2-O-Methylodoratol	316.131	355.094	2.40922	C09774
355.095	1	C18H20O5	[M+K]+	Combretastatin_A-4	316.131	355.094	2.40922	C20268
355.095	1	C15H18N2O6S	[M+H]+	(S)-N-[3-(3,4-Methylenedioxyphenyl)-2-(mercaptomethyl)-1-oxoprolyl]glycine	354.089	355.096	-2.10225	C01313
357.087	1	C16H18N2O4S	[M+Na]+	Penicillin_G	334.099	357.088	-1.99279	C05551
359.084	1	C12H20N2O8	[M+K]+	Mugineic_acid	320.122	359.085	-2.3649	C15500
359.084	1	C12H20N2O8	[M+K]+	3-Epihydroxy-2-deoxymugineic_acid	320.122	359.085	-2.3649	C15502
359.15	1	C20H22O6	[M+H]+	(+)-Pinoresinol	358.142	359.149	2.43297	C05366
359.15	1	C20H22O6	[M+H]+	Miroestrol	358.142	359.149	2.43297	C08831
359.15	1	C20H22O6	[M+H]+	Columbin	358.142	359.149	2.43297	C09077
359.15	1	C20H22O6	[M+H]+	Multiradiatin	358.142	359.149	2.43297	C09515
359.15	1	C20H22O6	[M+H]+	Multistatin	358.142	359.149	2.43297	C09516
359.15	1	C20H22O6	[M+H]+	Coleone_A	358.142	359.149	2.43297	C10317
359.15	1	C20H22O6	[M+H]+	Dihydrocubebin	358.142	359.149	2.43297	C10558
359.15	1	C20H22O6	[M+H]+	Matairesinol	358.142	359.149	2.43297	C10682
359.15	1	C20H22O6	[M+H]+	Isobutylshikonin	358.142	359.149	2.43297	C17414
359.15	1	C20H22O6	[M+H]+	Isocolumbin	358.142	359.149	2.43297	C17508
359.15	1	C20H22O6	[M+H]+	Clemaphenol_A	358.142	359.149	2.43297	C17808
359.15	1	C20H22O6	[M+H]+	(-)-Pinoresinol	358.142	359.149	2.43297	C20455
361.129	1	C19H20O7	[M+H]+	Elephantopin	360.121	361.128	2.1898	C09403
361.129	1	C19H20O7	[M+H]+	Goyazensolide	360.121	361.128	2.1898	C09467
361.129	1	C19H20O7	[M+H]+	Vernodalin	360.121	361.128	2.1898	C09576
361.129	1	C19H20O7	[M+H]+	2,3-Dihydro-2-(4-hydroxyphenyl)-5,6,7,8-tetramethoxy-4H-1-benzopyran-4-one	360.121	361.128	2.1898	C14940
361.129	1	C20H20NO4	[M+Na]+	Columbamine	338.139	361.128	1.43107	C01795
361.129	1	C20H20NO4	[M+Na]+	(S)-cis-N-Methylstylopine	338.139	361.128	1.43107	C06163
361.129	1	C20H20NO4	[M+Na]+	Jatrorrhizine	338.139	361.128	1.43107	C09553
361.198	1	C19H30O5	[M+Na]+	Shiromodiol_diacetate	338.209	361.199	-0.283777	C09725
361.198	1	C19H30O5	[M+Na]+	Piperonyl_butoxide	338.209	361.199	-0.283777	C18880
361.198	1	C19H30O5	[M+Na]+	Monacolin_J_acid	338.209	361.199	-0.283777	C20854
367.116	1	C16H24O7	[M+K]+	Rhododendrin	328.152	367.115	1.58778	C09965
367.116	1	C19H20O6	[M+Na]+	Calaxin	344.126	367.115	2.00455	C09353
367.116	1	C19H20O6	[M+Na]+	Deoxyelephantopin	344.126	367.115	2.00455	C09388
367.116	1	C19H20O6	[M+Na]+	Echinone	344.126	367.115	2.00455	C10338
367.116	1	C19H20O6	[M+Na]+	2,3-Dihydro-2-(4-methoxyphenyl)-5,6,7-trimethoxy-4H-1-benzopyran-4-one	344.126	367.115	2.00455	C15118
373.082	1	C16H18N2O5S	[M+Na]+	Penicillin_V	350.094	373.083	-2.21961	C08126
373.082	1	C16H18N2O5S	[M+Na]+	Penicillin_X	350.094	373.083	-2.21961	C17404
374.064	1	C19H13NO6	[M+Na]+	Pretetramid	351.074	374.064	2.48247	C18295
375.079	1	C12H20N2O9	[M+K]+	3-Epihydroxymugineic_acid	336.117	375.08	-2.42828	C15501
377.116	1	C21H22O4	[M+K]+	3-Hydroxy-5-methoxy-6-prenylstilbene-2-carboxylic_acid	338.152	377.115	2.21391	C10264
377.116	1	C21H22O4	[M+K]+	2,2,4-Trimethyl-3-(4-methoxyphenyl)-2H-1-benzopyran-7-ol_acetate	338.152	377.115	2.21391	C15059
383.09	1	C19H20O6	[M+K]+	Calaxin	344.126	383.089	1.95751	C09353
383.09	1	C19H20O6	[M+K]+	Deoxyelephantopin	344.126	383.089	1.95751	C09388
383.09	1	C19H20O6	[M+K]+	Echinone	344.126	383.089	1.95751	C10338
383.09	1	C19H20O6	[M+K]+	2,3-Dihydro-2-(4-methoxyphenyl)-5,6,7-trimethoxy-4H-1-benzopyran-4-one	344.126	383.089	1.95751	C15118
389.056	1	C16H18N2O5S	[M+K]+	Penicillin_V	350.094	389.057	-2.16087	C08126
389.056	1	C16H18N2O5S	[M+K]+	Penicillin_X	350.094	389.057	-2.16087	C17404
393.051	1	C15H18N2O6S	[M+K]+	(S)-N-[3-(3,4-Methylenedioxyphenyl)-2-(mercaptomethyl)-1-oxoprolyl]glycine	354.089	393.052	-1.49497	C01313
406.132	1	C14H25NO11	[M+Na]+	N-Acetyllactosamine	383.143	406.132	-0.0768223	C00611
406.132	1	C14H25NO11	[M+Na]+	Lacto-N-biose	383.143	406.132	-0.0768223	C06372
406.132	1	C14H25NO11	[M+Na]+	beta-D-Galactosyl-(1->3)-N-acetyl-D-galactosamine	383.143	406.132	-0.0768223	C07278
406.132	1	C14H25NO11	[M+Na]+	1-O-[2-(Acetylamino)-2-deoxy-alpha-D-glucopyranosyl]-D-myo-Inositol	383.143	406.132	-0.0768223	C19784
406.132	1	C14H25NO11	[M+Na]+	beta-D-Mannosyl-1,4-N-acetyl-D-glucosamine	383.143	406.132	-0.0768223	C20887
408.095	1	C14H19N5O6S	[M+Na]+	S-Inosyl-L-homocysteine	385.106	408.095	0.222497	C03431
408.095	1	C22H15N3O4	[M+Na]+	Chromopyrrolate	385.106	408.095	-1.37027	C21125
411.038	1	C14H18N4O4S2	[M+(41K)]+	Thiophanate	370.077	411.038	-0.464434	C18918
411.083	1	C20H20O7	[M+K]+	Sinensetin	372.121	411.084	-1.83077	C10186
411.083	1	C20H20O7	[M+K]+	Tangeretin	372.121	411.084	-1.83077	C10190
411.083	1	C20H20O7	[M+K]+	Sesamolinol	372.121	411.084	-1.83077	C10883
411.083	1	C20H20O7	[M+K]+	(1S)-Averantin	372.121	411.084	-1.83077	C20499
415.072	1	C18H18N2O7	[M+(41K)]+	Portulacaxanthin_II	374.111	415.073	-2.58557	C08565
427.175	1	C24H26O7	[M+H]+	Archangelicin	426.168	427.175	0.273424	C09116
427.175	1	C24H26O7	[M+H]+	Disenecionyl_cis-khellactone	426.168	427.175	0.273424	C09261
445.133	1	C17H26O12	[M+Na]+	Lamiide	422.142	445.132	2.67224	C11644
445.133	1	C17H26O12	[M+Na]+	10-Hydroxymorroniside	422.142	445.132	2.67224	C11660
450.227	1	C27H31NO5	[M+H]+	Ignavine	449.22	450.228	-0.704977	C17485
467.146	1	C24H28O7	[M+K]+	Pseudorhodomyrtoxin	428.184	467.147	-0.428987	C08951
468.31	1	C29H41NO4	[M+H]+	Buprenorphine	467.304	468.311	-2.45884	C08007
483.227	1	C23H41O6P	[M+K]+	3-(O-Geranylgeranyl)-sn-glycerol_1-phosphate	444.264	483.227	0.0488383	C04590
492.297	1	C20H41N7O5S	[M+H]+	Glutathionylspermine	491.289	492.296	1.6679	C16562
557.279	1	C33H38N6	[M+K]+	Hodgkinsine	518.316	557.279	0.272216	C09211
565.156	1	C26H28O14	[M+H]+	Apigenin_7-O-[beta-D-apiosyl-(1->2)-beta-D-glucoside]	564.148	565.155	1.64203	C04858
565.156	1	C26H28O14	[M+H]+	Neoschaftoside	564.148	565.155	1.64203	C10110
565.156	1	C26H28O14	[M+H]+	Schaftoside	564.148	565.155	1.64203	C10181
565.156	1	C26H28O14	[M+H]+	Isovitexin_2-O-arabinoside	564.148	565.155	1.64203	C16491
565.156	1	C26H28O14	[M+H]+	Glucofrangulin_B	564.148	565.155	1.64203	C16803
134.019	1	C6H7N	[M+(41K)]+	Aniline	93.0578	134.019	-0.76407	C00292
134.019	1	C6H7N	[M+(41K)]+	2-Methylpyridine	93.0578	134.019	-0.76407	C14447
143.034	1	C6H6O4	[M+H]+	2-Hydroxymuconate_semialdehyde	142.027	143.034	1.6968	C00682
143.034	1	C6H6O4	[M+H]+	cis,cis-Muconate	142.027	143.034	1.6968	C02480
143.034	1	C6H6O4	[M+H]+	2-Oxo-2,3-dihydrofuran-5-acetate	142.027	143.034	1.6968	C03586
143.034	1	C6H6O4	[M+H]+	cis,trans-Hexadienedioate	142.027	143.034	1.6968	C03647
143.034	1	C6H6O4	[M+H]+	1,2,3,5-Tetrahydroxybenzene	142.027	143.034	1.6968	C03743
143.034	1	C6H6O4	[M+H]+	2,5-Dihydro-5-oxofuran-2-acetate	142.027	143.034	1.6968	C04105
143.034	1	C6H6O4	[M+H]+	cis,cis-4-Hydroxymuconic_semialdehyde	142.027	143.034	1.6968	C06603
143.034	1	C6H6O4	[M+H]+	Kojic_acid	142.027	143.034	1.6968	C14516
143.034	1	C6H6O4	[M+H]+	(S)-5-Oxo-2,5-dihydrofuran-2-acetate	142.027	143.034	1.6968	C14610
143.034	1	C6H6O4	[M+H]+	5-Hydroxymethyl-2-furoate	142.027	143.034	1.6968	C20448
143.034	1	C6H6O4	[M+H]+	5-(Dihydroxymethyl)furan-2-carbaldehyde	142.027	143.034	1.6968	C20900
148.043	1	C5H9NO2S	[M+H]+	Thiomorpholine_3-carboxylate	147.035	148.043	2.10953	C03901
164.038	1	C5H9NO3S	[M+H]+	Acetylcysteine	163.03	164.038	2.85057	C06809
164.038	1	C5H9NO3S	[M+H]+	Tiopronin	163.03	164.038	2.85057	C12876
168.088	1	C6H9N5O	[M+H]+	N-Cyclopropylammeline	167.081	168.088	2.39815	C14148
171.101	1	C9H14O3	[M+H]+	Furfural_diethyl_acetal	170.094	171.102	-1.88601	C14280
177.054	1	C6H10N4	[M+K]+	Pentylenetetrazole	138.091	177.054	0.604336	C13692
177.054	1	C6H10N4	[M+K]+	4-Amino-5-aminomethyl-2-methylpyrimidine	138.091	177.054	0.604336	C20267
200.07	1	C12H9NO2	[M+H]+	Dictamnine	199.063	200.071	-2.75753	C10660
200.07	1	C12H9NO2	[M+H]+	Isodictamnine	199.063	200.071	-2.75753	C10697
200.07	1	C12H9NO2	[M+H]+	5-Nitroacenaphthene	199.063	200.071	-2.75753	C19269
200.07	1	C12H9NO2	[M+H]+	4-Nitrobiphenyl	199.063	200.071	-2.75753	C19473
202.086	1	C12H11NO2	[M+H]+	Carbaryl	201.079	202.086	-2.86561	C07491
202.086	1	C12H11NO2	[M+H]+	2-Aminobiphenyl-2,3-diol	201.079	202.086	-2.86561	C08061
202.086	1	C12H11NO2	[M+H]+	Fenfuram	201.079	202.086	-2.86561	C18833
214.086	1	C13H11NO2	[M+H]+	Benzyl_nicotinate	213.079	214.086	-1.41111	C12865
214.086	1	C13H11NO2	[M+H]+	Fenamic_acid	213.079	214.086	-1.41111	C13697
214.086	1	C13H11NO2	[M+H]+	Salicylanilide	213.079	214.086	-1.41111	C18915
216.098	1	C12H17N	[M+(41K)]+	Nigrifactin	175.136	216.097	1.84408	C10162
216.099	1	C11H15NO2	[M+Na]+	3,4-Methylenedioxymethamphetamine	193.11	216.1	-1.06016	C07577
216.099	1	C11H15NO2	[M+Na]+	Butamben	193.11	216.1	-1.06016	C07875
216.099	1	C11H15NO2	[M+Na]+	Heliamine	193.11	216.1	-1.06016	C09460
216.099	1	C11H15NO2	[M+Na]+	(-)-Salsoline	193.11	216.1	-1.06016	C09640
216.099	1	C11H15NO2	[M+Na]+	Isoprocarb	193.11	216.1	-1.06016	C18418
216.099	1	C11H15NO2	[M+Na]+	2,3,5-Trimethacarb	193.11	216.1	-1.06016	C18957
216.1	1	C11H15NO2	[M+Na]+	3,4-Methylenedioxymethamphetamine	193.11	216.1	1.87645	C07577
216.1	1	C11H15NO2	[M+Na]+	Butamben	193.11	216.1	1.87645	C07875
216.1	1	C11H15NO2	[M+Na]+	Heliamine	193.11	216.1	1.87645	C09460
216.1	1	C11H15NO2	[M+Na]+	(-)-Salsoline	193.11	216.1	1.87645	C09640
216.1	1	C11H15NO2	[M+Na]+	Isoprocarb	193.11	216.1	1.87645	C18418
216.1	1	C11H15NO2	[M+Na]+	2,3,5-Trimethacarb	193.11	216.1	1.87645	C18957
217.099	1	C12H18O	[M+K]+	Propofol	178.136	217.099	1.22939	C07523
217.099	1	C12H18O	[M+K]+	4-n-Hexylphenol	178.136	217.099	1.22939	C14465
219.102	1	C11H18NO	[M+K]+	Candicine	180.139	219.102	-0.225922	C10575
219.102	1	C13H14O3	[M+H]+	Dihydroeuparin	218.094	219.102	1.72295	C08744
219.102	1	C13H14O3	[M+H]+	Toxol	218.094	219.102	1.72295	C08979
219.102	1	C13H14O3	[M+H]+	Eupatoriochromene	218.094	219.102	1.72295	C09006
232.092	1	C12H17NO	[M+(41K)]+	Phendimetrazine	191.131	232.092	-0.316684	C07904
232.092	1	C12H17NO	[M+(41K)]+	N,N-Diethyl-m-toluamide	191.131	232.092	-0.316684	C10935
232.092	1	C12H17NO	[M+(41K)]+	N,N-Diethylphenylacetamide	191.131	232.092	-0.316684	C10938
233.062	1	C8H16O5	[M+(41K)]+	D-Mycinose	192.1	233.061	2.17282	C11913
236.091	1	C8H15N5O	[M+K]+	Hydroxyatrazine	197.128	236.091	1.9052	C06552
236.091	1	C11H11N5	[M+Na]+	Phenazopyridine	213.101	236.091	2.55326	C07429
236.091	1	C11H11N5	[M+Na]+	MeIQx	213.101	236.091	2.55326	C19255
238.083	1	C10H17NO3	[M+K]+	Tussilagine	199.121	238.084	-2.84899	C10411
238.083	1	C10H17NO3	[M+K]+	Ecgonine_methyl_ester	199.121	238.084	-2.84899	C12448
238.083	1	C10H17NO3	[M+K]+	N-Hexanoyl-L-homoserine_lactone	199.121	238.084	-2.84899	C21197
238.083	1	C8H16NO5P	[M+H]+	Dicrotophos	237.077	238.084	-2.36597	C18656
240.08	1	C10H13N3O2S	[M+H]+	Albendazole-2-aminosulfone	239.073	240.08	1.11879	C16627
242.125	1	C9H15N5O3	[M+H]+	Tetrahydrobiopterin	241.117	242.125	1.54135	C00272
242.125	1	C9H15N5O3	[M+H]+	L-threo-Tetrahydrobiopterin	241.117	242.125	1.54135	C20264
248.073	1	C8H17NO5	[M+(41K)]+	N-Ethylglycocyamine	207.111	248.072	2.5541	C02852
248.073	1	C8H17NO5	[M+(41K)]+	Miglitol	207.111	248.072	2.5541	C07708
248.073	1	C8H17NO5	[M+(41K)]+	2-Deoxy-2-dimethylamino-alpha-D-Glucose	207.111	248.072	2.5541	C12067
252.086	1	C12H13NO5	[M+H]+	N-Feruloylglycine	251.079	252.087	-1.9886	C02564
252.086	1	C11H11N5O	[M+Na]+	N-Hydroxy-MeIQx	229.096	252.086	2.25201	C20291
253.047	1	C13H10O4	[M+Na]+	2,4,6-Trihydroxybenzophenone	230.058	253.047	-2.18181	C06356
253.047	1	C13H10O4	[M+Na]+	2-Hydroxy-4-(1-oxo-1,3-dihydro-2H-inden-2-ylidene)-but-2-enoic_acid	230.058	253.047	-2.18181	C07718
253.047	1	C13H10O4	[M+Na]+	2-Hydroxy-4-(2-oxo-1,3-dihydro-2H-inden-1-ylidene)but-2-enoic_acid	230.058	253.047	-2.18181	C07725
253.047	1	C13H10O4	[M+Na]+	Visnagin	230.058	253.047	-2.18181	C09049
253.047	1	C13H10O4	[M+Na]+	Bis-noryangonin	230.058	253.047	-2.18181	C12085
253.047	1	C13H10O4	[M+Na]+	2,3-Dihydroxy-2-carboxybiphenyl	230.058	253.047	-2.18181	C16263
253.047	1	C13H10O4	[M+Na]+	4-Hydroxyphenyl-4-hydroxybenzoate	230.058	253.047	-2.18181	C18216
259.005	1	C9H8N4OS	[M+K]+	Thidiazuron	220.042	259.005	0.891102	C18812
259.104	1	C9H14N4O5	[M+H]+	Acadesine	258.096	259.104	0.918551	C04663
259.104	1	C13H18N2O	[M+(41K)]+	N,N-Dimethyl-5-methoxytryptamine	218.142	259.103	2.87916	C08309
262.088	1	C10H15N5O	[M+(41K)]+	Dihydrozeatin	221.128	262.089	-2.53883	C02029
265.009	1	C14H8O3	[M+(41K)]+	Hydroxyanthraquinone	224.047	265.009	0.730165	C02980
265.009	1	C6H11O8P	[M+Na]+	D-myo-Inositol_1,2-cyclic_phosphate	242.019	265.008	1.64334	C04299
265.009	1	C6H11O8P	[M+Na]+	6-Deoxy-5-ketofructose_1-phosphate	242.019	265.008	1.64334	C16848
267.024	1	C14H10O3	[M+(41K)]+	Dithranol	226.063	267.024	0.643013	C06831
267.024	1	C14H10O3	[M+(41K)]+	4-Dihydroxyethyl-8,9-epoxy-enediyne	226.063	267.024	0.643013	C11446
267.024	1	C14H10O3	[M+(41K)]+	Flurecol	226.063	267.024	0.643013	C18856
267.024	1	C6H13O8P	[M+Na]+	L-Fuculose_1-phosphate	244.035	267.024	1.5493	C01099
267.024	1	C6H13O8P	[M+Na]+	L-Rhamnulose_1-phosphate	244.035	267.024	1.5493	C01131
267.024	1	C6H13O8P	[M+Na]+	L-Fucose_1-phosphate	244.035	267.024	1.5493	C02985
267.024	1	C6H13O8P	[M+Na]+	2-Deoxy-D-glucose_6-phosphate	244.035	267.024	1.5493	C06369
278.987	1	C6H12N2O4S2	[M+K]+	L-Cystine	240.024	278.987	1.30364	C00491
278.987	1	C6H12N2O4S2	[M+K]+	Cystine	240.024	278.987	1.30364	C01420
278.987	1	C6H10N2O6S	[M+(41K)]+	SQ_26180	238.026	278.987	0.497155	C16842
278.987	1	C6H9O9P	[M+Na]+	L-Ascorbate_6-phosphate	255.998	278.988	-0.965276	C16186
282.998	1	C6H13O8P	[M+K]+	L-Fuculose_1-phosphate	244.035	282.998	0.854423	C01099
282.998	1	C6H13O8P	[M+K]+	L-Rhamnulose_1-phosphate	244.035	282.998	0.854423	C01131
282.998	1	C6H13O8P	[M+K]+	L-Fucose_1-phosphate	244.035	282.998	0.854423	C02985
282.998	1	C6H13O8P	[M+K]+	2-Deoxy-D-glucose_6-phosphate	244.035	282.998	0.854423	C06369
294.115	1	C11H21N5S	[M+K]+	Dimethametryn	255.152	294.115	1.07747	C18537
294.115	1	C11H21N5S	[M+K]+	Dipropetryn	255.152	294.115	1.07747	C19101
295.056	1	C16H14O3	[M+(41K)]+	Ketoprofen	254.094	295.056	-0.235888	C01716
295.056	1	C16H14O3	[M+(41K)]+	Chalepensin	254.094	295.056	-0.235888	C09165
295.056	1	C16H14O3	[M+(41K)]+	(R)-4-Methoxydalbergione	254.094	295.056	-0.235888	C10505
295.056	1	C16H14O3	[M+(41K)]+	4-Methoxyflavanone	254.094	295.056	-0.235888	C19895
295.095	1	C16H16O4	[M+Na]+	1,2-Bis(4-hydroxy-3-methoxyphenyl)ethylene	272.105	295.094	1.47343	C04547
295.095	1	C16H16O4	[M+Na]+	5-O-Methylalloptaeroxylin	272.105	295.094	1.47343	C09014
295.095	1	C16H16O4	[M+Na]+	2,6-Dihydroxy-4-methoxydihydrochalcone	272.105	295.094	1.47343	C09644
295.095	1	C16H16O4	[M+Na]+	Eleutherin	272.105	295.094	1.47343	C10340
295.095	1	C16H16O4	[M+Na]+	9-Methoxy-alpha-lapachone	272.105	295.094	1.47343	C10372
295.095	1	C16H16O4	[M+Na]+	Vestitol	272.105	295.094	1.47343	C10540
295.095	1	C16H16O4	[M+Na]+	(-)-Vestitol	272.105	295.094	1.47343	C16225
295.095	1	C16H16O4	[M+Na]+	Deoxyshikonin	272.105	295.094	1.47343	C18133
297.014	1	C8H19O3PS2	[M+K]+	Demeton-O	258.051	297.014	-0.705353	C18977
297.014	1	C8H19O3PS2	[M+K]+	Demeton-S	258.051	297.014	-0.705353	C18978
297.074	1	C8H21NO6P	[M+K]+	sn-Glycero-3-phosphocholine	258.111	297.074	0.634859	C00670
297.074	1	C15H14O5	[M+Na]+	Phloretin	274.084	297.073	2.20013	C00774
297.074	1	C15H14O5	[M+Na]+	alpha-Pyrufuran	274.084	297.073	2.20013	C08929
297.074	1	C15H14O5	[M+Na]+	beta-Pyrufuran	274.084	297.073	2.20013	C08948
297.074	1	C15H14O5	[M+Na]+	Ptaerochromenol	274.084	297.073	2.20013	C09029
297.074	1	C15H14O5	[M+Na]+	Afzelechin	274.084	297.073	2.20013	C09320
297.074	1	C15H14O5	[M+Na]+	Fisetinidol	274.084	297.073	2.20013	C09735
297.074	1	C15H14O5	[M+Na]+	Methysticin	274.084	297.073	2.20013	C09952
297.074	1	C15H14O5	[M+Na]+	Luteoliflavan	274.084	297.073	2.20013	C12122
297.074	1	C15H14O5	[M+Na]+	Apiforol	274.084	297.073	2.20013	C12124
297.074	1	C15H14O5	[M+Na]+	(-)-Epiafzelechin	274.084	297.073	2.20013	C12128
297.074	1	C15H14O5	[M+Na]+	H37	274.084	297.073	2.20013	C13767
297.074	1	C15H14O5	[M+Na]+	5-Deoxyleucopelargonidin	274.084	297.073	2.20013	C16415
297.146	1	C14H26O4	[M+K]+	Dibutyl_adipate	258.183	297.146	0.73903	C14253
297.146	1	C14H26O4	[M+K]+	Diisobutyl_adipate	258.183	297.146	0.73903	C14260
297.146	1	C17H22O3	[M+Na]+	Podocarpic_acid	274.157	297.146	1.25393	C09171
297.146	1	C17H22O3	[M+Na]+	Carbestrol	274.157	297.146	1.25393	C14660
297.146	1	C17H22O3	[M+Na]+	Geranyl-hydroxybenzoate	274.157	297.146	1.25393	C18131
299.129	1	C18H18O4	[M+H]+	Dibenzylsuccinate	298.121	299.128	2.88004	C07332
299.129	1	C18H18O4	[M+H]+	Enterolactone	298.121	299.128	2.88004	C18165
300.106	1	C11H15N4O6	[M+H]+	7-Methylxanthosine	299.099	300.106	-2.86165	C16352
300.106	1	C12H23NO2S2	[M+Na]+	S-(2-Methylpropanoyl)-dihydrolipoamide	277.117	300.106	-2.21855	C04424
301.03	1	C14H12O5	[M+(41K)]+	Khellin	260.068	301.03	-0.190679	C09010
301.189	1	C16H26N2O2	[M+Na]+	Lycocernuine	278.199	301.189	-0.252998	C09874
305.172	1	C14H20N6O2	[M+H]+	Discadenine	304.165	305.172	0.579673	C01804
305.172	1	C16H26O4	[M+Na]+	12-trans-Hydroxy_juvenile_hormone_III	282.183	305.172	-0.341119	C16508
317.063	1	C11H18O8	[M+K]+	Tuliposide_A	278.1	317.063	0.40402	C08561
317.063	1	C11H18O8	[M+K]+	6-Tuliposide_A	278.1	317.063	0.40402	C20577
317.063	1	C14H14O7	[M+Na]+	Cyclic_dehypoxanthine_futalosine	294.074	317.063	0.886574	C17017
320.097	1	C11H15N5O5	[M+Na]+	Psicofuranine	297.107	320.097	1.97628	C05342
329.139	1	C19H20O5	[M+H]+	Decursin	328.131	329.138	2.61045	C09258
329.139	1	C19H20O5	[M+H]+	Libanorin	328.131	329.138	2.61045	C09272
329.139	1	C19H20O5	[M+H]+	(-)-Deltoin	328.131	329.138	2.61045	C17482
334.073	1	C11H19NO8	[M+(41K)]+	N-Acetylmuramate	293.111	334.072	2.19863	C02713
335.219	1	C18H32O4	[M+Na]+	(9Z,11E)-(13S)-13-Hydroperoxyoctadeca-9,11-dienoic_acid	312.23	335.219	-0.0644354	C04717
335.219	1	C18H32O4	[M+Na]+	(9Z,12Z)-(11S)-11-Hydroperoxyoctadeca-9,12-dienoic_acid	312.23	335.219	-0.0644354	C07338
335.219	1	C18H32O4	[M+Na]+	(7S,8S)-DiHODE	312.23	335.219	-0.0644354	C07354
335.219	1	C18H32O4	[M+Na]+	9(S)-HPODE	312.23	335.219	-0.0644354	C14827
335.219	1	C18H32O4	[M+Na]+	8(R)-HPODE	312.23	335.219	-0.0644354	C14831
335.219	1	C18H32O4	[M+Na]+	12,13-Epoxy-9-hydroxy-10-octadecenoate	312.23	335.219	-0.0644354	C14832
335.219	1	C18H32O4	[M+Na]+	9,10-Epoxy-13-hydroxy-11-octadecenoate	312.23	335.219	-0.0644354	C14834
335.219	1	C18H32O4	[M+Na]+	9,10-12,13-Diepoxyoctadecanoate	312.23	335.219	-0.0644354	C14836
335.219	1	C18H32O4	[M+Na]+	Octadec-9-ene-1,18-dioic-acid	312.23	335.219	-0.0644354	C19618
335.219	1	C18H32O4	[M+Na]+	(8E,10R,12Z)-10-Hydroperoxy-8,12-octadecadienoate	312.23	335.219	-0.0644354	C19937
335.219	1	C18H32O4	[M+Na]+	5S,8R-DiHODE	312.23	335.219	-0.0644354	C20186
335.219	1	C18H32O4	[M+Na]+	(8E,10S,12Z)-10-Hydroperoxyoctadeca-8,12-dienoate	312.23	335.219	-0.0644354	C20703
338.1	1	C17H17NO5	[M+Na]+	Hippeastrine	315.111	338.1	-0.459036	C08528
339.1	1	C18H20O4	[M+K]+	Toxyl_angelate	300.136	339.099	2.27514	C08981
339.1	1	C18H20O4	[M+K]+	alpha,alpha-Diethyl-3,4,3,4-stilbenetetraol	300.136	339.099	2.27514	C14739
339.1	1	C18H20O4	[M+K]+	(+)-3-Hydroxylarreatricin	300.136	339.099	2.27514	C20431
345.06	1	C17H12O8	[M+H]+	3,4,3-Tri-O-methylellagic_acid	344.053	345.06	-0.213006	C10836
345.06	1	C17H12O8	[M+H]+	Aflatoxin-M1-8,9-epoxide	344.053	345.06	-0.213006	C19594
357.092	1	C18H20O5	[M+(41K)]+	Sorgolactone	316.131	357.092	-0.570161	C09186
357.092	1	C18H20O5	[M+(41K)]+	2-O-Methylodoratol	316.131	357.092	-0.570161	C09774
357.092	1	C18H20O5	[M+(41K)]+	Combretastatin_A-4	316.131	357.092	-0.570161	C20268
374.161	1	C20H23NO6	[M+H]+	1,2-O-Diacetylzephyranthine	373.153	374.16	2.76753	C12171
374.161	1	C21H23N2O3	[M+Na]+	4,21-Dehydrogeissoschizine	351.171	374.16	2.03523	C03677
374.161	1	C21H23N2O3	[M+Na]+	4,21-Dehydrocorynantheine_aldehyde	351.171	374.16	2.03523	C11679
376.129	1	C17H25N3O2S	[M+(41K)]+	Naratriptan	335.167	376.128	1.35778	C07792
377.077	1	C15H18N2O6S	[M+Na]+	(S)-N-[3-(3,4-Methylenedioxyphenyl)-2-(mercaptomethyl)-1-oxoprolyl]glycine	354.089	377.078	-2.2799	C01313
385.129	1	C14H20N6O5S	[M+H]+	S-Adenosyl-L-homocysteine	384.122	385.129	0.00415445	C00021
385.129	1	C21H20O7	[M+H]+	4-Demethyldeoxypodophyllotoxin	384.121	385.128	1.78538	C10552
391.06	1	C17H18O8	[M+(41K)]+	6-[2,3-Dihydroxy-1-(hydroxymethyl)propyl]-1,2-dihydro-7-hydroxy-9-methoxy-cyclopenta[c][1]benzopyran-3,4-dione	350.1	391.061	-2.75737	C19590
392.127	1	C21H23NO4	[M+K]+	Melosatin_A	353.163	392.126	2.23296	C09221
403.132	1	C16H22N6O4	[M+(41K)]+	Thyrotropin-releasing_hormone	362.17	403.132	1.48959	C03958
407.034	1	C20H14O7	[M+(41K)]+	Pachyrrhizone	366.074	407.035	-2.22782	C10512
407.034	1	C20H14O7	[M+(41K)]+	Arnottin_II	366.074	407.035	-2.22782	C12258
407.034	1	C20H14O7	[M+(41K)]+	Tetracenomycin_F1	366.074	407.035	-2.22782	C12367
407.034	1	C15H16N2O6S2	[M+Na]+	Ticarcillin	384.045	407.034	0.297764	C07139
416.112	1	C16H21N3O8S	[M+H]+	Cephalosporin_C	415.105	416.112	0.156929	C00916
423.084	1	C14H20N6O5S	[M+K]+	S-Adenosyl-L-homocysteine	384.122	423.085	-2.84009	C00021
423.084	1	C21H20O7	[M+K]+	4-Demethyldeoxypodophyllotoxin	384.121	423.084	-1.21867	C10552
423.101	1	C13H24N2O11	[M+K]+	Macrozamin	384.138	423.101	0.0699596	C08504
431.018	1	C13H16N2O9S2	[M+Na]+	MM_4550	408.03	431.019	-1.599	C20815
434.141	1	C20H29NO5S	[M+K]+	Latrunculin_B	395.177	434.14	2.43654	C19904
434.141	1	C16H23N3O11	[M+H]+	N-Acetylaspartylglutamylglutamate	433.133	434.141	0.748145	C20776
434.141	1	C20H27NO7	[M+(41K)]+	Latifoline	393.179	434.14	1.91828	C10344
437.145	1	C21H24O10	[M+H]+	Phlorizin	436.137	437.144	0.92418	C01604
439.043	1	C20H16O9	[M+K]+	4-Demethylpremithramycinone	400.079	439.043	1.18553	C12382
439.043	1	C20H16O9	[M+K]+	Versiconal_hemiacetal_acetate	400.079	439.043	1.18553	C20505
441.039	1	C20H16O9	[M+(41K)]+	4-Demethylpremithramycinone	400.079	441.041	-2.84305	C12382
441.039	1	C20H16O9	[M+(41K)]+	Versiconal_hemiacetal_acetate	400.079	441.041	-2.84305	C20505
441.127	1	C20H22N2O8	[M+Na]+	2-N,6-N-Bis(2,3-dihydroxybenzoyl)-L-lysine	418.138	441.127	-0.128081	C06446
445.204	1	C19H34O10	[M+Na]+	1-Octen-3-ol-3-o-beta-D-xylopyranosyl(1->6)-beta-D-glucopyranoside	422.215	445.204	-1.89621	C17614
445.254	1	C25H40O4	[M+(41K)]+	Androstane-3,17-diol_dipropionate	404.293	445.254	0.538344	C14624
449.138	1	C21H28O8	[M+(41K)]+	Vernoflexuoside	408.178	449.14	-2.77486	C09579
453.259	1	C27H40O3	[M+(41K)]+	Testosterone_cypionate	412.298	453.259	0.465297	C08156
455.111	1	C22H24O8	[M+K]+	1-Acetoxypinoresinol	416.147	455.11	1.28738	C10544
455.111	1	C22H24O8	[M+K]+	Lophotoxin	416.147	455.11	1.28738	C13680
457.108	1	C22H24O8	[M+(41K)]+	1-Acetoxypinoresinol	416.147	457.108	-1.79957	C10544
457.108	1	C22H24O8	[M+(41K)]+	Lophotoxin	416.147	457.108	-1.79957	C13680
459.127	1	C18H28O11	[M+K]+	Lamioside	420.163	459.126	0.389	C11645
459.127	1	C17H23N4O9P	[M+H]+	Reduced_FMN	458.12	459.128	-2.27039	C01847
459.127	1	C21H24O10	[M+Na]+	Phlorizin	436.137	459.126	0.722242	C01604
461.102	1	C25H18N4O3	[M+K]+	Asperlicin_E	422.138	461.101	1.36933	C21148
463.082	1	C20H22O10	[M+(41K)]+	Catechin_7-O-beta-D-xyloside	422.121	463.083	-1.20065	C09617
463.082	1	C20H22O10	[M+(41K)]+	Plicatic_acid	422.121	463.083	-1.20065	C10873
463.229	1	C24H38O6	[M+(41K)]+	Lovastatin_acid	422.267	463.228	1.83905	C21130
485.052	1	C18H22O11S	[M+K]+	Paederoside	446.088	485.051	0.232346	C09795
485.249	1	C27H40O5	[M+(41K)]+	Fusaproliferin	444.288	485.249	0.110047	C20591
495.186	1	C24H30O11	[M+H]+	Harpagoside	494.179	495.186	0.626027	C09783
495.186	1	C20H40O7P2	[M+(41K)]+	Tetrahydrogeranylgeranyl_diphosphate	454.225	495.186	0.391772	C17440
561.23	1	C28H40O9	[M+(41K)]+	7beta-Hydroxytaxusin	520.267	561.229	1.77931	C20153
575.245	1	C29H42O9	[M+(41K)]+	Helveticoside	534.283	575.244	1.77646	C08869
575.245	1	C29H42O9	[M+(41K)]+	Corotoxigenin-3-O-alpha-L-rhamnopyranoside	534.283	575.244	1.77646	C17525
604.279	1	C23H43N5O12	[M+Na]+	N3-Acetylapramycin	581.291	604.28	-1.92543	C02856
605.273	1	C35H40N4O3	[M+(41K)]+	Bonafousine	564.31	605.271	2.97999	C09050
605.273	1	C34H38N4O5	[M+Na]+	Aralionine_A	582.284	605.273	-0.530834	C09999
