# Supplementary material for: An integrated host-microbiome response to atrazine exposure mediates toxicity in Drosophila
Source: Commun Biol. 2021 Nov 24;4:1324. doi: 10.1038/s42003-021-02847-y (PMC8613235; doi:10.1038/s42003-021-02847-y)
Supplement: Supplementary file 11 — Supplementary Data 9 [file 42003_2021_2847_MOESM11_ESM.zip › Supplementary Data 9, Metabolomics_Raw_Data/LDRD_PA_metaoblite_PolarNeg.xlsx]

## Sheet: PolarNeg_metadata
Sample	Name	Treated	Color	Status	Time	Treatment	Atrazine	DMSO
20170504_FlyFaeces_DIMS_Polar_Neg_QC10a_b_d	QC	NA	red	QC	NA	NA	QC	QC
20170504_FlyFaeces_DIMS_Polar_Neg_QC11a_b_d	QC	NA	red	QC	NA	NA	QC	QC
20170504_FlyFaeces_DIMS_Polar_Neg_QC12b_c_d	QC	NA	red	QC	NA	NA	QC	QC
20170504_FlyFaeces_DIMS_Polar_Neg_QC13a_b_d	QC	NA	red	QC	NA	NA	QC	QC
20170504_FlyFaeces_DIMS_Polar_Neg_QC14a_c_d	QC	NA	red	QC	NA	NA	QC	QC
20170504_FlyFaeces_DIMS_Polar_Neg_QC15a_c_d	QC	NA	red	QC	NA	NA	QC	QC
20170504_FlyFaeces_DIMS_Polar_Neg_QC16a_b_d	QC	NA	red	QC	NA	NA	QC	QC
20170504_FlyFaeces_DIMS_Polar_Neg_QC17b_c_d	QC	NA	red	QC	NA	NA	QC	QC
20170504_FlyFaeces_DIMS_Polar_Neg_QC18a_c_d	QC	NA	red	QC	NA	NA	QC	QC
20170504_FlyFaeces_DIMS_Polar_Neg_QC1b_c_d	QC	NA	red	QC	NA	NA	QC	QC
20170504_FlyFaeces_DIMS_Polar_Neg_QC2a_b_c	QC	NA	red	QC	NA	NA	QC	QC
20170504_FlyFaeces_DIMS_Polar_Neg_QC3a_b_d	QC	NA	red	QC	NA	NA	QC	QC
20170504_FlyFaeces_DIMS_Polar_Neg_QC4b_c_d	QC	NA	red	QC	NA	NA	QC	QC
20170504_FlyFaeces_DIMS_Polar_Neg_QC5a_b_d	QC	NA	red	QC	NA	NA	QC	QC
20170504_FlyFaeces_DIMS_Polar_Neg_QC6b_c_d	QC	NA	red	QC	NA	NA	QC	QC
20170504_FlyFaeces_DIMS_Polar_Neg_QC7b_c_d	QC	NA	red	QC	NA	NA	QC	QC
20170504_FlyFaeces_DIMS_Polar_Neg_QC8b_c_d	QC	NA	red	QC	NA	NA	QC	QC
20170504_FlyFaeces_DIMS_Polar_Neg_QC9a_b_c	QC	NA	red	QC	NA	NA	QC	QC
20170504_FlyFaeces_DIMS_Polar_Neg_VID1369-V2F2b_c_d	CR_0h_Atrazine_0mM__DMSO_0	0	blue	CR	0h	None	Atrazine_0mM	DMSO_0
20170504_FlyFaeces_DIMS_Polar_Neg_VID1369-V3F2a_b_c	CR_24h_Atrazine_0mM__DMSO_0	0	blue	CR	24h	None	Atrazine_0mM	DMSO_0
20170504_FlyFaeces_DIMS_Polar_Neg_VID1369-V4F2b_c_d	CR_48h_Atrazine_0mM__DMSO_0	0	blue	CR	48h	None	Atrazine_0mM	DMSO_0
20170504_FlyFaeces_DIMS_Polar_Neg_VID1369-V5F2a_c_d	CR_72h_Atrazine_0mM__DMSO_0	0	blue	CR	72h	None	Atrazine_0mM	DMSO_0
20170504_FlyFaeces_DIMS_Polar_Neg_VID1372-V2F2a_b_c	CR_0h_Atrazine_0mM__DMSO_0	0	blue	CR	0h	None	Atrazine_0mM	DMSO_0
20170504_FlyFaeces_DIMS_Polar_Neg_VID1372-V3F2a_b_d	CR_24h_Atrazine_0mM__DMSO_0	0	blue	CR	24h	None	Atrazine_0mM	DMSO_0
20170504_FlyFaeces_DIMS_Polar_Neg_VID1372-V4F2a_b_d	CR_48h_Atrazine_0mM__DMSO_0	0	blue	CR	48h	None	Atrazine_0mM	DMSO_0
20170504_FlyFaeces_DIMS_Polar_Neg_VID1372-V5F2a_c_d	CR_72h_Atrazine_0mM__DMSO_0	0	blue	CR	72h	None	Atrazine_0mM	DMSO_0
20170504_FlyFaeces_DIMS_Polar_Neg_VID1375-V2F2a_b_c	CR_0h_Atrazine_0mM__DMSO_0	0	blue	CR	0h	None	Atrazine_0mM	DMSO_0
20170504_FlyFaeces_DIMS_Polar_Neg_VID1375-V3F2b_c_d	CR_24h_Atrazine_0mM__DMSO_0	0	blue	CR	24h	None	Atrazine_0mM	DMSO_0
20170504_FlyFaeces_DIMS_Polar_Neg_VID1375-V4F2b_c_d	CR_48h_Atrazine_0mM__DMSO_0	0	blue	CR	48h	None	Atrazine_0mM	DMSO_0
20170504_FlyFaeces_DIMS_Polar_Neg_VID1375-V5F2b_c_d	CR_72h_Atrazine_0mM__DMSO_0	0	blue	CR	72h	None	Atrazine_0mM	DMSO_0
20170504_FlyFaeces_DIMS_Polar_Neg_VID1378-V2F2a_b_c	GF_0h_Atrazine_0mM__DMSO_0	0	blue	GF	0h	None	Atrazine_0mM	DMSO_0
20170504_FlyFaeces_DIMS_Polar_Neg_VID1378-V3F2a_c_d	GF_24h_Atrazine_0mM__DMSO_0	0	blue	GF	24h	None	Atrazine_0mM	DMSO_0
20170504_FlyFaeces_DIMS_Polar_Neg_VID1378-V4F2a_b_d	GF_48h_Atrazine_0mM__DMSO_0	0	blue	GF	48h	None	Atrazine_0mM	DMSO_0
20170504_FlyFaeces_DIMS_Polar_Neg_VID1378-V5F2a_b_c	GF_72h_Atrazine_0mM__DMSO_0	0	blue	GF	72h	None	Atrazine_0mM	DMSO_0
20170504_FlyFaeces_DIMS_Polar_Neg_VID1381-V2F2a_b_c	GF_0h_Atrazine_0mM__DMSO_0	0	blue	GF	0h	None	Atrazine_0mM	DMSO_0
20170504_FlyFaeces_DIMS_Polar_Neg_VID1381-V3F2a_b_c	GF_24h_Atrazine_0mM__DMSO_0	0	blue	GF	24h	None	Atrazine_0mM	DMSO_0
20170504_FlyFaeces_DIMS_Polar_Neg_VID1381-V4F2a_b_d	GF_48h_Atrazine_0mM__DMSO_0	0	blue	GF	48h	None	Atrazine_0mM	DMSO_0
20170504_FlyFaeces_DIMS_Polar_Neg_VID1381-V5F2a_c_d	GF_72h_Atrazine_0mM__DMSO_0	0	blue	GF	72h	None	Atrazine_0mM	DMSO_0
20170504_FlyFaeces_DIMS_Polar_Neg_VID1384-V2F2a_b_d	GF_0h_Atrazine_0mM__DMSO_0	0	blue	GF	0h	None	Atrazine_0mM	DMSO_0
20170504_FlyFaeces_DIMS_Polar_Neg_VID1384-V3F2b_c_d	GF_24h_Atrazine_0mM__DMSO_0	0	blue	GF	24h	None	Atrazine_0mM	DMSO_0
20170504_FlyFaeces_DIMS_Polar_Neg_VID1384-V4F2b_c_d	GF_48h_Atrazine_0mM__DMSO_0	0	blue	GF	48h	None	Atrazine_0mM	DMSO_0
20170504_FlyFaeces_DIMS_Polar_Neg_VID1384-V5F2a_b_d	GF_72h_Atrazine_0mM__DMSO_0	0	blue	GF	72h	None	Atrazine_0mM	DMSO_0
20170504_FlyFaeces_DIMS_Polar_Neg_VID1399-V2F2a_c_d	CR_0h_DMSO_0_0025	0	green	CR	0h	DMSO	Atrazine_0mM	DMSO_0_0025
20170504_FlyFaeces_DIMS_Polar_Neg_VID1399-V3F2a_b_d	CR_24h_DMSO_0_0025	0	green	CR	24h	DMSO	Atrazine_0mM	DMSO_0_0025
20170504_FlyFaeces_DIMS_Polar_Neg_VID1399-V4F2a_b_d	CR_48h_DMSO_0_0025	0	green	CR	48h	DMSO	Atrazine_0mM	DMSO_0_0025
20170504_FlyFaeces_DIMS_Polar_Neg_VID1399-V5F2a_b_c	CR_72h_DMSO_0_0025	0	green	CR	72h	DMSO	Atrazine_0mM	DMSO_0_0025
20170504_FlyFaeces_DIMS_Polar_Neg_VID1402-V2F2a_b_c	CR_0h_DMSO_0_0025	0	green	CR	0h	DMSO	Atrazine_0mM	DMSO_0_0025
20170504_FlyFaeces_DIMS_Polar_Neg_VID1402-V3F2a_b_c	CR_24h_DMSO_0_0025	0	green	CR	24h	DMSO	Atrazine_0mM	DMSO_0_0025
20170504_FlyFaeces_DIMS_Polar_Neg_VID1402-V4F2a_c_d	CR_48h_DMSO_0_0025	0	green	CR	48h	DMSO	Atrazine_0mM	DMSO_0_0025
20170504_FlyFaeces_DIMS_Polar_Neg_VID1402-V5F2b_c_d	CR_72h_DMSO_0_0025	0	green	CR	72h	DMSO	Atrazine_0mM	DMSO_0_0025
20170504_FlyFaeces_DIMS_Polar_Neg_VID1405-V2F2a_c_d	CR_0h_Atrazine_2mM__DMSO_0_0025	0	blue	CR	0h	Atrazine	Atrazine_2mM	DMSO_0_0025
20170504_FlyFaeces_DIMS_Polar_Neg_VID1405-V3F2b_c_d	CR_24h_Atrazine_2mM__DMSO_0_0025	1	blue	CR	24h	Atrazine	Atrazine_2mM	DMSO_0_0025
20170504_FlyFaeces_DIMS_Polar_Neg_VID1405-V4F2a_b_c	CR_48h_Atrazine_2mM__DMSO_0_0025	1	blue	CR	48h	Atrazine	Atrazine_2mM	DMSO_0_0025
20170504_FlyFaeces_DIMS_Polar_Neg_VID1405-V5F2b_c_d	CR_72h_Atrazine_2mM__DMSO_0_0025	1	blue	CR	72h	Atrazine	Atrazine_2mM	DMSO_0_0025
20170504_FlyFaeces_DIMS_Polar_Neg_VID1408-V2F2a_b_c	CR_0h_Atrazine_2mM__DMSO_0_0025	0	blue	CR	0h	Atrazine	Atrazine_2mM	DMSO_0_0025
20170504_FlyFaeces_DIMS_Polar_Neg_VID1408-V3F2a_b_c	CR_24h_Atrazine_2mM__DMSO_0_0025	1	blue	CR	24h	Atrazine	Atrazine_2mM	DMSO_0_0025
20170504_FlyFaeces_DIMS_Polar_Neg_VID1408-V4F2b_c_d	CR_48h_Atrazine_2mM__DMSO_0_0025	1	blue	CR	48h	Atrazine	Atrazine_2mM	DMSO_0_0025
20170504_FlyFaeces_DIMS_Polar_Neg_VID1408-V5F2a_c_d	CR_72h_Atrazine_2mM__DMSO_0_0025	1	blue	CR	72h	Atrazine	Atrazine_2mM	DMSO_0_0025
20170504_FlyFaeces_DIMS_Polar_Neg_VID1411-V2F2a_b_c	CR_0h_Atrazine_2mM__DMSO_0_0025	0	blue	CR	0h	Atrazine	Atrazine_2mM	DMSO_0_0025
20170504_FlyFaeces_DIMS_Polar_Neg_VID1411-V3F2a_b_c	CR_24h_Atrazine_2mM__DMSO_0_0025	1	blue	CR	24h	Atrazine	Atrazine_2mM	DMSO_0_0025
20170504_FlyFaeces_DIMS_Polar_Neg_VID1411-V4F2a_b_d	CR_48h_Atrazine_2mM__DMSO_0_0025	1	blue	CR	48h	Atrazine	Atrazine_2mM	DMSO_0_0025
20170504_FlyFaeces_DIMS_Polar_Neg_VID1411-V5F2a_b_d	CR_72h_Atrazine_2mM__DMSO_0_0025	1	blue	CR	72h	Atrazine	Atrazine_2mM	DMSO_0_0025
20170504_FlyFaeces_DIMS_Polar_Neg_VID1414-V2F2a_b_d	CR_0h_Atrazine_2mM__DMSO_0_0025	0	blue	CR	0h	Atrazine	Atrazine_2mM	DMSO_0_0025
20170504_FlyFaeces_DIMS_Polar_Neg_VID1414-V3F2a_b_d	CR_24h_Atrazine_2mM__DMSO_0_0025	1	blue	CR	24h	Atrazine	Atrazine_2mM	DMSO_0_0025
20170504_FlyFaeces_DIMS_Polar_Neg_VID1414-V4F2a_b_d	CR_48h_Atrazine_2mM__DMSO_0_0025	1	blue	CR	48h	Atrazine	Atrazine_2mM	DMSO_0_0025
20170504_FlyFaeces_DIMS_Polar_Neg_VID1414-V5F2a_b_c	CR_72h_Atrazine_2mM__DMSO_0_0025	1	blue	CR	72h	Atrazine	Atrazine_2mM	DMSO_0_0025
20170504_FlyFaeces_DIMS_Polar_Neg_VID1417-V2F2a_b_d	GF_0h_DMSO_0_0025	0	green	GF	0h	DMSO	Atrazine_0mM	DMSO_0_0025
20170504_FlyFaeces_DIMS_Polar_Neg_VID1417-V3F2a_c_d	GF_24h_DMSO_0_0025	0	green	GF	24h	DMSO	Atrazine_0mM	DMSO_0_0025
20170504_FlyFaeces_DIMS_Polar_Neg_VID1417-V4F2a_b_c	GF_48h_DMSO_0_0025	0	green	GF	48h	DMSO	Atrazine_0mM	DMSO_0_0025
20170504_FlyFaeces_DIMS_Polar_Neg_VID1417-V5F2a_b_c	GF_72h_DMSO_0_0025	0	green	GF	72h	DMSO	Atrazine_0mM	DMSO_0_0025
20170504_FlyFaeces_DIMS_Polar_Neg_VID1420-V2F2a_b_d	GF_0h_DMSO_0_0025	0	green	GF	0h	DMSO	Atrazine_0mM	DMSO_0_0025
20170504_FlyFaeces_DIMS_Polar_Neg_VID1420-V3F2a_b_c	GF_24h_DMSO_0_0025	0	green	GF	24h	DMSO	Atrazine_0mM	DMSO_0_0025
20170504_FlyFaeces_DIMS_Polar_Neg_VID1420-V4F2b_c_d	GF_48h_DMSO_0_0025	0	green	GF	48h	DMSO	Atrazine_0mM	DMSO_0_0025
20170504_FlyFaeces_DIMS_Polar_Neg_VID1420-V5F2a_b_d	GF_72h_DMSO_0_0025	0	green	GF	72h	DMSO	Atrazine_0mM	DMSO_0_0025
20170504_FlyFaeces_DIMS_Polar_Neg_VID1423-V2F2b_c_d	GF_0h_Atrazine_2mM__DMSO_0_0025	0	blue	GF	0h	Atrazine	Atrazine_2mM	DMSO_0_0025
20170504_FlyFaeces_DIMS_Polar_Neg_VID1423-V3F2a_c_d	GF_24h_Atrazine_2mM__DMSO_0_0025	1	blue	GF	24h	Atrazine	Atrazine_2mM	DMSO_0_0025
20170504_FlyFaeces_DIMS_Polar_Neg_VID1423-V4F2a_c_d	GF_48h_Atrazine_2mM__DMSO_0_0025	1	blue	GF	48h	Atrazine	Atrazine_2mM	DMSO_0_0025
20170504_FlyFaeces_DIMS_Polar_Neg_VID1423-V5F2a_b_d	GF_72h_Atrazine_2mM__DMSO_0_0025	1	blue	GF	72h	Atrazine	Atrazine_2mM	DMSO_0_0025
20170504_FlyFaeces_DIMS_Polar_Neg_VID1426-V2F2b_c_d	GF_0h_Atrazine_2mM__DMSO_0_0025	0	blue	GF	0h	Atrazine	Atrazine_2mM	DMSO_0_0025
20170504_FlyFaeces_DIMS_Polar_Neg_VID1426-V3F2a_c_d	GF_24h_Atrazine_2mM__DMSO_0_0025	1	blue	GF	24h	Atrazine	Atrazine_2mM	DMSO_0_0025
20170504_FlyFaeces_DIMS_Polar_Neg_VID1426-V4F2b_c_d	GF_48h_Atrazine_2mM__DMSO_0_0025	1	blue	GF	48h	Atrazine	Atrazine_2mM	DMSO_0_0025
20170504_FlyFaeces_DIMS_Polar_Neg_VID1426-V5F2a_b_d	GF_72h_Atrazine_2mM__DMSO_0_0025	1	blue	GF	72h	Atrazine	Atrazine_2mM	DMSO_0_0025
20170504_FlyFaeces_DIMS_Polar_Neg_VID1429-V2F2a_b_c	GF_0h_Atrazine_2mM__DMSO_0_0025	0	blue	GF	0h	Atrazine	Atrazine_2mM	DMSO_0_0025
20170504_FlyFaeces_DIMS_Polar_Neg_VID1429-V3F2a_c_d	GF_24h_Atrazine_2mM__DMSO_0_0025	1	blue	GF	24h	Atrazine	Atrazine_2mM	DMSO_0_0025
20170504_FlyFaeces_DIMS_Polar_Neg_VID1429-V4F2a_b_d	GF_48h_Atrazine_2mM__DMSO_0_0025	1	blue	GF	48h	Atrazine	Atrazine_2mM	DMSO_0_0025
20170504_FlyFaeces_DIMS_Polar_Neg_VID1429-V5F2a_b_c	GF_72h_Atrazine_2mM__DMSO_0_0025	1	blue	GF	72h	Atrazine	Atrazine_2mM	DMSO_0_0025
20170504_FlyFaeces_DIMS_Polar_Neg_VID1432-V2F2a_b_d	GF_0h_Atrazine_2mM__DMSO_0_0025	0	blue	GF	0h	Atrazine	Atrazine_2mM	DMSO_0_0025
20170504_FlyFaeces_DIMS_Polar_Neg_VID1432-V3F2a_b_c	GF_24h_Atrazine_2mM__DMSO_0_0025	1	blue	GF	24h	Atrazine	Atrazine_2mM	DMSO_0_0025
20170504_FlyFaeces_DIMS_Polar_Neg_VID1432-V4F2a_b_c	GF_48h_Atrazine_2mM__DMSO_0_0025	1	blue	GF	48h	Atrazine	Atrazine_2mM	DMSO_0_0025
20170504_FlyFaeces_DIMS_Polar_Neg_VID1432-V5F2b_c_d	GF_72h_Atrazine_2mM__DMSO_0_0025	1	blue	GF	72h	Atrazine	Atrazine_2mM	DMSO_0_0025

## Sheet: PolarNeg_pm_bf_perc_flags.txt
	57.9756	58.9839	58.9891	59.0049	59.006	59.0066	59.0068	59.0071	59.0088	59.0097	59.0112	59.0139	59.0145	59.0147	59.0162	59.0172	59.0177	59.0185	59.019	59.0197	59.0199	59.0203	59.0206	59.0214	59.0217	59.0225	59.0286	59.0436	59.163	59.1658	59.9852	65.0144	68.9862	68.9909	68.9935	68.9938	68.9941	68.9943	68.9946	68.995	68.9963	68.9966	68.997	68.9972	68.9975	68.9978	68.9995	69.0003	69.005
fraction_QC	0.06	0.11	0.06	0.06	0.06	0.06	0.06	0	0.17	0.61	0.89	0	0.83	0.78	0.61	0.61	0.5	0.22	0.22	0.06	0.56	0	0	0.06	0	0	0	0.06	0.11	0	0.17	0.28	0.06	0.06	0	0	0	0	0.44	1	0.11	0.06	0	0	0	0	0	0	0.11
fraction_GF_0h_Atrazine_0mM__DMSO_0	0	0	0	0	0.33	0	0	0	0	1	0.67	0	0.67	0.67	0.67	1	0.33	0	0	0	0.33	0.33	0	0	0	0	0	0	0	0	0.67	0.33	0	0	0	0	0	0	0	0.67	0	0	0	0	0	0	0	0	0
fraction_GF_24h_DMSO_0_0025	0.5	0	0	0	0	0	0	0.5	0	0	1	0	1	1	0.5	0.5	0	0	0	0	0	0	0	0	0	0	0	0	0	0	0	0	0.5	0	0.5	0.5	0.5	0.5	1	1	0.5	0.5	0	0.5	0.5	0.5	0.5	0	0.5
fraction_GF_24h_Atrazine_2mM__DMSO_0_0025	0.25	0	0	0	0	0	0	0	0	0.25	1	0	0.5	0.5	0.5	0.25	0.25	0.25	0.25	0	0.5	0	0	0	0	0	0	0	0	0	0.5	0.5	0.25	0	0	0.25	0.25	0	0.25	1	0	0	0	0	0.25	0	0	0	0.25
fraction_GF_72h_DMSO_0_0025	1	0	0	0	0	0	0	0	0.5	0	1	0	0.5	0.5	1	0.5	0.5	0	0	0	0	0	0	0	0	0	0	0	0	0	0	0	0.5	1	0.5	0.5	1	0.5	1	1	0.5	1	0.5	0	0	1	0	0.5	0.5
fraction_CR_0h_Atrazine_2mM__DMSO_0_0025	0	0	0	0	0	0	0	0.5	0	1	0.75	0	0.75	0.75	1	0.75	0.25	0	0.25	0	0.25	0	0	0	0	0	0	0	0.25	0	0.5	0	0	0	0	0	0	0	0	1	0	0	0	0	0	0	0	0	0.25
fraction_CR_48h_Atrazine_2mM__DMSO_0_0025	0	0	0	0	0	0	0	0	0.25	0.5	0.5	0	1	0.25	0.5	0.75	0	0.25	0	0	0.25	0	0	0	0	0	0	0.25	0	0.25	0	0	0	0.25	0	0.25	0.25	0.5	0.75	1	0	0.5	0.25	0	0	0	0	0.25	0.25
fraction_GF_48h_Atrazine_2mM__DMSO_0_0025	0.25	0.25	0	0	0	0	0	0	0	0.75	0.75	0	0.75	0.75	0.5	1	0.25	0	0.25	0.25	0.25	0	0	0.5	0	0	0	0	0.5	0	0.25	0.25	0.75	0.5	0	0	0.25	0.75	1	1	0.5	0.5	0	0.25	0	0	0	0.5	0.5
fraction_CR_72h_Atrazine_0mM__DMSO_0	0	0	0	0	0	0	0	0.33	0	1	1	0	0.67	0.67	0.67	0.67	1	0	0	0.67	0.67	0	0	0	0	0	0	0	0	0	0	0	0	0	0	0	0	0	0	1	0.33	0	0	0	0	0	0	0	0
fraction_CR_24h_DMSO_0_0025	0	0	0	0	0	0	0	0	0	0.5	1	0	1	1	0.5	1	0.5	0	0	0	0	0	0	0	0	0	0	0	0	0	0	0	0	0	0	0	0	0	0	0	0	0	0	0	0	0	0	0	0
fraction_CR_72h_Atrazine_2mM__DMSO_0_0025	1	0	0	0	0	0	0	0	0	0.25	0.75	0	0.5	1	0.25	0.5	0	0.25	0	0	0	0	0	0	0	0	0.25	0.25	0	0	0	0.25	0	0.75	0	0.25	0.5	0.5	0.75	1	0	0	0	0.25	0	0	0	0.5	0.25
fraction_CR_0h_Atrazine_0mM__DMSO_0	0	0.33	0	0	0	0.33	0	0	0.33	1	0.67	0.33	1	0.67	1	0.33	0	0.33	0	0	0.67	0	0	0	0	0	0.33	0	0.33	0	0.33	0	0	0	0	0	0	0	0	1	0	0	0	0	0	0	0	0	0
fraction_GF_0h_Atrazine_2mM__DMSO_0_0025	0.25	0	0	0	0	0	0	0	0	0.25	0.75	0	0.75	1	0.75	0.75	0	0	0	0.25	0.5	0.25	0	0	0	0	0	0.25	0.25	0	0	0.25	0.5	0.5	0	0.25	0.25	0.25	0.25	0.75	0.5	0.25	0	0.25	0.5	0	0	0.25	0.5
fraction_GF_72h_Atrazine_2mM__DMSO_0_0025	0.25	0.25	0	0	0	0	0	0	0.5	0.25	0.75	0	1	0.75	0.75	0.5	0.25	0.5	0	0.5	0.25	0	0	0.25	0	0	0	0.5	0.25	0	0.25	0	0.25	0	0	0	0	0	0.5	0.75	0	0	0	0	0	0	0	0.25	0.5
fraction_CR_24h_Atrazine_0mM__DMSO_0	0	0	0	0	0	0	0	0.33	0	0	0.67	0	1	0.67	0.33	0.33	1	0.33	0	0	0.33	0.33	0	0	0	0	0	0	0	0	0.33	0	0	0.33	0	0	0	0	0	1	0	0	0	0	0	0	0	0	0
fraction_CR_72h_DMSO_0_0025	0.5	0	0	0	0	0	0	0	0	1	1	0	1	0.5	0.5	0.5	1	0.5	0	0	0.5	0	0	0	0	0	0	0	0.5	0	0.5	0.5	0	0	0	0	0	0	0	0.5	0	0	0	0	0	0	0	0	0
fraction_CR_24h_Atrazine_2mM__DMSO_0_0025	0.25	0	0	0	0	0	0	0	0.25	0.75	0.75	0	1	0.75	0.5	0.75	1	0.25	0.25	0.25	0.25	0	0	0	0.25	0	0	0	0.25	0	0	0	0	0	0	0	0	0	0	1	0	0	0	0	0	0	0	0	0
fraction_GF_24h_Atrazine_0mM__DMSO_0	0.33	0.33	0	0	0	0	0	0	0.33	1	1	0	0.67	0.67	1	1	0	0	0	0	0.33	0	0	0	0	0	0	0.33	0	0	0	0	0	0	0	0	0	0	0	0.67	0	0	0	0	0	0	0	0	0
fraction_GF_0h_DMSO_0_0025	0	0	0	0	0	0	0	0	0.5	0.5	1	0	1	1	0.5	0	0	0	0.5	0	0	0	0	0	0	0	0	0.5	0.5	0	0	0	0	0	0	0	0	0	0.5	1	0	0.5	0	0	0	0	0	0	0
fraction_CR_48h_DMSO_0_0025	0.5	0	0	0	0	0	0	0	0	0.5	1	0	1	0.5	0.5	0	0	0	0	0	0.5	0	0	0	0	0	0.5	0	0	0	0	0	0.5	0	0.5	0.5	0.5	1	1	1	0	1	0.5	0.5	0	0	0	0.5	0
fraction_GF_48h_Atrazine_0mM__DMSO_0	0	0	0	0	0	0	0	0	0	0.67	1	0	1	0.67	1	0.33	0.67	0	0	0	0.33	0.33	0	0	0	0	0	0	0	0	0.33	0.33	0	0	0	0	0	0	0	1	0	0	0	0	0	0	0	0	0
fraction_CR_48h_Atrazine_0mM__DMSO_0	0.33	0	0	0	0	0	0	0	0.33	0.67	0.33	0	1	0.67	0.67	1	0.33	0	0	0.33	0.67	0	0.33	0	0	0.33	0	0	0	0	0.33	0.33	0	0	0	0	0	0	0	0.67	0	0	0	0	0	0	0	0	0
fraction_GF_72h_Atrazine_0mM__DMSO_0	0	0	0	0	0	0	0	0	0.33	0.33	0.67	0	0	1	0	1	0.33	0	0.67	0	0.67	0	0	0	0.33	0	0	0	0.33	0	0.33	0.33	0	0	0	0	0	0	0	0.67	0	0	0	0	0	0	0	0	0
fraction_GF_48h_DMSO_0_0025	0.5	0	0	0	0	0	0	0	0.5	0.5	0.5	0	0.5	0.5	0	0.5	0.5	0	0	0.5	0	0	0	0.5	0	0	0	0	0	0	0.5	0.5	0.5	0.5	0	0.5	0	0	1	1	0	0	0	0	0	0	0	1	1
fraction_CR_0h_DMSO_0_0025	0	0	0	0	0	0	0	0	0	0.5	1	0	1	1	0	0	1	0	0	0	1	0	0.5	0	0	0	0	0	0	0	1	1	0	0	0	0	0	0	0	1	0	0	0	0	0	0	0	0	0
fraction_flag_QC	0	0	0	0	0	0	0	0	0	0	0	0	0	0	0	0	0	0	0	0	0	0	0	0	0	0	0	0	0	0	0	0	0	0	0	0	0	0	0	1	0	0	0	0	0	0	0	0	0
fraction_flag_GF_0h_Atrazine_0mM__DMSO_0	0	0	0	0	0	0	0	0	0	1	0	0	0	0	0	1	0	0	0	0	0	0	0	0	0	0	0	0	0	0	0	0	0	0	0	0	0	0	0	0	0	0	0	0	0	0	0	0	0
fraction_flag_GF_24h_DMSO_0_0025	0	0	0	0	0	0	0	0	0	0	1	0	1	1	0	0	0	0	0	0	0	0	0	0	0	0	0	0	0	0	0	0	0	0	0	0	0	0	1	1	0	0	0	0	0	0	0	0	0
fraction_flag_GF_24h_Atrazine_2mM__DMSO_0_0025	0	0	0	0	0	0	0	0	0	0	1	0	0	0	0	0	0	0	0	0	0	0	0	0	0	0	0	0	0	0	0	0	0	0	0	0	0	0	0	1	0	0	0	0	0	0	0	0	0
fraction_flag_GF_72h_DMSO_0_0025	1	0	0	0	0	0	0	0	0	0	1	0	0	0	1	0	0	0	0	0	0	0	0	0	0	0	0	0	0	0	0	0	0	1	0	0	1	0	1	1	0	1	0	0	0	1	0	0	0
fraction_flag_CR_0h_Atrazine_2mM__DMSO_0_0025	0	0	0	0	0	0	0	0	0	1	0	0	0	0	1	0	0	0	0	0	0	0	0	0	0	0	0	0	0	0	0	0	0	0	0	0	0	0	0	1	0	0	0	0	0	0	0	0	0
fraction_flag_CR_48h_Atrazine_2mM__DMSO_0_0025	0	0	0	0	0	0	0	0	0	0	0	0	1	0	0	0	0	0	0	0	0	0	0	0	0	0	0	0	0	0	0	0	0	0	0	0	0	0	0	1	0	0	0	0	0	0	0	0	0
fraction_flag_GF_48h_Atrazine_2mM__DMSO_0_0025	0	0	0	0	0	0	0	0	0	0	0	0	0	0	0	1	0	0	0	0	0	0	0	0	0	0	0	0	0	0	0	0	0	0	0	0	0	0	1	1	0	0	0	0	0	0	0	0	0
fraction_flag_CR_72h_Atrazine_0mM__DMSO_0	0	0	0	0	0	0	0	0	0	1	1	0	0	0	0	0	1	0	0	0	0	0	0	0	0	0	0	0	0	0	0	0	0	0	0	0	0	0	0	1	0	0	0	0	0	0	0	0	0
fraction_flag_CR_24h_DMSO_0_0025	0	0	0	0	0	0	0	0	0	0	1	0	1	1	0	1	0	0	0	0	0	0	0	0	0	0	0	0	0	0	0	0	0	0	0	0	0	0	0	0	0	0	0	0	0	0	0	0	0
fraction_flag_CR_72h_Atrazine_2mM__DMSO_0_0025	1	0	0	0	0	0	0	0	0	0	0	0	0	1	0	0	0	0	0	0	0	0	0	0	0	0	0	0	0	0	0	0	0	0	0	0	0	0	0	1	0	0	0	0	0	0	0	0	0
fraction_flag_CR_0h_Atrazine_0mM__DMSO_0	0	0	0	0	0	0	0	0	0	1	0	0	1	0	1	0	0	0	0	0	0	0	0	0	0	0	0	0	0	0	0	0	0	0	0	0	0	0	0	1	0	0	0	0	0	0	0	0	0
fraction_flag_GF_0h_Atrazine_2mM__DMSO_0_0025	0	0	0	0	0	0	0	0	0	0	0	0	0	1	0	0	0	0	0	0	0	0	0	0	0	0	0	0	0	0	0	0	0	0	0	0	0	0	0	0	0	0	0	0	0	0	0	0	0
fraction_flag_GF_72h_Atrazine_2mM__DMSO_0_0025	0	0	0	0	0	0	0	0	0	0	0	0	1	0	0	0	0	0	0	0	0	0	0	0	0	0	0	0	0	0	0	0	0	0	0	0	0	0	0	0	0	0	0	0	0	0	0	0	0
fraction_flag_CR_24h_Atrazine_0mM__DMSO_0	0	0	0	0	0	0	0	0	0	0	0	0	1	0	0	0	1	0	0	0	0	0	0	0	0	0	0	0	0	0	0	0	0	0	0	0	0	0	0	1	0	0	0	0	0	0	0	0	0
fraction_flag_CR_72h_DMSO_0_0025	0	0	0	0	0	0	0	0	0	1	1	0	1	0	0	0	1	0	0	0	0	0	0	0	0	0	0	0	0	0	0	0	0	0	0	0	0	0	0	0	0	0	0	0	0	0	0	0	0
fraction_flag_CR_24h_Atrazine_2mM__DMSO_0_0025	0	0	0	0	0	0	0	0	0	0	0	0	1	0	0	0	1	0	0	0	0	0	0	0	0	0	0	0	0	0	0	0	0	0	0	0	0	0	0	1	0	0	0	0	0	0	0	0	0
fraction_flag_GF_24h_Atrazine_0mM__DMSO_0	0	0	0	0	0	0	0	0	0	1	1	0	0	0	1	1	0	0	0	0	0	0	0	0	0	0	0	0	0	0	0	0	0	0	0	0	0	0	0	0	0	0	0	0	0	0	0	0	0
fraction_flag_GF_0h_DMSO_0_0025	0	0	0	0	0	0	0	0	0	0	1	0	1	1	0	0	0	0	0	0	0	0	0	0	0	0	0	0	0	0	0	0	0	0	0	0	0	0	0	1	0	0	0	0	0	0	0	0	0
fraction_flag_CR_48h_DMSO_0_0025	0	0	0	0	0	0	0	0	0	0	1	0	1	0	0	0	0	0	0	0	0	0	0	0	0	0	0	0	0	0	0	0	0	0	0	0	0	1	1	1	0	1	0	0	0	0	0	0	0
fraction_flag_GF_48h_Atrazine_0mM__DMSO_0	0	0	0	0	0	0	0	0	0	0	1	0	1	0	1	0	0	0	0	0	0	0	0	0	0	0	0	0	0	0	0	0	0	0	0	0	0	0	0	1	0	0	0	0	0	0	0	0	0
fraction_flag_CR_48h_Atrazine_0mM__DMSO_0	0	0	0	0	0	0	0	0	0	0	0	0	1	0	0	1	0	0	0	0	0	0	0	0	0	0	0	0	0	0	0	0	0	0	0	0	0	0	0	0	0	0	0	0	0	0	0	0	0
fraction_flag_GF_72h_Atrazine_0mM__DMSO_0	0	0	0	0	0	0	0	0	0	0	0	0	0	1	0	1	0	0	0	0	0	0	0	0	0	0	0	0	0	0	0	0	0	0	0	0	0	0	0	0	0	0	0	0	0	0	0	0	0
fraction_flag_GF_48h_DMSO_0_0025	0	0	0	0	0	0	0	0	0	0	0	0	0	0	0	0	0	0	0	0	0	0	0	0	0	0	0	0	0	0	0	0	0	0	0	0	0	0	1	1	0	0	0	0	0	0	0	1	1
fraction_flag_CR_0h_DMSO_0_0025	0	0	0	0	0	0	0	0	0	0	1	0	1	1	0	0	1	0	0	0	1	0	0	0	0	0	0	0	0	0	1	1	0	0	0	0	0	0	0	1	0	0	0	0	0	0	0	0	0
20170504_FlyFaeces_DIMS_Polar_Neg_QC1b_c_d	NA	NA	NA	NA	NA	NA	NA	NA	NA	406.214	570.805	NA	1351.94	NA	730.692	NA	373.421	NA	NA	NA	NA	NA	NA	NA	NA	NA	NA	NA	NA	NA	NA	NA	NA	NA	NA	NA	NA	NA	NA	1768.12	NA	NA	NA	NA	NA	NA	NA	NA	NA
20170504_FlyFaeces_DIMS_Polar_Neg_QC2a_b_c	NA	NA	NA	NA	NA	NA	NA	NA	NA	393.96	425.865	NA	1427.58	NA	NA	NA	NA	NA	NA	NA	NA	NA	NA	NA	NA	NA	NA	NA	393.481	NA	NA	NA	NA	NA	NA	NA	NA	NA	481.828	1482.91	NA	NA	NA	NA	NA	NA	NA	NA	NA
20170504_FlyFaeces_DIMS_Polar_Neg_VID1378-V2F2a_b_c	NA	NA	NA	NA	NA	NA	NA	NA	NA	554.743	627.767	NA	2275.75	1500.53	793.282	668.821	440.731	NA	NA	NA	NA	NA	NA	NA	NA	NA	NA	NA	NA	NA	21892.3	NA	NA	NA	NA	NA	NA	NA	NA	650.34	NA	NA	NA	NA	NA	NA	NA	NA	NA
20170504_FlyFaeces_DIMS_Polar_Neg_VID1420-V3F2a_b_c	NA	NA	NA	NA	NA	NA	NA	398.874	NA	NA	521.389	NA	1937.7	1028.04	NA	1008.15	NA	NA	NA	NA	NA	NA	NA	NA	NA	NA	NA	NA	NA	NA	NA	NA	NA	NA	NA	NA	NA	NA	453.869	640.799	341.213	NA	NA	NA	NA	NA	NA	NA	NA
20170504_FlyFaeces_DIMS_Polar_Neg_VID1426-V3F2a_c_d	521.703	NA	NA	NA	NA	NA	NA	NA	NA	NA	716.527	NA	1713.5	NA	NA	NA	NA	460.84	425.404	NA	NA	NA	NA	NA	NA	NA	NA	NA	NA	NA	NA	NA	680.505	NA	NA	629.022	585.283	NA	830.656	3971.59	NA	NA	NA	NA	453.022	NA	NA	NA	824.628
20170504_FlyFaeces_DIMS_Polar_Neg_VID1417-V5F2a_b_c	481.517	NA	NA	NA	NA	NA	NA	NA	464.474	NA	611.287	NA	NA	NA	678.946	NA	NA	NA	NA	NA	NA	NA	NA	NA	NA	NA	NA	NA	NA	NA	NA	NA	839.446	958.642	NA	NA	635.838	NA	839.744	3756.09	775.908	475.673	566.709	NA	NA	566.279	NA	999.147	1032.5
20170504_FlyFaeces_DIMS_Polar_Neg_VID1414-V2F2a_b_d	NA	NA	NA	NA	NA	NA	NA	295.866	NA	408.372	525.555	NA	708.613	1185.27	566.251	315.773	NA	NA	NA	NA	NA	NA	NA	NA	NA	NA	NA	NA	460.228	NA	312.146	NA	NA	NA	NA	NA	NA	NA	NA	982.005	NA	NA	NA	NA	NA	NA	NA	NA	NA
20170504_FlyFaeces_DIMS_Polar_Neg_QC3a_b_d	382.059	NA	NA	NA	NA	382.294	NA	NA	NA	439.181	1005.42	NA	1453.99	1279.74	938.494	456.056	633.501	NA	NA	NA	412.837	NA	NA	NA	NA	NA	NA	NA	NA	NA	NA	NA	NA	NA	NA	NA	NA	NA	409.352	833.27	NA	NA	NA	NA	NA	NA	NA	NA	NA
20170504_FlyFaeces_DIMS_Polar_Neg_VID1408-V4F2b_c_d	NA	NA	NA	NA	NA	NA	NA	NA	NA	NA	617.42	NA	1694.64	NA	642.203	590.52	NA	NA	NA	NA	NA	NA	NA	NA	NA	NA	NA	NA	NA	NA	NA	NA	NA	NA	NA	481.726	NA	548.247	1139.36	3048.14	NA	749.217	NA	NA	NA	NA	NA	NA	NA
20170504_FlyFaeces_DIMS_Polar_Neg_VID1405-V4F2a_b_c	NA	NA	NA	NA	NA	NA	NA	NA	NA	506.21	NA	NA	1543.53	2484.09	645.589	NA	NA	NA	NA	NA	472.394	NA	NA	NA	NA	NA	NA	NA	NA	NA	NA	NA	NA	NA	NA	NA	647.824	NA	NA	1953.14	NA	NA	NA	NA	NA	NA	NA	NA	NA
20170504_FlyFaeces_DIMS_Polar_Neg_VID1426-V4F2b_c_d	NA	NA	NA	NA	NA	NA	NA	NA	NA	582.295	805.377	NA	NA	1221.9	NA	875.885	NA	NA	NA	NA	NA	NA	NA	NA	NA	NA	NA	NA	451.783	NA	NA	NA	817.342	NA	NA	NA	NA	611.705	934.98	2569.57	NA	559.735	NA	448.68	NA	NA	NA	NA	NA
20170504_FlyFaeces_DIMS_Polar_Neg_VID1414-V4F2a_b_d	NA	NA	NA	NA	NA	NA	NA	NA	474.184	784.915	NA	NA	712.846	NA	NA	480.442	NA	398.747	NA	NA	NA	NA	NA	NA	NA	NA	NA	407.064	NA	NA	NA	NA	NA	895.912	NA	NA	NA	761.682	868.227	6184.34	NA	505.688	469.878	NA	NA	NA	NA	989.512	697.753
20170504_FlyFaeces_DIMS_Polar_Neg_VID1369-V5F2a_c_d	NA	NA	NA	NA	NA	NA	NA	NA	NA	537.731	692.96	NA	1177.22	NA	1041.76	1376.72	513.662	NA	NA	359.327	506.405	NA	NA	NA	NA	NA	NA	NA	NA	NA	NA	NA	NA	NA	NA	NA	NA	NA	NA	942.191	NA	NA	NA	NA	NA	NA	NA	NA	NA
20170504_FlyFaeces_DIMS_Polar_Neg_QC4b_c_d	NA	NA	NA	NA	NA	NA	NA	NA	NA	NA	484.538	NA	1499.86	1030.06	NA	NA	NA	NA	NA	NA	NA	NA	NA	NA	NA	NA	NA	NA	NA	NA	NA	NA	574.551	NA	NA	NA	NA	NA	NA	1193.57	NA	NA	NA	NA	NA	NA	NA	NA	NA
20170504_FlyFaeces_DIMS_Polar_Neg_VID1402-V3F2a_b_c	NA	NA	NA	NA	NA	NA	NA	NA	NA	559.059	531.079	NA	959.219	560.282	NA	1058.32	395.325	NA	NA	NA	NA	NA	NA	NA	NA	NA	NA	NA	NA	NA	NA	NA	NA	NA	NA	NA	NA	NA	NA	NA	NA	NA	NA	NA	NA	NA	NA	NA	NA
20170504_FlyFaeces_DIMS_Polar_Neg_VID1414-V5F2a_b_c	1137.44	NA	NA	NA	NA	NA	NA	NA	NA	433.467	605.812	NA	599.055	1356.57	587.02	NA	NA	NA	NA	NA	NA	NA	NA	NA	NA	NA	449.155	NA	NA	NA	NA	NA	NA	683.232	NA	507.224	485.502	561.95	857.988	2881.65	NA	NA	NA	515.601	NA	NA	NA	381.558	NA
20170504_FlyFaeces_DIMS_Polar_Neg_VID1417-V3F2a_c_d	1377.78	NA	NA	NA	NA	NA	NA	NA	NA	NA	889.982	NA	1469.08	2425.88	707.55	NA	NA	NA	NA	NA	NA	NA	NA	NA	NA	NA	NA	NA	NA	NA	NA	NA	824.7	NA	943.196	866.244	803.785	1715.53	1381.79	4120.51	NA	1580.2	NA	868.686	945.501	662.8	565.538	NA	541.047
20170504_FlyFaeces_DIMS_Polar_Neg_VID1375-V2F2a_b_c	NA	NA	NA	NA	NA	NA	NA	NA	NA	369.533	599.141	9809.12	1037.62	NA	540.31	481.447	NA	NA	NA	NA	NA	NA	NA	NA	NA	NA	NA	NA	333.427	NA	NA	NA	NA	NA	NA	NA	NA	NA	NA	513.035	NA	NA	NA	NA	NA	NA	NA	NA	NA
20170504_FlyFaeces_DIMS_Polar_Neg_VID1432-V2F2a_b_d	NA	NA	NA	NA	NA	NA	NA	NA	NA	NA	744.973	NA	999.601	1284.85	771.827	703.113	NA	NA	NA	NA	NA	NA	NA	NA	NA	NA	NA	NA	NA	NA	NA	NA	NA	NA	NA	NA	NA	NA	NA	939.829	NA	NA	NA	NA	NA	NA	NA	NA	NA
20170504_FlyFaeces_DIMS_Polar_Neg_QC5a_b_d	NA	NA	NA	NA	NA	NA	NA	NA	400.753	420.34	535.53	NA	NA	1945.36	647.431	NA	NA	382.166	375.13	NA	NA	NA	NA	NA	NA	NA	NA	NA	NA	NA	NA	NA	NA	407.993	NA	NA	NA	NA	NA	1037.15	442.301	NA	NA	NA	NA	NA	NA	NA	NA
20170504_FlyFaeces_DIMS_Polar_Neg_VID1405-V2F2a_c_d	NA	NA	NA	NA	NA	NA	NA	263.325	NA	442.958	NA	NA	NA	706.69	428.638	895.709	379.772	NA	261.025	NA	NA	NA	NA	NA	NA	NA	NA	NA	NA	NA	343.326	NA	NA	NA	NA	NA	NA	NA	NA	348.753	NA	NA	NA	NA	NA	NA	NA	NA	NA
20170504_FlyFaeces_DIMS_Polar_Neg_VID1372-V2F2a_b_c	NA	394.473	NA	NA	NA	NA	NA	NA	NA	426.813	NA	NA	1491.45	836.374	550.044	NA	NA	NA	NA	NA	606.676	NA	NA	NA	NA	NA	NA	NA	NA	NA	633.107	NA	NA	NA	NA	NA	NA	NA	NA	421.567	NA	NA	NA	NA	NA	NA	NA	NA	NA
20170504_FlyFaeces_DIMS_Polar_Neg_VID1426-V5F2a_b_d	NA	450.956	NA	NA	NA	NA	NA	NA	489.582	NA	800.575	NA	1608.28	1203.17	652.88	811.062	575.563	562.992	NA	NA	NA	NA	NA	893.639	NA	NA	NA	NA	609.226	NA	NA	NA	544.821	NA	NA	NA	NA	NA	517.562	1232.15	NA	NA	NA	NA	NA	NA	NA	509.321	517.315
20170504_FlyFaeces_DIMS_Polar_Neg_VID1375-V3F2b_c_d	NA	NA	NA	NA	NA	NA	NA	NA	NA	NA	555.826	NA	1016.62	1343.76	382.82	NA	522.88	460.585	NA	NA	395.727	NA	NA	NA	NA	NA	NA	NA	NA	NA	NA	NA	NA	NA	NA	NA	NA	NA	NA	440.955	NA	NA	NA	NA	NA	NA	NA	NA	NA
20170504_FlyFaeces_DIMS_Polar_Neg_VID1399-V5F2a_b_c	NA	NA	NA	NA	NA	NA	NA	NA	NA	638.965	535.917	NA	1997.58	NA	NA	NA	584.048	NA	NA	NA	NA	NA	NA	NA	NA	NA	NA	NA	NA	NA	NA	NA	NA	NA	NA	NA	NA	NA	NA	NA	NA	NA	NA	NA	NA	NA	NA	NA	NA
20170504_FlyFaeces_DIMS_Polar_Neg_QC6b_c_d	NA	NA	NA	NA	NA	NA	NA	NA	NA	408.379	474.965	NA	555.074	530.005	603.008	486.284	527.328	NA	NA	NA	479.675	NA	NA	NA	NA	NA	NA	NA	NA	NA	NA	NA	NA	NA	NA	NA	NA	NA	NA	2878.96	NA	NA	NA	NA	NA	NA	NA	NA	NA
20170504_FlyFaeces_DIMS_Polar_Neg_VID1408-V3F2a_b_c	NA	NA	NA	NA	NA	NA	NA	NA	NA	NA	437.576	NA	1085.54	730.007	485.596	NA	500.56	NA	469.11	482.968	NA	NA	NA	NA	NA	NA	NA	NA	509.913	NA	NA	NA	NA	NA	NA	NA	NA	NA	NA	1047.14	NA	NA	NA	NA	NA	NA	NA	NA	NA
20170504_FlyFaeces_DIMS_Polar_Neg_VID1414-V3F2a_b_d	1669.01	NA	NA	NA	NA	NA	NA	NA	NA	629.998	NA	NA	1807.24	1533.93	NA	724.965	445.357	NA	NA	NA	492.341	NA	NA	NA	383.787	NA	NA	NA	NA	NA	NA	NA	NA	NA	NA	NA	NA	NA	NA	714.402	NA	NA	NA	NA	NA	NA	NA	NA	NA
20170504_FlyFaeces_DIMS_Polar_Neg_VID1405-V5F2b_c_d	1134.05	NA	NA	NA	NA	NA	NA	NA	NA	NA	659.405	NA	NA	763.558	NA	441.69	NA	396.733	NA	NA	NA	NA	NA	NA	NA	NA	NA	NA	NA	NA	NA	NA	NA	570.267	NA	NA	NA	481.588	603.928	3353.51	NA	NA	NA	NA	NA	NA	NA	NA	NA
20170504_FlyFaeces_DIMS_Polar_Neg_VID1378-V3F2a_c_d	466.386	401.371	NA	NA	NA	NA	NA	NA	411.73	790.359	649.851	NA	NA	1147.14	601.133	637.744	NA	NA	NA	NA	NA	NA	NA	NA	NA	NA	NA	330.87	NA	NA	NA	NA	NA	NA	NA	NA	NA	NA	NA	576.535	NA	NA	NA	NA	NA	NA	NA	NA	NA
20170504_FlyFaeces_DIMS_Polar_Neg_VID1429-V5F2a_b_c	416.972	NA	NA	NA	NA	NA	NA	NA	NA	NA	NA	NA	1494.76	1178.25	NA	NA	NA	NA	NA	408.308	NA	NA	NA	NA	NA	NA	NA	NA	NA	NA	NA	NA	NA	NA	NA	NA	NA	NA	791.22	953.979	NA	NA	NA	NA	NA	NA	NA	NA	733.4
20170504_FlyFaeces_DIMS_Polar_Neg_QC7b_c_d	NA	422.9	NA	NA	386.398	NA	NA	NA	NA	425.576	441.277	NA	1186.99	1336.31	797.803	652.759	557.294	NA	NA	NA	470.171	NA	NA	NA	NA	NA	NA	NA	NA	NA	NA	NA	NA	NA	NA	NA	NA	NA	NA	987.675	NA	NA	NA	NA	NA	NA	NA	NA	NA
20170504_FlyFaeces_DIMS_Polar_Neg_VID1417-V2F2a_b_d	NA	NA	NA	NA	NA	NA	NA	NA	438.859	NA	554.685	NA	2135.13	1397.13	NA	NA	NA	NA	NA	NA	NA	NA	NA	NA	NA	NA	NA	370.526	400.058	NA	NA	NA	NA	NA	NA	NA	NA	NA	699.718	1980.87	NA	411.487	NA	NA	NA	NA	NA	NA	NA
20170504_FlyFaeces_DIMS_Polar_Neg_VID1423-V5F2a_b_d	NA	NA	NA	NA	NA	NA	NA	NA	387.763	NA	513.135	NA	1141.44	1387.57	460.119	725.397	NA	NA	NA	NA	459.717	NA	NA	NA	NA	NA	NA	433.487	NA	NA	4026.12	NA	NA	NA	NA	NA	NA	NA	NA	NA	NA	NA	NA	NA	NA	NA	NA	NA	NA
20170504_FlyFaeces_DIMS_Polar_Neg_VID1381-V2F2a_b_c	NA	NA	NA	NA	473.698	NA	NA	NA	NA	416.349	625.146	NA	900.359	NA	585.588	505.864	NA	NA	NA	NA	NA	337.194	NA	NA	NA	NA	NA	NA	NA	NA	NA	NA	NA	NA	NA	NA	NA	NA	NA	NA	NA	NA	NA	NA	NA	NA	NA	NA	NA
20170504_FlyFaeces_DIMS_Polar_Neg_VID1411-V3F2a_b_c	NA	NA	NA	NA	NA	NA	NA	NA	NA	515.819	714.775	NA	826.757	1172.49	498.747	458.003	559.873	NA	NA	NA	NA	NA	NA	NA	NA	NA	NA	NA	NA	NA	NA	NA	NA	NA	NA	NA	NA	NA	NA	419.012	NA	NA	NA	NA	NA	NA	NA	NA	NA
20170504_FlyFaeces_DIMS_Polar_Neg_VID1405-V3F2b_c_d	NA	NA	NA	NA	NA	NA	NA	NA	523.601	620.503	868.027	NA	998.667	NA	NA	473.09	620.601	489.725	NA	NA	NA	NA	NA	NA	NA	NA	NA	NA	NA	NA	NA	NA	NA	NA	NA	NA	NA	NA	NA	1048.25	NA	NA	NA	NA	NA	NA	NA	NA	NA
20170504_FlyFaeces_DIMS_Polar_Neg_QC8b_c_d	NA	365.988	NA	NA	NA	NA	NA	NA	425.888	NA	425.679	NA	1132.76	847.243	574.039	506.566	453.456	460.819	NA	NA	400.057	NA	NA	NA	NA	NA	NA	NA	NA	NA	NA	NA	NA	NA	NA	NA	NA	NA	495.747	854.5	NA	NA	NA	NA	NA	NA	NA	NA	NA
20170504_FlyFaeces_DIMS_Polar_Neg_VID1402-V4F2a_c_d	484.172	NA	NA	NA	NA	NA	NA	NA	NA	NA	551	NA	1966.78	NA	519.583	NA	NA	NA	NA	NA	NA	NA	NA	NA	NA	NA	NA	NA	NA	NA	NA	NA	754.62	NA	553.067	NA	605.323	820.848	812.79	3824.72	NA	876.775	NA	NA	NA	NA	NA	566.559	NA
20170504_FlyFaeces_DIMS_Polar_Neg_VID1408-V2F2a_b_c	NA	NA	NA	NA	NA	NA	NA	NA	NA	396.475	316.108	NA	1239.53	1074.25	469.561	802.752	NA	NA	NA	NA	331.648	NA	NA	NA	NA	NA	NA	NA	NA	NA	NA	NA	NA	NA	NA	NA	NA	NA	NA	515.599	NA	NA	NA	NA	NA	NA	NA	NA	NA
20170504_FlyFaeces_DIMS_Polar_Neg_VID1378-V4F2a_b_d	NA	NA	NA	NA	NA	NA	NA	NA	NA	NA	689.607	NA	752.237	1009.1	605.408	NA	NA	NA	NA	NA	NA	NA	NA	NA	NA	NA	NA	NA	NA	NA	NA	NA	NA	NA	NA	NA	NA	NA	NA	910.553	NA	NA	NA	NA	NA	NA	NA	NA	NA
20170504_FlyFaeces_DIMS_Polar_Neg_VID1399-V3F2a_b_d	NA	NA	NA	NA	NA	NA	NA	NA	NA	NA	409.57	NA	1644.47	1808.3	470.517	381.514	NA	NA	NA	NA	NA	NA	NA	NA	NA	NA	NA	NA	NA	NA	NA	NA	NA	NA	NA	NA	NA	NA	NA	NA	NA	NA	NA	NA	NA	NA	NA	NA	NA
20170504_FlyFaeces_DIMS_Polar_Neg_VID1423-V4F2a_c_d	NA	NA	NA	NA	NA	NA	NA	NA	NA	579.478	649.765	NA	1521.84	NA	513.706	649.356	471.691	NA	NA	NA	455.997	NA	NA	412.31	NA	NA	NA	NA	460.124	NA	NA	NA	NA	440.926	NA	NA	NA	NA	501.018	1022.51	561.289	NA	NA	NA	NA	NA	NA	501.975	646.375
20170504_FlyFaeces_DIMS_Polar_Neg_QC9a_b_c	NA	NA	NA	NA	NA	NA	NA	NA	NA	NA	390.112	NA	1468.91	NA	464.497	408.963	NA	NA	NA	NA	392.124	NA	NA	NA	NA	NA	NA	NA	NA	NA	NA	NA	NA	NA	NA	NA	NA	NA	NA	1167.36	NA	NA	NA	NA	NA	NA	NA	NA	NA
20170504_FlyFaeces_DIMS_Polar_Neg_VID1411-V5F2a_b_d	647.302	NA	NA	NA	NA	NA	NA	NA	NA	NA	NA	NA	714.652	719.879	NA	NA	NA	NA	NA	NA	NA	NA	NA	NA	NA	NA	NA	NA	NA	NA	NA	NA	NA	450.81	NA	NA	499.326	NA	636.951	1952.64	NA	NA	NA	NA	NA	NA	NA	583.432	531.725
20170504_FlyFaeces_DIMS_Polar_Neg_VID1369-V2F2b_c_d	NA	NA	NA	NA	NA	372.951	NA	NA	415.873	390.255	601.712	NA	1165.28	639.613	456.17	NA	NA	413.349	NA	NA	334.69	NA	NA	NA	NA	NA	401.842	NA	NA	NA	NA	NA	NA	NA	NA	NA	NA	NA	NA	558.276	NA	NA	NA	NA	NA	NA	NA	NA	NA
20170504_FlyFaeces_DIMS_Polar_Neg_VID1423-V3F2a_c_d	NA	NA	NA	NA	NA	NA	NA	NA	NA	450.735	550.926	NA	NA	850.158	NA	NA	NA	NA	NA	NA	382.158	NA	NA	NA	NA	NA	NA	NA	NA	NA	NA	NA	NA	NA	NA	NA	NA	NA	NA	544.844	NA	NA	NA	NA	NA	NA	NA	NA	NA
20170504_FlyFaeces_DIMS_Polar_Neg_VID1420-V5F2a_b_d	562.037	NA	NA	NA	NA	NA	NA	NA	NA	NA	534.22	NA	1633.93	554.32	615.182	578.494	586.759	NA	NA	NA	NA	NA	NA	NA	NA	NA	NA	NA	NA	NA	NA	NA	NA	1091.48	619.027	981.66	990.647	795.35	924.211	3630.19	NA	773.438	NA	NA	NA	447.861	NA	NA	NA
20170504_FlyFaeces_DIMS_Polar_Neg_VID1423-V2F2b_c_d	448.539	NA	NA	NA	NA	NA	NA	NA	NA	NA	1020.09	NA	1434.68	1124.66	NA	572.649	NA	NA	NA	NA	498.826	381.496	NA	NA	NA	NA	NA	NA	NA	NA	NA	NA	1045.17	549.832	NA	NA	509.954	NA	663.269	2595.36	718.469	NA	NA	NA	380.677	NA	NA	821.685	801.779
20170504_FlyFaeces_DIMS_Polar_Neg_QC10a_b_d	NA	NA	NA	NA	NA	NA	NA	NA	NA	550.939	523.956	NA	1777.35	827.836	NA	590.953	449.858	NA	374.482	NA	475.252	NA	NA	NA	NA	NA	NA	NA	NA	NA	NA	NA	NA	NA	NA	NA	NA	NA	584.504	1157.09	NA	NA	NA	NA	NA	NA	NA	NA	NA
20170504_FlyFaeces_DIMS_Polar_Neg_VID1432-V5F2b_c_d	NA	NA	NA	NA	NA	NA	NA	NA	NA	636.472	749.54	NA	1967.21	NA	888.79	NA	NA	518.695	NA	423.182	NA	NA	NA	NA	NA	NA	NA	427.804	NA	NA	NA	NA	NA	NA	NA	NA	NA	NA	NA	1308.15	NA	NA	NA	NA	NA	NA	NA	NA	NA
20170504_FlyFaeces_DIMS_Polar_Neg_VID1429-V4F2a_b_d	NA	468.799	NA	NA	NA	NA	NA	NA	NA	NA	587.577	NA	2066.42	1726.42	785.322	679.919	NA	NA	NA	437.671	NA	NA	NA	NA	NA	NA	NA	NA	NA	NA	NA	NA	645.656	NA	NA	NA	811.9	871.048	1043.49	3074.05	1112.05	658.702	NA	NA	NA	NA	NA	NA	NA
20170504_FlyFaeces_DIMS_Polar_Neg_VID1411-V4F2a_b_d	NA	NA	NA	NA	NA	NA	NA	NA	NA	NA	668.933	NA	1557.77	NA	NA	958.639	NA	NA	NA	NA	NA	NA	NA	NA	NA	NA	NA	NA	NA	471.722	NA	NA	NA	NA	NA	NA	NA	NA	562.227	2939.36	NA	NA	NA	NA	NA	NA	NA	NA	NA
20170504_FlyFaeces_DIMS_Polar_Neg_VID1372-V5F2a_c_d	NA	NA	NA	NA	NA	NA	NA	NA	NA	564.462	504.191	NA	1280.65	1736.42	835.756	NA	573.792	NA	NA	372.996	400.134	NA	NA	NA	NA	NA	NA	NA	NA	NA	NA	NA	NA	NA	NA	NA	NA	NA	NA	428.956	469.246	NA	NA	NA	NA	NA	NA	NA	NA
20170504_FlyFaeces_DIMS_Polar_Neg_VID1369-V4F2b_c_d	1559.72	NA	NA	NA	NA	NA	NA	NA	387.675	NA	NA	NA	1677.74	NA	527.976	810.532	NA	NA	NA	NA	NA	NA	NA	NA	NA	NA	NA	NA	NA	NA	NA	NA	NA	NA	NA	NA	NA	NA	NA	NA	NA	NA	NA	NA	NA	NA	NA	NA	NA
20170504_FlyFaeces_DIMS_Polar_Neg_QC11a_b_d	NA	NA	NA	NA	NA	NA	NA	NA	NA	486.812	608.89	NA	1928.63	1655.11	NA	NA	NA	NA	NA	NA	481.197	NA	NA	NA	NA	NA	NA	NA	NA	NA	NA	NA	NA	NA	NA	NA	NA	NA	497.165	1451.22	371.024	NA	NA	NA	NA	NA	NA	NA	NA
20170504_FlyFaeces_DIMS_Polar_Neg_VID1381-V5F2a_c_d	NA	NA	NA	NA	NA	NA	NA	NA	NA	620.248	635.388	NA	NA	1188.84	NA	831.897	491.899	NA	NA	NA	378.474	NA	NA	NA	NA	NA	NA	NA	546.75	NA	NA	NA	NA	NA	NA	NA	NA	NA	NA	NA	NA	NA	NA	NA	NA	NA	NA	NA	NA
20170504_FlyFaeces_DIMS_Polar_Neg_VID1399-V4F2a_b_d	NA	NA	NA	NA	NA	NA	NA	NA	NA	437.93	806.253	NA	1879.88	1063.83	NA	NA	NA	NA	NA	NA	601.36	NA	NA	NA	NA	NA	438.464	NA	NA	NA	NA	NA	NA	NA	NA	875.779	NA	551.21	676.008	3492.79	NA	800.195	546.784	587.613	NA	NA	NA	NA	NA
20170504_FlyFaeces_DIMS_Polar_Neg_VID1420-V2F2a_b_d	NA	NA	NA	NA	NA	NA	NA	NA	NA	483.761	644.818	NA	1684.25	838.897	540.966	NA	NA	NA	329.217	NA	NA	NA	NA	NA	NA	NA	NA	NA	NA	NA	NA	NA	NA	NA	NA	NA	NA	NA	NA	805.699	NA	NA	NA	NA	NA	NA	NA	NA	NA
20170504_FlyFaeces_DIMS_Polar_Neg_VID1381-V3F2a_b_c	NA	NA	NA	NA	NA	NA	NA	NA	NA	681.432	610.601	NA	1860.92	1299.67	674.727	695.277	NA	NA	NA	NA	NA	NA	NA	NA	NA	NA	NA	NA	NA	NA	NA	NA	NA	NA	NA	NA	NA	NA	NA	357.614	NA	NA	NA	NA	NA	NA	NA	NA	NA
20170504_FlyFaeces_DIMS_Polar_Neg_VID1378-V5F2a_b_c	NA	NA	NA	NA	NA	NA	NA	NA	NA	NA	NA	NA	NA	991.798	NA	708.607	NA	NA	546.53	NA	NA	NA	NA	NA	398.623	NA	NA	NA	NA	NA	NA	NA	NA	NA	NA	NA	NA	NA	NA	640.661	NA	NA	NA	NA	NA	NA	NA	NA	NA
20170504_FlyFaeces_DIMS_Polar_Neg_QC12b_c_d	NA	NA	NA	NA	NA	NA	NA	NA	NA	NA	701.864	NA	NA	1382.83	664.314	520.143	NA	NA	492.168	NA	418.707	NA	NA	NA	NA	NA	NA	NA	NA	NA	NA	NA	NA	NA	NA	NA	NA	NA	NA	1279.79	NA	NA	NA	NA	NA	NA	NA	NA	577.718
20170504_FlyFaeces_DIMS_Polar_Neg_VID1429-V2F2a_b_c	NA	NA	NA	NA	NA	NA	NA	NA	NA	606.152	459.149	NA	1665.97	590.6	451.364	658.905	NA	NA	NA	386.218	528.314	NA	NA	NA	NA	NA	NA	442.109	374.178	NA	NA	NA	NA	NA	NA	NA	NA	NA	NA	NA	NA	NA	NA	NA	NA	NA	NA	NA	NA
20170504_FlyFaeces_DIMS_Polar_Neg_VID1369-V3F2a_b_c	NA	NA	NA	NA	NA	NA	NA	NA	NA	NA	NA	NA	1465.69	1276.68	NA	NA	558.294	NA	NA	NA	NA	NA	NA	NA	NA	NA	NA	NA	NA	NA	25579.7	NA	NA	NA	NA	NA	NA	NA	NA	1219.21	NA	NA	NA	NA	NA	NA	NA	NA	NA
20170504_FlyFaeces_DIMS_Polar_Neg_VID1384-V3F2b_c_d	NA	NA	NA	NA	NA	NA	NA	NA	NA	560.942	668.714	NA	1511.18	NA	446.982	470.346	NA	NA	NA	NA	495.821	NA	NA	NA	NA	NA	NA	NA	NA	NA	NA	NA	NA	NA	NA	NA	NA	NA	NA	NA	NA	NA	NA	NA	NA	NA	NA	NA	NA
20170504_FlyFaeces_DIMS_Polar_Neg_VID1372-V4F2a_b_d	NA	NA	NA	NA	NA	NA	NA	NA	NA	702.732	683.662	NA	2135.86	1277.94	NA	748.856	504.234	NA	NA	NA	472.61	NA	476.116	NA	NA	415.491	NA	NA	NA	NA	NA	NA	NA	NA	NA	NA	NA	NA	NA	521.458	NA	NA	NA	NA	NA	NA	NA	NA	NA
20170504_FlyFaeces_DIMS_Polar_Neg_VID1411-V2F2a_b_c	NA	NA	NA	NA	NA	NA	NA	NA	NA	321.866	609.865	NA	1185.09	NA	454.371	NA	NA	NA	NA	NA	NA	NA	NA	NA	NA	NA	NA	NA	NA	NA	NA	NA	NA	NA	NA	NA	NA	NA	NA	1201.5	NA	NA	NA	NA	NA	NA	NA	NA	423.495
20170504_FlyFaeces_DIMS_Polar_Neg_QC13a_b_d	NA	NA	NA	NA	NA	NA	NA	NA	NA	436.972	747.252	NA	1117.93	NA	444.741	NA	NA	NA	NA	NA	NA	NA	NA	NA	NA	NA	NA	NA	497.16	NA	NA	NA	NA	NA	NA	NA	NA	NA	410.919	1049.33	NA	NA	NA	NA	NA	NA	NA	NA	555.501
20170504_FlyFaeces_DIMS_Polar_Neg_VID1375-V5F2b_c_d	NA	NA	NA	NA	NA	NA	NA	495.59	NA	408.041	564.408	NA	NA	2509.21	NA	507.026	596.073	NA	NA	NA	NA	NA	NA	NA	NA	NA	NA	NA	NA	NA	NA	NA	NA	NA	NA	NA	NA	NA	NA	739.038	NA	NA	NA	NA	NA	NA	NA	NA	NA
20170504_FlyFaeces_DIMS_Polar_Neg_VID1381-V4F2a_b_d	NA	NA	NA	NA	NA	NA	NA	NA	NA	605.544	839.916	NA	702.841	1897.48	653.341	730.974	391.035	NA	NA	NA	494.605	430.048	NA	NA	NA	NA	NA	NA	NA	NA	NA	NA	NA	NA	NA	NA	NA	NA	NA	405.58	NA	NA	NA	NA	NA	NA	NA	NA	NA
20170504_FlyFaeces_DIMS_Polar_Neg_VID1372-V3F2a_b_d	NA	NA	NA	NA	NA	NA	NA	449.256	NA	NA	668.597	NA	1596.92	NA	NA	670.692	480.634	NA	NA	NA	NA	464.268	NA	NA	NA	NA	NA	NA	NA	NA	NA	NA	NA	518.781	NA	NA	NA	NA	NA	775.695	NA	NA	NA	NA	NA	NA	NA	NA	NA
20170504_FlyFaeces_DIMS_Polar_Neg_VID1420-V4F2b_c_d	NA	NA	NA	NA	NA	NA	NA	NA	557	721.941	534.024	NA	1248.4	1271.02	NA	NA	469.993	NA	NA	463.555	NA	NA	NA	618.731	NA	NA	NA	NA	NA	NA	1303.62	NA	1214.43	551.788	NA	NA	NA	NA	546.381	1962.78	NA	NA	NA	NA	NA	NA	NA	765.119	1032.4
20170504_FlyFaeces_DIMS_Polar_Neg_VID1375-V4F2b_c_d	NA	NA	NA	NA	NA	NA	NA	NA	NA	641.535	NA	NA	1160.7	824.653	446.053	668.771	NA	NA	NA	454.637	501.703	NA	NA	NA	NA	NA	NA	NA	NA	NA	684.826	434.837	NA	NA	NA	NA	NA	NA	NA	610.341	NA	NA	NA	NA	NA	NA	NA	NA	NA
20170504_FlyFaeces_DIMS_Polar_Neg_QC14a_c_d	NA	NA	NA	NA	NA	NA	NA	NA	NA	NA	NA	NA	1429.41	1248.53	NA	NA	584.105	NA	NA	388.103	NA	NA	NA	NA	NA	NA	NA	NA	NA	NA	1256.72	494.167	NA	NA	NA	NA	NA	NA	NA	1308.1	NA	NA	NA	NA	NA	NA	NA	NA	NA
20170504_FlyFaeces_DIMS_Polar_Neg_VID1384-V5F2a_b_d	NA	NA	NA	NA	NA	NA	NA	NA	363.429	NA	708.839	NA	NA	1289.78	NA	693.778	NA	NA	364.184	NA	631.827	NA	NA	NA	NA	NA	NA	NA	NA	NA	2290.14	415.886	NA	NA	NA	NA	NA	NA	NA	792.738	NA	NA	NA	NA	NA	NA	NA	NA	NA
20170504_FlyFaeces_DIMS_Polar_Neg_VID1426-V2F2b_c_d	NA	NA	NA	NA	NA	NA	NA	NA	NA	NA	NA	NA	NA	1395.77	454.327	NA	NA	NA	NA	NA	NA	NA	NA	NA	NA	NA	NA	NA	NA	NA	NA	368.374	938.383	908.415	NA	541.643	NA	688.726	NA	3045.9	736.481	629.66	NA	440.972	508.371	NA	NA	NA	687.292
20170504_FlyFaeces_DIMS_Polar_Neg_VID1384-V4F2b_c_d	NA	NA	NA	NA	NA	NA	NA	NA	NA	397.366	460.364	NA	765.35	NA	602.031	NA	410.892	NA	NA	NA	NA	NA	NA	NA	NA	NA	NA	NA	NA	NA	513.595	385.543	NA	NA	NA	NA	NA	NA	NA	1137.38	NA	NA	NA	NA	NA	NA	NA	NA	NA
20170504_FlyFaeces_DIMS_Polar_Neg_VID1429-V3F2a_c_d	NA	NA	NA	NA	NA	NA	NA	NA	NA	NA	526.664	NA	1123.7	NA	481.248	410.533	NA	NA	NA	NA	NA	NA	NA	NA	NA	NA	NA	NA	NA	NA	455.214	553.47	NA	NA	NA	NA	NA	NA	NA	670.227	NA	NA	NA	NA	NA	NA	NA	NA	NA
20170504_FlyFaeces_DIMS_Polar_Neg_VID1399-V2F2a_c_d	NA	NA	NA	NA	NA	NA	NA	NA	NA	NA	345.53	NA	861.498	1465.12	NA	NA	350.546	NA	NA	NA	311.129	NA	294.256	NA	NA	NA	NA	NA	NA	NA	356.777	424.765	NA	NA	NA	NA	NA	NA	NA	684.188	NA	NA	NA	NA	NA	NA	NA	NA	NA
20170504_FlyFaeces_DIMS_Polar_Neg_QC15a_c_d	NA	NA	375.682	NA	NA	NA	373.173	NA	NA	NA	NA	NA	799.152	1416.82	706.503	418.833	436.942	482.305	NA	NA	378.072	NA	NA	NA	NA	NA	NA	NA	NA	NA	NA	576.546	NA	NA	NA	NA	NA	NA	645.444	980.592	NA	NA	NA	NA	NA	NA	NA	NA	NA
20170504_FlyFaeces_DIMS_Polar_Neg_VID1408-V5F2a_c_d	968.808	NA	NA	NA	NA	NA	NA	NA	NA	NA	549.378	NA	NA	1437.58	NA	569.158	NA	NA	NA	NA	NA	NA	NA	NA	NA	NA	NA	492.417	NA	NA	NA	635.706	NA	NA	NA	NA	NA	NA	NA	1426.24	NA	NA	NA	NA	NA	NA	NA	NA	NA
20170504_FlyFaeces_DIMS_Polar_Neg_VID1417-V4F2a_b_c	402.362	NA	NA	NA	NA	NA	NA	NA	NA	NA	NA	NA	NA	NA	NA	464.177	NA	NA	NA	NA	NA	NA	NA	NA	NA	NA	NA	NA	NA	NA	NA	587.095	NA	NA	NA	429.204	NA	NA	680.209	2262.84	NA	NA	NA	NA	NA	NA	NA	440.063	584.473
20170504_FlyFaeces_DIMS_Polar_Neg_VID1432-V3F2a_b_c	NA	NA	NA	NA	NA	NA	NA	NA	NA	NA	637.825	NA	NA	2273.27	544.261	NA	422.325	NA	NA	NA	436.975	NA	NA	NA	NA	NA	NA	NA	NA	NA	16599.2	607.317	NA	NA	NA	NA	NA	NA	NA	648.436	NA	NA	NA	NA	NA	NA	NA	NA	NA
20170504_FlyFaeces_DIMS_Polar_Neg_VID1384-V2F2a_b_d	NA	NA	NA	NA	NA	NA	NA	NA	NA	395.94	NA	NA	NA	1410.4	NA	760.559	NA	NA	NA	NA	306.996	NA	NA	NA	NA	NA	NA	NA	NA	NA	35131.5	444.426	NA	NA	NA	NA	NA	NA	NA	312.465	NA	NA	NA	NA	NA	NA	NA	NA	NA
20170504_FlyFaeces_DIMS_Polar_Neg_VID1432-V4F2a_b_c	477.927	NA	NA	NA	NA	NA	NA	NA	NA	612.74	NA	NA	1427.74	858.486	NA	478.735	NA	NA	544.585	NA	NA	NA	NA	822.668	NA	NA	NA	NA	NA	NA	762.692	557.665	749.136	580.722	NA	NA	NA	537.79	564.821	2144.69	NA	NA	NA	NA	NA	NA	NA	851.917	821.311
20170504_FlyFaeces_DIMS_Polar_Neg_QC16a_b_d	NA	NA	NA	357.762	NA	NA	NA	NA	480.745	422.516	543.026	NA	1042.48	1141.61	854.448	661.5	NA	NA	350.857	NA	NA	NA	NA	NA	NA	NA	NA	NA	NA	NA	401.472	499.38	NA	NA	NA	NA	NA	NA	NA	1069.21	NA	NA	NA	NA	NA	NA	NA	NA	NA
20170504_FlyFaeces_DIMS_Polar_Neg_VID1402-V5F2b_c_d	780.395	NA	NA	NA	NA	NA	NA	NA	NA	501.318	668.359	NA	1749.61	896.603	558.433	449.145	499.65	378.261	NA	NA	470.809	NA	NA	NA	NA	NA	NA	NA	524.341	NA	2878.95	492.128	NA	NA	NA	NA	NA	NA	NA	495.298	NA	NA	NA	NA	NA	NA	NA	NA	NA
20170504_FlyFaeces_DIMS_Polar_Neg_VID1402-V2F2a_b_c	NA	NA	NA	NA	NA	NA	NA	NA	NA	353.397	531.732	NA	2248.65	1080.79	NA	NA	484.102	NA	NA	NA	317.514	NA	NA	NA	NA	NA	NA	NA	NA	NA	7836.93	494.914	NA	NA	NA	NA	NA	NA	NA	846.236	NA	NA	NA	NA	NA	NA	NA	NA	NA
20170504_FlyFaeces_DIMS_Polar_Neg_QC17b_c_d	NA	NA	NA	NA	NA	NA	NA	NA	NA	397.836	512.29	NA	NA	1713.5	NA	631.258	NA	443.503	NA	NA	494.212	NA	NA	1128.67	NA	NA	NA	369.911	NA	NA	NA	633.133	NA	NA	NA	NA	NA	NA	NA	827.382	NA	NA	NA	NA	NA	NA	NA	NA	NA
20170504_FlyFaeces_DIMS_Polar_Neg_QC18a_c_d	NA	NA	NA	NA	NA	NA	NA	NA	NA	NA	692.298	NA	1907.22	781.625	NA	450.808	594.887	NA	NA	NA	NA	NA	NA	NA	NA	NA	NA	NA	NA	NA	58200.8	522.458	NA	NA	NA	NA	NA	NA	407.218	476.967	NA	365.349	NA	NA	NA	NA	NA	NA	NA
[truncated: 5,000 more columns]

## Sheet: PolarNeg_HMDB
mz	intensity	formula	ion	name	exact_mass	mass	ppm_error	HMDB__25_09_2016
103.004	1	C3H4O4	[M-H]-	Malonic_acid	104.011	103.004	-0.746575	HMDB00691
103.004	1	C3H4O4	[M-H]-	Hydroxypyruvic_acid	104.011	103.004	-0.746575	HMDB01352
103.004	1	C3H4O4	[M-H]-	Tartronate_semialdehyde	104.011	103.004	-0.746575	HMDB06938
103.004	1	CO2	[M+Hac-H]-	Carbon_dioxide	43.9898	103.004	-0.746575	HMDB01967
153.056	1	C6H14NO	[M+K-2H]-	Trimethylaminoacetone	116.108	153.056	-0.855242	HMDB12296
153.056	1	C8H10O3	[M-H]-	Hydroxytyrosol	154.063	153.056	1.93459	HMDB05784
153.056	1	C8H10O3	[M-H]-	Sylvopinol	154.063	153.056	1.93459	HMDB30570
153.056	1	C8H10O3	[M-H]-	4-Hydroxy-3-methoxybenzenemethanol	154.063	153.056	1.93459	HMDB32012
153.056	1	C8H10O3	[M-H]-	2,6-Dimethoxyphenol	154.063	153.056	1.93459	HMDB34158
153.056	1	C8H10O3	[M-H]-	Propyl_2-furoate	154.063	153.056	1.93459	HMDB37724
153.056	1	C8H10O3	[M-H]-	2-Furanylmethyl_propanoate	154.063	153.056	1.93459	HMDB37728
153.056	1	C8H10O3	[M-H]-	3,5-Dimethoxyphenol	154.063	153.056	1.93459	HMDB59966
153.056	1	C5H12NO2	[M+Cl]-	Trimethylammonioacetate	118.087	153.056	-1.24725	HMDB59606
153.056	1	C6H6O	[M+Hac-H]-	Phenol	94.0419	153.056	1.93459	HMDB00228
193.033	1	C10H10O2S	[M-H]-	Bis(2-furanylmethyl)_sulfide	194.04	193.033	0.75583	HMDB41503
194.037	1	C10H9NO	[M+Cl]-	Indoleacetaldehyde	159.068	194.038	-2.07537	HMDB01190
195.043	1	C8H14O3	[M+K-2H]-	cis-4-Hydroxycyclohexylacetic_acid	158.094	195.043	1.96982	HMDB00451
195.043	1	C8H14O3	[M+K-2H]-	trans-4-Hydroxycyclohexylacetic_acid	158.094	195.043	1.96982	HMDB00909
195.043	1	C8H14O3	[M+K-2H]-	3-Oxooctanoic_acid	158.094	195.043	1.96982	HMDB10721
195.043	1	C8H14O3	[M+K-2H]-	Alpha-Ketooctanoic_acid	158.094	195.043	1.96982	HMDB13211
195.043	1	C8H14O3	[M+K-2H]-	6-Ethyl-1-methyl-2,7,8-trioxabicyclo[3.2.1]octane	158.094	195.043	1.96982	HMDB30303
195.043	1	C8H14O3	[M+K-2H]-	Tetrahydrofurfuryl_propionate	158.094	195.043	1.96982	HMDB31177
195.043	1	C8H14O3	[M+K-2H]-	Ethyl_3-oxohexanoate	158.094	195.043	1.96982	HMDB31307
195.043	1	C8H14O3	[M+K-2H]-	1-Methyl-2-oxopropyl_butyrate	158.094	195.043	1.96982	HMDB36230
195.043	1	C8H14O3	[M+K-2H]-	2-Methylpropyl_3-oxobutanoate	158.094	195.043	1.96982	HMDB36395
195.043	1	C8H14O3	[M+K-2H]-	3-Methylbutyl_2-oxopropanoate	158.094	195.043	1.96982	HMDB38305
195.043	1	C8H14O3	[M+K-2H]-	Butyl_acetoacetate	158.094	195.043	1.96982	HMDB40447
195.043	1	C8H14O3	[M+K-2H]-	Propyl_levulinate	158.094	195.043	1.96982	HMDB41616
195.043	1	C8H14O3	[M+K-2H]-	5-Butyl-1,4-dioxan-2-one	158.094	195.043	1.96982	HMDB59938
195.043	1	C8H14O3	[M+K-2H]-	6-Butyl-1,4-dioxan-2-one	158.094	195.043	1.96982	HMDB59939
195.043	1	C8H14O3	[M+K-2H]-	2-n-Propyl-4-oxopentanoic_acid	158.094	195.043	1.96982	HMDB60683
195.043	1	C8H14O3	[M+K-2H]-	3-Oxovalproic_acid	158.094	195.043	1.96982	HMDB60685
195.043	1	C11H10O2	[M+Na-2H]-	3-Propylidene-1(3H)-isobenzofuranone	174.068	195.043	2.75427	HMDB31845
195.043	1	C11H10O2	[M+Na-2H]-	4-Methoxy-1-naphthol	174.068	195.043	2.75427	HMDB32727
195.043	1	C8H14OS	[M+(37Cl)]-	S-Isopropyl_3-methylbut-2-enethioate	158.077	195.043	1.52377	HMDB32354
195.043	1	C7H12O4	[M+Cl]-	3-Methyladipic_acid	160.074	195.043	1.6622	HMDB00555
195.043	1	C7H12O4	[M+Cl]-	Pimelic_acid	160.074	195.043	1.6622	HMDB00857
195.043	1	C7H12O4	[M+Cl]-	3,3-Dimethylglutaric_acid	160.074	195.043	1.6622	HMDB02441
195.043	1	C7H12O4	[M+Cl]-	2-Methyladipic_acid	160.074	195.043	1.6622	HMDB29167
195.043	1	C7H12O4	[M+Cl]-	Diethyl_malonate	160.074	195.043	1.6622	HMDB29573
195.043	1	C7H12O4	[M+Cl]-	Propyleneglycol_diacetate	160.074	195.043	1.6622	HMDB41605
195.043	1	C7H12O4	[M+Cl]-	Mono-methyl-adipate	160.074	195.043	1.6622	HMDB59722
195.043	1	C7H12O4	[M+Cl]-	2-Ethylglutaric_acid	160.074	195.043	1.6622	HMDB59738
195.043	1	C7H12O4	[M+Cl]-	Ethyl_methyl_succinate	160.074	195.043	1.6622	HMDB59893
195.043	1	C7H12O4	[M+Cl]-	2,2-Dimethylglutaric_acid	160.074	195.043	1.6622	HMDB61676
195.044	1	C8H8N4	[M+Cl]-	Hydralazine	160.075	195.044	-0.698303	HMDB15400
195.046	1	C8H14O2S	[M+Na-2H]-	4,4-Thiobis-2-butanone	174.071	195.046	0.0015381	HMDB37155
196.053	1	C11H13N	[M+K-2H]-	Pargyline	159.105	196.053	-1.69087	HMDB15563
196.053	1	C10H11NO	[M+Cl]-	Tryptophanol	161.084	196.053	-1.9969	HMDB03447
196.053	1	C10H11NO	[M+Cl]-	(R)-Boschniakine	161.084	196.053	-1.9969	HMDB30267
196.053	1	C10H11NO	[M+Cl]-	1-(2,3-Dihydro-1H-pyrrolizin-5-yl)-2-propen-1-one	161.084	196.053	-1.9969	HMDB40028
196.053	1	C10H11NO	[M+Cl]-	3-[(5-Methyl-2-furanyl)methyl]-1H-pyrrole	161.084	196.053	-1.9969	HMDB40042
196.053	1	C10H11NO	[M+Cl]-	3,4-Dihydro-4-[(5-methyl-2-furanyl)methylene]-2H-pyrrole	161.084	196.053	-1.9969	HMDB40048
196.056	1	C7H13NO3	[M+(37Cl)]-	2-Methylbutyrylglycine	159.09	196.056	-1.59393	HMDB00339
196.056	1	C7H13NO3	[M+(37Cl)]-	Isovalerylglycine	159.09	196.056	-1.59393	HMDB00678
196.056	1	C7H13NO3	[M+(37Cl)]-	Valerylglycine	159.09	196.056	-1.59393	HMDB00927
196.056	1	C7H13NO3	[M+(37Cl)]-	N-Acetylvaline	159.09	196.056	-1.59393	HMDB11757
196.056	1	C7H13NO3	[M+(37Cl)]-	3-Dehydrocarnitine	159.09	196.056	-1.59393	HMDB12154
196.056	1	C7H13NO3	[M+(37Cl)]-	5-Acetamidovalerate	159.09	196.056	-1.59393	HMDB12175
196.056	1	C7H13NO3	[M+(37Cl)]-	4-Hydroxystachydrine	159.09	196.056	-1.59393	HMDB29230
196.056	1	C7H13NO3	[M+(37Cl)]-	Turicine	159.09	196.056	-1.59393	HMDB29409
196.056	1	C7H13NO3	[M+(37Cl)]-	Betonicine	159.09	196.056	-1.59393	HMDB29412
196.056	1	C7H13NO3	[M+(37Cl)]-	Calystegine_A6	159.09	196.056	-1.59393	HMDB31345
196.056	1	C7H13NO3	[M+(37Cl)]-	Calystegine_A7	159.09	196.056	-1.59393	HMDB36384
196.056	1	C7H13NO3	[M+(37Cl)]-	Calystegin_A3	159.09	196.056	-1.59393	HMDB38593
196.056	1	C7H13NO3	[M+(37Cl)]-	Medicanine	159.09	196.056	-1.59393	HMDB38625
196.056	1	C7H13NO3	[M+(37Cl)]-	Methyl_5-(hydroxymethyl)pyrrolidine-3-carboxylate	159.09	196.056	-1.59393	HMDB61678
197.054	1	C6H12N2O4	[M+Na-2H]-	Alanyl-Serine	176.08	197.054	-2.68048	HMDB28696
197.054	1	C6H12N2O4	[M+Na-2H]-	Glycyl-Threonine	176.08	197.054	-2.68048	HMDB28851
197.054	1	C6H12N2O4	[M+Na-2H]-	Serinyl-Alanine	176.08	197.054	-2.68048	HMDB29032
197.054	1	C6H12N2O4	[M+Na-2H]-	Threoninyl-Glycine	176.08	197.054	-2.68048	HMDB29061
197.055	1	C11H12O	[M+(37Cl)]-	3-Methyl-4-phenyl-3-buten-2-one	160.089	197.055	0.131435	HMDB31567
197.055	1	C11H12O	[M+(37Cl)]-	2-Phenyl-4-pentenal	160.089	197.055	0.131435	HMDB35207
197.055	1	C11H12O	[M+(37Cl)]-	3-Phenyl-4-pentenal	160.089	197.055	0.131435	HMDB38790
197.094	1	C12H16O	[M+Na-2H]-	4-Methyl-1-phenyl-2-pentanone	176.12	197.095	-2.69921	HMDB31569
197.094	1	C12H16O	[M+Na-2H]-	(S)-4-(4-Methylphenyl)-2-pentanone	176.12	197.095	-2.69921	HMDB34177
197.094	1	C12H16O	[M+Na-2H]-	Rhubafuran	176.12	197.095	-2.69921	HMDB36021
197.094	1	C12H16O	[M+Na-2H]-	3-(4-Isopropylphenyl)propanal	176.12	197.095	-2.69921	HMDB36171
213.017	1	C7H12O5	[M+K-2H]-	2-Isopropylmalic_acid	176.068	213.017	0.637508	HMDB00402
213.017	1	C7H12O5	[M+K-2H]-	2,3-Dimethyl-3-hydroxyglutaric_acid	176.068	213.017	0.637508	HMDB02025
213.017	1	C7H12O5	[M+K-2H]-	3-Isopropylmalate	176.068	213.017	0.637508	HMDB12156
213.017	1	C7H12O5	[M+K-2H]-	3-Hydroxy-2-methylglutarate	176.068	213.017	0.637508	HMDB29169
213.017	1	C10H8O4	[M+Na-2H]-	8-Hydroxy-7-methoxy-2H-1-benzopyran-2-one	192.042	213.017	1.35576	HMDB30692
213.017	1	C10H8O4	[M+Na-2H]-	Scopoletin	192.042	213.017	1.35576	HMDB34344
213.017	1	C5H11O7P	[M-H]-	Deoxyribose_5-phosphate	214.024	213.017	1.17737	HMDB01031
213.017	1	C5H11O7P	[M-H]-	1-Deoxy-D-xylulose_5-phosphate	214.024	213.017	1.17737	HMDB01213
213.017	1	C5H11O7P	[M-H]-	Deoxyribose_1-phosphate	214.024	213.017	1.17737	HMDB01351
213.017	1	C5H11O7P	[M-H]-	Deoxyribose_5-monophosphate	214.024	213.017	1.17737	HMDB59654
213.017	1	C5H11O7P	[M-H]-	5-Deoxyribose-1-phosphate	214.024	213.017	1.17737	HMDB60393
213.017	1	C7H12O3S	[M+(37Cl)]-	Methylthio_2-(propanoyloxy)propanoate	176.051	213.017	0.22909	HMDB40003
213.017	1	C6H10O6	[M+Cl]-	Gluconolactone	178.048	213.017	0.35584	HMDB00150
213.017	1	C6H10O6	[M+Cl]-	2-Keto-3-deoxy-D-gluconic_acid	178.048	213.017	0.35584	HMDB01353
213.017	1	C6H10O6	[M+Cl]-	3-Keto-b-D-galactose	178.048	213.017	0.35584	HMDB01385
213.017	1	C6H10O6	[M+Cl]-	Galactonolactone	178.048	213.017	0.35584	HMDB02541
213.017	1	C6H10O6	[M+Cl]-	L-Gulonolactone	178.048	213.017	0.35584	HMDB03466
213.017	1	C6H10O6	[M+Cl]-	D-Arabino-hexos-2-ulose	178.048	213.017	0.35584	HMDB29932
227.067	1	C9H12N2O5	[M-H]-	Deoxyuridine	228.075	227.067	0.665882	HMDB00012
227.067	1	C7H8N2O3	[M+Hac-H]-	2,3-Diaminosalicylic_acid	168.053	227.067	0.665882	HMDB13159
227.067	1	C7H8N2O3	[M+Hac-H]-	2-Pyrroloylglycine	168.053	227.067	0.665882	HMDB59778
229.012	1	C7H12O6	[M+K-2H]-	Quinic_acid	192.063	229.012	0.053709	HMDB03072
229.012	1	C5H11O8P	[M-H]-	D-Ribulose_5-phosphate	230.019	229.012	0.555866	HMDB00618
229.012	1	C5H11O8P	[M-H]-	Xylulose_5-phosphate	230.019	229.012	0.555866	HMDB00868
229.012	1	C5H11O8P	[M-H]-	Ribose_1-phosphate	230.019	229.012	0.555866	HMDB01489
229.012	1	C5H11O8P	[M-H]-	D-Ribose_5-phosphate	230.019	229.012	0.555866	HMDB01548
229.012	1	C5H11O8P	[M-H]-	D-Xylulose_1-phosphate	230.019	229.012	0.555866	HMDB06534
229.012	1	C5H11O8P	[M-H]-	D-Arabinose_5-phosphate	230.019	229.012	0.555866	HMDB11734
229.012	1	C5H11O8P	[M-H]-	Beta-L-arabinose_1-phosphate	230.019	229.012	0.555866	HMDB12195
229.012	1	C6H10O7	[M+Cl]-	D-Glucuronic_acid	194.043	229.012	-0.208286	HMDB00127
229.012	1	C6H10O7	[M+Cl]-	Galacturonic_acid	194.043	229.012	-0.208286	HMDB02545
229.012	1	C6H10O7	[M+Cl]-	Iduronic_acid	194.043	229.012	-0.208286	HMDB02704
229.012	1	C6H10O7	[M+Cl]-	Pectic_acid	194.043	229.012	-0.208286	HMDB03363
229.012	1	C6H10O7	[M+Cl]-	Pectin	194.043	229.012	-0.208286	HMDB03402
229.012	1	C6H10O7	[M+Cl]-	3-Dehydro-L-gulonate	194.043	229.012	-0.208286	HMDB06334
229.012	1	C6H10O7	[M+Cl]-	5-Keto-D-gluconate	194.043	229.012	-0.208286	HMDB11731
229.012	1	C6H10O7	[M+Cl]-	2-Keto-L-gluconate	194.043	229.012	-0.208286	HMDB11732
229.012	1	C6H10O7	[M+Cl]-	L-Altruronic_acid	194.043	229.012	-0.208286	HMDB38491
229.012	1	C3H7O6P	[M+Hac-H]-	D-Glyceraldehyde_3-phosphate	169.998	229.012	0.555866	HMDB01112
229.012	1	C3H7O6P	[M+Hac-H]-	Dihydroxyacetone_phosphate	169.998	229.012	0.555866	HMDB01473
231.028	1	C7H14O6	[M+K-2H]-	D-4-O-Methyl-myo-inositol	194.079	231.028	-0.293039	HMDB29915
231.028	1	C7H14O6	[M+K-2H]-	4-O-Methyl-myo-inositol	194.079	231.028	-0.293039	HMDB29916
231.028	1	C7H14O6	[M+K-2H]-	Methyl_beta-D-glucopyranoside	194.079	231.028	-0.293039	HMDB29965
231.028	1	C7H14O6	[M+K-2H]-	(-)-Bornesitol	194.079	231.028	-0.293039	HMDB31437
231.028	1	C7H14O6	[M+K-2H]-	Sequoyitol	194.079	231.028	-0.293039	HMDB31449
231.028	1	C7H14O6	[M+K-2H]-	Mytilitol	194.079	231.028	-0.293039	HMDB33816
231.028	1	C7H14O6	[M+K-2H]-	D-Pinitol	194.079	231.028	-0.293039	HMDB34219
231.028	1	C7H14O6	[M+K-2H]-	L-Quebrachitol	194.079	231.028	-0.293039	HMDB34221
231.028	1	C7H14O6	[M+K-2H]-	L-Pinitol	194.079	231.028	-0.293039	HMDB34222
231.028	1	C10H10O5	[M+Na-2H]-	Vanilpyruvic_acid	210.053	231.027	0.36922	HMDB11714
231.028	1	C10H10O5	[M+Na-2H]-	3-(3,4-Dihydroxy-5-methoxy)-2-propenoic_acid	210.053	231.027	0.36922	HMDB35484
231.028	1	C6H12O7	[M+Cl]-	Galactonic_acid	196.058	231.028	-0.552748	HMDB00565
231.028	1	C6H12O7	[M+Cl]-	Gluconic_acid	196.058	231.028	-0.552748	HMDB00625
231.028	1	C6H12O7	[M+Cl]-	Gulonic_acid	196.058	231.028	-0.552748	HMDB03290
231.028	1	C3H9O6P	[M+Hac-H]-	Glycerol_3-phosphate	172.014	231.028	0.204738	HMDB00126
231.028	1	C3H9O6P	[M+Hac-H]-	Beta-Glycerophosphoric_acid	172.014	231.028	0.204738	HMDB02520
235.061	1	C12H12O5	[M-H]-	Dillapional	236.068	235.061	0.0148897	HMDB30582
235.061	1	C12H12O5	[M-H]-	Austdiol	236.068	235.061	0.0148897	HMDB30858
235.061	1	C12H12O5	[M-H]-	Apional	236.068	235.061	0.0148897	HMDB33096
235.061	1	C12H12O5	[M-H]-	(S)-2,3-Dihydro-7-hydroxy-2-methyl-4-oxo-4H-1-benzopyran-5-acetic_acid	236.068	235.061	0.0148897	HMDB40407
235.061	1	C10H8O3	[M+Hac-H]-	Herniarin	176.047	235.061	0.0148897	HMDB29758
235.061	1	C10H8O3	[M+Hac-H]-	10-Hydroxy-2,8-decadiene-4,6-diynoic_acid	176.047	235.061	0.0148897	HMDB31054
235.061	1	C10H8O3	[M+Hac-H]-	1,4,5-Naphthalenetriol	176.047	235.061	0.0148897	HMDB32883
235.061	1	C10H8O3	[M+Hac-H]-	7-Hydroxy-6-methyl-2H-1-benzopyran-2-one	176.047	235.061	0.0148897	HMDB32990
235.061	1	C10H8O3	[M+Hac-H]-	3-(3,4-Methylenedioxyphenyl)propenal	176.047	235.061	0.0148897	HMDB33813
235.061	1	C10H8O3	[M+Hac-H]-	4-Methylumbelliferone	176.047	235.061	0.0148897	HMDB59622
241.033	1	C8H12O7	[M+Na-2H]-	3-Hydroxy-3-carboxymethyl-adipic_acid	220.058	241.033	0.350989	HMDB59775
242.965	1	C4H8S4	[M+Hac-H]-	Methyl_2-propenyl_tetrasulfide	183.951	242.965	2.3061	HMDB36350
246.047	1	C9H11N3O3	[M+(37Cl)]-	4-Acetamido-2-amino-6-nitrotoluene	209.08	246.046	0.908365	HMDB60384
247.04	1	C8H18O4S	[M+K-2H]-	2-Ethyl-1-hexanol_sulfate	210.093	247.041	-2.8647	HMDB33373
247.04	1	C7H14O7	[M+(37Cl)]-	Sedoheptulose	210.074	247.04	0.300761	HMDB03219
247.04	1	C7H14O7	[M+(37Cl)]-	L-Galacto-2-heptulose	210.074	247.04	0.300761	HMDB29901
247.04	1	C7H14O7	[M+(37Cl)]-	D-Manno-2-heptulose	210.074	247.04	0.300761	HMDB29935
247.04	1	C7H14O7	[M+(37Cl)]-	D-altro-D-manno-Heptose	210.074	247.04	0.300761	HMDB29952
250.994	1	C5H11O8P	[M+Na-2H]-	D-Ribulose_5-phosphate	230.019	250.994	1.54107	HMDB00618
250.994	1	C5H11O8P	[M+Na-2H]-	Xylulose_5-phosphate	230.019	250.994	1.54107	HMDB00868
250.994	1	C5H11O8P	[M+Na-2H]-	Ribose_1-phosphate	230.019	250.994	1.54107	HMDB01489
250.994	1	C5H11O8P	[M+Na-2H]-	D-Ribose_5-phosphate	230.019	250.994	1.54107	HMDB01548
250.994	1	C5H11O8P	[M+Na-2H]-	D-Xylulose_1-phosphate	230.019	250.994	1.54107	HMDB06534
250.994	1	C5H11O8P	[M+Na-2H]-	D-Arabinose_5-phosphate	230.019	250.994	1.54107	HMDB11734
250.994	1	C5H11O8P	[M+Na-2H]-	Beta-L-arabinose_1-phosphate	230.019	250.994	1.54107	HMDB12195
252.991	1	C12H8O4	[M+K-2H]-	Methoxsalen	216.042	252.991	2.44238	HMDB14693
252.991	1	C12H8O4	[M+K-2H]-	Bergapten	216.042	252.991	2.44238	HMDB30637
252.991	1	C12H10S2	[M+Cl]-	Diphenyl_disulfide	218.022	252.992	-1.22968	HMDB31823
253.085	1	C11H20O4	[M+K-2H]-	Undecanedioic_acid	216.136	253.085	1.58761	HMDB00888
253.085	1	C11H20O4	[M+K-2H]-	Butyl_butyryllactate	216.136	253.085	1.58761	HMDB37137
253.085	1	C14H16O3	[M+Na-2H]-	Marindinin	232.11	253.085	2.19215	HMDB29504
253.085	1	C14H16O3	[M+Na-2H]-	Tetrahydrofurfuryl_cinnamate	232.11	253.085	2.19215	HMDB36189
253.085	1	C14H16O3	[M+Na-2H]-	Pterosin_E	232.11	253.085	2.19215	HMDB36605
253.085	1	C10H18O5	[M+Cl]-	3-Hydroxysebacic_acid	218.115	253.085	1.35054	HMDB00350
253.085	1	C10H18O5	[M+Cl]-	2-Hydroxydecanedioic_acid	218.115	253.085	1.35054	HMDB00424
255.007	1	C12H10O4	[M+K-2H]-	Liqcoumarin	218.058	255.007	1.03448	HMDB29518
255.007	1	C12H10O4	[M+K-2H]-	8-Hydroxy-2-methoxy-6-methyl-1,4-naphthoquinone	218.058	255.007	1.03448	HMDB30769
255.007	1	C12H10O4	[M+K-2H]-	4-Methylumbelliferyl_acetate	218.058	255.007	1.03448	HMDB32989
255.007	1	C12H10O4	[M+K-2H]-	Piperic_acid	218.058	255.007	1.03448	HMDB33779
255.007	1	C11H8O5	[M+Cl]-	Dracunculin	220.037	255.007	0.799195	HMDB30789
255.007	1	C11H8O5	[M+Cl]-	Buntansin_A	220.037	255.007	0.799195	HMDB35086
255.007	1	C11H8O5	[M+Cl]-	7-Hydroxy-2-methyl-4-oxo-4H-1-benzopyran-5-carboxylic_acid	220.037	255.007	0.799195	HMDB36346
255.007	1	C11H8O5	[M+Cl]-	8-Methoxy-6,7-methylenedioxycoumarin	220.037	255.007	0.799195	HMDB39820
266.968	1	C5H11O8P	[M+K-2H]-	D-Ribulose_5-phosphate	230.019	266.968	1.79909	HMDB00618
266.968	1	C5H11O8P	[M+K-2H]-	Xylulose_5-phosphate	230.019	266.968	1.79909	HMDB00868
266.968	1	C5H11O8P	[M+K-2H]-	Ribose_1-phosphate	230.019	266.968	1.79909	HMDB01489
266.968	1	C5H11O8P	[M+K-2H]-	D-Ribose_5-phosphate	230.019	266.968	1.79909	HMDB01548
266.968	1	C5H11O8P	[M+K-2H]-	D-Xylulose_1-phosphate	230.019	266.968	1.79909	HMDB06534
266.968	1	C5H11O8P	[M+K-2H]-	D-Arabinose_5-phosphate	230.019	266.968	1.79909	HMDB11734
266.968	1	C5H11O8P	[M+K-2H]-	Beta-L-arabinose_1-phosphate	230.019	266.968	1.79909	HMDB12195
275.018	1	C12H14O2S2	[M+Na-2H]-	Bis(2,5-dimethyl-3-furanyl)_disulfide	254.044	275.018	-1.61589	HMDB36167
275.018	1	C11H10O7	[M+Na-2H]-	Benzoyl_meso-tartaric_acid	254.043	275.017	1.5439	HMDB39511
275.018	1	C6H13O10P	[M-H]-	6-Phosphogluconic_acid	276.025	275.017	1.40573	HMDB01316
275.018	1	C6H13O10P	[M-H]-	2-Carboxyarabinitol_5-phosphate	276.025	275.017	1.40573	HMDB40924
275.018	1	C9H18OS3	[M+(37Cl)]-	1-Propenyl_1-(propylsulfinyl)propyl_disulfide	238.052	275.018	-2.48856	HMDB33073
275.018	1	C9H18OS3	[M+(37Cl)]-	1-(1-Propenylsulfinyl)propyl_propyl_disulfide	238.052	275.018	-2.48856	HMDB33074
275.018	1	C9H18OS3	[M+(37Cl)]-	1-(2-Propenylsulfinyl)propyl_propyl_disulfide	238.052	275.018	-2.48856	HMDB36370
275.018	1	C9H18OS3	[M+(37Cl)]-	2-Propenyl_1-(propylsulfinyl)propyl_disulfide	238.052	275.018	-2.48856	HMDB36375
276.042	1	C7H17N3O4S	[M+K-2H]-	N-Ornithyl-L-taurine	239.094	276.043	-1.73415	HMDB33519
291.012	1	C10H16N2S4	[M-H]-	Bis(4-isothiocyanatobutyl)_disulfide	292.02	291.012	0.0463898	HMDB34890
291.033	1	C12H8O3S	[M+Hac-H]-	Chrycolide	232.019	291.033	0.409232	HMDB35145
293.028	1	C11H12O8	[M+Na-2H]-	Fukiic_acid	272.053	293.028	0.735766	HMDB29496
299.029	1	C9H14N2O7	[M+K-2H]-	L-beta-aspartyl-L-glutamic_acid_	262.08	299.029	-0.170552	HMDB11164
299.029	1	C9H14N2O7	[M+K-2H]-	Na-L-Glutamyl-L-aspartic_acid	262.08	299.029	-0.170552	HMDB30413
299.029	1	C9H14N2O7	[M+K-2H]-	Ng-L-Glutamyl-L-aspartic_acid	262.08	299.029	-0.170552	HMDB30419
299.036	1	C11H10N4O4	[M+(37Cl)]-	Carbadox	262.07	299.037	-1.8282	HMDB31762
300.072	1	C10H11NO6	[M+Hac-H]-	2,4-Dihydroxy-6,7-dimethoxy-2H-1,4-benzoxazin-3(4H)-one	241.059	300.072	-0.270601	HMDB37548
300.072	1	C10H11NO6	[M+Hac-H]-	2,4-Dihydroxy-7,8-dimethoxy-2H-1,4-benzoxazin-3(4H)-one	241.059	300.072	-0.270601	HMDB37549
307.044	1	C9H18O9	[M+K-2H]-	D-erythro-L-galacto-Nonulose	270.095	307.044	0.1661	HMDB29955
307.044	1	C12H14O8	[M+Na-2H]-	3-Methoxyfukiic_acid	286.069	307.044	0.664401	HMDB29498
307.044	1	C12H14O8	[M+Na-2H]-	Uralenneoside	286.069	307.044	0.664401	HMDB41272
307.044	1	C12H14O8	[M+Na-2H]-	Diphenol_glucuronide	286.069	307.044	0.664401	HMDB59998
312.994	1	C14H12O4S	[M+K-2H]-	Suprofen_S-oxide	276.046	312.994	0.211186	HMDB60924
312.994	1	C14H12O4S	[M+K-2H]-	Thiophene-4,5-epoxide	276.046	312.994	0.211186	HMDB60925
312.994	1	C10H16N2S4	[M+Na-2H]-	Bis(4-isothiocyanatobutyl)_disulfide	292.02	312.994	0.000319495	HMDB34890
312.994	1	C14H12O2S2	[M+(37Cl)]-	5-(4-Acetoxy-1-butynyl)-2,2-bithiophene	276.028	312.994	-0.0667744	HMDB34454
323.059	1	C11H18N4O3S	[M+K-2H]-	Histidinyl-Methionine	286.11	323.059	2.24851	HMDB28891
323.059	1	C11H18N4O3S	[M+K-2H]-	Methionyl-Histidine	286.11	323.059	2.24851	HMDB28975
328.968	1	C10H16N2S4	[M+K-2H]-	Bis(4-isothiocyanatobutyl)_disulfide	292.02	328.968	-1.46154	HMDB34890
336.091	1	C16H19NO5S	[M-H]-	Benzyl_glycinate_4-methylbenzenesulfonate_salt	337.098	336.091	0.427563	HMDB33374
351.074	1	C9H16N6O7S	[M-H]-	Decarbamoylgonyautoxin_III	352.08	351.073	2.45476	HMDB40137
351.079	1	C14H14N6O3	[M+(37Cl)]-	7,8-Dihydropteroic_acid	314.113	351.079	-0.642305	HMDB01412
351.079	1	C10H17N2O4PS	[M+Hac-H]-	Etrimfos	292.065	351.079	1.26325	HMDB31783
358.107	1	C20H19NO4	[M+Na-2H]-	5-Methoxynoracronycine	337.131	358.106	2.41688	HMDB29332
358.107	1	C20H19NO4	[M+Na-2H]-	Junosidine	337.131	358.106	2.41688	HMDB29827
358.107	1	C20H19NO4	[M+Na-2H]-	Lambertine	337.131	358.106	2.41688	HMDB33524
358.107	1	C12H17N3O4S	[M+Hac-H]-	Imipenem	299.094	358.108	-2.48389	HMDB15536
359.057	1	C19H16NO4	[M+K-2H]-	Berberrubine	322.108	359.057	1.15191	HMDB30266
359.057	1	C12H18O10	[M+(37Cl)]-	Lepidimoic_acid	322.09	359.056	1.39978	HMDB41096
361.063	1	C15H20N2O4S	[M+K-2H]-	Acetohexamide	324.114	361.063	1.23441	HMDB14558
361.086	1	C19H18O5	[M+Cl]-	1,5-Dihydroxy-3-methoxy-2-prenylxanthone	326.115	361.085	2.93172	HMDB30605
361.086	1	C19H18O5	[M+Cl]-	1,7-Dihydroxy-3-methoxy-2-prenylxanthone	326.115	361.085	2.93172	HMDB30606
361.086	1	C19H18O5	[M+Cl]-	1,6-Dihydroxy-3-methoxy-2-prenylxanthone	326.115	361.085	2.93172	HMDB34015
361.086	1	C19H18O5	[M+Cl]-	Egonol	326.115	361.085	2.93172	HMDB34279
361.086	1	C19H18O5	[M+Cl]-	Moracin_O	326.115	361.085	2.93172	HMDB40313
361.086	1	C19H18O5	[M+Cl]-	Moracin_P	326.115	361.085	2.93172	HMDB40315
361.086	1	C19H18O5	[M+Cl]-	1,5-Bis(4-hydroxy-3-methoxyphenyl)-1,4-pentadien-3-one	326.115	361.085	2.93172	HMDB40930
361.086	1	C19H18O5	[M+Cl]-	omega-Hydroxymoracin_N	326.115	361.085	2.93172	HMDB41299
364.083	1	C15H21NO6S	[M+Na-2H]-	Niazinin_A	343.109	364.084	-2.98695	HMDB31942
364.083	1	C18H11NO4	[M+Hac-H]-	Cepharadione_A	305.069	364.083	-0.330969	HMDB34364
364.101	1	C15H21NO8	[M+Na-2H]-	N-(1-Deoxy-1-fructosyl)tyrosine	343.127	364.101	-0.693488	HMDB37845
365.089	1	C12H26O7P2	[M+Na-2H]-	Dolichyl_diphosphate	344.115	365.09	-1.56756	HMDB01513
372.102	1	C18H19N3O4S	[M-H]-	para-hydroxyrosiglitazone	373.11	372.102	-0.663258	HMDB60981
372.102	1	C18H19N3O4S	[M-H]-	ortho-hydroxyrosiglitazone	373.11	372.102	-0.663258	HMDB61105
373.015	1	C11H15NO9P	[M+(37Cl)]-	nicotinate_beta-D-ribonucleotide	336.048	373.015	0.601585	HMDB59646
375.031	1	C15H14O9	[M+(37Cl)]-	2-O-Acetyl-trans-coutaric_acid	338.064	375.03	1.93478	HMDB34621
376.08	1	C16H21NO7	[M+K-2H]-	5-Hydroxytryptophol_glucuronide	339.132	376.08	0.0999786	HMDB13200
379.064	1	C12H22O11	[M+K-2H]-	Melibiose	342.116	379.065	-1.26601	HMDB00048
379.064	1	C12H22O11	[M+K-2H]-	Cellobiose	342.116	379.065	-1.26601	HMDB00055
379.064	1	C12H22O11	[M+K-2H]-	D-Maltose	342.116	379.065	-1.26601	HMDB00163
379.064	1	C12H22O11	[M+K-2H]-	Alpha-Lactose	342.116	379.065	-1.26601	HMDB00186
379.064	1	C12H22O11	[M+K-2H]-	Sucrose	342.116	379.065	-1.26601	HMDB00258
379.064	1	C12H22O11	[M+K-2H]-	Lactulose	342.116	379.065	-1.26601	HMDB00740
379.064	1	C12H22O11	[M+K-2H]-	Trehalose	342.116	379.065	-1.26601	HMDB00975
379.064	1	C12H22O11	[M+K-2H]-	Isomaltose	342.116	379.065	-1.26601	HMDB02923
379.064	1	C12H22O11	[M+K-2H]-	Galactinol	342.116	379.065	-1.26601	HMDB05826
379.064	1	C12H22O11	[M+K-2H]-	3-b-Galactopyranosyl_glucose	342.116	379.065	-1.26601	HMDB06603
379.064	1	C12H22O11	[M+K-2H]-	Epimelibiose	342.116	379.065	-1.26601	HMDB06792
379.064	1	C12H22O11	[M+K-2H]-	Turanose	342.116	379.065	-1.26601	HMDB11740
379.064	1	C12H22O11	[M+K-2H]-	Kojibiose	342.116	379.065	-1.26601	HMDB11742
379.064	1	C12H22O11	[M+K-2H]-	Neotrehalose	342.116	379.065	-1.26601	HMDB29880
379.064	1	C12H22O11	[M+K-2H]-	Sakebiose	342.116	379.065	-1.26601	HMDB29882
379.064	1	C12H22O11	[M+K-2H]-	Inulobiose	342.116	379.065	-1.26601	HMDB29898
379.064	1	C12H22O11	[M+K-2H]-	Galabiose	342.116	379.065	-1.26601	HMDB29902
379.064	1	C12H22O11	[M+K-2H]-	Maltulose	342.116	379.065	-1.26601	HMDB29919
379.064	1	C12H22O11	[M+K-2H]-	Mannobiose	342.116	379.065	-1.26601	HMDB29933
379.064	1	C12H22O11	[M+K-2H]-	DEAE-cellulose	342.116	379.065	-1.26601	HMDB33368
379.064	1	C12H22O11	[M+K-2H]-	Allolactose	342.116	379.065	-1.26601	HMDB38489
379.064	1	C12H22O11	[M+K-2H]-	Glucinol	342.116	379.065	-1.26601	HMDB39237
379.064	1	C12H22O11	[M+K-2H]-	Trehalulose	342.116	379.065	-1.26601	HMDB39727
379.064	1	C12H22O11	[M+K-2H]-	Fagopyritol_A1	342.116	379.065	-1.26601	HMDB39876
379.064	1	C12H22O11	[M+K-2H]-	beta-Lactose	342.116	379.065	-1.26601	HMDB41627
379.064	1	C12H22O11	[M+K-2H]-	Glucose-1,3-mannose_oligosaccharide	342.116	379.065	-1.26601	HMDB60068
379.064	1	C15H18O10	[M+Na-2H]-	Dihydrocaffeic_acid_3-O-glucuronide	358.09	379.065	-0.862386	HMDB41720
380.06	1	C14H17NO10	[M+Na-2H]-	Triglochinin	359.085	380.06	-0.968795	HMDB30934
381.039	1	C18H16O7	[M+K-2H]-	Eupatilin	344.09	381.038	1.50825	HMDB29469
381.039	1	C18H16O7	[M+K-2H]-	Lathycarpin	344.09	381.038	1.50825	HMDB34013
381.039	1	C18H16O7	[M+K-2H]-	Xanthomicrol	344.09	381.038	1.50825	HMDB37600
381.039	1	C18H16O7	[M+K-2H]-	5,7-Dihydroxy-3,4,5-trimethoxyflavone	344.09	381.038	1.50825	HMDB37692
381.039	1	C18H16O7	[M+K-2H]-	Aflatoxin_Ex2B1	344.09	381.038	1.50825	HMDB38807
381.039	1	C18H16O7	[M+K-2H]-	3,8-Dihydroxy-4,5,7-trimethoxyflavone	344.09	381.038	1.50825	HMDB40321
381.039	1	C17H14O8	[M+Cl]-	Limocitrin	346.069	381.038	1.35078	HMDB29516
381.039	1	C17H14O8	[M+Cl]-	Aflatoxin_G2a	346.069	381.038	1.35078	HMDB30476
381.039	1	C17H14O8	[M+Cl]-	Aflatoxin_GM2	346.069	381.038	1.35078	HMDB30478
381.039	1	C17H14O8	[M+Cl]-	Spinacetin	346.069	381.038	1.35078	HMDB30587
381.039	1	C17H14O8	[M+Cl]-	5,6,7,8-Tetrahydroxy-3,4-dimethoxyflavone	346.069	381.038	1.35078	HMDB38466
381.039	1	C17H14O8	[M+Cl]-	Aflatoxin_B1_diol	346.069	381.038	1.35078	HMDB60430
382.111	1	C15H23NO9	[M+Na-2H]-	De-O-methylsimmondsin	361.137	382.112	-1.93556	HMDB41208
382.111	1	C19H17NO2S	[M+Hac-H]-	Tazarotenic_acid	323.098	382.112	-1.67909	HMDB60619
382.997	1	C20H10O6	[M+K-2H]-	3,3-Bisjuglone	346.048	382.996	1.66947	HMDB33936
386.068	1	C17H19NO6S	[M+Na-2H]-	4beta-(2-Aminoethylthio)catechin	365.093	386.068	-1.22181	HMDB37475
386.068	1	C17H19NO6S	[M+Na-2H]-	Hydromorphone-3-sulphate	365.093	386.068	-1.22181	HMDB60825
391.005	1	C18H10O8	[M+(37Cl)]-	Cyclovariegatin	354.038	391.004	1.99563	HMDB29682
391.051	1	C12H18O13	[M+Na-2H]-	4-O-alpha-D-Galactopyranuronosyl-D-galacturonic_acid	370.075	391.049	2.97533	HMDB39721
393.049	1	C12H14O9S	[M+Hac-H]-	5-(3,4,5-Trihydroxyphenyl)-gamma-valerolactone-O-methyl-O-sulphate	334.036	393.05	-2.45465	HMDB60029
395.064	1	C11H23N2O7PS	[M+(37Cl)]-	Pantetheine_4-phosphate	358.096	395.063	2.04373	HMDB01416
400.098	1	C19H19N3O5S	[M-H]-	Oxacillin	401.105	400.097	2.6606	HMDB14851
402.042	1	C17H19NO6S	[M+K-2H]-	4beta-(2-Aminoethylthio)catechin	365.093	402.042	-0.559146	HMDB37475
402.042	1	C17H19NO6S	[M+K-2H]-	Hydromorphone-3-sulphate	365.093	402.042	-0.559146	HMDB60825
405.174	1	C26H28N2	[M+K-2H]-	Cinnarizine	368.225	405.174	-0.105387	HMDB14708
407.031	1	C18H14N2O6S	[M+Na-2H]-	Lithol_Rubine	386.057	407.032	-1.83671	HMDB41567
411.054	1	C15H18O12	[M+Na-2H]-	Dimethyl_2-galloylgalactarate	390.08	411.054	-0.460523	HMDB36935
411.095	1	C9H16N6O7S	[M+Hac-H]-	Decarbamoylgonyautoxin_III	352.08	411.094	2.0066	HMDB40137
419.053	1	C21H18O7	[M+K-2H]-	Mollicellin_A	382.105	419.054	-2.37702	HMDB33339
419.053	1	C21H18O7	[M+K-2H]-	Mollicellin_B	382.105	419.054	-2.37702	HMDB33340
419.053	1	C21H18O7	[M+K-2H]-	Artonin_K	382.105	419.054	-2.37702	HMDB40673
419.053	1	C20H16O8	[M+Cl]-	5,6-Dimethoxysterigmatocystin	384.085	419.054	-2.5202	HMDB30592
419.107	1	C15H24N4O6S2	[M-H]-	Doripenem	420.114	419.106	0.479115	HMDB41883
419.107	1	C23H20N2O4S	[M-H]-	Sulfinpyrazone_sulfone	420.114	419.107	-1.0718	HMDB60944
419.132	1	C16H30O10	[M+K-2H]-	1,2,10-Trihydroxydihydro-trans-linalyl_oxide_7-O-beta-D-glucopyranoside	382.184	419.133	-0.847703	HMDB33237
419.132	1	C19H26O9	[M+Na-2H]-	Methyl_3,4-dihydroxy-5-prenylbenzoate_3-glucoside	398.158	419.132	-0.482664	HMDB40121
419.132	1	C19H26O9	[M+Na-2H]-	Methyl_(3x,10R)-dihydroxy-11-dodecene-6,8-diynoate_10-glucoside	398.158	419.132	-0.482664	HMDB40896
419.132	1	C15H28O11	[M+Cl]-	2,3-Butanediol_apiosylglucoside	384.163	419.133	-0.990856	HMDB33063
419.293	1	C23H44O4	[M+Cl]-	MG(0:0/20:1(11Z)/0:0)	384.324	419.293	-1.61963	HMDB11543
419.293	1	C23H44O4	[M+Cl]-	MG(20:1(11Z)/0:0/0:0)	384.324	419.293	-1.61963	HMDB11573
419.293	1	C23H44O4	[M+Cl]-	Tetrahydropersin	384.324	419.293	-1.61963	HMDB36344
421.123	1	C22H24O6	[M+(37Cl)]-	Glicoisoflavanone	384.157	421.124	-2.88063	HMDB35427
421.123	1	C22H24O6	[M+(37Cl)]-	5,7-Dihydroxy-3,4-dimethoxy-5-prenylflavanone	384.157	421.124	-2.88063	HMDB40809
421.123	1	C22H24O6	[M+(37Cl)]-	O-Ethylcubebin	384.157	421.124	-2.88063	HMDB40834
421.123	1	C22H24O6	[M+(37Cl)]-	Kanzonol_N	384.157	421.124	-2.88063	HMDB41100
421.123	1	C22H24O6	[M+(37Cl)]-	12-Dehydroporson	384.157	421.124	-2.88063	HMDB41417
429.065	1	C19H22NO4S2	[M+(37Cl)]-	Tiotropium	392.099	429.065	-1.37928	HMDB15479
430.068	1	C14H23N3O8S	[M+K-2H]-	gamma-L-Glutamyl-S-(2-carboxy-1-propyl)cysteinylglycine	393.121	430.069	-1.87993	HMDB29394
430.068	1	C14H23N3O8S	[M+K-2H]-	(gamma-Glutamyl-gamma-glutamyl)-S-methylcysteine	393.121	430.069	-1.87993	HMDB39424
431.076	1	C19H22O9	[M+K-2H]-	6-Hydroxymusizin_8-O-b-D-glucopyranoside	394.126	431.075	2.80647	HMDB30817
431.076	1	C19H22O9	[M+K-2H]-	2-Oxoaloesol_7-glucoside	394.126	431.075	2.80647	HMDB35734
437.05	1	C17H20O11	[M+K-2H]-	5-(3,4,5-Trihydroxyphenyl)-gamma-valerolactone-3-O-glucuronide	400.101	437.049	2.9571	HMDB59984
437.05	1	C17H20O11	[M+K-2H]-	5-(3,4,5-Trihydroxyphenyl)-gamma-valerolactone-4-O-glucuronide	400.101	437.049	2.9571	HMDB59986
437.05	1	C17H20O11	[M+K-2H]-	Sinapinic_acid-O-glucuronide_isomer	400.101	437.049	2.9571	HMDB60019
439.106	1	C23H20N2O5	[M+Cl]-	Bentiromide	404.137	439.107	-1.00841	HMDB14663
441.06	1	C20H20O9	[M+K-2H]-	Cassiaside	404.111	441.059	0.851586	HMDB33913
441.06	1	C20H20O9	[M+K-2H]-	cis-Resveratrol_3-O-glucuronide	404.111	441.059	0.851586	HMDB41711
441.06	1	C20H20O9	[M+K-2H]-	cis-Resveratrol_4-O-glucuronide	404.111	441.059	0.851586	HMDB41713
441.06	1	C20H20O9	[M+K-2H]-	trans-Resveratrol_3-O-glucuronide	404.111	441.059	0.851586	HMDB41782
441.06	1	C20H20O9	[M+K-2H]-	trans-Resveratrol_4-O-glucuronide	404.111	441.059	0.851586	HMDB41783
447.003	1	C15H14N4O6S2	[M+(37Cl)]-	Ceftibuten	410.035	447.002	2.66576	HMDB15485
453.011	1	C12H20O12P2	[M+Cl]-	Alginic_acid	418.043	453.012	-2.75445	HMDB29940
453.065	1	C18H24O8S2	[M+Na-2H]-	17-Beta-Estradiol-3,17-beta-sulfate	432.091	453.066	-2.79805	HMDB41620
453.112	1	C22H24O8	[M+(37Cl)]-	8-Acetoxypinoresinol	416.147	453.114	-2.91296	HMDB33280
453.112	1	C22H24O8	[M+(37Cl)]-	4-Methylliquiritigenin_7-rhamnoside	416.147	453.114	-2.91296	HMDB40545
453.112	1	C25H22O6	[M+Cl]-	Cudraflavone_A	418.142	453.111	2.67065	HMDB30108
453.112	1	C25H22O6	[M+Cl]-	Cyclomorusin	418.142	453.111	2.67065	HMDB30687
455.08	1	C26H16N2O4	[M+Cl]-	Bismurrayaquinone_A	420.111	455.08	0.120418	HMDB40774
457.08	1	C15H24N4O6S2	[M+(37Cl)]-	Doripenem	420.114	457.08	-1.09346	HMDB41883
457.08	1	C23H20N2O4S	[M+(37Cl)]-	Sulfinpyrazone_sulfone	420.114	457.081	-2.51553	HMDB60944
459.038	1	C16H16N4O8S	[M+Cl]-	Cefuroxime	424.069	459.038	-0.896657	HMDB15244
461.129	1	C19H20N8O5	[M+Na-2H]-	Aminopterin	440.156	461.13	-2.43857	HMDB01833
461.129	1	C17H22O11	[M+Hac-H]-	4-Hydroxy-5-(3,4-dihydroxyphenyl)-valeric_acid-O-glucuronide	402.116	461.13	-1.85956	HMDB59971
461.129	1	C17H22O11	[M+Hac-H]-	4-Hydroxy-5-(3,5-dihydroxyphenyl)-valeric_acid-O-glucuronide	402.116	461.13	-1.85956	HMDB59973
461.267	1	C28H40O4	[M+Na-2H]-	13-Carboxy-gamma-tocotrienol	440.293	461.267	-0.613093	HMDB12558
461.267	1	C28H40O4	[M+Na-2H]-	Suillin	440.293	461.267	-0.613093	HMDB34349
461.267	1	C28H40O4	[M+Na-2H]-	2-Acetoxy-3-geranylgeranyl-1,4-dihydroxybenzene	440.293	461.267	-0.613093	HMDB40748
461.267	1	C28H40O4	[M+Na-2H]-	Bolegrevilol	440.293	461.267	-0.613093	HMDB40764
463.298	1	C29H46O2	[M+K-2H]-	4alpha-Formyl-4beta-methyl-5alpha-cholesta-8,24-dien-3beta-ol	426.35	463.298	-1.54933	HMDB12167
463.298	1	C29H46O2	[M+K-2H]-	7-Oxostigmasterol	426.35	463.298	-1.54933	HMDB30015
463.298	1	C29H46O2	[M+K-2H]-	Momordenol	426.35	463.298	-1.54933	HMDB31080
463.298	1	C29H46O2	[M+K-2H]-	Stigmast-22-ene-3,6-dione	426.35	463.298	-1.54933	HMDB31931
463.298	1	C29H46O2	[M+K-2H]-	29-Norcycloartane-3,24-dione	426.35	463.298	-1.54933	HMDB32084
463.298	1	C29H46O2	[M+K-2H]-	(3beta,23E)-3-Hydroxy-27-norcycloart-23-en-25-one	426.35	463.298	-1.54933	HMDB37382
463.298	1	C29H46O2	[M+K-2H]-	Stigmast-4-ene-3,6-dione	426.35	463.298	-1.54933	HMDB38063
463.298	1	C29H46O2	[M+K-2H]-	(6beta,22E)-6-Hydroxystigmasta-4,22-dien-3-one	426.35	463.298	-1.54933	HMDB39425
463.298	1	C32H42O	[M+Na-2H]-	(all-E)-6-Apo-y-caroten-6-al	442.324	463.298	-1.21909	HMDB40118
463.298	1	C28H44O3	[M+Cl]-	Ercalcitriol	428.329	463.298	-1.67883	HMDB06225
463.298	1	C28H44O3	[M+Cl]-	Nandrolone_decanoate	428.329	463.298	-1.67883	HMDB15694
463.298	1	C28H44O3	[M+Cl]-	3,5-Dihydroxyergosta-7,22-dien-6-one	428.329	463.298	-1.67883	HMDB31953
463.298	1	C28H44O3	[M+Cl]-	(3beta,5alpha,6alpha,22E,24R)-Ergosta-7,9(11),22-triene-3,5,6-triol	428.329	463.298	-1.67883	HMDB32108
463.298	1	C28H44O3	[M+Cl]-	(3beta,5alpha,6alpha,7beta,22E,24R)-5,6-Epoxyergosta-8(14),22-diene-3,7-diol	428.329	463.298	-1.67883	HMDB32863
463.298	1	C28H44O3	[M+Cl]-	5,6-Epoxiergosta-8,22-diene-3,7-diol	428.329	463.298	-1.67883	HMDB34541
463.298	1	C28H44O3	[M+Cl]-	Ergosterol_peroxide	428.329	463.298	-1.67883	HMDB37941
463.298	1	C28H44O3	[M+Cl]-	(3beta,8x,9x,15x,24x)-8,9-Epoxyergosta-5,22-diene-3,15-diol	428.329	463.298	-1.67883	HMDB39602
469.096	1	C18H24O13	[M+Na-2H]-	4-Hydroxy-5-(3,4,5-trihydroxyphenyl)-valeric_acid-O-methyl-O-glucuronide	448.122	469.096	-1.13026	HMDB59970
473.008	1	C12H22NO10S3	[M+(37Cl)]-	Glucoraphanin	436.041	473.007	1.56784	HMDB38404
473.054	1	C20H20O10S	[M+Na-2H]-	Torvanol_A	452.078	473.052	2.59443	HMDB38789
474.057	1	C14H21NO15S	[M-H]-	Chondroitin_4-sulfate	475.063	474.056	2.62121	HMDB00652
481.2	1	C26H36O6	[M+K-2H]-	Antibiotic_GR_95647X	444.251	481.2	-0.568371	HMDB33034
481.2	1	C25H34O7	[M+Cl]-	Glycinoeclepin_A	446.23	481.2	-0.693059	HMDB37037
481.2	1	C25H34O7	[M+Cl]-	6beta-hydroxybudesonide	446.23	481.2	-0.693059	HMDB61106
485.214	1	C25H36O8	[M+Na-2H]-	Testosterone_glucuronide	464.241	485.216	-2.46509	HMDB03193
485.214	1	C25H36O8	[M+Na-2H]-	Dehydroisoandrosterone_3-glucuronide	464.241	485.216	-2.46509	HMDB10327
485.214	1	C25H36O8	[M+Na-2H]-	Dehydroepiandrosterone_3-glucuronide	464.241	485.216	-2.46509	HMDB10348
485.214	1	C25H36O8	[M+Na-2H]-	Erinacine_G	464.241	485.216	-2.46509	HMDB29655
487.231	1	C25H38O8	[M+Na-2H]-	Androsterone_glucuronide	466.257	487.231	-0.137306	HMDB02829
487.231	1	C25H38O8	[M+Na-2H]-	Etiocholanolone_glucuronide	466.257	487.231	-0.137306	HMDB04484
487.231	1	C25H38O8	[M+Na-2H]-	5-alpha-Dihydrotestosterone_glucuronide	466.257	487.231	-0.137306	HMDB06203
487.231	1	C25H38O8	[M+Na-2H]-	3-alpha-hydroxy-5-alpha-androstane-17-one_3-D-glucuronide	466.257	487.231	-0.137306	HMDB10365
489.027	1	C20H20O10S	[M+K-2H]-	Torvanol_A	452.078	489.026	2.24303	HMDB38789
489.077	1	C24H20O9	[M+(37Cl)]-	(-)-Epigallocatechin_3-p-coumaroate	452.111	489.077	-0.69028	HMDB38362
489.247	1	C25H40O8	[M+Na-2H]-	3,17-Androstanediol_glucuronide	468.272	489.247	0.337253	HMDB10321
489.247	1	C25H40O8	[M+Na-2H]-	3-alpha-Androstanediol_glucuronide	468.272	489.247	0.337253	HMDB10339
489.247	1	C25H40O8	[M+Na-2H]-	17-Hydroxyandrostane-3-glucuronide	468.272	489.247	0.337253	HMDB10359
495.309	1	C29H46O5	[M+Na-2H]-	(3beta,17alpha,23S,24S)-17,23-Epoxy-3,24,29-trihydroxy-27-norlanost-8-en-15-one	474.335	495.309	-0.737317	HMDB35144
495.309	1	C29H46O5	[M+Na-2H]-	(3beta,17alpha,23S)-17,23-Epoxy-3,28,29-trihydroxy-27-norlanost-8-en-24-one	474.335	495.309	-0.737317	HMDB35221
511.195	1	C26H34O9	[M+Na-2H]-	Austalide_F	490.22	511.195	0.466945	HMDB34434
511.195	1	C26H34O9	[M+Na-2H]-	Deacetylnomilinic_acid	490.22	511.195	0.466945	HMDB35073
511.195	1	C26H34O9	[M+Na-2H]-	alpha-Crocetin_glucosyl_ester	490.22	511.195	0.466945	HMDB39120
511.195	1	C26H34O9	[M+Na-2H]-	4-Oxo-9-cis-retinoyl-beta-glucuronide	490.22	511.195	0.466945	HMDB60122
511.195	1	C26H34O9	[M+Na-2H]-	Estradiol_acetate_glucuronide	490.22	511.195	0.466945	HMDB61687
511.195	1	C26H34O9	[M+Na-2H]-	4-Ketoretinoic_acid_glucuronide	490.22	511.195	0.466945	HMDB61689
511.259	1	C30H32N2O2	[M+Hac-H]-	Diphenoxylate	452.246	511.26	-1.56476	HMDB15213
523.176	1	C27H34O8	[M+K-2H]-	Austalide_I	486.225	523.174	2.92446	HMDB30155
523.176	1	C23H34O11	[M+(37Cl)]-	15-Acetoxyscirpene-3,4-diol_4-O-a-D-glucopyranoside	486.21	523.177	-2.02608	HMDB35590
523.176	1	C26H32O9	[M+Cl]-	Terretonin	488.205	523.174	2.80977	HMDB35860
523.176	1	C26H32O9	[M+Cl]-	Isolimonic_acid_16->17-lactone	488.205	523.174	2.80977	HMDB39364
525.191	1	C27H36O8	[M+K-2H]-	Prednicarbate	488.241	525.19	2.93913	HMDB15262
525.191	1	C26H34O9	[M+Cl]-	Austalide_F	490.22	525.19	2.82488	HMDB34434
525.191	1	C26H34O9	[M+Cl]-	Deacetylnomilinic_acid	490.22	525.19	2.82488	HMDB35073
525.191	1	C26H34O9	[M+Cl]-	alpha-Crocetin_glucosyl_ester	490.22	525.19	2.82488	HMDB39120
525.191	1	C26H34O9	[M+Cl]-	4-Oxo-9-cis-retinoyl-beta-glucuronide	490.22	525.19	2.82488	HMDB60122
525.191	1	C26H34O9	[M+Cl]-	Estradiol_acetate_glucuronide	490.22	525.19	2.82488	HMDB61687
525.191	1	C26H34O9	[M+Cl]-	4-Ketoretinoic_acid_glucuronide	490.22	525.19	2.82488	HMDB61689
535.151	1	C18H32O18	[M-H]-	1,4-beta-D-Glucan	536.159	535.152	-0.300662	HMDB06944
535.151	1	C30H28O7	[M+Cl]-	Artonol_C	500.184	535.153	-2.75417	HMDB30489
537.167	1	C30H30O7	[M+Cl]-	Isocycloheterophyllin	502.199	537.169	-2.85981	HMDB29471
537.167	1	C30H30O7	[M+Cl]-	Cycloheterophyllin	502.199	537.169	-2.85981	HMDB30685
537.167	1	C30H30O7	[M+Cl]-	Artonin_A	502.199	537.169	-2.85981	HMDB34665
537.167	1	C30H30O7	[M+Cl]-	Artonin_B	502.199	537.169	-2.85981	HMDB34667
537.167	1	C30H30O7	[M+Cl]-	Artonin_F	502.199	537.169	-2.85981	HMDB35187
539.149	1	C30H30O7	[M+K-2H]-	Isocycloheterophyllin	502.199	539.148	2.59632	HMDB29471
539.149	1	C30H30O7	[M+K-2H]-	Cycloheterophyllin	502.199	539.148	2.59632	HMDB30685
539.149	1	C30H30O7	[M+K-2H]-	Artonin_A	502.199	539.148	2.59632	HMDB34665
539.149	1	C30H30O7	[M+K-2H]-	Artonin_B	502.199	539.148	2.59632	HMDB34667
539.149	1	C30H30O7	[M+K-2H]-	Artonin_F	502.199	539.148	2.59632	HMDB35187
539.149	1	C19H32N4O10S2	[M-H]-	N,N-Bis(g-glutamyl)-3,3-(1,2-propylenedithio)dialanine	540.156	539.149	0.830569	HMDB38667
539.149	1	C26H30O10	[M+(37Cl)]-	Limonexic_acid	502.184	539.15	-2.20755	HMDB36075
541.165	1	C30H32O7	[M+K-2H]-	Heterophyllin	504.215	541.163	2.82281	HMDB34660
541.165	1	C26H32O10	[M+(37Cl)]-	Myricatomentoside_I	504.2	541.166	-1.96317	HMDB31536
555.056	1	C24H22O13	[M+K-2H]-	6-Malonylgenistin	518.106	555.055	2.85431	HMDB29529
555.056	1	C24H22O13	[M+K-2H]-	6-Malonylcosmosiin	518.106	555.055	2.85431	HMDB37346
555.056	1	C23H20O14	[M+Cl]-	3,4,5-Trihydroxy-3-methoxy-6,7-methylenedioxyflavone_4-glucuronide	520.085	555.055	2.74622	HMDB37757
555.056	1	C23H20O14	[M+Cl]-	3,3,5-Trihydroxy-4-methoxy-6,7-methylenedioxyflavone_3-glucuronide	520.085	555.055	2.74622	HMDB38265
561.271	1	C28H38O8	[M+Hac-H]-	Cavipetin_B	502.257	561.271	1.7382	HMDB30362
561.271	1	C28H38O8	[M+Hac-H]-	28-Hydroxywithanolide_E	502.257	561.271	1.7382	HMDB31355
561.271	1	C28H38O8	[M+Hac-H]-	Withaperuvin_G	502.257	561.271	1.7382	HMDB33943
561.271	1	C28H38O8	[M+Hac-H]-	4beta-Hydroxywithanolide_E	502.257	561.271	1.7382	HMDB34059
561.271	1	C28H38O8	[M+Hac-H]-	Ixocarpalactone_B	502.257	561.271	1.7382	HMDB34339
561.271	1	C28H38O8	[M+Hac-H]-	Withaperuvin_F	502.257	561.271	1.7382	HMDB34400
572.159	1	C27H29N5O6S	[M+Na-2H]-	Bosentan	551.184	572.159	0.756783	HMDB14699
582.25	1	C31H39N5O4	[M+K-2H]-	Americine	545.3	582.249	2.4687	HMDB34441
179.051	1	C8H14OS	[M+Na-2H]-	S-Isopropyl_3-methylbut-2-enethioate	158.077	179.051	0.175927	HMDB32354
191.067	1	C6H12N2O5	[M-H]-	Serinyl-Serine	192.075	191.067	0.08217	HMDB29048
191.067	1	C4H8N2O3	[M+Hac-H]-	Ureidopropionic_acid	132.053	191.067	0.08217	HMDB00026
191.067	1	C4H8N2O3	[M+Hac-H]-	L-Asparagine	132.053	191.067	0.08217	HMDB00168
191.067	1	C4H8N2O3	[M+Hac-H]-	Glycyl-glycine	132.053	191.067	0.08217	HMDB11733
191.067	1	C4H8N2O3	[M+Hac-H]-	N-Carbamoylsarcosine	132.053	191.067	0.08217	HMDB12265
191.067	1	C4H8N2O3	[M+Hac-H]-	D-Asparagine	132.053	191.067	0.08217	HMDB33780
206.049	1	C7H13NO4S	[M-H]-	(2R,2S)-Isobuteine	207.057	206.049	0.446981	HMDB30411
206.049	1	C7H13NO4S	[M-H]-	2-Methyl-2-[(1-oxo-2-propenyl)amino]-1-propanesulfonic_acid	207.057	206.049	0.446981	HMDB31200
206.049	1	C5H9NO2S	[M+Hac-H]-	Thiomorpholine_3-carboxylate	147.035	206.049	0.446981	HMDB59611
297.07	1	C10H16N2O7	[M+Na-2H]-	Gamma_Glutamylglutamic_acid	276.096	297.07	-0.140371	HMDB11737
297.07	1	C10H16N2O7	[M+Na-2H]-	Thymidine_glycol	276.096	297.07	-0.140371	HMDB42036
318.068	1	C16H15N3OS	[M+Na-2H]-	L-Menthone_1,2-glycerol_ketal	297.094	318.068	-1.25602	HMDB32367
318.068	1	C12H15N3O5	[M+(37Cl)]-	N2-(gamma-Glutamyl)-4-carboxyphenylhydrazine	281.101	318.068	0.721545	HMDB40693
328.078	1	C19H17NOS	[M+Na-2H]-	Tolnaftate	307.103	328.078	-0.225556	HMDB05005
328.107	1	C14H19N3O4	[M+Cl]-	Glutaminyl-Phenylalanine	293.138	328.107	-0.355981	HMDB28804
328.107	1	C14H19N3O4	[M+Cl]-	Phenylalanyl-Glutamine	293.138	328.107	-0.355981	HMDB28993
328.107	1	C14H19N3O4	[M+Cl]-	Phenylalanyl-Gamma-glutamate	293.138	328.107	-0.355981	HMDB29009
328.107	1	C14H19N3O4	[M+Cl]-	Gamma-glutamyl-Phenylalanine	293.138	328.107	-0.355981	HMDB29156
335.129	1	C17H22N4O	[M+K-2H]-	Minaprine	298.179	335.128	2.68853	HMDB14943
335.129	1	C17H22N4O	[M+K-2H]-	9-desmethylgranisetron	298.179	335.128	2.68853	HMDB61061
335.129	1	C21H20O4	[M-H]-	Licoagrochalcone_B	336.136	335.129	-0.0447589	HMDB35501
335.129	1	C21H20O4	[M-H]-	Curcumin_III	336.136	335.129	-0.0447589	HMDB39609
338.104	1	C19H17NO5	[M-H]-	Rutagravine	339.111	338.103	0.334513	HMDB33446
338.104	1	C19H17NO5	[M-H]-	1-Hydroxyrutacridone_epoxide	339.111	338.103	0.334513	HMDB33520
338.104	1	C19H17NO5	[M-H]-	20-Hydroxyrutacridone_epoxide	339.111	338.103	0.334513	HMDB33521
338.104	1	C14H17N5O3	[M+Cl]-	Pipemidic_acid	303.133	338.103	2.86629	HMDB41989
338.104	1	C17H13NO3	[M+Hac-H]-	Graveolinine	279.09	338.103	0.334513	HMDB30244
338.104	1	C17H13NO3	[M+Hac-H]-	Graveoline	279.09	338.103	0.334513	HMDB33480
338.104	1	C17H13NO3	[M+Hac-H]-	Avenalumin_II	279.09	338.103	0.334513	HMDB38955
344.102	1	C14H19N3O5	[M+Cl]-	Glutaminyl-Tyrosine	309.132	344.102	-0.727982	HMDB28809
344.102	1	C14H19N3O5	[M+Cl]-	Tyrosyl-Glutamine	309.132	344.102	-0.727982	HMDB29103
344.102	1	C14H19N3O5	[M+Cl]-	Tyrosyl-Gamma-glutamate	309.132	344.102	-0.727982	HMDB29119
344.102	1	C14H19N3O5	[M+Cl]-	gln-tyr	309.132	344.102	-0.727982	HMDB29161
345.138	1	C20H24N2O	[M+K-2H]-	Indecainide	308.189	345.137	1.75582	HMDB14338
351.104	1	C10H16N2O8	[M+Hac-H]-	Edetic_Acid	292.091	351.105	-0.607227	HMDB15109
362.081	1	C19H19NO4	[M+K-2H]-	Nornantenine	325.131	362.08	2.02441	HMDB30245
362.081	1	C19H19NO4	[M+K-2H]-	Palaudine	325.131	362.08	2.02441	HMDB32143
362.081	1	C19H19NO4	[M+K-2H]-	Cassythicine	325.131	362.08	2.02441	HMDB33354
362.081	1	C19H19NO4	[M+K-2H]-	Isodomesticine	325.131	362.08	2.02441	HMDB33360
362.081	1	C19H19NO4	[M+K-2H]-	Romucosine_A	325.131	362.08	2.02441	HMDB36987
362.081	1	C19H19NO4	[M+K-2H]-	Junosine	325.131	362.08	2.02441	HMDB38145
362.081	1	C16H17N3O5S	[M-H]-	Cefadroxil	363.089	362.082	-2.40001	HMDB15271
362.081	1	C18H17NO5	[M+Cl]-	N-(4-Hydroxycinnamoyl)tyrosine	327.111	362.08	1.8587	HMDB39502
362.172	1	C21H27NO2	[M+(37Cl)]-	Norpropoxyphene	325.204	362.171	2.73159	HMDB41962
362.172	1	C21H27NO2	[M+(37Cl)]-	dinor-Levomethadyl_acetate	325.204	362.171	2.73159	HMDB61138
362.172	1	C16H21N3O3	[M+Hac-H]-	Tryptophyl-Valine	303.158	362.172	-1.45152	HMDB29096
362.172	1	C16H21N3O3	[M+Hac-H]-	Valyl-Tryptophan	303.158	362.172	-1.45152	HMDB29138
364.247	1	C19H37NO4	[M+Na-2H]-	Dodecanoylcarnitine	343.272	364.247	-1.12232	HMDB02250
372.044	1	C11H19NO9S2	[M-H]-	Gluconapin	373.05	372.043	2.4301	HMDB38427
396.182	1	C21H23NO3	[M+Hac-H]-	Olopatadine	337.168	396.182	0.16659	HMDB14906
397.125	1	C21H20N4O2	[M+(37Cl)]-	Lepidine_C	360.159	397.125	-0.463582	HMDB32717
397.125	1	C21H20N4O2	[M+(37Cl)]-	Lepidine	360.159	397.125	-0.463582	HMDB33437
397.125	1	C20H24O6	[M+(37Cl)]-	Quassinol	360.157	397.124	2.90061	HMDB37235
397.125	1	C20H24O6	[M+(37Cl)]-	Casegravol_isovalerate	360.157	397.124	2.90061	HMDB39034
397.125	1	C20H24O6	[M+(37Cl)]-	4-Acetylzearalenone	360.157	397.124	2.90061	HMDB39100
397.125	1	C20H24O6	[M+(37Cl)]-	3,4,5,7,8-Pentamethoxyflavan	360.157	397.124	2.90061	HMDB40311
397.125	1	C20H24O6	[M+(37Cl)]-	6-O-Formylmarmin	360.157	397.124	2.90061	HMDB40796
401.193	1	C21H32O5	[M+(37Cl)]-	Tetrahydrocortisone	364.225	401.191	2.9046	HMDB00903
401.193	1	C21H32O5	[M+(37Cl)]-	Dihydrocortisol	364.225	401.191	2.9046	HMDB03259
401.193	1	C21H32O5	[M+(37Cl)]-	3a,11b,21-Trihydroxy-20-oxo-5b-pregnan-18-al	364.225	401.191	2.9046	HMDB06753
401.193	1	C21H32O5	[M+(37Cl)]-	11b,21-Dihydroxy-3,20-oxo-5b-pregnan-18-al	364.225	401.191	2.9046	HMDB06754
401.193	1	C21H32O5	[M+(37Cl)]-	11b,17a,21-Trihydroxypreg-nenolone	364.225	401.191	2.9046	HMDB06760
401.193	1	C21H32O5	[M+(37Cl)]-	18-Hydroxy-11-dehydrotetrahydrocorticosterone	364.225	401.191	2.9046	HMDB13157
401.193	1	C21H32O5	[M+(37Cl)]-	Vanillin_3-(L-menthoxy)propane-1,2-diol_acetal	364.225	401.191	2.9046	HMDB32553
409.049	1	C22H14O6	[M+Cl]-	Neodiospyrin	374.079	409.048	0.726564	HMDB29538
419.131	1	C19H28O6S	[M+Cl]-	3b,16a-Dihydroxyandrostenone_sulfate	384.161	419.13	1.18985	HMDB00386
422.156	1	C22H27NO5	[M+(37Cl)]-	Thalicpureine	385.189	422.155	2.15276	HMDB33032
424.136	1	C21H27NO4S	[M+Cl]-	Diphemanil_Methylsulfate	389.166	424.135	0.624329	HMDB14867
430.114	1	C15H22N5O8P	[M-H]-	Ribosylzeatin_phosphate	431.121	430.113	2.48772	HMDB34811
430.114	1	C19H17NO7	[M+Hac-H]-	Nedocromil	371.101	430.114	0.0906736	HMDB14854
433.208	1	C18H30O8	[M+Hac-H]-	6-Epi-7-isocucurbic_acid_glucoside	374.194	433.208	0.927268	HMDB29782
456.273	1	C18H40NO6P	[M+Hac-H]-	Phytosphingosine-1-P	397.259	456.273	-0.954691	HMDB12280
458.15	1	C18H25NO7S	[M+Hac-H]-	Niaziminin_A	399.135	458.149	2.4671	HMDB31945
458.15	1	C19H21N5O3S	[M+Hac-H]-	Oxmetidine	399.137	458.15	-0.448979	HMDB41970
475.055	1	C23H22N2O3S2	[M+K-2H]-	Silica_aerogel	438.107	475.056	-1.47099	HMDB32503
478.184	1	C26H27N5O2	[M+(37Cl)]-	Vilazodone	441.216	478.183	1.23886	HMDB15637
479.226	1	C23H38O9	[M+Na-2H]-	[6]-Gingerdiol_4-O-beta-D-glucopyranoside	458.252	479.226	-0.664404	HMDB36122
479.226	1	C23H38O9	[M+Na-2H]-	[6]-Gingerdiol_5-O-beta-D-glucopyranoside	458.252	479.226	-0.664404	HMDB36123
486.181	1	C26H31N3O4	[M+K-2H]-	Cadabicine_methyl_ether	449.231	486.18	2.80411	HMDB39857
489.235	1	C27H36N2O4	[M+(37Cl)]-	Repaglinide	452.268	489.234	1.87886	HMDB15048
496.141	1	C21H27N5O5S	[M+Cl]-	3-cis-Hydroxyglipizide	461.173	496.143	-2.43579	HMDB60934
496.141	1	C21H27N5O5S	[M+Cl]-	4-trans-Hydroxyglipizide	461.173	496.143	-2.43579	HMDB60935
562.199	1	C18H33NO15	[M+Hac-H]-	beta-D-Galactopyranosyl-(1->4)-2-amino-2-deoxy-beta-D-glucopyranosyl-(1->6)-D-mannose	503.185	562.199	0.0409108	HMDB41224
578.303	1	C28H50NO7P	[M+Cl]-	LysoPC(20:4(5Z,8Z,11Z,14Z))	543.332	578.302	2.16237	HMDB10395
578.303	1	C28H50NO7P	[M+Cl]-	LysoPC(20:4(8Z,11Z,14Z,17Z))	543.332	578.302	2.16237	HMDB10396
586.375	1	C32H49NO5	[M+Hac-H]-	Daphniphylline	527.361	586.375	0.82848	HMDB30291
607.233	1	C32H42O9	[M+K-2H]-	Ganoderic_acid_F	570.283	607.231	2.6685	HMDB35988
146.028	1	C5H9NO2S	[M-H]-	Thiomorpholine_3-carboxylate	147.035	146.028	-2.8022	HMDB59611
151.04	1	C8H8O3	[M-H]-	p-Hydroxyphenylacetic_acid	152.047	151.04	1.84454	HMDB00020
151.04	1	C8H8O3	[M-H]-	3-Hydroxyphenylacetic_acid	152.047	151.04	1.84454	HMDB00440
151.04	1	C8H8O3	[M-H]-	Ortho-Hydroxyphenylacetic_acid	152.047	151.04	1.84454	HMDB00669
151.04	1	C8H8O3	[M-H]-	Mandelic_acid	152.047	151.04	1.84454	HMDB00703
151.04	1	C8H8O3	[M-H]-	p-Anisic_acid	152.047	151.04	1.84454	HMDB01101
151.04	1	C8H8O3	[M-H]-	3-Cresotinic_acid	152.047	151.04	1.84454	HMDB02390
151.04	1	C8H8O3	[M-H]-	3,4-Dihydroxyphenylacetaldehyde	152.047	151.04	1.84454	HMDB03791
151.04	1	C8H8O3	[M-H]-	4-Hydroxy-3-methylbenzoic_acid	152.047	151.04	1.84454	HMDB04815
151.04	1	C8H8O3	[M-H]-	Vanillin	152.047	151.04	1.84454	HMDB12308
151.04	1	C8H8O3	[M-H]-	2,4-Dihydroxyacetophenone	152.047	151.04	1.84454	HMDB29657
151.04	1	C8H8O3	[M-H]-	2,3-Dihydroxyacetophenone	152.047	151.04	1.84454	HMDB29658
151.04	1	C8H8O3	[M-H]-	2,4-Dihydroxyacetophenone	152.047	151.04	1.84454	HMDB29659
151.04	1	C8H8O3	[M-H]-	2,6-Dihydroxyacetophenone	152.047	151.04	1.84454	HMDB29660
151.04	1	C8H8O3	[M-H]-	3,4-Dihydroxyacetophenone	152.047	151.04	1.84454	HMDB29661
151.04	1	C8H8O3	[M-H]-	3,5-Dihydroxyacetophenone	152.047	151.04	1.84454	HMDB29662
151.04	1	C8H8O3	[M-H]-	Phenoxyacetic_acid	152.047	151.04	1.84454	HMDB31609
151.04	1	C8H8O3	[M-H]-	Methyl_furfuracrylate	152.047	151.04	1.84454	HMDB32399
151.04	1	C8H8O3	[M-H]-	Methylparaben	152.047	151.04	1.84454	HMDB32572
151.04	1	C8H8O3	[M-H]-	2-(Hydroxymethyl)benzoic_acid	152.047	151.04	1.84454	HMDB32594
151.04	1	C8H8O3	[M-H]-	2-Methoxybenzoic_acid	152.047	151.04	1.84454	HMDB32604
151.04	1	C8H8O3	[M-H]-	3-Methoxybenzoic_acid	152.047	151.04	1.84454	HMDB32606
151.04	1	C8H8O3	[M-H]-	2,5-Dihydroxyacetophenone	152.047	151.04	1.84454	HMDB32629
151.04	1	C8H8O3	[M-H]-	Ethyl_2-furanyl_diketone	152.047	151.04	1.84454	HMDB32919
151.04	1	C8H8O3	[M-H]-	1-(5-Methyl-2-furanyl)-1,2-propanedione	152.047	151.04	1.84454	HMDB33003
151.04	1	C8H8O3	[M-H]-	Methyl_2-hydroxybenzoate	152.047	151.04	1.84454	HMDB34172
151.04	1	C8H8O3	[M-H]-	2-Propenyl_2-furancarboxylate	152.047	151.04	1.84454	HMDB36907
151.04	1	C8H8O3	[M-H]-	1-(2-Furanyl)-1,3-butanedione	152.047	151.04	1.84454	HMDB41283
151.04	1	C8H8O3	[M-H]-	4-Hydroxyphenyl_acetate	152.047	151.04	1.84454	HMDB60390
152.057	1	C5H7N5O	[M-H]-	FAPy-adenine	153.065	152.058	-2.57534	HMDB04816
166.037	1	C5H5N5O2	[M-H]-	2,8-Dihydroxyadenine	167.044	166.037	-1.63156	HMDB00401
166.037	1	C5H5N5O2	[M-H]-	8-Hydroxyguanine	167.044	166.037	-1.63156	HMDB02032
167.003	1	C5H12S3	[M-H]-	Methyl_1-(methylthio)propyl_disulfide	168.01	167.003	1.14788	HMDB33042
167.003	1	C5H12S3	[M-H]-	Ethyl_1-(methylthio)ethyl_disulfide	168.01	167.003	1.14788	HMDB33046
167.003	1	C5H12S3	[M-H]-	Ethyl_(ethylthio)methyl_disulfide	168.01	167.003	1.14788	HMDB33056
167.003	1	C5H12S3	[M-H]-	1-(Ethylthio)ethyl_methyl_disulfide	168.01	167.003	1.14788	HMDB33057
196.073	1	C8H11N3O3	[M-H]-	N-Acetylhistidine	197.08	196.073	0.537046	HMDB32055
196.073	1	C6H7N3O	[M+Hac-H]-	Isoniazid	137.059	196.073	0.537046	HMDB15086
196.122	1	C8H21N3	[M+K-2H]-	Aminopropylcadaverine	159.174	196.122	-2.72075	HMDB12189
196.122	1	C8H21N3	[M+K-2H]-	4,4-Diaminodibutylamine	159.174	196.122	-2.72075	HMDB31506
211.084	1	C8H12N4O3	[M-H]-	Glycyl-Histidine	212.091	211.084	0.496012	HMDB28843
211.084	1	C8H12N4O3	[M-H]-	Histidinyl-Glycine	212.091	211.084	0.496012	HMDB28885
226.072	1	C8H9NO3	[M+Hac-H]-	Pyridoxal	167.058	226.072	0.40518	HMDB01545
226.072	1	C8H9NO3	[M+Hac-H]-	Isopyridoxal	167.058	226.072	0.40518	HMDB04290
226.072	1	C8H9NO3	[M+Hac-H]-	3alpha,4,5,7alpha-Tetrahydro-5-hydroxy-1H-isoindole-1,3(2H)-dione	167.058	226.072	0.40518	HMDB34887
226.072	1	C8H9NO3	[M+Hac-H]-	3alpha,4,7,7alpha-Tetrahydro-4-hydroxy-1H-isoindole-1,3(2H)-dione	167.058	226.072	0.40518	HMDB34889
226.072	1	C8H9NO3	[M+Hac-H]-	3-Methoxyanthranilate	167.058	226.072	0.40518	HMDB60374
227.023	1	C10H10N2O2	[M+K-2H]-	6-Hydroxy-1H-indole-3-acetamide	190.074	227.023	1.96764	HMDB31173
229.05	1	C9H20S2	[M+K-2H]-	1,9-Nonanedithiol	192.101	229.049	2.69811	HMDB31710
229.05	1	C8H10N4O2	[M+Cl]-	Caffeine	194.08	229.05	0.397294	HMDB01847
229.05	1	C8H10N4O2	[M+Cl]-	Enprofylline	194.08	229.05	0.397294	HMDB14962
229.05	1	C8H18OS2	[M+Cl]-	3-[(2-Mercapto-1-methylpropyl)thio]-2-butanol	194.08	229.049	2.43616	HMDB37295
230.078	1	C6H9N3O3	[M+Hac-H]-	Metronidazole	171.064	230.078	-1.17047	HMDB15052
230.079	1	C6H9N3O3	[M+Hac-H]-	Metronidazole	171.064	230.078	2.23967	HMDB15052
231.036	1	C9H10N2O3	[M+(37Cl)]-	4-Aminohippuric_acid	194.069	231.036	1.88932	HMDB01867
231.036	1	C9H10N2O3	[M+(37Cl)]-	Pyridylacetylglycine	194.069	231.036	1.88932	HMDB59723
231.047	1	C8H10N4O2	[M+(37Cl)]-	Caffeine	194.08	231.047	0.242375	HMDB01847
231.047	1	C8H10N4O2	[M+(37Cl)]-	Enprofylline	194.08	231.047	0.242375	HMDB14962
231.047	1	C8H18OS2	[M+(37Cl)]-	3-[(2-Mercapto-1-methylpropyl)thio]-2-butanol	194.08	231.046	2.26361	HMDB37295
231.079	1	C15H14O	[M+Na-2H]-	1,3-Diphenyl-1-propanone	210.104	231.079	-2.63416	HMDB32041
231.079	1	C15H14O	[M+Na-2H]-	1,3-Diphenyl-2-propanone	210.104	231.079	-2.63416	HMDB32561
231.079	1	C15H14O	[M+Na-2H]-	Lactaroviolin	210.104	231.079	-2.63416	HMDB35896
233.091	1	C10H16N2O3	[M+Na-2H]-	L-prolyl-L-proline_	212.116	233.091	0.0463339	HMDB11180
233.091	1	C10H16N2O3	[M+Na-2H]-	Butabarbital	212.116	233.091	0.0463339	HMDB14382
233.091	1	C10H16N2O3	[M+Na-2H]-	Butethal	212.116	233.091	0.0463339	HMDB15442
242.103	1	C9H21N2O3	[M+K-2H]-	3-Hydroxy-N6,N6,N6-trimethyl-L-lysine	205.155	242.104	-1.84342	HMDB01422
242.103	1	C9H13NO3	[M+Hac-H]-	Epinephrine	183.09	242.103	-0.079718	HMDB00068
242.103	1	C9H13NO3	[M+Hac-H]-	Normetanephrine	183.09	242.103	-0.079718	HMDB00819
242.103	1	C9H13NO3	[M+Hac-H]-	Methylnoradrenaline	183.09	242.103	-0.079718	HMDB02832
242.103	1	C9H13NO3	[M+Hac-H]-	Levonordefrin	183.09	242.103	-0.079718	HMDB15652
242.103	1	C9H13NO3	[M+Hac-H]-	Ginkgotoxin	183.09	242.103	-0.079718	HMDB29455
242.103	1	C9H13NO3	[M+Hac-H]-	3,4,5,6-Tetrahydrohippuric_acid	183.09	242.103	-0.079718	HMDB61679
244.048	1	C15H11O	[M+(37Cl)]-	Anthocyanidins	207.081	244.047	1.92667	HMDB31460
244.097	1	C9H15N5O	[M+Cl]-	Minoxidil	209.128	244.097	-0.106925	HMDB14494
262.039	1	C9H13NO6S	[M-H]-	Epinephrine_sulfate	263.046	262.039	0.808658	HMDB01876
262.039	1	C9H13NO6S	[M-H]-	N-acetyl-S-(3-oxo-3-carboxy-n-propyl)cysteine	263.046	262.039	0.808658	HMDB02194
262.039	1	C7H9NO4S	[M+Hac-H]-	Cystathionine_ketimine	203.025	262.039	0.808658	HMDB02015
264.06	1	C9H13N3O5	[M+Na-2H]-	Cytidine	243.086	264.06	1.02477	HMDB00089
264.06	1	C9H13N3O5	[M+Na-2H]-	Cytarabine	243.086	264.06	1.02477	HMDB15122
264.06	1	C9H13N3O5	[M+Na-2H]-	gamma-Glutamyl-beta-cyanoalanine	243.086	264.06	1.02477	HMDB60478
264.06	1	C14H13NO2	[M+(37Cl)]-	Koenoline	227.095	264.061	-2.34567	HMDB33452
264.06	1	C14H13NO2	[M+(37Cl)]-	Mukoline	227.095	264.061	-2.34567	HMDB41444
265.085	1	C12H20O4	[M+K-2H]-	Traumatic_acid	228.136	265.085	0.603203	HMDB00933
265.085	1	C12H20O4	[M+K-2H]-	5-Heptyltetrahydro-2-oxo-3-furancarboxylic_acid	228.136	265.085	0.603203	HMDB30994
265.085	1	C15H16O3	[M+Na-2H]-	Batatasin_III	244.11	265.085	1.18038	HMDB30636
265.085	1	C15H16O3	[M+Na-2H]-	3-(1,1-Dimethylallyl)herniarin	244.11	265.085	1.18038	HMDB30731
265.085	1	C15H16O3	[M+Na-2H]-	5-Hydroxy-2-(5-methyl-1-oxo-4-hexenyl)benzofuran	244.11	265.085	1.18038	HMDB31925
265.085	1	C15H16O3	[M+Na-2H]-	Batatasin_IV	244.11	265.085	1.18038	HMDB32641
265.085	1	C15H16O3	[M+Na-2H]-	Encelin	244.11	265.085	1.18038	HMDB34723
265.085	1	C15H16O3	[M+Na-2H]-	Glandulone_B	244.11	265.085	1.18038	HMDB38548
265.085	1	C12H20O2S	[M+(37Cl)]-	(S)-Menthone_8-thioacetate	228.118	265.085	0.275006	HMDB37386
265.085	1	C12H22S2	[M+Cl]-	Dicyclohexyl_disulfide	230.116	265.086	-2.90133	HMDB41448
273.055	1	C18H10O3	[M-H]-	4-Phenyl-1H,3H-naphtho[1,8-cd]pyran-1,3-dione	274.063	273.056	-1.40228	HMDB41120
273.055	1	C8H10N2O3S	[M+Hac-H]-	Sulfacetamide	214.041	273.055	0.978191	HMDB14772
273.121	1	C10H18N4O5	[M-H]-	Glutaminyl-Glutamine	274.128	273.12	1.064	HMDB28795
273.121	1	C10H18N4O5	[M-H]-	Glutaminyl-Gamma-glutamate	274.128	273.12	1.064	HMDB28811
273.121	1	C10H18N4O5	[M-H]-	Gamma-glutamyl-Glutamine	274.128	273.12	1.064	HMDB29147
273.121	1	C10H18N4O5	[M-H]-	Gamma-glutamyl-Gamma-glutamate	274.128	273.12	1.064	HMDB29163
273.121	1	C10H18N4O5	[M-H]-	N2-Succinoylarginine	274.128	273.12	1.064	HMDB32764
274.039	1	C14H11N3O	[M+K-2H]-	2-Amino-5-benzoylbenzimidazole	237.09	274.039	2.08547	HMDB60711
276.973	1	C6H12N2O4S2	[M+K-2H]-	L-Cystine	240.024	276.972	1.30121	HMDB00192
277.093	1	C11H18O8	[M-H]-	Isovalerylglucuronide	278.1	277.093	1.14113	HMDB02091
277.093	1	C9H14O6	[M+Hac-H]-	Triacetin	218.079	277.093	1.14113	HMDB29592
284.054	1	C10H17NO6	[M+K-2H]-	Malonylcarnitine	247.106	284.054	-1.42438	HMDB02095
284.054	1	C10H17NO6	[M+K-2H]-	Linamarin	247.106	284.054	-1.42438	HMDB33699
288.08	1	C17H17NO	[M+K-2H]-	Didesmethyl_doxepin	251.131	288.08	2.87039	HMDB60816
288.08	1	C16H15NO2	[M+Cl]-	Ethyl_3-methyl-9H-carbazole-9-carboxylate	253.11	288.08	2.66211	HMDB32758
288.08	1	C16H15NO2	[M+Cl]-	Cinnamyl_anthranilate	253.11	288.08	2.66211	HMDB41319
289.023	1	C11H12N2O5	[M+K-2H]-	5-Hydroxy-N-formylkynurenine	252.075	289.023	0.898544	HMDB04086
289.023	1	C11H12N2O5	[M+K-2H]-	N5-(3,4-Dioxo-1,5-cyclohexadien-1-yl)-L-glutamine	252.075	289.023	0.898544	HMDB35993
289.023	1	C11H12N2O3S	[M+(37Cl)]-	Hydroxyzileuton	252.057	289.023	0.59753	HMDB13968
289.023	1	C11H12N2O3S	[M+(37Cl)]-	Zileuton_sulfoxide	252.057	289.023	0.59753	HMDB13969
289.05	1	C18H10O4	[M-H]-	2-(4-Hydroxyphenyl)naphthalic_anhydride	290.058	289.051	-2.36637	HMDB41121
294.065	1	C13H13N3O3	[M+Cl]-	Lenalidomide	259.096	294.065	0.492748	HMDB14623
296.054	1	C11H17NO6	[M+K-2H]-	Fumarycarnitine	259.106	296.054	-0.505651	HMDB13134
296.054	1	C11H17NO6	[M+K-2H]-	Osmaronin	259.106	296.054	-0.505651	HMDB32769
296.054	1	C10H15NO7	[M+Cl]-	Dihydromaleimide_beta-D-glucoside	261.085	296.054	-0.708316	HMDB30277
296.054	1	C10H15NO7	[M+Cl]-	Pisatoside	261.085	296.054	-0.708316	HMDB39127
299.13	1	C18H20O4	[M-H]-	Myrigalone_E	300.136	299.129	2.32508	HMDB30755
299.13	1	C18H20O4	[M-H]-	1,3-Diacetoxy-4,6,12-tetradecatriene-8,10-diyne	300.136	299.129	2.32508	HMDB30922
299.13	1	C18H20O4	[M-H]-	Myrigalone_A	300.136	299.129	2.32508	HMDB37245
299.13	1	C18H20O4	[M-H]-	Myrigalon_B	300.136	299.129	2.32508	HMDB37246
299.13	1	C18H20O4	[M-H]-	Verimol_C	300.136	299.129	2.32508	HMDB38325
299.13	1	C16H16O2	[M+Hac-H]-	Obtustyrene	240.115	299.129	2.32508	HMDB30672
299.13	1	C16H16O2	[M+Hac-H]-	(E)-3,5-Dimethoxystilbene	240.115	299.129	2.32508	HMDB30722
299.13	1	C16H16O2	[M+Hac-H]-	1-Acetoxy-4,6-tetradecadiene-8,10,12-triyne	240.115	299.129	2.32508	HMDB30881
299.13	1	C16H16O2	[M+Hac-H]-	Phenethyl_phenylacetate	240.115	299.129	2.32508	HMDB35009
300.039	1	C8H15NO9S	[M-H]-	N-Acetylgalactosamine_4-sulphate	301.047	300.039	0.0373284	HMDB00781
300.039	1	C8H15NO9S	[M-H]-	N-Acetylglucosamine_6-sulfate	301.047	300.039	0.0373284	HMDB00814
300.039	1	C8H15NO9S	[M-H]-	N-Acetylgalactosamine_6-sulfate	301.047	300.039	0.0373284	HMDB00841
300.039	1	C11H11N3O5	[M+Cl]-	Isoniazid_alpha-ketoglutaric_acid	265.07	300.039	0.723905	HMDB60663
302.037	1	C12H15N3O2S	[M+K-2H]-	Albendazole	265.088	302.037	-0.846254	HMDB14659
302.037	1	C11H11N3O5	[M+(37Cl)]-	Isoniazid_alpha-ketoglutaric_acid	265.07	302.036	1.74284	HMDB60663
302.037	1	C11H13N3O3S	[M+Cl]-	Sulfisoxazole	267.068	302.037	-1.0449	HMDB14408
302.037	1	C11H13N3O3S	[M+Cl]-	Sulfamoxole	267.068	302.037	-1.0449	HMDB15688
305.07	1	C15H14N2O3	[M+Cl]-	10,11-Dihydroxycarbamazepine	270.1	305.07	2.08936	HMDB60568
305.082	1	C19H14O4	[M-H]-	2,3-Dihydro-2,3-dihydroxy-4-(4-hydroxyphenyl)-1H-phenalen-1-one	306.089	305.082	1.7592	HMDB32848
305.082	1	C19H14O4	[M-H]-	Musanolone_C	306.089	305.082	1.7592	HMDB37111
305.082	1	C19H14O4	[M-H]-	Dehydrowarfarin	306.089	305.082	1.7592	HMDB60575
305.084	1	C11H16N4O4	[M+(37Cl)]-	Acetylcarnosine	268.117	305.084	1.06037	HMDB12881
305.084	1	C11H16N4O4	[M+(37Cl)]-	Dexrazoxane	268.117	305.084	1.06037	HMDB14524
305.084	1	C11H16N4O4	[M+(37Cl)]-	Pentostatin	268.117	305.084	1.06037	HMDB14692
305.084	1	C11H16N4O4	[M+(37Cl)]-	Hydroxyprolyl-Histidine	268.117	305.084	1.06037	HMDB28865
305.084	1	C11H16N4O4	[M+(37Cl)]-	Histidinyl-Hydroxyproline	268.117	305.084	1.06037	HMDB28886
306.065	1	C14H13N3O3	[M+Cl]-	Carotamine	271.096	306.065	0.90569	HMDB39955
308.114	1	C11H21N5O3	[M+K-2H]-	Arginyl-Proline	271.164	308.113	1.90352	HMDB28717
308.114	1	C11H21N5O3	[M+K-2H]-	Prolyl-Arginine	271.164	308.113	1.90352	HMDB29011
308.125	1	C14H19N3O5	[M-H]-	Glutaminyl-Tyrosine	309.132	308.125	-0.344665	HMDB28809
308.125	1	C14H19N3O5	[M-H]-	Tyrosyl-Glutamine	309.132	308.125	-0.344665	HMDB29103
308.125	1	C14H19N3O5	[M-H]-	Tyrosyl-Gamma-glutamate	309.132	308.125	-0.344665	HMDB29119
308.125	1	C14H19N3O5	[M-H]-	gln-tyr	309.132	308.125	-0.344665	HMDB29161
309.033	1	C19H12O2	[M+K-2H]-	Anigorufone	272.084	309.032	0.856545	HMDB33935
309.033	1	C18H10O3	[M+Cl]-	4-Phenyl-1H,3H-naphtho[1,8-cd]pyran-1,3-dione	274.063	309.032	0.66239	HMDB41120
310.092	1	C14H17NO7	[M-H]-	Taxiphyllin	311.101	310.093	-2.98588	HMDB30704
310.092	1	C14H17NO7	[M-H]-	Dhurrin	311.101	310.093	-2.98588	HMDB60471
310.092	1	C12H13NO5	[M+Hac-H]-	N-Phenylacetylaspartic_acid	251.079	310.093	-2.98588	HMDB29355
310.092	1	C12H13NO5	[M+Hac-H]-	N-Carboxyacetyl-D-phenylalanine	251.079	310.093	-2.98588	HMDB39102
310.092	1	C12H13NO5	[M+Hac-H]-	4-Hydroxy-3-methoxy-cinnamoylglycine	251.079	310.093	-2.98588	HMDB59747
311.148	1	C14H26O6	[M+Na-2H]-	1-Octen-3-yl_glucoside	290.173	311.148	-0.1202	HMDB32959
313.104	1	C12H16N6O3	[M+Na-2H]-	Histidinyl-Histidine	292.128	313.103	2.83102	HMDB28887
313.104	1	C11H14N2O5	[M+Hac-H]-	L-Agaridoxin	254.09	313.104	-0.583193	HMDB29445
313.104	1	C11H14N2O5	[M+Hac-H]-	p-Hydroxyfelbamate	254.09	313.104	-0.583193	HMDB60669
313.104	1	C11H14N2O5	[M+Hac-H]-	2-Hydroxyfelbamate	254.09	313.104	-0.583193	HMDB60670
313.152	1	C11H18N4O3	[M+Hac-H]-	Homoanserine	254.138	313.152	0.0871782	HMDB05767
313.152	1	C11H18N4O3	[M+Hac-H]-	Histidinyl-Valine	254.138	313.152	0.0871782	HMDB28898
313.152	1	C11H18N4O3	[M+Hac-H]-	Valyl-Histidine	254.138	313.152	0.0871782	HMDB29129
313.152	1	C11H18N4O3	[M+Hac-H]-	(S)-Argpyrimidine	254.138	313.152	0.0871782	HMDB37180
315.12	1	C11H16N2O5	[M+Hac-H]-	1-(beta-D-Ribofuranosyl)-1,4-dihydronicotinamide_	256.106	315.12	-0.112656	HMDB11648
315.124	1	C18H20O5	[M-H]-	Verimol_B	316.131	315.124	1.25697	HMDB38323
315.124	1	C18H20O5	[M-H]-	Verimol_A	316.131	315.124	1.25697	HMDB38324
315.124	1	C18H20O5	[M-H]-	7-Hydroxy-2,4,5-trimethoxyisoflavan	316.131	315.124	1.25697	HMDB38780
315.124	1	C18H20O5	[M-H]-	7-Hydroxy-2,3,4-trimethoxyisoflavan	316.131	315.124	1.25697	HMDB39510
315.124	1	C18H20O5	[M-H]-	Sorgolactone	316.131	315.124	1.25697	HMDB39607
315.124	1	C18H20O5	[M-H]-	5-Hydroxy-3,4,7-trimethoxyflavan	316.131	315.124	1.25697	HMDB40534
315.124	1	C15H22NO4	[M+Cl]-	Feruloylcholine	280.155	315.124	-0.288458	HMDB32800
315.124	1	C16H16O3	[M+Hac-H]-	Xenognosin_A	256.11	315.124	1.25697	HMDB29539
315.124	1	C16H16O3	[M+Hac-H]-	4-Methoxybenzyl_phenylacetate	256.11	315.124	1.25697	HMDB34992
315.124	1	C16H16O3	[M+Hac-H]-	7-Hydroxy-5-methoxyflavan	256.11	315.124	1.25697	HMDB37686
315.124	1	C16H16O3	[M+Hac-H]-	4-O-Methylequol	256.11	315.124	1.25697	HMDB41678
316.08	1	C11H21NO7	[M+K-2H]-	N-(1-Deoxy-1-fructosyl)valine	279.132	316.08	-0.964312	HMDB37844
316.08	1	C14H17NO6	[M+Na-2H]-	Prunasin	295.106	316.08	-0.480258	HMDB34934
316.08	1	C14H17NO6	[M+Na-2H]-	Sambunigrin	295.106	316.08	-0.480258	HMDB34981
316.08	1	C14H17NO6	[M+Na-2H]-	Prulaurasin	295.106	316.08	-0.480258	HMDB35022
316.08	1	C14H17NO6	[M+Na-2H]-	(S)-2-Hydroxy-2-phenylacetonitrile_O-b-D-allopyranoside	295.106	316.08	-0.480258	HMDB39961
316.08	1	C10H19NO8	[M+Cl]-	N-(1-Deoxy-1-fructosyl)threonine	281.111	316.08	-1.15414	HMDB37843
317.125	1	C15H18N4O4	[M-H]-	Asparaginyl-Tryptophan	318.133	317.126	-1.11186	HMDB28742
317.125	1	C15H18N4O4	[M-H]-	Histidinyl-Tyrosine	318.133	317.126	-1.11186	HMDB28897
317.125	1	C15H18N4O4	[M-H]-	Tryptophyl-Asparagine	318.133	317.126	-1.11186	HMDB29078
317.125	1	C15H18N4O4	[M-H]-	Tyrosyl-Histidine	318.133	317.126	-1.11186	HMDB29107
318.059	1	C10H19NO8	[M+K-2H]-	N-(1-Deoxy-1-fructosyl)threonine	281.111	318.06	-1.37144	HMDB37843
318.059	1	C13H15NO7	[M+Na-2H]-	Hexahydro-6,7-dihydroxy-5-(hydroxymethyl)-3-(2-hydroxyphenyl)-2H-pyrano[2,3-d]oxazol-2-one	297.085	318.06	-0.890399	HMDB37297
318.059	1	C8H18NO10P	[M-H]-	N-Gluconyl_ethanolamine_phosphate	319.067	318.06	-1.00987	HMDB32294
318.059	1	C6H14NO8P	[M+Hac-H]-	Glucosamine-1P	259.046	318.06	-1.00987	HMDB01109
318.059	1	C6H14NO8P	[M+Hac-H]-	Glucosamine_6-phosphate	259.046	318.06	-1.00987	HMDB01254
318.059	1	C6H14NO8P	[M+Hac-H]-	Aminofructose_6-phosphate	259.046	318.06	-1.00987	HMDB60436
318.083	1	C11H15N5O5	[M+Na-2H]-	1-Methylguanosine	297.107	318.082	1.83695	HMDB01563
318.083	1	C11H15N5O5	[M+Na-2H]-	2-Methylguanosine	297.107	318.082	1.83695	HMDB05862
318.083	1	C11H15N5O5	[M+Na-2H]-	3-O-Methylguanosine	297.107	318.082	1.83695	HMDB06038
318.083	1	C11H15N5O5	[M+Na-2H]-	Nelarabine	297.107	318.082	1.83695	HMDB15401
319.115	1	C12H20N2O8	[M-H]-	Isomugineic_acid	320.122	319.115	-0.588503	HMDB33555
319.115	1	C12H20N2O8	[M-H]-	D-Fructosazine	320.122	319.115	-0.588503	HMDB35284
319.115	1	C10H16N2O6	[M+Hac-H]-	L-alpha-glutamyl-L-hydroxyproline_	260.101	319.115	-0.588503	HMDB11161
319.115	1	C10H16N2O6	[M+Hac-H]-	Oxypinnatanine	260.101	319.115	-0.588503	HMDB29403
320.161	1	C14H19N3O2	[M+Hac-H]-	Hydroxyl_frovatriptan	261.148	320.162	-1.43865	HMDB61150
323.088	1	C17H18O4	[M+(37Cl)]-	4-Hydroxy-5,7-dimethoxyflavan	286.121	323.087	2.96267	HMDB30152
323.088	1	C17H18O4	[M+(37Cl)]-	Sativan	286.121	323.087	2.96267	HMDB30521
323.088	1	C17H18O4	[M+(37Cl)]-	Isosativan	286.121	323.087	2.96267	HMDB34024
323.088	1	C17H18O4	[M+(37Cl)]-	Myrigalone_G	286.121	323.087	2.96267	HMDB41168
323.088	1	C17H18O4	[M+(37Cl)]-	Myrigalone_H	286.121	323.087	2.96267	HMDB41169
323.088	1	C17H18O4	[M+(37Cl)]-	4-Hydroxy-3,4,5-trimethoxystilbene	286.121	323.087	2.96267	HMDB41671
323.088	1	C17H18O4	[M+(37Cl)]-	4-Hydroxy-3,5,4-trimethoxystilbene	286.121	323.087	2.96267	HMDB41680
323.184	1	C16H30O5	[M+Na-2H]-	xi-7-Hydroxyhexadecanedioic_acid	302.209	323.184	-1.16033	HMDB37830
323.184	1	C16H30O5	[M+Na-2H]-	xi-8-Hydroxyhexadecanedioic_acid	302.209	323.184	-1.16033	HMDB37831
325.08	1	C15H16N2O5	[M+Na-2H]-	L-N-(1H-Indol-3-ylacetyl)glutamic_acid	304.106	325.081	-0.872399	HMDB38665
325.08	1	C11H18N2O7	[M+Cl]-	N-Succinyl-L,L-2,6-diaminopimelate	290.111	325.081	-1.52762	HMDB12267
328.103	1	C13H17N5O4	[M+Na-2H]-	1,N2-propanodeoxyguanosine	307.128	328.103	1.89026	HMDB59780
328.103	1	C14H19NO8	[M-H]-	Dopamine_glucuronide	329.111	328.104	-1.36786	HMDB10329
331.079	1	C10H12N2O7	[M+Hac-H]-	5-Carboxy-2-deoxyuridine	272.064	331.078	1.27644	HMDB60774
333.049	1	C13H16N2O6	[M+K-2H]-	Aspartyl-Tyrosine	296.101	333.049	-1.34545	HMDB28765
333.049	1	C13H16N2O6	[M+K-2H]-	Tyrosyl-Aspartate	296.101	333.049	-1.34545	HMDB29101
333.049	1	C11H15N2O8P	[M-H]-	Nicotinamide_ribotide	334.057	333.049	-1.00015	HMDB00229
335.088	1	C14H14N6O3	[M+Na-2H]-	7,8-Dihydropteroic_acid	314.113	335.087	0.783079	HMDB01412
335.088	1	C18H18O4	[M+(37Cl)]-	7C-aglycone	298.121	335.087	2.11408	HMDB04808
335.088	1	C18H18O4	[M+(37Cl)]-	Enterolactone	298.121	335.087	2.11408	HMDB06101
335.088	1	C18H18O4	[M+(37Cl)]-	(+)-Ligballinol	298.121	335.087	2.11408	HMDB29543
335.088	1	C18H18O4	[M+(37Cl)]-	7-Hydroxy-5-methoxy-6,8-dimethylflavanone	298.121	335.087	2.11408	HMDB30695
335.088	1	C18H18O4	[M+(37Cl)]-	1-(2,4-Dihydroxy-6-methoxy-3,5-dimethylphenyl)-3-phenyl-2-propen-1-one	298.121	335.087	2.11408	HMDB37376
335.088	1	C18H18O4	[M+(37Cl)]-	5,7-Dimethoxy-6-methylflavanone	298.121	335.087	2.11408	HMDB38453
337.106	1	C18H20O5	[M+Na-2H]-	Verimol_B	316.131	337.106	1.86885	HMDB38323
337.106	1	C18H20O5	[M+Na-2H]-	Verimol_A	316.131	337.106	1.86885	HMDB38324
337.106	1	C18H20O5	[M+Na-2H]-	7-Hydroxy-2,4,5-trimethoxyisoflavan	316.131	337.106	1.86885	HMDB38780
337.106	1	C18H20O5	[M+Na-2H]-	7-Hydroxy-2,3,4-trimethoxyisoflavan	316.131	337.106	1.86885	HMDB39510
337.106	1	C18H20O5	[M+Na-2H]-	Sorgolactone	316.131	337.106	1.86885	HMDB39607
337.106	1	C18H20O5	[M+Na-2H]-	5-Hydroxy-3,4,7-trimethoxyflavan	316.131	337.106	1.86885	HMDB40534
337.106	1	C15H18N4O3	[M+Cl]-	Histidinyl-Phenylalanine	302.138	337.107	-2.72614	HMDB28892
337.106	1	C15H18N4O3	[M+Cl]-	Phenylalanyl-Histidine	302.138	337.107	-2.72614	HMDB28997
337.106	1	C14H22O7	[M+Cl]-	Garcinia_lactone_dibutyl_ester	302.137	337.106	1.237	HMDB40462
341.022	1	C19H12O4	[M+K-2H]-	2-(4-Methoxyphenyl)naphthalic_anhydride	304.074	341.022	-1.52776	HMDB32909
341.022	1	C19H12O4	[M+K-2H]-	4-(3,4-Dihydroxyphenyl)-2-hydroxy-1H-phenalen-1-one	304.074	341.022	-1.52776	HMDB38322
341.022	1	C19H12O4	[M+K-2H]-	Musanolone_E	304.074	341.022	-1.52776	HMDB41450
341.088	1	C15H18O9	[M-H]-	Glucocaffeic_acid	342.095	341.088	-0.188221	HMDB34313
341.088	1	C15H18O9	[M-H]-	1-O-Caffeoylglucose	342.095	341.088	-0.188221	HMDB36937
341.088	1	C15H18O9	[M-H]-	Vanillic_acid-4-O-glucuronide	342.095	341.088	-0.188221	HMDB60024
342.008	1	C9H12N3O7P	[M+(37Cl)]-	Cytidine_2,3-cyclic_phosphate	305.041	342.008	1.24909	HMDB11691
343.043	1	C12H18O9	[M+K-2H]-	Starch_acetate	306.095	343.044	-1.0471	HMDB29891
343.043	1	C11H16O10	[M+Cl]-	D-Erythroascorbic_acid_1-a-D-glucoside	308.074	343.044	-1.222	HMDB33627
343.119	1	C19H20O6	[M-H]-	Dehydrocyanaropicrin	344.126	343.119	1.18822	HMDB35029
343.119	1	C19H20O6	[M-H]-	Diosbulbin_D	344.126	343.119	1.18822	HMDB35109
343.119	1	C19H20O6	[M-H]-	Diosbulbin_B	344.126	343.119	1.18822	HMDB36777
343.119	1	C17H16O4	[M+Hac-H]-	(S)-5,7-Dihydroxy-6,8-dimethylflavanone	284.105	343.119	1.18822	HMDB30694
343.119	1	C17H16O4	[M+Hac-H]-	2-Hydroxy-4,6-dimethoxychalcone	284.105	343.119	1.18822	HMDB33691
343.119	1	C17H16O4	[M+Hac-H]-	Stercurensin	284.105	343.119	1.18822	HMDB37485
343.119	1	C17H16O4	[M+Hac-H]-	Batatasin_I	284.105	343.119	1.18822	HMDB38778
343.119	1	C17H16O4	[M+Hac-H]-	DL-Propylene_glycol_dibenzoate	284.105	343.119	1.18822	HMDB40412
350.089	1	C16H17NO8	[M-H]-	Indole-3-acetic-acid-O-glucuronide	351.095	350.088	1.3628	HMDB60001
350.109	1	C13H21NO10	[M-H]-	N-Acetyl-7-O-acetylneuraminic_acid	351.117	350.109	-0.826885	HMDB00785
350.109	1	C13H21NO10	[M-H]-	N-Acetyl-9-O-acetylneuraminic_acid	351.117	350.109	-0.826885	HMDB00794
350.109	1	C13H21NO10	[M-H]-	N-Acetyl-4-O-acetylneuraminic_acid	351.117	350.109	-0.826885	HMDB00796
350.109	1	C13H21NO10	[M-H]-	N-acetyl-O-acetylneuraminate	351.117	350.109	-0.826885	HMDB60492
351.082	1	C18H18O5	[M+(37Cl)]-	(-)-3,4,9-Trimethoxypterocarpan	314.115	351.082	1.53184	HMDB30567
351.082	1	C18H18O5	[M+(37Cl)]-	p-Hydroxyphenethyl_trans-ferulate	314.115	351.082	1.53184	HMDB32806
351.082	1	C18H18O5	[M+(37Cl)]-	2-Hydroxy-4,4,6-trimethoxychalcone	314.115	351.082	1.53184	HMDB33586
351.082	1	C18H18O5	[M+(37Cl)]-	2,3,9-Trimethoxypterocarpan	314.115	351.082	1.53184	HMDB33787
351.082	1	C18H18O5	[M+(37Cl)]-	5,8-Dimethoxychalepensin	314.115	351.082	1.53184	HMDB37086
351.082	1	C18H18O5	[M+(37Cl)]-	beta,2-Dihydroxy-4,6-dimethoxy-3-methylchalcone	314.115	351.082	1.53184	HMDB40936
351.082	1	C18H18O5	[M+(37Cl)]-	2-Hydroxyenterolactone	314.115	351.082	1.53184	HMDB41645
351.082	1	C18H18O5	[M+(37Cl)]-	2-Hydroxyenterolactone	314.115	351.082	1.53184	HMDB41650
351.082	1	C18H18O5	[M+(37Cl)]-	4-Hydroxyenterolactone	314.115	351.082	1.53184	HMDB41672
351.082	1	C18H18O5	[M+(37Cl)]-	4-Hydroxyenterolactone	314.115	351.082	1.53184	HMDB41682
351.082	1	C18H18O5	[M+(37Cl)]-	5-Hydroxyenterolactone	314.115	351.082	1.53184	HMDB41694
351.082	1	C18H18O5	[M+(37Cl)]-	6-Hydroxyenterolactone	314.115	351.082	1.53184	HMDB41697
351.082	1	C18H18O5	[M+(37Cl)]-	6-Hydroxyenterolactone	314.115	351.082	1.53184	HMDB41700
351.082	1	C18H18O5	[M+(37Cl)]-	7-Hydroxyenterolactone	314.115	351.082	1.53184	HMDB41703
353.045	1	C12H10N2O5S	[M+Hac-H]-	4-[(2,4-Dihydroxyphenyl)azo]benzenesulfonic_acid	294.031	353.045	1.59413	HMDB37835
353.08	1	C18H20O5	[M+K-2H]-	Verimol_B	316.131	353.08	1.64495	HMDB38323
353.08	1	C18H20O5	[M+K-2H]-	Verimol_A	316.131	353.08	1.64495	HMDB38324
353.08	1	C18H20O5	[M+K-2H]-	7-Hydroxy-2,4,5-trimethoxyisoflavan	316.131	353.08	1.64495	HMDB38780
353.08	1	C18H20O5	[M+K-2H]-	7-Hydroxy-2,3,4-trimethoxyisoflavan	316.131	353.08	1.64495	HMDB39510
353.08	1	C18H20O5	[M+K-2H]-	Sorgolactone	316.131	353.08	1.64495	HMDB39607
353.08	1	C18H20O5	[M+K-2H]-	5-Hydroxy-3,4,7-trimethoxyflavan	316.131	353.08	1.64495	HMDB40534
353.08	1	C15H18N2O6S	[M-H]-	Niazidin	354.089	353.081	-2.89225	HMDB31981
353.08	1	C17H18O6	[M+Cl]-	4,7-Di-O-methylcatechin	318.11	353.08	1.47502	HMDB30663
353.101	1	C15H24O7	[M+K-2H]-	10-Hydroxy-8-nor-2-fenchanone_glucoside	316.152	353.101	0.959216	HMDB33643
353.101	1	C15H24O7	[M+K-2H]-	Glucosyl_(E)-2,6-Dimethyl-2,5-heptadienoate	316.152	353.101	0.959216	HMDB35136
353.101	1	C18H20O6	[M+Na-2H]-	3,3-Dihydroxy-4,5,7-trimethoxyflavan	332.126	353.101	1.39252	HMDB30664
353.101	1	C18H20O6	[M+Na-2H]-	Byssochlamic_acid	332.126	353.101	1.39252	HMDB34262
353.101	1	C18H20O6	[M+Na-2H]-	5-Hydroxy-3-methoxysativan	332.126	353.101	1.39252	HMDB39571
353.101	1	C18H20O6	[M+Na-2H]-	5,8-Dihydroxy-3,4,7-trimethoxyflavan	332.126	353.101	1.39252	HMDB40308
353.101	1	C15H18N4O4	[M+Cl]-	Asparaginyl-Tryptophan	318.133	353.102	-2.99432	HMDB28742
353.101	1	C15H18N4O4	[M+Cl]-	Histidinyl-Tyrosine	318.133	353.102	-2.99432	HMDB28897
353.101	1	C15H18N4O4	[M+Cl]-	Tryptophyl-Asparagine	318.133	353.102	-2.99432	HMDB29078
353.101	1	C15H18N4O4	[M+Cl]-	Tyrosyl-Histidine	318.133	353.102	-2.99432	HMDB29107
355.044	1	C16H14O8	[M+Na-2H]-	Xanthotoxol_arabinoside	334.069	355.044	-0.0563311	HMDB31971
355.044	1	C16H14O8	[M+Na-2H]-	Hovenitin_I	334.069	355.044	-0.0563311	HMDB33014
355.072	1	C16H18N2O4S	[M+Na-2H]-	Penicillin_G	334.099	355.073	-2.84561	HMDB15186
356.076	1	C13H21NO6S	[M+(37Cl)]-	Salbutamol_4-O-sulfate	319.109	356.075	0.497367	HMDB60604
356.076	1	C13H23NO4S2	[M+Cl]-	S-Glutaryldihydrolipoamide	321.107	356.076	-1.8673	HMDB06832
359.092	1	C12H16N2O5S	[M+Hac-H]-	Carboxytolbutamide	300.078	359.092	-0.930681	HMDB41849
359.183	1	C19H30O5	[M+Na-2H]-	Dodecyl_gallate	338.209	359.184	-1.73866	HMDB38720
359.183	1	C19H30O5	[M+Na-2H]-	[6]-Gingerdiol_3-acetate	338.209	359.184	-1.73866	HMDB40566
359.183	1	C19H30O5	[M+Na-2H]-	[6]-Gingerdiol_5-acetate	338.209	359.184	-1.73866	HMDB40567
359.183	1	C17H24N6O3	[M-H]-	Arginyl-Tryptophan	360.191	359.184	-0.956335	HMDB28720
359.183	1	C17H24N6O3	[M-H]-	Tryptophyl-Arginine	360.191	359.184	-0.956335	HMDB29077
364.125	1	C14H23NO10	[M-H]-	2-(acetylamino)-1,5-anhydro-2-deoxy-3-O-b-D-galactopyranosyl-D-arabino-Hex-1-enitol	365.132	364.125	-0.582492	HMDB02278
364.125	1	C14H23NO10	[M-H]-	2-(acetylamino)-1,5-anhydro-2-deoxy-4-O-b-D-galactopyranosyl-D-arabino-Hex-1-enitol	365.132	364.125	-0.582492	HMDB02282
364.125	1	C18H21N3O3	[M+(37Cl)]-	N1-(2-Methoxy-4-methylbenzyl)-n2-(2-(pyridin-2-yl)_ethyl)oxalamide	327.158	364.125	-0.0909029	HMDB32383
364.125	1	C18H21N3O3	[M+(37Cl)]-	Cinereain	327.158	364.125	-0.0909029	HMDB35218
365.101	1	C16H24O7	[M+K-2H]-	Cymorcin_monoglucoside	328.152	365.101	1.37058	HMDB29777
365.101	1	C16H24O7	[M+K-2H]-	3-Hydroxy-4-isopropylbenzyl_alcohol_3-glucoside	328.152	365.101	1.37058	HMDB39385
365.101	1	C16H24O7	[M+K-2H]-	Perilloside_B	328.152	365.101	1.37058	HMDB40465
365.101	1	C19H20O6	[M+Na-2H]-	Dehydrocyanaropicrin	344.126	365.101	1.78964	HMDB35029
365.101	1	C19H20O6	[M+Na-2H]-	Diosbulbin_D	344.126	365.101	1.78964	HMDB35109
365.101	1	C19H20O6	[M+Na-2H]-	Diosbulbin_B	344.126	365.101	1.78964	HMDB36777
365.101	1	C17H20N4OS	[M+(37Cl)]-	7-hydroxyolanzapine	328.136	365.102	-2.52696	HMDB60958
365.101	1	C17H20N4OS	[M+(37Cl)]-	2-hydroxymethylolanzapine	328.136	365.102	-2.52696	HMDB60987
365.101	1	C15H22O8	[M+Cl]-	3-(3,4-Dihydroxyphenyl)-1-propanol_3-glucoside	330.131	365.101	1.20624	HMDB38304
365.101	1	C16H18N4O4	[M+Cl]-	Pseudomonine	330.133	365.102	-2.45301	HMDB41438
369.067	1	C12H18O13	[M-H]-	4-O-alpha-D-Galactopyranuronosyl-D-galacturonic_acid	370.075	369.067	-2.56484	HMDB39721
371.067	1	C12H18N2O9	[M+(37Cl)]-	(S)-a-Amino-2,5-dihydro-5-oxo-4-isoxazolepropanoic_acid_N2-glucoside	334.101	371.068	-1.35124	HMDB29404
371.126	1	C19H26O5	[M+K-2H]-	3-(2-Methylpropanoyloxy)-8-(2-methylbutanoyloxy)-9,10-epoxy-p-mentha-1,3,5-triene	334.178	371.127	-1.38012	HMDB32699
371.126	1	C19H26O5	[M+K-2H]-	3-(2-Methylpropanoyloxy)-8-(3-methylbutanoyloxy)-9,10-epoxy-p-mentha-1,3,5-triene	334.178	371.127	-1.38012	HMDB32700
373.064	1	C12H20N2O9	[M+K-2H]-	3-Hydroxymugineic_acid	336.117	373.065	-2.87429	HMDB33927
373.064	1	C8H15N2O9P	[M+Hac-H]-	5-Phosphoribosyl-N-formylglycinamide	314.052	373.065	-2.56604	HMDB01308
385.074	1	C16H20N4O3S	[M+K-2H]-	Torasemide	348.126	385.074	-1.0411	HMDB14359
385.074	1	C15H16N4O6	[M+(37Cl)]-	Riboflavin_reduced	348.107	385.073	0.989681	HMDB01557
397.236	1	C23H36O4	[M+Na-2H]-	MG(0:0/20:5(5Z,8Z,11Z,14Z,17Z)/0:0)	376.261	397.236	-0.196357	HMDB11550
397.236	1	C23H36O4	[M+Na-2H]-	MG(20:5(5Z,8Z,11Z,14Z,17Z)/0:0/0:0)	376.261	397.236	-0.196357	HMDB11580
397.236	1	C23H36O4	[M+Na-2H]-	9-Carboxy-gamma-chromanol	376.261	397.236	-0.196357	HMDB12868
397.236	1	C23H36O4	[M+Na-2H]-	[12]-Gingerdione	376.261	397.236	-0.196357	HMDB39278
398.112	1	C12H21NO8S	[M+Hac-H]-	Topiramate	339.099	398.113	-0.46193	HMDB05034
398.112	1	C12H21NO8S	[M+Hac-H]-	N-(1-Deoxy-b-D-fructopyranosyl)_(R)C(S)S-alliin	339.099	398.113	-0.46193	HMDB40829
401.042	1	C21H16O6	[M+K-2H]-	Gerberinol	364.095	401.043	-2.51295	HMDB33304
401.042	1	C20H14O7	[M+Cl]-	Daphnoretin_methyl_ether	366.074	401.043	-2.66256	HMDB39046
401.078	1	C17H20N2O6S	[M+Na-2H]-	Meticillin	380.104	401.079	-2.75332	HMDB15541
401.078	1	C12H23N2O9PS	[M-H]-	4-Phosphopantothenoylcysteine	402.086	401.079	-2.84807	HMDB01117
402.081	1	C14H23NO10	[M+K-2H]-	2-(acetylamino)-1,5-anhydro-2-deoxy-3-O-b-D-galactopyranosyl-D-arabino-Hex-1-enitol	365.132	402.081	-0.106198	HMDB02278
402.081	1	C14H23NO10	[M+K-2H]-	2-(acetylamino)-1,5-anhydro-2-deoxy-4-O-b-D-galactopyranosyl-D-arabino-Hex-1-enitol	365.132	402.081	-0.106198	HMDB02282
405.02	1	C15H16N2O6S2	[M+Na-2H]-	Ticarcillin	384.045	405.02	0.775271	HMDB15545
407.023	1	C12H18O13	[M+K-2H]-	4-O-alpha-D-Galactopyranuronosyl-D-galacturonic_acid	370.075	407.023	-0.864078	HMDB39721
408.151	1	C16H27NO11	[M-H]-	Chondroitin_D-glucuronate	409.158	408.151	-0.538036	HMDB60454
408.151	1	C16H27NO11	[M-H]-	dermatan_L-iduronate	409.158	408.151	-0.538036	HMDB60470
411.215	1	C23H34O5	[M+Na-2H]-	15-deoxy-delta12,14-Prostaglandin_J2-2-glycerol_ester	390.241	411.215	-0.73222	HMDB13656
411.215	1	C23H34O5	[M+Na-2H]-	Treprostinil	390.241	411.215	-0.73222	HMDB14518
411.215	1	C23H34O5	[M+Na-2H]-	Annoglabasin_A	390.241	411.215	-0.73222	HMDB33400
411.215	1	C23H34O5	[M+Na-2H]-	Tussilagone	390.241	411.215	-0.73222	HMDB40953
411.215	1	C23H34O5	[M+Na-2H]-	Digoxigenin	390.241	411.215	-0.73222	HMDB60731
416.053	1	C13H21N3O8S	[M+K-2H]-	S-Lactoylglutathione	379.105	416.054	-1.49885	HMDB01066
416.097	1	C14H23NO11	[M+Cl]-	N-Acetyl-9-O-lactoylneuraminic_acid	381.127	416.097	0.00720987	HMDB00768
417.02	1	C16H16N2O6S2	[M+Na-2H]-	Cefalotin	396.045	417.02	1.23543	HMDB14599
417.052	1	C17H20N2O6S	[M+K-2H]-	Meticillin	380.104	417.053	-2.83489	HMDB15541
418.146	1	C19H27NO7	[M+(37Cl)]-	Petasitenine	381.179	418.145	2.83466	HMDB30328
423.108	1	C21H16O6	[M+Hac-H]-	Gerberinol	364.095	423.109	-1.64071	HMDB33304
425.161	1	C24H26O7	[M-H]-	Mangostanol	426.168	425.161	0.728195	HMDB29868
425.161	1	C24H26O7	[M-H]-	Edulisin_II	426.168	425.161	0.728195	HMDB30593
425.161	1	C24H26O7	[M-H]-	Archangelicin	426.168	425.161	0.728195	HMDB30845
425.161	1	C24H26O7	[M-H]-	Atrovirisidone	426.168	425.161	0.728195	HMDB36982
425.161	1	C24H26O7	[M-H]-	Mangostenol	426.168	425.161	0.728195	HMDB39912
425.161	1	C22H22O5	[M+Hac-H]-	Curcumin_II	366.147	425.161	0.728195	HMDB39610
429.097	1	C16H24O11	[M+(37Cl)]-	Caryoptosidic_acid	392.132	429.098	-2.92777	HMDB34249
429.097	1	C19H22O9	[M+Cl]-	6-Hydroxymusizin_8-O-b-D-glucopyranoside	394.126	429.096	2.96833	HMDB30817
429.097	1	C19H22O9	[M+Cl]-	2-Oxoaloesol_7-glucoside	394.126	429.096	2.96833	HMDB35734
433.089	1	C19H24O9	[M+K-2H]-	Aloesol_7-glucoside	396.142	433.091	-2.86891	HMDB40565
433.089	1	C19H24O9	[M+K-2H]-	Methyl_(3x,4E,10R)-3,10-dihydroxy-4,11-dodecadiene-6,8-diynoate_10-glucoside	396.142	433.091	-2.86891	HMDB40897
433.089	1	C22H20O8	[M+Na-2H]-	Mollicellin_C	412.116	433.09	-2.51564	HMDB33341
434.137	1	C22H25NO6	[M+Cl]-	Colchicine	399.168	434.138	-0.906855	HMDB15466
434.137	1	C22H25NO6	[M+Cl]-	Glaudine	399.168	434.138	-0.906855	HMDB30170
462.066	1	C14H18N5O11P	[M-H]-	Adenylsuccinic_acid	463.074	462.067	-1.28163	HMDB00536
462.066	1	C14H18N5O11P	[M-H]-	N(6)-(1,2-dicarboxyethyl)AMP	463.074	462.067	-1.28163	HMDB59653
462.102	1	C16H27NO12	[M+K-2H]-	Hyaluronic_acid	425.153	462.102	0.369183	HMDB02061
462.102	1	C13H18N5O8P	[M+Hac-H]-	Propinol_adenylate	403.089	462.103	-2.27309	HMDB06806
462.173	1	C21H31NO8	[M+(37Cl)]-	O-Desmethyl-tramado_glucuronide	425.205	462.171	2.76434	HMDB60856
462.173	1	C21H31NO8	[M+(37Cl)]-	N,O-Didesmethylvenlafaxine_glucuronide	425.205	462.171	2.76434	HMDB61167
462.192	1	C26H27N5O2	[M+Na-2H]-	Vilazodone	441.216	462.191	1.25468	HMDB15637
464.172	1	C26H27NO7	[M-H]-	(E)-Squamosamide	465.179	464.171	0.622184	HMDB41088
465.173	1	C21H32O10	[M+Na-2H]-	Cynaroside_A	444.2	465.174	-2.37287	HMDB40532
469.172	1	C20H26O9	[M+Hac-H]-	Butyl_3-O-caffeoylquinate	410.158	469.172	-0.0816333	HMDB34588
469.94	1	C18H11NO8S2	[M+K-2H]-	Quinoline_yellow	432.993	469.941	-2.71715	HMDB37615
480.112	1	C19H25NO12	[M+Na-2H]-	1-(2-Hydroxyphenylamino)-1-deoxy-beta-D-gentiobioside_1,2-carbamate	459.138	480.112	-0.861048	HMDB37551
491.134	1	C27H24O9	[M-H]-	Americanin_B	492.142	491.135	-1.37152	HMDB37338
495.143	1	C25H30O8	[M+K-2H]-	Austinol	458.194	495.143	0.641027	HMDB34464
496.106	1	C20H23N5O6S	[M+Cl]-	Azlocillin	461.137	496.106	-0.461595	HMDB15194
555.144	1	C30H30O8	[M+K-2H]-	(-)-Gossypol	518.194	555.143	2.85981	HMDB40723
555.144	1	C26H30O11	[M+(37Cl)]-	Lupiwighteone_hydrate_7-glucoside	518.179	555.145	-1.80565	HMDB34813
555.218	1	C28H38O9	[M+(37Cl)]-	Austalide_G	518.252	555.218	0.621918	HMDB30154
576.149	1	C28H23NO9	[M+Hac-H]-	Neoacrimarine_J	517.137	576.151	-2.98359	HMDB34787
576.149	1	C25H25O12	[M+Hac-H]-	Vitisin_B	517.135	576.148	1.66624	HMDB36825
578.112	1	C20H21N7O6S2	[M+Hac-H]-	Ceforanide	519.099	578.113	-2.02088	HMDB15059
579.118	1	C38H22O4	[M+(37Cl)]-	3,3-Bisanigorufone	542.152	579.118	-0.610238	HMDB39472
167.011	1	C6H10O3	[M+K-2H]-	2-Methyl-3-ketovaleric_acid	130.063	167.012	-0.984363	HMDB00408
167.011	1	C6H10O3	[M+K-2H]-	3-Methyl-2-oxovaleric_acid	130.063	167.012	-0.984363	HMDB00491
167.011	1	C6H10O3	[M+K-2H]-	Ketoleucine	130.063	167.012	-0.984363	HMDB00695
167.011	1	C6H10O3	[M+K-2H]-	2-Ketohexanoic_acid	130.063	167.012	-0.984363	HMDB01864
167.011	1	C6H10O3	[M+K-2H]-	Mevalonolactone	130.063	167.012	-0.984363	HMDB06024
167.011	1	C6H10O3	[M+K-2H]-	3-Oxohexanoic_acid	130.063	167.012	-0.984363	HMDB10717
167.011	1	C6H10O3	[M+K-2H]-	Adipate_semialdehyde	130.063	167.012	-0.984363	HMDB12882
167.011	1	C6H10O3	[M+K-2H]-	5-Ethoxy-4,5-dihydro-2(3H)furanone	130.063	167.012	-0.984363	HMDB31214
167.011	1	C6H10O3	[M+K-2H]-	Ethyl_acetoacetate	130.063	167.012	-0.984363	HMDB31216
167.011	1	C6H10O3	[M+K-2H]-	Ethyl_3-oxobutanoate	130.063	167.012	-0.984363	HMDB31218
167.011	1	C6H10O3	[M+K-2H]-	Sherry_lactone	130.063	167.012	-0.984363	HMDB33286
167.011	1	C6H10O3	[M+K-2H]-	(4S,6S)-3,4,5,6-Tetrahydro-4-hydroxy-6-methyl-2H-pyran-2-one	130.063	167.012	-0.984363	HMDB33302
167.011	1	C6H10O3	[M+K-2H]-	Acetoin_acetate	130.063	167.012	-0.984363	HMDB33698
167.011	1	C6H10O3	[M+K-2H]-	Methyl_levulinate	130.063	167.012	-0.984363	HMDB41602
167.011	1	C6H10O3	[M+K-2H]-	Pantolactone	130.063	167.012	-0.984363	HMDB59876
167.011	1	C6H10O3	[M+K-2H]-	4-Acetylbutyrate	130.063	167.012	-0.984363	HMDB61881
167.011	1	C9H6O2	[M+Na-2H]-	Coumarin	146.037	167.011	-0.0682588	HMDB01218
167.011	1	C9H6O2	[M+Na-2H]-	Phenylpropiolic_acid	146.037	167.011	-0.0682588	HMDB02359
167.011	1	C9H6O2	[M+Na-2H]-	Chromone	146.037	167.011	-0.0682588	HMDB32938
167.011	1	C9H6O2	[M+Na-2H]-	2-Benzofurancarboxaldehyde	146.037	167.011	-0.0682588	HMDB33183
167.011	1	C6H10OS	[M+(37Cl)]-	2-[(Methylthio)methyl]-2-butenal	130.045	167.012	-1.50528	HMDB31370
167.011	1	C6H10OS	[M+(37Cl)]-	S-2-Propenyl_propanethioate	130.045	167.012	-1.50528	HMDB37493
167.011	1	C6H10OS	[M+(37Cl)]-	2-Ethyldihydro-3(2H)-thiophenone	130.045	167.012	-1.50528	HMDB40238
167.011	1	C5H8O4	[M+Cl]-	Monoethyl_malonic_acid	132.042	167.012	-1.34362	HMDB00576
167.011	1	C5H8O4	[M+Cl]-	Ethylmalonic_acid	132.042	167.012	-1.34362	HMDB00622
167.011	1	C5H8O4	[M+Cl]-	Glutaric_acid	132.042	167.012	-1.34362	HMDB00661
167.011	1	C5H8O4	[M+Cl]-	Methylsuccinic_acid	132.042	167.012	-1.34362	HMDB01844
167.011	1	C5H8O4	[M+Cl]-	Dimethylmalonic_acid	132.042	167.012	-1.34362	HMDB02001
167.011	1	C5H8O4	[M+Cl]-	2-Acetolactate_	132.042	167.012	-1.34362	HMDB06833
167.011	1	C5H8O4	[M+Cl]-	(S)-2-Acetolactate	132.042	167.012	-1.34362	HMDB06855
167.011	1	C5H8O4	[M+Cl]-	2-C-Methyl-1,4-erythrono-D-lactone	132.042	167.012	-1.34362	HMDB29884
167.011	1	C5H8O4	[M+Cl]-	2-Deoxy-L-ribono-1,4-lactone	132.042	167.012	-1.34362	HMDB33958
167.011	1	C5H8O4	[M+Cl]-	2-Hydroxy-4-oxopentanoic_acid	132.042	167.012	-1.34362	HMDB40531
167.011	1	C5H8O4	[M+Cl]-	(S)-Methylbutanethioic_acid	132.042	167.012	-1.34362	HMDB61879
167.015	1	C6H10O2S	[M+Na-2H]-	Dihydro-2-methoxy-2-methyl-3(2H)-thiophenone	146.04	167.015	0.769393	HMDB40237
167.03	1	C7H14S	[M+K-2H]-	3-Methylcyclohexanethiol	130.082	167.03	-2.21337	HMDB31537
167.03	1	C6H10O3	[M+(37Cl)]-	2-Methyl-3-ketovaleric_acid	130.063	167.029	2.46843	HMDB00408
167.03	1	C6H10O3	[M+(37Cl)]-	3-Methyl-2-oxovaleric_acid	130.063	167.029	2.46843	HMDB00491
167.03	1	C6H10O3	[M+(37Cl)]-	Ketoleucine	130.063	167.029	2.46843	HMDB00695
167.03	1	C6H10O3	[M+(37Cl)]-	2-Ketohexanoic_acid	130.063	167.029	2.46843	HMDB01864
167.03	1	C6H10O3	[M+(37Cl)]-	Mevalonolactone	130.063	167.029	2.46843	HMDB06024
167.03	1	C6H10O3	[M+(37Cl)]-	3-Oxohexanoic_acid	130.063	167.029	2.46843	HMDB10717
167.03	1	C6H10O3	[M+(37Cl)]-	Adipate_semialdehyde	130.063	167.029	2.46843	HMDB12882
167.03	1	C6H10O3	[M+(37Cl)]-	5-Ethoxy-4,5-dihydro-2(3H)furanone	130.063	167.029	2.46843	HMDB31214
167.03	1	C6H10O3	[M+(37Cl)]-	Ethyl_acetoacetate	130.063	167.029	2.46843	HMDB31216
167.03	1	C6H10O3	[M+(37Cl)]-	Ethyl_3-oxobutanoate	130.063	167.029	2.46843	HMDB31218
167.03	1	C6H10O3	[M+(37Cl)]-	Sherry_lactone	130.063	167.029	2.46843	HMDB33286
167.03	1	C6H10O3	[M+(37Cl)]-	(4S,6S)-3,4,5,6-Tetrahydro-4-hydroxy-6-methyl-2H-pyran-2-one	130.063	167.029	2.46843	HMDB33302
167.03	1	C6H10O3	[M+(37Cl)]-	Acetoin_acetate	130.063	167.029	2.46843	HMDB33698
167.03	1	C6H10O3	[M+(37Cl)]-	Methyl_levulinate	130.063	167.029	2.46843	HMDB41602
167.03	1	C6H10O3	[M+(37Cl)]-	Pantolactone	130.063	167.029	2.46843	HMDB59876
167.03	1	C6H10O3	[M+(37Cl)]-	4-Acetylbutyrate	130.063	167.029	2.46843	HMDB61881
167.03	1	C6H12OS	[M+Cl]-	4-Mercapto-4-methyl-2-pentanone	132.061	167.03	-2.57259	HMDB31519
167.03	1	C6H12OS	[M+Cl]-	2,5-Dimethyl-3-mercaptotetrahydrofuran	132.061	167.03	-2.57259	HMDB32237
167.03	1	C6H12OS	[M+Cl]-	4-(Methylthio)-2-pentanone	132.061	167.03	-2.57259	HMDB32430
167.03	1	C6H12OS	[M+Cl]-	3-Mercapto-2-methylpentanal	132.061	167.03	-2.57259	HMDB35176
167.03	1	C6H12OS	[M+Cl]-	S-Methyl_3-methylthiobutyrate	132.061	167.03	-2.57259	HMDB39843
169.027	1	C6H12O3	[M+K-2H]-	2-Hydroxy-3-methylpentanoic_acid	132.079	169.027	0.039047	HMDB00317
169.027	1	C6H12O3	[M+K-2H]-	(5R)-5-Hydroxyhexanoic_acid	132.079	169.027	0.039047	HMDB00409
169.027	1	C6H12O3	[M+K-2H]-	5-Hydroxyhexanoic_acid	132.079	169.027	0.039047	HMDB00525
169.027	1	C6H12O3	[M+K-2H]-	D-Leucic_acid	132.079	169.027	0.039047	HMDB00624
169.027	1	C6H12O3	[M+K-2H]-	Leucinic_acid	132.079	169.027	0.039047	HMDB00665
169.027	1	C6H12O3	[M+K-2H]-	Hydroxyisocaproic_acid	132.079	169.027	0.039047	HMDB00746
169.027	1	C6H12O3	[M+K-2H]-	2-Hydroxycaproic_acid	132.079	169.027	0.039047	HMDB01624
169.027	1	C6H12O3	[M+K-2H]-	2-Ethyl-2-Hydroxybutyric_acid	132.079	169.027	0.039047	HMDB01975
169.027	1	C6H12O3	[M+K-2H]-	(R)-3-Hydroxyhexanoic_acid	132.079	169.027	0.039047	HMDB10718
169.027	1	C6H12O3	[M+K-2H]-	6-Hydroxyhexanoic_acid	132.079	169.027	0.039047	HMDB12843
169.027	1	C6H12O3	[M+K-2H]-	2-Methyl-3-hydroxyvaleric_acid	132.079	169.027	0.039047	HMDB29166
169.027	1	C6H12O3	[M+K-2H]-	(+/-)-1-Acetoxy-1-ethoxyethane	132.079	169.027	0.039047	HMDB32158
169.027	1	C6H12O3	[M+K-2H]-	Paraldehyde	132.079	169.027	0.039047	HMDB32456
169.027	1	C6H12O3	[M+K-2H]-	4,4-Dimethoxy-2-butanone	132.079	169.027	0.039047	HMDB33851
169.027	1	C6H12O3	[M+K-2H]-	Butoxyacetic_acid	132.079	169.027	0.039047	HMDB41844
169.027	1	C6H12O3	[M+K-2H]-	Threo-3-Hydroxy-2-methylbutyric_acid	132.079	169.027	0.039047	HMDB59770
169.027	1	C6H12O3	[M+K-2H]-	3-hydroxyhexanoic_acid	132.079	169.027	0.039047	HMDB61652
169.027	1	C9H8O2	[M+Na-2H]-	Cinnamic_acid	148.052	169.027	0.944227	HMDB00567
169.027	1	C9H8O2	[M+Na-2H]-	trans-Cinnamic_acid	148.052	169.027	0.944227	HMDB00930
169.027	1	C9H8O2	[M+Na-2H]-	(E)-3-(2-Hydroxyphenyl)-2-propenal	148.052	169.027	0.944227	HMDB31725
169.027	1	C9H8O2	[M+Na-2H]-	Di-2-furanylmethane	148.052	169.027	0.944227	HMDB32947
169.027	1	C9H8O2	[M+Na-2H]-	1-Phenyl-1,2-propanedione	148.052	169.027	0.944227	HMDB35243
169.027	1	C9H8O2	[M+Na-2H]-	3,4-Dihydro-2H-1-benzopyran-2-one	148.052	169.027	0.944227	HMDB36626
169.027	1	C9H8O2	[M+Na-2H]-	(E)-3-(4-Hydroxyphenyl)-2-propenal	148.052	169.027	0.944227	HMDB40986
169.027	1	C6H12OS	[M+(37Cl)]-	4-Mercapto-4-methyl-2-pentanone	132.061	169.027	-0.475663	HMDB31519
169.027	1	C6H12OS	[M+(37Cl)]-	2,5-Dimethyl-3-mercaptotetrahydrofuran	132.061	169.027	-0.475663	HMDB32237
169.027	1	C6H12OS	[M+(37Cl)]-	4-(Methylthio)-2-pentanone	132.061	169.027	-0.475663	HMDB32430
169.027	1	C6H12OS	[M+(37Cl)]-	3-Mercapto-2-methylpentanal	132.061	169.027	-0.475663	HMDB35176
169.027	1	C6H12OS	[M+(37Cl)]-	S-Methyl_3-methylthiobutyrate	132.061	169.027	-0.475663	HMDB39843
169.027	1	C5H10O4	[M+Cl]-	2,3-Dihydroxyvaleric_acid	134.058	169.027	-0.315925	HMDB00421
169.027	1	C5H10O4	[M+Cl]-	1-Deoxy-D-xylulose	134.058	169.027	-0.315925	HMDB01292
169.027	1	C5H10O4	[M+Cl]-	Deoxyribose	134.058	169.027	-0.315925	HMDB03224
169.027	1	C5H10O4	[M+Cl]-	(R)-2,3-Dihydroxy-isovalerate	134.058	169.027	-0.315925	HMDB12141
169.027	1	C5H10O4	[M+Cl]-	(R)-glycerol_1-acetate	134.058	169.027	-0.315925	HMDB12485
169.027	1	C5H10O4	[M+Cl]-	2,3-Dihydroxy-2-methylbutanoic_acid	134.058	169.027	-0.315925	HMDB29576
184.986	1	C5H8O5	[M+K-2H]-	Citramalic_acid	148.037	184.986	0.374623	HMDB00426
184.986	1	C5H8O5	[M+K-2H]-	3-Hydroxyglutaric_acid	148.037	184.986	0.374623	HMDB00428
184.986	1	C5H8O5	[M+K-2H]-	D-2-Hydroxyglutaric_acid	148.037	184.986	0.374623	HMDB00606
184.986	1	C5H8O5	[M+K-2H]-	L-2-Hydroxyglutaric_acid	148.037	184.986	0.374623	HMDB00694
184.986	1	C5H8O5	[M+K-2H]-	Ribonolactone	148.037	184.986	0.374623	HMDB01900
184.986	1	C5H8O5	[M+K-2H]-	D-Xylono-1,5-lactone	148.037	184.986	0.374623	HMDB11676
184.986	1	C5H8O5	[M+K-2H]-	2-Hydroxyglutarate	148.037	184.986	0.374623	HMDB59655
184.986	1	C8H4O4	[M+Na-2H]-	Terephthalate	164.011	184.986	1.20171	HMDB61917
184.986	1	C3H7O7P	[M-H]-	2-Phosphoglyceric_acid	185.993	184.986	0.996293	HMDB00362
184.986	1	C3H7O7P	[M-H]-	3-Phosphoglyceric_acid	185.993	184.986	0.996293	HMDB00807
184.986	1	C3H7O7P	[M-H]-	2-Phospho-D-glyceric_acid	185.993	184.986	0.996293	HMDB03391
184.986	1	C3H7O7P	[M-H]-	(2R)-2-Hydroxy-3-(phosphonatooxy)propanoate	185.993	184.986	0.996293	HMDB60180
184.986	1	C5H8O3S	[M+(37Cl)]-	2-Oxo-4-methylthiobutanoic_acid	148.019	184.986	-0.095683	HMDB01553
184.986	1	C4H6O6	[M+Cl]-	Tartaric_acid	150.016	184.986	0.0502741	HMDB00956
184.986	1	C4H6O6	[M+Cl]-	D-Tartaric_acid	150.016	184.986	0.0502741	HMDB29878
184.986	1	C4H6O6	[M+Cl]-	2,3-Dihydroxybutanedioic_acid	150.016	184.986	0.0502741	HMDB59916
184.986	1	CH3O5P	[M+Hac-H]-	Foscarnet	125.972	184.986	0.996293	HMDB14670
189.003	1	C5H4N4O3	[M+Na-2H]-	Uric_acid	168.028	189.003	0.535441	HMDB00289
225.09	1	C10H20O3	[M+K-2H]-	3-Hydroxycapric_acid	188.141	225.09	0.132392	HMDB02203
225.09	1	C10H20O3	[M+K-2H]-	(R)-3-Hydroxydecanoic_acid	188.141	225.09	0.132392	HMDB10725
225.09	1	C10H20O3	[M+K-2H]-	9-Hydroxydecanoic_acid	188.141	225.09	0.132392	HMDB33201
225.09	1	C10H20O3	[M+K-2H]-	(1R,2R,4R,8R)-p-Menthane-2,8,9-triol	188.141	225.09	0.132392	HMDB33574
225.09	1	C10H20O3	[M+K-2H]-	7-Methyl-3-methylene-1,6,7-octanetriol	188.141	225.09	0.132392	HMDB33640
225.09	1	C10H20O3	[M+K-2H]-	cis-p-Menthane-1,7,8-triol	188.141	225.09	0.132392	HMDB34783
225.09	1	C10H20O3	[M+K-2H]-	2,6-Dimethyl-7-octene-2,3,6-triol	188.141	225.09	0.132392	HMDB38186
225.09	1	C10H20O3	[M+K-2H]-	(1S,2S,4R,8R)-p-Menthane-1,2,9-triol	188.141	225.09	0.132392	HMDB39470
225.09	1	C10H20O3	[M+K-2H]-	2-Hexyl-1,3-dioxan-5-ol	188.141	225.09	0.132392	HMDB39668
225.09	1	C10H20O3	[M+K-2H]-	2-Hexyl-1,3-dioxolane-4-methanol	188.141	225.09	0.132392	HMDB39669
225.09	1	C10H20O3	[M+K-2H]-	(1R,2R,4S)-p-Menthane-1,2,8-triol	188.141	225.09	0.132392	HMDB39893
225.09	1	C10H20O3	[M+K-2H]-	xi-5-Hydroxydecanoic_acid	188.141	225.09	0.132392	HMDB40329
225.09	1	C13H16O2	[M+Na-2H]-	4-Hydroxy-3-(3-methyl-2-butenyl)acetophenone	204.115	225.09	0.812121	HMDB30770
225.09	1	C13H16O2	[M+Na-2H]-	alpha,alpha-Dimethylanisalacetone	204.115	225.09	0.812121	HMDB30904
225.09	1	C13H16O2	[M+Na-2H]-	6-(1-Hydroxyethyl)-2,2-dimethyl-2H-1-benzopyran	204.115	225.09	0.812121	HMDB31553
225.09	1	C13H16O2	[M+Na-2H]-	3-Isovalidene-3alpha,4-dihydrophthalide	204.115	225.09	0.812121	HMDB31661
225.09	1	C13H16O2	[M+Na-2H]-	cis-3-Hexenyl_benzoate	204.115	225.09	0.812121	HMDB33379
225.09	1	C13H16O2	[M+Na-2H]-	Benzyl_2,3-dimethyl-2-butenoate	204.115	225.09	0.812121	HMDB36224
225.09	1	C13H16O2	[M+Na-2H]-	Phenethyl_tiglate	204.115	225.09	0.812121	HMDB37628
225.09	1	C13H16O2	[M+Na-2H]-	Butyl_cinnamate	204.115	225.09	0.812121	HMDB37702
225.09	1	C13H16O2	[M+Na-2H]-	Isobutyl_cinnamate	204.115	225.09	0.812121	HMDB37703
225.09	1	C13H16O2	[M+Na-2H]-	2-Phenylethyl_3-methyl-2-butenoate	204.115	225.09	0.812121	HMDB37721
225.09	1	C13H16O2	[M+Na-2H]-	Cinnamyl_butyrate	204.115	225.09	0.812121	HMDB41316
225.09	1	C13H16O2	[M+Na-2H]-	Cinnamyl_isobutyrate	204.115	225.09	0.812121	HMDB41317
227.017	1	C7H10O7	[M+Na-2H]-	2-Methylcitric_acid	206.043	227.017	0.6581	HMDB00379
227.017	1	C7H10O7	[M+Na-2H]-	Homocitric_acid	206.043	227.017	0.6581	HMDB03518
227.017	1	C7H10O7	[M+Na-2H]-	Methylisocitric_acid	206.043	227.017	0.6581	HMDB06471
227.017	1	C7H10O7	[M+Na-2H]-	3-(Carboxymethyl)-3-hydroxypentanedioic_acid	206.043	227.017	0.6581	HMDB59932
229.033	1	C8H16O2S2	[M+Na-2H]-	Dihydrolipoate	208.059	229.034	-2.97118	HMDB12210
230.077	1	C11H15NO2	[M+(37Cl)]-	(R)-N-Methylsalsolinol	193.11	230.077	2.00716	HMDB03626
230.077	1	C11H15NO2	[M+(37Cl)]-	(S)-N-Methylsalsolinol	193.11	230.077	2.00716	HMDB03892
230.077	1	C11H15NO2	[M+(37Cl)]-	(-)-Salsoline	193.11	230.077	2.00716	HMDB12469
230.077	1	C11H15NO2	[M+(37Cl)]-	(R)-1,2-dimethyl-5,6-dihydroxy-tetrahydroisoquinoline	193.11	230.077	2.00716	HMDB12484
230.077	1	C11H15NO2	[M+(37Cl)]-	2-Isopropylphenyl_methylcarbamate	193.11	230.077	2.00716	HMDB31797
230.077	1	C11H15NO2	[M+(37Cl)]-	2-Methylpropyl_2-aminobenzoate	193.11	230.077	2.00716	HMDB35072
230.077	1	C11H15NO2	[M+(37Cl)]-	Butyl_2-aminobenzoate	193.11	230.077	2.00716	HMDB36906
230.077	1	C11H15NO2	[M+(37Cl)]-	Ethyl_N-ethylanthranilate	193.11	230.077	2.00716	HMDB37698
240.124	1	C9H21N2O3	[M+Cl]-	3-Hydroxy-N6,N6,N6-trimethyl-L-lysine	205.155	240.125	-1.83696	HMDB01422
240.124	1	C10H15NO2	[M+Hac-H]-	beta-O-Methylynephrine	181.11	240.124	0.191151	HMDB33868
240.124	1	C10H15NO2	[M+Hac-H]-	cis-6-Nitro-p-mentha-1(7),2-diene	181.11	240.124	0.191151	HMDB35195
240.124	1	C10H15NO2	[M+Hac-H]-	(R)-2-Nitro-p-mentha-1,5-diene	181.11	240.124	0.191151	HMDB36090
240.124	1	C10H15NO2	[M+Hac-H]-	2,5-Dimethyl-4-(1-pyrrolidinyl)-3(2H)-furanone	181.11	240.124	0.191151	HMDB39784
240.124	1	C10H15NO2	[M+Hac-H]-	2-(5-Methyl-2-furanyl)-3-piperidinol	181.11	240.124	0.191151	HMDB39838
240.124	1	C10H15NO2	[M+Hac-H]-	5-(1-Pyrrolidinylmethyl)-2-furanmethanol	181.11	240.124	0.191151	HMDB40038
240.124	1	C10H15NO2	[M+Hac-H]-	3,4-Dimethoxyphenylethylamine	181.11	240.124	0.191151	HMDB41806
240.124	1	C10H15NO2	[M+Hac-H]-	3-O-Methyl-a-methyldopamine	181.11	240.124	0.191151	HMDB60748
246.094	1	C9H15N5O	[M+(37Cl)]-	Minoxidil	209.128	246.094	0.306387	HMDB14494
249.038	1	C7H16O7	[M+K-2H]-	D-Glycero-D-galacto-heptitol	212.09	249.038	-0.213622	HMDB33750
252.005	1	C5H14NO6P	[M+K-2H]-	Glycerylphosphorylethanolamine	215.056	252.004	0.972602	HMDB00114
252.005	1	C5H14NO6P	[M+K-2H]-	sn-glycero-3-Phosphoethanolamine	215.056	252.004	0.972602	HMDB59660
253.071	1	C8H16N4O3	[M+K-2H]-	N-a-Acetyl-L-arginine	216.122	253.071	0.945585	HMDB04620
253.071	1	C6H15N4O5P	[M-H]-	L-Phosphoarginine	254.078	253.071	1.4	HMDB29438
253.071	1	C10H10O4	[M+Hac-H]-	trans-Ferulic_acid	194.058	253.072	-2.67395	HMDB00954
253.071	1	C10H10O4	[M+Hac-H]-	Isoferulic_acid	194.058	253.072	-2.67395	HMDB00955
253.071	1	C10H10O4	[M+Hac-H]-	Monoethyl_phthalate	194.058	253.072	-2.67395	HMDB02120
253.071	1	C10H10O4	[M+Hac-H]-	Vanillin_acetate	194.058	253.072	-2.67395	HMDB29663
253.071	1	C10H10O4	[M+Hac-H]-	(-)-trans-3,4-Dihydro-4,8-dihydroxy-3-methyl-1H-2-benzopyran-1-one	194.058	253.072	-2.67395	HMDB30765
253.071	1	C10H10O4	[M+Hac-H]-	Piperonyl_acetate	194.058	253.072	-2.67395	HMDB32614
253.071	1	C10H10O4	[M+Hac-H]-	Meconine	194.058	253.072	-2.67395	HMDB32652
253.071	1	C10H10O4	[M+Hac-H]-	3-(2-Hydroxy-3-methoxyphenyl)-2-propenoic_acid	194.058	253.072	-2.67395	HMDB37644
253.071	1	C10H10O4	[M+Hac-H]-	Repandiol	194.058	253.072	-2.67395	HMDB39606
253.071	1	C10H10O4	[M+Hac-H]-	mono-Benzyl_malonate	194.058	253.072	-2.67395	HMDB59721
253.071	1	C10H10O4	[M+Hac-H]-	2,5-Dihydroxycinnamic_acid_methyl_ester	194.058	253.072	-2.67395	HMDB61686
253.121	1	C12H24O3	[M+K-2H]-	3-Hydroxydodecanoic_acid	216.173	253.121	-0.160002	HMDB00387
253.121	1	C12H24O3	[M+K-2H]-	12-Hydroxydodecanoic_acid	216.173	253.121	-0.160002	HMDB02059
253.121	1	C12H24O3	[M+K-2H]-	(R)-3-Hydroxydodecanoic_acid	216.173	253.121	-0.160002	HMDB10728
253.121	1	C12H24O3	[M+K-2H]-	xi-5-Hydroxydodecanoic_acid	216.173	253.121	-0.160002	HMDB40169
253.121	1	C15H20O2	[M+Na-2H]-	Pterosin_O	232.146	253.121	0.444451	HMDB30761
253.121	1	C15H20O2	[M+Na-2H]-	6-[(3,4-Methylenedioxy)phenyl]-3,3-dimethyl-1-hexene	232.146	253.121	0.444451	HMDB30790
253.121	1	C15H20O2	[M+Na-2H]-	(Z)-8-Decene-4,6-diyn-1-yl_3-methylbutanoate	232.146	253.121	0.444451	HMDB31000
253.121	1	C15H20O2	[M+Na-2H]-	1(10),11-Eremophiladiene-2,9-dione	232.146	253.121	0.444451	HMDB35412
253.121	1	C15H20O2	[M+Na-2H]-	Alantolactone	232.146	253.121	0.444451	HMDB35906
253.121	1	C15H20O2	[M+Na-2H]-	Isoalantolactone	232.146	253.121	0.444451	HMDB35934
253.121	1	C15H20O2	[M+Na-2H]-	(S)-Bilobanone	232.146	253.121	0.444451	HMDB36110
253.121	1	C15H20O2	[M+Na-2H]-	Alloalantolactone	232.146	253.121	0.444451	HMDB36119
253.121	1	C15H20O2	[M+Na-2H]-	Furoeremophilone_1	232.146	253.121	0.444451	HMDB36148
253.121	1	C15H20O2	[M+Na-2H]-	alpha-Amylcinnamyl_formate	232.146	253.121	0.444451	HMDB36206
253.121	1	C15H20O2	[M+Na-2H]-	Costunolide	232.146	253.121	0.444451	HMDB36688
253.121	1	C15H20O2	[M+Na-2H]-	Furanogermenone	232.146	253.121	0.444451	HMDB36766
253.121	1	C15H20O2	[M+Na-2H]-	Germacrone-13-al	232.146	253.121	0.444451	HMDB36881
253.121	1	C15H20O2	[M+Na-2H]-	Turmeronol_B	232.146	253.121	0.444451	HMDB37563
253.121	1	C15H20O2	[M+Na-2H]-	Turmeronol_A	232.146	253.121	0.444451	HMDB37608
253.121	1	C15H20O2	[M+Na-2H]-	1,3,11(13)-Eudesmatrien-12-oic_acid	232.146	253.121	0.444451	HMDB39011
253.121	1	C15H20O2	[M+Na-2H]-	(E)-9-(3-Furanyl)-2,6-dimethyl-2,6-nonadien-4-one	232.146	253.121	0.444451	HMDB40902
253.121	1	C15H20O2	[M+Na-2H]-	(7b,10a)-3-Hydroxy-1,3,5-cadinatrien-9-one	232.146	253.121	0.444451	HMDB40981
253.121	1	C15H20O2	[M+Na-2H]-	Collybial	232.146	253.121	0.444451	HMDB41038
253.121	1	C15H20O2	[M+Na-2H]-	10,11-Epidioxycalamene	232.146	253.121	0.444451	HMDB41062
257.082	1	C15H14O4	[M-H]-	O-Desmethylangolensin	258.089	257.082	0.425934	HMDB04629
257.082	1	C15H14O4	[M-H]-	Archangin	258.089	257.082	0.425934	HMDB30616
257.082	1	C15H14O4	[M-H]-	Wyerone	258.089	257.082	0.425934	HMDB30947
257.082	1	C15H14O4	[M-H]-	Rhapontigenin	258.089	257.082	0.425934	HMDB31842
257.082	1	C15H14O4	[M-H]-	Acetomenaphthone	258.089	257.082	0.425934	HMDB32725
257.082	1	C15H14O4	[M-H]-	Xanthoxyletin	258.089	257.082	0.425934	HMDB33931
257.082	1	C15H14O4	[M-H]-	Demethylvestitol	258.089	257.082	0.425934	HMDB33986
257.082	1	C15H14O4	[M-H]-	Yangonin	258.089	257.082	0.425934	HMDB34144
257.082	1	C15H14O4	[M-H]-	5-Methoxyseselin	258.089	257.082	0.425934	HMDB34255
257.082	1	C15H14O4	[M-H]-	(2S,3R,4R)-3,4,4-Trihydroxyflavan	258.089	257.082	0.425934	HMDB40679
257.082	1	C15H14O4	[M-H]-	3,4,7-Trihydroxyisoflavan	258.089	257.082	0.425934	HMDB41652
257.082	1	C15H14O4	[M-H]-	3-Hydroxyequol	258.089	257.082	0.425934	HMDB41657
257.082	1	C15H14O4	[M-H]-	cis-4-Hydroxyequol	258.089	257.082	0.425934	HMDB41710
257.082	1	C13H10O2	[M+Hac-H]-	3-(2-Furanyl)-2-phenyl-2-propenal	198.068	257.082	0.425934	HMDB36185
257.089	1	C7H10N4O3	[M+Hac-H]-	5-Acetylamino-6-amino-3-methyluracil	198.075	257.089	-1.79393	HMDB04400
257.089	1	C7H10N4O3	[M+Hac-H]-	6-amino-5[N-methylformylamino]-1-methyluracil	198.075	257.089	-1.79393	HMDB59771
258.005	1	C7H11NO6S	[M+Na-2H]-	S-Cysteinosuccinic_acid	237.031	258.005	-0.103099	HMDB29418
258.086	1	C10H15N2O6	[M-H]-	Glutamyl-Hydroxyproline	259.093	258.086	0.67187	HMDB28820
258.086	1	C10H15N2O6	[M-H]-	Hydroxyprolyl-Glutamate	259.093	258.086	0.67187	HMDB28862
265.142	1	C13H24O4	[M+Na-2H]-	1,11-Undecanedicarboxylic_acid	244.167	265.142	0.776942	HMDB02327
265.142	1	C13H24O4	[M+Na-2H]-	Menthyl_ethylene_glycol_carbonate	244.167	265.142	0.776942	HMDB36141
266.104	1	C11H13NO3	[M+Hac-H]-	N-Acetyl-L-phenylalanine	207.09	266.103	0.934599	HMDB00512
266.104	1	C11H13NO3	[M+Hac-H]-	Phenylpropionylglycine	207.09	266.103	0.934599	HMDB00860
266.104	1	C11H13NO3	[M+Hac-H]-	3-Phenylpropionylglycine	207.09	266.103	0.934599	HMDB02042
266.104	1	C11H13NO3	[M+Hac-H]-	N-isopropylterephthalamic_acid	207.09	266.103	0.934599	HMDB60608
266.104	1	C11H13NO3	[M+Hac-H]-	2-Acetamido-4-methylphenyl_acetate	207.09	266.103	0.934599	HMDB61682
271.059	1	C13H14O5	[M+Na-2H]-	Samin	250.084	271.059	1.82433	HMDB38926
271.059	1	C13H14O5	[M+Na-2H]-	Citrinin	250.084	271.059	1.82433	HMDB41857
271.117	1	C11H22O6	[M+Na-2H]-	Isopentyl_beta-D-glucoside	250.142	271.116	0.811091	HMDB34750
271.117	1	C9H16N6O4	[M-H]-	Decarbamoylneosaxitoxin	272.123	271.116	1.84755	HMDB33663
274.13	1	C12H21NO6	[M-H]-	Glutarylcarnitine	275.137	274.13	1.08233	HMDB13130
274.13	1	C10H17NO4	[M+Hac-H]-	Propenoylcarnitine	215.116	274.13	1.08233	HMDB13124
280.021	1	C6H14NO8P	[M+Na-2H]-	Glucosamine-1P	259.046	280.02	2.02021	HMDB01109
280.021	1	C6H14NO8P	[M+Na-2H]-	Glucosamine_6-phosphate	259.046	280.02	2.02021	HMDB01254
280.021	1	C6H14NO8P	[M+Na-2H]-	Aminofructose_6-phosphate	259.046	280.02	2.02021	HMDB60436
281.125	1	C9H18O6	[M+Hac-H]-	Isopropyl_beta-D-glucoside	222.11	281.124	2.23922	HMDB32705
283.153	1	C13H26O5	[M+Na-2H]-	Glyceryl_5-hydroxydecanoate	262.178	283.153	1.68213	HMDB32297
286.07	1	C13H15NO5	[M+Na-2H]-	2-(2-Phenylacetoxy)propionylglycine	265.095	286.07	-0.180026	HMDB59732
286.07	1	C13H15NO5	[M+Na-2H]-	N-Phenylacetylglutamic_acid	265.095	286.07	-0.180026	HMDB59772
286.07	1	C9H17NO7	[M+Cl]-	Muramic_acid	251.101	286.07	-0.924599	HMDB03254
286.07	1	C9H17NO7	[M+Cl]-	N-(1-Deoxy-1-fructosyl)alanine	251.101	286.07	-0.924599	HMDB38662
286.091	1	C10H19NO7	[M+Na-2H]-	D-1-[(3-Carboxypropyl)amino]-1-deoxyfructose	265.116	286.091	-0.413505	HMDB38663
286.091	1	C13H17N2O3	[M+(37Cl)]-	Melatonin_radical	249.124	286.09	1.16991	HMDB60070
287.147	1	C10H20N6O4	[M-H]-	Arginyl-Asparagine	288.155	287.147	-0.406063	HMDB28704
287.147	1	C10H20N6O4	[M-H]-	Asparaginyl-Arginine	288.155	287.147	-0.406063	HMDB28725
291.044	1	C6H15N4O5P	[M+(37Cl)]-	L-Phosphoarginine	254.078	291.044	-1.85607	HMDB29438
291.044	1	C11H8N2O2S	[M+Hac-H]-	Cyclobrassinone	232.031	291.045	-2.00382	HMDB34209
292.082	1	C9H15N5O4	[M+Cl]-	Tetrahydroneopterin	257.112	292.082	-0.285879	HMDB00942
292.082	1	C9H15N5O4	[M+Cl]-	4a-Hydroxytetrahydrobiopterin	257.112	292.082	-0.285879	HMDB02281
292.095	1	C16H17NO3	[M+Na-2H]-	Norhydromorphone	271.121	292.096	-2.1154	HMDB14004
292.095	1	C16H17NO3	[M+Na-2H]-	(E,E)-Trichostachine	271.121	292.096	-2.1154	HMDB29374
292.095	1	C16H17NO3	[M+Na-2H]-	(R)-Higenamine	271.121	292.096	-2.1154	HMDB33103
292.095	1	C16H17NO3	[M+Na-2H]-	Normorphine	271.121	292.096	-2.1154	HMDB41959
293.124	1	C12H22O8	[M-H]-	Ethyl_(S)-3-hydroxybutyrate_glucoside	294.131	293.124	0.128614	HMDB31693
293.124	1	C16H20N2O	[M+(37Cl)]-	(-)-Fumigaclavine_B	256.158	293.124	0.739278	HMDB30201
294.144	1	C17H23NO	[M+(37Cl)]-	3-Methoxymorphinan	257.178	294.144	-0.310052	HMDB14045
294.144	1	C17H23NO	[M+(37Cl)]-	Levorphanol	257.178	294.144	-0.310052	HMDB14992
294.144	1	C17H23NO	[M+(37Cl)]-	Dextrorphan	257.178	294.144	-0.310052	HMDB60552
295.059	1	C12H18O6	[M+K-2H]-	1,1-(Tetrahydro-6a-hydroxy-2,3a,5-trimethylfuro[2,3-d]-1,3-dioxole-2,5-diyl)bis-ethanone	258.11	295.059	1.6434	HMDB32527
295.059	1	C15H14O5	[M+Na-2H]-	Phloretin	274.084	295.059	2.16194	HMDB03306
295.059	1	C15H14O5	[M+Na-2H]-	(Z)-4-Methoxy-3,3,5,5-tetrahydroxystilbene	274.084	295.059	2.16194	HMDB30377
295.059	1	C15H14O5	[M+Na-2H]-	3,3,4,7-Tetrahydroxyflavan	274.084	295.059	2.16194	HMDB30541
295.059	1	C15H14O5	[M+Na-2H]-	beta-Pyrufuran	274.084	295.059	2.16194	HMDB30634
295.059	1	C15H14O5	[M+Na-2H]-	alpha-Pyrufuran	274.084	295.059	2.16194	HMDB30635
295.059	1	C15H14O5	[M+Na-2H]-	Hemigossypolone	274.084	295.059	2.16194	HMDB30744
295.059	1	C15H14O5	[M+Na-2H]-	11-Methoxynoryangonin	274.084	295.059	2.16194	HMDB30754
295.059	1	C15H14O5	[M+Na-2H]-	(-)-Epiafzelechin	274.084	295.059	2.16194	HMDB30822
295.059	1	C15H14O5	[M+Na-2H]-	Afzelechin	274.084	295.059	2.16194	HMDB30823
295.059	1	C15H14O5	[M+Na-2H]-	Wyerone_epoxide	274.084	295.059	2.16194	HMDB30949
295.059	1	C15H14O5	[M+Na-2H]-	11-Hydroxyyangonin	274.084	295.059	2.16194	HMDB33017
295.059	1	C15H14O5	[M+Na-2H]-	2,3-Epoxysesamone	274.084	295.059	2.16194	HMDB33333
295.059	1	C15H14O5	[M+Na-2H]-	(R)-Methysticin	274.084	295.059	2.16194	HMDB33590
295.059	1	C15H14O5	[M+Na-2H]-	(2xi,4xi)-4,4,5,7-Tetrahydroxyflavan	274.084	295.059	2.16194	HMDB37232
295.059	1	C15H14O5	[M+Na-2H]-	Hydroxysesamone	274.084	295.059	2.16194	HMDB37760
295.059	1	C15H14O5	[M+Na-2H]-	(2S,3S,4R)-3,4,4,7-Tetrahydroxyflavan	274.084	295.059	2.16194	HMDB40828
295.059	1	C15H14O5	[M+Na-2H]-	3-Hydroxy-O-desmethylangolensin	274.084	295.059	2.16194	HMDB41654
295.059	1	C15H14O5	[M+Na-2H]-	5-Hydroxy-O-desmethylangolensin	274.084	295.059	2.16194	HMDB41685
295.059	1	C15H14O5	[M+Na-2H]-	6-Hydroxy-O-desmethylangolensin	274.084	295.059	2.16194	HMDB41695
295.059	1	C11H16O7	[M+Cl]-	3-Furanmethanol_glucoside	260.09	295.059	1.44005	HMDB32924
295.132	1	C14H26O4	[M+K-2H]-	Tetradecanedioic_acid	258.183	295.132	-0.555006	HMDB00872
295.132	1	C14H26O4	[M+K-2H]-	Diethyl_decanedioate	258.183	295.132	-0.555006	HMDB40429
295.132	1	C14H26O4	[M+K-2H]-	Diisobutyl_adipate	258.183	295.132	-0.555006	HMDB41618
295.132	1	C14H26O4	[M+K-2H]-	2-Hydroxypropyl_2-isopropyl-5-methylcyclohexyl_carbonate	258.183	295.132	-0.555006	HMDB59946
295.132	1	C14H26O4	[M+K-2H]-	1-Hydroxypropan-2-yl_2-isopropyl-5-methylcyclohexyl_carbonate	258.183	295.132	-0.555006	HMDB59947
295.132	1	C17H22O3	[M+Na-2H]-	1b-Furanoeudesm-4(15)-en-1-ol_acetate	274.157	295.132	-0.0365938	HMDB32697
295.132	1	C17H22O3	[M+Na-2H]-	[6]-Dehydroshogaol	274.157	295.132	-0.0365938	HMDB33090
295.132	1	C17H22O3	[M+Na-2H]-	Panaquinquecol_4	274.157	295.132	-0.0365938	HMDB38939
295.132	1	C17H22O3	[M+Na-2H]-	2-Butyl-5-[2-(4-hydroxy-3-methoxyphenyl)ethyl]furan	274.157	295.132	-0.0365938	HMDB40926
295.132	1	C17H22O3	[M+Na-2H]-	2-Polyprenyl-6-methoxy-1,4-benzoquinone	274.157	295.132	-0.0365938	HMDB60354
295.132	1	C17H22O3	[M+Na-2H]-	4-Hydroxy-3-polyprenylbenzoate	274.157	295.132	-0.0365938	HMDB60388
296.114	1	C14H19NO6	[M-H]-	Phenethylamine_glucuronide	297.121	296.114	-0.270166	HMDB10323
296.114	1	C9H19N5O4	[M+Cl]-	Arginyl-Serine	261.144	296.113	2.62062	HMDB28718
296.114	1	C9H19N5O4	[M+Cl]-	Serinyl-Arginine	261.144	296.113	2.62062	HMDB29033
296.114	1	C12H15NO4	[M+Hac-H]-	Salsoline-1-carboxylate	237.1	296.114	-0.270166	HMDB13067
296.114	1	C12H15NO4	[M+Hac-H]-	3-Hydroxy-carbofuran	237.1	296.114	-0.270166	HMDB32775
296.996	1	C6H13O9P	[M+(37Cl)]-	Fructose_6-phosphate	260.03	296.996	0.928631	HMDB00124
296.996	1	C6H13O9P	[M+(37Cl)]-	Myo-inositol_1-phosphate	260.03	296.996	0.928631	HMDB00213
296.996	1	C6H13O9P	[M+(37Cl)]-	Galactose_1-phosphate	260.03	296.996	0.928631	HMDB00645
296.996	1	C6H13O9P	[M+(37Cl)]-	Dolichyl_phosphate_D-mannose	260.03	296.996	0.928631	HMDB00994
296.996	1	C6H13O9P	[M+(37Cl)]-	Fructose_1-phosphate	260.03	296.996	0.928631	HMDB01076
296.996	1	C6H13O9P	[M+(37Cl)]-	Mannose_6-phosphate	260.03	296.996	0.928631	HMDB01078
296.996	1	C6H13O9P	[M+(37Cl)]-	D-Myo-inositol_4-phosphate	260.03	296.996	0.928631	HMDB01313
296.996	1	C6H13O9P	[M+(37Cl)]-	Glucose_6-phosphate	260.03	296.996	0.928631	HMDB01401
296.996	1	C6H13O9P	[M+(37Cl)]-	Glucose_1-phosphate	260.03	296.996	0.928631	HMDB01586
296.996	1	C6H13O9P	[M+(37Cl)]-	Inositol_phosphate	260.03	296.996	0.928631	HMDB02985
296.996	1	C6H13O9P	[M+(37Cl)]-	Beta-D-Glucose_6-phosphate	260.03	296.996	0.928631	HMDB03498
296.996	1	C6H13O9P	[M+(37Cl)]-	Beta-D-Fructose_6-phosphate	260.03	296.996	0.928631	HMDB03971
296.996	1	C6H13O9P	[M+(37Cl)]-	D-Tagatose_1-phosphate	260.03	296.996	0.928631	HMDB06328
296.996	1	C6H13O9P	[M+(37Cl)]-	D-Mannose_1-phosphate	260.03	296.996	0.928631	HMDB06330
296.996	1	C6H13O9P	[M+(37Cl)]-	Sorbose_1-phosphate	260.03	296.996	0.928631	HMDB06797
296.996	1	C6H13O9P	[M+(37Cl)]-	Beta-D-Fructose_2-phosphate	260.03	296.996	0.928631	HMDB06800
296.996	1	C6H13O9P	[M+(37Cl)]-	1D-myo-Inositol_3-phosphate	260.03	296.996	0.928631	HMDB06814
296.996	1	C6H13O9P	[M+(37Cl)]-	D-Tagatose_6-phosphate	260.03	296.996	0.928631	HMDB06873
296.996	1	C6H13O9P	[M+(37Cl)]-	D-fructose_1-phosphate	260.03	296.996	0.928631	HMDB60467
300.106	1	C11H21NO7	[M+Na-2H]-	N-(1-Deoxy-1-fructosyl)valine	279.132	300.106	0.0399858	HMDB37844
300.133	1	C14H21N3O3	[M+Na-2H]-	Oxamniquine	279.158	300.133	-0.164927	HMDB15228
301.033	1	C10H16O8	[M+K-2H]-	3-Hydroxy-4-butanolide	264.085	301.033	-0.398627	HMDB34681
301.033	1	C9H14O9	[M+Cl]-	Monoglyceride_citrate	266.064	301.033	-0.597941	HMDB32437
301.033	1	C6H11O8P	[M+Hac-H]-	Inositol_cyclic_phosphate	242.019	301.033	-0.0166095	HMDB01125
301.106	1	C12H24O6	[M+K-2H]-	Hexyl_glucoside	264.157	301.106	0.604439	HMDB31688
301.106	1	C15H20O5	[M+Na-2H]-	Artabsinolide_A	280.131	301.106	1.11257	HMDB35620
301.106	1	C15H20O5	[M+Na-2H]-	Dihydromarasmone	280.131	301.106	1.11257	HMDB36051
301.106	1	C15H20O5	[M+Na-2H]-	Nigellic_acid	280.131	301.106	1.11257	HMDB36094
301.106	1	C15H20O5	[M+Na-2H]-	13-Hydroxyabscisic_acid	280.131	301.106	1.11257	HMDB36095
301.106	1	C15H20O5	[M+Na-2H]-	Crispolide	280.131	301.106	1.11257	HMDB36695
301.106	1	C15H20O5	[M+Na-2H]-	(1beta,4alpha,5alpha,6beta,8alpha,10b)-1,10:4,5-Diepoxy-6-hydroxy-7(11)-germacren-12,8-olide	280.131	301.106	1.11257	HMDB38545
301.106	1	C15H20O5	[M+Na-2H]-	Vulgarolide	280.131	301.106	1.11257	HMDB41003
301.106	1	C15H20O5	[M+Na-2H]-	8-Deoxy-11,13-dihydroxygrosheimin	280.131	301.106	1.11257	HMDB41144
303.098	1	C15H16N2O5	[M-H]-	L-N-(1H-Indol-3-ylacetyl)glutamic_acid	304.106	303.099	-2.12637	HMDB38665
303.098	1	C18H18O2	[M+(37Cl)]-	Dienestrol	266.131	303.097	2.87202	HMDB15027
303.098	1	C18H18O2	[M+(37Cl)]-	3-Phenylpropyl_cinnamate	266.131	303.097	2.87202	HMDB36387
303.098	1	C13H12N2O3	[M+Hac-H]-	Indolylacryloylglycine	244.085	303.099	-2.12637	HMDB06005
303.098	1	C13H12N2O3	[M+Hac-H]-	Haematopodin	244.085	303.099	-2.12637	HMDB40734
307.068	1	C16H18N2S	[M+K-2H]-	N-Desmethylpromazine	270.119	307.068	-0.135475	HMDB13939
307.068	1	C11H16O10	[M-H]-	D-Erythroascorbic_acid_1-a-D-glucoside	308.074	307.067	1.82827	HMDB33627
307.068	1	C15H14N2O3	[M+(37Cl)]-	10,11-Dihydroxycarbamazepine	270.1	307.067	2.4112	HMDB60568
308.061	1	C9H13N5O6	[M+Na-2H]-	Clitocine	287.087	308.061	0.305134	HMDB33718
308.061	1	C14H13N3O3	[M+(37Cl)]-	Carotamine	271.096	308.062	-2.58389	HMDB39955
309.083	1	C15H16N2O3	[M+(37Cl)]-	(2S,4R)-4-(9H-Pyrido[3,4-b]indol-1-yl)-1,2,4-butanetriol	272.116	309.083	0.0161769	HMDB35191
312.076	1	C14H17N3O3	[M+K-2H]-	Alanyltryptophan	275.127	312.076	0.587999	HMDB13209
312.076	1	C14H17N3O3	[M+K-2H]-	Alanyl-Tryptophan	275.127	312.076	0.587999	HMDB28698
312.076	1	C14H17N3O3	[M+K-2H]-	Tryptophyl-Alanine	275.127	312.076	0.587999	HMDB29076
312.109	1	C10H21N5O4	[M+K-2H]-	Arginyl-Threonine	275.159	312.108	2.79423	HMDB28719
312.109	1	C10H21N5O4	[M+K-2H]-	Threoninyl-Arginine	275.159	312.108	2.79423	HMDB29055
312.109	1	C14H19NO7	[M-H]-	Tyramine_glucuronide	313.116	312.109	-0.140656	HMDB10328
312.109	1	C12H15NO5	[M+Hac-H]-	N-Acetylvanilalanine	253.095	312.109	-0.140656	HMDB11716
312.109	1	C12H15NO5	[M+Hac-H]-	Dihydroferuloylglycine	253.095	312.109	-0.140656	HMDB41725
316.078	1	C18H17NOS	[M+Na-2H]-	Nor-ketotifen	295.103	316.078	2.08145	HMDB60646
317.114	1	C19H20O2	[M+(37Cl)]-	7-(4-Hydroxyphenyl)-1-phenyl-4-hepten-3-one	280.146	317.113	2.83464	HMDB33295
319.002	1	C16H10O5	[M+K-2H]-	3-O-Methylcoumestrol	282.053	319.001	1.96206	HMDB29584
319.002	1	C16H10O5	[M+K-2H]-	9-O-Methylcoumestrol	282.053	319.001	1.96206	HMDB33588
319.002	1	C16H10O5	[M+K-2H]-	Cochliophilin_A	282.053	319.001	1.96206	HMDB34445
319.002	1	C16H10O5	[M+K-2H]-	Pseudobaptigenin	282.053	319.001	1.96206	HMDB36616
319.002	1	C15H8O6	[M+Cl]-	Rhein	284.032	319.001	1.77397	HMDB32876
319.002	1	C15H8O6	[M+Cl]-	Lucernol	284.032	319.001	1.77397	HMDB34042
319.002	1	C15H8O6	[M+Cl]-	Repensol	284.032	319.001	1.77397	HMDB34138
319.002	1	C15H8O6	[M+Cl]-	Aureol	284.032	319.001	1.77397	HMDB37921
321.056	1	C13H16O7	[M+(37Cl)]-	p-Cresol_glucuronide	284.09	321.056	0.586813	HMDB11686
321.056	1	C13H16O7	[M+(37Cl)]-	2-O-Benzoyl-D-glucose	284.09	321.056	0.586813	HMDB34618
321.056	1	C13H16O7	[M+(37Cl)]-	D-Vacciniin	284.09	321.056	0.586813	HMDB38492
321.109	1	C18H20O3	[M+(37Cl)]-	16-Oxoestrone	284.141	321.108	2.51411	HMDB00372
321.109	1	C18H20O3	[M+(37Cl)]-	Estrone-2,3-quinone	284.141	321.108	2.51411	HMDB12941
321.109	1	C18H20O3	[M+(37Cl)]-	Estrone-3,4-quinone	284.141	321.108	2.51411	HMDB12942
321.109	1	C18H20O3	[M+(37Cl)]-	(S)-17-Hydroxy-9,11,13,15-octadecatetraynoic_acid	284.141	321.108	2.51411	HMDB38995
321.109	1	C13H14N2O4	[M+Hac-H]-	L-cis-Cyclo(aspartylphenylalanyl)	262.095	321.109	-2.20392	HMDB31360
321.111	1	C15H24O5	[M+K-2H]-	Alpha-dihydroartemisinin	284.162	321.111	0.288997	HMDB60593
321.111	1	C15H24O5	[M+K-2H]-	Dihydroartemisinin_(DHA)	284.162	321.111	0.288997	HMDB61088
321.111	1	C18H20O4	[M+Na-2H]-	Myrigalone_E	300.136	321.111	0.765468	HMDB30755
321.111	1	C18H20O4	[M+Na-2H]-	1,3-Diacetoxy-4,6,12-tetradecatriene-8,10-diyne	300.136	321.111	0.765468	HMDB30922
321.111	1	C18H20O4	[M+Na-2H]-	Myrigalone_A	300.136	321.111	0.765468	HMDB37245
321.111	1	C18H20O4	[M+Na-2H]-	Myrigalon_B	300.136	321.111	0.765468	HMDB37246
321.111	1	C18H20O4	[M+Na-2H]-	Verimol_C	300.136	321.111	0.765468	HMDB38325
321.147	1	C19H24O3	[M+Na-2H]-	2-Methoxyestrone	300.173	321.147	-0.422236	HMDB00010
321.147	1	C19H24O3	[M+Na-2H]-	19-Oxoandrost-4-ene-3,17-dione	300.173	321.147	-0.422236	HMDB06768
321.147	1	C19H24O3	[M+Na-2H]-	Adrenosterone	300.173	321.147	-0.422236	HMDB06772
321.147	1	C19H24O3	[M+Na-2H]-	2-Hydroxy-3-methoxyestrone	300.173	321.147	-0.422236	HMDB11195
321.147	1	C19H24O3	[M+Na-2H]-	Testolactone	300.173	321.147	-0.422236	HMDB15031
321.147	1	C19H24O3	[M+Na-2H]-	Sageone	300.173	321.147	-0.422236	HMDB38684
321.147	1	C19H24O3	[M+Na-2H]-	Ginsenoyne_F	300.173	321.147	-0.422236	HMDB39569
321.147	1	C19H24O3	[M+Na-2H]-	4-Methoxyestrone	300.173	321.147	-0.422236	HMDB60088
325.01	1	C7H15O10P	[M+Cl]-	D-Sedoheptulose_7-phosphate	290.04	325.01	0.7729	HMDB01068
325.01	1	C7H15O10P	[M+Cl]-	Sedoheptulose_1-phosphate	290.04	325.01	0.7729	HMDB60509
326.988	1	C7H15O10P	[M+K-2H]-	D-Sedoheptulose_7-phosphate	290.04	326.989	-1.22695	HMDB01068
326.988	1	C7H15O10P	[M+K-2H]-	Sedoheptulose_1-phosphate	290.04	326.989	-1.22695	HMDB60509
326.988	1	C10H16N2S4	[M+Cl]-	Bis(4-isothiocyanatobutyl)_disulfide	292.02	326.989	-1.66428	HMDB34890
327.121	1	C14H26O6	[M+K-2H]-	1-Octen-3-yl_glucoside	290.173	327.122	-0.589383	HMDB32959
327.121	1	C17H22O5	[M+Na-2H]-	Naematolone	306.147	327.121	-0.121667	HMDB35781
327.121	1	C17H22O5	[M+Na-2H]-	Achillicin	306.147	327.121	-0.121667	HMDB36487
327.121	1	C17H22O5	[M+Na-2H]-	Matricin	306.147	327.121	-0.121667	HMDB36643
327.121	1	C14H26O4S	[M+(37Cl)]-	Diisopentyl_thiomalate	290.155	327.122	-0.855339	HMDB32223
329.029	1	C10H11N4O7P	[M-H]-	Inosine_2,3-cyclic_phosphate_	330.037	329.029	-0.613623	HMDB11680
329.029	1	C10H19O6PS2	[M-H]-	Malathion	330.036	329.029	0.805705	HMDB14910
329.029	1	C10H10N7O2S	[M+(37Cl)]-	S-methylazathioprine	292.062	329.028	2.85416	HMDB61068
329.048	1	C11H16O10	[M+Na-2H]-	D-Erythroascorbic_acid_1-a-D-glucoside	308.074	329.049	-2.10394	HMDB33627
329.048	1	C12H14N4O3S	[M+Cl]-	Sulfacytine	294.079	329.048	0.795325	HMDB15412
331.043	1	C14H14O8	[M+Na-2H]-	Mono-trans-p-coumaroylmesotartaric_acid	310.069	331.044	-1.29046	HMDB29783
332.029	1	C12H13N3O4S	[M+(37Cl)]-	N4-Acetylsulfamethoxazole	295.063	332.029	0.537001	HMDB13854
336.047	1	C16H13NO5	[M+(37Cl)]-	Avenanthramide_1c	299.079	336.046	2.32379	HMDB29284
336.047	1	C16H13NO5	[M+(37Cl)]-	(Z)-N-Coumaroyl-5-hydroxyanthranilic_acid	299.079	336.046	2.32379	HMDB38577
336.047	1	C16H13NO5	[M+(37Cl)]-	Marshdine	299.079	336.046	2.32379	HMDB41141
336.047	1	C16H13NO5	[M+(37Cl)]-	Avenanthramide_G	299.079	336.046	2.32379	HMDB41516
337.082	1	C16H10N2O3	[M+Hac-H]-	Dehydroxymethylflazine	278.069	337.083	-1.77731	HMDB41200
337.142	1	C19H24O4	[M+Na-2H]-	Isopulegone_caffeate	316.167	337.142	0.433052	HMDB29566
337.142	1	C15H26O6	[M+Cl]-	Glycerol_tributanoate	302.173	337.142	-0.198729	HMDB31094
339.158	1	C16H30O5	[M+K-2H]-	xi-7-Hydroxyhexadecanedioic_acid	302.209	339.158	0.371213	HMDB37830
339.158	1	C16H30O5	[M+K-2H]-	xi-8-Hydroxyhexadecanedioic_acid	302.209	339.158	0.371213	HMDB37831
339.158	1	C19H26O4	[M+Na-2H]-	Ubiquinone-2	318.183	339.158	0.822331	HMDB06709
339.158	1	C19H26O4	[M+Na-2H]-	Cohulupone	318.183	339.158	0.822331	HMDB30064
339.158	1	C19H26O4	[M+Na-2H]-	(1(10)E,4E,6a,9b)-9-(2-Methylpropanoyloxy)-1(10),4,11(13)-germacratrien-12,6-olide	318.183	339.158	0.822331	HMDB31373
339.158	1	C19H26O4	[M+Na-2H]-	Panaquinquecol_6	318.183	339.158	0.822331	HMDB35500
339.158	1	C19H26O4	[M+Na-2H]-	[8]-Dehydrogingerdione	318.183	339.158	0.822331	HMDB39277
341.113	1	C18H18N2O5	[M-H]-	Dictyoquinazol_C	342.122	341.114	-2.74072	HMDB40442
343.058	1	C19H14O5	[M+Na-2H]-	4-(3,4-Dihydroxyphenyl)-2,3-dihydro-2,3-dihydroxy-1H-phenalen-1-one	322.084	343.059	-2.75667	HMDB37110
344.04	1	C12H21NO4S2	[M+K-2H]-	(S)-Succinyldihydrolipoamide	307.091	344.04	-0.162191	HMDB01177
344.04	1	C10H12N5O7P	[M-H]-	Cyclic_GMP	345.047	344.04	-1.18533	HMDB01314
344.04	1	C10H12N5O7P	[M-H]-	Guanosine_2,3-cyclic_phosphate_	345.047	344.04	-1.18533	HMDB11629
346.992	1	C14H15O2PS2	[M+(37Cl)]-	O-Ethyl_S,S-diphenyl_phosphorodithioate	310.025	346.992	1.08129	HMDB31781
347.092	1	C19H12O3	[M+Hac-H]-	Hydroxyanigorufone	288.079	347.092	-2.84074	HMDB34449
347.092	1	C19H12O3	[M+Hac-H]-	Irenolone	288.079	347.092	-2.84074	HMDB40716
347.115	1	C16H24NO5	[M+K-2H]-	Sinapine	310.165	347.114	2.04889	HMDB29379
349.179	1	C18H32O4	[M+K-2H]-	13-L-Hydroperoxylinoleic_acid	312.23	349.179	-0.442467	HMDB03871
349.179	1	C18H32O4	[M+K-2H]-	8(R)-Hydroperoxylinoleic_acid	312.23	349.179	-0.442467	HMDB04706
349.179	1	C18H32O4	[M+K-2H]-	9(S)-HPODE	312.23	349.179	-0.442467	HMDB06940
349.179	1	C18H32O4	[M+K-2H]-	12,13-DiHODE	312.23	349.179	-0.442467	HMDB10201
349.179	1	C18H32O4	[M+K-2H]-	15,16-DiHODE	312.23	349.179	-0.442467	HMDB10208
349.179	1	C18H32O4	[M+K-2H]-	9,10-DiHODE	312.23	349.179	-0.442467	HMDB10221
349.179	1	C21H28O3	[M+Na-2H]-	Megestrol	328.204	349.179	-0.0042958	HMDB14495
349.179	1	C21H28O3	[M+Na-2H]-	12-Methoxy-8,11,13-abietatrien-20,11-olide	328.204	349.179	-0.0042958	HMDB38391
350.099	1	C18H19NO4	[M+(37Cl)]-	Moupinamide	313.131	350.098	2.39847	HMDB29365
350.099	1	C18H19NO4	[M+(37Cl)]-	Muricinine	313.131	350.098	2.39847	HMDB30288
350.099	1	C18H19NO4	[M+(37Cl)]-	Laurelliptine	313.131	350.098	2.39847	HMDB33357
350.099	1	C18H19NO4	[M+(37Cl)]-	N-cis-Feruloyltyramine	313.131	350.098	2.39847	HMDB36381
350.099	1	C18H19NO4	[M+(37Cl)]-	Laurolitsine	313.131	350.098	2.39847	HMDB40974
350.099	1	C10H17N7O5	[M+Cl]-	Neosaxitoxin	315.129	350.099	0.51614	HMDB29369
350.099	1	C10H17N7O5	[M+Cl]-	N-Hydroxysaxitoxin	315.129	350.099	0.51614	HMDB33664
352.071	1	C16H17N3O2S	[M+(37Cl)]-	(1R*,3R*,3S*)-1,2,3,4-Tetrahydro-1-(2-thio-3-pyrrolidinyl)-beta-carboline-3-carboxylic_acid	315.104	352.071	-0.194847	HMDB34767
352.086	1	C16H19NO6S	[M-H]-	4-Hydroxybenzyl_isothiocyanate_4-acetylrhamnoside	353.093	352.086	-0.808325	HMDB32802
358.072	1	C16H19NO5S	[M+Na-2H]-	Benzyl_glycinate_4-methylbenzenesulfonate_salt	337.098	358.073	-1.73652	HMDB33374
358.072	1	C13H23NO4S2	[M+(37Cl)]-	S-Glutaryldihydrolipoamide	321.107	358.073	-2.40677	HMDB06832
359.114	1	C19H20O7	[M-H]-	Gibberellin_A59	360.121	359.114	0.825087	HMDB35051
359.114	1	C19H20O7	[M-H]-	Heteroflavanone_A	360.121	359.114	0.825087	HMDB40910
359.114	1	C19H20O7	[M-H]-	Edulisin_IV	360.121	359.114	0.825087	HMDB41196
359.114	1	C17H16O5	[M+Hac-H]-	2,4-Dihydroxy-4,6-dimethoxychalcone	300.1	359.114	0.825087	HMDB30875
359.114	1	C17H16O5	[M+Hac-H]-	Heliannone_B	300.1	359.114	0.825087	HMDB31421
359.114	1	C17H16O5	[M+Hac-H]-	Heliannone_A	300.1	359.114	0.825087	HMDB31705
359.114	1	C17H16O5	[M+Hac-H]-	Melilotocarpan_A	300.1	359.114	0.825087	HMDB33142
359.114	1	C17H16O5	[M+Hac-H]-	8-Hydroxy-3,9-dimethoxypterocarpan	300.1	359.114	0.825087	HMDB33292
359.114	1	C17H16O5	[M+Hac-H]-	3-Hydroxy-2,9-dimethoxypterocarpan	300.1	359.114	0.825087	HMDB33861
359.114	1	C17H16O5	[M+Hac-H]-	3-Hydroxy-4,9-dimethoxypterocarpan	300.1	359.114	0.825087	HMDB34001
359.114	1	C17H16O5	[M+Hac-H]-	Methylnissolin	300.1	359.114	0.825087	HMDB34008
359.114	1	C17H16O5	[M+Hac-H]-	Homopisatin	300.1	359.114	0.825087	HMDB34116
359.114	1	C17H16O5	[M+Hac-H]-	Sativanone	300.1	359.114	0.825087	HMDB38110
359.114	1	C17H16O5	[M+Hac-H]-	4,4-Dihydroxy-2,6-dimethoxychalcone	300.1	359.114	0.825087	HMDB38812
359.114	1	C17H16O5	[M+Hac-H]-	5,7-Dihydroxy-4-methoxy-8-methylflavanone	300.1	359.114	0.825087	HMDB41321
359.114	1	C17H16O5	[M+Hac-H]-	5,7-Dihydroxy-4-methoxy-8-methylisoflavanone	300.1	359.114	0.825087	HMDB41322
359.162	1	C19H30O4	[M+K-2H]-	(S)-[8]-Gingerol	322.214	359.163	-2.31149	HMDB33615
359.162	1	C18H28O5	[M+Cl]-	Lactapiperanol_D	324.194	359.163	-2.47854	HMDB33631
359.162	1	C18H28O5	[M+Cl]-	Cibaric_acid	324.194	359.163	-2.47854	HMDB38580
361.106	1	C17H24O6	[M+K-2H]-	AF_Toxin_II	324.157	361.106	0.885613	HMDB33504
361.106	1	C17H24O6	[M+K-2H]-	3-Acetoxyscirpene-4,15-diol	324.157	361.106	0.885613	HMDB34576
361.106	1	C17H24O6	[M+K-2H]-	Blumealactone_C	324.157	361.106	0.885613	HMDB35357
361.106	1	C17H24O6	[M+K-2H]-	4-Acetoxyscirpene-3,15-diol	324.157	361.106	0.885613	HMDB35847
361.106	1	C17H24O6	[M+K-2H]-	Monoacetoxyscirpenol	324.157	361.106	0.885613	HMDB35848
361.106	1	C20H20O5	[M+Na-2H]-	Dolichin_B	340.131	361.106	1.30931	HMDB29468
361.106	1	C20H20O5	[M+Na-2H]-	(S)-4,5,7-Trihydroxy-3-prenylflavanone	340.131	361.106	1.30931	HMDB29866
361.106	1	C20H20O5	[M+Na-2H]-	Desmethylxanthohumol	340.131	361.106	1.30931	HMDB30610
361.106	1	C20H20O5	[M+Na-2H]-	Glyceollidin_I	340.131	361.106	1.30931	HMDB34026
361.106	1	C20H20O5	[M+Na-2H]-	5-Deoxykievitone	340.131	361.106	1.30931	HMDB34214
361.106	1	C20H20O5	[M+Na-2H]-	(S)-4,5,7-Trihydroxy-6-prenylflavanone	340.131	361.106	1.30931	HMDB37247
361.106	1	C20H20O5	[M+Na-2H]-	Selinone	340.131	361.106	1.30931	HMDB37585
361.106	1	C20H20O5	[M+Na-2H]-	Glyceollidin_II	340.131	361.106	1.30931	HMDB37916
361.106	1	C20H20O5	[M+Na-2H]-	Licocoumarone	340.131	361.106	1.30931	HMDB38755
361.106	1	C20H20O5	[M+Na-2H]-	Morachalcone_A	340.131	361.106	1.30931	HMDB40306
361.106	1	C20H20O5	[M+Na-2H]-	1-Hydroxy-3,5-dimethoxy-2-prenylxanthone	340.131	361.106	1.30931	HMDB41251
361.106	1	C16H22O7	[M+Cl]-	1-Methoxy-3-(4-hydroxyphenyl)-2E-propenal_4-glucoside	326.137	361.106	0.719456	HMDB34755
361.106	1	C16H22O7	[M+Cl]-	4-(4-Hydroxyphenyl)-2-butanone_glucoside	326.137	361.106	0.719456	HMDB34863
361.106	1	C16H22O7	[M+Cl]-	Citrusin_C	326.137	361.106	0.719456	HMDB38708
363.155	1	C21H26O3	[M+(37Cl)]-	Isoacitretin	326.188	363.155	1.52525	HMDB03039
363.155	1	C21H26O3	[M+(37Cl)]-	Acitretin	326.188	363.155	1.52525	HMDB14602
366.141	1	C14H25NO10	[M-H]-	N-Acetyl-6-O-L-fucosyl-D-glucosamine	367.148	366.141	0.988691	HMDB02220
366.141	1	C14H25NO10	[M-H]-	2-Acetamido-2-deoxy-6-O-a-L-fucopyranosyl-D-glucose	367.148	366.141	0.988691	HMDB05817
366.141	1	C14H25NO10	[M-H]-	3-O-fucopyranosyl-2-acetamido-2-deoxyglucopyranose	367.148	366.141	0.988691	HMDB06700
366.141	1	C14H25NO10	[M-H]-	Casuarine_6-alpha-D-glucoside	367.148	366.141	0.988691	HMDB31999
366.141	1	C13H17N5O4	[M+Hac-H]-	1,N2-propanodeoxyguanosine	307.128	366.142	-2.66017	HMDB59780
367.002	1	C10H11N4O7P	[M+(37Cl)]-	Inosine_2,3-cyclic_phosphate_	330.037	367.003	-1.75966	HMDB11680
367.002	1	C10H19O6PS2	[M+(37Cl)]-	Malathion	330.036	367.003	-0.48719	HMDB14910
367.089	1	C11H16O10	[M+Hac-H]-	D-Erythroascorbic_acid_1-a-D-glucoside	308.074	367.088	0.900873	HMDB33627
368.999	1	C7H16O13P2	[M-H]-	Sedoheptulose_1,7-bisphosphate	370.007	368.999	-1.06531	HMDB60274
368.999	1	C5H12O11P2	[M+Hac-H]-	Ribose_1,5-bisphosphate	309.985	368.999	-1.06531	HMDB11688
371.005	1	C11H15N2O8P	[M+K-2H]-	Nicotinamide_ribotide	334.057	371.005	-0.579507	HMDB00229
371.015	1	C9H19O11P	[M+K-2H]-	1-(sn-Glycero-3-phospho)-1D-myo-inositol_	334.067	371.015	-1.10723	HMDB11649
372.049	1	C15H15NO8	[M+Cl]-	2,8-Dihydroxyquinoline-beta-D-glucuronide_	337.08	372.049	0.658515	HMDB11658
372.049	1	C15H15NO8	[M+Cl]-	3-Indole_carboxylic_acid_glucuronide	337.08	372.049	0.658515	HMDB13189
377.099	1	C20H20O5	[M+(37Cl)]-	Dolichin_B	340.131	377.098	2.61312	HMDB29468
377.099	1	C20H20O5	[M+(37Cl)]-	(S)-4,5,7-Trihydroxy-3-prenylflavanone	340.131	377.098	2.61312	HMDB29866
377.099	1	C20H20O5	[M+(37Cl)]-	Desmethylxanthohumol	340.131	377.098	2.61312	HMDB30610
377.099	1	C20H20O5	[M+(37Cl)]-	Glyceollidin_I	340.131	377.098	2.61312	HMDB34026
377.099	1	C20H20O5	[M+(37Cl)]-	5-Deoxykievitone	340.131	377.098	2.61312	HMDB34214
377.099	1	C20H20O5	[M+(37Cl)]-	(S)-4,5,7-Trihydroxy-6-prenylflavanone	340.131	377.098	2.61312	HMDB37247
377.099	1	C20H20O5	[M+(37Cl)]-	Selinone	340.131	377.098	2.61312	HMDB37585
377.099	1	C20H20O5	[M+(37Cl)]-	Glyceollidin_II	340.131	377.098	2.61312	HMDB37916
377.099	1	C20H20O5	[M+(37Cl)]-	Licocoumarone	340.131	377.098	2.61312	HMDB38755
377.099	1	C20H20O5	[M+(37Cl)]-	Morachalcone_A	340.131	377.098	2.61312	HMDB40306
377.099	1	C20H20O5	[M+(37Cl)]-	1-Hydroxy-3,5-dimethoxy-2-prenylxanthone	340.131	377.098	2.61312	HMDB41251
378.116	1	C17H19N5O3	[M+(37Cl)]-	Histidinyl-Tryptophan	341.149	378.115	2.79835	HMDB28896
378.116	1	C17H19N5O3	[M+(37Cl)]-	Tryptophyl-Histidine	341.149	378.115	2.79835	HMDB29085
379.013	1	C16H12O9S	[M-H]-	Tectorigenin_4-sulfate	380.02	379.013	-0.144058	HMDB41777
379.013	1	C16H12O9S	[M-H]-	Tectorigenin_7-sulfate	380.02	379.013	-0.144058	HMDB41778
379.013	1	C10H13N4O8PS	[M-H]-	6-Thioxanthine_5-monophosphate	380.019	379.012	2.57617	HMDB60418
379.013	1	C10H13N4O8PS	[M-H]-	6-Thioxanthylic_acid	380.019	379.012	2.57617	HMDB60792
381.029	1	C16H14O9S	[M-H]-	hesperetin_3-O-sulfate	382.036	381.029	2.36596	HMDB29202
381.097	1	C16H24O8	[M+K-2H]-	(-)-erythro-Anethole_glycol_1-glucoside	344.147	381.096	2.77332	HMDB33066
381.097	1	C16H24O8	[M+K-2H]-	(-)-erythro-Anethole_glycol_2-glucoside	344.147	381.096	2.77332	HMDB33067
381.097	1	C16H24O8	[M+K-2H]-	Dihydroconiferin	344.147	381.096	2.77332	HMDB41509
381.097	1	C15H22O9	[M+Cl]-	Di-O-methylcrenatin	346.126	381.096	2.61588	HMDB32742
381.097	1	C15H22O9	[M+Cl]-	1-(3-Hydroxy-4-Methoxyphenyl)-1,2-ethanediol_3-O-b-D-glucoside	346.126	381.096	2.61588	HMDB35057
381.097	1	C15H22O9	[M+Cl]-	Aucubin	346.126	381.096	2.61588	HMDB36562
381.097	1	C15H22O9	[M+Cl]-	(1xi,2xi)-1-(4-Hydroxyphenyl)-1,2,3-propanetriol_2-O-beta-D-glucopyranoside	346.126	381.096	2.61588	HMDB40601
381.097	1	C15H22O9	[M+Cl]-	(1xi,2xi)-1-(4-Hydroxyphenyl)-1,2,3-propanetriol_3-O-beta-D-Glucopyranoside	346.126	381.096	2.61588	HMDB40602
381.097	1	C15H22O9	[M+Cl]-	3,4,5-Trimethoxyphenyl_glucoside	346.126	381.096	2.61588	HMDB41189
383.038	1	C14H18O10	[M+K-2H]-	Methyl_6-O-galloyl-beta-D-glucopyranoside	346.09	383.039	-1.97917	HMDB39354
383.038	1	C15H16N2O6S2	[M-H]-	Ticarcillin	384.045	383.038	0.37307	HMDB15545
386.13	1	C21H23N3OS	[M+Na-2H]-	Propericiazine	365.156	386.131	-2.68898	HMDB15546
387.032	1	C10H15N4O9P	[M+Na-2H]-	Phosphoribosyl_formamidocarboxamide	366.058	387.032	-1.63811	HMDB01439
388.124	1	C20H21N3O3	[M+(37Cl)]-	Phenylalanyl-Tryptophan	351.158	388.125	-1.24625	HMDB29006
388.124	1	C20H21N3O3	[M+(37Cl)]-	Tryptophyl-Phenylalanine	351.158	388.125	-1.24625	HMDB29090
388.124	1	C14H19NO8	[M+Hac-H]-	Dopamine_glucuronide	329.111	388.125	-1.70744	HMDB10329
389.154	1	C23H28O3	[M+K-2H]-	Methyl_(9Z)-8-oxo-6,8-diapo-6-carotenoate	352.204	389.152	2.87265	HMDB31979
389.154	1	C22H26O4	[M+Cl]-	Acetylsalvipisone	354.183	389.153	2.71847	HMDB31877
390.112	1	C21H23NO4	[M+K-2H]-	Olopatadine_n-oxide	353.163	390.111	1.46445	HMDB60595
390.112	1	C20H21NO5	[M+Cl]-	Gravacridonediol_methyl_ether	355.142	390.111	1.31065	HMDB29327
390.112	1	C20H21NO5	[M+Cl]-	Promucosine	355.142	390.111	1.31065	HMDB35438
390.112	1	C20H21NO5	[M+Cl]-	Romucosine_C	355.142	390.111	1.31065	HMDB36764
390.112	1	C20H21NO5	[M+Cl]-	Buntanine	355.142	390.111	1.31065	HMDB38590
390.112	1	C20H21NO5	[M+Cl]-	Marshmine	355.142	390.111	1.31065	HMDB41046
390.112	1	C16H17N3O3S	[M+Hac-H]-	5-O-Desmethyl_omeprazole	331.099	390.113	-2.64206	HMDB14011
391.049	1	C12H18O13	[M+Na-2H]-	4-O-alpha-D-Galactopyranuronosyl-D-galacturonic_acid	370.075	391.049	-1.1799	HMDB39721
391.081	1	C20H12O5	[M+Hac-H]-	Fluorescein	332.068	391.082	-2.13842	HMDB14831
392.178	1	C25H27NO	[M+Cl]-	N-Desmethyltamoxifen	357.209	392.179	-1.22444	HMDB13866
393.046	1	C15H10O9	[M+Hac-H]-	3,3,4,5,6,7,8-Heptahydroxyflavone	334.032	393.046	-0.395882	HMDB30159
395.059	1	C14H19N2O7P	[M+(37Cl)]-	N1-(5-Phospho-a-D-ribosyl)-5,6-dimethylbenzimidazole	358.093	395.059	-2.2146	HMDB03882
397.106	1	C21H20N4O2	[M+K-2H]-	Lepidine_C	360.159	397.107	-2.50889	HMDB32717
397.106	1	C21H20N4O2	[M+K-2H]-	Lepidine	360.159	397.107	-2.50889	HMDB33437
397.106	1	C20H24O6	[M+K-2H]-	Quassinol	360.157	397.106	0.855439	HMDB37235
397.106	1	C20H24O6	[M+K-2H]-	Casegravol_isovalerate	360.157	397.106	0.855439	HMDB39034
397.106	1	C20H24O6	[M+K-2H]-	4-Acetylzearalenone	360.157	397.106	0.855439	HMDB39100
397.106	1	C20H24O6	[M+K-2H]-	3,4,5,7,8-Pentamethoxyflavan	360.157	397.106	0.855439	HMDB40311
397.106	1	C20H24O6	[M+K-2H]-	6-O-Formylmarmin	360.157	397.106	0.855439	HMDB40796
397.106	1	C23H20O5	[M+Na-2H]-	Cinnatriacetin_A	376.131	397.106	1.24073	HMDB33932
397.106	1	C19H22O7	[M+Cl]-	Gibberellin_A93	362.137	397.106	0.704346	HMDB31366
397.106	1	C19H22O7	[M+Cl]-	2,8-Dihydroxy-3,4,5,7-tetramethoxyflavan	362.137	397.106	0.704346	HMDB33905
397.106	1	C19H22O7	[M+Cl]-	Gibberellin_A21	362.137	397.106	0.704346	HMDB35050
397.106	1	C19H22O7	[M+Cl]-	Diosbulbin_C	362.137	397.106	0.704346	HMDB36778
397.106	1	C19H22O7	[M+Cl]-	Gibberellin_A87	362.137	397.106	0.704346	HMDB39239
398.145	1	C16H21NO7	[M+Hac-H]-	5-Hydroxytryptophol_glucuronide	339.132	398.146	-0.846675	HMDB13200
400.995	1	C16H12O9S	[M+Na-2H]-	Tectorigenin_4-sulfate	380.02	400.995	0.227933	HMDB41777
400.995	1	C16H12O9S	[M+Na-2H]-	Tectorigenin_7-sulfate	380.02	400.995	0.227933	HMDB41778
400.995	1	C10H13N4O8PS	[M+Na-2H]-	6-Thioxanthine_5-monophosphate	380.019	400.994	2.79905	HMDB60418
400.995	1	C10H13N4O8PS	[M+Na-2H]-	6-Thioxanthylic_acid	380.019	400.994	2.79905	HMDB60792
402.072	1	C18H21O6S	[M+(37Cl)]-	2-Hydroxyestrone_sulfate	365.106	402.072	-0.211902	HMDB12622
409.131	1	C16H28N4O4S	[M+K-2H]-	Biocytin	372.183	409.132	-2.71355	HMDB03134
413.101	1	C20H24O7	[M+K-2H]-	Carissanol	376.152	413.101	0.887677	HMDB30081
413.101	1	C20H24O7	[M+K-2H]-	1,2-Anhydridoniveusin	376.152	413.101	0.887677	HMDB32105
413.101	1	C20H24O7	[M+K-2H]-	(1E,4Z,6a,8b,10a)-8-Angeloyloxy-10,15-dihydroxy-3-oxo-1,4,11(13)-germacratrien-12,6-olide	376.152	413.101	0.887677	HMDB32731
413.101	1	C20H24O7	[M+K-2H]-	2-Hydroxy-3,4,5,7,8-pentamethoxyflavan	376.152	413.101	0.887677	HMDB33906
413.101	1	C20H24O7	[M+K-2H]-	Diosbulbin_A	376.152	413.101	0.887677	HMDB35108
413.101	1	C20H24O7	[M+K-2H]-	Diosbulbin_F	376.152	413.101	0.887677	HMDB36780
413.101	1	C20H24O7	[M+K-2H]-	trans-Grandmarin_isovalerate	376.152	413.101	0.887677	HMDB39032
413.101	1	C20H24O7	[M+K-2H]-	alpha-Peroxyachifolide	376.152	413.101	0.887677	HMDB39575
413.101	1	C19H22O8	[M+Cl]-	3,4-DHPEA-EA	378.131	413.101	0.742434	HMDB29304
413.101	1	C19H22O8	[M+Cl]-	Gibberellin_A32	378.131	413.101	0.742434	HMDB35037
413.101	1	C19H22O8	[M+Cl]-	2-(3,4-Dihydroxyphenylethyl)-6-epi-elenaiate	378.131	413.101	0.742434	HMDB39137
413.101	1	C15H18N2O6S	[M+Hac-H]-	Niazidin	354.089	413.102	-2.9903	HMDB31981
416.057	1	C10H17N7O7S	[M+(37Cl)]-	Gonyautoxin_V	379.091	416.057	-1.38202	HMDB33513
417.044	1	C14H20O10S	[M+(37Cl)]-	4-Methoxybenzyl_O-(2-sulfoglucoside)	380.078	417.044	-1.37779	HMDB34754
418.121	1	C17H25N3O5S	[M+Cl]-	Meropenem	383.151	418.121	0.421888	HMDB14898
419.984	1	C13H13N5O5S2	[M+K-2H]-	Ceftizoxime	383.036	419.984	-1.34148	HMDB15427
422.069	1	C17H23NO7S	[M+K-2H]-	Niazicin_A	385.12	422.068	2.58063	HMDB38952
423.06	1	C18H16N2O8	[M+Cl]-	Dopaxanthin_quinone	388.091	423.06	-1.18257	HMDB12220
423.06	1	C18H16N2O8	[M+Cl]-	Betanidin	388.091	423.06	-1.18257	HMDB29407
425.046	1	C19H16O9	[M+(37Cl)]-	Urolithin_B_3-O-glucuronide	388.079	425.046	1.2074	HMDB41787
425.057	1	C18H16N2O8	[M+(37Cl)]-	Dopaxanthin_quinone	388.091	425.057	-1.2923	HMDB12220
425.057	1	C18H16N2O8	[M+(37Cl)]-	Betanidin	388.091	425.057	-1.2923	HMDB29407
425.123	1	C21H18O6	[M+Hac-H]-	Wampetin	366.11	425.124	-2.05728	HMDB30080
425.123	1	C21H18O6	[M+Hac-H]-	Glycyrol	366.11	425.124	-2.05728	HMDB33882
425.123	1	C21H18O6	[M+Hac-H]-	Glycyrrhizaisoflavone_B	366.11	425.124	-2.05728	HMDB36556
425.125	1	C21H18O6	[M+Hac-H]-	Wampetin	366.11	425.124	2.30897	HMDB30080
425.125	1	C21H18O6	[M+Hac-H]-	Glycyrol	366.11	425.124	2.30897	HMDB33882
425.125	1	C21H18O6	[M+Hac-H]-	Glycyrrhizaisoflavone_B	366.11	425.124	2.30897	HMDB36556
427.024	1	C11H19O13P	[M+(37Cl)]-	1-Phosphatidyl-D-myo-inositol	390.056	427.023	1.75705	HMDB06953
427.146	1	C16H28O13	[M-H]-	b-D-Xylopyranosyl-(1->4)-a-L-rhamnopyranosyl-(1->2)-L-arabinose	428.153	427.146	-0.143043	HMDB41221
427.379	1	C24H48O2	[M+Hac-H]-	Tetracosanoic_acid	368.365	427.379	-1.15541	HMDB02003
427.379	1	C24H48O2	[M+Hac-H]-	5-Hydroxy-7-tetracosanone	368.365	427.379	-1.15541	HMDB35633
427.379	1	C24H48O2	[M+Hac-H]-	4-Hydroxy-6-tetracosanone	368.365	427.379	-1.15541	HMDB35636
427.379	1	C24H48O2	[M+Hac-H]-	20-Tetracosene-1,18-diol	368.365	427.379	-1.15541	HMDB40887
429.061	1	C19H20O9	[M+K-2H]-	Garcimangosone_D	392.111	429.059	2.97768	HMDB38066
429.061	1	C18H18O10	[M+Cl]-	9-Hydroxy-4-methoxypsoralen_9-glucoside	394.09	429.059	2.83784	HMDB39047
433.086	1	C18H18N6O3S	[M+Cl]-	Methyl_acrylate-divinylbenzene,_completely_hydrolyzed,_copolymer	398.116	433.086	-0.00600343	HMDB32389
433.15	1	C22H26O9	[M-H]-	Vestitone_7-glucoside	434.158	433.15	0.181692	HMDB33012
433.15	1	C20H22O7	[M+Hac-H]-	(-)-Wikstromol	374.137	433.15	0.181692	HMDB30598
433.15	1	C20H22O7	[M+Hac-H]-	3,4,5,7,8-Pentamethoxyflavanone	374.137	433.15	0.181692	HMDB32869
433.15	1	C20H22O7	[M+Hac-H]-	8-Hydroxypinoresinol	374.137	433.15	0.181692	HMDB33279
433.15	1	C20H22O7	[M+Hac-H]-	Kievitone_hydrate	374.137	433.15	0.181692	HMDB38111
433.15	1	C20H22O7	[M+Hac-H]-	Kievitol	374.137	433.15	0.181692	HMDB38112
435.083	1	C18H18N6O3S	[M+(37Cl)]-	Methyl_acrylate-divinylbenzene,_completely_hydrolyzed,_copolymer	398.116	435.083	0.610229	HMDB32389
439.033	1	C12H23N2O9PS	[M+K-2H]-	4-Phosphopantothenoylcysteine	402.086	439.035	-2.96446	HMDB01117
439.033	1	C16H12O9S	[M+Hac-H]-	Tectorigenin_4-sulfate	380.02	439.034	-1.28122	HMDB41777
439.033	1	C16H12O9S	[M+Hac-H]-	Tectorigenin_7-sulfate	380.02	439.034	-1.28122	HMDB41778
439.033	1	C10H13N4O8PS	[M+Hac-H]-	6-Thioxanthine_5-monophosphate	380.019	439.033	1.06712	HMDB60418
439.033	1	C10H13N4O8PS	[M+Hac-H]-	6-Thioxanthylic_acid	380.019	439.033	1.06712	HMDB60792
439.141	1	C22H20O6	[M+Hac-H]-	3-O-Methylglycyrol	380.126	439.14	2.70028	HMDB33883
439.141	1	C22H20O6	[M+Hac-H]-	2-(4-Hydroxyphenyl)-3,6-dimethoxy-8,8-dimethyl-4H,8H-benzo[1,2-b:3,4-b]dipyran-4-one	380.126	439.14	2.70028	HMDB41236
448.003	1	C10H15N5O10P2	[M+Na-2H]-	Adenosine_3,5-diphosphate	427.029	448.004	-2.37342	HMDB00061
448.003	1	C10H15N5O10P2	[M+Na-2H]-	dGDP	427.029	448.004	-2.37342	HMDB00960
448.003	1	C10H15N5O10P2	[M+Na-2H]-	ADP	427.029	448.004	-2.37342	HMDB01341
449.123	1	C19H26O10	[M+Cl]-	Ptelatoside_A	414.153	449.122	2.53628	HMDB32600
453.096	1	C22H24O8	[M+K-2H]-	8-Acetoxypinoresinol	416.147	453.096	1.20019	HMDB33280
453.096	1	C22H24O8	[M+K-2H]-	4-Methylliquiritigenin_7-rhamnoside	416.147	453.096	1.20019	HMDB40545
453.096	1	C21H22O9	[M+Cl]-	Liquiritin	418.126	453.096	1.06777	HMDB29520
453.096	1	C21H22O9	[M+Cl]-	Natsudaidain	418.126	453.096	1.06777	HMDB30160
453.096	1	C21H22O9	[M+Cl]-	5-Hydroxy-3,3,4,6,7,8-hexamethoxyflavone	418.126	453.096	1.06777	HMDB30161
453.096	1	C21H22O9	[M+Cl]-	7-Hydroxy-3,3,4,5,6,8-hexamethoxyflavone	418.126	453.096	1.06777	HMDB32785
453.096	1	C21H22O9	[M+Cl]-	Aloin	418.126	453.096	1.06777	HMDB35219
453.096	1	C21H22O9	[M+Cl]-	Neoisoliquiritin	418.126	453.096	1.06777	HMDB37317
453.096	1	C21H22O9	[M+Cl]-	Isoliquiritin	418.126	453.096	1.06777	HMDB37318
453.096	1	C21H22O9	[M+Cl]-	Isosakuranetin_7-xyloside	418.126	453.096	1.06777	HMDB37486
453.096	1	C21H22O9	[M+Cl]-	Neoliquiritin	418.126	453.096	1.06777	HMDB37490
453.096	1	C21H22O9	[M+Cl]-	Naringenin_5-rhamnoside	418.126	453.096	1.06777	HMDB37581
453.096	1	C21H22O9	[M+Cl]-	Dihydrodaidzin	418.126	453.096	1.06777	HMDB39902
453.096	1	C21H22O9	[M+Cl]-	Gaylussacin	418.126	453.096	1.06777	HMDB40620
453.096	1	C21H22O9	[M+Cl]-	2-Hydroxy-3-methyl-4H-pyran-4-one_O-(6E-cinnamoyl-b-D-glucoside)	418.126	453.096	1.06777	HMDB41098
453.096	1	C21H22O9	[M+Cl]-	6-Hydroxy-3,3,4,5,7,8-hexamethoxyflavone	418.126	453.096	1.06777	HMDB41359
453.096	1	C21H22O9	[M+Cl]-	Equol_4-O-glucuronide	418.126	453.096	1.06777	HMDB41731
453.096	1	C21H22O9	[M+Cl]-	Equol_7-O-glucuronide	418.126	453.096	1.06777	HMDB41732
453.096	1	C21H22O9	[M+Cl]-	Fenoprofen_glucuronide	418.126	453.096	1.06777	HMDB61142
453.118	1	C19H28O10	[M+K-2H]-	Phenylethyl_primeveroside	416.168	453.117	2.87233	HMDB41274
453.118	1	C18H26O11	[M+Cl]-	Oleoside_dimethyl_ester	418.148	453.117	2.73991	HMDB31350
453.118	1	C22H18O7	[M+Hac-H]-	1-Hydroxypyrene_glucuronide	394.105	453.119	-2.09768	HMDB59759
456.067	1	C20H19O11	[M+Na-2H]-	Delphinidin_3-arabinoside	435.093	456.067	-0.031355	HMDB37998
456.067	1	C23H17NO7	[M+(37Cl)]-	[3-[1-Formyl-2-(2-furanyl)ethenyl]]-2-(2-furanyl)-5-(2-furanylmethylene)-4,5-dihydro-a-methyl-4-oxo-1H-pyrrole-1-acetic_acid,_9CI	419.101	456.067	0.96192	HMDB35174
459.071	1	C13H16N10O5S	[M+Cl]-	Azimsulfuron	424.103	459.072	-1.10418	HMDB33145
462.113	1	C19H27N3O5S2	[M+Na-2H]-	Dofetilide	441.139	462.114	-2.40027	HMDB14349
466.295	1	C22H46NO7P	[M-H]-	LysoPC(14:0)	467.301	466.294	2.62474	HMDB10379
466.295	1	C29H41NO4	[M-H]-	Buprenorphine	467.304	466.296	-2.45145	HMDB15057
466.295	1	C22H46NO7P	[M-H]-	1-Heptadecanoylglycerophosphoethanolamine	467.301	466.294	2.62474	HMDB61691
467.134	1	C25H24O9	[M-H]-	Silymonin	468.142	467.135	-1.45782	HMDB30585
471.107	1	C22H26O9	[M+K-2H]-	Vestitone_7-glucoside	434.158	471.106	1.65971	HMDB33012
471.107	1	C21H24O10	[M+Cl]-	Phenethyl_6-galloylglucoside	436.137	471.106	1.53235	HMDB34573
471.107	1	C21H24O10	[M+Cl]-	Phlorizin	436.137	471.106	1.53235	HMDB36634
471.107	1	C21H24O10	[M+Cl]-	Trilobatin	436.137	471.106	1.53235	HMDB37505
471.107	1	C17H20N2O8S	[M+Hac-H]-	Zileuton_O-glucuronide	412.094	471.108	-1.74079	HMDB60914
473.103	1	C21H24O10	[M+(37Cl)]-	Phenethyl_6-galloylglucoside	436.137	473.103	0.205452	HMDB34573
473.103	1	C21H24O10	[M+(37Cl)]-	Phlorizin	436.137	473.103	0.205452	HMDB36634
473.103	1	C21H24O10	[M+(37Cl)]-	Trilobatin	436.137	473.103	0.205452	HMDB37505
477.079	1	C20H24O11	[M+K-2H]-	Ginkgolide_C	440.132	477.08	-2.10279	HMDB36860
477.079	1	C17H21N4O9P	[M+Na-2H]-	Flavin_Mononucleotide	456.105	477.079	0.378973	HMDB01520
477.079	1	C23H20O10	[M+Na-2H]-	Epicatechin_3-O-(3-O-methylgallate)	456.106	477.08	-1.78209	HMDB37945
477.079	1	C23H20O10	[M+Na-2H]-	Epicatechin_3-O-(4-methylgallate)	456.106	477.08	-1.78209	HMDB39328
477.177	1	C22H26O8	[M+Hac-H]-	Lirioresinol_A	418.163	477.177	0.770993	HMDB38928
477.177	1	C22H26O8	[M+Hac-H]-	(R)-Byakangelicinn_2-(3-methylbutanoate)	418.163	477.177	0.770993	HMDB39068
479.134	1	C21H30O10	[M+K-2H]-	Lusitanicoside	442.184	479.133	2.40184	HMDB34120
479.134	1	C24H20O7	[M+Hac-H]-	Artonol_B	420.121	479.135	-2.29831	HMDB30488
479.193	1	C24H32O10	[M-H]-	1-alpha-Acevaltrate	480.2	479.192	1.78363	HMDB33653
479.193	1	C24H32O10	[M-H]-	Acevaltrate	480.2	479.192	1.78363	HMDB34494
479.193	1	C22H28O8	[M+Hac-H]-	Castaneiolide	420.178	479.192	1.78363	HMDB34876
479.193	1	C22H28O8	[M+Hac-H]-	Citreoviridinol_A1	420.178	479.192	1.78363	HMDB35369
480.167	1	C27H23N5O4	[M-H]-	Pranlukast	481.175	480.168	-2.09427	HMDB15481
481.12	1	C22H24N2O8	[M+(37Cl)]-	Doxycycline	444.153	481.12	0.67717	HMDB14399
481.12	1	C22H24N2O8	[M+(37Cl)]-	Tetracycline	444.153	481.12	0.67717	HMDB14897
486.14	1	C20H27N5O5S	[M+(37Cl)]-	Glisoxepide	449.173	486.14	0.390217	HMDB15406
486.321	1	C23H50N2O5P	[M+Na-2H]-	LysoSM(d18:1)	465.346	486.32	1.07604	HMDB06482
494.152	1	C23H27N3O7	[M+(37Cl)]-	Minocycline	457.185	494.151	2.17363	HMDB15152
494.326	1	C29H47NO4	[M+Na-2H]-	Docosa-4,7,10,13,16-pentaenoyl_carnitine	473.351	494.325	1.99949	HMDB06321
494.326	1	C29H47NO4	[M+Na-2H]-	Clupanodonyl_carnitine	473.351	494.325	1.99949	HMDB06496
494.326	1	C29H47NO4	[M+Na-2H]-	23-Acetoxysoladulcidine	473.351	494.325	1.99949	HMDB31402
494.326	1	C24H50NO7P	[M-H]-	LysoPC(16:0)	495.332	494.325	1.92262	HMDB10382
498.123	1	C21H27N5O5S	[M+K-2H]-	3-cis-Hydroxyglipizide	461.173	498.122	1.93969	HMDB60934
498.123	1	C21H27N5O5S	[M+K-2H]-	4-trans-Hydroxyglipizide	461.173	498.122	1.93969	HMDB60935
555.203	1	C24H38O12	[M+(37Cl)]-	6S,9R-Dihydroxy-4,7E-megastigmadien-3-one_9-[apiosyl-(1->6)-glucoside]	518.236	555.203	0.673448	HMDB29773
555.203	1	C24H38O12	[M+(37Cl)]-	Vomifoliol_9-[xylosyl-(1->6)-glucoside]	518.236	555.203	0.673448	HMDB35520
555.203	1	C24H38O12	[M+(37Cl)]-	Cinnamoside	518.236	555.203	0.673448	HMDB38923
573.191	1	C27H36O11	[M+(37Cl)]-	Aldosterone_18-glucuronide	536.226	573.192	-1.41366	HMDB10345
573.191	1	C27H36O11	[M+(37Cl)]-	Quassimarin	536.226	573.192	-1.41366	HMDB36888
587.213	1	C28H32O10	[M+Hac-H]-	Physalin_L	528.2	587.213	-0.877024	HMDB34341
587.213	1	C28H32O10	[M+Hac-H]-	Physalin_O	528.2	587.213	-0.877024	HMDB39081
593.12	1	C27H30N2O7S2	[M+Cl]-	Sulforhodamine_B	558.149	593.119	1.11209	HMDB31987
595.116	1	C38H22O6	[M+Na-2H]-	3,3-Bis(4-hydroxyanigorufone)	574.142	595.116	-0.0252052	HMDB31234
595.116	1	C38H22O6	[M+Na-2H]-	Anigorootin	574.142	595.116	-0.0252052	HMDB33185
595.116	1	C27H30N2O7S2	[M+(37Cl)]-	Sulforhodamine_B	558.149	595.116	0.663736	HMDB31987
599.354	1	C33H54O7	[M+(37Cl)]-	Cholesterol_glucuronide	562.387	599.353	0.271292	HMDB10330
609.261	1	C25H49O12P	[M+(37Cl)]-	1-Palmitoylglycerophosphoinositol	572.296	609.263	-2.8477	HMDB61695

## Sheet: PolarNeg_KEGG
mz	intensity	formula	ion	name	exact_mass	mass	ppm_error	KEGG_COMPOUND__26_09_2016
103.004	1	C3H4O4	[M-H]-	Hydroxypyruvate	104.011	103.004	-0.746575	C00168
103.004	1	C3H4O4	[M-H]-	Malonate	104.011	103.004	-0.746575	C00383
103.004	1	C3H4O4	[M-H]-	2-Hydroxy-3-oxopropanoate	104.011	103.004	-0.746575	C01146
103.004	1	CO2	[M+Hac-H]-	CO2	43.9898	103.004	-0.746575	C00011
153.056	1	C8H10O3	[M-H]-	Vanillyl_alcohol	154.063	153.056	1.93459	C06317
153.056	1	C8H10O3	[M-H]-	2,6-Dimethoxyphenol	154.063	153.056	1.93459	C10787
153.056	1	C6H6O	[M+Hac-H]-	Phenol	94.0419	153.056	1.93459	C00146
153.056	1	C6H6O	[M+Hac-H]-	Arene_oxide	94.0419	153.056	1.93459	C01782
153.056	1	C6H6O	[M+Hac-H]-	Phenol	94.0419	153.056	1.93459	C15584
193.031	1	C5H8N4O2	[M+(37Cl)]-	N-Ethylammelide	156.065	193.031	0.156451	C06558
193.031	1	C5H8N4O2	[M+(37Cl)]-	1,2,4-Triazole-3-alanine	156.065	193.031	0.156451	C11345
193.033	1	C3H10N6S2	[M-H]-	Bisthiosemi	194.041	193.034	-2.79796	C19137
194.037	1	C10H9NO	[M+Cl]-	Indole-3-acetaldehyde	159.068	194.038	-2.07537	C00637
194.037	1	C10H9NO	[M+Cl]-	3-Methyl-quinolin-2-ol	159.068	194.038	-2.07537	C06345
194.037	1	C10H9NO	[M+Cl]-	Echinopsine	159.068	194.038	-2.07537	C10663
194.037	1	C10H9NO	[M+Cl]-	N-Hydroxy-1-aminonaphthalene	159.068	194.038	-2.07537	C14789
195.043	1	C8H14O3	[M+K-2H]-	Ethyl_3-oxohexanoate	158.094	195.043	1.96982	C02975
195.043	1	C8H14O3	[M+K-2H]-	3-Oxovalproic_acid	158.094	195.043	1.96982	C16652
195.043	1	C8H14O3	[M+K-2H]-	2-n-Propyl-4-oxopentanoic_acid	158.094	195.043	1.96982	C16655
195.043	1	C11H10O2	[M+Na-2H]-	Menadiol	174.068	195.043	2.75427	C07126
195.043	1	C11H10O2	[M+Na-2H]-	1,8-Dihydroxy-3-methylnaphthalene	174.068	195.043	2.75427	C12344
195.043	1	C11H10O2	[M+Na-2H]-	1,2-Dihydroxy-8-methylnaphthalene	174.068	195.043	2.75427	C14084
195.043	1	C7H12O4	[M+Cl]-	Pimelate	160.074	195.043	1.6622	C02656
195.043	1	C7H12O4	[M+Cl]-	(1S,3R,4S)-3,4-Dihydroxycyclohexane-1-carboxylate	160.074	195.043	1.6622	C04687
195.043	1	C7H12O4	[M+Cl]-	2-Propylsuccinic_acid	160.074	195.043	1.6622	C16657
195.044	1	C8H8N4	[M+Cl]-	Hydralazine	160.075	195.044	-0.698303	C07040
195.045	1	C13H8O2	[M-H]-	4-Hydroxy-9-fluorenone	196.052	195.045	-0.350175	C07723
195.045	1	C13H8O2	[M-H]-	6,7-Benzocoumarin	196.052	195.045	-0.350175	C16211
196.053	1	C11H13N	[M+K-2H]-	Pargyline	159.105	196.053	-1.69087	C07414
196.053	1	C10H11NO	[M+Cl]-	Indole-3-ethanol	161.084	196.053	-1.9969	C00955
196.053	1	C10H11NO	[M+Cl]-	Boschniakine	161.084	196.053	-1.9969	C09915
196.056	1	C7H13NO3	[M+(37Cl)]-	5-Acetamidopentanoate	159.09	196.056	-1.59393	C03087
196.056	1	C7H13NO3	[M+(37Cl)]-	(-)-Betonicine	159.09	196.056	-1.59393	C08269
196.056	1	C7H13NO3	[M+(37Cl)]-	3-Hydroxystachydrine	159.09	196.056	-1.59393	C10151
196.056	1	C7H13NO3	[M+(37Cl)]-	Calystegin_A3	159.09	196.056	-1.59393	C10850
197.054	1	C6H12N2O4	[M+Na-2H]-	D-Alanyl-D-serine	176.08	197.054	-2.68048	C19719
213.017	1	C7H12O5	[M+K-2H]-	3-Propylmalate	176.068	213.017	0.637508	C02123
213.017	1	C7H12O5	[M+K-2H]-	alpha-Isopropylmalate	176.068	213.017	0.637508	C02504
213.017	1	C7H12O5	[M+K-2H]-	(R)-2-(n-Propyl)-malate	176.068	213.017	0.637508	C03328
213.017	1	C7H12O5	[M+K-2H]-	(2R,3S)-3-Isopropylmalate	176.068	213.017	0.637508	C04411
213.017	1	C7H12O5	[M+K-2H]-	2-Propylmalate	176.068	213.017	0.637508	C05994
213.017	1	C10H8O4	[M+Na-2H]-	Scopoletin	192.042	213.017	1.35576	C01752
213.017	1	C10H8O4	[M+Na-2H]-	Naphthazarin	192.042	213.017	1.35576	C01938
213.017	1	C10H8O4	[M+Na-2H]-	3,4-Dehydro-6-hydroxymellein	192.042	213.017	1.35576	C03830
213.017	1	C10H8O4	[M+Na-2H]-	1,3,6,8-Naphthalenetetrol	192.042	213.017	1.35576	C04033
213.017	1	C10H8O4	[M+Na-2H]-	trans-o-Hydroxybenzylidenepyruvate	192.042	213.017	1.35576	C06203
213.017	1	C10H8O4	[M+Na-2H]-	2-Hydroxychromene-2-carboxylate	192.042	213.017	1.35576	C06204
213.017	1	C10H8O4	[M+Na-2H]-	Acamelin	192.042	213.017	1.35576	C10290
213.017	1	C10H8O4	[M+Na-2H]-	Anemonin	192.042	213.017	1.35576	C16913
213.017	1	C10H8O4	[M+Na-2H]-	Methylenedioxycinnamic_acid	192.042	213.017	1.35576	C18077
213.017	1	C10H8O4	[M+Na-2H]-	Isoscopoletin	192.042	213.017	1.35576	C18079
213.017	1	C10H8O4	[M+Na-2H]-	5,7-Dihydroxy-2-methyl-4H-chromen-4-one	192.042	213.017	1.35576	C20462
213.017	1	C5H11O7P	[M-H]-	2-Deoxy-D-ribose_1-phosphate	214.024	213.017	1.17737	C00672
213.017	1	C5H11O7P	[M-H]-	2-Deoxy-D-ribose_5-phosphate	214.024	213.017	1.17737	C00673
213.017	1	C5H11O7P	[M-H]-	1-Deoxy-D-xylulose_5-phosphate	214.024	213.017	1.17737	C11437
213.017	1	C5H11O7P	[M-H]-	5-Deoxyribose-1-phosphate	214.024	213.017	1.17737	C16637
213.017	1	C7H12O3S	[M+(37Cl)]-	2-Oxo-6-methylthiohexanoic_acid	176.051	213.017	0.22909	C17216
213.017	1	C6H10O6	[M+Cl]-	D-Glucono-1,5-lactone	178.048	213.017	0.35584	C00198
213.017	1	C6H10O6	[M+Cl]-	2-Dehydro-3-deoxy-D-gluconate	178.048	213.017	0.35584	C00204
213.017	1	C6H10O6	[M+Cl]-	5-Dehydro-D-fructose	178.048	213.017	0.35584	C00273
213.017	1	C6H10O6	[M+Cl]-	2,4,6/3,5-Pentahydroxycyclohexanone	178.048	213.017	0.35584	C00691
213.017	1	C6H10O6	[M+Cl]-	L-Gulono-1,4-lactone	178.048	213.017	0.35584	C01040
213.017	1	C6H10O6	[M+Cl]-	L-Galactono-1,4-lactone	178.048	213.017	0.35584	C01115
213.017	1	C6H10O6	[M+Cl]-	2-Dehydro-3-deoxy-D-galactonate	178.048	213.017	0.35584	C01216
213.017	1	C6H10O6	[M+Cl]-	D-Galactono-1,5-lactone	178.048	213.017	0.35584	C02669
213.017	1	C6H10O6	[M+Cl]-	Hexose-1,5-lactone	178.048	213.017	0.35584	C02692
213.017	1	C6H10O6	[M+Cl]-	2-Dehydro-D-glucose	178.048	213.017	0.35584	C02779
213.017	1	C6H10O6	[M+Cl]-	D-Glucono-1,4-lactone	178.048	213.017	0.35584	C03107
213.017	1	C6H10O6	[M+Cl]-	D-galacto-Hexodialdose	178.048	213.017	0.35584	C03269
213.017	1	C6H10O6	[M+Cl]-	D-Galactono-1,4-lactone	178.048	213.017	0.35584	C03383
213.017	1	C6H10O6	[M+Cl]-	3-Dehydro-2-deoxy-D-gluconate	178.048	213.017	0.35584	C03926
213.017	1	C6H10O6	[M+Cl]-	3-Keto-beta-D-galactose	178.048	213.017	0.35584	C05394
213.017	1	C6H10O6	[M+Cl]-	Gulono-1,4-lactone	178.048	213.017	0.35584	C05410
213.017	1	C6H10O6	[M+Cl]-	2-Deoxy-5-keto-D-gluconic_acid	178.048	213.017	0.35584	C06892
213.017	1	C6H10O6	[M+Cl]-	5-Deoxy-D-glucuronate	178.048	213.017	0.35584	C16737
213.017	1	C6H10O6	[M+Cl]-	myo-Inosose-5	178.048	213.017	0.35584	C17577
213.017	1	C6H10O6	[M+Cl]-	L-Sorbosone	178.048	213.017	0.35584	C19679
213.017	1	C6H10O6	[M+Cl]-	1-Keto-D-chiro-inositol	178.048	213.017	0.35584	C20251
213.017	1	C6H10O6	[M+Cl]-	2-Dehydro-3-deoxy-L-galactonate	178.048	213.017	0.35584	C20680
213.017	1	C6H10O6	[M+Cl]-	3,6-Anhydro-L-galactonate	178.048	213.017	0.35584	C20903
213.017	1	C3H7O5P	[M+Hac-H]-	Propanoyl_phosphate	154.003	213.017	1.17737	C02876
213.017	1	C3H7O5P	[M+Hac-H]-	Hydroxyacetone_phosphate	154.003	213.017	1.17737	C03505
213.017	1	C3H7O5P	[M+Hac-H]-	Glycerol_1,2-cyclic_phosphate	154.003	213.017	1.17737	C03947
227.067	1	C9H12N2O5	[M-H]-	Deoxyuridine	228.075	227.067	0.665882	C00526
227.067	1	C7H8N2O3	[M+Hac-H]-	5-Nitro-ortho-anisidine	168.053	227.067	0.665882	C19469
229.012	1	C7H12O6	[M+K-2H]-	Quinate	192.063	229.012	0.053709	C00296
229.012	1	C7H12O6	[M+K-2H]-	2D-5-O-Methyl-2,3,5/4,6-pentahydroxycyclohexanone	192.063	229.012	0.053709	C01295
229.012	1	C7H12O6	[M+K-2H]-	Valiolone	192.063	229.012	0.053709	C12113
229.012	1	C7H12O6	[M+K-2H]-	2-epi-5-epi-Valiolone	192.063	229.012	0.053709	C17691
229.012	1	C7H12O6	[M+K-2H]-	5-epi-Valiolone	192.063	229.012	0.053709	C17694
229.012	1	C10H8O5	[M+Na-2H]-	Fraxetin	208.037	229.012	0.721797	C09265
229.012	1	C10H8O5	[M+Na-2H]-	3-[(1-Carboxyvinyl)oxy]benzoate	208.037	229.012	0.721797	C20772
229.012	1	C5H11O8P	[M-H]-	D-Ribose_5-phosphate	230.019	229.012	0.555866	C00117
229.012	1	C5H11O8P	[M-H]-	D-Ribulose_5-phosphate	230.019	229.012	0.555866	C00199
229.012	1	C5H11O8P	[M-H]-	D-Xylulose_5-phosphate	230.019	229.012	0.555866	C00231
229.012	1	C5H11O8P	[M-H]-	alpha-D-Ribose_1-phosphate	230.019	229.012	0.555866	C00620
229.012	1	C5H11O8P	[M-H]-	L-Ribulose_5-phosphate	230.019	229.012	0.555866	C01101
229.012	1	C5H11O8P	[M-H]-	D-Arabinose_5-phosphate	230.019	229.012	0.555866	C01112
229.012	1	C5H11O8P	[M-H]-	L-Xylulose_5-phosphate	230.019	229.012	0.555866	C03291
229.012	1	C5H11O8P	[M-H]-	alpha-D-Ribose_5-phosphate	230.019	229.012	0.555866	C03736
229.012	1	C5H11O8P	[M-H]-	alpha-D-Xylose_1-phosphate	230.019	229.012	0.555866	C03737
229.012	1	C5H11O8P	[M-H]-	beta-L-Arabinose_1-phosphate	230.019	229.012	0.555866	C03906
229.012	1	C5H11O8P	[M-H]-	L-Arabinose_1-phosphate	230.019	229.012	0.555866	C06238
229.012	1	C5H11O8P	[M-H]-	alpha-L-Arabinose_1-phosphate	230.019	229.012	0.555866	C06239
229.012	1	C5H11O8P	[M-H]-	L-Xylulose_1-phosphate	230.019	229.012	0.555866	C06441
229.012	1	C5H11O8P	[M-H]-	D-Xylose-5-phosphate	230.019	229.012	0.555866	C06814
229.012	1	C6H10O7	[M+Cl]-	D-Glucuronate	194.043	229.012	-0.208286	C00191
229.012	1	C6H10O7	[M+Cl]-	D-Galacturonate	194.043	229.012	-0.208286	C00333
229.012	1	C6H10O7	[M+Cl]-	D-Tagaturonate	194.043	229.012	-0.208286	C00558
229.012	1	C6H10O7	[M+Cl]-	3-Dehydro-L-gulonate	194.043	229.012	-0.208286	C00618
229.012	1	C6H10O7	[M+Cl]-	D-Fructuronate	194.043	229.012	-0.208286	C00905
229.012	1	C6H10O7	[M+Cl]-	5-Dehydro-D-gluconate	194.043	229.012	-0.208286	C01062
229.012	1	C6H10O7	[M+Cl]-	D-Mannuronate	194.043	229.012	-0.208286	C02024
229.012	1	C6H10O7	[M+Cl]-	2-Dehydro-D-galactonate	194.043	229.012	-0.208286	C03342
229.012	1	C6H10O7	[M+Cl]-	L-Iduronic_acid	194.043	229.012	-0.208286	C06472
229.012	1	C6H10O7	[M+Cl]-	2-Keto-D-gluconic_acid	194.043	229.012	-0.208286	C06473
229.012	1	C6H10O7	[M+Cl]-	L-Guluronic_acid	194.043	229.012	-0.208286	C06477
229.012	1	C6H10O7	[M+Cl]-	Galacturonic_acid	194.043	229.012	-0.208286	C08348
229.012	1	C6H10O7	[M+Cl]-	beta-D-Glucopyranuronic_acid	194.043	229.012	-0.208286	C08350
229.012	1	C6H10O7	[M+Cl]-	2-Dehydro-L-idonate	194.043	229.012	-0.208286	C15673
229.012	1	C6H10O7	[M+Cl]-	D-Glucuronic_acid	194.043	229.012	-0.208286	C16245
229.012	1	C6H10O7	[M+Cl]-	L-Altruronic_acid	194.043	229.012	-0.208286	C21034
229.012	1	C6H10O7	[M+Cl]-	D-Alluronic_acid	194.043	229.012	-0.208286	C21037
229.012	1	C6H10O7	[M+Cl]-	D-Guluronic_acid	194.043	229.012	-0.208286	C21047
229.012	1	C6H10O7	[M+Cl]-	D-Taluronic_acid	194.043	229.012	-0.208286	C21059
229.012	1	C3H7O6P	[M+Hac-H]-	Glycerone_phosphate	169.998	229.012	0.555866	C00111
229.012	1	C3H7O6P	[M+Hac-H]-	D-Glyceraldehyde_3-phosphate	169.998	229.012	0.555866	C00118
229.012	1	C3H7O6P	[M+Hac-H]-	Glyceraldehyde_3-phosphate	169.998	229.012	0.555866	C00661
229.012	1	C3H7O6P	[M+Hac-H]-	(2S)-2-Phospholactate	169.998	229.012	0.555866	C19156
231.028	1	C7H14O6	[M+K-2H]-	5-O-Methyl-myo-inositol	194.079	231.028	-0.293039	C03365
231.028	1	C7H14O6	[M+K-2H]-	Methyl_beta-D-galactoside	194.079	231.028	-0.293039	C03619
231.028	1	C7H14O6	[M+K-2H]-	D-Bornesitol	194.079	231.028	-0.293039	C03659
231.028	1	C7H14O6	[M+K-2H]-	L-Bornesitol	194.079	231.028	-0.293039	C03660
231.028	1	C7H14O6	[M+K-2H]-	D-Pinitol	194.079	231.028	-0.293039	C03844
231.028	1	C7H14O6	[M+K-2H]-	O-Methyl-scyllo-inositol	194.079	231.028	-0.293039	C05163
231.028	1	C7H14O6	[M+K-2H]-	4-O-Methyl-myo-inositol	194.079	231.028	-0.293039	C06352
231.028	1	C7H14O6	[M+K-2H]-	6-O-Methyl-myo-inositol	194.079	231.028	-0.293039	C06353
231.028	1	C7H14O6	[M+K-2H]-	(-)-Quebrachitol	194.079	231.028	-0.293039	C08257
231.028	1	C10H10O5	[M+Na-2H]-	5-Hydroxyferulic_acid_methyl_ester	210.053	231.027	0.36922	C05619
231.028	1	C5H13O8P	[M-H]-	D-Ribitol_5-phosphate	232.035	231.028	0.204738	C01068
231.028	1	C5H13O8P	[M-H]-	Xylitol_5-phosphate	232.035	231.028	0.204738	C02895
231.028	1	C5H13O8P	[M-H]-	L-Arabinitol_5-phosphate	232.035	231.028	0.204738	C03509
231.028	1	C5H13O8P	[M-H]-	D-Arabinitol_1-phosphate	232.035	231.028	0.204738	C19674
231.028	1	C6H12O7	[M+Cl]-	D-Gluconic_acid	196.058	231.028	-0.552748	C00257
231.028	1	C6H12O7	[M+Cl]-	D-Mannonate	196.058	231.028	-0.552748	C00514
231.028	1	C6H12O7	[M+Cl]-	L-Idonate	196.058	231.028	-0.552748	C00770
231.028	1	C6H12O7	[M+Cl]-	L-Gulonate	196.058	231.028	-0.552748	C00800
231.028	1	C6H12O7	[M+Cl]-	D-Altronate	196.058	231.028	-0.552748	C00817
231.028	1	C6H12O7	[M+Cl]-	D-Galactonate	196.058	231.028	-0.552748	C00880
231.028	1	C6H12O7	[M+Cl]-	2-Carboxy-D-arabinitol	196.058	231.028	-0.552748	C03215
231.028	1	C6H12O7	[M+Cl]-	L-Galactonate	196.058	231.028	-0.552748	C15930
231.028	1	C3H9O6P	[M+Hac-H]-	sn-Glycerol_3-phosphate	172.014	231.028	0.204738	C00093
231.028	1	C3H9O6P	[M+Hac-H]-	sn-Glycerol_1-phosphate	172.014	231.028	0.204738	C00623
231.028	1	C3H9O6P	[M+Hac-H]-	Glycerol_2-phosphate	172.014	231.028	0.204738	C02979
231.028	1	C3H9O6P	[M+Hac-H]-	DL-Glycerol_1-phosphate	172.014	231.028	0.204738	C03189
235.06	1	C11H10N4O	[M+Na-2H]-	N-Hydroxy-IQ	214.085	235.06	1.16183	C20289
235.06	1	C8H14N4S	[M+(37Cl)]-	SK&F_91581	198.094	235.06	0.140815	C11799
235.06	1	C7H12N4O3	[M+Cl]-	3,6,8-Trimethylallantoin	200.091	235.06	0.255679	C16362
235.061	1	C12H12O5	[M-H]-	5,6,7-Trimethoxycoumarin	236.068	235.061	0.0148897	C09313
235.061	1	C12H12O5	[M-H]-	Orthosporin	236.068	235.061	0.0148897	C09958
235.061	1	C10H8O3	[M+Hac-H]-	1,3,8-Naphthalenertriol	176.047	235.061	0.0148897	C01173
235.061	1	C10H8O3	[M+Hac-H]-	4-Methylumbelliferone	176.047	235.061	0.0148897	C03081
235.061	1	C10H8O3	[M+Hac-H]-	Herniarin	176.047	235.061	0.0148897	C09268
241.033	1	C8H12O7	[M+Na-2H]-	(R)-(Homo)2-citrate	220.058	241.033	0.350989	C16583
241.033	1	C8H12O7	[M+Na-2H]-	(-)-threo-Iso(homo)2-citrate	220.058	241.033	0.350989	C16597
246.047	1	C9H11N3O3	[M+(37Cl)]-	4-Acetamido-2-amino-6-nitrotoluene	209.08	246.046	0.908365	C16420
247.04	1	C7H14O7	[M+(37Cl)]-	Sedoheptulose	210.074	247.04	0.300761	C02076
247.04	1	C7H14O7	[M+(37Cl)]-	alpha-D-Mannoheptulopyranose	210.074	247.04	0.300761	C08236
247.04	1	C7H14O7	[M+(37Cl)]-	beta-D-Sedoheptulopyranose	210.074	247.04	0.300761	C08355
247.04	1	C7H14O7	[M+(37Cl)]-	Coriose	210.074	247.04	0.300761	C19612
247.04	1	C7H14O7	[M+(37Cl)]-	D-glycero-D-manno-Heptose	210.074	247.04	0.300761	C21042
247.04	1	C7H14O7	[M+(37Cl)]-	L-glycero-D-manno-Heptose	210.074	247.04	0.300761	C21043
250.994	1	C5H11O8P	[M+Na-2H]-	D-Ribose_5-phosphate	230.019	250.994	1.54107	C00117
250.994	1	C5H11O8P	[M+Na-2H]-	D-Ribulose_5-phosphate	230.019	250.994	1.54107	C00199
250.994	1	C5H11O8P	[M+Na-2H]-	D-Xylulose_5-phosphate	230.019	250.994	1.54107	C00231
250.994	1	C5H11O8P	[M+Na-2H]-	alpha-D-Ribose_1-phosphate	230.019	250.994	1.54107	C00620
250.994	1	C5H11O8P	[M+Na-2H]-	L-Ribulose_5-phosphate	230.019	250.994	1.54107	C01101
250.994	1	C5H11O8P	[M+Na-2H]-	D-Arabinose_5-phosphate	230.019	250.994	1.54107	C01112
250.994	1	C5H11O8P	[M+Na-2H]-	L-Xylulose_5-phosphate	230.019	250.994	1.54107	C03291
250.994	1	C5H11O8P	[M+Na-2H]-	alpha-D-Ribose_5-phosphate	230.019	250.994	1.54107	C03736
250.994	1	C5H11O8P	[M+Na-2H]-	alpha-D-Xylose_1-phosphate	230.019	250.994	1.54107	C03737
250.994	1	C5H11O8P	[M+Na-2H]-	beta-L-Arabinose_1-phosphate	230.019	250.994	1.54107	C03906
250.994	1	C5H11O8P	[M+Na-2H]-	L-Arabinose_1-phosphate	230.019	250.994	1.54107	C06238
250.994	1	C5H11O8P	[M+Na-2H]-	alpha-L-Arabinose_1-phosphate	230.019	250.994	1.54107	C06239
250.994	1	C5H11O8P	[M+Na-2H]-	L-Xylulose_1-phosphate	230.019	250.994	1.54107	C06441
250.994	1	C5H11O8P	[M+Na-2H]-	D-Xylose-5-phosphate	230.019	250.994	1.54107	C06814
250.994	1	C6H15O3PS2	[M+Na-2H]-	Demeton-S-methyl	230.02	250.995	-1.92116	C18655
250.994	1	C12H8O2S	[M+Cl]-	1,2-Dihydroxydibenzothiophene	216.025	250.994	1.23429	C06722
250.994	1	C12H8O2S	[M+Cl]-	Dibenzothiophene-5,5-dioxide	216.025	250.994	1.23429	C21150
252.991	1	C12H8O4	[M+K-2H]-	Bergapten	216.042	252.991	2.44238	C01557
252.991	1	C12H8O4	[M+K-2H]-	Xanthotoxin	216.042	252.991	2.44238	C01864
252.991	1	C12H8O4	[M+K-2H]-	Norvisnagin	216.042	252.991	2.44238	C17843
252.991	1	C12H8O4	[M+K-2H]-	Sphondin	216.042	252.991	2.44238	C18081
252.991	1	C12H8O4	[M+K-2H]-	Isobergapten	216.042	252.991	2.44238	C18082
252.991	1	C12H8O2S	[M+(37Cl)]-	1,2-Dihydroxydibenzothiophene	216.025	252.991	2.09849	C06722
252.991	1	C12H8O2S	[M+(37Cl)]-	Dibenzothiophene-5,5-dioxide	216.025	252.991	2.09849	C21150
252.991	1	C12H10S2	[M+Cl]-	4,4-Biphenyldithiol	218.022	252.992	-1.22968	C14569
253.085	1	C14H16O3	[M+Na-2H]-	Encecalin	232.11	253.085	2.19215	C09005
253.085	1	C14H16O3	[M+Na-2H]-	Mexicanin_E	232.11	253.085	2.19215	C09503
255.007	1	C12H10O4	[M+K-2H]-	2-Hydroxy-6-oxo-6-phenylhexa-2,4-dienoate	218.058	255.007	1.03448	C01273
255.007	1	C12H10O4	[M+K-2H]-	4-Methylumbelliferyl_acetate	218.058	255.007	1.03448	C03837
255.007	1	C12H10O4	[M+K-2H]-	2,2,3-Trihydroxydiphenylether	218.058	255.007	1.03448	C07733
255.007	1	C12H10O4	[M+K-2H]-	Aristolindiquinone	218.058	255.007	1.03448	C10300
255.007	1	C12H10O4	[M+K-2H]-	Baldrinal	218.058	255.007	1.03448	C16811
255.007	1	C12H10O4	[M+K-2H]-	2,7-Dihydroxy-5-methyl-1-naphthoate	218.058	255.007	1.03448	C20857
255.007	1	C12H10O2S	[M+(37Cl)]-	cis-1,2-Dihydroxy-1,2-dihydrodibenzothiophene	218.04	255.007	0.693315	C06721
255.007	1	C11H8O5	[M+Cl]-	(3E)-4-(2-Carboxyphenyl)-2-oxobut-3-enoate	220.037	255.007	0.799195	C01275
255.007	1	C11H8O5	[M+Cl]-	Purpurogallin	220.037	255.007	0.799195	C09964
255.007	1	C11H8O5	[M+Cl]-	(3Z)-4-(2-Carboxyphenyl)-2-oxobut-3-enoate	220.037	255.007	0.799195	C16149
255.007	1	C11H8O5	[M+Cl]-	3-[6-(Carboxymethylene)cyclohexa-2,4-dien-1-ylidene]-2-oxopropanate	220.037	255.007	0.799195	C16214
263.039	1	C13H12O4S	[M-H]-	(1R,2R)-3-[(1,2-Dihydro-2-hydroxy-1-naphthalenyl)thio]-2-oxopropanoic_acid	264.046	263.038	1.22682	C14799
265.074	1	C16H12NO3	[M-H]-	Ungeremine	266.082	265.074	-2.12469	C12189
266.968	1	C5H11O8P	[M+K-2H]-	D-Ribose_5-phosphate	230.019	266.968	1.79909	C00117
266.968	1	C5H11O8P	[M+K-2H]-	D-Ribulose_5-phosphate	230.019	266.968	1.79909	C00199
266.968	1	C5H11O8P	[M+K-2H]-	D-Xylulose_5-phosphate	230.019	266.968	1.79909	C00231
266.968	1	C5H11O8P	[M+K-2H]-	alpha-D-Ribose_1-phosphate	230.019	266.968	1.79909	C00620
266.968	1	C5H11O8P	[M+K-2H]-	L-Ribulose_5-phosphate	230.019	266.968	1.79909	C01101
266.968	1	C5H11O8P	[M+K-2H]-	D-Arabinose_5-phosphate	230.019	266.968	1.79909	C01112
266.968	1	C5H11O8P	[M+K-2H]-	L-Xylulose_5-phosphate	230.019	266.968	1.79909	C03291
266.968	1	C5H11O8P	[M+K-2H]-	alpha-D-Ribose_5-phosphate	230.019	266.968	1.79909	C03736
266.968	1	C5H11O8P	[M+K-2H]-	alpha-D-Xylose_1-phosphate	230.019	266.968	1.79909	C03737
266.968	1	C5H11O8P	[M+K-2H]-	beta-L-Arabinose_1-phosphate	230.019	266.968	1.79909	C03906
266.968	1	C5H11O8P	[M+K-2H]-	L-Arabinose_1-phosphate	230.019	266.968	1.79909	C06238
266.968	1	C5H11O8P	[M+K-2H]-	alpha-L-Arabinose_1-phosphate	230.019	266.968	1.79909	C06239
266.968	1	C5H11O8P	[M+K-2H]-	L-Xylulose_1-phosphate	230.019	266.968	1.79909	C06441
266.968	1	C5H11O8P	[M+K-2H]-	D-Xylose-5-phosphate	230.019	266.968	1.79909	C06814
266.968	1	C6H15O3PS2	[M+K-2H]-	Demeton-S-methyl	230.02	266.969	-1.45598	C18655
267.09	1	C17H14N2	[M+Na-2H]-	Ellipticine	246.116	267.09	-2.75038	C09154
267.09	1	C17H14N2	[M+Na-2H]-	Olivacine	246.116	267.09	-2.75038	C09230
268.984	1	C5H13O8P	[M+K-2H]-	D-Ribitol_5-phosphate	232.035	268.983	1.53206	C01068
268.984	1	C5H13O8P	[M+K-2H]-	Xylitol_5-phosphate	232.035	268.983	1.53206	C02895
268.984	1	C5H13O8P	[M+K-2H]-	L-Arabinitol_5-phosphate	232.035	268.983	1.53206	C03509
268.984	1	C5H13O8P	[M+K-2H]-	D-Arabinitol_1-phosphate	232.035	268.983	1.53206	C19674
275.018	1	C8H14O8	[M+K-2H]-	3-Deoxy-D-manno-octulosonate	238.069	275.017	0.987574	C01187
275.018	1	C8H14O8	[M+K-2H]-	Ketodeoxyoctonic_acid	238.069	275.017	0.987574	C21063
275.018	1	C6H13O10P	[M-H]-	6-Phospho-D-gluconate	276.025	275.017	1.40573	C00345
275.018	1	C6H13O10P	[M-H]-	2-Carboxy-D-arabinitol_1-phosphate	276.025	275.017	1.40573	C04234
275.018	1	C4H9O8P	[M+Hac-H]-	3-Phospho-D-erythronate	216.004	275.017	1.40573	C03356
275.018	1	C4H9O8P	[M+Hac-H]-	4-Phospho-D-erythronate	216.004	275.017	1.40573	C03393
275.018	1	C5H13O3PS2	[M+Hac-H]-	Demephion-O	216.004	275.018	-1.75407	C18975
275.018	1	C5H13O3PS2	[M+Hac-H]-	Demephion-S	216.004	275.018	-1.75407	C18976
277.054	1	C12H10O2S	[M+Hac-H]-	cis-1,2-Dihydroxy-1,2-dihydrodibenzothiophene	218.04	277.054	1.50693	C06721
293.004	1	C7H13O9P	[M+Na-2H]-	2-epi-5-epi-Valiolone_7-phosphate	272.03	293.004	0.185321	C17692
293.004	1	C7H13O9P	[M+Na-2H]-	5-epi-Valiolone_7-phosphate	272.03	293.004	0.185321	C17693
293.004	1	C14H8O5	[M+(37Cl)]-	Anthragallol	256.037	293.004	2.79621	C10297
293.004	1	C14H8O5	[M+(37Cl)]-	Purpurin	256.037	293.004	2.79621	C10395
299.036	1	C7H13O5PS	[M+Hac-H]-	Methacrifos	240.022	299.036	0.408981	C18745
300.072	1	C12H15NO8	[M-H]-	4-Nitrophenol-alpha-D-galactopyranoside	301.08	300.072	-0.270601	C04452
300.072	1	C10H11NO6	[M+Hac-H]-	N-(2,3-Dihydroxybenzoyl)-L-serine	241.059	300.072	-0.270601	C04204
306.081	1	C15H17NO4S	[M-H]-	NAC-Diketide	307.088	306.081	0.576972	C12089
306.081	1	C15H17NO4S	[M-H]-	(1R)-Hydroxy-(2R)-N-acetyl-L-cysteinyl-1,2-dihydronaphthalene	307.088	306.081	0.576972	C14796
306.081	1	C15H17NO4S	[M-H]-	(1R)-N-Acetyl-L-cysteinyl-(2R)-hydroxy-1,2-dihydronaphthalene	307.088	306.081	0.576972	C14797
306.081	1	C15H17NO4S	[M-H]-	(1S)-Hydroxy-(2S)-N-acetyl-L-cysteinyl-1,2-dihydronaphthalene	307.088	306.081	0.576972	C14798
312.994	1	C14H12O2S2	[M+(37Cl)]-	5-(4-Acetoxybut-1-ynyl)-2,2-bithiophene	276.028	312.994	-0.0667744	C04485
323.059	1	C12H16NO7	[M+(37Cl)]-	N-Glucosylnicotinate	286.093	323.059	0.511981	C03003
323.059	1	C13H12O4S	[M+Hac-H]-	(1R,2R)-3-[(1,2-Dihydro-2-hydroxy-1-naphthalenyl)thio]-2-oxopropanoic_acid	264.046	323.059	-0.586889	C14799
351.079	1	C14H14N6O3	[M+(37Cl)]-	Dihydropteroate	314.113	351.079	-0.642305	C00921
351.079	1	C10H17N2O4PS	[M+Hac-H]-	Etrimfos	292.065	351.079	1.26325	C18985
353.04	1	C12H16N2O6S	[M+(37Cl)]-	Cysteinyldopa	316.073	353.039	1.36727	C17935
353.04	1	C20H12O4	[M+(37Cl)]-	cis-4-(7-Hydroxtpyren-8-yl)-2-oxobut-3-enoate	316.074	353.04	-0.473884	C18271
353.04	1	C20H12O4	[M+(37Cl)]-	cis-4-(8-Hydroxypyren-7-yl)-2-oxobut-3-enoate	316.074	353.04	-0.473884	C18272
353.04	1	C20H12O4	[M+(37Cl)]-	4,5-Chrysenedicarboxylate	316.074	353.04	-0.473884	C18277
353.095	1	C10H19N2O4PS	[M+Hac-H]-	Cyanthoate	294.08	353.094	1.43814	C18974
357.041	1	C19H14NO4	[M+K-2H]-	Coptisine	320.092	357.041	0.948071	C16938
358.107	1	C20H19NO4	[M+Na-2H]-	Annuloline	337.131	358.106	2.41688	C10570
358.107	1	C20H19NO4	[M+Na-2H]-	Ficine	337.131	358.106	2.41688	C10594
358.107	1	C20H19NO4	[M+Na-2H]-	Isoficine	337.131	358.106	2.41688	C10601
358.107	1	C14H21N3O6S	[M-H]-	Isopenicillin_N	359.115	358.108	-2.48389	C05557
358.107	1	C14H21N3O6S	[M-H]-	Penicillin_N	359.115	358.108	-2.48389	C06564
358.107	1	C16H21NO6	[M+Cl]-	Acremoauxin_A	323.137	358.106	1.82208	C08468
358.107	1	C12H17N3O4S	[M+Hac-H]-	Imipenem	299.094	358.108	-2.48389	C06665
361.063	1	C15H20N2O4S	[M+K-2H]-	Acetohexamide	324.114	361.063	1.23441	C06806
361.063	1	C15H20N2O4S	[M+K-2H]-	HMR1556	324.114	361.063	1.23441	C13778
361.063	1	C15H20N2O4S	[M+K-2H]-	Chromanol_293B	324.114	361.063	1.23441	C13820
361.086	1	C19H18O5	[M+Cl]-	Methylophiopogonone_B	326.115	361.085	2.93172	C17474
361.086	1	C19H18O5	[M+Cl]-	R1128C	326.115	361.085	2.93172	C18842
361.086	1	C19H18O5	[M+Cl]-	R1128D	326.115	361.085	2.93172	C18843
362.07	1	C20H13N3O2	[M+Cl]-	Deoxyviolacein	327.101	362.07	-0.113514	C21133
364.047	1	C11H21NO6S2	[M+(37Cl)]-	3-Methylthiopropyl-desulfoglucosinolate	327.081	364.047	-1.16111	C17244
364.083	1	C20H15NO6	[M-H]-	6-Methylpretetramide	365.09	364.083	-0.330969	C06629
364.083	1	C12H19N3O8S	[M-H]-	2-S-Glutathionyl_acetate	365.089	364.082	1.45434	C14862
364.083	1	C18H11NO4	[M+Hac-H]-	Atherospermidine	305.069	364.083	-0.330969	C09347
373.015	1	C11H16N2O7S2	[M+Na-2H]-	Deacetylepithienamycin_F	352.04	373.015	1.49431	C20816
373.015	1	C11H15NO9P	[M+(37Cl)]-	Nicotinate_D-ribonucleotide	336.048	373.015	0.601585	C01185
375.031	1	C19H14O5S	[M+Na-2H]-	Phenolsulfonphthalein	354.056	375.031	0.257579	C12600
379.064	1	C12H22O11	[M+K-2H]-	Sucrose	342.116	379.065	-1.26601	C00089
379.064	1	C12H22O11	[M+K-2H]-	Cellobiose	342.116	379.065	-1.26601	C00185
379.064	1	C12H22O11	[M+K-2H]-	Maltose	342.116	379.065	-1.26601	C00208
379.064	1	C12H22O11	[M+K-2H]-	Lactose	342.116	379.065	-1.26601	C00243
379.064	1	C12H22O11	[M+K-2H]-	Isomaltose	342.116	379.065	-1.26601	C00252
379.064	1	C12H22O11	[M+K-2H]-	alpha-Maltose	342.116	379.065	-1.26601	C00897
379.064	1	C12H22O11	[M+K-2H]-	alpha,alpha-Trehalose	342.116	379.065	-1.26601	C01083
379.064	1	C12H22O11	[M+K-2H]-	alpha-D-Galactosyl-(1->3)-1D-myo-inositol	342.116	379.065	-1.26601	C01235
379.064	1	C12H22O11	[M+K-2H]-	Nigerose	342.116	379.065	-1.26601	C01518
379.064	1	C12H22O11	[M+K-2H]-	Inulobiose	342.116	379.065	-1.26601	C01711
379.064	1	C12H22O11	[M+K-2H]-	Levanbiose	342.116	379.065	-1.26601	C01725
379.064	1	C12H22O11	[M+K-2H]-	Mannobiose	342.116	379.065	-1.26601	C01728
379.064	1	C12H22O11	[M+K-2H]-	Palatinose	342.116	379.065	-1.26601	C01742
379.064	1	C12H22O11	[M+K-2H]-	beta-Lactose	342.116	379.065	-1.26601	C01970
379.064	1	C12H22O11	[M+K-2H]-	beta-Maltose	342.116	379.065	-1.26601	C01971
379.064	1	C12H22O11	[M+K-2H]-	Laminaribiose	342.116	379.065	-1.26601	C02048
379.064	1	C12H22O11	[M+K-2H]-	4-O-beta-D-Glucopyranosyl-D-mannose	342.116	379.065	-1.26601	C02964
379.064	1	C12H22O11	[M+K-2H]-	alpha-D-Glucosyl-(1,3)-D-mannose	342.116	379.065	-1.26601	C04147
379.064	1	C12H22O11	[M+K-2H]-	alpha-D-Aldosyl_beta-D-fructoside	342.116	379.065	-1.26601	C04219
379.064	1	C12H22O11	[M+K-2H]-	Epimelibiose	342.116	379.065	-1.26601	C05400
379.064	1	C12H22O11	[M+K-2H]-	Melibiose	342.116	379.065	-1.26601	C05402
379.064	1	C12H22O11	[M+K-2H]-	alpha-Cellobiose	342.116	379.065	-1.26601	C06421
379.064	1	C12H22O11	[M+K-2H]-	beta-Cellobiose	342.116	379.065	-1.26601	C06422
379.064	1	C12H22O11	[M+K-2H]-	Lactulose	342.116	379.065	-1.26601	C07064
379.064	1	C12H22O11	[M+K-2H]-	Gentiobiose	342.116	379.065	-1.26601	C08240
379.064	1	C12H22O11	[M+K-2H]-	Sophorose	342.116	379.065	-1.26601	C08250
379.064	1	C12H22O11	[M+K-2H]-	2-alpha-D-Glucosyl-D-glucose	342.116	379.065	-1.26601	C15548
379.064	1	C12H22O11	[M+K-2H]-	beta-D-Fructofuranosyl-alpha-D-mannopyranoside	342.116	379.065	-1.26601	C18068
379.064	1	C12H22O11	[M+K-2H]-	Kojibiose	342.116	379.065	-1.26601	C19632
379.064	1	C12H22O11	[M+K-2H]-	Maltulose	342.116	379.065	-1.26601	C19633
379.064	1	C12H22O11	[M+K-2H]-	Melibiulose	342.116	379.065	-1.26601	C19634
379.064	1	C12H22O11	[M+K-2H]-	Turanose	342.116	379.065	-1.26601	C19636
379.064	1	C12H22O11	[M+K-2H]-	3-O-alpha-D-Mannopyranosyl-alpha-D-mannopyranose	342.116	379.065	-1.26601	C19773
379.064	1	C12H22O11	[M+K-2H]-	4-O-beta-D-Mannopyranosyl-D-glucopyranose	342.116	379.065	-1.26601	C20236
379.064	1	C12H22O11	[M+K-2H]-	Mannobiose	342.116	379.065	-1.26601	C20861
380.06	1	C14H17NO10	[M+Na-2H]-	Triglochinin	359.085	380.06	-0.968795	C08342
380.06	1	C14H17NO10	[M+Na-2H]-	TRIBOA-glucoside	359.085	380.06	-0.968795	C18062
381.039	1	C18H16O7	[M+K-2H]-	3,7,4-Tri-O-methylquercetin	344.09	381.038	1.50825	C04444
381.039	1	C18H16O7	[M+K-2H]-	Cirsilineol	344.09	381.038	1.50825	C10032
381.039	1	C18H16O7	[M+K-2H]-	Eupatilin	344.09	381.038	1.50825	C10040
381.039	1	C18H16O7	[M+K-2H]-	(-)-Usnic_acid	344.09	381.038	1.50825	C10101
381.039	1	C18H16O7	[M+K-2H]-	Nevadensin	344.09	381.038	1.50825	C10111
381.039	1	C18H16O7	[M+K-2H]-	Pachypodol	344.09	381.038	1.50825	C10117
381.039	1	C18H16O7	[M+K-2H]-	Santin	344.09	381.038	1.50825	C10180
381.039	1	C18H16O7	[M+K-2H]-	Tambulin	344.09	381.038	1.50825	C10189
381.039	1	C18H16O7	[M+K-2H]-	Xanthomicrol	344.09	381.038	1.50825	C14476
381.039	1	C18H16O7	[M+K-2H]-	Obtusin	344.09	381.038	1.50825	C17040
381.039	1	C18H16O7	[M+K-2H]-	3,4,5-O-Trimethyltricetin	344.09	381.038	1.50825	C19807
381.039	1	C8H17N4O9P	[M+(37Cl)]-	Bluensidine_6-phosphate	344.073	381.04	-2.58319	C17572
381.039	1	C17H14O8	[M+Cl]-	Tomentin	346.069	381.038	1.35078	C04581
381.039	1	C17H14O8	[M+Cl]-	Taxifolin_3-O-acetate	346.069	381.038	1.35078	C09967
381.039	1	C17H14O8	[M+Cl]-	Axillarin	346.069	381.038	1.35078	C10021
381.039	1	C17H14O8	[M+Cl]-	Syringetin	346.069	381.038	1.35078	C11620
381.039	1	C17H14O8	[M+Cl]-	Eupatolitin	346.069	381.038	1.35078	C17788
381.039	1	C17H14O8	[M+Cl]-	Aflatoxin_B1_diol	346.069	381.038	1.35078	C19588
381.039	1	C17H14O8	[M+Cl]-	Aflatoxin_B1_dialdehyde	346.069	381.038	1.35078	C19589
383.045	1	C10H15N6O6P	[M+(37Cl)]-	2-AminoAMP	346.079	383.046	-1.01711	C01655
383.045	1	C10H15N6O6P	[M+(37Cl)]-	Adenosine_5-phosphoramidate	346.079	383.046	-1.01711	C03851
383.045	1	C10H15N6O6P	[M+(37Cl)]-	3-Amino-3-deoxy-AMP	346.079	383.046	-1.01711	C07026
385.061	1	C20H16N2O4	[M+K-2H]-	Camptothecin	348.111	385.06	2.52922	C01897
391.005	1	C19H14O5S	[M+K-2H]-	Phenolsulfonphthalein	354.056	391.005	-0.00434777	C12600
391.051	1	C12H18O13	[M+Na-2H]-	Digalacturonate	370.075	391.049	2.97533	C02273
391.051	1	C12H18O13	[M+Na-2H]-	1,2-beta-D-Glucuronosyl-D-glucuronate	370.075	391.049	2.97533	C04354
391.051	1	C14H18N4O4S2	[M+Na-2H]-	Thiophanate	370.077	391.052	-2.66333	C18918
393.049	1	C17H14N2O7	[M+Cl]-	Coumeroic_acid	358.08	393.05	-1.93055	C12478
395.064	1	C11H23N2O7PS	[M+(37Cl)]-	Pantetheine_4-phosphate	358.096	395.063	2.04373	C01134
396.083	1	C22H17NO4	[M+(37Cl)]-	Crinasiatine	359.116	396.082	2.56058	C10584
398.099	1	C19H17N3O7	[M-H]-	Nocardicin_E	399.107	398.099	-1.58805	C01739
398.099	1	C19H17N3O7	[M-H]-	Nocardicin_F	399.107	398.099	-1.58805	C17354
400.098	1	C19H19N3O5S	[M-H]-	Oxacillin	401.105	400.097	2.6606	C07334
407.044	1	C14H18N4O4S2	[M+(37Cl)]-	Thiophanate	370.077	407.043	2.11059	C18918
409.047	1	C23H16O5	[M+K-2H]-	Ohioensin-A	372.1	409.048	-2.96297	C09956
411.054	1	C11H16N2O7S2	[M+Hac-H]-	Deacetylepithienamycin_F	352.04	411.054	1.35919	C20816
411.075	1	C22H18N2O4	[M+K-2H]-	N-(3-Benzooxazol-2-yl-4-hydroxy-phenyl)-2-p-tolyloxyacetamide	374.127	411.075	-0.288025	C11564
411.075	1	C22H18N2O4	[M+K-2H]-	Famoxadone	374.127	411.075	-0.288025	C18591
411.173	1	C25H28O3	[M+Cl]-	Estradiol_benzoate	376.204	411.173	-0.907403	C13444
411.173	1	C25H28O3	[M+Cl]-	Etofenprox	376.204	411.173	-0.907403	C18410
413.11	1	C19H18N4O7	[M-H]-	Futalosine	414.118	413.11	-0.165815	C16999
419.053	1	C21H18O7	[M+K-2H]-	Austrobailignan_1	382.105	419.054	-2.37702	C10546
419.053	1	C21H18O7	[M+K-2H]-	12-Deoxyaklanonic_acid	382.105	419.054	-2.37702	C12420
419.053	1	C12H18N2O12	[M+(37Cl)]-	Cibarian	382.086	419.052	1.0402	C08473
419.053	1	C12H18N2O12	[M+(37Cl)]-	Coronarian	382.086	419.052	1.0402	C08474
419.053	1	C20H16O8	[M+Cl]-	Tetracenomycin_F2	384.085	419.054	-2.5202	C12366
419.053	1	C20H16O8	[M+Cl]-	Decaketide_tricyclic_intermediate	384.085	419.054	-2.5202	C18709
419.053	1	C20H16O8	[M+Cl]-	1-Hydroxyversicolorone	384.085	419.054	-2.5202	C20503
419.095	1	C19H26O6S	[M+K-2H]-	2-Methoxyestradiol-17beta_3-sulfate	382.145	419.094	2.17827	C08359
419.095	1	C14H12N6O6	[M+Hac-H]-	Nitrovin	360.082	419.096	-2.75856	C19487
419.107	1	C13H24N2O11	[M+Cl]-	Macrozamin	384.138	419.107	-1.81385	C08504
421.123	1	C22H24O6	[M+(37Cl)]-	Schizandrin_C	384.157	421.124	-2.88063	C10893
431.076	1	C19H22O9	[M+K-2H]-	Aloesin	394.126	431.075	2.80647	C08994
431.076	1	C19H22O9	[M+K-2H]-	Podolactone_B	394.126	431.075	2.80647	C09172
431.076	1	C15H18N6O6S	[M+Na-2H]-	Nicosulfuron	410.101	431.076	1.57003	C10949
439.106	1	C20H24O9S	[M-H]-	Hallactone_B	440.114	439.107	-1.47754	C09105
441.06	1	C19H18O10	[M+Cl]-	Lancerin	406.09	441.059	0.71555	C10075
446.994	1	C20H10O10	[M+(37Cl)]-	3,3-Biflaviolin	410.027	446.994	-0.264657	C18013
446.994	1	C20H10O10	[M+(37Cl)]-	3,8-Biflaviolin	410.027	446.994	-0.264657	C18014
447.003	1	C15H14N4O6S2	[M+(37Cl)]-	Ceftibuten	410.035	447.002	2.66576	C08117
449.025	1	C16H18N2O7S2	[M+Cl]-	Sulbenicillin	414.056	449.025	-0.960971	C11170
451.062	1	C21H18O9	[M+(37Cl)]-	Premithramycinone	414.095	451.062	2.11324	C12383
451.062	1	C14H18N6O7S	[M+(37Cl)]-	Pyrazosulfuron-ethyl	414.096	451.062	0.592379	C18444
451.062	1	C21H18O9	[M+(37Cl)]-	1-OH-Nogalamycinone	414.095	451.062	2.11324	C18632
452.031	1	C14H17N5O7S2	[M+Na-2H]-	Rimsulfuron	431.057	452.032	-2.12574	C10952
453.065	1	C13H18N2O8S2	[M+Hac-H]-	Epithienamycin_F	394.05	453.064	0.770972	C17399
453.112	1	C26H24O5	[M+K-2H]-	Calophyllolide	416.162	453.111	2.80307	C09158
453.112	1	C23H22N2O6S	[M-H]-	Carfecillin	454.12	453.113	-0.732489	C11752
453.112	1	C22H24O8	[M+(37Cl)]-	1-Acetoxypinoresinol	416.147	453.114	-2.91296	C10544
453.112	1	C22H24O8	[M+(37Cl)]-	Lophotoxin	416.147	453.114	-2.91296	C13680
453.112	1	C25H22O6	[M+Cl]-	Cyclomorusin	418.142	453.111	2.67065	C17867
459.038	1	C16H16N4O8S	[M+Cl]-	Cefuroxime	424.069	459.038	-0.896657	C06894
463.298	1	C28H44O3	[M+Cl]-	Nandrolone_decanoate	428.329	463.298	-1.67883	C08154
464.983	1	C10H14N4O12P2	[M+Na-2H]-	XDP	444.008	464.983	0.50733	C01337
464.983	1	C16H20O6P2S3	[M-H]-	Temefos	465.99	464.982	1.72243	C18809
481.2	1	C26H36O6	[M+K-2H]-	Bufotalin	444.251	481.2	-0.568371	C16923
481.2	1	C25H34O7	[M+Cl]-	Glycinoeclepin_A	446.23	481.2	-0.693059	C08765
481.2	1	C25H34O7	[M+Cl]-	Gradolide	446.23	481.2	-0.693059	C09468
481.2	1	C25H34O7	[M+Cl]-	Clavulone_I	446.23	481.2	-0.693059	C13810
481.2	1	C25H34O7	[M+Cl]-	Clavulone_II	446.23	481.2	-0.693059	C13812
481.2	1	C25H34O7	[M+Cl]-	Clavulone_III	446.23	481.2	-0.693059	C13813
481.2	1	C25H34O7	[M+Cl]-	Clavulone_IV	446.23	481.2	-0.693059	C13814
483.42	1	C31H52	[M+Hac-H]-	3-Methyl-1,2-didehydro-2,3-dihydrosqualene	424.407	483.421	-1.09139	C20411
483.42	1	C31H52	[M+Hac-H]-	3-Methyl-1,2-didehydro-2,3-dihydrobotryococcene	424.407	483.421	-1.09139	C20433
483.42	1	C31H52	[M+Hac-H]-	20-Methyl-21,22-didehydro-20,21-dihydrobotryococcene	424.407	483.421	-1.09139	C20434
485.214	1	C25H36O8	[M+Na-2H]-	Testosterone_glucuronide	464.241	485.216	-2.46509	C11134
485.214	1	C18H36N6O5S	[M+(37Cl)]-	Glutathionylaminopropylcadaverine	448.247	485.213	2.57598	C16566
485.214	1	C21H38O10	[M+Cl]-	Atractyloside_B	450.247	485.216	-2.90407	C17859
487.231	1	C25H38O8	[M+Na-2H]-	Androsterone_glucuronide	466.257	487.231	-0.137306	C11135
487.231	1	C25H38O8	[M+Na-2H]-	Etiocholan-3alpha-ol-17-one_3-glucuronide	466.257	487.231	-0.137306	C11136
489.077	1	C24H20O9	[M+(37Cl)]-	Cinchonain_1a	452.111	489.077	-0.69028	C10217
511.195	1	C26H34O9	[M+Na-2H]-	Deoxylimononic_acid_D-ring-lactone	490.22	511.195	0.466945	C04251
511.195	1	C26H34O9	[M+Na-2H]-	beta-D-Glucosyl_crocetin	490.22	511.195	0.466945	C19867
511.259	1	C26H42NO7S	[M-H]-	Sulfoglycolithocholate	512.268	511.261	-2.92023	C11301
511.259	1	C30H32N2O2	[M+Hac-H]-	Diphenoxylate	452.246	511.26	-1.56476	C07872
523.176	1	C26H32O9	[M+Cl]-	Ichangin	488.205	523.174	2.80977	C08768
523.176	1	C26H32O9	[M+Cl]-	Limonoate_D-ring-lactone	488.205	523.174	2.80977	C16717
523.176	1	C26H32O9	[M+Cl]-	Limonoate_A-ring-lactone	488.205	523.174	2.80977	C16718
525.191	1	C26H34O9	[M+Cl]-	Deoxylimononic_acid_D-ring-lactone	490.22	525.19	2.82488	C04251
525.191	1	C26H34O9	[M+Cl]-	beta-D-Glucosyl_crocetin	490.22	525.19	2.82488	C19867
541.165	1	C29H30O8	[M+Cl]-	Piperaduncin_B	506.194	541.163	2.71193	C09829
555.056	1	C24H22O13	[M+K-2H]-	Apigenin_7-(6-malonylglucoside)	518.106	555.055	2.85431	C10020
555.056	1	C24H22O13	[M+K-2H]-	Malonylgenistin	518.106	555.055	2.85431	C16192
570.193	1	C31H29N5O4	[M+Cl]-	Asperlicin	535.222	570.191	2.41603	C11688
582.25	1	C31H39N5O4	[M+K-2H]-	Americine	545.3	582.249	2.4687	C09996
582.25	1	C30H37N5O5	[M+Cl]-	Ergosine	547.279	582.249	2.36566	C09167
586.167	1	C30H31NO9	[M+(37Cl)]-	Jadomycin_B	549.2	586.166	0.72215	C12395
603.462	1	C35H60O4	[M+Hac-H]-	Ribosylhopane	544.449	603.463	-1.92555	C21118
191.067	1	C4H8N2O3	[M+Hac-H]-	L-Asparagine	132.053	191.067	0.08217	C00152
191.067	1	C4H8N2O3	[M+Hac-H]-	N-Carbamoylsarcosine	132.053	191.067	0.08217	C01043
191.067	1	C4H8N2O3	[M+Hac-H]-	D-Asparagine	132.053	191.067	0.08217	C01905
191.067	1	C4H8N2O3	[M+Hac-H]-	Glycylglycine	132.053	191.067	0.08217	C02037
191.067	1	C4H8N2O3	[M+Hac-H]-	3-Ureidopropionate	132.053	191.067	0.08217	C02642
191.067	1	C4H8N2O3	[M+Hac-H]-	Asparagine	132.053	191.067	0.08217	C16438
191.067	1	C4H8N2O3	[M+Hac-H]-	Methylazoxymethanol_acetate	132.053	191.067	0.08217	C19258
191.067	1	C4H8N2O3	[M+Hac-H]-	N-Nitroso-N-methylurethane	132.053	191.067	0.08217	C19301
192.024	1	C7H9NO3	[M+(37Cl)]-	(3S,5S)-Carbapenam-3-carboxylic_acid	155.058	192.025	-2.70955	C17367
192.024	1	C7H9NO3	[M+(37Cl)]-	(5S,6S)-6-Amino-5-hydroxycyclohexa-1,3-diene-1-carboxyate	155.058	192.025	-2.70955	C19830
192.024	1	C7H9NO3	[M+(37Cl)]-	(1R,6S)-6-Amino-5-oxocyclohex-2-ene-1-carboxylate	155.058	192.025	-2.70955	C19831
206.049	1	C7H13NO4S	[M-H]-	S-(2-Hydroxyethyl)-N-acetyl-L-cysteine	207.057	206.049	0.446981	C14876
206.049	1	C5H9NO2S	[M+Hac-H]-	Thiomorpholine_3-carboxylate	147.035	206.049	0.446981	C03901
280.078	1	C10H20NO4PS	[M-H]-	Propetamphos	281.085	280.078	2.15297	C18669
286.141	1	C12H21N3O5	[M-H]-	N-Acetyl-ala-ala-ala-methylester	287.148	286.141	-0.782831	C11329
297.07	1	C10H16N2O7	[M+Na-2H]-	Glutamyl-glutamic_acid	276.096	297.07	-0.140371	C01425
297.07	1	C10H16N2O7	[M+Na-2H]-	(5-L-Glutamyl)-L-glutamate	276.096	297.07	-0.140371	C05282
297.07	1	C10H16N2O7	[M+Na-2H]-	C20912	276.096	297.07	-0.140371	C20912
297.07	1	C16H14N2O2S	[M-H]-	Mefenacet	298.078	297.07	0.189517	C14525
328.107	1	C15H21N3O3	[M+K-2H]-	Eseridine	291.158	328.107	-0.173114	C09176
338.104	1	C17H13NO3	[M+Hac-H]-	Graveoline	279.09	338.103	0.334513	C10689
344.102	1	C17H17N2O6	[M-H]-	2-Descarboxy-betanidin	345.109	344.101	0.687297	C17757
345.138	1	C20H24N2O	[M+K-2H]-	Affinisine	308.189	345.137	1.75582	C09022
345.138	1	C20H24N2O	[M+K-2H]-	Borrecapine	308.189	345.137	1.75582	C09051
345.138	1	C20H24N2O	[M+K-2H]-	Tetraphyllicine	308.189	345.137	1.75582	C12075
345.138	1	C19H22N2O2	[M+Cl]-	Cupreine	310.168	345.138	1.58198	C06530
345.138	1	C19H22N2O2	[M+Cl]-	Sarpagine	310.168	345.138	1.58198	C09239
351.104	1	C10H16N2O8	[M+Hac-H]-	EDTA	292.091	351.105	-0.607227	C00284
354.133	1	C18H23NO5	[M+Na-2H]-	Seneciphylline	333.158	354.132	1.11512	C10391
354.133	1	C18H23NO5	[M+Na-2H]-	Narcissidine	333.158	354.132	1.11512	C12184
357.118	1	C8H19N4O6P	[M+Hac-H]-	Thalassemine	298.104	357.118	-1.4127	C01961
358.139	1	C12H25N3O7	[M+Cl]-	Paromamine	323.169	358.139	0.341488	C01743
358.139	1	C12H25N3O7	[M+Cl]-	2-Deamino-2-hydroxyneamine	323.169	358.139	0.341488	C20350
362.081	1	C19H19NO4	[M+K-2H]-	(S)-Cheilanthifoline	325.131	362.08	2.02441	C05174
362.081	1	C19H19NO4	[M+K-2H]-	Amurensine	325.131	362.08	2.02441	C09333
362.081	1	C19H19NO4	[M+K-2H]-	Amurine	325.131	362.08	2.02441	C09334
362.081	1	C19H19NO4	[M+K-2H]-	Bulbocapnine	325.131	362.08	2.02441	C09367
362.081	1	C19H19NO4	[M+K-2H]-	(+)-Cassythicine	325.131	362.08	2.02441	C09389
362.081	1	C19H19NO4	[M+K-2H]-	Domesticine	325.131	362.08	2.02441	C19980
362.081	1	C16H17N3O5S	[M-H]-	Cefadroxil	363.089	362.082	-2.40001	C06878
362.081	1	C18H17NO5	[M+Cl]-	Terrestriamide	327.111	362.08	1.8587	C17839
362.172	1	C21H27NO2	[M+(37Cl)]-	L-alpha-Acetyl-N,N-dinormethadol	325.204	362.171	2.73159	C16662
362.172	1	C16H21N3O3	[M+Hac-H]-	N(6)-[(Indol-3-yl)acetyl]-L-lysine	303.158	362.172	-1.45152	C04211
372.044	1	C11H19NO9S2	[M-H]-	Gluconapin	373.05	372.043	2.4301	C08415
390.04	1	C9H16N5O8P	[M+(37Cl)]-	2,5-Diamino-6-(5-phospho-D-ribosylamino)pyrimidin-4(3H)-one	353.074	390.04	0.712747	C01304
396.182	1	C19H29N5O2	[M+K-2H]-	Loxtidine	359.232	396.181	2.47867	C11805
396.182	1	C21H23NO3	[M+Hac-H]-	Olopatadine	337.168	396.182	0.16659	C07789
397.125	1	C20H24O6	[M+(37Cl)]-	Triptolide	360.157	397.124	2.90061	C09204
397.125	1	C20H24O6	[M+(37Cl)]-	Euponin	360.157	397.124	2.90061	C09449
397.125	1	C20H24O6	[M+(37Cl)]-	Fastigilin_C	360.157	397.124	2.90061	C09452
397.125	1	C20H24O6	[M+(37Cl)]-	Molephantinin	360.157	397.124	2.90061	C09513
397.125	1	C20H24O6	[M+(37Cl)]-	Multigilin	360.157	397.124	2.90061	C09514
397.125	1	C20H24O6	[M+(37Cl)]-	Lariciresinol	360.157	397.124	2.90061	C10646
397.125	1	C20H24O6	[M+(37Cl)]-	Dibenzo-18-crown-6	360.157	397.124	2.90061	C14289
397.125	1	C20H24O6	[M+(37Cl)]-	(-)-Lariciresinol	360.157	397.124	2.90061	C20454
401.193	1	C21H32O5	[M+(37Cl)]-	Tetrahydrocortisone	364.225	401.191	2.9046	C05470
401.193	1	C21H32O5	[M+(37Cl)]-	11beta,17alpha,21-Trihydroxy-5beta-pregnane-3,20-dione	364.225	401.191	2.9046	C05471
401.193	1	C21H32O5	[M+(37Cl)]-	3alpha,11beta,21-Trihydroxy-20-oxo-5beta-pregnan-18-al	364.225	401.191	2.9046	C05474
401.193	1	C21H32O5	[M+(37Cl)]-	11beta,17alpha,21-Trihydroxypregnenolone	364.225	401.191	2.9046	C05489
409.049	1	C23H16O5	[M+K-2H]-	Ohioensin-A	372.1	409.048	0.873246	C09956
409.049	1	C22H14O6	[M+Cl]-	Diospyrin	374.079	409.048	0.726564	C10332
409.049	1	C22H14O6	[M+Cl]-	Isodiospyrin	374.079	409.048	0.726564	C10358
419.131	1	C14H20N2O9	[M+Hac-H]-	Acalyphin	360.117	419.131	-0.415861	C08324
422.156	1	C22H27NO5	[M+(37Cl)]-	O-Methylandrocymbine	385.189	422.155	2.15276	C16709
422.156	1	C22H27NO5	[M+(37Cl)]-	Kreysigine	385.189	422.155	2.15276	C16714
430.114	1	C22H21N2O6	[M+Na-2H]-	SN-38_carboxylate_form	409.14	430.115	-0.546366	C11366
430.114	1	C15H22N5O8P	[M-H]-	trans-Zeatin_riboside__monophosphate	431.121	430.113	2.48772	C16430
430.114	1	C15H22N5O8P	[M-H]-	cis-Zeatin_riboside_monophosphate	431.121	430.113	2.48772	C16441
430.114	1	C19H17NO7	[M+Hac-H]-	Nedocromil	371.101	430.114	0.0906736	C07255
430.146	1	C20H27NO7	[M+(37Cl)]-	Latifoline	393.179	430.145	2.79696	C10344
430.146	1	C20H29NO5S	[M+Cl]-	Latrunculin_B	395.177	430.146	0.839482	C19904
430.268	1	C19H37N5O6	[M-H]-	Istamycin_C1	431.274	430.267	2.68229	C17996
440.128	1	C24H23NO5	[M+Cl]-	(+/-)-6-Acetonyldihydrochelerythrine	405.158	440.127	1.97488	C12200
447.181	1	C27H28O6	[M-H]-	Lonchocarpenin	448.189	447.181	-0.687417	C10491
450.199	1	C18H25N5O5	[M+Hac-H]-	Orysastrobin	391.186	450.199	-0.745892	C18560
451.183	1	C23H30N2O5	[M+(37Cl)]-	Deacetylvindoline	414.215	451.182	2.37044	C01091
458.15	1	C19H21N5O3S	[M+Hac-H]-	Oxmetidine	399.137	458.15	-0.448979	C11803
489.235	1	C27H36N2O4	[M+(37Cl)]-	Repaglinide	452.268	489.234	1.87886	C07670
565.13	1	C27H28O11	[M+(37Cl)]-	Tremulacin	528.163	565.13	-0.138906	C09973
572.246	1	C24H31N7O6	[M+Hac-H]-	N-Acetylpuromycin	513.234	572.247	-1.94549	C07032
600.334	1	C37H47NO6	[M-H]-	Lolitrem_K	601.34	600.333	1.26313	C20533
146.028	1	C5H9NO2S	[M-H]-	Thiomorpholine_3-carboxylate	147.035	146.028	-2.8022	C03901
151.04	1	C8H8O3	[M-H]-	4-Hydroxyphenylacetate	152.047	151.04	1.84454	C00642
151.04	1	C8H8O3	[M-H]-	4-Hydroxy-3-methoxy-benzaldehyde	152.047	151.04	1.84454	C00755
151.04	1	C8H8O3	[M-H]-	(R)-Mandelate	152.047	151.04	1.84454	C01983
151.04	1	C8H8O3	[M-H]-	(S)-Mandelate	152.047	151.04	1.84454	C01984
151.04	1	C8H8O3	[M-H]-	Phenoxyacetate	152.047	151.04	1.84454	C02181
151.04	1	C8H8O3	[M-H]-	4-Methoxybenzoate	152.047	151.04	1.84454	C02519
151.04	1	C8H8O3	[M-H]-	3-Methoxytropolone	152.047	151.04	1.84454	C02639
151.04	1	C8H8O3	[M-H]-	6-Methylsalicylate	152.047	151.04	1.84454	C02657
151.04	1	C8H8O3	[M-H]-	2,4-Dihydroxyacetophenone	152.047	151.04	1.84454	C03663
151.04	1	C8H8O3	[M-H]-	3,4-Dihydroxyphenylacetaldehyde	152.047	151.04	1.84454	C04043
151.04	1	C8H8O3	[M-H]-	3-Hydroxyphenylacetate	152.047	151.04	1.84454	C05593
151.04	1	C8H8O3	[M-H]-	2-Hydroxyphenylacetate	152.047	151.04	1.84454	C05852
151.04	1	C8H8O3	[M-H]-	3,4-Dihydroxyacetophenone	152.047	151.04	1.84454	C10675
151.04	1	C8H8O3	[M-H]-	2-(Hydroxymethyl)benzoic_acid	152.047	151.04	1.84454	C10804
151.04	1	C8H8O3	[M-H]-	Resorcinol_monoacetate	152.047	151.04	1.84454	C12064
151.04	1	C8H8O3	[M-H]-	Methyl_salicylate	152.047	151.04	1.84454	C12305
151.04	1	C8H8O3	[M-H]-	4-Hydroxyphenacyl_alcohol	152.047	151.04	1.84454	C13635
151.04	1	C8H8O3	[M-H]-	4-Hydroxyphenyl_acetate	152.047	151.04	1.84454	C13636
151.04	1	C8H8O3	[M-H]-	3-Methylsalicylate	152.047	151.04	1.84454	C14088
151.04	1	C8H8O3	[M-H]-	4-Methylsalicylate	152.047	151.04	1.84454	C14103
151.04	1	C8H8O3	[M-H]-	4-Hydroxymethylsalicylaldehyde	152.047	151.04	1.84454	C14108
151.04	1	C8H8O3	[M-H]-	Menisdaurilide	152.047	151.04	1.84454	C17900
151.04	1	C8H8O3	[M-H]-	4-Hydroxy-3-methylbenzoate	152.047	151.04	1.84454	C21167
152.057	1	C5H7N5O	[M-H]-	4,6-Diamino-5-formamidopyrimidine	153.065	152.058	-2.57534	C06502
154.073	1	C5H9N5O	[M-H]-	Deisopropylhydroxyatrazine	155.081	154.073	-2.70455	C06557
166.037	1	C5H5N5O2	[M-H]-	8-Oxoguanine	167.044	166.037	-1.63156	C20155
195.108	1	C8H18N2O	[M+(37Cl)]-	N-Nitrosodi-n-butylamine	158.142	195.108	-1.23624	C19277
196.073	1	C8H11N3O3	[M-H]-	N-Acetyl-L-histidine	197.08	196.073	0.537046	C02997
196.073	1	C8H11N3O3	[M-H]-	Methyl5-(but-3-en-1-yl)amino-1,3,4-oxadiazole-2-carboxylate	197.08	196.073	0.537046	C12245
196.073	1	C8H11N3O3	[M-H]-	HC_Red_No._3	197.08	196.073	0.537046	C19430
196.073	1	C6H7N3O	[M+Hac-H]-	Isoniazid	137.059	196.073	0.537046	C07054
196.12	1	C8H15N5O	[M-H]-	Hydroxyatrazine	197.128	196.12	-0.0142769	C06552
196.122	1	C8H21N3	[M+K-2H]-	sym-Homospermidine	159.174	196.122	-2.72075	C06366
196.122	1	C8H21N3	[M+K-2H]-	Aminopropylcadaverine	159.174	196.122	-2.72075	C16565
202.05	1	C6H9N5O	[M+Cl]-	N-Cyclopropylammeline	167.081	202.05	0.301905	C14148
204.047	1	C6H9N5O	[M+(37Cl)]-	N-Cyclopropylammeline	167.081	204.047	0.537621	C14148
210.1	1	C6H9N5	[M+Hac-H]-	N3-Metyladenine	151.086	210.1	0.437887	C05026
212.115	1	C6H11N5	[M+Hac-H]-	N-Guanylhistamine	153.101	212.115	-0.645404	C07454
226.072	1	C10H13NO5	[M-H]-	L-Arogenate	227.079	226.072	0.40518	C00826
226.072	1	C8H9NO3	[M+Hac-H]-	Pyridoxal	167.058	226.072	0.40518	C00250
226.072	1	C8H9NO3	[M+Hac-H]-	D-4-Hydroxyphenylglycine	167.058	226.072	0.40518	C03493
226.072	1	C8H9NO3	[M+Hac-H]-	3-Hydroxy-4-methylanthranilate	167.058	226.072	0.40518	C03986
226.072	1	C8H9NO3	[M+Hac-H]-	3-Methoxyanthranilate	167.058	226.072	0.40518	C05831
226.072	1	C8H9NO3	[M+Hac-H]-	Isopyridoxal	167.058	226.072	0.40518	C06051
226.072	1	C8H9NO3	[M+Hac-H]-	L-4-Hydroxyphenylglycine	167.058	226.072	0.40518	C12323
226.072	1	C8H9NO3	[M+Hac-H]-	p-Aminosalicylic_acid_methyl_ester	167.058	226.072	0.40518	C14170
226.072	1	C8H9NO3	[M+Hac-H]-	Orthoform	167.058	226.072	0.40518	C14171
226.072	1	C8H9NO3	[M+Hac-H]-	C20821	167.058	226.072	0.40518	C20821
227.023	1	C10H10N2O2	[M+K-2H]-	Indole-3-acetaldoxime_N-oxide	190.074	227.023	1.96764	C17204
229.05	1	C8H10N4O2	[M+Cl]-	Caffeine	194.08	229.05	0.397294	C07481
230.078	1	C6H9N3O3	[M+Hac-H]-	Metronidazole	171.064	230.078	-1.17047	C07203
230.079	1	C6H9N3O3	[M+Hac-H]-	Metronidazole	171.064	230.078	2.23967	C07203
230.08	1	C11H15NO3	[M+Na-2H]-	Tyr-OEt	209.105	230.08	-1.19393	C01458
230.08	1	C11H15NO3	[M+Na-2H]-	Anhalamine	209.105	230.08	-1.19393	C12231
230.08	1	C11H15NO3	[M+Na-2H]-	p-Lactophenetide	209.105	230.08	-1.19393	C14262
230.08	1	C11H15NO3	[M+Na-2H]-	Propoxur	209.105	230.08	-1.19393	C14334
231.036	1	C10H14N2S	[M+K-2H]-	Methiuron	194.088	231.036	-1.49544	C19086
231.047	1	C8H10N4O2	[M+(37Cl)]-	Caffeine	194.08	231.047	0.242375	C07481
231.079	1	C15H14O	[M+Na-2H]-	Lactaroviolin	210.104	231.079	-2.63416	C09696
231.079	1	C15H14O	[M+Na-2H]-	p-Methoxystilbene	210.104	231.079	-2.63416	C14679
233.091	1	C10H16N2O3	[M+Na-2H]-	Butabarbital	212.116	233.091	0.0463339	C07827
236.978	1	C12H8OS	[M+K-2H]-	Dibenzothiophene-5-oxide	200.03	236.978	0.167104	C21149
236.978	1	C4H9O8P	[M+Na-2H]-	3-Phospho-D-erythronate	216.004	236.978	0.238841	C03356
236.978	1	C4H9O8P	[M+Na-2H]-	4-Phospho-D-erythronate	216.004	236.978	0.238841	C03393
242.103	1	C9H21N2O3	[M+K-2H]-	3-Hydroxy-N6,N6,N6-trimethyl-L-lysine	205.155	242.104	-1.84342	C01259
242.103	1	C9H13NO3	[M+Hac-H]-	L-Adrenaline	183.09	242.103	-0.079718	C00788
242.103	1	C9H13NO3	[M+Hac-H]-	L-Normetanephrine	183.09	242.103	-0.079718	C05589
242.103	1	C9H13NO3	[M+Hac-H]-	Levonordefrin	183.09	242.103	-0.079718	C11768
242.103	1	C9H13NO3	[M+Hac-H]-	Nordephrine	183.09	242.103	-0.079718	C17925
243.036	1	C11H14N2S	[M+K-2H]-	Pyrantel	206.088	243.036	-1.02207	C07409
244.048	1	C15H11O	[M+(37Cl)]-	Anthocyanin	207.081	244.047	1.92667	C15549
258.083	1	C11H15N3O2	[M+(37Cl)]-	Formetanate	221.116	258.083	1.5433	C18668
264.06	1	C9H13N3O5	[M+Na-2H]-	Cytidine	243.086	264.06	1.02477	C00475
264.06	1	C9H13N3O5	[M+Na-2H]-	Cytosine_arabinoside	243.086	264.06	1.02477	C02961
264.06	1	C9H13N3O5	[M+Na-2H]-	gamma-Glutamyl-beta-cyanoalanine	243.086	264.06	1.02477	C05711
264.06	1	C14H13NO2	[M+(37Cl)]-	N-Acetoxy-4-aminobiphenyl	227.095	264.061	-2.34567	C03621
264.06	1	C14H13NO2	[M+(37Cl)]-	N-Hydroxy-4-acetylaminobiphenyl	227.095	264.061	-2.34567	C04081
264.06	1	C14H13NO2	[M+(37Cl)]-	Flindersine	227.095	264.061	-2.34567	C10679
265.085	1	C12H20O4	[M+K-2H]-	Traumatic_acid	228.136	265.085	0.603203	C16308
265.085	1	C15H16O3	[M+Na-2H]-	Osthol	244.11	265.085	1.18038	C09280
265.085	1	C15H16O3	[M+Na-2H]-	Encelin	244.11	265.085	1.18038	C09404
265.085	1	C15H16O3	[M+Na-2H]-	Batatasin_IV	244.11	265.085	1.18038	C10247
265.085	1	C15H16O3	[M+Na-2H]-	5-Hydroxybisphenol_A	244.11	265.085	1.18038	C13626
265.085	1	C15H16O3	[M+Na-2H]-	1,2-Bis(4-hydroxyphenyl)-2-propanol	244.11	265.085	1.18038	C13629
265.085	1	C15H16O3	[M+Na-2H]-	2,2-Bis(4-hydroxyphenyl)-1-propanol	244.11	265.085	1.18038	C13631
265.085	1	C15H16O3	[M+Na-2H]-	Linderalactone	244.11	265.085	1.18038	C17425
273.121	1	C10H18N4O5	[M-H]-	N2-Succinyl-L-arginine	274.128	273.12	1.064	C03296
274.039	1	C10H13NO6S	[M-H]-	L-Tyrosine_methyl_ester_4-sulfate	275.046	274.039	1.1148	C04201
274.112	1	C15H17N3	[M+Cl]-	Anatalline	239.142	274.112	1.73652	C12454
276.973	1	C6H12N2O4S2	[M+K-2H]-	L-Cystine	240.024	276.972	1.30121	C00491
276.973	1	C6H12N2O4S2	[M+K-2H]-	Cystine	240.024	276.972	1.30121	C01420
276.973	1	C6H9O9P	[M+Na-2H]-	L-Ascorbate_6-phosphate	255.998	276.973	-0.984211	C16186
277.093	1	C11H18O8	[M-H]-	Tuliposide_A	278.1	277.093	1.14113	C08561
277.093	1	C11H18O8	[M-H]-	6-Tuliposide_A	278.1	277.093	1.14113	C20577
277.093	1	C15H16N2O	[M+(37Cl)]-	Prolyl-2-naphthylamide	240.126	277.093	1.78713	C03305
277.093	1	C15H16N2O	[M+(37Cl)]-	LY201116	240.126	277.093	1.78713	C11485
280.995	1	C6H12O9S	[M+Na-2H]-	D-Galactose_6-sulfate	260.02	280.995	1.70359	C01067
280.995	1	C6H12O9S	[M+Na-2H]-	D-Glucose_6-sulfate	260.02	280.995	1.70359	C02827
280.995	1	C6H12O9S	[M+Na-2H]-	6-Deoxy-6-sulfo-D-gluconate	260.02	280.995	1.70359	C21182
284.054	1	C10H17NO6	[M+K-2H]-	Linamarin	247.106	284.054	-1.42438	C01594
284.054	1	C10H17NO6	[M+K-2H]-	Valinopine	247.106	284.054	-1.42438	C19976
288.08	1	C16H15NO2	[M+Cl]-	Cinnamyl_anthranilate	253.11	288.08	2.66211	C19374
289.023	1	C11H12N2O5	[M+K-2H]-	5-Hydroxy-N-formylkynurenine	252.075	289.023	0.898544	C05648
289.023	1	C14H8N2O4	[M+Na-2H]-	Phenazine-1,6-dicarboxylic_acid	268.048	289.023	1.42791	C12119
289.05	1	C8H10N2O4S	[M+Hac-H]-	Asulam	230.036	289.05	-0.117627	C18350
296.054	1	C11H17NO6	[M+K-2H]-	Proacacipetalin	259.106	296.054	-0.505651	C08338
296.054	1	C10H15NO7	[M+Cl]-	Hymexazol_O-glucoside	261.085	296.054	-0.708316	C11102
296.054	1	C10H15NO7	[M+Cl]-	Hymexazol_N-glucoside	261.085	296.054	-0.708316	C11104
299.13	1	C18H20O4	[M-H]-	Toxyl_angelate	300.136	299.129	2.32508	C08981
299.13	1	C18H20O4	[M-H]-	alpha,alpha-Diethyl-3,4,3,4-stilbenetetraol	300.136	299.129	2.32508	C14739
299.13	1	C18H20O4	[M-H]-	(+)-3-Hydroxylarreatricin	300.136	299.129	2.32508	C20431
299.13	1	C16H16O2	[M+Hac-H]-	Lapachenole	240.115	299.129	2.32508	C09950
299.13	1	C16H16O2	[M+Hac-H]-	Dimethylstilbestrol	240.115	299.129	2.32508	C14234
299.13	1	C16H16O2	[M+Hac-H]-	2,5-Dimethoxystilbene	240.115	299.129	2.32508	C15131
299.13	1	C16H16O2	[M+Hac-H]-	Navenone_C	240.115	299.129	2.32508	C17021
299.13	1	C16H16O2	[M+Hac-H]-	Methoxyphenone	240.115	299.129	2.32508	C19124
300.039	1	C8H15NO9S	[M-H]-	N-Acetylglucosamine_4-sulfate	301.047	300.039	0.0373284	C03953
300.039	1	C8H15NO9S	[M-H]-	N-Acetyl-D-glucosamine_6-sulfate	301.047	300.039	0.0373284	C04132
300.039	1	C8H15NO9S	[M-H]-	N-Acetyl-D-galactosamine_6-sulfate	301.047	300.039	0.0373284	C04255
300.039	1	C8H15NO9S	[M-H]-	N-Acetylgalactosamine_4-sulfate	301.047	300.039	0.0373284	C16265
300.039	1	C11H11N3O5	[M+Cl]-	Isoniazid_alpha-ketoglutaric_acid	265.07	300.039	0.723905	C16625
302.037	1	C12H15N3O2S	[M+K-2H]-	Albendazole	265.088	302.037	-0.846254	C01779
302.037	1	C11H11N3O5	[M+(37Cl)]-	Isoniazid_alpha-ketoglutaric_acid	265.07	302.036	1.74284	C16625
302.037	1	C11H13N3O3S	[M+Cl]-	Sulfisoxazole	267.068	302.037	-1.0449	C07318
305.07	1	C16H16N2O2	[M+K-2H]-	Lysergic_acid	268.121	305.07	2.28603	C07541
305.07	1	C16H16N2O2	[M+K-2H]-	N-Butyl-beta-carboline-3-carboxylate	268.121	305.07	2.28603	C13805
305.07	1	C16H16N2O2	[M+K-2H]-	N,N-Diacetylbenzidine	268.121	305.07	2.28603	C19217
305.07	1	C16H16N2S	[M+(37Cl)]-	2-p-Tolyl-5,6,7,8-tetrahydrobenzo[d]imidazo[2,1-b]thiazole	268.103	305.07	2.00085	C11571
305.07	1	C15H14N2O3	[M+Cl]-	Dihydroxycarbazepine	270.1	305.07	2.08936	C07495
305.084	1	C12H20N4OS	[M+K-2H]-	Isomethiozin	268.136	305.084	-1.50286	C19107
305.084	1	C11H16N4O4	[M+(37Cl)]-	Deoxycoformycin	268.117	305.084	1.06037	C02267
306.065	1	C15H15N3O2	[M+K-2H]-	Disperse_Yellow_3	269.116	306.065	1.10173	C19412
306.065	1	C15H15N3O2	[M+K-2H]-	Methyl_red	269.116	306.065	1.10173	C19459
308.114	1	C11H21N5OS	[M+(37Cl)]-	Methoprotryne	271.147	308.113	1.62116	C19104
309.033	1	C11H16N2O4S	[M+K-2H]-	Thienamycin	272.083	309.032	2.95989	C06664
309.033	1	C19H12O2	[M+K-2H]-	5-Chrysenecarboxylate	272.084	309.032	0.856545	C18282
309.033	1	C19H12O2	[M+K-2H]-	4-Chrysenecarboxylate	272.084	309.032	0.856545	C18283
310.092	1	C14H17NO7	[M-H]-	Taxiphyllin	311.101	310.093	-2.98588	C01855
310.092	1	C14H17NO7	[M-H]-	Dhurrin	311.101	310.093	-2.98588	C05143
310.092	1	C14H17NO7	[M-H]-	p-Glucosyloxymandelonitrile	311.101	310.093	-2.98588	C08330
310.092	1	C14H17NO7	[M-H]-	Zierin	311.101	310.093	-2.98588	C08345
310.092	1	C18H15N3	[M+(37Cl)]-	8-Allyl-2-phenyl-8H-1,3a,8-triaza-cyclopenta[a]indene	273.127	310.093	-2.40863	C11565
310.092	1	C12H13NO5	[M+Hac-H]-	N-Feruloylglycine	251.079	310.093	-2.98588	C02564
313.026	1	C8H6N4O4S	[M+Hac-H]-	Nifurthiazole	254.011	313.025	2.31643	C19240
313.104	1	C11H14N2O5	[M+Hac-H]-	2-Hydroxyfelbamate	254.09	313.104	-0.583193	C16582
313.104	1	C11H14N2O5	[M+Hac-H]-	p-Hydroxyfelbamate	254.09	313.104	-0.583193	C16584
313.152	1	C13H22N4O5	[M-H]-	Dapdiamide_B	314.159	313.152	0.0871782	C20963
313.152	1	C13H22N4O5	[M-H]-	Dapdiamide_C	314.159	313.152	0.0871782	C20964
314.172	1	C12H21N3O3	[M+Hac-H]-	L-Pyrrolysine	255.158	314.172	0.329756	C16138
315.12	1	C11H16N2O5	[M+Hac-H]-	1-(beta-D-Ribofuranosyl)-1,4-dihydronicotinamide	256.106	315.12	-0.112656	C15497
315.124	1	C18H20O5	[M-H]-	Sorgolactone	316.131	315.124	1.25697	C09186
315.124	1	C18H20O5	[M-H]-	2-O-Methylodoratol	316.131	315.124	1.25697	C09774
315.124	1	C18H20O5	[M-H]-	Combretastatin_A-4	316.131	315.124	1.25697	C20268
315.124	1	C16H16O3	[M+Hac-H]-	Xenognosin_A	256.11	315.124	1.25697	C08731
315.124	1	C16H16O3	[M+Hac-H]-	Broussin	256.11	315.124	1.25697	C09505
315.124	1	C16H16O3	[M+Hac-H]-	7,4-Dihydroxy-8-methylflavan	256.11	315.124	1.25697	C09650
315.124	1	C16H16O3	[M+Hac-H]-	Loroglossol	256.11	315.124	1.25697	C10267
315.124	1	C16H16O3	[M+Hac-H]-	Orchinol	256.11	315.124	1.25697	C10272
315.124	1	C16H16O3	[M+Hac-H]-	Pterostilbene	256.11	315.124	1.25697	C10287
316.08	1	C14H17NO6	[M+Na-2H]-	Prunasin	295.106	316.08	-0.480258	C00844
316.08	1	C14H17NO6	[M+Na-2H]-	(S)-Mandelonitrile_beta-D-glucoside	295.106	316.08	-0.480258	C04273
316.08	1	C14H17NO6	[M+Na-2H]-	Indican	295.106	316.08	-0.480258	C08481
316.08	1	C14H17NO6	[M+Na-2H]-	Nitrothal-isopropyl	295.106	316.08	-0.480258	C18873
316.08	1	C7H16NO7P	[M+Hac-H]-	Validamine_7-phosphate	257.066	316.08	-0.60048	C21216
316.104	1	C12H17N5O4	[M+Na-2H]-	N6,N6-Dimethyladenosine	295.128	316.103	2.75955	C03416
317.125	1	C8H21NO6P	[M+Hac-H]-	sn-Glycero-3-phosphocholine	258.111	317.125	2.11715	C00670
318.059	1	C6H14NO8P	[M+Hac-H]-	D-Glucosamine_6-phosphate	259.046	318.06	-1.00987	C00352
318.059	1	C6H14NO8P	[M+Hac-H]-	1-Amino-1-deoxy-scyllo-inositol_4-phosphate	259.046	318.06	-1.00987	C01283
318.059	1	C6H14NO8P	[M+Hac-H]-	D-Galactosamine_1-phosphate	259.046	318.06	-1.00987	C03783
318.059	1	C6H14NO8P	[M+Hac-H]-	alpha-D-Glucosamine_1-phosphate	259.046	318.06	-1.00987	C06156
318.059	1	C6H14NO8P	[M+Hac-H]-	D-Galactosamine_6-phosphate	259.046	318.06	-1.00987	C06377
318.059	1	C6H14NO8P	[M+Hac-H]-	Kanosamine_6-phosphate	259.046	318.06	-1.00987	C12213
318.059	1	C6H14NO8P	[M+Hac-H]-	Aminofructose_6-phosphate	259.046	318.06	-1.00987	C12214
318.083	1	C11H15N5O5	[M+Na-2H]-	Psicofuranine	297.107	318.082	1.83695	C05342
319.115	1	C12H20N2O8	[M-H]-	Mugineic_acid	320.122	319.115	-0.588503	C15500
319.115	1	C12H20N2O8	[M-H]-	3-Epihydroxy-2-deoxymugineic_acid	320.122	319.115	-0.588503	C15502
323.088	1	C14H16N2O7	[M-H]-	Portulacaxanthin_I	324.096	323.088	-1.72646	C08564
323.088	1	C17H18O4	[M+(37Cl)]-	7,3-Dihydroxy-4-methoxy-8-methylflavan	286.121	323.087	2.96267	C09646
323.088	1	C17H18O4	[M+(37Cl)]-	(-)-Sativan	286.121	323.087	2.96267	C10526
323.088	1	C17H18O4	[M+(37Cl)]-	Diphenolic_acid	286.121	323.087	2.96267	C14294
323.088	1	C17H18O4	[M+(37Cl)]-	Sugiresinol	286.121	323.087	2.96267	C20133
324.076	1	C15H17N3O3	[M+K-2H]-	SR95531	287.127	324.076	-0.157062	C13796
325.08	1	C12H20N2O4S	[M+(37Cl)]-	R-Soterenol	288.114	325.081	-1.61068	C11769
325.08	1	C11H18N2O7	[M+Cl]-	N-Succinyl-LL-2,6-diaminoheptanedioate	290.111	325.081	-1.52762	C04421
328.103	1	C14H19NO8	[M-H]-	Lithospermoside	329.111	328.104	-1.36786	C17771
333.049	1	C13H16N2O6	[M+K-2H]-	4-Nitrophenyl-3-ketovalidamine	296.101	333.049	-1.34545	C03995
333.049	1	C13H16N2O6	[M+K-2H]-	Medinoterb_acetate	296.101	333.049	-1.34545	C19068
333.049	1	C11H15N2O8P	[M-H]-	Nicotinamide_D-ribonucleotide	334.057	333.049	-1.00015	C00455
335.088	1	C14H14N6O3	[M+Na-2H]-	Dihydropteroate	314.113	335.087	0.783079	C00921
335.088	1	C18H18O4	[M+(37Cl)]-	Dibenzylsuccinate	298.121	335.087	2.11408	C07332
335.088	1	C18H18O4	[M+(37Cl)]-	Enterolactone	298.121	335.087	2.11408	C18165
337.106	1	C18H20O5	[M+Na-2H]-	Sorgolactone	316.131	337.106	1.86885	C09186
337.106	1	C18H20O5	[M+Na-2H]-	2-O-Methylodoratol	316.131	337.106	1.86885	C09774
337.106	1	C18H20O5	[M+Na-2H]-	Combretastatin_A-4	316.131	337.106	1.86885	C20268
341.022	1	C19H12O4	[M+K-2H]-	Tetrangulol	304.074	341.022	-1.52776	C12397
341.022	1	C18H10O5	[M+Cl]-	Kinobscurinone	306.053	341.022	-1.7037	C12391
341.088	1	C11H20N4O6	[M+K-2H]-	Nopaline	304.138	341.087	2.49731	C01682
341.088	1	C15H18O9	[M-H]-	Caffeic_acid_3-glucoside	342.095	341.088	-0.188221	C10431
341.088	1	C15H18O9	[M-H]-	1-Caffeoyl-beta-D-glucose	342.095	341.088	-0.188221	C10433
341.088	1	C19H16N2O2	[M+(37Cl)]-	Ceceline	304.121	341.088	0.33657	C09130
342.008	1	C9H12N3O7P	[M+(37Cl)]-	3,5-Cyclic_CMP	305.041	342.008	1.24909	C00941
342.008	1	C9H12N3O7P	[M+(37Cl)]-	2,3-Cyclic_CMP	305.041	342.008	1.24909	C02354
342.221	1	C19H33NO2	[M+Cl]-	Pumiliotoxin_A	307.251	342.221	0.635263	C20033
343.043	1	C15H14O8	[M+Na-2H]-	Leucodelphinidin	322.069	343.044	-0.60109	C05909
343.119	1	C19H20O6	[M-H]-	Calaxin	344.126	343.119	1.18822	C09353
343.119	1	C19H20O6	[M-H]-	Deoxyelephantopin	344.126	343.119	1.18822	C09388
343.119	1	C19H20O6	[M-H]-	Echinone	344.126	343.119	1.18822	C10338
343.119	1	C19H20O6	[M-H]-	2,3-Dihydro-2-(4-methoxyphenyl)-5,6,7-trimethoxy-4H-1-benzopyran-4-one	344.126	343.119	1.18822	C15118
343.119	1	C17H16O4	[M+Hac-H]-	Batatasin_I	284.105	343.119	1.18822	C10246
343.119	1	C17H16O4	[M+Hac-H]-	Isobatatasin_I	284.105	343.119	1.18822	C10265
343.119	1	C17H16O4	[M+Hac-H]-	Phenethyl_caffeate	284.105	343.119	1.18822	C10484
344.123	1	C12H25N3O6	[M+K-2H]-	Lividamine	307.174	344.123	-0.976105	C21255
344.219	1	C19H33NO2	[M+(37Cl)]-	Pumiliotoxin_A	307.251	344.218	2.7134	C20033
350.089	1	C20H15N3O	[M+(37Cl)]-	Angustine	313.122	350.088	1.8741	C09032
350.089	1	C14H13NO6	[M+Hac-H]-	Lycoricidine	291.074	350.088	1.3628	C08531
350.109	1	C13H21NO10	[M-H]-	N-Acetyl-4-O-acetylneuraminate	351.117	350.109	-0.826885	C04015
350.109	1	C13H21NO10	[M-H]-	N-Acetyl-7-O-acetylneuraminate	351.117	350.109	-0.826885	C04016
350.109	1	C13H21NO10	[M-H]-	N-Acetyl-9-O-acetylneuraminate	351.117	350.109	-0.826885	C04017
350.109	1	C11H17NO8	[M+Hac-H]-	2,7-Anhydro-alpha-N-acetylneuraminic_acid	291.095	350.109	-0.826885	C04521
350.109	1	C11H17NO8	[M+Hac-H]-	2-Deoxy-2,3-dehydro-N-acetylneuraminic_acid	291.095	350.109	-0.826885	C04580
350.109	1	C11H17NO8	[M+Hac-H]-	Sarmentosin_epoxide	291.095	350.109	-0.826885	C08341
353.08	1	C18H20O5	[M+K-2H]-	Sorgolactone	316.131	353.08	1.64495	C09186
353.08	1	C18H20O5	[M+K-2H]-	2-O-Methylodoratol	316.131	353.08	1.64495	C09774
353.08	1	C18H20O5	[M+K-2H]-	Combretastatin_A-4	316.131	353.08	1.64495	C20268
353.08	1	C15H18N2O6S	[M-H]-	(S)-N-[3-(3,4-Methylenedioxyphenyl)-2-(mercaptomethyl)-1-oxoprolyl]glycine	354.089	353.081	-2.89225	C01313
353.08	1	C17H18O6	[M+Cl]-	Paeoniflorigenone	318.11	353.08	1.47502	C17453
353.08	1	C17H18O6	[M+Cl]-	Paeonilactone_C	318.11	353.08	1.47502	C17456
355.044	1	C16H14O8	[M+Na-2H]-	6-Methoxytaxifolin	334.069	355.044	-0.0563311	C09770
355.044	1	C16H14O8	[M+Na-2H]-	5,5-Dehydrodivanillate	334.069	355.044	-0.0563311	C18347
355.072	1	C16H18N2O4S	[M+Na-2H]-	Penicillin_G	334.099	355.073	-2.84561	C05551
359.109	1	C14H20N2O9	[M-H]-	Acalyphin	360.117	359.11	-0.490936	C08324
359.183	1	C19H30O5	[M+Na-2H]-	Shiromodiol_diacetate	338.209	359.184	-1.73866	C09725
359.183	1	C19H30O5	[M+Na-2H]-	Piperonyl_butoxide	338.209	359.184	-1.73866	C18880
359.183	1	C19H30O5	[M+Na-2H]-	Monacolin_J_acid	338.209	359.184	-1.73866	C20854
365.101	1	C16H24O7	[M+K-2H]-	Rhododendrin	328.152	365.101	1.37058	C09965
365.101	1	C19H20O6	[M+Na-2H]-	Calaxin	344.126	365.101	1.78964	C09353
365.101	1	C19H20O6	[M+Na-2H]-	Deoxyelephantopin	344.126	365.101	1.78964	C09388
365.101	1	C19H20O6	[M+Na-2H]-	Echinone	344.126	365.101	1.78964	C10338
365.101	1	C19H20O6	[M+Na-2H]-	2,3-Dihydro-2-(4-methoxyphenyl)-5,6,7-trimethoxy-4H-1-benzopyran-4-one	344.126	365.101	1.78964	C15118
369.067	1	C12H18O13	[M-H]-	Digalacturonate	370.075	369.067	-2.56484	C02273
369.067	1	C12H18O13	[M-H]-	1,2-beta-D-Glucuronosyl-D-glucuronate	370.075	369.067	-2.56484	C04354
370.162	1	C14H21N3O5	[M+Hac-H]-	Leonurine	311.148	370.162	-0.702395	C16985
373.043	1	C14H14N2O8	[M+Cl]-	6-(2-Amino-2-carboxyethyl)-7,8-dioxo-1,2,3,4,7,8-hexahydroquinoline-2,4-dicarboxylate	338.075	373.044	-2.77581	C15599
373.064	1	C12H20N2O9	[M+K-2H]-	3-Epihydroxymugineic_acid	336.117	373.065	-2.87429	C15501
373.064	1	C8H15N2O9P	[M+Hac-H]-	5-Phosphoribosyl-N-formylglycinamide	314.052	373.065	-2.56604	C04376
385.074	1	C15H16N4O6	[M+(37Cl)]-	Musca-aurin-VII	348.107	385.073	0.989681	C08562
385.074	1	C15H18N4O4S	[M+Cl]-	Biapenem	350.105	385.074	-1.19691	C11268
392.182	1	C17H23N3O4	[M+Hac-H]-	Primidolol	333.169	392.183	-0.787133	C11774
397.236	1	C23H36O4	[M+Na-2H]-	3-Acetyl-5alpha-androstane-3beta,17beta-diol_3-acetate	376.261	397.236	-0.196357	C15157
397.236	1	C23H36O4	[M+Na-2H]-	5alpha-Androstane-3beta,17beta-diol_diacetate	376.261	397.236	-0.196357	C15346
397.236	1	C18H39O7P	[M-H]-	Tris(butoxyethyl)phosphate	398.243	397.236	-0.292018	C14446
398.112	1	C12H21NO8S	[M+Hac-H]-	Topiramate	339.099	398.113	-0.46193	C07502
401.042	1	C21H16O6	[M+K-2H]-	Justicidin_B	364.095	401.043	-2.51295	C10636
401.042	1	C20H14O7	[M+Cl]-	Pachyrrhizone	366.074	401.043	-2.66256	C10512
401.042	1	C20H14O7	[M+Cl]-	Arnottin_II	366.074	401.043	-2.66256	C12258
401.042	1	C20H14O7	[M+Cl]-	Tetracenomycin_F1	366.074	401.043	-2.66256	C12367
401.078	1	C17H20N2O6S	[M+Na-2H]-	Methicillin	380.104	401.079	-2.75332	C07177
401.078	1	C12H23N2O9PS	[M-H]-	(R)-4-Phosphopantothenoyl-L-cysteine	402.086	401.079	-2.84807	C04352
402.081	1	C12H22NO12P	[M-H]-	6-(alpha-D-Glucosaminyl)-1D-myo-inositol_1,2-cyclic_phosphate	403.088	402.081	0.179815	C16070
403.075	1	C16H20N2O6S	[M+Cl]-	(S)-N-[3-(3,4-Methylenedioxyphenyl)-2-(mercaptomethyl)-1-oxoprolyl]-(S)-alanine	368.104	403.074	2.65014	C01314
403.075	1	C16H20N2O6S	[M+Cl]-	Indolylmethyl-desulfoglucosinolate	368.104	403.074	2.65014	C16517
405.02	1	C15H16N2O6S2	[M+Na-2H]-	Ticarcillin	384.045	405.02	0.775271	C07139
407.023	1	C12H18O13	[M+K-2H]-	Digalacturonate	370.075	407.023	-0.864078	C02273
407.023	1	C12H18O13	[M+K-2H]-	1,2-beta-D-Glucuronosyl-D-glucuronate	370.075	407.023	-0.864078	C04354
407.023	1	C13H16N2O9S2	[M-H]-	MM_4550	408.03	407.022	1.34956	C20815
407.078	1	C22H16O8	[M-H]-	Tetracenomycin_E	408.085	407.077	2.20818	C12370
407.078	1	C22H16O8	[M-H]-	Tetracenomycin_B2	408.085	407.077	2.20818	C12378
408.151	1	C16H27NO11	[M-H]-	Linustatin	409.158	408.151	-0.538036	C08333
411.215	1	C23H34O5	[M+Na-2H]-	Mevastatin	390.241	411.215	-0.73222	C13963
411.215	1	C23H34O5	[M+Na-2H]-	3beta,17-Dihydroxy-5alpha-pregnane-11,20-dione_3-acetate	390.241	411.215	-0.73222	C15404
415.093	1	C15H20N4O8S	[M-H]-	O-Carbamoyl-deacetylcephalosporin_C	416.1	415.093	1.08674	C06568
415.093	1	C14H22N2O10	[M+(37Cl)]-	N2-Citryl-N6-acetyl-N6-hydroxy-L-lysine	378.127	415.094	-1.29344	C20333
416.053	1	C13H21N3O8S	[M+K-2H]-	(R)-S-Lactoylglutathione	379.105	416.054	-1.49885	C03451
417.02	1	C16H16N2O6S2	[M+Na-2H]-	Cephalothin	396.045	417.02	1.23543	C07761
417.02	1	C20H12O8	[M+(37Cl)]-	Tetracenomycin_D3	380.053	417.02	1.18508	C12368
417.052	1	C17H20N2O6S	[M+K-2H]-	Methicillin	380.104	417.053	-2.83489	C07177
418.146	1	C19H27NO7	[M+(37Cl)]-	Petasitenine	381.179	418.145	2.83466	C10359
422.054	1	C14H19N5O6S	[M+K-2H]-	S-Inosyl-L-homocysteine	385.106	422.054	-1.28301	C03431
422.054	1	C22H15N3O4	[M+K-2H]-	Chromopyrrolate	385.106	422.055	-2.82309	C21125
423.108	1	C18H20N4O6	[M+Cl]-	N5-Dinitrophenyl-L-ornithine_methyl_ester	388.138	423.108	0.382409	C04541
423.108	1	C21H16O6	[M+Hac-H]-	Justicidin_B	364.095	423.109	-1.64071	C10636
424.091	1	C22H17N3O5	[M+Na-2H]-	Azoxystrobin	403.117	424.091	-0.658349	C18558
425.161	1	C24H26O7	[M-H]-	Archangelicin	426.168	425.161	0.728195	C09116
425.161	1	C24H26O7	[M-H]-	Disenecionyl_cis-khellactone	426.168	425.161	0.728195	C09261
429.097	1	C16H24O11	[M+(37Cl)]-	Shanzhiside	392.132	429.098	-2.92777	C17066
429.097	1	C19H22O9	[M+Cl]-	Aloesin	394.126	429.096	2.96833	C08994
429.097	1	C19H22O9	[M+Cl]-	Podolactone_B	394.126	429.096	2.96833	C09172
432.126	1	C20H29NO5S	[M+K-2H]-	Latrunculin_B	395.177	432.125	1.96772	C19904
432.126	1	C16H23N3O11	[M-H]-	N-Acetylaspartylglutamylglutamate	433.133	432.126	0.271449	C20776
433.089	1	C22H20O8	[M+Na-2H]-	Podophyllotoxone	412.116	433.09	-2.51564	C10875
433.089	1	C22H20O8	[M+Na-2H]-	Aklavinone	412.116	433.09	-2.51564	C12424
433.089	1	C22H20O8	[M+Na-2H]-	Mollicellin_C	412.116	433.09	-2.51564	C20046
434.137	1	C20H29O7S	[M+Na-2H]-	Hymatoxin_A	413.163	434.138	-2.01249	C09109
434.137	1	C22H25NO6	[M+Cl]-	Colchicine	399.168	434.138	-0.906855	C07592
434.137	1	C22H25NO6	[M+Cl]-	N-Formyldemecolcine	399.168	434.138	-0.906855	C16710
448.108	1	C25H21N3O3	[M+K-2H]-	Oxidized_Oplophorus_luciferin	411.158	448.107	1.63889	C15038
452.167	1	C23H29NO6	[M+(37Cl)]-	Alpinine	415.199	452.166	2.40398	C09331
453.049	1	C15H20N4O8S	[M+K-2H]-	O-Carbamoyl-deacetylcephalosporin_C	416.1	453.049	0.957071	C06568
462.066	1	C14H18N5O11P	[M-H]-	N6-(1,2-Dicarboxyethyl)-AMP	463.074	462.067	-1.28163	C03794
462.102	1	C14H26NO14P	[M-H]-	1-O-(2-Acetamido-2-deoxy-alpha-D-glucopyranosyl)-1D-myo-inositol_3-phosphate	463.109	462.102	0.618046	C19761
462.102	1	C13H18N5O8P	[M+Hac-H]-	Propionyladenylate	403.089	462.103	-2.27309	C05983
462.102	1	C12H22NO12P	[M+Hac-H]-	6-(alpha-D-Glucosaminyl)-1D-myo-inositol_1,2-cyclic_phosphate	403.088	462.102	0.618046	C16070
464.172	1	C24H23NO5	[M+Hac-H]-	(+/-)-6-Acetonyldihydrochelerythrine	405.158	464.171	0.622184	C12200
467.043	1	C13H16N2O9S2	[M+Hac-H]-	MM_4550	408.03	467.044	-0.894563	C20815
469.044	1	C15H20N4O9S	[M+K-2H]-	7a-Hydroxy-O-carbamoyl-deacetylcephalosporin_C	432.095	469.044	0.858769	C06569
469.172	1	C20H26O9	[M+Hac-H]-	Bruceine_D	410.158	469.172	-0.0816333	C08752
493.131	1	C20H22N7O6	[M+(37Cl)]-	5,10-Methenyltetrahydrofolate	456.163	493.13	2.77128	C00445
495.143	1	C24H28O9	[M+Cl]-	6-Acetylpicropolin	460.173	495.143	0.51985	C09055
496.106	1	C20H23N5O6S	[M+Cl]-	Azlocillin	461.137	496.106	-0.461595	C06839
555.144	1	C30H30O8	[M+K-2H]-	Gossypol	518.194	555.143	2.85981	C07667
555.144	1	C26H30O11	[M+(37Cl)]-	Phellamurin	518.179	555.145	-1.80565	C09808
555.144	1	C26H30O11	[M+(37Cl)]-	Simplexoside	518.179	555.145	-1.80565	C10885
555.144	1	C26H30O11	[M+(37Cl)]-	Rubratoxin_B	518.179	555.145	-1.80565	C16767
578.112	1	C20H21N7O6S2	[M+Hac-H]-	Ceforanide	519.099	578.113	-2.02088	C06884
582.085	1	C17H29N3O13P2	[M+(37Cl)]-	dTDP-L-epivancosamine	545.118	582.084	0.911209	C12321
582.085	1	C17H29N3O13P2	[M+(37Cl)]-	dTDP-L-vancosamine	545.118	582.084	0.911209	C12322
595.265	1	C30H42N2O9	[M+Na-2H]-	Herbimycin	574.289	595.264	1.45398	C11225
167.01	1	C6H4N2O4	[M-H]-	1,2-Dinitrobenzene	168.017	167.01	1.07539	C14702
167.011	1	C6H10O3	[M+K-2H]-	4-Methyl-2-oxopentanoate	130.063	167.012	-0.984363	C00233
167.011	1	C6H10O3	[M+K-2H]-	(S)-3-Methyl-2-oxopentanoic_acid	130.063	167.012	-0.984363	C00671
167.011	1	C6H10O3	[M+K-2H]-	2-Oxohexanoic_acid	130.063	167.012	-0.984363	C00902
167.011	1	C6H10O3	[M+K-2H]-	(R)-Pantolactone	130.063	167.012	-0.984363	C01012
167.011	1	C6H10O3	[M+K-2H]-	3-Oxohexanoic_acid	130.063	167.012	-0.984363	C02122
167.011	1	C6H10O3	[M+K-2H]-	5-Oxohexanoic_acid	130.063	167.012	-0.984363	C02129
167.011	1	C6H10O3	[M+K-2H]-	6-Hydroxyhexan-6-olide	130.063	167.012	-0.984363	C03241
167.011	1	C6H10O3	[M+K-2H]-	3-Methyl-2-oxopentanoate	130.063	167.012	-0.984363	C03465
167.011	1	C6H10O3	[M+K-2H]-	beta-Ketoisocaproate	130.063	167.012	-0.984363	C03467
167.011	1	C6H10O3	[M+K-2H]-	Ethyl_3-oxobutanoate	130.063	167.012	-0.984363	C03500
167.011	1	C6H10O3	[M+K-2H]-	(3R)-3-Methyl-2-oxopentanoic_acid	130.063	167.012	-0.984363	C06008
167.011	1	C6H10O3	[M+K-2H]-	Adipate_semialdehyde	130.063	167.012	-0.984363	C06102
167.011	1	C6H10O3	[M+K-2H]-	1-Oxa-2-oxo-3-hydroxycycloheptane	130.063	167.012	-0.984363	C12314
167.011	1	C6H10O3	[M+K-2H]-	2-Hydroxyethyl_methacrylate	130.063	167.012	-0.984363	C14530
167.011	1	C9H6O2	[M+Na-2H]-	Coumarin	146.037	167.011	-0.0682588	C05851
167.011	1	C4H9O5P	[M-H]-	Butanoylphosphate	168.019	167.011	-0.295788	C02527
167.011	1	C4H9O5P	[M-H]-	2-Methylpropanoyl_phosphate	168.019	167.011	-0.295788	C03754
167.011	1	C5H8O4	[M+Cl]-	Glutarate	132.042	167.012	-1.34362	C00489
167.011	1	C5H8O4	[M+Cl]-	2-Acetolactate	132.042	167.012	-1.34362	C00900
167.011	1	C5H8O4	[M+Cl]-	Deoxyribonolactone	132.042	167.012	-1.34362	C02674
167.011	1	C5H8O4	[M+Cl]-	4-Hydroxy-2-oxopentanoate	132.042	167.012	-1.34362	C03589
167.011	1	C5H8O4	[M+Cl]-	2-(Hydroxymethyl)-4-oxobutanoate	132.042	167.012	-1.34362	C04106
167.011	1	C5H8O4	[M+Cl]-	3-Hydroxy-3-methyl-2-oxobutanoic_acid	132.042	167.012	-1.34362	C04181
167.011	1	C5H8O4	[M+Cl]-	(S)-2-Acetolactate	132.042	167.012	-1.34362	C06010
167.011	1	C5H8O4	[M+Cl]-	(S)-4,5-Dihydroxypentane-2,3-dione	132.042	167.012	-1.34362	C11838
167.013	1	C6H4N4	[M+Cl]-	Pteridine	132.044	167.013	1.75316	C07581
167.015	1	C6H10O2S	[M+Na-2H]-	THTA	146.04	167.015	0.769393	C11072
167.03	1	C6H10O3	[M+(37Cl)]-	4-Methyl-2-oxopentanoate	130.063	167.029	2.46843	C00233
167.03	1	C6H10O3	[M+(37Cl)]-	(S)-3-Methyl-2-oxopentanoic_acid	130.063	167.029	2.46843	C00671
167.03	1	C6H10O3	[M+(37Cl)]-	2-Oxohexanoic_acid	130.063	167.029	2.46843	C00902
167.03	1	C6H10O3	[M+(37Cl)]-	(R)-Pantolactone	130.063	167.029	2.46843	C01012
167.03	1	C6H10O3	[M+(37Cl)]-	3-Oxohexanoic_acid	130.063	167.029	2.46843	C02122
167.03	1	C6H10O3	[M+(37Cl)]-	5-Oxohexanoic_acid	130.063	167.029	2.46843	C02129
167.03	1	C6H10O3	[M+(37Cl)]-	6-Hydroxyhexan-6-olide	130.063	167.029	2.46843	C03241
167.03	1	C6H10O3	[M+(37Cl)]-	3-Methyl-2-oxopentanoate	130.063	167.029	2.46843	C03465
167.03	1	C6H10O3	[M+(37Cl)]-	beta-Ketoisocaproate	130.063	167.029	2.46843	C03467
167.03	1	C6H10O3	[M+(37Cl)]-	Ethyl_3-oxobutanoate	130.063	167.029	2.46843	C03500
167.03	1	C6H10O3	[M+(37Cl)]-	(3R)-3-Methyl-2-oxopentanoic_acid	130.063	167.029	2.46843	C06008
167.03	1	C6H10O3	[M+(37Cl)]-	Adipate_semialdehyde	130.063	167.029	2.46843	C06102
167.03	1	C6H10O3	[M+(37Cl)]-	1-Oxa-2-oxo-3-hydroxycycloheptane	130.063	167.029	2.46843	C12314
167.03	1	C6H10O3	[M+(37Cl)]-	2-Hydroxyethyl_methacrylate	130.063	167.029	2.46843	C14530
169.027	1	C6H12O3	[M+K-2H]-	D-2-Hydroxyisocaproate	132.079	169.027	0.039047	C03264
169.027	1	C6H12O3	[M+K-2H]-	Ethyl_(R)-3-hydroxybutanoate	132.079	169.027	0.039047	C03499
169.027	1	C6H12O3	[M+K-2H]-	6-Hydroxyhexanoic_acid	132.079	169.027	0.039047	C06103
169.027	1	C6H12O3	[M+K-2H]-	Paraldehyde	132.079	169.027	0.039047	C07834
169.027	1	C9H8O2	[M+Na-2H]-	trans-Cinnamate	148.052	169.027	0.944227	C00423
169.027	1	C9H8O2	[M+Na-2H]-	Dihydrocoumarin	148.052	169.027	0.944227	C02274
169.027	1	C9H8O2	[M+Na-2H]-	4-Hydroxycinnamyl_aldehyde	148.052	169.027	0.944227	C05608
169.027	1	C9H8O2	[M+Na-2H]-	3-Hydroxy-1-indanone	148.052	169.027	0.944227	C07720
169.027	1	C9H8O2	[M+Na-2H]-	3-Isochromanone	148.052	169.027	0.944227	C07728
169.027	1	C9H8O2	[M+Na-2H]-	Cinnamic_acid	148.052	169.027	0.944227	C10438
169.027	1	C9H8O2	[M+Na-2H]-	Pyruvophenone	148.052	169.027	0.944227	C17268
169.027	1	C5H10O4	[M+Cl]-	Deoxyribose	134.058	169.027	-0.315925	C01801
169.027	1	C5H10O4	[M+Cl]-	2-Deoxy-L-arabinose	134.058	169.027	-0.315925	C02783
169.027	1	C5H10O4	[M+Cl]-	2,3-Dihydroxy-3-methylbutanoate	134.058	169.027	-0.315925	C04039
169.027	1	C5H10O4	[M+Cl]-	(R)-2,3-Dihydroxy-3-methylbutanoate	134.058	169.027	-0.315925	C04272
169.027	1	C5H10O4	[M+Cl]-	1-Deoxy-D-xylulose	134.058	169.027	-0.315925	C06257
169.027	1	C5H10O4	[M+Cl]-	2-Deoxy-alpha-D-ribopyranose	134.058	169.027	-0.315925	C08347
169.027	1	C2H7O3P	[M+Hac-H]-	Fosetyl	110.013	169.027	0.719411	C18401
169.027	1	C2H7O3P	[M+Hac-H]-	Dimethyl_hydrogen_phosphite	110.013	169.027	0.719411	C19406
184.986	1	C5H8O5	[M+K-2H]-	D-Arabinono-1,4-lactone	148.037	184.986	0.374623	C00652
184.986	1	C5H8O5	[M+K-2H]-	2-Dehydro-3-deoxy-L-arabinonate	148.037	184.986	0.374623	C00684
184.986	1	C5H8O5	[M+K-2H]-	Citramalate	148.037	184.986	0.374623	C00815
184.986	1	C5H8O5	[M+K-2H]-	(R)-2-Hydroxyglutarate	148.037	184.986	0.374623	C01087
184.986	1	C5H8O5	[M+K-2H]-	L-Arabinono-1,4-lactone	148.037	184.986	0.374623	C01114
184.986	1	C5H8O5	[M+K-2H]-	D-Xylonolactone	148.037	184.986	0.374623	C02266
184.986	1	C5H8O5	[M+K-2H]-	(R)-2-Methylmalate	148.037	184.986	0.374623	C02612
184.986	1	C5H8O5	[M+K-2H]-	(S)-2-Methylmalate	148.037	184.986	0.374623	C02614
184.986	1	C5H8O5	[M+K-2H]-	2-Hydroxyglutarate	148.037	184.986	0.374623	C02630
184.986	1	C5H8O5	[M+K-2H]-	D-Xylono-1,4-lactone	148.037	184.986	0.374623	C02753
184.986	1	C5H8O5	[M+K-2H]-	L-Xylono-1,4-lactone	148.037	184.986	0.374623	C02994
184.986	1	C5H8O5	[M+K-2H]-	(S)-2-Hydroxyglutarate	148.037	184.986	0.374623	C03196
184.986	1	C5H8O5	[M+K-2H]-	2-Dehydro-3-deoxy-D-xylonate	148.037	184.986	0.374623	C03826
184.986	1	C5H8O5	[M+K-2H]-	L-Arabinono-1,5-lactone	148.037	184.986	0.374623	C05405
184.986	1	C5H8O5	[M+K-2H]-	L-threo-3-Methylmalate	148.037	184.986	0.374623	C06029
184.986	1	C5H8O5	[M+K-2H]-	D-threo-3-Methylmalate	148.037	184.986	0.374623	C06031
184.986	1	C5H8O5	[M+K-2H]-	D-erythro-3-Methylmalate	148.037	184.986	0.374623	C06032
184.986	1	C3H7O7P	[M-H]-	3-Phospho-D-glycerate	185.993	184.986	0.996293	C00197
184.986	1	C3H7O7P	[M-H]-	Glycerate_3-phosphate	185.993	184.986	0.996293	C00597
184.986	1	C3H7O7P	[M-H]-	2-Phospho-D-glycerate	185.993	184.986	0.996293	C00631
184.986	1	C5H8O3S	[M+(37Cl)]-	4-Methylthio-2-oxobutanoic_acid	148.019	184.986	-0.095683	C01180
184.986	1	C4H6O6	[M+Cl]-	meso-Tartaric_acid	150.016	184.986	0.0502741	C00552
184.986	1	C4H6O6	[M+Cl]-	(R,R)-Tartaric_acid	150.016	184.986	0.0502741	C00898
184.986	1	C4H6O6	[M+Cl]-	(S,S)-Tartaric_acid	150.016	184.986	0.0502741	C02107
184.986	1	CH3O5P	[M+Hac-H]-	Formyl_phosphate	125.972	184.986	0.996293	C02405
184.986	1	CH3O5P	[M+Hac-H]-	Phosphonoformate	125.972	184.986	0.996293	C06456
186.055	1	C6H9N5	[M+Cl]-	N3-Metyladenine	151.086	186.055	0.927682	C05026
189.003	1	C5H4N4O3	[M+Na-2H]-	Urate	168.028	189.003	0.535441	C00366
225.09	1	C10H20O3	[M+K-2H]-	10-Hydroxydecanoic_acid	188.141	225.09	0.132392	C02774
225.09	1	C10H20O3	[M+K-2H]-	6-Hydroxy-3,7-dimethyloctanoate	188.141	225.09	0.132392	C18067
225.09	1	C13H16O2	[M+Na-2H]-	4-Hydroxy-3-prenylacetophenone	204.115	225.09	0.812121	C10702
225.09	1	C13H16O2	[M+Na-2H]-	Plastoquinone-1	204.115	225.09	0.812121	C16694
226.095	1	C6H9N5O	[M+Hac-H]-	N-Cyclopropylammeline	167.081	226.095	0.376391	C14148
227.017	1	C7H10O7	[M+Na-2H]-	(R)-2-Hydroxybutane-1,2,4-tricarboxylate	206.043	227.017	0.6581	C01251
227.017	1	C7H10O7	[M+Na-2H]-	2-Methylcitrate	206.043	227.017	0.6581	C02225
227.017	1	C7H10O7	[M+Na-2H]-	(2S,3R)-3-Hydroxybutane-1,2,3-tricarboxylate	206.043	227.017	0.6581	C04593
227.017	1	C7H10O7	[M+Na-2H]-	Homoisocitrate	206.043	227.017	0.6581	C05662
228.066	1	C9H13N5	[M+K-2H]-	N-Butyl-1H-pyrazolo[3,4-d]pyrimidin-4-amine	191.117	228.066	0.109618	C15344
229.033	1	C8H16O2S2	[M+Na-2H]-	Dihydrolipoate	208.059	229.034	-2.97118	C02147
230.077	1	C11H15NO2	[M+(37Cl)]-	3,4-Methylenedioxymethamphetamine	193.11	230.077	2.00716	C07577
230.077	1	C11H15NO2	[M+(37Cl)]-	Butamben	193.11	230.077	2.00716	C07875
230.077	1	C11H15NO2	[M+(37Cl)]-	Heliamine	193.11	230.077	2.00716	C09460
230.077	1	C11H15NO2	[M+(37Cl)]-	(-)-Salsoline	193.11	230.077	2.00716	C09640
230.077	1	C11H15NO2	[M+(37Cl)]-	Isoprocarb	193.11	230.077	2.00716	C18418
230.077	1	C11H15NO2	[M+(37Cl)]-	2,3,5-Trimethacarb	193.11	230.077	2.00716	C18957
237.015	1	C5H13O7P	[M+Na-2H]-	2-C-Methyl-D-erythritol_4-phosphate	216.04	237.015	0.617684	C11434
240.124	1	C13H19N2O	[M+Na-2H]-	Bufotenidine	219.15	240.124	-0.949924	C13664
240.124	1	C12H19NO4	[M-H]-	N-(3-Oxooctanoyl)homoserine_lactone	241.131	240.124	0.191151	C11841
240.124	1	C9H21N2O3	[M+Cl]-	3-Hydroxy-N6,N6,N6-trimethyl-L-lysine	205.155	240.125	-1.83696	C01259
249.038	1	C7H16O7	[M+K-2H]-	Perseitol	212.09	249.038	-0.213622	C08255
249.038	1	C7H16O7	[M+K-2H]-	Volemitol	212.09	249.038	-0.213622	C08260
249.038	1	C10H12O6	[M+Na-2H]-	2-Hydroxy-3-carboxy-6-oxo-7-methylocta-2,4-dienoate	228.063	249.038	0.400742	C06581
250.028	1	C13H11NO2	[M+K-2H]-	Benzyl_nicotinate	213.079	250.028	0.697923	C12865
250.028	1	C13H11NO2	[M+K-2H]-	Fenamic_acid	213.079	250.028	0.697923	C13697
250.028	1	C13H11NO2	[M+K-2H]-	Salicylanilide	213.079	250.028	0.697923	C18915
250.028	1	C12H9NO3	[M+Cl]-	Robustine	215.058	250.028	0.457949	C10736
252.005	1	C5H14NO6P	[M+K-2H]-	sn-Glycero-3-phosphoethanolamine	215.056	252.004	0.972602	C01233
253.071	1	C6H15N4O5P	[M-H]-	L-Arginine_phosphate	254.078	253.071	1.4	C05945
253.071	1	C10H10O4	[M+Hac-H]-	Scytalone	194.058	253.072	-2.67395	C00779
253.071	1	C10H10O4	[M+Hac-H]-	Ferulate	194.058	253.072	-2.67395	C01494
253.071	1	C10H10O4	[M+Hac-H]-	6-Hydroxymellein	194.058	253.072	-2.67395	C02379
253.071	1	C10H10O4	[M+Hac-H]-	2,4,8-Trihydroxy-1-tetralone	194.058	253.072	-2.67395	C09974
253.071	1	C10H10O4	[M+Hac-H]-	Isoferulic_acid	194.058	253.072	-2.67395	C10470
253.071	1	C10H10O4	[M+Hac-H]-	Methyl_caffeate	194.058	253.072	-2.67395	C10477
253.071	1	C10H10O4	[M+Hac-H]-	Dimethyl_phthalate	194.058	253.072	-2.67395	C11233
253.071	1	C10H10O4	[M+Hac-H]-	5-Hydroxyconiferaldehyde	194.058	253.072	-2.67395	C12204
253.071	1	C10H10O4	[M+Hac-H]-	Kakuol	194.058	253.072	-2.67395	C16982
253.121	1	C12H24O3	[M+K-2H]-	12-Hydroxydodecanoic_acid	216.173	253.121	-0.160002	C08317
253.121	1	C12H24O3	[M+K-2H]-	7-Hydroxydodecanoate	216.173	253.121	-0.160002	C21080
253.121	1	C15H20O2	[M+Na-2H]-	Alantolactone	232.146	253.121	0.444451	C09289
253.121	1	C15H20O2	[M+Na-2H]-	Costunolide	232.146	253.121	0.444451	C09382
253.121	1	C15H20O2	[M+Na-2H]-	alpha-Cyclocostunolide	232.146	253.121	0.444451	C09383
253.121	1	C15H20O2	[M+Na-2H]-	beta-Cyclocostunolide	232.146	253.121	0.444451	C09384
253.121	1	C15H20O2	[M+Na-2H]-	Eremofrullanolide	232.146	253.121	0.444451	C09408
253.121	1	C15H20O2	[M+Na-2H]-	Frullanolide	232.146	253.121	0.444451	C09454
253.121	1	C15H20O2	[M+Na-2H]-	Glechomanolide	232.146	253.121	0.444451	C09466
253.121	1	C15H20O2	[M+Na-2H]-	Isoalantolactone	232.146	253.121	0.444451	C09484
253.121	1	C15H20O2	[M+Na-2H]-	Isovelleral	232.146	253.121	0.444451	C09692
253.121	1	C15H20O2	[M+Na-2H]-	Pinguisone	232.146	253.121	0.444451	C09710
253.121	1	C15H20O2	[M+Na-2H]-	Furanogermenone	232.146	253.121	0.444451	C17488
253.121	1	C15H20O2	[M+Na-2H]-	3beta-Hydroxyatractylon	232.146	253.121	0.444451	C17884
253.121	1	C15H20O2	[M+Na-2H]-	Atractylenolide_II	232.146	253.121	0.444451	C17886
257.082	1	C15H14O4	[M-H]-	Wyerone	258.089	257.082	0.425934	C08465
257.082	1	C15H14O4	[M-H]-	Luvangetin	258.089	257.082	0.425934	C09273
257.082	1	C15H14O4	[M-H]-	Peucedanin	258.089	257.082	0.425934	C09283
257.082	1	C15H14O4	[M-H]-	Davidigenin	258.089	257.082	0.425934	C09618
257.082	1	C15H14O4	[M-H]-	Yangonin	258.089	257.082	0.425934	C09980
257.082	1	C15H14O4	[M-H]-	Lunularic_acid	258.089	257.082	0.425934	C10268
257.082	1	C15H14O4	[M-H]-	Hibiscoquinone_A	258.089	257.082	0.425934	C10352
257.082	1	C15H14O4	[M-H]-	2,2-Bis(4-hydroxyphenyl)-propanoic_acid	258.089	257.082	0.425934	C13633
257.082	1	C15H14O4	[M-H]-	2-Naphtylmethylsuccinic_acid	258.089	257.082	0.425934	C14115
257.082	1	C15H14O4	[M-H]-	Catalpalactone	258.089	257.082	0.425934	C16929
257.082	1	C13H10O2	[M+Hac-H]-	3,4-Dihydroxyfluorene	198.068	257.082	0.425934	C07717
257.082	1	C13H10O2	[M+Hac-H]-	1,2-Dihydroxyfluorene	198.068	257.082	0.425934	C07724
257.082	1	C13H10O2	[M+Hac-H]-	Dehydrosafynol	198.068	257.082	0.425934	C08447
257.082	1	C13H10O2	[M+Hac-H]-	4-Hydroxybenzophenone	198.068	257.082	0.425934	C14230
257.082	1	C13H10O2	[M+Hac-H]-	Capillarin	198.068	257.082	0.425934	C16926
257.082	1	C13H10O2	[M+Hac-H]-	Atractylodinol	198.068	257.082	0.425934	C17856
257.089	1	C9H14N4O5	[M-H]-	Acadesine	258.096	257.089	-1.79393	C04663
257.089	1	C7H10N4O3	[M+Hac-H]-	5-Acetylamino-6-amino-3-methyluracil	198.075	257.089	-1.79393	C16366
257.089	1	C7H10N4O3	[M+Hac-H]-	Cymoxanil	198.075	257.089	-1.79393	C18498
258.005	1	C6H12N3O4P	[M+K-2H]-	L-Histidinol_phosphate	221.057	258.005	0.780605	C01100
258.086	1	C8H11N2O4	[M+Hac-H]-	3-(3,4-Dihydroxypyridin-1-yl)-L-alanine	199.072	258.086	0.67187	C04446
266.104	1	C11H13NO3	[M+Hac-H]-	N-Acetyl-L-phenylalanine	207.09	266.103	0.934599	C03519
266.104	1	C11H13NO3	[M+Hac-H]-	N-Acetyl-D-phenylalanine	207.09	266.103	0.934599	C05620
266.104	1	C11H13NO3	[M+Hac-H]-	Cantleyine	207.09	266.103	0.934599	C09933
266.104	1	C11H13NO3	[M+Hac-H]-	Rhexifoline	207.09	266.103	0.934599	C09986
266.104	1	C11H13NO3	[M+Hac-H]-	Methylone	207.09	266.103	0.934599	C20126
271.059	1	C13H14O5	[M+Na-2H]-	Citrinin	250.084	271.059	1.82433	C16765
274.13	1	C10H17NO4	[M+Hac-H]-	2-Amino-9,10-epoxy-8-oxodecanoic_acid	215.116	274.13	1.08233	C12027
280.021	1	C6H14NO8P	[M+Na-2H]-	D-Glucosamine_6-phosphate	259.046	280.02	2.02021	C00352
280.021	1	C6H14NO8P	[M+Na-2H]-	1-Amino-1-deoxy-scyllo-inositol_4-phosphate	259.046	280.02	2.02021	C01283
280.021	1	C6H14NO8P	[M+Na-2H]-	D-Galactosamine_1-phosphate	259.046	280.02	2.02021	C03783
280.021	1	C6H14NO8P	[M+Na-2H]-	alpha-D-Glucosamine_1-phosphate	259.046	280.02	2.02021	C06156
280.021	1	C6H14NO8P	[M+Na-2H]-	D-Galactosamine_6-phosphate	259.046	280.02	2.02021	C06377
280.021	1	C6H14NO8P	[M+Na-2H]-	Kanosamine_6-phosphate	259.046	280.02	2.02021	C12213
280.021	1	C6H14NO8P	[M+Na-2H]-	Aminofructose_6-phosphate	259.046	280.02	2.02021	C12214
281.1	1	C10H14N6O4	[M-H]-	2-Aminoadenosine	282.108	281.1	-2.53682	C00939
281.125	1	C15H20N2O	[M+(37Cl)]-	Verruculotoxin	244.158	281.124	2.87595	C10624
281.125	1	C15H20N2O	[M+(37Cl)]-	Anagyrine	244.158	281.124	2.87595	C10750
281.125	1	C15H20N2O	[M+(37Cl)]-	Rhombifoline	244.158	281.124	2.87595	C10781
281.125	1	C15H20N2O	[M+(37Cl)]-	Sophoramine	244.158	281.124	2.87595	C10782
281.125	1	C15H20N2O	[M+(37Cl)]-	Thermospine	244.158	281.124	2.87595	C10789
281.125	1	C15H20N2O	[M+(37Cl)]-	Tinctorine	244.158	281.124	2.87595	C10790
281.125	1	C15H20N2O	[M+(37Cl)]-	Tsukushinamine_A	244.158	281.124	2.87595	C10791
281.125	1	C10H14N4O2	[M+Hac-H]-	IBMX	222.112	281.126	-2.51311	C13708
286.07	1	C9H17NO7	[M+Cl]-	Muramic_acid	251.101	286.07	-0.924599	C06470
286.921	1	C3H7O9PS	[M+(37Cl)]-	(2R)-O-Phospho-3-sulfolactate	249.955	286.921	0.64617	C11536
290.986	1	C7H11O8P	[M+(37Cl)]-	Shikimate_3-phosphate	254.019	290.986	1.94408	C03175
290.986	1	C7H11O8P	[M+(37Cl)]-	Valienone_7-phosphate	254.019	290.986	1.94408	C17697
291.044	1	C6H15N4O5P	[M+(37Cl)]-	L-Arginine_phosphate	254.078	291.044	-1.85607	C05945
292.082	1	C13H13N5O2	[M+Na-2H]-	N-Acetoxy-MeIQx	271.107	292.082	0.443369	C20293
292.082	1	C9H15N5O4	[M+Cl]-	4a-Hydroxytetrahydrobiopterin	257.112	292.082	-0.285879	C15522
292.082	1	C9H15N5O4	[M+Cl]-	5,6,7,8-Tetrahydromonapterin	257.112	292.082	-0.285879	C21007
292.095	1	C13H21NO4	[M+K-2H]-	Meteloidine	255.147	292.096	-2.6392	C10861
292.095	1	C16H17NO3	[M+Na-2H]-	(S)-Norcoclaurine	271.121	292.096	-2.1154	C06160
292.095	1	C16H17NO3	[M+Na-2H]-	(R,S)-Norcoclaurine	271.121	292.096	-2.1154	C06346
292.095	1	C16H17NO3	[M+Na-2H]-	(R)-Norcoclaurine	271.121	292.096	-2.1154	C06347
292.095	1	C16H17NO3	[M+Na-2H]-	Caranine	271.121	292.096	-2.1154	C08521
292.095	1	C16H17NO3	[M+Na-2H]-	Piperyline	271.121	292.096	-2.1154	C10174
292.095	1	C16H17NO3	[M+Na-2H]-	Normorphine	271.121	292.096	-2.1154	C11785
292.095	1	C16H17NO3	[M+Na-2H]-	Crinine	271.121	292.096	-2.1154	C12162
292.095	1	C16H17NO3	[M+Na-2H]-	Vittatine	271.121	292.096	-2.1154	C12193
292.095	1	C16H17NO3	[M+Na-2H]-	N-Demethylnarwedine	271.121	292.096	-2.1154	C16703
293.124	1	C16H20N2O	[M+(37Cl)]-	Chanoclavine-I	256.158	293.124	0.739278	C09131
293.124	1	C16H20N2O	[M+(37Cl)]-	Huperzine_B	256.158	293.124	0.739278	C09866
293.124	1	C16H20N2O	[M+(37Cl)]-	Fumigaclavine_B	256.158	293.124	0.739278	C20437
294.144	1	C12H23N3O4	[M+Na-2H]-	(2R,3R)-3-Methylglutamyl-5-semialdehyde-N6-lysine	273.169	294.144	2.71568	C20279
294.144	1	C17H23NO	[M+(37Cl)]-	Levorphanol	257.178	294.144	-0.310052	C08014
295.059	1	C8H21NO6P	[M+K-2H]-	sn-Glycero-3-phosphocholine	258.111	295.059	0.585984	C00670
295.059	1	C15H14O5	[M+Na-2H]-	Phloretin	274.084	295.059	2.16194	C00774
295.059	1	C15H14O5	[M+Na-2H]-	alpha-Pyrufuran	274.084	295.059	2.16194	C08929
295.059	1	C15H14O5	[M+Na-2H]-	beta-Pyrufuran	274.084	295.059	2.16194	C08948
295.059	1	C15H14O5	[M+Na-2H]-	Ptaerochromenol	274.084	295.059	2.16194	C09029
295.059	1	C15H14O5	[M+Na-2H]-	Afzelechin	274.084	295.059	2.16194	C09320
295.059	1	C15H14O5	[M+Na-2H]-	Fisetinidol	274.084	295.059	2.16194	C09735
295.059	1	C15H14O5	[M+Na-2H]-	Methysticin	274.084	295.059	2.16194	C09952
295.059	1	C15H14O5	[M+Na-2H]-	Luteoliflavan	274.084	295.059	2.16194	C12122
295.059	1	C15H14O5	[M+Na-2H]-	Apiforol	274.084	295.059	2.16194	C12124
295.059	1	C15H14O5	[M+Na-2H]-	(-)-Epiafzelechin	274.084	295.059	2.16194	C12128
295.059	1	C15H14O5	[M+Na-2H]-	H37	274.084	295.059	2.16194	C13767
295.059	1	C15H14O5	[M+Na-2H]-	5-Deoxyleucopelargonidin	274.084	295.059	2.16194	C16415
295.132	1	C14H26O4	[M+K-2H]-	Dibutyl_adipate	258.183	295.132	-0.555006	C14253
295.132	1	C14H26O4	[M+K-2H]-	Diisobutyl_adipate	258.183	295.132	-0.555006	C14260
295.132	1	C17H22O3	[M+Na-2H]-	Podocarpic_acid	274.157	295.132	-0.0365938	C09171
295.132	1	C17H22O3	[M+Na-2H]-	Carbestrol	274.157	295.132	-0.0365938	C14660
295.132	1	C17H22O3	[M+Na-2H]-	Geranyl-hydroxybenzoate	274.157	295.132	-0.0365938	C18131
296.996	1	C6H13O9P	[M+(37Cl)]-	D-Fructose_6-phosphate	260.03	296.996	0.928631	C00085
296.996	1	C6H13O9P	[M+(37Cl)]-	D-Glucose_6-phosphate	260.03	296.996	0.928631	C00092
296.996	1	C6H13O9P	[M+(37Cl)]-	D-Glucose_1-phosphate	260.03	296.996	0.928631	C00103
296.996	1	C6H13O9P	[M+(37Cl)]-	D-Mannose_6-phosphate	260.03	296.996	0.928631	C00275
296.996	1	C6H13O9P	[M+(37Cl)]-	alpha-D-Galactose_1-phosphate	260.03	296.996	0.928631	C00446
296.996	1	C6H13O9P	[M+(37Cl)]-	D-Mannose_1-phosphate	260.03	296.996	0.928631	C00636
296.996	1	C6H13O9P	[M+(37Cl)]-	beta-D-Glucose_1-phosphate	260.03	296.996	0.928631	C00663
296.996	1	C6H13O9P	[M+(37Cl)]-	alpha-D-Glucose_6-phosphate	260.03	296.996	0.928631	C00668
296.996	1	C6H13O9P	[M+(37Cl)]-	Hexose_1-phosphate	260.03	296.996	0.928631	C01002
296.996	1	C6H13O9P	[M+(37Cl)]-	D-Fructose_1-phosphate	260.03	296.996	0.928631	C01094
296.996	1	C6H13O9P	[M+(37Cl)]-	D-Tagatose_6-phosphate	260.03	296.996	0.928631	C01097
296.996	1	C6H13O9P	[M+(37Cl)]-	D-Galactose_6-phosphate	260.03	296.996	0.928631	C01113
296.996	1	C6H13O9P	[M+(37Cl)]-	alpha-D-Hexose_1-phosphate	260.03	296.996	0.928631	C01171
296.996	1	C6H13O9P	[M+(37Cl)]-	beta-D-Glucose_6-phosphate	260.03	296.996	0.928631	C01172
296.996	1	C6H13O9P	[M+(37Cl)]-	Inositol_1-phosphate	260.03	296.996	0.928631	C01177
296.996	1	C6H13O9P	[M+(37Cl)]-	Sorbose_1-phosphate	260.03	296.996	0.928631	C02888
296.996	1	C6H13O9P	[M+(37Cl)]-	D-Allose_6-phosphate	260.03	296.996	0.928631	C02962
296.996	1	C6H13O9P	[M+(37Cl)]-	D-Hexose_6-phosphate	260.03	296.996	0.928631	C02965
296.996	1	C6H13O9P	[M+(37Cl)]-	Aldohexose_6-phosphate	260.03	296.996	0.928631	C03251
296.996	1	C6H13O9P	[M+(37Cl)]-	beta-D-Fructose_2-phosphate	260.03	296.996	0.928631	C03267
296.996	1	C6H13O9P	[M+(37Cl)]-	D-Galactose_1-phosphate	260.03	296.996	0.928631	C03384
296.996	1	C6H13O9P	[M+(37Cl)]-	myo-Inositol_4-phosphate	260.03	296.996	0.928631	C03546
296.996	1	C6H13O9P	[M+(37Cl)]-	D-Hamamelose_2(1)-phosphate	260.03	296.996	0.928631	C03606
296.996	1	C6H13O9P	[M+(37Cl)]-	(3S,4R)-Ketose_1-phosphate	260.03	296.996	0.928631	C03654
296.996	1	C6H13O9P	[M+(37Cl)]-	alpha-D-Hexose_6-phosphate	260.03	296.996	0.928631	C03735
296.996	1	C6H13O9P	[M+(37Cl)]-	alpha-D-Glucose_3-phosphate	260.03	296.996	0.928631	C03811
296.996	1	C6H13O9P	[M+(37Cl)]-	1D-myo-Inositol_3-phosphate	260.03	296.996	0.928631	C04006
296.996	1	C6H13O9P	[M+(37Cl)]-	Fructose_1-phosphate(pyranose)	260.03	296.996	0.928631	C05001
296.996	1	C6H13O9P	[M+(37Cl)]-	beta-D-Fructose_6-phosphate	260.03	296.996	0.928631	C05345
296.996	1	C6H13O9P	[M+(37Cl)]-	D-arabino-Hex-3-ulose_6-phosphate	260.03	296.996	0.928631	C06019
296.996	1	C6H13O9P	[M+(37Cl)]-	myo-Inositol_5-phosphate	260.03	296.996	0.928631	C06155
296.996	1	C6H13O9P	[M+(37Cl)]-	L-Tagatose_6-phosphate	260.03	296.996	0.928631	C06312
296.996	1	C6H13O9P	[M+(37Cl)]-	L-Gulose_1-phosphate	260.03	296.996	0.928631	C15924
296.996	1	C6H13O9P	[M+(37Cl)]-	beta-L-Galactose_1-phosphate	260.03	296.996	0.928631	C15926
296.996	1	C6H13O9P	[M+(37Cl)]-	D-Allulose_6-phosphate	260.03	296.996	0.928631	C18096
296.996	1	C7H17O4PS2	[M+(37Cl)]-	Oxydeprofos	260.031	296.997	-1.99733	C18984
299.088	1	C8H18N6O4	[M+K-2H]-	Streptidine	262.139	299.088	2.89882	C00837
299.088	1	C16H14N4	[M+(37Cl)]-	Sudan_Brown_RR	262.122	299.088	0.434654	C19528
299.088	1	C10H12N2O5	[M+Hac-H]-	Dinoseb	240.075	299.088	-0.163831	C14302
299.088	1	C10H12N2O5	[M+Hac-H]-	Dinoterb	240.075	299.088	-0.163831	C18671
300.133	1	C14H21N3O3	[M+Na-2H]-	Oxamniquine	279.158	300.133	-0.164927	C07341
300.133	1	C14H21N3O3	[M+Na-2H]-	Karbutilate	279.158	300.133	-0.164927	C18433
301.033	1	C6H11O8P	[M+Hac-H]-	D-myo-Inositol_1,2-cyclic_phosphate	242.019	301.033	-0.0166095	C04299
301.033	1	C6H11O8P	[M+Hac-H]-	6-Deoxy-5-ketofructose_1-phosphate	242.019	301.033	-0.0166095	C16848
301.106	1	C15H20O5	[M+Na-2H]-	Autumnolide	280.131	301.106	1.11257	C09346
301.106	1	C15H20O5	[M+Na-2H]-	Hymenoflorin	280.131	301.106	1.11257	C09480
301.106	1	C15H20O5	[M+Na-2H]-	Phaseic_acid	280.131	301.106	1.11257	C09707
301.106	1	C15H20O5	[M+Na-2H]-	8-Hydroxyabscisate	280.131	301.106	1.11257	C15514
303.098	1	C18H18O2	[M+(37Cl)]-	Dienestrol	266.131	303.097	2.87202	C08090
303.098	1	C18H18O2	[M+(37Cl)]-	Honokiol	266.131	303.097	2.87202	C10630
303.098	1	C18H18O2	[M+(37Cl)]-	Magnolol	266.131	303.097	2.87202	C10651
303.098	1	C18H18O2	[M+(37Cl)]-	Equilenin	266.131	303.097	2.87202	C14303
303.098	1	C18H18O2	[M+(37Cl)]-	(S)-Indenestrol_A	266.131	303.097	2.87202	C14545
303.098	1	C18H18O2	[M+(37Cl)]-	(R)-Indenestrol_A	266.131	303.097	2.87202	C14546
303.098	1	C18H18O2	[M+(37Cl)]-	(S)-Indenestrol_B	266.131	303.097	2.87202	C14547
303.098	1	C18H18O2	[M+(37Cl)]-	(R)-Indenestrol_B	266.131	303.097	2.87202	C14548
307.068	1	C12H16NO7	[M+Na-2H]-	N-Glucosylnicotinate	286.093	307.067	0.935951	C03003
307.068	1	C15H14N2O3	[M+(37Cl)]-	Dihydroxycarbazepine	270.1	307.067	2.4112	C07495
308.103	1	C11H19N3O5	[M+Cl]-	C20916	273.132	308.102	2.47613	C20916
308.998	1	C8H19O2PS3	[M+Cl]-	Disulfoton	274.028	308.998	0.22039	C18400
316.128	1	C14H21N3O4	[M+Na-2H]-	Butralin	295.153	316.128	-0.935065	C18582
317.087	1	C17H16N2O2	[M+(37Cl)]-	Cyclopeptine	280.121	317.088	-0.671108	C20579
318.033	1	C10H20NO4PS	[M+K-2H]-	Propetamphos	281.085	318.034	-0.960276	C18669
319.002	1	C16H10O5	[M+K-2H]-	4,5-Methylenedioxy-6-hydroxyaurone	282.053	319.001	1.96206	C08722
319.002	1	C16H10O5	[M+K-2H]-	Pseudobaptigenin	282.053	319.001	1.96206	C10522
319.002	1	C15H8O6	[M+Cl]-	Rhein	284.032	319.001	1.77397	C10401
321.056	1	C13H18O5S	[M+Cl]-	Ethofumesate	286.087	321.057	-2.03578	C18829
321.109	1	C15H18N2O6	[M-H]-	Binapacryl	322.116	321.109	-2.20392	C19022
321.109	1	C18H20O3	[M+(37Cl)]-	Allogibberic_acid	284.141	321.108	2.51411	C09061
321.109	1	C18H20O3	[M+(37Cl)]-	16-Ketoestrone	284.141	321.108	2.51411	C14441
321.109	1	C18H20O3	[M+(37Cl)]-	alpha,alpha-Diethyl-3,4,4-stilbenetriol	284.141	321.108	2.51411	C14740
321.109	1	C18H20O3	[M+(37Cl)]-	(+)-Larreatricin	284.141	321.108	2.51411	C20430
321.111	1	C18H20O4	[M+Na-2H]-	Toxyl_angelate	300.136	321.111	0.765468	C08981
321.111	1	C18H20O4	[M+Na-2H]-	alpha,alpha-Diethyl-3,4,3,4-stilbenetetraol	300.136	321.111	0.765468	C14739
321.111	1	C18H20O4	[M+Na-2H]-	(+)-3-Hydroxylarreatricin	300.136	321.111	0.765468	C20431
321.147	1	C16H28O4	[M+K-2H]-	(10S)-Juvenile_hormone_III_diol	284.199	321.147	-0.898653	C16505
321.147	1	C19H24O3	[M+Na-2H]-	Testolactone	300.173	321.147	-0.422236	C02197
321.147	1	C19H24O3	[M+Na-2H]-	Adrenosterone	300.173	321.147	-0.422236	C05285
321.147	1	C19H24O3	[M+Na-2H]-	19-Oxoandrost-4-ene-3,17-dione	300.173	321.147	-0.422236	C05297
321.147	1	C19H24O3	[M+Na-2H]-	2-Methoxyestrone	300.173	321.147	-0.422236	C05299
321.147	1	C19H24O3	[M+Na-2H]-	11alpha-Hydroxyandrosta-1,4-diene-3,17-dione	300.173	321.147	-0.422236	C14587
321.147	1	C19H24O3	[M+Na-2H]-	9alpha-Hydroxyandrosta-1,4-diene-3,17-dione	300.173	321.147	-0.422236	C14909
321.147	1	C19H24O3	[M+Na-2H]-	14-Hydroxyandrosta-1,4-diene-3,17-dione	300.173	321.147	-0.422236	C15150
321.147	1	C19H24O3	[M+Na-2H]-	9beta,11beta-Epoxyandrost-4-ene-3,17-dione	300.173	321.147	-0.422236	C15200
321.147	1	C19H24O3	[M+Na-2H]-	17beta-Hydroxy-3-methoxyestra-1,3,5(10)-trien-16-one	300.173	321.147	-0.422236	C15295
321.147	1	C19H24O3	[M+Na-2H]-	D-Homo-17a-oxaandrosta-4,6-diene-3,17-dione	300.173	321.147	-0.422236	C15386
321.147	1	C19H24O3	[M+Na-2H]-	5alpha-Androst-1-ene-3,11,17-trione	300.173	321.147	-0.422236	C15406
321.147	1	C19H24O3	[M+Na-2H]-	Biondinin_C	300.173	321.147	-0.422236	C17850
321.147	1	C19H24O3	[M+Na-2H]-	Biondinin_D	300.173	321.147	-0.422236	C17851
321.147	1	C19H24O3	[M+Na-2H]-	Prallethrin	300.173	321.147	-0.422236	C18510
321.147	1	C19H24O3	[M+Na-2H]-	3-Hydroxy-9,10-secoandrosta-1,3,5(10)-triene-9,17-dione	300.173	321.147	-0.422236	C19944
325.01	1	C9H21O2PS3	[M+(37Cl)]-	Terbufos	288.044	325.011	-1.98394	C18693
325.01	1	C7H15O10P	[M+Cl]-	Sedoheptulose_7-phosphate	290.04	325.01	0.7729	C05382
325.01	1	C7H15O10P	[M+Cl]-	Sedoheptulose_1-phosphate	290.04	325.01	0.7729	C06222
325.01	1	C7H15O10P	[M+Cl]-	D-glycero-beta-D-manno-Heptose_7-phosphate	290.04	325.01	0.7729	C07836
325.01	1	C7H15O10P	[M+Cl]-	D-glycero-beta-D-manno-Heptose_1-phosphate	290.04	325.01	0.7729	C07838
325.01	1	C7H15O10P	[M+Cl]-	D-glycero-alpha-D-manno-Heptose_7-phosphate	290.04	325.01	0.7729	C19878
325.01	1	C7H15O10P	[M+Cl]-	D-glycero-alpha-D-manno-Heptose_1-phosphate	290.04	325.01	0.7729	C19880
325.01	1	C7H15O10P	[M+Cl]-	D-glycero-D-manno-Heptose_7-phosphate	290.04	325.01	0.7729	C19882
325.01	1	C7H15O10P	[M+Cl]-	alpha-D-Sedoheptulopyranose_7-phosphate	290.04	325.01	0.7729	C20956
326.988	1	C7H15O10P	[M+K-2H]-	Sedoheptulose_7-phosphate	290.04	326.989	-1.22695	C05382
326.988	1	C7H15O10P	[M+K-2H]-	Sedoheptulose_1-phosphate	290.04	326.989	-1.22695	C06222
326.988	1	C7H15O10P	[M+K-2H]-	D-glycero-beta-D-manno-Heptose_7-phosphate	290.04	326.989	-1.22695	C07836
326.988	1	C7H15O10P	[M+K-2H]-	D-glycero-beta-D-manno-Heptose_1-phosphate	290.04	326.989	-1.22695	C07838
326.988	1	C7H15O10P	[M+K-2H]-	D-glycero-alpha-D-manno-Heptose_7-phosphate	290.04	326.989	-1.22695	C19878
326.988	1	C7H15O10P	[M+K-2H]-	D-glycero-alpha-D-manno-Heptose_1-phosphate	290.04	326.989	-1.22695	C19880
326.988	1	C7H15O10P	[M+K-2H]-	D-glycero-D-manno-Heptose_7-phosphate	290.04	326.989	-1.22695	C19882
326.988	1	C7H15O10P	[M+K-2H]-	alpha-D-Sedoheptulopyranose_7-phosphate	290.04	326.989	-1.22695	C20956
327.121	1	C17H22O5	[M+Na-2H]-	Arnicolide_A	306.147	327.121	-0.121667	C09299
327.121	1	C17H22O5	[M+Na-2H]-	Confertiflorin	306.147	327.121	-0.121667	C09374
327.121	1	C17H22O5	[M+Na-2H]-	Eupaformonin	306.147	327.121	-0.121667	C09431
327.121	1	C17H22O5	[M+Na-2H]-	Gaillardin	306.147	327.121	-0.121667	C09455
327.121	1	C17H22O5	[M+Na-2H]-	Isotenulin	306.147	327.121	-0.121667	C09487
327.121	1	C17H22O5	[M+Na-2H]-	Ligulatin_B	306.147	327.121	-0.121667	C09494
327.121	1	C17H22O5	[M+Na-2H]-	Lipiferolide	306.147	327.121	-0.121667	C09497
327.121	1	C17H22O5	[M+Na-2H]-	Matricin	306.147	327.121	-0.121667	C09499
327.121	1	C17H22O5	[M+Na-2H]-	Ovatifolin	306.147	327.121	-0.121667	C09522
327.121	1	C17H22O5	[M+Na-2H]-	Pyrethrosin	306.147	327.121	-0.121667	C09536
327.121	1	C17H22O5	[M+Na-2H]-	Tenulin	306.147	327.121	-0.121667	C09557
327.121	1	C17H22O5	[M+Na-2H]-	Viscidulin_B	306.147	327.121	-0.121667	C09587
327.121	1	C17H22O5	[M+Na-2H]-	Xanthinin	306.147	327.121	-0.121667	C09602
327.121	1	C17H22O5	[M+Na-2H]-	Xanthumin	306.147	327.121	-0.121667	C09603
329.029	1	C10H11N4O7P	[M-H]-	3,5-Cyclic_IMP	330.037	329.029	-0.613623	C00943
329.029	1	C10H19O6PS2	[M-H]-	Malathion	330.036	329.029	0.805705	C07497
331.043	1	C11H18O9	[M+K-2H]-	Tuliposide_B	294.095	331.044	-1.75264	C08570
331.043	1	C11H18O9	[M+K-2H]-	6-Tuliposide_B	294.095	331.044	-1.75264	C21186
331.043	1	C7H13O9P	[M+Hac-H]-	2-epi-5-epi-Valiolone_7-phosphate	272.03	331.044	-1.40525	C17692
331.043	1	C7H13O9P	[M+Hac-H]-	5-epi-Valiolone_7-phosphate	272.03	331.044	-1.40525	C17693
332.029	1	C12H13N3O4S	[M+(37Cl)]-	Acetylsulfamethoxazole	295.063	332.029	0.537001	C13061
332.049	1	C20H11NO2	[M+Cl]-	6-Nitrobenzo[a]pyrene	297.079	332.048	1.89581	C19472
332.049	1	C20H11NO2	[M+Cl]-	3-Nitroperylene	297.079	332.048	1.89581	C19475
336.047	1	C16H13NO5	[M+(37Cl)]-	Avenanthramide_A	299.079	336.046	2.32379	C08472
337.142	1	C19H24O4	[M+Na-2H]-	3,4-Dihydroxy-9,10-secoandrosta-1,3,5(10)-triene-9,17-dione	316.167	337.142	0.433052	C04793
337.142	1	C19H24O4	[M+Na-2H]-	Gibberellin_A9	316.167	337.142	0.433052	C11863
337.142	1	C19H24O4	[M+Na-2H]-	Bisphenol_A_bis(2-hydroxyethyl)ether	316.167	337.142	0.433052	C14347
337.142	1	C19H24O4	[M+Na-2H]-	1-Dehydro-15alpha-hydroxytestololactone	316.167	337.142	0.433052	C14946
337.142	1	C19H24O4	[M+Na-2H]-	11beta,13-Dihydroxy-3-oxo-13,17-secoandrosta-1,4-dien-17-oic_acid,_delta-lactone	316.167	337.142	0.433052	C15456
337.142	1	C19H24O4	[M+Na-2H]-	Capillartemisin_A	316.167	337.142	0.433052	C17789
337.142	1	C19H24O4	[M+Na-2H]-	Capillartemisin_B	316.167	337.142	0.433052	C17795
337.142	1	C15H26O6	[M+Cl]-	Tributyrin	302.173	337.142	-0.198729	C13870
339.158	1	C19H26O4	[M+Na-2H]-	6beta-Hydroxy-D-homo-17a-oxaandrost-4-ene-3,17-dione	318.183	339.158	0.822331	C14983
339.158	1	C19H26O4	[M+Na-2H]-	17beta-Hydroxy-4-oxa-5alpha-estr-1-en-3-one_acetate	318.183	339.158	0.822331	C15151
339.158	1	C19H26O4	[M+Na-2H]-	7alpha-Hydroxytestololactone	318.183	339.158	0.822331	C15351
341.113	1	C14H20N6O2	[M+K-2H]-	Discadenine	304.165	341.113	-0.0554068	C01804
341.113	1	C13H18N6O3	[M+Cl]-	Lupinate	306.144	341.113	-0.231301	C01513
341.113	1	C16H14N2O3	[M+Hac-H]-	Saphenic_acid_methyl_ester	282.1	341.114	-2.74072	C12118
343.058	1	C19H14O5	[M+Na-2H]-	Decarboxytetracenomycin_F1	322.084	343.059	-2.75667	C12374
343.058	1	C19H14O5	[M+Na-2H]-	Tetrangomycin	322.084	343.059	-2.75667	C12396
343.058	1	C19H14O5	[M+Na-2H]-	11-Deoxylandomycinone	322.084	343.059	-2.75667	C18682
343.058	1	C16H12N2O7	[M-H]-	5-[[(4,7-Dihydroxy-2-oxo-2H-1-benzopyran-3-yl)amino]carbonyl]-4-methyl-1H-pyrrole-3-carboxylate	344.064	343.057	1.95682	C20637
344.04	1	C12H21NO4S2	[M+K-2H]-	S-Succinyldihydrolipoamide	307.091	344.04	-0.162191	C01169
344.04	1	C10H12N5O7P	[M-H]-	3,5-Cyclic_GMP	345.047	344.04	-1.18533	C00942
344.04	1	C10H12N5O7P	[M-H]-	2,3-Cyclic_GMP	345.047	344.04	-1.18533	C06194
344.04	1	C10H12N5O7P	[M-H]-	3-Keto-3-deoxy-AMP	345.047	344.04	-1.18533	C07025
346.992	1	C14H15O2PS2	[M+(37Cl)]-	Edifenphos	310.025	346.992	1.08129	C14436
347.115	1	C16H24NO5	[M+K-2H]-	Sinapine	310.165	347.114	2.04889	C00933
348.055	1	C20H13N3O	[M+K-2H]-	K-252c	311.106	348.054	1.87356	C21126
348.055	1	C11H21NO6S2	[M+Na-2H]-	3-Methylthiopropyl-desulfoglucosinolate	327.081	348.056	-1.66899	C17244
348.055	1	C14H11NO4S	[M+Hac-H]-	N-(6-Oxo-6H-dibenzo[b,d]pyran-2-yl)methanesulfonamide	289.041	348.055	1.10931	C14927
348.055	1	C14H11NO4S	[M+Hac-H]-	N-(6-Oxo-6H-dibenzo[b,d]pyran-3-yl)methanesulfonamide	289.041	348.055	1.10931	C14965
348.075	1	C17H17N3O3	[M+K-2H]-	Imazaquin	311.127	348.076	-0.312001	C05076
348.075	1	C20H13N3O2	[M+Na-2H]-	Deoxyviolacein	327.101	348.075	0.127559	C21133
349.179	1	C18H32O4	[M+K-2H]-	(9Z,11E)-(13S)-13-Hydroperoxyoctadeca-9,11-dienoic_acid	312.23	349.179	-0.442467	C04717
349.179	1	C18H32O4	[M+K-2H]-	(9Z,12Z)-(11S)-11-Hydroperoxyoctadeca-9,12-dienoic_acid	312.23	349.179	-0.442467	C07338
349.179	1	C18H32O4	[M+K-2H]-	(7S,8S)-DiHODE	312.23	349.179	-0.442467	C07354
349.179	1	C18H32O4	[M+K-2H]-	9(S)-HPODE	312.23	349.179	-0.442467	C14827
349.179	1	C18H32O4	[M+K-2H]-	8(R)-HPODE	312.23	349.179	-0.442467	C14831
349.179	1	C18H32O4	[M+K-2H]-	12,13-Epoxy-9-hydroxy-10-octadecenoate	312.23	349.179	-0.442467	C14832
349.179	1	C18H32O4	[M+K-2H]-	9,10-Epoxy-13-hydroxy-11-octadecenoate	312.23	349.179	-0.442467	C14834
349.179	1	C18H32O4	[M+K-2H]-	9,10-12,13-Diepoxyoctadecanoate	312.23	349.179	-0.442467	C14836
349.179	1	C18H32O4	[M+K-2H]-	Octadec-9-ene-1,18-dioic-acid	312.23	349.179	-0.442467	C19618
349.179	1	C18H32O4	[M+K-2H]-	(8E,10R,12Z)-10-Hydroperoxy-8,12-octadecadienoate	312.23	349.179	-0.442467	C19937
349.179	1	C18H32O4	[M+K-2H]-	5S,8R-DiHODE	312.23	349.179	-0.442467	C20186
349.179	1	C18H32O4	[M+K-2H]-	(8E,10S,12Z)-10-Hydroperoxyoctadeca-8,12-dienoate	312.23	349.179	-0.442467	C20703
349.179	1	C21H28O3	[M+Na-2H]-	9,11alpha-Epoxypregn-4-ene-3,20-dione	328.204	349.179	-0.0042958	C04379
349.179	1	C21H28O3	[M+Na-2H]-	Pyrethrin_I	328.204	349.179	-0.0042958	C07594
349.179	1	C21H28O3	[M+Na-2H]-	16-alpha,17-Epoxypregn-4-ene-3,20-dione	328.204	349.179	-0.0042958	C14681
349.179	1	C21H28O3	[M+Na-2H]-	6beta,19-Epoxypregn-4-ene-3,20-dione	328.204	349.179	-0.0042958	C15130
349.179	1	C21H28O3	[M+Na-2H]-	11beta,12beta-Epoxypregn-4-ene-3,20-dione	328.204	349.179	-0.0042958	C15187
349.179	1	C21H28O3	[M+Na-2H]-	3-(Allyloxy)estra-1,3,5(10)-triene-16alpha,17beta-diol	328.204	349.179	-0.0042958	C15254
349.179	1	C21H28O3	[M+Na-2H]-	(Z)-11beta,21-Dihydroxypregna-1,4,17(20)-trien-3-one	328.204	349.179	-0.0042958	C15303
349.179	1	C21H28O3	[M+Na-2H]-	3-(Allyloxy)estra-1,3,5(10)-triene-16beta,17beta-diol	328.204	349.179	-0.0042958	C15443
350.099	1	C18H19NO4	[M+(37Cl)]-	N-Feruloyltyramine	313.131	350.098	2.39847	C02717
350.099	1	C18H19NO4	[M+(37Cl)]-	Acetylcaranine	313.131	350.098	2.39847	C08513
350.099	1	C18H19NO4	[M+(37Cl)]-	Kresoxim-methyl	313.131	350.098	2.39847	C11017
350.099	1	C18H19NO4	[M+(37Cl)]-	Laurolitsine	313.131	350.098	2.39847	C16984
350.099	1	C10H17N7O5	[M+Cl]-	Neosaxitoxin	315.129	350.099	0.51614	C17208
359.114	1	C20H20NO4	[M+Na-2H]-	Columbamine	338.139	359.114	0.0620973	C01795
359.114	1	C20H20NO4	[M+Na-2H]-	(S)-cis-N-Methylstylopine	338.139	359.114	0.0620973	C06163
359.114	1	C20H20NO4	[M+Na-2H]-	Jatrorrhizine	338.139	359.114	0.0620973	C09553
359.114	1	C19H20O7	[M-H]-	Elephantopin	360.121	359.114	0.825087	C09403
359.114	1	C19H20O7	[M-H]-	Goyazensolide	360.121	359.114	0.825087	C09467
359.114	1	C19H20O7	[M-H]-	Vernodalin	360.121	359.114	0.825087	C09576
359.114	1	C19H20O7	[M-H]-	2,3-Dihydro-2-(4-hydroxyphenyl)-5,6,7,8-tetramethoxy-4H-1-benzopyran-4-one	360.121	359.114	0.825087	C14940
359.114	1	C17H16O5	[M+Hac-H]-	Farrerol	300.1	359.114	0.825087	C09734
359.114	1	C17H16O5	[M+Hac-H]-	Coelogin	300.1	359.114	0.825087	C10251
359.114	1	C17H16O5	[M+Hac-H]-	4-Hydroxyhomopterocarpin	300.1	359.114	0.825087	C10461
359.114	1	C17H16O5	[M+Hac-H]-	(-)-Sparticarpin	300.1	359.114	0.825087	C10531
359.114	1	C17H16O5	[M+Hac-H]-	(-)-Variabilin	300.1	359.114	0.825087	C10539
359.114	1	C17H16O5	[M+Hac-H]-	Phellopterin	300.1	359.114	0.825087	C17047
359.114	1	C17H16O5	[M+Hac-H]-	Astrapterocarpan	300.1	359.114	0.825087	C17416
359.114	1	C17H16O5	[M+Hac-H]-	Cnidilin	300.1	359.114	0.825087	C17503
359.162	1	C19H30O4	[M+K-2H]-	Rapanone	322.214	359.163	-2.31149	C10399
359.162	1	C19H30O4	[M+K-2H]-	Decylubiquinone	322.214	359.163	-2.31149	C15494
359.162	1	C19H30O4	[M+K-2H]-	[8]-Gingerol	322.214	359.163	-2.31149	C17495
359.162	1	C19H30O4	[M+K-2H]-	Monacolin_L_acid	322.214	359.163	-2.31149	C20853
359.162	1	C22H26O3	[M+Na-2H]-	Resmethrin	338.188	359.163	-1.8855	C10991
359.162	1	C22H26O3	[M+Na-2H]-	3,6-Dimethoxy-19-norpregna-1,3,5,7,9-pentaen-20-one	338.188	359.163	-1.8855	C15029
359.162	1	C22H26O3	[M+Na-2H]-	Bioresmethrin	338.188	359.163	-1.8855	C16810
359.162	1	C17H20N2O3	[M+Hac-H]-	Bifenazate	300.147	359.161	2.61665	C18589
361.106	1	C17H24O6	[M+K-2H]-	Tetraneurin_E	324.157	361.106	0.885613	C09560
361.106	1	C20H20O5	[M+Na-2H]-	Glepidotin_B	340.131	361.106	1.30931	C09753
361.106	1	C20H20O5	[M+Na-2H]-	6-Prenylnaringenin	340.131	361.106	1.30931	C09832
361.106	1	C20H20O5	[M+Na-2H]-	5-Deoxykievitone	340.131	361.106	1.30931	C10418
361.106	1	C20H20O5	[M+Na-2H]-	(+)-Galbacin	340.131	361.106	1.30931	C10616
361.106	1	C20H20O5	[M+Na-2H]-	Glyceocarpin	340.131	361.106	1.30931	C15509
361.106	1	C20H20O5	[M+Na-2H]-	4-Glyceollidin	340.131	361.106	1.30931	C15510
361.106	1	C20H20O5	[M+Na-2H]-	Desmethylxanthohumol	340.131	361.106	1.30931	C16416
361.106	1	C20H20O5	[M+Na-2H]-	Sophoraflavanone_B	340.131	361.106	1.30931	C18023
361.106	1	C16H22O7	[M+Cl]-	Hinokitiol_glucoside	326.137	361.106	0.719456	C15451
363.155	1	C21H26O3	[M+(37Cl)]-	AA861	326.188	363.155	1.52525	C01349
363.155	1	C21H26O3	[M+(37Cl)]-	Moxestrol	326.188	363.155	1.52525	C14757
363.155	1	C21H26O3	[M+(37Cl)]-	Pregna-4,16-diene-3,11,20-trione	326.188	363.155	1.52525	C15146
367.002	1	C10H11N4O7P	[M+(37Cl)]-	3,5-Cyclic_IMP	330.037	367.003	-1.75966	C00943
367.002	1	C10H19O6PS2	[M+(37Cl)]-	Malathion	330.036	367.003	-0.48719	C07497
367.089	1	C18H22N2O2S	[M+K-2H]-	Pyributicarb	330.14	367.089	-0.741782	C18422
367.089	1	C17H18N2O5	[M+(37Cl)]-	Miraxanthin-III	330.122	367.088	1.3885	C08556
368.999	1	C7H16O13P2	[M-H]-	Sedoheptulose_1,7-bisphosphate	370.007	368.999	-1.06531	C00447
368.999	1	C7H16O13P2	[M-H]-	D-glycero-beta-D-manno-Heptose_1,7-bisphosphate	370.007	368.999	-1.06531	C11472
368.999	1	C7H16O13P2	[M-H]-	D-glycero-alpha-D-manno-Heptose_1,7-bisphosphate	370.007	368.999	-1.06531	C19879
368.999	1	C5H12O11P2	[M+Hac-H]-	D-Ribose_5-diphosphate	309.985	368.999	-1.06531	C01095
368.999	1	C5H12O11P2	[M+Hac-H]-	D-Ribose_1,5-bisphosphate	309.985	368.999	-1.06531	C01151
368.999	1	C5H12O11P2	[M+Hac-H]-	D-Ribulose_1,5-bisphosphate	309.985	368.999	-1.06531	C01182
368.999	1	C5H12O11P2	[M+Hac-H]-	D-Ribose_2,5-bisphosphate	309.985	368.999	-1.06531	C20986
370.077	1	C13H24N3O3PS	[M+K-2H]-	Pirimiphos-ethyl	333.128	370.076	0.888736	C19012
371.005	1	C11H15N2O8P	[M+K-2H]-	Nicotinamide_D-ribonucleotide	334.057	371.005	-0.579507	C00455
371.015	1	C9H19O11P	[M+K-2H]-	sn-Glycero-3-phospho-1-inositol	334.067	371.015	-1.10723	C01225
371.015	1	C9H19O11P	[M+K-2H]-	2-(alpha-D-Galactosyl)-sn-glycerol_3-phosphate	334.067	371.015	-1.10723	C04641
371.015	1	C9H19O11P	[M+K-2H]-	alpha-D-Galactosyl-(1,1)-sn-glycerol_3-phosphate	334.067	371.015	-1.10723	C04703
371.015	1	C9H19O11P	[M+K-2H]-	2-(alpha-D-Glucosyl)-sn-glycerol_3-phosphate	334.067	371.015	-1.10723	C10517
371.015	1	C6H16N4O9P2	[M+Na-2H]-	N-Phospho-D-lombricine	350.039	371.014	2.08402	C02855
371.015	1	C6H16N4O9P2	[M+Na-2H]-	N-Phospholombricine	350.039	371.014	2.08402	C14178
372.049	1	C19H13NO6	[M+Na-2H]-	Pretetramid	351.074	372.049	1.23102	C18295
377.099	1	C20H20O5	[M+(37Cl)]-	Glepidotin_B	340.131	377.098	2.61312	C09753
377.099	1	C20H20O5	[M+(37Cl)]-	6-Prenylnaringenin	340.131	377.098	2.61312	C09832
377.099	1	C20H20O5	[M+(37Cl)]-	5-Deoxykievitone	340.131	377.098	2.61312	C10418
377.099	1	C20H20O5	[M+(37Cl)]-	(+)-Galbacin	340.131	377.098	2.61312	C10616
377.099	1	C20H20O5	[M+(37Cl)]-	Glyceocarpin	340.131	377.098	2.61312	C15509
377.099	1	C20H20O5	[M+(37Cl)]-	4-Glyceollidin	340.131	377.098	2.61312	C15510
377.099	1	C20H20O5	[M+(37Cl)]-	Desmethylxanthohumol	340.131	377.098	2.61312	C16416
377.099	1	C20H20O5	[M+(37Cl)]-	Sophoraflavanone_B	340.131	377.098	2.61312	C18023
378.116	1	C16H23NO8	[M+Na-2H]-	Bakankoside	357.142	378.117	-1.95151	C09914
378.116	1	C11H17N3O8	[M+Hac-H]-	Tetrodotoxin	319.102	378.115	2.32495	C11692
378.966	1	C12H10N2O6S2	[M+(37Cl)]-	2,2-Disulfonyl_azobenzene	341.998	378.964	2.95753	C20938
379.013	1	C10H13N4O8PS	[M-H]-	6-Thioxanthine_5-monophosphate	380.019	379.012	2.57617	C16618
379.013	1	C12H14N4O4S2	[M+(37Cl)]-	Thiophanate-methyl	342.046	379.012	2.04321	C14432
381.097	1	C16H24O8	[M+K-2H]-	8-Epiiridotrial_glucoside	344.147	381.096	2.77332	C11652
381.097	1	C16H24O8	[M+K-2H]-	Iridotrial_glucoside	344.147	381.096	2.77332	C11653
381.097	1	C15H22O9	[M+Cl]-	Aucubin	346.126	381.096	2.61588	C09771
381.097	1	C15H22O9	[M+Cl]-	Deutzioside	346.126	381.096	2.61588	C11671
383.038	1	C15H16N2O6S2	[M-H]-	Ticarcillin	384.045	383.038	0.37307	C07139
383.038	1	C10H13O10P	[M+Hac-H]-	5-O-(1-Carboxyvinyl)-3-phosphoshikimate	324.025	383.038	-1.67894	C01269
386.13	1	C12H24N9P3	[M-H]-	Apholate	387.137	386.129	0.869397	C19329
387.032	1	C10H15N4O9P	[M+Na-2H]-	1-(5-Phosphoribosyl)-5-formamido-4-imidazolecarboxamide	366.058	387.032	-1.63811	C04734
388.124	1	C20H21N3O3	[M+(37Cl)]-	Aniflorine	351.158	388.125	-1.24625	C10635
388.124	1	C14H19NO8	[M+Hac-H]-	Lithospermoside	329.111	388.125	-1.70744	C17771
389.154	1	C22H26O4	[M+Cl]-	Tephrowatsin_A	354.183	389.153	2.71847	C09970
389.154	1	C22H26O4	[M+Cl]-	3,6-Dimethoxyestra-1,3,5(10),6,8-pentaene-17beta-carboxylic_acid_methyl_ester	354.183	389.153	2.71847	C15030
389.154	1	C18H22N2O2S	[M+Hac-H]-	Pyributicarb	330.14	389.154	-1.24398	C18422
390.112	1	C21H23NO4	[M+K-2H]-	Melosatin_A	353.163	390.111	1.46445	C09221
390.112	1	C20H21NO5	[M+Cl]-	Buntanine	355.142	390.111	1.31065	C10653
391.049	1	C12H18O13	[M+Na-2H]-	Digalacturonate	370.075	391.049	-1.1799	C02273
391.049	1	C12H18O13	[M+Na-2H]-	1,2-beta-D-Glucuronosyl-D-glucuronate	370.075	391.049	-1.1799	C04354
391.081	1	C20H12O5	[M+Hac-H]-	Hypoxylone	332.068	391.082	-2.13842	C10355
392.178	1	C25H27NO	[M+Cl]-	N-Desmethyltamoxifen	357.209	392.179	-1.22444	C16546
393.046	1	C16H14O4S2	[M+Hac-H]-	5-(3,4-Diacetoxybut-1-ynyl)-2,2-bithiophene	334.033	393.047	-2.60681	C04606
395.059	1	C12H22O12	[M+K-2H]-	Cellobionate	358.111	395.06	-2.95879	C20888
395.059	1	C14H19N2O7P	[M+(37Cl)]-	N1-(5-Phospho-alpha-D-ribosyl)-5,6-dimethylbenzimidazole	358.093	395.059	-2.2146	C04778
397.083	1	C15H18N4O7S	[M-H]-	Ethoxysulfuron	398.09	397.082	1.27253	C18440
397.083	1	C14H20N2O9	[M+(37Cl)]-	Acalyphin	360.117	397.083	-1.21561	C08324
397.106	1	C20H24O6	[M+K-2H]-	Triptolide	360.157	397.106	0.855439	C09204
397.106	1	C20H24O6	[M+K-2H]-	Euponin	360.157	397.106	0.855439	C09449
397.106	1	C20H24O6	[M+K-2H]-	Fastigilin_C	360.157	397.106	0.855439	C09452
397.106	1	C20H24O6	[M+K-2H]-	Molephantinin	360.157	397.106	0.855439	C09513
397.106	1	C20H24O6	[M+K-2H]-	Multigilin	360.157	397.106	0.855439	C09514
397.106	1	C20H24O6	[M+K-2H]-	Lariciresinol	360.157	397.106	0.855439	C10646
397.106	1	C20H24O6	[M+K-2H]-	Dibenzo-18-crown-6	360.157	397.106	0.855439	C14289
397.106	1	C20H24O6	[M+K-2H]-	(-)-Lariciresinol	360.157	397.106	0.855439	C20454
397.106	1	C15H20N5O6S	[M-H]-	S-Adenosyl-4-methylthio-2-oxobutanoate	398.113	397.106	0.20322	C04425
397.106	1	C19H22O7	[M+Cl]-	Nagilactone_C	362.137	397.106	0.704346	C09138
397.106	1	C19H22O7	[M+Cl]-	Vernolide	362.137	397.106	0.704346	C09583
397.106	1	C19H22O7	[M+Cl]-	Gibberellin_A8-catabolite	362.137	397.106	0.704346	C11870
399.053	1	C15H16N4O5S	[M+Cl]-	Sulfometuron_methyl	364.084	399.054	-0.246333	C10955
400.995	1	C10H13N4O8PS	[M+Na-2H]-	6-Thioxanthine_5-monophosphate	380.019	400.994	2.79905	C16618
409.131	1	C16H28N4O4S	[M+K-2H]-	Biocytin	372.183	409.132	-2.71355	C05552
409.131	1	C15H24N4O7	[M+(37Cl)]-	Clavamycin_F	372.165	409.131	-0.802188	C17395
413.101	1	C20H24O7	[M+K-2H]-	Ailanthone	376.152	413.101	0.887677	C08747
413.101	1	C20H24O7	[M+K-2H]-	Tripdiolide	376.152	413.101	0.887677	C09202
413.101	1	C20H24O7	[M+K-2H]-	Euparotin	376.152	413.101	0.887677	C09434
413.101	1	C20H24O7	[M+K-2H]-	Eupatundin	376.152	413.101	0.887677	C09448
413.101	1	C19H22O8	[M+Cl]-	Hydroxyvernolide	378.131	413.101	0.742434	C09477
413.101	1	C15H18N2O6S	[M+Hac-H]-	(S)-N-[3-(3,4-Methylenedioxyphenyl)-2-(mercaptomethyl)-1-oxoprolyl]glycine	354.089	413.102	-2.9903	C01313
416.057	1	C18H15N3O7S	[M-H]-	Grixazone_B	417.063	416.056	2.64147	C20799
416.057	1	C10H17N7O7S	[M+(37Cl)]-	Gonyautoxin_5	379.091	416.057	-1.38202	C20018
419.984	1	C13H13N5O5S2	[M+K-2H]-	Ceftizoxime	383.036	419.984	-1.34148	C06890
423.051	1	C16H18O11	[M+(37Cl)]-	O-Feruloylgalactarate	386.085	423.051	-1.88062	C03156
423.06	1	C18H16N2O8	[M+Cl]-	Betanidin	388.091	423.06	-1.18257	C08539
423.06	1	C18H16N2O8	[M+Cl]-	Dopaxanthin_quinone	388.091	423.06	-1.18257	C17753
425.057	1	C18H16N2O8	[M+(37Cl)]-	Betanidin	388.091	425.057	-1.2923	C08539
425.057	1	C18H16N2O8	[M+(37Cl)]-	Dopaxanthin_quinone	388.091	425.057	-1.2923	C17753
425.123	1	C21H18O6	[M+Hac-H]-	Glycyrol	366.11	425.124	-2.05728	C16968
425.125	1	C21H18O6	[M+Hac-H]-	Glycyrol	366.11	425.124	2.30897	C16968
427.379	1	C24H48O2	[M+Hac-H]-	Tetracosanoic_acid	368.365	427.379	-1.15541	C08320
431.036	1	C21H14O8	[M+(37Cl)]-	Prostalidin_A	394.069	431.035	1.26417	C10877
431.036	1	C21H14O8	[M+(37Cl)]-	Tetracenomycin_B3	394.069	431.035	1.26417	C12369
431.036	1	C21H14O8	[M+(37Cl)]-	Tetracenomycin_D3_methylester	394.069	431.035	1.26417	C12375
433.15	1	C22H26O9	[M-H]-	Eleganin	434.158	433.15	0.181692	C09401
433.15	1	C22H26O9	[M-H]-	Graminiliatrin	434.158	433.15	0.181692	C09469
433.15	1	C20H22O7	[M+Hac-H]-	Kievitone_hydrate	374.137	433.15	0.181692	C02549
433.15	1	C20H22O7	[M+Hac-H]-	Chasmanthin	374.137	433.15	0.181692	C09073
433.15	1	C20H22O7	[M+Hac-H]-	Palmarin	374.137	433.15	0.181692	C09151
433.15	1	C20H22O7	[M+Hac-H]-	Plaunol_D	374.137	433.15	0.181692	C09168
433.15	1	C20H22O7	[M+Hac-H]-	Budlein_A	374.137	433.15	0.181692	C09351
433.15	1	C20H22O7	[M+Hac-H]-	Elephantin	374.137	433.15	0.181692	C09402
433.15	1	C20H22O7	[M+Hac-H]-	Nortrachelogenin	374.137	433.15	0.181692	C10725
437.075	1	C15H20N4O8S	[M+Na-2H]-	O-Carbamoyl-deacetylcephalosporin_C	416.1	437.075	0.74358	C06568
439.033	1	C12H23N2O9PS	[M+K-2H]-	(R)-4-Phosphopantothenoyl-L-cysteine	402.086	439.035	-2.96446	C04352
439.033	1	C10H13N4O8PS	[M+Hac-H]-	6-Thioxanthine_5-monophosphate	380.019	439.033	1.06712	C16618
439.141	1	C22H20O6	[M+Hac-H]-	Rubrophen	380.126	439.14	2.70028	C14612
445.073	1	C19H20O10	[M+(37Cl)]-	Khellol_glucoside	408.106	445.072	1.40314	C09011
448.003	1	C10H15N5O10P2	[M+Na-2H]-	ADP	427.029	448.004	-2.37342	C00008
448.003	1	C10H15N5O10P2	[M+Na-2H]-	Adenosine_3,5-bisphosphate	427.029	448.004	-2.37342	C00054
448.003	1	C10H15N5O10P2	[M+Na-2H]-	dGDP	427.029	448.004	-2.37342	C00361
448.003	1	C10H15N5O10P2	[M+Na-2H]-	Adenosine_2,5-bisphosphate	427.029	448.004	-2.37342	C03850
453.096	1	C22H24O8	[M+K-2H]-	1-Acetoxypinoresinol	416.147	453.096	1.20019	C10544
453.096	1	C22H24O8	[M+K-2H]-	Lophotoxin	416.147	453.096	1.20019	C13680
453.096	1	C21H22O9	[M+Cl]-	Barbaloin	418.126	453.096	1.06777	C10305
453.096	1	C21H22O9	[M+Cl]-	Isoliquiritin	418.126	453.096	1.06777	C16978
453.096	1	C21H22O9	[M+Cl]-	Liquiritin	418.126	453.096	1.06777	C16989
453.096	1	C21H22O9	[M+Cl]-	Isobarbaloin	418.126	453.096	1.06777	C17778
453.096	1	C21H22O9	[M+Cl]-	Polygonimitin_B	418.126	453.096	1.06777	C17809
453.118	1	C22H18O7	[M+Hac-H]-	Justicidin_A	394.105	453.119	-2.09768	C10633
459.071	1	C13H16N10O5S	[M+Cl]-	Azimsulfuron	424.103	459.072	-1.10418	C18438
462.113	1	C19H27N3O5S2	[M+Na-2H]-	Dofetilide	441.139	462.114	-2.40027	C07751
466.295	1	C29H41NO4	[M-H]-	Buprenorphine	467.304	466.296	-2.45145	C08007
467.134	1	C25H24O9	[M-H]-	104-1	468.142	467.135	-1.45782	C12403
467.134	1	C25H24O9	[M-H]-	104-2	468.142	467.135	-1.45782	C12407
467.134	1	C25H24O9	[M-H]-	8-D-Olivosyl-landomycin	468.142	467.135	-1.45782	C18778
471.107	1	C22H26O9	[M+K-2H]-	Eleganin	434.158	471.106	1.65971	C09401
471.107	1	C22H26O9	[M+K-2H]-	Graminiliatrin	434.158	471.106	1.65971	C09469
471.107	1	C21H24O10	[M+Cl]-	Phlorizin	436.137	471.106	1.53235	C01604
473.103	1	C21H24O10	[M+(37Cl)]-	Phlorizin	436.137	473.103	0.205452	C01604
477.079	1	C20H24O11	[M+K-2H]-	Ginkgolide_C	440.132	477.08	-2.10279	C07603
477.079	1	C17H21N4O9P	[M+Na-2H]-	FMN	456.105	477.079	0.378973	C00061
477.079	1	C20H24O9S	[M+(37Cl)]-	Hallactone_B	440.114	477.081	-2.28515	C09105
477.079	1	C18H14N2O10	[M+Hac-H]-	Muscapurpurin	418.065	477.079	1.60728	C08563
477.177	1	C22H26O8	[M+Hac-H]-	Euparotin_acetate	418.163	477.177	0.770993	C09435
477.177	1	C22H26O8	[M+Hac-H]-	Liatrin	418.163	477.177	0.770993	C09493
477.177	1	C22H26O8	[M+Hac-H]-	(+)-Syringaresinol	418.163	477.177	0.770993	C10889
479.134	1	C21H30O10	[M+K-2H]-	Lusitanicoside	442.184	479.133	2.40184	C10474
479.134	1	C21H30O8S	[M+(37Cl)]-	Cortisol_21-sulfate	442.166	479.133	2.22026	C02822
479.193	1	C24H32O10	[M-H]-	Acevaltrate	480.2	479.192	1.78363	C16752
479.193	1	C22H28O8	[M+Hac-H]-	Eupacunolin	420.178	479.192	1.78363	C09428
479.193	1	C22H28O8	[M+Hac-H]-	Eupacunoxin	420.178	479.192	1.78363	C09429
479.193	1	C22H28O8	[M+Hac-H]-	Eupaformosanin	420.178	479.192	1.78363	C09432
479.193	1	C22H28O8	[M+Hac-H]-	Eupatocunoxin	420.178	479.192	1.78363	C09439
479.193	1	C22H28O8	[M+Hac-H]-	Hiyodorilactone_A	420.178	479.192	1.78363	C09475
481.12	1	C31H24O3	[M+K-2H]-	Difenacoum	444.173	481.121	-2.29921	C16807
481.12	1	C22H24N2O8	[M+(37Cl)]-	Tetracycline	444.153	481.12	0.67717	C06570
481.12	1	C22H24N2O8	[M+(37Cl)]-	Doxycycline	444.153	481.12	0.67717	C06973
486.321	1	C23H50N2O5P	[M+Na-2H]-	Sphingosyl-phosphocholine	465.346	486.32	1.07604	C03640
493.39	1	C28H50O3	[M+Hac-H]-	6-Deoxoteasterone	434.376	493.39	-0.421776	C15799
493.39	1	C28H50O3	[M+Hac-H]-	6-Deoxotyphasterol	434.376	493.39	-0.421776	C15801
494.152	1	C23H27N3O7	[M+(37Cl)]-	Minocycline	457.185	494.151	2.17363	C07225
497.044	1	C12H22N4O11P2	[M+(37Cl)]-	CDP-N-methylethanolamine	460.076	497.042	2.15897	C03486
497.14	1	C24H28O9	[M+(37Cl)]-	6-Acetylpicropolin	460.173	497.14	0.39325	C09055
499.158	1	C21H34O11	[M+K-2H]-	Patrinoside	462.21	499.159	-0.553331	C11640
499.158	1	C21H34O11	[M+K-2H]-	Valerosidatum	462.21	499.159	-0.553331	C17068
513.154	1	C25H32O9	[M+K-2H]-	2-Methoxyestrone_3-glucuronide	476.205	513.153	1.05738	C11132
513.154	1	C20H26N2O8S	[M+Hac-H]-	Sirodesmin_H	454.141	513.155	-2.06448	C10617
573.191	1	C27H36O11	[M+(37Cl)]-	Quassimarin	536.226	573.192	-1.41366	C08777
