# Supplementary material for: An integrated host-microbiome response to atrazine exposure mediates toxicity in Drosophila
Source: Commun Biol. 2021 Nov 24;4:1324. doi: 10.1038/s42003-021-02847-y (PMC8613235; doi:10.1038/s42003-021-02847-y)
Supplement: Supplementary file 11 — Supplementary Data 9 [file 42003_2021_2847_MOESM11_ESM.zip › Supplementary Data 9, Metabolomics_Raw_Data/pm_as_bf_perc_flags.txt]

""	"193.034088135"	"193.035503387"	"193.087173462"	"194.038996802"	"194.080763499"	"194.104895455"	"194.158424377"	"194.926506042"	"194.946930295"	"194.983734131"	"195.006177743"	"195.007156372"	"195.028499422"	"195.029243469"	"195.030090332"	"195.030873617"	"195.033233643"	"195.034335666"	"195.036647797"	"195.038669586"	"195.039982266"	"195.040811044"	"195.042396545"	"195.043155246"	"195.043848674"	"195.044762929"	"195.045358276"	"195.045957141"	"195.047006475"	"195.047799075"	"195.048388863"	"195.048977933"	"195.049758668"	"195.055797577"	"195.05670166"	"195.057762146"	"195.058486938"	"195.059814453"	"195.06061554"	"195.062271118"	"195.062981923"	"195.065181732"	"195.066062927"	"195.06817627"	"195.069282532"	"195.073111216"	"195.085696813"	"195.09438324"	"195.095150418"	"195.095948113"	"195.949556986"	"195.966362"	"195.992154439"	"196.03813789"	"196.051175435"	"196.052244591"	"196.053005888"	"196.054473925"	"196.056800842"	"196.061580234"	"196.098062269"	"196.118864514"	"196.120473102"	"196.903737386"	"196.924331665"	"196.944163005"	"196.947158813"	"196.960235596"	"197.00696927"	"197.020782471"	"197.022418398"	"197.031774538"	"197.045694866"	"197.05369907"	"197.055379353"	"197.057682673"	"197.066774803"	"197.093276342"	"197.1238753"	"197.153102112"	"198.01755778"	"198.025810242"	"198.038590467"	"198.058826023"	"198.072209676"	"198.073169184"	"198.077243805"	"198.088540209"	"198.186466076"	"198.918083009"	"198.922861735"	"199.007312775"	"199.019540267"	"199.03209432"	"199.037992813"	"199.070239003"	"199.07258606"	"199.076634725"	"199.078346128"	"199.16570282"	"199.18963732"	"199.193222046"	"199.977438185"	"199.987900911"	"200.000030518"	"200.017820133"	"200.020202637"	"200.023661296"	"200.033426921"	"200.037241618"	"200.041519165"	"200.061295827"	"200.092997106"	"200.101117521"	"200.104286194"	"200.137460436"	"200.873428345"	"200.919876099"	"200.941589355"	"200.942342122"	"200.943044027"	"200.943822225"	"200.953110758"	"200.972049531"	"200.986582438"	"200.987190882"	"200.987826029"	"201.001815796"	"201.017251203"	"201.023414499"	"201.035067967"	"201.051844165"	"201.05770761"	"201.060049693"	"201.088248378"	"201.111658732"	"201.124583441"	"201.944651286"	"201.948720296"	"201.959144592"	"201.989018334"	"201.992660522"	"201.993901571"	"202.012489319"	"202.021125793"	"202.04082489"	"202.050159878"	"202.05458367"	"202.07227134"	"202.076999029"	"202.083499654"	"202.153134918"	"202.828598022"	"202.903693922"	"202.918680827"	"202.939838409"	"202.941202799"	"202.949686686"	"202.964035034"	"202.973185221"	"202.97807312"	"202.98159451"	"202.982212067"	"202.992324829"	"202.993577321"	"203.010876973"	"203.017364502"	"203.020705541"	"203.028884888"	"203.029943148"	"203.037027995"	"203.056473331"	"203.073486084"	"203.079897563"	"203.080510588"	"203.081214233"	"203.10385629"	"203.10974172"	"203.127235074"	"203.500586373"	"203.965209961"	"203.989162445"	"204.002970378"	"204.028052403"	"204.030447815"	"204.036010742"	"204.047401428"	"204.051526473"	"204.056236426"	"204.066864014"	"204.086145494"	"204.08802965"	"204.124284108"	"204.132429495"	"204.642137582"	"204.825658162"	"204.95737542"	"204.970204671"	"204.973286947"	"204.993593852"	"205.011962891"	"205.017868042"	"205.023295085"	"205.025222778"	"205.035603766"	"205.052730069"	"205.083245305"	"205.089099969"	"205.108389522"	"205.13584137"	"205.154373169"	"205.155752563"	"205.156385723"	"205.183708191"	"205.649925232"	"205.954162598"	"205.962262472"	"206.001963298"	"206.010668437"	"206.049512863"	"206.103428523"	"206.822779338"	"206.97114563"	"206.972887675"	"207.004653931"	"207.009496053"	"207.039003525"	"207.046529134"	"207.049389179"	"207.064110466"	"207.0758264"	"207.077575626"	"207.087498135"	"207.090778351"	"207.969802856"	"207.976308187"	"207.990112305"	"207.999499114"	"208.007637371"	"208.02875646"	"208.054626995"	"208.061766121"	"208.066452026"	"208.072952271"	"208.081113764"	"208.095832825"	"208.098113089"	"208.110679626"	"208.119280123"	"208.845428467"	"208.875252406"	"208.903325399"	"208.917186737"	"208.934821235"	"208.941874186"	"208.953821818"	"208.955703735"	"208.97408549"	"208.983539454"	"208.986180623"	"208.996315002"	"209.001525625"	"209.045801799"	"209.06296285"	"209.065034754"	"209.066758174"	"209.082107514"	"209.091025035"	"209.094942729"	"209.104611341"	"209.934504191"	"209.982073868"	"210.036834717"	"210.070286551"	"210.077430182"	"210.088639306"	"210.098495483"	"210.099872448"	"210.840911865"	"210.842493693"	"210.919443766"	"210.931859334"	"210.962876086"	"210.983184814"	"210.986282349"	"211.001594888"	"211.008772278"	"211.025161743"	"211.033926517"	"211.046627045"	"211.061391195"	"211.082580527"	"211.109069889"	"211.988056183"	"211.999273936"	"212.02113299"	"212.024379912"	"212.033298916"	"212.054356093"	"212.056738899"	"212.071270567"	"212.088713814"	"212.115480128"	"212.839609782"	"212.857391357"	"212.877822876"	"212.958109538"	"212.970367432"	"212.979379442"	"213.000968933"	"213.015625"	"213.017372037"	"213.03427833"	"213.047431946"	"213.053652445"	"213.056106567"	"213.088343242"	"213.094088236"	"213.118804932"	"213.124774204"	"213.146714039"	"213.147402327"	"213.148234935"	"213.96836853"	"213.990002526"	"214.003509521"	"214.015885596"	"214.018309911"	"214.020927429"	"214.031689962"	"214.040156894"	"214.046908061"	"214.048831211"	"214.052764893"	"214.056465149"	"214.058324651"	"214.072352151"	"214.153144294"	"214.836919149"	"214.854639689"	"214.889414469"	"214.892259598"	"214.914482117"	"214.934252421"	"214.968956418"	"214.972872416"	"214.988612493"	"214.992787679"	"214.993448893"	"214.994313558"	"214.99568758"	"214.999064128"	"215.003213671"	"215.014654614"	"215.029203796"	"215.03679657"	"215.038626777"	"215.042511184"	"215.052230835"	"215.054112174"	"215.05646192"	"215.061973572"	"215.063140869"	"215.065523783"	"215.067772112"	"215.073612213"	"215.089363098"	"215.102457682"	"215.104410979"	"215.108457565"	"215.10985751"	"215.11060031"	"215.111295833"	"215.111975566"	"215.112647582"	"215.113599856"	"215.11498612"	"215.116640218"	"215.126354218"	"215.127033488"	"215.140288493"	"215.163574219"	"215.913884481"	"215.956390381"	"215.982931137"	"215.992530823"	"215.998982747"	"216.004699707"	"216.012449476"	"216.015289307"	"216.024058024"	"216.028204176"	"216.031481712"	"216.034637451"	"216.049263"	"216.088037506"	"216.099224091"	"216.107374943"	"216.112298801"	"216.116079648"	"216.116779882"	"216.118423462"	"216.124281103"	"216.168861593"	"216.851501465"	"216.907302856"	"216.908210754"	"216.909678141"	"216.91742452"	"216.919363169"	"216.928766771"	"216.934005737"	"216.937464396"	"216.95413208"	"216.966931025"	"216.976501465"	"216.989053599"	"216.99030304"	"216.990997314"	"216.993052426"	"216.993927002"	"217.004743403"	"217.008605957"	"217.017473964"	"217.026184082"	"217.027394104"	"217.032931078"	"217.036972555"	"217.046813965"	"217.052541097"	"217.061508179"	"217.083091136"	"217.098404379"	"217.117739995"	"217.119369735"	"217.121826172"	"217.938212077"	"217.996002197"	"217.998518349"	"218.013004303"	"218.013810476"	"218.022675991"	"218.02831559"	"218.045980961"	"218.049468358"	"218.051870173"	"218.067169491"	"218.068573846"	"218.071872422"	"218.078393185"	"218.101792399"	"218.103450075"	"218.111545563"	"218.122864303"	"218.872528076"	"218.874201457"	"218.885712941"	"218.905375163"	"218.915153503"	"218.917312622"	"218.934539795"	"218.961730957"	"218.963577271"	"218.970586141"	"218.97294871"	"218.982494752"	"218.98575592"	"218.988879709"	"219.004465739"	"219.009254456"	"219.010095307"	"219.014790853"	"219.027682796"	"219.03202622"	"219.034263611"	"219.038920085"	"219.045674369"	"219.051276652"	"219.058540344"	"219.062500746"	"219.065787633"	"219.066547336"	"219.068235247"	"219.07521481"	"219.077696897"	"219.098790786"	"219.104662577"	"219.106972937"	"219.12403361"	"219.963212755"	"219.969690959"	"219.977757772"	"220.004583995"	"220.022981432"	"220.032775879"	"220.051304408"	"220.070524089"	"220.071726799"	"220.082992554"	"220.101303101"	"220.119218306"	"220.144526164"	"220.145324613"	"220.869522095"	"220.871276855"	"220.890650431"	"220.900108337"	"220.946833293"	"220.960479736"	"220.965950012"	"220.983445485"	"220.98866272"	"221.015749613"	"221.024963379"	"221.047673254"	"221.079832435"	"221.089149475"	"221.090939354"	"221.093387765"	"221.118614197"	"221.907582601"	"221.966888428"	"221.997792562"	"222.01520284"	"222.024749293"	"222.030632294"	"222.038696529"	"222.044466447"	"222.047386169"	"222.048131307"	"222.049787428"	"222.062203301"	"222.094393977"	"222.098595602"	"222.158252716"	"222.474084854"	"222.868459066"	"222.88432312"	"222.886123657"	"222.919001261"	"222.932929266"	"222.950541178"	"222.993789673"	"223.015388489"	"223.01613376"	"223.02175431"	"223.044334412"	"223.053183746"	"223.072684878"	"223.082485899"	"223.097745409"	"223.109101084"	"223.11088562"	"223.904602051"	"223.950215658"	"223.96295166"	"223.984985352"	"223.994590759"	"223.997774251"	"224.015563965"	"224.041437785"	"224.049606959"	"224.054329342"	"224.056739186"	"224.065644582"	"224.077829714"	"224.085762024"	"224.090734094"	"224.092977615"	"224.202294695"	"224.819722493"	"224.883244832"	"224.920893351"	"224.938964844"	"224.947636922"	"224.950675964"	"224.955225627"	"224.965787252"	"224.979989461"	"224.991755168"	"225.00797081"	"225.017473591"	"225.020264689"	"225.021015803"	"225.021776262"	"225.022688135"	"225.024276676"	"225.040812174"	"225.049691847"	"225.052066314"	"225.057622274"	"225.05842709"	"225.059178975"	"225.063323975"	"225.064429752"	"225.066993713"	"225.077026367"	"225.085960004"	"225.088288668"	"225.089978536"	"225.099544949"	"225.113377746"	"225.12474823"	"225.182820257"	"225.18356141"	"225.184481165"	"225.901496887"	"225.903358459"	"225.98395284"	"226.012588501"	"226.019663447"	"226.02140875"	"226.02771417"	"226.054626465"	"226.057095411"	"226.058441162"	"226.0699892"	"226.072433472"	"226.083631162"	"226.108783722"	"226.131191338"	"226.153230985"	"226.217814242"	"226.816645304"	"226.880325317"	"226.907735189"	"226.918245951"	"226.927811941"	"226.952186584"	"226.962598528"	"226.966169675"	"226.976994245"	"226.985855103"	"226.987751007"	"226.990066528"	"226.995125544"	"227.007919312"	"227.013513803"	"227.017614933"	"227.023432414"	"227.028624429"	"227.032967461"	"227.056396484"	"227.065989176"	"227.067646572"	"227.069379633"	"227.077465443"	"227.112560607"	"227.113323514"	"227.115068071"	"227.140245473"	"227.185073853"	"227.193306947"	"227.203420321"	"227.221005122"	"227.967100355"	"227.969512939"	"227.977976481"	"227.983768039"	"228.028030396"	"228.033936159"	"228.036636353"	"228.05162916"	"228.06290973"	"228.064567629"	"228.065955513"	"228.085639954"	"228.087999026"	"228.09362793"	"228.09920736"	"228.105111084"	"228.107329814"	"228.118547732"	"228.124345028"	"228.132517133"	"228.143731063"	"228.168963114"	"228.871317546"	"228.900558472"	"228.901560465"	"228.903159248"	"228.928197225"	"228.930016489"	"228.949830911"	"228.960444132"	"228.964290873"	"228.975931803"	"228.98028549"	"228.984364827"	"228.995837826"	"229.012260307"	"229.01454769"	"229.020818374"	"229.0235043"	"229.029260391"	"229.033353376"	"229.039601644"	"229.044578552"	"229.047102488"	"229.048830986"	"229.050469801"	"229.052223932"	"229.053081654"	"229.053865584"	"229.054628754"	"229.055367344"	"229.056391576"	"229.059704867"	"229.069379102"	"229.07179009"	"229.083110624"	"229.117712798"	"229.119476547"	"229.130761758"	"229.142891439"	"229.15589824"	"229.198196411"	"229.906534831"	"229.929584503"	"229.971898397"	"230.001407878"	"230.00730896"	"230.034932878"	"230.047090725"	"230.055136642"	"230.059318119"	"230.061386168"	"230.062985375"	"230.064978827"	"230.067235837"	"230.072036743"	"230.077423096"	"230.078137448"	"230.078891239"	"230.079854143"	"230.081476552"	"230.083300273"	"230.103547432"	"230.11480501"	"230.122895997"	"230.139949613"	"230.18443518"	"230.887029966"	"230.897529602"	"230.898516337"	"230.900198195"	"230.926930745"	"230.956156413"	"230.967542013"	"230.969472779"	"230.986386155"	"231.023701986"	"231.027728354"	"231.036235555"	"231.044743415"	"231.046043396"	"231.047136249"	"231.048896495"	"231.051177979"	"231.062446594"	"231.063395818"	"231.065676371"	"231.068329705"	"231.078703949"	"231.084959697"	"231.098795516"	"231.135195329"	"231.141105652"	"231.175689697"	"232.028883192"	"232.031117757"	"232.044021606"	"232.051030477"	"232.056724548"	"232.05750974"	"232.075961304"	"232.076919011"	"232.078576561"	"232.082832203"	"232.094060891"	"232.119234479"	"232.874842326"	"232.883626302"	"232.893363953"	"232.897384644"	"232.902730306"	"232.912394206"	"232.913414001"	"232.91503216"	"232.921363831"	"232.922201792"	"232.923168606"	"232.924950123"	"232.926635742"	"232.944696007"	"232.961784363"	"232.963438714"	"232.977452596"	"232.979320208"	"232.982961019"	"232.986785889"	"232.988570839"	"233.004656792"	"233.007155948"	"233.012836032"	"233.028062366"	"233.047716448"	"233.049158167"	"233.060496012"	"233.062780972"	"233.066896703"	"233.07585144"	"233.078105626"	"233.082072987"	"233.083971659"	"233.086868286"	"233.091007312"	"233.114533318"	"233.139721504"	"233.91839091"	"233.924509684"	"233.968500773"	"233.978866577"	"233.993509928"	"234.003013611"	"234.005630493"	"234.044517517"	"234.059715271"	"234.066937656"	"234.081431283"	"234.848347982"	"234.859588623"	"234.888303121"	"234.912002563"	"234.917160034"	"234.921015422"	"234.92186025"	"234.929209391"	"234.962392171"	"234.976206462"	"234.981611915"	"234.983886518"	"234.99927231"	"235.004333496"	"235.005986069"	"235.006836755"	"235.008657105"	"235.022646586"	"235.027301326"	"235.031495678"	"235.059773763"	"235.060566203"	"235.061505173"	"235.063286518"	"235.070539395"	"235.072532054"	"235.078466143"	"235.0824913"	"235.095450083"	"235.10907265"	"235.864542643"	"236.001256307"	"236.004046281"	"236.012505662"	"236.013520905"	"236.021413167"	"236.023668588"	"236.03076588"	"236.035498725"	"236.056739807"	"236.060113907"	"236.06690103"	"236.076116511"	"236.079182393"	"236.105716705"	"236.142041016"	"236.845372518"	"236.856664022"	"236.89637146"	"236.901997884"	"236.907984416"	"236.931690034"	"236.966206868"	"237.015051058"	"237.018878852"	"237.061898882"	"237.064957351"	"237.067484538"	"237.068871442"	"237.077164374"	"237.080565982"	"237.086071699"	"237.088343765"	"237.097156525"	"237.09833894"	"237.113511721"	"237.124740601"	"237.186258952"	"237.222692649"	"237.861567179"	"237.89600118"	"237.965911865"	"237.973857274"	"237.978550924"	"237.980382284"	"238.000615438"	"238.010087933"	"238.014924483"	"238.018195258"	"238.025579435"	"238.072421985"	"238.081320263"	"238.083652678"	"238.093534597"	"238.18157959"	"238.879203796"	"238.888839722"	"238.88973999"	"238.891838074"	"238.894790649"	"238.900245158"	"238.901112874"	"238.928344727"	"238.929162767"	"238.930115594"	"238.931950329"	"238.935969035"	"238.945506626"	"238.95450592"	"238.957285563"	"238.963144938"	"238.966293335"	"238.978881836"	"238.981497192"	"239.012184143"	"239.016929178"	"239.028958639"	"239.033084082"	"239.035481135"	"239.036403188"	"239.037213777"	"239.038218847"	"239.039942252"	"239.054097493"	"239.065303065"	"239.098742343"	"239.099594593"	"239.101456203"	"239.105497012"	"239.115103104"	"239.935307821"	"239.971633911"	"239.987960815"	"240.010468942"	"240.022725423"	"240.028022395"	"240.036897278"	"240.043354951"	"240.064737108"	"240.074065564"	"240.080887689"	"240.085703723"	"240.087960718"	"240.09920641"	"240.10105896"	"240.104918662"	"240.108917236"	"240.118563498"	"240.135550181"	"240.160715103"	"240.233589172"	"240.875802358"	"240.887517293"	"240.926147461"	"240.927218119"	"240.929023849"	"240.933954875"	"240.936050415"	"240.937856038"	"240.9434984"	"240.945660909"	"240.95304362"	"240.969721476"	"240.978195402"	"240.981942313"	"240.989462997"	"240.998324015"	"241.012180003"	"241.031550189"	"241.033246657"	"241.038784663"	"241.044528375"	"241.046799206"	"241.058182653"	"241.080941545"	"241.083282746"	"241.093302691"	"241.11731631"	"241.141866684"	"241.142763664"	"241.932258606"	"241.960667928"	"241.982791901"	"241.985076904"	"242.014524142"	"242.025367737"	"242.043787638"	"242.064965566"	"242.067267942"	"242.078580421"	"242.095434825"	"242.101280721"	"242.109222412"	"242.114814673"	"242.140053551"	"242.151205088"	"242.178175354"	"242.18414581"	"242.856547038"	"242.8659935"	"242.881992522"	"242.886983236"	"242.938405355"	"242.939272563"	"242.940084669"	"242.940961202"	"242.942090861"	"242.943760387"	"242.945610046"	"242.957814535"	"242.966629028"	"242.975886027"	"242.982449849"	"242.986373901"	"243.009232839"	"243.024903615"	"243.025823153"	"243.027746451"	"243.029927572"	"243.038869222"	"243.044727254"	"243.055399577"	"243.060474425"	"243.077133179"	"243.08183047"	"243.08512285"	"243.098827262"	"243.118169149"	"243.135206858"	"243.146436884"	"243.171676848"	"243.938995361"	"243.945432027"	"243.947130839"	"244.023114522"	"244.028835297"	"244.031699696"	"244.044158936"	"244.048034668"	"244.06088278"	"244.061774855"	"244.065854448"	"244.067862617"	"244.069076538"	"244.072349548"	"244.082926774"	"244.097240342"	"244.119251323"	"244.130455731"	"244.149830797"	"244.15562501"	"244.166648865"	"244.877029419"	"244.888381176"	"244.897843746"	"244.915908813"	"244.916964637"	"244.939832052"	"244.942512512"	"244.948055522"	"244.967581177"	"244.971656799"	"244.983085632"	"244.985680644"	"245.028101837"	"245.052928925"	"245.060402945"	"245.066907188"	"245.067723592"	"245.078204451"	"245.084083557"	"245.091004266"	"245.093063456"	"245.11447755"	"245.125711591"	"245.133747101"	"245.150870103"	"245.893180847"	"245.916496277"	"245.965545654"	"245.966883341"	"245.994328817"	"246.015342712"	"246.042105834"	"246.044413884"	"246.046951294"	"246.051884969"	"246.058001624"	"246.06697998"	"246.073477851"	"246.094374593"	"246.096333822"	"246.098526637"	"246.109806253"	"246.117908114"	"246.143104553"	"246.147834778"	"246.874160767"	"246.88552475"	"246.895016988"	"246.920890808"	"246.930703799"	"246.937056732"	"246.938647906"	"246.945030212"	"246.947896322"	"246.961881256"	"246.979148865"	"246.994967567"	"247.004323324"	"247.006378719"	"247.039776272"	"247.040898459"	"247.04177475"	"247.057483249"	"247.063307444"	"247.070394568"	"247.078483402"	"247.081551022"	"247.0824941"	"247.089855618"	"247.093858679"	"247.099647522"	"247.130203857"	"247.155331294"	"247.923136393"	"247.940202501"	"247.994499207"	"247.999556224"	"248.015218099"	"248.028213501"	"248.033404541"	"248.040542603"	"248.047258536"	"248.051386515"	"248.05233256"	"248.060106718"	"248.065635681"	"248.096246084"	"248.896514893"	"248.900361125"	"248.90980183"	"248.92792511"	"248.937698873"	"248.945147196"	"248.953704834"	"248.954991659"	"248.955968221"	"248.977694194"	"248.992931366"	"248.999573436"	"249.012064616"	"249.019719442"	"249.021479289"	"249.022334035"	"249.024383131"	"249.038439941"	"249.047132492"	"249.049357096"	"249.055453689"	"249.057712382"	"249.061779022"	"249.070556641"	"249.086117109"	"249.088370671"	"249.097137337"	"249.113591512"	"249.153137934"	"249.920150757"	"249.93687439"	"249.938832601"	"250.006993612"	"250.01685969"	"250.025505066"	"250.028124037"	"250.028915405"	"250.037038167"	"250.044682821"	"250.046561906"	"250.05853953"	"250.075811692"	"250.081320445"	"250.100620694"	"250.153289795"	"250.189768982"	"250.911846585"	"250.952145894"	"250.954783122"	"250.964998245"	"250.973877498"	"250.987682343"	"250.994385668"	"250.995997111"	"251.005472056"	"251.015322315"	"251.034743823"	"251.065437469"	"251.067863464"	"251.073669434"	"251.077630939"	"251.079095802"	"251.101774209"	"251.104045606"	"251.115509033"	"251.897659302"	"251.935745239"	"251.975728353"	"251.980189006"	"251.99281311"	"251.999061816"	"252.013885498"	"252.030798885"	"252.046920776"	"252.063082283"	"252.085960388"	"252.088286506"	"252.099500252"	"252.10521342"	"252.169085185"	"252.197398143"	"252.205711365"	"252.233718872"	"252.861277262"	"252.915781657"	"252.970352173"	"252.972829183"	"252.973741659"	"252.991729736"	"252.99474589"	"253.005610148"	"253.010180758"	"253.022773743"	"253.069656372"	"253.08131593"	"253.083656396"	"253.08521239"	"253.093282064"	"253.117557526"	"253.119908708"	"253.121467113"	"253.151084206"	"253.184738159"	"253.20148359"	"253.204238892"	"253.205566406"	"253.207496643"	"253.208321042"	"253.209322462"	"253.210111406"	"253.210953253"	"253.211815631"	"253.212697766"	"253.224281311"	"253.249427795"	"253.250429577"	"253.253753662"	"253.28372919"	"253.897362518"	"253.991290728"	"254.046382904"	"254.123231409"	"254.176647504"	"254.216144562"	"254.217007747"	"254.217893616"	"254.218983737"	"254.547309875"	"254.856773376"	"254.865859985"	"254.906998698"	"254.917414983"	"254.924629211"	"254.926973272"	"254.943977356"	"254.961021423"	"254.968414307"	"254.975606283"	"254.994313558"	"255.005344993"	"255.007337641"	"255.01435434"	"255.028345744"	"255.035331726"	"255.060575697"	"255.072874069"	"255.076015896"	"255.082135518"	"255.085708618"	"255.097036634"	"255.101086934"	"255.103627523"	"255.117782593"	"255.11874644"	"255.119574992"	"255.165308634"	"255.166246019"	"255.194839478"	"255.199788157"	"255.211578369"	"255.215797424"	"255.218383789"	"255.219360352"	"255.220723152"	"255.221985372"	"255.224552409"	"255.239405314"	"255.240552266"	"255.241447449"	"255.242410278"	"255.243760245"	"255.249412537"	"255.922134399"	"255.960975647"	"256.023086548"	"256.033843994"	"256.044194539"	"256.059399003"	"256.078005755"	"256.080386509"	"256.08285586"	"256.094050147"	"256.116770426"	"256.12488218"	"256.155596133"	"256.200051371"	"256.238515218"	"256.578970773"	"256.835189819"	"256.852218628"	"256.870581733"	"256.881734212"	"256.903116862"	"256.910669963"	"256.956281535"	"256.957283868"	"256.959170576"	"256.987483724"	"256.988427969"	"256.99041407"	"256.992538452"	"257.004737854"	"257.034561157"	"257.043282129"	"257.045209757"	"257.054327575"	"257.066673951"	"257.075579661"	"257.077956639"	"257.082596406"	"257.08906979"	"257.103103638"	"257.111988613"	"257.11426067"	"257.125487367"	"257.154678345"	"257.203186035"	"257.963038127"	"257.967346191"	"257.994176095"	"258.003519694"	"258.005832747"	"258.029997649"	"258.036153158"	"258.038818988"	"258.047589317"	"258.052391052"	"258.056838989"	"258.058273315"	"258.060058985"	"258.073698333"	"258.075362572"	"258.098745931"	"258.118080502"	"258.12927426"	"258.135064867"	"258.143262863"	"258.14629544"	"258.179602559"	"258.18269694"	"258.832565308"	"258.867767334"	"258.879104614"	"258.882367452"	"258.904215495"	"258.91373521"	"258.933044434"	"258.963053385"	"258.964019775"	"258.965504964"	"259.001647102"	"259.019894918"	"259.020882016"	"259.031514486"	"259.0399882"	"259.044031779"	"259.082812685"	"259.100143433"	"259.105230713"	"259.135047913"	"259.166883681"	"259.444915771"	"259.93440077"	"259.982767741"	"259.995986212"	"259.99822998"	"260.007904053"	"260.00961558"	"260.026457723"	"260.039421929"	"260.045766802"	"260.054611933"	"260.078177244"	"260.089331466"	"260.092486213"	"260.096733093"	"260.10458374"	"260.12569979"	"260.131684103"	"260.133852192"	"260.15084779"	"260.195332151"	"260.787734985"	"260.862843831"	"260.867685954"	"260.870768229"	"260.872080485"	"260.87387085"	"260.88335673"	"260.892962986"	"260.901285807"	"260.910871718"	"260.953231812"	"260.95451355"	"260.956577725"	"260.960922241"	"260.963875907"	"260.966868083"	"260.9839308"	"260.992895664"	"260.999084352"	"261.004747391"	"261.011031087"	"261.020253499"	"261.02116055"	"261.022260421"	"261.023416821"	"261.029800415"	"261.03646342"	"261.038718224"	"261.041823069"	"261.049381256"	"261.055714468"	"261.067596436"	"261.073360257"	"261.079358188"	"261.088614932"	"261.099966412"	"261.113688151"	"261.125010058"	"261.129064866"	"261.138315837"	"261.873214722"	"261.956293742"	"261.960083008"	"261.979825338"	"262.015635173"	"262.018690745"	"262.026774356"	"262.031585693"	"262.039861043"	"262.049322296"	"262.06321026"	"262.08969201"	"262.093872853"	"262.784744263"	"262.869761149"	"262.877990723"	"262.91947937"	"262.925775004"	"262.928114827"	"262.934683108"	"262.953668213"	"262.961090088"	"262.973568916"	"262.974531617"	"262.979111565"	"263.009216433"	"263.018222809"	"263.026774089"	"263.034103394"	"263.034920586"	"263.035846286"	"263.036898968"	"263.039003071"	"263.057815552"	"263.06719869"	"263.073733607"	"263.092697144"	"263.095015208"	"263.097884115"	"263.102021354"	"263.132879893"	"263.1407151"	"263.92755127"	"263.948883057"	"263.955047607"	"263.971937391"	"263.980123015"	"264.010882729"	"264.019791667"	"264.028697826"	"264.031204224"	"264.034321056"	"264.042444992"	"264.055369288"	"264.077927688"	"264.781967163"	"264.931844076"	"264.933036804"	"264.948272705"	"264.956654867"	"264.964355469"	"264.971544175"	"264.973876953"	"264.981112162"	"264.989777414"	"264.998722924"	"265.003805251"	"265.010284424"	"265.01188151"	"265.021448771"	"265.036923033"	"265.042495728"	"265.043424479"	"265.045074463"	"265.048400879"	"265.054752851"	"265.0572052"	"265.062545776"	"265.071671622"	"265.074313539"	"265.081305706"	"265.085380554"	"265.092712402"	"265.093601166"	"265.113021851"	"265.120122124"	"265.125945197"	"265.144251506"	"265.16217041"	"265.175608317"	"265.218002319"	"265.938537598"	"265.951541477"	"265.973444621"	"265.995920817"	"266.026535034"	"266.067871094"	"266.07105818"	"266.076459918"	"266.078013102"	"266.090644836"	"266.093488057"	"266.104049683"	"266.112934367"	"266.140543983"	"266.148442586"	"266.185026381"	"266.452606201"	"266.804707845"	"266.864562988"	"266.910939535"	"266.93328654"	"266.944458008"	"266.947494507"	"266.952789307"	"266.968607585"	"266.996814728"	"267.010528564"	"267.021782388"	"267.031026204"	"267.034240723"	"267.046986898"	"267.055267334"	"267.063120524"	"267.066424052"	"267.070858426"	"267.071840413"	"267.084037417"	"267.090029558"	"267.09702001"	"267.099305518"	"267.100965712"	"267.108267721"	"267.109393892"	"267.122158317"	"267.137374579"	"267.1396993"	"267.146941995"	"267.152900696"	"267.155258179"	"267.269821167"	"267.948974609"	"267.963897705"	"267.997970581"	"268.026927242"	"268.055849625"	"268.067029873"	"268.071316189"	"268.07635498"	"268.077601728"	"268.083370633"	"268.086761475"	"268.094661015"	"268.100448608"	"268.104428955"	"268.14768219"	"268.161890101"	"268.192545377"	"268.200759888"	"268.798400879"	"268.7993927"	"268.801767985"	"268.902211507"	"268.907948812"	"268.921987851"	"268.923094008"	"268.930847168"	"268.948455811"	"268.968841553"	"268.984352112"	"268.991192288"	"268.993133545"	"269.005265299"	"269.00994873"	"269.026209223"	"269.039882045"	"269.044025966"	"269.051074924"	"269.055315748"	"269.067463175"	"269.076301141"	"269.078660329"	"269.085186768"	"269.086197747"	"269.112726788"	"269.115002378"	"269.126246192"	"269.135443793"	"269.148976644"	"269.208607992"	"269.209543137"	"269.210499827"	"269.922663371"	"269.930374146"	"269.936665853"	"269.980422974"	"270.014502042"	"270.016968409"	"270.036735535"	"270.039282227"	"270.047836304"	"270.06027459"	"270.085068766"	"270.096777629"	"270.09901486"	"270.110240579"	"270.121514893"	"270.129714966"	"270.141185531"	"270.143460955"	"270.146583557"	"270.157878991"	"270.171920776"	"270.179824829"	"270.203784269"	"270.204755265"	"270.205936614"	"270.796432495"	"270.79876709"	"270.816619873"	"270.830978394"	"270.851226807"	"270.872500949"	"270.876108805"	"270.891570746"	"270.899251302"	"270.901030831"	"270.906758626"	"270.91990153"	"270.926824951"	"270.929087321"	"270.972060431"	"270.973153759"	"270.981442406"	"271.003405253"	"271.00442081"	"271.006703399"	"271.008850098"	"271.011156341"	"271.017747821"	"271.020604152"	"271.030203925"	"271.040220473"	"271.052312851"	"271.05565389"	"271.059769161"	"271.06194028"	"271.068435669"	"271.070666081"	"271.083011013"	"271.087012397"	"271.091926575"	"271.092781067"	"271.096029239"	"271.098916937"	"271.10412301"	"271.105652382"	"271.109029134"	"271.113632202"	"271.117023446"	"271.128265381"	"271.130670898"	"271.136352539"	"271.143035889"	"271.166934934"	"271.174407959"	"271.20904541"	"271.219701131"	"271.92628479"	"271.92729187"	"271.936737061"	"271.945999146"	"271.953125"	"271.970727426"	"271.977416992"	"271.982894897"	"272.008033752"	"272.012924194"	"272.019246419"	"272.020781017"	"272.040879991"	"272.054722317"	"272.063257853"	"272.074088732"	"272.078305248"	"272.08694458"	"272.089541546"	"272.093414307"	"272.099676062"	"272.112330119"	"272.125861988"	"272.133890788"	"272.150990681"	"272.159086439"	"272.162139245"	"272.1953125"	"272.198669434"	"272.2092158"	"272.214917099"	"272.795837402"	"272.813583374"	"272.848327637"	"272.924997965"	"272.930114746"	"272.933808645"	"272.945220947"	"272.951324463"	"272.952659607"	"272.954667591"	"272.961218851"	"272.965087355"	"272.978424072"	"272.979711533"	"272.992202759"	"273.00479126"	"273.007555135"	"273.008581091"	"273.017623901"	"273.02897199"	"273.038800659"	"273.040496826"	"273.055882772"	"273.056986491"	"273.063400269"	"273.071241317"	"273.072275798"	"273.074239442"	"273.084152222"	"273.106140137"	"273.113897491"	"273.121048397"	"273.14623129"	"273.157558441"	"273.190132347"	"273.205815633"	"273.442230225"	"273.942901611"	"273.950164795"	"273.958221436"	"273.962259928"	"273.971885681"	"274.02180903"	"274.039901733"	"274.070392699"	"274.077714708"	"274.093989286"	"274.1051366"	"274.112554253"	"274.141539442"	"274.166702271"	"274.177978516"	"274.207841661"	"274.793121338"	"274.810638428"	"274.828674316"	"274.868804932"	"274.878407796"	"274.879241943"	"274.881612248"	"274.883239746"	"274.887959233"	"274.896759033"	"274.926925659"	"274.94833374"	"274.949417114"	"274.951923625"	"274.95783488"	"274.968482509"	"274.992370945"	"274.99424235"	"274.999874539"	"275.01532152"	"275.018302409"	"275.020457798"	"275.026814779"	"275.034367153"	"275.035653432"	"275.036689427"	"275.045510864"	"275.051966349"	"275.054600923"	"275.056892032"	"275.063110352"	"275.065542785"	"275.071264614"	"275.077838912"	"275.089062637"	"275.09501212"	"275.102038033"	"275.104324341"	"275.12210083"	"275.123146905"	"275.125411473"	"275.136655172"	"275.187020035"	"275.204135836"	"275.881113688"	"275.955200195"	"275.957595825"	"275.971879747"	"276.005187988"	"276.008499146"	"276.040801366"	"276.042531609"	"276.055385061"	"276.060849667"	"276.068932003"	"276.074874878"	"276.078077316"	"276.081418283"	"276.084332421"	"276.087608448"	"276.109575321"	"276.128873131"	"276.158829023"	"276.182413737"	"276.20753479"	"276.82572937"	"276.831039429"	"276.833394368"	"276.847971598"	"276.878494263"	"276.885971069"	"276.889414469"	"276.893019358"	"276.909103394"	"276.929341634"	"276.943728129"	"276.948974609"	"276.950472832"	"276.966705322"	"276.969309489"	"276.973337809"	"276.983347575"	"276.984273275"	"276.987194824"	"276.988991731"	"276.990069881"	"276.996052504"	"276.997426351"	"277.024899447"	"277.042578803"	"277.049850125"	"277.05124051"	"277.052332815"	"277.074246276"	"277.083654282"	"277.093595422"	"277.120119473"	"277.123390198"	"277.148488363"	"277.156432295"	"277.179107666"	"277.878067017"	"277.92763265"	"277.92906189"	"277.93540446"	"277.964797974"	"277.969965617"	"277.983901978"	"277.987756537"	"277.990234375"	"278.00245836"	"278.035391914"	"278.03717041"	"278.044440715"	"278.05135159"	"278.058182225"	"278.084692383"	"278.10009257"	"278.111419678"	"278.115465517"	"278.148605347"	"278.151977539"	"278.817642212"	"278.82699585"	"278.828063965"	"278.830495199"	"278.843902588"	"278.853103638"	"278.880661011"	"278.890421549"	"278.908370972"	"278.928151449"	"278.930928548"	"278.95084821"	"278.952941895"	"278.9637146"	"278.977355957"	"278.982818604"	"278.990966797"	"278.996847137"	"279.004290771"	"279.010690053"	"279.013226621"	"279.021866395"	"279.035553943"	"279.039757152"	"279.049468994"	"279.052703857"	"279.05909544"	"279.070663452"	"279.073001968"	"279.09001741"	"279.097147508"	"279.099440332"	"279.101209005"	"279.108369596"	"279.116500854"	"279.128629049"	"279.135811971"	"279.159713745"	"279.162200928"	"279.19753329"	"279.229066213"	"279.704605103"	"279.930575901"	"279.954330444"	"279.959091187"	"280.009185791"	"280.021332352"	"280.029562632"	"280.050552955"	"280.086855888"	"280.12437439"	"280.141140747"	"280.164058685"	"280.167744954"	"280.229165176"	"280.81477356"	"280.827626546"	"280.845397949"	"280.909303453"	"280.927922567"	"280.941762288"	"280.946126302"	"280.949213664"	"280.960739136"	"280.968404134"	"280.984054565"	"281.002624512"	"281.005399351"	"281.014922369"	"281.026667277"	"281.028241984"	"281.062883759"	"281.07409218"	"281.07892863"	"281.082283529"	"281.100075616"	"281.115286745"	"281.117072918"	"281.125319047"	"281.126786005"	"281.138072096"	"281.153413461"	"281.16019694"	"281.171384176"	"281.21069018"	"281.213523788"	"281.233352661"	"281.236404419"	"281.238215129"	"281.239469586"	"281.240490101"	"281.24247679"	"281.251413981"	"281.256637573"	"281.25819397"	"281.286814372"	"281.28786087"	"281.326475486"	"281.703487396"	"281.925160726"	"281.971944173"	"281.974724664"	"281.978275553"	"281.993240356"	"282.036905924"	"282.041639201"	"282.046429815"	"282.060557048"	"282.066121991"	"282.07159401"	"282.074050903"	"282.096757677"	"282.107943931"	"282.110387893"	"282.133117676"	"282.141193879"	"282.146848043"	"282.208335652"	"282.246877035"	"282.247969799"	"282.255050659"	"282.778839111"	"282.82484436"	"282.842427572"	"282.849594116"	"282.914550781"	"282.917917887"	"282.936981201"	"282.937855714"	"282.93890508"	"282.944356283"	"282.945302327"	"282.946329753"	"282.955978394"	"282.964172363"	"282.966205173"	"282.975288391"	"282.978851318"	"282.979904175"	"282.980987549"	"282.98364622"	"282.986923218"	"282.993298155"	"283.008789063"	"283.021219701"	"283.025925318"	"283.04225324"	"283.055765646"	"283.062164307"	"283.069416175"	"283.079227266"	"283.088835055"	"283.092333724"	"283.096641345"	"283.098449707"	"283.09959632"	"283.100626775"	"283.103146671"	"283.117103577"	"283.128265381"	"283.130905614"	"283.135055542"	"283.153596242"	"283.164936207"	"283.211975098"	"283.225036621"	"283.239578247"	"283.241333008"	"283.244552612"	"283.24647522"	"283.248176575"	"283.249832153"	"283.250841777"	"283.251779924"	"283.266881307"	"283.271353585"	"283.272318522"	"283.274209159"	"283.27545929"	"283.276412964"	"283.277328491"	"283.278450012"	"283.28326416"	"283.303164503"	"283.342179616"	"283.943588257"	"283.94543457"	"283.951975505"	"283.961517334"	"283.970698039"	"283.980545044"	"283.986553616"	"284.001235962"	"284.009384155"	"284.018137614"	"284.019114176"	"284.020815814"	"284.028625488"	"284.032265379"	"284.051911354"	"284.061493647"	"284.077529907"	"284.09815979"	"284.100016276"	"284.106022181"	"284.122951366"	"284.125372383"	"284.15066601"	"284.161897352"	"284.18703715"	"284.195053101"	"284.231618245"	"284.260074139"	"284.775390625"	"284.837783813"	"284.838712692"	"284.856735229"	"284.887631734"	"284.891289605"	"284.897109985"	"284.906772614"	"284.910995483"	"284.914520264"	"284.916082623"	"284.925109863"	"284.934158325"	"284.93598938"	"284.93951416"	"284.942113241"	"284.944450378"	"284.952534993"	"284.95483017"	"284.976791382"	"284.977920532"	"284.980089034"	"284.985015869"	"284.986151671"	"285.005269368"	"285.017654419"	"285.020539139"	"285.024576823"	"285.032840093"	"285.05519967"	"285.070671929"	"285.07425944"	"285.077148438"	"285.084487915"	"285.098149618"	"285.099151611"	"285.102171721"	"285.106877067"	"285.111061638"	"285.117736816"	"285.119530996"	"285.126248988"	"285.128776638"	"285.132111678"	"285.145530701"	"285.151523749"	"285.156982422"	"285.158355713"	"285.182017735"	"285.942504883"	"285.983917236"	"285.992393494"	"286.027160645"	"286.036908722"	"286.039269511"	"286.058641243"	"286.06831948"	"286.070068359"	"286.089156787"	"286.091138348"	"286.093453511"	"286.104639507"	"286.129759321"	"286.140686035"	"286.166086713"	"286.177311377"	"286.188568479"	"286.215049744"	"286.772369385"	"286.854171753"	"286.858428955"	"286.859886169"	"286.861859639"	"286.904922485"	"286.912312826"	"286.922454834"	"286.943990072"	"286.945602417"	"286.948886578"	"286.951287164"	"286.957748413"	"286.970504597"	"286.976314879"	"286.980111071"	"286.983507792"	"286.986759949"	"286.993209839"	"287.002360026"	"287.015360514"	"287.016649728"	"287.020217896"	"287.026104854"	"287.029724121"	"287.034450277"	"287.035416376"	"287.044257835"	"287.052419535"	"287.054187775"	"287.055824643"	"287.06523641"	"287.071270413"	"287.07745247"	"287.086367452"	"287.088764148"	"287.09259669"	"287.125006217"	"287.136238127"	"287.169355604"	"287.865219116"	"287.912017822"	"287.940353394"	"287.957397461"	"287.973678589"	"287.97744751"	"287.986895055"	"287.991897583"	"287.99844869"	"288.021636963"	"288.027114868"	"288.055014564"	"288.070407402"	"288.08080207"	"288.08399075"	"288.109177523"	"288.120342812"	"288.131543986"	"288.156722394"	"288.181976318"	"288.223047892"	"288.352242364"	"288.846138"	"288.85546875"	"288.856948853"	"288.859026591"	"288.882751465"	"288.909393311"	"288.928227743"	"288.93317159"	"288.936951955"	"288.941187541"	"288.953298736"	"288.963851929"	"288.985761007"	"289.00342509"	"289.013858461"	"289.022186279"	"289.023971558"	"289.033503625"	"289.039367676"	"289.042239719"	"289.048040679"	"289.050247192"	"289.061058892"	"289.06810529"	"289.069969043"	"289.072210067"	"289.078717889"	"289.080909875"	"289.090555827"	"289.093185825"	"289.104433695"	"289.110565186"	"289.1155987"	"289.121661504"	"289.124267578"	"289.140831194"	"289.194488525"	"289.253973313"	"289.862319946"	"289.896528456"	"289.93786282"	"289.987383349"	"290.002747854"	"290.018295288"	"290.026323714"	"290.037464382"	"290.049835205"	"290.065198626"	"290.071592785"	"290.081624349"	"290.08270503"	"290.083819624"	"290.084824008"	"290.090957642"	"290.096487409"	"290.099345747"	"290.102781084"	"290.115112305"	"290.135869344"	"290.144088996"	"290.197692871"	"290.257356644"	"290.843048096"	"290.856252035"	"290.870239258"	"290.871383667"	"290.873926799"	"290.883870443"	"290.893939209"	"290.905054728"	"290.92446963"	"290.92539978"	"290.935053507"	"290.938430786"	"290.951907688"	"290.959182739"	"290.965815226"	"290.986848377"	"290.98878479"	"290.995986938"	"291.000746663"	"291.001883895"	"291.012452443"	"291.021334839"	"291.030683729"	"291.033545176"	"291.039914645"	"291.041213989"	"291.043898149"	"291.067118327"	"291.085814582"	"291.089957604"	"291.096635421"	"291.100512187"	"291.103030396"	"291.118565877"	"291.233428955"	"291.566858927"	"291.877456665"	"291.927490234"	"291.9425354"	"291.948883057"	"291.95843858"	"291.985286937"	"292.008538818"	"292.017501831"	"292.037076314"	"292.065337499"	"292.072904799"	"292.080685086"	"292.086410522"	"292.092808813"	"292.095339966"	"292.104097838"	"292.130760556"	"292.137964158"	"292.177195231"	"292.189722462"	"292.807266235"	"292.818481445"	"292.821584066"	"292.832977295"	"292.847396851"	"292.853271484"	"292.857944743"	"292.867034912"	"292.868530273"	"292.871073405"	"292.880996704"	"292.888337877"	"292.889469401"	"292.895975749"	"292.905588786"	"292.915130615"	"292.923811171"	"292.926676432"	"292.938171387"	"292.943276299"	"292.946386428"	"292.957204183"	"292.960479736"	"292.963338216"	"292.968176948"	"292.969872611"	"292.98487854"	"292.987132217"	"292.988709132"	"293.000455221"	"293.00491229"	"293.006098429"	"293.007118508"	"293.008267107"	"293.009429232"	"293.014556885"	"293.019296659"	"293.028439585"	"293.031533813"	"293.037272713"	"293.041243829"	"293.052208455"	"293.054862745"	"293.068938192"	"293.073499044"	"293.080592685"	"293.088238154"	"293.112397676"	"293.116416454"	"293.139923096"	"293.150955016"	"293.17401886"	"293.193054199"	"293.20719401"	"293.823364258"	"293.891335381"	"293.924301147"	"293.945844014"	"293.967880249"	"293.96941943"	"293.99055481"	"293.99718221"	"294.000107538"	"294.006995307"	"294.009007136"	"294.01516414"	"294.022718641"	"294.029819957"	"294.031698318"	"294.036365085"	"294.045934296"	"294.057406267"	"294.065525506"	"294.071025507"	"294.098505656"	"294.109882536"	"294.11963412"	"294.156097412"	"294.171425229"	"294.177120972"	"294.804153442"	"294.815444946"	"294.830001831"	"294.844039917"	"294.860580444"	"294.867950439"	"294.885843913"	"294.888648853"	"294.896074931"	"294.915222168"	"294.924247742"	"294.936538696"	"294.943305122"	"294.947341919"	"294.950414022"	"294.95371646"	"294.958068848"	"294.959991455"	"294.964116507"	"294.973815918"	"294.982570648"	"294.983576457"	"294.988791148"	"294.989987691"	"295.002421061"	"295.016148249"	"295.017608643"	"295.020448049"	"295.025522868"	"295.026638455"	"295.028579712"	"295.037339528"	"295.042312622"	"295.059895833"	"295.06748759"	"295.070434825"	"295.077800707"	"295.084350586"	"295.089171311"	"295.093884643"	"295.097092344"	"295.116706848"	"295.122442627"	"295.128022098"	"295.130342919"	"295.132102029"	"295.134307861"	"295.140182495"	"295.153136793"	"295.202979375"	"295.224349976"	"295.225418091"	"295.261856079"	"295.820327759"	"295.855270386"	"295.888163249"	"295.943857829"	"295.950561523"	"295.953249613"	"295.954739041"	"295.957336426"	"295.971425374"	"295.984359741"	"295.9868927"	"295.989919027"	"296.008422004"	"296.018997192"	"296.038374437"	"296.041434394"	"296.052083147"	"296.056745367"	"296.061488799"	"296.068425496"	"296.073901054"	"296.077915521"	"296.086853391"	"296.089307997"	"296.098057915"	"296.100417519"	"296.107220968"	"296.11193339"	"296.123224894"	"296.125641717"	"296.133750916"	"296.135407257"	"296.148300171"	"296.156471252"	"296.182146708"	"296.183273315"	"296.184432983"	"296.187017719"	"296.206249396"	"296.223346558"	"296.783065796"	"296.801116943"	"296.857727051"	"296.863109369"	"296.883036296"	"296.886917114"	"296.888442993"	"296.890622965"	"296.933135986"	"296.941072252"	"296.950988346"	"296.963317871"	"296.97088623"	"296.979270027"	"296.983016968"	"296.996788025"	"296.998824124"	"297.002010981"	"297.02070872"	"297.036193848"	"297.041854858"	"297.042938911"	"297.04564521"	"297.05710517"	"297.060252211"	"297.066639932"	"297.070702121"	"297.077197526"	"297.082907783"	"297.107258143"	"297.109560649"	"297.111068726"	"297.113454183"	"297.114622081"	"297.115787329"	"297.118390756"	"297.119540744"	"297.126342773"	"297.132320463"	"297.138717651"	"297.143672307"	"297.190257795"	"297.226333618"	"297.236526489"	"297.238911947"	"297.240027291"	"297.81729126"	"297.862649706"	"297.893997192"	"297.939086914"	"297.959472656"	"297.968939887"	"297.981185913"	"297.983108521"	"297.986042477"	"298.031324599"	"298.036205194"	"298.040774028"	"298.048891624"	"298.054519653"	"298.066084544"	"298.070063273"	"298.077156287"	"298.081255425"	"298.091217041"	"298.102600098"	"298.104852494"	"298.110539459"	"298.114735228"	"298.12164555"	"298.1277771"	"298.141068134"	"298.166290719"	"298.177647909"	"298.19386461"	"298.860101064"	"298.87121582"	"298.874485696"	"298.88394165"	"298.885467529"	"298.887699382"	"298.894714355"	"298.904029846"	"298.911058214"	"298.929992676"	"298.94347975"	"298.948272705"	"298.949969205"	"298.952835083"	"298.956993845"	"298.961990356"	"298.965515137"	"298.968380156"	"298.977947659"	"298.989522298"	"298.996084405"	"299.011538188"	"299.012463379"	"299.015038607"	"299.023791419"	"299.032274034"	"299.033284505"	"299.036191348"	"299.048557705"	"299.054117596"	"299.057312012"	"299.065261841"	"299.067769368"	"299.070950239"	"299.077022195"	"299.086448669"	"299.088815689"	"299.092569987"	"299.098839169"	"299.100107947"	"299.11390686"	"299.117980495"	"299.122836431"	"299.125220617"	"299.129966302"	"299.133637352"	"299.136278588"	"299.144515991"	"299.150279134"	"299.163040161"	"299.242257207"	"299.248092651"	"299.250736782"	"299.256538391"	"299.891067505"	"299.919296265"	"299.925582886"	"299.935872396"	"299.966308594"	"299.971425374"	"299.973462423"	"299.974648031"	"299.976959229"	"300.001600117"	"300.014058431"	"300.016082764"	"300.025758305"	"300.03284963"	"300.039674886"	"300.046916362"	"300.049286215"	"300.072723389"	"300.081607039"	"300.084069388"	"300.092885335"	"300.099346537"	"300.106814521"	"300.109210968"	"300.120285263"	"300.133299394"	"300.135719759"	"300.139607862"	"300.145217896"	"300.181826245"	"300.193080188"	"300.218176358"	"300.226342943"	"300.862045288"	"300.877609253"	"300.88067627"	"300.884928385"	"300.890129513"	"300.892089844"	"300.898696899"	"300.899917603"	"300.90250869"	"300.909749349"	"300.912400987"	"300.920664469"	"300.927815755"	"300.930052016"	"300.932133993"	"300.954406738"	"300.955693563"	"300.966820611"	"300.973164876"	"300.974614461"	"300.985670814"	"300.992069721"	"300.994743983"	"301.005181207"	"301.016914816"	"301.021286011"	"301.033220927"	"301.035638718"	"301.038803101"	"301.042867416"	"301.050510592"	"301.059785132"	"301.065486439"	"301.072029184"	"301.080908786"	"301.083045728"	"301.104422307"	"301.140693156"	"301.151913761"	"301.185232125"	"301.905853271"	"301.912072076"	"301.927510579"	"301.955993652"	"301.970458984"	"301.973892212"	"301.980985514"	"301.990529378"	"301.998664008"	"302.013805571"	"302.031964111"	"302.064903259"	"302.07552592"	"302.081982295"	"302.088431295"	"302.099814945"	"302.124668503"	"302.135987128"	"302.147070991"	"302.172420184"	"302.197555542"	"302.233907064"	"302.242202759"	"302.533755832"	"302.835845947"	"302.84703064"	"302.875259399"	"302.899626414"	"302.906723022"	"302.909515381"	"302.912431466"	"302.916320801"	"302.924997965"	"302.935170492"	"302.95240682"	"302.954177856"	"302.969009399"	"302.971329607"	"302.984057109"	"302.986687978"	"302.990890503"	"302.99633003"	"303.003744088"	"303.01524353"	"303.018913587"	"303.037425571"	"303.049049377"	"303.051269124"	"303.06025742"	"303.062832303"	"303.065944029"	"303.072555203"	"303.076461792"	"303.083599533"	"303.087657293"	"303.089782715"	"303.094754733"	"303.098423258"	"303.104804993"	"303.139301482"	"303.163711548"	"303.181580438"	"303.204147339"	"303.21792374"	"303.852081299"	"303.9122111"	"303.923599243"	"303.942464193"	"303.951405843"	"303.953048706"	"303.960802714"	"303.963623047"	"303.988815308"	"304.000083923"	"304.008544922"	"304.018295288"	"304.034250399"	"304.041893087"	"304.047652524"	"304.053068281"	"304.065248277"	"304.078840256"	"304.080685185"	"304.104046357"	"304.109008789"	"304.115264765"	"304.151661091"	"304.189696803"	"304.830932617"	"304.832946777"	"304.858581543"	"304.889556885"	"304.89553833"	"304.899617513"	"304.909347534"	"304.910441081"	"304.911897024"	"304.914420573"	"304.920669556"	"304.940047201"	"304.950592041"	"304.965104603"	"304.966128031"	"304.968088786"	"305.002600352"	"305.006831982"	"305.011640761"	"305.014831543"	"305.03688897"	"305.04912618"	"305.054738363"	"305.070780436"	"305.077758789"	"305.081733704"	"305.082878376"	"305.084085493"	"305.085306774"	"305.087989436"	"305.098686727"	"305.105109215"	"305.112123277"	"305.135539635"	"305.146823459"	"305.160803223"	"305.176483154"	"305.849151611"	"305.917785645"	"305.961154938"	"305.997687022"	"306.000785262"	"306.002593994"	"306.013076782"	"306.018607202"	"306.023803711"	"306.05821228"	"306.076818234"	"306.080927531"	"306.091387662"	"306.107592265"	"306.182694499"	"306.205340068"	"306.830368042"	"306.848022461"	"306.873290289"	"306.886779785"	"306.896748861"	"306.903656006"	"306.904922485"	"306.914215088"	"306.915459527"	"306.91663954"	"306.91934165"	"306.923339844"	"306.941955566"	"306.944699605"	"306.953689575"	"306.961834378"	"306.983815511"	"307.002556621"	"307.023438136"	"307.024701557"	"307.052639157"	"307.056137085"	"307.063537598"	"307.064941565"	"307.067883257"	"307.078226725"	"307.083597819"	"307.084641774"	"307.089110451"	"307.092802218"	"307.131960551"	"307.139970779"	"307.142623901"	"307.143778483"	"307.144914924"	"307.146089528"	"307.14725703"	"307.148619934"	"307.151226601"	"307.153991699"	"307.174728394"	"307.22794342"	"307.845932007"	"307.863586426"	"307.906789964"	"307.922593859"	"307.961191813"	"307.984741211"	"307.989562988"	"307.997781372"	"308.015604655"	"308.03062391"	"308.045337423"	"308.052113851"	"308.06135843"	"308.081089973"	"308.092386882"	"308.134117974"	"308.148305696"	"308.150772095"	"308.151824951"	"308.154573533"	"308.161704551"	"308.19245089"	"308.198281182"	"308.891072591"	"308.901273092"	"308.904204051"	"308.907129924"	"308.912322998"	"308.916229975"	"308.923599243"	"308.93274943"	"308.940205892"	"308.952026367"	"308.962646484"	"308.96917216"	"308.976635403"	"308.985559845"	"308.996730681"	"308.999135335"	"309.008064188"	"309.014144897"	"309.020385742"	"309.031685122"	"309.033065796"	"309.060379028"	"309.068037923"	"309.079488118"	"309.101860046"	"309.10936151"	"309.111221313"	"309.118238009"	"309.143408342"	"309.147510875"	"309.155583496"	"309.158093262"	"309.168794081"	"309.17010498"	"309.207305908"	"309.243686955"	"309.959236145"	"309.965942383"	"309.968723632"	"310.002471924"	"310.005851746"	"310.025108701"	"310.037256991"	"310.04827732"	"310.052490234"	"310.068056742"	"310.077438354"	"310.088745117"	"310.093887329"	"310.097251892"	"310.102787546"	"310.113851547"	"310.115005493"	"310.116232065"	"310.147781372"	"310.151229573"	"310.159152076"	"310.203186035"	"310.23941803"	"310.879219055"	"310.89881897"	"310.902650137"	"310.90662028"	"310.92137146"	"310.925018311"	"310.926152547"	"310.927374946"	"310.92873764"	"310.931513995"	"310.957021077"	"310.967860752"	"310.969041612"	"310.981842041"	"310.984297434"	"310.995204828"	"310.999165853"	"311.015614424"	"311.01795634"	"311.020126343"	"311.02692159"	"311.032642346"	"311.038448758"	"311.040354411"	"311.048171997"	"311.050361965"	"311.057348251"	"311.058445231"	"311.061468908"	"311.068075109"	"311.072787314"	"311.078737895"	"311.093098958"	"311.099024659"	"311.110249055"	"311.11760468"	"311.118789673"	"311.127401846"	"311.129557292"	"311.134628518"	"311.135746426"	"311.148569657"	"311.155200589"	"311.157852173"	"311.175623576"	"311.180358887"	"311.197818332"	"311.214385986"	"311.902133033"	"311.91784668"	"311.934921265"	"311.958312988"	"311.967376709"	"311.975321452"	"311.984721502"	"312.007537842"	"312.019409703"	"312.035634359"	"312.045139257"	"312.048675537"	"312.052130699"	"312.056600253"	"312.064714802"	"312.07040419"	"312.081791624"	"312.102472941"	"312.106836955"	"312.109446044"	"312.118234846"	"312.120391846"	"312.12979126"	"312.143265497"	"312.15737915"	"312.181853162"	"312.21839384"	"312.263244629"	"312.37399292"	"312.864936829"	"312.876037598"	"312.885670471"	"312.899395413"	"312.903605143"	"312.904805501"	"312.920288086"	"312.925460815"	"312.92725554"	"312.928451538"	"312.935770671"	"312.95463562"	"312.959218343"	"312.964428241"	"312.965934753"	"312.967269897"	"312.968714033"	"312.972932536"	"312.977519735"	"312.989776611"	"312.994718824"	"313.016235352"	"313.019755414"	"313.026001969"	"313.031168229"	"313.040125067"	"313.048121134"	"313.050623576"	"313.05199567"	"313.053204491"	"313.061599731"	"313.065665207"	"313.072357981"	"313.081211817"	"313.083471813"	"313.086867269"	"313.092471047"	"313.102227598"	"313.104558309"	"313.108591715"	"313.140926061"	"313.185521521"	"313.21365465"	"313.217727661"	"313.221767902"	"313.531547546"	"313.881174723"	"313.93363444"	"313.954528809"	"313.98223877"	"313.992808024"	"313.998293559"	"314.029451497"	"314.032160441"	"314.035902477"	"314.051442464"	"314.062792894"	"314.088780378"	"314.095850627"	"314.097531526"	"314.1000937"	"314.106144049"	"314.118195363"	"314.125231225"	"314.136555818"	"314.14469161"	"314.151846144"	"314.152946472"	"314.159370422"	"314.161630903"	"314.172597673"	"314.173599243"	"314.178287506"	"314.179901123"	"314.1809277"	"314.18270874"	"314.184834072"	"314.186082967"	"314.187282918"	"314.188477645"	"314.189689919"	"314.190916661"	"314.192118444"	"314.193316285"	"314.197421185"	"314.207095676"	"314.208526611"	"314.215781579"	"314.223724365"	"314.242877197"	"314.243906657"	"314.24621582"	"314.278038025"	"314.288912455"	"314.793670654"	"314.840118408"	"314.848564996"	"314.861918132"	"314.869384766"	"314.873742421"	"314.877604167"	"314.882125854"	"314.896189372"	"314.905724497"	"314.908706665"	"314.918027574"	"314.922007243"	"314.924713135"	"314.928070068"	"314.932220459"	"314.942087809"	"314.943664551"	"314.949321776"	"314.95186615"	"314.982538859"	"314.989503649"	"314.993609336"	"315.006022135"	"315.007461548"	"315.010086804"	"315.01324145"	"315.019022624"	"315.023109224"	"315.026118966"	"315.027416653"	"315.031028394"	"315.035644531"	"315.041378445"	"315.044878133"	"315.045991262"	"315.048701826"	"315.057332357"	"315.065844532"	"315.071612888"	"315.076861911"	"315.081012512"	"315.084518433"	"315.08748354"	"315.09457567"	"315.096433851"	"315.098320855"	"315.120044284"	"315.124801975"	"315.128028587"	"315.131119526"	"315.136858457"	"315.167621209"	"315.195292791"	"315.197749867"	"315.200711025"	"315.234582084"	"315.877827962"	"315.92763265"	"315.943166097"	"315.987080892"	"315.989471436"	"315.996487088"	"316.01322937"	"316.029219639"	"316.034779867"	"316.036031087"	"316.041544167"	"316.047479341"	"316.052453638"	"316.08056132"	"316.084462484"	"316.090911865"	"316.095133464"	"316.104022821"	"316.112170488"	"316.116894029"	"316.140151195"	"316.151381646"	"316.162718031"	"316.16673957"	"316.176520415"	"316.187932584"	"316.1980896"	"316.201818008"	"316.204153111"	"316.212987264"	"316.249231974"	"316.790679932"	"316.837191726"	"316.859024048"	"316.887833913"	"316.897101993"	"316.915139516"	"316.923675537"	"316.925416734"	"316.932932536"	"316.940114339"	"316.941385905"	"316.942643907"	"316.943867154"	"316.945388794"	"316.948019748"	"316.957870483"	"316.967554728"	"316.974563599"	"316.980082194"	"316.981140137"	"316.99395752"	"316.999356588"	"317.002410162"	"317.007069906"	"317.01164493"	"317.014399211"	"317.030240094"	"317.045015296"	"317.048961639"	"317.064587137"	"317.066524929"	"317.075726684"	"317.078257243"	"317.081673177"	"317.084694999"	"317.088078817"	"317.091870251"	"317.099075916"	"317.103261312"	"317.110291156"	"317.114081643"	"317.120436774"	"317.125767348"	"317.135668719"	"317.137530857"	"317.142604761"	"317.143845201"	"317.146761262"	"317.154620943"	"317.183227539"	"317.205026595"	"317.225119273"	"317.233261108"	"317.836695353"	"317.892440796"	"317.943318685"	"317.948654175"	"317.951371193"	"317.966003418"	"317.975402832"	"317.985270182"	"317.987902323"	"317.990127563"	"318.003997803"	"318.015231323"	"318.024047852"	"318.033789975"	"318.04437159"	"318.045974731"	"318.061248779"	"318.06554217"	"318.076665969"	"318.094322329"	"318.1072751"	"318.109711208"	"318.113840739"	"318.117039998"	"318.119546678"	"318.130690214"	"318.143819427"	"318.150063218"	"318.167170489"	"318.16896464"	"318.214041816"	"318.831939697"	"318.844884237"	"318.846328735"	"318.852310181"	"318.914835612"	"318.927017212"	"318.929815674"	"318.937896729"	"318.945159912"	"318.952338082"	"318.957443237"	"318.96101141"	"318.963348389"	"318.965953403"	"318.969975789"	"318.974914551"	"318.981637725"	"318.983434041"	"318.992645264"	"319.000167847"	"319.015777588"	"319.021995395"	"319.025157293"	"319.028017026"	"319.043646289"	"319.052493479"	"319.060707981"	"319.061828613"	"319.064905633"	"319.072081248"	"319.088925765"	"319.091227214"	"319.09605288"	"319.100243053"	"319.101206462"	"319.103578718"	"319.120444404"	"319.148162842"	"319.151175625"	"319.158463655"	"319.210591069"	"319.212679545"	"319.222473145"	"319.91619873"	"319.933100382"	"319.964607239"	"319.976771037"	"320.00920105"	"320.01327006"	"320.017874824"	"320.021291097"	"320.059932454"	"320.06737264"	"320.073730469"	"320.075531006"	"320.092334247"	"320.097913822"	"320.103844198"	"320.110048756"	"320.135187276"	"320.154522115"	"320.161729177"	"320.182891846"	"320.194854736"	"320.220814135"	"320.244522095"	"320.74299113"	"320.849151611"	"320.859375"	"320.886367798"	"320.897986094"	"320.91217041"	"320.913908217"	"320.934989812"	"320.938954671"	"320.943588045"	"320.950111389"	"320.960029406"	"320.962731255"	"320.967224121"	"320.96925354"	"320.977607218"	"320.987721761"	"320.993014328"	"320.994289069"	"321.014383952"	"321.022842407"	"321.030715942"	"321.038719933"	"321.040037044"	"321.043053738"	"321.044362386"	"321.056695358"	"321.06533849"	"321.073562622"	"321.076569346"	"321.082651774"	"321.100076869"	"321.104615855"	"321.106934688"	"321.108746847"	"321.111650679"	"321.11822845"	"321.119496663"	"321.132212999"	"321.147518493"	"321.155592661"	"321.167098999"	"321.168815613"	"321.170018514"	"321.172210693"	"321.191485596"	"321.200600942"	"321.201836979"	"321.872268677"	"321.90435791"	"321.916778564"	"321.922496008"	"321.953216553"	"321.966120402"	"321.992461853"	"321.998168945"	"322.013391457"	"322.021595001"	"322.038202922"	"322.040446932"	"322.042419434"	"322.046458229"	"322.052278753"	"322.06108608"	"322.063511601"	"322.067886353"	"322.075678739"	"322.079779921"	"322.088600485"	"322.096838711"	"322.102245331"	"322.104664103"	"322.107952633"	"322.114678542"	"322.141062419"	"322.16372172"	"322.170115153"	"322.174552917"	"322.200123916"	"322.20821955"	"322.223449707"	"322.739908854"	"322.843922933"	"322.856307983"	"322.883529663"	"322.893412696"	"322.89906311"	"322.904516262"	"322.914080514"	"322.919750711"	"322.922859192"	"322.93197492"	"322.936510722"	"322.940806071"	"322.946418762"	"322.948744032"	"322.955509125"	"322.958465576"	"322.962443034"	"322.970687019"	"322.976568973"	"322.978459676"	"322.981099447"	"322.984927425"	"322.992634259"	"322.99764506"	"323.001333074"	"323.003097534"	"323.013816833"	"323.015404595"	"323.016988118"	"323.024810791"	"323.032243093"	"323.034383138"	"323.03616333"	"323.038926029"	"323.04741241"	"323.062779003"	"323.072406861"	"323.080983783"	"323.084198995"	"323.105865479"	"323.11555481"	"323.125118256"	"323.128997803"	"323.134338261"	"323.146155039"	"323.153564453"	"323.163350299"	"323.178665161"	"323.181190491"	"323.184336344"	"323.212216845"	"323.306852976"	"323.893943787"	"323.909562853"	"323.948323568"	"323.949747721"	"323.959003448"	"323.963158502"	"323.97207133"	"323.985992432"	"324.001592"	"324.004737571"	"324.010608249"	"324.018783569"	"324.021057739"	"324.029347738"	"324.031817118"	"324.036224365"	"324.040235322"	"324.063112047"	"324.068016283"	"324.070451525"	"324.076190139"	"324.079238892"	"324.095253181"	"324.101958419"	"324.112491119"	"324.117876889"	"324.120400323"	"324.130183493"	"324.156802553"	"324.168029785"	"324.181818644"	"324.193158506"	"324.218341827"	"324.254525808"	"324.291122437"	"324.762837728"	"324.822631836"	"324.869140625"	"324.873138428"	"324.890789795"	"324.898220825"	"324.907165527"	"324.942605337"	"324.943859863"	"324.946808917"	"324.953662448"	"324.959635417"	"324.968658447"	"324.97365214"	"324.974893358"	"324.978083652"	"324.980224609"	"324.985710992"	"324.99203186"	"324.997009277"	"324.999526412"	"325.002853394"	"325.010470942"	"325.015621185"	"325.024749756"	"325.030782213"	"325.032975939"	"325.042064262"	"325.047722796"	"325.053334554"	"325.055630806"	"325.065494523"	"325.069903904"	"325.076709586"	"325.083245414"	"325.088155545"	"325.092577616"	"325.113098145"	"325.114094584"	"325.121455892"	"325.12531149"	"325.140738072"	"325.144938151"	"325.149811109"	"325.162143623"	"325.163853963"	"325.172439575"	"325.257624308"	"325.536819458"	"325.906428019"	"325.917281136"	"325.933095296"	"325.942597566"	"325.950091407"	"325.954299927"	"325.975387573"	"325.981244264"	"325.990498861"	"326.000173781"	"326.010704041"	"326.014205933"	"326.018280029"	"326.022837321"	"326.025985718"	"326.034720327"	"326.044948578"	"326.060664876"	"326.071906958"	"326.076324463"	"326.087431688"	"326.097133903"	"326.117777507"	"326.128860474"	"326.133447684"	"326.144604599"	"326.165054321"	"326.169752333"	"326.172480768"	"326.197110294"	"326.208487956"	"326.233615908"	"326.278060913"	"326.759806315"	"326.865875244"	"326.880050659"	"326.881144206"	"326.891235352"	"326.89289856"	"326.900899251"	"326.914597829"	"326.91998291"	"326.942097982"	"326.943706628"	"326.950864665"	"326.971786499"	"326.974212646"	"326.976974487"	"326.978464762"	"326.98202006"	"326.984466553"	"326.988769786"	"326.998123169"	"327.001165928"	"327.009879242"	"327.01260376"	"327.026906331"	"327.029281616"	"327.031176997"	"327.034964409"	"327.046239362"	"327.052230835"	"327.067057292"	"327.075428009"	"327.08442688"	"327.087437948"	"327.093318176"	"327.096470368"	"327.102081774"	"327.10874176"	"327.117463719"	"327.129823342"	"327.131127252"	"327.135223389"	"327.142364502"	"327.149871826"	"327.156219482"	"327.167498517"	"327.200599307"	"327.228900486"	"327.232772827"	"327.237091064"	"327.888412476"	"327.908355713"	"327.914245605"	"327.921337552"	"327.938217163"	"327.948740641"	"327.958267212"	"327.96975708"	"327.979265001"	"327.992836281"	"327.994903564"	"327.99659729"	"328.041805691"	"328.045265891"	"328.047543632"	"328.058606974"	"328.069672139"	"328.076383803"	"328.08972168"	"328.103923035"	"328.107218424"	"328.117401123"	"328.119094849"	"328.140342712"	"328.151478285"	"328.174309625"	"328.176806697"	"328.187871852"	"328.207323347"	"328.208630057"	"328.209940342"	"328.213007323"	"328.293758138"	"328.756866455"	"328.774475098"	"328.809158325"	"328.860870361"	"328.863845609"	"328.864868164"	"328.870198568"	"328.877151489"	"328.879898071"	"328.881011963"	"328.889069291"	"328.897664388"	"328.903096517"	"328.923736572"	"328.939961751"	"328.941090902"	"328.942270915"	"328.943599447"	"328.948135376"	"328.950728099"	"328.959096273"	"328.963426943"	"328.96503173"	"328.966720581"	"328.96826884"	"328.970899794"	"328.979049683"	"328.980422974"	"328.986208525"	"328.991718716"	"328.995872498"	"328.997858683"	"329.003479004"	"329.005564372"	"329.009547559"	"329.023170471"	"329.024578857"	"329.025748051"	"329.027150472"	"329.029313671"	"329.030340576"	"329.034286499"	"329.036198934"	"329.064417763"	"329.066885376"	"329.073689779"	"329.081426832"	"329.08786205"	"329.095581055"	"329.103210449"	"329.108173158"	"329.109205458"	"329.110534668"	"329.112238104"	"329.129570855"	"329.133077043"	"329.146685706"	"329.165455288"	"329.175842285"	"329.183167976"	"329.190518697"	"329.213368734"	"329.216350484"	"329.265463935"	"329.561803747"	"329.885421753"	"329.888615926"	"329.903915405"	"329.935287476"	"329.94323349"	"329.987762451"	"329.997205607"	"330.018344301"	"330.027618408"	"330.033674876"	"330.057153051"	"330.063071357"	"330.06828485"	"330.077023593"	"330.078391798"	"330.091407776"	"330.09462738"	"330.119524723"	"330.130752124"	"330.136326339"	"330.167012119"	"330.179260254"	"330.192192048"	"330.203479657"	"330.217347116"	"330.219882757"	"330.753835042"	"330.771647135"	"330.80619812"	"330.842163086"	"330.85663859"	"330.877822876"	"330.886245728"	"330.88822937"	"330.892995199"	"330.902089437"	"330.903205178"	"330.906600952"	"330.912615849"	"330.91498057"	"330.92327457"	"330.927982472"	"330.93078577"	"330.934224447"	"330.940622965"	"330.943933881"	"330.947713216"	"330.950449626"	"330.956197103"	"330.959228516"	"330.960538228"	"330.967478434"	"330.974403745"	"330.983589214"	"330.988894145"	"330.996152751"	"331.002337927"	"331.005167643"	"331.014867873"	"331.025974189"	"331.027263809"	"331.032321506"	"331.034457252"	"331.041381836"	"331.04548645"	"331.054290771"	"331.06059568"	"331.064559338"	"331.079261416"	"331.082443237"	"331.084141451"	"331.0912323"	"331.1002457"	"331.103584798"	"331.107530529"	"331.109436035"	"331.113806152"	"331.114908854"	"331.119583695"	"331.122276306"	"331.125981084"	"331.129348755"	"331.142333984"	"331.148656936"	"331.151321411"	"331.15687561"	"331.162323398"	"331.198822021"	"331.227930705"	"331.249005378"	"331.266138713"	"331.300718519"	"331.580859375"	"331.900878906"	"331.914408366"	"331.916305542"	"331.958814833"	"331.966977705"	"331.997666423"	"332.003450747"	"332.00660536"	"332.015524292"	"332.021362305"	"332.02952652"	"332.030622178"	"332.035964966"	"332.042183887"	"332.049598863"	"332.057189941"	"332.059343126"	"332.08421973"	"332.098887126"	"332.110140568"	"332.114065133"	"332.125293632"	"332.132910313"	"332.135314941"	"332.146378364"	"332.151254913"	"332.182769775"	"332.184631348"	"332.220788138"	"332.244394938"	"332.252578735"	"332.30418396"	"332.768737793"	"332.854644775"	"332.861053467"	"332.870956421"	"332.884933472"	"332.909983317"	"332.917584737"	"332.918950399"	"332.921979341"	"332.938649495"	"332.945421559"	"332.948150635"	"332.950828552"	"332.955200195"	"332.958495246"	"332.960814582"	"332.962799072"	"332.967844009"	"332.976652329"	"332.978759766"	"332.985654704"	"332.99067688"	"332.997393835"	"332.999094645"	"333.008480708"	"333.023363749"	"333.029459635"	"333.031735012"	"333.037661489"	"333.040675367"	"333.044232686"	"333.049727122"	"333.068147537"	"333.076505211"	"333.083363851"	"333.087627064"	"333.090746127"	"333.093978034"	"333.099590483"	"333.104955384"	"333.10706075"	"333.10899353"	"333.118071123"	"333.119255066"	"333.130519398"	"333.141696748"	"333.143637975"	"333.147504171"	"333.14992396"	"333.16847229"	"333.179328918"	"333.191928101"	"333.256452298"	"333.915817261"	"333.925468445"	"333.938308716"	"333.948798286"	"333.953170776"	"333.989471436"	"333.998199463"	"334.007705688"	"334.013389477"	"334.033539981"	"334.038302346"	"334.05482822"	"334.058016883"	"334.06280812"	"334.088281689"	"334.094094216"	"334.097564697"	"334.104752858"	"334.112258027"	"334.114738464"	"334.125676359"	"334.138687134"	"334.141079712"	"334.150845186"	"334.177246094"	"334.213777982"	"334.231918335"	"334.311843872"	"334.791646322"	"334.8099823"	"334.847812881"	"334.851669312"	"334.890151978"	"334.897816976"	"334.89952596"	"334.901931763"	"334.906982422"	"334.92024231"	"334.924753825"	"334.926228841"	"334.938611002"	"334.939615885"	"334.944758097"	"334.945999146"	"334.954593733"	"334.955708822"	"334.959172773"	"334.969146729"	"334.972991943"	"334.976563996"	"334.978408813"	"334.991905212"	"335.008710225"	"335.012920016"	"335.021148682"	"335.022354929"	"335.026504517"	"335.030146281"	"335.04500156"	"335.046295675"	"335.04964971"	"335.053214333"	"335.059773301"	"335.061100974"	"335.062960769"	"335.06471422"	"335.069641113"	"335.072416517"	"335.074067508"	"335.079003074"	"335.083930355"	"335.087849439"	"335.091999215"	"335.095531146"	"335.098537268"	"335.115564982"	"335.122578702"	"335.124601576"	"335.128960209"	"335.134979248"	"335.14793396"	"335.154092204"	"335.171244303"	"335.199766371"	"335.21603878"	"335.217306208"	"335.2260546"	"335.847407023"	"335.938308716"	"335.946166992"	"335.953945584"	"335.981679281"	"336.008079309"	"336.014096578"	"336.018676758"	"336.042661133"	"336.046704461"	"336.0537933"	"336.056394127"	"336.06464386"	"336.067901611"	"336.070313098"	"336.076248631"	"336.07921346"	"336.081431071"	"336.083602905"	"336.087427775"	"336.091313096"	"336.095150125"	"336.098480225"	"336.104132758"	"336.115605672"	"336.120270874"	"336.130200704"	"336.154423732"	"336.174853177"	"336.176091694"	"336.177398682"	"336.179394554"	"336.193196615"	"336.218251546"	"336.226501465"	"336.22928357"	"336.788757324"	"336.844763438"	"336.855560939"	"336.859375"	"336.863301595"	"336.868540446"	"336.894724528"	"336.900878906"	"336.908919158"	"336.910105387"	"336.913140191"	"336.920142909"	"336.921813965"	"336.924306234"	"336.929668329"	"336.932571411"	"336.935511271"	"336.957728068"	"336.962156109"	"336.964407058"	"336.974080404"	"336.977922821"	"336.992342765"	"336.994112651"	"336.997065226"	"337.000598837"	"337.008434099"	"337.009836268"	"337.013359763"	"337.01700456"	"337.026812467"	"337.030573527"	"337.0357488"	"337.038033854"	"337.041427612"	"337.058245058"	"337.059546407"	"337.062867068"	"337.068959554"	"337.071416601"	"337.075612386"	"337.077894347"	"337.095051518"	"337.100145376"	"337.106599899"	"337.113436502"	"337.14241593"	"337.15027138"	"337.169510187"	"337.179076202"	"337.182832956"	"337.187096858"	"337.191749573"	"337.202560425"	"337.227642968"	"337.347544352"	"337.446960449"	"337.855163574"	"337.909596761"	"337.917098999"	"337.967010498"	"337.974520365"	"337.987434896"	"337.990509033"	"338.001333872"	"338.003738403"	"338.020476714"	"338.023657057"	"338.036829631"	"338.049631755"	"338.05588891"	"338.057963053"	"338.059984207"	"338.062591553"	"338.066264766"	"338.083407084"	"338.091788997"	"338.09475708"	"338.097064191"	"338.103516352"	"338.110741025"	"338.128224922"	"338.133561796"	"338.136003022"	"338.145771373"	"338.172473614"	"338.182455699"	"338.190612793"	"338.195048014"	"338.197598696"	"338.234169006"	"338.245232476"	"338.270123"	"338.306915283"	"338.785939535"	"338.803660075"	"338.819354587"	"338.855112712"	"338.85953776"	"338.863108317"	"338.867500305"	"338.878634983"	"338.888007406"	"338.893692017"	"338.897115072"	"338.901875814"	"338.906163534"	"338.91391805"	"338.922851563"	"338.929260254"	"338.933596427"	"338.957963732"	"338.959224277"	"338.969326528"	"338.973286947"	"338.97532781"	"338.989111764"	"338.990364357"	"338.993747846"	"338.995803833"	"339.005004883"	"339.007806308"	"339.011922201"	"339.015247834"	"339.021465483"	"339.024933951"	"339.027140299"	"339.032196045"	"339.037808736"	"339.048217773"	"339.052720812"	"339.053924561"	"339.057701342"	"339.069778442"	"339.083531698"	"339.087021217"	"339.092758864"	"339.096221924"	"339.103965396"	"339.12002182"	"339.123972575"	"339.128854644"	"339.158121745"	"339.166389137"	"339.179353502"	"339.205093384"	"339.206890904"	"339.217692057"	"339.228892523"	"339.254034254"	"339.290634155"	"339.322316488"	"339.323700314"	"339.818735758"	"339.93301109"	"339.957693481"	"339.965742477"	"339.970108032"	"339.996930711"	"340.006164551"	"340.015740395"	"340.028174506"	"340.029724121"	"340.032835501"	"340.043548584"	"340.050506522"	"340.060882568"	"340.065582275"	"340.076308205"	"340.087397575"	"340.090634603"	"340.091852824"	"340.112811345"	"340.132035939"	"340.149156228"	"340.169626872"	"340.188268187"	"340.207077026"	"340.208298153"	"340.209718558"	"340.212901198"	"340.232063333"	"340.24922816"	"340.257130941"	"340.782730103"	"340.800638835"	"340.895698547"	"340.897226969"	"340.906880697"	"340.916512383"	"340.921148179"	"340.930178324"	"340.932373047"	"340.937088013"	"340.938293457"	"340.941550191"	"340.948567708"	"340.95185396"	"340.96492513"	"340.966615465"	"340.979197184"	"340.987487793"	"340.989531623"	"340.99760437"	"341.016226451"	"341.025633514"	"341.046738845"	"341.053289675"	"341.061331495"	"341.064628904"	"341.071523031"	"341.082672119"	"341.117478755"	"341.12393358"	"341.133111449"	"341.135604858"	"341.146628848"	"341.160678649"	"341.177548726"	"341.179637909"	"341.18318302"	"341.204365428"	"341.206910712"	"341.212173462"	"341.213226318"	"341.216344198"	"341.233217875"	"341.244488136"	"341.333508223"	"341.903981527"	"341.92980957"	"341.937032064"	"341.945109049"	"341.955271403"	"341.968149821"	"341.985585531"	"341.992523193"	"342.008581853"	"342.04600877"	"342.048428415"	"342.056979709"	"342.064819336"	"342.068247477"	"342.076747894"	"342.079853058"	"342.091942043"	"342.119492206"	"342.130848174"	"342.139588054"	"342.164691501"	"342.16727599"	"342.192499168"	"342.218478815"	"342.219756232"	"342.221055823"	"342.222474134"	"342.223887469"	"342.228543571"	"342.264673869"	"342.301345825"	"342.332046509"	"342.733642578"	"342.797495524"	"342.868390401"	"342.874541219"	"342.876454671"	"342.883590698"	"342.885691325"	"342.894215902"	"342.895614624"	"342.90470971"	"342.913465712"	"342.93862203"	"342.947713216"	"342.95507609"	"342.956705729"	"342.959435145"	"342.963576953"	"342.966427273"	"342.976303101"	"342.978855008"	"342.983772278"	"342.986660428"	"342.997742971"	"342.999603271"	"343.001923334"	"343.007207626"	"343.013931274"	"343.021363322"	"343.025206921"	"343.032455444"	"343.038523356"	"343.041304525"	"343.043752035"	"343.049819946"	"343.052365462"	"343.058414011"	"343.082158407"	"343.091311137"	"343.103431291"	"343.10765686"	"343.115863037"	"343.119720459"	"343.122955322"	"343.127692435"	"343.14367649"	"343.150893663"	"343.16217259"	"343.195746789"	"343.198860862"	"343.225900189"	"343.227198668"	"343.228604976"	"343.231976627"	"343.259994507"	"343.265872644"	"343.900878906"	"343.941970825"	"343.944366455"	"343.979746501"	"343.989352417"	"343.994842067"	"344.005673726"	"344.006790161"	"344.029549493"	"344.033935547"	"344.040134854"	"344.042345047"	"344.052398682"	"344.055777656"	"344.072597668"	"344.077687581"	"344.083730627"	"344.097792555"	"344.102060954"	"344.109921907"	"344.128072103"	"344.131378174"	"344.135017824"	"344.146313292"	"344.15763855"	"344.182553409"	"344.207796418"	"344.223312378"	"344.232937375"	"344.235425856"	"344.252269745"	"344.280303955"	"344.82035319"	"344.834655762"	"344.872121175"	"344.876368205"	"344.879925537"	"344.895858765"	"344.908752441"	"344.928156439"	"344.930681017"	"344.935736762"	"344.937422434"	"344.9389996"	"344.943599212"	"344.953434245"	"344.9732115"	"344.974521946"	"344.97589901"	"344.982761096"	"344.998931546"	"345.011793388"	"345.020359638"	"345.025390625"	"345.029087044"	"345.036860148"	"345.038391113"	"345.041483268"	"345.04347229"	"345.069632975"	"345.072961056"	"345.076263852"	"345.079980759"	"345.097859701"	"345.1068588"	"345.119457669"	"345.123086403"	"345.124989827"	"345.130264282"	"345.135345459"	"345.13852946"	"345.141663037"	"345.149658203"	"345.151702881"	"345.153121948"	"345.168457031"	"345.177867475"	"345.183702378"	"345.211261396"	"345.214293087"	"345.236250378"	"345.264532082"	"345.301040649"	"345.898208618"	"345.921783447"	"345.930130005"	"345.956812541"	"345.97445049"	"345.982557848"	"345.987106323"	"345.991504033"	"346.013219198"	"346.022082011"	"346.031204224"	"346.036743164"	"346.044871146"	"346.057979801"	"346.075783081"	"346.087173462"	"346.125631939"	"346.15083313"	"346.16189158"	"346.177196684"	"346.187021891"	"346.199884379"	"346.205568441"	"346.231572469"	"346.234832764"	"346.238708496"	"346.259841919"	"346.296198527"	"346.817443848"	"346.878921509"	"346.886617025"	"346.888977051"	"346.917735347"	"346.928927951"	"346.937542359"	"346.950531006"	"346.978393555"	"346.983421711"	"346.992236621"	"346.995015462"	"346.996902466"	"347.000094096"	"347.001200137"	"347.008665721"	"347.01284345"	"347.022098867"	"347.039783054"	"347.042521159"	"347.047068449"	"347.052612305"	"347.056273142"	"347.06427002"	"347.07434082"	"347.084347328"	"347.089406331"	"347.09199121"	"347.09845829"	"347.109557564"	"347.115064833"	"347.120745919"	"347.145892693"	"347.157222748"	"347.165398231"	"347.20741272"	"347.238021851"	"347.24385036"	"347.280275133"	"347.878489176"	"347.940989176"	"347.945800781"	"347.954015096"	"347.956247965"	"347.964286441"	"347.968719482"	"347.976531982"	"347.995751699"	"348.004933675"	"348.007914409"	"348.02228523"	"348.028869737"	"348.04693382"	"348.050582886"	"348.053872498"	"348.070399221"	"348.073586124"	"348.076004028"	"348.08784606"	"348.104741915"	"348.120175822"	"348.127634826"	"348.154164532"	"348.179180822"	"348.223678311"	"348.275472005"	"348.290924072"	"348.814575195"	"348.832305908"	"348.842041016"	"348.863530477"	"348.875961304"	"348.883839925"	"348.89608692"	"348.922058105"	"348.934621175"	"348.935765584"	"348.952789307"	"348.954065959"	"348.957597521"	"348.963989258"	"348.970947266"	"348.976545061"	"348.984761556"	"348.989318848"	"348.99217097"	"348.993982951"	"349.002627055"	"349.007609049"	"349.012812688"	"349.016781188"	"349.024206816"	"349.028357951"	"349.049473096"	"349.054260254"	"349.057278951"	"349.060641545"	"349.068871392"	"349.071075439"	"349.07323371"	"349.075597402"	"349.076744609"	"349.085772001"	"349.094650008"	"349.099353027"	"349.101801554"	"349.114196777"	"349.124538664"	"349.140100479"	"349.150550334"	"349.169559297"	"349.178566488"	"349.18678211"	"349.209518433"	"349.231303533"	"349.232609987"	"349.875488281"	"349.912297567"	"349.961309814"	"349.966339111"	"350.01205953"	"350.023615753"	"350.033192952"	"350.048874628"	"350.058183759"	"350.062132094"	"350.069735014"	"350.07192679"	"350.089003592"	"350.094631195"	"350.09916469"	"350.102668762"	"350.106926812"	"350.12798055"	"350.135950457"	"350.147277832"	"350.165000916"	"350.194926001"	"350.208680471"	"350.231289758"	"350.23401142"	"350.811604818"	"350.829345703"	"350.850321452"	"350.86038208"	"350.871101743"	"350.884719849"	"350.894205729"	"350.924444798"	"350.92587026"	"350.928421021"	"350.953230116"	"350.965621948"	"350.967163086"	"350.970218624"	"350.973266602"	"350.979797363"	"350.982781304"	"350.986597306"	"350.9896698"	"350.993604718"	"351.011179606"	"351.012379238"	"351.024572272"	"351.0286694"	"351.038370768"	"351.042411804"	"351.048073578"	"351.051208496"	"351.053537846"	"351.054712931"	"351.056214396"	"351.069810994"	"351.074264526"	"351.078886552"	"351.082928128"	"351.085273743"	"351.086468167"	"351.090063268"	"351.093304952"	"351.104104178"	"351.110518138"	"351.11493863"	"351.119640276"	"351.128671555"	"351.140278505"	"351.148414612"	"351.156137376"	"351.165961711"	"351.17759196"	"351.194432515"	"351.198210232"	"351.243735758"	"351.249282837"	"351.290626526"	"351.93266805"	"351.939015706"	"351.948508369"	"351.95785319"	"351.967437744"	"351.97380405"	"352.002786424"	"352.006632487"	"352.007758247"	"352.015622094"	"352.016864288"	"352.019512177"	"352.027592977"	"352.039053252"	"352.048788404"	"352.0522995"	"352.062744141"	"352.076272329"	"352.093279567"	"352.098854065"	"352.103815183"	"352.11267886"	"352.115072462"	"352.124974569"	"352.143815459"	"352.148916996"	"352.153241221"	"352.160140991"	"352.197668511"	"352.212934515"	"352.224431356"	"352.249769862"	"352.820424398"	"352.823811849"	"352.826365153"	"352.833140055"	"352.844284058"	"352.853515625"	"352.85496521"	"352.858217343"	"352.874816895"	"352.878649394"	"352.894128588"	"352.903430331"	"352.912312826"	"352.917470296"	"352.921546936"	"352.929273817"	"352.931898329"	"352.934539795"	"352.942016602"	"352.944942729"	"352.949027559"	"352.956550598"	"352.965896606"	"352.967478116"	"352.973026094"	"352.974545081"	"352.983652751"	"352.988922119"	"352.990887849"	"353.004494731"	"353.005618471"	"353.009129423"	"353.016090393"	"353.020234426"	"353.023151216"	"353.027242025"	"353.036775077"	"353.040150487"	"353.04257497"	"353.061325073"	"353.07028549"	"353.07310043"	"353.079477946"	"353.085305108"	"353.089794922"	"353.094055176"	"353.098617554"	"353.101617177"	"353.107774714"	"353.119447072"	"353.123397827"	"353.130391727"	"353.135301021"	"353.144407654"	"353.14703064"	"353.156388177"	"353.164396286"	"353.167812641"	"353.181623671"	"353.1953125"	"353.233396742"	"353.244473326"	"353.269882202"	"353.285018921"	"353.325653076"	"353.778544108"	"353.857852754"	"353.929595947"	"353.948532104"	"353.970809937"	"353.973118912"	"353.985336304"	"353.986683033"	"353.997512817"	"354.000204375"	"354.021748861"	"354.02407074"	"354.039871216"	"354.043650874"	"354.057099545"	"354.062937419"	"354.065377372"	"354.071858724"	"354.082163102"	"354.091837467"	"354.105492924"	"354.119446268"	"354.128176667"	"354.132894728"	"354.140630086"	"354.175762812"	"354.178560045"	"354.192340185"	"354.222391764"	"354.223723428"	"354.225018982"	"354.228605463"	"354.247736613"	"354.264928909"	"354.82182312"	"354.841171265"	"354.849222819"	"354.855159505"	"354.862391154"	"354.90965271"	"354.911195543"	"354.920440674"	"354.92348565"	"354.929893857"	"354.933054606"	"354.936145069"	"354.937911987"	"354.942467584"	"354.945322673"	"354.957258679"	"354.967410952"	"354.977269491"	"354.978841146"	"354.980611165"	"354.982024281"	"355.004436352"	"355.018585205"	"355.019744873"	"355.021840413"	"355.041151937"	"355.044596354"	"355.062587484"	"355.065686544"	"355.072641388"	"355.076508164"	"355.093514125"	"355.096972443"	"355.102487698"	"355.108885447"	"355.122937838"	"355.129331132"	"355.143876817"	"355.150967602"	"355.162254191"	"355.180496216"	"355.195834351"	"355.198733881"	"355.207977295"	"355.210021973"	"355.231904348"	"355.260088348"	"355.271400452"	"355.3216391"	"355.821807861"	"355.854705811"	"355.927230835"	"355.94430542"	"355.971076965"	"355.979598999"	"355.985299428"	"355.994503203"	"355.997251965"	"356.007873535"	"356.024335225"	"356.036087036"	"356.042249044"	"356.063906446"	"356.069872626"	"356.076034742"	"356.092027028"	"356.107510885"	"356.121154633"	"356.130157203"	"356.131491568"	"356.135112691"	"356.146153593"	"356.154873344"	"356.166147868"	"356.169109344"	"356.18262336"	"356.207766711"	"356.235586621"	"356.239273071"	"356.240824382"	"356.244219376"	"356.324931505"	"356.829550732"	"356.846181234"	"356.862579346"	"356.880615234"	"356.890250312"	"356.895057042"	"356.907503764"	"356.915384928"	"356.92397054"	"356.926355998"	"356.940719604"	"356.954642402"	"356.970728132"	"356.979173206"	"356.986450195"	"356.990437826"	"356.992495353"	"356.994727041"	"356.999328613"	"357.015846252"	"357.02041626"	"357.022914359"	"357.031368609"	"357.036609904"	"357.041503906"	"357.046264648"	"357.048075358"	"357.06804543"	"357.069502847"	"357.073791504"	"357.076189196"	"357.095031738"	"357.097897847"	"357.098982069"	"357.100385878"	"357.108703613"	"357.112686157"	"357.117869059"	"357.126817976"	"357.138651935"	"357.145690918"	"357.155451457"	"357.183848063"	"357.186093499"	"357.202950795"	"357.211372375"	"357.214358734"	"357.247487157"	"357.829147339"	"357.931945801"	"357.974346924"	"357.995697021"	"358.005157471"	"358.013334728"	"358.024416394"	"358.028116862"	"358.034911262"	"358.038216485"	"358.043114362"	"358.045148214"	"358.049362183"	"358.052022298"	"358.057977125"	"358.072982788"	"358.101867312"	"358.104489281"	"358.107220636"	"358.125430552"	"358.139058431"	"358.144180298"	"358.161587185"	"358.173213323"	"358.18698223"	"358.198229645"	"358.199920654"	"358.202168783"	"358.223352325"	"358.296028137"	"358.300899621"	"358.826459249"	"358.837415059"	"358.840779622"	"358.843231201"	"358.850311279"	"358.860883077"	"358.870452881"	"358.89187283"	"358.895203908"	"358.911633446"	"358.923530579"	"358.939544678"	"358.946190389"	"358.95131429"	"358.952828147"	"358.958026341"	"358.964309692"	"358.969141642"	"358.973728816"	"358.975453695"	"358.978118896"	"358.983596802"	"358.985397339"	"358.986755371"	"358.988261329"	"358.989859335"	"358.991294816"	"358.998532104"	"359.015670776"	"359.02721057"	"359.035937839"	"359.039108276"	"359.044661204"	"359.050516764"	"359.052266439"	"359.053619385"	"359.057082667"	"359.074904702"	"359.078982377"	"359.082080093"	"359.088412144"	"359.098318657"	"359.107872857"	"359.119366887"	"359.124803896"	"359.13230896"	"359.153701782"	"359.157111407"	"359.183922132"	"359.19348357"	"359.199111462"	"359.243725792"	"359.25479126"	"359.297232169"	"359.864181519"	"359.93766276"	"359.956258138"	"359.971995036"	"360.007040823"	"360.037543887"	"360.046515147"	"360.060517051"	"360.092362912"	"360.101786296"	"360.130090648"	"360.134573101"	"360.141020094"	"360.154145983"	"360.160481771"	"360.177381804"	"360.192840576"	"360.202543471"	"360.250427246"	"360.300323486"	"360.794174194"	"360.836374919"	"360.844843547"	"360.858011882"	"360.878867013"	"360.8924764"	"360.894353231"	"360.904347738"	"360.913430532"	"360.925048828"	"360.930114746"	"360.938323975"	"360.944152832"	"360.953113218"	"360.955485026"	"360.95673116"	"360.974297418"	"360.987930298"	"360.992462158"	"360.993939718"	"360.995083491"	"360.996470133"	"360.998946425"	"361.006436398"	"361.009506226"	"361.015406008"	"361.023997413"	"361.027979533"	"361.063706043"	"361.068566488"	"361.071640152"	"361.092763265"	"361.099128723"	"361.110519845"	"361.11391449"	"361.13072303"	"361.136683537"	"361.147979736"	"361.160898481"	"361.166453044"	"361.169835409"	"361.172731353"	"361.201944987"	"361.214864095"	"361.25939664"	"361.878468831"	"361.893920898"	"361.956285265"	"361.961085002"	"361.979782783"	"361.996266683"	"362.00214061"	"362.00957489"	"362.01167806"	"362.016904195"	"362.023360076"	"362.044360768"	"362.070137112"	"362.106831868"	"362.120322628"	"362.194712607"	"362.244750634"	"362.791000366"	"362.84777832"	"362.854827881"	"362.872901917"	"362.875946045"	"362.891398112"	"362.911417643"	"362.934366862"	"362.940828451"	"362.967997233"	"362.969370524"	"362.973083496"	"362.979705656"	"362.986633301"	"362.991910016"	"363.002970378"	"363.021027998"	"363.039563693"	"363.054138184"	"363.064645386"	"363.075868225"	"363.079305013"	"363.083989461"	"363.101982625"	"363.114763532"	"363.117538452"	"363.129521688"	"363.140302305"	"363.184987951"	"363.194251506"	"363.198172217"	"363.220916748"	"363.2466863"	"363.248494212"	"363.918884277"	"363.94140625"	"363.958068848"	"363.976392958"	"363.980234782"	"364.027524918"	"364.038866679"	"364.060064316"	"364.073632491"	"364.084976196"	"364.087045987"	"364.109886401"	"364.148788452"	"364.172421773"	"364.173980713"	"364.185073853"	"364.210426473"	"364.213099162"	"364.224131266"	"364.246687147"	"364.249542236"	"364.285766602"	"364.322158813"	"364.84475708"	"364.850187514"	"364.865936279"	"364.87785848"	"364.941580878"	"364.966466268"	"364.969028897"	"364.977233887"	"364.985760605"	"364.988739014"	"365.008056641"	"365.013946533"	"365.023502604"	"365.044510535"	"365.047773997"	"365.051505349"	"365.064076742"	"365.066965174"	"365.070448904"	"365.084075928"	"365.089875115"	"365.094667053"	"365.101966858"	"365.103378296"	"365.105875183"	"365.109733928"	"365.119942107"	"365.133117676"	"365.135699882"	"365.145385742"	"365.156731138"	"365.182122803"	"365.183349202"	"365.197387695"	"365.21033183"	"365.213979487"	"365.216781616"	"365.246694247"	"365.259125095"	"365.881484985"	"365.946970622"	"365.948410034"	"365.954823812"	"365.956410726"	"365.964311388"	"365.973317941"	"366.004638672"	"366.018710712"	"366.022955577"	"366.032579056"	"366.035665475"	"366.043523153"	"366.053436279"	"366.054944949"	"366.05762736"	"366.064526876"	"366.078674316"	"366.083325961"	"366.086654663"	"366.105883094"	"366.107177734"	"366.109157054"	"366.113275886"	"366.130941963"	"366.139826457"	"366.142227173"	"366.144205729"	"366.160002391"	"366.164712203"	"366.169071544"	"366.185216268"	"366.189919908"	"366.213562012"	"366.226230197"	"366.228882684"	"366.262748848"	"366.338088989"	"366.345947266"	"366.803497314"	"366.862149556"	"366.870697021"	"366.874187469"	"366.891479492"	"366.894421048"	"366.898330688"	"366.91003665"	"366.919240316"	"366.92401123"	"366.935516357"	"366.937307005"	"366.944408099"	"366.947428385"	"366.955560566"	"366.963887533"	"366.965162328"	"366.983562023"	"366.986607304"	"366.988528682"	"366.990049461"	"366.999523587"	"367.002411252"	"367.004689535"	"367.009073893"	"367.01109314"	"367.023679097"	"367.029401718"	"367.035972157"	"367.042449951"	"367.0443573"	"367.05183665"	"367.055167304"	"367.058390966"	"367.063997904"	"367.082023621"	"367.086230808"	"367.088992164"	"367.101913452"	"367.103210449"	"367.105508423"	"367.106890093"	"367.109851837"	"367.114258872"	"367.117292616"	"367.123580442"	"367.130691528"	"367.135404657"	"367.143325806"	"367.15125529"	"367.159970916"	"367.172481961"	"367.189410255"	"367.193260193"	"367.197474221"	"367.249359131"	"367.260301862"	"367.285476685"	"367.2966529"	"367.304992676"	"367.321856181"	"367.35358429"	"367.873741998"	"367.878387451"	"367.95888265"	"367.960968018"	"367.964263916"	"367.995605469"	"368.001174927"	"368.013107639"	"368.020200376"	"368.033926487"	"368.036671956"	"368.039748128"	"368.054718018"	"368.059185968"	"368.061264038"	"368.072032166"	"368.080352783"	"368.084228516"	"368.094238281"	"368.102250235"	"368.107554242"	"368.110283407"	"368.11857605"	"368.123458862"	"368.143976847"	"368.146636963"	"368.156417847"	"368.157727559"	"368.163339524"	"368.169092352"	"368.191596416"	"368.200833407"	"368.20801629"	"368.219319661"	"368.229104343"	"368.239074707"	"368.244405168"	"368.280648944"	"368.288594564"	"368.300109863"	"368.871160889"	"368.877387637"	"368.884719849"	"368.886306763"	"368.889881558"	"368.899780273"	"368.907913208"	"368.915359497"	"368.941640218"	"368.951958211"	"368.961771647"	"368.972988795"	"368.979422887"	"368.983263211"	"368.989898682"	"369.004192965"	"369.006103516"	"369.019966125"	"369.029227363"	"369.030965169"	"369.03503418"	"369.037976583"	"369.046244303"	"369.053131104"	"369.059377959"	"369.068301914"	"369.073964437"	"369.076582167"	"369.103870635"	"369.108835856"	"369.121826172"	"369.123657227"	"369.125907898"	"369.130473111"	"369.134750366"	"369.139378018"	"369.14201355"	"369.145041572"	"369.150352227"	"369.159652286"	"369.166702573"	"369.178192139"	"369.183837891"	"369.195419312"	"369.201637268"	"369.204574585"	"369.213382796"	"369.226043701"	"369.228688558"	"369.247685122"	"369.337392171"	"369.893293593"	"369.899464925"	"369.943277995"	"369.961135864"	"369.968419393"	"369.977783203"	"369.986746329"	"369.995727539"	"370.001204718"	"370.029098511"	"370.035896497"	"370.040313721"	"370.042795817"	"370.052293098"	"370.060317485"	"370.063018799"	"370.073544225"	"370.077203604"	"370.079816919"	"370.08720916"	"370.088598022"	"370.098060325"	"370.114569528"	"370.123199463"	"370.133967153"	"370.137173971"	"370.147033691"	"370.159835815"	"370.162261963"	"370.1771698"	"370.18466017"	"370.187362388"	"370.223644185"	"370.251366509"	"370.260025024"	"370.296369586"	"370.823262533"	"370.834259033"	"370.845794678"	"370.849098206"	"370.862228394"	"370.865264893"	"370.869019751"	"370.878387451"	"370.886917114"	"370.893859863"	"370.89662679"	"370.898071289"	"370.903696696"	"370.923406692"	"370.939791361"	"370.941528885"	"370.945119222"	"370.953028361"	"370.954813639"	"370.956016682"	"370.958590323"	"370.971140544"	"370.981674194"	"370.994938105"	"371.002227783"	"371.006233533"	"371.03629881"	"371.046337593"	"371.050456654"	"371.052924778"	"371.067658106"	"371.070924226"	"371.083778322"	"371.09946696"	"371.113708496"	"371.117370605"	"371.12651825"	"371.134463275"	"371.139103745"	"371.143612916"	"371.146151225"	"371.150583903"	"371.171836005"	"371.19376512"	"371.199312676"	"371.207763672"	"371.218853315"	"371.227121064"	"371.230218463"	"371.263360496"	"371.291648911"	"371.299850464"	"371.316864014"	"371.35319519"	"371.667549364"	"371.839335124"	"371.868681166"	"371.890304565"	"371.90314738"	"371.923141479"	"371.929677327"	"371.940322876"	"371.950978597"	"371.972513835"	"371.976196289"	"371.990297232"	"371.994608561"	"372.020996094"	"372.029324849"	"372.034800212"	"372.040284293"	"372.044263204"	"372.052604444"	"372.053970337"	"372.071130541"	"372.076208107"	"372.084357368"	"372.087525262"	"372.102420746"	"372.118100789"	"372.130184954"	"372.13494873"	"372.141330719"	"372.156152754"	"372.188971761"	"372.202893604"	"372.214016113"	"372.221736742"	"372.239258898"	"372.275721232"	"372.311898511"	"372.795013428"	"372.798828125"	"372.820383708"	"372.865920003"	"372.873301188"	"372.876820882"	"372.882614136"	"372.886749268"	"372.901648627"	"372.907826742"	"372.911062029"	"372.927266121"	"372.95250988"	"372.955291748"	"372.962008158"	"372.968798683"	"372.971725464"	"372.973879981"	"372.9851017"	"372.994000244"	"372.999095917"	"373.000442505"	"373.002049764"	"373.003748967"	"373.007948013"	"373.015525818"	"373.020131429"	"373.023903741"	"373.031375498"	"373.036490122"	"373.042861938"	"373.046897888"	"373.061430059"	"373.064718495"	"373.068735758"	"373.0715065"	"373.075297437"	"373.094815631"	"373.100154722"	"373.104251241"	"373.113982084"	"373.129547119"	"373.136605624"	"373.147318522"	"373.149027507"	"373.159233963"	"373.161900548"	"373.165925232"	"373.173126564"	"373.176804573"	"373.206492106"	"373.209336204"	"373.214876537"	"373.242874146"	"373.259678587"	"373.270599365"	"373.275161743"	"373.295989868"	"373.312844941"	"373.332478841"	"373.347708808"	"373.836415609"	"373.865549723"	"373.90512085"	"373.945414225"	"373.948565165"	"373.95539856"	"373.988100324"	"373.989909581"	"374.000335693"	"374.019175212"	"374.041042752"	"374.049555222"	"374.065018972"	"374.068398158"	"374.08992513"	"374.103594099"	"374.107413907"	"374.114078204"	"374.117574056"	"374.131809168"	"374.139496955"	"374.1460495"	"374.150650024"	"374.153312096"	"374.157047858"	"374.168360799"	"374.169830322"	"374.17229826"	"374.176326016"	"374.195105235"	"374.204823812"	"374.208817982"	"374.213043213"	"374.218749152"	"374.237045288"	"374.263013318"	"374.291288529"	"374.749282837"	"374.79582723"	"374.805918376"	"374.814870199"	"374.817616781"	"374.82438151"	"374.835327148"	"374.840535482"	"374.860647413"	"374.866149902"	"374.869883219"	"374.873921712"	"374.884078979"	"374.901580811"	"374.902999878"	"374.906800376"	"374.908447266"	"374.910217285"	"374.917901357"	"374.920247396"	"374.929363675"	"374.932291667"	"374.941131592"	"374.942962646"	"374.947817485"	"374.949388292"	"374.954345703"	"374.960144406"	"374.963434855"	"374.965911865"	"374.972951931"	"374.979009174"	"374.985853407"	"374.989881211"	"375.009999699"	"375.019399007"	"375.0220997"	"375.024892171"	"375.031203618"	"375.039853174"	"375.04347229"	"375.051177979"	"375.055288792"	"375.065251668"	"375.071937561"	"375.073234558"	"375.07665403"	"375.086988242"	"375.090281169"	"375.1054501"	"375.115654445"	"375.12688446"	"375.131653023"	"375.133143107"	"375.134574134"	"375.138659016"	"375.146436903"	"375.152118824"	"375.156173706"	"375.160575867"	"375.162180583"	"375.177059203"	"375.188677812"	"375.194478353"	"375.21762085"	"375.224863688"	"375.23065463"	"375.236419678"	"375.238797954"	"375.294565837"	"375.311572089"	"375.840067546"	"375.851104736"	"375.89436849"	"375.910132514"	"375.962768555"	"375.964164065"	"375.972338867"	"375.976944895"	"375.982261294"	"375.985113235"	"376.002904256"	"376.010203044"	"376.012064616"	"376.018109567"	"376.025759379"	"376.032569249"	"376.034742991"	"376.039435681"	"376.048919235"	"376.060308868"	"376.062891642"	"376.066797892"	"376.068783069"	"376.074221656"	"376.080529349"	"376.087839762"	"376.09147644"	"376.092849731"	"376.094564367"	"376.096171494"	"376.101475405"	"376.112020583"	"376.114786516"	"376.118545532"	"376.121774462"	"376.133998617"	"376.13612064"	"376.141750207"	"376.151385167"	"376.160720825"	"376.165390015"	"376.1796875"	"376.185516357"	"376.195129395"	"376.210501295"	"376.21847407"	"376.306813558"	"376.803792207"	"376.832173665"	"376.837168376"	"376.844187419"	"376.853129069"	"376.878621419"	"376.888643901"	"376.891604106"	"376.894836426"	"376.899093628"	"376.903827667"	"376.907124837"	"376.911727905"	"376.920304362"	"376.924545288"	"376.92709776"	"376.939713796"	"376.949198688"	"376.9506073"	"376.952850342"	"376.956532251"	"376.964129587"	"376.967183196"	"376.972997766"	"376.975797017"	"376.980460612"	"376.984517415"	"376.988984608"	"377.001528422"	"377.003845215"	"377.01079305"	"377.013539632"	"377.019069017"	"377.02024587"	"377.029373896"	"377.044219971"	"377.047401428"	"377.059994507"	"377.066730318"	"377.07024619"	"377.075134277"	"377.091726049"	"377.094802856"	"377.098871559"	"377.100337531"	"377.102498372"	"377.104899031"	"377.109395345"	"377.114461263"	"377.120068505"	"377.121635343"	"377.131035177"	"377.133344601"	"377.143143209"	"377.145000414"	"377.156091566"	"377.158981323"	"377.161394755"	"377.200770787"	"377.210046039"	"377.213965972"	"377.218128459"	"377.236216227"	"377.254549662"	"377.290818862"	"377.310160319"	"377.31737264"	"377.80339123"	"377.847961426"	"377.907079061"	"377.910970052"	"377.920227051"	"377.946573893"	"377.956101029"	"377.957539876"	"377.967486911"	"377.976442125"	"377.989507039"	"377.99272947"	"377.998918013"	"378.011759949"	"378.021713257"	"378.024166336"	"378.028442383"	"378.035232544"	"378.039276123"	"378.044411977"	"378.055001879"	"378.058939616"	"378.0625"	"378.064292719"	"378.080833072"	"378.098175049"	"378.100783883"	"378.105620695"	"378.108178803"	"378.117010752"	"378.125585937"	"378.128714102"	"378.138035456"	"378.140780494"	"378.151264826"	"378.159255981"	"378.164512099"	"378.167175293"	"378.169141134"	"378.188073278"	"378.213185628"	"378.226137254"	"378.239710914"	"378.262477875"	"378.276245117"	"378.800628662"	"378.811892192"	"378.844543457"	"378.866120656"	"378.867630005"	"378.881785075"	"378.890028212"	"378.893463135"	"378.909881592"	"378.911565145"	"378.913165622"	"378.914601644"	"378.916015625"	"378.918456607"	"378.954210069"	"378.955575791"	"378.966064453"	"378.971138848"	"378.974476207"	"378.981894562"	"379.001740381"	"379.004718145"	"379.010772705"	"379.013567639"	"379.021362305"	"379.02370661"	"379.028218587"	"379.034891764"	"379.037166172"	"379.048369583"	"379.055358887"	"379.059814701"	"379.063339233"	"379.064849854"	"379.085966322"	"379.101364136"	"379.105926514"	"379.109929865"	"379.117072211"	"379.121235992"	"379.124176025"	"379.13562473"	"379.151240031"	"379.163214518"	"379.172136342"	"379.196671097"	"379.199135335"	"379.225706931"	"379.22962443"	"379.233614912"	"379.298475901"	"379.552383423"	"379.921951294"	"379.959035238"	"379.96055603"	"379.962280273"	"379.971850771"	"380.00645678"	"380.013061523"	"380.016723633"	"380.020087502"	"380.025253296"	"380.034255539"	"380.038734153"	"380.042999268"	"380.044938829"	"380.051912231"	"380.057797445"	"380.05985616"	"380.068708293"	"380.074686686"	"380.080065587"	"380.08883667"	"380.096220652"	"380.104919434"	"380.118179321"	"380.124467456"	"380.131337484"	"380.139119466"	"380.146367"	"380.169132039"	"380.175485229"	"380.180078464"	"380.183273315"	"380.184660912"	"380.205192472"	"380.208045012"	"380.228979691"	"380.244517008"	"380.25553894"	"380.278064728"	"380.281112671"	"380.286178589"	"380.822916667"	"380.832132975"	"380.83531189"	"380.851969401"	"380.867034912"	"380.873102824"	"380.877370199"	"380.889684359"	"380.9071757"	"380.914083743"	"380.922766368"	"380.925514779"	"380.929209391"	"380.934834105"	"380.9393514"	"380.950637817"	"380.956960042"	"380.959853091"	"380.966827393"	"380.971272786"	"380.973099481"	"380.976791382"	"380.981009077"	"380.999038501"	"381.00642573"	"381.013346354"	"381.01801142"	"381.026625315"	"381.029903836"	"381.032180786"	"381.036107381"	"381.039180401"	"381.0514429"	"381.059456719"	"381.063934326"	"381.067886353"	"381.070505778"	"381.083829484"	"381.097536723"	"381.101528886"	"381.114520603"	"381.120857239"	"381.125152588"	"381.127884379"	"381.130967882"	"381.132759094"	"381.139078947"	"381.15164542"	"381.160385132"	"381.176054637"	"381.189067841"	"381.192382813"	"381.195327759"	"381.200695153"	"381.213496617"	"381.223337809"	"381.226026747"	"381.265045166"	"381.275822098"	"381.301101685"	"381.312774658"	"381.320648193"	"381.337524414"	"381.868052165"	"381.889302572"	"381.928690592"	"381.938117981"	"381.947316488"	"381.968994141"	"381.974375407"	"381.97962443"	"382.004500445"	"382.024364895"	"382.028682508"	"382.031478882"	"382.035886411"	"382.038301256"	"382.042601043"	"382.049508078"	"382.052392505"	"382.074582345"	"382.076568604"	"382.08739624"	"382.100594624"	"382.103566488"	"382.109275149"	"382.111995738"	"382.116843484"	"382.123060036"	"382.126101625"	"382.131652832"	"382.135388823"	"382.159673055"	"382.173270148"	"382.179373199"	"382.180556599"	"382.184866802"	"382.190851847"	"382.203999837"	"382.22368424"	"382.25452813"	"382.255890458"	"382.260049827"	"382.278981527"	"382.721323649"	"382.81829834"	"382.827504476"	"382.835808648"	"382.849009196"	"382.856918335"	"382.860892402"	"382.883463542"	"382.886526744"	"382.892933316"	"382.895517985"	"382.905223846"	"382.911210802"	"382.915471395"	"382.918379042"	"382.920166016"	"382.923736572"	"382.929577298"	"382.933067322"	"382.936557346"	"382.938878886"	"382.940388997"	"382.950515747"	"382.95694987"	"382.975219727"	"382.980867901"	"382.988393937"	"382.990905762"	"382.994793979"	"382.997474605"	"383.000442505"	"383.00340271"	"383.004618327"	"383.008870443"	"383.018993462"	"383.023895264"	"383.045648408"	"383.05326928"	"383.058824071"	"383.064483643"	"383.071234092"	"383.074909684"	"383.080888112"	"383.083752501"	"383.093316675"	"383.103863051"	"383.108570248"	"383.113903868"	"383.124409993"	"383.126800537"	"383.134554828"	"383.145985437"	"383.154694263"	"383.157765706"	"383.165920258"	"383.18009548"	"383.182330322"	"383.188070597"	"383.192594586"	"383.211621602"	"383.218661764"	"383.229474668"	"383.230895996"	"383.239200846"	"383.263203196"	"383.291397095"	"383.299911499"	"383.330615419"	"383.331841787"	"383.860534668"	"383.864949544"	"383.908874512"	"383.914772881"	"383.970781417"	"383.97660319"	"383.983835291"	"383.993331909"	"384.000702752"	"384.003967285"	"384.008165487"	"384.016669934"	"384.022221883"	"384.028871663"	"384.032631938"	"384.052507189"	"384.058095296"	"384.067743937"	"384.083567301"	"384.098471709"	"384.103095161"	"384.129562378"	"384.138588376"	"384.149958639"	"384.153305054"	"384.17867857"	"384.188730876"	"384.191590529"	"384.202672208"	"384.221972995"	"384.239100865"	"384.250269745"	"384.266721028"	"384.27552041"	"384.356150309"	"384.718231201"	"384.824412028"	"384.839660645"	"384.8462677"	"384.864008586"	"384.875167847"	"384.884374945"	"384.902422224"	"384.913187663"	"384.920059204"	"384.925048828"	"384.92653656"	"384.928337945"	"384.92993927"	"384.931315104"	"384.954625448"	"384.9570126"	"384.965645423"	"384.967203776"	"384.971441465"	"384.978006999"	"384.986368815"	"384.994252523"	"385.017677307"	"385.021574849"	"385.032543606"	"385.036612617"	"385.04875946"	"385.050328573"	"385.054187503"	"385.061265221"	"385.062693278"	"385.068652153"	"385.075330098"	"385.079353183"	"385.083474477"	"385.090296427"	"385.098927816"	"385.101720174"	"385.129806519"	"385.134046633"	"385.13659668"	"385.161772081"	"385.183933512"	"385.185317993"	"385.18686676"	"385.199310303"	"385.202006022"	"385.205940247"	"385.214813232"	"385.234192318"	"385.245674416"	"385.253667196"	"385.27874811"	"385.307026834"	"385.315394084"	"385.319925944"	"385.332164587"	"385.879997253"	"385.884078979"	"385.930999756"	"385.938716343"	"385.944671631"	"385.977416992"	"385.991333008"	"386.019866943"	"386.037035624"	"386.04459805"	"386.047247569"	"386.050669352"	"386.05580121"	"386.05780702"	"386.064921909"	"386.068078072"	"386.082499186"	"386.088088989"	"386.094265747"	"386.099490696"	"386.117574056"	"386.130781386"	"386.137428515"	"386.144115872"	"386.145901659"	"386.157104492"	"386.165055653"	"386.171630133"	"386.20443032"	"386.218330983"	"386.230987549"	"386.254657745"	"386.291096157"	"386.310391744"	"386.323364258"	"386.327507019"	"386.715250651"	"386.82317098"	"386.831893921"	"386.848022461"	"386.860850016"	"386.881218804"	"386.888417562"	"386.891998291"	"386.902297974"	"386.917117164"	"386.932479858"	"386.939604696"	"386.942777551"	"386.94832133"	"386.950592041"	"386.962076823"	"386.968695504"	"386.970550537"	"387.001282235"	"387.010093689"	"387.013498942"	"387.015574137"	"387.017266168"	"387.039703369"	"387.047032278"	"387.05221049"	"387.057997709"	"387.061340332"	"387.072057088"	"387.076148231"	"387.079248499"	"387.087067478"	"387.091112652"	"387.102331797"	"387.111568451"	"387.13808015"	"387.140827076"	"387.174865723"	"387.177257284"	"387.188221677"	"387.194132487"	"387.197570801"	"387.199542293"	"387.221833365"	"387.224944281"	"387.230351257"	"387.235992432"	"387.311396281"	"387.328416304"	"387.347775414"	"387.880666097"	"387.920384725"	"387.951721191"	"387.96089681"	"387.963891292"	"387.987620036"	"388.003756205"	"388.00495402"	"388.006378174"	"388.015553792"	"388.02638855"	"388.036235463"	"388.0391021"	"388.055470785"	"388.064966707"	"388.071100871"	"388.076233758"	"388.081413905"	"388.083614773"	"388.085076048"	"388.095230103"	"388.121047974"	"388.124826799"	"388.129589929"	"388.14440155"	"388.147627513"	"388.168640137"	"388.172391899"	"388.197647095"	"388.228210449"	"388.233840706"	"388.249223497"	"388.256571452"	"388.270256042"	"388.278438165"	"388.283269246"	"388.28944397"	"388.306595733"	"388.343084971"	"388.712188721"	"388.729888916"	"388.82043457"	"388.836288452"	"388.855760362"	"388.871185303"	"388.885070801"	"388.901000977"	"388.9100601"	"388.922128465"	"388.925913493"	"388.930651559"	"388.93733724"	"388.942377726"	"388.944532849"	"388.950007121"	"388.956329346"	"388.968688965"	"388.975614297"	"388.978947639"	"388.980345249"	"388.988616943"	"388.990966797"	"389.0091362"	"389.017794291"	"389.021034241"	"389.022898356"	"389.025662547"	"389.035262214"	"389.044614156"	"389.04614563"	"389.055231004"	"389.063619628"	"389.080327527"	"389.088684082"	"389.091674169"	"389.094047546"	"389.095924377"	"389.099390666"	"389.105619521"	"389.109375"	"389.117229103"	"389.131265762"	"389.138946533"	"389.147014025"	"389.148577054"	"389.150057757"	"389.154197079"	"389.160861969"	"389.167523559"	"389.1840566"	"389.187204997"	"389.198013306"	"389.203753789"	"389.207397461"	"389.209568569"	"389.212554932"	"389.217987061"	"389.226074219"	"389.246189318"	"389.254289525"	"389.277084351"	"389.282249451"	"389.286636353"	"389.301981608"	"389.327077173"	"389.346399943"	"389.855153402"	"389.89151001"	"389.909730699"	"389.925443014"	"389.97956369"	"389.992789714"	"390.003265381"	"390.018348694"	"390.025618"	"390.027758789"	"390.033509451"	"390.040714264"	"390.041946411"	"390.047938877"	"390.053436279"	"390.064213753"	"390.067138672"	"390.075598258"	"390.083642142"	"390.086745538"	"390.088928223"	"390.094998229"	"390.097178989"	"390.10723877"	"390.112013753"	"390.115844727"	"390.117329751"	"390.120456837"	"390.126891192"	"390.130779902"	"390.134658813"	"390.140777588"	"390.151474174"	"390.157332783"	"390.164459229"	"390.167027863"	"390.171072079"	"390.186859131"	"390.189834595"	"390.195571385"	"390.225914878"	"390.249893188"	"390.275975545"	"390.280471802"	"390.29624939"	"390.330372742"	"390.80520969"	"390.831069946"	"390.859560649"	"390.868392944"	"390.880404154"	"390.891638983"	"390.901099827"	"390.906829834"	"390.909835815"	"390.914123535"	"390.919134725"	"390.923187256"	"390.927937826"	"390.935997857"	"390.94265305"	"390.945800781"	"390.949523926"	"390.952419705"	"390.955652873"	"390.964360216"	"390.968234592"	"390.972028903"	"390.979620216"	"390.984677633"	"390.98863995"	"390.996265553"	"391.001052856"	"391.004755265"	"391.010773182"	"391.01689374"	"391.019666036"	"391.025789533"	"391.02831014"	"391.034713008"	"391.040985107"	"391.059588032"	"391.066345215"	"391.075359731"	"391.082139842"	"391.085748112"	"391.096352566"	"391.103575145"	"391.107584635"	"391.109559236"	"391.112314174"	"391.121053696"	"391.126235962"	"391.13587602"	"391.144787259"	"391.14657462"	"391.14906311"	"391.156219482"	"391.158293951"	"391.161361694"	"391.16576945"	"391.171987823"	"391.176890055"	"391.197072347"	"391.198711214"	"391.202847799"	"391.225738525"	"391.233822293"	"391.25194493"	"391.261869244"	"391.269840664"	"391.306318049"	"391.55791982"	"391.896708171"	"391.926422119"	"391.935434977"	"391.9506073"	"391.958909776"	"391.962158203"	"391.971713838"	"391.988723755"	"391.991915567"	"392.008251508"	"392.024490356"	"392.027289254"	"392.0339282"	"392.039729271"	"392.046985626"	"392.051213582"	"392.052534315"	"392.054761251"	"392.059718632"	"392.066141764"	"392.070613111"	"392.091545105"	"392.099506085"	"392.1050681"	"392.112040579"	"392.116189205"	"392.128473409"	"392.149879164"	"392.153809865"	"392.166761435"	"392.182751668"	"392.184626261"	"392.193410238"	"392.205575992"	"392.228897095"	"392.241541306"	"392.255340576"	"392.265285068"	"392.27793218"	"392.749898275"	"392.850728353"	"392.85635376"	"392.865305583"	"392.877846273"	"392.883473714"	"392.885303752"	"392.894381205"	"392.90516154"	"392.909032186"	"392.926900228"	"392.928492228"	"392.930058797"	"392.931869507"	"392.933982849"	"392.940708415"	"392.946721637"	"392.965255963"	"392.967376709"	"392.969855871"	"392.979277293"	"392.981704147"	"392.984893799"	"392.986670176"	"392.997668164"	"393.002695719"	"393.015079074"	"393.018350339"	"393.020275298"	"393.02818589"	"393.029375865"	"393.032740275"	"393.037541707"	"393.040667216"	"393.042251587"	"393.046458653"	"393.052548726"	"393.064134051"	"393.075279946"	"393.097484736"	"393.100931803"	"393.111147673"	"393.11619144"	"393.120056152"	"393.12579744"	"393.1300354"	"393.132273356"	"393.139034695"	"393.141661731"	"393.151192491"	"393.155487696"	"393.162506104"	"393.164886475"	"393.175627391"	"393.178727214"	"393.187687334"	"393.212954921"	"393.214286804"	"393.249331752"	"393.259229599"	"393.262219445"	"393.267624005"	"393.312355042"	"393.893821716"	"393.920766195"	"393.930099487"	"393.937489827"	"393.961029053"	"393.963109334"	"393.968470256"	"393.978037516"	"393.987536282"	"394.012420654"	"394.021922678"	"394.028782315"	"394.034454346"	"394.049906413"	"394.054465303"	"394.058283488"	"394.06796917"	"394.074587504"	"394.084413505"	"394.088868459"	"394.100013733"	"394.102478027"	"394.109181722"	"394.111990025"	"394.120630206"	"394.125722532"	"394.131974538"	"394.133514404"	"394.137935093"	"394.146852861"	"394.154746547"	"394.162088267"	"394.170376587"	"394.184516868"	"394.187465922"	"394.191279757"	"394.198516846"	"394.216402921"	"394.220982431"	"394.259928118"	"394.262906392"	"394.270985921"	"394.293720616"	"394.315928141"	"394.377131462"	"394.747039795"	"394.776570638"	"394.81435244"	"394.832000732"	"394.853118896"	"394.854604085"	"394.867851257"	"394.880350749"	"394.883056641"	"394.886749268"	"394.888127645"	"394.905454"	"394.929907815"	"394.931132564"	"394.93821462"	"394.944854736"	"394.950664096"	"394.959014893"	"394.961690267"	"394.964233398"	"394.966985067"	"394.97171224"	"394.975708892"	"394.997443093"	"395.000167847"	"395.007659912"	"395.012978448"	"395.021744716"	"395.028915405"	"395.033615112"	"395.043280284"	"395.050720215"	"395.05880127"	"395.064174305"	"395.074791648"	"395.080757404"	"395.084200541"	"395.095173609"	"395.105570475"	"395.112813314"	"395.116329617"	"395.119811744"	"395.141003098"	"395.14389625"	"395.148579915"	"395.154725056"	"395.157831101"	"395.161758423"	"395.178602489"	"395.182642619"	"395.191342672"	"395.216468197"	"395.22064209"	"395.22886001"	"395.241575453"	"395.328277588"	"395.813997904"	"395.895755344"	"395.90866428"	"395.936228434"	"395.957219442"	"395.980570475"	"395.981974284"	"395.994215224"	"396.02520752"	"396.028788249"	"396.032578297"	"396.057332357"	"396.065329836"	"396.067749023"	"396.084021674"	"396.091582525"	"396.098618825"	"396.108347575"	"396.113891602"	"396.115152268"	"396.120974223"	"396.127782186"	"396.135121088"	"396.138928772"	"396.142211914"	"396.144335295"	"396.14654541"	"396.152023315"	"396.182151431"	"396.188828297"	"396.194824727"	"396.196072755"	"396.200605071"	"396.239679972"	"396.250656128"	"396.273620605"	"396.275870277"	"396.284184774"	"396.312397932"	"396.334136963"	"396.478820801"	"396.744140625"	"396.761983236"	"396.787567139"	"396.796518962"	"396.811019897"	"396.822246975"	"396.830045064"	"396.848042806"	"396.851375035"	"396.864196777"	"396.868453979"	"396.872291565"	"396.876558304"	"396.890550401"	"396.896728516"	"396.899078369"	"396.901763916"	"396.90849837"	"396.911565145"	"396.920741894"	"396.926920064"	"396.931078084"	"396.934117635"	"396.9356486"	"396.944956462"	"396.952509562"	"396.954573258"	"396.972740004"	"396.979108175"	"396.990529378"	"396.991792951"	"396.996650087"	"397.006673177"	"397.010426839"	"397.012991823"	"397.018355815"	"397.021655613"	"397.024126689"	"397.029073493"	"397.031387329"	"397.034142558"	"397.045806885"	"397.051783244"	"397.054016113"	"397.058896019"	"397.066640218"	"397.068778828"	"397.075100853"	"397.079634695"	"397.083161285"	"397.090664387"	"397.096817398"	"397.098100111"	"397.112513224"	"397.120437853"	"397.125427246"	"397.134580389"	"397.138595581"	"397.145345052"	"397.147822627"	"397.161586459"	"397.164255778"	"397.166213989"	"397.173560248"	"397.187693278"	"397.203634083"	"397.208272298"	"397.214920044"	"397.23435635"	"397.257119073"	"397.259933472"	"397.27872917"	"397.295767681"	"397.311489287"	"397.315293376"	"397.348648071"	"397.395731608"	"397.829420641"	"397.876098633"	"397.891204834"	"397.930664063"	"397.999371564"	"398.016267904"	"398.023950082"	"398.03230932"	"398.044435066"	"398.074005127"	"398.076077461"	"398.083164388"	"398.094080607"	"398.099412028"	"398.106660389"	"398.124027676"	"398.131775354"	"398.133290609"	"398.139022827"	"398.149727541"	"398.158471425"	"398.162246704"	"398.1679501"	"398.171637535"	"398.193910952"	"398.204313851"	"398.207317861"	"398.218261719"	"398.254563246"	"398.290963844"	"398.299077352"	"398.322031657"	"398.323394775"	"398.758870443"	"398.785581981"	"398.826623281"	"398.834643894"	"398.855458577"	"398.871528625"	"398.880041504"	"398.885538737"	"398.890068054"	"398.899869622"	"398.901382446"	"398.902656555"	"398.917909168"	"398.926544189"	"398.930948893"	"398.935048421"	"398.941322835"	"398.945365906"	"398.946604411"	"398.95096541"	"398.970984141"	"398.981375122"	"398.983397166"	"398.987017475"	"398.99226888"	"399.002073669"	"399.008555094"	"399.013135105"	"399.019587199"	"399.022366842"	"399.033135195"	"399.037333171"	"399.046306822"	"399.048248291"	"399.053821705"	"399.056833903"	"399.063476563"	"399.071444425"	"399.080522156"	"399.087182058"	"399.09477686"	"399.10323995"	"399.108500163"	"399.114187283"	"399.14075311"	"399.149589657"	"399.152837118"	"399.162202835"	"399.174872504"	"399.18160926"	"399.188281333"	"399.217623393"	"399.221800062"	"399.225021362"	"399.23085022"	"399.2612854"	"399.555104574"	"399.785146077"	"399.826217651"	"399.862487793"	"399.888290405"	"399.899770101"	"399.954210917"	"399.985090468"	"399.993629456"	"400.002772013"	"400.026511298"	"400.079025269"	"400.083714883"	"400.098693848"	"400.147066498"	"400.161297833"	"400.168762207"	"400.184020996"	"400.187313152"	"400.197532845"	"400.219972081"	"400.23388032"	"400.252500746"	"400.270182292"	"400.278343709"	"400.314699222"	"400.343012427"	"400.75587972"	"400.78249783"	"400.8487854"	"400.852996826"	"400.858467102"	"400.871740723"	"400.897237142"	"400.903533936"	"400.905298869"	"400.909243629"	"400.932624368"	"400.942393621"	"400.945696513"	"400.947875977"	"400.955181122"	"400.963893449"	"400.969070435"	"400.977818807"	"400.984314826"	"400.988739014"	"400.995224847"	"401.011154175"	"401.016764323"	"401.02475516"	"401.027935664"	"401.03537835"	"401.041832793"	"401.046511997"	"401.055023193"	"401.069626713"	"401.078127605"	"401.091980687"	"401.099308014"	"401.102743802"	"401.104131063"	"401.108791929"	"401.110015869"	"401.153747104"	"401.156449393"	"401.160079956"	"401.167162365"	"401.17821757"	"401.190397898"	"401.197100908"	"401.204083723"	"401.207370482"	"401.21506472"	"401.246414185"	"401.254837036"	"401.277038574"	"401.285066393"	"401.286286788"	"401.326870681"	"401.346313477"	"401.363319276"	"401.859395345"	"401.90335083"	"401.912736257"	"401.925585429"	"401.97948925"	"401.998358154"	"402.000890096"	"402.020549229"	"402.025565819"	"402.041873508"	"402.045125326"	"402.056193034"	"402.062775071"	"402.073104858"	"402.075575234"	"402.081201386"	"402.101535219"	"402.112884521"	"402.140428783"	"402.144978841"	"402.150868238"	"402.163041258"	"402.171457926"	"402.1758008"	"402.181187948"	"402.184215057"	"402.188262939"	"402.199189157"	"402.201558431"	"402.243713379"	"402.277954102"	"402.285966661"	"402.29406464"	"402.305038452"	"402.32219063"	"402.330596924"	"402.358645232"	"402.599914551"	"402.667397393"	"402.778900146"	"402.804636637"	"402.813761393"	"402.871447245"	"402.88520813"	"402.894215902"	"402.907499949"	"402.911997477"	"402.913523356"	"402.916633606"	"402.922492133"	"402.925709316"	"402.927225749"	"402.92880249"	"402.937782241"	"402.942545573"	"402.94636343"	"402.952911377"	"402.965677897"	"402.984299509"	"402.994279341"	"402.995850518"	"403.004140218"	"403.009521484"	"403.011735704"	"403.013793945"	"403.031500922"	"403.033870697"	"403.041121603"	"403.045962764"	"403.048453776"	"403.051472982"	"403.055013021"	"403.061265945"	"403.066390991"	"403.070923185"	"403.075141348"	"403.079330107"	"403.095940653"	"403.107152364"	"403.110573905"	"403.120898565"	"403.139857701"	"403.147319048"	"403.154571533"	"403.159243715"	"403.169158936"	"403.172178377"	"403.175201416"	"403.176510402"	"403.183159303"	"403.187942505"	"403.197418213"	"403.23324585"	"403.269814809"	"403.281509399"	"403.297750436"	"403.325469971"	"403.342790766"	"403.361694336"	"403.661097774"	"403.941060384"	"403.97215271"	"403.995189068"	"404.000213623"	"404.016021816"	"404.024206252"	"404.030222575"	"404.041160486"	"404.049097084"	"404.063662109"	"404.07844518"	"404.091453552"	"404.096063523"	"404.107658386"	"404.131056623"	"404.142463567"	"404.148142497"	"404.1607796"	"404.162213252"	"404.166704785"	"404.179092407"	"404.186828392"	"404.196716309"	"404.203588707"	"404.210798956"	"404.216552734"	"404.226043701"	"404.241537144"	"404.273193359"	"404.337931315"	"404.346008301"	"404.775929769"	"404.800160726"	"404.837310791"	"404.842716217"	"404.845535278"	"404.84677124"	"404.881744385"	"404.896124734"	"404.900339762"	"404.90731342"	"404.909057617"	"404.916650916"	"404.934670991"	"404.943634033"	"404.951726278"	"404.958271814"	"404.96140035"	"404.970298767"	"404.979226962"	"404.983910455"	"404.987658095"	"404.995313372"	"405.000434875"	"405.004118158"	"405.005889893"	"405.016052246"	"405.023081462"	"405.025075513"	"405.029022217"	"405.041573136"	"405.045393202"	"405.049980306"	"405.065342979"	"405.075246175"	"405.082275391"	"405.087337866"	"405.097486156"	"405.111805228"	"405.118852356"	"405.124996159"	"405.126419067"	"405.127933866"	"405.136360774"	"405.137802124"	"405.141355085"	"405.148834229"	"405.151391694"	"405.162573557"	"405.166372904"	"405.170068641"	"405.174072266"	"405.186865489"	"405.190322876"	"405.192779541"	"405.207101124"	"405.214455633"	"405.245047817"	"405.249143552"	"405.279647827"	"405.285428099"	"405.296890259"	"405.321847895"	"405.34101359"	"405.349591573"	"405.905761719"	"405.9425354"	"405.961647265"	"405.974447886"	"405.987106323"	"406.005584717"	"406.007396351"	"406.011108398"	"406.012379964"	"406.023876372"	"406.042979558"	"406.047064887"	"406.04990387"	"406.053529312"	"406.066050212"	"406.070388794"	"406.075155385"	"406.080664953"	"406.097335815"	"406.109360758"	"406.11487325"	"406.120915731"	"406.125747681"	"406.128657023"	"406.131652774"	"406.15473938"	"406.165603638"	"406.170796712"	"406.173697335"	"406.177571615"	"406.183010795"	"406.194518407"	"406.208389282"	"406.252496084"	"406.28900316"	"406.290634155"	"406.293515413"	"406.296127319"	"406.772969564"	"406.790730794"	"406.834564209"	"406.84262085"	"406.846761068"	"406.850463867"	"406.854804145"	"406.866215007"	"406.875001907"	"406.88079834"	"406.893656413"	"406.901032511"	"406.906021118"	"406.909918891"	"406.916414897"	"406.919448853"	"406.920810276"	"406.943710327"	"406.945129395"	"406.956227762"	"406.962454902"	"406.96672821"	"406.980867883"	"406.982803345"	"406.99189504"	"406.994881766"	"407.002150642"	"407.01322945"	"407.015492757"	"407.019485474"	"407.032012939"	"407.033346611"	"407.036003113"	"407.044745012"	"407.070232017"	"407.074255228"	"407.080161766"	"407.083557129"	"407.091103109"	"407.105209351"	"407.10848999"	"407.115851274"	"407.120412191"	"407.126731025"	"407.141038513"	"407.143661499"	"407.154396663"	"407.157511902"	"407.167065395"	"407.178404066"	"407.193880717"	"407.216274007"	"407.220250448"	"407.227843512"	"407.23034559"	"407.239974976"	"407.247337341"	"407.255706787"	"407.257141113"	"407.283108181"	"407.295433589"	"407.301147461"	"407.329584418"	"407.870651245"	"407.900741577"	"407.91994222"	"407.926249186"	"407.944847107"	"407.952819496"	"407.984035916"	"407.993489583"	"408.003038618"	"408.008014255"	"408.037411616"	"408.049869679"	"408.069534302"	"408.086410522"	"408.090403538"	"408.096847191"	"408.116076449"	"408.136131569"	"408.140996055"	"408.147590637"	"408.153537326"	"408.162264869"	"408.170347765"	"408.177601496"	"408.185180664"	"408.200219487"	"408.21959432"	"408.223724365"	"408.268359375"	"408.275430298"	"408.30914899"	"408.312423706"	"408.770273844"	"408.787801107"	"408.815653483"	"408.87024943"	"408.8828125"	"408.884399414"	"408.894185384"	"408.899230957"	"408.903994242"	"408.913492839"	"408.919179281"	"408.928909302"	"408.930526733"	"408.939207967"	"408.953665415"	"408.960398356"	"408.970665341"	"408.974380493"	"408.977149963"	"408.991940308"	"409.00189209"	"409.003527641"	"409.033894857"	"409.038149285"	"409.048573812"	"409.059802186"	"409.0836129"	"409.099455939"	"409.105304294"	"409.120873928"	"409.131087127"	"409.136399587"	"409.157581874"	"409.161592182"	"409.170215251"	"409.173473358"	"409.191056993"	"409.203669058"	"409.208017985"	"409.220309448"	"409.235733032"	"409.244078807"	"409.262600369"	"409.268179576"	"409.278647359"	"409.307184609"	"409.31144787"	"409.312820435"	"409.343388875"	"409.368723551"	"409.911402384"	"409.916819255"	"409.924163818"	"409.932118734"	"409.972513835"	"409.978218079"	"409.995483398"	"409.997558594"	"410.024206373"	"410.037495931"	"410.047264862"	"410.051544189"	"410.062607274"	"410.066844234"	"410.07951355"	"410.080829762"	"410.106574207"	"410.111795398"	"410.149078369"	"410.150695801"	"410.154830933"	"410.157196045"	"410.165507534"	"410.179618835"	"410.20401001"	"410.209899902"	"410.211498684"	"410.215976729"	"410.285051982"	"410.286522081"	"410.29113941"	"410.310289171"	"410.314468384"	"410.784749349"	"410.802581787"	"410.816864014"	"410.837585449"	"410.845615641"	"410.863789876"	"410.866601308"	"410.870925903"	"410.891835531"	"410.906148275"	"410.925929769"	"410.931925456"	"410.94314448"	"410.946578979"	"410.950971815"	"410.967736138"	"410.97112698"	"410.975961473"	"410.987157186"	"410.994946892"	"411.012308082"	"411.014053345"	"411.025876363"	"411.031036377"	"411.036944071"	"411.039693659"	"411.045716059"	"411.055236816"	"411.069307376"	"411.07075119"	"411.075424336"	"411.078231812"	"411.090624491"	"411.09487915"	"411.108047882"	"411.11498976"	"411.121295747"	"411.126890992"	"411.135937243"	"411.140664237"	"411.149388288"	"411.168708801"	"411.173187934"	"411.188710531"	"411.211391449"	"411.219163683"	"411.224739922"	"411.241863366"	"411.249820624"	"411.260006298"	"411.294364101"	"411.322662354"	"411.882466634"	"411.932281494"	"411.994145711"	"412.01492252"	"412.039308336"	"412.043029785"	"412.053016663"	"412.059932298"	"412.079046631"	"412.089640299"	"412.093289693"	"412.098753753"	"412.108758109"	"412.165249961"	"412.174035629"	"412.183649699"	"412.187362671"	"412.194793701"	"412.209736957"	"412.219797894"	"412.223312378"	"412.23380809"	"412.245122274"	"412.298067365"	"412.335306803"	"412.337137858"	"412.338541667"	"412.38736545"	"412.761352539"	"412.78712972"	"412.79989624"	"412.807820638"	"412.821655273"	"412.824782163"	"412.841239929"	"412.863769531"	"412.883026123"	"412.895168728"	"412.900390625"	"412.905954997"	"412.908920288"	"412.915412244"	"412.918233236"	"412.923329671"	"412.928216298"	"412.933467865"	"412.940583971"	"412.946838379"	"412.95694241"	"412.960380554"	"412.96181488"	"412.966583323"	"412.970216539"	"412.977704366"	"412.982579549"	"412.986416867"	"412.998786926"	"413.017461989"	"413.028761777"	"413.031110128"	"413.048719944"	"413.060121976"	"413.070318313"	"413.080554538"	"413.085128784"	"413.0870621"	"413.091271478"	"413.094108582"	"413.102957916"	"413.110350166"	"413.142416289"	"413.156328923"	"413.168105888"	"413.177357144"	"413.190567017"	"413.203996785"	"413.302093506"	"413.306252797"	"413.310045647"	"413.340301514"	"413.82427508"	"413.944030762"	"413.949656169"	"413.961659749"	"413.969778387"	"414.00047938"	"414.009063721"	"414.032653809"	"414.041686628"	"414.047938029"	"414.056793213"	"414.063527425"	"414.086269379"	"414.094539296"	"414.099163197"	"414.12651062"	"414.131414908"	"414.13941673"	"414.141418457"	"414.151022593"	"414.163798014"	"414.184188843"	"414.199173602"	"414.203079224"	"414.213109552"	"414.235426267"	"414.249423501"	"414.293937853"	"414.349955241"	"414.358723958"	"414.80472819"	"414.821460925"	"414.829269409"	"414.832901001"	"414.873608907"	"414.876302083"	"414.886964586"	"414.908579508"	"414.924758427"	"414.937561035"	"414.948135624"	"414.961012341"	"414.96375529"	"414.970551264"	"414.974105835"	"414.979472998"	"414.986925611"	"414.995961507"	"414.999858409"	"415.009389242"	"415.020900962"	"415.043481445"	"415.062005226"	"415.093585751"	"415.09528478"	"415.098149618"	"415.114602831"	"415.123388592"	"415.138120015"	"415.16267395"	"415.171968724"	"415.183136435"	"415.20245107"	"415.207463582"	"415.219622976"	"415.228424072"	"415.230743408"	"415.317640177"	"415.325632005"	"415.359660848"	"415.362009684"	"415.821161906"	"415.928293864"	"415.940790812"	"415.951644897"	"415.96383667"	"415.982795715"	"415.995072962"	"416.016197205"	"416.034286499"	"416.036437988"	"416.04106439"	"416.046768188"	"416.06595459"	"416.090949164"	"416.096646909"	"416.114800347"	"416.124293009"	"416.149275996"	"416.152679443"	"416.160953098"	"416.166367874"	"416.178559336"	"416.214876302"	"416.309605432"	"416.320755005"	"416.337824803"	"416.374290868"	"416.796110944"	"416.801442464"	"416.819356283"	"416.870910645"	"416.883159383"	"416.900680542"	"416.922831217"	"416.937795003"	"416.944810655"	"416.961861928"	"416.968970405"	"416.981119792"	"416.995941162"	"417.000198364"	"417.011525617"	"417.015648397"	"417.042995877"	"417.047780355"	"417.051922026"	"417.055832508"	"417.063789731"	"417.065591883"	"417.072849947"	"417.076728821"	"417.086540731"	"417.090673053"	"417.111794174"	"417.128000895"	"417.130971273"	"417.137413025"	"417.155555911"	"417.160164407"	"417.162979483"	"417.18111674"	"417.19190979"	"417.198796431"	"417.227854411"	"417.235023499"	"417.27166748"	"417.285446167"	"417.312728882"	"417.377492269"	"417.79569308"	"417.899302165"	"417.948357476"	"417.956695557"	"418.010730193"	"418.040000916"	"418.045552572"	"418.056434631"	"418.059264119"	"418.081595527"	"418.133888245"	"418.140054067"	"418.157885321"	"418.170654694"	"418.176010132"	"418.177382575"	"418.18218697"	"418.193909963"	"418.218215942"	"418.226463433"	"418.231384277"	"418.272720337"	"418.772118462"	"418.778411865"	"418.792878469"	"418.80388387"	"418.811808268"	"418.816457113"	"418.858161926"	"418.862386068"	"418.911613295"	"418.917338053"	"418.922819171"	"418.92662557"	"418.932243088"	"418.940124512"	"418.950183801"	"418.954620361"	"418.957365853"	"418.973751775"	"418.980690002"	"418.994832841"	"418.999420166"	"419.00318195"	"419.010796407"	"419.015914917"	"419.01963273"	"419.040509542"	"419.061462402"	"419.065476945"	"419.06846806"	"419.07692941"	"419.080985853"	"419.106735229"	"419.10949707"	"419.113257514"	"419.127105838"	"419.130706787"	"419.14165624"	"419.157501221"	"419.164662081"	"419.167221509"	"419.1782003"	"419.185349161"	"419.208221436"	"419.280303955"	"419.920636495"	"419.944803874"	"419.960784912"	"420.00342848"	"420.007214355"	"420.014674575"	"420.023423258"	"420.026679629"	"420.036220204"	"420.039881388"	"420.046500312"	"420.050144196"	"420.058672587"	"420.065470378"	"420.069137573"	"420.075105794"	"420.080747164"	"420.086029053"	"420.091583252"	"420.100524902"	"420.112571716"	"420.126220703"	"420.13114086"	"420.136322021"	"420.140768718"	"420.154296875"	"420.155985751"	"420.167785645"	"420.170837402"	"420.182019552"	"420.186338152"	"420.18964964"	"420.198750753"	"420.215688578"	"420.304938422"	"420.309329693"	"420.750203451"	"420.813893636"	"420.820821126"	"420.831756592"	"420.845937093"	"420.86247762"	"420.871398926"	"420.881905971"	"420.890902871"	"420.900105794"	"420.904897054"	"420.908961826"	"420.913248698"	"420.916770087"	"420.918446859"	"420.929463704"	"420.932420162"	"420.935716417"	"420.944396973"	"420.953288778"	"420.955072843"	"420.959248861"	"420.960642497"	"420.969369507"	"420.972213394"	"420.978243784"	"420.986032274"	"420.996517652"	"421.0078125"	"421.010675339"	"421.014918009"	"421.018354474"	"421.020745737"	"421.024199592"	"421.028141097"	"421.030132294"	"421.040023804"	"421.060762617"	"421.070324368"	"421.081726074"	"421.085987684"	"421.090000723"	"421.095512636"	"421.09938897"	"421.107287598"	"421.117747359"	"421.123228002"	"421.126449585"	"421.131796417"	"421.148279826"	"421.157976064"	"421.170197805"	"421.187335205"	"421.194165184"	"421.209944985"	"421.214187622"	"421.220207214"	"421.22164917"	"421.231830058"	"421.238467262"	"421.242034912"	"421.309193929"	"421.311425345"	"421.317092896"	"421.845431519"	"421.916885376"	"421.960636199"	"421.968714396"	"421.984975179"	"421.999989292"	"422.009256999"	"422.01153361"	"422.018942091"	"422.0273624"	"422.035794364"	"422.040527344"	"422.065877279"	"422.069895426"	"422.078689489"	"422.085062663"	"422.090034485"	"422.093729655"	"422.098948161"	"422.106708434"	"422.115741889"	"422.128219604"	"422.131759644"	"422.135147095"	"422.138942083"	"422.142000834"	"422.150588989"	"422.151891073"	"422.157424927"	"422.169210985"	"422.177955999"	"422.185974121"	"422.19039917"	"422.193659465"	"422.200901031"	"422.216083827"	"422.229974535"	"422.252152272"	"422.288608551"	"422.325019836"	"422.747451782"	"422.829182943"	"422.836883545"	"422.842737834"	"422.849861145"	"422.853775024"	"422.875020345"	"422.884145101"	"422.898696899"	"422.910752614"	"422.919787452"	"422.929178874"	"422.944724401"	"422.954974874"	"422.960437351"	"422.964955648"	"422.967885335"	"422.969521417"	"422.977138519"	"422.990463257"	"422.99242274"	"423.007244292"	"423.017900255"	"423.028462728"	"423.04989624"	"423.051175435"	"423.053866069"	"423.060238102"	"423.062545776"	"423.064412527"	"423.068601699"	"423.075528099"	"423.090455313"	"423.099667504"	"423.108734131"	"423.114735921"	"423.116980659"	"423.125552142"	"423.131703695"	"423.133433024"	"423.152459578"	"423.172632699"	"423.177452895"	"423.186332985"	"423.189239502"	"423.19742782"	"423.206526257"	"423.215789795"	"423.219337894"	"423.222516378"	"423.223953247"	"423.260255432"	"423.283879598"	"423.29083252"	"423.320022583"	"423.842091878"	"423.914718628"	"423.92737325"	"423.932220459"	"423.967127482"	"423.973076957"	"423.976938883"	"423.988688151"	"423.99395752"	"424.011659484"	"424.016174316"	"424.023979187"	"424.039949205"	"424.051549977"	"424.057377116"	"424.063478742"	"424.072021484"	"424.082665337"	"424.08555314"	"424.09161377"	"424.094917933"	"424.101572673"	"424.122582368"	"424.146078927"	"424.156429715"	"424.165722211"	"424.170351582"	"424.174348958"	"424.180877686"	"424.184312043"	"424.21944224"	"424.227661133"	"424.231812381"	"424.271022797"	"424.304280034"	"424.307107898"	"424.343551636"	"424.761795044"	"424.820790609"	"424.833267212"	"424.849700928"	"424.856018066"	"424.877807617"	"424.879669189"	"424.888534546"	"424.894877116"	"424.903043111"	"424.911488851"	"424.913904826"	"424.922027588"	"424.928359985"	"424.94203186"	"424.944702148"	"424.947886149"	"424.958300103"	"424.959920247"	"424.966465541"	"424.967773438"	"424.969741821"	"424.97408549"	"424.978342692"	"424.982128906"	"424.993804932"	"425.003005981"	"425.005186717"	"425.010463121"	"425.019217258"	"425.022247314"	"425.024283091"	"425.028347215"	"425.033968099"	"425.03578949"	"425.037414551"	"425.04153951"	"425.043305897"	"425.052771674"	"425.055748442"	"425.057469686"	"425.082856242"	"425.085395813"	"425.091331883"	"425.105531481"	"425.11076355"	"425.114113702"	"425.126198324"	"425.13722229"	"425.13991038"	"425.156945801"	"425.161474375"	"425.165403292"	"425.169109768"	"425.184188843"	"425.192922816"	"425.195699056"	"425.201824612"	"425.227179351"	"425.23503448"	"425.238235792"	"425.254333496"	"425.26568222"	"425.306235419"	"425.310129801"	"425.556355794"	"425.832199097"	"425.836685181"	"425.855855306"	"425.919230143"	"425.962113153"	"425.992538452"	"426.001073201"	"426.009689331"	"426.012401762"	"426.021118164"	"426.032440186"	"426.039540609"	"426.055187407"	"426.063175613"	"426.06886567"	"426.075967315"	"426.080444336"	"426.085754395"	"426.089686076"	"426.094863892"	"426.100934933"	"426.107689275"	"426.12679848"	"426.139768812"	"426.181259434"	"426.186020093"	"426.189977087"	"426.199483236"	"426.203170776"	"426.210838659"	"426.225679224"	"426.235666911"	"426.238924154"	"426.286137554"	"426.3099823"	"426.341201782"	"426.556274414"	"426.83110555"	"426.83774821"	"426.848688761"	"426.858627319"	"426.866531372"	"426.891092936"	"426.900146484"	"426.9106191"	"426.917154948"	"426.934019301"	"426.938832601"	"426.94627889"	"426.956559439"	"426.962880452"	"426.964530945"	"426.968149821"	"426.975979487"	"426.977363586"	"426.986689462"	"426.993713379"	"426.996994019"	"426.998475574"	"427.002447142"	"427.004905701"	"427.006774902"	"427.014786476"	"427.023716651"	"427.032124329"	"427.044847775"	"427.049829102"	"427.057734172"	"427.062713623"	"427.066711426"	"427.069535522"	"427.07608005"	"427.080210368"	"427.085838318"	"427.089282081"	"427.094884237"	"427.100707397"	"427.107293936"	"427.110298946"	"427.119913737"	"427.123753866"	"427.12655709"	"427.130281994"	"427.15133667"	"427.158721924"	"427.172228638"	"427.184310913"	"427.193545871"	"427.19755908"	"427.20642768"	"427.220123927"	"427.230939229"	"427.25630188"	"427.285518646"	"427.28986613"	"427.322082166"	"427.326431274"	"427.330474854"	"427.354199558"	"427.362594604"	"427.840328332"	"427.852467855"	"427.925496419"	"427.936462402"	"427.944244385"	"427.977715992"	"427.985840736"	"427.994598389"	"428.004623413"	"428.016512151"	"428.025085449"	"428.035438538"	"428.048458441"	"428.057680179"	"428.066162109"	"428.079884508"	"428.104174296"	"428.113717579"	"428.115002913"	"428.117988586"	"428.123377482"	"428.167382134"	"428.178802999"	"428.208063761"	"428.212135315"	"428.215241005"	"428.251524737"	"428.265731812"	"428.301881678"	"428.32585144"	"428.346219381"	"428.374801636"	"428.781962077"	"428.80762736"	"428.828094482"	"428.832717896"	"428.837586819"	"428.845743815"	"428.867482503"	"428.881100972"	"428.889450073"	"428.89225769"	"428.897918701"	"428.90277036"	"428.915219625"	"428.917663574"	"428.924057007"	"428.926005046"	"428.936279297"	"428.940820939"	"428.942955017"	"428.944763184"	"428.954071045"	"428.962171766"	"428.974508921"	"428.976980406"	"428.981708781"	"428.99532859"	"428.997146606"	"428.999221802"	"429.003010655"	"429.011803521"	"429.015856142"	"429.025940426"	"429.056334602"	"429.059136963"	"429.061345418"	"429.065369577"	"429.083068848"	"429.087330972"	"429.096425374"	"429.097743169"	"429.104451497"	"429.11157493"	"429.123123169"	"429.140197391"	"429.148874919"	"429.152140299"	"429.154164632"	"429.162612915"	"429.188014691"	"429.199084426"	"429.213422951"	"429.220270793"	"429.271891276"	"429.297592163"	"429.30120194"	"429.305557251"	"429.35859708"	"429.395020329"	"429.837188721"	"429.849136353"	"429.902679443"	"429.908477783"	"429.936264038"	"429.944194593"	"429.948881785"	"429.965202332"	"429.967550913"	"429.984353638"	"429.990070307"	"429.998851522"	"430.004584418"	"430.011162376"	"430.031980515"	"430.057199337"	"430.061307271"	"430.062713623"	"430.073161171"	"430.079298337"	"430.115041097"	"430.119273504"	"430.13086319"	"430.147027879"	"430.170547485"	"430.182551238"	"430.194360224"	"430.202351888"	"430.231447601"	"430.244781494"	"430.257478986"	"430.268732707"	"430.317582993"	"430.32557436"	"430.336517334"	"430.345489502"	"430.390090942"	"430.779307048"	"430.835777094"	"430.842885335"	"430.852559408"	"430.860558404"	"430.899119862"	"430.911020915"	"430.922281901"	"430.928636678"	"430.938998136"	"430.948181152"	"430.953934178"	"430.960873074"	"430.974320306"	"430.983566284"	"430.995523241"	"431.000200907"	"431.008805381"	"431.012074788"	"431.020320284"	"431.021738688"	"431.023971558"	"431.027728237"	"431.029632568"	"431.042246501"	"431.052765491"	"431.059276278"	"431.063718356"	"431.068050741"	"431.072002729"	"431.08033028"	"431.089095459"	"431.103147072"	"431.118745168"	"431.120045681"	"431.153182983"	"431.154823902"	"431.15688981"	"431.168078952"	"431.18395012"	"431.188680013"	"431.192255656"	"431.202850342"	"431.214085606"	"431.243581136"	"431.245178223"	"431.250747681"	"431.26460853"	"431.301068499"	"431.316787084"	"431.319076538"	"431.320907593"	"431.337501669"	"431.357192993"	"431.37409778"	"431.795043945"	"431.834946809"	"431.906066895"	"431.928955078"	"431.963846842"	"431.969035848"	"431.994455973"	"432.006530762"	"432.015063422"	"432.019785563"	"432.026490002"	"432.031112671"	"432.057335453"	"432.061452663"	"432.072402655"	"432.075458345"	"432.08888172"	"432.09768219"	"432.108312988"	"432.111877441"	"432.137175297"	"432.15287323"	"432.160980225"	"432.162914663"	"432.169210928"	"432.192515055"	"432.197623549"	"432.209514296"	"432.234110865"	"432.247355143"	"432.268447876"	"432.27277958"	"432.28391997"	"432.304511176"	"432.332745361"	"432.340800222"	"432.377266403"	"432.67792511"	"432.775858561"	"432.793558757"	"432.799041748"	"432.832154774"	"432.839569092"	"432.857259115"	"432.865783691"	"432.90814209"	"432.909708659"	"432.927187808"	"432.928812663"	"432.948048205"	"432.953175863"	"432.955947876"	"432.972996142"	"432.976445516"	"432.985527886"	"432.98958406"	"432.996429443"	"433.015380224"	"433.021662394"	"433.027308146"	"433.031484143"	"433.035362831"	"433.037831624"	"433.050847671"	"433.053955078"	"433.056320567"	"433.057951751"	"433.064755122"	"433.081563314"	"433.085951263"	"433.089396159"	"433.092951935"	"433.096821099"	"433.107106527"	"433.114547729"	"433.117805905"	"433.122272779"	"433.124582926"	"433.127861532"	"433.131510417"	"433.134113227"	"433.137268066"	"433.143233834"	"433.15785948"	"433.175109863"	"433.182762358"	"433.193800623"	"433.197373199"	"433.201289231"	"433.208126976"	"433.222793579"	"433.234171316"	"433.242964264"	"433.27649197"	"433.280579185"	"433.316699123"	"433.353052234"	"433.380901337"	"433.831937154"	"433.86819458"	"433.935272217"	"433.937113444"	"433.941741943"	"433.943656921"	"433.95119222"	"433.960394657"	"433.984550476"	"433.996429443"	"434.005555895"	"434.010294596"	"434.019411321"	"434.02280638"	"434.030409495"	"434.041682053"	"434.05158115"	"434.055404663"	"434.056838989"	"434.060101133"	"434.065195719"	"434.071075439"	"434.076466878"	"434.085609436"	"434.096129015"	"434.100445218"	"434.141674135"	"434.146700223"	"434.15222168"	"434.156064765"	"434.15914917"	"434.168932597"	"434.175638156"	"434.181592707"	"434.201054891"	"434.205001831"	"434.214424133"	"434.225362599"	"434.237402696"	"434.246376731"	"434.283817072"	"434.303853353"	"434.320380075"	"434.752288818"	"434.790679932"	"434.806605586"	"434.836263021"	"434.849210612"	"434.861529032"	"434.871592204"	"434.878316243"	"434.882222493"	"434.88961792"	"434.891225179"	"434.897020282"	"434.906248701"	"434.910715739"	"434.917907715"	"434.920206706"	"434.922724406"	"434.924460275"	"434.92855835"	"434.931339111"	"434.934346517"	"434.942704519"	"434.948016402"	"434.952235195"	"434.959444173"	"434.964090983"	"434.973988851"	"434.975672404"	"434.977451579"	"434.986873372"	"434.989840698"	"434.993635895"	"435.006950378"	"435.01171374"	"435.013214111"	"435.022647773"	"435.026032319"	"435.030987694"	"435.032362366"	"435.036351522"	"435.039528245"	"435.042003632"	"435.045450846"	"435.050911398"	"435.059588623"	"435.060928345"	"435.063621012"	"435.073007654"	"435.076215434"	"435.085789998"	"435.087203979"	"435.093812731"	"435.101244982"	"435.110609266"	"435.117858887"	"435.122938772"	"435.133144379"	"435.135559082"	"435.138475545"	"435.146883574"	"435.150014242"	"435.15950387"	"435.173021105"	"435.18371582"	"435.202690125"	"435.209732056"	"435.228885434"	"435.250215415"	"435.258570525"	"435.282348633"	"435.283966064"	"435.287895203"	"435.289535522"	"435.332553722"	"435.359375"	"435.360921224"	"435.696501903"	"435.806245592"	"435.860679118"	"435.865763346"	"435.947743734"	"435.951339722"	"435.973922729"	"435.976335468"	"435.987945557"	"436.021079735"	"436.024434408"	"436.046066284"	"436.057226343"	"436.067377726"	"436.076629639"	"436.097279867"	"436.101255776"	"436.108215332"	"436.11414015"	"436.122279576"	"436.127365112"	"436.131703059"	"436.141906738"	"436.15394338"	"436.157016669"	"436.165893555"	"436.178895893"	"436.181647259"	"436.184580485"	"436.19343584"	"436.20539856"	"436.223902384"	"436.231536287"	"436.253521147"	"436.254918416"	"436.261924893"	"436.285583496"	"436.340516218"	"436.770355374"	"436.782691956"	"436.803548177"	"436.819478353"	"436.852132161"	"436.858032227"	"436.85941569"	"436.865450541"	"436.869893392"	"436.87697347"	"436.88684082"	"436.899307251"	"436.914272308"	"436.919576009"	"436.923258464"	"436.928934733"	"436.932891846"	"436.939099794"	"436.949086507"	"436.959918213"	"436.961456299"	"436.970632574"	"436.984946472"	"436.992045085"	"436.99786377"	"437.001802233"	"437.016215798"	"437.018310547"	"437.022987366"	"437.025222778"	"437.046489716"	"437.055035909"	"437.060716802"	"437.075765661"	"437.080012275"	"437.09120833"	"437.095957438"	"437.105387297"	"437.109079997"	"437.117607191"	"437.121520996"	"437.129833221"	"437.132288615"	"437.137672424"	"437.141331853"	"437.153778598"	"437.16822037"	"437.172302246"	"437.188110352"	"437.201555114"	"437.204696655"	"437.234856846"	"437.273078071"	"437.27448527"	"437.299694177"	"437.30345815"	"437.311838786"	"437.342508952"	"437.436096191"	"437.76991272"	"437.880427043"	"437.886647542"	"437.924667358"	"437.930440267"	"437.934488932"	"437.942620595"	"437.948165894"	"437.955383301"	"437.983062744"	"437.988325331"	"438.023223877"	"438.027325948"	"438.050048828"	"438.058730062"	"438.066983362"	"438.075147455"	"438.079255846"	"438.120900472"	"438.131782895"	"438.138025"	"438.140914917"	"438.143006643"	"438.15517807"	"438.160428365"	"438.18097261"	"438.185791016"	"438.19013191"	"438.191467285"	"438.210699463"	"438.2470591"	"438.610641479"	"438.767074585"	"438.77811559"	"438.810292562"	"438.835866292"	"438.84874471"	"438.874176025"	"438.883926392"	"438.890960693"	"438.893493652"	"438.898030236"	"438.910662333"	"438.918487549"	"438.926818848"	"438.929697673"	"438.934315999"	"438.937835693"	"438.943307877"	"438.946426392"	"438.957929823"	"438.97097524"	"438.973668755"	"438.976486206"	"438.982072692"	"438.998006185"	"439.002349854"	"439.025946935"	"439.034244911"	"439.039972941"	"439.042510986"	"439.044744492"	"439.04850057"	"439.054835849"	"439.058842977"	"439.062210083"	"439.100463867"	"439.106688875"	"439.111755371"	"439.11857605"	"439.119926453"	"439.126449585"	"439.129783348"	"439.137624105"	"439.141458454"	"439.144793475"	"439.146967146"	"439.156972249"	"439.172291402"	"439.175677562"	"439.181470376"	"439.184383901"	"439.194438753"	"439.208514451"	"439.215895071"	"439.250406901"	"439.281693958"	"439.285980225"	"439.365722656"	"439.826334635"	"439.871307373"	"439.927449544"	"439.937876383"	"439.959564209"	"439.963633219"	"439.977429708"	"440.008300781"	"440.027525584"	"440.046222263"	"440.048058646"	"440.059031169"	"440.060626868"	"440.071002536"	"440.087341309"	"440.09627926"	"440.110266791"	"440.122732162"	"440.128542582"	"440.140198771"	"440.164097539"	"440.16758619"	"440.179101308"	"440.196576754"	"440.205579368"	"440.215269725"	"440.21936086"	"440.226295471"	"440.232940674"	"440.241137187"	"440.251276652"	"440.265294185"	"440.277096049"	"440.338050406"	"440.374735514"	"440.807495117"	"440.845474243"	"440.853434245"	"440.856273783"	"440.863779704"	"440.869364421"	"440.882029215"	"440.889015706"	"440.89809672"	"440.89948527"	"440.914546967"	"440.939931234"	"440.956081136"	"440.961039225"	"440.972132963"	"440.977386475"	"440.981297811"	"440.989086914"	"440.991271125"	"440.992728439"	"441.00245372"	"441.007171631"	"441.016316732"	"441.022964478"	"441.025807699"	"441.030289189"	"441.048544477"	"441.0519104"	"441.060249426"	"441.062689887"	"441.085031156"	"441.087731255"	"441.091577693"	"441.101425171"	"441.122624919"	"441.125330289"	"441.134643555"	"441.146047592"	"441.151835124"	"441.15435791"	"441.160478558"	"441.163917542"	"441.184494019"	"441.187541407"	"441.199727941"	"441.20912679"	"441.221763328"	"441.235546818"	"441.2471305"	"441.301277562"	"441.378189087"	"441.823516846"	"441.855843608"	"441.86803182"	"441.892308553"	"441.935722351"	"441.940989176"	"441.942362467"	"441.977152507"	"441.987670898"	"441.993248077"	"442.010311127"	"442.028182983"	"442.03665585"	"442.040542603"	"442.050235324"	"442.063854218"	"442.095063728"	"442.126213074"	"442.130581143"	"442.133257548"	"442.137753003"	"442.183685303"	"442.194548107"	"442.215591431"	"442.230644226"	"442.234451294"	"442.267020089"	"442.281192356"	"442.293882243"	"442.353973389"	"442.67674764"	"442.783274333"	"442.804982503"	"442.822703044"	"442.827777863"	"442.848049164"	"442.853077189"	"442.861134847"	"442.882659912"	"442.88801829"	"442.893950356"	"442.895731608"	"442.90516154"	"442.907440186"	"442.91633606"	"442.919830322"	"442.923370361"	"442.933319092"	"442.939498901"	"442.941670736"	"442.956415199"	"442.960728963"	"442.965942383"	"442.977666219"	"442.985249837"	"442.996668498"	"443.002202771"	"443.009677746"	"443.012095133"	"443.015319824"	"443.018584569"	"443.02742513"	"443.037887573"	"443.057846578"	"443.064035435"	"443.071840922"	"443.074760074"	"443.084106713"	"443.09294637"	"443.099121094"	"443.113458807"	"443.120206197"	"443.126014338"	"443.149402195"	"443.153572083"	"443.156192356"	"443.159850227"	"443.164453634"	"443.167243803"	"443.214578918"	"443.227786019"	"443.229227702"	"443.251163059"	"443.280303955"	"443.316670393"	"443.348693848"	"443.357711792"	"443.374755859"	"443.827229818"	"443.838205973"	"443.89743042"	"443.939224243"	"443.949798584"	"443.95141789"	"443.959825389"	"443.964528402"	"443.972373454"	"443.998461405"	"444.005400099"	"444.01965332"	"444.022325304"	"444.026774767"	"444.031359355"	"444.047728567"	"444.06765295"	"444.072509766"	"444.08899183"	"444.123780314"	"444.129449904"	"444.137270981"	"444.144012451"	"444.152374268"	"444.155504015"	"444.159850471"	"444.174413045"	"444.198035537"	"444.209738748"	"444.234330071"	"444.247051973"	"444.260299683"	"444.304704454"	"444.320040554"	"444.370101929"	"444.405832926"	"444.673756917"	"444.806121826"	"444.819498698"	"444.824417114"	"444.831695557"	"444.851259821"	"444.852661133"	"444.866210938"	"444.875701904"	"444.881983439"	"444.885935465"	"444.891079373"	"444.898284912"	"444.907778422"	"444.914573387"	"444.926712036"	"444.936270396"	"444.939905802"	"444.944040934"	"444.95471255"	"444.960456145"	"444.963363647"	"444.969590081"	"444.976097955"	"444.977454291"	"444.988821242"	"444.990206909"	"444.999674479"	"445.006499396"	"445.011051636"	"445.017082214"	"445.024472555"	"445.032072703"	"445.034133911"	"445.043255912"	"445.04486084"	"445.047520955"	"445.050384521"	"445.053658859"	"445.063802083"	"445.068243844"	"445.079434077"	"445.082953898"	"445.08770382"	"445.092969916"	"445.10495313"	"445.108673096"	"445.110370636"	"445.113220215"	"445.118067424"	"445.131108602"	"445.134150187"	"445.146321615"	"445.149215698"	"445.153244019"	"445.157367282"	"445.16104126"	"445.165539551"	"445.169540174"	"445.183353678"	"445.194137573"	"445.198052724"	"445.199700197"	"445.201747894"	"445.203924561"	"445.216201782"	"445.229414707"	"445.242319485"	"445.24369812"	"445.263289134"	"445.264984131"	"445.295282152"	"445.316471971"	"445.339614868"	"445.341209048"	"445.352858314"	"445.389360521"	"445.835266113"	"445.85046968"	"445.894378662"	"445.898498535"	"445.963555654"	"445.976630317"	"445.980000814"	"445.984531657"	"445.992151896"	"445.997721354"	"445.999189589"	"446.011230469"	"446.030536397"	"446.042039888"	"446.046310425"	"446.051534017"	"446.063242993"	"446.067595317"	"446.071983337"	"446.080276489"	"446.08809126"	"446.090884173"	"446.09249115"	"446.104171753"	"446.109069824"	"446.113505508"	"446.138426463"	"446.156340954"	"446.168687185"	"446.17664761"	"446.186340332"	"446.203277588"	"446.21288091"	"446.225123088"	"446.246143341"	"446.319810971"	"446.348275644"	"446.356185451"	"446.392623054"	"446.67090861"	"446.814926147"	"446.829640706"	"446.847898695"	"446.855316162"	"446.87310791"	"446.877168443"	"446.880549113"	"446.89692688"	"446.898971558"	"446.900583903"	"446.905790783"	"446.925038656"	"446.934204102"	"446.949350993"	"446.95828654"	"446.972229004"	"446.988507275"	"446.991373698"	"446.993726095"	"447.001012166"	"447.026271057"	"447.042434692"	"447.04673866"	"447.052195231"	"447.062510173"	"447.097896739"	"447.099403381"	"447.104660034"	"447.108211055"	"447.112018088"	"447.121894836"	"447.137873763"	"447.150908576"	"447.159404666"	"447.166035243"	"447.173197428"	"447.183761597"	"447.185676575"	"447.208901723"	"447.212741204"	"447.216644545"	"447.261764526"	"447.281906128"	"447.287481308"	"447.29573387"	"447.311131795"	"447.332172122"	"447.368487113"	"447.909176636"	"447.949005127"	"447.957122803"	"447.958943685"	"447.966547648"	"447.975852894"	"447.993941413"	"448.021030379"	"448.025858561"	"448.03527832"	"448.038246386"	"448.045763652"	"448.055892944"	"448.057330157"	"448.067058593"	"448.076919556"	"448.101539612"	"448.111435476"	"448.121826172"	"448.131729661"	"448.146732966"	"448.167495728"	"448.171536563"	"448.184631348"	"448.19137675"	"448.229482015"	"448.240927981"	"448.246236165"	"448.265239716"	"448.267990112"	"448.291152954"	"448.299072266"	"448.33551136"	"448.348892212"	"448.822181363"	"448.82732137"	"448.839202881"	"448.846020508"	"448.859939575"	"448.864527384"	"448.876898448"	"448.887405396"	"448.894561768"	"448.900899251"	"448.90242513"	"448.909917196"	"448.912435532"	"448.919021606"	"448.921722227"	"448.926503499"	"448.94675503"	"448.950337728"	"448.958143446"	"448.960083008"	"448.963577271"	"448.967618912"	"448.979736328"	"448.984711258"	"448.986634996"	"448.989357128"	"448.990747163"	"448.993082174"	"449.005163066"	"449.009297124"	"449.019246419"	"449.026162697"	"449.031941393"	"449.038709005"	"449.046788534"	"449.054855347"	"449.061091105"	"449.066580646"	"449.075847838"	"449.081924438"	"449.091594088"	"449.109085083"	"449.115329742"	"449.116778498"	"449.126193092"	"449.129438424"	"449.137882959"	"449.147506714"	"449.152228219"	"449.163431803"	"449.174595072"	"449.188115438"	"449.199760946"	"449.203984578"	"449.217763265"	"449.219390869"	"449.262891134"	"449.275358977"	"449.297775269"	"449.303347308"	"449.347881242"	"449.82192688"	"449.845626831"	"449.855265299"	"449.93458218"	"449.961212158"	"449.966837565"	"450.033805339"	"450.036485721"	"450.039087253"	"450.051223755"	"450.061447991"	"450.079780579"	"450.087380896"	"450.099355062"	"450.107209947"	"450.112136841"	"450.119072808"	"450.129567073"	"450.146636963"	"450.159495036"	"450.169525146"	"450.172552442"	"450.183525594"	"450.194059245"	"450.208925749"	"450.231855362"	"450.246995676"	"450.262141702"	"450.283129544"	"450.771710714"	"450.815073649"	"450.819431305"	"450.823684692"	"450.836313883"	"450.842803955"	"450.848290761"	"450.879940033"	"450.882817586"	"450.892651876"	"450.898910522"	"450.902587891"	"450.905904134"	"450.916463216"	"450.920756022"	"450.924560547"	"450.926074346"	"450.942467584"	"450.943850199"	"450.975542313"	"450.985651361"	"451.00580953"	"451.007951525"	"451.013437907"	"451.022399902"	"451.025522868"	"451.031781832"	"451.034057617"	"451.038126628"	"451.046719869"	"451.05011495"	"451.051818848"	"451.062175496"	"451.070137024"	"451.077819824"	"451.092678252"	"451.096136631"	"451.120854696"	"451.12437439"	"451.133081841"	"451.145687866"	"451.162689209"	"451.16805013"	"451.186681112"	"451.192969161"	"451.216278076"	"451.232509931"	"451.244878942"	"451.250263099"	"451.265488688"	"451.290230645"	"451.319290161"	"451.354095459"	"451.393997192"	"451.852315267"	"451.890004476"	"451.902058919"	"451.950286865"	"451.958046807"	"451.963938395"	"451.971334912"	"451.995835622"	"452.003817335"	"452.00944519"	"452.016193814"	"452.044067383"	"452.05182902"	"452.082460676"	"452.084401449"	"452.091069257"	"452.096529643"	"452.136527167"	"452.140822359"	"452.152263574"	"452.166322496"	"452.175864083"	"452.196249666"	"452.205337524"	"452.226119995"	"452.262538322"	"452.269317627"	"452.705596924"	"452.811899821"	"452.817489624"	"452.833384196"	"452.839263916"	"452.851337433"	"452.862177531"	"452.87191942"	"452.8878479"	"452.89014562"	"452.911549886"	"452.913266137"	"452.915751139"	"452.917210897"	"452.922555411"	"452.942129517"	"452.94432407"	"452.953041712"	"452.958714116"	"452.961390177"	"452.986796061"	"452.997527592"	"453.003387451"	"453.011149089"	"453.017410278"	"453.049138059"	"453.05343967"	"453.055429077"	"453.066539219"	"453.07779185"	"453.086508402"	"453.091428969"	"453.09930539"	"453.112439705"	"453.127227783"	"453.160115967"	"453.199554443"	"453.209701538"	"453.219061872"	"453.257770627"	"453.266174316"	"453.281166585"	"453.288772583"	"453.867151896"	"453.886947632"	"453.926071894"	"453.97886912"	"453.992908082"	"454.032114665"	"454.03700765"	"454.040786743"	"454.043208729"	"454.055269578"	"454.070139567"	"454.086598714"	"454.094099257"	"454.102244059"	"454.10525411"	"454.111744351"	"454.11882782"	"454.155354818"	"454.181639172"	"454.212036133"	"454.230611165"	"454.241797977"	"454.266762967"	"454.702657064"	"454.742965698"	"454.780916354"	"454.79326557"	"454.821095785"	"454.826950073"	"454.835408529"	"454.848175049"	"454.871821086"	"454.88482666"	"454.897705078"	"454.904480707"	"454.926930745"	"454.929975964"	"454.93563207"	"454.937515259"	"454.944620768"	"454.949584961"	"454.955647786"	"454.965942383"	"454.971517944"	"454.976896014"	"454.987635295"	"454.999247233"	"455.002058241"	"455.004096985"	"455.006389665"	"455.007765664"	"455.018275868"	"455.022735596"	"455.032832845"	"455.034201977"	"455.045468257"	"455.063660213"	"455.070641412"	"455.078386519"	"455.080842195"	"455.097536723"	"455.106807693"	"455.115778605"	"455.119166056"	"455.125030518"	"455.139045715"	"455.167293549"	"455.175850608"	"455.179190742"	"455.189468384"	"455.196843465"	"455.203030445"	"455.214810102"	"455.225731744"	"455.235547384"	"455.236979629"	"455.250769358"	"455.262120565"	"455.276016235"	"455.280403137"	"455.78043899"	"455.907775879"	"455.939346313"	"455.948318481"	"455.951264533"	"455.990570068"	"455.992523193"	"456.026763916"	"456.05251397"	"456.074951681"	"456.090576172"	"456.110043208"	"456.128588359"	"456.130310059"	"456.138084412"	"456.162536621"	"456.209940685"	"456.27130127"	"456.272964478"	"456.276367188"	"456.282798767"	"456.369262695"	"456.717447917"	"456.777516462"	"456.788977729"	"456.823867798"	"456.827194214"	"456.843149821"	"456.858652751"	"456.863215129"	"456.87302653"	"456.909411395"	"456.911020915"	"456.918263753"	"456.920624288"	"456.931846619"	"456.937976413"	"456.945587158"	"456.950663249"	"456.954986572"	"456.95707194"	"456.964332581"	"456.968017578"	"456.976197984"	"456.97833252"	"456.981307348"	"456.992799348"	"457.007888794"	"457.010345459"	"457.012109121"	"457.021766663"	"457.033937894"	"457.042694092"	"457.051043193"	"457.054917108"	"457.058779116"	"457.067649333"	"457.079244956"	"457.08207194"	"457.08347151"	"457.092681885"	"457.116034372"	"457.128898621"	"457.131632487"	"457.141387121"	"457.146259308"	"457.164489746"	"457.179285214"	"457.182778676"	"457.185323079"	"457.194127336"	"457.229497274"	"457.266555786"	"457.277859582"	"457.280975342"	"457.331996918"	"457.364461263"	"457.585260391"	"457.77747345"	"457.842773438"	"457.878941854"	"457.966893991"	"457.975125446"	"457.980072021"	"457.987732951"	"458.00553894"	"458.013110479"	"458.015411377"	"458.020788131"	"458.028720432"	"458.035391914"	"458.037537893"	"458.042189099"	"458.058576796"	"458.06302611"	"458.077335432"	"458.083087558"	"458.087478638"	"458.090989569"	"458.104385201"	"458.116051356"	"458.138737996"	"458.144966712"	"458.150553385"	"458.153427124"	"458.175306496"	"458.18274587"	"458.213372953"	"458.225310106"	"458.236522328"	"458.261712986"	"458.275878906"	"458.288460626"	"458.299560547"	"458.348648071"	"458.714569092"	"458.75227356"	"458.83065033"	"458.855834961"	"458.867269933"	"458.879137675"	"458.888749864"	"458.891540527"	"458.89743042"	"458.906546456"	"458.914840698"	"458.923329671"	"458.92997158"	"458.952977498"	"458.955563015"	"458.959501478"	"458.966902299"	"458.970118205"	"458.972183228"	"458.975749779"	"458.983299255"	"458.992190213"	"459.004492187"	"459.021690005"	"459.028447469"	"459.032715691"	"459.036171807"	"459.037974536"	"459.051732381"	"459.062788222"	"459.069498698"	"459.073989868"	"459.077728271"	"459.083559745"	"459.090870045"	"459.094600449"	"459.099665244"	"459.102701823"	"459.107758445"	"459.123076246"	"459.133682251"	"459.137054443"	"459.149297078"	"459.159363822"	"459.17241697"	"459.18554518"	"459.209100723"	"459.216843499"	"459.220733032"	"459.245673196"	"459.258757528"	"459.275090535"	"459.311311277"	"459.326593122"	"459.332357883"	"459.405284201"	"459.751807531"	"459.871531169"	"459.884162055"	"459.913716634"	"459.946233114"	"459.94938151"	"459.95916748"	"459.979037815"	"459.995620728"	"460.000615438"	"460.002329508"	"460.026901245"	"460.053719415"	"460.057946816"	"460.062645498"	"460.067176819"	"460.086929321"	"460.093800863"	"460.103481214"	"460.108612061"	"460.116038005"	"460.143188477"	"460.15351468"	"460.162800047"	"460.171946386"	"460.193401802"	"460.228394205"	"460.24096607"	"460.265394897"	"460.299479167"	"460.315155029"	"460.329956055"	"460.36416626"	"460.408582233"	"460.737406413"	"460.749092102"	"460.838104248"	"460.843917847"	"460.852956136"	"460.865109253"	"460.870686849"	"460.872467041"	"460.881398519"	"460.89263916"	"460.896263123"	"460.921320773"	"460.933852019"	"460.952643161"	"460.954605103"	"460.966977437"	"460.979634603"	"460.990020752"	"460.99170261"	"461.004515648"	"461.007544963"	"461.016867084"	"461.019704183"	"461.028137207"	"461.029907227"	"461.051530537"	"461.06247433"	"461.087389628"	"461.098709106"	"461.112791152"	"461.123947622"	"461.134140015"	"461.137588501"	"461.152886484"	"461.163770676"	"461.166625977"	"461.174817066"	"461.188976445"	"461.198989868"	"461.224934896"	"461.22853976"	"461.274254856"	"461.326990524"	"461.348049145"	"461.363601685"	"461.376281738"	"461.870834351"	"461.924758911"	"461.950393677"	"461.955922445"	"461.96484375"	"461.97454834"	"461.991700846"	"461.999755859"	"462.009142558"	"462.015716553"	"462.037036714"	"462.041265361"	"462.045715332"	"462.054473877"	"462.071398417"	"462.08304952"	"462.099192301"	"462.12516634"	"462.127528757"	"462.133189166"	"462.147673173"	"462.17009239"	"462.17808854"	"462.187507737"	"462.192355885"	"462.199940999"	"462.208541628"	"462.231674194"	"462.249614716"	"462.277433042"	"462.281168111"	"462.315090161"	"462.330315484"	"462.343490601"	"462.734486898"	"462.838054516"	"462.841827393"	"462.867614746"	"462.880118288"	"462.893341064"	"462.916853587"	"462.9253184"	"462.932108561"	"462.93766517"	"462.942443848"	"462.948913574"	"462.962615265"	"462.96581014"	"462.974319458"	"462.98353347"	"462.987518311"	"463.002393256"	"463.008730437"	"463.020810351"	"463.025238037"	"463.035125732"	"463.041900963"	"463.054191589"	"463.057309237"	"463.071921455"	"463.082282657"	"463.092857361"	"463.117466679"	"463.128030327"	"463.133377075"	"463.135742188"	"463.141748499"	"463.149078369"	"463.154108683"	"463.16831665"	"463.180206299"	"463.190566169"	"463.203581688"	"463.220006307"	"463.234436035"	"463.28320256"	"463.290115985"	"463.306694031"	"463.318600464"	"463.320159912"	"463.340024676"	"463.364009857"	"463.883295695"	"463.896187676"	"463.964233398"	"463.977376302"	"464.00754713"	"464.045661926"	"464.052453937"	"464.077428182"	"464.08706665"	"464.103463004"	"464.119679769"	"464.122614543"	"464.131391253"	"464.141184489"	"464.145921495"	"464.159515381"	"464.166870117"	"464.175305684"	"464.188659856"	"464.19744873"	"464.2084198"	"464.2159729"	"464.226119995"	"464.247711413"	"464.262949202"	"464.278030396"	"464.293434467"	"464.731730143"	"464.749359131"	"464.809417725"	"464.838951111"	"464.85065545"	"464.864371406"	"464.878135681"	"464.886566162"	"464.896015082"	"464.898556179"	"464.908334732"	"464.914009094"	"464.918502808"	"464.921724955"	"464.932373047"	"464.936258952"	"464.941900974"	"464.966664632"	"464.984010908"	"464.991445796"	"465.00056401"	"465.005661011"	"465.011154175"	"465.018697103"	"465.021525065"	"465.036819458"	"465.048909505"	"465.056284587"	"465.065816243"	"465.077616882"	"465.083621555"	"465.107899612"	"465.112009684"	"465.118505651"	"465.151621501"	"465.153274536"	"465.161235264"	"465.163299561"	"465.199714661"	"465.205011122"	"465.213961283"	"465.232149529"	"465.266209194"	"465.298909206"	"465.301179172"	"465.307291667"	"465.334803263"	"465.343304104"	"465.355782095"	"465.39478302"	"465.878753662"	"465.961257935"	"465.96589152"	"465.973863814"	"465.98693339"	"466.01159014"	"466.013336182"	"466.019721646"	"466.055500767"	"466.070718271"	"466.112040202"	"466.122212728"	"466.137100704"	"466.157411363"	"466.158833822"	"466.168365479"	"466.17199707"	"466.182067871"	"466.204772949"	"466.208312988"	"466.212370131"	"466.278444824"	"466.304392497"	"466.715051015"	"466.728902181"	"466.746520996"	"466.813751221"	"466.833435059"	"466.847512563"	"466.867220561"	"466.877197266"	"466.887667338"	"466.889745076"	"466.902882894"	"466.905527751"	"466.929067574"	"466.93392201"	"466.938450139"	"466.942392985"	"466.958172268"	"466.960164388"	"466.968994141"	"466.97088623"	"466.974546069"	"466.977529617"	"466.979680379"	"466.996070862"	"467.000941594"	"467.007072449"	"467.020561523"	"467.024589539"	"467.035247803"	"467.057310756"	"467.059112549"	"467.064361572"	"467.074473063"	"467.082331975"	"467.107289632"	"467.113754272"	"467.121704102"	"467.140640316"	"467.150253296"	"467.161819735"	"467.175292969"	"467.213752747"	"467.215901693"	"467.224988665"	"467.239884694"	"467.262207031"	"467.273748376"	"467.279490153"	"467.311808268"	"467.313742744"	"467.446665446"	"467.875651042"	"467.891276042"	"467.941776821"	"467.972483317"	"467.98131307"	"468.003194173"	"468.023971558"	"468.047836304"	"468.060551961"	"468.070890639"	"468.091107178"	"468.102607091"	"468.109008789"	"468.12949307"	"468.143962224"	"468.171257069"	"468.197391999"	"468.210617065"	"468.232727051"	"468.250091553"	"468.264209323"	"468.277292887"	"468.282485962"	"468.309555054"	"468.743591309"	"468.782714844"	"468.83678182"	"468.845776876"	"468.85933431"	"468.884847005"	"468.887252808"	"468.89008077"	"468.896749471"	"468.920185634"	"468.942544301"	"468.945925031"	"468.951485189"	"468.953816732"	"468.965362549"	"468.971283686"	"468.992886861"	"468.999053955"	"469.004302979"	"469.012695313"	"469.015504201"	"469.019404093"	"469.03423055"	"469.043991089"	"469.050096639"	"469.060946885"	"469.065507798"	"469.073532104"	"469.078932444"	"469.086608887"	"469.090142992"	"469.093993414"	"469.131924947"	"469.141405973"	"469.152160645"	"469.185501099"	"469.19426473"	"469.21210395"	"469.218958074"	"469.241655032"	"469.251117085"	"469.255455017"	"469.266822815"	"469.364593506"	"469.591156006"	"469.891235352"	"469.900217692"	"469.913024902"	"469.923049927"	"469.967048189"	"469.988179525"	"470.008519491"	"470.013101366"	"470.024487087"	"470.028884888"	"470.050603231"	"470.063075139"	"470.104492188"	"470.127846718"	"470.138458252"	"470.144256592"	"470.169311523"	"470.189484278"	"470.201141357"	"470.207145662"	"470.214914958"	"470.225827385"	"470.246887207"	"470.254774184"	"470.259172228"	"470.29850769"	"470.324946086"	"470.758407593"	"470.766357422"	"470.783701579"	"470.791900635"	"470.872619629"	"470.881652832"	"470.895121257"	"470.900460561"	"470.909606934"	"470.916358948"	"470.925186539"	"470.933868408"	"470.940368652"	"470.947516886"	"470.953155518"	"470.970748901"	"470.979854931"	"470.983495076"	"471.018981934"	"471.025726318"	"471.027614775"	"471.036190457"	"471.038367377"	"471.049822489"	"471.058070266"	"471.064036051"	"471.083312988"	"471.094611469"	"471.131852892"	"471.134735107"	"471.145889282"	"471.156845093"	"471.162528992"	"471.187274586"	"471.19501691"	"471.200998942"	"471.210193806"	"471.234708277"	"471.245066325"	"471.25824781"	"471.282485962"	"471.384002686"	"471.982704919"	"471.98731486"	"472.003457133"	"472.021497091"	"472.028483898"	"472.036534627"	"472.050994873"	"472.069902693"	"472.078364054"	"472.09366862"	"472.1024882"	"472.111934117"	"472.137634277"	"472.154078884"	"472.16618693"	"472.184127808"	"472.190528459"	"472.198443943"	"472.218860372"	"472.229096037"	"472.241165365"	"472.260957336"	"472.26536221"	"472.277694702"	"472.753814697"	"472.763448079"	"472.791554683"	"472.83009847"	"472.83283488"	"472.882737519"	"472.89646403"	"472.90238444"	"472.904093424"	"472.922040108"	"472.930877686"	"472.945812458"	"472.948547363"	"472.950740814"	"472.967102051"	"472.96937561"	"472.971125285"	"472.975026449"	"472.976938883"	"472.982618302"	"472.985825984"	"472.987813314"	"472.991528979"	"472.995524089"	"472.999050564"	"473.008056641"	"473.010498047"	"473.012573242"	"473.015504964"	"473.020121257"	"473.029009501"	"473.037371904"	"473.047056071"	"473.053664879"	"473.074050903"	"473.07843984"	"473.08473587"	"473.098950873"	"473.110299775"	"473.115558624"	"473.123857465"	"473.153405084"	"473.157515655"	"473.177048747"	"473.19993782"	"473.224892189"	"473.232534903"	"473.236440023"	"473.274334862"	"473.290618896"	"473.79110082"	"473.965047201"	"473.998202854"	"473.999816895"	"474.011210124"	"474.034805298"	"474.040842692"	"474.06938454"	"474.07361412"	"474.078399658"	"474.107883708"	"474.119054342"	"474.17291964"	"474.177785238"	"474.183856056"	"474.187757946"	"474.208990479"	"474.220243064"	"474.244718793"	"474.256980896"	"474.276989891"	"474.281335032"	"474.30041407"	"474.760375977"	"474.778030396"	"474.788306342"	"474.799355825"	"474.829681396"	"474.833994548"	"474.842051188"	"474.853393555"	"474.862518311"	"474.879265679"	"474.888232761"	"474.903564453"	"474.936926401"	"474.968159993"	"474.973106384"	"475.002372742"	"475.006496429"	"475.010660807"	"475.018423462"	"475.032569423"	"475.047334798"	"475.049346924"	"475.052124023"	"475.056264242"	"475.058187774"	"475.07093811"	"475.073711395"	"475.078515249"	"475.082324028"	"475.094886271"	"475.10367638"	"475.114838282"	"475.123466128"	"475.128720036"	"475.133852511"	"475.135894775"	"475.142505352"	"475.146202087"	"475.154457982"	"475.169311523"	"475.179724713"	"475.182665909"	"475.191076321"	"475.193548697"	"475.203025455"	"475.205018489"	"475.216217041"	"475.224065145"	"475.227828979"	"475.240395016"	"475.248328315"	"475.306772579"	"475.327836239"	"475.343066418"	"475.364269002"	"475.406979879"	"475.846206665"	"475.85866038"	"475.888015747"	"475.908050537"	"475.92397054"	"475.932712131"	"475.940739441"	"475.970082601"	"475.971781413"	"475.977218628"	"475.990775892"	"476.019785563"	"476.025281677"	"476.032068253"	"476.037701561"	"476.061836606"	"476.071144422"	"476.074417114"	"476.077577146"	"476.083858914"	"476.087786357"	"476.093929715"	"476.115263875"	"476.123766945"	"476.127779906"	"476.135079066"	"476.141425538"	"476.149766067"	"476.16373291"	"476.170648363"	"476.172840118"	"476.186208436"	"476.193739506"	"476.203325907"	"476.224841972"	"476.263356527"	"476.3101749"	"476.322944641"	"476.331089138"	"476.346326468"	"476.347976685"	"476.354171753"	"476.359232585"	"476.711898804"	"476.758148193"	"476.763449775"	"476.775899251"	"476.803568522"	"476.827565511"	"476.83891805"	"476.847117106"	"476.85796992"	"476.867279053"	"476.871551514"	"476.886459351"	"476.890167236"	"476.89200592"	"476.901448568"	"476.907012939"	"476.909356435"	"476.916823324"	"476.919377645"	"476.927052595"	"476.933152895"	"476.941482544"	"476.948262533"	"476.950073242"	"476.953946431"	"476.958164215"	"476.961302016"	"476.964999971"	"476.970202446"	"476.97488149"	"476.978832118"	"476.980497572"	"476.982081095"	"476.995829264"	"477.000741868"	"477.00530599"	"477.011083984"	"477.016436259"	"477.018051147"	"477.036604074"	"477.042001724"	"477.047060013"	"477.053466797"	"477.058044434"	"477.063055856"	"477.067077637"	"477.071584308"	"477.089639282"	"477.098102973"	"477.108031096"	"477.119429155"	"477.12361145"	"477.143987868"	"477.147999446"	"477.152140299"	"477.157886823"	"477.172950482"	"477.178925408"	"477.181507656"	"477.184238434"	"477.189933777"	"477.195068359"	"477.206031799"	"477.219598647"	"477.23261487"	"477.235209147"	"477.248920259"	"477.256153077"	"477.272445679"	"477.277603149"	"477.285978953"	"477.294685364"	"477.300628662"	"477.307081909"	"477.322282098"	"477.343335238"	"477.349790785"	"477.395523152"	"477.588662042"	"477.664774577"	"477.674215953"	"477.879695854"	"477.899237739"	"477.904724121"	"477.91196696"	"477.920135498"	"477.930348714"	"477.939412435"	"477.943044027"	"477.960144043"	"477.965970588"	"477.983469645"	"477.985188802"	"477.987518311"	"477.994827271"	"478.011642677"	"478.035634359"	"478.039199829"	"478.046096802"	"478.054635366"	"478.057228782"	"478.068510315"	"478.094480726"	"478.099210335"	"478.101883613"	"478.103375659"	"478.11073939"	"478.112518311"	"478.118413289"	"478.120270754"	"478.129425049"	"478.137433464"	"478.142044067"	"478.144043695"	"478.147288881"	"478.161526767"	"478.165397644"	"478.175791423"	"478.184041341"	"478.191611396"	"478.193084717"	"478.204431166"	"478.21961799"	"478.230973985"	"478.24105072"	"478.24506802"	"478.261051525"	"478.278932438"	"478.287017822"	"478.325484962"	"478.470957438"	"478.708902995"	"478.739235772"	"478.772654215"	"478.790593465"	"478.804794312"	"478.825637817"	"478.841033936"	"478.851765951"	"478.854454041"	"478.86819458"	"478.891114977"	"478.893971761"	"478.90029992"	"478.90292867"	"478.911899913"	"478.913986206"	"478.915557861"	"478.91986084"	"478.924152742"	"478.930128733"	"478.933235168"	"478.93695577"	"478.93878852"	"478.946380615"	"478.948404948"	"478.952107747"	"478.9550996"	"478.957813131"	"478.975983713"	"478.982755752"	"478.995135529"	"478.999842326"	"479.003770192"	"479.010304769"	"479.013824463"	"479.01636816"	"479.018882751"	"479.020517985"	"479.025302633"	"479.027720133"	"479.032493129"	"479.03731037"	"479.041053263"	"479.057039665"	"479.062784083"	"479.065834893"	"479.068968031"	"479.072214197"	"479.077896118"	"479.093543605"	"479.099277072"	"479.102504912"	"479.113962809"	"479.115832011"	"479.123652559"	"479.137125551"	"479.148607381"	"479.152908325"	"479.156386058"	"479.164248572"	"479.167510986"	"479.177996899"	"479.199702174"	"479.214921457"	"479.218917847"	"479.273771014"	"479.282102267"	"479.293442322"	"479.297643262"	"479.309204102"	"479.312703451"	"479.322998047"	"479.338150024"	"479.358044942"	"479.870366414"	"479.876661936"	"479.917434692"	"479.919572618"	"479.951456706"	"479.981794203"	"479.997741699"	"480.002765338"	"480.019727707"	"480.027031022"	"480.029083252"	"480.030843099"	"480.035574157"	"480.04136912"	"480.047564189"	"480.051846822"	"480.066596985"	"480.086436741"	"480.098403279"	"480.106363932"	"480.110066732"	"480.118507385"	"480.127502724"	"480.152983489"	"480.16289266"	"480.173975061"	"480.183927878"	"480.188217163"	"480.197676341"	"480.207993401"	"480.210555088"	"480.219698813"	"480.227841546"	"480.257505718"	"480.294219423"	"480.297103882"	"480.301350911"	"480.377388"	"480.413949037"	"480.70610555"	"480.769317627"	"480.787709554"	"480.79578654"	"480.812687267"	"480.837875366"	"480.84886339"	"480.851364136"	"480.88281686"	"480.888468424"	"480.893330892"	"480.903130668"	"480.905726115"	"480.910832723"	"480.915863764"	"480.921273295"	"480.9284331"	"480.930277507"	"480.934632874"	"480.938649495"	"480.944940436"	"480.949993769"	"480.954305272"	"480.965695699"	"480.97439526"	"480.986604055"	"480.995788574"	"481.011749268"	"481.016650306"	"481.018104129"	"481.021062215"	"481.027750651"	"481.036368688"	"481.040755463"	"481.047924318"	"481.054475403"	"481.058120728"	"481.059956868"	"481.067932129"	"481.073074341"	"481.074651082"	"481.078725603"	"481.082021652"	"481.083496094"	"481.090634448"	"481.105529361"	"481.113623301"	"481.12272644"	"481.13194727"	"481.141717102"	"481.152790603"	"481.156762017"	"481.167189825"	"481.191131592"	"481.192583211"	"481.195014954"	"481.200073242"	"481.203699312"	"481.218856812"	"481.231307983"	"481.241522895"	"481.257629395"	"481.262864431"	"481.289644476"	"481.293582314"	"481.295249939"	"481.304872301"	"481.317573547"	"481.364803738"	"481.405060662"	"481.812204997"	"481.874247233"	"481.890945435"	"481.905059814"	"481.909103394"	"481.931808472"	"481.937276204"	"481.949335734"	"481.957452102"	"481.988505046"	"481.993752713"	"481.996927897"	"482.010253906"	"482.020918528"	"482.029716855"	"482.035725911"	"482.044920858"	"482.051386515"	"482.082264709"	"482.086795648"	"482.095227923"	"482.098195394"	"482.106689453"	"482.111320496"	"482.113191393"	"482.125213623"	"482.127449705"	"482.145179547"	"482.151580811"	"482.153884888"	"482.162629445"	"482.187156706"	"482.200662885"	"482.209884644"	"482.225963031"	"482.237223307"	"482.244354248"	"482.248607841"	"482.262771606"	"482.298009237"	"482.363479614"	"482.4085456"	"482.720591227"	"482.78012085"	"482.792867025"	"482.8092787"	"482.815910339"	"482.820251465"	"482.835744222"	"482.853006999"	"482.854888916"	"482.862190247"	"482.863922119"	"482.874779111"	"482.887023926"	"482.890823364"	"482.903045654"	"482.925479465"	"482.936049271"	"482.944824219"	"482.948748412"	"482.951576233"	"482.961560567"	"482.967128728"	"482.974995931"	"482.978042603"	"482.980417887"	"482.98768365"	"482.992057292"	"482.99803012"	"483.002029419"	"483.0277165"	"483.038909912"	"483.045151975"	"483.065961202"	"483.077018738"	"483.081257436"	"483.084564209"	"483.095179023"	"483.10235674"	"483.106640155"	"483.142219426"	"483.15173156"	"483.157549309"	"483.160400391"	"483.170797221"	"483.182990036"	"483.187911987"	"483.195672842"	"483.198280334"	"483.201141357"	"483.210430463"	"483.217071533"	"483.221374512"	"483.228643211"	"483.232852731"	"483.235015931"	"483.244613647"	"483.247795953"	"483.25711441"	"483.268749661"	"483.283935547"	"483.287918091"	"483.293833806"	"483.304855347"	"483.308657893"	"483.380275181"	"483.421515571"	"483.796112061"	"483.874430339"	"483.877716064"	"483.916024102"	"483.92074585"	"483.92918396"	"483.931691488"	"483.939385308"	"483.951202393"	"483.962198893"	"483.965502421"	"483.971252441"	"483.982856525"	"483.995513916"	"484.003871918"	"484.006851196"	"484.021911621"	"484.024118042"	"484.028821912"	"484.045163109"	"484.04850769"	"484.066153356"	"484.078844969"	"484.085235596"	"484.102607727"	"484.110968696"	"484.115801211"	"484.122344971"	"484.132562002"	"484.140421549"	"484.14571868"	"484.160428365"	"484.169317794"	"484.194198608"	"484.202634445"	"484.23193001"	"484.241651486"	"484.278091431"	"484.295735677"	"484.303787231"	"484.347671509"	"484.364512126"	"484.424008687"	"484.789744059"	"484.799835205"	"484.807617188"	"484.823930528"	"484.833092584"	"484.837799072"	"484.850077311"	"484.858988444"	"484.870838226"	"484.880493164"	"484.892532349"	"484.910758972"	"484.916097005"	"484.919934591"	"484.92392985"	"484.925666809"	"484.932776557"	"484.945859782"	"484.947402954"	"484.949742635"	"484.954452515"	"484.956359863"	"484.959150526"	"484.967133011"	"484.969072978"	"484.98773702"	"484.991256714"	"484.995478675"	"485.008197021"	"485.021555583"	"485.031066895"	"485.035530938"	"485.043770967"	"485.049250406"	"485.051404317"	"485.059961955"	"485.064271715"	"485.073983494"	"485.078241257"	"485.086739122"	"485.099612943"	"485.110476999"	"485.114130656"	"485.12442059"	"485.136418479"	"485.140436808"	"485.147898462"	"485.161651611"	"485.163238525"	"485.17281935"	"485.177865866"	"485.182022095"	"485.199423345"	"485.206489563"	"485.216265361"	"485.223398844"	"485.236448239"	"485.261071523"	"485.272804652"	"485.274545381"	"485.27637736"	"485.282770918"	"485.299402308"	"485.309376611"	"485.327241981"	"485.344497681"	"485.43834432"	"485.45756446"	"485.81098938"	"485.822753906"	"485.874552409"	"485.887101915"	"485.911132813"	"485.936515808"	"485.944232941"	"485.959299723"	"485.986671448"	"485.998665592"	"486.003173828"	"486.015541077"	"486.019341808"	"486.025034587"	"486.033225165"	"486.037275696"	"486.044510614"	"486.047249349"	"486.052477427"	"486.060592651"	"486.088417223"	"486.103017171"	"486.109283447"	"486.11916097"	"486.146784041"	"486.154947069"	"486.158891466"	"486.169971755"	"486.177897788"	"486.182017008"	"486.206950922"	"486.214127423"	"486.220541102"	"486.244982816"	"486.256889517"	"486.267921448"	"486.286036001"	"486.293621971"	"486.31997935"	"486.321564308"	"486.347915649"	"486.379885356"	"486.67965007"	"486.740549723"	"486.765899658"	"486.786824544"	"486.796813965"	"486.804616292"	"486.82023112"	"486.835021973"	"486.843638102"	"486.846583049"	"486.850016276"	"486.856384277"	"486.861914741"	"486.869333903"	"486.873458862"	"486.878128052"	"486.890304565"	"486.904337565"	"486.91066327"	"486.914713542"	"486.920017545"	"486.923099094"	"486.927947998"	"486.938197383"	"486.945182226"	"486.947153727"	"486.952311198"	"486.957567342"	"486.982664409"	"486.987238566"	"486.991145682"	"487.003547668"	"487.007447561"	"487.015258789"	"487.019839287"	"487.022394816"	"487.023892085"	"487.028276386"	"487.03237915"	"487.038767497"	"487.041473389"	"487.044565837"	"487.053253934"	"487.057107713"	"487.061794705"	"487.068981249"	"487.07405163"	"487.077917028"	"487.100535504"	"487.106852214"	"487.109039307"	"487.114820081"	"487.122232932"	"487.131270878"	"487.139855055"	"487.152038899"	"487.156433105"	"487.169091276"	"487.173406202"	"487.181130303"	"487.218536377"	"487.232198079"	"487.240579834"	"487.248068607"	"487.25225306"	"487.27444458"	"487.289268184"	"487.342838602"	"487.415517439"	"487.682065328"	"487.8072052"	"487.908437093"	"487.932838949"	"487.948699951"	"487.963088989"	"487.964974903"	"487.969309489"	"487.977632355"	"487.982289632"	"487.990587507"	"487.99407196"	"487.995561727"	"488.002343814"	"488.005264282"	"488.010625538"	"488.01419576"	"488.023627387"	"488.027410598"	"488.050140381"	"488.052770705"	"488.056793213"	"488.062548828"	"488.065348307"	"488.068157378"	"488.073588053"	"488.077632359"	"488.088274638"	"488.11048762"	"488.115093809"	"488.118604533"	"488.12434818"	"488.128412691"	"488.134885506"	"488.140673319"	"488.149862671"	"488.155944824"	"488.173909505"	"488.186355709"	"488.199895925"	"488.203701782"	"488.215044426"	"488.218597412"	"488.224807739"	"488.272500691"	"488.29696109"	"488.318634033"	"488.346128018"	"488.359375"	"488.403727214"	"488.737681071"	"488.794555664"	"488.801157633"	"488.819000244"	"488.833320109"	"488.849797567"	"488.854049683"	"488.857630412"	"488.869257927"	"488.878220452"	"488.887196859"	"488.904209137"	"488.905853271"	"488.919760484"	"488.92296346"	"488.924592518"	"488.941732534"	"488.952919252"	"488.959548846"	"488.961756388"	"488.96555511"	"488.978393555"	"488.984138905"	"488.98664856"	"488.991495768"	"488.994626167"	"488.997929891"	"489.00259463"	"489.005666717"	"489.011461927"	"489.015357123"	"489.017205132"	"489.021333822"	"489.039679764"	"489.048102285"	"489.053100586"	"489.065043132"	"489.069285075"	"489.073292542"	"489.077523368"	"489.079650879"	"489.0827624"	"489.084289551"	"489.086486816"	"489.094098259"	"489.105018839"	"489.118827347"	"489.123085385"	"489.129638672"	"489.131139247"	"489.135701497"	"489.145463886"	"489.158063677"	"489.172790527"	"489.17561849"	"489.181704203"	"489.195612272"	"489.198500739"	"489.202952067"	"489.213557317"	"489.220132549"	"489.231447973"	"489.24432373"	"489.247406006"	"489.249303182"	"489.255843401"	"489.260025024"	"489.285886822"	"489.307222199"	"489.322174824"	"489.333414714"	"489.343211625"	"489.394959513"	"489.717666626"	"489.753570557"	"489.793838501"	"489.832763672"	"489.904075623"	"489.918655396"	"489.923065186"	"489.936477661"	"489.939320882"	"489.948200932"	"489.956085629"	"489.972422282"	"489.986740451"	"489.992858887"	"489.996724447"	"489.998982747"	"490.01445516"	"490.027750651"	"490.03177332"	"490.047507731"	"490.052093506"	"490.062730916"	"490.068618774"	"490.070617676"	"490.077483114"	"490.081141154"	"490.093453882"	"490.099975586"	"490.111246223"	"490.126556396"	"490.13088598"	"490.138956372"	"490.143436977"	"490.150392532"	"490.15671968"	"490.160607232"	"490.165972392"	"490.168533325"	"490.177108765"	"490.179439545"	"490.188491821"	"490.202069129"	"490.204057966"	"490.215141793"	"490.231600444"	"490.240521187"	"490.255241394"	"490.259306166"	"490.267432935"	"490.305953979"	"490.312651101"	"490.325615389"	"490.346489893"	"490.361815737"	"490.398696899"	"490.734420776"	"490.752756755"	"490.791453044"	"490.802234488"	"490.815475464"	"490.81922404"	"490.824483236"	"490.827318827"	"490.830332438"	"490.836883545"	"490.841206868"	"490.853500366"	"490.862569173"	"490.866729736"	"490.872475942"	"490.886236827"	"490.898142497"	"490.907122803"	"490.916463216"	"490.932457334"	"490.939361572"	"490.942463611"	"490.944473267"	"490.947662354"	"490.957010771"	"490.964646934"	"490.973419189"	"490.978401184"	"490.980515205"	"490.991780599"	"490.994101206"	"490.995940799"	"490.997718811"	"491.006458876"	"491.022878011"	"491.026991873"	"491.036773682"	"491.041297511"	"491.04792277"	"491.051937136"	"491.056254069"	"491.063330448"	"491.068430583"	"491.073684692"	"491.0774046"	"491.079396566"	"491.113842858"	"491.119565032"	"491.124663459"	"491.127063516"	"491.134511312"	"491.140513102"	"491.143203735"	"491.156051636"	"491.160369873"	"491.162180583"	"491.164025625"	"491.174171448"	"491.194501346"	"491.198980119"	"491.21198886"	"491.218658447"	"491.235305786"	"491.248438517"	"491.258361816"	"491.265701294"	"491.271375936"	"491.284321178"	"491.292995584"	"491.301399488"	"491.310012817"	"491.322096258"	"491.337778727"	"491.349443062"	"491.371724447"	"491.374588013"	"491.41070048"	"491.801756569"	"491.827412923"	"491.869369507"	"491.902328491"	"491.906486511"	"491.914689806"	"491.919662476"	"491.954745822"	"491.960486276"	"491.964367337"	"491.976013184"	"491.981357884"	"491.985229492"	"491.998861525"	"492.000376383"	"492.010848999"	"492.018981934"	"492.027167709"	"492.032725016"	"492.045188904"	"492.051252916"	"492.05947113"	"492.061509196"	"492.070170085"	"492.084032816"	"492.096667386"	"492.110055648"	"492.115034161"	"492.119795481"	"492.123320608"	"492.126159668"	"492.128997803"	"492.14436413"	"492.152624375"	"492.159960223"	"492.17166392"	"492.183520162"	"492.189286665"	"492.194504349"	"492.198478029"	"492.207196765"	"492.219869741"	"492.229248047"	"492.246720378"	"492.252126058"	"492.256274269"	"492.282638159"	"492.294277373"	"492.304759725"	"492.311262251"	"492.317783174"	"492.325065249"	"492.340991809"	"492.352404045"	"492.354138692"	"492.375050863"	"492.712452689"	"492.749664307"	"492.765701294"	"492.799142414"	"492.807815552"	"492.821512858"	"492.864644368"	"492.866953532"	"492.869909147"	"492.876617432"	"492.881632487"	"492.883666992"	"492.89054362"	"492.898727417"	"492.900904338"	"492.906559535"	"492.909111023"	"492.91586165"	"492.919189453"	"492.927560425"	"492.929437491"	"492.93145752"	"492.935384115"	"492.945987278"	"492.947509766"	"492.953054357"	"492.955787659"	"492.961085002"	"492.965367635"	"492.97058388"	"492.974517822"	"492.998166097"	"493.010363848"	"493.01568655"	"493.020821311"	"493.025136312"	"493.029944526"	"493.031677246"	"493.034484863"	"493.040757243"	"493.042640836"	"493.045135498"	"493.072575416"	"493.076599121"	"493.078852603"	"493.081098284"	"493.093826294"	"493.097961426"	"493.106634575"	"493.113476223"	"493.117947804"	"493.130137126"	"493.131638172"	"493.139255039"	"493.144205729"	"493.1533774"	"493.155681512"	"493.165174696"	"493.166742113"	"493.179097493"	"493.183104904"	"493.191711426"	"493.204511007"	"493.212905884"	"493.215106477"	"493.217147827"	"493.225105286"	"493.230320697"	"493.240311425"	"493.245277405"	"493.263397927"	"493.272283082"	"493.276031494"	"493.289446111"	"493.297577568"	"493.301879883"	"493.308822632"	"493.315109253"	"493.31717312"	"493.337383906"	"493.362878927"	"493.387642866"	"493.390177409"	"493.404923503"	"493.462310791"	"493.765370687"	"493.798823039"	"493.824544271"	"493.866419474"	"493.885528564"	"493.906473796"	"493.949242486"	"493.95892334"	"493.961868286"	"493.980316162"	"493.986465454"	"493.988423665"	"493.997158182"	"493.999704149"	"494.016408285"	"494.02822876"	"494.042597305"	"494.050725152"	"494.056227753"	"494.06349028"	"494.066558838"	"494.075805664"	"494.082244873"	"494.085062663"	"494.094168609"	"494.114193078"	"494.121658325"	"494.124949137"	"494.127957893"	"494.137237549"	"494.142734985"	"494.168475484"	"494.178234394"	"494.18840705"	"494.199141994"	"494.204379046"	"494.21259895"	"494.223233483"	"494.235293764"	"494.243412365"	"494.252407392"	"494.26180326"	"494.273417155"	"494.309797879"	"494.320284448"	"494.326555888"	"494.340787515"	"494.356068929"	"494.390818278"	"494.408296373"	"494.746775309"	"494.763801575"	"494.773561387"	"494.8184611"	"494.824890137"	"494.828032049"	"494.835889181"	"494.848693848"	"494.853477478"	"494.862533569"	"494.866526286"	"494.878570557"	"494.898084106"	"494.90443929"	"494.908946502"	"494.912475586"	"494.91860199"	"494.921220325"	"494.932365222"	"494.943858427"	"494.949830797"	"494.953664144"	"494.957260132"	"494.96321106"	"494.968210856"	"494.977174886"	"494.98533703"	"494.989777903"	"494.991709391"	"494.997690837"	"495.011279993"	"495.01997621"	"495.027050927"	"495.03204689"	"495.036440849"	"495.049758911"	"495.052043795"	"495.056999533"	"495.06327622"	"495.067871094"	"495.073358154"	"495.076375326"	"495.080383301"	"495.083165487"	"495.0896934"	"495.094683511"	"495.097698636"	"495.106289092"	"495.140960693"	"495.147445679"	"495.159179687"	"495.162092421"	"495.172057449"	"495.175430298"	"495.183246157"	"495.189453125"	"495.200286747"	"495.208037853"	"495.215147909"	"495.245711745"	"495.256248665"	"495.26028951"	"495.278259277"	"495.281543732"	"495.28792409"	"495.304850391"	"495.309258016"	"495.323913574"	"495.355178833"	"495.380452474"	"495.420518355"	"495.478118896"	"495.773211392"	"495.827655368"	"495.839157104"	"495.903793335"	"495.93132019"	"495.952865601"	"495.96491298"	"495.972914923"	"495.988586426"	"496.004119146"	"496.012400309"	"496.015365601"	"496.022196452"	"496.026184082"	"496.035632906"	"496.045513294"	"496.050940678"	"496.060349558"	"496.067257563"	"496.072160848"	"496.091153463"	"496.09761774"	"496.102257663"	"496.117167791"	"496.140792847"	"496.14277875"	"496.146999359"	"496.154582811"	"496.157852173"	"496.159851074"	"496.165578007"	"496.186403838"	"496.203369359"	"496.21608039"	"496.241739909"	"496.259750366"	"496.264088195"	"496.283111572"	"496.289199829"	"496.313177321"	"496.383544922"	"496.423934937"	"496.437103271"	"496.737239838"	"496.74967012"	"496.770216878"	"496.794967651"	"496.807769775"	"496.81489563"	"496.820002238"	"496.825261434"	"496.832753499"	"496.836527507"	"496.844604492"	"496.85148112"	"496.871002197"	"496.877792358"	"496.87983195"	"496.885192871"	"496.888554891"	"496.890070597"	"496.902218289"	"496.912607829"	"496.930397034"	"496.940879822"	"496.949223836"	"496.951587392"	"496.953460693"	"496.958099365"	"496.964415695"	"496.966798288"	"496.982526519"	"496.984527588"	"496.990879231"	"496.99697876"	"496.998904758"	"497.00130717"	"497.012708028"	"497.022150675"	"497.024067059"	"497.03767768"	"497.046646754"	"497.053012424"	"497.054667155"	"497.064989043"	"497.07438151"	"497.078943888"	"497.085310194"	"497.096691132"	"497.099105835"	"497.10168457"	"497.110980988"	"497.11553503"	"497.118041144"	"497.12688437"	"497.13652398"	"497.14079984"	"497.144414266"	"497.151327133"	"497.161526535"	"497.172745098"	"497.175577799"	"497.182089912"	"497.183914185"	"497.186325073"	"497.200079641"	"497.229532878"	"497.236656189"	"497.243946307"	"497.248538208"	"497.250609262"	"497.286814372"	"497.32331543"	"497.670552572"	"497.736778606"	"497.749165853"	"497.785563151"	"497.836227417"	"497.923487345"	"497.931492935"	"497.936391195"	"497.952903748"	"497.954855717"	"497.971440633"	"497.977173438"	"497.986125692"	"497.991807726"	"497.995239258"	"498.019217098"	"498.038024902"	"498.044339153"	"498.048309326"	"498.060677665"	"498.065210978"	"498.094206608"	"498.100307888"	"498.107416899"	"498.109150606"	"498.118168301"	"498.123199463"	"498.164527893"	"498.16792806"	"498.175974528"	"498.182226562"	"498.185855442"	"498.206550316"	"498.220660112"	"498.232569377"	"498.24492391"	"498.247589111"	"498.256973578"	"498.276367753"	"498.31124115"	"498.329833984"	"498.337752314"	"498.734305488"	"498.745150248"	"498.752742767"	"498.765271222"	"498.823099772"	"498.829421997"	"498.839080811"	"498.847888947"	"498.857737223"	"498.886320326"	"498.896148682"	"498.898986816"	"498.915761312"	"498.926283264"	"498.932266235"	"498.936157227"	"498.939038912"	"498.941132609"	"498.947939555"	"498.961513635"	"498.965766059"	"498.972518921"	"498.982917644"	"498.987113953"	"498.989552816"	"498.995561388"	"498.998550415"	"499.002723088"	"499.014768071"	"499.019110325"	"499.046021895"	"499.050843012"	"499.055206299"	"499.059352366"	"499.067304993"	"499.069234721"	"499.080236816"	"499.089943441"	"499.09399444"	"499.119689941"	"499.123891195"	"499.133608844"	"499.145311991"	"499.177728373"	"499.187667847"	"499.193254359"	"499.205706278"	"499.218307495"	"499.230229002"	"499.252049764"	"499.27617391"	"499.294476318"	"499.302494594"	"499.313781738"	"499.324401855"	"499.375274658"	"499.392283122"	"499.744384766"	"499.764831543"	"499.782450358"	"499.82262675"	"499.838694255"	"499.889607747"	"499.894246419"	"499.901957194"	"499.916544596"	"499.919448853"	"499.933807373"	"499.941989475"	"499.951538086"	"499.956393433"	"499.959992238"	"499.981994629"	"500.002613475"	"500.007395426"	"500.01401817"	"500.018859863"	"500.023147583"	"500.048599243"	"500.059809932"	"500.076434326"	"500.085393835"	"500.092641195"	"500.096801758"	"500.118671417"	"500.12432607"	"500.126837836"	"500.133687337"	"500.137161255"	"500.143314997"	"500.150068803"	"500.156422462"	"500.174275716"	"500.176745662"	"500.185410933"	"500.200164795"	"500.211247762"	"500.217849731"	"500.236240151"	"500.2472229"	"500.260404661"	"500.272210938"	"500.292014029"	"500.297688802"	"500.30903682"	"500.320162455"	"500.635691325"	"500.741516113"	"500.763926188"	"500.768677606"	"500.772145589"	"500.781407674"	"500.806488037"	"500.819858127"	"500.836140951"	"500.844891357"	"500.852726237"	"500.854827881"	"500.865549723"	"500.884831746"	"500.893676758"	"500.897355821"	"500.906606038"	"500.914778258"	"500.916910807"	"500.926276797"	"500.935640123"	"500.940441555"	"500.941955566"	"500.943572998"	"500.946060181"	"500.972995758"	"500.983886719"	"500.986551921"	"500.994068146"	"500.996205648"	"501.002780279"	"501.006663353"	"501.01420749"	"501.016044617"	"501.018900553"	"501.02297483"	"501.035176595"	"501.037980398"	"501.043837856"	"501.047625224"	"501.05708313"	"501.060187246"	"501.068746055"	"501.072807675"	"501.080158735"	"501.084453169"	"501.093860687"	"501.108601888"	"501.115228017"	"501.122543335"	"501.134681702"	"501.139582104"	"501.144714355"	"501.146714274"	"501.157392803"	"501.168229675"	"501.173036194"	"501.179463704"	"501.181103336"	"501.184639195"	"501.188869123"	"501.194004604"	"501.200181749"	"501.205783844"	"501.230830915"	"501.257222776"	"501.263528612"	"501.267777081"	"501.304247411"	"501.322220866"	"501.358458201"	"501.379959106"	"501.430786133"	"501.797241211"	"501.856262207"	"501.860870361"	"501.897888184"	"501.910041809"	"501.91847229"	"501.923049927"	"501.929046631"	"501.930839539"	"501.948089034"	"501.964375814"	"501.965946198"	"501.972421357"	"501.980403533"	"501.984115601"	"501.993069051"	"501.997772217"	"502.001722717"	"502.006486116"	"502.010600789"	"502.014753554"	"502.018103506"	"502.026029968"	"502.029787699"	"502.039021397"	"502.042755127"	"502.047356327"	"502.061767578"	"502.063607352"	"502.065256755"	"502.072157118"	"502.083624522"	"502.089138939"	"502.101478577"	"502.109561012"	"502.118621826"	"502.125771484"	"502.134205712"	"502.143533869"	"502.156278822"	"502.164839851"	"502.171559652"	"502.1881663"	"502.192449888"	"502.197347853"	"502.2014033"	"502.209299723"	"502.215682669"	"502.219620768"	"502.227250417"	"502.234552293"	"502.23804632"	"502.240844727"	"502.267364502"	"502.271441989"	"502.276390203"	"502.302458021"	"502.307914147"	"502.312523022"	"502.338493347"	"502.63269043"	"502.712783813"	"502.760894775"	"502.766235352"	"502.778320313"	"502.794418335"	"502.810577393"	"502.823832194"	"502.834732056"	"502.8367335"	"502.849269613"	"502.859558105"	"502.866546631"	"502.86950175"	"502.872991997"	"502.878957113"	"502.884661805"	"502.893812347"	"502.905598958"	"502.907653809"	"502.910049438"	"502.912120372"	"502.91901062"	"502.921223958"	"502.930930183"	"502.935430694"	"502.93976405"	"502.947313944"	"502.952102661"	"502.957192514"	"502.960982711"	"502.975226454"	"502.9776179"	"502.981329423"	"502.993667603"	"502.999585106"	"503.006500244"	"503.010129195"	"503.013916439"	"503.021067301"	"503.027051851"	"503.038509962"	"503.055478815"	"503.057815552"	"503.06036377"	"503.063678897"	"503.074175748"	"503.078325866"	"503.081428528"	"503.085388184"	"503.08860961"	"503.095484416"	"503.098221915"	"503.10179774"	"503.109811147"	"503.116532569"	"503.120731287"	"503.125941438"	"503.134503278"	"503.14243571"	"503.147074382"	"503.17366706"	"503.175964355"	"503.184994507"	"503.188713305"	"503.21004147"	"503.228744401"	"503.235372513"	"503.24628986"	"503.255508423"	"503.30144375"	"503.32246081"	"503.337859389"	"503.358940125"	"503.408425225"	"503.410796851"	"503.483078003"	"503.703244019"	"503.794194539"	"503.848276774"	"503.853240967"	"503.906382243"	"503.92338562"	"503.932891846"	"503.935021294"	"503.939331055"	"503.957407633"	"503.963872124"	"503.971663818"	"503.984653049"	"503.987523397"	"504.001060486"	"504.0027732"	"504.012074788"	"504.021745954"	"504.033798218"	"504.038984134"	"504.042144775"	"504.047223918"	"504.054743449"	"504.059661865"	"504.067615509"	"504.07913208"	"504.082489014"	"504.085479736"	"504.088717836"	"504.092634655"	"504.098005273"	"504.10214742"	"504.11870575"	"504.123168945"	"504.125773112"	"504.129392335"	"504.135772705"	"504.138015747"	"504.144138082"	"504.154365751"	"504.157990632"	"504.172512563"	"504.182288576"	"504.192688913"	"504.195341168"	"504.212916056"	"504.216669718"	"504.219920295"	"504.224198706"	"504.23070021"	"504.249688575"	"504.266610629"	"504.274200439"	"504.282675889"	"504.30456543"	"504.319004059"	"504.328223643"	"504.34111913"	"504.353820801"	"504.377312554"	"504.390194363"	"504.629618327"	"504.775604248"	"504.789001465"	"504.791310628"	"504.798431396"	"504.807192485"	"504.830166287"	"504.83988444"	"504.846570333"	"504.856933594"	"504.864638435"	"504.873931885"	"504.886749268"	"504.88932001"	"504.894729614"	"504.901665751"	"504.908253988"	"504.913004557"	"504.916229516"	"504.922593011"	"504.933146885"	"504.936599731"	"504.947852241"	"504.949767604"	"504.958076379"	"504.980026855"	"504.985145569"	"504.993896484"	"505.003961719"	"505.006164551"	"505.010871605"	"505.012999358"	"505.034368444"	"505.036758423"	"505.042804972"	"505.047259013"	"505.052190145"	"505.057654063"	"505.067294711"	"505.072570801"	"505.078738482"	"505.092706944"	"505.110321045"	"505.119940864"	"505.125099182"	"505.134259946"	"505.143935592"	"505.149703979"	"505.176055908"	"505.177597423"	"505.183558537"	"505.189357939"	"505.199164836"	"505.210180081"	"505.214418093"	"505.251078138"	"505.263959085"	"505.272153582"	"505.286294817"	"505.30288931"	"505.316927534"	"505.327950372"	"505.332060799"	"505.337978181"	"505.353243481"	"505.390026637"	"505.426644419"	"505.498794556"	"505.817459446"	"505.868218316"	"505.918075562"	"505.922309028"	"505.930105036"	"505.936172485"	"505.943138123"	"505.953887939"	"505.959330241"	"505.970413208"	"505.976124446"	"505.980226305"	"505.991933187"	"505.997181768"	"506.007255554"	"506.014557667"	"506.0268193"	"506.03793335"	"506.043266065"	"506.059699504"	"506.063453392"	"506.081115723"	"506.085777283"	"506.095069885"	"506.097970629"	"506.100082397"	"506.113291423"	"506.125590627"	"506.128112793"	"506.13079834"	"506.137992011"	"506.141916911"	"506.145210266"	"506.151072184"	"506.155138652"	"506.160766602"	"506.17086792"	"506.199951172"	"506.210238856"	"506.214082294"	"506.217437744"	"506.22595699"	"506.235604007"	"506.26210022"	"506.286845616"	"506.320684362"	"506.356580888"	"506.369821458"	"506.429964096"	"506.494213628"	"506.781570435"	"506.78624471"	"506.798299154"	"506.814892318"	"506.823399862"	"506.836812337"	"506.845352173"	"506.86038208"	"506.861902873"	"506.871490479"	"506.881428189"	"506.892196655"	"506.898784637"	"506.906181844"	"506.914785767"	"506.917358398"	"506.91973877"	"506.922114054"	"506.925163269"	"506.93144203"	"506.959107463"	"506.961602953"	"506.963450114"	"506.96946576"	"506.972763062"	"506.977325439"	"506.985753377"	"507.01365478"	"507.021169027"	"507.024797228"	"507.026988559"	"507.031566227"	"507.037649367"	"507.040934245"	"507.045645731"	"507.050364685"	"507.052947998"	"507.058717694"	"507.061103821"	"507.088005575"	"507.094645182"	"507.096343994"	"507.106842041"	"507.108499527"	"507.114013672"	"507.11605835"	"507.117652893"	"507.122007243"	"507.125518799"	"507.1295411"	"507.146031698"	"507.150264825"	"507.155410767"	"507.15990116"	"507.168651326"	"507.172635396"	"507.18157196"	"507.183580586"	"507.195602417"	"507.198537191"	"507.20889072"	"507.21364424"	"507.226923625"	"507.229064941"	"507.23076884"	"507.245926872"	"507.261260986"	"507.266937919"	"507.277903239"	"507.279767657"	"507.287874249"	"507.296103725"	"507.305745443"	"507.307693944"	"507.315444946"	"507.328292847"	"507.332774365"	"507.341135661"	"507.35379982"	"507.369514465"	"507.373397827"	"507.684967041"	"507.710081991"	"507.814362299"	"507.914993286"	"507.926188151"	"507.934524536"	"507.947321574"	"507.951400757"	"507.965007447"	"507.99593099"	"508.002391561"	"508.012878418"	"508.015086873"	"508.047355652"	"508.058298121"	"508.072000292"	"508.079175822"	"508.084218343"	"508.08921051"	"508.103910658"	"508.106719971"	"508.109161377"	"508.1107449"	"508.129437305"	"508.14121646"	"508.143439399"	"508.151848817"	"508.153975423"	"508.184239287"	"508.189682007"	"508.202534993"	"508.205990019"	"508.215134455"	"508.220717112"	"508.228909568"	"508.230789185"	"508.239732705"	"508.259318599"	"508.262782415"	"508.264663696"	"508.268154568"	"508.276077271"	"508.291644757"	"508.310928345"	"508.318939209"	"508.335979038"	"508.445143274"	"508.655883789"	"508.773986816"	"508.78276062"	"508.789425474"	"508.795694987"	"508.812938666"	"508.834213257"	"508.84089152"	"508.843852997"	"508.851608276"	"508.864959717"	"508.870188395"	"508.876830037"	"508.879043579"	"508.883865356"	"508.885950724"	"508.889923096"	"508.902074178"	"508.913803563"	"508.927700951"	"508.93019104"	"508.936340332"	"508.94514974"	"508.959550427"	"508.9646492"	"508.968922933"	"508.974524604"	"508.977170026"	"508.990046183"	"509.001340594"	"509.006856283"	"509.011001587"	"509.017600911"	"509.026945683"	"509.036048075"	"509.042877197"	"509.047745807"	"509.050460815"	"509.052871139"	"509.056121826"	"509.078982466"	"509.082102458"	"509.089187622"	"509.090957642"	"509.092666444"	"509.110418487"	"509.113501734"	"509.117818197"	"509.122177124"	"509.127693176"	"509.129786936"	"509.132381863"	"509.137321992"	"509.15151062"	"509.174296389"	"509.178818879"	"509.185956319"	"509.18765499"	"509.196271376"	"509.210187959"	"509.215454102"	"509.224447293"	"509.236993154"	"509.247268677"	"509.267514242"	"509.273117065"	"509.288675661"	"509.303715669"	"509.324276468"	"509.326789856"	"509.336006165"	"509.340047201"	"509.359580994"	"509.789072673"	"509.812676929"	"509.843294779"	"509.880048964"	"509.923516591"	"509.928161621"	"509.930308024"	"509.947052002"	"509.964599609"	"509.974820455"	"509.980856088"	"509.988647871"	"510.015804715"	"510.019792875"	"510.028371811"	"510.037633018"	"510.043528239"	"510.051474777"	"510.059607612"	"510.061160846"	"510.068496704"	"510.082443449"	"510.096917289"	"510.106582699"	"510.11786839"	"510.125226339"	"510.133447086"	"510.140918806"	"510.16282177"	"510.169937134"	"510.181712234"	"510.196901309"	"510.200115386"	"510.207047051"	"510.219256194"	"510.231991238"	"510.256993013"	"510.280014038"	"510.291410093"	"510.315155029"	"510.328741825"	"510.424409383"	"510.664754232"	"510.738701714"	"510.771372477"	"510.780548096"	"510.793019613"	"510.798370361"	"510.809874641"	"510.815516154"	"510.835660299"	"510.849029541"	"510.860626221"	"510.873453776"	"510.881594442"	"510.892542521"	"510.895055135"	"510.903937022"	"510.906311035"	"510.911079407"	"510.920694987"	"510.924021403"	"510.928812663"	"510.935371399"	"510.939887153"	"510.9438141"	"510.953778948"	"510.955352783"	"510.957204183"	"510.964960734"	"510.989499957"	"510.998213282"	"511.006208632"	"511.008046468"	"511.010424659"	"511.013631185"	"511.026275635"	"511.03527832"	"511.044762505"	"511.052191136"	"511.059123993"	"511.062157186"	"511.068389893"	"511.071555398"	"511.086502075"	"511.090265062"	"511.101246869"	"511.106315613"	"511.109390259"	"511.113451277"	"511.136939155"	"511.138685178"	"511.152465255"	"511.154721408"	"511.158138699"	"511.166570206"	"511.177958171"	"511.189584351"	"511.19543457"	"511.202285612"	"511.210459391"	"511.21497307"	"511.240646362"	"511.245040894"	"511.252257838"	"511.259545931"	"511.263745372"	"511.266525269"	"511.273529053"	"511.283266558"	"511.288917542"	"511.306984795"	"511.315139771"	"511.32749939"	"511.336486816"	"511.428230286"	"511.454242282"	"511.738250732"	"511.809153239"	"511.815109253"	"511.825973511"	"511.885043674"	"511.927093506"	"511.938985867"	"511.947152544"	"511.952111138"	"511.960093907"	"511.970642321"	"511.986216227"	"511.992928964"	"512.002071804"	"512.007883708"	"512.009541829"	"512.023857964"	"512.034793905"	"512.052530924"	"512.054997762"	"512.060019357"	"512.076470231"	"512.101928711"	"512.117037651"	"512.12274509"	"512.125064757"	"512.133996752"	"512.140472412"	"512.147625732"	"512.197382022"	"512.211252848"	"512.221433004"	"512.236344071"	"512.247815681"	"512.260803223"	"512.262903849"	"512.272590906"	"512.286682129"	"512.29989624"	"512.33102417"	"512.337641398"	"512.661600749"	"512.768676758"	"512.784463526"	"512.793986003"	"512.807017008"	"512.838624099"	"512.853929308"	"512.863354492"	"512.869608561"	"512.878726535"	"512.886260986"	"512.889251709"	"512.895192464"	"512.901977781"	"512.914962769"	"512.92376709"	"512.925439199"	"512.927688599"	"512.931902568"	"512.935770671"	"512.941883046"	"512.947859612"	"512.956729707"	"512.963121202"	"512.977133292"	"512.986077203"	"512.998510234"	"513.0027771"	"513.011510213"	"513.014872233"	"513.018476299"	"513.023319499"	"513.03046327"	"513.034890613"	"513.038126628"	"513.041623942"	"513.055527299"	"513.066656042"	"513.070946587"	"513.07518514"	"513.080387166"	"513.085479736"	"513.091869213"	"513.101074219"	"513.105599055"	"513.11679632"	"513.118570964"	"513.122674561"	"513.130914839"	"513.133209229"	"513.135586209"	"513.146574758"	"513.15416385"	"513.173141479"	"513.180426782"	"513.188780648"	"513.194501665"	"513.204686483"	"513.214019775"	"513.230598565"	"513.234390259"	"513.24610001"	"513.26750946"	"513.275592804"	"513.297329373"	"513.304305394"	"513.322265625"	"513.324401855"	"513.330872309"	"513.469601949"	"513.784028371"	"513.823628743"	"513.838165283"	"513.853790283"	"513.882181803"	"513.905822754"	"513.910461426"	"513.934783936"	"513.942779541"	"513.951293021"	"513.964485168"	"513.967773438"	"513.972353109"	"513.980072021"	"513.986667209"	"513.993652344"	"513.996846517"	"513.99895223"	"514.014465332"	"514.018357126"	"514.022745768"	"514.029662238"	"514.038852007"	"514.067260742"	"514.075540265"	"514.092166477"	"514.096923828"	"514.101283878"	"514.114103429"	"514.121459961"	"514.125923157"	"514.143146894"	"514.149848575"	"514.157410203"	"514.165386454"	"514.179100589"	"514.190316905"	"514.201067749"	"514.215581533"	"514.226882935"	"514.252063458"	"514.263044569"	"514.276099973"	"514.287950834"	"514.352943189"	"514.658782959"	"514.676554362"	"514.710286458"	"514.747933223"	"514.760144986"	"514.781458537"	"514.788472493"	"514.797383626"	"514.817484538"	"514.82224528"	"514.835822211"	"514.842569987"	"514.85152181"	"514.860483805"	"514.865163167"	"514.868343777"	"514.882385254"	"514.884969076"	"514.88655599"	"514.89360555"	"514.902008057"	"514.912770589"	"514.921183268"	"514.932800293"	"514.937194824"	"514.946132406"	"514.951446533"	"514.956485324"	"514.959899902"	"514.976280346"	"514.979268392"	"514.981374105"	"514.988566774"	"514.992844355"	"514.998214722"	"515.018452962"	"515.034421067"	"515.039017741"	"515.053955078"	"515.063673231"	"515.086100684"	"515.089063678"	"515.090657552"	"515.095826527"	"515.100242445"	"515.109987386"	"515.113622756"	"515.120858813"	"515.131009738"	"515.138030745"	"515.146310952"	"515.148590088"	"515.150968065"	"515.162546794"	"515.171861437"	"515.173930633"	"515.182944477"	"515.193244086"	"515.19626065"	"515.200558133"	"515.204667703"	"515.210908589"	"515.237208049"	"515.246673702"	"515.263302273"	"515.2715625"	"515.279240361"	"515.283636714"	"515.312810262"	"515.319860549"	"515.333850876"	"515.395228068"	"515.410579427"	"515.446624756"	"515.663497925"	"515.74737409"	"515.759703234"	"515.780497233"	"515.896732585"	"515.934041341"	"515.938115438"	"515.945088704"	"515.947509766"	"515.954505073"	"515.963760941"	"515.972763062"	"515.981065538"	"515.988094164"	"516.013417562"	"516.017303467"	"516.022312973"	"516.026296762"	"516.033665323"	"516.045033773"	"516.05466334"	"516.058601379"	"516.063326713"	"516.074999491"	"516.093902588"	"516.099428162"	"516.105122884"	"516.117193858"	"516.130052355"	"516.134558996"	"516.141174316"	"516.150263904"	"516.152740479"	"516.154744466"	"516.159361993"	"516.172484569"	"516.180355887"	"516.186126709"	"516.195115423"	"516.221496582"	"516.229415894"	"516.231197309"	"516.235232883"	"516.242542474"	"516.250395457"	"516.281710111"	"516.287128155"	"516.328040845"	"516.336834261"	"516.349680583"	"516.744961532"	"516.756837209"	"516.763501848"	"516.810021718"	"516.815063477"	"516.826792399"	"516.839579264"	"516.852226257"	"516.865386963"	"516.875233968"	"516.88192749"	"516.885253906"	"516.888764009"	"516.897626241"	"516.900353545"	"516.909481957"	"516.923502604"	"516.927752823"	"516.934583509"	"516.937652588"	"516.946846702"	"516.955566667"	"516.962666829"	"516.972825114"	"516.97513544"	"516.976887004"	"516.98046875"	"516.990038554"	"516.993143717"	"516.996727196"	"517.014834986"	"517.018251207"	"517.029472069"	"517.032755534"	"517.034671783"	"517.042477208"	"517.049794515"	"517.054232413"	"517.064066569"	"517.071453226"	"517.079434744"	"517.088582207"	"517.090576172"	"517.09588623"	"517.104153553"	"517.113612422"	"517.117193858"	"517.125507556"	"517.136621546"	"517.141491099"	"517.150103039"	"517.154202067"	"517.163231192"	"517.182415244"	"517.1898215"	"517.204369439"	"517.226431494"	"517.245893429"	"517.251850189"	"517.262475302"	"517.274132475"	"517.278410412"	"517.31711263"	"517.323184785"	"517.338333695"	"517.353650774"	"517.364478834"	"517.426289876"	"517.744230981"	"517.755696615"	"517.762978247"	"517.809526232"	"517.830383301"	"517.843078613"	"517.921951294"	"517.954630534"	"518.000078837"	"518.013427734"	"518.02142334"	"518.024483817"	"518.028177897"	"518.033047146"	"518.042166089"	"518.046279907"	"518.060801188"	"518.062628852"	"518.073140462"	"518.083754476"	"518.092295329"	"518.108434768"	"518.117343479"	"518.125587463"	"518.134328206"	"518.141805013"	"518.145378961"	"518.147054036"	"518.157663981"	"518.160575358"	"518.174524644"	"518.181579199"	"518.1880871"	"518.197543971"	"518.199457804"	"518.210778406"	"518.225982666"	"518.235912505"	"518.246386809"	"518.250145545"	"518.265618286"	"518.277525584"	"518.290603638"	"518.298336773"	"518.343943278"	"518.36775735"	"518.369344076"	"518.696187337"	"518.719117203"	"518.752502441"	"518.760435027"	"518.802642822"	"518.810201009"	"518.811808268"	"518.824147542"	"518.829813639"	"518.833467788"	"518.84387207"	"518.845787896"	"518.858001709"	"518.867675781"	"518.870442708"	"518.880198161"	"518.881835938"	"518.886230469"	"518.893185933"	"518.903177897"	"518.904821777"	"518.911905924"	"518.913782756"	"518.915445964"	"518.926737467"	"518.930294037"	"518.932401304"	"518.936014811"	"518.938391791"	"518.942365858"	"518.948876953"	"518.955664116"	"518.963669434"	"518.965879"	"518.973616778"	"518.98821601"	"518.993518066"	"518.995248946"	"519.000881377"	"519.004786174"	"519.010484484"	"519.012466431"	"519.019629461"	"519.034359402"	"519.037677698"	"519.049461365"	"519.051948547"	"519.058147289"	"519.063018799"	"519.083199103"	"519.092834473"	"519.099090576"	"519.108378462"	"519.111206055"	"519.112772624"	"519.121203692"	"519.129109317"	"519.135843913"	"519.143543667"	"519.156467872"	"519.174446742"	"519.187591553"	"519.19208568"	"519.194465274"	"519.204462687"	"519.209472656"	"519.214143117"	"519.220302242"	"519.225658532"	"519.230459176"	"519.233764648"	"519.245621745"	"519.252960205"	"519.257832845"	"519.26348877"	"519.266816457"	"519.277608236"	"519.279822716"	"519.29645284"	"519.30271403"	"519.332594856"	"519.347986857"	"519.352949793"	"519.380035067"	"519.389908854"	"519.403594971"	"519.718634711"	"519.759628296"	"519.832891083"	"519.83996582"	"519.877929688"	"519.883544922"	"519.937849257"	"519.945595173"	"519.951741536"	"519.958616711"	"519.97686259"	"519.983191596"	"519.986124674"	"519.991463848"	"519.996582031"	"520.003587511"	"520.007171631"	"520.01373291"	"520.030016581"	"520.032185872"	"520.047183082"	"520.07538859"	"520.07896932"	"520.084208171"	"520.091394213"	"520.099853516"	"520.121439616"	"520.128461202"	"520.14111427"	"520.146199544"	"520.159899163"	"520.17167381"	"520.176574707"	"520.184044086"	"520.189315796"	"520.203180384"	"520.214080811"	"520.239174463"	"520.250944666"	"520.265441895"	"520.268330892"	"520.27750312"	"520.313986884"	"520.335676405"	"520.356334868"	"520.372344971"	"520.383661906"	"520.385331217"	"520.401000977"	"520.408762614"	"520.673194885"	"520.693318685"	"520.71556939"	"520.726860894"	"520.7996521"	"520.809082031"	"520.821594238"	"520.826883952"	"520.830360562"	"520.838429769"	"520.849853516"	"520.859349569"	"520.876922607"	"520.887227376"	"520.896669515"	"520.899027507"	"520.900980863"	"520.90326945"	"520.910043961"	"520.914591471"	"520.919047038"	"520.921539307"	"520.929580688"	"520.931955973"	"520.940645854"	"520.94666379"	"520.967569987"	"520.977322118"	"520.985084816"	"520.991068522"	"520.996284993"	"520.998921712"	"521.000834147"	"521.029002057"	"521.036851671"	"521.042099267"	"521.047363281"	"521.049926758"	"521.052307129"	"521.05405218"	"521.06149292"	"521.065431141"	"521.097101548"	"521.107354058"	"521.127960205"	"521.134523392"	"521.14791626"	"521.160111277"	"521.179237002"	"521.184413656"	"521.188137054"	"521.206095378"	"521.210552639"	"521.217852209"	"521.224868532"	"521.229165213"	"521.246695964"	"521.249471029"	"521.267385977"	"521.271227519"	"521.282455444"	"521.311874565"	"521.317520142"	"521.323303223"	"521.330932617"	"521.348252268"	"521.356140137"	"521.368231516"	"521.370300293"	"521.388837179"	"521.421166314"	"521.493560791"	"521.715515137"	"521.733331299"	"521.829589844"	"521.854858398"	"521.893249512"	"521.913492839"	"521.966206868"	"521.980467354"	"522.017578125"	"522.028252496"	"522.042358398"	"522.049486243"	"522.057535807"	"522.070098877"	"522.074380586"	"522.077438354"	"522.081420898"	"522.087038167"	"522.099775042"	"522.107394748"	"522.115519206"	"522.118560791"	"522.125121223"	"522.143341064"	"522.144958496"	"522.156148275"	"522.159372965"	"522.168075562"	"522.175791423"	"522.199740728"	"522.206593196"	"522.22099435"	"522.230846829"	"522.235746496"	"522.254282633"	"522.283600996"	"522.351369222"	"522.35949707"	"522.371573215"	"522.690388997"	"522.707987467"	"522.753845215"	"522.75970459"	"522.772125244"	"522.804842994"	"522.809448242"	"522.823771159"	"522.828454629"	"522.835500081"	"522.840691461"	"522.842915853"	"522.854736328"	"522.856363932"	"522.884918213"	"522.891972133"	"522.90222168"	"522.911895752"	"522.914282227"	"522.917459615"	"522.923455811"	"522.937286377"	"522.942952474"	"522.959454854"	"522.964282566"	"522.975101725"	"522.980095757"	"522.987085978"	"522.989478217"	"522.992216661"	"522.993815952"	"523.004943848"	"523.0105896"	"523.032788289"	"523.042308172"	"523.047312419"	"523.078122047"	"523.084182739"	"523.094686865"	"523.10063029"	"523.104736328"	"523.111877441"	"523.161112467"	"523.172078451"	"523.175550507"	"523.182352702"	"523.189839681"	"523.193796794"	"523.203347421"	"523.205383301"	"523.225485401"	"523.240248062"	"523.24621582"	"523.273136607"	"523.28250885"	"523.287060208"	"523.327389187"	"523.338685354"	"523.342193604"	"523.828003656"	"523.895222982"	"523.920166016"	"523.926391602"	"523.938764445"	"523.943623861"	"523.962463379"	"523.996329254"	"524.013186137"	"524.043579102"	"524.095987956"	"524.098041789"	"524.103288815"	"524.115234375"	"524.123399251"	"524.132832845"	"524.152852376"	"524.163447062"	"524.171325684"	"524.179041206"	"524.19144694"	"524.197128932"	"524.234169083"	"524.276680324"	"524.286482069"	"524.320123763"	"524.439758301"	"524.687316895"	"524.7049764"	"524.814493815"	"524.825537109"	"524.831054688"	"524.836700439"	"524.846150716"	"524.850626628"	"524.860392253"	"524.896747936"	"524.898640951"	"524.908147176"	"524.936726888"	"524.944600423"	"524.950252957"	"524.955535889"	"524.959207899"	"524.966003418"	"524.968363444"	"524.979424371"	"524.995463053"	"525.00493688"	"525.018585205"	"525.021575928"	"525.028106689"	"525.030003866"	"525.042399089"	"525.05519104"	"525.066644436"	"525.08027988"	"525.088043213"	"525.091675689"	"525.098208662"	"525.105275472"	"525.108856201"	"525.127746582"	"525.139225551"	"525.166590785"	"525.173461914"	"525.182439168"	"525.19116459"	"525.242025522"	"525.261995443"	"525.298743135"	"525.329559326"	"525.463390096"	"525.96244812"	"526.008249919"	"526.067718506"	"526.080369737"	"526.087124708"	"526.091947807"	"526.117716471"	"526.130828857"	"526.134466553"	"526.138903017"	"526.164428711"	"526.170491536"	"526.189344041"	"526.194852193"	"526.20089092"	"526.212463379"	"526.225804647"	"526.236831665"	"526.251822335"	"526.287902832"	"526.799783418"	"526.843444824"	"526.855336507"	"526.868438721"	"526.93959554"	"526.942871094"	"526.963165283"	"526.979309082"	"526.98742591"	"527.071004232"	"527.124613444"	"527.162483215"	"527.182493664"	"527.19622612"	"527.204209646"	"527.210248675"	"527.246659342"	"527.257779208"	"527.278139468"	"527.283594767"	"527.319567362"	"527.345108032"	"527.438323975"	"527.440032959"	"527.799379291"	"528.013305664"	"528.063079834"	"528.079864502"	"528.107625326"	"528.13285319"	"528.186116536"	"528.199611523"	"528.207653227"	"528.216887357"	"528.219603099"	"528.253509521"	"528.261474609"	"528.278411865"	"528.303741455"	"528.329089355"	"528.721046232"	"528.749359131"	"528.775778198"	"528.796653239"	"528.803120931"	"528.908861796"	"528.946065267"	"528.957580566"	"528.967681885"	"529.037712097"	"529.111426551"	"529.139770508"	"529.146409776"	"529.154538981"	"529.164474487"	"529.178188748"	"529.195953369"	"529.209246318"	"529.216094971"	"529.220122613"	"529.250121223"	"529.262264252"	"529.299041748"	"529.362792969"	"529.423446147"	"529.445373535"	"529.448242188"	"529.450968424"	"529.748799642"	"529.775339762"	"529.91217041"	"529.960601807"	"529.979046857"	"530.470352173"	"530.472259521"	"530.867655436"	"530.96194458"	"531.029541016"	"531.116154989"	"531.469390869"	"532.237883068"	"532.958299909"	"533.004146322"	"533.050506592"	"533.095792135"	"534.125020345"	"534.875579834"	"534.926340739"	"535.151989746"	"536.872558594"	"536.884732564"	"537.053497314"	"537.140014648"	"537.167570891"	"537.489237467"	"538.020157587"	"538.154500326"	"538.171040853"	"538.97531003"	"539.021012526"	"539.037543403"	"539.504776001"	"540.10786811"	"540.141974555"	"540.157219781"	"541.025282118"	"541.160633087"	"542.924987793"	"543.12751988"	"543.315460205"	"543.442092896"	"544.883310954"	"544.90431722"	"544.977579753"	"545.255544027"	"546.901275635"	"546.973857964"	"547.019655016"	"547.049967448"	"548.782958984"	"548.916046143"	"548.941741943"	"549.035461426"	"549.197296143"	"550.769517687"	"550.779947917"	"550.900187174"	"552.035634359"	"552.858520508"	"552.990891906"	"553.036574404"	"553.198567708"	"554.156768799"	"554.21917216"	"554.932596842"	"554.948455811"	"554.994157579"	"555.039957682"	"555.051920573"	"555.149746626"	"555.164105225"	"555.213557943"	"556.126824273"	"556.939957682"	"557.165313721"	"557.230895996"	"558.789611816"	"558.811177572"	"558.89847819"	"558.944261339"	"560.808288574"	"560.98903111"	"561.034771729"	"562.823099772"	"562.956722005"	"563.081380208"	"563.228285048"	"564.784346147"	"564.820037842"	"564.915198432"	"564.961082822"	"565.519897461"	"566.873535156"	"567.005894875"	"567.051565359"	"567.094060262"	"567.139775594"	"567.535359701"	"568.1721848"	"568.840047201"	"568.964087804"	"569.009754528"	"569.03112793"	"569.055623372"	"569.228999623"	"569.272583008"	"570.837076823"	"570.95537974"	"571.39591217"	"571.496765137"	"572.851694743"	"572.959574382"	"573.306549072"	"575.40999349"	"576.413116455"	"576.863423665"	"576.972184923"	"577.096801758"	"578.868591309"	"578.930408054"	"578.976201375"	"580.934687297"	"581.109471639"	"581.155415853"	"582.187598951"	"582.880269368"	"584.970636612"	"585.002281638"	"585.005528768"	"585.012776693"	"585.017069499"	"585.020853678"	"585.029809724"	"585.037109375"	"585.041073834"	"585.058907645"	"585.063568115"	"585.066517749"	"585.075823975"	"585.083557129"	"585.09140625"	"585.121704102"	"585.129153781"	"585.137594604"	"585.141377767"	"585.144922892"	"585.146759033"	"585.150040399"	"585.195707775"	"585.21503468"	"585.224812826"	"585.237508138"	"585.240951538"	"585.249580383"	"585.252111364"	"585.261245728"	"585.267354329"	"585.274050395"	"585.351989746"	"585.373011823"	"585.485945584"	"585.529032389"	"585.830200195"	"585.909566243"	"585.942108154"	"585.966798725"	"585.974558512"	"586.005789863"	"586.019938151"	"586.029434204"	"586.036702474"	"586.041646322"	"586.067097982"	"586.070933024"	"586.129272461"	"586.144744873"	"586.147257487"	"586.157455444"	"586.20666097"	"586.21751709"	"586.224653456"	"586.237640381"	"586.252003988"	"586.272797588"	"586.283976237"	"586.308929443"	"586.320537567"	"586.332014117"	"586.359863281"	"586.376467266"	"586.422363281"	"586.719146729"	"586.766344135"	"586.798451742"	"586.802469889"	"586.811340332"	"586.820758311"	"586.858072917"	"586.867567274"	"586.873779297"	"586.880615234"	"586.892181396"	"586.900421143"	"586.915323893"	"586.952562605"	"586.960720129"	"586.966482798"	"586.975290934"	"586.980909559"	"586.999342177"	"587.006895408"	"587.022623698"	"587.034515381"	"587.055206299"	"587.062009176"	"587.070332482"	"587.080108643"	"587.098052979"	"587.104736328"	"587.125307719"	"587.133115826"	"587.142667417"	"587.162200928"	"587.170572917"	"587.176093246"	"587.186187744"	"587.190551758"	"587.194824219"	"587.207669293"	"587.213185251"	"587.221013387"	"587.22366333"	"587.261230469"	"587.267876232"	"587.27660709"	"587.304465739"	"587.341006809"	"587.346832275"	"587.36227417"	"587.37991333"	"587.392539978"	"587.398529053"	"587.43147583"	"587.43862915"	"587.765812174"	"587.82033115"	"587.827636719"	"587.932830811"	"587.938995361"	"587.946126302"	"587.971381293"	"587.97853597"	"588.000366211"	"588.017298381"	"588.045806885"	"588.05741846"	"588.063323975"	"588.071258545"	"588.093618682"	"588.109403561"	"588.128275553"	"588.136594685"	"588.141204834"	"588.144307454"	"588.171089681"	"588.179456524"	"588.226171089"	"588.252827962"	"588.263159434"	"588.288405736"	"588.299333118"	"588.385559082"	"588.395645142"	"588.437967936"	"588.504924119"	"588.680440267"	"588.763753255"	"588.77931722"	"588.792419434"	"588.814025879"	"588.817796495"	"588.825980632"	"588.836832682"	"588.847412109"	"588.864720662"	"588.885131836"	"588.888373481"	"588.897274653"	"588.917694092"	"588.933943206"	"588.947982061"	"588.954742432"	"588.964975394"	"588.971908569"	"589.015757243"	"589.034071248"	"589.041083442"	"589.048883057"	"589.061292376"	"589.071260419"	"589.08581543"	"589.115905762"	"589.153079563"	"589.162653214"	"589.171686082"	"589.18057251"	"589.184051514"	"589.201497396"	"589.210894267"	"589.236175537"	"589.247623219"	"589.255341501"	"589.283254121"	"589.342987061"	"589.355615686"	"589.378011068"	"589.42565918"	"589.447043394"	"589.842315674"	"589.900783285"	"589.953338623"	"589.967720758"	"590.015323893"	"590.017252604"	"590.04494222"	"590.061373197"	"590.068328857"	"590.074447632"	"590.110204061"	"590.132257173"	"590.142069499"	"590.15643514"	"590.187088475"	"590.2312795"	"590.241851807"	"590.257271009"	"590.267883301"	"590.316788991"	"590.346588135"	"590.355483282"	"590.381134033"	"590.403377569"	"590.433655754"	"590.443069458"	"590.450176617"	"590.491478814"	"590.677307129"	"590.796325684"	"590.810668945"	"590.823232015"	"590.843485514"	"590.879484049"	"590.889689128"	"590.891947428"	"590.901635064"	"590.905100505"	"590.91080051"	"590.916366577"	"590.927744548"	"590.937594096"	"590.95135498"	"590.962592231"	"590.977622986"	"590.979573568"	"591.003967285"	"591.013244629"	"591.019714355"	"591.029914446"	"591.037689209"	"591.050520397"	"591.054671676"	"591.065382894"	"591.082073137"	"591.095133464"	"591.1015625"	"591.114284939"	"591.116178967"	"591.132056342"	"591.140142267"	"591.161974658"	"591.190612793"	"591.199108621"	"591.213165283"	"591.22740682"	"591.232889811"	"591.288225446"	"591.332249959"	"591.346923828"	"591.405373128"	"591.43682607"	"591.441601739"	"591.454293145"	"591.882548014"	"591.926269531"	"591.930938721"	"591.983551025"	"591.991495768"	"592.022094727"	"592.053304036"	"592.058276367"	"592.063293457"	"592.083343506"	"592.085327148"	"592.104980469"	"592.109588623"	"592.125858307"	"592.175535075"	"592.19093221"	"592.203796387"	"592.223354217"	"592.283354367"	"592.333399455"	"592.396612803"	"592.418949278"	"592.439910889"	"592.445041233"	"592.458447266"	"592.46599916"	"592.692199707"	"592.724741618"	"592.791674579"	"592.815597997"	"592.833292643"	"592.837626139"	"592.848083496"	"592.883987818"	"592.90838623"	"592.911956787"	"592.932495117"	"592.934875488"	"592.943400065"	"592.946406375"	"592.949031576"	"592.953643799"	"592.967390272"	"592.992142776"	"593.000981948"	"593.00865682"	"593.042319969"	"593.051452637"	"593.062703451"	"593.071022881"	"593.078821615"	"593.086377825"	"593.105997721"	"593.114980062"	"593.117076619"	"593.12074579"	"593.129099528"	"593.154212952"	"593.160054525"	"593.178564453"	"593.20207723"	"593.207214355"	"593.22833252"	"593.231665717"	"593.233612061"	"593.249108887"	"593.257461548"	"593.262023926"	"593.341247559"	"593.378153483"	"593.387756348"	"593.405578613"	"593.421991984"	"593.469527807"	"593.724224961"	"593.815063477"	"593.941656494"	"593.949533081"	"593.963658651"	"593.973249956"	"593.988098145"	"593.995768229"	"594.016830907"	"594.037572225"	"594.054168701"	"594.062526605"	"594.07402305"	"594.07911708"	"594.120819092"	"594.141523008"	"594.160855611"	"594.182047526"	"594.188080055"	"594.241282145"	"594.250531514"	"594.262619019"	"594.391387939"	"594.43699864"	"594.689249674"	"594.721930186"	"594.787263997"	"594.830505371"	"594.842655436"	"594.856231689"	"594.865207248"	"594.880859375"	"594.90460446"	"594.92805045"	"594.934814453"	"594.941704644"	"594.944544474"	"594.950648959"	"594.958892822"	"594.962872314"	"594.966039022"	"594.979608154"	"594.996673584"	"594.998626709"	"595.003560384"	"595.012413873"	"595.029632568"	"595.032888794"	"595.058695475"	"595.065564837"	"595.073804958"	"595.094840495"	"595.108032227"	"595.112162272"	"595.118970235"	"595.120880127"	"595.125610352"	"595.141699897"	"595.149454753"	"595.164236271"	"595.170153388"	"595.183135986"	"595.235695975"	"595.250592813"	"595.26543523"	"595.34362793"	"595.457362422"	"595.566475423"	"595.766947428"	"595.786417643"	"595.846435547"	"595.858995226"	"595.90037028"	"595.912027995"	"595.922088623"	"595.953872681"	"595.97055308"	"595.974822998"	"595.97857666"	"596.020736694"	"596.028828939"	"596.032200157"	"596.037378947"	"596.04498291"	"596.061625163"	"596.066884359"	"596.069000244"	"596.078248807"	"596.095184326"	"596.10369873"	"596.11505127"	"596.129089355"	"596.145726522"	"596.156618245"	"596.167009354"	"596.173378499"	"596.203475759"	"596.208885193"	"596.228639956"	"596.239946414"	"596.248539677"	"596.254655104"	"596.278652416"	"596.334309896"	"596.336340489"	"596.341364543"	"596.452748342"	"596.460800171"	"596.489405314"	"596.508349948"	"596.712544759"	"596.773996797"	"596.786499023"	"596.814107259"	"596.822961426"	"596.827514648"	"596.840253194"	"596.846686469"	"596.864318848"	"596.896068755"	"596.90898867"	"596.92793986"	"596.937845866"	"596.944340007"	"596.954183405"	"596.965393066"	"596.979235717"	"596.991169117"	"596.995335897"	"597.002929688"	"597.020623101"	"597.025331671"	"597.03683835"	"597.042099726"	"597.061345418"	"597.063537598"	"597.077550252"	"597.083628337"	"597.09861826"	"597.105010986"	"597.10836792"	"597.123474121"	"597.127258301"	"597.129705457"	"597.13366934"	"597.140294393"	"597.148966211"	"597.160911439"	"597.165522257"	"597.202748441"	"597.207636053"	"597.213664335"	"597.227355957"	"597.23710956"	"597.248961368"	"597.265899658"	"597.28645594"	"597.304068247"	"597.324127197"	"597.359710693"	"597.51192627"	"597.528720432"	"597.773422241"	"597.899116516"	"597.91619873"	"597.925415039"	"597.947835286"	"597.966683847"	"597.990804036"	"598.011883545"	"598.028605143"	"598.036442775"	"598.047302246"	"598.057958984"	"598.066162109"	"598.08203125"	"598.099985758"	"598.102170817"	"598.11491394"	"598.132568359"	"598.16206367"	"598.196794298"	"598.207740741"	"598.224521891"	"598.233734131"	"598.245764366"	"598.283813477"	"598.307276763"	"598.31982761"	"598.476425834"	"598.504716661"	"598.541093953"	"598.672058105"	"598.709025065"	"598.744995117"	"598.771270752"	"598.804178874"	"598.817077637"	"598.819946289"	"598.842000326"	"598.845794678"	"598.854467483"	"598.877441406"	"598.887939453"	"598.891326904"	"598.900482178"	"598.902908325"	"598.912155151"	"598.926025391"	"598.930764771"	"598.937747133"	"598.941040039"	"598.943033854"	"598.94909668"	"598.953583226"	"598.959065755"	"598.962280273"	"598.975521851"	"598.977956136"	"598.980041504"	"598.983612061"	"598.999637685"	"599.0177447"	"599.021136814"	"599.025101725"	"599.028690156"	"599.032229106"	"599.045226179"	"599.056751866"	"599.07244873"	"599.07425508"	"599.080023872"	"599.091523142"	"599.10311599"	"599.10721401"	"599.123761858"	"599.144321018"	"599.153465271"	"599.165217082"	"599.170715332"	"599.174316406"	"599.178741455"	"599.190378825"	"599.210667928"	"599.229949951"	"599.249664307"	"599.264794775"	"599.28129069"	"599.290344238"	"599.319702148"	"599.322004838"	"599.359265137"	"599.367510478"	"599.426250882"	"599.444526201"	"599.544311523"	"599.561711629"	"599.857821994"	"599.870663113"	"599.925354004"	"599.945129395"	"599.982147701"	"600.02112979"	"600.027770996"	"600.035542806"	"600.044791667"	"600.096893311"	"600.120596992"	"600.140869141"	"600.166212602"	"600.2035692"	"600.222336989"	"600.226069132"	"600.250202603"	"600.253204346"	"600.262868245"	"600.26820755"	"600.299465204"	"600.30609258"	"600.325446235"	"600.335242377"	"600.369405111"	"600.447482947"	"600.512308757"	"600.520617167"	"600.706095378"	"600.723917643"	"600.781693958"	"600.812947591"	"600.818044027"	"600.836045329"	"600.839752197"	"600.852884928"	"600.858484904"	"600.873303731"	"600.88243103"	"600.906311035"	"600.910583496"	"600.938130697"	"600.940907796"	"600.945070863"	"600.958717346"	"600.967987061"	"600.976269062"	"600.980316162"	"600.990776974"	"601.004478686"	"601.012969971"	"601.022577356"	"601.028625488"	"601.037139893"	"601.04019165"	"601.049658203"	"601.082321167"	"601.08610211"	"601.100494385"	"601.121276855"	"601.123626709"	"601.159484863"	"601.177274916"	"601.183878581"	"601.223079427"	"601.24726359"	"601.260894775"	"601.283048253"	"601.308135986"	"601.320419312"	"601.331156413"	"601.346313477"	"601.355794271"	"601.362263997"	"601.393432617"	"601.446868896"	"601.460231897"	"601.781280518"	"601.940612793"	"601.948044671"	"601.961807251"	"601.986381022"	"601.994267782"	"602.030514187"	"602.03427124"	"602.045430501"	"602.072779338"	"602.077978516"	"602.086171468"	"602.111506144"	"602.13264211"	"602.143540155"	"602.186803521"	"602.195526123"	"602.242071533"	"602.267944336"	"602.2784729"	"602.303800925"	"602.314543344"	"602.386647542"	"602.450500488"	"602.528416951"	"602.703267415"	"602.720967611"	"602.752888997"	"602.807632446"	"602.831054688"	"602.841393365"	"602.862080892"	"602.86390686"	"602.903569539"	"602.912836507"	"602.945007324"	"602.949388093"	"602.954813639"	"602.970011393"	"602.98018505"	"602.987894694"	"602.995143345"	"603.031311883"	"603.044525146"	"603.055155436"	"603.057352702"	"603.064816793"	"603.076930293"	"603.094024658"	"603.101959229"	"603.11541748"	"603.125579834"	"603.137542061"	"603.143452962"	"603.168645223"	"603.21378835"	"603.255745813"	"603.262898763"	"603.299176839"	"603.331985474"	"603.356903076"	"603.371031359"	"603.389586104"	"603.393707275"	"603.45211792"	"603.455215454"	"603.462491288"	"603.916725667"	"603.983229693"	"603.999084473"	"604.032795207"	"604.077428182"	"604.108323839"	"604.141910129"	"604.146728516"	"604.171398926"	"604.202642267"	"604.23235648"	"604.24690456"	"604.258681912"	"604.335734049"	"604.360717773"	"604.393188477"	"604.396850586"	"604.419006348"	"604.432527815"	"604.465692279"	"604.718159993"	"604.755950928"	"604.799601237"	"604.811055501"	"604.833475749"	"604.846801758"	"604.859571669"	"604.864013672"	"604.870984395"	"604.89450921"	"604.905049642"	"604.920572917"	"604.925882975"	"604.928619385"	"604.939758301"	"604.953110758"	"604.97857666"	"604.990234375"	"604.992862586"	"604.996329753"	"605.015116374"	"605.03137207"	"605.035147531"	"605.045070573"	"605.05384318"	"605.060913086"	"605.065865835"	"605.08026123"	"605.097701603"	"605.127518427"	"605.132367452"	"605.140340169"	"605.142852783"	"605.145324707"	"605.154278379"	"605.178730011"	"605.205825806"	"605.215799967"	"605.221293132"	"605.338653564"	"605.353905572"	"605.362915039"	"605.372741699"	"605.387664795"	"605.420546139"	"605.470700073"	"605.755615234"	"605.874588013"	"605.887440999"	"605.941879272"	"605.946228027"	"605.998941573"	"606.044342041"	"606.088948568"	"606.100468953"	"606.105183919"	"606.121685606"	"606.141905173"	"606.157823351"	"606.182454427"	"606.19004699"	"606.276306152"	"606.298977907"	"606.302510579"	"606.367980957"	"606.412453545"	"606.423875936"	"606.429321289"	"606.437077974"	"606.473880344"	"606.740228102"	"606.752792358"	"606.806846619"	"606.852999369"	"606.856424967"	"606.86315918"	"606.869954427"	"606.873901367"	"606.875915527"	"606.884668986"	"606.899631433"	"606.921630859"	"606.927469889"	"606.929870605"	"606.947143555"	"606.954533895"	"606.958024767"	"606.961941639"	"606.973175049"	"606.993896484"	"607.007704235"	"607.011627197"	"607.015681966"	"607.024176114"	"607.037841797"	"607.041617839"	"607.050815158"	"607.057495117"	"607.070082547"	"607.075293647"	"607.082824707"	"607.101623535"	"607.106608073"	"607.13209202"	"607.135941334"	"607.15524292"	"607.159606934"	"607.170131586"	"607.173231645"	"607.19400533"	"607.23376592"	"607.258074443"	"607.369862874"	"607.388244629"	"607.399780273"	"607.403747559"	"607.440490723"	"607.485238211"	"607.494110107"	"607.739786784"	"607.957326253"	"607.965423062"	"607.978942871"	"608.003380669"	"608.011697436"	"608.027252197"	"608.032745361"	"608.044647217"	"608.053151449"	"608.083557129"	"608.08931548"	"608.094678497"	"608.10043335"	"608.120969137"	"608.143998617"	"608.159179688"	"608.166259766"	"608.241704305"	"608.255471971"	"608.265490214"	"608.383514404"	"608.392333984"	"608.452601693"	"608.728851318"	"608.737766266"	"608.808074951"	"608.8582302"	"608.871154785"	"608.881591797"	"608.897176107"	"608.920491138"	"608.943944983"	"608.958241781"	"608.960892115"	"608.966626579"	"608.969818115"	"608.98324585"	"608.9871521"	"608.995349702"	"609.012087822"	"609.017303467"	"609.029510498"	"609.046051025"	"609.049405334"	"609.074649387"	"609.081564767"	"609.090485297"	"609.115526123"	"609.128967285"	"609.132748074"	"609.148041789"	"609.150360107"	"609.152837118"	"609.165493435"	"609.185569532"	"609.18984375"	"609.206481934"	"609.249524434"	"609.456336206"	"609.473444043"	"609.48546346"	"609.50962927"	"609.937845866"	"609.949963982"	"610.016097005"	"610.048016172"	"610.053304961"	"610.069322773"	"610.094234043"	"610.116292318"	"610.11949019"	"610.16277398"	"610.189102173"	"610.208769735"	"610.219475358"	"610.24584198"	"610.256189982"	"610.264125015"	"610.418232049"	"610.460611979"	"610.468845411"	"610.477437337"	"610.513273112"	"610.525604248"	"610.541375054"	"610.735431174"	"610.752868652"	"610.789896105"	"610.802488539"	"610.804707845"	"610.817270915"	"610.828882853"	"610.863271077"	"610.886962891"	"610.911907808"	"610.925108667"	"610.943023682"	"610.954945882"	"610.957092285"	"610.960225423"	"610.995566344"	"611.007175022"	"611.019744873"	"611.033482869"	"611.044830322"	"611.052880181"	"611.099595812"	"611.104431152"	"611.114432696"	"611.119934082"	"611.136942546"	"611.144340515"	"611.157989502"	"611.166704814"	"611.181381226"	"611.218896577"	"611.223677572"	"611.246038022"	"611.253848606"	"611.261184692"	"611.265432505"	"611.267556763"	"611.302689164"	"611.312686097"	"611.352752686"	"611.359087263"	"611.388562391"	"611.472269468"	"611.480823615"	"611.491577148"	"611.500611451"	"611.525270654"	"611.735075451"	"611.789315018"	"611.906962077"	"611.91582489"	"611.963317871"	"611.982546658"	"612.028053114"	"612.040008545"	"612.044962565"	"612.052719116"	"612.073364258"	"612.09197998"	"612.118299484"	"612.140045166"	"612.147654215"	"612.160905626"	"612.171480468"	"612.178150092"	"612.223998146"	"612.260223389"	"612.26245691"	"612.27255249"	"612.299108169"	"612.336118756"	"612.362167358"	"612.386156868"	"612.392571343"	"612.492629018"	"612.503780018"	"612.5206604"	"612.529691462"	"612.593444824"	"612.733688354"	"612.749898275"	"612.787481626"	"612.801818848"	"612.81427002"	"612.832621257"	"612.87019117"	"612.891215007"	"612.901746962"	"612.907304552"	"612.918952094"	"612.92819037"	"612.946947225"	"612.953922272"	"612.964416504"	"612.974499512"	"612.991410476"	"612.993726228"	"613.012017144"	"613.016215007"	"613.032241095"	"613.044799805"	"613.047071669"	"613.058723958"	"613.072759188"	"613.098137351"	"613.107940674"	"613.119350179"	"613.123550924"	"613.153610229"	"613.172566732"	"613.174964178"	"613.18157959"	"613.195037842"	"613.203674316"	"613.222679138"	"613.243326532"	"613.260576036"	"613.264038086"	"613.269271851"	"613.281528571"	"613.306492106"	"613.319217258"	"613.404478492"	"613.44203186"	"613.873708089"	"613.886311849"	"613.894836426"	"613.986246745"	"613.99806366"	"614.04352061"	"614.086486816"	"614.136293199"	"614.171783447"	"614.176361084"	"614.18216451"	"614.186914353"	"614.205588963"	"614.219477336"	"614.229545085"	"614.242279053"	"614.26574707"	"614.268625895"	"614.279144287"	"614.2840271"	"614.315755208"	"614.351727804"	"614.401742679"	"614.408407932"	"614.45382487"	"614.536511739"	"614.683227539"	"614.706786212"	"614.747467041"	"614.765075684"	"614.785235087"	"614.828420003"	"614.876057943"	"614.888203939"	"614.898330688"	"614.917205811"	"614.923482259"	"614.951217651"	"614.957041423"	"614.969340007"	"614.974125453"	"614.982457479"	"614.992201063"	"615.002685547"	"615.006805141"	"615.009033203"	"615.01361084"	"615.02003479"	"615.023630778"	"615.038655599"	"615.054192437"	"615.056345622"	"615.066141764"	"615.07019043"	"615.077153524"	"615.098061456"	"615.120574951"	"615.137369792"	"615.139837646"	"615.166373698"	"615.168401082"	"615.193134449"	"615.239162869"	"615.264282227"	"615.276613363"	"615.285384405"	"615.299417832"	"615.310041869"	"615.322020213"	"615.336066352"	"615.33996582"	"615.353985257"	"615.378570557"	"615.405431112"	"615.539459229"	"615.667603992"	"615.706402814"	"615.784301758"	"615.844507853"	"615.956329346"	"615.964889794"	"615.976847331"	"615.999572754"	"616.002583822"	"616.010246277"	"616.046973334"	"616.051452637"	"616.060913086"	"616.088745117"	"616.093933105"	"616.10369873"	"616.123199463"	"616.127390544"	"616.142671643"	"616.171898736"	"616.203481038"	"616.222960154"	"616.257967862"	"616.295238495"	"616.31048584"	"616.312886556"	"616.443206787"	"616.469671482"	"616.670416855"	"616.683161418"	"616.70509847"	"616.763153076"	"616.770487467"	"616.826680501"	"616.846939087"	"616.879903158"	"616.896453857"	"616.902838813"	"616.919487508"	"616.928940384"	"616.950642904"	"616.959442139"	"616.965452021"	"616.996451242"	"617.001800537"	"617.004435221"	"617.011428106"	"617.022867839"	"617.047553168"	"617.056376139"	"617.092619578"	"617.134521484"	"617.146636581"	"617.278843955"	"617.315205892"	"617.357017517"	"617.372802734"	"617.390075684"	"617.405681512"	"617.479095459"	"617.670211227"	"617.682312012"	"617.907348633"	"617.924947103"	"617.933074951"	"617.999036323"	"618.025756836"	"618.049175008"	"618.085754395"	"618.09387207"	"618.100799561"	"618.117889404"	"618.350443522"	"618.360076904"	"618.408996582"	"618.43480321"	"618.668914795"	"618.756158193"	"618.767985026"	"618.837376912"	"618.849151611"	"618.886899312"	"618.900390625"	"618.910693698"	"618.936281331"	"618.998687744"	"619.004684448"	"619.008413951"	"619.012044271"	"619.013938904"	"619.040829613"	"619.051346842"	"619.076049805"	"619.087127686"	"619.096323649"	"619.101826986"	"619.113346788"	"619.143096924"	"619.162509494"	"619.170461019"	"619.194903564"	"619.196890937"	"619.207051595"	"619.327418009"	"619.388427734"	"619.400000678"	"619.437978109"	"619.493823242"	"619.75592041"	"619.890441895"	"619.905380249"	"619.957015991"	"620.003250122"	"620.014981292"	"620.042388916"	"620.157642506"	"620.173952738"	"620.22824924"	"620.317749023"	"620.356903076"	"620.366407606"	"620.393035889"	"620.418731689"	"620.451598384"	"620.756190867"	"620.764587402"	"620.769958496"	"620.781636556"	"620.833251953"	"620.845586141"	"620.86927965"	"620.878723145"	"620.886108398"	"620.907775879"	"620.915634344"	"620.918070475"	"620.92578125"	"620.93762207"	"620.94317627"	"620.96282959"	"620.966491699"	"620.970355225"	"620.974690755"	"621.012349447"	"621.015024821"	"621.023609129"	"621.036407471"	"621.040557861"	"621.066220601"	"621.074686686"	"621.085858859"	"621.10357666"	"621.117930094"	"621.128446452"	"621.147933047"	"621.152991401"	"621.176452637"	"621.186335246"	"621.249084473"	"621.257873535"	"621.36831665"	"621.404032389"	"621.415569997"	"621.437093099"	"621.453869832"	"621.755783081"	"621.849009196"	"621.862182617"	"621.973290822"	"621.981994629"	"621.995147705"	"622.019903564"	"622.027876634"	"622.043924967"	"622.099060059"	"622.105493164"	"622.110564533"	"622.13285319"	"622.152404785"	"622.159844971"	"622.185379028"	"622.189344618"	"622.207822823"	"622.281664167"	"622.293874105"	"622.355422447"	"622.372619629"	"622.407958984"	"622.41913163"	"622.45690918"	"622.468687693"	"622.477264404"	"622.716033936"	"622.753631592"	"622.766937256"	"622.778747559"	"622.843678792"	"622.848602295"	"622.873722331"	"622.913411458"	"622.920588902"	"622.933120728"	"622.936025778"	"622.961456299"	"622.966186523"	"622.974110921"	"622.976321351"	"622.982232446"	"622.989949544"	"622.998531457"	"623.010887044"	"623.019266764"	"623.028325698"	"623.039796375"	"623.044953846"	"623.065180728"	"623.090229034"	"623.097611604"	"623.100504557"	"623.106136746"	"623.114615546"	"623.121002197"	"623.151752765"	"623.159667969"	"623.163622538"	"623.165771484"	"623.168620809"	"623.201615887"	"623.214355469"	"623.24214681"	"623.265169779"	"623.295013428"	"623.304107666"	"623.383361816"	"623.39855957"	"623.451965332"	"623.456678602"	"623.473419189"	"623.478057861"	"623.48149075"	"623.907145182"	"623.939941406"	"623.957580566"	"623.978210449"	"623.985812717"	"624.032063802"	"624.042561849"	"624.063609936"	"624.06877238"	"624.102681478"	"624.110206373"	"624.114992741"	"624.11861674"	"624.155236138"	"624.17868042"	"624.200576782"	"624.204883922"	"624.224190267"	"624.235671997"	"624.26225196"	"624.272369385"	"624.299591064"	"624.448242188"	"624.484395345"	"624.492441813"	"624.520667799"	"624.541107178"	"624.712036133"	"624.751023513"	"624.776641846"	"624.793548584"	"624.805414836"	"624.818545024"	"624.832794189"	"624.845336914"	"624.879496257"	"624.917732747"	"624.927438773"	"624.935241699"	"624.94083608"	"624.95430247"	"624.958852132"	"624.970306396"	"625.001831055"	"625.011579386"	"625.014553494"	"625.023096942"	"625.039520264"	"625.068843297"	"625.09954834"	"625.106414795"	"625.11882782"	"625.130409059"	"625.140838623"	"625.191023085"	"625.198760986"	"625.219229292"	"625.230489095"	"625.234658474"	"625.281501261"	"625.305373128"	"625.318453471"	"625.344472249"	"625.468414307"	"625.496255154"	"625.692474365"	"625.750841044"	"625.805564549"	"625.922980414"	"625.931294759"	"625.997905428"	"626.055450439"	"626.067820231"	"626.114284939"	"626.133512555"	"626.144836426"	"626.154968262"	"626.19355585"	"626.240154502"	"626.268829346"	"626.277805389"	"626.315370687"	"626.463867914"	"626.508447859"	"626.535919189"	"626.709625244"	"626.749624318"	"626.776896159"	"626.791381836"	"626.79897054"	"626.803460015"	"626.837381999"	"626.885726202"	"626.906850179"	"626.918334961"	"626.920257568"	"626.923080444"	"626.93157523"	"626.933959961"	"626.944067092"	"626.952536447"	"626.962824504"	"626.969483693"	"626.979858398"	"626.990391032"	"627.027745565"	"627.030181885"	"627.048618571"	"627.06241862"	"627.088408603"	"627.100901286"	"627.118469238"	"627.124389648"	"627.134929403"	"627.137769911"	"627.139831543"	"627.170813666"	"627.188454764"	"627.198506673"	"627.210286458"	"627.274689992"	"627.297279814"	"627.458171035"	"627.476250421"	"627.511327108"	"627.59290568"	"627.748158773"	"627.776275635"	"627.890228271"	"627.934753418"	"627.955932617"	"628.001647949"	"628.013629659"	"628.057393392"	"628.069864909"	"628.101257324"	"628.104064941"	"628.128072103"	"628.148722331"	"628.151944987"	"628.197625054"	"628.284667969"	"628.331604004"	"628.337921143"	"628.479217529"	"628.552947998"	"628.563476563"	"628.72274526"	"628.74601237"	"628.758946172"	"628.774841309"	"628.795572917"	"628.800278437"	"628.843882243"	"628.864868164"	"628.875274658"	"628.892150879"	"628.902707418"	"628.914199829"	"628.937967936"	"628.947903951"	"628.9678243"	"628.984903971"	"628.990563711"	"628.997921898"	"629.006904239"	"629.028143565"	"629.046966553"	"629.051422119"	"629.062133789"	"629.096893311"	"629.113969769"	"629.115971883"	"629.118133545"	"629.145833333"	"629.155295478"	"629.157938639"	"629.176757813"	"629.184758262"	"629.192789714"	"629.214528402"	"629.233276367"	"629.239074707"	"629.254249573"	"629.290486654"	"629.314727783"	"629.326769742"	"629.344482422"	"629.492114597"	"629.557027181"	"629.722765887"	"629.745664735"	"629.800404867"	"629.923736572"	"629.971394857"	"629.974151611"	"629.980685764"	"629.993143717"	"630.0184021"	"630.026037852"	"630.061462402"	"630.077327474"	"630.111801147"	"630.11978658"	"630.143025716"	"630.274385579"	"630.288269043"	"630.310869622"	"630.435083298"	"630.459330241"	"630.720888774"	"630.744333903"	"630.793660482"	"630.81040446"	"630.896443685"	"630.919265747"	"630.935064952"	"630.944659932"	"630.981323865"	"631.020128886"	"631.027089437"	"631.032684326"	"631.038920085"	"631.089294434"	"631.097597395"	"631.131983439"	"631.147003174"	"631.189208984"	"631.294712999"	"631.319101969"	"631.384731834"	"631.414520264"	"631.481536865"	"631.74230957"	"631.905578613"	"631.939902751"	"631.948573812"	"632.014791905"	"632.116838397"	"632.135533651"	"632.290494792"	"632.388763428"	"632.451538086"	"632.717651367"	"632.743631999"	"632.771910667"	"632.807352702"	"632.854064941"	"632.863688151"	"632.87789917"	"632.902596436"	"632.925969103"	"632.940622965"	"632.942962646"	"632.948873769"	"632.952209473"	"632.997778998"	"632.999908447"	"633.018951416"	"633.023421224"	"633.029083252"	"633.07111952"	"633.129764133"	"633.15826416"	"633.204711914"	"633.335459391"	"633.342956543"	"633.455383301"	"633.473332723"	"633.71681722"	"633.771262614"	"633.952431234"	"633.972914476"	"634.01872423"	"634.030484384"	"634.14414978"	"634.154080027"	"634.333233869"	"634.458770752"	"634.468523398"	"634.681157832"	"634.694208272"	"634.740539551"	"634.772003174"	"634.823074341"	"634.860829671"	"634.884629991"	"634.891296387"	"634.922485352"	"634.931563183"	"634.95362854"	"634.985692733"	"635.015160654"	"635.027282715"	"635.030863444"	"635.03314209"	"635.039279558"	"635.042022705"	"635.067474365"	"635.082251655"	"635.101620144"	"635.143874105"	"635.201949482"	"635.26314799"	"635.38381958"	"635.452987671"	"635.472662396"	"635.489659062"	"635.68101827"	"635.693771362"	"635.989152018"	"635.997591477"	"636.010707601"	"636.035430908"	"636.043378117"	"636.154510498"	"636.160448651"	"636.170199076"	"636.204874674"	"636.223405838"	"636.235542806"	"636.67938741"	"636.68850708"	"636.69052124"	"636.737518311"	"636.756622314"	"636.819366455"	"636.827575684"	"636.889787462"	"636.928853353"	"636.936258952"	"636.951526292"	"636.977233887"	"636.982065837"	"636.989690145"	"636.991782052"	"636.997778447"	"637.005940755"	"637.013885498"	"637.020677355"	"637.025951809"	"637.044075899"	"637.055793762"	"637.060780843"	"637.084136963"	"637.105816311"	"637.113099416"	"637.130737305"	"637.157531738"	"637.160405477"	"637.163233439"	"637.188411168"	"637.206200009"	"637.261291504"	"637.279825846"	"637.282545302"	"637.291606038"	"637.410666911"	"637.487272433"	"637.504391222"	"637.516723633"	"637.678388808"	"637.922790527"	"637.9480896"	"637.955604553"	"638.001513163"	"638.047495524"	"638.084436249"	"638.118804932"	"638.125241141"	"638.130339305"	"638.134289551"	"638.180541992"	"638.22037557"	"638.239701477"	"638.294814571"	"638.417132772"	"638.500261579"	"638.508708339"	"638.652587891"	"638.753631592"	"638.767101941"	"638.824239095"	"638.834243774"	"638.894656711"	"638.909515381"	"638.934448242"	"638.942867985"	"638.956402249"	"638.974784342"	"638.979435221"	"639.002482096"	"639.01331075"	"639.038340251"	"639.073886871"	"639.080078125"	"639.110129801"	"639.115585327"	"639.175271553"	"639.221810543"	"639.344289144"	"639.389862061"	"639.420806885"	"639.503320313"	"639.520649445"	"639.532348633"	"639.76696167"	"639.946892632"	"640.03200422"	"640.035217285"	"640.04292806"	"640.045084635"	"640.083702935"	"640.08932156"	"640.121276855"	"640.128967285"	"640.141647339"	"640.179468791"	"640.224812826"	"640.255119324"	"640.34664917"	"640.388885498"	"640.393724936"	"640.417116422"	"640.524712065"	"640.561703152"	"640.738566081"	"640.793291728"	"640.819366455"	"640.839508057"	"640.892186483"	"640.901854306"	"640.925476074"	"640.932891846"	"640.939076015"	"640.947843764"	"640.979446411"	"640.985740662"	"641.034015362"	"641.04313151"	"641.048295339"	"641.095413208"	"641.105167643"	"641.132090251"	"641.139394124"	"641.142781576"	"641.15135871"	"641.158660889"	"641.185974121"	"641.193186442"	"641.195953369"	"641.213663737"	"641.239868164"	"641.254681623"	"641.30065918"	"641.309818522"	"641.365760803"	"641.474068197"	"641.527644857"	"641.897186279"	"641.971931966"	"642.018066406"	"642.029365176"	"642.074439639"	"642.090859549"	"642.117696126"	"642.143310547"	"642.152801514"	"642.15600925"	"642.214005534"	"642.27465566"	"642.300333659"	"642.346374512"	"642.432862684"	"642.485898599"	"642.753173828"	"642.762031944"	"642.77484583"	"642.81638387"	"642.836710612"	"642.858439128"	"642.860524495"	"642.881500244"	"642.890818278"	"642.897827148"	"642.90616862"	"642.90834554"	"642.919804891"	"642.930260213"	"642.946694743"	"642.955322266"	"642.964396159"	"642.983422852"	"642.997070313"	"643.000869751"	"643.006437756"	"643.0162913"	"643.023226703"	"643.038514314"	"643.04384274"	"643.06291998"	"643.069722493"	"643.100097656"	"643.109202529"	"643.111212836"	"643.129861705"	"643.135328505"	"643.155474345"	"643.159444173"	"643.173360189"	"643.20022896"	"643.223409017"	"643.233174642"	"643.255434672"	"643.270874023"	"643.307159424"	"643.316762967"	"643.327911377"	"643.331634521"	"643.353385925"	"643.43610772"	"643.45489502"	"643.761792387"	"643.909790039"	"643.923487345"	"643.940138753"	"643.987706502"	"644.009502411"	"644.034131368"	"644.0425354"	"644.077752007"	"644.142608643"	"644.158922645"	"644.197783123"	"644.203659058"	"644.289764404"	"644.327407837"	"644.337477721"	"644.547485352"	"644.760138448"	"644.770629883"	"644.827575684"	"644.851875305"	"644.88885498"	"644.904571533"	"644.912719727"	"644.922729492"	"644.93540446"	"644.951254438"	"644.960730787"	"644.980686188"	"644.993515015"	"645.010803223"	"645.021809896"	"645.027893066"	"645.03515625"	"645.043181243"	"645.055126953"	"645.082539876"	"645.09021403"	"645.092468262"	"645.096679688"	"645.104746501"	"645.109405518"	"645.13397769"	"645.151066636"	"645.162917364"	"645.202103559"	"645.278625488"	"645.285990397"	"645.310308838"	"645.341304942"	"645.388397217"	"645.451049805"	"645.759014653"	"645.854980469"	"645.956169128"	"645.964641753"	"645.990315755"	"646.000305176"	"646.030731201"	"646.051696777"	"646.117431641"	"646.137546115"	"646.154897054"	"646.163332621"	"646.169509888"	"646.195739746"	"646.269651867"	"646.466925557"	"646.733718145"	"646.757202148"	"646.768999736"	"646.787827265"	"646.811431885"	"646.824829102"	"646.8570794"	"646.869445801"	"646.880391439"	"646.914855957"	"646.918684218"	"646.942217586"	"646.955434163"	"646.957702637"	"646.965121896"	"646.974072266"	"646.978607178"	"646.994111561"	"647.015492757"	"647.034698486"	"647.044433594"	"647.046539307"	"647.051756117"	"647.087961441"	"647.10627238"	"647.112157186"	"647.14538269"	"647.175567627"	"647.195220947"	"647.288680522"	"647.733791775"	"647.788267913"	"647.861022949"	"647.914805094"	"647.922526042"	"647.936258952"	"647.946472168"	"647.968770345"	"647.989118051"	"648.034985352"	"648.047020024"	"648.0516883"	"648.092488607"	"648.160247803"	"648.285186768"	"648.349451701"	"648.483491744"	"648.747125696"	"648.760070801"	"648.782897949"	"648.785571289"	"648.829706828"	"648.839375814"	"648.854119195"	"648.87690601"	"648.890289307"	"648.914825439"	"648.923638662"	"648.938323975"	"648.947801824"	"648.951480442"	"648.970323351"	"648.992034912"	"649.001228333"	"649.012664795"	"649.017486572"	"649.042114258"	"649.044586182"	"649.055750859"	"649.092300415"	"649.109086778"	"649.1815389"	"649.192657471"	"649.218040882"	"649.258273897"	"649.268065349"	"649.280502319"	"649.29258728"	"649.379699707"	"649.505443542"	"649.553361681"	"649.917358398"	"649.927157932"	"649.940490723"	"650.005076817"	"650.026838336"	"650.051853853"	"650.059457143"	"650.129379272"	"650.148537191"	"650.176563945"	"650.220998128"	"650.251714797"	"650.271233299"	"650.353881836"	"650.38701884"	"650.499491924"	"650.556976318"	"650.72829522"	"650.764373779"	"650.782918294"	"650.797912598"	"650.83605957"	"650.848876953"	"650.85723877"	"650.85989719"	"650.862345378"	"650.868670654"	"650.888956706"	"650.906064598"	"650.917882284"	"650.921468099"	"650.944904327"	"650.952364604"	"650.967772665"	"650.974222819"	"650.989408366"	"650.993408203"	"650.998155643"	"651.005560303"	"651.008294"	"651.035143534"	"651.060250063"	"651.071813889"	"651.090057373"	"651.093892415"	"651.098136902"	"651.103729248"	"651.106299506"	"651.109008789"	"651.114379883"	"651.121961953"	"651.124816895"	"651.129226074"	"651.13786761"	"651.179443359"	"651.184193929"	"651.197092692"	"651.199747721"	"651.207977295"	"651.222492891"	"651.238108317"	"651.263259888"	"651.274360021"	"651.284952799"	"651.296356201"	"651.329198201"	"651.346537272"	"651.360291598"	"651.384365306"	"651.42684767"	"651.502444797"	"651.50499471"	"651.508534749"	"651.512291356"	"651.514567057"	"651.727818807"	"651.872172038"	"651.93981425"	"651.956558228"	"651.971974013"	"651.984832764"	"652.008051554"	"652.017775472"	"652.046154446"	"652.055664063"	"652.06350708"	"652.101745605"	"652.124816895"	"652.134828225"	"652.180904812"	"652.197118689"	"652.218892415"	"652.230636597"	"652.236804644"	"652.256525675"	"652.26852417"	"652.293426514"	"652.308125814"	"652.387817383"	"652.476898193"	"652.514779663"	"652.6927948"	"652.72668457"	"652.790812174"	"652.802724202"	"652.826965332"	"652.849700928"	"652.86541748"	"652.873392741"	"652.902954102"	"652.910609945"	"652.922546387"	"652.926202091"	"652.949536278"	"652.959046033"	"652.966440837"	"652.972376506"	"652.99103597"	"653.001515706"	"653.010650635"	"653.018482306"	"653.025441488"	"653.035359701"	"653.046279907"	"653.05472193"	"653.064519973"	"653.071929932"	"653.079396566"	"653.114893595"	"653.126060849"	"653.129614936"	"653.133453369"	"653.142042033"	"653.178785536"	"653.184265137"	"653.191149942"	"653.238650783"	"653.254667155"	"653.265723334"	"653.301635742"	"653.346007284"	"653.361768293"	"653.376283113"	"653.406207614"	"653.481517877"	"653.517868042"	"653.527795307"	"653.898071289"	"653.930175781"	"653.955039469"	"654.029766661"	"654.050933838"	"654.05897522"	"654.099468755"	"654.104699029"	"654.323721023"	"654.484181722"	"654.495915555"	"654.531188965"	"654.540539902"	"654.588155111"	"654.755252414"	"654.776397705"	"654.787841797"	"654.799713135"	"654.805419922"	"654.809672038"	"654.846120199"	"654.856343587"	"654.86118571"	"654.869567871"	"654.889801025"	"654.931445894"	"654.949289958"	"654.954437256"	"654.963829511"	"654.96895006"	"654.987650553"	"655.049259731"	"655.059074402"	"655.111450195"	"655.125915527"	"655.156072707"	"655.186238607"	"655.196273804"	"655.201321072"	"655.210408529"	"655.219868978"	"655.326214018"	"655.36151123"	"655.498592492"	"655.508417765"	"655.5432095"	"655.583411323"	"655.625525875"	"655.935207791"	"655.959335327"	"655.967529297"	"655.988227844"	"656.045232864"	"656.060241699"	"656.09085083"	"656.128550212"	"656.159912109"	"656.19841512"	"656.289462524"	"656.326861572"	"656.511829631"	"656.754974365"	"656.770841471"	"656.778546618"	"656.791020711"	"656.80267334"	"656.814517551"	"656.832855225"	"656.852844238"	"656.873596191"	"656.876651001"	"656.879231771"	"656.885729109"	"656.90133667"	"656.906234741"	"656.913391113"	"656.922512478"	"656.935623169"	"656.943756104"	"656.953241984"	"657.02219403"	"657.037373861"	"657.049163818"	"657.058915263"	"657.068466187"	"657.079199897"	"657.085777283"	"657.117614746"	"657.123758952"	"657.125875261"	"657.140576172"	"657.14575346"	"657.171417236"	"657.189331055"	"657.225067139"	"657.236094157"	"657.272100629"	"657.285489037"	"657.317807515"	"657.321182251"	"657.344764709"	"657.426264445"	"657.428863525"	"657.435247982"	"657.498560905"	"657.77397955"	"657.777668437"	"657.889953613"	"657.956639608"	"658.004366557"	"658.024575127"	"658.050023962"	"658.057342529"	"658.063415527"	"658.094141642"	"658.119903564"	"658.130971273"	"658.137349447"	"658.144500732"	"658.159625583"	"658.175137838"	"658.21975708"	"658.275115967"	"658.306101481"	"658.319641113"	"658.34236145"	"658.354302979"	"658.39755249"	"658.438896179"	"658.467617459"	"658.501912435"	"658.640167236"	"658.776008955"	"658.787536621"	"658.811665853"	"658.832356771"	"658.867256673"	"658.878194173"	"658.881205241"	"658.890238444"	"658.899142795"	"658.905212402"	"658.916442871"	"658.929016113"	"658.938018799"	"658.95107015"	"658.967009009"	"658.9693868"	"658.976784358"	"658.988037109"	"658.996939676"	"659.001241048"	"659.018308512"	"659.026916504"	"659.037414551"	"659.039680481"	"659.043462118"	"659.053192139"	"659.064601644"	"659.070456187"	"659.12059021"	"659.136779785"	"659.149031772"	"659.155860053"	"659.171235826"	"659.178644816"	"659.189407349"	"659.221099854"	"659.27438151"	"659.289868673"	"659.301208496"	"659.326801065"	"659.335968018"	"659.364562988"	"659.441532389"	"659.514185668"	"659.775312636"	"659.871032715"	"659.913914998"	"659.947718913"	"659.971930088"	"659.980397007"	"660.04634184"	"660.070831299"	"660.116063436"	"660.132973529"	"660.179597982"	"660.222067751"	"660.303161621"	"660.312057156"	"660.321848551"	"660.329992676"	"660.454470765"	"660.461901347"	"660.517803051"	"660.68057251"	"660.750082833"	"660.785426839"	"660.804279146"	"660.82232666"	"660.826416016"	"660.873303223"	"660.925552368"	"660.935126411"	"660.971203428"	"660.980793749"	"660.989871555"	"660.996378581"	"661.00958252"	"661.031155396"	"661.054260254"	"661.060167101"	"661.067578865"	"661.074544271"	"661.098551432"	"661.104240528"	"661.106380887"	"661.109161377"	"661.124684652"	"661.142900255"	"661.190765381"	"661.206501261"	"661.236612956"	"661.268780518"	"661.281066895"	"661.305348714"	"661.334383315"	"661.37677002"	"661.384368896"	"661.417602539"	"661.457733154"	"661.465433757"	"661.931091309"	"661.938498603"	"661.952527364"	"661.961517334"	"661.984463162"	"662.00520252"	"662.050383504"	"662.062806266"	"662.067149268"	"662.102796088"	"662.129689535"	"662.146260579"	"662.176170349"	"662.210102336"	"662.301197052"	"662.338765462"	"662.365134103"	"662.387954712"	"662.50103031"	"662.819498698"	"662.831553141"	"662.844762166"	"662.853942871"	"662.893465395"	"662.916219076"	"662.923583984"	"662.932373047"	"662.939324492"	"662.944732666"	"662.967881944"	"662.98658922"	"663.021662394"	"663.026153564"	"663.047219016"	"663.054222955"	"663.062945048"	"663.122161865"	"663.148956299"	"663.159470828"	"663.166496277"	"663.171270398"	"663.19938151"	"663.233628394"	"663.295369466"	"663.314198525"	"663.321817209"	"663.493646692"	"663.504613967"	"663.569191673"	"663.846944173"	"664.008636475"	"664.021352834"	"664.026351929"	"664.042436622"	"664.056208293"	"664.066967367"	"664.082977295"	"664.160644531"	"664.163246155"	"664.169974772"	"664.192552956"	"664.229438782"	"664.236755371"	"664.256444295"	"664.268702189"	"664.294158936"	"664.305706602"	"664.31829834"	"664.357382082"	"664.43762207"	"664.478253682"	"664.497578939"	"664.516803129"	"664.572619629"	"664.74434789"	"664.802062988"	"664.816253662"	"664.828572591"	"664.833943685"	"664.83610026"	"664.85269165"	"664.860321045"	"664.87290446"	"664.875101725"	"664.884841919"	"664.897738139"	"664.916344537"	"664.922105803"	"664.926172892"	"664.933959961"	"664.96040113"	"664.967923119"	"664.983980815"	"664.990071615"	"665.008087158"	"665.014021721"	"665.026199341"	"665.029489711"	"665.050753276"	"665.072705078"	"665.075850948"	"665.08760695"	"665.115478516"	"665.118512641"	"665.122772217"	"665.137910389"	"665.139967177"	"665.154693604"	"665.237858454"	"665.26365153"	"665.292310442"	"665.299384223"	"665.31181505"	"665.346984863"	"665.376531692"	"665.421844482"	"665.519804924"	"665.548490524"	"665.743865967"	"665.888580322"	"665.955429077"	"665.987909953"	"666.000693992"	"666.017303467"	"666.025063651"	"666.046274821"	"666.050537109"	"666.08867391"	"666.140686035"	"666.150743784"	"666.181438491"	"666.19670695"	"666.234388563"	"666.272583008"	"666.309766981"	"666.320595854"	"666.410342262"	"666.532459874"	"666.540676063"	"666.551917666"	"666.698120117"	"666.818756104"	"666.831237793"	"666.833496094"	"666.835998535"	"666.842950439"	"666.866536458"	"666.87697347"	"666.891764323"	"666.915018717"	"666.919026693"	"666.926452637"	"666.937479655"	"666.942323734"	"666.964918239"	"666.967956543"	"666.972671509"	"666.988144021"	"667.000264486"	"667.007070541"	"667.01718394"	"667.034332626"	"667.04530504"	"667.049957275"	"667.062976413"	"667.070073446"	"667.080397542"	"667.091929118"	"667.095347087"	"667.103637695"	"667.112426758"	"667.133239746"	"667.141921997"	"667.157902696"	"667.184755113"	"667.197052002"	"667.204397164"	"667.230117798"	"667.25358412"	"667.269439697"	"667.323857286"	"667.377315423"	"667.392447335"	"667.412889753"	"667.41513265"	"667.535214379"	"667.54391649"	"667.552960463"	"667.762008895"	"667.846832275"	"667.859425863"	"667.970745665"	"667.979003398"	"668.066304525"	"668.153905233"	"668.207550049"	"668.211120605"	"668.24118042"	"668.256571452"	"668.263641542"	"668.449452209"	"668.509435018"	"668.556352095"	"668.620727539"	"668.695404053"	"668.764358521"	"668.802276611"	"668.841084798"	"668.847564697"	"668.861907959"	"668.871622721"	"668.924133301"	"668.930241903"	"668.933778975"	"668.947118123"	"668.956836519"	"668.964908176"	"668.969767253"	"668.979649297"	"669.010803223"	"669.038675944"	"669.070551554"	"669.074520535"	"669.127563477"	"669.171953837"	"669.284591675"	"669.308319092"	"669.340623045"	"669.512483724"	"669.568562826"	"669.57993571"	"669.937194824"	"669.974873861"	"669.983011882"	"670.018920898"	"670.061477929"	"670.100521512"	"670.15411377"	"670.175542196"	"670.306196425"	"670.329833984"	"670.343198423"	"670.354343299"	"670.358139038"	"670.405328369"	"670.464424133"	"670.703623787"	"670.709025065"	"670.716018677"	"670.770711263"	"670.794448757"	"670.82014974"	"670.830078125"	"670.852213542"	"670.889912923"	"670.892384847"	"670.901963976"	"670.938070835"	"670.943359375"	"670.951507568"	"670.959411621"	"670.968536377"	"670.971008301"	"670.976501465"	"670.983956473"	"671.019887288"	"671.037767198"	"671.042053223"	"671.045837402"	"671.064644368"	"671.074956597"	"671.082821316"	"671.1153361"	"671.125762939"	"671.132598877"	"671.147064209"	"671.157114665"	"671.19124349"	"671.205525716"	"671.232089572"	"671.239752197"	"671.250516994"	"671.287160238"	"671.300608317"	"671.319630941"	"671.338311768"	"671.364379883"	"671.43081665"	"671.451293945"	"671.457116699"	"671.475748698"	"671.703222977"	"671.794065122"	"671.905822754"	"671.971946716"	"671.987487793"	"672.020511203"	"672.039998372"	"672.06602478"	"672.190928868"	"672.253378203"	"672.32230724"	"672.358609009"	"672.369885036"	"672.701134091"	"672.705993652"	"672.788818359"	"672.791897244"	"672.800537109"	"672.834879557"	"672.848052979"	"672.850367228"	"672.852620443"	"672.859848749"	"672.88314565"	"672.893798828"	"672.909667969"	"672.920669556"	"672.931915283"	"672.978232829"	"672.982427859"	"672.984975179"	"673.00378418"	"673.012521871"	"673.016815186"	"673.0331014"	"673.054398219"	"673.06036377"	"673.06829834"	"673.079549832"	"673.085726616"	"673.105865479"	"673.115437826"	"673.120222304"	"673.129241943"	"673.143269857"	"673.166073269"	"673.203521729"	"673.231872559"	"673.30560725"	"673.366121419"	"673.372716268"	"673.467183431"	"673.481927725"	"673.493292262"	"673.863711887"	"673.876444499"	"673.930435181"	"673.987693637"	"673.995965811"	"674.025482178"	"674.063323975"	"674.089385986"	"674.195170085"	"674.287618001"	"674.300750732"	"674.337463379"	"674.485839844"	"674.497088962"	"674.675086975"	"674.729797363"	"674.752774193"	"674.801208496"	"674.842010498"	"674.845245361"	"674.857365926"	"674.863260905"	"674.889139811"	"674.916402181"	"674.936055501"	"674.940878732"	"674.943003337"	"674.946879069"	"674.950673421"	"674.982635498"	"674.986629232"	"674.996556925"	"675.012512207"	"675.030214945"	"675.038920085"	"675.046315511"	"675.058451335"	"675.065612793"	"675.075698853"	"675.083210415"	"675.120981852"	"675.123931885"	"675.144180298"	"675.158665975"	"675.183973524"	"675.207329305"	"675.209381104"	"675.25191413"	"675.295145671"	"675.320892334"	"675.433044434"	"675.752349854"	"675.94329834"	"675.945349799"	"675.954080491"	"675.967712402"	"675.977177373"	"675.992007785"	"675.999977112"	"676.020750682"	"676.033233643"	"676.066279093"	"676.078116099"	"676.083127741"	"676.087188721"	"676.117511325"	"676.13283454"	"676.145812988"	"676.63857128"	"676.650974528"	"676.726826986"	"676.75050354"	"676.799906413"	"676.84718221"	"676.859893799"	"676.870361328"	"676.909096383"	"676.931799405"	"676.947843198"	"676.954752329"	"676.958618164"	"676.975931803"	"676.983874003"	"677.000812349"	"677.037203834"	"677.062713623"	"677.069763184"	"677.078192139"	"677.093536377"	"677.120076497"	"677.12962087"	"677.137390137"	"677.174195426"	"677.201009115"	"677.249275646"	"677.25332907"	"677.329805041"	"677.421600342"	"677.434997559"	"677.462010701"	"677.500793457"	"677.638207753"	"677.650421143"	"677.925933838"	"678.004353841"	"678.036765447"	"678.058056212"	"678.070027669"	"678.082808431"	"678.104024251"	"678.195840547"	"678.208095551"	"678.212554932"	"678.244506836"	"678.256663005"	"678.272481283"	"678.283111572"	"678.29631827"	"678.333362398"	"678.513300578"	"678.530387243"	"678.636352539"	"678.723958333"	"678.741516113"	"678.752754211"	"678.760543258"	"678.778035482"	"678.793243408"	"678.805430094"	"678.817296346"	"678.851542155"	"678.87487793"	"678.900465224"	"678.912770589"	"678.937571773"	"678.943237305"	"678.948893229"	"678.983575892"	"678.995180257"	"679.002105713"	"679.005462646"	"679.020985921"	"679.029654609"	"679.041274562"	"679.088186646"	"679.091873169"	"679.103130011"	"679.109143066"	"679.133616553"	"679.137947083"	"679.145690918"	"679.153679742"	"679.155853271"	"679.179731581"	"679.206726074"	"679.210103353"	"679.242095947"	"679.253534799"	"679.269487169"	"679.298758613"	"679.308579856"	"679.316196018"	"679.377127753"	"679.416054281"	"679.462402344"	"679.488759359"	"679.516415066"	"679.53272964"	"679.542972141"	"679.563966006"	"679.820678711"	"679.903717041"	"679.970473517"	"680.016162109"	"680.028503418"	"680.032592773"	"680.040785048"	"680.061726888"	"680.069763184"	"680.105895996"	"680.135742188"	"680.141539745"	"680.14894104"	"680.166246718"	"680.212599013"	"680.249599881"	"680.268051487"	"680.288421631"	"680.31237793"	"680.336619059"	"680.339355469"	"680.419494629"	"680.46585083"	"680.49226888"	"680.514709473"	"680.567368478"	"680.738545736"	"680.802327474"	"680.83404541"	"680.847483317"	"680.858817206"	"680.879903158"	"680.89028422"	"680.896026611"	"680.907145182"	"680.930582682"	"680.934633382"	"680.942184448"	"680.952982585"	"680.980124156"	"680.983337402"	"680.999243842"	"681.003307268"	"681.022496541"	"681.024770101"	"681.033545812"	"681.047353109"	"681.049829851"	"681.061213741"	"681.066207886"	"681.077794393"	"681.085558573"	"681.094665527"	"681.09677124"	"681.10723877"	"681.111042277"	"681.153086344"	"681.157796224"	"681.160753886"	"681.210477702"	"681.23135376"	"681.256561279"	"681.269115724"	"681.285262335"	"681.296676636"	"681.308793039"	"681.324127197"	"681.392964003"	"681.437372843"	"681.51266387"	"681.559240341"	"681.568609873"	"681.616063436"	"681.862304688"	"681.875061035"	"681.986082419"	"681.994465056"	"682.041442871"	"682.114322238"	"682.124735514"	"682.155212402"	"682.164611816"	"682.169855027"	"682.193876139"	"682.226829529"	"682.271830241"	"682.294048733"	"682.330531045"	"682.355617639"	"682.38948713"	"682.396392822"	"682.515914917"	"682.526528252"	"682.571922811"	"682.735198975"	"682.753234863"	"682.817247179"	"682.876831055"	"682.887105306"	"682.911071777"	"682.938995361"	"682.945699056"	"682.949066688"	"682.961970011"	"682.971888789"	"682.980732558"	"682.98453776"	"682.990081787"	"682.995154348"	"683.001322428"	"683.008082072"	"683.041951497"	"683.065559896"	"683.086975098"	"683.089790344"	"683.177851359"	"683.273127238"	"683.323771159"	"683.359400431"	"683.37677002"	"683.511657715"	"683.52842995"	"683.639709473"	"683.820800781"	"683.833231608"	"683.944925944"	"683.952634869"	"683.998540243"	"684.076797485"	"684.116076152"	"684.143239339"	"684.160868327"	"684.191286723"	"684.260311211"	"684.32150546"	"684.369580304"	"684.71902947"	"684.731463623"	"684.750335693"	"684.758544922"	"684.786224365"	"684.809997559"	"684.813446045"	"684.835388184"	"684.868286133"	"684.891377767"	"684.90745452"	"684.917334391"	"684.953532229"	"684.967651367"	"684.983459473"	"684.99130249"	"684.999318441"	"685.011169434"	"685.035769992"	"685.059773763"	"685.131103516"	"685.140828451"	"685.14311172"	"685.148302351"	"685.172645932"	"685.247571673"	"685.279408773"	"685.375854492"	"685.466918945"	"685.490539551"	"685.528177104"	"685.718581645"	"685.920562744"	"685.987472534"	"686.036549886"	"686.074462891"	"686.147003174"	"686.151631673"	"686.176415337"	"686.206619654"	"686.220591227"	"686.276550293"	"686.338183859"	"686.42855835"	"686.467193604"	"686.477434826"	"686.531896347"	"686.716396191"	"686.721313477"	"686.755452474"	"686.824768066"	"686.86340332"	"686.875602214"	"686.888458252"	"686.89892985"	"686.909484863"	"686.925089518"	"686.947489421"	"686.957977295"	"686.987304688"	"686.9934021"	"686.997526749"	"687.000274658"	"687.015518188"	"687.028588189"	"687.048684438"	"687.070310239"	"687.075215658"	"687.084431966"	"687.095525106"	"687.101193746"	"687.131225586"	"687.152069092"	"687.1587677"	"687.223722331"	"687.245113118"	"687.28338623"	"687.314544678"	"687.45195516"	"687.480930765"	"687.545441945"	"687.715332031"	"687.879318237"	"687.893280029"	"687.966760254"	"687.991353353"	"688.003171406"	"688.011448716"	"688.316899618"	"688.482842339"	"688.485024911"	"688.493064322"	"688.516204834"	"688.713968363"	"688.726409912"	"688.752583822"	"688.768304962"	"688.820526123"	"688.82321167"	"688.833887736"	"688.857384576"	"688.867492676"	"688.904109701"	"688.931793213"	"688.951538086"	"688.955882679"	"688.958348592"	"688.962402344"	"688.966227064"	"688.981414795"	"689.00112915"	"689.00398763"	"689.012000529"	"689.01940918"	"689.028396946"	"689.061920166"	"689.073867798"	"689.090983073"	"689.098650106"	"689.105560303"	"689.173849487"	"689.179214478"	"689.267608643"	"689.299163818"	"689.415374756"	"689.496465454"	"689.713556199"	"689.767891439"	"689.837402344"	"689.850158691"	"689.96132115"	"689.969650511"	"689.983398438"	"690.007314046"	"690.015340952"	"690.093467712"	"690.098286548"	"690.13287557"	"690.148314158"	"690.177327474"	"690.207848685"	"690.372721649"	"690.473978678"	"690.499699345"	"690.532148645"	"690.766082764"	"690.831746419"	"690.836547852"	"690.862340291"	"690.900512695"	"690.908365885"	"690.920684814"	"690.924517491"	"690.94711493"	"690.962809245"	"690.970300213"	"690.998926799"	"691.016168056"	"691.02785848"	"691.052626837"	"691.05758667"	"691.077626546"	"691.085342407"	"691.152452257"	"691.179229736"	"691.189655651"	"691.264838762"	"691.279161502"	"691.309295654"	"691.314727783"	"691.376323064"	"691.397189781"	"691.44519043"	"691.524902344"	"691.535544501"	"691.895345052"	"691.973602295"	"692.031158447"	"692.0520149"	"692.05648949"	"692.085968018"	"692.091108534"	"692.097920736"	"692.102769979"	"692.193074544"	"692.211632623"	"692.223528035"	"692.2596639"	"692.282582601"	"692.289886475"	"692.311981201"	"692.336082458"	"692.388352312"	"692.400700887"	"692.468612671"	"692.509290907"	"692.547823079"	"692.656829834"	"692.685321808"	"692.700531006"	"692.764007568"	"692.781890869"	"692.86710612"	"692.905181885"	"692.915659587"	"692.92845832"	"692.94442749"	"692.964355469"	"692.974509103"	"692.999258859"	"693.010498047"	"693.045382182"	"693.056894938"	"693.106440226"	"693.118478747"	"693.129018148"	"693.147842407"	"693.153220848"	"693.268576728"	"693.324162801"	"693.391915215"	"693.402648926"	"693.404744466"	"693.412711801"	"693.504180908"	"693.551153934"	"693.685005188"	"693.911092122"	"693.919169108"	"693.986019037"	"694.031890869"	"694.12154541"	"694.1816775"	"694.227705214"	"694.269175212"	"694.279726895"	"694.327484131"	"694.351673734"	"694.404144287"	"694.416133507"	"694.507787069"	"694.563486735"	"694.648866352"	"694.661336524"	"694.672576904"	"694.682434082"	"694.778869629"	"694.78717041"	"694.82522583"	"694.87417806"	"694.911427816"	"694.920072428"	"694.922566732"	"694.949971517"	"694.95739294"	"694.968322754"	"694.996002796"	"694.99823761"	"695.015574985"	"695.01953125"	"695.037104289"	"695.042816162"	"695.051257663"	"695.062991188"	"695.068135579"	"695.07726966"	"695.082895915"	"695.089660645"	"695.092834473"	"695.100891113"	"695.106750488"	"695.112457275"	"695.123769609"	"695.126878284"	"695.140482585"	"695.149902344"	"695.153778076"	"695.158086141"	"695.176155938"	"695.198608398"	"695.227172852"	"695.250423855"	"695.254302979"	"695.260650635"	"695.263723828"	"695.288738917"	"695.304046631"	"695.313022988"	"695.355122884"	"695.408473424"	"695.419989127"	"695.428963029"	"695.446969604"	"695.511688232"	"695.527864729"	"695.584686279"	"695.924102783"	"695.944976807"	"695.989959717"	"696.002224193"	"696.039855957"	"696.04739719"	"696.11634318"	"696.140497278"	"696.186203191"	"696.209609259"	"696.23287377"	"696.243733724"	"696.255249023"	"696.267512004"	"696.269907633"	"696.272318522"	"696.34593455"	"696.405707157"	"696.432393628"	"696.452545166"	"696.531555176"	"696.69552358"	"696.713287354"	"696.735350836"	"696.75112915"	"696.784790039"	"696.833326552"	"696.854370117"	"696.863789876"	"696.881510417"	"696.892400106"	"696.903218587"	"696.919006348"	"696.927388509"	"696.954649273"	"696.978189322"	"696.99642334"	"696.999768575"	"697.017068045"	"697.02154541"	"697.023722331"	"697.040537516"	"697.049194336"	"697.058199565"	"697.077468872"	"697.102603149"	"697.105104574"	"697.13571167"	"697.143569946"	"697.172953288"	"697.197142198"	"697.205535106"	"697.234965007"	"697.242838542"	"697.248046875"	"697.289428711"	"697.301574707"	"697.303934733"	"697.392747077"	"697.527360704"	"697.54278263"	"697.611444382"	"697.734873454"	"697.912862142"	"697.960757785"	"697.968787478"	"697.981867472"	"698.005991618"	"698.01446406"	"698.059000651"	"698.065643311"	"698.096954346"	"698.128234863"	"698.131858317"	"698.20719401"	"698.209533691"	"698.252098931"	"698.263651167"	"698.282287598"	"698.396599972"	"698.423522949"	"698.546474881"	"698.734919621"	"698.747924805"	"698.781829834"	"698.79119873"	"698.799763997"	"698.851013184"	"698.86138916"	"698.884602865"	"698.897399902"	"698.907836914"	"698.923450367"	"698.933418592"	"698.940979004"	"698.960876465"	"698.969602111"	"698.983184814"	"698.999740601"	"699.00831604"	"699.015516493"	"699.019782172"	"699.02752889"	"699.06072998"	"699.085784912"	"699.096923828"	"699.120829264"	"699.154300266"	"699.177353923"	"699.188440659"	"699.193517049"	"699.198669434"	"699.221154531"	"699.267122396"	"699.271728516"	"699.296286843"	"699.321783447"	"699.372914632"	"699.381934533"	"699.412588937"	"699.506612142"	"699.521769206"	"699.542918238"	"699.734611229"	"699.80279541"	"699.89465332"	"699.928965251"	"699.936920166"	"700.003540481"	"700.052465265"	"700.097122192"	"700.225077311"	"700.279144287"	"700.318847656"	"700.353088379"	"700.415896098"	"700.467025757"	"700.483128866"	"700.529505412"	"700.546364987"	"700.722473145"	"700.732648214"	"700.760884603"	"700.796732585"	"700.808807373"	"700.842305501"	"700.866114299"	"700.891599528"	"700.914075216"	"700.927105713"	"700.929550171"	"700.93739624"	"700.955993652"	"700.966461182"	"700.985727946"	"700.988016764"	"701.008787028"	"701.015997684"	"701.045229594"	"701.055725098"	"701.081339518"	"701.091796875"	"701.10039266"	"701.108317057"	"701.117056885"	"701.122062683"	"701.135437012"	"701.147338867"	"701.163772583"	"701.174985532"	"701.199630737"	"701.227030436"	"701.275332133"	"701.330301458"	"701.348714193"	"701.375829909"	"701.397961426"	"701.513723868"	"701.525044131"	"701.58493042"	"701.755966187"	"701.941250271"	"701.956268311"	"701.961382548"	"701.983856201"	"702.007039388"	"702.019193377"	"702.124116121"	"702.133151584"	"702.178385417"	"702.296262953"	"702.321370443"	"702.33320109"	"702.401596069"	"702.510642904"	"702.51739502"	"702.528656528"	"702.545623779"	"702.718551636"	"702.730057833"	"702.784410664"	"702.802734375"	"702.811357286"	"702.850124783"	"702.862762451"	"702.873466492"	"702.879577637"	"702.883911133"	"702.89924113"	"702.910909017"	"702.920067197"	"702.942281087"	"702.952880859"	"702.966814677"	"702.971674302"	"702.974257151"	"703.0169949"	"703.019856771"	"703.028036039"	"703.044673157"	"703.050994873"	"703.056976318"	"703.069702148"	"703.077022129"	"703.090586344"	"703.093978882"	"703.121092478"	"703.124247233"	"703.132659912"	"703.151462809"	"703.201080322"	"703.213724772"	"703.219319661"	"703.283365885"	"703.290802002"	"703.31729126"	"703.345906576"	"703.374725342"	"703.514390734"	"703.530317518"	"703.540690104"	"703.729602051"	"703.784019753"	"703.977415386"	"703.985799154"	"703.999005127"	"704.023282652"	"704.031562381"	"704.104125977"	"704.114452264"	"704.164399465"	"704.211730957"	"704.223891364"	"704.312548751"	"704.348434448"	"704.727361162"	"704.744873047"	"704.781688872"	"704.808254666"	"704.816019694"	"704.859436035"	"704.878445095"	"704.925303141"	"704.92755127"	"704.940559185"	"704.970062256"	"704.978711809"	"704.98634847"	"704.994140625"	"705.002891032"	"705.014567057"	"705.029449463"	"705.032426057"	"705.044325087"	"705.048587036"	"705.06879069"	"705.072965495"	"705.081512451"	"705.093662807"	"705.118495687"	"705.148763021"	"705.168228715"	"705.172238668"	"705.206213138"	"705.218503599"	"705.242706299"	"705.258504232"	"705.267781576"	"705.280092288"	"705.324900309"	"705.332303365"	"705.410369873"	"705.444193522"	"705.489532471"	"705.493575659"	"705.566704644"	"705.72636244"	"705.824584961"	"705.911773682"	"705.936462402"	"705.944043841"	"705.9898247"	"706.011199951"	"706.03531901"	"706.06791687"	"706.072402291"	"706.106065538"	"706.113656362"	"706.118860489"	"706.12202381"	"706.181762695"	"706.208871552"	"706.218886481"	"706.228429159"	"706.242691575"	"706.275853475"	"706.317169189"	"706.327917997"	"706.34286499"	"706.352194892"	"706.41394043"	"706.492675781"	"706.496768528"	"706.527489072"	"706.673034668"	"706.701392492"	"706.737282493"	"706.741088867"	"706.810035706"	"706.813517253"	"706.822804769"	"706.850687663"	"706.873908997"	"706.883087158"	"706.895385742"	"706.898966471"	"706.920481364"	"706.931894938"	"706.944404239"	"706.962524414"	"706.972747803"	"706.993672689"	"707.002375285"	"707.016781538"	"707.027057224"	"707.052225749"	"707.061767069"	"707.073120117"	"707.105560303"	"707.114519755"	"707.123036702"	"707.12538365"	"707.134742466"	"707.163615878"	"707.187174479"	"707.210131691"	"707.238633474"	"707.246552785"	"707.261383057"	"707.274971008"	"707.282897949"	"707.28518041"	"707.287322998"	"707.295136312"	"707.311645508"	"707.330326335"	"707.34765625"	"707.392883301"	"707.434855143"	"707.447799683"	"707.509188334"	"707.530988905"	"707.563224792"	"707.700936454"	"707.736887614"	"707.796620369"	"707.935051812"	"707.973388672"	"708.001881475"	"708.023651123"	"708.108189901"	"708.118204753"	"708.129536947"	"708.137263997"	"708.167760213"	"708.18598938"	"708.197092692"	"708.213222928"	"708.233612061"	"708.243727835"	"708.280517578"	"708.297668457"	"708.383698045"	"708.405549891"	"708.438161214"	"708.688659668"	"708.698883057"	"708.734359741"	"708.781799316"	"708.814361572"	"708.828196208"	"708.879679362"	"708.890306473"	"708.913146973"	"708.927274577"	"708.936394586"	"708.947764805"	"708.967948405"	"708.973477681"	"708.985185411"	"709.031390381"	"709.036331177"	"709.052547879"	"709.060302734"	"709.065704346"	"709.072835286"	"709.082326253"	"709.09301261"	"709.127543132"	"709.139107881"	"709.141330295"	"709.173665365"	"709.192589654"	"709.206176758"	"709.245078532"	"709.277770996"	"709.289520264"	"709.319099585"	"709.387420654"	"709.40805082"	"709.47861735"	"709.506500244"	"709.543706894"	"709.774271647"	"709.885803223"	"709.960586548"	"709.968917847"	"710.005157471"	"710.017722682"	"710.062506104"	"710.105122884"	"710.132222493"	"710.140411377"	"710.155568441"	"710.201739841"	"710.249112956"	"710.260094537"	"710.265625"	"710.276041667"	"710.288208008"	"710.324982288"	"710.399070046"	"710.411646525"	"710.421426626"	"710.445709229"	"710.696024577"	"710.739654541"	"710.750625368"	"710.761566162"	"710.768000285"	"710.825178358"	"710.848831177"	"710.869750977"	"710.877685547"	"710.885420058"	"710.894575331"	"710.897094727"	"710.908325195"	"710.918355306"	"710.942972819"	"710.952426487"	"710.964111328"	"710.969822902"	"710.98449707"	"710.988667806"	"710.994028727"	"711.010828654"	"711.015635173"	"711.032159979"	"711.050765991"	"711.066630046"	"711.088897705"	"711.097213745"	"711.100802951"	"711.117808622"	"711.120758057"	"711.142998589"	"711.149536133"	"711.158538818"	"711.162231445"	"711.188552465"	"711.247353448"	"711.258666992"	"711.295525106"	"711.304725647"	"711.321970622"	"711.424174916"	"711.471259223"	"711.52204895"	"711.542863392"	"711.558282947"	"711.750269007"	"711.898071289"	"711.911173503"	"711.928568522"	"711.975760566"	"711.997111003"	"712.021904355"	"712.03001635"	"712.147405913"	"712.206176758"	"712.242393494"	"712.401271566"	"712.514434814"	"712.5617436"	"712.659986091"	"712.749514771"	"712.758483887"	"712.76449585"	"712.815460205"	"712.829223633"	"712.839907328"	"712.876983643"	"712.891189575"	"712.939162817"	"712.948991903"	"712.96875"	"712.981658936"	"712.985309645"	"712.991019694"	"713.011067708"	"713.01385498"	"713.024054633"	"713.031013771"	"713.04287974"	"713.070699056"	"713.077833388"	"713.085601807"	"713.092498779"	"713.101348877"	"713.136779785"	"713.150146484"	"713.262209066"	"713.289113584"	"713.311218262"	"713.35164388"	"713.397759332"	"713.428200616"	"713.456176758"	"713.487182617"	"713.512817383"	"713.53776187"	"713.558970739"	"713.65955155"	"713.843546549"	"713.943511963"	"713.952102661"	"713.979146322"	"713.988520304"	"714.019060347"	"714.102050781"	"714.111572266"	"714.126525879"	"714.151926676"	"714.27255249"	"714.294311523"	"714.307612929"	"714.333065215"	"714.369199811"	"714.431636556"	"714.471237183"	"714.482330322"	"714.490844727"	"714.493503147"	"714.498101899"	"714.500712859"	"714.530456543"	"714.562247382"	"714.657580905"	"714.760498047"	"714.773529053"	"714.776454671"	"714.798909505"	"714.812652588"	"714.84520128"	"714.902374268"	"714.907107575"	"714.930024758"	"714.943472968"	"714.952921956"	"714.961547852"	"714.9818573"	"715.003346761"	"715.022460938"	"715.031121148"	"715.065704346"	"715.076108698"	"715.09387207"	"715.10067749"	"715.133861723"	"715.162963867"	"715.183502197"	"715.205108643"	"715.311401367"	"715.314524333"	"715.363769531"	"715.391875494"	"715.414531421"	"715.501243083"	"715.503997803"	"715.848388672"	"715.893595378"	"715.902801514"	"715.924377441"	"715.956359863"	"715.977404912"	"716.000396729"	"716.022314453"	"716.034650079"	"716.040481567"	"716.072113037"	"716.08013916"	"716.148834229"	"716.158186849"	"716.274795532"	"716.337931315"	"716.348107232"	"716.359820048"	"716.395095825"	"716.402069092"	"716.489988539"	"716.509145101"	"716.515822204"	"716.746366781"	"716.758209229"	"716.770568848"	"716.800015855"	"716.816914876"	"716.826711019"	"716.842076619"	"716.86549547"	"716.888041178"	"716.900115967"	"716.902618408"	"716.9112854"	"716.927286784"	"716.93556722"	"716.939778646"	"716.957946777"	"716.980796814"	"716.986774021"	"716.989513821"	"717.031619117"	"717.035217285"	"717.079925537"	"717.097091675"	"717.139811198"	"717.148608738"	"717.180938721"	"717.194390869"	"717.20564821"	"717.245992025"	"717.256167094"	"717.26896837"	"717.295688205"	"717.325128464"	"717.329956055"	"717.371459961"	"717.410524156"	"717.472325643"	"717.493810018"	"717.507965088"	"717.518695407"	"717.528210217"	"717.745213056"	"717.799769931"	"717.914842394"	"717.928415934"	"717.992926395"	"718.001413199"	"718.014522976"	"718.038933648"	"718.047122679"	"718.089029948"	"718.152496338"	"718.164379504"	"718.197835286"	"718.208096822"	"718.210530599"	"718.21867636"	"718.227220323"	"718.239578247"	"718.286080254"	"718.328021063"	"718.489728655"	"718.494524468"	"718.497194926"	"718.505688529"	"718.531336167"	"718.607174344"	"718.717224121"	"718.743049904"	"718.785186768"	"718.787699382"	"718.79733785"	"718.824020386"	"718.831878662"	"718.841186523"	"718.845286051"	"718.848398844"	"718.856809489"	"718.894025017"	"718.90633138"	"718.932373047"	"718.940446642"	"718.956159958"	"718.985690162"	"718.993513319"	"718.998799642"	"719.01373291"	"719.018481219"	"719.023308648"	"719.030193278"	"719.048068282"	"719.05947876"	"719.06457901"	"719.081695557"	"719.093648275"	"719.09588623"	"719.109195964"	"719.116885001"	"719.125539144"	"719.13458252"	"719.160766602"	"719.166890462"	"719.209309896"	"719.235534668"	"719.264012922"	"719.274108536"	"719.285301281"	"719.33988444"	"719.346364339"	"719.34854126"	"719.45942688"	"719.492523193"	"719.49711185"	"719.500900269"	"719.509129574"	"719.657063802"	"719.8603007"	"719.92725118"	"719.957628038"	"719.972259521"	"720.00546192"	"720.03378635"	"720.051005046"	"720.088711061"	"720.122123718"	"720.129210643"	"720.134296332"	"720.137446086"	"720.145751953"	"720.168439738"	"720.183607313"	"720.194037447"	"720.224501998"	"720.24343533"	"720.267883301"	"720.277826945"	"720.287689209"	"720.343671163"	"720.472686768"	"720.491592407"	"720.506580494"	"720.512670779"	"720.688690186"	"720.716894901"	"720.752973429"	"720.778076172"	"720.790313721"	"720.815694173"	"720.838531494"	"720.898234049"	"720.914400454"	"720.935882568"	"720.947369831"	"720.959728166"	"720.979000515"	"720.982794559"	"720.989400228"	"721.006095378"	"721.012786865"	"721.033782959"	"721.042484828"	"721.051944987"	"721.059265137"	"721.077178107"	"721.088582357"	"721.090844048"	"721.11324056"	"721.117462158"	"721.138468424"	"721.166051229"	"721.179001581"	"721.192779541"	"721.197509766"	"721.225700015"	"721.239359538"	"721.252444797"	"721.262054443"	"721.289916992"	"721.326660156"	"721.349446615"	"721.454228719"	"721.468930562"	"721.509839545"	"721.716491699"	"721.752366808"	"721.864440918"	"721.885518392"	"721.942387899"	"721.95077006"	"722.046332465"	"722.086661314"	"722.091868083"	"722.216888428"	"722.285552979"	"722.301296658"	"722.312503391"	"722.336547852"	"722.389305115"	"722.421118842"	"722.472404197"	"722.499145508"	"722.513356527"	"722.522437686"	"722.704345703"	"722.749740601"	"722.766571045"	"722.774993896"	"722.78704834"	"722.797159831"	"722.832743327"	"722.843811035"	"722.856770833"	"722.905831827"	"722.928314209"	"722.936772664"	"722.94317191"	"722.951539216"	"722.955932617"	"722.9765625"	"722.989283244"	"723.036817278"	"723.046837701"	"723.052246094"	"723.074066162"	"723.088378906"	"723.09765625"	"723.108600435"	"723.113677979"	"723.138214111"	"723.143422445"	"723.155331082"	"723.183468289"	"723.189193726"	"723.305480957"	"723.34222073"	"723.392873128"	"723.470033434"	"723.484558105"	"723.525430717"	"723.558514065"	"723.671264648"	"723.756093343"	"723.922454834"	"723.955169678"	"723.976171584"	"724.033392528"	"724.047485352"	"724.077855428"	"724.120452881"	"724.217303241"	"724.263824463"	"724.277752158"	"724.303649902"	"724.437197599"	"724.473754883"	"724.528998481"	"724.711853027"	"724.747528076"	"724.766287762"	"724.79019165"	"724.802181668"	"724.839701335"	"724.862162272"	"724.864554511"	"724.87391154"	"724.901346842"	"724.910227458"	"724.912577311"	"724.92401123"	"724.931213379"	"724.933932218"	"724.948249817"	"724.958475749"	"724.985015869"	"725.009470622"	"725.013565063"	"725.026223077"	"725.042662727"	"725.047206532"	"725.066706905"	"725.072591146"	"725.113119088"	"725.133395108"	"725.17759196"	"725.204143706"	"725.212615967"	"725.26888699"	"725.273763021"	"725.282271876"	"725.314063178"	"725.357574463"	"725.403076172"	"725.48559425"	"725.537478765"	"725.558677165"	"725.573912009"	"725.686981201"	"725.765931447"	"725.770004272"	"725.877482096"	"725.94354248"	"725.991456774"	"726.012359619"	"726.037363688"	"726.045912001"	"726.050313314"	"726.081481934"	"726.124511719"	"726.13273112"	"726.1630116"	"726.170138889"	"726.20703125"	"726.271947225"	"726.38012441"	"726.482208252"	"726.541473389"	"726.577418009"	"726.675560446"	"726.687950982"	"726.763671875"	"726.799051921"	"726.84375"	"726.855403646"	"726.868850708"	"726.878031413"	"726.88688151"	"726.89251709"	"726.903747559"	"726.916707357"	"726.928222656"	"726.938110352"	"726.954775365"	"726.975891113"	"726.984164768"	"727.001068115"	"727.006062826"	"727.02732171"	"727.041412354"	"727.046489716"	"727.052886963"	"727.058074951"	"727.076741536"	"727.108057658"	"727.137390137"	"727.153961182"	"727.165940348"	"727.171691895"	"727.208302816"	"727.262237549"	"727.419031779"	"727.502075195"	"727.537740072"	"727.553092183"	"727.574091303"	"727.675018311"	"727.859069824"	"727.90246582"	"727.959072537"	"727.968074914"	"728.034566243"	"728.167409261"	"728.310699463"	"728.351165771"	"728.449798584"	"728.497891744"	"728.561126709"	"728.577581787"	"728.810272217"	"728.81399197"	"728.860710992"	"728.922810605"	"728.94317627"	"728.945659907"	"728.959224701"	"728.968478054"	"728.977630615"	"728.997283936"	"729.018812815"	"729.055230035"	"729.062062581"	"729.091887503"	"729.110493978"	"729.148891195"	"729.178268433"	"729.224209256"	"729.317016602"	"729.379868119"	"729.407503764"	"729.532430013"	"729.545043945"	"729.556285858"	"729.580871582"	"729.640899658"	"729.677642822"	"729.774341402"	"729.817230225"	"729.909240723"	"729.926025391"	"729.940612793"	"729.949386597"	"729.971964518"	"729.993042557"	"730.037935384"	"730.050379011"	"730.056152344"	"730.090332031"	"730.164082845"	"730.168670654"	"730.227661133"	"730.276123047"	"730.36340332"	"730.504092746"	"730.513519287"	"730.548537191"	"730.559768677"	"730.576812744"	"730.591400146"	"730.670525445"	"730.761412009"	"730.807027181"	"730.815368652"	"730.819079081"	"730.832336426"	"730.88105011"	"730.926895363"	"730.951348398"	"730.954983666"	"730.973246257"	"730.975799561"	"731.001881917"	"731.041585286"	"731.047058105"	"731.050801595"	"731.05943262"	"731.088317871"	"731.153182983"	"731.169060952"	"731.202779134"	"731.22122582"	"731.271801984"	"731.313415527"	"731.324737549"	"731.347808838"	"731.522949219"	"731.760918511"	"732.008467289"	"732.014282227"	"732.030200873"	"732.045115153"	"732.054447598"	"732.062438965"	"732.070495605"	"732.15302635"	"732.172278722"	"732.180555912"	"732.224060059"	"732.254760742"	"732.667633057"	"732.732513428"	"732.790425618"	"732.803955078"	"732.815836589"	"732.821075439"	"732.823486328"	"732.860687256"	"732.872626411"	"732.885279338"	"732.90411377"	"732.909520976"	"732.913726807"	"732.921579997"	"732.947947184"	"732.955566406"	"732.960296631"	"732.97769165"	"732.992875533"	"733.0012355"	"733.008911133"	"733.03780365"	"733.063611117"	"733.075164795"	"733.102905273"	"733.105377197"	"733.110280355"	"733.125053406"	"733.127716064"	"733.132296753"	"733.141082764"	"733.15615026"	"733.168253581"	"733.182075137"	"733.22476298"	"733.240921021"	"733.278137207"	"733.280395508"	"733.289833351"	"733.338419596"	"733.364349365"	"733.450358921"	"733.524710761"	"733.536295573"	"733.876037598"	"733.941833496"	"733.975312844"	"733.987960815"	"734.012802124"	"734.021158854"	"734.049257914"	"734.066589355"	"734.076446533"	"734.138038881"	"734.143920898"	"734.168146769"	"734.184068268"	"734.201019287"	"734.247528076"	"734.293373956"	"734.308093036"	"734.383056641"	"734.45376926"	"734.510665894"	"734.52231148"	"734.642017183"	"734.719477336"	"734.768584188"	"734.81896464"	"734.821818034"	"734.83087972"	"734.913614909"	"734.92989313"	"734.951213582"	"734.953653971"	"734.956111099"	"734.959594727"	"734.962777843"	"734.975643661"	"734.995023939"	"734.9974823"	"735.004260028"	"735.021744792"	"735.038543701"	"735.057800293"	"735.067701552"	"735.07952474"	"735.082728068"	"735.100006104"	"735.12878418"	"735.13671875"	"735.182011922"	"735.191955566"	"735.194577203"	"735.241241692"	"735.257770114"	"735.270159735"	"735.341705322"	"735.379537673"	"735.465976291"	"735.525709364"	"735.641571045"	"735.768493652"	"735.834269206"	"735.847127279"	"735.958302816"	"735.966295515"	"736.032196045"	"736.062835693"	"736.093526204"	"736.102203369"	"736.10794576"	"736.1268514"	"736.129760742"	"736.141560872"	"736.153900146"	"736.244608561"	"736.255157471"	"736.260070801"	"736.264513847"	"736.29022516"	"736.314666748"	"736.327293396"	"736.52890269"	"736.537949456"	"736.605588108"	"736.617969654"	"736.761576335"	"736.764877319"	"736.789611816"	"736.828399658"	"736.849304199"	"736.886688232"	"736.917653402"	"736.921392396"	"736.943908691"	"736.952733358"	"736.967076093"	"737.026021322"	"737.052841187"	"737.058898926"	"737.091217041"	"737.11541748"	"737.142143128"	"737.16312472"	"737.186225891"	"737.213704427"	"737.258768717"	"737.268135071"	"737.293991089"	"737.387664795"	"737.520904541"	"737.540918986"	"737.605084737"	"737.617380778"	"737.686767578"	"737.924825033"	"737.970703125"	"737.990982056"	"738.006195068"	"738.048841688"	"738.088083903"	"738.163330078"	"738.29309082"	"738.394144694"	"738.518310547"	"738.60307312"	"738.61505127"	"738.691070557"	"738.696838379"	"738.76288859"	"738.781835818"	"738.807769775"	"738.817199707"	"738.838724772"	"738.877197266"	"738.879817256"	"738.889424642"	"738.925615583"	"738.939656576"	"738.946716309"	"738.971364339"	"739.00769043"	"739.024597168"	"739.06252416"	"739.082390679"	"739.102081299"	"739.119903564"	"739.129116058"	"739.144746568"	"739.149177551"	"739.219712321"	"739.237833659"	"739.353065999"	"739.363555908"	"739.536717006"	"739.553123837"	"739.589531308"	"739.702575684"	"739.78137207"	"739.894195557"	"739.959431966"	"740.007688976"	"740.02730306"	"740.053133138"	"740.065811157"	"740.178488111"	"740.201293945"	"740.222564697"	"740.274018899"	"740.432200114"	"740.556793213"	"740.569366455"	"740.592722575"	"740.69099565"	"740.693572998"	"740.775797526"	"740.835639106"	"740.838806152"	"740.847773234"	"740.87109375"	"740.908355713"	"740.919433594"	"740.963745117"	"740.967844645"	"740.970404512"	"740.980054502"	"740.991485596"	"740.999896579"	"741.016337675"	"741.021072388"	"741.042199707"	"741.062154134"	"741.073016131"	"741.102945964"	"741.116699219"	"741.123881022"	"741.153035482"	"741.180643717"	"741.217056274"	"741.222259521"	"741.277603149"	"741.314249674"	"741.320002238"	"741.342862956"	"741.378878639"	"741.429168701"	"741.518280029"	"741.552699788"	"741.568845622"	"741.589455499"	"741.690511068"	"741.851074219"	"741.864196777"	"741.942871094"	"741.974708557"	"741.98358345"	"742.049772475"	"742.144073486"	"742.175742409"	"742.18279775"	"742.220489502"	"742.513259888"	"742.528442383"	"742.531075614"	"742.593139648"	"742.70123291"	"742.829399957"	"742.845214844"	"742.850921631"	"742.876775106"	"742.903788249"	"742.926239014"	"742.928863525"	"742.961227062"	"742.974578857"	"742.983986119"	"743.017756144"	"743.03398641"	"743.070699056"	"743.107081993"	"743.131525675"	"743.145904541"	"743.193922255"	"743.20982592"	"743.232753499"	"743.239546034"	"743.247653537"	"743.332383219"	"743.358726865"	"743.547129313"	"743.941619873"	"743.964487712"	"743.979034424"	"743.98719279"	"744.008272298"	"744.052403768"	"744.065827052"	"744.070873006"	"744.105000814"	"744.133239746"	"744.179990641"	"744.236043294"	"744.342998928"	"744.369181315"	"744.408426921"	"744.436584473"	"744.521118164"	"744.546721487"	"744.555678216"	"744.685870726"	"744.698577881"	"744.714111328"	"744.787577311"	"744.83436754"	"744.847351074"	"744.89650908"	"744.919488525"	"744.942036245"	"744.956207275"	"744.963500977"	"744.988505046"	"745.024734497"	"745.028717041"	"745.057817247"	"745.073455811"	"745.162203834"	"745.182264657"	"745.236769134"	"745.559385412"	"745.685402482"	"745.991973877"	"746.024272183"	"746.045487177"	"746.070132446"	"746.120992025"	"746.183105469"	"746.195541382"	"746.239532471"	"746.270182292"	"746.284237332"	"746.358957926"	"746.446777344"	"746.450378418"	"746.499328613"	"746.562561035"	"746.683303371"	"746.729034424"	"746.747711182"	"746.792704264"	"746.805419922"	"746.839111328"	"746.875732422"	"746.887895372"	"746.900512695"	"746.925007121"	"746.936991374"	"746.963378906"	"746.970948961"	"746.98227946"	"746.992614746"	"747.008214654"	"747.016897922"	"747.032669944"	"747.061482747"	"747.075531006"	"747.078926934"	"747.090477084"	"747.120294189"	"747.126235962"	"747.13269043"	"747.140760149"	"747.143330892"	"747.195258247"	"747.197939272"	"747.240122477"	"747.268647859"	"747.449737549"	"747.551245795"	"747.958068848"	"747.990478516"	"748.003420512"	"748.123250326"	"748.153636297"	"748.199541897"	"748.373962402"	"748.452758789"	"748.513981838"	"748.522262008"	"748.55480957"	"748.680811102"	"748.693206787"	"748.726053874"	"748.734771729"	"748.783706665"	"748.833740234"	"748.846083577"	"748.867289225"	"748.89440918"	"748.918640137"	"748.922119141"	"748.945419012"	"748.966112968"	"748.968948364"	"748.991145342"	"749.009679159"	"749.037076823"	"749.048129612"	"749.072062174"	"749.082626343"	"749.094228109"	"749.097229004"	"749.14461263"	"749.148488363"	"749.155853271"	"749.187011719"	"749.201904297"	"749.210406801"	"749.233825684"	"749.256528727"	"749.285461426"	"749.387415568"	"749.395111084"	"749.436309814"	"749.48550415"	"749.499688721"	"749.517903646"	"749.680450439"	"749.97281901"	"749.981595357"	"750.112701416"	"750.163777909"	"750.18233283"	"750.214771525"	"750.260345459"	"750.27979872"	"750.282389323"	"750.343760173"	"750.377944946"	"750.440551758"	"750.453145345"	"750.49025472"	"750.504181877"	"750.517913818"	"750.679105632"	"750.699707031"	"750.723602295"	"750.733047485"	"750.781097412"	"750.805480957"	"750.864807129"	"750.875030518"	"750.925175985"	"750.934082031"	"750.93758925"	"750.94987534"	"750.959913254"	"750.96868515"	"750.978210449"	"750.983347575"	"751.013977051"	"751.05380249"	"751.074957954"	"751.078216553"	"751.092814128"	"751.131368001"	"751.145611233"	"751.167484152"	"751.337938944"	"751.362352159"	"751.412078857"	"751.449676514"	"751.494934082"	"751.501344642"	"751.516299778"	"751.538391113"	"751.80871582"	"751.821716309"	"751.933400472"	"751.940761566"	"751.986450195"	"752.064961153"	"752.104149712"	"752.148905436"	"752.179326375"	"752.247894287"	"752.266601563"	"752.311157227"	"752.409887243"	"752.505157471"	"752.520019531"	"752.533387155"	"752.653320313"	"752.715423584"	"752.746582031"	"752.778869629"	"752.798238118"	"752.803059896"	"752.823699951"	"752.854980469"	"752.879638672"	"752.895614624"	"752.905771891"	"752.941829681"	"752.955759684"	"752.987603082"	"752.99944814"	"753.024007161"	"753.033321126"	"753.040555184"	"753.078848267"	"753.118103027"	"753.13651123"	"753.15145874"	"753.156433105"	"753.160662529"	"753.193929036"	"753.211340332"	"753.235319592"	"753.25406901"	"753.269348145"	"753.291010539"	"753.298339844"	"753.323267619"	"753.381103516"	"753.51627252"	"753.535671658"	"753.553610343"	"753.567047119"	"753.569366455"	"753.606201172"	"753.71875"	"753.971832275"	"753.975336711"	"754.023878309"	"754.043685913"	"754.062530518"	"754.069676717"	"754.135785421"	"754.139694214"	"754.163527425"	"754.194405692"	"754.196899414"	"754.313446045"	"754.326904297"	"754.46496767"	"754.513617379"	"754.518765404"	"754.536102295"	"754.743570964"	"754.812866211"	"754.851582845"	"754.863840739"	"754.88705953"	"754.897705078"	"754.913386027"	"754.924261475"	"754.93560791"	"754.944929335"	"754.978830973"	"754.983732678"	"754.986737569"	"755.016217148"	"755.036566723"	"755.057893117"	"755.072052002"	"755.088723818"	"755.119750977"	"755.123681641"	"755.140136719"	"755.151580811"	"755.167633057"	"755.169952393"	"755.180735429"	"755.19581604"	"755.207550049"	"755.210530599"	"755.248077393"	"755.258789063"	"755.398912218"	"755.421661377"	"755.46905009"	"755.497268677"	"755.517191569"	"755.548692491"	"755.584921943"	"755.605801766"	"755.657104492"	"755.881693522"	"755.97958374"	"755.990748935"	"755.999854063"	"756.040405273"	"756.164666109"	"756.183807373"	"756.195281982"	"756.198760986"	"756.215493907"	"756.280995687"	"756.29041036"	"756.391304525"	"756.471984863"	"756.481413841"	"756.50491333"	"756.520080566"	"756.529343217"	"756.609329224"	"756.637390137"	"756.702311198"	"756.717651367"	"756.757080078"	"756.809783936"	"756.82215627"	"756.845557319"	"756.892059326"	"756.93866984"	"756.941835531"	"756.944877116"	"756.954412713"	"756.990985447"	"757.000007629"	"757.013275146"	"757.016044334"	"757.049912516"	"757.061808268"	"757.079701742"	"757.086698744"	"757.093058268"	"757.123936971"	"757.161551921"	"757.167273504"	"757.172685411"	"757.190938314"	"757.209885661"	"757.218180339"	"757.23449707"	"757.241923014"	"757.251998175"	"757.25520252"	"757.26558431"	"757.288380941"	"757.374480873"	"757.3931427"	"757.417297363"	"757.475758192"	"757.484657796"	"757.532241821"	"757.564053006"	"757.672836304"	"757.701807658"	"757.709503174"	"757.750366211"	"757.825622559"	"757.838480632"	"757.949399821"	"757.957781474"	"757.971618652"	"757.980784946"	"758.00354343"	"758.024224175"	"758.069437663"	"758.081757863"	"758.086516234"	"758.120839437"	"758.136206055"	"758.149436951"	"758.165608724"	"758.195972149"	"758.24508667"	"758.360036214"	"758.376739502"	"758.488037109"	"758.499097716"	"758.520385742"	"758.535583496"	"758.616714478"	"758.675872803"	"758.701176961"	"758.755391439"	"758.824768066"	"758.850524902"	"758.896876017"	"758.90914917"	"758.912664045"	"758.93562538"	"758.949523926"	"758.958289344"	"758.987694634"	"759.0050727"	"759.016166178"	"759.030563354"	"759.041542901"	"759.045471191"	"759.066131592"	"759.073743184"	"759.082107544"	"759.127833775"	"759.141082764"	"759.145725505"	"759.151702881"	"759.177736574"	"759.183319092"	"759.206771851"	"759.243815104"	"759.252846213"	"759.303039551"	"759.354033152"	"759.408214751"	"759.433517456"	"759.449493408"	"759.491293215"	"759.502197266"	"759.512858073"	"759.519805908"	"759.55431351"	"759.630950928"	"759.984298706"	"759.987213135"	"760.019592285"	"760.040367713"	"760.045035807"	"760.07413737"	"760.079086304"	"760.086435227"	"760.091379801"	"760.108032227"	"760.181037903"	"760.199740092"	"760.211612278"	"760.247512817"	"760.263244629"	"760.300009645"	"760.374860975"	"760.495125907"	"760.514786174"	"760.558013916"	"760.688568115"	"760.770263672"	"760.82156033"	"760.85546875"	"760.893132528"	"760.904141744"	"760.916259766"	"760.940779509"	"760.952863057"	"760.987523006"	"760.990834554"	"760.998942057"	"761.009338379"	"761.015258789"	"761.024454154"	"761.030700684"	"761.033253174"	"761.044991233"	"761.048614502"	"761.053100586"	"761.091762288"	"761.095784505"	"761.106690979"	"761.112920125"	"761.128448486"	"761.137416698"	"761.14066569"	"761.158641997"	"761.183180067"	"761.210950579"	"761.231719971"	"761.244649251"	"761.248626709"	"761.273101807"	"761.311828613"	"761.387443825"	"761.492248535"	"761.506955517"	"761.519470215"	"761.535541676"	"761.56821696"	"761.899353027"	"761.95350647"	"761.973625546"	"761.999450684"	"762.019972059"	"762.035919189"	"762.044189453"	"762.065368652"	"762.09051005"	"762.09552002"	"762.109570821"	"762.169830539"	"762.21581327"	"762.252868652"	"762.262359619"	"762.271758307"	"762.339716593"	"762.391130235"	"762.415100098"	"762.510932922"	"762.530172729"	"762.538726807"	"762.571207682"	"762.69700778"	"762.735870361"	"762.751246134"	"762.765350342"	"762.775166829"	"762.77919515"	"762.813537598"	"762.817901611"	"762.850138346"	"762.862589518"	"762.883906047"	"762.896165636"	"762.899160767"	"762.908249628"	"762.910888672"	"762.933776855"	"762.937967936"	"762.94547526"	"762.956746419"	"762.961721981"	"762.977294922"	"762.982167562"	"762.984995524"	"763.007279121"	"763.024353027"	"763.02772304"	"763.037487793"	"763.053699312"	"763.064958191"	"763.080632528"	"763.088004218"	"763.093963623"	"763.100219727"	"763.111332194"	"763.11387736"	"763.137003581"	"763.162821452"	"763.172020806"	"763.177398682"	"763.186197917"	"763.21472168"	"763.238677979"	"763.272932206"	"763.288452148"	"763.300906711"	"763.338203939"	"763.374521891"	"763.393690321"	"763.402770996"	"763.411682129"	"763.428952535"	"763.434241401"	"763.486053467"	"763.53431193"	"763.696491991"	"763.750848679"	"763.911702474"	"763.989065988"	"763.99806504"	"764.128056844"	"764.158370972"	"764.173774719"	"764.220221886"	"764.230275472"	"764.257637024"	"764.267985026"	"764.275878906"	"764.288350423"	"764.297426351"	"764.35921563"	"764.4894104"	"764.501703898"	"764.533248901"	"764.69445165"	"764.715240479"	"764.722676595"	"764.748593648"	"764.771748861"	"764.820882161"	"764.832244873"	"764.841400146"	"764.851242065"	"764.891616821"	"764.914957682"	"764.920288086"	"764.940621694"	"764.950500488"	"764.952829818"	"764.965129506"	"764.985434977"	"764.998942057"	"765.005594889"	"765.009094238"	"765.011742486"	"765.058380127"	"765.06350708"	"765.085001628"	"765.090245565"	"765.093048096"	"765.123128255"	"765.16036842"	"765.169865926"	"765.184790039"	"765.19337972"	"765.276906331"	"765.289408366"	"765.353706642"	"765.36340332"	"765.381500244"	"765.399971702"	"765.450368245"	"765.505391439"	"765.693384806"	"765.949462891"	"765.956346699"	"766.002056546"	"766.080213142"	"766.119585673"	"766.194753011"	"766.250701904"	"766.325677236"	"766.424743652"	"766.499043783"	"766.512468525"	"766.517618815"	"766.549033969"	"766.585037231"	"766.668365479"	"766.704148513"	"766.730804443"	"766.74609375"	"766.767578125"	"766.778747559"	"766.786437988"	"766.794677734"	"766.838562012"	"766.848907471"	"766.91105233"	"766.920992202"	"766.957182966"	"767.002960205"	"767.015411377"	"767.038920085"	"767.072723389"	"767.146219889"	"767.15189209"	"767.164845785"	"767.175831577"	"767.209421794"	"767.400227865"	"767.411458333"	"767.494303385"	"767.502716064"	"767.515560574"	"767.521036784"	"767.534454346"	"767.551946004"	"767.568707275"	"767.585845947"	"767.691127523"	"767.703633626"	"767.734405518"	"767.749694824"	"767.882049561"	"767.916290283"	"767.924102783"	"767.948343913"	"767.990875244"	"768.039499919"	"768.09161377"	"768.179311117"	"768.209994362"	"768.403930664"	"768.480923123"	"768.514363607"	"768.518478394"	"768.528522915"	"768.555389404"	"768.68939209"	"768.720184326"	"768.784037272"	"768.853607178"	"768.867329915"	"768.879064192"	"768.902128432"	"768.912338257"	"768.925138928"	"768.928354899"	"768.950622559"	"768.973414103"	"768.993570964"	"768.998909505"	"769.002183278"	"769.03227361"	"769.042541504"	"769.052229563"	"769.073991564"	"769.087493896"	"769.095377604"	"769.104247799"	"769.108703613"	"769.134918213"	"769.141174316"	"769.152119954"	"769.16273329"	"769.168202718"	"769.217793783"	"769.227357652"	"769.512535095"	"769.531628079"	"769.546630859"	"769.549560547"	"769.583374023"	"769.713409424"	"769.928771973"	"769.948974609"	"769.962005615"	"769.994567871"	"770.006086301"	"770.015203179"	"770.120381673"	"770.231828478"	"770.296323649"	"770.332611084"	"770.374287923"	"770.406500922"	"770.497081757"	"770.533966064"	"770.544799805"	"770.571508071"	"770.663452148"	"770.717597292"	"770.771941356"	"770.798650106"	"770.837734646"	"770.86050415"	"770.867472331"	"770.871622721"	"770.898335775"	"770.907794771"	"770.955467705"	"770.96026001"	"770.969958183"	"771.003173828"	"771.006144206"	"771.015428208"	"771.022216797"	"771.02947998"	"771.03205719"	"771.040629069"	"771.044474284"	"771.057891846"	"771.064565023"	"771.067199707"	"771.077829997"	"771.108189901"	"771.120880127"	"771.13965165"	"771.16156684"	"771.183298747"	"771.271057129"	"771.274780273"	"771.303059896"	"771.317108154"	"771.377868652"	"771.500005086"	"771.578955756"	"771.717366536"	"771.964172363"	"771.97345552"	"771.986236572"	"772.009979248"	"772.01898048"	"772.097213745"	"772.10196446"	"772.136265346"	"772.145477295"	"772.151814779"	"772.177976236"	"772.203216553"	"772.26163737"	"772.352549235"	"772.375579834"	"772.385826959"	"772.391265869"	"772.468302409"	"772.552693685"	"772.587392171"	"772.626760238"	"772.631835938"	"772.639173235"	"772.686737061"	"772.715270996"	"772.731750488"	"772.795928955"	"772.803914388"	"772.865539551"	"772.911946615"	"772.928185703"	"772.950828954"	"772.97354571"	"772.990600586"	"773.001757304"	"773.020325979"	"773.031402588"	"773.035614014"	"773.044986301"	"773.053365072"	"773.056315104"	"773.059099833"	"773.073455811"	"773.081481934"	"773.136576335"	"773.143051147"	"773.156023661"	"773.160339355"	"773.180928548"	"773.192199707"	"773.268206428"	"773.279634829"	"773.368667037"	"773.381189714"	"773.459034602"	"773.471577962"	"773.535042965"	"773.626389213"	"773.899312337"	"773.923858643"	"773.931793213"	"773.965677897"	"773.976606581"	"774.055744171"	"774.059740898"	"774.077178955"	"774.094116211"	"774.101473722"	"774.106618245"	"774.123453776"	"774.174914139"	"774.195757185"	"774.215260824"	"774.226860372"	"774.229702904"	"774.262756348"	"774.281962077"	"774.315568973"	"774.353179932"	"774.384429932"	"774.390216827"	"774.484069824"	"774.512939453"	"774.517587801"	"774.52053607"	"774.53030088"	"774.538248698"	"774.624371651"	"774.728820801"	"774.800842285"	"774.810496012"	"774.870235867"	"774.886550903"	"774.908340454"	"774.919253879"	"774.931657579"	"774.968058268"	"774.978366428"	"774.990170797"	"775.0033137"	"775.014448378"	"775.039349874"	"775.060821533"	"775.085693359"	"775.092241075"	"775.101760864"	"775.111541748"	"775.122197711"	"775.139373779"	"775.15157742"	"775.156201681"	"775.177049802"	"775.193801153"	"775.196888563"	"775.227114995"	"775.260660807"	"775.272293939"	"775.320800781"	"775.349243164"	"775.36050415"	"775.402645689"	"775.507982042"	"775.521270752"	"775.524132623"	"775.533735487"	"775.922821045"	"775.95993042"	"775.989452655"	"776.035522461"	"776.058557129"	"776.096577962"	"776.123016357"	"776.125579834"	"776.15520223"	"776.179077148"	"776.18476766"	"776.196258545"	"776.200866699"	"776.231181957"	"776.273596446"	"776.294596354"	"776.368469238"	"776.393391927"	"776.438591003"	"776.511210124"	"776.536235038"	"776.545900254"	"776.597852071"	"776.712500819"	"776.725311279"	"776.766762181"	"776.815687391"	"776.877686225"	"776.914945475"	"776.924605861"	"776.94329834"	"776.953155518"	"776.960525513"	"776.972106934"	"776.997142877"	"776.999532064"	"777.019388835"	"777.039871216"	"777.045715332"	"777.080505988"	"777.086486816"	"777.094889323"	"777.10361735"	"777.127033375"	"777.130201552"	"777.180145264"	"777.191772461"	"777.201639811"	"777.219941804"	"777.24189634"	"777.263468424"	"777.276535034"	"777.288269043"	"777.364379883"	"777.381874084"	"777.389358521"	"777.460083008"	"777.46593221"	"777.481231689"	"777.516991977"	"777.531548133"	"777.539669461"	"777.549434679"	"777.711940085"	"777.721910749"	"777.766215007"	"777.872965495"	"777.946777344"	"777.993942261"	"778.004475911"	"778.119506836"	"778.144463172"	"778.189047496"	"778.197150703"	"778.213348389"	"778.224731445"	"778.24631958"	"778.263092041"	"778.300880941"	"778.312835693"	"778.408973331"	"778.520528158"	"778.535308838"	"778.547943115"	"778.552134196"	"778.574119059"	"778.709958544"	"778.730743408"	"778.740570068"	"778.749084473"	"778.764419556"	"778.812611898"	"778.83644104"	"778.856933594"	"778.88209788"	"778.884521484"	"778.905792236"	"778.930379232"	"778.956556774"	"778.970947266"	"778.981174723"	"779.000895182"	"779.014635681"	"779.019559733"	"779.053812663"	"779.07598877"	"779.105010986"	"779.17586699"	"779.223632813"	"779.246278212"	"779.27444458"	"779.292409261"	"779.332258436"	"779.35832723"	"779.369088067"	"779.472340902"	"779.481096056"	"779.532404041"	"779.708679199"	"779.8855896"	"779.899078369"	"779.91599528"	"779.96270752"	"779.971908107"	"780.009077284"	"780.017559629"	"780.101582845"	"780.134708659"	"780.178955078"	"780.266815186"	"780.298065186"	"780.403015137"	"780.479614258"	"780.482650757"	"780.52781406"	"780.536047073"	"780.564439562"	"780.683832804"	"780.719553145"	"780.745910645"	"780.752726237"	"780.761725532"	"780.79473877"	"780.802368164"	"780.814239502"	"780.82732137"	"780.926598642"	"780.936439283"	"780.972639927"	"780.978164673"	"781.00205485"	"781.018651326"	"781.030136108"	"781.072753906"	"781.087310791"	"781.109785292"	"781.15625"	"781.164489746"	"781.191735162"	"781.224921332"	"781.253621419"	"781.374755859"	"781.485748291"	"781.531465076"	"781.546527839"	"781.706661224"	"781.719154358"	"781.830657959"	"781.940210978"	"782.006434462"	"782.055721029"	"782.095489502"	"782.13893297"	"782.194781494"	"782.284684075"	"782.385955811"	"782.486785889"	"782.496524387"	"782.534094916"	"782.54410845"	"782.548774356"	"782.704792164"	"782.716491699"	"782.761123657"	"782.786600749"	"782.832533095"	"782.894564898"	"782.917626275"	"782.940596808"	"782.969177246"	"783.008158366"	"783.013965352"	"783.017095657"	"783.048258464"	"783.087605794"	"783.119985284"	"783.124986437"	"783.150390625"	"783.166778564"	"783.171020508"	"783.17769165"	"783.288392385"	"783.389526367"	"783.426971436"	"783.499970118"	"783.52804362"	"783.547443935"	"783.55267334"	"783.727935791"	"783.890111287"	"783.922729492"	"783.964520772"	"784.010569255"	"784.021431947"	"784.027594672"	"784.067657471"	"784.136372884"	"784.181381226"	"784.32434082"	"784.433919271"	"784.502716064"	"784.512688337"	"784.550191243"	"784.560334269"	"784.678887261"	"784.704833984"	"784.714555528"	"784.733213637"	"784.757598877"	"784.787203979"	"784.804504395"	"784.813842773"	"784.829345703"	"784.853179932"	"784.875956217"	"784.898849487"	"784.923480988"	"784.926116943"	"784.972243924"	"784.97555542"	"785.018157959"	"785.021118164"	"785.03080405"	"785.047696627"	"785.067230225"	"785.079762777"	"785.084259033"	"785.092956543"	"785.123942057"	"785.136103312"	"785.154977363"	"785.168029785"	"785.181533813"	"785.242004395"	"785.318786621"	"785.36920166"	"785.410583496"	"785.507537842"	"785.515993754"	"785.56843533"	"785.713846842"	"785.732599894"	"785.902404785"	"785.916219076"	"785.948512486"	"785.97962217"	"785.988948277"	"786.001580132"	"786.026194255"	"786.034414438"	"786.11773609"	"786.151779175"	"786.167512258"	"786.205619303"	"786.22680325"	"786.26961263"	"786.29094696"	"786.315327962"	"786.36529541"	"786.492933794"	"786.518890381"	"786.530177662"	"786.567307536"	"786.574473063"	"786.647054036"	"786.654388428"	"786.772684733"	"786.810745239"	"786.831604004"	"786.834574382"	"786.839653185"	"786.843139113"	"786.881646729"	"786.928237915"	"786.943696829"	"786.972371419"	"786.979960124"	"786.98876222"	"787.005772343"	"787.01255188"	"787.017817571"	"787.035755702"	"787.046691895"	"787.051493327"	"787.071512858"	"787.075238037"	"787.080871582"	"787.084197998"	"787.096371969"	"787.099487305"	"787.112887912"	"787.121487088"	"787.153717041"	"787.159210205"	"787.171419779"	"787.17388916"	"787.182922363"	"787.261568705"	"787.271759033"	"787.349243648"	"787.474227905"	"787.480102539"	"787.496592204"	"787.522316488"	"787.533753572"	"787.572174072"	"787.585335437"	"787.847544352"	"787.88381958"	"787.914754232"	"787.947133382"	"787.960443115"	"787.992749532"	"788.038635254"	"788.048553467"	"788.075686586"	"788.109448751"	"788.116967095"	"788.121705555"	"788.124257406"	"788.155892266"	"788.171630859"	"788.185424805"	"788.211547125"	"788.231004503"	"788.245300293"	"788.26485867"	"788.331100464"	"788.526676178"	"788.532869975"	"788.535977173"	"788.545816466"	"788.589229329"	"788.777191162"	"788.803120931"	"788.825897217"	"788.848754883"	"788.885559082"	"788.901688187"	"788.923568726"	"788.934640842"	"788.946623908"	"788.99911499"	"789.019640373"	"789.030068292"	"789.039070129"	"789.046264648"	"789.054443359"	"789.064385986"	"789.068328857"	"789.077991062"	"789.104726156"	"789.108337402"	"789.137874422"	"789.166646322"	"789.186199591"	"789.212837219"	"789.215576172"	"789.226318359"	"789.242004395"	"789.287780762"	"789.30166626"	"789.336853027"	"789.363800049"	"789.455006917"	"789.521728516"	"789.538583374"	"789.54926207"	"789.746438419"	"789.87302653"	"789.938395182"	"790.004873422"	"790.073577881"	"790.142181396"	"790.188996379"	"790.201194255"	"790.246940613"	"790.339630127"	"790.551662385"	"790.561362638"	"790.637209806"	"790.728072636"	"790.749694824"	"790.784362793"	"790.821065267"	"790.831115723"	"790.893129667"	"790.915557861"	"790.930287679"	"790.943267822"	"790.976074219"	"790.987609863"	"791.034576416"	"791.055236816"	"791.09598257"	"791.101047092"	"791.12558492"	"791.142089844"	"791.1709493"	"791.194976807"	"791.199361165"	"791.209068298"	"791.217071533"	"791.246406555"	"791.257647318"	"791.303662109"	"791.330281576"	"791.369262695"	"791.397735596"	"791.416188558"	"791.564884499"	"791.619903564"	"791.63684845"	"791.678009033"	"791.727648926"	"791.96307373"	"792.009429932"	"792.01998756"	"792.035308838"	"792.108479818"	"792.204620361"	"792.2637736"	"792.364054362"	"792.40125529"	"792.53274943"	"792.567845662"	"792.725270589"	"792.746185303"	"792.789601644"	"792.848175049"	"792.851524353"	"792.861228434"	"792.898128933"	"792.9112854"	"792.918365479"	"792.921132406"	"792.945841471"	"792.971775055"	"792.996337891"	"793.010314941"	"793.012944539"	"793.016601563"	"793.030224609"	"793.034320831"	"793.053733826"	"793.085235596"	"793.09916687"	"793.120492006"	"793.165283203"	"793.191324022"	"793.199645996"	"793.310455322"	"793.402574506"	"793.430969238"	"793.439281464"	"793.462646484"	"793.481063843"	"793.496571859"	"793.509338379"	"793.536458333"	"793.864954631"	"793.977834066"	"794.024169922"	"794.033255441"	"794.119974772"	"794.150393755"	"794.185302734"	"794.405925866"	"794.530049642"	"794.539245605"	"794.543265788"	"794.548868815"	"794.608591715"	"794.722968801"	"794.735032302"	"794.786234538"	"794.82925415"	"794.842973497"	"794.856084188"	"794.904174805"	"794.941886154"	"794.971455892"	"794.988279272"	"794.992380778"	"795.011993408"	"795.01663208"	"795.034104411"	"795.080657959"	"795.124064128"	"795.153015137"	"795.195704142"	"795.525021023"	"795.533203125"	"795.546478271"	"795.551940918"	"795.608271281"	"795.722417196"	"795.7346639"	"795.846252441"	"795.889811198"	"795.945556641"	"795.955100505"	"796.021872626"	"796.154965719"	"796.207336426"	"796.511980258"	"796.545684814"	"796.571965285"	"796.584457906"	"796.605906169"	"796.720031738"	"796.731719971"	"796.74105835"	"796.801188151"	"796.847930908"	"796.910006654"	"796.932893987"	"796.945709229"	"796.955797468"	"796.982635498"	"797.031951904"	"797.048233032"	"797.078567967"	"797.117828369"	"797.130742391"	"797.181427002"	"797.211411249"	"797.515468343"	"797.519592285"	"797.571524847"	"797.583924793"	"797.80480957"	"797.92787679"	"797.980110677"	"798.026092529"	"798.037241618"	"798.133641561"	"798.214660645"	"798.276062012"	"798.32711792"	"798.340616862"	"798.364644368"	"798.527700324"	"798.569685194"	"798.581515404"	"798.694078234"	"798.720306396"	"798.730122884"	"798.748352051"	"798.794036865"	"798.806121826"	"798.819641113"	"798.868804932"	"798.891479492"	"798.914120144"	"798.938422309"	"798.987232208"	"798.990237766"	"799.029042562"	"799.032938639"	"799.037963867"	"799.046536481"	"799.075276693"	"799.088541667"	"799.133550856"	"799.151590983"	"799.208393884"	"799.345571899"	"799.531148275"	"799.55657959"	"799.568671332"	"799.580411275"	"799.683065703"	"799.729466756"	"799.994833374"	"800.001525879"	"800.004186386"	"800.017287191"	"800.031122843"	"800.041325887"	"800.04985555"	"800.136932373"	"800.16735011"	"800.211547852"	"800.221282959"	"800.2421875"	"800.343760173"	"800.508412679"	"800.686248779"	"800.727142334"	"800.803100586"	"800.807434082"	"800.846232096"	"800.859751383"	"800.872507731"	"800.896579319"	"800.909301758"	"800.934295654"	"800.943730672"	"800.959019307"	"800.988549805"	"801.004335086"	"801.027150472"	"801.033361816"	"801.050998003"	"801.061865234"	"801.066833496"	"801.090179443"	"801.097396851"	"801.11505127"	"801.118743896"	"801.169004652"	"801.180790202"	"801.212207794"	"801.27671814"	"801.511843363"	"801.698569743"	"801.86324056"	"801.962493896"	"802.008015951"	"802.053751628"	"802.063751221"	"802.091724537"	"802.124968029"	"802.13688151"	"802.148773193"	"802.171237946"	"802.227288988"	"802.54309082"	"802.547878065"	"802.701873779"	"802.80464681"	"802.807495117"	"802.817982992"	"802.917122824"	"802.947570801"	"802.950062434"	"802.961652214"	"802.985707601"	"803.009148492"	"803.045074463"	"803.054626465"	"803.066477458"	"803.07019043"	"803.182153232"	"803.204979791"	"803.228305983"	"803.391174316"	"803.495849609"	"803.551457723"	"803.55480957"	"803.619903564"	"803.821350098"	"803.834391276"	"803.945617676"	"803.953431447"	"804.02019416"	"804.231689453"	"804.315124512"	"804.623168945"	"804.652538593"	"804.664472792"	"804.908420817"	"804.954845852"	"805.014068604"	"805.040791829"	"805.050816854"	"805.077982585"	"805.112070235"	"805.147079468"	"805.157747396"	"805.160352919"	"805.192138672"	"805.211334229"	"805.285176595"	"805.301310221"	"805.326202393"	"805.359700521"	"805.406524658"	"805.450927734"	"805.488501859"	"805.496799599"	"805.52943929"	"805.547927987"	"805.570966933"	"805.979675293"	"806.036476135"	"806.048797607"	"806.075937907"	"806.080871582"	"806.107009888"	"806.217944336"	"806.279449463"	"806.343962698"	"806.381469727"	"806.440704346"	"806.491982619"	"806.500269572"	"806.552352905"	"806.584203811"	"806.762207031"	"806.795430501"	"806.826568604"	"806.86759101"	"806.877663167"	"806.905029297"	"806.913029989"	"806.91599528"	"806.926961263"	"806.937289283"	"806.951858521"	"806.958511353"	"806.961832682"	"807.012097168"	"807.030336507"	"807.046595866"	"807.049304538"	"807.070318313"	"807.108113607"	"807.115865072"	"807.118448893"	"807.13660027"	"807.181131999"	"807.261932373"	"807.327986123"	"807.335449219"	"807.34761556"	"807.379671224"	"807.392570496"	"807.486134847"	"807.490048726"	"807.494368843"	"807.504323797"	"807.512802124"	"807.563955854"	"807.994696723"	"808.016031901"	"808.040547689"	"808.04901123"	"808.166119145"	"808.188700358"	"808.210144043"	"808.262115479"	"808.331573486"	"808.422093709"	"808.507856147"	"808.515791151"	"808.567465888"	"808.648239273"	"808.715393066"	"808.739491054"	"808.751090156"	"808.763641357"	"808.823760986"	"808.835581462"	"808.858910455"	"808.907684326"	"808.920166016"	"808.948577881"	"808.95787392"	"808.968145563"	"808.979181925"	"808.987827555"	"809.007283529"	"809.009887695"	"809.030456543"	"809.050181071"	"809.060936822"	"809.090901693"	"809.096099854"	"809.104705811"	"809.139444987"	"809.167976888"	"809.197583008"	"809.211700439"	"809.422912598"	"809.510804738"	"809.516774495"	"809.547974558"	"809.578210619"	"809.647866567"	"809.73828125"	"809.838968913"	"809.851888021"	"809.938840924"	"809.962204997"	"809.971460978"	"810.037420364"	"810.12477417"	"810.167948405"	"810.170379639"	"810.262790256"	"810.363983154"	"810.401326497"	"810.527909342"	"810.551388211"	"810.576324463"	"810.580622355"	"810.645793426"	"810.757080078"	"810.800755155"	"810.817581177"	"810.839401245"	"810.926249949"	"810.94866706"	"810.962203979"	"810.971628825"	"811.000152588"	"811.005437215"	"811.022145589"	"811.04598999"	"811.057942708"	"811.095336914"	"811.119506836"	"811.132232666"	"811.151401096"	"811.181693522"	"811.214162191"	"811.227355957"	"811.235415988"	"811.302477519"	"811.321670663"	"811.360031128"	"811.421773275"	"811.531656901"	"811.64469401"	"811.929453532"	"811.952468872"	"811.995849609"	"812.041717529"	"812.053768921"	"812.05960083"	"812.092807346"	"812.167673747"	"812.184173584"	"812.203094482"	"812.236877441"	"812.343449345"	"812.529543559"	"812.543680827"	"812.591217041"	"812.745895386"	"812.77553304"	"812.8221639"	"812.835388184"	"812.884359186"	"812.907529558"	"812.929661606"	"812.954694748"	"812.976540702"	"813.00259908"	"813.044687907"	"813.06260554"	"813.115976969"	"813.150115458"	"813.168217977"	"813.186004639"	"813.193145752"	"813.224436442"	"813.400360107"	"813.413080851"	"813.537563495"	"813.600546701"	"813.745849609"	"814.011537679"	"814.033442179"	"814.057729085"	"814.064224243"	"814.107788086"	"814.183836471"	"814.227416992"	"814.252007378"	"814.258199056"	"814.361083984"	"814.444444444"	"814.541406541"	"814.583383348"	"814.595236319"	"814.60546875"	"814.780924479"	"814.793273926"	"814.825775146"	"814.863789876"	"814.87648112"	"814.912671044"	"814.924906413"	"814.957458496"	"814.960164388"	"814.969950358"	"815.004151521"	"815.039876302"	"815.064163208"	"815.06714503"	"815.108004252"	"815.12828064"	"815.131113688"	"815.18419958"	"815.228507487"	"815.306732178"	"815.352935791"	"815.390360514"	"815.428965251"	"815.447814941"	"815.553973486"	"815.582524618"	"815.593861898"	"815.616789206"	"815.945770264"	"815.978731283"	"816.024454753"	"816.053070068"	"816.111328125"	"816.141519429"	"816.187484538"	"816.435791016"	"816.483113607"	"816.502075195"	"816.525512695"	"816.557095696"	"816.563671636"	"816.620646159"	"816.668924967"	"816.713867188"	"816.834571838"	"816.855316162"	"816.933276552"	"816.954111735"	"816.966301219"	"816.978239746"	"817.000341345"	"817.008054945"	"817.0225118"	"817.024992201"	"817.034423828"	"817.060465495"	"817.062988281"	"817.07039388"	"817.08291626"	"817.0859375"	"817.136357625"	"817.164520264"	"817.198363708"	"817.205817329"	"817.232757568"	"817.244506836"	"817.261082967"	"817.319295247"	"817.345692952"	"817.368570964"	"817.48638916"	"817.496877035"	"817.505462646"	"817.560366313"	"817.569771969"	"817.668416341"	"817.694101122"	"817.845611572"	"817.969698758"	"818.016235352"	"818.058807373"	"818.065785726"	"818.111480713"	"818.139434814"	"818.202728271"	"818.247344971"	"818.253397624"	"818.330413818"	"818.345611572"	"818.349243164"	"818.368202209"	"818.380475362"	"818.451660156"	"818.573364258"	"818.781471761"	"818.792582194"	"818.842736816"	"818.852081299"	"818.862457275"	"818.92171224"	"818.924595896"	"818.937057495"	"818.946598598"	"818.955444336"	"818.959960938"	"818.970537458"	"819.031433105"	"819.066650391"	"819.079223633"	"819.09173584"	"819.13264974"	"819.161417643"	"819.163970947"	"819.180226644"	"819.193827311"	"819.216522217"	"819.248802185"	"819.45489502"	"819.482269287"	"819.512482312"	"819.585968018"	"819.709657181"	"819.808308919"	"819.920043945"	"819.928098891"	"819.940093994"	"819.973251343"	"819.993255615"	"820.051980826"	"820.091552734"	"820.107086182"	"820.135467529"	"820.516301473"	"820.56439209"	"820.677947998"	"820.713072343"	"820.777770996"	"820.810424805"	"820.8409729"	"820.844604492"	"820.866577148"	"820.883037567"	"820.893341064"	"820.928611755"	"820.934631348"	"820.9425354"	"820.974731445"	"820.986619737"	"821.02045695"	"821.026011149"	"821.06576199"	"821.085678101"	"821.118269179"	"821.131571452"	"821.134195964"	"821.148064023"	"821.181030273"	"821.277435303"	"821.5186838"	"821.527729322"	"821.541275024"	"821.591552734"	"821.725288674"	"822.010632324"	"822.030151367"	"822.049458822"	"822.056396484"	"822.123443604"	"822.151624891"	"822.181706746"	"822.225708008"	"822.27768453"	"822.375335693"	"822.427103678"	"822.452718099"	"822.460540771"	"822.513671875"	"822.618562826"	"822.663571835"	"822.730611165"	"822.756896973"	"822.851160685"	"822.874252319"	"822.911956787"	"822.922688802"	"822.946980794"	"822.964477539"	"822.96866862"	"822.972878481"	"822.983432414"	"823.003541169"	"823.017456055"	"823.020928867"	"823.023865671"	"823.045972552"	"823.076087104"	"823.106719971"	"823.110453288"	"823.12789917"	"823.155853271"	"823.182818604"	"823.196426392"	"823.259499145"	"823.456359863"	"823.499542236"	"823.556945801"	"823.563535337"	"823.621741401"	"823.663249425"	"823.977345785"	"823.986948649"	"824.051656087"	"824.140346951"	"824.185635037"	"824.263549805"	"824.468465169"	"824.543316876"	"824.566717784"	"824.727355957"	"824.745361328"	"824.809095595"	"824.832763672"	"824.878723145"	"824.927490234"	"824.964383952"	"824.978149414"	"824.987028899"	"825.037544533"	"825.066772461"	"825.074045817"	"825.124267578"	"825.149302165"	"825.197215441"	"825.213419596"	"825.242760552"	"825.404449463"	"825.471984863"	"825.547088623"	"825.66041347"	"825.665059408"	"825.698866781"	"825.812469482"	"825.825968424"	"825.936762492"	"825.94497935"	"825.967959086"	"825.990234375"	"826.01058197"	"826.069408417"	"826.073814901"	"826.18270874"	"826.25394694"	"826.411804199"	"826.435375977"	"826.469604492"	"826.49210612"	"826.537811279"	"826.54435512"	"826.670599365"	"826.702433268"	"826.742431641"	"826.761533101"	"826.883650038"	"826.899894627"	"826.922701009"	"826.991651747"	"827.003529867"	"827.016845703"	"827.028116862"	"827.03108724"	"827.068830702"	"827.105784098"	"827.114442613"	"827.139221191"	"827.165541678"	"827.206787109"	"827.239984042"	"827.249252711"	"827.367162069"	"827.420344035"	"827.428894043"	"827.539031982"	"827.669809977"	"827.714607987"	"827.761291504"	"827.945055644"	"828.027635362"	"828.048894246"	"828.066279093"	"828.07349311"	"828.078552246"	"828.157348633"	"828.168273926"	"828.1875"	"828.198819599"	"828.24331665"	"828.325554742"	"828.503967285"	"828.667449951"	"828.718148368"	"828.757781982"	"828.891313341"	"828.900299072"	"828.928338837"	"828.939615885"	"828.950093587"	"828.974304199"	"828.990817115"	"828.99432373"	"829.011398315"	"829.020167598"	"829.035683092"	"829.055399577"	"829.065194448"	"829.079079522"	"829.082234701"	"829.093809838"	"829.124768575"	"829.134765625"	"829.144930753"	"829.199013846"	"829.243950399"	"829.260070801"	"829.294868106"	"829.309606527"	"829.329772949"	"829.555038452"	"829.730283101"	"829.961273193"	"830.006866455"	"830.156759135"	"830.20268544"	"830.313299815"	"830.629760742"	"830.684444851"	"830.737915039"	"830.756347656"	"830.760986328"	"830.849644979"	"830.895941162"	"830.948863328"	"830.969108218"	"830.993829257"	"831.013739692"	"831.023815918"	"831.040679932"	"831.050884671"	"831.075646294"	"831.079101563"	"831.097676595"	"831.101191203"	"831.148254395"	"831.151489258"	"831.178649902"	"831.213843898"	"831.235758464"	"831.259957729"	"831.316101074"	"831.42175293"	"831.51143516"	"831.975891113"	"831.985228362"	"832.160430908"	"832.207605998"	"832.217395359"	"832.262695313"	"832.345255534"	"832.489318848"	"832.51596578"	"832.593529837"	"832.759307861"	"832.807993571"	"832.874755859"	"832.877929688"	"832.939953944"	"832.951952616"	"832.962228394"	"832.972096761"	"832.985996715"	"833.094909668"	"833.148162842"	"833.177103678"	"833.244218614"	"833.292509217"	"833.303476969"	"833.367828369"	"833.387949626"	"833.437472873"	"833.492828369"	"833.527208316"	"833.529843285"	"833.579113585"	"833.592908028"	"833.611283366"	"833.795318604"	"833.943328857"	"833.988932292"	"834.053405762"	"834.067208184"	"834.075561523"	"834.106714884"	"834.182617188"	"834.485870361"	"834.531008085"	"834.590835571"	"834.679219564"	"834.765777588"	"834.774230957"	"834.898363241"	"834.907981873"	"834.944412231"	"834.958007813"	"834.990722656"	"835.026224772"	"835.082239787"	"835.138858371"	"835.151794434"	"835.163260566"	"835.195866903"	"835.238014221"	"835.256624858"	"835.295759413"	"835.346313477"	"835.34928555"	"835.355957031"	"835.37046814"	"835.516111586"	"835.520258247"	"835.544658661"	"835.935546875"	"835.953369141"	"835.976577759"	"836.026057943"	"836.071960449"	"836.196711222"	"836.352377998"	"836.515655518"	"836.523974609"	"836.563985189"	"836.678759766"	"836.691098531"	"836.770996094"	"836.840332031"	"836.849212646"	"836.853546143"	"836.866175334"	"836.889163547"	"836.911934408"	"836.927185059"	"836.937642415"	"836.960164388"	"836.984170278"	"836.987317403"	"837.018928297"	"837.034515381"	"837.038764318"	"837.056050618"	"837.060414632"	"837.063110352"	"837.09087944"	"837.121843126"	"837.152832031"	"837.21270752"	"837.300211589"	"837.386537679"	"837.541314609"	"837.563863118"	"837.567474365"	"837.678488014"	"837.992431641"	"838.002218882"	"838.124786377"	"838.155648368"	"838.171040853"	"838.201141357"	"838.257415771"	"838.270141602"	"838.483383179"	"838.544228872"	"838.676417236"	"838.776285807"	"838.785990397"	"838.824605306"	"838.847839355"	"838.892028809"	"838.895161947"	"838.94204305"	"838.945465088"	"838.956892098"	"839.00231643"	"839.018333435"	"839.03137207"	"839.034454346"	"839.051541646"	"839.064575195"	"839.089302063"	"839.169616699"	"839.212408447"	"839.257944743"	"839.278015137"	"839.390482585"	"839.557128906"	"839.675242106"	"839.960165313"	"839.982746266"	"840.005447388"	"840.027374268"	"840.084635417"	"840.088899612"	"840.138717651"	"840.197875977"	"840.337081909"	"840.348889386"	"840.378387451"	"840.411593755"	"840.685813621"	"840.727803548"	"840.781921387"	"840.790740967"	"840.852671305"	"840.915070216"	"840.937579585"	"840.95986298"	"840.98840332"	"841.006954617"	"841.043029785"	"841.04650472"	"841.092000326"	"841.143249512"	"841.168280707"	"841.254836697"	"841.569161733"	"841.631900363"	"841.685373942"	"841.885986328"	"841.936538696"	"841.952209473"	"842.042853946"	"842.047167969"	"842.063822428"	"842.089157104"	"842.181655884"	"842.214193726"	"842.302400135"	"842.449588352"	"842.502929688"	"842.51715689"	"842.635375977"	"842.683111572"	"842.797119141"	"842.85736084"	"842.875976563"	"842.906126234"	"842.917907715"	"842.93157959"	"842.954772949"	"842.964324951"	"842.977274577"	"842.989630805"	"843.026707967"	"843.035396031"	"843.047485352"	"843.079833984"	"843.088195801"	"843.094378662"	"843.099456787"	"843.108746615"	"843.139319102"	"843.142150879"	"843.160390218"	"843.179473877"	"843.184289841"	"843.191996257"	"843.213650513"	"843.259365506"	"843.262706938"	"843.421824137"	"843.436236346"	"843.520691516"	"843.570343018"	"843.584805298"	"843.976196289"	"844.043623183"	"844.046478271"	"844.111297607"	"844.142272949"	"844.171887716"	"844.187744141"	"844.21786499"	"844.266937256"	"844.273394775"	"844.466593424"	"844.508056641"	"844.522603353"	"844.532804049"	"844.588531494"	"844.645121257"	"844.680728149"	"844.699460347"	"844.802459717"	"844.864784241"	"844.901774089"	"844.911042955"	"844.959370931"	"844.964174906"	"844.984061347"	"845.009782579"	"845.027893066"	"845.039469401"	"845.066783558"	"845.088912964"	"845.113016764"	"845.1162618"	"845.126342773"	"845.129119873"	"845.141876221"	"845.228992169"	"845.24118042"	"845.275306851"	"845.28141276"	"845.2918396"	"845.416717529"	"845.470072428"	"845.527360535"	"845.536482069"	"845.680511475"	"845.72468274"	"846.052154541"	"846.130401611"	"846.175061544"	"846.221903483"	"846.232280913"	"846.346311627"	"846.362070719"	"846.396189372"	"846.411214193"	"846.420379639"	"846.482340495"	"846.535476685"	"846.538635254"	"846.623283649"	"846.678146362"	"846.728081173"	"846.798065186"	"846.812029716"	"846.823242188"	"846.868954129"	"846.893157959"	"846.917022705"	"846.94321696"	"846.954967711"	"846.966837565"	"847.001422458"	"847.041473389"	"847.062866211"	"847.156901042"	"847.162780762"	"847.187906901"	"847.27911377"	"847.369540744"	"847.467315674"	"847.485656738"	"847.542898279"	"847.627560086"	"847.740289071"	"847.958566377"	"848.004445394"	"848.068725586"	"848.121670193"	"848.198421902"	"848.468597412"	"848.514792887"	"848.529317898"	"848.546770223"	"848.550564236"	"848.566955566"	"848.623718262"	"848.694458008"	"848.743739508"	"848.814147949"	"848.913272858"	"848.923007541"	"848.958830334"	"849.005350749"	"849.059356689"	"849.153918457"	"849.172698975"	"849.17842974"	"849.348876953"	"849.36392551"	"849.5174764"	"849.533950806"	"849.540039063"	"849.547790527"	"849.558692932"	"849.621948242"	"849.755885955"	"849.993046061"	"850.041488647"	"850.12600708"	"850.181508382"	"850.211975098"	"850.306732178"	"850.48326789"	"850.489532471"	"850.530444336"	"850.543762207"	"850.5625"	"850.603452228"	"850.615594773"	"850.691589355"	"850.694239541"	"850.706361898"	"850.759256151"	"850.819417318"	"850.881341553"	"850.904754639"	"850.926635742"	"850.930969238"	"850.953125"	"850.999116262"	"851.001790365"	"851.034505208"	"851.051055908"	"851.053812663"	"851.075927734"	"851.090057373"	"851.102630615"	"851.106705439"	"851.137237549"	"851.157989502"	"851.290719895"	"851.486857096"	"851.530395508"	"851.603036815"	"851.693913778"	"852.007334391"	"852.014139811"	"852.017409979"	"852.294692993"	"852.487670898"	"852.498931885"	"852.53817749"	"852.600912383"	"852.691802979"	"852.829266866"	"852.83283827"	"852.841094971"	"852.863235474"	"852.885276286"	"852.910573324"	"852.957246145"	"852.960083008"	"852.972211816"	"853.017906776"	"853.034820557"	"853.066202799"	"853.070749919"	"853.104326036"	"853.110473633"	"853.179377965"	"853.273783366"	"853.413970947"	"853.502441406"	"853.975521512"	"854.020962185"	"854.100463867"	"854.103834929"	"854.138313802"	"854.15419515"	"854.213180542"	"854.390655518"	"854.522806803"	"854.574894049"	"854.701149495"	"854.830966526"	"854.868469238"	"854.930562822"	"854.974993083"	"855.022570292"	"855.060557048"	"855.086191813"	"855.090255737"	"855.140899658"	"855.183868408"	"855.195471753"	"855.270243327"	"855.332468669"	"855.525970459"	"855.574049886"	"855.700901286"	"855.832244873"	"855.933502197"	"855.940063477"	"856.025634766"	"856.05867513"	"856.061793009"	"856.095581055"	"856.108764648"	"856.142723931"	"856.198025174"	"856.217437744"	"856.228942871"	"856.437130883"	"856.532629588"	"856.538116723"	"856.550745443"	"856.698453267"	"856.812723796"	"856.920970775"	"856.93164116"	"856.947831896"	"856.970001221"	"857.003723145"	"857.025817871"	"857.050879584"	"857.06262207"	"857.090423584"	"857.123592235"	"857.154022217"	"857.158418443"	"857.176391602"	"857.19950019"	"857.228897095"	"857.27347819"	"857.329638163"	"857.416768392"	"857.440490723"	"857.537085947"	"857.549990336"	"857.859558105"	"857.991434733"	"858.187561035"	"858.233184814"	"858.246643066"	"858.536382675"	"858.547777448"	"858.660751343"	"858.696095785"	"858.880118815"	"858.917429606"	"858.927286784"	"858.974283854"	"858.996887207"	"859.082450019"	"859.087738037"	"859.113037109"	"859.12842136"	"859.157694499"	"859.244467343"	"859.257761637"	"859.290152995"	"859.368118286"	"859.543060303"	"859.695610046"	"860.00756073"	"860.067382813"	"860.145670573"	"860.191816542"	"860.249053955"	"860.520965576"	"860.546322428"	"860.6943868"	"860.838745117"	"860.848531087"	"860.886973063"	"860.908752441"	"860.933329264"	"860.984558105"	"860.999338786"	"861.018164194"	"861.072631836"	"861.10806444"	"861.179114448"	"861.187988281"	"861.203715007"	"861.249279022"	"861.274148447"	"861.311423145"	"861.32413737"	"861.419586182"	"861.467910767"	"861.522908529"	"861.558281833"	"861.778422038"	"861.823913574"	"861.826521132"	"861.850708008"	"861.895751953"	"861.946248372"	"861.974624171"	"862.020904541"	"862.105895996"	"862.13806661"	"862.279327393"	"862.315429688"	"862.318817139"	"862.379364014"	"862.517110189"	"862.530802409"	"862.53704834"	"862.561754631"	"862.710611979"	"862.771931966"	"862.830566406"	"862.843551636"	"862.865498861"	"862.929429231"	"862.939740499"	"862.974955919"	"863.005096436"	"863.021830241"	"863.03352356"	"863.043823242"	"863.112304688"	"863.130696615"	"863.160832723"	"863.18355306"	"863.236373901"	"863.326820717"	"863.534681532"	"863.56643614"	"863.57582194"	"863.594787598"	"863.943033854"	"864.006866455"	"864.009473165"	"864.04586792"	"864.064331055"	"864.14175415"	"864.499406603"	"864.515319824"	"864.546537272"	"864.5699205"	"864.577718099"	"864.620239258"	"864.70980835"	"864.78889974"	"864.89759318"	"864.920241583"	"864.942687988"	"865.01465861"	"865.017990112"	"865.037322998"	"865.069432576"	"865.10550944"	"865.123321533"	"865.147247314"	"865.154296875"	"865.173614502"	"865.181152344"	"865.293528239"	"865.380635579"	"865.418607585"	"865.462931315"	"865.550448947"	"865.572239558"	"865.967341105"	"866.024366591"	"866.12121582"	"866.36358134"	"866.38406033"	"866.51532491"	"866.539585114"	"866.794006348"	"866.879180908"	"866.902069092"	"866.926310221"	"866.973273383"	"867.015842014"	"867.033609244"	"867.049331665"	"867.063446045"	"867.081451416"	"867.121083577"	"867.250274658"	"867.265367296"	"867.288187663"	"867.309285482"	"867.386210124"	"867.543024773"	"867.991681417"	"868.019683838"	"868.036475288"	"868.04598999"	"868.120438796"	"868.154704701"	"868.170267741"	"868.209350586"	"868.229034424"	"868.269744873"	"868.29510498"	"868.312601725"	"868.496466743"	"868.533487956"	"868.546325684"	"868.556884766"	"868.614735921"	"868.714630127"	"868.717325846"	"868.848368327"	"868.860137939"	"868.884552002"	"868.932373047"	"868.947013107"	"868.975311279"	"868.991280111"	"869.009552002"	"869.01566569"	"869.019351535"	"869.02255249"	"869.039255778"	"869.050074259"	"869.078582764"	"869.099731445"	"869.105941772"	"869.124053955"	"869.152648926"	"869.155410767"	"869.158610026"	"869.176602681"	"869.200095622"	"869.298156738"	"869.53717041"	"869.600681438"	"869.950057983"	"869.954528809"	"869.994043986"	"870.078628078"	"870.110565186"	"870.124508328"	"870.127848307"	"870.157928467"	"870.214236305"	"870.298960368"	"870.335021973"	"870.4706014"	"870.525100708"	"870.548775153"	"870.603952026"	"870.8056132"	"870.90455797"	"870.926275635"	"870.937513563"	"871.042327881"	"871.058013916"	"871.067962646"	"871.140358819"	"871.170145671"	"871.19250343"	"871.215763901"	"871.272417704"	"871.414347331"	"871.552226062"	"871.615591685"	"871.808817546"	"871.932840983"	"871.94063992"	"871.950927734"	"872.006996155"	"872.037628174"	"872.075815837"	"872.218546549"	"872.249359131"	"872.274475098"	"872.401360677"	"872.498687744"	"872.553817022"	"872.564291532"	"872.712432861"	"872.842635091"	"872.896223068"	"872.932235718"	"872.943084717"	"873.034047445"	"873.063720703"	"873.098595513"	"873.13381958"	"873.144521077"	"873.151652018"	"873.219818115"	"873.306310018"	"873.347025553"	"873.394042969"	"873.404968262"	"873.474975586"	"873.485565186"	"873.541290283"	"873.54527144"	"873.558594734"	"873.567554821"	"873.616394043"	"873.711990356"	"873.756278746"	"873.964935303"	"874.022564697"	"874.062784831"	"874.102620443"	"874.35484314"	"874.377360026"	"874.486236572"	"874.549723307"	"874.554890951"	"874.56101515"	"874.569647895"	"874.709966024"	"874.759455121"	"874.844146729"	"874.865963406"	"874.899200439"	"874.902679443"	"874.932403564"	"874.946426392"	"875.030883789"	"875.034088982"	"875.064697266"	"875.094818115"	"875.099568685"	"875.107543945"	"875.122924805"	"875.126586914"	"875.167765299"	"875.193788074"	"875.260437012"	"875.291534424"	"875.35949707"	"875.413818359"	"875.490726569"	"875.500590007"	"875.559730812"	"875.771868157"	"875.930161628"	"875.953909355"	"875.989807129"	"876.036458333"	"876.064208984"	"876.153170776"	"876.432178497"	"876.495137533"	"876.50181071"	"876.505279541"	"876.54649135"	"876.578101476"	"876.635223389"	"876.706378174"	"876.775318921"	"876.822527568"	"876.845906576"	"876.917633057"	"876.944182814"	"876.954902515"	"876.991090563"	"877.015319824"	"877.036692301"	"877.04864502"	"877.077880859"	"877.09173584"	"877.154656982"	"877.198425293"	"877.342376709"	"877.533976237"	"877.545776367"	"877.590613956"	"877.787131515"	"877.825866699"	"877.883804321"	"877.957407633"	"878.024865723"	"878.079650879"	"878.110321045"	"878.157119751"	"878.514815719"	"878.56211853"	"878.594238281"	"878.803771973"	"878.912841334"	"878.935853504"	"878.958970812"	"878.987060547"	"879.03036499"	"879.038360596"	"879.082281203"	"879.106567383"	"879.214465332"	"879.246866862"	"879.31036377"	"879.422636486"	"879.518819173"	"879.561828613"	"879.982568359"	"880.040127709"	"880.079722087"	"880.271406386"	"880.49005127"	"880.518466149"	"880.53053182"	"880.762308757"	"880.894067383"	"880.917114258"	"880.963216146"	"880.987325033"	"881.048912497"	"881.102844238"	"881.155105591"	"881.211038378"	"881.337562561"	"881.362589518"	"881.997619629"	"882.00680542"	"882.0206604"	"882.050933838"	"882.170201228"	"882.224731445"	"882.384532238"	"882.511830648"	"882.534637451"	"882.629941217"	"882.778900146"	"882.862411499"	"882.89990743"	"882.948638916"	"882.962040148"	"882.990941366"	"883.033966064"	"883.036827087"	"883.053653293"	"883.065119425"	"883.095726861"	"883.114929199"	"883.117970785"	"883.17086792"	"883.174865723"	"883.215169271"	"883.255432129"	"883.281951904"	"883.331933273"	"883.387772069"	"883.451263428"	"883.629587108"	"883.854520162"	"883.965130615"	"884.009379069"	"884.094195557"	"884.127892388"	"884.134521484"	"884.173714193"	"884.335355632"	"884.364204407"	"884.488891602"	"884.627172852"	"884.820716858"	"884.842254639"	"884.865648905"	"884.920132955"	"884.952893938"	"884.964941406"	"884.986236572"	"884.995910645"	"885.058227539"	"885.072753906"	"885.123474121"	"885.18523516"	"885.306243896"	"885.338531494"	"885.356018066"	"885.567467054"	"885.626495361"	"885.941741943"	"885.956324259"	"886.052825928"	"886.090885417"	"886.098602295"	"886.267832438"	"886.316894531"	"886.416707357"	"886.438557943"	"886.522613525"	"886.568351941"	"886.579358588"	"886.624815824"	"886.636952718"	"886.679290771"	"886.727879116"	"886.77947998"	"886.817698161"	"886.824798584"	"886.911722357"	"886.915077718"	"886.934082031"	"886.944292341"	"886.957402547"	"887.084564209"	"887.119252523"	"887.147674561"	"887.189371745"	"887.268432617"	"887.274007161"	"887.278050741"	"887.412902832"	"887.41691335"	"887.573637463"	"887.624339916"	"887.727478027"	"887.917338053"	"887.952982585"	"888.03830719"	"888.047434489"	"888.078013102"	"888.346138"	"888.418884277"	"888.577850342"	"888.583890788"	"888.622226291"	"888.85168457"	"888.869247437"	"888.913238525"	"888.938574219"	"888.973103841"	"889.050689162"	"889.105102539"	"889.135152181"	"889.209724063"	"889.379516602"	"889.506639834"	"889.589926043"	"889.996734619"	"890.005706787"	"890.036560059"	"890.137425741"	"890.168543035"	"890.29796346"	"890.439534505"	"890.509765625"	"890.593701636"	"890.650909424"	"890.72177124"	"890.838099162"	"890.861053467"	"890.930603027"	"890.959596634"	"890.97000009"	"891.007035319"	"891.009974162"	"891.030415853"	"891.038085938"	"891.062988281"	"891.093536377"	"891.169364929"	"891.199920654"	"891.245758057"	"891.288879395"	"891.45489502"	"891.595540365"	"891.924499512"	"891.934173584"	"891.973365784"	"892.038909912"	"892.058410645"	"892.126756456"	"892.172531128"	"892.455159505"	"892.559603063"	"892.571746826"	"892.796305339"	"892.819213867"	"892.864151001"	"892.951093038"	"892.964904785"	"892.974127875"	"893.024658203"	"893.054107666"	"893.060994466"	"893.136067708"	"893.183700562"	"893.229990641"	"893.45884196"	"893.493794759"	"893.55937176"	"893.571014404"	"893.932230632"	"893.954406738"	"893.998586019"	"894.056388346"	"894.059254964"	"894.094833374"	"894.349517822"	"894.382916486"	"894.55717495"	"894.574001475"	"894.686136882"	"894.853485107"	"894.886489868"	"894.890197754"	"894.909495961"	"894.931182861"	"894.944763184"	"894.956507365"	"894.990570068"	"895.064537048"	"895.093078613"	"895.101791382"	"895.151411692"	"895.226386437"	"895.355112712"	"895.555389404"	"895.575023227"	"895.856984456"	"896.013707479"	"896.021825155"	"896.035451253"	"896.053222656"	"896.155354818"	"896.185534355"	"896.336573283"	"896.477264404"	"896.483606974"	"896.530194092"	"896.572845459"	"896.64523738"	"896.658416748"	"896.87739563"	"896.914720323"	"896.925506592"	"896.977322814"	"897.007013957"	"897.037506104"	"897.051956177"	"897.056762695"	"897.068664551"	"897.07980957"	"897.130472819"	"897.13369751"	"897.186193557"	"897.23034668"	"897.283813477"	"897.394226074"	"897.486907959"	"897.497070313"	"897.516662598"	"897.530232747"	"897.64491855"	"897.906374613"	"897.98059082"	"898.143551781"	"898.189153035"	"898.244774228"	"898.406534831"	"898.530212402"	"898.555432732"	"898.642818104"	"898.836425781"	"898.865478516"	"898.882074992"	"898.90838623"	"898.935468401"	"898.955917358"	"898.968320719"	"898.980400085"	"899.009750366"	"899.070373535"	"899.087972005"	"899.091949463"	"899.138041178"	"899.200841"	"899.246233391"	"899.410919189"	"899.558362688"	"899.641906738"	"899.971240234"	"900.068603516"	"900.104593913"	"900.203842163"	"900.333557129"	"900.476196289"	"900.57086109"	"900.584289551"	"900.639913848"	"900.652278264"	"900.694117228"	"900.741943359"	"900.744720459"	"900.794865926"	"900.926575114"	"900.940619575"	"900.949279785"	"900.972890218"	"901.134490967"	"901.163391113"	"901.424530029"	"901.478881836"	"901.513382975"	"901.572817933"	"901.589355036"	"901.63963439"	"901.651606242"	"901.69354248"	"901.930135091"	"902.053751628"	"902.062744141"	"902.093465169"	"902.44732666"	"902.509256999"	"902.516988118"	"902.586336772"	"902.592890422"	"902.637511359"	"902.649522569"	"902.840484619"	"902.884429932"	"902.894795736"	"902.935855442"	"903.068105062"	"903.150105794"	"903.224739583"	"903.521627275"	"903.531773885"	"903.587814331"	"903.636444092"	"903.800292969"	"903.803110758"	"903.922261556"	"904.183854845"	"904.365606264"	"904.487731934"	"904.525211589"	"904.64726992"	"904.737518311"	"904.89894104"	"904.947143555"	"904.985376773"	"905.005371094"	"905.024940999"	"905.046844482"	"905.077921549"	"905.108700222"	"905.112731934"	"905.154595269"	"905.183797201"	"905.372320203"	"905.490081787"	"905.554656982"	"905.609176636"	"905.646583557"	"905.988066174"	"906.141677856"	"906.187606812"	"906.346099854"	"906.586564128"	"906.644378662"	"906.943723406"	"906.966510249"	"906.989373101"	"907.075724284"	"907.113372803"	"907.150512695"	"907.198998769"	"907.233760524"	"907.245300293"	"907.374796549"	"907.390445285"	"907.559814453"	"907.946343994"	"907.968241374"	"908.028137207"	"908.071289063"	"908.075934516"	"908.110297309"	"908.237406413"	"908.393771362"	"908.670257568"	"908.770202637"	"908.869689941"	"908.901811727"	"908.925050597"	"908.946524726"	"909.033538818"	"909.048370361"	"909.110148112"	"909.166778564"	"909.241604614"	"909.320498714"	"909.396286576"	"909.939117432"	"910.029882812"	"910.2009675"	"910.504396227"	"910.569106187"	"910.660401315"	"910.891998291"	"910.929522705"	"910.939483643"	"910.963592529"	"910.992750688"	"911.021762424"	"911.038238525"	"911.095774333"	"911.125634087"	"911.171300252"	"911.200749715"	"911.245707194"	"911.507805718"	"911.569437971"	"911.625590007"	"911.660359701"	"912.128997803"	"912.15839386"	"912.204506768"	"912.259806315"	"912.371189372"	"912.453694661"	"912.518859863"	"912.56762797"	"912.851150513"	"912.900238037"	"912.951187134"	"913.052520752"	"913.216014475"	"913.261147054"	"913.523529053"	"913.565231323"	"913.985565186"	"914.218147278"	"914.382888794"	"914.469258626"	"914.540407308"	"914.598983986"	"914.667673747"	"914.941776911"	"914.964152018"	"914.986857096"	"915.050598145"	"915.182891846"	"915.266372681"	"915.530564626"	"915.605007172"	"915.65587585"	"915.668263753"	"915.945534261"	"915.990386963"	"916.079223633"	"916.110137939"	"916.184112549"	"916.367706095"	"916.56733195"	"916.609003703"	"916.615961711"	"916.65393349"	"916.665059408"	"916.802159627"	"916.900513967"	"916.911560059"	"916.946492513"	"917.027404785"	"917.044830322"	"917.083750407"	"917.165646023"	"917.262481689"	"917.371756236"	"917.53792678"	"917.573425293"	"917.621234861"	"917.652984619"	"917.856106713"	"917.979858398"	"918.113830566"	"918.167541504"	"918.200042725"	"918.333618164"	"918.407335069"	"918.471700033"	"918.478393555"	"918.541123002"	"918.580713908"	"918.625698912"	"918.663407297"	"918.807739258"	"918.820129395"	"918.867370605"	"918.892913818"	"918.93057251"	"918.940958659"	"918.948547363"	"918.998916626"	"919.021850586"	"919.060974121"	"919.063781738"	"919.094029744"	"919.125396729"	"919.390701294"	"919.427505493"	"919.475016276"	"919.662601725"	"919.802897135"	"919.839388529"	"920.003603981"	"920.203979492"	"920.304504395"	"920.487060547"	"920.624572754"	"920.660703306"	"920.83215332"	"920.873057048"	"920.899841309"	"920.926832411"	"920.960077258"	"921.005539506"	"921.05897522"	"921.092102051"	"921.167449951"	"921.204345703"	"921.21518453"	"921.261245728"	"921.49041748"	"921.850723267"	"921.962207613"	"921.984873454"	"922.008483887"	"922.091533661"	"922.126068115"	"922.165588379"	"922.200897217"	"922.658630371"	"922.676971436"	"922.791107178"	"922.818878174"	"922.827270508"	"922.918537394"	"922.940171394"	"922.962546794"	"923.009490967"	"923.050872803"	"923.064758301"	"923.149058024"	"923.182849121"	"923.20111084"	"923.257593791"	"923.793945313"	"924.045715332"	"924.050577799"	"924.068206787"	"924.084533691"	"924.130059136"	"924.216634115"	"924.282928467"	"924.52017027"	"924.544769287"	"924.581807454"	"924.76894633"	"924.908126831"	"924.93466568"	"924.946040562"	"924.957092285"	"925.038024902"	"925.111031669"	"925.146352132"	"925.161102295"	"925.216552734"	"925.235321045"	"925.245312813"	"925.261383057"	"925.273945448"	"925.311381022"	"925.430053711"	"925.452606201"	"925.477554321"	"925.480644226"	"925.588653564"	"925.926776462"	"926.039276123"	"926.046254476"	"926.174053616"	"926.219991048"	"926.248900237"	"926.429168701"	"926.484225803"	"926.496085612"	"926.558349609"	"926.561584473"	"926.586745809"	"926.610916138"	"926.840960185"	"926.866729736"	"926.917205811"	"927.069562276"	"927.075541178"	"927.115600586"	"927.118509928"	"927.232075547"	"927.252059937"	"927.277270508"	"927.529603504"	"927.536804199"	"927.589647929"	"927.938027954"	"928.002501517"	"928.133026123"	"928.315161811"	"928.507537842"	"928.511108398"	"928.531677246"	"928.580601711"	"928.602306019"	"928.671228518"	"928.764221191"	"928.835876465"	"928.892456055"	"928.957964469"	"929.004286546"	"929.090042114"	"929.166015625"	"929.190597534"	"929.261901855"	"929.45999349"	"929.510955811"	"929.544777795"	"929.580189599"	"929.604596238"	"929.62115325"	"929.671388753"	"929.858800252"	"929.960234142"	"930.005615234"	"930.092376709"	"930.125"	"930.405736287"	"930.548424615"	"930.58076138"	"930.616597493"	"930.624133486"	"930.669430203"	"930.817687988"	"930.915385946"	"930.925952148"	"930.941802979"	"930.961232503"	"931.181359863"	"931.232727051"	"931.47644043"	"931.553009033"	"931.562774658"	"931.622131348"	"931.65814209"	"931.993896484"	"932.051361084"	"932.236022949"	"932.348003509"	"932.518859863"	"932.640618527"	"932.662322998"	"932.67565918"	"932.678740673"	"932.77553304"	"932.867675781"	"932.884882609"	"933.014099121"	"933.054514567"	"933.092610677"	"933.10546875"	"933.229217529"	"933.351587931"	"933.416564941"	"933.678432888"	"933.903553009"	"934.018846784"	"934.40419515"	"934.438052418"	"934.502410889"	"934.51431783"	"934.675661723"	"934.684143066"	"934.780670166"	"934.915100098"	"934.975167169"	"935.001647949"	"935.020444743"	"935.036193848"	"935.106419881"	"935.182093302"	"935.276641846"	"935.440796464"	"935.514872233"	"935.593383789"	"935.944966634"	"935.977165585"	"936.024078369"	"936.031677246"	"936.106854248"	"936.14125061"	"936.25869751"	"936.417258238"	"936.441253662"	"936.444213867"	"936.454874674"	"936.673377991"	"936.702301025"	"936.834309896"	"936.842529297"	"936.934425354"	"936.95626113"	"936.977769118"	"937.007019043"	"937.024658203"	"937.032531738"	"937.043518066"	"937.0652771"	"937.187286377"	"937.402160645"	"937.420303006"	"937.942047119"	"938.064559937"	"938.145721436"	"938.160263062"	"938.200195313"	"938.231079102"	"938.349859238"	"938.535259581"	"938.671234131"	"938.792358398"	"938.891540527"	"938.924594455"	"938.936096191"	"938.95904541"	"939.028961182"	"939.047348022"	"939.12677002"	"939.161736382"	"939.201639811"	"939.271855107"	"939.289140489"	"939.368743896"	"939.539004856"	"939.774230957"	"939.836975098"	"940.061672635"	"940.189331055"	"940.234100342"	"940.551015218"	"940.576184082"	"940.831109619"	"940.882110596"	"940.928405762"	"940.93157959"	"941.084749858"	"941.131408691"	"941.247487386"	"941.294006348"	"941.54586792"	"941.555328369"	"941.921142578"	"942.050181071"	"942.264862061"	"942.596375915"	"942.686767578"	"942.909515381"	"942.925140381"	"942.928127713"	"943.021183112"	"943.106384277"	"943.181266785"	"943.478363037"	"943.596269638"	"943.975782122"	"944.13953654"	"944.421244303"	"944.533691406"	"944.594909051"	"944.809366862"	"944.931146795"	"944.940643311"	"944.977093732"	"945.021453857"	"945.064982096"	"945.19668949"	"945.568023682"	"945.593302409"	"946.008972168"	"946.199645996"	"946.502075195"	"946.591145107"	"946.613077799"	"946.64616394"	"946.693418957"	"946.790588379"	"946.897810194"	"946.922673543"	"947.068847656"	"947.071716309"	"947.091369629"	"947.382639567"	"947.59072004"	"947.693890889"	"948.034891764"	"948.065592448"	"948.342687698"	"948.589904785"	"948.691635132"	"948.862058314"	"949.035086496"	"949.068283081"	"949.088027954"	"949.123855591"	"949.197916667"	"949.346234131"	"949.401165998"	"949.609832764"	"949.845087687"	"949.993157281"	"950.123779297"	"950.156654358"	"950.403306325"	"950.539878292"	"950.688842773"	"950.857710097"	"950.94911523"	"950.993812561"	"951.016967773"	"951.023132324"	"951.040313721"	"951.047180176"	"951.083028158"	"951.201599121"	"951.521291097"	"951.543605169"	"951.576334635"	"951.688537598"	"951.824890137"	"951.933502197"	"951.950897217"	"952.080828349"	"952.215713501"	"952.525530134"	"952.537801107"	"952.550049642"	"952.611633301"	"952.686380598"	"952.807067871"	"952.814285278"	"952.825069851"	"952.906616211"	"952.93928655"	"952.952514648"	"953.174448649"	"953.192443848"	"953.217514038"	"953.342315674"	"953.360351563"	"953.43270874"	"953.52563324"	"953.553931827"	"953.688852946"	"953.823425293"	"954.07707723"	"954.52334986"	"954.554931641"	"954.565600586"	"954.617088857"	"954.765726725"	"954.897173564"	"954.929066976"	"954.948207855"	"955.037078857"	"955.099700928"	"955.10647583"	"955.175521851"	"955.35055542"	"955.453063965"	"955.521555583"	"955.560769399"	"955.620418972"	"956.062713623"	"956.458221436"	"956.61060807"	"956.632330322"	"956.904581706"	"956.941009521"	"957.033752441"	"957.036947745"	"957.12097168"	"957.196624756"	"957.539749146"	"957.634699504"	"957.992507935"	"958.023742676"	"958.125427246"	"958.155403137"	"958.580594381"	"958.610361735"	"958.769480986"	"958.823699951"	"958.922466856"	"958.946975708"	"958.956028691"	"958.991333008"	"958.995819092"	"959.211735196"	"959.421844482"	"959.608464559"	"959.959248861"	"960.214141846"	"960.379046631"	"960.582845052"	"960.606222365"	"960.618656256"	"960.659469604"	"960.708584256"	"960.780802409"	"960.841670339"	"960.913859049"	"961.084528605"	"961.123748779"	"961.135803223"	"961.171569824"	"961.214599609"	"961.382545471"	"961.406534831"	"961.605365869"	"961.618268331"	"961.907857259"	"961.939346313"	"962.04119873"	"962.358221436"	"962.533569336"	"962.605858212"	"962.61319987"	"962.85605367"	"962.896514893"	"962.942382813"	"963.027150472"	"963.050689697"	"963.136576335"	"963.213216146"	"963.362182617"	"963.624940571"	"964.009353638"	"964.038696289"	"964.171603733"	"964.358093262"	"964.576675415"	"964.613510132"	"964.627886223"	"964.703847249"	"964.85458374"	"964.859924316"	"964.963907151"	"965.009351942"	"965.117340088"	"965.173873901"	"965.228713989"	"965.61191135"	"965.630828857"	"966.095550537"	"966.130310059"	"966.175201416"	"966.2309316"	"966.554061325"	"966.566338564"	"966.610977173"	"966.954965302"	"967.077819824"	"967.18796503"	"967.231658936"	"967.567749023"	"967.570739746"	"967.957290649"	"968.046844482"	"968.461853027"	"968.570846558"	"968.681427002"	"968.84576416"	"968.913441976"	"968.943358103"	"969.409383138"	"969.429351807"	"970.051147461"	"970.626853943"	"971.053482056"	"971.139007568"	"971.211893717"	"971.249152289"	"971.459411621"	"971.510116577"	"971.517316182"	"971.592063904"	"971.942230225"	"972.17150116"	"972.315063477"	"972.463195801"	"972.476287842"	"972.518463135"	"972.627660116"	"972.83559672"	"972.971951803"	"973.010757446"	"973.034667969"	"973.095799764"	"973.142023722"	"973.361971255"	"973.976109823"	"974.366258409"	"974.394897075"	"974.621987736"	"974.832845052"	"974.930670166"	"974.953636169"	"974.977264404"	"975.100250244"	"975.187301636"	"975.23248291"	"975.323669434"	"975.376983643"	"975.397895813"	"975.466156006"	"975.622070313"	"976.621698773"	"976.629440308"	"976.872762487"	"976.911992391"	"976.957000732"	"977.01965332"	"977.022869292"	"977.03616333"	"977.229309082"	"977.334162394"	"977.605183919"	"977.619649251"	"977.641653781"	"978.188100179"	"978.426492197"	"978.490061442"	"978.629528954"	"978.64452186"	"978.980594211"	"979.000976563"	"979.024892171"	"979.041137695"	"979.081787109"	"979.113525391"	"979.156707764"	"979.189102173"	"979.23236084"	"979.244641622"	"979.373335436"	"979.429946899"	"979.494588216"	"979.628485786"	"979.64740804"	"980.14537557"	"980.190032959"	"980.246917725"	"980.375335693"	"980.506134033"	"980.570013308"	"980.582686987"	"980.62713623"	"980.718261719"	"980.970707194"	"981.090962728"	"981.203699021"	"981.248972575"	"981.573323568"	"981.585734049"	"981.973168267"	"982.027130127"	"982.586517334"	"982.623791165"	"982.643859863"	"982.820044623"	"982.827312651"	"982.928666178"	"982.951202393"	"982.973114014"	"983.431274414"	"983.591485596"	"984.763224284"	"984.788604736"	"984.825317383"	"984.858302364"	"985.069488525"	"985.153320313"	"985.265023691"	"985.310685543"	"985.855380588"	"986.184234619"	"986.269744873"	"986.316436768"	"986.432512071"	"986.458862305"	"986.815096029"	"986.826538086"	"986.917999268"	"986.987076197"	"987.584058974"	"987.619822184"	"987.945587158"	"987.990651449"	"988.624237061"	"988.638021616"	"988.843605042"	"988.93065389"	"988.946809133"	"988.968527129"	"988.989929199"	"989.201766968"	"989.248718262"	"989.368747287"	"989.392901103"	"989.639814788"	"990.077819824"	"990.306243896"	"990.636286418"	"990.644209798"	"990.701751709"	"990.805908203"	"990.903639052"	"990.973754883"	"991.060180664"	"991.244598389"	"991.655944824"	"991.918304443"	"992.201553345"	"992.64414978"	"992.659627279"	"993.097452799"	"993.203877767"	"993.260367257"	"993.388913981"	"993.630737305"	"993.644689941"	"993.662475586"	"993.928161621"	"994.16003418"	"994.205780029"	"994.480701153"	"994.642339071"	"994.74407959"	"994.884521484"	"994.935852051"	"994.939086914"	"994.985768636"	"995.218815395"	"995.2394104"	"995.270294189"	"995.29632314"	"995.343987359"	"995.480598219"	"995.577301025"	"995.670501709"	"995.849430704"	"995.988576253"	"996.0418396"	"996.34823918"	"996.479871962"	"996.493804932"	"996.638108571"	"996.943849352"	"996.99067688"	"997.076263428"	"997.350814819"	"997.531799316"	"997.606109619"	"997.640709771"	"997.836639404"	"998.824686686"	"998.858627319"	"999.167449951"	"999.496887207"	"999.53944397"	"999.82711792"	"1000.50500488"	"1000.76144409"	"1001.00245972"	"1001.22497559"	"1001.23190308"	"1001.23681641"	"1001.24820304"	"1002.00574409"	"1002.25086099"	"1002.55990601"	"1002.56292674"	"1002.83328247"	"1002.96170784"	"1002.98402507"	"1003.00709534"	"1003.09262085"	"1003.24470011"	"1003.25466283"	"1003.5619634"	"1003.57841492"	"1003.65585618"	"1003.86779785"	"1003.96364339"	"1004.0925293"	"1004.24874878"	"1004.25949097"	"1004.56110975"	"1004.65908813"	"1004.9197108"	"1004.94240655"	"1004.96255493"	"1004.98724365"	"1005.06964111"	"1005.18315294"	"1005.31532796"	"1005.82750448"	"1006.2182312"	"1006.52177429"	"1006.55702718"	"1006.65901489"	"1006.77709961"	"1006.82116021"	"1006.92175293"	"1007.03421021"	"1007.18780518"	"1007.2752889"	"1007.52445475"	"1007.55725861"	"1007.65857612"	"1008.04672241"	"1008.43621437"	"1008.53771973"	"1008.55181885"	"1008.5559082"	"1008.65823364"	"1009.00024753"	"1009.2331543"	"1009.24721273"	"1009.2779541"	"1009.38274129"	"1009.43932208"	"1010.0042038"	"1010.25009155"	"1010.44238688"	"1010.65371958"	"1010.77850342"	"1010.95856175"	"1011.00600179"	"1011.31870432"	"1011.54837036"	"1011.6244812"	"1011.65281169"	"1011.96194458"	"1012.12509155"	"1012.32011922"	"1012.49176684"	"1012.50292969"	"1012.77671305"	"1012.79329462"	"1012.9284668"	"1013.04980469"	"1013.18258667"	"1013.49207865"	"1013.79669076"	"1014.48978933"	"1014.50741577"	"1014.52178955"	"1014.80914307"	"1014.85248549"	"1015.01813207"	"1015.48947144"	"1016.02124023"	"1016.462677"	"1016.57695461"	"1016.9761734"	"1017.02097066"	"1017.44641113"	"1017.46186946"	"1017.57604663"	"1017.67047119"	"1017.97908529"	"1018.14123535"	"1018.46008911"	"1018.57578895"	"1018.81045532"	"1018.93283081"	"1018.93656752"	"1018.95674206"	"1018.97964478"	"1019.06896973"	"1019.09008789"	"1019.19839478"	"1019.3784256"	"1019.57501221"	"1020.53613892"	"1020.57210117"	"1020.67378235"	"1020.91833157"	"1020.9239502"	"1021.15997314"	"1021.30800374"	"1021.57115682"	"1022.57071177"	"1022.81787109"	"1023.24810791"	"1023.32352193"	"1023.36152713"	"1023.5672404"	"1024.32721965"	"1024.5428772"	"1024.57722982"	"1024.5803833"	"1024.66843669"	"1024.75925057"	"1024.97379049"	"1025.02459717"	"1025.09613037"	"1025.10858154"	"1025.18463135"	"1025.67061361"	"1025.76373291"	"1025.98010254"	"1026.0100708"	"1026.42016602"	"1026.56616211"	"1026.66851807"	"1026.79408773"	"1026.94479709"	"1026.98154704"	"1027.19925653"	"1027.27587891"	"1028.20159912"	"1028.2991333"	"1028.53796387"	"1028.90145874"	"1028.92551676"	"1029.03299967"	"1029.03617165"	"1029.07330322"	"1029.1229248"	"1029.15960693"	"1029.36743164"	"1029.41137695"	"1030.34564112"	"1030.93634033"	"1030.99268799"	"1031.03619385"	"1031.03961182"	"1031.0534668"	"1031.12548828"	"1031.1998291"	"1031.22837321"	"1031.34999932"	"1031.38275146"	"1031.41563246"	"1031.59747314"	"1031.61352539"	"1031.6529541"	"1031.76953125"	"1031.84336344"	"1032.15914917"	"1032.35276964"	"1032.95152065"	"1032.9741862"	"1032.99682617"	"1033.04974365"	"1033.21561432"	"1034.16235352"	"1034.2180481"	"1034.55283723"	"1034.588169"	"1034.94217936"	"1035.04766846"	"1035.06469727"	"1035.17628988"	"1035.18005371"	"1035.4486084"	"1035.55554199"	"1035.58829614"	"1035.70587158"	"1036.07963053"	"1036.22320557"	"1036.45495605"	"1036.58710087"	"1036.68255615"	"1036.83489805"	"1036.8996582"	"1037.02593994"	"1037.06274414"	"1037.27947998"	"1037.35485331"	"1037.43765259"	"1037.46553548"	"1037.58622911"	"1037.62556966"	"1038.03739421"	"1038.05413818"	"1038.55969238"	"1038.58374702"	"1038.59554036"	"1038.63657633"	"1038.81085205"	"1039.04070367"	"1039.19934082"	"1039.55804443"	"1039.58134766"	"1039.5957133"	"1039.99446615"	"1040.1572876"	"1040.46150716"	"1040.52388509"	"1040.57891846"	"1040.58227539"	"1040.59413656"	"1040.82174683"	"1040.95869548"	"1040.99780273"	"1041.02587891"	"1041.05537923"	"1041.08162435"	"1041.2144928"	"1041.52667236"	"1041.55664063"	"1041.57695516"	"1042.08056641"	"1042.35759018"	"1042.38104248"	"1042.55460612"	"1042.59034831"	"1042.60949707"	"1042.90252976"	"1042.91786702"	"1042.94026693"	"1042.96282959"	"1043.05274891"	"1043.38848877"	"1043.5524292"	"1043.58987427"	"1043.61096191"	"1044.07525635"	"1044.47253418"	"1044.60837809"	"1044.64782715"	"1044.7644043"	"1044.88128662"	"1044.89868164"	"1045.00892334"	"1045.21525065"	"1045.58610317"	"1045.62722168"	"1046.17340088"	"1046.47686768"	"1046.51715088"	"1046.83691406"	"1046.84040934"	"1046.96600342"	"1046.98619734"	"1047.01127116"	"1047.06518555"	"1047.09802246"	"1047.17553711"	"1047.23089018"	"1047.35920546"	"1047.48254395"	"1047.48666382"	"1047.73913574"	"1048.42559814"	"1048.49377441"	"1048.51348877"	"1048.56782023"	"1048.6033129"	"1048.80943807"	"1048.81705148"	"1048.95605876"	"1048.95935059"	"1049.06030273"	"1049.19095866"	"1049.23400879"	"1049.46777344"	"1049.51376343"	"1049.60373688"	"1049.72070313"	"1049.85785964"	"1049.96136475"	"1050.05456543"	"1050.09273275"	"1050.44134521"	"1050.51033529"	"1050.60237178"	"1050.91464233"	"1051.06072998"	"1051.57678223"	"1051.59814453"	"1051.6027832"	"1051.64019775"	"1051.85684204"	"1051.99975586"	"1052.05086263"	"1052.5984904"	"1052.61007487"	"1052.65175374"	"1052.79644775"	"1052.81652832"	"1052.92719014"	"1053.05490112"	"1053.08905029"	"1053.21478271"	"1053.50567627"	"1053.61082764"	"1053.85839844"	"1053.86633301"	"1054.17370605"	"1054.44698842"	"1054.55395508"	"1054.60765584"	"1054.86962891"	"1054.97303874"	"1055.44697498"	"1055.45831299"	"1055.46148682"	"1055.9005127"	"1056.44683838"	"1056.45812988"	"1056.56905111"	"1056.60588661"	"1056.62194824"	"1056.90258789"	"1056.93342285"	"1056.95506999"	"1057.34832764"	"1057.35182699"	"1057.38163249"	"1057.4444532"	"1057.51535373"	"1057.56941732"	"1057.60302734"	"1057.90533447"	"1058.35375637"	"1058.44795388"	"1058.60351563"	"1059.06384277"	"1059.45001221"	"1059.49571398"	"1059.64272461"	"1059.99683974"	"1060.18942261"	"1060.4984436"	"1060.64651286"	"1060.99984996"	"1061.19012451"	"1061.24581146"	"1061.32385254"	"1061.37491862"	"1061.4256897"	"1061.50030065"	"1061.57989502"	"1061.75579834"	"1062.00073242"	"1062.14709473"	"1062.19396973"	"1062.52838505"	"1062.58319818"	"1062.61730957"	"1062.97139994"	"1063.20397949"	"1063.33021376"	"1063.5280485"	"1063.65734863"	"1063.97576904"	"1064.5265428"	"1064.71179199"	"1064.76940046"	"1064.84735107"	"1064.93006727"	"1064.97601318"	"1065.05493164"	"1065.48461914"	"1065.52596029"	"1065.65704346"	"1065.715271"	"1065.84370829"	"1066.046875"	"1066.48822021"	"1066.52387153"	"1066.62542046"	"1066.92565918"	"1067.07110596"	"1067.523624"	"1067.625963"	"1068.06286621"	"1068.37984212"	"1068.49185181"	"1068.62502035"	"1068.73881022"	"1068.82498169"	"1068.86002484"	"1068.92153422"	"1068.98908924"	"1069.24436442"	"1069.28420126"	"1069.60626729"	"1070.08001709"	"1070.28776126"	"1070.48791504"	"1070.60873413"	"1070.62053135"	"1070.94915093"	"1070.97107951"	"1070.9883728"	"1071.29104337"	"1071.37140866"	"1071.62077889"	"1071.6447347"	"1071.75753276"	"1071.79193115"	"1071.81738281"	"1071.93585205"	"1072.35647018"	"1072.45723858"	"1072.47161865"	"1072.6197408"	"1072.62566325"	"1072.76043701"	"1072.81329854"	"1072.8289032"	"1073.45784442"	"1073.4621582"	"1073.65864258"	"1074.45675732"	"1074.46636963"	"1074.50834147"	"1074.61566162"	"1075.20599365"	"1075.26155599"	"1075.44204373"	"1075.45626831"	"1075.46899414"	"1075.51177979"	"1075.51593018"	"1076.16265869"	"1076.42904663"	"1076.47277154"	"1076.54301114"	"1076.90274048"	"1076.92633057"	"1076.9872996"	"1077.2197113"	"1077.34603373"	"1077.42878215"	"1077.5425415"	"1077.66673177"	"1077.92749023"	"1078.42683919"	"1078.54285831"	"1078.76806641"	"1078.94569567"	"1079.36460876"	"1079.42559936"	"1079.47289768"	"1079.4983724"	"1079.54211426"	"1080.06536865"	"1080.37042236"	"1080.38533936"	"1080.43130697"	"1080.47826244"	"1080.53999777"	"1080.67681885"	"1080.73522949"	"1080.78262668"	"1080.78790283"	"1080.82605489"	"1081.06887478"	"1081.38928223"	"1081.43456014"	"1081.48018392"	"1081.53686523"	"1081.54055311"	"1081.58032227"	"1081.78625488"	"1081.93432617"	"1082.53831651"	"1082.8001709"	"1082.81673177"	"1083.00712658"	"1083.0465861"	"1083.47055054"	"1083.59558105"	"1083.6247762"	"1084.00946045"	"1084.25964355"	"1084.34063721"	"1084.53515625"	"1084.56423611"	"1084.58789063"	"1084.62715658"	"1084.63690186"	"1084.96470715"	"1084.98709542"	"1085.00848389"	"1085.06298828"	"1085.25262451"	"1085.58703613"	"1085.63797167"	"1085.87347412"	"1086.13128662"	"1086.6348114"	"1086.87628174"	"1086.91086833"	"1086.92486572"	"1086.94568888"	"1087.05801392"	"1087.07849121"	"1087.18829346"	"1087.28751628"	"1087.2965425"	"1087.47906494"	"1087.51367188"	"1087.9825592"	"1088.0135498"	"1088.05279541"	"1088.30086602"	"1088.48390254"	"1088.63262939"	"1088.81079102"	"1088.98520915"	"1089.0748291"	"1089.14923096"	"1089.3725179"	"1089.4853007"	"1090.05230713"	"1090.48516846"	"1090.48862497"	"1090.55794271"	"1091.00348714"	"1091.23690796"	"1091.26777532"	"1091.34199128"	"1091.4921875"	"1091.51216125"	"1091.67151896"	"1091.86126709"	"1092.0078125"	"1092.45782979"	"1092.51312256"	"1092.5177002"	"1092.82449341"	"1092.88031006"	"1092.96086968"	"1093.00811768"	"1093.28314209"	"1093.32174174"	"1093.46077474"	"1093.73962402"	"1093.74617513"	"1094.28814697"	"1094.39964486"	"1094.55532754"	"1094.76365153"	"1094.86140581"	"1094.87795003"	"1094.93530273"	"1095.04803467"	"1095.18438721"	"1095.40194092"	"1095.55500594"	"1095.93011475"	"1095.97946099"	"1096.40397927"	"1096.41668701"	"1096.48079427"	"1096.55345226"	"1096.84674411"	"1096.98255504"	"1097.02266439"	"1097.06219991"	"1097.48525169"	"1097.55320231"	"1097.76236794"	"1097.80793864"	"1097.83575439"	"1098.07409668"	"1098.49047852"	"1098.55011325"	"1098.5612793"	"1098.60376994"	"1098.65310669"	"1098.75408936"	"1098.97424316"	"1098.97956"	"1099.07836914"	"1099.54930115"	"1099.60351563"	"1099.65081787"	"1099.82362366"	"1099.84702265"	"1099.9755249"	"1100.09197998"	"1100.54681396"	"1100.60152859"	"1100.67938232"	"1100.77305094"	"1100.8269043"	"1100.83050537"	"1100.95947266"	"1100.98319499"	"1101.20196533"	"1101.32244873"	"1101.40856934"	"1101.54675293"	"1101.60253906"	"1101.61187744"	"1101.64385986"	"1102.5144043"	"1102.51786296"	"1102.54089355"	"1102.55693563"	"1102.57580566"	"1102.69550578"	"1103.31163098"	"1103.55780029"	"1103.67224121"	"1103.69876099"	"1104.06569417"	"1104.31541443"	"1104.55504693"	"1104.57275391"	"1104.93548584"	"1105.01712036"	"1105.04907227"	"1105.31652832"	"1105.69856401"	"1105.78070068"	"1106.02532959"	"1106.48292236"	"1106.70199788"	"1106.78436279"	"1106.93212891"	"1106.97058105"	"1106.97686768"	"1107.06573486"	"1107.47167969"	"1107.64620972"	"1107.7880249"	"1107.81750488"	"1108.144104"	"1108.44840495"	"1108.47906494"	"1108.57035997"	"1108.8104248"	"1108.8145752"	"1108.83404541"	"1108.89376831"	"1109.20004272"	"1109.26635742"	"1109.2789917"	"1109.56986898"	"1110.39361213"	"1110.56822205"	"1110.90380859"	"1111.03753662"	"1111.07667372"	"1111.39786664"	"1111.81555176"	"1111.87658691"	"1112.08807373"	"1112.34810384"	"1112.42205811"	"1112.56570943"	"1112.57657369"	"1112.61862183"	"1112.81646729"	"1112.99589539"	"1113.050354"	"1113.05541992"	"1113.35131836"	"1113.46209717"	"1113.56454468"	"1113.57666016"	"1113.61870321"	"1114.41386541"	"1114.42675781"	"1114.46570841"	"1114.61737061"	"1114.7364717"	"1114.95263672"	"1115.21759033"	"1115.41358778"	"1115.46716309"	"1115.50909424"	"1115.56878255"	"1115.74018172"	"1115.85004101"	"1116.41304728"	"1116.42333984"	"1116.48114014"	"1116.55566406"	"1116.5723288"	"1116.9185791"	"1116.9430542"	"1117.06750488"	"1117.17828369"	"1117.32767515"	"1117.41235352"	"1117.53619385"	"1117.57208833"	"1117.83746338"	"1117.91888428"	"1118.07946777"	"1118.56935402"	"1118.79819743"	"1118.80181885"	"1118.89355469"	"1119.28234863"	"1119.79705811"	"1119.89770508"	"1120.0369873"	"1120.5657959"	"1120.75933838"	"1120.91233317"	"1122.42991097"	"1122.49450684"	"1122.58410645"	"1122.81103516"	"1122.96185303"	"1123.21801758"	"1123.4144104"	"1123.43423898"	"1123.49446233"	"1123.49856567"	"1123.75512695"	"1124.40979004"	"1124.44641113"	"1124.49238078"	"1124.75744629"	"1124.82409668"	"1124.92072211"	"1125.49356079"	"1125.67686632"	"1125.75649007"	"1125.83947754"	"1126.48945448"	"1126.59116109"	"1126.68060303"	"1127.48893229"	"1127.59085083"	"1129.23319499"	"1130.5870377"	"1130.9586792"	"1131.58578491"	"1132.42356442"	"1132.43660889"	"1132.58494822"	"1133.36014133"	"1133.42289503"	"1133.43569946"	"1133.66122504"	"1133.72906494"	"1134.42244014"	"1134.43612671"	"1134.58129883"	"1134.66534424"	"1134.73049588"	"1134.83288574"	"1135.05903625"	"1135.58459473"	"1135.67804695"	"1136.17388916"	"1136.44671524"	"1136.47920736"	"1136.50854492"	"1136.68154099"	"1136.80802917"	"1136.85008748"	"1136.97769504"	"1137.05584717"	"1137.23239136"	"1137.27406311"	"1137.45060715"	"1137.48272705"	"1137.51757304"	"1137.64177789"	"1137.67841593"	"1137.68487549"	"1137.77217611"	"1138.01808675"	"1138.51837158"	"1138.64611816"	"1138.680837"	"1138.93655735"	"1138.9586792"	"1139.0900116"	"1139.50933838"	"1139.65768229"	"1139.69385444"	"1140.50537923"	"1140.66135254"	"1140.6975708"	"1140.82474365"	"1140.86387804"	"1140.91645643"	"1141.42490496"	"1141.50629272"	"1141.53470866"	"1141.60009766"	"1141.82034302"	"1141.82452393"	"1141.93090042"	"1142.03660075"	"1142.19207764"	"1142.42878133"	"1142.49686686"	"1142.50418091"	"1142.50799561"	"1142.53607178"	"1142.76899937"	"1142.93597412"	"1143.04614258"	"1143.05969238"	"1143.06591797"	"1143.24972534"	"1143.43057071"	"1143.61539374"	"1143.77236938"	"1144.50099691"	"1144.55529785"	"1144.60306464"	"1144.61877441"	"1144.71647644"	"1144.9743042"	"1144.97808838"	"1145.07684326"	"1145.08129883"	"1145.33447266"	"1145.48329856"	"1145.512736"	"1145.60281982"	"1145.63156128"	"1145.67047119"	"1145.76489258"	"1146.01611328"	"1146.11244202"	"1146.48597209"	"1146.51751709"	"1146.60089925"	"1146.92258229"	"1147.01831055"	"1147.05950928"	"1147.3179176"	"1147.3627533"	"1147.41370307"	"1147.51794434"	"1147.69750977"	"1147.83662923"	"1148.3203125"	"1148.36699885"	"1148.4818929"	"1148.59752197"	"1148.76867676"	"1149.0177341"	"1149.07519531"	"1149.40362549"	"1149.59768677"	"1149.7150492"	"1149.85110018"	"1149.87224325"	"1149.90749105"	"1149.93994141"	"1150.5311008"	"1150.59753418"	"1150.71839464"	"1150.76434326"	"1150.9934082"	"1151.03275553"	"1151.28860751"	"1151.41984558"	"1151.53286836"	"1151.693868"	"1152.03489176"	"1152.53745524"	"1152.78592936"	"1152.95054118"	"1153.04846191"	"1153.80212402"	"1154.52047033"	"1154.67620036"	"1154.74458313"	"1154.80407715"	"1154.87687174"	"1155.02740479"	"1155.04568481"	"1155.06481934"	"1155.08428955"	"1155.17809448"	"1155.43959554"	"1155.44311523"	"1155.52158012"	"1155.6780599"	"1156.41810799"	"1156.44226074"	"1156.5196199"	"1156.95141602"	"1157.00651042"	"1157.06060791"	"1157.07470703"	"1157.32177734"	"1157.34645335"	"1157.42146946"	"1157.51975505"	"1157.63076782"	"1157.85198296"	"1158.35282389"	"1158.42589111"	"1158.5152626"	"1158.52792562"	"1158.56933594"	"1158.61788432"	"1158.6344401"	"1158.87147624"	"1158.98931885"	"1159.02852376"	"1159.05688477"	"1159.22229004"	"1159.34912109"	"1159.51580683"	"1159.53048706"	"1159.56874593"	"1159.75936551"	"1159.77937826"	"1160.03126356"	"1160.35540771"	"1160.39593506"	"1160.5133489"	"1160.53271484"	"1160.56671143"	"1160.61599731"	"1160.67561849"	"1160.75541178"	"1160.8984375"	"1160.94799805"	"1161.07138062"	"1161.27124023"	"1161.42895508"	"1161.51202393"	"1161.52097575"	"1161.69142783"	"1162.02183024"	"1162.07342529"	"1162.52267253"	"1162.6138916"	"1162.69528241"	"1163.02526855"	"1163.4866333"	"1163.68103027"	"1163.70898565"	"1163.75296529"	"1163.82299805"	"1163.86706834"	"1164.68463135"	"1164.71158564"	"1164.74574039"	"1164.76259613"	"1164.8258667"	"1164.84207246"	"1165.00946045"	"1165.10452271"	"1165.71146647"	"1165.83068848"	"1166.41943359"	"1166.96484375"	"1167.06420898"	"1167.11956787"	"1167.46396484"	"1167.68981934"	"1167.76812744"	"1167.78080241"	"1167.92199707"	"1168.44559733"	"1168.46815999"	"1168.53510271"	"1168.75887858"	"1168.784729"	"1168.83506266"	"1168.99829102"	"1169.44366455"	"1169.53541904"	"1169.8918457"	"1169.93343099"	"1170.01948547"	"1170.52022298"	"1170.53350152"	"1170.89538574"	"1171.02211507"	"1171.0760498"	"1171.29886882"	"1171.33822632"	"1171.52319336"	"1171.53446452"	"1171.64619954"	"1171.89813232"	"1171.92926025"	"1172.51196289"	"1172.53024857"	"1172.5428772"	"1172.58520508"	"1172.64967855"	"1172.73388672"	"1172.77023655"	"1172.8513387"	"1172.90501099"	"1173.01334635"	"1173.06988525"	"1173.44030084"	"1173.51397705"	"1173.70369873"	"1173.80748155"	"1174.38012695"	"1174.52751232"	"1174.58300781"	"1174.70709229"	"1174.88365682"	"1174.96447754"	"1175.05206299"	"1175.08605957"	"1175.37827555"	"1175.39117432"	"1175.52815755"	"1176.04290771"	"1176.08831787"	"1176.37843323"	"1176.39196777"	"1176.43530273"	"1176.50211589"	"1176.53781855"	"1176.74182129"	"1176.8359375"	"1176.89628092"	"1177.38995361"	"1177.50415039"	"1177.52016449"	"1177.53764574"	"1177.83831787"	"1178.00614421"	"1178.05914307"	"1178.39898682"	"1178.50109863"	"1178.52259827"	"1178.53567618"	"1179.53546143"	"1179.76196289"	"1180.46295166"	"1180.50891113"	"1180.53302002"	"1180.54168701"	"1180.74035645"	"1180.77883911"	"1180.92316564"	"1181.01052856"	"1181.4304657"	"1181.51196289"	"1181.54400635"	"1181.79683431"	"1181.81862895"	"1182.45300293"	"1182.46039949"	"1182.79988607"	"1183.45975494"	"1183.64575195"	"1184.07098389"	"1184.45840916"	"1184.92431641"	"1185.37636312"	"1185.41347751"	"1185.45748901"	"1186.41703627"	"1186.45562744"	"1186.55783081"	"1186.74908447"	"1186.79412842"	"1186.79980469"	"1186.90362323"	"1188.80316162"	"1188.83007813"	"1189.69598389"	"1189.72320924"	"1190.55307711"	"1190.72678264"	"1190.74505615"	"1191.55260891"	"1192.38980641"	"1192.4035848"	"1192.55068359"	"1193.39086914"	"1193.40240479"	"1193.54891968"	"1194.38725586"	"1194.40103149"	"1194.54760742"	"1195.38658447"	"1195.39068604"	"1196.36241659"	"1196.47535197"	"1197.36230808"	"1198.36083984"
[truncated: 12,614,088 more chars]
