# Supplementary material for: An integrated host-microbiome response to atrazine exposure mediates toxicity in Drosophila
Source: Commun Biol. 2021 Nov 24;4:1324. doi: 10.1038/s42003-021-02847-y (PMC8613235; doi:10.1038/s42003-021-02847-y)
Supplement: Supplementary file 12 — Supplementary Data 10 [file 42003_2021_2847_MOESM12_ESM.zip]

Archive with 18 entries (18 files):
- 20170419_DrosFaeces_GermFree_PolarPos.PA.CR.Treatment.24h.z_score.DESeq2_results.txt
- 20170419_DrosFaeces_GermFree_PolarPos.PA.CR.Treatment.48h.z_score.DESeq2_results.txt
- 20170419_DrosFaeces_GermFree_PolarPos.PA.CR.Treatment.72h.z_score.DESeq2_results.txt
- 20170419_DrosFaeces_GermFree_PolarPos.PA.GF.Treatment.24h.z_score.DESeq2_results.txt
- 20170419_DrosFaeces_GermFree_PolarPos.PA.GF.Treatment.48h.z_score.DESeq2_results.txt
- 20170419_DrosFaeces_GermFree_PolarPos.PA.GF.Treatment.72h.z_score.DESeq2_results.txt
- 20170504_DrosFaeces_GermFree_polarNeg.PA.CR.Treatment.24h.z_score.DESeq2_results.txt
- 20170504_DrosFaeces_GermFree_polarNeg.PA.CR.Treatment.48h.z_score.DESeq2_results.txt
- 20170504_DrosFaeces_GermFree_polarNeg.PA.CR.Treatment.72h.z_score.DESeq2_results.txt
- 20170504_DrosFaeces_GermFree_polarNeg.PA.GF.Treatment.24h.z_score.DESeq2_results.txt
- 20170504_DrosFaeces_GermFree_polarNeg.PA.GF.Treatment.48h.z_score.DESeq2_results.txt
- 20170504_DrosFaeces_GermFree_polarNeg.PA.GF.Treatment.72h.z_score.DESeq2_results.txt
- 20170508_DrosFaeces_GermFree_ApNeg.PA.CR.Treatment.24h.z_score.DESeq2_results.txt
- 20170508_DrosFaeces_GermFree_ApNeg.PA.CR.Treatment.48h.z_score.DESeq2_results.txt
- 20170508_DrosFaeces_GermFree_ApNeg.PA.CR.Treatment.72h.z_score.DESeq2_results.txt
- 20170508_DrosFaeces_GermFree_ApNeg.PA.GF.Treatment.24h.z_score.DESeq2_results.txt
- 20170508_DrosFaeces_GermFree_ApNeg.PA.GF.Treatment.48h.z_score.DESeq2_results.txt
- 20170508_DrosFaeces_GermFree_ApNeg.PA.GF.Treatment.72h.z_score.DESeq2_results.txt
