# Supplementary material for: An integrated host-microbiome response to atrazine exposure mediates toxicity in Drosophila
Source: Commun Biol. 2021 Nov 24;4:1324. doi: 10.1038/s42003-021-02847-y (PMC8613235; doi:10.1038/s42003-021-02847-y)
Supplement: Supplementary file 12 — Supplementary Data 10 [file 42003_2021_2847_MOESM12_ESM.zip › 20170419_DrosFaeces_GermFree_PolarPos.PA.CR.Treatment.24h.z_score.DESeq2_results.txt]

mz	baseMean	log2FoldChange	lfcSE	stat	pvalue	padj	name.hmdb	intensity.hmdb	formula.hmdb	ion.hmdb	exact_mass.hmdb	mass.hmdb	ppm_error.hmdb	HMDB__25_09_2016	name.kegg	intensity.kegg	formula.kegg	ion.kegg	exact_mass.kegg	mass.kegg	ppm_error.kegg	KEGG_COMPOUND__26_09_2016	control_count	control_reps	treatment_count	treatment_reps	z_score
172.0389	235582.201703105	7.48369302796678	0.186146302185635	40.2032860180249	0	0	NA	NA	NA	NA	NA	NA	NA	NA	NA	NA	NA	NA	NA	NA	NA	NA	2	2	4	4	2.73242705035499
176.0515	363810.701717551	8.1120163836796	0.204714522692775	39.6259936861133	0	0	NA	NA	NA	NA	NA	NA	NA	NA	NA	NA	NA	NA	NA	NA	NA	NA	2	2	4	4	2.8206244159003
216.0833	901366.243903623	9.42246851465945	0.217233022091839	43.3749363882437	0	0	NA	NA	NA	NA	NA	NA	NA	NA	NA	NA	NA	NA	NA	NA	NA	NA	2	2	0	4	3.60576424284236
230.0807	110637.754637396	6.38938318379845	0.10667866167785	59.8937321044879	0	0	gamma-Fagarine,Pteleine	1	C13H11NO3	[M+H]+	229.073894	230.0811704	-2.24138289586001	HMDB30195,HMDB37614	N-Butyl-1H-pyrazolo[3,4-d]pyrimidin-4-amine,gamma-Fagarine,EPTC,8-Methylthiooctanaldoxime	1	C9H13N5	[M+K]+	191.117095	230.0802544	1.73982770072714	C15344,C10676,C11081,C17251	2	2	4	4	2.53431534800055
234.0935	830069.056220831	9.30347059889045	0.230200295205437	40.4146770992965	0	0	NA	NA	NA	NA	NA	NA	NA	NA	NA	NA	NA	NA	NA	NA	NA	NA	1	2	4	4	3.34962423501388
335.1054	596426.208595433	8.82622606312047	0.191997911943385	45.9704273540384	0	0	5-[(4-Hydroxypheny)ethenyl]-2-(3-methyl-1-butenyl)-1,3-benzenediol,Parakmerin_A,Cryptotanshinone,(E)-Arachidin_II,exo-Dehydrochalepin,Penicillin_G	1	C19H20O3	[M+K]+	296.141245	335.1044044	2.97668424194148	HMDB30599,HMDB33950,HMDB35220,HMDB38784,HMDB39071,HMDB15186	4-Prenylresveratrol,Penicillin_G	1	C19H20O3	[M+K]+	296.141245	335.1044044	2.97668424194148	C10285,C05551	2	2	4	4	2.9887600200176
351.1002	117378.180242048	6.47504275759916	0.11669398706024	55.487372749177	0	0	4-(3-Methyl-1-butenyl)-3,3,4,5-tetrahydroxystilbene,Honyudisin,2,3,4,5-Tetrahydroxy-4-prenylstilbene,Gancaonin_V,Penicillin_V	1	C19H20O4	[M+K]+	312.13616	351.0993194	2.45884840069501	HMDB30600,HMDB33535,HMDB35478,HMDB37586,HMDB14561	Montanin_A,4-Prenyloxyresveratrol,Butylbenzyl_phthalate,m-(beta-Acetyl-alpha-ethyl-p-hydroxyphenethyl)benzoic_acid,Penicillin_V,Penicillin_X	1	C19H20O4	[M+K]+	312.13616	351.0993194	2.45884840069501	C09136,C10283,C14211,C14935,C08126,C17404	2	2	3	4	2.58376633295326
353.0973	31594.3565176459	4.55950690836696	0.111161793528921	41.0168526759215	0	0	4-(3-Methyl-1-butenyl)-3,3,4,5-tetrahydroxystilbene,Honyudisin,2,3,4,5-Tetrahydroxy-4-prenylstilbene,Gancaonin_V	1	C19H20O4	[M+(41K)]+	312.13616	353.0974364	-0.500145234061431	HMDB30600,HMDB33535,HMDB35478,HMDB37586	Montanin_A,4-Prenyloxyresveratrol,Butylbenzyl_phthalate,m-(beta-Acetyl-alpha-ethyl-p-hydroxyphenethyl)benzoic_acid	1	C19H20O4	[M+(41K)]+	312.13616	353.0974364	-0.500145234061431	C09136,C10283,C14211,C14935	2	2	4	4	2.12992609311328
188.0337	61235.3856574176	5.52853452403247	0.150613259483188	36.7068247709596	5.68377256233152e-295	2.23088073071512e-291	6-Methyladenine,1-Methyladenine,3-Methyladenine,7-Methyladenine_	1	C6H7N5	[M+K]+	149.070145	188.0333044	2.2543878669159	HMDB02099,HMDB11599,HMDB11600,HMDB11614	3-Methyladenine,1-Methyladenine,7-Methyladenine,6-Methylaminopurine	1	C6H7N5	[M+K]+	149.070145	188.0333044	2.2543878669159	C00913,C02216,C02241,C08434	1	2	4	4	2.34095742408503
246.1119	153086.819003258	6.85961256703772	0.194188823981384	35.3244456936168	2.47522726647125e-273	9.71526702089964e-270	N-Phenylacetyl_pyroglutamic_acid	1	C14H15NO3	[M+H]+	245.105194	246.1124704	-2.21727895021582	HMDB59782	NA	NA	NA	NA	NA	NA	NA	NA	2	2	3	4	2.64048003239948
174.0359	64807.8757939444	5.61112172686084	0.164920737860375	34.0231422661431	1.0133172734739e-253	3.97727029838508e-250	NA	NA	NA	NA	NA	NA	NA	NA	NA	NA	NA	NA	NA	NA	NA	NA	2	2	0	4	2.35073477843429
190.0671	422106.991572388	8.32669939277919	0.259588629677397	32.0765181553875	9.37303901389365e-226	3.67891781295326e-222	NA	NA	NA	NA	NA	NA	NA	NA	NA	NA	NA	NA	NA	NA	NA	NA	2	2	0	4	2.89454586101199
547.3952	31327.2659384486	-5.63155268676073	0.181372255259507	-31.0496921301613	1.15182669036051e-211	4.52091975966499e-208	NA	NA	NA	NA	NA	NA	NA	NA	NA	NA	NA	NA	NA	NA	NA	NA	2	2	0	4	-3.6057642428423
337.1025	201358.639825833	7.25642897836546	0.235182670559497	30.8544373660802	4.88423288146204e-209	1.91706140597385e-205	5-[(4-Hydroxypheny)ethenyl]-2-(3-methyl-1-butenyl)-1,3-benzenediol,Parakmerin_A,Cryptotanshinone,(E)-Arachidin_II,exo-Dehydrochalepin,7,8-Dihydropteroic_acid	1	C19H20O3	[M+(41K)]+	296.141245	337.1025214	-0.204092214209691	HMDB30599,HMDB33950,HMDB35220,HMDB38784,HMDB39071,HMDB01412	4-Prenylresveratrol,Dihydropteroate	1	C19H20O3	[M+(41K)]+	296.141245	337.1025214	-0.204092214209691	C10285,C00921	2	2	1	4	2.68362322151295
522.3555	28805.5370714266	-5.50535935206319	0.183095141753955	-30.0682983684043	1.25885079940418e-198	4.94098938766141e-195	NA	NA	NA	NA	NA	NA	NA	NA	NA	NA	NA	NA	NA	NA	NA	NA	2	2	1	4	-3.21439666820772
148.0202	105895.452678049	6.32508288593745	0.211449452521929	29.9129783052122	1.33421673856519e-196	5.23680069886835e-193	NA	NA	NA	NA	NA	NA	NA	NA	NA	NA	NA	NA	NA	NA	NA	NA	2	2	2	4	2.50449358638093
357.0872	285262.339562761	7.76029212556674	0.268549013200515	28.8971165191824	1.29780361617064e-183	5.09387919346977e-180	Penicillin_G	1	C16H18N2O4S	[M+Na]+	334.09873	357.0879514	-1.99278636313089	HMDB15186	Penicillin_G	1	C16H18N2O4S	[M+Na]+	334.09873	357.0879514	-1.99278636313089	C05551	2	2	3	4	2.7595003642633
219.1019	66371.5237800316	5.6457348865079	0.202667206653406	27.8571702829212	8.8190713145382e-171	3.46148549095624e-167	(R)-Bitalin_A	1	C13H14O3	[M+H]+	218.094295	219.1015714	1.72294519660959	HMDB40358	Candicine,Dihydroeuparin,Toxol,Eupatoriochromene	1	C11H18NO	[M+K]+	180.138839	219.1019984	-0.225922174832666	C10575,C08744,C08979,C09006	2	2	3	4	2.37099169922477
146.0231	107636.423850679	6.34871732880692	0.229812547460918	27.6256340175968	5.47737884350431e-168	2.14987119607544e-164	NA	NA	NA	NA	NA	NA	NA	NA	NA	NA	NA	NA	NA	NA	NA	NA	2	2	4	4	2.51912447349841
233.0997	184087.175484488	7.12656723492153	0.262310030550605	27.168489210887	1.53140049348446e-162	6.01074693692651e-159	NA	NA	NA	NA	NA	NA	NA	NA	NA	NA	NA	NA	NA	NA	NA	NA	2	2	4	4	2.6614326678238
352.1035	13337.2316588247	3.27262697199728	0.122315482112376	26.7556233722776	1.06209193579209e-157	4.16871084798396e-154	Indole-3-acetic-acid-O-glucuronide	1	C16H17NO8	[M+H]+	351.095419	352.1026954	2.32659394735981	HMDB60001	NA	NA	NA	NA	NA	NA	NA	NA	2	2	4	4	1.82476762518296
204.065	35775.190451443	4.74182354515394	0.177726037799663	26.6805224707651	7.92161339962063e-157	3.1092332593511e-153	Indolepyruvate	1	C11H9NO3	[M+H]+	203.058244	204.0655204	-2.38305814256367	HMDB60484	Indolepyruvate,Anibine	1	C11H9NO3	[M+H]+	203.058244	204.0655204	-2.38305814256367	C00331,C10127	2	2	2	4	2.18763880566801
275.0126	21395.9089821057	-5.05412187136978	0.189569782060407	-26.6610100852428	1.33395689886984e-156	5.23578082806414e-153	NA	NA	NA	NA	NA	NA	NA	NA	NA	NA	NA	NA	NA	NA	NA	NA	2	2	4	4	-2.85563755257144
148.043	18743.2439084441	3.78475258482011	0.142305151402735	26.5960335765284	7.54444321522315e-156	2.96119396197509e-152	Thiomorpholine_3-carboxylate	1	C5H9NO2S	[M+H]+	147.035401	148.0426774	2.10952683020223	HMDB59611	Thiomorpholine_3-carboxylate	1	C5H9NO2S	[M+H]+	147.035401	148.0426774	2.10952683020223	C03901	2	2	4	4	1.97633344019987
584.3071	230475.296105277	7.45180884406816	0.281878386068154	26.4362548261022	5.25072524537163e-154	2.06090965880836e-150	NA	NA	NA	NA	NA	NA	NA	NA	NA	NA	NA	NA	NA	NA	NA	NA	1	2	2	4	2.70721959032225
573.4101	79520.3615741321	-2.80895210900142	0.106733390758211	-26.3174634390158	1.21049634869436e-152	4.75119816862538e-149	NA	NA	NA	NA	NA	NA	NA	NA	NA	NA	NA	NA	NA	NA	NA	NA	2	2	2	4	-1.58549447824205
574.4134	19541.3548588345	-4.91506820261265	0.186773380440823	-26.3156783424496	1.26880528663409e-152	4.9800607500388e-149	NA	NA	NA	NA	NA	NA	NA	NA	NA	NA	NA	NA	NA	NA	NA	NA	2	2	3	4	-2.8206244159003
583.4057	25662.6115974678	-5.33074231472061	0.203861184898948	-26.1488832087531	1.01477041805855e-150	3.98297389087981e-147	NA	NA	NA	NA	NA	NA	NA	NA	NA	NA	NA	NA	NA	NA	NA	NA	2	2	3	4	-3.12054510368452
545.3796	22051.2196505924	-5.1001868410925	0.195394936623649	-26.101939636829	3.46555972442562e-150	1.36023219183706e-146	NA	NA	NA	NA	NA	NA	NA	NA	NA	NA	NA	NA	NA	NA	NA	NA	2	2	2	4	-2.938401246844
544.3373	21443.1875433338	-5.0574514796146	0.196680889788565	-25.7139953202949	8.15240068069112e-146	3.19981726717126e-142	NA	NA	NA	NA	NA	NA	NA	NA	NA	NA	NA	NA	NA	NA	NA	NA	2	2	3	4	-2.894545861012
604.4408	65147.6438576362	-2.65597126533767	0.105584797540654	-25.1548644047456	1.25020745943487e-139	4.90706427828188e-136	NA	NA	NA	NA	NA	NA	NA	NA	NA	NA	NA	NA	NA	NA	NA	NA	1	2	2	4	-1.50713071460769
606.4563	17547.2815282251	-4.74885286378728	0.189317536469527	-25.0840622181436	7.42336300910834e-139	2.91366998107502e-135	NA	NA	NA	NA	NA	NA	NA	NA	NA	NA	NA	NA	NA	NA	NA	NA	2	2	2	4	-2.7595003642633
445.0859	31395.7266639834	4.54965286562801	0.182093440441178	24.9852650079271	8.84043380296167e-138	3.46987026766246e-134	NA	NA	NA	NA	NA	NA	NA	NA	NA	NA	NA	NA	NA	NA	NA	NA	2	2	0	4	2.12393364538949
336.1086	55926.4931599797	5.3959792061305	0.216126463727092	24.9667676649914	1.40421586403235e-137	5.51154726632697e-134	NA	NA	NA	NA	NA	NA	NA	NA	NA	NA	NA	NA	NA	NA	NA	NA	2	2	1	4	2.32204868413923
216.0993	51179.7326635901	5.26643465739941	0.210948236763166	24.9655305880186	1.44833335313542e-137	5.68470841105651e-134	(R)-N-Methylsalsolinol,(S)-N-Methylsalsolinol,(-)-Salsoline,(R)-1,2-dimethyl-5,6-dihydroxy-tetrahydroisoquinoline,2-Isopropylphenyl_methylcarbamate,2-Methylpropyl_2-aminobenzoate,Butyl_2-aminobenzoate,Ethyl_N-ethylanthranilate	1	C11H15NO2	[M+Na]+	193.110279	216.0995004	-1.06015978547042	HMDB03626,HMDB03892,HMDB12469,HMDB12484,HMDB31797,HMDB35072,HMDB36906,HMDB37698	3,4-Methylenedioxymethamphetamine,Butamben,Heliamine,(-)-Salsoline,Isoprocarb,2,3,5-Trimethacarb	1	C11H15NO2	[M+Na]+	193.110279	216.0995004	-1.06015978547042	C07577,C07875,C09460,C09640,C18418,C18957	2	2	4	4	2.30393543348428
273.1133	88509.8951906126	6.06452222995609	0.244788647889311	24.7745239913999	1.68748315567896e-135	6.62337138603993e-132	NA	NA	NA	NA	NA	NA	NA	NA	NA	NA	NA	NA	NA	NA	NA	NA	2	2	4	4	2.45078287953048
519.3641	31047.5682205909	-5.61782961488461	0.228681795386894	-24.5661426847734	2.90758670217074e-133	1.14122778060201e-129	NA	NA	NA	NA	NA	NA	NA	NA	NA	NA	NA	NA	NA	NA	NA	NA	2	2	1	4	-3.3496242350139
198.1352	619244.853736603	8.88023706874988	0.361557505479566	24.561064102296	3.29457700053448e-133	1.29312147270978e-129	NA	NA	NA	NA	NA	NA	NA	NA	Hydroxyatrazine	1	C8H15N5O	[M+H]+	197.12766	198.1349364	1.34958531226846	C06552	2	2	4	4	3.04807250800417
181.0904	12247.6219436187	3.14292922439213	0.128152398852126	24.5249347850191	8.00820653193594e-133	3.14322106378486e-129	NA	NA	NA	NA	NA	NA	NA	NA	NA	NA	NA	NA	NA	NA	NA	NA	2	2	4	4	1.79585301856667
248.109	41353.1244063018	4.95441775835487	0.202066022696855	24.5188067356956	9.30905090925662e-133	3.65380248188322e-129	NA	NA	NA	NA	NA	NA	NA	NA	NA	NA	NA	NA	NA	NA	NA	NA	2	2	2	4	2.23816826927623
216.0999	52579.1280900364	5.30583682119444	0.217135930314354	24.4355543254082	7.16763887771748e-132	2.81329825950411e-128	(R)-N-Methylsalsolinol,(S)-N-Methylsalsolinol,(-)-Salsoline,(R)-1,2-dimethyl-5,6-dihydroxy-tetrahydroisoquinoline,2-Isopropylphenyl_methylcarbamate,2-Methylpropyl_2-aminobenzoate,Butyl_2-aminobenzoate,Ethyl_N-ethylanthranilate	1	C11H15NO2	[M+Na]+	193.110279	216.0995004	1.8764504280539	HMDB03626,HMDB03892,HMDB12469,HMDB12484,HMDB31797,HMDB35072,HMDB36906,HMDB37698	3,4-Methylenedioxymethamphetamine,Butamben,Heliamine,(-)-Salsoline,Isoprocarb,2,3,5-Trimethacarb	1	C11H15NO2	[M+Na]+	193.110279	216.0995004	1.8764504280539	C07577,C07875,C09460,C09640,C18418,C18957	2	2	4	4	2.31289720904114
389.0252	15681.5139458901	-4.57383257843209	0.190449908984393	-24.0159347033708	1.8955550670194e-127	7.44005363805113e-124	NA	NA	NA	NA	NA	NA	NA	NA	NA	NA	NA	NA	NA	NA	NA	NA	1	2	4	4	-2.64048003239949
217.0992	39042.3429857172	4.87007005609939	0.207272801835965	23.4959435727296	4.48741469880986e-122	1.76131026928287e-118	Propofol,Tricycloekasantal,4-Methyl-1-phenyl-2-pentanol,3-Methyl-1-phenyl-3-pentanol,2,5-Diisopropylphenol,11-Methyl-7-oxatetracyclo[6.3.1.01,6.04,11]dodecane,7-Isopropyl-5-methylbicyclo[2.2.2]oct-5-en-2-one,2-Ethoxy-1-methyl-4-(1-methylethyl)benzene,Quinceoxepine,Geijerone	1	C12H18O	[M+K]+	178.135765	217.0989244	1.22939347005787	HMDB14956,HMDB31194,HMDB31568,HMDB31731,HMDB32579,HMDB35055,HMDB36681,HMDB37272,HMDB38107,HMDB38194	Propofol,4-n-Hexylphenol	1	C12H18O	[M+K]+	178.135765	217.0989244	1.22939347005787	C07523,C14465	2	2	4	4	2.20860694446112
253.0824	15428.8827186459	-4.54838362727697	0.195054686468107	-23.3185047210884	2.87775553390165e-120	1.1295190470564e-116	NA	NA	NA	NA	NA	NA	NA	NA	NA	NA	NA	NA	NA	NA	NA	NA	1	2	2	4	-2.6206261908848
138.0776	16464.9841787668	3.59037705909225	0.15466942649714	23.21323056796	3.34754873091488e-119	1.31391287688409e-115	NA	NA	NA	NA	NA	NA	NA	NA	NA	NA	NA	NA	NA	NA	NA	NA	1	2	4	4	1.90269304484866
556.2759	42769.1293928116	5.00373317067794	0.216500905515098	23.1118348386261	3.52044208032112e-118	1.38177351652604e-114	Enkephalin_L	1	C28H37N5O7	[M+H]+	555.2693	556.2765764	-1.28263534785503	HMDB01045	NA	NA	NA	NA	NA	NA	NA	NA	2	2	4	4	2.26169662946051
190.0307	20435.2507080423	3.91354576542775	0.169892655604814	23.0354028636235	2.06032541715874e-117	8.08677726234806e-114	NA	NA	NA	NA	NA	NA	NA	NA	NA	NA	NA	NA	NA	NA	NA	NA	2	2	4	4	2.00811393493362
221.0252	28966.9833675277	4.43089427718298	0.192472307636911	23.0209443196454	2.87612331947282e-117	1.12887840289308e-113	NA	NA	NA	NA	NA	NA	NA	NA	NA	NA	NA	NA	NA	NA	NA	NA	2	2	4	4	2.08949092169051
190.0494	111041.668376011	6.39385757929173	0.281409922414425	22.720796496563	2.7910114804912e-114	1.0954720060928e-110	Kynurenic_acid,1-Nitronaphthalene-5,6-oxide,1-Nitronaphthalene-7,8-oxide	1	C10H7NO3	[M+H]+	189.042594	190.0498704	-2.50513193727709	HMDB00715,HMDB60331,HMDB60332	N3-Metyladenine,4-Hydroxy-2-quinolinecarboxylic_acid,N-Acetylisatin,1-Nitronaphthalene-5,6-oxide,1-Nitronaphthalene-7,8-oxide,2-Oxo-1,2-dihydroquinoline-4-carboxylate,3-Hydroxyquinaldic_acid	1	C6H9N5	[M+K]+	151.085795	190.0489544	2.31466677305482	C05026,C01717,C02172,C14800,C14802,C16715,C18621	1	2	4	4	2.55011458348628
590.4825	13625.3425944038	-4.3526511200714	0.191643545187799	-22.7122239666672	3.39233322791091e-114	1.33149079195503e-110	NA	NA	NA	NA	NA	NA	NA	NA	NA	NA	NA	NA	NA	NA	NA	NA	1	2	2	4	-2.58376633295326
479.2542	13490.3792906584	-4.33687121750055	0.191997322213438	-22.5881859575072	5.6625498948062e-113	2.22255083371143e-109	NA	NA	NA	NA	NA	NA	NA	NA	NA	NA	NA	NA	NA	NA	NA	NA	1	2	2	4	-2.56657723349298
574.2418	47285.4078083299	5.15068007005824	0.228120639515198	22.5787551753514	7.00952591090537e-113	2.75123892003036e-109	Endoxifen_O-glucuronide	1	C31H37NO8	[M+Na]+	551.251919	574.2411404	1.14342208135632	HMDB60622	NA	NA	NA	NA	NA	NA	NA	NA	2	2	4	4	2.28654795131098
214.1304	461214.265312723	8.45463259353584	0.377118499455748	22.4190343505753	2.56693663289306e-111	1.00752262841052e-107	NA	NA	NA	NA	NA	NA	NA	NA	NA	NA	NA	NA	NA	NA	NA	NA	2	2	4	4	2.93840124684401
134.0296	29003.771494039	4.43271461270902	0.200133424066141	22.1487971506652	1.07141448773603e-108	4.20530186436391e-105	NA	NA	NA	NA	NA	NA	NA	NA	NA	NA	NA	NA	NA	NA	NA	NA	0	2	4	4	2.09506092027759
355.0423	12989.7150634236	-4.27678449728055	0.19348755344757	-22.1036672441024	2.91411428579147e-108	1.14378985717315e-104	NA	NA	NA	NA	NA	NA	NA	NA	NA	NA	NA	NA	NA	NA	NA	NA	2	2	4	4	-2.51912447349841
215.0831	32009.1037444816	4.57808048259739	0.207159521439315	22.0993003400932	3.21002192751132e-108	1.25993360654819e-104	4-Methyl-1-phenyl-2-pentanone,(S)-4-(4-Methylphenyl)-2-pentanone,Rhubafuran,3-(4-Isopropylphenyl)propanal	1	C12H16O	[M+K]+	176.120115	215.0832744	-0.728555023295227	HMDB31569,HMDB34177,HMDB36021,HMDB36171	1-Methylphenanthrene	1	C15H12	[M+Na]+	192.0939	215.0831214	-0.017202651492158	C19457	1	2	2	4	2.14837742560837
170.1041	376214.484916995	8.16028898815943	0.370035731669985	22.0527054274779	8.9980625221048e-108	3.53173953992613e-104	NA	NA	NA	NA	NA	NA	NA	NA	NA	NA	NA	NA	NA	NA	NA	NA	2	2	0	4	2.85563755257144
132.0325	24676.1864430567	4.19374784427924	0.191616115088518	21.8861959618685	3.51664944540745e-106	1.38028490732242e-102	NA	NA	NA	NA	NA	NA	NA	NA	NA	NA	NA	NA	NA	NA	NA	NA	2	2	2	4	2.04206234922485
217.0868	44959.6051197605	5.07685075556019	0.233168389299353	21.7733234372618	4.15392132290467e-105	1.63041411924008e-101	NA	NA	NA	NA	NA	NA	NA	NA	NA	NA	NA	NA	NA	NA	NA	NA	2	2	3	4	2.26982544366207
254.0783	116191.272380682	6.45962402137212	0.298255559108205	21.6580171738848	5.10748973383345e-104	2.00468972052963e-100	Propenoylcarnitine	1	C10H17NO4	[M+K]+	215.115759	254.0789184	-2.48977760127607	HMDB13124	2-Amino-9,10-epoxy-8-oxodecanoic_acid	1	C10H17NO4	[M+K]+	215.115759	254.0789184	-2.48977760127607	C12027	2	2	3	4	2.56657723349299
242.9836	16197.3808870847	-4.62424540079479	0.214289409693016	-21.5794397278864	2.80242949909694e-103	1.09995357839555e-99	NA	NA	NA	NA	NA	NA	NA	NA	NA	NA	NA	NA	NA	NA	NA	NA	2	2	4	4	-2.70721959032225
361.1984	26067.2538252713	4.27498328528055	0.198172881728068	21.5719893055129	3.29227479425869e-103	1.29221785674653e-99	Arginyl-Tryptophan,Tryptophyl-Arginine,Dodecyl_gallate,[6]-Gingerdiol_3-acetate,[6]-Gingerdiol_5-acetate	1	C17H24N6O3	[M+H]+	360.190989	361.1982654	0.494188419619234	HMDB28720,HMDB29077,HMDB38720,HMDB40566,HMDB40567	Shiromodiol_diacetate,Piperonyl_butoxide,Monacolin_J_acid	1	C19H30O5	[M+Na]+	338.209325	361.1985464	-0.283777443312074	C09725,C18880,C20854	2	2	1	4	2.05736201498264
603.4376	183438.334247651	-2.80788326063752	0.132062073223764	-21.2618444652151	2.56148924072317e-100	1.00538452698385e-96	NA	NA	NA	NA	NA	NA	NA	NA	NA	NA	NA	NA	NA	NA	NA	NA	1	2	2	4	-1.58330480853224
259.0975	105857.334562122	6.32443997105762	0.298607915666287	21.179746548064	1.46820211465275e-99	5.76269330001205e-96	NA	NA	NA	NA	NA	NA	NA	NA	NA	NA	NA	NA	NA	NA	NA	NA	2	2	3	4	2.49037994734577
293.0585	17677.1489261337	3.69688551425561	0.175809868467013	21.0277474551962	3.6560174312828e-98	1.4349868417785e-94	NA	NA	NA	NA	NA	NA	NA	NA	NA	NA	NA	NA	NA	NA	NA	NA	1	2	2	4	1.94643204540818
321.0178	23231.3320966421	-5.17944300979255	0.247428137108708	-20.9331205024469	2.67404913722443e-97	1.04956428636059e-93	NA	NA	NA	NA	NA	NA	NA	NA	NA	NA	NA	NA	NA	NA	NA	NA	2	2	0	4	-2.9887600200176
593.513	12639.6113717487	-4.23318259299292	0.205107424690522	-20.6388559525829	1.22938046913301e-94	4.82531834134707e-91	NA	NA	NA	NA	NA	NA	NA	NA	NA	NA	NA	NA	NA	NA	NA	NA	1	2	2	4	-2.49037994734577
427.1752	23938.7720243978	4.14874493733226	0.2010167996589	20.6387970775187	1.23087870728913e-94	4.83119892610983e-91	Mangostanol,Edulisin_II,Archangelicin,Atrovirisidone,Mangostenol	1	C24H26O7	[M+H]+	426.167855	427.1751314	0.273424156546521	HMDB29868,HMDB30593,HMDB30845,HMDB36982,HMDB39912	Archangelicin,Disenecionyl_cis-khellactone	1	C24H26O7	[M+H]+	426.167855	427.1751314	0.273424156546521	C09116,C09261	1	2	4	4	2.02237859263433
359.0843	72622.3342361983	5.77669853733644	0.282146454167519	20.4741135392991	3.66352887854794e-93	1.43793508483007e-89	Isomugineic_acid,D-Fructosazine	1	C12H20N2O8	[M+K]+	320.121968	359.0851274	-2.36489883637496	HMDB33555,HMDB35284	Mugineic_acid,3-Epihydroxy-2-deoxymugineic_acid	1	C12H20N2O8	[M+K]+	320.121968	359.0851274	-2.36489883637496	C15500,C15502	2	2	4	4	2.40333045825093
319.0017	11830.8910281679	-4.12724676889504	0.203515330697057	-20.2797831237523	1.939846726766e-91	7.61389840255656e-88	NA	NA	NA	NA	NA	NA	NA	NA	NA	NA	NA	NA	NA	NA	NA	NA	2	2	4	4	-2.45078287953048
199.0315	11059.3511909126	-4.0184116956765	0.200431920017578	-20.0487611719934	2.06934002076841e-89	8.122159581516e-86	NA	NA	NA	NA	NA	NA	NA	NA	NA	NA	NA	NA	NA	NA	NA	NA	0	2	2	4	-2.36074215805661
542.2497	83637.6643492767	5.98215563415089	0.299478186245892	19.9752633376747	9.04058477953715e-89	3.54842952596833e-85	NA	NA	NA	NA	NA	NA	NA	NA	NA	NA	NA	NA	NA	NA	NA	NA	2	2	4	4	2.43839686572547
585.3104	69518.3745063829	5.71308432189208	0.286816004840463	19.918987174617	2.78568472014126e-88	1.09338125265544e-84	NA	NA	NA	NA	NA	NA	NA	NA	NA	NA	NA	NA	NA	NA	NA	NA	2	2	4	4	2.38149654444768
180.0209	10915.7978284544	-3.99721544642952	0.201050366602204	-19.8816620630111	5.86581709459459e-88	2.30233320962838e-84	NA	NA	NA	NA	NA	NA	NA	NA	NA	NA	NA	NA	NA	NA	NA	NA	0	2	3	4	-2.28654795131098
178.9931	11876.2329751468	3.09573760531401	0.156032514769154	19.8403365471234	1.33561660012633e-87	5.24229515549586e-84	NA	NA	NA	NA	NA	NA	NA	NA	NA	NA	NA	NA	NA	NA	NA	NA	2	2	4	4	1.76836628719056
373.082	36119.9899588317	4.75577242186831	0.239884013595213	19.825299529519	1.80105728610543e-87	7.06914984796383e-84	Penicillin_V	1	C16H18N2O5S	[M+Na]+	350.093645	373.0828664	-2.21961412478938	HMDB14561	Penicillin_V,Penicillin_X	1	C16H18N2O5S	[M+Na]+	350.093645	373.0828664	-2.21961412478938	C08126,C17404	2	2	4	4	2.19452141903178
616.4977	10749.4015249766	-3.97224835233954	0.2017531586795	-19.6886550790006	2.69757004983455e-86	1.05879624456006e-82	NA	NA	NA	NA	NA	NA	NA	NA	NA	NA	NA	NA	NA	NA	NA	NA	0	2	2	4	-2.25371457113586
196.1196	149637.539705031	6.82639184333108	0.346829112967346	19.6822919071785	3.05853190531806e-86	1.20047377283734e-82	NA	NA	NA	NA	NA	NA	NA	NA	NA	NA	NA	NA	NA	NA	NA	NA	0	2	2	4	2.62062619088481
308.9957	13123.8040366988	-4.29297568633802	0.218822064585959	-19.6185686048658	1.07333058593763e-85	4.21282254980521e-82	NA	NA	NA	NA	NA	NA	NA	NA	NA	NA	NA	NA	NA	NA	NA	NA	2	2	3	4	-2.55011458348628
232.093	11769.9184785629	3.08197664630406	0.159062689477473	19.3758615325094	1.23379170659592e-83	4.84263244838897e-80	NA	NA	NA	NA	NA	NA	NA	NA	NA	NA	NA	NA	NA	NA	NA	NA	1	2	4	4	1.75656726557641
233.0933	27090.2871979356	4.33183603093346	0.225015328166587	19.2512930840269	1.37683180118896e-82	5.40406481966667e-79	4-Hydroxypropofol,(S,Z)-Lyratol_acetate,Hexylresorcinol,Neocnidilide,Ethyl_(2E,4E,7Z)-Decatrienoate,Ethyl_(2E,4Z,7Z)-Decatrienoate,(2S,4R)-p-Mentha-1(7),5-dien-2-ol_acetate,(S)-p-Mentha-1,8-dien-10-yl_acetate,Perillyl_acetate,(R)-2-Acetoxy-p-mentha-1,8-diene,Carvyl_acetate,Menthadienyl_acetate,8-Ocimenyl_acetate,1-(2-Furanyl)-1-octanone,(S)-Neolyratyl_acetate,(2,2-Diethoxyethyl)benzene,1,3-Diphen…	1	C12H18O2	[M+K]+	194.13068	233.0938394	-2.35441657931027	HMDB14018,HMDB31840,HMDB32567,HMDB34450,HMDB35375,HMDB35376,HMDB35801,HMDB37018,HMDB37231,HMDB37389,HMDB38046,HMDB38292,HMDB39685,HMDB40439,HMDB41497,HMDB41610,HMDB32041,HMDB32561,HMDB35896	4-Hexyloxyphenol,Cnidilide,Neocnidilide,Lactaroviolin,p-Methoxystilbene	1	C12H18O2	[M+K]+	194.13068	233.0938394	-2.35441657931027	C14305,C16937,C17002,C09696,C14679	2	2	4	4	2.07315899391884
577.4219	12031.1049036112	-4.15413731438019	0.215866586739143	-19.2440033315583	1.58482243355789e-82	6.22042805171472e-79	NA	NA	NA	NA	NA	NA	NA	NA	NA	NA	NA	NA	NA	NA	NA	NA	2	2	4	4	-2.4635566940235
557.39	11120.0352363166	-4.02721792709509	0.209659232950074	-19.2083976957699	3.14834057126329e-82	1.23572367422084e-78	NA	NA	NA	NA	NA	NA	NA	NA	NA	NA	NA	NA	NA	NA	NA	NA	2	2	2	4	-2.37099169922476
382.132	20079.2415043311	3.88725477499881	0.206475951232245	18.8266708631186	4.56576864007218e-79	1.79206419122833e-75	NA	NA	NA	NA	NA	NA	NA	NA	NA	NA	NA	NA	NA	NA	NA	NA	1	2	2	4	2.00344856852709
246.0756	25061.1281143116	4.21659717255397	0.224455528270026	18.7858913747996	9.85179531176406e-79	3.86682965986739e-75	NA	NA	NA	NA	NA	NA	NA	NA	Haplopine,Tetrahomomethionine	1	C13H11NO4	[M+H]+	245.068809	246.0760854	-1.86649588171893	C10694,C17225	0	2	4	4	2.05220860990473
417.2093	12952.8603335354	3.22790059300088	0.172174154290115	18.7478812154456	2.01458857412366e-78	7.90726015343535e-75	NA	NA	NA	NA	NA	NA	NA	NA	NA	NA	NA	NA	NA	NA	NA	NA	1	2	3	4	1.81820990121639
156.0884	303507.590742037	7.8498441193435	0.419450391366439	18.714594814827	3.76473528985996e-78	1.47765860127003e-74	NA	NA	NA	NA	NA	NA	NA	NA	Deisopropylhydroxyatrazine	1	C5H9N5O	[M+H]+	155.08071	156.0879864	2.60045637954406	C06557	0	2	2	4	2.78876125770451
383.1038	11930.0753924613	3.102622993297	0.16747680828032	18.5256873781824	1.28156015155836e-76	5.03012359486655e-73	NA	NA	NA	NA	NA	NA	NA	NA	NA	NA	NA	NA	NA	NA	NA	NA	0	2	2	4	1.7743593162529
370.368	10296.9060220813	-3.90205648782823	0.212533964452088	-18.3596842880512	2.76208234808404e-75	1.08411732162299e-71	NA	NA	NA	NA	NA	NA	NA	NA	NA	NA	NA	NA	NA	NA	NA	NA	2	2	4	4	-2.24587357268091
268.0939	32538.5982178151	4.60216674489331	0.252964311512225	18.1929487103595	5.86956920829739e-74	2.30380591425672e-70	Butenylcarnitine,N-Phenylacetyl_pyroglutamic_acid	1	C11H19NO4	[M+K]+	229.131409	268.0945684	-2.46890492396648	HMDB13126,HMDB59782	NA	NA	NA	NA	NA	NA	NA	NA	2	2	4	4	2.16759054575767
560.2262	32612.95258911	4.60552266016075	0.253362798574322	18.1775804738349	7.76865266799769e-74	3.04919617218909e-70	Morphiceptin	1	C28H35N5O5	[M+K]+	521.26382	560.2269794	-1.3837248624677	HMDB05777	NA	NA	NA	NA	NA	NA	NA	NA	0	2	2	4	2.17417657688393
389.056	42568.8796871892	4.99676292303376	0.275720928599294	18.1225376993256	2.11605980717632e-73	8.30553474316704e-70	Penicillin_V	1	C16H18N2O5S	[M+K]+	350.093645	389.0568044	-2.16086697485164	HMDB14561	Penicillin_V,Penicillin_X	1	C16H18N2O5S	[M+K]+	350.093645	389.0568044	-2.16086697485164	C08126,C17404	0	2	4	4	2.25371457113586
174.0534	33202.9495261516	4.63189917707033	0.256019276588052	18.091993848273	3.68510161073344e-73	1.44640238221288e-69	NA	NA	NA	NA	NA	NA	NA	NA	NA	NA	NA	NA	NA	NA	NA	NA	2	2	3	4	2.18085828743509
605.4357	9402.74235246594	-3.75253123819784	0.207595991512953	-18.0761257038226	4.91420874126015e-73	1.92882693094461e-69	NA	NA	NA	NA	NA	NA	NA	NA	NA	NA	NA	NA	NA	NA	NA	NA	0	2	4	4	-2.17417657688393
572.4624	11023.0843386741	-4.01296621996449	0.222097722119168	-18.0684708590181	5.6456898953281e-73	2.21593328391628e-69	NA	NA	NA	NA	NA	NA	NA	NA	NA	NA	NA	NA	NA	NA	NA	NA	0	2	2	4	-2.34095742408503
295.188	9468.65917310127	2.7472737609881	0.152970800526066	17.959465149821	4.04688370807079e-72	1.58840185541778e-68	7(14)-Bisabolene-2,3,10,11-tetrol	1	C15H28O4	[M+Na]+	272.19876	295.1879814	-0.0223586338941439	HMDB35918	NA	NA	NA	NA	NA	NA	NA	NA	2	2	4	4	1.63334473037411
294.1914	15818.6839862514	-4.58716023357541	0.255774494468107	-17.9343927279168	6.35542381771059e-72	2.49450384845141e-68	NA	NA	NA	NA	NA	NA	NA	NA	NA	NA	NA	NA	NA	NA	NA	NA	2	2	3	4	-2.6614326678238
273.0822	18926.5120855484	3.79899524068732	0.212939557866039	17.8407209950031	3.41264081874323e-71	1.33946152135672e-67	NA	NA	NA	NA	NA	NA	NA	NA	NA	NA	NA	NA	NA	NA	NA	NA	2	2	4	4	1.98970815645159
289.0458	9456.33019333155	-3.76192527247695	0.213953377664677	-17.5829206976714	3.3297362126353e-69	1.30692146345935e-65	NA	NA	NA	NA	NA	NA	NA	NA	NA	NA	NA	NA	NA	NA	NA	NA	2	2	4	4	-2.18763880566801
310.2125	7523.8532737902	2.38765905566979	0.136226655825615	17.5271061393906	8.89845360556419e-69	3.49264304018394e-65	NA	NA	NA	NA	NA	NA	NA	NA	NA	NA	NA	NA	NA	NA	NA	NA	2	2	4	4	1.47303818130584
217.1343	9923.27880182786	-3.84141956941256	0.219171070747189	-17.5270374703949	8.90920461461562e-69	3.49686281123663e-65	NA	NA	NA	NA	NA	NA	NA	NA	NA	NA	NA	NA	NA	NA	NA	NA	2	2	4	4	-2.20860694446112
605.4447	9041.54946797861	-3.68742071708907	0.210399752315636	-17.5257844959689	9.1076629899219e-69	3.57475772354435e-65	NA	NA	NA	NA	NA	NA	NA	NA	NA	NA	NA	NA	NA	NA	NA	NA	2	2	4	4	-2.14214567287768
256.0754	31771.1045026211	4.56699483681803	0.261682524429739	17.4524257849105	3.2991894532037e-68	1.29493186038245e-64	NA	NA	NA	NA	NA	NA	NA	NA	NA	NA	NA	NA	NA	NA	NA	NA	2	2	4	4	2.13599601588885
377.1158	32525.8889104514	4.60158436097399	0.265020729967159	17.3631110349149	1.56981792762646e-67	6.16153536593387e-64	Licochalcone_A,Archangelin,Orientanol_B,Licoagrocarpin,2-O-Methylglabridin,4-O-Methylglabridin,Bergamottin,2-O-Methylphaseollinisoflavan,9-[(3,7-Dimethyl-2,6-octadienyl)oxy]-7H-furo[3,2-g][1]benzopyran-7-one,2-Hydroxy-4-methoxy-3-(3-methyl-2-butenyl)-6-(2-phenylethenyl)benzoic_acid,6-Hydroxy-4-methoxy-3-(3-methyl-2-butenyl)-2-(2-phenylethenyl)benzoic_acid,Gancaonin_X	1	C21H22O4	[M+K]+	338.15181	377.1149694	2.21391370727314	HMDB29514,HMDB30846,HMDB31633,HMDB32665,HMDB33671,HMDB33672,HMDB33782,HMDB34412,HMDB39309,HMDB39438,HMDB39439,HMDB41386	3-Hydroxy-5-methoxy-6-prenylstilbene-2-carboxylic_acid,2,2,4-Trimethyl-3-(4-methoxyphenyl)-2H-1-benzopyran-7-ol_acetate	1	C21H22O4	[M+K]+	338.15181	377.1149694	2.21391370727314	C10264,C15059	2	2	4	4	2.16109721479099
377.2663	11248.8901100206	-4.04576039378526	0.233207583339204	-17.3483226225137	2.0308809257364e-67	7.97120763351538e-64	NA	NA	NA	NA	NA	NA	NA	NA	NA	NA	NA	NA	NA	NA	NA	NA	0	2	3	4	-2.39227095794218
493.363	10773.2130200044	-3.975701850935	0.229930781050494	-17.2908639407523	5.51199401717498e-67	2.16345765174118e-63	NA	NA	NA	NA	NA	NA	NA	NA	NA	NA	NA	NA	NA	NA	NA	NA	2	2	4	4	-2.26169662946051
583.5116	8797.13428706471	-3.64165174950658	0.211826985569002	-17.1916327833515	3.06769898343658e-66	1.20407185099886e-62	NA	NA	NA	NA	NA	NA	NA	NA	NA	NA	NA	NA	NA	NA	NA	NA	2	2	4	4	-2.11801651004029
372.9891	8522.29390939097	-3.58838096309655	0.210854944546964	-17.0182443233969	6.01472313208641e-65	2.36077882934392e-61	NA	NA	NA	NA	NA	NA	NA	NA	NA	NA	NA	NA	NA	NA	NA	NA	2	2	4	4	-2.07854154844928
298.1286	8362.97729146423	2.55384461401369	0.150550330934635	16.9633942227766	1.53231491469454e-64	6.01433604017607e-61	NA	NA	NA	NA	NA	NA	NA	NA	NA	NA	NA	NA	NA	NA	NA	NA	0	2	2	4	1.54718925614127
377.0566	11217.1334427264	3.00825375090457	0.178856156548276	16.8194028595968	1.75922939737152e-63	6.90497538468321e-60	NA	NA	NA	NA	NA	NA	NA	NA	NA	NA	NA	NA	NA	NA	NA	NA	2	2	4	4	1.73367698468902
270.0612	9892.40102010435	-3.83625731278455	0.22934551275359	-16.7269778541786	8.33622005064854e-63	3.27196636987955e-59	NA	NA	NA	NA	NA	NA	NA	NA	NA	NA	NA	NA	NA	NA	NA	NA	2	2	1	4	-2.20150958526151
576.5057	8637.80180404956	-3.61099416263221	0.216351987065213	-16.6903674498898	1.54019915602396e-62	6.04528168739406e-59	NA	NA	NA	NA	NA	NA	NA	NA	NA	NA	NA	NA	NA	NA	NA	NA	2	2	4	4	-2.10069668663462
364.1216	18886.5801237653	3.79580054817859	0.228704468272763	16.5969671552353	7.33023175082708e-62	2.87711596219963e-58	NA	NA	NA	NA	NA	NA	NA	NA	NA	NA	NA	NA	NA	NA	NA	NA	1	2	2	4	1.9852103735798
316.223	7543.60291672094	2.39169843197002	0.144194110892118	16.5866582010372	8.70300408129684e-62	3.41592910190901e-58	NA	NA	NA	NA	NA	NA	NA	NA	NA	NA	NA	NA	NA	NA	NA	NA	0	2	2	4	1.47674208331745
284.9968	8195.23747083216	-3.52229412602846	0.213867300220524	-16.4695309773702	6.0739469075986e-61	2.38402416123245e-57	NA	NA	NA	NA	NA	NA	NA	NA	NA	NA	NA	NA	NA	NA	NA	NA	2	2	1	4	-2.05220860990473
338.1057	16945.2500026557	3.63334268685261	0.220923157753085	16.4461830249295	8.93230296443402e-61	3.50592891354035e-57	Benzyl_glycinate_4-methylbenzenesulfonate_salt	1	C16H19NO5S	[M+H]+	337.098396	338.1056724	0.0819270489575464	HMDB33374	NA	NA	NA	NA	NA	NA	NA	NA	2	2	4	4	1.93413286328242
600.3018	39726.13689012	4.89540947464089	0.298665559136158	16.390940719111	2.21982528282463e-60	8.71281423508667e-57	NA	NA	NA	NA	NA	NA	NA	NA	NA	NA	NA	NA	NA	NA	NA	NA	1	2	3	4	2.23059360189853
584.5239	8111.72270854233	-3.50493859959589	0.215195924192905	-16.2871978767312	1.21677946110327e-59	4.77585938483032e-56	NA	NA	NA	NA	NA	NA	NA	NA	NA	NA	NA	NA	NA	NA	NA	NA	2	2	1	4	-2.04206234922485
453.0189	8693.10333067611	-3.62168146997465	0.22242943800954	-16.2823837635165	1.31639618591205e-59	5.16685502970479e-56	NA	NA	NA	NA	NA	NA	NA	NA	NA	NA	NA	NA	NA	NA	NA	NA	2	2	4	4	-2.11217261540855
241.9912	9282.49535935203	-3.73107297925045	0.229463581909608	-16.2599788088387	1.89803602584114e-59	7.44979140142649e-56	NA	NA	NA	NA	NA	NA	NA	NA	NA	NA	NA	NA	NA	NA	NA	NA	2	2	0	4	-2.15469374431735
561.4482	8961.22518151526	-3.67245378804349	0.226808948878358	-16.1918381360389	5.7582418466551e-59	2.26010992481213e-55	NA	NA	NA	NA	NA	NA	NA	NA	NA	NA	NA	NA	NA	NA	NA	NA	2	2	4	4	-2.12393364538949
371.1926	30205.4317187284	-2.4161494732001	0.149849780284329	-16.1238105829427	1.73568630732432e-58	6.81256875624794e-55	NA	NA	NA	NA	NA	NA	NA	NA	NA	NA	NA	NA	NA	NA	NA	NA	0	2	2	4	-1.39455622201864
358.0905	25050.1361885053	4.21591525092062	0.26212320914849	16.0837159922468	3.31861532165394e-58	1.30255651374917e-54	NA	NA	NA	NA	NA	NA	NA	NA	NA	NA	NA	NA	NA	NA	NA	NA	2	2	4	4	2.04710913700166
439.339	8397.14711332546	2.56015282044847	0.159431441352624	16.058017156014	5.0235514181893e-58	1.9717439316393e-54	NA	NA	NA	NA	NA	NA	NA	NA	NA	NA	NA	NA	NA	NA	NA	NA	0	2	2	4	1.55341640985022
232.0964	2595401.8221817	9.2234936964842	0.574579509311535	16.052597677101	5.48207412009941e-58	2.15171409213902e-54	NA	NA	NA	NA	NA	NA	NA	NA	NA	NA	NA	NA	NA	NA	NA	NA	1	2	2	4	3.21439666820772
587.4637	138971.144556176	-2.57996364143646	0.16085967807872	-16.0385975668427	6.86880073010461e-58	2.69600428656606e-54	NA	NA	NA	NA	NA	NA	NA	NA	NA	NA	NA	NA	NA	NA	NA	NA	2	2	3	4	-1.48233621810355
267.615	8447.88377624693	-3.57354402657313	0.222846126968802	-16.0359261127002	7.17065957587729e-58	2.81448388353184e-54	NA	NA	NA	NA	NA	NA	NA	NA	NA	NA	NA	NA	NA	NA	NA	NA	1	2	3	4	-2.06783584090947
375.0582	92894.6158402876	6.13468433634055	0.382616268955456	16.0335166956917	7.45422575967596e-58	2.92578361067282e-54	NA	NA	NA	NA	NA	NA	NA	NA	NA	NA	NA	NA	NA	NA	NA	NA	2	2	2	4	2.4635566940235
290.8583	8799.12428113464	2.63320148443067	0.164819907702497	15.9762344314841	1.87113115890458e-57	7.34418979870046e-54	NA	NA	NA	NA	NA	NA	NA	NA	NA	NA	NA	NA	NA	NA	NA	NA	2	2	4	4	1.57894810225872
317.1397	226724.141471447	4.86610846127235	0.305545503078076	15.9259698220102	4.18474570743371e-57	1.64251269016773e-53	NA	NA	NA	NA	NA	NA	NA	NA	NA	NA	NA	NA	NA	NA	NA	NA	2	2	3	4	2.20150958526151
452.1352	18110.4808629469	-4.79737412988342	0.301795794683982	-15.8960933663999	6.74414242339724e-57	2.64707590118342e-53	NA	NA	NA	NA	NA	NA	NA	NA	NA	NA	NA	NA	NA	NA	NA	NA	2	2	4	4	-2.78876125770451
168.0635	25210.0389755716	0.797470336789604	0.0503599142765736	15.8354188692607	1.77274726225777e-56	6.95803300436174e-53	NA	NA	NA	NA	NA	NA	NA	NA	NA	NA	NA	NA	NA	NA	NA	NA	2	2	4	4	0.697738409310198
407.292	19642.0497004503	-1.79651175994399	0.11373818954567	-15.7951499590436	3.359932808123e-56	1.31877362718828e-52	NA	NA	NA	NA	NA	NA	NA	NA	NA	NA	NA	NA	NA	NA	NA	NA	1	2	3	4	-1.18415346620486
162.9727	7580.94748238147	-3.38939555558738	0.214811729203985	-15.7784473322163	4.37826124753353e-56	1.71846753965691e-52	NA	NA	NA	NA	NA	NA	NA	NA	NA	NA	NA	NA	NA	NA	NA	NA	2	2	4	4	-1.95059799093625
264.986	11002.5785466167	-4.00983080854623	0.255191308195222	-15.7130383354542	1.23133758496131e-55	4.83300002097316e-52	NA	NA	NA	NA	NA	NA	NA	NA	NA	NA	NA	NA	NA	NA	NA	NA	2	2	4	4	-2.33139886404689
284.0677	24603.1574860899	4.18921871818085	0.266811616402247	15.7010357145213	1.4879282857821e-55	5.84011852169475e-52	N-Phenylacetyl_pyroglutamic_acid	1	C14H15NO3	[M+K]+	245.105194	284.0683534	-2.18081314800739	HMDB59782	NA	NA	NA	NA	NA	NA	NA	NA	1	2	3	4	2.03706704312537
576.239	15604.8609253328	3.50944597669487	0.223834584038863	15.6787477313405	2.11380576163638e-55	8.29668761442281e-52	NA	NA	NA	NA	NA	NA	NA	NA	NA	NA	NA	NA	NA	NA	NA	NA	1	2	2	4	1.88395919725963
387.2601	9013.05173441312	2.67056212185452	0.170893545623012	15.6270508176227	4.7634532003718e-55	1.86965538114593e-51	NA	NA	NA	NA	NA	NA	NA	NA	NA	NA	NA	NA	NA	NA	NA	NA	2	2	2	4	1.60103940503814
435.3077	7498.00067820642	-3.37046930876648	0.216125263193337	-15.5949807022393	7.87472093626261e-55	3.09082796748307e-51	NA	NA	NA	NA	NA	NA	NA	NA	NA	NA	NA	NA	NA	NA	NA	NA	2	2	4	4	-1.93009739446427
189.0671	16750.463557294	3.61594601406336	0.232643960617979	15.5428320789339	1.77942832077124e-54	6.9842561590271e-51	Thymol,Perillyl_aldehyde,(+)-(S)-Carvone,2-(4-Methylphenyl)-2-propanol,2-Methyl-1-phenyl-2-propanol,4-Phenyl-2-butanol,Cuminyl_alcohol,4-tert-Butylphenol,2-trans-4-trans-7-cis-Decatrienal,1-Methoxy-4-propylbenzene,(2E,4Z,7Z)-2,4,7-Decatrienal,2-(4-Methylphenyl)-1-propanol,Teresantalal,(R)-Carvone,2,6,6-Trimethyl-1,4-cyclohexadiene-1-carboxaldehyde,Myrtenal,3-Caren-5-one,(-)-Pinocarvone,5-Isopropy…	1	C10H14O	[M+K]+	150.104465	189.0676244	-2.76303254802068	HMDB01878,HMDB03647,HMDB04487,HMDB29652,HMDB31570,HMDB31613,HMDB31817,HMDB32063,HMDB32213,HMDB32626,HMDB33544,HMDB34846,HMDB34921,HMDB35089,HMDB35172,HMDB35250,HMDB35591,HMDB35761,HMDB35770,HMDB35824,HMDB36061,HMDB36070,HMDB36089,HMDB36999,HMDB37561,HMDB38913,HMDB61788,HMDB34294,HMDB39104	(-)-Carvone,(+)-Sabinone,Piperitenone,Isopiperitenone,(-)-Isopiperitenone,Perillyl_aldehyde,p-Cumic_alcohol,Carvacrol,Chrysanthenone,Menthofuran,Pinocarvone,Thymol,Umbellulone,Verbenone,(+)-(S)-Carvone,(+)-Chrysanthenone,Myrtenal,2-tert-Butylphenol,2-sec-Butylphenol,4-sec-Butylphenol,3-tert-Butylphenol,4-tert-Butylphenol,4-n-Butylphenol,4-Isopropyl-3-methylphenol,Eucarvone,Safranal,(+)-Menthofura…	1	C10H14O	[M+K]+	150.104465	189.0676244	-2.76303254802068	C01767,C01868,C01951,C02289,C02485,C02576,C06576,C09840,C09843,C09868,C09884,C09908,C09911,C09913,C11383,C11394,C11939,C14130,C14138,C14139,C14188,C14200,C14464,C14741,C16955,C17062,C18025,C20944,C07715,C08457	2	2	1	4	1.92211948221811
270.0523	65489.6551471313	5.62605933409514	0.362199664244023	15.5330329911756	2.07336988130995e-54	8.13797678414154e-51	Tinidazole	1	C8H13N3O4S	[M+Na]+	247.062679	270.0519004	1.34011276883074	HMDB15047	3-Nitrofluoranthene,1-Nitropyrene,4-Nitropyrene,2-Nitropyrene	1	C16H9NO2	[M+Na]+	247.063329	270.0525504	-1.06682939897286	C14406,C14421,C19276,C19476	2	2	4	4	2.36074215805661
232.094	30663.119977272	4.51465008602892	0.290749146088174	15.5276469312821	2.25503744404524e-54	8.85102196787758e-51	NA	NA	NA	NA	NA	NA	NA	NA	Tyr-OEt,Anhalamine,p-Lactophenetide,Propoxur	1	C11H15NO3	[M+Na]+	209.105194	232.0944154	-1.67173345962013	C01458,C12231,C14262,C14334	2	2	4	4	2.11217261540855
590.4518	7957.69789056073	-3.47228409180153	0.224902909877588	-15.4390358652605	8.94270570419199e-54	3.51001198889536e-50	NA	NA	NA	NA	NA	NA	NA	NA	NA	NA	NA	NA	NA	NA	NA	NA	2	2	4	4	-2.01282342315982
311.1322	7681.13738388127	2.42025285577731	0.15713468292731	15.4024102807202	1.57680653292577e-53	6.18896564173364e-50	NA	NA	NA	NA	NA	NA	NA	NA	NA	NA	NA	NA	NA	NA	NA	NA	0	2	2	4	1.48986799615405
368.3523	7731.360502511	-3.4230321329283	0.222680100252532	-15.371971402233	2.52371565278977e-53	9.90558393719986e-50	NA	NA	NA	NA	NA	NA	NA	NA	NA	NA	NA	NA	NA	NA	NA	NA	2	2	4	4	-1.9852103735798
198.0108	7726.00942835616	-3.42184665940389	0.222724510685694	-15.363583688518	2.87247512500589e-53	1.12744648656481e-49	NA	NA	NA	NA	NA	NA	NA	NA	NA	NA	NA	NA	NA	NA	NA	NA	2	2	4	4	-1.98075239664728
380.0955	18643.5825903471	3.77639810160582	0.246169989220451	15.3406112319564	4.09322594630732e-53	1.60659118392562e-49	NA	NA	NA	NA	NA	NA	NA	NA	NA	NA	NA	NA	NA	NA	NA	NA	1	2	3	4	1.97195274226548
557.2791	14816.8900628813	3.4312981923811	0.223750674536157	15.3353646843492	4.43773493871348e-53	1.74181096344504e-49	NA	NA	NA	NA	NA	NA	NA	NA	Hodgkinsine	1	C33H38N6	[M+K]+	518.315794	557.2789534	0.272215555844771	C09211	2	2	4	4	1.86586411224044
238.0833	16534.1752606857	3.59643746284023	0.236264562667314	15.2220774128721	2.52387686638451e-52	9.90621670055919e-49	Ecgonine_methyl_ester,Neotussilagine,Acetyl_vitamin_K5,Macaridine	1	C10H17NO3	[M+K]+	199.120844	238.0840034	-2.84899443187088	HMDB06406,HMDB31820,HMDB32888,HMDB39455	Tussilagine,Ecgonine_methyl_ester,N-Hexanoyl-L-homoserine_lactone,Dicrotophos	1	C10H17NO3	[M+K]+	199.120844	238.0840034	-2.84899443187088	C10411,C12448,C21197,C18656	2	2	4	4	1.91426206377324
331.0144	18268.7828275296	3.74599488442547	0.246123658744009	15.2199707396746	2.60647600021693e-52	1.02304183008514e-48	NA	NA	NA	NA	NA	NA	NA	NA	NA	NA	NA	NA	NA	NA	NA	NA	1	2	2	4	1.95903291272716
326.1448	82875.9431995742	0.866548903076808	0.0569593989072099	15.2134488723883	2.87964048257153e-52	1.13025888940933e-48	NA	NA	NA	NA	NA	NA	NA	NA	NA	NA	NA	NA	NA	NA	NA	NA	2	2	4	4	0.73566287952351
292.0894	7391.44021071717	-3.34577768393558	0.220001940406859	-15.2079462469653	3.1321601916098e-52	1.22937287520685e-48	NA	NA	NA	NA	NA	NA	NA	NA	NA	NA	NA	NA	NA	NA	NA	NA	0	2	2	4	-1.91817596978949
236.0677	18530.0963579916	3.76725992054434	0.247934695020931	15.1945653278832	3.842036210824e-52	1.50799921274842e-48	Metanephrine,Tenuazonic_acid,Desglymidodrine	1	C10H15NO3	[M+K]+	197.105194	236.0683534	-2.95338189120837	HMDB04063,HMDB36074,HMDB60558	L-Metanephrine,Tenuazonic_acid,Ecgonone_methyl_ester,Benzyl_nicotinate,Fenamic_acid,Salicylanilide	1	C10H15NO3	[M+K]+	197.105194	236.0683534	-2.95338189120837	C05588,C08511,C20371,C12865,C13697,C18915	2	2	4	4	1.96760956341863
608.4664	7099.61629472731	-3.27595729900278	0.215891642219718	-15.1740811516398	5.25078936890619e-52	2.06093482729568e-48	NA	NA	NA	NA	NA	NA	NA	NA	NA	NA	NA	NA	NA	NA	NA	NA	2	2	4	4	-1.8730286722649
433.2903	7342.80866651648	-3.33434603955714	0.219870236926581	-15.1650632034864	6.02408894112845e-52	2.36445490939292e-48	NA	NA	NA	NA	NA	NA	NA	NA	NA	NA	NA	NA	NA	NA	NA	NA	2	2	4	4	-1.91037726386308
315.1237	8040.72808051	2.49213940518294	0.164711703486395	15.1303116441194	1.02210224349015e-51	4.01175130569883e-48	NA	NA	NA	NA	NA	NA	NA	NA	NA	NA	NA	NA	NA	NA	NA	NA	2	2	0	4	1.52485462098914
326.2328	10923.097829117	-3.99803956201875	0.265629204670073	-15.0512048062808	3.39003660118433e-51	1.33058936596485e-47	NA	NA	NA	NA	NA	NA	NA	NA	NA	NA	NA	NA	NA	NA	NA	NA	2	2	4	4	-2.29515496130667
588.467	47897.8540303775	-2.52439847481315	0.167792460794831	-15.0447669868784	3.73646902778756e-51	1.46656409340662e-47	NA	NA	NA	NA	NA	NA	NA	NA	NA	NA	NA	NA	NA	NA	NA	NA	2	2	4	4	-1.44588166536788
373.0477	7546.72287311491	-3.38154947654453	0.225209261998396	-15.0151439001146	5.84349216079918e-51	2.29357067311368e-47	NA	NA	NA	NA	NA	NA	NA	NA	NA	NA	NA	NA	NA	NA	NA	NA	2	2	4	4	-1.94229960901688
232.0777	37184.1347028006	2.33690436651256	0.156366881686778	14.9450084397901	1.6786990736586e-50	6.58889386411002e-47	NA	NA	NA	NA	NA	NA	NA	NA	NA	NA	NA	NA	NA	NA	NA	NA	2	2	4	4	1.43356571228346
256.6054	6700.02228354904	-3.17449274874816	0.21548099616959	-14.7321239699938	4.00904805585428e-49	1.5735513619228e-45	NA	NA	NA	NA	NA	NA	NA	NA	NA	NA	NA	NA	NA	NA	NA	NA	0	2	2	4	-1.80851754813409
292.9592	6789.92381259734	-3.19793529101178	0.217088120489924	-14.7310469305952	4.07346003869413e-49	1.59883306518745e-45	NA	NA	NA	NA	NA	NA	NA	NA	NA	NA	NA	NA	NA	NA	NA	NA	2	2	4	4	-1.83475382971654
584.4089	8517.37308933706	-3.5872569675197	0.243867052497286	-14.7098877473808	5.56997332321325e-49	2.1862145293612e-45	NA	NA	NA	NA	NA	NA	NA	NA	NA	NA	NA	NA	NA	NA	NA	NA	2	2	4	4	-2.07315899391884
230.1171	12242.5697413408	3.14189228839679	0.213974705088878	14.6834752598058	8.22638842351499e-49	3.22885745622963e-45	NA	NA	NA	NA	NA	NA	NA	NA	NA	NA	NA	NA	NA	NA	NA	NA	2	2	4	4	1.79273146341503
175.0515	14426.0247073924	3.39089427957491	0.231269039553999	14.6621194350711	1.12699402882439e-48	4.42345156313575e-45	2,3,6-Trimethylphenol,Benzyl_ethyl_ether,p-Isopropylphenol,1-Phenyl-1-propanol,2-Phenyl-1-propanol,2-Isopropylphenol,1-Methoxy-2,4-dimethylbenzene,Nona-2,4,6-trienal,2,4,6-Trimethylphenol,(2-Methoxyethyl)benzene,2-Propylphenol,4-Propylphenol,3-Phenyl-1-propanol,4-Ethyl-2-methylphenol,3-Ethyl-5-methylphenol,3-Ethyl-4-methylphenol,2-Ethyl-5-methylphenol,2-Ethyl-4-methylphenol,2-(1-Pentenyl)furan,6-…	1	C9H12O	[M+K]+	136.088815	175.0519744	-2.55181354868335	HMDB29667,HMDB31312,HMDB31446,HMDB31627,HMDB31628,HMDB32029,HMDB32149,HMDB32441,HMDB32544,HMDB32621,HMDB32624,HMDB32625,HMDB33962,HMDB38984,HMDB38985,HMDB38986,HMDB38987,HMDB38988,HMDB39782,HMDB59896	4-Propylphenol	1	C9H12O	[M+K]+	136.088815	175.0519744	-2.55181354868335	C14311	2	2	4	4	1.8483601152612
134.0272	8778.62993187132	2.62946948057759	0.179534901117743	14.6460073456866	1.42868008820294e-48	5.60756934619652e-45	NA	NA	NA	NA	NA	NA	NA	NA	NA	NA	NA	NA	NA	NA	NA	NA	2	2	4	4	1.57678094165095
345.134	143633.445977605	6.76700638312567	0.462044347885098	14.645794097688	1.43316980696373e-48	5.62519149233265e-45	Dehydrocyanaropicrin,Diosbulbin_D,Diosbulbin_B	1	C19H20O6	[M+H]+	344.12599	345.1332664	2.22522739695446	HMDB35029,HMDB35109,HMDB36777	Calaxin,Deoxyelephantopin,Echinone,2,3-Dihydro-2-(4-methoxyphenyl)-5,6,7-trimethoxy-4H-1-benzopyran-4-one	1	C19H20O6	[M+H]+	344.12599	345.1332664	2.22522739695446	C09353,C09388,C10338,C15118	1	2	3	4	2.60175453474026
605.4013	12943.6951389932	3.22658970950516	0.22093977446149	14.6039332092627	2.65099376856534e-48	1.0405150541619e-44	NA	NA	NA	NA	NA	NA	NA	NA	NA	NA	NA	NA	NA	NA	NA	NA	2	2	4	4	1.81496014668625
578.452	6639.70481285276	-3.15853102176802	0.216348900479762	-14.5992469329119	2.83964675799152e-48	1.11456135251167e-44	NA	NA	NA	NA	NA	NA	NA	NA	NA	NA	NA	NA	NA	NA	NA	NA	1	2	4	4	-1.79273146341503
287.0739	7549.5924539318	2.392884672672	0.164004184558723	14.5903879166888	3.23353774601819e-48	1.26916356531214e-44	NA	NA	NA	NA	NA	NA	NA	NA	NA	NA	NA	NA	NA	NA	NA	NA	2	2	4	4	1.47860165616323
585.4213	6638.31944580434	-3.15817442525463	0.216504951477335	-14.5870771255097	3.39431481790758e-48	1.33226856602872e-44	NA	NA	NA	NA	NA	NA	NA	NA	NA	NA	NA	NA	NA	NA	NA	NA	2	2	2	4	-1.78962727970448
214.086	2775149.50030304	9.05178634708539	0.621730335230395	14.5590231554828	5.11839633387203e-48	2.00897056104477e-44	NA	NA	NA	NA	NA	NA	NA	NA	Benzyl_nicotinate,Fenamic_acid,Salicylanilide	1	C13H11NO2	[M+H]+	213.078979	214.0862554	-1.41111347589563	C12865,C13697,C18915	2	2	4	4	3.12054510368453
244.0073	10801.6153971023	-3.97985240452459	0.273799394043803	-14.5356508856549	7.20256533401639e-48	2.82700689360144e-44	NA	NA	NA	NA	NA	NA	NA	NA	NA	NA	NA	NA	NA	NA	NA	NA	2	2	4	4	-2.26982544366207
326.2301	16090.5009482768	3.55556560864094	0.24472348965629	14.5289102146862	7.94747389900877e-48	3.11938350536094e-44	NA	NA	NA	NA	NA	NA	NA	NA	NA	NA	NA	NA	NA	NA	NA	NA	0	2	4	4	1.89137321923289
231.0648	14655.9188333181	3.41478702816643	0.235659484646826	14.490344122088	1.3944247407903e-47	5.47311710760194e-44	Coriandrin,Wyeronic_acid,2,4-Dihydroxy-2-biphenylcarboxylic_acid	1	C13H10O4	[M+H]+	230.05791	231.0651864	-1.80079053222259	HMDB33329,HMDB39141,HMDB39209	2,4,6-Trihydroxybenzophenone,2-Hydroxy-4-(1-oxo-1,3-dihydro-2H-inden-2-ylidene)-but-2-enoic_acid,2-Hydroxy-4-(2-oxo-1,3-dihydro-2H-inden-1-ylidene)but-2-enoic_acid,Visnagin,Bis-noryangonin,2,3-Dihydroxy-2-carboxybiphenyl,4-Hydroxyphenyl-4-hydroxybenzoate	1	C13H10O4	[M+H]+	230.05791	231.0651864	-1.80079053222259	C06356,C07718,C07725,C09049,C12085,C16263,C18216	2	2	2	4	1.86231745396787
206.0622	13352.6652470814	3.2738263914792	0.226096821048607	14.4797541880316	1.62677895593876e-47	6.38510740205964e-44	NA	NA	NA	NA	NA	NA	NA	NA	NA	NA	NA	NA	NA	NA	NA	NA	2	2	4	4	1.82807613299814
302.1477	16567.3182319627	3.59942365318001	0.248984764854622	14.4564011990117	2.28433249597643e-47	8.96600504670749e-44	Oxamniquine	1	C14H21N3O3	[M+Na]+	279.158292	302.1475134	0.672188222498562	HMDB15228	Oxamniquine,Karbutilate	1	C14H21N3O3	[M+Na]+	279.158292	302.1475134	0.672188222498562	C07341,C18433	2	2	4	4	1.91817596978949
374.2117	6476.98735662926	-3.11459595673996	0.215941011584171	-14.4233646674658	3.68910520517504e-47	1.4479737930312e-43	NA	NA	NA	NA	NA	NA	NA	NA	NA	NA	NA	NA	NA	NA	NA	NA	2	2	4	4	-1.76243610655541
370.2588	7161.76258583718	-3.29103305190578	0.228993393981361	-14.3717379557843	7.78527538160018e-47	3.05572058727807e-43	NA	NA	NA	NA	NA	NA	NA	NA	NA	NA	NA	NA	NA	NA	NA	NA	2	2	1	4	-1.88395919725963
582.5083	31593.2837349876	-1.99635209309079	0.139086613597475	-14.3533014533545	1.01583934746319e-46	3.98716943879302e-43	NA	NA	NA	NA	NA	NA	NA	NA	NA	NA	NA	NA	NA	NA	NA	NA	2	2	4	4	-1.2564204103725
267.0153	6550.03824707757	-3.13445996206583	0.220029656117628	-14.2456249642555	4.77259143243187e-46	1.87324213722951e-42	NA	NA	NA	NA	NA	NA	NA	NA	NA	NA	NA	NA	NA	NA	NA	NA	2	2	4	4	-1.77737988609549
342.3366	6355.05274529318	-3.08077479598137	0.216545701457386	-14.226903490798	6.23834962756188e-46	2.44855222881804e-42	NA	NA	NA	NA	NA	NA	NA	NA	NA	NA	NA	NA	NA	NA	NA	NA	2	2	4	4	-1.73931449843805
316.9572	9014.06299383914	-3.68215210461001	0.259166645354146	-14.207662022165	8.21217146982757e-46	3.22327730190732e-42	NA	NA	NA	NA	NA	NA	NA	NA	NA	NA	NA	NA	NA	NA	NA	NA	2	2	2	4	-2.13599601588885
190.0978	14425.5134618518	3.39090919049229	0.240544988881325	14.0967775145182	3.97511238918031e-45	1.56023161275327e-41	NA	NA	NA	NA	NA	NA	NA	NA	NA	NA	NA	NA	NA	NA	NA	NA	2	2	4	4	1.85181573342619
477.2375	6337.90983407987	-3.07594775364648	0.219998233084727	-13.9816929914244	2.01633774915035e-44	7.91412566541512e-41	NA	NA	NA	NA	NA	NA	NA	NA	NA	NA	NA	NA	NA	NA	NA	NA	0	2	4	4	-1.73648884303656
296.0742	8738.94500268257	2.62248325869507	0.188252945640437	13.9306359843315	4.12664451856977e-44	1.61970797353863e-40	NA	NA	NA	NA	NA	NA	NA	NA	NA	NA	NA	NA	NA	NA	NA	NA	2	2	4	4	1.57462116132542
446.206	7848.27596691221	-3.4485920480868	0.247627599448858	-13.9265253782789	4.37108679617641e-44	1.71565156749924e-40	NA	NA	NA	NA	NA	NA	NA	NA	NA	NA	NA	NA	NA	NA	NA	NA	2	2	4	4	-2.00344856852709
368.1745	14014.6213412273	-4.39680105391053	0.316830014021684	-13.8774764363379	8.67445676849732e-44	3.4047242816352e-40	NA	NA	NA	NA	NA	NA	NA	NA	NA	NA	NA	NA	NA	NA	NA	NA	2	2	4	4	-2.60175453474026
303.0478	8490.72951992601	2.5773781828253	0.186100356095436	13.849399522393	1.28279958908945e-43	5.0349883871761e-40	3-Hydroxy-4-butanolide	1	C10H16O8	[M+K]+	264.08452	303.0476794	0.384427956091727	HMDB34681	NA	NA	NA	NA	NA	NA	NA	NA	2	2	4	4	1.55550557415535
301.0297	9879.61783491047	2.81281550088072	0.203386804711043	13.8298819575683	1.68296457066953e-43	6.60563593987791e-40	2-Methoxystypandrone,Orientalone,Pratenol_A	1	C14H12O5	[M+(41K)]+	260.068475	301.0297514	-0.190678827378096	HMDB33265,HMDB39616,HMDB40630	Khellin	1	C14H12O5	[M+(41K)]+	260.068475	301.0297514	-0.190678827378096	C09010	0	2	4	4	1.66245893508669
411.1107	8713.34610813233	2.61785280972294	0.189459493834988	13.8174802261585	1.99947056410228e-43	7.84792196410145e-40	NA	NA	NA	NA	NA	NA	NA	NA	NA	NA	NA	NA	NA	NA	NA	NA	1	2	2	4	1.57246870117895
179.0162	7124.65149935768	-3.2820129756282	0.238424915876477	-13.7653942901192	4.11632317032792e-43	1.61565684435371e-39	NA	NA	NA	NA	NA	NA	NA	NA	NA	NA	NA	NA	NA	NA	NA	NA	2	2	4	4	-1.87664730868308
148.0042	8033.92355677139	2.49080788998585	0.182653447392867	13.636796488316	2.4195814390718e-42	9.4968571483568e-39	NA	NA	NA	NA	NA	NA	NA	NA	NA	NA	NA	NA	NA	NA	NA	NA	1	2	2	4	1.52286158033715
261.0146	10931.2816228381	-3.99919656119658	0.293422095733203	-13.6295003660287	2.67404751993841e-42	1.04956365157582e-38	NA	NA	NA	NA	NA	NA	NA	NA	NA	NA	NA	NA	NA	NA	NA	NA	2	2	4	4	-2.30393543348428
199.1386	41457.0293133241	4.95790853036121	0.36419533487793	13.6133224551682	3.33720770688763e-42	1.3098540249534e-38	NA	NA	NA	NA	NA	NA	NA	NA	NA	NA	NA	NA	NA	NA	NA	NA	2	2	4	4	2.24587357268091
323.0288	6102.59887666945	-3.00810272611333	0.220987566603489	-13.6120903648424	3.39395559756877e-42	1.33212757204574e-38	NA	NA	NA	NA	NA	NA	NA	NA	NA	NA	NA	NA	NA	NA	NA	NA	0	2	4	4	-1.70628418010353
180.0296	6412.44360717297	-3.09676435401027	0.227846701750876	-13.5914381477254	4.50147461008918e-42	1.76682878446e-38	NA	NA	NA	NA	NA	NA	NA	NA	NA	NA	NA	NA	NA	NA	NA	NA	2	2	4	4	-1.75075831023443
176.0503	11457.3108601486	3.04056452758033	0.224022330149869	13.5725957566204	5.82229995777199e-42	2.2852527334255e-38	NA	NA	NA	NA	NA	NA	NA	NA	NA	NA	NA	NA	NA	NA	NA	NA	2	2	4	4	1.73931449843805
320.1977	5961.76564001059	-2.9659017527198	0.218701406016774	-13.5614205996111	6.78099466251077e-42	2.66154040503548e-38	NA	NA	NA	NA	NA	NA	NA	NA	NA	NA	NA	NA	NA	NA	NA	NA	2	2	4	4	-1.6826804165742
182.0307	6540.50980853643	-3.13187102441898	0.232009385440687	-13.4988979797959	1.58732711152807e-41	6.23025891274768e-38	NA	NA	NA	NA	NA	NA	NA	NA	NA	NA	NA	NA	NA	NA	NA	NA	2	2	4	4	-1.77135484915564
379.1464	7469.60377068361	-3.36377791979334	0.249248645046615	-13.4956718387145	1.65836495769266e-41	6.50908245894371e-38	NA	NA	NA	NA	NA	NA	NA	NA	NA	NA	NA	NA	NA	NA	NA	NA	2	2	4	4	-1.92609311465476
561.3137	6849.16996807177	-3.21308926717499	0.238101738833415	-13.4946064775402	1.68251121640276e-41	6.60385652438085e-38	NA	NA	NA	NA	NA	NA	NA	NA	NA	NA	NA	NA	NA	NA	NA	NA	2	2	4	4	-1.84492642896842
134.9789	6574.51952198064	-3.1410530015937	0.232848795871331	-13.4896682194114	1.7990831984678e-41	7.06140155398613e-38	NA	NA	NA	NA	NA	NA	NA	NA	NA	NA	NA	NA	NA	NA	NA	NA	2	2	4	4	-1.78347014348699
374.0644	29814.3760826749	4.47322881570293	0.33178815181165	13.4821837105332	1.99124839941475e-41	7.8156499677029e-38	NA	NA	NA	NA	NA	NA	NA	NA	Pretetramid	1	C19H13NO6	[M+Na]+	351.074289	374.0635104	2.4824661431397	C18295	0	2	4	4	2.10069668663462
387.0086	6978.60835505808	-3.24584819108188	0.241637658640417	-13.4327083342256	3.8892288412892e-41	1.52652232020601e-37	NA	NA	NA	NA	NA	NA	NA	NA	NA	NA	NA	NA	NA	NA	NA	NA	2	2	4	4	-1.85529360723357
343.2308	7702.58170361146	-3.41652696617661	0.25490681221227	-13.4030430043256	5.80339785170528e-41	2.27783365679432e-37	NA	NA	NA	NA	NA	NA	NA	NA	NA	NA	NA	NA	NA	NA	NA	NA	2	2	4	4	-1.97195274226548
398.1418	8576.41634380887	2.59311609897031	0.193787501292718	13.381235021207	7.78430765667709e-41	3.05534075524576e-37	Simmondsin	1	C16H25NO9	[M+Na]+	375.152934	398.1421554	-0.859743173170753	HMDB30394	NA	NA	NA	NA	NA	NA	NA	NA	1	2	3	4	1.56181415095088
434.1177	5851.25658633766	-2.93191116187871	0.219225176818069	-13.3739710211836	8.58332930115321e-41	3.36895675070264e-37	NA	NA	NA	NA	NA	NA	NA	NA	NA	NA	NA	NA	NA	NA	NA	NA	1	2	3	4	-1.6550481981945
324.1668	11930.5142175517	3.10244908266762	0.232629268980961	13.3364520133601	1.42061478575442e-40	5.57591303408609e-37	NA	NA	NA	NA	NA	NA	NA	NA	L-4-Hydroxyphenylglycyl-L-arginine	1	C14H21N5O4	[M+H]+	323.159355	324.1666314	0.624678731024639	C20910	2	2	4	4	1.77135484915564
408.0949	6091.80091494384	2.05022301096154	0.153888869612811	13.3227504764962	1.70700844977775e-40	6.70000816537765e-37	NA	NA	NA	NA	NA	NA	NA	NA	S-Inosyl-L-homocysteine,Chromopyrrolate	1	C14H19N5O6S	[M+Na]+	385.105607	408.0948284	0.222497306100758	C03431,C21125	2	2	4	4	1.28013410201083
377.1531	12128.7995555316	-4.16684964519666	0.312906209159106	-13.3166090132711	1.85336098969351e-40	7.27444188454702e-37	NA	NA	NA	NA	NA	NA	NA	NA	NA	NA	NA	NA	NA	NA	NA	NA	2	2	4	4	-2.47674560336922
335.194	9904.13624322773	2.81666464447685	0.211553644662693	13.314186333059	1.91446773988841e-40	7.514285879062e-37	Oseltamivir	1	C16H28N2O4	[M+Na]+	312.204908	335.1941294	-0.304897941374322	HMDB14343	Oseltamivir	1	C16H28N2O4	[M+Na]+	312.204908	335.1941294	-0.304897941374322	C08092	2	2	4	4	1.66494958922159
200.0701	10999.8732268336	2.97812765006709	0.223835217752544	13.3050003478876	2.16492120357138e-40	8.49731572401766e-37	NA	NA	NA	NA	NA	NA	NA	NA	Dictamnine,Isodictamnine,5-Nitroacenaphthene,4-Nitrobiphenyl	1	C12H9NO2	[M+H]+	199.063329	200.0706054	-2.7575265187697	C10660,C10697,C19269,C19473	2	2	1	4	1.72256443980075
575.4064	6652.77356551105	-3.16189972906592	0.237685987095349	-13.3028445122325	2.22826955348271e-40	8.74595799741963e-37	NA	NA	NA	NA	NA	NA	NA	NA	NA	NA	NA	NA	NA	NA	NA	NA	2	2	3	4	-1.79585301856667
174.0603	8128.94021716244	-3.50833613578661	0.263884368847148	-13.294975185964	2.47555342547417e-40	9.71654719498612e-37	NA	NA	NA	NA	NA	NA	NA	NA	NA	NA	NA	NA	NA	NA	NA	NA	2	2	1	4	-2.04710913700166
260.2222	6461.11167776773	-3.11014158935655	0.23418320676298	-13.2808053675018	2.99159171147308e-40	1.17419974675318e-36	NA	NA	NA	NA	NA	NA	NA	NA	NA	NA	NA	NA	NA	NA	NA	NA	2	2	4	4	-1.75949411073655
386.1914	6990.83420073214	-3.24889311881401	0.245225045147097	-13.248618699877	4.59584267599864e-40	1.80386825032947e-36	NA	NA	NA	NA	NA	NA	NA	NA	NA	NA	NA	NA	NA	NA	NA	NA	0	2	3	4	-1.86231745396787
575.2452	16508.2703241918	3.59402267007147	0.272156736906327	13.2057090003562	8.1330316448163e-40	3.1922149205904e-36	Corchoroside_A	1	C29H42O9	[M+(41K)]+	534.282885	575.2441614	1.77646305454332	HMDB33846	Helveticoside,Corotoxigenin-3-O-alpha-L-rhamnopyranoside	1	C29H42O9	[M+(41K)]+	534.282885	575.2441614	1.77646305454332	C08869,C17525	1	2	4	4	1.90652108258311
215.0094	9122.02445819687	-3.70193640800196	0.280547867229184	-13.195382465616	9.32802391853867e-40	3.66124938802643e-36	NA	NA	NA	NA	NA	NA	NA	NA	NA	NA	NA	NA	NA	NA	NA	NA	2	2	4	4	-2.14837742560837
603.2763	80382.198359342	5.9243492197884	0.449525124235425	13.1791281518799	1.15720391723082e-39	4.54202537513098e-36	NA	NA	NA	NA	NA	NA	NA	NA	NA	NA	NA	NA	NA	NA	NA	NA	2	2	4	4	2.42637400682665
599.2664	11731.6769127839	3.07674182024684	0.233651349953541	13.1680892100928	1.33944848033748e-39	5.25733528532459e-36	NA	NA	NA	NA	NA	NA	NA	NA	NA	NA	NA	NA	NA	NA	NA	NA	2	2	4	4	1.75365539101166
460.2037	13032.7146056486	-4.28163483536339	0.325300713814076	-13.1620825087108	1.45032522960299e-39	5.69252652619175e-36	NA	NA	NA	NA	NA	NA	NA	NA	NA	NA	NA	NA	NA	NA	NA	NA	2	2	3	4	-2.53431534800055
364.0724	8858.38146176574	2.64354060081265	0.201413351876367	13.1249521254943	2.36932442658942e-39	9.29959837436348e-36	NA	NA	NA	NA	NA	NA	NA	NA	NA	NA	NA	NA	NA	NA	NA	NA	0	2	4	4	1.58769177634884
193.0345	5821.96851943632	-2.92274753198281	0.222687201378729	-13.1249012690767	2.37091553029568e-39	9.30584345641056e-36	NA	NA	NA	NA	NA	NA	NA	NA	NA	NA	NA	NA	NA	NA	NA	NA	0	2	4	4	-1.64772725591716
487.0016	5566.3797547252	-2.84044365919001	0.21662705543038	-13.1121371407039	2.80578858967646e-39	1.10127202144801e-35	NA	NA	NA	NA	NA	NA	NA	NA	NA	NA	NA	NA	NA	NA	NA	NA	2	2	4	4	-1.60103940503814
357.2464	5576.41079590275	-2.84375535197568	0.216922142450639	-13.109566961901	2.90250944263293e-39	1.13923495623343e-35	NA	NA	NA	NA	NA	NA	NA	NA	NA	NA	NA	NA	NA	NA	NA	NA	2	2	4	4	-1.60782157955457
315.0405	15254.6563033602	3.47519768253993	0.265478310924861	13.0903261755478	3.73998309096455e-39	1.46794336320359e-35	Biotin_sulfone,Glutamyl-Glutamate	1	C10H16N2O5S	[M+K]+	276.077995	315.0411544	-2.18542876177008	HMDB04818,HMDB28818	Biotin_sulfone	1	C10H16N2O5S	[M+K]+	276.077995	315.0411544	-2.18542876177008	C20387	1	2	3	4	1.87664730868308
402.2428	5586.15626550967	-2.84698662752251	0.217905642699603	-13.0652267295678	5.20293799062858e-39	2.04215316132172e-35	NA	NA	NA	NA	NA	NA	NA	NA	NA	NA	NA	NA	NA	NA	NA	NA	2	2	4	4	-1.61009882374547
442.2109	6388.56740410558	-3.0900388682714	0.237208081728304	-13.0267014755876	8.62566328675058e-39	3.3855728400496e-35	NA	NA	NA	NA	NA	NA	NA	NA	NA	NA	NA	NA	NA	NA	NA	NA	0	2	2	4	-1.74500783861806
575.3029	6667.15391693422	-3.16568907369947	0.243543415323397	-12.9984588969314	1.24833552722002e-38	4.89971694433857e-35	NA	NA	NA	NA	NA	NA	NA	NA	NA	NA	NA	NA	NA	NA	NA	NA	2	2	0	4	-1.79899217144122
382.3792	5759.90683997099	-2.90317383408674	0.223603253155295	-12.9835939017866	1.51596728344929e-38	5.95017158753845e-35	NA	NA	NA	NA	NA	NA	NA	NA	NA	NA	NA	NA	NA	NA	NA	NA	1	2	2	4	-1.64289525820124
117.9769	5468.44719630159	-2.80759603849742	0.216447040614175	-12.9712840172394	1.78022916037415e-38	6.98739945446853e-35	NA	NA	NA	NA	NA	NA	NA	NA	NA	NA	NA	NA	NA	NA	NA	NA	2	2	0	4	-1.58112270400902
313.6925	9371.48282266431	2.73102029843416	0.210781915571146	12.9566158037517	2.15549083616918e-38	8.46030153196402e-35	NA	NA	NA	NA	NA	NA	NA	NA	NA	NA	NA	NA	NA	NA	NA	NA	2	2	4	4	1.621612245579
441.1899	5941.52069378258	-2.95972870905683	0.22901229720761	-12.9238855080944	3.30044295857647e-38	1.29542386124126e-34	NA	NA	NA	NA	NA	NA	NA	NA	NA	NA	NA	NA	NA	NA	NA	NA	2	2	4	4	-1.67248419113372
252.0747	7842.13307106759	-3.44725703857851	0.266825445749496	-12.9195213331149	3.49307722669381e-38	1.37103281147732e-34	NA	NA	NA	NA	NA	NA	NA	NA	NA	NA	NA	NA	NA	NA	NA	NA	2	2	4	4	-1.99882640520133
604.27	78486.2014548485	5.88962390201625	0.455912159596596	12.9183303801933	3.54755992024663e-38	1.3924172686968e-34	NA	NA	NA	NA	NA	NA	NA	NA	NA	NA	NA	NA	NA	NA	NA	NA	0	2	4	4	2.41469197116678
174.0528	17918.248442798	3.71693635614889	0.288047897657309	12.9038829527266	4.27976563708746e-38	1.67980801255683e-34	Acetaminophen,2-Phenylglycine,Dopamine_quinone,Leukoaminochrome,Methyl_2-aminobenzoate,2-(Methylamino)benzoic_acid,3alpha,4,7,7alpha-Tetrahydro-1H-isoindole-1,3(2H)-dione,Ethyl_nicotinate,2-Amino-3-methylbenzoate,2-Hydroxyacetanilide	1	C8H9NO2	[M+Na]+	151.063329	174.0525504	1.26973146617255	HMDB01859,HMDB02210,HMDB12219,HMDB12992,HMDB29703,HMDB32609,HMDB33903,HMDB59846,HMDB60680,HMDB61919	N-(Acetyloxy)benzenamine,N-Methylanthranilate,N-Methyl-4-aminobenzoate,(E)-4-Hydroxyphenylacetaldehyde-oxime,(Z)-4-Hydroxyphenylacetaldehyde_oxime,Acetaminophen,(R)-Mandelamide,2-Amino-3-methylbenzoate,Dopamine_quinone,2-Descarboxy-cyclo-dopa,L-Phenylglycine,O-Methyl_anthranilate	1	C8H9NO2	[M+Na]+	151.063329	174.0525504	1.26973146617255	C02709,C03005,C03522,C04350,C04353,C06804,C07301,C16571,C17755,C17756,C18623,C20634	1	2	2	4	1.95479806697779
212.0357	7241.43365840045	-3.31019460963459	0.256967149222164	-12.8817812691408	5.70045374736247e-38	2.23742809583977e-34	NA	NA	NA	NA	NA	NA	NA	NA	NA	NA	NA	NA	NA	NA	NA	NA	1	2	4	4	-1.89889268754576
400.227	5655.92713602069	-2.86982212894043	0.223166052062031	-12.8595819230729	7.59865356601407e-38	2.98247152466052e-34	NA	NA	NA	NA	NA	NA	NA	NA	NA	NA	NA	NA	NA	NA	NA	NA	2	2	0	4	-1.62394090195104
338.1999	11612.1612122244	-4.09687409883128	0.318923317997415	-12.8459534553835	9.06283953725311e-38	3.55716451837185e-34	NA	NA	NA	NA	NA	NA	NA	NA	NA	NA	NA	NA	NA	NA	NA	NA	2	2	4	4	-2.42637400682665
603.1325	6846.24207097375	-3.21229663944276	0.250612546458835	-12.8177806132719	1.30379233958689e-37	5.11738493287854e-34	NA	NA	NA	NA	NA	NA	NA	NA	NA	NA	NA	NA	NA	NA	NA	NA	2	2	4	4	-1.84151435793477
567.1086	24473.4603989398	4.18133157468369	0.326466588663911	12.8078392088946	1.48204256160979e-37	5.81701705431842e-34	NA	NA	NA	NA	NA	NA	NA	NA	NA	NA	NA	NA	NA	NA	NA	NA	2	2	4	4	2.03212205682664
320.1897	9359.59102762156	-3.74462299624506	0.292405516759839	-12.8062665771133	1.51237817843021e-37	5.93608435033857e-34	NA	NA	NA	NA	NA	NA	NA	NA	NA	NA	NA	NA	NA	NA	NA	NA	2	2	4	4	-2.16109721479099
299.0851	7838.64406090432	2.45201529647947	0.191990690382735	12.7715322633163	2.364533487428e-37	9.28079393815492e-34	NA	NA	NA	NA	NA	NA	NA	NA	NA	NA	NA	NA	NA	NA	NA	NA	2	2	4	4	1.50713071460769
271.6799	10626.1552484708	2.92503549057458	0.229190652204358	12.7624554598609	2.65691780399216e-37	1.04284023806692e-33	NA	NA	NA	NA	NA	NA	NA	NA	NA	NA	NA	NA	NA	NA	NA	NA	0	2	4	4	1.70896622962114
263.0134	9223.94696823666	2.70639740850142	0.212090173094833	12.7605978580219	2.72104607730656e-37	1.06801058534283e-33	NA	NA	NA	NA	NA	NA	NA	NA	NA	NA	NA	NA	NA	NA	NA	NA	2	2	4	4	1.61698113586223
344.2543	7836.53639545045	2.4516263922626	0.192578222176137	12.7305484730266	4.00019252679759e-37	1.57007556676805e-33	NA	NA	NA	NA	NA	NA	NA	NA	NA	NA	NA	NA	NA	NA	NA	NA	2	2	4	4	1.50519040118939
590.2279	32027.4559102332	4.57876646598092	0.359692630334184	12.7296643851915	4.04574471329563e-37	1.58795479996853e-33	NA	NA	NA	NA	NA	NA	NA	NA	NA	NA	NA	NA	NA	NA	NA	NA	2	2	3	4	2.15469374431735
354.1726	5836.85942714281	-2.92736778373712	0.230019258014246	-12.7266204099998	4.20656364604444e-37	1.65107623107244e-33	NA	NA	NA	NA	NA	NA	NA	NA	NA	NA	NA	NA	NA	NA	NA	NA	2	2	4	4	-1.65015775147272
204.0184	7693.83140720097	-3.41454320094533	0.268621584668703	-12.7113508214784	5.11432735797179e-37	2.00737348800393e-33	NA	NA	NA	NA	NA	NA	NA	NA	NA	NA	NA	NA	NA	NA	NA	NA	2	2	2	4	-1.96760956341863
234.943	5357.43949732805	-2.7694463968186	0.21788392738802	-12.7106502531809	5.16035442430098e-37	2.02543911153814e-33	NA	NA	NA	NA	NA	NA	NA	NA	NA	NA	NA	NA	NA	NA	NA	NA	0	2	2	4	-1.56818550472074
336.2129	8546.4524268686	2.58764116549022	0.204095843299698	12.6785588753539	7.77481861590384e-37	3.05161630674226e-33	NA	NA	NA	NA	NA	NA	NA	NA	NA	NA	NA	NA	NA	NA	NA	NA	2	2	4	4	1.5597043905519
227.008	5281.59073762242	-2.74278135902948	0.216349653387428	-12.6775398808605	7.87653743511561e-37	3.09154094328288e-33	NA	NA	NA	NA	NA	NA	NA	NA	NA	NA	NA	NA	NA	NA	NA	NA	2	2	4	4	-1.55341640985022
361.0668	5334.7816657547	-2.76153302505943	0.217908892361629	-12.6728789960373	8.35892108647492e-37	3.28087652644141e-33	NA	NA	NA	NA	NA	NA	NA	NA	NA	NA	NA	NA	NA	NA	NA	NA	2	2	4	4	-1.56393088611992
318.3004	20726.8129002225	-1.54918047276771	0.122381733653605	-12.6585923120895	1.00281391863031e-36	3.93604463062397e-33	NA	NA	NA	NA	NA	NA	NA	NA	NA	NA	NA	NA	NA	NA	NA	NA	2	2	4	4	-1.09004686787205
399.2238	31241.1001480351	-2.72730287280528	0.215661719994771	-12.6462075553854	1.17406706438524e-36	4.60821322771205e-33	NA	NA	NA	NA	NA	NA	NA	NA	NA	NA	NA	NA	NA	NA	NA	NA	2	2	4	4	-1.54718925614127
380.2853	35865.6896077411	-2.10436924758298	0.166486062025678	-12.6399124465952	1.27195507939657e-36	4.99242368663153e-33	NA	NA	NA	NA	NA	NA	NA	NA	NA	NA	NA	NA	NA	NA	NA	NA	2	2	4	4	-1.29154673258208
62.06	19537.6321545601	1.10807713671347	0.0878994529490042	12.606189225732	1.95205783159083e-36	7.66182698899403e-33	NA	NA	NA	NA	NA	NA	NA	NA	NA	NA	NA	NA	NA	NA	NA	NA	2	2	4	4	0.835964982450092
269.0206	14926.8308922278	3.44239301254088	0.273434966148356	12.5894396793172	2.41380683707732e-36	9.47419183552847e-33	Coriandrin,Wyeronic_acid,2,4-Dihydroxy-2-biphenylcarboxylic_acid	1	C13H10O4	[M+K]+	230.05791	269.0210694	-1.6567475588223	HMDB33329,HMDB39141,HMDB39209	2,4,6-Trihydroxybenzophenone,2-Hydroxy-4-(1-oxo-1,3-dihydro-2H-inden-2-ylidene)-but-2-enoic_acid,2-Hydroxy-4-(2-oxo-1,3-dihydro-2H-inden-1-ylidene)but-2-enoic_acid,Visnagin,Bis-noryangonin,2,3-Dihydroxy-2-carboxybiphenyl,4-Hydroxyphenyl-4-hydroxybenzoate	1	C13H10O4	[M+K]+	230.05791	269.0210694	-1.6567475588223	C06356,C07718,C07725,C09049,C12085,C16263,C18216	0	2	4	4	1.86943439733033
401.0476	6696.23550081838	-3.17333672082589	0.252111101824115	-12.5870566502849	2.48777876770818e-36	9.7645316632546e-33	NA	NA	NA	NA	NA	NA	NA	NA	NA	NA	NA	NA	NA	NA	NA	NA	2	2	4	4	-1.80532419833227
425.3874	7482.81841011056	2.37871242307103	0.189131874800005	12.5770044080955	2.82541997425075e-36	1.10897733989342e-32	NA	NA	NA	NA	NA	NA	NA	NA	NA	NA	NA	NA	NA	NA	NA	NA	2	2	4	4	1.47119378416781
410.4103	5213.48806202358	-2.71841491264686	0.216347649629226	-12.565030945821	3.28746384241485e-36	1.29032955814783e-32	NA	NA	NA	NA	NA	NA	NA	NA	NA	NA	NA	NA	NA	NA	NA	NA	2	2	4	4	-1.53694205073525
372.1961	5219.22710229573	-2.72047523714089	0.216612940209064	-12.5591538276302	3.54099370824314e-36	1.38984003048543e-32	NA	NA	NA	NA	NA	NA	NA	NA	NA	NA	NA	NA	NA	NA	NA	NA	0	2	2	4	-1.54102152697108
353.3415	5575.82433609247	-2.84354967707969	0.226895368866369	-12.5324271327654	4.96205016442524e-36	1.94760468953691e-32	NA	NA	NA	NA	NA	NA	NA	NA	NA	NA	NA	NA	NA	NA	NA	NA	1	2	2	4	-1.60555264287375
191.1182	5201.88685750242	-2.71422466311653	0.217077842442962	-12.5034625025339	7.14692257836589e-36	2.80516711200861e-32	NA	NA	NA	NA	NA	NA	NA	NA	NA	NA	NA	NA	NA	NA	NA	NA	2	2	4	4	-1.53491186866031
158.035	5155.73454709457	-2.69742520717921	0.21685368003456	-12.4389182915841	1.60664936914374e-35	6.30609877388917e-32	NA	NA	NA	NA	NA	NA	NA	NA	NA	NA	NA	NA	NA	NA	NA	NA	2	2	4	4	-1.52685373716033
378.1016	9563.03466383951	2.76237712578786	0.222162444469457	12.4340418218959	1.70776276185048e-35	6.70296884026312e-32	NA	NA	NA	NA	NA	NA	NA	NA	NA	NA	NA	NA	NA	NA	NA	NA	2	2	4	4	1.64049357512533
280.9598	10284.6481834331	-3.89980035358071	0.313997784595283	-12.4198339762404	2.03984365319394e-35	8.0063863387862e-32	NA	NA	NA	NA	NA	NA	NA	NA	NA	NA	NA	NA	NA	NA	NA	NA	2	2	4	4	-2.23816826927623
331.231	7434.16901774568	-3.35552320743385	0.270197334772023	-12.4187872181087	2.06670676233446e-35	8.11182404216276e-32	NA	NA	NA	NA	NA	NA	NA	NA	NA	NA	NA	NA	NA	NA	NA	NA	2	2	4	4	-1.92211948221811
393.2402	10261.7362427504	-3.89615089635029	0.314058270742362	-12.4058216557732	2.43007068323562e-35	9.53802743169981e-32	NA	NA	NA	NA	NA	NA	NA	NA	NA	NA	NA	NA	NA	NA	NA	NA	2	2	4	4	-2.23059360189853
226.0113	5216.43838247559	-2.71944863276647	0.219288186808466	-12.4012545880629	2.57263769194865e-35	1.00976029408985e-31	NA	NA	NA	NA	NA	NA	NA	NA	NA	NA	NA	NA	NA	NA	NA	NA	2	2	4	4	-1.53897858737058
365.2	7159.74628223547	-3.29042307596743	0.265531220317091	-12.3918500884306	2.89291358587186e-35	1.13546858245471e-31	NA	NA	NA	NA	NA	NA	NA	NA	NA	NA	NA	NA	NA	NA	NA	NA	0	2	3	4	-1.88029068711276
377.0333	5609.07584668823	-2.85444494213874	0.230470632365704	-12.3852870660301	3.13959460255827e-35	1.23229088150412e-31	NA	NA	NA	NA	NA	NA	NA	NA	NA	NA	NA	NA	NA	NA	NA	NA	2	2	4	4	-1.61929234956872
566.2589	19749.2834253161	3.86239865235778	0.311950397119989	12.3814513076966	3.29332974116013e-35	1.29263192340535e-31	NA	NA	NA	NA	NA	NA	NA	NA	NA	NA	NA	NA	NA	NA	NA	NA	0	2	4	4	1.99882640520133
192.0642	5476.03731319748	-2.81015010325622	0.227284404899422	-12.3640251714576	4.09144724779271e-35	1.60589304475864e-31	NA	NA	NA	NA	NA	NA	NA	NA	NA	NA	NA	NA	NA	NA	NA	NA	0	2	4	4	-1.58769177634884
333.1342	16514.0519216168	3.59452048699147	0.290867894446622	12.3579142133582	4.41463091189667e-35	1.73274263291944e-31	3,3-Dihydroxy-4,5,7-trimethoxyflavan,Byssochlamic_acid,5-Hydroxy-3-methoxysativan,5,8-Dihydroxy-3,4,7-trimethoxyflavan	1	C18H20O6	[M+H]+	332.12599	333.1332664	2.84840961763807	HMDB30664,HMDB34262,HMDB39571,HMDB40308	Thioperamide	1	C15H24N4S	[M+(41K)]+	292.172168	333.1334444	2.31408768144566	C17933	2	2	4	4	1.91037726386308
318.1741	8020.71282520387	-3.48553055436275	0.282135652791576	-12.3540946345326	4.62938564434553e-35	1.81703386540562e-31	NA	NA	NA	NA	NA	NA	NA	NA	NA	NA	NA	NA	NA	NA	NA	NA	2	2	4	4	-2.02722626811416
291.0026	5916.88503526254	-2.95209866152811	0.239140329973299	-12.3446290379281	5.2073703337623e-35	2.0438928560017e-31	NA	NA	NA	NA	NA	NA	NA	NA	NA	NA	NA	NA	NA	NA	NA	NA	2	2	4	4	-1.66494958922159
262.148	5318.77404446884	-2.75586013041367	0.223516344202316	-12.3295687402582	6.27818276720598e-35	2.46418673612835e-31	NA	NA	NA	NA	NA	NA	NA	NA	NA	NA	NA	NA	NA	NA	NA	NA	2	2	4	4	-1.55550557415535
436.2167	8840.54269915741	2.64033617868373	0.214383364761238	12.3159564251839	7.43287295236001e-35	2.9174026338013e-31	NA	NA	NA	NA	NA	NA	NA	NA	NA	NA	NA	NA	NA	NA	NA	NA	2	2	4	4	1.58330480853224
336.1783	5806.35567564038	-2.91778471141166	0.236932436511021	-12.314838585961	7.5365814901305e-35	2.95810823487622e-31	NA	NA	NA	NA	NA	NA	NA	NA	NA	NA	NA	NA	NA	NA	NA	NA	0	2	3	4	-1.64530645519642
172.0378	9873.36594970668	2.81177001899384	0.228724543377838	12.2932588583158	9.84553594135891e-35	3.86437285698337e-31	NA	NA	NA	NA	NA	NA	NA	NA	NA	NA	NA	NA	NA	NA	NA	NA	1	2	2	4	1.65997855128479
443.0402	5117.18658479124	-2.68321524191742	0.218341526363311	-12.2890743076178	1.03686543002547e-34	4.06969681284998e-31	NA	NA	NA	NA	NA	NA	NA	NA	NA	NA	NA	NA	NA	NA	NA	NA	2	2	4	4	-1.51691846713287
589.4792	49962.4663714722	-2.2588600019453	0.183951288613907	-12.2796639206284	1.16481122287891e-34	4.57188404979972e-31	NA	NA	NA	NA	NA	NA	NA	NA	NA	NA	NA	NA	NA	NA	NA	NA	2	2	4	4	-1.33744668210888
416.2079	7162.45302378805	-3.29107288381968	0.268317735435547	-12.2655808736513	1.38614666429592e-34	5.44062565736148e-31	NA	NA	NA	NA	NA	NA	NA	NA	NA	NA	NA	NA	NA	NA	NA	NA	2	2	4	4	-1.88765323830779
163.9783	6100.46862636262	2.05232515418666	0.167344855478825	12.2640468887695	1.41264695060028e-34	5.54463928110611e-31	NA	NA	NA	NA	NA	NA	NA	NA	NA	NA	NA	NA	NA	NA	NA	NA	1	2	2	4	1.28439424364737
480.2546	6490.008071819	2.15212447975623	0.175599327100628	12.2558811317253	1.56241792181331e-34	6.13249034311725e-31	NA	NA	NA	NA	NA	NA	NA	NA	NA	NA	NA	NA	NA	NA	NA	NA	0	2	2	4	1.33744668210888
379.0691	24297.2712558725	4.17062251980153	0.341095728867917	12.2271320536427	2.22662001317005e-34	8.73948355169244e-31	NA	NA	NA	NA	NA	NA	NA	NA	NA	NA	NA	NA	NA	NA	NA	NA	2	2	4	4	2.02722626811416
317.0407	5887.29937547795	-2.94298507863568	0.24078778887455	-12.2223186333131	2.36248996149753e-34	9.27277309887782e-31	NA	NA	NA	NA	NA	NA	NA	NA	NA	NA	NA	NA	NA	NA	NA	NA	0	2	4	4	-1.66245893508669
379.1995	8996.32465836087	-3.67877744814557	0.301039326651262	-12.2202553701804	2.42322306486689e-34	9.51115052960254e-31	NA	NA	NA	NA	NA	NA	NA	NA	NA	NA	NA	NA	NA	NA	NA	NA	0	2	4	4	-2.12992609311328
193.074	5048.5558085054	-2.65761606062561	0.217891889778258	-12.1969480522207	3.22693430132484e-34	1.26657171327e-30	NA	NA	NA	NA	NA	NA	NA	NA	NA	NA	NA	NA	NA	NA	NA	NA	0	2	4	4	-1.50907671874691
200.0233	5845.4954180239	-2.93001818517952	0.240636211279728	-12.1761316370358	4.16575907547895e-34	1.63506043712549e-30	NA	NA	NA	NA	NA	NA	NA	NA	NA	NA	NA	NA	NA	NA	NA	NA	1	2	4	4	-1.65259803430093
160.0551	5076.42108148636	-2.66808793476308	0.21922491022799	-12.170550928671	4.46061579101987e-34	1.7507916979753e-30	NA	NA	NA	NA	NA	NA	NA	NA	NA	NA	NA	NA	NA	NA	NA	NA	2	2	4	4	-1.51494928666193
318.1425	17807.7590473614	3.70765631849874	0.304669755487205	12.1694269014978	4.52246580862241e-34	1.7750678298843e-30	NA	NA	NA	NA	NA	NA	NA	NA	Butralin	1	C14H21N3O4	[M+Na]+	295.153207	318.1424284	0.339784921240592	C18582	2	2	4	4	1.95059799093625
399.2634	5333.84486952021	-2.76118160738845	0.227372805744944	-12.1438515848101	6.18448377513202e-34	2.42740988173932e-30	NA	NA	NA	NA	NA	NA	NA	NA	NA	NA	NA	NA	NA	NA	NA	NA	2	2	4	4	-1.56181415095088
382.9736	5406.5116051798	-2.78635312011524	0.229480548243769	-12.1420013218523	6.3259582119603e-34	2.48293859819442e-30	NA	NA	NA	NA	NA	NA	NA	NA	NA	NA	NA	NA	NA	NA	NA	NA	2	2	4	4	-1.57246870117895
255.0036	4942.93044332682	-2.61732905875949	0.216271327913238	-12.102062182785	1.02990988368707e-33	4.04239629347174e-30	NA	NA	NA	NA	NA	NA	NA	NA	NA	NA	NA	NA	NA	NA	NA	NA	2	2	4	4	-1.49176420403704
327.0424	5930.64170282462	-2.95629241582669	0.245113436766082	-12.06091536568	1.69884184042739e-33	6.6679542236775e-30	NA	NA	NA	NA	NA	NA	NA	NA	NA	NA	NA	NA	NA	NA	NA	NA	2	2	3	4	-1.66745061467387
414.1798	10227.5130320952	-3.8906704597558	0.322725645652948	-12.0556593879736	1.81077498099581e-33	7.10729180040854e-30	NA	NA	NA	NA	NA	NA	NA	NA	NA	NA	NA	NA	NA	NA	NA	NA	2	2	4	4	-2.22314479432744
369.2216	7963.05960261705	2.47671891339574	0.205605191745024	12.0459940353412	2.03607060197359e-33	7.99157711274634e-30	NA	NA	NA	NA	NA	NA	NA	NA	NA	NA	NA	NA	NA	NA	NA	NA	2	2	4	4	1.52087457051899
178.0252	9382.46662359472	-3.74868777640616	0.311237753141544	-12.0444507087202	2.07453681415345e-33	8.1425569955523e-30	NA	NA	NA	NA	NA	NA	NA	NA	NA	NA	NA	NA	NA	NA	NA	NA	2	2	1	4	-2.16759054575767
287.0301	5274.11183372067	-2.74005044354299	0.227583006364496	-12.039784900084	2.19527300149846e-33	8.61644653088147e-30	NA	NA	NA	NA	NA	NA	NA	NA	NA	NA	NA	NA	NA	NA	NA	NA	2	2	4	4	-1.54925830308677
181.0629	5942.15774405174	-2.95980112804628	0.248256171954309	-11.9223667421691	9.05005305714101e-33	3.55214582492784e-29	NA	NA	NA	NA	NA	NA	NA	NA	NA	NA	NA	NA	NA	NA	NA	NA	2	2	4	4	-1.67501695187034
260.0879	4874.77651528969	-2.59068134158878	0.217755571107778	-11.8971989024635	1.22386446025668e-32	4.80366800650747e-29	NA	NA	NA	NA	NA	NA	NA	NA	NA	NA	NA	NA	NA	NA	NA	NA	2	2	4	4	-1.48609156933046
433.1748	8024.39666173834	-3.48628904625051	0.293573872869253	-11.8753382655519	1.58989636811541e-32	6.24034324485297e-29	NA	NA	NA	NA	NA	NA	NA	NA	NA	NA	NA	NA	NA	NA	NA	NA	2	2	4	4	-2.03212205682664
185.0852	5127.60846396155	-2.68701727301405	0.226318996885243	-11.8726987570404	1.64087503190379e-32	6.44043450022238e-29	NA	NA	NA	NA	NA	NA	NA	NA	NA	NA	NA	NA	NA	NA	NA	NA	2	2	4	4	-1.52087457051899
254.0105	4784.05534957307	-2.55448355528427	0.215699230622229	-11.8428032771157	2.34482164481217e-32	9.20342495588776e-29	NA	NA	NA	NA	NA	NA	NA	NA	NA	NA	NA	NA	NA	NA	NA	NA	2	2	4	4	-1.46023106797334
445.0714	6819.31380235972	2.23129204236942	0.188482708251	11.8381790195737	2.47774280247116e-32	9.72514049969931e-29	NA	NA	NA	NA	NA	NA	NA	NA	NA	NA	NA	NA	NA	NA	NA	NA	2	2	4	4	1.38472174894452
440.1695	4806.42462737044	-2.56350725698848	0.217158419526713	-11.8047794903625	3.687564063784e-32	1.44736889503522e-28	NA	NA	NA	NA	NA	NA	NA	NA	NA	NA	NA	NA	NA	NA	NA	NA	0	2	4	4	-1.46751993027749
562.2528	10830.7014186172	-3.98411797895448	0.338621532238028	-11.7656959160941	5.86407940819407e-32	2.30165116771617e-28	NA	NA	NA	NA	NA	NA	NA	NA	NA	NA	NA	NA	NA	NA	NA	NA	2	2	4	4	-2.27810706903324
438.2694	4752.62840674268	-2.54171554137418	0.216179128298656	-11.7574511534839	6.46567938020376e-32	2.53777915672997e-28	NA	NA	NA	NA	NA	NA	NA	NA	NA	NA	NA	NA	NA	NA	NA	NA	2	2	4	4	-1.45842092482539
298.2014	5942.92336673623	-2.96002275179103	0.252034676839316	-11.7445059105029	7.53616618432392e-32	2.95794522734714e-28	NA	NA	NA	NA	NA	NA	NA	NA	NA	NA	NA	NA	NA	NA	NA	NA	2	2	4	4	-1.67756050344747
363.2255	7188.99532083228	-3.29746726099095	0.281646360477079	-11.7078284107964	1.16218156789198e-31	4.56156265397603e-28	NA	NA	NA	NA	NA	NA	NA	NA	NA	NA	NA	NA	NA	NA	NA	NA	2	2	4	4	-1.89137321923289
180.0169	4712.97236432496	-2.52545403522328	0.215781800317153	-11.7037397570666	1.21957710334764e-31	4.78684013063949e-28	NA	NA	NA	NA	NA	NA	NA	NA	NA	NA	NA	NA	NA	NA	NA	NA	2	2	4	4	-1.44765908384219
239.0264	4728.34757579351	-2.53179512301189	0.21638481206838	-11.7004289663908	1.26810828183801e-31	4.97732500621417e-28	NA	NA	NA	NA	NA	NA	NA	NA	NA	NA	NA	NA	NA	NA	NA	NA	2	2	4	4	-1.4530189688184
411.2416	4829.47594815219	-2.57269408976412	0.220064113228503	-11.6906571090615	1.42281478621781e-31	5.58454803590492e-28	NA	NA	NA	NA	NA	NA	NA	NA	NA	NA	NA	NA	NA	NA	NA	NA	2	2	4	4	-1.47860165616323
195.0165	6196.95531337519	-3.03557986302504	0.260669511359705	-11.6453199577919	2.4241017139171e-31	9.51459922712463e-28	NA	NA	NA	NA	NA	NA	NA	NA	NA	NA	NA	NA	NA	NA	NA	NA	2	2	4	4	-1.72809403744808
337.2099	8044.75272846925	-3.49058452374529	0.299917845850064	-11.6384689075498	2.62688920597795e-31	1.03105401334634e-27	NA	NA	NA	NA	NA	NA	NA	NA	NA	NA	NA	NA	NA	NA	NA	NA	2	2	4	4	-2.03706704312537
264.1637	6448.08999955212	-3.10645157229413	0.266950796410882	-11.6367945481338	2.67895752955726e-31	1.05149083035122e-27	NA	NA	NA	NA	NA	NA	NA	NA	NA	NA	NA	NA	NA	NA	NA	NA	0	2	2	4	-1.75656726557641
269.1612	85411.5606695386	0.526758699725828	0.0452860584282972	11.6318071832165	2.84020095072999e-31	1.11477887316152e-27	NA	NA	NA	NA	NA	NA	NA	NA	NA	NA	NA	NA	NA	NA	NA	NA	0	2	4	4	0.516004552838464
605.2731	23135.5845619231	4.0979307823784	0.353085553766068	11.6060562055547	3.83917796766773e-31	1.50687735230958e-27	NA	NA	NA	NA	NA	NA	NA	NA	Bonafousine,Aralionine_A	1	C35H40N4O3	[M+(41K)]+	564.310041	605.2713174	2.97998591415805	C09050,C09999	2	2	4	4	2.01282342315982
213.0475	6480.16093219282	-3.11526263602732	0.268676119756411	-11.5948623898979	4.37568371801796e-31	1.71745585932205e-27	NA	NA	NA	NA	NA	NA	NA	NA	NA	NA	NA	NA	NA	NA	NA	NA	2	2	3	4	-1.76539343643314
332.9313	11050.1558430023	-4.01666637030466	0.346675097866519	-11.5862558199989	4.8382332772154e-31	1.89900656130705e-27	NA	NA	NA	NA	NA	NA	NA	NA	NA	NA	NA	NA	NA	NA	NA	NA	1	2	2	4	-2.35073477843429
484.7876	24774.0268658749	1.18587411842953	0.102434424633569	11.5769100346067	5.39560084333374e-31	2.11777333100849e-27	NA	NA	NA	NA	NA	NA	NA	NA	NA	NA	NA	NA	NA	NA	NA	NA	2	2	4	4	0.861916858794825
241.0662	5518.64833435771	-2.82438377538712	0.245374195769728	-11.5105166887136	1.16776639524263e-30	4.58348310132734e-27	NA	NA	NA	NA	NA	NA	NA	NA	NA	NA	NA	NA	NA	NA	NA	NA	2	2	4	4	-1.59655854562099
382.1577	6156.64725614564	-3.0237830865619	0.262946674600809	-11.4996057324263	1.32519368413706e-30	5.20138521023797e-27	NA	NA	NA	NA	NA	NA	NA	NA	NA	NA	NA	NA	NA	NA	NA	NA	2	2	4	4	-1.71708701588553
332.1706	6838.70165849489	2.23568311128993	0.194724600583992	11.4812566290287	1.63881155357682e-30	6.43233534778901e-27	NA	NA	NA	NA	NA	NA	NA	NA	NA	NA	NA	NA	NA	NA	NA	NA	2	2	4	4	1.38962218552386
290.0761	39569.1862897222	4.88955920820363	0.426167884792146	11.4733169313976	1.79639010298201e-30	7.05083115420438e-27	Cysteinyl-Lysine,Lysyl-Cysteine,Lansiumamide_A	1	C9H19N3O3S	[M+(41K)]+	249.114714	290.0759904	0.297508248941972	HMDB28780,HMDB28948,HMDB38574	NA	NA	NA	NA	NA	NA	NA	NA	2	2	4	4	2.22314479432744
215.1339	26753.3781315422	4.31318878291713	0.376152790483134	11.4665872274329	1.94166657042377e-30	7.62104128891329e-27	NA	NA	NA	NA	NA	NA	NA	NA	NA	NA	NA	NA	NA	NA	NA	NA	1	2	3	4	2.06783584090947
272.0493	17324.0322056869	3.6663838279927	0.319798703396269	11.4646613293163	1.98534716597252e-30	7.79248762644216e-27	Brassica_oleracea_Alkaloid	1	C13H9N3O2S	[M+H]+	271.041549	272.0488254	1.67947793689468	HMDB33602	NA	NA	NA	NA	NA	NA	NA	NA	2	2	4	4	1.94229960901688
370.2079	7502.30411309761	-3.37119345028535	0.294497581185987	-11.4472704214039	2.42666820551662e-30	9.52467270665273e-27	NA	NA	NA	NA	NA	NA	NA	NA	NA	NA	NA	NA	NA	NA	NA	NA	2	2	4	4	-1.93413286328243
183.1243	4640.70793632122	-2.49534689306129	0.218216121106701	-11.4352087297948	2.7886528122631e-30	1.09454622881327e-26	NA	NA	NA	NA	NA	NA	NA	NA	NA	NA	NA	NA	NA	NA	NA	NA	2	2	1	4	-1.43531183382116
383.2195	5575.84961348325	-2.84342340713809	0.248795447515496	-11.4287597925641	3.00368106667379e-30	1.17894481866946e-26	NA	NA	NA	NA	NA	NA	NA	NA	NA	NA	NA	NA	NA	NA	NA	NA	0	2	3	4	-1.60329194171468
344.0515	5172.29512297724	-2.70335693209366	0.236628334114647	-11.4244853314307	3.15519332438568e-30	1.23841337982138e-26	NA	NA	NA	NA	NA	NA	NA	NA	NA	NA	NA	NA	NA	NA	NA	NA	0	2	4	4	-1.53087037734542
245.1247	4590.33155704938	-2.47394660745016	0.216825011996597	-11.4098764928881	3.73258921374989e-30	1.46504126639683e-26	NA	NA	NA	NA	NA	NA	NA	NA	NA	NA	NA	NA	NA	NA	NA	NA	2	2	4	4	-1.42835339970696
351.3258	4572.80822772336	-2.46646414293641	0.216578028390522	-11.3883396264418	4.78011472021699e-30	1.87619502768517e-26	NA	NA	NA	NA	NA	NA	NA	NA	NA	NA	NA	NA	NA	NA	NA	NA	2	2	4	4	-1.41975146357887
496.2247	5938.2195777481	-2.95856221371097	0.260346164265797	-11.3639554554392	6.32161053997948e-30	2.48123213694195e-26	NA	NA	NA	NA	NA	NA	NA	NA	NA	NA	NA	NA	NA	NA	NA	NA	2	2	2	4	-1.66996211395478
359.1498	15821.85207165	3.53011351949284	0.311955405838595	11.3160838165417	1.09243864303395e-29	4.28782167390824e-26	Sanshodiol,Dihydrocubebin,Glicophenone,(-)-Matairesinol,Matairesinol,Isocolumbin,5-Deoxykievitone_hydrate,(7x,8x)-4,7-Epoxy-3,8-bilign-7-ene-3,5-dimethoxy-4,9,9-triol	1	C20H22O6	[M+H]+	358.14164	359.1489164	2.43297406748151	HMDB30573,HMDB30709,HMDB35467,HMDB35698,HMDB35789,HMDB36837,HMDB38113,HMDB41276	(+)-Pinoresinol,Miroestrol,Columbin,Multiradiatin,Multistatin,Coleone_A,Dihydrocubebin,Matairesinol,Isobutylshikonin,Isocolumbin,Clemaphenol_A,(-)-Pinoresinol	1	C20H22O6	[M+H]+	358.14164	359.1489164	2.43297406748151	C05366,C08831,C09077,C09515,C09516,C10317,C10558,C10682,C17414,C17508,C17808,C20455	1	2	3	4	1.88765323830779
282.9982	7728.27011368514	2.42957159352357	0.215425118122853	11.2780330107004	1.68470763974562e-29	6.61247748600155e-26	Fucose_1-phosphate	1	C6H13O8P	[M+K]+	244.034808	282.9979674	0.854423097973671	HMDB01265	L-Fuculose_1-phosphate,L-Rhamnulose_1-phosphate,L-Fucose_1-phosphate,2-Deoxy-D-glucose_6-phosphate	1	C6H13O8P	[M+K]+	244.034808	282.9979674	0.854423097973671	C01099,C01131,C02985,C06369	2	2	4	4	1.49366579093792
101.0063	5602.31344827612	-2.85213981589189	0.252914101854003	-11.2771086901999	1.7024984542886e-29	6.68230643308275e-26	NA	NA	NA	NA	NA	NA	NA	NA	NA	NA	NA	NA	NA	NA	NA	NA	2	2	4	4	-1.61698113586223
299.196	4652.12009189899	-2.50008414783257	0.222404727453168	-11.2411466089857	2.56035019021846e-29	1.00493744966075e-25	NA	NA	NA	NA	NA	NA	NA	NA	NA	NA	NA	NA	NA	NA	NA	NA	1	2	4	4	-1.44057663175463
118.9731	60899.3510792336	-1.89264098568538	0.168387882451283	-11.2397695020184	2.60060471837358e-29	1.02073735196163e-25	NA	NA	NA	NA	NA	NA	NA	NA	NA	NA	NA	NA	NA	NA	NA	NA	2	2	4	4	-1.22409860382414
319.1267	11709.978942286	3.07394647322393	0.274177929368064	11.2115022544261	3.5806396713864e-29	1.40540107101916e-25	NA	NA	NA	NA	NA	NA	NA	NA	NA	NA	NA	NA	NA	NA	NA	NA	2	2	4	4	1.75075831023443
380.1834	148036.103224204	-3.41390641229501	0.304779179077748	-11.2012455136384	4.02040871418683e-29	1.57801042031833e-25	NA	NA	NA	NA	NA	NA	NA	NA	NA	NA	NA	NA	NA	NA	NA	NA	2	2	4	4	-1.96330318589123
287.1433	4541.96647426038	-2.45310482801152	0.219132860985218	-11.1946004674169	4.33351327562753e-29	1.70090396068381e-25	NA	NA	NA	NA	NA	NA	NA	NA	NA	NA	NA	NA	NA	NA	NA	NA	2	2	4	4	-1.41294479142709
435.783	7453.6470485718	2.37243600493695	0.211977200960656	11.1919394830451	4.46557412062075e-29	1.75273784234364e-25	NA	NA	NA	NA	NA	NA	NA	NA	NA	NA	NA	NA	NA	NA	NA	NA	2	2	4	4	1.46204600842812
250.039	5329.49394000336	-2.7595269625766	0.246607852309353	-11.1899395608659	4.56744861679657e-29	1.79272358209265e-25	NA	NA	NA	NA	NA	NA	NA	NA	NA	NA	NA	NA	NA	NA	NA	NA	2	2	4	4	-1.5597043905519
363.1511	4444.57786700364	-2.41028557076481	0.21541304990893	-11.1891344177329	4.60911003465222e-29	1.809075688601e-25	NA	NA	NA	NA	NA	NA	NA	NA	NA	NA	NA	NA	NA	NA	NA	NA	1	2	4	4	-1.38962218552386
339.1209	14558.9604679217	3.4046826608681	0.304388966189148	11.185302488108	4.81261541446229e-29	1.88895155017645e-25	Verimol_B,Verimol_A,7-Hydroxy-2,4,5-trimethoxyisoflavan,7-Hydroxy-2,3,4-trimethoxyisoflavan,Sorgolactone,5-Hydroxy-3,4,7-trimethoxyflavan	1	C18H20O5	[M+Na]+	316.131075	339.1202964	1.76928366226527	HMDB38323,HMDB38324,HMDB38780,HMDB39510,HMDB39607,HMDB40534	Sorgolactone,2-O-Methylodoratol,Combretastatin_A-4	1	C18H20O5	[M+Na]+	316.131075	339.1202964	1.76928366226527	C09186,C09774,C20268	2	2	4	4	1.8587940678302
414.1055	11646.545048381	-4.10158349438258	0.366795786416292	-11.18219904993	4.98394619737552e-29	1.95619888246989e-25	NA	NA	NA	NA	NA	NA	NA	NA	NA	NA	NA	NA	NA	NA	NA	NA	2	2	4	4	-2.43839686572547
336.1192	4528.69952322153	-2.44734044102049	0.218986731123459	-11.175747628475	5.35971322739588e-29	2.10368744175288e-25	NA	NA	NA	NA	NA	NA	NA	NA	NA	NA	NA	NA	NA	NA	NA	NA	0	2	2	4	-1.40452745332021
314.1965	5227.7644174675	-2.72341377467789	0.243845596110221	-11.1685993846978	5.80896173984914e-29	2.28001748289079e-25	NA	NA	NA	NA	NA	NA	NA	NA	NA	NA	NA	NA	NA	NA	NA	NA	0	2	4	4	-1.54512681152101
304.9801	8866.06158938294	2.6448185526138	0.237185547000195	11.150841971883	7.09319760896298e-29	2.78408006151797e-25	NA	NA	NA	NA	NA	NA	NA	NA	NA	NA	NA	NA	NA	NA	NA	NA	2	2	4	4	1.58989676687358
372.1693	10946.3625011025	-4.00134703733569	0.358879642987852	-11.1495514318463	7.19682507607213e-29	2.82475384235831e-25	NA	NA	NA	NA	NA	NA	NA	NA	NA	NA	NA	NA	NA	NA	NA	NA	2	2	4	4	-2.31289720904114
295.1104	10581.1014672588	2.91847497750598	0.26176036914193	11.1494149671051	7.20787031676345e-29	2.82908909932966e-25	NA	NA	NA	NA	NA	NA	NA	NA	NA	NA	NA	NA	NA	NA	NA	NA	2	2	4	4	1.70628418010353
376.1796	6291.33539036183	-3.06255260206379	0.274926076326591	-11.1395493762684	8.05257536309655e-29	3.16063583001539e-25	NA	NA	NA	NA	NA	NA	NA	NA	NA	NA	NA	NA	NA	NA	NA	NA	2	2	1	4	-1.73367698468902
358.1223	8123.22516128845	2.50805173823973	0.225263981261842	11.1338338432562	8.58614060117589e-29	3.37006018596154e-25	Rosiglitazone,Aspartylglycosamine	1	C18H19N3O3S	[M+H]+	357.114714	358.1219904	0.755329209739515	HMDB05031,HMDB00489	N4-(Acetyl-beta-D-glucosaminyl)asparagine	1	C12H21N3O8	[M+Na]+	335.132867	358.1220884	0.481679308835469	C04540	2	2	0	4	1.52685373716033
293.0721	9193.11242925782	2.70116844126293	0.242838544041707	11.1233101479928	9.66193562245279e-29	3.79230973181272e-25	NA	NA	NA	NA	NA	NA	NA	NA	NA	NA	NA	NA	NA	NA	NA	NA	2	2	4	4	1.61238444840107
322.9742	4583.9398010107	-2.47117360190253	0.222565098236768	-11.1031496918428	1.21099524272134e-28	4.75315632768126e-25	NA	NA	NA	NA	NA	NA	NA	NA	NA	NA	NA	NA	NA	NA	NA	NA	2	2	4	4	-1.42317960658275
353.1837	10985.3678526672	-4.00711635813068	0.360988975401335	-11.1003843086225	1.24905639599218e-28	4.9025463542693e-25	NA	NA	NA	NA	NA	NA	NA	NA	NA	NA	NA	NA	NA	NA	NA	NA	2	2	4	4	-2.32204868413923
233.1288	4385.90721764859	-2.38383276324814	0.214861710107906	-11.0947304759464	1.33060486648739e-28	5.22262410096301e-25	NA	NA	NA	NA	NA	NA	NA	NA	NA	NA	NA	NA	NA	NA	NA	NA	2	2	4	4	-1.37985434165379
228.1458	47272.7133757553	5.15012306367962	0.466116521295712	11.0490034752754	2.21661693329191e-28	8.70022146317073e-25	NA	NA	NA	NA	NA	NA	NA	NA	NA	NA	NA	NA	NA	NA	NA	NA	2	2	4	4	2.27810706903324
185.06	6038.43996511791	-2.98883005530209	0.270809873689569	-11.0366362000826	2.54378722076218e-28	9.98436484149156e-25	NA	NA	NA	NA	NA	NA	NA	NA	NA	NA	NA	NA	NA	NA	NA	NA	0	2	4	4	-1.69305464162816
245.0594	8374.97520677094	2.55586379559117	0.231984428532448	11.0173937611234	3.15049033843202e-28	1.23656745783457e-24	NA	NA	NA	NA	NA	NA	NA	NA	Penicillenic_acid	1	C9H12N2O4S	[M+H]+	244.05178	245.0590564	1.49719012787664	C11747	2	2	4	4	1.54925830308677
615.4946	175550.010288017	-2.41377205684791	0.219471434030075	-10.998114936986	3.902035217321e-28	1.53154882279849e-24	NA	NA	NA	NA	NA	NA	NA	NA	NA	NA	NA	NA	NA	NA	NA	NA	2	2	4	4	-1.39126310242248
439.2728	4639.94857335981	-2.49494097457753	0.226980358929514	-10.9918804708221	4.18122481418919e-28	1.64113073956926e-24	NA	NA	NA	NA	NA	NA	NA	NA	NA	NA	NA	NA	NA	NA	NA	NA	1	2	4	4	-1.43356571228346
340.1978	5186.16013165804	-2.70836630553252	0.246631352149529	-10.9814355795709	4.69404282957872e-28	1.84241181060965e-24	NA	NA	NA	NA	NA	NA	NA	NA	NA	NA	NA	NA	NA	NA	NA	NA	2	2	4	4	-1.53288799329729
253.0466	8181.96602603096	2.51926354270638	0.229900596059382	10.9580557244648	6.07913584294098e-28	2.38606081835434e-24	Coriandrin,Wyeronic_acid,2,4-Dihydroxy-2-biphenylcarboxylic_acid	1	C13H10O4	[M+Na]+	230.05791	253.0471314	-2.18180698962494	HMDB33329,HMDB39141,HMDB39209	2,4,6-Trihydroxybenzophenone,2-Hydroxy-4-(1-oxo-1,3-dihydro-2H-inden-2-ylidene)-but-2-enoic_acid,2-Hydroxy-4-(2-oxo-1,3-dihydro-2H-inden-1-ylidene)but-2-enoic_acid,Visnagin,Bis-noryangonin,2,3-Dihydroxy-2-carboxybiphenyl,4-Hydroxyphenyl-4-hydroxybenzoate	1	C13H10O4	[M+Na]+	230.05791	253.0471314	-2.18180698962494	C06356,C07718,C07725,C09049,C12085,C16263,C18216	2	2	1	4	1.52885897404325
276.987	9434.69997584434	-3.75779435897812	0.343162033976023	-10.9504956461491	6.60850089434533e-28	2.59383660103054e-24	NA	NA	NA	NA	NA	NA	NA	NA	NA	NA	NA	NA	NA	NA	NA	NA	2	2	0	4	-2.18085828743509
280.655	5156.05253841829	-2.69738638784017	0.246344546344763	-10.9496492934945	6.67053796350405e-28	2.61818615067534e-24	NA	NA	NA	NA	NA	NA	NA	NA	NA	NA	NA	NA	NA	NA	NA	NA	2	2	4	4	-1.52485462098914
361.1792	5739.14003494041	-2.89641739533136	0.264527653484698	-10.9493935971383	6.68939369616375e-28	2.62558702574427e-24	NA	NA	NA	NA	NA	NA	NA	NA	NA	NA	NA	NA	NA	NA	NA	NA	2	2	4	4	-1.63810131744038
230.9613	4300.15085389332	-2.34426502153083	0.214238247340963	-10.942327295088	7.23192472058167e-28	2.83853045282831e-24	NA	NA	NA	NA	NA	NA	NA	NA	NA	NA	NA	NA	NA	NA	NA	NA	0	2	2	4	-1.36862240805198
405.0979	31920.1146331799	4.5738033784029	0.418542855469768	10.9279212836385	8.47679966798463e-28	3.32714386968397e-24	NA	NA	NA	NA	NA	NA	NA	NA	NA	NA	NA	NA	NA	NA	NA	NA	1	2	2	4	2.14214567287768
407.2154	4961.56676739486	-2.6244649326816	0.240391932056289	-10.9174418219122	9.51377528298509e-28	3.73415679857165e-24	NA	NA	NA	NA	NA	NA	NA	NA	NA	NA	NA	NA	NA	NA	NA	NA	2	2	4	4	-1.49748525227325
169.0975	5981.88843830707	2.02046550748033	0.185273713038143	10.905300457083	1.08733461743583e-27	4.26778837343562e-24	NA	NA	NA	NA	NA	NA	NA	NA	NA	NA	NA	NA	NA	NA	NA	NA	2	2	4	4	1.26888581368568
392.9521	4378.60896772373	-2.3805056916232	0.219020169978051	-10.8688879743895	1.62165282624567e-27	6.36498734301424e-24	NA	NA	NA	NA	NA	NA	NA	NA	NA	NA	NA	NA	NA	NA	NA	NA	2	2	4	4	-1.37823911588181
274.1167	8630.3868843198	2.60274783590418	0.239939906438499	10.8474987530734	2.04957403128287e-27	8.04457807278525e-24	NA	NA	NA	NA	NA	NA	NA	NA	NA	NA	NA	NA	NA	NA	NA	NA	2	2	4	4	1.56393088611992
195.0001	6790.38192065209	-3.19780574578999	0.295911364541176	-10.8066337727459	3.20205362857169e-27	1.25680604921439e-23	NA	NA	NA	NA	NA	NA	NA	NA	NA	NA	NA	NA	NA	NA	NA	NA	2	2	4	4	-1.83140477322621
458.1878	6186.12722602716	-3.03232059369474	0.281607673321875	-10.7678905120914	4.88055243408206e-27	1.91561683037721e-23	NA	NA	NA	NA	NA	NA	NA	NA	NA	NA	NA	NA	NA	NA	NA	NA	2	2	4	4	-1.72532264435659
297.0317	6095.65634025266	-3.00582266941598	0.280402800404784	-10.7196599501746	8.23053724102045e-27	3.23048586710053e-23	NA	NA	NA	NA	NA	NA	NA	NA	NA	NA	NA	NA	NA	NA	NA	NA	2	2	4	4	-1.70361434868178
301.0822	5008.77971680741	-2.64243341302982	0.24663090339546	-10.7141212907647	8.73830891250206e-27	3.42978624815706e-23	NA	NA	NA	NA	NA	NA	NA	NA	NA	NA	NA	NA	NA	NA	NA	NA	1	2	3	4	-1.50519040118939
228.0184	4339.9601019764	-2.36271159110897	0.22073267134418	-10.7039505149869	9.75294937956987e-27	3.82803263148117e-23	NA	NA	NA	NA	NA	NA	NA	NA	NA	NA	NA	NA	NA	NA	NA	NA	2	2	4	4	-1.37341488513085
157.0342	4645.16623182631	-2.4971838121095	0.233706262798816	-10.6851386103383	1.19470455860289e-26	4.68921539251636e-23	NA	NA	NA	NA	NA	NA	NA	NA	NA	NA	NA	NA	NA	NA	NA	NA	2	2	4	4	-1.43706234254006
188.0707	1851942.93852713	2.34430553555677	0.219420975201465	10.68405394427	1.2087514339585e-26	4.7443493782871e-23	NA	NA	NA	NA	NA	NA	NA	NA	NA	NA	NA	NA	NA	NA	NA	NA	2	2	4	4	1.44057663175463
420.272	4453.76311148286	-2.41429377797814	0.226232663519873	-10.671729450624	1.38032966415226e-26	5.41779393179762e-23	NA	NA	NA	NA	NA	NA	NA	NA	NA	NA	NA	NA	NA	NA	NA	NA	0	2	2	4	-1.3929077740236
454.2413	4223.56294468425	-2.30796823336991	0.216558601986139	-10.6574766008031	1.60903927280694e-26	6.31547914576725e-23	NA	NA	NA	NA	NA	NA	NA	NA	NA	NA	NA	NA	NA	NA	NA	NA	2	2	4	4	-1.35913063220712
101.001	4320.83715392037	-2.35385218992659	0.221133026418047	-10.6445076434521	1.8495948038176e-26	7.25965960498406e-23	NA	NA	NA	NA	NA	NA	NA	NA	NA	NA	NA	NA	NA	NA	NA	NA	2	2	4	4	-1.37021640483864
394.1216	7563.40399641141	-3.38510899668153	0.318165082923296	-10.6394735889281	1.95229183202088e-26	7.66274544068193e-23	NA	NA	NA	NA	NA	NA	NA	NA	NA	NA	NA	NA	NA	NA	NA	NA	2	2	4	4	-1.94643204540818
341.2433	4430.15412429783	-2.40373663793542	0.226330790162821	-10.6204579421394	2.39383858825919e-26	9.3958164589173e-23	NA	NA	NA	NA	NA	NA	NA	NA	NA	NA	NA	NA	NA	NA	NA	NA	2	2	4	4	-1.38635153000918
238.1482	7797.66385205794	-3.43738286735983	0.323723536216756	-10.618266770255	2.45069059432931e-26	9.61896058274255e-23	NA	NA	NA	NA	NA	NA	NA	NA	NA	NA	NA	NA	NA	NA	NA	NA	2	2	4	4	-1.99424655518369
488.0931	4665.28943485023	-2.50553654676473	0.235982398555609	-10.6174721593666	2.47163654382826e-26	9.70117343452593e-23	NA	NA	NA	NA	NA	NA	NA	NA	NA	NA	NA	NA	NA	NA	NA	NA	2	2	4	4	-1.44234046802772
496.3406	8872.41073144213	2.64589259164699	0.250088595332348	10.5798210755305	3.69663472757894e-26	1.45092913057473e-22	LysoPC(16:0),Docosa-4,7,10,13,16-pentaenoyl_carnitine,Clupanodonyl_carnitine,23-Acetoxysoladulcidine	1	C24H50NO7P	[M+H]+	495.332492	496.3397684	1.62106696099437	HMDB10382,HMDB06321,HMDB06496,HMDB31402	NA	NA	NA	NA	NA	NA	NA	NA	2	2	0	4	1.59210951466184
298.9688	5477.5942594382	-2.81049207888406	0.266013678466849	-10.5652164019615	4.31971211590357e-26	1.69548700549215e-22	NA	NA	NA	NA	NA	NA	NA	NA	NA	NA	NA	NA	NA	NA	NA	NA	2	2	4	4	-1.58989676687358
281.5724	7571.90574887078	2.39737539637775	0.227202663996927	10.5517046068182	4.98837515557934e-26	1.95793724856489e-22	NA	NA	NA	NA	NA	NA	NA	NA	NA	NA	NA	NA	NA	NA	NA	NA	2	2	1	4	1.48046635613511
312.1656	17090.2427637369	3.64603513427435	0.345671890491134	10.5476760898725	5.20690240729254e-26	2.04370919486232e-22	NA	NA	NA	NA	NA	NA	NA	NA	NA	NA	NA	NA	NA	NA	NA	NA	2	2	4	4	1.93820007754093
130.0169	6666.88171709293	2.19500294549907	0.208479365435651	10.5286340492847	6.37528568043727e-26	2.50229962957163e-22	NA	NA	NA	NA	NA	NA	NA	NA	NA	NA	NA	NA	NA	NA	NA	NA	2	2	4	4	1.36228092954466
408.2957	4130.95233601879	-2.26289713658876	0.215093582503474	-10.5205237192617	6.94862636436589e-26	2.72733584801361e-22	NA	NA	NA	NA	NA	NA	NA	NA	NA	NA	NA	NA	NA	NA	NA	NA	2	2	3	4	-1.34204025335679
348.0983	7458.23756745121	2.37350255574926	0.225768736871517	10.5129815077098	7.52754011982835e-26	2.95455949703263e-22	NA	NA	NA	NA	NA	NA	NA	NA	NA	NA	NA	NA	NA	NA	NA	NA	2	2	4	4	1.46386577769561
305.2453	15791.0641609642	-0.598446988486476	0.0569642590974716	-10.5056573712733	8.13539939032447e-26	3.19314426070235e-22	NA	NA	NA	NA	NA	NA	NA	NA	NA	NA	NA	NA	NA	NA	NA	NA	2	2	4	4	-0.691383423018617
416.181	6128.15596123902	-3.0153829469155	0.287968266734363	-10.4712334491253	1.17107031180836e-25	4.59645097384783e-22	NA	NA	NA	NA	NA	NA	NA	NA	NA	NA	NA	NA	NA	NA	NA	NA	2	2	4	4	-1.71166062904892
281.6306	4853.06196033371	-2.58195575664027	0.247763825032018	-10.4210360665307	1.98775890039849e-25	7.80195368406408e-22	NA	NA	NA	NA	NA	NA	NA	NA	NA	NA	NA	NA	NA	NA	NA	NA	2	2	2	4	-1.48421127730168
399.0149	4387.70893857901	-2.38454798263818	0.228941379288714	-10.4155395151659	2.10600073453577e-25	8.26605288305289e-22	NA	NA	NA	NA	NA	NA	NA	NA	NA	NA	NA	NA	NA	NA	NA	NA	2	2	4	4	-1.381473175448
468.3097	7445.75202226458	2.37080045673617	0.22919506112981	10.3440294265042	4.45406484594717e-25	1.74822045203427e-21	LysoPC(14:0),Buprenorphine,1-Heptadecanoylglycerophosphoethanolamine	1	C22H46NO7P	[M+H]+	467.301192	468.3084684	2.59551146725293	HMDB10379,HMDB15057,HMDB61691	Buprenorphine	1	C29H41NO4	[M+H]+	467.303559	468.3108354	-2.45883697964209	C08007	2	2	4	4	1.46023106797334
137.0018	24832.4621047065	-5.28045503403399	0.510981734389879	-10.3339408801744	4.94848158291585e-25	1.94227902129447e-21	NA	NA	NA	NA	NA	NA	NA	NA	NA	NA	NA	NA	NA	NA	NA	NA	2	2	4	4	-3.04807250800418
120.9713	4127.4233990735	-2.26108834951519	0.219026257037956	-10.3233666140921	5.52511543450476e-25	2.16860780804312e-21	NA	NA	NA	NA	NA	NA	NA	NA	NA	NA	NA	NA	NA	NA	NA	NA	2	2	0	4	-1.34050591911337
605.453	62733.5984016691	-2.45346596730764	0.238207181815377	-10.2997145115851	7.06707207498996e-25	2.77382578943356e-21	NA	NA	NA	NA	NA	NA	NA	NA	NA	NA	NA	NA	NA	NA	NA	NA	2	2	1	4	-1.41464031990285
363.3664	6656.52537515195	2.19246763821636	0.212971405152599	10.2946573350794	7.44842957269973e-25	2.92350860728464e-21	NA	NA	NA	NA	NA	NA	NA	NA	NA	NA	NA	NA	NA	NA	NA	NA	1	2	4	4	1.36070409285921
421.0719	23226.4405168393	4.10372716409323	0.39947753265334	10.2727358328168	9.35144089975023e-25	3.67044055315197e-21	NA	NA	NA	NA	NA	NA	NA	NA	NA	NA	NA	NA	NA	NA	NA	NA	2	2	4	4	2.01757798219483
561.2914	16353.0234744803	3.57979214887476	0.349517585428917	10.2420945271802	1.28425517002966e-24	5.04070154236643e-21	NA	NA	NA	NA	NA	NA	NA	NA	NA	NA	NA	NA	NA	NA	NA	NA	2	2	4	4	1.89889268754576
175.0385	12011.2843685477	3.1126439010204	0.303973205268303	10.239862748011	1.31422675636208e-24	5.15834001872115e-21	Tetrahydropteridine,1-Oxo-1H-2-benzopyran-3-carboxaldehyde,Juglone	1	C6H8N4	[M+K]+	136.074896	175.0380554	2.68855820481125	HMDB01216,HMDB30577,HMDB30773	Tetrahydropteridine,Juglone,Lawsone	1	C6H8N4	[M+K]+	136.074896	175.0380554	2.68855820481125	C05650,C03840,C10368	2	2	4	4	1.78347014348699
259.0467	5337.88049790425	-2.76239779601421	0.269781641277014	-10.2393839066972	1.32074707278265e-24	5.18393226067192e-21	NA	NA	NA	NA	NA	NA	NA	NA	NA	NA	NA	NA	NA	NA	NA	NA	2	2	0	4	-1.56605465187589
188.0268	5561.73489434851	-2.83875226476968	0.277488246371088	-10.2301711942544	1.45262363103562e-24	5.7015477518148e-21	NA	NA	NA	NA	NA	NA	NA	NA	NA	NA	NA	NA	NA	NA	NA	NA	0	2	4	4	-1.59879496273725
236.9615	6261.3227361554	-3.05394939670838	0.298669271035703	-10.2251878344167	1.52931186457502e-24	6.00254906845696e-21	NA	NA	NA	NA	NA	NA	NA	NA	NA	NA	NA	NA	NA	NA	NA	NA	2	2	4	4	-1.73087876729673
339.2893	20699.5738127879	-1.96900936832103	0.192585504807058	-10.2240787555309	1.54691756990458e-24	6.07165146187549e-21	NA	NA	NA	NA	NA	NA	NA	NA	NA	NA	NA	NA	NA	NA	NA	NA	0	2	4	4	-1.24279508240632
359.0512	4419.22997348082	-2.39878679861036	0.234633476936063	-10.2235487873882	1.55540112582063e-24	6.10494941884597e-21	NA	NA	NA	NA	NA	NA	NA	NA	NA	NA	NA	NA	NA	NA	NA	NA	2	2	4	4	-1.38472174894452
79.0309	4051.05537496699	-2.2228100680799	0.21750873285533	-10.2194060849885	1.62332399013406e-24	6.37154666127617e-21	NA	NA	NA	NA	NA	NA	NA	NA	NA	NA	NA	NA	NA	NA	NA	NA	2	2	4	4	-1.32683668004859
116.0459	28207.0649449722	-1.51466082366041	0.148336070695805	-10.2110081287413	1.77015976969487e-24	6.94787709605236e-21	NA	NA	NA	NA	NA	NA	NA	NA	NA	NA	NA	NA	NA	NA	NA	NA	2	2	3	4	-1.06881273083893
496.2372	4814.82882216627	-2.56669639066133	0.252496096948689	-10.1652913517428	2.83273837130125e-24	1.11184981073574e-20	NA	NA	NA	NA	NA	NA	NA	NA	NA	NA	NA	NA	NA	NA	NA	NA	2	2	3	4	-1.47119378416781
408.0635	4093.06728870223	-2.24395363715196	0.220921510994166	-10.1572437516563	3.07650749921481e-24	1.20752919344181e-20	NA	NA	NA	NA	NA	NA	NA	NA	NA	NA	NA	NA	NA	NA	NA	NA	2	2	3	4	-1.33288116009528
490.3844	8016.84470834641	-3.48461718163731	0.34307975478968	-10.1568720770875	3.08825454876244e-24	1.21213991038926e-20	NA	NA	NA	NA	NA	NA	NA	NA	NA	NA	NA	NA	NA	NA	NA	NA	2	2	0	4	-2.02237859263433
451.2224	16764.0492395689	-2.96540554308632	0.2934527154403	-10.1052244094487	5.2375520477732e-24	2.05573917875098e-20	NA	NA	NA	NA	NA	NA	NA	NA	NA	NA	NA	NA	NA	NA	NA	NA	2	2	4	4	-1.68011495480493
400.147	3966.52703027648	-2.17915581658578	0.215665435521128	-10.1043350378336	5.28529003522901e-24	2.07447633882739e-20	NA	NA	NA	NA	NA	NA	NA	NA	NA	NA	NA	NA	NA	NA	NA	NA	2	2	4	4	-1.31341095897221
79.0117	4224.58448073184	-2.3083866883658	0.228600194656129	-10.097920921888	5.64257440150714e-24	2.21471045259155e-20	NA	NA	NA	NA	NA	NA	NA	NA	NA	NA	NA	NA	NA	NA	NA	NA	1	2	2	4	-1.36070409285921
497.1574	26159.2810815167	4.27997887724563	0.424480491432186	10.0828635558847	6.57805707073683e-24	2.58188740026421e-20	Austinol	1	C25H30O8	[M+K]+	458.19407	497.1572294	0.277175894979589	HMDB34464	NA	NA	NA	NA	NA	NA	NA	NA	2	2	1	4	2.0625706450367
362.0876	4196.01908655197	-2.29463036010893	0.227663814782056	-10.0790297408729	6.83981764153556e-24	2.68462842430271e-20	NA	NA	NA	NA	NA	NA	NA	NA	NA	NA	NA	NA	NA	NA	NA	NA	1	2	2	4	-1.35443032415592
342.2275	55453.1578197021	-2.61430039068655	0.261347864939141	-10.0031442433836	1.47633609902103e-23	5.79461918865756e-20	NA	NA	NA	NA	NA	NA	NA	NA	NA	NA	NA	NA	NA	NA	NA	NA	2	2	4	4	-1.48986799615405
416.1954	5984.35125121702	-2.97250301992781	0.297943650085918	-9.97672888504466	1.92715504661757e-23	7.56408355797396e-20	NA	NA	NA	NA	NA	NA	NA	NA	NA	NA	NA	NA	NA	NA	NA	NA	2	2	4	4	-1.68525700111405
186.0989	18310.8511202565	3.74932863415947	0.376028230685668	9.97087007888414	2.04430027454641e-23	8.02387857759465e-20	NA	NA	NA	NA	NA	NA	NA	NA	NA	NA	NA	NA	NA	NA	NA	NA	2	2	4	4	1.96330318589123
290.0696	7747.03766308133	2.43344419418894	0.244228517846143	9.9638003606194	2.19507781802585e-23	8.61568043575145e-20	7-Aminonitrazepam	1	C15H13N3O	[M+K]+	251.105862	290.0690214	2.07088642940063	HMDB41819	NA	NA	NA	NA	NA	NA	NA	NA	2	2	3	4	1.49557279437656
364.1973	4522.03600333989	-2.44431297605437	0.245370426971329	-9.96172605731325	2.24137047555954e-23	8.7973791165712e-20	NA	NA	NA	NA	NA	NA	NA	NA	NA	NA	NA	NA	NA	NA	NA	NA	2	2	4	4	-1.40118821849511
488.3577	3844.18711124054	-2.11351637805351	0.212254418834146	-9.95746703254733	2.33947157139553e-23	9.18242591772745e-20	NA	NA	NA	NA	NA	NA	NA	NA	NA	NA	NA	NA	NA	NA	NA	NA	2	2	4	4	-1.29587013384056
315.2279	5326.09843658506	-2.75825133578825	0.277082725109072	-9.95461313837764	2.40757424214972e-23	9.44972890043764e-20	NA	NA	NA	NA	NA	NA	NA	NA	NA	NA	NA	NA	NA	NA	NA	NA	2	2	4	4	-1.55760154978003
392.3217	3991.52447704518	-2.19219542234412	0.220695904745914	-9.93310421807774	2.98805511544152e-23	1.1728116328108e-19	NA	NA	NA	NA	NA	NA	NA	NA	NA	NA	NA	NA	NA	NA	NA	NA	0	2	4	4	-1.31934859479683
235.0904	8880.47387636391	2.64728824898709	0.266774623132153	9.92331361171373	3.29627477481763e-23	1.29378784911592e-19	NA	NA	NA	NA	NA	NA	NA	NA	NA	NA	NA	NA	NA	NA	NA	NA	1	2	2	4	1.59433008539821
466.1511	5597.01797169903	-2.85031189849908	0.287355038319522	-9.91912971203831	3.43740188359373e-23	1.34918023931054e-19	NA	NA	NA	NA	NA	NA	NA	NA	NA	NA	NA	NA	NA	NA	NA	NA	2	2	1	4	-1.61467852745988
390.1655	6085.59381877518	-3.00280255639882	0.302739780248627	-9.91875779896767	3.45023268451033e-23	1.35421632867031e-19	NA	NA	NA	NA	NA	NA	NA	NA	NA	NA	NA	NA	NA	NA	NA	NA	1	2	4	4	-1.70095660568245
423.7533	3987.56653860318	-2.19013691782719	0.220826008244902	-9.91793011717293	3.47895770755594e-23	1.36549090021571e-19	NA	NA	NA	NA	NA	NA	NA	NA	NA	NA	NA	NA	NA	NA	NA	NA	2	2	4	4	-1.31785982763924
355.1712	138382.114402732	-3.61288805832117	0.364469444297165	-9.9127323698923	3.6648381734943e-23	1.43844898309651e-19	NA	NA	NA	NA	NA	NA	NA	NA	NA	NA	NA	NA	NA	NA	NA	NA	2	2	4	4	-2.10639997577619
419.1959	4262.91171097069	-2.32661675612668	0.235104592803209	-9.89609232378605	4.32858844596107e-23	1.69897096503972e-19	NA	NA	NA	NA	NA	NA	NA	NA	NA	NA	NA	NA	NA	NA	NA	NA	2	2	4	4	-1.36544480499316
172.0012	5703.51603023794	-2.88495057077644	0.291669476004208	-9.89116382797225	4.54710448560957e-23	1.78473851060176e-19	NA	NA	NA	NA	NA	NA	NA	NA	NA	NA	NA	NA	NA	NA	NA	NA	0	2	3	4	-1.63334473037411
420.2168	3956.95827514929	-2.17412182762276	0.220050076505223	-9.88012302541127	5.07705401450472e-23	1.9927437006931e-19	NA	NA	NA	NA	NA	NA	NA	NA	NA	NA	NA	NA	NA	NA	NA	NA	2	2	4	4	-1.31045942862706
340.2005	5128.56162664811	-2.68721186114531	0.272299453428111	-9.86859072728455	5.69592093521715e-23	2.23564896707273e-19	NA	NA	NA	NA	NA	NA	NA	NA	NA	NA	NA	NA	NA	NA	NA	NA	0	2	3	4	-1.52286158033715
135.0484	4177.88322987691	-2.28580400219164	0.232075542945061	-9.84939633528189	6.89568897434612e-23	2.70655792243085e-19	NA	NA	NA	NA	NA	NA	NA	NA	NA	NA	NA	NA	NA	NA	NA	NA	2	2	4	4	-1.35131333401064
397.1317	9452.39353922707	2.74434108272717	0.279152192921405	9.83098521995074	8.28046843240015e-23	3.25008385971706e-19	NA	NA	NA	NA	NA	NA	NA	NA	NA	NA	NA	NA	NA	NA	NA	NA	2	2	4	4	1.62862481342257
395.2558	159064.588636985	-2.43820429014814	0.248063672909006	-9.82894537340224	8.44989982515477e-23	3.31658568137325e-19	NA	NA	NA	NA	NA	NA	NA	NA	NA	NA	NA	NA	NA	NA	NA	NA	2	2	4	4	-1.39620846828992
428.1952	12690.5199081306	-4.23914962767007	0.432369969202267	-9.80444972968728	1.07732577448992e-22	4.22850366487292e-19	NA	NA	NA	NA	NA	NA	NA	NA	NA	NA	NA	NA	NA	NA	NA	NA	2	2	4	4	-2.50449358638093
436.2453	5220.61489989998	-2.72074190453825	0.279157964534794	-9.74624495873605	1.91418010013303e-22	7.51315689302215e-19	NA	NA	NA	NA	NA	NA	NA	NA	NA	NA	NA	NA	NA	NA	NA	NA	0	2	4	4	-1.54307091850661
289.0922	9945.47036959564	2.82300977710457	0.289659912357923	9.7459456993009	1.91982893642005e-22	7.53532857544869e-19	NA	NA	NA	NA	NA	NA	NA	NA	NA	NA	NA	NA	NA	NA	NA	NA	2	2	4	4	1.66996211395478
601.3051	13527.4878795114	3.29345372903675	0.338160998665974	9.73930684505085	2.04947513859376e-22	8.04418991898051e-19	NA	NA	NA	NA	NA	NA	NA	NA	NA	NA	NA	NA	NA	NA	NA	NA	2	2	4	4	1.83140477322621
373.0607	323549.097786033	6.13913043610094	0.63369434885729	9.68784153933412	3.3963024109288e-22	1.33304869628956e-18	NA	NA	NA	NA	NA	NA	NA	NA	NA	NA	NA	NA	NA	NA	NA	NA	2	2	4	4	2.47674560336922
356.1659	48029.4841508208	-3.42720543583407	0.354175736840086	-9.67656753229679	3.79234798633487e-22	1.48849658463644e-18	NA	NA	NA	NA	NA	NA	NA	NA	NA	NA	NA	NA	NA	NA	NA	NA	2	2	4	4	-1.98970815645159
317.2153	66346.2966941967	-2.46312059283078	0.255028649019687	-9.65821135115152	4.53716268862315e-22	1.78083635528459e-18	NA	NA	NA	NA	NA	NA	NA	NA	NA	NA	NA	NA	NA	NA	NA	NA	2	2	4	4	-1.41804363128206
164.9783	4102.2815650869	-2.24850428548329	0.232824799283757	-9.65749478749859	4.5690029482828e-22	1.793333657201e-18	NA	NA	NA	NA	NA	NA	NA	NA	NA	NA	NA	NA	NA	NA	NA	NA	2	2	4	4	-1.33439991121611
180.0871	257303.067225859	1.63573300812044	0.169730724587726	9.63722397399539	5.56731620393541e-22	2.18517161004465e-18	NA	NA	NA	NA	NA	NA	NA	NA	NA	NA	NA	NA	NA	NA	NA	NA	0	2	4	4	1.08216697971077
466.3523	3738.1664347612	-2.05410761333884	0.213445597047934	-9.62356516952438	6.35881494017489e-22	2.49583486401864e-18	NA	NA	NA	NA	NA	NA	NA	NA	NA	NA	NA	NA	NA	NA	NA	NA	0	2	4	4	-1.27871920586952
382.1814	7520.78868692565	-3.37535053015234	0.351749105067967	-9.59590367543406	8.3184914264438e-22	3.26500788487919e-18	NA	NA	NA	NA	NA	NA	NA	NA	NA	NA	NA	NA	NA	NA	NA	NA	2	2	1	4	-1.93820007754093
337.0617	7466.7890706114	2.37524418390197	0.24818984789916	9.57027132256849	1.06625482585682e-21	4.18505019148803e-18	NA	NA	NA	NA	NA	NA	NA	NA	NA	NA	NA	NA	NA	NA	NA	NA	2	2	1	4	1.46751993027749
412.2181	4930.07504187224	-2.61210770464025	0.273744388464074	-9.54214155510649	1.39912722004318e-21	5.49157433866946e-18	NA	NA	NA	NA	NA	NA	NA	NA	NA	NA	NA	NA	NA	NA	NA	NA	2	2	4	4	-1.48797713016383
316.212	512438.836309882	-2.49961257470614	0.261964491251934	-9.54179920629868	1.4037545106334e-21	5.50973645423609e-18	NA	NA	NA	NA	NA	NA	NA	NA	NA	NA	NA	NA	NA	NA	NA	NA	2	2	4	4	-1.43881726593271
452.2256	3645.95038292584	-2.00041645228953	0.210701848534254	-9.4940621841024	2.22202408974856e-21	8.72144455226309e-18	NA	NA	NA	NA	NA	NA	NA	NA	NA	NA	NA	NA	NA	NA	NA	NA	0	2	4	4	-1.25917360950812
414.1605	6675.974027175	2.19718303640806	0.231445699134474	9.49329818883979	2.23837563389027e-21	8.78562436301932e-18	NA	NA	NA	NA	NA	NA	NA	NA	NA	NA	NA	NA	NA	NA	NA	NA	2	2	4	4	1.3638611607195
399.098	15189.2402080257	3.46864866815192	0.365395909295231	9.49285030268178	2.248016884552e-21	8.8234662718666e-18	NA	NA	NA	NA	NA	NA	NA	NA	Ethoxysulfuron	1	C15H18N4O7S	[M+H]+	398.089623	399.0968994	2.66677090586053	C18440	2	2	0	4	1.8730286722649
392.1598	3677.58592617818	-2.01904579038338	0.212702087671061	-9.49236470826646	2.25851626561839e-21	8.86467634255216e-18	NA	NA	NA	NA	NA	NA	NA	NA	NA	NA	NA	NA	NA	NA	NA	NA	0	2	4	4	-1.27028307229522
414.9889	4732.02480377654	-2.53307735270268	0.267044643498112	-9.48559506575758	2.41004029919754e-21	9.45940817435033e-18	NA	NA	NA	NA	NA	NA	NA	NA	NA	NA	NA	NA	NA	NA	NA	NA	0	2	4	4	-1.45481490598215
346.1373	14516.0623742621	3.40019011831354	0.358786262720272	9.47692392828457	2.61889383708264e-21	1.02791583105494e-17	NA	NA	NA	NA	NA	NA	NA	NA	Lividamine	1	C12H25N3O6	[M+K]+	307.174337	346.1374964	-0.537936519186278	C21255	2	2	4	4	1.85529360723357
480.1663	8589.06460892108	-3.60112394844129	0.380039007495864	-9.47566927976593	2.65056030192035e-21	1.04034491850374e-17	NA	NA	NA	NA	NA	NA	NA	NA	NA	NA	NA	NA	NA	NA	NA	NA	2	2	1	4	-2.08949092169051
163.9735	4981.03182405243	-2.63175334825002	0.278477851241208	-9.45049430868556	3.37234333086804e-21	1.32364475736571e-17	NA	NA	NA	NA	NA	NA	NA	NA	NA	NA	NA	NA	NA	NA	NA	NA	1	2	4	4	-1.50325573804369
332.9402	6703.38126387124	-3.17505501315404	0.33612821410663	-9.44596400987277	3.5214768281285e-21	1.38217965504043e-17	NA	NA	NA	NA	NA	NA	NA	NA	NA	NA	NA	NA	NA	NA	NA	NA	2	2	4	4	-1.81496014668625
79.0152	3722.79175710351	-2.04526179066028	0.216679209555283	-9.43912336978713	3.75911117348913e-21	1.47545113559448e-17	NA	NA	NA	NA	NA	NA	NA	NA	NA	NA	NA	NA	NA	NA	NA	NA	2	2	2	4	-1.27730686501476
313.1778	7644.73682247926	-3.40342621733745	0.361186736590623	-9.42289921679757	4.3880122596351e-21	1.72229481190678e-17	NA	NA	NA	NA	NA	NA	NA	NA	NA	NA	NA	NA	NA	NA	NA	NA	0	2	2	4	-1.95903291272716
346.3316	19616.6109321122	-1.73063882468724	0.183785760290495	-9.41660998083723	4.658869374455e-21	1.82860622947359e-17	NA	NA	NA	NA	NA	NA	NA	NA	NA	NA	NA	NA	NA	NA	NA	NA	2	2	4	4	-1.15813282818215
220.8841	8330.55740970018	-3.54963957920416	0.377191240400802	-9.41071583590415	4.92769346404675e-21	1.93411968463835e-17	NA	NA	NA	NA	NA	NA	NA	NA	NA	NA	NA	NA	NA	NA	NA	NA	2	2	4	4	-2.05736201498264
383.1161	1137422.70337288	2.89005007888813	0.307466905198261	9.3995484718089	5.4797719334034e-21	2.15081048386084e-17	NA	NA	NA	NA	NA	NA	NA	NA	NA	NA	NA	NA	NA	NA	NA	NA	2	2	4	4	1.69044399679714
396.2591	30518.6083178422	-2.12422044359332	0.226511912550252	-9.37796347961196	6.72592394102714e-21	2.63992514685315e-17	NA	NA	NA	NA	NA	NA	NA	NA	NA	NA	NA	NA	NA	NA	NA	NA	2	2	4	4	-1.29731666308533
171.1075	18826.6320504588	3.79086494462183	0.407010820978173	9.31391685240999	1.23203151593496e-20	4.83572370004471e-17	NA	NA	NA	NA	NA	NA	NA	NA	NA	NA	NA	NA	NA	NA	NA	NA	2	2	1	4	1.98075239664728
364.2096	119617.912578463	-2.88857292502926	0.310162156024747	-9.31310564142062	1.24148080857514e-20	4.87281217365742e-17	NA	NA	NA	NA	NA	NA	NA	NA	NA	NA	NA	NA	NA	NA	NA	NA	0	2	4	4	-1.63571839787163
266.1793	6171.8633900294	-3.02810130222718	0.325416050596838	-9.30532251458836	1.33586291451058e-20	5.24326193945402e-17	NA	NA	NA	NA	NA	NA	NA	NA	NA	NA	NA	NA	NA	NA	NA	NA	0	2	4	4	-1.71981927806551
473.2353	4531.14775886515	1.5618731596314	0.168181139989315	9.28685083078061	1.58920730552538e-20	6.23763867418713e-17	NA	NA	NA	NA	NA	NA	NA	NA	NA	NA	NA	NA	NA	NA	NA	NA	0	2	4	4	1.05455747299348
366.1678	7376.22494493195	-3.34187740862529	0.362860442725668	-9.20981461501395	3.26688653941523e-20	1.28225296672048e-16	NA	NA	NA	NA	NA	NA	NA	NA	NA	NA	NA	NA	NA	NA	NA	NA	2	2	1	4	-1.91426206377324
415.0716	15344.9095292189	3.48400819466379	0.37903965869291	9.19167193923225	3.86782109678468e-20	1.51811978048798e-16	Portulacaxanthin_II	1	C18H18N2O7	[M+(41K)]+	374.111403	415.0726794	-2.58557128236444	HMDB12281	Portulacaxanthin_II	1	C18H18N2O7	[M+(41K)]+	374.111403	415.0726794	-2.58557128236444	C08565	2	2	0	4	1.88029068711276
248.0726	8338.23956892006	2.54884643192121	0.277769534875919	9.17611945118384	4.46906512090383e-20	1.75410805995475e-16	Miglitol	1	C8H17NO5	[M+(41K)]+	207.110674	248.0719504	2.5540977083182	HMDB14634	N-Ethylglycocyamine,Miglitol,2-Deoxy-2-dimethylamino-alpha-D-Glucose	1	C8H17NO5	[M+(41K)]+	207.110674	248.0719504	2.5540977083182	C02852,C07708,C12067	2	2	4	4	1.54512681152101
473.2716	5731.88301696261	1.95117365381667	0.212692014794226	9.17370431468422	4.57037485516125e-20	1.79387213065079e-16	NA	NA	NA	NA	NA	NA	NA	NA	NA	NA	NA	NA	NA	NA	NA	NA	1	2	4	4	1.22409860382414
370.1814	5517.7511748912	-2.82393645877911	0.30788579273358	-9.17202587916334	4.64211534824196e-20	1.82203027418497e-16	NA	NA	NA	NA	NA	NA	NA	NA	NA	NA	NA	NA	NA	NA	NA	NA	2	2	4	4	-1.59433008539821
344.0403	4788.6174950502	-2.55608239088305	0.278723768290445	-9.17066530264285	4.70108573898391e-20	1.84517615255118e-16	NA	NA	NA	NA	NA	NA	NA	NA	NA	NA	NA	NA	NA	NA	NA	NA	2	2	4	4	-1.46386577769561
331.2054	30757.6277807487	4.51910267680234	0.493097083458681	9.16473211543749	4.96701864538896e-20	1.94955481831517e-16	NA	NA	NA	NA	NA	NA	NA	NA	NA	NA	NA	NA	NA	NA	NA	NA	2	2	1	4	2.11801651004029
489.3681	3594.32908432631	-1.96939292414516	0.215346590862827	-9.14522452505247	5.95061229670782e-20	2.33561532645782e-16	NA	NA	NA	NA	NA	NA	NA	NA	NA	NA	NA	NA	NA	NA	NA	NA	2	2	4	4	-1.24414723809228
423.3235	5990.07550863102	-2.97419159283517	0.325614006578701	-9.13410213548754	6.59517566863968e-20	2.58860644994108e-16	NA	NA	NA	NA	NA	NA	NA	NA	NA	NA	NA	NA	NA	NA	NA	NA	2	2	4	4	-1.68784482254705
396.0725	6022.82424147538	2.03154789723886	0.223351218695413	9.09575470017608	9.39318089089983e-20	3.68682349967818e-16	NA	NA	NA	NA	NA	NA	NA	NA	NA	NA	NA	NA	NA	NA	NA	NA	2	2	2	4	1.27308505439326
326.9563	6924.3948979091	-3.23199615600315	0.355436398858965	-9.09303652180424	9.63108836560757e-20	3.78020218350097e-16	NA	NA	NA	NA	NA	NA	NA	NA	NA	NA	NA	NA	NA	NA	NA	NA	2	2	0	4	-1.8483601152612
451.3814	3566.76992736367	-1.95265177714318	0.215024450971697	-9.08106854043406	1.07514091164763e-19	4.21992807821695e-16	NA	NA	NA	NA	NA	NA	NA	NA	NA	NA	NA	NA	NA	NA	NA	NA	2	2	4	4	-1.23875218575279
480.2567	3523.19219542428	-1.92561292348362	0.212771344561436	-9.05015159561402	1.42769992641233e-19	5.60372221116839e-16	NA	NA	NA	NA	NA	NA	NA	NA	NA	NA	NA	NA	NA	NA	NA	NA	2	2	3	4	-1.23339295028736
423.0084	3963.80900404328	-2.17755365206304	0.240664803025281	-9.04807692977976	1.45508246542515e-19	5.71119867679373e-16	NA	NA	NA	NA	NA	NA	NA	NA	NA	NA	NA	NA	NA	NA	NA	NA	2	2	1	4	-1.31193376518073
384.1193	117589.654930748	3.04211753418081	0.337163442980231	9.02267905230512	1.83544681742941e-19	7.20412875841044e-16	NA	NA	NA	NA	NA	NA	NA	NA	NA	NA	NA	NA	NA	NA	NA	NA	2	2	4	4	1.74215410974312
197.1229	10704.2029815862	2.93618206497623	0.326703340364732	8.98730347139479	2.53370279030301e-19	9.9447834519393e-16	NA	NA	NA	NA	NA	NA	NA	NA	NA	NA	NA	NA	NA	NA	NA	NA	0	2	4	4	1.71166062904891
174.8785	5454.62808411185	-2.8026061138505	0.311853007198736	-8.98694593015251	2.54195611477112e-19	9.97717775047666e-16	NA	NA	NA	NA	NA	NA	NA	NA	NA	NA	NA	NA	NA	NA	NA	NA	0	2	3	4	-1.57894810225872
401.1317	7160.64611097111	2.30879948851818	0.2570336421746	8.982479760178	2.64731689165699e-19	1.03907187997537e-15	NA	NA	NA	NA	NA	NA	NA	NA	NA	NA	NA	NA	NA	NA	NA	NA	0	2	4	4	1.42489996806517
494.3662	4119.51155417788	-2.25701866974498	0.251410324744481	-8.97743031054466	2.77164113953216e-19	1.08786914726637e-15	NA	NA	NA	NA	NA	NA	NA	NA	NA	NA	NA	NA	NA	NA	NA	NA	2	2	4	4	-1.33592174652371
411.032	4806.50200416143	-2.56327058621133	0.285741158711767	-8.97060331723841	2.94894683423085e-19	1.15746163243561e-15	NA	NA	NA	NA	NA	NA	NA	NA	NA	NA	NA	NA	NA	NA	NA	NA	2	2	4	4	-1.46569040759788
210.1163	34917.2688524303	-0.920788549830051	0.102823377427836	-8.95505062043198	3.39579785394348e-19	1.33285065767282e-15	NA	NA	NA	NA	NA	NA	NA	NA	NA	NA	NA	NA	NA	NA	NA	NA	2	2	4	4	-0.828904552829742
104.1095	9436.0631744423	2.7415649776572	0.307409605388481	8.91828013699384	4.73585222178385e-19	1.85882199705016e-15	NA	NA	NA	NA	NA	NA	NA	NA	NA	NA	NA	NA	NA	NA	NA	NA	0	2	3	4	1.62627839782083
164.0381	6351.16166685137	2.11714277515563	0.23743188390737	8.91684276060241	4.7977015092726e-19	1.88309784238949e-15	Acetylcysteine	1	C5H9NO3S	[M+H]+	163.030316	164.0375924	2.85056609991705	HMDB01890	Acetylcysteine,Tiopronin	1	C5H9NO3S	[M+H]+	163.030316	164.0375924	2.85056609991705	C06809,C12876	2	2	4	4	1.32233493399521
426.1625	5438.98653940017	-2.79726773713654	0.315395710169799	-8.86907350651848	7.37569803670646e-19	2.89496147940729e-15	NA	NA	NA	NA	NA	NA	NA	NA	NA	NA	NA	NA	NA	NA	NA	NA	2	2	4	4	-1.57678094165095
63.5059	3490.9106374481	-1.90526925224811	0.215135036439254	-8.85615510975167	8.28216155461411e-19	3.25074841018604e-15	NA	NA	NA	NA	NA	NA	NA	NA	NA	NA	NA	NA	NA	NA	NA	NA	2	2	4	4	-1.22806890735427
481.2698	11729.4673129542	-2.16331672903642	0.245218180114728	-8.82200792789623	1.12425290701576e-18	4.41269266003685e-15	NA	NA	NA	NA	NA	NA	NA	NA	NA	NA	NA	NA	NA	NA	NA	NA	2	2	4	4	-1.3075192704432
357.1694	6568.03041748944	-3.13900541572397	0.355932300485114	-8.81910804792286	1.15375068595323e-18	4.52847144236643e-15	Glycopyrrolate,5-Hydroxyemedastine,6-Hydroxyemedastine,Fragransol_C,Chalepin_acetate,Myricanone,Mammea_B/AD_cyclo_D,Mammea_B/AC_cyclo_D,Gingerenone_A,alpha,beta-Dihydroxanthohumol,1,2,3,4-Tetrahydro-1-[1-hydroxy-3-(4-hydroxyphenyl)-2-propenyl]-6,7-dimethoxy-2-naphthalenol	1	C19H28NO3	[M+K]+	318.206919	357.1700784	-1.95145126132825	HMDB15121,HMDB60777,HMDB60785,HMDB30333,HMDB30666,HMDB30798,HMDB33879,HMDB33880,HMDB35403,HMDB35440,HMDB41401	Rutamarin,Gingerenone_A,Denudatin_B,Kadsurenone	1	C21H24O5	[M+H]+	356.162375	357.1696514	-0.755943286172596	C09308,C10460,C10554,C10638	2	2	3	4	-1.78041676008047
198.0975	487717.860974316	1.71103118615377	0.194132494720081	8.81372893611087	1.21050539219165e-18	4.75123366435221e-15	NA	NA	NA	NA	NA	NA	NA	NA	NA	NA	NA	NA	NA	NA	NA	NA	0	2	4	4	1.11526470400942
252.0506	5748.72660864705	-2.89943551967414	0.329654738028617	-8.79537038361161	1.42576888888522e-18	5.59614288887449e-15	NA	NA	NA	NA	NA	NA	NA	NA	NA	NA	NA	NA	NA	NA	NA	NA	0	2	4	4	-1.64049357512533
404.2277	6567.42023588801	2.17082967628176	0.247329876241145	8.77706207302358	1.67800398328191e-18	6.58616563438149e-15	NA	NA	NA	NA	NA	NA	NA	NA	NA	NA	NA	NA	NA	NA	NA	NA	2	2	3	4	1.35131333401064
453.1383	5069.54064086885	-2.66522156049814	0.304649616273657	-8.74848159370092	2.16242631970983e-18	8.48752330486108e-15	NA	NA	NA	NA	NA	NA	NA	NA	NA	NA	NA	NA	NA	NA	NA	NA	2	2	3	4	-1.51102845449864
391.2188	7045.44182948099	2.28313869515926	0.261577470761231	8.72834609385497	2.58423810655394e-18	1.01431345682242e-14	NA	NA	NA	NA	NA	NA	NA	NA	NA	NA	NA	NA	NA	NA	NA	NA	2	2	4	4	1.41464031990285
79.0172	3660.63907810201	-2.00908639913917	0.230241977987276	-8.72597784601292	2.63890346653409e-18	1.03576961061463e-14	NA	NA	NA	NA	NA	NA	NA	NA	NA	NA	NA	NA	NA	NA	NA	NA	2	2	4	4	-1.26470882959036
350.1059	10057.2673545512	2.84023906476537	0.325836709044389	8.71675592690337	2.86286387012279e-18	1.1236740690232e-14	NA	NA	NA	NA	NA	NA	NA	NA	NA	NA	NA	NA	NA	NA	NA	NA	2	2	4	4	1.67501695187033
196.1005	22809.9027719	-1.11065948533016	0.127673147269463	-8.69924106269614	3.34111100122379e-18	1.31138606798034e-14	NA	NA	NA	NA	NA	NA	NA	NA	NA	NA	NA	NA	NA	NA	NA	NA	2	2	4	4	-0.911859820948052
407.0429	3870.30858109476	-2.12760214287398	0.244614551798753	-8.69777422164312	3.38457098317216e-18	1.32844411089507e-14	NA	NA	NA	NA	NA	NA	NA	NA	NA	NA	NA	NA	NA	NA	NA	NA	2	2	4	4	-1.29876591200226
246.1564	9455.81076597314	2.74481495266592	0.315815234115082	8.69120503435155	3.58615164816033e-18	1.40756452190293e-14	NA	NA	NA	NA	NA	NA	NA	NA	NA	NA	NA	NA	NA	NA	NA	NA	2	2	3	4	1.63098023010932
497.3691	3442.59669676749	-1.87429936686628	0.216058744056328	-8.67495261556102	4.13722712114859e-18	1.62386164505082e-14	NA	NA	NA	NA	NA	NA	NA	NA	NA	NA	NA	NA	NA	NA	NA	NA	2	2	3	4	-1.21883469390099
362.145	8632.71043693438	2.60319989232463	0.300151389981936	8.67295631208405	4.21043527726412e-18	1.65259584632617e-14	NA	NA	NA	NA	NA	NA	NA	NA	NA	NA	NA	NA	NA	NA	NA	NA	2	2	4	4	1.56605465187589
170.1031	12563.9235388415	3.1811629039579	0.367442593774109	8.65757796689615	4.81893917263829e-18	1.89143362526053e-14	NA	NA	NA	NA	NA	NA	NA	NA	NA	NA	NA	NA	NA	NA	NA	NA	2	2	0	4	1.80532419833227
212.1511	39455.0197136897	4.8852772147634	0.564983467510931	8.64676135796643	5.29816083011599e-18	2.07952812582053e-14	NA	NA	NA	NA	NA	NA	NA	NA	Atraton	1	C9H17N5O	[M+H]+	211.14331	212.1505864	2.30025289239574	C19098	2	2	4	4	2.21581733228307
354.1678	898226.070591371	-3.4194050403919	0.395836456813383	-8.63842877919651	5.69913689373859e-18	2.2369112307924e-14	NA	NA	NA	NA	NA	NA	NA	NA	NA	NA	NA	NA	NA	NA	NA	NA	2	2	4	4	-1.97633344019987
495.3439	3955.98392387429	-2.17339997530388	0.251953888163846	-8.6261815252897	6.34343103346827e-18	2.4897966806363e-14	NA	NA	NA	NA	NA	NA	NA	NA	NA	NA	NA	NA	NA	NA	NA	NA	0	2	4	4	-1.30898793508703
474.2918	4600.69638060699	1.58746764413398	0.184054282516504	8.62499705211497	6.40943055027001e-18	2.51570149098098e-14	NA	NA	NA	NA	NA	NA	NA	NA	NA	NA	NA	NA	NA	NA	NA	NA	2	2	0	4	1.06440345457685
355.0741	8570.105464797	-3.59743133112452	0.417619960700882	-8.61412688485251	7.04766071866647e-18	2.76620683207659e-14	NA	NA	NA	NA	NA	NA	NA	NA	NA	NA	NA	NA	NA	NA	NA	NA	2	2	4	4	-2.08398500471242
314.9429	6414.99388667908	-3.09715174235541	0.359900728637411	-8.6055723034551	7.59369144832966e-18	2.98052389346939e-14	NA	NA	NA	NA	NA	NA	NA	NA	NA	NA	NA	NA	NA	NA	NA	NA	2	2	3	4	-1.75365539101166
146.0532	7398.07234906493	2.36062243287498	0.274344134937509	8.60460324188335	7.65811944465777e-18	3.00581188202817e-14	NA	NA	NA	NA	NA	NA	NA	NA	NA	NA	NA	NA	NA	NA	NA	NA	2	2	3	4	1.4530189688184
306.1742	6045.63272796086	-2.99085435777747	0.349068994032052	-8.56808942905666	1.05216075781184e-17	4.12973097441147e-14	NA	NA	NA	NA	NA	NA	NA	NA	NA	NA	NA	NA	NA	NA	NA	NA	0	2	2	4	-1.6983108235264
263.0617	10314.1624633922	2.8790695496132	0.336100320880084	8.56610175817243	1.07047295286131e-17	4.20160633998062e-14	NA	NA	NA	NA	NA	NA	NA	NA	NA	NA	NA	NA	NA	NA	NA	NA	2	2	4	4	1.68525700111405
348.947	4842.7697780144	-2.57773820618891	0.301911393096361	-8.53806204446937	1.36491630977131e-17	5.35729651585239e-14	NA	NA	NA	NA	NA	NA	NA	NA	NA	NA	NA	NA	NA	NA	NA	NA	2	2	4	4	-1.48046635613511
463.2764	3886.95488975965	-2.13672814866857	0.250866021998555	-8.51740754545423	1.63164515011574e-17	6.40420721420429e-14	NA	NA	NA	NA	NA	NA	NA	NA	NA	NA	NA	NA	NA	NA	NA	NA	2	2	3	4	-1.30167262215647
344.2432	173207.733675192	-2.53979695956622	0.298330513817713	-8.51336635687926	1.68955197640479e-17	6.6314915073888e-14	NA	NA	NA	NA	NA	NA	NA	NA	NA	NA	NA	NA	NA	NA	NA	NA	2	2	4	4	-1.45661554779036
152.0921	6701.64793699351	2.20320093245024	0.258998377187909	8.50662060655218	1.79076311702868e-17	7.02874523433759e-14	NA	NA	NA	NA	NA	NA	NA	NA	NA	NA	NA	NA	NA	NA	NA	NA	2	2	4	4	1.37021640483864
398.2747	4034.96757966731	-2.21436617708035	0.260537810851486	-8.49921234021038	1.90881455462933e-17	7.49209712692013e-14	NA	NA	NA	NA	NA	NA	NA	NA	NA	NA	NA	NA	NA	NA	NA	NA	2	2	0	4	-1.32383253592672
237.1528	5596.50708442601	-2.85006829591752	0.336378753643293	-8.47279521981887	2.39573531382455e-17	9.40326110676136e-14	NA	NA	NA	NA	NA	NA	NA	NA	NA	NA	NA	NA	NA	NA	NA	NA	2	2	0	4	-1.61238444840107
185.0607	12747.1329625819	3.20318906933981	0.378895773213625	8.45401109168304	2.81462564578398e-17	1.10474056597021e-13	Ethyl_4-(methylthio)butyrate,Ethyl_3-(methylthio)butanoate,3-Mercapto-3-methyl-1-butyl_acetate	1	C7H14O2S	[M+Na]+	162.071452	185.0606734	0.410676123731594	HMDB37620,HMDB38084,HMDB39227	7-Mercaptoheptanoic_acid	1	C7H14O2S	[M+Na]+	162.071452	185.0606734	0.410676123731594	C16593	2	2	0	4	1.81172944749014
403.2155	6096.19798640678	2.05096333228749	0.242902970750187	8.44354980901738	3.07843103533301e-17	1.20828418136821e-13	NA	NA	NA	NA	NA	NA	NA	NA	NA	NA	NA	NA	NA	NA	NA	NA	2	2	4	4	1.2815515655446
410.3108	3882.20791231003	-2.13402580540939	0.252906625949218	-8.43799879659099	3.22816951917007e-17	1.26705653627425e-13	NA	NA	NA	NA	NA	NA	NA	NA	NA	NA	NA	NA	NA	NA	NA	NA	2	2	3	4	-1.30021789389269
357.2493	7031.66634599621	2.27989082378475	0.270622495674149	8.42461680099914	3.61932796877525e-17	1.42058622774428e-13	NA	NA	NA	NA	NA	NA	NA	NA	NA	NA	NA	NA	NA	NA	NA	NA	2	2	4	4	1.41294479142709
455.0751	3833.5211015213	-2.10744713189053	0.251487246870589	-8.3799363908699	5.29563147428394e-17	2.07853535365645e-13	NA	NA	NA	NA	NA	NA	NA	NA	NA	NA	NA	NA	NA	NA	NA	NA	2	2	3	4	-1.2929851816485
478.3019	3243.51917887333	-1.73930592807515	0.207624679490236	-8.37716369915913	5.4218412679507e-17	2.12807269767065e-13	NA	NA	NA	NA	NA	NA	NA	NA	NA	NA	NA	NA	NA	NA	NA	NA	2	2	4	4	-1.16302853016003
459.0432	3267.62320285152	-1.75635906664739	0.211392890847943	-8.30850583291734	9.69146141530647e-17	3.80389860550779e-13	NA	NA	NA	NA	NA	NA	NA	NA	NA	NA	NA	NA	NA	NA	NA	NA	2	2	4	4	-1.16918763392945
407.2035	6494.43631704278	2.15292585694111	0.259983528811829	8.2810086730508	1.22136292773919e-16	4.79384949137631e-13	NA	NA	NA	NA	NA	NA	NA	NA	NA	NA	NA	NA	NA	NA	NA	NA	1	2	3	4	1.33897473418978
382.199	455071.805493245	-2.74166702181462	0.331213631555789	-8.27763944659029	1.25640964047735e-16	4.93140783887361e-13	NA	NA	NA	NA	NA	NA	NA	NA	NA	NA	NA	NA	NA	NA	NA	NA	2	2	1	4	-1.55133400367879
432.1544	4788.65661584597	-2.55604156085072	0.30911317569141	-8.26895053934044	1.35143316226246e-16	5.30437516188014e-13	NA	NA	NA	NA	NA	NA	NA	NA	NA	NA	NA	NA	NA	NA	NA	NA	2	2	4	4	-1.46204600842812
126.0222	6726.31745209758	2.20913673677839	0.267252198653088	8.26611248817452	1.38397972230579e-16	5.43212041005021e-13	NA	NA	NA	NA	NA	NA	NA	NA	NA	NA	NA	NA	NA	NA	NA	NA	2	2	1	4	1.37341488513086
157.0112	110374.55829411	1.47746588646213	0.17946855558464	8.23244986649114	1.83422922707621e-16	7.19934971627414e-13	NA	NA	NA	NA	NA	NA	NA	NA	NA	NA	NA	NA	NA	NA	NA	NA	2	2	3	4	1.02034888798304
331.6625	7018.36631502556	-3.25551641196775	0.395739036537056	-8.22642224142301	1.9288820156869e-16	7.57086191157107e-13	NA	NA	NA	NA	NA	NA	NA	NA	NA	NA	NA	NA	NA	NA	NA	NA	2	2	4	4	-1.86586411224044
407.3495	5160.34218342045	-2.69878311200828	0.328367433316803	-8.21879041032837	2.05565933976901e-16	8.06846290859338e-13	NA	NA	NA	NA	NA	NA	NA	NA	NA	NA	NA	NA	NA	NA	NA	NA	2	2	1	4	-1.52885897404325
474.1174	7338.35116445734	-3.33294668285101	0.406692396776502	-8.19525201176218	2.50068679079247e-16	9.81519565386045e-13	NA	NA	NA	NA	NA	NA	NA	NA	NA	NA	NA	NA	NA	NA	NA	NA	2	2	3	4	-1.90652108258311
476.3405	3227.8520079425	-1.72805715446149	0.210980174000841	-8.19061394107391	2.59896993158461e-16	1.02009569814696e-12	NA	NA	NA	NA	NA	NA	NA	NA	NA	NA	NA	NA	NA	NA	NA	NA	2	2	0	4	-1.15691323217358
356.1716	4521.96805345983	-2.44415060684074	0.298476442711932	-8.18875548312421	2.63941152868069e-16	1.03596902500717e-12	NA	NA	NA	NA	NA	NA	NA	NA	NA	NA	NA	NA	NA	NA	NA	NA	0	2	4	4	-1.39786453491287
427.3176	4527.53963901933	-2.44657816736906	0.299292197993508	-8.17454709401457	2.96979314273184e-16	1.16564380852225e-12	NA	NA	NA	NA	NA	NA	NA	NA	NA	NA	NA	NA	NA	NA	NA	NA	2	2	4	4	-1.40285588059192
474.2372	3624.18192431594	-1.98724233229793	0.243234450567311	-8.17006936173291	3.08212201627877e-16	1.20973289138942e-12	NA	NA	NA	NA	NA	NA	NA	NA	NA	NA	NA	NA	NA	NA	NA	NA	2	2	4	4	-1.25094239936366
414.2042	6316.97564608733	2.1083483072182	0.258309627767653	8.16209726845579	3.29256880097531e-16	1.29233325438281e-12	NA	NA	NA	NA	NA	NA	NA	NA	NA	NA	NA	NA	NA	NA	NA	NA	2	2	4	4	1.31045942862706
305.2549	7322.52988122556	2.34427686947643	0.28724289600238	8.16130495167062	3.31424241030802e-16	1.3008401460459e-12	NA	NA	NA	NA	NA	NA	NA	NA	NA	NA	NA	NA	NA	NA	NA	NA	2	2	4	4	1.43881726593271
493.2233	3358.23867866506	-1.8185402829685	0.22405158578995	-8.11661420095191	4.79369618059974e-16	1.8815257508854e-12	NA	NA	NA	NA	NA	NA	NA	NA	NA	NA	NA	NA	NA	NA	NA	NA	2	2	0	4	-1.19555432142392
399.0435	4400.53495929978	-2.39017378825267	0.295582629391475	-8.08631343855826	6.14977998354858e-16	2.41378864354282e-12	NA	NA	NA	NA	NA	NA	NA	NA	NA	NA	NA	NA	NA	NA	NA	NA	2	2	4	4	-1.38309563768084
339.1971	100759.545644957	-3.31681383560337	0.410970182476167	-8.07069217435434	6.99007472873354e-16	2.74360433102791e-12	NA	NA	NA	NA	NA	NA	NA	NA	NA	NA	NA	NA	NA	NA	NA	NA	2	2	4	4	-1.90269304484866
354.1592	168419.010504003	-4.6346642969263	0.577408197096879	-8.02666868989511	1.00155084333385e-15	3.93108706008537e-12	NA	NA	NA	NA	NA	NA	NA	NA	NA	NA	NA	NA	NA	NA	NA	NA	2	2	4	4	-2.73242705035499
158.0392	17506.8299233549	-1.85446880888152	0.231479730504882	-8.01136585409327	1.13441427866657e-15	4.4525760437663e-12	NA	NA	NA	NA	NA	NA	NA	NA	NA	NA	NA	NA	NA	NA	NA	NA	2	2	4	4	-1.20582049766765
345.2465	26665.8687704651	-2.26016838702259	0.284147893168186	-7.95419723800243	1.80296699553958e-15	7.07664545749285e-12	NA	NA	NA	NA	NA	NA	NA	NA	NA	NA	NA	NA	NA	NA	NA	NA	2	2	4	4	-1.33897473418978
481.2043	17632.1359090094	0.87094964080143	0.109499873678873	7.95388717393076	1.80748746234692e-15	7.09438828971168e-12	NA	NA	NA	NA	NA	NA	NA	NA	NA	NA	NA	NA	NA	NA	NA	NA	1	2	4	4	0.73648119359634
234.0911	8697.02084284467	2.61469325728383	0.329635734106637	7.9320686040609	2.15525312572891e-15	8.45936851848596e-12	NA	NA	NA	NA	NA	NA	NA	NA	NA	NA	NA	NA	NA	NA	NA	NA	2	2	1	4	1.57032350185291
360.0876	7880.53635459383	2.46025155887477	0.310296026041526	7.92872403253247	2.21408946027669e-15	8.69030113158602e-12	Benzyl_glycinate_4-methylbenzenesulfonate_salt	1	C16H19NO5S	[M+Na]+	337.098396	360.0876174	-0.0252716271263875	HMDB33374	NA	NA	NA	NA	NA	NA	NA	NA	2	2	4	4	1.51298596320432
260.0912	13593.4303788779	3.30078393455104	0.419114474016646	7.87561427530165	3.39072801631202e-15	1.33086074640247e-11	Dihydrozeatin	1	C10H15N5O	[M+K]+	221.12766	260.0908194	1.28032200744379	HMDB12215	Dihydrozeatin,Kokusaginine,Maculosidine,Skimmianine,Pentahomomethionine	1	C10H15N5O	[M+K]+	221.12766	260.0908194	1.28032200744379	C02029,C10701,C10716,C10740,C17229	2	2	4	4	1.83475382971654
367.1212	52511.2783212159	1.25537239300252	0.159653186789405	7.86312142117436	3.74677505732107e-15	1.47060920999852e-11	NA	NA	NA	NA	NA	NA	NA	NA	NA	NA	NA	NA	NA	NA	NA	NA	0	2	2	4	0.898696780514799
431.0736	5373.78208485314	-2.77477472336081	0.353524686835912	-7.84888531603091	4.19751231552236e-15	1.64752358384253e-11	NA	NA	NA	NA	NA	NA	NA	NA	NA	NA	NA	NA	NA	NA	NA	NA	2	2	4	4	-1.57032350185291
136.0871	8267.08917074642	2.53544667472131	0.323270325814206	7.84311603094221	4.39501534351512e-15	1.72504352232968e-11	NA	NA	NA	NA	NA	NA	NA	NA	NA	NA	NA	NA	NA	NA	NA	NA	2	2	0	4	1.53491186866031
490.3732	3279.20717612005	-1.76431631409314	0.225098326187967	-7.83798060150771	4.57849724135128e-15	1.79706016723038e-11	NA	NA	NA	NA	NA	NA	NA	NA	NA	NA	NA	NA	NA	NA	NA	NA	2	2	4	4	-1.17166373488883
184.1196	30538.3606844436	4.5085428865328	0.576008010424552	7.82722254714781	4.98765755935881e-15	1.95765559204833e-11	NA	NA	NA	NA	NA	NA	NA	NA	NA	NA	NA	NA	NA	NA	NA	NA	2	2	4	4	2.10639997577619
118.9754	110979.44091707	-1.82820605124884	0.234015174443956	-7.81233975785051	5.61359906235271e-15	2.20333763197344e-11	NA	NA	NA	NA	NA	NA	NA	NA	NA	NA	NA	NA	NA	NA	NA	NA	2	2	4	4	-1.19810903470227
181.0133	35894.7374557691	-1.99671400258394	0.255904560907776	-7.80257294165042	6.06575474190194e-15	2.38080873619651e-11	NA	NA	NA	NA	NA	NA	NA	NA	NA	NA	NA	NA	NA	NA	NA	NA	2	2	4	4	-1.25779581816222
451.2819	11243.1340131864	-1.17396377226235	0.150645812537746	-7.79287357866783	6.55021511965501e-15	2.57095943446459e-11	NA	NA	NA	NA	NA	NA	NA	NA	NA	NA	NA	NA	NA	NA	NA	NA	1	2	4	4	-0.938672027099992
202.0689	53760.7591010218	2.00894168767039	0.257915647364298	7.78914233471389	6.74655728141266e-15	2.64802373295447e-11	NA	NA	NA	NA	NA	NA	NA	NA	NA	NA	NA	NA	NA	NA	NA	NA	2	2	4	4	1.26055379531044
355.0951	14374.3336005253	3.38534310927306	0.435182830678681	7.77912838149776	7.3025926087402e-15	2.86626759893053e-11	Verimol_B,Verimol_A,7-Hydroxy-2,4,5-trimethoxyisoflavan,7-Hydroxy-2,3,4-trimethoxyisoflavan,Sorgolactone,5-Hydroxy-3,4,7-trimethoxyflavan,Niazidin	1	C18H20O5	[M+K]+	316.131075	355.0942344	2.40921962995443	HMDB38323,HMDB38324,HMDB38780,HMDB39510,HMDB39607,HMDB40534,HMDB31981	Sorgolactone,2-O-Methylodoratol,Combretastatin_A-4,(S)-N-[3-(3,4-Methylenedioxyphenyl)-2-(mercaptomethyl)-1-oxoprolyl]glycine	1	C18H20O5	[M+K]+	316.131075	355.0942344	2.40921962995443	C09186,C09774,C20268,C01313	2	2	4	4	1.84492642896842
196.9985	96025.4401695571	-3.17482153861702	0.408413005593238	-7.77355641259625	7.63126448319932e-15	2.99527130965573e-11	NA	NA	NA	NA	NA	NA	NA	NA	NA	NA	NA	NA	NA	NA	NA	NA	2	2	4	4	-1.81172944749014
150.0765	6350.49412300512	2.11684332490686	0.274235255102836	7.71907800152487	1.17174184168296e-14	4.59908672860563e-11	NA	NA	NA	NA	NA	NA	NA	NA	NA	NA	NA	NA	NA	NA	NA	NA	0	2	4	4	1.31934859479684
290.5779	11956.8969072172	3.10572904760897	0.402626895566123	7.71366513715406	1.22254988777605e-14	4.798508309521e-11	NA	NA	NA	NA	NA	NA	NA	NA	NA	NA	NA	NA	NA	NA	NA	NA	2	2	4	4	1.77737988609549
471.1854	3050.16315684763	-1.59478058431092	0.206944602491268	-7.70631640116444	1.29501324002811e-14	5.08292696711032e-11	NA	NA	NA	NA	NA	NA	NA	NA	NA	NA	NA	NA	NA	NA	NA	NA	2	2	4	4	-1.11294288563456
497.3227	3074.18041609921	-1.61346523033261	0.209412417261171	-7.70472568644466	1.31124650045323e-14	5.14664251427892e-11	NA	NA	NA	NA	NA	NA	NA	NA	NA	NA	NA	NA	NA	NA	NA	NA	2	2	0	4	-1.12461269885375
466.1862	6442.806631266	2.14009010129014	0.277982016494119	7.69866384984446	1.37496346883119e-14	5.39673161516243e-11	(E)-Squamosamide	1	C26H27NO7	[M+H]+	465.178754	466.1860304	0.422792591519515	HMDB41088	NA	NA	NA	NA	NA	NA	NA	NA	0	2	4	4	1.33136547719652
438.1198	7208.21604411976	-3.30193978561173	0.429105804514201	-7.69493153174639	1.41569961951848e-14	5.55662100661002e-11	NA	NA	NA	NA	NA	NA	NA	NA	NA	NA	NA	NA	NA	NA	NA	NA	2	2	4	4	-1.89511955912842
282.0873	16845.4484519253	3.62433271654541	0.4715205878171	7.6864781945667	1.51240448557439e-14	5.93618760587947e-11	NA	NA	NA	NA	NA	NA	NA	NA	NA	NA	NA	NA	NA	NA	NA	NA	2	2	0	4	1.92609311465476
465.3489	11864.9748627403	-1.41136191545241	0.183627936853792	-7.68598689085179	1.5182205417829e-14	5.95901562649788e-11	NA	NA	NA	NA	NA	NA	NA	NA	NA	NA	NA	NA	NA	NA	NA	NA	2	2	3	4	-1.01511101811493
486.1832	3393.88797859697	-1.84227114325141	0.239830272902345	-7.6815621354088	1.57160218473037e-14	6.1685385750667e-11	NA	NA	NA	NA	NA	NA	NA	NA	NA	NA	NA	NA	NA	NA	NA	NA	2	2	4	4	-1.20067159153778
489.3323	3076.33162649193	-1.615124765709	0.210380824518377	-7.67714818784694	1.62669220551692e-14	6.3847669066539e-11	NA	NA	NA	NA	NA	NA	NA	NA	NA	NA	NA	NA	NA	NA	NA	NA	2	2	4	4	-1.12578812160129
408.2056	4359.06219243369	-2.37124220928119	0.309005850122716	-7.67377772407705	1.67003376244724e-14	6.5548825176054e-11	NA	NA	NA	NA	NA	NA	NA	NA	NA	NA	NA	NA	NA	NA	NA	NA	2	2	4	4	-1.37501940760616
446.0895	5171.221993579	1.78213029132951	0.232367103349755	7.66946037385971	1.7272145124267e-14	6.77931696127479e-11	NA	NA	NA	NA	NA	NA	NA	NA	NA	NA	NA	NA	NA	NA	NA	NA	2	2	4	4	1.1472177732571
408.2147	17558.6514748577	-1.99304203925236	0.261661325039504	-7.61687665898453	2.59887450517479e-14	1.0200582432811e-10	NA	NA	NA	NA	NA	NA	NA	NA	NA	NA	NA	NA	NA	NA	NA	NA	1	2	2	4	-1.25367670223244
367.2246	54893.6466673106	-2.05947736427046	0.271685277775217	-7.58037896324438	3.44547066755128e-14	1.35234723701388e-10	NA	NA	NA	NA	NA	NA	NA	NA	NA	NA	NA	NA	NA	NA	NA	NA	2	2	4	4	-1.2815515655446
331.209	8296.77805166434	2.54100275733244	0.33546969174196	7.57446296903316	3.60616235398455e-14	1.41541872393893e-10	1,2,3-Tris(1-ethoxyethoxy)propane	1	C15H32O6	[M+Na]+	308.21989	331.2091114	-0.384349329923137	HMDB37162	NA	NA	NA	NA	NA	NA	NA	NA	2	2	4	4	1.54102152697108
483.2713	4059.69698143041	-2.22688713213667	0.294434284435188	-7.56327387759374	3.93048805960556e-14	1.54271656339518e-10	NA	NA	NA	NA	NA	NA	NA	NA	NA	NA	NA	NA	NA	NA	NA	NA	0	2	4	4	-1.32834325282869
405.1842	5650.59110435909	-2.86772751269011	0.379485935986352	-7.55687428899406	4.12870645043877e-14	1.62051728179722e-10	NA	NA	NA	NA	NA	NA	NA	NA	NA	NA	NA	NA	NA	NA	NA	NA	2	2	4	4	-1.621612245579
492.2391	4200.23147681424	1.43277695285246	0.18970890847075	7.55250222249507	4.26974356343199e-14	1.67587434864706e-10	NA	NA	NA	NA	NA	NA	NA	NA	NA	NA	NA	NA	NA	NA	NA	NA	2	2	1	4	0.991367056541592
459.1909	3495.02879574921	-1.9076989202465	0.253093271690198	-7.53753312961098	4.78944983197082e-14	1.87985905904855e-10	NA	NA	NA	NA	NA	NA	NA	NA	NA	NA	NA	NA	NA	NA	NA	NA	2	2	4	4	-1.22939665231694
105.1136	5063.56295248116	1.74732021320087	0.23184762673334	7.53650247716597	4.82743803931248e-14	1.89476943043015e-10	NA	NA	NA	NA	NA	NA	NA	NA	NA	NA	NA	NA	NA	NA	NA	NA	1	2	4	4	1.13406001525968
462.3423	3146.47047032209	-1.66842374979616	0.221455815208498	-7.53388999166881	4.92506236802665e-14	1.93308697945046e-10	NA	NA	NA	NA	NA	NA	NA	NA	NA	NA	NA	NA	NA	NA	NA	NA	2	2	4	4	-1.13882184971603
490.0912	8602.56118512447	-3.60370606436476	0.478497850210454	-7.5312899792126	5.0241471573035e-14	1.97197775924162e-10	NA	NA	NA	NA	NA	NA	NA	NA	NA	NA	NA	NA	NA	NA	NA	NA	2	2	4	4	-2.09506092027759
382.1904	97534.6742899025	-2.87892835273726	0.382548494925136	-7.52565593886512	5.24563060779018e-14	2.05891001355764e-10	NA	NA	NA	NA	NA	NA	NA	NA	NA	NA	NA	NA	NA	NA	NA	NA	2	2	4	4	-1.62862481342257
437.3386	14609.9620784716	-0.714043671072822	0.0949050282196288	-7.52377070496607	5.32186439721385e-14	2.08883177590643e-10	NA	NA	NA	NA	NA	NA	NA	NA	NA	NA	NA	NA	NA	NA	NA	NA	2	2	4	4	-0.752952648163477
338.194	729820.916930742	-3.24587315270046	0.433369070276742	-7.48985881855321	6.8947739067996e-14	2.70619875841884e-10	NA	NA	NA	NA	NA	NA	NA	NA	NA	NA	NA	NA	NA	NA	NA	NA	2	2	0	4	-1.8587940678302
367.1159	9485.61792623017	2.74963529536964	0.367236882346035	7.48736150302775	7.0271953458803e-14	2.75817417325802e-10	Cymorcin_monoglucoside,3-Hydroxy-4-isopropylbenzyl_alcohol_3-glucoside,Perilloside_B,Dehydrocyanaropicrin,Diosbulbin_D,Diosbulbin_B	1	C16H24O7	[M+K]+	328.152205	367.1153644	1.58778426774108	HMDB29777,HMDB39385,HMDB40465,HMDB35029,HMDB35109,HMDB36777	Rhododendrin,Calaxin,Deoxyelephantopin,Echinone,2,3-Dihydro-2-(4-methoxyphenyl)-5,6,7-trimethoxy-4H-1-benzopyran-4-one	1	C16H24O7	[M+K]+	328.152205	367.1153644	1.58778426774108	C09965,C09353,C09388,C10338,C15118	0	2	4	4	1.63571839787163
458.1525	4533.3694760065	-2.44907337257011	0.327405340823601	-7.48024869236819	7.41820959740511e-14	2.91164726698151e-10	NA	NA	NA	NA	NA	NA	NA	NA	NA	NA	NA	NA	NA	NA	NA	NA	2	2	4	4	-1.40788242318465
345.1768	12702.355222488	-1.12337182179564	0.15030718424919	-7.47383983943996	7.78879307897045e-14	3.0571012834959e-10	NA	NA	NA	NA	NA	NA	NA	NA	NA	NA	NA	NA	NA	NA	NA	NA	2	2	4	4	-0.914701067353541
391.3184	21306.3332799964	-1.45551509675938	0.195229252932675	-7.4554149795436	8.95854091808636e-14	3.5162273103489e-10	NA	NA	NA	NA	NA	NA	NA	NA	NA	NA	NA	NA	NA	NA	NA	NA	2	2	4	4	-1.03303546620929
323.0117	119881.433646494	1.68342757574341	0.225925031877293	7.45126629729872	9.24485416698711e-14	3.62860526054244e-10	NA	NA	NA	NA	NA	NA	NA	NA	NA	NA	NA	NA	NA	NA	NA	NA	2	2	4	4	1.10486336537449
452.285	3066.879183969	-1.6077227085135	0.217431494524089	-7.39415746569957	1.42307692276736e-13	5.5855769218619e-10	NA	NA	NA	NA	NA	NA	NA	NA	NA	NA	NA	NA	NA	NA	NA	NA	2	2	4	4	-1.1222665028599
116.9775	1415851.99304845	-1.49460102057837	0.20258655192801	-7.37759247271989	1.61177421832109e-13	6.32621380691029e-10	NA	NA	NA	NA	NA	NA	NA	NA	NA	NA	NA	NA	NA	NA	NA	NA	2	2	4	4	-1.05455747299348
442.1364	6964.51458931129	-3.24203889114312	0.440101193952116	-7.36657599591938	1.75066163756402e-13	6.87134692743877e-10	NA	NA	NA	NA	NA	NA	NA	NA	NA	NA	NA	NA	NA	NA	NA	NA	2	2	4	4	-1.85181573342619
478.1418	3417.13206715945	-1.85753800918918	0.252486207821522	-7.35698803200467	1.88106206789469e-13	7.38316861648664e-10	NA	NA	NA	NA	NA	NA	NA	NA	NA	NA	NA	NA	NA	NA	NA	NA	2	2	1	4	-1.20840697990782
422.1464	5119.96761059957	-2.68390025637182	0.36702008635699	-7.3126794857796	2.61867136096782e-13	1.02782850917987e-09	NA	NA	NA	NA	NA	NA	NA	NA	NA	NA	NA	NA	NA	NA	NA	NA	2	2	4	4	-1.51889354734884
383.2025	88131.0330769996	-2.2833153793078	0.313272329958326	-7.28859577100713	3.1320221655383e-13	1.22931869997378e-09	NA	NA	NA	NA	NA	NA	NA	NA	NA	NA	NA	NA	NA	NA	NA	NA	2	2	4	4	-1.34820941770589
251.1605	46904.3487254399	1.2819980264944	0.176567044947718	7.26068687887936	3.85129548128772e-13	1.51163347640543e-09	NA	NA	NA	NA	NA	NA	NA	NA	NA	NA	NA	NA	NA	NA	NA	NA	2	2	4	4	0.90996973939855
197.0074	315624.671104527	-1.82331966414417	0.253632330117065	-7.18882984398167	6.53489526727846e-13	2.5649463924068e-09	NA	NA	NA	NA	NA	NA	NA	NA	NA	NA	NA	NA	NA	NA	NA	NA	2	2	4	4	-1.19683070166466
324.1291	48307.862683582	0.582031009794	0.0810413232025963	7.18190408045255	6.87471495738646e-13	2.69832562077418e-09	NA	NA	NA	NA	NA	NA	NA	NA	NA	NA	NA	NA	NA	NA	NA	NA	0	2	4	4	0.54836359878473
142.0726	8888.37771765402	2.64859390459286	0.369591058907532	7.16628241067787	7.70617234694731e-13	3.02467264617682e-09	NA	NA	NA	NA	NA	NA	NA	NA	NA	NA	NA	NA	NA	NA	NA	NA	2	2	3	4	1.59655854562099
255.098	39366.2895080836	0.597708903448935	0.0837666968814637	7.13540017334979	9.65059776501029e-13	3.78785962276654e-09	NA	NA	NA	NA	NA	NA	NA	NA	NA	NA	NA	NA	NA	NA	NA	NA	2	2	1	4	0.565124926010975
369.2402	36147.3439871325	-1.17786267001239	0.165512604518312	-7.11645299426169	1.10739919248442e-12	4.34654183050136e-09	NA	NA	NA	NA	NA	NA	NA	NA	NA	NA	NA	NA	NA	NA	NA	NA	2	2	4	4	-0.940613022895596
376.1498	105218.955370572	-3.18655494140843	0.448405286005831	-7.10641698672347	1.19094235072386e-12	4.67444872659117e-09	NA	NA	NA	NA	NA	NA	NA	NA	NA	NA	NA	NA	NA	NA	NA	NA	2	2	4	4	-1.82476762518296
398.2285	26233.4448420194	0.699239613354653	0.0984215689963838	7.10453633776499	1.20727154662727e-12	4.73854082051202e-09	NA	NA	NA	NA	NA	NA	NA	NA	NA	NA	NA	NA	NA	NA	NA	NA	2	2	4	4	0.633855829037054
449.2067	8434.49391895778	-1.25360458241639	0.17655250055276	-7.10046347965359	1.24339189789525e-12	4.88031319923886e-09	NA	NA	NA	NA	NA	NA	NA	NA	NA	NA	NA	NA	NA	NA	NA	NA	0	2	4	4	-0.964187842500976
457.0277	3298.78145653554	-1.77782817693799	0.250396579057578	-7.10004978354429	1.24711957167724e-12	4.89494431883318e-09	NA	NA	NA	NA	NA	NA	NA	NA	NA	NA	NA	NA	NA	NA	NA	NA	0	2	4	4	-1.1766376076886
130.6023	6853.67029479686	2.23899805180992	0.315605262522315	7.09429885267395	1.30008915651354e-12	5.10284993931564e-09	NA	NA	NA	NA	NA	NA	NA	NA	NA	NA	NA	NA	NA	NA	NA	NA	2	2	4	4	1.39126310242248
377.0617	60485.4936660891	-1.59650273610587	0.225604562886506	-7.07655339803126	1.47783825158024e-12	5.80051513745245e-09	NA	NA	NA	NA	NA	NA	NA	NA	NA	NA	NA	NA	NA	NA	NA	NA	0	2	3	4	-1.11526470400942
490.0822	4972.21495853465	-2.62824191405512	0.371841710105958	-7.06817401766519	1.56985613357022e-12	6.16168532426313e-09	NA	NA	NA	NA	NA	NA	NA	NA	NA	NA	NA	NA	NA	NA	NA	NA	0	2	4	4	-1.50132668515909
475.0008	2995.24917285744	-1.55078061844792	0.219683059254455	-7.05917253570143	1.67496997640688e-12	6.574257157397e-09	NA	NA	NA	NA	NA	NA	NA	NA	NA	NA	NA	NA	NA	NA	NA	NA	2	2	4	4	-1.09117810030483
445.211	3341.66904583646	-1.80720614204525	0.256960232727738	-7.03301877827949	2.02112152682941e-12	7.93290199280542e-09	NA	NA	NA	NA	NA	NA	NA	NA	NA	NA	NA	NA	NA	NA	NA	NA	0	2	4	4	-1.18920143283177
106.1116	5456.43223285921	1.87047753071239	0.266180930484957	7.02709066086949	2.10884352291117e-12	8.27721082742634e-09	NA	NA	NA	NA	NA	NA	NA	NA	NA	NA	NA	NA	NA	NA	NA	NA	2	2	4	4	1.18164076144071
476.2171	3748.30835794319	-2.05960412412065	0.293441426589405	-7.0187912731304	2.23795810903692e-12	8.78398557796991e-09	NA	NA	NA	NA	NA	NA	NA	NA	NA	NA	NA	NA	NA	NA	NA	NA	2	2	4	4	-1.28297160866341
294.1819	32218.1905345119	-1.80284496730526	0.257022644486171	-7.01434292262238	2.31032117029944e-12	9.0680105934253e-09	NA	NA	NA	NA	NA	NA	NA	NA	NA	NA	NA	NA	NA	NA	NA	NA	2	2	3	4	-1.18541262680517
420.1483	10210.5295028903	2.86346818373873	0.408440333052105	7.01073804915693	2.37064218139583e-12	9.30477056197865e-09	NA	NA	NA	NA	NA	NA	NA	NA	NA	NA	NA	NA	NA	NA	NA	NA	2	2	3	4	1.6826804165742
203.0529	7247908.15699063	1.30974116380531	0.187042881110088	7.00235772691306	2.51690427892142e-12	9.87884929476656e-09	NA	NA	NA	NA	NA	NA	NA	NA	NA	NA	NA	NA	NA	NA	NA	NA	2	2	4	4	0.927099485454553
481.0799	31390.7222503935	2.70058142103829	0.385845756875102	6.99912172913298	2.57572002764597e-12	1.01097011085104e-08	NA	NA	NA	NA	NA	NA	NA	NA	NA	NA	NA	NA	NA	NA	NA	NA	2	2	4	4	1.61009882374547
449.0821	3035.60034719385	-1.58308727654008	0.226242796794624	-6.99729361097472	2.60954056581721e-12	1.02424467208325e-08	NA	NA	NA	NA	NA	NA	NA	NA	NA	NA	NA	NA	NA	NA	NA	NA	2	2	4	4	-1.10486336537449
463.2814	2894.6407090404	-1.46690179894491	0.20979994518348	-6.99190744621994	2.71173763486594e-12	1.06435702168488e-08	NA	NA	NA	NA	NA	NA	NA	NA	NA	NA	NA	NA	NA	NA	NA	NA	2	2	2	4	-1.03730144254596
270.0411	26568.0241251526	0.576778269915758	0.0824963027799268	6.99156508206694	2.71836469753667e-12	1.06695814378314e-08	NA	NA	NA	NA	NA	NA	NA	NA	NA	NA	NA	NA	NA	NA	NA	NA	2	2	4	4	0.544740289730463
453.2707	2981.659960008	-1.53971838785081	0.220342481109118	-6.98784174572451	2.79146998030555e-12	1.09565196726993e-08	NA	NA	NA	NA	NA	NA	NA	NA	NA	NA	NA	NA	NA	NA	NA	NA	2	2	3	4	-1.08216697971077
205.0573	67474.533297505	1.476568073737	0.211464103114555	6.98259445451652	2.89778011523525e-12	1.13737869522984e-08	NA	NA	NA	NA	NA	NA	NA	NA	NA	NA	NA	NA	NA	NA	NA	NA	2	2	0	4	1.01825038767411
203.0511	110901.761031824	1.31218606304493	0.187949923191149	6.98157275494284	2.91893675086745e-12	1.14568267471547e-08	NA	NA	NA	NA	NA	NA	NA	NA	NA	NA	NA	NA	NA	NA	NA	NA	2	2	4	4	0.929019599073105
497.0199	4529.93102262518	-2.44755041935859	0.351141439529344	-6.97026936678048	3.16334712771983e-12	1.24161374763003e-08	NA	NA	NA	NA	NA	NA	NA	NA	NA	NA	NA	NA	NA	NA	NA	NA	2	2	4	4	-1.40620295975646
457.1899	6518.01075138577	2.15877752158953	0.311085609258038	6.93949658018052	3.93499646650342e-12	1.54448611310259e-08	NA	NA	NA	NA	NA	NA	NA	NA	NA	NA	NA	NA	NA	NA	NA	NA	2	2	4	4	1.3451184363708
117.9808	21346.1586865028	-1.72204187989233	0.248169077589035	-6.93898650316141	3.94922856883857e-12	1.55007221326914e-08	NA	NA	NA	NA	NA	NA	NA	NA	NA	NA	NA	NA	NA	NA	NA	NA	2	2	3	4	-1.15569535455078
159.0518	241231.665240805	-1.49448908469851	0.215817652931571	-6.92477684006864	4.36663318370969e-12	1.71390352460605e-08	NA	NA	NA	NA	NA	NA	NA	NA	NA	NA	NA	NA	NA	NA	NA	NA	2	2	4	4	-1.05346977638527
467.1542	3341.25449620818	-1.80691089872828	0.261700617151555	-6.90449613147788	5.03819302590885e-12	1.97749076266922e-08	NA	NA	NA	NA	NA	NA	NA	NA	NA	NA	NA	NA	NA	NA	NA	NA	2	2	0	4	-1.18793660244815
458.206	3452.25751905256	-1.88031491097105	0.273569421806205	-6.87326419216199	6.27491974471356e-12	2.46290599980007e-08	NA	NA	NA	NA	NA	NA	NA	NA	NA	NA	NA	NA	NA	NA	NA	NA	2	2	4	4	-1.22146241821329
492.3173	3635.53550011062	-1.99389994091247	0.290166331734188	-6.87157579239418	6.34965397147044e-12	2.49223918380215e-08	NA	NA	NA	NA	NA	NA	NA	NA	NA	NA	NA	NA	NA	NA	NA	NA	2	2	4	4	-1.25504737531321
479.3702	2948.16558930617	-1.51209579165794	0.220230554260935	-6.86596733469764	6.60421857584409e-12	2.59215579101881e-08	NA	NA	NA	NA	NA	NA	NA	NA	NA	NA	NA	NA	NA	NA	NA	NA	2	2	1	4	-1.06440345457685
242.1003	31454.4327276066	0.854274155808346	0.124536692941242	6.85961812243885	6.90448673097847e-12	2.71001104190905e-08	NA	NA	NA	NA	NA	NA	NA	NA	NA	NA	NA	NA	NA	NA	NA	NA	2	2	4	4	0.727506630295522
487.2582	3049.64334079724	-1.59414371346657	0.232693609762387	-6.85082721048687	7.34241600006417e-12	2.88189828002519e-08	NA	NA	NA	NA	NA	NA	NA	NA	NA	NA	NA	NA	NA	NA	NA	NA	2	2	0	4	-1.10947136503802
366.2251	372937.951953243	-2.49338663235649	0.365429212500892	-6.82317271597546	8.90514818716433e-12	3.495270663462e-08	NA	NA	NA	NA	NA	NA	NA	NA	NA	NA	NA	NA	NA	NA	NA	NA	2	2	4	4	-1.43182395069406
475.3749	2876.63073788774	-1.45131484884653	0.213283567687908	-6.80462571298603	1.01312286717919e-11	3.9765072536783e-08	NA	NA	NA	NA	NA	NA	NA	NA	NA	NA	NA	NA	NA	NA	NA	NA	2	2	0	4	-1.03197190614753
276.1268	11964.2624768371	3.1065924517289	0.458162820287973	6.78054244946434	1.19725491665971e-11	4.69922554788935e-08	NA	NA	NA	NA	NA	NA	NA	NA	NA	NA	NA	NA	NA	NA	NA	NA	2	2	2	4	1.78041676008047
447.1908	2882.16351580252	-1.45609876640166	0.215080022205526	-6.77003262074353	1.28753362308839e-11	5.05356947062191e-08	NA	NA	NA	NA	NA	NA	NA	NA	NA	NA	NA	NA	NA	NA	NA	NA	2	2	4	4	-1.03410019608518
498.1605	6243.41438081269	2.08958268128907	0.310019837224787	6.74015798470977	1.58214505648754e-11	6.20991934671359e-08	NA	NA	NA	NA	NA	NA	NA	NA	NA	NA	NA	NA	NA	NA	NA	NA	2	2	4	4	1.29731666308533
335.2057	8836.41750432281	2.63950110858862	0.391771320091149	6.73735154470856	1.61299602462051e-11	6.33100939663549e-08	NA	NA	NA	NA	NA	NA	NA	NA	NA	NA	NA	NA	NA	NA	NA	NA	2	2	3	4	1.58112270400902
271.1041	26286.5963222585	-0.789195178781486	0.117202926927845	-6.73357909625708	1.65539603825726e-11	6.49742945015976e-08	NA	NA	NA	NA	NA	NA	NA	NA	NA	NA	NA	NA	NA	NA	NA	NA	2	2	2	4	-0.783129280547448
103.1234	6751.4961197376	-1.2045940652444	0.179608514237451	-6.70677595858217	1.98971386770025e-11	7.80962693072349e-08	NA	NA	NA	NA	NA	NA	NA	NA	NA	NA	NA	NA	NA	NA	NA	NA	1	2	2	4	-0.94841271294591
488.2818	5075.53447149662	1.75134728911947	0.261176019135939	6.70562058076211	2.00552203789712e-11	7.8716739987462e-08	NA	NA	NA	NA	NA	NA	NA	NA	NA	NA	NA	NA	NA	NA	NA	NA	2	2	4	4	1.13524806106637
383.0899	11820.4368490478	3.08812261732648	0.463112885036379	6.66818548372692	2.58985346980596e-11	1.01651748689884e-07	Dehydrocyanaropicrin,Diosbulbin_D,Diosbulbin_B	1	C19H20O6	[M+K]+	344.12599	383.0891494	1.95750780514439	HMDB35029,HMDB35109,HMDB36777	Calaxin,Deoxyelephantopin,Echinone,2,3-Dihydro-2-(4-methoxyphenyl)-5,6,7-trimethoxy-4H-1-benzopyran-4-one	1	C19H20O6	[M+K]+	344.12599	383.0891494	1.95750780514439	C09353,C09388,C10338,C15118	0	2	2	4	1.75949411073655
484.2577	2856.74354791998	-1.43392302344196	0.21532039302186	-6.65948544547002	2.7478791313203e-11	1.07854255904322e-07	NA	NA	NA	NA	NA	NA	NA	NA	NA	NA	NA	NA	NA	NA	NA	NA	2	2	4	4	-1.02455942619568
274.1402	80536.4852089364	1.93010895567405	0.290382184793768	6.6467884627455	2.99557062284589e-11	1.17576146946701e-07	NA	NA	NA	NA	NA	NA	NA	NA	NA	NA	NA	NA	NA	NA	NA	NA	2	2	4	4	1.21490881474512
179.0175	436201.074606067	-2.00300496403357	0.302791034727439	-6.61513959895345	3.71201280918955e-11	1.4569650276069e-07	NA	NA	NA	NA	NA	NA	NA	NA	NA	NA	NA	NA	NA	NA	NA	NA	2	2	4	4	-1.26193638654461
356.1903	7903.04294472597	2.46475013178909	0.373235932084679	6.60373217021851	4.00933593916397e-11	1.57366435612186e-07	NA	NA	NA	NA	NA	NA	NA	NA	NA	NA	NA	NA	NA	NA	NA	NA	2	2	4	4	1.51691846713287
175.058	87961.4449377103	1.38745044557328	0.21071900224371	6.58436320787341	4.56839105352327e-11	1.79309348850788e-07	NA	NA	NA	NA	NA	NA	NA	NA	NA	NA	NA	NA	NA	NA	NA	NA	2	2	0	4	0.962202860717792
397.0401	11034.8238096033	2.98287503353519	0.453138942063732	6.58269408484356	4.61999113355529e-11	1.81334651992045e-07	NA	NA	NA	NA	NA	NA	NA	NA	NA	NA	NA	NA	NA	NA	NA	NA	2	2	4	4	1.72532264435659
560.3105	35686.4203474625	-1.4673523506269	0.22379572882276	-6.55665931760922	5.50265275801327e-11	2.15979120752021e-07	NA	NA	NA	NA	NA	NA	NA	NA	NA	NA	NA	NA	NA	NA	NA	NA	2	2	0	4	-1.03837088971654
491.3481	3500.91540826574	-1.91132459072182	0.291514433236431	-6.55653502127511	5.50723906307745e-11	2.1615913322579e-07	NA	NA	NA	NA	NA	NA	NA	NA	NA	NA	NA	NA	NA	NA	NA	NA	2	2	4	4	-1.23072656813618
373.2082	48728.5795787755	-1.89557130175276	0.290399913378857	-6.52745133322331	6.68982335743742e-11	2.62575566779419e-07	NA	NA	NA	NA	NA	NA	NA	NA	NA	NA	NA	NA	NA	NA	NA	NA	2	2	4	4	-1.22541989242518
362.2287	26349.6482600071	0.656128411526213	0.101102437920092	6.48973877410151	8.59853311934309e-11	3.37492424934216e-07	NA	NA	NA	NA	NA	NA	NA	NA	NA	NA	NA	NA	NA	NA	NA	NA	2	2	4	4	0.605121846838028
355.1617	29001.7052850021	-1.98079866744616	0.305747160674952	-6.4785513071436	9.26074421461967e-11	3.63484210423822e-07	NA	NA	NA	NA	NA	NA	NA	NA	NA	NA	NA	NA	NA	NA	NA	NA	2	2	4	4	-1.24821741720123
486.2375	3012.12096436856	-1.56428374750102	0.241841224044133	-6.46822622439076	9.9159972389721e-11	3.89202891629655e-07	NA	NA	NA	NA	NA	NA	NA	NA	NA	NA	NA	NA	NA	NA	NA	NA	1	2	2	4	-1.09799502782763
381.2132	17667.150722498	-0.687991543218958	0.106365439085927	-6.46818693300527	9.91857532305019e-11	3.8930408142972e-07	NA	NA	NA	NA	NA	NA	NA	NA	NA	NA	NA	NA	NA	NA	NA	NA	2	2	2	4	-0.73648119359634
491.7772	4277.89838525156	1.46397404034211	0.226732693270699	6.45682816722975	1.06920180672872e-10	4.19661709141024e-07	NA	NA	NA	NA	NA	NA	NA	NA	NA	NA	NA	NA	NA	NA	NA	NA	2	2	4	4	1.00782444405235
166.9511	9394.67214447122	2.7347096000376	0.424953979050248	6.43530766825514	1.23223471839677e-10	4.83652126970731e-07	NA	NA	NA	NA	NA	NA	NA	NA	NA	NA	NA	NA	NA	NA	NA	NA	1	2	4	4	1.62394090195104
157.0918	10840.9327438836	2.95564206436872	0.46142472952703	6.40546957116562	1.49907282176197e-10	5.88386082541572e-07	NA	NA	NA	NA	NA	NA	NA	NA	NA	NA	NA	NA	NA	NA	NA	NA	2	2	4	4	1.71981927806551
453.0248	3056.69885878459	-1.59961049821489	0.251042852832376	-6.37186233412892	1.86746481862327e-10	7.32979941309633e-07	NA	NA	NA	NA	NA	NA	NA	NA	NA	NA	NA	NA	NA	NA	NA	NA	2	2	4	4	-1.11992646832277
361.129	7801.20677369484	2.44423928154063	0.384117520829768	6.3632590261975	1.97517173482718e-10	7.75254905919669e-07	Gibberellin_A59,Heteroflavanone_A,Edulisin_IV	1	C19H20O7	[M+H]+	360.120905	361.1281814	2.18980417683988	HMDB35051,HMDB40910,HMDB41196	Elephantopin,Goyazensolide,Vernodalin,2,3-Dihydro-2-(4-hydroxyphenyl)-5,6,7,8-tetramethoxy-4H-1-benzopyran-4-one,Columbamine,(S)-cis-N-Methylstylopine,Jatrorrhizine	1	C19H20O7	[M+H]+	360.120905	361.1281814	2.18980417683988	C09403,C09467,C09576,C14940,C01795,C06163,C09553	2	2	4	4	1.50132668515909
190.0502	69147.0241999366	-0.964480245602745	0.151761077105096	-6.3552543511195	2.08082026281343e-10	8.16721953154269e-07	NA	NA	NA	NA	NA	NA	NA	NA	NA	NA	NA	NA	NA	NA	NA	NA	2	2	4	4	-0.850212467008988
192.0467	38442.519972669	1.66241347312018	0.263610353572292	6.3063284525518	2.85732346715887e-10	1.12149946085986e-06	NA	NA	NA	NA	NA	NA	NA	NA	NA	NA	NA	NA	NA	NA	NA	NA	0	2	4	4	1.09344476436497
204.0564	442274.955460848	1.46295092251586	0.232068977717253	6.30394866606549	2.90156629910415e-10	1.13886477239838e-06	NA	NA	NA	NA	NA	NA	NA	NA	NA	NA	NA	NA	NA	NA	NA	NA	2	2	4	4	1.0067878682873
155.0288	10534.4551438777	2.91156874307077	0.462698645549834	6.2925810807397	3.12230142806315e-10	1.22550331051479e-06	NA	NA	NA	NA	NA	NA	NA	NA	NA	NA	NA	NA	NA	NA	NA	NA	2	2	4	4	1.70361434868178
419.2137	25852.8948782436	-0.901021513272063	0.143684141673696	-6.27084870171869	3.59085412722372e-10	1.40941024493531e-06	NA	NA	NA	NA	NA	NA	NA	NA	NA	NA	NA	NA	NA	NA	NA	NA	2	2	4	4	-0.823636234970409
463.318	2966.22372036188	-1.5269404090662	0.243885888281509	-6.26088052828914	3.82809729823884e-10	1.50252818955874e-06	NA	NA	NA	NA	NA	NA	NA	NA	NA	NA	NA	NA	NA	NA	NA	NA	2	2	1	4	-1.07769420406414
128.057	19178.0826856846	3.81847354337288	0.613499013677798	6.224090761747	4.84356642177459e-10	1.90109982054653e-06	NA	NA	NA	NA	NA	NA	NA	NA	Ammeline	1	C3H5N5O	[M+H]+	127.04941	128.0566864	2.22167235478827	C08733	2	2	4	4	1.99424655518369
456.2272	3174.65522572945	-1.68913844186782	0.272014072705396	-6.20974652181778	5.30701345327933e-10	2.08300278041214e-06	NA	NA	NA	NA	NA	NA	NA	NA	NA	NA	NA	NA	NA	NA	NA	NA	2	2	4	4	-1.1424102428649
342.1395	79777.4620516518	0.920476518901732	0.148517290794918	6.19777343079054	5.72674959232873e-10	2.24774921498903e-06	NA	NA	NA	NA	NA	NA	NA	NA	NA	NA	NA	NA	NA	NA	NA	NA	2	2	4	4	0.756271451022172
365.2124	33625.5487773036	-1.06433007730589	0.172019444844665	-6.18726608649962	6.12165859406676e-10	2.4027509981712e-06	NA	NA	NA	NA	NA	NA	NA	NA	NA	NA	NA	NA	NA	NA	NA	NA	2	2	4	4	-0.886611884925643
367.2283	53023.7050784448	-2.32597932172025	0.376718850148058	-6.17431095047697	6.64526416837982e-10	2.60826618608908e-06	NA	NA	NA	NA	NA	NA	NA	NA	NA	NA	NA	NA	NA	NA	NA	NA	2	2	4	4	-1.3638611607195
240.9879	271892.054362887	-4.05591096716643	0.659879576587772	-6.14644112512088	7.92407156304398e-10	3.11019808849476e-06	NA	NA	NA	NA	NA	NA	NA	NA	NA	NA	NA	NA	NA	NA	NA	NA	0	2	4	4	-2.40333045825092
265.1121	158298.013159397	-1.3142629953572	0.213857029561649	-6.14552160408801	7.97011637267832e-10	3.12827067627624e-06	NA	NA	NA	NA	NA	NA	NA	NA	NA	NA	NA	NA	NA	NA	NA	NA	2	2	4	4	-0.985264343893827
254.1615	16864.8277858628	0.887395389037724	0.144773951261959	6.1295238632538	8.81424546038647e-10	3.45959134320169e-06	NA	NA	NA	NA	NA	NA	NA	NA	NA	NA	NA	NA	NA	NA	NA	NA	2	2	0	4	0.744691665433282
306.1186	28902.4993989561	0.836308835096358	0.136442073623286	6.12940578289211	8.82078914389766e-10	3.46215973897983e-06	NA	NA	NA	NA	NA	NA	NA	NA	NA	NA	NA	NA	NA	NA	NA	NA	0	2	2	4	0.71939849346072
368.1834	100247.554563382	-3.19035634771973	0.520614758028906	-6.12805591566153	8.89593249833001e-10	3.49165350559453e-06	NA	NA	NA	NA	NA	NA	NA	NA	NA	NA	NA	NA	NA	NA	NA	NA	2	2	4	4	-1.82807613299814
413.0455	7223.03058386188	2.32248643368269	0.380212535659256	6.1083899552541	1.00641214137903e-09	3.95016765491268e-06	NA	NA	NA	NA	NA	NA	NA	NA	NA	NA	NA	NA	NA	NA	NA	NA	2	2	4	4	1.43182395069406
207.1061	16395.4173064864	0.307670735735269	0.050474536398865	6.0955633807899	1.09052692826187e-09	4.28031819342783e-06	NA	NA	NA	NA	NA	NA	NA	NA	NA	NA	NA	NA	NA	NA	NA	NA	2	2	4	4	0.314353706526771
324.2171	14828.9386138435	-1.15525694893951	0.190233975592011	-6.07282135246522	1.25682251066119e-09	4.93302835434518e-06	NA	NA	NA	NA	NA	NA	NA	NA	NA	NA	NA	NA	NA	NA	NA	NA	2	2	4	4	-0.929019599073105
243.0041	370467.70173526	-3.21146262312918	0.5311360138678	-6.04640344333441	1.48114929929386e-09	5.81351099972842e-06	NA	NA	NA	NA	NA	NA	NA	NA	NA	NA	NA	NA	NA	NA	NA	NA	0	2	3	4	-1.83812359249271
480.1341	3617.1799789928	-1.98285434919887	0.329900372669207	-6.01046410816603	1.84992963384355e-09	7.26097381283593e-06	NA	NA	NA	NA	NA	NA	NA	NA	NA	NA	NA	NA	NA	NA	NA	NA	2	2	4	4	-1.24957874843475
468.0743	2925.11489482653	-1.49264328357991	0.248344922867523	-6.01036359570009	1.85107699383462e-09	7.26547720080088e-06	NA	NA	NA	NA	NA	NA	NA	NA	NA	NA	NA	NA	NA	NA	NA	NA	2	2	4	4	-1.05238332469421
467.1421	3989.3300539591	1.34422761518038	0.223676219737658	6.00970284975743	1.85863675492587e-09	7.29514926308403e-06	NA	NA	NA	NA	NA	NA	NA	NA	NA	NA	NA	NA	NA	NA	NA	NA	0	2	3	4	0.941584850852506
334.14	20986.1777373486	-0.761874834237562	0.127054180872213	-5.9964562284167	2.01669935976533e-09	7.91554498707892e-06	NA	NA	NA	NA	NA	NA	NA	NA	NA	NA	NA	NA	NA	NA	NA	NA	0	2	4	4	-0.771310557922893
102.9994	299709.103473944	-1.13219955125277	0.189729997293396	-5.96742511676714	2.4102684344041e-09	9.46030360503609e-06	NA	NA	NA	NA	NA	NA	NA	NA	NA	NA	NA	NA	NA	NA	NA	NA	2	2	1	4	-0.920405832133365
98.996	5650.4009696359	1.92757419202758	0.324828160847581	5.93413510392055	2.95398514951393e-09	1.15943917118422e-05	NA	NA	NA	NA	NA	NA	NA	NA	NA	NA	NA	NA	NA	NA	NA	NA	2	2	1	4	1.2110015716248
157.0356	633818.29307831	-1.94903633852517	0.329793826973948	-5.90986300868249	3.42392353053246e-09	1.34388998573399e-05	NA	NA	NA	NA	NA	NA	NA	NA	NA	NA	NA	NA	NA	NA	NA	NA	2	2	1	4	-1.2374090437251
421.2925	12311.34248796	-0.715647686298839	0.121352624106529	-5.89725761241563	3.69592607549087e-09	1.45065098463017e-05	NA	NA	NA	NA	NA	NA	NA	NA	NA	NA	NA	NA	NA	NA	NA	NA	2	2	3	4	-0.754611010638997
450.123	11652.1709285375	0.980944015126992	0.166871999441554	5.87842189468437	4.14196158834343e-09	1.6257199234248e-05	NA	NA	NA	NA	NA	NA	NA	NA	NA	NA	NA	NA	NA	NA	NA	NA	2	2	0	4	0.785676101982093
286.1764	91554.6550179047	-1.04431759731614	0.178000891143333	-5.86692342160925	4.4395558846864e-09	1.74252568473941e-05	NA	NA	NA	NA	NA	NA	NA	NA	NA	NA	NA	NA	NA	NA	NA	NA	2	2	4	4	-0.873740535493806
272.1245	54659.4492806655	-0.657072686676142	0.112045107343185	-5.86435858072393	4.50872178057832e-09	1.76967329887699e-05	NA	NA	NA	NA	NA	NA	NA	NA	NA	NA	NA	NA	NA	NA	NA	NA	1	2	4	4	-0.721016324667154
432.093	18965.5290360882	0.784344404034126	0.134421108024959	5.8349794579025	5.37971946061838e-09	2.11153988829271e-05	NA	NA	NA	NA	NA	NA	NA	NA	NA	NA	NA	NA	NA	NA	NA	NA	1	2	4	4	0.691383423018618
400.1642	28557.9124030951	-4.5990476914856	0.791668004430903	-5.80931358314987	6.27294977992112e-09	2.46213278861904e-05	NA	NA	NA	NA	NA	NA	NA	NA	NA	NA	NA	NA	NA	NA	NA	NA	2	2	4	4	-2.68362322151295
420.1549	30956.9656947945	-2.16027214662342	0.372780487282825	-5.79502474061752	6.83111100324367e-09	2.68121106877314e-05	NA	NA	NA	NA	NA	NA	NA	NA	NA	NA	NA	NA	NA	NA	NA	NA	2	2	4	4	-1.30605342068378
102.0069	120994.986205581	-1.18779750151448	0.205306818350385	-5.78547517836128	7.23076377320946e-09	2.83807478098471e-05	NA	NA	NA	NA	NA	NA	NA	NA	NA	NA	NA	NA	NA	NA	NA	NA	0	2	4	4	-0.944505685514796
404.1809	34767.5496005114	-2.44979543168241	0.425555168529208	-5.75670468331832	8.57717673476106e-09	3.36654186839371e-05	NA	NA	NA	NA	NA	NA	NA	NA	NA	NA	NA	NA	NA	NA	NA	NA	2	2	4	4	-1.40956586709884
401.2395	36801.133211915	-1.81070893653806	0.316147049280917	-5.72742633738494	1.01965688900699e-08	4.00215328935243e-05	NA	NA	NA	NA	NA	NA	NA	NA	NA	NA	NA	NA	NA	NA	NA	NA	2	2	0	4	-1.1917368174267
479.2249	4012.29114238126	1.35413115903165	0.237734196696024	5.69598811551331	1.22659421847286e-08	4.81438230750598e-05	NA	NA	NA	NA	NA	NA	NA	NA	NA	NA	NA	NA	NA	NA	NA	NA	2	2	1	4	0.94841271294591
159.0314	44961.4959862052	-1.97065742387556	0.347369776651763	-5.67308256599173	1.40250589514304e-08	5.50483563843642e-05	NA	NA	NA	NA	NA	NA	NA	NA	NA	NA	NA	NA	NA	NA	NA	NA	2	2	4	4	-1.24550167231847
455.1653	6097.57493665535	2.05133625433967	0.36162299233369	5.67258249012768	1.40660750607394e-08	5.5209344613402e-05	NA	NA	NA	NA	NA	NA	NA	NA	NA	NA	NA	NA	NA	NA	NA	NA	0	2	4	4	1.28297160866341
163.0871	16514.9065982083	-0.697987175936075	0.123196294731558	-5.6656507199098	1.46467612608768e-08	5.74885379489415e-05	NA	NA	NA	NA	NA	NA	NA	NA	NA	NA	NA	NA	NA	NA	NA	NA	2	2	4	4	-0.742223273724509
447.3062	14962.7869289972	-2.87044357509179	0.507406443596973	-5.65708932417846	1.5396164553866e-08	6.0429945873924e-05	NA	NA	NA	NA	NA	NA	NA	NA	NA	NA	NA	NA	NA	NA	NA	NA	2	2	4	4	-1.62627839782083
263.1432	22303.9723709113	-0.406711099348561	0.0720407893279479	-5.64556695092705	1.64637784206019e-08	6.46203303008623e-05	NA	NA	NA	NA	NA	NA	NA	NA	NA	NA	NA	NA	NA	NA	NA	NA	2	2	4	4	-0.536073325991484
395.0424	37742.9261462558	2.36726037310142	0.420504105358805	5.62957731668636	1.80651779748786e-08	7.09058235513984e-05	NA	NA	NA	NA	NA	NA	NA	NA	NA	NA	NA	NA	NA	NA	NA	NA	2	2	4	4	1.45661554779036
459.2525	16596.4052325233	0.802421227593227	0.142861350900946	5.61678314346608	1.94545334301364e-08	7.63590437132855e-05	NA	NA	NA	NA	NA	NA	NA	NA	NA	NA	NA	NA	NA	NA	NA	NA	2	2	4	4	0.7009264847202
469.2923	26338.1767397972	-0.921563483575973	0.164555527669162	-5.60031921521817	2.13957440451782e-08	8.39782953773245e-05	NA	NA	NA	NA	NA	NA	NA	NA	NA	NA	NA	NA	NA	NA	NA	NA	2	2	1	4	-0.829784842923165
417.9206	17143.8466765108	0.937648003355565	0.167441576001023	5.59985175575412	2.14535188857356e-08	8.42050616265121e-05	NA	NA	NA	NA	NA	NA	NA	NA	NA	NA	NA	NA	NA	NA	NA	NA	2	2	4	4	0.768791986666522
461.0139	3061.75265320723	-1.60347241281487	0.286799846350046	-5.59091098974229	2.25881357929164e-08	8.86584329871969e-05	1-O-Caffeoyl-(b-D-glucose_6-O-sulfate)	1	C15H18O12S	[M+K]+	422.051902	461.0150614	-2.47410571906571	HMDB41173	NA	NA	NA	NA	NA	NA	NA	NA	2	2	4	4	-1.12109571823467
400.085	19692.2609297075	1.56351611069126	0.279951322477248	5.58495704487456	2.3375798404235e-08	9.17500087366224e-05	NA	NA	NA	NA	NA	NA	NA	NA	NA	NA	NA	NA	NA	NA	NA	NA	2	2	4	4	1.05673661756583
450.2522	3743.51684693662	-2.05677809828403	0.368311461611753	-5.58434453623421	2.34583249905682e-08	9.20739255879802e-05	NA	NA	NA	NA	NA	NA	NA	NA	NA	NA	NA	NA	NA	NA	NA	NA	2	2	4	4	-1.28013410201083
289.1621	20345.6967893781	0.411354730637756	0.0737855911039915	5.57500081632474	2.47528705053133e-08	9.71550167333546e-05	NA	NA	NA	NA	NA	NA	NA	NA	NA	NA	NA	NA	NA	NA	NA	NA	2	2	4	4	0.42739135316225
401.3988	35456.1467892246	1.03929675764884	0.186935797055281	5.55964547197721	2.70323199749069e-08	0.00010610185590151	NA	NA	NA	NA	NA	NA	NA	NA	NA	NA	NA	NA	NA	NA	NA	NA	2	2	4	4	0.809697748736386
614.4247	154110.420618514	-1.45126160722315	0.261475761668356	-5.55027203272426	2.85225421443742e-08	0.000111950977916669	NA	NA	NA	NA	NA	NA	NA	NA	NA	NA	NA	NA	NA	NA	NA	NA	2	2	4	4	-1.03090951213175
283.1169	22662.1789864014	-0.66457855559283	0.119992580291962	-5.53849708020113	3.05078332619724e-08	0.000119743245553242	NA	NA	NA	NA	NA	NA	NA	NA	NA	NA	NA	NA	NA	NA	NA	NA	2	2	4	4	-0.72425766389
331.1546	9842.54737201809	2.80678463218506	0.508122859442245	5.52383066423345	3.31687156391005e-08	0.00013018720888347	Gibberellin_A105,Gibberellin_A108,Fragransol_B,Gibberellin_A62,Hericenone_A,Gibberellin_A121,Gibberellin_A88,Gibberellin_A95	1	C19H22O5	[M+H]+	330.146725	331.1540014	1.83751365656443	HMDB31076,HMDB31095,HMDB33538,HMDB34989,HMDB35879,HMDB38015,HMDB39240,HMDB41350	Podolide,Gibberellin_A51-catabolite,Gibberellin_A7,Gibberellin_A5,5-Deoxystrigol	1	C19H22O5	[M+H]+	330.146725	331.1540014	1.83751365656443	C09173,C11854,C11867,C11871,C18037	2	2	4	4	1.65750833832786
474.1261	10704.1294678102	-3.39650469596241	0.615248805843529	-5.52053846135576	3.37962406572994e-08	0.0001326502445799	NA	NA	NA	NA	NA	NA	NA	NA	NA	NA	NA	NA	NA	NA	NA	NA	2	2	4	4	-1.95479806697779
102.003	36202.4184199815	-1.10371026454262	0.200468333954805	-5.50565888770966	3.67790071713946e-08	0.000144357603147724	NA	NA	NA	NA	NA	NA	NA	NA	NA	NA	NA	NA	NA	NA	NA	NA	2	2	4	4	-0.909025916692836
273.0488	31125.1215559377	-1.39201332961091	0.254167227581111	-5.47676166930956	4.3318002219903e-08	0.000170023158713119	NA	NA	NA	NA	NA	NA	NA	NA	NA	NA	NA	NA	NA	NA	NA	NA	2	2	2	4	-1.00886210384685
192.0557	41134.5078827457	2.26015175247549	0.413606691847901	5.46449512791401	4.6422613035608e-08	0.000182208756164761	NA	NA	NA	NA	NA	NA	NA	NA	NA	NA	NA	NA	NA	NA	NA	NA	2	2	4	4	1.40620295975646
487.2815	3895.83334875376	1.30311404922191	0.238577637591468	5.46201254391376	4.70766805687239e-08	0.000184775971232241	NA	NA	NA	NA	NA	NA	NA	NA	NA	NA	NA	NA	NA	NA	NA	NA	2	2	2	4	0.92231408709699
469.2524	4993.18043710142	1.72413434322548	0.315921770545494	5.45747239972879	4.82960194231605e-08	0.000189561876235905	NA	NA	NA	NA	NA	NA	NA	NA	NA	NA	NA	NA	NA	NA	NA	NA	2	2	4	4	1.12109571823467
493.2864	4489.20295241273	1.54576208186387	0.283379078443531	5.45475018958357	4.90417409493247e-08	0.0001924888332261	NA	NA	NA	NA	NA	NA	NA	NA	NA	NA	NA	NA	NA	NA	NA	NA	2	2	2	4	1.04913139796397
460.2022	6800.72158102012	2.2266832853299	0.408416681186007	5.45198907856508	4.98095158347159e-08	0.00019550234965126	NA	NA	NA	NA	NA	NA	NA	NA	NA	NA	NA	NA	NA	NA	NA	NA	2	2	4	4	1.381473175448
284.1607	37097.7790786066	0.778759055286391	0.143209888257148	5.43788606194602	5.3916433337391e-08	0.00021162200084926	NA	NA	NA	NA	NA	NA	NA	NA	NA	NA	NA	NA	NA	NA	NA	NA	2	2	4	4	0.687425705466983
292.1587	70775.5677383221	-1.04684056792016	0.192698689830156	-5.43252561209858	5.55619756936402e-08	0.000218080754597538	NA	NA	NA	NA	NA	NA	NA	NA	NA	NA	NA	NA	NA	NA	NA	NA	2	2	4	4	-0.877403224034268
466.7188	4297.20929024118	1.47161014638137	0.271395209247826	5.42238807552996	5.88080364581767e-08	0.000230821543098343	NA	NA	NA	NA	NA	NA	NA	NA	NA	NA	NA	NA	NA	NA	NA	NA	2	2	4	4	1.01406678242701
181.0336	907449.639048853	-1.49861740876261	0.277605544768255	-5.39836987050694	6.72491178317024e-08	0.000263952787489432	NA	NA	NA	NA	NA	NA	NA	NA	NA	NA	NA	NA	NA	NA	NA	NA	2	2	4	4	-1.06111002950576
448.0672	13560.8514184356	0.671671826327197	0.124745817786564	5.38432340454417	7.27176567651996e-08	0.000285416802803408	NA	NA	NA	NA	NA	NA	NA	NA	NA	NA	NA	NA	NA	NA	NA	NA	1	2	4	4	0.617158163388816
104.0711	150062.148382999	0.843467248662736	0.158440296137864	5.3235652117742	1.01752951355633e-07	0.000399380334070859	NA	NA	NA	NA	NA	NA	NA	NA	NA	NA	NA	NA	NA	NA	NA	NA	0	2	2	4	0.725881189311838
613.4215	391448.029074654	-1.43927340108148	0.270425804601206	-5.32224875212618	1.02492287837142e-07	0.000402282229760781	NA	NA	NA	NA	NA	NA	NA	NA	NA	NA	NA	NA	NA	NA	NA	NA	2	2	4	4	-1.02561490208637
396.2057	13057.3456274714	-1.52107015094068	0.286520776589373	-5.3087603944359	1.10373315333895e-07	0.000433215262685538	NA	NA	NA	NA	NA	NA	NA	NA	NA	NA	NA	NA	NA	NA	NA	NA	2	2	4	4	-1.07213337371386
285.1195	15063.9032773765	-0.567246768563253	0.107416759527276	-5.28080321040788	1.28618778963043e-07	0.000504828707429942	NA	NA	NA	NA	NA	NA	NA	NA	NA	NA	NA	NA	NA	NA	NA	NA	2	2	4	4	-0.676400844636289
423.3809	349929.717247222	0.898384868292648	0.170134318776055	5.28044473775556	1.28870690238743e-07	0.000505817459187066	NA	NA	NA	NA	NA	NA	NA	NA	NA	NA	NA	NA	NA	NA	NA	NA	2	2	4	4	0.747164602880973
61.0106	11902.4539972576	-1.09162406728644	0.207063004964222	-5.27194158838304	1.34988043443417e-07	0.000529828070515411	NA	NA	NA	NA	NA	NA	NA	NA	NA	NA	NA	NA	NA	NA	NA	NA	2	2	4	4	-0.901504275813743
447.2448	16549.5958560142	-0.648645430899087	0.123420524487401	-5.25557182318815	1.47565249061676e-07	0.000579193602567079	NA	NA	NA	NA	NA	NA	NA	NA	NA	NA	NA	NA	NA	NA	NA	NA	2	2	1	4	-0.717782543004444
484.1162	3902.13994898578	-2.14454549385551	0.411255998695301	-5.21462422592989	1.84190233811134e-07	0.0007229466677087	NA	NA	NA	NA	NA	NA	NA	NA	NA	NA	NA	NA	NA	NA	NA	NA	2	2	4	4	-1.30313011029284
408.1799	10871.2252518261	-0.684240659187311	0.131607479849636	-5.19910160098094	2.00254049537141e-07	0.00078599714443328	NA	NA	NA	NA	NA	NA	NA	NA	NA	NA	NA	NA	NA	NA	NA	NA	2	2	4	4	-0.733210886743683
461.3218	4735.65055245431	-2.00943768832267	0.387647048067129	-5.1836785507385	2.17551758990352e-07	0.000853890654037132	NA	NA	NA	NA	NA	NA	NA	NA	NA	NA	NA	NA	NA	NA	NA	NA	2	2	4	4	-1.26749102797952
225.0105	53576.5596370694	-2.6258501500167	0.507188312667818	-5.17726864841322	2.25157886031069e-07	0.000883744702671945	NA	NA	NA	NA	NA	NA	NA	NA	NA	NA	NA	NA	NA	NA	NA	NA	2	2	4	4	-1.49940320295454
492.2971	4317.65723960868	1.47966453128156	0.286619953440269	5.16246169717532	2.43723255985334e-07	0.000956613779742434	NA	NA	NA	NA	NA	NA	NA	NA	Glutathionylspermine	1	C20H41N7O5S	[M+H]+	491.28899	492.2962664	1.66789808491462	C16562	2	2	0	4	1.02139982496042
416.3556	47809.6174304644	-1.2640561566148	0.245143731637305	-5.15638783897195	2.51759169134374e-07	0.000988154738852419	NA	NA	NA	NA	NA	NA	NA	NA	NA	NA	NA	NA	NA	NA	NA	NA	2	2	4	4	-0.968169247601229
395.2024	46397.8831025123	-1.06583967784308	0.207052385522752	-5.14768122643031	2.63726168038786e-07	0.00103512520955223	NA	NA	NA	NA	NA	NA	NA	NA	NA	NA	NA	NA	NA	NA	NA	NA	2	2	4	4	-0.887536886714421
120.0447	12594.4659405083	-0.82417978133194	0.161887086305457	-5.09107798615163	3.5603354368153e-07	0.00139743165895001	NA	NA	NA	NA	NA	NA	NA	NA	NA	NA	NA	NA	NA	NA	NA	NA	2	2	4	4	-0.795914825143562
452.0537	4104.03816287311	1.39295985827524	0.274996868337045	5.06536625925493	4.07615871040703e-07	0.00159989229383476	NA	NA	NA	NA	NA	NA	NA	NA	NA	NA	NA	NA	NA	NA	NA	NA	2	2	4	4	0.966176630621323
380.218	22522.9812854044	0.545810908885697	0.107887740350329	5.05906331074652	4.21320974033297e-07	0.00165368482308069	NA	NA	NA	NA	NA	NA	NA	NA	NA	NA	NA	NA	NA	NA	NA	NA	0	2	4	4	0.526729315473877
283.0329	20569.062677073	-0.623495715160833	0.123678171918189	-5.04127531552833	4.62439591456086e-07	0.00181507539646514	NA	NA	NA	NA	NA	NA	NA	NA	NA	NA	NA	NA	NA	NA	NA	NA	2	2	4	4	-0.704921627287009
409.2444	14312.4196347242	-0.640449661293604	0.127268071144994	-5.03228858213742	4.84658961421292e-07	0.00190228642357857	NA	NA	NA	NA	NA	NA	NA	NA	NA	NA	NA	NA	NA	NA	NA	NA	2	2	4	4	-0.711337377864326
144.048	16707.8413135611	-0.704116744659699	0.140175156803999	-5.02312079196912	5.08385478505628e-07	0.00199541300313459	NA	NA	NA	NA	NA	NA	NA	NA	NA	NA	NA	NA	NA	NA	NA	NA	2	2	4	4	-0.74386836468454
472.2903	4030.70229090774	1.36193265182009	0.272470172910087	4.99846510637888	5.77884612242533e-07	0.00226819710305194	NA	NA	NA	NA	NA	NA	NA	NA	NA	NA	NA	NA	NA	NA	NA	NA	2	2	4	4	0.952334271685224
122.0716	16467.3964709484	-1.0560871099304	0.211684352001043	-4.98897107862366	6.07017329702688e-07	0.00238254301908305	NA	NA	NA	NA	NA	NA	NA	NA	NA	NA	NA	NA	NA	NA	NA	NA	2	2	2	4	-0.880157982966822
418.255	14608.4730307345	0.77164607325974	0.155711823069578	4.95560361472961	7.21060838197381e-07	0.00283016378992472	NA	NA	NA	NA	NA	NA	NA	NA	NA	NA	NA	NA	NA	NA	NA	NA	2	2	1	4	0.680328794298809
330.2278	48549.9805461043	-2.47206006761718	0.49972287871123	-4.94686189672274	7.54194439556968e-07	0.0029602131752611	NA	NA	NA	NA	NA	NA	NA	NA	NA	NA	NA	NA	NA	NA	NA	NA	2	2	4	4	-1.42489996806517
262.0561	106131.926862857	-0.552214561459267	0.111733686595115	-4.9422388027015	7.72305361693459e-07	0.00303129854464683	NA	NA	NA	NA	NA	NA	NA	NA	NA	NA	NA	NA	NA	NA	NA	NA	2	2	3	4	-0.666236600979514
209.0925	1203446.54479511	-0.761671313024257	0.154507372476661	-4.92967617541558	8.23660294063278e-07	0.00323286665419837	NA	NA	NA	NA	NA	NA	NA	NA	NA	NA	NA	NA	NA	NA	NA	NA	2	2	4	4	-0.770470491223178
445.2542	3852.67771802515	1.28372005568442	0.260553218468701	4.92690154905391	8.35438221391232e-07	0.00327909501896058	MG(0:0/22:5(4Z,7Z,10Z,13Z,16Z)/0:0),MG(0:0/22:5(7Z,10Z,13Z,16Z,19Z)/0:0),MG(22:5(4Z,7Z,10Z,13Z,16Z)/0:0/0:0),MG(22:5(7Z,10Z,13Z,16Z,19Z)/0:0/0:0),11-Carboxy-gamma-chromanol	1	C25H40O4	[M+(41K)]+	404.29266	445.2539364	0.538344482454038	HMDB11555,HMDB11556,HMDB11585,HMDB11586,HMDB12517	Androstane-3,17-diol_dipropionate	1	C25H40O4	[M+(41K)]+	404.29266	445.2539364	0.538344482454038	C14624	2	2	4	4	0.910914373403507
424.3843	76151.1389582156	0.829251681279993	0.168534743364221	4.92036042377264	8.63849858169677e-07	0.00339061069331598	NA	NA	NA	NA	NA	NA	NA	NA	NA	NA	NA	NA	NA	NA	NA	NA	2	2	4	4	0.713750838975926
352.2095	78098.4598389205	-2.61843557460392	0.532825245435711	-4.91424833382797	8.91237253333074e-07	0.00349810621933232	NA	NA	NA	NA	NA	NA	NA	NA	NA	NA	NA	NA	NA	NA	NA	NA	1	2	2	4	-1.49366579093792
422.1705	111853.043875096	-0.798953422562305	0.162606679031286	-4.91341085939393	8.95054367514289e-07	0.00351308839249359	NA	NA	NA	NA	NA	NA	NA	NA	NA	NA	NA	NA	NA	NA	NA	NA	2	2	4	4	-0.785676101982093
189.0348	59780.4619771513	-1.420662119753	0.289771308640384	-4.90270112116616	9.45277523124402e-07	0.00371021427826328	NA	NA	NA	NA	NA	NA	NA	NA	NA	NA	NA	NA	NA	NA	NA	NA	2	2	4	4	-1.01720281723158
294.9752	56598.2830797723	-2.94210898965349	0.601997240677502	-4.88724663645031	1.02255961729737e-06	0.00401354649789216	NA	NA	NA	NA	NA	NA	NA	NA	NA	NA	NA	NA	NA	NA	NA	NA	0	2	2	4	-1.65750833832786
206.1027	171622.153689715	0.374017577370137	0.0768442646601873	4.8672152570407	1.1318173172287e-06	0.00444238297012267	NA	NA	NA	NA	NA	NA	NA	NA	NA	NA	NA	NA	NA	NA	NA	NA	2	2	2	4	0.386707284755636
323.528	30901.9341080638	1.12146212132257	0.232173903613721	4.83026775993054	1.3634956635507e-06	0.00535172047943651	NA	NA	NA	NA	NA	NA	NA	NA	NA	NA	NA	NA	NA	NA	NA	NA	2	2	4	4	0.843067332720993
80.0208	67700.6550160604	-1.34706210902013	0.2813146880943	-4.78845281114003	1.68072073148182e-06	0.00659682887106615	NA	NA	NA	NA	NA	NA	NA	NA	NA	NA	NA	NA	NA	NA	NA	NA	2	2	4	4	-0.993409515267579
496.108	9120.14852969564	-3.08111230485269	0.643938154345874	-4.78479537834274	1.71161614632076e-06	0.006718093374309	NA	NA	NA	NA	NA	NA	NA	NA	NA	NA	NA	NA	NA	NA	NA	NA	0	2	4	4	-1.74215410974312
359.229	21785.5015106205	0.427818698847437	0.0894981950371337	4.7801935968645	1.75126473086242e-06	0.00687371406863499	NA	NA	NA	NA	NA	NA	NA	NA	NA	NA	NA	NA	NA	NA	NA	NA	2	2	4	4	0.441796062603721
388.2072	29787.6912487638	-1.40279529022975	0.293904184561768	-4.77296807570608	1.81530574875396e-06	0.00712507506385928	NA	NA	NA	NA	NA	NA	NA	NA	NA	NA	NA	NA	NA	NA	NA	NA	2	2	4	4	-1.01302365133679
355.1548	38022.5545945661	0.864062068826773	0.182579745118024	4.73251875923159	2.21750803099677e-06	0.00870371902166231	NA	NA	NA	NA	NA	NA	NA	NA	NA	NA	NA	NA	NA	NA	NA	NA	2	2	4	4	0.733210886743683
592.4432	31193.0192146005	-1.1724398387938	0.248045201740022	-4.72671847941103	2.28177264670858e-06	0.00895595763833117	NA	NA	NA	NA	NA	NA	NA	NA	NA	NA	NA	NA	NA	NA	NA	NA	2	2	1	4	-0.9367345612909
445.2291	14054.7462988618	-0.635885233820101	0.134694557092919	-4.72094231232696	2.34754518236757e-06	0.00921411484079272	NA	NA	NA	NA	NA	NA	NA	NA	NA	NA	NA	NA	NA	NA	NA	NA	1	2	2	4	-0.709730703473344
470.1174	4228.08192281714	1.44390622504336	0.306003094407725	4.71860007768244	2.37473138129406e-06	0.00932082067157918	NA	NA	NA	NA	NA	NA	NA	NA	NA	NA	NA	NA	NA	NA	NA	NA	0	2	2	4	0.997506915974493
290.1237	29171.0438929477	0.611046310547135	0.129554083463506	4.71653454844023	2.39895646934309e-06	0.00941590414217163	NA	NA	NA	NA	NA	NA	NA	NA	NA	NA	NA	NA	NA	NA	NA	NA	1	2	2	4	0.573933102041841
253.1164	35311.9234967269	0.619514530158353	0.132074924832502	4.69062943586017	2.72365862949636e-06	0.0106903601207732	NA	NA	NA	NA	NA	NA	NA	NA	NA	NA	NA	NA	NA	NA	NA	NA	2	2	4	4	0.579830012577457
458.2494	90563.6924113876	0.773867312892285	0.165212915949255	4.68406061624128	2.81246775117782e-06	0.0110389359233729	NA	NA	NA	NA	NA	NA	NA	NA	NA	NA	NA	NA	NA	NA	NA	NA	2	2	2	4	0.683478726260689
311.1725	74480.4381489395	-0.768503585115226	0.164190466236631	-4.68056156200725	2.86090184700562e-06	0.0112290397494971	NA	NA	NA	NA	NA	NA	NA	NA	NA	NA	NA	NA	NA	NA	NA	NA	2	2	4	4	-0.774676284519562
473.363	5942.54678752401	-1.02583157061307	0.219548462261338	-4.6724607407725	2.97612416219584e-06	0.0116812873366187	NA	NA	NA	NA	NA	NA	NA	NA	NA	NA	NA	NA	NA	NA	NA	NA	2	2	4	4	-0.871001193542573
365.0267	36902.6772582183	-2.5674152548719	0.550359108088006	-4.66498185846569	3.08644267397081e-06	0.0121142874953354	NA	NA	NA	NA	NA	NA	NA	NA	NA	NA	NA	NA	NA	NA	NA	NA	2	2	4	4	-1.47303818130584
182.037	30196.5698832269	-1.48202069877779	0.317710349873134	-4.66469128049993	3.09080709619251e-06	0.0121314178525556	NA	NA	NA	NA	NA	NA	NA	NA	NA	NA	NA	NA	NA	NA	NA	NA	2	2	4	4	-1.04373603722664
487.3114	16350.8638763153	1.39886146683302	0.300190902003351	4.65990627130133	3.16353404478592e-06	0.0124168711257847	NA	NA	NA	NA	NA	NA	NA	NA	NA	NA	NA	NA	NA	NA	NA	NA	2	2	4	4	0.972166059187549
432.1714	35740.9405805213	-3.17093138495197	0.680682206924564	-4.65846080989655	3.18582439719487e-06	0.0125043607589899	NA	NA	NA	NA	NA	NA	NA	NA	NA	NA	NA	NA	NA	NA	NA	NA	2	2	2	4	-1.80214915286493
210.0959	106530.582319797	-0.870652469215019	0.18716487438472	-4.65179415783638	3.29059459206319e-06	0.012915583773848	NA	NA	NA	NA	NA	NA	NA	NA	NA	NA	NA	NA	NA	NA	NA	NA	1	2	3	4	-0.814906118863319
290.1894	99856.4071167319	0.748699567492082	0.161896519870269	4.62455627886277	3.7540115177197e-06	0.0147344952070498	NA	NA	NA	NA	NA	NA	NA	NA	NA	NA	NA	NA	NA	NA	NA	NA	2	2	4	4	0.669356687294728
381.1868	114639.758942052	-0.773995115138761	0.167821711314393	-4.61200823824743	3.98797185084131e-06	0.0156527895145521	NA	NA	NA	NA	NA	NA	NA	NA	NA	NA	NA	NA	NA	NA	NA	NA	2	2	4	4	-0.776362442018463
402.1653	11884.9414311667	-3.26014738753814	0.707987460965346	-4.60480950198314	4.12843599254682e-06	0.0162041112707463	NA	NA	NA	NA	NA	NA	NA	NA	NA	NA	NA	NA	NA	NA	NA	NA	2	2	4	4	-1.86943439733033
231.9938	18906.353432572	-1.07265147500375	0.233163582560564	-4.60042457412975	4.21630672181393e-06	0.0165490038831197	NA	NA	NA	NA	NA	NA	NA	NA	NA	NA	NA	NA	NA	NA	NA	NA	2	2	4	4	-0.893102929823525
283.0151	18628.7379786995	0.395880316362829	0.0860616238205484	4.59996336100165	4.22565256895424e-06	0.0165856863331454	NA	NA	NA	NA	NA	NA	NA	NA	NA	NA	NA	NA	NA	NA	NA	NA	2	2	4	4	0.410357485381071
591.4399	74522.3479854308	-1.244664161956	0.270591746463273	-4.59978612882391	4.22924921130498e-06	0.016599803154372	NA	NA	NA	NA	NA	NA	NA	NA	NA	NA	NA	NA	NA	NA	NA	NA	2	2	4	4	-0.961211790216127
435.2813	38560.0818665351	0.856847974327374	0.186691442730417	4.58964782635841	4.43994468898061e-06	0.0174267829042489	NA	NA	NA	NA	NA	NA	NA	NA	NA	NA	NA	NA	NA	NA	NA	NA	2	2	4	4	0.728320071880499
96.0482	21359.4748377628	-1.48214569009942	0.323079433735038	-4.58755815238598	4.48460531291328e-06	0.0176020758531846	NA	NA	NA	NA	NA	NA	NA	NA	NA	NA	NA	NA	NA	NA	NA	NA	2	2	4	4	-1.0448126764548
317.1758	30107.4444503223	-1.07288299227911	0.234328514725456	-4.57854219549899	4.68227719696944e-06	0.0183779379981051	NA	NA	NA	NA	NA	NA	NA	NA	NA	NA	NA	NA	NA	NA	NA	NA	2	2	4	4	-0.89403329500169
392.1819	11284.3759072292	-0.638078004309003	0.1395625594075	-4.5719855455353	4.83124273094391e-06	0.0189626277189549	NA	NA	NA	NA	NA	NA	NA	NA	NA	NA	NA	NA	NA	NA	NA	NA	2	2	3	4	-0.710533811397082
268.1295	23084.8358849934	-0.707616471189065	0.155181569683227	-4.55992597982818	5.11716547272161e-06	0.0200848744804323	NA	NA	NA	NA	NA	NA	NA	NA	NA	NA	NA	NA	NA	NA	NA	NA	2	2	4	4	-0.745515471261768
144.0658	29655.9881423489	0.713502521930956	0.157201764495133	4.53876916854228	5.65835348427624e-06	0.0222090374257842	NA	NA	NA	NA	NA	NA	NA	NA	NA	NA	NA	NA	NA	NA	NA	NA	2	2	4	4	0.64150421274526
498.061	18053.661342289	1.51987788054305	0.335056179051481	4.53618818445824	5.72800740752368e-06	0.0224824290745304	NA	NA	NA	NA	NA	NA	NA	NA	NA	NA	NA	NA	NA	NA	NA	NA	2	2	4	4	1.03730144254596
252.1082	192400.317846548	0.61976191401334	0.137083729376027	4.52104649351422	6.1534670031883e-06	0.0241523579875141	NA	NA	NA	NA	NA	NA	NA	NA	NA	NA	NA	NA	NA	NA	NA	NA	0	2	3	4	0.580568541892424
275.1718	29313.4371462974	0.44710925703081	0.099519993146565	4.49265763485679	7.03398167503941e-06	0.0276083780745297	NA	NA	NA	NA	NA	NA	NA	NA	NA	NA	NA	NA	NA	NA	NA	NA	2	2	4	4	0.464620082577185
483.0272	11756.1841454681	1.05514554869994	0.234989329243292	4.4901849462599	7.11613584015361e-06	0.0279308331726029	NA	NA	NA	NA	NA	NA	NA	NA	NA	NA	NA	NA	NA	NA	NA	NA	2	2	4	4	0.81664715930063
101.0027	46800.2522560468	-1.35101847757971	0.301168988450747	-4.48591498258015	7.26016889596064e-06	0.0284961629166455	NA	NA	NA	NA	NA	NA	NA	NA	NA	NA	NA	NA	NA	NA	NA	NA	2	2	4	4	-0.995456126569434
224.1135	96305.3915520383	0.645864654990231	0.144496109517983	4.46977193465441	7.83030466482764e-06	0.0307339458094485	NA	NA	NA	NA	NA	NA	NA	NA	NA	NA	NA	NA	NA	NA	NA	NA	2	2	4	4	0.595406562671335
154.0728	17240.1993011521	1.42942652833885	0.320540206229941	4.45942973941138	8.21780062222356e-06	0.0322548674422275	NA	NA	NA	NA	NA	NA	NA	NA	NA	NA	NA	NA	NA	NA	NA	NA	2	2	4	4	0.987294495826667
112.0372	12784.6458538955	0.461909340979195	0.103630037743782	4.45729202686615	8.30014978342215e-06	0.032578087899932	NA	NA	NA	NA	NA	NA	NA	NA	NA	NA	NA	NA	NA	NA	NA	NA	2	2	4	4	0.470886547196753
321.2191	19392.6868745524	-0.954796749527533	0.215025902222443	-4.44038015726963	8.98001024389342e-06	0.0352465402072817	NA	NA	NA	NA	NA	NA	NA	NA	NA	NA	NA	NA	NA	NA	NA	NA	2	2	4	4	-0.843958116787668
453.2381	14753.4721848026	-3.12074851236144	0.703174119364556	-4.43808784541387	9.07615788075105e-06	0.0356239196819479	NA	NA	NA	NA	NA	NA	NA	NA	NA	NA	NA	NA	NA	NA	NA	NA	2	2	2	4	-1.76836628719056
103.0078	7935.29856679264	-0.971376749110315	0.219362105061332	-4.42818849152968	9.50278392173197e-06	0.037298426892798	NA	NA	NA	NA	NA	NA	NA	NA	NA	NA	NA	NA	NA	NA	NA	NA	2	2	4	4	-0.852005539074953
398.1315	10553.9011159388	-3.09291696917205	0.70062838806686	-4.41448993767706	1.01248425013956e-05	0.0397400068179777	NA	NA	NA	NA	NA	NA	NA	NA	NA	NA	NA	NA	NA	NA	NA	NA	2	2	0	4	-1.74787584961355
353.2128	10936.3557847634	-3.02828763929628	0.686522664441982	-4.4110526806245	1.02869284546902e-05	0.0403761941846592	NA	NA	NA	NA	NA	NA	NA	NA	NA	NA	NA	NA	NA	NA	NA	NA	2	2	4	4	-1.72256443980075
300.9922	27753.8885394207	-1.17370922742476	0.26640676435386	-4.40570354987592	1.0544108511457e-05	0.0413856259074686	NA	NA	NA	NA	NA	NA	NA	NA	NA	NA	NA	NA	NA	NA	NA	NA	2	2	2	4	-0.937702854204857
409.0369	30642.678701703	1.69122915780444	0.386988535433788	4.37023064755313	1.24115367627075e-05	0.0487152817936271	NA	NA	NA	NA	NA	NA	NA	NA	NA	NA	NA	NA	NA	NA	NA	NA	2	2	4	4	1.10831715849645
393.3154	10445.954369461	-0.730782028282968	0.167503561984884	-4.36278500363423	1.28417129202251e-05	0.0504037232118837	NA	NA	NA	NA	NA	NA	NA	NA	NA	NA	NA	NA	NA	NA	NA	NA	2	2	4	4	-0.76126533795046
423.2602	23960.5855484342	-0.812138312787112	0.18622395710299	-4.3610839626717	1.29419687839578e-05	0.0507972274770342	NA	NA	NA	NA	NA	NA	NA	NA	NA	NA	NA	NA	NA	NA	NA	NA	2	2	4	4	-0.791638607743375
392.1238	45345.0277867126	-3.56411503156797	0.82144782155133	-4.33882096715167	1.43249157350935e-05	0.0562252942602418	NA	NA	NA	NA	NA	NA	NA	NA	NA	NA	NA	NA	NA	NA	NA	NA	2	2	4	4	-2.0625706450367
219.027	60589.5661572178	3.13940048921002	0.723788349760696	4.33745650955558	1.44141043784798e-05	0.0565753596855331	NA	NA	NA	NA	NA	NA	NA	NA	NA	NA	NA	NA	NA	NA	NA	NA	2	2	4	4	1.78962727970448
173.0424	89878.0429897664	0.596908981936745	0.137839682829427	4.33045817927051	1.48799405240223e-05	0.0584037665567876	NA	NA	NA	NA	NA	NA	NA	NA	NA	NA	NA	NA	NA	NA	NA	NA	0	2	4	4	0.562929742286964
418.4254	31095.7700560249	0.945835363098228	0.21844001385867	4.32995469277978	1.49140023439097e-05	0.0585374591998455	NA	NA	NA	NA	NA	NA	NA	NA	NA	NA	NA	NA	NA	NA	NA	NA	2	2	2	4	0.77215116929881
192.0659	443160.344362364	-0.682657704487588	0.157689684117386	-4.32912088262801	1.49705747563392e-05	0.0587595059186315	NA	NA	NA	NA	NA	NA	NA	NA	NA	NA	NA	NA	NA	NA	NA	NA	2	2	3	4	-0.732394535179865
316.9662	53524.3716067293	-1.35822500307692	0.313755267267443	-4.32893131932403	1.49834647778805e-05	0.0588100992531808	NA	NA	NA	NA	NA	NA	NA	NA	NA	NA	NA	NA	NA	NA	NA	NA	2	2	4	4	-1.000590990426
63.9977	28018.1046078588	-1.05911379872434	0.244738895384145	-4.32752545140788	1.50793925019615e-05	0.059186615570199	NA	NA	NA	NA	NA	NA	NA	NA	NA	NA	NA	NA	NA	NA	NA	NA	2	2	0	4	-0.882919437401515
232.9886	22409.6280100727	-1.00871810111818	0.233655850907106	-4.31711038778657	1.58085109563774e-05	0.0620484055037813	NA	NA	NA	NA	NA	NA	NA	NA	NA	NA	NA	NA	NA	NA	NA	NA	2	2	2	4	-0.862822085796534
194.9669	24898.2892196159	1.18955657860135	0.275796265443403	4.31317145171956	1.60929220404648e-05	0.0631647190088243	NA	NA	NA	NA	NA	NA	NA	NA	NA	NA	NA	NA	NA	NA	NA	NA	2	2	4	4	0.864634664392423
449.0429	5817.80313991423	1.97508515066642	0.458849825545353	4.30442606863583	1.67419187960553e-05	0.0657120312745171	NA	NA	NA	NA	NA	NA	NA	NA	NA	NA	NA	NA	NA	NA	NA	NA	2	2	3	4	1.24144519514326
230.9906	456165.202641191	-1.05953895431724	0.246422631814568	-4.29968199964092	1.71043361184338e-05	0.0671345192648527	NA	NA	NA	NA	NA	NA	NA	NA	NA	NA	NA	NA	NA	NA	NA	NA	2	2	4	4	-0.884764153284997
461.2066	14307.7360836439	-1.96852010169093	0.458402444965403	-4.29430541505837	1.75241099695964e-05	0.068782131630666	NA	NA	NA	NA	NA	NA	NA	NA	NA	NA	NA	NA	NA	NA	NA	NA	2	2	1	4	-1.24144519514326
425.1948	50147.7451406062	-0.722224298813421	0.168380856503735	-4.28923046128704	1.79293255799218e-05	0.0703726029011929	NA	NA	NA	NA	NA	NA	NA	NA	NA	NA	NA	NA	NA	NA	NA	NA	2	2	4	4	-0.757102453490278
128.0498	19248.7150046971	-0.828339569043321	0.193446697346401	-4.2820041924005	1.8521749167018e-05	0.0726978654805455	NA	NA	NA	NA	NA	NA	NA	NA	NA	NA	NA	NA	NA	NA	NA	NA	2	2	4	4	-0.797629391205043
267.0413	18138.870199923	0.653911426430478	0.152735111792529	4.2813431617396	1.85768629443842e-05	0.0729141870567081	NA	NA	NA	NA	NA	NA	NA	NA	NA	NA	NA	NA	NA	NA	NA	NA	2	2	4	4	0.602874816900367
589.2246	117080.043741798	2.01503470009223	0.472782171848588	4.26207843712339	2.02534324158323e-05	0.0794947222321416	NA	NA	NA	NA	NA	NA	NA	NA	NA	NA	NA	NA	NA	NA	NA	NA	2	2	4	4	1.26332139426194
261.0527	1120516.07727849	-0.507526413108758	0.119207257718796	-4.25751269529234	2.06713925143311e-05	0.0811352156187498	NA	NA	NA	NA	NA	NA	NA	NA	NA	NA	NA	NA	NA	NA	NA	NA	0	2	2	4	-0.625485196831833
318.1298	300335.856319479	1.27440818229203	0.300592133357676	4.23965912898861	2.23859457089245e-05	0.0878648369075287	NA	NA	NA	NA	NA	NA	NA	NA	NA	NA	NA	NA	NA	NA	NA	NA	2	2	4	4	0.909025916692836
384.1971	22308.0668402273	-3.76428764037057	0.888598629607511	-4.23620689358168	2.27327329620466e-05	0.0892259768760329	NA	NA	NA	NA	NA	NA	NA	NA	NA	NA	NA	NA	NA	NA	NA	NA	0	2	3	4	-2.19452141903177
254.1503	15630.8356846002	-0.512607284291225	0.121095638930168	-4.23307799372385	2.30514517779076e-05	0.0904769482282873	NA	NA	NA	NA	NA	NA	NA	NA	NA	NA	NA	NA	NA	NA	NA	NA	1	2	4	4	-0.626244346198041
193.0691	35612.0063167841	-0.646349936165021	0.153477015023867	-4.21137937862883	2.53816070603775e-05	0.0996228077119819	NA	NA	NA	NA	NA	NA	NA	NA	NA	NA	NA	NA	NA	NA	NA	NA	2	2	4	4	-0.716168464720658
347.0951	84771.607440549	0.629211462464686	0.149770424386741	4.20117299554363	2.65535582167239e-05	0.104222716000641	NA	NA	NA	NA	NA	NA	NA	NA	NA	NA	NA	NA	NA	NA	NA	NA	0	2	3	4	0.586488237898678
397.2714	25067.2698267107	-1.08163755430945	0.258080465306104	-4.19108650097378	2.77621782625095e-05	0.10896654968035	NA	NA	NA	NA	NA	NA	NA	NA	NA	NA	NA	NA	NA	NA	NA	NA	2	2	4	4	-0.894964434681051
423.3081	21165.3832006744	-0.322918036301942	0.0772023682948434	-4.18274780209704	2.88006824486593e-05	0.113042678610988	NA	NA	NA	NA	NA	NA	NA	NA	NA	NA	NA	NA	NA	NA	NA	NA	2	2	4	4	-0.456985740606759
488.2169	4509.2549738796	-1.87139841429185	0.448405007539145	-4.17345565465944	3.00014077429242e-05	0.117755525390977	NA	NA	NA	NA	NA	NA	NA	NA	NA	NA	NA	NA	NA	NA	NA	NA	0	2	4	4	-1.21621535871632
502.2434	71768.9107243323	5.75935812010561	1.3812975865593	4.16952738942498	3.05231934098872e-05	0.119803534133807	NA	NA	NA	NA	NA	NA	NA	NA	NA	NA	NA	NA	NA	NA	NA	NA	2	2	1	4	2.39227095794218
223.1084	27669.8300078178	0.157019849745937	0.0377200954278128	4.16276385213383	3.14418494135767e-05	0.123409258948289	NA	NA	NA	NA	NA	NA	NA	NA	NA	NA	NA	NA	NA	NA	NA	NA	2	2	0	4	0.136796016560243
310.1693	2508484.39736842	-0.545856530093407	0.131224802662212	-4.15970547502749	3.18658237895462e-05	0.125073358373969	NA	NA	NA	NA	NA	NA	NA	NA	NA	NA	NA	NA	NA	NA	NA	NA	2	2	4	4	-0.660015788500216
439.3544	269016.237890914	0.725591400150535	0.174933197552523	4.14781991241358	3.35656257919083e-05	0.13174508123324	NA	NA	NA	NA	NA	NA	NA	NA	NA	NA	NA	NA	NA	NA	NA	NA	2	2	4	4	0.653047758013455
208.0973	33617.3521205125	-0.301652469202385	0.0728019897723555	-4.14346462432719	3.42097862466739e-05	0.134273411018195	NA	NA	NA	NA	NA	NA	NA	NA	NA	NA	NA	NA	NA	NA	NA	NA	1	2	4	4	-0.436984447888435
124.0396	459911.308106552	0.741860396616252	0.179619887479868	4.13016847424204	3.62497490211687e-05	0.142280264908087	NA	NA	NA	NA	NA	NA	NA	NA	NA	NA	NA	NA	NA	NA	NA	NA	2	2	4	4	0.663900786833515
144.0447	8986.99737349348	-0.470513206450626	0.114038474731875	-4.12591634145307	3.69261492254162e-05	0.144935135709759	NA	NA	NA	NA	NA	NA	NA	NA	NA	NA	NA	NA	NA	NA	NA	NA	2	2	3	4	-0.592428557900575
486.067	4933.6531991152	1.70403480009506	0.414282402958311	4.11322032489644	3.90177670556956e-05	0.153144735693605	NA	NA	NA	NA	NA	NA	NA	NA	NA	NA	NA	NA	NA	NA	NA	NA	0	2	4	4	1.11178422324525
257.0197	29780.6990902272	-1.80889345855362	0.441529947518919	-4.09687603008201	4.18763012678632e-05	0.164364482476363	NA	NA	NA	NA	NA	NA	NA	NA	NA	NA	NA	NA	NA	NA	NA	NA	1	2	2	4	-1.19046816856199
286.14	70692.2703230408	-0.656867151790256	0.16104484356455	-4.0787841277698	4.52718495658849e-05	0.177692009546098	NA	NA	NA	NA	NA	NA	NA	NA	NA	NA	NA	NA	NA	NA	NA	NA	0	2	4	4	-0.720207173432127
392.2405	20834.5888899262	-0.847123668172666	0.207965049421849	-4.07339440222146	4.63328639774883e-05	0.181856491111641	NA	NA	NA	NA	NA	NA	NA	NA	NA	NA	NA	NA	NA	NA	NA	NA	2	2	4	4	-0.806237673452598
399.0898	22667.0181981146	1.27350611357299	0.313509486750587	4.06209753577928	4.86337478461133e-05	0.190887460295995	NA	NA	NA	NA	NA	NA	NA	NA	NA	NA	NA	NA	NA	NA	NA	NA	2	2	4	4	0.908082903054674
295.1652	31447.9913157485	0.469793131068727	0.11580453340599	4.05677668439555	4.97546128203899e-05	0.19528685532003	NA	NA	NA	NA	NA	NA	NA	NA	NA	NA	NA	NA	NA	NA	NA	NA	2	2	3	4	0.475773267693979
575.4257	19249.9949401781	-3.45570647947612	0.852375431887875	-4.05420704327703	5.03046481836227e-05	0.197445744120719	NA	NA	NA	NA	NA	NA	NA	NA	NA	NA	NA	NA	NA	NA	NA	NA	2	2	4	4	-2.00811393493362
417.198	18873.1685272766	-0.548911185491642	0.13540146435402	-4.05395309504529	5.03593180024203e-05	0.1976603231595	NA	NA	NA	NA	NA	NA	NA	NA	NA	NA	NA	NA	NA	NA	NA	NA	0	2	2	4	-0.663122987000612
203.0501	32472.9498996522	1.26581985701061	0.312541047392281	4.05009155620391	5.11975979316664e-05	0.200950571881791	NA	NA	NA	NA	NA	NA	NA	NA	NA	NA	NA	NA	NA	NA	NA	NA	0	2	4	4	0.902441687748804
263.0509	53118.6724775036	-0.541377313515627	0.133819580882582	-4.04557621496849	5.21945806683217e-05	0.204863729123163	NA	NA	NA	NA	NA	NA	NA	NA	NA	NA	NA	NA	NA	NA	NA	NA	2	2	4	4	-0.656140726489672
382.0871	16187.6903007171	3.56444798421407	0.88144258428662	4.04387993926898	5.25738488357763e-05	0.206352356680422	NA	NA	NA	NA	NA	NA	NA	NA	NA	NA	NA	NA	NA	NA	NA	NA	2	2	3	4	1.89511955912842
347.1131	55749.0249627737	-1.89866328505954	0.47014422365006	-4.03846987700685	5.38010006737768e-05	0.211168927644574	NA	NA	NA	NA	NA	NA	NA	NA	NA	NA	NA	NA	NA	NA	NA	NA	0	2	4	4	-1.22674332383954
81.0173	359993.528897415	-1.39820452746297	0.346376000119407	-4.03666687929003	5.42159650813867e-05	0.212797662944443	NA	NA	NA	NA	NA	NA	NA	NA	NA	NA	NA	NA	NA	NA	NA	NA	0	2	4	4	-1.01094068909687
206.0557	61675.424664675	0.835360885172415	0.207554833108684	4.0247720212566	5.70305375489189e-05	0.223844859879507	NA	NA	NA	NA	NA	NA	NA	NA	NA	NA	NA	NA	NA	NA	NA	NA	2	2	4	4	0.718590283676076
350.2069	62193.8246253671	0.689389099626123	0.171887174355006	4.01070703624633	6.05371892466815e-05	0.237608467793225	NA	NA	NA	NA	NA	NA	NA	NA	NA	NA	NA	NA	NA	NA	NA	NA	2	2	4	4	0.627003856645447
351.0686	16425.2170974393	2.05263072880732	0.51184430332639	4.01026389366379	6.06509228376796e-05	0.238054872137892	NA	NA	NA	NA	NA	NA	NA	NA	NA	NA	NA	NA	NA	NA	NA	NA	2	2	1	4	1.28581948286493
234.9634	66224.8175374638	-1.92760746333065	0.48076809839719	-4.00943296728092	6.08647276153461e-05	0.238894055890233	NA	NA	NA	NA	NA	NA	NA	NA	NA	NA	NA	NA	NA	NA	NA	NA	0	2	4	4	-1.23606813031858
343.7006	17503.0438342577	0.777258207719659	0.193917546885038	4.00818915154929	6.11861065727214e-05	0.240155468297932	NA	NA	NA	NA	NA	NA	NA	NA	NA	NA	NA	NA	NA	NA	NA	NA	0	2	4	4	0.68584563189887
258.0458	67945.0529058216	-1.7309414248181	0.433172461193594	-3.99596368626145	6.44316107373945e-05	0.252894072144273	NA	NA	NA	NA	NA	NA	NA	NA	NA	NA	NA	NA	NA	NA	NA	NA	2	2	4	4	-1.15935414925169
302.2075	23603.4639793255	0.338312417663585	0.0849668634276905	3.98169832350585	6.84245929540549e-05	0.268566527344665	NA	NA	NA	NA	NA	NA	NA	NA	NA	NA	NA	NA	NA	NA	NA	NA	2	2	4	4	0.349305949014185
425.112	15387.0619774255	-0.538649687014753	0.135726885093186	-3.96862925606031	7.22872444373059e-05	0.283727434416426	NA	NA	NA	NA	NA	NA	NA	NA	NA	NA	NA	NA	NA	NA	NA	NA	1	2	2	4	-0.653047758013455
350.2286	50454.2656110259	0.707431217511859	0.178913509989956	3.95404023738382	7.68424781058211e-05	0.301606726565348	NA	NA	NA	NA	NA	NA	NA	NA	NA	NA	NA	NA	NA	NA	NA	NA	2	2	2	4	0.636910709440823
225.035	60891.9282223212	1.34896335743443	0.341563792097498	3.94937457846639	7.83556537766045e-05	0.307545941073173	NA	NA	NA	NA	NA	NA	NA	NA	NA	NA	NA	NA	NA	NA	NA	NA	2	2	4	4	0.943531179602874
338.9854	129669.39015722	1.54067326779168	0.390885607043315	3.94149398194893	8.09756670669308e-05	0.317829493237703	NA	NA	NA	NA	NA	NA	NA	NA	NA	NA	NA	NA	NA	NA	NA	NA	2	2	4	4	1.04696959628336
276.1556	52528.7385013393	-0.473203967180276	0.120144943440799	-3.93860909688176	8.19553277170648e-05	0.321674661289479	NA	NA	NA	NA	NA	NA	NA	NA	NA	NA	NA	NA	NA	NA	NA	NA	2	2	4	4	-0.597643535177034
186.0764	20740.048948936	0.417682998231076	0.106056649355512	3.93830090587685	8.20606441875115e-05	0.322088028435983	NA	NA	NA	NA	NA	NA	NA	NA	NA	NA	NA	NA	NA	NA	NA	NA	2	2	4	4	0.431497812856205
125.0429	21581.4066269577	0.748988386240322	0.19059135430942	3.92981302302076	8.50119416255725e-05	0.333671870880372	NA	NA	NA	NA	NA	NA	NA	NA	NA	NA	NA	NA	NA	NA	NA	NA	2	2	4	4	0.670137726896822
365.339	14763.1547848089	0.458713817094663	0.116767665502601	3.92843185757145	8.55015698848938e-05	0.335593661798208	NA	NA	NA	NA	NA	NA	NA	NA	NA	NA	NA	NA	NA	NA	NA	NA	2	2	4	4	0.468795682587664
245.0751	14083.0441017055	3.35436799376597	0.858475072152724	3.90735631420782	9.33114978291658e-05	0.366247628979476	NA	NA	NA	NA	NA	NA	NA	NA	NA	NA	NA	NA	NA	NA	NA	NA	2	2	0	4	1.84151435793477
225.1239	660587.327844003	-0.515997235589842	0.132104699694071	-3.90597182980462	9.38474452479094e-05	0.368351222598045	NA	NA	NA	NA	NA	NA	NA	NA	NA	NA	NA	NA	NA	NA	NA	NA	2	2	3	4	-0.633855829037054
259.0406	48731.2147788045	-1.73603139157896	0.444772891498505	-3.90318615356709	9.49346290004089e-05	0.372618418826605	NA	NA	NA	NA	NA	NA	NA	NA	NA	NA	NA	NA	NA	NA	NA	NA	0	2	2	4	-1.16180199346815
556.8022	21354.2239864385	-0.940879965388316	0.241283484678243	-3.89947934746964	9.63997591359874e-05	0.378369054608751	NA	NA	NA	NA	NA	NA	NA	NA	NA	NA	NA	NA	NA	NA	NA	NA	1	2	2	4	-0.838623405376165
191.0666	61291.1117902077	-0.606377387306049	0.155869908277583	-3.89027872029138	0.000100129147395049	0.393006903525568	NA	NA	NA	NA	NA	NA	NA	NA	NA	NA	NA	NA	NA	NA	NA	NA	2	2	4	4	-0.696147029072815
394.1902	16052.3002945096	-2.94264963369463	0.7598524280923	-3.87265938082544	0.000107654231561175	0.422542858877611	NA	NA	NA	NA	NA	NA	NA	NA	NA	NA	NA	NA	NA	NA	NA	NA	2	2	4	4	-1.65997855128479
410.1114	25526.3454002451	0.956992184725682	0.247291905221628	3.86988884196596	0.000108884987558201	0.427373576165939	NA	NA	NA	NA	NA	NA	NA	NA	NA	NA	NA	NA	NA	NA	NA	NA	0	2	3	4	0.778050809709656
203.0494	28051.5100307862	0.998849803322109	0.259981207030003	3.84200771560707	0.000122031999219623	0.478975596937019	NA	NA	NA	NA	NA	NA	NA	NA	NA	NA	NA	NA	NA	NA	NA	NA	2	2	4	4	0.795058419047504
238.1053	11811.5103454639	0.421319973645893	0.110047503798723	3.82852821829096	0.000128911852571803	0.505979021344328	NA	NA	NA	NA	NA	NA	NA	NA	NA	NA	NA	NA	NA	NA	NA	NA	2	2	4	4	0.436297902077262
331.1978	14760.7159072869	0.419088240500878	0.109512887280697	3.82683947896192	0.00012979909769622	0.509461458457663	NA	NA	NA	NA	NA	NA	NA	NA	NA	NA	NA	NA	NA	NA	NA	NA	2	2	4	4	0.433553770227915
189.1601	13346.4551088259	0.444462536876977	0.116333207727701	3.82059899798623	0.000133127954289158	0.522527220584943	NA	NA	NA	NA	NA	NA	NA	NA	NA	NA	NA	NA	NA	NA	NA	NA	2	2	4	4	0.461146596571649
257.0427	993813.287851705	-1.68171080863319	0.440907929249789	-3.81419951211729	0.000136625061809925	0.536253367603954	NA	NA	NA	NA	NA	NA	NA	NA	NA	NA	NA	NA	NA	NA	NA	NA	2	2	4	4	-1.14121247887662
81.0257	12965.241087573	-1.23346141366723	0.32346967662052	-3.81322115431014	0.000137167268173074	0.538381527579316	NA	NA	NA	NA	NA	NA	NA	NA	NA	NA	NA	NA	NA	NA	NA	NA	2	2	1	4	-0.956270530989343
504.259	250399.139767592	0.840082788853694	0.221107853305176	3.79942537678298	0.000145031973376186	0.569250495501529	NA	NA	NA	NA	NA	NA	NA	NA	NA	NA	NA	NA	NA	NA	NA	NA	1	2	4	4	0.722636045251096
400.1284	49846.7299767351	0.959086532859625	0.25317609746416	3.78821911888975	0.000151731003397576	0.595544188335486	NA	NA	NA	NA	NA	NA	NA	NA	NA	NA	NA	NA	NA	NA	NA	NA	2	2	4	4	0.778895825695763
379.1193	38393.0503541739	3.09256732662514	0.816376950666739	3.78816100099277	0.000151766493207718	0.595683485840294	NA	NA	NA	NA	NA	NA	NA	NA	NA	NA	NA	NA	NA	NA	NA	NA	0	2	3	4	1.76539343643315
373.0298	12450.4526152561	3.16733185160021	0.836543811132378	3.78621156411735	0.000152961457876124	0.600373722163785	NA	NA	NA	NA	NA	NA	NA	NA	NA	NA	NA	NA	NA	NA	NA	NA	0	2	4	4	1.80214915286493
290.5238	47713.4101458784	0.815685873963518	0.215463775535041	3.78572162275539	0.000153263171484519	0.601557948076738	NA	NA	NA	NA	NA	NA	NA	NA	NA	NA	NA	NA	NA	NA	NA	NA	2	2	4	4	0.709730703473344
317.1456	56695.2188147403	-0.514130873224093	0.135812636202132	-3.78558937961342	0.000153344704852705	0.601877966546865	NA	NA	NA	NA	NA	NA	NA	NA	NA	NA	NA	NA	NA	NA	NA	NA	2	2	4	4	-0.630045524920373
355.0192	12378.261493531	3.15847421728229	0.834880335546542	3.78314601842268	0.000154858503917224	0.607819627875102	NA	NA	NA	NA	NA	NA	NA	NA	NA	NA	NA	NA	NA	NA	NA	NA	2	2	4	4	1.79899217144122
396.2147	36490.954861186	-1.78555919121566	0.47296887337301	-3.77521501252678	0.000159869706521823	0.627488598098154	NA	NA	NA	NA	NA	NA	NA	NA	NA	NA	NA	NA	NA	NA	NA	NA	2	2	0	4	-1.18038720221153
80.0276	4498.16642629648	-1.86058049465974	0.493272772800378	-3.77190998014541	0.000162002706152369	0.63586062164805	NA	NA	NA	NA	NA	NA	NA	NA	NA	NA	NA	NA	NA	NA	NA	NA	0	2	4	4	-1.20970325781519
150.9772	26334.9507516241	1.44279445694562	0.383305784172607	3.7640821415205	0.000167161933856952	0.656110590388535	NA	NA	NA	NA	NA	NA	NA	NA	NA	NA	NA	NA	NA	NA	NA	NA	0	2	2	4	0.996480997404769
183.0504	27617.9121551856	1.3619423793298	0.362240396719308	3.75977497723739	0.000170066257675153	0.667510061374976	NA	NA	NA	NA	NA	NA	NA	NA	NA	NA	NA	NA	NA	NA	NA	NA	1	2	2	4	0.953316951660171
264.1081	39104.943052983	0.517638631013892	0.138379922467008	3.74070617894229	0.000183503942426684	0.720252974024734	NA	NA	NA	NA	NA	NA	NA	NA	NA	NA	NA	NA	NA	NA	NA	NA	2	2	4	4	0.508177346723811
261.0491	13735.3676714965	3.31651508985568	0.888169701697877	3.73410068314156	0.000188387125610955	0.739419468022999	NA	NA	NA	NA	NA	NA	NA	NA	NA	NA	NA	NA	NA	NA	NA	NA	1	2	4	4	1.83812359249271
461.2604	10932.9932317196	-0.445727666382474	0.119517798700402	-3.72938316492749	0.000191949081773351	0.753400145960403	NA	NA	NA	NA	NA	NA	NA	NA	NA	NA	NA	NA	NA	NA	NA	NA	2	2	4	4	-0.571726906773906
376.1868	21984.1985320358	-0.562718311833427	0.150958256856328	-3.72764182332197	0.000193279799845988	0.758623214395503	NA	NA	NA	NA	NA	NA	NA	NA	NA	NA	NA	NA	NA	NA	NA	NA	2	2	4	4	-0.674049078272235
332.2182	40429.555366913	0.18539501571031	0.0499197899545964	3.71385808872459	0.000204123287972736	0.801183905292989	NA	NA	NA	NA	NA	NA	NA	NA	NA	NA	NA	NA	NA	NA	NA	NA	2	2	4	4	0.181043229275477
340.1116	27351.4036482134	1.37264004368835	0.370002141332725	3.70981648577542	0.000207409534309318	0.814082422164072	NA	NA	NA	NA	NA	NA	NA	NA	NA	NA	NA	NA	NA	NA	NA	NA	1	2	4	4	0.95824422701618
391.2076	63645.0180828834	0.582803454763884	0.157115856579523	3.70938661094911	0.000207761976378325	0.815465757284924	NA	NA	NA	NA	NA	NA	NA	NA	NA	NA	NA	NA	NA	NA	NA	NA	2	2	4	4	0.549814937896966
132.0446	13420.29137513	-0.679986998659146	0.183707044261534	-3.70147482037261	0.000214349930572379	0.841323477496589	NA	NA	NA	NA	NA	NA	NA	NA	NA	NA	NA	NA	NA	NA	NA	NA	2	2	1	4	-0.731578671414092
234.1087	35047.2659946889	-0.602814784974713	0.163030023472467	-3.69756914790924	0.000217673935995156	0.854370198780988	NA	NA	NA	NA	NA	NA	NA	NA	NA	NA	NA	NA	NA	NA	NA	NA	2	2	4	4	-0.692969543806316
383.1932	15141.7482266425	-3.14375514131167	0.850645975015858	-3.69572681661494	0.000219258634771093	0.860590141476541	NA	NA	NA	NA	NA	NA	NA	NA	NA	NA	NA	NA	NA	NA	NA	NA	2	2	4	4	-1.78654024557788
400.0979	521417.855687619	2.43979174806909	0.663363643177451	3.67790995657029	0.000235152938221568	0.922975282519655	NA	NA	NA	NA	NA	NA	NA	NA	NA	NA	NA	NA	NA	NA	NA	NA	2	2	4	4	1.49748525227325
262.1401	274711.832779421	-0.521537397951041	0.141913363843226	-3.67504077013629	0.000237811435919515	0.933409885984097	NA	NA	NA	NA	NA	NA	NA	NA	NA	NA	NA	NA	NA	NA	NA	NA	2	2	4	4	-0.639971545285988
384.1877	29552.0598034959	-0.674982354700648	0.183807378010246	-3.67222666471539	0.000240446269771017	0.943751608851242	NA	NA	NA	NA	NA	NA	NA	NA	NA	NA	NA	NA	NA	NA	NA	NA	0	2	3	4	-0.72913399567133
309.1657	17772404.4844475	-0.47097130452157	0.128257271420226	-3.67208267653275	0.000240581819043098	0.94428363974416	NA	NA	NA	NA	NA	NA	NA	NA	NA	NA	NA	NA	NA	NA	NA	NA	2	2	4	4	-0.593916901890749
338.2073	15846.0944189119	0.405925956474184	0.110682655386239	3.6674757671621	0.000244956757253809	0.9614552722212	NA	NA	NA	NA	NA	NA	NA	NA	NA	NA	NA	NA	NA	NA	NA	NA	2	2	3	4	0.419881461757276
385.1204	11418.539763576	3.03523803045939	0.827862737111507	3.66635420872985	0.000246033080670548	0.9656798416319	NA	NA	NA	NA	NA	NA	NA	NA	NA	NA	NA	NA	NA	NA	NA	NA	2	2	4	4	1.73648884303655
339.0452	196255.381101658	2.77707684142429	0.758012863359034	3.66362759217309	0.000248668257035136	0.976022908862909	NA	NA	NA	NA	NA	NA	NA	NA	NA	NA	NA	NA	NA	NA	NA	NA	2	2	0	4	1.65015775147272
357.0558	30748.8645463594	2.23961096017838	0.611343901275645	3.66342242967527	0.000248867606329222	0.976805354842198	NA	NA	NA	NA	NA	NA	NA	NA	NA	NA	NA	NA	NA	NA	NA	NA	2	2	3	4	1.3929077740236
226.1272	56112.3205739706	-0.542090871335914	0.148022832387721	-3.66221117777288	0.000250047595984057	0.981436814237424	NA	NA	NA	NA	NA	NA	NA	NA	NA	NA	NA	NA	NA	NA	NA	NA	0	2	2	4	-0.656914949218772
473.2421	21196.053177251	-1.05721491799109	0.2895821790485	-3.65082865756744	0.000261395585728694	1	NA	NA	NA	NA	NA	NA	NA	NA	NA	NA	NA	NA	NA	NA	NA	NA	2	2	4	4	-0.881077721189836
592.2726	11579.4509457302	3.05664678270465	0.839512179972382	3.64097967322547	0.000271602581603628	1	NA	NA	NA	NA	NA	NA	NA	NA	NA	NA	NA	NA	NA	NA	NA	NA	0	2	3	4	1.74500783861806
494.3236	30516.5225651073	-1.00906564722724	0.27755018030505	-3.63561517459004	0.000277318056829621	1	NA	NA	NA	NA	NA	NA	NA	NA	NA	NA	NA	NA	NA	NA	NA	NA	0	2	2	4	-0.863728020378492
579.3995	16068.4036289677	-3.13395848906569	0.863485934710545	-3.62942621655586	0.000284051905375371	1	NA	NA	NA	NA	NA	NA	NA	NA	NA	NA	NA	NA	NA	NA	NA	NA	2	2	4	4	-1.7743593162529
365.203	15049.0841339146	0.439661403462155	0.121353248078562	3.62298834537603	0.000291218948745291	1	NA	NA	NA	NA	NA	NA	NA	NA	NA	NA	NA	NA	NA	NA	NA	NA	2	2	4	4	0.454216229953766
562.1499	10798.951785808	2.94969770346995	0.814428231432787	3.62180188459415	0.000292558140408472	1	NA	NA	NA	NA	NA	NA	NA	NA	NA	NA	NA	NA	NA	NA	NA	NA	2	2	4	4	1.71708701588553
348.2744	14109.5492841124	0.363434715976406	0.100462888310054	3.61760170437023	0.000297345503306273	1	NA	NA	NA	NA	NA	NA	NA	NA	NA	NA	NA	NA	NA	NA	NA	NA	2	2	4	4	0.37797842282118
212.0899	69894.9365753671	0.55852658160779	0.154747264698991	3.60928241732877	0.000307045189084425	1	NA	NA	NA	NA	NA	NA	NA	NA	NA	NA	NA	NA	NA	NA	NA	NA	2	2	4	4	0.533193295451753
449.1877	11041.5946609814	-0.728276451196944	0.201907083624207	-3.60698811613973	0.000309771841990224	1	NA	NA	NA	NA	NA	NA	NA	NA	NA	NA	NA	NA	NA	NA	NA	NA	2	2	4	4	-0.75959860478429
396.1974	25629.0658188253	-0.838472741361405	0.232774892436594	-3.60207551847456	0.000315686620390301	1	NA	NA	NA	NA	NA	NA	NA	NA	NA	NA	NA	NA	NA	NA	NA	NA	2	2	0	4	-0.800205646455921
248.1495	22005.5557420074	0.406178520969145	0.112780984816071	3.60148052999858	0.00031641012265211	1	NA	NA	NA	NA	NA	NA	NA	NA	NA	NA	NA	NA	NA	NA	NA	NA	2	2	4	4	0.420563195107518
417.2171	14690.0249624412	-0.505197822252107	0.140320819318674	-3.60030553345604	0.000317843472859867	1	NA	NA	NA	NA	NA	NA	NA	NA	NA	NA	NA	NA	NA	NA	NA	NA	2	2	4	4	-0.622452194603024
233.1135	55140.7681543423	-0.361566571620897	0.100812623859204	-3.58652079253355	0.000335119354629737	1	NA	NA	NA	NA	NA	NA	NA	NA	NA	NA	NA	NA	NA	NA	NA	NA	2	2	4	4	-0.490502444789533
231.0478	51755.3980828003	1.31478804122	0.36665972155487	3.58585348738189	0.000335977559188923	1	NA	NA	NA	NA	NA	NA	NA	NA	NA	NA	NA	NA	NA	NA	NA	NA	2	2	4	4	0.929980941397277
197.0689	23141.613735317	-0.471236945435218	0.131600374875523	-3.58081765254049	0.000342520644759111	1	NA	NA	NA	NA	NA	NA	NA	NA	NA	NA	NA	NA	NA	NA	NA	NA	2	2	4	4	-0.594661567330139
162.0766	228673.538150725	0.620123552989997	0.173435615852088	3.57552599529995	0.000349524441346564	1	NA	NA	NA	NA	NA	NA	NA	NA	NA	NA	NA	NA	NA	NA	NA	NA	2	2	4	4	0.581307388000184
401.1012	50940.1826741732	2.22550066488097	0.622438335875254	3.57545565015936	0.000349618442807444	1	NA	NA	NA	NA	NA	NA	NA	NA	NA	NA	NA	NA	NA	NA	NA	NA	2	2	4	4	1.37985434165379
378.1161	457643.464915051	2.28987630415798	0.640743466503544	3.573780184843	0.000351864350155299	1	NA	NA	NA	NA	NA	NA	NA	NA	NA	NA	NA	NA	NA	NA	NA	NA	2	2	0	4	1.41804363128206
214.1126	10513.8386459473	2.90856006118697	0.815662751835407	3.56588559995184	0.000362629543062814	1	NA	NA	NA	NA	NA	NA	NA	NA	Simetryn,Desmetryn	1	C8H15N5S	[M+H]+	213.104817	214.1120934	2.34923675735274	C14457,C19100	2	2	4	4	1.70095660568245
439.0568	11086.8432074066	2.99007100006197	0.839033281900306	3.56370964604626	0.000365650405407649	1	NA	NA	NA	NA	NA	NA	NA	NA	NA	NA	NA	NA	NA	NA	NA	NA	2	2	4	4	1.72809403744808
361.0272	41771.3137342961	2.45900921020212	0.690855362251441	3.55936907283807	0.000371746804045266	1	NA	NA	NA	NA	NA	NA	NA	NA	NA	NA	NA	NA	NA	NA	NA	NA	0	2	3	4	1.51102845449864
475.0381	34627.1224630318	-1.39936025210038	0.393206197836301	-3.55884586713192	0.000372488037607485	1	NA	NA	NA	NA	NA	NA	NA	NA	NA	NA	NA	NA	NA	NA	NA	NA	2	2	4	4	-1.01198162137719
437.2659	15021.0405014712	-0.852007478286442	0.239580663391984	-3.55624475791876	0.000376193621571477	1	NA	NA	NA	NA	NA	NA	NA	NA	NA	NA	NA	NA	NA	NA	NA	NA	0	2	2	4	-0.807966501959894
422.0799	44785.7690612046	2.14650581440442	0.603689166842928	3.55564739653993	0.000377049484388079	1	NA	NA	NA	NA	NA	NA	NA	NA	NA	NA	NA	NA	NA	NA	NA	NA	2	2	4	4	1.33592174652371
494.1653	7964.75986649888	-1.24719531350733	0.351176868353404	-3.55147341951982	0.000383080683710444	1	NA	NA	NA	NA	NA	NA	NA	NA	NA	NA	NA	NA	NA	NA	NA	NA	2	2	4	4	-0.962202860717792
231.0663	16980.6839512848	2.09693620740061	0.592197559886071	3.54094030344202	0.000398703775937811	1	NA	NA	NA	NA	NA	NA	NA	NA	NA	NA	NA	NA	NA	NA	NA	NA	2	2	4	4	1.30021789389269
312.1734	19154.1326627294	-0.519094579484655	0.146790923161293	-3.53628527095151	0.000405796241206197	1	NA	NA	NA	NA	NA	NA	NA	NA	NA	NA	NA	NA	NA	NA	NA	NA	0	2	4	4	-0.636910709440824
399.0807	83829.1477869016	1.30613268782884	0.370229916297231	3.52789612706565	0.000418876494354997	1	NA	NA	NA	NA	NA	NA	NA	NA	NA	NA	NA	NA	NA	NA	NA	NA	2	2	4	4	0.924225706534711
434.2493	36912.1270099086	0.419778530060027	0.119217619464636	3.52111149295802	0.000429741885844837	1	NA	NA	NA	NA	NA	NA	NA	NA	NA	NA	NA	NA	NA	NA	NA	NA	2	2	4	4	0.434925426764749
322.055	34059.455595371	-0.712481411298447	0.202620343615792	-3.51633700044183	0.000437545229093177	1	NA	NA	NA	NA	NA	NA	NA	NA	NA	NA	NA	NA	NA	NA	NA	NA	1	2	2	4	-0.752124243093908
105.1044	11519.9389256226	0.594972210629069	0.169395500848336	3.51232593338923	0.000444202875364781	1	NA	NA	NA	NA	NA	NA	NA	NA	NA	NA	NA	NA	NA	NA	NA	NA	2	2	2	4	0.557818153473151
353.1342	50617.1217969185	0.928255177121129	0.264397199336514	3.51083589179659	0.000446700071997618	1	NA	NA	NA	NA	NA	NA	NA	NA	NA	NA	NA	NA	NA	NA	NA	NA	2	2	1	4	0.760431707307489
79.0223	23025.1905650236	-1.35614434757433	0.386448654753215	-3.5092484626201	0.000449374894194294	1	NA	NA	NA	NA	NA	NA	NA	NA	NA	NA	NA	NA	NA	NA	NA	NA	2	2	4	4	-0.997506915974493
219.0957	10032.6175404567	2.83635218862043	0.80845447096582	3.50836353868138	0.000450872474891804	1	NA	NA	NA	NA	NA	NA	NA	NA	NA	NA	NA	NA	NA	NA	NA	NA	2	2	4	4	1.67248419113372
275.074	15744.706113682	0.357926999364818	0.102087252593528	3.50608905883621	0.000454743036417659	1	NA	NA	NA	NA	NA	NA	NA	NA	NA	NA	NA	NA	NA	NA	NA	NA	2	2	4	4	0.369946509055205
340.0485	9610.65953333374	2.76992546011603	0.791023131117681	3.50169969897371	0.000462300370318443	1	NA	NA	NA	NA	NA	NA	NA	NA	NA	NA	NA	NA	NA	NA	NA	NA	2	2	4	4	1.64530645519642
164.0921	15685.5471303096	0.838766632828803	0.240267914001859	3.49096397791306	0.000481281138474904	1	NA	NA	NA	NA	NA	NA	NA	NA	NA	NA	NA	NA	NA	NA	NA	NA	2	2	4	4	0.721016324667154
596.1256	9681.09152224644	2.78122777296806	0.797015104881521	3.48955465954626	0.000483826101077492	1	NA	NA	NA	NA	NA	NA	NA	NA	NA	NA	NA	NA	NA	NA	NA	NA	1	2	3	4	1.65259803430093
214.0829	9814.76590115592	2.80244014527508	0.803285698217563	3.48872157377319	0.000485336393331285	1	NA	NA	NA	NA	NA	NA	NA	NA	NA	NA	NA	NA	NA	NA	NA	NA	1	2	3	4	1.6550481981945
250.0467	38854.392693624	1.34082113523463	0.384554779428816	3.48668436061612	0.000489048177383444	1	NA	NA	NA	NA	NA	NA	NA	NA	NA	NA	NA	NA	NA	NA	NA	NA	2	2	4	4	0.939642082489206
434.7797	75062.1113608509	0.665532571690475	0.191005222281722	3.48436845726056	0.000493299878110431	1	NA	NA	NA	NA	NA	NA	NA	NA	NA	NA	NA	NA	NA	NA	NA	NA	2	2	4	4	0.614140760085073
352.254	9299.64557936101	-2.66766036745958	0.765853255175873	-3.48325263283887	0.000495360669483147	1	NA	NA	NA	NA	NA	NA	NA	NA	NA	NA	NA	NA	NA	NA	NA	NA	2	2	2	4	-1.51298596320432
349.2503	14855.8525034012	-2.03155296116711	0.585459693598679	-3.47001336450619	0.000520432468735209	1	NA	NA	NA	NA	NA	NA	NA	NA	NA	NA	NA	NA	NA	NA	NA	NA	2	2	4	4	-1.27589706742646
604.2789	10716.7627439085	2.93795215870085	0.846709437469522	3.46984694948154	0.000520755013234351	1	NA	NA	NA	NA	NA	NA	NA	NA	N3-Acetylapramycin	1	C23H43N5O12	[M+Na]+	581.290825	604.2800464	-1.92543177125689	C02856	0	2	4	4	1.71436751238998
364.2596	124109.218788466	-2.11069173280032	0.608387801376563	-3.46931961493077	0.000521778320569783	1	NA	NA	NA	NA	NA	NA	NA	NA	NA	NA	NA	NA	NA	NA	NA	NA	2	2	4	4	-1.29442631106407
232.1407	32118.5249286697	0.350914583762134	0.101155063650374	3.46907580400535	0.000522252075711252	1	NA	NA	NA	NA	NA	NA	NA	NA	NA	NA	NA	NA	NA	NA	NA	NA	2	2	4	4	0.365272256973643
578.1239	9204.6395693765	2.70297821280992	0.781808633744243	3.45733993735117	0.000545536212797408	1	NA	NA	NA	NA	NA	NA	NA	NA	NA	NA	NA	NA	NA	NA	NA	NA	0	2	4	4	1.61467852745988
261.0375	24839.2273945373	0.682404006059234	0.197468423030719	3.4557626763094	0.000548738231378911	1	NA	NA	NA	NA	NA	NA	NA	NA	NA	NA	NA	NA	NA	NA	NA	NA	2	2	2	4	0.621694838977739
131.1181	113673.742253269	0.34260830425818	0.0992176086646373	3.45309979618861	0.000554183939854475	1	NA	NA	NA	NA	NA	NA	NA	NA	NA	NA	NA	NA	NA	NA	NA	NA	2	2	4	4	0.355947525860349
164.9698	33479.7643244084	-3.01425484537072	0.872979160696937	-3.45283711350487	0.000554723856712284	1	NA	NA	NA	NA	NA	NA	NA	NA	NA	NA	NA	NA	NA	NA	NA	NA	2	2	4	4	-1.70896622962114
132.1002	12991.1120196967	-0.536124861582548	0.155276614727931	-3.45270833294456	0.000554988730666347	1	NA	NA	NA	NA	NA	NA	NA	NA	NA	NA	NA	NA	NA	NA	NA	NA	2	2	4	4	-0.650732126210803
310.1635	76770.5308118738	-0.5205500921268	0.150792358197101	-3.45209862323652	0.000556244372526458	1	NA	NA	NA	NA	NA	NA	NA	NA	NA	NA	NA	NA	NA	NA	NA	NA	2	2	4	4	-0.63920577516441
105.1107	300028.580890332	0.696683854052729	0.201849516840303	3.45150122209073	0.00055747723204173	1	NA	NA	NA	NA	NA	NA	NA	NA	NA	NA	NA	NA	NA	NA	NA	NA	2	2	0	4	0.630045524920373
489.1785	4462.88988520983	-1.77714376414808	0.515684981953523	-3.44618095608658	0.000568569492943422	1	NA	NA	NA	NA	NA	NA	NA	NA	NA	NA	NA	NA	NA	NA	NA	NA	2	2	4	4	-1.17539141264858
235.0928	39772.0893659461	-0.619855286027518	0.179931548565865	-3.44495054351525	0.000571163885692107	1	NA	NA	NA	NA	NA	NA	NA	NA	NA	NA	NA	NA	NA	NA	NA	NA	2	2	4	4	-0.702523195917311
303.2296	23052.5870694864	-0.801332337795571	0.232611859156161	-3.44493329232027	0.000571200339026519	1	NA	NA	NA	NA	NA	NA	NA	NA	NA	NA	NA	NA	NA	NA	NA	NA	2	2	4	4	-0.787376817515006
394.1989	75753.193247315	-3.17777988636944	0.924280639803045	-3.43811148856974	0.000585786463346796	1	NA	NA	NA	NA	NA	NA	NA	NA	NA	NA	NA	NA	NA	NA	NA	NA	2	2	4	4	-1.81820990121639
479.0043	4078.72804747967	1.38224600828018	0.40237226249093	3.43524178262992	0.000592025364387216	1	NA	NA	NA	NA	NA	NA	NA	NA	NA	NA	NA	NA	NA	NA	NA	NA	2	2	1	4	0.960221662938378
286.0148	22022.1446887922	0.511606397334825	0.149291451278563	3.42689680456129	0.000610521038318077	1	NA	NA	NA	NA	NA	NA	NA	NA	NA	NA	NA	NA	NA	NA	NA	NA	0	2	4	4	0.503212588920788
393.063	24976.2735510894	2.29224423364847	0.669183607297892	3.42543392971678	0.000613818206236934	1	NA	NA	NA	NA	NA	NA	NA	NA	NA	NA	NA	NA	NA	NA	NA	NA	1	2	4	4	1.42146344692232
209.0905	19817.0682011153	-0.584229964046794	0.170597128611964	-3.42461780453333	0.000615664860701083	1	NA	NA	NA	NA	NA	NA	NA	NA	NA	NA	NA	NA	NA	NA	NA	NA	2	2	4	4	-0.685056237011759
199.1008	23577.9998523126	2.22148557816714	0.649532839788712	3.42012819381045	0.000625916323935647	1	NA	NA	NA	NA	NA	NA	NA	NA	NA	NA	NA	NA	NA	NA	NA	NA	2	2	4	4	1.37823911588181
461.0452	7891.44073136438	1.39779286766564	0.408766439110046	3.419539213417	0.000627272908806187	1	NA	NA	NA	NA	NA	NA	NA	NA	NA	NA	NA	NA	NA	NA	NA	NA	1	2	3	4	0.971165401921589
350.7085	20262.1390558962	0.605730972502265	0.177145048905053	3.41940673050889	0.000627578430220738	1	NA	NA	NA	NA	NA	NA	NA	NA	NA	NA	NA	NA	NA	NA	NA	NA	2	2	4	4	0.569523490769096
375.0791	9156.35749387417	2.69480366871264	0.789299093578886	3.41417301835949	0.000639759345342015	1	3-Hydroxymugineic_acid	1	C12H20N2O9	[M+K]+	336.116883	375.0800424	-2.42828169197615	HMDB33927	3-Epihydroxymugineic_acid	1	C12H20N2O9	[M+K]+	336.116883	375.0800424	-2.42828169197615	C15501	2	2	4	4	1.60782157955457
358.1609	14687.0275018111	-0.552204495431994	0.16191881846341	-3.41037873591437	0.000648727252149895	1	NA	NA	NA	NA	NA	NA	NA	NA	NA	NA	NA	NA	NA	NA	NA	NA	2	2	4	4	-0.665457592934579
562.2235	10380.0277119191	2.88883649118291	0.847410431949263	3.40901690876975	0.00065197438502394	1	Morphiceptin	1	C28H35N5O5	[M+(41K)]+	521.26382	562.2250964	-2.77878026067478	HMDB05777	NA	NA	NA	NA	NA	NA	NA	NA	0	2	2	4	1.68784482254705
596.5239	9627.04139401099	2.77255528465994	0.815595893276167	3.39942281161185	0.000675282373111567	1	NA	NA	NA	NA	NA	NA	NA	NA	NA	NA	NA	NA	NA	NA	NA	NA	2	2	4	4	1.64772725591716
218.0967	12086.337970321	3.12206893552081	0.920027359425446	3.39345227458293	0.000690175837141211	1	1-Aminopyrene	1	C16H11N	[M+H]+	217.089149	218.0964254	1.04724320725105	HMDB41793	NA	NA	NA	NA	NA	NA	NA	NA	2	2	4	4	1.78654024557788
275.514	19970.4774064269	0.639973813050024	0.188864130427822	3.38854080761831	0.000702655724982868	1	NA	NA	NA	NA	NA	NA	NA	NA	NA	NA	NA	NA	NA	NA	NA	NA	2	2	4	4	0.59019849861732
561.2295	10077.459517231	2.84323129446861	0.839146303021278	3.38824265117035	0.000703420042308912	1	7,8-Dihydro-3b,6a-dihydroxy-alpha-ionol_9-[apiosyl-(1->6)-glucoside],Withaperuvin_D,Withaperuvin_B,rac-4-Hydroxy-4-O-(beta-D-glucuronide)-all-trans-retinyl_acetate	1	C24H42O12	[M+K]+	522.26763	561.2307894	-2.27963259359271	HMDB41579,HMDB30116,HMDB34191,HMDB60141	7beta-Hydroxytaxusin	1	C28H40O9	[M+(41K)]+	520.267235	561.2285114	1.7793108862406	C20153	0	2	2	4	1.67756050344747
268.103	69893.250810425	-0.54561705878419	0.161276825488022	-3.38310886969135	0.000716702148852354	1	NA	NA	NA	NA	NA	NA	NA	NA	NA	NA	NA	NA	NA	NA	NA	NA	0	2	4	4	-0.65846457745023
401.3818	13130.3341859879	3.24817081061382	0.962144351150159	3.37597035905363	0.000735558432553775	1	NA	NA	NA	NA	NA	NA	NA	NA	NA	NA	NA	NA	NA	NA	NA	NA	0	2	4	4	1.82147897192973
218.9896	86800.0740388412	-1.59934894244309	0.4745835904817	-3.37000472523662	0.000751668947163838	1	NA	NA	NA	NA	NA	NA	NA	NA	NA	NA	NA	NA	NA	NA	NA	NA	1	2	4	4	-1.11875874751156
231.0744	78154.0993779864	-0.857126655484257	0.254974377227045	-3.36161878227089	0.000774870208788853	1	NA	NA	NA	NA	NA	NA	NA	NA	NA	NA	NA	NA	NA	NA	NA	NA	2	2	3	4	-0.809697748736386
260.1972	94493.6308261	0.410827222745137	0.122273687333473	3.35989886053489	0.000779710108767074	1	NA	NA	NA	NA	NA	NA	NA	NA	NA	NA	NA	NA	NA	NA	NA	NA	2	2	4	4	0.4253408271426
329.0291	18079.5521565801	-1.04800193342478	0.312162247439573	-3.35723471374497	0.000787262508718728	1	NA	NA	NA	NA	NA	NA	NA	NA	NA	NA	NA	NA	NA	NA	NA	NA	2	2	4	4	-0.878320736362793
449.2395	4313.73508527344	-1.61873811843422	0.483026371194589	-3.35124170225088	0.000804500510080638	1	NA	NA	NA	NA	NA	NA	NA	NA	NA	NA	NA	NA	NA	NA	NA	NA	2	2	4	4	-1.12696510182041
371.0685	34964.0881278536	1.65887864162659	0.495152497154014	3.35023785835943	0.000807421937504645	1	NA	NA	NA	NA	NA	NA	NA	NA	NA	NA	NA	NA	NA	NA	NA	NA	2	2	4	4	1.09231073083024
116.9766	7031.55349090777	-2.33524106371822	0.697952644518958	-3.34584456704468	0.000820323660035858	1	NA	NA	NA	NA	NA	NA	NA	NA	NA	NA	NA	NA	NA	NA	NA	NA	2	2	4	4	-1.36703188113018
360.1502	119482.690764144	1.13874297474659	0.340637476912683	3.34297619001708	0.000828850112640308	1	NA	NA	NA	NA	NA	NA	NA	NA	NA	NA	NA	NA	NA	NA	NA	NA	2	2	4	4	0.848422124309267
340.1155	9717.77065180688	-0.708777060960097	0.21238451082547	-3.33723517880521	0.000846163157345115	1	NA	NA	NA	NA	NA	NA	NA	NA	NA	NA	NA	NA	NA	NA	NA	NA	2	2	2	4	-0.747164602880973
270.0911	8845.07087954667	2.64097611217073	0.792436034692103	3.33273096698192	0.000859980566835845	1	NA	NA	NA	NA	NA	NA	NA	NA	NA	NA	NA	NA	NA	NA	NA	NA	2	2	4	4	1.58549447824205
379.2285	12587.3941301519	-2.81087735606271	0.843465802755904	-3.33253268464302	0.000860593611913105	1	NA	NA	NA	NA	NA	NA	NA	NA	NA	NA	NA	NA	NA	NA	NA	NA	2	2	1	4	-1.59210951466184
240.1346	42914.5173340249	-0.479410558479322	0.143879556304371	-3.33202694526769	0.000862159081509432	1	NA	NA	NA	NA	NA	NA	NA	NA	NA	NA	NA	NA	NA	NA	NA	NA	2	2	4	4	-0.605871535735535
210.1354	12741.0002784772	3.20241740714485	0.961342070379402	3.33119448926332	0.000864741623873402	1	Minoxidil	1	C9H15N5O	[M+H]+	209.12766	210.1349364	2.07533315246344	HMDB14494	NA	NA	NA	NA	NA	NA	NA	NA	2	2	4	4	1.80851754813409
282.12	95321.3494394608	0.496785022928475	0.14932869545465	3.32678874221695	0.00087852949535064	1	NA	NA	NA	NA	NA	NA	NA	NA	NA	NA	NA	NA	NA	NA	NA	NA	2	2	4	4	0.496141495451763
166.9669	13376.5638670822	-2.9895318525133	0.899135722266985	-3.32489498356912	0.000884518450342249	1	NA	NA	NA	NA	NA	NA	NA	NA	NA	NA	NA	NA	NA	NA	NA	NA	0	2	4	4	-1.69567687668343
293.6928	66771.6682529432	0.603060189136218	0.181431497060861	3.32390019872857	0.000887679568659686	1	NA	NA	NA	NA	NA	NA	NA	NA	NA	NA	NA	NA	NA	NA	NA	NA	0	2	4	4	0.567322836362993
79.0233	10793.9115834938	-2.31831106811886	0.697684570462533	-3.32286417998599	0.000890982845713283	1	NA	NA	NA	NA	NA	NA	NA	NA	NA	NA	NA	NA	NA	NA	NA	NA	2	2	4	4	-1.36228092954466
399.1113	10442.4980511199	2.89807274881115	0.873956521915357	3.31603767022615	0.000913035207012479	1	NA	NA	NA	NA	NA	NA	NA	NA	NA	NA	NA	NA	NA	NA	NA	NA	2	2	0	4	1.69305464162816
79.0208	98446.6870102513	-1.17861471200018	0.355518497932831	-3.31519940271253	0.000915777743118534	1	NA	NA	NA	NA	NA	NA	NA	NA	NA	NA	NA	NA	NA	NA	NA	NA	2	2	4	4	-0.941584850852506
215.0168	591115.233543084	-0.815926050077425	0.246285578733361	-3.3129266206885	0.000923251993976451	1	NA	NA	NA	NA	NA	NA	NA	NA	NA	NA	NA	NA	NA	NA	NA	NA	2	2	4	4	-0.792492691435125
458.2302	7966.48272335348	0.713883160916183	0.21552797125291	3.3122529607931	0.000925478221929516	1	NA	NA	NA	NA	NA	NA	NA	NA	NA	NA	NA	NA	NA	NA	NA	NA	2	2	4	4	0.642271111722094
308.1343	39909.8202512103	0.374286394895029	0.113170115443396	3.30729003349153	0.000942033023903724	1	NA	NA	NA	NA	NA	NA	NA	NA	NA	NA	NA	NA	NA	NA	NA	NA	0	2	4	4	0.387379949179125
440.3578	71622.8184121761	0.955164461028004	0.288882707666296	3.30640926466033	0.000944999506279318	1	NA	NA	NA	NA	NA	NA	NA	NA	NA	NA	NA	NA	NA	NA	NA	NA	0	2	4	4	0.77720634892739
198.0959	7882.78350156827	2.46063153094963	0.744939506652293	3.30312932657786	0.000956122815873662	1	NA	NA	NA	NA	NA	NA	NA	NA	NA	NA	NA	NA	NA	NA	NA	NA	2	2	4	4	1.51494928666193
307.0442	84353.4563558753	-0.378142269831263	0.114759642137934	-3.29508059441976	0.000983934561019221	1	NA	NA	NA	NA	NA	NA	NA	NA	NA	NA	NA	NA	NA	NA	NA	NA	0	2	2	4	-0.510308933395078
306.0621	7953.36455243917	2.47464963813577	0.751361442850216	3.29355420308557	0.000989292651539239	1	NA	NA	NA	NA	NA	NA	NA	NA	NA	NA	NA	NA	NA	NA	NA	NA	2	2	4	4	1.51889354734884
350.1939	8075.46130624774	-2.47305769169427	0.752123218909827	-3.28810177576869	0.00100865368696176	1	NA	NA	NA	NA	NA	NA	NA	NA	NA	NA	NA	NA	NA	NA	NA	NA	2	2	4	4	-1.42662455711217
397.2537	8570.15315256934	-2.52977095065753	0.770319077665508	-3.28405595032662	0.00102324606085919	1	NA	NA	NA	NA	NA	NA	NA	NA	NA	NA	NA	NA	NA	NA	NA	NA	2	2	1	4	-1.45122770601645
214.048	51119.3244414154	-0.566939267246581	0.172946331812917	-3.27812253260082	0.00104500022813439	1	NA	NA	NA	NA	NA	NA	NA	NA	NA	NA	NA	NA	NA	NA	NA	NA	2	2	0	4	-0.675616507412945
249.0459	490802.612763042	1.32377319879253	0.404613177926027	3.27170065388861	0.00106902699211179	1	NA	NA	NA	NA	NA	NA	NA	NA	NA	NA	NA	NA	NA	NA	NA	NA	2	2	4	4	0.934800605405545
318.2025	64459.4371882033	0.336220956275406	0.10306992022499	3.26206671686049	0.00110603109503596	1	NA	NA	NA	NA	NA	NA	NA	NA	NA	NA	NA	NA	NA	NA	NA	NA	2	2	4	4	0.345328404942643
241.0089	101790.623047729	1.25159765878483	0.38375619664913	3.26143960596205	0.00110848042709598	1	NA	NA	NA	NA	NA	NA	NA	NA	NA	NA	NA	NA	NA	NA	NA	NA	2	2	4	4	0.896829045948269
365.1104	7782.33991019742	2.44043459528201	0.748418314492811	3.26078951840702	0.00111102479379308	1	NA	NA	NA	NA	NA	NA	NA	NA	NA	NA	NA	NA	NA	NA	NA	NA	0	2	3	4	1.49940320295454
184.0374	18218.1261422528	0.410317154673489	0.12601793273887	3.25602194668383	0.00112985017791071	1	NA	NA	NA	NA	NA	NA	NA	NA	NA	NA	NA	NA	NA	NA	NA	NA	1	2	2	4	0.423974803217045
166.0479	11906.7239216429	0.577576751533525	0.177394733814271	3.2558844285549	0.00113039753648095	1	NA	NA	NA	NA	NA	NA	NA	NA	NA	NA	NA	NA	NA	NA	NA	NA	0	2	3	4	0.546188752616643
268.1271	8274.86027697917	2.53684689359832	0.78150957160588	3.24608550652233	0.00117003691227065	1	NA	NA	NA	NA	NA	NA	NA	NA	NA	NA	NA	NA	NA	NA	NA	NA	0	2	4	4	1.53897858737058
335.1102	16858.1335193443	0.76117842030142	0.234938775990746	3.23990119166791	0.00119571126089654	1	NA	NA	NA	NA	NA	NA	NA	NA	NA	NA	NA	NA	NA	NA	NA	NA	2	2	4	4	0.675616507412945
329.2689	9157.9609609301	-2.56437023235776	0.792826017928415	-3.23446780802961	0.00121869658480254	1	NA	NA	NA	NA	NA	NA	NA	NA	NA	NA	NA	NA	NA	NA	NA	NA	2	2	4	4	-1.46935437820189
175.1232	39479.8958011346	-0.550964371665335	0.170427616734915	-3.23283504293974	0.00122568315077088	1	NA	NA	NA	NA	NA	NA	NA	NA	NA	NA	NA	NA	NA	NA	NA	NA	2	2	4	4	-0.664678988515768
79.0204	21940.5466604119	-1.08182363716835	0.334897111990392	-3.23031641192352	0.00123653289045634	1	NA	NA	NA	NA	NA	NA	NA	NA	NA	NA	NA	NA	NA	NA	NA	NA	2	2	4	4	-0.895896350960846
482.2605	7640.16954615526	2.41136737263348	0.748720340339226	3.22065161411396	0.00127899521319161	1	NA	NA	NA	NA	NA	NA	NA	NA	NA	NA	NA	NA	NA	NA	NA	NA	2	2	2	4	1.48609156933046
404.1598	14388.4126896079	-0.506088182314535	0.157383207256192	-3.21564283215244	0.00130152708194466	1	NA	NA	NA	NA	NA	NA	NA	NA	NA	NA	NA	NA	NA	NA	NA	NA	2	2	4	4	-0.624726407766572
452.26	49429.4639291688	0.375363114594962	0.116885666800326	3.21136992131113	0.00132103761927743	1	NA	NA	NA	NA	NA	NA	NA	NA	NA	NA	NA	NA	NA	NA	NA	NA	0	2	2	4	0.389398995993284
601.3336	8963.69672209617	2.66171023772761	0.830032688076322	3.20675351219766	0.00134241964792637	1	NA	NA	NA	NA	NA	NA	NA	NA	NA	NA	NA	NA	NA	NA	NA	NA	0	2	4	4	1.59879496273725
309.1605	44163.0490070527	-0.593625703344081	0.185253270518772	-3.20440066554144	0.00135343984589112	1	NA	NA	NA	NA	NA	NA	NA	NA	NA	NA	NA	NA	NA	NA	NA	NA	1	2	2	4	-0.689799039694853
317.0635	7203.8207623626	2.31829033295912	0.724137765845008	3.20144928534955	0.00136738142963237	1	Isovalerylglucuronide	1	C11H18O8	[M+K]+	278.10017	317.0633294	0.404020232433655	HMDB02091	Tuliposide_A,6-Tuliposide_A,Cyclic_dehypoxanthine_futalosine	1	C11H18O8	[M+K]+	278.10017	317.0633294	0.404020232433655	C08561,C20577,C17017	2	2	4	4	1.42835339970696
260.1132	24141.8749170967	0.577373704497404	0.180651539035026	3.1960630259865	0.00139316676059191	1	NA	NA	NA	NA	NA	NA	NA	NA	NA	NA	NA	NA	NA	NA	NA	NA	2	2	0	4	0.545464378122455
397.2181	7245.74547841645	-2.26694890043105	0.709585862576741	-3.19474924739764	0.00139952379387609	1	NA	NA	NA	NA	NA	NA	NA	NA	NA	NA	NA	NA	NA	NA	NA	NA	2	2	4	4	-1.3451184363708
252.0958	6989.05362296416	2.2701706796436	0.71128630720573	3.19164119517767	0.00141466948385209	1	NA	NA	NA	NA	NA	NA	NA	NA	NA	NA	NA	NA	NA	NA	NA	NA	2	2	4	4	1.40788242318465
411.3442	11470.827499554	-0.451173871191218	0.141573785060576	-3.18684614526745	0.00143833263976459	1	NA	NA	NA	NA	NA	NA	NA	NA	NA	NA	NA	NA	NA	NA	NA	NA	0	2	2	4	-0.573933102041841
402.1019	6913.58403985137	2.2528759380315	0.707009162669928	3.18648761145302	0.00144011655189224	1	NA	NA	NA	NA	NA	NA	NA	NA	NA	NA	NA	NA	NA	NA	NA	NA	2	2	1	4	1.40285588059192
325.1132	67791.254715074	1.30731747433807	0.410474794085359	3.18489099251782	0.00144808543990562	1	NA	NA	NA	NA	NA	NA	NA	NA	NA	NA	NA	NA	NA	NA	NA	NA	2	2	3	4	0.925182783830269
146.0604	166036.930778484	-0.520214613961458	0.163357241408384	-3.18452129502451	0.00144993642350643	1	NA	NA	NA	NA	NA	NA	NA	NA	NA	NA	NA	NA	NA	NA	NA	NA	2	2	4	4	-0.63767535805516
457.6963	9681.92992569422	1.52708666358545	0.479779823730081	3.18289054281819	0.0014581272485787	1	NA	NA	NA	NA	NA	NA	NA	NA	NA	NA	NA	NA	NA	NA	NA	NA	2	2	2	4	1.04051335470442
281.0708	42757.3930427325	0.77242868285131	0.242747627925423	3.18202360802725	0.00146249896705764	1	NA	NA	NA	NA	NA	NA	NA	NA	NA	NA	NA	NA	NA	NA	NA	NA	2	2	4	4	0.682690608496251
261.2004	6867.09772086726	2.24211757647791	0.705250478153752	3.17917909442255	0.00147692806141961	1	NA	NA	NA	NA	NA	NA	NA	NA	NA	NA	NA	NA	NA	NA	NA	NA	2	2	0	4	1.39455622201864
275.1435	6911.03969632856	2.25229176804349	0.708739724894008	3.17788278113002	0.00148354716142126	1	NA	NA	NA	NA	NA	NA	NA	NA	NA	NA	NA	NA	NA	NA	NA	NA	2	2	4	4	1.39952444415838
320.2069	13604.3317528259	-0.934174003143505	0.294352166939342	-3.17366103622404	0.00150529372161369	1	NA	NA	NA	NA	NA	NA	NA	NA	NA	NA	NA	NA	NA	NA	NA	NA	2	2	4	4	-0.834195978185197
238.119	17056.0236495971	0.528622258527869	0.166704871555738	3.17100666342029	0.00151911658453175	1	NA	NA	NA	NA	NA	NA	NA	NA	NA	NA	NA	NA	NA	NA	NA	NA	0	2	3	4	0.516717679890062
293.1913	254012.48846962	0.658101590012956	0.207576149104705	3.17041043901917	0.00152223750984059	1	NA	NA	NA	NA	NA	NA	NA	NA	NA	NA	NA	NA	NA	NA	NA	NA	2	2	4	4	0.6066215653079
258.1339	90337.9483478408	0.386974593729624	0.122159141812473	3.1677907030787	0.00153602057703993	1	NA	NA	NA	NA	NA	NA	NA	NA	NA	NA	NA	NA	NA	NA	NA	NA	0	2	4	4	0.404254580451691
267.0244	6878.14030630192	2.24467978477761	0.709621923408224	3.16320523751113	0.00156042281313016	1	2-Methoxyxanthone,Oroselone,Fucose_1-phosphate	1	C14H10O3	[M+(41K)]+	226.062995	267.0242714	0.643012708581359	HMDB32998,HMDB33925,HMDB01265	Dithranol,4-Dihydroxyethyl-8,9-epoxy-enediyne,Flurecol,L-Fuculose_1-phosphate,L-Rhamnulose_1-phosphate,L-Fucose_1-phosphate,2-Deoxy-D-glucose_6-phosphate	1	C14H10O3	[M+(41K)]+	226.062995	267.0242714	0.643012708581359	C06831,C11446,C18856,C01099,C01131,C02985,C06369	2	2	4	4	1.39620846828992
274.1482	52715.1344128575	-0.527035595330535	0.166938481375169	-3.15706475217121	0.00159365953138725	1	NA	NA	NA	NA	NA	NA	NA	NA	NA	NA	NA	NA	NA	NA	NA	NA	2	2	4	4	-0.646111292050245
495.1831	9062.93325235749	0.818413050906002	0.259612172709461	3.15244482708409	0.00161909415770871	1	NA	NA	NA	NA	NA	NA	NA	NA	NA	NA	NA	NA	NA	NA	NA	NA	2	2	4	4	0.710533811397082
293.171	59953.72955587	0.419193596498927	0.1332704499009	3.14543544207016	0.00165839791658487	1	NA	NA	NA	NA	NA	NA	NA	NA	NA	NA	NA	NA	NA	NA	NA	NA	2	2	4	4	0.434239496371787
366.1871	42021.649843912	-0.608574678132049	0.193643233022747	-3.14276243291476	0.00167361612099046	1	NA	NA	NA	NA	NA	NA	NA	NA	NA	NA	NA	NA	NA	NA	NA	NA	2	2	4	4	-0.696942498566402
438.0535	113218.634033776	2.10134352331768	0.668797608389108	3.14197224535396	0.001678139426198	1	NA	NA	NA	NA	NA	NA	NA	NA	NA	NA	NA	NA	NA	NA	NA	NA	2	2	3	4	1.30313011029284
270.0701	6555.16773238201	2.16777849201494	0.69056937519675	3.1391176178314	0.00169457416101341	1	NA	NA	NA	NA	NA	NA	NA	NA	NA	NA	NA	NA	NA	NA	NA	NA	1	2	2	4	1.34820941770589
443.1628	7061.6498244621	2.28661142312995	0.72861311591965	3.13830669963141	0.00169926972893349	1	NA	NA	NA	NA	NA	NA	NA	NA	NA	NA	NA	NA	NA	NA	NA	NA	2	2	0	4	1.41633992499329
369.1867	16955.5328052437	-2.56921039958943	0.818739752987728	-3.13800617377368	0.00170101294124864	1	NA	NA	NA	NA	NA	NA	NA	NA	NA	NA	NA	NA	NA	NA	NA	NA	2	2	4	4	-1.474887603085
381.0846	6722.22143586314	2.20806346573025	0.703985088937908	3.13652021957102	0.00170965647660498	1	Dictyoquinazol_C,4-Methoxybenzyl_O-(2-sulfoglucoside),Pantetheine_4-phosphate	1	C18H18N2O5	[M+K]+	342.121573	381.0847324	-0.384953758426018	HMDB40442,HMDB34754,HMDB01416	Pantetheine_4-phosphate	1	C11H23N2O7PS	[M+Na]+	358.096363	381.0855844	-2.62067115867821	C01134	2	2	1	4	1.37181389073066
416.0719	502350.44033393	2.0179821396294	0.64403103995661	3.13336161524971	0.00172816387522974	1	NA	NA	NA	NA	NA	NA	NA	NA	NA	NA	NA	NA	NA	NA	NA	NA	2	2	0	4	1.26609870373511
418.0755	6618.69151772148	2.18322870461995	0.6975636881444	3.12979121724009	0.00174930584715802	1	NA	NA	NA	NA	NA	NA	NA	NA	NA	NA	NA	NA	NA	NA	NA	NA	2	2	4	4	1.35443032415592
287.1715	24570.9728934267	1.11700572929376	0.356988289707635	3.12897022534987	0.00175420082757997	1	NA	NA	NA	NA	NA	NA	NA	NA	NA	NA	NA	NA	NA	NA	NA	NA	2	2	4	4	0.83951086410607
270.0953	6736.83672168188	2.21153539805679	0.70712387709648	3.1275077390083	0.00176295178492721	1	NA	NA	NA	NA	NA	NA	NA	NA	NA	NA	NA	NA	NA	NA	NA	NA	2	2	4	4	1.37662747788952
395.0671	22418.677457015	0.687169196335947	0.219724888958047	3.12740718447764	0.00176355493679366	1	NA	NA	NA	NA	NA	NA	NA	NA	NA	NA	NA	NA	NA	NA	NA	NA	2	2	3	4	0.625485196831833
304.1004	7024.90533066007	2.27830968258699	0.728677889260814	3.12663484945064	0.00176819392866699	1	NA	NA	NA	NA	NA	NA	NA	NA	NA	NA	NA	NA	NA	NA	NA	NA	2	2	4	4	1.41125331520568
311.2583	15455.5704722706	-2.46195461826763	0.787860179218514	-3.12486235909227	0.0017788827498459	1	NA	NA	NA	NA	NA	NA	NA	NA	NA	NA	NA	NA	NA	NA	NA	NA	2	2	4	4	-1.41633992499329
333.2767	21527.7988812859	-2.09190827892751	0.66960501164439	-3.12409292426034	0.00178354120954897	1	NA	NA	NA	NA	NA	NA	NA	NA	NA	NA	NA	NA	NA	NA	NA	NA	2	2	1	4	-1.28867782392179
251.0435	47502.0477456552	1.28412476026755	0.41148705137462	3.12069299866857	0.00180426024333013	1	NA	NA	NA	NA	NA	NA	NA	NA	NA	NA	NA	NA	NA	NA	NA	NA	2	2	3	4	0.911859820948052
381.1002	9590.47632957743	2.76665762918624	0.887004608247047	3.1191017537709	0.00181403303039571	1	NA	NA	NA	NA	NA	NA	NA	NA	Cellobionate	1	C12H22O12	[M+Na]+	358.11113	381.1003514	-0.28942508085314	C20888	2	2	4	4	1.64289525820124
377.2031	17693.7555918479	-0.560527273918722	0.17978605972546	-3.11774602977933	0.00182239769662561	1	NA	NA	NA	NA	NA	NA	NA	NA	NA	NA	NA	NA	NA	NA	NA	NA	2	2	4	4	-0.670919175512401
385.1605	6687.96839610047	2.19990164786139	0.70585421652294	3.1166515639705	0.00182917626950619	1	NA	NA	NA	NA	NA	NA	NA	NA	NA	NA	NA	NA	NA	NA	NA	NA	2	2	4	4	1.36703188113018
497.0574	84256.6749122584	1.56615402065069	0.50265535951626	3.11576110947649	0.00183470838321551	1	NA	NA	NA	NA	NA	NA	NA	NA	NA	NA	NA	NA	NA	NA	NA	NA	0	2	3	4	1.0578280738829
274.0903	53903.6974022333	0.740610999562927	0.237930809823137	3.11271583580727	0.00185374410727231	1	NA	NA	NA	NA	NA	NA	NA	NA	NA	NA	NA	NA	NA	NA	NA	NA	2	2	4	4	0.662345588132195
211.0848	269716.141053432	-0.557613816725128	0.17925908642664	-3.11065858830719	0.0018667062852281	1	NA	NA	NA	NA	NA	NA	NA	NA	NA	NA	NA	NA	NA	NA	NA	NA	0	2	2	4	-0.667795831517845
380.2408	34854.4434487614	-1.44765558848988	0.465623804016662	-3.10906696780064	0.00187679174011992	1	NA	NA	NA	NA	NA	NA	NA	NA	NA	NA	NA	NA	NA	NA	NA	NA	2	2	4	4	-1.02772928894286
239.1007	38146.7352255178	0.580872902706495	0.186849430217044	3.10877534939098	0.00187864502453455	1	NA	NA	NA	NA	NA	NA	NA	NA	NA	NA	NA	NA	NA	NA	NA	NA	2	2	4	4	0.547638362339221
561.1347	8274.68568081782	2.53679579084978	0.816501093867459	3.10691046209618	0.00189053650286841	1	NA	NA	NA	NA	NA	NA	NA	NA	NA	NA	NA	NA	NA	NA	NA	NA	2	2	0	4	1.53694205073525
314.085	592814.654802284	0.51513797732646	0.166040880611296	3.10247678421078	0.00191908599700755	1	NA	NA	NA	NA	NA	NA	NA	NA	NA	NA	NA	NA	NA	NA	NA	NA	2	2	4	4	0.506757571230746
339.0326	7318.04664982591	2.34324238034831	0.75572044095414	3.10067354720461	0.00193081030422343	1	NA	NA	NA	NA	NA	NA	NA	NA	NA	NA	NA	NA	NA	NA	NA	NA	1	2	3	4	1.43706234254007
174.0765	14210.7825185628	0.426702217519335	0.137650625396335	3.0998930538146	0.00193590528995013	1	NA	NA	NA	NA	NA	NA	NA	NA	NA	NA	NA	NA	NA	NA	NA	NA	2	2	4	4	0.440420276396972
377.0844	6273.49116748025	2.09719286454089	0.676787702950096	3.09874552300418	0.00194341868087676	1	NA	NA	NA	NA	NA	NA	NA	NA	NA	NA	NA	NA	NA	NA	NA	NA	2	2	4	4	1.30167262215647
273.1449	632395.012368807	-0.515269120380967	0.166293460803723	-3.09855311141272	0.00194468110230881	1	NA	NA	NA	NA	NA	NA	NA	NA	NA	NA	NA	NA	NA	NA	NA	NA	2	2	4	4	-0.632330606002654
319.2035	36122.1681110465	-1.02021756590178	0.329522885372897	-3.09604464875716	0.00196120827871179	1	NA	NA	NA	NA	NA	NA	NA	NA	NA	NA	NA	NA	NA	NA	NA	NA	2	2	4	4	-0.869178591221899
353.1556	10740.2187302611	-0.496879296271529	0.160571730344281	-3.09443820033685	0.0019718601001336	1	NA	NA	NA	NA	NA	NA	NA	NA	NA	NA	NA	NA	NA	NA	NA	NA	2	2	0	4	-0.616403286687167
433.0351	7357.92367627465	2.3518379934724	0.760060544718094	3.09427717280694	0.00197293074297455	1	NA	NA	NA	NA	NA	NA	NA	NA	NA	NA	NA	NA	NA	NA	NA	NA	0	2	2	4	1.44588166536788
418.1391	9770.03056951452	-2.20620789281764	0.713174458141265	-3.09350379508492	0.00197808023086589	1	NA	NA	NA	NA	NA	NA	NA	NA	NA	NA	NA	NA	NA	NA	NA	NA	2	2	4	4	-1.32233493399521
444.2448	6206.34726728229	2.07984294154178	0.672410759137938	3.09311371550366	0.00198068222973828	1	NA	NA	NA	NA	NA	NA	NA	NA	NA	NA	NA	NA	NA	NA	NA	NA	2	2	4	4	1.2929851816485
287.0142	49700.5486906057	1.29795644665805	0.419775835940869	3.09202277865486	0.00198797593724463	1	NA	NA	NA	NA	NA	NA	NA	NA	NA	NA	NA	NA	NA	NA	NA	NA	2	2	4	4	0.920405832133365
190.0657	9912.29109980497	2.8176893026934	0.912316902268523	3.08849841068063	0.00201170769644781	1	NA	NA	NA	NA	NA	NA	NA	NA	NA	NA	NA	NA	NA	NA	NA	NA	2	2	4	4	1.66745061467387
413.1271	7638.43520063256	2.41099439536163	0.780815510422297	3.08779009020667	0.002016508522552	1	NA	NA	NA	NA	NA	NA	NA	NA	NA	NA	NA	NA	NA	NA	NA	NA	0	2	2	4	1.48421127730168
442.2657	6303.60381724257	2.10490023034662	0.683729777279474	3.07855573984493	0.00208006613658043	1	NA	NA	NA	NA	NA	NA	NA	NA	NA	NA	NA	NA	NA	NA	NA	NA	2	2	4	4	1.30605342068378
349.1107	6189.26892766772	2.0753970441131	0.674883552947931	3.07519280185099	0.00210366515861152	1	NA	NA	NA	NA	NA	NA	NA	NA	NA	NA	NA	NA	NA	NA	NA	NA	2	2	4	4	1.29154673258208
446.1882	6030.84327026553	-1.74396510218678	0.567117804818181	-3.07513727724683	0.00210405684839508	1	NA	NA	NA	NA	NA	NA	NA	NA	NA	NA	NA	NA	NA	NA	NA	NA	1	2	4	4	-1.16671868067139
170.0817	33218.0269457329	0.446822353717713	0.145342765238687	3.0742662215345	0.00211021033857148	1	NA	NA	NA	NA	NA	NA	NA	NA	NA	NA	NA	NA	NA	NA	NA	NA	2	2	4	4	0.463924938118307
439.1419	6514.65608175001	2.15783066477877	0.701969698872539	3.07396554045645	0.00211233830036252	1	NA	NA	NA	NA	NA	NA	NA	NA	NA	NA	NA	NA	NA	NA	NA	NA	2	2	0	4	1.3435777535287
315.0592	6166.43568911523	2.06942795297502	0.673360901196298	3.07328202350101	0.00211718296826136	1	NA	NA	NA	NA	NA	NA	NA	NA	NA	NA	NA	NA	NA	NA	NA	NA	2	2	4	4	1.28867782392179
243.1342	36153.9125857833	0.282990677384589	0.0921757268369227	3.0701214635959	0.00213971731875585	1	NA	NA	NA	NA	NA	NA	NA	NA	NA	NA	NA	NA	NA	NA	NA	NA	2	2	4	4	0.281729072413993
315.2109	6053.87741968293	2.03965732657939	0.664701362342925	3.06853188835066	0.00215113369149405	1	NA	NA	NA	NA	NA	NA	NA	NA	NA	NA	NA	NA	NA	NA	NA	NA	2	2	4	4	1.27589706742646
293.0845	6074.70394141407	2.04521101350367	0.666799055952013	3.06720742215756	0.00216068866624787	1	D-erythro-L-galacto-Nonulose	1	C9H18O9	[M+Na]+	270.095085	293.0843064	0.567413526954391	HMDB29955	NA	NA	NA	NA	NA	NA	NA	NA	2	2	3	4	1.27730686501476
203.0155	57594.691646714	-1.37902067092239	0.44966743694801	-3.06675680205377	0.00216394839413957	1	NA	NA	NA	NA	NA	NA	NA	NA	NA	NA	NA	NA	NA	NA	NA	NA	2	2	4	4	-1.0067878682873
423.2533	13699.5499030745	0.400302519100266	0.130547487539353	3.06633644695457	0.00216699325266086	1	NA	NA	NA	NA	NA	NA	NA	NA	NA	NA	NA	NA	NA	NA	NA	NA	2	2	3	4	0.413754589375655
353.1056	6394.9334375851	2.12804213517839	0.694159299865439	3.06563945133474	0.00217205062421012	1	NA	NA	NA	NA	NA	NA	NA	NA	NA	NA	NA	NA	NA	NA	NA	NA	2	2	4	4	1.32533311286595
178.0591	197826.003591669	0.738378939619638	0.240908701788117	3.06497413393168	0.0021768882311297	1	NA	NA	NA	NA	NA	NA	NA	NA	NA	NA	NA	NA	NA	NA	NA	NA	2	2	4	4	0.660015788500216
577.4681	9111.22632863827	2.68709475607864	0.877307752690949	3.06288727967645	0.00219212615864743	1	NA	NA	NA	NA	NA	NA	NA	NA	NA	NA	NA	NA	NA	NA	NA	NA	2	2	2	4	1.60555264287375
133.0374	6141.13096039387	2.0627860133149	0.673753601989362	3.0616326313124	0.00220133442690055	1	NA	NA	NA	NA	NA	NA	NA	NA	NA	NA	NA	NA	NA	NA	NA	NA	2	2	4	4	1.28724733877381
198.1334	9549.79806813501	2.76005148975622	0.902718147323461	3.05748975794905	0.00223199268780707	1	NA	NA	NA	NA	NA	NA	NA	NA	NA	NA	NA	NA	NA	NA	NA	NA	2	2	4	4	1.63810131744038
325.0369	27121.8700474933	-1.05739777478738	0.345865501023849	-3.05725136406266	0.00223376870901155	1	NA	NA	NA	NA	NA	NA	NA	NA	NA	NA	NA	NA	NA	NA	NA	NA	2	2	4	4	-0.881998205337372
384.5819	40860.4938927449	0.46467705662622	0.152064952938313	3.05578009690846	0.00224475825561875	1	NA	NA	NA	NA	NA	NA	NA	NA	NA	NA	NA	NA	NA	NA	NA	NA	2	2	0	4	0.472281600904657
264.1427	21742.0126049477	0.344428945784947	0.112722556838736	3.05554589466683	0.00224651217953736	1	NA	NA	NA	NA	NA	NA	NA	NA	NA	NA	NA	NA	NA	NA	NA	NA	2	2	4	4	0.359274193119467
368.1317	5996.26224863638	2.02417302080816	0.663014608670879	3.05298404339227	0.00226577985999661	1	NA	NA	NA	NA	NA	NA	NA	NA	NA	NA	NA	NA	NA	NA	NA	NA	2	2	4	4	1.27028307229522
587.3909	8235.61752674558	2.52937236378534	0.829183128779913	3.05043877039218	0.00228507267656772	1	NA	NA	NA	NA	NA	NA	NA	NA	NA	NA	NA	NA	NA	NA	NA	NA	2	2	4	4	1.53087037734542
319.1976	5947.85953755434	2.01103908850314	0.659484979124835	3.04940848110274	0.002292924822475	1	NA	NA	NA	NA	NA	NA	NA	NA	NA	NA	NA	NA	NA	NA	NA	NA	2	2	4	4	1.26193638654461
258.0741	32099.7345130013	0.428271935389133	0.140459105550444	3.04908630672808	0.00229538527868454	1	NA	NA	NA	NA	NA	NA	NA	NA	NA	NA	NA	NA	NA	NA	NA	NA	2	2	4	4	0.442484269256181
499.224	14347.7994465721	-0.527268005669864	0.172940837582996	-3.0488345785698	0.00229730941759247	1	NA	NA	NA	NA	NA	NA	NA	NA	NA	NA	NA	NA	NA	NA	NA	NA	2	2	4	4	-0.646880471008136
294.1551	966682.000336605	0.328002020071138	0.107627540442646	3.04756588064862	0.0023070294920448	1	NA	NA	NA	NA	NA	NA	NA	NA	NA	NA	NA	NA	NA	NA	NA	NA	2	2	4	4	0.338050355153779
147.9972	20291.9684378353	-1.47448012619644	0.483950887153766	-3.04675570462991	0.00231325631321458	1	NA	NA	NA	NA	NA	NA	NA	NA	NA	NA	NA	NA	NA	NA	NA	NA	2	2	4	4	-1.03944152581056
277.2015	39640.7921629933	-1.08487694612863	0.356638378870252	-3.04195232595345	0.00235049118556258	1	NA	NA	NA	NA	NA	NA	NA	NA	NA	NA	NA	NA	NA	NA	NA	NA	0	2	4	4	-0.89776252175851
245.169	5912.33975649876	2.00132456553634	0.658213176633153	3.04054163086399	0.00236153041866065	1	NA	NA	NA	NA	NA	NA	NA	NA	NA	NA	NA	NA	NA	NA	NA	NA	2	2	4	4	1.2564204103725
288.1668	5964.10386871156	2.01546378530666	0.66304396789562	3.0397136281978	0.00236803194684993	1	NA	NA	NA	NA	NA	NA	NA	NA	NA	NA	NA	NA	NA	NA	NA	NA	0	2	3	4	1.26470882959036
343.0365	56531.1500905184	-1.59554997860736	0.525233572956143	-3.03779130040606	0.00238318942121487	1	NA	NA	NA	NA	NA	NA	NA	NA	NA	NA	NA	NA	NA	NA	NA	NA	2	2	4	4	-1.11410304407796
326.0614	5901.29428574559	1.99828489946074	0.659041599665261	3.03210738210714	0.00242852794398805	1	NA	NA	NA	NA	NA	NA	NA	NA	NA	NA	NA	NA	NA	NA	NA	NA	2	2	0	4	1.25367670223244
354.1376	5854.55544434636	1.9853743461124	0.654810605973362	3.03198257328343	0.00242953229686997	1	NA	NA	NA	NA	NA	NA	NA	NA	NA	NA	NA	NA	NA	NA	NA	NA	2	2	4	4	1.24821741720123
417.0752	47737.9376798347	1.84432128883444	0.60860044900072	3.03043037819425	0.00244205481550916	1	NA	NA	NA	NA	NA	NA	NA	NA	NA	NA	NA	NA	NA	NA	NA	NA	2	2	3	4	1.16918763392945
326.1166	6243.15793300473	2.08938262342374	0.691036673429177	3.02354810354052	0.00249829307613149	1	NA	NA	NA	NA	NA	NA	NA	NA	NA	NA	NA	NA	NA	NA	NA	NA	2	2	4	4	1.29587013384056
300.1807	25427.2278340626	0.482045593057874	0.159489756199381	3.02242353706566	0.00250759424731569	1	NA	NA	NA	NA	NA	NA	NA	NA	NA	NA	NA	NA	NA	NA	NA	NA	0	2	3	4	0.485581044056767
150.0554	63125.5608402161	-0.482171259543709	0.159613438388402	-3.02086882164895	0.00252050530908849	1	NA	NA	NA	NA	NA	NA	NA	NA	NA	NA	NA	NA	NA	NA	NA	NA	2	2	4	4	-0.609625105013921
315.0884	42351.2304985493	0.655531219080015	0.217043606467412	3.02027426538565	0.00252545882640676	1	NA	NA	NA	NA	NA	NA	NA	NA	NA	NA	NA	NA	NA	NA	NA	NA	2	2	2	4	0.604372497885074
190.1077	64722.2585256459	0.556537845854839	0.184397322808936	3.01814493495385	0.00254327238228576	1	NA	NA	NA	NA	NA	NA	NA	NA	NA	NA	NA	NA	NA	NA	NA	NA	0	2	4	4	0.531754938456456
391.2973	14088.5712074882	-1.88837296834549	0.627506372488996	-3.00932875128467	0.0026182563485859	1	NA	NA	NA	NA	NA	NA	NA	NA	NA	NA	NA	NA	NA	NA	NA	NA	2	2	4	4	-1.22277944880938
336.0516	33701.3169345821	-0.513722794999209	0.170716337536122	-3.00921869818412	0.00261920502023013	1	NA	NA	NA	NA	NA	NA	NA	NA	NA	NA	NA	NA	NA	NA	NA	NA	0	2	2	4	-0.6285239639146
399.1397	5774.77418375649	1.96305688238597	0.652557371076579	3.00825179424048	0.00262755337283238	1	Malabaricone_C,Prednisone,Normammein,Monascoflavin,Mammea_B/BD,Mammea_B/AC	1	C21H26O5	[M+(41K)]+	358.178025	399.1393014	1.04424695468546	HMDB05798,HMDB14773,HMDB30784,HMDB30792,HMDB34096,HMDB34275	Prednisone,9,10-Dihydrokadsurenone	1	C21H26O5	[M+(41K)]+	358.178025	399.1393014	1.04424695468546	C07370,C11053	0	2	4	4	1.23606813031858
437.2812	6495.24958392119	2.15303917395947	0.715831464088603	3.00774593178958	0.00263193072909609	1	NA	NA	NA	NA	NA	NA	NA	NA	NA	NA	NA	NA	NA	NA	NA	NA	2	2	4	4	1.34050591911337
576.4647	29717.848048111	2.11154786630384	0.702545554239832	3.00556718857694	0.00265086023537925	1	NA	NA	NA	NA	NA	NA	NA	NA	NA	NA	NA	NA	NA	NA	NA	NA	0	2	4	4	1.31341095897221
282.1087	5977.2345571049	2.01902977338699	0.67177738129968	3.00550424826867	0.00265140892242779	1	NA	NA	NA	NA	NA	NA	NA	NA	NA	NA	NA	NA	NA	NA	NA	NA	2	2	2	4	1.26749102797952
406.1012	6265.69679305792	2.0951776236515	0.697271663443655	3.00482255840418	0.00265735826114099	1	NA	NA	NA	NA	NA	NA	NA	NA	NA	NA	NA	NA	NA	NA	NA	NA	2	2	4	4	1.29876591200226
276.1445	539878.295867882	0.319433048792278	0.106440931078428	3.00103583796079	0.00269062896208176	1	NA	NA	NA	NA	NA	NA	NA	NA	NA	NA	NA	NA	NA	NA	NA	NA	2	2	4	4	0.326179135125385
225.0875	5650.92831867696	1.92772873399684	0.642742570823731	2.99922367290264	0.00270668520982848	1	NA	NA	NA	NA	NA	NA	NA	NA	NA	NA	NA	NA	NA	NA	NA	NA	2	2	4	4	1.21230192993713
291.211	5532.41535653901	1.89308271148863	0.631544230514022	2.99754573000822	0.00272163022827869	1	NA	NA	NA	NA	NA	NA	NA	NA	NA	NA	NA	NA	NA	NA	NA	NA	2	2	4	4	1.1917368174267
485.084	11380.1207574476	-0.737897561234261	0.246225193987806	-2.99684020665571	0.00272793663363182	1	NA	NA	NA	NA	NA	NA	NA	NA	NA	NA	NA	NA	NA	NA	NA	NA	2	2	2	4	-0.764605166779109
304.1655	5478.6274934299	1.87707763740499	0.627909683731857	2.98940705333441	0.00279519476266682	1	NA	NA	NA	NA	NA	NA	NA	NA	NA	NA	NA	NA	NA	NA	NA	NA	2	2	4	4	1.18541262680517
323.1603	5734.60030537954	1.95169742533187	0.653372820293146	2.98711143885081	0.0028162704383257	1	NA	NA	NA	NA	NA	NA	NA	NA	NA	NA	NA	NA	NA	NA	NA	NA	0	2	2	4	1.22541989242518
148.994	24147.7770101141	-1.49800137996712	0.501577236530223	-2.98658166851807	0.00282115473916142	1	NA	NA	NA	NA	NA	NA	NA	NA	NA	NA	NA	NA	NA	NA	NA	NA	2	2	4	4	-1.0600147756147
480.2435	9918.36403968435	0.557007484066225	0.186650864365533	2.98422129444519	0.00284301072580527	1	NA	NA	NA	NA	NA	NA	NA	NA	NA	NA	NA	NA	NA	NA	NA	NA	2	2	4	4	0.532473979251604
452.1386	5570.68168201259	1.90435445552508	0.638399451565397	2.98301392780881	0.0028542500535779	1	NA	NA	NA	NA	NA	NA	NA	NA	NA	NA	NA	NA	NA	NA	NA	NA	2	2	4	4	1.20067159153778
395.1215	5669.23147173132	1.93300611460817	0.648038224704532	2.98285817243189	0.00285570292457317	1	NA	NA	NA	NA	NA	NA	NA	NA	NA	NA	NA	NA	NA	NA	NA	NA	2	2	4	4	1.21621535871632
357.2135	25214.6263909844	-0.373887534191241	0.125354561474558	-2.98264003952601	0.0028577387820312	1	NA	NA	NA	NA	NA	NA	NA	NA	NA	NA	NA	NA	NA	NA	NA	NA	0	2	4	4	-0.501796367264375
294.1186	5501.71601781867	1.88396607129975	0.631863965777314	2.98160074531567	0.00286745683321608	1	NA	NA	NA	NA	NA	NA	NA	NA	NA	NA	NA	NA	NA	NA	NA	NA	2	2	4	4	1.18920143283177
351.1527	5640.67261454586	1.92475254710153	0.646650300837482	2.97649679372106	0.00291562130986623	1	NA	NA	NA	NA	NA	NA	NA	NA	NA	NA	NA	NA	NA	NA	NA	NA	0	2	4	4	1.20840697990782
248.1607	12794.1887255374	0.256639470715113	0.0862726736654119	2.97474808431727	0.00293229244034491	1	NA	NA	NA	NA	NA	NA	NA	NA	NA	NA	NA	NA	NA	NA	NA	NA	2	2	4	4	0.255845240533048
225.1167	13793.4509276611	0.413688413262908	0.139293106030666	2.96991304919162	0.00297884050617984	1	NA	NA	NA	NA	NA	NA	NA	NA	NA	NA	NA	NA	NA	NA	NA	NA	2	2	4	4	0.429443677794196
556.3776	8385.00610227575	2.55752707698227	0.861320430327629	2.96930966331478	0.00298469652436977	1	NA	NA	NA	NA	NA	NA	NA	NA	NA	NA	NA	NA	NA	NA	NA	NA	2	2	4	4	1.55133400367879
416.214	77067.8870028243	-0.493864850926387	0.166604689130967	-2.96429142242306	0.00303380829994364	1	NA	NA	NA	NA	NA	NA	NA	NA	NA	NA	NA	NA	NA	NA	NA	NA	2	2	3	4	-0.61564876107274
359.06	6085.77894978985	2.04814521850051	0.691161974837516	2.96333608193942	0.00304324098478496	1	NA	NA	NA	NA	NA	NA	NA	NA	NA	NA	NA	NA	NA	NA	NA	NA	2	2	4	4	1.27871920586952
104.1074	6111593.77786377	0.538623417686733	0.181860920314773	2.96173260728287	0.00305913325471193	1	NA	NA	NA	NA	NA	NA	NA	NA	NA	NA	NA	NA	NA	NA	NA	NA	2	2	4	4	0.52457955028611
79.0187	5831.0693443815	-2.0013516712207	0.675970163161016	-2.96071007315152	0.00306930722311335	1	NA	NA	NA	NA	NA	NA	NA	NA	NA	NA	NA	NA	NA	NA	NA	NA	2	2	1	4	-1.26055379531044
423.0835	5516.15387742657	1.88825476543628	0.637877837440851	2.96021378170452	0.00307425631777929	1	S-Adenosylhomocysteine,(+)-Zeylenol,Oxyisocyclointegrin,Dulxanthone_F,Isolicopyranocoumarin,Licofuranocoumarin,Gancaonin_D,Licopyranocoumarin,5-Methoxyhinokinin,Piperenol_B,Piperenol_A,Calebin_A,3-O-Methylgancaonin_P,3-O-Methyluralenol,Uralene	1	C14H20N6O5S	[M+K]+	384.121591	423.0847504	-2.84009291014543	HMDB00939,HMDB29541,HMDB30621,HMDB34914,HMDB35479,HMDB36281,HMDB38396,HMDB38874,HMDB38950,HMDB39617,HMDB39634,HMDB40134,HMDB40813,HMDB40837,HMDB40934	S-Adenosyl-L-homocysteine,4-Demethyldeoxypodophyllotoxin	1	C14H20N6O5S	[M+K]+	384.121591	423.0847504	-2.84009291014543	C00021,C10552	2	2	4	4	1.19046816856199
418.07	25400.4296463976	2.35399938265821	0.797303702735801	2.95245008217182	0.00315263038389054	1	NA	NA	NA	NA	NA	NA	NA	NA	NA	NA	NA	NA	NA	NA	NA	NA	2	2	4	4	1.44765908384219
260.1608	69906.701474615	0.647928191002909	0.219468533981377	2.95226007687229	0.00315457110646587	1	NA	NA	NA	NA	NA	NA	NA	NA	NA	NA	NA	NA	NA	NA	NA	NA	0	2	2	4	0.596897545885978
477.7654	7443.23461669665	0.59175954517703	0.200572630329975	2.95035042519755	0.00317413693517895	1	NA	NA	NA	NA	NA	NA	NA	NA	NA	NA	NA	NA	NA	NA	NA	NA	1	2	2	4	0.554903784644056
235.0792	5210.40027504452	1.79451963026216	0.608555662561522	2.94881757029209	0.00318992215027088	1	NA	NA	NA	NA	NA	NA	NA	NA	NA	NA	NA	NA	NA	NA	NA	NA	2	2	4	4	1.1544791886769
440.2387	6811.86650868561	2.22920172941141	0.757510972391358	2.9427979404366	0.003252606362935	1	NA	NA	NA	NA	NA	NA	NA	NA	NA	NA	NA	NA	NA	NA	NA	NA	2	2	4	4	1.38309563768084
481.3073	7682.46025777673	-1.09535964562347	0.37250469061108	-2.94052577922327	0.0032765573558015	1	NA	NA	NA	NA	NA	NA	NA	NA	NA	NA	NA	NA	NA	NA	NA	NA	2	2	4	4	-0.904318894844131
426.2801	6833.04876431091	2.23416391998937	0.759846133455858	2.94028464661413	0.00327910855694603	1	NA	NA	NA	NA	NA	NA	NA	NA	NA	NA	NA	NA	NA	NA	NA	NA	2	2	4	4	1.3879850018249
302.1213	73313.0526982124	0.64806847306626	0.220488816849987	2.93923511552599	0.00329023376667162	1	NA	NA	NA	NA	NA	NA	NA	NA	NA	NA	NA	NA	NA	NA	NA	NA	2	2	4	4	0.597643535177034
407.1662	5553.74552821458	1.89938395091353	0.646308195727117	2.93882077230456	0.00329463533423584	1	NA	NA	NA	NA	NA	NA	NA	NA	NA	NA	NA	NA	NA	NA	NA	NA	2	2	0	4	1.19810903470227
586.3769	23526.0191421551	0.68715828558674	0.233980941126657	2.93681306809845	0.00331603923026509	1	NA	NA	NA	NA	NA	NA	NA	NA	NA	NA	NA	NA	NA	NA	NA	NA	2	2	4	4	0.624726407766572
338.0844	5289.2320415315	1.81928124917032	0.62010761055535	2.93381538656012	0.00334823294183762	1	NA	NA	NA	NA	NA	NA	NA	NA	NA	NA	NA	NA	NA	NA	NA	NA	1	2	4	4	1.16425681900342
372.1483	55462.9651680794	0.81498889541361	0.277817429377555	2.93354127291285	0.00335119095315831	1	NA	NA	NA	NA	NA	NA	NA	NA	NA	NA	NA	NA	NA	NA	NA	NA	2	2	4	4	0.708928053052688
386.2285	17723.3199620169	0.232423585688266	0.0793371356354946	2.92956865440806	0.00339432821285275	1	NA	NA	NA	NA	NA	NA	NA	NA	NA	NA	NA	NA	NA	NA	NA	NA	2	2	4	4	0.233978646533212
423.2086	26994.5383355053	-0.434454996263945	0.14834258216729	-2.92872747606617	0.00340352687793348	1	NA	NA	NA	NA	NA	NA	NA	NA	NA	NA	NA	NA	NA	NA	NA	NA	2	2	4	4	-0.56073726788218
335.1237	5121.85206666665	1.76619605058213	0.603275226392895	2.92767873320868	0.00341502713893302	1	Cappariloside_A,(E,E)-1,6-bis(4-methoxyphenyl)-1,5-hexadiene,Longistylin_A	1	C16H18N2O6	[M+H]+	334.116488	335.1237644	-0.274227046219747	HMDB34937,HMDB35443,HMDB38543	NA	NA	NA	NA	NA	NA	NA	NA	1	2	3	4	1.14121247887662
564.1527	57274.2598259131	5.430512287426	1.85842691082318	2.92210162035405	0.00347678082563667	1	NA	NA	NA	NA	NA	NA	NA	NA	NA	NA	NA	NA	NA	NA	NA	NA	2	2	4	4	2.33139886404689
252.1347	114731.280525888	-0.459857883616525	0.157428899731959	-2.92105124535259	0.00348852441013	1	NA	NA	NA	NA	NA	NA	NA	NA	NA	NA	NA	NA	NA	NA	NA	NA	1	2	2	4	-0.580568541892424
175.0456	7346.57096331884	2.34936620483349	0.804618716510286	2.91985030502762	0.0035019955938891	1	NA	NA	NA	NA	NA	NA	NA	NA	NA	NA	NA	NA	NA	NA	NA	NA	2	2	4	4	1.44410880304375
485.0638	40943.3163305583	1.06692933749584	0.365737650939388	2.91719852947996	0.00353190889323212	1	NA	NA	NA	NA	NA	NA	NA	NA	NA	NA	NA	NA	NA	NA	NA	NA	0	2	2	4	0.821885204028107
295.1582	86948.9588195351	0.324568759229901	0.111293625134968	2.91632839559579	0.00354177496153314	1	NA	NA	NA	NA	NA	NA	NA	NA	NA	NA	NA	NA	NA	NA	NA	NA	2	2	4	4	0.332108894750185
431.0321	6879.64124891806	2.24500252071492	0.770290862388807	2.91448676121221	0.003562739193405	1	NA	NA	NA	NA	NA	NA	NA	NA	NA	NA	NA	NA	NA	NA	NA	NA	2	2	2	4	1.39786453491287
377.3203	36610.6169657182	-0.69858103618667	0.239813151553237	-2.91302220775657	0.00357949144018467	1	NA	NA	NA	NA	NA	NA	NA	NA	NA	NA	NA	NA	NA	NA	NA	NA	2	2	4	4	-0.743045567839216
261.1255	39326.1001469838	1.1912315331335	0.409011507253179	2.91246459331552	0.00358588850615633	1	NA	NA	NA	NA	NA	NA	NA	NA	NA	NA	NA	NA	NA	NA	NA	NA	2	2	4	4	0.868268372037054
375.3047	15742.6290612021	-0.616649313759635	0.211835367009157	-2.91098376284343	0.00360292740376858	1	NA	NA	NA	NA	NA	NA	NA	NA	NA	NA	NA	NA	NA	NA	NA	NA	2	2	4	4	-0.701724616689039
184.0583	16899.0962489231	0.440613866081078	0.151376207332097	2.91072073905537	0.0036059615277147	1	NA	NA	NA	NA	NA	NA	NA	NA	NA	NA	NA	NA	NA	NA	NA	NA	2	2	4	4	0.455600548462278
497.2861	5965.11177924794	-0.573351340945692	0.197281026599373	-2.90626701831809	0.00365769172189474	1	NA	NA	NA	NA	NA	NA	NA	NA	NA	NA	NA	NA	NA	NA	NA	NA	2	2	0	4	-0.681902914543214
228.083	4931.50274865967	1.7033478498222	0.586322110596289	2.90514005704116	0.00367088797153175	1	NA	NA	NA	NA	NA	NA	NA	NA	NA	NA	NA	NA	NA	NA	NA	NA	2	2	4	4	1.10947136503802
247.1292	239480.438314069	-0.374739410497291	0.129029948230356	-2.9042824215373	0.00368095951906015	1	NA	NA	NA	NA	NA	NA	NA	NA	NA	NA	NA	NA	NA	NA	NA	NA	2	2	0	4	-0.503212588920789
248.1324	19294.1920276264	-0.368210093304841	0.126846327967136	-2.90280451319205	0.00369837413895128	1	NA	NA	NA	NA	NA	NA	NA	NA	NA	NA	NA	NA	NA	NA	NA	NA	0	2	3	4	-0.496847483695536
101.0014	6218.8203329461	-1.77335959137449	0.611472838909529	-2.9001445011638	0.00372990666544718	1	NA	NA	NA	NA	NA	NA	NA	NA	NA	NA	NA	NA	NA	NA	NA	NA	2	2	4	4	-1.17414704032504
343.086	5480.9186022431	1.87775251396788	0.647831868673679	2.89851828038692	0.00374930451605856	1	NA	NA	NA	NA	NA	NA	NA	NA	NA	NA	NA	NA	NA	NA	NA	NA	2	2	4	4	1.18667366967052
342.0352	4863.75317340235	1.68030398825462	0.579973134017626	2.89721004249752	0.00376497591321975	1	NA	NA	NA	NA	NA	NA	NA	NA	NA	NA	NA	NA	NA	NA	NA	NA	2	2	4	4	1.10371502562477
238.0647	5466.64394446718	1.87348023738949	0.647045469321994	2.89543830567675	0.00378629447955921	1	NA	NA	NA	NA	NA	NA	NA	NA	NA	NA	NA	NA	NA	NA	NA	NA	2	2	4	4	1.18415346620486
162.113	288103.042427913	0.88889868171366	0.307096981832264	2.89452106109977	0.00379737434318882	1	NA	NA	NA	NA	NA	NA	NA	NA	NA	NA	NA	NA	NA	NA	NA	NA	0	2	4	4	0.745515471261768
158.0967	11261.7052476209	-0.439543980883218	0.151905528089477	-2.89353512285816	0.00380931684197751	1	NA	NA	NA	NA	NA	NA	NA	NA	NA	NA	NA	NA	NA	NA	NA	NA	2	2	0	4	-0.565857258978192
261.0737	7403.48896990686	2.3615860158892	0.816659720729365	2.89176257374375	0.00383087328817258	1	NA	NA	NA	NA	NA	NA	NA	NA	NA	NA	NA	NA	NA	NA	NA	NA	2	2	4	4	1.45481490598215
350.1711	4792.74770645363	1.65575423135591	0.572786167153437	2.8907021962218	0.00384382174887795	1	NA	NA	NA	NA	NA	NA	NA	NA	NA	NA	NA	NA	NA	NA	NA	NA	2	2	4	4	1.09004686787205
333.1771	49944.6797341313	-0.424562321407874	0.147005790934264	-2.88806528443308	0.00387619411985451	1	NA	NA	NA	NA	NA	NA	NA	NA	NA	NA	NA	NA	NA	NA	NA	NA	2	2	4	4	-0.552721098186321
246.1814	38054.1050672354	0.246235411587408	0.0853704318009649	2.88431727933026	0.00392263322486965	1	NA	NA	NA	NA	NA	NA	NA	NA	NA	NA	NA	NA	NA	NA	NA	NA	2	2	4	4	0.244897305970607
311.0474	7446.33994122294	2.3707188896312	0.822320097374126	2.88296357732409	0.00393952989368797	1	NA	NA	NA	NA	NA	NA	NA	NA	NA	NA	NA	NA	NA	NA	NA	NA	2	2	4	4	1.45842092482539
344.1453	14469.3139365191	-0.592609843959853	0.205666274285132	-2.88141478723083	0.00395894267066908	1	NA	NA	NA	NA	NA	NA	NA	NA	NA	NA	NA	NA	NA	NA	NA	NA	2	2	4	4	-0.687425705466983
321.0669	6327.23163883507	2.11089531632864	0.733857063737855	2.87643932399714	0.00402189510475325	1	NA	NA	NA	NA	NA	NA	NA	NA	NA	NA	NA	NA	NA	NA	NA	NA	2	2	3	4	1.31193376518073
580.1267	50998.9102948113	5.26103266466289	1.83145532635774	2.87259677533365	0.00407113367411564	1	NA	NA	NA	NA	NA	NA	NA	NA	NA	NA	NA	NA	NA	NA	NA	NA	2	2	4	4	2.29515496130667
346.1499	4999.78578513305	1.72621511929975	0.601408646807106	2.87028649897914	0.00410100037422854	1	NA	NA	NA	NA	NA	NA	NA	NA	NA	NA	NA	NA	NA	NA	NA	NA	2	2	2	4	1.12696510182041
145.1338	4678.873757481	1.61548049858021	0.562864716960311	2.87010439614057	0.00410336298975279	1	NA	NA	NA	NA	NA	NA	NA	NA	NA	NA	NA	NA	NA	NA	NA	NA	2	2	0	4	1.07546588093325
335.2193	4615.48072495363	1.59256411121349	0.556782087751966	2.86030054889794	0.00423239687915277	1	13-L-Hydroperoxylinoleic_acid,8(R)-Hydroperoxylinoleic_acid,9(S)-HPODE,12,13-DiHODE,15,16-DiHODE,9,10-DiHODE	1	C18H32O4	[M+Na]+	312.23006	335.2192814	-0.0644354344261954	HMDB03871,HMDB04706,HMDB06940,HMDB10201,HMDB10208,HMDB10221	(9Z,11E)-(13S)-13-Hydroperoxyoctadeca-9,11-dienoic_acid,(9Z,12Z)-(11S)-11-Hydroperoxyoctadeca-9,12-dienoic_acid,(7S,8S)-DiHODE,9(S)-HPODE,8(R)-HPODE,12,13-Epoxy-9-hydroxy-10-octadecenoate,9,10-Epoxy-13-hydroxy-11-octadecenoate,9,10-12,13-Diepoxyoctadecanoate,Octadec-9-ene-1,18-dioic-acid,(8E,10R,12Z)-10-Hydroperoxy-8,12-octadecadienoate,5S,8R-DiHODE,(8E,10S,12Z)-10-Hydroperoxyoctadeca-8,12-dienoa…	1	C18H32O4	[M+Na]+	312.23006	335.2192814	-0.0644354344261954	C04717,C07338,C07354,C14827,C14831,C14832,C14834,C14836,C19618,C19937,C20186,C20703	2	2	4	4	1.06770846551636
377.0011	41144.3102065226	2.60761395591176	0.912792125545252	2.85674457845932	0.00428010110974377	1	NA	NA	NA	NA	NA	NA	NA	NA	NA	NA	NA	NA	NA	NA	NA	NA	0	2	4	4	1.56818550472074
393.3341	30224.3352180338	-0.445680581000225	0.156112208757743	-2.85487332827272	0.00430539971681506	1	NA	NA	NA	NA	NA	NA	NA	NA	NA	NA	NA	NA	NA	NA	NA	NA	2	2	4	4	-0.570992126840085
306.1563	6315.53944522822	2.107912536275	0.738527374594356	2.85421043117432	0.00431439431215172	1	NA	NA	NA	NA	NA	NA	NA	NA	NA	NA	NA	NA	NA	NA	NA	NA	0	2	2	4	1.30898793508703
118.1229	16669.5188341298	0.791488161571081	0.27738345936058	2.85340792632555	0.00432530598720452	1	NA	NA	NA	NA	NA	NA	NA	NA	NA	NA	NA	NA	NA	NA	NA	NA	2	2	4	4	0.694557409871916
255.0746	36596.8379286471	0.342072838050427	0.119919264921999	2.85252614142462	0.00433732448060553	1	NA	NA	NA	NA	NA	NA	NA	NA	NA	NA	NA	NA	NA	NA	NA	NA	2	2	4	4	0.355282666024648
421.1581	11622.6507852722	-0.819767037587964	0.287903681832686	-2.84736559244271	0.00440827048404776	1	NA	NA	NA	NA	NA	NA	NA	NA	NA	NA	NA	NA	NA	NA	NA	NA	2	2	4	4	-0.794202595675613
499.7784	6379.4251517397	1.16137353023222	0.408215977180264	2.84499773442078	0.00444117389447554	1	NA	NA	NA	NA	NA	NA	NA	NA	NA	NA	NA	NA	NA	NA	NA	NA	2	2	4	4	0.852005539074953
354.922	8661.18823379215	-2.40721850838699	0.846705089160445	-2.84304244677905	0.00446851188233324	1	NA	NA	NA	NA	NA	NA	NA	NA	NA	NA	NA	NA	NA	NA	NA	NA	2	2	2	4	-1.3879850018249
376.9414	7646.01538313852	2.41252679487482	0.848595370734973	2.84296483114835	0.00446960021040235	1	NA	NA	NA	NA	NA	NA	NA	NA	NA	NA	NA	NA	NA	NA	NA	NA	2	2	0	4	1.48797713016383
445.0895	72127.5463804468	-2.06276204353891	0.725909389805221	-2.84162468829945	0.00448842963750342	1	NA	NA	NA	NA	NA	NA	NA	NA	NA	NA	NA	NA	NA	NA	NA	NA	2	2	1	4	-1.28439424364737
497.2479	5181.14428710234	1.78520530284042	0.628657620657831	2.83970995368254	0.0045154569687867	1	NA	NA	NA	NA	NA	NA	NA	NA	NA	NA	NA	NA	NA	NA	NA	NA	2	2	4	4	1.14963151125988
122.0273	19338.7568933747	0.900423579939961	0.317173490625135	2.83889923513238	0.00452694498592588	1	NA	NA	NA	NA	NA	NA	NA	NA	NA	NA	NA	NA	NA	NA	NA	NA	0	2	2	4	0.748815769023783
227.1143	22496.0119748827	-0.149687888041708	0.052744750082909	-2.83796752864343	0.00454018011661256	1	NA	NA	NA	NA	NA	NA	NA	NA	NA	NA	NA	NA	NA	NA	NA	NA	2	2	4	4	-0.262299471352486
467.053	4551.0713143798	1.56890095190533	0.55291520978608	2.83750731420887	0.00454673050547412	1	NA	NA	NA	NA	NA	NA	NA	NA	NA	NA	NA	NA	NA	NA	NA	NA	0	2	3	4	1.05892079182326
201.1066	22208.6974598778	-0.569380717586266	0.200763991356034	-2.83606992339841	0.0045672445393656	1	NA	NA	NA	NA	NA	NA	NA	NA	NA	NA	NA	NA	NA	NA	NA	NA	2	2	4	4	-0.678756358008022
360.9675	7471.54322184128	2.3760589174461	0.838417917041177	2.83397917572103	0.00459723276579142	1	NA	NA	NA	NA	NA	NA	NA	NA	NA	NA	NA	NA	NA	NA	NA	NA	2	2	3	4	1.46935437820189
354.0772	14977.1704316835	1.02982030866283	0.363404922957929	2.83380946047902	0.0045996748506832	1	NA	NA	NA	NA	NA	NA	NA	NA	NA	NA	NA	NA	NA	NA	NA	NA	2	2	4	4	0.806237673452598
304.8647	6513.89594211371	2.15760932978128	0.761822015782635	2.83216983111827	0.00462332855571169	1	NA	NA	NA	NA	NA	NA	NA	NA	NA	NA	NA	NA	NA	NA	NA	NA	2	2	4	4	1.34204025335679
406.4124	6446.63089679489	2.1409681589508	0.756009867763853	2.83193150015809	0.004626775932099	1	NA	NA	NA	NA	NA	NA	NA	NA	NA	NA	NA	NA	NA	NA	NA	NA	2	2	4	4	1.33288116009528
471.2055	5184.91139757849	1.78640625138634	0.630931403642845	2.83137951459075	0.00463476915607722	1	NA	NA	NA	NA	NA	NA	NA	NA	NA	NA	NA	NA	NA	NA	NA	NA	2	2	4	4	1.15084089574959
168.0659	4473.52729254384	1.53989571017795	0.544132322827088	2.83000227256724	0.00465476735026425	1	Pyridoxal,Isopyridoxal,3alpha,4,5,7alpha-Tetrahydro-5-hydroxy-1H-isoindole-1,3(2H)-dione,3alpha,4,7,7alpha-Tetrahydro-4-hydroxy-1H-isoindole-1,3(2H)-dione,3-Methoxyanthranilate	1	C8H9NO3	[M+H]+	167.058244	168.0655204	2.16701200305825	HMDB01545,HMDB04290,HMDB34887,HMDB34889,HMDB60374	Pyridoxal,D-4-Hydroxyphenylglycine,3-Hydroxy-4-methylanthranilate,3-Methoxyanthranilate,Isopyridoxal,L-4-Hydroxyphenylglycine,p-Aminosalicylic_acid_methyl_ester,Orthoform,C20821	1	C8H9NO3	[M+H]+	167.058244	168.0655204	2.16701200305825	C00250,C03493,C03986,C05831,C06051,C12323,C14170,C14171,C20821	2	2	4	4	1.04589052814406
202.0842	39833.866763614	0.858989114987355	0.303633080520067	2.82903665673077	0.00466883509809524	1	NA	NA	NA	NA	NA	NA	NA	NA	NA	NA	NA	NA	NA	NA	NA	NA	0	2	3	4	0.729948402779895
288.1808	12457.6689900071	-0.358555329157351	0.126881808231064	-2.82590021498107	0.00471479488755668	1	NA	NA	NA	NA	NA	NA	NA	NA	NA	NA	NA	NA	NA	NA	NA	NA	2	2	4	4	-0.488391825132835
412.2075	5423.81556664974	1.86059474986345	0.658710665765955	2.82460091594226	0.00473395381815635	1	NA	NA	NA	NA	NA	NA	NA	NA	NA	NA	NA	NA	NA	NA	NA	NA	0	2	4	4	1.1766376076886
129.0185	13236.0794024394	-0.571886581891406	0.202588770700335	-2.8228937858423	0.00475923357318125	1	NA	NA	NA	NA	NA	NA	NA	NA	NA	NA	NA	NA	NA	NA	NA	NA	2	2	4	4	-0.679542366127583
444.2039	7831.55211273596	2.45032137918206	0.870079190551001	2.81620501420144	0.00485946459285654	1	NA	NA	NA	NA	NA	NA	NA	NA	NA	NA	NA	NA	NA	NA	NA	NA	2	2	4	4	1.50325573804369
311.2433	6678.63970085157	2.197623199433	0.780966738992812	2.81397797077403	0.00489325815077939	1	NA	NA	NA	NA	NA	NA	NA	NA	NA	NA	NA	NA	NA	NA	NA	NA	2	2	4	4	1.36544480499316
246.1645	111852.443203533	-0.392999712839143	0.139735958407641	-2.81244510945905	0.00491664142869494	1	NA	NA	NA	NA	NA	NA	NA	NA	NA	NA	NA	NA	NA	NA	NA	NA	1	2	4	4	-0.525295868854331
164.0711	17545.7084881326	-0.460260558197077	0.163733194094756	-2.81104000164264	0.0049381646073755	1	NA	NA	NA	NA	NA	NA	NA	NA	NA	NA	NA	NA	NA	NA	NA	NA	2	2	4	4	-0.581307388000184
406.132	6350.64377966193	2.11685109237624	0.753608077269515	2.80895488812441	0.00497026106451086	1	N-Acetyllactosamine,Beta-1,4-mannose-N-acetylglucosamine,Lacto-N-biose_I,Poly-N-acetyllactosamine	1	C14H25NO11	[M+Na]+	383.142764	406.1319854	-0.0768223167471451	HMDB01542,HMDB06535,HMDB06575,HMDB06583	N-Acetyllactosamine,Lacto-N-biose,beta-D-Galactosyl-(1->3)-N-acetyl-D-galactosamine,1-O-[2-(Acetylamino)-2-deoxy-alpha-D-glucopyranosyl]-D-myo-Inositol,beta-D-Mannosyl-1,4-N-acetyl-D-glucosamine	1	C14H25NO11	[M+Na]+	383.142764	406.1319854	-0.0768223167471451	C00611,C06372,C07278,C19784,C20887	2	2	4	4	1.32084029195282
492.2182	7694.04633013141	0.5652765581947	0.201451245548871	2.80602165876193	0.00501573208352603	1	NA	NA	NA	NA	NA	NA	NA	NA	NA	NA	NA	NA	NA	NA	NA	NA	2	2	4	4	0.538236269365911
349.0991	15736.58979538	1.88162687630838	0.670765791351673	2.80519206639426	0.00502866050842212	1	NA	NA	NA	NA	NA	NA	NA	NA	NA	NA	NA	NA	NA	NA	NA	NA	2	2	0	4	1.18793660244815
329.2093	7575.72020303161	2.39794694977175	0.854978603818619	2.80468650216709	0.00503655402403041	1	NA	NA	NA	NA	NA	NA	NA	NA	NA	NA	NA	NA	NA	NA	NA	NA	2	2	4	4	1.48233621810355
314.1237	5863.04741006517	1.98769151601729	0.70905364131371	2.80330203556188	0.00505822746272126	1	NA	NA	NA	NA	NA	NA	NA	NA	NA	NA	NA	NA	NA	NA	NA	NA	2	2	1	4	1.24957874843475
210.0613	39127.5238588031	-0.545788326819366	0.194958036039758	-2.79951695198685	0.00511791292068498	1	NA	NA	NA	NA	NA	NA	NA	NA	NA	NA	NA	NA	NA	NA	NA	NA	2	2	2	4	-0.659239984687704
143.0192	19720.1607445657	1.01734816266649	0.363568494204641	2.79822971154882	0.00513835548403942	1	NA	NA	NA	NA	NA	NA	NA	NA	NA	NA	NA	NA	NA	NA	NA	NA	2	2	4	4	0.801926104215694
256.0586	6170.01634302401	2.07032381204766	0.739892249640317	2.79814231471421	0.00513974609783912	1	NA	NA	NA	NA	NA	NA	NA	NA	NA	NA	NA	NA	NA	NA	NA	NA	2	2	4	4	1.29011095094766
475.177	5001.18935173512	1.72667498189819	0.617087113714684	2.79810571882487	0.0051403284939628	1	NA	NA	NA	NA	NA	NA	NA	NA	NA	NA	NA	NA	NA	NA	NA	NA	2	2	4	4	1.12814364527876
407.1771	12662.0855039606	1.54730023401551	0.553085900039834	2.79757671259395	0.00514875389607273	1	NA	NA	NA	NA	NA	NA	NA	NA	NA	NA	NA	NA	NA	NA	NA	NA	2	2	4	4	1.05021413957964
344.1817	55069.7488626047	-0.457785543972632	0.163710502600827	-2.79631139542004	0.00516895705918747	1	NA	NA	NA	NA	NA	NA	NA	NA	NA	NA	NA	NA	NA	NA	NA	NA	2	2	4	4	-0.577616318656967
423.0672	9573.63919120072	-2.52135157135363	0.902243391004925	-2.7945359273237	0.0051974265268379	1	NA	NA	NA	NA	NA	NA	NA	NA	NA	NA	NA	NA	NA	NA	NA	NA	2	2	3	4	-1.44410880304375
240.9963	7531.06280404495	2.38860512940567	0.856656739229903	2.78828732679197	0.00529875252908846	1	NA	NA	NA	NA	NA	NA	NA	NA	NA	NA	NA	NA	NA	NA	NA	NA	2	2	4	4	1.474887603085
138.0527	80955.9642135407	0.320888899314076	0.115169304918334	2.7862363113298	0.00533239825078244	1	NA	NA	NA	NA	NA	NA	NA	NA	NA	NA	NA	NA	NA	NA	NA	NA	2	2	4	4	0.32881315561865
155.0194	6549.04273150481	2.16623677493555	0.77765817333104	2.78558992784276	0.00534304171239959	1	NA	NA	NA	NA	NA	NA	NA	NA	NA	NA	NA	NA	NA	NA	NA	NA	2	2	4	4	1.3466623187592
491.2236	7464.08297061908	2.37446646941631	0.852484813185768	2.78534753075875	0.00534703800814099	1	NA	NA	NA	NA	NA	NA	NA	NA	NA	NA	NA	NA	NA	NA	NA	NA	2	2	4	4	1.46569040759788
159.0282	12445.4632930411	0.594490795335206	0.213455072461844	2.78508628761434	0.00535134803274379	1	NA	NA	NA	NA	NA	NA	NA	NA	NA	NA	NA	NA	NA	NA	NA	NA	2	2	4	4	0.557089117939385
442.7771	6303.22559341073	2.104760712035	0.757521556946748	2.77848292597561	0.00546133833802098	1	NA	NA	NA	NA	NA	NA	NA	NA	NA	NA	NA	NA	NA	NA	NA	NA	2	2	4	4	1.30459037190155
479.1915	4178.71886535999	1.42394790216129	0.512671992022456	2.77750281723781	0.00547783652081792	1	NA	NA	NA	NA	NA	NA	NA	NA	NA	NA	NA	NA	NA	NA	NA	NA	2	2	4	4	0.985264343893826
255.0859	548199.090091874	-0.424630811621615	0.152886482915353	-2.77742546969778	0.00547914042618334	1	NA	NA	NA	NA	NA	NA	NA	NA	NA	NA	NA	NA	NA	NA	NA	NA	0	2	2	4	-0.553448367283758
350.1211	43960.6455316803	0.65755332075281	0.236821078069279	2.77658275231924	0.00549336490832704	1	NA	NA	NA	NA	NA	NA	NA	NA	NA	NA	NA	NA	NA	NA	NA	NA	2	2	4	4	0.605871535735535
175.1166	7086.38877624556	2.29213046511122	0.825554550625472	2.77647366049235	0.00549520873695586	1	NA	NA	NA	NA	NA	NA	NA	NA	NA	NA	NA	NA	NA	NA	NA	NA	2	2	4	4	1.41975146357887
200.0409	23946.0774175797	0.70597034007369	0.254273413528649	2.776422160212	0.00549607936921208	1	NA	NA	NA	NA	NA	NA	NA	NA	NA	NA	NA	NA	NA	NA	NA	NA	2	2	4	4	0.635382528041531
339.2295	7721.02164379933	2.42795397757361	0.874948330655798	2.77496840956745	0.00552070700522803	1	NA	NA	NA	NA	NA	NA	NA	NA	NA	NA	NA	NA	NA	NA	NA	NA	2	2	4	4	1.49176420403704
499.2627	23266.6990082777	0.935255734993692	0.337201872732611	2.77357811632119	0.00554435274802975	1	NA	NA	NA	NA	NA	NA	NA	NA	NA	NA	NA	NA	NA	NA	NA	NA	2	2	4	4	0.765441456849149
245.1612	1471716.78655503	-0.357312019209505	0.129052863210893	-2.76872601133692	0.00562759384885326	1	NA	NA	NA	NA	NA	NA	NA	NA	NA	NA	NA	NA	NA	NA	NA	NA	2	2	4	4	-0.487688768911412
297.2037	11983.9490494178	-2.23995288368414	0.809188847744678	-2.76814601427986	0.00563761915781399	1	NA	NA	NA	NA	NA	NA	NA	NA	NA	NA	NA	NA	NA	NA	NA	NA	2	2	4	4	-1.32985284667985
464.2387	5544.07857106616	1.04720107756907	0.378635896115294	2.76572054660713	0.00567971841216517	1	NA	NA	NA	NA	NA	NA	NA	NA	NA	NA	NA	NA	NA	NA	NA	NA	2	2	4	4	0.814036524409243
359.0461	11584.7982701026	1.58535834224371	0.573278521747843	2.76542427825516	0.00568488017897339	1	NA	NA	NA	NA	NA	NA	NA	NA	NA	NA	NA	NA	NA	NA	NA	NA	2	2	1	4	1.06111002950576
371.145	413817.066864682	0.83005452519501	0.300160572725596	2.76536827491277	0.00568585637851933	1	NA	NA	NA	NA	NA	NA	NA	NA	NA	NA	NA	NA	NA	NA	NA	NA	2	2	2	4	0.716168464720658
442.2708	6911.85015897554	2.25242792386596	0.816171129943371	2.75974956872371	0.00578456854177303	1	NA	NA	NA	NA	NA	NA	NA	NA	NA	NA	NA	NA	NA	NA	NA	NA	2	2	4	4	1.40118821849511
170.0929	70500.0782701381	0.623310552818046	0.225947449832994	2.75865274548908	0.00580401736913151	1	NA	NA	NA	NA	NA	NA	NA	NA	NA	NA	NA	NA	NA	NA	NA	NA	2	2	0	4	0.584265953894111
147.0637	18850.474841409	-0.476711532797324	0.172975365959405	-2.75595042191847	0.00585218667007439	1	NA	NA	NA	NA	NA	NA	NA	NA	NA	NA	NA	NA	NA	NA	NA	NA	2	2	4	4	-0.602126483416757
367.1977	76619.5855396889	-0.504404333064212	0.183135508487884	-2.75426834058007	0.00588235168390894	1	NA	NA	NA	NA	NA	NA	NA	NA	NA	NA	NA	NA	NA	NA	NA	NA	2	2	4	4	-0.621694838977739
322.1498	5770.82037964918	1.96189930740989	0.713050058577067	2.75141875918919	0.00593377359924523	1	NA	NA	NA	NA	NA	NA	NA	NA	NA	NA	NA	NA	NA	NA	NA	NA	2	2	4	4	1.23472943574672
163.1163	13306.3293098935	0.755495346009286	0.274725274124578	2.75000306548678	0.00595947071795285	1	NA	NA	NA	NA	NA	NA	NA	NA	NA	NA	NA	NA	NA	NA	NA	NA	2	2	4	4	0.674049078272235
469.1097	9286.70076890559	-0.695040126133971	0.252780627209669	-2.74957829563999	0.00596720050867285	1	NA	NA	NA	NA	NA	NA	NA	NA	NA	NA	NA	NA	NA	NA	NA	NA	0	2	4	4	-0.739759396088594
494.1974	9096.8759090702	0.334825384844146	0.121839949321469	2.748075542618	0.00599461957441636	1	NA	NA	NA	NA	NA	NA	NA	NA	NA	NA	NA	NA	NA	NA	NA	NA	2	2	4	4	0.344003773183456
328.5344	5926.20226291707	2.00507332203373	0.730383754650507	2.74523263868755	0.0060468015856821	1	NA	NA	NA	NA	NA	NA	NA	NA	NA	NA	NA	NA	NA	NA	NA	NA	0	2	2	4	1.25917360950812
456.0255	5541.80742491241	1.89583465270396	0.690732788107557	2.74467157972636	0.00605714814149171	1	NA	NA	NA	NA	NA	NA	NA	NA	Grixazone_B	1	C18H15N3O7S	[M+K]+	417.063074	456.0262334	-1.57995296580027	C20799	2	2	4	4	1.19427988594982
235.1656	38941.8471486156	0.695461683439083	0.253535948983037	2.74304959998242	0.00608714901928519	1	NA	NA	NA	NA	NA	NA	NA	NA	NA	NA	NA	NA	NA	NA	NA	NA	1	2	4	4	0.6285239639146
255.0819	6829.4469515119	2.23329790231978	0.814188973878371	2.74297242282896	0.00608857985318092	1	5-Hexyltetrahydro-2-oxo-3-furancarboxylic_acid,alpha-Carboxy-delta-decalactone,2-Carboxy-5,7-dimethyl-4-octanolide	1	C11H18O4	[M+(41K)]+	214.12051	255.0817864	0.351259889073253	HMDB30984,HMDB30985,HMDB30986	NA	NA	NA	NA	NA	NA	NA	NA	2	2	2	4	1.38635153000918
336.1022	5835.66297645285	1.98008138162957	0.72231736347598	2.74129002257525	0.0061198462635496	1	NA	NA	NA	NA	NA	NA	NA	NA	NA	NA	NA	NA	NA	NA	NA	NA	2	2	4	4	1.24550167231847
290.1713	33083.9499211719	-0.199187599277954	0.072664746952611	-2.74118616841611	0.00612178106188426	1	NA	NA	NA	NA	NA	NA	NA	NA	NA	NA	NA	NA	NA	NA	NA	NA	2	2	0	4	-0.324862974178674
173.0561	16136.2356641215	-0.480339274012516	0.175274187148937	-2.74050207749276	0.00613453941698274	1	NA	NA	NA	NA	NA	NA	NA	NA	NA	NA	NA	NA	NA	NA	NA	NA	0	2	4	4	-0.6066215653079
427.0568	5466.49098547035	1.87340132012483	0.684550773001805	2.73668717356031	0.00620612781981621	1	NA	NA	NA	NA	NA	NA	NA	NA	NA	NA	NA	NA	NA	NA	NA	NA	0	2	2	4	1.18289618026849
300.1191	23685.1042985533	0.526656941775803	0.192540717258202	2.7353016508687	0.00623231340816425	1	NA	NA	NA	NA	NA	NA	NA	NA	NA	NA	NA	NA	NA	NA	NA	NA	2	2	4	4	0.515291688104589
401.0947	4682.01845135491	1.61658918083229	0.591653271457407	2.73232526349458	0.00628890206642945	1	NA	NA	NA	NA	NA	NA	NA	NA	NA	NA	NA	NA	NA	NA	NA	NA	2	2	4	4	1.07657937428952
477.2801	7577.0671051795	-0.518354390671124	0.189884402756309	-2.72984185718698	0.00633647138607581	1	NA	NA	NA	NA	NA	NA	NA	NA	NA	NA	NA	NA	NA	NA	NA	NA	2	2	4	4	-0.634618993642248
110.0716	18284.5918082975	0.595571963760849	0.218215669509055	2.729281380667	0.00634725192725592	1	NA	NA	NA	NA	NA	NA	NA	NA	NA	NA	NA	NA	NA	NA	NA	NA	2	2	4	4	0.560007042176625
205.0687	171320.174465734	0.727305176901406	0.266603879179923	2.72803673801974	0.00637125117941247	1	NA	NA	NA	NA	NA	NA	NA	NA	NA	NA	NA	NA	NA	NA	NA	NA	2	2	4	4	0.653820413485785
79.0197	13476.0102273597	-1.73327756017278	0.636010986110786	-2.7252321076587	0.00642562974977165	1	NA	NA	NA	NA	NA	NA	NA	NA	NA	NA	NA	NA	NA	NA	NA	NA	2	2	4	4	-1.16057720209608
454.0275	37636.019417134	1.7404544931721	0.638837476539853	2.72440887876358	0.00644167029756452	1	NA	NA	NA	NA	NA	NA	NA	NA	NA	NA	NA	NA	NA	NA	NA	NA	2	2	0	4	1.13287356797232
315.214	7339.87590635172	2.34790762712512	0.861933009476415	2.72400244718713	0.00644960285936835	1	NA	NA	NA	NA	NA	NA	NA	NA	NA	NA	NA	NA	NA	NA	NA	NA	2	2	0	4	1.44234046802772
585.3737	77176.8991112632	0.68146149664396	0.25023557077461	2.72327988596697	0.00646372721045242	1	NA	NA	NA	NA	NA	NA	NA	NA	NA	NA	NA	NA	NA	NA	NA	NA	2	2	4	4	0.620937839781104
405.198	39897.373859854	-0.473496914551445	0.173962550449338	-2.7218324480092	0.00649210490725545	1	NA	NA	NA	NA	NA	NA	NA	NA	NA	NA	NA	NA	NA	NA	NA	NA	2	2	4	4	-0.598389857205128
291.0843	16989.8058941225	0.526246151300739	0.193412180821783	2.7208532009969	0.00651136700736905	1	NA	NA	NA	NA	NA	NA	NA	NA	NA	NA	NA	NA	NA	NA	NA	NA	0	2	3	4	0.514579085133531
323.8625	15055.2931886673	1.62758132706771	0.598263492850251	2.72050918452934	0.00651814611265578	1	NA	NA	NA	NA	NA	NA	NA	NA	NA	NA	NA	NA	NA	NA	NA	NA	2	2	4	4	1.07881037485782
369.9066	6930.17741144364	2.25664407497659	0.829917273126047	2.71911930026048	0.00654559951668341	1	NA	NA	NA	NA	NA	NA	NA	NA	NA	NA	NA	NA	NA	NA	NA	NA	0	2	3	4	1.40452745332021
272.1609	26871.0780329487	-0.311293544274171	0.114552318488058	-2.71747921284216	0.00657812873669259	1	NA	NA	NA	NA	NA	NA	NA	NA	NA	NA	NA	NA	NA	NA	NA	NA	1	2	3	4	-0.447997507663467
424.1814	5673.69884454176	1.93424966908377	0.712291013939816	2.71553288084469	0.00661692053949344	1	NA	NA	NA	NA	NA	NA	NA	NA	NA	NA	NA	NA	NA	NA	NA	NA	2	2	4	4	1.21752398214231
452.2131	3856.11314714878	1.2853740070028	0.473481001026639	2.71473196224505	0.00663294307343709	1	NA	NA	NA	NA	NA	NA	NA	NA	NA	NA	NA	NA	NA	NA	NA	NA	2	2	4	4	0.912806084281239
472.3124	4254.48877566535	1.45462425936335	0.536141951264213	2.71313269915433	0.00666504105702954	1	NA	NA	NA	NA	NA	NA	NA	NA	NA	NA	NA	NA	NA	NA	NA	NA	2	2	4	4	1.000590990426
506.2974	135002.063712213	-0.676584470934576	0.249503156513943	-2.71172709951975	0.00669336735041464	1	NA	NA	NA	NA	NA	NA	NA	NA	NA	NA	NA	NA	NA	NA	NA	NA	0	2	3	4	-0.729948402779895
451.2647	8716.58698127923	-0.774735266752964	0.286151594085851	-2.70742949808809	0.00678064711013271	1	NA	NA	NA	NA	NA	NA	NA	NA	NA	NA	NA	NA	NA	NA	NA	NA	2	2	3	4	-0.77720634892739
452.2236	4104.39080341345	1.3931802751243	0.514594666940813	2.70733523805551	0.00678257284236031	1	NA	NA	NA	NA	NA	NA	NA	NA	NA	NA	NA	NA	NA	NA	NA	NA	2	2	4	4	0.967172459088738
185.1651	17233.9758324479	0.547555443740391	0.202464545298665	2.70445100860828	0.00684173576832282	1	NA	NA	NA	NA	NA	NA	NA	NA	NA	NA	NA	NA	NA	NA	NA	NA	2	2	4	4	0.527446444669035
491.1366	18081.1585517894	-0.72025070511193	0.266384616158917	-2.7037999247008	0.00685515514942879	1	NA	NA	NA	NA	NA	NA	NA	NA	NA	NA	NA	NA	NA	NA	NA	NA	2	2	4	4	-0.756271451022172
266.1156	10377.4810411627	-2.4443035004631	0.904563826819333	-2.70219019155107	0.00688843465918063	1	NA	NA	NA	NA	NA	NA	NA	NA	NA	NA	NA	NA	NA	NA	NA	NA	2	2	4	4	-1.39952444415838
345.2382	5289.18632665131	1.81921555082934	0.673649833210916	2.70053588844243	0.00692278676581318	1	NA	NA	NA	NA	NA	NA	NA	NA	NA	NA	NA	NA	NA	NA	NA	NA	2	2	4	4	1.16302853016003
451.2593	3735.151735071	1.22979599793245	0.455462126406081	2.70010595093034	0.00693173970642749	1	NA	NA	NA	NA	NA	NA	NA	NA	NA	NA	NA	NA	NA	NA	NA	NA	2	2	4	4	0.887536886714421
305.2327	34753.7418434591	-0.939096112874864	0.348848689422249	-2.69198693115391	0.00710277285129032	1	NA	NA	NA	NA	NA	NA	NA	NA	NA	NA	NA	NA	NA	NA	NA	NA	2	2	0	4	-0.836850466222564
494.1475	3986.63316063856	1.34303450101261	0.499136610800633	2.69071527103238	0.00712990182240001	1	NA	NA	NA	NA	NA	NA	NA	NA	NA	NA	NA	NA	NA	NA	NA	NA	2	2	3	4	0.940613022895596
449.3751	9282.39604696086	-1.45990389967191	0.543474773278843	-2.68624041344946	0.00722610737685643	1	NA	NA	NA	NA	NA	NA	NA	NA	NA	NA	NA	NA	NA	NA	NA	NA	0	2	4	4	-1.03516609956108
312.1921	17506.2965432176	0.371128929678646	0.138162870086066	2.68616980414099	0.00722763470773649	1	NA	NA	NA	NA	NA	NA	NA	NA	NA	NA	NA	NA	NA	NA	NA	NA	2	2	2	4	0.384018372423833
462.2192	16293.3429756723	-0.55737264442639	0.20776514537009	-2.68270524121622	0.00730293252207458	1	NA	NA	NA	NA	NA	NA	NA	NA	NA	NA	NA	NA	NA	NA	NA	NA	2	2	4	4	-0.667016013542502
265.155	40411.8248822432	0.31794809030589	0.11857225976567	2.68147112093705	0.00732992408156169	1	NA	NA	NA	NA	NA	NA	NA	NA	NA	NA	NA	NA	NA	NA	NA	NA	1	2	2	4	0.324205104820194
165.007	25036.2631772316	-1.43098436747048	0.533912198986245	-2.6801866864768	0.00735811108663878	1	NA	NA	NA	NA	NA	NA	NA	NA	NA	NA	NA	NA	NA	NA	NA	NA	0	2	4	4	-1.02139982496042
277.0897	50408.6982066107	0.828089203201432	0.310034358028236	2.67095946548612	0.00756347796923759	1	NA	NA	NA	NA	NA	NA	NA	NA	NA	NA	NA	NA	NA	NA	NA	NA	2	2	4	4	0.712141403918468
487.2871	4267.93213756668	1.45999800782529	0.546646016205469	2.6708289542835	0.00756641920487671	1	NA	NA	NA	NA	NA	NA	NA	NA	NA	NA	NA	NA	NA	NA	NA	NA	2	2	4	4	1.00368461150422
355.0548	5548.89674543626	1.89789178338593	0.710617526532406	2.67076410660324	0.00756788101098851	1	NA	NA	NA	NA	NA	NA	NA	NA	NA	NA	NA	NA	NA	NA	NA	NA	2	2	4	4	1.19683070166466
505.2622	28239.1278158183	4.39302381416006	1.64584537651911	2.66915949507427	0.0076041331455541	1	NA	NA	NA	NA	NA	NA	NA	NA	NA	NA	NA	NA	NA	NA	NA	NA	2	2	4	4	2.08398500471242
467.0713	20915.6212852953	-1.54650139105161	0.579417661368118	-2.6690615322288	0.00760635140190928	1	NA	NA	NA	NA	NA	NA	NA	NA	NA	NA	NA	NA	NA	NA	NA	NA	2	2	4	4	-1.08553582161651
200.5461	22818.7625054391	1.09777536618306	0.41130824607958	2.66898457944037	0.00760809431640417	1	NA	NA	NA	NA	NA	NA	NA	NA	NA	NA	NA	NA	NA	NA	NA	NA	2	2	4	4	0.832429580589108
381.1773	9104.79314312831	-2.2664453146148	0.849566536832913	-2.66776669790203	0.00763572599626293	1	NA	NA	NA	NA	NA	NA	NA	NA	NA	NA	NA	NA	NA	NA	NA	NA	1	2	4	4	-1.3435777535287
491.2827	6468.81939389236	2.14647971324517	0.805583735990944	2.6645022948543	0.0077102340314433	1	NA	NA	NA	NA	NA	NA	NA	NA	NA	NA	NA	NA	NA	NA	NA	NA	1	2	3	4	1.33439991121611
431.2378	5371.05881798942	1.84447805198267	0.692262314751353	2.66442071549882	0.00771210434730422	1	NA	NA	NA	NA	NA	NA	NA	NA	NA	NA	NA	NA	NA	NA	NA	NA	2	2	4	4	1.1704247874137
498.1035	3562.26867382654	1.14642849288717	0.430456267717535	2.66328679325783	0.00773814316656373	1	NA	NA	NA	NA	NA	NA	NA	NA	NA	NA	NA	NA	NA	NA	NA	NA	0	2	2	4	0.851108660991212
205.0823	98297.2333408911	-0.370986903202171	0.139422037813394	-2.66089141301111	0.00779340862932216	1	NA	NA	NA	NA	NA	NA	NA	NA	NA	NA	NA	NA	NA	NA	NA	NA	2	2	4	4	-0.499673919193483
458.1984	3810.40715348826	1.26463171885384	0.475842084901369	2.65767101940125	0.00786826579557654	1	NA	NA	NA	NA	NA	NA	NA	NA	NA	NA	NA	NA	NA	NA	NA	NA	2	2	4	4	0.901504275813743
416.2278	79878.0630030419	0.455555570022284	0.171420131591477	2.65753832874163	0.00787136392309184	1	NA	NA	NA	NA	NA	NA	NA	NA	NA	NA	NA	NA	NA	NA	NA	NA	1	2	4	4	0.467402911123311
149.0641	71073.39907267	-0.285068084822235	0.10730941915157	-2.6565057110186	0.0078955113600728	1	NA	NA	NA	NA	NA	NA	NA	NA	NA	NA	NA	NA	NA	NA	NA	NA	2	2	4	4	-0.418518579894099
316.1369	143284.772593108	0.79339234048676	0.298737076589375	2.65582146529909	0.00791154875782095	1	NA	NA	NA	NA	NA	NA	NA	NA	NA	NA	NA	NA	NA	NA	NA	NA	2	2	0	4	0.695351999837659
534.2336	27151.8341015744	4.33500269869171	1.63361562547827	2.6536246538549	0.0079632351658609	1	NA	NA	NA	NA	NA	NA	NA	NA	NA	NA	NA	NA	NA	NA	NA	NA	2	2	0	4	2.07854154844928
322.2228	15051.7849963018	-1.84525208820977	0.696092827908538	-2.65087070894548	0.00802845680795297	1	NA	NA	NA	NA	NA	NA	NA	NA	NA	NA	NA	NA	NA	NA	NA	NA	0	2	2	4	-1.20195583164623
204.1234	182965.88535641	2.11273151450304	0.798195195429653	2.64688578257577	0.00812367859412616	1	NA	NA	NA	NA	NA	NA	NA	NA	NA	NA	NA	NA	NA	NA	NA	NA	0	2	2	4	1.31637397570551
301.0171	60238.7026138628	1.49350318364349	0.564572380091028	2.64537061377796	0.00816014874458344	1	NA	NA	NA	NA	NA	NA	NA	NA	NA	NA	NA	NA	NA	NA	NA	NA	2	2	3	4	1.02561490208637
286.0647	6399.16614221129	2.12906224098188	0.805231882461105	2.64403619299652	0.00819238957424649	1	NA	NA	NA	NA	NA	NA	NA	NA	NA	NA	NA	NA	NA	NA	NA	NA	2	2	4	4	1.32683668004859
286.0689	13194.2656887943	0.376558695145244	0.142630122545313	2.64010637041704	0.00828800094228913	1	NA	NA	NA	NA	NA	NA	NA	NA	NA	NA	NA	NA	NA	NA	NA	NA	1	2	2	4	0.392767609675845
399.3944	5022.24937190437	1.73359419314604	0.656954151672155	2.63883588943535	0.00831912421815219	1	NA	NA	NA	NA	NA	NA	NA	NA	NA	NA	NA	NA	NA	NA	NA	NA	2	2	4	4	1.13050544514257
447.4197	5020.7729738698	1.73313535635776	0.656870860651774	2.63847197398599	0.00832805838549059	1	NA	NA	NA	NA	NA	NA	NA	NA	NA	NA	NA	NA	NA	NA	NA	NA	2	2	4	4	1.12932375777572
126.0528	23347.4912612187	-0.292309478406523	0.111194035032735	-2.62882337456744	0.00856808496924438	1	NA	NA	NA	NA	NA	NA	NA	NA	NA	NA	NA	NA	NA	NA	NA	NA	2	2	1	4	-0.428075260944761
319.2591	6211.94822036086	2.08123721467551	0.792895669190301	2.62485632794647	0.00866855363414971	1	NA	NA	NA	NA	NA	NA	NA	NA	NA	NA	NA	NA	NA	NA	NA	NA	2	2	4	4	1.29442631106407
156.0772	3423031.07464822	0.363166415339832	0.138486439528541	2.62239694064043	0.00873136708947849	1	NA	NA	NA	NA	NA	NA	NA	NA	NA	NA	NA	NA	NA	NA	NA	NA	2	2	4	4	0.377308171715496
392.9752	21361.5792309911	2.192459073922	0.836229281297229	2.62183963532211	0.00874565722967704	1	NA	NA	NA	NA	NA	NA	NA	NA	NA	NA	NA	NA	NA	NA	NA	NA	2	2	4	4	1.35913063220712
485.7909	3355.65170500548	1.04004785527535	0.39688397030676	2.62053379095023	0.00877922291619936	1	NA	NA	NA	NA	NA	NA	NA	NA	NA	NA	NA	NA	NA	NA	NA	NA	2	2	4	4	0.810564282715686
445.1328	3503.14596440526	1.1167627878088	0.426361015253219	2.61928916541665	0.00881132211070365	1	NA	NA	NA	NA	NA	NA	NA	NA	Lamiide,10-Hydroxymorroniside	1	C17H26O12	[M+Na]+	422.14243	445.1316514	2.6722431358641	C11644,C11660	2	2	4	4	0.838623405376165
450.2272	3549.927309839	1.14030105449293	0.435382225518901	2.61908040259082	0.00881671641153475	1	NA	NA	NA	NA	NA	NA	NA	NA	Ignavine	1	C27H31NO5	[M+H]+	449.220224	450.2275004	-0.704976927641519	C17485	2	2	1	4	0.850212467008988
235.057	6041.22844852634	2.03621387177466	0.778582860492967	2.61528216853555	0.0089153769188905	1	NA	NA	NA	NA	NA	NA	NA	NA	NA	NA	NA	NA	NA	NA	NA	NA	2	2	4	4	1.27448980116957
261.1448	73807.4155064879	-0.221090374537462	0.0846430158195634	-2.61203328351117	0.00900054911165605	1	NA	NA	NA	NA	NA	NA	NA	NA	NA	NA	NA	NA	NA	NA	NA	NA	2	2	4	4	-0.349305949014184
103.0587	3378.06160189522	1.05196699040117	0.402746630979043	2.61198209863091	0.0090018967595065	1	NA	NA	NA	NA	NA	NA	NA	NA	NA	NA	NA	NA	NA	NA	NA	NA	2	2	4	4	0.814906118863319
300.1555	29998.9388273736	-0.437545417401816	0.167609639576817	-2.61050270441806	0.00904092571056337	1	NA	NA	NA	NA	NA	NA	NA	NA	NA	NA	NA	NA	NA	NA	NA	NA	2	2	0	4	-0.562929742286964
481.2747	3435.03654714818	1.08183445339256	0.414761138239201	2.60833128673844	0.00909848507280116	1	NA	NA	NA	NA	NA	NA	NA	NA	NA	NA	NA	NA	NA	NA	NA	NA	2	2	1	4	0.827145896604201
413.0141	6349.60887040471	2.11656033463698	0.8115397691202	2.60807962243374	0.00910517723413452	1	NA	NA	NA	NA	NA	NA	NA	NA	NA	NA	NA	NA	NA	NA	NA	NA	1	2	3	4	1.31785982763924
268.9464	67715.0256374866	-1.13705238786282	0.436292848049332	-2.60616783645798	0.00915615836645891	1	NA	NA	NA	NA	NA	NA	NA	NA	NA	NA	NA	NA	NA	NA	NA	NA	1	2	2	4	-0.923269475079138
156.0273	31095.267627745	-0.413803352685717	0.15887041231025	-2.60465965102187	0.00919655640840662	1	NA	NA	NA	NA	NA	NA	NA	NA	NA	NA	NA	NA	NA	NA	NA	NA	2	2	4	4	-0.541846785099057
472.2282	9569.15130859975	0.421509077964108	0.161891709329427	2.60364832584723	0.00922373464967903	1	NA	NA	NA	NA	NA	NA	NA	NA	NA	NA	NA	NA	NA	NA	NA	NA	2	2	0	4	0.436984447888435
182.0794	29531.1914588972	0.336489048879559	0.129414175967369	2.60009420424236	0.00931981721417147	1	NA	NA	NA	NA	NA	NA	NA	NA	NA	NA	NA	NA	NA	NA	NA	NA	0	2	3	4	0.345990947970067
244.1659	87501.3692147237	0.360635108781456	0.138714514603836	2.59983686502756	0.00932680870203179	1	NA	NA	NA	NA	NA	NA	NA	NA	NA	NA	NA	NA	NA	NA	NA	NA	1	2	2	4	0.372621137197646
411.2239	10575.9670745995	-0.57204931067799	0.220350532527416	-2.59608771586162	0.00942919902311527	1	NA	NA	NA	NA	NA	NA	NA	NA	NA	NA	NA	NA	NA	NA	NA	NA	2	2	3	4	-0.680328794298809
172.9851	17287.7999260895	1.71205447290493	0.659763357253222	2.59495234781254	0.00946040341927083	1	NA	NA	NA	NA	NA	NA	NA	NA	NA	NA	NA	NA	NA	NA	NA	NA	2	2	4	4	1.11642787089214
489.1145	13991.824686852	0.596984049099566	0.2301139403954	2.59429762522766	0.00947843962109882	1	NA	NA	NA	NA	NA	NA	NA	NA	NA	NA	NA	NA	NA	NA	NA	NA	2	2	4	4	0.563661168307144
205.1268	11188.639339437	3.00407798407849	1.16004123318217	2.58963034946426	0.00960790403066962	1	NA	NA	NA	NA	NA	NA	NA	NA	NA	NA	NA	NA	NA	NA	NA	NA	2	2	4	4	1.73087876729673
464.2601	3341.25351107153	1.03232523522039	0.39895501534566	2.58757302330433	0.00966547064258744	1	NA	NA	NA	NA	NA	NA	NA	NA	NA	NA	NA	NA	NA	NA	NA	NA	2	2	4	4	0.808831822317709
149.0198	23814.4414628876	-1.45038682102531	0.561025668306827	-2.58524146569366	0.00973108211365571	1	NA	NA	NA	NA	NA	NA	NA	NA	NA	NA	NA	NA	NA	NA	NA	NA	1	2	3	4	-1.02984828041145
340.9835	5868.74190957059	1.98924242698998	0.769820723391217	2.58403335548952	0.0097652349734144	1	NA	NA	NA	NA	NA	NA	NA	NA	NA	NA	NA	NA	NA	NA	NA	NA	2	2	4	4	1.25094239936366
392.1171	5300.99774995532	1.82287058190361	0.705443363789255	2.58400698833163	0.00976598155359386	1	NA	NA	NA	NA	NA	NA	NA	NA	NA	NA	NA	NA	NA	NA	NA	NA	2	2	4	4	1.16671868067139
378.2252	77491.4512027724	-2.56979797501097	0.997834596920683	-2.57537469931527	0.0100131546207565	1	NA	NA	NA	NA	NA	NA	NA	NA	NA	NA	NA	NA	NA	NA	NA	NA	2	2	4	4	-1.47674208331745
581.1297	11830.1799790953	3.08937523468481	1.19979556313288	2.5749180357176	0.0100263843471734	1	NA	NA	NA	NA	NA	NA	NA	NA	NA	NA	NA	NA	NA	NA	NA	NA	2	2	0	4	1.76243610655541
473.2127	3266.16152701125	0.991426323011735	0.385068590796917	2.57467460786644	0.0100334429082087	1	NA	NA	NA	NA	NA	NA	NA	NA	NA	NA	NA	NA	NA	NA	NA	NA	2	2	1	4	0.789079813538672
339.9888	5880.90532734082	1.99260265068569	0.774112619273758	2.57404749783703	0.0100516473084267	1	NA	NA	NA	NA	NA	NA	NA	NA	NA	NA	NA	NA	NA	NA	NA	NA	1	2	3	4	1.25230838045137
453.3129	6859.8525479987	-1.21604659311891	0.472633920239807	-2.57291434457754	0.0100846162661238	1	NA	NA	NA	NA	NA	NA	NA	NA	NA	NA	NA	NA	NA	NA	NA	NA	0	2	2	4	-0.95037166538893
487.1793	7326.12119618918	0.724876682699351	0.282039067623462	2.57012863078636	0.0101660759726341	1	NA	NA	NA	NA	NA	NA	NA	NA	NA	NA	NA	NA	NA	NA	NA	NA	0	2	4	4	0.651503615227812
356.2432	39943.7256288661	-2.30712047229179	0.898287841253678	-2.56835322302916	0.0102182975260636	1	NA	NA	NA	NA	NA	NA	NA	NA	NA	NA	NA	NA	NA	NA	NA	NA	2	2	4	4	-1.35756052928403
476.3128	16758.4238355697	-1.56505455462442	0.609395552398621	-2.56820803575652	0.0102225785850305	1	NA	NA	NA	NA	NA	NA	NA	NA	NA	NA	NA	NA	NA	NA	NA	NA	2	2	4	4	-1.09913615105864
472.2761	9866.483590132	-0.243953666811943	0.095025267379719	-2.56725051703469	0.0102508524340999	1	NA	NA	NA	NA	NA	NA	NA	NA	NA	NA	NA	NA	NA	NA	NA	NA	0	2	3	4	-0.377308171715496
368.2282	12055.2688487307	-1.54230988097752	0.600979142276018	-2.56632846713534	0.0102781447185083	1	NA	NA	NA	NA	NA	NA	NA	NA	NA	NA	NA	NA	NA	NA	NA	NA	2	2	4	4	-1.08328856105625
320.954	5818.43968776363	1.97524850519243	0.770441844719546	2.56378663585109	0.0103537170406136	1	NA	NA	NA	NA	NA	NA	NA	NA	NA	NA	NA	NA	NA	NA	NA	NA	2	2	4	4	1.24279508240632
486.2447	3729.60945516697	1.22718434036008	0.478824461442144	2.56291070983298	0.0103798739205065	1	NA	NA	NA	NA	NA	NA	NA	NA	NA	NA	NA	NA	NA	NA	NA	NA	2	2	4	4	0.886611884925643
463.0032	9715.53066260012	-2.37595627535629	0.927176852772222	-2.56257074176547	0.0103900418678419	1	NA	NA	NA	NA	NA	NA	NA	NA	NA	NA	NA	NA	NA	NA	NA	NA	2	2	1	4	-1.37662747788952
333.0114	5818.64933571884	1.97530991302205	0.771163807456697	2.56146605159886	0.0104231427515521	1	NA	NA	NA	NA	NA	NA	NA	NA	NA	NA	NA	NA	NA	NA	NA	NA	2	2	4	4	1.24414723809228
496.2395	3696.00456675666	1.21134242161274	0.47295013914097	2.56124762710279	0.0104296987120025	1	NA	NA	NA	NA	NA	NA	NA	NA	NA	NA	NA	NA	NA	NA	NA	NA	0	2	4	4	0.874655107409842
476.1603	4081.37125696222	1.38351142288303	0.540780022315112	2.5583626720531	0.0105166348644363	1	NA	NA	NA	NA	NA	NA	NA	NA	NA	NA	NA	NA	NA	NA	NA	NA	2	2	2	4	0.961211790216127
352.2229	11409.1062729222	0.238253146920679	0.0931504626863186	2.55772370903824	0.0105359765537096	1	NA	NA	NA	NA	NA	NA	NA	NA	NA	NA	NA	NA	NA	NA	NA	NA	1	2	3	4	0.240397925215453
565.1561	11596.7726665701	3.05891981762228	1.19612435407881	2.55735936417588	0.010547019591503	1	Apigenin_6-C-glucoside_8-C-arabinoside,Corymboside,Apiin,6-beta-D-Glucopyranosyl-8-beta-D-ribopyranosylapigenin,Isovitexin_2-O-arabinoside,Kaempferol_3-arabinofuranoside_7-rhamnofuranoside,Kaempferol_3-rhamnoside_7-xyloside,Kaempferol_3-rhamnoside_4-xyloside	1	C26H28O14	[M+H]+	564.14791	565.1551864	1.64202686671259	HMDB29260,HMDB30803,HMDB30843,HMDB33571,HMDB37569,HMDB37575,HMDB39319,HMDB39321	Apigenin_7-O-[beta-D-apiosyl-(1->2)-beta-D-glucoside],Neoschaftoside,Schaftoside,Isovitexin_2-O-arabinoside,Glucofrangulin_B	1	C26H28O14	[M+H]+	564.14791	565.1551864	1.64202686671259	C04858,C10110,C10181,C16491,C16803	2	2	4	4	1.74787584961355
184.0971	13017.0359512147	0.341833293093216	0.13369461748881	2.55682165455783	0.0105633360031139	1	NA	NA	NA	NA	NA	NA	NA	NA	NA	NA	NA	NA	NA	NA	NA	NA	2	2	4	4	0.354617963200529
409.3076	19787.4248148814	-0.925593273726269	0.362189446698813	-2.55555009170648	0.0106020100180448	1	NA	NA	NA	NA	NA	NA	NA	NA	NA	NA	NA	NA	NA	NA	NA	NA	2	2	4	4	-0.831547355173976
307.1223	5808.45771087494	1.97245450912939	0.772339669769816	2.55386921885969	0.0106533262480079	1	NA	NA	NA	NA	NA	NA	NA	NA	NA	NA	NA	NA	NA	NA	NA	NA	0	2	2	4	1.24009756625316
271.0404	21773.1319184213	1.84554191142217	0.723032249238519	2.55250289785255	0.0106952019838679	1	NA	NA	NA	NA	NA	NA	NA	NA	NA	NA	NA	NA	NA	NA	NA	NA	2	2	4	4	1.17166373488883
291.1555	625900.005385074	-0.44159003776513	0.173003873703516	-2.55248641728048	0.0106957079813408	1	NA	NA	NA	NA	NA	NA	NA	NA	NA	NA	NA	NA	NA	NA	NA	NA	2	2	4	4	-0.568056082072845
184.0721	13801.3301009967	1.59351249142436	0.624429532680611	2.55194927213577	0.0107122114255043	1	NA	NA	NA	NA	NA	NA	NA	NA	NA	NA	NA	NA	NA	NA	NA	NA	2	2	4	4	1.06881273083893
325.1107	5706.65268757231	1.94366326337775	0.762079725623394	2.5504723430187	0.010757705912146	1	NA	NA	NA	NA	NA	NA	NA	NA	NA	NA	NA	NA	NA	NA	NA	NA	1	2	4	4	1.22014750292723
384.9164	27617.2930983114	0.486542031433114	0.190992652506947	2.5474384749718	0.0108516986558431	1	NA	NA	NA	NA	NA	NA	NA	NA	NA	NA	NA	NA	NA	NA	NA	NA	2	2	4	4	0.490502444789533
250.0491	20892.4855166269	1.86758427518798	0.733232180180226	2.54705716097857	0.0108635636941973	1	NA	NA	NA	NA	NA	NA	NA	NA	NA	NA	NA	NA	NA	NA	NA	NA	0	2	4	4	1.18038720221153
498.2593	128337.647688577	0.842160413633049	0.331055897556691	2.54386168574095	0.0109634487657461	1	NA	NA	NA	NA	NA	NA	NA	NA	NA	NA	NA	NA	NA	NA	NA	NA	2	2	0	4	0.723446616769368
394.066	4652.59868338687	1.6059573592083	0.631895925062561	2.54149029217004	0.0110381011454362	1	NA	NA	NA	NA	NA	NA	NA	NA	NA	NA	NA	NA	NA	NA	NA	NA	0	2	3	4	1.07435371941778
326.1003	5807.19567196526	1.97209949394025	0.77677433051747	2.53883195731569	0.0111223231474872	1	NA	NA	NA	NA	NA	NA	NA	NA	NA	NA	NA	NA	NA	NA	NA	NA	2	2	2	4	1.23875218575279
356.0855	21764.7384981423	0.973822282272852	0.384013037851817	2.53590942568109	0.01121557380294	1	NA	NA	NA	NA	NA	NA	NA	NA	NA	NA	NA	NA	NA	NA	NA	NA	0	2	3	4	0.782281468436495
461.128	3327.89871770693	1.02510542332852	0.404276373277317	2.53565503969073	0.0112237233769469	1	NA	NA	NA	NA	NA	NA	NA	NA	NA	NA	NA	NA	NA	NA	NA	NA	0	2	3	4	0.805374162328315
591.2692	38556.8706760809	0.771790073497506	0.304467301723368	2.5348865678809	0.0112483742825157	1	NA	NA	NA	NA	NA	NA	NA	NA	NA	NA	NA	NA	NA	NA	NA	NA	0	2	2	4	0.681115643457803
203.0478	10458.1171118943	2.90037483961169	1.14425792928519	2.53472120697782	0.0112536849825319	1	NA	NA	NA	NA	NA	NA	NA	NA	NA	NA	NA	NA	NA	NA	NA	NA	2	2	4	4	1.69567687668343
465.3336	11173.4195522586	-0.644037299188359	0.254097414531276	-2.53460784076214	0.0112573271171786	1	NA	NA	NA	NA	NA	NA	NA	NA	NA	NA	NA	NA	NA	NA	NA	NA	0	2	2	4	-0.714556250080976
499.1897	3495.1410190766	1.1126811884201	0.439032144126608	2.53439572319612	0.0112641446639331	1	NA	NA	NA	NA	NA	NA	NA	NA	NA	NA	NA	NA	NA	NA	NA	NA	2	2	4	4	0.837736606640759
469.1694	4633.13637471867	-1.58771672412765	0.626516785872775	-2.53419662478135	0.0112705471051428	1	NA	NA	NA	NA	NA	NA	NA	NA	NA	NA	NA	NA	NA	NA	NA	NA	1	2	4	4	-1.10716442656129
392.2109	10897.9287718378	0.401632206856345	0.158533547491806	2.53342092705713	0.0112955221779676	1	NA	NA	NA	NA	NA	NA	NA	NA	NA	NA	NA	NA	NA	NA	NA	NA	1	2	2	4	0.415114766864012
447.2084	13288.9375575454	-0.643329294661547	0.254125649714458	-2.53154018645662	0.0113562803428606	1	NA	NA	NA	NA	NA	NA	NA	NA	NA	NA	NA	NA	NA	NA	NA	NA	2	2	3	4	-0.713750838975926
445.1539	3515.8344008871	1.12317170119186	0.443671537679247	2.53153877543495	0.0113563260352563	1	NA	NA	NA	NA	NA	NA	NA	NA	NA	NA	NA	NA	NA	NA	NA	NA	2	2	4	4	0.843958116787668
450.2613	33891.7887924693	-0.66134179889728	0.261358505066966	-2.53040090938624	0.0113932261502538	1	NA	NA	NA	NA	NA	NA	NA	NA	NA	NA	NA	NA	NA	NA	NA	NA	0	2	2	4	-0.721825948245775
340.1873	11855.1461142017	-2.07749191782956	0.822119519566894	-2.52699500301856	0.0115043139578747	1	NA	NA	NA	NA	NA	NA	NA	NA	NA	NA	NA	NA	NA	NA	NA	NA	2	2	4	4	-1.28724733877381
242.1583	16789.4076081239	0.388088372225928	0.153579620674301	2.52695227740504	0.0115057135898779	1	NA	NA	NA	NA	NA	NA	NA	NA	NA	NA	NA	NA	NA	NA	NA	NA	1	2	3	4	0.406287198378245
499.2866	3446.03704104427	1.08752837132343	0.430541013900967	2.52595765841157	0.0115383386679773	1	NA	NA	NA	NA	NA	NA	NA	NA	NA	NA	NA	NA	NA	NA	NA	NA	2	2	4	4	0.828024904595086
126.0552	30881.1748115602	0.437653046192496	0.173379393420658	2.52425064800319	0.0115945227022047	1	NA	NA	NA	NA	NA	NA	NA	NA	NA	NA	NA	NA	NA	NA	NA	NA	0	2	4	4	0.452141382057342
487.4194	4107.58403277378	1.39447119793711	0.55272337618851	2.52290975560533	0.0116388265340926	1	NA	NA	NA	NA	NA	NA	NA	NA	NA	NA	NA	NA	NA	NA	NA	NA	0	2	4	4	0.968169247601229
189.0247	29103.8803990606	1.04389863835874	0.413776525345465	2.5228561177732	0.0116406018779637	1	NA	NA	NA	NA	NA	NA	NA	NA	NA	NA	NA	NA	NA	NA	NA	NA	2	2	4	4	0.812299179380136
461.3963	4281.07402710191	1.46522569893009	0.580986909501941	2.52195991848797	0.0116703004963765	1	NA	NA	NA	NA	NA	NA	NA	NA	NA	NA	NA	NA	NA	NA	NA	NA	2	2	4	4	1.00886210384685
410.332	16353.3020606755	-0.440577244818813	0.174903406010194	-2.5189746435992	0.0117697132179594	1	NA	NA	NA	NA	NA	NA	NA	NA	NA	NA	NA	NA	NA	NA	NA	NA	2	2	4	4	-0.566589895547062
578.2908	19814.6779156636	0.251422223113123	0.099818360139969	2.51879737115065	0.0117756401285744	1	NA	NA	NA	NA	NA	NA	NA	NA	NA	NA	NA	NA	NA	NA	NA	NA	0	2	2	4	0.250689531430113
469.0449	11460.0079914131	2.02619057603206	0.804874484745752	2.51739943858712	0.0118224712972106	1	NA	NA	NA	NA	NA	NA	NA	NA	NA	NA	NA	NA	NA	NA	NA	NA	2	2	4	4	1.27168281533009
157.0806	189340.787647574	0.405392602245717	0.161055792501356	2.51709420660735	0.0118327186044433	1	NA	NA	NA	NA	NA	NA	NA	NA	NA	NA	NA	NA	NA	NA	NA	NA	2	2	4	4	0.417837430525866
448.0817	3284.79717354629	1.00164912525427	0.398040336253006	2.51645130913967	0.0118543278538017	1	NA	NA	NA	NA	NA	NA	NA	NA	NA	NA	NA	NA	NA	NA	NA	NA	2	2	4	4	0.796771815386845
311.1702	166163.226947908	-0.43768144277953	0.174046600362503	-2.5147370983859	0.0119121175360841	1	NA	NA	NA	NA	NA	NA	NA	NA	NA	NA	NA	NA	NA	NA	NA	NA	2	2	4	4	-0.563661168307144
136.0619	26686.0472710851	1.50164701882137	0.597399854733304	2.51363807159235	0.0119492993453311	1	NA	NA	NA	NA	NA	NA	NA	NA	NA	NA	NA	NA	NA	NA	NA	NA	2	2	4	4	1.02667152178078
446.0928	7769.07429526357	-2.18409833851456	0.869190874311596	-2.51279483375199	0.011977897133833	1	NA	NA	NA	NA	NA	NA	NA	NA	NA	NA	NA	NA	NA	NA	NA	NA	2	2	4	4	-1.3148910243335
204.087	20750.8899535933	0.385561974824449	0.153530379073639	2.51130738522778	0.0120284907942284	1	NA	NA	NA	NA	NA	NA	NA	NA	NA	NA	NA	NA	NA	NA	NA	NA	2	2	1	4	0.40357741254169
327.1666	15040.221256634	-0.568195851532944	0.226257305253331	-2.51128179440111	0.0120293628885824	1	NA	NA	NA	NA	NA	NA	NA	NA	NA	NA	NA	NA	NA	NA	NA	NA	0	2	2	4	-0.677185598192156
309.0633	16240.5376170302	-0.840806493114189	0.33489563067193	-2.5106523230154	0.0120508319167637	1	NA	NA	NA	NA	NA	NA	NA	NA	NA	NA	NA	NA	NA	NA	NA	NA	0	2	2	4	-0.802787223726851
463.082	3651.02492457334	1.18979229002004	0.474069534746892	2.50974214290162	0.012081934978527	1	Rumexoside	1	C20H22O10	[M+(41K)]+	422.1213	463.0825764	-1.20064979412454	HMDB36398	Catechin_7-O-beta-D-xyloside,Plicatic_acid	1	C20H22O10	[M+(41K)]+	422.1213	463.0825764	-1.20064979412454	C09617,C10873	2	2	4	4	0.865542019696734
571.3219	25208.0683157185	0.552073620123365	0.220172413037378	2.50746046022415	0.0121602185696325	1	NA	NA	NA	NA	NA	NA	NA	NA	NA	NA	NA	NA	NA	NA	NA	NA	0	2	2	4	0.529599462684374
415.255	10080.3268989725	0.383881710374733	0.153231536599948	2.5052395798716	0.0122368474069966	1	NA	NA	NA	NA	NA	NA	NA	NA	NA	NA	NA	NA	NA	NA	NA	NA	0	2	4	4	0.402223631347894
238.1917	10236.1700329659	-0.27604054171796	0.110298845171692	-2.50266030698938	0.0123263788836672	1	NA	NA	NA	NA	NA	NA	NA	NA	NA	NA	NA	NA	NA	NA	NA	NA	2	2	3	4	-0.409678633744192
168.052	4996.22220417178	1.72495024394735	0.689552814432454	2.50154913132665	0.0123651284201731	1	2,8-Dihydroxyadenine,8-Hydroxyguanine	1	C5H5N5O2	[M+H]+	167.044325	168.0516014	2.66346762720896	HMDB00401,HMDB02032	8-Oxoguanine	1	C5H5N5O2	[M+H]+	167.044325	168.0516014	2.66346762720896	C20155	0	2	4	4	1.12578812160129
226.0926	5583.79290053708	1.90812752822685	0.762815721868311	2.50142658773918	0.0123694084273125	1	NA	NA	NA	NA	NA	NA	NA	NA	NA	NA	NA	NA	NA	NA	NA	NA	2	2	4	4	1.20324205717347
347.1925	30581.3712557755	-0.344804570397764	0.137855044293901	-2.50121112480045	0.0123769369555074	1	NA	NA	NA	NA	NA	NA	NA	NA	NA	NA	NA	NA	NA	NA	NA	NA	2	2	4	4	-0.474375907225862
238.0907	63731.2448975502	-0.525594614423081	0.210303488258847	-2.49921966951003	0.0124467130838992	1	NA	NA	NA	NA	NA	NA	NA	NA	NA	NA	NA	NA	NA	NA	NA	NA	2	2	4	4	-0.645342495165413
455.124	3167.5948098405	0.935853502504632	0.374522415050076	2.49879170083719	0.0124617535450355	1	NA	NA	NA	NA	NA	NA	NA	NA	NA	NA	NA	NA	NA	NA	NA	NA	2	2	4	4	0.766278282597478
157.0742	22241.3849166619	0.39840134079873	0.159546979272913	2.49707855713925	0.0125221212765239	1	NA	NA	NA	NA	NA	NA	NA	NA	NA	NA	NA	NA	NA	NA	NA	NA	2	2	4	4	0.412395176937367
499.3014	3156.73987466221	0.929603870003418	0.372463721276054	2.49582393372061	0.0125664957916866	1	NA	NA	NA	NA	NA	NA	NA	NA	NA	NA	NA	NA	NA	NA	NA	NA	2	2	4	4	0.762934188599794
129.0662	83915.4479808966	0.227389306212031	0.0911284237169791	2.49526214694816	0.0125864105992255	1	NA	NA	NA	NA	NA	NA	NA	NA	NA	NA	NA	NA	NA	NA	NA	NA	0	2	4	4	0.227568995082518
460.1899	3485.44816182607	1.10775052856755	0.4443284798109	2.49308918716846	0.0126637032607758	1	NA	NA	NA	NA	NA	NA	NA	NA	NA	NA	NA	NA	NA	NA	NA	NA	2	2	4	4	0.835080153657627
241.1298	26544.1481413686	-0.476526530374032	0.191209475733752	-2.4921700587557	0.0126965231088234	1	NA	NA	NA	NA	NA	NA	NA	NA	NA	NA	NA	NA	NA	NA	NA	NA	2	2	4	4	-0.601378486973972
348.1651	5544.55487917113	1.89659258586394	0.76119096715413	2.49161204967361	0.0127164849685718	1	NA	NA	NA	NA	NA	NA	NA	NA	NA	NA	NA	NA	NA	NA	NA	NA	2	2	4	4	1.19555432142392
218.0793	98050.3824888544	0.529155262509157	0.212440082039738	2.49084474750945	0.0127439793036904	1	NA	NA	NA	NA	NA	NA	NA	NA	NA	NA	NA	NA	NA	NA	NA	NA	2	2	4	4	0.517431069815437
463.0694	20398.0672765971	1.04148796031733	0.418762140134006	2.48706332426337	0.0128802470105845	1	NA	NA	NA	NA	NA	NA	NA	NA	NA	NA	NA	NA	NA	NA	NA	NA	2	2	4	4	0.811431425760352
488.2301	9714.66798619818	0.420511967444229	0.169745048873996	2.47731506888534	0.0132374988951119	1	NA	NA	NA	NA	NA	NA	NA	NA	NA	NA	NA	NA	NA	NA	NA	NA	2	2	3	4	0.435611561851435
477.2195	19468.9905218009	0.164273178656645	0.0663419834102422	2.47615718150633	0.0132805096593678	1	NA	NA	NA	NA	NA	NA	NA	NA	NA	NA	NA	NA	NA	NA	NA	NA	2	2	4	4	0.153826353293894
473.1638	7762.12201714586	0.481350809822948	0.194405857494957	2.47600980765425	0.0132859928462825	1	NA	NA	NA	NA	NA	NA	NA	NA	NA	NA	NA	NA	NA	NA	NA	NA	2	2	4	4	0.484878948671581
415.1001	8908.88365152587	-2.27358194051559	0.918758514063945	-2.47462407772295	0.0133376482276994	1	NA	NA	NA	NA	NA	NA	NA	NA	NA	NA	NA	NA	NA	NA	NA	NA	2	2	2	4	-1.3466623187592
336.2282	8340.78386520641	-2.19983374311825	0.891010746177951	-2.46891942948452	0.0135521728190491	1	NA	NA	NA	NA	NA	NA	NA	NA	NA	NA	NA	NA	NA	NA	NA	NA	2	2	1	4	-1.32084029195282
461.1529	3112.40041626982	0.903795378179075	0.36638168721925	2.46681373471111	0.0136321249109907	1	NA	NA	NA	NA	NA	NA	NA	NA	NA	NA	NA	NA	NA	NA	NA	NA	2	2	0	4	0.749642118020214
472.2035	7260.58853277425	-1.23462233575203	0.500520229337764	-2.46667819477657	0.0136372855331239	1	NA	NA	NA	NA	NA	NA	NA	NA	NA	NA	NA	NA	NA	NA	NA	NA	2	2	4	4	-0.9572569128813
356.1584	5291.82194789497	1.82000477583065	0.738098825882292	2.46580093614847	0.0136707285119174	1	NA	NA	NA	NA	NA	NA	NA	NA	NA	NA	NA	NA	NA	NA	NA	NA	2	2	4	4	1.16548686686993
424.2461	7498.94516959029	-2.0047768373174	0.813064929982236	-2.46570324630925	0.0136744571368526	1	NA	NA	NA	NA	NA	NA	NA	NA	NA	NA	NA	NA	NA	NA	NA	NA	2	2	4	4	-1.26332139426194
282.1468	21045.6174699056	0.660001482340496	0.267821477303078	2.4643336635531	0.0137268260140055	1	NA	NA	NA	NA	NA	NA	NA	NA	NA	NA	NA	NA	NA	NA	NA	NA	0	2	2	4	0.608122649407255
487.2215	7613.5344797673	-1.78737701037502	0.725506554549528	-2.46362627486504	0.0137539438155157	1	NA	NA	NA	NA	NA	NA	NA	NA	NA	NA	NA	NA	NA	NA	NA	NA	1	2	4	4	-1.18164076144071
319.1331	26705.2796616948	0.924164249827749	0.375235545504668	2.46289100512801	0.0137821805739241	1	NA	NA	NA	NA	NA	NA	NA	NA	NA	NA	NA	NA	NA	NA	NA	NA	2	2	3	4	0.758766029134648
479.7202	9766.41187040495	1.35947124446128	0.553419365762875	2.45649380662218	0.0140300220501164	1	NA	NA	NA	NA	NA	NA	NA	NA	NA	NA	NA	NA	NA	NA	NA	NA	0	2	3	4	0.949391733756661
251.103	14579.3583179453	-0.359450157040926	0.146367482815	-2.45580609933184	0.0140568981052938	1	NA	NA	NA	NA	NA	NA	NA	NA	NA	NA	NA	NA	NA	NA	NA	NA	2	2	4	4	-0.489095122843453
372.2018	17146.2844165679	0.563754374105383	0.229564194238835	2.45575916564263	0.0140587339601166	1	NA	NA	NA	NA	NA	NA	NA	NA	NA	NA	NA	NA	NA	NA	NA	NA	2	2	4	4	0.536794027994405
402.2122	59030.6294480391	0.48777668887932	0.198666265731082	2.45525674469355	0.0140783998833652	1	NA	NA	NA	NA	NA	NA	NA	NA	NA	NA	NA	NA	NA	NA	NA	NA	2	2	4	4	0.491910738874295
195.1129	26974.0824452893	0.258498915451352	0.105348094356717	2.45375976689293	0.0141371390819767	1	NA	NA	NA	NA	NA	NA	NA	NA	NA	NA	NA	NA	NA	NA	NA	NA	0	2	2	4	0.261007759373154
489.2664	14338.3222745568	0.418544127905944	0.170687236889968	2.45211144976091	0.0142020666812935	1	NA	NA	NA	NA	NA	NA	NA	NA	NA	NA	NA	NA	NA	NA	NA	NA	2	2	4	4	0.432868247889281
320.1243	29861.4549459827	-0.466362710116798	0.190213819682965	-2.45178142626071	0.0142150979514703	1	NA	NA	NA	NA	NA	NA	NA	NA	NA	NA	NA	NA	NA	NA	NA	NA	0	2	4	4	-0.587229642801551
222.0298	36682.7402854488	0.644920900904579	0.263144418509522	2.45082492935811	0.0142529256936726	1	NA	NA	NA	NA	NA	NA	NA	NA	NA	NA	NA	NA	NA	NA	NA	NA	2	2	4	4	0.594661567330139
418.9838	5558.5293413548	1.90070786248297	0.776121806698793	2.44898139193842	0.0143260849108308	1	Tectorigenin_4-sulfate,Tectorigenin_7-sulfate	1	C16H12O9S	[M+K]+	380.020207	418.9833664	0.975456385038832	HMDB41777,HMDB41778	NA	NA	NA	NA	NA	NA	NA	NA	2	2	4	4	1.19938932861664
336.0667	16787.7552894673	0.563048826419156	0.230277344568028	2.44508997389807	0.0144816009516715	1	NA	NA	NA	NA	NA	NA	NA	NA	NA	NA	NA	NA	NA	NA	NA	NA	2	2	0	4	0.536073325991484
363.069	96277.2593455944	0.464339160153298	0.189981319629566	2.4441306179928	0.0145201685003836	1	NA	NA	NA	NA	NA	NA	NA	NA	NA	NA	NA	NA	NA	NA	NA	NA	2	2	4	4	0.471583959327588
272.9778	10477.6295026483	2.90323315412238	1.18788922644483	2.44402684146847	0.0145243458960818	1	NA	NA	NA	NA	NA	NA	NA	NA	NA	NA	NA	NA	NA	NA	NA	NA	2	2	4	4	1.6983108235264
434.1878	15415.6184681208	-0.398665039410243	0.163498464127085	-2.43834118894454	0.0147548403517901	1	NA	NA	NA	NA	NA	NA	NA	NA	NA	NA	NA	NA	NA	NA	NA	NA	2	2	4	4	-0.529599462684374
592.3259	10148.0694539024	2.85399162601491	1.17082336250467	2.43759367758903	0.0147853827448851	1	NA	NA	NA	NA	NA	NA	NA	NA	NA	NA	NA	NA	NA	NA	NA	NA	2	2	4	4	1.68011495480493
429.2448	19321.540395362	-0.44643009831304	0.183285750433538	-2.43570543403984	0.0148627823120821	1	NA	NA	NA	NA	NA	NA	NA	NA	NA	NA	NA	NA	NA	NA	NA	NA	2	2	4	4	-0.572461995513745
282.0489	22289.6928741957	-0.436286427143154	0.179205160265922	-2.43456397402703	0.0149097439867547	1	NA	NA	NA	NA	NA	NA	NA	NA	NA	NA	NA	NA	NA	NA	NA	NA	2	2	4	4	-0.562198617301299
402.4022	8741.08488410957	1.22405220629152	0.502809820002058	2.43442382705754	0.0149155188814956	1	NA	NA	NA	NA	NA	NA	NA	NA	NA	NA	NA	NA	NA	NA	NA	NA	2	2	4	4	0.884764153284997
369.2247	16160.9195154973	0.383337535390227	0.157767751307742	2.42975850395742	0.0151088862333837	1	NA	NA	NA	NA	NA	NA	NA	NA	NA	NA	NA	NA	NA	NA	NA	NA	2	2	1	4	0.401547017242445
163.0718	5637.65210756495	-1.70898712568721	0.703743959176845	-2.4284217340724	0.0151646977957309	1	NA	NA	NA	NA	NA	NA	NA	NA	NA	NA	NA	NA	NA	NA	NA	NA	2	2	2	4	-1.15084089574959
396.0461	5288.77756829563	1.81905768028145	0.749842952523845	2.4259182194869	0.015269710751874	1	NA	NA	NA	NA	NA	NA	NA	NA	NA	NA	NA	NA	NA	NA	NA	NA	2	2	4	4	1.16180199346815
288.6885	25872.1050088737	0.552455088140517	0.228540618701654	2.41731684844047	0.0156354003185843	1	NA	NA	NA	NA	NA	NA	NA	NA	NA	NA	NA	NA	NA	NA	NA	NA	2	2	4	4	0.530317680753273
235.0129	27888.9555439182	-1.07027346508217	0.443654886642429	-2.41240093889639	0.0158478433456268	1	NA	NA	NA	NA	NA	NA	NA	NA	NA	NA	NA	NA	NA	NA	NA	NA	2	2	4	4	-0.890316460422306
237.1165	11607.3881146187	-2.02272030542932	0.838512466530607	-2.41227219172833	0.0158534411550239	1	NA	NA	NA	NA	NA	NA	NA	NA	NA	NA	NA	NA	NA	NA	NA	NA	2	2	3	4	-1.27168281533009
454.3217	4790.98007288722	-1.24393460445474	0.516398601356373	-2.40886516963334	0.0160022085821676	1	NA	NA	NA	NA	NA	NA	NA	NA	NA	NA	NA	NA	NA	NA	NA	NA	0	2	2	4	-0.959232476122047
441.3795	13399.6651198132	-1.51720397482845	0.631285233031101	-2.40335730259939	0.0162453058834427	1	NA	NA	NA	NA	NA	NA	NA	NA	NA	NA	NA	NA	NA	NA	NA	NA	2	2	1	4	-1.07102518048464
336.1919	4995.80052294204	1.7247975829987	0.718125831317432	2.40180412370697	0.0163144415733189	1	NA	NA	NA	NA	NA	NA	NA	NA	NA	NA	NA	NA	NA	NA	NA	NA	2	2	4	4	1.1234388278416
486.1811	7871.92515783028	1.23017279570192	0.512295321166445	2.40129617600438	0.0163371075648821	1	NA	NA	NA	NA	NA	NA	NA	NA	NA	NA	NA	NA	NA	NA	NA	NA	2	2	4	4	0.888462648529052
591.3859	30655.9488786802	2.16952496047605	0.904596390915193	2.39833475156928	0.0164698059691222	1	NA	NA	NA	NA	NA	NA	NA	NA	NA	NA	NA	NA	NA	NA	NA	NA	2	2	1	4	1.34975975036028
419.4288	7820.12867762752	1.16830353230308	0.487248897382563	2.39775510745956	0.0164958897391569	1	NA	NA	NA	NA	NA	NA	NA	NA	NA	NA	NA	NA	NA	NA	NA	NA	0	2	2	4	0.854700295644125
397.2085	10380.876308698	-1.50048580266084	0.627937088848152	-2.38954798069538	0.0168691202562786	1	NA	NA	NA	NA	NA	NA	NA	NA	NA	NA	NA	NA	NA	NA	NA	NA	2	2	4	4	-1.06220655776593
330.0879	120391.5914525	0.803318734592722	0.33626594119894	2.3889387421412	0.0168971194777649	1	NA	NA	NA	NA	NA	NA	NA	NA	NA	NA	NA	NA	NA	NA	NA	NA	2	2	4	4	0.702523195917311
277.1478	46389.4920260447	0.310183314281762	0.129905922970943	2.38775343870305	0.0169517102294667	1	NA	NA	NA	NA	NA	NA	NA	NA	NA	NA	NA	NA	NA	NA	NA	NA	2	2	1	4	0.315665444117128
417.0615	11188.8725851551	1.59112962656594	0.667595649119436	2.38337327192689	0.0171547898691056	1	NA	NA	NA	NA	NA	NA	NA	NA	NA	NA	NA	NA	NA	NA	NA	NA	2	2	4	4	1.06660550062682
498.2229	5271.59265730132	1.8137023237991	0.761022044110873	2.38324544976632	0.0171607480595787	1	NA	NA	NA	NA	NA	NA	NA	NA	NA	NA	NA	NA	NA	NA	NA	NA	2	2	4	4	1.15935414925169
603.3015	84944.8018700263	0.717540379791182	0.301631332089471	2.37886553369841	0.0173660095220097	1	NA	NA	NA	NA	NA	NA	NA	NA	NA	NA	NA	NA	NA	NA	NA	NA	2	2	4	4	0.645342495165412
353.0393	22330.3562653459	0.994614301577146	0.418337381985186	2.37754105754854	0.0174285026020756	1	NA	NA	NA	NA	NA	NA	NA	NA	NA	NA	NA	NA	NA	NA	NA	NA	0	2	2	4	0.790785101129444
259.0791	27581.5895890587	0.34145127736493	0.143771189113848	2.37496315826216	0.0175507018643866	1	NA	NA	NA	NA	NA	NA	NA	NA	NA	NA	NA	NA	NA	NA	NA	NA	2	2	4	4	0.353953417020304
306.0811	16116.2295528043	-0.500983011831339	0.211174161113036	-2.37236889774206	0.0176744343093266	1	NA	NA	NA	NA	NA	NA	NA	NA	NA	NA	NA	NA	NA	NA	NA	NA	1	2	3	4	-0.618668973085402
204.0983	39714.2872516978	-0.322925750129197	0.136299218312925	-2.36924139497119	0.0178246154451701	1	NA	NA	NA	NA	NA	NA	NA	NA	NA	NA	NA	NA	NA	NA	NA	NA	2	2	3	4	-0.457678665468384
237.0875	798303.182737542	-0.464524057774243	0.196086294894333	-2.36897768925955	0.017837329428053	1	NA	NA	NA	NA	NA	NA	NA	NA	NA	NA	NA	NA	NA	NA	NA	NA	2	2	0	4	-0.58574715523731
602.1084	9321.43368409897	2.72253528101462	1.15020760682186	2.36699467545451	0.0179331908102493	1	NA	NA	NA	NA	NA	NA	NA	NA	NA	NA	NA	NA	NA	NA	NA	NA	2	2	0	4	1.61929234956873
365.2628	19748.8226856905	-2.2887508409655	0.967170453080338	-2.36643999377365	0.0179600854670936	1	NA	NA	NA	NA	NA	NA	NA	NA	NA	NA	NA	NA	NA	NA	NA	NA	2	2	3	4	-1.35287018608564
146.1179	89682.7068445509	0.810069692856443	0.342336122049815	2.36629920326832	0.0179669175467825	1	NA	NA	NA	NA	NA	NA	NA	NA	NA	NA	NA	NA	NA	NA	NA	NA	2	2	4	4	0.704921627287009
450.1039	7376.73851375947	0.484636461575351	0.204816551540525	2.36619774100367	0.0179718425734332	1	NA	NA	NA	NA	NA	NA	NA	NA	NA	NA	NA	NA	NA	NA	NA	NA	2	2	4	4	0.489095122843453
147.0265	4839.31670684112	1.67180723245095	0.708865197419032	2.35842758050187	0.0183525403094264	1	NA	NA	NA	NA	NA	NA	NA	NA	NA	NA	NA	NA	NA	NA	NA	NA	2	2	4	4	1.09799502782763
241.1551	169764.137730951	0.375469632884192	0.159215887173131	2.35824225553513	0.0183617058212226	1	NA	NA	NA	NA	NA	NA	NA	NA	NA	NA	NA	NA	NA	NA	NA	NA	1	2	3	4	0.390072364101941
249.072	25596.2991191271	-0.523902620604921	0.222666495202706	-2.3528578923739	0.0186297522983203	1	NA	NA	NA	NA	NA	NA	NA	NA	NA	NA	NA	NA	NA	NA	NA	NA	1	2	4	4	-0.643038388626646
309.1556	8527.14269070697	2.58384485217317	1.0986457436676	2.35184532144778	0.0186805411891786	1	NA	NA	NA	NA	NA	NA	NA	NA	NA	NA	NA	NA	NA	NA	NA	NA	2	2	4	4	1.55760154978003
447.256	31884.5600307016	-0.514704370268653	0.218889753260129	-2.35143199991175	0.018701307506448	1	NA	NA	NA	NA	NA	NA	NA	NA	NA	NA	NA	NA	NA	NA	NA	NA	2	2	4	4	-0.631568545975354
323.1814	18815.681247672	-0.777099590506039	0.330489795595872	-2.35135729109255	0.0187050632204182	1	NA	NA	NA	NA	NA	NA	NA	NA	NA	NA	NA	NA	NA	NA	NA	NA	2	2	4	4	-0.778895825695763
344.2069	9025.24989743207	1.21847859797799	0.519362906861032	2.34610246877723	0.0189708911689876	1	NA	NA	NA	NA	NA	NA	NA	NA	NA	NA	NA	NA	NA	NA	NA	NA	2	2	4	4	0.881077721189837
362.2076	12327.5005668908	0.33682848629994	0.143593212542531	2.34571314573921	0.0189907168156723	1	NA	NA	NA	NA	NA	NA	NA	NA	NA	NA	NA	NA	NA	NA	NA	NA	0	2	4	4	0.346653642909648
330.1662	25780.1127912413	-0.429895913463241	0.183435201623341	-2.34358459913258	0.0190994302101016	1	NA	NA	NA	NA	NA	NA	NA	NA	NA	NA	NA	NA	NA	NA	NA	NA	2	2	0	4	-0.557089117939385
247.0218	44594.5134653158	1.07901287534104	0.461136274773074	2.33990022986593	0.0192888919384806	1	NA	NA	NA	NA	NA	NA	NA	NA	NA	NA	NA	NA	NA	NA	NA	NA	2	2	4	4	0.826267527247589
157.0612	18377.0709008124	0.36238306702393	0.15503992139836	2.33735326847092	0.0194208228828789	1	NA	NA	NA	NA	NA	NA	NA	NA	NA	NA	NA	NA	NA	NA	NA	NA	0	2	4	4	0.373959450335047
417.359	10958.883669649	-1.52261971974406	0.652258179125849	-2.33438194946772	0.0195757310986752	1	NA	NA	NA	NA	NA	NA	NA	NA	NA	NA	NA	NA	NA	NA	NA	NA	0	2	3	4	-1.07324288518856
375.3234	13304.7010104747	-2.00913223788647	0.862351679278209	-2.329829333165	0.0198151731612701	1	NA	NA	NA	NA	NA	NA	NA	NA	NA	NA	NA	NA	NA	NA	NA	NA	2	2	4	4	-1.26609870373511
494.135	3711.3599256291	1.2184958431717	0.523563569633282	2.32731212376975	0.019948658971292	1	NA	NA	NA	NA	NA	NA	NA	NA	NA	NA	NA	NA	NA	NA	NA	NA	0	2	2	4	0.881998205337372
289.0686	19002.1549259085	-0.630061768717497	0.270888578549048	-2.32590747122775	0.0200234873857566	1	NA	NA	NA	NA	NA	NA	NA	NA	NA	NA	NA	NA	NA	NA	NA	NA	2	2	4	4	-0.707324120573689
441.3521	12212.7388472573	1.35269849824051	0.581662785068399	2.32557167651948	0.0200414120269873	1	NA	NA	NA	NA	NA	NA	NA	NA	NA	NA	NA	NA	NA	NA	NA	NA	0	2	4	4	0.945481089214287
312.0514	68033.6657876325	0.435802737080531	0.187413645249929	2.32535222555091	0.0200531338326974	1	NA	NA	NA	NA	NA	NA	NA	NA	NA	NA	NA	NA	NA	NA	NA	NA	2	2	4	4	0.448687617468941
262.1289	642861.740517386	0.275875601524766	0.118715704507142	2.32383409313945	0.0201343877126827	1	NA	NA	NA	NA	NA	NA	NA	NA	NA	NA	NA	NA	NA	NA	NA	NA	2	2	4	4	0.276537740950922
435.2082	33473.3292176405	0.42872315236374	0.184510321733971	2.32357273205495	0.0201484053003307	1	NA	NA	NA	NA	NA	NA	NA	NA	NA	NA	NA	NA	NA	NA	NA	NA	2	2	4	4	0.443172685545621
477.3162	4749.298627988	-1.61125063598244	0.69404781981604	-2.32152683140696	0.0202584277084927	1	NA	NA	NA	NA	NA	NA	NA	NA	NA	NA	NA	NA	NA	NA	NA	NA	1	2	2	4	-1.1234388278416
124.9229	10305.9465450943	-0.560413107070321	0.242600479948649	-2.31002472537953	0.0208867852884861	1	NA	NA	NA	NA	NA	NA	NA	NA	NA	NA	NA	NA	NA	NA	NA	NA	2	2	4	4	-0.670137726896822
409.3287	69202.8036604747	-0.416890612672363	0.180614064347368	-2.30818465980907	0.0209888680124564	1	NA	NA	NA	NA	NA	NA	NA	NA	NA	NA	NA	NA	NA	NA	NA	NA	2	2	4	4	-0.546188752616643
194.0814	36413.3752063717	0.362780138994011	0.15719885558927	2.30777849898529	0.0210114593918448	1	NA	NA	NA	NA	NA	NA	NA	NA	NA	NA	NA	NA	NA	NA	NA	NA	1	2	4	4	0.374628858009722
175.1193	2812413.07049728	0.333260964574089	0.144557061678151	2.30539387495353	0.0211445242286561	1	NA	NA	NA	NA	NA	NA	NA	NA	NA	NA	NA	NA	NA	NA	NA	NA	0	2	2	4	0.343341683732573
488.0842	5759.23824996158	-1.12933128962804	0.490670152289212	-2.30160991933006	0.0213571802472237	1	NA	NA	NA	NA	NA	NA	NA	NA	NA	NA	NA	NA	NA	NA	NA	NA	2	2	4	4	-0.918500922897165
304.1868	13714.572542443	0.204497035825506	0.0889508553658911	2.29898897525298	0.0215055653542386	1	NA	NA	NA	NA	NA	NA	NA	NA	NA	NA	NA	NA	NA	NA	NA	NA	2	2	4	4	0.200747062006091
343.1429	11912.9586449035	0.382276797876473	0.166282048922323	2.29896612625366	0.0215068628902382	1	NA	NA	NA	NA	NA	NA	NA	NA	NA	NA	NA	NA	NA	NA	NA	NA	2	2	4	4	0.398166695257011
366.1158	20659.831997268	0.521321753621316	0.22678969423408	2.29870124999258	0.021521909508634	1	NA	NA	NA	NA	NA	NA	NA	NA	NA	NA	NA	NA	NA	NA	NA	NA	2	2	1	4	0.511731279819256
341.2088	6342.90580928102	-1.8650924610141	0.81213916830665	-2.29651829858534	0.0216462641203566	1	NA	NA	NA	NA	NA	NA	NA	NA	NA	NA	NA	NA	NA	NA	NA	NA	0	2	2	4	-1.21230192993713
272.1133	27169.8359857415	0.432211235264603	0.188868769270208	2.28842088045934	0.0221130228118937	1	NA	NA	NA	NA	NA	NA	NA	NA	NA	NA	NA	NA	NA	NA	NA	NA	0	2	4	4	0.445928456169549
464.2137	11621.5498482166	-0.622228069991725	0.272172776528485	-2.28615101748284	0.0222454252152404	1	NA	NA	NA	NA	NA	NA	NA	NA	NA	NA	NA	NA	NA	NA	NA	NA	2	2	4	4	-0.704121700200614
184.0736	147776.347197936	0.689095075221374	0.301605129059475	2.28475913977407	0.0223269547638522	1	NA	NA	NA	NA	NA	NA	NA	NA	NA	NA	NA	NA	NA	NA	NA	NA	2	2	3	4	0.626244346198041
241.03	9107.82970078432	2.68652463617019	1.1768668684729	2.28277701423971	0.0224435065945518	1	3,6-Dihydro-4-(4-methyl-3-pentenyl)-1,2-dithiin,(Z)-3-(1-Formyl-1-propenyl)pentanedioic_acid	1	C10H16S2	[M+(41K)]+	200.069344	241.0306204	-2.62248837488381	HMDB30009,HMDB33091	Methacrifos,3-[(1R,2S,5R,6S)-5-Hydroxy-7-oxabicyclo[4.1.0]heptan-2-yl]-2-oxopropanoate,cis-1,2-Dihydroxy-1,2-dihydrodibenzothiophene	1	C7H13O5PS	[M+H]+	240.022135	241.0294114	2.39348383533861	C18745,C21087,C06721	2	2	4	4	1.60329194171468
316.1504	24655.3687164203	-0.23660946053583	0.103850228829638	-2.27837206718126	0.022704419184212	1	NA	NA	NA	NA	NA	NA	NA	NA	NA	NA	NA	NA	NA	NA	NA	NA	2	2	4	4	-0.363938225370725
386.1129	15513.3587275537	1.47263991715899	0.646840315942869	2.27666686949219	0.0228061263763772	1	NA	NA	NA	NA	NA	NA	NA	NA	NA	NA	NA	NA	NA	NA	NA	NA	0	2	2	4	1.01511101811493
112.0877	4763.71916237918	1.64548677971561	0.723988127139231	2.27280906693538	0.0230376884185801	1	NA	NA	NA	NA	NA	NA	NA	NA	NA	NA	NA	NA	NA	NA	NA	NA	2	2	4	4	1.08553582161651
357.2246	11429.5228240841	-0.414052824527309	0.182953672740864	-2.26315666870364	0.0236260332793586	1	NA	NA	NA	NA	NA	NA	NA	NA	NA	NA	NA	NA	NA	NA	NA	NA	2	2	4	4	-0.54256973512169
256.1184	29822.8902042654	-0.220281688419886	0.0973415080687627	-2.26297797096258	0.0236370472837207	1	NA	NA	NA	NA	NA	NA	NA	NA	NA	NA	NA	NA	NA	NA	NA	NA	2	2	4	4	-0.347979489969174
255.1706	12789.0408868909	0.332784847151103	0.147126017626253	2.26190345202221	0.023703369053907	1	NA	NA	NA	NA	NA	NA	NA	NA	NA	NA	NA	NA	NA	NA	NA	NA	1	2	4	4	0.342679744755598
378.1872	14369.0007472117	-0.401900253787595	0.178149304150932	-2.25597431156451	0.0240722399672789	1	NA	NA	NA	NA	NA	NA	NA	NA	NA	NA	NA	NA	NA	NA	NA	NA	2	2	0	4	-0.532473979251604
401.2757	9261.4023203495	0.328327979458412	0.145552158905315	2.25574104793593	0.0240868532514255	1	NA	NA	NA	NA	NA	NA	NA	NA	NA	NA	NA	NA	NA	NA	NA	NA	2	2	1	4	0.339372294457027
288.192	32344.9716095563	0.188686167810129	0.0838113281603805	2.2513205786342	0.0243652403402467	1	NA	NA	NA	NA	NA	NA	NA	NA	NA	NA	NA	NA	NA	NA	NA	NA	2	2	3	4	0.185486069274924
333.0989	16505.5446092954	0.559220011422833	0.248536469237642	2.25005212771461	0.0244456364731114	1	NA	NA	NA	NA	NA	NA	NA	NA	NA	NA	NA	NA	NA	NA	NA	NA	2	2	4	4	0.533912887640426
213.1602	8243.4010857952	2.53086013627669	1.12572216520164	2.24821027293475	0.0245627849329931	1	NA	NA	NA	NA	NA	NA	NA	NA	NA	NA	NA	NA	NA	NA	NA	NA	2	2	4	4	1.53288799329729
252.9725	125462.264395138	-0.863406217071056	0.384223228089098	-2.24714737150363	0.0246306103116339	1	NA	NA	NA	NA	NA	NA	NA	NA	NA	NA	NA	NA	NA	NA	NA	NA	2	2	4	4	-0.81316754508982
80.0248	182682.932266847	-0.949609292537097	0.42267636358329	-2.24665813930703	0.0246618834618256	1	NA	NA	NA	NA	NA	NA	NA	NA	NA	NA	NA	NA	NA	NA	NA	NA	2	2	4	4	-0.841287768287693
468.2952	19361.6035085153	-0.393311326505903	0.175342258096397	-2.24310631547629	0.024889959521626	1	NA	NA	NA	NA	NA	NA	NA	NA	NA	NA	NA	NA	NA	NA	NA	NA	2	2	3	4	-0.526729315473877
200.092	29535.9383128691	0.319182874686608	0.142336219109105	2.24245716715255	0.0249318406354431	1	NA	NA	NA	NA	NA	NA	NA	NA	NA	NA	NA	NA	NA	NA	NA	NA	2	2	4	4	0.325520984165351
365.1055	1696799.30061768	0.741175642403624	0.330696662945355	2.24125528150883	0.0250095438164876	1	NA	NA	NA	NA	NA	NA	NA	NA	NA	NA	NA	NA	NA	NA	NA	NA	2	2	2	4	0.663122987000612
302.9506	7542.88686843842	-1.97586212818822	0.882054629008517	-2.2400677500091	0.0250865248390422	1	NA	NA	NA	NA	NA	NA	NA	NA	NA	NA	NA	NA	NA	NA	NA	NA	0	2	3	4	-1.24685839527016
415.2819	17305.0311230836	1.00785704968097	0.450070462394327	2.23933169112961	0.0251343423272034	1	NA	NA	NA	NA	NA	NA	NA	NA	NA	NA	NA	NA	NA	NA	NA	NA	2	2	4	4	0.79934630530022
411.0445	46941.8688985072	-0.80657656615682	0.360282184408703	-2.23873563851229	0.0251731222158315	1	NA	NA	NA	NA	NA	NA	NA	NA	NA	NA	NA	NA	NA	NA	NA	NA	2	2	4	4	-0.790785101129444
487.0812	39528.7901266812	-0.836108697731635	0.373697379110681	-2.23739513432337	0.0252605262722014	1	NA	NA	NA	NA	NA	NA	NA	NA	NA	NA	NA	NA	NA	NA	NA	NA	1	2	3	4	-0.79934630530022
358.1356	5249.64397412227	-1.54732960477561	0.692356779827898	-2.23487318945621	0.0254256751518557	1	NA	NA	NA	NA	NA	NA	NA	NA	NA	NA	NA	NA	NA	NA	NA	NA	2	2	4	4	-1.08778857774412
172.0408	15165.5652781073	-0.316242100118215	0.14157098768351	-2.23380584746073	0.025495850635594	1	NA	NA	NA	NA	NA	NA	NA	NA	NA	NA	NA	NA	NA	NA	NA	NA	2	2	1	4	-0.451450198855214
320.0744	15188.3684696763	0.471016386437653	0.210889207215581	2.23347791314972	0.0255174452501506	1	NA	NA	NA	NA	NA	NA	NA	NA	NA	NA	NA	NA	NA	NA	NA	NA	0	2	2	4	0.477871052677508
374.1919	7718.24456708458	-1.91536857904568	0.857813718770102	-2.23284908731916	0.0255588979669335	1	NA	NA	NA	NA	NA	NA	NA	NA	NA	NA	NA	NA	NA	NA	NA	NA	2	2	3	4	-1.2320586642822
345.118	10303.3222387041	-0.668912686851882	0.299661218666927	-2.23222974873962	0.0255997822080454	1	NA	NA	NA	NA	NA	NA	NA	NA	NA	NA	NA	NA	NA	NA	NA	NA	2	2	4	4	-0.725881189311838
148.0607	1690186.58952596	-0.251719459846936	0.112814054874607	-2.23127747802987	0.0256627545778516	1	NA	NA	NA	NA	NA	NA	NA	NA	NA	NA	NA	NA	NA	NA	NA	NA	2	2	0	4	-0.385362480306231
604.49	7290.02470181756	2.33713875285116	1.04857651160776	2.22886811499114	0.025822681178141	1	NA	NA	NA	NA	NA	NA	NA	NA	NA	NA	NA	NA	NA	NA	NA	NA	2	2	4	4	1.43531183382116
363.1875	16950.4357060912	-0.421769739600094	0.189632610318948	-2.22414140105285	0.0261389321537376	1	NA	NA	NA	NA	NA	NA	NA	NA	NA	NA	NA	NA	NA	NA	NA	NA	0	2	4	4	-0.549814937896966
263.0741	95772.0142309986	0.403806096573842	0.181624064893526	2.22330722974716	0.0261950903493647	1	NA	NA	NA	NA	NA	NA	NA	NA	NA	NA	NA	NA	NA	NA	NA	NA	2	2	4	4	0.416475712783314
217.137	7022.08178383846	2.27766353266795	1.02596052063919	2.22003038796164	0.0264167049028707	1	NA	NA	NA	NA	NA	NA	NA	NA	NA	NA	NA	NA	NA	NA	NA	NA	2	2	0	4	1.40956586709884
230.139	46207.9601892956	0.223392757513601	0.100662652594921	2.21922184399969	0.0264716356780398	1	NA	NA	NA	NA	NA	NA	NA	NA	NA	NA	NA	NA	NA	NA	NA	NA	2	2	4	4	0.223087811116413
261.0285	17545.9763625701	-0.958647241291369	0.43199179067686	-2.21913300664655	0.0264776771134298	1	NA	NA	NA	NA	NA	NA	NA	NA	NA	NA	NA	NA	NA	NA	NA	NA	2	2	2	4	-0.844849571035943
466.0968	21921.1980661232	0.568350783981586	0.256408054455221	2.21658709274612	0.026651320391132	1	NA	NA	NA	NA	NA	NA	NA	NA	NA	NA	NA	NA	NA	NA	NA	NA	0	2	2	4	0.541124118165443
79.0184	4411.04828893901	-1.49611807550034	0.675275254033171	-2.21556775043151	0.0267211195637541	1	NA	NA	NA	NA	NA	NA	NA	NA	NA	NA	NA	NA	NA	NA	NA	NA	0	2	2	4	-1.0578280738829
338.948	10573.0471133388	-1.86898358519486	0.844260796420009	-2.21375147717396	0.0268458796523196	1	NA	NA	NA	NA	NA	NA	NA	NA	NA	NA	NA	NA	NA	NA	NA	NA	2	2	4	4	-1.21490881474512
348.0514	11625.8275340782	1.27091591670643	0.574713731161712	2.21138951063068	0.0270088755918612	1	NA	NA	NA	NA	NA	NA	NA	NA	NA	NA	NA	NA	NA	NA	NA	NA	0	2	2	4	0.905258694357467
312.1114	12877.7755031725	1.32434407644041	0.599451689192664	2.20925906176697	0.0271566269173985	1	NA	NA	NA	NA	NA	NA	NA	NA	NA	NA	NA	NA	NA	NA	NA	NA	1	2	4	4	0.935767145855356
286.9767	7338.31828830952	-1.92636870303671	0.871981956849557	-2.20918413265868	0.0271618360901343	1	NA	NA	NA	NA	NA	NA	NA	NA	NA	NA	NA	NA	NA	NA	NA	NA	0	2	3	4	-1.23472943574672
460.1051	6176.78830141067	0.992273495743353	0.449322439189867	2.20837734597104	0.0272179796444803	1	NA	NA	NA	NA	NA	NA	NA	NA	NA	NA	NA	NA	NA	NA	NA	NA	2	2	4	4	0.789932170193114
271.1783	34225.8453877622	0.571770013410066	0.259608156822193	2.20243470162486	0.0276346169020494	1	NA	NA	NA	NA	NA	NA	NA	NA	NA	NA	NA	NA	NA	NA	NA	NA	2	2	4	4	0.54256973512169
254.1027	29852.5326641007	-0.79907045401004	0.363495490251922	-2.19829537212756	0.0279280639886088	1	NA	NA	NA	NA	NA	NA	NA	NA	NA	NA	NA	NA	NA	NA	NA	NA	2	2	4	4	-0.786526175376704
132.127	6848.42462783892	-1.84932474649947	0.842273247090955	-2.19563514914747	0.0281180683112881	1	NA	NA	NA	NA	NA	NA	NA	NA	NA	NA	NA	NA	NA	NA	NA	NA	2	2	4	4	-1.20324205717347
396.1531	28242.8855696316	-0.449066254321251	0.204577022936873	-2.1950962423567	0.0281566947139937	1	NA	NA	NA	NA	NA	NA	NA	NA	NA	NA	NA	NA	NA	NA	NA	NA	2	2	4	4	-0.573197393716817
369.1771	6582.40708789894	-1.75104629880245	0.799024159116172	-2.19148104450226	0.0284169999820913	1	NA	NA	NA	NA	NA	NA	NA	NA	NA	NA	NA	NA	NA	NA	NA	NA	2	2	0	4	-1.16795226736015
82.0206	4935.24249284745	-1.37229460762336	0.62736052897466	-2.18740986122637	0.0287126169352474	1	NA	NA	NA	NA	NA	NA	NA	NA	NA	NA	NA	NA	NA	NA	NA	NA	2	2	4	4	-1.00471795536457
146.1655	52372.2902560683	-1.3522266096383	0.618553562315287	-2.18611077846973	0.0288075016179193	1	NA	NA	NA	NA	NA	NA	NA	NA	NA	NA	NA	NA	NA	NA	NA	NA	0	2	4	4	-0.996480997404769
412.7669	19330.4854002799	0.613537992616022	0.280759583520396	2.1852788956408	0.0288684038238476	1	NA	NA	NA	NA	NA	NA	NA	NA	NA	NA	NA	NA	NA	NA	NA	NA	0	2	2	4	0.576142094358392
272.1721	69014.8610202944	0.396416272663229	0.181452637803721	2.18468178507295	0.0289121866420344	1	NA	NA	NA	NA	NA	NA	NA	NA	NA	NA	NA	NA	NA	NA	NA	NA	2	2	4	4	0.411036526179625
187.1444	19794.2347909964	0.35145139580765	0.160908994861054	2.18416252062932	0.028950307893104	1	NA	NA	NA	NA	NA	NA	NA	NA	NA	NA	NA	NA	NA	NA	NA	NA	2	2	4	4	0.365939516475837
288.9394	16741.633133988	0.512885393036381	0.2348312430453	2.18405943938832	0.0289578806386349	1	NA	NA	NA	NA	NA	NA	NA	NA	NA	NA	NA	NA	NA	NA	NA	NA	2	2	4	4	0.505338816506698
615.428	23765.1349130334	-1.64797295072299	0.755139243757962	-2.18234314312925	0.0290842171511145	1	NA	NA	NA	NA	NA	NA	NA	NA	NA	NA	NA	NA	NA	NA	NA	NA	2	2	4	4	-1.13406001525968
499.0009	4161.39730266641	1.41670278023059	0.649525176499585	2.18113605367151	0.029173354851744	1	NA	NA	NA	NA	NA	NA	NA	NA	NA	NA	NA	NA	NA	NA	NA	NA	0	2	4	4	0.982226707131446
393.1183	16553.5753599215	-2.15841016838769	0.990802645537143	-2.17844610943439	0.0293728402299559	1	NA	NA	NA	NA	NA	NA	NA	NA	NA	NA	NA	NA	NA	NA	NA	NA	0	2	4	4	-1.30459037190155
257.0838	23116.3193513186	-0.458509518584687	0.210816211327674	-2.17492533281523	0.0296357121949221	1	NA	NA	NA	NA	NA	NA	NA	NA	NA	NA	NA	NA	NA	NA	NA	NA	2	2	4	4	-0.579091799381273
482.0799	3534.37245988075	1.13237135355373	0.521189532150001	2.1726671080336	0.0298053810665627	1	NA	NA	NA	NA	NA	NA	NA	NA	NA	NA	NA	NA	NA	NA	NA	NA	2	2	4	4	0.845741697184499
246.2066	22655.397168987	0.58567859795076	0.269663827409061	2.17188416992364	0.0298644007890305	1	NA	NA	NA	NA	NA	NA	NA	NA	NA	NA	NA	NA	NA	NA	NA	NA	2	2	4	4	0.550541041788817
221.0427	7372.98461833681	2.35505751720156	1.08470161445486	2.17115701296816	0.0299193055595063	1	NA	NA	NA	NA	NA	NA	NA	NA	NA	NA	NA	NA	NA	NA	NA	NA	2	2	4	4	1.44944108758939
91.0588	18481.0036186911	0.365162922036142	0.168217004421873	2.17078483409647	0.029947440883541	1	NA	NA	NA	NA	NA	NA	NA	NA	NA	NA	NA	NA	NA	NA	NA	NA	2	2	4	4	0.379990196757784
401.203	19285.9799888179	-0.333888656060914	0.15383394619263	-2.17044848893637	0.0299728868747468	1	NA	NA	NA	NA	NA	NA	NA	NA	NA	NA	NA	NA	NA	NA	NA	NA	2	2	4	4	-0.463924938118308
418.1932	13121.5279306516	-0.476183551790093	0.219460080085804	-2.169795762418	0.0300223215411223	1	NA	NA	NA	NA	NA	NA	NA	NA	NA	NA	NA	NA	NA	NA	NA	NA	2	2	4	4	-0.600630826850421
467.2918	63000.4050389155	-0.466835089705534	0.215496576275566	-2.16632253641269	0.0302865487559597	1	NA	NA	NA	NA	NA	NA	NA	NA	NA	NA	NA	NA	NA	NA	NA	NA	1	2	2	4	-0.587971370634182
290.2077	62910.5489051944	0.226412268994116	0.104523644475088	2.16613446776704	0.0303009130094493	1	NA	NA	NA	NA	NA	NA	NA	NA	NA	NA	NA	NA	NA	NA	NA	NA	2	2	4	4	0.225647933320346
120.0932	9547.25114676861	0.274430107115999	0.126693329534816	2.16609752165827	0.0303037355566144	1	NA	NA	NA	NA	NA	NA	NA	NA	NA	NA	NA	NA	NA	NA	NA	NA	0	2	4	4	0.275241077187364
459.2018	4129.91263562172	-1.25997893117505	0.58270891042085	-2.16227846981961	0.0305967182401078	1	NA	NA	NA	NA	NA	NA	NA	NA	NA	NA	NA	NA	NA	NA	NA	NA	0	2	4	4	-0.967172459088738
433.0924	23052.0494816921	1.05953808802085	0.490133936962916	2.16173173925929	0.0306388596877542	1	NA	NA	NA	NA	NA	NA	NA	NA	NA	NA	NA	NA	NA	NA	NA	NA	2	2	3	4	0.820136689456656
243.0728	15771.6293077603	-1.44875849382516	0.670369584880941	-2.1611339871311	0.030684990857629	1	NA	NA	NA	NA	NA	NA	NA	NA	NA	NA	NA	NA	NA	NA	NA	NA	2	2	0	4	-1.02878820725367
586.3137	7858.98550596283	2.45583183113235	1.13667380753915	2.16054229000765	0.0307307134646381	1	NA	NA	NA	NA	NA	NA	NA	NA	NA	NA	NA	NA	NA	NA	NA	NA	2	2	1	4	1.50907671874691
459.2084	17250.5930201828	-0.290756677427718	0.134636285389338	-2.15957144529734	0.0308058609371822	1	NA	NA	NA	NA	NA	NA	NA	NA	NA	NA	NA	NA	NA	NA	NA	NA	2	2	4	4	-0.426024136696969
227.0266	79242.2139179046	-1.15328288042541	0.534476402354607	-2.15778072772659	0.0309448839680547	1	NA	NA	NA	NA	NA	NA	NA	NA	NA	NA	NA	NA	NA	NA	NA	NA	2	2	4	4	-0.928059114563532
395.1254	23970.7723608847	0.842467419114358	0.390508470510322	2.15736016689577	0.0309776123512408	1	NA	NA	NA	NA	NA	NA	NA	NA	NA	NA	NA	NA	NA	NA	NA	NA	2	2	4	4	0.72425766389
221.1865	31110.0235850294	1.775667573715	0.823495000011504	2.15625786882761	0.0310635351062344	1	NA	NA	NA	NA	NA	NA	NA	NA	NA	NA	NA	NA	NA	NA	NA	NA	1	2	2	4	1.14481070065242
353.209	19890.670090836	0.768837186388531	0.357565380090066	2.15020029678173	0.0315393747011077	1	NA	NA	NA	NA	NA	NA	NA	NA	NA	NA	NA	NA	NA	NA	NA	NA	1	2	2	4	0.679542366127583
200.1396	20532.0969694851	0.2351000824102	0.109349040742122	2.14999675182004	0.0315554717143832	1	NA	NA	NA	NA	NA	NA	NA	NA	NA	NA	NA	NA	NA	NA	NA	NA	2	2	4	4	0.235903405945255
309.1732	17758.5674714993	-0.661514919991384	0.308532016454918	-2.14407220227028	0.0320271019793106	1	NA	NA	NA	NA	NA	NA	NA	NA	NA	NA	NA	NA	NA	NA	NA	NA	1	2	2	4	-0.722636045251096
140.0705	19888.7226462278	0.279380411083634	0.130372647686586	2.14293731117022	0.032118132468592	1	NA	NA	NA	NA	NA	NA	NA	NA	NA	NA	NA	NA	NA	NA	NA	NA	2	2	4	4	0.278483609483034
398.3629	6645.23842817296	2.18962748995997	1.02385533513342	2.13861022629202	0.0324672486043643	1	NA	NA	NA	NA	NA	NA	NA	NA	NA	NA	NA	NA	NA	NA	NA	NA	1	2	3	4	1.35756052928403
410.2303	7686.99518523621	-1.56271821471533	0.731210881796732	-2.13716487762794	0.032584583620301	1	NA	NA	NA	NA	NA	NA	NA	NA	NA	NA	NA	NA	NA	NA	NA	NA	0	2	3	4	-1.09685533257574
362.1494	28081.9898257269	-0.375384219769579	0.17571030870751	-2.13638131155099	0.032648346073136	1	NA	NA	NA	NA	NA	NA	NA	NA	NA	NA	NA	NA	NA	NA	NA	NA	2	2	2	4	-0.505338816506698
436.2398	80851.6555819988	-0.46348591419652	0.217095346957247	-2.13494172349901	0.0327657706434614	1	NA	NA	NA	NA	NA	NA	NA	NA	NA	NA	NA	NA	NA	NA	NA	NA	2	2	0	4	-0.583525833843778
492.1677	4385.2297945598	-1.19632903629322	0.56070366472696	-2.13362086170025	0.0328738288755931	1	NA	NA	NA	NA	NA	NA	NA	NA	NA	NA	NA	NA	NA	NA	NA	NA	2	2	4	4	-0.945481089214287
469.3734	4134.15857997256	1.40545120623049	0.65903067578063	2.13260362207831	0.032957255948087	1	NA	NA	NA	NA	NA	NA	NA	NA	NA	NA	NA	NA	NA	NA	NA	NA	2	2	4	4	0.976178461303565
487.707	8597.5877443406	1.19123779283886	0.559021315532499	2.13093447376714	0.0330945408309819	1	NA	NA	NA	NA	NA	NA	NA	NA	NA	NA	NA	NA	NA	NA	NA	NA	0	2	2	4	0.869178591221899
575.5025	26265.2940782696	-2.24164268484443	1.0528314853484	-2.12915620024663	0.0332413393143509	1	NA	NA	NA	NA	NA	NA	NA	NA	NA	NA	NA	NA	NA	NA	NA	NA	2	2	4	4	-1.33136547719652
252.0731	21989.1534719761	0.719221862498689	0.338161277256814	2.12686049784606	0.0334316758580524	1	NA	NA	NA	NA	NA	NA	NA	NA	NA	NA	NA	NA	NA	NA	NA	NA	2	2	4	4	0.646880471008136
373.1969	25997.9666629759	0.31608249374089	0.148779011046421	2.1245099797193	0.0336275224487942	1	NA	NA	NA	NA	NA	NA	NA	NA	NA	NA	NA	NA	NA	NA	NA	NA	2	2	0	4	0.321575026781268
267.0591	49434.6788836154	-0.350070325673062	0.164820719554517	-2.12394610713534	0.0336746503220409	1	NA	NA	NA	NA	NA	NA	NA	NA	NA	NA	NA	NA	NA	NA	NA	NA	2	2	1	4	-0.480671376224679
332.0777	12310.7789339436	1.26825971816074	0.597273614788569	2.12341494209433	0.033719096189538	1	NA	NA	NA	NA	NA	NA	NA	NA	NA	NA	NA	NA	NA	NA	NA	NA	2	2	3	4	0.903379893368146
216.0814	7390.98817183273	2.35890458977781	1.11221093406026	2.12091476314331	0.0339289760591849	1	NA	NA	NA	NA	NA	NA	NA	NA	NA	NA	NA	NA	NA	NA	NA	NA	2	2	3	4	1.45122770601645
310.9765	40343.5904751047	0.842891641661357	0.399198584734303	2.11145949383154	0.0347328360288	1	NA	NA	NA	NA	NA	NA	NA	NA	NA	NA	NA	NA	NA	NA	NA	NA	0	2	4	4	0.725069187705569
455.1157	6605.20806743284	0.980374953495961	0.464600147160672	2.11014774637366	0.0348456317491721	1	NA	NA	NA	NA	NA	NA	NA	NA	NA	NA	NA	NA	NA	NA	NA	NA	2	2	4	4	0.784826595957686
248.0591	159191.533687854	0.48420747357915	0.229839441191326	2.10672054835044	0.0351418099669322	1	NA	NA	NA	NA	NA	NA	NA	NA	NA	NA	NA	NA	NA	NA	NA	NA	0	2	4	4	0.488391825132835
455.085	4512.56576866787	-1.47883836321508	0.70198024175523	-2.1066666485048	0.0351464850984902	1	NA	NA	NA	NA	NA	NA	NA	NA	NA	NA	NA	NA	NA	NA	NA	NA	0	2	3	4	-1.04266060648968
388.219	38482.9837721149	0.595775380403225	0.282887214465346	2.10605269499095	0.0351997752949485	1	NA	NA	NA	NA	NA	NA	NA	NA	NA	NA	NA	NA	NA	NA	NA	NA	2	2	4	4	0.56073726788218
391.0533	6734.95276156346	2.21105810090073	1.05017823681352	2.10541222755633	0.0352554403394803	1	NA	NA	NA	NA	NA	NA	NA	NA	NA	NA	NA	NA	NA	NA	NA	NA	2	2	4	4	1.37501940760616
371.2558	7152.41039182011	2.30688307231046	1.09642949214337	2.10399582357166	0.035378811323956	1	NA	NA	NA	NA	NA	NA	NA	NA	NA	NA	NA	NA	NA	NA	NA	NA	1	2	3	4	1.42317960658275
265.0353	6624.63600416546	2.18463472437337	1.04280403438462	2.09496190304113	0.0361743792295024	1	NA	NA	NA	NA	NA	NA	NA	NA	NA	NA	NA	NA	NA	NA	NA	NA	2	2	4	4	1.35599376593563
179.1183	22852.894334501	-0.215317419040833	0.10280427768743	-2.0944402692609	0.0362207787041456	1	NA	NA	NA	NA	NA	NA	NA	NA	NA	NA	NA	NA	NA	NA	NA	NA	2	2	4	4	-0.342679744755598
455.7525	7057.96447731993	0.44352265103739	0.211806723137306	2.09399703875251	0.0362602440418178	1	NA	NA	NA	NA	NA	NA	NA	NA	NA	NA	NA	NA	NA	NA	NA	NA	2	2	4	4	0.460452567864768
488.7317	4804.71906662303	0.748454346961361	0.357629631603486	2.09281972415304	0.0363652503974061	1	NA	NA	NA	NA	NA	NA	NA	NA	NA	NA	NA	NA	NA	NA	NA	NA	0	2	3	4	0.668576055802228
423.287	9756.48609569097	-1.36379477845301	0.651845784106766	-2.09220464671999	0.0364202130133927	1	NA	NA	NA	NA	NA	NA	NA	NA	NA	NA	NA	NA	NA	NA	NA	NA	2	2	4	4	-1.00162113234143
265.1963	21711.1223760985	0.424259730941352	0.202901056874719	2.09096856111159	0.0365308823160813	1	NA	NA	NA	NA	NA	NA	NA	NA	2-N-Undecyltetrahydrothiophene	1	C15H30S	[M+Na]+	242.206822	265.1960434	0.929123967391891	C11082	2	2	4	4	0.439732695938318
280.1373	7196.20622508729	2.31655938384685	1.10957885524494	2.08778256083067	0.0368174533757049	1	NA	NA	NA	NA	NA	NA	NA	NA	NA	NA	NA	NA	NA	NA	NA	NA	2	2	4	4	1.42662455711217
272.132	7210.78785449607	2.31977204272182	1.11237502041869	2.08542263188243	0.0370309542694816	1	NA	NA	NA	NA	NA	NA	NA	NA	NA	NA	NA	NA	NA	NA	NA	NA	2	2	0	4	1.43008652207639
157.1089	306100.834529981	0.294155413326745	0.14111522823164	2.08450510276531	0.0371142465534496	1	NA	NA	NA	NA	NA	NA	NA	NA	NA	NA	NA	NA	NA	NA	NA	NA	0	2	2	4	0.298001739096113
203.0664	28825.8769937004	-0.437943679801282	0.210104296481969	-2.08441087181131	0.0371228097609207	1	NA	NA	NA	NA	NA	NA	NA	NA	NA	NA	NA	NA	NA	NA	NA	NA	0	2	2	4	-0.56439289600146
287.1797	8919.29120599898	-1.6687610197353	0.801480805368384	-2.08209729859755	0.0373335832519549	1	NA	NA	NA	NA	NA	NA	NA	NA	NA	NA	NA	NA	NA	NA	NA	NA	0	2	2	4	-1.14001634988175
477.1385	8376.37033935662	-0.778545058774156	0.373998151034158	-2.08168157147668	0.0373715650082561	1	NA	NA	NA	NA	NA	NA	NA	NA	NA	NA	NA	NA	NA	NA	NA	NA	2	2	3	4	-0.780587528622595
302.988	15296.1620102263	1.49273781280132	0.717244471479315	2.08121201648659	0.0374145041462017	1	NA	NA	NA	NA	NA	NA	NA	NA	NA	NA	NA	NA	NA	NA	NA	NA	2	2	4	4	1.02455942619568
430.2291	15956.4185360104	-0.364864413196998	0.175356218192081	-2.08070416298175	0.0374609928069147	1	NA	NA	NA	NA	NA	NA	NA	NA	NA	NA	NA	NA	NA	NA	NA	NA	2	2	4	4	-0.493320009238648
394.3372	4898.92842926582	-1.49187054444049	0.717379377249604	-2.07961169745392	0.0375611632011694	1	NA	NA	NA	NA	NA	NA	NA	NA	NA	NA	NA	NA	NA	NA	NA	NA	2	2	3	4	-1.05129811379433
479.1545	4050.25490448068	-1.35799587616435	0.653227655342169	-2.07890138309134	0.0376264155780827	1	NA	NA	NA	NA	NA	NA	NA	NA	NA	NA	NA	NA	NA	NA	NA	NA	2	2	4	4	-0.99956190923711
328.187	21297.6295396639	-0.317430127078213	0.152708905411544	-2.07866153072575	0.0376484711678343	1	NA	NA	NA	NA	NA	NA	NA	NA	NA	NA	NA	NA	NA	NA	NA	NA	0	2	2	4	-0.452832781330433
141.0717	71536.9261032342	0.595906481152776	0.286921426498447	2.0768978058737	0.0378109923178336	1	NA	NA	NA	NA	NA	NA	NA	NA	NA	NA	NA	NA	NA	NA	NA	NA	0	2	4	4	0.561467792711959
242.1027	31510.9624169979	0.327821345235153	0.157890539755052	2.07625704328915	0.0378701839870482	1	NA	NA	NA	NA	NA	NA	NA	NA	NA	NA	NA	NA	NA	NA	NA	NA	2	2	4	4	0.336729006337868
329.0846	1240169.40733088	0.638506201486437	0.307616761913066	2.07565477744312	0.0379258912860138	1	NA	NA	NA	NA	NA	NA	NA	NA	NA	NA	NA	NA	NA	NA	NA	NA	2	2	4	4	0.589455797849779
332.0955	167568.50621813	0.573697390742631	0.276428205848002	2.07539382235866	0.0379500502719494	1	NA	NA	NA	NA	NA	NA	NA	NA	NA	NA	NA	NA	NA	NA	NA	NA	2	2	4	4	0.544016486835414
383.1212	5749.8884709477	1.95600800671055	0.942637345631659	2.0750376757032	0.0379830431282366	1	NA	NA	NA	NA	NA	NA	NA	NA	NA	NA	NA	NA	NA	NA	NA	NA	2	2	4	4	1.2320586642822
467.0388	4745.43087552553	-1.21994050155189	0.588612560504979	-2.07256960419819	0.038212352273854	1	NA	NA	NA	NA	NA	NA	NA	NA	NA	NA	NA	NA	NA	NA	NA	NA	2	2	4	4	-0.953316951660171
471.9989	3875.68831616863	1.29402162991516	0.624701278708021	2.07142465370233	0.0383191289437547	1	NA	NA	NA	NA	NA	NA	NA	NA	NA	NA	NA	NA	NA	NA	NA	NA	0	2	4	4	0.91754971710874
198.0376	5722.32664964982	1.94818002729439	0.940697349553339	2.07099555262851	0.0383592116718761	1	NA	NA	NA	NA	NA	NA	NA	NA	NA	NA	NA	NA	NA	NA	NA	NA	2	2	4	4	1.22277944880938
79.0098	11295.9010786484	-1.75987057458422	0.850216085261249	-2.06990976187361	0.0384607956180676	1	NA	NA	NA	NA	NA	NA	NA	NA	NA	NA	NA	NA	NA	NA	NA	NA	0	2	4	4	-1.1704247874137
611.1715	5803.88503796545	1.97121725439782	0.952346337314314	2.06985334763485	0.0384660798401196	1	NA	NA	NA	NA	NA	NA	NA	NA	NA	NA	NA	NA	NA	NA	NA	NA	1	2	3	4	1.2374090437251
176.1227	161467.908509438	0.343659613102367	0.166044075672369	2.06968909737233	0.0384814683858661	1	NA	NA	NA	NA	NA	NA	NA	NA	NA	NA	NA	NA	NA	NA	NA	NA	1	2	4	4	0.357277718039947
145.0265	19819.4696523786	-0.422611901724558	0.204255909564345	-2.06903145483498	0.0385431350970157	1	NA	NA	NA	NA	NA	NA	NA	NA	NA	NA	NA	NA	NA	NA	NA	NA	1	2	3	4	-0.551267436056815
159.0962	53311.0423112554	-0.231542877346897	0.112024275164726	-2.06689913419592	0.0387436593508038	1	NA	NA	NA	NA	NA	NA	NA	NA	NA	NA	NA	NA	NA	NA	NA	NA	2	2	4	4	-0.358608542691626
207.0244	6428.07450169473	2.13631967562443	1.0337180880087	2.06663663953072	0.0387684056182261	1	NA	NA	NA	NA	NA	NA	NA	NA	NA	NA	NA	NA	NA	NA	NA	NA	2	2	2	4	1.32834325282869
439.3179	17315.039579851	0.260243759944127	0.12592673423329	2.06662835758134	0.0387691866043303	1	NA	NA	NA	NA	NA	NA	NA	NA	NA	NA	NA	NA	NA	NA	NA	NA	2	2	0	4	0.263591621132209
598.2952	6435.13753888645	2.13807548896867	1.03505651673546	2.06566062277653	0.0388605358783487	1	NA	NA	NA	NA	NA	NA	NA	NA	NA	NA	NA	NA	NA	NA	NA	NA	1	2	3	4	1.32985284667985
433.2289	11314.2779391552	-0.380493081577549	0.184345179352699	-2.06402512348624	0.0390153343950015	1	NA	NA	NA	NA	NA	NA	NA	NA	NA	NA	NA	NA	NA	NA	NA	NA	2	2	4	4	-0.513866743371527
421.0929	6697.21466066064	2.20207227948031	1.06721572076875	2.06338066112265	0.0390764758622458	1	Zearalenone_4-sulfate	1	C18H22O8S	[M+Na]+	398.103542	421.0927634	0.263837352778432	HMDB33623	NA	NA	NA	NA	NA	NA	NA	NA	2	2	4	4	1.36862240805198
265.0088	5738.71971669387	1.95283900858621	0.946508115728782	2.06320365999459	0.0390932825600783	1	Inositol_cyclic_phosphate	1	C6H11O8P	[M+Na]+	242.019158	265.0083794	1.64334426317575	HMDB01125	Hydroxyanthraquinone,D-myo-Inositol_1,2-cyclic_phosphate,6-Deoxy-5-ketofructose_1-phosphate	1	C14H8O3	[M+(41K)]+	224.047345	265.0086214	0.730164924235204	C02980,C04299,C16848	2	2	4	4	1.22806890735427
116.0499	5108.20777633646	-1.52561850853375	0.739530916470015	-2.06295433301957	0.0391169671914059	1	NA	NA	NA	NA	NA	NA	NA	NA	NA	NA	NA	NA	NA	NA	NA	NA	2	2	4	4	-1.07657937428952
477.2636	3170.53431216672	0.937389890307157	0.454623562049632	2.06190344838489	0.0392169291730488	1	NA	NA	NA	NA	NA	NA	NA	NA	NA	NA	NA	NA	NA	NA	NA	NA	2	2	2	4	0.767115645297547
430.1564	47314.0981155905	0.550770128533729	0.267336459285913	2.06021329827177	0.0393781541647	1	NA	NA	NA	NA	NA	NA	NA	NA	NA	NA	NA	NA	NA	NA	NA	NA	2	2	3	4	0.528881517698743
194.0484	5713.38061773659	1.9456287044901	0.944656314681807	2.05961541171241	0.0394353216990871	1	NA	NA	NA	NA	NA	NA	NA	NA	NA	NA	NA	NA	NA	NA	NA	NA	2	2	4	4	1.22146241821329
479.1658	4749.60653081654	-1.50430221540079	0.730438701400254	-2.05945031734633	0.0394511197736116	1	NA	NA	NA	NA	NA	NA	NA	NA	NA	NA	NA	NA	NA	NA	NA	NA	2	2	4	4	-1.06330436468572
406.2015	4851.04264317969	-1.39411849718327	0.676964499638539	-2.05936721634243	0.0394590738392271	1	NA	NA	NA	NA	NA	NA	NA	NA	NA	NA	NA	NA	NA	NA	NA	NA	0	2	4	4	-1.00990085106014
202.0502	53492.9776173238	-0.473694145136493	0.230042341049172	-2.05916068744597	0.0394788477805953	1	NA	NA	NA	NA	NA	NA	NA	NA	NA	NA	NA	NA	NA	NA	NA	NA	0	2	2	4	-0.599136512683289
329.1571	5933.11344955144	-1.6546017567233	0.803532566486627	-2.05915954839005	0.0394789568618998	1	NA	NA	NA	NA	NA	NA	NA	NA	NA	NA	NA	NA	NA	NA	NA	NA	1	2	2	4	-1.13643771138701
279.1033	16918.8163089203	3.63079605442045	1.76337373232774	2.05900540983313	0.0394937202485516	1	NA	NA	NA	NA	NA	NA	NA	NA	NA	NA	NA	NA	NA	NA	NA	NA	0	2	2	4	1.93009739446427
226.1191	28005.363204943	-0.257948048961281	0.125334288292833	-2.0580804540782	0.039582410960016	1	NA	NA	NA	NA	NA	NA	NA	NA	NA	NA	NA	NA	NA	NA	NA	NA	2	2	4	4	-0.391419631462661
179.0625	6311.61973569973	2.1069131692247	1.02389185854685	2.05774970436323	0.0396141663783404	1	NA	NA	NA	NA	NA	NA	NA	NA	NA	NA	NA	NA	NA	NA	NA	NA	2	2	0	4	1.3075192704432
485.3945	5242.25358906084	-0.848831219604979	0.412547517639208	-2.05753563725797	0.0396347305745394	1	NA	NA	NA	NA	NA	NA	NA	NA	NA	NA	NA	NA	NA	NA	NA	NA	0	2	2	4	-0.807101786168144
483.3075	11264.2114869139	0.272595807132108	0.132616876640775	2.0555137026074	0.0398294135401825	1	NA	NA	NA	NA	NA	NA	NA	NA	NA	NA	NA	NA	NA	NA	NA	NA	2	2	0	4	0.27329694814876
425.3024	63108.7509777774	-0.625276865265991	0.30422791300534	-2.05529091360863	0.0398509144329773	1	NA	NA	NA	NA	NA	NA	NA	NA	NA	NA	NA	NA	NA	NA	NA	NA	2	2	1	4	-0.705722005695592
417.2311	13301.9521648739	0.40057773312228	0.195291804241255	2.05117534081166	0.0402498744006773	1	NA	NA	NA	NA	NA	NA	NA	NA	NA	NA	NA	NA	NA	NA	NA	NA	2	2	4	4	0.414434582277537
457.2299	6968.18014864344	0.177054893091856	0.0863342502505748	2.05080709658073	0.0402857361971917	1	NA	NA	NA	NA	NA	NA	NA	NA	NA	NA	NA	NA	NA	NA	NA	NA	2	2	2	4	0.169001823645971
183.0866	5642.32318213966	1.92521205669862	0.938985689320407	2.05031032804344	0.0403341573791556	1	Galactitol,Sorbitol,Mannitol,L-Iditol	1	C6H14O6	[M+H]+	182.07904	183.0863164	1.75381757807787	HMDB00107,HMDB00247,HMDB00765,HMDB11632	Mannitol,D-Sorbitol,D-Iditol,L-Iditol,Galactitol,L-Glucitol,3-Dehydrocarnitine	1	C6H14O6	[M+H]+	182.07904	183.0863164	1.75381757807787	C00392,C00794,C01489,C01507,C01697,C01722,C02636	2	2	4	4	1.20970325781519
291.0478	14013.7082260633	0.470340310469838	0.22957060774466	2.04878279101379	0.0404833592670956	1	NA	NA	NA	NA	NA	NA	NA	NA	NA	NA	NA	NA	NA	NA	NA	NA	0	2	4	4	0.477171557783247
490.1759	8405.39195548021	0.950589424734769	0.46560119475653	2.04163871450512	0.0411873820631387	1	NA	NA	NA	NA	NA	NA	NA	NA	NA	NA	NA	NA	NA	NA	NA	NA	0	2	2	4	0.774676284519562
408.0894	14710.1694377217	0.363008663632003	0.177921676769279	2.04027227161723	0.0413232149614439	1	NA	NA	NA	NA	NA	NA	NA	NA	NA	NA	NA	NA	NA	NA	NA	NA	2	2	4	4	0.375298433600204
337.2588	5863.56908819985	-1.69111554219071	0.82888381153568	-2.04023232044738	0.0413271920573715	1	NA	NA	NA	NA	NA	NA	NA	NA	NA	NA	NA	NA	NA	NA	NA	NA	2	2	0	4	-1.14360964804553
437.0664	6330.78242195899	2.11179275436113	1.03597382421754	2.03846149873154	0.0415038013868973	1	Zearalenone_4-sulfate	1	C18H22O8S	[M+K]+	398.103542	437.0667014	-0.774481329540199	HMDB33623	NA	NA	NA	NA	NA	NA	NA	NA	2	2	3	4	1.3148910243335
448.2287	8901.16563560393	-0.539771627491829	0.264864195825262	-2.03791843518152	0.041558090616832	1	NA	NA	NA	NA	NA	NA	NA	NA	NA	NA	NA	NA	NA	NA	NA	NA	2	2	4	4	-0.654593459483952
409.3827	5694.98701523938	-1.54616931468161	0.759090534796151	-2.03687076021416	0.0416629949780168	1	NA	NA	NA	NA	NA	NA	NA	NA	NA	NA	NA	NA	NA	NA	NA	NA	2	2	4	4	-1.08441150677717
277.2141	7270.1727024474	-1.81763861041352	0.892504670654889	-2.0365592138356	0.0416942335279184	1	NA	NA	NA	NA	NA	NA	NA	NA	NA	NA	NA	NA	NA	NA	NA	NA	2	2	4	4	-1.19427988594982
148.9923	6539.70184175701	-1.7822007575151	0.876174703361527	-2.03407008976351	0.0419445291586073	1	NA	NA	NA	NA	NA	NA	NA	NA	NA	NA	NA	NA	NA	NA	NA	NA	2	2	4	4	-1.17913549511597
110.0604	13862.7675981126	0.499966694719978	0.245809898947547	2.03395671557827	0.0419559597944997	1	NA	NA	NA	NA	NA	NA	NA	NA	NA	NA	NA	NA	NA	NA	NA	NA	2	2	4	4	0.498260203885547
462.1819	8877.83716387684	1.17515734168596	0.578002332230791	2.03313598606161	0.0420387862030261	1	NA	NA	NA	NA	NA	NA	NA	NA	NA	NA	NA	NA	NA	NA	NA	NA	2	2	4	4	0.85830298978825
203.1394	187278.473641138	-0.264581128612417	0.130210382959821	-2.03195108253432	0.0421586083889411	1	NA	NA	NA	NA	NA	NA	NA	NA	NA	NA	NA	NA	NA	NA	NA	NA	0	2	2	4	-0.398166695257011
373.2446	12002.9137814633	1.21772848171013	0.599377994724768	2.03165363498089	0.0421887328097333	1	NA	NA	NA	NA	NA	NA	NA	NA	NA	NA	NA	NA	NA	NA	NA	NA	2	2	4	4	0.880157982966822
437.2604	11063.8224946668	-0.457277390107443	0.225182945019212	-2.0306928220893	0.0422861649475879	1	NA	NA	NA	NA	NA	NA	NA	NA	NA	NA	NA	NA	NA	NA	NA	NA	2	2	4	4	-0.57687904978857
206.0452	29175.3183984213	0.59088652867158	0.292006673813543	2.02353775328054	0.0430177353016748	1	NA	NA	NA	NA	NA	NA	NA	NA	NA	NA	NA	NA	NA	NA	NA	NA	2	2	1	4	0.553448367283758
472.2214	90090.0666533061	-0.491169085149347	0.242767683027988	-2.02320621518937	0.0430518911654168	1	NA	NA	NA	NA	NA	NA	NA	NA	NA	NA	NA	NA	NA	NA	NA	NA	2	2	4	4	-0.614140760085073
443.2496	12651.5258824768	-0.157734356513812	0.0780023506630576	-2.02217439824561	0.0431583381747385	1	NA	NA	NA	NA	NA	NA	NA	NA	NA	NA	NA	NA	NA	NA	NA	NA	0	2	4	4	-0.272649134978273
483.0453	16013.658056494	-1.85515836062776	0.917529099012963	-2.02190683938358	0.0431859770722756	1	NA	NA	NA	NA	NA	NA	NA	NA	NA	NA	NA	NA	NA	NA	NA	NA	1	2	3	4	-1.20711272935624
439.2817	23243.3312164631	-0.472088730205397	0.233724341235403	-2.01985265081961	0.0433986739211185	1	NA	NA	NA	NA	NA	NA	NA	NA	NA	NA	NA	NA	NA	NA	NA	NA	2	2	0	4	-0.596897545885977
394.1975	6577.67114283358	2.17322354527467	1.07643451193667	2.01890920550728	0.0434966572641898	1	NA	NA	NA	NA	NA	NA	NA	NA	NA	NA	NA	NA	NA	NA	NA	NA	2	2	4	4	1.35287018608564
433.1925	23235.3976580076	-0.384628863453647	0.190547799640518	-2.01854266582598	0.0435347753266196	1	NA	NA	NA	NA	NA	NA	NA	NA	NA	NA	NA	NA	NA	NA	NA	NA	2	2	4	4	-0.517431069815437
368.2181	71626.1511931402	0.25376531655529	0.125726355918156	2.01839395329714	0.0435502486365171	1	NA	NA	NA	NA	NA	NA	NA	NA	NA	NA	NA	NA	NA	NA	NA	NA	2	2	4	4	0.253266544459842
458.9439	4012.41688729037	1.35402137517928	0.671037989859036	2.0178013698803	0.0436119521736676	1	NA	NA	NA	NA	NA	NA	NA	NA	NA	NA	NA	NA	NA	NA	NA	NA	0	2	4	4	0.947434600328444
473.2601	7221.85840039214	-0.493226274372433	0.24462060602571	-2.01629078754139	0.043769577680174	1	NA	NA	NA	NA	NA	NA	NA	NA	NA	NA	NA	NA	NA	NA	NA	NA	2	2	4	4	-0.614894585789954
79.0191	7445.68190655472	-1.57834651997737	0.783078919540981	-2.0155650734444	0.043845475057965	1	NA	NA	NA	NA	NA	NA	NA	NA	NA	NA	NA	NA	NA	NA	NA	NA	2	2	4	4	-1.10371502562477
231.0633	5838.27153520542	-1.62302072396	0.805653142299831	-2.01454030121064	0.0439528380745662	1	NA	NA	NA	NA	NA	NA	NA	NA	NA	NA	NA	NA	NA	NA	NA	NA	2	2	4	4	-1.12814364527876
373.3677	152070.248956957	0.330971058752612	0.164319319735136	2.01419443122148	0.0439891241354607	1	NA	NA	NA	NA	NA	NA	NA	NA	NA	NA	NA	NA	NA	NA	NA	NA	2	2	4	4	0.341356316790738
246.0975	5431.44207937712	1.86287086252535	0.925293537529529	2.01327555739673	0.0440856482875617	1	NA	NA	NA	NA	NA	NA	NA	NA	NA	NA	NA	NA	NA	NA	NA	NA	2	2	4	4	1.17913549511597
419.1773	19437.1587274939	-0.465372307928853	0.231499599844941	-2.01025102523097	0.0444046274379079	1	NA	NA	NA	NA	NA	NA	NA	NA	NA	NA	NA	NA	NA	NA	NA	NA	2	2	4	4	-0.586488237898678
354.9595	16459.427682812	1.46822610431827	0.730390904934219	2.01019220584422	0.0444108500183532	1	NA	NA	NA	NA	NA	NA	NA	NA	NA	NA	NA	NA	NA	NA	NA	NA	2	2	4	4	1.01094068909687
259.1292	164414.779819664	0.328400206112209	0.163394445340717	2.00986150678142	0.0444458488075196	1	NA	NA	NA	NA	NA	NA	NA	NA	NA	NA	NA	NA	NA	NA	NA	NA	2	2	1	4	0.340033486428649
187.0581	579551.960909974	0.291154202847776	0.144912885004139	2.00916711332784	0.0445194141160477	1	NA	NA	NA	NA	NA	NA	NA	NA	NA	NA	NA	NA	NA	NA	NA	NA	1	2	4	4	0.294089259183574
452.0692	3698.87445524534	1.21251885752856	0.603504010724412	2.00913139926464	0.0445232005051402	1	NA	NA	NA	NA	NA	NA	NA	NA	NA	NA	NA	NA	NA	NA	NA	NA	0	2	4	4	0.875570411509853
196.0485	18332.1750241189	-0.380616099480343	0.189461817853706	-2.00893300714679	0.0445442388963395	1	NA	NA	NA	NA	NA	NA	NA	NA	NA	NA	NA	NA	NA	NA	NA	NA	0	2	2	4	-0.514579085133531
443.3127	5533.10291186579	1.89325461123602	0.942666876813996	2.00840260520748	0.0446005262902212	1	NA	NA	NA	NA	NA	NA	NA	NA	6-Ethylchenodeoxycholic_acid	1	C26H44O4	[M+Na]+	420.32396	443.3131814	-1.17885057773447	C15636	2	2	3	4	1.19300738726144
315.0666	5921.75026082278	2.00385980430972	0.999218031664413	2.00542798549367	0.0449173123782023	1	NA	NA	NA	NA	NA	NA	NA	NA	NA	NA	NA	NA	NA	NA	NA	NA	1	2	2	4	1.25779581816222
259.1373	5312.62330352582	1.82651692784914	0.911185532175914	2.00454996633607	0.0450111801172984	1	NA	NA	NA	NA	NA	NA	NA	NA	NA	NA	NA	NA	NA	NA	NA	NA	0	2	2	4	1.16795226736015
298.567	5417.98197782321	1.8588032498973	0.928051558985386	2.00290946327322	0.0451870071635033	1	NA	NA	NA	NA	NA	NA	NA	NA	NA	NA	NA	NA	NA	NA	NA	NA	2	2	4	4	1.17414704032504
450.3785	4181.34783376782	-0.958945101373997	0.479116586590022	-2.00148591848807	0.04534004978772	1	NA	NA	NA	NA	NA	NA	NA	NA	NA	NA	NA	NA	NA	NA	NA	NA	2	2	4	4	-0.845741697184499
237.1238	108387.954270106	-0.381331546772506	0.190555949817304	-2.0011526648111	0.0453759403079566	1	NA	NA	NA	NA	NA	NA	NA	NA	NA	NA	NA	NA	NA	NA	NA	NA	2	2	1	4	-0.516004552838464
157.0136	5215.52656466143	-1.51312284397454	0.756390132997447	-2.00045291175109	0.0454513797552014	1	NA	NA	NA	NA	NA	NA	NA	NA	NA	NA	NA	NA	NA	NA	NA	NA	2	2	4	4	-1.06660550062682
271.1293	5266.0340008844	1.81201461742479	0.905964224869899	2.00009511157574	0.0454899945413381	1	NA	NA	NA	NA	NA	NA	NA	NA	NA	NA	NA	NA	NA	NA	NA	NA	1	2	3	4	1.15813282818215
122.9248	78051.8113198342	-0.644377518782879	0.322400157222029	-1.99868859970534	0.0456420572611083	1	NA	NA	NA	NA	NA	NA	NA	NA	NA	NA	NA	NA	NA	NA	NA	NA	2	2	4	4	-0.715362124976415
236.9986	42769.9125499919	-0.68739059673651	0.34401932481799	-1.99811623111634	0.0457040604459088	1	NA	NA	NA	NA	NA	NA	NA	NA	NA	NA	NA	NA	NA	NA	NA	NA	0	2	3	4	-0.734845057782155
79.0238	6791.30009578003	-1.2269078085562	0.614439304374251	-1.99679252258398	0.0458477261989939	1	NA	NA	NA	NA	NA	NA	NA	NA	NA	NA	NA	NA	NA	NA	NA	NA	2	2	4	4	-0.954300553078605
216.0639	27185.8985722828	0.298803009635746	0.149771653001597	1.99505716634215	0.0460366453266293	1	NA	NA	NA	NA	NA	NA	NA	NA	NA	NA	NA	NA	NA	NA	NA	NA	2	2	4	4	0.303225495449963
381.131	21894.6659167491	0.506899388296952	0.25417051599024	1.99432804517899	0.0461162162976292	1	Jasmolone_glucoside,Sanshodiol,Dihydrocubebin,Glicophenone,(-)-Matairesinol,Matairesinol,Isocolumbin,5-Deoxykievitone_hydrate,(7x,8x)-4,7-Epoxy-3,8-bilign-7-ene-3,5-dimethoxy-4,9,9-triol	1	C17H26O7	[M+K]+	342.167855	381.1310144	-0.130663729953537	HMDB32870,HMDB30573,HMDB30709,HMDB35467,HMDB35698,HMDB35789,HMDB36837,HMDB38113,HMDB41276	(+)-Pinoresinol,Miroestrol,Columbin,Multiradiatin,Multistatin,Coleone_A,Dihydrocubebin,Matairesinol,Isobutylshikonin,Isocolumbin,Clemaphenol_A,(-)-Pinoresinol	1	C20H22O6	[M+Na]+	358.14164	381.1308614	0.270773139790389	C05366,C08831,C09077,C09515,C09516,C10317,C10558,C10682,C17414,C17508,C17808,C20455	0	2	3	4	0.50108863385168
443.1536	6505.2758306013	-1.70152345593828	0.853556023440822	-1.99345257863586	0.0462119113301981	1	NA	NA	NA	NA	NA	NA	NA	NA	NA	NA	NA	NA	NA	NA	NA	NA	2	2	4	4	-1.14842380589999
478.3211	8322.50922803744	2.54580533144475	1.27744022820266	1.99289585159429	0.046272852686437	1	NA	NA	NA	NA	NA	NA	NA	NA	NA	NA	NA	NA	NA	NA	NA	NA	0	2	3	4	1.54307091850661
405.1727	4671.34950670852	-1.33324370276581	0.669219161142538	-1.99223779021749	0.0463449737133982	1	NA	NA	NA	NA	NA	NA	NA	NA	NA	NA	NA	NA	NA	NA	NA	NA	2	2	4	4	-0.98831109924263
480.1498	6870.88186915807	-0.58283328641297	0.292566877381657	-1.99213694875191	0.0463560339128211	1	NA	NA	NA	NA	NA	NA	NA	NA	NA	NA	NA	NA	NA	NA	NA	NA	0	2	4	4	-0.684267268782878
376.0615	5910.02314775381	2.00064325147324	1.00502854527841	1.99063326198265	0.0465212206914736	1	Benzyl_glycinate_4-methylbenzenesulfonate_salt	1	C16H19NO5S	[M+K]+	337.098396	376.0615554	-0.0271232191018024	HMDB33374	NA	NA	NA	NA	NA	NA	NA	NA	2	2	4	4	1.25504737531321
255.0718	5748.78241583151	1.95566766909797	0.982755566566941	1.98998381248524	0.0465927187102354	1	NA	NA	NA	NA	NA	NA	NA	NA	NA	NA	NA	NA	NA	NA	NA	NA	2	2	4	4	1.23072656813618
173.1288	135084.635066817	0.290661615574834	0.146207412371564	1.98800875318251	0.0468107219065868	1	NA	NA	NA	NA	NA	NA	NA	NA	NA	NA	NA	NA	NA	NA	NA	NA	2	2	3	4	0.292786101921498
320.1318	5111.31065320458	1.76275902367932	0.88707147981445	1.98716683355442	0.0469039119301301	1	NA	NA	NA	NA	NA	NA	NA	NA	NA	NA	NA	NA	NA	NA	NA	NA	2	2	4	4	1.13882184971603
264.0772	5174.06358634183	1.78293237581665	0.897239710798843	1.98713047846405	0.0469079394992139	1	NA	NA	NA	NA	NA	NA	NA	NA	NA	NA	NA	NA	NA	NA	NA	NA	2	2	4	4	1.14842380589999
79.0247	6230.8612283563	-0.942359176383005	0.474767269285696	-1.98488656937286	0.0471570929787812	1	NA	NA	NA	NA	NA	NA	NA	NA	NA	NA	NA	NA	NA	NA	NA	NA	0	2	4	4	-0.83951086410607
363.0835	20521.3498715592	0.640879015722071	0.323075637079842	1.98368103987888	0.047291408528472	1	NA	NA	NA	NA	NA	NA	NA	NA	NA	NA	NA	NA	NA	NA	NA	NA	2	2	4	4	0.592428557900575
337.0369	9824.10801905365	1.19009704787268	0.600420722740577	1.98210521855504	0.0474674656084565	1	NA	NA	NA	NA	NA	NA	NA	NA	NA	NA	NA	NA	NA	NA	NA	NA	2	2	4	4	0.867358871643771
304.1617	19801.1233721102	0.125702363228399	0.0634440520830029	1.98131044757267	0.0475564694700282	1	NA	NA	NA	NA	NA	NA	NA	NA	NA	NA	NA	NA	NA	NA	NA	NA	0	2	3	4	0.10159425133747
268.0853	5128.72423726299	1.76838367003553	0.894177607884374	1.97766490062251	0.0479665223904426	1	NA	NA	NA	NA	NA	NA	NA	NA	NA	NA	NA	NA	NA	NA	NA	NA	2	2	4	4	1.1424102428649
269.1136	5102.26359501283	1.75982085074503	0.890173360479806	1.97694171593327	0.0480482187271324	1	NA	NA	NA	NA	NA	NA	NA	NA	NA	NA	NA	NA	NA	NA	NA	NA	2	2	4	4	1.13643771138701
280.1394	395228.449660849	0.293689814554675	0.14856171965535	1.97688755377906	0.0480543419912918	1	NA	NA	NA	NA	NA	NA	NA	NA	NA	NA	NA	NA	NA	NA	NA	NA	2	2	4	4	0.29734934386504
176.1164	29603.1260236483	0.298512118098611	0.151038272400978	1.97640050666176	0.048109434223694	1	NA	NA	NA	NA	NA	NA	NA	NA	NA	NA	NA	NA	NA	NA	NA	NA	0	2	3	4	0.302572076151542
493.1942	23096.0211982348	0.434627553696858	0.219974609649502	1.97580781886317	0.0481765475508963	1	NA	NA	NA	NA	NA	NA	NA	NA	NA	NA	NA	NA	NA	NA	NA	NA	2	2	0	4	0.447997507663467
345.2244	9308.32653465461	1.09179102031336	0.55309727525877	1.97395841410095	0.0483864717512639	1	NA	NA	NA	NA	NA	NA	NA	NA	NA	NA	NA	NA	NA	NA	NA	NA	2	2	4	4	0.830665776495883
440.0516	5675.81676462568	1.93485008235891	0.981130206974754	1.97206249344303	0.0486024729138717	1	NA	NA	NA	NA	NA	NA	NA	NA	NA	NA	NA	NA	NA	NA	NA	NA	1	2	2	4	1.21883469390099
270.1185	4995.6407622861	1.72480300427632	0.874719372594239	1.9718358348014	0.0486283501069567	1	NA	NA	NA	NA	NA	NA	NA	NA	NA	NA	NA	NA	NA	NA	NA	NA	2	2	4	4	1.12461269885375
229.1188	28939.1608990068	-0.137122521111446	0.0695494008776383	-1.97158450513028	0.0486570574706878	1	NA	NA	NA	NA	NA	NA	NA	NA	NA	NA	NA	NA	NA	NA	NA	NA	0	2	3	4	-0.2461837504849
284.0801	23475.1218572004	0.593364913498083	0.301274576487507	1.96951538498864	0.0488939376313931	1	NA	NA	NA	NA	NA	NA	NA	NA	NA	NA	NA	NA	NA	NA	NA	NA	2	2	4	4	0.556360378374319
248.088	26159.7199946287	-0.395052249836757	0.200634467582976	-1.96901486866097	0.0489513836861025	1	NA	NA	NA	NA	NA	NA	NA	NA	NA	NA	NA	NA	NA	NA	NA	NA	0	2	2	4	-0.527446444669035
175.0241	8216.88446747655	-1.86816591538124	0.94886858739928	-1.9688352425088	0.0489720138335164	1	NA	NA	NA	NA	NA	NA	NA	NA	NA	NA	NA	NA	NA	NA	NA	NA	2	2	4	4	-1.21360434140723
115.0506	19731.6952799186	-0.357081494586806	0.181623153420516	-1.96605712356533	0.0492920124485009	1	NA	NA	NA	NA	NA	NA	NA	NA	NA	NA	NA	NA	NA	NA	NA	NA	2	2	0	4	-0.486985953666128
320.1089	16537.5643743905	-0.50370976517792	0.256517173026207	-1.96364929191878	0.0495707768996651	1	NA	NA	NA	NA	NA	NA	NA	NA	NA	NA	NA	NA	NA	NA	NA	NA	1	2	4	4	-0.620937839781104
232.1294	26824.210662013	-0.253173121158814	0.128963976357168	-1.96313054474722	0.0496310071855008	1	NA	NA	NA	NA	NA	NA	NA	NA	NA	NA	NA	NA	NA	NA	NA	NA	2	2	4	4	-0.386034795262982
256.0891	28987.8367714752	-0.35667871780796	0.181967187055159	-1.96012656776324	0.0499809986520473	1	NA	NA	NA	NA	NA	NA	NA	NA	NA	NA	NA	NA	NA	NA	NA	NA	2	2	4	4	-0.485581044056767
154.0479	68849.545819593	0.237590334721288	0.121299312571702	1.95871130416213	0.0501466058462526	1	NA	NA	NA	NA	NA	NA	NA	NA	NA	NA	NA	NA	NA	NA	NA	NA	2	2	2	4	0.238471113298196
398.9939	6391.45472271874	2.1271158920443	1.08626145036118	1.95819882159772	0.050206687362933	1	NA	NA	NA	NA	NA	NA	NA	NA	NA	NA	NA	NA	NA	NA	NA	NA	2	2	4	4	1.32383253592672
270.1645	4972.339189674	1.7170325267746	0.876931137206849	1.95800155100388	0.0502298306980976	1	NA	NA	NA	NA	NA	NA	NA	NA	NA	NA	NA	NA	NA	NA	NA	NA	2	2	4	4	1.11759255021875
156.0808	4932.06883359998	1.7035159792267	0.870360513322065	1.95725329119605	0.0503176961253152	1	NA	NA	NA	NA	NA	NA	NA	NA	NA	NA	NA	NA	NA	NA	NA	NA	0	2	2	4	1.11062705150511
263.0877	22520.1241061179	-0.349030672206263	0.178372546753457	-1.95675107273479	0.0503767420256849	1	NA	NA	NA	NA	NA	NA	NA	NA	NA	NA	NA	NA	NA	NA	NA	NA	2	2	2	4	-0.479970942741833
79.0257	4479.34519800939	-1.03288188340835	0.527943335664006	-1.95642564956195	0.0504150330707296	1	NA	NA	NA	NA	NA	NA	NA	NA	NA	NA	NA	NA	NA	NA	NA	NA	1	2	3	4	-0.871913580483816
317.0958	23708.0530864383	0.630751363552659	0.322717651848699	1.95449911072226	0.0506422199302582	1	NA	NA	NA	NA	NA	NA	NA	NA	NA	NA	NA	NA	NA	NA	NA	NA	2	2	2	4	0.588713422086432
120.0815	4863.35335736024	1.68013884696449	0.85999301514308	1.95366568958117	0.0507407664582045	1	NA	NA	NA	NA	NA	NA	NA	NA	NA	NA	NA	NA	NA	NA	NA	NA	2	2	4	4	1.1025681394849
175.1174	34475.1729018966	0.603927149329708	0.309311790266524	1.95248667633821	0.0508804512860326	1	NA	NA	NA	NA	NA	NA	NA	NA	NA	NA	NA	NA	NA	NA	NA	NA	2	2	4	4	0.568789633324948
375.0932	4875.87946250573	1.68443093171467	0.862824125842934	1.95222975489827	0.0509109330228391	1	NA	NA	NA	NA	NA	NA	NA	NA	NA	NA	NA	NA	NA	NA	NA	NA	2	2	4	4	1.10601316394161
374.3266	11049.7931166388	-1.63961821039304	0.840256818586164	-1.95132984835744	0.051017820584841	1	NA	NA	NA	NA	NA	NA	NA	NA	NA	NA	NA	NA	NA	NA	NA	NA	2	2	3	4	-1.13168871324281
367.1097	23609.0593303766	0.663192000422044	0.340239042073585	1.94919429698668	0.0512722257792786	1	NA	NA	NA	NA	NA	NA	NA	NA	NA	NA	NA	NA	NA	NA	NA	NA	2	2	4	4	0.611128938034244
357.1082	6984.27695362263	-1.79614753248314	0.9219106007524	-1.9482881865305	0.0513804898935563	1	NA	NA	NA	NA	NA	NA	NA	NA	NA	NA	NA	NA	NA	NA	NA	NA	2	2	4	4	-1.18289618026849
367.15	38902.292206202	0.405854519891582	0.20838195624054	1.94764713420338	0.051457199793947	1	NA	NA	NA	NA	NA	NA	NA	NA	NA	NA	NA	NA	NA	NA	NA	NA	2	2	4	4	0.419199923495474
429.2397	68151.0021627823	-0.452024929396752	0.232135547695002	-1.9472456238829	0.0515052943121699	1	NA	NA	NA	NA	NA	NA	NA	NA	NA	NA	NA	NA	NA	NA	NA	NA	2	2	4	4	-0.576142094358392
379.155	12276.4515204302	-1.80622675199098	0.927895871580656	-1.94658345544108	0.0515846936916706	1	NA	NA	NA	NA	NA	NA	NA	NA	NA	NA	NA	NA	NA	NA	NA	NA	0	2	2	4	-1.18667366967052
280.0852	27739.9881347061	-0.451317039711433	0.231885696916622	-1.94629097746253	0.0516197967800742	1	NA	NA	NA	NA	NA	NA	NA	NA	NA	NA	NA	NA	NA	NA	NA	NA	2	2	4	4	-0.574669121149037
231.1899	5655.95899253228	1.92913151547384	0.991415575796073	1.945835391909	0.0516745157929978	1	NA	NA	NA	NA	NA	NA	NA	NA	NA	NA	NA	NA	NA	NA	NA	NA	2	2	4	4	1.21360434140723
237.0199	5737.70677788031	1.95252855114829	1.00419366328734	1.94437449919419	0.0518503066975805	1	Galactonic_acid,Gluconic_acid,Gulonic_acid	1	C6H12O7	[M+(41K)]+	196.058305	237.0195814	1.47667124348996	HMDB00565,HMDB00625,HMDB03290	D-Gluconic_acid,D-Mannonate,L-Idonate,L-Gulonate,D-Altronate,D-Galactonate,2-Carboxy-D-arabinitol,L-Galactonate	1	C6H12O7	[M+(41K)]+	196.058305	237.0195814	1.47667124348996	C00257,C00514,C00770,C00800,C00817,C00880,C03215,C15930	1	2	4	4	1.22674332383954
254.1139	4801.07577837651	1.65862480290986	0.853189973345456	1.94402753750867	0.0518921304416788	1	NA	NA	NA	NA	NA	NA	NA	NA	NA	NA	NA	NA	NA	NA	NA	NA	2	2	4	4	1.09117810030483
491.2356	20963.6548784512	0.250088383784522	0.128674184586891	1.94357853976252	0.0519462957920635	1	NA	NA	NA	NA	NA	NA	NA	NA	NA	NA	NA	NA	NA	NA	NA	NA	2	2	4	4	0.249401650026082
392.3313	11907.4196418267	1.18687933050127	0.611337013240305	1.94144850515494	0.0522038997311085	1	NA	NA	NA	NA	NA	NA	NA	NA	NA	NA	NA	NA	NA	NA	NA	NA	2	2	4	4	0.863728020378492
140.0819	17520.9767796936	0.290489055486575	0.149653759971421	1.94107422053444	0.0522492754596936	1	NA	NA	NA	NA	NA	NA	NA	NA	NA	NA	NA	NA	NA	NA	NA	NA	0	2	4	4	0.291483441684878
410.2748	4397.67239063624	-1.31044097722089	0.675164279258969	-1.9409216652563	0.0522677796859606	1	NA	NA	NA	NA	NA	NA	NA	NA	NA	NA	NA	NA	NA	NA	NA	NA	2	2	4	4	-0.982226707131446
132.1037	7522.32368365603	-1.74117640609835	0.897556155869442	-1.93990804331537	0.0523908664047396	1	NA	NA	NA	NA	NA	NA	NA	NA	NA	NA	NA	NA	NA	NA	NA	NA	0	2	3	4	-1.16425681900342
376.1004	5422.33355638748	1.86008902774122	0.95920888683991	1.93919077821436	0.0524781121030503	1	4-O-alpha-D-Galactopyranosylcalystegine_B2,Sambucus_nigra_Degraded_cyanogenic_glycosides_(2-Epimer),6-O-Acetylholocalin	1	C13H23NO9	[M+K]+	337.137284	376.1004434	-0.122573639114282	HMDB38228,HMDB35502,HMDB36331	Streptobiosamine	1	C13H23NO9	[M+K]+	337.137284	376.1004434	-0.122573639114282	C07655	1	2	4	4	1.17539141264858
257.1611	4845.60894288559	1.67403750953499	0.863298402915467	1.93911804294037	0.0524869661549858	1	NA	NA	NA	NA	NA	NA	NA	NA	NA	NA	NA	NA	NA	NA	NA	NA	2	2	2	4	1.1002787073413
497.164	3527.94750694195	-1.0714234586386	0.553011185293132	-1.93743542107683	0.0526921403020909	1	NA	NA	NA	NA	NA	NA	NA	NA	NA	NA	NA	NA	NA	NA	NA	NA	0	2	4	4	-0.892173337055234
452.277	16519.3425989962	-0.626645985658935	0.323518862939214	-1.93696892961903	0.0527491414979214	1	NA	NA	NA	NA	NA	NA	NA	NA	NA	NA	NA	NA	NA	NA	NA	NA	2	2	4	4	-0.70652283644923
441.3611	5610.36243992375	1.9159120587852	0.989270400733115	1.93669198771679	0.0527830057615577	1	NA	NA	NA	NA	NA	NA	NA	NA	NA	NA	NA	NA	NA	NA	NA	NA	2	2	4	4	1.20453027640238
247.1114	4757.8034194988	1.64348129597124	0.848623692810811	1.93664319049083	0.0527889745349142	1	NA	NA	NA	NA	NA	NA	NA	NA	NA	NA	NA	NA	NA	NA	NA	NA	2	2	4	4	1.08441150677717
228.9788	27232.4637975866	-1.28068752624878	0.661407354927749	-1.9363067506086	0.0528301425030521	1	NA	NA	NA	NA	NA	NA	NA	NA	NA	NA	NA	NA	NA	NA	NA	NA	2	2	4	4	-0.977184019721044
379.1475	4822.44517409708	1.6660406147199	0.861725802677309	1.93337673021239	0.053189805693598	1	NA	NA	NA	NA	NA	NA	NA	NA	NA	NA	NA	NA	NA	NA	NA	NA	0	2	3	4	1.09571706025688
302.1965	464062.593834181	0.373304152611274	0.193220377634467	1.93201233317889	0.053357983646022	1	NA	NA	NA	NA	NA	NA	NA	NA	NA	NA	NA	NA	NA	NA	NA	NA	2	2	2	4	0.386034795262982
374.2398	4828.1927279147	1.66802338334446	0.86404523948121	1.93048153861246	0.0535472005040416	1	NA	NA	NA	NA	NA	NA	NA	NA	NA	NA	NA	NA	NA	NA	NA	NA	0	2	2	4	1.09685533257574
289.1509	43099.9699982516	-0.286625269269043	0.148895203727773	-1.92501344632352	0.0542276760660607	1	NA	NA	NA	NA	NA	NA	NA	NA	NA	NA	NA	NA	NA	NA	NA	NA	2	2	4	4	-0.421245123974944
471.2556	7292.55121308105	0.382329055808312	0.198612834485902	1.92499672439572	0.0542297680382622	1	NA	NA	NA	NA	NA	NA	NA	NA	NA	NA	NA	NA	NA	NA	NA	NA	1	2	4	4	0.398842394542348
273.1198	38695.9635716742	-0.307399016125132	0.159933308310541	-1.92204500346017	0.0546000952673572	1	NA	NA	NA	NA	NA	NA	NA	NA	NA	NA	NA	NA	NA	NA	NA	NA	2	2	4	4	-0.443861311926248
339.1932	7892.96194338984	-1.51240070444949	0.787266433959129	-1.92107860720505	0.0547217981660873	1	NA	NA	NA	NA	NA	NA	NA	NA	NA	NA	NA	NA	NA	NA	NA	NA	2	2	2	4	-1.06550383177237
269.0902	37687.1383713133	0.35038516413237	0.182451251167705	1.92043168731304	0.0548033942279006	1	NA	NA	NA	NA	NA	NA	NA	NA	NA	NA	NA	NA	NA	NA	NA	NA	0	2	4	4	0.363271452518675
332.057	32116.0485562912	0.211286473190091	0.110153925451192	1.91810207693152	0.0550980691784	1	NA	NA	NA	NA	NA	NA	NA	NA	NA	NA	NA	NA	NA	NA	NA	NA	2	2	4	4	0.210308753173268
251.0502	5382.53179144329	1.84797566016004	0.963752148981815	1.91748019665885	0.0551769544749419	1	NA	NA	NA	NA	NA	NA	NA	NA	NA	NA	NA	NA	NA	NA	NA	NA	2	2	4	4	1.17290448347262
173.0299	5767.47115765237	1.96093138011069	1.02399968995774	1.91497263069642	0.0554959941086585	1	NA	NA	NA	NA	NA	NA	NA	NA	NA	NA	NA	NA	NA	NA	NA	NA	1	2	3	4	1.23339295028736
140.0344	5845.36631304255	1.98277795122821	1.03752643357559	1.91106258796225	0.0559965382238748	1	NA	NA	NA	NA	NA	NA	NA	NA	NA	NA	NA	NA	NA	NA	NA	NA	2	2	4	4	1.24685839527016
284.0586	5187.92911206775	1.78732955602489	0.936624480897825	1.9082669655523	0.0563567203383961	1	NA	NA	NA	NA	NA	NA	NA	NA	NA	NA	NA	NA	NA	NA	NA	NA	2	2	0	4	1.15205196581857
104.106	8842.00747451006	1.21471231874548	0.636688995139814	1.90785819767269	0.0564095464032518	1	NA	NA	NA	NA	NA	NA	NA	NA	NA	NA	NA	NA	NA	NA	NA	NA	0	2	4	4	0.877403224034268
134.0814	31348.6335200166	0.269999286173396	0.141611937231919	1.90661388757938	0.0565706053891225	1	NA	NA	NA	NA	NA	NA	NA	NA	NA	NA	NA	NA	NA	NA	NA	NA	0	2	2	4	0.272001436208046
150.0778	93235.3926502107	-0.575358826584413	0.301820682266959	-1.90629357227253	0.0566121277289303	1	NA	NA	NA	NA	NA	NA	NA	NA	NA	NA	NA	NA	NA	NA	NA	NA	2	2	4	4	-0.682690608496251
491.215	18556.6268154607	0.71521719902481	0.375228650842441	1.9060836570423	0.0566393527085027	1	NA	NA	NA	NA	NA	NA	NA	NA	NA	NA	NA	NA	NA	NA	NA	NA	1	2	3	4	0.643806044283738
318.0975	4534.16443155875	1.56259535205801	0.821630292101361	1.90182295745401	0.0571943039092069	1	NA	NA	NA	NA	NA	NA	NA	NA	NA	NA	NA	NA	NA	NA	NA	NA	2	2	3	4	1.05564641866491
294.8491	4602.54781869334	1.587805346443	0.836284258763652	1.89864311064563	0.0576114161118301	1	NA	NA	NA	NA	NA	NA	NA	NA	NA	NA	NA	NA	NA	NA	NA	NA	0	2	3	4	1.06550383177237
246.0951	17105.1965471446	0.59112807392832	0.311409086521886	1.89823643404437	0.0576649433237591	1	NA	NA	NA	NA	NA	NA	NA	NA	NA	NA	NA	NA	NA	NA	NA	NA	2	2	4	4	0.554175929229211
427.0484	5631.11894051304	1.92192279139795	1.0130213063787	1.89721852768166	0.0577991025265286	1	NA	NA	NA	NA	NA	NA	NA	NA	NA	NA	NA	NA	NA	NA	NA	NA	2	2	0	4	1.20711272935624
180.0884	22385.7674285367	-1.53314610588443	0.808369843031462	-1.89658993231982	0.0578820803684219	1	NA	NA	NA	NA	NA	NA	NA	NA	NA	NA	NA	NA	NA	NA	NA	NA	2	2	0	4	-1.07992789129456
422.1058	5144.62950195537	1.77347679199812	0.935141194422591	1.89648023483039	0.0578965711467294	1	NA	NA	NA	NA	NA	NA	NA	NA	NA	NA	NA	NA	NA	NA	NA	NA	2	2	1	4	1.14360964804553
395.1562	17374.4991491172	-0.472053967453785	0.249063172754097	-1.8953182127807	0.0580502567183942	1	NA	NA	NA	NA	NA	NA	NA	NA	NA	NA	NA	NA	NA	NA	NA	NA	0	2	4	4	-0.596151888620627
457.112	4924.98898758943	0.789338866060872	0.41665869013239	1.89444954528625	0.0581653653946728	1	NA	NA	NA	NA	NA	NA	NA	NA	NA	NA	NA	NA	NA	NA	NA	NA	2	2	4	4	0.692969543806316
463.2396	9113.82624182447	-0.549915248372009	0.290559369776644	-1.89260889708955	0.0584098997046	1	NA	NA	NA	NA	NA	NA	NA	NA	NA	NA	NA	NA	NA	NA	NA	NA	0	2	3	4	-0.663900786833515
212.0324	17345.2694477981	-0.189427154574394	0.100178964465577	-1.89088752898304	0.0586393595341105	1	NA	NA	NA	NA	NA	NA	NA	NA	NA	NA	NA	NA	NA	NA	NA	NA	0	2	2	4	-0.315009507569087
283.0191	13389.1081986182	0.512821760554118	0.271249833784336	1.89058829419173	0.0586793240617738	1	NA	NA	NA	NA	NA	NA	NA	NA	NA	NA	NA	NA	NA	NA	NA	NA	2	2	4	4	0.504629820582871
413.164	13431.1563121684	0.367383137477618	0.194428241702336	1.88955644643473	0.0588173067723788	1	NA	NA	NA	NA	NA	NA	NA	NA	NA	NA	NA	NA	NA	NA	NA	NA	2	2	4	4	0.382003509781968
455.2919	12331.2534386185	0.407410816086638	0.215752237798513	1.88832718605269	0.0589820398032072	1	NA	NA	NA	NA	NA	NA	NA	NA	NA	NA	NA	NA	NA	NA	NA	NA	2	2	4	4	0.422609569979986
158.1121	12108.6456417859	0.328445243017126	0.174109688799434	1.88642714418656	0.0592374175862083	1	NA	NA	NA	NA	NA	NA	NA	NA	NA	NA	NA	NA	NA	NA	NA	NA	0	2	4	4	0.340694827087795
158.0252	5949.87114552644	-1.62851489233274	0.863955769234269	-1.88495169582131	0.0594363596775009	1	NA	NA	NA	NA	NA	NA	NA	NA	NA	NA	NA	NA	NA	NA	NA	NA	2	2	4	4	-1.12932375777572
465.2762	6946.68671497296	-0.530480609654583	0.281496575335967	-1.88450111345565	0.0594972243399384	1	NA	NA	NA	NA	NA	NA	NA	NA	NA	NA	NA	NA	NA	NA	NA	NA	2	2	4	4	-0.648419978487158
423.1733	17255.7392243421	-0.41105150118147	0.218237423521361	-1.88350602086922	0.0596318246628858	1	NA	NA	NA	NA	NA	NA	NA	NA	NA	NA	NA	NA	NA	NA	NA	NA	2	2	4	4	-0.538957809917862
230.0461	10485.8442725596	-1.69154827331832	0.898110982488462	-1.8834512730614	0.0596392374023484	1	NA	NA	NA	NA	NA	NA	NA	NA	NA	NA	NA	NA	NA	NA	NA	NA	2	2	3	4	-1.14481070065242
426.1477	5225.88762076949	1.79936146521292	0.956582984158781	1.8810301824418	0.0599678132087777	1	NA	NA	NA	NA	NA	NA	NA	NA	NA	NA	NA	NA	NA	NA	NA	NA	2	2	4	4	1.15691323217358
470.3108	6395.87616234025	-0.60458043406435	0.321413093844503	-1.88100748116018	0.0599709011793627	1	NA	NA	NA	NA	NA	NA	NA	NA	NA	NA	NA	NA	NA	NA	NA	NA	0	2	3	4	-0.693763258189313
275.0926	5624.71633954229	1.92005849038906	1.02177263272024	1.8791445659269	0.0602247563617075	1	NA	NA	NA	NA	NA	NA	NA	NA	NA	NA	NA	NA	NA	NA	NA	NA	0	2	3	4	1.20582049766765
298.1499	4411.27228161964	1.51613799084269	0.807221504431889	1.87821803869029	0.0603513434432051	1	NA	NA	NA	NA	NA	NA	NA	NA	NA	NA	NA	NA	NA	NA	NA	NA	2	2	0	4	1.03303546620929
202.0713	19206.0308733051	0.296559812737179	0.157940954338585	1.87766253521193	0.0604273449897915	1	NA	NA	NA	NA	NA	NA	NA	NA	NA	NA	NA	NA	NA	NA	NA	NA	1	2	4	4	0.299959687259133
184.1084	57291.8609466894	0.164544816755873	0.0876518776409432	1.8772537586692	0.0604833226549442	1	NA	NA	NA	NA	NA	NA	NA	NA	NA	NA	NA	NA	NA	NA	NA	NA	2	2	3	4	0.154457933597614
309.2212	44373.2361037092	-1.17127518591846	0.624490767713825	-1.87556845749111	0.0607145610496194	1	NA	NA	NA	NA	NA	NA	NA	NA	NA	NA	NA	NA	NA	NA	NA	NA	2	2	4	4	-0.935767145855356
197.1012	36728.0263660306	0.338500025415876	0.180643354591834	1.87385816755187	0.0609499765740931	1	NA	NA	NA	NA	NA	NA	NA	NA	NA	NA	NA	NA	NA	NA	NA	NA	2	2	4	4	0.34996940893757
344.201	5116.49347547075	-1.42673482610782	0.761529005183923	-1.87351343992897	0.0609975185973755	1	NA	NA	NA	NA	NA	NA	NA	NA	NA	NA	NA	NA	NA	NA	NA	NA	2	2	4	4	-1.01929907674216
118.0866	13535653.4211242	0.208229400701969	0.11114776386978	1.87344660344161	0.0610067396952088	1	NA	NA	NA	NA	NA	NA	NA	NA	NA	NA	NA	NA	NA	NA	NA	NA	2	2	4	4	0.207119429098773
444.0664	4388.33506963174	1.50729139563917	0.805060839611061	1.87227017074556	0.0611692353923853	1	NA	NA	NA	NA	NA	NA	NA	NA	NA	NA	NA	NA	NA	NA	NA	NA	2	2	4	4	1.02878820725367
249.0615	4980.11551069589	1.71960186306416	0.918808319469487	1.8715566964577	0.0612679591031921	1	NA	NA	NA	NA	NA	NA	NA	NA	NA	NA	NA	NA	NA	NA	NA	NA	2	2	4	4	1.11875874751156
372.0879	4988.33602107619	1.72234188645033	0.920445826289618	1.87120397231113	0.0613168143988594	1	NA	NA	NA	NA	NA	NA	NA	NA	NA	NA	NA	NA	NA	NA	NA	NA	2	2	4	4	1.11992646832277
275.0433	86446.8743262896	-0.579263087834484	0.309568202701753	-1.87119698592741	0.061317782398177	1	NA	NA	NA	NA	NA	NA	NA	NA	NA	NA	NA	NA	NA	NA	NA	NA	2	2	4	4	-0.683478726260689
295.1137	31787.0262187987	0.445672321597205	0.238556847421842	1.86820175741642	0.0617339539315921	1	NA	NA	NA	NA	NA	NA	NA	NA	NA	NA	NA	NA	NA	NA	NA	NA	0	2	4	4	0.462535321045518
167.0819	8852.58174856661	1.12439543223655	0.60222245136226	1.86707657559612	0.0618908950464029	1	NA	NA	NA	NA	NA	NA	NA	NA	NA	NA	NA	NA	NA	NA	NA	NA	2	2	0	4	0.844849571035943
409.0509	15423.8098660651	0.80484276275392	0.431074314740797	1.86706267395651	0.0618928361194674	1	NA	NA	NA	NA	NA	NA	NA	NA	NA	NA	NA	NA	NA	NA	NA	NA	2	2	4	4	0.703322223416418
284.101	4994.00130295953	1.72422808763942	0.924084367004703	1.86587734757193	0.0620585275303737	1	NA	NA	NA	NA	NA	NA	NA	NA	NA	NA	NA	NA	NA	NA	NA	NA	2	2	4	4	1.12226650285989
236.0251	5208.66900994777	1.79391458834943	0.962253359821891	1.86428508670677	0.0622816799756307	1	NA	NA	NA	NA	NA	NA	NA	NA	NA	NA	NA	NA	NA	NA	NA	NA	2	2	0	4	1.15326472795316
461.2241	8910.02538732986	-0.512826389667751	0.275081181972117	-1.86427288842947	0.0622833921006707	1	NA	NA	NA	NA	NA	NA	NA	NA	NA	NA	NA	NA	NA	NA	NA	NA	0	2	3	4	-0.627003856645447
267.1271	33209.8749215669	-0.151742613379114	0.0815197597631646	-1.86142125320247	0.062684711554163	1	NA	NA	NA	NA	NA	NA	NA	NA	NA	NA	NA	NA	NA	NA	NA	NA	2	2	4	4	-0.267470721858791
351.2126	11793.6420288198	0.246203626131145	0.132333040379643	1.86048492065794	0.0628169499387209	1	NA	NA	NA	NA	NA	NA	NA	NA	NA	NA	NA	NA	NA	NA	NA	NA	2	2	4	4	0.244254235798405
377.1303	10615.5946460017	-1.56108352063499	0.839131859537707	-1.86035544103285	0.0628352545051062	1	NA	NA	NA	NA	NA	NA	NA	NA	NA	NA	NA	NA	NA	NA	NA	NA	2	2	4	4	-1.09458020585122
456.2814	8815.37798387528	0.352291642451366	0.189519723107972	1.85886532902256	0.0630462295917091	1	NA	NA	NA	NA	NA	NA	NA	NA	NA	NA	NA	NA	NA	NA	NA	NA	2	2	4	4	0.366606938947014
284.1858	9596.66947176284	1.06785073028726	0.574787758196172	1.85781745533073	0.0631949414697091	1	NA	NA	NA	NA	NA	NA	NA	NA	NA	NA	NA	NA	NA	NA	NA	NA	2	2	4	4	0.822760404165053
292.1393	4282.15072865876	1.46565620354668	0.789037656516839	1.85752377144676	0.0632366723991254	1	NA	NA	NA	NA	NA	NA	NA	NA	NA	NA	NA	NA	NA	NA	NA	NA	2	2	4	4	1.00990085106014
490.2502	14197.0798995945	-0.366911928003292	0.197594052322915	-1.85689763274692	0.0633257194421308	1	NA	NA	NA	NA	NA	NA	NA	NA	NA	NA	NA	NA	NA	NA	NA	NA	2	2	4	4	-0.496141495451763
303.0872	5582.67511068804	1.90779658448934	1.02747825568239	1.85677562901055	0.0633430824017944	1	Hesperetin,Isoferreirin,5,7,3-Trihydroxy-4-methoxyflavanone,Ferreirin,Porric_acid_A,Divanillin,3,3,4,4-Tetrahydroxy-2-methoxychalcone,Folerogenin,2,3,6-Trihydroxy-4-methoxybenzylcoumaranone,Blumeatin,4,5,7-Trihydroxy-3-methoxyflavanone,4-Methoxy-2,3,7-trihydroxyisoflavanone	1	C16H14O6	[M+H]+	302.07904	303.0863164	2.91633093325134	HMDB05782,HMDB29491,HMDB30746,HMDB31657,HMDB31912,HMDB32245,HMDB35616,HMDB37507,HMDB39377,HMDB40316,HMDB40560,HMDB41673	Hesperetin,Homoeriodictyol,Haematoxylin,Nanafrocin,Ferreirin,Dihydrokalafungin,Homoeriodictyol_chalcone	1	C16H14O6	[M+H]+	302.07904	303.0863164	2.91633093325134	C01709,C09756,C09931,C10377,C10419,C12436,C16405	2	2	4	4	1.20195583164623
230.1866	86017.8331898882	1.07608993119239	0.57954807922986	1.85677421728731	0.0633432833341838	1	NA	NA	NA	NA	NA	NA	NA	NA	NA	NA	NA	NA	NA	NA	NA	NA	1	2	4	4	0.825389794921229
260.1009	5427.2627781571	1.86155103554535	1.00297119591222	1.85603638781694	0.0634483716507848	1	Glutamyl-Hydroxyproline,Hydroxyprolyl-Glutamate	1	C10H15N2O6	[M+H]+	259.093013	260.1002894	2.21914401302958	HMDB28820,HMDB28862	NA	NA	NA	NA	NA	NA	NA	NA	2	2	2	4	1.17788563273368
451.0649	3340.80445120953	1.0318741027424	0.556178618620286	1.85529264915321	0.0635544473535026	1	NA	NA	NA	NA	NA	NA	NA	NA	NA	NA	NA	NA	NA	NA	NA	NA	2	2	1	4	0.807966501959894
422.2304	52066.7745132107	-1.16886229261122	0.630119718275908	-1.85498447153723	0.0635984440877712	1	NA	NA	NA	NA	NA	NA	NA	NA	NA	NA	NA	NA	NA	NA	NA	NA	2	2	4	4	-0.932870139542459
181.1057	11466.3832726774	0.265169217822228	0.14296467585895	1.85478836802908	0.0636264537479976	1	NA	NA	NA	NA	NA	NA	NA	NA	NA	NA	NA	NA	NA	NA	NA	NA	0	2	2	4	0.268117628543897
345.1373	5876.1952019969	-1.48270252407076	0.799575755842736	-1.85436153264556	0.0636874543030215	1	NA	NA	NA	NA	NA	NA	NA	NA	NA	NA	NA	NA	NA	NA	NA	NA	2	2	4	4	-1.04589052814406
393.127	110650.67457116	0.754510119427604	0.406968139029118	1.85397835129698	0.0637422572487959	1	NA	NA	NA	NA	NA	NA	NA	NA	NA	NA	NA	NA	NA	NA	NA	NA	2	2	4	4	0.673265984515287
112.0509	21299.242538373	0.622923458163865	0.336266714469275	1.85246838702729	0.0639585930244722	1	NA	NA	NA	NA	NA	NA	NA	NA	NA	NA	NA	NA	NA	NA	NA	NA	0	2	4	4	0.583525833843778
365.1822	4293.01180112298	1.46997343855534	0.794263908895913	1.85073679175315	0.0642074283321304	1	NA	NA	NA	NA	NA	NA	NA	NA	NA	NA	NA	NA	NA	NA	NA	NA	2	2	4	4	1.01302365133679
434.1409	4889.06011891525	1.68889529430007	0.913012343542059	1.84980554342556	0.0643415816101343	1	NA	NA	NA	NA	NA	NA	NA	NA	Latrunculin_B,N-Acetylaspartylglutamylglutamate,Latifoline	1	C20H29NO5S	[M+K]+	395.176646	434.1398054	2.43654230009548	C19904,C20776,C10344	2	2	0	4	1.10716442656129
242.0193	4847.55897490167	1.67467964937448	0.905673088119042	1.84909949444623	0.0644434473834363	1	NA	NA	NA	NA	NA	NA	NA	NA	NA	NA	NA	NA	NA	NA	NA	NA	1	2	4	4	1.10142270177473
275.8485	5288.42255551154	1.81894544494813	0.984504184851179	1.84757512759897	0.0646638305933595	1	NA	NA	NA	NA	NA	NA	NA	NA	NA	NA	NA	NA	NA	NA	NA	NA	2	2	4	4	1.16057720209608
219.0481	134597.214926303	1.39900115181995	0.758051459955482	1.8455226666302	0.0649615443510788	1	NA	NA	NA	NA	NA	NA	NA	NA	NA	NA	NA	NA	NA	NA	NA	NA	2	2	4	4	0.973167690846145
254.1866	24084.6557201387	0.20090548032165	0.108906396107882	1.84475372890528	0.0650733711466863	1	NA	NA	NA	NA	NA	NA	NA	NA	NA	NA	NA	NA	NA	NA	NA	NA	2	2	4	4	0.196291265765156
295.0999	4271.590162074	1.46143989232333	0.792294611775473	1.84456623912707	0.0651006618948658	1	NA	NA	NA	NA	NA	NA	NA	NA	NA	NA	NA	NA	NA	NA	NA	NA	2	2	0	4	1.00471795536457
367.1614	4195.32131956682	1.43068884141738	0.777234004716617	1.84074401368867	0.0656590807155308	1	NA	NA	NA	NA	NA	NA	NA	NA	NA	NA	NA	NA	NA	NA	NA	NA	2	2	1	4	0.989328725088431
414.2346	15647.5185009827	-0.20534817254295	0.111594251821788	-1.840132168016	0.0657488356120632	1	NA	NA	NA	NA	NA	NA	NA	NA	NA	NA	NA	NA	NA	NA	NA	NA	2	2	4	4	-0.332768474530919
300.6824	4248.65506219089	1.45225683855122	0.789516171610842	1.83942633573698	0.0658525035092256	1	NA	NA	NA	NA	NA	NA	NA	NA	NA	NA	NA	NA	NA	NA	NA	NA	2	2	4	4	0.99956190923711
358.2589	19517.4636123289	-1.48817332089843	0.809097833070052	-1.83929960021235	0.0658711318294755	1	NA	NA	NA	NA	NA	NA	NA	NA	NA	NA	NA	NA	NA	NA	NA	NA	2	2	4	4	-1.05021413957964
369.3363	16882.4799060079	-0.426884566312523	0.232154494987365	-1.83879517963137	0.0659453175308364	1	NA	NA	NA	NA	NA	NA	NA	NA	NA	NA	NA	NA	NA	NA	NA	NA	0	2	4	4	-0.554903784644056
79.0241	5353.86723098751	-1.12780589787189	0.613591847374285	-1.83803924823653	0.0660566221102568	1	NA	NA	NA	NA	NA	NA	NA	NA	NA	NA	NA	NA	NA	NA	NA	NA	2	2	4	4	-0.916599340788672
304.0795	24227.996721436	0.428781719044001	0.23349501630574	1.83636347288265	0.0663039180461945	1	NA	NA	NA	NA	NA	NA	NA	NA	NA	NA	NA	NA	NA	NA	NA	NA	1	2	4	4	0.443861311926248
188.1114	18392.8249553807	0.249376187544616	0.135837451337919	1.83584265670775	0.0663809306111734	1	NA	NA	NA	NA	NA	NA	NA	NA	NA	NA	NA	NA	NA	NA	NA	NA	2	2	4	4	0.24875786454952
309.0497	14216.6175050682	1.38958988799485	0.757300535174396	1.83492526870438	0.0665167630543172	1	NA	NA	NA	NA	NA	NA	NA	NA	NA	NA	NA	NA	NA	NA	NA	NA	2	2	4	4	0.96319487721748
274.1765	20199.900243964	-0.11575269294359	0.0630928307892367	-1.83464098053018	0.0665589024269144	1	NA	NA	NA	NA	NA	NA	NA	NA	NA	NA	NA	NA	NA	NA	NA	NA	1	2	2	4	-0.217971932316328
308.2184	477170.593407563	-1.28321774087366	0.699600166775554	-1.83421588760905	0.0666219539745494	1	NA	NA	NA	NA	NA	NA	NA	NA	NA	NA	NA	NA	NA	NA	NA	NA	1	2	2	4	-0.978190567188112
232.0922	4210.01722306673	1.43665683030806	0.783609118016963	1.8333845246004	0.0667454073614034	1	Phendimetrazine,N,N-Diethylbenzeneacetamide,N-Acetyl-2,6-diethylaniline	1	C12H17NO	[M+(41K)]+	191.131014	232.0922904	-0.316684366629701	HMDB15519,HMDB32635,HMDB32854	Phendimetrazine,N,N-Diethyl-m-toluamide,N,N-Diethylphenylacetamide	1	C12H17NO	[M+(41K)]+	191.131014	232.0922904	-0.316684366629701	C07904,C10935,C10938	0	2	3	4	0.993409515267579
339.2744	4937.23395148717	1.70520153451743	0.930457411759606	1.83264866609283	0.066854835890768	1	NA	NA	NA	NA	NA	NA	NA	NA	NA	NA	NA	NA	NA	NA	NA	NA	2	2	4	4	1.11294288563456
350.181	10329.3421373864	-1.59913999663579	0.872742650834205	-1.8323156260408	0.0669044103620591	1	NA	NA	NA	NA	NA	NA	NA	NA	NA	NA	NA	NA	NA	NA	NA	NA	0	2	3	4	-1.11759255021875
409.2713	26883.6841144023	-0.417294545435272	0.227770537665325	-1.83208306795334	0.0669390455951527	1	NA	NA	NA	NA	NA	NA	NA	NA	NA	NA	NA	NA	NA	NA	NA	NA	2	2	4	4	-0.5469134138196
330.2026	30517.2944591373	0.225425133912843	0.123185415928729	1.82996608984352	0.0672550096679056	1	NA	NA	NA	NA	NA	NA	NA	NA	NA	NA	NA	NA	NA	NA	NA	NA	2	2	4	4	0.224367688398748
337.1372	25469.587598578	0.566709797598205	0.309731180748852	1.82968274691635	0.0672973922668183	1	NA	NA	NA	NA	NA	NA	NA	NA	NA	NA	NA	NA	NA	NA	NA	NA	2	2	4	4	0.539679631171641
327.211	4756.7598202446	1.64308114991781	0.898026393692083	1.82965797159097	0.0673010992190913	1	NA	NA	NA	NA	NA	NA	NA	NA	NA	NA	NA	NA	NA	NA	NA	NA	2	2	4	4	1.08328856105625
351.2321	4112.58584455082	1.39655951898754	0.763349554047685	1.82951507809526	0.0673224826163288	1	NA	NA	NA	NA	NA	NA	NA	NA	NA	NA	NA	NA	NA	NA	NA	NA	0	2	2	4	0.969166999003987
327.2273	8921.84946897269	-1.5251878849952	0.83407086691967	-1.82860707103692	0.0674584926517344	1	NA	NA	NA	NA	NA	NA	NA	NA	NA	NA	NA	NA	NA	NA	NA	NA	2	2	4	4	-1.07546588093325
288.1081	4682.38524131689	1.61666991595601	0.884115914685327	1.82857235018941	0.0674636979592537	1	NA	NA	NA	NA	NA	NA	NA	NA	NA	NA	NA	NA	NA	NA	NA	NA	2	2	4	4	1.07769420406414
273.0376	4718.37852506149	1.6295127696182	0.891530469437421	1.82777013851973	0.0675840566243949	1	NA	NA	NA	NA	NA	NA	NA	NA	NA	NA	NA	NA	NA	NA	NA	NA	2	2	4	4	1.07992789129456
239.1031	19047.4264135342	0.130509428693969	0.071424541505376	1.82723509235472	0.0676644296649494	1	NA	NA	NA	NA	NA	NA	NA	NA	NA	NA	NA	NA	NA	NA	NA	NA	2	2	0	4	0.105359084944774
428.0923	4101.99678507601	1.39212962760438	0.762514184070605	1.82570981194427	0.0678939844262597	1	Dihydroxycitracridone_I	1	C20H21NO7	[M+(41K)]+	387.131804	428.0930804	-1.83885242726914	HMDB31401	NA	NA	NA	NA	NA	NA	NA	NA	2	2	0	4	0.96518175936581
406.1109	4123.38160520899	1.40106212615127	0.767817145103193	1.82473409858928	0.0680411649662578	1	N-Acetyl-6-O-L-fucosyl-D-glucosamine,2-Acetamido-2-deoxy-6-O-a-L-fucopyranosyl-D-glucose,3-O-fucopyranosyl-2-acetamido-2-deoxyglucopyranose,Casuarine_6-alpha-D-glucoside	1	C14H25NO10	[M+K]+	367.147849	406.1110084	-0.303365329849162	HMDB02220,HMDB05817,HMDB06700,HMDB31999	NA	NA	NA	NA	NA	NA	NA	NA	2	2	4	4	0.97417029980373
180.0635	14346.2531576176	0.22262179387988	0.122099894406485	1.82327589194096	0.0682616157305539	1	NA	NA	NA	NA	NA	NA	NA	NA	NA	NA	NA	NA	NA	NA	NA	NA	0	2	3	4	0.220529150248162
119.0835	28952.4882986399	0.20446782279782	0.112327119069316	1.82028903164199	0.0687150008364549	1	NA	NA	NA	NA	NA	NA	NA	NA	NA	NA	NA	NA	NA	NA	NA	NA	2	2	4	4	0.200110277678646
357.0433	4137.09551559779	1.40675861753456	0.772865963390772	1.82018446169207	0.0687309185725644	1	NA	NA	NA	NA	NA	NA	NA	NA	NA	NA	NA	NA	NA	NA	NA	NA	2	2	0	4	0.978190567188112
327.0624	11424.0025943828	1.11953259039763	0.615802822358036	1.81800496806869	0.0690633734551712	1	NA	NA	NA	NA	NA	NA	NA	NA	NA	NA	NA	NA	NA	NA	NA	NA	2	2	1	4	0.841287768287693
468.1122	6893.82230640593	0.439723180148858	0.24194327126082	1.81746397763973	0.0691460992081419	1	NA	NA	NA	NA	NA	NA	NA	NA	NA	NA	NA	NA	NA	NA	NA	NA	2	2	4	4	0.454908280238273
273.0739	5212.32811441901	1.79504286865861	0.987815471225075	1.81718440432242	0.069188882156546	1	NA	NA	NA	NA	NA	NA	NA	NA	NA	NA	NA	NA	NA	NA	NA	NA	0	2	3	4	1.15569535455078
354.9804	4817.18358743335	1.66418421107373	0.916757923605764	1.81529296690255	0.0694788992508328	1	NA	NA	NA	NA	NA	NA	NA	NA	NA	NA	NA	NA	NA	NA	NA	NA	1	2	2	4	1.09458020585122
229.1662	22533.0569980498	0.257769880959834	0.142021325612129	1.81500827322104	0.069522638094084	1	NA	NA	NA	NA	NA	NA	NA	NA	NA	NA	NA	NA	NA	NA	NA	NA	2	2	4	4	0.257135225760785
424.1564	4153.21756537095	1.41342618542398	0.778834320507542	1.81479699623778	0.0695551121942727	1	NA	NA	NA	NA	NA	NA	NA	NA	NA	NA	NA	NA	NA	NA	NA	NA	2	2	4	4	0.98121617364424
483.1559	5358.79867918352	0.812979271800913	0.448027566737235	1.81457421854963	0.069589367487012	1	NA	NA	NA	NA	NA	NA	NA	NA	NA	NA	NA	NA	NA	NA	NA	NA	1	2	4	4	0.707324120573689
367.0983	4641.17438259117	1.6018282200151	0.882887655227341	1.81430582988799	0.0696306545214041	1	NA	NA	NA	NA	NA	NA	NA	NA	NA	NA	NA	NA	NA	NA	NA	NA	2	2	4	4	1.07213337371386
226.1054	4028.81176837295	1.36116193806524	0.750467696844094	1.81375153626101	0.0697159868348659	1	NA	NA	NA	NA	NA	NA	NA	NA	NA	NA	NA	NA	NA	NA	NA	NA	2	2	4	4	0.950371665388931
256.8509	84215.3813988061	0.378742970884096	0.208988833080192	1.81226415450995	0.0699453904064063	1	NA	NA	NA	NA	NA	NA	NA	NA	NA	NA	NA	NA	NA	NA	NA	NA	0	2	2	4	0.394116301943946
278.9874	5121.77498568159	1.76608018234841	0.97497236554169	1.81141563060322	0.0700765382255256	1	L-Cystine	1	C6H12N2O4S2	[M+K]+	240.023852	278.9870114	1.30364491936298	HMDB00192	L-Cystine,Cystine,SQ_26180,L-Ascorbate_6-phosphate	1	C6H12N2O4S2	[M+K]+	240.023852	278.9870114	1.30364491936298	C00491,C01420,C16842,C16186	2	2	2	4	1.14001634988175
303.1567	4647.23488769702	1.60402039461565	0.885690179874444	1.81104005787107	0.0701346511246708	1	Prehumulinic_acid,6b-Hydroxy-8a-methoxy-7(11)-eremophilen-12,8-olide,3b-Hydroxy-6b-methoxy-7(11)-eremophilen-12,8a-olide,Methyl_(3b,11x)-3-Hydroxy-8-oxo-6-eremophilen-12-oate	1	C16H24O4	[M+Na]+	280.16746	303.1566814	0.0339758303785274	HMDB30148,HMDB36979,HMDB40755,HMDB41229	1-(3,4-Dihydroxyphenyl)-5-hydroxy-3-decanone,3,4-Epoxy-6-methylcyclohexylmethyl-3,4-epoxy-6-methylcyclo-hexanecarboxylate	1	C16H24O4	[M+Na]+	280.16746	303.1566814	0.0339758303785274	C17748,C19417	2	2	4	4	1.07324288518856
335.212	96136.5612610689	0.743216368797213	0.410564145935941	1.81023203354239	0.0702598119398843	1	NA	NA	NA	NA	NA	NA	NA	NA	NA	NA	NA	NA	NA	NA	NA	NA	0	2	3	4	0.664678988515768
354.2023	4009.1626942884	1.35273158571566	0.747278764643458	1.81021012467961	0.0702632081146107	1	NA	NA	NA	NA	NA	NA	NA	NA	NA	NA	NA	NA	NA	NA	NA	NA	2	2	4	4	0.946457393286812
462.303	3323.77798131218	1.02267559772343	0.565248421589678	1.80924980709775	0.0704122029292498	1	NA	NA	NA	NA	NA	NA	NA	NA	NA	NA	NA	NA	NA	NA	NA	NA	2	2	4	4	0.803648938938197
424.0688	10402.7400492219	1.16607103781505	0.644617857965921	1.80893381001663	0.0704612870240499	1	NA	NA	NA	NA	NA	NA	NA	NA	NA	NA	NA	NA	NA	NA	NA	NA	2	2	3	4	0.853801354624242
148.1124	15201.3625420535	-0.287058821533352	0.158711625036361	-1.80868176144997	0.0705004580619353	1	NA	NA	NA	NA	NA	NA	NA	NA	NA	NA	NA	NA	NA	NA	NA	NA	1	2	3	4	-0.423292087978761
287.1352	10510.5404130343	-0.325939880397548	0.18027324560785	-1.80803246371104	0.0706014481466727	1	NA	NA	NA	NA	NA	NA	NA	NA	NA	NA	NA	NA	NA	NA	NA	NA	2	2	1	4	-0.45906517512979
79.0235	8799.68371333394	-1.27765490476442	0.70671376098055	-1.80788174124655	0.070624908088638	1	NA	NA	NA	NA	NA	NA	NA	NA	NA	NA	NA	NA	NA	NA	NA	NA	2	2	0	4	-0.973167690846145
298.1817	4599.43720660425	1.58663755438593	0.878031258356147	1.80703994224128	0.0707560516539775	1	NA	NA	NA	NA	NA	NA	NA	NA	NA	NA	NA	NA	NA	NA	NA	NA	2	2	4	4	1.06220655776593
344.1341	81093.5983853961	0.361226234594998	0.200047819157755	1.8056994378436	0.0709653005276214	1	NA	NA	NA	NA	NA	NA	NA	NA	NA	NA	NA	NA	NA	NA	NA	NA	2	2	0	4	0.373290210192164
203.0405	17913.7822527672	1.37731436019419	0.763653958000631	1.80358439285802	0.0712964845592632	1	NA	NA	NA	NA	NA	NA	NA	NA	NA	NA	NA	NA	NA	NA	NA	NA	2	2	4	4	0.959232476122047
431.1596	4529.5116502296	1.56082007633859	0.866386103837324	1.80152944446539	0.0716194706740864	1	NA	NA	NA	NA	NA	NA	NA	NA	NA	NA	NA	NA	NA	NA	NA	NA	0	2	2	4	1.05238332469421
118.0803	4002.75024338919	1.34997423576248	0.749566834408984	1.80100582602071	0.0717019616897351	1	NA	NA	NA	NA	NA	NA	NA	NA	NA	NA	NA	NA	NA	NA	NA	NA	2	2	4	4	0.944505685514796
242.1503	4562.96697601271	1.5732316378659	0.873746794683244	1.80055783602186	0.0717725999531803	1	NA	NA	NA	NA	NA	NA	NA	NA	NA	NA	NA	NA	NA	NA	NA	NA	1	2	4	4	1.0600147756147
326.1237	92765.1195805138	0.363012518535687	0.201638425055204	1.80031419327096	0.0718110410358241	1	NA	NA	NA	NA	NA	NA	NA	NA	NA	NA	NA	NA	NA	NA	NA	NA	0	2	3	4	0.375968177491097
318.1912	19954.2039457091	0.311348398920616	0.172947872643234	1.80024416699755	0.0718220926510401	1	NA	NA	NA	NA	NA	NA	NA	NA	NA	NA	NA	NA	NA	NA	NA	NA	2	2	4	4	0.316977725084209
335.0952	9546.51509675163	1.05420511470489	0.585594139812569	1.80023166734953	0.071824065504307	1	NA	NA	NA	NA	NA	NA	NA	NA	NA	NA	NA	NA	NA	NA	NA	NA	2	2	3	4	0.815776329982067
140.0683	1779216.00931947	0.44274899191163	0.24613914538999	1.79877520582972	0.0720542469040161	1	NA	NA	NA	NA	NA	NA	NA	NA	NA	NA	NA	NA	NA	NA	NA	NA	2	2	4	4	0.459758760875942
186.0458	13827.0393587241	0.247090597051145	0.137383765026338	1.79854291374075	0.0720910145042772	1	NA	NA	NA	NA	NA	NA	NA	NA	NA	NA	NA	NA	NA	NA	NA	NA	1	2	4	4	0.247470602547647
263.0077	19982.730242638	-1.57291469832987	0.874937354362655	-1.79774550770627	0.072217346257373	1	NA	NA	NA	NA	NA	NA	NA	NA	NA	NA	NA	NA	NA	NA	NA	NA	0	2	2	4	-1.1025681394849
181.0325	20171.9101103969	-1.34161316518549	0.746377842612243	-1.79749865093795	0.0722564921054858	1	NA	NA	NA	NA	NA	NA	NA	NA	NA	NA	NA	NA	NA	NA	NA	NA	2	2	2	4	-0.991367056541592
453.2973	12605.502193582	0.217974592531437	0.121349865443522	1.7962491489773	0.0724549012342264	1	NA	NA	NA	NA	NA	NA	NA	NA	NA	NA	NA	NA	NA	NA	NA	NA	2	2	4	4	0.21733285114259
319.1251	21265.4913228607	-0.523050044403218	0.291248815882309	-1.795887282215	0.0725124454847454	1	NA	NA	NA	NA	NA	NA	NA	NA	NA	NA	NA	NA	NA	NA	NA	NA	2	2	4	4	-0.641504212745259
328.2121	11704.2283847771	-1.23462451031067	0.687639680814771	-1.79545268366099	0.0725816050283518	1	NA	NA	NA	NA	NA	NA	NA	NA	NA	NA	NA	NA	NA	NA	NA	NA	1	2	4	4	-0.95824422701618
335.074	3928.2442726167	1.31748879296751	0.734358241009065	1.79406823454065	0.0728022784468934	1	1-(sn-Glycero-3-phospho)-1D-myo-inositol_	1	C9H19O11P	[M+H]+	334.066503	335.0737794	0.675970529073673	HMDB11649	sn-Glycero-3-phospho-1-inositol,2-(alpha-D-Galactosyl)-sn-glycerol_3-phosphate,alpha-D-Galactosyl-(1,1)-sn-glycerol_3-phosphate,2-(alpha-D-Glucosyl)-sn-glycerol_3-phosphate	1	C9H19O11P	[M+H]+	334.066503	335.0737794	0.675970529073673	C01225,C04641,C04703,C10517	0	2	4	4	0.931906209193726
302.3055	11533.0928611486	-0.300118902487033	0.167368460145307	-1.79316283501965	0.0729468907927906	1	NA	NA	NA	NA	NA	NA	NA	NA	NA	NA	NA	NA	NA	NA	NA	NA	2	2	4	4	-0.434925426764749
334.1091	4520.93289752345	1.55762441013945	0.868800937432775	1.79284384146969	0.0729978970876792	1	NA	NA	NA	NA	NA	NA	NA	NA	NA	NA	NA	NA	NA	NA	NA	NA	2	2	4	4	1.05129811379433
390.2486	11259.4655186137	0.343636130642117	0.191832715969534	1.79133224958714	0.0732399938953355	1	NA	NA	NA	NA	NA	NA	NA	NA	NA	NA	NA	NA	NA	NA	NA	NA	2	2	4	4	0.35661254307586
350.0933	3933.73552970089	1.31990199094083	0.737124907343517	1.7906083186058	0.0733561711955683	1	NA	NA	NA	NA	NA	NA	NA	NA	NA	NA	NA	NA	NA	NA	NA	NA	2	2	3	4	0.933834937458808
118.0372	4463.36786214429	1.53596944411792	0.858335816855088	1.78947378631555	0.0735385454733465	1	NA	NA	NA	NA	NA	NA	NA	NA	NA	NA	NA	NA	NA	NA	NA	NA	2	2	1	4	1.04373603722664
400.1114	11372.0815121173	-0.412026778152895	0.230280792362465	-1.78923640971479	0.0735767502569047	1	NA	NA	NA	NA	NA	NA	NA	NA	NA	NA	NA	NA	NA	NA	NA	NA	0	2	3	4	-0.541124118165443
433.1578	5481.30125002207	-1.44385051618833	0.808106590162911	-1.78670800828051	0.073984694073425	1	NA	NA	NA	NA	NA	NA	NA	NA	NA	NA	NA	NA	NA	NA	NA	NA	2	2	4	4	-1.02667152178078
328.1394	266628.245514339	0.318641611642725	0.178390662981068	1.78620117397367	0.0740666910853739	1	NA	NA	NA	NA	NA	NA	NA	NA	NA	NA	NA	NA	NA	NA	NA	NA	1	2	4	4	0.324862974178674
569.2566	16481.2269219616	1.21255162064317	0.678962149256071	1.78588986436393	0.0741170924023181	1	NA	NA	NA	NA	NA	NA	NA	NA	NA	NA	NA	NA	NA	NA	NA	NA	2	2	4	4	0.876486449735171
543.1322	113116.44153917	-0.525495026190749	0.294277450517185	-1.78571285454324	0.0741457629567378	1	NA	NA	NA	NA	NA	NA	NA	NA	NA	NA	NA	NA	NA	NA	NA	NA	2	2	4	4	-0.644574079520307
361.1107	3957.79445128197	1.3304523704611	0.745260089099921	1.7852188650917	0.0742258231418014	1	NA	NA	NA	NA	NA	NA	NA	NA	NA	NA	NA	NA	NA	NA	NA	NA	0	2	3	4	0.937702854204857
417.0688	4600.68997333168	1.58709663393292	0.88970765350367	1.78384059941817	0.074449570347162	1	NA	NA	NA	NA	NA	NA	NA	NA	NA	NA	NA	NA	NA	NA	NA	NA	0	2	3	4	1.06330436468572
477.1027	3898.00313351249	-1.18625703315279	0.665062160392446	-1.78367843458842	0.074475932329994	1	NA	NA	NA	NA	NA	NA	NA	NA	NA	NA	NA	NA	NA	NA	NA	NA	0	2	3	4	-0.942557568903592
447.0064	15326.25870442	0.617951651291586	0.346510432024408	1.78335655778484	0.0745282801451914	1	NA	NA	NA	NA	NA	NA	NA	NA	NA	NA	NA	NA	NA	NA	NA	NA	2	2	4	4	0.577616318656967
334.2087	1078480.02738702	0.587799875062318	0.329724543015842	1.78269979445866	0.0746351848328084	1	NA	NA	NA	NA	NA	NA	NA	NA	NA	NA	NA	NA	NA	NA	NA	NA	2	2	4	4	0.551994121316888
423.1878	4447.92063263265	1.53009739274227	0.858330036905038	1.78264458536193	0.0746441772016835	1	NA	NA	NA	NA	NA	NA	NA	NA	NA	NA	NA	NA	NA	NA	NA	NA	2	2	4	4	1.04158638029299
263.1716	13675.5592907196	1.25287768986598	0.702930580218345	1.78236333021223	0.0746900013284706	1	NA	NA	NA	NA	NA	NA	NA	NA	NA	NA	NA	NA	NA	NA	NA	NA	2	2	4	4	0.89776252175851
570.4719	8309.92277300296	-1.70197784487457	0.955252228274148	-1.78170518162468	0.0747973214721948	1	NA	NA	NA	NA	NA	NA	NA	NA	NA	NA	NA	NA	NA	NA	NA	NA	2	2	4	4	-1.14963151125988
332.9586	5032.29197811102	1.73687220109527	0.974847098764727	1.78168679303261	0.0748003217918298	1	NA	NA	NA	NA	NA	NA	NA	NA	NA	NA	NA	NA	NA	NA	NA	NA	2	2	4	4	1.13168871324281
428.2499	3860.72180893636	1.28740512766356	0.722836129886274	1.78104700973665	0.0749047713423495	1	NA	NA	NA	NA	NA	NA	NA	NA	NA	NA	NA	NA	NA	NA	NA	NA	0	2	4	4	0.914701067353541
161.1289	19418.9793515928	0.256597656468567	0.144083465987332	1.78089591828064	0.0749294555653363	1	NA	NA	NA	NA	NA	NA	NA	NA	NA	NA	NA	NA	NA	NA	NA	NA	2	2	0	4	0.255200407671552
266.0696	21790.0731490378	0.257802278010825	0.144835656332357	1.779964164482	0.0750818255655613	1	NA	NA	NA	NA	NA	NA	NA	NA	NA	NA	NA	NA	NA	NA	NA	NA	2	2	4	4	0.25778037873429
293.0636	45708.9582822188	0.608064715917707	0.341763366310849	1.77919805297284	0.0752072974834302	1	NA	NA	NA	NA	NA	NA	NA	NA	NA	NA	NA	NA	NA	NA	NA	NA	2	2	0	4	0.572461995513745
228.1096	5109.96546220614	1.76225502246898	0.991277076160548	1.77776230768356	0.0754429014566635	1	NA	NA	NA	NA	NA	NA	NA	NA	NA	NA	NA	NA	NA	NA	NA	NA	2	2	3	4	1.13762897224966
323.1261	4840.51684561676	1.67222601852355	0.940694874917628	1.77764975988626	0.0754613958435317	1	Alpha-dihydroartemisinin,Dihydroartemisinin_(DHA),Myrigalone_E,1,3-Diacetoxy-4,6,12-tetradecatriene-8,10-diyne,Myrigalone_A,Myrigalon_B,Verimol_C	1	C15H24O5	[M+K]+	284.162375	323.1255344	1.77949415571224	HMDB60593,HMDB61088,HMDB30755,HMDB30922,HMDB37245,HMDB37246,HMDB38325	Toxyl_angelate,alpha,alpha-Diethyl-3,4,3,4-stilbenetetraol,(+)-3-Hydroxylarreatricin	1	C18H20O4	[M+Na]+	300.13616	323.1253814	2.25299540638613	C08981,C14739,C20431	2	2	0	4	1.09913615105864
358.1432	12908.2761520001	-0.374994125740246	0.210974565459632	-1.77743760212649	0.0754962686740289	1	NA	NA	NA	NA	NA	NA	NA	NA	NA	NA	NA	NA	NA	NA	NA	NA	2	2	4	4	-0.503921078233259
294.1943	4397.17437837086	1.51066305966066	0.850090892559856	1.77706063302436	0.0755582643520984	1	NA	NA	NA	NA	NA	NA	NA	NA	NA	NA	NA	NA	NA	NA	NA	NA	2	2	3	4	1.02984828041145
365.0392	4532.36224057664	1.56186481941161	0.879678998566596	1.77549404039043	0.0758163487157221	1	NA	NA	NA	NA	NA	NA	NA	NA	NA	NA	NA	NA	NA	NA	NA	NA	1	2	4	4	1.05346977638527
158.0468	4037.92335477732	1.36505585405334	0.769106561668358	1.77485919648408	0.0759211390798232	1	NA	NA	NA	NA	NA	NA	NA	NA	NA	NA	NA	NA	NA	NA	NA	NA	2	2	4	4	0.955285078623589
282.1428	4424.74944452421	1.52126290110436	0.857427195380431	1.77421816021288	0.0760270714596433	1	NA	NA	NA	NA	NA	NA	NA	NA	NA	NA	NA	NA	NA	NA	NA	NA	1	2	4	4	1.03837088971654
324.0151	4420.20590247704	1.51952254880855	0.856515673503382	1.7740744224718	0.0760508409184764	1	NA	NA	NA	NA	NA	NA	NA	NA	NA	NA	NA	NA	NA	NA	NA	NA	2	2	4	4	1.03623318044076
411.038	4418.07584765455	1.51870585747204	0.856248220971373	1.77367475957981	0.0761169637800847	1	NA	NA	NA	NA	NA	NA	NA	NA	Thiophanate	1	C14H18N4O4S2	[M+(41K)]+	370.07695	411.0382264	-0.464433689486349	C18918	2	2	4	4	1.03516609956108
290.064	54046.4607210316	0.461763831038873	0.260392719963285	1.77333617892229	0.0761730174809967	1	NA	NA	NA	NA	NA	NA	NA	NA	NA	NA	NA	NA	NA	NA	NA	NA	2	2	4	4	0.470189364022289
116.0732	3825.65153559799	1.2715316474095	0.717514444944136	1.77213386625059	0.0763723384138783	1	NA	NA	NA	NA	NA	NA	NA	NA	NA	NA	NA	NA	NA	NA	NA	NA	2	2	4	4	0.90714069626098
410.2132	43997.1077690762	-0.415274720501123	0.234453014167497	-1.77124922865971	0.0765192662134506	1	NA	NA	NA	NA	NA	NA	NA	NA	NA	NA	NA	NA	NA	NA	NA	NA	0	2	2	4	-0.544740289730464
294.2121	4427.79995346136	1.52243090540913	0.859609030881289	1.77107365176038	0.0765484548462619	1	NA	NA	NA	NA	NA	NA	NA	NA	NA	NA	NA	NA	NA	NA	NA	NA	2	2	2	4	1.03944152581056
399.0096	17978.3591136736	-1.87244518367993	1.05758788421377	-1.77048660601093	0.0766461136979323	1	NA	NA	NA	NA	NA	NA	NA	NA	NA	NA	NA	NA	NA	NA	NA	NA	2	2	4	4	-1.21752398214231
461.1739	27819.7760264406	0.472403081218336	0.26689184576587	1.77001691401524	0.076724323123483	1	NA	NA	NA	NA	NA	NA	NA	NA	NA	NA	NA	NA	NA	NA	NA	NA	0	2	2	4	0.479970942741833
287.2443	4398.98938894903	1.51136684962426	0.854456406636811	1.7688050998097	0.076926405411558	1	NA	NA	NA	NA	NA	NA	NA	NA	NA	NA	NA	NA	NA	NA	NA	NA	2	2	4	4	1.03090951213175
411.0162	21964.9900048013	0.78582179789274	0.444740552548737	1.76692184553291	0.0772413179328572	1	NA	NA	NA	NA	NA	NA	NA	NA	NA	NA	NA	NA	NA	NA	NA	NA	0	2	2	4	0.692176265742116
148.6024	13255.5525688074	0.651687433284991	0.368839405746799	1.76685956850381	0.0772517496397302	1	NA	NA	NA	NA	NA	NA	NA	NA	NA	NA	NA	NA	NA	NA	NA	NA	2	2	4	4	0.601378486973972
425.2751	6146.83374204796	-1.59444666648236	0.902427757326274	-1.7668413383099	0.0772548035035359	1	NA	NA	NA	NA	NA	NA	NA	NA	NA	NA	NA	NA	NA	NA	NA	NA	2	2	2	4	-1.11178422324525
328.1253	10269.3446608837	-1.49683635386397	0.847528088418273	-1.76612005468455	0.0773757095907405	1	NA	NA	NA	NA	NA	NA	NA	NA	NA	NA	NA	NA	NA	NA	NA	NA	2	2	4	4	-1.05892079182326
358.0841	4374.25520080505	1.50180101579102	0.850721576274293	1.76532611570533	0.0775089728150019	1	NA	NA	NA	NA	NA	NA	NA	NA	NA	NA	NA	NA	NA	NA	NA	NA	2	2	4	4	1.02772928894286
104.1065	38797.1340475232	0.698876385355361	0.395924287829925	1.76517684526485	0.0775340488335266	1	NA	NA	NA	NA	NA	NA	NA	NA	NA	NA	NA	NA	NA	NA	NA	NA	1	2	4	4	0.632330606002654
303.1998	49569.2989665292	0.31522074959085	0.178584201964488	1.76510993762781	0.0775452908268232	1	NA	NA	NA	NA	NA	NA	NA	NA	NA	NA	NA	NA	NA	NA	NA	NA	2	2	3	4	0.319603928004082
416.078	3927.07969500563	1.31695764309354	0.746579058538931	1.76398953068794	0.0777337418432311	1	NA	NA	NA	NA	NA	NA	NA	NA	NA	NA	NA	NA	NA	NA	NA	NA	2	2	4	4	0.930943143959701
244.0931	70415.95349363	-0.485327731230322	0.275179301349801	-1.76367818673028	0.0777861756730145	1	NA	NA	NA	NA	NA	NA	NA	NA	NA	NA	NA	NA	NA	NA	NA	NA	0	2	3	4	-0.61037684897711
[truncated: 2,034 more rows]
