# Supplementary material for: An integrated host-microbiome response to atrazine exposure mediates toxicity in Drosophila
Source: Commun Biol. 2021 Nov 24;4:1324. doi: 10.1038/s42003-021-02847-y (PMC8613235; doi:10.1038/s42003-021-02847-y)
Supplement: Supplementary file 12 — Supplementary Data 10 [file 42003_2021_2847_MOESM12_ESM.zip › 20170419_DrosFaeces_GermFree_PolarPos.PA.CR.Treatment.48h.z_score.DESeq2_results.txt]

mz	baseMean	log2FoldChange	lfcSE	stat	pvalue	padj	name.hmdb	intensity.hmdb	formula.hmdb	ion.hmdb	exact_mass.hmdb	mass.hmdb	ppm_error.hmdb	HMDB__25_09_2016	name.kegg	intensity.kegg	formula.kegg	ion.kegg	exact_mass.kegg	mass.kegg	ppm_error.kegg	KEGG_COMPOUND__26_09_2016	control_count	control_reps	treatment_count	treatment_reps	z_score
103.1234	4991.22521924722	-2.63229292231136	0.0590453594538412	-44.5808603192459	0	0	NA	NA	NA	NA	NA	NA	NA	NA	NA	NA	NA	NA	NA	NA	NA	NA	2	2	4	4	-1.82553825390557
134.0966	4496.31999757139	-2.42947513810185	0.0580208057838007	-41.8724818671882	0	0	NA	NA	NA	NA	NA	NA	NA	NA	NA	NA	NA	NA	NA	NA	NA	NA	2	2	4	4	-1.69214198955092
146.0231	65372.4759433418	5.70058412444338	0.107928883757548	52.8179661085833	0	0	NA	NA	NA	NA	NA	NA	NA	NA	NA	NA	NA	NA	NA	NA	NA	NA	2	2	4	4	2.29775162376028
148.0202	60989.5141837169	5.59942841095934	0.126829554129284	44.1492398944456	0	0	NA	NA	NA	NA	NA	NA	NA	NA	NA	NA	NA	NA	NA	NA	NA	NA	2	2	0	4	2.25808412821899
172.0389	164475.322587712	7.04015061098035	0.0788065623324684	89.3345731955599	0	0	NA	NA	NA	NA	NA	NA	NA	NA	NA	NA	NA	NA	NA	NA	NA	NA	2	2	4	4	2.65794320663196
174.0359	44885.3621809518	5.15182965282492	0.0993580657503422	51.8511467983885	0	0	NA	NA	NA	NA	NA	NA	NA	NA	NA	NA	NA	NA	NA	NA	NA	NA	2	2	4	4	2.20790789232258
174.0554	26544.9027335658	-5.37898296592235	0.0539899214162847	-99.6293905384332	0	0	NA	NA	NA	NA	NA	NA	NA	NA	NA	NA	NA	NA	NA	NA	NA	NA	1	2	2	4	-3.36391295312581
174.1185	4570.38837657399	-2.46170267113422	0.0617739721706812	-39.8501599400561	0	0	NA	NA	NA	NA	NA	NA	NA	NA	NA	NA	NA	NA	NA	NA	NA	NA	0	2	2	4	-1.71233078019611
176.0503	8800.60120888342	2.71569929881078	0.0677854822875603	40.0631404714392	0	0	NA	NA	NA	NA	NA	NA	NA	NA	NA	NA	NA	NA	NA	NA	NA	NA	2	2	2	4	1.5690845307208
176.0515	241412.141888355	7.59534878149999	0.148067473402788	51.2965380373471	0	0	NA	NA	NA	NA	NA	NA	NA	NA	NA	NA	NA	NA	NA	NA	NA	NA	0	2	2	4	2.7243292998761
188.0337	52315.5403521997	5.37577859139132	0.082074450112051	65.4988072908452	0	0	6-Methyladenine,1-Methyladenine,3-Methyladenine,7-Methyladenine_	1	C6H7N5	[M+K]+	149.070145	188.0333044	2.2543878669159	HMDB02099,HMDB11599,HMDB11600,HMDB11614	3-Methyladenine,1-Methyladenine,7-Methyladenine,6-Methylaminopurine	1	C6H7N5	[M+K]+	149.070145	188.0333044	2.2543878669159	C00913,C02216,C02241,C08434	2	2	3	4	2.24316449174458
189.0348	6840.50873015527	-3.20743976303746	0.0838769597243027	-38.2398190585362	0	0	NA	NA	NA	NA	NA	NA	NA	NA	NA	NA	NA	NA	NA	NA	NA	NA	2	2	2	4	-2.24316449174458
190.0307	16059.785728573	3.63221291876639	0.0839989424276529	43.2411743980558	0	0	NA	NA	NA	NA	NA	NA	NA	NA	NA	NA	NA	NA	NA	NA	NA	NA	2	2	4	4	1.84469127068206
190.0494	84019.593132425	6.0656379050595	0.156835690946323	38.6751119497121	0	0	Kynurenic_acid,1-Nitronaphthalene-5,6-oxide,1-Nitronaphthalene-7,8-oxide	1	C10H7NO3	[M+H]+	189.042594	190.0498704	-2.50513193727709	HMDB00715,HMDB60331,HMDB60332	N3-Metyladenine,4-Hydroxy-2-quinolinecarboxylic_acid,N-Acetylisatin,1-Nitronaphthalene-5,6-oxide,1-Nitronaphthalene-7,8-oxide,2-Oxo-1,2-dihydroquinoline-4-carboxylate,3-Hydroxyquinaldic_acid	1	C6H9N5	[M+K]+	151.085795	190.0489544	2.31466677305482	C05026,C01717,C02172,C14800,C14802,C16715,C18621	2	2	4	4	2.37984640073462
190.0671	305917.79334497	7.93786307484664	0.100680972065654	78.8417405194534	0	0	NA	NA	NA	NA	NA	NA	NA	NA	NA	NA	NA	NA	NA	NA	NA	NA	2	2	4	4	2.77634236275779
192.0467	31218.0410409387	4.61905304236223	0.0997454095953543	46.3084272359073	0	0	NA	NA	NA	NA	NA	NA	NA	NA	NA	NA	NA	NA	NA	NA	NA	NA	2	2	4	4	2.08376516564204
196.1196	454598.94307934	8.51020776247522	0.135878909886074	62.6308215867387	0	0	NA	NA	NA	NA	NA	NA	NA	NA	NA	NA	NA	NA	NA	NA	NA	NA	1	2	3	4	2.95438359523033
198.1352	1567388.04680167	10.297307010081	0.136387616459859	75.5003077065406	0	0	NA	NA	NA	NA	NA	NA	NA	NA	Hydroxyatrazine	1	C8H15N5O	[M+H]+	197.12766	198.1349364	1.34958531226846	C06552	2	2	4	4	3.61916015998075
199.1386	114180.689263653	6.51100009551647	0.159199950869931	40.8982544274532	0	0	NA	NA	NA	NA	NA	NA	NA	NA	NA	NA	NA	NA	NA	NA	NA	NA	0	2	2	4	2.50868971069337
202.6235	5764.18495878035	-2.90110925698703	0.0585389402823145	-49.5586227389138	0	0	NA	NA	NA	NA	NA	NA	NA	NA	NA	NA	NA	NA	NA	NA	NA	NA	2	2	3	4	-2.05845977503448
208.6111	5676.405263472	-2.87291622380583	0.0627075455492659	-45.814521978838	0	0	NA	NA	NA	NA	NA	NA	NA	NA	NA	NA	NA	NA	NA	NA	NA	NA	1	2	2	4	-2.04388701667736
209.0973	6731.25334902135	-3.17915300213324	0.0789465715654439	-40.2696778225237	0	0	NA	NA	NA	NA	NA	NA	NA	NA	NA	NA	NA	NA	NA	NA	NA	NA	2	2	0	4	-2.22872807147661
212.1511	31934.4362928921	4.6525651117415	0.0747701851261219	62.2248708344587	0	0	NA	NA	NA	NA	NA	NA	NA	NA	Atraton	1	C9H17N5O	[M+H]+	211.14331	212.1505864	2.30025289239574	C19098	2	2	1	4	2.0996136378316
216.0833	657760.624376564	9.04375844547013	0.166747505292321	54.2362443720866	0	0	NA	NA	NA	NA	NA	NA	NA	NA	NA	NA	NA	NA	NA	NA	NA	NA	1	2	2	4	3.22920359913396
224.14	7077.61628778973	-3.26723975692951	0.0577572325128294	-56.5684956633573	0	0	NA	NA	NA	NA	NA	NA	NA	NA	NA	NA	NA	NA	NA	NA	NA	NA	1	2	2	4	-2.28952569672384
230.0807	83823.0828836	6.06236519136362	0.088408265187205	68.5723804050054	0	0	gamma-Fagarine,Pteleine	1	C13H11NO3	[M+H]+	229.073894	230.0811704	-2.24138289586001	HMDB30195,HMDB37614	N-Butyl-1H-pyrazolo[3,4-d]pyrimidin-4-amine,gamma-Fagarine,EPTC,8-Methylthiooctanaldoxime	1	C9H13N5	[M+K]+	191.117095	230.0802544	1.73982770072714	C15344,C10676,C11081,C17251	2	2	4	4	2.3699029943138
233.0997	136903.699839982	6.77417825678273	0.134807079842923	50.2509086664884	0	0	NA	NA	NA	NA	NA	NA	NA	NA	NA	NA	NA	NA	NA	NA	NA	NA	2	2	4	4	2.61942908903977
234.0459	5492.93315458069	-2.81235252280798	0.0638124183963239	-44.0721820843887	0	0	NA	NA	NA	NA	NA	NA	NA	NA	NA	NA	NA	NA	NA	NA	NA	NA	0	2	2	4	-1.97268849607592
234.0935	650512.531284709	9.02781655927636	0.116092047256877	77.764298008291	0	0	NA	NA	NA	NA	NA	NA	NA	NA	NA	NA	NA	NA	NA	NA	NA	NA	2	2	4	4	3.13573300182025
235.0406	5618.02860417775	-2.85382182830097	0.071885382035	-39.699612737837	0	0	NA	NA	NA	NA	NA	NA	NA	NA	NA	NA	NA	NA	NA	NA	NA	NA	2	2	4	4	-2.02052272397308
245.1247	4768.18536495885	-2.54437691088706	0.0649616379522588	-39.1673761791068	0	0	NA	NA	NA	NA	NA	NA	NA	NA	NA	NA	NA	NA	NA	NA	NA	NA	2	2	4	4	-1.73591054139691
247.1654	4260.97778640679	-2.32202774142974	0.0579360630021307	-40.0791427844234	0	0	NA	NA	NA	NA	NA	NA	NA	NA	NA	NA	NA	NA	NA	NA	NA	NA	2	2	4	4	-1.63538466948845
252.0861	36178.5940866469	4.83586789655055	0.0902943125225015	53.5567275662621	0	0	N-Phenylacetylaspartic_acid,N-Carboxyacetyl-D-phenylalanine,4-Hydroxy-3-methoxy-cinnamoylglycine	1	C12H13NO5	[M+H]+	251.079374	252.0866504	-1.98860193191834	HMDB29355,HMDB39102,HMDB59747	N-Feruloylglycine,N-Hydroxy-MeIQx	1	C12H13NO5	[M+H]+	251.079374	252.0866504	-1.98860193191834	C02564,C20291	2	2	4	4	2.15663812856249
253.0824	4563.5826043202	-2.45877580933581	0.0607613468969973	-40.4661176044028	0	0	NA	NA	NA	NA	NA	NA	NA	NA	NA	NA	NA	NA	NA	NA	NA	NA	2	2	1	4	-1.70976885482818
260.2222	4655.18399356448	-2.49772484381129	0.0636107659767969	-39.2657564400714	0	0	NA	NA	NA	NA	NA	NA	NA	NA	NA	NA	NA	NA	NA	NA	NA	NA	2	2	3	4	-1.72269254588448
270.0701	5195.02998579159	-2.70804087204563	0.0678893064944193	-39.8890637109136	0	0	NA	NA	NA	NA	NA	NA	NA	NA	NA	NA	NA	NA	NA	NA	NA	NA	2	2	3	4	-1.89221829155149
272.0655	5255.88886591375	-2.73006655067207	0.0586536504621224	-46.5455522233029	0	0	NA	NA	NA	NA	NA	NA	NA	NA	NA	NA	NA	NA	NA	NA	NA	NA	2	2	4	4	-1.89578103133603
273.1133	108143.518965963	6.43221656236352	0.130458343002345	49.3047544092134	0	0	NA	NA	NA	NA	NA	NA	NA	NA	NA	NA	NA	NA	NA	NA	NA	NA	2	2	4	4	2.45701775720811
277.2141	5354.9308405141	-2.76499275434385	0.0680800650970502	-40.613838285881	0	0	NA	NA	NA	NA	NA	NA	NA	NA	NA	NA	NA	NA	NA	NA	NA	NA	2	2	4	4	-1.92898333300723
287.1103	4032.68323066263	-2.20954420266643	0.0583390470802334	-37.8741908421585	0	0	NA	NA	NA	NA	NA	NA	NA	NA	NA	NA	NA	NA	NA	NA	NA	NA	2	2	2	4	-1.57111755046679
294.1008	4187.8163490851	-2.28692638983416	0.0601690479265621	-38.008352610555	0	0	NA	NA	NA	NA	NA	NA	NA	NA	NA	NA	NA	NA	NA	NA	NA	NA	2	2	4	4	-1.61321684513498
303.1383	4115.59833624263	-2.25136822669174	0.0584000300920382	-38.550805935264	0	0	NA	NA	NA	NA	NA	NA	NA	NA	NA	NA	NA	NA	NA	NA	NA	NA	2	2	4	4	-1.59392212273386
307.1654	4467.25253939442	-2.41663769293385	0.0588369610967122	-41.0734621212259	0	0	NA	NA	NA	NA	NA	NA	NA	NA	NA	NA	NA	NA	NA	NA	NA	NA	1	2	4	4	-1.67986600421629
317.1397	861887.249771522	5.2504665010103	0.13078151726588	40.1468541639263	0	0	NA	NA	NA	NA	NA	NA	NA	NA	NA	NA	NA	NA	NA	NA	NA	NA	2	2	4	4	2.22168057234758
318.1425	68387.8821780007	5.76620207096671	0.144162055637257	39.9980566694728	0	0	NA	NA	NA	NA	NA	NA	NA	NA	Butralin	1	C14H21N3O4	[M+Na]+	295.153207	318.1424284	0.339784921240592	C18582	1	2	2	4	2.3146857649756
321.1656	7297.21544417813	-3.32029785959845	0.0583175581022284	-56.934788898021	0	0	NA	NA	NA	NA	NA	NA	NA	NA	NA	NA	NA	NA	NA	NA	NA	NA	2	2	0	4	-2.33231090629386
322.1245	4334.27519787231	-2.35635477118393	0.061845880187907	-38.1004323008193	0	0	NA	NA	NA	NA	NA	NA	NA	NA	NA	NA	NA	NA	NA	NA	NA	NA	2	2	4	4	-1.66073557023433
332.083	7153.32235459695	2.39139557490741	0.0555574537863603	43.0436496262633	0	0	NA	NA	NA	NA	NA	NA	NA	NA	NA	NA	NA	NA	NA	NA	NA	NA	2	2	4	4	1.40780445280448
335.1054	432240.628063707	8.43736232705279	0.12407437314557	68.0024578254664	0	0	5-[(4-Hydroxypheny)ethenyl]-2-(3-methyl-1-butenyl)-1,3-benzenediol,Parakmerin_A,Cryptotanshinone,(E)-Arachidin_II,exo-Dehydrochalepin,Penicillin_G	1	C19H20O3	[M+K]+	296.141245	335.1044044	2.97668424194148	HMDB30599,HMDB33950,HMDB35220,HMDB38784,HMDB39071,HMDB15186	4-Prenylresveratrol,Penicillin_G	1	C19H20O3	[M+K]+	296.141245	335.1044044	2.97668424194148	C10285,C05551	2	2	4	4	2.9107312460672
337.1025	132794.496472076	6.72997366789432	0.174424935935408	38.5837817958924	0	0	5-[(4-Hydroxypheny)ethenyl]-2-(3-methyl-1-butenyl)-1,3-benzenediol,Parakmerin_A,Cryptotanshinone,(E)-Arachidin_II,exo-Dehydrochalepin,7,8-Dihydropteroic_acid	1	C19H20O3	[M+(41K)]+	296.141245	337.1025214	-0.204092214209691	HMDB30599,HMDB33950,HMDB35220,HMDB38784,HMDB39071,HMDB01412	4-Prenylresveratrol,Dihydropteroate	1	C19H20O3	[M+(41K)]+	296.141245	337.1025214	-0.204092214209691	C10285,C00921	2	2	1	4	2.5844479540495
337.2099	10959.2879325646	-4.00033360625726	0.0900290338654139	-44.4338168977514	0	0	NA	NA	NA	NA	NA	NA	NA	NA	NA	NA	NA	NA	NA	NA	NA	NA	1	2	2	4	-2.70085636978503
338.1986	5062.72064118593	-2.6593492475747	0.0639718348319668	-41.5706264258316	0	0	NA	NA	NA	NA	NA	NA	NA	NA	NA	NA	NA	NA	NA	NA	NA	NA	2	2	3	4	-1.8512286393406
338.1999	4828.16457034525	-2.56856406145797	0.0609945270158597	-42.1113858427018	0	0	NA	NA	NA	NA	NA	NA	NA	NA	NA	NA	NA	NA	NA	NA	NA	NA	2	2	3	4	-1.75771228245864
340.1978	4947.58793981392	-2.61537035240717	0.0681465837038762	-38.3785981667399	0	0	NA	NA	NA	NA	NA	NA	NA	NA	NA	NA	NA	NA	NA	NA	NA	NA	2	2	1	4	-1.80400754891802
344.201	3929.53226076089	-2.15568320184703	0.0571918833536702	-37.6921177523818	0	0	NA	NA	NA	NA	NA	NA	NA	NA	NA	NA	NA	NA	NA	NA	NA	NA	0	2	2	4	-1.54517884949866
345.134	181509.027167872	7.18264071170303	0.176920707670762	40.598078123616	0	0	Dehydrocyanaropicrin,Diosbulbin_D,Diosbulbin_B	1	C19H20O6	[M+H]+	344.12599	345.1332664	2.22522739695446	HMDB35029,HMDB35109,HMDB36777	Calaxin,Deoxyelephantopin,Echinone,2,3-Dihydro-2-(4-methoxyphenyl)-5,6,7-trimethoxy-4H-1-benzopyran-4-one	1	C19H20O6	[M+H]+	344.12599	345.1332664	2.22522739695446	C09353,C09388,C10338,C15118	0	2	2	4	2.67878342093114
351.1002	98251.953384612	6.29302734760243	0.108459436418357	58.0219440135071	0	0	4-(3-Methyl-1-butenyl)-3,3,4,5-tetrahydroxystilbene,Honyudisin,2,3,4,5-Tetrahydroxy-4-prenylstilbene,Gancaonin_V,Penicillin_V	1	C19H20O4	[M+K]+	312.13616	351.0993194	2.45884840069501	HMDB30600,HMDB33535,HMDB35478,HMDB37586,HMDB14561	Montanin_A,4-Prenyloxyresveratrol,Butylbenzyl_phthalate,m-(beta-Acetyl-alpha-ethyl-p-hydroxyphenethyl)benzoic_acid,Penicillin_V,Penicillin_X	1	C19H20O4	[M+K]+	312.13616	351.0993194	2.45884840069501	C09136,C10283,C14211,C14935,C08126,C17404	1	2	2	4	2.4334580004821
352.1035	10050.5164886776	2.92088820295733	0.0739634047956961	39.4909916738622	0	0	Indole-3-acetic-acid-O-glucuronide	1	C16H17NO8	[M+H]+	351.095419	352.1026954	2.32659394735981	HMDB60001	NA	NA	NA	NA	NA	NA	NA	NA	2	2	4	4	1.63313155540486
352.1521	5794.09880771725	-2.91053553775659	0.067390740594786	-43.1889531420549	0	0	(S)-Reticuline,xi-Anomuricine	1	C19H23NO4	[M+Na]+	329.162709	352.1519304	0.579295418783654	HMDB03601,HMDB38724	Heliotrine,(S)-Reticuline,(R)-Reticuline,Salutaridinol,Sinomenine,Cinnamoylcocaine,Reticuline,Isosinomenine	1	C16H27NO5	[M+K]+	313.188924	352.1520834	0.144823791895157	C10324,C02105,C05178,C05220,C09643,C10852,C12328,C17899	2	2	4	4	-2.0734832589141
353.0973	25826.3780555243	4.33943041148031	0.0880370248613913	49.290970683215	0	0	4-(3-Methyl-1-butenyl)-3,3,4,5-tetrahydroxystilbene,Honyudisin,2,3,4,5-Tetrahydroxy-4-prenylstilbene,Gancaonin_V	1	C19H20O4	[M+(41K)]+	312.13616	353.0974364	-0.500145234061431	HMDB30600,HMDB33535,HMDB35478,HMDB37586	Montanin_A,4-Prenyloxyresveratrol,Butylbenzyl_phthalate,m-(beta-Acetyl-alpha-ethyl-p-hydroxyphenethyl)benzoic_acid	1	C19H20O4	[M+(41K)]+	312.13616	353.0974364	-0.500145234061431	C09136,C10283,C14211,C14935	2	2	4	4	2.00701668203215
355.0951	104625.730045241	6.38425407627481	0.114125191358683	55.9407962455002	0	0	Verimol_B,Verimol_A,7-Hydroxy-2,4,5-trimethoxyisoflavan,7-Hydroxy-2,3,4-trimethoxyisoflavan,Sorgolactone,5-Hydroxy-3,4,7-trimethoxyflavan,Niazidin	1	C18H20O5	[M+K]+	316.131075	355.0942344	2.40921962995443	HMDB38323,HMDB38324,HMDB38780,HMDB39510,HMDB39607,HMDB40534,HMDB31981	Sorgolactone,2-O-Methylodoratol,Combretastatin_A-4,(S)-N-[3-(3,4-Methylenedioxyphenyl)-2-(mercaptomethyl)-1-oxoprolyl]glycine	1	C18H20O5	[M+K]+	316.131075	355.0942344	2.40921962995443	C09186,C09774,C20268,C01313	2	2	4	4	2.44506825081334
357.0886	4954.03370552595	-2.61797438205883	0.0656763988262218	-39.8617224581075	0	0	NA	NA	NA	NA	NA	NA	NA	NA	NA	NA	NA	NA	NA	NA	NA	NA	2	2	3	4	-1.81313221017253
357.1694	6931.64398347933	-3.23077506083282	0.0707077025962491	-45.6919818096905	0	0	Glycopyrrolate,5-Hydroxyemedastine,6-Hydroxyemedastine,Fragransol_C,Chalepin_acetate,Myricanone,Mammea_B/AD_cyclo_D,Mammea_B/AC_cyclo_D,Gingerenone_A,alpha,beta-Dihydroxanthohumol,1,2,3,4-Tetrahydro-1-[1-hydroxy-3-(4-hydroxyphenyl)-2-propenyl]-6,7-dimethoxy-2-naphthalenol	1	C19H28NO3	[M+K]+	318.206919	357.1700784	-1.95145126132825	HMDB15121,HMDB60777,HMDB60785,HMDB30333,HMDB30666,HMDB30798,HMDB33879,HMDB33880,HMDB35403,HMDB35440,HMDB41401	Rutamarin,Gingerenone_A,Denudatin_B,Kadsurenone	1	C21H24O5	[M+H]+	356.162375	357.1696514	-0.755943286172596	C09308,C10460,C10554,C10638	2	2	0	4	-2.2657365564686
361.0593	7339.4194757036	-3.33022156412729	0.0706277515661901	-47.1517426263573	0	0	NA	NA	NA	NA	NA	NA	NA	NA	NA	NA	NA	NA	NA	NA	NA	NA	2	2	4	4	-2.35069180926913
361.1792	7328.53543433635	-3.32765485730579	0.0627468712000413	-53.0330005889377	0	0	NA	NA	NA	NA	NA	NA	NA	NA	NA	NA	NA	NA	NA	NA	NA	NA	0	2	2	4	-2.34140248074834
363.2255	9565.51519623533	-3.77777914735128	0.0553475488859989	-68.2555817445954	0	0	NA	NA	NA	NA	NA	NA	NA	NA	NA	NA	NA	NA	NA	NA	NA	NA	2	2	1	4	-2.61942908903977
368.1531	4951.24021537155	-2.61684383766839	0.0621806914151555	-42.0845085204469	0	0	NA	NA	NA	NA	NA	NA	NA	NA	NA	NA	NA	NA	NA	NA	NA	NA	2	2	4	4	-1.80703240705865
368.2391	5705.81123788828	-2.88246763643016	0.0585322721428629	-49.2457840931711	0	0	NA	NA	NA	NA	NA	NA	NA	NA	NA	NA	NA	NA	NA	NA	NA	NA	2	2	4	4	-2.0486963845258
369.0583	5408.52750909134	-2.78356147883902	0.0680440420975838	-40.9082322717842	0	0	NA	NA	NA	NA	NA	NA	NA	NA	NA	NA	NA	NA	NA	NA	NA	NA	2	2	4	4	-1.9523594073287
370.2436	7157.66513794203	-3.28680492118537	0.0579407820000701	-56.7269686001371	0	0	NA	NA	NA	NA	NA	NA	NA	NA	NA	NA	NA	NA	NA	NA	NA	NA	2	2	4	4	-2.3061360332118
371.0901	14294.5252364983	3.45709878307718	0.0725933831465186	47.6227809372042	0	0	3,3-Dihydroxy-4,5,7-trimethoxyflavan,Byssochlamic_acid,5-Hydroxy-3-methoxysativan,5,8-Dihydroxy-3,4,7-trimethoxyflavan	1	C18H20O6	[M+K]+	332.12599	371.0891494	2.60260910775427	HMDB30664,HMDB34262,HMDB39571,HMDB40308	NA	NA	NA	NA	NA	NA	NA	NA	2	2	1	4	1.79800687869217
374.2004	5122.96299968579	-2.68173868111343	0.0607353098100363	-44.1545237770448	0	0	NA	NA	NA	NA	NA	NA	NA	NA	NA	NA	NA	NA	NA	NA	NA	NA	2	2	3	4	-1.86792746641608
377.1531	18012.5481102945	-4.78612609845048	0.0847127986689981	-56.4982644139938	0	0	NA	NA	NA	NA	NA	NA	NA	NA	NA	NA	NA	NA	NA	NA	NA	NA	2	2	2	4	-3.06356743890823
377.2663	19412.5222578609	-4.9015973680751	0.0865148085679603	-56.6561661432185	0	0	NA	NA	NA	NA	NA	NA	NA	NA	NA	NA	NA	NA	NA	NA	NA	NA	2	2	3	4	-3.22920359913394
380.1747	7556.73951426482	-3.38041483171741	0.0835252263867567	-40.4717829325559	0	0	NA	NA	NA	NA	NA	NA	NA	NA	NA	NA	NA	NA	NA	NA	NA	NA	0	2	2	4	-2.37984640073462
381.074	4907.05839832835	-2.59972904464899	0.0644969654337234	-40.3077730427558	0	0	NA	NA	NA	NA	NA	NA	NA	NA	NA	NA	NA	NA	NA	NA	NA	NA	2	2	3	4	-1.77462943085731
382.1577	15225.3181274338	-4.52425778597356	0.0934812462870293	-48.3974911083455	0	0	NA	NA	NA	NA	NA	NA	NA	NA	NA	NA	NA	NA	NA	NA	NA	NA	0	2	2	4	-3.00451503571783
382.1814	6559.81118797499	-3.13367021647045	0.0768784031061195	-40.7613853808185	0	0	NA	NA	NA	NA	NA	NA	NA	NA	NA	NA	NA	NA	NA	NA	NA	NA	0	2	2	4	-2.20117564658871
383.0411	5483.65137885296	-2.80913259372917	0.0652120049125747	-43.0769242180973	0	0	NA	NA	NA	NA	NA	NA	NA	NA	NA	NA	NA	NA	NA	NA	NA	NA	2	2	4	4	-1.96855720889822
383.0899	23717.8408760661	4.21330456133587	0.110880143606133	37.9987292973062	0	0	Dehydrocyanaropicrin,Diosbulbin_D,Diosbulbin_B	1	C19H20O6	[M+K]+	344.12599	383.0891494	1.95750780514439	HMDB35029,HMDB35109,HMDB36777	Calaxin,Deoxyelephantopin,Echinone,2,3-Dihydro-2-(4-methoxyphenyl)-5,6,7-trimethoxy-4H-1-benzopyran-4-one	1	C19H20O6	[M+K]+	344.12599	383.0891494	1.95750780514439	C09353,C09388,C10338,C15118	2	2	4	4	1.98105354412025
386.1914	9558.71310357994	-3.77634451685599	0.0918490344437195	-41.1146893348122	0	0	NA	NA	NA	NA	NA	NA	NA	NA	NA	NA	NA	NA	NA	NA	NA	NA	2	2	4	4	-2.60154069679844
389.056	62958.8721018323	5.645775310448	0.111259691632235	50.7441215018814	0	0	Penicillin_V	1	C16H18N2O5S	[M+K]+	350.093645	389.0568044	-2.16086697485164	HMDB14561	Penicillin_V,Penicillin_X	1	C16H18N2O5S	[M+K]+	350.093645	389.0568044	-2.16086697485164	C08126,C17404	2	2	4	4	2.27352401208703
389.2106	5171.28671539192	-2.69953118363254	0.0584941808121177	-46.15042293358	0	0	NA	NA	NA	NA	NA	NA	NA	NA	NA	NA	NA	NA	NA	NA	NA	NA	0	2	3	4	-1.87820233714029
394.2434	5802.90327485364	-2.91332065448577	0.0594937548693771	-48.96851208807	0	0	NA	NA	NA	NA	NA	NA	NA	NA	NA	NA	NA	NA	NA	NA	NA	NA	2	2	4	4	-2.07859674458539
408.2957	5511.3068590689	-2.81845830864749	0.0648926285682236	-43.4326420555512	0	0	NA	NA	NA	NA	NA	NA	NA	NA	NA	NA	NA	NA	NA	NA	NA	NA	0	2	3	4	-1.97685372916701
410.4103	5707.08106441615	-2.88288289856611	0.0586536810136786	-49.1509287864437	0	0	NA	NA	NA	NA	NA	NA	NA	NA	NA	NA	NA	NA	NA	NA	NA	NA	0	2	3	4	-2.05355361097898
415.1087	7570.87352514227	-3.38376751650352	0.069362017054273	-48.7841568081254	0	0	NA	NA	NA	NA	NA	NA	NA	NA	NA	NA	NA	NA	NA	NA	NA	NA	2	2	4	4	-2.39003082679435
422.1605	27386.293154252	4.42598709752457	0.113321856298988	39.056782531404	0	0	NA	NA	NA	NA	NA	NA	NA	NA	NA	NA	NA	NA	NA	NA	NA	NA	2	2	4	4	2.029735805164
435.2866	5515.54249246699	-2.81995640976679	0.0646919660077175	-43.5905195620485	0	0	NA	NA	NA	NA	NA	NA	NA	NA	NA	NA	NA	NA	NA	NA	NA	NA	2	2	4	4	-1.98105354412025
435.3077	8949.75971476328	-3.66722596662562	0.0559414207833989	-65.554752011481	0	0	NA	NA	NA	NA	NA	NA	NA	NA	NA	NA	NA	NA	NA	NA	NA	NA	2	2	4	4	-2.5372662903357
440.1208	5767.53783881419	-2.90215357792185	0.0648440528604961	-44.7558943325994	0	0	NA	NA	NA	NA	NA	NA	NA	NA	NA	NA	NA	NA	NA	NA	NA	NA	2	2	4	4	-2.06341599337365
444.1519	5280.04303721175	-2.73863245497185	0.0696081873165917	-39.3435393241317	0	0	NA	NA	NA	NA	NA	NA	NA	NA	NA	NA	NA	NA	NA	NA	NA	NA	1	2	3	4	-1.90297957095953
483.2713	4772.06754971877	-2.54597658997239	0.0585282491984653	-43.4999615542771	0	0	NA	NA	NA	NA	NA	NA	NA	NA	NA	NA	NA	NA	NA	NA	NA	NA	2	2	0	4	-1.73859085351486
574.2418	18357.3909179357	3.83250816873192	0.0635370582781426	60.3192573372624	0	0	Endoxifen_O-glucuronide	1	C31H37NO8	[M+Na]+	551.251919	574.2411404	1.14342208135632	HMDB60622	NA	NA	NA	NA	NA	NA	NA	NA	2	2	4	4	1.88867940924113
579.3995	13099.7984365392	-4.28687640741418	0.0935717555221352	-45.8137862594668	0	0	NA	NA	NA	NA	NA	NA	NA	NA	NA	NA	NA	NA	NA	NA	NA	NA	2	2	4	4	-2.87200715178752
584.3071	403120.827611783	8.33656692620746	0.141348709583892	58.9787268008954	0	0	NA	NA	NA	NA	NA	NA	NA	NA	NA	NA	NA	NA	NA	NA	NA	NA	2	2	4	4	2.83716316787635
585.3104	124971.717731175	6.64196590177972	0.158955431169362	41.7850831073707	0	0	NA	NA	NA	NA	NA	NA	NA	NA	NA	NA	NA	NA	NA	NA	NA	NA	2	2	4	4	2.55236955531852
589.4712	7829.9831349262	-3.44148256361898	0.0624066314286905	-55.1461036244429	0	0	NA	NA	NA	NA	NA	NA	NA	NA	NA	NA	NA	NA	NA	NA	NA	NA	2	2	1	4	-2.41117619576355
590.4825	12796.9580329424	-4.24968413335105	0.0792506715134031	-53.6233201838843	0	0	NA	NA	NA	NA	NA	NA	NA	NA	NA	NA	NA	NA	NA	NA	NA	NA	2	2	4	4	-2.83716316787635
600.3018	111621.768998814	6.47811204682046	0.167520596979574	38.670540599914	0	0	NA	NA	NA	NA	NA	NA	NA	NA	NA	NA	NA	NA	NA	NA	NA	NA	1	2	2	4	2.4951360371893
233.0933	20393.0484023332	3.98907153022845	0.106373549677329	37.5005961757298	9.00692622822251e-308	3.79551871257296e-304	4-Hydroxypropofol,(S,Z)-Lyratol_acetate,Hexylresorcinol,Neocnidilide,Ethyl_(2E,4E,7Z)-Decatrienoate,Ethyl_(2E,4Z,7Z)-Decatrienoate,(2S,4R)-p-Mentha-1(7),5-dien-2-ol_acetate,(S)-p-Mentha-1,8-dien-10-yl_acetate,Perillyl_acetate,(R)-2-Acetoxy-p-mentha-1,8-diene,Carvyl_acetate,Menthadienyl_acetate,8-Ocimenyl_acetate,1-(2-Furanyl)-1-octanone,(S)-Neolyratyl_acetate,(2,2-Diethoxyethyl)benzene,1,3-Diphen…	1	C12H18O2	[M+K]+	194.13068	233.0938394	-2.35441657931027	HMDB14018,HMDB31840,HMDB32567,HMDB34450,HMDB35375,HMDB35376,HMDB35801,HMDB37018,HMDB37231,HMDB37389,HMDB38046,HMDB38292,HMDB39685,HMDB40439,HMDB41497,HMDB41610,HMDB32041,HMDB32561,HMDB35896	4-Hexyloxyphenol,Cnidilide,Neocnidilide,Lactaroviolin,p-Methoxystilbene	1	C12H18O2	[M+K]+	194.13068	233.0938394	-2.35441657931027	C14305,C16937,C17002,C09696,C14679	2	2	0	4	1.93665821098919
320.1607	4254.94306181941	-2.31906435709368	0.0619257494870931	-37.4491124661645	6.20977805844207e-307	2.61680047382749e-303	NA	NA	NA	NA	NA	NA	NA	NA	NA	NA	NA	NA	NA	NA	NA	NA	2	2	3	4	-1.63313155540486
352.254	11983.8760196387	-4.14451302968847	0.110718885775872	-37.4327559444394	1.14611705764551e-306	4.82973728091817e-303	NA	NA	NA	NA	NA	NA	NA	NA	NA	NA	NA	NA	NA	NA	NA	NA	2	2	4	4	-2.80545680485986
336.1783	6527.16154153182	-3.12471369473035	0.0839791842043083	-37.2081930104062	5.03004176116644e-303	2.11965959815554e-299	NA	NA	NA	NA	NA	NA	NA	NA	NA	NA	NA	NA	NA	NA	NA	NA	2	2	2	4	-2.19454171105639
135.0484	3952.91262628128	-2.16801377541928	0.0583420371281409	-37.1604058092369	2.97742871953505e-302	1.25468846241207e-298	NA	NA	NA	NA	NA	NA	NA	NA	NA	NA	NA	NA	NA	NA	NA	NA	2	2	4	4	-1.55702046649074
604.27	20599.6744530499	4.0040576050614	0.108319457008903	36.9652665885528	4.14115709725329e-299	1.74508360078254e-295	NA	NA	NA	NA	NA	NA	NA	NA	NA	NA	NA	NA	NA	NA	NA	NA	2	2	4	4	1.94444889053119
233.0875	3831.81138765926	-2.10273920613099	0.056920976805973	-36.941375993926	1.00187428520626e-298	4.22189823785918e-295	NA	NA	NA	NA	NA	NA	NA	NA	NA	NA	NA	NA	NA	NA	NA	NA	2	2	4	4	-1.52781256134135
383.1932	4951.76608088719	-2.61706935626221	0.0709055132858021	-36.909250564388	3.2837393553853e-298	1.38376776435936e-294	NA	NA	NA	NA	NA	NA	NA	NA	NA	NA	NA	NA	NA	NA	NA	NA	0	2	2	4	-1.81007389007606
233.1288	4111.8310359707	-2.24953766535786	0.0610584734508567	-36.8423502623009	3.87758083416334e-297	1.63401256351643e-293	NA	NA	NA	NA	NA	NA	NA	NA	NA	NA	NA	NA	NA	NA	NA	NA	2	2	2	4	-1.58762054312259
575.3029	6524.79354412499	-3.12414857936859	0.0848035807867935	-36.8398191489471	4.25684819867316e-297	1.79383583092087e-293	NA	NA	NA	NA	NA	NA	NA	NA	NA	NA	NA	NA	NA	NA	NA	NA	0	2	2	4	-2.1880029721062
153.0356	3988.8130635602	-2.18680586488425	0.0593723599674223	-36.8320522560355	5.668022753553e-297	2.38850478834723e-293	NA	NA	NA	NA	NA	NA	NA	NA	NA	NA	NA	NA	NA	NA	NA	NA	2	2	2	4	-1.56705797565671
235.1293	3793.4619734636	-2.08141429018235	0.0567735580031232	-36.6616848298964	2.98077662698808e-294	1.25609927061278e-290	NA	NA	NA	NA	NA	NA	NA	NA	NA	NA	NA	NA	NA	NA	NA	NA	1	2	4	4	-1.51461724600238
133.1083	3798.75301749138	-2.08436174061928	0.0568948398644993	-36.6353389091768	7.83374341864817e-294	3.30113947661834e-290	(3-Aminopropoxy)guanidine	1	C4H12N4O	[M+H]+	132.101111	133.1083874	-0.499592860386752	HMDB39228	NA	NA	NA	NA	NA	NA	NA	NA	2	2	4	4	-1.52023998682882
228.0062	3787.41811315239	-2.07800665590643	0.0569894679694911	-36.4629944785391	4.28208018515033e-291	1.80446859002235e-287	NA	NA	NA	NA	NA	NA	NA	NA	NA	NA	NA	NA	NA	NA	NA	NA	2	2	4	4	-1.51275359875585
187.0007	4784.49104850161	-2.55084785177766	0.0701907069642354	-36.3416748755275	3.55698492932931e-289	1.49891344921937e-285	NA	NA	NA	NA	NA	NA	NA	NA	NA	NA	NA	NA	NA	NA	NA	NA	2	2	4	4	-1.74670763537391
375.0791	11458.9420033143	3.12164233526526	0.0861223418498612	36.2466030093247	1.12401839107851e-287	4.73661350000485e-284	3-Hydroxymugineic_acid	1	C12H20N2O9	[M+K]+	336.116883	375.0800424	-2.42828169197615	HMDB33927	3-Epihydroxymugineic_acid	1	C12H20N2O9	[M+K]+	336.116883	375.0800424	-2.42828169197615	C15501	2	2	4	4	1.69462802629264
313.1778	7832.64340904798	-3.44190740886562	0.0949789391443583	-36.2386381641331	1.50049703077369e-287	6.32309448768035e-284	NA	NA	NA	NA	NA	NA	NA	NA	NA	NA	NA	NA	NA	NA	NA	NA	2	2	4	4	-2.42216679238678
174.0534	22087.8582962363	4.10769147264327	0.113612574227582	36.155253945879	3.07641662982535e-286	1.2964019678084e-282	NA	NA	NA	NA	NA	NA	NA	NA	NA	NA	NA	NA	NA	NA	NA	NA	2	2	4	4	1.97268849607591
191.0536	4965.31111754011	-2.62228342056078	0.0726682168038593	-36.0856993042592	3.80170591386691e-285	1.60203887210352e-281	NA	NA	NA	NA	NA	NA	NA	NA	NA	NA	NA	NA	NA	NA	NA	NA	1	2	3	4	-1.81620758372588
303.0842	4691.82537332412	-2.51287323331041	0.0698515226462326	-35.9744947298717	2.09608854394306e-283	8.83291712417604e-280	Ilicifolinoside_A,(Z)-2-Methyl-2-butene-1,4-diol_4-O-beta-D-Glucopyranoside,Gravolenic_acid	1	C11H20O7	[M+K]+	264.120905	303.0840644	0.400218996104147	HMDB41186,HMDB41187,HMDB33884	NA	NA	NA	NA	NA	NA	NA	NA	2	2	4	4	-1.72794355335086
170.0395	14104.459067545	3.43675520356851	0.0957848769279278	35.8799354740984	6.27997842676596e-282	2.64638290903917e-278	NA	NA	NA	NA	NA	NA	NA	NA	NA	NA	NA	NA	NA	NA	NA	NA	2	2	4	4	1.78619613881701
214.1273	9017.11379894431	-3.67945894757302	0.103116740574756	-35.6824597738866	7.39673529876913e-279	3.11698425490131e-275	NA	NA	NA	NA	NA	NA	NA	NA	NA	NA	NA	NA	NA	NA	NA	NA	1	2	3	4	-2.55236955531853
202.6332	6150.40054678199	-3.0185228235083	0.0846327984891818	-35.6661114531637	1.32594557401607e-278	5.58753464890372e-275	NA	NA	NA	NA	NA	NA	NA	NA	NA	NA	NA	NA	NA	NA	NA	NA	1	2	2	4	-2.15061287383224
339.1399	4270.03898897935	-2.32629353061889	0.0652350885447955	-35.6601574783097	1.63989126926828e-278	6.91050180869654e-275	NA	NA	NA	NA	NA	NA	NA	NA	NA	NA	NA	NA	NA	NA	NA	NA	2	2	3	4	-1.64219430354968
382.3792	6078.54165905874	-2.99743991984037	0.0846519036013349	-35.4090078583077	1.24090770649192e-274	5.22918507515696e-271	NA	NA	NA	NA	NA	NA	NA	NA	NA	NA	NA	NA	NA	NA	NA	NA	0	2	2	4	-2.12160105450487
480.259	4055.77931334905	-2.22131712184036	0.0628015865218715	-35.3703981835993	4.87108792709164e-274	2.05267645247642e-270	NA	NA	NA	NA	NA	NA	NA	NA	NA	NA	NA	NA	NA	NA	NA	NA	1	2	4	4	-1.57520318392689
399.135	4431.92346595929	-2.40082609872407	0.0680023183071938	-35.3050625109364	4.91058234815111e-273	2.06931940151088e-269	NA	NA	NA	NA	NA	NA	NA	NA	NA	NA	NA	NA	NA	NA	NA	NA	1	2	2	4	-1.67502572896868
349.1395	4253.50997417022	-2.31833915937035	0.0657348913835003	-35.2680153656155	1.81688082287169e-272	7.65633578758131e-269	NA	NA	NA	NA	NA	NA	NA	NA	NA	NA	NA	NA	NA	NA	NA	NA	2	2	3	4	-1.62865003642702
388.024	5076.79168358081	-2.66455552514097	0.0756182157747292	-35.2369531314892	5.43588227863778e-272	2.29068079221796e-268	NA	NA	NA	NA	NA	NA	NA	NA	NA	NA	NA	NA	NA	NA	NA	NA	2	2	2	4	-1.85452721601677
125.1076	7047.04830582625	2.36750690831815	0.0672572861388826	35.2007498998603	1.94740805515881e-271	8.20637754443923e-268	NA	NA	NA	NA	NA	NA	NA	NA	NA	NA	NA	NA	NA	NA	NA	NA	2	2	4	4	1.39828878593882
151.0812	3647.48083391433	-1.99721564081907	0.0570333669746093	-35.0183716438871	1.18193228965165e-268	4.98066266859207e-265	NA	NA	NA	NA	NA	NA	NA	NA	NA	NA	NA	NA	NA	NA	NA	NA	2	2	4	4	-1.47653546817184
328.1505	4220.78114477647	-2.30270059389917	0.0657662665577646	-35.0133999453449	1.40688890265457e-268	5.92862983578634e-265	NA	NA	NA	NA	NA	NA	NA	NA	NA	NA	NA	NA	NA	NA	NA	NA	2	2	4	4	-1.62198847135608
458.1525	4043.47401807065	-2.21492901654298	0.0633144548146299	-34.9829912146883	4.0816404153949e-268	1.72000327104741e-264	NA	NA	NA	NA	NA	NA	NA	NA	NA	NA	NA	NA	NA	NA	NA	NA	2	2	4	4	-1.573157084728
303.1552	4208.0312639773	-2.29656016896887	0.0659845004238135	-34.8045397664335	2.07651801244405e-265	8.75044690443923e-262	NA	NA	NA	NA	NA	NA	NA	NA	NA	NA	NA	NA	NA	NA	NA	NA	2	2	4	4	-1.61758710086883
191.1182	4942.01543116038	-2.61327457672939	0.0753584904588249	-34.6779050484996	1.69656606551044e-263	7.14932940006101e-260	NA	NA	NA	NA	NA	NA	NA	NA	NA	NA	NA	NA	NA	NA	NA	NA	2	2	3	4	-1.8009991075196
197.1229	29745.262691947	4.54781883398517	0.131165860982895	34.6722752391969	2.06263126684063e-263	8.69192815846643e-260	NA	NA	NA	NA	NA	NA	NA	NA	NA	NA	NA	NA	NA	NA	NA	NA	2	2	4	4	2.0734832589141
215.1339	136343.409829188	6.76818967621942	0.195330215028266	34.6499883555649	4.46876918332825e-263	1.88313933385453e-259	NA	NA	NA	NA	NA	NA	NA	NA	NA	NA	NA	NA	NA	NA	NA	NA	2	2	4	4	2.60154069679845
391.0533	14873.0604938613	3.51672512523931	0.101831560062475	34.5347269852465	2.41676973568004e-261	1.01842676661557e-257	NA	NA	NA	NA	NA	NA	NA	NA	NA	NA	NA	NA	NA	NA	NA	NA	2	2	4	4	1.81313221017253
309.1534	4219.55343746329	-2.30222460211152	0.0669853684072277	-34.3690668104635	7.31092126321043e-259	3.08082222031688e-255	NA	NA	NA	NA	NA	NA	NA	NA	NA	NA	NA	NA	NA	NA	NA	NA	2	2	4	4	-1.6197838637968
311.1005	4145.22214573519	-2.26593428194272	0.0660035467740023	-34.3304927188434	2.75362117485768e-258	1.16037596308502e-254	NA	NA	NA	NA	NA	NA	NA	NA	NA	NA	NA	NA	NA	NA	NA	NA	2	2	1	4	-1.60028764023301
384.2059	6292.17847551878	-3.05947369636649	0.0891517418408746	-34.3175986603525	4.28820448684701e-258	1.80704937075733e-254	NA	NA	NA	NA	NA	NA	NA	NA	NA	NA	NA	NA	NA	NA	NA	NA	2	2	4	4	-2.16892896809925
394.1216	9974.36616709628	-3.84650681095019	0.112120483071857	-34.3069054428261	6.19094414746762e-258	2.60886386374285e-254	NA	NA	NA	NA	NA	NA	NA	NA	NA	NA	NA	NA	NA	NA	NA	NA	2	2	4	4	-2.63819714584204
329.2689	6433.33116758838	-3.09904949024456	0.0904839771935702	-34.2497046036652	4.40577514266079e-257	1.85659364511726e-253	NA	NA	NA	NA	NA	NA	NA	NA	NA	NA	NA	NA	NA	NA	NA	NA	2	2	4	4	-2.17519936176564
369.2611	4631.55596823474	-2.48760505927375	0.0726440332658872	-34.24376301036	5.40092144060492e-257	2.27594829507091e-253	NA	NA	NA	NA	NA	NA	NA	NA	NA	NA	NA	NA	NA	NA	NA	NA	2	2	4	4	-1.72008475685007
258.9805	4916.77300596813	-2.60334596260512	0.0761859549751722	-34.1709434954712	6.53434752101409e-256	2.75357404535534e-252	NA	NA	NA	NA	NA	NA	NA	NA	NA	NA	NA	NA	NA	NA	NA	NA	2	2	4	4	-1.7803830107159
216.1713	11277.4556305008	3.09730340384771	0.0907488857347796	34.1304841240675	2.60487978433278e-255	1.09769634111783e-251	NA	NA	NA	NA	NA	NA	NA	NA	NA	NA	NA	NA	NA	NA	NA	NA	0	2	4	4	1.68474595889767
248.1437	4326.65326023825	-2.3526563030122	0.0691113379372811	-34.0415389606153	5.41510495755988e-254	2.28192522911573e-250	NA	NA	NA	NA	NA	NA	NA	NA	NA	NA	NA	NA	NA	NA	NA	NA	2	2	4	4	-1.6537158658677
131.1011	3568.90741098154	-1.94985364966844	0.0575055142470172	-33.9072465519179	5.20943317174582e-252	2.19525513857369e-248	NA	NA	NA	NA	NA	NA	NA	NA	NA	NA	NA	NA	NA	NA	NA	NA	2	2	4	4	-1.46603928945443
426.3268	3717.16822926323	-2.03805705596678	0.0601587774687945	-33.8779666362728	1.40652345911225e-251	5.92708985669901e-248	NA	NA	NA	NA	NA	NA	NA	NA	NA	NA	NA	NA	NA	NA	NA	NA	2	2	4	4	-1.49439950791177
127.0243	6867.87233840205	2.32669841745834	0.0688393661647105	33.7989517784242	2.04338547704206e-250	8.61082640025525e-247	NA	NA	NA	NA	NA	NA	NA	NA	NA	NA	NA	NA	NA	NA	NA	NA	2	2	4	4	1.38270501076048
414.1798	3643.03336243829	-1.99452489102061	0.0590768191065699	-33.7615484581633	7.23700043184045e-250	3.04967198197757e-246	NA	NA	NA	NA	NA	NA	NA	NA	NA	NA	NA	NA	NA	NA	NA	NA	2	2	4	4	-1.47477480111479
336.1086	38816.7293502693	4.93900524456917	0.146873175124712	33.6276875636099	6.60874745392799e-248	2.78492617708525e-244	NA	NA	NA	NA	NA	NA	NA	NA	NA	NA	NA	NA	NA	NA	NA	NA	2	2	4	4	2.18155646444743
132.0325	13066.1025911612	3.32111713229091	0.0988128708218879	33.6101674272503	1.19164828864764e-247	5.02160588836116e-244	NA	NA	NA	NA	NA	NA	NA	NA	NA	NA	NA	NA	NA	NA	NA	NA	2	2	2	4	1.75494115305635
561.4482	9129.87482331109	-3.70020738299749	0.110180017371675	-33.5832891595527	2.94220098950462e-247	1.23984349697725e-243	NA	NA	NA	NA	NA	NA	NA	NA	NA	NA	NA	NA	NA	NA	NA	NA	2	2	4	4	-2.5844479540495
361.1984	37949.7768799817	4.90588356663839	0.146157102340194	33.5658239530468	5.2912990012212e-247	2.22975339911462e-243	Arginyl-Tryptophan,Tryptophyl-Arginine,Dodecyl_gallate,[6]-Gingerdiol_3-acetate,[6]-Gingerdiol_5-acetate	1	C17H24N6O3	[M+H]+	360.190989	361.1982654	0.494188419619234	HMDB28720,HMDB29077,HMDB38720,HMDB40566,HMDB40567	Shiromodiol_diacetate,Piperonyl_butoxide,Monacolin_J_acid	1	C19H30O5	[M+Na]+	338.209325	361.1985464	-0.283777443312074	C09725,C18880,C20854	2	2	3	4	2.17519936176564
195.6156	5052.93402950141	-2.65548137852851	0.0791849073152355	-33.5351958922807	1.47990369768375e-246	6.23631418203931e-243	NA	NA	NA	NA	NA	NA	NA	NA	NA	NA	NA	NA	NA	NA	NA	NA	2	2	4	4	-1.8382318012778
246.0756	16972.7361453627	3.71499676779741	0.110791848748767	33.5313185017933	1.68558717085564e-246	7.10306433798566e-243	NA	NA	NA	NA	NA	NA	NA	NA	Haplopine,Tetrahomomethionine	1	C13H11NO4	[M+H]+	245.068809	246.0760854	-1.86649588171893	C10694,C17225	0	2	2	4	1.86792746641608
378.1479	7936.90088425928	-3.46444394348624	0.104006518144798	-33.3098733164305	2.77819926414772e-243	1.17073316991185e-239	NA	NA	NA	NA	NA	NA	NA	NA	NA	NA	NA	NA	NA	NA	NA	NA	2	2	4	4	-2.44506825081334
156.0884	1246117.03342938	9.9661693770221	0.299861681158673	33.235888421997	3.26456994745753e-242	1.3756897758586e-238	NA	NA	NA	NA	NA	NA	NA	NA	Deisopropylhydroxyatrazine	1	C5H9N5O	[M+H]+	155.08071	156.0879864	2.60045637954406	C06557	2	2	4	4	3.36391295312584
132.0994	5555.5309956501	-2.83311457856762	0.0854861527595794	-33.1412104429995	7.58077401286781e-241	3.19453816902249e-237	NA	NA	NA	NA	NA	NA	NA	NA	NA	NA	NA	NA	NA	NA	NA	NA	0	2	4	4	-1.9895595562517
407.2154	4090.70937972088	-2.23880037228697	0.0676974036189188	-33.0706977314756	7.84241518500064e-240	3.30479375895927e-236	NA	NA	NA	NA	NA	NA	NA	NA	NA	NA	NA	NA	NA	NA	NA	NA	2	2	4	4	-1.58345425970309
452.285	3663.89506439713	-2.00697717105402	0.0607473186822801	-33.0381194526608	2.30435610908561e-239	9.71055664368674e-236	NA	NA	NA	NA	NA	NA	NA	NA	NA	NA	NA	NA	NA	NA	NA	NA	2	2	4	4	-1.48362432420743
359.1498	48400.5617033043	5.26198788672198	0.16080155221837	32.723489382591	7.23768915009521e-235	3.04996220785012e-231	Sanshodiol,Dihydrocubebin,Glicophenone,(-)-Matairesinol,Matairesinol,Isocolumbin,5-Deoxykievitone_hydrate,(7x,8x)-4,7-Epoxy-3,8-bilign-7-ene-3,5-dimethoxy-4,9,9-triol	1	C20H22O6	[M+H]+	358.14164	359.1489164	2.43297406748151	HMDB30573,HMDB30709,HMDB35467,HMDB35698,HMDB35789,HMDB36837,HMDB38113,HMDB41276	(+)-Pinoresinol,Miroestrol,Columbin,Multiradiatin,Multistatin,Coleone_A,Dihydrocubebin,Matairesinol,Isobutylshikonin,Isocolumbin,Clemaphenol_A,(-)-Pinoresinol	1	C20H22O6	[M+H]+	358.14164	359.1489164	2.43297406748151	C05366,C08831,C09077,C09515,C09516,C10317,C10558,C10682,C17414,C17508,C17808,C20455	2	2	4	4	2.22872807147661
316.1294	4784.34899723012	-2.55073840849297	0.0784862829361601	-32.4991618034416	1.09575903278271e-231	4.61752856414636e-228	NA	NA	NA	NA	NA	NA	NA	NA	NA	NA	NA	NA	NA	NA	NA	NA	0	2	4	4	-1.74398926157329
356.0983	9991.78057046261	2.91178617025333	0.0896177492501443	32.4911771899765	1.42070599180854e-231	5.9868550494812e-228	NA	NA	NA	NA	NA	NA	NA	NA	NA	NA	NA	NA	NA	NA	NA	NA	2	2	4	4	1.63088670157633
373.082	37146.5714723193	4.8744949037566	0.150446862892216	32.4001099793541	2.73492646105653e-230	1.15249801068922e-226	Penicillin_V	1	C16H18N2O5S	[M+Na]+	350.093645	373.0828664	-2.21961412478938	HMDB14561	Penicillin_V,Penicillin_X	1	C16H18N2O5S	[M+Na]+	350.093645	373.0828664	-2.21961412478938	C08126,C17404	1	2	2	4	2.16892896809925
330.1233	5332.6453869532	-2.75701490350742	0.0851058122394188	-32.3951423640893	3.21297253379316e-230	1.35394662574044e-226	NA	NA	NA	NA	NA	NA	NA	NA	NA	NA	NA	NA	NA	NA	NA	NA	2	2	4	4	-1.91767981560096
377.1158	22245.213994066	4.11822883337359	0.127299851480362	32.3506177382218	1.35985022792808e-229	5.73040886048893e-226	Licochalcone_A,Archangelin,Orientanol_B,Licoagrocarpin,2-O-Methylglabridin,4-O-Methylglabridin,Bergamottin,2-O-Methylphaseollinisoflavan,9-[(3,7-Dimethyl-2,6-octadienyl)oxy]-7H-furo[3,2-g][1]benzopyran-7-one,2-Hydroxy-4-methoxy-3-(3-methyl-2-butenyl)-6-(2-phenylethenyl)benzoic_acid,6-Hydroxy-4-methoxy-3-(3-methyl-2-butenyl)-2-(2-phenylethenyl)benzoic_acid,Gancaonin_X	1	C21H22O4	[M+K]+	338.15181	377.1149694	2.21391370727314	HMDB29514,HMDB30846,HMDB31633,HMDB32665,HMDB33671,HMDB33672,HMDB33782,HMDB34412,HMDB39309,HMDB39438,HMDB39439,HMDB41386	3-Hydroxy-5-methoxy-6-prenylstilbene-2-carboxylic_acid,2,2,4-Trimethyl-3-(4-methoxyphenyl)-2H-1-benzopyran-7-ol_acetate	1	C21H22O4	[M+K]+	338.15181	377.1149694	2.21391370727314	C10264,C15059	2	2	4	4	1.97685372916701
303.1567	52768.8218000182	5.38819910263184	0.168279522592691	32.0193391306059	5.86793220231386e-225	2.47274663005506e-221	Prehumulinic_acid,6b-Hydroxy-8a-methoxy-7(11)-eremophilen-12,8-olide,3b-Hydroxy-6b-methoxy-7(11)-eremophilen-12,8a-olide,Methyl_(3b,11x)-3-Hydroxy-8-oxo-6-eremophilen-12-oate	1	C16H24O4	[M+Na]+	280.16746	303.1566814	0.0339758303785274	HMDB30148,HMDB36979,HMDB40755,HMDB41229	1-(3,4-Dihydroxyphenyl)-5-hydroxy-3-decanone,3,4-Epoxy-6-methylcyclohexylmethyl-3,4-epoxy-6-methylcyclo-hexanecarboxylate	1	C16H24O4	[M+Na]+	280.16746	303.1566814	0.0339758303785274	C17748,C19417	2	2	4	4	2.2505616914244
480.1341	3723.23022079577	-2.04153446406972	0.0637818430624285	-32.0080820190709	8.4168459533515e-225	3.54685888474232e-221	NA	NA	NA	NA	NA	NA	NA	NA	NA	NA	NA	NA	NA	NA	NA	NA	0	2	4	4	-1.49621232780608
159.1609	5338.68874645615	-2.75923022396343	0.0869460166585124	-31.7349814287701	5.11706473644379e-221	2.15633107993741e-217	NA	NA	NA	NA	NA	NA	NA	NA	NA	NA	NA	NA	NA	NA	NA	NA	0	2	4	4	-1.92142042533318
357.0872	254104.710599018	7.66941670823875	0.24167438949463	31.7345032888111	5.19537946624022e-221	2.18933290707363e-217	Penicillin_G	1	C16H18N2O4S	[M+Na]+	334.09873	357.0879514	-1.99278636313089	HMDB15186	Penicillin_G	1	C16H18N2O4S	[M+Na]+	334.09873	357.0879514	-1.99278636313089	C05551	0	2	3	4	2.74940669947038
301.0685	4311.76857018634	-2.34583284095275	0.07433764380809	-31.5564594300131	1.46215743160534e-218	6.16153141678491e-215	NA	NA	NA	NA	NA	NA	NA	NA	NA	NA	NA	NA	NA	NA	NA	NA	2	2	1	4	-1.65139397390703
441.1899	5660.89821505809	-2.86772071919171	0.0908807350144689	-31.5547703122685	1.54228889464801e-218	6.49920540204672e-215	NA	NA	NA	NA	NA	NA	NA	NA	NA	NA	NA	NA	NA	NA	NA	NA	2	2	4	4	-2.03912446442784
433.2903	7441.29120290101	-3.35390064729398	0.106327120984266	-31.5432282586706	2.22059008093733e-218	9.35756660106989e-215	NA	NA	NA	NA	NA	NA	NA	NA	NA	NA	NA	NA	NA	NA	NA	NA	2	2	4	4	-2.36018852436841
353.0845	4536.38388391268	-2.44678368550464	0.0775873441766625	-31.535860796233	2.80210942475932e-218	1.18080891159358e-214	NA	NA	NA	NA	NA	NA	NA	NA	NA	NA	NA	NA	NA	NA	NA	NA	2	2	4	4	-1.70214966511517
242.0794	4127.14497849791	-2.25695033754221	0.0716192659696696	-31.5131732639932	5.73337426226093e-218	2.41604391411676e-214	NA	NA	NA	NA	NA	NA	NA	NA	NA	NA	NA	NA	NA	NA	NA	NA	2	2	4	4	-1.59815860089845
427.1752	32970.4656665623	4.69932597150799	0.149208134190075	31.4951057931034	1.01358303247795e-217	4.27123889886208e-214	Mangostanol,Edulisin_II,Archangelicin,Atrovirisidone,Mangostenol	1	C24H26O7	[M+H]+	426.167855	427.1751314	0.273424156546521	HMDB29868,HMDB30593,HMDB30845,HMDB36982,HMDB39912	Archangelicin,Disenecionyl_cis-khellactone	1	C24H26O7	[M+H]+	426.167855	427.1751314	0.273424156546521	C09116,C09261	2	2	4	4	2.12726156092148
321.1676	44763.1347781818	5.14774476545505	0.163599222830813	31.4655820265027	2.56984580902875e-217	1.08293302392472e-213	NA	NA	NA	NA	NA	NA	NA	NA	NA	NA	NA	NA	NA	NA	NA	NA	2	2	3	4	2.20117564658871
339.1209	64893.2351617889	5.68978800430594	0.181149579568063	31.4093359635325	1.50874721187128e-216	6.35786075082558e-213	Verimol_B,Verimol_A,7-Hydroxy-2,4,5-trimethoxyisoflavan,7-Hydroxy-2,3,4-trimethoxyisoflavan,Sorgolactone,5-Hydroxy-3,4,7-trimethoxyflavan	1	C18H20O5	[M+Na]+	316.131075	339.1202964	1.76928366226527	HMDB38323,HMDB38324,HMDB38780,HMDB39510,HMDB39607,HMDB40534	Sorgolactone,2-O-Methylodoratol,Combretastatin_A-4	1	C18H20O5	[M+Na]+	316.131075	339.1202964	1.76928366226527	C09186,C09774,C20268	0	2	4	4	2.28952569672384
235.9667	4296.81459413623	-2.33884319588074	0.0744834164181657	-31.4008581823098	1.96952932380629e-216	8.29959657051969e-213	NA	NA	NA	NA	NA	NA	NA	NA	NA	NA	NA	NA	NA	NA	NA	NA	2	2	2	4	-1.64448119389846
375.151	4871.58155707601	-2.5855810829491	0.0823681150577718	-31.3905578771059	2.72238241493635e-216	1.14721194965418e-212	NA	NA	NA	NA	NA	NA	NA	NA	NA	NA	NA	NA	NA	NA	NA	NA	2	2	4	4	-1.76610767760322
605.4357	11476.1760334874	-4.0748362911654	0.130034810902458	-31.3365033784839	1.48584288623132e-215	6.26134192257877e-212	NA	NA	NA	NA	NA	NA	NA	NA	NA	NA	NA	NA	NA	NA	NA	NA	2	2	4	4	-2.7243292998761
291.0996	4167.90107010465	-2.27701214706744	0.0727451543182507	-31.3012209322673	4.49116687673329e-215	1.89257772185541e-211	NA	NA	NA	NA	NA	NA	NA	NA	NA	NA	NA	NA	NA	NA	NA	NA	2	2	0	4	-1.60456761449167
475.3749	3387.82702707012	-1.8342490307323	0.0587308794397218	-31.2314245628635	3.99095697598121e-214	1.68178926967848e-210	NA	NA	NA	NA	NA	NA	NA	NA	NA	NA	NA	NA	NA	NA	NA	NA	2	2	4	4	-1.45059145088663
252.0847	4520.38077468385	-2.43980610597151	0.0783056017564012	-31.1574913064513	4.01532801419689e-213	1.69205922518257e-209	NA	NA	NA	NA	NA	NA	NA	NA	NA	NA	NA	NA	NA	NA	NA	NA	0	2	4	4	-1.69712458081969
209.016	28049.0958786527	4.46122941067446	0.143242349799966	31.1446259915761	5.997240041386e-213	2.52723695344006e-209	NA	NA	NA	NA	NA	NA	NA	NA	NA	NA	NA	NA	NA	NA	NA	NA	2	2	4	4	2.05355361097898
254.0793	4857.03272531386	-2.57982304245039	0.0828445557976498	-31.1405259840089	6.81492834112705e-213	2.87181080295094e-209	NA	NA	NA	NA	NA	NA	NA	NA	NA	NA	NA	NA	NA	NA	NA	NA	2	2	4	4	-1.76329538812042
262.148	4875.06155598248	-2.58694735782878	0.0840598144349141	-30.7750781419082	5.648739272298e-208	2.38037872934638e-204	NA	NA	NA	NA	NA	NA	NA	NA	NA	NA	NA	NA	NA	NA	NA	NA	2	2	1	4	-1.76893400496274
309.1218	6070.92022223294	-2.99504689926715	0.0974182483796074	-30.744208083032	1.4614085968098e-207	6.15837582695648e-204	NA	NA	NA	NA	NA	NA	NA	NA	NA	NA	NA	NA	NA	NA	NA	NA	2	2	0	4	-2.11600772163366
211.0719	5654.72737610056	-2.86570667867995	0.0938917762838444	-30.5213810208109	1.35624499197864e-204	5.71521639619801e-201	NA	NA	NA	NA	NA	NA	NA	NA	NA	NA	NA	NA	NA	NA	NA	NA	2	2	3	4	-2.0251077781537
410.1405	3765.54336016652	-2.06567064554715	0.0677067441890993	-30.509082518839	1.97469439788027e-204	8.32136219266745e-201	NA	NA	NA	NA	NA	NA	NA	NA	NA	NA	NA	NA	NA	NA	NA	NA	2	2	4	4	-1.50904198641706
264.0247	4253.52212842554	-2.31826272173643	0.0766543654472629	-30.2430619340442	6.43696795445821e-201	2.71253829600869e-197	NA	NA	NA	NA	NA	NA	NA	NA	NA	NA	NA	NA	NA	NA	NA	NA	2	2	4	4	-1.62642148932508
347.1292	7338.00880959238	2.43141252254403	0.0805682481037422	30.1782970310247	4.56401789226549e-200	1.92327713980068e-196	1-(beta-D-Glucopyranosyloxy)-3-octanone	1	C14H26O7	[M+(41K)]+	306.167855	347.1291314	0.178319807795625	HMDB31315	NA	NA	NA	NA	NA	NA	NA	NA	2	2	4	4	1.43051793416324
374.0644	36908.1473605421	4.86503449662775	0.16169417961366	30.0878764359478	6.98150165269449e-199	2.94200479644546e-195	NA	NA	NA	NA	NA	NA	NA	NA	Pretetramid	1	C19H13NO6	[M+Na]+	351.074289	374.0635104	2.4824661431397	C18295	2	2	1	4	2.16274270987795
116.0903	3470.73915418328	-1.88815338295051	0.0628674737961293	-30.0338675779074	3.54672627358973e-198	1.49459045169071e-194	NA	NA	NA	NA	NA	NA	NA	NA	NA	NA	NA	NA	NA	NA	NA	NA	2	2	3	4	-1.46085122402091
271.0404	5195.25991502621	-2.70800626003157	0.0903615676257776	-29.9685622016483	2.52149627075714e-197	1.06255852849706e-193	NA	NA	NA	NA	NA	NA	NA	NA	NA	NA	NA	NA	NA	NA	NA	NA	2	2	0	4	-1.88867940924113
204.1023	5060.29921166697	-2.65820725903332	0.0895498594683039	-29.6841030775061	1.23170637029102e-193	5.19041064440638e-190	NA	NA	NA	NA	NA	NA	NA	NA	NA	NA	NA	NA	NA	NA	NA	NA	2	2	4	4	-1.84469127068206
299.196	6082.51819955606	-2.99848092243618	0.101474980778434	-29.5489676315705	6.77074835424751e-192	2.8531933564799e-188	NA	NA	NA	NA	NA	NA	NA	NA	NA	NA	NA	NA	NA	NA	NA	NA	2	2	4	4	-2.12726156092148
356.1716	4905.67350702152	-2.5990744424299	0.0883711872006325	-29.4108806813823	3.98647604828959e-190	1.67990100674924e-186	NA	NA	NA	NA	NA	NA	NA	NA	NA	NA	NA	NA	NA	NA	NA	NA	2	2	2	4	-1.77177453385059
228.1458	86371.4083420912	6.10573270705495	0.207661508866334	29.4023323840194	5.12727375649331e-190	2.16063316098628e-186	NA	NA	NA	NA	NA	NA	NA	NA	NA	NA	NA	NA	NA	NA	NA	NA	2	2	4	4	2.39003082679435
341.1149	4607.86085411277	-2.47762470581498	0.0843557427088235	-29.371144468103	1.28345924658925e-189	5.40849726512711e-186	NA	NA	NA	NA	NA	NA	NA	NA	NA	NA	NA	NA	NA	NA	NA	NA	2	2	4	4	-1.71748861316408
611.1284	8767.28398108332	2.70966669755136	0.0923695703558638	29.3350579320882	3.70631184318469e-189	1.56183981071803e-185	NA	NA	NA	NA	NA	NA	NA	NA	NA	NA	NA	NA	NA	NA	NA	NA	2	2	4	4	1.56503783602116
238.1553	4563.18033833743	-2.45848785501842	0.083888244777723	-29.3067027630942	8.51986601239703e-189	3.59027153762411e-185	NA	NA	NA	NA	NA	NA	NA	NA	NA	NA	NA	NA	NA	NA	NA	NA	2	2	4	4	-1.70467840989647
219.1019	30350.4848875511	4.57745801030768	0.156909698274719	29.1725626945851	4.32327715575085e-187	1.82182899343341e-183	(R)-Bitalin_A	1	C13H14O3	[M+H]+	218.094295	219.1015714	1.72294519660959	HMDB40358	Candicine,Dihydroeuparin,Toxol,Eupatoriochromene	1	C11H18NO	[M+K]+	180.138839	219.1019984	-0.225922174832666	C10575,C08744,C08979,C09006	2	2	0	4	2.07859674458539
296.1589	4450.16687278473	-2.40891982044024	0.082578361219876	-29.171320244854	4.48303771230262e-187	1.88915209196433e-183	NA	NA	NA	NA	NA	NA	NA	NA	NA	NA	NA	NA	NA	NA	NA	NA	0	2	4	4	-1.6774409541575
128.057	77303.9074604104	5.94449041549834	0.204221406809505	29.1080671138618	2.83788271123427e-186	1.19588377451412e-182	NA	NA	NA	NA	NA	NA	NA	NA	Ammeline	1	C3H5N5O	[M+H]+	127.04941	128.0566864	2.22167235478827	C08733	0	2	4	4	2.34140248074834
577.1633	13082.6508844045	3.32302183861727	0.114433256746475	29.038951901713	2.12180385305833e-185	8.94128143678779e-182	NA	NA	NA	NA	NA	NA	NA	NA	NA	NA	NA	NA	NA	NA	NA	NA	2	2	4	4	1.75771228245864
596.4874	8432.25940650076	-3.56702671468168	0.12293508639277	-29.0155302228792	4.19099552325001e-185	1.76608551349755e-181	NA	NA	NA	NA	NA	NA	NA	NA	NA	NA	NA	NA	NA	NA	NA	NA	2	2	4	4	-2.48202578999849
177.0538	9299.0611556951	2.80089985132548	0.0969256187565482	28.8974152268309	1.28663613207291e-183	5.42188466055523e-180	NA	NA	NA	NA	NA	NA	NA	NA	Pentylenetetrazole,4-Amino-5-aminomethyl-2-methylpyrimidine	1	C6H10N4	[M+K]+	138.090546	177.0537054	0.604336406133571	C13692,C20267	2	2	0	4	1.58138138441126
308.1584	4694.95474180061	-2.51407974995459	0.0872434484712033	-28.8168314527872	1.3200212309431e-182	5.56256946719423e-179	NA	NA	NA	NA	NA	NA	NA	NA	NA	NA	NA	NA	NA	NA	NA	NA	2	2	4	4	-1.73058702348869
327.0955	7105.37838559111	2.38050036245735	0.0827016773828347	28.78418476856	3.38386904626233e-182	1.42596241609495e-178	L-N-(1H-Indol-3-ylacetyl)glutamic_acid	1	C15H16N2O5	[M+Na]+	304.105923	327.0951444	1.11374322175432	HMDB38665	NA	NA	NA	NA	NA	NA	NA	NA	2	2	0	4	1.40144658539808
574.4134	14090.1338038869	-4.40227480108529	0.153356004287846	-28.7062434987697	3.18858763189455e-181	1.34367082808036e-177	NA	NA	NA	NA	NA	NA	NA	NA	NA	NA	NA	NA	NA	NA	NA	NA	2	2	0	4	-2.95438359523034
260.0912	40363.819421306	4.99626762110638	0.17469300841933	28.6002723652994	6.66653773075694e-180	2.80927899974097e-176	Dihydrozeatin	1	C10H15N5O	[M+K]+	221.12766	260.0908194	1.28032200744379	HMDB12215	Dihydrozeatin,Kokusaginine,Maculosidine,Skimmianine,Pentahomomethionine	1	C10H15N5O	[M+K]+	221.12766	260.0908194	1.28032200744379	C02029,C10701,C10716,C10740,C17229	2	2	4	4	2.1880029721062
269.1248	5654.78714576066	-2.86580406077471	0.100556164469782	-28.4995363127231	1.18703065559527e-178	5.00214718267847e-175	NA	NA	NA	NA	NA	NA	NA	NA	NA	NA	NA	NA	NA	NA	NA	NA	2	2	4	4	-2.029735805164
490.1759	3754.3596027582	-2.05929929300354	0.0724614520951575	-28.4192385531998	1.16988968711337e-177	4.92991514149574e-174	NA	NA	NA	NA	NA	NA	NA	NA	NA	NA	NA	NA	NA	NA	NA	NA	2	2	4	4	-1.50351324244834
420.272	4069.13108385663	-2.22784760205054	0.0789374631054686	-28.2229440167581	3.05851238133113e-175	1.28885711749294e-171	NA	NA	NA	NA	NA	NA	NA	NA	NA	NA	NA	NA	NA	NA	NA	NA	0	2	2	4	-1.57725589908452
204.065	17548.0892047836	3.76487856167098	0.133677253219347	28.1639431616187	1.61747828041349e-174	6.81605347366245e-171	Indolepyruvate	1	C11H9NO3	[M+H]+	203.058244	204.0655204	-2.38305814256367	HMDB60484	Indolepyruvate,Anibine	1	C11H9NO3	[M+H]+	203.058244	204.0655204	-2.38305814256367	C00331,C10127	2	2	4	4	1.874755355219
375.0582	128390.806229008	6.68106285848269	0.237371424998325	28.1460283542126	2.68020735828282e-174	1.12943938078038e-170	NA	NA	NA	NA	NA	NA	NA	NA	NA	NA	NA	NA	NA	NA	NA	NA	2	2	4	4	2.56807850013634
407.1771	8713.31894811152	2.70011779699832	0.0962883562024801	28.0419970128098	5.00111330008311e-173	2.10746914465502e-169	NA	NA	NA	NA	NA	NA	NA	NA	NA	NA	NA	NA	NA	NA	NA	NA	2	2	4	4	1.56101660886743
343.2308	5098.7297055342	-2.67265726233143	0.0954800578996584	-27.9917851028136	2.04550505783829e-172	8.61975831373054e-169	NA	NA	NA	NA	NA	NA	NA	NA	NA	NA	NA	NA	NA	NA	NA	NA	2	2	4	4	-1.8645459225248
138.1118	3651.23302149643	-1.99925152256082	0.0717382387549517	-27.8687009502701	6.39314008217381e-171	2.69406923062804e-167	NA	NA	NA	NA	NA	NA	NA	NA	NA	NA	NA	NA	NA	NA	NA	NA	2	2	4	4	-1.47830072434922
557.39	7215.71465399141	-3.3006158396918	0.119389791483289	-27.6457124071097	3.14251116225425e-168	1.32425420377394e-164	NA	NA	NA	NA	NA	NA	NA	NA	NA	NA	NA	NA	NA	NA	NA	NA	0	2	4	4	-2.32340812062119
278.0873	5055.26218502882	-2.65629484861505	0.096407968918975	-27.5526481721392	4.11359326268486e-167	1.7334682008954e-163	NA	NA	NA	NA	NA	NA	NA	NA	NA	NA	NA	NA	NA	NA	NA	NA	2	2	4	4	-1.84145193174747
354.0588	6410.37977242769	2.21695677777807	0.080522046510482	27.5322954874163	7.21092463308944e-167	3.03868364038389e-163	NA	NA	NA	NA	NA	NA	NA	NA	NA	NA	NA	NA	NA	NA	NA	NA	2	2	0	4	1.33931130379187
232.094	26955.3368987113	4.40250510551002	0.159910058035886	27.531133185644	7.44572061129588e-167	3.13762666560008e-163	NA	NA	NA	NA	NA	NA	NA	NA	Tyr-OEt,Anhalamine,p-Lactophenetide,Propoxur	1	C11H15NO3	[M+Na]+	209.105194	232.0944154	-1.67173345962013	C01458,C12231,C14262,C14334	0	2	4	4	2.02052272397308
199.1322	19166.4257035975	3.89660546208398	0.142795346400477	27.2880423648803	5.88112923561419e-164	2.47830785988782e-160	NA	NA	NA	NA	NA	NA	NA	NA	NA	NA	NA	NA	NA	NA	NA	NA	2	2	4	4	1.90297957095953
336.2152	4786.33797545131	-2.55160470026205	0.0940634642808401	-27.1264164016314	4.80615739707598e-162	2.02531472712782e-158	NA	NA	NA	NA	NA	NA	NA	NA	NA	NA	NA	NA	NA	NA	NA	NA	0	2	2	4	-1.74943897819674
480.1498	2989.56631843669	-1.5417941745611	0.0569099016020225	-27.0918439701943	1.2285236909837e-161	5.17699883380533e-158	NA	NA	NA	NA	NA	NA	NA	NA	NA	NA	NA	NA	NA	NA	NA	NA	0	2	3	4	-1.3364104745435
601.3051	32377.2709244114	4.67260429575767	0.173062648010026	26.9994961332556	1.4981671742428e-160	6.31327647225917e-157	NA	NA	NA	NA	NA	NA	NA	NA	NA	NA	NA	NA	NA	NA	NA	NA	2	2	4	4	2.11600772163366
556.2759	227106.34470197	7.50693379755264	0.278454262836206	26.9593064264505	4.43719439437563e-160	1.86983371778989e-156	Enkephalin_L	1	C28H37N5O7	[M+H]+	555.2693	556.2765764	-1.28263534785503	HMDB01045	NA	NA	NA	NA	NA	NA	NA	NA	2	2	4	4	2.70085636978503
217.0868	32243.4068295378	4.6665072103332	0.173188992208748	26.9445947506211	6.60003531150582e-160	2.78125488026855e-156	NA	NA	NA	NA	NA	NA	NA	NA	NA	NA	NA	NA	NA	NA	NA	NA	2	2	4	4	2.11047981574959
331.0144	19034.9656821601	3.88631707664821	0.144717247532014	26.8545535720509	7.46255157449113e-159	3.14471923349056e-155	NA	NA	NA	NA	NA	NA	NA	NA	NA	NA	NA	NA	NA	NA	NA	NA	2	2	4	4	1.89936799829145
186.0989	71672.8247277421	5.83445170456265	0.217537539402187	26.8204362364136	1.86675918063577e-158	7.86652318719913e-155	NA	NA	NA	NA	NA	NA	NA	NA	NA	NA	NA	NA	NA	NA	NA	NA	2	2	4	4	2.33231090629386
605.4447	10726.6721227622	-3.96536478902153	0.147926068636445	-26.8063960975474	2.7215188697042e-158	1.14684805169335e-154	NA	NA	NA	NA	NA	NA	NA	NA	NA	NA	NA	NA	NA	NA	NA	NA	2	2	4	4	-2.65794320663196
333.0114	7199.94369041818	2.40131345080268	0.0897306216009214	26.761359811844	9.10763731649613e-158	3.83795836517147e-154	NA	NA	NA	NA	NA	NA	NA	NA	NA	NA	NA	NA	NA	NA	NA	NA	2	2	4	4	1.41261046529746
380.1664	7659.78804631995	2.49886986068599	0.0939315841456189	26.6030843982369	6.25260525387698e-156	2.63484785398376e-152	NA	NA	NA	NA	NA	NA	NA	NA	NA	NA	NA	NA	NA	NA	NA	NA	1	2	3	4	1.47126711773039
467.0021	2862.76291453293	-1.43466062023017	0.0540462804568719	-26.545038957399	2.93026949567802e-155	1.23481556547872e-151	NA	NA	NA	NA	NA	NA	NA	NA	NA	NA	NA	NA	NA	NA	NA	NA	0	2	4	4	-1.27926451195878
200.6135	7170.65454444325	-3.28966496435558	0.124280636026416	-26.4696502169201	2.16777361956422e-154	9.13499803284364e-151	NA	NA	NA	NA	NA	NA	NA	NA	NA	NA	NA	NA	NA	NA	NA	NA	2	2	4	4	-2.3146857649756
575.4257	9128.55929813178	-3.69992458856389	0.139793931215026	-26.4669900646317	2.32614092675826e-154	9.80235786535929e-151	NA	NA	NA	NA	NA	NA	NA	NA	NA	NA	NA	NA	NA	NA	NA	NA	2	2	4	4	-2.56807850013635
373.0756	4743.43825938529	-2.53415235359567	0.095916634660916	-26.4203635016428	7.99604172308374e-154	3.36953198210749e-150	NA	NA	NA	NA	NA	NA	NA	NA	NA	NA	NA	NA	NA	NA	NA	NA	2	2	4	4	-1.73324264247567
488.3941	4189.65747935976	-2.28769149009916	0.0871889522199867	-26.2383184090466	9.7162343978673e-152	4.09442117526128e-148	NA	NA	NA	NA	NA	NA	NA	NA	NA	NA	NA	NA	NA	NA	NA	NA	2	2	4	4	-1.61539811641693
340.2005	5790.26264212606	-2.90907950577013	0.110917171696095	-26.2274944563209	1.29119507091974e-151	5.44109602885577e-148	NA	NA	NA	NA	NA	NA	NA	NA	NA	NA	NA	NA	NA	NA	NA	NA	2	2	1	4	-2.06842342215464
459.0358	2895.17733587471	-1.462689767667	0.0558432476477265	-26.1927776280853	3.21176850373139e-151	1.35343924747241e-147	NA	NA	NA	NA	NA	NA	NA	NA	NA	NA	NA	NA	NA	NA	NA	NA	2	2	4	4	-1.2928152804135
269.1725	16147.6432192395	3.64027233727096	0.139530102561795	26.0895123735666	4.79535357175428e-150	2.02076199513725e-146	NA	NA	NA	NA	NA	NA	NA	NA	NA	NA	NA	NA	NA	NA	NA	NA	2	2	4	4	1.84795008302101
552.2592	35390.1997163206	-5.81077782822197	0.222766408893846	-26.0846231578431	5.44871399957645e-150	2.29608807942152e-146	NA	NA	NA	NA	NA	NA	NA	NA	NA	NA	NA	NA	NA	NA	NA	NA	2	2	4	4	-3.61916015998069
134.0272	13982.0964075122	3.42353206020305	0.132106607580729	25.9149191921454	4.52212353805603e-148	1.90562285893681e-144	NA	NA	NA	NA	NA	NA	NA	NA	NA	NA	NA	NA	NA	NA	NA	NA	2	2	4	4	1.77749886558397
128.0821	7193.49565724741	2.39993602833202	0.0930646235996924	25.7878443548548	1.21382027599556e-146	5.11503864304531e-143	NA	NA	NA	NA	NA	NA	NA	NA	NA	NA	NA	NA	NA	NA	NA	NA	2	2	3	4	1.40940284120707
577.4219	13635.8695689742	-4.35043277560794	0.168708995566176	-25.7866082422469	1.25319507026203e-146	5.28096402608419e-143	NA	NA	NA	NA	NA	NA	NA	NA	NA	NA	NA	NA	NA	NA	NA	NA	0	2	4	4	-2.9107312460672
583.4057	18294.2644337294	-4.80998130944323	0.187101271481019	-25.7079028451775	9.53712437893761e-146	4.01894421328431e-142	NA	NA	NA	NA	NA	NA	NA	NA	NA	NA	NA	NA	NA	NA	NA	NA	2	2	4	4	-3.13573300182023
181.9621	4908.98108905052	-2.60032841599914	0.101395386956879	-25.6454311585695	4.75452740987387e-145	2.00355785052085e-141	NA	NA	NA	NA	NA	NA	NA	NA	NA	NA	NA	NA	NA	NA	NA	NA	2	2	4	4	-1.77749886558397
212.1147	29272.7282916821	4.52417202402491	0.176483934976361	25.6350359857451	6.20922545317093e-145	2.61656760596623e-141	NA	NA	NA	NA	NA	NA	NA	NA	NA	NA	NA	NA	NA	NA	NA	NA	2	2	4	4	2.06842342215464
603.2763	20583.4612120533	4.00281946737647	0.156202521708343	25.6258312836359	7.86415203387781e-145	3.31395366707611e-141	NA	NA	NA	NA	NA	NA	NA	NA	NA	NA	NA	NA	NA	NA	NA	NA	2	2	4	4	1.94053882829477
202.0978	5615.80575670324	-2.85304809383186	0.112159528139053	-25.4374117042889	9.72946904130332e-143	4.09999825400522e-139	NA	NA	NA	NA	NA	NA	NA	NA	NA	NA	NA	NA	NA	NA	NA	NA	2	2	3	4	-2.01597975728982
380.1834	164283.273416077	-2.34482546857892	0.0922285024908477	-25.4240869715044	1.36609256913455e-142	5.75671408633297e-139	NA	NA	NA	NA	NA	NA	NA	NA	NA	NA	NA	NA	NA	NA	NA	NA	2	2	4	4	-1.64908095092816
466.2799	2827.56693693644	-1.40349187787501	0.0554365912527693	-25.3170666911252	2.07246964496389e-141	8.73338708387784e-138	NA	NA	NA	NA	NA	NA	NA	NA	NA	NA	NA	NA	NA	NA	NA	NA	2	2	4	4	-1.26330750514618
417.2093	4942.44031937521	1.79498421851508	0.0711656580618051	25.2226181475929	2.2627517655938e-140	9.53523594021229e-137	NA	NA	NA	NA	NA	NA	NA	NA	NA	NA	NA	NA	NA	NA	NA	NA	2	2	4	4	1.14352036450587
450.07	2949.72632426702	-1.50898622220873	0.059827222728763	-25.2224013314137	2.2751793524304e-140	9.58760579114171e-137	NA	NA	NA	NA	NA	NA	NA	NA	NA	NA	NA	NA	NA	NA	NA	NA	1	2	2	4	-1.32207218369655
496.2247	3383.39458815459	-1.83123031620611	0.0726320405716064	-25.2124310675361	2.92670529515566e-140	1.23331361137859e-136	NA	NA	NA	NA	NA	NA	NA	NA	NA	NA	NA	NA	NA	NA	NA	NA	2	2	4	4	-1.44889626507909
477.2375	2764.24990410905	-1.34555626128308	0.0534910293944451	-25.1548021512335	1.25216987810645e-139	5.27664386634058e-136	NA	NA	NA	NA	NA	NA	NA	NA	NA	NA	NA	NA	NA	NA	NA	NA	1	2	4	4	-1.22979464424448
377.1457	5180.56605352573	-2.70262513959454	0.107643865271047	-25.1070986051025	4.1603767500656e-139	1.75318276247765e-135	NA	NA	NA	NA	NA	NA	NA	NA	NA	NA	NA	NA	NA	NA	NA	NA	0	2	2	4	-1.88167178083548
298.0527	7401.00985072339	2.44471894746148	0.0975594354371834	25.0587648084084	1.40115198748114e-138	5.90445447524552e-135	NA	NA	NA	NA	NA	NA	NA	NA	NA	NA	NA	NA	NA	NA	NA	NA	0	2	4	4	1.4371448700247
378.2697	5045.03088766188	-2.65242208590946	0.106048967779968	-25.011295644223	4.6069996688413e-138	1.94138966044972e-134	NA	NA	NA	NA	NA	NA	NA	NA	NA	NA	NA	NA	NA	NA	NA	NA	0	2	4	4	-1.83503061981341
335.194	14194.0815332981	3.44625134007066	0.138436489008453	24.8940966702806	8.62016301004971e-137	3.63253669243495e-133	Oseltamivir	1	C16H28N2O4	[M+Na]+	312.204908	335.1941294	-0.304897941374322	HMDB14343	Oseltamivir	1	C16H28N2O4	[M+Na]+	312.204908	335.1941294	-0.304897941374322	C08092	2	2	2	4	1.79503066212683
134.0296	15642.0534944721	3.59247060099795	0.144477890580739	24.865192774879	1.77144496160487e-136	7.46486906820291e-133	NA	NA	NA	NA	NA	NA	NA	NA	NA	NA	NA	NA	NA	NA	NA	NA	2	2	4	4	1.83184813322287
338.194	764187.015056398	-2.92870996175245	0.117837730341381	-24.8537539994011	2.35517767591157e-136	9.92471872629136e-133	NA	NA	NA	NA	NA	NA	NA	NA	NA	NA	NA	NA	NA	NA	NA	NA	2	2	4	4	-2.09427220132083
431.1631	4166.83690436542	-2.27640553650502	0.0916103412675956	-24.8487834998408	2.66535900234789e-136	1.1231822835894e-132	NA	NA	NA	NA	NA	NA	NA	NA	NA	NA	NA	NA	NA	NA	NA	NA	2	2	4	4	-1.60242395817909
408.1799	4253.64570792609	-2.318398456858	0.0937876844684874	-24.719647041046	6.57643676978684e-135	2.77131045478818e-131	NA	NA	NA	NA	NA	NA	NA	NA	NA	NA	NA	NA	NA	NA	NA	NA	2	2	4	4	-1.63088670157633
113.0713	2758.84701415711	-1.34045111223354	0.0542343071771882	-24.7159258041993	7.21111706503206e-135	3.03876473120451e-131	NA	NA	NA	NA	NA	NA	NA	NA	NA	NA	NA	NA	NA	NA	NA	NA	2	2	3	4	-1.22853310103641
467.0388	2809.31437435485	-1.38704814817048	0.0561614083767768	-24.6975314234469	1.13683244918682e-134	4.79061194087328e-131	NA	NA	NA	NA	NA	NA	NA	NA	NA	NA	NA	NA	NA	NA	NA	NA	2	2	4	4	-1.25284569902252
273.095	6109.3212118844	-3.00637400116446	0.121958382319246	-24.6508189432588	3.60645309018363e-134	1.51975933220338e-130	NA	NA	NA	NA	NA	NA	NA	NA	NA	NA	NA	NA	NA	NA	NA	NA	2	2	4	4	-2.1329910598014
236.0913	9915.35379435503	2.89987832437372	0.11838373614235	24.4955803801188	1.64634791190477e-132	6.93771010076671e-129	3-Oxo-carbofuran,Phenazopyridine,2-Amino-3,8-dimethyl-3H-imidazo[4,5-f]quinoxaline	1	C12H13NO4	[M+H]+	235.084459	236.0917354	-1.97465616157821	HMDB32776,HMDB15506,HMDB29864	Hydroxyatrazine,Phenazopyridine,MeIQx	1	C8H15N5O	[M+K]+	197.12766	236.0908194	1.90519902957566	C06552,C07429,C19255	1	2	4	4	1.61758710086883
354.1726	5351.52396746287	-2.76354921271457	0.113148565988429	-24.4240763333863	9.4920043232071e-132	3.99993062179947e-128	NA	NA	NA	NA	NA	NA	NA	NA	NA	NA	NA	NA	NA	NA	NA	NA	2	2	4	4	-1.92518811473174
302.1477	16832.5408020045	3.70253368155824	0.15184607783238	24.3834660362146	2.5614350258906e-131	1.0793887199103e-127	Oxamniquine	1	C14H21N3O3	[M+Na]+	279.158292	302.1475134	0.672188222498562	HMDB15228	Oxamniquine,Karbutilate	1	C14H21N3O3	[M+Na]+	279.158292	302.1475134	0.672188222498562	C07341,C18433	2	2	4	4	1.8645459225248
327.2142	7655.12205265435	2.49787981939985	0.10256152318815	24.3549407394962	5.13907475004782e-131	2.16560609967015e-127	NA	NA	NA	NA	NA	NA	NA	NA	NA	NA	NA	NA	NA	NA	NA	NA	2	2	4	4	1.46952004379043
339.1971	110178.722498769	-3.17760837192981	0.130802582444447	-24.2931623561742	2.31525500567903e-130	9.75648459393143e-127	NA	NA	NA	NA	NA	NA	NA	NA	NA	NA	NA	NA	NA	NA	NA	NA	0	2	2	4	-2.22168057234758
224.9938	14596.3923684897	3.48836979340042	0.144085925768483	24.2103437569991	1.73123391351539e-129	7.29541971155384e-126	NA	NA	NA	NA	NA	NA	NA	NA	NA	NA	NA	NA	NA	NA	NA	NA	2	2	4	4	1.80400754891802
315.0405	11245.7294449993	3.09289030730057	0.128982358096674	23.9791732213672	4.58698967843122e-127	1.93295745049092e-123	Biotin_sulfone,Glutamyl-Glutamate	1	C10H16N2O5S	[M+K]+	276.077995	315.0411544	-2.18542876177008	HMDB04818,HMDB28818	Biotin_sulfone	1	C10H16N2O5S	[M+K]+	276.077995	315.0411544	-2.18542876177008	C20387	2	2	4	4	1.67986600421629
269.0206	21482.8581743092	4.06639988957413	0.169928950865545	23.9300005611853	1.49271302457603e-126	6.29029268556338e-123	Coriandrin,Wyeronic_acid,2,4-Dihydroxy-2-biphenylcarboxylic_acid	1	C13H10O4	[M+K]+	230.05791	269.0210694	-1.6567475588223	HMDB33329,HMDB39141,HMDB39209	2,4,6-Trihydroxybenzophenone,2-Hydroxy-4-(1-oxo-1,3-dihydro-2H-inden-2-ylidene)-but-2-enoic_acid,2-Hydroxy-4-(2-oxo-1,3-dihydro-2H-inden-1-ylidene)but-2-enoic_acid,Visnagin,Bis-noryangonin,2,3-Dihydroxy-2-carboxybiphenyl,4-Hydroxyphenyl-4-hydroxybenzoate	1	C13H10O4	[M+K]+	230.05791	269.0210694	-1.6567475588223	C06356,C07718,C07725,C09049,C12085,C16263,C18216	2	2	1	4	1.9523594073287
498.328	2740.31928443305	-1.32312594054286	0.0555775589876392	-23.8068379512158	2.83728929675794e-125	1.1956337096538e-121	NA	NA	NA	NA	NA	NA	NA	NA	NA	NA	NA	NA	NA	NA	NA	NA	2	2	4	4	-1.21726610735505
359.0461	10813.8233059669	3.03302025287233	0.128193002010199	23.6597958181136	9.35803548139332e-124	3.94347615185914e-120	NA	NA	NA	NA	NA	NA	NA	NA	NA	NA	NA	NA	NA	NA	NA	NA	2	2	4	4	1.65838658142946
274.1167	9931.90821372328	2.90244509161266	0.122725072010625	23.6499766841561	1.18096797130277e-123	4.97659903106989e-120	NA	NA	NA	NA	NA	NA	NA	NA	NA	NA	NA	NA	NA	NA	NA	NA	2	2	4	4	1.62198847135608
359.0843	67312.981676759	5.74308450900646	0.242868904008981	23.6468498610019	1.27177120140709e-123	5.35924384272947e-120	Isomugineic_acid,D-Fructosazine	1	C12H20N2O8	[M+K]+	320.121968	359.0851274	-2.36489883637496	HMDB33555,HMDB35284	Mugineic_acid,3-Epihydroxy-2-deoxymugineic_acid	1	C12H20N2O8	[M+K]+	320.121968	359.0851274	-2.36489883637496	C15500,C15502	2	2	4	4	2.3061360332118
326.2301	21529.9478025873	4.06964855445699	0.172167638257477	23.6377091284183	1.57917662143029e-123	6.65465028270724e-120	NA	NA	NA	NA	NA	NA	NA	NA	NA	NA	NA	NA	NA	NA	NA	NA	2	2	4	4	1.95636092541091
342.0621	6035.78036154018	2.12036512317602	0.08971828851867	23.633588627081	1.74101456022569e-123	7.33663535679106e-120	NA	NA	NA	NA	NA	NA	NA	NA	NA	NA	NA	NA	NA	NA	NA	NA	2	2	4	4	1.30521725454629
463.297	2680.33410208064	-1.26504110464562	0.053597950242778	-23.6024157438013	3.64014835282981e-123	1.53395851588248e-119	NA	NA	NA	NA	NA	NA	NA	NA	NA	NA	NA	NA	NA	NA	NA	NA	2	2	0	4	-1.18675211387547
134.1088	3965.2696372418	-2.17426404241681	0.0925125757692257	-23.5023619690424	3.85811112098635e-122	1.62580802638365e-118	NA	NA	NA	NA	NA	NA	NA	NA	NA	NA	NA	NA	NA	NA	NA	NA	2	2	4	4	-1.56101660886743
173.0561	4391.83897073808	-2.38245494913511	0.101418639466772	-23.4912927412686	5.00650894101651e-122	2.10974286774436e-118	NA	NA	NA	NA	NA	NA	NA	NA	NA	NA	NA	NA	NA	NA	NA	NA	2	2	4	4	-1.66783807669833
419.2499	5182.87451497126	1.87296906590579	0.0798683511161211	23.4507040615208	1.3002202704624e-121	5.47912821972856e-118	NA	NA	NA	NA	NA	NA	NA	NA	NA	NA	NA	NA	NA	NA	NA	NA	2	2	4	4	1.18078058753264
214.1126	12660.5969253064	3.27326233669718	0.139706616325156	23.4295441604492	2.13704463141016e-121	9.00550607676243e-118	NA	NA	NA	NA	NA	NA	NA	NA	Simetryn,Desmetryn	1	C8H15N5S	[M+H]+	213.104817	214.1120934	2.34923675735274	C14457,C19100	2	2	4	4	1.74398926157329
392.3217	5148.73824894388	-2.69097967135818	0.114858876624316	-23.4285738329125	2.18627457569272e-121	9.21296106196913e-118	NA	NA	NA	NA	NA	NA	NA	NA	NA	NA	NA	NA	NA	NA	NA	NA	2	2	1	4	-1.8713305056661
271.0029	5186.2169238043	-2.70466810805108	0.115709605527117	-23.3746204191943	7.74534672647899e-121	3.26388911053825e-117	NA	NA	NA	NA	NA	NA	NA	NA	NA	NA	NA	NA	NA	NA	NA	NA	0	2	4	4	-1.88516402327719
426.1329	8416.6460283851	-3.5638679024377	0.152637389436072	-23.3485905098654	1.42435316453151e-120	6.00222423533577e-117	NA	NA	NA	NA	NA	NA	NA	NA	NA	NA	NA	NA	NA	NA	NA	NA	2	2	4	4	-2.46932875642672
169.0361	275570.789272629	2.27664958384596	0.0975442324512947	23.3396637262252	1.7550314411032e-120	7.3957024928089e-117	NA	NA	NA	NA	NA	NA	NA	NA	NA	NA	NA	NA	NA	NA	NA	NA	2	2	0	4	1.36293499972445
265.1761	7618.52538404256	-3.39435214349697	0.145630186915917	-23.3080257285996	3.67575311254686e-120	1.54896236162725e-116	NA	NA	NA	NA	NA	NA	NA	NA	NA	NA	NA	NA	NA	NA	NA	NA	2	2	4	4	-2.40046935771041
210.0506	6179.80390331337	-3.02700457823474	0.129917769442103	-23.2993884611274	4.49698727508755e-120	1.89503043772189e-116	NA	NA	NA	NA	NA	NA	NA	NA	NA	NA	NA	NA	NA	NA	NA	NA	2	2	4	4	-2.15663812856249
346.1373	18076.4651997609	3.80919304630092	0.16434836831746	23.1775531774248	7.66996359896707e-119	3.23212266060472e-115	NA	NA	NA	NA	NA	NA	NA	NA	Lividamine	1	C12H25N3O6	[M+K]+	307.174337	346.1374964	-0.537936519186278	C21255	2	2	4	4	1.88167178083548
198.1334	28144.5986632759	4.46621285923492	0.192744869314935	23.1716303272248	8.80065488110516e-119	3.70859596689771e-115	NA	NA	NA	NA	NA	NA	NA	NA	NA	NA	NA	NA	NA	NA	NA	NA	2	2	0	4	2.05845977503449
270.0523	96754.3421691925	6.27061214460346	0.271229257343947	23.1192320696128	2.96618557109178e-118	1.24995059965808e-114	Tinidazole	1	C8H13N3O4S	[M+Na]+	247.062679	270.0519004	1.34011276883074	HMDB15047	3-Nitrofluoranthene,1-Nitropyrene,4-Nitropyrene,2-Nitropyrene	1	C16H9NO2	[M+Na]+	247.063329	270.0525504	-1.06682939897286	C14406,C14421,C19276,C19476	1	2	4	4	2.42216679238678
471.1692	2972.53230741212	-1.52756215735501	0.0660913249067027	-23.1128996053776	3.43470621234986e-118	1.44738519788423e-114	NA	NA	NA	NA	NA	NA	NA	NA	NA	NA	NA	NA	NA	NA	NA	NA	2	2	4	4	-1.32920717080283
365.1793	4498.99000838689	-2.43034575878678	0.105239283493272	-23.0935224767295	5.37866871808257e-118	2.2665709978e-114	NA	NA	NA	NA	NA	NA	NA	NA	NA	NA	NA	NA	NA	NA	NA	NA	2	2	4	4	-1.69462802629264
480.3526	2744.11974848682	-1.32672336172649	0.0577883153966202	-22.9583325386932	1.21651924166986e-116	5.12641208439679e-113	NA	NA	NA	NA	NA	NA	NA	NA	NA	NA	NA	NA	NA	NA	NA	NA	2	2	4	4	-1.21851036577776
561.1044	8362.44767042276	-3.55296297823576	0.155851191219572	-22.7971499635837	4.89356268392425e-115	2.06214731500568e-111	NA	NA	NA	NA	NA	NA	NA	NA	NA	NA	NA	NA	NA	NA	NA	NA	2	2	1	4	-2.45701775720811
241.0421	12835.0338638347	3.29400067659926	0.144718933563028	22.7613664328494	1.10740858921138e-114	4.66661979493677e-111	NA	NA	NA	NA	NA	NA	NA	NA	NA	NA	NA	NA	NA	NA	NA	NA	2	2	4	4	1.75218343495524
312.1443	6867.08038554172	2.3264011203171	0.102234957010136	22.7554369694356	1.26772928410139e-114	5.34221120320327e-111	NA	NA	NA	NA	NA	NA	NA	NA	NA	NA	NA	NA	NA	NA	NA	NA	2	2	4	4	1.38116500531237
320.1341	4252.75677727252	-2.31795210130561	0.102153573272446	-22.6908567860234	5.51528578270649e-114	2.32414142883251e-110	NA	NA	NA	NA	NA	NA	NA	NA	NA	NA	NA	NA	NA	NA	NA	NA	2	2	3	4	-1.62420099056597
170.1041	2585730.66885024	8.16378002865414	0.360958997736526	22.6169179320835	2.95409428079513e-113	1.24485532992707e-109	NA	NA	NA	NA	NA	NA	NA	NA	NA	NA	NA	NA	NA	NA	NA	NA	2	2	4	4	2.80545680485986
215.0831	21955.8320881544	4.09873132266345	0.181745649047176	22.5520189569959	1.28297078666951e-112	5.40643889502531e-109	4-Methyl-1-phenyl-2-pentanone,(S)-4-(4-Methylphenyl)-2-pentanone,Rhubafuran,3-(4-Isopropylphenyl)propanal	1	C12H16O	[M+K]+	176.120115	215.0832744	-0.728555023295227	HMDB31569,HMDB34177,HMDB36021,HMDB36171	1-Methylphenanthrene	1	C15H12	[M+Na]+	192.0939	215.0831214	-0.017202651492158	C19457	2	2	4	4	1.96855720889822
295.188	20200.0660765849	3.97483275898466	0.176759951472119	22.4871795102955	5.54116447371187e-112	2.33504670922218e-108	7(14)-Bisabolene-2,3,10,11-tetrol	1	C15H28O4	[M+Na]+	272.19876	295.1879814	-0.0223586338941439	HMDB35918	NA	NA	NA	NA	NA	NA	NA	NA	1	2	2	4	1.92898333300723
575.4064	8443.37929397165	-3.5692103343416	0.158825297755647	-22.4725555990006	7.70289510403266e-112	3.24599999683936e-108	NA	NA	NA	NA	NA	NA	NA	NA	NA	NA	NA	NA	NA	NA	NA	NA	2	2	4	4	-2.4951360371893
131.0192	7899.35177122741	2.54705904560526	0.113723784041878	22.3968896837562	4.22033463194281e-111	1.7784490139007e-107	NA	NA	NA	NA	NA	NA	NA	NA	NA	NA	NA	NA	NA	NA	NA	NA	1	2	2	4	1.50351324244834
477.3333	2808.18358056697	-1.38600817852654	0.061928025288056	-22.3809522761232	6.03420921567922e-111	2.54281576348722e-107	beta-Elemonic_acid,Ganoderic_acid_Y,Isomasticadienonic_acid,9(11)-Dehydroglycyrrhetic_acid,3beta-3-Hydroxy-11-oxolanosta-8,24-dien-26-al,Bryononic_acid,Mangiferonic_acid,Desoxoglabrolide,Tomentosolic_acid,Epoxyganoderiol_B,Ganoderal_B,Ursonic_acid,Micromeric_acid,Katononic_acid,Ganoderiol_F,Glypallidifloric_acid,Lucidal,Masticadienonic_acid	1	C30H46O3	[M+Na]+	454.344695	477.3339164	-1.22262420493533	HMDB34963,HMDB35090,HMDB35247,HMDB35251,HMDB35406,HMDB35594,HMDB35615,HMDB35791,HMDB35808,HMDB36000,HMDB36002,HMDB36007,HMDB36653,HMDB37054,HMDB38707,HMDB38758,HMDB40454,HMDB40508	Glycyrrhetaldehyde	1	C30H46O3	[M+Na]+	454.344695	477.3339164	-1.22262420493533	C20511	1	2	3	4	-1.25154758554881
188.0147	5317.0769262281	-2.75155696954741	0.123326692943315	-22.3111226278655	2.88172244962649e-110	1.2143578402726e-106	NA	NA	NA	NA	NA	NA	NA	NA	NA	NA	NA	NA	NA	NA	NA	NA	2	2	4	4	-1.91027809356217
191.0053	12700.7968355617	3.27805331066844	0.147216992845005	22.2668134114089	7.75218638327994e-110	3.26677134191417e-106	NA	NA	NA	NA	NA	NA	NA	NA	NA	NA	NA	NA	NA	NA	NA	NA	2	2	4	4	1.74670763537391
259.0975	109991.48161438	6.45672627305772	0.290378103899298	22.235582457336	1.55537070875896e-109	6.55433216671027e-106	NA	NA	NA	NA	NA	NA	NA	NA	NA	NA	NA	NA	NA	NA	NA	NA	2	2	4	4	2.48202578999849
616.4977	11862.6444169065	-4.128143689477	0.185714710834819	-22.2284151369609	1.82463299678763e-109	7.68900344846309e-106	NA	NA	NA	NA	NA	NA	NA	NA	NA	NA	NA	NA	NA	NA	NA	NA	1	2	2	4	-2.77634236275779
216.0993	27498.5780872586	4.43193529813449	0.199832017142254	22.1783043654088	5.56364903466902e-109	2.34452170320953e-105	(R)-N-Methylsalsolinol,(S)-N-Methylsalsolinol,(-)-Salsoline,(R)-1,2-dimethyl-5,6-dihydroxy-tetrahydroisoquinoline,2-Isopropylphenyl_methylcarbamate,2-Methylpropyl_2-aminobenzoate,Butyl_2-aminobenzoate,Ethyl_N-ethylanthranilate	1	C11H15NO2	[M+Na]+	193.110279	216.0995004	-1.06015978547042	HMDB03626,HMDB03892,HMDB12469,HMDB12484,HMDB31797,HMDB35072,HMDB36906,HMDB37698	3,4-Methylenedioxymethamphetamine,Butamben,Heliamine,(-)-Salsoline,Isoprocarb,2,3,5-Trimethacarb	1	C11H15NO2	[M+Na]+	193.110279	216.0995004	-1.06015978547042	C07577,C07875,C09460,C09640,C18418,C18957	2	2	2	4	2.03912446442784
268.0853	8812.78639115934	2.71767762684738	0.122815164385416	22.1281927231626	1.69224777021833e-108	7.13113210370004e-105	NA	NA	NA	NA	NA	NA	NA	NA	NA	NA	NA	NA	NA	NA	NA	NA	0	2	2	4	1.57111755046679
559.4324	6054.77096145528	-2.99025593616682	0.135531244221051	-22.0632220515125	7.13176774992075e-108	3.00532692981661e-104	NA	NA	NA	NA	NA	NA	NA	NA	NA	NA	NA	NA	NA	NA	NA	NA	2	2	4	4	-2.11047981574959
171.1075	154311.287047033	6.94753288934876	0.315564389005128	22.0162132718843	2.01407189754867e-107	8.48729897627011e-104	NA	NA	NA	NA	NA	NA	NA	NA	NA	NA	NA	NA	NA	NA	NA	NA	0	2	3	4	2.63819714584204
312.9101	4470.4147711678	-2.41784366640182	0.110829317574696	-21.8159212680549	1.6383715356562e-105	6.90409765125523e-102	NA	NA	NA	NA	NA	NA	NA	NA	NA	NA	NA	NA	NA	NA	NA	NA	2	2	4	4	-1.68230097378306
170.1031	88379.5052830302	6.13911148705378	0.281529931611442	21.8062479250937	2.02411090459537e-105	8.52960335196489e-102	NA	NA	NA	NA	NA	NA	NA	NA	NA	NA	NA	NA	NA	NA	NA	NA	2	2	4	4	2.40046935771042
413.2754	5304.38764874523	1.91097881861349	0.0876437948205382	21.8039260226746	2.12945455621655e-105	8.97352149989655e-102	NA	NA	NA	NA	NA	NA	NA	NA	NA	NA	NA	NA	NA	NA	NA	NA	0	2	4	4	1.20370180828433
496.3406	15449.9366607678	3.57388737715136	0.163940439549769	21.7999133524734	2.324565333725e-105	9.79571831631716e-102	LysoPC(16:0),Docosa-4,7,10,13,16-pentaenoyl_carnitine,Clupanodonyl_carnitine,23-Acetoxysoladulcidine	1	C24H50NO7P	[M+H]+	495.332492	496.3397684	1.62106696099437	HMDB10382,HMDB06321,HMDB06496,HMDB31402	NA	NA	NA	NA	NA	NA	NA	NA	0	2	4	4	1.82868409255661
271.0975	8936.92234906872	2.7393254480339	0.125725339683009	21.7881729724538	3.0039853864478e-105	1.2658794418491e-101	NA	NA	NA	NA	NA	NA	NA	NA	NA	NA	NA	NA	NA	NA	NA	NA	2	2	4	4	1.57520318392689
363.0512	7354.43004986999	2.43480836087919	0.11184960371319	21.7685917522125	4.60564410862413e-105	1.94081842737421e-101	NA	NA	NA	NA	NA	NA	NA	NA	NA	NA	NA	NA	NA	NA	NA	NA	0	2	4	4	1.43382353107771
305.1722	42046.5006011564	5.05607378978915	0.232598527760572	21.7373421855605	9.10190634457439e-105	3.83554333360365e-101	Lactapiperanol_C	1	C16H26O4	[M+Na]+	282.18311	305.1723314	-0.341118736310599	HMDB33630	Discadenine,12-trans-Hydroxy_juvenile_hormone_III	1	C14H20N6O2	[M+H]+	304.164774	305.1720504	0.579673006412834	C01804,C16508	2	2	4	4	2.19454171105639
432.1714	5322.0877476346	-2.75322213562046	0.126709395784233	-21.728634396685	1.10025729088736e-104	4.63648422379932e-101	NA	NA	NA	NA	NA	NA	NA	NA	NA	NA	NA	NA	NA	NA	NA	NA	2	2	4	4	-1.9139658474519
455.2713	2942.96299174521	-1.50301364863061	0.0693152657694906	-21.6837320313957	2.92198440532902e-104	1.23132422840565e-100	NA	NA	NA	NA	NA	NA	NA	NA	NA	NA	NA	NA	NA	NA	NA	NA	2	2	4	4	-1.31923694810905
473.2421	3069.87206428382	-1.60564913944522	0.0741320451019993	-21.6593126121907	4.96588244240878e-104	2.09262286123106e-100	NA	NA	NA	NA	NA	NA	NA	NA	NA	NA	NA	NA	NA	NA	NA	NA	2	2	4	4	-1.37199300798342
235.0904	7237.81239917303	2.40956342442477	0.111736938258637	21.5646093581637	3.86164159616962e-103	1.62729576862588e-99	NA	NA	NA	NA	NA	NA	NA	NA	NA	NA	NA	NA	NA	NA	NA	NA	2	2	4	4	1.41744932926992
410.0849	5070.83147718247	1.8370661656513	0.0853038566835251	21.535558145592	7.23182030852149e-103	3.04748907801096e-99	NA	NA	NA	NA	NA	NA	NA	NA	NA	NA	NA	NA	NA	NA	NA	NA	2	2	4	4	1.17249051664443
370.0127	8089.02472147774	2.58419029279711	0.120869262628301	21.3800451546068	2.04931128568093e-101	8.63579775785943e-98	NA	NA	NA	NA	NA	NA	NA	NA	NA	NA	NA	NA	NA	NA	NA	NA	2	2	4	4	1.51836040332902
446.0452	3915.55475552714	1.40330657756555	0.065713403756996	21.3549519174945	3.50732192453579e-101	1.47798545899938e-97	NA	NA	NA	NA	NA	NA	NA	NA	NA	NA	NA	NA	NA	NA	NA	NA	0	2	4	4	0.99645690393145
400.147	5289.13900632422	1.90624035306046	0.0892652566787872	21.3547848735807	3.51988300183136e-101	1.48327869697174e-97	NA	NA	NA	NA	NA	NA	NA	NA	NA	NA	NA	NA	NA	NA	NA	NA	0	2	4	4	1.19882386348658
333.1342	79303.5050425878	5.98161174619643	0.28058782608872	21.3181442316214	7.70538415076006e-101	3.24704888113029e-97	3,3-Dihydroxy-4,5,7-trimethoxyflavan,Byssochlamic_acid,5-Hydroxy-3-methoxysativan,5,8-Dihydroxy-3,4,7-trimethoxyflavan	1	C18H20O6	[M+H]+	332.12599	333.1332664	2.84840961763807	HMDB30664,HMDB34262,HMDB39571,HMDB40308	Thioperamide	1	C15H24N4S	[M+(41K)]+	292.172168	333.1334444	2.31408768144566	C17933	2	2	4	4	2.35069180926913
586.3137	15663.1826597671	3.59450770563152	0.168816282934948	21.2924230005504	1.3344702055201e-100	5.62345744606169e-97	NA	NA	NA	NA	NA	NA	NA	NA	NA	NA	NA	NA	NA	NA	NA	NA	2	2	4	4	1.83503061981341
138.0776	9373.67358079299	2.81317646240016	0.132141601927473	21.2891051823649	1.43236711537045e-100	6.03599502417109e-97	NA	NA	NA	NA	NA	NA	NA	NA	NA	NA	NA	NA	NA	NA	NA	NA	1	2	4	4	1.58553396121939
454.3217	4308.06831864199	-2.34385148585648	0.110367756347852	-21.2367412677055	4.37186726881106e-100	1.84230486707698e-96	NA	NA	NA	NA	NA	NA	NA	NA	NA	NA	NA	NA	NA	NA	NA	NA	2	2	4	4	-1.64677671715367
316.1005	10541.8650149436	2.9939869921975	0.141435912755835	21.1685061725879	1.86371581311463e-99	7.85369843646503e-96	NA	NA	NA	NA	NA	NA	NA	NA	NA	NA	NA	NA	NA	NA	NA	NA	2	2	3	4	1.64908095092816
72.0798	2951.18677902302	-1.5098556996861	0.0717000237673975	-21.0579525689451	1.93352303273707e-98	8.14786605995403e-95	NA	NA	NA	NA	NA	NA	NA	NA	NA	NA	NA	NA	NA	NA	NA	NA	2	2	4	4	-1.32349379538008
257.0197	4564.11514793342	-2.4586808293328	0.117057075218432	-21.0041197829762	6.01376646777764e-98	2.5342011895215e-94	NA	NA	NA	NA	NA	NA	NA	NA	NA	NA	NA	NA	NA	NA	NA	NA	2	2	4	4	-1.70721810255698
411.3324	3614.2650193325	-1.9772570550084	0.0942727891637707	-20.9737833424394	1.13841290627366e-97	4.79727198703721e-94	NA	NA	NA	NA	NA	NA	NA	NA	NA	NA	NA	NA	NA	NA	NA	NA	1	2	2	4	-1.46952004379043
217.1396	7498.6032156801	-3.36705428164732	0.160904429820229	-20.9258022629281	3.11774115049406e-97	1.3138161208182e-93	NA	NA	NA	NA	NA	NA	NA	NA	NA	NA	NA	NA	NA	NA	NA	NA	2	2	4	4	-2.3699029943138
465.3699	3067.27210069506	-1.60334207160497	0.0769112915380256	-20.8466408448266	1.63506003677347e-96	6.8901429949634e-93	NA	NA	NA	NA	NA	NA	NA	NA	NA	NA	NA	NA	NA	NA	NA	NA	2	2	3	4	-1.37047552128171
252.0637	4429.70168019829	-2.39953903458688	0.115114440216778	-20.8448134749053	1.6986938647799e-96	7.15829594618251e-93	NA	NA	NA	NA	NA	NA	NA	NA	NA	NA	NA	NA	NA	NA	NA	NA	2	2	4	4	-1.67262023538625
415.0716	19705.5732003529	3.93791085539518	0.191374435860014	20.5769952381502	4.41196064275028e-94	1.85920021485497e-90	Portulacaxanthin_II	1	C18H18N2O7	[M+(41K)]+	374.111403	415.0726794	-2.58557128236444	HMDB12281	Portulacaxanthin_II	1	C18H18N2O7	[M+(41K)]+	374.111403	415.0726794	-2.58557128236444	C08565	2	2	0	4	1.9139658474519
228.1096	34720.0548777577	4.77527141139579	0.232296827502503	20.5567655087512	6.69499756826393e-94	2.82127197526642e-90	NA	NA	NA	NA	NA	NA	NA	NA	NA	NA	NA	NA	NA	NA	NA	NA	2	2	4	4	2.14466469727202
399.098	13557.1581155817	3.37687153519834	0.164496555741601	20.5285242598203	1.1975691494782e-93	5.04655639590114e-90	NA	NA	NA	NA	NA	NA	NA	NA	Ethoxysulfuron	1	C15H18N4O7S	[M+H]+	398.089623	399.0968994	2.66677090586053	C18440	2	2	4	4	1.76610767760322
282.0644	6927.18783536105	2.34020760631838	0.114085507422643	20.5127509986768	1.65654849040071e-93	6.98069533854859e-90	NA	NA	NA	NA	NA	NA	NA	NA	NA	NA	NA	NA	NA	NA	NA	NA	2	2	4	4	1.38734481572083
189.0671	12505.0627565177	3.25448536893398	0.159110334507351	20.4542676565339	5.50425810542885e-93	2.31949436562772e-89	Thymol,Perillyl_aldehyde,(+)-(S)-Carvone,2-(4-Methylphenyl)-2-propanol,2-Methyl-1-phenyl-2-propanol,4-Phenyl-2-butanol,Cuminyl_alcohol,4-tert-Butylphenol,2-trans-4-trans-7-cis-Decatrienal,1-Methoxy-4-propylbenzene,(2E,4Z,7Z)-2,4,7-Decatrienal,2-(4-Methylphenyl)-1-propanol,Teresantalal,(R)-Carvone,2,6,6-Trimethyl-1,4-cyclohexadiene-1-carboxaldehyde,Myrtenal,3-Caren-5-one,(-)-Pinocarvone,5-Isopropy…	1	C10H14O	[M+K]+	150.104465	189.0676244	-2.76303254802068	HMDB01878,HMDB03647,HMDB04487,HMDB29652,HMDB31570,HMDB31613,HMDB31817,HMDB32063,HMDB32213,HMDB32626,HMDB33544,HMDB34846,HMDB34921,HMDB35089,HMDB35172,HMDB35250,HMDB35591,HMDB35761,HMDB35770,HMDB35824,HMDB36061,HMDB36070,HMDB36089,HMDB36999,HMDB37561,HMDB38913,HMDB61788,HMDB34294,HMDB39104	(-)-Carvone,(+)-Sabinone,Piperitenone,Isopiperitenone,(-)-Isopiperitenone,Perillyl_aldehyde,p-Cumic_alcohol,Carvacrol,Chrysanthenone,Menthofuran,Pinocarvone,Thymol,Umbellulone,Verbenone,(+)-(S)-Carvone,(+)-Chrysanthenone,Myrtenal,2-tert-Butylphenol,2-sec-Butylphenol,4-sec-Butylphenol,3-tert-Butylphenol,4-tert-Butylphenol,4-n-Butylphenol,4-Isopropyl-3-methylphenol,Eucarvone,Safranal,(+)-Menthofura…	1	C10H14O	[M+K]+	150.104465	189.0676244	-2.76303254802068	C01767,C01868,C01951,C02289,C02485,C02576,C06576,C09840,C09843,C09868,C09884,C09908,C09911,C09913,C11383,C11394,C11939,C14130,C14138,C14139,C14188,C14200,C14464,C14741,C16955,C17062,C18025,C20944,C07715,C08457	2	2	4	4	1.74128371431842
400.1642	5355.56535313143	-2.76502162918248	0.13519034536177	-20.4528039467853	5.67194026720323e-93	2.39015562859944e-89	NA	NA	NA	NA	NA	NA	NA	NA	NA	NA	NA	NA	NA	NA	NA	NA	2	2	4	4	-1.93280654088165
244.0585	7318.1398962166	2.42695292526062	0.118923619583996	20.407661100043	1.42964215060916e-92	6.02451202266699e-89	NA	NA	NA	NA	NA	NA	NA	NA	NA	NA	NA	NA	NA	NA	NA	NA	2	2	4	4	1.42722789497977
254.0783	119494.701567176	6.57693122627433	0.322600631408676	20.387223662754	2.17122781176724e-92	9.14955399878717e-89	Propenoylcarnitine	1	C10H17NO4	[M+K]+	215.115759	254.0789184	-2.48977760127607	HMDB13124	2-Amino-9,10-epoxy-8-oxodecanoic_acid	1	C10H17NO4	[M+K]+	215.115759	254.0789184	-2.48977760127607	C12027	2	2	4	4	2.5372662903357
368.1745	5601.31117837878	-2.84824413472419	0.140156812791351	-20.3218386462906	8.24305610250547e-92	3.4736238415958e-88	NA	NA	NA	NA	NA	NA	NA	NA	NA	NA	NA	NA	NA	NA	NA	NA	2	2	4	4	-2.00701668203215
188.0707	1517293.18794119	1.90433835481561	0.0938070214536398	20.3005950440154	1.27037276824007e-91	5.35335084536363e-88	NA	NA	NA	NA	NA	NA	NA	NA	NA	NA	NA	NA	NA	NA	NA	NA	2	2	4	4	1.1976088258677
496.2372	6904.76782526341	-3.22377328515752	0.160023751058195	-20.1455925376049	2.94168674831532e-90	1.23962679574008e-86	NA	NA	NA	NA	NA	NA	NA	NA	NA	NA	NA	NA	NA	NA	NA	NA	2	2	4	4	-2.2505616914244
468.3097	10858.0354298174	3.03921431055893	0.151256961213078	20.093054139026	8.4877060150569e-90	3.57671931474498e-86	LysoPC(14:0),Buprenorphine,1-Heptadecanoylglycerophosphoethanolamine	1	C22H46NO7P	[M+H]+	467.301192	468.3084684	2.59551146725293	HMDB10379,HMDB15057,HMDB61691	Buprenorphine	1	C29H41NO4	[M+H]+	467.303559	468.3108354	-2.45883697964209	C08007	2	2	4	4	1.66073557023433
338.1057	11834.9292338373	3.17073565347601	0.158987115886856	19.9433497223289	1.71207041051957e-88	7.21466470992945e-85	Benzyl_glycinate_4-methylbenzenesulfonate_salt	1	C16H19NO5S	[M+H]+	337.098396	338.1056724	0.0819270489575464	HMDB33374	NA	NA	NA	NA	NA	NA	NA	NA	2	2	4	4	1.7123307801961
390.0594	5961.73412477744	2.10040345152651	0.106370077254159	19.7461871397145	8.65078095611041e-87	3.64543909490493e-83	Indole-3-acetic-acid-O-glucuronide	1	C16H17NO8	[M+K]+	351.095419	390.0585784	2.09609542074068	HMDB60001	NA	NA	NA	NA	NA	NA	NA	NA	2	2	4	4	1.29830262177329
467.1672	3150.85838198166	-1.66707857742161	0.08442534377832	-19.7461864271343	8.65090299047745e-87	3.6454905201872e-83	NA	NA	NA	NA	NA	NA	NA	NA	NA	NA	NA	NA	NA	NA	NA	NA	2	2	4	4	-1.40144658539808
242.1503	7760.05048596848	2.51912906367947	0.127729278760692	19.7224088957646	1.38473705569593e-86	5.83528195270266e-83	NA	NA	NA	NA	NA	NA	NA	NA	NA	NA	NA	NA	NA	NA	NA	NA	2	2	4	4	1.48899030630959
413.2508	3639.32333413555	-1.99224128443125	0.10102393244781	-19.7204883650759	1.43833012582246e-86	6.06112315021584e-83	NA	NA	NA	NA	NA	NA	NA	NA	NA	NA	NA	NA	NA	NA	NA	NA	2	2	0	4	-1.47301869394958
184.1196	50424.7850944192	5.32181018368555	0.27014664493613	19.6997085969503	2.16864596436482e-86	9.13867409383337e-83	NA	NA	NA	NA	NA	NA	NA	NA	NA	NA	NA	NA	NA	NA	NA	NA	1	2	2	4	2.23588803563798
158.0943	3949.93422444447	-2.16630588247981	0.110000401314497	-19.693617992231	2.44580724468181e-86	1.03066317290892e-82	NA	NA	NA	NA	NA	NA	NA	NA	NA	NA	NA	NA	NA	NA	NA	NA	2	2	4	4	-1.55503168486929
557.2791	63649.3007807274	5.66156162111063	0.287543522963714	19.6894075817006	2.65779627745678e-86	1.11999535132029e-82	NA	NA	NA	NA	NA	NA	NA	NA	Hodgkinsine	1	C33H38N6	[M+K]+	518.315794	557.2789534	0.272215555844771	C09211	2	2	4	4	2.2814518354586
175.0515	9984.15355135383	2.91044883970451	0.147893746526239	19.6793232172812	3.24304051005473e-86	1.36661727093706e-82	2,3,6-Trimethylphenol,Benzyl_ethyl_ether,p-Isopropylphenol,1-Phenyl-1-propanol,2-Phenyl-1-propanol,2-Isopropylphenol,1-Methoxy-2,4-dimethylbenzene,Nona-2,4,6-trienal,2,4,6-Trimethylphenol,(2-Methoxyethyl)benzene,2-Propylphenol,4-Propylphenol,3-Phenyl-1-propanol,4-Ethyl-2-methylphenol,3-Ethyl-5-methylphenol,3-Ethyl-4-methylphenol,2-Ethyl-5-methylphenol,2-Ethyl-4-methylphenol,2-(1-Pentenyl)furan,6-…	1	C9H12O	[M+K]+	136.088815	175.0519744	-2.55181354868335	HMDB29667,HMDB31312,HMDB31446,HMDB31627,HMDB31628,HMDB32029,HMDB32149,HMDB32441,HMDB32544,HMDB32621,HMDB32624,HMDB32625,HMDB33962,HMDB38984,HMDB38985,HMDB38986,HMDB38987,HMDB38988,HMDB39782,HMDB59896	4-Propylphenol	1	C9H12O	[M+K]+	136.088815	175.0519744	-2.55181354868335	C14311	2	2	4	4	1.62865003642701
409.2181	3987.24054252441	-2.1858646068972	0.112186788188337	-19.4841535460273	1.49633420970447e-84	6.30555235969465e-81	NA	NA	NA	NA	NA	NA	NA	NA	NA	NA	NA	NA	NA	NA	NA	NA	2	2	4	4	-1.56503783602116
478.3019	3079.77987797196	-1.61330270208162	0.0828232989606881	-19.4788510277449	1.65962229821713e-84	6.99364836468698e-81	NA	NA	NA	NA	NA	NA	NA	NA	NA	NA	NA	NA	NA	NA	NA	NA	2	2	4	4	-1.37656453113948
366.0423	4792.77168706967	-2.554126078768	0.131179860507472	-19.4704131326813	1.95686943273317e-84	8.24624778953758e-81	NA	NA	NA	NA	NA	NA	NA	NA	NA	NA	NA	NA	NA	NA	NA	NA	2	2	4	4	-1.75218343495524
315.2279	4922.32642184848	-2.60547471309112	0.133942353865636	-19.4522093863215	2.7914055435463e-84	1.17629829605041e-80	NA	NA	NA	NA	NA	NA	NA	NA	NA	NA	NA	NA	NA	NA	NA	NA	2	2	4	4	-1.78328204209876
447.1279	2688.44594327264	-1.27309617467911	0.0659114081862721	-19.3152628613428	3.99691731509238e-83	1.68430095657993e-79	NA	NA	NA	NA	NA	NA	NA	NA	NA	NA	NA	NA	NA	NA	NA	NA	2	2	1	4	-1.19397427832465
375.0111	10139.9609486173	2.93427927692154	0.152220911467673	19.2764532062646	8.4688067673197e-83	3.56875517174852e-79	NA	NA	NA	NA	NA	NA	NA	NA	NA	NA	NA	NA	NA	NA	NA	NA	0	2	3	4	1.63764611636403
184.043	8801.28084384543	2.71561340010875	0.141006679845129	19.2587571247786	1.19205557841037e-82	5.02332220742131e-79	NA	NA	NA	NA	NA	NA	NA	NA	NA	NA	NA	NA	NA	NA	NA	NA	2	2	4	4	1.56705797565671
381.1999	5360.72028278906	-2.7668076311382	0.143961979031853	-19.2190163663005	2.56588071853966e-82	1.08126213479261e-78	NA	NA	NA	NA	NA	NA	NA	NA	NA	NA	NA	NA	NA	NA	NA	NA	2	2	4	4	-1.93665821098919
479.3128	2680.69696689526	-1.2651385374033	0.0662060230248092	-19.1091154490464	2.12032430210918e-81	8.93504660908808e-78	NA	NA	NA	NA	NA	NA	NA	NA	NA	NA	NA	NA	NA	NA	NA	NA	2	2	4	4	-1.18795150735747
482.0926	3008.26928324642	-1.55682177724234	0.0816323698218072	-19.0711329420017	4.38696961703836e-81	1.84866899661997e-77	NA	NA	NA	NA	NA	NA	NA	NA	NA	NA	NA	NA	NA	NA	NA	NA	2	2	4	4	-1.34368379689818
244.0642	5062.92988141132	-2.65911337838494	0.139577401506031	-19.0511741133829	6.42449739601955e-81	2.70728320268264e-77	NA	NA	NA	NA	NA	NA	NA	NA	NA	NA	NA	NA	NA	NA	NA	NA	2	2	4	4	-1.84795008302101
320.0203	7437.75371293078	2.4525258684354	0.128996863416698	19.012290713713	1.34929700637241e-80	5.68593758485334e-77	NA	NA	NA	NA	NA	NA	NA	NA	NA	NA	NA	NA	NA	NA	NA	NA	2	2	4	4	1.44048213864774
496.1619	2695.59954778054	-1.27974905928901	0.0673852243826348	-18.9915381452496	2.00372593356734e-80	8.44370108405276e-77	NA	NA	NA	NA	NA	NA	NA	NA	NA	NA	NA	NA	NA	NA	NA	NA	0	2	3	4	-1.1976088258677
586.4303	11663.0691051269	3.14844061932668	0.165998104198351	18.9667263643241	3.21303073236228e-80	1.35397115061746e-76	NA	NA	NA	NA	NA	NA	NA	NA	NA	NA	NA	NA	NA	NA	NA	NA	2	2	4	4	1.70214966511517
495.2493	2896.73126494556	-1.46407082516264	0.0774450429946502	-18.9046421636538	1.04445688853762e-79	4.40134132829754e-76	NA	NA	NA	NA	NA	NA	NA	NA	NA	NA	NA	NA	NA	NA	NA	NA	2	2	2	4	-1.29418346415121
446.206	2905.3906222143	-1.47118852188819	0.077923602821654	-18.879883226849	1.66954753922385e-79	7.03547333028932e-76	NA	NA	NA	NA	NA	NA	NA	NA	NA	NA	NA	NA	NA	NA	NA	NA	2	2	4	4	-1.29968058074247
358.0905	24025.9388535782	4.23232714556574	0.224484194988388	18.8535640372573	2.7469653881332e-79	1.15757121455933e-75	NA	NA	NA	NA	NA	NA	NA	NA	NA	NA	NA	NA	NA	NA	NA	NA	2	2	4	4	1.9895595562517
323.1261	7097.07100042248	2.37850171316469	0.126395909045462	18.8178694320651	5.39091319055121e-79	2.27173081849828e-75	Alpha-dihydroartemisinin,Dihydroartemisinin_(DHA),Myrigalone_E,1,3-Diacetoxy-4,6,12-tetradecatriene-8,10-diyne,Myrigalone_A,Myrigalon_B,Verimol_C	1	C15H24O5	[M+K]+	284.162375	323.1255344	1.77949415571224	HMDB60593,HMDB61088,HMDB30755,HMDB30922,HMDB37245,HMDB37246,HMDB38325	Toxyl_angelate,alpha,alpha-Diethyl-3,4,3,4-stilbenetetraol,(+)-3-Hydroxylarreatricin	1	C18H20O4	[M+Na]+	300.13616	323.1253814	2.25299540638613	C08981,C14739,C20431	2	2	4	4	1.39986594078883
208.0599	21695.0280185146	4.0809760473173	0.218031701317505	18.7173517550754	3.57488231154653e-78	1.50645540608571e-74	NA	NA	NA	NA	NA	NA	NA	NA	NA	NA	NA	NA	NA	NA	NA	NA	1	2	4	4	1.96039401648812
484.2987	2757.77057396857	-1.33949627469972	0.0716306041680863	-18.700055517562	4.94532027762376e-78	2.08395796499065e-74	NA	NA	NA	NA	NA	NA	NA	NA	NA	NA	NA	NA	NA	NA	NA	NA	2	2	4	4	-1.22601586312142
281.0668	5421.94936689032	-2.78788545607492	0.14954653604131	-18.6422603282821	1.45941790867634e-77	6.14998706716209e-74	NA	NA	NA	NA	NA	NA	NA	NA	NA	NA	NA	NA	NA	NA	NA	NA	1	2	2	4	-1.95636092541091
495.3439	3774.42003167096	-2.07052636267922	0.111276792740285	-18.6069917337726	2.82013551030888e-77	1.18840510404416e-73	NA	NA	NA	NA	NA	NA	NA	NA	NA	NA	NA	NA	NA	NA	NA	NA	2	2	4	4	-1.51089519081361
397.1733	4923.28180025972	-2.60583908748303	0.140131457806213	-18.5956752914584	3.48298872880376e-77	1.46773145031791e-73	NA	NA	NA	NA	NA	NA	NA	NA	NA	NA	NA	NA	NA	NA	NA	NA	2	2	4	4	-1.78619613881701
240.1083	9261.44285222706	2.79457005154129	0.150565744268923	18.5604638366477	6.71226271478907e-77	2.82854750801211e-73	NA	NA	NA	NA	NA	NA	NA	NA	NA	NA	NA	NA	NA	NA	NA	NA	2	2	4	4	1.5793152818302
227.082	4807.67520947447	-2.56001807999809	0.13819443483535	-18.5247552337993	1.30394777601356e-76	5.49483592812114e-73	NA	NA	NA	NA	NA	NA	NA	NA	NA	NA	NA	NA	NA	NA	NA	NA	2	2	4	4	-1.75494115305635
466.1862	11755.2805524649	3.16045273280932	0.170902997564743	18.4926699814732	2.36546985843989e-76	9.96808998346571e-73	(E)-Squamosamide	1	C26H27NO7	[M+H]+	465.178754	466.1860304	0.422792591519515	HMDB41088	NA	NA	NA	NA	NA	NA	NA	NA	2	2	4	4	1.70467840989647
230.1447	3845.50487322862	-2.10992189865828	0.114112205402078	-18.4898880117503	2.49071154929889e-76	1.04958584687455e-72	NA	NA	NA	NA	NA	NA	NA	NA	NA	NA	NA	NA	NA	NA	NA	NA	2	2	4	4	-1.52971945662463
391.055	4472.73147357145	-2.41872064396444	0.131030237955998	-18.4592555252528	4.39355641072415e-76	1.85144467147916e-72	NA	NA	NA	NA	NA	NA	NA	NA	NA	NA	NA	NA	NA	NA	NA	NA	2	2	4	4	-1.68720105702997
407.0522	5402.88015846966	1.94087705762255	0.105306783881899	18.4306935040314	7.45216277802618e-76	3.14034139466023e-72	NA	NA	NA	NA	NA	NA	NA	NA	NA	NA	NA	NA	NA	NA	NA	NA	2	2	4	4	1.221004558324
175.0385	11302.9368832011	3.10059359487738	0.168423125006303	18.409547945161	1.10138033282742e-75	4.64121672253473e-72	Tetrahydropteridine,1-Oxo-1H-2-benzopyran-3-carboxaldehyde,Juglone	1	C6H8N4	[M+K]+	136.074896	175.0380554	2.68855820481125	HMDB01216,HMDB30577,HMDB30773	Tetrahydropteridine,Juglone,Lawsone	1	C6H8N4	[M+K]+	136.074896	175.0380554	2.68855820481125	C05650,C03840,C10368	2	2	4	4	1.68720105702997
386.1129	11199.0278322746	3.08649994149887	0.168533276687281	18.3138903020676	6.41207028016472e-75	2.70204641606141e-71	NA	NA	NA	NA	NA	NA	NA	NA	NA	NA	NA	NA	NA	NA	NA	NA	2	2	4	4	1.6774409541575
402.1653	20683.7690632424	-2.06381917805318	0.112729911918266	-18.3076447318574	7.19137550797996e-75	3.03044563906275e-71	NA	NA	NA	NA	NA	NA	NA	NA	NA	NA	NA	NA	NA	NA	NA	NA	2	2	4	4	-1.50719395017852
310.9765	30959.1933417281	1.78920763467224	0.0981544019537485	18.2285012088947	3.06609199851596e-74	1.29205116817462e-70	NA	NA	NA	NA	NA	NA	NA	NA	NA	NA	NA	NA	NA	NA	NA	NA	2	2	4	4	1.14124400035172
262.0883	12352.2011150763	3.23578790583205	0.178296828714177	18.1483200187439	1.32388317830886e-73	5.57884371339353e-70	Dihydrozeatin	1	C10H15N5O	[M+(41K)]+	221.12766	262.0889364	-2.53883284462727	HMDB12215	Dihydrozeatin	1	C10H15N5O	[M+(41K)]+	221.12766	262.0889364	-2.53883284462727	C02029	2	2	4	4	1.73324264247567
204.0095	6473.23293465119	-3.10986290547878	0.172646605337421	-18.0128818600334	1.54377870737864e-72	6.50548347289358e-69	NA	NA	NA	NA	NA	NA	NA	NA	NA	NA	NA	NA	NA	NA	NA	NA	0	2	3	4	-2.18155646444743
416.1036	5272.56858694227	-2.73577331030576	0.152456037071454	-17.9446702331869	5.28232093745044e-72	2.22597004304162e-68	NA	NA	NA	NA	NA	NA	NA	NA	NA	NA	NA	NA	NA	NA	NA	NA	2	2	4	4	-1.89936799829145
542.2609	117312.780634591	6.55020070438529	0.365777921429323	17.9075890605687	1.0289699609791e-71	4.33607941556593e-68	NA	NA	NA	NA	NA	NA	NA	NA	NA	NA	NA	NA	NA	NA	NA	NA	0	2	4	4	2.52272052983804
329.0865	4392.26844356902	-2.38260712158716	0.133751927712582	-17.8136282768732	5.53993832936518e-71	2.33453001199449e-67	Argininosuccinic_acid,N2-(3-Hydroxysuccinoyl)arginine,N2-(3-Carboxy-2-hydroxy-1-oxopropyl)arginine	1	C10H18N4O6	[M+K]+	290.122636	329.0857954	2.1869676845692	HMDB00052,HMDB32765,HMDB39408	N-(L-Arginino)succinate,Bergenin,2-Succinyl-5-enolpyruvyl-6-hydroxy-3-cyclohexene-1-carboxylate	1	C10H18N4O6	[M+K]+	290.122636	329.0857954	2.1869676845692	C03406,C09919,C16519	2	2	4	4	-1.67022438149427
425.1592	7223.29459819754	2.40635381225608	0.135159826315668	17.8037652004377	6.60734759675949e-71	2.78433627727445e-67	NA	NA	NA	NA	NA	NA	NA	NA	NA	NA	NA	NA	NA	NA	NA	NA	0	2	2	4	1.41583268974715
488.2818	8013.57176866495	2.56951625983785	0.144457458525973	17.7873561258581	8.85610754192068e-71	3.73196371816537e-67	NA	NA	NA	NA	NA	NA	NA	NA	NA	NA	NA	NA	NA	NA	NA	NA	2	2	4	4	1.51089519081361
589.2246	11630.9992985284	-4.09638693973165	0.231171581318072	-17.7201147146862	2.93313631408219e-70	1.23602364275423e-66	NA	NA	NA	NA	NA	NA	NA	NA	NA	NA	NA	NA	NA	NA	NA	NA	2	2	4	4	-2.74940669947038
174.0528	13790.6740488305	3.40265505557774	0.192377597661084	17.6873767889143	5.24614631874267e-70	2.21072605871816e-66	Acetaminophen,2-Phenylglycine,Dopamine_quinone,Leukoaminochrome,Methyl_2-aminobenzoate,2-(Methylamino)benzoic_acid,3alpha,4,7,7alpha-Tetrahydro-1H-isoindole-1,3(2H)-dione,Ethyl_nicotinate,2-Amino-3-methylbenzoate,2-Hydroxyacetanilide	1	C8H9NO2	[M+Na]+	151.063329	174.0525504	1.26973146617255	HMDB01859,HMDB02210,HMDB12219,HMDB12992,HMDB29703,HMDB32609,HMDB33903,HMDB59846,HMDB60680,HMDB61919	N-(Acetyloxy)benzenamine,N-Methylanthranilate,N-Methyl-4-aminobenzoate,(E)-4-Hydroxyphenylacetaldehyde-oxime,(Z)-4-Hydroxyphenylacetaldehyde_oxime,Acetaminophen,(R)-Mandelamide,2-Amino-3-methylbenzoate,Dopamine_quinone,2-Descarboxy-cyclo-dopa,L-Phenylglycine,O-Methyl_anthranilate	1	C8H9NO2	[M+Na]+	151.063329	174.0525504	1.26973146617255	C02709,C03005,C03522,C04350,C04353,C06804,C07301,C16571,C17755,C17756,C18623,C20634	2	2	4	4	1.77177453385059
214.1283	31897.9039580823	4.6506288050708	0.26364297687882	17.639873666001	1.21732811974974e-69	5.1298206966254e-66	NA	NA	NA	NA	NA	NA	NA	NA	NA	NA	NA	NA	NA	NA	NA	NA	2	2	4	4	2.09427220132083
427.7536	7808.34652624584	2.52886618290413	0.143720921681624	17.595671898808	2.65883511951404e-69	1.12043311936321e-65	NA	NA	NA	NA	NA	NA	NA	NA	NA	NA	NA	NA	NA	NA	NA	NA	2	2	4	4	1.49259158582489
154.056	3800.58551285048	-2.08504133652293	0.118731241704688	-17.5610168527413	4.89897177082478e-69	2.06442670422556e-65	NA	NA	NA	NA	NA	NA	NA	NA	NA	NA	NA	NA	NA	NA	NA	NA	0	2	4	4	-1.52212495648327
285.1673	15302.96197299	3.55951673123319	0.203271489094241	17.5111460396835	1.17798409531758e-68	4.96402497766829e-65	Glyceryl_5-hydroxydecanoate	1	C13H26O5	[M+Na]+	262.178025	285.1672464	0.200934717095851	HMDB32297	NA	NA	NA	NA	NA	NA	NA	NA	2	2	4	4	1.82241037826467
432.9977	5361.91446573845	-2.76721003768586	0.15812534155732	-17.5001047297833	1.43005985070357e-68	6.02627221086484e-65	NA	NA	NA	NA	NA	NA	NA	NA	NA	NA	NA	NA	NA	NA	NA	NA	2	2	4	4	-1.94053882829477
132.1057	3909.55968977893	-2.14465734635577	0.122791183799084	-17.4658903025559	2.60603902741128e-68	1.09818484615111e-64	NA	NA	NA	NA	NA	NA	NA	NA	NA	NA	NA	NA	NA	NA	NA	NA	2	2	4	4	-1.54127938894777
440.1454	9465.78926396365	2.82829214078462	0.162385087273376	17.4171913706779	6.11038587902739e-68	2.57491660942214e-64	NA	NA	NA	NA	NA	NA	NA	NA	NA	NA	NA	NA	NA	NA	NA	NA	2	2	4	4	1.59603678116087
231.0648	15036.869158932	3.53312155253832	0.20289595005892	17.413465135762	6.52144583668884e-68	2.74813727558068e-64	Coriandrin,Wyeronic_acid,2,4-Dihydroxy-2-biphenylcarboxylic_acid	1	C13H10O4	[M+H]+	230.05791	231.0651864	-1.80079053222259	HMDB33329,HMDB39141,HMDB39209	2,4,6-Trihydroxybenzophenone,2-Hydroxy-4-(1-oxo-1,3-dihydro-2H-inden-2-ylidene)-but-2-enoic_acid,2-Hydroxy-4-(2-oxo-1,3-dihydro-2H-inden-1-ylidene)but-2-enoic_acid,Visnagin,Bis-noryangonin,2,3-Dihydroxy-2-carboxybiphenyl,4-Hydroxyphenyl-4-hydroxybenzoate	1	C13H10O4	[M+H]+	230.05791	231.0651864	-1.80079053222259	C06356,C07718,C07725,C09049,C12085,C16263,C18216	0	2	4	4	1.81620758372588
275.0926	25700.8519536466	4.33203955408161	0.249248172947084	17.3804265157093	1.16086898951682e-67	4.8919019218239e-64	NA	NA	NA	NA	NA	NA	NA	NA	NA	NA	NA	NA	NA	NA	NA	NA	0	2	4	4	2.00259493635603
148.043	25975.9735477882	4.34777974435302	0.250912787414648	17.3278523950557	2.89955469259744e-67	1.22187234746056e-63	Thiomorpholine_3-carboxylate	1	C5H9NO2S	[M+H]+	147.035401	148.0426774	2.10952683020223	HMDB59611	Thiomorpholine_3-carboxylate	1	C5H9NO2S	[M+H]+	147.035401	148.0426774	2.10952683020223	C03901	0	2	4	4	2.01147802039031
340.1243	8197.05948489507	2.60488215250079	0.150684610373291	17.2869820351774	5.89593699264834e-67	2.48454784870201e-63	NA	NA	NA	NA	NA	NA	NA	NA	NA	NA	NA	NA	NA	NA	NA	NA	2	2	4	4	1.52781256134135
318.1359	9464.39945743282	2.82806216523477	0.163706382905278	17.2752101356433	7.23095784056046e-67	3.04712563401218e-63	NA	NA	NA	NA	NA	NA	NA	NA	NA	NA	NA	NA	NA	NA	NA	NA	2	2	4	4	1.59392212273386
492.3173	3694.99100212508	-2.02498667185635	0.118002121448096	-17.1605954791842	5.23738851588e-66	2.20703552059183e-62	NA	NA	NA	NA	NA	NA	NA	NA	NA	NA	NA	NA	NA	NA	NA	NA	2	2	4	4	-1.49078852927372
148.1124	13143.686932959	-0.59263741766297	0.0346663653044646	-17.0954587381171	1.60428667044105e-65	6.76046402923857e-62	NA	NA	NA	NA	NA	NA	NA	NA	NA	NA	NA	NA	NA	NA	NA	NA	0	2	4	4	-0.788110782483475
469.2982	2819.73611965894	-1.39634108004318	0.0818821350399608	-17.0530614444985	3.31695766525749e-65	1.39776596013951e-61	NA	NA	NA	NA	NA	NA	NA	NA	NA	NA	NA	NA	NA	NA	NA	NA	0	2	4	4	-1.25936816853357
168.0659	6554.04182978758	2.25214741864942	0.132286111725456	17.024821345747	5.37562875587084e-65	2.26528995772397e-61	Pyridoxal,Isopyridoxal,3alpha,4,5,7alpha-Tetrahydro-5-hydroxy-1H-isoindole-1,3(2H)-dione,3alpha,4,7,7alpha-Tetrahydro-4-hydroxy-1H-isoindole-1,3(2H)-dione,3-Methoxyanthranilate	1	C8H9NO3	[M+H]+	167.058244	168.0655204	2.16701200305825	HMDB01545,HMDB04290,HMDB34887,HMDB34889,HMDB60374	Pyridoxal,D-4-Hydroxyphenylglycine,3-Hydroxy-4-methylanthranilate,3-Methoxyanthranilate,Isopyridoxal,L-4-Hydroxyphenylglycine,p-Aminosalicylic_acid_methyl_ester,Orthoform,C20821	1	C8H9NO3	[M+H]+	167.058244	168.0655204	2.16701200305825	C00250,C03493,C03986,C05831,C06051,C12323,C14170,C14171,C20821	2	2	4	4	1.35398745677072
427.0116	6805.43247668226	2.31199267965485	0.135803856951407	17.0244993887185	5.40527612632716e-65	2.27778335963426e-61	NA	NA	NA	NA	NA	NA	NA	NA	NA	NA	NA	NA	NA	NA	NA	NA	2	2	4	4	1.37503749607554
171.1012	34057.956383736	4.74697558547799	0.278917254554828	17.019296970546	5.90756732278393e-65	2.48944886982115e-61	1,4-Ipomeadiol,cis-3-Hexenyl_pyruvate	1	C9H14O3	[M+H]+	170.094295	171.1015714	-1.88601423896508	HMDB30471,HMDB38276	Furfural_diethyl_acetal	1	C9H14O3	[M+H]+	170.094295	171.1015714	-1.88601423896508	C14280	0	2	2	4	2.13879144651483
236.0897	4169.88169386291	-2.27782716307227	0.134004046345778	-16.9981968842543	8.46849041719514e-65	3.56862186180603e-61	NA	NA	NA	NA	NA	NA	NA	NA	NA	NA	NA	NA	NA	NA	NA	NA	0	2	4	4	-1.60887718501435
367.2283	73288.0326161965	-1.57068011177853	0.0925399164433021	-16.9730011885288	1.30109264202615e-64	5.48280439349818e-61	NA	NA	NA	NA	NA	NA	NA	NA	NA	NA	NA	NA	NA	NA	NA	NA	2	2	4	4	-1.3510289048622
256.0754	31970.407756627	4.65396557835044	0.274440603933208	16.9580066201979	1.67946048589957e-64	7.07724648758077e-61	NA	NA	NA	NA	NA	NA	NA	NA	NA	NA	NA	NA	NA	NA	NA	NA	2	2	4	4	2.10501565883294
483.3595	2947.73680517291	-1.50718331381711	0.0892303129193675	-16.8909338598764	5.24659558941542e-64	2.21091538137966e-60	4,4-Dimethyl-14alpha-hydroxymethyl-5alpha-cholesta-8-en-3beta-ol,gamma-Taraxastane-3,20-diol,Schleichol_1,3beta-Cycloartane-3,25-diol,3beta-Cycloartane-3,29-diol	1	C30H52O2	[M+K]+	444.39673	483.3598894	-0.74851059829667	HMDB12160,HMDB35930,HMDB36253,HMDB39752,HMDB40753	Dammarenediol-I,Arabidiol,Dammarenediol_II,Lupan-3beta,20-diol	1	C30H52O2	[M+K]+	444.39673	483.3598894	-0.74851059829667	C08621,C19828,C19829,C19863	0	2	3	4	-1.32065323888399
236.0677	16673.764613495	3.68829395767763	0.218819125197788	16.8554460417654	9.56835012109547e-64	4.03210274102963e-60	Metanephrine,Tenuazonic_acid,Desglymidodrine	1	C10H15NO3	[M+K]+	197.105194	236.0683534	-2.95338189120837	HMDB04063,HMDB36074,HMDB60558	L-Metanephrine,Tenuazonic_acid,Ecgonone_methyl_ester,Benzyl_nicotinate,Fenamic_acid,Salicylanilide	1	C10H15NO3	[M+K]+	197.105194	236.0683534	-2.95338189120837	C05588,C08511,C20371,C12865,C13697,C18915	2	2	4	4	1.85784609539375
357.1082	7002.94021627794	2.3573820785203	0.140802088879456	16.7425220554682	6.42090594559522e-63	2.70576976547382e-59	NA	NA	NA	NA	NA	NA	NA	NA	NA	NA	NA	NA	NA	NA	NA	NA	2	2	4	4	1.39514486855264
458.7319	2912.44409434209	-1.47745413542439	0.0891251960452081	-16.5772890381633	1.01714874537399e-61	4.28626481300601e-58	NA	NA	NA	NA	NA	NA	NA	NA	NA	NA	NA	NA	NA	NA	NA	NA	2	2	4	4	-1.3080006575889
315.214	20270.8406168373	3.98001281371659	0.241097038818135	16.5079290613718	3.21735972211723e-61	1.3557953869002e-57	NA	NA	NA	NA	NA	NA	NA	NA	NA	NA	NA	NA	NA	NA	NA	NA	2	2	0	4	1.93280654088165
472.2149	3074.74277120449	-1.60933930938453	0.0976648950557774	-16.4781757914696	5.26496376758079e-61	2.21865573165854e-57	NA	NA	NA	NA	NA	NA	NA	NA	NA	NA	NA	NA	NA	NA	NA	NA	2	2	4	4	-1.37503749607554
411.0445	4471.85679421751	-2.41842849088559	0.146972160069953	-16.4550108655579	7.72080220710535e-61	3.25354605007419e-57	NA	NA	NA	NA	NA	NA	NA	NA	NA	NA	NA	NA	NA	NA	NA	NA	2	2	4	4	-1.68474595889767
462.3423	2940.90380603862	-1.50146601394834	0.0915727282492267	-16.3964320235377	2.02804698136035e-60	8.54618997945251e-57	NA	NA	NA	NA	NA	NA	NA	NA	NA	NA	NA	NA	NA	NA	NA	NA	0	2	4	4	-1.31359807196032
561.1893	11789.0572769432	3.1648086740583	0.193060718044488	16.392815204018	2.15241107663201e-60	9.07026027692731e-57	NA	NA	NA	NA	NA	NA	NA	NA	NA	NA	NA	NA	NA	NA	NA	NA	0	2	4	4	1.70721810255698
221.0252	7029.75080793408	-3.25511178716677	0.19933826099239	-16.3295885644906	6.07929381677861e-60	2.5618144143905e-56	NA	NA	NA	NA	NA	NA	NA	NA	NA	NA	NA	NA	NA	NA	NA	NA	0	2	4	4	-2.2814518354586
358.036	7344.98451730666	2.43272831689828	0.150096837495596	16.2077253424455	4.44726609768166e-59	1.87407793356305e-55	NA	NA	NA	NA	NA	NA	NA	NA	NA	NA	NA	NA	NA	NA	NA	NA	2	2	0	4	1.43216877646264
388.2072	46063.9712621646	-1.3539346537486	0.0836687755585465	-16.1820780178765	6.74780496430451e-59	2.84352501195792e-55	NA	NA	NA	NA	NA	NA	NA	NA	NA	NA	NA	NA	NA	NA	NA	NA	2	2	4	4	-1.23359106791727
186.0615	11113.3547203139	3.07475442457479	0.190199902853945	16.1659095427399	8.77334577647491e-59	3.69708791020653e-55	NA	NA	NA	NA	NA	NA	NA	NA	NA	NA	NA	NA	NA	NA	NA	NA	2	2	4	4	1.67262023538625
255.1187	4330.7745700536	-2.35437848691225	0.145769171112614	-16.1514157550734	1.10984858147977e-58	4.67690192235575e-55	NA	NA	NA	NA	NA	NA	NA	NA	NA	NA	NA	NA	NA	NA	NA	NA	2	2	4	4	-1.65838658142946
317.2153	45296.8356922977	-1.87427946258361	0.116104052140269	-16.1431011927063	1.26996840913883e-58	5.35164687611104e-55	NA	NA	NA	NA	NA	NA	NA	NA	NA	NA	NA	NA	NA	NA	NA	NA	2	2	4	4	-1.45741423896546
341.134	6842.84409371358	2.32070992980457	0.145046074303509	15.9998120662575	1.2816136981392e-57	5.40072012395859e-54	NA	NA	NA	NA	NA	NA	NA	NA	NA	NA	NA	NA	NA	NA	NA	NA	2	2	0	4	1.37809478289101
285.113	13426.1787529788	3.36216889896423	0.210859061532375	15.9451003648141	3.08144696677432e-57	1.2985217517987e-53	NA	NA	NA	NA	NA	NA	NA	NA	NA	NA	NA	NA	NA	NA	NA	NA	2	2	3	4	1.76329538812042
499.7784	4962.98728386955	1.80155819086028	0.113053595859247	15.9354346685553	3.59690859668317e-57	1.51573728264229e-53	NA	NA	NA	NA	NA	NA	NA	NA	NA	NA	NA	NA	NA	NA	NA	NA	0	2	2	4	1.1480909588817
157.0918	44989.0679669654	5.15506230131418	0.324261149081089	15.8978721808731	6.55537633944719e-57	2.76243558944304e-53	NA	NA	NA	NA	NA	NA	NA	NA	NA	NA	NA	NA	NA	NA	NA	NA	2	2	4	4	2.21474172036312
272.0493	24584.6646437896	4.26635283457407	0.268907359577649	15.8655116069523	1.0981894368076e-56	4.62777028670723e-53	Brassica_oleracea_Alkaloid	1	C13H9N3O2S	[M+H]+	271.041549	272.0488254	1.67947793689468	HMDB33602	NA	NA	NA	NA	NA	NA	NA	NA	2	2	4	4	1.9938671203849
217.0992	17286.8301794494	3.74235983262191	0.236411380000291	15.8298633196816	1.93641366937666e-56	8.16004720275325e-53	Propofol,Tricycloekasantal,4-Methyl-1-phenyl-2-pentanol,3-Methyl-1-phenyl-3-pentanol,2,5-Diisopropylphenol,11-Methyl-7-oxatetracyclo[6.3.1.01,6.04,11]dodecane,7-Isopropyl-5-methylbicyclo[2.2.2]oct-5-en-2-one,2-Ethoxy-1-methyl-4-(1-methylethyl)benzene,Quinceoxepine,Geijerone	1	C12H18O	[M+K]+	178.135765	217.0989244	1.22939347005787	HMDB14956,HMDB31194,HMDB31568,HMDB31731,HMDB32579,HMDB35055,HMDB36681,HMDB37272,HMDB38107,HMDB38194	Propofol,4-n-Hexylphenol	1	C12H18O	[M+K]+	178.135765	217.0989244	1.22939347005787	C07523,C14465	2	2	4	4	1.8713305056661
352.1867	6822.40825889451	2.31595105856429	0.146623168484902	15.7952599339904	3.35407824350689e-56	1.4134085718138e-52	NA	NA	NA	NA	NA	NA	NA	NA	NA	NA	NA	NA	NA	NA	NA	NA	2	2	0	4	1.37656453113948
583.4113	19725.3665998064	3.93939267044553	0.249785916954327	15.7710759616838	4.92043474680958e-56	2.07347120230556e-52	NA	NA	NA	NA	NA	NA	NA	NA	NA	NA	NA	NA	NA	NA	NA	NA	2	2	4	4	1.91767981560096
253.9758	5001.19893982011	-2.63583276912972	0.167417651911744	-15.744055295431	7.5449468229714e-56	3.17944059120015e-52	NA	NA	NA	NA	NA	NA	NA	NA	NA	NA	NA	NA	NA	NA	NA	NA	2	2	4	4	-1.82868409255661
474.3785	2663.75643018555	-1.24860382807016	0.0793971470302904	-15.7260540809333	1.00268159487382e-55	4.22530024079826e-52	NA	NA	NA	NA	NA	NA	NA	NA	NA	NA	NA	NA	NA	NA	NA	NA	0	2	4	4	-1.18078058753264
316.212	360101.087970847	-2.05337861413994	0.131290361167918	-15.6399799335894	3.88850573715227e-55	1.63861631763597e-51	NA	NA	NA	NA	NA	NA	NA	NA	NA	NA	NA	NA	NA	NA	NA	NA	0	2	4	4	-1.50168050198984
379.0691	23955.4610081778	4.22796618353979	0.270411805593024	15.6352869811571	4.18584805533947e-55	1.76391637052005e-51	NA	NA	NA	NA	NA	NA	NA	NA	NA	NA	NA	NA	NA	NA	NA	NA	2	2	4	4	1.98528859530792
420.1483	19958.1062104248	3.95686165520382	0.253086305834102	15.6344360164534	4.24214073126478e-55	1.78763810415498e-51	NA	NA	NA	NA	NA	NA	NA	NA	NA	NA	NA	NA	NA	NA	NA	NA	2	2	4	4	1.92518811473174
185.0607	11893.4927795119	3.17822126579166	0.203521142335343	15.6161724984566	5.64968908752536e-55	2.38077898148319e-51	Ethyl_4-(methylthio)butyrate,Ethyl_3-(methylthio)butanoate,3-Mercapto-3-methyl-1-butyl_acetate	1	C7H14O2S	[M+Na]+	162.071452	185.0606734	0.410676123731594	HMDB37620,HMDB38084,HMDB39227	7-Mercaptoheptanoic_acid	1	C7H14O2S	[M+Na]+	162.071452	185.0606734	0.410676123731594	C16593	2	2	4	4	1.71490399393869
293.0845	7370.06586261219	2.43809427455256	0.156203843148086	15.6084141428017	6.38032592580175e-55	2.68866934513286e-51	D-erythro-L-galacto-Nonulose	1	C9H18O9	[M+Na]+	270.095085	293.0843064	0.567413526954391	HMDB29955	NA	NA	NA	NA	NA	NA	NA	NA	1	2	4	4	1.4354822211487
370.368	8634.31837374167	-3.60680406616419	0.231156935111597	-15.6032699794315	6.91591419007973e-55	2.9143662396996e-51	NA	NA	NA	NA	NA	NA	NA	NA	NA	NA	NA	NA	NA	NA	NA	NA	2	2	4	4	-2.50868971069337
237.0108	18420.9161705059	3.83734281859225	0.246509374594229	15.5667216506828	1.22528294409123e-54	5.16334232640046e-51	NA	NA	NA	NA	NA	NA	NA	NA	NA	NA	NA	NA	NA	NA	NA	NA	2	2	4	4	1.89221829155149
490.3844	2973.96519473801	-1.52885515524576	0.0982247344688119	-15.564869312334	1.26127479296131e-54	5.31501197753895e-51	NA	NA	NA	NA	NA	NA	NA	NA	NA	NA	NA	NA	NA	NA	NA	NA	2	2	4	4	-1.33064231266675
586.1539	9402.90238524511	2.81796653980546	0.181315892265017	15.541751495708	1.80969051720723e-54	7.62603583951125e-51	NA	NA	NA	NA	NA	NA	NA	NA	NA	NA	NA	NA	NA	NA	NA	NA	2	2	4	4	1.58762054312259
476.3405	3332.38283057327	-1.79669779192522	0.11561334035525	-15.5405750444061	1.84322057159529e-54	7.76733148870255e-51	NA	NA	NA	NA	NA	NA	NA	NA	NA	NA	NA	NA	NA	NA	NA	NA	2	2	4	4	-1.4371448700247
331.209	27375.1664265858	4.42527922599412	0.285088688150502	15.5224651483119	2.44475546584203e-54	1.03021995330583e-50	1,2,3-Tris(1-ethoxyethoxy)propane	1	C15H32O6	[M+Na]+	308.21989	331.2091114	-0.384349329923137	HMDB37162	NA	NA	NA	NA	NA	NA	NA	NA	0	2	4	4	2.0251077781537
381.1868	112630.202254219	-0.750090343255467	0.0484719191843281	-15.4747399293813	5.13804937535009e-54	2.16517400677253e-50	NA	NA	NA	NA	NA	NA	NA	NA	NA	NA	NA	NA	NA	NA	NA	NA	0	2	4	4	-0.916843892112875
447.3062	17661.3698383036	-2.78239654618892	0.18001285103018	-15.4566550680453	6.80411976857731e-54	2.86725607047848e-50	NA	NA	NA	NA	NA	NA	NA	NA	NA	NA	NA	NA	NA	NA	NA	NA	2	2	4	4	-1.94838890865593
588.467	51806.0035199247	-2.86685823848334	0.185605905885239	-15.4459429769219	8.03439412092248e-54	3.38569368255673e-50	NA	NA	NA	NA	NA	NA	NA	NA	NA	NA	NA	NA	NA	NA	NA	NA	2	2	3	4	-2.03440771916565
376.0615	11105.6075433939	3.07367333399787	0.200386498993368	15.3387246617828	4.21392586085834e-53	1.7757483577657e-49	Benzyl_glycinate_4-methylbenzenesulfonate_salt	1	C16H19NO5S	[M+K]+	337.098396	376.0615554	-0.0271232191018024	HMDB33374	NA	NA	NA	NA	NA	NA	NA	NA	0	2	3	4	1.66783807669833
492.2086	3867.83782492463	1.38219177060474	0.0901308496632983	15.3353904436516	4.43597486338984e-53	1.86931980743248e-49	NA	NA	NA	NA	NA	NA	NA	NA	NA	NA	NA	NA	NA	NA	NA	NA	2	2	4	4	0.986766405559871
355.1712	164242.363412463	-3.01820105898704	0.197444561672927	-15.2863215548412	9.43298096886418e-53	3.97505818027936e-49	NA	NA	NA	NA	NA	NA	NA	NA	NA	NA	NA	NA	NA	NA	NA	NA	2	2	4	4	-2.14466469727202
367.1159	14852.4493552095	3.51453479653846	0.230305272998151	15.2603314322146	1.40532708902821e-52	5.92204835316486e-49	Cymorcin_monoglucoside,3-Hydroxy-4-isopropylbenzyl_alcohol_3-glucoside,Perilloside_B,Dehydrocyanaropicrin,Diosbulbin_D,Diosbulbin_B	1	C16H24O7	[M+K]+	328.152205	367.1153644	1.58778426774108	HMDB29777,HMDB39385,HMDB40465,HMDB35029,HMDB35109,HMDB36777	Rhododendrin,Calaxin,Deoxyelephantopin,Echinone,2,3-Dihydro-2-(4-methoxyphenyl)-5,6,7-trimethoxy-4H-1-benzopyran-4-one	1	C16H24O7	[M+K]+	328.152205	367.1153644	1.58778426774108	C09965,C09353,C09388,C10338,C15118	2	2	4	4	1.80703240705865
179.0227	9624.14197062298	2.85387291077239	0.187139354003248	15.2499880421884	1.64663278506282e-52	6.93891055625473e-49	NA	NA	NA	NA	NA	NA	NA	NA	NA	NA	NA	NA	NA	NA	NA	NA	2	2	4	4	1.60242395817909
252.0416	8617.28714207556	2.68273989340457	0.175932622795255	15.2486778789552	1.68000500805734e-52	7.07954110395363e-49	NA	NA	NA	NA	NA	NA	NA	NA	NA	NA	NA	NA	NA	NA	NA	NA	2	2	4	4	1.55503168486929
354.1592	32331.3769112914	-2.62625871976526	0.172785249769102	-15.1995539160594	3.56037237921334e-52	1.5003409206005e-48	NA	NA	NA	NA	NA	NA	NA	NA	NA	NA	NA	NA	NA	NA	NA	NA	0	2	4	4	-1.82241037826467
246.1119	92006.5997423577	6.19752890826145	0.408323157203479	15.1780000691292	4.94634408496965e-52	2.08438939740621e-48	N-Phenylacetyl_pyroglutamic_acid	1	C14H15NO3	[M+H]+	245.105194	246.1124704	-2.21727895021582	HMDB59782	NA	NA	NA	NA	NA	NA	NA	NA	2	2	4	4	2.41117619576355
315.1237	8446.06911692656	2.65152334043721	0.174735574979776	15.1744906024094	5.21812710044144e-52	2.19891876012602e-48	NA	NA	NA	NA	NA	NA	NA	NA	NA	NA	NA	NA	NA	NA	NA	NA	2	2	4	4	1.54127938894777
380.2853	47731.0195791137	-2.76736038141855	0.182910462968166	-15.129590382701	1.03336600770206e-51	4.35460435645647e-48	NA	NA	NA	NA	NA	NA	NA	NA	NA	NA	NA	NA	NA	NA	NA	NA	2	2	4	4	-1.94444889053119
479.1915	32794.5930585632	4.69140044858415	0.310537002994733	15.1073798076931	1.44783336566454e-51	6.10116980291039e-48	NA	NA	NA	NA	NA	NA	NA	NA	NA	NA	NA	NA	NA	NA	NA	NA	2	2	2	4	2.12160105450487
464.1734	2695.13980950528	-1.2795445274716	0.0851773879544946	-15.0221151199798	5.26020646742945e-51	2.21665100537477e-47	NA	NA	NA	NA	NA	NA	NA	NA	NA	NA	NA	NA	NA	NA	NA	NA	2	2	4	4	-1.19639555373032
293.0585	10690.2983404186	3.01534315279182	0.202535138728615	14.8880000365379	3.94391330017221e-50	1.66196506469257e-46	NA	NA	NA	NA	NA	NA	NA	NA	NA	NA	NA	NA	NA	NA	NA	NA	2	2	4	4	1.6537158658677
170.1024	33314.0917680878	4.71451106931755	0.317425820890562	14.8523237841542	6.71983138596654e-50	2.8317369460463e-46	NA	NA	NA	NA	NA	NA	NA	NA	NA	NA	NA	NA	NA	NA	NA	NA	1	2	2	4	2.1329910598014
493.2864	4057.4984147744	1.46404685967349	0.0987439256405141	14.826703011621	9.84510175983597e-50	4.14872588159488e-46	NA	NA	NA	NA	NA	NA	NA	NA	NA	NA	NA	NA	NA	NA	NA	NA	2	2	3	4	1.02310125175773
364.2096	121806.372250616	-2.27773766212011	0.154360623788688	-14.7559501005789	2.81696206087821e-49	1.18706781245408e-45	NA	NA	NA	NA	NA	NA	NA	NA	NA	NA	NA	NA	NA	NA	NA	NA	2	2	3	4	-1.60671866967879
301.0171	7214.72706685648	2.40443497149348	0.163360561509606	14.7185768050393	4.89861378638975e-49	2.06427584958464e-45	NA	NA	NA	NA	NA	NA	NA	NA	NA	NA	NA	NA	NA	NA	NA	NA	2	2	4	4	1.41421974208992
417.0688	8277.35769887314	2.62006161226262	0.178801855620387	14.6534363593254	1.28071117499852e-48	5.39691689144377e-45	NA	NA	NA	NA	NA	NA	NA	NA	NA	NA	NA	NA	NA	NA	NA	NA	0	2	4	4	1.53547377434799
497.1574	28183.7110149415	4.46822940188031	0.305479390602625	14.6269422400829	1.89096565889798e-48	7.9685292865961e-45	Austinol	1	C25H30O8	[M+K]+	458.19407	497.1572294	0.277175894979589	HMDB34464	NA	NA	NA	NA	NA	NA	NA	NA	2	2	3	4	2.06341599337365
313.6925	8243.13575282235	2.61358424845479	0.178823452315192	14.6154445326787	2.23888285255496e-48	9.43465234066661e-45	NA	NA	NA	NA	NA	NA	NA	NA	NA	NA	NA	NA	NA	NA	NA	NA	2	2	4	4	1.53163193063198
229.1493	7310.16913371361	2.4252214852998	0.166016347866233	14.6083293390716	2.48538084883734e-48	1.04733948970005e-44	NA	NA	NA	NA	NA	NA	NA	NA	NA	NA	NA	NA	NA	NA	NA	NA	2	2	1	4	1.42395323248793
396.2591	50933.2198329934	-2.61262972775004	0.178996234772577	-14.5960038269492	2.97796874275767e-48	1.25491602819808e-44	NA	NA	NA	NA	NA	NA	NA	NA	NA	NA	NA	NA	NA	NA	NA	NA	2	2	4	4	-1.79800687869217
601.1937	11193.9386382156	3.0857859389254	0.211617778164419	14.5818842145099	3.66266350125092e-48	1.54344639942714e-44	NA	NA	NA	NA	NA	NA	NA	NA	NA	NA	NA	NA	NA	NA	NA	NA	2	2	3	4	1.67502572896868
260.1972	84334.3554106756	0.598649389936221	0.0410570592327504	14.5809125427739	3.71517198994424e-48	1.5655734765625e-44	NA	NA	NA	NA	NA	NA	NA	NA	NA	NA	NA	NA	NA	NA	NA	NA	2	2	4	4	0.63751009784317
306.1563	9042.32049582829	2.75748995722974	0.189774224339888	14.5303713758885	7.77975112770783e-48	3.27838712521608e-44	NA	NA	NA	NA	NA	NA	NA	NA	NA	NA	NA	NA	NA	NA	NA	NA	2	2	4	4	1.57725589908452
366.2251	516230.805727765	-1.55970167342805	0.107686729172688	-14.4836943735833	1.53613839777543e-47	6.47328720822565e-44	NA	NA	NA	NA	NA	NA	NA	NA	NA	NA	NA	NA	NA	NA	NA	NA	2	2	4	4	-1.34514701791653
376.1498	173087.643053573	-2.92394797823936	0.202042353128896	-14.4719556714625	1.82216591415769e-47	7.67860716226049e-44	NA	NA	NA	NA	NA	NA	NA	NA	NA	NA	NA	NA	NA	NA	NA	NA	2	2	4	4	-2.08898985637597
398.1315	26286.5440478484	-2.84613126974807	0.197483369937186	-14.4120047711022	4.34900833617762e-47	1.83267211286525e-43	NA	NA	NA	NA	NA	NA	NA	NA	NA	NA	NA	NA	NA	NA	NA	NA	2	2	1	4	-2.00259493635603
469.24	5004.87031661731	1.81546163756884	0.126020917384517	14.4060341350275	4.74166969962172e-47	1.99813961142059e-43	NA	NA	NA	NA	NA	NA	NA	NA	NA	NA	NA	NA	NA	NA	NA	NA	2	2	4	4	1.15730483350948
397.0401	16277.6646213821	3.65223482732853	0.253705725327611	14.3955554121311	5.51798117283963e-47	2.32527726623462e-43	NA	NA	NA	NA	NA	NA	NA	NA	NA	NA	NA	NA	NA	NA	NA	NA	2	2	4	4	1.85452721601677
122.0273	11259.7155956487	3.09472160665146	0.215460024337876	14.3633215310439	8.79108080688806e-47	3.70456145202263e-43	NA	NA	NA	NA	NA	NA	NA	NA	NA	NA	NA	NA	NA	NA	NA	NA	2	2	4	4	1.68230097378306
152.9802	15930.4041576844	3.61986240515099	0.252164528351411	14.3551610086349	9.88955847504311e-47	4.16745994138317e-43	NA	NA	NA	NA	NA	NA	NA	NA	NA	NA	NA	NA	NA	NA	NA	NA	2	2	4	4	1.8382318012778
296.1243	7263.92848001906	2.41520536347795	0.168306924195438	14.3500059490922	1.06528098281817e-46	4.48909406159577e-43	NA	NA	NA	NA	NA	NA	NA	NA	NA	NA	NA	NA	NA	NA	NA	NA	2	2	4	4	1.41906968184212
411.038	9787.98234829857	2.87988651663784	0.201225439114019	14.3117417425837	1.84825653106539e-46	7.78855302190954e-43	NA	NA	NA	NA	NA	NA	NA	NA	Thiophanate	1	C14H18N4O4S2	[M+(41K)]+	370.07695	411.0382264	-0.464433689486349	C18918	2	2	4	4	1.60887718501435
232.0964	2052412.18028535	8.87871654151214	0.620504051363629	14.3088776326281	1.92596533364311e-46	8.11601791597207e-43	NA	NA	NA	NA	NA	NA	NA	NA	NA	NA	NA	NA	NA	NA	NA	NA	0	2	2	4	3.06356743890822
407.0343	5738.0074428915	2.03857324370447	0.142872209739524	14.2685078324265	3.43857541305992e-46	1.44901567906345e-42	Daphnoretin_methyl_ether,Ticarcillin	1	C20H14O7	[M+(41K)]+	366.073955	407.0352314	-2.22781698019986	HMDB39046,HMDB15545	Pachyrrhizone,Arnottin_II,Tetracenomycin_F1,Ticarcillin	1	C20H14O7	[M+(41K)]+	366.073955	407.0352314	-2.22781698019986	C10512,C12258,C12367,C07139	2	2	4	4	1.26991697838278
477.1691	3793.72101253898	1.3487936271382	0.0945337331932391	14.2678553102424	3.47089630081525e-46	1.46263570116355e-42	NA	NA	NA	NA	NA	NA	NA	NA	NA	NA	NA	NA	NA	NA	NA	NA	2	2	4	4	0.970501820723499
355.1159	10269.6279304969	2.95378868103775	0.207745289472242	14.2183184443872	7.05273322903006e-46	2.97202178271327e-42	10-Hydroxy-8-nor-2-fenchanone_glucoside,Glucosyl_(E)-2,6-Dimethyl-2,5-heptadienoate,3,3-Dihydroxy-4,5,7-trimethoxyflavan,Byssochlamic_acid,5-Hydroxy-3-methoxysativan,5,8-Dihydroxy-3,4,7-trimethoxyflavan	1	C15H24O7	[M+K]+	316.152205	355.1153644	1.39222362533301	HMDB33643,HMDB35136,HMDB30664,HMDB34262,HMDB39571,HMDB40308	NA	NA	NA	NA	NA	NA	NA	NA	2	2	4	4	1.64219430354968
467.1465	4214.87915273125	1.52862005358318	0.107789703159075	14.1815035089879	1.19263657370094e-45	5.02577052157578e-42	1-Isomangostin_hydrate,Artoflavanone,Garcinone_D,3-(1-(3-Methylbutanoyl))-angeloyl_vaginidiol,Heteroflavanone_B,Edulisin_V,3-Isomangostin_hydrate	1	C24H28O7	[M+K]+	428.183505	467.1466644	-0.428987329487042	HMDB29984,HMDB30850,HMDB33332,HMDB40691,HMDB40836,HMDB41198,HMDB41522	Pseudorhodomyrtoxin	1	C24H28O7	[M+K]+	428.183505	467.1466644	-0.428987329487042	C08951	2	2	4	4	1.04229499836931
413.0141	11967.9164865512	3.18770401222206	0.225379656625556	14.1437078215009	2.04233673290248e-45	8.60640699245105e-42	NA	NA	NA	NA	NA	NA	NA	NA	NA	NA	NA	NA	NA	NA	NA	NA	2	2	1	4	1.72008475685007
194.0441	11008.6437359406	3.06024752979287	0.218079995790838	14.0326833678408	9.8358321307469e-45	4.14481965989675e-41	NA	NA	NA	NA	NA	NA	NA	NA	NA	NA	NA	NA	NA	NA	NA	NA	2	2	4	4	1.66546123170002
587.4637	147331.553503129	-2.95471394396723	0.210951831772174	-14.0065811192305	1.42082010849725e-44	5.98733593720741e-41	NA	NA	NA	NA	NA	NA	NA	NA	NA	NA	NA	NA	NA	NA	NA	NA	2	2	4	4	-2.0996136378316
242.1251	71384.0009178633	5.82855007293606	0.416207834173877	14.0039412869415	1.47460830821116e-44	6.21399941080183e-41	Tetrahydrobiopterin,Sapropterin,L-erythro-tetrahydrobiopterin	1	C9H15N5O3	[M+H]+	241.11749	242.1247664	1.54135409426142	HMDB00027,HMDB00787,HMDB59658	Tetrahydrobiopterin,L-threo-Tetrahydrobiopterin	1	C9H15N5O3	[M+H]+	241.11749	242.1247664	1.54135409426142	C00272,C20264	2	2	4	4	2.32340812062118
324.1668	15285.3431701759	3.55776591761441	0.255030480317217	13.9503557111649	3.13040213481861e-44	1.31915145961256e-40	NA	NA	NA	NA	NA	NA	NA	NA	L-4-Hydroxyphenylglycyl-L-arginine	1	C14H21N5O4	[M+H]+	323.159355	324.1666314	0.624678731024639	C20910	2	2	4	4	1.81930023140091
435.783	7456.95682443378	2.45651755031298	0.176461126868647	13.9210124853251	4.72167623726946e-44	1.98971436638535e-40	NA	NA	NA	NA	NA	NA	NA	NA	NA	NA	NA	NA	NA	NA	NA	NA	2	2	0	4	1.44215680616045
174.9384	4656.94438471718	-2.49811673676087	0.179486587587886	-13.9181248600966	4.91633695502984e-44	2.07174439284958e-40	NA	NA	NA	NA	NA	NA	NA	NA	NA	NA	NA	NA	NA	NA	NA	NA	1	2	4	4	-1.7253121031068
378.1016	13676.8740045232	3.39013038346108	0.244462528322901	13.8676892803104	9.94285488947668e-44	4.18991905042547e-40	NA	NA	NA	NA	NA	NA	NA	NA	NA	NA	NA	NA	NA	NA	NA	NA	2	2	2	4	1.76893400496274
234.0911	7924.25190729345	2.55194456770133	0.186097525551613	13.7129419649031	8.49425415931371e-43	3.5794787027348e-39	NA	NA	NA	NA	NA	NA	NA	NA	NA	NA	NA	NA	NA	NA	NA	NA	2	2	4	4	1.50719395017852
441.1268	8176.61428224538	2.60092125189343	0.18973400643499	13.708250306645	9.06167543788424e-43	3.81859002952442e-39	NA	NA	NA	NA	NA	NA	NA	NA	2-N,6-N-Bis(2,3-dihydroxybenzoyl)-L-lysine	1	C20H22N2O8	[M+Na]+	418.137618	441.1268394	-0.128081075383866	C06446	2	2	4	4	1.52591120543654
249.1085	4351.06504839496	-2.36374009933795	0.172536828990427	-13.699916204378	1.01641527927031e-42	4.2831739868451e-39	NA	NA	NA	NA	NA	NA	NA	NA	NA	NA	NA	NA	NA	NA	NA	NA	2	2	4	4	-1.66309375847214
393.0511	6636.3599267593	2.27198115625778	0.167231334076605	13.5858579900883	4.85805498534884e-42	2.047184370826e-38	Niazidin	1	C15H18N2O6S	[M+K]+	354.08856	393.0517194	-1.49496865414368	HMDB31981	(S)-N-[3-(3,4-Methylenedioxyphenyl)-2-(mercaptomethyl)-1-oxoprolyl]glycine	1	C15H18N2O6S	[M+K]+	354.08856	393.0517194	-1.49496865414368	C01313	2	2	3	4	1.36143616409367
417.0615	3922.20599898756	-2.15152001631865	0.158905665488226	-13.539605461569	9.12778396634001e-42	3.84644816341568e-38	NA	NA	NA	NA	NA	NA	NA	NA	NA	NA	NA	NA	NA	NA	NA	NA	2	2	4	4	-1.54322618597769
232.0777	34423.295109827	2.00945247092752	0.148689009057412	13.5144654178954	1.28485624182153e-41	5.41438420303593e-38	NA	NA	NA	NA	NA	NA	NA	NA	NA	NA	NA	NA	NA	NA	NA	NA	2	2	3	4	1.25025157763671
447.1485	2634.42895762062	-1.21900087957373	0.090334158623593	-13.4943513964977	1.68834428431024e-41	7.11468281408335e-38	NA	NA	NA	NA	NA	NA	NA	NA	NA	NA	NA	NA	NA	NA	NA	NA	2	2	4	4	-1.16778929883391
397.0018	8248.52795040245	2.61460295593512	0.194046378153065	13.4741136671601	2.22136829592865e-41	9.36084599904333e-38	NA	NA	NA	NA	NA	NA	NA	NA	NA	NA	NA	NA	NA	NA	NA	NA	2	2	4	4	1.53355002313708
231.0663	14489.3566986198	3.47723287806653	0.258228628679816	13.4657140683578	2.48900272572001e-41	1.04886574861841e-37	NA	NA	NA	NA	NA	NA	NA	NA	NA	NA	NA	NA	NA	NA	NA	NA	2	2	4	4	1.8009991075196
299.1286	11568.3678514812	3.13599240978286	0.23311305420512	13.4526675070862	2.96962950675974e-41	1.25140187414856e-37	7C-aglycone,Enterolactone,(+)-Ligballinol,7-Hydroxy-5-methoxy-6,8-dimethylflavanone,1-(2,4-Dihydroxy-6-methoxy-3,5-dimethylphenyl)-3-phenyl-2-propen-1-one,5,7-Dimethoxy-6-methylflavanone	1	C18H18O4	[M+H]+	298.12051	299.1277864	2.88004003337929	HMDB04808,HMDB06101,HMDB29543,HMDB30695,HMDB37376,HMDB38453	Dibenzylsuccinate,Enterolactone	1	C18H18O4	[M+H]+	298.12051	299.1277864	2.88004003337929	C07332,C18165	0	2	4	4	1.69963175819977
358.1432	11090.2706768142	-0.757304674689821	0.0564763186323981	-13.4092429008888	5.33809808072228e-41	2.24947453121637e-37	NA	NA	NA	NA	NA	NA	NA	NA	NA	NA	NA	NA	NA	NA	NA	NA	2	2	4	4	-0.925904758964726
382.1626	8715.79386239324	2.70039298836626	0.201594188521179	13.3951926301812	6.45084549019543e-41	2.71838628956835e-37	NA	NA	NA	NA	NA	NA	NA	NA	NA	NA	NA	NA	NA	NA	NA	NA	2	2	4	4	1.56302406313158
233.1499	119300.985601248	0.751434545728334	0.0561443399389472	13.3839768451364	7.50233620523677e-41	3.16148447688678e-37	NA	NA	NA	NA	NA	NA	NA	NA	NA	NA	NA	NA	NA	NA	NA	NA	2	2	4	4	0.73271101431435
450.3057	3049.14361842227	-1.58902793827714	0.11884667869106	-13.3704025705909	9.00521458794553e-41	3.79479742736025e-37	NA	NA	NA	NA	NA	NA	NA	NA	NA	NA	NA	NA	NA	NA	NA	NA	2	2	4	4	-1.36143616409367
329.1392	8540.78179631671	2.66887534061623	0.200005733684997	13.3439941517858	1.28391850113599e-40	5.41043256378705e-37	Acutilobin	1	C19H20O5	[M+H]+	328.131075	329.1383514	2.61045240193	HMDB40670	Decursin,Libanorin,(-)-Deltoin	1	C19H20O5	[M+H]+	328.131075	329.1383514	2.61045240193	C09258,C09272,C17482	2	2	4	4	1.54713742246427
454.9798	2856.61910213259	-1.42908036019316	0.107215517969142	-13.3290440345069	1.56895215829923e-40	6.61156439507294e-37	NA	NA	NA	NA	NA	NA	NA	NA	NA	NA	NA	NA	NA	NA	NA	NA	2	2	4	4	-1.27257636342516
467.3855	3046.50673132394	-1.58718204486684	0.119251333275304	-13.3095538747787	2.03694369898487e-40	8.58368074752226e-37	NA	NA	NA	NA	NA	NA	NA	NA	NA	NA	NA	NA	NA	NA	NA	NA	0	2	4	4	-1.35844763384903
246.1564	9626.24968389292	2.85418035017729	0.214674101421627	13.2954107238655	2.46118026738805e-40	1.03714136467733e-36	NA	NA	NA	NA	NA	NA	NA	NA	NA	NA	NA	NA	NA	NA	NA	NA	2	2	4	4	1.60456761449167
354.1678	1071250.35405144	-2.6663554355933	0.200680318756617	-13.2865816245141	2.76944106793736e-40	1.1670424660288e-36	NA	NA	NA	NA	NA	NA	NA	NA	NA	NA	NA	NA	NA	NA	NA	NA	2	2	4	4	-1.85784609539375
455.0172	3208.57863770953	-1.70964704364266	0.12959071949658	-13.192665727022	9.67041780241535e-40	4.07511406193783e-36	NA	NA	NA	NA	NA	NA	NA	NA	NA	NA	NA	NA	NA	NA	NA	NA	0	2	4	4	-1.41583268974715
267.1207	4583.26901577954	-2.46687370199474	0.187293673730829	-13.171153370295	1.28617674985433e-39	5.41994882388616e-36	NA	NA	NA	NA	NA	NA	NA	NA	NA	NA	NA	NA	NA	NA	NA	NA	2	2	4	4	-1.71490399393869
216.0999	25657.2269983488	4.32951970302597	0.331491312955545	13.0607335209613	5.51933954699909e-39	2.32584968510542e-35	(R)-N-Methylsalsolinol,(S)-N-Methylsalsolinol,(-)-Salsoline,(R)-1,2-dimethyl-5,6-dihydroxy-tetrahydroisoquinoline,2-Isopropylphenyl_methylcarbamate,2-Methylpropyl_2-aminobenzoate,Butyl_2-aminobenzoate,Ethyl_N-ethylanthranilate	1	C11H15NO2	[M+Na]+	193.110279	216.0995004	1.8764504280539	HMDB03626,HMDB03892,HMDB12469,HMDB12484,HMDB31797,HMDB35072,HMDB36906,HMDB37698	3,4-Methylenedioxymethamphetamine,Butamben,Heliamine,(-)-Salsoline,Isoprocarb,2,3,5-Trimethacarb	1	C11H15NO2	[M+Na]+	193.110279	216.0995004	1.8764504280539	C07577,C07875,C09460,C09640,C18418,C18957	2	2	4	4	1.99821200185314
238.119	24712.3990567484	-0.617382586215355	0.047605418102343	-12.9687462231315	1.84015670170109e-38	7.75442034096841e-35	NA	NA	NA	NA	NA	NA	NA	NA	NA	NA	NA	NA	NA	NA	NA	NA	2	2	4	4	-0.811779977202715
567.4374	18079.695847795	3.8094172963739	0.29406108940059	12.9545099086008	2.21546471878604e-38	9.33596832496439e-35	NA	NA	NA	NA	NA	NA	NA	NA	NA	NA	NA	NA	NA	NA	NA	NA	2	2	4	4	1.88516402327719
434.9574	14005.1629327551	3.42595444346645	0.266502964233196	12.8552207789654	8.03959941430622e-38	3.38788719318864e-34	NA	NA	NA	NA	NA	NA	NA	NA	NA	NA	NA	NA	NA	NA	NA	NA	2	2	4	4	1.7803830107159
297.0143	11318.0243044451	3.10260767134922	0.24265540439583	12.7860645802395	1.96158240300246e-37	8.26610824625236e-34	NA	NA	NA	NA	NA	NA	NA	NA	Demeton-O,Demeton-S	1	C8H19O3PS2	[M+K]+	258.051327	297.0144864	-0.705352801211565	C18977,C18978	2	2	3	4	1.68966636710867
470.3254	6803.21650263406	2.31144141376987	0.180966887534974	12.7727312176	2.32838475269068e-37	9.81181334783852e-34	NA	NA	NA	NA	NA	NA	NA	NA	NA	NA	NA	NA	NA	NA	NA	NA	0	2	4	4	1.37351366065829
589.4792	45169.0317846988	-2.32276138266556	0.182038560177946	-12.7597217885871	2.75182139444774e-37	1.15961753562028e-33	NA	NA	NA	NA	NA	NA	NA	NA	NA	NA	NA	NA	NA	NA	NA	NA	2	2	4	4	-1.63991596954712
406.1456	5599.74293489146	1.99901592887343	0.156709231331878	12.7562104151983	2.87868314349897e-37	1.21307707667046e-33	NA	NA	NA	NA	NA	NA	NA	NA	NA	NA	NA	NA	NA	NA	NA	NA	2	2	4	4	1.24380280888222
356.1659	56262.8654398081	-2.83934521569834	0.222707304128093	-12.7492235910918	3.14865465663944e-37	1.32684307230786e-33	NA	NA	NA	NA	NA	NA	NA	NA	NA	NA	NA	NA	NA	NA	NA	NA	0	2	4	4	-1.99821200185314
395.2558	267184.889213538	-2.74025083308682	0.215112055774058	-12.7387134264805	3.60287210837541e-37	1.5182503064694e-33	NA	NA	NA	NA	NA	NA	NA	NA	NA	NA	NA	NA	NA	NA	NA	NA	2	2	4	4	-1.90661613701446
474.1261	10387.676387799	-2.05100862826226	0.161052087738795	-12.7350638980149	3.77536881364068e-37	1.59094041806818e-33	NA	NA	NA	NA	NA	NA	NA	NA	NA	NA	NA	NA	NA	NA	NA	NA	2	2	0	4	-1.49803007810701
489.3681	3383.50925228694	-1.83111098445576	0.143990056348874	-12.7169266467898	4.76225255737287e-37	2.00681322767693e-33	NA	NA	NA	NA	NA	NA	NA	NA	NA	NA	NA	NA	NA	NA	NA	NA	2	2	4	4	-1.44720523270305
342.3366	6654.94270925375	-3.15892700058145	0.248476624505721	-12.713175763979	4.99633629990524e-37	2.10545611678007e-33	NA	NA	NA	NA	NA	NA	NA	NA	NA	NA	NA	NA	NA	NA	NA	NA	2	2	4	4	-2.20790789232258
192.086	15443.7084397417	3.57325964763647	0.281199668002531	12.7071972489111	5.3933012081103e-37	2.27273712909768e-33	NA	NA	NA	NA	NA	NA	NA	NA	NA	NA	NA	NA	NA	NA	NA	NA	2	2	4	4	1.82553825390557
286.1764	78237.305181007	-1.09117085542711	0.0859158210587551	-12.7004647337408	5.87796132235998e-37	2.47697290124249e-33	NA	NA	NA	NA	NA	NA	NA	NA	NA	NA	NA	NA	NA	NA	NA	NA	2	2	4	4	-1.12547227853646
304.9596	10335.2746385271	2.96353811717015	0.233651095951457	12.6836046075549	7.2900593928231e-37	3.07203102813565e-33	NA	NA	NA	NA	NA	NA	NA	NA	NA	NA	NA	NA	NA	NA	NA	NA	2	2	4	4	1.64448119389846
391.3976	5961.12782561768	2.10011970745983	0.166023433933074	12.6495378255242	1.12534864978042e-36	4.74221921017467e-33	NA	NA	NA	NA	NA	NA	NA	NA	NA	NA	NA	NA	NA	NA	NA	NA	2	2	4	4	1.29692712358284
203.1141	19940.467484954	3.95553285168495	0.314373963377214	12.5822533430949	2.64379456440138e-36	1.11409502943874e-32	NA	NA	NA	NA	NA	NA	NA	NA	NA	NA	NA	NA	NA	NA	NA	NA	2	2	0	4	1.92142042533318
438.1551	8505.52784173229	2.66243198577305	0.212213612203113	12.5460000333287	4.18102490742008e-36	1.76188389598682e-32	NA	NA	NA	NA	NA	NA	NA	NA	NA	NA	NA	NA	NA	NA	NA	NA	0	2	4	4	1.54517884949866
314.1237	7564.27885562118	2.47898651717305	0.19760738530696	12.5450094556043	4.23363809466368e-36	1.78405509309128e-32	NA	NA	NA	NA	NA	NA	NA	NA	NA	NA	NA	NA	NA	NA	NA	NA	2	2	0	4	1.45570218356846
460.2022	3135.39055444493	-1.65540787867907	0.132908593772574	-12.4552358255457	1.3096379421777e-35	5.51881428833684e-32	NA	NA	NA	NA	NA	NA	NA	NA	NA	NA	NA	NA	NA	NA	NA	NA	2	2	4	4	-1.3935780679361
289.1203	7543.22073808545	2.47459628692976	0.199135883801994	12.4266718769296	1.8726989799052e-35	7.89155350132052e-32	NA	NA	NA	NA	NA	NA	NA	NA	NA	NA	NA	NA	NA	NA	NA	NA	2	2	4	4	1.44889626507909
470.1434	4006.85371789202	1.4425680723002	0.116239350195151	12.4103246437486	2.29719451130798e-35	9.68037767065184e-32	NA	NA	NA	NA	NA	NA	NA	NA	NA	NA	NA	NA	NA	NA	NA	NA	2	2	4	4	1.01314910539747
214.086	2054320.83476307	8.57775511204311	0.692090474099194	12.3939794478571	2.81709308627427e-35	1.18712302655598e-31	NA	NA	NA	NA	NA	NA	NA	NA	Benzyl_nicotinate,Fenamic_acid,Salicylanilide	1	C13H11NO2	[M+H]+	213.078979	214.0862554	-1.41111347589563	C12865,C13697,C18915	2	2	4	4	3.00451503571783
365.2124	32925.0500986658	-0.991565842461388	0.0800920698747443	-12.3803248437966	3.33988237653512e-35	1.4074264334719e-31	NA	NA	NA	NA	NA	NA	NA	NA	NA	NA	NA	NA	NA	NA	NA	NA	2	2	2	4	-1.07763555268026
491.3481	3955.66643481491	-2.16924413636277	0.175778197228365	-12.3408031858727	5.46083891968689e-35	2.30119752075606e-31	NA	NA	NA	NA	NA	NA	NA	NA	NA	NA	NA	NA	NA	NA	NA	NA	2	2	4	4	-1.55901542566135
170.1014	11472.8218628183	3.12333403130506	0.253522970013743	12.3197279959908	7.09331336411944e-35	2.98912225163993e-31	NA	NA	NA	NA	NA	NA	NA	NA	NA	NA	NA	NA	NA	NA	NA	NA	2	2	4	4	1.69712458081969
573.4101	52428.506436004	-3.18050733828548	0.258567993858898	-12.3004680154695	9.00508463437487e-35	3.79474266492557e-31	NA	NA	NA	NA	NA	NA	NA	NA	NA	NA	NA	NA	NA	NA	NA	NA	2	2	4	4	-2.23588803563798
287.1828	16821.9470362402	3.70153931957604	0.302627954939358	12.2313198736639	2.11474225350849e-34	8.91152385628478e-31	NA	NA	NA	NA	NA	NA	NA	NA	NA	NA	NA	NA	NA	NA	NA	NA	2	2	0	4	1.86118556595904
413.3113	7853.19431530155	2.53781483943076	0.207491169920475	12.230953444445	2.12430429023254e-34	8.95181827903992e-31	NA	NA	NA	NA	NA	NA	NA	NA	NA	NA	NA	NA	NA	NA	NA	NA	2	2	4	4	1.4998527917457
248.109	26572.6955440517	4.38133106214998	0.358900230895264	12.2076574072435	2.82918171381334e-34	1.19221717420094e-30	NA	NA	NA	NA	NA	NA	NA	NA	NA	NA	NA	NA	NA	NA	NA	NA	0	2	4	4	2.01597975728982
360.9675	6551.74258039796	2.25151430644217	0.184547845772663	12.2001657457206	3.10191912246672e-34	1.30714871820747e-30	NA	NA	NA	NA	NA	NA	NA	NA	NA	NA	NA	NA	NA	NA	NA	NA	2	2	3	4	1.35250670100027
347.1925	29056.0294157494	-0.243150433575541	0.0201229348487665	-12.0832490589933	1.29499534093044e-33	5.45711036668087e-30	NA	NA	NA	NA	NA	NA	NA	NA	NA	NA	NA	NA	NA	NA	NA	NA	2	2	4	4	-0.366627003206264
284.1607	56267.3524563777	1.18691654238378	0.0982403334090662	12.0817641919183	1.31859830062846e-33	5.55657323884833e-30	NA	NA	NA	NA	NA	NA	NA	NA	NA	NA	NA	NA	NA	NA	NA	NA	2	2	2	4	0.910545820909895
560.2262	12280.4660502364	3.2268948835978	0.270703990092569	11.9203816777667	9.26829618725004e-33	3.90566001330717e-29	Morphiceptin	1	C28H35N5O5	[M+K]+	521.26382	560.2269794	-1.3837248624677	HMDB05777	NA	NA	NA	NA	NA	NA	NA	NA	0	2	2	4	1.72794355335086
188.0355	5998.85125927682	-2.97336901462304	0.249922927211765	-11.8971438426841	1.22467201253967e-32	5.16076786084218e-29	NA	NA	NA	NA	NA	NA	NA	NA	NA	NA	NA	NA	NA	NA	NA	NA	2	2	4	4	-2.10501565883294
427.0568	8014.79353853436	2.5697095945616	0.216188700140474	11.8864195625945	1.39248978687147e-32	5.86795196187638e-29	NA	NA	NA	NA	NA	NA	NA	NA	NA	NA	NA	NA	NA	NA	NA	NA	2	2	4	4	1.51275359875585
342.9243	18706.4789541485	3.86029266534742	0.324907786933195	11.8811946669076	1.48233516607867e-32	6.2465603898555e-29	NA	NA	NA	NA	NA	NA	NA	NA	NA	NA	NA	NA	NA	NA	NA	NA	2	2	4	4	1.89578103133603
418.9838	11112.9682327904	3.07467412709064	0.260168674298891	11.8180028221167	3.15086214875577e-32	1.32777330948568e-28	Tectorigenin_4-sulfate,Tectorigenin_7-sulfate	1	C16H12O9S	[M+K]+	380.020207	418.9833664	0.975456385038832	HMDB41777,HMDB41778	NA	NA	NA	NA	NA	NA	NA	NA	0	2	4	4	1.67022438149427
377.0769	10947.1125671865	3.05168171835398	0.258949630206912	11.7848467901481	4.67269063374258e-32	1.96907183305912e-28	Niazidin	1	C15H18N2O6S	[M+Na]+	354.08856	377.0777814	-2.27990097105771	HMDB31981	(S)-N-[3-(3,4-Methylenedioxyphenyl)-2-(mercaptomethyl)-1-oxoprolyl]glycine	1	C15H18N2O6S	[M+Na]+	354.08856	377.0777814	-2.27990097105771	C01313	0	2	4	4	1.66309375847214
213.0922	12352.3139553694	3.23576758822019	0.275797472889368	11.7324047763054	8.69526532245252e-32	3.66418480688149e-28	(+/-)-Isobutyl_3-methylthiobutyrate,3-Mercaptoheptyl_acetate,(S)-3-Methylthiohexyl_acetate	1	C9H18O2S	[M+Na]+	190.102752	213.0919734	0.915567099503553	HMDB32346,HMDB32372,HMDB32427	NA	NA	NA	NA	NA	NA	NA	NA	2	2	4	4	1.73058702348869
181.0336	1332028.65066532	-0.720459165264611	0.0617810807726928	-11.6614853002548	2.00513686778798e-31	8.44964676085854e-28	NA	NA	NA	NA	NA	NA	NA	NA	NA	NA	NA	NA	NA	NA	NA	NA	0	2	2	4	-0.893630217785687
481.1621	3746.1355758039	1.32686764145262	0.113785406217736	11.6611407873657	2.0132672868678e-31	8.48390834686091e-28	NA	NA	NA	NA	NA	NA	NA	NA	NA	NA	NA	NA	NA	NA	NA	NA	0	2	4	4	0.963878792687999
233.0426	145534.746279107	-1.56279434712897	0.134229459201585	-11.6427076174238	2.49952399733642e-31	1.05329941247757e-27	NA	NA	NA	NA	NA	NA	NA	NA	NA	NA	NA	NA	NA	NA	NA	NA	2	2	4	4	-1.34808213151075
232.093	9948.08374992295	2.90485301229688	0.250151277942546	11.6123852581879	3.56529049045926e-31	1.50241341267953e-27	NA	NA	NA	NA	NA	NA	NA	NA	NA	NA	NA	NA	NA	NA	NA	NA	2	2	4	4	1.62420099056597
214.1304	2051026.74871521	8.42350477325267	0.726121930009194	11.6006753482105	4.08839067770263e-31	1.72284783158389e-27	NA	NA	NA	NA	NA	NA	NA	NA	NA	NA	NA	NA	NA	NA	NA	NA	2	2	4	4	2.87200715178752
391.3184	24630.7648895973	-1.87739411804017	0.161971479084903	-11.5908932155647	4.58327773170765e-31	1.93139323614161e-27	NA	NA	NA	NA	NA	NA	NA	NA	NA	NA	NA	NA	NA	NA	NA	NA	2	2	4	4	-1.45913057692956
473.081	3674.6611426479	-2.01302881532135	0.175471221413722	-11.4721308662637	1.8211868749529e-30	7.67448149105151e-27	NA	NA	NA	NA	NA	NA	NA	NA	NA	NA	NA	NA	NA	NA	NA	NA	2	2	4	4	-1.4854082349369
360.0876	7313.73274870479	2.42594100160667	0.213634107057991	11.3555884639158	6.9569883523477e-30	2.93167489167932e-26	Benzyl_glycinate_4-methylbenzenesulfonate_salt	1	C16H19NO5S	[M+Na]+	337.098396	360.0876174	-0.0252716271263875	HMDB33374	NA	NA	NA	NA	NA	NA	NA	NA	0	2	4	4	1.42558865283706
347.2289	32665.8091549655	-0.75207404413438	0.0662730038125919	-11.3481206655595	7.57738419379759e-30	3.19310969926631e-26	NA	NA	NA	NA	NA	NA	NA	NA	NA	NA	NA	NA	NA	NA	NA	NA	2	2	4	4	-0.921364870090448
456.1695	2698.70136885925	-1.28292056473916	0.113401853821492	-11.3130475517502	1.13091926915686e-29	4.765693800227e-26	NA	NA	NA	NA	NA	NA	NA	NA	NA	NA	NA	NA	NA	NA	NA	NA	2	2	4	4	-1.20004067353152
493.363	8707.7419024633	-3.62099916829492	0.321431193502049	-11.2652388489228	1.9482295704521e-29	8.20983940988515e-26	NA	NA	NA	NA	NA	NA	NA	NA	NA	NA	NA	NA	NA	NA	NA	NA	2	2	4	4	-2.52272052983804
416.2079	4474.83313907468	-2.41962158168859	0.215056809993653	-11.2510809667455	2.28770975910178e-29	9.6404089248549e-26	NA	NA	NA	NA	NA	NA	NA	NA	NA	NA	NA	NA	NA	NA	NA	NA	2	2	4	4	-1.68966636710867
361.129	12028.501491206	3.19538449805833	0.285695105489563	11.1845965739692	4.85106582025763e-29	2.04423913665656e-25	Gibberellin_A59,Heteroflavanone_A,Edulisin_IV	1	C19H20O7	[M+H]+	360.120905	361.1281814	2.18980417683988	HMDB35051,HMDB40910,HMDB41196	Elephantopin,Goyazensolide,Vernodalin,2,3-Dihydro-2-(4-hydroxyphenyl)-5,6,7,8-tetramethoxy-4H-1-benzopyran-4-one,Columbamine,(S)-cis-N-Methylstylopine,Jatrorrhizine	1	C19H20O7	[M+H]+	360.120905	361.1281814	2.18980417683988	C09403,C09467,C09576,C14940,C01795,C06163,C09553	2	2	0	4	1.7253121031068
392.1171	11805.1315694734	3.16685348014437	0.284854332922875	11.1174488646511	1.03180271613533e-28	4.34801664579428e-25	NA	NA	NA	NA	NA	NA	NA	NA	NA	NA	NA	NA	NA	NA	NA	NA	2	2	4	4	1.70976885482818
311.2583	7135.83074132579	-3.28117985046782	0.295433370469754	-11.1063277829805	1.16867302208727e-28	4.92478811507576e-25	NA	NA	NA	NA	NA	NA	NA	NA	NA	NA	NA	NA	NA	NA	NA	NA	2	2	4	4	-2.29775162376028
368.3523	10939.0967789597	-3.99717715191414	0.36070497099152	-11.0815693527221	1.54146693781357e-28	6.49574167594639e-25	NA	NA	NA	NA	NA	NA	NA	NA	NA	NA	NA	NA	NA	NA	NA	NA	2	2	0	4	-2.67878342093114
363.3664	8566.4577884643	2.67350996906116	0.241327710351339	11.0783381036886	1.59811318128227e-28	6.73444894592349e-25	NA	NA	NA	NA	NA	NA	NA	NA	NA	NA	NA	NA	NA	NA	NA	NA	2	2	4	4	1.55304903483878
331.231	5833.28445530018	-2.92257018612043	0.265534185202596	-11.0063801536159	3.56022237115007e-28	1.50027770720264e-24	NA	NA	NA	NA	NA	NA	NA	NA	NA	NA	NA	NA	NA	NA	NA	NA	2	2	4	4	-2.08376516564204
474.1831	7587.00223269526	2.48369396976437	0.226673969295785	10.957120385197	6.14227755762307e-28	2.58835576278236e-24	NA	NA	NA	NA	NA	NA	NA	NA	NA	NA	NA	NA	NA	NA	NA	NA	0	2	4	4	1.45741423896546
368.996	8619.00789023852	2.68301672897055	0.245809080909791	10.9150431669983	9.76828845917418e-28	4.116356756696e-24	NA	NA	NA	NA	NA	NA	NA	NA	NA	NA	NA	NA	NA	NA	NA	NA	2	2	3	4	1.55702046649074
482.1809	4349.9948443938	1.58189962524039	0.145238467090439	10.8917400254256	1.26205603005033e-27	5.31830411063208e-24	Pranlukast	1	C27H23N5O4	[M+H]+	481.175005	482.1822814	-2.80122279923721	HMDB15481	NA	NA	NA	NA	NA	NA	NA	NA	2	2	4	4	1.07340817551475
266.9881	20018.783118308	0.69870124999306	0.0647685364880896	10.7876646266593	3.93666140998907e-27	1.65890911816939e-23	NA	NA	NA	NA	NA	NA	NA	NA	NA	NA	NA	NA	NA	NA	NA	NA	0	2	4	4	0.698259257959375
352.1885	4926.65848799594	-2.60709216320705	0.241739605794852	-10.7847125614142	4.06512183178372e-27	1.71304233991366e-23	NA	NA	NA	NA	NA	NA	NA	NA	NA	NA	NA	NA	NA	NA	NA	NA	1	2	4	4	-1.78912548327475
142.0726	12785.6223751245	3.28810319575843	0.304956242335231	10.7822131154931	4.17712978144632e-27	1.76024248990148e-23	NA	NA	NA	NA	NA	NA	NA	NA	NA	NA	NA	NA	NA	NA	NA	NA	2	2	4	4	1.74943897819674
124.0396	700466.319724303	0.712205581339537	0.0660570760327324	10.7816697939616	4.20187971523895e-27	1.77067211200169e-23	NA	NA	NA	NA	NA	NA	NA	NA	NA	NA	NA	NA	NA	NA	NA	NA	2	2	4	4	0.707363990594702
237.1238	95595.8858465337	-0.661352161595463	0.0616585698545932	-10.7260379725819	7.68196855385296e-27	3.23718154859364e-23	NA	NA	NA	NA	NA	NA	NA	NA	NA	NA	NA	NA	NA	NA	NA	NA	2	2	2	4	-0.851139743639799
327.211	10706.0044228018	3.01757733842946	0.281917820610806	10.703748106067	9.77428431838347e-27	4.11888341176679e-23	NA	NA	NA	NA	NA	NA	NA	NA	NA	NA	NA	NA	NA	NA	NA	NA	2	2	4	4	1.65604670770045
157.0855	12366.7678434996	3.23754088324605	0.304200356925837	10.6427912049931	1.8839945710195e-26	7.93915312227616e-23	8-Hydroxy-5,6-octadienoic_acid,2,5-Dimethyl-4-ethoxy-3(2H)-furanone	1	C8H12O3	[M+H]+	156.078645	157.0859214	-2.874859796258	HMDB31101,HMDB32232	NA	NA	NA	NA	NA	NA	NA	NA	0	2	2	4	1.73591054139691
399.1443	9967.23503064677	2.90782292702409	0.274402617768869	10.5969212344518	3.07951664729899e-26	1.2977083151718e-22	NA	NA	NA	NA	NA	NA	NA	NA	NA	NA	NA	NA	NA	NA	NA	NA	2	2	1	4	1.62642148932508
496.2131	10398.2426028	-0.613858049200429	0.0580112882732859	-10.5817000013618	3.62323715621816e-26	1.52683213763033e-22	NA	NA	NA	NA	NA	NA	NA	NA	NA	NA	NA	NA	NA	NA	NA	NA	2	2	4	4	-0.808488399224074
339.2893	15555.9949184962	-1.75266654869373	0.166127005439293	-10.5501603671186	5.07104670655044e-26	2.13693908214035e-22	NA	NA	NA	NA	NA	NA	NA	NA	NA	NA	NA	NA	NA	NA	NA	NA	2	2	4	4	-1.42558865283706
367.2246	92629.159755062	-2.79097972757571	0.264632756380973	-10.54661473411	5.26603812963616e-26	2.21910846782868e-22	NA	NA	NA	NA	NA	NA	NA	NA	NA	NA	NA	NA	NA	NA	NA	NA	2	2	4	4	-1.96039401648812
414.1055	34743.1160812921	-2.85207412673782	0.270994947011339	-10.5244550062348	6.66459991286683e-26	2.80846240328208e-22	NA	NA	NA	NA	NA	NA	NA	NA	NA	NA	NA	NA	NA	NA	NA	NA	2	2	4	4	-2.01147802039031
370.1814	6950.91660938476	-3.23538255457977	0.308048515973419	-10.5028344134563	8.38246444801988e-26	3.53237051839558e-22	NA	NA	NA	NA	NA	NA	NA	NA	NA	NA	NA	NA	NA	NA	NA	NA	2	2	4	4	-2.27352401208703
470.9535	3238.16902299996	-1.73088321404274	0.165507467633149	-10.4580369622915	1.34615658557607e-25	5.67270385161755e-22	NA	NA	NA	NA	NA	NA	NA	NA	NA	NA	NA	NA	NA	NA	NA	NA	2	2	4	4	-1.42069376883304
184.0374	26831.9636673412	0.487935922514053	0.0467172417992053	10.4444505651948	1.55352338713255e-25	6.54654755337658e-22	NA	NA	NA	NA	NA	NA	NA	NA	NA	NA	NA	NA	NA	NA	NA	NA	0	2	4	4	0.538153436178065
366.1871	23514.835447354	-0.69444987487311	0.066714335473593	-10.4093051357454	2.24856881290958e-25	9.47546897760098e-22	NA	NA	NA	NA	NA	NA	NA	NA	NA	NA	NA	NA	NA	NA	NA	NA	0	2	2	4	-0.879581385707098
423.3081	18373.0373412013	-0.755399730269301	0.0739621945549863	-10.2133222900479	1.7284321968283e-24	7.28361327743446e-21	NA	NA	NA	NA	NA	NA	NA	NA	NA	NA	NA	NA	NA	NA	NA	NA	2	2	4	4	-0.924086518007158
416.214	54299.320774774	-0.676783585923452	0.0663995759839038	-10.1925889720669	2.13988198084656e-24	9.01746266728741e-21	NA	NA	NA	NA	NA	NA	NA	NA	NA	NA	NA	NA	NA	NA	NA	NA	2	2	4	4	-0.863120585192886
457.0929	2754.1362493413	-1.33588513487598	0.131839990826396	-10.132624604283	3.95878191387978e-24	1.66823069850894e-20	NA	NA	NA	NA	NA	NA	NA	NA	NA	NA	NA	NA	NA	NA	NA	NA	2	2	4	4	-1.22476015241445
131.1181	135542.090627431	0.795080279232702	0.0785848789199756	10.1174715818083	4.62201234402166e-24	1.94771600177073e-20	NA	NA	NA	NA	NA	NA	NA	NA	NA	NA	NA	NA	NA	NA	NA	NA	2	2	4	4	0.757747765644529
462.306	2941.9407048327	-1.50220319127495	0.149610253633234	-10.0407769841602	1.00876401347118e-23	4.25093155276755e-20	NA	NA	NA	NA	NA	NA	NA	NA	NA	NA	NA	NA	NA	NA	NA	NA	2	2	4	4	-1.31641227780362
182.037	44459.9045108868	-0.856003204570743	0.0852727125543676	-10.0384188438356	1.03316928319639e-23	4.35377535938958e-20	NA	NA	NA	NA	NA	NA	NA	NA	NA	NA	NA	NA	NA	NA	NA	NA	2	2	4	4	-0.999382352844172
603.4376	238731.792589119	-2.69771631385015	0.269078882985916	-10.0257451789383	1.17470102656307e-23	4.95019012593678e-20	NA	NA	NA	NA	NA	NA	NA	NA	NA	NA	NA	NA	NA	NA	NA	NA	1	2	3	4	-1.874755355219
437.243	13329.4027480032	-0.863815752133979	0.0872192829871621	-9.90395383393744	4.00135761511066e-23	1.68617209900763e-19	NA	NA	NA	NA	NA	NA	NA	NA	NA	NA	NA	NA	NA	NA	NA	NA	2	2	4	4	-1.00525906073735
355.1976	7424.70975542273	2.44965691469871	0.248178622990112	9.87053955407073	5.58633045045857e-23	2.35407965182324e-19	NA	NA	NA	NA	NA	NA	NA	NA	NA	NA	NA	NA	NA	NA	NA	NA	2	2	1	4	1.43881150126621
485.1748	4342.50044248113	1.57902671224159	0.160311214565561	9.8497582749947	6.87090240010985e-23	2.89539827140629e-19	NA	NA	NA	NA	NA	NA	NA	NA	NA	NA	NA	NA	NA	NA	NA	NA	2	2	4	4	1.07025018792812
400.085	17556.4066125732	3.76549488904683	0.38237161013492	9.84773657154666	7.01049241740088e-23	2.95422150469273e-19	NA	NA	NA	NA	NA	NA	NA	NA	NA	NA	NA	NA	NA	NA	NA	NA	2	2	4	4	1.87820233714029
377.2031	16503.930206975	-0.618298754797451	0.0631915687477453	-9.78451345725632	1.31224888331449e-22	5.52981679428726e-19	NA	NA	NA	NA	NA	NA	NA	NA	NA	NA	NA	NA	NA	NA	NA	NA	2	2	4	4	-0.813429068050936
429.2448	14380.4331069931	-0.769357895905834	0.0788783320886528	-9.75372926295068	1.77813534070402e-22	7.49306232572674e-19	NA	NA	NA	NA	NA	NA	NA	NA	NA	NA	NA	NA	NA	NA	NA	NA	2	2	4	4	-0.934125025785516
115.0506	17043.7283390711	0.601015482095465	0.0616859319565233	9.74315314744804	1.97334304390456e-22	8.3156675870138e-19	NA	NA	NA	NA	NA	NA	NA	NA	NA	NA	NA	NA	NA	NA	NA	NA	2	2	0	4	0.639690330039944
488.3577	3287.21534964218	-1.76546806268392	0.181490978027814	-9.72758030106239	2.29998814071977e-22	9.6921500249931e-19	NA	NA	NA	NA	NA	NA	NA	NA	NA	NA	NA	NA	NA	NA	NA	NA	2	2	4	4	-1.42887098124563
411.2506	4327.19823855941	-2.35269881504754	0.243612272822599	-9.65755455498254	4.5663387696448e-22	1.92425515752832e-18	NA	NA	NA	NA	NA	NA	NA	NA	NA	NA	NA	NA	NA	NA	NA	NA	1	2	3	4	-1.65604670770045
339.0064	7923.64967272824	2.55176599893622	0.2645048149914	9.64733288132838	5.04507864020649e-22	2.12599613898302e-18	NA	NA	NA	NA	NA	NA	NA	NA	NA	NA	NA	NA	NA	NA	NA	NA	2	2	4	4	1.50535104707603
615.4946	167201.361881986	-2.54968864099507	0.265784728900589	-9.59305920826146	8.55112163035661e-22	3.60344265503227e-18	NA	NA	NA	NA	NA	NA	NA	NA	NA	NA	NA	NA	NA	NA	NA	NA	2	2	4	4	-1.74128371431842
395.0424	56879.8761533557	2.15911669186226	0.225393445327571	9.57932334156547	9.76827972244701e-22	4.11635307503917e-18	NA	NA	NA	NA	NA	NA	NA	NA	NA	NA	NA	NA	NA	NA	NA	NA	2	2	4	4	1.31782329863158
373.0607	424777.155389863	6.44190732140463	0.673321636644124	9.56735528879108	1.0967527324347e-21	4.62171601447983e-18	NA	NA	NA	NA	NA	NA	NA	NA	NA	NA	NA	NA	NA	NA	NA	NA	2	2	3	4	2.46932875642672
284.0677	27871.4106410917	4.45177947022593	0.46567231801792	9.55989715938971	1.17873775737338e-21	4.9672009095714e-18	N-Phenylacetyl_pyroglutamic_acid	1	C14H15NO3	[M+K]+	245.105194	284.0683534	-2.18081314800739	HMDB59782	NA	NA	NA	NA	NA	NA	NA	NA	2	2	4	4	2.0486963845258
156.9751	8200.04950286285	2.6053745778784	0.273062656692552	9.54130678077982	1.41043684702179e-21	5.94358087334981e-18	NA	NA	NA	NA	NA	NA	NA	NA	NA	NA	NA	NA	NA	NA	NA	NA	2	2	4	4	1.52971945662463
491.7772	3858.25588586044	1.37778806651116	0.144770559774403	9.51704592880054	1.7817181551559e-21	7.50816030582696e-18	NA	NA	NA	NA	NA	NA	NA	NA	NA	NA	NA	NA	NA	NA	NA	NA	2	2	3	4	0.984839404904108
184.0721	68073.2779429014	2.19591941183735	0.231844097618403	9.47153468384457	2.75761941724022e-21	1.16206082242503e-17	NA	NA	NA	NA	NA	NA	NA	NA	NA	NA	NA	NA	NA	NA	NA	NA	0	2	2	4	1.33208020041034
396.0461	6572.05864381763	2.25644122749552	0.238568956113847	9.45823490303041	3.13185064687417e-21	1.31976186259278e-17	NA	NA	NA	NA	NA	NA	NA	NA	NA	NA	NA	NA	NA	NA	NA	NA	0	2	4	4	1.35994038071489
498.3376	5183.45665341348	1.87298438810707	0.198766556876336	9.42303583430466	4.38230484011951e-21	1.84670325962636e-17	NA	NA	NA	NA	NA	NA	NA	NA	NA	NA	NA	NA	NA	NA	NA	NA	2	2	4	4	1.18197152231365
235.0928	30220.7431934775	-0.584008200806947	0.0629234754084889	-9.28124514762831	1.67509404531022e-20	7.05884630693729e-17	NA	NA	NA	NA	NA	NA	NA	NA	NA	NA	NA	NA	NA	NA	NA	NA	2	2	4	4	-0.776841196633491
436.2398	77254.9496065066	-0.788871715277615	0.0857969533771271	-9.19463552289635	3.76268007212825e-20	1.58559338239484e-16	NA	NA	NA	NA	NA	NA	NA	NA	NA	NA	NA	NA	NA	NA	NA	NA	2	2	3	4	-0.954490001029023
461.128	4566.01192326722	1.66310792307285	0.180936038474977	9.19168971029982	3.86718204593145e-20	1.62963051415551e-16	NA	NA	NA	NA	NA	NA	NA	NA	NA	NA	NA	NA	NA	NA	NA	NA	2	2	4	4	1.09366262192532
438.2078	34230.033549011	-0.609024389598861	0.0663244201598814	-9.182506053287	4.21173415064998e-20	1.7748247710839e-16	NA	NA	NA	NA	NA	NA	NA	NA	NA	NA	NA	NA	NA	NA	NA	NA	2	2	2	4	-0.798665758533184
303.0872	8162.09203645341	2.59814327146216	0.284020234461483	9.14774004179094	5.81369987479419e-20	2.44989312723827e-16	Hesperetin,Isoferreirin,5,7,3-Trihydroxy-4-methoxyflavanone,Ferreirin,Porric_acid_A,Divanillin,3,3,4,4-Tetrahydroxy-2-methoxychalcone,Folerogenin,2,3,6-Trihydroxy-4-methoxybenzylcoumaranone,Blumeatin,4,5,7-Trihydroxy-3-methoxyflavanone,4-Methoxy-2,3,7-trihydroxyisoflavanone	1	C16H14O6	[M+H]+	302.07904	303.0863164	2.91633093325134	HMDB05782,HMDB29491,HMDB30746,HMDB31657,HMDB31912,HMDB32245,HMDB35616,HMDB37507,HMDB39377,HMDB40316,HMDB40560,HMDB41673	Hesperetin,Homoeriodictyol,Haematoxylin,Nanafrocin,Ferreirin,Dihydrokalafungin,Homoeriodictyol_chalcone	1	C16H14O6	[M+H]+	302.07904	303.0863164	2.91633093325134	C01709,C09756,C09931,C10377,C10419,C12436,C16405	2	2	4	4	1.52212495648327
343.086	21219.5896524494	-1.79633207333165	0.196434519063576	-9.14468639165335	5.9803126084117e-20	2.52010373318469e-16	NA	NA	NA	NA	NA	NA	NA	NA	NA	NA	NA	NA	NA	NA	NA	NA	2	2	4	4	-1.4354822211487
138.9643	8560.26112061657	2.67237009811552	0.293046532639954	9.11926878656802	7.56328890916844e-20	3.18716994632358e-16	NA	NA	NA	NA	NA	NA	NA	NA	NA	NA	NA	NA	NA	NA	NA	NA	2	2	4	4	1.55107247096107
392.1238	87110.5593482477	-2.79573222122026	0.308134840592076	-9.07308052490368	1.15698721401448e-19	4.87554411985703e-16	NA	NA	NA	NA	NA	NA	NA	NA	NA	NA	NA	NA	NA	NA	NA	NA	2	2	4	4	-1.96445924941706
460.1169	4390.59054660881	1.597523256446	0.176282444702158	9.06229352074806	1.2773592556639e-19	5.38279190336769e-16	NA	NA	NA	NA	NA	NA	NA	NA	NA	NA	NA	NA	NA	NA	NA	NA	0	2	4	4	1.07975648031967
321.0584	74068.0625623368	0.523735186017575	0.0580685819165746	9.01925221404597	1.89377540413087e-19	7.98036955300747e-16	NA	NA	NA	NA	NA	NA	NA	NA	NA	NA	NA	NA	NA	NA	NA	NA	2	2	4	4	0.570638137876224
434.2129	26400.2160871308	-0.363943172943027	0.0403750496817969	-9.01406130299107	1.98563628239009e-19	8.36747129399186e-16	NA	NA	NA	NA	NA	NA	NA	NA	NA	NA	NA	NA	NA	NA	NA	NA	2	2	4	4	-0.551905380252616
604.4408	84993.4635320375	-2.60963801620442	0.290656242704819	-8.97843442796682	2.74646736111654e-19	1.15736134597451e-15	NA	NA	NA	NA	NA	NA	NA	NA	NA	NA	NA	NA	NA	NA	NA	NA	2	2	4	4	-1.7920702612792
447.256	23004.890802951	-0.83600141481962	0.0937025414850743	-8.92186488829424	4.58501371609856e-19	1.93212477996394e-15	NA	NA	NA	NA	NA	NA	NA	NA	NA	NA	NA	NA	NA	NA	NA	NA	2	2	4	4	-0.985802447655539
445.1328	4471.07238008393	1.62796940220757	0.182744372615894	8.90845161962586	5.17502091257133e-19	2.18075381255756e-15	NA	NA	NA	NA	NA	NA	NA	NA	Lamiide,10-Hydroxymorroniside	1	C17H26O12	[M+Na]+	422.14243	445.1316514	2.6722431358641	C11644,C11660	2	2	4	4	1.08828919556411
472.2214	109399.910437107	-1.16130453840239	0.13050494453493	-8.89854819325693	5.65819197679305e-19	2.38436209902059e-15	NA	NA	NA	NA	NA	NA	NA	NA	NA	NA	NA	NA	NA	NA	NA	NA	2	2	4	4	-1.15268566396202
459.2194	4317.90612118546	1.56944085973642	0.177017810105886	8.86600539684476	7.58168018995928e-19	3.19492003204884e-15	NA	NA	NA	NA	NA	NA	NA	NA	NA	NA	NA	NA	NA	NA	NA	NA	1	2	2	4	1.06292274177082
282.9982	14502.0842042552	0.996268595279108	0.113110909635098	8.80789128558092	1.27522020573207e-18	5.37377794695496e-15	Fucose_1-phosphate	1	C6H13O8P	[M+K]+	244.034808	282.9979674	0.854423097973671	HMDB01265	L-Fuculose_1-phosphate,L-Rhamnulose_1-phosphate,L-Fucose_1-phosphate,2-Deoxy-D-glucose_6-phosphate	1	C6H13O8P	[M+K]+	244.034808	282.9979674	0.854423097973671	C01099,C01131,C02985,C06369	2	2	4	4	0.8477390412455
405.0264	5597.22951147149	1.99824569181562	0.227006219342986	8.80260328372966	1.33678437723484e-18	5.63320936566762e-15	NA	NA	NA	NA	NA	NA	NA	NA	NA	NA	NA	NA	NA	NA	NA	NA	2	2	4	4	1.24251924756397
351.0686	18463.984129459	0.896329016538075	0.102244971039317	8.76648511341844	1.84330469701733e-18	7.76768599323102e-15	NA	NA	NA	NA	NA	NA	NA	NA	NA	NA	NA	NA	NA	NA	NA	NA	2	2	4	4	0.80931047148331
405.1842	12819.9800403332	-1.50235051778767	0.173310633679738	-8.66854206167102	4.37688492632809e-18	1.84441930795466e-14	NA	NA	NA	NA	NA	NA	NA	NA	NA	NA	NA	NA	NA	NA	NA	NA	0	2	2	4	-1.31782329863158
119.0835	41871.8494565434	0.521093436432168	0.060182403658718	8.65856803239666	4.77727485240847e-18	2.01314362280493e-14	NA	NA	NA	NA	NA	NA	NA	NA	NA	NA	NA	NA	NA	NA	NA	NA	0	2	4	4	0.566458196039383
427.1699	6976.79981611543	2.35137713915456	0.271573684193326	8.65833943424607	4.78686312108627e-18	2.01718411922575e-14	NA	NA	NA	NA	NA	NA	NA	NA	NA	NA	NA	NA	NA	NA	NA	NA	0	2	4	4	1.39201468091443
471.2181	631058.839834333	-1.03786309493193	0.119966009670009	-8.65130963167635	5.09117627065815e-18	2.14542168045535e-14	NA	NA	NA	NA	NA	NA	NA	NA	NA	NA	NA	NA	NA	NA	NA	NA	2	2	4	4	-1.1001527105588
489.3323	3210.28367364638	-1.71081001146414	0.198020731242332	-8.63955001444014	5.64348554838251e-18	2.37816481008839e-14	NA	NA	NA	NA	NA	NA	NA	NA	NA	NA	NA	NA	NA	NA	NA	NA	2	2	4	4	-1.41744932926992
342.2275	38019.2208913846	-1.63503978585745	0.189295090498415	-8.63751818154594	5.74473179084135e-18	2.42082997666054e-14	NA	NA	NA	NA	NA	NA	NA	NA	NA	NA	NA	NA	NA	NA	NA	NA	2	2	4	4	-1.38579489814511
418.1391	16543.7210427914	-1.31757931475022	0.15312353343222	-8.60468201860979	7.65286189398042e-18	3.22491600212335e-14	NA	NA	NA	NA	NA	NA	NA	NA	NA	NA	NA	NA	NA	NA	NA	NA	2	2	4	4	-1.21354459193583
121.0844	24327.5895554374	-0.320366794004415	0.0373316379551656	-8.58164311968222	9.35274257337448e-18	3.94124572042001e-14	NA	NA	NA	NA	NA	NA	NA	NA	NA	NA	NA	NA	NA	NA	NA	NA	2	2	4	4	-0.481453136717787
268.0939	27468.6347611221	4.4302939037366	0.520928282990778	8.50461387563984	1.82200975731475e-17	7.67794911732436e-14	Butenylcarnitine,N-Phenylacetyl_pyroglutamic_acid	1	C11H19NO4	[M+K]+	229.131409	268.0945684	-2.46890492396648	HMDB13126,HMDB59782	NA	NA	NA	NA	NA	NA	NA	NA	2	2	4	4	2.03440771916565
357.2246	10482.0743288738	-0.57724909254558	0.0679576931490462	-8.49424201730251	1.99228786499707e-17	8.39550106309765e-14	NA	NA	NA	NA	NA	NA	NA	NA	NA	NA	NA	NA	NA	NA	NA	NA	2	2	4	4	-0.769648306706544
464.2387	4837.74064736079	1.75930451234977	0.207240975389866	8.48917309446229	2.08112556285264e-17	8.76986312186101e-14	NA	NA	NA	NA	NA	NA	NA	NA	NA	NA	NA	NA	NA	NA	NA	NA	2	2	4	4	1.13445013034938
228.9738	103927.232753194	1.58622407165894	0.186953203459972	8.48460492948206	2.16452870826963e-17	9.12132397664822e-14	NA	NA	NA	NA	NA	NA	NA	NA	NA	NA	NA	NA	NA	NA	NA	NA	0	2	4	4	1.07551946155881
469.02	3827.87116252609	1.36411990932419	0.16087919720378	8.47915661585697	2.26832169301004e-17	9.55870761434432e-14	NA	NA	NA	NA	NA	NA	NA	NA	NA	NA	NA	NA	NA	NA	NA	NA	0	2	4	4	0.979080220223293
440.0516	14188.1229471926	3.44553051222447	0.406750943149265	8.47086053580476	2.43586741262747e-17	1.02647452768122e-13	NA	NA	NA	NA	NA	NA	NA	NA	NA	NA	NA	NA	NA	NA	NA	NA	2	2	3	4	1.7920702612792
317.0635	10179.0450866178	2.94013751501313	0.350080743433497	8.39845541396269	4.52389668583383e-17	1.90637006341038e-13	Isovalerylglucuronide	1	C11H18O8	[M+K]+	278.10017	317.0633294	0.404020232433655	HMDB02091	Tuliposide_A,6-Tuliposide_A,Cyclic_dehypoxanthine_futalosine	1	C11H18O8	[M+K]+	278.10017	317.0633294	0.404020232433655	C08561,C20577,C17017	2	2	4	4	1.63991596954712
448.2287	13162.0705742781	-1.00439496341331	0.120242353332439	-8.35308803909068	6.65010451719627e-17	2.80235404354651e-13	NA	NA	NA	NA	NA	NA	NA	NA	NA	NA	NA	NA	NA	NA	NA	NA	2	2	4	4	-1.08508016825955
231.1131	8553.1423815976	2.67109782716462	0.319935197626596	8.3488714182743	6.8918315171107e-17	2.90421780131045e-13	NA	NA	NA	NA	NA	NA	NA	NA	NA	NA	NA	NA	NA	NA	NA	NA	2	2	4	4	1.54910194831012
496.108	12026.326331736	-1.94369198362186	0.234091927059372	-8.30311411434914	1.01417380312694e-16	4.27372840637693e-13	NA	NA	NA	NA	NA	NA	NA	NA	NA	NA	NA	NA	NA	NA	NA	NA	2	2	4	4	-1.46430555308756
465.9909	5378.48967290262	1.93337125504478	0.234025814554591	8.26135893907456	1.44023281571984e-16	6.0691410854434e-13	NA	NA	NA	NA	NA	NA	NA	NA	NA	NA	NA	NA	NA	NA	NA	NA	2	2	4	4	1.21851036577776
191.0179	126459.419296438	1.53590230715519	0.186718209873558	8.22577673701602	1.93929956322924e-16	8.17220835944802e-13	NA	NA	NA	NA	NA	NA	NA	NA	NA	NA	NA	NA	NA	NA	NA	NA	2	2	4	4	1.04946392350689
466.2028	14501.9051018807	-0.763362838853746	0.0929685458719214	-8.21097965655392	2.19391057135288e-16	9.24513914768105e-13	NA	NA	NA	NA	NA	NA	NA	NA	NA	NA	NA	NA	NA	NA	NA	NA	2	2	0	4	-0.928637874665107
573.9857	16041.5566865728	3.63028828649415	0.44613250926139	8.13724221197062	4.04383208280244e-16	1.70407083969295e-12	NA	NA	NA	NA	NA	NA	NA	NA	NA	NA	NA	NA	NA	NA	NA	NA	2	2	4	4	1.84145193174747
493.3283	3090.40396504823	-1.62130220616664	0.199455052815416	-8.1286594813272	4.34063770641083e-16	1.82914472948152e-12	NA	NA	NA	NA	NA	NA	NA	NA	NA	NA	NA	NA	NA	NA	NA	NA	2	2	4	4	-1.38116500531237
488.1842	2940.14845199963	-1.50048518695642	0.184892039673366	-8.11546667778235	4.83921488566703e-16	2.03924515282009e-12	NA	NA	NA	NA	NA	NA	NA	NA	NA	NA	NA	NA	NA	NA	NA	NA	2	2	4	4	-1.31219486210225
254.1615	24096.6139051052	1.28423457378254	0.158484577464355	8.10321480064129	5.35256120297579e-16	2.255569290934e-12	NA	NA	NA	NA	NA	NA	NA	NA	NA	NA	NA	NA	NA	NA	NA	NA	2	2	4	4	0.952622323432874
156.0871	9917.38024672003	2.90008100968788	0.359971315730817	8.05642250633252	7.85597602108857e-16	3.31050829528673e-12	NA	NA	NA	NA	NA	NA	NA	NA	NA	NA	NA	NA	NA	NA	NA	NA	2	2	4	4	1.6197838637968
175.058	126813.66564824	0.717571207987122	0.0897394648077032	7.9961609925439	1.28358525747781e-15	5.40902827501148e-12	NA	NA	NA	NA	NA	NA	NA	NA	NA	NA	NA	NA	NA	NA	NA	NA	2	2	4	4	0.711938393464892
358.0536	9473.05035637138	2.82941838115421	0.354574940296026	7.97974718346421	1.46633317848388e-15	6.17912801413108e-12	NA	NA	NA	NA	NA	NA	NA	NA	NA	NA	NA	NA	NA	NA	NA	NA	2	2	4	4	1.59815860089845
203.0155	119831.691228428	-0.945645834577905	0.118549591985567	-7.97679535407454	1.50181521943285e-15	6.32864933469002e-12	NA	NA	NA	NA	NA	NA	NA	NA	NA	NA	NA	NA	NA	NA	NA	NA	2	2	4	4	-1.04638494182664
330.0589	930063.459037138	0.583421668644227	0.0732577765815153	7.96395544430758	1.66625275690384e-15	7.02158911759277e-12	NA	NA	NA	NA	NA	NA	NA	NA	NA	NA	NA	NA	NA	NA	NA	NA	2	2	4	4	0.62449160457275
125.0429	33818.9776457286	0.795321882634158	0.0999561945934848	7.95670429300234	1.76682296981891e-15	7.44539199481687e-12	NA	NA	NA	NA	NA	NA	NA	NA	NA	NA	NA	NA	NA	NA	NA	NA	2	2	4	4	0.758537786532308
417.1868	32516.2344517405	-0.93428994630497	0.117673950080714	-7.93964973270742	2.02752995745207e-15	8.54401124070304e-12	NA	NA	NA	NA	NA	NA	NA	NA	NA	NA	NA	NA	NA	NA	NA	NA	2	2	4	4	-1.04127523361152
489.2952	4177.71102874796	-2.28168804033983	0.287516105135757	-7.93586167725274	2.09038883122215e-15	8.80889853477014e-12	NA	NA	NA	NA	NA	NA	NA	NA	NA	NA	NA	NA	NA	NA	NA	NA	2	2	4	4	-1.61104322255129
213.0987	29836.8697729275	0.900014218979103	0.114178774909527	7.88250022556519	3.20894436027364e-15	1.35224915341931e-11	NA	NA	NA	NA	NA	NA	NA	NA	NA	NA	NA	NA	NA	NA	NA	NA	2	2	4	4	0.810956259183968
424.1927	44747.0237570482	-0.525702846474771	0.0668269088606086	-7.8666341962833	3.64309899916064e-15	1.53520191824629e-11	NA	NA	NA	NA	NA	NA	NA	NA	NA	NA	NA	NA	NA	NA	NA	NA	2	2	0	4	-0.731161523393739
558.0118	14859.3533007654	3.51520454950327	0.446964711685083	7.86461315089226	3.70239799736339e-15	1.56019051608893e-11	NA	NA	NA	NA	NA	NA	NA	NA	NA	NA	NA	NA	NA	NA	NA	NA	2	2	4	4	1.81007389007606
294.1452	29378.307841296	-0.346764629947793	0.0441053528931936	-7.86218921742957	3.77477238404711e-15	1.59068908263745e-11	NA	NA	NA	NA	NA	NA	NA	NA	NA	NA	NA	NA	NA	NA	NA	NA	2	2	4	4	-0.526543877584156
451.2819	12676.8869212937	-1.73538385720767	0.221275499186299	-7.84263898890405	4.41174982142262e-15	1.85911137474749e-11	NA	NA	NA	NA	NA	NA	NA	NA	NA	NA	NA	NA	NA	NA	NA	NA	2	2	4	4	-1.42232161179945
104.0711	175787.729377599	1.02870722696065	0.131929131302668	7.79742288002053	6.31842268513571e-15	2.66258331951619e-11	NA	NA	NA	NA	NA	NA	NA	NA	NA	NA	NA	NA	NA	NA	NA	NA	2	2	0	4	0.853696743534112
292.1587	43145.045077528	-0.650551172969714	0.0834382522979073	-7.79679769234608	6.34979162457204e-15	2.67580219059466e-11	NA	NA	NA	NA	NA	NA	NA	NA	NA	NA	NA	NA	NA	NA	NA	NA	2	2	0	4	-0.840123059181578
297.0849	26007.3590664812	0.569838882939302	0.0731064202089638	7.79464896941339	6.45877758779928e-15	2.72172887549862e-11	NA	NA	NA	NA	NA	NA	NA	NA	NA	NA	NA	NA	NA	NA	NA	NA	2	2	4	4	0.6122928300052
450.0172	11959.3586744198	1.12742404737063	0.144702524577447	7.79132258170946	6.63113768429537e-15	2.79436142016207e-11	NA	NA	NA	NA	NA	NA	NA	NA	NA	NA	NA	NA	NA	NA	NA	NA	2	2	4	4	0.892747008582497
470.991	2989.18498185112	-1.54114911271059	0.198779869308646	-7.75304419944883	8.97153736397467e-15	3.78060584517893e-11	NA	NA	NA	NA	NA	NA	NA	NA	NA	NA	NA	NA	NA	NA	NA	NA	0	2	3	4	-1.33496426768499
286.0689	22044.1217229892	0.925308212324559	0.119402544025816	7.7494849031399	9.22660481301546e-15	3.88809126820472e-11	NA	NA	NA	NA	NA	NA	NA	NA	NA	NA	NA	NA	NA	NA	NA	NA	2	2	4	4	0.820047687455613
332.0745	20853.0280858752	1.07555974558097	0.139125944565449	7.7308351719761	1.06843288871096e-14	4.50237619302799e-11	NA	NA	NA	NA	NA	NA	NA	NA	NA	NA	NA	NA	NA	NA	NA	NA	2	2	4	4	0.876096243564723
399.0149	18656.2024046079	-1.51862066121898	0.196940888066255	-7.71104810245439	1.24788613849696e-14	5.25859218762618e-11	NA	NA	NA	NA	NA	NA	NA	NA	NA	NA	NA	NA	NA	NA	NA	NA	2	2	4	4	-1.32634507116467
244.9477	71813.4976674652	1.73295908682466	0.224749213909533	7.71063469669003	1.25193541058183e-14	5.27565582019185e-11	NA	NA	NA	NA	NA	NA	NA	NA	NA	NA	NA	NA	NA	NA	NA	NA	2	2	3	4	1.12101718805422
416.078	7545.97463729078	2.47513621781205	0.321646134628014	7.69521518010643	1.41256250576312e-14	5.9525383992858e-11	NA	NA	NA	NA	NA	NA	NA	NA	NA	NA	NA	NA	NA	NA	NA	NA	2	2	4	4	1.45059145088663
164.0921	51107.2980504437	1.15856700599703	0.151552794342692	7.64464298412916	2.09525862901004e-14	8.82941986264832e-11	NA	NA	NA	NA	NA	NA	NA	NA	NA	NA	NA	NA	NA	NA	NA	NA	0	2	4	4	0.906069223742662
206.983	44324.0499576121	1.3761331643401	0.180182440797909	7.63744323945281	2.21577667916159e-14	9.33728292598692e-11	NA	NA	NA	NA	NA	NA	NA	NA	NA	NA	NA	NA	NA	NA	NA	NA	2	2	4	4	0.982916054360897
349.049	7737.43086068142	2.51448986160427	0.329447981564681	7.63243365359818	2.30363017119622e-14	9.70749754142088e-11	NA	NA	NA	NA	NA	NA	NA	NA	NA	NA	NA	NA	NA	NA	NA	NA	2	2	4	4	1.4871968853025
164.0088	13397.6820837743	0.870744818785515	0.11418829981473	7.62551697676815	2.43058320635329e-14	1.02424776315728e-10	NA	NA	NA	NA	NA	NA	NA	NA	NA	NA	NA	NA	NA	NA	NA	NA	2	2	4	4	0.801114167018726
246.1814	40516.2992478884	0.486266705405171	0.0639592490774739	7.60275820024334	2.89884825592429e-14	1.2215746550465e-10	NA	NA	NA	NA	NA	NA	NA	NA	NA	NA	NA	NA	NA	NA	NA	NA	2	2	0	4	0.535415300789957
326.9506	81059.3723875065	2.08729328570796	0.275800083738438	7.56813869457523	3.78609651076295e-14	1.59546106963551e-10	NA	NA	NA	NA	NA	NA	NA	NA	NA	NA	NA	NA	NA	NA	NA	NA	2	2	4	4	1.2887251797631
418.0755	12418.2465536336	3.2438403476242	0.431279151434966	7.52144020138973	5.41761055489437e-14	2.28298108783249e-10	NA	NA	NA	NA	NA	NA	NA	NA	NA	NA	NA	NA	NA	NA	NA	NA	2	2	4	4	1.73859085351486
348.9323	22925.8420665917	1.70555907238169	0.22804085887018	7.47918193621889	7.47866792760497e-14	3.15151066469273e-10	NA	NA	NA	NA	NA	NA	NA	NA	NA	NA	NA	NA	NA	NA	NA	NA	2	2	4	4	1.10778353802831
200.1396	21298.1451049162	0.514518423608207	0.0688133958696286	7.47700963026147	7.60328451628172e-14	3.20402409516112e-10	NA	NA	NA	NA	NA	NA	NA	NA	NA	NA	NA	NA	NA	NA	NA	NA	2	2	4	4	0.561594068229803
410.2132	29222.3123072441	-0.527943717924075	0.0707554657216157	-7.46152558731288	8.55263488185901e-14	3.60408033921538e-10	NA	NA	NA	NA	NA	NA	NA	NA	NA	NA	NA	NA	NA	NA	NA	NA	0	2	4	4	-0.734262266417808
340.0485	13297.9742899528	3.34761563811853	0.448738116297267	7.46006527312893	8.6479627494589e-14	3.64425150262198e-10	NA	NA	NA	NA	NA	NA	NA	NA	NA	NA	NA	NA	NA	NA	NA	NA	2	2	4	4	1.76049697573223
241.1298	24711.5516641402	-0.694428281005138	0.0931476519097693	-7.45513458222027	8.97761425580908e-14	3.78316664739795e-10	NA	NA	NA	NA	NA	NA	NA	NA	NA	NA	NA	NA	NA	NA	NA	NA	2	2	4	4	-0.878709099729669
291.0478	23844.3317148526	1.12722608741771	0.151412245564706	7.44474849582752	9.71292816545492e-14	4.0930279289227e-10	NA	NA	NA	NA	NA	NA	NA	NA	NA	NA	NA	NA	NA	NA	NA	NA	2	2	0	4	0.891864495225706
404.1598	8786.31792018766	-0.447714755824516	0.0602091426799086	-7.43599287245648	1.03785434035241e-13	4.37351819024506e-10	NA	NA	NA	NA	NA	NA	NA	NA	NA	NA	NA	NA	NA	NA	NA	NA	2	2	4	4	-0.658715279834538
267.1109	19476.1913907896	0.532654515378261	0.0718164948465941	7.41688266067641	1.19909090116204e-13	5.05296905749685e-10	NA	NA	NA	NA	NA	NA	NA	NA	NA	NA	NA	NA	NA	NA	NA	NA	2	2	4	4	0.577626976643934
419.0734	6855.86442276359	2.32364890545585	0.31521532741064	7.37162410389	1.68561742741422e-13	7.10319183912352e-10	NA	NA	NA	NA	NA	NA	NA	NA	NA	NA	NA	NA	NA	NA	NA	NA	2	2	4	4	1.37962826850912
469.1097	10481.6773267484	-1.04328336101738	0.142823203797354	-7.30471893417018	2.77846919515343e-13	1.17084691883765e-09	NA	NA	NA	NA	NA	NA	NA	NA	NA	NA	NA	NA	NA	NA	NA	NA	2	2	4	4	-1.10341519823656
153.1027	51037.837983649	0.344179759387482	0.0471732181434549	7.29608394196942	2.96264109372048e-13	1.24845695689381e-09	NA	NA	NA	NA	NA	NA	NA	NA	NA	NA	NA	NA	NA	NA	NA	NA	2	2	4	4	0.394665467240082
421.2925	8131.961046103	-0.808317084653428	0.110798737278414	-7.29536368832702	2.97853397266587e-13	1.2551542160814e-09	NA	NA	NA	NA	NA	NA	NA	NA	NA	NA	NA	NA	NA	NA	NA	NA	2	2	1	4	-0.967658182790071
472.2035	5858.10472998026	-0.416180132415335	0.0571005886565311	-7.28854364214567	3.13323402285783e-13	1.32034481723229e-09	NA	NA	NA	NA	NA	NA	NA	NA	NA	NA	NA	NA	NA	NA	NA	NA	2	2	4	4	-0.620175629072342
331.2054	19357.4105982453	3.91130428317319	0.537535900149449	7.27635918286714	3.42949736613193e-13	1.44519019008799e-09	NA	NA	NA	NA	NA	NA	NA	NA	NA	NA	NA	NA	NA	NA	NA	NA	2	2	4	4	1.91027809356217
417.2171	9843.59414992346	-0.613594276718045	0.0850040196442935	-7.21841483832979	5.25970589431411e-13	2.21644006386396e-09	NA	NA	NA	NA	NA	NA	NA	NA	NA	NA	NA	NA	NA	NA	NA	NA	1	2	2	4	-0.807666872980773
344.1817	56529.3156043912	-0.541029824291114	0.0752211576087279	-7.19252191125997	6.36053556735589e-13	2.68032968808377e-09	NA	NA	NA	NA	NA	NA	NA	NA	NA	NA	NA	NA	NA	NA	NA	NA	2	2	4	4	-0.745953584337294
455.1157	47393.5243113532	1.49704787899607	0.208405831501588	7.18333008347065	6.8033575962416e-13	2.86693489105621e-09	NA	NA	NA	NA	NA	NA	NA	NA	NA	NA	NA	NA	NA	NA	NA	NA	2	2	4	4	1.02912148208439
423.0835	9850.70852806669	2.88969598657501	0.402495902731768	7.17944199422265	6.99965126195834e-13	2.94965304178924e-09	S-Adenosylhomocysteine,(+)-Zeylenol,Oxyisocyclointegrin,Dulxanthone_F,Isolicopyranocoumarin,Licofuranocoumarin,Gancaonin_D,Licopyranocoumarin,5-Methoxyhinokinin,Piperenol_B,Piperenol_A,Calebin_A,3-O-Methylgancaonin_P,3-O-Methyluralenol,Uralene	1	C14H20N6O5S	[M+K]+	384.121591	423.0847504	-2.84009291014543	HMDB00939,HMDB29541,HMDB30621,HMDB34914,HMDB35479,HMDB36281,HMDB38396,HMDB38874,HMDB38950,HMDB39617,HMDB39634,HMDB40134,HMDB40813,HMDB40837,HMDB40934	S-Adenosyl-L-homocysteine,4-Demethyldeoxypodophyllotoxin	1	C14H20N6O5S	[M+K]+	384.121591	423.0847504	-2.84009291014543	C00021,C10552	0	2	2	4	1.61539811641693
471.9989	7766.28570865831	0.89283257818155	0.125039014890538	7.14043196008188	9.30380762996859e-13	3.92062453526876e-09	NA	NA	NA	NA	NA	NA	NA	NA	NA	NA	NA	NA	NA	NA	NA	NA	2	2	4	4	0.808488399224074
413.2132	16560.3577112871	-1.12715990879888	0.158858096439701	-7.0953884885982	1.28988625160555e-12	5.43558066426579e-09	NA	NA	NA	NA	NA	NA	NA	NA	NA	NA	NA	NA	NA	NA	NA	NA	2	2	4	4	-1.1401080328275
258.1339	123233.541420699	-0.548458407739099	0.0773683584555129	-7.08892393076253	1.35158788286178e-12	5.69559133837952e-09	NA	NA	NA	NA	NA	NA	NA	NA	NA	NA	NA	NA	NA	NA	NA	NA	2	2	4	4	-0.753017529139222
479.0043	4038.37245720413	1.45588333754778	0.206147527572639	7.06233712667149	1.63725170733895e-12	6.89937869472634e-09	NA	NA	NA	NA	NA	NA	NA	NA	NA	NA	NA	NA	NA	NA	NA	NA	2	2	4	4	1.01811257365587
258.0741	77382.5184703837	1.56669433145526	0.223605191575698	7.00652037823942	2.44317990578575e-12	1.02955601229812e-08	NA	NA	NA	NA	NA	NA	NA	NA	NA	NA	NA	NA	NA	NA	NA	NA	2	2	4	4	1.06188061612369
274.1482	36965.8377878172	-0.638641241759	0.0912722508780869	-6.99710191887388	2.61311203383379e-12	1.10116541105756e-08	NA	NA	NA	NA	NA	NA	NA	NA	NA	NA	NA	NA	NA	NA	NA	NA	0	2	2	4	-0.834233047453977
252.9884	104940.308275765	1.6928465004745	0.243938862971025	6.93963429958091	3.93116246683165e-12	1.65659186352286e-08	NA	NA	NA	NA	NA	NA	NA	NA	NA	NA	NA	NA	NA	NA	NA	NA	2	2	4	4	1.10232639858847
288.1668	9424.67003203189	2.8215021265176	0.406741322670489	6.93684651461728	4.0094902535631e-12	1.68959919285149e-08	NA	NA	NA	NA	NA	NA	NA	NA	NA	NA	NA	NA	NA	NA	NA	NA	2	2	3	4	1.58971406023447
319.1267	15943.3988586939	-1.02998337555303	0.148547217812696	-6.93371030921457	4.09943713936883e-12	1.72750281053002e-08	NA	NA	NA	NA	NA	NA	NA	NA	NA	NA	NA	NA	NA	NA	NA	NA	2	2	4	4	-1.09798420826975
346.2336	10324.937230092	0.430035924380165	0.0620457280285754	6.93095138124756	4.18019710761414e-12	1.7615350611486e-08	NA	NA	NA	NA	NA	NA	NA	NA	NA	NA	NA	NA	NA	NA	NA	NA	2	2	4	4	0.479457536347949
421.1581	18702.4244692013	-0.843594932905815	0.121775587247956	-6.92745526398578	4.28477972567007e-12	1.80560617639737e-08	NA	NA	NA	NA	NA	NA	NA	NA	NA	NA	NA	NA	NA	NA	NA	NA	2	2	3	4	-0.992569519716647
605.453	67730.2157409921	-2.08788808396887	0.302136466966537	-6.91041404214246	4.83241181989851e-12	2.03637834090523e-08	NA	NA	NA	NA	NA	NA	NA	NA	NA	NA	NA	NA	NA	NA	NA	NA	2	2	4	4	-1.52401534998649
361.0968	24464.7832363339	-1.59177784979122	0.230387643955805	-6.90912855594188	4.87639909070811e-12	2.0549145768244e-08	NA	NA	NA	NA	NA	NA	NA	NA	NA	NA	NA	NA	NA	NA	NA	NA	2	2	4	4	-1.36443690347034
150.0765	31714.2827379349	1.26975737231345	0.183783155087678	6.90899757220778	4.88090311576616e-12	2.05681257298386e-08	NA	NA	NA	NA	NA	NA	NA	NA	NA	NA	NA	NA	NA	NA	NA	NA	2	2	4	4	0.945184602148888
407.292	29839.899846331	-1.75323162463035	0.254368842875063	-6.89247788689071	5.48288173195399e-12	2.31048636184541e-08	NA	NA	NA	NA	NA	NA	NA	NA	NA	NA	NA	NA	NA	NA	NA	NA	2	2	4	4	-1.42722789497977
248.1495	32674.6063891512	-0.637496494189226	0.0925081136426102	-6.89124952490209	5.5304431354572e-12	2.33052873728167e-08	NA	NA	NA	NA	NA	NA	NA	NA	NA	NA	NA	NA	NA	NA	NA	NA	0	2	4	4	-0.831717601323372
401.203	17472.4154133992	-0.387269092997855	0.0563623029888352	-6.87106580926206	6.37239857391504e-12	2.6853287590478e-08	NA	NA	NA	NA	NA	NA	NA	NA	NA	NA	NA	NA	NA	NA	NA	NA	2	2	4	4	-0.58113198324638
286.0148	21125.5579174538	0.7722686370981	0.112589014568085	6.85918284355436	6.92555513111848e-12	2.91842893225333e-08	NA	NA	NA	NA	NA	NA	NA	NA	NA	NA	NA	NA	NA	NA	NA	NA	2	2	4	4	0.742045217446759
404.1809	78677.3431169554	-1.57744424620892	0.231953517731821	-6.8006911972455	1.04118386558517e-11	4.38754880957591e-08	NA	NA	NA	NA	NA	NA	NA	NA	NA	NA	NA	NA	NA	NA	NA	NA	2	2	4	4	-1.35250670100027
262.1401	198515.337246598	-0.68264247103177	0.100748952897249	-6.77567807308107	1.23824122819998e-11	5.2179485356347e-08	NA	NA	NA	NA	NA	NA	NA	NA	NA	NA	NA	NA	NA	NA	NA	NA	1	2	2	4	-0.867429570495844
341.1065	9762.74440125426	-0.538906013484273	0.0795599444789132	-6.77358458472915	1.25630069077888e-11	5.2940511109422e-08	NA	NA	NA	NA	NA	NA	NA	NA	NA	NA	NA	NA	NA	NA	NA	NA	1	2	3	4	-0.742825982644328
364.9063	25995.4123276109	1.88303697208357	0.281251617862684	6.69520405391208	2.15370891596916e-11	9.07572937189405e-08	NA	NA	NA	NA	NA	NA	NA	NA	NA	NA	NA	NA	NA	NA	NA	NA	2	2	0	4	1.18435843467005
142.0267	11601.7471993414	0.627285754668078	0.0939149732800107	6.67929439534422	2.40095422444418e-11	1.01176211018078e-07	NA	NA	NA	NA	NA	NA	NA	NA	NA	NA	NA	NA	NA	NA	NA	NA	2	2	4	4	0.656508017897092
417.9206	15310.2586720316	1.04347950819496	0.156257283935175	6.67795754486461	2.42295201352801e-11	1.0210319785007e-07	NA	NA	NA	NA	NA	NA	NA	NA	NA	NA	NA	NA	NA	NA	NA	NA	0	2	4	4	0.859684902361565
382.0871	21814.879774181	4.08912209947961	0.622983920705147	6.56376828289755	5.24647096095014e-11	2.21086286294439e-07	NA	NA	NA	NA	NA	NA	NA	NA	NA	NA	NA	NA	NA	NA	NA	NA	2	2	4	4	1.96445924941705
101.0007	3409.98666385985	-1.84845953335943	0.282078204414	-6.55300375723635	5.6391097097287e-11	2.37632083167967e-07	NA	NA	NA	NA	NA	NA	NA	NA	NA	NA	NA	NA	NA	NA	NA	NA	2	2	4	4	-1.45570218356846
359.06	36784.4412227588	-1.62444135419491	0.247924063372103	-6.55217300047565	5.67057925971369e-11	2.38958210004335e-07	NA	NA	NA	NA	NA	NA	NA	NA	NA	NA	NA	NA	NA	NA	NA	NA	2	2	4	4	-1.38424830245584
317.2185	12440.9056453903	0.661826594651705	0.101289304161638	6.53402252221577	6.40263106907403e-11	2.6980687325078e-07	NA	NA	NA	NA	NA	NA	NA	NA	NA	NA	NA	NA	NA	NA	NA	NA	2	2	0	4	0.677236059904877
245.0061	76789.6044626705	0.655796102519963	0.100600965127485	6.51878539822075	7.08789735054144e-11	2.98683994351816e-07	NA	NA	NA	NA	NA	NA	NA	NA	NA	NA	NA	NA	NA	NA	NA	NA	2	2	4	4	0.674257246031112
303.0478	16922.8605107937	0.540422699006015	0.0829356987590849	6.51616501810466	7.21276250393699e-11	3.03945811915905e-07	3-Hydroxy-4-butanolide	1	C10H16O8	[M+K]+	264.08452	303.0476794	0.384427956091727	HMDB34681	NA	NA	NA	NA	NA	NA	NA	NA	2	2	4	4	0.590278662322653
304.1868	15722.1077618791	0.613293868611534	0.0943979512288422	6.49689808547613	8.19929650353013e-11	3.4551835465876e-07	NA	NA	NA	NA	NA	NA	NA	NA	NA	NA	NA	NA	NA	NA	NA	NA	2	2	1	4	0.647710710689484
306.0411	27442.9906199673	0.60010441336449	0.0923866528731635	6.49557479031485	8.27169812594235e-11	3.48569359027211e-07	NA	NA	NA	NA	NA	NA	NA	NA	NA	NA	NA	NA	NA	NA	NA	NA	2	2	0	4	0.63823650474387
332.057	46630.6626359868	0.578343682647911	0.0893736961056037	6.47107267405101	9.73096150746602e-11	4.10062717924618e-07	NA	NA	NA	NA	NA	NA	NA	NA	NA	NA	NA	NA	NA	NA	NA	NA	2	2	1	4	0.621613000386823
194.1654	67309.9736944494	0.516341677276642	0.0799083889444543	6.46167047161418	1.03553409743672e-10	4.36374068659834e-07	NA	NA	NA	NA	NA	NA	NA	NA	NA	NA	NA	NA	NA	NA	NA	NA	2	2	4	4	0.562982458701143
405.198	34191.2923177258	-0.423624999860432	0.0655744369759369	-6.46021558699597	1.04553922135932e-10	4.40590227880818e-07	NA	NA	NA	NA	NA	NA	NA	NA	NA	NA	NA	NA	NA	NA	NA	NA	2	2	4	4	-0.630264408004485
364.0724	17638.7549993208	0.656144276889655	0.101673683646651	6.45343272080091	1.09344558060988e-10	4.60777967669003e-07	NA	NA	NA	NA	NA	NA	NA	NA	NA	NA	NA	NA	NA	NA	NA	NA	2	2	3	4	0.675001387758127
407.222	32217.930082859	-0.668627905402563	0.103988263248905	-6.429840104187	1.27738243305665e-10	5.38288957290073e-07	NA	NA	NA	NA	NA	NA	NA	NA	NA	NA	NA	NA	NA	NA	NA	NA	2	2	4	4	-0.857114785503448
494.3662	3390.3085667988	-1.83554839308186	0.286050733745	-6.41686308247039	1.39110927373738e-10	5.8621344795293e-07	NA	NA	NA	NA	NA	NA	NA	NA	NA	NA	NA	NA	NA	NA	NA	NA	2	2	4	4	-1.45399438442684
249.0907	27922.079473164	0.385362069168023	0.0602995510842846	6.39079499330563	1.65025508172917e-10	6.9541749144067e-07	NA	NA	NA	NA	NA	NA	NA	NA	NA	NA	NA	NA	NA	NA	NA	NA	2	2	4	4	0.432760374761617
171.1133	59656.3953135063	0.889161050959942	0.139462704840681	6.37561885792834	1.82225599452719e-10	7.67898676093759e-07	NA	NA	NA	NA	NA	NA	NA	NA	NA	NA	NA	NA	NA	NA	NA	NA	0	2	3	4	0.807666872980773
273.0488	46028.7813275492	-0.991905367710667	0.15558784652447	-6.37521110978722	1.82711093163421e-10	7.69944546590654e-07	NA	NA	NA	NA	NA	NA	NA	NA	NA	NA	NA	NA	NA	NA	NA	NA	1	2	4	4	-1.07869540995839
196.0373	18416.8343410656	0.414991223197029	0.0651432335839235	6.37044249058345	1.8848360949869e-10	7.94269930427479e-07	NA	NA	NA	NA	NA	NA	NA	NA	NA	NA	NA	NA	NA	NA	NA	NA	2	2	4	4	0.458287536884499
450.9315	6487.09602103524	2.23566323695679	0.35109316026535	6.36772085012169	1.91857683252209e-10	8.08488277224809e-07	NA	NA	NA	NA	NA	NA	NA	NA	NA	NA	NA	NA	NA	NA	NA	NA	2	2	3	4	1.346613124598
198.0529	37198.7891675242	0.544501751931223	0.0857934329215708	6.34666003432905	2.2003963814517e-10	9.27247035143744e-07	NA	NA	NA	NA	NA	NA	NA	NA	NA	NA	NA	NA	NA	NA	NA	NA	2	2	0	4	0.591690217980543
276.1556	44522.2178127569	-0.337558168396549	0.0533880207774365	-6.32273239354122	2.56978123002236e-10	1.08290581033142e-06	NA	NA	NA	NA	NA	NA	NA	NA	NA	NA	NA	NA	NA	NA	NA	NA	2	2	4	4	-0.511624107486058
345.2465	24002.8651459839	-1.12896248471756	0.178623155892304	-6.32035907706296	2.60956212671573e-10	1.09966948019801e-06	NA	NA	NA	NA	NA	NA	NA	NA	NA	NA	NA	NA	NA	NA	NA	NA	2	2	4	4	-1.14124400035172
428.0923	27555.2282466365	4.4349377004494	0.703512486672403	6.30399287072579	2.90073842087588e-10	1.2223711705571e-06	Dihydroxycitracridone_I	1	C20H21NO7	[M+(41K)]+	387.131804	428.0930804	-1.83885242726914	HMDB31401	NA	NA	NA	NA	NA	NA	NA	NA	2	2	4	4	2.04388701667736
406.2184	222321.073888816	-0.728744297279638	0.116301180468452	-6.26600946219388	3.70417835126447e-10	1.56094075722285e-06	NA	NA	NA	NA	NA	NA	NA	NA	NA	NA	NA	NA	NA	NA	NA	NA	2	2	4	4	-0.903391960951374
266.0696	17400.4875498297	0.607751804073019	0.0970857157736659	6.25995079945499	3.85098950414325e-10	1.62280697704597e-06	NA	NA	NA	NA	NA	NA	NA	NA	NA	NA	NA	NA	NA	NA	NA	NA	2	2	4	4	0.645519220590748
133.0497	11725.1740963061	0.803012188666746	0.128508715159143	6.2486982900133	4.13887536145764e-10	1.74412207731825e-06	NA	NA	NA	NA	NA	NA	NA	NA	NA	NA	NA	NA	NA	NA	NA	NA	2	2	4	4	0.768055293008647
461.0452	7765.12512335344	0.83031880147542	0.132969145567093	6.24444714549556	4.2530171109006e-10	1.79222141053351e-06	NA	NA	NA	NA	NA	NA	NA	NA	NA	NA	NA	NA	NA	NA	NA	NA	2	2	4	4	0.78005096103706
146.0815	265602.016628702	0.446151876351256	0.0717052155502972	6.22202824337521	4.9076866075336e-10	2.06809913641466e-06	NA	NA	NA	NA	NA	NA	NA	NA	NA	NA	NA	NA	NA	NA	NA	NA	2	2	4	4	0.495476735453583
480.1945	6401.14377306291	2.2143731498331	0.35590837942494	6.22175053425543	4.9163831442719e-10	2.07176385699618e-06	NA	NA	NA	NA	NA	NA	NA	NA	NA	NA	NA	NA	NA	NA	NA	NA	2	2	4	4	1.3364104745435
311.1725	49444.4560821808	-0.562139607199078	0.0906241328148607	-6.20297915950813	5.54041788605501e-10	2.33473209718358e-06	NA	NA	NA	NA	NA	NA	NA	NA	NA	NA	NA	NA	NA	NA	NA	NA	2	2	4	4	-0.758537786532308
451.0936	4191.75163916377	1.51923243862299	0.245108532955987	6.1982029768657	5.71114594468052e-10	2.40667690108837e-06	NA	NA	NA	NA	NA	NA	NA	NA	NA	NA	NA	NA	NA	NA	NA	NA	2	2	4	4	1.0351792440311
419.1773	19761.1280535597	-0.349420691700354	0.0564649572234123	-6.18827515122021	6.08260900214522e-10	2.56321143350399e-06	NA	NA	NA	NA	NA	NA	NA	NA	NA	NA	NA	NA	NA	NA	NA	NA	2	2	4	4	-0.533364331486177
474.2184	26390.6372782323	-0.858787418572613	0.138869538441591	-6.18413100677095	6.24454939799656e-10	2.63145311631575e-06	NA	NA	NA	NA	NA	NA	NA	NA	NA	NA	NA	NA	NA	NA	NA	NA	2	2	4	4	-1.00231637982599
384.1971	37293.9917587359	-1.48994678518752	0.241453201611058	-6.17074768628492	6.79678106445649e-10	2.86416354056196e-06	NA	NA	NA	NA	NA	NA	NA	NA	NA	NA	NA	NA	NA	NA	NA	NA	0	2	4	4	-1.30939616707307
230.139	58909.6574757165	-0.445116854188708	0.0726630181424186	-6.12576886520575	9.02467351934578e-10	3.80299742105231e-06	NA	NA	NA	NA	NA	NA	NA	NA	NA	NA	NA	NA	NA	NA	NA	NA	2	2	4	4	-0.656508017897092
403.0408	8498.03022087421	2.66101543679209	0.434640765664211	6.12233284819836	9.221513484822e-10	3.88594578250399e-06	NA	NA	NA	NA	NA	NA	NA	NA	NA	NA	NA	NA	NA	NA	NA	NA	2	2	4	4	1.54322618597769
344.2432	156955.967417292	-1.3159497487314	0.215265561552784	-6.11314573143518	9.76860868105231e-10	4.11649169819544e-06	NA	NA	NA	NA	NA	NA	NA	NA	NA	NA	NA	NA	NA	NA	NA	NA	0	2	4	4	-1.21230781491607
488.2236	6575.32339330231	-0.407076447492225	0.0667644751620566	-6.09720134104452	1.07941530942953e-09	4.54865611393603e-06	NA	NA	NA	NA	NA	NA	NA	NA	NA	NA	NA	NA	NA	NA	NA	NA	1	2	4	4	-0.609435790250928
254.1503	12244.4304401559	-0.388647020501653	0.0638125072125463	-6.09045213044443	1.12592247848512e-09	4.74463732433631e-06	NA	NA	NA	NA	NA	NA	NA	NA	NA	NA	NA	NA	NA	NA	NA	NA	2	2	4	4	-0.584644143692619
369.2402	50805.1394346651	-1.43458075508187	0.235835581007735	-6.08296996132578	1.17976457530869e-09	4.97152792035082e-06	NA	NA	NA	NA	NA	NA	NA	NA	NA	NA	NA	NA	NA	NA	NA	NA	2	2	4	4	-1.27792230617752
422.1705	60153.460532209	-0.698473170655785	0.115432149613073	-6.05094137982407	1.44001844970285e-09	6.06823774704779e-06	NA	NA	NA	NA	NA	NA	NA	NA	NA	NA	NA	NA	NA	NA	NA	NA	2	2	1	4	-0.88482922634783
426.1625	20002.7160976286	-1.41050955169108	0.233476004537467	-6.04134696619208	1.52832923031994e-09	6.44037937656822e-06	NA	NA	NA	NA	NA	NA	NA	NA	NA	NA	NA	NA	NA	NA	NA	NA	2	2	4	4	-1.26462498294546
339.0326	9567.0826449758	2.8446565875007	0.471504590078797	6.03314717896024	1.60796838701967e-09	6.7759787829009e-06	NA	NA	NA	NA	NA	NA	NA	NA	NA	NA	NA	NA	NA	NA	NA	NA	2	2	3	4	1.60028764023301
248.0591	76747.0209441409	0.533740962694213	0.0885457372897895	6.02785610048515	1.66148878334638e-09	7.00151373302165e-06	NA	NA	NA	NA	NA	NA	NA	NA	NA	NA	NA	NA	NA	NA	NA	NA	2	2	4	4	0.57972912619207
233.0509	14794.2106950846	1.14608238275216	0.190292256018591	6.02274841200156	1.71479890277951e-09	7.22616257631285e-06	NA	NA	NA	NA	NA	NA	NA	NA	NA	NA	NA	NA	NA	NA	NA	NA	2	2	3	4	0.899832316932115
332.9897	9821.5806979921	2.885126949723	0.479071562067009	6.02232981075894	1.71924110197142e-09	7.24488200370757e-06	NA	NA	NA	NA	NA	NA	NA	NA	NA	NA	NA	NA	NA	NA	NA	NA	2	2	4	4	1.61104322255129
286.9767	23581.1747060148	-0.822686350081373	0.13676162637361	-6.01547650386909	1.7935831792482e-09	7.55815951735191e-06	NA	NA	NA	NA	NA	NA	NA	NA	NA	NA	NA	NA	NA	NA	NA	NA	0	2	4	4	-0.976212772037628
383.2025	131357.425133097	-1.41998657622171	0.236168440057499	-6.01260090415126	1.82570119415548e-09	7.69350483217118e-06	NA	NA	NA	NA	NA	NA	NA	NA	NA	NA	NA	NA	NA	NA	NA	NA	2	2	4	4	-1.27124554707069
173.0215	43594.1060040238	0.395850026785835	0.0658480016480076	6.01157236178347	1.83732465817457e-09	7.74248610954764e-06	NA	NA	NA	NA	NA	NA	NA	NA	NA	NA	NA	NA	NA	NA	NA	NA	2	2	4	4	0.441890695383528
231.1899	22289.3720289917	1.35711681350215	0.225999852768179	6.00494556469564	1.91396107778959e-09	8.06543198180532e-06	NA	NA	NA	NA	NA	NA	NA	NA	NA	NA	NA	NA	NA	NA	NA	NA	2	2	4	4	0.976212772037628
484.7876	24828.9999714414	0.976874722535123	0.162832555753751	5.99925928824967	1.98219627589478e-09	8.35297510662058e-06	NA	NA	NA	NA	NA	NA	NA	NA	NA	NA	NA	NA	NA	NA	NA	NA	2	2	4	4	0.838437231485358
274.1402	209519.179006497	-1.30656400899697	0.218065203798788	-5.99162079156174	2.07759923707856e-09	8.75500318504905e-06	NA	NA	NA	NA	NA	NA	NA	NA	NA	NA	NA	NA	NA	NA	NA	NA	2	2	4	4	-1.20860856379913
201.0875	30030.8118651519	0.521172884573221	0.0871194867646767	5.9822768008378	2.20039920173681e-09	9.27248223611891e-06	NA	NA	NA	NA	NA	NA	NA	NA	NA	NA	NA	NA	NA	NA	NA	NA	2	2	2	4	0.567154164104894
179.9827	22426.3684957533	1.03267810896047	0.172794590254439	5.97633356136821	2.28215483826846e-09	9.6170004884633e-06	NA	NA	NA	NA	NA	NA	NA	NA	NA	NA	NA	NA	NA	NA	NA	NA	0	2	2	4	0.857114785503448
495.2289	16193.6686770839	-0.312143568195528	0.0522506741446614	-5.97396250489182	2.31559043927539e-09	9.75789811110651e-06	NA	NA	NA	NA	NA	NA	NA	NA	NA	NA	NA	NA	NA	NA	NA	NA	1	2	4	4	-0.463560443641405
307.1614	22844.7771610572	1.48599283866555	0.249542959680207	5.9548577951062	2.60298064442269e-09	1.09689604355972e-05	NA	NA	NA	NA	NA	NA	NA	NA	NA	NA	NA	NA	NA	NA	NA	NA	2	2	4	4	1.02811552252644
425.112	15148.0139404126	-0.971262104369742	0.163363606185923	-5.94540073548789	2.75781332633473e-09	1.16214253571745e-05	NA	NA	NA	NA	NA	NA	NA	NA	NA	NA	NA	NA	NA	NA	NA	NA	0	2	4	4	-1.06396602306008
154.0728	40551.2229810775	3.44375268322986	0.580884734598325	5.9284613247948	3.05786412092341e-09	1.28858394055712e-05	NA	NA	NA	NA	NA	NA	NA	NA	NA	NA	NA	NA	NA	NA	NA	NA	2	2	4	4	1.78912548327475
247.1404	90714.1718827409	-0.51718948924462	0.0874564451902334	-5.913680668356	3.34546191358671e-09	1.40977765038544e-05	NA	NA	NA	NA	NA	NA	NA	NA	NA	NA	NA	NA	NA	NA	NA	NA	2	2	0	4	-0.720363758105802
488.271	14048.2443902388	0.361249594939852	0.061124592161092	5.91005325627024	3.41997144663038e-09	1.44117596761004e-05	NA	NA	NA	NA	NA	NA	NA	NA	NA	NA	NA	NA	NA	NA	NA	NA	0	2	4	4	0.409444949752776
79.0238	3114.81031711185	-1.63983008688325	0.277980199928656	-5.89908952977269	3.65512874598334e-09	1.54027125355738e-05	NA	NA	NA	NA	NA	NA	NA	NA	NA	NA	NA	NA	NA	NA	NA	NA	1	2	4	4	-1.38889807322304
393.127	64948.862851818	-1.36154731732214	0.231332688354073	-5.88566763741657	3.96450309293878e-09	1.6706416033644e-05	NA	NA	NA	NA	NA	NA	NA	NA	NA	NA	NA	NA	NA	NA	NA	NA	0	2	3	4	-1.23740535488722
62.06	16803.5161739174	1.17331952125205	0.200019925521293	5.8660131894067	4.4639830269943e-09	1.8811224475754e-05	NA	NA	NA	NA	NA	NA	NA	NA	NA	NA	NA	NA	NA	NA	NA	NA	2	2	4	4	0.907857679274856
469.2923	33664.1048699927	-1.2069005497121	0.205845804982392	-5.86312919913689	4.54224511182141e-09	1.91410209012154e-05	NA	NA	NA	NA	NA	NA	NA	NA	NA	NA	NA	NA	NA	NA	NA	NA	2	2	3	4	-1.1642802517534
175.1232	33728.175156886	-0.787917703813845	0.134481298703472	-5.85893883692472	4.65834212731857e-09	1.96302537245205e-05	NA	NA	NA	NA	NA	NA	NA	NA	NA	NA	NA	NA	NA	NA	NA	NA	1	2	4	4	-0.953555746454431
415.0571	15654.4049206043	0.603904242625854	0.103085513749678	5.85828425992339	4.67673649273027e-09	1.97077675803654e-05	NA	NA	NA	NA	NA	NA	NA	NA	NA	NA	NA	NA	NA	NA	NA	NA	2	2	4	4	0.641145508650005
332.1455	32041.6158203514	-0.539739921970064	0.0924958424734976	-5.83528845769163	5.36975857705805e-09	2.26281626437226e-05	NA	NA	NA	NA	NA	NA	NA	NA	NA	NA	NA	NA	NA	NA	NA	NA	2	2	4	4	-0.744388873298982
169.0975	10978.2255119733	0.738393212862882	0.126565110116071	5.83409766076697	5.40824392733081e-09	2.27903399097721e-05	NA	NA	NA	NA	NA	NA	NA	NA	NA	NA	NA	NA	NA	NA	NA	NA	0	2	4	4	0.720363758105802
407.1256	10901.3647372558	-0.963693182278285	0.165297842053661	-5.83004091466262	5.54137873861665e-09	2.33513700045306e-05	NA	NA	NA	NA	NA	NA	NA	NA	NA	NA	NA	NA	NA	NA	NA	NA	2	2	4	4	-1.05668719408694
439.1419	56629.948101751	1.39184934873801	0.239008423673567	5.82343219266185	5.76512111989183e-09	2.42942203992242e-05	NA	NA	NA	NA	NA	NA	NA	NA	NA	NA	NA	NA	NA	NA	NA	NA	0	2	4	4	0.993539958184068
149.0641	59286.5746636272	-0.612355243171176	0.105397389810429	-5.80996592299464	6.24855599420098e-09	2.63314149595629e-05	NA	NA	NA	NA	NA	NA	NA	NA	NA	NA	NA	NA	NA	NA	NA	NA	2	2	4	4	-0.803567387393735
185.1651	27424.3543425881	0.748192091125409	0.128866062178913	5.80596689675086	6.39956059097148e-09	2.69677483303538e-05	NA	NA	NA	NA	NA	NA	NA	NA	NA	NA	NA	NA	NA	NA	NA	NA	2	2	4	4	0.731936049188842
375.3234	19081.2021121256	-1.23818801828009	0.213834524235783	-5.7904027551454	7.02178431394755e-09	2.9589799098975e-05	NA	NA	NA	NA	NA	NA	NA	NA	NA	NA	NA	NA	NA	NA	NA	NA	2	2	3	4	-1.17721779203818
162.113	343046.500477963	1.2501669981778	0.216064327102909	5.78608701834596	7.20449032019747e-09	3.03597222093121e-05	NA	NA	NA	NA	NA	NA	NA	NA	NA	NA	NA	NA	NA	NA	NA	NA	2	2	4	4	0.937798804095648
395.1254	26155.6047449782	-1.28833072861641	0.22327756566471	-5.77008587844897	7.92311442593613e-09	3.33880041908949e-05	NA	NA	NA	NA	NA	NA	NA	NA	NA	NA	NA	NA	NA	NA	NA	NA	0	2	4	4	-1.20125926298802
412.7669	19458.0756987947	0.501653695294505	0.0872077692540093	5.75239682869702	8.79869656825729e-09	3.70777073386362e-05	NA	NA	NA	NA	NA	NA	NA	NA	NA	NA	NA	NA	NA	NA	NA	NA	2	2	4	4	0.551905380252616
315.17	19341.2900487833	-1.08611123101934	0.188996925289041	-5.74671375927572	9.09945760833431e-09	3.83451143615208e-05	NA	NA	NA	NA	NA	NA	NA	NA	NA	NA	NA	NA	NA	NA	NA	NA	0	2	4	4	-1.11990688673601
73.0842	32590.3745873586	-0.458712257013893	0.0798844565358574	-5.74219662880216	9.34562109425959e-09	3.93824472912099e-05	NA	NA	NA	NA	NA	NA	NA	NA	NA	NA	NA	NA	NA	NA	NA	NA	0	2	4	4	-0.669058659173009
252.1347	106078.617671606	-0.888338710955473	0.154782874750589	-5.73925708762617	9.50927716004912e-09	4.0072093952447e-05	NA	NA	NA	NA	NA	NA	NA	NA	NA	NA	NA	NA	NA	NA	NA	NA	2	2	4	4	-1.01711787532026
382.199	729875.061607947	-1.41386681540201	0.247264405968982	-5.71803616400564	1.07762211673868e-08	4.54109959993678e-05	NA	NA	NA	NA	NA	NA	NA	NA	NA	NA	NA	NA	NA	NA	NA	NA	2	2	4	4	-1.26859064744471
266.9297	26607.8599667344	1.45198246764693	0.253986307040525	5.71677459531414	1.08564971425676e-08	4.57492789587798e-05	NA	NA	NA	NA	NA	NA	NA	NA	NA	NA	NA	NA	NA	NA	NA	NA	0	2	4	4	1.01612418232948
134.0814	36949.611680186	0.37555049450879	0.0657281448025461	5.71369381620279	1.10549831321471e-08	4.65856989188679e-05	NA	NA	NA	NA	NA	NA	NA	NA	NA	NA	NA	NA	NA	NA	NA	NA	2	2	1	4	0.42107404894236
435.2082	27984.8740105642	0.575763419229104	0.100950757190508	5.70340862468778	1.17435003558646e-08	4.94871104996134e-05	NA	NA	NA	NA	NA	NA	NA	NA	NA	NA	NA	NA	NA	NA	NA	NA	0	2	4	4	0.618739537922797
363.069	162667.642442561	0.707870747571555	0.124190748600756	5.69986698322587	1.19900946463378e-08	5.05262588396677e-05	NA	NA	NA	NA	NA	NA	NA	NA	NA	NA	NA	NA	NA	NA	NA	NA	0	2	4	4	0.702045821412804
269.1612	76130.2148179041	0.795685968818309	0.139849194846495	5.68959992720511	1.27337355692198e-08	5.36599616886922e-05	NA	NA	NA	NA	NA	NA	NA	NA	NA	NA	NA	NA	NA	NA	NA	NA	2	2	4	4	0.760119250508159
133.0991	13662.8564564252	-0.422194264661071	0.0742440689697484	-5.68657228139124	1.2961454031937e-08	5.46195672905826e-05	NA	NA	NA	NA	NA	NA	NA	NA	NA	NA	NA	NA	NA	NA	NA	NA	2	2	4	4	-0.628819244381018
402.1019	9651.55022700996	2.85821629389577	0.502843684652305	5.68410498358373	1.31499484309573e-08	5.54138826880539e-05	NA	NA	NA	NA	NA	NA	NA	NA	NA	NA	NA	NA	NA	NA	NA	NA	1	2	2	4	1.60671866967879
320.975	24130.8161449913	0.545310885515112	0.0963033324579725	5.66243006962496	1.49244204467632e-08	6.28915077626602e-05	NA	NA	NA	NA	NA	NA	NA	NA	NA	NA	NA	NA	NA	NA	NA	NA	2	2	4	4	0.59239643798106
243.1342	42179.3468119886	0.372122548473324	0.0657713362403718	5.65782253705996	1.53305529754175e-08	6.46029502384095e-05	NA	NA	NA	NA	NA	NA	NA	NA	NA	NA	NA	NA	NA	NA	NA	NA	0	2	3	4	0.416544939129783
345.1445	14878.1754125938	-0.729591216353479	0.129000034822281	-5.65574433649272	1.55172305716965e-08	6.53896096291289e-05	NA	NA	NA	NA	NA	NA	NA	NA	NA	NA	NA	NA	NA	NA	NA	NA	2	2	4	4	-0.905176081959091
434.7797	76680.9396873672	0.59457690278196	0.105137158196922	5.65524989431726	1.55619686909811e-08	6.55781360637945e-05	NA	NA	NA	NA	NA	NA	NA	NA	NA	NA	NA	NA	NA	NA	NA	NA	2	2	4	4	0.633158693207991
480.2181	9776.247700312	-0.671230681051122	0.118897716454466	-5.64544636404504	1.64753230116512e-08	6.94270111710982e-05	NA	NA	NA	NA	NA	NA	NA	NA	NA	NA	NA	NA	NA	NA	NA	NA	2	2	4	4	-0.858827566465378
112.0509	129577.050228438	1.06842646588594	0.189290964196639	5.64436062978703	1.65796223219334e-08	6.98665284646273e-05	NA	NA	NA	NA	NA	NA	NA	NA	NA	NA	NA	NA	NA	NA	NA	NA	2	2	4	4	0.86915767990142
407.3495	9254.97997498598	-0.774142063426896	0.137177756589496	-5.64334978697394	1.6677303553957e-08	7.02781571763746e-05	NA	NA	NA	NA	NA	NA	NA	NA	NA	NA	NA	NA	NA	NA	NA	NA	2	2	4	4	-0.938719227820543
213	56119.214183919	1.25822532250556	0.223515682775962	5.62924850229292	1.80996472354424e-08	7.62719134501544e-05	NA	NA	NA	NA	NA	NA	NA	NA	NA	NA	NA	NA	NA	NA	NA	NA	2	2	2	4	0.941485283359022
259.1404	343781.908089408	-0.33811731969034	0.0601822491854341	-5.61822338424955	1.92930962683442e-08	8.13011076748025e-05	NA	NA	NA	NA	NA	NA	NA	NA	NA	NA	NA	NA	NA	NA	NA	NA	2	2	0	4	-0.514328238810047
466.0968	37547.371711879	0.70673243164114	0.125798188523864	5.61798575904831	1.93196418796799e-08	8.14129708809711e-05	NA	NA	NA	NA	NA	NA	NA	NA	NA	NA	NA	NA	NA	NA	NA	NA	2	2	4	4	0.700529990942908
118.0866	19672963.4947422	0.578000505802938	0.103027051048484	5.61018198541792	2.02113960260657e-08	8.51708228538408e-05	NA	NA	NA	NA	NA	NA	NA	NA	NA	NA	NA	NA	NA	NA	NA	NA	2	2	4	4	0.620894154380834
425.1948	40079.5899847807	-0.693095659605015	0.124077859391056	-5.58597370237173	2.32394403268583e-08	9.79310015373811e-05	NA	NA	NA	NA	NA	NA	NA	NA	NA	NA	NA	NA	NA	NA	NA	NA	2	2	4	4	-0.876966530339297
499.224	12572.1353262373	-0.658750959269258	0.118588435693539	-5.55493421779869	2.77716327435825e-08	0.000117029660381457	NA	NA	NA	NA	NA	NA	NA	NA	NA	NA	NA	NA	NA	NA	NA	NA	2	2	4	4	-0.848588296634739
209.6189	38667.7581200248	-0.993810484557617	0.179039205013496	-5.55079813096077	2.84368305884224e-08	0.000119832804099612	NA	NA	NA	NA	NA	NA	NA	NA	NA	NA	NA	NA	NA	NA	NA	NA	2	2	4	4	-1.08081876774157
490.2862	6451.90943955343	0.475760370521107	0.0857470033690063	5.54841979111159	2.88263074270062e-08	0.000121474059497404	NA	NA	NA	NA	NA	NA	NA	NA	NA	NA	NA	NA	NA	NA	NA	NA	2	2	4	4	0.522463351779169
295.1652	29265.9868175496	0.493612703584341	0.0893818492429848	5.52251612340727	3.34179121691991e-08	0.000140823081881005	NA	NA	NA	NA	NA	NA	NA	NA	NA	NA	NA	NA	NA	NA	NA	NA	2	2	4	4	0.542954915672121
367.1212	14670.7021819405	-0.856475030861859	0.155132931265616	-5.52091051122742	3.37247513523453e-08	0.000142116102198783	NA	NA	NA	NA	NA	NA	NA	NA	NA	NA	NA	NA	NA	NA	NA	NA	2	2	2	4	-1.00035940499297
156.0659	10236.086508817	0.581083687149731	0.105305084658744	5.51809714633264	3.42689988933849e-08	0.000144409561336724	NA	NA	NA	NA	NA	NA	NA	NA	NA	NA	NA	NA	NA	NA	NA	NA	2	2	4	4	0.623771469179389
406.1109	20604.8267170706	4.00430049078105	0.728508143702278	5.49657615415416	3.8723591025293e-08	0.000163181212580585	N-Acetyl-6-O-L-fucosyl-D-glucosamine,2-Acetamido-2-deoxy-6-O-a-L-fucopyranosyl-D-glucose,3-O-fucopyranosyl-2-acetamido-2-deoxyglucopyranose,Casuarine_6-alpha-D-glucoside	1	C14H25NO10	[M+K]+	367.147849	406.1110084	-0.303365329849162	HMDB02220,HMDB05817,HMDB06700,HMDB31999	NA	NA	NA	NA	NA	NA	NA	NA	0	2	4	4	1.94838890865593
463.2224	8591.65938183414	0.573824706710645	0.104468600998703	5.4927959331797	3.95619840325964e-08	0.000166714200713361	NA	NA	NA	NA	NA	NA	NA	NA	NA	NA	NA	NA	NA	NA	NA	NA	2	2	4	4	0.615871175203939
161.1289	54057.9188811689	0.632855809728605	0.115440079020999	5.48211518127502	4.2027045064306e-08	0.000177101967900985	NA	NA	NA	NA	NA	NA	NA	NA	NA	NA	NA	NA	NA	NA	NA	NA	2	2	4	4	0.660188572071876
487.2395	12092.0141074869	-0.57798431188344	0.105785031089552	-5.4637627453562	4.66146466303932e-08	0.000196434120900477	NA	NA	NA	NA	NA	NA	NA	NA	NA	NA	NA	NA	NA	NA	NA	NA	2	2	4	4	-0.772041496643217
210.9774	20739.3536069572	0.547841789873184	0.100303806677575	5.46182451114952	4.71265824385046e-08	0.000198591418395859	NA	NA	NA	NA	NA	NA	NA	NA	NA	NA	NA	NA	NA	NA	NA	NA	1	2	3	4	0.593809765320969
304.1506	94998.323857089	-0.340651200506836	0.0624525699017777	-5.45455857209071	4.90946509940559e-08	0.000206884859288951	NA	NA	NA	NA	NA	NA	NA	NA	NA	NA	NA	NA	NA	NA	NA	NA	2	2	0	4	-0.518391506882224
470.2958	9762.67910291781	-1.09339948071003	0.200507319099009	-5.45316492995509	4.94811361158645e-08	0.000208513507592253	NA	NA	NA	NA	NA	NA	NA	NA	NA	NA	NA	NA	NA	NA	NA	NA	2	2	4	4	-1.1265895467994
257.0748	21839.7924788759	-0.809077081652277	0.148370133322539	-5.45309937744302	4.9499387585415e-08	0.000208590419284939	NA	NA	NA	NA	NA	NA	NA	NA	NA	NA	NA	NA	NA	NA	NA	NA	2	2	4	4	-0.968605191815924
455.1741	6256.90463786319	-0.577332321345412	0.106007927753103	-5.44612401715883	5.14792503656179e-08	0.000216933561040714	NA	NA	NA	NA	NA	NA	NA	NA	NA	NA	NA	NA	NA	NA	NA	NA	2	2	4	4	-0.770445546325795
120.0908	57600.9259347809	0.601097136757511	0.110559021621939	5.43688907462465	5.42188684218464e-08	0.000228478311529661	NA	NA	NA	NA	NA	NA	NA	NA	NA	NA	NA	NA	NA	NA	NA	NA	2	2	3	4	0.6404177498308
161.0925	22227.9743734357	0.60046277066233	0.110489901963663	5.43454885913288	5.49352433486419e-08	0.000231497115471177	NA	NA	NA	NA	NA	NA	NA	NA	NA	NA	NA	NA	NA	NA	NA	NA	2	2	4	4	0.638963248577163
234.1532	10623.3974477286	0.569508433185454	0.104816423192012	5.43338930906064	5.52935890404975e-08	0.000233007184216656	NA	NA	NA	NA	NA	NA	NA	NA	NA	NA	NA	NA	NA	NA	NA	NA	1	2	3	4	0.611578102284119
443.2496	11883.1686002578	-0.347389335195033	0.0640312638788018	-5.42530810968483	5.78546543008902e-08	0.000243799513223951	NA	NA	NA	NA	NA	NA	NA	NA	NA	NA	NA	NA	NA	NA	NA	NA	2	2	2	4	-0.528587428693216
287.2443	13452.9282543517	0.824168289772221	0.152070158472703	5.41965825543714	5.97130708320001e-08	0.000251630880486048	NA	NA	NA	NA	NA	NA	NA	NA	NA	NA	NA	NA	NA	NA	NA	NA	2	2	4	4	0.779247767489128
283.1882	23920.5925561392	0.839851135738815	0.155023140898691	5.41758559960841	6.04092301631081e-08	0.000254564495907337	NA	NA	NA	NA	NA	NA	NA	NA	NA	NA	NA	NA	NA	NA	NA	NA	2	2	4	4	0.784880737131935
336.0516	26101.0309447457	-0.386270064646629	0.0716569135177581	-5.3905484576991	7.02429708637828e-08	0.000296003879219981	NA	NA	NA	NA	NA	NA	NA	NA	NA	NA	NA	NA	NA	NA	NA	NA	0	2	2	4	-0.577626976643934
155.1183	15256.1144580092	0.513975862845287	0.09568747311765	5.37140177391184	7.81269212668753e-08	0.000329226846218613	NA	NA	NA	NA	NA	NA	NA	NA	NA	NA	NA	NA	NA	NA	NA	NA	2	2	4	4	0.560206759460131
310.1635	56796.9029197526	-0.443749735681956	0.0829981174450733	-5.3465036237192	8.96694866575095e-08	0.000377867216774745	NA	NA	NA	NA	NA	NA	NA	NA	NA	NA	NA	NA	NA	NA	NA	NA	2	2	0	4	-0.653569966803961
309.1388	17506.4893239549	0.320186143507076	0.0598896486902539	5.34626852067645	8.97859784884841e-08	0.000378358113350472	NA	NA	NA	NA	NA	NA	NA	NA	NA	NA	NA	NA	NA	NA	NA	NA	0	2	4	4	0.367260967794621
425.3234	20363.5942479813	-0.755650986852423	0.141547515025435	-5.33849701788574	9.37202480546698e-08	0.000394937125302379	NA	NA	NA	NA	NA	NA	NA	NA	NA	NA	NA	NA	NA	NA	NA	NA	2	2	4	4	-0.924995256231598
160.0973	29084.5918698763	0.501481177529745	0.0939676256934377	5.336744158736	9.46304163167826e-08	0.000398772574358922	NA	NA	NA	NA	NA	NA	NA	NA	NA	NA	NA	NA	NA	NA	NA	NA	2	2	4	4	0.5505255226138
418.255	13154.3951182734	0.918354843010887	0.172173464837028	5.33389302399277	9.61291691878199e-08	0.000405088318957473	NA	NA	NA	NA	NA	NA	NA	NA	NA	NA	NA	NA	NA	NA	NA	NA	2	2	4	4	0.816733905503253
466.0776	10072.7522137549	0.703679784554026	0.132224510605251	5.32185584452508	1.02713954230838e-07	0.00043283660312875	NA	NA	NA	NA	NA	NA	NA	NA	NA	NA	NA	NA	NA	NA	NA	NA	1	2	3	4	0.699015768403841
382.1904	57462.046307835	-0.541737273791318	0.101959991374212	-5.31323381347729	1.07696708799196e-07	0.000453833930879813	NA	NA	NA	NA	NA	NA	NA	NA	NA	NA	NA	NA	NA	NA	NA	NA	2	2	4	4	-0.747520123844679
384.1877	23140.7279581969	-0.324989414802067	0.0612436868462949	-5.30649658009163	1.11752256703671e-07	0.000470924009749271	NA	NA	NA	NA	NA	NA	NA	NA	NA	NA	NA	NA	NA	NA	NA	NA	2	2	4	4	-0.488786846889563
119.0899	993800.94579474	0.571478268926633	0.107849945563796	5.29882760662672	1.16548609472728e-07	0.000491135840318077	NA	NA	NA	NA	NA	NA	NA	NA	NA	NA	NA	NA	NA	NA	NA	NA	2	2	3	4	0.613723224841483
147.1212	43403.2705466284	1.60546739814391	0.3054414082687	5.25622052112713	1.4704595798416e-07	0.000619651666945251	NA	NA	NA	NA	NA	NA	NA	NA	NA	NA	NA	NA	NA	NA	NA	NA	2	2	4	4	1.08188227622077
418.4254	17716.4523250909	1.20500460908727	0.230000167685144	5.23914665460959	1.6132080485356e-07	0.000679805871652903	NA	NA	NA	NA	NA	NA	NA	NA	NA	NA	NA	NA	NA	NA	NA	NA	2	2	4	4	0.921364870090448
466.0483	10131.4203306523	2.9329230773427	0.559902165875899	5.23827778511001	1.6208197743666e-07	0.000683013452918083	NA	NA	NA	NA	NA	NA	NA	NA	NA	NA	NA	NA	NA	NA	NA	NA	2	2	3	4	1.63538466948845
498.061	10799.9269311975	1.60930812079639	0.30744467622053	5.23446410124868	1.65464225186364e-07	0.000697266244935337	NA	NA	NA	NA	NA	NA	NA	NA	NA	NA	NA	NA	NA	NA	NA	NA	2	2	3	4	1.08401297243452
146.1179	746884.177290445	1.46859623377425	0.280944574626933	5.22735217693525	1.71954777562525e-07	0.000724617432648481	NA	NA	NA	NA	NA	NA	NA	NA	NA	NA	NA	NA	NA	NA	NA	NA	2	2	4	4	1.02510386722412
305.2549	24874.3312476861	0.855220493496496	0.16508931117078	5.18035048684524	2.21469380146081e-07	0.000933271967935587	NA	NA	NA	NA	NA	NA	NA	NA	NA	NA	NA	NA	NA	NA	NA	NA	2	2	4	4	0.7945956800731
243.0632	15727.8396799733	-0.582215746738639	0.112424225914391	-5.17873920859356	2.23390498310088e-07	0.00094136755987871	NA	NA	NA	NA	NA	NA	NA	NA	NA	NA	NA	NA	NA	NA	NA	NA	2	2	2	4	-0.77523931281633
329.2093	12977.3274222238	-0.574024843485399	0.111032605345772	-5.16987637728394	2.3424890146065e-07	0.000987124870755181	NA	NA	NA	NA	NA	NA	NA	NA	NA	NA	NA	NA	NA	NA	NA	NA	2	2	4	4	-0.768851555968955
490.2326	4934.98080506742	-2.61029000975752	0.505825694007395	-5.16045357260827	2.46352252685136e-07	0.00103812839281516	NA	NA	NA	NA	NA	NA	NA	NA	NA	NA	NA	NA	NA	NA	NA	NA	2	2	4	4	-1.79503066212683
104.106	11237.6371501428	0.606530232520078	0.117539792129907	5.1602118867943	2.46670503857237e-07	0.0010394695032544	NA	NA	NA	NA	NA	NA	NA	NA	NA	NA	NA	NA	NA	NA	NA	NA	2	2	4	4	0.644789412800134
166.0479	15235.6519665406	0.805871259382775	0.156183629933036	5.1597677664957	2.47256355963244e-07	0.00104193828402911	NA	NA	NA	NA	NA	NA	NA	NA	NA	NA	NA	NA	NA	NA	NA	NA	2	2	4	4	0.770445546325795
243.0728	16847.4065008796	0.720559526103009	0.139856125329727	5.15214849835289	2.5751898735796e-07	0.00108518501272644	NA	NA	NA	NA	NA	NA	NA	NA	NA	NA	NA	NA	NA	NA	NA	NA	1	2	3	4	0.713466506219452
190.0502	66698.1008281208	-1.45091431808449	0.281744935303768	-5.14974409928669	2.6084209862486e-07	0.00109918860360516	NA	NA	NA	NA	NA	NA	NA	NA	NA	NA	NA	NA	NA	NA	NA	NA	2	2	4	4	-1.290086149236
330.2026	33319.2879028752	0.533064825081207	0.10367416423371	5.14173255237952	2.72216436437766e-07	0.00114712006314875	NA	NA	NA	NA	NA	NA	NA	NA	NA	NA	NA	NA	NA	NA	NA	NA	2	2	4	4	0.578327409122769
191.0666	43120.221991349	-0.508646461705141	0.098945192550467	-5.14068898744833	2.73732836186571e-07	0.00115351017169021	NA	NA	NA	NA	NA	NA	NA	NA	NA	NA	NA	NA	NA	NA	NA	NA	2	2	4	4	-0.712702241810729
181.0317	23732.1567130305	-0.750476947791714	0.146011655006663	-5.13984275952126	2.74968473401462e-07	0.00115871714691376	NA	NA	NA	NA	NA	NA	NA	NA	NA	NA	NA	NA	NA	NA	NA	NA	2	2	4	4	-0.918650030006427
212.1343	19870.7966489116	-0.625751120108057	0.121791697149987	-5.13787996021963	2.77855268474068e-07	0.00117088210134972	NA	NA	NA	NA	NA	NA	NA	NA	NA	NA	NA	NA	NA	NA	NA	NA	2	2	4	4	-0.819218398783403
163.1163	16067.29014002	1.10188356331281	0.214586329978871	5.13491965411453	2.82264584851101e-07	0.00118946296056254	NA	NA	NA	NA	NA	NA	NA	NA	NA	NA	NA	NA	NA	NA	NA	NA	2	2	0	4	0.882202269062231
292.1141	23009.3124484383	-0.210993334733634	0.0411013314009419	-5.13349148414202	2.84415905336243e-07	0.00119852862508693	NA	NA	NA	NA	NA	NA	NA	NA	NA	NA	NA	NA	NA	NA	NA	NA	2	2	4	4	-0.310135389995989
150.0554	74620.1584433397	0.558759890679592	0.108891232593043	5.13135793740012	2.87659291959247e-07	0.00121219625631627	NA	NA	NA	NA	NA	NA	NA	NA	NA	NA	NA	NA	NA	NA	NA	NA	2	2	4	4	0.605159529229148
348.0514	17334.3468029984	0.65221249640609	0.127341351873102	5.12176513608898	3.02688755306141e-07	0.00127553041486008	NA	NA	NA	NA	NA	NA	NA	NA	NA	NA	NA	NA	NA	NA	NA	NA	2	2	4	4	0.671284403088494
482.0223	6873.82644095697	2.32779540940415	0.455693456056185	5.10824849132164	3.25158849339812e-07	0.00137021939111797	NA	NA	NA	NA	NA	NA	NA	NA	NA	NA	NA	NA	NA	NA	NA	NA	2	2	0	4	1.38424830245584
483.1104	7631.32303736382	0.463348977167114	0.0910375928696219	5.08964442667868	3.58735546346977e-07	0.00151171159230616	NA	NA	NA	NA	NA	NA	NA	NA	NA	NA	NA	NA	NA	NA	NA	NA	2	2	4	4	0.510948659578983
423.2533	12070.745358955	0.417701956956823	0.0821926566827347	5.08198632110362	3.73508315981256e-07	0.00157396404354501	NA	NA	NA	NA	NA	NA	NA	NA	NA	NA	NA	NA	NA	NA	NA	NA	2	2	3	4	0.462241013884743
411.3442	13018.066723754	-0.838207343192277	0.165201869364386	-5.07383691490465	3.8987323001987e-07	0.00164292579130373	NA	NA	NA	NA	NA	NA	NA	NA	NA	NA	NA	NA	NA	NA	NA	NA	2	2	4	4	-0.987731281255481
346.3397	18330.6306561178	0.997284688043787	0.196627899502645	5.07193887828909	3.93782877080134e-07	0.00165940104401568	NA	NA	NA	NA	NA	NA	NA	NA	NA	NA	NA	NA	NA	NA	NA	NA	2	2	3	4	0.849438164496844
452.2236	9352.94459379266	-0.59211806277018	0.117636238601912	-5.03346647093966	4.81689097308097e-07	0.00202983785605632	NA	NA	NA	NA	NA	NA	NA	NA	NA	NA	NA	NA	NA	NA	NA	NA	0	2	2	4	-0.787302501276042
276.1445	715397.362579555	-0.445216896960126	0.0884706278544335	-5.03236958703029	4.84454155918319e-07	0.0020414898130398	NA	NA	NA	NA	NA	NA	NA	NA	NA	NA	NA	NA	NA	NA	NA	NA	2	2	4	4	-0.657243416012647
403.1684	14412.1888362174	-0.924517677536321	0.1842430769075	-5.01792356627043	5.22329487258697e-07	0.00220109645930815	NA	NA	NA	NA	NA	NA	NA	NA	NA	NA	NA	NA	NA	NA	NA	NA	0	2	4	4	-1.0351792440311
319.1331	38113.9821271549	-1.18215912635044	0.236061464357462	-5.0078445864435	5.50429499247006e-07	0.00231950990982689	NA	NA	NA	NA	NA	NA	NA	NA	NA	NA	NA	NA	NA	NA	NA	NA	2	2	4	4	-1.15614772794227
230.1866	266826.337363238	1.53055307708087	0.30659392316729	4.99211811267942	5.97207137859907e-07	0.00251663087894165	NA	NA	NA	NA	NA	NA	NA	NA	NA	NA	NA	NA	NA	NA	NA	NA	2	2	4	4	1.04536081651229
392.1912	9690.44445054182	-0.831072468314772	0.166539193413821	-4.99025155147534	6.03007135277229e-07	0.00254107206805824	NA	NA	NA	NA	NA	NA	NA	NA	NA	NA	NA	NA	NA	NA	NA	NA	2	2	4	4	-0.982916054360897
327.1666	15647.7388174407	-0.573919040488474	0.115139934207174	-4.98453507412823	6.21109787346729e-07	0.00261735664387912	NA	NA	NA	NA	NA	NA	NA	NA	NA	NA	NA	NA	NA	NA	NA	NA	0	2	4	4	-0.768055293008647
238.0454	18497.8379256243	-0.409362713243532	0.0822707708805368	-4.97579770873858	6.49794805589055e-07	0.00273823531075228	NA	NA	NA	NA	NA	NA	NA	NA	NA	NA	NA	NA	NA	NA	NA	NA	1	2	4	4	-0.613007870644312
347.1262	11641.5437037581	-0.484954373343146	0.0982018454224941	-4.93834277000321	7.87892658271952e-07	0.003320179661958	NA	NA	NA	NA	NA	NA	NA	NA	NA	NA	NA	NA	NA	NA	NA	NA	2	2	4	4	-0.699772679112391
474.2591	3899.77407336054	-2.13942183754056	0.43361202042543	-4.93395417276835	8.05813542145818e-07	0.00339569826660248	NA	NA	NA	NA	NA	NA	NA	NA	NA	NA	NA	NA	NA	NA	NA	NA	0	2	2	4	-1.53740322491358
304.9801	20807.9929759295	0.795557101368197	0.161905987581514	4.91369783941845	8.93744575383532e-07	0.00376623964066621	NA	NA	NA	NA	NA	NA	NA	NA	NA	NA	NA	NA	NA	NA	NA	NA	2	2	3	4	0.75932828113252
334.14	13792.447895859	-0.629843936737003	0.128928241329667	-4.88522863758377	1.0330890065562e-06	0.00435343707362781	NA	NA	NA	NA	NA	NA	NA	NA	NA	NA	NA	NA	NA	NA	NA	NA	2	2	4	4	-0.825035317854885
228.0637	77035.2603193216	0.232561295015707	0.0477946032818593	4.86584842318332	1.13966840355596e-06	0.0048025626525848	NA	NA	NA	NA	NA	NA	NA	NA	NA	NA	NA	NA	NA	NA	NA	NA	2	2	4	4	0.268723968807859
368.0145	61500.0052846292	0.704429900241379	0.145329388541696	4.84712629227965	1.25262691587966e-06	0.0052785698235169	NA	NA	NA	NA	NA	NA	NA	NA	NA	NA	NA	NA	NA	NA	NA	NA	2	2	4	4	0.699772679112391
413.2032	8134.53772122356	-0.415104238328596	0.0857725113801768	-4.83959524618201	1.301038274249e-06	0.00548257528768529	NA	NA	NA	NA	NA	NA	NA	NA	NA	NA	NA	NA	NA	NA	NA	NA	2	2	3	4	-0.618739537922797
150.0587	426156.936356337	-0.280157476548436	0.0580097761562234	-4.82948728838321	1.36885052231349e-06	0.00576833610102906	NA	NA	NA	NA	NA	NA	NA	NA	NA	NA	NA	NA	NA	NA	NA	NA	2	2	4	4	-0.42107404894236
494.2032	19496.5352618917	-1.28874914645016	0.267500560983452	-4.8177437150492	1.45190693453861e-06	0.00611833582214569	NA	NA	NA	NA	NA	NA	NA	NA	NA	NA	NA	NA	NA	NA	NA	NA	2	2	4	4	-1.20247963888283
179.0554	42605.4879870549	1.37507517981402	0.285520231626495	4.81603412823241	1.46439488456025e-06	0.00617096004353691	Gluconolactone,2-Keto-3-deoxy-D-gluconic_acid,3-Keto-b-D-galactose,Galactonolactone,L-Gulonolactone,D-Arabino-hexos-2-ulose,Methylthiomethyl_2-methylbutanethiolate	1	C6H10O6	[M+H]+	178.04774	179.0550164	2.26131614822824	HMDB00150,HMDB01353,HMDB01385,HMDB02541,HMDB03466,HMDB29932,HMDB31714	D-Glucono-1,5-lactone,2-Dehydro-3-deoxy-D-gluconate,5-Dehydro-D-fructose,2,4,6/3,5-Pentahydroxycyclohexanone,L-Gulono-1,4-lactone,L-Galactono-1,4-lactone,2-Dehydro-3-deoxy-D-galactonate,D-Galactono-1,5-lactone,Hexose-1,5-lactone,2-Dehydro-D-glucose,D-Glucono-1,4-lactone,D-galacto-Hexodialdose,D-Galactono-1,4-lactone,3-Dehydro-2-deoxy-D-gluconate,3-Keto-beta-D-galactose,Gulono-1,4-lactone,2-Deoxy-…	1	C6H10O6	[M+H]+	178.04774	179.0550164	2.26131614822824	C00198,C00204,C00273,C00691,C01040,C01115,C01216,C02669,C02692,C02779,C03107,C03269,C03383,C03926,C05394,C05410,C06892,C16737,C17577,C19679,C20251,C20680,C20903	0	2	4	4	0.981955741346628
251.1605	151518.031657086	-1.43940850595566	0.299387236499501	-4.80784860031284	1.5256323336933e-06	0.00642901465418357	NA	NA	NA	NA	NA	NA	NA	NA	NA	NA	NA	NA	NA	NA	NA	NA	0	2	3	4	-1.28465652519341
352.2095	113992.737405425	-2.18286022736938	0.454910604106906	-4.79843777582376	1.59907969460296e-06	0.00673852183305687	NA	NA	NA	NA	NA	NA	NA	NA	NA	NA	NA	NA	NA	NA	NA	NA	2	2	4	4	-1.56302406313158
298.993	15079.3521702619	0.715363251264354	0.149272883303085	4.79231884207578	1.64864617533858e-06	0.00694739498287678	NA	NA	NA	NA	NA	NA	NA	NA	NA	NA	NA	NA	NA	NA	NA	NA	2	2	4	4	0.708125361335498
218.9896	217020.231937533	-0.919598364513019	0.191893083619535	-4.79224340537619	1.64926637031999e-06	0.00695000848452844	NA	NA	NA	NA	NA	NA	NA	NA	NA	NA	NA	NA	NA	NA	NA	NA	2	2	2	4	-1.03315577728856
493.1998	122333.397744928	-1.32179796713508	0.276386644364472	-4.78242344225582	1.73194357978532e-06	0.00729841024521533	NA	NA	NA	NA	NA	NA	NA	NA	NA	NA	NA	NA	NA	NA	NA	NA	2	2	4	4	-1.21602373062927
228.1346	12136.6942164721	0.382299465416998	0.0801028815574428	4.77260565392827	1.81857651892248e-06	0.00766348145073932	NA	NA	NA	NA	NA	NA	NA	NA	NA	NA	NA	NA	NA	NA	NA	NA	2	2	4	4	0.427559249217147
239.1394	59952.2695735892	-0.307654362852354	0.0647460872415855	-4.75170587072561	2.01707644776524e-06	0.00849996015088273	NA	NA	NA	NA	NA	NA	NA	NA	NA	NA	NA	NA	NA	NA	NA	NA	0	2	4	4	-0.45697130444668
202.0479	61897.0664839933	0.471449902892907	0.0994525287227714	4.74045164006936	2.13242346658059e-06	0.00898603248817059	NA	NA	NA	NA	NA	NA	NA	NA	NA	NA	NA	NA	NA	NA	NA	NA	2	2	4	4	0.521105110766837
296.9609	20105.3408516661	1.31963637825906	0.278612214018099	4.73646276746984	2.17480673731705e-06	0.00916463559105405	NA	NA	NA	NA	NA	NA	NA	NA	NA	NA	NA	NA	NA	NA	NA	NA	2	2	4	4	0.960113120518969
87.1002	27357.6425565272	-0.512548922630696	0.108511508968195	-4.72345217115103	2.3187451097949e-06	0.00977119189267572	NA	NA	NA	NA	NA	NA	NA	NA	NA	NA	NA	NA	NA	NA	NA	NA	0	2	2	4	-0.714231187591454
281.1134	70519.8171909747	-0.330926818537323	0.0703126387053174	-4.70650546801761	2.51999229306669e-06	0.0106192475229831	NA	NA	NA	NA	NA	NA	NA	NA	NA	NA	NA	NA	NA	NA	NA	NA	2	2	2	4	-0.499501319262792
273.0376	12790.5515782539	0.49708259472852	0.105990238590012	4.68989032708304	2.73351522308979e-06	0.0115190331501004	NA	NA	NA	NA	NA	NA	NA	NA	NA	NA	NA	NA	NA	NA	NA	NA	2	2	4	4	0.546392217346278
283.0693	12313.2645533168	0.265693877646097	0.0567493510338278	4.68188398291497	2.84250348784892e-06	0.0119783096977954	NA	NA	NA	NA	NA	NA	NA	NA	NA	NA	NA	NA	NA	NA	NA	NA	2	2	4	4	0.309513561231105
302.1712	17215.9651070981	0.391802354986271	0.0841341079468365	4.65687893468659	3.21039100288296e-06	0.0135285876861488	NA	NA	NA	NA	NA	NA	NA	NA	NA	NA	NA	NA	NA	NA	NA	NA	2	2	0	4	0.437973233707433
186.0764	21487.1062598758	0.469008001186046	0.100844560321717	4.65080119036471	3.30647962995953e-06	0.0139335051606495	NA	NA	NA	NA	NA	NA	NA	NA	NA	NA	NA	NA	NA	NA	NA	NA	2	2	4	4	0.516358807200228
284.122	21534.4539205387	-0.768333280975902	0.165274306741975	-4.64883681028182	3.33812180452835e-06	0.0140668452842825	NA	NA	NA	NA	NA	NA	NA	NA	NA	NA	NA	NA	NA	NA	NA	NA	2	2	4	4	-0.933208549694593
389.2142	28753.870676763	0.709506468268685	0.152711475955167	4.64605861367603	3.38336909215128e-06	0.0142575173543255	NA	NA	NA	NA	NA	NA	NA	NA	NA	NA	NA	NA	NA	NA	NA	NA	0	2	3	4	0.70508233381773
466.1968	5513.62876243283	1.97381512419909	0.425203084560514	4.64205269404196	3.44964852760788e-06	0.0145368188953396	NA	NA	NA	NA	NA	NA	NA	NA	NA	NA	NA	NA	NA	NA	NA	NA	2	2	4	4	1.23740535488722
480.1818	11804.3612643329	-0.709018507793645	0.153306810223775	-4.62483373542717	3.74899002907029e-06	0.0157982439825022	NA	NA	NA	NA	NA	NA	NA	NA	NA	NA	NA	NA	NA	NA	NA	NA	2	2	4	4	-0.890101548930297
156.0273	44262.3451801035	-0.416482823195602	0.0903121151779334	-4.61159416292095	3.9959257066588e-06	0.0168388309278602	NA	NA	NA	NA	NA	NA	NA	NA	NA	NA	NA	NA	NA	NA	NA	NA	2	2	4	4	-0.620894154380834
290.0848	43734.8383858786	-0.502717710117265	0.109188247669455	-4.60413754087474	4.14178679599025e-06	0.0174534895583029	NA	NA	NA	NA	NA	NA	NA	NA	NA	NA	NA	NA	NA	NA	NA	NA	2	2	1	4	-0.709649335837304
433.0924	15505.1415509418	-1.0550506615963	0.229452808975281	-4.59811612814013	4.26328354540891e-06	0.0179654768603531	NA	NA	NA	NA	NA	NA	NA	NA	NA	NA	NA	NA	NA	NA	NA	NA	0	2	4	4	-1.10778353802831
267.1431	18857.5520328826	-0.69538955198253	0.151285420871849	-4.59654041992309	4.29563673109121e-06	0.0181018131848184	NA	NA	NA	NA	NA	NA	NA	NA	NA	NA	NA	NA	NA	NA	NA	NA	0	2	4	4	-0.881327968674794
362.363	44055.7268030941	1.38726307238996	0.302084847008816	4.59229612516603	4.38395706277314e-06	0.018473995062526	NA	NA	NA	NA	NA	NA	NA	NA	NA	NA	NA	NA	NA	NA	NA	NA	2	2	4	4	0.991600015103162
280.1294	11659.0994015419	0.418181934383252	0.0911927118673551	4.58569468787726	4.5247941205465e-06	0.019067482423983	NA	NA	NA	NA	NA	NA	NA	NA	NA	NA	NA	NA	NA	NA	NA	NA	2	2	4	4	0.464220461128301
187.1444	22035.0156358248	0.55672334405428	0.121486307267688	4.58260158346545	4.5922649514348e-06	0.0193518045053463	NA	NA	NA	NA	NA	NA	NA	NA	NA	NA	NA	NA	NA	NA	NA	NA	0	2	4	4	0.603025546270768
225.1239	476137.380447786	-0.495978377784595	0.108258985669162	-4.58140610424986	4.61859966313956e-06	0.0194627789804701	NA	NA	NA	NA	NA	NA	NA	NA	NA	NA	NA	NA	NA	NA	NA	NA	2	2	1	4	-0.70508233381773
211.1082	45534.6358541732	0.429802275966209	0.0940741967753389	4.56875839176848	4.90621950840183e-06	0.0206748090084053	NA	NA	NA	NA	NA	NA	NA	NA	NA	NA	NA	NA	NA	NA	NA	NA	2	2	4	4	0.478792760702828
456.2072	21271.9733806874	-0.896549111624758	0.19630338110316	-4.56716082314246	4.94374710963068e-06	0.0208329503199837	NA	NA	NA	NA	NA	NA	NA	NA	NA	NA	NA	NA	NA	NA	NA	NA	2	2	1	4	-1.0221014810952
204.087	22406.5183455682	0.680122252541645	0.149164825085032	4.55953507909079	5.12669930210363e-06	0.0216039108590647	NA	NA	NA	NA	NA	NA	NA	NA	NA	NA	NA	NA	NA	NA	NA	NA	2	2	4	4	0.686959056514375
442.1364	28461.296499526	-1.4652379789904	0.321614633714869	-4.5558809375864	5.21664806837396e-06	0.0219829549601279	NA	NA	NA	NA	NA	NA	NA	NA	NA	NA	NA	NA	NA	NA	NA	NA	2	2	4	4	-1.29555407480463
285.1195	11915.8351753985	-0.211123096175556	0.0463509343989825	-4.55488328149413	5.24146733628728e-06	0.0220875433551146	NA	NA	NA	NA	NA	NA	NA	NA	NA	NA	NA	NA	NA	NA	NA	NA	2	2	4	4	-0.310757338704381
390.3943	26333.0697180425	1.19990365251141	0.264160277942302	4.54233188221239	5.56353611956182e-06	0.0234447412078335	NA	NA	NA	NA	NA	NA	NA	NA	NA	NA	NA	NA	NA	NA	NA	NA	2	2	4	4	0.916843892112875
101.0044	10459.4233389609	-3.16504685687554	0.69723567360378	-4.53942185791565	5.64086799138193e-06	0.0237706177156835	NA	NA	NA	NA	NA	NA	NA	NA	NA	NA	NA	NA	NA	NA	NA	NA	2	2	4	4	-2.21474172036312
271.1041	17373.3176437375	-0.704989810997303	0.155440423370742	-4.53543419214593	5.74851007491035e-06	0.0242242214556722	NA	NA	NA	NA	NA	NA	NA	NA	NA	NA	NA	NA	NA	NA	NA	NA	2	2	4	4	-0.886583928519379
161.0215	66723.7307188685	0.497286641282487	0.109698362612781	4.5332184495573	5.80916817713863e-06	0.0244798346984622	NA	NA	NA	NA	NA	NA	NA	NA	NA	NA	NA	NA	NA	NA	NA	NA	2	2	4	4	0.547768945358124
250.9557	20921.3358748163	1.23868681812816	0.273760520896537	4.52470945800216	6.04785307274587e-06	0.0254856528485511	NA	NA	NA	NA	NA	NA	NA	NA	NA	NA	NA	NA	NA	NA	NA	NA	0	2	4	4	0.931377944885304
426.1885	15399.5671303721	0.636558844552966	0.140928156856169	4.5169032133347	6.27505691717865e-06	0.0264430898489908	NA	NA	NA	NA	NA	NA	NA	NA	NA	NA	NA	NA	NA	NA	NA	NA	0	2	4	4	0.663139465740196
425.032	19819.0238283901	1.55183748024546	0.343834342064674	4.51332892150011	6.38179308220326e-06	0.0268928760484045	NA	NA	NA	NA	NA	NA	NA	NA	NA	NA	NA	NA	NA	NA	NA	NA	1	2	4	4	1.05461778704846
290.1462	73686.4758567998	-0.410535588042626	0.0911218475235154	-4.50534750117617	6.62644130466437e-06	0.0279238236578557	NA	NA	NA	NA	NA	NA	NA	NA	NA	NA	NA	NA	NA	NA	NA	NA	0	2	3	4	-0.614438893238227
384.9164	21189.0968282771	0.962372590775616	0.213623168089851	4.50500102297349	6.63726227951602e-06	0.0279694232458805	NA	NA	NA	NA	NA	NA	NA	NA	NA	NA	NA	NA	NA	NA	NA	NA	2	2	4	4	0.832555497976657
242.1003	62972.3097470986	1.45968867473528	0.324138217526351	4.50329086731841	6.69092081761295e-06	0.028195540325421	NA	NA	NA	NA	NA	NA	NA	NA	NA	NA	NA	NA	NA	NA	NA	NA	2	2	4	4	1.02010499846481
226.1272	40779.3931590759	-0.476310143731689	0.106080025884397	-4.49010206926945	7.1189052300372e-06	0.0299990666393768	NA	NA	NA	NA	NA	NA	NA	NA	NA	NA	NA	NA	NA	NA	NA	NA	2	2	4	4	-0.692974820656231
408.2147	20514.9150668277	-1.14698574738482	0.2557866606064	-4.48414997351948	7.32051638535234e-06	0.0308486560478748	NA	NA	NA	NA	NA	NA	NA	NA	NA	NA	NA	NA	NA	NA	NA	NA	2	2	4	4	-1.14694606356046
172.9851	16686.8690702111	0.532017538313205	0.118856514779798	4.47613274963397	7.60072354480395e-06	0.0320294490178038	NA	NA	NA	NA	NA	NA	NA	NA	NA	NA	NA	NA	NA	NA	NA	NA	2	2	1	4	0.576226960931768
311.1702	113962.580698061	-0.476220155846951	0.106513241010122	-4.47099488599447	7.7856560385998e-06	0.0328087545466595	NA	NA	NA	NA	NA	NA	NA	NA	NA	NA	NA	NA	NA	NA	NA	NA	1	2	4	4	-0.692221481712027
446.1515	18499.7765026724	0.419008462696113	0.0939828643172417	4.45834956978688	8.25931292085247e-06	0.0348047446484723	NA	NA	NA	NA	NA	NA	NA	NA	NA	NA	NA	NA	NA	NA	NA	NA	2	2	4	4	0.465541103375541
293.0636	62635.0505628535	0.539591813667224	0.121078741082304	4.45653637330466	8.32944737461616e-06	0.0351002912366325	NA	NA	NA	NA	NA	NA	NA	NA	NA	NA	NA	NA	NA	NA	NA	NA	2	2	4	4	0.589573325470998
291.1555	445208.906700267	-0.444665801607429	0.0997834531988197	-4.45630800851747	8.33832078217912e-06	0.0351376837761028	NA	NA	NA	NA	NA	NA	NA	NA	NA	NA	NA	NA	NA	NA	NA	NA	2	2	4	4	-0.655772974656617
406.182	11815.2532299578	-0.481796346047084	0.108163718609413	-4.45432490895477	8.41575749366414e-06	0.0354640020783007	NA	NA	NA	NA	NA	NA	NA	NA	NA	NA	NA	NA	NA	NA	NA	NA	2	2	4	4	-0.697503146923388
227.0266	59927.9063363434	1.09300530487257	0.246970867877675	4.42564466920826	9.61546897810832e-06	0.0405195862737485	NA	NA	NA	NA	NA	NA	NA	NA	NA	NA	NA	NA	NA	NA	NA	NA	2	2	4	4	0.879581385707098
275.074	20237.4227577616	0.73757032620193	0.166858420994217	4.42033624558566	9.85474400466578e-06	0.0415278912356616	NA	NA	NA	NA	NA	NA	NA	NA	NA	NA	NA	NA	NA	NA	NA	NA	2	2	0	4	0.719595708317343
277.1478	62045.0508668668	-0.46189479785385	0.104566591862588	-4.41723106420863	9.99733413336704e-06	0.0421287660380087	NA	NA	NA	NA	NA	NA	NA	NA	NA	NA	NA	NA	NA	NA	NA	NA	0	2	4	4	-0.674257246031112
506.2974	35946.236885322	4.82621625017745	1.09360877512008	4.41311039192012	1.01896006154836e-05	0.0429389769936478	NA	NA	NA	NA	NA	NA	NA	NA	NA	NA	NA	NA	NA	NA	NA	NA	0	2	4	4	2.15061287383224
189.1237	418401.337218772	0.223142334345505	0.0505715640427039	4.41240722072741	1.02227606226056e-05	0.0430787132636601	NA	NA	NA	NA	NA	NA	NA	NA	NA	NA	NA	NA	NA	NA	NA	NA	2	2	4	4	0.258905105375708
165.1026	9878.66851022901	0.366503805495903	0.0832955671962481	4.40003973599704	1.08231057607524e-05	0.0456085676758108	NA	NA	NA	NA	NA	NA	NA	NA	NA	NA	NA	NA	NA	NA	NA	NA	2	2	0	4	0.412024357791649
487.9728	9086.2063528129	1.07700775462996	0.245185370993245	4.39262648610318	1.1198943567844e-05	0.0471923481948945	NA	NA	NA	NA	NA	NA	NA	NA	NA	NA	NA	NA	NA	NA	NA	NA	2	2	4	4	0.876966530339297
345.3363	87207.8811294677	1.11605363398423	0.254462653630589	4.38592311311992	1.15494915525716e-05	0.0486695574025369	NA	NA	NA	NA	NA	NA	NA	NA	NA	NA	NA	NA	NA	NA	NA	NA	2	2	0	4	0.887462303995056
465.2971	7245.48145146776	-0.947047384537452	0.215970971158252	-4.38506795361636	1.15949576506342e-05	0.0488611515397725	NA	NA	NA	NA	NA	NA	NA	NA	NA	NA	NA	NA	NA	NA	NA	NA	2	2	4	4	-1.04843649187637
190.0978	32751.0405970835	-0.798023735878233	0.182125196040577	-4.38173165068514	1.17739770233014e-05	0.0496155391761922	NA	NA	NA	NA	NA	NA	NA	NA	NA	NA	NA	NA	NA	NA	NA	NA	2	2	4	4	-0.959173828010261
236.9986	51264.3580617791	-0.973848551973709	0.222253048947148	-4.38171065183134	1.17751120902767e-05	0.0496203223484261	NA	NA	NA	NA	NA	NA	NA	NA	NA	NA	NA	NA	NA	NA	NA	NA	2	2	4	4	-1.06710283790746
413.2394	8411.23520038589	-0.366611136753303	0.08384154161552	-4.37266693442382	1.22737900582258e-05	0.0517217513053636	NA	NA	NA	NA	NA	NA	NA	NA	NA	NA	NA	NA	NA	NA	NA	NA	0	2	4	4	-0.55535963452797
250.0747	39862.6599062866	0.508736420593787	0.11692767122149	4.35086421613678	1.3560200959178e-05	0.0571426868419759	NA	NA	NA	NA	NA	NA	NA	NA	NA	NA	NA	NA	NA	NA	NA	NA	0	2	4	4	0.55605127995194
148.0607	1422367.72359303	-0.48274158413895	0.111039504933011	-4.34747601252532	1.37713126440945e-05	0.0580323114822144	NA	NA	NA	NA	NA	NA	NA	NA	NA	NA	NA	NA	NA	NA	NA	NA	2	2	4	4	-0.698259257959375
494.3236	17622.1508979905	-1.44190737808666	0.331749462770026	-4.34637441775215	1.38406233666487e-05	0.0583243868670577	NA	NA	NA	NA	NA	NA	NA	NA	NA	NA	NA	NA	NA	NA	NA	NA	2	2	4	4	-1.28736659313821
253.1164	62213.4641633561	-0.541232475452335	0.124670160826504	-4.34131529039684	1.41632314468334e-05	0.059683857316956	NA	NA	NA	NA	NA	NA	NA	NA	NA	NA	NA	NA	NA	NA	NA	NA	2	2	4	4	-0.746736625025208
458.2302	7246.51365038885	-0.878967559744832	0.203315265655179	-4.32317542370651	1.53799344014976e-05	0.0648110435679107	NA	NA	NA	NA	NA	NA	NA	NA	NA	NA	NA	NA	NA	NA	NA	NA	2	2	4	4	-1.0121594038223
393.3341	39401.0305655693	-0.569997184830373	0.131859824087201	-4.32275098784771	1.54095623912996e-05	0.0649358959169363	NA	NA	NA	NA	NA	NA	NA	NA	NA	NA	NA	NA	NA	NA	NA	NA	2	2	4	4	-0.76487509696653
417.198	14461.4121260128	-0.288969023687827	0.0668794652956167	-4.32074363050815	1.55504258962716e-05	0.0655294947268883	NA	NA	NA	NA	NA	NA	NA	NA	NA	NA	NA	NA	NA	NA	NA	NA	0	2	2	4	-0.435365325410692
450.123	16012.0432671368	0.63991530290893	0.14813545430393	4.31979842986144	1.56171783413034e-05	0.0658107895302525	NA	NA	NA	NA	NA	NA	NA	NA	NA	NA	NA	NA	NA	NA	NA	NA	2	2	4	4	0.664617079219962
260.1437	24945.2116173006	-0.328107326046837	0.076069632858957	-4.31324976492512	1.60872202097734e-05	0.067791545963985	NA	NA	NA	NA	NA	NA	NA	NA	NA	NA	NA	NA	NA	NA	NA	NA	0	2	2	4	-0.494806752796353
318.1298	509390.43874658	-0.800197781291538	0.185652504295685	-4.31019115162097	1.63113490467802e-05	0.0687360248831317	NA	NA	NA	NA	NA	NA	NA	NA	NA	NA	NA	NA	NA	NA	NA	NA	2	2	4	4	-0.961994251433597
176.0921	321198.151835025	0.604248889368524	0.140232816758029	4.30889789806585	1.64070085077094e-05	0.0691391338514875	NA	NA	NA	NA	NA	NA	NA	NA	NA	NA	NA	NA	NA	NA	NA	NA	2	2	0	4	0.641873607199534
174.1605	40718.0470229035	1.14526889976991	0.266018344526552	4.30522527237063	1.66815894733012e-05	0.0702962180404912	NA	NA	NA	NA	NA	NA	NA	NA	NA	NA	NA	NA	NA	NA	NA	NA	2	2	4	4	0.898944186371683
312.1921	22401.7225955051	0.692002046269934	0.160925654191468	4.30013505147287	1.7069405493486e-05	0.0719304747495501	NA	NA	NA	NA	NA	NA	NA	NA	NA	NA	NA	NA	NA	NA	NA	NA	2	2	2	4	0.692974820656231
392.9752	75341.1752525162	1.97265385972841	0.458921694806533	4.29845414163742	1.71993476582735e-05	0.0724780510319645	NA	NA	NA	NA	NA	NA	NA	NA	NA	NA	NA	NA	NA	NA	NA	NA	0	2	4	4	1.2361319272895
323.528	27088.3334205536	0.874685045028583	0.203785465455669	4.29218562311481	1.76922945164308e-05	0.0745553290922392	NA	NA	NA	NA	NA	NA	NA	NA	NA	NA	NA	NA	NA	NA	NA	NA	2	2	4	4	0.803567387393735
409.1373	21486.499474123	-0.456563406225574	0.106650287903398	-4.28093927546749	1.86106140208121e-05	0.0784251274837021	NA	NA	NA	NA	NA	NA	NA	NA	NA	NA	NA	NA	NA	NA	NA	NA	2	2	4	4	-0.666096145213189
170.0429	123583.740667027	-0.526828422090226	0.123481960947204	-4.26644036140207	1.98616557198765e-05	0.0836970172035595	NA	NA	NA	NA	NA	NA	NA	NA	NA	NA	NA	NA	NA	NA	NA	NA	2	2	4	4	-0.73271101431435
457.2299	7005.97596353687	0.254022178708149	0.0596599209982118	4.25783632391606	2.06414983131398e-05	0.0869832738915709	NA	NA	NA	NA	NA	NA	NA	NA	NA	NA	NA	NA	NA	NA	NA	NA	2	2	4	4	0.289676671842007
459.1372	11504.5561870108	0.547172153344506	0.128625498629302	4.25399441926716	2.09990536543386e-05	0.0884900120993827	NA	NA	NA	NA	NA	NA	NA	NA	NA	NA	NA	NA	NA	NA	NA	NA	2	2	0	4	0.593102953561039
167.0901	163197.532547093	-0.314491537164708	0.0739386373887719	-4.25341267125468	2.1053706682743e-05	0.0887203199610792	NA	NA	NA	NA	NA	NA	NA	NA	NA	NA	NA	NA	NA	NA	NA	NA	2	2	4	4	-0.467523591120963
478.2391	14980.6336648425	-0.273643212435349	0.064410719860055	-4.24841102583379	2.15292120496913e-05	0.0907240995773993	NA	NA	NA	NA	NA	NA	NA	NA	NA	NA	NA	NA	NA	NA	NA	NA	2	2	0	4	-0.409444949752776
397.2714	34173.9884796533	-1.12173151473896	0.26421494612909	-4.24552634577645	2.18080881500354e-05	0.0918992834642491	NA	NA	NA	NA	NA	NA	NA	NA	NA	NA	NA	NA	NA	NA	NA	NA	2	2	4	4	-1.13670892518343
227.0685	33060.5753068666	-0.848324075065784	0.199831412022929	-4.24519882273788	2.18399678890023e-05	0.0920336246842557	NA	NA	NA	NA	NA	NA	NA	NA	NA	NA	NA	NA	NA	NA	NA	NA	1	2	2	4	-0.995483647557884
319.1504	84939.0532688292	0.787510585378545	0.185604486811517	4.24295015119041	2.20600450645175e-05	0.0929610299018768	NA	NA	NA	NA	NA	NA	NA	NA	NA	NA	NA	NA	NA	NA	NA	NA	0	2	4	4	0.753804729903029
393.2402	23277.8764866643	-3.46280889459089	0.81725395962793	-4.23712709347704	2.26397996797245e-05	0.0954041158503592	NA	NA	NA	NA	NA	NA	NA	NA	NA	NA	NA	NA	NA	NA	NA	NA	2	2	0	4	-2.43345800048209
416.0719	1000718.36366348	1.80707557538049	0.426756203701204	4.23444477129553	2.29117082732822e-05	0.096549938663611	NA	NA	NA	NA	NA	NA	NA	NA	NA	NA	NA	NA	NA	NA	NA	NA	0	2	4	4	1.15153470809811
263.1432	17539.2768096738	-0.476128198994882	0.112631537809515	-4.22730798366725	2.36503849966818e-05	0.099662722376017	NA	NA	NA	NA	NA	NA	NA	NA	NA	NA	NA	NA	NA	NA	NA	NA	0	2	3	4	-0.691468535412366
283.0151	28647.3503639982	0.523091208030033	0.123800514374611	4.225274916445	2.38649253822817e-05	0.100566795560935	NA	NA	NA	NA	NA	NA	NA	NA	NA	NA	NA	NA	NA	NA	NA	NA	2	2	4	4	0.569940790140474
463.2396	6690.94737864431	-0.648241891953627	0.15378115045116	-4.21535337752271	2.49387376345791e-05	0.105091840392116	NA	NA	NA	NA	NA	NA	NA	NA	NA	NA	NA	NA	NA	NA	NA	NA	2	2	4	4	-0.838437231485358
410.2535	10393.1011701622	-0.527113784244218	0.125049128451508	-4.21525356291167	2.49497705910464e-05	0.105138333270669	NA	NA	NA	NA	NA	NA	NA	NA	NA	NA	NA	NA	NA	NA	NA	NA	2	2	4	4	-0.733486419734893
373.3677	107895.698382344	0.919192763205809	0.218130588908653	4.21395627181267	2.5093588991602e-05	0.105744384010611	NA	NA	NA	NA	NA	NA	NA	NA	NA	NA	NA	NA	NA	NA	NA	NA	0	2	4	4	0.81756150913743
414.9889	22228.7165872646	-1.30340740732175	0.309350345960098	-4.21336980657482	2.51588633612952e-05	0.106019450204498	NA	NA	NA	NA	NA	NA	NA	NA	NA	NA	NA	NA	NA	NA	NA	NA	2	2	4	4	-1.20615155609081
449.1524	5906.12245954729	0.476190065544272	0.113064571910094	4.21166469301213	2.53495634844053e-05	0.106823060523284	NA	NA	NA	NA	NA	NA	NA	NA	NA	NA	NA	NA	NA	NA	NA	NA	0	2	3	4	0.523142833743509
320.954	16921.0324457147	0.865010720692286	0.205462262865226	4.21007103021976	2.55290413541166e-05	0.107579380266247	NA	NA	NA	NA	NA	NA	NA	NA	NA	NA	NA	NA	NA	NA	NA	NA	0	2	3	4	0.797036142945214
314.1713	21429.4847504118	-0.33975742792132	0.0809119873936379	-4.19909878456447	2.67979401425682e-05	0.112926519760782	NA	NA	NA	NA	NA	NA	NA	NA	NA	NA	NA	NA	NA	NA	NA	NA	2	2	4	4	-0.516358807200227
132.0658	101303.339846956	0.533153061358781	0.12699081759101	4.19835915283157	2.68855991378308e-05	0.113295914766819	NA	NA	NA	NA	NA	NA	NA	NA	NA	NA	NA	NA	NA	NA	NA	NA	2	2	4	4	0.579028125447321
288.192	37045.4870671683	0.468010818941557	0.111660774620091	4.19136281772979	2.77283826907526e-05	0.116847404658831	NA	NA	NA	NA	NA	NA	NA	NA	NA	NA	NA	NA	NA	NA	NA	NA	1	2	2	4	0.515004858922789
215.1034	17255.856614733	0.314057994000511	0.0750174526862804	4.18646571903591	2.83331702726503e-05	0.119395979528948	NA	NA	NA	NA	NA	NA	NA	NA	NA	NA	NA	NA	NA	NA	NA	NA	2	2	4	4	0.361560562849883
416.0633	20681.96767392	1.41197103743549	0.337432111523183	4.18445959710769	2.85845278694355e-05	0.120455200441801	NA	NA	NA	NA	NA	NA	NA	NA	NA	NA	NA	NA	NA	NA	NA	NA	2	2	4	4	1.00231637982599
213.1602	29107.4399251298	1.02539540348868	0.245185990529486	4.18211253128416	2.88812950143316e-05	0.121705777190394	NA	NA	NA	NA	NA	NA	NA	NA	NA	NA	NA	NA	NA	NA	NA	NA	2	2	4	4	0.852843790725075
475.142	5862.1337597091	0.571182081405026	0.137023329875728	4.16850241431917	3.0660751406487e-05	0.129204406426936	NA	NA	NA	NA	NA	NA	NA	NA	NA	NA	NA	NA	NA	NA	NA	NA	0	2	2	4	0.613007870644312
312.1114	24835.5858931233	-0.723394026783717	0.17362360113788	-4.16644984923017	3.093799144557e-05	0.130372695951632	NA	NA	NA	NA	NA	NA	NA	NA	NA	NA	NA	NA	NA	NA	NA	NA	2	2	4	4	-0.898056764311277
284.1243	15695.4215963933	0.531247739491743	0.127604385867222	4.16324043943546	3.13762660822109e-05	0.132219585270437	NA	NA	NA	NA	NA	NA	NA	NA	NA	NA	NA	NA	NA	NA	NA	NA	0	2	3	4	0.575527376555733
491.3321	62714.5526069342	-0.775028730670608	0.186325060647426	-4.15955174240978	3.18872780598197e-05	0.13437298974408	NA	NA	NA	NA	NA	NA	NA	NA	NA	NA	NA	NA	NA	NA	NA	NA	2	2	4	4	-0.941485283359023
495.2099	12342.636638455	-0.817941812015616	0.1966469208178	-4.15944378185034	3.19023527785999e-05	0.13443651460902	NA	NA	NA	NA	NA	NA	NA	NA	NA	NA	NA	NA	NA	NA	NA	NA	0	2	2	4	-0.973353328142003
181.0325	32753.7076241151	-0.663589440706622	0.160225917046125	-4.14158616121754	3.44912256649685e-05	0.145346024952177	NA	NA	NA	NA	NA	NA	NA	NA	NA	NA	NA	NA	NA	NA	NA	NA	2	2	4	4	-0.853696743534112
160.9206	11928.1286931326	0.627054756749725	0.151563287548131	4.13724700020509	3.51497675087179e-05	0.148121120281737	NA	NA	NA	NA	NA	NA	NA	NA	NA	NA	NA	NA	NA	NA	NA	NA	2	2	4	4	0.655772974656617
457.13	8991.61302561155	0.844089579932759	0.204041488595151	4.1368526849339	3.52101998311119e-05	0.148375782088306	NA	NA	NA	NA	NA	NA	NA	NA	NA	NA	NA	NA	NA	NA	NA	NA	2	2	4	4	0.790538722151347
362.1494	16429.2753928523	-0.442706562566979	0.107068551001517	-4.1347954971456	3.55270856410602e-05	0.149711138891428	NA	NA	NA	NA	NA	NA	NA	NA	NA	NA	NA	NA	NA	NA	NA	NA	2	2	3	4	-0.652103055776405
168.0635	29429.4449117467	0.493175622576203	0.119372918119203	4.13138616653176	3.60582242671416e-05	0.151949357061735	NA	NA	NA	NA	NA	NA	NA	NA	NA	NA	NA	NA	NA	NA	NA	NA	2	2	0	4	0.542268225769016
140.0819	27836.2207553407	0.871020696909929	0.210894179379073	4.13013151654749	3.62555769886168e-05	0.152781001430031	NA	NA	NA	NA	NA	NA	NA	NA	NA	NA	NA	NA	NA	NA	NA	NA	2	2	3	4	0.801931370828007
424.1475	11309.2232567309	-0.774454893815182	0.187518210175454	-4.13002498845606	3.62723806947911e-05	0.15285181224785	NA	NA	NA	NA	NA	NA	NA	NA	NA	NA	NA	NA	NA	NA	NA	NA	1	2	3	4	-0.940562465287101
273.1449	445168.942996224	-0.528939460969044	0.12826890755467	-4.12367635347328	3.72872729398645e-05	0.157128568168589	NA	NA	NA	NA	NA	NA	NA	NA	NA	NA	NA	NA	NA	NA	NA	NA	2	2	4	4	-0.736592463754934
284.0801	18321.4842287436	0.693083043061387	0.168131902502084	4.12225777944072	3.75177022179755e-05	0.158099597146549	NA	NA	NA	NA	NA	NA	NA	NA	NA	NA	NA	NA	NA	NA	NA	NA	2	2	4	4	0.693728553082684
417.0752	100167.919456736	1.95063801415611	0.473839344578954	4.11666535603837	3.84393571838403e-05	0.161983451172703	NA	NA	NA	NA	NA	NA	NA	NA	NA	NA	NA	NA	NA	NA	NA	NA	2	2	4	4	1.22601586312142
423.2086	17485.4365499822	-0.430493149862428	0.104874513210567	-4.10484050589188	4.04593924735365e-05	0.170495879883483	NA	NA	NA	NA	NA	NA	NA	NA	NA	NA	NA	NA	NA	NA	NA	NA	2	2	4	4	-0.635332891792795
98.996	12201.5996106317	2.04878360717758	0.499203348563533	4.10410629871172	4.05880822375509e-05	0.17103817854904	NA	NA	NA	NA	NA	NA	NA	NA	NA	NA	NA	NA	NA	NA	NA	NA	2	2	4	4	1.27390943742922
350.1939	13695.6213536595	-1.01968890687474	0.248600814852629	-4.10171184466635	4.10104797365729e-05	0.172818161609918	NA	NA	NA	NA	NA	NA	NA	NA	NA	NA	NA	NA	NA	NA	NA	NA	2	2	4	4	-1.09474110199674
391.2973	23841.3235204884	-1.01477479333545	0.247504405319755	-4.10002719759453	4.13101586910795e-05	0.174081008724209	NA	NA	NA	NA	NA	NA	NA	NA	NA	NA	NA	NA	NA	NA	NA	NA	2	2	4	4	-1.09366262192532
456.1196	10844.8237973377	0.865919217424993	0.211494446775345	4.09428819823716	4.23467314604526e-05	0.178449126374347	NA	NA	NA	NA	NA	NA	NA	NA	NA	NA	NA	NA	NA	NA	NA	NA	2	2	4	4	0.797850685887954
212.0324	21874.74103678	-0.259042887065147	0.0632978620330402	-4.09244291584339	4.26852344667839e-05	0.179875578043027	NA	NA	NA	NA	NA	NA	NA	NA	NA	NA	NA	NA	NA	NA	NA	NA	2	2	2	4	-0.385711492423181
253.1188	48596.889459302	0.266174526973662	0.0650508519347645	4.09179156086367	4.2805332365858e-05	0.180381670589726	NA	NA	NA	NA	NA	NA	NA	NA	NA	NA	NA	NA	NA	NA	NA	NA	2	2	3	4	0.310757338704381
401.3988	21080.9877922795	0.813209932276932	0.199371462567955	4.07886826831976	4.52554698952829e-05	0.190706550138722	NA	NA	NA	NA	NA	NA	NA	NA	NA	NA	NA	NA	NA	NA	NA	NA	0	2	4	4	0.772840209566595
418.07	53783.1969072338	1.92419443141668	0.472314331588357	4.07397002954741	4.6218431928137e-05	0.194764472145169	NA	NA	NA	NA	NA	NA	NA	NA	NA	NA	NA	NA	NA	NA	NA	NA	2	2	4	4	1.20983980823901
420.1549	65549.1187202507	-1.25877657467247	0.309355836990166	-4.06902480625406	4.72103213044534e-05	0.198944293976967	NA	NA	NA	NA	NA	NA	NA	NA	NA	NA	NA	NA	NA	NA	NA	NA	2	2	3	4	-1.18435843467005
288.2032	30049.9302541884	0.528864529513516	0.130006282255168	4.06799210268544	4.74199880955914e-05	0.199827829834822	NA	NA	NA	NA	NA	NA	NA	NA	NA	NA	NA	NA	NA	NA	NA	NA	2	2	4	4	0.574828073740002
290.1894	91932.1257389931	0.678433161544395	0.166875298410567	4.06550980286627	4.79275796084881e-05	0.201966820470169	NA	NA	NA	NA	NA	NA	NA	NA	NA	NA	NA	NA	NA	NA	NA	NA	2	2	4	4	0.685459000415928
320.0776	17752.1433821012	-0.725719346817185	0.178512109144363	-4.0653788154522	4.79545070652834e-05	0.202080292773104	NA	NA	NA	NA	NA	NA	NA	NA	NA	NA	NA	NA	NA	NA	NA	NA	2	2	4	4	-0.900721157826441
310.1693	1755242.81543803	-0.416800505384708	0.102622816577708	-4.0614798860943	4.87626201279301e-05	0.205485681219098	NA	NA	NA	NA	NA	NA	NA	NA	NA	NA	NA	NA	NA	NA	NA	NA	2	2	4	4	-0.623051657125587
434.1878	12414.3689141217	-0.399005733189299	0.0982871154037221	-4.05959348334063	4.91582242930563e-05	0.207152757170939	NA	NA	NA	NA	NA	NA	NA	NA	NA	NA	NA	NA	NA	NA	NA	NA	2	2	4	4	-0.595931983705595
348.1765	43655.9563576431	-0.228876113231977	0.0563970592459764	-4.05829871791243	4.94315128178815e-05	0.208304395014553	NA	NA	NA	NA	NA	NA	NA	NA	NA	NA	NA	NA	NA	NA	NA	NA	0	2	4	4	-0.345157770920493
212.1286	47371.2887581894	-0.394216872521537	0.0973001357839335	-4.05155521464988	5.08783159660261e-05	0.214401223480834	NA	NA	NA	NA	NA	NA	NA	NA	NA	NA	NA	NA	NA	NA	NA	NA	0	2	3	4	-0.59239643798106
230.0428	11202.1785200199	0.715744212414144	0.177255900322988	4.03791473857822	5.39284454405733e-05	0.227254469086576	NA	NA	NA	NA	NA	NA	NA	NA	NA	NA	NA	NA	NA	NA	NA	NA	2	2	4	4	0.709649335837304
439.0568	29293.892660993	1.57503702250133	0.390318088751229	4.03526525644879	5.45406451015294e-05	0.229834278457845	NA	NA	NA	NA	NA	NA	NA	NA	NA	NA	NA	NA	NA	NA	NA	NA	2	2	2	4	1.06710283790746
241.0589	10393.1798569732	0.265765164657722	0.0659016374472488	4.03275510218474	5.51267204502337e-05	0.232303999977285	NA	NA	NA	NA	NA	NA	NA	NA	NA	NA	NA	NA	NA	NA	NA	NA	2	2	4	4	0.310135389995989
256.1295	26329.0485469102	-0.248923649880584	0.0617364688291773	-4.03203575781678	5.52957710370694e-05	0.23301637915021	NA	NA	NA	NA	NA	NA	NA	NA	NA	NA	NA	NA	NA	NA	NA	NA	2	2	4	4	-0.369798305795649
261.0491	30127.6926523703	1.0744800445347	0.267184587520105	4.02148961700064	5.78312576004869e-05	0.243700919528452	NA	NA	NA	NA	NA	NA	NA	NA	NA	NA	NA	NA	NA	NA	NA	NA	2	2	4	4	0.875226619839241
374.371	23826.9059623322	0.787909699969962	0.196094405367939	4.01801213293963	5.86911758758691e-05	0.247324615140913	NA	NA	NA	NA	NA	NA	NA	NA	NA	NA	NA	NA	NA	NA	NA	NA	2	2	4	4	0.754592398065791
396.1974	20045.95084203	-0.934454634999707	0.232896971064919	-4.01230909413259	6.01276997218836e-05	0.253378126628017	NA	NA	NA	NA	NA	NA	NA	NA	NA	NA	NA	NA	NA	NA	NA	NA	2	2	4	4	-1.04229499836931
120.9664	65605.2307672184	0.781887820590146	0.195378708357524	4.0019090471177	6.28334535609335e-05	0.264780173305774	NA	NA	NA	NA	NA	NA	NA	NA	NA	NA	NA	NA	NA	NA	NA	NA	2	2	4	4	0.749873379286239
259.0581	26200.3818788857	0.407294068519956	0.102028498046839	3.99196377793367	6.55283836912569e-05	0.276136608874956	NA	NA	NA	NA	NA	NA	NA	NA	NA	NA	NA	NA	NA	NA	NA	NA	2	2	4	4	0.452370700582333
331.1355	21431.3856379517	0.688146052050931	0.172744686534869	3.98360184532812	6.78785616199099e-05	0.2860402586663	NA	NA	NA	NA	NA	NA	NA	NA	NA	NA	NA	NA	NA	NA	NA	NA	2	2	4	4	0.690715980921743
408.2089	15267.0778824456	-0.212227029598539	0.0533368870216815	-3.97899167816578	6.92081630786344e-05	0.291643199213365	NA	NA	NA	NA	NA	NA	NA	NA	NA	NA	NA	NA	NA	NA	NA	NA	2	2	4	4	-0.312001597099866
347.0853	17813.936081626	-0.944742940197182	0.237442062587188	-3.97883563637877	6.92535948119328e-05	0.291834648537485	NA	NA	NA	NA	NA	NA	NA	NA	NA	NA	NA	NA	NA	NA	NA	NA	2	2	0	4	-1.04536081651229
410.1927	16395.969482499	1.05255858791373	0.264743751123321	3.97576367127713	7.01537671386449e-05	0.29562797472225	NA	NA	NA	NA	NA	NA	NA	NA	NA	NA	NA	NA	NA	NA	NA	NA	2	2	4	4	0.862260710455347
309.1657	12872473.4993585	-0.393807273363417	0.0991642271694531	-3.97126347478587	7.14924583228616e-05	0.301269219372539	NA	NA	NA	NA	NA	NA	NA	NA	NA	NA	NA	NA	NA	NA	NA	NA	2	2	4	4	-0.591690217980543
195.1129	28874.3010898408	0.320787996187167	0.0807841573547358	3.97092705663236	7.15934986870059e-05	0.301695003467043	NA	NA	NA	NA	NA	NA	NA	NA	NA	NA	NA	NA	NA	NA	NA	NA	2	2	4	4	0.368529340217165
423.287	13472.1333990938	-1.09114355955629	0.274783827116678	-3.97091623260993	7.15967518330329e-05	0.301708712224401	NA	NA	NA	NA	NA	NA	NA	NA	NA	NA	NA	NA	NA	NA	NA	NA	0	2	4	4	-1.12435641342369
101.0027	48613.5924200379	-0.572398070976571	0.144221075606694	-3.96889337129588	7.22071812396903e-05	0.304281061744055	NA	NA	NA	NA	NA	NA	NA	NA	NA	NA	NA	NA	NA	NA	NA	NA	0	2	4	4	-0.767259516724502
439.2817	23762.0768001571	-0.713916653322275	0.180279940265336	-3.96004487394178	7.49356808898892e-05	0.315778959269993	NA	NA	NA	NA	NA	NA	NA	NA	NA	NA	NA	NA	NA	NA	NA	NA	2	2	4	4	-0.891864495225706
228.0273	52642.4438265318	0.367319637778874	0.0927591958171075	3.95992693277672	7.49726989408102e-05	0.315934953336574	NA	NA	NA	NA	NA	NA	NA	NA	NA	NA	NA	NA	NA	NA	NA	NA	2	2	4	4	0.412669637692509
331.0622	86998.2878505431	0.519683308451363	0.131524706961303	3.95122194497087	7.77531739284959e-05	0.327651874934682	NA	NA	NA	NA	NA	NA	NA	NA	NA	NA	NA	NA	NA	NA	NA	NA	2	2	4	4	0.564371935242785
140.0705	31865.2423332692	0.61225378803863	0.154956681459049	3.95112867850382	7.77834855562408e-05	0.327779608133999	NA	NA	NA	NA	NA	NA	NA	NA	NA	NA	NA	NA	NA	NA	NA	NA	2	2	4	4	0.646249372359532
380.2544	19339.0435718252	0.504530639982784	0.128176325703826	3.93622330186458	8.27739574546753e-05	0.348809456714002	NA	NA	NA	NA	NA	NA	NA	NA	NA	NA	NA	NA	NA	NA	NA	NA	2	2	3	4	0.552595703169793
260.1608	80707.1552062223	0.800562883117857	0.203469182141813	3.93456578873887	8.33472373736145e-05	0.351225258292411	NA	NA	NA	NA	NA	NA	NA	NA	NA	NA	NA	NA	NA	NA	NA	NA	2	2	4	4	0.76487509696653
461.3218	5867.73190245178	-2.25664329786536	0.574118764361538	-3.93062104558611	8.47267243282432e-05	0.357038416319217	NA	NA	NA	NA	NA	NA	NA	NA	NA	NA	NA	NA	NA	NA	NA	NA	2	2	4	4	-1.59603678116087
277.1162	31145.4247925427	-0.844469456744059	0.214848921867121	-3.9305268530337	8.47599259679421e-05	0.357178328028908	NA	NA	NA	NA	NA	NA	NA	NA	NA	NA	NA	NA	NA	NA	NA	NA	2	2	4	4	-0.994511333221864
263.1322	63148.695099573	-0.303613549534307	0.0773024277079186	-3.92760691399613	8.57952852576082e-05	0.361541332075561	NA	NA	NA	NA	NA	NA	NA	NA	NA	NA	NA	NA	NA	NA	NA	NA	2	2	2	4	-0.454998438305501
320.1816	15824.5174544027	0.408536775776113	0.104028502415053	3.92716194400388	8.59541092567528e-05	0.362210616407956	NA	NA	NA	NA	NA	NA	NA	NA	NA	NA	NA	NA	NA	NA	NA	NA	2	2	4	4	0.453684177857301
269.1153	47473.458033348	0.64719447250057	0.165041201662857	3.92141153832996	8.80317665495481e-05	0.370965864239796	NA	NA	NA	NA	NA	NA	NA	NA	NA	NA	NA	NA	NA	NA	NA	NA	2	2	4	4	0.668317481019112
395.1562	14180.3557409583	-0.64266625699362	0.163930062622651	-3.92036852003751	8.84136629086443e-05	0.372575175497027	NA	NA	NA	NA	NA	NA	NA	NA	NA	NA	NA	NA	NA	NA	NA	NA	2	2	1	4	-0.835912947898931
217.1254	19197.8676823627	3.89896677895012	0.994951771875887	3.91874952049081	8.90095538774053e-05	0.375086260039386	NA	NA	NA	NA	NA	NA	NA	NA	NA	NA	NA	NA	NA	NA	NA	NA	2	2	4	4	1.90661613701446
527.1585	133237.594630934	-0.556175033641795	0.141993058316357	-3.91691706789392	8.96885854593247e-05	0.377947699125594	NA	NA	NA	NA	NA	NA	NA	NA	NA	NA	NA	NA	NA	NA	NA	NA	2	2	4	4	-0.756958217409278
452.3214	19405.6461887129	-0.736927504781924	0.188200540500058	-3.91565031016315	9.01608512134997e-05	0.379937827013688	NA	NA	NA	NA	NA	NA	NA	NA	NA	NA	NA	NA	NA	NA	NA	NA	2	2	1	4	-0.907857679274856
320.1243	19203.9409257553	-0.290095432371919	0.0740940898789907	-3.91523038943725	9.03179215032879e-05	0.380599721214855	NA	NA	NA	NA	NA	NA	NA	NA	NA	NA	NA	NA	NA	NA	NA	NA	2	2	4	4	-0.437320978016682
247.0427	20466.9380889845	1.15137737371025	0.294101277208207	3.91490096418432	9.04413230743048e-05	0.381119735435121	NA	NA	NA	NA	NA	NA	NA	NA	NA	NA	NA	NA	NA	NA	NA	NA	2	2	4	4	0.902500977985515
379.1995	14287.9655152539	-3.22986679925796	0.825047600219564	-3.91476418863398	9.04926055018466e-05	0.381335839584782	NA	NA	NA	NA	NA	NA	NA	NA	NA	NA	NA	NA	NA	NA	NA	NA	2	2	4	4	-2.25808412821899
490.337	6523.11048411971	-1.67639941699587	0.429866693699927	-3.89981229428792	9.62672928721882e-05	0.405670372163401	Carboprost_Tromethamine	1	C25H47NO8	[M+H]+	489.330169	490.3374454	-0.849822920777875	HMDB14573	NA	NA	NA	NA	NA	NA	NA	NA	1	2	2	4	-1.40303073921105
454.0275	126615.289354654	1.82630624971392	0.469116269752248	3.89307804369787	9.89802921840711e-05	0.417102951263676	NA	NA	NA	NA	NA	NA	NA	NA	NA	NA	NA	NA	NA	NA	NA	NA	2	2	4	4	1.16661802016496
241.0316	29664.5976528392	0.588955875239515	0.151458733664283	3.88855671106409	0.000100842109044797	0.424948647514774	NA	NA	NA	NA	NA	NA	NA	NA	NA	NA	NA	NA	NA	NA	NA	NA	0	2	4	4	0.628819244381019
482.2716	11037.3637254034	1.24475905328848	0.320315410139214	3.88604173850857	0.000101891995378723	0.429372868525941	NA	NA	NA	NA	NA	NA	NA	NA	NA	NA	NA	NA	NA	NA	NA	NA	2	2	0	4	0.934125025785516
492.3354	15248.8838320524	-0.72449136291895	0.186701151025109	-3.88048685796006	0.000104247578114336	0.43929929417381	NA	NA	NA	NA	NA	NA	NA	NA	NA	NA	NA	NA	NA	NA	NA	NA	2	2	4	4	-0.899832316932115
456.245	5404.68006126633	-0.298944187119031	0.0771218536374017	-3.8762578052721	0.00010607529290108	0.44700128428515	NA	NA	NA	NA	NA	NA	NA	NA	NA	NA	NA	NA	NA	NA	NA	NA	2	2	4	4	-0.450401946131065
230.1332	62766.8591676527	-0.32219958312229	0.083308261517071	-3.86755859809014	0.000109930417684951	0.463246780124383	NA	NA	NA	NA	NA	NA	NA	NA	NA	NA	NA	NA	NA	NA	NA	NA	2	2	4	4	-0.484116924642371
130.6023	9305.13529095437	0.483433113674296	0.125324497101487	3.85745105590022	0.000114575612454439	0.482821630883006	NA	NA	NA	NA	NA	NA	NA	NA	NA	NA	NA	NA	NA	NA	NA	NA	2	2	4	4	0.531315603317138
279.1706	28091.9767267478	0.444532474549797	0.115249388895174	3.85713519881764	0.000114723714078887	0.483445731128431	NA	NA	NA	NA	NA	NA	NA	NA	NA	NA	NA	NA	NA	NA	NA	NA	2	2	4	4	0.494806752796353
330.1662	20052.7824545666	-0.306399201729233	0.0795450455493064	-3.8518954840413	0.0001172070494999	0.493910506592579	NA	NA	NA	NA	NA	NA	NA	NA	NA	NA	NA	NA	NA	NA	NA	NA	2	2	4	4	-0.455655863221413
455.1424	7662.30990351666	-0.837230022255283	0.217393455298279	-3.85121999697067	0.000117530857158073	0.495275032064118	NA	NA	NA	NA	NA	NA	NA	NA	NA	NA	NA	NA	NA	NA	NA	NA	2	2	4	4	-0.986766405559872
302.2075	24671.0376143635	0.342497287075079	0.0890192264296625	3.84745296956382	0.000119352179173721	0.502950083038061	NA	NA	NA	NA	NA	NA	NA	NA	NA	NA	NA	NA	NA	NA	NA	NA	2	2	4	4	0.391464022845624
173.1288	119996.392473987	0.44803103709948	0.116679098623221	3.83985685856434	0.000123106066401976	0.518768963817925	NA	NA	NA	NA	NA	NA	NA	NA	NA	NA	NA	NA	NA	NA	NA	NA	0	2	3	4	0.497488020113562
257.0537	12832.6141667474	0.403680194305813	0.105176703431267	3.838114155856	0.000123982843915886	0.522463704261543	NA	NA	NA	NA	NA	NA	NA	NA	NA	NA	NA	NA	NA	NA	NA	NA	2	2	4	4	0.447124559456667
449.0666	27885.8693625678	-1.07961995366552	0.281375771809608	-3.83693289127979	0.000124580498008311	0.524982218607023	NA	NA	NA	NA	NA	NA	NA	NA	NA	NA	NA	NA	NA	NA	NA	NA	2	2	4	4	-1.11769041593648
456.2814	9002.61721835145	0.663533248731468	0.173613643401651	3.82189576654641	0.000132429667544674	0.558058619033255	NA	NA	NA	NA	NA	NA	NA	NA	NA	NA	NA	NA	NA	NA	NA	NA	2	2	4	4	0.679474119136602
434.2241	18903.5956279734	-0.46329142724713	0.121293742813593	-3.81958225132131	0.000133677879113681	0.563318582585053	NA	NA	NA	NA	NA	NA	NA	NA	NA	NA	NA	NA	NA	NA	NA	NA	2	2	0	4	-0.675001387758128
424.0688	18297.4770301604	0.665697408678888	0.174357279870401	3.81800753701652	0.000134533816519082	0.566925502811411	NA	NA	NA	NA	NA	NA	NA	NA	NA	NA	NA	NA	NA	NA	NA	NA	2	2	4	4	0.680220895282079
289.0686	16771.2532886808	-0.654846427527896	0.171699309294599	-3.81391416318583	0.000136782993396704	0.576403534173712	NA	NA	NA	NA	NA	NA	NA	NA	NA	NA	NA	NA	NA	NA	NA	NA	2	2	4	4	-0.844348114616275
438.0535	280423.069114784	1.69742356603089	0.445139166075327	3.81324245403212	0.000137155442302536	0.577973033862887	NA	NA	NA	NA	NA	NA	NA	NA	NA	NA	NA	NA	NA	NA	NA	NA	2	2	4	4	1.10450530754041
211.131	209575.006327118	-0.781861054776679	0.205275847811639	-3.80883120499453	0.000139625229300794	0.588380716273546	NA	NA	NA	NA	NA	NA	NA	NA	NA	NA	NA	NA	NA	NA	NA	NA	2	2	4	4	-0.948896901195574
378.1659	27259.193359198	-0.312825142314898	0.0821747206554488	-3.80682939740734	0.000140759773456058	0.593161685343827	NA	NA	NA	NA	NA	NA	NA	NA	NA	NA	NA	NA	NA	NA	NA	NA	2	2	4	4	-0.466201728960609
259.0928	22313.2382721164	-0.437933103106583	0.11511947595543	-3.80416171522649	0.000142285208597099	0.599589869028176	NA	NA	NA	NA	NA	NA	NA	NA	NA	NA	NA	NA	NA	NA	NA	NA	1	2	4	4	-0.647710710689484
397.2537	14391.944984289	-2.83423202823983	0.745790660075209	-3.80030507214185	0.000144518061315804	0.6089991103848	NA	NA	NA	NA	NA	NA	NA	NA	NA	NA	NA	NA	NA	NA	NA	NA	2	2	2	4	-1.9938671203849
394.3372	8887.87373919443	-0.499673028476991	0.131553889136262	-3.79823836267915	0.000145728147080295	0.614098411796365	NA	NA	NA	NA	NA	NA	NA	NA	NA	NA	NA	NA	NA	NA	NA	NA	0	2	4	4	-0.707363990594702
322.0359	16920.1631583415	0.785932237856317	0.207389016274894	3.78965218107098	0.00015085836853834	0.635717165020566	NA	NA	NA	NA	NA	NA	NA	NA	NA	NA	NA	NA	NA	NA	NA	NA	2	2	4	4	0.751444525645018
360.1879	10754.6886807838	0.422015274560448	0.111389106089518	3.78865841890585	0.000151462996566712	0.638265067532123	NA	NA	NA	NA	NA	NA	NA	NA	NA	NA	NA	NA	NA	NA	NA	NA	2	2	4	4	0.472156567726658
335.1006	24723.2594568103	-0.666308694510233	0.17615640414912	-3.78248351360641	0.000155271380294879	0.654313596562619	NA	NA	NA	NA	NA	NA	NA	NA	NA	NA	NA	NA	NA	NA	NA	NA	0	2	4	4	-0.855404515305778
373.0298	27058.9843922664	1.34900923646456	0.357115693203974	3.77751317608451	0.000158402127221357	0.667506564110798	NA	NA	NA	NA	NA	NA	NA	NA	NA	NA	NA	NA	NA	NA	NA	NA	2	2	4	4	0.971451445517595
326.2077	83642.1290219302	1.11364994387106	0.294848134246392	3.77702896685258	0.000158710279105864	0.668805116152112	NA	NA	NA	NA	NA	NA	NA	NA	NA	NA	NA	NA	NA	NA	NA	NA	0	2	4	4	0.886583928519379
306.1297	12317.078774438	0.419072321096914	0.111120705301268	3.77132524456837	0.000162382859283352	0.684281369020044	NA	NA	NA	NA	NA	NA	NA	NA	NA	NA	NA	NA	NA	NA	NA	NA	2	2	1	4	0.466201728960609
235.1656	96755.1715835958	1.247562940357	0.331779935094642	3.76021214182565	0.000169769327205212	0.715407944842763	NA	NA	NA	NA	NA	NA	NA	NA	NA	NA	NA	NA	NA	NA	NA	NA	2	2	4	4	0.935960335899237
427.3388	12247.1635739757	-0.616639269218597	0.164052969331109	-3.75878151875466	0.00017074285091549	0.719510373757877	NA	NA	NA	NA	NA	NA	NA	NA	NA	NA	NA	NA	NA	NA	NA	NA	2	2	4	4	-0.810133091041064
355.0192	28548.6425807342	1.59720764768601	0.425024855414713	3.75791586618518	0.000171334465585166	0.722003437975888	NA	NA	NA	NA	NA	NA	NA	NA	NA	NA	NA	NA	NA	NA	NA	NA	2	2	4	4	1.07869540995839
571.3219	25276.9097350119	0.47976028638705	0.127928493945858	3.7502222654954	0.000176677895997651	0.7445206537341	NA	NA	NA	NA	NA	NA	NA	NA	NA	NA	NA	NA	NA	NA	NA	NA	0	2	3	4	0.525863182654756
460.1051	6220.75568188648	0.420476100930079	0.112133516834141	3.74978073283846	0.00017698925929716	0.745832738678231	NA	NA	NA	NA	NA	NA	NA	NA	NA	NA	NA	NA	NA	NA	NA	NA	2	2	4	4	0.469507918061177
448.0672	23613.8561735605	0.838080859736981	0.223548655275411	3.7489863614007	0.000177550739735617	0.748198817245889	NA	NA	NA	NA	NA	NA	NA	NA	NA	NA	NA	NA	NA	NA	NA	NA	0	2	3	4	0.783268782181258
595.2641	51556.4410264643	-0.842374791943654	0.224749832707864	-3.74805525679121	0.00017821099855131	0.750981147895221	NA	NA	NA	NA	NA	NA	NA	NA	NA	NA	NA	NA	NA	NA	NA	NA	2	2	4	4	-0.990631441638518
410.1041	13705.6633861477	-0.785425267615701	0.209911449080794	-3.74169808771791	0.00018278102218455	0.770239227485695	NA	NA	NA	NA	NA	NA	NA	NA	NA	NA	NA	NA	NA	NA	NA	NA	2	2	4	4	-0.950757962894668
378.1161	539148.903765554	1.98585827604448	0.530739063508078	3.74168477993377	0.000182790703382714	0.770280024054758	NA	NA	NA	NA	NA	NA	NA	NA	NA	NA	NA	NA	NA	NA	NA	NA	0	2	3	4	1.23995824781801
368.1834	163274.721394314	-2.16040566975547	0.57823148949003	-3.73622970907522	0.000186800036773383	0.787175354963036	NA	NA	NA	NA	NA	NA	NA	NA	NA	NA	NA	NA	NA	NA	NA	NA	2	2	4	4	-1.55107247096107
408.0894	13472.8430399019	0.296964614318441	0.0797958817337317	3.72155314116803	0.000198001185234345	0.834376994577529	NA	NA	NA	NA	NA	NA	NA	NA	NA	NA	NA	NA	NA	NA	NA	NA	2	2	4	4	0.345786905204826
355.0515	10847.7884367205	-0.708143328558744	0.190761615477639	-3.7121898280514	0.000205473786119417	0.865866534707225	NA	NA	NA	NA	NA	NA	NA	NA	NA	NA	NA	NA	NA	NA	NA	NA	2	2	0	4	-0.889221112447036
486.2553	10528.127364298	-0.390543952050403	0.105250492320929	-3.71061401650797	0.000206757148558214	0.871274624024312	NA	NA	NA	NA	NA	NA	NA	NA	NA	NA	NA	NA	NA	NA	NA	NA	2	2	4	4	-0.586754904041688
591.2692	28909.0915494517	-0.694008908367072	0.187125083924018	-3.70879677814265	0.000208246478897015	0.877550662072023	NA	NA	NA	NA	NA	NA	NA	NA	NA	NA	NA	NA	NA	NA	NA	NA	2	2	4	4	-0.877837481834987
353.1837	18356.4301419708	-3.01699587404442	0.813659690421962	-3.70793331605234	0.000208957661096812	0.880547583861965	NA	NA	NA	NA	NA	NA	NA	NA	NA	NA	NA	NA	NA	NA	NA	NA	2	2	4	4	-2.13879144651483
575.5025	20438.0156682754	-1.20343660874802	0.324812513427221	-3.70501923109457	0.000211374694961075	0.890732964565972	NA	NA	NA	NA	NA	NA	NA	NA	NA	NA	NA	NA	NA	NA	NA	NA	2	2	4	4	-1.16311375013981
451.318	68077.3070368945	-0.78140480655555	0.211158190012092	-3.70056594305341	0.000215119167140576	0.906512170330385	NA	NA	NA	NA	NA	NA	NA	NA	NA	NA	NA	NA	NA	NA	NA	NA	0	2	4	4	-0.947039120258962
392.2109	18386.0500659184	-0.719539317345801	0.194508375021383	-3.69927164969992	0.000216219079095256	0.91114719930741	NA	NA	NA	NA	NA	NA	NA	NA	NA	NA	NA	NA	NA	NA	NA	NA	2	2	4	4	-0.892747008582497
310.1711	13895.6643927714	3.41408655991694	0.923486411534457	3.69695375836026	0.000218202069171645	0.919503519489312	NA	NA	NA	NA	NA	NA	NA	NA	NA	NA	NA	NA	NA	NA	NA	NA	2	2	4	4	1.77462943085731
603.3015	72133.2362676744	-1.08344203911258	0.293264130333658	-3.6944239920508	0.000220385802834482	0.928705773144509	NA	NA	NA	NA	NA	NA	NA	NA	NA	NA	NA	NA	NA	NA	NA	NA	2	2	4	4	-1.11879796429038
339.0452	287159.01023538	2.06351211872288	0.558766052201472	3.69298047115227	0.000221641049543188	0.933995382774995	NA	NA	NA	NA	NA	NA	NA	NA	NA	NA	NA	NA	NA	NA	NA	NA	2	2	0	4	1.27792230617752
383.0778	70830.4744194626	-0.750878783712973	0.203897094633481	-3.68263601334158	0.000230834636650532	0.972737158845342	NA	NA	NA	NA	NA	NA	NA	NA	NA	NA	NA	NA	NA	NA	NA	NA	2	2	4	4	-0.92045916964322
435.2813	41168.9280455467	0.587700736148958	0.1596369372975	3.68148340915434	0.000231880880700428	0.977146031271603	NA	NA	NA	NA	NA	NA	NA	NA	NA	NA	NA	NA	NA	NA	NA	NA	2	2	4	4	0.628097154942475
264.0541	19322.4239114363	0.672309296931949	0.182721365854464	3.6794235517451	0.000233761749871498	0.985072013958492	NA	NA	NA	NA	NA	NA	NA	NA	NA	NA	NA	NA	NA	NA	NA	NA	2	2	4	4	0.683211803257133
400.0979	772646.637753862	1.72312954649582	0.468661048311748	3.67670740443019	0.000236263772346322	0.995615536667403	NA	NA	NA	NA	NA	NA	NA	NA	NA	NA	NA	NA	NA	NA	NA	NA	2	2	4	4	1.11879796429038
294.1551	1271294.71975928	-0.375194198491578	0.10205551333865	-3.67637363448043	0.000236572957676557	0.996918443649012	NA	NA	NA	NA	NA	NA	NA	NA	NA	NA	NA	NA	NA	NA	NA	NA	2	2	4	4	-0.565067082160264
213.0529	60044.3878757302	-0.408623543133486	0.111184319968583	-3.67519037980309	0.000237672118297838	1	NA	NA	NA	NA	NA	NA	NA	NA	NA	NA	NA	NA	NA	NA	NA	NA	2	2	4	4	-0.6122928300052
269.15	26188.6368692838	-0.227530645685698	0.0620263009986703	-3.6682929986519	0.000244175270073575	1	NA	NA	NA	NA	NA	NA	NA	NA	NA	NA	NA	NA	NA	NA	NA	NA	2	2	4	4	-0.343271186359143
464.2024	3932.67394758282	-1.54640920491613	0.421900471912792	-3.66534125431312	0.000247008991449979	1	NA	NA	NA	NA	NA	NA	NA	NA	NA	NA	NA	NA	NA	NA	NA	NA	2	2	4	4	-1.33931130379187
379.1193	47719.6597166027	2.15232345644322	0.58827817025416	3.65868319661314	0.000253514490875268	1	NA	NA	NA	NA	NA	NA	NA	NA	NA	NA	NA	NA	NA	NA	NA	NA	2	2	0	4	1.31500387306858
263.0167	21037.3960160091	1.25177189323957	0.342649149320668	3.65321757173867	0.000258974613066234	1	NA	NA	NA	NA	NA	NA	NA	NA	Demeton-S-methylsulphon	1	C6H15O5PS2	[M+H]+	262.009857	263.0171334	-1.75311773074128	C18979	2	2	4	4	0.938719227820543
277.1508	14986.0697623367	-0.398811390792557	0.109179510349322	-3.65280435419203	0.00025939186644824	1	NA	NA	NA	NA	NA	NA	NA	NA	NA	NA	NA	NA	NA	NA	NA	NA	2	2	4	4	-0.595224279789381
142.0865	11065.2444844364	0.5740496890013	0.157592057804182	3.64263083431903	0.000269865734778749	1	NA	NA	NA	NA	NA	NA	NA	NA	NA	NA	NA	NA	NA	NA	NA	NA	2	2	3	4	0.617304721703438
174.1129	15591.2362482024	0.4236394265676	0.116313851025466	3.64220961504274	0.00027030782103584	1	NA	NA	NA	NA	NA	NA	NA	NA	NA	NA	NA	NA	NA	NA	NA	NA	2	2	4	4	0.472819247293483
210.1129	35685.700961787	-0.178395491321794	0.0490783562311127	-3.63491170082633	0.000278075860717733	1	NA	NA	NA	NA	NA	NA	NA	NA	NA	NA	NA	NA	NA	NA	NA	NA	2	2	2	4	-0.266266860057793
79.0208	113428.246519705	0.83216679324716	0.228965730512373	3.63446001890747	0.00027856344911072	1	NA	NA	NA	NA	NA	NA	NA	NA	NA	NA	NA	NA	NA	NA	NA	NA	2	2	4	4	0.781658859910355
133.1055	374190.562111761	-0.337868271928535	0.0930413460896663	-3.63137772752044	0.000281912216258601	1	NA	NA	NA	NA	NA	NA	NA	NA	NA	NA	NA	NA	NA	NA	NA	NA	2	2	4	4	-0.512299788892056
238.0384	14261.3161706365	0.409860788952889	0.112890776990445	3.6305958722171	0.000282767643768547	1	NA	NA	NA	NA	NA	NA	NA	NA	NA	NA	NA	NA	NA	NA	NA	NA	2	2	4	4	0.454341209984551
357.0558	41309.5178744648	1.7097165332311	0.471005433893906	3.62992952989205	0.000283498607652654	1	NA	NA	NA	NA	NA	NA	NA	NA	NA	NA	NA	NA	NA	NA	NA	NA	2	2	4	4	1.10887893070951
295.1582	117376.706500522	-0.4226208881131	0.116661217794838	-3.62263394898146	0.000291618363247802	1	NA	NA	NA	NA	NA	NA	NA	NA	NA	NA	NA	NA	NA	NA	NA	NA	2	2	4	4	-0.629541661843181
359.1925	10795.6876185619	-0.511534114022094	0.141224765016096	-3.62212756356006	0.000292189964116527	1	NA	NA	NA	NA	NA	NA	NA	NA	NA	NA	NA	NA	NA	NA	NA	NA	2	2	4	4	-0.713466506219451
315.0956	59510.318209305	0.469017242514755	0.129715742000755	3.6157311000235	0.000299501146864665	1	NA	NA	NA	NA	NA	NA	NA	NA	NA	NA	NA	NA	NA	NA	NA	NA	0	2	3	4	0.517036136315451
293.09	41074.4335160081	-0.645074248412409	0.178505646868744	-3.61374701432686	0.000301803553367645	1	NA	NA	NA	NA	NA	NA	NA	NA	NA	NA	NA	NA	NA	NA	NA	NA	1	2	3	4	-0.836753783279113
575.3178	26815.24985623	-0.332855713500548	0.092195353612823	-3.61033067781685	0.000305806882319795	1	NA	NA	NA	NA	NA	NA	NA	NA	NA	NA	NA	NA	NA	NA	NA	NA	2	2	4	4	-0.504880058735734
361.1907	14202.9863050549	0.417417209037406	0.115622650453768	3.61016814092417	0.000305998579808253	1	NA	NA	NA	NA	NA	NA	NA	NA	NA	NA	NA	NA	NA	NA	NA	NA	2	2	4	4	0.460922388350979
369.1867	27339.4353547085	-1.66547303964417	0.461504428558915	-3.60879102470316	0.000307627284555304	1	NA	NA	NA	NA	NA	NA	NA	NA	NA	NA	NA	NA	NA	NA	NA	NA	2	2	4	4	-1.39986594078883
330.2278	45931.1455524038	-1.67763397113049	0.465078599167703	-3.60720526408387	0.000309512805335558	1	NA	NA	NA	NA	NA	NA	NA	NA	NA	NA	NA	NA	NA	NA	NA	NA	2	2	4	4	-1.40461842183729
192.1022	18020.3214038607	-0.231796616521831	0.0642959293377426	-3.60515228427942	0.000311969939408299	1	NA	NA	NA	NA	NA	NA	NA	NA	NA	NA	NA	NA	NA	NA	NA	NA	2	2	4	4	-0.348934636245714
368.3217	180017.549340899	0.355382387509329	0.0986306419353318	3.60316409318657	0.00031436692753779	1	NA	NA	NA	NA	NA	NA	NA	NA	NA	NA	NA	NA	NA	NA	NA	NA	2	2	4	4	0.406224513869865
444.0664	39648.5532126169	3.00826104060466	0.837056866753435	3.59385504150076	0.000325821153539786	1	NA	NA	NA	NA	NA	NA	NA	NA	NA	NA	NA	NA	NA	NA	NA	NA	0	2	4	4	1.65139397390703
158.9225	240331.193233129	0.681276667829948	0.189575703964008	3.59369187920459	0.000326025354679052	1	NA	NA	NA	NA	NA	NA	NA	NA	NA	NA	NA	NA	NA	NA	NA	NA	2	2	0	4	0.68770966441601
123.0556	29460.1631728389	0.562503177051552	0.15662051708549	3.59150376667774	0.000328775423824823	1	NA	NA	NA	NA	NA	NA	NA	NA	NA	NA	NA	NA	NA	NA	NA	NA	2	2	4	4	0.60800913515142
132.1021	6078513.56210532	-0.311488553285809	0.0867345594488293	-3.59128535690065	0.000329051114504256	1	NA	NA	NA	NA	NA	NA	NA	NA	NA	NA	NA	NA	NA	NA	NA	NA	2	2	0	4	-0.462241013884743
462.1771	5457.22276793115	0.451765679276261	0.126335110476779	3.57593132717684	0.000348983261066457	1	NA	NA	NA	NA	NA	NA	NA	NA	NA	NA	NA	NA	NA	NA	NA	NA	0	2	4	4	0.501516645117789
290.135	65049.7570247786	-0.262622389314636	0.0738074805511327	-3.55820829208085	0.000373393167655652	1	NA	NA	NA	NA	NA	NA	NA	NA	NA	NA	NA	NA	NA	NA	NA	NA	2	2	3	4	-0.39210398977877
194.6078	26215.5261645321	-0.679354511463686	0.191036892747404	-3.55614301349611	0.00037633926632528	1	NA	NA	NA	NA	NA	NA	NA	NA	NA	NA	NA	NA	NA	NA	NA	NA	2	2	4	4	-0.865704047674165
245.15	17016.4893597816	-0.404236244891086	0.114038994805002	-3.54471946707614	0.000393031152336829	1	NA	NA	NA	NA	NA	NA	NA	NA	NA	NA	NA	NA	NA	NA	NA	NA	2	2	4	4	-0.605159529229148
274.0925	124777.175774539	0.870669643124454	0.246297224404863	3.53503635791384	0.00040771905490148	1	NA	NA	NA	NA	NA	NA	NA	NA	NA	NA	NA	NA	NA	NA	NA	NA	2	2	2	4	0.800297497861249
399.0898	13887.9870385283	0.597601423830135	0.169144814724349	3.53307563583329	0.000410754939009169	1	NA	NA	NA	NA	NA	NA	NA	NA	NA	NA	NA	NA	NA	NA	NA	NA	2	2	4	4	0.634607825686985
230.1026	14660.2181125601	0.368436939603624	0.10430122340677	3.53243162035347	0.000411756698064649	1	NA	NA	NA	NA	NA	NA	NA	NA	NA	NA	NA	NA	NA	NA	NA	NA	2	2	4	4	0.413960713481986
229.13	969037.692275277	-0.221098581371021	0.0627370268415947	-3.52421197659359	0.000424744306030404	1	NA	NA	NA	NA	NA	NA	NA	NA	NA	NA	NA	NA	NA	NA	NA	NA	0	2	2	4	-0.328221774462515
449.3024	10636.7046229779	-0.946850922781143	0.268856504388298	-3.52177056283395	0.000428674977616702	1	NA	NA	NA	NA	NA	NA	NA	NA	NA	NA	NA	NA	NA	NA	NA	NA	0	2	3	4	-1.04741016580144
430.1564	34364.7532334301	0.583530238431485	0.165899305715588	3.51737601260291	0.000435835910152949	1	NA	NA	NA	NA	NA	NA	NA	NA	NA	NA	NA	NA	NA	NA	NA	NA	2	2	3	4	0.625212063970083
365.1055	979271.71347414	-0.806349484210023	0.229394164906542	-3.51512639625572	0.000439544733783439	1	NA	NA	NA	NA	NA	NA	NA	NA	NA	NA	NA	NA	NA	NA	NA	NA	2	2	1	4	-0.965766763387303
312.1734	13681.5993009256	-0.413687595174693	0.117751992731075	-3.51321099184692	0.000442725759305464	1	NA	NA	NA	NA	NA	NA	NA	NA	NA	NA	NA	NA	NA	NA	NA	NA	2	2	0	4	-0.616587790063402
118.0857	192855.884379405	0.752550623971718	0.214216808946991	3.51303255645984	0.000443023189096294	1	NA	NA	NA	NA	NA	NA	NA	NA	NA	NA	NA	NA	NA	NA	NA	NA	2	2	4	4	0.734262266417808
472.1654	7220.89069098221	-0.348385307067904	0.099173920242836	-3.51287219679178	0.000443290648008708	1	NA	NA	NA	NA	NA	NA	NA	NA	NA	NA	NA	NA	NA	NA	NA	NA	2	2	4	4	-0.530633189626403
312.1169	16508.4274913837	-0.385605870998707	0.10986446966708	-3.50983236133756	0.000448389290171624	1	NA	NA	NA	NA	NA	NA	NA	NA	NA	NA	NA	NA	NA	NA	NA	NA	2	2	4	4	-0.576226960931768
377.0011	104755.384133994	1.72024819778576	0.490234035648228	3.5090346093802	0.000449736377830059	1	NA	NA	NA	NA	NA	NA	NA	NA	NA	NA	NA	NA	NA	NA	NA	NA	2	2	4	4	1.11658423691795
143.1181	30241.1173854598	0.341744058938164	0.0974807624797474	3.50575898510401	0.000455307303908789	1	NA	NA	NA	NA	NA	NA	NA	NA	NA	NA	NA	NA	NA	NA	NA	NA	2	2	4	4	0.390824216199434
245.1862	57538.4486829668	0.768259515506309	0.219144607668679	3.50571945930711	0.000455374917818356	1	NA	NA	NA	NA	NA	NA	NA	NA	NA	NA	NA	NA	NA	NA	NA	NA	2	2	4	4	0.739705630373778
446.1742	7002.46658711569	-0.826137433989006	0.23612137809374	-3.49878287454781	0.000467387017371743	1	NA	NA	NA	NA	NA	NA	NA	NA	NA	NA	NA	NA	NA	NA	NA	NA	2	2	2	4	-0.978123510575665
120.0932	14013.3175882013	0.483991571574403	0.138484820556235	3.49490702035366	0.000474226928486543	1	NA	NA	NA	NA	NA	NA	NA	NA	NA	NA	NA	NA	NA	NA	NA	NA	2	2	4	4	0.532681173748535
367.3183	947958.572624617	0.315544362866185	0.0903002853091757	3.49438943394037	0.00047514737365258	1	NA	NA	NA	NA	NA	NA	NA	NA	NA	NA	NA	NA	NA	NA	NA	NA	2	2	0	4	0.363459383570899
430.079	15530.9967334642	-2.25114098044705	0.644626216268327	-3.49216479819681	0.000479122541301803	1	NA	NA	NA	NA	NA	NA	NA	NA	NA	NA	NA	NA	NA	NA	NA	NA	2	2	4	4	-1.59181456804709
326.1325	24166.1826710016	-0.501326710744366	0.144014460668882	-3.48108591606655	0.000499385278181269	1	NA	NA	NA	NA	NA	NA	NA	NA	NA	NA	NA	NA	NA	NA	NA	NA	0	2	4	4	-0.708125361335498
338.1755	157261.506942585	0.16556262230052	0.0475613785772494	3.48103077019966	0.000499488106638231	1	NA	NA	NA	NA	NA	NA	NA	NA	NA	NA	NA	NA	NA	NA	NA	NA	2	2	0	4	0.184176747172775
262.1289	742966.461258259	-0.262263607662568	0.0753906625411493	-3.47872798596803	0.000503799689389217	1	NA	NA	NA	NA	NA	NA	NA	NA	NA	NA	NA	NA	NA	NA	NA	NA	2	2	4	4	-0.391464022845624
395.2024	60881.6872800746	-1.05097500584713	0.302271464193624	-3.47692432248224	0.000507200956076157	1	NA	NA	NA	NA	NA	NA	NA	NA	NA	NA	NA	NA	NA	NA	NA	NA	2	2	1	4	-1.10668947294967
200.0323	19979.4804428414	0.484795776187185	0.139534897433409	3.47436938790561	0.000512055586743882	1	NA	NA	NA	NA	NA	NA	NA	NA	NA	NA	NA	NA	NA	NA	NA	NA	2	2	4	4	0.533364331486177
369.2247	13945.9643820592	0.521503865288883	0.150222633569916	3.47153989312914	0.000517482436554431	1	NA	NA	NA	NA	NA	NA	NA	NA	NA	NA	NA	NA	NA	NA	NA	NA	2	2	4	4	0.568546925256384
436.1922	11464.3584464246	-0.606629819638299	0.175177056383119	-3.46295246742574	0.000534282770445846	1	NA	NA	NA	NA	NA	NA	NA	NA	NA	NA	NA	NA	NA	NA	NA	NA	2	2	4	4	-0.797850685887954
403.255	32831.6695035566	-0.427274073368873	0.123443370474943	-3.46129623425669	0.00053758090994154	1	NA	NA	NA	NA	NA	NA	NA	NA	NA	NA	NA	NA	NA	NA	NA	NA	2	2	4	4	-0.631710889134655
238.0907	67224.1357952105	-0.34101262651545	0.0986579805494945	-3.45651334657486	0.000547212108547598	1	NA	NA	NA	NA	NA	NA	NA	NA	NA	NA	NA	NA	NA	NA	NA	NA	2	2	1	4	-0.519747830419468
409.1009	85941.852434915	-0.818157429216208	0.236776656371562	-3.45539734260084	0.000549482393259231	1	NA	NA	NA	NA	NA	NA	NA	NA	NA	NA	NA	NA	NA	NA	NA	NA	2	2	4	4	-0.974305590944656
196.8782	181362.020040871	0.814918073516577	0.236441393806188	3.44659647110933	0.000567695838266174	1	NA	NA	NA	NA	NA	NA	NA	NA	NA	NA	NA	NA	NA	NA	NA	NA	2	2	4	4	0.77523931281633
290.5238	41356.143759433	0.653875273278713	0.189752180596557	3.4459433942894	0.000569069548638598	1	NA	NA	NA	NA	NA	NA	NA	NA	NA	NA	NA	NA	NA	NA	NA	NA	2	2	4	4	0.673513477484781
437.0953	13532.4947458245	-0.765857975958114	0.222307494649357	-3.44503894106716	0.000570977127662703	1	NA	NA	NA	NA	NA	NA	NA	NA	NA	NA	NA	NA	NA	NA	NA	NA	0	2	2	4	-0.931377944885304
253.1115	17484.888370148	0.351214391457197	0.102098994290599	3.43993977509274	0.000581843644195535	1	NA	NA	NA	NA	NA	NA	NA	NA	NA	NA	NA	NA	NA	NA	NA	NA	2	2	4	4	0.403651196721254
255.098	37800.4508148331	0.911533744891496	0.265018993578088	3.43950345816596	0.000582782339078268	1	NA	NA	NA	NA	NA	NA	NA	NA	NA	NA	NA	NA	NA	NA	NA	NA	2	2	4	4	0.814254443482275
368.2181	59823.1789342941	0.438828270668132	0.127651503107159	3.43770547143303	0.000586665434438619	1	NA	NA	NA	NA	NA	NA	NA	NA	NA	NA	NA	NA	NA	NA	NA	NA	2	2	4	4	0.489454847278304
251.103	13484.3646302068	-0.472149770125895	0.137892124476963	-3.42405174999516	0.000616948712642142	1	NA	NA	NA	NA	NA	NA	NA	NA	NA	NA	NA	NA	NA	NA	NA	NA	2	2	0	4	-0.686208835454462
322.1011	13112.9767447823	-0.540088332623255	0.157890722692185	-3.42064640286802	0.000624725002812734	1	NA	NA	NA	NA	NA	NA	NA	NA	NA	NA	NA	NA	NA	NA	NA	NA	0	2	2	4	-0.745171000765924
589.2278	11336.9618538553	3.10513141724254	0.90858252958805	3.41755571577015	0.000631861596459662	1	NA	NA	NA	NA	NA	NA	NA	NA	NA	NA	NA	NA	NA	NA	NA	NA	2	2	4	4	1.69214198955092
383.1161	51393.741704069	-1.19579821669399	0.350267883066691	-3.41395336113735	0.000640275351379558	1	NA	NA	NA	NA	NA	NA	NA	NA	NA	NA	NA	NA	NA	NA	NA	NA	2	2	4	4	-1.1619488290617
211.1194	100275.858392018	-0.27843415933008	0.0815661881408603	-3.41359778698055	0.000641111466220772	1	NA	NA	NA	NA	NA	NA	NA	NA	NA	NA	NA	NA	NA	NA	NA	NA	2	2	4	4	-0.417191429754042
362.1559	29380.4557338989	-0.335048252438537	0.0981860063966444	-3.41238293250297	0.000643975804285226	1	NA	NA	NA	NA	NA	NA	NA	NA	NA	NA	NA	NA	NA	NA	NA	NA	2	2	4	4	-0.507574906134668
223.1084	25747.7327800804	0.256925306097552	0.0753942085023864	3.40775917939931	0.000654986727793869	1	NA	NA	NA	NA	NA	NA	NA	NA	NA	NA	NA	NA	NA	NA	NA	NA	0	2	4	4	0.294624913923915
210.1354	9374.00532361229	2.81317385175925	0.82553253799839	3.4077080215156	0.000655109527717193	1	Minoxidil	1	C9H15N5O	[M+H]+	209.12766	210.1349364	2.07533315246344	HMDB14494	NA	NA	NA	NA	NA	NA	NA	NA	2	2	4	4	1.58345425970309
214.8504	10357.4814668402	2.96681775586953	0.870986862092207	3.40627153519045	0.000658566438121062	1	NA	NA	NA	NA	NA	NA	NA	NA	NA	NA	NA	NA	NA	NA	NA	NA	2	2	4	4	1.64677671715367
355.0103	26132.4953991705	1.41331478185332	0.414987367801761	3.40568145324476	0.000659991381786379	1	NA	NA	NA	NA	NA	NA	NA	NA	NA	NA	NA	NA	NA	NA	NA	NA	2	2	4	4	1.00329630814131
498.1605	7589.98760541518	1.63266576207839	0.479395700175593	3.40567460550934	0.000660007934673059	1	NA	NA	NA	NA	NA	NA	NA	NA	NA	NA	NA	NA	NA	NA	NA	NA	2	2	4	4	1.08936136499079
187.1081	301541.994010975	0.356236066086439	0.104613970867557	3.40524370819878	0.000661050310438741	1	NA	NA	NA	NA	NA	NA	NA	NA	NA	NA	NA	NA	NA	NA	NA	NA	2	2	4	4	0.407512180832777
335.1197	8553.95076125562	-0.287874159235148	0.0845609946467752	-3.40433743048606	0.000663247667680604	1	NA	NA	NA	NA	NA	NA	NA	NA	NA	NA	NA	NA	NA	NA	NA	NA	2	2	3	4	-0.430808588084348
383.2195	16067.2079786455	-0.736645957419937	0.21642181838843	-3.40375089214813	0.000664673404157769	1	NA	NA	NA	NA	NA	NA	NA	NA	NA	NA	NA	NA	NA	NA	NA	NA	2	2	4	4	-0.906963088885249
391.2076	112420.154798206	-0.697298132068693	0.20564571460923	-3.39077395020706	0.000696955604232773	1	NA	NA	NA	NA	NA	NA	NA	NA	NA	NA	NA	NA	NA	NA	NA	NA	2	2	4	4	-0.883077244326815
350.2286	74379.2088275906	-0.706435545049875	0.209097405225911	-3.37849981584723	0.000728824812776335	1	NA	NA	NA	NA	NA	NA	NA	NA	NA	NA	NA	NA	NA	NA	NA	NA	2	2	4	4	-0.888341364720821
189.0163	104626.231636519	0.37664316045711	0.1117079261367	3.37167803112019	0.000747117339162023	1	NA	NA	NA	NA	NA	NA	NA	NA	NA	NA	NA	NA	NA	NA	NA	NA	2	2	0	4	0.42236966429888
456.0255	17472.941202441	1.48542922191884	0.441177453110014	3.36696540461788	0.00076000221854711	1	NA	NA	NA	NA	NA	NA	NA	NA	Grixazone_B	1	C18H15N3O7S	[M+K]+	417.063074	456.0262334	-1.57995296580027	C20799	2	2	4	4	1.02711060230018
216.1236	69822.3206362916	-0.36465578041544	0.108320301372357	-3.36645832586744	0.000761400859034153	1	NA	NA	NA	NA	NA	NA	NA	NA	NA	NA	NA	NA	NA	NA	NA	NA	2	2	4	4	-0.552595703169793
599.5257	9846.1407920175	2.88897675326864	0.859545748545216	3.36105059929415	0.000776465995488321	1	NA	NA	NA	NA	NA	NA	NA	NA	NA	NA	NA	NA	NA	NA	NA	NA	2	2	4	4	1.61321684513498
560.3105	40295.1846173933	-1.40078178611728	0.416805263572141	-3.36075838897086	0.000777287878679586	1	NA	NA	NA	NA	NA	NA	NA	NA	NA	NA	NA	NA	NA	NA	NA	NA	1	2	3	4	-1.26067910743992
336.2282	9332.83313642566	-2.64036584066153	0.786095494589173	-3.3588359923643	0.000782715058177832	1	NA	NA	NA	NA	NA	NA	NA	NA	NA	NA	NA	NA	NA	NA	NA	NA	2	2	4	4	-1.83184813322287
339.1932	11409.8027682155	-2.82219033615661	0.840651826037378	-3.35714531122797	0.000787517123152365	1	NA	NA	NA	NA	NA	NA	NA	NA	NA	NA	NA	NA	NA	NA	NA	NA	2	2	4	4	-1.98528859530792
225.1167	14323.468194525	-0.381108252007121	0.113540665926816	-3.35657932685343	0.000789130796142403	1	NA	NA	NA	NA	NA	NA	NA	NA	NA	NA	NA	NA	NA	NA	NA	NA	2	2	4	4	-0.572731848978311
414.1605	17179.3707320305	0.433947227297505	0.129385297570252	3.35391451306039	0.000796769746441874	1	NA	NA	NA	NA	NA	NA	NA	NA	NA	NA	NA	NA	NA	NA	NA	NA	2	2	4	4	0.484116924642371
229.0322	67860.8498650724	0.491490330067362	0.14657319899958	3.35320736275101	0.000798808353222152	1	NA	NA	NA	NA	NA	NA	NA	NA	NA	NA	NA	NA	NA	NA	NA	NA	2	2	4	4	0.540895612272337
457.1331	3800.26670392797	-1.46266014889508	0.436208353641486	-3.35312273752837	0.000799052638903311	1	NA	NA	NA	NA	NA	NA	NA	NA	NA	NA	NA	NA	NA	NA	NA	NA	2	2	4	4	-1.29144951245998
312.935	18944.0153604679	2.09289303428574	0.624236732097879	3.35272329658034	0.00080020663210373	1	NA	NA	NA	NA	NA	NA	NA	NA	NA	NA	NA	NA	NA	NA	NA	NA	2	2	4	4	1.29418346415121
295.0596	11422.1501168319	0.313825894508611	0.0936052109348673	3.35265410306034	0.000800406690716223	1	NA	NA	NA	NA	NA	NA	NA	NA	NA	NA	NA	NA	NA	NA	NA	NA	2	2	4	4	0.360927912528932
471.2556	7995.2270838492	0.383988418586117	0.114576602140743	3.35136852910365	0.000804132112131941	1	NA	NA	NA	NA	NA	NA	NA	NA	NA	NA	NA	NA	NA	NA	NA	NA	2	2	4	4	0.430158357422499
282.1186	27554.5591132746	-0.803333123646132	0.240120570032735	-3.34554063209418	0.000821223258200635	1	NA	NA	NA	NA	NA	NA	NA	NA	NA	NA	NA	NA	NA	NA	NA	NA	2	2	4	4	-0.962936094577832
384.5819	31529.0923677157	0.770494250086461	0.23111855799281	3.33376193057777	0.000856799577294825	1	NA	NA	NA	NA	NA	NA	NA	NA	NA	NA	NA	NA	NA	NA	NA	NA	1	2	3	4	0.740485042307881
482.2605	14589.1171949058	1.20886989862967	0.362961414837637	3.33057413050484	0.000866670835854726	1	NA	NA	NA	NA	NA	NA	NA	NA	NA	NA	NA	NA	NA	NA	NA	NA	1	2	3	4	0.922271326958524
487.1793	10107.7124501253	0.663231978179761	0.199267039668325	3.32835766157662	0.000873596332526354	1	NA	NA	NA	NA	NA	NA	NA	NA	NA	NA	NA	NA	NA	NA	NA	NA	2	2	4	4	0.678727721724476
376.1715	41168.1812721925	-0.230620863942661	0.0693049453959952	-3.32762492813373	0.000875897065662333	1	NA	NA	NA	NA	NA	NA	NA	NA	NA	NA	NA	NA	NA	NA	NA	NA	2	2	4	4	-0.346416176384851
377.1919	61263.1148054067	-0.470556804951685	0.141675860548562	-3.32136189700709	0.00089579301985152	1	NA	NA	NA	NA	NA	NA	NA	NA	NA	NA	NA	NA	NA	NA	NA	NA	2	2	4	4	-0.683960485132289
382.0829	130479.153098973	-0.680038720301627	0.205002252611758	-3.31722559941579	0.000909161726623271	1	NA	NA	NA	NA	NA	NA	NA	NA	NA	NA	NA	NA	NA	NA	NA	NA	2	2	4	4	-0.86656648656745
211.1445	18533.3186951177	0.152702833141087	0.0460488511232266	3.31610516693358	0.00091281471137288	1	NA	NA	NA	NA	NA	NA	NA	NA	NA	NA	NA	NA	NA	NA	NA	NA	2	2	4	4	0.172734855164402
147.0848	13103.6773877846	0.441135369005128	0.133153345142803	3.31298750723853	0.000923051028331872	1	NA	NA	NA	NA	NA	NA	NA	NA	NA	NA	NA	NA	NA	NA	NA	NA	2	2	3	4	0.491460161080732
604.4594	24878.5593397241	-1.00908335795887	0.304756516801621	-3.31111330628485	0.000929255739365105	1	NA	NA	NA	NA	NA	NA	NA	NA	NA	NA	NA	NA	NA	NA	NA	NA	2	2	4	4	-1.0904347881547
202.0502	58922.0844658928	-0.309738058869737	0.0936241676466122	-3.30831308470324	0.000938598156481621	1	NA	NA	NA	NA	NA	NA	NA	NA	NA	NA	NA	NA	NA	NA	NA	NA	2	2	4	4	-0.459604563770323
152.0545	12382.2659914747	-0.290187603866505	0.087774039445809	-3.30607552869507	0.000946125808006803	1	NA	NA	NA	NA	NA	NA	NA	NA	NA	NA	NA	NA	NA	NA	NA	NA	2	2	0	4	-0.437973233707434
439.1919	108123.392091891	0.417546573947725	0.126521785122803	3.30019508926822	0.000966176391648037	1	NA	NA	NA	NA	NA	NA	NA	NA	NA	NA	NA	NA	NA	NA	NA	NA	1	2	3	4	0.461581600794631
248.1607	12196.8107507748	0.429503499521684	0.130180061830011	3.29930323802219	0.000969251487455638	1	NA	NA	NA	NA	NA	NA	NA	NA	NA	NA	NA	NA	NA	NA	NA	NA	0	2	3	4	0.477463843556655
182.0794	43183.692332699	0.479188699317489	0.145480880617033	3.29382594664736	0.000988336777987693	1	NA	NA	NA	NA	NA	NA	NA	NA	NA	NA	NA	NA	NA	NA	NA	NA	2	2	4	4	0.525182731294586
401.1012	74421.4277224829	1.74765654214817	0.530965357114219	3.29146999654862	0.000996652475166303	1	NA	NA	NA	NA	NA	NA	NA	NA	NA	NA	NA	NA	NA	NA	NA	NA	1	2	3	4	1.12994981993244
411.0162	45594.7211945712	0.949780167329285	0.288559910877151	3.29144878248051	0.000996727646955863	1	NA	NA	NA	NA	NA	NA	NA	NA	NA	NA	NA	NA	NA	NA	NA	NA	2	2	4	4	0.828371835930254
272.1721	64087.18688278	0.56736160958358	0.172578204520367	3.28756236142568	0.00101058803997731	1	NA	NA	NA	NA	NA	NA	NA	NA	NA	NA	NA	NA	NA	NA	NA	NA	2	2	4	4	0.609435790250928
478.1885	4787.3527243967	-1.49738128008197	0.456230635985204	-3.28207086937171	0.00103047702624277	1	NA	NA	NA	NA	NA	NA	NA	NA	NA	NA	NA	NA	NA	NA	NA	NA	2	2	4	4	-1.31079423120651
361.0842	8732.35872283257	-0.343793085959653	0.104761283194497	-3.28168074575199	0.00103190366044288	1	NA	NA	NA	NA	NA	NA	NA	NA	NA	NA	NA	NA	NA	NA	NA	NA	2	2	4	4	-0.522463351779169
276.1268	8836.10650336797	2.72165373468941	0.829843756420315	3.27971827664254	0.00103910793315149	1	NA	NA	NA	NA	NA	NA	NA	NA	NA	NA	NA	NA	NA	NA	NA	NA	0	2	4	4	1.573157084728
105.1136	7551.58918654184	0.715388631027013	0.218306190525083	3.27699654007207	0.00104917655065008	1	NA	NA	NA	NA	NA	NA	NA	NA	NA	NA	NA	NA	NA	NA	NA	NA	2	2	4	4	0.708887142787735
475.2577	6069.70549852124	-0.340524584296534	0.10399799154834	-3.27433808313742	0.00105909815342334	1	NA	NA	NA	NA	NA	NA	NA	NA	NA	NA	NA	NA	NA	NA	NA	NA	2	2	3	4	-0.517713702716916
156.0412	64942.7999743827	0.594703514446004	0.181872210535302	3.26989765338872	0.00107586402541338	1	NA	NA	NA	NA	NA	NA	NA	NA	NA	NA	NA	NA	NA	NA	NA	NA	2	2	4	4	0.633883093054354
457.211	3713.14311560871	-1.41173834658638	0.432034253941705	-3.26765374204997	0.00108442949668931	1	NA	NA	NA	NA	NA	NA	NA	NA	NA	NA	NA	NA	NA	NA	NA	NA	2	2	3	4	-1.26594465947953
381.0794	1247508.8657812	-0.584968473862066	0.179024344252545	-3.26753591141139	0.00108488101877292	1	NA	NA	NA	NA	NA	NA	NA	NA	NA	NA	NA	NA	NA	NA	NA	NA	2	2	4	4	-0.779247767489128
383.0834	16588.6333581422	-0.654269026092617	0.200458600363638	-3.26386109104699	0.00109905035579352	1	NA	NA	NA	NA	NA	NA	NA	NA	NA	NA	NA	NA	NA	NA	NA	NA	2	2	4	4	-0.843501899284014
203.0405	8157.10594025499	2.59717173774771	0.79701820363325	3.25861031267337	0.00111959339525526	1	NA	NA	NA	NA	NA	NA	NA	NA	NA	NA	NA	NA	NA	NA	NA	NA	2	2	4	4	1.52023998682882
165.9881	11582.7069597726	-0.231548065898866	0.0713164832569776	-3.24676786241014	0.00116723551848202	1	NA	NA	NA	NA	NA	NA	NA	NA	NA	NA	NA	NA	NA	NA	NA	NA	2	2	3	4	-0.348304814389948
473.2716	7176.02137358522	0.343519087497042	0.105805996662763	3.24668826278293	0.00116756199296161	1	NA	NA	NA	NA	NA	NA	NA	NA	NA	NA	NA	NA	NA	NA	NA	NA	0	2	4	4	0.394024855728223
253.0466	7814.42819975081	2.53001889623362	0.779841428688956	3.24427351915248	0.001177506161074	1	Coriandrin,Wyeronic_acid,2,4-Dihydroxy-2-biphenylcarboxylic_acid	1	C13H10O4	[M+Na]+	230.05791	253.0471314	-2.18180698962494	HMDB33329,HMDB39141,HMDB39209	2,4,6-Trihydroxybenzophenone,2-Hydroxy-4-(1-oxo-1,3-dihydro-2H-inden-2-ylidene)-but-2-enoic_acid,2-Hydroxy-4-(2-oxo-1,3-dihydro-2H-inden-1-ylidene)but-2-enoic_acid,Visnagin,Bis-noryangonin,2,3-Dihydroxy-2-carboxybiphenyl,4-Hydroxyphenyl-4-hydroxybenzoate	1	C13H10O4	[M+Na]+	230.05791	253.0471314	-2.18180698962494	C06356,C07718,C07725,C09049,C12085,C16263,C18216	0	2	2	4	1.49439950791177
166.0867	2301976.10418072	-0.228235652279229	0.0703673599376378	-3.24348749877073	0.00118075992103059	1	NA	NA	NA	NA	NA	NA	NA	NA	NA	NA	NA	NA	NA	NA	NA	NA	2	2	4	4	-0.344528773223393
483.2556	5356.03564774539	-0.292669573367362	0.0903169433857938	-3.24047252260529	0.0011933177244457	1	NA	NA	NA	NA	NA	NA	NA	NA	NA	NA	NA	NA	NA	NA	NA	NA	2	2	2	4	-0.443198021414283
418.1932	10657.8074816546	-0.389391126414856	0.120222156469846	-3.2389298100182	0.0011997909552255	1	NA	NA	NA	NA	NA	NA	NA	NA	NA	NA	NA	NA	NA	NA	NA	NA	2	2	4	4	-0.585347440632202
569.2566	17996.3156105397	-0.404925740871114	0.125077163535762	-3.23740744852546	0.0012062105792282	1	NA	NA	NA	NA	NA	NA	NA	NA	NA	NA	NA	NA	NA	NA	NA	NA	2	2	4	4	-0.605871469246876
276.1288	8045.54972680158	2.57565184546462	0.79581376170987	3.23650076109594	0.00121004903753832	1	NA	NA	NA	NA	NA	NA	NA	NA	NA	NA	NA	NA	NA	NA	NA	NA	2	2	4	4	1.51461724600238
352.0406	93544.5057002871	0.541050834924362	0.16759170851072	3.22838665308882	0.00124490582786729	1	NA	NA	NA	NA	NA	NA	NA	NA	NA	NA	NA	NA	NA	NA	NA	NA	2	2	4	4	0.590984292960343
202.1315	51241.4738187926	-1.12425836524794	0.348840150291434	-3.22284680908632	0.00126923413673838	1	NA	NA	NA	NA	NA	NA	NA	NA	NA	NA	NA	NA	NA	NA	NA	NA	2	2	4	4	-1.13897353462175
328.2234	36271.5050118947	0.328909878278059	0.102094962750647	3.22160730967085	0.00127473716490666	1	NA	NA	NA	NA	NA	NA	NA	NA	NA	NA	NA	NA	NA	NA	NA	NA	2	2	0	4	0.378697892591341
267.0244	7706.88636908075	2.50828361420452	0.778821397750912	3.22061466396271	0.00127916010585865	1	2-Methoxyxanthone,Oroselone,Fucose_1-phosphate	1	C14H10O3	[M+(41K)]+	226.062995	267.0242714	0.643012708581359	HMDB32998,HMDB33925,HMDB01265	Dithranol,4-Dihydroxyethyl-8,9-epoxy-enediyne,Flurecol,L-Fuculose_1-phosphate,L-Rhamnulose_1-phosphate,L-Fucose_1-phosphate,2-Deoxy-D-glucose_6-phosphate	1	C14H10O3	[M+(41K)]+	226.062995	267.0242714	0.643012708581359	C06831,C11446,C18856,C01099,C01131,C02985,C06369	2	2	4	4	1.47830072434922
310.1758	196738.203311383	-0.880810801197544	0.27376842330832	-3.2173571756505	0.00129377424262093	1	NA	NA	NA	NA	NA	NA	NA	NA	NA	NA	NA	NA	NA	NA	NA	NA	2	2	4	4	-1.01314910539747
416.239	67079.6514222063	0.263984240444314	0.0820522954023912	3.21726819645586	0.00129417558546862	1	NA	NA	NA	NA	NA	NA	NA	NA	NA	NA	NA	NA	NA	NA	NA	NA	2	2	4	4	0.307027439879824
297.2037	9955.51761122261	-2.62306442045787	0.815393153577517	-3.21693211299265	0.001295692535135	1	NA	NA	NA	NA	NA	NA	NA	NA	NA	NA	NA	NA	NA	NA	NA	NA	1	2	3	4	-1.81930023140091
346.0899	13453.9931474748	0.326205810460761	0.101447797565098	3.21550411433466	0.00130215628204755	1	NA	NA	NA	NA	NA	NA	NA	NA	NA	NA	NA	NA	NA	NA	NA	NA	2	2	4	4	0.375516061101814
264.1233	15532.3488573272	-0.322907733689613	0.100466403551938	-3.21408672226114	0.00130860143605726	1	NA	NA	NA	NA	NA	NA	NA	NA	NA	NA	NA	NA	NA	NA	NA	NA	1	2	4	4	-0.485450106723126
306.0621	7553.7178021432	2.47674849637037	0.771008535200168	3.21234899912925	0.00131654336591514	1	NA	NA	NA	NA	NA	NA	NA	NA	NA	NA	NA	NA	NA	NA	NA	NA	2	2	4	4	1.45399438442685
371.145	142619.490549019	-0.861437757380816	0.268652579514535	-3.20651213897691	0.00134354636256687	1	NA	NA	NA	NA	NA	NA	NA	NA	NA	NA	NA	NA	NA	NA	NA	NA	2	2	4	4	-1.00329630814131
172.1198	7712.67172706944	2.50946054269177	0.782707138327438	3.20612962346839	0.00134533370725643	1	NA	NA	NA	NA	NA	NA	NA	NA	NA	NA	NA	NA	NA	NA	NA	NA	0	2	3	4	1.48007059916183
126.0528	21184.8486445372	-0.371125697359756	0.115825504218477	-3.20417942372792	0.00135448037319054	1	NA	NA	NA	NA	NA	NA	NA	NA	NA	NA	NA	NA	NA	NA	NA	NA	2	2	3	4	-0.560900278904573
463.2814	8463.90471935928	-2.19928537154383	0.686556893276046	-3.20335487573287	0.00135836482661935	1	NA	NA	NA	NA	NA	NA	NA	NA	NA	NA	NA	NA	NA	NA	NA	NA	2	2	2	4	-1.5690845307208
359.229	23594.0959654535	0.380484378223939	0.118866147884488	3.20094816729222	0.00136976169937406	1	NA	NA	NA	NA	NA	NA	NA	NA	NA	NA	NA	NA	NA	NA	NA	NA	2	2	4	4	0.426260778528258
577.1091	7590.82551773093	2.48445285051304	0.776594394380401	3.1991640275684	0.00137826727572914	1	NA	NA	NA	NA	NA	NA	NA	NA	NA	NA	NA	NA	NA	NA	NA	NA	2	2	4	4	1.45913057692956
603.1998	7992.39704783377	2.56528663778533	0.802529709175443	3.19650052634317	0.00139105572707591	1	NA	NA	NA	NA	NA	NA	NA	NA	NA	NA	NA	NA	NA	NA	NA	NA	2	2	4	4	1.50904198641706
259.0053	7597.58576472944	2.48585096272468	0.778237809835232	3.19420481928395	0.00140216597012374	1	1-Propenyl_1-(1-propenylthio)propyl_disulfide	1	C9H16S3	[M+K]+	220.041416	259.0045754	2.69416089996569	HMDB38967	Thidiazuron	1	C9H8N4OS	[M+K]+	220.041883	259.0050424	0.891102342261756	C18812	0	2	4	4	1.46257620705134
248.088	18602.6198885871	-0.391372628515163	0.122550572300679	-3.19356018636067	0.0014053003994654	1	NA	NA	NA	NA	NA	NA	NA	NA	NA	NA	NA	NA	NA	NA	NA	NA	2	2	4	4	-0.588163530746541
584.4147	7649.11691863669	2.49646973552116	0.781968752793982	3.19254410946889	0.00141025403787805	1	NA	NA	NA	NA	NA	NA	NA	NA	NA	NA	NA	NA	NA	NA	NA	NA	2	2	4	4	1.46777744373831
601.3336	7594.62330219598	2.48523660181527	0.779005194253061	3.19026961585052	0.00142140119464608	1	NA	NA	NA	NA	NA	NA	NA	NA	NA	NA	NA	NA	NA	NA	NA	NA	2	2	4	4	1.46085122402091
445.2291	11139.7758847933	-0.258822490710082	0.0811497330284409	-3.18944352681199	0.00142546987617357	1	NA	NA	NA	NA	NA	NA	NA	NA	NA	NA	NA	NA	NA	NA	NA	NA	2	2	0	4	-0.384434890525152
452.1386	8339.33161824938	0.565124959542281	0.177349237534403	3.18650910147079	0.00144000956925243	1	NA	NA	NA	NA	NA	NA	NA	NA	NA	NA	NA	NA	NA	NA	NA	NA	2	2	3	4	0.608722307831188
385.1289	7693.15646184431	2.50548184682187	0.786387758661366	3.18606415121064	0.0014422261371139	1	S-Adenosylhomocysteine,(+)-Zeylenol,Oxyisocyclointegrin,Dulxanthone_F,Isolicopyranocoumarin,Licofuranocoumarin,Gancaonin_D,Licopyranocoumarin,5-Methoxyhinokinin,Piperenol_B,Piperenol_A,Calebin_A,3-O-Methylgancaonin_P,3-O-Methyluralenol,Uralene	1	C14H20N6O5S	[M+H]+	384.121591	385.1288674	0.00415445347593889	HMDB00939,HMDB29541,HMDB30621,HMDB34914,HMDB35479,HMDB36281,HMDB38396,HMDB38874,HMDB38950,HMDB39617,HMDB39634,HMDB40134,HMDB40813,HMDB40837,HMDB40934	S-Adenosyl-L-homocysteine,4-Demethyldeoxypodophyllotoxin	1	C14H20N6O5S	[M+H]+	384.121591	385.1288674	0.00415445347593889	C00021,C10552	1	2	3	4	1.47653546817184
386.8882	8062.9299852714	2.57902147608474	0.809879523701488	3.18445077398368	0.00145028975242124	1	NA	NA	NA	NA	NA	NA	NA	NA	NA	NA	NA	NA	NA	NA	NA	NA	2	2	4	4	1.51648616868799
184.0736	122668.012626474	0.550941984990104	0.173080951082693	3.18314627660488	0.00145683995426864	1	NA	NA	NA	NA	NA	NA	NA	NA	NA	NA	NA	NA	NA	NA	NA	NA	2	2	4	4	0.595224279789381
177.0955	19098.6338328572	0.495627725697811	0.155899964889572	3.17913943116585	0.00147713018157578	1	NA	NA	NA	NA	NA	NA	NA	NA	NA	NA	NA	NA	NA	NA	NA	NA	2	2	4	4	0.545016524177418
319.0051	8701.68851183822	2.69784978675951	0.848758123471616	3.17858493739616	0.00147995849887669	1	NA	NA	NA	NA	NA	NA	NA	NA	NA	NA	NA	NA	NA	NA	NA	NA	2	2	4	4	1.55901542566135
270.0975	7468.34637120396	2.45886874535371	0.773609182790293	3.17843789868799	0.00148070933873433	1	NA	NA	NA	NA	NA	NA	NA	NA	NA	NA	NA	NA	NA	NA	NA	NA	2	2	4	4	1.44383552801479
180.9044	108605.189925986	0.630190740866665	0.198274675356232	3.17837232482881	0.00148104429887081	1	NA	NA	NA	NA	NA	NA	NA	NA	NA	NA	NA	NA	NA	NA	NA	NA	2	2	4	4	0.657979169744205
483.0272	13468.9534286264	0.643689256610544	0.202723163423797	3.17521316133421	0.00149726468601336	1	NA	NA	NA	NA	NA	NA	NA	NA	NA	NA	NA	NA	NA	NA	NA	NA	2	2	4	4	0.666836224807563
275.0959	7619.92994686298	2.4904651975987	0.785245560784024	3.17157501038543	0.00151614707122531	1	NA	NA	NA	NA	NA	NA	NA	NA	NA	NA	NA	NA	NA	NA	NA	NA	2	2	4	4	1.46430555308756
582.5083	25844.9310932276	-1.3896722208584	0.438397970866725	-3.16988743837245	0.00152498000817097	1	NA	NA	NA	NA	NA	NA	NA	NA	NA	NA	NA	NA	NA	NA	NA	NA	1	2	4	4	-1.2554482789027
264.1081	77900.3906391721	-0.427738578427235	0.134974661949637	-3.16902870693491	0.00152949287637035	1	NA	NA	NA	NA	NA	NA	NA	NA	NA	NA	NA	NA	NA	NA	NA	NA	2	2	0	4	-0.632434625462633
198.8763	21735.8424342661	0.616751414489212	0.194672368714971	3.16815076818748	0.00153411939792959	1	NA	NA	NA	NA	NA	NA	NA	NA	NA	NA	NA	NA	NA	NA	NA	NA	2	2	4	4	0.648441898683968
380.8803	8299.79986871594	2.6242340587711	0.829323950927875	3.16430516185506	0.00155453707417954	1	NA	NA	NA	NA	NA	NA	NA	NA	NA	NA	NA	NA	NA	NA	NA	NA	2	2	4	4	1.53933841593009
485.084	18338.7542641899	-0.775303274946496	0.245113046566434	-3.16304368864495	0.00156128899372465	1	NA	NA	NA	NA	NA	NA	NA	NA	NA	NA	NA	NA	NA	NA	NA	NA	2	2	4	4	-0.942408903890819
265.0088	7714.48931323339	2.50982973732184	0.793730905129508	3.16206628858975	0.00156653899342208	1	Inositol_cyclic_phosphate	1	C6H11O8P	[M+Na]+	242.019158	265.0083794	1.64334426317575	HMDB01125	Hydroxyanthraquinone,D-myo-Inositol_1,2-cyclic_phosphate,6-Deoxy-5-ketofructose_1-phosphate	1	C14H8O3	[M+(41K)]+	224.047345	265.0086214	0.730164924235204	C02980,C04299,C16848	2	2	4	4	1.48362432420743
462.9873	9149.87471462597	1.88573565760581	0.596832591834903	3.15957218724987	0.00158000954056744	1	NA	NA	NA	NA	NA	NA	NA	NA	NA	NA	NA	NA	NA	NA	NA	NA	2	2	4	4	1.18675211387547
463.318	7611.69475504225	-2.5693921560886	0.813397451640266	-3.1588396925848	0.00158398592837202	1	NA	NA	NA	NA	NA	NA	NA	NA	NA	NA	NA	NA	NA	NA	NA	NA	0	2	3	4	-1.76049697573223
270.999	7645.25182864124	2.49567208541519	0.790306899397278	3.15785182606718	0.00158936320815398	1	NA	NA	NA	NA	NA	NA	NA	NA	NA	NA	NA	NA	NA	NA	NA	NA	0	2	3	4	1.46603928945443
380.1794	16776.6481513309	-0.759621494484413	0.240656575407427	-3.15645435076265	0.0015969988278377	1	NA	NA	NA	NA	NA	NA	NA	NA	NA	NA	NA	NA	NA	NA	NA	NA	2	2	4	4	-0.926815028247572
457.6963	9623.98721108834	1.28049409273057	0.40579503458728	3.15551937207147	0.00160212626613831	1	NA	NA	NA	NA	NA	NA	NA	NA	NA	NA	NA	NA	NA	NA	NA	NA	0	2	2	4	0.951689729673556
324.192	18464.0084793597	0.569389410292533	0.180732347025873	3.15045657106983	0.00163015490458052	1	NA	NA	NA	NA	NA	NA	NA	NA	NA	NA	NA	NA	NA	NA	NA	NA	2	2	4	4	0.610863686842519
179.0795	26227.6002098795	-0.461587059214025	0.146546671757322	-3.1497614628765	0.00163403819532769	1	NA	NA	NA	NA	NA	NA	NA	NA	NA	NA	NA	NA	NA	NA	NA	NA	2	2	4	4	-0.673513477484782
451.2224	5482.73808613464	-1.66418098874546	0.528798663607667	-3.14709756902897	0.00164899926179636	1	NA	NA	NA	NA	NA	NA	NA	NA	NA	NA	NA	NA	NA	NA	NA	NA	2	2	4	4	-1.39828878593882
569.4879	7895.64393730398	2.54621570263487	0.810012299959943	3.14342844270487	0.00166981236606865	1	NA	NA	NA	NA	NA	NA	NA	NA	NA	NA	NA	NA	NA	NA	NA	NA	2	2	3	4	1.50168050198984
246.9457	7532.61550659996	2.47234480681737	0.786825916137672	3.14217510647524	0.0016769771076211	1	NA	NA	NA	NA	NA	NA	NA	NA	NA	NA	NA	NA	NA	NA	NA	NA	2	2	4	4	1.44720523270305
132.1133	11876.402937378	0.591888089187014	0.188375012249896	3.14207326182849	0.00167756054686162	1	NA	NA	NA	NA	NA	NA	NA	NA	NA	NA	NA	NA	NA	NA	NA	NA	2	2	4	4	0.630987483542061
491.2533	6692.06447602938	1.37266808840119	0.436902253425538	3.14181965791837	0.00167901418363172	1	NA	NA	NA	NA	NA	NA	NA	NA	NA	NA	NA	NA	NA	NA	NA	NA	2	2	4	4	0.980996333040159
176.0909	6950.61086493438	2.34541433224492	0.746745051248996	3.14085018484155	0.00168458181187766	1	NA	NA	NA	NA	NA	NA	NA	NA	NA	NA	NA	NA	NA	NA	NA	NA	2	2	0	4	1.39045468884091
275.1718	32578.7608601345	0.515130723232657	0.164063348864256	3.13982816271092	0.00169046961176678	1	NA	NA	NA	NA	NA	NA	NA	NA	NA	NA	NA	NA	NA	NA	NA	NA	2	2	4	4	0.562288127980161
219.1344	161362.624910363	-0.347627680087199	0.110784609008641	-3.13786981059873	0.00170180446369833	1	NA	NA	NA	NA	NA	NA	NA	NA	NA	NA	NA	NA	NA	NA	NA	NA	2	2	4	4	-0.52926910280993
264.8656	7726.58947668565	2.51228375587006	0.800974515956878	3.13653394186802	0.00170957647194436	1	NA	NA	NA	NA	NA	NA	NA	NA	NA	NA	NA	NA	NA	NA	NA	NA	2	2	3	4	1.4854082349369
455.0308	12713.924321486	1.89847882666969	0.605286274221034	3.13649740218034	0.001709789515717	1	NA	NA	NA	NA	NA	NA	NA	NA	NA	NA	NA	NA	NA	NA	NA	NA	2	2	4	4	1.19639555373032
373.1969	39941.5198787688	-0.651840432102849	0.207841147429976	-3.13624342514978	0.00171127099753803	1	NA	NA	NA	NA	NA	NA	NA	NA	NA	NA	NA	NA	NA	NA	NA	NA	2	2	4	4	-0.841811277908678
473.1042	8157.66620847116	1.51045605474494	0.48180876494651	3.13497006413453	0.00171871649563868	1	NA	NA	NA	NA	NA	NA	NA	NA	NA	NA	NA	NA	NA	NA	NA	NA	2	2	4	4	1.0321456285407
284.0855	14794.4693517278	-0.409972129697421	0.130826931270275	-3.13369828151407	0.00172618249072237	1	NA	NA	NA	NA	NA	NA	NA	NA	NA	NA	NA	NA	NA	NA	NA	NA	2	2	4	4	-0.613723224841483
320.8083	7829.21210758877	2.53297524724983	0.80859607496628	3.13255941460693	0.00173289350460994	1	NA	NA	NA	NA	NA	NA	NA	NA	NA	NA	NA	NA	NA	NA	NA	NA	2	2	4	4	1.49621232780608
387.046	7499.20062396888	2.46535120949425	0.787169989064588	3.13191717639526	0.00173668860062128	1	NA	NA	NA	NA	NA	NA	NA	NA	NA	NA	NA	NA	NA	NA	NA	NA	2	2	4	4	1.44551832864323
251.0615	7679.26315448259	2.50264184363367	0.800434478830457	3.1266042503446	0.00176837795149509	1	Aprobarbital	1	C10H14N2O3	[M+(41K)]+	210.100443	251.0617194	-0.842422335477825	HMDB15441	Aprobarbital,2,6-Dihydroxypseudooxynicotine	1	C10H14N2O3	[M+(41K)]+	210.100443	251.0617194	-0.842422335477825	C07826,C15986	0	2	3	4	1.47301869394958
399.1397	20882.8931435746	-0.963538721448689	0.308513171800109	-3.12316882882712	0.0017891508654532	1	Malabaricone_C,Prednisone,Normammein,Monascoflavin,Mammea_B/BD,Mammea_B/AC	1	C21H26O5	[M+(41K)]+	358.178025	399.1393014	1.04424695468546	HMDB05798,HMDB14773,HMDB30784,HMDB30792,HMDB34096,HMDB34275	Prednisone,9,10-Dihydrokadsurenone	1	C21H26O5	[M+(41K)]+	358.178025	399.1393014	1.04424695468546	C07370,C11053	0	2	2	4	-1.05565192547118
368.3393	7832.69958493963	2.53367603291264	0.811723110892776	3.12135505187966	0.00180020845131622	1	NA	NA	NA	NA	NA	NA	NA	NA	NA	NA	NA	NA	NA	NA	NA	NA	2	2	4	4	1.49803007810701
558.2824	7713.74131280584	2.50967886968174	0.80404433080649	3.12131902872124	0.00180042869916297	1	NA	NA	NA	NA	NA	NA	NA	NA	NA	NA	NA	NA	NA	NA	NA	NA	2	2	4	4	1.48184512241483
112.0873	263297.09451835	0.397284884883324	0.127424288899487	3.11781127691209	0.00182199431859437	1	NA	NA	NA	NA	NA	NA	NA	NA	NA	NA	NA	NA	NA	NA	NA	NA	2	2	4	4	0.443851968451083
316.8369	8175.03699500443	2.60059574588502	0.835163593077757	3.11387585311432	0.00184647165294604	1	NA	NA	NA	NA	NA	NA	NA	NA	NA	NA	NA	NA	NA	NA	NA	NA	2	2	3	4	1.52401534998649
247.0301	7281.9897913017	2.41904743569971	0.776946948638691	3.11352974606334	0.00184863874077466	1	NA	NA	NA	NA	NA	NA	NA	NA	NA	NA	NA	NA	NA	NA	NA	NA	2	2	4	4	1.42232161179945
390.1984	31577.9575240627	0.513994814769053	0.165087303143727	3.11347272007687	0.00184899602300489	1	NA	NA	NA	NA	NA	NA	NA	NA	NA	NA	NA	NA	NA	NA	NA	NA	2	2	4	4	0.560900278904573
599.3529	6679.10777685799	2.28214807460698	0.733001115012654	3.11343056356412	0.00184926018500455	1	NA	NA	NA	NA	NA	NA	NA	NA	NA	NA	NA	NA	NA	NA	NA	NA	2	2	0	4	1.36443690347034
195.9775	19062.0040759329	0.416710572681672	0.133897689942061	3.11215654924285	0.00185725981627872	1	NA	NA	NA	NA	NA	NA	NA	NA	NA	NA	NA	NA	NA	NA	NA	NA	2	2	4	4	0.459604563770323
447.0135	9407.15607663807	1.73660030514718	0.558137211155793	3.11142183398061	0.00186188758984848	1	NA	NA	NA	NA	NA	NA	NA	NA	4,4,6,6-Tetranitro-2,2-azoxytoluene,2,4,6,6-Tetranitro-2,4-azoxytoluene,2,2,6,6-Tetranitro-4,4-azoxytoluene	1	C14H10N6O9	[M+(41K)]+	406.050929	447.0122054	2.95763736217328	C16411,C16412,C16413	2	2	4	4	1.12435641342369
430.2431	26402.7586701711	-0.22418116643277	0.072058448414679	-3.11110177036649	0.00186390689497153	1	NA	NA	NA	NA	NA	NA	NA	NA	NA	NA	NA	NA	NA	NA	NA	NA	2	2	4	4	-0.331977031224214
455.2498	5403.40955246347	-0.236378338842365	0.0759860010134517	-3.11081430381524	0.00186572225758162	1	NA	NA	NA	NA	NA	NA	NA	NA	NA	NA	NA	NA	NA	NA	NA	NA	2	2	4	4	-0.355240520693153
468.1122	12325.6446666295	0.552037544550932	0.177529196904066	3.10955918337897	0.00187366743585958	1	NA	NA	NA	NA	NA	NA	NA	NA	NA	NA	NA	NA	NA	NA	NA	NA	0	2	2	4	0.596639986217237
392.2405	19306.966842742	-0.429950976191581	0.138340958161992	-3.10790804042376	0.00188416685907616	1	NA	NA	NA	NA	NA	NA	NA	NA	NA	NA	NA	NA	NA	NA	NA	NA	2	2	4	4	-0.633883093054354
422.0799	84807.2119589208	1.58125515607569	0.508846881936082	3.10752647252011	0.00188660087917702	1	NA	NA	NA	NA	NA	NA	NA	NA	NA	NA	NA	NA	NA	NA	NA	NA	0	2	4	4	1.07130166340681
580.1267	81177.3299935196	6.01555175693341	1.93580867316911	3.1075135886675	0.00188668311560342	1	NA	NA	NA	NA	NA	NA	NA	NA	NA	NA	NA	NA	NA	NA	NA	NA	0	2	4	4	2.36018852436841
172.0408	15710.6638206287	-0.514338406504556	0.165581213868004	-3.10626063482401	0.00189469635075163	1	NA	NA	NA	NA	NA	NA	NA	NA	NA	NA	NA	NA	NA	NA	NA	NA	2	2	4	4	-0.715761804839133
140.0667	6894.57290553239	2.33258135109536	0.751287439411949	3.10477884858707	0.00190421341630412	1	NA	NA	NA	NA	NA	NA	NA	NA	NA	NA	NA	NA	NA	NA	NA	NA	2	2	3	4	1.38579489814511
376.1827	12500.1515730918	0.292267650609868	0.0941946175583669	3.10280627689546	0.00191695077504452	1	NA	NA	NA	NA	NA	NA	NA	NA	NA	NA	NA	NA	NA	NA	NA	NA	2	2	3	4	0.338873889684709
378.2252	117888.389952648	-2.00344508063431	0.645744715526981	-3.10253422515324	0.00191871360352033	1	NA	NA	NA	NA	NA	NA	NA	NA	NA	NA	NA	NA	NA	NA	NA	NA	2	2	1	4	-1.48007059916183
473.1638	10600.7646203512	0.52417392151629	0.168955705135497	3.10243398467023	0.00191936351245234	1	NA	NA	NA	NA	NA	NA	NA	NA	NA	NA	NA	NA	NA	NA	NA	NA	2	2	4	4	0.57203366673363
476.2235	12061.0757006917	-0.440910095833933	0.142193275490846	-3.10078021841698	0.00193011492200308	1	NA	NA	NA	NA	NA	NA	NA	NA	NA	NA	NA	NA	NA	NA	NA	NA	2	2	4	4	-0.649905315928428
274.9545	23034.6501819398	-0.739482265686036	0.238656288686866	-3.09852411497226	0.00194487141457657	1	NA	NA	NA	NA	NA	NA	NA	NA	NA	NA	NA	NA	NA	NA	NA	NA	0	2	4	4	-0.909649043381798
395.095	10214.3308236135	-0.542118799105404	0.175010584214675	-3.0976343604477	0.00195071945748081	1	NA	NA	NA	NA	NA	NA	NA	NA	NA	NA	NA	NA	NA	NA	NA	NA	2	2	4	4	-0.748304081813626
386.2936	7118.38993132387	2.38316070226786	0.769745900969733	3.09603558689372	0.00196126821646019	1	NA	NA	NA	NA	NA	NA	NA	NA	NA	NA	NA	NA	NA	NA	NA	NA	2	2	4	4	1.40303073921105
394.1303	5926.42163894068	-2.03404572386136	0.657558244684665	-3.09333164066218	0.00197922818799127	1	NA	NA	NA	NA	NA	NA	NA	NA	NA	NA	NA	NA	NA	NA	NA	NA	2	2	4	4	-1.49259158582489
352.2229	10291.879012977	0.193525550651095	0.0625882109675892	3.0920447742357	0.00198782863757928	1	NA	NA	NA	NA	NA	NA	NA	NA	NA	NA	NA	NA	NA	NA	NA	NA	2	2	4	4	0.225336124844096
333.152	15088.8338458486	-0.432260779984704	0.139821304395846	-3.09152301112095	0.00199132547374365	1	NA	NA	NA	NA	NA	NA	NA	NA	NA	NA	NA	NA	NA	NA	NA	NA	2	2	4	4	-0.638236504743871
457.1899	7275.97154724632	0.535122489456945	0.173370931774697	3.08657560975884	0.00202476445351263	1	NA	NA	NA	NA	NA	NA	NA	NA	NA	NA	NA	NA	NA	NA	NA	NA	2	2	4	4	0.583238416413943
278.0638	6525.12128047988	2.24499456550916	0.727551909133621	3.0856830108281	0.0020308520249577	1	NA	NA	NA	NA	NA	NA	NA	NA	NA	NA	NA	NA	NA	NA	NA	NA	2	2	0	4	1.34955405333459
118.0853	65842.8948956795	0.801484005672709	0.259748919488712	3.08561054748695	0.00203134696503534	1	NA	NA	NA	NA	NA	NA	NA	NA	NA	NA	NA	NA	NA	NA	NA	NA	2	2	4	4	0.766464226018652
300.1807	23114.7717299327	0.372507304392476	0.120835462595086	3.0827647479675	0.00205087212971072	1	NA	NA	NA	NA	NA	NA	NA	NA	NA	NA	NA	NA	NA	NA	NA	NA	2	2	4	4	0.417838094790573
238.0833	7547.64575183082	2.47548010931105	0.803423743331528	3.08116374435994	0.00206193222613115	1	Ecgonine_methyl_ester,Neotussilagine,Acetyl_vitamin_K5,Macaridine	1	C10H17NO3	[M+K]+	199.120844	238.0840034	-2.84899443187088	HMDB06406,HMDB31820,HMDB32888,HMDB39455	Tussilagine,Ecgonine_methyl_ester,N-Hexanoyl-L-homoserine_lactone,Dicrotophos	1	C10H17NO3	[M+K]+	199.120844	238.0840034	-2.84899443187088	C10411,C12448,C21197,C18656	0	2	4	4	1.45229081547426
129.0662	87244.4548995595	0.34813287010296	0.11304675466512	3.07954767152971	0.0020731518932784	1	NA	NA	NA	NA	NA	NA	NA	NA	NA	NA	NA	NA	NA	NA	NA	NA	2	2	4	4	0.399796220578374
245.0594	6776.36440611964	2.30513185053735	0.74854646845431	3.07947729056455	0.0020736417868726	1	NA	NA	NA	NA	NA	NA	NA	NA	Penicillenic_acid	1	C9H12N2O4S	[M+H]+	244.05178	245.0590564	1.49719012787664	C11747	2	2	4	4	1.37047552128171
372.1483	20369.8246955465	-0.805180390250439	0.261478394838993	-3.07933812560779	0.00207461077076195	1	NA	NA	NA	NA	NA	NA	NA	NA	NA	NA	NA	NA	NA	NA	NA	NA	0	2	4	4	-0.963878792687999
231.098	63009.4530972954	-0.459465153335781	0.149244493534444	-3.07860707256004	0.00207970780439075	1	NA	NA	NA	NA	NA	NA	NA	NA	NA	NA	NA	NA	NA	NA	NA	NA	2	2	0	4	-0.671284403088494
361.0272	72836.3732530441	1.61489141014325	0.524721957636213	3.07761355636436	0.00208665319213538	1	NA	NA	NA	NA	NA	NA	NA	NA	NA	NA	NA	NA	NA	NA	NA	NA	2	2	4	4	1.08508016825955
313.0812	6541.6013430742	2.24901700780365	0.731500904558849	3.0745238916143	0.00210838833602778	1	NA	NA	NA	NA	NA	NA	NA	NA	NA	NA	NA	NA	NA	NA	NA	NA	0	2	2	4	1.3510289048622
468.0276	12603.2739346549	0.63571815575457	0.206908448003687	3.07246109034292	0.00212301508943957	1	NA	NA	NA	NA	NA	NA	NA	NA	NA	NA	NA	NA	NA	NA	NA	NA	2	2	4	4	0.662401201794828
369.3112	6993.29722492927	2.355108692386	0.767198065072834	3.06975317014443	0.00214235745671508	1	NA	NA	NA	NA	NA	NA	NA	NA	NA	NA	NA	NA	NA	NA	NA	NA	0	2	3	4	1.3935780679361
368.2282	17233.5763977475	-2.09302122387051	0.683369240945015	-3.06279694558116	0.00219278796830801	1	NA	NA	NA	NA	NA	NA	NA	NA	NA	NA	NA	NA	NA	NA	NA	NA	2	2	4	4	-1.52591120543654
215.0168	529130.913812082	-0.829179222721486	0.270815440596346	-3.06178710082262	0.00220019881487442	1	NA	NA	NA	NA	NA	NA	NA	NA	NA	NA	NA	NA	NA	NA	NA	NA	2	2	4	4	-0.981955741346628
295.1137	39112.1204661085	-0.469709355526527	0.153420242835273	-3.0615865732324	0.00220167313560447	1	NA	NA	NA	NA	NA	NA	NA	NA	NA	NA	NA	NA	NA	NA	NA	NA	2	2	4	4	-0.681715586980864
120.0811	365151.074575674	-0.265479165177021	0.0868396372516345	-3.05711969302388	0.00223475020599085	1	NA	NA	NA	NA	NA	NA	NA	NA	NA	NA	NA	NA	NA	NA	NA	NA	0	2	3	4	-0.397870961786381
363.1875	15021.3116872048	-0.397935154556833	0.13025112864182	-3.05513786104012	0.00224957091413207	1	NA	NA	NA	NA	NA	NA	NA	NA	NA	NA	NA	NA	NA	NA	NA	NA	2	2	0	4	-0.593809765320969
311.1984	9456.94042851398	2.82678132791575	0.926075540942974	3.05243060953472	0.0022699620707264	1	NA	NA	NA	NA	NA	NA	NA	NA	NA	NA	NA	NA	NA	NA	NA	NA	2	2	0	4	1.59181456804709
442.2555	6346.09650845474	2.20056058136357	0.721639375262599	3.04939095176562	0.00229305863242311	1	NA	NA	NA	NA	NA	NA	NA	NA	NA	NA	NA	NA	NA	NA	NA	NA	2	2	4	4	1.33352084754549
286.0647	7319.54047040598	2.427159775345	0.796661175062999	3.04666507082269	0.00231395385967917	1	NA	NA	NA	NA	NA	NA	NA	NA	NA	NA	NA	NA	NA	NA	NA	NA	2	2	4	4	1.42887098124563
199.0055	32686.0527250154	-0.685817902325302	0.225397655108185	-3.04270202809398	0.0023446437248759	1	NA	NA	NA	NA	NA	NA	NA	NA	NA	NA	NA	NA	NA	NA	NA	NA	0	2	4	4	-0.870022708614238
331.1546	6562.80654283628	2.25417537505787	0.741183663338441	3.04131821376716	0.00235544749855958	1	Gibberellin_A105,Gibberellin_A108,Fragransol_B,Gibberellin_A62,Hericenone_A,Gibberellin_A121,Gibberellin_A88,Gibberellin_A95	1	C19H22O5	[M+H]+	330.146725	331.1540014	1.83751365656443	HMDB31076,HMDB31095,HMDB33538,HMDB34989,HMDB35879,HMDB38015,HMDB39240,HMDB41350	Podolide,Gibberellin_A51-catabolite,Gibberellin_A7,Gibberellin_A5,5-Deoxystrigol	1	C19H22O5	[M+H]+	330.146725	331.1540014	1.83751365656443	C09173,C11854,C11867,C11871,C18037	2	2	4	4	1.35695790787969
241.0476	6259.71641298184	2.17861787718888	0.716437081706384	3.04090607928881	0.00235867393049189	1	NA	NA	NA	NA	NA	NA	NA	NA	NA	NA	NA	NA	NA	NA	NA	NA	2	2	4	4	1.32491808686198
394.076	11196.4976313091	0.330559190047339	0.108817300832556	3.03774480269448	0.00238355715146651	1	NA	NA	NA	NA	NA	NA	NA	NA	NA	NA	NA	NA	NA	NA	NA	NA	2	2	4	4	0.381883562673399
377.0566	6562.53682657417	2.25410335465764	0.742453946636208	3.03601774207029	0.00239725257761459	1	NA	NA	NA	NA	NA	NA	NA	NA	NA	NA	NA	NA	NA	NA	NA	NA	2	2	4	4	1.35547118731187
356.9611	7268.98499033128	2.41622727813949	0.797975660441126	3.02794608648062	0.00246222010833255	1	NA	NA	NA	NA	NA	NA	NA	NA	NA	NA	NA	NA	NA	NA	NA	NA	1	2	4	4	1.42069376883304
184.0583	20657.087141105	0.275638738772307	0.0910870699622678	3.02610171659368	0.00247728950426235	1	NA	NA	NA	NA	NA	NA	NA	NA	NA	NA	NA	NA	NA	NA	NA	NA	2	2	4	4	0.320101158526989
212.1035	266078.22137229	0.426760383322192	0.141302231372204	3.02019564148327	0.00252611454393315	1	NA	NA	NA	NA	NA	NA	NA	NA	NA	NA	NA	NA	NA	NA	NA	NA	1	2	4	4	0.47547204679104
278.8812	18321.173275034	1.95972572081208	0.648893711810995	3.020102807504	0.00252688897293721	1	NA	NA	NA	NA	NA	NA	NA	NA	NA	NA	NA	NA	NA	NA	NA	NA	0	2	4	4	1.22853310103641
423.3235	13331.2119288715	-0.476634713113384	0.157913469134075	-3.01832842839202	0.00254173279985159	1	NA	NA	NA	NA	NA	NA	NA	NA	NA	NA	NA	NA	NA	NA	NA	NA	0	2	2	4	-0.693728553082684
360.9884	6566.73201399065	2.25512123800729	0.747571569989461	3.01659577294931	0.00255630450063642	1	NA	NA	NA	NA	NA	NA	NA	NA	NA	NA	NA	NA	NA	NA	NA	NA	2	2	0	4	1.35844763384903
236.1689	6515.70402101617	2.24268993543715	0.743566009568484	3.0161275617462	0.00256025526610643	1	NA	NA	NA	NA	NA	NA	NA	NA	NA	NA	NA	NA	NA	NA	NA	NA	2	2	4	4	1.34808213151075
114.0552	10510.4442737366	0.446313646164222	0.148185521839513	3.01185730308786	0.00259654624802557	1	NA	NA	NA	NA	NA	NA	NA	NA	NA	NA	NA	NA	NA	NA	NA	NA	2	2	4	4	0.496146940592688
341.1014	47582.9796799304	-0.295434869439169	0.0981153693512518	-3.01109674654045	0.00260305900178205	1	NA	NA	NA	NA	NA	NA	NA	NA	NA	NA	NA	NA	NA	NA	NA	NA	2	2	4	4	-0.447779651563899
399.2238	10701.2074468399	-0.658279058821719	0.218627030067919	-3.01096830806885	0.00260416031156376	1	NA	NA	NA	NA	NA	NA	NA	NA	NA	NA	NA	NA	NA	NA	NA	NA	2	2	4	4	-0.8477390412455
481.2917	16389.1730632936	-0.864751392251062	0.287279315799183	-3.01014150582129	0.00261126002199829	1	NA	NA	NA	NA	NA	NA	NA	NA	NA	NA	NA	NA	NA	NA	NA	NA	2	2	4	4	-1.00722569365229
319.0668	5910.64909731822	2.08639896938166	0.693763540937129	3.00736323872449	0.00263524669739121	1	NA	NA	NA	NA	NA	NA	NA	NA	NA	NA	NA	NA	NA	NA	NA	NA	2	2	4	4	1.28736659313821
156.1499	23128.1693476465	0.622318023663578	0.20697972469641	3.00666176156322	0.00264133479142532	1	NA	NA	NA	NA	NA	NA	NA	NA	NA	NA	NA	NA	NA	NA	NA	NA	2	2	4	4	0.652103055776406
288.6885	18180.5656672103	0.928052938420537	0.308829805916276	3.00506272594729	0.00265526084683891	1	NA	NA	NA	NA	NA	NA	NA	NA	NA	NA	NA	NA	NA	NA	NA	NA	2	2	4	4	0.822538944921229
158.0967	11079.3721765188	-0.350448044132375	0.116621980887762	-3.00499135295643	0.00265588399835465	1	NA	NA	NA	NA	NA	NA	NA	NA	NA	NA	NA	NA	NA	NA	NA	NA	2	2	4	4	-0.536099457594939
564.1527	62007.744668039	5.62347325163111	1.87202120395844	3.00395809606222	0.00266492026353287	1	NA	NA	NA	NA	NA	NA	NA	NA	NA	NA	NA	NA	NA	NA	NA	NA	2	2	4	4	2.2657365564686
472.2761	7874.71938139418	-0.257475011535021	0.085762103004791	-3.00220030192867	0.00268035749640962	1	NA	NA	NA	NA	NA	NA	NA	NA	NA	NA	NA	NA	NA	NA	NA	NA	2	2	4	4	-0.381883562673399
237.0459	6424.62787704959	2.22021629057169	0.740308518752001	2.99904193229397	0.00270830029923944	1	2-(Ethylamino)-4,5-dihydroxybenzamide,5-Nitro-2-propoxyaniline,1-Methyl-3-(2-thiazolyl)-1H-indole	1	C9H12N2O3	[M+(41K)]+	196.084793	237.0460694	-0.712519724259045	HMDB32852,HMDB37688,HMDB34965	NA	NA	NA	NA	NA	NA	NA	NA	2	2	0	4	1.34222344708536
289.0922	6281.09851292392	2.18408173235124	0.728655946468021	2.99741152588959	0.00272282880106606	1	NA	NA	NA	NA	NA	NA	NA	NA	NA	NA	NA	NA	NA	NA	NA	NA	0	2	4	4	1.32634507116467
232.1081	5943.94706779732	2.09545311559377	0.699579234312964	2.99530491017455	0.00274170622768554	1	NA	NA	NA	NA	NA	NA	NA	NA	NA	NA	NA	NA	NA	NA	NA	NA	2	2	4	4	1.29555407480463
229.1527	5830.55385549981	2.06438022767549	0.690582836395531	2.98933034369988	0.00279589668912223	1	NA	NA	NA	NA	NA	NA	NA	NA	NA	NA	NA	NA	NA	NA	NA	NA	2	2	4	4	1.27926451195878
302.1501	45055.703557724	-0.251295468254064	0.0840735496229956	-2.98899558042843	0.0027989618029516	1	NA	NA	NA	NA	NA	NA	NA	NA	NA	NA	NA	NA	NA	NA	NA	NA	2	2	4	4	-0.372973331882309
186.124	14041.2501065557	0.216425754144825	0.072510830870156	2.98473692202445	0.0028382230947889	1	NA	NA	NA	NA	NA	NA	NA	NA	NA	NA	NA	NA	NA	NA	NA	NA	2	2	4	4	0.252781027149065
365.2628	34004.2532880997	-1.6440202647291	0.550821013945889	-2.9846723765165	0.00283882200011401	1	NA	NA	NA	NA	NA	NA	NA	NA	NA	NA	NA	NA	NA	NA	NA	NA	2	2	4	4	-1.39045468884091
229.1188	28069.9435820378	0.132135488518773	0.0443070628925108	2.98226693200888	0.00286122410573073	1	NA	NA	NA	NA	NA	NA	NA	NA	NA	NA	NA	NA	NA	NA	NA	NA	2	2	4	4	0.143925998938717
175.1444	15567.6850266422	0.618440944614664	0.207472756029084	2.98082965904193	0.00287468645749383	1	NA	NA	NA	NA	NA	NA	NA	NA	NA	NA	NA	NA	NA	NA	NA	NA	0	2	4	4	0.649905315928428
447.2084	12274.7508647279	-0.329067067723376	0.110495748912264	-2.97809708484497	0.00290044096032233	1	NA	NA	NA	NA	NA	NA	NA	NA	NA	NA	NA	NA	NA	NA	NA	NA	1	2	2	4	-0.496817368662715
184.0971	14048.322984556	0.385429518135268	0.129468269482612	2.9770191543885	0.0029106582473064	1	NA	NA	NA	NA	NA	NA	NA	NA	NA	NA	NA	NA	NA	NA	NA	NA	2	2	4	4	0.433411336478161
239.1031	19158.5267742001	0.379279017101997	0.127427130940897	2.97643848920928	0.00291617575263911	1	NA	NA	NA	NA	NA	NA	NA	NA	NA	NA	NA	NA	NA	NA	NA	NA	2	2	4	4	0.423665989041721
191.0406	19185.8806205318	0.486502307836171	0.163544075273608	2.97474737022576	0.00293229926579125	1	NA	NA	NA	NA	NA	NA	NA	NA	NA	NA	NA	NA	NA	NA	NA	NA	2	2	4	4	0.536099457594938
399.0835	5769.13393031175	2.04726597464196	0.689022585768059	2.97126105432357	0.00296579561440474	1	NA	NA	NA	NA	NA	NA	NA	NA	NA	NA	NA	NA	NA	NA	NA	NA	2	2	4	4	1.27124554707069
313.0484	6411.40342049597	2.21691725660538	0.746589407258996	2.96939286179334	0.00298388843752858	1	NA	NA	NA	NA	NA	NA	NA	NA	NA	NA	NA	NA	NA	NA	NA	NA	2	2	4	4	1.3378594819386
142.9483	67327.0628369673	0.505383009912587	0.170217930256803	2.96903510194331	0.00298736468988804	1	NA	NA	NA	NA	NA	NA	NA	NA	NA	NA	NA	NA	NA	NA	NA	NA	2	2	4	4	0.554668254671299
436.2167	12262.5963779555	-0.43488094188624	0.146616413922143	-2.9661136175188	0.00301589051336513	1	NA	NA	NA	NA	NA	NA	NA	NA	NA	NA	NA	NA	NA	NA	NA	NA	2	2	4	4	-0.641873607199533
353.1342	19327.0111794675	-0.743318915588911	0.250684363369591	-2.96515867841751	0.00302526843001352	1	NA	NA	NA	NA	NA	NA	NA	NA	NA	NA	NA	NA	NA	NA	NA	NA	2	2	3	4	-0.912341576494891
203.1506	100913.44025134	-0.197557942794732	0.0666569442089374	-2.96380137342454	0.00303864352939365	1	NA	NA	NA	NA	NA	NA	NA	NA	NA	NA	NA	NA	NA	NA	NA	NA	2	2	3	4	-0.295863097702467
294.0966	6169.48107656946	2.15533828808952	0.727443364917803	2.96289497166981	0.00304760536760539	1	NA	NA	NA	NA	NA	NA	NA	NA	NA	NA	NA	NA	NA	NA	NA	NA	2	2	4	4	1.31641227780362
613.5136	78007.1867912498	1.04776618002045	0.353752413136978	2.96186298979319	0.00305783819335955	1	NA	NA	NA	NA	NA	NA	NA	NA	NA	NA	NA	NA	NA	NA	NA	NA	2	2	3	4	0.860542870613725
444.101	5991.08328659157	2.10817079058389	0.711895590244458	2.96134829246513	0.00306295348166102	1	NA	NA	NA	NA	NA	NA	NA	NA	NA	NA	NA	NA	NA	NA	NA	NA	2	2	4	4	1.3038293371893
294.1943	5855.05826599958	2.07115049284371	0.699461792047228	2.9610630864936	0.00306579134303838	1	NA	NA	NA	NA	NA	NA	NA	NA	NA	NA	NA	NA	NA	NA	NA	NA	2	2	4	4	1.28195585965979
282.9034	6195.11884089181	2.1619858416874	0.730294247405889	2.96043115410958	0.00307208775173377	1	NA	NA	NA	NA	NA	NA	NA	NA	NA	NA	NA	NA	NA	NA	NA	NA	2	2	4	4	1.31923694810905
261.2004	6382.79142702243	2.20976844793844	0.746489281346722	2.96021457126866	0.003074248438348	1	NA	NA	NA	NA	NA	NA	NA	NA	NA	NA	NA	NA	NA	NA	NA	NA	0	2	4	4	1.33496426768499
291.211	5585.80557259028	1.99493786510336	0.67431062189243	2.95848500725769	0.00309155280133752	1	NA	NA	NA	NA	NA	NA	NA	NA	NA	NA	NA	NA	NA	NA	NA	NA	0	2	3	4	1.24123773007471
332.0526	5609.03289053718	2.00167318880876	0.677783386318948	2.95326387340339	0.00314433059104967	1	NA	NA	NA	NA	NA	NA	NA	NA	NA	NA	NA	NA	NA	NA	NA	NA	0	2	2	4	1.24637609766518
261.156	30401.9368397036	-0.319652422553043	0.108352958450755	-2.95010332088275	0.00317667677226678	1	NA	NA	NA	NA	NA	NA	NA	NA	NA	NA	NA	NA	NA	NA	NA	NA	2	2	4	4	-0.477463843556655
268.103	73274.3567957684	-0.251809937261298	0.085360101085936	-2.94997234138452	0.00317802378299138	1	NA	NA	NA	NA	NA	NA	NA	NA	NA	NA	NA	NA	NA	NA	NA	NA	2	2	3	4	-0.375516061101814
119.0927	16700.9586102333	0.482193761606069	0.163529442283706	2.94866633721844	0.00319148340729377	1	NA	NA	NA	NA	NA	NA	NA	NA	NA	NA	NA	NA	NA	NA	NA	NA	2	2	3	4	0.529951022955996
318.1661	57323.4489916544	-0.322977931865692	0.109562761400993	-2.94788053655943	0.00319960684852794	1	NA	NA	NA	NA	NA	NA	NA	NA	NA	NA	NA	NA	NA	NA	NA	NA	2	2	4	4	-0.486117021314971
333.2903	5987.96763680147	2.10733512825822	0.715310199759272	2.94604372895481	0.00321866893132254	1	NA	NA	NA	NA	NA	NA	NA	NA	NA	NA	NA	NA	NA	NA	NA	NA	2	2	4	4	1.3024439268829
300.192	20501.8406202404	0.27783479058547	0.0943327048707694	2.94526475166899	0.0032267842322005	1	NA	NA	NA	NA	NA	NA	NA	NA	NA	NA	NA	NA	NA	NA	NA	NA	0	2	2	4	0.324471140587857
283.1169	30956.6013352878	-0.419477572934627	0.142459926551979	-2.9445303187179	0.00323445254624637	1	NA	NA	NA	NA	NA	NA	NA	NA	NA	NA	NA	NA	NA	NA	NA	NA	2	2	3	4	-0.626653957442175
237.0285	6113.99937843695	2.14082946069461	0.727277905584377	2.9436195493584	0.00324398507468495	1	NA	NA	NA	NA	NA	NA	NA	NA	NA	NA	NA	NA	NA	NA	NA	NA	2	2	3	4	1.31219486210225
309.162	85099.3671563552	-0.704302938589021	0.239316484479981	-2.94297712136055	0.00325072440781936	1	NA	NA	NA	NA	NA	NA	NA	NA	NA	NA	NA	NA	NA	NA	NA	NA	2	2	4	4	-0.885706236549632
429.1116	16999.2806465824	0.71650464689598	0.243526402684723	2.94220519416775	0.00325883911171981	1	NA	NA	NA	NA	NA	NA	NA	NA	NA	NA	NA	NA	NA	NA	NA	NA	1	2	4	4	0.711174960283987
227.0433	9344.32631809758	0.470995694846783	0.160140333281307	2.94114346583393	0.00327003043127206	1	NA	NA	NA	NA	NA	NA	NA	NA	NA	NA	NA	NA	NA	NA	NA	NA	2	2	4	4	0.519747830419468
431.0819	7965.17395350384	-2.32251476810572	0.790095073230257	-2.93953835025227	0.00328701589981323	1	NA	NA	NA	NA	NA	NA	NA	NA	NA	NA	NA	NA	NA	NA	NA	NA	0	2	3	4	-1.63764611636403
376.9624	29315.0577388008	1.14290869334081	0.389266213596207	2.93605931730405	0.0033241075227578	1	NA	NA	NA	NA	NA	NA	NA	NA	1,7-diphospho-1-epi-valienol	1	C7H14O11P2	[M+(41K)]+	336.001141	376.9624174	-0.119640574075323	C21206	0	2	3	4	0.896284038388138
170.0219	28120.8865874316	0.223221763112089	0.0760444667032008	2.93541098767011	0.00333106166577383	1	NA	NA	NA	NA	NA	NA	NA	NA	NA	NA	NA	NA	NA	NA	NA	NA	2	2	4	4	0.259518043796011
473.2601	5990.59753410202	0.319352313981052	0.108804499768773	2.93510208364293	0.00333437970445466	1	NA	NA	NA	NA	NA	NA	NA	NA	NA	NA	NA	NA	NA	NA	NA	NA	2	2	4	4	0.365993185935142
285.0695	10775.5642969856	-0.418856042774057	0.142764004016894	-2.93390512306235	0.00334726509528515	1	NA	NA	NA	NA	NA	NA	NA	NA	NA	NA	NA	NA	NA	NA	NA	NA	1	2	4	4	-0.625932848037372
496.2008	3606.00110458486	-1.31372663539951	0.447776414635633	-2.93388975493165	0.00334743082906501	1	NA	NA	NA	NA	NA	NA	NA	NA	NA	NA	NA	NA	NA	NA	NA	NA	2	2	2	4	-1.21107288948829
247.1114	6126.50426123389	2.14410670844495	0.731227994457557	2.9321999768834	0.00336569946901763	1	NA	NA	NA	NA	NA	NA	NA	NA	NA	NA	NA	NA	NA	NA	NA	NA	2	2	4	4	1.31359807196032
328.909	6039.50897608038	2.12112542759279	0.725019523517781	2.92561146119367	0.00343779999679023	1	NA	NA	NA	NA	NA	NA	NA	NA	NA	NA	NA	NA	NA	NA	NA	NA	2	2	4	4	1.30660769072715
218.1273	361323.710390662	-0.403732341111243	0.138057716094072	-2.92437360644255	0.0034515021582233	1	NA	NA	NA	NA	NA	NA	NA	NA	NA	NA	NA	NA	NA	NA	NA	NA	2	2	4	4	-0.604447895809676
231.0269	43083.9067512533	1.19000697835551	0.406981510005078	2.92398290610467	0.00345583723935268	1	NA	NA	NA	NA	NA	NA	NA	NA	NA	NA	NA	NA	NA	NA	NA	NA	2	2	4	4	0.911443331306603
328.0198	5769.23940084893	2.04728688196423	0.700585926172735	2.92224951355854	0.00347513021706019	1	NA	NA	NA	NA	NA	NA	NA	NA	NA	NA	NA	NA	NA	NA	NA	NA	2	2	4	4	1.27257636342516
289.0062	5225.25443063258	1.88613233413929	0.64558397221735	2.92159101729416	0.00348248505715664	1	NA	NA	NA	NA	NA	NA	NA	NA	NA	NA	NA	NA	NA	NA	NA	NA	2	2	4	4	1.18795150735747
297.1465	5888.05777317938	2.08021510362289	0.71276715628319	2.91850583361672	0.00351713294276486	1	Tetradecanedioic_acid,Diethyl_decanedioate,Diisobutyl_adipate,2-Hydroxypropyl_2-isopropyl-5-methylcyclohexyl_carbonate,1-Hydroxypropan-2-yl_2-isopropyl-5-methylcyclohexyl_carbonate,1b-Furanoeudesm-4(15)-en-1-ol_acetate,[6]-Dehydroshogaol,Panaquinquecol_4,2-Butyl-5-[2-(4-hydroxy-3-methoxyphenyl)ethyl]furan,2-Polyprenyl-6-methoxy-1,4-benzoquinone,4-Hydroxy-3-polyprenylbenzoate	1	C14H26O4	[M+K]+	258.18311	297.1462694	0.739029974777437	HMDB00872,HMDB40429,HMDB41618,HMDB59946,HMDB59947,HMDB32697,HMDB33090,HMDB38939,HMDB40926,HMDB60354,HMDB60388	Dibutyl_adipate,Diisobutyl_adipate,Podocarpic_acid,Carbestrol,Geranyl-hydroxybenzoate	1	C14H26O4	[M+K]+	258.18311	297.1462694	0.739029974777437	C14253,C14260,C09171,C14660,C18131	2	2	4	4	1.28601037853306
151.0482	14721.463858609	-0.386909220591944	0.132580979092608	-2.91828604102921	0.0035196132329329	1	NA	NA	NA	NA	NA	NA	NA	NA	NA	NA	NA	NA	NA	NA	NA	NA	2	2	0	4	-0.580430411932756
482.1975	3414.51714849421	-1.21887901576728	0.417695662412718	-2.9181031201682	0.00352167865058443	1	NA	NA	NA	NA	NA	NA	NA	NA	NA	NA	NA	NA	NA	NA	NA	NA	0	2	3	4	-1.16661802016496
434.043	5235.25364936718	1.8892620037976	0.647554576368542	2.91753324390432	0.00352812037669421	1	NA	NA	NA	NA	NA	NA	NA	NA	NA	NA	NA	NA	NA	NA	NA	NA	2	2	0	4	1.18915261220014
156.0752	6314.40161419908	2.1925359868237	0.751889174901677	2.91603611278273	0.00354509465043965	1	NA	NA	NA	NA	NA	NA	NA	NA	NA	NA	NA	NA	NA	NA	NA	NA	2	2	3	4	1.33064231266675
354.9804	23985.4695608503	1.23746952773884	0.424755834077689	2.9133667591073	0.00357554386792036	1	NA	NA	NA	NA	NA	NA	NA	NA	NA	NA	NA	NA	NA	NA	NA	NA	2	2	4	4	0.930463811967291
401.0947	5222.67211043574	1.88532120153529	0.647591134099528	2.9112832190898	0.00359947583828279	1	NA	NA	NA	NA	NA	NA	NA	NA	NA	NA	NA	NA	NA	NA	NA	NA	2	2	4	4	1.18555442516382
331.1478	1755689.35139048	-0.487277455365372	0.167437804686005	-2.91019973822017	0.00361197842049325	1	NA	NA	NA	NA	NA	NA	NA	NA	NA	NA	NA	NA	NA	NA	NA	NA	2	2	4	4	-0.700529990942908
322.9906	5648.83291925677	2.01313425047644	0.691882215456524	2.9096487892063	0.00361835110877359	1	NA	NA	NA	NA	NA	NA	NA	NA	NA	NA	NA	NA	NA	NA	NA	NA	1	2	4	4	1.25154758554881
384.1785	38089.8104579085	0.815091321599122	0.28039816679652	2.9069067423348	0.00365022002610022	1	NA	NA	NA	NA	NA	NA	NA	NA	NA	NA	NA	NA	NA	NA	NA	NA	1	2	4	4	0.776040005806974
319.1976	6738.81791623731	2.2962940316994	0.790010659039106	2.90666208794245	0.00365307584153595	1	NA	NA	NA	NA	NA	NA	NA	NA	NA	NA	NA	NA	NA	NA	NA	NA	0	2	2	4	1.36744997938782
257.1249	29969.9833544275	0.589575209953667	0.202934484109963	2.90524901442674	0.00366961023797007	1	NA	NA	NA	NA	NA	NA	NA	NA	NA	NA	NA	NA	NA	NA	NA	NA	2	2	4	4	0.630264408004485
330.239	5705.11891326728	2.02919917921476	0.698535179408464	2.90493483940657	0.00367329563899389	1	NA	NA	NA	NA	NA	NA	NA	NA	NA	NA	NA	NA	NA	NA	NA	NA	0	2	2	4	1.26462498294546
304.0795	45588.2852900217	0.388094163911689	0.13378405307055	2.90090003258483	0.00372092562728481	1	NA	NA	NA	NA	NA	NA	NA	NA	NA	NA	NA	NA	NA	NA	NA	NA	2	2	1	4	0.434713811422425
168.052	6065.03427891443	2.12790354445566	0.734357392545697	2.89764025807535	0.00375981579814531	1	2,8-Dihydroxyadenine,8-Hydroxyguanine	1	C5H5N5O2	[M+H]+	167.044325	168.0516014	2.66346762720896	HMDB00401,HMDB02032	8-Oxoguanine	1	C5H5N5O2	[M+H]+	167.044325	168.0516014	2.66346762720896	C20155	2	2	4	4	1.3080006575889
291.072	5717.44942245373	2.0326938876374	0.702352061844254	2.89412389891745	0.00380218100149411	1	NA	NA	NA	NA	NA	NA	NA	NA	NA	NA	NA	NA	NA	NA	NA	NA	2	2	4	4	1.26726654440555
499.0009	7697.01003972508	0.789939443731861	0.273054644789923	2.89297200690216	0.00381615307065924	1	NA	NA	NA	NA	NA	NA	NA	NA	NA	NA	NA	NA	NA	NA	NA	NA	2	2	2	4	0.756169140769734
348.1401	12878.5275903865	-0.109507375166277	0.0378578499640765	-2.89259361718082	0.00382075298262679	1	NA	NA	NA	NA	NA	NA	NA	NA	NA	NA	NA	NA	NA	NA	NA	NA	1	2	2	4	-0.172133289372543
322.0617	5545.294097179	1.98310361229873	0.685765986722563	2.89180806673782	0.00383031865269803	1	NA	NA	NA	NA	NA	NA	NA	NA	NA	NA	NA	NA	NA	NA	NA	NA	2	2	4	4	1.23868079225167
261.1255	39043.4053735524	2.30042956177265	0.795645967642363	2.89127282149022	0.00383684880792157	1	NA	NA	NA	NA	NA	NA	NA	NA	NA	NA	NA	NA	NA	NA	NA	NA	2	2	4	4	1.36896118391762
192.0401	39307.8264077098	-0.320093272997311	0.110717906314236	-2.89107050208151	0.0038393197995789	1	NA	NA	NA	NA	NA	NA	NA	NA	NA	NA	NA	NA	NA	NA	NA	NA	0	2	2	4	-0.479457536347949
270.0411	19170.8792473511	0.459535514036129	0.158974238256196	2.89062881556673	0.00384471928264274	1	NA	NA	NA	NA	NA	NA	NA	NA	NA	NA	NA	NA	NA	NA	NA	NA	2	2	4	4	0.508249193568073
231.1706	89786.3901165482	0.660622542141931	0.228551584105631	2.89047457153746	0.00384660649361281	1	NA	NA	NA	NA	NA	NA	NA	NA	NA	NA	NA	NA	NA	NA	NA	NA	2	2	4	4	0.676490793904831
174.0765	19081.3883357278	0.463266148050186	0.160373856761054	2.88866375983227	0.00386882521300664	1	NA	NA	NA	NA	NA	NA	NA	NA	NA	NA	NA	NA	NA	NA	NA	NA	2	2	1	4	0.510273444701558
341.2088	8636.37850794276	-2.37928305665828	0.824879054232137	-2.88440231868065	0.00392157397920289	1	NA	NA	NA	NA	NA	NA	NA	NA	NA	NA	NA	NA	NA	NA	NA	NA	2	2	2	4	-1.66546123170002
408.0949	5025.38856913695	1.82208331875183	0.632563681948457	2.88047412576604	0.0039707754282266	1	NA	NA	NA	NA	NA	NA	NA	NA	S-Inosyl-L-homocysteine,Chromopyrrolate	1	C14H19N5O6S	[M+Na]+	385.105607	408.0948284	0.222497306100758	C03431,C21125	0	2	2	4	1.1642802517534
437.1781	6065.62948534438	2.12806023179937	0.739339225271511	2.87832724013509	0.00399790188261124	1	NA	NA	NA	NA	NA	NA	NA	NA	NA	NA	NA	NA	NA	NA	NA	NA	2	2	2	4	1.30939616707307
259.0692	112567.428132584	-0.381461906362548	0.132601730271676	-2.87674908601121	0.00401794944620628	1	NA	NA	NA	NA	NA	NA	NA	NA	NA	NA	NA	NA	NA	NA	NA	NA	0	2	2	4	-0.57343031051769
460.2506	13176.4233487086	0.772174641220181	0.268484815801207	2.8760458535276	0.00402691208896709	1	NA	NA	NA	NA	NA	NA	NA	NA	NA	NA	NA	NA	NA	NA	NA	NA	2	2	3	4	0.74126490433388
332.0629	5430.68021018272	1.94911828758368	0.678717530434204	2.87176653052816	0.00408184407950818	1	NA	NA	NA	NA	NA	NA	NA	NA	NA	NA	NA	NA	NA	NA	NA	NA	2	2	4	4	1.22476015241445
344.218	5051.9904742356	1.83077639436297	0.6375894396622	2.87140325807926	0.00408653843996425	1	Fenpropimorph	1	C20H33NO	[M+(41K)]+	303.256214	344.2174904	1.34130313796705	HMDB37270	Fenpropimorph	1	C20H33NO	[M+(41K)]+	303.256214	344.2174904	1.34130313796705	C18787	1	2	3	4	1.1689621817808
129.0036	5698.63928477087	2.02735391986596	0.706730127895627	2.86863944219082	0.0041224143933071	1	NA	NA	NA	NA	NA	NA	NA	NA	NA	NA	NA	NA	NA	NA	NA	NA	2	2	0	4	1.26199221648795
369.9066	5681.04332566842	2.02234448535283	0.70525948760455	2.86751829772873	0.00413704881065868	1	NA	NA	NA	NA	NA	NA	NA	NA	NA	NA	NA	NA	NA	NA	NA	NA	2	2	4	4	1.26067910743992
336.1919	5357.92857522741	1.92712030466492	0.672100570304457	2.86730943226539	0.00413978035694056	1	NA	NA	NA	NA	NA	NA	NA	NA	NA	NA	NA	NA	NA	NA	NA	NA	2	2	2	4	1.21230781491607
294.8549	25590.8651556452	1.35517774659674	0.472840036627193	2.86603849425133	0.00415643701180127	1	NA	NA	NA	NA	NA	NA	NA	NA	NA	NA	NA	NA	NA	NA	NA	NA	2	2	3	4	0.973353328142004
106.1116	8547.81818271435	0.625142872150397	0.218288739472369	2.86383472487607	0.00418546335323874	1	NA	NA	NA	NA	NA	NA	NA	NA	NA	NA	NA	NA	NA	NA	NA	NA	2	2	4	4	0.655038285552135
480.2435	9324.62927745692	-0.459096143779202	0.160351410080813	-2.86306271674087	0.00419567505838383	1	NA	NA	NA	NA	NA	NA	NA	NA	NA	NA	NA	NA	NA	NA	NA	NA	2	2	4	4	-0.670542119433477
230.9718	5480.72438740028	1.96405516252588	0.686738698848638	2.85997449367386	0.00423675082325664	1	NA	NA	NA	NA	NA	NA	NA	NA	NA	NA	NA	NA	NA	NA	NA	NA	2	2	4	4	1.23105814770237
353.0513	5426.90062188529	1.94798136657655	0.681181988358983	2.85970768438751	0.0042403166547379	1	NA	NA	NA	NA	NA	NA	NA	NA	NA	NA	NA	NA	NA	NA	NA	NA	2	2	4	4	1.22350636995638
86.0968	938141.31039377	-0.326173804327102	0.114072004701875	-2.85936768779992	0.00424486455831218	1	NA	NA	NA	NA	NA	NA	NA	NA	NA	NA	NA	NA	NA	NA	NA	NA	2	2	4	4	-0.490123066145258
318.1773	16846.4021760864	1.80520824812687	0.63220143493169	2.8554320638673	0.00429783165768014	1	NA	NA	NA	NA	NA	NA	NA	NA	NA	NA	NA	NA	NA	NA	NA	NA	2	2	4	4	1.1492373610851
162.0588	5477.24393677544	1.96302414326679	0.687983422389829	2.85330151771374	0.00432675470455289	1	NA	NA	NA	NA	NA	NA	NA	NA	NA	NA	NA	NA	NA	NA	NA	NA	2	2	4	4	1.22979464424448
365.0671	11325.3497437884	0.365073005007853	0.127957005898835	2.85309118045857	0.00432961966967634	1	NA	NA	NA	NA	NA	NA	NA	NA	NA	NA	NA	NA	NA	NA	NA	NA	0	2	4	4	0.411379249406443
356.134	11551.1123674464	0.420316974961558	0.147368908126477	2.85214147478671	0.00434257686266099	1	NA	NA	NA	NA	NA	NA	NA	NA	NA	NA	NA	NA	NA	NA	NA	NA	2	2	4	4	0.468846270699987
215.0532	44110.5330476374	0.84360110883866	0.296057363434724	2.84945153551184	0.00437946774159561	1	NA	NA	NA	NA	NA	NA	NA	NA	NA	NA	NA	NA	NA	NA	NA	NA	2	2	4	4	0.789728891732325
304.1655	5600.93231300903	1.99931271414008	0.702329808334033	2.84668640062788	0.00441768576361225	1	NA	NA	NA	NA	NA	NA	NA	NA	NA	NA	NA	NA	NA	NA	NA	NA	2	2	4	4	1.24508842268054
130.0865	339846.36381035	0.209080123021315	0.0734619504250229	2.84610089728978	0.00442581691252038	1	NA	NA	NA	NA	NA	NA	NA	NA	NA	NA	NA	NA	NA	NA	NA	NA	0	2	2	4	0.246666414743456
411.0833	4723.76380162664	1.71970082191259	0.604351517133207	2.84553074354828	0.00443374792693036	1	Tangeritin,Sesamolinol,Auranetin,Sinensetin,3,4,5,6,8-Pentamethoxyflavone,Oxidihydroartocarpesin,Isosinensetin,Cyclokievitone_hydrate,Homoeriodictyol_4-isobutyrate,3,4,5,7,8-Pentamethoxyflavone	1	C20H20O7	[M+K]+	372.120905	411.0840644	-1.83076909365703	HMDB30539,HMDB33270,HMDB34278,HMDB36633,HMDB37456,HMDB37508,HMDB37599,HMDB37750,HMDB39775,HMDB40323	Sinensetin,Tangeretin,Sesamolinol,(1S)-Averantin	1	C20H20O7	[M+K]+	372.120905	411.0840644	-1.83076909365703	C10186,C10190,C10883,C20499	2	2	4	4	1.11547942250276
269.0902	91097.5781457174	-0.376604874390043	0.132384723765634	-2.84477592034532	0.00444426756316441	1	NA	NA	NA	NA	NA	NA	NA	NA	NA	NA	NA	NA	NA	NA	NA	NA	0	2	3	4	-0.567154164104894
212.8523	79628.4937101532	1.01625153185018	0.357267973628767	2.84450778369001	0.00444800990582038	1	NA	NA	NA	NA	NA	NA	NA	NA	NA	NA	NA	NA	NA	NA	NA	NA	1	2	4	4	0.851139743639799
343.0365	14562.4283541371	0.274803877792086	0.0966321649366582	2.84381373399032	0.00445770991808507	1	NA	NA	NA	NA	NA	NA	NA	NA	NA	NA	NA	NA	NA	NA	NA	NA	2	2	4	4	0.3188537178221
316.1369	283354.858996458	-0.631167849391973	0.221977871806545	-2.84338183916837	0.00446375573496077	1	NA	NA	NA	NA	NA	NA	NA	NA	NA	NA	NA	NA	NA	NA	NA	NA	2	2	4	4	-0.829207406883227
440.1952	17980.1984375768	0.313432674912187	0.110241379387787	2.84314906664631	0.00446701724771249	1	NA	NA	NA	NA	NA	NA	NA	NA	NA	NA	NA	NA	NA	NA	NA	NA	2	2	4	4	0.360295406635126
201.0163	118584.555222709	0.150995871875536	0.053135880102466	2.84169325104541	0.0044874645677296	1	NA	NA	NA	NA	NA	NA	NA	NA	NA	NA	NA	NA	NA	NA	NA	NA	2	2	4	4	0.169727646755037
292.1294	5252.40848095255	1.89460969314968	0.667266706744226	2.83935894598128	0.00452042756055889	1	NA	NA	NA	NA	NA	NA	NA	NA	NA	NA	NA	NA	NA	NA	NA	NA	2	2	4	4	1.19518404017052
543.1322	139793.079739307	-0.401057710348742	0.141385774796696	-2.83661995646618	0.00455938474199217	1	NA	NA	NA	NA	NA	NA	NA	NA	NA	NA	NA	NA	NA	NA	NA	NA	2	2	4	4	-0.59947499438412
414.918	5965.08233330748	2.10116396401855	0.740734880293357	2.83659379343175	0.00455975832572354	1	NA	NA	NA	NA	NA	NA	NA	NA	NA	NA	NA	NA	NA	NA	NA	NA	2	2	4	4	1.29968058074247
367.1711	25657.4222545171	-0.313462226223233	0.110670453947823	-2.83239306464776	0.00462010166836487	1	NA	NA	NA	NA	NA	NA	NA	NA	NA	NA	NA	NA	NA	NA	NA	NA	2	2	3	4	-0.466862558071016
402.8621	5344.70071831478	1.92308302209648	0.680285949880207	2.82687452597708	0.00470047417828861	1	NA	NA	NA	NA	NA	NA	NA	NA	NA	NA	NA	NA	NA	NA	NA	NA	2	2	4	4	1.20737914884355
259.1292	153562.000508776	0.457865849568793	0.162013647353124	2.82609432630593	0.00471193863575785	1	NA	NA	NA	NA	NA	NA	NA	NA	NA	NA	NA	NA	NA	NA	NA	NA	2	2	3	4	0.506227022894634
173.0925	244800.096886577	-0.329354661654505	0.116566985112071	-2.82545406263919	0.00472136573970028	1	NA	NA	NA	NA	NA	NA	NA	NA	NA	NA	NA	NA	NA	NA	NA	NA	2	2	4	4	-0.497488020113562
151.0621	16075.2234653852	-0.312755880481974	0.110745809404018	-2.82408772092668	0.00474154057517366	1	NA	NA	NA	NA	NA	NA	NA	NA	NA	NA	NA	NA	NA	NA	NA	NA	1	2	2	4	-0.465541103375541
390.2234	4663.65652501957	1.6984027507919	0.601554897216929	2.82335454112251	0.00475239854396743	1	NA	NA	NA	NA	NA	NA	NA	NA	NA	NA	NA	NA	NA	NA	NA	NA	2	2	4	4	1.105596730953
266.1601	50466.0468258612	-0.618577740732287	0.219130138699883	-2.82287842467659	0.00475946160007165	1	NA	NA	NA	NA	NA	NA	NA	NA	NA	NA	NA	NA	NA	NA	NA	NA	2	2	2	4	-0.814254443482276
315.1012	13871.4059394901	0.539324635847221	0.191419123615928	2.81750655660376	0.00483981265047363	1	NA	NA	NA	NA	NA	NA	NA	NA	NA	NA	NA	NA	NA	NA	NA	NA	1	2	2	4	0.588868281810234
105.1044	14846.3462125608	0.628709022887156	0.223399490617473	2.81428136272564	0.00488864195324132	1	NA	NA	NA	NA	NA	NA	NA	NA	NA	NA	NA	NA	NA	NA	NA	NA	0	2	4	4	0.657243416012647
415.2186	12514.3584211048	-0.172532934883313	0.0613346065510989	-2.81297858721197	0.00490849196494067	1	NA	NA	NA	NA	NA	NA	NA	NA	NA	NA	NA	NA	NA	NA	NA	NA	2	2	4	4	-0.258905105375708
449.3751	13554.2739414922	-0.863036386934674	0.306818433181266	-2.81285703074039	0.0049103477991307	1	NA	NA	NA	NA	NA	NA	NA	NA	NA	NA	NA	NA	NA	NA	NA	NA	2	2	4	4	-1.00427720082989
163.9783	5377.69456936286	1.93312498126119	0.68732736276362	2.8125244039295	0.00491542934396717	1	NA	NA	NA	NA	NA	NA	NA	NA	NA	NA	NA	NA	NA	NA	NA	NA	2	2	4	4	1.21726610735505
406.132	6222.9903208785	2.16918778470303	0.771719048383289	2.81085168138244	0.00494105572867791	1	N-Acetyllactosamine,Beta-1,4-mannose-N-acetylglucosamine,Lacto-N-biose_I,Poly-N-acetyllactosamine	1	C14H25NO11	[M+Na]+	383.142764	406.1319854	-0.0768223167471451	HMDB01542,HMDB06535,HMDB06575,HMDB06583	N-Acetyllactosamine,Lacto-N-biose,beta-D-Galactosyl-(1->3)-N-acetyl-D-galactosamine,1-O-[2-(Acetylamino)-2-deoxy-alpha-D-glucopyranosyl]-D-myo-Inositol,beta-D-Mannosyl-1,4-N-acetyl-D-glucosamine	1	C14H25NO11	[M+Na]+	383.142764	406.1319854	-0.0768223167471451	C00611,C06372,C07278,C19784,C20887	2	2	4	4	1.32349379538008
449.2395	5298.56248820837	-1.51570327797211	0.539374778765944	-2.81011151733854	0.00495243367828382	1	NA	NA	NA	NA	NA	NA	NA	NA	NA	NA	NA	NA	NA	NA	NA	NA	2	2	4	4	-1.32491808686198
408.9522	5112.91502414526	1.8504727669627	0.658966590551855	2.80814352881381	0.00498280134008341	1	NA	NA	NA	NA	NA	NA	NA	NA	NA	NA	NA	NA	NA	NA	NA	NA	2	2	4	4	1.17366987722797
340.1478	9156.99541274229	-0.366499906423257	0.130560359125771	-2.80713004220677	0.00499850585952575	1	NA	NA	NA	NA	NA	NA	NA	NA	NA	NA	NA	NA	NA	NA	NA	NA	2	2	4	4	-0.554668254671299
396.2353	4448.78607434045	1.61957749046087	0.577310682502714	2.80538285458326	0.00502568458720364	1	NA	NA	NA	NA	NA	NA	NA	NA	NA	NA	NA	NA	NA	NA	NA	NA	1	2	4	4	1.08721827571978
316.1868	34805.4081964515	0.259312366646997	0.0924373683483375	2.8052763863832	0.00502734508570676	1	NA	NA	NA	NA	NA	NA	NA	NA	NA	NA	NA	NA	NA	NA	NA	NA	2	2	4	4	0.298960547211184
276.0484	15089.9851549111	-0.630978684934512	0.224930056507704	-2.80522174195471	0.00502819752332529	1	NA	NA	NA	NA	NA	NA	NA	NA	NA	NA	NA	NA	NA	NA	NA	NA	2	2	4	4	-0.827536842929037
353.2128	14993.7374835015	-2.44467394095501	0.871680406128058	-2.80455304922372	0.00503863953009156	1	NA	NA	NA	NA	NA	NA	NA	NA	NA	NA	NA	NA	NA	NA	NA	NA	2	2	4	4	-1.69963175819977
408.9101	7198.56226094401	2.40085519082914	0.856201856197222	2.80407613397665	0.00504609879852419	1	NA	NA	NA	NA	NA	NA	NA	NA	NA	NA	NA	NA	NA	NA	NA	NA	1	2	3	4	1.4110048385501
394.2199	14614.6562419658	0.744393252388488	0.265684878549446	2.80179006216927	0.00508199327481552	1	NA	NA	NA	NA	NA	NA	NA	NA	NA	NA	NA	NA	NA	NA	NA	NA	2	2	4	4	0.72652354088026
345.1373	7911.33977494028	-2.24087464018873	0.799995323139678	-2.80110967573428	0.00509272075851983	1	NA	NA	NA	NA	NA	NA	NA	NA	NA	NA	NA	NA	NA	NA	NA	NA	2	2	3	4	-1.58553396121939
308.1343	45357.4427665258	0.364993201552266	0.13036019078588	2.79988238243511	0.00511212295976977	1	NA	NA	NA	NA	NA	NA	NA	NA	NA	NA	NA	NA	NA	NA	NA	NA	0	2	4	4	0.410734312177408
385.2989	16013.3692446222	0.539144336968018	0.19260517136907	2.79922046295897	0.00512261491294732	1	NA	NA	NA	NA	NA	NA	NA	NA	NA	NA	NA	NA	NA	NA	NA	NA	2	2	4	4	0.588163530746541
340.2329	5006.48474297624	1.81586880719289	0.649223246032011	2.79698673498108	0.00515816509934534	1	NA	NA	NA	NA	NA	NA	NA	NA	NA	NA	NA	NA	NA	NA	NA	NA	2	2	4	4	1.15962370512886
285.1641	5235.39508154728	1.88929104239444	0.67576698843174	2.79577291394322	0.00517757663576566	1	NA	NA	NA	NA	NA	NA	NA	NA	NA	NA	NA	NA	NA	NA	NA	NA	2	2	3	4	1.19035543503191
198.1127	30186.6569103449	-0.416740032556544	0.149067664482806	-2.79564340128647	0.00517965170643933	1	NA	NA	NA	NA	NA	NA	NA	NA	NA	NA	NA	NA	NA	NA	NA	NA	0	2	3	4	-0.622332167748495
414.3248	5011.17709139631	1.81740864826585	0.650238096059038	2.79498949581821	0.00519014015528903	1	NA	NA	NA	NA	NA	NA	NA	NA	NA	NA	NA	NA	NA	NA	NA	NA	0	2	4	4	1.16078548266526
190.0714	19397.8781950907	0.505120304025502	0.180771288298843	2.79425072852532	0.00520201284752841	1	NA	NA	NA	NA	NA	NA	NA	NA	NA	NA	NA	NA	NA	NA	NA	NA	2	2	4	4	0.553286289524621
174.8963	259421.98640531	0.83998427731657	0.300673275634023	2.79367787358326	0.00521123605641174	1	NA	NA	NA	NA	NA	NA	NA	NA	NA	NA	NA	NA	NA	NA	NA	NA	2	2	3	4	0.785687479778259
384.2956	193709.343306674	0.623692288042088	0.223400454249229	2.79181298058726	0.00524136405960892	1	NA	NA	NA	NA	NA	NA	NA	NA	NA	NA	NA	NA	NA	NA	NA	NA	0	2	3	4	0.653569966803961
393.063	5494.75875067677	1.96822176960787	0.705008601875184	2.79176986546376	0.00524206245686874	1	NA	NA	NA	NA	NA	NA	NA	NA	NA	NA	NA	NA	NA	NA	NA	NA	2	2	4	4	1.23359106791727
275.514	17760.2664332525	0.632275061804077	0.226567736598157	2.7906668058634	0.00525995890286671	1	NA	NA	NA	NA	NA	NA	NA	NA	NA	NA	NA	NA	NA	NA	NA	NA	2	2	4	4	0.659451747028267
335.1102	13692.8264608705	0.433286838582191	0.155321456039204	2.78961355134881	0.00527709878506147	1	NA	NA	NA	NA	NA	NA	NA	NA	NA	NA	NA	NA	NA	NA	NA	NA	2	2	4	4	0.482784602464091
388.3421	25424.6436727662	2.2209947520459	0.796667626286551	2.78785616330171	0.00530580955721749	1	NA	NA	NA	NA	NA	NA	NA	NA	NA	NA	NA	NA	NA	NA	NA	NA	2	2	4	4	1.34368379689818
581.1297	16245.4158767871	3.64923988224239	1.30978189835409	2.78614316385662	0.00533393085132435	1	NA	NA	NA	NA	NA	NA	NA	NA	NA	NA	NA	NA	NA	NA	NA	NA	2	2	2	4	1.8512286393406
180.0884	28432.0640162873	-0.873534252554821	0.313747355489403	-2.78419638371844	0.00536605334285824	1	NA	NA	NA	NA	NA	NA	NA	NA	NA	NA	NA	NA	NA	NA	NA	NA	2	2	4	4	-1.01018296900996
458.2604	5579.09381682841	0.201411846620426	0.072347845291363	2.78393704483236	0.00537034567658987	1	NA	NA	NA	NA	NA	NA	NA	NA	NA	NA	NA	NA	NA	NA	NA	NA	2	2	4	4	0.23507381060828
277.0324	13684.9021451877	1.67305426120332	0.601556387300139	2.78120937043357	0.00541567973386711	1	6-Phosphogluconic_acid,2-Carboxyarabinitol_5-phosphate,Bis(2,5-dimethyl-3-furanyl)_disulfide,Benzoyl_meso-tartaric_acid	1	C6H13O10P	[M+H]+	276.024638	277.0319144	1.58248915456824	HMDB01316,HMDB40924,HMDB36167,HMDB39511	3-Deoxy-D-manno-octulosonate,Ketodeoxyoctonic_acid,6-Phospho-D-gluconate,2-Carboxy-D-arabinitol_1-phosphate,2-(4-Methylthio)butylmalic_acid,3-(4-Methylthio)butylmalic_acid	1	C8H14O8	[M+K]+	238.06887	277.0320294	1.16737404232222	C01187,C21063,C00345,C04234,C17218,C17219	1	2	2	4	1.09906781338188
261.1448	85394.4219445136	-0.214249352120706	0.0770528651771716	-2.78055010190824	0.00542668851942645	1	NA	NA	NA	NA	NA	NA	NA	NA	NA	NA	NA	NA	NA	NA	NA	NA	1	2	2	4	-0.316983485986894
282.1087	11496.7475581891	-0.284064239217018	0.102280798897944	-2.77729781423058	0.00548129302266451	1	NA	NA	NA	NA	NA	NA	NA	NA	NA	NA	NA	NA	NA	NA	NA	NA	2	2	3	4	-0.427559249217147
311.1796	20841.0143778563	-0.824760664857982	0.297012936180803	-2.7768509865709	0.00548883368907872	1	NA	NA	NA	NA	NA	NA	NA	NA	NA	NA	NA	NA	NA	NA	NA	NA	2	2	4	4	-0.977167695361259
355.1617	14473.3523882523	-0.481327243194423	0.173371137343761	-2.77628243414039	0.00549844211990544	1	NA	NA	NA	NA	NA	NA	NA	NA	NA	NA	NA	NA	NA	NA	NA	NA	1	2	4	4	-0.696747434442542
364.2596	200293.85585836	-1.69101173406273	0.609205429635538	-2.77576602538554	0.0055071824859665	1	NA	NA	NA	NA	NA	NA	NA	NA	NA	NA	NA	NA	NA	NA	NA	NA	2	2	3	4	-1.4062096530533
398.1686	4727.43626592039	1.72098206573986	0.621618437247736	2.76855054904684	0.00563062503448658	1	NA	NA	NA	NA	NA	NA	NA	NA	NA	NA	NA	NA	NA	NA	NA	NA	2	2	0	4	1.11769041593648
332.1512	188639.184987874	-0.544259414126778	0.196694741254955	-2.76702575093917	0.00565702865028538	1	NA	NA	NA	NA	NA	NA	NA	NA	NA	NA	NA	NA	NA	NA	NA	NA	2	2	4	4	-0.750658720840392
428.1997	13131.9061363082	-0.673743373245811	0.243860327979411	-2.76282484661751	0.00573035079509384	1	NA	NA	NA	NA	NA	NA	NA	NA	NA	NA	NA	NA	NA	NA	NA	NA	2	2	4	4	-0.861401472787868
229.1662	28658.37916298	0.723745614937902	0.262397796664075	2.75820004641446	0.0058120617854294	1	NA	NA	NA	NA	NA	NA	NA	NA	NA	NA	NA	NA	NA	NA	NA	NA	2	2	1	4	0.714996286829579
285.0041	11487.1423376431	0.325565898953894	0.118205526974071	2.75423584064143	0.00588293588767625	1	NA	NA	NA	NA	NA	NA	NA	NA	NA	NA	NA	NA	NA	NA	NA	NA	0	2	4	4	0.374880151788635
410.9854	5061.83957994297	1.83396607017913	0.667463332582171	2.74766564791535	0.00600211814634537	1	NA	NA	NA	NA	NA	NA	NA	NA	NA	NA	NA	NA	NA	NA	NA	NA	2	2	4	4	1.17131278461672
172.1085	11967.4621512518	0.509780715071858	0.185712572203898	2.74499840814308	0.00605111912184521	1	NA	NA	NA	NA	NA	NA	NA	NA	NA	NA	NA	NA	NA	NA	NA	NA	2	2	4	4	0.557435369643761
606.4563	24136.8370790365	-2.14346014223832	0.781087500924813	-2.74419977236923	0.00606586113901121	1	NA	NA	NA	NA	NA	NA	NA	NA	NA	NA	NA	NA	NA	NA	NA	NA	2	2	3	4	-1.53933841593009
353.1556	11436.7359775014	-0.376165942313591	0.137148451691799	-2.74276477549242	0.00609243105679429	1	NA	NA	NA	NA	NA	NA	NA	NA	NA	NA	NA	NA	NA	NA	NA	NA	2	2	4	4	-0.566458196039383
490.2139	14845.1589422366	-0.279588583616154	0.101942493463133	-2.74261080063993	0.0060952882215699	1	NA	NA	NA	NA	NA	NA	NA	NA	NA	NA	NA	NA	NA	NA	NA	NA	0	2	4	4	-0.420426506362208
421.2193	4262.98985103955	1.54776084110327	0.564690173541373	2.7409027350285	0.00612706421688467	1	NA	NA	NA	NA	NA	NA	NA	NA	NA	NA	NA	NA	NA	NA	NA	NA	2	2	4	4	1.0525528865246
407.1662	11328.0480309428	-0.610472431600418	0.222731483407349	-2.74084481574587	0.0061281443286093	1	NA	NA	NA	NA	NA	NA	NA	NA	NA	NA	NA	NA	NA	NA	NA	NA	2	2	4	4	-0.801114167018726
394.1989	137644.519031988	-2.08275642451017	0.761635616388761	-2.73458380844295	0.00624591930107898	1	NA	NA	NA	NA	NA	NA	NA	NA	NA	NA	NA	NA	NA	NA	NA	NA	2	2	4	4	-1.51836040332902
373.2082	19922.1995592167	-0.351355542518883	0.128546890680793	-2.73328697923443	0.00627056704140396	1	NA	NA	NA	NA	NA	NA	NA	NA	NA	NA	NA	NA	NA	NA	NA	NA	2	2	4	4	-0.538838600115589
340.1116	68505.0957005609	-0.849680731054195	0.311100812076594	-2.73120704951744	0.00631028138099181	1	NA	NA	NA	NA	NA	NA	NA	NA	NA	NA	NA	NA	NA	NA	NA	NA	1	2	4	4	-0.99645690393145
255.1346	31480.4849099134	4.63122525152118	1.69688558631177	2.72925015621547	0.00634785300218451	1	NA	NA	NA	NA	NA	NA	NA	NA	NA	NA	NA	NA	NA	NA	NA	NA	0	2	3	4	2.08898985637597
287.1715	29206.4834566057	1.01252239843262	0.371073489891259	2.72863038189371	0.00635979434624048	1	NA	NA	NA	NA	NA	NA	NA	NA	NA	NA	NA	NA	NA	NA	NA	NA	2	2	4	4	0.850288646330595
170.0929	35096.9186748237	0.284634442185204	0.104357673839992	2.72748933271187	0.0063818321020906	1	NA	NA	NA	NA	NA	NA	NA	NA	NA	NA	NA	NA	NA	NA	NA	NA	0	2	3	4	0.331350831332473
190.1077	68632.3393969947	0.411357313366088	0.150847461619033	2.72697537599257	0.00639178087899177	1	NA	NA	NA	NA	NA	NA	NA	NA	NA	NA	NA	NA	NA	NA	NA	NA	0	2	4	4	0.456313485134251
238.0714	22651.5893809654	0.606525265572592	0.222448951747176	2.72658181038289	0.00639940865046487	1	NA	NA	NA	NA	NA	NA	NA	NA	NA	NA	NA	NA	NA	NA	NA	NA	2	2	3	4	0.644059948275398
494.2338	3625.6674949561	-1.26789156538665	0.466776089353196	-2.71627359307018	0.00660213343050305	1	NA	NA	NA	NA	NA	NA	NA	NA	NA	NA	NA	NA	NA	NA	NA	NA	2	2	4	4	-1.19035543503191
452.1872	10761.6026656894	-0.531037520091558	0.195576624251406	-2.71524023959495	0.00662277084591491	1	NA	NA	NA	NA	NA	NA	NA	NA	NA	NA	NA	NA	NA	NA	NA	NA	2	2	4	4	-0.738148152815388
239.112	548622.648753639	-0.474325934160969	0.174736688908983	-2.71451826815853	0.00663722395684261	1	NA	NA	NA	NA	NA	NA	NA	NA	NA	NA	NA	NA	NA	NA	NA	NA	2	2	4	4	-0.68770966441601
281.1426	41020.4784212374	-0.300433729998911	0.110898588651417	-2.70908524312471	0.00674690027166389	1	NA	NA	NA	NA	NA	NA	NA	NA	NA	NA	NA	NA	NA	NA	NA	NA	2	2	4	4	-0.453027341523184
479.2542	17344.6575271507	-2.15571695669891	0.796046011273086	-2.70803059894912	0.00676837817489438	1	NA	NA	NA	NA	NA	NA	NA	NA	NA	NA	NA	NA	NA	NA	NA	NA	2	2	4	4	-1.54713742246427
192.0247	28906.7238360849	-0.591500265051603	0.218468015289207	-2.70749136558309	0.00677938342447802	1	NA	NA	NA	NA	NA	NA	NA	NA	NA	NA	NA	NA	NA	NA	NA	NA	0	2	2	4	-0.784880737131935
158.0219	29326.747540071	0.405803443226595	0.150004486470564	2.70527537392174	0.00682477877799181	1	NA	NA	NA	NA	NA	NA	NA	NA	NA	NA	NA	NA	NA	NA	NA	NA	2	2	4	4	0.449746082778421
467.3127	22328.9674829682	-0.439997425366427	0.162656422453675	-2.70507256171665	0.0068289470685469	1	NA	NA	NA	NA	NA	NA	NA	NA	NA	NA	NA	NA	NA	NA	NA	NA	2	2	4	4	-0.649173433523262
207.9987	66697.6298551136	-0.403531143533596	0.149326300209923	-2.70234475083298	0.00688523302412205	1	NA	NA	NA	NA	NA	NA	NA	NA	NA	NA	NA	NA	NA	NA	NA	NA	2	2	4	4	-0.60373656836442
226.0714	20981.1846466975	0.324354595202585	0.120065160440199	2.70148804210475	0.00690299625643102	1	NA	NA	NA	NA	NA	NA	NA	NA	NA	NA	NA	NA	NA	NA	NA	NA	2	2	4	4	0.372973331882309
602.1084	14057.1911842944	3.43153829368339	1.271930844821	2.69789690819732	0.0069779046223965	1	NA	NA	NA	NA	NA	NA	NA	NA	NA	NA	NA	NA	NA	NA	NA	NA	1	2	2	4	1.78328204209876
452.26	42525.2438735289	0.154841860589823	0.0574014574959958	2.69752489474025	0.00698570612735228	1	NA	NA	NA	NA	NA	NA	NA	NA	NA	NA	NA	NA	NA	NA	NA	NA	2	2	4	4	0.175743626482724
104.1074	7999911.13627861	0.652864283573587	0.242072132732861	2.69698240852059	0.00699709666269243	1	NA	NA	NA	NA	NA	NA	NA	NA	NA	NA	NA	NA	NA	NA	NA	NA	2	2	4	4	0.672770081333995
604.3047	20815.4665178925	-0.892425681971367	0.331009055231588	-2.69607633950373	0.00701615851373475	1	NA	NA	NA	NA	NA	NA	NA	NA	NA	NA	NA	NA	NA	NA	NA	NA	2	2	4	4	-1.02010499846481
596.2675	18891.9069775761	-0.650824365592824	0.241439391961288	-2.69560141079702	0.00702616866582953	1	NA	NA	NA	NA	NA	NA	NA	NA	NA	NA	NA	NA	NA	NA	NA	NA	2	2	4	4	-0.840966868941984
485.3998	4525.95522205499	1.64838832425713	0.611548062294242	2.6954354463542	0.0070296697490798	1	NA	NA	NA	NA	NA	NA	NA	NA	NA	NA	NA	NA	NA	NA	NA	NA	1	2	4	4	1.09150946923112
202.0713	24302.024665961	-0.332410268513676	0.12349683620843	-2.69165007557485	0.0071099501245286	1	NA	NA	NA	NA	NA	NA	NA	NA	NA	NA	NA	NA	NA	NA	NA	NA	2	2	4	4	-0.504206920157086
471.2055	6726.81668583771	0.558121048150934	0.207505509700846	2.68966857292397	0.0071523013187269	1	NA	NA	NA	NA	NA	NA	NA	NA	NA	NA	NA	NA	NA	NA	NA	NA	2	2	4	4	0.604447895809676
561.1295	7958.95721811024	-2.22952829564556	0.829056824814341	-2.6892345963678	0.00716160699250485	1	NA	NA	NA	NA	NA	NA	NA	NA	NA	NA	NA	NA	NA	NA	NA	NA	1	2	3	4	-1.58138138441126
463.1967	3881.83539421501	1.38820574239623	0.517574074494666	2.68213925465955	0.00731530017585638	1	13-Hydroxy-5-O-methylmelledonal,Retrocalamin	1	C24H30O9	[M+H]+	462.188985	463.1962614	0.914731044499999	HMDB35864,HMDB38159	NA	NA	NA	NA	NA	NA	NA	NA	2	2	3	4	0.992569519716647
487.0773	3922.28563944471	1.40600684468213	0.524349778202978	2.68142927322429	0.00733084090369663	1	NA	NA	NA	NA	NA	NA	NA	NA	NA	NA	NA	NA	NA	NA	NA	NA	0	2	3	4	0.997431105093427
383.2922	959408.453915247	0.552370740497657	0.206016843970144	2.68119212901693	0.00733603832994004	1	NA	NA	NA	NA	NA	NA	NA	NA	NA	NA	NA	NA	NA	NA	NA	NA	2	2	4	4	0.597348287931579
375.1165	29327.2973158532	0.637211885749432	0.237740961080304	2.68027807599463	0.00735610232862369	1	NA	NA	NA	NA	NA	NA	NA	NA	NA	NA	NA	NA	NA	NA	NA	NA	2	2	0	4	0.66387809129598
157.1339	9760.98405689709	1.40801057268623	0.525671937983159	2.67849674092997	0.0073953451848421	1	NA	NA	NA	NA	NA	NA	NA	NA	NA	NA	NA	NA	NA	NA	NA	NA	1	2	2	4	0.999382352844172
261.0375	20774.5130647614	0.311015919746453	0.116179573679082	2.67702755224045	0.00742785265002806	1	NA	NA	NA	NA	NA	NA	NA	NA	NA	NA	NA	NA	NA	NA	NA	NA	2	2	4	4	0.357135032429019
252.1082	226862.980179483	0.2610369923904	0.0976418744855234	2.67341234245868	0.0075083896157595	1	NA	NA	NA	NA	NA	NA	NA	NA	NA	NA	NA	NA	NA	NA	NA	NA	2	2	4	4	0.304543214759163
354.133	13437.9214020807	-0.655812518903589	0.245341757940658	-2.67305706296526	0.00751634637333335	1	NA	NA	NA	NA	NA	NA	NA	NA	NA	NA	NA	NA	NA	NA	NA	NA	2	2	4	4	-0.846042361915499
430.2291	14620.3508655641	-0.261590861852876	0.0980226647471883	-2.66867731587943	0.0076150571411188	1	NA	NA	NA	NA	NA	NA	NA	NA	NA	NA	NA	NA	NA	NA	NA	NA	0	2	3	4	-0.389545082400257
287.1797	6876.10326423425	-2.06318116580506	0.773545671311401	-2.66717434060141	0.00764919807433191	1	NA	NA	NA	NA	NA	NA	NA	NA	NA	NA	NA	NA	NA	NA	NA	NA	0	2	2	4	-1.50535104707603
426.1983	8591.07332674156	-0.328004472957001	0.122990065606171	-2.66691843231722	0.0076550248253933	1	NA	NA	NA	NA	NA	NA	NA	NA	NA	NA	NA	NA	NA	NA	NA	NA	2	2	4	4	-0.494136992172795
317.0958	38725.4800810349	-0.653897961970405	0.24568087403645	-2.66157455086793	0.00777761155184865	1	NA	NA	NA	NA	NA	NA	NA	NA	NA	NA	NA	NA	NA	NA	NA	NA	2	2	4	4	-0.842656287536226
566.2589	21518.8098504085	-1.02262661507664	0.384410684136222	-2.66024503812764	0.00780838205131216	1	NA	NA	NA	NA	NA	NA	NA	NA	NA	NA	NA	NA	NA	NA	NA	NA	0	2	3	4	-1.09582085688828
385.2902	49721.0179636751	0.555824758636449	0.208946220453791	2.66013310711868	0.0078109775752253	1	NA	NA	NA	NA	NA	NA	NA	NA	NA	NA	NA	NA	NA	NA	NA	NA	2	2	4	4	0.601604415654908
476.2342	8811.29816444669	-0.193099175802426	0.0726243675639413	-2.65887583299661	0.00784018515612589	1	NA	NA	NA	NA	NA	NA	NA	NA	NA	NA	NA	NA	NA	NA	NA	NA	2	2	4	4	-0.290294811873296
396.1531	32481.0845637991	-0.686363605784206	0.258185640218303	-2.6584112315614	0.00785100298825437	1	NA	NA	NA	NA	NA	NA	NA	NA	NA	NA	NA	NA	NA	NA	NA	NA	2	2	4	4	-0.870888388833488
144.0658	33735.6482592214	0.396325578189434	0.149208651513772	2.65618363391518	0.00790305659427592	1	NA	NA	NA	NA	NA	NA	NA	NA	NA	NA	NA	NA	NA	NA	NA	NA	0	2	2	4	0.442544263854772
429.2397	83592.9418576575	-0.172960967005059	0.0651713410463556	-2.65394211977369	0.00795574720875457	1	NA	NA	NA	NA	NA	NA	NA	NA	NA	NA	NA	NA	NA	NA	NA	NA	2	2	4	4	-0.259518043796011
294.1914	7626.29895907697	-2.15854361356419	0.81569764305458	-2.64625456741666	0.00813885419127539	1	NA	NA	NA	NA	NA	NA	NA	NA	NA	NA	NA	NA	NA	NA	NA	NA	0	2	4	4	-1.54910194831012
362.2076	12211.7539160468	0.343004902627308	0.129671759843274	2.64517812545982	0.00816479241865308	1	NA	NA	NA	NA	NA	NA	NA	NA	NA	NA	NA	NA	NA	NA	NA	NA	2	2	4	4	0.39274411734144
479.308	3720.05951627266	1.31476680419942	0.4972894979456	2.64386601693979	0.00819650936947716	1	NA	NA	NA	NA	NA	NA	NA	NA	NA	NA	NA	NA	NA	NA	NA	NA	0	2	4	4	0.959173828010261
232.1407	29378.1322201818	0.154695881573447	0.0585457090837721	2.64230947057274	0.00823427795248918	1	NA	NA	NA	NA	NA	NA	NA	NA	NA	NA	NA	NA	NA	NA	NA	NA	2	2	4	4	0.174539928559559
337.172	1599912.04788263	0.150940297980306	0.0571757838436608	2.63993403908605	0.00829221646788742	1	NA	NA	NA	NA	NA	NA	NA	NA	NA	NA	NA	NA	NA	NA	NA	NA	2	2	4	4	0.169126390086951
378.2155	21035.0382606408	-0.279540890008228	0.105919589395661	-2.63918026498391	0.00831067765497664	1	NA	NA	NA	NA	NA	NA	NA	NA	NA	NA	NA	NA	NA	NA	NA	NA	2	2	4	4	-0.419779140023718
180.1023	100938.340938643	0.37352260581854	0.141654276086846	2.63686078625356	0.00836771644656938	1	NA	NA	NA	NA	NA	NA	NA	NA	NA	NA	NA	NA	NA	NA	NA	NA	2	2	4	4	0.41913194955983
475.0381	3969.63446602592	-1.40145227337094	0.531640006055061	-2.63609257657295	0.00838668470295436	1	NA	NA	NA	NA	NA	NA	NA	NA	NA	NA	NA	NA	NA	NA	NA	NA	2	2	4	4	-1.26199221648795
107.0012	4191.0500049003	1.51895666297039	0.576269300782679	2.63584518715012	0.00839280130300686	1	NA	NA	NA	NA	NA	NA	NA	NA	NA	NA	NA	NA	NA	NA	NA	NA	2	2	4	4	1.03416698137085
118.0913	9728.74996051134	1.45104445285806	0.550612111257667	2.6353297052324	0.00840555919864396	1	NA	NA	NA	NA	NA	NA	NA	NA	NA	NA	NA	NA	NA	NA	NA	NA	2	2	4	4	1.01513149167414
338.1187	12178.578869968	-0.640925734514392	0.24327013598054	-2.63462562690252	0.0084230127777465	1	NA	NA	NA	NA	NA	NA	NA	NA	NA	NA	NA	NA	NA	NA	NA	NA	0	2	3	4	-0.835072703097693
597.5192	236091.004998365	0.950883685020168	0.361107522411504	2.63324252751671	0.00845739318861359	1	NA	NA	NA	NA	NA	NA	NA	NA	NA	NA	NA	NA	NA	NA	NA	NA	2	2	0	4	0.829207406883227
379.336	35496.1488887828	0.916656428123282	0.348238377660448	2.63226711048221	0.00848171503613205	1	NA	NA	NA	NA	NA	NA	NA	NA	NA	NA	NA	NA	NA	NA	NA	NA	2	2	4	4	0.815906860895067
367.15	62575.9217146607	-0.431396740644074	0.163922436855587	-2.63171258870515	0.00849556980531168	1	NA	NA	NA	NA	NA	NA	NA	NA	NA	NA	NA	NA	NA	NA	NA	NA	2	2	4	4	-0.636784027179842
470.0488	3933.04329190044	1.41069230651493	0.536067183046309	2.63155878802054	0.00849941611037432	1	NA	NA	NA	NA	NA	NA	NA	NA	NA	NA	NA	NA	NA	NA	NA	NA	2	2	4	4	1.00035940499297
342.2387	16094.6683556662	0.395350738853903	0.150277270253481	2.63080862586233	0.00851819877463258	1	NA	NA	NA	NA	NA	NA	NA	NA	NA	NA	NA	NA	NA	NA	NA	NA	2	2	4	4	0.440584124153056
460.2763	9961.68551755792	0.460945452047964	0.175314822711934	2.62924403605826	0.00855749266175017	1	NA	NA	NA	NA	NA	NA	NA	NA	NA	NA	NA	NA	NA	NA	NA	NA	2	2	1	4	0.508923712163106
110.009	4290.00917922015	1.55841628283149	0.593073789110493	2.62769373970959	0.00859658733704987	1	NA	NA	NA	NA	NA	NA	NA	NA	NA	NA	NA	NA	NA	NA	NA	NA	0	2	3	4	1.05876113625444
246.1451	89150.4249984045	0.302102639281991	0.114973922242733	2.62757530915743	0.00859958041952625	1	NA	NA	NA	NA	NA	NA	NA	NA	NA	NA	NA	NA	NA	NA	NA	NA	2	2	4	4	0.351455311223637
392.9364	24479.7606019976	1.32223562196945	0.503469462520175	2.62624790657779	0.00863319151204159	1	NA	NA	NA	NA	NA	NA	NA	NA	NA	NA	NA	NA	NA	NA	NA	NA	2	2	4	4	0.961053260871934
272.1609	28070.6250240659	-0.205555255147715	0.0783017121127716	-2.62516935583312	0.0086605878551403	1	NA	NA	NA	NA	NA	NA	NA	NA	NA	NA	NA	NA	NA	NA	NA	NA	2	2	4	4	-0.305785091430121
585.427	30801.7120878789	2.0649939537208	0.787457950614445	2.62235456777026	0.00873245285973915	1	NA	NA	NA	NA	NA	NA	NA	NA	NA	NA	NA	NA	NA	NA	NA	NA	2	2	4	4	1.28060902632152
351.1243	11510.0043498875	-0.446442509866997	0.170293789236092	-2.6216018321611	0.00875176121649993	1	NA	NA	NA	NA	NA	NA	NA	NA	NA	NA	NA	NA	NA	NA	NA	NA	2	2	4	4	-0.657979169744205
250.1289	15507.399446569	0.278154913418811	0.106125869573789	2.62099066453737	0.00876746627711737	1	NA	NA	NA	NA	NA	NA	NA	NA	NA	NA	NA	NA	NA	NA	NA	NA	2	2	4	4	0.325720842186081
353.1297	137516.043123554	-0.658817561812504	0.251575069430261	-2.61877126101772	0.00882470985590307	1	NA	NA	NA	NA	NA	NA	NA	NA	NA	NA	NA	NA	NA	NA	NA	NA	2	2	4	4	-0.849438164496844
380.2027	25993.207168275	-0.246938483678762	0.0943267749742816	-2.61790444702567	0.00884715752278016	1	NA	NA	NA	NA	NA	NA	NA	NA	NA	NA	NA	NA	NA	NA	NA	NA	2	2	4	4	-0.369163748699568
317.1854	22144.6899683908	0.321324242044841	0.122861111072025	2.6153454029605	0.00891372634275373	1	NA	NA	NA	NA	NA	NA	NA	NA	NA	NA	NA	NA	NA	NA	NA	NA	2	2	4	4	0.369798305795649
569.4532	38071.2671245675	0.649244815924333	0.248424617759214	2.61344798184862	0.0089633727200835	1	NA	NA	NA	NA	NA	NA	NA	NA	NA	NA	NA	NA	NA	NA	NA	NA	2	2	4	4	0.670542119433477
453.1267	7411.51010137298	0.415078212469771	0.158847513563656	2.61306081006698	0.00897353342569345	1	NA	NA	NA	NA	NA	NA	NA	NA	NA	NA	NA	NA	NA	NA	NA	NA	0	2	4	4	0.458945950818751
237.0875	846106.215765521	-0.267481449755854	0.102505220068678	-2.60944222720211	0.00906899581393714	1	NA	NA	NA	NA	NA	NA	NA	NA	NA	NA	NA	NA	NA	NA	NA	NA	2	2	4	4	-0.399796220578374
336.9489	12760.4217308227	0.505249386577105	0.193740297956429	2.60786935865419	0.00911077185749299	1	NA	NA	NA	NA	NA	NA	NA	NA	NA	NA	NA	NA	NA	NA	NA	NA	2	2	4	4	0.553977139847839
446.9552	3866.19769440042	1.38125149019203	0.529687913047012	2.60767039641593	0.00911606859909302	1	NA	NA	NA	NA	NA	NA	NA	NA	NA	NA	NA	NA	NA	NA	NA	NA	2	2	3	4	0.985802447655539
338.2073	15942.9961693239	0.337721500804964	0.12954606420648	2.60696071990793	0.0091349838931234	1	NA	NA	NA	NA	NA	NA	NA	NA	NA	NA	NA	NA	NA	NA	NA	NA	0	2	2	4	0.387627575319306
450.2272	3398.48162030448	1.15662787204325	0.443760073078052	2.60642617985105	0.00914925432956956	1	NA	NA	NA	NA	NA	NA	NA	NA	Ignavine	1	C27H31NO5	[M+H]+	449.220224	450.2275004	-0.704976927641519	C17485	2	2	2	4	0.903391960951374
337.161	161358.268313376	0.662620425296291	0.254403636664401	2.60460280357703	0.00919808222235846	1	NA	NA	NA	NA	NA	NA	NA	NA	NA	NA	NA	NA	NA	NA	NA	NA	0	2	4	4	0.677981702246338
329.1427	39089.7545036573	-0.318389180326885	0.122267709649789	-2.60403324180068	0.00921338202295754	1	NA	NA	NA	NA	NA	NA	NA	NA	NA	NA	NA	NA	NA	NA	NA	NA	2	2	2	4	-0.47414522995165
167.0819	12815.5867332688	0.239390935673291	0.0919321201481383	2.60399668024124	0.00921436492982057	1	NA	NA	NA	NA	NA	NA	NA	NA	NA	NA	NA	NA	NA	NA	NA	NA	2	2	0	4	0.2736430737307
290.064	119689.150681414	0.410454906073276	0.15763522493746	2.60382732499109	0.00921891903187011	1	NA	NA	NA	NA	NA	NA	NA	NA	NA	NA	NA	NA	NA	NA	NA	NA	2	2	4	4	0.455655863221413
614.4247	161008.873034337	-1.12165986319753	0.430973219049696	-2.60262079780923	0.00925142171536957	1	NA	NA	NA	NA	NA	NA	NA	NA	NA	NA	NA	NA	NA	NA	NA	NA	0	2	4	4	-1.13557880352911
127.0869	20511.2825542791	0.405401779078597	0.155889738880803	2.60056743945525	0.00930697238857023	1	NA	NA	NA	NA	NA	NA	NA	NA	NA	NA	NA	NA	NA	NA	NA	NA	2	2	4	4	0.449090412830058
240.1151	29458.0414316345	-0.472301144955056	0.181811341673396	-2.59775402682795	0.0093835684586367	1	NA	NA	NA	NA	NA	NA	NA	NA	NA	NA	NA	NA	NA	NA	NA	NA	2	2	4	4	-0.686959056514375
105.1107	400650.893438501	0.691915103035319	0.266371712135718	2.5975547384055	0.00938901541858594	1	NA	NA	NA	NA	NA	NA	NA	NA	NA	NA	NA	NA	NA	NA	NA	NA	2	2	4	4	0.692221481712027
159.1132	22835.7754639755	0.12730463111716	0.0490730037562889	2.59418868568537	0.00948144364576774	1	NA	NA	NA	NA	NA	NA	NA	NA	NA	NA	NA	NA	NA	NA	NA	NA	0	2	2	4	0.141530972747904
484.2509	6050.86777407653	-0.391747365810418	0.15107384470965	-2.59308529920134	0.00951191758493914	1	NA	NA	NA	NA	NA	NA	NA	NA	NA	NA	NA	NA	NA	NA	NA	NA	2	2	4	4	-0.589573325470998
276.1193	19737.1393754108	-0.387340358574823	0.149754724214903	-2.58649842671391	0.00969566130259968	1	NA	NA	NA	NA	NA	NA	NA	NA	NA	NA	NA	NA	NA	NA	NA	NA	2	2	4	4	-0.581833840711212
565.1561	11971.6117393472	3.18815297955525	1.23289333946729	2.58591143085646	0.0097121883541256	1	Apigenin_6-C-glucoside_8-C-arabinoside,Corymboside,Apiin,6-beta-D-Glucopyranosyl-8-beta-D-ribopyranosylapigenin,Isovitexin_2-O-arabinoside,Kaempferol_3-arabinofuranoside_7-rhamnofuranoside,Kaempferol_3-rhamnoside_7-xyloside,Kaempferol_3-rhamnoside_4-xyloside	1	C26H28O14	[M+H]+	564.14791	565.1551864	1.64202686671259	HMDB29260,HMDB30803,HMDB30843,HMDB33571,HMDB37569,HMDB37575,HMDB39319,HMDB39321	Apigenin_7-O-[beta-D-apiosyl-(1->2)-beta-D-glucoside],Neoschaftoside,Schaftoside,Isovitexin_2-O-arabinoside,Glucofrangulin_B	1	C26H28O14	[M+H]+	564.14791	565.1551864	1.64202686671259	C04858,C10110,C10181,C16491,C16803	2	2	4	4	1.72269254588448
234.1451	10671.9874890957	0.299489732990588	0.115844459263769	2.5852745560206	0.00973014816128926	1	NA	NA	NA	NA	NA	NA	NA	NA	NA	NA	NA	NA	NA	NA	NA	NA	2	2	4	4	0.348934636245714
265.1121	254760.180383841	-0.327881819433461	0.126851151972478	-2.58477604921239	0.00974422665050992	1	NA	NA	NA	NA	NA	NA	NA	NA	NA	NA	NA	NA	NA	NA	NA	NA	0	2	3	4	-0.493467453135552
106.114	3792.51615232713	1.34810106642763	0.52272829186546	2.57897092506064	0.00990951268781753	1	NA	NA	NA	NA	NA	NA	NA	NA	NA	NA	NA	NA	NA	NA	NA	NA	0	2	2	4	0.96955307030999
396.2057	10507.8737363455	-0.599537460961489	0.232504825370598	-2.57860222903273	0.00992009422922331	1	NA	NA	NA	NA	NA	NA	NA	NA	NA	NA	NA	NA	NA	NA	NA	NA	2	2	1	4	-0.795408641259887
208.0973	26782.7521384513	-0.239979028388732	0.093195919090121	-2.57499502909211	0.0100241527279085	1	NA	NA	NA	NA	NA	NA	NA	NA	NA	NA	NA	NA	NA	NA	NA	NA	0	2	2	4	-0.363459383570899
240.1346	24483.9208023982	-0.200048723530901	0.0777093615218126	-2.57431948497927	0.0100437481744127	1	NA	NA	NA	NA	NA	NA	NA	NA	NA	NA	NA	NA	NA	NA	NA	NA	0	2	4	4	-0.299580380504203
183.0267	13379.7233408773	0.353577247474282	0.137368025710243	2.57394139317471	0.0100547303324302	1	NA	NA	NA	NA	NA	NA	NA	NA	NA	NA	NA	NA	NA	NA	NA	NA	2	2	3	4	0.404937520110371
485.7909	3473.72349633014	1.19520529690422	0.465570939333173	2.56718191778913	0.0102528807191476	1	NA	NA	NA	NA	NA	NA	NA	NA	NA	NA	NA	NA	NA	NA	NA	NA	2	2	4	4	0.914140278973611
446.0514	3201.07780319249	1.05021061938756	0.409306987610796	2.56582626531211	0.0102930368689555	1	NA	NA	NA	NA	NA	NA	NA	NA	NA	NA	NA	NA	NA	NA	NA	NA	0	2	2	4	0.861401472787868
394.1902	5417.13023055776	-1.81301531802871	0.707783340593549	-2.56153997141034	0.0104209248961663	1	NA	NA	NA	NA	NA	NA	NA	NA	NA	NA	NA	NA	NA	NA	NA	NA	2	2	4	4	-1.44215680616045
356.2432	39444.4669071556	-1.50205710963496	0.586984897163104	-2.5589365533839	0.0104992901565776	1	NA	NA	NA	NA	NA	NA	NA	NA	NA	NA	NA	NA	NA	NA	NA	NA	2	2	2	4	-1.31500387306858
130.0977	180755.691516382	-0.0840976016395594	0.0328762926993082	-2.55800136617378	0.0105275678669324	1	NA	NA	NA	NA	NA	NA	NA	NA	NA	NA	NA	NA	NA	NA	NA	NA	2	2	4	4	-0.128372453772792
490.0775	3482.12129946794	1.19945325892772	0.468923327199467	2.55788780244986	0.0105310063572908	1	NA	NA	NA	NA	NA	NA	NA	NA	NA	NA	NA	NA	NA	NA	NA	NA	0	2	2	4	0.91594194387243
467.0676	3894.21198326862	1.39365282786714	0.545618412508153	2.55426282529699	0.0106412898698109	1	NA	NA	NA	NA	NA	NA	NA	NA	NA	NA	NA	NA	NA	NA	NA	NA	2	2	1	4	0.994511333221864
282.1468	36268.5516133901	-1.81379879986038	0.710455448134797	-2.55300850267566	0.0106796889082639	1	NA	NA	NA	NA	NA	NA	NA	NA	NA	NA	NA	NA	NA	NA	NA	NA	2	2	1	4	-1.44383552801479
453.0997	3311.05790307281	1.11045674843657	0.435233474651383	2.55140473587431	0.0107289650644487	1	NA	NA	NA	NA	NA	NA	NA	NA	NA	NA	NA	NA	NA	NA	NA	NA	2	2	4	4	0.88482922634783
492.1255	3093.93646452267	0.988985003547434	0.387704091455376	2.55087584924614	0.0107452595120336	1	1-Isobutanol,Endoxifen_sulfate,Cyanidin_3-(6-acetyl-galactoside),Cyanidin_3-(4-acetylglucoside)	1	C21H27NO10	[M+K]+	453.163499	492.1266584	-2.34878558250189	HMDB31948,HMDB61140,HMDB29236,HMDB37971	NA	NA	NA	NA	NA	NA	NA	NA	2	2	2	4	0.842656287536226
188.1745	20800.3880674094	0.419485901410354	0.164453472194651	2.55078774447426	0.0107479760653591	1	NA	NA	NA	NA	NA	NA	NA	NA	NA	NA	NA	NA	NA	NA	NA	NA	2	2	4	4	0.466862558071016
464.25	3167.94388910877	1.03155076236727	0.404424577485019	2.55066289190962	0.0107518267169745	1	NA	NA	NA	NA	NA	NA	NA	NA	NA	NA	NA	NA	NA	NA	NA	NA	2	2	4	4	0.856259337332179
435.1969	49133.2581147776	-0.295473010403411	0.115957721363034	-2.54810983632871	0.0108308364392729	1	NA	NA	NA	NA	NA	NA	NA	NA	NA	NA	NA	NA	NA	NA	NA	NA	2	2	4	4	-0.448434935890237
453.1742	3601.29941808243	1.25834114397324	0.494253271699624	2.54594398464191	0.0108982674917061	1	NA	NA	NA	NA	NA	NA	NA	NA	NA	NA	NA	NA	NA	NA	NA	NA	0	2	4	4	0.942408903890819
193.9828	27947.7270357592	-0.272914113429594	0.107302545867058	-2.54340762583322	0.0109777079214791	1	NA	NA	NA	NA	NA	NA	NA	NA	NA	NA	NA	NA	NA	NA	NA	NA	2	2	0	4	-0.408156267653275
474.2081	3311.48541407257	1.11068394919226	0.437226827516491	2.54029231349113	0.0110759854026366	1	NA	NA	NA	NA	NA	NA	NA	NA	NA	NA	NA	NA	NA	NA	NA	NA	1	2	2	4	0.885706236549632
496.2395	3325.21601493682	1.1180369844955	0.44015711247128	2.5400861483715	0.0110825166986344	1	NA	NA	NA	NA	NA	NA	NA	NA	NA	NA	NA	NA	NA	NA	NA	NA	2	2	4	4	0.888341364720821
219.1368	50751.7132782154	-0.31667100147933	0.124755454217183	-2.53833392268402	0.0111381653377041	1	NA	NA	NA	NA	NA	NA	NA	NA	NA	NA	NA	NA	NA	NA	NA	NA	2	2	4	4	-0.470831830012795
199.108	31369.9546802322	0.315025276568867	0.124141805891247	2.53762440708203	0.0111607692302341	1	NA	NA	NA	NA	NA	NA	NA	NA	NA	NA	NA	NA	NA	NA	NA	NA	2	2	4	4	0.362826298050884
462.303	3636.92656705653	1.27548882930833	0.502951360813453	2.53600830753376	0.0112124074175142	1	NA	NA	NA	NA	NA	NA	NA	NA	NA	NA	NA	NA	NA	NA	NA	NA	2	2	3	4	0.947039120258962
367.0983	19534.3963431229	-0.299298473118034	0.118361575205248	-2.52867936743008	0.0114492567694377	1	NA	NA	NA	NA	NA	NA	NA	NA	NA	NA	NA	NA	NA	NA	NA	NA	2	2	4	4	-0.451058003284412
194.0814	31212.5646655724	0.384306985604267	0.152238667938744	2.52437170403317	0.0115905303176305	1	NA	NA	NA	NA	NA	NA	NA	NA	NA	NA	NA	NA	NA	NA	NA	NA	2	2	4	4	0.431459000943088
398.1574	5033.74404197209	-1.63510209598369	0.647983729237864	-2.5233690634591	0.0116236338630217	1	NA	NA	NA	NA	NA	NA	NA	NA	NA	NA	NA	NA	NA	NA	NA	NA	2	2	4	4	-1.38734481572083
480.9906	4858.18862953256	1.76622150252873	0.70050793729901	2.52134402550649	0.0116907491617039	1	NA	NA	NA	NA	NA	NA	NA	NA	NA	NA	NA	NA	NA	NA	NA	NA	2	2	4	4	1.13784050048195
492.2971	3773.55705755735	1.33943488307229	0.531462685030874	2.52028020178779	0.0117261447441237	1	NA	NA	NA	NA	NA	NA	NA	NA	Glutathionylspermine	1	C20H41N7O5S	[M+H]+	491.28899	492.2962664	1.66789808491462	C16562	2	2	4	4	0.968605191815924
487.3114	3243.77524453395	1.07389490545835	0.426384692859052	2.51860567099051	0.0117820523929474	1	NA	NA	NA	NA	NA	NA	NA	NA	NA	NA	NA	NA	NA	NA	NA	NA	2	2	4	4	0.872621710324303
475.0431	4716.21952003795	1.71703073287369	0.681859652071767	2.51815857949161	0.0117970193917368	1	NA	NA	NA	NA	NA	NA	NA	NA	NA	NA	NA	NA	NA	NA	NA	NA	0	2	4	4	1.11327386867483
91.0588	22835.3258653945	0.216719594917959	0.0861825074967159	2.51465873078963	0.0119147654347706	1	NA	NA	NA	NA	NA	NA	NA	NA	NA	NA	NA	NA	NA	NA	NA	NA	2	2	4	4	0.2533930047446
197.0074	557636.895711223	-0.567168968917778	0.225665858303252	-2.51331314883978	0.0119603116837522	1	NA	NA	NA	NA	NA	NA	NA	NA	NA	NA	NA	NA	NA	NA	NA	NA	2	2	0	4	-0.763287897133829
451.3814	3235.47413578722	1.06930908207857	0.425997046904331	2.51013261676134	0.0120685828357156	1	NA	NA	NA	NA	NA	NA	NA	NA	NA	NA	NA	NA	NA	NA	NA	NA	2	2	4	4	0.870022708614238
429.1629	13144.9438923483	-0.582194916336197	0.232268694108067	-2.50655784057287	0.0121913109456715	1	NA	NA	NA	NA	NA	NA	NA	NA	NA	NA	NA	NA	NA	NA	NA	NA	2	2	4	4	-0.77443911653057
210.1163	30979.9709893839	-0.593362603781412	0.236829690308729	-2.50544010342584	0.012229911051358	1	NA	NA	NA	NA	NA	NA	NA	NA	NA	NA	NA	NA	NA	NA	NA	NA	2	2	4	4	-0.789728891732325
482.1297	4435.97334535417	-1.2239066782581	0.48852170333828	-2.50532713264245	0.0122338184206985	1	NA	NA	NA	NA	NA	NA	NA	NA	NA	NA	NA	NA	NA	NA	NA	NA	0	2	4	4	-1.17131278461672
465.0403	14893.1497434098	-0.83957803582271	0.335219934252815	-2.50455879867073	0.0122604224756017	1	NA	NA	NA	NA	NA	NA	NA	NA	NA	NA	NA	NA	NA	NA	NA	NA	2	2	4	4	-0.988697077391702
466.2392	3260.56390026682	1.08310211570047	0.432751720598875	2.50282567149955	0.0123206214052269	1	NA	NA	NA	NA	NA	NA	NA	NA	NA	NA	NA	NA	NA	NA	NA	NA	2	2	4	4	0.877837481834987
337.0775	12356.8900516026	0.346545087557203	0.138483659968839	2.50242582868751	0.0123345467752755	1	NA	NA	NA	NA	NA	NA	NA	NA	NA	NA	NA	NA	NA	NA	NA	NA	2	2	4	4	0.396588275187055
342.1063	32315.233398669	-0.400833569850938	0.160304239468158	-2.50045520430891	0.0124033818129745	1	NA	NA	NA	NA	NA	NA	NA	NA	NA	NA	NA	NA	NA	NA	NA	NA	2	2	4	4	-0.598056889457264
494.1631	5788.55593679467	-1.14047062355425	0.456106129517785	-2.50045011401185	0.0124035600596425	1	NA	NA	NA	NA	NA	NA	NA	NA	NA	NA	NA	NA	NA	NA	NA	NA	2	2	4	4	-1.14352036450587
157.0396	14344.6651152498	0.438207665209205	0.1754208041783	2.49803703307508	0.012488314683816	1	NA	NA	NA	NA	NA	NA	NA	NA	NA	NA	NA	NA	NA	NA	NA	NA	2	2	4	4	0.488119064538333
245.0751	19424.4341729548	0.849000613654167	0.339939790275113	2.49750290475579	0.01250714404486	1	NA	NA	NA	NA	NA	NA	NA	NA	NA	NA	NA	NA	NA	NA	NA	NA	2	2	4	4	0.79215994054991
396.1289	5724.27206435463	-1.80811336449402	0.723990733925681	-2.49742611302484	0.01250985321164	1	NA	NA	NA	NA	NA	NA	NA	NA	NA	NA	NA	NA	NA	NA	NA	NA	2	2	4	4	-1.43881150126621
196.0971	67569.7801613827	0.581003856965247	0.232855510737858	2.49512607678555	0.0125912383586738	1	NA	NA	NA	NA	NA	NA	NA	NA	NA	NA	NA	NA	NA	NA	NA	NA	0	2	2	4	0.623051657125587
375.1875	50210.3358380963	-0.147185650080252	0.059010024012815	-2.49424826616387	0.0126224224368854	1	NA	NA	NA	NA	NA	NA	NA	NA	NA	NA	NA	NA	NA	NA	NA	NA	2	2	4	4	-0.225944095054086
323.8625	13323.9464830853	1.53664738092863	0.616268428645957	2.49347087973482	0.0126500960276218	1	NA	NA	NA	NA	NA	NA	NA	NA	NA	NA	NA	NA	NA	NA	NA	NA	2	2	0	4	1.05049246416426
487.1322	3167.64181632147	1.03136755529398	0.413955157808296	2.49149584402958	0.0127206455279459	1	NA	NA	NA	NA	NA	NA	NA	NA	NA	NA	NA	NA	NA	NA	NA	NA	0	2	4	4	0.855404515305778
84.9116	14762.0968069625	-0.400293410669307	0.160737277804243	-2.49035827990574	0.012761437880882	1	NA	NA	NA	NA	NA	NA	NA	NA	NA	NA	NA	NA	NA	NA	NA	NA	2	2	4	4	-0.597348287931579
332.1109	396047.212283694	-0.402870155400329	0.161877689707738	-2.48873180811816	0.0128199632521726	1	NA	NA	NA	NA	NA	NA	NA	NA	NA	NA	NA	NA	NA	NA	NA	NA	2	2	3	4	-0.602314828907524
457.2405	7483.73214419437	0.448107872278051	0.180068095172836	2.48854674587378	0.0128266373774684	1	NA	NA	NA	NA	NA	NA	NA	NA	NA	NA	NA	NA	NA	NA	NA	NA	2	2	0	4	0.498158895395979
280.0923	105801.465406863	-0.336237243168799	0.135175525178768	-2.4874121459793	0.0128676230852793	1	NA	NA	NA	NA	NA	NA	NA	NA	NA	NA	NA	NA	NA	NA	NA	NA	2	2	0	4	-0.509598462385418
592.2726	9084.24299704609	-2.22802964764091	0.895779955117338	-2.48725106530103	0.0128734512650942	1	NA	NA	NA	NA	NA	NA	NA	NA	NA	NA	NA	NA	NA	NA	NA	NA	0	2	4	4	-1.5793152818302
198.0763	23868.9632743715	0.328815243178315	0.13232577705118	2.48489183669134	0.0129590802815813	1	NA	NA	NA	NA	NA	NA	NA	NA	NA	NA	NA	NA	NA	NA	NA	NA	2	2	4	4	0.378061220534425
393.2139	4885.68864206252	-1.59498931073365	0.643120648488279	-2.48007790526216	0.0131353680026888	1	NA	NA	NA	NA	NA	NA	NA	NA	NA	NA	NA	NA	NA	NA	NA	NA	2	2	4	4	-1.36744997938782
230.0485	13829.3741102203	0.349440408865097	0.140947286923287	2.4792276353307	0.0131667245702691	1	NA	NA	NA	NA	NA	NA	NA	NA	NA	NA	NA	NA	NA	NA	NA	NA	2	2	4	4	0.401722962406559
213.1068	20025.0127700253	0.414387951998505	0.167261461508303	2.477486136147	0.0132311549007021	1	NA	NA	NA	NA	NA	NA	NA	NA	NA	NA	NA	NA	NA	NA	NA	NA	0	2	2	4	0.457629321562071
272.1357	12910.7577256975	0.255010437203985	0.102954260132352	2.4769294332858	0.0132518099776058	1	NA	NA	NA	NA	NA	NA	NA	NA	NA	NA	NA	NA	NA	NA	NA	NA	2	2	4	4	0.290913062845308
464.2844	7436.08261737412	-0.591970453754161	0.239117736160133	-2.4756442715639	0.0132996016093384	1	NA	NA	NA	NA	NA	NA	NA	NA	NA	NA	NA	NA	NA	NA	NA	NA	2	2	4	4	-0.786494734100896
263.0877	16362.6140233917	-0.114455500302556	0.0462848508029918	-2.47285015111592	0.0134040333157371	1	NA	NA	NA	NA	NA	NA	NA	NA	NA	NA	NA	NA	NA	NA	NA	NA	2	2	4	4	-0.178151788243498
159.0269	13131.0650660715	0.336262131919156	0.136000629198148	2.47250423694169	0.0134170123215277	1	NA	NA	NA	NA	NA	NA	NA	NA	NA	NA	NA	NA	NA	NA	NA	NA	2	2	4	4	0.386988723229957
327.127	14119.3998144594	-0.251327864570912	0.101744309532122	-2.47019087088664	0.0135040977287846	1	NA	NA	NA	NA	NA	NA	NA	NA	NA	NA	NA	NA	NA	NA	NA	NA	0	2	3	4	-0.373608787507712
454.2505	3373.32603952005	1.14348838767929	0.463228574426501	2.46851867697278	0.0135673571776504	1	NA	NA	NA	NA	NA	NA	NA	NA	NA	NA	NA	NA	NA	NA	NA	NA	2	2	4	4	0.897170048923651
217.1548	29389.6994328143	0.334864530195499	0.135690173232557	2.46786132125853	0.0135922966827676	1	NA	NA	NA	NA	NA	NA	NA	NA	NA	NA	NA	NA	NA	NA	NA	NA	1	2	3	4	0.385711492423181
486.148	3908.5574301068	-1.34620365264086	0.545677202553029	-2.46703297543392	0.0136237810708852	1	NA	NA	NA	NA	NA	NA	NA	NA	NA	NA	NA	NA	NA	NA	NA	NA	0	2	4	4	-1.23105814770237
491.017	4795.01464231026	1.74453450806066	0.707183692464149	2.46687604175643	0.0136297531770614	1	C.I._Food_Red_6	1	C19H18N2O7S2	[M+(41K)]+	450.055547	491.0168234	0.383489915247381	HMDB32738	NA	NA	NA	NA	NA	NA	NA	NA	2	2	4	4	1.12770822314397
280.1394	469261.234610549	-0.287943468624236	0.116920561535296	-2.46272738381701	0.0137884711255598	1	NA	NA	NA	NA	NA	NA	NA	NA	NA	NA	NA	NA	NA	NA	NA	NA	0	2	2	4	-0.431459000943088
397.1691	10089.587895631	-0.398145912711562	0.161758633313228	-2.46135804041195	0.0138412161013557	1	NA	NA	NA	NA	NA	NA	NA	NA	NA	NA	NA	NA	NA	NA	NA	NA	2	2	4	4	-0.594516873862687
447.177	5000.90622952866	-1.33519742790785	0.543540406613751	-2.45648237308815	0.0140304685091641	1	NA	NA	NA	NA	NA	NA	NA	NA	NA	NA	NA	NA	NA	NA	NA	NA	2	2	4	4	-1.22225450786943
556.3776	8167.79883584036	-2.13237801333475	0.868241543433404	-2.45597325935638	0.0140503612044304	1	NA	NA	NA	NA	NA	NA	NA	NA	NA	NA	NA	NA	NA	NA	NA	NA	2	2	2	4	-1.53547377434799
204.0564	95033.6395058308	-0.743851564557606	0.303012584014468	-2.45485370509262	0.0140941933353879	1	NA	NA	NA	NA	NA	NA	NA	NA	NA	NA	NA	NA	NA	NA	NA	NA	0	2	4	4	-0.913240558404827
433.1925	22793.7109860091	-0.222672718172999	0.0908159854267927	-2.45191104987235	0.0142099783908491	1	NA	NA	NA	NA	NA	NA	NA	NA	NA	NA	NA	NA	NA	NA	NA	NA	2	2	4	4	-0.328847327820002
302.1213	121468.57935581	-0.459066908392256	0.1872834568261	-2.45118771391815	0.0142385677717531	1	NA	NA	NA	NA	NA	NA	NA	NA	NA	NA	NA	NA	NA	NA	NA	NA	2	2	4	4	-0.669800205053384
203.0664	19662.1285299717	-0.227741788283321	0.0929193271029076	-2.45096252183465	0.0142474786943617	1	NA	NA	NA	NA	NA	NA	NA	NA	NA	NA	NA	NA	NA	NA	NA	NA	2	2	4	4	-0.343899911805485
129.1025	83754.6818377401	0.119447870731335	0.0487686337845037	2.4492765423601	0.0143143498918469	1	NA	NA	NA	NA	NA	NA	NA	NA	NA	NA	NA	NA	NA	NA	NA	NA	2	2	4	4	0.130165438203858
419.2137	18706.473684507	-0.147695390681525	0.0603450432709944	-2.44751486908813	0.0143845189808461	1	NA	NA	NA	NA	NA	NA	NA	NA	NA	NA	NA	NA	NA	NA	NA	NA	2	2	4	4	-0.227160286301984
128.0498	20728.9490939842	-0.159118064630761	0.0651333724850735	-2.44295755861906	0.014567450304996	1	NA	NA	NA	NA	NA	NA	NA	NA	NA	NA	NA	NA	NA	NA	NA	NA	0	2	3	4	-0.242391680422532
350.2069	62002.9768311496	0.524452817219141	0.214728054329959	2.44240473773048	0.0145897795481898	1	NA	NA	NA	NA	NA	NA	NA	NA	NA	NA	NA	NA	NA	NA	NA	NA	2	2	4	4	0.572731848978311
351.3006	17556.8733617561	0.77606703558247	0.318171418067793	2.43914755227043	0.0147219556964383	1	NA	NA	NA	NA	NA	NA	NA	NA	NA	NA	NA	NA	NA	NA	NA	NA	2	2	4	4	0.745953584337294
613.4215	407505.33182171	-1.04524169891113	0.428710959958944	-2.43810351620409	0.0147645453324713	1	NA	NA	NA	NA	NA	NA	NA	NA	NA	NA	NA	NA	NA	NA	NA	NA	0	2	4	4	-1.10450530754041
485.3945	4759.93859858676	-1.58662543448727	0.651133469612184	-2.43671306810917	0.0148214348329736	1	NA	NA	NA	NA	NA	NA	NA	NA	NA	NA	NA	NA	NA	NA	NA	NA	2	2	2	4	-1.35695790787969
291.1742	12240.7368471938	0.289741380844572	0.118950133546698	2.43582224084536	0.0148579840333825	1	NA	NA	NA	NA	NA	NA	NA	NA	NA	NA	NA	NA	NA	NA	NA	NA	2	2	4	4	0.335736975371245
480.308	16098.8467852048	-0.796169525092191	0.327243972031656	-2.43295398277092	0.0149762040904762	1	NA	NA	NA	NA	NA	NA	NA	NA	NA	NA	NA	NA	NA	NA	NA	NA	2	2	4	4	-0.957297777114709
347.1131	18233.9068757771	-0.564725027993933	0.232269805893324	-2.4313320701413	0.0150434200493741	1	NA	NA	NA	NA	NA	NA	NA	NA	NA	NA	NA	NA	NA	NA	NA	NA	2	2	4	4	-0.760910695725325
431.2859	13208.3746534421	0.571952893233338	0.235359342101967	2.43012615571276	0.0150935681356937	1	NA	NA	NA	NA	NA	NA	NA	NA	NA	NA	NA	NA	NA	NA	NA	NA	2	2	4	4	0.615154876477547
484.1073	14425.1751097481	0.419842685548918	0.172975983787097	2.42717327779833	0.0152169860460546	1	NA	NA	NA	NA	NA	NA	NA	NA	NA	NA	NA	NA	NA	NA	NA	NA	2	2	0	4	0.468184828525392
176.8944	32089.3559953743	0.797497590578045	0.328801499150828	2.42546823125102	0.0152886537868529	1	NA	NA	NA	NA	NA	NA	NA	NA	NA	NA	NA	NA	NA	NA	NA	NA	2	2	4	4	0.761702617853236
232.1182	11971.731292402	0.206124105253196	0.085107536960062	2.42192539715869	0.0154385196052654	1	NA	NA	NA	NA	NA	NA	NA	NA	NA	NA	NA	NA	NA	NA	NA	NA	2	2	0	4	0.242391680422532
407.1426	5406.04316511348	-1.70868235813831	0.705843222333104	-2.42076753601233	0.0154877779754501	1	NA	NA	NA	NA	NA	NA	NA	NA	NA	NA	NA	NA	NA	NA	NA	NA	2	2	4	4	-1.41261046529746
279.048	129036.199609084	0.379164771219593	0.156655607374309	2.42037152435678	0.0155046570370955	1	NA	NA	NA	NA	NA	NA	NA	NA	NA	NA	NA	NA	NA	NA	NA	NA	2	2	4	4	0.423017737812358
344.2543	9396.54638930817	1.32543348918645	0.547777301797925	2.41965755944266	0.0155351290112268	1	NA	NA	NA	NA	NA	NA	NA	NA	NA	NA	NA	NA	NA	NA	NA	NA	2	2	4	4	0.962936094577832
336.2129	12318.14000542	1.46116071539882	0.604004045704758	2.4191240535383	0.0155579333976755	1	NA	NA	NA	NA	NA	NA	NA	NA	NA	NA	NA	NA	NA	NA	NA	NA	1	2	4	4	1.02110273102282
588.4362	8503.46844946338	-2.12469700807804	0.878856984812367	-2.41756855187497	0.0156245905999488	1	NA	NA	NA	NA	NA	NA	NA	NA	NA	NA	NA	NA	NA	NA	NA	NA	2	2	0	4	-1.53163193063198
428.1536	10266.7409227756	0.491629081640725	0.203442236675495	2.41655366001951	0.0156682166303465	1	NA	NA	NA	NA	NA	NA	NA	NA	NA	NA	NA	NA	NA	NA	NA	NA	2	2	4	4	0.541581791473562
203.0529	1865188.8282319	-0.629500350206267	0.260877534853438	-2.41301095765077	0.0158213439102223	1	NA	NA	NA	NA	NA	NA	NA	NA	NA	NA	NA	NA	NA	NA	NA	NA	2	2	4	4	-0.824202622901888
319.2035	57482.5654981891	-1.0065130381205	0.417302597305897	-2.41195009237552	0.0158674533586071	1	NA	NA	NA	NA	NA	NA	NA	NA	NA	NA	NA	NA	NA	NA	NA	NA	2	2	0	4	-1.08721827571978
368.1452	15078.7280786135	-0.293229657671323	0.121598924724487	-2.41144942963688	0.0158892551802318	1	NA	NA	NA	NA	NA	NA	NA	NA	NA	NA	NA	NA	NA	NA	NA	NA	1	2	3	4	-0.445160432515952
152.0571	37162.3317229668	0.990416253427645	0.410823074500549	2.4108097010659	0.0159171510828235	1	NA	NA	NA	NA	NA	NA	NA	NA	NA	NA	NA	NA	NA	NA	NA	NA	2	2	1	4	0.843501899284014
464.2766	3466.69857466526	1.19161899287944	0.494410191432244	2.41018290789571	0.0159445246849581	1	NA	NA	NA	NA	NA	NA	NA	NA	NA	NA	NA	NA	NA	NA	NA	NA	1	2	3	4	0.913240558404827
417.138	5496.39042608375	-1.69387904969113	0.70298079825593	-2.40956659683107	0.0159714808592684	1	NA	NA	NA	NA	NA	NA	NA	NA	NA	NA	NA	NA	NA	NA	NA	NA	2	2	3	4	-1.40780445280448
232.1739	8101.10204506379	1.23065941557355	0.511241806301871	2.40719636071172	0.0160755238259479	1	NA	NA	NA	NA	NA	NA	NA	NA	NA	NA	NA	NA	NA	NA	NA	NA	2	2	4	4	0.927726066128872
170.0817	34126.0001795319	0.331446961081678	0.137730792070001	2.40648409916369	0.016106905182906	1	NA	NA	NA	NA	NA	NA	NA	NA	NA	NA	NA	NA	NA	NA	NA	NA	2	2	4	4	0.384434890525152
460.2399	14349.9511450113	-0.182817139978346	0.0759786278716455	-2.40616532700733	0.016120967321216	1	NA	NA	NA	NA	NA	NA	NA	NA	NA	NA	NA	NA	NA	NA	NA	NA	2	2	2	4	-0.273027825823046
165.007	12464.922923951	1.55187866976093	0.645131398791831	2.40552339053286	0.0161493181011195	1	NA	NA	NA	NA	NA	NA	NA	NA	NA	NA	NA	NA	NA	NA	NA	NA	2	2	3	4	1.05565192547118
242.1139	23053.9809156642	0.339143866092558	0.14115708967267	2.40259888383219	0.0162790326775883	1	NA	NA	NA	NA	NA	NA	NA	NA	NA	NA	NA	NA	NA	NA	NA	NA	2	2	4	4	0.388905754564728
491.2709	3262.5145063254	-1.02591243516616	0.427433494468481	-2.40016856058951	0.0163875237056579	1	NA	NA	NA	NA	NA	NA	NA	NA	NA	NA	NA	NA	NA	NA	NA	NA	0	2	2	4	-1.09690189087914
341.2183	10155.8512683158	1.42819365567998	0.595520589384402	2.39822716651379	0.0164746445168474	1	NA	NA	NA	NA	NA	NA	NA	NA	NA	NA	NA	NA	NA	NA	NA	NA	2	2	4	4	1.00919622989562
182.0218	11322.4039358196	1.38561310589824	0.577856443843621	2.39785005542522	0.0164916146325003	1	NA	NA	NA	NA	NA	NA	NA	NA	NA	NA	NA	NA	NA	NA	NA	NA	2	2	1	4	0.988697077391703
238.9932	12953.3328139694	0.447504358789581	0.186876333959143	2.39465506042846	0.016636007568336	1	NA	NA	NA	NA	NA	NA	NA	NA	Dibenzothiophene-5-oxide,Naphthalic_anhydride,3-Phospho-D-erythronate,4-Phospho-D-erythronate,Demephion-O,Demephion-S	1	C12H8OS	[M+K]+	200.029587	238.9927464	2.00884757900047	C21149,C19125,C03356,C03393,C18975,C18976	0	2	2	4	0.496817368662715
596.1747	109897.359937521	0.678543775495379	0.283564164380139	2.39291088483854	0.0167153004268964	1	NA	NA	NA	NA	NA	NA	NA	NA	NA	NA	NA	NA	NA	NA	NA	NA	2	2	4	4	0.686208835454462
239.0685	32761.7910413464	-0.352514686161421	0.147320511000926	-2.39284186408508	0.0167184450285148	1	NA	NA	NA	NA	NA	NA	NA	NA	NA	NA	NA	NA	NA	NA	NA	NA	2	2	4	4	-0.540895612272337
598.5224	81325.5154298105	0.900451654117001	0.376480638330778	2.39176085683817	0.0167677637866975	1	NA	NA	NA	NA	NA	NA	NA	NA	NA	NA	NA	NA	NA	NA	NA	NA	2	2	4	4	0.811779977202715
271.0694	21756.6971205726	0.186848779956379	0.0781254839551395	2.39164956806757	0.0167728483548406	1	NA	NA	NA	NA	NA	NA	NA	NA	NA	NA	NA	NA	NA	NA	NA	NA	2	2	4	4	0.213800232940721
350.1211	82823.895400776	-0.471026927161078	0.197011017564039	-2.39086591696817	0.0168086901927422	1	NA	NA	NA	NA	NA	NA	NA	NA	NA	NA	NA	NA	NA	NA	NA	NA	2	2	4	4	-0.684709550580565
243.109	10066.2280951802	0.253113917806462	0.105893558065693	2.39026738198219	0.016836110647101	1	NA	NA	NA	NA	NA	NA	NA	NA	NA	NA	NA	NA	NA	NA	NA	NA	0	2	3	4	0.28905864247553
456.1489	5446.78138972032	-0.408457873239136	0.170943546286154	-2.38943137727698	0.0168744759314472	1	NA	NA	NA	NA	NA	NA	NA	NA	NA	NA	NA	NA	NA	NA	NA	NA	2	2	4	4	-0.611578102284119
390.1655	13755.9267248683	-2.16568450832718	0.907045370427533	-2.38762533709465	0.0169576193801262	1	NA	NA	NA	NA	NA	NA	NA	NA	NA	NA	NA	NA	NA	NA	NA	NA	1	2	4	4	-1.55304903483878
329.1822	30711.7629195685	0.285105692661253	0.119490367342167	2.38601402776541	0.0170321013761967	1	NA	NA	NA	NA	NA	NA	NA	NA	NA	NA	NA	NA	NA	NA	NA	NA	0	2	2	4	0.331977031224214
422.1532	5890.16468843812	-1.79187253803614	0.751812951601363	-2.38340206060489	0.017153448189255	1	NA	NA	NA	NA	NA	NA	NA	NA	NA	NA	NA	NA	NA	NA	NA	NA	2	2	4	4	-1.43382353107771
479.1819	4334.64400804438	1.57587574882089	0.661334539589983	2.38287229001816	0.0171781525891585	1	NA	NA	NA	NA	NA	NA	NA	NA	NA	NA	NA	NA	NA	NA	NA	NA	2	2	2	4	1.06815077897965
479.2353	6573.59261667081	-0.369135664375627	0.155680059345051	-2.37111718693188	0.017734407219464	1	NA	NA	NA	NA	NA	NA	NA	NA	NA	NA	NA	NA	NA	NA	NA	NA	2	2	0	4	-0.558127814985423
281.1516	12904.6731015511	0.604561635162438	0.255019083383363	2.37065252977017	0.0177567155690697	1	NA	NA	NA	NA	NA	NA	NA	NA	NA	NA	NA	NA	NA	NA	NA	NA	2	2	2	4	0.642602046183063
245.0425	11679.9878739321	0.450648838924448	0.190248805752236	2.36873412762094	0.0178490792671631	1	NA	NA	NA	NA	NA	NA	NA	NA	NA	NA	NA	NA	NA	NA	NA	NA	2	2	4	4	0.50017286875297
405.1058	24258.1352103672	-0.418638464530613	0.176837793295149	-2.36735856476047	0.0179155662074144	1	NA	NA	NA	NA	NA	NA	NA	NA	NA	NA	NA	NA	NA	NA	NA	NA	2	2	4	4	-0.625212063970083
362.2538	11944.9341419927	3.18475868959516	1.34601072405643	2.36607229992742	0.0179779331778192	1	NA	NA	NA	NA	NA	NA	NA	NA	NA	NA	NA	NA	NA	NA	NA	NA	2	2	4	4	1.71748861316408
615.428	27139.0055921863	-1.00785271076522	0.426370649036496	-2.36379477115216	0.0180888300388992	1	NA	NA	NA	NA	NA	NA	NA	NA	NA	NA	NA	NA	NA	NA	NA	NA	2	2	4	4	-1.08828919556411
423.1891	5475.28808272839	-1.70920678059235	0.723165815664127	-2.3635060501618	0.0181029310685828	1	NA	NA	NA	NA	NA	NA	NA	NA	NA	NA	NA	NA	NA	NA	NA	NA	2	2	4	4	-1.41421974208992
202.1077	104283.31224111	0.411817594867018	0.174453732778799	2.36061211363811	0.0182448025610619	1	NA	NA	NA	NA	NA	NA	NA	NA	NA	NA	NA	NA	NA	NA	NA	NA	0	2	3	4	0.45697130444668
475.2756	3456.71637063902	1.18655107922587	0.502787387941937	2.35994598846798	0.018277595975912	1	NA	NA	NA	NA	NA	NA	NA	NA	NA	NA	NA	NA	NA	NA	NA	NA	2	2	0	4	0.909649043381798
300.1443	12275.9299239595	-1.594310608384	0.67594814477366	-2.35862857337651	0.0183426044461162	1	NA	NA	NA	NA	NA	NA	NA	NA	NA	NA	NA	NA	NA	NA	NA	NA	2	2	4	4	-1.36594189131977
293.6928	65786.0858796321	0.450191332634323	0.190899453803601	2.35826412105653	0.0183606242220853	1	NA	NA	NA	NA	NA	NA	NA	NA	NA	NA	NA	NA	NA	NA	NA	NA	2	2	4	4	0.499501319262792
217.1244	51224.9084804887	-0.564008714044537	0.239264909345441	-2.35725629632653	0.0184105352407848	1	NA	NA	NA	NA	NA	NA	NA	NA	NA	NA	NA	NA	NA	NA	NA	NA	0	2	2	4	-0.760119250508159
428.1408	18229.74696721	1.7176905142892	0.728887064508329	2.35659349428552	0.0184434242197107	1	NA	NA	NA	NA	NA	NA	NA	NA	NA	NA	NA	NA	NA	NA	NA	NA	2	2	4	4	1.11437596798303
339.2295	29621.2293567677	0.733616255801542	0.312230295414689	2.34959985169661	0.0187936026170236	1	NA	NA	NA	NA	NA	NA	NA	NA	NA	NA	NA	NA	NA	NA	NA	NA	2	2	4	4	0.717294100806095
135.0919	11465.1812471339	0.244218023767637	0.104172376700565	2.34436451872094	0.0190595336057088	1	NA	NA	NA	NA	NA	NA	NA	NA	NA	NA	NA	NA	NA	NA	NA	NA	0	2	4	4	0.278568809123637
234.9634	212619.765914701	-0.720711020520051	0.307451777770487	-2.34414328564417	0.0190708433227278	1	NA	NA	NA	NA	NA	NA	NA	NA	NA	NA	NA	NA	NA	NA	NA	NA	2	2	4	4	-0.89451412462351
441.7693	21607.4438246093	0.250818712482149	0.107032223864767	2.34339438559226	0.0191091716066604	1	NA	NA	NA	NA	NA	NA	NA	NA	NA	NA	NA	NA	NA	NA	NA	NA	2	2	3	4	0.284735512414586
433.3073	11310.4797964574	-0.43761752441965	0.186976136802035	-2.34049933806786	0.0192579725508277	1	NA	NA	NA	NA	NA	NA	NA	NA	NA	NA	NA	NA	NA	NA	NA	NA	2	2	4	4	-0.646979868820517
327.1936	24964.7592462552	0.381186823350996	0.162954365662193	2.33922436997609	0.0193238244740398	1	NA	NA	NA	NA	NA	NA	NA	NA	NA	NA	NA	NA	NA	NA	NA	NA	2	2	0	4	0.426909923900033
473.2353	5567.20050327486	0.421583098532896	0.180535501280829	2.33518114466091	0.0195339597133985	1	NA	NA	NA	NA	NA	NA	NA	NA	NA	NA	NA	NA	NA	NA	NA	NA	1	2	4	4	0.470831830012795
557.3722	7766.1369665906	-2.01589241985719	0.863506755948928	-2.33454157245346	0.0195673818839382	1	NA	NA	NA	NA	NA	NA	NA	NA	NA	NA	NA	NA	NA	NA	NA	NA	2	2	4	4	-1.4871968853025
456.2337	16864.1995078695	0.18904362025372	0.0809930852378702	2.33407110864482	0.0195919988203388	1	NA	NA	NA	NA	NA	NA	NA	NA	NA	NA	NA	NA	NA	NA	NA	NA	0	2	3	4	0.216833173953878
492.2299	10352.6126942656	-0.223943824886422	0.0959569538006126	-2.33379464454188	0.0196064773713145	1	NA	NA	NA	NA	NA	NA	NA	NA	NA	NA	NA	NA	NA	NA	NA	NA	0	2	3	4	-0.331350831332473
343.7006	15851.9486237505	0.453394224453717	0.194467979783701	2.33145952849415	0.0197291417456825	1	NA	NA	NA	NA	NA	NA	NA	NA	NA	NA	NA	NA	NA	NA	NA	NA	2	2	3	4	0.502861327699893
338.1641	17831.1083189143	0.471329799863013	0.202186239829266	2.33116655347575	0.0197445790318011	1	NA	NA	NA	NA	NA	NA	NA	NA	NA	NA	NA	NA	NA	NA	NA	NA	2	2	1	4	0.520426350751317
345.1654	12748.3758479212	-0.192897381486425	0.0827880765684908	-2.33001404890522	0.0198054086041011	1	NA	NA	NA	NA	NA	NA	NA	NA	NA	NA	NA	NA	NA	NA	NA	NA	2	2	0	4	-0.28905864247553
441.2608	8311.23766673598	-2.08223154957431	0.894387412856622	-2.32810918360734	0.0199063067836858	1	NA	NA	NA	NA	NA	NA	NA	NA	NA	NA	NA	NA	NA	NA	NA	NA	0	2	4	4	-1.51648616868799
297.0486	9372.57776253583	0.217252576706235	0.0933810518107818	2.32651670219408	0.0199910025031592	1	NA	NA	NA	NA	NA	NA	NA	NA	NA	NA	NA	NA	NA	NA	NA	NA	2	2	1	4	0.254617244938315
200.1284	18414.7211050875	0.284020092908908	0.122148568147784	2.32520198325436	0.02006116236028	1	Ecgonine_methyl_ester,Neotussilagine,N-Methylnicotinium	1	C10H17NO3	[M+H]+	199.120844	200.1281204	1.31715622714113	HMDB06406,HMDB31820,HMDB01009	Tussilagine,Ecgonine_methyl_ester,N-Hexanoyl-L-homoserine_lactone	1	C10H17NO3	[M+H]+	199.120844	200.1281204	1.31715622714113	C10411,C12448,C21197	2	2	4	4	0.330724761345168
196.9985	31692.9276182509	-0.723763357180585	0.311324247800895	-2.32478954753136	0.0200832161927429	1	NA	NA	NA	NA	NA	NA	NA	NA	NA	NA	NA	NA	NA	NA	NA	NA	2	2	2	4	-0.898944186371682
288.9394	11370.9749910392	1.42099689534121	0.611447891047585	2.3239869106534	0.0201261955892844	1	NA	NA	NA	NA	NA	NA	NA	NA	NA	NA	NA	NA	NA	NA	NA	NA	2	2	3	4	1.00525906073735
417.2424	10500.261999351	0.350617002412512	0.151103731760706	2.32037288773095	0.0203207142517694	1	NA	NA	NA	NA	NA	NA	NA	NA	NA	NA	NA	NA	NA	NA	NA	NA	2	2	3	4	0.403008285532688
236.9615	23412.5246583305	-0.627588891759292	0.270651692462015	-2.31880645581912	0.0204055330009165	1	NA	NA	NA	NA	NA	NA	NA	NA	NA	NA	NA	NA	NA	NA	NA	NA	0	2	4	4	-0.820877540474682
269.1112	31204.9230779954	-0.315323180924632	0.136211388286322	-2.31495460762656	0.0206154163740824	1	NA	NA	NA	NA	NA	NA	NA	NA	NA	NA	NA	NA	NA	NA	NA	NA	2	2	4	4	-0.468184828525392
290.8583	9481.33000726713	1.27606259381373	0.551442100720698	2.31404637430839	0.0206651784835164	1	NA	NA	NA	NA	NA	NA	NA	NA	NA	NA	NA	NA	NA	NA	NA	NA	2	2	1	4	0.947967601756234
355.0423	6279.88303455522	-1.82419670642811	0.788904012891468	-2.31231769216399	0.0207601824136533	1	NA	NA	NA	NA	NA	NA	NA	NA	NA	NA	NA	NA	NA	NA	NA	NA	0	2	4	4	-1.44551832864323
303.0954	14919.3113575463	-0.464511816680943	0.201326021575995	-2.30726168949602	0.021040235875583	1	NA	NA	NA	NA	NA	NA	NA	NA	NA	NA	NA	NA	NA	NA	NA	NA	2	2	3	4	-0.676490793904831
369.1656	15100.8445994963	0.497423224086237	0.215655551629617	2.30656350057961	0.0210791662817404	1	NA	NA	NA	NA	NA	NA	NA	NA	NA	NA	NA	NA	NA	NA	NA	NA	2	2	4	4	0.548457698733059
235.1081	14472.2178067101	-0.278472543139671	0.120734502271649	-2.30648686084047	0.0210834434671289	1	NA	NA	NA	NA	NA	NA	NA	NA	NA	NA	NA	NA	NA	NA	NA	NA	2	2	4	4	-0.417838094790573
474.1688	3434.44759021354	-1.10221540778571	0.477932898492463	-2.30621372009002	0.0210986933231436	1	NA	NA	NA	NA	NA	NA	NA	NA	NA	NA	NA	NA	NA	NA	NA	NA	2	2	4	4	-1.12882831252729
389.0416	13635.6651085266	0.510322008866333	0.221285688941953	2.30616815441779	0.0211012382577613	1	NA	NA	NA	NA	NA	NA	NA	NA	NA	NA	NA	NA	NA	NA	NA	NA	2	2	4	4	0.558127814985423
446.3474	3108.79693610715	-0.975204213702957	0.423041077030736	-2.30522345618958	0.0211540618427214	1	NA	NA	NA	NA	NA	NA	NA	NA	NA	NA	NA	NA	NA	NA	NA	NA	0	2	4	4	-1.06815077897965
195.0032	39093.4671902905	0.384003176969915	0.166642930116164	2.30434724534808	0.0212031588350731	1	NA	NA	NA	NA	NA	NA	NA	NA	NA	NA	NA	NA	NA	NA	NA	NA	2	2	4	4	0.430808588084348
399.1276	18037.1908340819	-0.33355214477418	0.144798766237963	-2.30355653877615	0.0212475499146886	1	NA	NA	NA	NA	NA	NA	NA	NA	NA	NA	NA	NA	NA	NA	NA	NA	2	2	4	4	-0.506227022894634
568.2702	13311.1885870121	-2.02458918205564	0.879558411573628	-2.30182459222171	0.021345066112519	1	NA	NA	NA	NA	NA	NA	NA	NA	NA	NA	NA	NA	NA	NA	NA	NA	2	2	4	4	-1.48899030630959
309.1757	8290.37315136626	2.62246523655117	1.14027339292823	2.29985655441513	0.0214563481610769	1	NA	NA	NA	NA	NA	NA	NA	NA	NA	NA	NA	NA	NA	NA	NA	NA	2	2	4	4	1.53740322491358
293.1913	257402.055284089	0.479985965769342	0.208855328065266	2.29817438805942	0.0215518657896931	1	NA	NA	NA	NA	NA	NA	NA	NA	NA	NA	NA	NA	NA	NA	NA	NA	2	2	4	4	0.526543877584156
157.0112	69851.6817854109	0.438237560986171	0.191043171334435	2.29391900231286	0.0217951517034234	1	NA	NA	NA	NA	NA	NA	NA	NA	NA	NA	NA	NA	NA	NA	NA	NA	0	2	4	4	0.488786846889563
251.1118	65589.5025325899	-0.378842892594079	0.165363844076457	-2.29096568666436	0.0219653983093869	1	NA	NA	NA	NA	NA	NA	NA	NA	NA	NA	NA	NA	NA	NA	NA	NA	2	2	0	4	-0.570638137876225
483.2174	7313.11865741248	0.321034128836826	0.140275338243413	2.28859992680788	0.0221026081623812	1	NA	NA	NA	NA	NA	NA	NA	NA	NA	NA	NA	NA	NA	NA	NA	NA	2	2	3	4	0.369163748699569
147.9972	9860.40154372741	1.3569833144399	0.592935432498461	2.28858529962016	0.0221034588268923	1	NA	NA	NA	NA	NA	NA	NA	NA	NA	NA	NA	NA	NA	NA	NA	NA	2	2	4	4	0.975258738072687
345.2244	10151.0163531978	1.33778631553331	0.585058523385661	2.28658546463303	0.0222200304485389	1	NA	NA	NA	NA	NA	NA	NA	NA	NA	NA	NA	NA	NA	NA	NA	NA	2	2	4	4	0.966712040791054
403.0612	18190.9090833077	-0.506482335316479	0.221617532824047	-2.28538928695051	0.0222900116213201	1	NA	NA	NA	NA	NA	NA	NA	NA	NA	NA	NA	NA	NA	NA	NA	NA	0	2	4	4	-0.711174960283988
470.3108	13984.1652717384	-0.992538496977174	0.434506421290222	-2.28428959468524	0.0223545170177357	1	NA	NA	NA	NA	NA	NA	NA	NA	NA	NA	NA	NA	NA	NA	NA	NA	2	2	0	4	-1.07975648031967
224.1135	109376.610174494	-0.388475113462226	0.170127367571323	-2.28343692733249	0.0224046441576205	1	NA	NA	NA	NA	NA	NA	NA	NA	NA	NA	NA	NA	NA	NA	NA	NA	2	2	4	4	-0.583941135814757
473.1527	6902.79027617924	-0.72952396056227	0.320363174274919	-2.27717796283362	0.0227756005501749	1	NA	NA	NA	NA	NA	NA	NA	NA	NA	NA	NA	NA	NA	NA	NA	NA	2	2	4	4	-0.904283661653417
121.0691	20227.7841291474	0.25942589415345	0.113990814816146	2.27584910742039	0.0228550423977071	1	NA	NA	NA	NA	NA	NA	NA	NA	NA	NA	NA	NA	NA	NA	NA	NA	2	2	4	4	0.299580380504203
470.2132	3254.59549738379	-1.01248257349939	0.444881878304569	-2.275845843301	0.0228552378298213	1	NA	NA	NA	NA	NA	NA	NA	NA	NA	NA	NA	NA	NA	NA	NA	NA	2	2	4	4	-1.09150946923112
274.1653	28115.6155377923	0.374615693076138	0.164791966093615	2.27326429774694	0.0230102576486853	1	NA	NA	NA	NA	NA	NA	NA	NA	NA	NA	NA	NA	NA	NA	NA	NA	2	2	4	4	0.420426506362208
110.0604	15742.8370707884	0.37345794371364	0.164320702185087	2.27273824142369	0.0230419586920817	1	NA	NA	NA	NA	NA	NA	NA	NA	NA	NA	NA	NA	NA	NA	NA	NA	2	2	4	4	0.418484934604074
229.1551	818795.852106321	0.250361633731217	0.110201938689045	2.27184418631381	0.0230959229816293	1	NA	NA	NA	NA	NA	NA	NA	NA	NA	NA	NA	NA	NA	NA	NA	NA	2	2	4	4	0.283501312724355
437.3386	15539.7649872895	-0.382190347079147	0.168571057548206	-2.26723586265604	0.0233758211344318	1	NA	NA	NA	NA	NA	NA	NA	NA	NA	NA	NA	NA	NA	NA	NA	NA	1	2	4	4	-0.574129051916326
140.0344	7686.99689070179	2.50422522390144	1.10489006678852	2.26649265766343	0.0234212361986419	1	NA	NA	NA	NA	NA	NA	NA	NA	NA	NA	NA	NA	NA	NA	NA	NA	0	2	3	4	1.47477480111479
249.0868	14628.3270466422	-0.534599668191564	0.236182754913261	-2.26350001035384	0.0236048839732364	1	NA	NA	NA	NA	NA	NA	NA	NA	NA	NA	NA	NA	NA	NA	NA	NA	2	2	4	4	-0.740485042307881
406.1393	9812.96578993258	-1.91856212320568	0.848018675444685	-2.26240550917068	0.0236723608690169	1	NA	NA	NA	NA	NA	NA	NA	NA	NA	NA	NA	NA	NA	NA	NA	NA	2	2	4	4	-1.46257620705134
419.1425	19869.2734664931	-0.42796780460036	0.18932091556986	-2.26054159579869	0.0237876578737083	1	NA	NA	NA	NA	NA	NA	NA	NA	NA	NA	NA	NA	NA	NA	NA	NA	0	2	4	4	-0.633158693207991
253.155	17851.3507649425	-0.150493124446932	0.0666529217128735	-2.25786237991523	0.0239542406788131	1	NA	NA	NA	NA	NA	NA	NA	NA	NA	NA	NA	NA	NA	NA	NA	NA	2	2	4	4	-0.230810884541476
556.8022	19710.803106877	-0.614494716466303	0.272357452910915	-2.25620672354906	0.0240576876821163	1	NA	NA	NA	NA	NA	NA	NA	NA	NA	NA	NA	NA	NA	NA	NA	NA	2	2	4	4	-0.80931047148331
386.2285	16045.5764931528	0.2951834818817	0.130849240685961	2.2559051954313	0.0240765690892453	1	NA	NA	NA	NA	NA	NA	NA	NA	NA	NA	NA	NA	NA	NA	NA	NA	1	2	3	4	0.345157770920493
387.0175	26232.2684977324	0.538099790308413	0.238544493014902	2.2557627866714	0.0240854910582833	1	NA	NA	NA	NA	NA	NA	NA	NA	NA	NA	NA	NA	NA	NA	NA	NA	2	2	4	4	0.586754904041688
323.1814	23913.9806141489	-0.275389014178844	0.122143169956119	-2.25464112547414	0.0241558638711335	1	NA	NA	NA	NA	NA	NA	NA	NA	NA	NA	NA	NA	NA	NA	NA	NA	0	2	2	4	-0.413315089469078
333.1141	36445.4346893588	-0.413798858075473	0.183571270440839	-2.25415914528321	0.024186157933058	1	NA	NA	NA	NA	NA	NA	NA	NA	NA	NA	NA	NA	NA	NA	NA	NA	2	2	4	4	-0.617304721703438
232.1488	16202.7368265745	-0.347693261536366	0.154325323496511	-2.25298903419584	0.0242598403917168	1	NA	NA	NA	NA	NA	NA	NA	NA	NA	NA	NA	NA	NA	NA	NA	NA	1	2	2	4	-0.529951022955996
448.1665	3148.25560206824	-0.965518896321874	0.428860049398153	-2.25136124867973	0.024362666413803	1	NA	NA	NA	NA	NA	NA	NA	NA	NA	NA	NA	NA	NA	NA	NA	NA	2	2	4	4	-1.0597998170264
198.0108	18026.7246020046	-0.570571112292742	0.253478257951095	-2.25096667818676	0.0243876479473134	1	NA	NA	NA	NA	NA	NA	NA	NA	NA	NA	NA	NA	NA	NA	NA	NA	2	2	4	4	-0.766464226018652
231.1456	232669.244744738	-0.350186027484861	0.155649014938628	-2.24984416138411	0.0244588395714165	1	NA	NA	NA	NA	NA	NA	NA	NA	NA	NA	NA	NA	NA	NA	NA	NA	2	2	4	4	-0.534731394505366
366.0951	148173.179900656	-0.309230052979604	0.137490987664043	-2.24909325500812	0.0245065635986359	1	NA	NA	NA	NA	NA	NA	NA	NA	NA	NA	NA	NA	NA	NA	NA	NA	2	2	4	4	-0.458945950818751
156.0425	7109912.76935369	0.40519924376354	0.180164514356733	2.24905134737704	0.0245092294233636	1	NA	NA	NA	NA	NA	NA	NA	NA	NA	NA	NA	NA	NA	NA	NA	NA	2	2	4	4	0.447779651563899
283.1291	14718.8312285031	0.311192585627229	0.138727537958701	2.24319259323892	0.024884397727165	1	NA	NA	NA	NA	NA	NA	NA	NA	NA	NA	NA	NA	NA	NA	NA	NA	2	2	3	4	0.357766820960974
190.127	27720.0770486911	0.189615852963334	0.0845425561761472	2.2428450420669	0.024906808771124	1	NA	NA	NA	NA	NA	NA	NA	NA	NA	NA	NA	NA	NA	NA	NA	NA	2	2	4	4	0.219260962349867
302.9506	25160.7094586823	-0.582966404392976	0.260514621810694	-2.23774926850976	0.0252374103907758	1	NA	NA	NA	NA	NA	NA	NA	NA	NA	NA	NA	NA	NA	NA	NA	NA	2	2	4	4	-0.776040005806973
432.2715	7768.20249183733	2.52071058025114	1.12752194182107	2.23561997931492	0.0253766747291058	1	NA	NA	NA	NA	NA	NA	NA	NA	NA	NA	NA	NA	NA	NA	NA	NA	2	2	4	4	1.49078852927372
557.3038	15626.6430371887	-0.494022148621245	0.221162484140848	-2.23375203321837	0.0254993932416513	1	NA	NA	NA	NA	NA	NA	NA	NA	NA	NA	NA	NA	NA	NA	NA	NA	0	2	4	4	-0.703563266722443
251.1393	30366.3725939519	-0.187385884811072	0.0840696692868912	-2.22893567205088	0.0258181852173443	1	NA	NA	NA	NA	NA	NA	NA	NA	NA	NA	NA	NA	NA	NA	NA	NA	0	2	4	4	-0.281034206241826
104.1248	7140.50337281908	2.3880718219752	1.07154528356679	2.22862426684029	0.0258389150443096	1	NA	NA	NA	NA	NA	NA	NA	NA	NA	NA	NA	NA	NA	NA	NA	NA	2	2	4	4	1.40461842183729
353.0439	8338.72457746529	1.19089784946993	0.53486819902997	2.22652580884362	0.0259789822245538	1	NA	NA	NA	NA	NA	NA	NA	NA	NA	NA	NA	NA	NA	NA	NA	NA	1	2	4	4	0.912341576494891
246.1645	96256.8250365756	-0.360349245682588	0.161874570461018	-2.22610163323562	0.0260073745768644	1	NA	NA	NA	NA	NA	NA	NA	NA	NA	NA	NA	NA	NA	NA	NA	NA	2	2	4	4	-0.545704241666514
443.1628	14674.4270421692	0.526653889898805	0.236633505724594	2.22560997136116	0.0260403177118909	1	NA	NA	NA	NA	NA	NA	NA	NA	NA	NA	NA	NA	NA	NA	NA	NA	2	2	4	4	0.574129051916326
371.0436	13879.6665613094	0.323472591695007	0.145345415841972	2.22554381795367	0.0260447529832154	1	NA	NA	NA	NA	NA	NA	NA	NA	NA	NA	NA	NA	NA	NA	NA	NA	2	2	4	4	0.371067867130414
118.083	13217.5557828139	1.45199299348978	0.652599794464355	2.2249363328126	0.0260855125152523	1	NA	NA	NA	NA	NA	NA	NA	NA	NA	NA	NA	NA	NA	NA	NA	NA	2	2	3	4	1.01711787532026
380.218	21101.8707663983	0.373953212576416	0.16813049492443	2.22418433220279	0.0261360447547652	1	NA	NA	NA	NA	NA	NA	NA	NA	NA	NA	NA	NA	NA	NA	NA	NA	2	2	3	4	0.419779140023719
453.3337	64023.0104865655	-0.722309840036677	0.32482496935624	-2.22368939637922	0.0261693491442365	1	NA	NA	NA	NA	NA	NA	NA	NA	NA	NA	NA	NA	NA	NA	NA	NA	0	2	2	4	-0.897170048923652
194.9669	28017.7969503646	0.44118577755727	0.198705239037759	2.22030269404941	0.0263982271828913	1	NA	NA	NA	NA	NA	NA	NA	NA	NA	NA	NA	NA	NA	NA	NA	NA	0	2	3	4	0.492129038034781
322.1763	12209.5352838034	-0.336182497845266	0.151529009300038	-2.21860156941699	0.0265138426907195	1	NA	NA	NA	NA	NA	NA	NA	NA	NA	NA	NA	NA	NA	NA	NA	NA	0	2	3	4	-0.508923712163106
445.0714	6649.24383292786	0.867396995561545	0.391077001267403	2.21796984417515	0.02655688861403	1	NA	NA	NA	NA	NA	NA	NA	NA	NA	NA	NA	NA	NA	NA	NA	NA	2	2	4	4	0.798665758533184
214.0829	7143.52237713259	2.38873505825802	1.07753688610699	2.21684759849681	0.0266335076196362	1	NA	NA	NA	NA	NA	NA	NA	NA	NA	NA	NA	NA	NA	NA	NA	NA	2	2	4	4	1.4062096530533
255.0746	94819.4065412008	0.272152753473338	0.123117743943139	2.21050796381576	0.0270699284320991	1	NA	NA	NA	NA	NA	NA	NA	NA	NA	NA	NA	NA	NA	NA	NA	NA	2	2	4	4	0.315114362230198
248.1244	11659.7278707752	0.182749723184062	0.082713625270458	2.2094270754849	0.0271449495111515	1	NA	NA	NA	NA	NA	NA	NA	NA	NA	NA	NA	NA	NA	NA	NA	NA	2	2	4	4	0.206529135655669
475.1893	7565.30671730211	-0.520511257599612	0.235664384645044	-2.20869716221059	0.027195711952408	1	NA	NA	NA	NA	NA	NA	NA	NA	NA	NA	NA	NA	NA	NA	NA	NA	2	2	4	4	-0.725752063613206
347.1561	33894.4238763386	0.434259505145796	0.196837032445741	2.20618803154077	0.0273708369304853	1	NA	NA	NA	NA	NA	NA	NA	NA	NA	NA	NA	NA	NA	NA	NA	NA	2	2	4	4	0.484783407977532
343.1429	16529.7093444223	-0.528944713031245	0.239980152350018	-2.20411858168905	0.0275160056810319	1	NA	NA	NA	NA	NA	NA	NA	NA	NA	NA	NA	NA	NA	NA	NA	NA	2	2	4	4	-0.737370085215162
586.1345	7031.35005780404	2.36370321202897	1.07255528470021	2.20380547813873	0.0275380271604888	1	NA	NA	NA	NA	NA	NA	NA	NA	NA	NA	NA	NA	NA	NA	NA	NA	2	2	4	4	1.39671510156674
270.0911	6945.76857551042	2.34430814681053	1.06391994428563	2.20346291974498	0.0275621376973885	1	NA	NA	NA	NA	NA	NA	NA	NA	NA	NA	NA	NA	NA	NA	NA	NA	2	2	4	4	1.38889807322304
585.2874	86002.0500078334	-0.661474850049766	0.300225927394871	-2.2032569131838	0.0275766459729081	1	NA	NA	NA	NA	NA	NA	NA	NA	NA	NA	NA	NA	NA	NA	NA	NA	2	2	2	4	-0.851991457933315
342.1395	142348.351950321	-0.668349600410363	0.303547916693816	-2.20179274392621	0.0276799518721235	1	NA	NA	NA	NA	NA	NA	NA	NA	NA	NA	NA	NA	NA	NA	NA	NA	0	2	3	4	-0.856259337332179
559.0911	30635.6773602545	-0.187068101568415	0.0849660917286461	-2.20167949075319	0.0276879564488268	1	NA	NA	NA	NA	NA	NA	NA	NA	NA	NA	NA	NA	NA	NA	NA	NA	2	2	4	4	-0.280417697387707
226.1554	14590.5623087223	0.349409192104395	0.158941974552512	2.19834435232182	0.0279245760198228	1	NA	NA	NA	NA	NA	NA	NA	NA	NA	NA	NA	NA	NA	NA	NA	NA	1	2	3	4	0.40108054976625
328.1394	337563.853714491	-0.317198027899913	0.144305570693037	-2.19809967402193	0.0279420037553569	1	NA	NA	NA	NA	NA	NA	NA	NA	NA	NA	NA	NA	NA	NA	NA	NA	0	2	4	4	-0.472156567726658
398.2747	7812.54299917242	-1.2549281410426	0.571240581493235	-2.19684697078451	0.0280313771895705	1	NA	NA	NA	NA	NA	NA	NA	NA	NA	NA	NA	NA	NA	NA	NA	NA	2	2	4	4	-1.18316413587922
437.3023	21685.5521642554	-0.331673015997844	0.15104539879658	-2.19584984806141	0.0281026923898787	1	NA	NA	NA	NA	NA	NA	NA	NA	NA	NA	NA	NA	NA	NA	NA	NA	2	2	4	4	-0.502188872903396
414.2346	14870.5121540863	-0.121562215168142	0.0553961559778793	-2.19441607494722	0.0282055113121531	1	NA	NA	NA	NA	NA	NA	NA	NA	NA	NA	NA	NA	NA	NA	NA	NA	2	2	2	4	-0.190208399230509
439.1683	6399.6353265245	-1.77166194113709	0.807738702698394	-2.19336022307528	0.0282814358102911	1	NA	NA	NA	NA	NA	NA	NA	NA	NA	NA	NA	NA	NA	NA	NA	NA	2	2	4	4	-1.43051793416324
411.2965	8365.14190023171	-0.412792695390752	0.188381736862383	-2.19125644696813	0.0284332398666905	1	NA	NA	NA	NA	NA	NA	NA	NA	NA	NA	NA	NA	NA	NA	NA	NA	2	2	3	4	-0.61587117520394
272.9778	136919.351049112	1.07445260133902	0.490624576721833	2.18996897488933	0.0285264869547711	1	NA	NA	NA	NA	NA	NA	NA	NA	NA	NA	NA	NA	NA	NA	NA	NA	2	2	4	4	0.874357657496652
400.1284	24327.2789889837	0.754145154795588	0.344757718810141	2.18746416294423	0.0287086566178619	1	NA	NA	NA	NA	NA	NA	NA	NA	NA	NA	NA	NA	NA	NA	NA	NA	2	2	0	4	0.735038555333145
467.2918	109801.052032977	-0.633257436526309	0.289822722100226	-2.18498201913692	0.0288901649972181	1	NA	NA	NA	NA	NA	NA	NA	NA	NA	NA	NA	NA	NA	NA	NA	NA	2	2	4	4	-0.830043557172771
159.0441	15962.0945852801	0.484978945442603	0.222088778836164	2.18371656588906	0.0289830817182157	1	NA	NA	NA	NA	NA	NA	NA	NA	NA	NA	NA	NA	NA	NA	NA	NA	0	2	2	4	0.534047738238116
456.2272	3179.3704819761	-0.957630143351648	0.438699004324178	-2.1828865210827	0.0290441678963517	1	NA	NA	NA	NA	NA	NA	NA	NA	NA	NA	NA	NA	NA	NA	NA	NA	2	2	4	4	-1.0525528865246
250.1728	12698.3487118041	0.282306346874583	0.129338219731372	2.18269856706639	0.0290580155297805	1	NA	NA	NA	NA	NA	NA	NA	NA	NA	NA	NA	NA	NA	NA	NA	NA	2	2	0	4	0.328847327820002
198.1325	6777.31946517956	2.30535245809535	1.05650421228507	2.18205704368106	0.0291053229853787	1	NA	NA	NA	NA	NA	NA	NA	NA	NA	NA	NA	NA	NA	NA	NA	NA	2	2	4	4	1.37199300798342
217.1298	31508970.6361486	-0.239039386379725	0.109657701389303	-2.17986865811728	0.0292671987707119	1	NA	NA	NA	NA	NA	NA	NA	NA	NA	NA	NA	NA	NA	NA	NA	NA	2	2	4	4	-0.362826298050884
460.1261	7615.26233585867	-0.646022328280487	0.29641327018733	-2.17946493378049	0.0292971469135095	1	NA	NA	NA	NA	NA	NA	NA	NA	NA	NA	NA	NA	NA	NA	NA	NA	2	2	4	4	-0.837595210664328
443.3127	15597.9989440213	-0.454696829674467	0.208672314537051	-2.17899931135202	0.0293317193740008	1	NA	NA	NA	NA	NA	NA	NA	NA	6-Ethylchenodeoxycholic_acid	1	C26H44O4	[M+Na]+	420.32396	443.3131814	-1.17885057773447	C15636	0	2	3	4	-0.662401201794828
383.2289	15744.5271694403	-0.420536616456438	0.193046164687751	-2.17842513026171	0.0293744006389163	1	NA	NA	NA	NA	NA	NA	NA	NA	NA	NA	NA	NA	NA	NA	NA	NA	2	2	4	4	-0.627375392853634
439.3544	246426.887958222	0.553370634089665	0.254146773250805	2.17736635807518	0.029453243682579	1	NA	NA	NA	NA	NA	NA	NA	NA	NA	NA	NA	NA	NA	NA	NA	NA	2	2	4	4	0.600184499009474
282.12	42978.0217391349	0.648082591809451	0.297805722651278	2.17619253935002	0.0295408665544612	1	NA	NA	NA	NA	NA	NA	NA	NA	NA	NA	NA	NA	NA	NA	NA	NA	2	2	4	4	0.669058659173009
274.1289	16719.6326114436	-0.229814742045496	0.105704492688666	-2.17412463936017	0.0296957760027183	1	NA	NA	NA	NA	NA	NA	NA	NA	NA	NA	NA	NA	NA	NA	NA	NA	2	2	2	4	-0.345786905204826
468.2952	31870.2248607404	-0.577788290435113	0.266096788589127	-2.17134634919349	0.0299050011746129	1	NA	NA	NA	NA	NA	NA	NA	NA	NA	NA	NA	NA	NA	NA	NA	NA	2	2	3	4	-0.771243275934369
300.9922	33617.7607626843	-0.401375129409278	0.184945919976525	-2.17022970531183	0.0299894487930553	1	NA	NA	NA	NA	NA	NA	NA	NA	NA	NA	NA	NA	NA	NA	NA	NA	2	2	0	4	-0.600184499009474
359.1425	22120.6691193677	0.344452388050357	0.158762631967891	2.16960618365171	0.030036692538263	1	NA	NA	NA	NA	NA	NA	NA	NA	NA	NA	NA	NA	NA	NA	NA	NA	0	2	4	4	0.39530624075696
222.0298	59899.4514991145	0.324160478614094	0.149466939028628	2.16877712704083	0.0300996085679744	1	NA	NA	NA	NA	NA	NA	NA	NA	NA	NA	NA	NA	NA	NA	NA	NA	2	2	4	4	0.372338026829303
168.0772	9419.2239219977	0.470621505493375	0.217082190830273	2.16794156947372	0.0301631325097391	1	NA	NA	NA	NA	NA	NA	NA	NA	NA	NA	NA	NA	NA	NA	NA	NA	2	2	4	4	0.519069549289913
224.0924	6713.25516719705	2.29025552987004	1.05734194982409	2.16604999948321	0.0303073664085913	1	NA	NA	NA	NA	NA	NA	NA	NA	NA	NA	NA	NA	NA	NA	NA	NA	2	2	4	4	1.36594189131977
205.1268	6422.55985893605	2.21970703222678	1.02618531921312	2.16306644683715	0.030536069334832	1	NA	NA	NA	NA	NA	NA	NA	NA	NA	NA	NA	NA	NA	NA	NA	NA	0	2	3	4	1.34076595412989
418.3163	16359.3859598419	-0.378151645627748	0.17493276151639	-2.16169711350676	0.0306415302838776	1	NA	NA	NA	NA	NA	NA	NA	NA	NA	NA	NA	NA	NA	NA	NA	NA	2	2	4	4	-0.569243719453358
271.1783	30878.5956716467	0.399439883471429	0.18484100077706	2.16099178100209	0.0306959743106972	1	NA	NA	NA	NA	NA	NA	NA	NA	NA	NA	NA	NA	NA	NA	NA	NA	2	2	4	4	0.444506105354857
412.0462	11488.0164649928	0.369988987597671	0.171316751731567	2.15967781234493	0.0307976199906624	1	NA	NA	NA	NA	NA	NA	NA	NA	NA	NA	NA	NA	NA	NA	NA	NA	2	2	0	4	0.415898622553682
298.1782	27770.8717323941	-1.35786700137974	0.629332379657989	-2.15763092011517	0.0309565387121992	1	NA	NA	NA	NA	NA	NA	NA	NA	NA	NA	NA	NA	NA	NA	NA	NA	2	2	4	4	-1.23486050107616
422.1058	10731.5926359841	0.818986943054428	0.380186260025488	2.15417291250747	0.0312266142784357	1	NA	NA	NA	NA	NA	NA	NA	NA	NA	NA	NA	NA	NA	NA	NA	NA	2	2	4	4	0.777642886430263
234.1087	33604.7447179832	-0.195463195695996	0.0907409923897441	-2.15407822361537	0.0312340379730883	1	NA	NA	NA	NA	NA	NA	NA	NA	NA	NA	NA	NA	NA	NA	NA	NA	0	2	2	4	-0.293387181670007
140.0672	20444.5600042867	0.294791191247882	0.136918673469002	2.15303861612873	0.0313156437766464	1	NA	NA	NA	NA	NA	NA	NA	NA	NA	NA	NA	NA	NA	NA	NA	NA	2	2	4	4	0.344528773223393
471.2737	11558.0577203803	-0.337340564494964	0.156691647467418	-2.15289436257353	0.0313269816511769	1	NA	NA	NA	NA	NA	NA	NA	NA	NA	NA	NA	NA	NA	NA	NA	NA	2	2	4	4	-0.510948659578983
253.1204	131482.468163193	-0.377603769202532	0.175645661363726	-2.14980413561478	0.0315707109337953	1	NA	NA	NA	NA	NA	NA	NA	NA	NA	NA	NA	NA	NA	NA	NA	NA	2	2	4	4	-0.568546925256384
150.0778	118855.13957522	-0.291215676579075	0.135469946779029	-2.14966997111242	0.0315813293580272	1	NA	NA	NA	NA	NA	NA	NA	NA	NA	NA	NA	NA	NA	NA	NA	NA	1	2	3	4	-0.440584124153056
368.2043	27527.5233027032	0.73903751364987	0.344098764002188	2.1477482367393	0.0317337611414093	1	NA	NA	NA	NA	NA	NA	NA	NA	NA	NA	NA	NA	NA	NA	NA	NA	2	2	3	4	0.723440218308096
[truncated: 2,284 more rows]
