# Supplementary material for: An integrated host-microbiome response to atrazine exposure mediates toxicity in Drosophila
Source: Commun Biol. 2021 Nov 24;4:1324. doi: 10.1038/s42003-021-02847-y (PMC8613235; doi:10.1038/s42003-021-02847-y)
Supplement: Supplementary file 12 — Supplementary Data 10 [file 42003_2021_2847_MOESM12_ESM.zip › 20170419_DrosFaeces_GermFree_PolarPos.PA.CR.Treatment.72h.z_score.DESeq2_results.txt]

mz	baseMean	log2FoldChange	lfcSE	stat	pvalue	padj	name.hmdb	intensity.hmdb	formula.hmdb	ion.hmdb	exact_mass.hmdb	mass.hmdb	ppm_error.hmdb	HMDB__25_09_2016	name.kegg	intensity.kegg	formula.kegg	ion.kegg	exact_mass.kegg	mass.kegg	ppm_error.kegg	KEGG_COMPOUND__26_09_2016	control_count	control_reps	treatment_count	treatment_reps	z_score
156.0884	930465.365632699	9.5417237770848	0.0530811239275705	179.757380233782	0	0	NA	NA	NA	NA	NA	NA	NA	NA	Deisopropylhydroxyatrazine	1	C5H9N5O	[M+H]+	155.08071	156.0879864	2.60045637954406	C06557	2	2	4	4	3.1314694096852
157.0855	8883.42547488135	2.72695360491837	0.0515391277826578	52.9103561165804	0	0	8-Hydroxy-5,6-octadienoic_acid,2,5-Dimethyl-4-ethoxy-3(2H)-furanone	1	C8H12O3	[M+H]+	156.078645	157.0859214	-2.874859796258	HMDB31101,HMDB32232	NA	NA	NA	NA	NA	NA	NA	NA	2	2	4	4	1.54373150077967
157.0918	32621.3648122661	4.68083391153968	0.0384849522587316	121.627639812848	0	0	NA	NA	NA	NA	NA	NA	NA	NA	NA	NA	NA	NA	NA	NA	NA	NA	2	2	4	4	2.18227902312598
170.1041	2413467.18098483	10.9172992342415	0.254254494036549	42.9384710607006	0	0	NA	NA	NA	NA	NA	NA	NA	NA	NA	NA	NA	NA	NA	NA	NA	NA	2	2	4	4	3.61539842550077
176.0515	128035.123284979	6.67413931142477	0.142589729509458	46.8065921324446	0	0	NA	NA	NA	NA	NA	NA	NA	NA	NA	NA	NA	NA	NA	NA	NA	NA	2	2	1	4	2.65304308699246
184.1196	34876.2839116797	4.77894165119638	0.0897408051398423	53.2527164621422	0	0	NA	NA	NA	NA	NA	NA	NA	NA	NA	NA	NA	NA	NA	NA	NA	NA	2	2	4	4	2.18883096061572
198.1352	1018905.96395721	9.67271358668877	0.142171101652332	68.0357222689504	0	0	NA	NA	NA	NA	NA	NA	NA	NA	Hydroxyatrazine	1	C8H15N5O	[M+H]+	197.12766	198.1349364	1.34958531226846	C06552	2	2	4	4	3.22504666180508
199.1386	71153.5354909922	5.82094801206644	0.152836730789686	38.0860541964646	0	0	NA	NA	NA	NA	NA	NA	NA	NA	NA	NA	NA	NA	NA	NA	NA	NA	2	2	1	4	2.46412602945806
213.0277	11730.6995799506	3.15418968799263	0.077649636558155	40.6207913881262	0	0	NA	NA	NA	NA	NA	NA	NA	NA	NA	NA	NA	NA	NA	NA	NA	NA	1	2	2	4	1.77661710056171
214.1304	1793143.58285362	10.4885545856814	0.241812151665016	43.3748035963521	0	0	NA	NA	NA	NA	NA	NA	NA	NA	NA	NA	NA	NA	NA	NA	NA	NA	0	2	3	4	3.35990112695302
216.0833	339884.614538451	8.08703419301205	0.20702034158596	39.0639592759735	0	0	NA	NA	NA	NA	NA	NA	NA	NA	NA	NA	NA	NA	NA	NA	NA	NA	1	2	2	4	3.00009271388924
234.0935	381074.215784858	8.2523469295962	0.217836970424257	37.8831330307433	0	0	NA	NA	NA	NA	NA	NA	NA	NA	NA	NA	NA	NA	NA	NA	NA	NA	2	2	2	4	3.05921790591522
248.9921	7234.9364428962	-3.30810220644564	0.0868008215118719	-38.111415869413	0	0	NA	NA	NA	NA	NA	NA	NA	NA	NA	NA	NA	NA	NA	NA	NA	NA	1	2	4	4	-2.26016597307674
266.0268	9128.92295936308	-3.70270107154251	0.0977126245938603	-37.8937838066747	0	0	NA	NA	NA	NA	NA	NA	NA	NA	NA	NA	NA	NA	NA	NA	NA	NA	2	2	4	4	-2.56303840281817
269.0206	14782.8212618724	3.5044718792606	0.0790584752951461	44.3275925342283	0	0	Coriandrin,Wyeronic_acid,2,4-Dihydroxy-2-biphenylcarboxylic_acid	1	C13H10O4	[M+K]+	230.05791	269.0210694	-1.6567475588223	HMDB33329,HMDB39141,HMDB39209	2,4,6-Trihydroxybenzophenone,2-Hydroxy-4-(1-oxo-1,3-dihydro-2H-inden-2-ylidene)-but-2-enoic_acid,2-Hydroxy-4-(2-oxo-1,3-dihydro-2H-inden-1-ylidene)but-2-enoic_acid,Visnagin,Bis-noryangonin,2,3-Dihydroxy-2-carboxybiphenyl,4-Hydroxyphenyl-4-hydroxybenzoate	1	C13H10O4	[M+K]+	230.05791	269.0210694	-1.6567475588223	C06356,C07718,C07725,C09049,C12085,C16263,C18216	2	2	2	4	1.90393714270192
270.0523	63640.5785833061	5.65845908921901	0.129118069728602	43.8239132687836	0	0	Tinidazole	1	C8H13N3O4S	[M+Na]+	247.062679	270.0519004	1.34011276883074	HMDB15047	3-Nitrofluoranthene,1-Nitropyrene,4-Nitropyrene,2-Nitropyrene	1	C16H9NO2	[M+Na]+	247.063329	270.0525504	-1.06682939897286	C14406,C14421,C19276,C19476	2	2	3	4	2.40587307308319
271.1041	6899.96303470588	-3.22552777007023	0.0819738099708123	-39.3482719812427	0	0	NA	NA	NA	NA	NA	NA	NA	NA	NA	NA	NA	NA	NA	NA	NA	NA	2	2	4	4	-2.18883096061572
281.0091	8961.5420969322	2.7405526168059	0.0461301788792046	59.4091044819543	0	0	NA	NA	NA	NA	NA	NA	NA	NA	NA	NA	NA	NA	NA	NA	NA	NA	2	2	4	4	1.55370708055654
303.1567	20415.3975846186	3.98769546753588	0.0598330892231802	66.6469928146547	0	0	Prehumulinic_acid,6b-Hydroxy-8a-methoxy-7(11)-eremophilen-12,8-olide,3b-Hydroxy-6b-methoxy-7(11)-eremophilen-12,8a-olide,Methyl_(3b,11x)-3-Hydroxy-8-oxo-6-eremophilen-12-oate	1	C16H24O4	[M+Na]+	280.16746	303.1566814	0.0339758303785274	HMDB30148,HMDB36979,HMDB40755,HMDB41229	1-(3,4-Dihydroxyphenyl)-5-hydroxy-3-decanone,3,4-Epoxy-6-methylcyclohexylmethyl-3,4-epoxy-6-methylcyclo-hexanecarboxylate	1	C16H24O4	[M+Na]+	280.16746	303.1566814	0.0339758303785274	C17748,C19417	2	2	4	4	2.04267735501118
328.0795	10448.5259295665	2.97727304650351	0.0649009885141785	45.8740785720557	0	0	Ascorbigen	1	C15H15NO6	[M+Na]+	305.089939	328.0791604	0.952514019997406	HMDB29839	NA	NA	NA	NA	NA	NA	NA	NA	2	2	3	4	1.6827428715283
378.1016	12415.5853278299	3.24052297592297	0.0797999666142684	40.6080743314943	0	0	NA	NA	NA	NA	NA	NA	NA	NA	NA	NA	NA	NA	NA	NA	NA	NA	2	2	3	4	1.80654607842138
389.056	40315.552707233	4.99156085492581	0.126301620774279	39.5209564558677	0	0	Penicillin_V	1	C16H18N2O5S	[M+K]+	350.093645	389.0568044	-2.16086697485164	HMDB14561	Penicillin_V,Penicillin_X	1	C16H18N2O5S	[M+K]+	350.093645	389.0568044	-2.16086697485164	C08126,C17404	2	2	3	4	2.26016597307674
432.1714	8951.30929338533	-3.66999313003634	0.0934561525959294	-39.2696791821087	0	0	NA	NA	NA	NA	NA	NA	NA	NA	NA	NA	NA	NA	NA	NA	NA	NA	2	2	4	4	-2.51760692234527
483.1104	7721.24869936617	2.50809843208706	0.0575143544167884	43.608216722936	0	0	NA	NA	NA	NA	NA	NA	NA	NA	NA	NA	NA	NA	NA	NA	NA	NA	1	2	2	4	1.44462393553217
561.4482	7765.24354125451	-3.42987525114469	0.090249649916028	-38.0043053278986	0	0	NA	NA	NA	NA	NA	NA	NA	NA	NA	NA	NA	NA	NA	NA	NA	NA	1	2	3	4	-2.3846903045241
579.3995	9403.74158392257	-3.75194720124713	0.099038358954817	-37.8837779709055	0	0	NA	NA	NA	NA	NA	NA	NA	NA	NA	NA	NA	NA	NA	NA	NA	NA	1	2	3	4	-2.5794339057042
589.2246	13925.8811267621	-4.38648316602786	0.0800622216950812	-54.7884267155848	0	0	NA	NA	NA	NA	NA	NA	NA	NA	NA	NA	NA	NA	NA	NA	NA	NA	1	2	3	4	-3.13146940968522
590.4825	8202.69270610645	-3.52323481950747	0.0808696098492144	-43.5668581322048	0	0	NA	NA	NA	NA	NA	NA	NA	NA	NA	NA	NA	NA	NA	NA	NA	NA	0	2	2	4	-2.4168829178432
593.513	7975.73628768281	-3.47558114871148	0.0830580760647969	-41.8451921038966	0	0	NA	NA	NA	NA	NA	NA	NA	NA	NA	NA	NA	NA	NA	NA	NA	NA	2	2	2	4	-2.40587307308319
347.0051	6396.41019730968	-3.09169134501263	0.0829872723438397	-37.2550061918276	8.79187684508212e-304	3.64687051534006e-300	NA	NA	NA	NA	NA	NA	NA	NA	NA	NA	NA	NA	NA	NA	NA	NA	0	2	2	4	-2.11013466434501
337.2099	8272.77229483386	-3.5375173429835	0.0954343432642759	-37.0675505482071	9.36707983543344e-301	3.88546471573779e-297	NA	NA	NA	NA	NA	NA	NA	NA	NA	NA	NA	NA	NA	NA	NA	NA	0	2	2	4	-2.43982407146236
261.0285	6201.43061198147	-3.03634971834046	0.0827678307555919	-36.6851431361855	1.26017297734727e-294	5.22719751003646e-291	NA	NA	NA	NA	NA	NA	NA	NA	NA	NA	NA	NA	NA	NA	NA	NA	1	2	2	4	-2.06751874676426
310.069	6899.72976862151	2.3306641881885	0.0641065247870948	36.3561150121444	2.10356511994092e-289	8.72558811751494e-286	NA	NA	NA	NA	NA	NA	NA	NA	NA	NA	NA	NA	NA	NA	NA	NA	2	2	4	4	1.37170484038864
368.1745	6512.76533531863	-3.12370017834295	0.0866276381792648	-36.0589327378273	9.99138101529179e-285	4.14442484514303e-281	NA	NA	NA	NA	NA	NA	NA	NA	NA	NA	NA	NA	NA	NA	NA	NA	2	2	4	4	-2.13296633962589
312.999	9065.46672440564	2.75837207518879	0.0766221725533849	35.9996588881234	8.46868656232184e-284	3.5128111860511e-280	NA	NA	NA	NA	NA	NA	NA	NA	NA	NA	NA	NA	NA	NA	NA	NA	2	2	2	4	1.57621479934335
272.0493	16941.3145473854	3.70914773146792	0.103930311214583	35.6887965418455	5.8986876131545e-279	2.44677562193649e-275	Brassica_oleracea_Alkaloid	1	C13H9N3O2S	[M+H]+	271.041549	272.0488254	1.67947793689468	HMDB33602	NA	NA	NA	NA	NA	NA	NA	NA	0	2	3	4	1.96235553300422
394.1902	6586.8555855751	-3.14372546047733	0.0883474707035177	-35.5836498254404	2.50813007474178e-277	1.04037235500289e-273	NA	NA	NA	NA	NA	NA	NA	NA	NA	NA	NA	NA	NA	NA	NA	NA	2	2	4	4	-2.15696724263542
316.0793	7468.55017745467	2.4559056634098	0.0690285594706228	35.5781097308714	3.05510628775083e-277	1.26725808815904e-273	NA	NA	NA	NA	NA	NA	NA	NA	NA	NA	NA	NA	NA	NA	NA	NA	2	2	4	4	1.42609285751051
309.0497	6027.48522044235	-2.98510067786008	0.0842027313923827	-35.4513520939076	2.7648077106058e-275	1.14684223835929e-271	NA	NA	NA	NA	NA	NA	NA	NA	NA	NA	NA	NA	NA	NA	NA	NA	2	2	3	4	-2.02835684732148
368.0932	6635.68098704015	2.26870074288273	0.0641532800550433	35.363752888959	6.16278964208279e-274	2.55632514353594e-270	NA	NA	NA	NA	NA	NA	NA	NA	NA	NA	NA	NA	NA	NA	NA	NA	2	2	4	4	1.33709647593783
473.2421	6252.18390611506	-3.05092518816094	0.0864051273522189	-35.3095387004552	4.19219219891057e-273	1.7389213241081e-269	NA	NA	NA	NA	NA	NA	NA	NA	NA	NA	NA	NA	NA	NA	NA	NA	2	2	1	4	-2.07264336712373
174.0554	23039.2279186921	-5.16610355750517	0.146683434813227	-35.219406772709	1.00910147853699e-271	4.18575293297145e-268	NA	NA	NA	NA	NA	NA	NA	NA	NA	NA	NA	NA	NA	NA	NA	NA	2	2	4	4	-3.359901126953
387.0756	10035.700537591	2.91535134468888	0.0828403135488938	35.1924228650848	2.61122299152065e-271	1.08313529688276e-267	NA	NA	NA	NA	NA	NA	NA	NA	NA	NA	NA	NA	NA	NA	NA	NA	2	2	1	4	1.66085168620463
222.1899	26330.2744382213	4.36484338636229	0.126226928481562	34.5793361121028	5.16636417074091e-262	2.14300785802333e-258	NA	NA	NA	NA	NA	NA	NA	NA	NA	NA	NA	NA	NA	NA	NA	NA	2	2	0	4	2.09911920851051
363.2255	6781.10312457517	-3.19497053050129	0.0924403671855381	-34.5625036742728	9.24948736736686e-262	3.83668735998377e-258	NA	NA	NA	NA	NA	NA	NA	NA	NA	NA	NA	NA	NA	NA	NA	NA	2	2	4	4	-2.17581944817356
332.0745	15279.3964762132	3.55416126029292	0.103560279309698	34.3197342068203	3.98491858700475e-258	1.65294422988957e-254	NA	NA	NA	NA	NA	NA	NA	NA	NA	NA	NA	NA	NA	NA	NA	NA	2	2	4	4	1.91888333336227
433.2903	5548.80593428918	-2.83394119419153	0.083290152886642	-34.0249248677515	9.5363505640317e-254	3.95567821396035e-250	NA	NA	NA	NA	NA	NA	NA	NA	NA	NA	NA	NA	NA	NA	NA	NA	2	2	4	4	-1.96235553300422
441.1899	5502.05217305291	-2.81829052895247	0.0833050686600698	-33.830961000136	6.91613913563915e-251	2.86881451346312e-247	NA	NA	NA	NA	NA	NA	NA	NA	NA	NA	NA	NA	NA	NA	NA	NA	2	2	4	4	-1.94611958387549
351.1002	49881.5473258747	5.30306501300604	0.157030779525712	33.7708634512492	5.28249991818648e-250	2.19118096606375e-246	4-(3-Methyl-1-butenyl)-3,3,4,5-tetrahydroxystilbene,Honyudisin,2,3,4,5-Tetrahydroxy-4-prenylstilbene,Gancaonin_V,Penicillin_V	1	C19H20O4	[M+K]+	312.13616	351.0993194	2.45884840069501	HMDB30600,HMDB33535,HMDB35478,HMDB37586,HMDB14561	Montanin_A,4-Prenyloxyresveratrol,Butylbenzyl_phthalate,m-(beta-Acetyl-alpha-ethyl-p-hydroxyphenethyl)benzoic_acid,Penicillin_V,Penicillin_X	1	C19H20O4	[M+K]+	312.13616	351.0993194	2.45884840069501	C09136,C10283,C14211,C14935,C08126,C17404	2	2	1	4	2.30920792848745
227.0433	8772.97717613135	2.70749920005476	0.0808852790989281	33.473324568038	1.17843615485387e-245	4.88815317033385e-242	NA	NA	NA	NA	NA	NA	NA	NA	NA	NA	NA	NA	NA	NA	NA	NA	2	2	4	4	1.53390721784622
172.0389	89965.6304827865	6.16204750590579	0.184245789742716	33.4447127096396	3.07211601849708e-245	1.27431372447259e-241	NA	NA	NA	NA	NA	NA	NA	NA	NA	NA	NA	NA	NA	NA	NA	NA	2	2	4	4	2.56303840281817
381.1999	5316.63884382243	-2.75449294514538	0.0834379392990221	-33.0124757189163	5.37881613385282e-239	2.23113293232215e-235	NA	NA	NA	NA	NA	NA	NA	NA	NA	NA	NA	NA	NA	NA	NA	NA	2	2	0	4	-1.90026624511306
148.0202	30974.5344973856	4.60443903695665	0.139658584725544	32.9692517363343	2.24159465163006e-238	9.29813461496147e-235	NA	NA	NA	NA	NA	NA	NA	NA	NA	NA	NA	NA	NA	NA	NA	NA	0	2	4	4	2.15696724263542
541.262	56983.8949406637	5.49738704876887	0.166977244168823	32.9229714871251	1.03123676327714e-237	4.27757009407356e-234	NA	NA	NA	NA	NA	NA	NA	NA	NA	NA	NA	NA	NA	NA	NA	NA	2	2	4	4	2.36452641653409
375.1165	28318.6364562929	4.47233865613799	0.136959976062478	32.6543475306815	6.95179882715777e-234	2.88360615350504e-230	NA	NA	NA	NA	NA	NA	NA	NA	NA	NA	NA	NA	NA	NA	NA	NA	2	2	0	4	2.12141227833881
377.2031	8965.55780196461	-3.6725373995208	0.112544251128658	-32.6319413269936	1.44557825269827e-233	5.99625859219243e-230	NA	NA	NA	NA	NA	NA	NA	NA	NA	NA	NA	NA	NA	NA	NA	NA	2	2	3	4	-2.53217647260255
254.0793	5231.5929522467	-2.72425958934397	0.0836174315838158	-32.5800438705565	7.86377028071287e-233	3.2618919124397e-229	NA	NA	NA	NA	NA	NA	NA	NA	NA	NA	NA	NA	NA	NA	NA	NA	2	2	3	4	-1.88228539052016
441.3521	9498.1922796591	2.83047869242644	0.0868834965531045	32.5778635151545	8.44324461964624e-233	3.50225786822926e-229	NA	NA	NA	NA	NA	NA	NA	NA	NA	NA	NA	NA	NA	NA	NA	NA	2	2	4	4	1.61708574586827
196.1196	315489.559457288	7.97937427229017	0.25112194501332	31.7748983342213	1.43873966697531e-221	5.9678921386136e-218	NA	NA	NA	NA	NA	NA	NA	NA	NA	NA	NA	NA	NA	NA	NA	NA	1	2	3	4	2.94989765906315
190.0671	178917.362214757	7.15889224732893	0.22546197686689	31.7521044870261	2.96980440102998e-221	1.23187486554724e-217	NA	NA	NA	NA	NA	NA	NA	NA	NA	NA	NA	NA	NA	NA	NA	NA	2	2	4	4	2.7446417828636
338.1999	5199.53575623025	-2.71266927961219	0.0858020952511798	-31.615420015922	2.26666518387986e-219	9.40212718273367e-216	NA	NA	NA	NA	NA	NA	NA	NA	NA	NA	NA	NA	NA	NA	NA	NA	1	2	2	4	-1.87178228523669
575.4064	6950.93457234678	-3.23828244349849	0.102527806611858	-31.5844310973873	6.04079664479224e-219	2.50572244825982e-215	NA	NA	NA	NA	NA	NA	NA	NA	NA	NA	NA	NA	NA	NA	NA	NA	2	2	2	4	-2.19547822984501
379.1995	8657.98662672395	-3.61412633235663	0.11455417209598	-31.5494954590436	1.82187706300044e-218	7.55714605732583e-215	NA	NA	NA	NA	NA	NA	NA	NA	NA	NA	NA	NA	NA	NA	NA	NA	2	2	3	4	-2.46412602945806
382.1814	5371.14323556366	-2.77351209937047	0.0883886025465982	-31.3786169196225	3.96160446812364e-216	1.64327353337769e-212	NA	NA	NA	NA	NA	NA	NA	NA	NA	NA	NA	NA	NA	NA	NA	NA	2	2	4	4	-1.91888333336227
260.2222	5360.63524748434	-2.76985272267104	0.0894081452086193	-30.9798700801592	1.0065475498893e-210	4.17515923694081e-207	NA	NA	NA	NA	NA	NA	NA	NA	NA	NA	NA	NA	NA	NA	NA	NA	2	2	4	4	-1.91135686718134
170.1031	71721.3718748262	5.83251343355459	0.188287267673457	30.9766746611343	1.11139691397015e-210	4.61007439914819e-207	NA	NA	NA	NA	NA	NA	NA	NA	NA	NA	NA	NA	NA	NA	NA	NA	2	2	4	4	2.4768445163513
575.4257	7603.52700253472	-3.39370024687546	0.109829245925618	-30.8997864664742	1.20237330507688e-209	4.98744446945891e-206	NA	NA	NA	NA	NA	NA	NA	NA	NA	NA	NA	NA	NA	NA	NA	NA	2	2	0	4	-2.34528039618374
377.1303	4852.76546513984	-2.58131113771998	0.0837233276884481	-30.8314445804827	9.93358348131023e-209	4.12045042804749e-205	NA	NA	NA	NA	NA	NA	NA	NA	NA	NA	NA	NA	NA	NA	NA	NA	2	2	4	4	-1.77081845826057
328.9584	5606.32203190869	-2.85290911857619	0.0925352933402243	-30.830497376681	1.02282669632329e-208	4.24268513634899e-205	NA	NA	NA	NA	NA	NA	NA	NA	NA	NA	NA	NA	NA	NA	NA	NA	2	2	0	4	-1.97067142850445
253.0824	5155.33227416094	-2.6965746542467	0.0877607276610291	-30.7264391045396	2.524676607225e-207	1.04723585667693e-203	NA	NA	NA	NA	NA	NA	NA	NA	NA	NA	NA	NA	NA	NA	NA	NA	2	2	4	4	-1.85137490981994
332.0629	8262.94956771044	2.61420796956877	0.0851231492532961	30.7108934819813	4.07209971659172e-207	1.68910696244224e-203	NA	NA	NA	NA	NA	NA	NA	NA	NA	NA	NA	NA	NA	NA	NA	NA	0	2	2	4	1.48687464578395
335.1054	205020.463720062	7.35600880993349	0.239699716394812	30.6884335141112	8.12058569778161e-207	3.36841894743981e-203	5-[(4-Hydroxypheny)ethenyl]-2-(3-methyl-1-butenyl)-1,3-benzenediol,Parakmerin_A,Cryptotanshinone,(E)-Arachidin_II,exo-Dehydrochalepin,Penicillin_G	1	C19H20O3	[M+K]+	296.141245	335.1044044	2.97668424194148	HMDB30599,HMDB33950,HMDB35220,HMDB38784,HMDB39071,HMDB15186	4-Prenylresveratrol,Penicillin_G	1	C19H20O3	[M+K]+	296.141245	335.1044044	2.97668424194148	C10285,C05551	0	2	2	4	2.86741286956621
379.0637	7391.93181791512	2.43954415330842	0.0797098918237099	30.6052874680074	1.04091971377454e-205	4.31773497273679e-202	3-Ketolactose,2-O-(4-O-Methyl-a-D-glucopyranuronosyl)-D-xylose,4-O-(4-O-Methyl-alpha-D-glucopyranuronosyl)-L-arabinose,3-O-(4-O-Methyl-a-D-glucopyranuronosyl)-L-arabinose,4-O-beta-D-Glucopyranuronosyl-L-fucose,2-O-a-D-Galactopyranuronosyl-L-rhamnose,5-Amino-6-(5-phosphoribitylamino)uracil,Caffeic_acid_3-O-glucuronide,Caffeic_acid_4-O-glucuronide,Caffeoyl_C1-glucuronide	1	C12H20O11	[M+K]+	340.100565	379.0637244	-0.128474440843134	HMDB01030,HMDB29917,HMDB39725,HMDB39888,HMDB39889,HMDB40159,HMDB03841,HMDB41705,HMDB41707,HMDB41709	Cellobiono-1,5-lactone,3-Ketolactose,3-Ketosucrose,5-Amino-6-(5-phospho-D-ribitylamino)uracil	1	C12H20O11	[M+K]+	340.100565	379.0637244	-0.128474440843134	C01093,C05403,C05731,C04454	0	2	2	4	1.42112303922495
574.4134	10244.4183873866	-3.89284530838272	0.127221554846954	-30.598944597602	1.26417122245945e-205	5.24378223076181e-202	NA	NA	NA	NA	NA	NA	NA	NA	NA	NA	NA	NA	NA	NA	NA	NA	1	2	3	4	-2.6960205652338
228.1458	62207.2867992208	5.62525882575448	0.184113246571175	30.5532542091144	5.11891112292675e-205	2.12332433379002e-201	NA	NA	NA	NA	NA	NA	NA	NA	NA	NA	NA	NA	NA	NA	NA	NA	2	2	3	4	2.39514735871748
333.1342	55395.2852552262	5.45613952879331	0.178893004036036	30.4994572492854	2.64941890586684e-204	1.09897896215357e-200	3,3-Dihydroxy-4,5,7-trimethoxyflavan,Byssochlamic_acid,5-Hydroxy-3-methoxysativan,5,8-Dihydroxy-3,4,7-trimethoxyflavan	1	C18H20O6	[M+H]+	332.12599	333.1332664	2.84840961763807	HMDB30664,HMDB34262,HMDB39571,HMDB40308	Thioperamide	1	C15H24N4S	[M+(41K)]+	292.172168	333.1334444	2.31408768144566	C17933	2	2	3	4	2.34528039618374
260.1495	9164.20449633162	2.77513121999359	0.0910871294423506	30.4667765576033	7.18229863968762e-204	2.97921747574242e-200	NA	NA	NA	NA	NA	NA	NA	NA	NA	NA	NA	NA	NA	NA	NA	NA	2	2	4	4	1.5846009089171
427.0391	8251.25856723294	-3.53301670356482	0.116618670616353	-30.2954637099885	1.31543453599486e-201	5.45642245530669e-198	NA	NA	NA	NA	NA	NA	NA	NA	(7R)-7-(4-Carboxybutanamido)cephalosporanate	1	C15H18N2O8S	[M+(41K)]+	386.07839	427.0396664	-1.36755445911305	C15666	2	2	4	4	-2.42819376630731
441.0548	4826.46561595207	-2.5708193180202	0.0853151756182883	-30.1332007979729	1.78072594142028e-199	7.38645120501133e-196	NA	NA	NA	NA	NA	NA	NA	NA	NA	NA	NA	NA	NA	NA	NA	NA	2	2	1	4	-1.75939661701931
444.2813	4747.68922057904	-2.53901423184132	0.0845236258058951	-30.039106908074	3.02974931032174e-198	1.25674001392146e-194	NA	NA	NA	NA	NA	NA	NA	NA	NA	NA	NA	NA	NA	NA	NA	NA	2	2	4	4	-1.7372179513195
303.0842	4673.08380917648	-2.50821587680808	0.0837532568699425	-29.9476816848209	4.7166037612824e-197	1.95644724017994e-193	Ilicifolinoside_A,(Z)-2-Methyl-2-butene-1,4-diol_4-O-beta-D-Glucopyranoside,Gravolenic_acid	1	C11H20O7	[M+K]+	264.120905	303.0840644	0.400218996104147	HMDB41186,HMDB41187,HMDB33884	NA	NA	NA	NA	NA	NA	NA	NA	1	2	4	4	-1.71848915348442
370.0737	4787.68987457415	-2.55525579692533	0.0854908485486979	-29.8892318921105	2.71605592196433e-196	1.1266199964308e-192	NA	NA	NA	NA	NA	NA	NA	NA	NA	NA	NA	NA	NA	NA	NA	NA	2	2	1	4	-1.74819979664638
245.1247	4655.41388318857	-2.50082401356591	0.0839036009292133	-29.805919958975	3.2740900156946e-195	1.35809253851012e-191	NA	NA	NA	NA	NA	NA	NA	NA	NA	NA	NA	NA	NA	NA	NA	NA	0	2	3	4	-1.71064382165085
383.0863	5223.60541960983	-2.72131303475736	0.0914672813991275	-29.751764708985	1.64534491007641e-194	6.82489068699696e-191	NA	NA	NA	NA	NA	NA	NA	NA	NA	NA	NA	NA	NA	NA	NA	NA	2	2	2	4	-1.8752603709776
327.0955	6330.96805147744	2.19361291686449	0.0737847324329568	29.7299027120236	3.15464976711772e-194	1.30854872340043e-190	L-N-(1H-Indol-3-ylacetyl)glutamic_acid	1	C15H16N2O5	[M+Na]+	304.105923	327.0951444	1.11374322175432	HMDB38665	NA	NA	NA	NA	NA	NA	NA	NA	0	2	2	4	1.28869268054379
385.0653	4978.1343079149	-2.63015197839132	0.0885832985543032	-29.6912851667969	9.94952238319727e-194	4.12706188455023e-190	NA	NA	NA	NA	NA	NA	NA	NA	NA	NA	NA	NA	NA	NA	NA	NA	2	2	4	4	-1.80347976136477
357.1694	4894.81137439473	-2.5978724040854	0.0875246573454	-29.6816061082464	1.32657655914907e-193	5.50263956735034e-190	Glycopyrrolate,5-Hydroxyemedastine,6-Hydroxyemedastine,Fragransol_C,Chalepin_acetate,Myricanone,Mammea_B/AD_cyclo_D,Mammea_B/AC_cyclo_D,Gingerenone_A,alpha,beta-Dihydroxanthohumol,1,2,3,4-Tetrahydro-1-[1-hydroxy-3-(4-hydroxyphenyl)-2-propenyl]-6,7-dimethoxy-2-naphthalenol	1	C19H28NO3	[M+K]+	318.206919	357.1700784	-1.95145126132825	HMDB15121,HMDB60777,HMDB60785,HMDB30333,HMDB30666,HMDB30798,HMDB33879,HMDB33880,HMDB35403,HMDB35440,HMDB41401	Rutamarin,Gingerenone_A,Denudatin_B,Kadsurenone	1	C21H24O5	[M+H]+	356.162375	357.1696514	-0.755943286172596	C09308,C10460,C10554,C10638	2	2	4	4	-1.78542869845164
369.0177	8499.3486939457	2.65823939425023	0.0896582390354693	29.6485791249884	3.53764388935459e-193	1.46741468530428e-189	NA	NA	NA	NA	NA	NA	NA	NA	NA	NA	NA	NA	NA	NA	NA	NA	0	2	4	4	1.50903393935097
386.1914	5187.50498297031	-2.70828519577673	0.0914496841791372	-29.6150306049343	9.57057945339833e-193	3.96987635726963e-189	NA	NA	NA	NA	NA	NA	NA	NA	NA	NA	NA	NA	NA	NA	NA	NA	2	2	4	4	-1.86832669628413
188.0337	29314.8957191339	4.523317133875	0.152793285473745	29.6041617264147	1.3208797653984e-192	5.47900926687254e-189	6-Methyladenine,1-Methyladenine,3-Methyladenine,7-Methyladenine_	1	C6H7N5	[M+K]+	149.070145	188.0333044	2.2543878669159	HMDB02099,HMDB11599,HMDB11600,HMDB11614	3-Methyladenine,1-Methyladenine,7-Methyladenine,6-Methylaminopurine	1	C6H7N5	[M+K]+	149.070145	188.0333044	2.2543878669159	C00913,C02216,C02241,C08434	1	2	4	4	2.13296633962589
385.2989	10612.4668943491	3.00105259480815	0.101510524266178	29.5639552302862	4.34543256258904e-192	1.80248542696193e-188	NA	NA	NA	NA	NA	NA	NA	NA	NA	NA	NA	NA	NA	NA	NA	NA	0	2	3	4	1.69779758157189
380.3394	6183.52587717721	-3.03104476818538	0.102555246389179	-29.5552385168392	5.62421879948893e-192	2.33292595802801e-188	NA	NA	NA	NA	NA	NA	NA	NA	NA	NA	NA	NA	NA	NA	NA	NA	2	2	4	4	-2.05246232781827
254.1196	5957.24442841058	-2.96376977341783	0.100408797147608	-29.5170329454387	1.74060452162546e-191	7.22002755570242e-188	NA	NA	NA	NA	NA	NA	NA	NA	NA	NA	NA	NA	NA	NA	NA	NA	2	2	4	4	-2.01444061362489
604.3823	8998.62704348002	2.74682507265971	0.0931314170915333	29.4940757742366	3.42935716243682e-191	1.42249735097879e-187	NA	NA	NA	NA	NA	NA	NA	NA	NA	NA	NA	NA	NA	NA	NA	NA	2	2	1	4	1.56383971449545
327.06	7406.92487549001	-3.34860657010309	0.114299123416814	-29.2968700896484	1.13685446483088e-188	4.71567232011851e-185	4-Hydroxy_tolbutamide,2-Methoxy-9-phenyl-1H-phenalen-1-one,Benzo[a]pyrene-7,8-diol	1	C12H18N2O4S	[M+(41K)]+	286.09873	327.0600064	0.0583990692862486	HMDB06408,HMDB30840,HMDB60438	Methitural,Benzo[a]pyrene-7,8-diol,Benzo[a]pyrene-cis-4,5-dihydrodiol,Benzo[a]pyrene-cis-7,8-dihydrodiol,Benzo[a]pyrene-cis-9,10-dihydrodiol,Benzo[a]pyrene-cis-11,12-dihydrodiol,Benzo[a]pyrene-trans-11,12-dihydrodiol	1	C12H20N2O2S2	[M+K]+	288.096622	327.0597814	0.74634673493021	C07558,C14852,C18270,C18275,C18276,C18284,C18285	1	2	3	4	-2.30920792848745
232.0964	1242999.01397494	7.29865080201533	0.249488426116379	29.2544664922081	3.93969742518846e-188	1.63418649196817e-184	NA	NA	NA	NA	NA	NA	NA	NA	NA	NA	NA	NA	NA	NA	NA	NA	2	2	4	4	2.80077134594704
217.0829	6467.05897561408	-3.11107527786877	0.10669965815194	-29.1573125139596	6.74840347010127e-187	2.79923775939801e-183	NA	NA	NA	NA	NA	NA	NA	NA	NA	NA	NA	NA	NA	NA	NA	NA	2	2	4	4	-2.12141227833881
254.0783	58027.9782118686	5.52387248782507	0.189820225039449	29.100547566399	3.53307016942917e-186	1.46551750627922e-182	Propenoylcarnitine	1	C10H17NO4	[M+K]+	215.115759	254.0789184	-2.48977760127607	HMDB13124	2-Amino-9,10-epoxy-8-oxodecanoic_acid	1	C10H17NO4	[M+K]+	215.115759	254.0789184	-2.48977760127607	C12027	2	2	4	4	2.3846903045241
371.2287	4762.98777440428	-2.54520864361102	0.0876561383344688	-29.0362853300619	2.29283514565122e-185	9.51068018416125e-182	NA	NA	NA	NA	NA	NA	NA	NA	NA	NA	NA	NA	NA	NA	NA	NA	2	2	4	4	-1.73994378232778
369.0703	4474.65992359038	-2.42294468006933	0.083766907500948	-28.9248433821185	5.81645437739854e-184	2.41266527574491e-180	NA	NA	NA	NA	NA	NA	NA	NA	NA	NA	NA	NA	NA	NA	NA	NA	2	2	4	4	-1.67048235881194
228.1082	7583.38635237425	-3.38911672255537	0.117401693027036	-28.8676988821183	3.03843202415683e-183	1.26034160362025e-179	NA	NA	NA	NA	NA	NA	NA	NA	NA	NA	NA	NA	NA	NA	NA	NA	2	2	0	4	-2.33597407361954
250.0092	8895.92701097908	2.72906106016455	0.0946388351640191	28.8365875957243	7.46365035132105e-183	3.09592216572797e-179	NA	NA	NA	NA	NA	NA	NA	NA	NA	NA	NA	NA	NA	NA	NA	NA	2	2	0	4	1.54571433345815
336.1783	5574.32918502827	-2.84232441316189	0.098608695857118	-28.8242774986129	1.0648041767621e-182	4.41680772520921e-179	NA	NA	NA	NA	NA	NA	NA	NA	NA	NA	NA	NA	NA	NA	NA	NA	2	2	4	4	-1.96649648195406
353.0917	4441.71630941218	-2.40828794805518	0.0837777386142063	-28.7461560539998	1.01172416456118e-181	4.19663183459979e-178	NA	NA	NA	NA	NA	NA	NA	NA	NA	NA	NA	NA	NA	NA	NA	NA	2	2	4	4	-1.65846793073072
374.1494	5086.13715727778	-2.67094995961837	0.0929281763482815	-28.7420894778785	1.13733438650039e-181	4.71766303520363e-178	NA	NA	NA	NA	NA	NA	NA	NA	NA	NA	NA	NA	NA	NA	NA	NA	2	2	4	4	-1.82531056070279
333.2063	4830.35995676159	-2.57236198686609	0.0895759444503432	-28.7171070609486	2.33331393202074e-181	9.67858619002201e-178	NA	NA	NA	NA	NA	NA	NA	NA	NA	NA	NA	NA	NA	NA	NA	NA	2	2	4	4	-1.76223057355816
342.2275	34536.7276726123	-2.02652090580244	0.0706314270879306	-28.6914903089751	4.87193275703456e-181	2.02087770761793e-177	NA	NA	NA	NA	NA	NA	NA	NA	NA	NA	NA	NA	NA	NA	NA	NA	2	2	0	4	-1.46016334444104
298.2014	4446.84757345896	-2.41057274357243	0.0841562824665073	-28.6440022410898	1.9039563453233e-180	7.89761092040105e-177	NA	NA	NA	NA	NA	NA	NA	NA	NA	NA	NA	NA	NA	NA	NA	NA	2	2	3	4	-1.66085168620463
365.913	5956.91903224028	2.09581157396511	0.073613586022703	28.4704452968606	2.72135803727637e-178	1.12881931386224e-174	NA	NA	NA	NA	NA	NA	NA	NA	NA	NA	NA	NA	NA	NA	NA	NA	0	2	3	4	1.23535703697623
174.0359	25804.1618385846	4.33500800696405	0.152315203974151	28.4607701257436	3.58543467775922e-178	1.48723830433453e-174	NA	NA	NA	NA	NA	NA	NA	NA	NA	NA	NA	NA	NA	NA	NA	NA	0	2	2	4	2.0937056284737
343.2308	4864.12310565579	-2.58573331569305	0.0917658064738087	-28.1775251049644	1.10271363447873e-174	4.57405615581778e-171	NA	NA	NA	NA	NA	NA	NA	NA	NA	NA	NA	NA	NA	NA	NA	NA	1	2	4	4	-1.77371032446785
352.254	7747.27915900123	-3.42576540811013	0.122014814230295	-28.0766350358427	1.88987364384506e-173	7.83919587466929e-170	NA	NA	NA	NA	NA	NA	NA	NA	NA	NA	NA	NA	NA	NA	NA	NA	2	2	4	4	-2.37448769088202
353.0513	7763.99619209741	2.51678199318453	0.0897822013987303	28.0320815704584	6.6062287597422e-173	2.74026368954106e-169	NA	NA	NA	NA	NA	NA	NA	NA	NA	NA	NA	NA	NA	NA	NA	NA	2	2	4	4	1.45148708773189
180.9751	4841.16265863424	-2.57662305638355	0.0920662848619826	-27.9866083468687	2.36486859465683e-172	9.80947493063653e-169	NA	NA	NA	NA	NA	NA	NA	NA	NA	NA	NA	NA	NA	NA	NA	NA	0	2	3	4	-1.76507875421129
128.057	76944.9557695939	5.93479208219123	0.212114203359038	27.9792300006691	2.90796384672123e-172	1.20622340361997e-168	NA	NA	NA	NA	NA	NA	NA	NA	Ammeline	1	C3H5N5O	[M+H]+	127.04941	128.0566864	2.22167235478827	C08733	1	2	3	4	2.53217647260255
311.1322	6027.58132694349	2.11480281353467	0.0757998919665283	27.8998130296613	2.68203391404606e-171	1.11250766754631e-167	NA	NA	NA	NA	NA	NA	NA	NA	NA	NA	NA	NA	NA	NA	NA	NA	2	2	4	4	1.24313321226077
285.0484	6942.74290620002	2.34047923405744	0.0840463238789287	27.8474908364699	1.15519973254572e-170	4.79176849059964e-167	NA	NA	NA	NA	NA	NA	NA	NA	NA	NA	NA	NA	NA	NA	NA	NA	2	2	3	4	1.37479275261274
334.0537	12910.5794240329	3.29982101046138	0.119454374354877	27.6241119530559	5.71290966292376e-168	2.36971492818078e-164	NA	NA	NA	NA	NA	NA	NA	NA	NA	NA	NA	NA	NA	NA	NA	NA	2	2	4	4	1.83818664698384
105.1136	6836.66327884865	2.31606475567196	0.0838542967054467	27.6201082910224	6.38187937767885e-168	2.64720356586119e-164	NA	NA	NA	NA	NA	NA	NA	NA	NA	NA	NA	NA	NA	NA	NA	NA	2	2	0	4	1.36251869916935
268.1295	5741.57391837206	-2.89661520139588	0.105122100115993	-27.5547691512986	3.87978330620516e-167	1.6093341154139e-163	NA	NA	NA	NA	NA	NA	NA	NA	NA	NA	NA	NA	NA	NA	NA	NA	2	2	4	4	-1.97912588028316
344.1453	4338.88464859133	-2.3615246237611	0.0858169041983414	-27.5181754203473	1.06415590225176e-166	4.41411868254028e-163	NA	NA	NA	NA	NA	NA	NA	NA	NA	NA	NA	NA	NA	NA	NA	NA	1	2	2	4	-1.60825636076906
173.0561	5132.97616658831	-2.68827201730197	0.0980729185738501	-27.4109515286595	2.03063386655006e-165	8.42306927844966e-162	NA	NA	NA	NA	NA	NA	NA	NA	NA	NA	NA	NA	NA	NA	NA	NA	0	2	2	4	-1.84804762361625
366.2024	4212.93456915103	-2.30216615485476	0.0840438291887921	-27.392447215646	3.37390601230881e-165	1.39949621390569e-161	NA	NA	NA	NA	NA	NA	NA	NA	NA	NA	NA	NA	NA	NA	NA	NA	1	2	2	4	-1.59524280539708
443.1536	5288.81363867615	-2.74454101403578	0.10044680410881	-27.3233283864633	2.24106448803975e-164	9.29593549638888e-161	NA	NA	NA	NA	NA	NA	NA	NA	NA	NA	NA	NA	NA	NA	NA	NA	2	2	2	4	-1.89300034169069
194.0441	10385.9818967142	2.96800464430483	0.108655273514824	27.3157900973846	2.75431535446995e-164	1.14249000903413e-160	NA	NA	NA	NA	NA	NA	NA	NA	NA	NA	NA	NA	NA	NA	NA	NA	1	2	4	4	1.67780837490936
340.1978	4166.79943476552	-2.27978513145228	0.0837193958596623	-27.2312659216253	2.77027650791213e-163	1.14911069548195e-159	NA	NA	NA	NA	NA	NA	NA	NA	NA	NA	NA	NA	NA	NA	NA	NA	2	2	3	4	-1.57830093454726
196.9525	7305.91504727228	-3.32484880578955	0.122448734904112	-27.152986173301	2.33456565938415e-162	9.68377835512546e-159	NA	NA	NA	NA	NA	NA	NA	NA	NA	NA	NA	NA	NA	NA	NA	NA	1	2	2	4	-2.28400054643779
375.0582	67840.1227233987	5.75152122646148	0.211819640555239	27.1529175074848	2.33892836861825e-162	9.70187487302849e-159	NA	NA	NA	NA	NA	NA	NA	NA	NA	NA	NA	NA	NA	NA	NA	NA	2	2	4	4	2.43982407146236
425.2751	4271.57523598499	-2.33009176638138	0.0858302520502226	-27.147674750133	2.697236843982e-162	1.11881384288373e-158	NA	NA	NA	NA	NA	NA	NA	NA	NA	NA	NA	NA	NA	NA	NA	NA	2	2	4	4	-1.59955060113829
605.4357	7022.84664484672	-3.25619195099661	0.120202449837529	-27.0892311712267	1.31875948644327e-161	5.47021434976667e-158	NA	NA	NA	NA	NA	NA	NA	NA	NA	NA	NA	NA	NA	NA	NA	NA	2	2	4	4	-2.23025946534818
295.131	10671.0906023515	3.00950520187722	0.111512997031984	26.9879321870799	2.04791778224626e-160	8.49476296075748e-157	NA	NA	NA	NA	NA	NA	NA	NA	NA	NA	NA	NA	NA	NA	NA	NA	2	2	4	4	1.70547151993141
265.0857	4915.92747402172	-2.60604161174884	0.0967275821184691	-26.9420733432274	7.06464980077089e-160	2.93041673735977e-156	NA	NA	NA	NA	NA	NA	NA	NA	NA	NA	NA	NA	NA	NA	NA	NA	1	2	3	4	-1.7883969413399
233.0997	76701.6936647155	5.93018601395257	0.220543015072434	26.8890221347745	2.95171485566065e-159	1.22437132212804e-155	NA	NA	NA	NA	NA	NA	NA	NA	NA	NA	NA	NA	NA	NA	NA	NA	2	2	4	4	2.51760692234527
571.1262	11952.7022670739	3.18270034767121	0.118751061119601	26.8014476474087	3.10810156206496e-158	1.28924052794455e-154	NA	NA	NA	NA	NA	NA	NA	NA	NA	NA	NA	NA	NA	NA	NA	NA	2	2	4	4	1.79438114627501
428.0788	6184.88239043401	-3.03136564335023	0.113178062383144	-26.7840390577468	4.95840411002678e-158	2.05674602483911e-154	NA	NA	NA	NA	NA	NA	NA	NA	NA	NA	NA	NA	NA	NA	NA	NA	1	2	2	4	-2.05742944802955
353.0756	4140.39358556335	-2.26681679982879	0.0847308153731954	-26.7531569222441	1.13464608950807e-157	4.7065119792795e-154	NA	NA	NA	NA	NA	NA	NA	NA	NA	NA	NA	NA	NA	NA	NA	NA	2	2	2	4	-1.5658856181552
605.4447	6627.31424998344	-3.15442892286736	0.11791022372237	-26.7528024566787	1.14547226418666e-157	4.75141895184625e-154	NA	NA	NA	NA	NA	NA	NA	NA	NA	NA	NA	NA	NA	NA	NA	NA	1	2	3	4	-2.16316619619054
369.3251	7591.52722069057	2.48152564971625	0.0928221207936953	26.7342054727627	1.88487022999089e-157	7.8184417140022e-154	NA	NA	NA	NA	NA	NA	NA	NA	NA	NA	NA	NA	NA	NA	NA	NA	2	2	1	4	1.43782816253804
317.1397	523698.593516102	6.09390369462791	0.229005868209485	26.6102512668079	5.16571289941819e-156	2.14273771067867e-152	NA	NA	NA	NA	NA	NA	NA	NA	NA	NA	NA	NA	NA	NA	NA	NA	0	2	2	4	2.54730422247225
188.0355	5378.08619497464	-2.77583340055531	0.104344224436087	-26.6026549677943	6.32454690566669e-156	2.62342205647054e-152	NA	NA	NA	NA	NA	NA	NA	NA	NA	NA	NA	NA	NA	NA	NA	NA	0	2	2	4	-1.92268769849652
359.1498	41282.980566494	5.02628824532425	0.18995340609259	26.4606376306528	2.75263774446433e-154	1.1417941364038e-150	Sanshodiol,Dihydrocubebin,Glicophenone,(-)-Matairesinol,Matairesinol,Isocolumbin,5-Deoxykievitone_hydrate,(7x,8x)-4,7-Epoxy-3,8-bilign-7-ene-3,5-dimethoxy-4,9,9-triol	1	C20H22O6	[M+H]+	358.14164	359.1489164	2.43297406748151	HMDB30573,HMDB30709,HMDB35467,HMDB35698,HMDB35789,HMDB36837,HMDB38113,HMDB41276	(+)-Pinoresinol,Miroestrol,Columbin,Multiradiatin,Multistatin,Coleone_A,Dihydrocubebin,Matairesinol,Isobutylshikonin,Isocolumbin,Clemaphenol_A,(-)-Pinoresinol	1	C20H22O6	[M+H]+	358.14164	359.1489164	2.43297406748151	C05366,C08831,C09077,C09515,C09516,C10317,C10558,C10682,C17414,C17508,C17808,C20455	1	2	2	4	2.27591134223984
336.0482	5826.4343534968	2.06003533911477	0.0784158949458736	26.2706348060774	4.15420344784155e-152	1.72316359016468e-148	NA	NA	NA	NA	NA	NA	NA	NA	NA	NA	NA	NA	NA	NA	NA	NA	2	2	4	4	1.21372028568419
357.0872	104169.045477511	6.37489882745704	0.244138181659355	26.1118469226248	2.67472700111654e-150	1.10947676006314e-146	Penicillin_G	1	C16H18N2O4S	[M+Na]+	334.09873	357.0879514	-1.99278636313089	HMDB15186	Penicillin_G	1	C16H18N2O4S	[M+Na]+	334.09873	357.0879514	-1.99278636313089	C05551	2	2	4	4	2.59655358233279
295.188	10503.6548492732	2.98529754864101	0.114612271201631	26.0469277621167	1.45760719530655e-149	6.04615464613158e-146	7(14)-Bisabolene-2,3,10,11-tetrol	1	C15H28O4	[M+Na]+	272.19876	295.1879814	-0.0223586338941439	HMDB35918	NA	NA	NA	NA	NA	NA	NA	NA	2	2	4	4	1.68771868525484
146.0231	37192.4619160264	4.87331339830735	0.187829796858521	25.9453690512058	2.05082391587243e-148	8.50681760303885e-145	NA	NA	NA	NA	NA	NA	NA	NA	NA	NA	NA	NA	NA	NA	NA	NA	2	2	4	4	2.21602400961246
134.0272	9365.15575047941	2.80865846833318	0.108754708058126	25.8256264807592	4.57160674072232e-147	1.89630247605162e-143	NA	NA	NA	NA	NA	NA	NA	NA	NA	NA	NA	NA	NA	NA	NA	NA	2	2	0	4	1.60606849295828
401.0249	4810.60255146621	1.7466129881959	0.0677857440279266	25.7666713442922	2.09671895611939e-146	8.69719022998323e-143	NA	NA	NA	NA	NA	NA	NA	NA	NA	NA	NA	NA	NA	NA	NA	NA	2	2	4	4	1.04637538529682
228.1096	32001.2243195072	4.65243489850916	0.180776955173256	25.7357741978246	4.65159077549472e-146	1.92947985367521e-142	NA	NA	NA	NA	NA	NA	NA	NA	NA	NA	NA	NA	NA	NA	NA	NA	2	2	4	4	2.16944940570674
496.2372	3926.63658427233	-2.1573134478414	0.0841721903019071	-25.6297648915111	7.10893171280371e-145	2.94878487447098e-141	NA	NA	NA	NA	NA	NA	NA	NA	NA	NA	NA	NA	NA	NA	NA	NA	1	2	3	4	-1.53001863887203
341.2433	4152.14422642795	-2.27257709048355	0.0888592026109256	-25.5750335779417	2.89258653814514e-144	1.1998448960226e-140	NA	NA	NA	NA	NA	NA	NA	NA	NA	NA	NA	NA	NA	NA	NA	NA	2	2	4	4	-1.56999720289821
376.904	16635.1175410729	3.68181731131418	0.144641487754308	25.4547804262649	6.24957011950794e-143	2.59232168557189e-139	NA	NA	NA	NA	NA	NA	NA	NA	NA	NA	NA	NA	NA	NA	NA	NA	2	2	4	4	1.95013056559605
297.1465	11866.988302995	3.1717553480399	0.124855887559655	25.4033302716659	2.31700056513745e-142	9.61091834419016e-139	Tetradecanedioic_acid,Diethyl_decanedioate,Diisobutyl_adipate,2-Hydroxypropyl_2-isopropyl-5-methylcyclohexyl_carbonate,1-Hydroxypropan-2-yl_2-isopropyl-5-methylcyclohexyl_carbonate,1b-Furanoeudesm-4(15)-en-1-ol_acetate,[6]-Dehydroshogaol,Panaquinquecol_4,2-Butyl-5-[2-(4-hydroxy-3-methoxyphenyl)ethyl]furan,2-Polyprenyl-6-methoxy-1,4-benzoquinone,4-Hydroxy-3-polyprenylbenzoate	1	C14H26O4	[M+K]+	258.18311	297.1462694	0.739029974777437	HMDB00872,HMDB40429,HMDB41618,HMDB59946,HMDB59947,HMDB32697,HMDB33090,HMDB38939,HMDB40926,HMDB60354,HMDB60388	Dibutyl_adipate,Diisobutyl_adipate,Podocarpic_acid,Carbestrol,Geranyl-hydroxybenzoate	1	C14H26O4	[M+K]+	258.18311	297.1462694	0.739029974777437	C14253,C14260,C09171,C14660,C18131	0	2	3	4	1.78542869845164
395.0732	7832.69518549163	2.5306209292537	0.0997591979413473	25.367294259338	5.79197943742666e-142	2.40251307064458e-138	NA	NA	NA	NA	NA	NA	NA	NA	NA	NA	NA	NA	NA	NA	NA	NA	2	2	4	4	1.46016334444104
267.1361	8870.95770983229	2.72467010707057	0.107961708023535	25.2373749633213	1.55843823706368e-140	6.46440180734013e-137	NA	NA	NA	NA	NA	NA	NA	NA	NA	NA	NA	NA	NA	NA	NA	NA	2	2	4	4	1.5417547189644
270.0953	11383.4159661423	3.10836653634969	0.123662312438419	25.1359243981273	2.01438572404055e-139	8.3556719833202e-136	NA	NA	NA	NA	NA	NA	NA	NA	NA	NA	NA	NA	NA	NA	NA	NA	2	2	4	4	1.75377072354565
264.1445	14294.6904324652	3.45380696071915	0.137504449482583	25.1177832696725	3.17994370228131e-139	1.31904064770629e-135	NA	NA	NA	NA	NA	NA	NA	NA	NA	NA	NA	NA	NA	NA	NA	NA	2	2	4	4	1.88940454992717
98.996	14391.2426734745	3.46397070730882	0.138332489380521	25.0409048721752	2.19327074609603e-138	9.09768705480635e-135	NA	NA	NA	NA	NA	NA	NA	NA	NA	NA	NA	NA	NA	NA	NA	NA	2	2	4	4	1.89300034169069
171.1075	145348.061497955	6.85794265711995	0.274422164349751	24.9904838166771	7.75797091973627e-138	3.2180063375066e-134	NA	NA	NA	NA	NA	NA	NA	NA	NA	NA	NA	NA	NA	NA	NA	NA	2	2	4	4	2.71952801218199
358.1609	4210.66001468851	-2.30098861076121	0.0921517164051043	-24.9695686691925	1.30921965066747e-137	5.43064311096865e-134	NA	NA	NA	NA	NA	NA	NA	NA	NA	NA	NA	NA	NA	NA	NA	NA	0	2	2	4	-1.59309996303149
192.0871	11857.284642985	3.17050819658795	0.126996508813906	24.9653177571507	1.45606180083566e-137	6.03974434986632e-134	NA	NA	NA	NA	NA	NA	NA	NA	NA	NA	NA	NA	NA	NA	NA	NA	2	2	4	4	1.78247610316684
318.1489	4197.69129267748	-2.29472578692955	0.0924223720585321	-24.8286830971648	4.39476444629484e-136	1.8229482923231e-132	NA	NA	NA	NA	NA	NA	NA	NA	NA	NA	NA	NA	NA	NA	NA	NA	2	2	4	4	-1.58671494191378
338.1821	4524.40096606415	-2.44467680749819	0.09882973244492	-24.736248363929	4.35928149771619e-135	1.80822996525268e-131	NA	NA	NA	NA	NA	NA	NA	NA	NA	NA	NA	NA	NA	NA	NA	NA	2	2	4	4	-1.68027050905842
372.2199	4883.1407295187	-2.59315712863876	0.104927789504445	-24.7137306607313	7.61381984157373e-135	3.15821247028478e-131	NA	NA	NA	NA	NA	NA	NA	NA	NA	NA	NA	NA	NA	NA	NA	NA	2	2	4	4	-1.78247610316684
370.0127	9375.05369404304	2.81027415165274	0.113816838426834	24.6911985124178	1.32961400110196e-134	5.51523887657094e-131	NA	NA	NA	NA	NA	NA	NA	NA	NA	NA	NA	NA	NA	NA	NA	NA	2	2	4	4	1.61265533844343
351.0599	3883.8253157304	-2.13432208229358	0.086505930983096	-24.6725520208625	2.10827919439273e-134	8.74514209834103e-131	NA	NA	NA	NA	NA	NA	NA	NA	NA	NA	NA	NA	NA	NA	NA	NA	2	2	4	4	-1.50528918255914
225.085	3897.39095772738	-2.14163435035537	0.0869648268134192	-24.6264429980432	6.5817508081952e-134	2.73011023523937e-130	NA	NA	NA	NA	NA	NA	NA	NA	NA	NA	NA	NA	NA	NA	NA	NA	2	2	4	4	-1.51469107073441
279.9987	8589.61894651273	2.67463088693969	0.109048768780397	24.5269242087994	7.6262292099907e-133	3.16335987630414e-129	NA	NA	NA	NA	NA	NA	NA	NA	NA	NA	NA	NA	NA	NA	NA	NA	1	2	3	4	1.52039709664548
275.9942	8368.16938689646	2.63394018741044	0.107937632536566	24.4024268970153	1.61168735667177e-131	6.68527915547449e-128	NA	NA	NA	NA	NA	NA	NA	NA	NA	NA	NA	NA	NA	NA	NA	NA	2	2	4	4	1.49601850325281
358.1432	5123.49626048755	-2.68471657387531	0.110468476478743	-24.3030107724163	1.82178758705809e-130	7.55677491111694e-127	NA	NA	NA	NA	NA	NA	NA	NA	NA	NA	NA	NA	NA	NA	NA	NA	2	2	4	4	-1.84474067192312
340.2005	3944.25090244428	-2.16663764813987	0.0895914770897612	-24.1835241310859	3.31643944462536e-129	1.3756590816306e-125	NA	NA	NA	NA	NA	NA	NA	NA	NA	NA	NA	NA	NA	NA	NA	NA	2	2	4	4	-1.53586023622428
543.2184	40203.1004292405	-6.00314914493567	0.249040993591661	-24.1050642239997	2.21201598322621e-128	9.17544229842232e-125	NA	NA	NA	NA	NA	NA	NA	NA	NA	NA	NA	NA	NA	NA	NA	NA	1	2	2	4	-3.61539842550068
225.1217	3949.12069272031	-2.16917157166954	0.0901647465412208	-24.0578680125037	6.90614387907888e-128	2.86466848104192e-124	NA	NA	NA	NA	NA	NA	NA	NA	NA	NA	NA	NA	NA	NA	NA	NA	2	2	0	4	-1.53781913043951
382.0658	5359.80851436516	-2.76940710327266	0.115180135549593	-24.0441382540329	9.61375417726694e-128	3.98778523273033e-124	NA	NA	NA	NA	NA	NA	NA	NA	NA	NA	NA	NA	NA	NA	NA	NA	2	2	4	4	-1.90763387754927
237.085	4328.63795081653	-2.35668979016354	0.0982899371162637	-23.9769182818369	4.84228504559762e-127	2.00857983691389e-123	NA	NA	NA	NA	NA	NA	NA	NA	NA	NA	NA	NA	NA	NA	NA	NA	2	2	4	4	-1.60606849295828
387.2237	5055.00663438263	-2.65920448436879	0.110996012291474	-23.9576578425698	7.68913322085826e-127	3.18945246001201e-123	NA	NA	NA	NA	NA	NA	NA	NA	NA	NA	NA	NA	NA	NA	NA	NA	0	2	4	4	-1.81584840032641
314.064	11564.5065066974	3.13239295813368	0.131392760615933	23.8399204297854	1.28830691401751e-125	5.34389707934463e-122	NA	NA	NA	NA	NA	NA	NA	NA	NA	NA	NA	NA	NA	NA	NA	NA	2	2	4	4	1.77081845826057
355.0951	74807.5543871272	5.89381274174457	0.247517602389592	23.8116913094032	2.52714726575728e-125	1.04826068583612e-121	Verimol_B,Verimol_A,7-Hydroxy-2,4,5-trimethoxyisoflavan,7-Hydroxy-2,3,4-trimethoxyisoflavan,Sorgolactone,5-Hydroxy-3,4,7-trimethoxyflavan,Niazidin	1	C18H20O5	[M+K]+	316.131075	355.0942344	2.40921962995443	HMDB38323,HMDB38324,HMDB38780,HMDB39510,HMDB39607,HMDB40534,HMDB31981	Sorgolactone,2-O-Methylodoratol,Combretastatin_A-4,(S)-N-[3-(3,4-Methylenedioxyphenyl)-2-(mercaptomethyl)-1-oxoprolyl]glycine	1	C18H20O5	[M+K]+	316.131075	355.0942344	2.40921962995443	C09186,C09774,C20268,C01313	2	2	4	4	2.5035529592377
325.0726	4359.06746356068	-2.37075671619297	0.0997303837579284	-23.7716594167271	6.56133183692363e-125	2.72164044595592e-121	NA	NA	NA	NA	NA	NA	NA	NA	NA	NA	NA	NA	NA	NA	NA	NA	2	2	4	4	-1.61708574586827
427.3176	6609.11378612665	2.26225951274397	0.0953433457444969	23.7275029010039	1.87603402469153e-124	7.78178913442046e-121	NA	NA	NA	NA	NA	NA	NA	NA	NA	NA	NA	NA	NA	NA	NA	NA	2	2	3	4	1.33416196193068
356.051	6918.6609624641	2.33498243385342	0.0986463872912713	23.6702275467926	7.30770415382905e-124	3.03123568300829e-120	NA	NA	NA	NA	NA	NA	NA	NA	NA	NA	NA	NA	NA	NA	NA	NA	2	2	4	4	1.37324715972732
452.1159	4177.136836292	1.51007143559201	0.0639315248070556	23.6201379546222	2.39368135643764e-123	9.92899026650334e-120	NA	NA	NA	NA	NA	NA	NA	NA	NA	NA	NA	NA	NA	NA	NA	NA	0	2	2	4	0.933490477850843
205.0113	12227.0998480313	3.21727134788881	0.136652279018295	23.543488414548	1.46377881648965e-122	6.07175453079907e-119	NA	NA	NA	NA	NA	NA	NA	NA	NA	NA	NA	NA	NA	NA	NA	NA	2	2	4	4	1.80043030799174
337.1025	57149.5278141051	5.5016149582682	0.233786107843807	23.5326855346933	1.88845259190667e-122	7.83330135122885e-119	5-[(4-Hydroxypheny)ethenyl]-2-(3-methyl-1-butenyl)-1,3-benzenediol,Parakmerin_A,Cryptotanshinone,(E)-Arachidin_II,exo-Dehydrochalepin,7,8-Dihydropteroic_acid	1	C19H20O3	[M+(41K)]+	296.141245	337.1025214	-0.204092214209691	HMDB30599,HMDB33950,HMDB35220,HMDB38784,HMDB39071,HMDB01412	4-Prenylresveratrol,Dihydropteroate	1	C19H20O3	[M+(41K)]+	296.141245	337.1025214	-0.204092214209691	C10285,C00921	2	2	4	4	2.37448769088202
395.095	6032.22486021607	2.1160264992183	0.0900669764168814	23.4939217835417	4.70612235153906e-122	1.9520995514184e-118	NA	NA	NA	NA	NA	NA	NA	NA	NA	NA	NA	NA	NA	NA	NA	NA	2	2	4	4	1.24574204208786
428.2499	4581.24124963186	-2.46925869599894	0.105149171326103	-23.4833871238124	6.03005516924368e-122	2.50126688420228e-118	NA	NA	NA	NA	NA	NA	NA	NA	NA	NA	NA	NA	NA	NA	NA	NA	0	2	4	4	-1.6902223422574
358.0536	18680.3171689128	3.85522401472507	0.164773475479077	23.3971153640843	4.5725453248594e-121	1.89669180075168e-117	NA	NA	NA	NA	NA	NA	NA	NA	NA	NA	NA	NA	NA	NA	NA	NA	0	2	3	4	2.01444061362489
583.4057	11348.4765834315	-4.05920595269188	0.174145353762548	-23.3092980374701	3.56815207904602e-120	1.48006948238829e-116	NA	NA	NA	NA	NA	NA	NA	NA	NA	NA	NA	NA	NA	NA	NA	NA	2	2	3	4	-2.86741286956621
318.0588	6154.51355596061	2.14822110050894	0.0923355382269914	23.2653769259231	9.94164741975122e-120	4.12379534971281e-116	NA	NA	NA	NA	NA	NA	NA	NA	NA	NA	NA	NA	NA	NA	NA	NA	0	2	2	4	1.26692521748574
172.0585	8974.34005695087	2.74269194250887	0.118014746451537	23.2402477230687	1.78523314921743e-119	7.40514710295389e-116	NA	NA	NA	NA	NA	NA	NA	NA	NA	NA	NA	NA	NA	NA	NA	NA	2	2	1	4	1.55572085293745
352.1521	5457.65332920016	-2.8030900439587	0.120978764456543	-23.1700997819795	9.11896221401444e-119	3.78254552637319e-115	(S)-Reticuline,xi-Anomuricine	1	C19H23NO4	[M+Na]+	329.162709	352.1519304	0.579295418783654	HMDB03601,HMDB38724	Heliotrine,(S)-Reticuline,(R)-Reticuline,Salutaridinol,Sinomenine,Cinnamoylcocaine,Reticuline,Isosinomenine	1	C16H27NO5	[M+K]+	313.188924	352.1520834	0.144823791895157	C10324,C02105,C05178,C05220,C09643,C10852,C12328,C17899	2	2	4	4	-1.93427089577752
353.0973	14707.6766522365	3.49675218799528	0.151843063157952	23.0287252856448	2.40356051541393e-117	9.969969017937e-114	4-(3-Methyl-1-butenyl)-3,3,4,5-tetrahydroxystilbene,Honyudisin,2,3,4,5-Tetrahydroxy-4-prenylstilbene,Gancaonin_V	1	C19H20O4	[M+(41K)]+	312.13616	353.0974364	-0.500145234061431	HMDB30600,HMDB33535,HMDB35478,HMDB37586	Montanin_A,4-Prenyloxyresveratrol,Butylbenzyl_phthalate,m-(beta-Acetyl-alpha-ethyl-p-hydroxyphenethyl)benzoic_acid	1	C19H20O4	[M+(41K)]+	312.13616	353.0974364	-0.500145234061431	C09136,C10283,C14211,C14935	2	2	4	4	1.89662077733845
322.1498	17258.6824345999	3.73690678388452	0.162403342099252	23.0100362195794	3.69866062891325e-117	1.53420442887322e-113	NA	NA	NA	NA	NA	NA	NA	NA	NA	NA	NA	NA	NA	NA	NA	NA	1	2	3	4	1.97488100951234
215.1339	119256.714288463	6.57113988526154	0.286281514128401	22.9534201859583	1.36202729636589e-116	5.6496892253257e-113	NA	NA	NA	NA	NA	NA	NA	NA	NA	NA	NA	NA	NA	NA	NA	NA	2	2	4	4	2.63326689371532
362.2441	8704.88550000491	2.69532312360359	0.117526623889996	22.9337237333252	2.14199249845825e-116	8.8849848836048e-113	NA	NA	NA	NA	NA	NA	NA	NA	NA	NA	NA	NA	NA	NA	NA	NA	2	2	4	4	1.52808299457533
305.1722	14883.1627671876	3.51464404971854	0.153516386297348	22.8942599190094	5.30010031963792e-116	2.19848161258581e-112	Lactapiperanol_C	1	C16H26O4	[M+Na]+	282.18311	305.1723314	-0.341118736310599	HMDB33630	Discadenine,12-trans-Hydroxy_juvenile_hormone_III	1	C14H20N6O2	[M+H]+	304.164774	305.1720504	0.579673006412834	C01804,C16508	1	2	2	4	1.90763387754927
260.1243	5248.31905293745	-2.7300473467456	0.119478815100514	-22.8496352633636	1.47364233850077e-115	6.11266842010119e-112	NA	NA	NA	NA	NA	NA	NA	NA	NA	NA	NA	NA	NA	NA	NA	NA	2	2	4	4	-1.88583302295037
355.0548	4371.69482634229	-2.37647671644502	0.104210849173372	-22.8045039004658	4.13680380106359e-115	1.71594621668118e-111	NA	NA	NA	NA	NA	NA	NA	NA	NA	NA	NA	NA	NA	NA	NA	NA	2	2	4	4	-1.62154812361907
370.0666	11916.9562677	3.1781719481628	0.139540042171986	22.7760569560789	7.92070918492014e-115	3.28551016990487e-111	NA	NA	NA	NA	NA	NA	NA	NA	NA	NA	NA	NA	NA	NA	NA	NA	2	2	4	4	1.7913810249999
199.0006	8943.36356010777	2.73730450758341	0.120653019455478	22.6874098960574	5.96483712536067e-114	2.4742144395996e-110	NA	NA	NA	NA	NA	NA	NA	NA	NA	NA	NA	NA	NA	NA	NA	NA	2	2	4	4	1.54969833191982
353.0439	7667.92417887052	2.49725950392458	0.110611726669917	22.5768060865446	7.32550548113328e-113	3.03861967357408e-109	NA	NA	NA	NA	NA	NA	NA	NA	NA	NA	NA	NA	NA	NA	NA	NA	2	2	0	4	1.44121772915911
322.0617	7389.23645867738	2.4390221145258	0.108308992900586	22.5191099022084	2.69731561514779e-112	1.1188465171633e-108	NA	NA	NA	NA	NA	NA	NA	NA	NA	NA	NA	NA	NA	NA	NA	NA	2	2	4	4	1.41947420876378
323.0911	6962.72392637941	-3.24109506111487	0.144310114849333	-22.4592369322049	1.03958069341721e-111	4.3121807162946e-108	NA	NA	NA	NA	NA	NA	NA	NA	NA	NA	NA	NA	NA	NA	NA	NA	0	2	2	4	-2.20907139307178
454.2921	3432.1971341164	-1.86681768757361	0.0832793020992018	-22.4163464452412	2.72669233167891e-111	1.13103197918041e-107	NA	NA	NA	NA	NA	NA	NA	NA	NA	NA	NA	NA	NA	NA	NA	NA	2	2	4	4	-1.37944934960954
278.0638	8545.2447015706	2.66659755053034	0.11896236843553	22.4154712586734	2.78082116186583e-111	1.15348461794195e-107	NA	NA	NA	NA	NA	NA	NA	NA	NA	NA	NA	NA	NA	NA	NA	NA	2	2	4	4	1.51279997802789
212.1511	14727.7490013805	3.4988022285747	0.156122898125707	22.4105641810309	3.10479210992395e-111	1.28786776719645e-107	NA	NA	NA	NA	NA	NA	NA	NA	Atraton	1	C9H17N5O	[M+H]+	211.14331	212.1505864	2.30025289239574	C19098	2	2	3	4	1.90026624511306
357.0705	4787.49065662387	-2.55499091686263	0.114443399656104	-22.325367164382	2.09559898628519e-110	8.69254459511096e-107	NA	NA	NA	NA	NA	NA	NA	NA	NA	NA	NA	NA	NA	NA	NA	NA	2	2	3	4	-1.74543455860497
253.138	5021.88965928194	-2.64667838516142	0.118703750546369	-22.296501778413	3.99539237381838e-110	1.65728875665986e-106	NA	NA	NA	NA	NA	NA	NA	NA	NA	NA	NA	NA	NA	NA	NA	NA	2	2	2	4	-1.80962947586684
154.056	3539.55520560462	-1.9350023566463	0.0873883075861328	-22.1425773092024	1.22998517515501e-108	5.10197850654296e-105	NA	NA	NA	NA	NA	NA	NA	NA	NA	NA	NA	NA	NA	NA	NA	NA	2	2	4	4	-1.42277574228941
240.104	5424.17530838444	-2.79160890038335	0.126471797237757	-22.0729756463834	5.74813617523035e-108	2.38432688548555e-104	NA	NA	NA	NA	NA	NA	NA	NA	NA	NA	NA	NA	NA	NA	NA	NA	2	2	4	4	-1.93038100021043
230.0807	42416.9812933285	5.06597523824191	0.230538293993076	21.9745498697672	5.04525076413306e-107	2.09277001696239e-103	gamma-Fagarine,Pteleine	1	C13H11NO3	[M+H]+	229.073894	230.0811704	-2.24138289586001	HMDB30195,HMDB37614	N-Butyl-1H-pyrazolo[3,4-d]pyrimidin-4-amine,gamma-Fagarine,EPTC,8-Methylthiooctanaldoxime	1	C9H13N5	[M+K]+	191.117095	230.0802544	1.73982770072714	C15344,C10676,C11081,C17251	0	2	2	4	2.28400054643779
244.0585	8061.58210625392	2.57564946171408	0.117286922613508	21.960244197058	6.91265853954383e-107	2.86737076220278e-103	NA	NA	NA	NA	NA	NA	NA	NA	NA	NA	NA	NA	NA	NA	NA	NA	0	2	2	4	1.47072212285626
302.988	4423.68823895142	-2.40002685976089	0.109676348754264	-21.8828114449569	3.78759465326223e-106	1.57109426217317e-102	NA	NA	NA	NA	NA	NA	NA	NA	NA	NA	NA	NA	NA	NA	NA	NA	1	2	2	4	-1.64435952117707
370.896	12721.0421947692	3.27737428128335	0.149811215929489	21.8766950187889	4.3311601889255e-106	1.7965652463663e-102	NA	NA	NA	NA	NA	NA	NA	NA	NA	NA	NA	NA	NA	NA	NA	NA	2	2	4	4	1.82531056070279
397.1452	3731.82955194001	-2.0496397262693	0.0937973927677967	-21.8517771740559	7.47661412091634e-106	3.1012995373561e-102	NA	NA	NA	NA	NA	NA	NA	NA	NA	NA	NA	NA	NA	NA	NA	NA	0	2	2	4	-1.46542231162108
269.1725	9125.15623539321	2.76848272168399	0.127165895962427	21.7706382731889	4.40454491130291e-105	1.82700522920845e-101	NA	NA	NA	NA	NA	NA	NA	NA	NA	NA	NA	NA	NA	NA	NA	NA	0	2	4	4	1.57830093454726
212.1147	21467.7660921609	4.06234180597964	0.186681231501168	21.7608474794865	5.4531247176299e-105	2.26195613287288e-101	NA	NA	NA	NA	NA	NA	NA	NA	NA	NA	NA	NA	NA	NA	NA	NA	2	2	4	4	2.06751874676426
373.082	17796.9560504356	3.7828778644524	0.174485002138552	21.6802465431874	3.15186825099106e-104	1.30739495051109e-100	Penicillin_V	1	C16H18N2O5S	[M+Na]+	350.093645	373.0828664	-2.21961412478938	HMDB14561	Penicillin_V,Penicillin_X	1	C16H18N2O5S	[M+Na]+	350.093645	373.0828664	-2.21961412478938	C08126,C17404	2	2	4	4	1.98772420897464
113.0713	3331.21613823034	-1.799544571717	0.0830161286529231	-21.6770475920481	3.37870076392282e-104	1.40148507687519e-100	NA	NA	NA	NA	NA	NA	NA	NA	NA	NA	NA	NA	NA	NA	NA	NA	2	2	4	4	-1.34745908068611
251.0435	8996.27894379369	-3.67812628895358	0.170513759311149	-21.5708474425329	3.37455365669074e-103	1.39976485679532e-99	NA	NA	NA	NA	NA	NA	NA	NA	NA	NA	NA	NA	NA	NA	NA	NA	2	2	4	4	-2.54730422247225
374.0644	21209.5435510224	4.04435547507187	0.188020221791743	21.5102154254	1.24922908463738e-102	5.18180224307585e-99	NA	NA	NA	NA	NA	NA	NA	NA	Pretetramid	1	C19H13NO6	[M+Na]+	351.074289	374.0635104	2.4824661431397	C18295	2	2	4	4	2.06244785461446
215.0831	13215.1320853834	3.33513265207082	0.156461513307545	21.3159938285603	8.06763237496488e-101	3.34645390913543e-97	4-Methyl-1-phenyl-2-pentanone,(S)-4-(4-Methylphenyl)-2-pentanone,Rhubafuran,3-(4-Isopropylphenyl)propanal	1	C12H16O	[M+K]+	176.120115	215.0832744	-0.728555023295227	HMDB31569,HMDB34177,HMDB36021,HMDB36171	1-Methylphenanthrene	1	C15H12	[M+Na]+	192.0939	215.0831214	-0.017202651492158	C19457	2	2	0	4	1.85472281945145
213.0987	23295.8330642619	0.747342543608499	0.0350919492328484	21.2966951094565	1.21818487489852e-100	5.05303086107907e-97	NA	NA	NA	NA	NA	NA	NA	NA	NA	NA	NA	NA	NA	NA	NA	NA	0	2	4	4	0.555606075062393
259.0975	74654.4049268595	5.89082709963649	0.276918624651225	21.272773209299	2.02922149735277e-100	8.41721077101931e-97	NA	NA	NA	NA	NA	NA	NA	NA	NA	NA	NA	NA	NA	NA	NA	NA	0	2	4	4	2.48997674351852
359.0843	28768.1631286937	4.49555729734739	0.211586701899392	21.2468801535789	3.52311908355857e-100	1.46138979586009e-96	Isomugineic_acid,D-Fructosazine	1	C12H20N2O8	[M+K]+	320.121968	359.0851274	-2.36489883637496	HMDB33555,HMDB35284	Mugineic_acid,3-Epihydroxy-2-deoxymugineic_acid	1	C12H20N2O8	[M+K]+	320.121968	359.0851274	-2.36489883637496	C15500,C15502	2	2	0	4	2.12715381367554
256.0754	18132.3603204774	3.8107804819548	0.180448167918029	21.1184215718161	5.38648214856501e-99	2.23431279522477e-95	NA	NA	NA	NA	NA	NA	NA	NA	NA	NA	NA	NA	NA	NA	NA	NA	2	2	4	4	2.00090390237611
323.0288	4874.14751916481	-2.58958823382403	0.12281356025525	-21.0855236868139	1.0801174188545e-98	4.48032705340847e-95	NA	NA	NA	NA	NA	NA	NA	NA	NA	NA	NA	NA	NA	NA	NA	NA	2	2	4	4	-1.77953896590046
370.1814	5312.00827005366	-2.75262301911334	0.131154214373702	-20.9876825709176	8.49896760078783e-98	3.52537176080679e-94	NA	NA	NA	NA	NA	NA	NA	NA	NA	NA	NA	NA	NA	NA	NA	NA	0	2	3	4	-1.89662077733845
415.0716	13925.1988894906	3.41428212889729	0.163194907413739	20.9214992244902	3.41217100866378e-97	1.41536853439374e-93	Portulacaxanthin_II	1	C18H18N2O7	[M+(41K)]+	374.111403	415.0726794	-2.58557128236444	HMDB12281	Portulacaxanthin_II	1	C18H18N2O7	[M+(41K)]+	374.111403	415.0726794	-2.58557128236444	C08565	2	2	4	4	1.87876129097728
170.1024	30640.8115627208	4.58848616661792	0.219517844635026	20.9025656854768	5.07430122665029e-97	2.10482014881454e-93	NA	NA	NA	NA	NA	NA	NA	NA	NA	NA	NA	NA	NA	NA	NA	NA	2	2	4	4	2.13885183506122
184.0721	49010.2104228971	5.27730861906568	0.253010717225877	20.8580437893243	1.28834321795228e-96	5.34404766806605e-93	NA	NA	NA	NA	NA	NA	NA	NA	NA	NA	NA	NA	NA	NA	NA	NA	2	2	4	4	2.3006422028919
338.1085	6801.76897402611	2.30789405006688	0.110716743654457	20.8450318704255	1.69096060657921e-96	7.01410459609057e-93	NA	NA	NA	NA	NA	NA	NA	NA	NA	NA	NA	NA	NA	NA	NA	NA	0	2	3	4	1.35495047854012
349.1718	3998.65241647306	-2.19498739247419	0.105411463538641	-20.8230425685113	2.67640198888794e-96	1.11017154499072e-92	NA	NA	NA	NA	NA	NA	NA	NA	NA	NA	NA	NA	NA	NA	NA	NA	2	2	0	4	-1.54770326200037
208.0609	7412.05235743168	-3.34967558705763	0.160875955892097	-20.8214805530314	2.7650887176877e-96	1.14695880009686e-92	NA	NA	NA	NA	NA	NA	NA	NA	NA	NA	NA	NA	NA	NA	NA	NA	2	2	4	4	-2.3179465126238
339.1065	7381.16821648697	2.43729228109442	0.117444718448577	20.7526767767049	1.15952672427585e-95	4.80971685229621e-92	NA	NA	NA	NA	NA	NA	NA	NA	NA	NA	NA	NA	NA	NA	NA	NA	2	2	4	4	1.41618807557952
295.2119	5096.78258494924	-2.67479825674701	0.129183386156893	-20.7054353993977	3.09426250992683e-95	1.28350008911765e-91	NA	NA	NA	NA	NA	NA	NA	NA	NA	NA	NA	NA	NA	NA	NA	NA	2	2	4	4	-1.83818664698383
359.1425	15318.7612736177	3.55804966010666	0.17216481486405	20.6665320258165	6.93219235713952e-95	2.87547338974147e-91	NA	NA	NA	NA	NA	NA	NA	NA	NA	NA	NA	NA	NA	NA	NA	NA	2	2	4	4	1.92652009633928
265.9831	9235.39263193185	2.78708501515335	0.136245703926596	20.4563148402457	5.27799687759636e-93	2.18931310482697e-89	NA	NA	NA	NA	NA	NA	NA	NA	NA	NA	NA	NA	NA	NA	NA	NA	2	2	4	4	1.58671494191378
389.0416	11449.0476434319	3.11711496577568	0.152636822458341	20.4217757915291	1.07099550774049e-92	4.44248936610756e-89	NA	NA	NA	NA	NA	NA	NA	NA	NA	NA	NA	NA	NA	NA	NA	NA	2	2	4	4	1.75657672069163
285.113	5596.91818666236	1.99494923772276	0.0977861039894581	20.4011526825716	1.63320121421051e-92	6.77451863654521e-89	NA	NA	NA	NA	NA	NA	NA	NA	NA	NA	NA	NA	NA	NA	NA	NA	2	2	4	4	1.17927309021283
190.0494	43185.868061207	5.09227547753013	0.249965893928581	20.3718811294515	2.97045766805049e-92	1.23214584070734e-88	Kynurenic_acid,1-Nitronaphthalene-5,6-oxide,1-Nitronaphthalene-7,8-oxide	1	C10H7NO3	[M+H]+	189.042594	190.0498704	-2.50513193727709	HMDB00715,HMDB60331,HMDB60332	N3-Metyladenine,4-Hydroxy-2-quinolinecarboxylic_acid,N-Acetylisatin,1-Nitronaphthalene-5,6-oxide,1-Nitronaphthalene-7,8-oxide,2-Oxo-1,2-dihydroquinoline-4-carboxylate,3-Hydroxyquinaldic_acid	1	C6H9N5	[M+K]+	151.085795	190.0489544	2.31466677305482	C05026,C01717,C02172,C14800,C14802,C16715,C18621	2	2	0	4	2.29224202505912
185.0852	5916.55095518588	-2.95119574473237	0.145244234255157	-20.318849556175	8.76053429332066e-92	3.63386962486941e-88	NA	NA	NA	NA	NA	NA	NA	NA	NA	NA	NA	NA	NA	NA	NA	NA	2	2	4	4	-1.99207907647375
361.1984	32272.3800768636	4.66485416011565	0.229968537412933	20.2847494383086	1.75354098778441e-91	7.27368801732975e-88	Arginyl-Tryptophan,Tryptophyl-Arginine,Dodecyl_gallate,[6]-Gingerdiol_3-acetate,[6]-Gingerdiol_5-acetate	1	C17H24N6O3	[M+H]+	360.190989	361.1982654	0.494188419619234	HMDB28720,HMDB29077,HMDB38720,HMDB40566,HMDB40567	Shiromodiol_diacetate,Piperonyl_butoxide,Monacolin_J_acid	1	C19H30O5	[M+Na]+	338.209325	361.1985464	-0.283777443312074	C09725,C18880,C20854	1	2	4	4	2.17581944817356
311.2583	9438.26098385129	-3.75782265925323	0.185924498348875	-20.2115519612801	7.74733033843634e-91	3.21359262438339e-87	NA	NA	NA	NA	NA	NA	NA	NA	NA	NA	NA	NA	NA	NA	NA	NA	1	2	2	4	-2.59655358233279
244.0642	6969.1802265117	-3.24268987541354	0.160866062521936	-20.1577002916408	2.30341787814454e-90	9.55457735854357e-87	NA	NA	NA	NA	NA	NA	NA	NA	NA	NA	NA	NA	NA	NA	NA	NA	2	2	4	4	-2.21602400961247
420.1725	3515.98755436017	-1.92028516322473	0.0954148229244143	-20.1256482417406	4.39980218814796e-90	1.82503794764377e-86	NA	NA	NA	NA	NA	NA	NA	NA	NA	NA	NA	NA	NA	NA	NA	NA	2	2	4	4	-1.41618807557952
200.6135	5926.23415646353	-2.95416178081019	0.146844828836344	-20.1175744779039	5.1779851382984e-90	2.14782823536617e-86	NA	NA	NA	NA	NA	NA	NA	NA	NA	NA	NA	NA	NA	NA	NA	NA	2	2	4	4	-2.00090390237611
257.9933	10094.9457604268	2.92433496341606	0.145571813532034	20.088607076208	9.28299484963369e-90	3.85058626362805e-86	NA	NA	NA	NA	NA	NA	NA	NA	NA	NA	NA	NA	NA	NA	NA	NA	2	2	4	4	1.66324491665773
198.1334	15068.3828149301	3.53323238928837	0.176009661262472	20.074082092684	1.2435871740324e-89	5.15839959788639e-86	NA	NA	NA	NA	NA	NA	NA	NA	NA	NA	NA	NA	NA	NA	NA	NA	0	2	2	4	1.91510653954523
252.0861	38186.1913162469	4.91199711912771	0.244991243941086	20.049684389165	2.03129621314868e-89	8.42581669214071e-86	N-Phenylacetylaspartic_acid,N-Carboxyacetyl-D-phenylalanine,4-Hydroxy-3-methoxy-cinnamoylglycine	1	C12H13NO5	[M+H]+	251.079374	252.0866504	-1.98860193191834	HMDB29355,HMDB39102,HMDB59747	N-Feruloylglycine,N-Hydroxy-MeIQx	1	C12H13NO5	[M+H]+	251.079374	252.0866504	-1.98860193191834	C02564,C20291	2	2	4	4	2.23755015954732
305.0635	6668.00881114846	2.27639251696735	0.11364627985599	20.0305062326013	2.98607102596284e-89	1.23862226156939e-85	NA	NA	NA	NA	NA	NA	NA	NA	NA	NA	NA	NA	NA	NA	NA	NA	2	2	4	4	1.34448359122709
118.0103	6514.07336622633	-3.12380923779165	0.156042686168976	-20.0189404225516	3.76645922496533e-89	1.56232728651562e-85	NA	NA	NA	NA	NA	NA	NA	NA	NA	NA	NA	NA	NA	NA	NA	NA	2	2	4	4	-2.13885183506122
230.0428	13821.2831767946	3.40296150886072	0.170104384678225	20.0051369357579	4.96820014620781e-89	2.060809420647e-85	NA	NA	NA	NA	NA	NA	NA	NA	NA	NA	NA	NA	NA	NA	NA	NA	0	2	4	4	1.8752603709776
238.9722	10470.1751212613	2.9803793772206	0.14968516877035	19.9109865172625	3.26815769092163e-88	1.35563181019429e-84	NA	NA	NA	NA	NA	NA	NA	NA	NA	NA	NA	NA	NA	NA	NA	NA	1	2	4	4	1.68522556289483
499.2574	3099.19879197192	-1.63195089385963	0.082632944841615	-19.7493977370362	8.11801474331327e-87	3.36735251552634e-83	NA	NA	NA	NA	NA	NA	NA	NA	NA	NA	NA	NA	NA	NA	NA	NA	2	2	4	4	-1.26961333927014
435.3077	5164.57854742979	-2.6997267501778	0.137434281912825	-19.6437650970538	6.53673721068874e-86	2.71143859499369e-82	NA	NA	NA	NA	NA	NA	NA	NA	NA	NA	NA	NA	NA	NA	NA	NA	2	2	4	4	-1.85472281945145
219.046	7530.72006454907	-3.37703065254401	0.172464504741598	-19.5810184687207	2.24486957541107e-85	9.3117189988051e-82	Dibutyl_disulfide,2-O-Methyl-L-fucose,1,8-Octanedithiol	1	C8H18S2	[M+(41K)]+	178.084994	219.0462704	-1.06598482403253	HMDB29569,HMDB33789,HMDB40348	Digitalose,D-Thevetose	1	C7H14O5	[M+(41K)]+	178.084125	219.0454014	2.90122502424346	C08235,C16287	2	2	3	4	-2.3268657712589
134.0643	3856.14114994054	-2.11913457658112	0.108336861822779	-19.5606051433138	3.35077092640759e-85	1.38989978027387e-81	NA	NA	NA	NA	NA	NA	NA	NA	NA	NA	NA	NA	NA	NA	NA	NA	1	2	2	4	-1.49601850325281
336.1086	20200.0738664566	3.97180916420391	0.203546849489594	19.5129974949917	8.51403372696871e-85	3.53162118994662e-81	NA	NA	NA	NA	NA	NA	NA	NA	NA	NA	NA	NA	NA	NA	NA	NA	2	2	4	4	2.03308413779834
447.3062	11104.4273188337	-2.29903175958143	0.117826420970856	-19.5120223515071	8.67801696079268e-85	3.59964143533681e-81	NA	NA	NA	NA	NA	NA	NA	NA	NA	NA	NA	NA	NA	NA	NA	NA	2	2	4	4	-1.58883609003598
240.1083	9812.82643031472	2.88070957558958	0.147865063059229	19.4820163464555	1.5601260546345e-84	6.47140287462389e-81	NA	NA	NA	NA	NA	NA	NA	NA	NA	NA	NA	NA	NA	NA	NA	NA	2	2	0	4	1.63513270287548
340.0905	6418.86246512626	2.21568243320833	0.113820580112821	19.4664482557734	2.11433109512957e-84	8.77024538259747e-81	NA	NA	NA	NA	NA	NA	NA	NA	NA	NA	NA	NA	NA	NA	NA	NA	2	2	4	4	1.30966944895387
292.0619	5748.78278229318	2.03833062266385	0.104817781360574	19.4464202180732	3.12500756659464e-84	1.29625313862345e-80	NA	NA	NA	NA	NA	NA	NA	NA	NA	NA	NA	NA	NA	NA	NA	NA	2	2	4	4	1.19755017016836
598.2952	12904.0771111334	3.29903646180124	0.17007492041978	19.3975481726438	8.09407212711899e-84	3.35742111832896e-80	NA	NA	NA	NA	NA	NA	NA	NA	NA	NA	NA	NA	NA	NA	NA	NA	0	2	2	4	1.83493902596828
465.0315	3553.14159954176	-1.94332015959205	0.10020019289063	-19.3943754351174	8.60921354659041e-84	3.5711017791257e-80	NA	NA	NA	NA	NA	NA	NA	NA	NA	NA	NA	NA	NA	NA	NA	NA	2	2	4	4	-1.42609285751051
131.1011	3754.79411265634	-2.06267644560877	0.106359343458825	-19.3934672641836	8.76259899546148e-84	3.63472606331742e-80	NA	NA	NA	NA	NA	NA	NA	NA	NA	NA	NA	NA	NA	NA	NA	NA	2	2	4	4	-1.47785344290645
316.1294	4339.77253560825	-2.36178850923667	0.12186051464313	-19.381081034765	1.11480356189093e-83	4.62420517472356e-80	NA	NA	NA	NA	NA	NA	NA	NA	NA	NA	NA	NA	NA	NA	NA	NA	2	2	4	4	-1.61045195412679
332.057	53117.632838204	0.776519330335185	0.040068266378419	19.3799083544434	1.1404985903604e-83	4.73078815281495e-80	NA	NA	NA	NA	NA	NA	NA	NA	NA	NA	NA	NA	NA	NA	NA	NA	0	2	4	4	0.571111315365052
453.0525	4134.24735208081	-2.26357744625645	0.116962504876576	-19.3530178636741	1.92248847032404e-83	7.9744821749041e-80	NA	NA	NA	NA	NA	NA	NA	NA	NA	NA	NA	NA	NA	NA	NA	NA	2	2	4	4	-1.56180033576972
427.1752	30656.4539923743	4.58924026273647	0.237382860475311	19.3326521280747	2.85364982906224e-83	1.18369394909502e-79	Mangostanol,Edulisin_II,Archangelicin,Atrovirisidone,Mangostenol	1	C24H26O7	[M+H]+	426.167855	427.1751314	0.273424156546521	HMDB29868,HMDB30593,HMDB30845,HMDB36982,HMDB39912	Archangelicin,Disenecionyl_cis-khellactone	1	C24H26O7	[M+H]+	426.167855	427.1751314	0.273424156546521	C09116,C09261	2	2	4	4	2.14481236451107
314.979	4461.11231575761	-2.41670833881996	0.125040449125074	-19.3274124951567	3.15866894926569e-83	1.31021588015541e-79	NA	NA	NA	NA	NA	NA	NA	NA	NA	NA	NA	NA	NA	NA	NA	NA	2	2	4	4	-1.66564771153045
204.1427	6172.21756453055	-3.0275839102157	0.156863485511939	-19.3007563253799	5.29288291993946e-83	2.19548783519089e-79	NA	NA	NA	NA	NA	NA	NA	NA	NA	NA	NA	NA	NA	NA	NA	NA	2	2	4	4	-2.04267735501118
427.0116	5381.3747356861	1.93096817252535	0.100171061448766	19.2767067114785	8.42741284715537e-83	3.49569084900005e-79	NA	NA	NA	NA	NA	NA	NA	NA	NA	NA	NA	NA	NA	NA	NA	NA	2	2	4	4	1.15432824449854
273.1133	96370.708597991	6.26193139753537	0.324897701670119	19.2735478439714	8.95794109766558e-83	3.71575396731168e-79	NA	NA	NA	NA	NA	NA	NA	NA	NA	NA	NA	NA	NA	NA	NA	NA	1	2	3	4	2.5794339057042
316.212	356792.739190365	-2.05590063867396	0.107177895994893	-19.1821328417562	5.21947760766607e-82	2.16503931165989e-78	NA	NA	NA	NA	NA	NA	NA	NA	NA	NA	NA	NA	NA	NA	NA	NA	2	2	4	4	-1.46895093255501
321.1676	21645.9271242653	4.07462692998296	0.212503462604928	19.1744025251872	6.05601695893214e-82	2.51203583456505e-78	NA	NA	NA	NA	NA	NA	NA	NA	NA	NA	NA	NA	NA	NA	NA	NA	2	2	4	4	2.07264336712373
413.0834	5217.11322967106	1.88036672177577	0.0983119172865865	19.1265390165707	1.51825528709308e-81	6.2977229308621e-78	NA	NA	NA	NA	NA	NA	NA	NA	NA	NA	NA	NA	NA	NA	NA	NA	2	2	4	4	1.13008171882362
293.0721	4543.61982825657	-2.45291925743179	0.128420904500508	-19.1006228072633	2.49493327167341e-81	1.03489832109013e-77	NA	NA	NA	NA	NA	NA	NA	NA	NA	NA	NA	NA	NA	NA	NA	NA	2	2	3	4	-1.68522556289483
280.1029	7387.99070159549	2.43866860693577	0.127684417373369	19.0991873331319	2.56447595897721e-81	1.06374462778375e-77	NA	NA	NA	NA	NA	NA	NA	NA	NA	NA	NA	NA	NA	NA	NA	NA	2	2	0	4	1.41782922833811
318.1425	40580.0457982804	5.00112926078532	0.262710998735074	19.036619269331	8.48296019787564e-81	3.51873189007882e-77	NA	NA	NA	NA	NA	NA	NA	NA	Butralin	1	C14H21N3O4	[M+Na]+	295.153207	318.1424284	0.339784921240592	C18582	0	2	2	4	2.26796837691329
466.2295	3013.56659511149	-1.564822773268	0.0824760703211751	-18.9730520279922	2.84876588057448e-80	1.18166808726229e-76	NA	NA	NA	NA	NA	NA	NA	NA	NA	NA	NA	NA	NA	NA	NA	NA	2	2	4	4	-1.23923575771614
217.0868	18243.0463353599	3.81985570841128	0.20247867847647	18.8654713530994	2.1930706949452e-79	9.09685724263271e-76	NA	NA	NA	NA	NA	NA	NA	NA	NA	NA	NA	NA	NA	NA	NA	NA	2	2	4	4	2.0053754026036
458.2604	3142.78001095801	-1.66487893382738	0.0885694494745377	-18.7974402427104	7.92498237676486e-79	3.28728268988207e-75	NA	NA	NA	NA	NA	NA	NA	NA	NA	NA	NA	NA	NA	NA	NA	NA	0	2	4	4	-1.28456481341706
320.1897	4296.10970478037	-2.34147336423317	0.125206308811742	-18.7009215945641	4.86564660309236e-78	2.01827021096271e-74	NA	NA	NA	NA	NA	NA	NA	NA	NA	NA	NA	NA	NA	NA	NA	NA	1	2	4	4	-1.60171567649404
188.0325	10272.7201054998	2.95114985616747	0.158371214934033	18.6343828794691	1.69093281281222e-77	7.0139893075451e-74	NA	NA	NA	NA	NA	NA	NA	NA	NA	NA	NA	NA	NA	NA	NA	NA	2	2	2	4	1.66806016156122
485.0224	3482.07477178753	-1.89876523698591	0.101924500879	-18.6291345124176	1.86515980293447e-77	7.73668286257219e-74	NA	NA	NA	NA	NA	NA	NA	NA	NA	NA	NA	NA	NA	NA	NA	NA	2	2	4	4	-1.39360177044484
457.112	3020.09881400573	-1.57005417518673	0.0843152192363676	-18.6212428717676	2.16138956166082e-77	8.96544390176909e-74	NA	NA	NA	NA	NA	NA	NA	NA	NA	NA	NA	NA	NA	NA	NA	NA	2	2	4	4	-1.24053281586073
214.1283	24893.1612540476	4.28184532184968	0.230095870000061	18.6089620897956	2.7183234537439e-77	1.12756056861297e-73	NA	NA	NA	NA	NA	NA	NA	NA	NA	NA	NA	NA	NA	NA	NA	NA	2	2	4	4	2.08835272173499
318.0797	6307.0209564444	2.18754328677717	0.117646733035197	18.5941694285953	3.58218403139724e-77	1.48588993622357e-73	NA	NA	NA	NA	NA	NA	NA	NA	NA	NA	NA	NA	NA	NA	NA	NA	2	2	3	4	1.28593833508626
377.1531	9659.23776892967	-3.79608368874728	0.204565530642259	-18.5568100198944	7.18461346492639e-77	2.98017766525147e-73	NA	NA	NA	NA	NA	NA	NA	NA	NA	NA	NA	NA	NA	NA	NA	NA	1	2	4	4	-2.63326689371532
584.3071	179127.287721693	7.16058678425873	0.386201904988766	18.541044701649	9.63321020465585e-77	3.99585559289125e-73	NA	NA	NA	NA	NA	NA	NA	NA	NA	NA	NA	NA	NA	NA	NA	NA	2	2	4	4	2.77161594272259
391.1461	3874.60765485884	-2.12916330113067	0.115007078356144	-18.5133239759145	1.61237146256183e-76	6.68811682670648e-73	NA	NA	NA	NA	NA	NA	NA	NA	NA	NA	NA	NA	NA	NA	NA	NA	2	2	4	4	-1.50156541654837
174.0534	12699.7747417323	3.27483627150583	0.17707507893184	18.4940551276918	2.30547376834018e-76	9.56310519107507e-73	NA	NA	NA	NA	NA	NA	NA	NA	NA	NA	NA	NA	NA	NA	NA	NA	1	2	3	4	1.82213835635266
186.0989	70723.5727686919	5.81211611995789	0.315053626922561	18.4480216169246	5.4089270144019e-76	2.24362292557391e-72	NA	NA	NA	NA	NA	NA	NA	NA	NA	NA	NA	NA	NA	NA	NA	NA	2	2	4	4	2.45179407140153
466.1862	11507.9542769376	3.12493940510796	0.169681713361417	18.4164771984116	9.69089486653302e-76	4.0197831906379e-72	(E)-Squamosamide	1	C26H27NO7	[M+H]+	465.178754	466.1860304	0.422792591519515	HMDB41088	NA	NA	NA	NA	NA	NA	NA	NA	2	2	0	4	1.76223057355815
333.0156	6867.61288632443	2.32324948813025	0.126177856492571	18.4124976656822	1.04299625575343e-75	4.32634846886524e-72	NA	NA	NA	NA	NA	NA	NA	NA	NA	NA	NA	NA	NA	NA	NA	NA	2	2	4	4	1.36709734945142
260.0726	9144.46052169719	2.77173325913576	0.150629968193746	18.4009416743064	1.29101617541232e-75	5.35513509561031e-72	NA	NA	NA	NA	NA	NA	NA	NA	NA	NA	NA	NA	NA	NA	NA	NA	2	2	4	4	1.5824939340869
461.1991	4862.1985725401	1.76431856663851	0.0959429880812741	18.3892392964032	1.6021210449341e-75	6.64559809438663e-72	NA	NA	NA	NA	NA	NA	NA	NA	NA	NA	NA	NA	NA	NA	NA	NA	1	2	3	4	1.05263382880609
265.1478	8669.85318378208	-3.61628626922754	0.196690066089542	-18.3857087504422	1.70990380648205e-75	7.09268098928752e-72	NA	NA	NA	NA	NA	NA	NA	NA	NA	NA	NA	NA	NA	NA	NA	NA	0	2	2	4	-2.4768445163513
381.0706	5872.67752024803	-2.93764519399494	0.160060594318414	-18.3533317897782	3.10476675401806e-75	1.28785724956669e-71	NA	NA	NA	NA	NA	NA	NA	NA	NA	NA	NA	NA	NA	NA	NA	NA	2	2	4	4	-1.98772420897464
445.1328	4177.7616540888	1.51034014772186	0.0823116277491767	18.3490496910623	3.35936571038344e-75	1.39346489666705e-71	NA	NA	NA	NA	NA	NA	NA	NA	Lamiide,10-Hydroxymorroniside	1	C17H26O12	[M+Na]+	422.14243	445.1316514	2.6722431358641	C11644,C11660	2	2	4	4	0.93442061683056
446.0452	4891.13249074614	1.77422658160911	0.096764619876781	18.3354885687392	4.31125455124797e-75	1.78830838785766e-71	NA	NA	NA	NA	NA	NA	NA	NA	NA	NA	NA	NA	NA	NA	NA	NA	2	2	0	4	1.05788086859525
386.9119	10791.0053088432	3.02665199858189	0.165230458125628	18.3177607380394	5.97200006419026e-75	2.47718562662612e-71	NA	NA	NA	NA	NA	NA	NA	NA	NA	NA	NA	NA	NA	NA	NA	NA	2	2	4	4	1.71848915348442
455.2498	2947.40665382271	-1.5107255222565	0.0824736291419816	-18.3176796992372	5.98089806398457e-75	2.4808765169408e-71	NA	NA	NA	NA	NA	NA	NA	NA	NA	NA	NA	NA	NA	NA	NA	NA	2	2	4	4	-1.20746362974783
249.0347	4954.81332910883	-2.62096687720631	0.143321551979043	-18.2873185575716	1.04427149006492e-74	4.3316381407893e-71	NA	NA	NA	NA	NA	NA	NA	NA	NA	NA	NA	NA	NA	NA	NA	NA	2	2	4	4	-1.79739750577856
556.2759	134892.748437894	6.749760752057	0.369763026320587	18.2542879400952	1.91288501381823e-74	7.93464703731802e-71	Enkephalin_L	1	C28H37N5O7	[M+H]+	555.2693	556.2765764	-1.28263534785503	HMDB01045	NA	NA	NA	NA	NA	NA	NA	NA	2	2	4	4	2.6960205652338
250.1289	11175.7593841681	3.08019463920558	0.168892811000692	18.2375710425765	2.59747206632314e-74	1.07743141311084e-70	NA	NA	NA	NA	NA	NA	NA	NA	NA	NA	NA	NA	NA	NA	NA	NA	2	2	4	4	1.74543455860497
324.1668	14175.4424708948	3.44118137806425	0.188737377899294	18.2326437739343	2.84242218098809e-74	1.17903672067386e-70	NA	NA	NA	NA	NA	NA	NA	NA	L-4-Hydroxyphenylglycyl-L-arginine	1	C14H21N5O4	[M+H]+	323.159355	324.1666314	0.624678731024639	C20910	2	2	4	4	1.88583302295037
358.1205	5902.65814069349	2.08107493523823	0.11421467245089	18.2207319828637	3.53395883806603e-74	1.46588612602979e-70	NA	NA	NA	NA	NA	NA	NA	NA	NA	NA	NA	NA	NA	NA	NA	NA	2	2	4	4	1.22002481787162
287.1797	6417.32832790717	-3.09720531670104	0.170086927512836	-18.2095435668758	4.33546059301925e-74	1.79834905398438e-70	NA	NA	NA	NA	NA	NA	NA	NA	NA	NA	NA	NA	NA	NA	NA	NA	2	2	4	4	-2.11573983568784
397.1733	3896.72814568851	-2.14116147458179	0.117625379356209	-18.203226942186	4.86552994653905e-74	2.0182218218244e-70	NA	NA	NA	NA	NA	NA	NA	NA	NA	NA	NA	NA	NA	NA	NA	NA	2	2	3	4	-1.51091428001958
576.2819	10379.3187689965	2.96698718619551	0.162999008732237	18.2024860719826	4.93179023444872e-74	2.04570658924933e-70	NA	NA	NA	NA	NA	NA	NA	NA	NA	NA	NA	NA	NA	NA	NA	NA	2	2	4	4	1.67535636999599
317.2153	44050.877271948	-2.05714030410438	0.113060822859252	-18.1949879019126	5.65516248702057e-74	2.34576139961613e-70	NA	NA	NA	NA	NA	NA	NA	NA	NA	NA	NA	NA	NA	NA	NA	NA	2	2	4	4	-1.47072212285626
228.9788	5735.50048134951	-2.89454082719499	0.159131041232791	-18.1896681173637	6.23163529860664e-74	2.58488232186204e-70	NA	NA	NA	NA	NA	NA	NA	NA	NA	NA	NA	NA	NA	NA	NA	NA	1	2	3	4	-1.97488100951234
574.3187	12796.0759291079	-4.25181992532773	0.234058204501838	-18.1656521478372	9.65529259193726e-74	4.00501536713558e-70	NA	NA	NA	NA	NA	NA	NA	NA	NA	NA	NA	NA	NA	NA	NA	NA	2	2	4	4	-3.00009271388924
103.1234	5058.05951367694	-2.66025855891187	0.146462923799634	-18.1633582745568	1.00673631704713e-73	4.1759422431115e-70	NA	NA	NA	NA	NA	NA	NA	NA	NA	NA	NA	NA	NA	NA	NA	NA	2	2	4	4	-1.81898438268214
315.2279	5224.6187367242	-2.72147474525632	0.149994950021926	-18.1437758061755	1.43803506651962e-73	5.96496945592339e-70	NA	NA	NA	NA	NA	NA	NA	NA	NA	NA	NA	NA	NA	NA	NA	NA	2	2	4	4	-1.87876129097728
235.9667	9245.2321187745	2.78873061844564	0.153708020440174	18.1430390584665	1.45744532014368e-73	6.04548318795596e-70	NA	NA	NA	NA	NA	NA	NA	NA	NA	NA	NA	NA	NA	NA	NA	NA	2	2	4	4	1.58883609003598
388.077	9483.52158906391	2.8280631065334	0.156036962153837	18.1243153384723	2.04877359666435e-73	8.49831287896374e-70	NA	NA	NA	NA	NA	NA	NA	NA	NA	NA	NA	NA	NA	NA	NA	NA	0	2	3	4	1.61486657998135
489.3681	3453.02421302991	-1.88014239256022	0.103865658425548	-18.1016750007695	3.09122712522206e-73	1.28224101154211e-69	NA	NA	NA	NA	NA	NA	NA	NA	NA	NA	NA	NA	NA	NA	NA	NA	2	2	0	4	-1.38413605209425
343.0652	5545.06127969938	1.97980785126174	0.109563552915189	18.0699493452378	5.49641463829405e-73	2.27991279196437e-69	NA	NA	NA	NA	NA	NA	NA	NA	NA	NA	NA	NA	NA	NA	NA	NA	1	2	4	4	1.17207148779986
382.1577	6514.88199111957	-3.12403310918802	0.173522612647977	-18.0036080687979	1.82530969421086e-72	7.57138461158666e-69	NA	NA	NA	NA	NA	NA	NA	NA	NA	NA	NA	NA	NA	NA	NA	NA	2	2	4	4	-2.14481236451107
395.0496	3877.66483131416	-2.13080971812072	0.118357725739181	-18.0031316486791	1.84108143927636e-72	7.63680581011834e-69	NA	NA	NA	NA	NA	NA	NA	NA	NA	NA	NA	NA	NA	NA	NA	NA	2	2	2	4	-1.50342469366262
407.3495	5352.25604407565	1.92214733500355	0.106912710804991	17.9786605402752	2.86326397094046e-72	1.1876818951461e-68	NA	NA	NA	NA	NA	NA	NA	NA	NA	NA	NA	NA	NA	NA	NA	NA	2	2	4	4	1.15082296719517
246.1119	53479.7650759682	5.40477451837191	0.30103787310159	17.9538024989566	4.4814322916405e-72	1.85889811457248e-68	N-Phenylacetyl_pyroglutamic_acid	1	C14H15NO3	[M+H]+	245.105194	246.1124704	-2.21727895021582	HMDB59782	NA	NA	NA	NA	NA	NA	NA	NA	2	2	4	4	2.33597407361954
243.0479	8517.65183110808	2.6614906118535	0.148722674200534	17.8956613452553	1.27474473480629e-71	5.28764115997648e-68	NA	NA	NA	NA	NA	NA	NA	NA	NA	NA	NA	NA	NA	NA	NA	NA	2	2	4	4	1.51091428001958
596.5068	16606.8380442629	3.67924014356095	0.205932172274174	17.8662717094174	2.15953851453568e-71	8.957765758294e-68	NA	NA	NA	NA	NA	NA	NA	NA	NA	NA	NA	NA	NA	NA	NA	NA	2	2	0	4	1.94611958387549
353.0845	4196.94841171371	-2.29421076902694	0.128450564621602	-17.8606514948795	2.38835229954022e-71	9.90688533849284e-68	NA	NA	NA	NA	NA	NA	NA	NA	NA	NA	NA	NA	NA	NA	NA	NA	2	2	4	4	-1.5824939340869
112.0877	4433.67709918792	-2.40443568363914	0.135118594941848	-17.795002121462	7.72644586026143e-71	3.20492974283644e-67	NA	NA	NA	NA	NA	NA	NA	NA	NA	NA	NA	NA	NA	NA	NA	NA	2	2	4	4	-1.64902591386898
194.1026	10851.8851945659	3.03521991961208	0.170588752375087	17.7926145619396	8.06284194440449e-71	3.34446683853898e-67	NA	NA	NA	NA	NA	NA	NA	NA	NA	NA	NA	NA	NA	NA	NA	NA	2	2	1	4	1.72911698144329
465.1389	2975.71958370225	-1.53411616139564	0.0865439131168618	-17.7264478360725	2.62078392112324e-70	1.08710117048192e-66	NA	NA	NA	NA	NA	NA	NA	NA	NA	NA	NA	NA	NA	NA	NA	NA	2	2	4	4	-1.22002481787162
345.1373	4744.85447538756	-2.53759145393367	0.143253515951004	-17.7139907323572	3.27040774341539e-70	1.35656513196871e-66	NA	NA	NA	NA	NA	NA	NA	NA	NA	NA	NA	NA	NA	NA	NA	NA	2	2	4	4	-1.73450496732171
259.0218	13937.1307958362	3.41556510238519	0.193149225281569	17.6835557968511	5.61411797194681e-70	2.32873613476354e-66	NA	NA	NA	NA	NA	NA	NA	NA	NA	NA	NA	NA	NA	NA	NA	NA	2	2	4	4	1.88228539052016
482.1975	2927.0465477023	-1.49366406736387	0.0852358747050929	-17.5238897064386	9.41617967040477e-69	3.9058313272839e-65	NA	NA	NA	NA	NA	NA	NA	NA	NA	NA	NA	NA	NA	NA	NA	NA	2	2	3	4	-1.19509012362823
454.3217	3071.2186269998	-1.61025360082235	0.0920251841480456	-17.497966624352	1.48475901428702e-68	6.15878039126258e-65	NA	NA	NA	NA	NA	NA	NA	NA	NA	NA	NA	NA	NA	NA	NA	NA	2	2	4	4	-1.26157626435355
358.0905	12356.1486401347	3.23320775767332	0.185229359846391	17.4551580826851	3.14505798703602e-68	1.30457005302254e-64	NA	NA	NA	NA	NA	NA	NA	NA	NA	NA	NA	NA	NA	NA	NA	NA	2	2	4	4	1.80347976136477
147.1118	3896.98131913335	-2.14122682634043	0.123003339206958	-17.4078755922043	7.19029904761866e-68	2.98253604495222e-64	NA	NA	NA	NA	NA	NA	NA	NA	NA	NA	NA	NA	NA	NA	NA	NA	2	2	4	4	-1.51279997802789
461.3218	3649.46939633771	-2.00151770757138	0.115015086116038	-17.4022189189344	7.93680117489258e-68	3.29218512734544e-64	NA	NA	NA	NA	NA	NA	NA	NA	NA	NA	NA	NA	NA	NA	NA	NA	0	2	2	4	-1.45321359918586
318.9643	6340.66487780782	2.1959714570048	0.126410101734128	17.3718035732895	1.34917745156386e-67	5.59638806908689e-64	NA	NA	NA	NA	NA	NA	NA	NA	NA	NA	NA	NA	NA	NA	NA	NA	1	2	4	4	1.29007352687017
298.9841	4604.27555856796	-2.47898865995835	0.14288807631735	-17.3491639320036	2.00135772587219e-67	8.30163184691785e-64	NA	NA	NA	NA	NA	NA	NA	NA	NA	NA	NA	NA	NA	NA	NA	NA	2	2	4	4	-1.69779758157189
353.0393	4983.39610714675	-2.63193951064294	0.151778604177242	-17.3406490651967	2.32101150854301e-67	9.62755573743642e-64	NA	NA	NA	NA	NA	NA	NA	NA	NA	NA	NA	NA	NA	NA	NA	NA	2	2	3	4	-1.80654607842138
344.0145	7019.40481115929	2.35788962697272	0.136001386936192	17.3372469214522	2.46252589321028e-67	1.02145574050363e-63	NA	NA	NA	NA	NA	NA	NA	NA	NA	NA	NA	NA	NA	NA	NA	NA	2	2	4	4	1.38257044250846
195.6031	10541.2299583406	2.99072826708076	0.173636908603783	17.22403543768	1.75326147613729e-66	7.27252860301746e-63	NA	NA	NA	NA	NA	NA	NA	NA	NA	NA	NA	NA	NA	NA	NA	NA	0	2	3	4	1.6902223422574
459.1372	12007.3282145329	1.06060183562536	0.0618076834624623	17.1597085703672	5.31798157619992e-66	2.20589875780773e-62	NA	NA	NA	NA	NA	NA	NA	NA	NA	NA	NA	NA	NA	NA	NA	NA	0	2	4	4	0.715403511525291
236.0677	8549.9374352146	2.66740140586223	0.155463844457824	17.1576961522129	5.50546266794613e-66	2.28366591466406e-62	Metanephrine,Tenuazonic_acid,Desglymidodrine	1	C10H15NO3	[M+K]+	197.105194	236.0683534	-2.95338189120837	HMDB04063,HMDB36074,HMDB60558	L-Metanephrine,Tenuazonic_acid,Ecgonone_methyl_ester,Benzyl_nicotinate,Fenamic_acid,Salicylanilide	1	C10H15NO3	[M+K]+	197.105194	236.0683534	-2.95338189120837	C05588,C08511,C20371,C12865,C13697,C18915	2	2	4	4	1.51469107073441
429.0547	4359.3661805189	-2.37076758835415	0.138231327875182	-17.1507257059331	6.20724365638421e-66	2.57476466866817e-62	NA	NA	NA	NA	NA	NA	NA	NA	NA	NA	NA	NA	NA	NA	NA	NA	2	2	4	4	-1.6193129041126
449.2067	3181.15107183148	-1.69331533804262	0.0989659158557346	-17.1100860675206	1.24814920689483e-65	5.17732291019974e-62	NA	NA	NA	NA	NA	NA	NA	NA	NA	NA	NA	NA	NA	NA	NA	NA	0	2	3	4	-1.30261342703147
577.1633	12945.1467523628	3.30386725713434	0.193464409137924	17.0773904712311	2.18682700214848e-65	9.07095840491188e-62	NA	NA	NA	NA	NA	NA	NA	NA	NA	NA	NA	NA	NA	NA	NA	NA	2	2	4	4	1.84474067192312
229.1276	4398.66398857538	-2.38864187028326	0.14008394037188	-17.0515040049712	3.40653829056225e-65	1.41303208292522e-61	NA	NA	NA	NA	NA	NA	NA	NA	NA	NA	NA	NA	NA	NA	NA	NA	2	2	4	4	-1.630571024639
321.1656	7034.04282565576	-3.25883291493362	0.191844130782181	-16.986878366551	1.02712030118817e-64	4.26049500932853e-61	NA	NA	NA	NA	NA	NA	NA	NA	NA	NA	NA	NA	NA	NA	NA	NA	2	2	4	4	-2.23755015954731
232.094	13497.1478257861	3.36709240531702	0.198468682224184	16.9653588041345	1.48191725965493e-64	6.14699279304864e-61	NA	NA	NA	NA	NA	NA	NA	NA	Tyr-OEt,Anhalamine,p-Lactophenetide,Propoxur	1	C11H15NO3	[M+Na]+	209.105194	232.0944154	-1.67173345962013	C01458,C12231,C14262,C14334	2	2	4	4	1.86489327422718
376.9414	8979.75091206413	2.74356940586101	0.161993828525713	16.9362588120172	2.43101795998457e-64	1.0083862498016e-60	NA	NA	NA	NA	NA	NA	NA	NA	NA	NA	NA	NA	NA	NA	NA	NA	2	2	4	4	1.55774095403945
423.1541	5177.39164868643	-2.70436392464925	0.159694151163017	-16.9346460402837	2.49856778047604e-64	1.03640591534146e-60	NA	NA	NA	NA	NA	NA	NA	NA	NA	NA	NA	NA	NA	NA	NA	NA	2	2	4	4	-1.85809164776164
490.2389	2838.77313052081	-1.41726802003357	0.0837006536365387	-16.9325800750363	2.58783884165734e-64	1.07343555151946e-60	NA	NA	NA	NA	NA	NA	NA	NA	NA	NA	NA	NA	NA	NA	NA	NA	2	2	4	4	-1.15432824449854
430.9625	20709.4723814432	4.00887828119291	0.237196985022772	16.9010507482127	4.41960306822079e-64	1.83325135269798e-60	NA	NA	NA	NA	NA	NA	NA	NA	NA	NA	NA	NA	NA	NA	NA	NA	0	2	4	4	2.04754533622209
596.2675	10052.2837927678	-3.86171076332913	0.228823221762711	-16.876393635143	6.71220112837012e-64	2.78422102804792e-60	NA	NA	NA	NA	NA	NA	NA	NA	NA	NA	NA	NA	NA	NA	NA	NA	0	2	4	4	-2.67391473309634
275.0926	15494.2285802717	3.57516070152938	0.211927897002094	16.8697031023436	7.51732533959759e-64	3.11818655086508e-60	NA	NA	NA	NA	NA	NA	NA	NA	NA	NA	NA	NA	NA	NA	NA	NA	2	2	4	4	1.93038100021044
494.2606	2814.41014926675	-1.39545120345875	0.0828481638826644	-16.8434777315655	1.17144809701815e-63	4.85916670643127e-60	NA	NA	NA	NA	NA	NA	NA	NA	NA	NA	NA	NA	NA	NA	NA	NA	2	2	4	4	-1.14385450778984
371.0901	12108.2978095854	3.20239983129586	0.190199520236152	16.8370552529247	1.30574747954617e-63	5.4162405451575e-60	3,3-Dihydroxy-4,5,7-trimethoxyflavan,Byssochlamic_acid,5-Hydroxy-3-methoxysativan,5,8-Dihydroxy-3,4,7-trimethoxyflavan	1	C18H20O6	[M+K]+	332.12599	371.0891494	2.60260910775427	HMDB30664,HMDB34262,HMDB39571,HMDB40308	NA	NA	NA	NA	NA	NA	NA	NA	2	2	4	4	1.79739750577856
264.9824	10100.2197278999	2.92512492943016	0.173750214673073	16.835230591997	1.34662779298491e-63	5.58581208530141e-60	NA	NA	NA	NA	NA	NA	NA	NA	NA	NA	NA	NA	NA	NA	NA	NA	2	2	4	4	1.66564771153045
483.2556	2907.67158729314	-1.47722364711994	0.0877747546122062	-16.829709791231	1.47824852871279e-63	6.13177489710066e-60	NA	NA	NA	NA	NA	NA	NA	NA	NA	NA	NA	NA	NA	NA	NA	NA	2	2	4	4	-1.18168726145559
437.0082	7677.44072838612	2.49918994524589	0.148670790512155	16.8102284022062	2.0537851490564e-63	8.51910079828593e-60	NA	NA	NA	NA	NA	NA	NA	NA	NA	NA	NA	NA	NA	NA	NA	NA	2	2	4	4	1.44291873970971
339.1209	37049.4716594169	4.86766544362751	0.290530534528839	16.7544022576544	5.25867841173808e-63	2.18129980518896e-59	Verimol_B,Verimol_A,7-Hydroxy-2,4,5-trimethoxyisoflavan,7-Hydroxy-2,3,4-trimethoxyisoflavan,Sorgolactone,5-Hydroxy-3,4,7-trimethoxyflavan	1	C18H20O5	[M+Na]+	316.131075	339.1202964	1.76928366226527	HMDB38323,HMDB38324,HMDB38780,HMDB39510,HMDB39607,HMDB40534	Sorgolactone,2-O-Methylodoratol,Combretastatin_A-4	1	C18H20O5	[M+Na]+	316.131075	339.1202964	1.76928366226527	C09186,C09774,C20268	2	2	4	4	2.20907139307178
496.3406	22386.1662885735	4.12453911760783	0.246234371658241	16.7504605057025	5.61896407359253e-63	2.33074629772618e-59	LysoPC(16:0),Docosa-4,7,10,13,16-pentaenoyl_carnitine,Clupanodonyl_carnitine,23-Acetoxysoladulcidine	1	C24H50NO7P	[M+H]+	495.332492	496.3397684	1.62106696099437	HMDB10382,HMDB06321,HMDB06496,HMDB31402	NA	NA	NA	NA	NA	NA	NA	NA	2	2	3	4	2.08305899333032
361.1792	4451.86130433358	-2.41259046548067	0.144500322257152	-16.6960905539521	1.39938691265756e-62	5.80465691370354e-59	NA	NA	NA	NA	NA	NA	NA	NA	NA	NA	NA	NA	NA	NA	NA	NA	2	2	4	4	-1.66324491665773
345.134	111250.732271376	6.47033652849671	0.38788523072752	16.681059282306	1.79998631432933e-62	7.46634323183807e-59	Dehydrocyanaropicrin,Diosbulbin_D,Diosbulbin_B	1	C19H20O6	[M+H]+	344.12599	345.1332664	2.22522739695446	HMDB35029,HMDB35109,HMDB36777	Calaxin,Deoxyelephantopin,Echinone,2,3-Dihydro-2-(4-methoxyphenyl)-5,6,7-trimethoxy-4H-1-benzopyran-4-one	1	C19H20O6	[M+H]+	344.12599	345.1332664	2.22522739695446	C09353,C09388,C10338,C15118	0	2	2	4	2.61446987519223
323.2349	6343.5381177111	2.19674448690158	0.132127817359666	16.6259046035841	4.52485235331806e-62	1.87690875615633e-58	NA	NA	NA	NA	NA	NA	NA	NA	NA	NA	NA	NA	NA	NA	NA	NA	2	2	3	4	1.2914568374185
477.1825	2821.52518421129	-1.40185162312492	0.0844822582430807	-16.5934440233755	7.77322404547929e-62	3.22433333406481e-58	NA	NA	NA	NA	NA	NA	NA	NA	NA	NA	NA	NA	NA	NA	NA	NA	2	2	4	4	-1.15082296719517
328.0198	8162.28668713869	2.59507237067325	0.156837764173784	16.5462214049275	1.70471907839614e-61	7.07117473718719e-58	NA	NA	NA	NA	NA	NA	NA	NA	NA	NA	NA	NA	NA	NA	NA	NA	2	2	4	4	1.47964806413693
294.0377	6405.45191495427	2.21223642274579	0.134293982449139	16.4730867489437	5.72719624800441e-61	2.37564100367223e-57	NA	NA	NA	NA	NA	NA	NA	NA	NA	NA	NA	NA	NA	NA	NA	NA	2	2	4	4	1.3040194414609
366.0708	6315.27058422722	-3.06860172492108	0.186693869245005	-16.4365425459903	1.04725647760023e-60	4.34401986908575e-57	NA	NA	NA	NA	NA	NA	NA	NA	NA	NA	NA	NA	NA	NA	NA	NA	2	2	3	4	-2.0937056284737
97.9951	3036.30964302049	-1.58289063828114	0.0964439506119738	-16.4125445736834	1.5554736158115e-60	6.45210455838612e-57	NA	NA	NA	NA	NA	NA	NA	NA	NA	NA	NA	NA	NA	NA	NA	NA	2	2	4	4	-1.24835937809317
163.0718	4079.87147514543	-2.23639171661999	0.136531374390299	-16.3800571598061	2.65493560876789e-60	1.10126729051692e-56	NA	NA	NA	NA	NA	NA	NA	NA	NA	NA	NA	NA	NA	NA	NA	NA	2	2	4	4	-1.55774095403945
150.0765	85448.1616262194	2.24385831218222	0.136991925872861	16.3794931554192	2.67966784278242e-60	1.11152622118615e-56	NA	NA	NA	NA	NA	NA	NA	NA	NA	NA	NA	NA	NA	NA	NA	NA	2	2	4	4	1.32398054401178
146.1179	567974.325853925	1.77242119776978	0.108391705761387	16.3520002321172	4.20932649198394e-60	1.74602862887494e-56	NA	NA	NA	NA	NA	NA	NA	NA	NA	NA	NA	NA	NA	NA	NA	NA	2	2	4	4	1.05577856449538
276.1081	8572.2897177166	2.67142843059377	0.163861011513114	16.303014401812	9.39424499205351e-60	3.8967328227038e-56	NA	NA	NA	NA	NA	NA	NA	NA	NA	NA	NA	NA	NA	NA	NA	NA	2	2	4	4	1.51848959167603
281.0668	7237.41208981556	-3.30839095355557	0.203467381734211	-16.260055667681	1.8956565882631e-59	7.86318352811533e-56	NA	NA	NA	NA	NA	NA	NA	NA	NA	NA	NA	NA	NA	NA	NA	NA	2	2	4	4	-2.26796837691329
411.038	5814.42910680152	2.05673767583349	0.126702460655454	16.2328155680136	2.9558433270147e-59	1.2260838120457e-55	NA	NA	NA	NA	NA	NA	NA	NA	Thiophanate	1	C14H18N4O4S2	[M+(41K)]+	370.07695	411.0382264	-0.464433689486349	C18918	2	2	4	4	1.20871117747646
392.8779	10766.8561079056	3.02320792229377	0.186475615848999	16.2123498481531	4.12490496444627e-59	1.71101057925231e-55	NA	NA	NA	NA	NA	NA	NA	NA	NA	NA	NA	NA	NA	NA	NA	NA	2	2	4	4	1.7132472272763
360.1057	10545.5462917294	2.99135843391534	0.184652222476347	16.1999590029224	5.04607036083535e-59	2.09310998567451e-55	NA	NA	NA	NA	NA	NA	NA	NA	NA	NA	NA	NA	NA	NA	NA	NA	2	2	3	4	1.69273663913579
316.1005	6363.86032747308	2.20188627409785	0.136266663336686	16.1586570051801	9.86882859593613e-59	4.09359010159431e-55	NA	NA	NA	NA	NA	NA	NA	NA	NA	NA	NA	NA	NA	NA	NA	NA	2	2	4	4	1.29701495239507
458.1525	3318.11765249268	-1.79045146372629	0.110827797838661	-16.1552561599461	1.04284471749196e-58	4.32571988815663e-55	NA	NA	NA	NA	NA	NA	NA	NA	NA	NA	NA	NA	NA	NA	NA	NA	2	2	4	4	-1.34151995781581
370.2588	4919.76804392828	-2.60735333293897	0.16167350777664	-16.1272763162977	1.6409950041813e-58	6.80684727734401e-55	NA	NA	NA	NA	NA	NA	NA	NA	NA	NA	NA	NA	NA	NA	NA	NA	2	2	4	4	-1.7913810249999
385.1289	9769.46182661199	2.87385343799218	0.178978373179675	16.0569871484257	5.10765371524071e-58	2.11865476108185e-54	S-Adenosylhomocysteine,(+)-Zeylenol,Oxyisocyclointegrin,Dulxanthone_F,Isolicopyranocoumarin,Licofuranocoumarin,Gancaonin_D,Licopyranocoumarin,5-Methoxyhinokinin,Piperenol_B,Piperenol_A,Calebin_A,3-O-Methylgancaonin_P,3-O-Methyluralenol,Uralene	1	C14H20N6O5S	[M+H]+	384.121591	385.1288674	0.00415445347593889	HMDB00939,HMDB29541,HMDB30621,HMDB34914,HMDB35479,HMDB36281,HMDB38396,HMDB38874,HMDB38950,HMDB39617,HMDB39634,HMDB40134,HMDB40813,HMDB40837,HMDB40934	S-Adenosyl-L-homocysteine,4-Demethyldeoxypodophyllotoxin	1	C14H20N6O5S	[M+H]+	384.121591	385.1288674	0.00415445347593889	C00021,C10552	2	2	0	4	1.630571024639
280.0513	6042.75453522839	2.11883031276513	0.132252450845066	16.0211043290784	9.10192998135173e-58	3.7754805562647e-54	NA	NA	NA	NA	NA	NA	NA	NA	NA	NA	NA	NA	NA	NA	NA	NA	2	2	4	4	1.24704964223448
329.2689	6561.92301134344	-3.13674007907908	0.195789752863334	-16.020961430339	9.12287242668697e-58	3.78416748258976e-54	NA	NA	NA	NA	NA	NA	NA	NA	NA	NA	NA	NA	NA	NA	NA	NA	2	2	4	4	-2.15085008322814
142.0501	9358.25316167833	2.80752229774687	0.175379495994339	16.0082698483607	1.11877782836336e-57	4.6406904320512e-54	NA	NA	NA	NA	NA	NA	NA	NA	NA	NA	NA	NA	NA	NA	NA	NA	2	2	4	4	1.60171567649404
419.1062	4806.77399973994	1.74541901504933	0.109048575978397	16.0058854449883	1.16247576784206e-57	4.82194948500885e-54	NA	NA	NA	NA	NA	NA	NA	NA	NA	NA	NA	NA	NA	NA	NA	NA	0	2	4	4	1.04533629100277
391.3184	15734.2244943087	-1.18938708216004	0.0744174933324938	-15.9826275906112	1.68874742902812e-57	7.00492433560864e-54	NA	NA	NA	NA	NA	NA	NA	NA	NA	NA	NA	NA	NA	NA	NA	NA	2	2	4	4	-1.04741561061027
286.1764	75661.5550088277	-1.90712884671572	0.119959580290284	-15.8980953592931	6.53206752116655e-57	2.70950160777989e-53	NA	NA	NA	NA	NA	NA	NA	NA	NA	NA	NA	NA	NA	NA	NA	NA	1	2	4	4	-1.40480534278215
139.0028	4163.42561771767	-2.27786400790592	0.143390816406483	-15.8857035965863	7.95997497960842e-57	3.30179762154157e-53	NA	NA	NA	NA	NA	NA	NA	NA	NA	NA	NA	NA	NA	NA	NA	NA	2	2	4	4	-1.57413550129498
342.1758	4002.4064893846	-2.19682971808993	0.13847284856655	-15.8646965151016	1.1125396226031e-56	4.61481435455768e-53	NA	NA	NA	NA	NA	NA	NA	NA	NA	NA	NA	NA	NA	NA	NA	NA	2	2	4	4	-1.55169958925079
199.1322	12621.1511737095	3.26541859563215	0.206432085563637	15.8183675116024	2.32441737490005e-56	9.64168327108542e-53	NA	NA	NA	NA	NA	NA	NA	NA	NA	NA	NA	NA	NA	NA	NA	NA	2	2	4	4	1.81584840032641
306.9022	8231.39463817333	2.60826028223938	0.165064507884451	15.8014603845984	3.03991832761429e-56	1.26095812229441e-52	NA	NA	NA	NA	NA	NA	NA	NA	NA	NA	NA	NA	NA	NA	NA	NA	2	2	2	4	1.48506072249353
280.8394	6898.81338546258	2.33041563413644	0.147761671928145	15.7714487371914	4.89147698307773e-56	2.02898465258064e-52	NA	NA	NA	NA	NA	NA	NA	NA	NA	NA	NA	NA	NA	NA	NA	NA	2	2	4	4	1.37016577710601
134.0232	7663.40246282222	-3.40699625087394	0.216136353858634	-15.7631800021125	5.57554645257613e-56	2.31273666852858e-52	NA	NA	NA	NA	NA	NA	NA	NA	NA	NA	NA	NA	NA	NA	NA	NA	2	2	4	4	-2.36452641653409
444.101	6518.57285007696	2.24027580048527	0.142734960068561	15.695354518677	1.62730989947999e-55	6.75008146304302e-52	NA	NA	NA	NA	NA	NA	NA	NA	NA	NA	NA	NA	NA	NA	NA	NA	2	2	0	4	1.32109664460968
194.9823	8999.21387236969	2.74694355096127	0.17562313710468	15.641125629842	3.81916941064831e-55	1.58419147153692e-51	NA	NA	NA	NA	NA	NA	NA	NA	NA	NA	NA	NA	NA	NA	NA	NA	2	2	4	4	1.5658856181552
347.0853	6111.71504220783	2.13701274472801	0.136712687399819	15.6314149430643	4.44814852153217e-55	1.84509200673154e-51	NA	NA	NA	NA	NA	NA	NA	NA	NA	NA	NA	NA	NA	NA	NA	NA	2	2	4	4	1.26024465293928
174.1185	4726.60742642919	-2.5300846929248	0.161860469405745	-15.6312699587105	4.45828181230505e-55	1.84929529574413e-51	NA	NA	NA	NA	NA	NA	NA	NA	NA	NA	NA	NA	NA	NA	NA	NA	2	2	4	4	-1.72911698144329
452.285	2922.42567017827	-1.48963237643096	0.0953576754183369	-15.6215256915178	5.19475683022147e-55	2.15478513317587e-51	NA	NA	NA	NA	NA	NA	NA	NA	NA	NA	NA	NA	NA	NA	NA	NA	2	2	4	4	-1.19019160761047
340.2329	5989.13211390206	2.10443994510025	0.135267796348392	15.5575828239274	1.41336600893438e-54	5.86264220505981e-51	NA	NA	NA	NA	NA	NA	NA	NA	NA	NA	NA	NA	NA	NA	NA	NA	0	2	2	4	1.24053281586073
482.1297	2695.6563861485	-1.28409924901313	0.0826170475855182	-15.5427879177592	1.78065513786787e-54	7.38615751187594e-51	NA	NA	NA	NA	NA	NA	NA	NA	NA	NA	NA	NA	NA	NA	NA	NA	2	2	4	4	-1.10648197124804
391.156	5106.99079061579	-2.67851382574128	0.172726490929058	-15.507255495866	3.09842241700359e-54	1.28522561857309e-50	NA	NA	NA	NA	NA	NA	NA	NA	NA	NA	NA	NA	NA	NA	NA	NA	2	2	4	4	-1.84145377197518
248.109	16708.9760704559	3.68844481322389	0.237904926264042	15.5038606015674	3.26660094250769e-54	1.35498607095219e-50	NA	NA	NA	NA	NA	NA	NA	NA	NA	NA	NA	NA	NA	NA	NA	NA	2	2	4	4	1.95417316859752
449.2395	3976.20790205606	-2.18319682100455	0.141118953837313	-15.4706137031133	5.47822843019505e-54	2.27236915284491e-50	NA	NA	NA	NA	NA	NA	NA	NA	NA	NA	NA	NA	NA	NA	NA	NA	1	2	4	4	-1.54373150077967
326.2301	19703.0836661912	3.93472208382707	0.254435645359428	15.4645080419793	6.02316555963238e-54	2.49840907413551e-50	NA	NA	NA	NA	NA	NA	NA	NA	NA	NA	NA	NA	NA	NA	NA	NA	1	2	4	4	2.02367445516909
319.0668	8293.81588583317	2.6200374857727	0.169552631961738	15.45265004417	7.24043690386584e-54	3.00333322772355e-50	NA	NA	NA	NA	NA	NA	NA	NA	NA	NA	NA	NA	NA	NA	NA	NA	2	2	4	4	1.48869347460196
206.1754	6744.45377396188	-3.18516751131154	0.207441403179377	-15.3545409088719	3.30239035600421e-53	1.36983151967055e-49	NA	NA	NA	NA	NA	NA	NA	NA	NA	NA	NA	NA	NA	NA	NA	NA	2	2	4	4	-2.16944940570674
335.194	12800.801666664	3.28687261088851	0.215049137628313	15.2842864060654	9.73231758937658e-53	4.0369653360734e-49	Oseltamivir	1	C16H28N2O4	[M+Na]+	312.204908	335.1941294	-0.304897941374322	HMDB14343	Oseltamivir	1	C16H28N2O4	[M+Na]+	312.204908	335.1941294	-0.304897941374322	C08092	1	2	4	4	1.82850124000828
600.3018	65753.7900712789	5.70602965284777	0.374483310410088	15.2370733066828	2.0065939261014e-52	8.32335160546861e-49	NA	NA	NA	NA	NA	NA	NA	NA	NA	NA	NA	NA	NA	NA	NA	NA	0	2	3	4	2.42819376630731
320.8083	8730.16290681555	2.69982857916476	0.177202515161331	15.235836673688	2.04492497474602e-52	8.48234879524649e-49	NA	NA	NA	NA	NA	NA	NA	NA	NA	NA	NA	NA	NA	NA	NA	NA	0	2	2	4	1.53001863887203
337.0443	5025.14028767136	-2.64780888442291	0.173999339164153	-15.2173502332956	2.71298756165259e-52	1.1253472405735e-48	NA	NA	NA	NA	NA	NA	NA	NA	NA	NA	NA	NA	NA	NA	NA	NA	1	2	3	4	-1.81273017469956
197.1229	21661.9436237709	4.07571893753911	0.268026154450051	15.2064224698588	3.20590568561172e-52	1.32980967839174e-48	NA	NA	NA	NA	NA	NA	NA	NA	NA	NA	NA	NA	NA	NA	NA	NA	2	2	4	4	2.07782300393735
331.0144	12465.6639489982	3.24659972262502	0.2135805485902	15.2008211611738	3.49215880267505e-52	1.44854747134961e-48	NA	NA	NA	NA	NA	NA	NA	NA	NA	NA	NA	NA	NA	NA	NA	NA	2	2	4	4	1.81273017469956
355.1014	7132.76274215933	2.38323742411688	0.157429067718824	15.1384840083882	9.02706637720561e-52	3.74442713326489e-48	NA	NA	NA	NA	NA	NA	NA	NA	NA	NA	NA	NA	NA	NA	NA	NA	2	2	4	4	1.38885335616744
457.3997	2955.55230505555	-1.51733339169424	0.100799954592434	-15.0529174128033	3.30339148730333e-51	1.37024678893342e-47	NA	NA	NA	NA	NA	NA	NA	NA	NA	NA	NA	NA	NA	NA	NA	NA	2	2	3	4	-1.20996060925545
171.1012	31262.0226123186	4.61803803280623	0.307140080951331	15.0356085682546	4.29086803816488e-51	1.77985206223079e-47	1,4-Ipomeadiol,cis-3-Hexenyl_pyruvate	1	C9H14O3	[M+H]+	170.094295	171.1015714	-1.88601423896508	HMDB30471,HMDB38276	Furfural_diethyl_acetal	1	C9H14O3	[M+H]+	170.094295	171.1015714	-1.88601423896508	C14280	2	2	3	4	2.16316619619055
355.0515	6695.92303825219	2.28300618891539	0.152151433233506	15.0048286788838	6.82669850029077e-51	2.83171453792061e-47	NA	NA	NA	NA	NA	NA	NA	NA	NA	NA	NA	NA	NA	NA	NA	NA	2	2	4	4	1.34745908068611
358.036	7274.93560221761	2.41435973425516	0.161348871646879	14.9635985031189	1.26970607426731e-50	5.26674079606078e-47	NA	NA	NA	NA	NA	NA	NA	NA	NA	NA	NA	NA	NA	NA	NA	NA	2	2	4	4	1.4031940292516
375.1146	6324.6650587875	-3.07124388586818	0.205385749186008	-14.9535393669728	1.47686604207311e-50	6.12604034251926e-47	NA	NA	NA	NA	NA	NA	NA	NA	NA	NA	NA	NA	NA	NA	NA	NA	2	2	4	4	-2.09911920851051
300.1443	4796.12054335557	-2.55835982101362	0.171175199965955	-14.9458556001246	1.65748562164057e-50	6.8752503585651e-47	NA	NA	NA	NA	NA	NA	NA	NA	NA	NA	NA	NA	NA	NA	NA	NA	1	2	3	4	-1.7509784673581
179.0085	9039.56109267342	2.75390652774574	0.184390080326252	14.9352206087935	1.94429577730983e-50	8.06493888428118e-47	NA	NA	NA	NA	NA	NA	NA	NA	NA	NA	NA	NA	NA	NA	NA	NA	2	2	4	4	1.56999720289821
257.1238	5924.53022283961	-2.95361004399788	0.197773908592545	-14.9342755321832	1.97205678154181e-50	8.18009152983545e-47	NA	NA	NA	NA	NA	NA	NA	NA	NA	NA	NA	NA	NA	NA	NA	NA	2	2	4	4	-1.99647205453712
402.9914	10984.9424901248	3.05389314681729	0.204491093784396	14.9341132188238	1.97686418070523e-50	8.20003262156529e-47	NA	NA	NA	NA	NA	NA	NA	NA	NA	NA	NA	NA	NA	NA	NA	NA	2	2	4	4	1.7372179513195
427.1699	5816.15029954214	2.05711110203122	0.137861506284638	14.9215771499258	2.3856717530279e-50	9.89576643155972e-47	NA	NA	NA	NA	NA	NA	NA	NA	NA	NA	NA	NA	NA	NA	NA	NA	2	2	4	4	1.20996060925545
370.938	12942.0848765277	3.30352547091748	0.221418006108186	14.9198591793991	2.4478943945408e-50	1.01538659485552e-46	NA	NA	NA	NA	NA	NA	NA	NA	NA	NA	NA	NA	NA	NA	NA	NA	0	2	4	4	1.84145377197518
242.1251	133981.740155173	6.73993669187058	0.452936220738686	14.8805425207075	4.40909631600302e-50	1.82889315187805e-46	Tetrahydrobiopterin,Sapropterin,L-erythro-tetrahydrobiopterin	1	C9H15N5O3	[M+H]+	241.11749	242.1247664	1.54135409426142	HMDB00027,HMDB00787,HMDB59658	Tetrahydrobiopterin,L-threo-Tetrahydrobiopterin	1	C9H15N5O3	[M+H]+	241.11749	242.1247664	1.54135409426142	C00272,C20264	2	2	4	4	2.67391473309634
176.0614	8988.14354049586	2.7450612726073	0.184644003562145	14.8667772559611	5.4158341513454e-50	2.24648800597807e-46	NA	NA	NA	NA	NA	NA	NA	NA	NA	NA	NA	NA	NA	NA	NA	NA	0	2	4	4	1.55976743206258
484.2147	2854.5201455126	-1.43112811911972	0.0965419987809859	-14.8238915414043	1.0266055623758e-49	4.25835987273482e-46	NA	NA	NA	NA	NA	NA	NA	NA	NA	NA	NA	NA	NA	NA	NA	NA	1	2	4	4	-1.16256288324638
410.3108	6390.45142373889	2.20847502371496	0.149000967999431	14.8218837324829	1.05776010396162e-49	4.3875889112328e-46	NA	NA	NA	NA	NA	NA	NA	NA	NA	NA	NA	NA	NA	NA	NA	NA	2	2	4	4	1.30120998300233
423.0672	4319.57826154289	-2.35231109916119	0.159598689071386	-14.738912411173	3.62576784527682e-49	1.50396850222083e-45	NA	NA	NA	NA	NA	NA	NA	NA	NA	NA	NA	NA	NA	NA	NA	NA	2	2	4	4	-1.60388828611822
351.1932	6898.11090021615	2.33021075250911	0.158469996086819	14.7044286618931	6.03783635680645e-49	2.50449452080331e-45	NA	NA	NA	NA	NA	NA	NA	NA	NA	NA	NA	NA	NA	NA	NA	NA	2	2	4	4	1.3686299525301
601.3051	20196.2162413998	3.97153628490184	0.270185118297274	14.6993154542735	6.51146259366369e-49	2.7009546838517e-45	NA	NA	NA	NA	NA	NA	NA	NA	NA	NA	NA	NA	NA	NA	NA	NA	1	2	4	4	2.02835684732148
492.1107	3951.66672399242	1.41539213853021	0.096396169096371	14.683074564044	8.27515502738847e-49	3.43253430536074e-45	NA	NA	NA	NA	NA	NA	NA	NA	Kalbreclasine	1	C20H23NO12	[M+Na]+	469.122029	492.1112504	-1.14567590062354	C08529	2	2	4	4	0.888860883049941
311.1238	4669.69713711377	-2.50649657460951	0.171063881900772	-14.6524008853221	1.30038226171675e-48	5.39398562160107e-45	NA	NA	NA	NA	NA	NA	NA	NA	NA	NA	NA	NA	NA	NA	NA	NA	1	2	3	4	-1.7132472272763
479.1915	5941.28941068137	2.09148958451934	0.142826750892583	14.6435424137898	1.48144232342271e-48	6.1450227575574e-45	NA	NA	NA	NA	NA	NA	NA	NA	NA	NA	NA	NA	NA	NA	NA	NA	2	2	4	4	1.23278151358069
411.0445	10587.9261146546	-3.94658705057741	0.270220520445866	-14.6050605041598	2.60750681394358e-48	1.0815938264238e-44	NA	NA	NA	NA	NA	NA	NA	NA	NA	NA	NA	NA	NA	NA	NA	NA	2	2	4	4	-2.7446417828636
486.1124	3057.85422333232	-1.59972347619606	0.10956744986312	-14.6003532818785	2.79393810068609e-48	1.15892552416459e-44	NA	NA	NA	NA	NA	NA	NA	NA	NA	NA	NA	NA	NA	NA	NA	NA	2	2	4	4	-1.25626316500238
414.1798	4209.22806013209	-2.30013196743372	0.157951386403411	-14.5622777983039	4.88041371895118e-48	2.02439561062095e-44	NA	NA	NA	NA	NA	NA	NA	NA	NA	NA	NA	NA	NA	NA	NA	NA	2	2	4	4	-1.59096441094804
353.0221	4132.83846383989	-2.26279598068427	0.155506735174544	-14.5511123884407	5.74610030225575e-48	2.38348240537568e-44	NA	NA	NA	NA	NA	NA	NA	NA	NA	NA	NA	NA	NA	NA	NA	NA	2	2	4	4	-1.55976743206258
289.0458	4426.26202430265	-2.40110014486161	0.165637102910283	-14.4961491276635	1.28139813488167e-47	5.31523946348916e-44	NA	NA	NA	NA	NA	NA	NA	NA	NA	NA	NA	NA	NA	NA	NA	NA	0	2	4	4	-1.64668823540297
362.0849	6116.19219057066	2.13818949870444	0.147736026673126	14.4730405091732	1.79364755236874e-47	7.44005004722552e-44	NA	NA	NA	NA	NA	NA	NA	NA	NA	NA	NA	NA	NA	NA	NA	NA	0	2	4	4	1.26157626435355
233.0933	12453.3901414743	3.24509364107574	0.224514838879551	14.4538047341124	2.37211975790554e-47	9.8395527557922e-44	4-Hydroxypropofol,(S,Z)-Lyratol_acetate,Hexylresorcinol,Neocnidilide,Ethyl_(2E,4E,7Z)-Decatrienoate,Ethyl_(2E,4Z,7Z)-Decatrienoate,(2S,4R)-p-Mentha-1(7),5-dien-2-ol_acetate,(S)-p-Mentha-1,8-dien-10-yl_acetate,Perillyl_acetate,(R)-2-Acetoxy-p-mentha-1,8-diene,Carvyl_acetate,Menthadienyl_acetate,8-Ocimenyl_acetate,1-(2-Furanyl)-1-octanone,(S)-Neolyratyl_acetate,(2,2-Diethoxyethyl)benzene,1,3-Diphen…	1	C12H18O2	[M+K]+	194.13068	233.0938394	-2.35441657931027	HMDB14018,HMDB31840,HMDB32567,HMDB34450,HMDB35375,HMDB35376,HMDB35801,HMDB37018,HMDB37231,HMDB37389,HMDB38046,HMDB38292,HMDB39685,HMDB40439,HMDB41497,HMDB41610,HMDB32041,HMDB32561,HMDB35896	4-Hexyloxyphenol,Cnidilide,Neocnidilide,Lactaroviolin,p-Methoxystilbene	1	C12H18O2	[M+K]+	194.13068	233.0938394	-2.35441657931027	C14305,C16937,C17002,C09696,C14679	0	2	4	4	1.80962947586684
463.2396	3246.84606070639	-1.74058976789937	0.120715704135786	-14.4189174089685	3.93465800366178e-47	1.63209613991891e-43	NA	NA	NA	NA	NA	NA	NA	NA	NA	NA	NA	NA	NA	NA	NA	NA	0	2	4	4	-1.32109664460968
182.034	7811.88164382521	-3.43983227582604	0.238770523253806	-14.4064360581461	4.71416353566861e-47	1.95543503459534e-43	NA	NA	NA	NA	NA	NA	NA	NA	NA	NA	NA	NA	NA	NA	NA	NA	1	2	2	4	-2.39514735871748
474.8803	5305.09686679406	1.90767142202917	0.132478760086209	14.3998284765632	5.18720910103138e-47	2.15165433510782e-43	NA	NA	NA	NA	NA	NA	NA	NA	NA	NA	NA	NA	NA	NA	NA	NA	0	2	2	4	1.14269848809401
493.363	4164.09621615194	-2.27816861202779	0.158728761499463	-14.3525885952024	1.0263368671334e-46	4.25724532486934e-43	NA	NA	NA	NA	NA	NA	NA	NA	NA	NA	NA	NA	NA	NA	NA	NA	2	2	4	4	-1.57621479934335
285.1673	8467.14609685476	2.65226498736376	0.184984582827798	14.3377623519726	1.27087394593623e-46	5.27158512774349e-43	Glyceryl_5-hydroxydecanoate	1	C13H26O5	[M+Na]+	262.178025	285.1672464	0.200934717095851	HMDB32297	NA	NA	NA	NA	NA	NA	NA	NA	2	2	4	4	1.50528918255914
498.2068	4338.08038527731	1.57387510734812	0.109804204346175	14.333468529003	1.35196093097982e-46	5.60793394170429e-43	NA	NA	NA	NA	NA	NA	NA	NA	NA	NA	NA	NA	NA	NA	NA	NA	0	2	4	4	0.957942953703767
386.1325	8337.82826220869	2.62828887253419	0.183625982043521	14.3132733357486	1.80799021467758e-46	7.49954341048261e-43	NA	NA	NA	NA	NA	NA	NA	NA	NA	NA	NA	NA	NA	NA	NA	NA	0	2	4	4	1.49051724160195
455.0381	2782.59444653935	-1.36630161210818	0.095547852428791	-14.2996579972998	2.19887492735934e-46	9.12093319868654e-43	Cefazolin	1	C14H14N8O4S3	[M+H]+	454.030018	455.0372944	1.73744000710678	HMDB15422	Cefazolin	1	C14H14N8O4S3	[M+H]+	454.030018	455.0372944	1.73744000710678	C06880	2	2	4	4	-1.13694115500697
206.8863	11582.7736255693	3.13482497075603	0.219603111057529	14.2749570152255	3.13481041062902e-46	1.30031935832892e-42	NA	NA	NA	NA	NA	NA	NA	NA	NA	NA	NA	NA	NA	NA	NA	NA	2	2	4	4	1.77371032446785
208.082	11163.5970937309	3.07853972858015	0.215688507314378	14.2730818944052	3.22026712855602e-46	1.33576680492504e-42	NA	NA	NA	NA	NA	NA	NA	NA	NA	NA	NA	NA	NA	NA	NA	NA	0	2	4	4	1.74268260304371
236.0512	7092.47923705108	2.37423903541755	0.166657918065734	14.2461820174731	4.73468397342809e-46	1.96394691217797e-42	NA	NA	NA	NA	NA	NA	NA	NA	NA	NA	NA	NA	NA	NA	NA	NA	2	2	2	4	1.38570506175356
250.0467	7098.89290024923	-3.27480195880227	0.230582153523102	-14.2023218569435	8.86265766669374e-46	3.67623040014456e-42	NA	NA	NA	NA	NA	NA	NA	NA	NA	NA	NA	NA	NA	NA	NA	NA	0	2	4	4	-2.24496176581762
436.0016	6543.83543348011	2.24642760740185	0.158408862590444	14.1811990229982	1.19782300856318e-45	4.96856983952008e-42	NA	NA	NA	NA	NA	NA	NA	NA	NA	NA	NA	NA	NA	NA	NA	NA	2	2	4	4	1.32832715281676
160.1085	6264.50807308226	2.17660297125144	0.153827905798744	14.1495976295689	1.87828900998263e-45	7.79114281340796e-42	NA	NA	NA	NA	NA	NA	NA	NA	NA	NA	NA	NA	NA	NA	NA	NA	0	2	2	4	1.28045871905153
168.0659	6169.046900658	2.15199226143778	0.152339524126975	14.1262897712881	2.61566653792023e-45	1.08497847992931e-41	Pyridoxal,Isopyridoxal,3alpha,4,5,7alpha-Tetrahydro-5-hydroxy-1H-isoindole-1,3(2H)-dione,3alpha,4,7,7alpha-Tetrahydro-4-hydroxy-1H-isoindole-1,3(2H)-dione,3-Methoxyanthranilate	1	C8H9NO3	[M+H]+	167.058244	168.0655204	2.16701200305825	HMDB01545,HMDB04290,HMDB34887,HMDB34889,HMDB60374	Pyridoxal,D-4-Hydroxyphenylglycine,3-Hydroxy-4-methylanthranilate,3-Methoxyanthranilate,Isopyridoxal,L-4-Hydroxyphenylglycine,p-Aminosalicylic_acid_methyl_ester,Orthoform,C20821	1	C8H9NO3	[M+H]+	167.058244	168.0655204	2.16701200305825	C00250,C03493,C03986,C05831,C06051,C12323,C14170,C14171,C20821	2	2	4	4	1.26826813281499
260.0912	35210.7086583603	4.79292962585206	0.33943400177209	14.1203580101861	2.8454209749118e-45	1.18028062039341e-41	Dihydrozeatin	1	C10H15N5O	[M+K]+	221.12766	260.0908194	1.28032200744379	HMDB12215	Dihydrozeatin,Kokusaginine,Maculosidine,Skimmianine,Pentahomomethionine	1	C10H15N5O	[M+K]+	221.12766	260.0908194	1.28032200744379	C02029,C10701,C10716,C10740,C17229	2	2	4	4	2.19547822984501
410.0849	4673.32096827102	1.69862806064287	0.120673468093872	14.0762347140095	5.31680892490084e-45	2.20541234204887e-41	NA	NA	NA	NA	NA	NA	NA	NA	NA	NA	NA	NA	NA	NA	NA	NA	1	2	2	4	1.02174126128072
268.9828	10413.3964947766	2.97202705420808	0.211682816225377	14.0400014852589	8.87107735244605e-45	3.67972288579462e-41	NA	NA	NA	NA	NA	NA	NA	NA	NA	NA	NA	NA	NA	NA	NA	NA	2	2	4	4	1.68027050905842
208.0599	26715.5237675205	4.38629592682333	0.313108858528085	14.0088528553397	1.37609784405186e-44	5.70805385712713e-41	NA	NA	NA	NA	NA	NA	NA	NA	NA	NA	NA	NA	NA	NA	NA	NA	2	2	4	4	2.10459501538532
377.1158	13228.3749051672	3.33664324148047	0.238280391487675	14.003012252282	1.49401600451928e-44	6.19717838674597e-41	Licochalcone_A,Archangelin,Orientanol_B,Licoagrocarpin,2-O-Methylglabridin,4-O-Methylglabridin,Bergamottin,2-O-Methylphaseollinisoflavan,9-[(3,7-Dimethyl-2,6-octadienyl)oxy]-7H-furo[3,2-g][1]benzopyran-7-one,2-Hydroxy-4-methoxy-3-(3-methyl-2-butenyl)-6-(2-phenylethenyl)benzoic_acid,6-Hydroxy-4-methoxy-3-(3-methyl-2-butenyl)-2-(2-phenylethenyl)benzoic_acid,Gancaonin_X	1	C21H22O4	[M+K]+	338.15181	377.1149694	2.21391370727314	HMDB29514,HMDB30846,HMDB31633,HMDB32665,HMDB33671,HMDB33672,HMDB33782,HMDB34412,HMDB39309,HMDB39438,HMDB39439,HMDB41386	3-Hydroxy-5-methoxy-6-prenylstilbene-2-carboxylic_acid,2,2,4-Trimethyl-3-(4-methoxyphenyl)-2H-1-benzopyran-7-ol_acetate	1	C21H22O4	[M+K]+	338.15181	377.1149694	2.21391370727314	C10264,C15059	2	2	0	4	1.85809164776164
134.0296	7537.16457816601	2.47013183284829	0.176417711905609	14.0016090570879	1.52381184565778e-44	6.32077153578847e-41	NA	NA	NA	NA	NA	NA	NA	NA	NA	NA	NA	NA	NA	NA	NA	NA	2	2	4	4	1.42775731582128
200.5461	6198.87041663538	-3.03526966448629	0.217065272055722	-13.9832117581071	1.97375782663796e-44	8.18714746489427e-41	NA	NA	NA	NA	NA	NA	NA	NA	NA	NA	NA	NA	NA	NA	NA	NA	2	2	4	4	-2.06244785461446
360.93	8960.77958202516	2.74033013819552	0.196348061962826	13.9564919093234	2.8722771380246e-44	1.1914205568526e-40	NA	NA	NA	NA	NA	NA	NA	NA	NA	NA	NA	NA	NA	NA	NA	NA	0	2	4	4	1.55169958925079
253.0088	10627.7248178215	3.00328199658652	0.215217341899334	13.9546468239129	2.9475822197692e-44	1.22265710476026e-40	NA	NA	NA	NA	NA	NA	NA	NA	NA	NA	NA	NA	NA	NA	NA	NA	2	2	4	4	1.70290238738193
404.8788	5518.34417987028	1.97198399100939	0.141365633054279	13.9495289512991	3.16690065572192e-44	1.31363039199345e-40	NA	NA	NA	NA	NA	NA	NA	NA	NA	NA	NA	NA	NA	NA	NA	NA	0	2	3	4	1.16730399300251
585.3104	52043.3908322482	5.3650256065671	0.385598621230314	13.9134978995753	5.24502909924494e-44	2.1756380703668e-40	NA	NA	NA	NA	NA	NA	NA	NA	NA	NA	NA	NA	NA	NA	NA	NA	0	2	4	4	2.3268657712589
245.0751	8869.49600968023	2.72439741201975	0.195822273415497	13.9126023025946	5.31113201464606e-44	2.20305755967519e-40	NA	NA	NA	NA	NA	NA	NA	NA	NA	NA	NA	NA	NA	NA	NA	NA	2	2	0	4	1.53781913043951
420.1483	18106.1316204275	3.80860168321799	0.274004655399193	13.8997699789783	6.35452495899851e-44	2.63585695299258e-40	NA	NA	NA	NA	NA	NA	NA	NA	NA	NA	NA	NA	NA	NA	NA	NA	2	2	4	4	1.99647205453712
404.0509	6098.90944151062	2.13367746971179	0.153637055150383	13.8877790102349	7.51289813184224e-44	3.11635014508816e-40	NA	NA	NA	NA	NA	NA	NA	NA	NA	NA	NA	NA	NA	NA	NA	NA	2	2	4	4	1.25626316500238
243.038	24854.535446822	0.846478762583275	0.0610316449605328	13.869505944509	9.69422108628903e-44	4.02116290659269e-40	NA	NA	NA	NA	NA	NA	NA	NA	NA	NA	NA	NA	NA	NA	NA	NA	2	2	4	4	0.603986562589072
400.1642	8787.95067233608	-3.63893037793654	0.262528779086852	-13.8610722626059	1.09033215345231e-43	4.52269777252019e-40	NA	NA	NA	NA	NA	NA	NA	NA	NA	NA	NA	NA	NA	NA	NA	NA	2	2	4	4	-2.48997674351851
102.9997	3906.72875901714	-2.14644823558749	0.154932362108432	-13.8540986942758	1.20155592184496e-43	4.98405396381287e-40	NA	NA	NA	NA	NA	NA	NA	NA	NA	NA	NA	NA	NA	NA	NA	NA	2	2	0	4	-1.51848959167603
397.1317	4498.27444133072	-2.43304988191487	0.176875628862699	-13.7557101425406	4.70636602741918e-43	1.95220062817347e-39	NA	NA	NA	NA	NA	NA	NA	NA	NA	NA	NA	NA	NA	NA	NA	NA	2	2	4	4	-1.67291439669418
297.0849	29401.3901331636	0.919045818102856	0.0668572895846362	13.7463816408443	5.35410798241591e-43	2.22088399110612e-39	NA	NA	NA	NA	NA	NA	NA	NA	NA	NA	NA	NA	NA	NA	NA	NA	2	2	4	4	0.631644036297527
241.0798	8391.56507849483	2.63830378293432	0.192515372872876	13.7043797779021	9.55805425999478e-43	3.96468090704584e-39	NA	NA	NA	NA	NA	NA	NA	NA	NA	NA	NA	NA	NA	NA	NA	NA	2	2	4	4	1.49786235624382
226.9632	6284.65448636247	-3.05991252237009	0.224279326098779	-13.6433106679767	2.21282112886122e-42	9.17878204251632e-39	NA	NA	NA	NA	NA	NA	NA	NA	NA	NA	NA	NA	NA	NA	NA	NA	0	2	3	4	-2.08305899333032
397.0401	8665.73855826286	2.68832672360156	0.19787565121911	13.585939993318	4.8526167193901e-42	2.01286541520301e-38	NA	NA	NA	NA	NA	NA	NA	NA	NA	NA	NA	NA	NA	NA	NA	NA	2	2	4	4	1.52422879053215
144.0447	4970.43370267595	-2.62692340887318	0.193581206363371	-13.5701365758729	6.02097433060412e-42	2.49750015233459e-38	NA	NA	NA	NA	NA	NA	NA	NA	NA	NA	NA	NA	NA	NA	NA	NA	2	2	4	4	-1.80043030799174
423.3081	14669.3500036914	-0.910628295258557	0.0673225264277362	-13.5263535636326	1.09312911630677e-41	4.53429957444049e-38	NA	NA	NA	NA	NA	NA	NA	NA	NA	NA	NA	NA	NA	NA	NA	NA	2	2	4	4	-0.900526328160078
557.2791	37587.9282548458	4.88883459342243	0.364259786610282	13.4212855031756	4.53772944155125e-41	1.88225017235546e-37	NA	NA	NA	NA	NA	NA	NA	NA	Hodgkinsine	1	C33H38N6	[M+K]+	518.315794	557.2789534	0.272215555844771	C09211	0	2	3	4	2.22308542608448
278.9874	9846.08426490143	2.88589601677202	0.215040969274926	13.4202148851108	4.60376373733466e-41	1.90964119824642e-37	L-Cystine	1	C6H12N2O4S2	[M+K]+	240.023852	278.9870114	1.30364491936298	HMDB00192	L-Cystine,Cystine,SQ_26180,L-Ascorbate_6-phosphate	1	C6H12N2O4S2	[M+K]+	240.023852	278.9870114	1.30364491936298	C00491,C01420,C16842,C16186	1	2	2	4	1.63972866248129
149.0198	5530.4374230555	-2.82747836724784	0.211078958195384	-13.3953587388403	6.43642890633398e-41	2.66983071034734e-37	NA	NA	NA	NA	NA	NA	NA	NA	NA	NA	NA	NA	NA	NA	NA	NA	2	2	4	4	-1.95824796255383
413.0141	9133.66075636666	2.76991068413302	0.207021455558683	13.3798242151179	7.93347772145387e-41	3.29080655885907e-37	NA	NA	NA	NA	NA	NA	NA	NA	NA	NA	NA	NA	NA	NA	NA	NA	2	2	4	4	1.58039396115791
461.3754	6076.56582944292	2.12778033725223	0.15953200095337	13.3376396242542	1.39816747514516e-40	5.79959868690213e-37	NA	NA	NA	NA	NA	NA	NA	NA	NA	NA	NA	NA	NA	NA	NA	NA	2	2	4	4	1.25098529397526
398.7617	3692.95005086129	-2.02703519093201	0.152047396526226	-13.331600785301	1.51609199757582e-40	6.28874960594449e-37	NA	NA	NA	NA	NA	NA	NA	NA	NA	NA	NA	NA	NA	NA	NA	NA	2	2	4	4	-1.46191184313477
125.018	5494.39178630533	-2.81537478819122	0.21173311543001	-13.2968089685615	2.4155953990321e-40	1.00198897151852e-36	NA	NA	NA	NA	NA	NA	NA	NA	NA	NA	NA	NA	NA	NA	NA	NA	2	2	4	4	-1.94213966905386
233.025	9062.59626981598	2.75781262834193	0.20824447351242	13.2431491785901	4.94318132639847e-40	2.05043161419008e-36	NA	NA	NA	NA	NA	NA	NA	NA	NA	NA	NA	NA	NA	NA	NA	NA	2	2	4	4	1.57413550129498
147.1212	32505.6936101929	1.83974435021613	0.139208185431868	13.2157771075649	7.11477032806116e-40	2.95120673207977e-36	NA	NA	NA	NA	NA	NA	NA	NA	NA	NA	NA	NA	NA	NA	NA	NA	2	2	4	4	1.10426638858158
411.0618	5348.76027957041	-2.76541586567156	0.20935401130916	-13.2092805309939	7.75622212485092e-40	3.21728093738816e-36	NA	NA	NA	NA	NA	NA	NA	NA	NA	NA	NA	NA	NA	NA	NA	NA	2	2	4	4	-1.90393714270192
360.9675	6359.22385373795	2.20070831034307	0.166806546322279	13.1931771196268	9.60502522643039e-40	3.98416446392333e-36	NA	NA	NA	NA	NA	NA	NA	NA	NA	NA	NA	NA	NA	NA	NA	NA	2	2	4	4	1.29562166947375
487.2582	2630.98059093403	-1.21958378557015	0.0924636505577563	-13.1898727577098	1.00354486217882e-39	4.16270408831774e-36	NA	NA	NA	NA	NA	NA	NA	NA	NA	NA	NA	NA	NA	NA	NA	NA	0	2	4	4	-1.07059416942693
487.1322	4139.13679051893	1.49450566618874	0.113357508370249	13.1840024333226	1.08479429459314e-39	4.49972673397232e-36	NA	NA	NA	NA	NA	NA	NA	NA	NA	NA	NA	NA	NA	NA	NA	NA	0	2	4	4	0.928851842830665
471.2254	2968.60440175965	-1.52813363039717	0.116135121673436	-13.1582385102603	1.52602189096689e-39	6.32993880373066e-36	NA	NA	NA	NA	NA	NA	NA	NA	NA	NA	NA	NA	NA	NA	NA	NA	1	2	2	4	-1.21497733068919
283.0151	32658.695358766	0.795742325381777	0.0605079547661216	13.15103656135	1.67857402268946e-39	6.96272504611586e-36	NA	NA	NA	NA	NA	NA	NA	NA	NA	NA	NA	NA	NA	NA	NA	NA	2	2	1	4	0.57820457242629
449.1698	2974.96814488463	-1.53327450356671	0.116652548761056	-13.1439434444538	1.84362686719315e-39	7.64736424511718e-36	NA	NA	NA	NA	NA	NA	NA	NA	NA	NA	NA	NA	NA	NA	NA	NA	2	2	4	4	-1.21876003411829
451.0158	2793.53726931192	-1.37638005912815	0.10494271737569	-13.1155366808425	2.68276323001239e-39	1.11281018780914e-35	NA	NA	NA	NA	NA	NA	NA	NA	NA	NA	NA	NA	NA	NA	NA	NA	2	2	4	4	-1.13923955722718
447.1371	5358.68668400672	1.92415724443068	0.146977953614174	13.091468462554	3.6841552533835e-39	1.52818759910347e-35	NA	NA	NA	NA	NA	NA	NA	NA	NA	NA	NA	NA	NA	NA	NA	NA	2	2	4	4	1.15198982041892
446.0514	3967.83453267522	1.42230908984093	0.108713570333003	13.0830869180749	4.11387754664442e-39	1.70643640634811e-35	NA	NA	NA	NA	NA	NA	NA	NA	NA	NA	NA	NA	NA	NA	NA	NA	2	2	4	4	0.894229812434462
392.1171	13606.8717396	3.37933344179681	0.258489240238538	13.0734008064641	4.67287991551548e-39	1.93831058895582e-35	NA	NA	NA	NA	NA	NA	NA	NA	NA	NA	NA	NA	NA	NA	NA	NA	2	2	4	4	1.86832669628413
289.1203	10580.241038082	2.99638784702548	0.2295222290568	13.0548917171939	5.95947067772104e-39	2.47198843711869e-35	NA	NA	NA	NA	NA	NA	NA	NA	NA	NA	NA	NA	NA	NA	NA	NA	1	2	3	4	1.6952616827403
426.9896	5947.12736994591	2.09316626057246	0.160913400368488	13.0080295101536	1.10145772453703e-38	4.56884664137959e-35	NA	NA	NA	NA	NA	NA	NA	NA	NA	NA	NA	NA	NA	NA	NA	NA	2	2	4	4	1.23406825203215
395.2918	4606.36233009721	1.67447534348829	0.128764560112928	13.0041631177069	1.15860308155511e-38	4.80588558229061e-35	NA	NA	NA	NA	NA	NA	NA	NA	NA	NA	NA	NA	NA	NA	NA	NA	2	2	4	4	1.01065544033568
242.0429	20469.2875961005	0.682413545903741	0.0525193766096735	12.9935576154201	1.33093403674511e-38	5.5207143844187e-35	NA	NA	NA	NA	NA	NA	NA	NA	NA	NA	NA	NA	NA	NA	NA	NA	2	2	4	4	0.520850298281943
495.0416	3616.05054550868	-1.98148223136132	0.152630455006187	-12.9822205619515	1.54340067282843e-38	6.40202599089232e-35	NA	NA	NA	NA	NA	NA	NA	NA	NA	NA	NA	NA	NA	NA	NA	NA	2	2	0	4	-1.44121772915911
371.0436	10893.713576153	3.04114902937446	0.234709982338408	12.9570502246031	2.14332123537862e-38	8.89049648435052e-35	NA	NA	NA	NA	NA	NA	NA	NA	NA	NA	NA	NA	NA	NA	NA	NA	2	2	4	4	1.7318046900228
363.3664	6690.65763370072	2.28171167797851	0.176495890179329	12.927845943949	3.13478876937719e-38	1.30031038153766e-34	NA	NA	NA	NA	NA	NA	NA	NA	NA	NA	NA	NA	NA	NA	NA	NA	2	2	4	4	1.34596984638246
339.0686	6147.78374595699	2.14644408168235	0.166272743839247	12.909175804289	3.99554742486851e-38	1.65735307183546e-34	NA	NA	NA	NA	NA	NA	NA	NA	NA	NA	NA	NA	NA	NA	NA	NA	0	2	4	4	1.26558458307764
342.0796	9369.47641071636	2.80934831261522	0.217792057755795	12.8992229632417	4.54658468504262e-38	1.88592332735568e-34	NA	NA	NA	NA	NA	NA	NA	NA	NA	NA	NA	NA	NA	NA	NA	NA	1	2	2	4	1.61045195412679
428.2042	4940.90839321261	1.79086578024332	0.13898211832198	12.8855841446769	5.42630822953823e-38	2.25083265361246e-34	NA	NA	NA	NA	NA	NA	NA	NA	NA	NA	NA	NA	NA	NA	NA	NA	2	2	4	4	1.06846328896999
282.0142	6132.48393798405	2.14248726350822	0.16646467075953	12.8705223380593	6.59546070760918e-38	2.73579710151629e-34	NA	NA	NA	NA	NA	NA	NA	NA	NA	NA	NA	NA	NA	NA	NA	NA	2	2	4	4	1.26291011654679
424.9736	14948.7598906607	3.52124429608828	0.275323692132741	12.7894707092283	1.87748199335832e-37	7.78779530845031e-34	NA	NA	NA	NA	NA	NA	NA	NA	NA	NA	NA	NA	NA	NA	NA	NA	1	2	3	4	1.91135686718134
577.1091	11518.9339342187	3.12638835601569	0.245046265023835	12.758359551865	2.80036382067585e-37	1.16159091281634e-33	NA	NA	NA	NA	NA	NA	NA	NA	NA	NA	NA	NA	NA	NA	NA	NA	2	2	4	4	1.76507875421129
336.7822	6371.90398878933	2.20381615590596	0.17292789503233	12.7441333597101	3.36104984249726e-37	1.39416347466786e-33	NA	NA	NA	NA	NA	NA	NA	NA	NA	NA	NA	NA	NA	NA	NA	NA	2	2	4	4	1.29980909723824
365.339	6604.30863112962	2.26109378225053	0.17746292809723	12.7412175967913	3.48906601298757e-37	1.44726458218724e-33	NA	NA	NA	NA	NA	NA	NA	NA	NA	NA	NA	NA	NA	NA	NA	NA	2	2	4	4	1.33123889212283
320.1535	7586.81002358573	2.48049812067564	0.195239158854192	12.7049211604529	5.55253600860731e-37	2.30319193637031e-33	NA	NA	NA	NA	NA	NA	NA	NA	NA	NA	NA	NA	NA	NA	NA	NA	1	2	4	4	1.43613955638115
313.0484	5938.86080416636	2.09088234917345	0.165161993759786	12.6595853051669	9.90210322010362e-37	4.10739241569898e-33	NA	NA	NA	NA	NA	NA	NA	NA	NA	NA	NA	NA	NA	NA	NA	NA	2	2	4	4	1.2314968130091
381.0867	6042.38324505148	-2.98922837521316	0.236734878684313	-12.62690310708	1.50068951622195e-36	6.22486011328864e-33	Pantetheine_4-phosphate	1	C11H23N2O7PS	[M+Na]+	358.096363	381.0855844	2.98410658002221	HMDB01416	Pantetheine_4-phosphate	1	C11H23N2O7PS	[M+Na]+	358.096363	381.0855844	2.98410658002221	C01134	2	2	4	4	-2.03308413779834
422.1605	10034.7032856591	2.91509262521551	0.231457110052401	12.5945261502468	2.26314930961638e-36	9.38754333628874e-33	NA	NA	NA	NA	NA	NA	NA	NA	NA	NA	NA	NA	NA	NA	NA	NA	2	2	3	4	1.65846793073072
231.0648	9306.0050480965	2.79883280247641	0.22282869759537	12.5604683448752	3.48265151816061e-36	1.44460384973302e-32	Coriandrin,Wyeronic_acid,2,4-Dihydroxy-2-biphenylcarboxylic_acid	1	C13H10O4	[M+H]+	230.05791	231.0651864	-1.80079053222259	HMDB33329,HMDB39141,HMDB39209	2,4,6-Trihydroxybenzophenone,2-Hydroxy-4-(1-oxo-1,3-dihydro-2H-inden-2-ylidene)-but-2-enoic_acid,2-Hydroxy-4-(2-oxo-1,3-dihydro-2H-inden-1-ylidene)but-2-enoic_acid,Visnagin,Bis-noryangonin,2,3-Dihydroxy-2-carboxybiphenyl,4-Hydroxyphenyl-4-hydroxybenzoate	1	C13H10O4	[M+H]+	230.05791	231.0651864	-1.80079053222259	C06356,C07718,C07725,C09049,C12085,C16263,C18216	2	2	4	4	1.59739299789717
407.1591	4585.89815901615	-2.47104048809779	0.196931296423828	-12.5477287407874	4.09075876048417e-36	1.69684673384883e-32	NA	NA	NA	NA	NA	NA	NA	NA	NA	NA	NA	NA	NA	NA	NA	NA	2	2	4	4	-1.69273663913579
233.0616	5462.06029797144	-2.8044254648773	0.223982390527438	-12.5207408416054	5.74959658518155e-36	2.38493266353331e-32	1,9-Nonanedithiol	1	C9H20S2	[M+(41K)]+	192.100644	233.0619204	-1.55580971514355	HMDB31710	D-Mycinose	1	C8H16O5	[M+(41K)]+	192.099775	233.0610514	2.17282122844711	C11913	2	2	4	4	-1.93819028149343
221.1865	176999.515248466	3.02823616942058	0.241935676245436	12.5166995476456	6.04989155719034e-36	2.50949501792255e-32	NA	NA	NA	NA	NA	NA	NA	NA	NA	NA	NA	NA	NA	NA	NA	NA	2	2	4	4	1.72377872987478
246.0756	11232.1567643609	3.08788895813183	0.246823721758536	12.5105031888007	6.54085669770905e-36	2.71314735820971e-32	NA	NA	NA	NA	NA	NA	NA	NA	Haplopine,Tetrahomomethionine	1	C13H11NO4	[M+H]+	245.068809	246.0760854	-1.86649588171893	C10694,C17225	2	2	4	4	1.74819979664638
350.0863	5797.04335024131	2.05183383132899	0.164359917209384	12.4837847704382	9.15301646476702e-36	3.79667122958536e-32	NA	NA	NA	NA	NA	NA	NA	NA	NA	NA	NA	NA	NA	NA	NA	NA	2	2	4	4	1.20497415605047
422.1058	9005.18490737438	2.7479815192688	0.220178749763283	12.4806845448218	9.51649413114674e-36	3.94744176559967e-32	NA	NA	NA	NA	NA	NA	NA	NA	NA	NA	NA	NA	NA	NA	NA	NA	2	2	0	4	1.56793809725445
492.1677	3597.25056991989	1.25307065480604	0.100760321507579	12.4361518111252	1.66325863932624e-35	6.89919683592523e-32	NA	NA	NA	NA	NA	NA	NA	NA	NA	NA	NA	NA	NA	NA	NA	NA	0	2	3	4	0.799537367840303
480.1498	2998.65516508884	-1.55262825209694	0.125254904717999	-12.3957481393048	2.75561858076865e-35	1.14303058730284e-31	NA	NA	NA	NA	NA	NA	NA	NA	NA	NA	NA	NA	NA	NA	NA	NA	2	2	4	4	-1.23021414175893
377.0844	8414.24593532577	2.64246882587951	0.213473319205484	12.3784500831972	3.41881330791355e-35	1.41812376012254e-31	NA	NA	NA	NA	NA	NA	NA	NA	NA	NA	NA	NA	NA	NA	NA	NA	2	2	4	4	1.4997113157691
434.9574	8428.49884103559	2.64513440911217	0.213895125693687	12.3665015765726	3.96727564285714e-35	1.64562593665714e-31	NA	NA	NA	NA	NA	NA	NA	NA	NA	NA	NA	NA	NA	NA	NA	NA	2	2	4	4	1.50156541654837
343.2245	8649.76060693623	2.68542515720101	0.217980822028415	12.3195478033886	7.10918000946136e-35	2.94888786792457e-31	NA	NA	NA	NA	NA	NA	NA	NA	NA	NA	NA	NA	NA	NA	NA	NA	2	2	4	4	1.52231014979372
178.0252	6385.21879337478	-3.08822224503078	0.251722705016897	-12.2683499878308	1.33955337120208e-34	5.55646738374623e-31	NA	NA	NA	NA	NA	NA	NA	NA	NA	NA	NA	NA	NA	NA	NA	NA	2	2	4	4	-2.10459501538532
573.4101	38279.793813088	-2.52317721138092	0.20575630056147	-12.262940208857	1.43207731242538e-34	5.94025669194048e-31	NA	NA	NA	NA	NA	NA	NA	NA	NA	NA	NA	NA	NA	NA	NA	NA	0	2	3	4	-1.72112792212705
262.0883	10699.0407221581	3.01350892895326	0.245789378381743	12.2605335869025	1.4752525039563e-34	6.11934738641075e-31	Dihydrozeatin	1	C10H15N5O	[M+(41K)]+	221.12766	262.0889364	-2.53883284462727	HMDB12215	Dihydrozeatin	1	C10H15N5O	[M+(41K)]+	221.12766	262.0889364	-2.53883284462727	C02029	2	2	4	4	1.70805195892387
330.0589	1037288.9115174	0.649383663504521	0.0530502399913398	12.2409184880319	1.87894198690132e-34	7.79385136166669e-31	NA	NA	NA	NA	NA	NA	NA	NA	NA	NA	NA	NA	NA	NA	NA	NA	2	2	4	4	0.494852655570637
193.03	10954.4539800896	3.04965239552733	0.249375837117418	12.2291414869173	2.17222268214296e-34	9.010379685529e-31	NA	NA	NA	NA	NA	NA	NA	NA	NA	NA	NA	NA	NA	NA	NA	NA	0	2	2	4	1.73450496732171
331.209	21034.0954940504	4.03200186518604	0.330287008622637	12.2075702644203	2.83221297029222e-34	1.17480194007721e-30	1,2,3-Tris(1-ethoxyethoxy)propane	1	C15H32O6	[M+Na]+	308.21989	331.2091114	-0.384349329923137	HMDB37162	NA	NA	NA	NA	NA	NA	NA	NA	2	2	4	4	2.05742944802955
440.947	7229.30842802998	2.40446243887505	0.197573118609129	12.1699877787116	4.49149757064474e-34	1.86307319230344e-30	NA	NA	NA	NA	NA	NA	NA	NA	NA	NA	NA	NA	NA	NA	NA	NA	1	2	4	4	1.39678492042482
86.0974	3327.25671329451	-1.79661172546822	0.147710212263362	-12.1630840409661	4.88779250271686e-34	2.02745633012695e-30	NA	NA	NA	NA	NA	NA	NA	NA	NA	NA	NA	NA	NA	NA	NA	NA	2	2	4	4	-1.34448359122709
282.9034	6408.85418960473	2.21312120395657	0.183231369561671	12.078287736706	1.37554348939403e-33	5.70575439400645e-30	NA	NA	NA	NA	NA	NA	NA	NA	NA	NA	NA	NA	NA	NA	NA	NA	2	2	0	4	1.30542803851298
294.1914	16979.1665585456	-2.15070844596472	0.178743908484667	-12.0323454052098	2.40237661919864e-33	9.96505821643595e-30	NA	NA	NA	NA	NA	NA	NA	NA	NA	NA	NA	NA	NA	NA	NA	NA	2	2	4	4	-1.52231014979372
426.8603	6194.12881730566	2.15857615245126	0.179429100385886	12.0302456391353	2.4642650399925e-33	1.02217713858889e-29	NA	NA	NA	NA	NA	NA	NA	NA	NA	NA	NA	NA	NA	NA	NA	NA	2	2	4	4	1.27501728287018
343.9311	6807.26498258237	2.3091681341314	0.19200377798497	12.0266807162105	2.57298463285042e-33	1.06727402570636e-29	NA	NA	NA	NA	NA	NA	NA	NA	NA	NA	NA	NA	NA	NA	NA	NA	2	2	4	4	1.35645791289585
585.4829	13713.1700647149	3.39109480626737	0.281996233651976	12.0253194957649	2.61574322725613e-33	1.08501029066584e-29	NA	NA	NA	NA	NA	NA	NA	NA	NA	NA	NA	NA	NA	NA	NA	NA	2	2	4	4	1.87178228523669
303.0478	17804.531928784	0.832903435405577	0.0693897670248776	12.0032602949505	3.41571003041779e-33	1.4168365206173e-29	3-Hydroxy-4-butanolide	1	C10H16O8	[M+K]+	264.08452	303.0476794	0.384427956091727	HMDB34681	NA	NA	NA	NA	NA	NA	NA	NA	2	2	4	4	0.597504003240311
472.2035	2986.81971714417	-1.54292616469151	0.128558538091605	-12.0017401224031	3.47903936909062e-33	1.44310553029879e-29	NA	NA	NA	NA	NA	NA	NA	NA	NA	NA	NA	NA	NA	NA	NA	NA	2	2	4	4	-1.22383092952669
417.0688	5706.90471601411	2.02645553208935	0.170284331546715	11.9004227440234	1.17749149348178e-32	4.88423471496244e-29	NA	NA	NA	NA	NA	NA	NA	NA	NA	NA	NA	NA	NA	NA	NA	NA	2	2	1	4	1.19386280816154
185.0392	5968.97674224026	-2.96711339837511	0.250313471786187	-11.8535905287174	2.06164031895954e-32	8.55168404304416e-29	NA	NA	NA	NA	NA	NA	NA	NA	NA	NA	NA	NA	NA	NA	NA	NA	2	2	4	4	-2.01903601575109
319.2591	7457.16643849894	2.45335602153647	0.2074664489169	11.8253145717993	2.88818752130162e-32	1.19802018383591e-28	NA	NA	NA	NA	NA	NA	NA	NA	NA	NA	NA	NA	NA	NA	NA	NA	2	2	4	4	1.42443234072669
251.0684	8162.65504167867	2.59509109816972	0.219513675424412	11.8220019465863	3.00438472281895e-32	1.2462187830253e-28	NA	NA	NA	NA	NA	NA	NA	NA	NA	NA	NA	NA	NA	NA	NA	NA	2	2	4	4	1.48144746351329
449.0214	2778.30034684677	-1.36234043328907	0.115313145060271	-11.8142682915899	3.29404242973777e-32	1.36636879985523e-28	NA	NA	NA	NA	NA	NA	NA	NA	NA	NA	NA	NA	NA	NA	NA	NA	2	2	4	4	-1.13464874320953
440.1454	6640.95587273128	2.26989026032071	0.19406374222144	11.6966221218728	1.3262846510695e-31	5.50142873263627e-28	NA	NA	NA	NA	NA	NA	NA	NA	NA	NA	NA	NA	NA	NA	NA	NA	2	2	4	4	1.33856806052024
417.3767	8341.13050106321	2.62889921889566	0.224894123789804	11.689497149124	1.44238068046927e-31	5.98299506258654e-28	NA	NA	NA	NA	NA	NA	NA	NA	NA	NA	NA	NA	NA	NA	NA	NA	0	2	4	4	1.49234597977082
450.2522	2872.45867073811	-1.44672678867324	0.123820726508725	-11.6840437741358	1.53800692404524e-31	6.37965272093967e-28	NA	NA	NA	NA	NA	NA	NA	NA	NA	NA	NA	NA	NA	NA	NA	NA	2	2	4	4	-1.16849337744463
230.0461	5508.46733736273	-2.82009966778095	0.241674673674064	-11.6689913134394	1.83587014958584e-31	7.61518938048207e-28	NA	NA	NA	NA	NA	NA	NA	NA	NA	NA	NA	NA	NA	NA	NA	NA	2	2	4	4	-1.95013056559605
472.2214	50101.9594711157	-0.807731667615844	0.0692771553991763	-11.659423123852	2.05429469868436e-31	8.52121441014271e-28	NA	NA	NA	NA	NA	NA	NA	NA	NA	NA	NA	NA	NA	NA	NA	NA	2	2	4	4	-0.839074583822536
168.052	8930.4008722095	2.73503338503947	0.234717050299771	11.6524699911932	2.22902880148292e-31	9.24601146855117e-28	2,8-Dihydroxyadenine,8-Hydroxyguanine	1	C5H5N5O2	[M+H]+	167.044325	168.0516014	2.66346762720896	HMDB00401,HMDB02032	8-Oxoguanine	1	C5H5N5O2	[M+H]+	167.044325	168.0516014	2.66346762720896	C20155	0	2	4	4	1.54770326200037
328.2332	7966.44320079968	2.5570451708504	0.219525536091419	11.6480534172824	2.34760092380712e-31	9.73784863195192e-28	NA	NA	NA	NA	NA	NA	NA	NA	NA	NA	NA	NA	NA	NA	NA	NA	2	2	4	4	1.4671843385694
485.2955	4436.19975847582	-2.40548395527289	0.206796867413595	-11.6321102217758	2.83013437912141e-31	1.17393974045956e-27	NA	NA	NA	NA	NA	NA	NA	NA	NA	NA	NA	NA	NA	NA	NA	NA	2	2	4	4	-1.6537284932997
487.3114	3526.63525993881	-1.9266939926143	0.166744494568632	-11.5547682554597	6.98356145044977e-31	2.89678128964657e-27	NA	NA	NA	NA	NA	NA	NA	NA	NA	NA	NA	NA	NA	NA	NA	NA	2	2	0	4	-1.41947420876378
125.1076	7154.36590726481	2.38795189361596	0.206736248176184	11.5507169868968	7.32071421644445e-31	3.03663225698116e-27	NA	NA	NA	NA	NA	NA	NA	NA	NA	NA	NA	NA	NA	NA	NA	NA	0	2	3	4	1.3904326787517
292.9802	9044.64804484051	2.75476100544758	0.238808147892391	11.5354565150302	8.74221640480364e-31	3.62627136471255e-27	NA	NA	NA	NA	NA	NA	NA	NA	NA	NA	NA	NA	NA	NA	NA	NA	2	2	4	4	1.57206298680067
284.0677	19323.1663679947	3.90569940635837	0.340065029470422	11.4851545083617	1.56655147171103e-30	6.49805550465736e-27	N-Phenylacetyl_pyroglutamic_acid	1	C14H15NO3	[M+K]+	245.105194	284.0683534	-2.18081314800739	HMDB59782	NA	NA	NA	NA	NA	NA	NA	NA	2	2	0	4	2.01903601575109
137.0018	4513.52939683467	-2.43974812366052	0.212659887597511	-11.472535564761	1.81268799245091e-30	7.51902979268639e-27	NA	NA	NA	NA	NA	NA	NA	NA	NA	NA	NA	NA	NA	NA	NA	NA	2	2	4	4	-1.67780837490936
214.086	1152059.8963265	7.81618930995416	0.681763110526385	11.4646703367675	1.98514061809308e-30	8.23436328385009e-27	NA	NA	NA	NA	NA	NA	NA	NA	Benzyl_nicotinate,Fenamic_acid,Salicylanilide	1	C13H11NO2	[M+H]+	213.078979	214.0862554	-1.41111347589563	C12865,C13697,C18915	2	2	4	4	2.90618850091161
330.1162	7127.43671839573	2.3820394918595	0.207920699206404	11.4564807686359	2.18201991387812e-30	9.05101860276646e-27	NA	NA	NA	NA	NA	NA	NA	NA	NA	NA	NA	NA	NA	NA	NA	NA	2	2	4	4	1.387277490166
354.1592	53866.3337739319	-3.23878358013634	0.283292644872908	-11.432642670936	2.87231940560955e-30	1.19143808944684e-26	NA	NA	NA	NA	NA	NA	NA	NA	NA	NA	NA	NA	NA	NA	NA	NA	2	2	4	4	-2.20222394853036
408.0069	5655.79150904414	2.01195617853833	0.176101652206706	11.4249704833929	3.13762204501321e-30	1.30148562427148e-26	NA	NA	NA	NA	NA	NA	NA	NA	NA	NA	NA	NA	NA	NA	NA	NA	2	2	4	4	1.18775302514827
304.0464	6444.39791005278	2.22198247918659	0.194538832330001	11.4217940581518	3.25445451759846e-30	1.34994773389984e-26	NA	NA	NA	NA	NA	NA	NA	NA	NA	NA	NA	NA	NA	NA	NA	NA	1	2	4	4	1.31251019710389
379.0691	9834.16899518742	2.88404650926902	0.252534850799117	11.4203900972194	3.30746010994021e-30	1.3719344536032e-26	NA	NA	NA	NA	NA	NA	NA	NA	NA	NA	NA	NA	NA	NA	NA	NA	2	2	4	4	1.63742635929505
487.2871	2885.44704276658	-1.45798200212583	0.127666440103032	-11.4202448266684	3.31299337838258e-30	1.37422965335309e-26	NA	NA	NA	NA	NA	NA	NA	NA	NA	NA	NA	NA	NA	NA	NA	NA	2	2	4	4	-1.17566466730596
484.0573	3755.03375488834	1.32759234255409	0.116306131501162	11.4146376069677	3.53373743707382e-30	1.46579428889822e-26	NA	NA	NA	NA	NA	NA	NA	NA	NA	NA	NA	NA	NA	NA	NA	NA	0	2	4	4	0.837365605140881
410.0775	6814.72053159406	2.31089505195553	0.202798060846906	11.3950549739232	4.42550589866166e-30	1.83569984676486e-26	NA	NA	NA	NA	NA	NA	NA	NA	NA	NA	NA	NA	NA	NA	NA	NA	2	2	3	4	1.35796843592851
393.1064	5668.40440883954	2.01557337648877	0.17689395531189	11.3942467561145	4.46676233299304e-30	1.85281301572551e-26	NA	NA	NA	NA	NA	NA	NA	NA	NA	NA	NA	NA	NA	NA	NA	NA	0	2	2	4	1.19019160761047
416.9871	5600.83347423967	1.99607313085453	0.175357912124074	11.3828518295896	5.09072986671542e-30	2.11163474871356e-26	NA	NA	NA	NA	NA	NA	NA	NA	NA	NA	NA	NA	NA	NA	NA	NA	2	2	4	4	1.18168726145559
261.0491	16728.8591963347	3.69020811184923	0.324428143173682	11.3745006082092	5.60225990131277e-30	2.32381740706454e-26	NA	NA	NA	NA	NA	NA	NA	NA	NA	NA	NA	NA	NA	NA	NA	NA	1	2	3	4	1.95824796255383
354.1635	6816.47041831022	2.31134296498738	0.203831942766494	11.3394541288124	8.36646914921563e-30	3.47041140309464e-26	NA	NA	NA	NA	NA	NA	NA	NA	NA	NA	NA	NA	NA	NA	NA	NA	2	2	4	4	1.35948206378196
408.9995	11495.9855944411	3.12336259905738	0.276485531874737	11.2966583744152	1.36306515435041e-29	5.6539942602455e-26	NA	NA	NA	NA	NA	NA	NA	NA	NA	NA	NA	NA	NA	NA	NA	NA	2	2	4	4	1.75939661701931
208.042	17372.1732663411	-4.73221707126637	0.419197292638767	-11.2887586689264	1.49127879197424e-29	6.18582442910916e-26	NA	NA	NA	NA	NA	NA	NA	NA	N-Cyclopropylammeline	1	C6H9N5O	[M+(41K)]+	167.08071	208.0419864	0.0749848636484234	C14148	2	2	4	4	-3.22504666180509
391.3976	5800.43083249222	2.05280049492198	0.182165062347284	11.2689034245682	1.8688283801821e-29	7.75190012099533e-26	NA	NA	NA	NA	NA	NA	NA	NA	NA	NA	NA	NA	NA	NA	NA	NA	2	2	4	4	1.20621795846029
308.9542	7182.7091393053	2.39424737560147	0.213152015412069	11.232581455882	2.82113734829403e-29	1.17020777207236e-25	NA	NA	NA	NA	NA	NA	NA	NA	NA	NA	NA	NA	NA	NA	NA	NA	2	2	4	4	1.39360177044484
490.3844	3038.57310531943	-1.58453355875683	0.141073033759391	-11.232008815089	2.83948413415596e-29	1.17781801884789e-25	NA	NA	NA	NA	NA	NA	NA	NA	NA	NA	NA	NA	NA	NA	NA	NA	1	2	2	4	-1.25098529397526
339.1971	75290.0508786953	-2.61946374283417	0.233253551468602	-11.2301130093909	2.90107258675886e-29	1.20336490898758e-25	NA	NA	NA	NA	NA	NA	NA	NA	NA	NA	NA	NA	NA	NA	NA	NA	0	2	4	4	-1.79438114627501
489.2952	4564.68582855582	-2.46195147128719	0.21940727421071	-11.2209199997755	3.21904018452356e-29	1.33525786854037e-25	NA	NA	NA	NA	NA	NA	NA	NA	NA	NA	NA	NA	NA	NA	NA	NA	0	2	4	4	-1.68771868525484
391.0638	7979.13497649239	2.55954847106767	0.232043979596672	11.0304455022559	2.72511747991734e-28	1.13037873066971e-24	NA	NA	NA	NA	NA	NA	NA	NA	NA	NA	NA	NA	NA	NA	NA	NA	2	2	0	4	1.46895093255501
304.9801	22224.6311827602	0.938982326474579	0.0852855708930534	11.0098615351012	3.42529739762149e-28	1.4208133605334e-24	NA	NA	NA	NA	NA	NA	NA	NA	NA	NA	NA	NA	NA	NA	NA	NA	2	2	4	4	0.650105521558113
155.0288	4537.74502231747	-2.45026392444666	0.22257351719581	-11.0087846717677	3.46648148511898e-28	1.43789652002735e-24	NA	NA	NA	NA	NA	NA	NA	NA	NA	NA	NA	NA	NA	NA	NA	NA	2	2	4	4	-1.6827428715283
476.2342	6594.24631447723	-0.848874994374983	0.077232497149447	-10.9911633794824	4.21458171419757e-28	1.74820849504915e-24	NA	NA	NA	NA	NA	NA	NA	NA	NA	NA	NA	NA	NA	NA	NA	NA	2	2	4	4	-0.865010679006363
452.1386	5715.02572469556	2.02884293805697	0.185999659705341	10.9077776877176	1.05811383142946e-27	4.3890561727694e-24	NA	NA	NA	NA	NA	NA	NA	NA	NA	NA	NA	NA	NA	NA	NA	NA	0	2	2	4	1.19509012362823
409.1373	17772.1083428348	-0.477944903299965	0.0440149220479991	-10.8587015734972	1.8130876075125e-27	7.52068739596183e-24	NA	NA	NA	NA	NA	NA	NA	NA	NA	NA	NA	NA	NA	NA	NA	NA	2	2	4	4	-0.550000954514904
192.086	12831.9158612358	3.29054648474462	0.303703325580671	10.8347397199329	2.35634541929146e-27	9.774120799221e-24	NA	NA	NA	NA	NA	NA	NA	NA	NA	NA	NA	NA	NA	NA	NA	NA	2	2	2	4	1.83171064359257
116.0499	4781.13712479954	-2.55226791887394	0.235724536851349	-10.8273324150529	2.55490070183357e-27	1.05977281112056e-23	NA	NA	NA	NA	NA	NA	NA	NA	NA	NA	NA	NA	NA	NA	NA	NA	2	2	4	4	-1.74268260304371
205.0573	11921.9220608783	-4.13855507861994	0.382272251386609	-10.8261979874507	2.58674053868796e-27	1.07297997544777e-23	NA	NA	NA	NA	NA	NA	NA	NA	NA	NA	NA	NA	NA	NA	NA	NA	2	2	4	4	-2.90618850091162
355.1159	7777.09879012894	2.51940857642321	0.233186706342107	10.8042547362327	3.28614603473179e-27	1.36309337520675e-23	10-Hydroxy-8-nor-2-fenchanone_glucoside,Glucosyl_(E)-2,6-Dimethyl-2,5-heptadienoate,3,3-Dihydroxy-4,5,7-trimethoxyflavan,Byssochlamic_acid,5-Hydroxy-3-methoxysativan,5,8-Dihydroxy-3,4,7-trimethoxyflavan	1	C15H24O7	[M+K]+	316.152205	355.1153644	1.39222362533301	HMDB33643,HMDB35136,HMDB30664,HMDB34262,HMDB39571,HMDB40308	NA	NA	NA	NA	NA	NA	NA	NA	2	2	4	4	1.45321359918586
479.163	3459.52484934072	1.18457818739189	0.109698640894412	10.7984764235328	3.49962314116983e-27	1.45164367895724e-23	NA	NA	NA	NA	NA	NA	NA	NA	NA	NA	NA	NA	NA	NA	NA	NA	2	2	1	4	0.772509248947251
383.0899	17341.3566702566	3.74406920333505	0.346737525468038	10.7979925111399	3.51811299398854e-27	1.45931326990645e-23	Dehydrocyanaropicrin,Diosbulbin_D,Diosbulbin_B	1	C19H20O6	[M+K]+	344.12599	383.0891494	1.95750780514439	HMDB35029,HMDB35109,HMDB36777	Calaxin,Deoxyelephantopin,Echinone,2,3-Dihydro-2-(4-methoxyphenyl)-5,6,7-trimethoxy-4H-1-benzopyran-4-one	1	C19H20O6	[M+K]+	344.12599	383.0891494	1.95750780514439	C09353,C09388,C10338,C15118	2	2	1	4	1.97912588028316
311.1725	37048.7548633025	-1.12893207203201	0.105028646636863	-10.7488014763752	6.0036631085346e-27	2.49031945742015e-23	NA	NA	NA	NA	NA	NA	NA	NA	NA	NA	NA	NA	NA	NA	NA	NA	2	2	4	4	-1.01971633547028
159.1609	4350.15997874336	-2.36644361343493	0.220365061140014	-10.7387423450551	6.69501706232932e-27	2.7770930774542e-23	NA	NA	NA	NA	NA	NA	NA	NA	NA	NA	NA	NA	NA	NA	NA	NA	0	2	3	4	-1.61265533844343
367.0983	14857.4455416811	0.992076034463526	0.0929690347079339	10.6710372714977	1.39065191039332e-26	5.76842412431149e-23	NA	NA	NA	NA	NA	NA	NA	NA	NA	NA	NA	NA	NA	NA	NA	NA	2	2	4	4	0.67255642319523
268.0939	15304.6441723946	3.55664964123266	0.334469578831215	10.6337014375453	2.07701849381418e-26	8.6154727123412e-23	Butenylcarnitine,N-Phenylacetyl_pyroglutamic_acid	1	C11H19NO4	[M+K]+	229.131409	268.0945684	-2.46890492396648	HMDB13126,HMDB59782	NA	NA	NA	NA	NA	NA	NA	NA	2	2	4	4	1.92268769849652
170.1014	9985.79217068939	2.90758507400197	0.274312759075592	10.5995254606467	2.99496022377832e-26	1.24230950082325e-22	NA	NA	NA	NA	NA	NA	NA	NA	NA	NA	NA	NA	NA	NA	NA	NA	2	2	4	4	1.65609356206861
364.2096	81646.5273115006	-2.19338816374903	0.207518398886825	-10.5696081673473	4.12213280242009e-26	1.70986068644385e-22	NA	NA	NA	NA	NA	NA	NA	NA	NA	NA	NA	NA	NA	NA	NA	NA	2	2	4	4	-1.54571433345815
484.9938	4347.94388026887	1.5776274762521	0.149535094148074	10.5502155546837	5.06806894919259e-26	2.10223500012509e-22	NA	NA	NA	NA	NA	NA	NA	NA	NA	NA	NA	NA	NA	NA	NA	NA	0	2	2	4	0.960801325087643
340.1873	4847.61844371063	-2.57894632856358	0.244511690597501	-10.5473334312218	5.22592205914845e-26	2.16771247013478e-22	NA	NA	NA	NA	NA	NA	NA	NA	NA	NA	NA	NA	NA	NA	NA	NA	0	2	2	4	-1.76794132582502
233.1135	43069.1792237936	-0.275589225815821	0.0261507635518258	-10.5384772138548	5.7421118139697e-26	2.38182798043463e-22	NA	NA	NA	NA	NA	NA	NA	NA	NA	NA	NA	NA	NA	NA	NA	NA	0	2	3	4	-0.34946021070696
336.2282	6849.82183107384	-3.21237129641443	0.305676332069879	-10.5090612500547	7.84707400884148e-26	3.25496629886745e-22	NA	NA	NA	NA	NA	NA	NA	NA	NA	NA	NA	NA	NA	NA	NA	NA	0	2	4	4	-2.18227902312598
427.0568	7022.41749705075	2.3585413319496	0.225100583042489	10.4777220035206	1.09345811290952e-25	4.53566425234868e-22	NA	NA	NA	NA	NA	NA	NA	NA	NA	NA	NA	NA	NA	NA	NA	NA	2	2	4	4	1.38413605209425
425.2968	4814.83566590435	-2.56586442309016	0.245859234328227	-10.4363150324656	1.69253792691756e-25	7.02064732085406e-22	NA	NA	NA	NA	NA	NA	NA	NA	NA	NA	NA	NA	NA	NA	NA	NA	0	2	4	4	-1.75657672069163
316.8369	8834.72527574634	2.71830510515002	0.260817902779287	10.4222335820649	1.96288410099169e-25	8.14204325091352e-22	NA	NA	NA	NA	NA	NA	NA	NA	NA	NA	NA	NA	NA	NA	NA	NA	2	2	4	4	1.53586023622428
315.214	10835.688416618	3.0329530182812	0.291593525702451	10.4013043875881	2.44562197055674e-25	1.01444399338694e-21	NA	NA	NA	NA	NA	NA	NA	NA	NA	NA	NA	NA	NA	NA	NA	NA	2	2	4	4	1.72644170588383
461.2066	4411.88334859613	-2.39457121131121	0.230674724212853	-10.3807264514236	3.03457200723621e-25	1.25874046860158e-21	NA	NA	NA	NA	NA	NA	NA	NA	NA	NA	NA	NA	NA	NA	NA	NA	2	2	4	4	-1.63513270287548
164.0921	41227.5656724265	2.06070949968609	0.198521896760504	10.380263000268	3.04933977969203e-25	1.26486614061626e-21	NA	NA	NA	NA	NA	NA	NA	NA	NA	NA	NA	NA	NA	NA	NA	NA	2	2	4	4	1.21497733068919
411.2869	5914.27210530002	2.08417603211854	0.201365888724683	10.3501940935395	4.17638268552861e-25	1.73236353795727e-21	NA	NA	NA	NA	NA	NA	NA	NA	NA	NA	NA	NA	NA	NA	NA	NA	2	2	4	4	1.22510358067814
437.1781	8351.92736755094	2.63087773227634	0.254187739543042	10.3501362300397	4.17890760218337e-25	1.73341087338566e-21	NA	NA	NA	NA	NA	NA	NA	NA	NA	NA	NA	NA	NA	NA	NA	NA	1	2	4	4	1.49417972243254
421.0929	8486.97573916301	-3.58038638903966	0.346301323013124	-10.3389336139036	4.6973537706523e-25	1.94846234406657e-21	Zearalenone_4-sulfate	1	C18H22O8S	[M+Na]+	398.103542	421.0927634	0.263837352778432	HMDB33623	NA	NA	NA	NA	NA	NA	NA	NA	1	2	4	4	-2.45179407140153
323.1261	7283.5417037686	2.41624072366609	0.233754857709298	10.3366438984167	4.8109157185123e-25	1.9955678400389e-21	Alpha-dihydroartemisinin,Dihydroartemisinin_(DHA),Myrigalone_E,1,3-Diacetoxy-4,6,12-tetradecatriene-8,10-diyne,Myrigalone_A,Myrigalon_B,Verimol_C	1	C15H24O5	[M+K]+	284.162375	323.1255344	1.77949415571224	HMDB60593,HMDB61088,HMDB30755,HMDB30922,HMDB37245,HMDB37246,HMDB38325	Toxyl_angelate,alpha,alpha-Diethyl-3,4,3,4-stilbenetetraol,(+)-3-Hydroxylarreatricin	1	C18H20O4	[M+Na]+	300.13616	323.1253814	2.25299540638613	C08981,C14739,C20431	2	2	4	4	1.40480534278215
494.992	3673.88241319964	1.28962124345703	0.125408963081735	10.2833259423134	8.37853640292373e-25	3.47541689993276e-21	NA	NA	NA	NA	NA	NA	NA	NA	NA	NA	NA	NA	NA	NA	NA	NA	2	2	4	4	0.815366852481937
422.1705	46718.5847964211	-1.47748129313632	0.143726716562817	-10.2797957712376	8.69115685775165e-25	3.60509186459538e-21	NA	NA	NA	NA	NA	NA	NA	NA	NA	NA	NA	NA	NA	NA	NA	NA	2	2	4	4	-1.18289693379317
498.3376	7181.53695509403	2.39396033937189	0.233169291205416	10.2670481477034	9.91933750554601e-25	4.11454119730049e-21	NA	NA	NA	NA	NA	NA	NA	NA	NA	NA	NA	NA	NA	NA	NA	NA	1	2	3	4	1.39201547707243
331.231	5969.32945116121	-2.96721005750714	0.289470399026268	-10.2504783476596	1.17759303317733e-24	4.88465590161956e-21	NA	NA	NA	NA	NA	NA	NA	NA	NA	NA	NA	NA	NA	NA	NA	NA	2	2	4	4	-2.02367445516909
284.9986	9658.59750295311	2.8562651874256	0.280071004124576	10.198360934769	2.01646716131678e-24	8.364305785142e-21	NA	NA	NA	NA	NA	NA	NA	NA	NA	NA	NA	NA	NA	NA	NA	NA	2	2	4	4	1.62830285254225
446.206	3316.81972235573	-1.7894230406467	0.175792491475894	-10.1791778796882	2.45627727289336e-24	1.01886381279616e-20	NA	NA	NA	NA	NA	NA	NA	NA	NA	NA	NA	NA	NA	NA	NA	NA	0	2	2	4	-1.34004254957748
465.292	3887.2651161232	1.38716524213195	0.136652474540973	10.151043709904	3.27838336650607e-24	1.35987342042672e-20	NA	NA	NA	NA	NA	NA	NA	NA	NA	NA	NA	NA	NA	NA	NA	NA	2	2	4	4	0.872905536201364
215.1397	228527.381326765	-0.749681801601706	0.074017093835882	-10.1284954967831	4.12954222565059e-24	1.71293411519987e-20	NA	NA	NA	NA	NA	NA	NA	NA	NA	NA	NA	NA	NA	NA	NA	NA	2	2	4	4	-0.790463924808949
350.1422	7100.4037488715	-3.27514779954612	0.324846524627601	-10.0821389525429	6.62675840474635e-24	2.74877938628879e-20	NA	NA	NA	NA	NA	NA	NA	NA	NA	NA	NA	NA	NA	NA	NA	NA	2	2	4	4	-2.25249878350576
471.2181	295074.081889996	-0.770536966127535	0.0766159202193347	-10.0571390896521	8.54453017987163e-24	3.54427111861075e-20	NA	NA	NA	NA	NA	NA	NA	NA	NA	NA	NA	NA	NA	NA	NA	NA	2	2	0	4	-0.81118151284094
150.065	4611.36099084777	-2.48187593511207	0.246844190847084	-10.0544231022619	8.78343625730955e-24	3.643369359532e-20	NA	NA	NA	NA	NA	NA	NA	NA	NA	NA	NA	NA	NA	NA	NA	NA	2	2	4	4	-1.70034444581678
448.2037	13173.370578603	-0.753835868688224	0.0750265246046068	-10.0475914706295	9.41401319831218e-24	3.90493267465989e-20	NA	NA	NA	NA	NA	NA	NA	NA	NA	NA	NA	NA	NA	NA	NA	NA	0	2	4	4	-0.793755794814632
393.0075	5426.23546055185	1.94456456060357	0.193947583670068	10.026237624654	1.16885919745685e-23	4.84842795105103e-20	NA	NA	NA	NA	NA	NA	NA	NA	NA	NA	NA	NA	NA	NA	NA	NA	0	2	4	4	1.16138168188655
480.1663	3447.29940770169	-1.87632913264042	0.188719467495016	-9.94242489948726	2.7212087310172e-23	1.12875738162594e-19	NA	NA	NA	NA	NA	NA	NA	NA	NA	NA	NA	NA	NA	NA	NA	NA	2	2	4	4	-1.38257044250846
447.2867	2610.24335125189	-1.19817001811708	0.120515052502874	-9.94207771754072	2.73071146402245e-23	1.13269911527651e-19	NA	NA	NA	NA	NA	NA	NA	NA	NA	NA	NA	NA	NA	NA	NA	NA	2	2	4	4	-1.05577856449538
299.1286	7583.211684304	2.47974688015324	0.249640884592527	9.93325626209333	2.98350093397083e-23	1.2375561874111e-19	7C-aglycone,Enterolactone,(+)-Ligballinol,7-Hydroxy-5-methoxy-6,8-dimethylflavanone,1-(2,4-Dihydroxy-6-methoxy-3,5-dimethylphenyl)-3-phenyl-2-propen-1-one,5,7-Dimethoxy-6-methylflavanone	1	C18H18O4	[M+H]+	298.12051	299.1277864	2.88004003337929	HMDB04808,HMDB06101,HMDB29543,HMDB30695,HMDB37376,HMDB38453	Dibenzylsuccinate,Enterolactone	1	C18H18O4	[M+H]+	298.12051	299.1277864	2.88004003337929	C07332,C18165	0	2	4	4	1.43445503531756
203.1141	18497.1659256096	3.84050978549349	0.387093135387779	9.92141020957702	3.3597525874595e-23	1.3936253732782e-19	NA	NA	NA	NA	NA	NA	NA	NA	NA	NA	NA	NA	NA	NA	NA	NA	2	2	4	4	2.00988736221555
132.9722	6618.67808102799	2.26447189947705	0.228270712649567	9.92011578354946	3.40361118407443e-23	1.41181791915407e-19	NA	NA	NA	NA	NA	NA	NA	NA	NA	NA	NA	NA	NA	NA	NA	NA	2	2	3	4	1.33562778123587
338.194	570814.1607862	-2.49107193856715	0.251227791060689	-9.91559065997354	3.56143628717301e-23	1.47728377191936e-19	NA	NA	NA	NA	NA	NA	NA	NA	NA	NA	NA	NA	NA	NA	NA	NA	1	2	3	4	-1.70805195892387
330.1662	14169.5824041372	-0.752770327053299	0.0762288762384386	-9.87513346908966	5.33618743143704e-23	2.21345054656008e-19	NA	NA	NA	NA	NA	NA	NA	NA	NA	NA	NA	NA	NA	NA	NA	NA	2	2	4	4	-0.792932021970177
243.0533	89292.6325890078	1.01611647017611	0.103159590101861	9.84994675892738	6.85802947712588e-23	2.84471062711181e-19	NA	NA	NA	NA	NA	NA	NA	NA	NA	NA	NA	NA	NA	NA	NA	NA	1	2	4	4	0.685429978086892
490.0093	4965.63911491065	1.79911864452811	0.182712748712434	9.84670559228295	7.08275436011742e-23	2.9379265085767e-19	NA	NA	NA	NA	NA	NA	NA	NA	NA	NA	NA	NA	NA	NA	NA	NA	2	2	4	4	1.07487057941405
346.1373	11746.0257208717	3.15614961902898	0.321678883985802	9.81149144737857	1.00472424670316e-22	4.16759617532469e-19	NA	NA	NA	NA	NA	NA	NA	NA	Lividamine	1	C12H25N3O6	[M+K]+	307.174337	346.1374964	-0.537936519186278	C21255	1	2	4	4	1.77953896590046
428.1952	5094.51699174118	-2.67382073365008	0.272967139364869	-9.79539419972468	1.17836873272639e-22	4.88787350334907e-19	NA	NA	NA	NA	NA	NA	NA	NA	NA	NA	NA	NA	NA	NA	NA	NA	2	2	4	4	-1.83493902596828
365.2124	27820.9767597259	-1.00463982425596	0.102744490998406	-9.77804079317058	1.3989219023793e-22	5.80272805106934e-19	NA	NA	NA	NA	NA	NA	NA	NA	NA	NA	NA	NA	NA	NA	NA	NA	2	2	4	4	-0.941891044517611
470.3254	9278.85483512133	2.79431063167265	0.287628451433642	9.71500078571787	2.60247019122551e-22	1.07950463532034e-18	NA	NA	NA	NA	NA	NA	NA	NA	NA	NA	NA	NA	NA	NA	NA	NA	0	2	4	4	1.59096441094804
460.865	5085.53019128117	1.83840863021525	0.189388262367395	9.70708853460468	2.81256149167392e-22	1.16665050674634e-18	NA	NA	NA	NA	NA	NA	NA	NA	NA	NA	NA	NA	NA	NA	NA	NA	1	2	2	4	1.10205621332478
101.001	4409.81322770141	-2.39362892456398	0.246825009662462	-9.69767580618072	3.08444602453525e-22	1.27942821097722e-18	NA	NA	NA	NA	NA	NA	NA	NA	NA	NA	NA	NA	NA	NA	NA	NA	2	2	4	4	-1.63284761653949
231.1131	10614.0297623903	3.00127996468739	0.312447063905525	9.6057230532814	7.56252565489491e-22	3.13693564165041e-18	NA	NA	NA	NA	NA	NA	NA	NA	NA	NA	NA	NA	NA	NA	NA	NA	0	2	4	4	1.70034444581678
412.0142	4833.32409421192	1.75447982933173	0.182839746654097	9.59572446056227	8.33296156635e-22	3.45651245772198e-18	NA	NA	NA	NA	NA	NA	NA	NA	NA	NA	NA	NA	NA	NA	NA	NA	2	2	4	4	1.04741561061027
357.2135	11985.9473109926	-1.01436180150879	0.10572188945515	-9.59462422338863	8.42234413923702e-22	3.49358834895552e-18	NA	NA	NA	NA	NA	NA	NA	NA	NA	NA	NA	NA	NA	NA	NA	NA	2	2	1	4	-0.94752854143392
231.0663	11375.8871263536	3.1073051078821	0.323928211310514	9.59257329057849	8.59150038393565e-22	3.56375435925651e-18	NA	NA	NA	NA	NA	NA	NA	NA	NA	NA	NA	NA	NA	NA	NA	NA	0	2	2	4	1.7509784673581
320.0776	14999.9421509455	-1.69429950191357	0.176830434068059	-9.58149263639461	9.56524195112154e-22	3.96766236132521e-18	NA	NA	NA	NA	NA	NA	NA	NA	NA	NA	NA	NA	NA	NA	NA	NA	2	2	4	4	-1.3040194414609
354.964	7738.05113936039	2.51151641169347	0.263313530990916	9.53812135001944	1.45443065759913e-21	6.03297836772119e-18	NA	NA	NA	NA	NA	NA	NA	NA	NA	NA	NA	NA	NA	NA	NA	NA	0	2	4	4	1.44804698574805
405.1058	12875.3085299939	0.751942645623526	0.0792400948546737	9.48942132139781	2.32320347947803e-21	9.63664803287487e-18	NA	NA	NA	NA	NA	NA	NA	NA	NA	NA	NA	NA	NA	NA	NA	NA	2	2	4	4	0.557010080004458
236.0913	7822.0270863427	2.52840565993545	0.266585099375698	9.48442229463161	2.43729361784927e-21	1.01098939268388e-17	3-Oxo-carbofuran,Phenazopyridine,2-Amino-3,8-dimethyl-3H-imidazo[4,5-f]quinoxaline	1	C12H13NO4	[M+H]+	235.084459	236.0917354	-1.97465616157821	HMDB32776,HMDB15506,HMDB29864	Hydroxyatrazine,Phenazopyridine,MeIQx	1	C8H15N5O	[M+K]+	197.12766	236.0908194	1.90519902957566	C06552,C07429,C19255	1	2	4	4	1.45667967731044
344.0742	8135.97310134735	2.59000367437791	0.273413916961222	9.47283043659127	2.72361561401911e-21	1.12975575669513e-17	NA	NA	NA	NA	NA	NA	NA	NA	NA	NA	NA	NA	NA	NA	NA	NA	2	2	3	4	1.47427841095743
404.3733	5584.49990582461	1.99130552629366	0.210820377125436	9.44550784627828	3.53685007803057e-21	1.46708541236708e-17	NA	NA	NA	NA	NA	NA	NA	NA	NA	NA	NA	NA	NA	NA	NA	NA	2	2	4	4	1.17806857798623
446.1702	2652.60744401621	-1.24131183428803	0.131876399788471	-9.41269124937507	4.83593077462063e-21	2.00594408531264e-17	NA	NA	NA	NA	NA	NA	NA	NA	NA	NA	NA	NA	NA	NA	NA	NA	2	2	4	4	-1.08240197318756
430.2291	12230.4394195746	-1.41748261907081	0.150595425021618	-9.41252112318373	4.843766577011e-21	2.00919437614416e-17	NA	NA	NA	NA	NA	NA	NA	NA	NA	NA	NA	NA	NA	NA	NA	NA	2	2	4	4	-1.1554998270532
249.1924	9304.21105893537	2.79854253763149	0.298058585962559	9.38923644354614	6.04367837459998e-21	2.50691778978407e-17	NA	NA	NA	NA	NA	NA	NA	NA	NA	NA	NA	NA	NA	NA	NA	NA	0	2	2	4	1.59524280539709
287.1828	13436.8898913347	3.3603214771937	0.358439017010066	9.3748763882458	6.92568742114469e-21	2.87277514229082e-17	NA	NA	NA	NA	NA	NA	NA	NA	NA	NA	NA	NA	NA	NA	NA	NA	0	2	4	4	1.86148169652338
347.2289	24611.7519306195	-1.52486921819256	0.162736801438699	-9.37015601088218	7.24253949372547e-21	3.00420538199732e-17	NA	NA	NA	NA	NA	NA	NA	NA	NA	NA	NA	NA	NA	NA	NA	NA	1	2	4	4	-1.21372028568419
320.0744	23827.343718151	0.804441813393664	0.0865613646778033	9.29331251174168	1.49559707520168e-20	6.20373666793656e-17	NA	NA	NA	NA	NA	NA	NA	NA	NA	NA	NA	NA	NA	NA	NA	NA	2	2	4	4	0.583900181951238
464.995	2800.17677360951	-1.38231301043607	0.148925271397347	-9.28192372903535	1.66445791769253e-20	6.90417144258863e-17	NA	NA	NA	NA	NA	NA	NA	NA	NA	NA	NA	NA	NA	NA	NA	NA	2	2	4	4	-1.14154399346549
416.2079	3970.33228706494	-2.18007851396572	0.235314145745221	-9.26454509167559	1.95910647518851e-20	8.12637365908195e-17	NA	NA	NA	NA	NA	NA	NA	NA	NA	NA	NA	NA	NA	NA	NA	NA	2	2	4	4	-1.53978394351696
411.2416	4741.622027035	-2.53620411442145	0.273993002786743	-9.25645578035238	2.11330656238385e-20	8.76599562076822e-17	NA	NA	NA	NA	NA	NA	NA	NA	NA	NA	NA	NA	NA	NA	NA	NA	2	2	2	4	-1.7318046900228
487.2215	3689.05622398227	-2.02469779493716	0.219194378671611	-9.23699689384135	2.53512424708047e-20	1.05156953768898e-16	NA	NA	NA	NA	NA	NA	NA	NA	NA	NA	NA	NA	NA	NA	NA	NA	2	2	4	4	-1.45841929846591
310.1635	40466.5980681327	-0.965710424929927	0.104985499745155	-9.19851243528027	3.62939164150831e-20	1.50547165289765e-16	NA	NA	NA	NA	NA	NA	NA	NA	NA	NA	NA	NA	NA	NA	NA	NA	2	2	4	4	-0.922391126399577
254.2845	9924.57646036653	2.89811585825498	0.315557420240439	9.18411570245047	4.14922353403233e-20	1.72109792191661e-16	NA	NA	NA	NA	NA	NA	NA	NA	NA	NA	NA	NA	NA	NA	NA	NA	2	2	3	4	1.64902591386898
332.8109	8082.19963855681	2.57962140093644	0.281418795828186	9.16648581820872	4.88690415833193e-20	2.02708784487608e-16	NA	NA	NA	NA	NA	NA	NA	NA	NA	NA	NA	NA	NA	NA	NA	NA	0	2	4	4	1.47249793903842
399.0096	4076.19640570422	-2.23448028435749	0.24381851795242	-9.16452246171696	4.97668272550015e-20	2.06432799453746e-16	NA	NA	NA	NA	NA	NA	NA	NA	NA	NA	NA	NA	NA	NA	NA	NA	2	2	4	4	-1.55572085293745
425.112	12415.7252236227	-0.782977007454614	0.085865444305939	-9.11865085871871	7.60653098997137e-20	3.15518905464013e-16	NA	NA	NA	NA	NA	NA	NA	NA	NA	NA	NA	NA	NA	NA	NA	NA	2	2	0	4	-0.822093277978655
473.363	3927.54193950149	1.40483194098395	0.154180613581965	9.11159910670037	8.1176512747485e-20	3.36720174876568e-16	NA	NA	NA	NA	NA	NA	NA	NA	NA	NA	NA	NA	NA	NA	NA	NA	2	2	4	4	0.880855179156935
367.1159	9284.26007577853	2.79522658245362	0.306829120712304	9.1100433230213	8.23490809400754e-20	3.41583987739433e-16	Cymorcin_monoglucoside,3-Hydroxy-4-isopropylbenzyl_alcohol_3-glucoside,Perilloside_B,Dehydrocyanaropicrin,Diosbulbin_D,Diosbulbin_B	1	C16H24O7	[M+K]+	328.152205	367.1153644	1.58778426774108	HMDB29777,HMDB39385,HMDB40465,HMDB35029,HMDB35109,HMDB36777	Rhododendrin,Calaxin,Deoxyelephantopin,Echinone,2,3-Dihydro-2-(4-methoxyphenyl)-5,6,7-trimethoxy-4H-1-benzopyran-4-one	1	C16H24O7	[M+K]+	328.152205	367.1153644	1.58778426774108	C09965,C09353,C09388,C10338,C15118	2	2	4	4	1.59309996303149
487.1793	8957.08635629434	1.01696719027562	0.111634229195503	9.1098151311156	8.25224672663386e-20	3.42303194220773e-16	NA	NA	NA	NA	NA	NA	NA	NA	NA	NA	NA	NA	NA	NA	NA	NA	2	2	4	4	0.686190774257266
361.129	8489.36303632171	2.65632446859613	0.292252545852322	9.08914056111728	9.98249955046248e-20	4.14074081353184e-16	Gibberellin_A59,Heteroflavanone_A,Edulisin_IV	1	C19H20O7	[M+H]+	360.120905	361.1281814	2.18980417683988	HMDB35051,HMDB40910,HMDB41196	Elephantopin,Goyazensolide,Vernodalin,2,3-Dihydro-2-(4-hydroxyphenyl)-5,6,7,8-tetramethoxy-4H-1-benzopyran-4-one,Columbamine,(S)-cis-N-Methylstylopine,Jatrorrhizine	1	C19H20O7	[M+H]+	360.120905	361.1281814	2.18980417683988	C09403,C09467,C09576,C14940,C01795,C06163,C09553	0	2	2	4	1.50715891905673
310.8288	10778.1858099423	3.02479104103577	0.332866282831973	9.087105534695	1.01710646159781e-19	4.2189576027077e-16	NA	NA	NA	NA	NA	NA	NA	NA	NA	NA	NA	NA	NA	NA	NA	NA	2	2	1	4	1.71586229687704
228.0637	113232.790814548	0.560066936266947	0.0616885629782579	9.07894282550142	1.09634507044379e-19	4.54763935220082e-16	NA	NA	NA	NA	NA	NA	NA	NA	NA	NA	NA	NA	NA	NA	NA	NA	1	2	3	4	0.446479379349099
159.0059	15554.6448292335	1.16267000330919	0.128177701898817	9.07076649124971	1.18182677684386e-19	4.90221747034834e-16	NA	NA	NA	NA	NA	NA	NA	NA	NA	NA	NA	NA	NA	NA	NA	NA	2	2	4	4	0.76282011507717
447.202	5410.05010824155	1.93965576158098	0.213871065202459	9.06927620033514	1.19810227300235e-19	4.96972822841377e-16	NA	NA	NA	NA	NA	NA	NA	NA	NA	NA	NA	NA	NA	NA	NA	NA	2	2	4	4	1.1578477626827
302.1477	10279.2514298212	2.9521094691952	0.325745990455551	9.06261183772891	1.27363601707675e-19	5.28304219883435e-16	Oxamniquine	1	C14H21N3O3	[M+Na]+	279.158292	302.1475134	0.672188222498562	HMDB15228	Oxamniquine,Karbutilate	1	C14H21N3O3	[M+Na]+	279.158292	302.1475134	0.672188222498562	C07341,C18433	2	2	4	4	1.67048235881194
216.143	16914.0402010809	-0.648509613062552	0.0716253405502707	-9.05419238610658	1.37582103742271e-19	5.70690566322941e-16	NA	NA	NA	NA	NA	NA	NA	NA	NA	NA	NA	NA	NA	NA	NA	NA	2	2	4	4	-0.706885335703415
258.0741	97183.7599784204	1.60958165850196	0.178911703911294	8.99651405309965	2.32998226524583e-19	9.66476643623971e-16	NA	NA	NA	NA	NA	NA	NA	NA	NA	NA	NA	NA	NA	NA	NA	NA	0	2	4	4	0.976180571140247
395.0424	31628.0106730595	2.14344320104212	0.239159214143271	8.96241112315271	3.17654993432653e-19	1.31763291275865e-15	NA	NA	NA	NA	NA	NA	NA	NA	NA	NA	NA	NA	NA	NA	NA	NA	2	2	4	4	1.26424621945425
200.0323	25134.5408821691	0.503022929631345	0.0561303668946045	8.96168967817129	3.1974061972444e-19	1.32628409061698e-15	NA	NA	NA	NA	NA	NA	NA	NA	NA	NA	NA	NA	NA	NA	NA	NA	2	2	4	4	0.412842916839336
461.0366	2816.3866476996	-1.39698536669047	0.155905952785972	-8.96043635106262	3.23396080081055e-19	1.34144694017622e-15	NA	NA	NA	NA	NA	NA	NA	NA	NA	NA	NA	NA	NA	NA	NA	NA	0	2	3	4	-1.14617114474777
452.1352	5402.92308989703	-2.78418778346472	0.311331094657701	-8.9428516175869	3.79254806144303e-19	1.57314893588657e-15	NA	NA	NA	NA	NA	NA	NA	NA	NA	NA	NA	NA	NA	NA	NA	NA	2	2	4	4	-1.92652009633928
356.1659	42832.0187531948	-1.90962855239753	0.213570889525322	-8.94142716098546	3.84176284563255e-19	1.59356322836838e-15	NA	NA	NA	NA	NA	NA	NA	NA	NA	NA	NA	NA	NA	NA	NA	NA	2	2	4	4	-1.4064203119315
212.1343	33552.7601441146	-1.82013239985429	0.203955723702385	-8.92415455086837	4.49116389852403e-19	1.86293478510777e-15	NA	NA	NA	NA	NA	NA	NA	NA	NA	NA	NA	NA	NA	NA	NA	NA	2	2	4	4	-1.35645791289585
421.0344	5725.83474421207	2.03189242622433	0.227755783704998	8.92136477577293	4.60576895027809e-19	1.91047296057535e-15	NA	NA	NA	NA	NA	NA	NA	NA	NA	NA	NA	NA	NA	NA	NA	NA	2	2	4	4	1.19631924190834
355.1712	123765.898957111	-2.06847457887351	0.231893193093085	-8.91994521824193	4.66518916296072e-19	1.93512046479611e-15	NA	NA	NA	NA	NA	NA	NA	NA	NA	NA	NA	NA	NA	NA	NA	NA	2	2	4	4	-1.48144746351329
327.2298	50088.5788064288	2.2751841680792	0.256433895173461	8.87240029848699	7.15859260181078e-19	2.96938421123111e-15	NA	NA	NA	NA	NA	NA	NA	NA	NA	NA	NA	NA	NA	NA	NA	NA	2	2	4	4	1.34151995781581
368.0145	81741.4204196306	1.774168715955	0.200902974418349	8.83097286683555	1.03769161181028e-18	4.30434480578904e-15	NA	NA	NA	NA	NA	NA	NA	NA	NA	NA	NA	NA	NA	NA	NA	NA	2	2	4	4	1.05682913268912
414.918	7231.49664245515	2.40491766232347	0.272688300749202	8.81929168107338	1.15186029805442e-18	4.77791651632975e-15	NA	NA	NA	NA	NA	NA	NA	NA	NA	NA	NA	NA	NA	NA	NA	NA	0	2	4	4	1.39998228651653
345.1445	14672.8694215692	-1.25593310903909	0.142470694393027	-8.81537858989027	1.19281298752443e-18	4.94778827225134e-15	NA	NA	NA	NA	NA	NA	NA	NA	NA	NA	NA	NA	NA	NA	NA	NA	0	2	4	4	-1.08890666709215
291.0478	25832.2469831503	1.07048612081386	0.121590533915291	8.80402516827209	1.3199477076878e-18	5.47514309148898e-15	NA	NA	NA	NA	NA	NA	NA	NA	NA	NA	NA	NA	NA	NA	NA	NA	1	2	4	4	0.719292599142193
292.1587	33921.0637770281	-1.2659569786924	0.144096626599479	-8.78547269681171	1.55708366007577e-18	6.45878302199429e-15	NA	NA	NA	NA	NA	NA	NA	NA	NA	NA	NA	NA	NA	NA	NA	NA	0	2	4	4	-1.09655419021608
270.0612	9496.27072146908	-3.76790117500118	0.431576047782789	-8.73056137929498	2.53411632419616e-18	1.05115145127657e-14	NA	NA	NA	NA	NA	NA	NA	NA	NA	NA	NA	NA	NA	NA	NA	NA	2	2	4	4	-2.61446987519223
324.2875	10374.3599431071	2.96625847895474	0.340063779011387	8.72265340218846	2.7175714098977e-18	1.12724862082556e-14	NA	NA	NA	NA	NA	NA	NA	NA	NA	NA	NA	NA	NA	NA	NA	NA	2	2	4	4	1.67291439669418
476.1872	4352.56710745661	1.57942926238695	0.181187563608847	8.71709531784791	2.8542983751457e-18	1.18396296601044e-14	NA	NA	NA	NA	NA	NA	NA	NA	NA	NA	NA	NA	NA	NA	NA	NA	2	2	4	4	0.962711275027202
405.1272	5212.38668578141	1.87885329659531	0.215572299385764	8.71565271581172	2.89088223934953e-18	1.19913795288219e-14	NA	NA	NA	NA	NA	NA	NA	NA	NA	NA	NA	NA	NA	NA	NA	NA	2	2	4	4	1.12894363990562
294.8612	36024.642723894	-0.596702601042803	0.068689877367905	-8.68690735676883	3.72439611950303e-18	1.54487951036986e-14	NA	NA	NA	NA	NA	NA	NA	NA	NA	NA	NA	NA	NA	NA	NA	NA	2	2	4	4	-0.668039406131428
422.2134	14284.8860209842	-0.351600270789607	0.0404912078750853	-8.68337323683424	3.84201062565856e-18	1.59366600752317e-14	NA	NA	NA	NA	NA	NA	NA	NA	NA	NA	NA	NA	NA	NA	NA	NA	2	2	4	4	-0.420714059049304
366.0951	107020.32090115	0.997503036467161	0.115258168408326	8.65451056738383	4.95031317880205e-18	2.05338990656709e-14	NA	NA	NA	NA	NA	NA	NA	NA	NA	NA	NA	NA	NA	NA	NA	NA	2	2	4	4	0.677087204622253
384.2956	142978.723339843	1.23867279051679	0.143582962149012	8.62687864895337	6.30490097505479e-18	2.61527292445272e-14	NA	NA	NA	NA	NA	NA	NA	NA	NA	NA	NA	NA	NA	NA	NA	NA	0	2	4	4	0.792108786859605
490.1426	4729.22787044377	1.71830220450779	0.199583795162946	8.60942744928224	7.34263762413549e-18	3.0457260864914e-14	NA	NA	NA	NA	NA	NA	NA	NA	NA	NA	NA	NA	NA	NA	NA	NA	0	2	4	4	1.02988320563909
450.07	3415.43481922457	-1.85550796653297	0.216173285769256	-8.58342861343907	9.20864595811337e-18	3.81974634342543e-14	NA	NA	NA	NA	NA	NA	NA	NA	NA	NA	NA	NA	NA	NA	NA	NA	1	2	2	4	-1.37324715972732
306.1563	9363.07201038004	2.80828840766467	0.327602130614464	8.57225318528097	1.01479678112526e-17	4.20937704810759e-14	NA	NA	NA	NA	NA	NA	NA	NA	NA	NA	NA	NA	NA	NA	NA	NA	2	2	4	4	1.60388828611822
337.161	134787.890746277	2.24000358840079	0.261431042142813	8.56823876017421	1.05079753972322e-17	4.35870819477192e-14	NA	NA	NA	NA	NA	NA	NA	NA	NA	NA	NA	NA	NA	NA	NA	NA	2	2	4	4	1.31965880623854
380.2027	18247.9772778135	-0.636527257336509	0.0745663024538805	-8.53639293339244	1.38476877454067e-17	5.74402087679468e-14	NA	NA	NA	NA	NA	NA	NA	NA	NA	NA	NA	NA	NA	NA	NA	NA	2	2	4	4	-0.697650886677782
238.0454	18678.4781344412	-1.20067258655828	0.140964013058443	-8.51758232833857	1.62918533895491e-17	6.75786078598498e-14	NA	NA	NA	NA	NA	NA	NA	NA	NA	NA	NA	NA	NA	NA	NA	NA	2	2	4	4	-1.05788086859525
266.9881	19620.9668362337	0.799137029921222	0.09406801797178	8.495310597072	1.97404312520467e-17	8.18833088334897e-14	NA	NA	NA	NA	NA	NA	NA	NA	NA	NA	NA	NA	NA	NA	NA	NA	2	2	4	4	0.581762117967931
316.9662	125399.42852834	0.818527326773582	0.0966514724863956	8.46885521468693	2.47816478959105e-17	1.02794275472237e-13	NA	NA	NA	NA	NA	NA	NA	NA	NA	NA	NA	NA	NA	NA	NA	NA	2	2	4	4	0.59104645655625
294.1819	14284.0702759809	-1.48901425928573	0.176496713603907	-8.43649849836503	3.269858771049e-17	1.35633741823113e-13	NA	NA	NA	NA	NA	NA	NA	NA	NA	NA	NA	NA	NA	NA	NA	NA	2	2	0	4	-1.18775302514827
393.1525	5646.16683050316	2.00911889361283	0.238204211771071	8.43443899952413	3.32795285259624e-17	1.38043484325692e-13	NA	NA	NA	NA	NA	NA	NA	NA	NA	NA	NA	NA	NA	NA	NA	NA	2	2	0	4	1.18653637841402
352.2848	6307.3339014536	2.18754230991262	0.260621078099537	8.39357401889479	4.71582534125748e-17	1.9561243515536e-13	NA	NA	NA	NA	NA	NA	NA	NA	NA	NA	NA	NA	NA	NA	NA	NA	2	2	4	4	1.28456481341706
354.1678	875952.944685572	-1.81102478420477	0.215781455178855	-8.39286574790992	4.74433258332756e-17	1.96794915556427e-13	NA	NA	NA	NA	NA	NA	NA	NA	NA	NA	NA	NA	NA	NA	NA	NA	2	2	4	4	-1.35194481191694
350.0674	20711.6357737109	0.943879773030865	0.112538408966346	8.38717893473266	4.97946793320521e-17	2.06548329869352e-13	NA	NA	NA	NA	NA	NA	NA	NA	NA	NA	NA	NA	NA	NA	NA	NA	2	2	4	4	0.653079865056878
211.131	380381.965261764	-1.90239243342769	0.226837800483264	-8.38657591183992	5.00506556153968e-17	2.07610119492666e-13	NA	NA	NA	NA	NA	NA	NA	NA	NA	NA	NA	NA	NA	NA	NA	NA	2	2	4	4	-1.39998228651653
467.0472	3011.32355428844	-1.56266908983993	0.186454343395191	-8.38097445940342	5.24912909040325e-17	2.17733874669927e-13	NA	NA	NA	NA	NA	NA	NA	NA	NA	NA	NA	NA	NA	NA	NA	NA	2	2	4	4	-1.23794078106761
410.1041	6177.21638466832	-3.02895151333323	0.361488318372314	-8.37911312590069	5.33280000370453e-17	2.21204544153664e-13	NA	NA	NA	NA	NA	NA	NA	NA	NA	NA	NA	NA	NA	NA	NA	NA	2	2	4	4	-2.04754533622209
332.9402	30694.2966398627	1.30891519879203	0.156290178831479	8.37490371166176	5.52690413555261e-17	2.29255983542722e-13	NA	NA	NA	NA	NA	NA	NA	NA	NA	NA	NA	NA	NA	NA	NA	NA	2	2	4	4	0.827162603024716
473.2601	6059.71588916855	-0.840029852772553	0.100476712028374	-8.36044328894172	6.24830287840963e-17	2.59179603396431e-13	NA	NA	NA	NA	NA	NA	NA	NA	NA	NA	NA	NA	NA	NA	NA	NA	2	2	4	4	-0.857169372195766
253.1164	101675.703504707	-1.22725224461635	0.147334359415406	-8.32970835510362	8.10417496574388e-17	3.36161177579056e-13	NA	NA	NA	NA	NA	NA	NA	NA	NA	NA	NA	NA	NA	NA	NA	NA	2	2	4	4	-1.07379963573368
191.0666	32896.037506742	-1.07858557570139	0.130050690861188	-8.2935782083052	1.0989162818672e-16	4.55830473718516e-13	NA	NA	NA	NA	NA	NA	NA	NA	NA	NA	NA	NA	NA	NA	NA	NA	2	2	4	4	-0.991794242554307
389.132	44951.1692656707	0.742221879348584	0.089625723053003	8.28134885907305	1.21787834991279e-16	5.05175939543824e-13	NA	NA	NA	NA	NA	NA	NA	NA	NA	NA	NA	NA	NA	NA	NA	NA	2	2	4	4	0.553502118205929
426.1496	4376.44542999937	-2.37846398218656	0.28796989195785	-8.25941894833469	1.46383291993014e-16	6.07197895187022e-13	NA	NA	NA	NA	NA	NA	NA	NA	NA	NA	NA	NA	NA	NA	NA	NA	2	2	1	4	-1.62379147420475
410.8867	6844.02835117831	2.31776690893336	0.280898633834223	8.25125732117741	1.56736652023929e-16	6.50143632595258e-13	NA	NA	NA	NA	NA	NA	NA	NA	NA	NA	NA	NA	NA	NA	NA	NA	2	2	4	4	1.36404173963777
310.1693	1295973.14666207	-0.956015972233943	0.115910372522231	-8.24788973955356	1.61216010678467e-16	6.68724012294282e-13	NA	NA	NA	NA	NA	NA	NA	NA	NA	NA	NA	NA	NA	NA	NA	NA	1	2	3	4	-0.918716518743054
320.0203	14883.6725137544	0.937995475652471	0.11384264382509	8.23940347953995	1.73071365248808e-16	7.17900023052057e-13	NA	NA	NA	NA	NA	NA	NA	NA	NA	NA	NA	NA	NA	NA	NA	NA	2	2	4	4	0.648620505411868
438.2078	21327.3392981573	-0.672766581562167	0.0817708743386234	-8.22745980159337	1.9122527222073e-16	7.93202429171589e-13	NA	NA	NA	NA	NA	NA	NA	NA	NA	NA	NA	NA	NA	NA	NA	NA	2	2	3	4	-0.727887165181281
468.3097	9812.89275253711	2.88069289689969	0.35127353364915	8.20071147112639	2.38968461451874e-16	9.91241178102372e-13	LysoPC(14:0),Buprenorphine,1-Heptadecanoylglycerophosphoethanolamine	1	C22H46NO7P	[M+H]+	467.301192	468.3084684	2.59551146725293	HMDB10379,HMDB15057,HMDB61691	Buprenorphine	1	C29H41NO4	[M+H]+	467.303559	468.3108354	-2.45883697964209	C08007	2	2	4	4	1.63284761653949
356.0983	7570.40780849874	2.47708136812253	0.303333384431401	8.16620093685311	3.18253009005396e-16	1.32011348135438e-12	NA	NA	NA	NA	NA	NA	NA	NA	NA	NA	NA	NA	NA	NA	NA	NA	2	2	4	4	1.43277457487255
354.922	41211.4187396061	1.6614775290141	0.203615557989387	8.15987513636214	3.35371103602193e-16	1.39111933774189e-12	NA	NA	NA	NA	NA	NA	NA	NA	NA	NA	NA	NA	NA	NA	NA	NA	2	2	4	4	1.00565728071524
400.2076	10352.507591714	-0.911859291824002	0.111888234621534	-8.14973348099016	3.64727202165332e-16	1.5128884345818e-12	NA	NA	NA	NA	NA	NA	NA	NA	NA	NA	NA	NA	NA	NA	NA	NA	2	2	4	4	-0.902331898787816
382.0899	37237.941431905	1.03597824985767	0.127330622772931	8.13612803657712	4.0812019868586e-16	1.69288258414895e-12	NA	NA	NA	NA	NA	NA	NA	NA	NA	NA	NA	NA	NA	NA	NA	NA	2	2	4	4	0.699185814835148
235.0928	24466.056913667	-1.06948076505661	0.131869945908033	-8.11011756842967	5.05708072648702e-16	2.09767708534682e-12	NA	NA	NA	NA	NA	NA	NA	NA	NA	NA	NA	NA	NA	NA	NA	NA	2	2	4	4	-0.984933716506211
372.1483	12805.4070857694	-4.25294025871065	0.524480688792137	-8.10885958166552	5.10970537264636e-16	2.11950578857371e-12	NA	NA	NA	NA	NA	NA	NA	NA	NA	NA	NA	NA	NA	NA	NA	NA	2	2	2	4	-3.05921790591521
290.064	112841.139700823	1.10556266389912	0.13634046989841	8.1088371246109	5.11064969173938e-16	2.11989749213349e-12	NA	NA	NA	NA	NA	NA	NA	NA	NA	NA	NA	NA	NA	NA	NA	NA	1	2	3	4	0.73811424042211
324.2171	11328.6748271219	-1.03605450401971	0.127800174961669	-8.1068316559852	5.19567674636342e-16	2.15516671439155e-12	NA	NA	NA	NA	NA	NA	NA	NA	NA	NA	NA	NA	NA	NA	NA	NA	2	2	4	4	-0.966541749993806
363.069	170324.664699848	1.16744364485595	0.144037554751137	8.10513374010699	5.26875287109966e-16	2.18547869093214e-12	NA	NA	NA	NA	NA	NA	NA	NA	NA	NA	NA	NA	NA	NA	NA	NA	0	2	4	4	0.765235657687419
417.1266	7948.40855921267	2.55352134825477	0.315275361141024	8.09933684323832	5.5259582845835e-16	2.29216749644524e-12	NA	NA	NA	NA	NA	NA	NA	NA	NA	NA	NA	NA	NA	NA	NA	NA	2	2	4	4	1.4636648227148
380.2853	29454.3101172266	-1.97312225635987	0.243857831043072	-8.09128108750938	5.90404283061293e-16	2.44899696613825e-12	NA	NA	NA	NA	NA	NA	NA	NA	NA	NA	NA	NA	NA	NA	NA	NA	2	2	4	4	-1.43952087848809
462.929	4994.33880367707	1.80859364653086	0.225488524816543	8.02077909730585	1.05076547195567e-15	4.35857517767211e-12	NA	NA	NA	NA	NA	NA	NA	NA	NA	NA	NA	NA	NA	NA	NA	NA	2	2	4	4	1.08132230356997
254.1615	22911.3207915607	1.48150956378285	0.185001153469452	8.00810987390669	1.16484814393785e-15	4.83179010105421e-12	NA	NA	NA	NA	NA	NA	NA	NA	NA	NA	NA	NA	NA	NA	NA	NA	1	2	3	4	0.922391126399577
309.1605	20630.5858171928	-0.840060468012688	0.104978239600416	-8.00223428407879	1.22181628742056e-15	5.06809396022048e-12	NA	NA	NA	NA	NA	NA	NA	NA	NA	NA	NA	NA	NA	NA	NA	NA	2	2	4	4	-0.8580380215922
352.0406	96135.2408291246	1.19278042689515	0.149264367810976	7.99105938267634	1.33784092645715e-15	5.54936416294425e-12	NA	NA	NA	NA	NA	NA	NA	NA	NA	NA	NA	NA	NA	NA	NA	NA	2	2	4	4	0.773319947289981
426.2977	7347.40301868858	2.4300214380325	0.304763566411024	7.97346436993463	1.54287108129872e-15	6.39982924522711e-12	NA	NA	NA	NA	NA	NA	NA	NA	NA	NA	NA	NA	NA	NA	NA	NA	2	2	4	4	1.41128736256246
403.1108	7302.77373817678	2.42039546353827	0.303705558965782	7.96954613468555	1.59258169264806e-15	6.60602886110416e-12	NA	NA	NA	NA	NA	NA	NA	NA	NA	NA	NA	NA	NA	NA	NA	NA	2	2	4	4	1.40966130069246
466.7188	4474.33030775052	1.62579652168546	0.204029616818753	7.96843393148024	1.60697740066664e-15	6.66574225796523e-12	NA	NA	NA	NA	NA	NA	NA	NA	NA	NA	NA	NA	NA	NA	NA	NA	0	2	3	4	0.982982064882336
411.0162	35826.9007995288	1.60956749913393	0.202166521043903	7.96159270497804	1.69838743479048e-15	7.04491107951091e-12	NA	NA	NA	NA	NA	NA	NA	NA	NA	NA	NA	NA	NA	NA	NA	NA	2	2	4	4	0.975212612412052
232.0777	21454.9756583376	1.41867433962319	0.178545242120872	7.94574149818438	1.93032592877187e-15	8.00699195254574e-12	NA	NA	NA	NA	NA	NA	NA	NA	NA	NA	NA	NA	NA	NA	NA	NA	2	2	4	4	0.891542135356842
261.1255	42441.2298412763	1.27512461560977	0.160535849380248	7.94292751763807	1.97464345364072e-15	8.1908210457017e-12	NA	NA	NA	NA	NA	NA	NA	NA	NA	NA	NA	NA	NA	NA	NA	NA	2	2	4	4	0.807010334717609
419.2137	15192.7626304516	-0.717507629968984	0.0904546939072281	-7.93223213717214	2.15241614442332e-15	8.92822216706795e-12	NA	NA	NA	NA	NA	NA	NA	NA	NA	NA	NA	NA	NA	NA	NA	NA	2	2	4	4	-0.76282011507717
200.1284	17976.1891594855	0.659403548193959	0.0833203911788856	7.91407167998342	2.4910475663088e-15	1.03328653050489e-11	Ecgonine_methyl_ester,Neotussilagine,N-Methylnicotinium	1	C10H17NO3	[M+H]+	199.120844	200.1281204	1.31715622714113	HMDB06406,HMDB31820,HMDB01009	Tussilagine,Ecgonine_methyl_ester,N-Hexanoyl-L-homoserine_lactone	1	C10H17NO3	[M+H]+	199.120844	200.1281204	1.31715622714113	C10411,C12448,C21197	2	2	0	4	0.500297532796331
356.9388	6532.23510641335	2.2435511725149	0.284747107000802	7.87910084898099	3.29745280495372e-15	1.3677834234948e-11	NA	NA	NA	NA	NA	NA	NA	NA	NA	NA	NA	NA	NA	NA	NA	NA	0	2	4	4	1.32253721938863
238.1077	11396.2178034196	-0.354379966950338	0.0450322286905377	-7.86947431328889	3.56134523244251e-15	1.47724600241716e-11	NA	NA	NA	NA	NA	NA	NA	NA	NA	NA	NA	NA	NA	NA	NA	NA	2	2	4	4	-0.423343551923185
416.214	47457.5621205292	-1.78312542633083	0.226619922944431	-7.86835245181892	3.59342028850313e-15	1.4905507356711e-11	NA	NA	NA	NA	NA	NA	NA	NA	NA	NA	NA	NA	NA	NA	NA	NA	2	2	4	4	-1.33856806052024
273.1449	302028.424236126	-1.03865343596716	0.132155892690731	-7.85930475607166	3.86271396138427e-15	1.60225375118219e-11	NA	NA	NA	NA	NA	NA	NA	NA	NA	NA	NA	NA	NA	NA	NA	NA	2	2	0	4	-0.968462315220623
461.128	4116.67911430336	1.48516825060113	0.189187148985665	7.85025969556559	4.15176660936183e-15	1.72215278956329e-11	NA	NA	NA	NA	NA	NA	NA	NA	NA	NA	NA	NA	NA	NA	NA	NA	2	2	4	4	0.924233108249194
414.9889	40551.9399373309	1.9996754078505	0.254739819228508	7.8498737021429	4.16456445543271e-15	1.72746133611349e-11	NA	NA	NA	NA	NA	NA	NA	NA	NA	NA	NA	NA	NA	NA	NA	NA	2	2	4	4	1.18410833955361
251.1048	24076.2091213129	1.29175804128057	0.164813409914499	7.83769986890448	4.58874196504803e-15	1.90341016710192e-11	NA	NA	NA	NA	NA	NA	NA	NA	NA	NA	NA	NA	NA	NA	NA	NA	2	2	4	4	0.816205634730714
277.2015	29363.3974962824	-1.63566206034373	0.208804581128611	-7.83345868899428	4.74628844109422e-15	1.96876044536588e-11	NA	NA	NA	NA	NA	NA	NA	NA	NA	NA	NA	NA	NA	NA	NA	NA	2	2	4	4	-1.27231066672237
287.039	17933.5643022256	3.79429175503009	0.485556436104381	7.81431667443581	5.52620002531537e-15	2.29226777050081e-11	NA	NA	NA	NA	NA	NA	NA	NA	NA	NA	NA	NA	NA	NA	NA	NA	2	2	4	4	1.99207907647374
320.954	23552.3058227254	1.37867357902702	0.177354722461818	7.77353746147827	7.63240682081013e-15	3.16592234927204e-11	NA	NA	NA	NA	NA	NA	NA	NA	NA	NA	NA	NA	NA	NA	NA	NA	2	2	4	4	0.868512820733875
170.0219	28620.3292953702	0.593497465198524	0.0766811136420746	7.73981280408627	9.95632951945185e-15	4.12988548466863e-11	NA	NA	NA	NA	NA	NA	NA	NA	NA	NA	NA	NA	NA	NA	NA	NA	2	2	4	4	0.46583125355878
309.1657	9343286.26549668	-0.90085963849145	0.116578618238769	-7.72748598414818	1.09691236390229e-14	4.5499924854667e-11	NA	NA	NA	NA	NA	NA	NA	NA	NA	NA	NA	NA	NA	NA	NA	NA	2	2	4	4	-0.896025191322421
587.4637	81166.5406907405	-3.00129382591982	0.389135819711275	-7.71271539111119	1.23168558461208e-14	5.10903180497092e-11	NA	NA	NA	NA	NA	NA	NA	NA	NA	NA	NA	NA	NA	NA	NA	NA	2	2	0	4	-2.03785730368902
434.2241	11504.8058920455	-0.76556190745546	0.0994789710879998	-7.69571597979475	1.40704041676705e-14	5.83640364874972e-11	NA	NA	NA	NA	NA	NA	NA	NA	NA	NA	NA	NA	NA	NA	NA	NA	2	2	2	4	-0.803683475796735
327.1936	27873.3019133562	1.05498932580215	0.137180138314884	7.6905398898237	1.46515438951964e-14	6.07746040772745e-11	NA	NA	NA	NA	NA	NA	NA	NA	NA	NA	NA	NA	NA	NA	NA	NA	0	2	4	4	0.713850904449051
383.2922	724052.486943325	1.14304089123215	0.148799761956154	7.68173870848643	1.56943700587247e-14	6.51002470035899e-11	NA	NA	NA	NA	NA	NA	NA	NA	NA	NA	NA	NA	NA	NA	NA	NA	2	2	4	4	0.755600022958643
373.0607	244624.587299179	5.48907693215237	0.714723058854488	7.68000537292013	1.5908191712681e-14	6.59871792242008e-11	NA	NA	NA	NA	NA	NA	NA	NA	NA	NA	NA	NA	NA	NA	NA	NA	2	2	4	4	2.35479438344816
192.0557	10741.1523393948	-3.96995469327102	0.51777803345057	-7.66729068596151	1.75667361608912e-14	7.28668215953768e-11	NA	NA	NA	NA	NA	NA	NA	NA	NA	NA	NA	NA	NA	NA	NA	NA	1	2	3	4	-2.80077134594704
444.0664	39557.416216477	4.963719640299	0.648770647598292	7.65096210606071	1.99481125217913e-14	8.27447707403903e-11	NA	NA	NA	NA	NA	NA	NA	NA	NA	NA	NA	NA	NA	NA	NA	NA	1	2	4	4	2.24496176581762
280.0852	13130.7851549105	-1.57109948067325	0.205528663726126	-7.64418671434944	2.10270100559756e-14	8.72200377121867e-11	NA	NA	NA	NA	NA	NA	NA	NA	NA	NA	NA	NA	NA	NA	NA	NA	2	2	4	4	-1.24313321226077
247.1404	56800.8128400083	-0.985614740113286	0.129193535284666	-7.62897878706991	2.36620565225795e-14	9.81502104556597e-11	NA	NA	NA	NA	NA	NA	NA	NA	NA	NA	NA	NA	NA	NA	NA	NA	2	2	4	4	-0.932561145787968
410.2132	18926.1455946825	-0.839832980355077	0.110341055086039	-7.61124659991889	2.71464710029004e-14	1.12603561720031e-10	NA	NA	NA	NA	NA	NA	NA	NA	NA	NA	NA	NA	NA	NA	NA	NA	2	2	4	4	-0.856301369096933
225.1239	338799.867431354	-0.914546611351508	0.12015796045265	-7.61120285253093	2.71556626096567e-14	1.12641688504856e-10	NA	NA	NA	NA	NA	NA	NA	NA	NA	NA	NA	NA	NA	NA	NA	NA	1	2	4	4	-0.904140415898043
476.1639	3799.6806073799	1.34799318274166	0.177248581146509	7.60509999020778	2.84683702529471e-14	1.18086799809224e-10	NA	NA	NA	NA	NA	NA	NA	NA	NA	NA	NA	NA	NA	NA	NA	NA	2	2	0	4	0.847656532111061
316.9947	34048.7792649499	-2.56468105194301	0.337249068303502	-7.60470907998169	2.85545488251145e-14	1.18444268526575e-10	NA	NA	NA	NA	NA	NA	NA	NA	NA	NA	NA	NA	NA	NA	NA	NA	0	2	4	4	-1.75377072354565
450.9315	4839.10162081395	1.75642101261843	0.231632874137371	7.58277951331198	3.38229371603038e-14	1.4029754334094e-10	NA	NA	NA	NA	NA	NA	NA	NA	NA	NA	NA	NA	NA	NA	NA	NA	2	2	0	4	1.04949946868361
340.2614	9658.17223952952	2.85619290167125	0.378232300622421	7.55142513468862	4.30520996735317e-14	1.78580109445809e-10	NA	NA	NA	NA	NA	NA	NA	NA	NA	NA	NA	NA	NA	NA	NA	NA	0	2	4	4	1.62604302661541
347.1925	22869.6624088222	-1.22870757338678	0.162787539576319	-7.54792152141798	4.42259268754316e-14	1.8344914467929e-10	NA	NA	NA	NA	NA	NA	NA	NA	NA	NA	NA	NA	NA	NA	NA	NA	2	2	4	4	-1.07701617349475
291.1555	308367.200798399	-1.02223151153633	0.135469591852961	-7.54583739091695	4.49390486150606e-14	1.86407173655272e-10	NA	NA	NA	NA	NA	NA	NA	NA	NA	NA	NA	NA	NA	NA	NA	NA	0	2	2	4	-0.955092387637302
439.3544	223728.280392159	0.668772681409365	0.0886959944459999	7.54005505644935	4.69773081093419e-14	1.9486187403755e-10	NA	NA	NA	NA	NA	NA	NA	NA	NA	NA	NA	NA	NA	NA	NA	NA	0	2	3	4	0.509862002926067
425.3024	95684.6270371825	0.878855971251765	0.116738757267624	7.52839923794103	5.13661331910315e-14	2.13066720476399e-10	NA	NA	NA	NA	NA	NA	NA	NA	NA	NA	NA	NA	NA	NA	NA	NA	1	2	4	4	0.617756229351912
193.1387	25282.6576372428	-0.33422892510604	0.0444731210065902	-7.51530177197396	5.67798086601831e-14	2.35522646322439e-10	NA	NA	NA	NA	NA	NA	NA	NA	NA	NA	NA	NA	NA	NA	NA	NA	2	2	4	4	-0.40369209526222
497.0574	7293.24592645861	-3.3216555891958	0.442355335264533	-7.50902119719981	5.95710803204307e-14	2.47100841169146e-10	NA	NA	NA	NA	NA	NA	NA	NA	NA	NA	NA	NA	NA	NA	NA	NA	2	2	4	4	-2.27591134223984
276.1556	34655.3677563121	-1.00275162710132	0.133768751139275	-7.49615749987301	6.5715821679807e-14	2.7258922832784e-10	NA	NA	NA	NA	NA	NA	NA	NA	NA	NA	NA	NA	NA	NA	NA	NA	2	2	4	4	-0.937215897399563
452.8986	3996.56152404521	1.43462806094504	0.192119622971918	7.46736870889411	8.18142881417367e-14	3.39365667211924e-10	NA	NA	NA	NA	NA	NA	NA	NA	NA	NA	NA	NA	NA	NA	NA	NA	2	2	4	4	0.902331898787816
104.1074	8202573.79360995	1.2435391326206	0.166829443069015	7.45395482802258	9.05830233472281e-14	3.75738380844302e-10	NA	NA	NA	NA	NA	NA	NA	NA	NA	NA	NA	NA	NA	NA	NA	NA	2	2	4	4	0.794580106655665
353.1056	5362.03109836957	-2.7700010698763	0.372739895000064	-7.43145852384764	1.07406682353311e-13	4.45522918401532e-10	NA	NA	NA	NA	NA	NA	NA	NA	NA	NA	NA	NA	NA	NA	NA	NA	2	2	4	4	-1.91510653954523
209.6189	26849.1782653013	-1.33603096359584	0.18075405093366	-7.39143027055139	1.45257734445924e-13	6.02529082481692e-10	NA	NA	NA	NA	NA	NA	NA	NA	NA	NA	NA	NA	NA	NA	NA	NA	0	2	3	4	-1.12894363990562
395.2558	169516.222293224	-1.49191706353688	0.203813818674445	-7.31999956254163	2.47971764074427e-13	1.02858687738072e-09	NA	NA	NA	NA	NA	NA	NA	NA	NA	NA	NA	NA	NA	NA	NA	NA	2	2	4	4	-1.19141355721395
104.1065	55546.9818701571	1.74355051430375	0.238507511876896	7.31025409046099	2.66637696834636e-13	1.10601316647007e-09	NA	NA	NA	NA	NA	NA	NA	NA	NA	NA	NA	NA	NA	NA	NA	NA	2	2	1	4	1.04429832415181
436.2398	51882.8329009189	-1.08308013254067	0.14827094461235	-7.30473617317507	2.77811300416089e-13	1.15236127412594e-09	NA	NA	NA	NA	NA	NA	NA	NA	NA	NA	NA	NA	NA	NA	NA	NA	2	2	4	4	-0.995735583354443
353.1342	11288.1386354798	-4.05050683259142	0.554981757568148	-7.29845040373969	2.9110076876271e-13	1.20748598882772e-09	NA	NA	NA	NA	NA	NA	NA	NA	NA	NA	NA	NA	NA	NA	NA	NA	2	2	3	4	-2.83252156687429
290.1713	20758.5045261066	-0.777031645172386	0.106707259739665	-7.28190047301488	3.29149881407404e-13	1.36531370807791e-09	NA	NA	NA	NA	NA	NA	NA	NA	NA	NA	NA	NA	NA	NA	NA	NA	2	2	4	4	-0.817044991619118
615.4946	88259.5062194002	-2.67364606221502	0.367622191434761	-7.27280921693077	3.52087424555648e-13	1.46045863705683e-09	NA	NA	NA	NA	NA	NA	NA	NA	NA	NA	NA	NA	NA	NA	NA	NA	0	2	2	4	-1.82850124000828
368.3217	111072.971711715	0.610691482980351	0.0839695829862087	7.27277022538807	3.52189105444775e-13	1.46088040938492e-09	NA	NA	NA	NA	NA	NA	NA	NA	NA	NA	NA	NA	NA	NA	NA	NA	2	2	4	4	0.477930637805752
386.025	30063.6867072453	1.4658474406424	0.202845985275998	7.22640597815099	4.95943701477916e-13	2.0571744737304e-09	NA	NA	NA	NA	NA	NA	NA	NA	NA	NA	NA	NA	NA	NA	NA	NA	2	2	4	4	0.915054274593185
380.1834	120670.48253988	-1.73464762414092	0.240367585347359	-7.21664537934327	5.32856930092636e-13	2.21029054602426e-09	NA	NA	NA	NA	NA	NA	NA	NA	NA	NA	NA	NA	NA	NA	NA	NA	1	2	2	4	-1.31393455154988
259.0581	29983.1716506464	0.657060526322517	0.0910596305554547	7.21571702316947	5.36505211541534e-13	2.22542361747428e-09	NA	NA	NA	NA	NA	NA	NA	NA	NA	NA	NA	NA	NA	NA	NA	NA	1	2	4	4	0.498253973975418
349.0726	20962.7432184398	0.843003215429401	0.116852045480788	7.21427863723617	5.42206310323431e-13	2.24907177522159e-09	NA	NA	NA	NA	NA	NA	NA	NA	NA	NA	NA	NA	NA	NA	NA	NA	2	2	4	4	0.602543808386515
415.0571	15796.5035242444	0.541164832382338	0.0751689678340162	7.1993117369565	6.05172494976228e-13	2.5102555091614e-09	NA	NA	NA	NA	NA	NA	NA	NA	NA	NA	NA	NA	NA	NA	NA	NA	2	2	4	4	0.433230451983918
425.1948	26955.0345516863	-1.08848367666001	0.151788814735342	-7.17104009645168	7.4430098594378e-13	3.0873604896948e-09	NA	NA	NA	NA	NA	NA	NA	NA	NA	NA	NA	NA	NA	NA	NA	NA	2	2	4	4	-1.00068411858176
460.2399	9388.27023375999	-0.644070460018002	0.0907003957884328	-7.10107662066169	1.23788719639763e-12	5.13475609065739e-09	NA	NA	NA	NA	NA	NA	NA	NA	NA	NA	NA	NA	NA	NA	NA	NA	2	2	4	4	-0.703800522412656
418.1932	8487.30453795973	-0.776607040097269	0.10939916826737	-7.09883861456108	1.25809616153442e-12	5.21858287804477e-09	NA	NA	NA	NA	NA	NA	NA	NA	NA	NA	NA	NA	NA	NA	NA	NA	2	2	4	4	-0.816205634730714
146.0815	247314.276435232	0.646595116518145	0.0912446610014791	7.08638850121503	1.37657026100918e-12	5.71001344266609e-09	NA	NA	NA	NA	NA	NA	NA	NA	NA	NA	NA	NA	NA	NA	NA	NA	2	2	4	4	0.4941730795998
262.1401	139408.970802249	-1.06489147208005	0.150424229850057	-7.07925493879235	1.44931546641668e-12	6.01176055469637e-09	NA	NA	NA	NA	NA	NA	NA	NA	NA	NA	NA	NA	NA	NA	NA	NA	2	2	4	4	-0.981034150217729
305.0805	23628.4999100142	-1.07489093724224	0.151927713767772	-7.07501554907389	1.49432004428776e-12	6.19843954370562e-09	NA	NA	NA	NA	NA	NA	NA	NA	NA	NA	NA	NA	NA	NA	NA	NA	2	2	4	4	-0.987868248540127
210.0959	103213.978969902	-0.500670782005199	0.0709013182816912	-7.06151583833789	1.64695967815322e-12	6.83158874497957e-09	NA	NA	NA	NA	NA	NA	NA	NA	NA	NA	NA	NA	NA	NA	NA	NA	2	2	4	4	-0.574654329720822
497.1574	4284.07500518458	1.55271102012193	0.22002354090157	7.05702223389157	1.70108414514454e-12	7.05609703405957e-09	Austinol	1	C25H30O8	[M+K]+	458.19407	497.1572294	0.277175894979589	HMDB34464	NA	NA	NA	NA	NA	NA	NA	NA	2	2	4	4	0.95130366130525
367.2246	59620.8848572443	-1.71531557840115	0.243495161858627	-7.04455712921745	1.86052302754835e-12	7.71744951827056e-09	NA	NA	NA	NA	NA	NA	NA	NA	NA	NA	NA	NA	NA	NA	NA	NA	1	2	4	4	-1.31108850049303
411.3235	513141.753627183	0.926963374939312	0.131892944158913	7.02814984418305	2.09290072842934e-12	8.6813522215249e-09	NA	NA	NA	NA	NA	NA	NA	NA	NA	NA	NA	NA	NA	NA	NA	NA	2	2	4	4	0.63752802196712
466.0776	11292.9822604946	1.02526400983675	0.145961608469637	7.02420328596218	2.15291164285552e-12	8.93027749456469e-09	NA	NA	NA	NA	NA	NA	NA	NA	NA	NA	NA	NA	NA	NA	NA	NA	2	2	4	4	0.690000733012645
318.0952	133999.786621657	0.976365404719055	0.139621554272592	6.99294181192709	2.6918117586929e-12	1.11656351750582e-08	NA	NA	NA	NA	NA	NA	NA	NA	NA	NA	NA	NA	NA	NA	NA	NA	2	2	4	4	0.665786004447287
302.3055	490576.600774773	2.34714270516452	0.335799720082668	6.98971013015344	2.75454765896629e-12	1.14258636893922e-08	NA	NA	NA	NA	NA	NA	NA	NA	NA	NA	NA	NA	NA	NA	NA	NA	2	2	4	4	1.38100821447102
473.1638	9009.82876894452	0.705142873833096	0.101015262247292	6.9805577706353	2.94010429057628e-12	1.21955525973104e-08	NA	NA	NA	NA	NA	NA	NA	NA	NA	NA	NA	NA	NA	NA	NA	NA	0	2	4	4	0.535368757035192
309.162	59543.4118526509	-1.21931463579913	0.174732382950892	-6.97818352389675	2.99020894358088e-12	1.24033866979735e-08	NA	NA	NA	NA	NA	NA	NA	NA	NA	NA	NA	NA	NA	NA	NA	NA	2	2	4	4	-1.06846328896999
275.0433	140321.61806217	0.531814968033341	0.0764475453209008	6.95659966321957	3.48583686763649e-12	1.44592513269562e-08	NA	NA	NA	NA	NA	NA	NA	NA	NA	NA	NA	NA	NA	NA	NA	NA	2	2	4	4	0.429270662859502
110.0604	19378.8314718761	0.942315030177405	0.135590873548478	6.94969362993668	3.66080347185792e-12	1.51850128012666e-08	NA	NA	NA	NA	NA	NA	NA	NA	NA	NA	NA	NA	NA	NA	NA	NA	0	2	4	4	0.651591972750804
119.018	10352.4780968624	-3.90985004735687	0.56624556746769	-6.90486649607189	5.02506629552796e-12	2.084397499385e-08	NA	NA	NA	NA	NA	NA	NA	NA	NA	NA	NA	NA	NA	NA	NA	NA	1	2	4	4	-2.71952801218199
474.2664	3244.99932600017	-1.73914267553301	0.252256808423602	-6.89433393850188	5.41177618544915e-12	2.24480476172431e-08	NA	NA	NA	NA	NA	NA	NA	NA	NA	NA	NA	NA	NA	NA	NA	NA	2	2	4	4	-1.31965880623854
604.4408	47209.5860042535	-2.29142781518807	0.33381629501974	-6.8643378090712	6.68003871119423e-12	2.77088005740337e-08	NA	NA	NA	NA	NA	NA	NA	NA	NA	NA	NA	NA	NA	NA	NA	NA	2	2	4	4	-1.58039396115791
319.1504	61080.541117182	1.47567208203695	0.215581769758992	6.84506896704054	7.64390367188728e-12	3.17069124309884e-08	NA	NA	NA	NA	NA	NA	NA	NA	NA	NA	NA	NA	NA	NA	NA	NA	0	2	4	4	0.919634006389823
603.4376	133499.595590228	-2.41824952883122	0.354556024484469	-6.82050046208465	9.0723896007486e-12	3.76322720639052e-08	NA	NA	NA	NA	NA	NA	NA	NA	NA	NA	NA	NA	NA	NA	NA	NA	1	2	4	4	-1.66806016156122
488.2818	5695.89487131642	2.02337020778772	0.296882433334512	6.81539215729849	9.40069717027434e-12	3.8994091862298e-08	NA	NA	NA	NA	NA	NA	NA	NA	NA	NA	NA	NA	NA	NA	NA	NA	2	2	4	4	1.19263728838415
366.1871	12251.7813188723	-0.758470118340368	0.111293422175945	-6.81504893560822	9.42316839803482e-12	3.90873025150484e-08	NA	NA	NA	NA	NA	NA	NA	NA	NA	NA	NA	NA	NA	NA	NA	NA	2	2	4	4	-0.801194158094337
406.132	5903.82739761155	2.08133318548486	0.306703527108368	6.7861403652833	1.15173101621939e-11	4.77738025527804e-08	N-Acetyllactosamine,Beta-1,4-mannose-N-acetylglucosamine,Lacto-N-biose_I,Poly-N-acetyllactosamine	1	C14H25NO11	[M+Na]+	383.142764	406.1319854	-0.0768223167471451	HMDB01542,HMDB06535,HMDB06575,HMDB06583	N-Acetyllactosamine,Lacto-N-biose,beta-D-Galactosyl-(1->3)-N-acetyl-D-galactosamine,1-O-[2-(Acetylamino)-2-deoxy-alpha-D-glucopyranosyl]-D-myo-Inositol,beta-D-Mannosyl-1,4-N-acetyl-D-glucosamine	1	C14H25NO11	[M+Na]+	383.142764	406.1319854	-0.0768223167471451	C00611,C06372,C07278,C19784,C20887	2	2	4	4	1.22129155628909
236.9615	38652.0668569753	1.48146446871826	0.218324302919035	6.78561410209866	1.15593749723299e-11	4.79482873852245e-08	NA	NA	NA	NA	NA	NA	NA	NA	NA	NA	NA	NA	NA	NA	NA	NA	2	2	4	4	0.921471308128861
202.0479	55883.7966047305	1.72588838184748	0.254360735065897	6.78519969444322	1.15926049225182e-11	4.80861252186054e-08	NA	NA	NA	NA	NA	NA	NA	NA	NA	NA	NA	NA	NA	NA	NA	NA	2	2	4	4	1.03192938292371
396.2591	33078.0214272994	-1.35950595894808	0.20173334186939	-6.73912376779186	1.59344628704809e-11	6.60961519867547e-08	NA	NA	NA	NA	NA	NA	NA	NA	NA	NA	NA	NA	NA	NA	NA	NA	2	2	4	4	-1.13236227870527
209.0925	1152025.6404368	-0.463934286120367	0.0690575359491294	-6.71808340312229	1.84130299796591e-11	7.63772483556259e-08	NA	NA	NA	NA	NA	NA	NA	NA	NA	NA	NA	NA	NA	NA	NA	NA	2	2	4	4	-0.536062910641224
286.14	26118.2338218187	-1.25844881654535	0.188171907875897	-6.68776137071068	2.2661024815648e-11	9.3997930935308e-08	NA	NA	NA	NA	NA	NA	NA	NA	NA	NA	NA	NA	NA	NA	NA	NA	2	2	4	4	-1.08999526870243
105.1044	15849.7583088449	1.21184353674872	0.181631473569699	6.67199088864786	2.52356240565009e-11	1.04677368586366e-07	NA	NA	NA	NA	NA	NA	NA	NA	NA	NA	NA	NA	NA	NA	NA	NA	1	2	4	4	0.781455096754371
440.3578	54174.0256389629	0.553392750651062	0.0830491680972749	6.66343520747706	2.67500007167139e-11	1.10959002972929e-07	NA	NA	NA	NA	NA	NA	NA	NA	NA	NA	NA	NA	NA	NA	NA	NA	0	2	3	4	0.440507800818821
311.1702	81258.8205816443	-1.04488716027473	0.157045885455733	-6.65338768502317	2.86422407791044e-11	1.18808014751725e-07	NA	NA	NA	NA	NA	NA	NA	NA	NA	NA	NA	NA	NA	NA	NA	NA	2	2	4	4	-0.974245566542136
274.1482	25691.7565381578	-0.963795842703313	0.145042524500826	-6.64491910920803	3.03383645367433e-11	1.25843536098411e-07	NA	NA	NA	NA	NA	NA	NA	NA	NA	NA	NA	NA	NA	NA	NA	NA	1	2	4	4	-0.921471308128861
105.1107	410753.181023626	1.35870385753114	0.20479498617582	6.63445860127002	3.25695741895998e-11	1.3509859373846e-07	NA	NA	NA	NA	NA	NA	NA	NA	NA	NA	NA	NA	NA	NA	NA	NA	1	2	4	4	0.857169372195766
282.9982	16110.4935572154	0.667182734931911	0.100594146093724	6.63242107856153	3.30224916300712e-11	1.36977295281535e-07	Fucose_1-phosphate	1	C6H13O8P	[M+K]+	244.034808	282.9979674	0.854423097973671	HMDB01265	L-Fuculose_1-phosphate,L-Rhamnulose_1-phosphate,L-Fucose_1-phosphate,2-Deoxy-D-glucose_6-phosphate	1	C6H13O8P	[M+K]+	244.034808	282.9979674	0.854423097973671	C01099,C01131,C02985,C06369	2	2	4	4	0.507808573381599
281.0708	12250.1331452959	-4.18210383473985	0.632483416917853	-6.61219523370211	3.78662135245452e-11	1.57069053699814e-07	NA	NA	NA	NA	NA	NA	NA	NA	NA	NA	NA	NA	NA	NA	NA	NA	2	2	4	4	-2.94989765906315
499.224	8960.87469496507	-0.946207321825707	0.143150614150155	-6.60987259777454	3.84650911992421e-11	1.59553198294456e-07	NA	NA	NA	NA	NA	NA	NA	NA	NA	NA	NA	NA	NA	NA	NA	NA	2	2	1	4	-0.916883859508071
202.1805	280335.447217092	-0.4744227626402	0.0719179639299202	-6.59672127401295	4.20349951664596e-11	1.74361159950474e-07	NA	NA	NA	NA	NA	NA	NA	NA	NA	NA	NA	NA	NA	NA	NA	NA	0	2	4	4	-0.545808434416469
239.1007	119372.053284982	-0.814967549979966	0.123647892614335	-6.5910346933441	4.36771797492492e-11	1.81172941599886e-07	NA	NA	NA	NA	NA	NA	NA	NA	NA	NA	NA	NA	NA	NA	NA	NA	0	2	4	4	-0.845935161107932
487.9728	11090.3099685037	1.507395057836	0.229172968088973	6.57754302527854	4.78285485195285e-11	1.98392819259004e-07	NA	NA	NA	NA	NA	NA	NA	NA	NA	NA	NA	NA	NA	NA	NA	NA	1	2	4	4	0.931632618441873
326.2328	12801.4747276537	-1.19892693349289	0.182518073771006	-6.56881211116171	5.07182319012567e-11	2.10379225926413e-07	NA	NA	NA	NA	NA	NA	NA	NA	NA	NA	NA	NA	NA	NA	NA	NA	1	2	2	4	-1.05682913268912
412.3267	104120.901172118	0.932482376990548	0.14213177942507	6.5606888252753	5.35597845406461e-11	2.221659862746e-07	NA	NA	NA	NA	NA	NA	NA	NA	NA	NA	NA	NA	NA	NA	NA	NA	2	2	4	4	0.64343416300547
226.1272	29508.0139491308	-0.812348383414054	0.12382793485917	-6.56029985752361	5.3699684583389e-11	2.22746291651897e-07	NA	NA	NA	NA	NA	NA	NA	NA	NA	NA	NA	NA	NA	NA	NA	NA	2	2	4	4	-0.844216293068174
234.9634	379911.390633089	1.72447168003608	0.262954676813059	6.55805669987019	5.45134834702053e-11	2.26121929434411e-07	NA	NA	NA	NA	NA	NA	NA	NA	NA	NA	NA	NA	NA	NA	NA	NA	0	2	2	4	1.03090575475149
482.976	4960.97597354767	1.797560676269	0.274113866482702	6.55771522737774	5.46384202264233e-11	2.26640167099204e-07	NA	NA	NA	NA	NA	NA	NA	NA	NA	NA	NA	NA	NA	NA	NA	NA	1	2	4	4	1.07272992220182
147.0848	12464.2416440876	0.669545032678515	0.102309281198221	6.54432349476964	5.97653033069082e-11	2.47906478117055e-07	NA	NA	NA	NA	NA	NA	NA	NA	NA	NA	NA	NA	NA	NA	NA	NA	2	2	4	4	0.51123215076682
498.2593	49650.5739054056	-2.26477340411422	0.34691004109427	-6.52841698375282	6.6468435325279e-11	2.75711069729257e-07	NA	NA	NA	NA	NA	NA	NA	NA	NA	NA	NA	NA	NA	NA	NA	NA	2	2	4	4	-1.56383971449545
196.0373	22613.2050153178	0.637828738548288	0.0977523278944352	6.52494679448548	6.80256772377228e-11	2.82170509182074e-07	NA	NA	NA	NA	NA	NA	NA	NA	NA	NA	NA	NA	NA	NA	NA	NA	0	2	4	4	0.490100398507295
124.0759	22415.021335489	0.458463134610013	0.0706620755630278	6.48810738938855	8.6921318684899e-11	3.60549629904961e-07	NA	NA	NA	NA	NA	NA	NA	NA	NA	NA	NA	NA	NA	NA	NA	NA	0	2	2	4	0.382253777549176
277.0324	27300.0255775626	1.41506298602943	0.218293255588498	6.48239443868549	9.02782466550438e-11	3.74474167125122e-07	6-Phosphogluconic_acid,2-Carboxyarabinitol_5-phosphate,Bis(2,5-dimethyl-3-furanyl)_disulfide,Benzoyl_meso-tartaric_acid	1	C6H13O10P	[M+H]+	276.024638	277.0319144	1.58248915456824	HMDB01316,HMDB40924,HMDB36167,HMDB39511	3-Deoxy-D-manno-octulosonate,Ketodeoxyoctonic_acid,6-Phospho-D-gluconate,2-Carboxy-D-arabinitol_1-phosphate,2-(4-Methylthio)butylmalic_acid,3-(4-Methylthio)butylmalic_acid	1	C8H14O8	[M+K]+	238.06887	277.0320294	1.16737404232222	C01187,C21063,C00345,C04234,C17218,C17219	0	2	4	4	0.887968551380139
257.0537	17201.7106790157	0.796735910691143	0.123241172797546	6.46485174236354	1.0139817352213e-10	4.20599623769797e-07	NA	NA	NA	NA	NA	NA	NA	NA	NA	NA	NA	NA	NA	NA	NA	NA	2	2	4	4	0.578915494909627
162.0766	255199.053547533	0.65896199492603	0.102034361697256	6.45823606836708	1.05930410627426e-10	4.39399343282564e-07	NA	NA	NA	NA	NA	NA	NA	NA	NA	NA	NA	NA	NA	NA	NA	NA	2	2	4	4	0.498934928656742
252.1347	64646.2401075317	-0.742808345580141	0.115028761656344	-6.45758795351835	1.06384924912087e-10	4.41284668535338e-07	NA	NA	NA	NA	NA	NA	NA	NA	NA	NA	NA	NA	NA	NA	NA	NA	2	2	1	4	-0.784723662475409
458.1878	2685.0739481624	-1.27344793099933	0.197257961722909	-6.45574921223283	1.07684811311095e-10	4.4667659731842e-07	NA	NA	NA	NA	NA	NA	NA	NA	NA	NA	NA	NA	NA	NA	NA	NA	2	2	4	4	-1.10095314187448
338.948	30798.7549598803	1.04166950762055	0.161691218053561	6.4423381811342	1.17646772204419e-10	4.8799881110393e-07	NA	NA	NA	NA	NA	NA	NA	NA	NA	NA	NA	NA	NA	NA	NA	NA	0	2	4	4	0.70226062550018
447.2084	8583.76837278865	-0.720586991963	0.112223707229254	-6.42098723838235	1.35393379640807e-10	5.61611738750066e-07	NA	NA	NA	NA	NA	NA	NA	NA	NA	NA	NA	NA	NA	NA	NA	NA	2	2	4	4	-0.76604183110963
396.1974	14028.2283917301	-1.08919595772686	0.169798877451162	-6.41462401917314	1.41170828173804e-10	5.85576595264938e-07	NA	NA	NA	NA	NA	NA	NA	NA	NA	NA	NA	NA	NA	NA	NA	NA	2	2	4	4	-1.00167676911239
345.0726	16929.9724812488	-0.804946322681477	0.125781356733839	-6.39956781818464	1.55817360758264e-10	6.46330412425278e-07	NA	NA	NA	NA	NA	NA	NA	NA	NA	NA	NA	NA	NA	NA	NA	NA	2	2	4	4	-0.837365605140881
286.0689	27250.4047449452	1.33856580144321	0.209300735862988	6.395418515487	1.60108207171192e-10	6.64128843346104e-07	NA	NA	NA	NA	NA	NA	NA	NA	NA	NA	NA	NA	NA	NA	NA	NA	2	2	4	4	0.842499915659776
455.1157	44795.5957874357	0.989012107749862	0.155115901623225	6.37595563962334	1.81825554036194e-10	7.54212398142135e-07	NA	NA	NA	NA	NA	NA	NA	NA	NA	NA	NA	NA	NA	NA	NA	NA	2	2	0	4	0.670296205117987
399.0149	26184.9070417555	1.54171927399689	0.242116653585915	6.36767133182688	1.91919615433009e-10	7.9608256481612e-07	NA	NA	NA	NA	NA	NA	NA	NA	NA	NA	NA	NA	NA	NA	NA	NA	0	2	4	4	0.94752854143392
356.0855	26236.9043293339	1.04152843700899	0.163861212069036	6.3561621683244	2.068566476796e-10	8.58041374574981e-07	NA	NA	NA	NA	NA	NA	NA	NA	NA	NA	NA	NA	NA	NA	NA	NA	2	2	4	4	0.701491301293949
408.9522	5897.62329579102	2.07963010839703	0.327208096222813	6.35568047491374	2.07505960611556e-10	8.60734724616736e-07	NA	NA	NA	NA	NA	NA	NA	NA	NA	NA	NA	NA	NA	NA	NA	NA	2	2	4	4	1.21876003411829
393.1183	4715.04715053951	-2.52526502686838	0.397343647145071	-6.35536781577485	2.07928483934597e-10	8.62487351360709e-07	NA	NA	NA	NA	NA	NA	NA	NA	NA	NA	NA	NA	NA	NA	NA	NA	0	2	3	4	-1.72377872987478
332.8719	12621.9191602428	-0.738559781284486	0.116425914586976	-6.34360300199954	2.24452782315124e-10	9.31030141043133e-07	NA	NA	NA	NA	NA	NA	NA	NA	NA	NA	NA	NA	NA	NA	NA	NA	2	2	2	4	-0.781455096754371
381.1868	90379.3506003784	-0.730610162847325	0.115383213142508	-6.33203169636954	2.41953764336816e-10	1.00362421446911e-06	NA	NA	NA	NA	NA	NA	NA	NA	NA	NA	NA	NA	NA	NA	NA	NA	1	2	4	4	-0.774942870856608
367.3183	612985.845393589	0.552038786000291	0.0872046912834984	6.3303794540782	2.44559018510446e-10	1.01443080878133e-06	NA	NA	NA	NA	NA	NA	NA	NA	NA	NA	NA	NA	NA	NA	NA	NA	2	2	4	4	0.439845264595254
230.1139	57819.0862572806	-0.614367222795762	0.097127414800527	-6.32537398485796	2.52619993470499e-10	1.04786773291563e-06	NA	NA	NA	NA	NA	NA	NA	NA	NA	NA	NA	NA	NA	NA	NA	NA	2	2	4	4	-0.678600554482828
293.0416	34676.1204212647	1.52137211381601	0.241141048415995	6.30905490296895	2.80744521947231e-10	1.16452827703711e-06	NA	NA	NA	NA	NA	NA	NA	NA	NA	NA	NA	NA	NA	NA	NA	NA	2	2	4	4	0.937215897399563
364.0724	17748.7715640601	0.824754973610735	0.130889276207859	6.30116536285967	2.95416008856643e-10	1.22538560473736e-06	NA	NA	NA	NA	NA	NA	NA	NA	NA	NA	NA	NA	NA	NA	NA	NA	2	2	4	4	0.593913418954483
446.9552	5413.82513280794	1.94083224626176	0.308146166279968	6.29841438461513	3.0070573793467e-10	1.24732740095301e-06	NA	NA	NA	NA	NA	NA	NA	NA	NA	NA	NA	NA	NA	NA	NA	NA	2	2	4	4	1.16020209870996
498.3564	4608.53999620015	1.67523568200305	0.266173213408735	6.29378013117555	3.09826595555403e-10	1.28516071836381e-06	NA	NA	NA	NA	NA	NA	NA	NA	NA	NA	NA	NA	NA	NA	NA	NA	2	2	4	4	1.0116581051383
355.1617	12988.8305927741	-1.2107609459282	0.192427120220098	-6.29204939794004	3.13301741023047e-10	1.2995756217636e-06	NA	NA	NA	NA	NA	NA	NA	NA	NA	NA	NA	NA	NA	NA	NA	NA	2	2	3	4	-1.05998785862127
427.2547	8062.66112450346	-0.491476817439747	0.0781999159320367	-6.28487654471251	3.2811432898218e-10	1.36101823661808e-06	NA	NA	NA	NA	NA	NA	NA	NA	NA	NA	NA	NA	NA	NA	NA	NA	0	2	2	4	-0.559821390953054
486.2553	7441.43785896134	-0.859863426293564	0.137672523392665	-6.24571559454237	4.21864187574022e-10	1.74989265005704e-06	NA	NA	NA	NA	NA	NA	NA	NA	NA	NA	NA	NA	NA	NA	NA	NA	2	2	4	4	-0.873786101420719
303.3087	67660.4449311601	2.15781179999434	0.346565054993143	6.22628210463122	4.77633715890886e-10	1.9812246535154e-06	NA	NA	NA	NA	NA	NA	NA	NA	NA	NA	NA	NA	NA	NA	NA	NA	2	2	4	4	1.27096084712487
376.1498	106019.478188172	-1.64983540394088	0.265855851164383	-6.20575171362605	5.44360643234138e-10	2.25800794813521e-06	NA	NA	NA	NA	NA	NA	NA	NA	NA	NA	NA	NA	NA	NA	NA	NA	2	2	4	4	-1.27909480781367
332.1109	281014.772685018	1.162888849509	0.187389834628781	6.20572002645011	5.44470349633004e-10	2.2584630102777e-06	NA	NA	NA	NA	NA	NA	NA	NA	NA	NA	NA	NA	NA	NA	NA	NA	2	2	4	4	0.763624800804326
471.9989	7736.0278706712	1.17507095166119	0.189389526129236	6.20451920271106	5.48643744379351e-10	2.27577425168555e-06	NA	NA	NA	NA	NA	NA	NA	NA	NA	NA	NA	NA	NA	NA	NA	NA	2	2	4	4	0.770080193658835
333.1141	25660.8779093525	0.953354395437295	0.153854030180267	6.19648633396391	5.77375402595716e-10	2.39495316996703e-06	NA	NA	NA	NA	NA	NA	NA	NA	NA	NA	NA	NA	NA	NA	NA	NA	2	2	4	4	0.656805940782588
421.0005	6514.85723998169	2.23932130702177	0.364744057104286	6.13943192056317	8.28171068387355e-10	3.43525359167075e-06	NA	NA	NA	NA	NA	NA	NA	NA	NA	NA	NA	NA	NA	NA	NA	NA	2	2	4	4	1.31822369093786
490.1759	6991.14638422672	-3.24809394598397	0.52970422193379	-6.13190118463878	8.68350363861365e-10	3.60191730929694e-06	NA	NA	NA	NA	NA	NA	NA	NA	NA	NA	NA	NA	NA	NA	NA	NA	2	2	3	4	-2.22308542608448
470.2958	7347.02350200417	-0.749150197013088	0.122192557656979	-6.13089873375199	8.73840160293036e-10	3.62468898489551e-06	NA	NA	NA	NA	NA	NA	NA	NA	NA	NA	NA	NA	NA	NA	NA	NA	2	2	0	4	-0.789642295363046
190.0502	71728.0061709327	-1.55572950156552	0.254767400779517	-6.10647004603186	1.0185874176213e-09	4.22510060829315e-06	NA	NA	NA	NA	NA	NA	NA	NA	NA	NA	NA	NA	NA	NA	NA	NA	2	2	4	4	-1.23278151358069
448.9718	5218.1257723481	1.88066279481706	0.309013040369862	6.0860305201556	1.1574438758078e-09	4.80107719685077e-06	NA	NA	NA	NA	NA	NA	NA	NA	NA	NA	NA	NA	NA	NA	NA	NA	2	2	4	4	1.13122126333578
479.0469	23863.6390612688	-2.48262342240387	0.408401514662427	-6.07887907677311	1.21025581097451e-09	5.02014110392228e-06	NA	NA	NA	NA	NA	NA	NA	NA	NA	NA	NA	NA	NA	NA	NA	NA	2	2	4	4	-1.70290238738193
448.2287	7835.85276860474	-0.366740066837732	0.0603852879306871	-6.07333473773766	1.2528092352844e-09	5.19665270795969e-06	NA	NA	NA	NA	NA	NA	NA	NA	NA	NA	NA	NA	NA	NA	NA	NA	2	2	4	4	-0.435874086509075
392.2405	15109.8947096059	-0.521678192189627	0.0859283008932784	-6.07108701983463	1.27047317034291e-09	5.26992271058238e-06	NA	NA	NA	NA	NA	NA	NA	NA	NA	NA	NA	NA	NA	NA	NA	NA	2	2	1	4	-0.59463092204066
463.2033	27461.287068951	-0.491976249624654	0.0813659730855648	-6.04646181896319	1.48061299635e-09	6.14158270885979e-06	NA	NA	NA	NA	NA	NA	NA	NA	NA	NA	NA	NA	NA	NA	NA	NA	2	2	4	4	-0.561228705978678
443.3127	11894.4639764653	3.17527153795097	0.525269343735532	6.0450349441099	1.49377622704397e-09	6.19618378977838e-06	NA	NA	NA	NA	NA	NA	NA	NA	6-Ethylchenodeoxycholic_acid	1	C26H44O4	[M+Na]+	420.32396	443.3131814	-1.17885057773447	C15636	2	2	4	4	1.7883969413399
428.0923	20869.1368825863	4.02029164579049	0.665498385212243	6.04102389295553	1.5313929743231e-09	6.35221805749221e-06	Dihydroxycitracridone_I	1	C20H21NO7	[M+(41K)]+	387.131804	428.0930804	-1.83885242726914	HMDB31401	NA	NA	NA	NA	NA	NA	NA	NA	2	2	4	4	2.05246232781827
454.8991	4185.23448256	1.51326474847587	0.251389381839702	6.01960487512076	1.74843344142059e-09	7.25250191501261e-06	NA	NA	NA	NA	NA	NA	NA	NA	NA	NA	NA	NA	NA	NA	NA	NA	2	2	4	4	0.935351564935705
426.3058	21582.4539574123	0.719826826130528	0.119640803509329	6.01656629691894	1.78155553970537e-09	7.38989237869789e-06	NA	NA	NA	NA	NA	NA	NA	NA	NA	NA	NA	NA	NA	NA	NA	NA	2	2	4	4	0.545808434416469
445.2291	8746.30172525345	-0.797222978824326	0.133007889553369	-5.99380218347456	2.04990708415091e-09	8.50301458505796e-06	NA	NA	NA	NA	NA	NA	NA	NA	NA	NA	NA	NA	NA	NA	NA	NA	0	2	4	4	-0.831403333417586
406.1109	16283.1272057927	3.64972243248415	0.61243081188374	5.9594036773855	2.53160028848699e-09	1.0501077996644e-05	N-Acetyl-6-O-L-fucosyl-D-glucosamine,2-Acetamido-2-deoxy-6-O-a-L-fucopyranosyl-D-glucose,3-O-fucopyranosyl-2-acetamido-2-deoxyglucopyranose,Casuarine_6-alpha-D-glucoside	1	C14H25NO10	[M+K]+	367.147849	406.1110084	-0.303365329849162	HMDB02220,HMDB05817,HMDB06700,HMDB31999	NA	NA	NA	NA	NA	NA	NA	NA	1	2	3	4	1.93819028149343
383.1161	89352.0695110106	-3.65079667517141	0.615701875011975	-5.92948766820047	3.03881332107724e-09	1.26049976558284e-05	NA	NA	NA	NA	NA	NA	NA	NA	NA	NA	NA	NA	NA	NA	NA	NA	2	2	4	4	-2.5035529592377
377.0333	26682.1955220301	1.17258346224625	0.198632104160366	5.90329275925891	3.56317147014388e-09	1.47800352581568e-05	NA	NA	NA	NA	NA	NA	NA	NA	NA	NA	NA	NA	NA	NA	NA	NA	2	2	4	4	0.767655673606506
450.0172	13131.3616412201	1.03266407491915	0.175059307912151	5.89893840684763	3.65847763923029e-09	1.51753652475272e-05	NA	NA	NA	NA	NA	NA	NA	NA	NA	NA	NA	NA	NA	NA	NA	NA	2	2	3	4	0.6961176004319
128.0498	17166.0023560209	-0.446617153009009	0.0759976172877426	-5.87672573099266	4.18460661214665e-09	1.73577482271843e-05	NA	NA	NA	NA	NA	NA	NA	NA	NA	NA	NA	NA	NA	NA	NA	NA	2	2	4	4	-0.515348372490658
341.1014	15982.3267910415	-1.27766805182904	0.217507599344712	-5.87413063119766	4.25068096770767e-09	1.76318246540514e-05	NA	NA	NA	NA	NA	NA	NA	NA	NA	NA	NA	NA	NA	NA	NA	NA	2	2	4	4	-1.10316062735296
188.0707	913848.983557043	1.53362783022724	0.261169906286928	5.87214603715621	4.30189519728288e-09	1.78442612783294e-05	NA	NA	NA	NA	NA	NA	NA	NA	NA	NA	NA	NA	NA	NA	NA	NA	2	2	4	4	0.941891044517611
301.0434	12412.3356497661	0.470840137579588	0.0804114383934073	5.85538757901625	4.75898853343132e-09	1.97402844366731e-05	NA	NA	NA	NA	NA	NA	NA	NA	NA	NA	NA	NA	NA	NA	NA	NA	2	2	4	4	0.391976102550336
324.192	20280.6310400695	0.751971702345234	0.128618572745166	5.84652501031189	5.01948130405807e-09	2.08208084492329e-05	NA	NA	NA	NA	NA	NA	NA	NA	NA	NA	NA	NA	NA	NA	NA	NA	2	2	4	4	0.557712494265273
473.0666	4508.09284134604	1.63843637514946	0.280248800429224	5.84636356209219	5.02435303018799e-09	2.08410163692198e-05	NA	NA	NA	NA	NA	NA	NA	NA	NA	NA	NA	NA	NA	NA	NA	NA	2	2	0	4	0.990811312337395
410.1927	17293.0302900128	1.11679368340445	0.191070578031766	5.84492753886355	5.06788819639406e-09	2.10216002386426e-05	NA	NA	NA	NA	NA	NA	NA	NA	NA	NA	NA	NA	NA	NA	NA	NA	2	2	4	4	0.74286052883732
257.0595	16861.7154052161	-1.06691793046162	0.182568226133074	-5.84394093681969	5.09801097139803e-09	2.1146549509359e-05	NA	NA	NA	NA	NA	NA	NA	NA	NA	NA	NA	NA	NA	NA	NA	NA	2	2	0	4	-0.982007641787262
327.1666	10332.2460340774	-0.683776498466096	0.117089924764211	-5.83975521244073	5.22775765764524e-09	2.16847387639125e-05	NA	NA	NA	NA	NA	NA	NA	NA	NA	NA	NA	NA	NA	NA	NA	NA	2	2	4	4	-0.73811424042211
262.0691	29651.5908643289	1.12099506670028	0.192071299187398	5.83634864471117	5.3357187141175e-09	2.21325612261594e-05	NA	NA	NA	NA	NA	NA	NA	NA	NA	NA	NA	NA	NA	NA	NA	NA	2	2	4	4	0.746034037078035
323.0117	19701.2131575647	-2.041536479815	0.349990714338848	-5.8331161261566	5.44016776883952e-09	2.25658159051463e-05	NA	NA	NA	NA	NA	NA	NA	NA	NA	NA	NA	NA	NA	NA	NA	NA	2	2	4	4	-1.4636648227148
232.1546	12720.1199593843	-1.25254784214002	0.21474961403337	-5.83259647649652	5.45714321768774e-09	2.26362300669687e-05	NA	NA	NA	NA	NA	NA	NA	NA	NA	NA	NA	NA	NA	NA	NA	NA	2	2	4	4	-1.08673332619668
414.2346	12227.0364339568	-1.01509881058812	0.174350588585578	-5.82217025375782	5.80883295868843e-09	2.40950391126396e-05	NA	NA	NA	NA	NA	NA	NA	NA	NA	NA	NA	NA	NA	NA	NA	NA	2	2	4	4	-0.948471054083703
384.1877	18783.7294910772	-0.969570241116728	0.166705451583014	-5.81606799243703	6.02479684439426e-09	2.49908573105474e-05	NA	NA	NA	NA	NA	NA	NA	NA	NA	NA	NA	NA	NA	NA	NA	NA	0	2	3	4	-0.927001976052395
496.2247	5540.41506348179	-2.40466677179997	0.414069771831129	-5.80739511886097	6.34522738908036e-09	2.63200032099053e-05	NA	NA	NA	NA	NA	NA	NA	NA	NA	NA	NA	NA	NA	NA	NA	NA	2	2	3	4	-1.6513726387304
387.0175	29135.7746100001	1.38937035948459	0.239571541651683	5.79939649720423	6.65540013250428e-09	2.76065997496277e-05	NA	NA	NA	NA	NA	NA	NA	NA	NA	NA	NA	NA	NA	NA	NA	NA	2	2	4	4	0.874667344691416
167.0819	10870.915713169	0.394441845447853	0.0680946347276395	5.79255395121093	6.93240457720038e-09	2.87556141862272e-05	NA	NA	NA	NA	NA	NA	NA	NA	NA	NA	NA	NA	NA	NA	NA	NA	2	2	4	4	0.340524886443127
393.127	37365.0121186048	-2.01651952871995	0.348997505578713	-5.77803421653724	7.55784407861017e-09	3.1349937238075e-05	NA	NA	NA	NA	NA	NA	NA	NA	NA	NA	NA	NA	NA	NA	NA	NA	2	2	4	4	-1.45667967731044
367.1212	16234.017201393	-1.57811458665679	0.273513184556811	-5.76979347161599	7.9368743937008e-09	3.29221549850709e-05	NA	NA	NA	NA	NA	NA	NA	NA	NA	NA	NA	NA	NA	NA	NA	NA	2	2	4	4	-1.24574204208786
256.0586	15640.0648324481	0.492066602484626	0.0853666637587557	5.76415407160804	8.20684191669516e-09	3.40419802704515e-05	NA	NA	NA	NA	NA	NA	NA	NA	NA	NA	NA	NA	NA	NA	NA	NA	2	2	0	4	0.408916947006032
249.0459	112684.444743453	-1.99110899593373	0.345550512110397	-5.76213585612517	8.30560992116292e-09	3.44516699529838e-05	NA	NA	NA	NA	NA	NA	NA	NA	NA	NA	NA	NA	NA	NA	NA	NA	2	2	4	4	-1.44976489212123
126.0528	19417.0387573512	-0.587320484958757	0.102425053343853	-5.73414868515669	9.80033322275217e-09	4.0651782207976e-05	NA	NA	NA	NA	NA	NA	NA	NA	NA	NA	NA	NA	NA	NA	NA	NA	0	2	4	4	-0.659045967823565
435.1718	18904.746993081	-0.459675172691237	0.0804691138789844	-5.71244233386901	1.11366159899264e-08	4.61946831262147e-05	NA	NA	NA	NA	NA	NA	NA	NA	NA	NA	NA	NA	NA	NA	NA	NA	2	2	4	4	-0.527058878227236
477.4022	21215.1756852858	-1.4868424893917	0.26081683373295	-5.70071520350591	1.1930581261582e-08	4.94880510730421e-05	NA	NA	NA	NA	NA	NA	NA	NA	NA	NA	NA	NA	NA	NA	NA	NA	2	2	4	4	-1.18653637841402
331.0622	100199.442724076	0.635493812866868	0.11149560860515	5.69972056134875	1.2000397147885e-08	4.9777647369427e-05	NA	NA	NA	NA	NA	NA	NA	NA	NA	NA	NA	NA	NA	NA	NA	NA	2	2	4	4	0.489422409781093
154.0728	30377.3526263603	3.13068075042903	0.549272510879434	5.69968583611901	1.20028417379217e-08	4.97877875288993e-05	NA	NA	NA	NA	NA	NA	NA	NA	NA	NA	NA	NA	NA	NA	NA	NA	2	2	4	4	1.76794132582502
230.1866	217201.553209834	1.72797019920744	0.303178097694963	5.69952187293557	1.20143909717866e-08	4.98356937509707e-05	NA	NA	NA	NA	NA	NA	NA	NA	NA	NA	NA	NA	NA	NA	NA	NA	2	2	4	4	1.0350067754218
248.088	14143.1953056986	-0.88175918454587	0.155292865105869	-5.67804054580833	1.36246424224711e-08	5.651501676841e-05	NA	NA	NA	NA	NA	NA	NA	NA	NA	NA	NA	NA	NA	NA	NA	NA	2	2	4	4	-0.886186005686489
373.2082	25160.6644576128	-1.20412235292082	0.212525082681557	-5.6657893634374	1.4634921854107e-08	6.07056558508356e-05	NA	NA	NA	NA	NA	NA	NA	NA	NA	NA	NA	NA	NA	NA	NA	NA	2	2	4	4	-1.05893377597847
465.9909	7466.20039222501	1.86226622467707	0.32873469855397	5.66495180724383	1.4706586428024e-08	6.10029205034436e-05	NA	NA	NA	NA	NA	NA	NA	NA	NA	NA	NA	NA	NA	NA	NA	NA	2	2	2	4	1.12214565262301
348.0692	229262.381622963	0.971502021362099	0.171682572741122	5.65871075817936	1.52514341993853e-08	6.32629490590502e-05	NA	NA	NA	NA	NA	NA	NA	NA	NA	NA	NA	NA	NA	NA	NA	NA	2	2	4	4	0.662786716215195
390.9207	6501.08507764555	2.235918188318	0.395181031693942	5.65795928699752	1.53183459892082e-08	6.35404991632355e-05	NA	NA	NA	NA	NA	NA	NA	NA	NA	NA	NA	NA	NA	NA	NA	NA	0	2	2	4	1.31679128546832
385.2902	36102.8625553712	1.09419842555249	0.193403230459723	5.65760159719957	1.53502951441076e-08	6.36730242577585e-05	NA	NA	NA	NA	NA	NA	NA	NA	NA	NA	NA	NA	NA	NA	NA	NA	0	2	3	4	0.730240472415392
406.2184	113154.810182099	-1.09021926385706	0.192921635288769	-5.6510990186518	1.59425216336698e-08	6.61295797364625e-05	NA	NA	NA	NA	NA	NA	NA	NA	NA	NA	NA	NA	NA	NA	NA	NA	2	2	4	4	-1.00267040763301
362.363	34497.0507189395	1.08987440452222	0.192947711913769	5.64854796002607	1.61808712468611e-08	6.711825393198e-05	NA	NA	NA	NA	NA	NA	NA	NA	NA	NA	NA	NA	NA	NA	NA	NA	2	2	0	4	0.728671152470389
184.1084	39400.2619235975	-0.593010097856457	0.105021256297338	-5.64657212038595	1.63678520114078e-08	6.78938501433194e-05	NA	NA	NA	NA	NA	NA	NA	NA	NA	NA	NA	NA	NA	NA	NA	NA	0	2	4	4	-0.663535978444503
204.0564	98385.0058890773	-2.12296705907582	0.376358478472576	-5.64081103657271	1.69251028355558e-08	7.02053265618855e-05	NA	NA	NA	NA	NA	NA	NA	NA	NA	NA	NA	NA	NA	NA	NA	NA	2	2	4	4	-1.49786235624382
339.0646	14167.7104475816	0.889701215291555	0.157937725559315	5.63324064684862	1.76854402897997e-08	7.33592063220893e-05	NA	NA	NA	NA	NA	NA	NA	NA	NA	NA	NA	NA	NA	NA	NA	NA	2	2	4	4	0.620670003709378
419.1773	13988.9483089891	-0.546280205865897	0.0972248689568858	-5.61872915568695	1.9236713330316e-08	7.97938868941509e-05	NA	NA	NA	NA	NA	NA	NA	NA	NA	NA	NA	NA	NA	NA	NA	NA	2	2	4	4	-0.614847690383666
118.1229	17978.4129867991	0.766907964247383	0.136518076031743	5.61762944907797	1.93595124826251e-08	8.03032577779291e-05	NA	NA	NA	NA	NA	NA	NA	NA	NA	NA	NA	NA	NA	NA	NA	NA	0	2	4	4	0.566869135889283
231.1899	19142.1738983751	1.34059540946775	0.239627071103453	5.59450734549513	2.21249103160684e-08	9.17741279910519e-05	NA	NA	NA	NA	NA	NA	NA	NA	NA	NA	NA	NA	NA	NA	NA	NA	2	2	4	4	0.84335779380256
447.256	15472.7190445144	-1.31835204124494	0.236271427450996	-5.57982002084602	2.4076758326181e-08	9.98703935369988e-05	NA	NA	NA	NA	NA	NA	NA	NA	NA	NA	NA	NA	NA	NA	NA	NA	2	2	4	4	-1.12101768781101
433.1925	16964.7006111222	-0.583931751828678	0.104846665840617	-5.56938789752594	2.55635800321775e-08	0.000106037729973472	NA	NA	NA	NA	NA	NA	NA	NA	NA	NA	NA	NA	NA	NA	NA	NA	2	2	0	4	-0.655314418949951
499.1897	6111.5027361459	0.489719402770478	0.0881397563417764	5.55616923731341	2.75759517685267e-08	0.000114385047935849	NA	NA	NA	NA	NA	NA	NA	NA	NA	NA	NA	NA	NA	NA	NA	NA	0	2	2	4	0.407609692738203
395.1562	10187.8019554363	-1.06799057965908	0.192293372771031	-5.55396457126353	2.79262106078042e-08	0.000115837921601172	NA	NA	NA	NA	NA	NA	NA	NA	NA	NA	NA	NA	NA	NA	NA	NA	1	2	2	4	-0.983957422214386
203.0529	1844745.30502037	-1.90560382043766	0.343639581112019	-5.54535602176885	2.93356645425691e-08	0.000121684336522577	NA	NA	NA	NA	NA	NA	NA	NA	NA	NA	NA	NA	NA	NA	NA	NA	2	2	4	4	-1.4031940292516
263.0077	23650.0713697113	-1.45859327901047	0.2634591964198	-5.53631567556412	3.08900602596636e-08	0.000128131969957085	NA	NA	NA	NA	NA	NA	NA	NA	NA	NA	NA	NA	NA	NA	NA	NA	2	2	4	4	-1.17686577253906
203.0511	30530.7721057626	-1.91813577879472	0.347356431245296	-5.52209663116954	3.34978165421346e-08	0.000138948943016774	NA	NA	NA	NA	NA	NA	NA	NA	NA	NA	NA	NA	NA	NA	NA	NA	2	2	4	4	-1.41455072831654
376.1715	28338.1242734287	-0.625854353887033	0.113483984717243	-5.51491345185324	3.48951638623961e-08	0.000144745139701219	NA	NA	NA	NA	NA	NA	NA	NA	NA	NA	NA	NA	NA	NA	NA	NA	1	2	4	4	-0.689237941340225
319.1331	11080.4853441398	-0.995212245320671	0.180564426001481	-5.51167396235905	3.55436880764767e-08	0.000147435218141225	NA	NA	NA	NA	NA	NA	NA	NA	NA	NA	NA	NA	NA	NA	NA	NA	2	2	4	4	-0.936283324383445
476.1603	4672.64548637424	-2.50765363534171	0.455357134741947	-5.50700416007056	3.64991638833116e-08	0.000151398531787977	NA	NA	NA	NA	NA	NA	NA	NA	NA	NA	NA	NA	NA	NA	NA	NA	2	2	0	4	-1.71586229687704
339.2295	32572.6596365436	1.31091014175512	0.238134748860899	5.50490908204605	3.69358835460456e-08	0.000153210044948997	NA	NA	NA	NA	NA	NA	NA	NA	NA	NA	NA	NA	NA	NA	NA	NA	2	2	4	4	0.830553992797556
321.0584	103014.625353089	0.760077945427288	0.138096036235984	5.50398089723905	3.71309799456775e-08	0.00015401930481467	NA	NA	NA	NA	NA	NA	NA	NA	NA	NA	NA	NA	NA	NA	NA	NA	1	2	4	4	0.563341765714515
234.0531	145628.801031087	0.938706806710141	0.170838435110954	5.49470501822663	3.91364027895149e-08	0.000162337798770908	NA	NA	NA	NA	NA	NA	NA	NA	NA	NA	NA	NA	NA	NA	NA	NA	0	2	2	4	0.649362834482185
453.1267	7576.63474897701	1.82049159807591	0.332251323186515	5.47926064105978	4.27106807401198e-08	0.000177163903710017	NA	NA	NA	NA	NA	NA	NA	NA	NA	NA	NA	NA	NA	NA	NA	NA	2	2	1	4	1.08999526870243
208.0973	22166.8595912218	-0.463582501391845	0.0847231519111424	-5.47173341565538	4.45654870408945e-08	0.00018485764024563	NA	NA	NA	NA	NA	NA	NA	NA	NA	NA	NA	NA	NA	NA	NA	NA	2	2	4	4	-0.534674861300385
464.2844	7796.24758021617	-0.677846923659802	0.124140214205305	-5.46033312411372	4.75242008629321e-08	0.000197130385179442	NA	NA	NA	NA	NA	NA	NA	NA	NA	NA	NA	NA	NA	NA	NA	NA	2	2	4	4	-0.732597830729676
491.2356	16657.3768751256	-0.683345097036603	0.125264151573897	-5.4552327098426	4.89087506040572e-08	0.000202873497505629	NA	NA	NA	NA	NA	NA	NA	NA	NA	NA	NA	NA	NA	NA	NA	NA	1	2	2	4	-0.7373248092986
388.3421	95646.2094401443	1.41617003405421	0.259729196270137	5.45248687629747	4.96702389601443e-08	0.000206032151206678	NA	NA	NA	NA	NA	NA	NA	NA	NA	NA	NA	NA	NA	NA	NA	NA	0	2	4	4	0.889753923042375
375.1277	79953.9070043192	1.04863254839044	0.192548843573543	5.44605996550647	5.14977814590459e-08	0.000213612797492122	NA	NA	NA	NA	NA	NA	NA	NA	NA	NA	NA	NA	NA	NA	NA	NA	2	2	0	4	0.706113502664488
354.0926	21944.9042695548	1.30785009976837	0.240690892502896	5.43373322591605	5.51870698404648e-08	0.000228915965698248	Neosaxitoxin,N-Hydroxysaxitoxin,Moupinamide,Muricinine,Laurelliptine,N-cis-Feruloyltyramine,Laurolitsine	1	C10H17N7O5	[M+K]+	315.129118	354.0922774	0.806569412021262	HMDB29369,HMDB33664,HMDB29365,HMDB30288,HMDB33357,HMDB36381,HMDB40974	Neosaxitoxin,N-Feruloyltyramine,Acetylcaranine,Kresoxim-methyl,Laurolitsine	1	C10H17N7O5	[M+K]+	315.129118	354.0922774	0.806569412021262	C17208,C02717,C08513,C11017,C16984	2	2	3	4	0.825470471522694
490.8541	4088.35059938716	1.47339012398222	0.271160608931628	5.43364366154572	5.52147908821211e-08	0.000229030952579039	NA	NA	NA	NA	NA	NA	NA	NA	NA	NA	NA	NA	NA	NA	NA	NA	0	2	4	4	0.918716518743054
120.0447	10797.3548490712	-0.371417872371703	0.0684568261113544	-5.4255783311885	5.77671888184286e-08	0.000239618299218842	NA	NA	NA	NA	NA	NA	NA	NA	NA	NA	NA	NA	NA	NA	NA	NA	2	2	4	4	-0.441833453927896
492.2299	6664.68673605667	-0.725029359012122	0.133702486098427	-5.42270663896542	5.87032912272884e-08	0.000243501252010792	NA	NA	NA	NA	NA	NA	NA	NA	NA	NA	NA	NA	NA	NA	NA	NA	2	2	4	4	-0.768463344967853
448.1665	4500.81983646985	-2.43410081882612	0.449943697887935	-5.4097897809258	6.3098772939926e-08	0.000261733710154813	NA	NA	NA	NA	NA	NA	NA	NA	NA	NA	NA	NA	NA	NA	NA	NA	2	2	4	4	-1.67535636999599
187.0371	46779.2875257526	0.408471568123999	0.0756770318092051	5.39756328120568	6.75520512408024e-08	0.000280205908546848	NA	NA	NA	NA	NA	NA	NA	NA	NA	NA	NA	NA	NA	NA	NA	NA	2	2	4	4	0.352658134572164
185.0214	36904.6119127388	0.555470543516826	0.103053363570899	5.39012531245202	7.04085698369323e-08	0.000292054747683595	NA	NA	NA	NA	NA	NA	NA	NA	NA	NA	NA	NA	NA	NA	NA	NA	2	2	4	4	0.441833453927896
589.1471	28075.7004066525	-0.773806138380492	0.143644969326857	-5.38693517779754	7.16692673124526e-08	0.000297284120812053	NA	NA	NA	NA	NA	NA	NA	NA	NA	NA	NA	NA	NA	NA	NA	NA	2	2	4	4	-0.814528643497184
239.1049	21868.2871694602	1.07087875159949	0.198909248946273	5.38375544260763	7.29476002884151e-08	0.000302586645996346	NA	NA	NA	NA	NA	NA	NA	NA	NA	NA	NA	NA	NA	NA	NA	NA	2	2	4	4	0.720071722001094
269.1153	66055.4000011157	0.848104086698345	0.157779675763493	5.3752429303355	7.64794965947326e-08	0.000317236951874951	NA	NA	NA	NA	NA	NA	NA	NA	NA	NA	NA	NA	NA	NA	NA	NA	2	2	4	4	0.606153054869639
491.163	8740.52072488417	0.660728052551307	0.122927837582349	5.3749261806439	7.66140638587364e-08	0.000317795136886038	NA	NA	NA	NA	NA	NA	NA	NA	NA	NA	NA	NA	NA	NA	NA	NA	2	2	4	4	0.50302553347791
158.0219	22752.6046428406	0.723182188946347	0.134562232331641	5.37433257768791	7.68668666755443e-08	0.000318843762970158	NA	NA	NA	NA	NA	NA	NA	NA	NA	NA	NA	NA	NA	NA	NA	NA	2	2	4	4	0.546506519881427
237.1238	62265.7209930345	-0.766381030303889	0.142864783139076	-5.36438031448122	8.12275977313077e-08	0.000336932075389464	NA	NA	NA	NA	NA	NA	NA	NA	NA	NA	NA	NA	NA	NA	NA	NA	2	2	4	4	-0.806177783679522
466.0968	37475.0240866015	0.929456100380427	0.173470345296527	5.35801147332492	8.41428982736477e-08	0.00034902474203909	NA	NA	NA	NA	NA	NA	NA	NA	NA	NA	NA	NA	NA	NA	NA	NA	0	2	4	4	0.639740208539669
195.0032	41948.8793977289	0.622443306281323	0.116365191825617	5.3490506612502	8.84167914277496e-08	0.000366752850842305	NA	NA	NA	NA	NA	NA	NA	NA	NA	NA	NA	NA	NA	NA	NA	NA	0	2	4	4	0.481979276197405
288.1808	10816.5094612803	-0.534348167776632	0.0999308653831511	-5.34717842908549	8.93359377342508e-08	0.000370565469721672	NA	NA	NA	NA	NA	NA	NA	NA	NA	NA	NA	NA	NA	NA	NA	NA	2	2	4	4	-0.603265028522766
191.032	204571.286025387	1.2926475016668	0.241766948766994	5.34666755840394	8.95883448300607e-08	0.000371612454355092	NA	NA	NA	NA	NA	NA	NA	NA	NA	NA	NA	NA	NA	NA	NA	NA	2	2	4	4	0.817044991619117
344.1817	36709.0751810835	-0.561727080827886	0.10525080728069	-5.33703346644965	9.4479606571563e-08	0.000391901408058843	NA	NA	NA	NA	NA	NA	NA	NA	NA	NA	NA	NA	NA	NA	NA	NA	0	2	4	4	-0.632378335524545
242.1003	59602.6848542904	0.896905625480308	0.168258310767717	5.33052793284308	9.79276690470356e-08	0.000406203971207104	NA	NA	NA	NA	NA	NA	NA	NA	NA	NA	NA	NA	NA	NA	NA	NA	2	2	4	4	0.625050577328544
344.2432	155420.518266091	-1.2153809717106	0.228178568121276	-5.32644665849872	1.00152673830798e-07	0.000415433291050152	NA	NA	NA	NA	NA	NA	NA	NA	NA	NA	NA	NA	NA	NA	NA	NA	2	2	4	4	-1.06421601806717
468.0276	11621.9818354888	0.719549454115552	0.135105479098651	5.32583473976029	1.004904663141e-07	0.000416834454270887	NA	NA	NA	NA	NA	NA	NA	NA	NA	NA	NA	NA	NA	NA	NA	NA	2	2	4	4	0.545110614835416
405.198	25969.1006367927	-1.12626643874909	0.211664790023957	-5.32099098117177	1.03203519606326e-07	0.000428088199327041	NA	NA	NA	NA	NA	NA	NA	NA	NA	NA	NA	NA	NA	NA	NA	NA	2	2	4	4	-1.0176955822178
432.2085	9757.28007172335	-0.808131615259875	0.151962542015837	-5.31796589172387	1.04933733184059e-07	0.000435265125247477	NA	NA	NA	NA	NA	NA	NA	NA	NA	NA	NA	NA	NA	NA	NA	NA	1	2	4	4	-0.840786016633586
333.0698	31808.4524367455	0.783269490225576	0.14815700871837	5.28675286441888	1.24506666812462e-07	0.000516453653938091	NA	NA	NA	NA	NA	NA	NA	NA	NA	NA	NA	NA	NA	NA	NA	NA	2	2	4	4	0.573945150950798
489.2664	7257.53917532194	-0.780939022158295	0.147747399989654	-5.28563631043919	1.25268552413233e-07	0.00051961395541009	NA	NA	NA	NA	NA	NA	NA	NA	NA	NA	NA	NA	NA	NA	NA	NA	1	2	4	4	-0.819566523944988
297.0249	15544.5739630195	0.564919480138215	0.107209402228326	5.26930911278747	1.36938192559099e-07	0.000568019622735142	NA	NA	NA	NA	NA	NA	NA	NA	NA	NA	NA	NA	NA	NA	NA	NA	2	2	4	4	0.449803801842414
453.0647	4301.42265893774	1.55958464253569	0.296548571844621	5.25912039580768	1.44746101464549e-07	0.000600406828874947	NA	NA	NA	NA	NA	NA	NA	NA	NA	NA	NA	NA	NA	NA	NA	NA	2	2	4	4	0.955092387637302
269.0594	14728.2282605686	-0.781937169984675	0.148697135790689	-5.25858931866283	1.4516467375277e-07	0.000602143066726489	NA	NA	NA	NA	NA	NA	NA	NA	NA	NA	NA	NA	NA	NA	NA	NA	0	2	3	4	-0.821250444114244
417.198	10500.1026499477	-0.481776226952028	0.0916461781088727	-5.25691563896634	1.46491468891829e-07	0.000607646612963306	NA	NA	NA	NA	NA	NA	NA	NA	NA	NA	NA	NA	NA	NA	NA	NA	0	2	4	4	-0.553502118205929
100.1126	23563.4984146645	0.572837015004117	0.108976042963947	5.25654079028754	1.4679023051884e-07	0.000608885876192149	NA	NA	NA	NA	NA	NA	NA	NA	NA	NA	NA	NA	NA	NA	NA	NA	2	2	4	4	0.457802827494066
307.1614	31410.9763649886	1.45453552147439	0.276999069876524	5.25104839565982	1.51235934223471e-07	0.000627326655158959	NA	NA	NA	NA	NA	NA	NA	NA	NA	NA	NA	NA	NA	NA	NA	NA	2	2	4	4	0.911404262242389
369.2402	46503.2682786965	-0.751786859071383	0.143193978255993	-5.25012900840974	1.51992724899743e-07	0.000630465822884136	NA	NA	NA	NA	NA	NA	NA	NA	NA	NA	NA	NA	NA	NA	NA	NA	2	2	4	4	-0.792108786859605
315.0956	65576.7475421863	0.952693183175554	0.181687722205179	5.24357491861604	1.57494815754672e-07	0.000653288495750378	NA	NA	NA	NA	NA	NA	NA	NA	NA	NA	NA	NA	NA	NA	NA	NA	2	2	4	4	0.656059997429303
480.2546	7902.02647121888	0.827182979163617	0.157776641057702	5.24274679457209	1.58203574385797e-07	0.000656228426552286	NA	NA	NA	NA	NA	NA	NA	NA	NA	NA	NA	NA	NA	NA	NA	NA	2	2	4	4	0.596066847603898
272.1609	21955.8986241202	-0.693467314227422	0.132389939674633	-5.23806654744096	1.62267556187698e-07	0.000673085823066571	NA	NA	NA	NA	NA	NA	NA	NA	NA	NA	NA	NA	NA	NA	NA	NA	2	2	4	4	-0.740485299490325
499.2627	10450.243679671	-1.69008243468264	0.322810049993051	-5.2355322726756	1.64510075111125e-07	0.000682387791560946	NA	NA	NA	NA	NA	NA	NA	NA	NA	NA	NA	NA	NA	NA	NA	NA	2	2	4	4	-1.2984107576903
302.9506	40191.8893030085	1.732201737016	0.331357870655116	5.22758591365683	1.71737603684057e-07	0.000712367580081469	NA	NA	NA	NA	NA	NA	NA	NA	NA	NA	NA	NA	NA	NA	NA	NA	2	2	2	4	1.03912527752114
474.2184	25354.624664066	-1.98909381033302	0.381274741973245	-5.21695667548994	1.8188678113433e-07	0.0007544663681452	NA	NA	NA	NA	NA	NA	NA	NA	NA	NA	NA	NA	NA	NA	NA	NA	2	2	4	4	-1.44633334225544
389.3454	19164.8607502798	1.24250948972043	0.238179058114952	5.2167033472807	1.82135605554852e-07	0.000755498491841526	NA	NA	NA	NA	NA	NA	NA	NA	NA	NA	NA	NA	NA	NA	NA	NA	2	2	2	4	0.793755794814632
245.0425	14792.1990249947	0.948906159084579	0.182422911375646	5.20168301190298	1.97491863290413e-07	0.000819196248928634	NA	NA	NA	NA	NA	NA	NA	NA	NA	NA	NA	NA	NA	NA	NA	NA	0	2	4	4	0.655314418949951
431.2496	9639.41319044748	-0.534576780654522	0.103256412906055	-5.17717752931136	2.25267840594499e-07	0.000934411002785981	NA	NA	NA	NA	NA	NA	NA	NA	NA	NA	NA	NA	NA	NA	NA	NA	2	2	4	4	-0.603986562589072
377.0617	25203.5939637877	-1.58865613581724	0.307354524342811	-5.16880673617583	2.35593368317766e-07	0.000977241291782095	NA	NA	NA	NA	NA	NA	NA	NA	NA	NA	NA	NA	NA	NA	NA	NA	2	2	4	4	-1.25361986439695
194.1654	83886.7731295031	1.05622865463161	0.204656419561847	5.16098472206689	2.45654229795258e-07	0.00101897374519073	NA	NA	NA	NA	NA	NA	NA	NA	NA	NA	NA	NA	NA	NA	NA	NA	2	2	0	4	0.714626992653178
418.1641	11955.7011792639	-0.844933921045447	0.163727542257496	-5.16060956754978	2.46147049677785e-07	0.00102101796206345	NA	NA	NA	NA	NA	NA	NA	NA	NA	NA	NA	NA	NA	NA	NA	NA	2	2	4	4	-0.861519114629437
254.0194	31565.8472568623	-0.643316659944363	0.124760542404268	-5.15641121421058	2.51727757810807e-07	0.00104416673939923	NA	NA	NA	NA	NA	NA	NA	NA	NA	NA	NA	NA	NA	NA	NA	NA	0	2	4	4	-0.70226062550018
474.2445	8917.64172096015	-0.38247994454732	0.0742391483952806	-5.15199800664247	2.57725776126885e-07	0.00106904651937432	NA	NA	NA	NA	NA	NA	NA	NA	NA	NA	NA	NA	NA	NA	NA	NA	0	2	4	4	-0.4504692821165
371.145	107681.106792969	-2.93495154878547	0.57457485475348	-5.10804036150295	3.25517128164571e-07	0.00135024504762664	NA	NA	NA	NA	NA	NA	NA	NA	NA	NA	NA	NA	NA	NA	NA	NA	2	2	4	4	-1.98340671529755
499.1292	10293.7310423181	1.05263575825604	0.206099831173295	5.10740718351657	3.26609438294802e-07	0.00135477595004684	NA	NA	NA	NA	NA	NA	NA	NA	NA	NA	NA	NA	NA	NA	NA	NA	2	2	4	4	0.711525214413848
283.1882	20657.7660640524	0.712129711331418	0.139618109886598	5.10055401774047	3.38660707027095e-07	0.00140476461274839	NA	NA	NA	NA	NA	NA	NA	NA	NA	NA	NA	NA	NA	NA	NA	NA	2	2	4	4	0.539537565204032
300.199	93760.5064875203	-0.674125684164595	0.132420643501938	-5.09078997305076	3.56574815108982e-07	0.00147907233307206	NA	NA	NA	NA	NA	NA	NA	NA	NA	NA	NA	NA	NA	NA	NA	NA	2	2	4	4	-0.728671152470389
240.1346	21109.1851577693	-0.846117410896134	0.166283122642224	-5.08841425065518	3.61069977486408e-07	0.00149771826661362	NA	NA	NA	NA	NA	NA	NA	NA	NA	NA	NA	NA	NA	NA	NA	NA	0	2	4	4	-0.862391019919651
457.2653	9978.34848482555	-0.981175139240132	0.193032632252778	-5.08294959142077	3.71618350247274e-07	0.00154147291682569	NA	NA	NA	NA	NA	NA	NA	NA	NA	NA	NA	NA	NA	NA	NA	NA	2	2	4	4	-0.930704893620982
301.0171	14783.7804227962	-1.59895047697656	0.314592260028228	-5.08261225763498	3.72279156881712e-07	0.00154421394274534	NA	NA	NA	NA	NA	NA	NA	NA	NA	NA	NA	NA	NA	NA	NA	NA	2	2	4	4	-1.25494041866012
407.222	17568.720635632	-1.1217120885537	0.221328164650447	-5.06809465630037	4.01817584987354e-07	0.00166673934252754	NA	NA	NA	NA	NA	NA	NA	NA	NA	NA	NA	NA	NA	NA	NA	NA	2	2	4	4	-1.01467222043119
389.2142	24452.1724615229	-0.348538491789337	0.0688507181758921	-5.06223465816188	4.14370554680773e-07	0.00171880906081585	NA	NA	NA	NA	NA	NA	NA	NA	NA	NA	NA	NA	NA	NA	NA	NA	2	2	4	4	-0.417431276231575
257.0902	17421.7044153979	0.288043369560213	0.0569087731620462	5.06149322073799	4.15985533733809e-07	0.00172550799392784	NA	NA	NA	NA	NA	NA	NA	NA	NA	NA	NA	NA	NA	NA	NA	NA	2	2	4	4	0.263093053333882
292.1981	24797.1351420908	-1.27885287031689	0.253088896947023	-5.05297895618308	4.34971839079563e-07	0.00180426318850203	NA	NA	NA	NA	NA	NA	NA	NA	NA	NA	NA	NA	NA	NA	NA	NA	2	2	4	4	-1.10537350165669
614.5168	98190.7067192143	1.09432105076501	0.217686326108577	5.02705461719808	4.98070532456008e-07	0.00206599656862752	NA	NA	NA	NA	NA	NA	NA	NA	NA	NA	NA	NA	NA	NA	NA	NA	2	2	3	4	0.731025807065769
613.5136	397670.78509131	1.05093719917	0.209305491017517	5.02106845864855	5.13848399320548e-07	0.00213144316038163	NA	NA	NA	NA	NA	NA	NA	NA	NA	NA	NA	NA	NA	NA	NA	NA	2	2	4	4	0.709203366548605
329.1709	21321.2430576492	0.132978249783925	0.026487879459907	5.02034336063806	5.15791971041644e-07	0.00213950509588074	NA	NA	NA	NA	NA	NA	NA	NA	NA	NA	NA	NA	NA	NA	NA	NA	1	2	4	4	0.122078407890285
166.0728	17682.7146797657	0.684527917381055	0.136724402774372	5.00662576314698	5.53924747939249e-07	0.00229767985445201	NA	NA	NA	NA	NA	NA	NA	NA	NA	NA	NA	NA	NA	NA	NA	NA	0	2	2	4	0.5236071745939
490.2139	9963.9968187636	-0.760759415785537	0.152158763262248	-4.99977391689466	5.73975768182915e-07	0.00238085148642273	NA	NA	NA	NA	NA	NA	NA	NA	NA	NA	NA	NA	NA	NA	NA	NA	2	2	4	4	-0.802853150514453
325.0444	17883.9213057219	-1.45610767890824	0.291442282739757	-4.99621285291835	5.84671259795204e-07	0.0024252163856305	NA	NA	NA	NA	NA	NA	NA	NA	NA	NA	NA	NA	NA	NA	NA	NA	2	2	4	4	-1.17326753140829
283.0693	10812.2125238283	0.555483079085003	0.111326231604591	4.98968725590184	6.04771243134477e-07	0.00250859111652181	NA	NA	NA	NA	NA	NA	NA	NA	NA	NA	NA	NA	NA	NA	NA	NA	2	2	4	4	0.442496571622527
263.0167	45837.4420648616	1.67765860415397	0.336495228510931	4.98568318955962	6.17432461448436e-07	0.00256110985008811	NA	NA	NA	NA	NA	NA	NA	NA	Demeton-S-methylsulphon	1	C6H15O5PS2	[M+H]+	262.009857	263.0171334	-1.75311773074128	C18979	2	2	4	4	1.01366649209653
483.0272	13087.3495164738	0.50513370148958	0.101472329556476	4.97804380462595	6.42301218195459e-07	0.00266426545307476	NA	NA	NA	NA	NA	NA	NA	NA	NA	NA	NA	NA	NA	NA	NA	NA	2	2	4	4	0.414152985786776
323.2433	17203.6438802917	-0.911136569604176	0.183114043447954	-4.97578750623322	6.49829035384702e-07	0.00269549083877574	NA	NA	NA	NA	NA	NA	NA	NA	NA	NA	NA	NA	NA	NA	NA	NA	0	2	4	4	-0.901428746132087
466.0483	9588.46825984709	2.84501839927197	0.572468108911058	4.96974129211097	6.70422932479957e-07	0.00278091432392686	NA	NA	NA	NA	NA	NA	NA	NA	NA	NA	NA	NA	NA	NA	NA	NA	2	2	4	4	1.6193129041126
298.1147	14388.0041331097	-0.899130492939553	0.18094923601536	-4.96896540012599	6.73110782156733e-07	0.00279206352438613	NA	NA	NA	NA	NA	NA	NA	NA	NA	NA	NA	NA	NA	NA	NA	NA	0	2	4	4	-0.895127141210943
328.187	10243.9699849669	-0.483421648303861	0.0972883316211804	-4.96895814994752	6.73135947171565e-07	0.00279216790886765	NA	NA	NA	NA	NA	NA	NA	NA	NA	NA	NA	NA	NA	NA	NA	NA	0	2	4	4	-0.555606075062393
180.0038	22720.2988554602	0.9010109243466	0.181338779943546	4.96866100360387	6.74168107967927e-07	0.00279644931185096	NA	NA	NA	NA	NA	NA	NA	NA	NA	NA	NA	NA	NA	NA	NA	NA	0	2	4	4	0.625781838195156
203.1839	26156.0854960726	-0.372737877497055	0.0751631565733637	-4.95905034447616	7.08386094026672e-07	0.00293838551802264	NA	NA	NA	NA	NA	NA	NA	NA	NA	NA	NA	NA	NA	NA	NA	NA	2	2	4	4	-0.444487094136187
407.292	20330.3994601365	-0.683090179107213	0.138256998281078	-4.94072768539703	7.78315467910508e-07	0.00322845256089279	NA	NA	NA	NA	NA	NA	NA	NA	NA	NA	NA	NA	NA	NA	NA	NA	2	2	4	4	-0.736535837409796
371.2558	20327.1615416855	3.98114436333604	0.806450773065051	4.93662415153381	7.94864443849852e-07	0.00329709771308919	NA	NA	NA	NA	NA	NA	NA	NA	NA	NA	NA	NA	NA	NA	NA	NA	2	2	4	4	2.03785730368902
317.1456	54389.6964098241	-0.526237614045909	0.106827787513377	-4.92603681397044	8.39141944470236e-07	0.00348076078566254	NA	NA	NA	NA	NA	NA	NA	NA	NA	NA	NA	NA	NA	NA	NA	NA	2	2	4	4	-0.598223043923391
362.1559	21099.1221603278	-0.695330257621426	0.141280372719537	-4.92163379977603	8.58246948029169e-07	0.00356000834042499	NA	NA	NA	NA	NA	NA	NA	NA	NA	NA	NA	NA	NA	NA	NA	NA	2	2	4	4	-0.74286052883732
428.1536	20938.5062846639	2.66742704249188	0.545318755173627	4.89150064468732	1.00070065893022e-06	0.00415090633324256	NA	NA	NA	NA	NA	NA	NA	NA	NA	NA	NA	NA	NA	NA	NA	NA	2	2	2	4	1.51658759589647
261.156	26941.3881418516	-0.669419951493998	0.136866615340392	-4.89103898587051	1.00305092855019e-06	0.0041606552516262	NA	NA	NA	NA	NA	NA	NA	NA	NA	NA	NA	NA	NA	NA	NA	NA	2	2	4	4	-0.726320531004731
173.0215	53516.3878146186	0.521733152277537	0.106752407854484	4.88731975946361	1.02218002650185e-06	0.00424000274992967	NA	NA	NA	NA	NA	NA	NA	NA	NA	NA	NA	NA	NA	NA	NA	NA	2	2	4	4	0.421371158897456
351.0686	19360.2179293208	0.583571757590517	0.119414956536179	4.88692350202977	1.02423867406552e-06	0.00424854202002377	NA	NA	NA	NA	NA	NA	NA	NA	NA	NA	NA	NA	NA	NA	NA	NA	2	2	4	4	0.461144390046927
304.0795	42031.7604633922	0.847456930106014	0.173567181450865	4.8825873821424	1.04702815719509e-06	0.00434307279604524	NA	NA	NA	NA	NA	NA	NA	NA	NA	NA	NA	NA	NA	NA	NA	NA	2	2	0	4	0.604708411234812
272.1245	34160.7473606888	-0.461434055445847	0.0945341001657934	-4.88113870694899	1.05475018723588e-06	0.00437510377665445	NA	NA	NA	NA	NA	NA	NA	NA	NA	NA	NA	NA	NA	NA	NA	NA	2	2	4	4	-0.530516872841399
302.1501	34133.0780072825	-0.7270437526284	0.149016952227439	-4.8789331801575	1.06661188830419e-06	0.00442430611268578	NA	NA	NA	NA	NA	NA	NA	NA	NA	NA	NA	NA	NA	NA	NA	NA	2	2	3	4	-0.772509248947251
478.2391	10859.9386297075	-0.345312849768923	0.0708088094436506	-4.87669334482628	1.0787894518908e-06	0.00447481864644303	NA	NA	NA	NA	NA	NA	NA	NA	NA	NA	NA	NA	NA	NA	NA	NA	2	2	4	4	-0.414808286767384
413.0602	9902.39365208037	-3.05526440463906	0.627656421864001	-4.8677338400611	1.12885221926611e-06	0.00468247900551582	NA	NA	NA	NA	NA	NA	NA	NA	Ohioensin-A	1	C23H16O5	[M+(41K)]+	372.099775	413.0610514	-2.10719455888309	C09956	2	2	4	4	-2.07782300393735
112.0873	251622.120505714	-0.947714923039463	0.195026485494257	-4.85941650764849	1.17732218522952e-06	0.00488353242433206	NA	NA	NA	NA	NA	NA	NA	NA	NA	NA	NA	NA	NA	NA	NA	NA	2	2	4	4	-0.91779980380565
468.1122	12632.8045138778	1.02437624607308	0.210825528952825	4.85888142276307	1.18050805476618e-06	0.00489674741117013	NA	NA	NA	NA	NA	NA	NA	NA	NA	NA	NA	NA	NA	NA	NA	NA	2	2	4	4	0.689237941340225
393.3704	7923.28494827707	-0.651417580659141	0.134373097777492	-4.8478273659942	1.24820947023608e-06	0.00517757288253928	NA	NA	NA	NA	NA	NA	NA	NA	NA	NA	NA	NA	NA	NA	NA	NA	2	2	4	4	-0.711525214413848
325.1607	9623.40764294324	-0.75715475721728	0.156463725246543	-4.8391712265844	1.30381682287653e-06	0.00540823218129185	NA	NA	NA	NA	NA	NA	NA	NA	NA	NA	NA	NA	NA	NA	NA	NA	1	2	4	4	-0.796230352397993
316.1504	15466.2621890473	-0.915029275282077	0.189125297303805	-4.83821724712059	1.3100890152989e-06	0.00543424923545983	NA	NA	NA	NA	NA	NA	NA	NA	NA	NA	NA	NA	NA	NA	NA	NA	2	2	4	4	-0.905951895057686
198.0975	80182.7801939922	-2.70750920439203	0.561726792403261	-4.81997519258139	1.43576073766021e-06	0.00595553553981455	NA	NA	NA	NA	NA	NA	NA	NA	NA	NA	NA	NA	NA	NA	NA	NA	2	2	4	4	-1.86489327422718
245.0061	81381.8453962027	0.469089890104637	0.0973237571876224	4.81989088440469	1.43636761143473e-06	0.00595805285223128	NA	NA	NA	NA	NA	NA	NA	NA	NA	NA	NA	NA	NA	NA	NA	NA	2	2	4	4	0.391326803774611
473.1042	9208.01965347209	0.983607552005592	0.204359690311731	4.81311921399565	1.4859258724519e-06	0.00616362051893048	NA	NA	NA	NA	NA	NA	NA	NA	NA	NA	NA	NA	NA	NA	NA	NA	2	2	1	4	0.668791293909729
204.0983	28749.0806698332	-0.511977177088425	0.1065051763162	-4.80706379536363	1.53163126993999e-06	0.00635320650771109	NA	NA	NA	NA	NA	NA	NA	NA	NA	NA	NA	NA	NA	NA	NA	NA	1	2	4	4	-0.584613463028154
184.0374	32924.6785181614	0.757842583046148	0.157683750743099	4.80609181018808	1.53909242519544e-06	0.00638415537971071	NA	NA	NA	NA	NA	NA	NA	NA	NA	NA	NA	NA	NA	NA	NA	NA	0	2	4	4	0.561228705978678
491.2533	7939.24725828154	-1.24088669242543	0.258406837888434	-4.8020660078708	1.57036905783285e-06	0.00651389085189066	NA	NA	NA	NA	NA	NA	NA	NA	NA	NA	NA	NA	NA	NA	NA	NA	2	2	4	4	-1.08132230356997
204.1346	37137.0758467218	-0.613802245514157	0.128079232401411	-4.79236355500983	1.6482786784186e-06	0.00683705995808037	NA	NA	NA	NA	NA	NA	NA	NA	NA	NA	NA	NA	NA	NA	NA	NA	2	2	4	4	-0.677843685500465
356.2432	35715.7646931684	-1.88707905254141	0.394788519445785	-4.77997449163555	1.75317437010679e-06	0.00727216728720298	NA	NA	NA	NA	NA	NA	NA	NA	NA	NA	NA	NA	NA	NA	NA	NA	2	2	4	4	-1.38885335616744
496.108	9805.49226606381	-1.07227455277485	0.22463583957541	-4.77339036727882	1.81150179816993e-06	0.00751410945880889	NA	NA	NA	NA	NA	NA	NA	NA	NA	NA	NA	NA	NA	NA	NA	NA	2	2	4	4	-0.985910950492035
352.2095	88258.7041724593	-1.6550029509178	0.346949010491885	-4.77016189950051	1.84077910130519e-06	0.00763555171221394	NA	NA	NA	NA	NA	NA	NA	NA	NA	NA	NA	NA	NA	NA	NA	NA	2	2	4	4	-1.28045871905153
247.1292	158418.284623918	-0.385147073522423	0.0807421616823665	-4.77008622877305	1.84147074353379e-06	0.00763842064417815	NA	NA	NA	NA	NA	NA	NA	NA	NA	NA	NA	NA	NA	NA	NA	NA	2	2	4	4	-0.457802827494066
265.1203	15390.6938387584	0.609830768487299	0.127883166705213	4.76865551736793	1.85459475651615e-06	0.007692859050029	NA	NA	NA	NA	NA	NA	NA	NA	NA	NA	NA	NA	NA	NA	NA	NA	2	2	4	4	0.477256627512746
339.1932	11583.6845418895	-0.901675874156264	0.189165736866538	-4.76659192669982	1.87368261767859e-06	0.00777203549813081	NA	NA	NA	NA	NA	NA	NA	NA	NA	NA	NA	NA	NA	NA	NA	NA	2	2	4	4	-0.896923964654985
397.2537	10409.8554202505	-1.15344762665612	0.242568396566791	-4.75514388098995	1.98305134026184e-06	0.00822569695940611	NA	NA	NA	NA	NA	NA	NA	NA	NA	NA	NA	NA	NA	NA	NA	NA	0	2	2	4	-1.03295409351039
475.2577	7305.7290248719	-2.38863508586702	0.503983423238574	-4.73951121351921	2.14234379773595e-06	0.00888644207300872	NA	NA	NA	NA	NA	NA	NA	NA	NA	NA	NA	NA	NA	NA	NA	NA	2	2	2	4	-1.62830285254225
175.1183	50123.5135390419	-0.76682846479967	0.161827984224451	-4.73854054646137	2.15262960641227e-06	0.00892910760739809	NA	NA	NA	NA	NA	NA	NA	NA	NA	NA	NA	NA	NA	NA	NA	NA	2	2	2	4	-0.807010334717609
193.0691	34344.0688232078	-0.463855826373057	0.0978969640792538	-4.73820440435248	2.15620262643588e-06	0.00894392849445602	NA	NA	NA	NA	NA	NA	NA	NA	NA	NA	NA	NA	NA	NA	NA	NA	2	2	0	4	-0.535368757035192
290.135	47551.2346263573	-0.744050532883533	0.157284192342283	-4.73061228724325	2.23843671590214e-06	0.00928503549756208	NA	NA	NA	NA	NA	NA	NA	NA	NA	NA	NA	NA	NA	NA	NA	NA	0	2	4	4	-0.786361092388516
241.1298	19034.2996094948	-0.875682222588328	0.185816080012892	-4.71262886682127	2.44541335427436e-06	0.01014357459353	NA	NA	NA	NA	NA	NA	NA	NA	NA	NA	NA	NA	NA	NA	NA	NA	2	2	4	4	-0.881741909652707
402.1653	12565.11233189	-1.22792873899005	0.260784364198845	-4.70859801262381	2.49426423338952e-06	0.0103462080400997	NA	NA	NA	NA	NA	NA	NA	NA	NA	NA	NA	NA	NA	NA	NA	NA	0	2	3	4	-1.0759427573066
580.1267	64470.2844022529	5.67731309028094	1.20966121987765	4.69330833872245	2.68821842838483e-06	0.0111507300409403	NA	NA	NA	NA	NA	NA	NA	NA	NA	NA	NA	NA	NA	NA	NA	NA	2	2	4	4	2.41688291784319
345.2465	23916.7563638135	-1.03712356817731	0.221073250880019	-4.69131187988085	2.7145879971499e-06	0.0112601110121778	NA	NA	NA	NA	NA	NA	NA	NA	NA	NA	NA	NA	NA	NA	NA	NA	2	2	4	4	-0.967501586519915
133.061	214261.322684398	-0.587606774034505	0.125265975507171	-4.69087293381487	2.7204188697261e-06	0.0112842974716239	NA	NA	NA	NA	NA	NA	NA	NA	NA	NA	NA	NA	NA	NA	NA	NA	2	2	4	4	-0.65979337841989
249.0868	23320.0460793011	-1.00818318074021	0.21516945597004	-4.68553111404713	2.79234872525861e-06	0.0115826625123727	NA	NA	NA	NA	NA	NA	NA	NA	NA	NA	NA	NA	NA	NA	NA	NA	2	2	4	4	-0.944706039966047
332.9897	27798.8574359677	-1.76304075459636	0.376663009276269	-4.6806846204089	2.85918497036855e-06	0.0118598992570888	NA	NA	NA	NA	NA	NA	NA	NA	NA	NA	NA	NA	NA	NA	NA	NA	2	2	4	4	-1.32687549703736
330.2278	47586.9136791851	-1.53031681388345	0.327991415981293	-4.66572214795626	3.0753503752703e-06	0.0127565533566212	NA	NA	NA	NA	NA	NA	NA	NA	NA	NA	NA	NA	NA	NA	NA	NA	2	2	4	4	-1.21749719698902
542.2609	50407.7501867626	5.31838708516046	1.14003269619002	4.66511802945167	3.08439944824223e-06	0.0127940889113088	NA	NA	NA	NA	NA	NA	NA	NA	NA	NA	NA	NA	NA	NA	NA	NA	2	2	4	4	2.3179465126238
350.1939	11198.0898553722	-1.15349720330994	0.24754170531724	-4.65980955343125	3.16502084192794e-06	0.0131285064523171	NA	NA	NA	NA	NA	NA	NA	NA	NA	NA	NA	NA	NA	NA	NA	NA	1	2	4	4	-1.03397988988138
262.0747	15210.0014960791	-0.78657088947592	0.169350509508518	-4.6446325538593	3.40682256127783e-06	0.0141314999841805	NA	NA	NA	NA	NA	NA	NA	NA	NA	NA	NA	NA	NA	NA	NA	NA	0	2	4	4	-0.824625291590951
370.0511	44841.1379957809	0.924339431618413	0.199900170971464	4.62400520783128	3.76400408657451e-06	0.0156130889511111	NA	NA	NA	NA	NA	NA	NA	NA	NA	NA	NA	NA	NA	NA	NA	NA	2	2	4	4	0.635318950920118
355.2245	17433.5128646529	0.584494111950017	0.126497539620664	4.62059668277166	3.82637978264365e-06	0.0158718233384058	NA	NA	NA	NA	NA	NA	NA	NA	NA	NA	NA	NA	NA	NA	NA	NA	2	2	4	4	0.461813319705291
484.2399	8747.99665453392	-0.216422623135021	0.0468424740342006	-4.62022187335808	3.83329891765415e-06	0.0159005239104294	NA	NA	NA	NA	NA	NA	NA	NA	NA	NA	NA	NA	NA	NA	NA	NA	2	2	4	4	-0.28119068920467
132.1133	15610.5764638369	0.922539584248372	0.200170351013406	4.60877237601779	4.05053485243262e-06	0.0168016185678905	NA	NA	NA	NA	NA	NA	NA	NA	NA	NA	NA	NA	NA	NA	NA	NA	2	2	4	4	0.633847958094305
192.0659	410109.380246198	-0.433959412841556	0.0942190647616822	-4.60585566136974	4.10773251333002e-06	0.0170388744652929	NA	NA	NA	NA	NA	NA	NA	NA	NA	NA	NA	NA	NA	NA	NA	NA	2	2	4	4	-0.50302553347791
424.1927	28980.1586675148	-0.650309930069968	0.14156097090458	-4.59385045125405	4.35141276464351e-06	0.0180496601477413	NA	NA	NA	NA	NA	NA	NA	NA	NA	NA	NA	NA	NA	NA	NA	NA	2	2	4	4	-0.709976890485967
171.0171	100565.375354062	0.642819228227459	0.140100095024819	4.58828545486412	4.46901275747887e-06	0.0185374649180223	NA	NA	NA	NA	NA	NA	NA	NA	NA	NA	NA	NA	NA	NA	NA	NA	1	2	4	4	0.493493731773116
362.1494	11873.2759878463	-0.989014093265107	0.215556984276681	-4.58817930016894	4.47128535436304e-06	0.0185468916498979	NA	NA	NA	NA	NA	NA	NA	NA	NA	NA	NA	NA	NA	NA	NA	NA	1	2	4	4	-0.935351564935705
361.0968	28657.5252199239	-2.29423873255353	0.501161957780553	-4.5778389539258	4.69804153548524e-06	0.0194874762891928	NA	NA	NA	NA	NA	NA	NA	NA	NA	NA	NA	NA	NA	NA	NA	NA	2	2	4	4	-1.5846009089171
136.0759	282651.592600719	-0.46189447818309	0.100917528734161	-4.57694995088337	4.71804279514869e-06	0.0195704415142768	NA	NA	NA	NA	NA	NA	NA	NA	NA	NA	NA	NA	NA	NA	NA	NA	2	2	3	4	-0.533287841344007
451.2224	9053.08125952802	-1.30832956352109	0.285901896226277	-4.57614860478439	4.73614177819011e-06	0.0196455160959326	NA	NA	NA	NA	NA	NA	NA	NA	NA	NA	NA	NA	NA	NA	NA	NA	2	2	4	4	-1.115399130885
348.1765	28518.671596506	-0.730858315704861	0.159853806019125	-4.57204200453895	4.8299408322598e-06	0.0200345945722137	NA	NA	NA	NA	NA	NA	NA	NA	NA	NA	NA	NA	NA	NA	NA	NA	2	2	4	4	-0.775755098429994
476.3128	5140.66158520033	-2.08362309277573	0.456702196093146	-4.56232334900086	5.05906540649535e-06	0.0209850033061427	NA	NA	NA	NA	NA	NA	NA	NA	NA	NA	NA	NA	NA	NA	NA	NA	2	2	4	4	-1.48687464578395
457.2178	17332.0891328991	-0.19906168003412	0.0437343430822873	-4.5516101535944	5.32369125569173e-06	0.0220826713286093	NA	NA	NA	NA	NA	NA	NA	NA	NA	NA	NA	NA	NA	NA	NA	NA	0	2	4	4	-0.258115979621019
588.467	25260.2525097444	-3.96173069470214	0.871086893690748	-4.54803157227691	5.41500133845133e-06	0.0224614255518961	NA	NA	NA	NA	NA	NA	NA	NA	NA	NA	NA	NA	NA	NA	NA	NA	2	2	4	4	-2.77161594272258
400.219	9198.98195659649	-0.868061113820671	0.191270192564317	-4.53840246712135	5.66820013503859e-06	0.0235116941601401	NA	NA	NA	NA	NA	NA	NA	NA	NA	NA	NA	NA	NA	NA	NA	NA	2	2	4	4	-0.877315160146695
153.1027	50522.9451974878	0.556787807881111	0.122776719474064	4.53496241198015	5.76137449560215e-06	0.0238981814077577	NA	NA	NA	NA	NA	NA	NA	NA	NA	NA	NA	NA	NA	NA	NA	NA	1	2	4	4	0.444487094136187
157.0112	42483.9570129878	-0.743092736234013	0.163997290737503	-4.5311281234726	5.86695411685535e-06	0.024336125676716	NA	NA	NA	NA	NA	NA	NA	NA	NA	NA	NA	NA	NA	NA	NA	NA	2	2	4	4	-0.785542114159783
357.2403	16288.3174220211	3.65020246165426	0.807211847817912	4.52198821352986	6.12614716633975e-06	0.0254112584459773	NA	NA	NA	NA	NA	NA	NA	NA	NA	NA	NA	NA	NA	NA	NA	NA	0	2	3	4	1.94213966905386
383.3012	19431.8311542538	0.324191918584685	0.0716948177397912	4.52183196505646	6.13067197837288e-06	0.0254300273662907	NA	NA	NA	NA	NA	NA	NA	NA	NA	NA	NA	NA	NA	NA	NA	NA	2	2	4	4	0.293725336372393
435.1969	32871.449446992	-0.59661967681648	0.132109679591744	-4.51609358723906	6.29908343397711e-06	0.026128598084137	NA	NA	NA	NA	NA	NA	NA	NA	NA	NA	NA	NA	NA	NA	NA	NA	0	2	2	4	-0.667287895829797
373.0477	15670.719092582	-0.586671510172574	0.130646756144931	-4.49051723505297	7.10504253257915e-06	0.0294717164251383	NA	NA	NA	NA	NA	NA	NA	NA	NA	NA	NA	NA	NA	NA	NA	NA	2	2	4	4	-0.658298925204013
244.9477	61730.2621596903	1.64079624456039	0.36575276375772	4.48608023546551	7.25454314967036e-06	0.0300918449848327	NA	NA	NA	NA	NA	NA	NA	NA	NA	NA	NA	NA	NA	NA	NA	NA	0	2	4	4	0.991794242554307
415.0758	32812.0408316756	-3.3301253038991	0.742446974028145	-4.48533756671067	7.27985878791518e-06	0.0301968542522721	NA	NA	NA	NA	NA	NA	NA	NA	NA	NA	NA	NA	NA	NA	NA	NA	2	2	4	4	-2.29224202505911
226.1191	22164.384494353	-0.653881093644282	0.145791721738911	-4.48503581578711	7.29016880640941e-06	0.0302396202089862	NA	NA	NA	NA	NA	NA	NA	NA	NA	NA	NA	NA	NA	NA	NA	NA	2	2	4	4	-0.715403511525291
135.0919	13204.5262319206	0.775462962393098	0.173196209928912	4.47736681253812	7.5569343097413e-06	0.0313461635168069	NA	NA	NA	NA	NA	NA	NA	NA	NA	NA	NA	NA	NA	NA	NA	NA	2	2	3	4	0.5704035733987
413.1271	9531.8679472465	-3.0608944785936	0.68366664653126	-4.47717391820085	7.56376299088419e-06	0.0313744888861876	NA	NA	NA	NA	NA	NA	NA	NA	NA	NA	NA	NA	NA	NA	NA	NA	0	2	3	4	-2.08835272173499
564.1527	39944.709417418	4.97800291771516	1.11558617939754	4.46223071749011	8.11108251033762e-06	0.0336447702528805	NA	NA	NA	NA	NA	NA	NA	NA	NA	NA	NA	NA	NA	NA	NA	NA	2	2	4	4	2.25249878350576
519.1795	37753.2049796782	4.89526777213781	1.09730358213705	4.46117906824296	8.15099440712432e-06	0.0338103248007517	NA	NA	NA	NA	NA	NA	NA	NA	NA	NA	NA	NA	NA	NA	NA	NA	2	2	4	4	2.23025946534818
182.0802	16071.4119404867	-0.426225793536053	0.0956356143155959	-4.45676850184195	8.32043697203429e-06	0.0345131725599983	NA	NA	NA	NA	NA	NA	NA	NA	NA	NA	NA	NA	NA	NA	NA	NA	2	2	4	4	-0.497573250255767
149.0641	53416.620363334	-1.00859522410282	0.226559555420307	-4.45178850316731	8.51580201233639e-06	0.0353235467471713	NA	NA	NA	NA	NA	NA	NA	NA	NA	NA	NA	NA	NA	NA	NA	NA	2	2	4	4	-0.945646036703417
228.0273	69901.6705045781	0.499261489276635	0.112327046235465	4.4447130589552	8.80092514030743e-06	0.0365062374819952	NA	NA	NA	NA	NA	NA	NA	NA	NA	NA	NA	NA	NA	NA	NA	NA	1	2	4	4	0.410879140299702
320.1243	14917.6547876341	-0.970442123790105	0.218491700817904	-4.44155141892047	8.93125985318963e-06	0.0370468658710306	NA	NA	NA	NA	NA	NA	NA	NA	NA	NA	NA	NA	NA	NA	NA	NA	0	2	3	4	-0.928851842830665
605.453	39604.2841080443	-1.79092648720854	0.403381760120641	-4.43978053611775	9.00506604812133e-06	0.0373530139676073	NA	NA	NA	NA	NA	NA	NA	NA	NA	NA	NA	NA	NA	NA	NA	NA	0	2	4	4	-1.34300030005451
205.0823	64224.0453152185	-0.494912735213336	0.111482129414565	-4.43939075986717	9.0213890707076e-06	0.0374207218652951	NA	NA	NA	NA	NA	NA	NA	NA	NA	NA	NA	NA	NA	NA	NA	NA	2	2	0	4	-0.564751870324697
226.069	11141.8959924269	0.668789988038392	0.150868467556271	4.43293419010136	9.29592470817959e-06	0.0385594956895289	NA	NA	NA	NA	NA	NA	NA	NA	NA	NA	NA	NA	NA	NA	NA	NA	2	2	4	4	0.510546957039881
418.2295	11774.6851943752	-1.01619039697057	0.229302469306475	-4.43165919688539	9.35107347232269e-06	0.0387882527631945	NA	NA	NA	NA	NA	NA	NA	NA	NA	NA	NA	NA	NA	NA	NA	NA	2	2	4	4	-0.95130366130525
345.3363	62789.8597491452	0.699759448227664	0.15801521308005	4.42843087439416	9.49211303455865e-06	0.0393732848673493	NA	NA	NA	NA	NA	NA	NA	NA	NA	NA	NA	NA	NA	NA	NA	NA	0	2	2	4	0.531901846581992
231.1343	50002.2017245897	-0.883804651833188	0.200198145936529	-4.4146495348333	1.01173761694935e-05	0.0419668763510591	NA	NA	NA	NA	NA	NA	NA	NA	NA	NA	NA	NA	NA	NA	NA	NA	2	2	4	4	-0.887076926200835
154.9421	23789.9452858172	-1.16659809806768	0.264325187622832	-4.41349577223153	1.01714705314082e-05	0.0421912597642813	NA	NA	NA	NA	NA	NA	NA	NA	NA	NA	NA	NA	NA	NA	NA	NA	2	2	4	4	-1.04015766022775
337.214	30817.9685309915	0.833687044281718	0.189289875307344	4.40428756650659	1.06132083268628e-05	0.0440235881398267	NA	NA	NA	NA	NA	NA	NA	NA	NA	NA	NA	NA	NA	NA	NA	NA	2	2	4	4	0.598942394032596
256.9829	34334.7518973888	0.906991476290453	0.206283199227638	4.39682669110424	1.09844981793874e-05	0.0455636984480988	NA	NA	NA	NA	NA	NA	NA	NA	NA	NA	NA	NA	NA	NA	NA	NA	2	2	4	4	0.62871023650985
417.1868	15465.0121473033	-0.757466070711117	0.172358398971534	-4.39471517042936	1.10918090503459e-05	0.0460088239408349	NA	NA	NA	NA	NA	NA	NA	NA	NA	NA	NA	NA	NA	NA	NA	NA	2	2	4	4	-0.797882769377953
157.0806	78850.6748712216	-0.619035478374638	0.141001880670423	-4.39026398393627	1.13213135540306e-05	0.046960808622119	NA	NA	NA	NA	NA	NA	NA	NA	NA	NA	NA	NA	NA	NA	NA	NA	1	2	3	4	-0.683909574476521
253.1298	21848.4991190541	-0.675442545247307	0.153882118764305	-4.38935043701766	1.13689737043164e-05	0.0471585029255045	NA	NA	NA	NA	NA	NA	NA	NA	NA	NA	NA	NA	NA	NA	NA	NA	2	2	4	4	-0.730240472415392
148.1164	33025.1762764464	-0.751035710369575	0.171427477642442	-4.3810695968826	1.18098138259021e-05	0.0489871077498421	NA	NA	NA	NA	NA	NA	NA	NA	NA	NA	NA	NA	NA	NA	NA	NA	0	2	3	4	-0.791286088224147
234.0668	34877.4067789633	-1.48231189514013	0.338533079222951	-4.37863235859416	1.1942640086294e-05	0.0495380710779476	NA	NA	NA	NA	NA	NA	NA	NA	NA	NA	NA	NA	NA	NA	NA	NA	2	2	4	4	-1.1853214854948
373.0533	36285.237221226	4.8370703409609	1.10640804131444	4.37186838882185	1.23187779881925e-05	0.0510982910950223	NA	NA	NA	NA	NA	NA	NA	NA	NA	NA	NA	NA	NA	NA	NA	NA	0	2	4	4	2.20222394853036
306.0589	51087.4343801091	0.56997079132806	0.130591508941475	4.36453178271715	1.27395327345641e-05	0.0528435817829718	NA	NA	NA	NA	NA	NA	NA	NA	NA	NA	NA	NA	NA	NA	NA	NA	2	2	4	4	0.454466368993183
148.0607	1312020.29060677	-0.853973231719538	0.196010218440453	-4.35677914403718	1.31990330121018e-05	0.0547495889341983	NA	NA	NA	NA	NA	NA	NA	NA	NA	NA	NA	NA	NA	NA	NA	NA	2	2	0	4	-0.869390021441023
404.2388	7463.79100109047	-0.325768023303224	0.0748694605002399	-4.35114693129358	1.35427258224463e-05	0.0561752267115071	NA	NA	NA	NA	NA	NA	NA	NA	NA	NA	NA	NA	NA	NA	NA	NA	2	2	4	4	-0.395875378955545
377.2663	20953.991225573	-1.26288939260564	0.29052328076805	-4.34694730579582	1.38045366745025e-05	0.0572612181258363	NA	NA	NA	NA	NA	NA	NA	NA	NA	NA	NA	NA	NA	NA	NA	NA	2	2	3	4	-1.09217635601025
201.0163	147991.875752607	0.452936581177533	0.104242836412185	4.34501397665912	1.39266795637069e-05	0.0577678668302563	NA	NA	NA	NA	NA	NA	NA	NA	NA	NA	NA	NA	NA	NA	NA	NA	2	2	4	4	0.379021060559502
134.0814	39740.6977818665	0.408154637599068	0.0941055006745039	4.33720276363876	1.4430748934958e-05	0.0598587465822056	NA	NA	NA	NA	NA	NA	NA	NA	NA	NA	NA	NA	NA	NA	NA	NA	2	2	1	4	0.351378534041352
448.0672	17246.1701143064	0.989992400039972	0.228662224767549	4.32949692957097	1.4945035411126e-05	0.0619920068853507	NA	NA	NA	NA	NA	NA	NA	NA	NA	NA	NA	NA	NA	NA	NA	NA	2	2	4	4	0.671049230163953
151.0621	12080.0929874294	-0.616889290658512	0.142573476304974	-4.3268166467299	1.51279787074318e-05	0.0627508556784271	NA	NA	NA	NA	NA	NA	NA	NA	NA	NA	NA	NA	NA	NA	NA	NA	1	2	4	4	-0.682390750168947
468.9768	8545.6362740403	2.05427415474789	0.474993395567596	4.3248478271853	1.52637190672662e-05	0.0633139066910202	NA	NA	NA	NA	NA	NA	NA	NA	NA	NA	NA	NA	NA	NA	NA	NA	0	2	3	4	1.20746362974783
157.0742	10472.4518163126	-0.604530761748276	0.13984872544285	-4.32274773927288	1.54097893696319e-05	0.0639198063052331	NA	NA	NA	NA	NA	NA	NA	NA	NA	NA	NA	NA	NA	NA	NA	NA	2	2	2	4	-0.672556423195229
174.0765	20909.7384557752	0.863955547829045	0.200235155668313	4.31470460292286	1.59816458285984e-05	0.0662918668970261	NA	NA	NA	NA	NA	NA	NA	NA	NA	NA	NA	NA	NA	NA	NA	NA	0	2	4	4	0.611944343507565
318.1661	39958.4518479612	-0.69962472759747	0.162209386392716	-4.31309644377575	1.60983850275768e-05	0.0667761010943884	NA	NA	NA	NA	NA	NA	NA	NA	NA	NA	NA	NA	NA	NA	NA	NA	2	2	4	4	-0.747623611185073
292.1141	16364.0202767707	-0.91342482158978	0.211926572723344	-4.31010047419677	1.63180389130741e-05	0.0676872254114314	NA	NA	NA	NA	NA	NA	NA	NA	NA	NA	NA	NA	NA	NA	NA	NA	1	2	4	4	-0.903235788062379
229.1662	25565.6204896116	-0.590398515552645	0.137082832834227	-4.30687419676107	1.65577715377291e-05	0.0686816363385004	NA	NA	NA	NA	NA	NA	NA	NA	NA	NA	NA	NA	NA	NA	NA	NA	0	2	4	4	-0.662037825885674
346.3397	13188.5086109303	0.673456444099622	0.156445217544158	4.30474292964265	1.67179751411469e-05	0.0693461608854774	NA	NA	NA	NA	NA	NA	NA	NA	NA	NA	NA	NA	NA	NA	NA	NA	2	2	4	4	0.511917584596506
113.0906	8152.32962372638	-0.803368070482817	0.18665320660796	-4.30406787583449	1.6769025048362e-05	0.0695579159006056	NA	NA	NA	NA	NA	NA	NA	NA	NA	NA	NA	NA	NA	NA	NA	NA	2	2	1	4	-0.834806712371534
399.1113	16974.0616147452	-3.39543547067484	0.789177153210089	-4.30250097441801	1.68880927943074e-05	0.0700518089107869	NA	NA	NA	NA	NA	NA	NA	NA	NA	NA	NA	NA	NA	NA	NA	NA	2	2	4	4	-2.35479438344816
365.1055	1218149.98530272	-1.67754780844167	0.39005950428848	-4.30074844991083	1.70222203408552e-05	0.0706081699738675	NA	NA	NA	NA	NA	NA	NA	NA	NA	NA	NA	NA	NA	NA	NA	NA	2	2	4	4	-1.29007352687017
484.1073	14346.7515233563	0.769030967681871	0.178947169683556	4.29753076867211	1.72711292605196e-05	0.0716406441726351	NA	NA	NA	NA	NA	NA	NA	NA	NA	NA	NA	NA	NA	NA	NA	NA	2	2	4	4	0.568988945679239
345.2133	16041.166497374	-0.794447808308031	0.184994584018422	-4.29443819949302	1.7513625696324e-05	0.0726465193883521	NA	NA	NA	NA	NA	NA	NA	NA	NA	NA	NA	NA	NA	NA	NA	NA	0	2	3	4	-0.829705250899921
201.1237	67740.01291793	-0.397860691844276	0.0926837619577416	-4.29266878512848	1.76538256029173e-05	0.0732280686009009	NA	NA	NA	NA	NA	NA	NA	NA	NA	NA	NA	NA	NA	NA	NA	NA	2	2	4	4	-0.469856721830025
305.2549	25326.0694059009	0.873474654211205	0.203642067364725	4.28926432300849	1.79265925043795e-05	0.0743595057081663	NA	NA	NA	NA	NA	NA	NA	NA	NA	NA	NA	NA	NA	NA	NA	NA	2	2	4	4	0.614847690383667
475.0381	10641.9349755514	-2.47420855416468	0.577432065474112	-4.28484786713946	1.82864276087007e-05	0.0758521017208904	NA	NA	NA	NA	NA	NA	NA	NA	NA	NA	NA	NA	NA	NA	NA	NA	2	2	4	4	-1.6952616827403
306.1186	26232.4575248231	0.47227373629745	0.11030333657603	4.28159066586276	1.85562088878039e-05	0.0769711544666104	NA	NA	NA	NA	NA	NA	NA	NA	NA	NA	NA	NA	NA	NA	NA	NA	2	2	4	4	0.394574954187292
487.2395	8313.05014322481	-0.470112069924816	0.109917466043527	-4.27695512684628	1.89466975480376e-05	0.0785909014292601	NA	NA	NA	NA	NA	NA	NA	NA	NA	NA	NA	NA	NA	NA	NA	NA	2	2	4	4	-0.543715771158132
233.0636	703820.701684239	-1.49705191378195	0.351073073522495	-4.26421741423021	2.0060404448176e-05	0.0832105576510339	NA	NA	NA	NA	NA	NA	NA	NA	NA	NA	NA	NA	NA	NA	NA	NA	2	2	4	4	-1.19755017016835
415.1711	21495.1978376817	-0.430020075758723	0.100852827748068	-4.26383756767751	2.00945545705793e-05	0.0833522123587629	NA	NA	NA	NA	NA	NA	NA	NA	NA	NA	NA	NA	NA	NA	NA	NA	2	2	3	4	-0.498934928656742
482.0223	8686.74925797461	2.69207437120273	0.631785026295951	4.26106073926111	2.03458923445e-05	0.084394761444986	NA	NA	NA	NA	NA	NA	NA	NA	NA	NA	NA	NA	NA	NA	NA	NA	2	2	4	4	1.52615305870095
477.2195	14190.3332732829	-0.492851892266369	0.1156812675191	-4.26042956509788	2.04034375845015e-05	0.0846334591005121	NA	NA	NA	NA	NA	NA	NA	NA	NA	NA	NA	NA	NA	NA	NA	NA	1	2	4	4	-0.562637133416945
181.0951	15738.1883289117	-0.634929700962552	0.149070638552232	-4.25925391565344	2.05110369853959e-05	0.0850797814154221	NA	NA	NA	NA	NA	NA	NA	NA	NA	NA	NA	NA	NA	NA	NA	NA	2	2	4	4	-0.695351570803661
322.6955	9590.77774303411	-0.361027822997108	0.0847998662405953	-4.25741028851149	2.06808606089579e-05	0.0857842098059573	NA	NA	NA	NA	NA	NA	NA	NA	NA	NA	NA	NA	NA	NA	NA	NA	2	2	4	4	-0.430589841763124
311.1796	20486.6604654144	-0.560009639293707	0.1315590518506	-4.25671689949286	2.07450771126035e-05	0.0860505798630792	NA	NA	NA	NA	NA	NA	NA	NA	NA	NA	NA	NA	NA	NA	NA	NA	0	2	4	4	-0.63017645839805
73.0842	24112.6657794771	-0.497839647875247	0.117201335421149	-4.2477301652436	2.15947264476771e-05	0.0895749253049645	NA	NA	NA	NA	NA	NA	NA	NA	NA	NA	NA	NA	NA	NA	NA	NA	2	2	4	4	-0.5704035733987
333.1658	15638.969787332	-0.567248574030505	0.133549279639904	-4.24748508984854	2.16183547344971e-05	0.0896729354386939	NA	NA	NA	NA	NA	NA	NA	NA	NA	NA	NA	NA	NA	NA	NA	NA	2	2	1	4	-0.635318950920118
456.2814	6701.10116735333	-0.979159038913503	0.230795301341946	-4.24254321132293	2.21000971110549e-05	0.0916712028166559	NA	NA	NA	NA	NA	NA	NA	NA	NA	NA	NA	NA	NA	NA	NA	NA	2	2	4	4	-0.92977796914216
385.2445	11596.6216179566	-0.57727840442594	0.136161896937502	-4.23964719506595	2.23871357876349e-05	0.0928618392471094	NA	NA	NA	NA	NA	NA	NA	NA	NA	NA	NA	NA	NA	NA	NA	NA	2	2	4	4	-0.647878533593511
322.0359	16958.3584612556	0.842962723252826	0.199204151455799	4.23165238822781	2.31980740519744e-05	0.0962256111675897	NA	NA	NA	NA	NA	NA	NA	NA	NA	NA	NA	NA	NA	NA	NA	NA	2	2	2	4	0.601822901532443
167.1183	33072.0522759923	0.764016983251176	0.180604758169788	4.23032588395549	2.33353005766224e-05	0.0967948267918296	NA	NA	NA	NA	NA	NA	NA	NA	NA	NA	NA	NA	NA	NA	NA	NA	2	2	0	4	0.565457343784292
217.1196	107869.861217146	-0.595966896851336	0.140912666492092	-4.22933517395884	2.34382927830589e-05	0.0972220384641282	NA	NA	NA	NA	NA	NA	NA	NA	NA	NA	NA	NA	NA	NA	NA	NA	0	2	3	4	-0.666536762202008
378.2252	78804.4235902906	-1.99728315041584	0.472672571698957	-4.22551099852669	2.38399180095363e-05	0.0988879799035564	NA	NA	NA	NA	NA	NA	NA	NA	NA	NA	NA	NA	NA	NA	NA	NA	2	2	0	4	-1.45148708773189
131.1181	135061.081669489	0.389124325781463	0.0925115191786656	4.20622565963872	2.59670958101838e-05	0.107711513420642	NA	NA	NA	NA	NA	NA	NA	NA	NA	NA	NA	NA	NA	NA	NA	NA	2	2	4	4	0.33734031352031
150.0587	309599.016568869	-0.6958837543741	0.165669710984958	-4.20042837183003	2.6641044334541e-05	0.110507051899676	NA	NA	NA	NA	NA	NA	NA	NA	NA	NA	NA	NA	NA	NA	NA	NA	2	2	4	4	-0.743653203538839
395.3309	31117.8751156841	-1.21933452340409	0.290430129591203	-4.19837475237289	2.68837475141799e-05	0.111513784688818	NA	NA	NA	NA	NA	NA	NA	NA	NA	NA	NA	NA	NA	NA	NA	NA	1	2	3	4	-1.06952812215411
485.0638	23081.405681079	-1.81147058678498	0.432220198321109	-4.19108267920229	2.77626459677372e-05	0.115159455474174	NA	NA	NA	NA	NA	NA	NA	NA	NA	NA	NA	NA	NA	NA	NA	NA	2	2	3	4	-1.3534461168443
339.0064	10739.201479776	-0.83127235304837	0.198395538628632	-4.18997503066031	2.78985152613895e-05	0.115723041304244	NA	NA	NA	NA	NA	NA	NA	NA	NA	NA	NA	NA	NA	NA	NA	NA	2	2	4	4	-0.851106832754458
379.336	25715.4730209662	-1.53667346438516	0.367606081986051	-4.18021773764743	2.91230103328386e-05	0.120802246860615	NA	NA	NA	NA	NA	NA	NA	NA	NA	NA	NA	NA	NA	NA	NA	NA	2	2	4	4	-1.22256025746068
490.2502	9968.09616541239	-0.803437932153702	0.192652288290281	-4.17040430344182	3.04059718502209e-05	0.126123971234716	NA	NA	NA	NA	NA	NA	NA	NA	NA	NA	NA	NA	NA	NA	NA	NA	2	2	4	4	-0.835659068583443
138.0527	44464.2258503087	-0.715293488120399	0.172222632277806	-4.15330713890487	3.27704416538147e-05	0.135931791980023	NA	NA	NA	NA	NA	NA	NA	NA	NA	NA	NA	NA	NA	NA	NA	NA	2	2	3	4	-0.760409015226281
295.0338	44250.8272459002	-1.88275819923049	0.45346394019648	-4.15194689662582	3.2965876628456e-05	0.136742456254835	NA	NA	NA	NA	NA	NA	NA	NA	NA	NA	NA	NA	NA	NA	NA	NA	0	2	4	4	-1.387277490166
490.337	5096.36917321718	-2.06544631531913	0.497607665489603	-4.150752608055	3.31383802890079e-05	0.137458001438805	Carboprost_Tromethamine	1	C25H47NO8	[M+H]+	489.330169	490.3374454	-0.849822920777875	HMDB14573	NA	NA	NA	NA	NA	NA	NA	NA	0	2	4	4	-1.47964806413693
499.2131	8432.93987342658	1.69696440571547	0.409490098841644	4.14409142129641	3.41163631394777e-05	0.141514674302554	NA	NA	NA	NA	NA	NA	NA	NA	NA	NA	NA	NA	NA	NA	NA	NA	2	2	4	4	1.02072827521081
247.0427	34225.1097407176	1.18085732139343	0.286147980178171	4.12673652512998	3.67947542626866e-05	0.152624640681624	NA	NA	NA	NA	NA	NA	NA	NA	NA	NA	NA	NA	NA	NA	NA	NA	0	2	3	4	0.770889373295821
450.9874	5205.94263879518	1.87679353982988	0.455165370705286	4.12332233649884	3.73446523452764e-05	0.154905617928206	NA	NA	NA	NA	NA	NA	NA	NA	3,3-Biflaviolin,3,8-Biflaviolin	1	C20H10O10	[M+(41K)]+	410.0274	450.9886764	-2.76969260076148	C18013,C18014	2	2	0	4	1.12553814450151
189.0348	22881.2863468597	-3.86025379486437	0.936593980467115	-4.12158723563344	3.76270934436479e-05	0.156077183604251	NA	NA	NA	NA	NA	NA	NA	NA	NA	NA	NA	NA	NA	NA	NA	NA	0	2	2	4	-2.65304308699246
367.1711	20749.7802997119	-0.508463865741912	0.123907142363889	-4.10358802601275	4.0679157378203e-05	0.168737144804786	NA	NA	NA	NA	NA	NA	NA	NA	NA	NA	NA	NA	NA	NA	NA	NA	2	2	4	4	-0.581762117967931
399.0807	12436.9777298201	-2.82243712657988	0.68787696587689	-4.10311329873054	4.07627505000626e-05	0.16908388907426	NA	NA	NA	NA	NA	NA	NA	NA	NA	NA	NA	NA	NA	NA	NA	NA	2	2	4	4	-1.95417316859752
149.1077	27471.2285008995	0.678680367290054	0.165608896485348	4.09809123599889	4.16571093558435e-05	0.172793689608039	NA	NA	NA	NA	NA	NA	NA	NA	NA	NA	NA	NA	NA	NA	NA	NA	0	2	4	4	0.516722385613022
290.1462	45830.302394651	-0.726534690959164	0.177391997530615	-4.09564524371387	4.20994186225809e-05	0.174628388446466	NA	NA	NA	NA	NA	NA	NA	NA	NA	NA	NA	NA	NA	NA	NA	NA	2	2	4	4	-0.771699058004497
161.0215	77921.8438127568	1.03633572900151	0.253545248853521	4.08737980178134	4.3627258007055e-05	0.180965866213264	NA	NA	NA	NA	NA	NA	NA	NA	NA	NA	NA	NA	NA	NA	NA	NA	1	2	4	4	0.699953896861727
599.3892	18683.970897001	-0.614428635995507	0.150493896254144	-4.08274788073731	4.45062990857513e-05	0.184612128607696	NA	NA	NA	NA	NA	NA	NA	NA	NA	NA	NA	NA	NA	NA	NA	NA	1	2	2	4	-0.67935781240179
423.3235	10477.2050530435	0.642252599861678	0.157481139044592	4.07828266774106	4.53695856329869e-05	0.18819304120563	NA	NA	NA	NA	NA	NA	NA	NA	NA	NA	NA	NA	NA	NA	NA	NA	2	2	4	4	0.492135718687296
340.223	9553.268496935	-0.245563464379195	0.0603319118727923	-4.07020856386843	4.69710677396412e-05	0.194835988984032	NA	NA	NA	NA	NA	NA	NA	NA	NA	NA	NA	NA	NA	NA	NA	NA	2	2	0	4	-0.316406009541339
131.0535	11630.5942097964	-0.872150091042402	0.214485190973347	-4.06624852319422	4.77759869571488e-05	0.198174793898253	NA	NA	NA	NA	NA	NA	NA	NA	NA	NA	NA	NA	NA	NA	NA	NA	2	2	4	4	-0.879969140729248
235.0129	96332.8866168212	-1.57255642432291	0.386758725556271	-4.06598822576303	4.78293505961178e-05	0.198396146272697	NA	NA	NA	NA	NA	NA	NA	NA	NA	NA	NA	NA	NA	NA	NA	NA	0	2	4	4	-1.244436568471
132.0446	11868.8571117641	-0.368048449139434	0.0909047762937343	-4.04872509613999	5.14973902636113e-05	0.21361117481346	NA	NA	NA	NA	NA	NA	NA	NA	NA	NA	NA	NA	NA	NA	NA	NA	2	2	1	4	-0.437197045833362
190.9123	34369.484796037	1.01406015127892	0.251231190767918	4.03636247624878	5.42863227110328e-05	0.225179666605364	NA	NA	NA	NA	NA	NA	NA	NA	NA	NA	NA	NA	NA	NA	NA	NA	2	2	4	4	0.683909574476521
197.0074	813858.755533973	0.565539929367262	0.140118660907064	4.03614997250342	5.43354906327942e-05	0.22538361514483	NA	NA	NA	NA	NA	NA	NA	NA	NA	NA	NA	NA	NA	NA	NA	NA	2	2	4	4	0.450469282116501
377.3203	38592.7374259108	-1.27069623424199	0.315102859260958	-4.03263949182268	5.51538565728884e-05	0.228778197064341	NA	NA	NA	NA	NA	NA	NA	NA	NA	NA	NA	NA	NA	NA	NA	NA	2	2	3	4	-1.09875100833412
245.15	15907.8136975873	-0.603202972315038	0.149790265860279	-4.02698378863746	5.64969261972601e-05	0.234349249866235	NA	NA	NA	NA	NA	NA	NA	NA	NA	NA	NA	NA	NA	NA	NA	NA	2	2	4	4	-0.671049230163953
257.0748	12254.1263914382	-0.473751716623335	0.117757566829393	-4.02311061088503	5.74345056665426e-05	0.238238329504819	NA	NA	NA	NA	NA	NA	NA	NA	NA	NA	NA	NA	NA	NA	NA	NA	2	2	4	4	-0.545110614835416
375.2239	35247.9360686899	-0.637624269726641	0.158551663403944	-4.02155522078728	5.78151502444606e-05	0.239817243214023	NA	NA	NA	NA	NA	NA	NA	NA	NA	NA	NA	NA	NA	NA	NA	NA	0	2	2	4	-0.699185814835148
326.1712	11170.096108111	-0.572259373300175	0.142522638310363	-4.01521737237281	5.9391031129285e-05	0.246353997124274	NA	NA	NA	NA	NA	NA	NA	NA	NA	NA	NA	NA	NA	NA	NA	NA	2	2	4	4	-0.639002465635567
477.2801	7367.28498431598	-0.546206620929146	0.136052630122423	-4.01467153143352	5.95286381919122e-05	0.246924791220052	NA	NA	NA	NA	NA	NA	NA	NA	NA	NA	NA	NA	NA	NA	NA	NA	0	2	4	4	-0.614121368588321
228.1709	10671.9510595352	0.294063503730387	0.0733294673914647	4.0101682746521	6.06754902061788e-05	0.25168193337523	NA	NA	NA	NA	NA	NA	NA	NA	NA	NA	NA	NA	NA	NA	NA	NA	2	2	4	4	0.269323588812314
121.0844	17267.8652945169	-0.475030513277483	0.118614417036385	-4.00482947306286	6.20622353888505e-05	0.257434152392952	NA	NA	NA	NA	NA	NA	NA	NA	NA	NA	NA	NA	NA	NA	NA	NA	2	2	4	4	-0.546506519881427
333.1771	33360.6887371131	-0.550060487700141	0.137461510416343	-4.0015600442198	6.2926221819609e-05	0.261017968107738	NA	NA	NA	NA	NA	NA	NA	NA	NA	NA	NA	NA	NA	NA	NA	NA	2	2	4	4	-0.618484180423235
390.1984	56142.290848422	0.867157456895166	0.216972412582505	3.9966254076906	6.42518505245608e-05	0.266516675975878	NA	NA	NA	NA	NA	NA	NA	NA	NA	NA	NA	NA	NA	NA	NA	NA	2	2	4	4	0.613395370624223
133.032	27517.1055954553	-0.709248765649134	0.177484101076745	-3.99612563235989	6.43875732596944e-05	0.267079653881212	NA	NA	NA	NA	NA	NA	NA	NA	NA	NA	NA	NA	NA	NA	NA	NA	0	2	4	4	-0.754000906366462
413.3214	25670.4141596814	0.792275635145463	0.19827446071978	3.99585318386105	6.44616756580997e-05	0.267387030629798	NA	NA	NA	NA	NA	NA	NA	NA	NA	NA	NA	NA	NA	NA	NA	NA	2	2	3	4	0.576073555248245
281.1134	46054.069936343	-0.712527192831846	0.178848961064797	-3.98396048033904	6.77761486854226e-05	0.281135464747133	NA	NA	NA	NA	NA	NA	NA	NA	NA	NA	NA	NA	NA	NA	NA	NA	2	2	0	4	-0.758002327856751
479.2708	5306.26494718024	-0.394951966583698	0.0993550250379945	-3.97515844249109	7.0332416567984e-05	0.291738863923998	NA	NA	NA	NA	NA	NA	NA	NA	NA	NA	NA	NA	NA	NA	NA	NA	2	2	4	4	-0.468514056147106
398.1315	13568.6488969891	-1.15758377046443	0.291491715566495	-3.97124072021991	7.14992882099541e-05	0.29657904749489	NA	NA	NA	NA	NA	NA	NA	NA	NA	NA	NA	NA	NA	NA	NA	NA	2	2	4	4	-1.03603475353217
267.0996	40928.1299010196	0.612855552139357	0.154699630196843	3.96158382123828	7.44542348704955e-05	0.308836166242815	NA	NA	NA	NA	NA	NA	NA	NA	NA	NA	NA	NA	NA	NA	NA	NA	2	2	4	4	0.478604865287797
231.0269	181476.837445726	1.13844658870659	0.288987174511443	3.93943638028652	8.16732559309557e-05	0.338780665601604	NA	NA	NA	NA	NA	NA	NA	NA	NA	NA	NA	NA	NA	NA	NA	NA	2	2	4	4	0.754800223393102
318.9246	17512.5770462042	2.23215889558954	0.567086030631724	3.93619093932353	8.27851148472846e-05	0.343392656386537	NA	NA	NA	NA	NA	NA	NA	NA	NA	NA	NA	NA	NA	NA	NA	NA	2	2	4	4	1.3153615766877
461.1529	5189.79701850518	1.25373080252179	0.318745261662284	3.93333157639263	8.37765463978711e-05	0.347505114458369	NA	NA	NA	NA	NA	NA	NA	NA	NA	NA	NA	NA	NA	NA	NA	NA	2	2	4	4	0.800365488346493
186.074	33511.8849328402	0.931133294628841	0.237046017762616	3.92806976222357	8.56303742059309e-05	0.355194792206201	NA	NA	NA	NA	NA	NA	NA	NA	NA	NA	NA	NA	NA	NA	NA	NA	2	2	0	4	0.641216740136702
423.1733	10135.4603663275	-0.344517362594546	0.0877226058873605	-3.92734984454202	8.58870076970321e-05	0.356259307927289	NA	NA	NA	NA	NA	NA	NA	NA	NA	NA	NA	NA	NA	NA	NA	NA	2	2	4	4	-0.41349786260325
300.7006	27267.0516725933	-0.528793669657386	0.134648141649347	-3.92722590286082	8.59312632146778e-05	0.356442879814484	NA	NA	NA	NA	NA	NA	NA	NA	NA	NA	NA	NA	NA	NA	NA	NA	2	2	4	4	-0.599662054206911
449.1877	7869.09333892148	-0.417232357978288	0.106259690891557	-3.92653464806418	8.61784831474253e-05	0.35746834809552	NA	NA	NA	NA	NA	NA	NA	NA	NA	NA	NA	NA	NA	NA	NA	NA	0	2	4	4	-0.489422409781093
175.1232	24502.1864550813	-0.807885770044708	0.205824610807933	-3.92511744282414	8.66874343452066e-05	0.359579477663917	NA	NA	NA	NA	NA	NA	NA	NA	NA	NA	NA	NA	NA	NA	NA	NA	2	2	0	4	-0.839929992708424
120.0811	250992.138367816	-0.469850980806425	0.119751852503872	-3.92353830844689	8.72578828478769e-05	0.361945698052993	NA	NA	NA	NA	NA	NA	NA	NA	NA	NA	NA	NA	NA	NA	NA	NA	2	2	4	4	-0.54232198452711
466.2174	13878.7514978995	0.52822957139433	0.134799371635655	3.91863526502233	8.90517498927064e-05	0.369386658554946	NA	NA	NA	NA	NA	NA	NA	NA	NA	NA	NA	NA	NA	NA	NA	NA	2	2	0	4	0.426634541743978
431.0704	13037.3623121859	-3.12015102931851	0.798716395736254	-3.90645671727118	9.36594106594778e-05	0.388499235415514	NA	NA	NA	NA	NA	NA	NA	NA	NA	NA	NA	NA	NA	NA	NA	NA	2	2	4	4	-2.12715381367554
398.2033	11453.1370754051	-0.524552982673699	0.134499125276554	-3.90004754005	9.61738016040126e-05	0.398928929053444	NA	NA	NA	NA	NA	NA	NA	NA	NA	NA	NA	NA	NA	NA	NA	NA	2	2	1	4	-0.596785271345834
219.0481	872411.646903259	-1.37938878228913	0.354065550304014	-3.89585708382172	9.78520788383669e-05	0.405890423021546	NA	NA	NA	NA	NA	NA	NA	NA	NA	NA	NA	NA	NA	NA	NA	NA	2	2	4	4	-1.14039101835098
210.0766	118970.753275423	-1.10672435302043	0.284102453487401	-3.89551142355591	9.79917432515887e-05	0.40646975100759	NA	NA	NA	NA	NA	NA	NA	NA	NA	NA	NA	NA	NA	NA	NA	NA	2	2	4	4	-1.0116581051383
203.1394	144755.984847771	-0.653137311450833	0.167930772481392	-3.88932476043486	0.000100523524379005	0.416971579124112	NA	NA	NA	NA	NA	NA	NA	NA	NA	NA	NA	NA	NA	NA	NA	NA	0	2	4	4	-0.713850904449051
347.1561	30820.5700685762	1.13326210914907	0.291585803795212	3.88654761102494	0.000101679991277311	0.421768603818286	NA	NA	NA	NA	NA	NA	NA	NA	NA	NA	NA	NA	NA	NA	NA	NA	0	2	3	4	0.751605839616147
389.2392	16779.3099239912	-0.717772841491553	0.185379030867828	-3.87192034682343	0.000107981242551796	0.447906194104848	NA	NA	NA	NA	NA	NA	NA	NA	NA	NA	NA	NA	NA	NA	NA	NA	2	2	4	4	-0.763624800804326
199.0055	48116.6198593037	0.55780580121457	0.144142287784449	3.86982758348274	0.000108912349825995	0.451768427078227	NA	NA	NA	NA	NA	NA	NA	NA	NA	NA	NA	NA	NA	NA	NA	NA	2	2	4	4	0.445815087741956
182.9369	23787.6915684935	-1.25278068630529	0.323919236148566	-3.86757113038726	0.000109924770009598	0.45596794599981	NA	NA	NA	NA	NA	NA	NA	NA	NA	NA	NA	NA	NA	NA	NA	NA	2	2	4	4	-1.08781935436718
314.1713	15145.3900137332	-0.578899347866631	0.149758978049757	-3.8655401860067	0.000110843595460761	0.459779233971237	NA	NA	NA	NA	NA	NA	NA	NA	NA	NA	NA	NA	NA	NA	NA	NA	1	2	3	4	-0.650105521558113
336.9489	18848.2447768786	0.629433987098422	0.162937665997493	3.86303549424911	0.000111986728746773	0.464520950841614	NA	NA	NA	NA	NA	NA	NA	NA	NA	NA	NA	NA	NA	NA	NA	NA	2	2	4	4	0.486035830420921
338.9854	27542.9138948016	-1.33436405316223	0.346118890695849	-3.8552187962916	0.000115626170636737	0.479617355801185	NA	NA	NA	NA	NA	NA	NA	NA	NA	NA	NA	NA	NA	NA	NA	NA	2	2	2	4	-1.12780702134645
179.0554	74896.1488679024	-1.29768958566434	0.336612473227635	-3.85514408667435	0.000115661487507847	0.47976385018255	Gluconolactone,2-Keto-3-deoxy-D-gluconic_acid,3-Keto-b-D-galactose,Galactonolactone,L-Gulonolactone,D-Arabino-hexos-2-ulose,Methylthiomethyl_2-methylbutanethiolate	1	C6H10O6	[M+H]+	178.04774	179.0550164	2.26131614822824	HMDB00150,HMDB01353,HMDB01385,HMDB02541,HMDB03466,HMDB29932,HMDB31714	D-Glucono-1,5-lactone,2-Dehydro-3-deoxy-D-gluconate,5-Dehydro-D-fructose,2,4,6/3,5-Pentahydroxycyclohexanone,L-Gulono-1,4-lactone,L-Galactono-1,4-lactone,2-Dehydro-3-deoxy-D-galactonate,D-Galactono-1,5-lactone,Hexose-1,5-lactone,2-Dehydro-D-glucose,D-Glucono-1,4-lactone,D-galacto-Hexodialdose,D-Galactono-1,4-lactone,3-Dehydro-2-deoxy-D-gluconate,3-Keto-beta-D-galactose,Gulono-1,4-lactone,2-Deoxy-…	1	C6H10O6	[M+H]+	178.04774	179.0550164	2.26131614822824	C00198,C00204,C00273,C00691,C01040,C01115,C01216,C02669,C02692,C02779,C03107,C03269,C03383,C03926,C05394,C05410,C06892,C16737,C17577,C19679,C20251,C20680,C20903	2	2	4	4	-1.1109295090096
395.2024	47193.7048241788	-0.781199205434413	0.202659437429521	-3.85473884336668	0.000115853232211396	0.480559207212872	NA	NA	NA	NA	NA	NA	NA	NA	NA	NA	NA	NA	NA	NA	NA	NA	1	2	2	4	-0.820408193237222
380.1747	11302.0848536082	-2.96123350117914	0.770119897697068	-3.84515905904298	0.000120474265770749	0.499727254417066	NA	NA	NA	NA	NA	NA	NA	NA	NA	NA	NA	NA	NA	NA	NA	NA	2	2	4	4	-2.00988736221555
346.2085	10335.835738593	-0.492914230672828	0.128266979540608	-3.84287704004735	0.000121600399298386	0.504398456289706	NA	NA	NA	NA	NA	NA	NA	NA	NA	NA	NA	NA	NA	NA	NA	NA	2	2	4	4	-0.563341765714515
367.1097	18324.7713267083	-1.50828531582491	0.39314141730609	-3.83649559530025	0.000124802433377097	0.517680493648197	NA	NA	NA	NA	NA	NA	NA	NA	NA	NA	NA	NA	NA	NA	NA	NA	2	2	4	4	-1.20621795846029
258.1104	41543.2762616919	-1.21507055562441	0.317179638000204	-3.83085926727625	0.000127696531481985	0.529685212587274	NA	NA	NA	NA	NA	NA	NA	NA	NA	NA	NA	NA	NA	NA	NA	NA	2	2	4	4	-1.06315719620131
211.1194	73695.555788161	-0.556710902936849	0.145378397984036	-3.82939219758069	0.000128460140479687	0.532852662709741	NA	NA	NA	NA	NA	NA	NA	NA	NA	NA	NA	NA	NA	NA	NA	NA	0	2	4	4	-0.625050577328544
304.1506	65753.6818856718	-0.709903255973468	0.185487060734515	-3.82723869342855	0.00012958883688545	0.537534495400847	NA	NA	NA	NA	NA	NA	NA	NA	NA	NA	NA	NA	NA	NA	NA	NA	2	2	4	4	-0.755600022958643
451.2819	9002.02929283984	-1.19237266950487	0.311947439195601	-3.82235120307307	0.000132185243052522	0.54830438818186	NA	NA	NA	NA	NA	NA	NA	NA	NA	NA	NA	NA	NA	NA	NA	NA	2	2	4	4	-1.05054310867946
304.1617	15442.7087395402	-1.0951246880139	0.28664374924879	-3.82050782856386	0.000133177177697958	0.55241893309113	NA	NA	NA	NA	NA	NA	NA	NA	NA	NA	NA	NA	NA	NA	NA	NA	2	2	4	4	-1.00565728071524
338.1641	14605.7644377065	2.08312486388103	0.546054238471391	3.81486804261875	0.000136255723803416	0.565188742336568	NA	NA	NA	NA	NA	NA	NA	NA	NA	NA	NA	NA	NA	NA	NA	NA	2	2	4	4	1.22383092952669
212.8523	103298.10568651	1.52159128469157	0.399126370844471	3.8123045627684	0.000137677082215563	0.571084537030154	NA	NA	NA	NA	NA	NA	NA	NA	NA	NA	NA	NA	NA	NA	NA	NA	2	2	4	4	0.938149286218512
151.0482	11967.3051456133	-0.667418568677237	0.175113978314903	-3.81133805022142	0.000138216595763865	0.573322439228511	NA	NA	NA	NA	NA	NA	NA	NA	NA	NA	NA	NA	NA	NA	NA	NA	2	2	4	4	-0.724755677442791
398.2747	7567.09061366984	-0.466980325615302	0.122580727987166	-3.80957376647489	0.000139206569726786	0.577428851226707	NA	NA	NA	NA	NA	NA	NA	NA	NA	NA	NA	NA	NA	NA	NA	NA	2	2	1	4	-0.539537565204031
259.0928	15852.3689088471	-0.577735857177706	0.151671341024367	-3.80913001280109	0.000139456617688772	0.578466050173028	NA	NA	NA	NA	NA	NA	NA	NA	NA	NA	NA	NA	NA	NA	NA	NA	0	2	3	4	-0.649362834482185
126.0552	110524.022576404	2.1198862733104	0.557157765162002	3.80482227093078	0.000141906045682872	0.588626277492552	NA	NA	NA	NA	NA	NA	NA	NA	NA	NA	NA	NA	NA	NA	NA	NA	2	2	4	4	1.24835937809317
499.0009	8327.81921240785	0.892236995283977	0.234519604752278	3.80453052624937	0.000142073391388478	0.589320427479407	NA	NA	NA	NA	NA	NA	NA	NA	NA	NA	NA	NA	NA	NA	NA	NA	2	2	4	4	0.622128867801951
353.111	36161.4270999632	0.556287463747499	0.146939325774539	3.7858310620062	0.000153195728519106	0.635455881897253	NA	NA	NA	NA	NA	NA	NA	NA	NA	NA	NA	NA	NA	NA	NA	NA	2	2	4	4	0.443823391320015
294.9752	33199.0977563781	-0.701756185048784	0.185400846398547	-3.78507541190106	0.000153661975074972	0.637389872610986	NA	NA	NA	NA	NA	NA	NA	NA	NA	NA	NA	NA	NA	NA	NA	NA	2	2	2	4	-0.748419106944571
487.2142	4149.06719489096	-1.64711075784931	0.435179193699084	-3.78490236136668	0.000153768937452959	0.637833552554875	NA	NA	NA	NA	NA	NA	NA	NA	NA	NA	NA	NA	NA	NA	NA	NA	2	2	4	4	-1.2777332718747
156.0659	11758.097339001	0.323204479909343	0.0854120306093588	3.78406270877171	0.00015428892170025	0.639990447212638	NA	NA	NA	NA	NA	NA	NA	NA	NA	NA	NA	NA	NA	NA	NA	NA	2	2	4	4	0.293097523167807
166.0479	14508.2732095041	0.486729870625302	0.128647666456593	3.78343334186735	0.000154679763935042	0.641611660802553	NA	NA	NA	NA	NA	NA	NA	NA	NA	NA	NA	NA	NA	NA	NA	NA	2	2	4	4	0.404344596447337
303.1664	22659.3507482068	-0.757601291377326	0.200416698040799	-3.78013059182874	0.000156746122717789	0.650182917033389	NA	NA	NA	NA	NA	NA	NA	NA	NA	NA	NA	NA	NA	NA	NA	NA	1	2	3	4	-0.798709795281017
232.1182	11895.1383820066	0.420364084130244	0.111211702249799	3.77985477810636	0.000156919855318248	0.650903559860092	NA	NA	NA	NA	NA	NA	NA	NA	NA	NA	NA	NA	NA	NA	NA	NA	2	2	4	4	0.360347961382777
331.1612	10461.2453033528	-0.54846136582189	0.145316101723336	-3.7742642371875	0.00016048059389239	0.665673503465634	NA	NA	NA	NA	NA	NA	NA	NA	NA	NA	NA	NA	NA	NA	NA	NA	2	2	4	4	-0.617756229351912
331.2054	15590.506128663	3.58446324032813	0.949783371056095	3.77397978271871	0.000160663786609803	0.666433386857464	NA	NA	NA	NA	NA	NA	NA	NA	NA	NA	NA	NA	NA	NA	NA	NA	2	2	4	4	1.93427089577752
373.1969	17019.3942828197	-0.294251771733659	0.0779894832780184	-3.77296732028221	0.000161317424732044	0.669144677788518	NA	NA	NA	NA	NA	NA	NA	NA	NA	NA	NA	NA	NA	NA	NA	NA	2	2	4	4	-0.368059156348563
192.1022	14113.103945435	-0.465311319043172	0.123350446622668	-3.77227105197738	0.00016176838151652	0.671015246530525	NA	NA	NA	NA	NA	NA	NA	NA	NA	NA	NA	NA	NA	NA	NA	NA	0	2	2	4	-0.538146923956725
406.182	7017.60617681757	-0.496159655227935	0.131531162201627	-3.77218331323919	0.000161825291938439	0.671251310960645	NA	NA	NA	NA	NA	NA	NA	NA	NA	NA	NA	NA	NA	NA	NA	NA	0	2	2	4	-0.568282058759007
439.2817	20540.0356386458	-0.469215063914954	0.12441663476704	-3.77132097161703	0.000162385640336545	0.67357563611599	NA	NA	NA	NA	NA	NA	NA	NA	NA	NA	NA	NA	NA	NA	NA	NA	2	2	0	4	-0.54162548625811
429.1863	11121.7212147557	-0.40369415294546	0.107328882523917	-3.76128161825873	0.00016904497300638	0.701198548030463	NA	NA	NA	NA	NA	NA	NA	NA	NA	NA	NA	NA	NA	NA	NA	NA	2	2	4	4	-0.477256627512746
116.9779	17158.7572198896	3.72822194581955	0.991415235889391	3.76050499413093	0.00016957068920022	0.703379218802514	NA	NA	NA	NA	NA	NA	NA	NA	NA	NA	NA	NA	NA	NA	NA	NA	1	2	4	4	1.97067142850445
411.3442	8748.86572723839	-0.545064402897235	0.145042948756492	-3.7579517485702	0.00017130990415867	0.710593482450165	NA	NA	NA	NA	NA	NA	NA	NA	NA	NA	NA	NA	NA	NA	NA	NA	2	2	4	4	-0.611944343507565
364.2596	121973.910198933	-1.33310031007216	0.354869409081573	-3.75659404827911	0.000172241559277658	0.714457987883725	NA	NA	NA	NA	NA	NA	NA	NA	NA	NA	NA	NA	NA	NA	NA	NA	2	2	3	4	-1.12667185793847
498.1687	10776.6795141783	0.802159858529416	0.21440366529854	3.74135328989117	0.000183032012658632	0.759216788508006	NA	NA	NA	NA	NA	NA	NA	NA	NA	NA	NA	NA	NA	NA	NA	NA	2	2	4	4	0.583187197821526
409.1009	49675.2401481795	-1.70274679172562	0.455236499209481	-3.74035648433823	0.000183759446125115	0.762234182526977	NA	NA	NA	NA	NA	NA	NA	NA	NA	NA	NA	NA	NA	NA	NA	NA	0	2	4	4	-1.30966944895387
123.092	79536.3001114891	0.76329635234693	0.204240264226807	3.73724718402879	0.000186046003362983	0.771718821949652	NA	NA	NA	NA	NA	NA	NA	NA	NA	NA	NA	NA	NA	NA	NA	NA	2	2	4	4	0.564751870324697
470.1646	4988.8032372846	0.232775639574812	0.06234886129612	3.73343850610625	0.000188883325781532	0.783488035341794	NA	NA	NA	NA	NA	NA	NA	NA	NA	NA	NA	NA	NA	NA	NA	NA	2	2	4	4	0.222214606253607
586.1539	17939.240601546	-0.451117929647873	0.121077944998949	-3.72584726022388	0.000194660257129178	0.80745074657183	NA	NA	NA	NA	NA	NA	NA	NA	NA	NA	NA	NA	NA	NA	NA	NA	2	2	4	4	-0.520850298281943
241.1162	12258.3155735073	-0.426652926262069	0.114524275108216	-3.72543660161931	0.000194977453910201	0.808766478819515	NA	NA	NA	NA	NA	NA	NA	NA	NA	NA	NA	NA	NA	NA	NA	NA	2	2	4	4	-0.498253973975417
221.0427	28917.2231551888	0.687547296418129	0.184606720030301	3.72438931965899	0.000195788585023923	0.812131050679233	NA	NA	NA	NA	NA	NA	NA	NA	NA	NA	NA	NA	NA	NA	NA	NA	2	2	4	4	0.52498710522874
211.0372	19159.9234714145	0.3312296491625	0.0889542391769282	3.72359599977794	0.000196405129288699	0.814688476289524	NA	NA	NA	NA	NA	NA	NA	NA	NA	NA	NA	NA	NA	NA	NA	NA	2	2	4	4	0.301897551251352
325.1132	33336.4658881584	-2.05813850862736	0.554397618208884	-3.71238699631625	0.000205313737311226	0.851641382366964	NA	NA	NA	NA	NA	NA	NA	NA	NA	NA	NA	NA	NA	NA	NA	NA	2	2	4	4	-1.47249793903842
495.2289	10523.5801208421	-0.461787471239377	0.124496311298402	-3.70924621318724	0.000207877206290031	0.862274651691047	NA	NA	NA	NA	NA	NA	NA	NA	NA	NA	NA	NA	NA	NA	NA	NA	2	2	2	4	-0.532594716074914
447.4197	15515.0066269701	2.47436069981124	0.667268922188019	3.70819113184179	0.000208745075106061	0.865874571539942	NA	NA	NA	NA	NA	NA	NA	NA	NA	NA	NA	NA	NA	NA	NA	NA	2	2	4	4	1.43109815079378
425.3234	15675.3707231232	-0.646100013907911	0.174413405482615	-3.70441716977031	0.000211877325283234	0.878867145274855	NA	NA	NA	NA	NA	NA	NA	NA	NA	NA	NA	NA	NA	NA	NA	NA	1	2	4	4	-0.705342090046846
469.2923	25204.6297414714	-0.734331719868329	0.19855644775513	-3.69835242406202	0.000217003456861032	0.900130339059559	NA	NA	NA	NA	NA	NA	NA	NA	NA	NA	NA	NA	NA	NA	NA	NA	2	2	4	4	-0.779823941509406
106.1116	8516.00861383625	1.58258957454403	0.428347680426027	3.69463790015161	0.000220200362908221	0.913391105343302	NA	NA	NA	NA	NA	NA	NA	NA	NA	NA	NA	NA	NA	NA	NA	NA	0	2	4	4	0.963667568133306
423.0899	13425.6360542665	0.477080137681325	0.129245677650877	3.69126570692779	0.000223140883811729	0.925588386051051	NA	NA	NA	NA	NA	NA	NA	NA	NA	NA	NA	NA	NA	NA	NA	NA	0	2	3	4	0.397176473535585
266.1601	40886.1785909918	-0.537074632296247	0.145534300018319	-3.69036462351929	0.000223932838270028	0.928873413144076	NA	NA	NA	NA	NA	NA	NA	NA	NA	NA	NA	NA	NA	NA	NA	NA	0	2	2	4	-0.606153054869639
384.1785	31724.5815036789	1.06981277748606	0.289990286229577	3.68913314785695	0.000225019439274403	0.933380634110225	NA	NA	NA	NA	NA	NA	NA	NA	NA	NA	NA	NA	NA	NA	NA	NA	2	2	3	4	0.718513912672743
201.0372	136897.21152747	-1.2219371008514	0.331226828956815	-3.68912477500642	0.00022502684402726	0.933411349025076	NA	NA	NA	NA	NA	NA	NA	NA	NA	NA	NA	NA	NA	NA	NA	NA	2	2	4	4	-1.07272992220182
447.2448	10386.859628781	-0.575548284025649	0.156013599085224	-3.68909048570342	0.00022505717106994	0.933537145598111	NA	NA	NA	NA	NA	NA	NA	NA	NA	NA	NA	NA	NA	NA	NA	NA	2	2	4	4	-0.646395658707446
412.1799	13589.7324913839	2.04428603869164	0.555267391706473	3.68162450960618	0.000231752562102213	0.961309627599981	NA	NA	NA	NA	NA	NA	NA	NA	NA	NA	NA	NA	NA	NA	NA	NA	2	2	4	4	1.20249212783795
423.2086	10327.3026809677	-0.610988923500154	0.166061403834397	-3.67929518474657	0.000233879435227906	0.970131897325354	NA	NA	NA	NA	NA	NA	NA	NA	NA	NA	NA	NA	NA	NA	NA	NA	2	2	4	4	-0.677087204622253
192.0467	21532.9428571218	1.09821215250539	0.298495615149546	3.67915673386084	0.000234006427692858	0.970658662069974	NA	NA	NA	NA	NA	NA	NA	NA	NA	NA	NA	NA	NA	NA	NA	NA	0	2	4	4	0.733384521754699
401.203	13056.7338637945	-0.551001249031208	0.149793345557726	-3.67840939114928	0.000234693037161349	0.973506718145277	NA	NA	NA	NA	NA	NA	NA	NA	NA	NA	NA	NA	NA	NA	NA	NA	2	2	4	4	-0.620670003709377
244.0931	33051.1631738368	-1.06781804295684	0.290767971449226	-3.67240599999612	0.000240277545229861	0.996671257613464	NA	NA	NA	NA	NA	NA	NA	NA	NA	NA	NA	NA	NA	NA	NA	NA	1	2	3	4	-0.982982064882336
474.1261	8001.97417544765	-1.8316514240472	0.498925075020957	-3.67119536730093	0.000241418707946962	1	NA	NA	NA	NA	NA	NA	NA	NA	NA	NA	NA	NA	NA	NA	NA	NA	2	2	4	4	-1.36099881272833
319.1614	1200204.42516214	-0.375998000969587	0.102545429764265	-3.6666480586599	0.000245750654299147	1	NA	NA	NA	NA	NA	NA	NA	NA	NA	NA	NA	NA	NA	NA	NA	NA	2	2	4	4	-0.445815087741956
357.1172	61945.9686652594	0.698667577577992	0.190655801327164	3.66454927001713	0.000247774540988716	1	NA	NA	NA	NA	NA	NA	NA	NA	NA	NA	NA	NA	NA	NA	NA	NA	2	2	4	4	0.529132915966334
583.4113	58722.8188274247	0.832759998757775	0.22741010296474	3.66193052947561	0.000250321748553128	1	NA	NA	NA	NA	NA	NA	NA	NA	NA	NA	NA	NA	NA	NA	NA	NA	2	2	4	4	0.596785271345834
347.1131	17525.6261411186	-1.39431086986803	0.380776559384336	-3.66175604959098	0.000250492332113047	1	NA	NA	NA	NA	NA	NA	NA	NA	NA	NA	NA	NA	NA	NA	NA	NA	0	2	4	4	-1.14269848809401
415.1057	8575.86772298628	-2.66879831823516	0.728963623133957	-3.66108572984955	0.000251148697428547	1	NA	NA	NA	NA	NA	NA	NA	NA	NA	NA	NA	NA	NA	NA	NA	NA	0	2	4	4	-1.82213835635266
293.0303	14192.1693565191	0.662723151933343	0.181045730582499	3.66052902656741	0.000251695037239855	1	NA	NA	NA	NA	NA	NA	NA	NA	NA	NA	NA	NA	NA	NA	NA	NA	2	2	4	4	0.504390937649982
289.1509	29750.0458753506	-0.453187279777203	0.123884258149463	-3.65815065244565	0.000254041713403234	1	NA	NA	NA	NA	NA	NA	NA	NA	NA	NA	NA	NA	NA	NA	NA	NA	2	2	0	4	-0.523607174593899
417.2343	12212.924684567	-0.572538793689319	0.15657015987134	-3.65675550283526	0.00025542780097196	1	NA	NA	NA	NA	NA	NA	NA	NA	NA	NA	NA	NA	NA	NA	NA	NA	2	2	4	4	-0.639740208539669
156.0772	1693723.1824189	-0.520175611888093	0.142369582612075	-3.65369907212171	0.000258489203880417	1	NA	NA	NA	NA	NA	NA	NA	NA	NA	NA	NA	NA	NA	NA	NA	NA	2	2	4	4	-0.593913418954482
492.2485	4242.63649287597	-1.66131861026946	0.454922330000033	-3.65187307967349	0.000260334548838977	1	NA	NA	NA	NA	NA	NA	NA	NA	NA	NA	NA	NA	NA	NA	NA	NA	0	2	4	4	-1.28182501643663
159.1132	20502.1754007131	-0.443199625839347	0.121462423002652	-3.6488620503616	0.000263404491508008	1	NA	NA	NA	NA	NA	NA	NA	NA	NA	NA	NA	NA	NA	NA	NA	NA	2	2	4	4	-0.512603259019525
116.0714	13043.5832635301	3.31534123289544	0.909337135826721	3.64588786960879	0.000266470158114172	1	NA	NA	NA	NA	NA	NA	NA	NA	NA	NA	NA	NA	NA	NA	NA	NA	2	2	4	4	1.84804762361625
399.2238	13389.0984057712	-1.3227880356109	0.362898849620218	-3.64505987548658	0.000267329554662753	1	NA	NA	NA	NA	NA	NA	NA	NA	NA	NA	NA	NA	NA	NA	NA	NA	2	2	0	4	-1.12327504695616
227.0796	76182.8016933144	0.43664689746251	0.119873209722461	3.64257283569419	0.000269926566364985	1	NA	NA	NA	NA	NA	NA	NA	NA	NA	NA	NA	NA	NA	NA	NA	NA	2	2	0	4	0.367415726531584
365.2628	21889.1459593108	-1.27148202192698	0.349290216711159	-3.64018790419893	0.000272439150434357	1	NA	NA	NA	NA	NA	NA	NA	NA	NA	NA	NA	NA	NA	NA	NA	NA	2	2	4	4	-1.09985140840291
247.0301	18566.3537674616	-0.651771051404261	0.179151423543203	-3.63810143683889	0.000274655256337994	1	NA	NA	NA	NA	NA	NA	NA	NA	NA	NA	NA	NA	NA	NA	NA	NA	2	2	1	4	-0.712300016269862
247.0581	14709.1168411522	0.411588456505693	0.113223347943822	3.63519065617023	0.000277775129427633	1	NA	NA	NA	NA	NA	NA	NA	NA	NA	NA	NA	NA	NA	NA	NA	NA	0	2	4	4	0.353938312798417
281.0182	67346.9554307467	-1.89919785840102	0.522714182668253	-3.63333906248029	0.000279776979639089	1	NA	NA	NA	NA	NA	NA	NA	NA	Bentazone,S_1319	1	C10H12N2O3S	[M+(41K)]+	240.056865	281.0181414	0.181838794295752	C10965,C16880	2	2	4	4	-1.39519157834763
466.2562	4660.70939869771	1.6940292422232	0.466425715585637	3.63193791769436	0.000281300804196563	1	NA	NA	NA	NA	NA	NA	NA	NA	NA	NA	NA	NA	NA	NA	NA	NA	1	2	4	4	1.01870543886571
467.1367	7136.1873807074	0.388698171390811	0.107105803752177	3.62910465888651	0.000284405926672798	1	NA	NA	NA	NA	NA	NA	NA	NA	NA	NA	NA	NA	NA	NA	NA	NA	0	2	3	4	0.336703810299101
394.1989	97360.7892534456	-1.56126815868266	0.430536174063263	-3.62633444699411	0.000287472979317815	1	NA	NA	NA	NA	NA	NA	NA	NA	NA	NA	NA	NA	NA	NA	NA	NA	2	2	4	4	-1.23406825203215
237.0459	19783.4129342034	-1.00327956526073	0.276901981471987	-3.62322999614297	0.000290946895583144	1	2-(Ethylamino)-4,5-dihydroxybenzamide,5-Nitro-2-propoxyaniline,1-Methyl-3-(2-thiazolyl)-1H-indole	1	C9H12N2O3	[M+(41K)]+	196.084793	237.0460694	-0.712519724259045	HMDB32852,HMDB37688,HMDB34965	NA	NA	NA	NA	NA	NA	NA	NA	2	2	4	4	-0.940018520246326
362.1922	10201.9404906679	-0.660901965770844	0.182494756755167	-3.6214846800092	0.000292917154230471	1	NA	NA	NA	NA	NA	NA	NA	NA	NA	NA	NA	NA	NA	NA	NA	NA	2	2	4	4	-0.720071722001094
176.8944	38492.4028855393	0.928285671144169	0.25662505720868	3.61728383518416	0.000297710780980074	1	NA	NA	NA	NA	NA	NA	NA	NA	NA	NA	NA	NA	NA	NA	NA	NA	2	2	4	4	0.639002465635567
143.1181	26854.0550994288	-0.48652632580112	0.134565827271083	-3.61552658403392	0.000299737712133205	1	NA	NA	NA	NA	NA	NA	NA	NA	NA	NA	NA	NA	NA	NA	NA	NA	0	2	3	4	-0.557712494265273
392.1238	59017.1950824324	-1.0877783275508	0.300879894179027	-3.61532408311589	0.000299972118963251	1	NA	NA	NA	NA	NA	NA	NA	NA	NA	NA	NA	NA	NA	NA	NA	NA	1	2	4	4	-0.998701769747198
395.0671	13083.2088147066	-1.0908084960418	0.302101910554521	-3.61073021365399	0.000305336143968253	1	NA	NA	NA	NA	NA	NA	NA	NA	NA	NA	NA	NA	NA	NA	NA	NA	2	2	3	4	-1.00366503709527
353.209	29423.0452799196	0.981728878692485	0.271919063719018	3.61037164980435	0.000305758577334734	1	NA	NA	NA	NA	NA	NA	NA	NA	NA	NA	NA	NA	NA	NA	NA	NA	2	2	4	4	0.668039406131428
486.2447	8036.09358306529	0.568085364117165	0.157518649230103	3.60646416721938	0.000310397698753632	1	NA	NA	NA	NA	NA	NA	NA	NA	NA	NA	NA	NA	NA	NA	NA	NA	2	2	4	4	0.452466921937831
308.2184	70074.066559838	-1.12916349567234	0.313113783086536	-3.6062401486819	0.000310665649937164	1	NA	NA	NA	NA	NA	NA	NA	NA	NA	NA	NA	NA	NA	NA	NA	NA	2	2	4	4	-1.02072827521081
348.0514	16746.8581382197	0.470931712307432	0.130615374267405	3.60548453770311	0.000311571043077203	1	NA	NA	NA	NA	NA	NA	NA	NA	NA	NA	NA	NA	NA	NA	NA	NA	0	2	4	4	0.392625566620922
419.1873	5677.02361533273	-2.15363830595461	0.597576165318017	-3.60395616650555	0.000313409935188507	1	NA	NA	NA	NA	NA	NA	NA	NA	NA	NA	NA	NA	NA	NA	NA	NA	0	2	3	4	-1.52615305870095
454.2797	6031.23006323388	2.11572005996441	0.587115408897684	3.60358462391015	0.000313858497219706	1	NA	NA	NA	NA	NA	NA	NA	NA	Delcosine	1	C24H39NO7	[M+H]+	453.272654	454.2799304	-0.499691896570112	C08676	2	2	4	4	1.244436568471
188.1114	15893.2260056924	-0.574912415713553	0.159965859060933	-3.59396948254166	0.000325677999532746	1	NA	NA	NA	NA	NA	NA	NA	NA	NA	NA	NA	NA	NA	NA	NA	NA	2	2	4	4	-0.644914203832158
234.1087	30548.4602764289	-0.738617117579534	0.205849497157638	-3.58814147121237	0.000333043572734883	1	NA	NA	NA	NA	NA	NA	NA	NA	NA	NA	NA	NA	NA	NA	NA	NA	2	2	4	4	-0.782271454465505
447.2197	5694.26830512529	-0.541693680491845	0.151185461324403	-3.58297468385216	0.000339703541839236	1	NA	NA	NA	NA	NA	NA	NA	NA	NA	NA	NA	NA	NA	NA	NA	NA	2	2	4	4	-0.609046145832904
483.0539	26065.3041015695	0.917163932041642	0.256083689435647	3.58150077446507	0.000341626125121028	1	NA	NA	NA	NA	NA	NA	NA	NA	NA	NA	NA	NA	NA	NA	NA	NA	0	2	2	4	0.630910077492198
175.1174	24283.4647986736	-0.514206351636948	0.143626783897963	-3.58015641429565	0.000343388595227763	1	NA	NA	NA	NA	NA	NA	NA	NA	NA	NA	NA	NA	NA	NA	NA	NA	2	2	4	4	-0.589614796556119
231.098	52285.3392069962	-0.73446593103398	0.205225969228901	-3.57881575023669	0.00034515468787429	1	NA	NA	NA	NA	NA	NA	NA	NA	NA	NA	NA	NA	NA	NA	NA	NA	2	2	2	4	-0.780639259504181
223.9728	24505.2155197367	0.606366349572155	0.169458221696556	3.57826456280154	0.000345883243641813	1	NA	NA	NA	NA	NA	NA	NA	NA	NA	NA	NA	NA	NA	NA	NA	NA	2	2	4	4	0.475235895313277
602.1084	12651.5560756361	3.26907279334262	0.913896137599935	3.57707255654655	0.000347463751586866	1	NA	NA	NA	NA	NA	NA	NA	NA	NA	NA	NA	NA	NA	NA	NA	NA	0	2	3	4	1.81898438268214
472.2903	9757.4579470659	0.714464806984222	0.200141834098943	3.56979244344796	0.000357264182922469	1	NA	NA	NA	NA	NA	NA	NA	NA	NA	NA	NA	NA	NA	NA	NA	NA	2	2	4	4	0.540929250637917
260.1437	18167.4353256343	-0.39890388897494	0.111796581156215	-3.56812243137869	0.000359548501007569	1	NA	NA	NA	NA	NA	NA	NA	NA	NA	NA	NA	NA	NA	NA	NA	NA	2	2	3	4	-0.471200235082791
456.1196	9113.50251927607	0.555092022245454	0.155599696982414	3.56743639615308	0.000360490842907092	1	NA	NA	NA	NA	NA	NA	NA	NA	NA	NA	NA	NA	NA	NA	NA	NA	2	2	4	4	0.44117053046163
341.2088	10953.6455550142	-0.723213886581686	0.202793381363526	-3.56625981439333	0.000362112381294135	1	NA	NA	NA	NA	NA	NA	NA	NA	NA	NA	NA	NA	NA	NA	NA	NA	2	2	4	4	-0.767655673606506
581.1297	13205.6939024868	3.33405434132966	0.935134202020783	3.56532178389467	0.000363410037252897	1	NA	NA	NA	NA	NA	NA	NA	NA	NA	NA	NA	NA	NA	NA	NA	NA	2	2	4	4	1.85137490981994
393.0566	28982.5535985199	-1.26104491996764	0.353885308375813	-3.56342829193817	0.000366042720809826	1	Parvisoflavone_A,Semilicoisoflavone_B,Citrusinol,Cycloartocarpesin,Lupinisoflavone_A,3-(2,4-Dihydroxyphenyl)-8,9-dihydro-5-hydroxy-8-(1-methylethenyl)-4H-furo[2,3-h]-1-benzopyran-5-one,Cyclocommunol	1	C20H16O6	[M+(41K)]+	352.09469	393.0559664	1.71578619251997	HMDB34019,HMDB35184,HMDB37424,HMDB37425,HMDB38127,HMDB38904,HMDB40304	Savinin	1	C20H16O6	[M+(41K)]+	352.09469	393.0559664	1.71578619251997	C10880	2	2	2	4	-1.09108516355044
205.0477	24566.8938059292	0.454471018304437	0.127800216603173	3.556105227236	0.000376393369891068	1	NA	NA	NA	NA	NA	NA	NA	NA	NA	NA	NA	NA	NA	NA	NA	NA	2	2	4	4	0.380960213239029
412.0462	10365.0174104458	0.814957292169711	0.229293508278954	3.55421005281253	0.00037911628659609	1	NA	NA	NA	NA	NA	NA	NA	NA	NA	NA	NA	NA	NA	NA	NA	NA	2	2	4	4	0.588184344041583
234.1451	10728.2226520883	-0.674421343659987	0.189813044559156	-3.55308216685709	0.000380745519430619	1	NA	NA	NA	NA	NA	NA	NA	NA	NA	NA	NA	NA	NA	NA	NA	NA	2	2	4	4	-0.729455587883149
245.1136	35532.8119504987	-0.622768572618769	0.175393943001458	-3.55068460154062	0.000384230570478528	1	NA	NA	NA	NA	NA	NA	NA	NA	NA	NA	NA	NA	NA	NA	NA	NA	2	2	4	4	-0.686190774257266
284.122	12806.0595378819	-0.758351432562985	0.213822354307283	-3.54664242202273	0.000390173781064546	1	NA	NA	NA	NA	NA	NA	NA	NA	NA	NA	NA	NA	NA	NA	NA	NA	2	2	3	4	-0.799537367840303
194.0329	133867.409038343	0.543253236492313	0.153427403641046	3.5407836123154	0.000398940616873174	1	NA	NA	NA	NA	NA	NA	NA	NA	NA	NA	NA	NA	NA	NA	NA	NA	0	2	4	4	0.43389107609533
283.0191	13227.047387178	-0.581151191843465	0.164345415954579	-3.53615699268473	0.000405993346062204	1	NA	NA	NA	NA	NA	NA	NA	NA	NA	NA	NA	NA	NA	NA	NA	NA	1	2	4	4	-0.651591972750804
459.2462	8845.39002905892	-0.468375199560624	0.132636953670216	-3.53125721452541	0.000413589350677739	1	NA	NA	NA	NA	NA	NA	NA	NA	NA	NA	NA	NA	NA	NA	NA	NA	0	2	4	4	-0.540233277131272
332.1706	8539.8782155512	-0.30641217033808	0.0868811866831502	-3.5267954091781	0.00042062164871816	1	NA	NA	NA	NA	NA	NA	NA	NA	NA	NA	NA	NA	NA	NA	NA	NA	1	2	2	4	-0.381606915575827
320.1648	125078.433720457	-0.401718038850107	0.113941395030268	-3.52565491008242	0.000422437035553934	1	NA	NA	NA	NA	NA	NA	NA	NA	NA	NA	NA	NA	NA	NA	NA	NA	1	2	2	4	-0.475235895313277
261.1448	65862.0289369128	-0.318436884179517	0.0904451756059321	-3.5207724684724	0.0004302916668898	1	NA	NA	NA	NA	NA	NA	NA	NA	NA	NA	NA	NA	NA	NA	NA	NA	1	2	4	4	-0.391326803774611
204.065	11041.3305790219	3.06171476558933	0.869966333664606	3.51934856225103	0.00043260793154973	1	Indolepyruvate	1	C11H9NO3	[M+H]+	203.058244	204.0655204	-2.38305814256367	HMDB60484	Indolepyruvate,Anibine	1	C11H9NO3	[M+H]+	203.058244	204.0655204	-2.38305814256367	C00331,C10127	2	2	4	4	1.73994378232778
160.0761	12841.9909280176	-0.447714069575445	0.127428336633212	-3.51345769241374	0.000442314846854784	1	NA	NA	NA	NA	NA	NA	NA	NA	NA	NA	NA	NA	NA	NA	NA	NA	2	2	4	4	-0.516722385613022
430.1564	35817.9611925159	-0.304238091389341	0.086594731046394	-3.51335569396644	0.000442484695586249	1	NA	NA	NA	NA	NA	NA	NA	NA	NA	NA	NA	NA	NA	NA	NA	NA	2	2	4	4	-0.379667286079187
196.1005	16714.9611540195	-0.583633833018724	0.166203614869153	-3.5115592009127	0.000445486228867618	1	NA	NA	NA	NA	NA	NA	NA	NA	NA	NA	NA	NA	NA	NA	NA	NA	2	2	0	4	-0.653824353531667
326.9506	59127.3396610236	1.01714023221185	0.289691024195993	3.51112097806555	0.000446221277724831	1	NA	NA	NA	NA	NA	NA	NA	NA	NA	NA	NA	NA	NA	NA	NA	NA	2	2	4	4	0.6869519678098
168.0635	30221.6123789065	0.462619897910177	0.131917505014342	3.50688786798901	0.00045338015610753	1	NA	NA	NA	NA	NA	NA	NA	NA	NA	NA	NA	NA	NA	NA	NA	NA	2	2	4	4	0.388082776818117
346.0899	13783.1905841622	1.88279439469702	0.536893804861095	3.50682831064541	0.000453481637626738	1	NA	NA	NA	NA	NA	NA	NA	NA	NA	NA	NA	NA	NA	NA	NA	NA	1	2	3	4	1.13236227870527
174.8963	315134.17022686	0.933234173170765	0.266162879570714	3.50625216662801	0.000454464441439011	1	NA	NA	NA	NA	NA	NA	NA	NA	NA	NA	NA	NA	NA	NA	NA	NA	2	2	0	4	0.644174007034223
478.4055	5467.59957895053	-1.81690573942061	0.519758013717715	-3.49567624061182	0.000472862064905698	1	NA	NA	NA	NA	NA	NA	NA	NA	NA	NA	NA	NA	NA	NA	NA	NA	2	2	4	4	-1.35495047854012
399.098	19378.7098979673	-1.31498139193744	0.376405557986254	-3.49352278157768	0.000476692309346229	1	NA	NA	NA	NA	NA	NA	NA	NA	Ethoxysulfuron	1	C15H18N4O7S	[M+H]+	398.089623	399.0968994	2.66677090586053	C18440	0	2	2	4	-1.11876602659385
479.0184	6523.26045523179	0.460726551501946	0.131945131224224	3.49180410999024	0.00047976996449411	1	NA	NA	NA	NA	NA	NA	NA	NA	NA	NA	NA	NA	NA	NA	NA	NA	2	2	4	4	0.384842828808632
182.0794	45264.8963769925	0.23619038766229	0.0676642841214132	3.49062124470988	0.000481898898309446	1	NA	NA	NA	NA	NA	NA	NA	NA	NA	NA	NA	NA	NA	NA	NA	NA	0	2	4	4	0.225914502297329
294.8549	27562.6652738234	0.994792239884816	0.285133938710744	3.4888594615669	0.000485086114765057	1	NA	NA	NA	NA	NA	NA	NA	NA	NA	NA	NA	NA	NA	NA	NA	NA	0	2	3	4	0.674820082320521
592.3259	9981.4191006765	2.90692072987875	0.833996565312287	3.48553081725254	0.000491161644695968	1	NA	NA	NA	NA	NA	NA	NA	NA	NA	NA	NA	NA	NA	NA	NA	NA	2	2	0	4	1.6537284932997
175.0021	51366.4596636329	0.817435524962914	0.23476310086012	3.48195914080198	0.000497759636864648	1	Hypoxanthine,Allopurinol	1	C5H4N4O	[M+K]+	136.038511	175.0016704	2.35026328066476	HMDB00157,HMDB14581	Hypoxanthine	1	C5H4N4O	[M+K]+	136.038511	175.0016704	2.35026328066476	C00262	2	2	4	4	0.589614796556119
246.1645	97680.0334822692	-0.61454687957452	0.176504377943271	-3.48176564647046	0.000498119430019754	1	NA	NA	NA	NA	NA	NA	NA	NA	NA	NA	NA	NA	NA	NA	NA	NA	2	2	3	4	-0.680115460091978
339.2893	12432.1793734321	-2.5263131635605	0.725785294859057	-3.48079959935134	0.000499919377235733	1	NA	NA	NA	NA	NA	NA	NA	NA	NA	NA	NA	NA	NA	NA	NA	NA	2	2	4	4	-1.72644170588383
611.498	9938.59501934415	2.90029875993768	0.836437975130996	3.46744031974811	0.000525440405192086	1	NA	NA	NA	NA	NA	NA	NA	NA	NA	NA	NA	NA	NA	NA	NA	NA	2	2	4	4	1.6513726387304
352.1796	21015.6553378929	-0.347297550563467	0.100165136536138	-3.46724980940019	0.000525812976912566	1	NA	NA	NA	NA	NA	NA	NA	NA	NA	NA	NA	NA	NA	NA	NA	NA	1	2	3	4	-0.416119423632804
259.1404	234247.323015695	-0.510619672356038	0.147382451042217	-3.46458936423694	0.000531041669933069	1	NA	NA	NA	NA	NA	NA	NA	NA	NA	NA	NA	NA	NA	NA	NA	NA	1	2	2	4	-0.583900181951239
280.0923	59306.9507926983	-1.11595387962199	0.322320785951987	-3.46224608607223	0.000535687110180531	1	NA	NA	NA	NA	NA	NA	NA	NA	NA	NA	NA	NA	NA	NA	NA	NA	2	2	4	4	-1.01366649209653
317.182	12036.9872236241	-0.88838605923293	0.256701186589716	-3.46077893536516	0.000538614914332072	1	NA	NA	NA	NA	NA	NA	NA	NA	NA	NA	NA	NA	NA	NA	NA	NA	0	2	2	4	-0.889753923042375
218.9896	293470.481848769	1.00587199187027	0.290744329065805	3.45964440683074	0.00054088916196498	1	NA	NA	NA	NA	NA	NA	NA	NA	NA	NA	NA	NA	NA	NA	NA	NA	1	2	4	4	0.680115460091978
381.131	18359.8442833202	-0.30670948721502	0.0888679859216922	-3.45129333172109	0.000557906852960737	1	Jasmolone_glucoside,Sanshodiol,Dihydrocubebin,Glicophenone,(-)-Matairesinol,Matairesinol,Isocolumbin,5-Deoxykievitone_hydrate,(7x,8x)-4,7-Epoxy-3,8-bilign-7-ene-3,5-dimethoxy-4,9,9-triol	1	C17H26O7	[M+K]+	342.167855	381.1310144	-0.130663729953537	HMDB32870,HMDB30573,HMDB30709,HMDB35467,HMDB35698,HMDB35789,HMDB36837,HMDB38113,HMDB41276	(+)-Pinoresinol,Miroestrol,Columbin,Multiradiatin,Multistatin,Coleone_A,Dihydrocubebin,Matairesinol,Isobutylshikonin,Isocolumbin,Clemaphenol_A,(-)-Pinoresinol	1	C20H22O6	[M+Na]+	358.14164	381.1308614	0.270773139790389	C05366,C08831,C09077,C09515,C09516,C10317,C10558,C10682,C17414,C17508,C17808,C20455	2	2	4	4	-0.382900799508707
416.2502	8466.30472134623	-0.598132783811552	0.173344275210929	-3.45054824039461	0.000559449174170388	1	NA	NA	NA	NA	NA	NA	NA	NA	NA	NA	NA	NA	NA	NA	NA	NA	1	2	3	4	-0.668791293909729
409.3076	29466.3584459504	0.621242158334256	0.180719264050707	3.43760894333847	0.000586874585023451	1	NA	NA	NA	NA	NA	NA	NA	NA	NA	NA	NA	NA	NA	NA	NA	NA	2	2	4	4	0.480628855339382
232.1407	27340.8044152651	-0.660479215361693	0.192814148162393	-3.42547070148306	0.000613735123871204	1	NA	NA	NA	NA	NA	NA	NA	NA	NA	NA	NA	NA	NA	NA	NA	NA	2	2	4	4	-0.719292599142193
411.0984	31148.0675076837	-1.40175162305635	0.409777171843513	-3.42076552666446	0.00062445144511984	1	NA	NA	NA	NA	NA	NA	NA	NA	NA	NA	NA	NA	NA	NA	NA	NA	2	2	4	4	-1.14965767876983
170.0429	94449.9195156629	-0.554830309027539	0.162579668059551	-3.41266725199802	0.000643304381649633	1	NA	NA	NA	NA	NA	NA	NA	NA	NA	NA	NA	NA	NA	NA	NA	NA	2	2	4	4	-0.622858796479844
408.2147	17239.3026543587	-0.833811766299529	0.244493657453438	-3.41036154059874	0.000648768158638105	1	NA	NA	NA	NA	NA	NA	NA	NA	NA	NA	NA	NA	NA	NA	NA	NA	2	2	4	4	-0.852835787480117
159.0921	9290.96957583429	0.313889252955494	0.0922865620215939	3.40124549099628	0.000670795586244069	1	NA	NA	NA	NA	NA	NA	NA	NA	NA	NA	NA	NA	NA	NA	NA	NA	2	2	4	4	0.285572691328396
151.1233	27913.4806883548	0.706271890420861	0.20767416808242	3.40086538899996	0.000671728968259053	1	NA	NA	NA	NA	NA	NA	NA	NA	NA	NA	NA	NA	NA	NA	NA	NA	2	2	2	4	0.537451993573897
475.142	5021.14018551927	1.12966932599731	0.332504454900676	3.39745621253332	0.000680154720166806	1	NA	NA	NA	NA	NA	NA	NA	NA	NA	NA	NA	NA	NA	NA	NA	NA	2	2	4	4	0.750011521209251
409.0742	56570.440470152	1.64244787973377	0.48397410482425	3.39366892435332	0.000689630109915598	1	NA	NA	NA	NA	NA	NA	NA	NA	NA	NA	NA	NA	NA	NA	NA	NA	2	2	4	4	0.994748799484298
277.0676	57061.7884853385	0.822278140645196	0.242623554484209	3.38911093110176	0.000701196374622686	1	NA	NA	NA	NA	NA	NA	NA	NA	NA	NA	NA	NA	NA	NA	NA	NA	0	2	4	4	0.592479329021617
268.103	93493.0855057399	-0.48025673104448	0.14191288247224	-3.38416585357164	0.000713948620926651	1	NA	NA	NA	NA	NA	NA	NA	NA	NA	NA	NA	NA	NA	NA	NA	NA	2	2	3	4	-0.550700646729434
316.0253	12683.9629886489	0.402118258929854	0.118834501542969	3.3838511013946	0.000714767546226942	1	NA	NA	NA	NA	NA	NA	NA	NA	NA	NA	NA	NA	NA	NA	NA	NA	1	2	4	4	0.345627410704154
349.049	15444.5873495697	0.931769935318365	0.275637550965083	3.38041726192959	0.00072375861976696	1	NA	NA	NA	NA	NA	NA	NA	NA	NA	NA	NA	NA	NA	NA	NA	NA	1	2	4	4	0.642694671005227
368.1834	140567.892506137	-1.09947862628426	0.325765363357425	-3.37506300532609	0.000737987931252902	1	NA	NA	NA	NA	NA	NA	NA	NA	NA	NA	NA	NA	NA	NA	NA	NA	2	2	4	4	-1.00865315273688
463.0694	13076.9025493907	-1.6758281336385	0.496861984446607	-3.37282421698049	0.000744014351345287	1	NA	NA	NA	NA	NA	NA	NA	NA	NA	NA	NA	NA	NA	NA	NA	NA	0	2	4	4	-1.28869268054379
381.1002	28941.2494189551	-1.21689602394781	0.360823128865806	-3.37255548936937	0.000744740782563676	1	NA	NA	NA	NA	NA	NA	NA	NA	Cellobionate	1	C12H22O12	[M+Na]+	358.11113	381.1003514	-0.28942508085314	C20888	2	2	4	4	-1.06633724901938
210.1163	26640.5723817685	-0.595587822365785	0.176727226328737	-3.37009658748285	0.000751418403465917	1	NA	NA	NA	NA	NA	NA	NA	NA	NA	NA	NA	NA	NA	NA	NA	NA	2	2	1	4	-0.665786004447287
195.1107	196630.417332521	-0.560451066310863	0.166501386424883	-3.36604444170025	0.000762544218326537	1	NA	NA	NA	NA	NA	NA	NA	NA	NA	NA	NA	NA	NA	NA	NA	NA	2	2	0	4	-0.630910077492198
289.0686	25605.9979989961	-1.26980476440796	0.377796964379065	-3.36107720318761	0.000776391208327132	1	NA	NA	NA	NA	NA	NA	NA	NA	NA	NA	NA	NA	NA	NA	NA	NA	2	2	2	4	-1.09765193711518
217.1216	9614.24093114607	2.84916420351728	0.848313610499065	3.35862134976369	0.00078332320061448	1	NA	NA	NA	NA	NA	NA	NA	NA	NA	NA	NA	NA	NA	NA	NA	NA	0	2	3	4	1.62379147420475
387.3217	78415.1910142217	1.27667452450868	0.380919078930166	3.35156361318079	0.00080356575086239	1	NA	NA	NA	NA	NA	NA	NA	NA	NA	NA	NA	NA	NA	NA	NA	NA	2	2	4	4	0.80951135165493
415.0932	7253.96970107829	-2.36663911343133	0.706296042938937	-3.35077498605771	0.000805857544342033	1	Cinnatriacetin_A	1	C23H20O5	[M+K]+	376.131075	415.0942344	-2.37705060255726	HMDB33932	NA	NA	NA	NA	NA	NA	NA	NA	0	2	4	4	-1.61486657998135
492.3354	10490.6294684977	-0.849119242051337	0.253426789340871	-3.3505504459879	0.0008065111785013	1	NA	NA	NA	NA	NA	NA	NA	NA	NA	NA	NA	NA	NA	NA	NA	NA	0	2	4	4	-0.86588521863814
132.1011	30556.0370834891	-0.887086470216657	0.264920714030832	-3.34849795895317	0.000812508792805341	1	NA	NA	NA	NA	NA	NA	NA	NA	NA	NA	NA	NA	NA	NA	NA	NA	2	2	4	4	-0.888860883049941
204.0354	27216.8959364699	0.500525331878326	0.149598263406374	3.34579640485987	0.000820466151305305	1	NA	NA	NA	NA	NA	NA	NA	NA	NA	NA	NA	NA	NA	NA	NA	NA	1	2	3	4	0.411533556063511
445.0859	10196.4442703049	-2.18299421487297	0.652650407981337	-3.3448139895063	0.000823377713611031	1	NA	NA	NA	NA	NA	NA	NA	NA	NA	NA	NA	NA	NA	NA	NA	NA	2	2	4	4	-1.5417547189644
281.1516	17412.0872686674	1.99770507474991	0.597765853330649	3.34195247791261	0.000831913023722268	1	NA	NA	NA	NA	NA	NA	NA	NA	NA	NA	NA	NA	NA	NA	NA	NA	0	2	2	4	1.18289693379317
367.2283	55046.6804540875	-1.00316503457555	0.300405747585734	-3.33936698161627	0.000839695546277884	1	NA	NA	NA	NA	NA	NA	NA	NA	NA	NA	NA	NA	NA	NA	NA	NA	2	2	4	4	-0.939083493083458
401.2395	17077.8951149992	-0.891964461222459	0.267202424470144	-3.33816005970456	0.000843351536074087	1	NA	NA	NA	NA	NA	NA	NA	NA	NA	NA	NA	NA	NA	NA	NA	NA	2	2	4	4	-0.890647673196202
260.1972	74733.116112059	-0.567714413682427	0.170074855109671	-3.33802673720546	0.000843756298852777	1	NA	NA	NA	NA	NA	NA	NA	NA	NA	NA	NA	NA	NA	NA	NA	NA	2	2	4	4	-0.636054962973737
589.2278	9857.90888746587	2.88774502928901	0.865271466624748	3.33738617379067	0.000845703542296505	1	NA	NA	NA	NA	NA	NA	NA	NA	NA	NA	NA	NA	NA	NA	NA	NA	2	2	1	4	1.64435952117707
279.048	136312.631795888	0.773823091658673	0.231977182552462	3.33577243737612	0.000850627617786147	1	NA	NA	NA	NA	NA	NA	NA	NA	NA	NA	NA	NA	NA	NA	NA	NA	2	2	4	4	0.569696117031495
209.0905	18167.7840809699	-0.464558928239711	0.13928261124142	-3.33536917565745	0.000851862256256259	1	NA	NA	NA	NA	NA	NA	NA	NA	NA	NA	NA	NA	NA	NA	NA	NA	2	2	4	4	-0.536757322644943
491.1366	13771.0075157999	-1.21278482090496	0.363798559020765	-3.33367131571222	0.000857078727204064	1	NA	NA	NA	NA	NA	NA	NA	NA	NA	NA	NA	NA	NA	NA	NA	NA	0	2	4	4	-1.0620995649052
267.0591	33021.1110292973	-0.702698637056284	0.210971384936875	-3.33077700213485	0.000866039500305996	1	NA	NA	NA	NA	NA	NA	NA	NA	NA	NA	NA	NA	NA	NA	NA	NA	1	2	4	4	-0.750011521209251
241.03	79547.0885001313	-1.03577755013053	0.310983684061951	-3.33064917297782	0.000866437254320078	1	3,6-Dihydro-4-(4-methyl-3-pentenyl)-1,2-dithiin,(Z)-3-(1-Formyl-1-propenyl)pentanedioic_acid	1	C10H16S2	[M+(41K)]+	200.069344	241.0306204	-2.62248837488381	HMDB30009,HMDB33091	Methacrifos,3-[(1R,2S,5R,6S)-5-Hydroxy-7-oxabicyclo[4.1.0]heptan-2-yl]-2-oxopropanoate,cis-1,2-Dihydroxy-1,2-dihydrodibenzothiophene	1	C7H13O5PS	[M+H]+	240.022135	241.0294114	2.39348383533861	C18745,C21087,C06721	0	2	3	4	-0.965582803104166
414.1605	14184.5037443296	-0.279035246745812	0.0837966636412176	-3.32990878897667	0.000868744371576669	1	NA	NA	NA	NA	NA	NA	NA	NA	NA	NA	NA	NA	NA	NA	NA	NA	2	2	4	4	-0.356500412831747
369.1867	23790.5792245544	-0.842778408342435	0.253244814949115	-3.32791969901448	0.000874970830593518	1	NA	NA	NA	NA	NA	NA	NA	NA	NA	NA	NA	NA	NA	NA	NA	NA	0	2	4	4	-0.859777265761766
198.0376	7961.10137553376	2.55602825861639	0.768228200500958	3.32717317191639	0.000877318347555589	1	NA	NA	NA	NA	NA	NA	NA	NA	NA	NA	NA	NA	NA	NA	NA	NA	2	2	0	4	1.46542231162108
391.0533	7827.54342136796	2.52952638838367	0.760774447241759	3.32493605372084	0.000884388166698811	1	NA	NA	NA	NA	NA	NA	NA	NA	NA	NA	NA	NA	NA	NA	NA	NA	2	2	4	4	1.45841929846591
397.235	9871.35774969518	2.88984491397896	0.870394168039421	3.32015656824585	0.000899669765120639	1	13,14-Dihydro_PGF-1a,(9S,10S)-10-hydroxy-9-(phosphonooxy)octadecanoate,Calcitroic_acid_	1	C20H38O5	[M+K]+	358.271925	397.2350844	-0.306367702153624	HMDB05076,HMDB59632,HMDB06472	(9S,10S)-10-Hydroxy-9-(phosphonooxy)octadecanoate,Androst-4-ene-3beta,17beta-diol_diacetate,Androst-4-ene-3alpha,17beta-diol_diacetate,Calcitroic_acid	1	C18H37O7P	[M+H]+	396.227693	397.2349694	-0.0168665916766563	C15989,C15324,C15423,C18230	2	2	1	4	1.64668823540297
147.0767	362791.510563959	-0.898909442075815	0.270789485542	-3.31958768737493	0.000901504874994529	1	NA	NA	NA	NA	NA	NA	NA	NA	NA	NA	NA	NA	NA	NA	NA	NA	0	2	4	4	-0.89333320311375
185.0607	9367.40432865171	2.80899917960781	0.84629215767205	3.31918375249359	0.000902810003642557	1	Ethyl_4-(methylthio)butyrate,Ethyl_3-(methylthio)butanoate,3-Mercapto-3-methyl-1-butyl_acetate	1	C7H14O2S	[M+Na]+	162.071452	185.0606734	0.410676123731594	HMDB37620,HMDB38084,HMDB39227	7-Mercaptoheptanoic_acid	1	C7H14O2S	[M+Na]+	162.071452	185.0606734	0.410676123731594	C16593	0	2	3	4	1.60825636076906
410.4103	5030.95991949236	-1.89856586744041	0.573326884251252	-3.31148934332616	0.000928007744535603	1	NA	NA	NA	NA	NA	NA	NA	NA	NA	NA	NA	NA	NA	NA	NA	NA	2	2	4	4	-1.39201547707243
208.1813	8461.06441160825	2.65112280285978	0.801088752061702	3.30939960901558	0.000934962887336798	1	NA	NA	NA	NA	NA	NA	NA	NA	NA	NA	NA	NA	NA	NA	NA	NA	1	2	4	4	1.50342469366262
574.2418	7543.93836056159	2.47157978484348	0.750288344242426	3.29417323860876	0.000987116403398127	1	Endoxifen_O-glucuronide	1	C31H37NO8	[M+Na]+	551.251919	574.2411404	1.14342208135632	HMDB60622	NA	NA	NA	NA	NA	NA	NA	NA	2	2	4	4	1.42942573904859
317.0121	11939.6430746393	-0.817884534944462	0.24902412173612	-3.28435867675156	0.00102214746886433	1	NA	NA	NA	NA	NA	NA	NA	NA	NA	NA	NA	NA	NA	NA	NA	NA	2	2	4	4	-0.847656532111061
241.1551	111328.229175616	-0.609453855329794	0.185562865698292	-3.2843524647906	0.00102217000105061	1	NA	NA	NA	NA	NA	NA	NA	NA	NA	NA	NA	NA	NA	NA	NA	NA	2	2	3	4	-0.675575403859325
189.0163	219855.236250007	0.742393719211011	0.226195503512611	3.2820887580978	0.00103041165315568	1	NA	NA	NA	NA	NA	NA	NA	NA	NA	NA	NA	NA	NA	NA	NA	NA	0	2	2	4	0.554203164494526
243.1284	8989.15697115321	2.74519895238577	0.837413947388149	3.27818632702249	0.00104476407476905	1	NA	NA	NA	NA	NA	NA	NA	NA	NA	NA	NA	NA	NA	NA	NA	NA	2	2	4	4	1.56180033576972
110.0716	9145.95678600405	-0.508505829626531	0.155130489378505	-3.27792319655372	0.0010457384460588	1	NA	NA	NA	NA	NA	NA	NA	NA	NA	NA	NA	NA	NA	NA	NA	NA	1	2	4	4	-0.58247451002973
246.1451	62323.5635082372	-0.589355939690966	0.179800856059094	-3.27782610499511	0.00104609818811121	1	NA	NA	NA	NA	NA	NA	NA	NA	NA	NA	NA	NA	NA	NA	NA	NA	0	2	2	4	-0.660541157773614
329.1822	26720.7699876023	-0.682774508058332	0.208486487642645	-3.27491011901278	0.00105695596274514	1	NA	NA	NA	NA	NA	NA	NA	NA	NA	NA	NA	NA	NA	NA	NA	NA	2	2	0	4	-0.735747323731162
209.957	7800.961687388	2.5241882012255	0.771271938585421	3.27276032608561	0.00106502745831747	1	NA	NA	NA	NA	NA	NA	NA	NA	NA	NA	NA	NA	NA	NA	NA	NA	0	2	3	4	1.45494445334099
348.1401	10189.7192220677	-0.665603308063331	0.203877497431084	-3.26472178857464	0.00109571642247882	1	NA	NA	NA	NA	NA	NA	NA	NA	NA	NA	NA	NA	NA	NA	NA	NA	2	2	3	4	-0.72397391593235
364.9063	21119.7349271173	2.13207049054282	0.654061563269628	3.25973977110761	0.00111514478512527	1	NA	NA	NA	NA	NA	NA	NA	NA	NA	NA	NA	NA	NA	NA	NA	NA	1	2	4	4	1.25494041866012
366.2251	393683.368660892	-1.04456840249899	0.320561260419682	-3.25856094130474	0.00111978822858171	1	NA	NA	NA	NA	NA	NA	NA	NA	NA	NA	NA	NA	NA	NA	NA	NA	2	2	4	4	-0.973279430907672
190.0307	7939.48545009881	2.55176586389939	0.783949118232894	3.25501464897536	0.00113386517188829	1	NA	NA	NA	NA	NA	NA	NA	NA	NA	NA	NA	NA	NA	NA	NA	NA	2	2	3	4	1.46191184313477
174.8952	7723.76362008642	2.50858515247274	0.771206221377787	3.25280720374774	0.00114271000585409	1	NA	NA	NA	NA	NA	NA	NA	NA	NA	NA	NA	NA	NA	NA	NA	NA	2	2	4	4	1.44633334225544
253.1115	17252.5011731915	-0.420522045878785	0.12932621337355	-3.25163812431542	0.00114742008622905	1	NA	NA	NA	NA	NA	NA	NA	NA	NA	NA	NA	NA	NA	NA	NA	NA	1	2	4	4	-0.492814611624135
415.2186	9437.53530918631	-0.439742486056642	0.135348438196394	-3.24896609016326	0.0011582528466451	1	NA	NA	NA	NA	NA	NA	NA	NA	NA	NA	NA	NA	NA	NA	NA	NA	0	2	4	4	-0.509862002926067
336.0516	24023.3012159365	-0.582958493770496	0.179719613928008	-3.24371102869172	0.00117983376646882	1	NA	NA	NA	NA	NA	NA	NA	NA	NA	NA	NA	NA	NA	NA	NA	NA	2	2	1	4	-0.653079865056878
375.3234	12909.9218265235	-0.481487859665416	0.148528247631907	-3.24172584906996	0.00118808253113301	1	NA	NA	NA	NA	NA	NA	NA	NA	NA	NA	NA	NA	NA	NA	NA	NA	2	2	1	4	-0.552801343839271
308.1343	40608.0070450177	0.477444401419359	0.147355058447415	3.24009509038835	0.00119489844394898	1	NA	NA	NA	NA	NA	NA	NA	NA	NA	NA	NA	NA	NA	NA	NA	NA	2	2	4	4	0.397827272909418
480.308	20340.4107249386	-1.47605468026517	0.456240719951704	-3.23525414483262	0.00121534500664744	1	NA	NA	NA	NA	NA	NA	NA	NA	NA	NA	NA	NA	NA	NA	NA	NA	2	2	4	4	-1.18047931582213
573.9857	9857.82002991477	2.88773083630261	0.893365841705139	3.23241689070055	0.00122747835531985	1	NA	NA	NA	NA	NA	NA	NA	NA	NA	NA	NA	NA	NA	NA	NA	NA	2	2	3	4	1.64203969017157
174.1241	18558.0078347422	-0.719030168765942	0.222542730691856	-3.23097576151138	0.00123368401133638	1	NA	NA	NA	NA	NA	NA	NA	NA	NA	NA	NA	NA	NA	NA	NA	NA	2	2	4	4	-0.765235657687419
203.1506	99544.3372534087	-0.494477773865906	0.153079838678053	-3.23019528983081	0.00123705688777567	1	NA	NA	NA	NA	NA	NA	NA	NA	NA	NA	NA	NA	NA	NA	NA	NA	2	2	4	4	-0.564046677826142
320.1585	9962.68362567797	-0.461964297539448	0.143356630921802	-3.22248294040504	0.00127084733271262	1	NA	NA	NA	NA	NA	NA	NA	NA	NA	NA	NA	NA	NA	NA	NA	NA	2	2	4	4	-0.533981222911423
246.0951	14171.4742475102	0.483231141878334	0.150067143551302	3.22009955305862	0.00128146086935552	1	NA	NA	NA	NA	NA	NA	NA	NA	NA	NA	NA	NA	NA	NA	NA	NA	2	2	4	4	0.403039765906918
235.1081	11853.2359484747	-0.530635523634367	0.16478966398241	-3.22007770882407	0.00128155852188426	1	NA	NA	NA	NA	NA	NA	NA	NA	NA	NA	NA	NA	NA	NA	NA	NA	2	2	4	4	-0.601102307314166
322.1938	27689.5157142993	-0.402610581276614	0.125094046991719	-3.21846315599068	0.0012887952697805	1	NA	NA	NA	NA	NA	NA	NA	NA	NA	NA	NA	NA	NA	NA	NA	NA	2	2	4	4	-0.475909256711155
335.212	101874.468145783	-1.24184192313791	0.386135492924708	-3.21607815363415	0.00129955436024477	1	NA	NA	NA	NA	NA	NA	NA	NA	NA	NA	NA	NA	NA	NA	NA	NA	1	2	4	4	-1.08348290602325
236.176	18925.3453158579	0.38840451158343	0.120809738545603	3.21500995084775	0.00130440000441346	1	NA	NA	NA	NA	NA	NA	NA	NA	NA	NA	NA	NA	NA	NA	NA	NA	2	2	4	4	0.336067443459632
373.3677	95733.9114688614	0.560319470127005	0.174441514582859	3.21207638827772	0.00131779330998652	1	NA	NA	NA	NA	NA	NA	NA	NA	NA	NA	NA	NA	NA	NA	NA	NA	1	2	2	4	0.447143868038631
269.0902	173336.350526695	-0.634974429630287	0.197937971662876	-3.20794653141017	0.00133686350225518	1	NA	NA	NA	NA	NA	NA	NA	NA	NA	NA	NA	NA	NA	NA	NA	NA	2	2	1	4	-0.6961176004319
247.0218	53434.6651244275	1.35351227031974	0.421967963318137	3.20761855870864	0.00133838882288752	1	NA	NA	NA	NA	NA	NA	NA	NA	NA	NA	NA	NA	NA	NA	NA	NA	0	2	4	4	0.851106832754458
214.0118	8139.59289507737	2.5906933995305	0.807819342036091	3.20702075912259	0.00134117317342444	1	NA	NA	NA	NA	NA	NA	NA	NA	NA	NA	NA	NA	NA	NA	NA	NA	2	2	4	4	1.47606356876377
315.1666	10724.7888138892	-0.572725077801688	0.178727030555896	-3.20446815470685	0.00135312258289958	1	NA	NA	NA	NA	NA	NA	NA	NA	NA	NA	NA	NA	NA	NA	NA	NA	2	2	4	4	-0.640478299796178
181.0629	8228.75500889695	2.6077112219793	0.813796901115916	3.20437595474188	0.00135355602721211	1	NA	NA	NA	NA	NA	NA	NA	NA	NA	NA	NA	NA	NA	NA	NA	NA	2	2	4	4	1.48325167240426
446.2243	7225.24889902766	-0.599337238997594	0.187091282311751	-3.20344823976842	0.00135792447243288	1	NA	NA	NA	NA	NA	NA	NA	NA	NA	NA	NA	NA	NA	NA	NA	NA	1	2	2	4	-0.669543559969594
452.26	41132.1029412562	0.148105629158741	0.0462468282964883	3.20250349297981	0.00136238647974353	1	NA	NA	NA	NA	NA	NA	NA	NA	NA	NA	NA	NA	NA	NA	NA	NA	2	2	4	4	0.14088274430989
527.1585	153645.399731962	-0.532729927800445	0.166357689947017	-3.20231621375672	0.00136327259779277	1	NA	NA	NA	NA	NA	NA	NA	NA	NA	NA	NA	NA	NA	NA	NA	NA	2	2	4	4	-0.601822901532443
245.1612	1276409.1279839	-0.524037035470383	0.163698899316947	-3.20122516191	0.00136844552564733	1	NA	NA	NA	NA	NA	NA	NA	NA	NA	NA	NA	NA	NA	NA	NA	NA	2	2	1	4	-0.596066847603898
271.1059	6770.42355343417	2.30057406930786	0.718972727339833	3.19980714403435	0.00137519573090063	1	NA	NA	NA	NA	NA	NA	NA	NA	NA	NA	NA	NA	NA	NA	NA	NA	0	2	3	4	1.3534461168443
403.0408	14157.2666769731	-1.10499417600442	0.345434149484963	-3.19885621514825	0.00137973963546685	1	NA	NA	NA	NA	NA	NA	NA	NA	NA	NA	NA	NA	NA	NA	NA	NA	0	2	2	4	-1.00965379055384
166.0867	1628218.9198323	-0.385273799730918	0.120503916312685	-3.19718903351826	0.00138773950470358	1	NA	NA	NA	NA	NA	NA	NA	NA	NA	NA	NA	NA	NA	NA	NA	NA	2	2	4	4	-0.458470729989145
302.1541	12170.3047391555	-0.451196357614523	0.141223986418019	-3.194898891177	0.00139879835908744	1	NA	NA	NA	NA	NA	NA	NA	NA	NA	NA	NA	NA	NA	NA	NA	NA	2	2	4	4	-0.521539145507056
338.2438	11561.7853230352	-2.73774687544504	0.857427942333547	-3.19297603947228	0.0014081463030741	1	NA	NA	NA	NA	NA	NA	NA	NA	NA	NA	NA	NA	NA	NA	NA	NA	2	2	4	4	-1.88940454992716
417.2171	7788.31888353153	-2.06246115493476	0.646024119603547	-3.19254512695354	0.00141024906933369	1	NA	NA	NA	NA	NA	NA	NA	NA	NA	NA	NA	NA	NA	NA	NA	NA	2	2	4	4	-1.47606356876377
290.1237	28336.6936893093	0.363786532320974	0.114089220428949	3.18861441031169	0.00142956426192022	1	NA	NA	NA	NA	NA	NA	NA	NA	NA	NA	NA	NA	NA	NA	NA	NA	2	2	2	4	0.321467925933091
175.058	270205.889676306	0.758181209682562	0.238138058986757	3.18378848348942	0.00145361187590525	1	NA	NA	NA	NA	NA	NA	NA	NA	NA	NA	NA	NA	NA	NA	NA	NA	2	2	4	4	0.561932780361799
270.0127	8751.97986137841	2.70370866778656	0.849862886902523	3.18134690837097	0.00146591977175701	1	NA	NA	NA	NA	NA	NA	NA	NA	NA	NA	NA	NA	NA	NA	NA	NA	2	2	4	4	1.53196003275582
230.1026	15427.5404274847	0.464493709678937	0.146272854657552	3.17552912169787	0.00149563508612696	1	NA	NA	NA	NA	NA	NA	NA	NA	NA	NA	NA	NA	NA	NA	NA	NA	2	2	2	4	0.388731254474274
282.9619	13030.2959422006	1.742988273691	0.548992783531699	3.17488376163757	0.00149896534228517	1	5-(methylthio)-2,3-Dioxopentyl_phosphate,2,3-Diketo-5-methylthio-1-phosphopentane	1	C6H11O6PS	[M+(41K)]+	242.0014	282.9626764	-2.85797409829836	HMDB59620,HMDB60266	2,3-Diketo-5-methylthiopentyl-1-phosphate,2-Hydroxy-3-keto-5-methylthiopentenyl-1-phosphate	1	C6H11O6PS	[M+(41K)]+	242.0014	282.9626764	-2.85797409829836	C15650,C15651	1	2	4	4	1.04326148118414
228.9738	73830.9544158024	1.21851732787429	0.384169757363102	3.17182002101899	0.0015148685837538	1	NA	NA	NA	NA	NA	NA	NA	NA	NA	NA	NA	NA	NA	NA	NA	NA	2	2	4	4	0.785542114159783
358.1974	16346.1269643322	-0.365670764549361	0.115306793905173	-3.17128550855454	0.00151765899876778	1	NA	NA	NA	NA	NA	NA	NA	NA	NA	NA	NA	NA	NA	NA	NA	NA	2	2	4	4	-0.43389107609533
276.1268	6537.1051228268	2.24474458410528	0.708048980780358	3.17032386888164	0.00152269115028324	1	NA	NA	NA	NA	NA	NA	NA	NA	NA	NA	NA	NA	NA	NA	NA	NA	1	2	2	4	1.32687549703736
305.2327	38602.2617380946	-0.770888467711301	0.243203954155879	-3.1697201239467	0.00152585832796944	1	NA	NA	NA	NA	NA	NA	NA	NA	NA	NA	NA	NA	NA	NA	NA	NA	2	2	4	4	-0.81201744243735
393.3154	10811.2788188631	-1.04662410235028	0.330307770192644	-3.16863300472728	0.00153157653673405	1	NA	NA	NA	NA	NA	NA	NA	NA	NA	NA	NA	NA	NA	NA	NA	NA	2	2	4	4	-0.975212612412052
279.1343	67118.5975791853	-0.696921134676392	0.219962860348754	-3.16835821088803	0.00153302506435758	1	NA	NA	NA	NA	NA	NA	NA	NA	NA	NA	NA	NA	NA	NA	NA	NA	2	2	4	4	-0.74444634577803
295.129	21385.7106899021	-0.575264843424063	0.181663885759989	-3.16664394256154	0.0015420900553875	1	NA	NA	NA	NA	NA	NA	NA	NA	NA	NA	NA	NA	NA	NA	NA	NA	0	2	4	4	-0.645654754141784
380.8803	7288.22457494296	2.41725213669608	0.763421975565188	3.16633816429833	0.00154371217889187	1	NA	NA	NA	NA	NA	NA	NA	NA	NA	NA	NA	NA	NA	NA	NA	NA	1	2	2	4	1.4064203119315
315.2042	28695.2380853825	-0.379633010215987	0.119926538393135	-3.16554630278328	0.00154792023282362	1	NA	NA	NA	NA	NA	NA	NA	NA	NA	NA	NA	NA	NA	NA	NA	NA	2	2	1	4	-0.44847343830778
180.9878	6698.20360995981	2.28352337400947	0.72173344794808	3.16394283859453	0.00155647361858497	1	NA	NA	NA	NA	NA	NA	NA	NA	NA	NA	NA	NA	NA	NA	NA	NA	2	2	4	4	1.3489513094214
268.3002	6948.71111392232	2.34181888493314	0.740525948780918	3.16237248510782	0.00156489254570397	1	NA	NA	NA	NA	NA	NA	NA	NA	NA	NA	NA	NA	NA	NA	NA	NA	2	2	4	4	1.37634163667848
353.1837	13078.338137491	-2.49075918971476	0.788890130945059	-3.1572954103646	0.00159239935390893	1	NA	NA	NA	NA	NA	NA	NA	NA	NA	NA	NA	NA	NA	NA	NA	NA	0	2	4	4	-1.70547151993141
274.1167	7295.45475613886	2.41881428189207	0.766414978593193	3.15601123340775	0.00159942700453697	1	NA	NA	NA	NA	NA	NA	NA	NA	NA	NA	NA	NA	NA	NA	NA	NA	1	2	4	4	1.40803895755579
270.0975	7231.33665391481	2.40488234571835	0.762337367870621	3.15461690200984	0.00160708979520686	1	NA	NA	NA	NA	NA	NA	NA	NA	NA	NA	NA	NA	NA	NA	NA	NA	0	2	2	4	1.39838181648765
356.134	11152.2748613586	1.65687006932043	0.525326907599407	3.15397906589603	0.00161060638703069	1	NA	NA	NA	NA	NA	NA	NA	NA	NA	NA	NA	NA	NA	NA	NA	NA	0	2	3	4	1.00267040763301
561.1347	7244.18886689663	2.40768964850649	0.763701798185295	3.15265677549487	0.00161791916342056	1	NA	NA	NA	NA	NA	NA	NA	NA	NA	NA	NA	NA	NA	NA	NA	NA	0	2	4	4	1.40158635066297
161.1289	75908.0513313752	-0.398869602971799	0.126604393867675	-3.15051943132946	0.00162980414860099	1	NA	NA	NA	NA	NA	NA	NA	NA	NA	NA	NA	NA	NA	NA	NA	NA	2	2	3	4	-0.470528372291795
555.1525	6369.95051121057	2.20337583147965	0.700001308179087	3.14767387679787	0.00164575193489763	1	NA	NA	NA	NA	NA	NA	NA	NA	NA	NA	NA	NA	NA	NA	NA	NA	0	2	3	4	1.2984107576903
301.1508	104509.633991303	-0.555432079763277	0.176516410387757	-3.14663140125697	0.00165163029409753	1	NA	NA	NA	NA	NA	NA	NA	NA	NA	NA	NA	NA	NA	NA	NA	NA	2	2	4	4	-0.624319650550359
181.1339	24679.1190022537	0.605130069522629	0.192350250490315	3.1459801480898	0.00165531240884596	1	NA	NA	NA	NA	NA	NA	NA	NA	NA	NA	NA	NA	NA	NA	NA	NA	2	2	4	4	0.472544599404303
263.0531	6648.57730131838	2.27168906064182	0.722743889983736	3.14314529963435	0.00167142849674228	1	NA	NA	NA	NA	NA	NA	NA	NA	NA	NA	NA	NA	NA	NA	NA	NA	2	2	4	4	1.34004254957748
261.0737	8159.1177245526	2.59443863022704	0.82683413763791	3.13779815337426	0.00170222053508918	1	NA	NA	NA	NA	NA	NA	NA	NA	NA	NA	NA	NA	NA	NA	NA	NA	0	2	2	4	1.47785344290645
187.1081	226020.522756866	-0.57398481761385	0.183206001386767	-3.13300226667852	0.00173028105948636	1	NA	NA	NA	NA	NA	NA	NA	NA	NA	NA	NA	NA	NA	NA	NA	NA	2	2	4	4	-0.64343416300547
421.2925	5573.76568591057	-1.96058964896147	0.626590812628929	-3.12897924681597	0.00175414697074415	1	NA	NA	NA	NA	NA	NA	NA	NA	NA	NA	NA	NA	NA	NA	NA	NA	2	2	4	4	-1.43109815079378
457.2027	9254.11912076201	-0.665503534908922	0.212705441519987	-3.128756510192	0.00175547712056085	1	NA	NA	NA	NA	NA	NA	NA	NA	NA	NA	NA	NA	NA	NA	NA	NA	2	2	4	4	-0.723192596629135
557.3722	7635.17448514004	2.49046333052796	0.796316048222573	3.12748102475999	0.0017631120053388	1	NA	NA	NA	NA	NA	NA	NA	NA	NA	NA	NA	NA	NA	NA	NA	NA	2	2	3	4	1.43952087848809
315.17	13747.0090723873	-0.914917253917182	0.29295124700014	-3.12310414543736	0.00178954412806446	1	NA	NA	NA	NA	NA	NA	NA	NA	NA	NA	NA	NA	NA	NA	NA	NA	2	2	4	4	-0.905045784244255
246.9457	6561.98205656665	2.25079539307728	0.721398189639688	3.12004580189129	0.00180822921322613	1	NA	NA	NA	NA	NA	NA	NA	NA	NA	NA	NA	NA	NA	NA	NA	NA	2	2	4	4	1.32978161319633
189.0671	6831.64590911579	2.31486302562288	0.742643019480034	3.11706023607904	0.00182664245341915	1	Thymol,Perillyl_aldehyde,(+)-(S)-Carvone,2-(4-Methylphenyl)-2-propanol,2-Methyl-1-phenyl-2-propanol,4-Phenyl-2-butanol,Cuminyl_alcohol,4-tert-Butylphenol,2-trans-4-trans-7-cis-Decatrienal,1-Methoxy-4-propylbenzene,(2E,4Z,7Z)-2,4,7-Decatrienal,2-(4-Methylphenyl)-1-propanol,Teresantalal,(R)-Carvone,2,6,6-Trimethyl-1,4-cyclohexadiene-1-carboxaldehyde,Myrtenal,3-Caren-5-one,(-)-Pinocarvone,5-Isopropy…	1	C10H14O	[M+K]+	150.104465	189.0676244	-2.76303254802068	HMDB01878,HMDB03647,HMDB04487,HMDB29652,HMDB31570,HMDB31613,HMDB31817,HMDB32063,HMDB32213,HMDB32626,HMDB33544,HMDB34846,HMDB34921,HMDB35089,HMDB35172,HMDB35250,HMDB35591,HMDB35761,HMDB35770,HMDB35824,HMDB36061,HMDB36070,HMDB36089,HMDB36999,HMDB37561,HMDB38913,HMDB61788,HMDB34294,HMDB39104	(-)-Carvone,(+)-Sabinone,Piperitenone,Isopiperitenone,(-)-Isopiperitenone,Perillyl_aldehyde,p-Cumic_alcohol,Carvacrol,Chrysanthenone,Menthofuran,Pinocarvone,Thymol,Umbellulone,Verbenone,(+)-(S)-Carvone,(+)-Chrysanthenone,Myrtenal,2-tert-Butylphenol,2-sec-Butylphenol,4-sec-Butylphenol,3-tert-Butylphenol,4-tert-Butylphenol,4-n-Butylphenol,4-Isopropyl-3-methylphenol,Eucarvone,Safranal,(+)-Menthofura…	1	C10H14O	[M+K]+	150.104465	189.0676244	-2.76303254802068	C01767,C01868,C01951,C02289,C02485,C02576,C06576,C09840,C09843,C09868,C09884,C09908,C09911,C09913,C11383,C11394,C11939,C14130,C14138,C14139,C14188,C14200,C14464,C14741,C16955,C17062,C18025,C20944,C07715,C08457	2	2	1	4	1.36099881272833
264.0541	30200.2828430311	0.524407677116383	0.168416121861036	3.11376174276881	0.00184718587656217	1	NA	NA	NA	NA	NA	NA	NA	NA	NA	NA	NA	NA	NA	NA	NA	NA	2	2	4	4	0.423343551923185
286.9767	29018.3636162007	0.96847543975274	0.311119063416124	3.11287720244065	0.00185273088403437	1	NA	NA	NA	NA	NA	NA	NA	NA	NA	NA	NA	NA	NA	NA	NA	NA	0	2	4	4	0.661289306667344
490.2644	8064.4887432681	-0.438661869975199	0.140969108580861	-3.11175884128954	0.00185976355801211	1	NA	NA	NA	NA	NA	NA	NA	NA	NA	NA	NA	NA	NA	NA	NA	NA	1	2	2	4	-0.508492811584145
156.0273	28713.1318579742	-0.465098377362594	0.149791490179729	-3.10497196339085	0.00190297061509959	1	NA	NA	NA	NA	NA	NA	NA	NA	NA	NA	NA	NA	NA	NA	NA	NA	2	2	4	4	-0.537451993573897
390.3943	25274.1635737073	0.66678868489871	0.214783501122581	3.10446883216677	0.00190621010339311	1	NA	NA	NA	NA	NA	NA	NA	NA	NA	NA	NA	NA	NA	NA	NA	NA	2	2	4	4	0.507124572843296
403.255	20148.0638939705	-0.850446356211331	0.273968814324786	-3.10417212377734	0.00190812287953984	1	NA	NA	NA	NA	NA	NA	NA	NA	NA	NA	NA	NA	NA	NA	NA	NA	2	2	4	4	-0.868512820733875
480.0503	4705.08463454794	-1.49968230073547	0.483489491136762	-3.10178882525342	0.00192355124176387	1	NA	NA	NA	NA	NA	NA	NA	NA	NA	NA	NA	NA	NA	NA	NA	NA	2	2	4	4	-1.19878291561742
276.0484	6536.97146227322	2.24470424845991	0.723979952891277	3.10050608376031	0.00193190245084804	1	NA	NA	NA	NA	NA	NA	NA	NA	NA	NA	NA	NA	NA	NA	NA	NA	0	2	4	4	1.32542663201554
297.1446	39058.3330554663	-0.62733063384136	0.202414981186311	-3.09923025541247	0.00194024166368674	1	NA	NA	NA	NA	NA	NA	NA	NA	NA	NA	NA	NA	NA	NA	NA	NA	2	2	4	4	-0.690763926374263
455.0938	7358.35940662225	1.49044232451036	0.481019987934707	3.09850393308951	0.00194500388437143	1	NA	NA	NA	NA	NA	NA	NA	NA	NA	NA	NA	NA	NA	NA	NA	NA	2	2	4	4	0.927001976052395
383.0411	6099.79812490803	2.13390353608916	0.689021398036921	3.097006191925	0.00195485790540798	1	NA	NA	NA	NA	NA	NA	NA	NA	NA	NA	NA	NA	NA	NA	NA	NA	2	2	4	4	1.25758811303545
281.1498	30639.4497459954	-0.603368763379106	0.194837913483231	-3.0967728641327	0.00195639714818341	1	NA	NA	NA	NA	NA	NA	NA	NA	NA	NA	NA	NA	NA	NA	NA	NA	2	2	4	4	-0.671802635918624
120.0662	7411.85745773385	2.44376372066304	0.789810034633586	3.09411581709869	0.00197400410304169	1	NA	NA	NA	NA	NA	NA	NA	NA	NA	NA	NA	NA	NA	NA	NA	NA	2	2	4	4	1.42277574228941
250.0455	6742.730567209	2.2940522064913	0.74203888721115	3.09155253993922	0.00199112742212542	1	NA	NA	NA	NA	NA	NA	NA	NA	NA	NA	NA	NA	NA	NA	NA	NA	0	2	4	4	1.35194481191694
386.8882	6355.99018568458	2.19986139599285	0.712896524778594	3.08580743422204	0.00203000244474546	1	NA	NA	NA	NA	NA	NA	NA	NA	NA	NA	NA	NA	NA	NA	NA	NA	0	2	4	4	1.29423089713142
448.4229	5153.8346729551	1.8602826730771	0.603005890169477	3.0850157575646	0.00203541369171348	1	NA	NA	NA	NA	NA	NA	NA	NA	NA	NA	NA	NA	NA	NA	NA	NA	2	2	4	4	1.11876602659385
440.3212	7364.54612504144	2.43368792877441	0.789457428647721	3.08273485112823	0.00205107816418965	1	NA	NA	NA	NA	NA	NA	NA	NA	NA	NA	NA	NA	NA	NA	NA	NA	2	2	4	4	1.41455072831654
603.3015	68475.358615682	-1.27777667364423	0.414495962356841	-3.08272405448473	0.0020511525740739	1	NA	NA	NA	NA	NA	NA	NA	NA	NA	NA	NA	NA	NA	NA	NA	NA	0	2	4	4	-1.10426638858158
445.0895	18831.2312512395	-1.09399498842343	0.354896216207955	-3.0825772111991	0.00205216485601183	1	NA	NA	NA	NA	NA	NA	NA	NA	NA	NA	NA	NA	NA	NA	NA	NA	2	2	4	4	-1.00466066046359
130.0977	145910.914213542	-0.55909545779567	0.18157222586292	-3.07919041658808	0.00207563969999801	1	NA	NA	NA	NA	NA	NA	NA	NA	NA	NA	NA	NA	NA	NA	NA	NA	2	2	4	4	-0.628710236509849
300.9725	7201.33952730987	2.39831456904928	0.779186309972203	3.07797318607258	0.00208413667064025	1	NA	NA	NA	NA	NA	NA	NA	NA	NA	NA	NA	NA	NA	NA	NA	NA	2	2	3	4	1.39519157834763
385.0774	91617.5356157223	0.973162386087216	0.316247715403803	3.0772155455562	0.0020894415356722	1	NA	NA	NA	NA	NA	NA	NA	NA	NA	NA	NA	NA	NA	NA	NA	NA	0	2	4	4	0.663535978444503
316.1369	148955.787769751	0.550924194703739	0.179143399571741	3.07532510838119	0.00210273209204888	1	NA	NA	NA	NA	NA	NA	NA	NA	NA	NA	NA	NA	NA	NA	NA	NA	2	2	4	4	0.438520770792458
307.1672	9590.53484985525	2.84535456633193	0.926597687216455	3.07075509208265	0.00213518208793934	1	NA	NA	NA	NA	NA	NA	NA	NA	NA	NA	NA	NA	NA	NA	NA	NA	0	2	4	4	1.62154812361907
240.1234	6449.09103120038	2.22310077958771	0.724995939190981	3.06636307793456	0.0021668002336486	1	NA	NA	NA	NA	NA	NA	NA	NA	NA	NA	NA	NA	NA	NA	NA	NA	2	2	4	4	1.31393455154988
104.1092	16113.1516770944	1.89213874861377	0.617064520650523	3.06635478996433	0.00216686030244214	1	NA	NA	NA	NA	NA	NA	NA	NA	NA	NA	NA	NA	NA	NA	NA	NA	1	2	4	4	1.13923955722718
175.0385	6441.38522770929	2.22119155905567	0.724712002224597	3.06493000286656	0.00217720946270936	1	Tetrahydropteridine,1-Oxo-1H-2-benzopyran-3-carboxaldehyde,Juglone	1	C6H8N4	[M+K]+	136.074896	175.0380554	2.68855820481125	HMDB01216,HMDB30577,HMDB30773	Tetrahydropteridine,Juglone,Lawsone	1	C6H8N4	[M+K]+	136.074896	175.0380554	2.68855820481125	C05650,C03840,C10368	1	2	2	4	1.31108850049303
244.0568	5816.5528434562	2.05727890252341	0.671404275949645	3.06414328329018	0.002182943319035	1	NA	NA	NA	NA	NA	NA	NA	NA	NA	NA	NA	NA	NA	NA	NA	NA	2	2	0	4	1.21121193274039
342.9243	16625.2198489715	1.90591620153607	0.622195600750729	3.06321066757211	0.00218975844047595	1	NA	NA	NA	NA	NA	NA	NA	NA	NA	NA	NA	NA	NA	NA	NA	NA	2	2	0	4	1.14154399346549
181.0975	14569.777107895	0.365641787211088	0.119390092398126	3.06258065360898	0.00219437332042756	1	NA	NA	NA	NA	NA	NA	NA	NA	NA	NA	NA	NA	NA	NA	NA	NA	2	2	4	4	0.32336826321478
364.1006	16696.0741371005	1.8518821700917	0.605121927804505	3.06034550228692	0.00221081790983599	1	NA	NA	NA	NA	NA	NA	NA	NA	NA	NA	NA	NA	NA	NA	NA	NA	2	2	4	4	1.11316154017087
328.909	6205.88763406842	2.16158020407275	0.706975714636804	3.05750276752183	0.00223189580445659	1	NA	NA	NA	NA	NA	NA	NA	NA	NA	NA	NA	NA	NA	NA	NA	NA	2	2	4	4	1.27909480781367
496.2131	7160.91504584247	-0.296324050540403	0.0970807920171283	-3.05234479842441	0.00227061116441852	1	NA	NA	NA	NA	NA	NA	NA	NA	NA	NA	NA	NA	NA	NA	NA	NA	2	2	4	4	-0.370634403141275
446.1515	18458.3404714702	-0.445164613228515	0.14630314439374	-3.0427549255569	0.00234423164343032	1	NA	NA	NA	NA	NA	NA	NA	NA	NA	NA	NA	NA	NA	NA	NA	NA	0	2	2	4	-0.513975331612758
388.1501	6324.84042065019	2.19199493143285	0.720530575166074	3.04219558056592	0.00234859240782744	1	Murrayazolinol,Pyrafoline_D,(R)-Mahanine,Mukoenine_B	1	C23H25NO2	[M+(41K)]+	347.188529	388.1498054	0.750741069366804	HMDB38827,HMDB38828,HMDB38837,HMDB40788	NA	NA	NA	NA	NA	NA	NA	NA	2	2	4	4	1.28731428705191
359.06	16710.4877856459	0.925576046217419	0.304337937853555	3.04127724839484	0.00235576801869993	1	NA	NA	NA	NA	NA	NA	NA	NA	NA	NA	NA	NA	NA	NA	NA	NA	2	2	4	4	0.636791319748503
242.9257	6291.82756859763	2.1836298759653	0.718003908077718	3.04125068317726	0.00235597589089044	1	NA	NA	NA	NA	NA	NA	NA	NA	NA	NA	NA	NA	NA	NA	NA	NA	2	2	4	4	1.28182501643663
203.032	571319.822474497	0.451246044791937	0.14843660345881	3.03999171550132	0.00236584656265395	1	NA	NA	NA	NA	NA	NA	NA	NA	NA	NA	NA	NA	NA	NA	NA	NA	1	2	4	4	0.378374993283083
462.1819	5821.92448374562	-1.9096812375112	0.628233111538817	-3.03976533938741	0.00236762542809961	1	NA	NA	NA	NA	NA	NA	NA	NA	NA	NA	NA	NA	NA	NA	NA	NA	0	2	4	4	-1.40803895755579
223.1084	25022.8901759936	-0.465779589112683	0.153290430648123	-3.03854315721689	0.00237725051676221	1	NA	NA	NA	NA	NA	NA	NA	NA	NA	NA	NA	NA	NA	NA	NA	NA	2	2	4	4	-0.538842114323159
104.0711	154817.083795488	0.587862411596542	0.193647602455595	3.03573297134595	0.0023995176879363	1	NA	NA	NA	NA	NA	NA	NA	NA	NA	NA	NA	NA	NA	NA	NA	NA	2	2	4	4	0.46315179957975
462.2555	3730.06637603213	-1.36384606573608	0.449302429247414	-3.03547449770199	0.00240157532318284	1	NA	NA	NA	NA	NA	NA	NA	NA	NA	NA	NA	NA	NA	NA	NA	NA	1	2	2	4	-1.13579420301184
334.2087	1048302.49613161	-1.02871515504149	0.339303507187207	-3.03184356557183	0.00243065135752706	1	NA	NA	NA	NA	NA	NA	NA	NA	NA	NA	NA	NA	NA	NA	NA	NA	0	2	2	4	-0.956991901010682
438.3057	5864.98760324616	2.07067277963428	0.683227521894682	3.03072214346989	0.00243969646587114	1	NA	NA	NA	NA	NA	NA	NA	NA	NA	NA	NA	NA	NA	NA	NA	NA	2	2	4	4	1.21749719698902
259.033	6201.28093123151	2.16038426367708	0.712932395469347	3.03027927669751	0.00244327699439757	1	NA	NA	NA	NA	NA	NA	NA	NA	NA	NA	NA	NA	NA	NA	NA	NA	2	2	4	4	1.27637410046043
266.0195	6298.79749552173	2.1853882260483	0.721729863022689	3.02798642264246	0.00246189148162132	1	NA	NA	NA	NA	NA	NA	NA	NA	NA	NA	NA	NA	NA	NA	NA	NA	0	2	4	4	1.28319371089221
249.0084	5919.19199983583	2.08551214270587	0.689240320622335	3.02581273948512	0.00247965821917848	1	NA	NA	NA	NA	NA	NA	NA	NA	NA	NA	NA	NA	NA	NA	NA	NA	1	2	4	4	1.22765485325777
444.1739	5553.94386935132	1.98241171121706	0.655293745213838	3.02522605426388	0.00248447359155892	1	NA	NA	NA	NA	NA	NA	NA	NA	NA	NA	NA	NA	NA	NA	NA	NA	2	2	4	4	1.17446525575919
397.2714	32833.1386557747	-0.446258885245647	0.147547631450435	-3.02450727848895	0.00249038479300047	1	NA	NA	NA	NA	NA	NA	NA	NA	NA	NA	NA	NA	NA	NA	NA	NA	2	2	4	4	-0.514661730769005
361.0842	18323.1637638669	-1.16788321209486	0.386912920702944	-3.01846526596487	0.00254058523346676	1	NA	NA	NA	NA	NA	NA	NA	NA	NA	NA	NA	NA	NA	NA	NA	NA	2	2	4	4	-1.04119115274117
375.0331	5859.09982651109	2.06904649370478	0.685565250325626	3.0180154153409	0.0025443596164443	1	NA	NA	NA	NA	NA	NA	NA	NA	NA	NA	NA	NA	NA	NA	NA	NA	2	2	4	4	1.21623629849317
262.0923	6667.9262916359	2.27629724123853	0.754571254243075	3.01667632902599	0.00255562533099052	1	NA	NA	NA	NA	NA	NA	NA	NA	NA	NA	NA	NA	NA	NA	NA	NA	2	2	4	4	1.34300030005451
491.3321	42343.6305013675	-0.897440652185366	0.297610944025579	-3.01548269712902	0.0025657057745525	1	NA	NA	NA	NA	NA	NA	NA	NA	NA	NA	NA	NA	NA	NA	NA	NA	2	2	4	4	-0.892437311376411
446.1882	3332.89922345314	-1.2521490286997	0.415629375828113	-3.01265767417155	0.00258970864832775	1	NA	NA	NA	NA	NA	NA	NA	NA	NA	NA	NA	NA	NA	NA	NA	NA	2	2	4	4	-1.08564857827117
262.0149	6607.62266712146	2.26183107585228	0.751043381122688	3.01158512637608	0.00259887522211505	1	NA	NA	NA	NA	NA	NA	NA	NA	NA	NA	NA	NA	NA	NA	NA	NA	0	2	2	4	1.3326990036482
229.13	686725.660340158	-0.503920304672708	0.167581009945369	-3.00702510885323	0.00263817971074354	1	NA	NA	NA	NA	NA	NA	NA	NA	NA	NA	NA	NA	NA	NA	NA	NA	2	2	4	4	-0.57820457242629
606.4563	12537.628640781	-2.70480036240436	0.902343695690555	-2.99752785476536	0.00272178984368168	1	NA	NA	NA	NA	NA	NA	NA	NA	NA	NA	NA	NA	NA	NA	NA	NA	2	2	4	4	-1.86148169652338
243.1494	13354.8265064229	0.327589339358118	0.109323031369248	2.99652630607777	0.00273074676073743	1	NA	NA	NA	NA	NA	NA	NA	NA	NA	NA	NA	NA	NA	NA	NA	NA	2	2	4	4	0.297494657429799
230.1583	50993.4737068991	-0.476130745499211	0.158925724189904	-2.99593252084396	0.00273606972909793	1	NA	NA	NA	NA	NA	NA	NA	NA	NA	NA	NA	NA	NA	NA	NA	NA	0	2	3	4	-0.547903490636777
118.0835	11153.5622566482	1.65611347468834	0.552789388589308	2.99592124753816	0.00273617087990991	1	NA	NA	NA	NA	NA	NA	NA	NA	NA	NA	NA	NA	NA	NA	NA	NA	2	2	4	4	1.00167676911239
173.0925	233890.444187727	-0.382655574143311	0.127753796430699	-2.99525794797718	0.00274212841600709	1	NA	NA	NA	NA	NA	NA	NA	NA	NA	NA	NA	NA	NA	NA	NA	NA	0	2	3	4	-0.45113496194706
383.0778	94550.2555954178	-1.07448109063376	0.358823450797079	-2.99445615454325	0.00274934567682701	1	NA	NA	NA	NA	NA	NA	NA	NA	NA	NA	NA	NA	NA	NA	NA	NA	0	2	3	4	-0.98688912691758
167.0901	105237.125745333	-0.407563521225764	0.136186584761424	-2.9926847929974	0.00276535196030167	1	NA	NA	NA	NA	NA	NA	NA	NA	NA	NA	NA	NA	NA	NA	NA	NA	0	2	4	4	-0.480628855339382
349.1257	14935.5955545973	0.444674694092985	0.148644395383093	2.99153353846237	0.00277580045566318	1	NA	NA	NA	NA	NA	NA	NA	NA	NA	NA	NA	NA	NA	NA	NA	NA	2	2	4	4	0.373856924075099
366.275	5552.32327145081	1.98193471555792	0.662681466244501	2.99078036207923	0.00278265559285048	1	NA	NA	NA	NA	NA	NA	NA	NA	NA	NA	NA	NA	NA	NA	NA	NA	2	2	4	4	1.17326753140829
245.0594	5971.02230118327	2.09956052797407	0.702733289080082	2.9877060907738	0.00281079715088215	1	NA	NA	NA	NA	NA	NA	NA	NA	Penicillenic_acid	1	C9H12N2O4S	[M+H]+	244.05178	245.0590564	1.49719012787664	C11747	2	2	4	4	1.23794078106761
254.9672	6966.67525501854	2.34590396873107	0.78595340072555	2.98478760517539	0.00283775289646621	1	NA	NA	NA	NA	NA	NA	NA	NA	NA	NA	NA	NA	NA	NA	NA	NA	2	2	3	4	1.37944934960954
471.2865	31496.2205987968	0.700078773788623	0.234800842785594	2.98158543846409	0.00286760018702857	1	NA	NA	NA	NA	NA	NA	NA	NA	NA	NA	NA	NA	NA	NA	NA	NA	1	2	4	4	0.532594716074914
375.2126	23474.7574788899	-0.14056754684052	0.0471464199250181	-2.98151051689776	0.00286830194708148	1	NA	NA	NA	NA	NA	NA	NA	NA	NA	NA	NA	NA	NA	NA	NA	NA	2	2	4	4	-0.195784319235565
256.1773	5924.35527280381	2.08691384612297	0.699973787103336	2.9814171395748	0.00286917679421848	1	NA	NA	NA	NA	NA	NA	NA	NA	NA	NA	NA	NA	NA	NA	NA	NA	2	2	4	4	1.22893349132557
227.1032	48883.3059086994	-0.391555863700531	0.131756088174387	-2.97182368667688	0.00296036635289962	1	NA	NA	NA	NA	NA	NA	NA	NA	NA	NA	NA	NA	NA	NA	NA	NA	2	2	4	4	-0.464491109718896
484.0014	8496.15184334983	1.44305009825952	0.485801438995345	2.97045249854303	0.00297361388623658	1	NA	NA	NA	NA	NA	NA	NA	NA	NA	NA	NA	NA	NA	NA	NA	NA	2	2	3	4	0.90685875030226
196.8782	193414.194356067	1.07343205532659	0.361397948970844	2.97022176905933	0.00297584835448268	1	NA	NA	NA	NA	NA	NA	NA	NA	NA	NA	NA	NA	NA	NA	NA	NA	0	2	2	4	0.72163128074145
286.0647	5189.63816272273	1.87166111287755	0.630242435784676	2.96974784084042	0.00298044285350451	1	NA	NA	NA	NA	NA	NA	NA	NA	NA	NA	NA	NA	NA	NA	NA	NA	0	2	4	4	1.12440587588268
309.2212	6261.39108596834	-2.06965959186476	0.697363906387585	-2.9678329677052	0.00299907257546817	1	NA	NA	NA	NA	NA	NA	NA	NA	NA	NA	NA	NA	NA	NA	NA	NA	1	2	4	4	-1.48325167240426
371.0312	5525.51057853182	1.97405911819906	0.665435898874523	2.96656540703299	0.00301146299137473	1	NA	NA	NA	NA	NA	NA	NA	NA	NA	NA	NA	NA	NA	NA	NA	NA	0	2	4	4	1.16968441718016
156.0871	6010.81004272209	2.11025104340121	0.711439740928216	2.96616975690445	0.00301534002638732	1	NA	NA	NA	NA	NA	NA	NA	NA	NA	NA	NA	NA	NA	NA	NA	NA	2	2	2	4	1.24183196439276
228.0983	15497.1248456302	-0.405269312005098	0.13671740859637	-2.96428462304733	0.00303387534018049	1	NA	NA	NA	NA	NA	NA	NA	NA	NA	NA	NA	NA	NA	NA	NA	NA	2	2	4	4	-0.478604865287797
198.0529	49788.1242001685	0.299850618397435	0.101292121323617	2.96025608388085	0.00307383419043473	1	NA	NA	NA	NA	NA	NA	NA	NA	NA	NA	NA	NA	NA	NA	NA	NA	2	2	4	4	0.275564596995069
176.1164	21351.0998510581	-0.715219819375776	0.241809389450931	-2.95778348805976	0.00309859681379274	1	NA	NA	NA	NA	NA	NA	NA	NA	NA	NA	NA	NA	NA	NA	NA	NA	2	2	4	4	-0.759606297314853
174.0528	6355.85457528469	2.19981457225201	0.743748280812158	2.95774071551447	0.00309902676942958	1	Acetaminophen,2-Phenylglycine,Dopamine_quinone,Leukoaminochrome,Methyl_2-aminobenzoate,2-(Methylamino)benzoic_acid,3alpha,4,7,7alpha-Tetrahydro-1H-isoindole-1,3(2H)-dione,Ethyl_nicotinate,2-Amino-3-methylbenzoate,2-Hydroxyacetanilide	1	C8H9NO2	[M+Na]+	151.063329	174.0525504	1.26973146617255	HMDB01859,HMDB02210,HMDB12219,HMDB12992,HMDB29703,HMDB32609,HMDB33903,HMDB59846,HMDB60680,HMDB61919	N-(Acetyloxy)benzenamine,N-Methylanthranilate,N-Methyl-4-aminobenzoate,(E)-4-Hydroxyphenylacetaldehyde-oxime,(Z)-4-Hydroxyphenylacetaldehyde_oxime,Acetaminophen,(R)-Mandelamide,2-Amino-3-methylbenzoate,Dopamine_quinone,2-Descarboxy-cyclo-dopa,L-Phenylglycine,O-Methyl_anthranilate	1	C8H9NO2	[M+Na]+	151.063329	174.0525504	1.26973146617255	C02709,C03005,C03522,C04350,C04353,C06804,C07301,C16571,C17755,C17756,C18623,C20634	0	2	4	4	1.29284262365621
333.2903	23467.1379725082	0.698804766226348	0.236294112219809	2.95735158045874	0.00310294090911821	1	NA	NA	NA	NA	NA	NA	NA	NA	NA	NA	NA	NA	NA	NA	NA	NA	2	2	3	4	0.529824767554756
305.2953	5561.85113637572	1.98471308568709	0.671641653119668	2.95501786774006	0.00312650943238524	1	NA	NA	NA	NA	NA	NA	NA	NA	NA	NA	NA	NA	NA	NA	NA	NA	2	2	4	4	1.17566466730596
314.1965	5852.07682870768	-1.96747846303782	0.666837492078586	-2.95046167381056	0.00317299408171167	1	NA	NA	NA	NA	NA	NA	NA	NA	NA	NA	NA	NA	NA	NA	NA	NA	0	2	4	4	-1.43782816253804
452.0692	5767.27667356798	1.13067829301158	0.38337940324885	2.94924110014762	0.00318555353667591	1	NA	NA	NA	NA	NA	NA	NA	NA	NA	NA	NA	NA	NA	NA	NA	NA	2	2	4	4	0.750808441857259
441.3421	5524.26566393464	1.97368956448484	0.669340805806634	2.94870646965309	0.00319106903160397	1	NA	NA	NA	NA	NA	NA	NA	NA	NA	NA	NA	NA	NA	NA	NA	NA	2	2	4	4	1.16849337744463
461.2241	6454.83619732723	-0.495544004297414	0.168152803037299	-2.94698628477513	0.00320887435562443	1	NA	NA	NA	NA	NA	NA	NA	NA	NA	NA	NA	NA	NA	NA	NA	NA	0	2	3	4	-0.566163098780284
324.1322	7011.14267284809	-2.16585176370602	0.734965359661643	-2.94687597889391	0.00321001919500517	1	NA	NA	NA	NA	NA	NA	NA	NA	NA	NA	NA	NA	NA	NA	NA	NA	2	2	4	4	-1.53390721784622
397.3464	7153.0641481838	-2.15366078843076	0.731320331792316	-2.94489390600229	0.00323065420913942	1	NA	NA	NA	NA	NA	NA	NA	NA	NA	NA	NA	NA	NA	NA	NA	NA	2	2	4	4	-1.52808299457533
427.3001	5581.28134863066	1.990378932659	0.676143532684457	2.94372250335178	0.00324290622936905	1	NA	NA	NA	NA	NA	NA	NA	NA	NA	NA	NA	NA	NA	NA	NA	NA	2	2	3	4	1.17686577253906
326.0614	5126.81998879248	1.85167640497658	0.629507503241593	2.94146836287341	0.00326660208924375	1	NA	NA	NA	NA	NA	NA	NA	NA	NA	NA	NA	NA	NA	NA	NA	NA	2	2	4	4	1.11204483206941
283.1673	4980.44844963122	1.80400034725711	0.613888654325005	2.93864422244565	0.00329651245226029	1	NA	NA	NA	NA	NA	NA	NA	NA	NA	NA	NA	NA	NA	NA	NA	NA	2	2	4	4	1.07809083208178
318.1359	5644.92584982199	2.00878114501326	0.683750293411703	2.93788706837705	0.0033045737381717	1	NA	NA	NA	NA	NA	NA	NA	NA	NA	NA	NA	NA	NA	NA	NA	NA	2	2	4	4	1.1853214854948
146.0604	143275.381875231	-0.242811458583192	0.0826999557324215	-2.93605306596314	0.00332417451299753	1	NA	NA	NA	NA	NA	NA	NA	NA	NA	NA	NA	NA	NA	NA	NA	NA	2	2	2	4	-0.314509886054834
230.1332	44218.3177801856	-0.496055554895908	0.169061909282543	-2.93416510555835	0.00334446251100572	1	NA	NA	NA	NA	NA	NA	NA	NA	NA	NA	NA	NA	NA	NA	NA	NA	2	2	2	4	-0.56757545568915
315.1553	78955.0762294404	-0.518551132904141	0.176821052448167	-2.93263231795404	0.00336101669221525	1	NA	NA	NA	NA	NA	NA	NA	NA	NA	NA	NA	NA	NA	NA	NA	NA	0	2	4	4	-0.593196221491083
293.0636	71544.8374945717	1.01550153793735	0.346716388370457	2.92891127157309	0.00340151505556974	1	NA	NA	NA	NA	NA	NA	NA	NA	NA	NA	NA	NA	NA	NA	NA	NA	1	2	3	4	0.68466957844409
346.9767	4935.39467797493	1.78900300227144	0.61111306427212	2.92745010189281	0.00341753894661562	1	NA	NA	NA	NA	NA	NA	NA	NA	NA	NA	NA	NA	NA	NA	NA	NA	1	2	4	4	1.06739966590772
274.1653	27511.7657208387	-0.253758357223839	0.0867640124702635	-2.92469596551692	0.00344792909638898	1	NA	NA	NA	NA	NA	NA	NA	NA	NA	NA	NA	NA	NA	NA	NA	NA	2	2	4	4	-0.326538092776979
324.0846	4961.30112809445	1.79764548097454	0.615548764735344	2.92039491257437	0.00349588076887595	1	NA	NA	NA	NA	NA	NA	NA	NA	NA	NA	NA	NA	NA	NA	NA	NA	2	2	4	4	1.07379963573368
491.0328	7477.04462541745	-1.92345462555794	0.659057808174273	-2.91849152183829	0.00351729439825871	1	NA	NA	NA	NA	NA	NA	NA	NA	NA	NA	NA	NA	NA	NA	NA	NA	2	2	4	4	-1.41782922833811
426.1885	12708.8301166451	1.66118556911802	0.570058558755334	2.91406127248586	0.00356759876669598	1	NA	NA	NA	NA	NA	NA	NA	NA	NA	NA	NA	NA	NA	NA	NA	NA	0	2	2	4	1.00466066046359
144.081	21219.3288323087	0.227534896230065	0.0780818554431825	2.91405596010246	0.00356765947835174	1	NA	NA	NA	NA	NA	NA	NA	NA	NA	NA	NA	NA	NA	NA	NA	NA	2	2	4	4	0.216670443838869
128.0821	4872.00584986703	1.76763476033449	0.607442690254915	2.90996136539679	0.00361473436492096	1	NA	NA	NA	NA	NA	NA	NA	NA	NA	NA	NA	NA	NA	NA	NA	NA	2	2	4	4	1.05472916026703
205.0301	32013.1642893582	0.396805299339828	0.136439684112758	2.90828362671886	0.00363418568259989	1	NA	NA	NA	NA	NA	NA	NA	NA	NA	NA	NA	NA	NA	NA	NA	NA	2	2	0	4	0.341799681393094
379.0992	22856.8198482892	0.501510300783637	0.172443999141297	2.90825023358865	0.00363457379921717	1	NA	NA	NA	NA	NA	NA	NA	NA	NA	NA	NA	NA	NA	NA	NA	NA	0	2	4	4	0.412188148118174
352.2229	11168.7052035479	-0.315094860457743	0.108357488552823	-2.90791956020777	0.00363841913496989	1	NA	NA	NA	NA	NA	NA	NA	NA	NA	NA	NA	NA	NA	NA	NA	NA	1	2	4	4	-0.390028700677436
296.1341	5156.88604003933	1.86126617017802	0.640847841160335	2.90438080716315	0.00367980286396397	1	NA	NA	NA	NA	NA	NA	NA	NA	NA	NA	NA	NA	NA	NA	NA	NA	2	2	4	4	1.12101768781101
347.1262	5411.71478161813	1.94016567410187	0.668399115846395	2.90270532695879	0.0036995455567565	1	NA	NA	NA	NA	NA	NA	NA	NA	NA	NA	NA	NA	NA	NA	NA	NA	0	2	3	4	1.15902412765222
297.1102	6863.0437482262	2.32213672447236	0.800192963098408	2.90197093896061	0.00370822938950395	1	NA	NA	NA	NA	NA	NA	NA	NA	NA	NA	NA	NA	NA	NA	NA	NA	2	2	4	4	1.36556795079877
370.3316	14995.0962467192	1.78377155265107	0.61504548673007	2.90022704196174	0.00372892454116042	1	NA	NA	NA	NA	NA	NA	NA	NA	NA	NA	NA	NA	NA	NA	NA	NA	2	2	4	4	1.06421601806717
320.0933	4791.21520088103	1.73993556182225	0.599994607138977	2.89991866780101	0.00373259498006763	1	NA	NA	NA	NA	NA	NA	NA	NA	NA	NA	NA	NA	NA	NA	NA	NA	2	2	4	4	1.04119115274117
232.093	5468.92682833623	1.95730016293643	0.675090207948547	2.89931647636283	0.00373977206373077	1	NA	NA	NA	NA	NA	NA	NA	NA	NA	NA	NA	NA	NA	NA	NA	NA	2	2	4	4	1.16493016494375
163.0799	10344.8736108077	0.486788671904395	0.167943202398213	2.89853155681861	0.00374914578187775	1	NA	NA	NA	NA	NA	NA	NA	NA	NA	NA	NA	NA	NA	NA	NA	NA	2	2	4	4	0.404997269830769
332.9697	5235.06080205263	1.88593742877199	0.650713603494513	2.89826033856367	0.0037523897035833	1	NA	NA	NA	NA	NA	NA	NA	NA	NA	NA	NA	NA	NA	NA	NA	NA	0	2	2	4	1.13464874320953
365.9811	5599.2935488391	1.99560449162708	0.688601894314982	2.89805257305064	0.00375487642052214	1	NA	NA	NA	NA	NA	NA	NA	NA	NA	NA	NA	NA	NA	NA	NA	NA	2	2	0	4	1.18047931582213
459.0607	4511.69246487032	-1.76371701819405	0.608590182563186	-2.89803724858958	0.00375505989619538	1	NA	NA	NA	NA	NA	NA	NA	NA	NA	NA	NA	NA	NA	NA	NA	NA	2	2	4	4	-1.32832715281676
225.035	22175.732551985	-0.824077953187636	0.284467170466964	-2.89691760154565	0.00376848719816445	1	NA	NA	NA	NA	NA	NA	NA	NA	NA	NA	NA	NA	NA	NA	NA	NA	1	2	4	4	-0.849380418493209
293.0585	5348.51442892917	1.92099705399313	0.663206449569592	2.89652951240119	0.00377315150893214	1	NA	NA	NA	NA	NA	NA	NA	NA	NA	NA	NA	NA	NA	NA	NA	NA	0	2	4	4	1.14849394937349
136.9402	5128.61806585414	1.85223976623702	0.640397945552387	2.89232621544302	0.00382400670162437	1	NA	NA	NA	NA	NA	NA	NA	NA	NA	NA	NA	NA	NA	NA	NA	NA	2	2	4	4	1.11427963815429
154.0479	72072.5897155082	0.215284112121996	0.0744386904371344	2.89209967098776	0.00382676524286723	1	NA	NA	NA	NA	NA	NA	NA	NA	NA	NA	NA	NA	NA	NA	NA	NA	2	2	4	4	0.199463646328537
467.0713	5085.22041017147	-1.70157842520541	0.589410239458545	-2.88691697444643	0.00389036874072416	1	NA	NA	NA	NA	NA	NA	NA	NA	NA	NA	NA	NA	NA	NA	NA	NA	0	2	2	4	-1.3082530298154
135.0654	5097.39012413564	1.84220785494333	0.638290921480004	2.88615706874196	0.00389977481036874	1	NA	NA	NA	NA	NA	NA	NA	NA	NA	NA	NA	NA	NA	NA	NA	NA	2	2	4	4	1.10648197124804
79.0157	5394.79248632432	1.93506196031181	0.670854277511947	2.88447435632152	0.00392067688539262	1	NA	NA	NA	NA	NA	NA	NA	NA	NA	NA	NA	NA	NA	NA	NA	NA	2	2	4	4	1.15667299780431
417.2093	5758.24237791619	-2.0046982518544	0.695308368229968	-2.88317866352985	0.00393684081665706	1	NA	NA	NA	NA	NA	NA	NA	NA	NA	NA	NA	NA	NA	NA	NA	NA	2	2	4	4	-1.45494445334099
283.2036	5822.02812616885	2.05878115379262	0.714111343314751	2.88299741079059	0.00393910678626235	1	NA	NA	NA	NA	NA	NA	NA	NA	NA	NA	NA	NA	NA	NA	NA	NA	0	2	2	4	1.21246515563352
490.2753	4997.31753681401	-0.438650575949865	0.152188231729045	-2.88228972086905	0.00394796546715345	1	NA	NA	NA	NA	NA	NA	NA	NA	NA	NA	NA	NA	NA	NA	NA	NA	2	2	4	4	-0.507808573381599
420.1976	9177.74404331569	-0.432016440204907	0.149937758969889	-2.88130517071198	0.00396031990732642	1	NA	NA	NA	NA	NA	NA	NA	NA	NA	NA	NA	NA	NA	NA	NA	NA	2	2	4	4	-0.500979183202836
449.0666	32894.5548500138	-1.08085359819508	0.375262564144426	-2.88025958746874	0.0039734786391887	1	NA	NA	NA	NA	NA	NA	NA	NA	NA	NA	NA	NA	NA	NA	NA	NA	2	2	4	4	-0.992778131930382
437.243	7263.70800030911	-2.14436476144446	0.744510775705766	-2.88023334438872	0.00397380942015069	1	NA	NA	NA	NA	NA	NA	NA	NA	NA	NA	NA	NA	NA	NA	NA	NA	2	2	4	4	-1.51658759589647
460.2763	6746.20070941222	-0.698962557456963	0.242689598249503	-2.88006804782122	0.00397589347590877	1	NA	NA	NA	NA	NA	NA	NA	NA	NA	NA	NA	NA	NA	NA	NA	NA	2	2	4	4	-0.746828588250777
226.0845	5384.84630587117	1.93204652273447	0.671152812166122	2.87869839433267	0.00399320025723887	1	NA	NA	NA	NA	NA	NA	NA	NA	NA	NA	NA	NA	NA	NA	NA	NA	2	2	4	4	1.1554998270532
434.1702	5336.22178616985	1.91724408944158	0.666402429800184	2.87700645091654	0.00401467387992971	1	NA	NA	NA	NA	NA	NA	NA	NA	NA	NA	NA	NA	NA	NA	NA	NA	2	2	4	4	1.14617114474777
357.0802	20657.2078126009	1.74259442468698	0.60584900676811	2.87628502352891	0.00402386185148238	1	NA	NA	NA	NA	NA	NA	NA	NA	NA	NA	NA	NA	NA	NA	NA	NA	2	2	4	4	1.04222575855631
370.2079	7609.17761837353	-2.22698684332364	0.775406029144456	-2.87202673131235	0.00407848466361242	1	NA	NA	NA	NA	NA	NA	NA	NA	NA	NA	NA	NA	NA	NA	NA	NA	1	2	4	4	-1.55370708055654
254.1866	21655.7069973498	0.351721092915658	0.122548893292046	2.87004707645522	0.00410410691508873	1	NA	NA	NA	NA	NA	NA	NA	NA	NA	NA	NA	NA	NA	NA	NA	NA	2	2	4	4	0.315141801249592
432.2448	14719.9585375471	-0.661163716970903	0.230545140822658	-2.86782759598255	0.00413300680651071	1	NA	NA	NA	NA	NA	NA	NA	NA	NA	NA	NA	NA	NA	NA	NA	NA	2	2	4	4	-0.720851282212324
343.1497	5337.94369131563	1.91776412233736	0.668748385748525	2.86769159104709	0.00413478371897051	1	NA	NA	NA	NA	NA	NA	NA	NA	NA	NA	NA	NA	NA	NA	NA	NA	1	2	4	4	1.14733177326831
309.0587	13216.3648457196	0.381520613922489	0.133081425458326	2.86682091515439	0.0041461755835033	1	Aspartyl-Histidine,Histidinyl-Aspartate,D-erythro-L-galacto-Nonulose,3-Methoxyfukiic_acid,Uralenneoside,Diphenol_glucuronide	1	C10H14N4O5	[M+K]+	270.096421	309.0595804	-2.87485021134291	HMDB28755,HMDB28881,HMDB29955,HMDB29498,HMDB41272,HMDB59998	6-Hydroxyl-1,6-dihydropurine_ribonucleoside	1	C10H14N4O5	[M+K]+	270.096421	309.0595804	-2.87485021134291	C04583	2	2	2	4	0.330981380651811
336.0705	6079.30651530899	2.12847712436564	0.742511822062442	2.86659021596918	0.00414919880473794	1	NA	NA	NA	NA	NA	NA	NA	NA	NA	NA	NA	NA	NA	NA	NA	NA	1	2	4	4	1.25361986439695
339.0597	6031.51298331051	-1.96270635131319	0.684908036955273	-2.86564946739173	0.00416154765987456	1	NA	NA	NA	NA	NA	NA	NA	NA	NA	NA	NA	NA	NA	NA	NA	NA	2	2	4	4	-1.43445503531756
334.1091	13250.3367064792	1.66955542612036	0.58297460108139	2.86385620063622	0.00418517960613173	1	NA	NA	NA	NA	NA	NA	NA	NA	NA	NA	NA	NA	NA	NA	NA	NA	0	2	2	4	1.00765352384218
344.2069	9874.33368139977	-0.407648293367502	0.14241242378182	-2.8624489531337	0.00420380971170836	1	NA	NA	NA	NA	NA	NA	NA	NA	NA	NA	NA	NA	NA	NA	NA	NA	0	2	3	4	-0.48130395605295
322.1011	4664.26346759175	1.69530634976063	0.592295481366218	2.86226453365835	0.00420625675020018	1	NA	NA	NA	NA	NA	NA	NA	NA	NA	NA	NA	NA	NA	NA	NA	NA	1	2	2	4	1.01971633547028
351.1243	4600.93993441109	1.67251648280485	0.584641235690149	2.86075695777857	0.00422630908741604	1	NA	NA	NA	NA	NA	NA	NA	NA	NA	NA	NA	NA	NA	NA	NA	NA	2	2	1	4	1.00965379055384
289.1415	14264.049404351	0.694052139526605	0.242695465627657	2.85976558207073	0.0042395426372311	1	NA	NA	NA	NA	NA	NA	NA	NA	NA	NA	NA	NA	NA	NA	NA	NA	2	2	4	4	0.528441317559293
463.2814	8191.1120576694	-1.61102007431383	0.563376121084415	-2.85958175013321	0.00424200067622806	1	NA	NA	NA	NA	NA	NA	NA	NA	NA	NA	NA	NA	NA	NA	NA	NA	2	2	4	4	-1.26291011654679
227.1395	100039.036721657	-0.303827968806451	0.106333648790878	-2.85730784433042	0.00427251240356936	1	NA	NA	NA	NA	NA	NA	NA	NA	NA	NA	NA	NA	NA	NA	NA	NA	0	2	2	4	-0.378374993283083
315.0405	4986.941212054	1.80613798971607	0.632546685765462	2.85534337679821	0.00429903211577437	1	Biotin_sulfone,Glutamyl-Glutamate	1	C10H16N2O5S	[M+K]+	276.077995	315.0411544	-2.18542876177008	HMDB04818,HMDB28818	Biotin_sulfone	1	C10H16N2O5S	[M+K]+	276.077995	315.0411544	-2.18542876177008	C20387	2	2	3	4	1.08024389296582
402.8621	4955.49472525858	1.79570166908757	0.628936715845688	2.8551388778011	0.0043018013498742	1	NA	NA	NA	NA	NA	NA	NA	NA	NA	NA	NA	NA	NA	NA	NA	NA	0	2	2	4	1.07166143477443
350.2286	33821.5951967846	-0.336412289911255	0.11785697370746	-2.85441140501608	0.00431166557748447	1	NA	NA	NA	NA	NA	NA	NA	NA	NA	NA	NA	NA	NA	NA	NA	NA	0	2	4	4	-0.406956326864763
488.7317	6111.84302051483	0.465511311558137	0.163195037127666	2.85248448575045	0.00433789298454262	1	NA	NA	NA	NA	NA	NA	NA	NA	NA	NA	NA	NA	NA	NA	NA	NA	2	2	4	4	0.390677669936032
591.3859	27501.9307996999	4.42914165381392	1.55330081083052	2.8514384483233	0.00435219115076804	1	NA	NA	NA	NA	NA	NA	NA	NA	NA	NA	NA	NA	NA	NA	NA	NA	2	2	4	4	2.11013466434501
440.2387	5180.52369764437	1.86876620231969	0.65545692182296	2.85108927848724	0.00435697341591475	1	NA	NA	NA	NA	NA	NA	NA	NA	NA	NA	NA	NA	NA	NA	NA	NA	1	2	4	4	1.12327504695616
358.931	4871.09204483659	1.76731745711217	0.619878327349665	2.85107153958498	0.00435721649680564	1	NA	NA	NA	NA	NA	NA	NA	NA	NA	NA	NA	NA	NA	NA	NA	NA	2	2	4	4	1.0536809162746
553.3591	17610.2363791282	3.7670891023669	1.32167297365753	2.8502429704241	0.00436858430785133	1	NA	NA	NA	NA	NA	NA	NA	NA	NA	NA	NA	NA	NA	NA	NA	NA	2	2	4	4	1.98340671529755
246.0377	5978.10916704004	2.10146062492273	0.737628416861886	2.84894206470926	0.0043864867367433	1	NA	NA	NA	NA	NA	NA	NA	NA	NA	NA	NA	NA	NA	NA	NA	NA	0	2	4	4	1.23923575771614
344.218	4490.75920388626	1.63198410501661	0.572877096069224	2.84875083366819	0.00438912396364433	1	Fenpropimorph	1	C20H33NO	[M+(41K)]+	303.256214	344.2174904	1.34130313796705	HMDB37270	Fenpropimorph	1	C20H33NO	[M+(41K)]+	303.256214	344.2174904	1.34130313796705	C18787	2	2	4	4	0.985910950492035
352.1035	5152.07045868266	1.85972973838697	0.653046842330721	2.84777387752095	0.00440261939854812	1	Indole-3-acetic-acid-O-glucuronide	1	C16H17NO8	[M+H]+	351.095419	352.1026954	2.32659394735981	HMDB60001	NA	NA	NA	NA	NA	NA	NA	NA	2	2	4	4	1.11764232017601
349.2275	5967.68837711577	2.09866684529574	0.737550837007868	2.84545381822047	0.00443481896750054	1	NA	NA	NA	NA	NA	NA	NA	NA	NA	NA	NA	NA	NA	NA	NA	NA	2	2	1	4	1.23664787708047
424.0688	12629.2902465047	0.459105612639372	0.161505052808306	2.84267027350714	0.00447373268979746	1	NA	NA	NA	NA	NA	NA	NA	NA	NA	NA	NA	NA	NA	NA	NA	NA	0	2	3	4	0.383547981804579
348.1188	4440.63976625424	1.61316196917592	0.567628372678326	2.84193329090351	0.00448408731588253	1	Metixene	1	C20H23NS	[M+K]+	309.155121	348.1182804	1.5621127375954	HMDB14484	Pyriminobac	1	C16H17N3O6	[M+H]+	347.111737	348.1190134	-0.543492290681466	C18890	2	2	4	4	0.977149445360401
338.1057	5322.68731440384	1.91308326049041	0.673512767298572	2.84045582114753	0.00450491123570372	1	Benzyl_glycinate_4-methylbenzenesulfonate_salt	1	C16H19NO5S	[M+H]+	337.098396	338.1056724	0.0819270489575464	HMDB33374	NA	NA	NA	NA	NA	NA	NA	NA	2	2	0	4	1.14501205813646
388.219	27606.9307046705	-0.780617643342904	0.274853450980006	-2.84012312946978	0.00450961236472232	1	NA	NA	NA	NA	NA	NA	NA	NA	NA	NA	NA	NA	NA	NA	NA	NA	2	2	4	4	-0.818725434839488
330.063	5067.06487317768	1.83238783988036	0.645374157570584	2.83926435291137	0.00452176793303856	1	NA	NA	NA	NA	NA	NA	NA	NA	NA	NA	NA	NA	NA	NA	NA	NA	2	2	4	4	1.09765193711518
348.9323	14464.6083975758	1.72983673763813	0.60970330315079	2.83717790062605	0.00455142441674798	1	NA	NA	NA	NA	NA	NA	NA	NA	NA	NA	NA	NA	NA	NA	NA	NA	2	2	4	4	1.03603475353217
354.0387	4516.54713123635	1.64157490564365	0.578864365974873	2.83585413463663	0.004570331442358	1	NA	NA	NA	NA	NA	NA	NA	NA	NA	NA	NA	NA	NA	NA	NA	NA	2	2	4	4	0.992778131930382
338.1187	4546.12282266635	1.65249471178033	0.582780341882752	2.83553612402524	0.00457488409469867	1	NA	NA	NA	NA	NA	NA	NA	NA	NA	NA	NA	NA	NA	NA	NA	NA	0	2	3	4	0.999692453102146
176.1227	110683.55047229	-0.725817273459999	0.256049382823954	-2.83467691058265	0.00458720517635119	1	NA	NA	NA	NA	NA	NA	NA	NA	NA	NA	NA	NA	NA	NA	NA	NA	2	2	4	4	-0.770080193658835
379.2285	12375.4737865935	-2.27183668640735	0.80159404318759	-2.83414866379651	0.00459479512159813	1	NA	NA	NA	NA	NA	NA	NA	NA	NA	NA	NA	NA	NA	NA	NA	NA	2	2	4	4	-1.56793809725445
343.1981	36064.3724448878	-0.722030876514354	0.254831203035785	-2.8333691789422	0.00460601567555814	1	NA	NA	NA	NA	NA	NA	NA	NA	NA	NA	NA	NA	NA	NA	NA	NA	2	2	4	4	-0.766848502702116
156.9902	4477.26231727335	1.62693657414363	0.574407685274211	2.83237257413603	0.00462039777796172	1	NA	NA	NA	NA	NA	NA	NA	NA	NA	NA	NA	NA	NA	NA	NA	NA	0	2	4	4	0.983957422214386
248.0591	60862.6010082954	-0.575885104320095	0.203343448381047	-2.83208093944063	0.00462461407155712	1	NA	NA	NA	NA	NA	NA	NA	NA	NA	NA	NA	NA	NA	NA	NA	NA	0	2	2	4	-0.647136918275339
332.0526	5768.03331124894	2.04372451571462	0.72227402491115	2.82956945041188	0.00466106824476839	1	NA	NA	NA	NA	NA	NA	NA	NA	NA	NA	NA	NA	NA	NA	NA	NA	1	2	4	4	1.20125388713479
418.9838	4835.47462814328	1.75516999537398	0.620345602631527	2.82934220526186	0.00466437950189015	1	Tectorigenin_4-sulfate,Tectorigenin_7-sulfate	1	C16H12O9S	[M+K]+	380.020207	418.9833664	0.975456385038832	HMDB41777,HMDB41778	NA	NA	NA	NA	NA	NA	NA	NA	2	2	4	4	1.04845697053601
372.1644	14575.1478259958	-0.717773503433128	0.253816679946961	-2.82792093720207	0.00468513758473853	1	NA	NA	NA	NA	NA	NA	NA	NA	NA	NA	NA	NA	NA	NA	NA	NA	2	2	4	4	-0.76442998129726
360.0775	5056.99826696621	1.82911678204874	0.64705207532746	2.82684632627608	0.00470088811180288	1	NA	NA	NA	NA	NA	NA	NA	NA	NA	NA	NA	NA	NA	NA	NA	NA	2	2	4	4	1.09655419021608
259.0791	23572.878611437	-0.507333971024371	0.179553037545461	-2.82553822513817	0.00472012557541176	1	NA	NA	NA	NA	NA	NA	NA	NA	NA	NA	NA	NA	NA	NA	NA	NA	2	2	4	4	-0.581050021029562
228.0871	4981.16869360585	1.80422296086964	0.639189428244421	2.82267334399612	0.00476250684178359	1	NA	NA	NA	NA	NA	NA	NA	NA	NA	NA	NA	NA	NA	NA	NA	NA	2	2	4	4	1.07916673719099
303.0872	5080.13973546509	1.83662357322476	0.650789972702611	2.82214485511755	0.00477036249892719	1	Hesperetin,Isoferreirin,5,7,3-Trihydroxy-4-methoxyflavanone,Ferreirin,Porric_acid_A,Divanillin,3,3,4,4-Tetrahydroxy-2-methoxychalcone,Folerogenin,2,3,6-Trihydroxy-4-methoxybenzylcoumaranone,Blumeatin,4,5,7-Trihydroxy-3-methoxyflavanone,4-Methoxy-2,3,7-trihydroxyisoflavanone	1	C16H14O6	[M+H]+	302.07904	303.0863164	2.91633093325134	HMDB05782,HMDB29491,HMDB30746,HMDB31657,HMDB31912,HMDB32245,HMDB35616,HMDB37507,HMDB39377,HMDB40316,HMDB40560,HMDB41673	Hesperetin,Homoeriodictyol,Haematoxylin,Nanafrocin,Ferreirin,Dihydrokalafungin,Homoeriodictyol_chalcone	1	C16H14O6	[M+H]+	302.07904	303.0863164	2.91633093325134	C01709,C09756,C09931,C10377,C10419,C12436,C16405	2	2	4	4	1.09985140840291
353.2128	12487.1822104796	-1.83308871832633	0.649836632038988	-2.82084546784422	0.00478972696552731	1	NA	NA	NA	NA	NA	NA	NA	NA	NA	NA	NA	NA	NA	NA	NA	NA	2	2	4	4	-1.36404173963777
495.0858	6144.59112900214	1.21644313845017	0.431256786143881	2.82069332595806	0.00479199894668105	1	NA	NA	NA	NA	NA	NA	NA	NA	NA	NA	NA	NA	NA	NA	NA	NA	2	2	4	4	0.783905736111221
369.3112	28930.9407948691	0.67806679863216	0.24040878718244	2.82047427042504	0.00479527188271931	1	NA	NA	NA	NA	NA	NA	NA	NA	NA	NA	NA	NA	NA	NA	NA	NA	2	2	4	4	0.51603525727318
438.1551	4932.82432201115	1.78812847132213	0.634022097774799	2.8202936105821	0.00479797266594143	1	NA	NA	NA	NA	NA	NA	NA	NA	NA	NA	NA	NA	NA	NA	NA	NA	1	2	3	4	1.06527603437597
337.2588	5727.34513729862	-1.89654861237095	0.672808481948564	-2.81885360136697	0.00481954941667408	1	NA	NA	NA	NA	NA	NA	NA	NA	NA	NA	NA	NA	NA	NA	NA	NA	2	2	4	4	-1.3904326787517
288.1081	4941.26868602344	1.79095253134096	0.635700076773008	2.81729167067642	0.00484305224149782	1	NA	NA	NA	NA	NA	NA	NA	NA	NA	NA	NA	NA	NA	NA	NA	NA	2	2	4	4	1.06952812215411
328.0407	14955.9026236247	0.598471017646526	0.212463587699189	2.81681686790423	0.00485021726137728	1	Citrusinine_II,Grandisine_III	1	C15H13NO5	[M+(41K)]+	287.079374	328.0406504	0.301791865906576	HMDB30373,HMDB40683	NA	NA	NA	NA	NA	NA	NA	NA	0	2	4	4	0.469185283260518
305.0571	5005.14278758463	1.81214299468939	0.643387732336813	2.81656441926178	0.00485403074613906	1	NA	NA	NA	NA	NA	NA	NA	NA	NA	NA	NA	NA	NA	NA	NA	NA	2	2	4	4	1.08564857827117
296.0978	5034.18902061808	1.82167643022495	0.6468310975542	2.81630929173485	0.00485788745391356	1	NA	NA	NA	NA	NA	NA	NA	NA	NA	NA	NA	NA	NA	NA	NA	NA	2	2	4	4	1.09217635601025
340.1243	5091.23761585901	1.84021945929464	0.653637505733397	2.81535169440724	0.00487238798960194	1	NA	NA	NA	NA	NA	NA	NA	NA	NA	NA	NA	NA	NA	NA	NA	NA	2	2	4	4	1.10537350165669
297.1081	13048.5158708178	-0.694354198850049	0.246711242733839	-2.81444084653711	0.00488621694029606	1	NA	NA	NA	NA	NA	NA	NA	NA	NA	NA	NA	NA	NA	NA	NA	NA	0	2	4	4	-0.741276577856895
429.1908	5073.55250603481	1.83449421183588	0.6518828788852	2.81414694457551	0.00489068667856788	1	NA	NA	NA	NA	NA	NA	NA	NA	NA	NA	NA	NA	NA	NA	NA	NA	2	2	0	4	1.09875100833412
393.0511	4895.76491742583	1.7756661987483	0.631112658796945	2.81354869688901	0.00489979641547299	1	Niazidin	1	C15H18N2O6S	[M+K]+	354.08856	393.0517194	-1.49496865414368	HMDB31981	(S)-N-[3-(3,4-Methylenedioxyphenyl)-2-(mercaptomethyl)-1-oxoprolyl]glycine	1	C15H18N2O6S	[M+K]+	354.08856	393.0517194	-1.49496865414368	C01313	2	2	4	4	1.05893377597847
498.8031	7175.59231925949	-0.514886282409174	0.183066261136478	-2.81256786047169	0.00491476518770096	1	NA	NA	NA	NA	NA	NA	NA	NA	NA	NA	NA	NA	NA	NA	NA	NA	2	2	4	4	-0.59104645655625
306.0411	30019.3887269058	0.465263678430538	0.165552618375898	2.81036738044292	0.00494849782249689	1	NA	NA	NA	NA	NA	NA	NA	NA	NA	NA	NA	NA	NA	NA	NA	NA	0	2	3	4	0.390028700677436
310.1859	6961.57067538483	2.34474238202047	0.834660179293183	2.80921797899365	0.00496620089447071	1	NA	NA	NA	NA	NA	NA	NA	NA	NA	NA	NA	NA	NA	NA	NA	NA	2	2	4	4	1.37789382970268
414.1055	19803.6554949975	-0.833018377845739	0.296711365624259	-2.80750410788319	0.00499270430736914	1	NA	NA	NA	NA	NA	NA	NA	NA	NA	NA	NA	NA	NA	NA	NA	NA	1	2	2	4	-0.851970991769303
381.0794	1592223.84675536	-0.90355512535498	0.321891359812923	-2.8070188832658	0.00500023104783443	1	NA	NA	NA	NA	NA	NA	NA	NA	NA	NA	NA	NA	NA	NA	NA	NA	0	2	3	4	-0.898723688562258
267.0392	19419.8155428204	-1.04225834745577	0.371391894657585	-2.80635728040514	0.00501051027671887	1	NA	NA	NA	NA	NA	NA	NA	NA	NA	NA	NA	NA	NA	NA	NA	NA	1	2	4	4	-0.971349879907724
271.0694	18108.0662384512	0.212782365942102	0.0758478068364039	2.80538587491465	0.00502563748876886	1	NA	NA	NA	NA	NA	NA	NA	NA	NA	NA	NA	NA	NA	NA	NA	NA	2	2	3	4	0.197623648366796
433.1367	5151.49201902717	1.85954222016527	0.663414020700785	2.80298902667294	0.00506313920062152	1	NA	NA	NA	NA	NA	NA	NA	NA	NA	NA	NA	NA	NA	NA	NA	NA	2	2	4	4	1.11652002325358
480.1818	5869.73988431751	0.560626074457386	0.200091145261259	2.80185349394335	0.00508099420346912	1	NA	NA	NA	NA	NA	NA	NA	NA	NA	NA	NA	NA	NA	NA	NA	NA	2	2	4	4	0.447808554221102
316.1584	11157.6199624284	-0.545956305622761	0.195512793366507	-2.79243263942996	0.00523133584144147	1	NA	NA	NA	NA	NA	NA	NA	NA	NA	NA	NA	NA	NA	NA	NA	NA	2	2	2	4	-0.613395370624223
104.1098	4484.90935720173	1.62979765206993	0.58405131485272	2.7905042084888	0.00526260160510563	1	NA	NA	NA	NA	NA	NA	NA	NA	NA	NA	NA	NA	NA	NA	NA	NA	2	2	4	4	0.984933716506211
504.259	175521.728416168	-1.08154868895476	0.387661741547335	-2.78992888139492	0.00527196205443946	1	NA	NA	NA	NA	NA	NA	NA	NA	NA	NA	NA	NA	NA	NA	NA	NA	2	2	4	4	-0.99376298329368
446.037	3571.13476075521	-1.33081065191641	0.477471598890104	-2.78720379392181	0.00531650329174379	1	NA	NA	NA	NA	NA	NA	NA	NA	NA	NA	NA	NA	NA	NA	NA	NA	2	2	4	4	-1.12440587588268
165.139	5240.96404465629	1.88776337199913	0.677836736056051	2.78498238821189	0.00535306305089709	1	NA	NA	NA	NA	NA	NA	NA	NA	NA	NA	NA	NA	NA	NA	NA	NA	0	2	3	4	1.13808960460052
458.2971	3611.64785643515	-1.30864667100052	0.470309079630861	-2.78252478567426	0.00539377452228345	1	NA	NA	NA	NA	NA	NA	NA	NA	NA	NA	NA	NA	NA	NA	NA	NA	2	2	4	4	-1.11652002325358
154.0503	5208.30331315143	1.87752307426327	0.675396901494604	2.7798810893394	0.00543788066496675	1	3-Hydroxyanthranilic_acid,3-Aminosalicylic_acid,Aminosalicylic_Acid,Mesalazine,6-Methoxy-pyridine-3-carboxylic_acid,2-Nitro-p-cresol	1	C7H7NO3	[M+H]+	153.042594	154.0498704	2.63161532659965	HMDB01476,HMDB01972,HMDB14378,HMDB14389,HMDB59749,HMDB59811	3-Hydroxyanthranilate,3-Hydroxy-2-methylpyridine-5-carboxylate,4-Aminosalicylate,(5R)-Carbapen-2-em-3-carboxylate,4-Nitroanisole,Salicylhydroxamic_acid,3-Amino-5-hydroxybenzoate,3-Amino-4-hydroxybenzoate,o-Hydroxylaminobenzoate,2-Nitroanisole	1	C7H7NO3	[M+H]+	153.042594	154.0498704	2.63161532659965	C00632,C01270,C02518,C06669,C07555,C11343,C12107,C12115,C16235,C19270	0	2	4	4	1.12667185793847
359.1925	5833.16736446963	-1.90994900588543	0.687534299500043	-2.77796905154302	0.00546998279099026	1	NA	NA	NA	NA	NA	NA	NA	NA	NA	NA	NA	NA	NA	NA	NA	NA	0	2	2	4	-1.40966130069246
361.2082	16685.7507607556	-0.577389982614169	0.207907210171041	-2.77715227932289	0.0054837480432499	1	NA	NA	NA	NA	NA	NA	NA	NA	NA	NA	NA	NA	NA	NA	NA	NA	2	2	3	4	-0.648620505411868
359.0461	4530.65698645167	1.64678440927741	0.593752164473356	2.77352152600246	0.00554531715420097	1	NA	NA	NA	NA	NA	NA	NA	NA	NA	NA	NA	NA	NA	NA	NA	NA	2	2	4	4	0.996723337768499
137.1075	63934.6574765321	0.58306682144262	0.210291615943125	2.77265842876168	0.00556004473831896	1	NA	NA	NA	NA	NA	NA	NA	NA	NA	NA	NA	NA	NA	NA	NA	NA	2	2	4	4	0.460475666671801
614.4247	104634.166530009	-1.16230336903856	0.419387337859335	-2.77143171506148	0.00558103767873263	1	NA	NA	NA	NA	NA	NA	NA	NA	NA	NA	NA	NA	NA	NA	NA	NA	0	2	2	4	-1.03912527752114
137.0792	16565.1772537367	-0.417249610770371	0.150629807773014	-2.77003348101678	0.00560505307051556	1	NA	NA	NA	NA	NA	NA	NA	NA	NA	NA	NA	NA	NA	NA	NA	NA	0	2	2	4	-0.490100398507295
210.9774	24662.3884907638	1.9597780776123	0.707999214651784	2.76805120267849	0.00563925951739711	1	NA	NA	NA	NA	NA	NA	NA	NA	NA	NA	NA	NA	NA	NA	NA	NA	2	2	4	4	1.16611625758127
322.2228	17276.6302865837	-0.697260847350096	0.25199419724244	-2.76697183895576	0.00565796423859675	1	NA	NA	NA	NA	NA	NA	NA	NA	NA	NA	NA	NA	NA	NA	NA	NA	2	2	4	4	-0.745239956606284
589.4792	24577.0106443993	-2.67366700185922	0.9679687189685	-2.76214194680627	0.00574235071142325	1	NA	NA	NA	NA	NA	NA	NA	NA	NA	NA	NA	NA	NA	NA	NA	NA	2	2	4	4	-1.83171064359257
359.229	15414.7364504962	-0.56210790060617	0.203548809849605	-2.76153862565687	0.00575297112019235	1	NA	NA	NA	NA	NA	NA	NA	NA	NA	NA	NA	NA	NA	NA	NA	NA	2	2	0	4	-0.633112975885485
411.1141	4018.41574144378	1.44403509557808	0.523593785826899	2.75793016392957	0.00581686235095258	1	NA	NA	NA	NA	NA	NA	NA	NA	NA	NA	NA	NA	NA	NA	NA	NA	2	2	0	4	0.907766351949197
414.3248	4378.76515329027	1.58957208912935	0.576472616544916	2.75741126899737	0.00582610229888984	1	NA	NA	NA	NA	NA	NA	NA	NA	NA	NA	NA	NA	NA	NA	NA	NA	2	2	4	4	0.966541749993806
244.1659	64828.2897804354	-0.796282303652968	0.288848913237773	-2.7567432909034	0.00583801644670305	1	NA	NA	NA	NA	NA	NA	NA	NA	NA	NA	NA	NA	NA	NA	NA	NA	2	2	1	4	-0.830553992797556
198.0108	27259.37389335	0.490110259816859	0.177878899575177	2.7553029672849	0.00586378102400683	1	NA	NA	NA	NA	NA	NA	NA	NA	NA	NA	NA	NA	NA	NA	NA	NA	2	2	3	4	0.408263232661279
156.1499	22345.5799002441	0.462374416991202	0.167975538965699	2.7526294592549	0.00591187670660999	1	NA	NA	NA	NA	NA	NA	NA	NA	NA	NA	NA	NA	NA	NA	NA	NA	2	2	4	4	0.386138321373216
197.0689	28672.6192638483	-0.422812383679587	0.153671574109979	-2.75140269843914	0.00593406456682093	1	NA	NA	NA	NA	NA	NA	NA	NA	NA	NA	NA	NA	NA	NA	NA	NA	2	2	4	4	-0.494852655570637
287.0142	10571.0579048335	-2.15329250997719	0.782659282766316	-2.75125147991136	0.00593680477603305	1	NA	NA	NA	NA	NA	NA	NA	NA	NA	NA	NA	NA	NA	NA	NA	NA	0	2	4	4	-1.52422879053215
353.1556	9984.77292687475	-0.475276472169834	0.172762485841974	-2.75103978652269	0.00594064275708267	1	NA	NA	NA	NA	NA	NA	NA	NA	NA	NA	NA	NA	NA	NA	NA	NA	0	2	2	4	-0.547204871773434
122.9248	178896.236225649	0.882071633004014	0.320753977289679	2.74999437406009	0.00595962879057305	1	NA	NA	NA	NA	NA	NA	NA	NA	NA	NA	NA	NA	NA	NA	NA	NA	2	2	4	4	0.618484180423235
329.9157	5037.7399172287	1.82282216604784	0.663750806986737	2.74624474555895	0.00602817745865451	1	NA	NA	NA	NA	NA	NA	NA	NA	NA	NA	NA	NA	NA	NA	NA	NA	2	2	4	4	1.09326885047777
354.9714	5986.63192611515	-1.93949262104556	0.706261291874107	-2.74614033553927	0.00603009634993323	1	NA	NA	NA	NA	NA	NA	NA	NA	NA	NA	NA	NA	NA	NA	NA	NA	2	2	4	4	-1.42443234072669
403.0999	4900.6724038986	1.77731955053201	0.647411194584357	2.74527157608552	0.00604608412759096	1	NA	NA	NA	NA	NA	NA	NA	NA	NA	NA	NA	NA	NA	NA	NA	NA	2	2	0	4	1.06104312032404
315.1012	17752.6668375957	-0.448740940219716	0.163508549000732	-2.7444494062369	0.00606124967558042	1	NA	NA	NA	NA	NA	NA	NA	NA	NA	NA	NA	NA	NA	NA	NA	NA	2	2	4	4	-0.518097374955413
313.1778	6328.29994739565	-1.98583209792758	0.723983648698071	-2.74292396174785	0.00608947845728048	1	NA	NA	NA	NA	NA	NA	NA	NA	NA	NA	NA	NA	NA	NA	NA	NA	2	2	4	4	-1.44291873970971
467.1421	6868.04602462272	0.516504455288625	0.18831967054583	2.74270050383784	0.00609362353800254	1	NA	NA	NA	NA	NA	NA	NA	NA	NA	NA	NA	NA	NA	NA	NA	NA	2	2	4	4	0.418087471881192
341.1725	5210.3738035526	1.87817274565034	0.685084755621144	2.74151881243871	0.00611558586152908	1	NA	NA	NA	NA	NA	NA	NA	NA	NA	NA	NA	NA	NA	NA	NA	NA	2	2	4	4	1.12780702134645
346.2225	62192.2976741191	-0.322382250426358	0.117605940943776	-2.74120718595738	0.00612138946157422	1	NA	NA	NA	NA	NA	NA	NA	NA	NA	NA	NA	NA	NA	NA	NA	NA	2	2	4	4	-0.394574954187292
106.114	3962.27836413242	1.41997626666364	0.518051651999486	2.74099360784405	0.00612536991445877	1	NA	NA	NA	NA	NA	NA	NA	NA	NA	NA	NA	NA	NA	NA	NA	NA	0	2	3	4	0.892437311376411
124.9229	20868.4511731671	0.793132160656667	0.289370540707095	2.74088771689958	0.00612734426702851	1	NA	NA	NA	NA	NA	NA	NA	NA	NA	NA	NA	NA	NA	NA	NA	NA	2	2	4	4	0.57678360319346
275.1718	27632.4499785902	-0.403397281901595	0.14722840103541	-2.73994201570236	0.00614500243993178	1	NA	NA	NA	NA	NA	NA	NA	NA	NA	NA	NA	NA	NA	NA	NA	NA	2	2	1	4	-0.476582833962899
174.1605	37295.1003535165	0.417952074665315	0.152658939178903	2.73781592426442	0.00618486834436566	1	NA	NA	NA	NA	NA	NA	NA	NA	NA	NA	NA	NA	NA	NA	NA	NA	2	2	4	4	0.359064855204387
382.0829	176510.562957686	-1.02931503021848	0.37601760780874	-2.7374117829664	0.0061924726031004	1	NA	NA	NA	NA	NA	NA	NA	NA	NA	NA	NA	NA	NA	NA	NA	NA	2	2	4	4	-0.957942953703767
285.085	28692.8548636466	0.41240625167907	0.150807783403105	2.73464832101351	0.00624469544544017	1	NA	NA	NA	NA	NA	NA	NA	NA	NA	NA	NA	NA	NA	NA	NA	NA	1	2	3	4	0.354578619366352
397.0651	7544.56497680826	-1.86643109008046	0.682627767874433	-2.73418571279654	0.00625347627605457	1	NA	NA	NA	NA	NA	NA	NA	NA	NA	NA	NA	NA	NA	NA	NA	NA	2	2	4	4	-1.37789382970268
393.3341	28054.0083032661	-0.241077534449323	0.0882464372186421	-2.73186705376016	0.00629765475578972	1	NA	NA	NA	NA	NA	NA	NA	NA	NA	NA	NA	NA	NA	NA	NA	NA	2	2	4	4	-0.311352187509397
321.0495	6983.70604175907	-2.08419239253515	0.762996760378905	-2.73158747292733	0.00630300067338694	1	NA	NA	NA	NA	NA	NA	NA	NA	NA	NA	NA	NA	NA	NA	NA	NA	0	2	2	4	-1.48869347460196
389.0252	8113.15668171696	-2.19655642746959	0.804360944863427	-2.73080939781648	0.00631789990179074	1	NA	NA	NA	NA	NA	NA	NA	NA	NA	NA	NA	NA	NA	NA	NA	NA	2	2	4	4	-1.54969833191982
396.0725	4703.234024103	1.70914096512814	0.625930175629927	2.73056170108445	0.00632264965196615	1	NA	NA	NA	NA	NA	NA	NA	NA	NA	NA	NA	NA	NA	NA	NA	NA	0	2	4	4	1.02682199934057
360.1781	5001.21532189248	1.81084610634247	0.663450482312951	2.72943671700925	0.00634426244276615	1	NA	NA	NA	NA	NA	NA	NA	NA	NA	NA	NA	NA	NA	NA	NA	NA	2	2	4	4	1.08348290602325
425.0996	4469.95516960542	1.6241838666732	0.596357908153939	2.72350520461942	0.00645931978458091	1	NA	NA	NA	NA	NA	NA	NA	NA	NA	NA	NA	NA	NA	NA	NA	NA	2	2	4	4	0.981034150217729
403.2186	9999.07241102872	-0.495765429769494	0.182253323882642	-2.72019966060389	0.0065242509408991	1	NA	NA	NA	NA	NA	NA	NA	NA	NA	NA	NA	NA	NA	NA	NA	NA	2	2	4	4	-0.566869135889283
328.2234	23613.8415469739	-0.334075923017183	0.122910725292348	-2.71803719506633	0.00656704553048724	1	NA	NA	NA	NA	NA	NA	NA	NA	NA	NA	NA	NA	NA	NA	NA	NA	2	2	4	4	-0.403039765906918
229.1188	21530.9508418787	-0.293194729799456	0.108014965612921	-2.71438988232556	0.00663979707444484	1	NA	NA	NA	NA	NA	NA	NA	NA	NA	NA	NA	NA	NA	NA	NA	NA	2	2	4	4	-0.36677244878949
334.1612	26468.2433555727	-0.512416488128271	0.188806330264384	-2.71397938517601	0.00664803030576014	1	NA	NA	NA	NA	NA	NA	NA	NA	NA	NA	NA	NA	NA	NA	NA	NA	2	2	4	4	-0.586040918467561
399.1761	18060.1685600321	-0.352441791693562	0.130006817124609	-2.71094854476558	0.00670910367545293	1	NA	NA	NA	NA	NA	NA	NA	NA	NA	NA	NA	NA	NA	NA	NA	NA	2	2	4	4	-0.421371158897456
447.177	3079.37738856774	-1.01608492891529	0.374929000216467	-2.71007291601516	0.0067268418104326	1	NA	NA	NA	NA	NA	NA	NA	NA	NA	NA	NA	NA	NA	NA	NA	NA	2	2	4	4	-0.95035861166323
343.0738	5102.97915350237	1.84399039037295	0.680777415386463	2.70865388406893	0.00675567751475455	1	NA	NA	NA	NA	NA	NA	NA	NA	NA	NA	NA	NA	NA	NA	NA	NA	2	2	0	4	1.10759180204926
291.0996	5106.49238201148	1.84511957948574	0.681335729537535	2.70809161988046	0.00676713380647902	1	NA	NA	NA	NA	NA	NA	NA	NA	NA	NA	NA	NA	NA	NA	NA	NA	2	2	2	4	1.10870299877798
535.1538	30900.8558411438	4.60093504120174	1.69897946965974	2.70805805683054	0.00676781821501803	1	NA	NA	NA	NA	NA	NA	NA	NA	NA	NA	NA	NA	NA	NA	NA	NA	2	2	4	4	2.15085008322814
488.2301	11292.6657488713	0.519053854585318	0.191720781525798	2.70734268061323	0.00678242077305452	1	NA	NA	NA	NA	NA	NA	NA	NA	NA	NA	NA	NA	NA	NA	NA	NA	2	2	0	4	0.419400403786776
351.3006	57222.1477438841	0.72798851183478	0.268973865752053	2.70653994505867	0.0067988402544457	1	NA	NA	NA	NA	NA	NA	NA	NA	NA	NA	NA	NA	NA	NA	NA	NA	0	2	3	4	0.547204871773434
81.0168	4699.94460338672	1.70796657174976	0.631051959316424	2.70653873509859	0.0067988650304022	1	NA	NA	NA	NA	NA	NA	NA	NA	NA	NA	NA	NA	NA	NA	NA	NA	2	2	1	4	1.02580373322191
289.1621	15756.8001267557	-0.574399697228355	0.212480849546359	-2.7033010196198	0.00686545399691308	1	NA	NA	NA	NA	NA	NA	NA	NA	NA	NA	NA	NA	NA	NA	NA	NA	2	2	4	4	-0.644174007034223
613.4215	267677.217981889	-1.17419888227396	0.434587523721291	-2.70186974586734	0.00689507682764976	1	NA	NA	NA	NA	NA	NA	NA	NA	NA	NA	NA	NA	NA	NA	NA	NA	0	2	4	4	-1.04326148118414
382.1904	71931.8673005515	-0.822504137051721	0.304461263018708	-2.70150668395927	0.00690260929337696	1	NA	NA	NA	NA	NA	NA	NA	NA	NA	NA	NA	NA	NA	NA	NA	NA	2	2	4	4	-0.84851816010049
340.1116	19844.306478483	0.459519349926477	0.170340309617275	2.69765477683431	0.00698298147658587	1	NA	NA	NA	NA	NA	NA	NA	NA	NA	NA	NA	NA	NA	NA	NA	NA	2	2	4	4	0.384195324787482
195.9775	15763.6207199096	1.67688557706163	0.622093939642744	2.695550414821	0.00702724427871524	1	NA	NA	NA	NA	NA	NA	NA	NA	NA	NA	NA	NA	NA	NA	NA	NA	2	2	4	4	1.012661788031
337.0775	11709.2971051798	1.53734667410323	0.570616746945161	2.69418428802436	0.00705611387392894	1	NA	NA	NA	NA	NA	NA	NA	NA	NA	NA	NA	NA	NA	NA	NA	NA	2	2	4	4	0.943766877224771
410.0224	4072.90145884645	1.4669935588683	0.545406182681495	2.68972667610002	0.00715105624802089	1	NA	NA	NA	NA	NA	NA	NA	NA	NA	NA	NA	NA	NA	NA	NA	NA	2	2	4	4	0.915968683788577
475.0554	3985.06947465819	-1.42254580056415	0.529297528215753	-2.68761088939808	0.00719652029707426	1	NA	NA	NA	NA	NA	NA	NA	NA	(L-Seryl)adenylate	1	C13H19N6O9P	[M+(41K)]+	434.095117	475.0563934	-2.06312348105603	C05820	0	2	4	4	-1.15667299780431
356.9202	4752.86231832497	1.72656705787919	0.643018855699544	2.68509553425281	0.00725090771180561	1	NA	NA	NA	NA	NA	NA	NA	NA	NA	NA	NA	NA	NA	NA	NA	NA	2	2	4	4	1.03295409351039
195.1494	22713.1304290129	0.570702572908628	0.212609450830083	2.68427659579787	0.00726869436083578	1	NA	NA	NA	NA	NA	NA	NA	NA	NA	NA	NA	NA	NA	NA	NA	NA	2	2	4	4	0.455800343283962
428.1789	4544.54243102387	1.65189232810976	0.615692568947135	2.68298240294596	0.00729688296911677	1	NA	NA	NA	NA	NA	NA	NA	NA	NA	NA	NA	NA	NA	NA	NA	NA	0	2	2	4	0.998701769747198
287.1352	15809.1379718045	0.526524628920452	0.196264070037463	2.68273570817088	0.00730226730594391	1	NA	NA	NA	NA	NA	NA	NA	NA	NA	NA	NA	NA	NA	NA	NA	NA	2	2	4	4	0.425317593274885
335.0952	10666.809602408	-0.513581645756598	0.191880175092771	-2.67657482336718	0.00743789558935479	1	NA	NA	NA	NA	NA	NA	NA	NA	NA	NA	NA	NA	NA	NA	NA	NA	2	2	4	4	-0.588899419673499
152.0571	36417.312567658	0.814400973774376	0.304335347828666	2.67599862975124	0.00745069497475588	1	NA	NA	NA	NA	NA	NA	NA	NA	NA	NA	NA	NA	NA	NA	NA	NA	2	2	4	4	0.587469569041423
437.0664	9523.4960045901	-2.40001480066017	0.897011333943616	-2.67556797761825	0.00746027424293906	1	Zearalenone_4-sulfate	1	C18H22O8S	[M+K]+	398.103542	437.0667014	-0.774481329540199	HMDB33623	NA	NA	NA	NA	NA	NA	NA	NA	0	2	2	4	-1.64203969017157
475.0096	6037.82369703035	1.11722723148509	0.417830775775044	2.67387491841098	0.00749804119074566	1	NA	NA	NA	NA	NA	NA	NA	NA	NA	NA	NA	NA	NA	NA	NA	NA	2	2	3	4	0.743653203538839
334.9698	4678.34906332744	1.7002942257246	0.635895173713981	2.67385930261734	0.00749839032763535	1	NA	NA	NA	NA	NA	NA	NA	NA	NA	NA	NA	NA	NA	NA	NA	NA	2	2	4	4	1.02275529688765
310.1758	181816.407978183	-0.384517585609236	0.143944509493028	-2.67129039491333	0.00755602464886442	1	NA	NA	NA	NA	NA	NA	NA	NA	NA	NA	NA	NA	NA	NA	NA	NA	2	2	4	4	-0.457135129159563
164.0088	12576.1215349376	-0.35749309867978	0.133844853520081	-2.67095139841253	0.00756365974125589	1	NA	NA	NA	NA	NA	NA	NA	NA	NA	NA	NA	NA	NA	NA	NA	NA	0	2	2	4	-0.426634541743978
352.3039	12036.6444041372	0.655525731510909	0.245499459958968	2.67017178620463	0.00758124490926835	1	NA	NA	NA	NA	NA	NA	NA	NA	NA	NA	NA	NA	NA	NA	NA	NA	0	2	3	4	0.497573250255767
380.0955	18394.794202641	1.75977557795329	0.659490593149721	2.66838616992037	0.00762165999892678	1	NA	NA	NA	NA	NA	NA	NA	NA	NA	NA	NA	NA	NA	NA	NA	NA	0	2	4	4	1.05054310867946
395.0544	4026.16534058166	1.44730987154252	0.543500883441014	2.66293931737389	0.0077461381827367	1	NA	NA	NA	NA	NA	NA	NA	NA	NA	NA	NA	NA	NA	NA	NA	NA	2	2	4	4	0.910493655126595
157.1089	213997.619113498	-0.60540361364724	0.227353655050808	-2.66282771443435	0.00774870760668811	1	NA	NA	NA	NA	NA	NA	NA	NA	NA	NA	NA	NA	NA	NA	NA	NA	2	2	4	4	-0.673310592809099
410.29	4226.83347669589	1.52999062403407	0.574667080287998	2.6623947612717	0.00775868267634317	1	NA	NA	NA	NA	NA	NA	NA	NA	NA	NA	NA	NA	NA	NA	NA	NA	0	2	4	4	0.940954369967848
248.1324	14024.8235936567	-0.264622535485216	0.0994071523425866	-2.66200700099776	0.00776762628551078	1	NA	NA	NA	NA	NA	NA	NA	NA	NA	NA	NA	NA	NA	NA	NA	NA	2	2	4	4	-0.336703810299101
196.9985	67734.1284700939	-0.766856112362862	0.288133723006692	-2.66145907657276	0.00778027979624973	1	NA	NA	NA	NA	NA	NA	NA	NA	NA	NA	NA	NA	NA	NA	NA	NA	2	2	4	4	-0.807843445504033
369.2496	19067.7245675181	-0.253210497331493	0.0951425883154376	-2.66137911333665	0.00778212797340146	1	NA	NA	NA	NA	NA	NA	NA	NA	NA	NA	NA	NA	NA	NA	NA	NA	2	2	4	4	-0.325903865350286
359.1985	4589.89393393195	1.66847118324515	0.627459440809417	2.65909009368453	0.00783520078670149	1	NA	NA	NA	NA	NA	NA	NA	NA	NA	NA	NA	NA	NA	NA	NA	NA	0	2	3	4	1.00665490084038
388.2072	29260.6249959416	-0.661294052084222	0.248763068060882	-2.65832889600147	0.00785292149288102	1	NA	NA	NA	NA	NA	NA	NA	NA	NA	NA	NA	NA	NA	NA	NA	NA	2	2	4	4	-0.72163128074145
418.1391	12250.5513865811	-0.595517125811264	0.224363200706887	-2.65425490425794	0.00794837583843572	1	NA	NA	NA	NA	NA	NA	NA	NA	NA	NA	NA	NA	NA	NA	NA	NA	2	2	4	4	-0.665035621766913
291.1302	25857.843394208	-0.36521159475027	0.137696144412761	-2.65230080557305	0.00799452839037276	1	NA	NA	NA	NA	NA	NA	NA	NA	NA	NA	NA	NA	NA	NA	NA	NA	2	2	1	4	-0.433230451983918
335.145	4716.42530003548	1.71377838810196	0.647505196426503	2.6467407482752	0.00812716324789996	1	NA	NA	NA	NA	NA	NA	NA	NA	NA	NA	NA	NA	NA	NA	NA	NA	2	2	4	4	1.02886173224699
261.0527	1227386.54038612	1.02628509434356	0.387905824057266	2.64570684608243	0.00815204299695958	1	NA	NA	NA	NA	NA	NA	NA	NA	NA	NA	NA	NA	NA	NA	NA	NA	2	2	3	4	0.691527522293366
350.1211	48195.044572135	0.275284352003637	0.104068092542626	2.64523299387735	0.00816346850752419	1	NA	NA	NA	NA	NA	NA	NA	NA	NA	NA	NA	NA	NA	NA	NA	NA	0	2	4	4	0.255629846106799
312.935	15852.3753899678	1.73909842834622	0.657481863068908	2.64508958502472	0.0081669292016695	1	NA	NA	NA	NA	NA	NA	NA	NA	NA	NA	NA	NA	NA	NA	NA	NA	0	2	4	4	1.04015766022775
462.9873	9106.71493217547	1.48680529670657	0.562847628725808	2.64157690434344	0.00825210702889306	1	NA	NA	NA	NA	NA	NA	NA	NA	NA	NA	NA	NA	NA	NA	NA	NA	2	2	4	4	0.926078231277713
417.2455	5369.97264853362	-1.77582790507472	0.673683750985831	-2.63599634468854	0.00838906352206346	1	NA	NA	NA	NA	NA	NA	NA	NA	NA	NA	NA	NA	NA	NA	NA	NA	0	2	2	4	-1.3326990036482
283.2246	4520.3622898012	1.64295272404688	0.623510520191679	2.6350040149151	0.00841362879502559	1	NA	NA	NA	NA	NA	NA	NA	NA	NA	NA	NA	NA	NA	NA	NA	NA	2	2	4	4	0.995735583354443
399.1397	4596.45007425549	1.67085193618394	0.634319192645554	2.63408699524812	0.00843638693233695	1	Malabaricone_C,Prednisone,Normammein,Monascoflavin,Mammea_B/BD,Mammea_B/AC	1	C21H26O5	[M+(41K)]+	358.178025	399.1393014	1.04424695468546	HMDB05798,HMDB14773,HMDB30784,HMDB30792,HMDB34096,HMDB34275	Prednisone,9,10-Dihydrokadsurenone	1	C21H26O5	[M+(41K)]+	358.178025	399.1393014	1.04424695468546	C07370,C11053	2	2	3	4	1.00865315273688
295.0596	15453.138661101	-0.384474436685378	0.146008572399007	-2.63323194226364	0.00845765679487925	1	NA	NA	NA	NA	NA	NA	NA	NA	NA	NA	NA	NA	NA	NA	NA	NA	2	2	4	4	-0.456467634563367
183.0504	9762.47308079345	-2.39939680635746	0.91128969836867	-2.63296821049629	0.00846422692220587	1	NA	NA	NA	NA	NA	NA	NA	NA	NA	NA	NA	NA	NA	NA	NA	NA	2	2	4	4	-1.63972866248129
160.0973	35624.6486239643	0.258735742672965	0.0982733398703718	2.63281723216339	0.00846799017221322	1	NA	NA	NA	NA	NA	NA	NA	NA	NA	NA	NA	NA	NA	NA	NA	NA	0	2	3	4	0.240126602284802
463.0239	3625.66320812597	1.26665383516676	0.481527754890826	2.63048977406077	0.00852619346397228	1	NA	NA	NA	NA	NA	NA	NA	NA	NA	NA	NA	NA	NA	NA	NA	NA	2	2	4	4	0.802853150514453
148.08	13436.7594846511	-0.809011820100465	0.307595434650807	-2.63011647431921	0.00853556187136257	1	NA	NA	NA	NA	NA	NA	NA	NA	NA	NA	NA	NA	NA	NA	NA	NA	2	2	4	4	-0.841642657111261
387.046	12185.9718564546	-2.1656712702105	0.823436769599289	-2.6300395490772	0.00853749354644	1	NA	NA	NA	NA	NA	NA	NA	NA	NA	NA	NA	NA	NA	NA	NA	NA	2	2	4	4	-1.53196003275582
140.0344	14396.4421802941	1.81557366482667	0.69213306726499	2.62315694870791	0.0087119129789413	1	NA	NA	NA	NA	NA	NA	NA	NA	NA	NA	NA	NA	NA	NA	NA	NA	0	2	4	4	1.08781935436718
293.1517	4442.43323342702	1.6138076558874	0.615298746383485	2.62280341927041	0.00872095753387127	1	NA	NA	NA	NA	NA	NA	NA	NA	NA	NA	NA	NA	NA	NA	NA	NA	0	2	2	4	0.978119237717115
310.1711	20563.8175616609	-0.712645574519275	0.272135031547453	-2.61872045824798	0.00882602407754718	1	NA	NA	NA	NA	NA	NA	NA	NA	NA	NA	NA	NA	NA	NA	NA	NA	2	2	0	4	-0.758804068562165
415.0385	5912.91902291653	-1.85563277283347	0.70881168310568	-2.6179489095086	0.00884600484890229	1	NA	NA	NA	NA	NA	NA	NA	NA	NA	NA	NA	NA	NA	NA	NA	NA	2	2	4	4	-1.37479275261274
175.1193	2020203.27841972	-0.582807432863528	0.222695171879895	-2.61706362083974	0.00886898091536679	1	NA	NA	NA	NA	NA	NA	NA	NA	NA	NA	NA	NA	NA	NA	NA	NA	2	2	4	4	-0.652335738384299
170.0929	29119.4184111977	-0.495303147600019	0.189274922032162	-2.61684507531249	0.00887466106731928	1	NA	NA	NA	NA	NA	NA	NA	NA	NA	NA	NA	NA	NA	NA	NA	NA	1	2	3	4	-0.565457343784292
296.0992	9665.45243827894	-0.400510563527286	0.153119582394726	-2.61567173357886	0.00890521263814422	1	NA	NA	NA	NA	NA	NA	NA	NA	NA	NA	NA	NA	NA	NA	NA	NA	2	2	4	4	-0.471872310640773
312.1921	17474.7611422936	0.187824585992707	0.0718347713911183	2.61467507107469	0.00893123757343845	1	NA	NA	NA	NA	NA	NA	NA	NA	NA	NA	NA	NA	NA	NA	NA	NA	2	2	2	4	0.177426346534028
368.2043	18466.3019034468	0.601879860813146	0.230381318573934	2.61253761606538	0.00898728015854592	1	NA	NA	NA	NA	NA	NA	NA	NA	NA	NA	NA	NA	NA	NA	NA	NA	0	2	2	4	0.469856721830025
486.3059	7019.79866224987	0.714602188465492	0.273530946435913	2.61250947206048	0.00898802016481247	1	NA	NA	NA	NA	NA	NA	NA	NA	NA	NA	NA	NA	NA	NA	NA	NA	2	2	1	4	0.541625486258111
360.1502	85007.6824879144	-1.82367503372928	0.698098480044785	-2.6123463749875	0.00899230963999033	1	NA	NA	NA	NA	NA	NA	NA	NA	NA	NA	NA	NA	NA	NA	NA	NA	1	2	3	4	-1.35796843592851
326.1325	14483.2293020123	-0.500286675765775	0.191539695159484	-2.61192164553261	0.00900348866255577	1	NA	NA	NA	NA	NA	NA	NA	NA	NA	NA	NA	NA	NA	NA	NA	NA	2	2	4	4	-0.573236260720204
419.4288	4118.91495066407	1.48610835468221	0.569110825613425	2.61128112100202	0.00902037095476018	1	NA	NA	NA	NA	NA	NA	NA	NA	NA	NA	NA	NA	NA	NA	NA	NA	2	2	4	4	0.925155276054455
229.1551	621009.991931714	-0.436659076709629	0.167231612144536	-2.61110367298397	0.0090250529459993	1	NA	NA	NA	NA	NA	NA	NA	NA	NA	NA	NA	NA	NA	NA	NA	NA	2	2	4	4	-0.506440809484399
189.1794	83349.9664877267	-0.371699246504713	0.142397103714117	-2.61030060871852	0.00904626905415768	1	NA	NA	NA	NA	NA	NA	NA	NA	NA	NA	NA	NA	NA	NA	NA	NA	2	2	2	4	-0.442496571622527
262.0561	123345.481125641	1.19808009848598	0.459141249993799	2.60939329346288	0.00907029293241187	1	NA	NA	NA	NA	NA	NA	NA	NA	NA	NA	NA	NA	NA	NA	NA	NA	1	2	4	4	0.776567838102362
408.1976	28079.2171317622	-0.172600046112537	0.0661723274859087	-2.6083417747289	0.00909820627549011	1	NA	NA	NA	NA	NA	NA	NA	NA	NA	NA	NA	NA	NA	NA	NA	NA	2	2	2	4	-0.22838281575874
412.2088	3852.57336275613	1.37176276078643	0.526647844225368	2.6047059260332	0.00919531453067136	1	NA	NA	NA	NA	NA	NA	NA	NA	NA	NA	NA	NA	NA	NA	NA	NA	1	2	2	4	0.864136800451743
153.0762	13015.7895002227	0.595210534180417	0.228522579413709	2.6046027298811	0.00919808420054081	1	NA	NA	NA	NA	NA	NA	NA	NA	NA	NA	NA	NA	NA	NA	NA	NA	1	2	2	4	0.467843040054417
215.0685	25036.3541296679	0.464584625330808	0.17837899662689	2.60448053927876	0.00920136462304928	1	NA	NA	NA	NA	NA	NA	NA	NA	NA	NA	NA	NA	NA	NA	NA	NA	2	2	4	4	0.389379895642206
284.0992	13783.5063218424	-1.91473827362507	0.735641784821272	-2.60281337076342	0.00924622713622008	1	NA	NA	NA	NA	NA	NA	NA	NA	NA	NA	NA	NA	NA	NA	NA	NA	2	2	1	4	-1.41128736256246
332.1455	19390.4625322203	-0.434904246004528	0.167143777738369	-2.60197688414873	0.00926880994932043	1	NA	NA	NA	NA	NA	NA	NA	NA	NA	NA	NA	NA	NA	NA	NA	NA	0	2	2	4	-0.504390937649982
383.0834	21353.2017082782	-0.930324125321308	0.35763702494741	-2.60130819916677	0.00928689796981083	1	NA	NA	NA	NA	NA	NA	NA	NA	NA	NA	NA	NA	NA	NA	NA	NA	1	2	2	4	-0.910493655126595
241.0841	37866.6130381189	0.527249989245201	0.202820817863551	2.59958516487154	0.0093336515122915	1	NA	NA	NA	NA	NA	NA	NA	NA	NA	NA	NA	NA	NA	NA	NA	NA	0	2	4	4	0.42597597516032
392.3007	3914.60492463124	1.39920172860008	0.538570433291979	2.59799209556965	0.00937706524862763	1	NA	NA	NA	NA	NA	NA	NA	NA	NA	NA	NA	NA	NA	NA	NA	NA	2	2	4	4	0.878199132988634
423.0162	4409.30117183045	1.60125623206597	0.616373772291081	2.59786561993716	0.00938051962222429	1	NA	NA	NA	NA	NA	NA	NA	NA	NA	NA	NA	NA	NA	NA	NA	NA	2	2	4	4	0.971349879907724
249.1237	36968.6691412512	-0.503890133786939	0.194130262836661	-2.59562896801364	0.00944179615475356	1	NA	NA	NA	NA	NA	NA	NA	NA	NA	NA	NA	NA	NA	NA	NA	NA	1	2	3	4	-0.577493942053742
477.2075	9207.65688656085	-0.461740839200449	0.177958994009748	-2.5946473892472	0.00946880056124479	1	NA	NA	NA	NA	NA	NA	NA	NA	NA	NA	NA	NA	NA	NA	NA	NA	2	2	4	4	-0.531901846581992
271.0946	16755.3669766507	1.70991758094001	0.659971684301266	2.59089536962538	0.00957265910642033	1	NA	NA	NA	NA	NA	NA	NA	NA	NA	NA	NA	NA	NA	NA	NA	NA	2	2	4	4	1.02784133125068
465.2971	7498.21075298816	-0.732150880701029	0.282664476927147	-2.59017648294636	0.0095926739527326	1	NA	NA	NA	NA	NA	NA	NA	NA	NA	NA	NA	NA	NA	NA	NA	NA	2	2	4	4	-0.777381091057393
203.1029	56967.6299840076	-0.53320986260931	0.205967779972173	-2.58880230044403	0.00963103704010566	1	NA	NA	NA	NA	NA	NA	NA	NA	NA	NA	NA	NA	NA	NA	NA	NA	2	2	4	4	-0.602543808386515
393.2766	8025.81639519894	-1.49357901299386	0.580161216293001	-2.57442064558751	0.0100408116477736	1	NA	NA	NA	NA	NA	NA	NA	NA	NA	NA	NA	NA	NA	NA	NA	NA	0	2	3	4	-1.19386280816154
311.1984	12006.254926574	1.59248114632811	0.61935786061328	2.57118097242079	0.0101352348503131	1	NA	NA	NA	NA	NA	NA	NA	NA	NA	NA	NA	NA	NA	NA	NA	NA	2	2	4	4	0.968462315220623
348.8267	4295.50898655205	1.55720246122873	0.605865547157004	2.57021127630681	0.0101636508490695	1	NA	NA	NA	NA	NA	NA	NA	NA	NA	NA	NA	NA	NA	NA	NA	NA	0	2	4	4	0.954143922111344
479.2542	17846.9169158527	-1.26306672537836	0.491606758989566	-2.56926232660924	0.0101915275440582	1	NA	NA	NA	NA	NA	NA	NA	NA	NA	NA	NA	NA	NA	NA	NA	NA	2	2	4	4	-1.09436265137087
197.1012	31284.3665679797	-0.396715502133061	0.15442423685921	-2.56899765348848	0.0101993148095391	1	NA	NA	NA	NA	NA	NA	NA	NA	NA	NA	NA	NA	NA	NA	NA	NA	2	2	2	4	-0.469185283260518
265.155	24456.4292075734	-0.583882066360499	0.227300591722131	-2.56876615206651	0.010206130433109	1	NA	NA	NA	NA	NA	NA	NA	NA	NA	NA	NA	NA	NA	NA	NA	NA	2	2	0	4	-0.654569204573703
466.337	3271.32874082383	1.08543728174028	0.422655477250796	2.56813726584264	0.0102246659181496	1	NA	NA	NA	NA	NA	NA	NA	NA	NA	NA	NA	NA	NA	NA	NA	NA	0	2	4	4	0.727103625022805
394.076	10120.4962927255	0.47793254257455	0.186147524486842	2.5674934108959	0.0102436736227213	1	NA	NA	NA	NA	NA	NA	NA	NA	NA	NA	NA	NA	NA	NA	NA	NA	2	2	4	4	0.3984782408226
595.5034	27101.0235817651	0.52456364610876	0.204565489351892	2.56428221480902	0.0103389440710753	1	NA	NA	NA	NA	NA	NA	NA	NA	NA	NA	NA	NA	NA	NA	NA	NA	2	2	4	4	0.424001382044148
441.3319	24587.3297516985	0.334613453519417	0.130521196169871	2.56367136785908	0.0103571558153806	1	NA	NA	NA	NA	NA	NA	NA	NA	NA	NA	NA	NA	NA	NA	NA	NA	2	2	4	4	0.303156592861878
388.9049	16638.1145665485	0.621355588059435	0.242573925193176	2.56151021823394	0.0104218175460324	1	NA	NA	NA	NA	NA	NA	NA	NA	NA	NA	NA	NA	NA	NA	NA	NA	2	2	4	4	0.48130395605295
474.2591	6022.36421090907	-1.73814099293899	0.678574163790853	-2.56146061210004	0.0104233059723145	1	NA	NA	NA	NA	NA	NA	NA	NA	NA	NA	NA	NA	NA	NA	NA	NA	1	2	4	4	-1.31822369093786
479.308	3429.31274845579	1.16905596124687	0.457173279556562	2.55713974005831	0.0105536812171853	1	NA	NA	NA	NA	NA	NA	NA	NA	NA	NA	NA	NA	NA	NA	NA	NA	1	2	2	4	0.76604183110963
487.0773	3860.14559419136	1.37512282702089	0.538405713939116	2.55406432624968	0.0106473584044841	1	NA	NA	NA	NA	NA	NA	NA	NA	NA	NA	NA	NA	NA	NA	NA	NA	2	2	0	4	0.86588521863814
126.0664	38602.9789794625	0.327830681260752	0.128455115907979	2.55210295785805	0.0107074872182983	1	NA	NA	NA	NA	NA	NA	NA	NA	NA	NA	NA	NA	NA	NA	NA	NA	1	2	4	4	0.298123287296162
450.1358	5558.77507395963	1.0379901302615	0.406989560451069	2.55040971839938	0.0107596387559721	1	NA	NA	NA	NA	NA	NA	NA	NA	NA	NA	NA	NA	NA	NA	NA	NA	2	2	4	4	0.700722392048302
161.0925	32836.6266658095	0.355768470460275	0.139873163887882	2.54350770777909	0.0109745635641973	1	NA	NA	NA	NA	NA	NA	NA	NA	NA	NA	NA	NA	NA	NA	NA	NA	2	2	4	4	0.318303271281341
251.1605	36122.5816839929	0.545399125312146	0.215374679388695	2.53232704447975	0.0113308253298143	1	NA	NA	NA	NA	NA	NA	NA	NA	NA	NA	NA	NA	NA	NA	NA	NA	2	2	3	4	0.435874086509075
468.0429	3654.93732185071	1.28062125134832	0.505926469550026	2.53123987066206	0.0113660089963478	1	NA	NA	NA	NA	NA	NA	NA	NA	NA	NA	NA	NA	NA	NA	NA	NA	0	2	2	4	0.81201744243735
215.0168	442943.241034748	-1.04016849600319	0.410941649498807	-2.5311829484108	0.0113678538120314	1	NA	NA	NA	NA	NA	NA	NA	NA	NA	NA	NA	NA	NA	NA	NA	NA	2	2	3	4	-0.970386459350329
407.0721	5542.42093553404	-1.75324192356783	0.693357645270651	-2.528625645836	0.0114510091618435	1	NA	NA	NA	NA	NA	NA	NA	NA	NA	NA	NA	NA	NA	NA	NA	NA	1	2	4	4	-1.32253721938863
423.2533	8252.03882759155	-0.314090463405622	0.124231230265492	-2.52827298525811	0.0114625188227705	1	NA	NA	NA	NA	NA	NA	NA	NA	NA	NA	NA	NA	NA	NA	NA	NA	2	2	4	4	-0.389379895642206
413.3299	9809.89916895611	1.35888530495229	0.537605150777671	2.52766422156968	0.0114824109942418	1	NA	NA	NA	NA	NA	NA	NA	NA	NA	NA	NA	NA	NA	NA	NA	NA	1	2	4	4	0.8580380215922
441.7875	24895.6443846478	-0.413788308565211	0.163777816354899	-2.52652232014469	0.0115198068095799	1	NA	NA	NA	NA	NA	NA	NA	NA	NA	NA	NA	NA	NA	NA	NA	NA	0	2	4	4	-0.486712699253463
197.1287	31085.0863863444	0.185264824348461	0.0733991309620319	2.52407381286702	0.011600356854851	1	NA	NA	NA	NA	NA	NA	NA	NA	NA	NA	NA	NA	NA	NA	NA	NA	2	2	4	4	0.173762113931529
368.2282	11214.656599525	-1.54745036443992	0.613157474531389	-2.52374052134417	0.0116113599050933	1	NA	NA	NA	NA	NA	NA	NA	NA	NA	NA	NA	NA	NA	NA	NA	NA	0	2	4	4	-1.22765485325777
332.2182	29285.2591898302	-0.258419609429557	0.102443017374513	-2.52256928829831	0.0116500996462118	1	NA	NA	NA	NA	NA	NA	NA	NA	NA	NA	NA	NA	NA	NA	NA	NA	2	2	3	4	-0.330981380651811
266.9297	20877.8269678338	1.80273669520088	0.714876684985449	2.52174498492363	0.011677433038721	1	NA	NA	NA	NA	NA	NA	NA	NA	NA	NA	NA	NA	NA	NA	NA	NA	2	2	1	4	1.07701617349475
62.06	13314.4351308345	0.565894664006137	0.224492183216955	2.52077669652864	0.0117096135398699	1	NA	NA	NA	NA	NA	NA	NA	NA	NA	NA	NA	NA	NA	NA	NA	NA	0	2	2	4	0.451134961947059
454.0565	3691.41043840645	1.29789308912063	0.514888677846379	2.52072563442124	0.0117113127408226	1	NA	NA	NA	NA	NA	NA	NA	NA	NA	NA	NA	NA	NA	NA	NA	NA	0	2	4	4	0.819566523944988
357.2861	31452.1803717762	0.287592539583064	0.114094270333011	2.52065716134262	0.0117135916724346	1	NA	NA	NA	NA	NA	NA	NA	NA	NA	NA	NA	NA	NA	NA	NA	NA	0	2	2	4	0.261225893504588
312.0459	12385.8448324155	1.50244014011029	0.596556153902029	2.51852257374756	0.0117848329118152	1	NA	NA	NA	NA	NA	NA	NA	NA	NA	NA	NA	NA	NA	NA	NA	NA	2	2	4	4	0.930704893620983
263.0509	61458.6664366481	1.09780092020489	0.436103959945866	2.51729179515169	0.011826084224813	1	NA	NA	NA	NA	NA	NA	NA	NA	NA	NA	NA	NA	NA	NA	NA	NA	2	2	1	4	0.732597830729676
381.1656	16434.7260330165	-0.647613766299536	0.25752958921426	-2.51471595273945	0.0119128319576526	1	NA	NA	NA	NA	NA	NA	NA	NA	NA	NA	NA	NA	NA	NA	NA	NA	1	2	4	4	-0.706113502664488
175.0372	35946.8793462473	0.330943846640227	0.131899228872143	2.50906581842893	0.0121050926829426	1	NA	NA	NA	NA	NA	NA	NA	NA	NA	NA	NA	NA	NA	NA	NA	NA	2	2	4	4	0.30126820998671
435.2813	34538.83039725	0.35653798532491	0.142216061455437	2.5070163079761	0.0121755094093547	1	NA	NA	NA	NA	NA	NA	NA	NA	NA	NA	NA	NA	NA	NA	NA	NA	2	2	1	4	0.318935946223818
390.2486	9174.99266208006	-0.220092631362652	0.087859483596124	-2.50505264035448	0.0122433170133525	1	NA	NA	NA	NA	NA	NA	NA	NA	NA	NA	NA	NA	NA	NA	NA	NA	2	2	0	4	-0.285572691328396
265.0606	15288.7706468064	-0.498386339264429	0.199367743391547	-2.49983438035724	0.0124251379154208	1	NA	NA	NA	NA	NA	NA	NA	NA	NA	NA	NA	NA	NA	NA	NA	NA	1	2	2	4	-0.571111315365052
267.0858	76888.1868413248	0.53050486523893	0.212275720626192	2.49913114733044	0.0124498227735345	1	NA	NA	NA	NA	NA	NA	NA	NA	NA	NA	NA	NA	NA	NA	NA	NA	0	2	3	4	0.428611353581994
391.2076	44378.6734392536	-0.102668535491211	0.0411304207207106	-2.49617032094967	0.0125542306018921	1	NA	NA	NA	NA	NA	NA	NA	NA	NA	NA	NA	NA	NA	NA	NA	NA	2	2	3	4	-0.143312602083526
374.371	21436.1262469852	0.453993218520238	0.181877009882055	2.49615506003011	0.0125547707509426	1	NA	NA	NA	NA	NA	NA	NA	NA	NA	NA	NA	NA	NA	NA	NA	NA	2	2	4	4	0.380313670189677
499.9035	4085.24356619312	1.47212200334035	0.59008069137032	2.49478084077231	0.012603494664576	1	NA	NA	NA	NA	NA	NA	NA	NA	NA	NA	NA	NA	NA	NA	NA	NA	2	2	4	4	0.916883859508071
445.1928	23238.0911856992	-0.281141494836699	0.11281516267032	-2.49205415461997	0.0127006671055187	1	NA	NA	NA	NA	NA	NA	NA	NA	NA	NA	NA	NA	NA	NA	NA	NA	2	2	4	4	-0.359064855204387
279.0564	18678.6128002546	-0.835371473720099	0.335265641931213	-2.49167039279108	0.0127143965396742	1	Felbamate,Glycyl-Tyrosine,Tyrosyl-Glycine,gamma-Glutaminyl-4-hydroxybenzene,Falimint	1	C11H14N2O4	[M+(41K)]+	238.095358	279.0566344	-0.746443461001809	HMDB15084,HMDB28853,HMDB29105,HMDB29451,HMDB40988	11H-Benz[bc]aceanthrylene,4H-Cyclopenta[def]chrysene,Felbamate	1	C19H12	[M+K]+	240.0939	279.0570594	-2.26942834331342	C19335,C19380,C07501	2	2	4	4	-0.853701221473515
447.0257	3439.61901530892	1.17431843914829	0.471354542751591	2.49136972838547	0.0127251622624737	1	Glucosinalbin	1	C14H18NO10S2	[M+Na]+	424.037218	447.0264394	-1.63122342607329	HMDB38401	NA	NA	NA	NA	NA	NA	NA	NA	0	2	2	4	0.769271517934648
401.3818	10766.6674448689	3.02316875142342	1.21397087500934	2.49031407067337	0.0127630255312374	1	NA	NA	NA	NA	NA	NA	NA	NA	NA	NA	NA	NA	NA	NA	NA	NA	2	2	4	4	1.71064382165085
480.9906	4997.07079577205	1.80947406808647	0.726957077831435	2.48910716088529	0.0128064358844266	1	NA	NA	NA	NA	NA	NA	NA	NA	NA	NA	NA	NA	NA	NA	NA	NA	2	2	4	4	1.08240197318756
596.4874	10692.2684294319	-2.32031818075682	0.932723905183984	-2.48767954574845	0.0128579532497927	1	NA	NA	NA	NA	NA	NA	NA	NA	NA	NA	NA	NA	NA	NA	NA	NA	2	2	4	4	-1.59739299789717
448.1424	3380.98247277484	1.14397416808738	0.459916729405365	2.48735063316015	0.0128698484507397	1	Hyaluronic_acid	1	C16H27NO12	[M+Na]+	425.153329	448.1425504	-0.346764661923117	HMDB02061	NA	NA	NA	NA	NA	NA	NA	NA	2	2	4	4	0.756400306158278
584.4147	22805.9670798823	0.523727561431545	0.211019538382283	2.48189132364966	0.0130687126082542	1	NA	NA	NA	NA	NA	NA	NA	NA	NA	NA	NA	NA	NA	NA	NA	NA	2	2	4	4	0.422028440735746
611.5787	10796.9016524226	3.02746301555262	1.22103271604353	2.47942825427512	0.0131593201108945	1	NA	NA	NA	NA	NA	NA	NA	NA	NA	NA	NA	NA	NA	NA	NA	NA	0	2	4	4	1.72112792212705
357.2246	5868.58444135677	-1.77463806984992	0.716213282025891	-2.47780670142022	0.0132192740407563	1	NA	NA	NA	NA	NA	NA	NA	NA	NA	NA	NA	NA	NA	NA	NA	NA	2	2	0	4	-1.33123889212283
356.12	15493.4699710835	-0.564858519250267	0.22816195029122	-2.475691141881	0.0132978559576817	1	NA	NA	NA	NA	NA	NA	NA	NA	NA	NA	NA	NA	NA	NA	NA	NA	2	2	3	4	-0.634583282866703
429.2448	9454.67889726137	-1.4714445589264	0.594633287246711	-2.47454118443239	0.013340743832114	1	NA	NA	NA	NA	NA	NA	NA	NA	NA	NA	NA	NA	NA	NA	NA	NA	2	2	4	4	-1.17927309021283
226.1078	16699.2553154352	0.339718026034462	0.137285420479429	2.47453826377263	0.01334085291413	1	NA	NA	NA	NA	NA	NA	NA	NA	NA	NA	NA	NA	NA	NA	NA	NA	0	2	4	4	0.308197590434078
272.0655	9210.62179166188	-2.27654883031608	0.920149398049074	-2.4741078298186	0.0133569375627002	1	NA	NA	NA	NA	NA	NA	NA	NA	NA	NA	NA	NA	NA	NA	NA	NA	0	2	4	4	-1.57206298680067
380.2544	20015.0690490807	0.52067632356775	0.210458507280669	2.47400939166299	0.0133606184510919	1	NA	NA	NA	NA	NA	NA	NA	NA	NA	NA	NA	NA	NA	NA	NA	NA	2	2	0	4	0.420057140806973
481.1621	3401.17427985275	1.15448249633485	0.467042791789527	2.47189875666707	0.013439757213477	1	NA	NA	NA	NA	NA	NA	NA	NA	NA	NA	NA	NA	NA	NA	NA	NA	2	2	4	4	0.759606297314853
428.0261	4613.91399861086	-1.55364032450215	0.629191453752386	-2.46926482430191	0.0135390979908778	1	NA	NA	NA	NA	NA	NA	NA	NA	NA	NA	NA	NA	NA	NA	NA	NA	2	2	4	4	-1.2314968130091
364.1216	11081.6107484824	0.602599987509984	0.244391257284693	2.46571826752383	0.0136738837488295	1	NA	NA	NA	NA	NA	NA	NA	NA	NA	NA	NA	NA	NA	NA	NA	NA	2	2	4	4	0.470528372291795
334.1248	5866.49443636154	-1.76936610003937	0.717959721491127	-2.46443643992254	0.0137228900050074	1	NA	NA	NA	NA	NA	NA	NA	NA	NA	NA	NA	NA	NA	NA	NA	NA	2	2	4	4	-1.32978161319633
256.1377	8352.93977502373	-2.14922020196377	0.872312752774649	-2.46381838982353	0.0137465743975863	1	NA	NA	NA	NA	NA	NA	NA	NA	NA	NA	NA	NA	NA	NA	NA	NA	2	2	4	4	-1.52039709664548
480.259	3832.37552702449	-1.29719802429216	0.526507040977699	-2.4637809627072	0.0137480098064092	1	NA	NA	NA	NA	NA	NA	NA	NA	NA	NA	NA	NA	NA	NA	NA	NA	2	2	4	4	-1.10981556617603
284.0855	9588.62217246069	-0.546387187767068	0.222028359461039	-2.46088918142436	0.0138593167185474	1	NA	NA	NA	NA	NA	NA	NA	NA	NA	NA	NA	NA	NA	NA	NA	NA	2	2	4	4	-0.615574336682787
577.3704	28049.8063966499	4.45825580210569	1.81187595675081	2.46057451421816	0.0138714763752794	1	NA	NA	NA	NA	NA	NA	NA	NA	NA	NA	NA	NA	NA	NA	NA	NA	0	2	4	4	2.11573983568784
320.1089	6339.34766042644	-1.85089197967864	0.753651950858243	-2.45589755001746	0.0140533215346208	1	NA	NA	NA	NA	NA	NA	NA	NA	NA	NA	NA	NA	NA	NA	NA	NA	2	2	4	4	-1.37170484038864
216.0639	21841.9675336242	-0.561511201754534	0.228653903094958	-2.4557254179971	0.0140600541613814	1	NA	NA	NA	NA	NA	NA	NA	NA	NA	NA	NA	NA	NA	NA	NA	NA	2	2	4	4	-0.631644036297527
251.0356	43186.426919921	-0.770939645002834	0.314740099147139	-2.44944844044935	0.0143075192260969	1	Sedoheptulose,L-Galacto-2-heptulose,D-Manno-2-heptulose,D-altro-D-manno-Heptose	1	C7H14O7	[M+(41K)]+	210.073955	251.0352314	1.36076517259923	HMDB03219,HMDB29901,HMDB29935,HMDB29952	Sedoheptulose,alpha-D-Mannoheptulopyranose,beta-D-Sedoheptulopyranose,Coriose,D-glycero-D-manno-Heptose,L-glycero-D-manno-Heptose	1	C7H14O7	[M+(41K)]+	210.073955	251.0352314	1.36076517259923	C02076,C08236,C08355,C19612,C21042,C21043	2	2	4	4	-0.812853939839462
324.1291	44550.450553746	0.31861757804926	0.130136772259509	2.44832857398596	0.0143520707418131	1	NA	NA	NA	NA	NA	NA	NA	NA	NA	NA	NA	NA	NA	NA	NA	NA	2	2	1	4	0.289333059374623
453.0031	25247.2750381747	0.93747497657685	0.383173988269288	2.44660390652094	0.0144209223308222	1	NA	NA	NA	NA	NA	NA	NA	NA	NA	NA	NA	NA	NA	NA	NA	NA	1	2	4	4	0.647878533593511
115.0506	22035.0463774714	0.416836863631866	0.17048364470643	2.44502552927967	0.014484188889024	1	NA	NA	NA	NA	NA	NA	NA	NA	NA	NA	NA	NA	NA	NA	NA	NA	2	2	4	4	0.358423523860553
169.0975	8969.59857579254	1.29485670243247	0.529696858094467	2.44452403793859	0.0145043414861445	1	NA	NA	NA	NA	NA	NA	NA	NA	NA	NA	NA	NA	NA	NA	NA	NA	2	2	4	4	0.817884924527202
351.2381	12724.4194761069	-0.807265095307921	0.33044394980071	-2.44297132931252	0.0145668944714005	1	NA	NA	NA	NA	NA	NA	NA	NA	NA	NA	NA	NA	NA	NA	NA	NA	0	2	2	4	-0.838219788467737
471.0893	3638.43812266785	1.27274411613289	0.521153979860706	2.44216520513395	0.0145994639858133	1	NA	NA	NA	NA	NA	NA	NA	NA	NA	NA	NA	NA	NA	NA	NA	NA	2	2	4	4	0.806177783679522
253.0235	22824.1796746888	-1.96120493515261	0.803158988313256	-2.44186389455892	0.0146116541898188	1	NA	NA	NA	NA	NA	NA	NA	NA	NA	NA	NA	NA	NA	NA	NA	NA	0	2	2	4	-1.43277457487255
408.9101	12344.2168631654	0.905956729562278	0.37185907328526	2.43629050532082	0.014838762011	1	NA	NA	NA	NA	NA	NA	NA	NA	NA	NA	NA	NA	NA	NA	NA	NA	2	2	4	4	0.627977632303344
320.1816	11009.1181144606	-0.383329864822216	0.157567186519992	-2.43280262400053	0.0149824655494072	1	NA	NA	NA	NA	NA	NA	NA	NA	NA	NA	NA	NA	NA	NA	NA	NA	0	2	2	4	-0.453133202929985
242.1583	12026.0010222726	-0.432988395368279	0.177980308411788	-2.43278820692055	0.0149830620801465	1	NA	NA	NA	NA	NA	NA	NA	NA	NA	NA	NA	NA	NA	NA	NA	NA	2	2	3	4	-0.502343183066748
297.2037	9787.91130345784	-1.4518774135506	0.596910927058869	-2.43231837068953	0.0150025137929972	1	NA	NA	NA	NA	NA	NA	NA	NA	NA	NA	NA	NA	NA	NA	NA	NA	2	2	4	4	-1.17087711851722
237.0528	14875.1949249133	0.305469688791707	0.125673150083584	2.43066787606218	0.0150710224486049	1	NA	NA	NA	NA	NA	NA	NA	NA	NA	NA	NA	NA	NA	NA	NA	NA	2	2	4	4	0.277438983284586
164.0711	16175.8606536051	-0.217267253030755	0.0894077746301279	-2.4300711423539	0.0150958593798507	1	NA	NA	NA	NA	NA	NA	NA	NA	NA	NA	NA	NA	NA	NA	NA	NA	2	2	4	4	-0.283068024096809
202.0502	47346.7709156521	-0.3693014785804	0.152023643120694	-2.42923713048507	0.0151306325741647	1	NA	NA	NA	NA	NA	NA	NA	NA	NA	NA	NA	NA	NA	NA	NA	NA	2	2	4	4	-0.439845264595254
482.2954	5472.14046555963	-0.452845312716553	0.186480018481885	-2.42838517715261	0.0151662266329644	1	NA	NA	NA	NA	NA	NA	NA	NA	NA	NA	NA	NA	NA	NA	NA	NA	0	2	4	4	-0.522917583157064
148.043	19687.2933977819	1.81977519288042	0.750098356388383	2.42604876731417	0.0152642189833026	1	Thiomorpholine_3-carboxylate	1	C5H9NO2S	[M+H]+	147.035401	148.0426774	2.10952683020223	HMDB59611	Thiomorpholine_3-carboxylate	1	C5H9NO2S	[M+H]+	147.035401	148.0426774	2.10952683020223	C03901	0	2	4	4	1.08890666709215
313.0266	18517.7259764016	-1.07762704362508	0.444273516974709	-2.42559369949216	0.0152833699046861	1	NA	NA	NA	NA	NA	NA	NA	NA	NA	NA	NA	NA	NA	NA	NA	NA	2	2	4	4	-0.990811312337395
465.1312	3436.70266399509	1.17282407716657	0.48365550243076	2.42491622915934	0.0153119195262929	1	NA	NA	NA	NA	NA	NA	NA	NA	NA	NA	NA	NA	NA	NA	NA	NA	2	2	4	4	0.768463344967853
172.9851	12507.7857282792	-0.197153791427832	0.0813188103180397	-2.42445494045915	0.015331385785946	1	NA	NA	NA	NA	NA	NA	NA	NA	NA	NA	NA	NA	NA	NA	NA	NA	2	2	4	4	-0.256251230774821
488.0784	3171.99355055089	1.03025681238782	0.425387524076003	2.42192531298531	0.0154385231811982	1	NA	NA	NA	NA	NA	NA	NA	NA	NA	NA	NA	NA	NA	NA	NA	NA	0	2	3	4	0.694585948991533
453.2762	23140.0191394191	1.37790348466089	0.569123936825253	2.42109564455724	0.0154738053754369	1	NA	NA	NA	NA	NA	NA	NA	NA	NA	NA	NA	NA	NA	NA	NA	NA	0	2	4	4	0.867636287822304
466.1097	3325.47180092741	1.1146135849652	0.460893272275266	2.41837677400398	0.0155899249315874	1	NA	NA	NA	NA	NA	NA	NA	NA	NA	NA	NA	NA	NA	NA	NA	NA	2	2	0	4	0.742068320625118
200.1396	15406.2598108115	-0.343968495160826	0.142236579420091	-2.41828435809699	0.0155938853370247	1	NA	NA	NA	NA	NA	NA	NA	NA	NA	NA	NA	NA	NA	NA	NA	NA	2	2	4	4	-0.412842916839336
213.0875	23780.6372662938	-0.409931103140153	0.169572227849812	-2.41744245704682	0.0156300050777857	1	NA	NA	NA	NA	NA	NA	NA	NA	NA	NA	NA	NA	NA	NA	NA	NA	2	2	4	4	-0.482654816223622
175.1444	15748.7575352751	0.441565565490221	0.182806445652962	2.41548137929712	0.0157144259603902	1	NA	NA	NA	NA	NA	NA	NA	NA	NA	NA	NA	NA	NA	NA	NA	NA	2	2	2	4	0.369990361635546
328.2121	12603.6724873692	-0.49710981787272	0.205859897281047	-2.41479678382453	0.0157439908786041	1	NA	NA	NA	NA	NA	NA	NA	NA	NA	NA	NA	NA	NA	NA	NA	NA	2	2	4	4	-0.568988945679239
148.0595	8201.32798240262	-1.78309127285419	0.739017089909961	-2.41278760288403	0.0158310419965341	1	NA	NA	NA	NA	NA	NA	NA	NA	NA	NA	NA	NA	NA	NA	NA	NA	2	2	4	4	-1.33709647593783
86.097	8108.30344295546	-2.07274247280018	0.859641902620893	-2.41116965852962	0.0159014495408339	1	NA	NA	NA	NA	NA	NA	NA	NA	NA	NA	NA	NA	NA	NA	NA	NA	2	2	4	4	-1.48506072249353
294.1452	19996.6836998294	-0.63271021452799	0.262448040949917	-2.41080181904932	0.0159174950531876	1	NA	NA	NA	NA	NA	NA	NA	NA	NA	NA	NA	NA	NA	NA	NA	NA	1	2	4	4	-0.693820734113212
227.0685	36381.9957629253	-0.390626788644633	0.16209128212479	-2.40991855653223	0.0159560819648949	1	NA	NA	NA	NA	NA	NA	NA	NA	NA	NA	NA	NA	NA	NA	NA	NA	0	2	4	4	-0.46315179957975
[truncated: 2,232 more rows]
