# Supplementary material for: An integrated host-microbiome response to atrazine exposure mediates toxicity in Drosophila
Source: Commun Biol. 2021 Nov 24;4:1324. doi: 10.1038/s42003-021-02847-y (PMC8613235; doi:10.1038/s42003-021-02847-y)
Supplement: Supplementary file 12 — Supplementary Data 10 [file 42003_2021_2847_MOESM12_ESM.zip › 20170419_DrosFaeces_GermFree_PolarPos.PA.GF.Treatment.24h.z_score.DESeq2_results.txt]

mz	baseMean	log2FoldChange	lfcSE	stat	pvalue	padj	name.hmdb	intensity.hmdb	formula.hmdb	ion.hmdb	exact_mass.hmdb	mass.hmdb	ppm_error.hmdb	HMDB__25_09_2016	name.kegg	intensity.kegg	formula.kegg	ion.kegg	exact_mass.kegg	mass.kegg	ppm_error.kegg	KEGG_COMPOUND__26_09_2016	control_count	control_reps	treatment_count	treatment_reps	z_score
172.0389	263822.566525943	7.95867218436668	0.19942671910809	39.9077526820919	0	0	NA	NA	NA	NA	NA	NA	NA	NA	NA	NA	NA	NA	NA	NA	NA	NA	1	2	3	3	2.68492650382957
176.0515	506319.223606186	8.90092974705694	0.208485126484418	42.6933561024182	0	0	NA	NA	NA	NA	NA	NA	NA	NA	NA	NA	NA	NA	NA	NA	NA	NA	2	2	3	3	2.83431902566774
190.0671	476679.135289966	8.81365206693704	0.22692695839686	38.8391583318335	0	0	NA	NA	NA	NA	NA	NA	NA	NA	NA	NA	NA	NA	NA	NA	NA	NA	2	2	3	3	2.79908326692446
214.086	2711798.08311794	11.3237204272989	0.205482467363173	55.1079640643269	0	0	NA	NA	NA	NA	NA	NA	NA	NA	Benzyl_nicotinate,Fenamic_acid,Salicylanilide	1	C13H11NO2	[M+H]+	213.078979	214.0862554	-1.41111347589563	C12865,C13697,C18915	0	2	3	3	3.33103905454655
216.0833	890242.232234732	9.71598795838012	0.20349552046088	47.7454635678231	0	0	NA	NA	NA	NA	NA	NA	NA	NA	NA	NA	NA	NA	NA	NA	NA	NA	2	2	3	3	3.02790407878788
232.0964	2769619.29551125	11.3541553783009	0.206859052963146	54.8883658493968	0	0	NA	NA	NA	NA	NA	NA	NA	NA	NA	NA	NA	NA	NA	NA	NA	NA	0	2	2	3	3.58834895001883
234.0935	895254.865895442	9.72404600292661	0.209753506590365	46.3593966126967	0	0	NA	NA	NA	NA	NA	NA	NA	NA	NA	NA	NA	NA	NA	NA	NA	NA	2	2	3	3	3.10077998052541
335.1054	672815.074539956	9.31160353605255	0.206855870716995	45.0149348131967	0	0	5-[(4-Hydroxypheny)ethenyl]-2-(3-methyl-1-butenyl)-1,3-benzenediol,Parakmerin_A,Cryptotanshinone,(E)-Arachidin_II,exo-Dehydrochalepin,Penicillin_G	1	C19H20O3	[M+K]+	296.141245	335.1044044	2.97668424194148	HMDB30599,HMDB33950,HMDB35220,HMDB38784,HMDB39071,HMDB15186	4-Prenylresveratrol,Penicillin_G	1	C19H20O3	[M+K]+	296.141245	335.1044044	2.97668424194148	C10285,C05551	2	2	3	3	2.96824978867808
338.194	759084.430958095	-3.4305636843257	0.0695286830457891	-49.3402655428761	0	0	NA	NA	NA	NA	NA	NA	NA	NA	NA	NA	NA	NA	NA	NA	NA	NA	1	2	2	3	-2.31586348152479
230.0807	125373.587741692	6.88113268879031	0.191637438929579	35.9070374099444	2.37222819569315e-282	8.91008910302347e-279	gamma-Fagarine,Pteleine	1	C13H11NO3	[M+H]+	229.073894	230.0811704	-2.24138289586001	HMDB30195,HMDB37614	N-Butyl-1H-pyrazolo[3,4-d]pyrimidin-4-amine,gamma-Fagarine,EPTC,8-Methylthiooctanaldoxime	1	C9H13N5	[M+K]+	191.117095	230.0802544	1.73982770072714	C15344,C10676,C11081,C17251	1	2	2	3	2.41410974525414
373.0607	506104.260056832	5.48301982528107	0.152802240121812	35.8831115362581	5.60307871902068e-282	2.10451636686417e-278	NA	NA	NA	NA	NA	NA	NA	NA	NA	NA	NA	NA	NA	NA	NA	NA	1	2	2	3	2.21994312011446
351.1002	145993.312775131	7.10186629663393	0.201362832120854	35.2690028335098	1.75464529093109e-272	6.59044771273718e-269	4-(3-Methyl-1-butenyl)-3,3,4,5-tetrahydroxystilbene,Honyudisin,2,3,4,5-Tetrahydroxy-4-prenylstilbene,Gancaonin_V,Penicillin_V	1	C19H20O4	[M+K]+	312.13616	351.0993194	2.45884840069501	HMDB30600,HMDB33535,HMDB35478,HMDB37586,HMDB14561	Montanin_A,4-Prenyloxyresveratrol,Butylbenzyl_phthalate,m-(beta-Acetyl-alpha-ethyl-p-hydroxyphenethyl)benzoic_acid,Penicillin_V,Penicillin_X	1	C19H20O4	[M+K]+	312.13616	351.0993194	2.45884840069501	C09136,C10283,C14211,C14935,C08126,C17404	0	2	2	3	2.45276294602981
233.0997	199894.450187678	7.55698537175636	0.214764424523869	35.1873239178703	3.12487618835856e-271	1.17370349634748e-267	NA	NA	NA	NA	NA	NA	NA	NA	NA	NA	NA	NA	NA	NA	NA	NA	1	2	2	3	2.61772104866856
337.1025	250940.913121633	7.88604760261839	0.228454809066654	34.5190702477948	4.1514726325781e-261	1.55929312079633e-257	5-[(4-Hydroxypheny)ethenyl]-2-(3-methyl-1-butenyl)-1,3-benzenediol,Parakmerin_A,Cryptotanshinone,(E)-Arachidin_II,exo-Dehydrochalepin,7,8-Dihydropteroic_acid	1	C19H20O3	[M+(41K)]+	296.141245	337.1025214	-0.204092214209691	HMDB30599,HMDB33950,HMDB35220,HMDB38784,HMDB39071,HMDB01412	4-Prenylresveratrol,Dihydropteroate	1	C19H20O3	[M+(41K)]+	296.141245	337.1025214	-0.204092214209691	C10285,C00921	1	2	3	3	2.66116746649938
270.0523	94001.9288180173	6.46293298014118	0.191532749655796	33.743226637511	1.34389054001393e-249	5.04765286829231e-246	Tinidazole	1	C8H13N3O4S	[M+Na]+	247.062679	270.0519004	1.34011276883074	HMDB15047	3-Nitrofluoranthene,1-Nitropyrene,4-Nitropyrene,2-Nitropyrene	1	C16H9NO2	[M+Na]+	247.063329	270.0525504	-1.06682939897286	C14406,C14421,C19276,C19476	1	2	3	3	2.33581602713546
156.0884	607936.476964175	9.1648122447808	0.271826058112231	33.7157236080614	3.40091841185309e-249	1.27738495549202e-245	NA	NA	NA	NA	NA	NA	NA	NA	Deisopropylhydroxyatrazine	1	C5H9N5O	[M+H]+	155.08071	156.0879864	2.60045637954406	C06557	1	2	2	3	2.91759213044713
148.0202	172927.970007608	7.34702214971394	0.230405276958692	31.8873866375514	3.9939451602253e-223	1.50012580218062e-219	NA	NA	NA	NA	NA	NA	NA	NA	NA	NA	NA	NA	NA	NA	NA	NA	1	2	3	3	2.56059692125443
584.3071	354559.709998972	8.3857491708553	0.264145468157773	31.7467084684054	3.52537249114632e-221	1.32412990767456e-217	NA	NA	NA	NA	NA	NA	NA	NA	NA	NA	NA	NA	NA	NA	NA	NA	1	2	3	3	2.73755994354582
357.0872	387289.556875488	8.51335788818499	0.269542848328691	31.584432460265	6.04053635984124e-219	2.26882545675637e-215	Penicillin_G	1	C16H18N2O4S	[M+Na]+	334.09873	357.0879514	-1.99278636313089	HMDB15186	Penicillin_G	1	C16H18N2O4S	[M+Na]+	334.09873	357.0879514	-1.99278636313089	C05551	2	2	3	3	2.76701369039631
214.1304	595057.86180691	9.1338162164099	0.294384718681393	31.026801449892	2.34567138994044e-211	8.8103417406163e-208	NA	NA	NA	NA	NA	NA	NA	NA	NA	NA	NA	NA	NA	NA	NA	NA	2	2	3	3	2.87346970255965
174.0359	73492.0785153463	6.10469585859924	0.200968674815487	30.3763552414528	1.12769216087716e-202	4.23561175625462e-199	NA	NA	NA	NA	NA	NA	NA	NA	NA	NA	NA	NA	NA	NA	NA	NA	2	2	3	3	2.29679239447346
339.1971	109220.549974774	-3.53311652267233	0.116324297256149	-30.3729883266978	1.24926171215867e-202	4.69222699086798e-199	NA	NA	NA	NA	NA	NA	NA	NA	NA	NA	NA	NA	NA	NA	NA	NA	2	2	3	3	-2.4019899501026
254.0783	149568.421520487	7.13670825510594	0.235238273958297	30.3382104239175	3.5944825349098e-202	1.35008764011212e-198	Propenoylcarnitine	1	C10H17NO4	[M+K]+	215.115759	254.0789184	-2.48977760127607	HMDB13124	2-Amino-9,10-epoxy-8-oxodecanoic_acid	1	C10H17NO4	[M+K]+	215.115759	254.0789184	-2.48977760127607	C12027	1	2	3	3	2.46650383375292
146.0231	155786.346991425	7.19571066682525	0.241513712907149	29.7942116006956	4.64291237666706e-195	1.74387788867615e-191	NA	NA	NA	NA	NA	NA	NA	NA	NA	NA	NA	NA	NA	NA	NA	NA	0	2	3	3	2.48072683818565
190.0494	121705.21693377	6.83775248108688	0.23032140704741	29.6878721293994	1.10118381396366e-193	4.13604640524749e-190	Kynurenic_acid,1-Nitronaphthalene-5,6-oxide,1-Nitronaphthalene-7,8-oxide	1	C10H7NO3	[M+H]+	189.042594	190.0498704	-2.50513193727709	HMDB00715,HMDB60331,HMDB60332	N3-Metyladenine,4-Hydroxy-2-quinolinecarboxylic_acid,N-Acetylisatin,1-Nitronaphthalene-5,6-oxide,1-Nitronaphthalene-7,8-oxide,2-Oxo-1,2-dihydroquinoline-4-carboxylate,3-Hydroxyquinaldic_acid	1	C6H9N5	[M+K]+	151.085795	190.0489544	2.31466677305482	C05026,C01717,C02172,C14800,C14802,C16715,C18621	1	2	2	3	2.40198995010259
375.0582	163631.098767758	7.2668824881969	0.246538150744773	29.4756915562325	5.90058467611276e-191	2.21625960434795e-187	NA	NA	NA	NA	NA	NA	NA	NA	NA	NA	NA	NA	NA	NA	NA	NA	0	2	2	3	2.51077664583858
188.0337	71324.2359469496	6.06100162718033	0.210118995680818	28.8455672822048	5.75892127293669e-183	2.16305083011502e-179	6-Methyladenine,1-Methyladenine,3-Methyladenine,7-Methyladenine_	1	C6H7N5	[M+K]+	149.070145	188.0333044	2.2543878669159	HMDB02099,HMDB11599,HMDB11600,HMDB11614	3-Methyladenine,1-Methyladenine,7-Methyladenine,6-Methylaminopurine	1	C6H7N5	[M+K]+	149.070145	188.0333044	2.2543878669159	C00913,C02216,C02241,C08434	1	2	2	3	2.28756164672793
590.4825	19520.4454821583	-4.59839212488185	0.171546250062017	-26.8055531567694	2.78380122434647e-158	1.04559573986453e-154	NA	NA	NA	NA	NA	NA	NA	NA	NA	NA	NA	NA	NA	NA	NA	NA	0	2	3	3	-3.10077998052542
196.1196	163370.398447241	7.26446765965973	0.272003570340199	26.7072511238508	3.87716705253097e-157	1.45626394493063e-153	NA	NA	NA	NA	NA	NA	NA	NA	NA	NA	NA	NA	NA	NA	NA	NA	0	2	2	3	2.49547011874062
389.056	69363.0485620097	6.02026571573301	0.226863230420722	26.5369831178385	3.62990759505209e-155	1.36339329270157e-151	Penicillin_V	1	C16H18N2O5S	[M+K]+	350.093645	389.0568044	-2.16086697485164	HMDB14561	Penicillin_V,Penicillin_X	1	C16H18N2O5S	[M+K]+	350.093645	389.0568044	-2.16086697485164	C08126,C17404	0	2	2	3	2.27852179456607
198.1352	1776729.04005303	10.7128883628196	0.404009982822321	26.5163951840542	6.27209759223206e-155	2.35579985564236e-151	NA	NA	NA	NA	NA	NA	NA	NA	Hydroxyatrazine	1	C8H15N5O	[M+H]+	197.12766	198.1349364	1.34958531226846	C06552	1	2	2	3	3.19513167968967
353.0973	37167.0066470225	5.10746941027266	0.193503307241185	26.3947396201691	1.57458709155208e-153	5.91414911586963e-150	4-(3-Methyl-1-butenyl)-3,3,4,5-tetrahydroxystilbene,Honyudisin,2,3,4,5-Tetrahydroxy-4-prenylstilbene,Gancaonin_V	1	C19H20O4	[M+(41K)]+	312.13616	353.0974364	-0.500145234061431	HMDB30600,HMDB33535,HMDB35478,HMDB37586	Montanin_A,4-Prenyloxyresveratrol,Butylbenzyl_phthalate,m-(beta-Acetyl-alpha-ethyl-p-hydroxyphenethyl)benzoic_acid	1	C19H20O4	[M+(41K)]+	312.13616	353.0974364	-0.500145234061431	C09136,C10283,C14211,C14935	2	2	3	3	2.17517100001968
367.2246	72445.2739084234	-2.21852021043579	0.0844402893424281	-26.2732426394122	3.87873428631559e-152	1.45685259794014e-148	NA	NA	NA	NA	NA	NA	NA	NA	NA	NA	NA	NA	NA	NA	NA	NA	2	2	3	3	-1.56320949393301
217.0868	41964.0553662646	5.28569025266196	0.204108976955255	25.8964124533371	7.30912348440888e-148	2.74530678074398e-144	NA	NA	NA	NA	NA	NA	NA	NA	NA	NA	NA	NA	NA	NA	NA	NA	1	2	3	3	2.18961166031635
174.0534	42714.6668425023	5.31166847812805	0.207826683334411	25.5581641053335	4.45534258818209e-144	1.67342667612119e-140	NA	NA	NA	NA	NA	NA	NA	NA	NA	NA	NA	NA	NA	NA	NA	NA	2	2	3	3	2.19700671378141
256.0754	38119.8118049806	5.14458721712925	0.20381676015986	25.2412373403158	1.4134703487697e-140	5.308994629979e-137	NA	NA	NA	NA	NA	NA	NA	NA	NA	NA	NA	NA	NA	NA	NA	NA	0	2	2	3	2.18233444577706
336.1086	66923.7630014272	5.96801579866397	0.236679325020204	25.2156194807236	2.70028825321757e-140	1.01422826790852e-136	NA	NA	NA	NA	NA	NA	NA	NA	NA	NA	NA	NA	NA	NA	NA	NA	1	2	3	3	2.2696643927128
232.0777	43106.4406951307	2.38638524021612	0.0950061845484229	25.1182094256171	3.14603332277736e-139	1.18165011603518e-135	NA	NA	NA	NA	NA	NA	NA	NA	NA	NA	NA	NA	NA	NA	NA	NA	1	2	3	3	1.40843715448386
616.4977	15886.8766498001	-4.28067013873319	0.171580591414305	-24.9484519399804	2.21960066013561e-137	8.33682007946934e-134	NA	NA	NA	NA	NA	NA	NA	NA	NA	NA	NA	NA	NA	NA	NA	NA	2	2	3	3	-2.91759213044712
259.0975	303614.51215736	8.16130233026357	0.328626178268785	24.8346080438802	3.79259287115457e-136	1.42449788240566e-132	NA	NA	NA	NA	NA	NA	NA	NA	NA	NA	NA	NA	NA	NA	NA	NA	2	2	2	3	2.71030531879476
132.0325	59860.5174560827	5.80529259941597	0.234800268813228	24.7243865126654	5.84819279241104e-135	2.19658121282959e-131	NA	NA	NA	NA	NA	NA	NA	NA	NA	NA	NA	NA	NA	NA	NA	NA	2	2	3	3	2.25246590061812
219.1019	189673.352103185	7.48061507718419	0.302783125624348	24.7061822278204	9.17783128785123e-135	3.44719343171692e-131	(R)-Bitalin_A	1	C13H14O3	[M+H]+	218.094295	219.1015714	1.72294519660959	HMDB40358	Candicine,Dihydroeuparin,Toxol,Eupatoriochromene	1	C11H18NO	[M+K]+	180.138839	219.1019984	-0.225922174832666	C10575,C08744,C08979,C09006	0	2	2	3	2.59772508214374
134.0296	61165.358703512	5.83674836705225	0.238895581835796	24.4322156240801	7.77792759804336e-132	2.92138960582509e-128	NA	NA	NA	NA	NA	NA	NA	NA	NA	NA	NA	NA	NA	NA	NA	NA	2	2	3	3	2.26098155394847
331.0144	35219.3323049359	5.02816600682078	0.205861791286139	24.4249599471902	9.28900920723096e-132	3.48895185823595e-128	NA	NA	NA	NA	NA	NA	NA	NA	NA	NA	NA	NA	NA	NA	NA	NA	2	2	3	3	2.14758059687774
374.0644	43578.0537627807	5.34094869266154	0.218970518353848	24.3911770991507	2.12166328606054e-131	7.96896730244339e-128	NA	NA	NA	NA	NA	NA	NA	NA	Pretetramid	1	C19H13NO6	[M+Na]+	351.074289	374.0635104	2.4824661431397	C18295	2	2	3	3	2.20452390331879
585.3104	108859.683975618	6.67564561853371	0.274089233931501	24.3557381761374	5.04006299578203e-131	1.89304766121573e-127	NA	NA	NA	NA	NA	NA	NA	NA	NA	NA	NA	NA	NA	NA	NA	NA	2	2	3	3	2.39021303584136
217.0992	103967.254254535	6.60886043643565	0.274477719673672	24.0779486374813	4.25579385999002e-128	1.59847617381225e-124	Propofol,Tricycloekasantal,4-Methyl-1-phenyl-2-pentanol,3-Methyl-1-phenyl-3-pentanol,2,5-Diisopropylphenol,11-Methyl-7-oxatetracyclo[6.3.1.01,6.04,11]dodecane,7-Isopropyl-5-methylbicyclo[2.2.2]oct-5-en-2-one,2-Ethoxy-1-methyl-4-(1-methylethyl)benzene,Quinceoxepine,Geijerone	1	C12H18O	[M+K]+	178.135765	217.0989244	1.22939347005787	HMDB14956,HMDB31194,HMDB31568,HMDB31731,HMDB32579,HMDB35055,HMDB36681,HMDB37272,HMDB38107,HMDB38194	Propofol,4-n-Hexylphenol	1	C12H18O	[M+K]+	178.135765	217.0989244	1.22939347005787	C07523,C14465	2	2	2	3	2.36760799297873
603.2763	79206.4484543572	6.21340335535302	0.258447837471069	24.0412278785214	1.03117979425275e-127	3.87311130721333e-124	NA	NA	NA	NA	NA	NA	NA	NA	NA	NA	NA	NA	NA	NA	NA	NA	0	2	2	3	2.31586348152479
615.428	19761.399574178	-4.61706537324358	0.193132858942548	-23.9061617920597	2.6426075312593e-126	9.92563388740994e-123	NA	NA	NA	NA	NA	NA	NA	NA	NA	NA	NA	NA	NA	NA	NA	NA	1	2	2	3	-3.19513167968966
273.1133	163901.122916867	7.26906991094297	0.305452994139724	23.7976711651347	3.5304419947584e-125	1.32603401323125e-121	NA	NA	NA	NA	NA	NA	NA	NA	NA	NA	NA	NA	NA	NA	NA	NA	2	2	3	3	2.52669505314729
204.065	33601.6065488251	4.95887299278508	0.208850949375952	23.7435980425381	1.27948445395796e-124	4.80574360906611e-121	Indolepyruvate	1	C11H9NO3	[M+H]+	203.058244	204.0655204	-2.38305814256367	HMDB60484	Indolepyruvate,Anibine	1	C11H9NO3	[M+H]+	203.058244	204.0655204	-2.38305814256367	C00331,C10127	1	2	3	3	2.12153421384379
293.0585	26965.2091387584	4.63391072074677	0.197388078174706	23.4761428531937	7.15032174285361e-122	2.68566084661582e-118	NA	NA	NA	NA	NA	NA	NA	NA	NA	NA	NA	NA	NA	NA	NA	NA	2	2	3	3	2.01925330513012
604.27	77070.3660104761	6.17358175642095	0.263758912179726	23.406154148127	3.69937113968935e-121	1.38948380006732e-117	NA	NA	NA	NA	NA	NA	NA	NA	NA	NA	NA	NA	NA	NA	NA	NA	2	2	3	3	2.30622309556513
148.043	23467.1726133902	4.42769490534446	0.194131961568233	22.8076555224433	3.84937059481232e-115	1.44582359541151e-111	Thiomorpholine_3-carboxylate	1	C5H9NO2S	[M+H]+	147.035401	148.0426774	2.10952683020223	HMDB59611	Thiomorpholine_3-carboxylate	1	C5H9NO2S	[M+H]+	147.035401	148.0426774	2.10952683020223	C03901	2	2	3	3	1.9798492903769
272.0493	23873.8980318605	4.45319098487023	0.199312625558535	22.3427440805168	1.42044109883543e-110	5.33517676722587e-107	Brassica_oleracea_Alkaloid	1	C13H9N3O2S	[M+H]+	271.041549	272.0488254	1.67947793689468	HMDB33602	NA	NA	NA	NA	NA	NA	NA	NA	2	2	3	3	1.98941356096379
359.0843	105700.634230835	6.63280335980227	0.30137121181708	22.0087490102674	2.37453853479258e-107	8.91876673668095e-104	Isomugineic_acid,D-Fructosazine	1	C12H20N2O8	[M+K]+	320.121968	359.0851274	-2.36489883637496	HMDB33555,HMDB35284	Mugineic_acid,3-Epihydroxy-2-deoxymugineic_acid	1	C12H20N2O8	[M+K]+	320.121968	359.0851274	-2.36489883637496	C15500,C15502	2	2	3	3	2.37875858823611
215.0831	29979.683641652	4.790514458469	0.218269948577968	21.9476592617502	9.11766966292452e-107	3.42459672539445e-103	4-Methyl-1-phenyl-2-pentanone,(S)-4-(4-Methylphenyl)-2-pentanone,Rhubafuran,3-(4-Isopropylphenyl)propanal	1	C12H16O	[M+K]+	176.120115	215.0832744	-0.728555023295227	HMDB31569,HMDB34177,HMDB36021,HMDB36171	1-Methylphenanthrene	1	C15H12	[M+Na]+	192.0939	215.0831214	-0.017202651492158	C19457	1	2	2	3	2.06769316345722
246.0756	29022.4022632888	4.74251535719269	0.223301698409655	21.2381517515034	4.24256912993537e-100	1.59350896520373e-96	NA	NA	NA	NA	NA	NA	NA	NA	Haplopine,Tetrahomomethionine	1	C13H11NO4	[M+H]+	245.068809	246.0760854	-1.86649588171893	C10694,C17225	1	2	2	3	2.05100743231448
377.1531	14651.1827665047	-4.15433198725446	0.196417278806826	-21.150542419133	2.72787232890578e-99	1.02458884673701e-95	NA	NA	NA	NA	NA	NA	NA	NA	NA	NA	NA	NA	NA	NA	NA	NA	2	2	1	3	-2.83431902566774
233.0933	28318.2370225274	4.70618468700231	0.223439065790586	21.0624971526379	1.75666822739899e-98	6.59804586211062e-95	4-Hydroxypropofol,(S,Z)-Lyratol_acetate,Hexylresorcinol,Neocnidilide,Ethyl_(2E,4E,7Z)-Decatrienoate,Ethyl_(2E,4Z,7Z)-Decatrienoate,(2S,4R)-p-Mentha-1(7),5-dien-2-ol_acetate,(S)-p-Mentha-1,8-dien-10-yl_acetate,Perillyl_acetate,(R)-2-Acetoxy-p-mentha-1,8-diene,Carvyl_acetate,Menthadienyl_acetate,8-Ocimenyl_acetate,1-(2-Furanyl)-1-octanone,(S)-Neolyratyl_acetate,(2,2-Diethoxyethyl)benzene,1,3-Diphen…	1	C12H18O2	[M+K]+	194.13068	233.0938394	-2.35441657931027	HMDB14018,HMDB31840,HMDB32567,HMDB34450,HMDB35375,HMDB35376,HMDB35801,HMDB37018,HMDB37231,HMDB37389,HMDB38046,HMDB38292,HMDB39685,HMDB40439,HMDB41497,HMDB41610,HMDB32041,HMDB32561,HMDB35896	4-Hexyloxyphenol,Cnidilide,Neocnidilide,Lactaroviolin,p-Methoxystilbene	1	C12H18O2	[M+K]+	194.13068	233.0938394	-2.35441657931027	C14305,C16937,C17002,C09696,C14679	2	2	3	3	2.04019291837617
216.0999	127130.111732387	6.90069395019138	0.328296493173405	21.0197004649284	4.3315834520259e-98	1.62694274458093e-94	(R)-N-Methylsalsolinol,(S)-N-Methylsalsolinol,(-)-Salsoline,(R)-1,2-dimethyl-5,6-dihydroxy-tetrahydroisoquinoline,2-Isopropylphenyl_methylcarbamate,2-Methylpropyl_2-aminobenzoate,Butyl_2-aminobenzoate,Ethyl_N-ethylanthranilate	1	C11H15NO2	[M+Na]+	193.110279	216.0995004	1.8764504280539	HMDB03626,HMDB03892,HMDB12469,HMDB12484,HMDB31797,HMDB35072,HMDB36906,HMDB37698	3,4-Methylenedioxymethamphetamine,Butamben,Heliamine,(-)-Salsoline,Isoprocarb,2,3,5-Trimethacarb	1	C11H15NO2	[M+Na]+	193.110279	216.0995004	1.8764504280539	C07577,C07875,C09460,C09640,C18418,C18957	0	2	2	3	2.42659487751035
377.1158	27385.8962571371	4.65666389326586	0.221801156529379	20.9947683146956	7.32190258328448e-98	2.75010661028165e-94	Licochalcone_A,Archangelin,Orientanol_B,Licoagrocarpin,2-O-Methylglabridin,4-O-Methylglabridin,Bergamottin,2-O-Methylphaseollinisoflavan,9-[(3,7-Dimethyl-2,6-octadienyl)oxy]-7H-furo[3,2-g][1]benzopyran-7-one,2-Hydroxy-4-methoxy-3-(3-methyl-2-butenyl)-6-(2-phenylethenyl)benzoic_acid,6-Hydroxy-4-methoxy-3-(3-methyl-2-butenyl)-2-(2-phenylethenyl)benzoic_acid,Gancaonin_X	1	C21H22O4	[M+K]+	338.15181	377.1149694	2.21391370727314	HMDB29514,HMDB30846,HMDB31633,HMDB32665,HMDB33671,HMDB33672,HMDB33782,HMDB34412,HMDB39309,HMDB39438,HMDB39439,HMDB41386	3-Hydroxy-5-methoxy-6-prenylstilbene-2-carboxylic_acid,2,2,4-Trimethyl-3-(4-methoxyphenyl)-2H-1-benzopyran-7-ol_acetate	1	C21H22O4	[M+K]+	338.15181	377.1149694	2.21391370727314	C10264,C15059	1	2	2	3	2.03487392050001
315.0405	26683.5522944642	4.61818426996078	0.22068748214923	20.9263535248362	3.08190149631658e-97	1.15756220201651e-93	Biotin_sulfone,Glutamyl-Glutamate	1	C10H16N2O5S	[M+K]+	276.077995	315.0411544	-2.18542876177008	HMDB04818,HMDB28818	Biotin_sulfone	1	C10H16N2O5S	[M+K]+	276.077995	315.0411544	-2.18542876177008	C20387	2	2	3	3	2.00910697275376
216.0993	103204.90368406	6.59805734661637	0.315812178009869	20.8923461666199	6.28545094149516e-97	2.36081537362558e-93	(R)-N-Methylsalsolinol,(S)-N-Methylsalsolinol,(-)-Salsoline,(R)-1,2-dimethyl-5,6-dihydroxy-tetrahydroisoquinoline,2-Isopropylphenyl_methylcarbamate,2-Methylpropyl_2-aminobenzoate,Butyl_2-aminobenzoate,Ethyl_N-ethylanthranilate	1	C11H15NO2	[M+Na]+	193.110279	216.0995004	-1.06015978547042	HMDB03626,HMDB03892,HMDB12469,HMDB12484,HMDB31797,HMDB35072,HMDB36906,HMDB37698	3,4-Methylenedioxymethamphetamine,Butamben,Heliamine,(-)-Salsoline,Isoprocarb,2,3,5-Trimethacarb	1	C11H15NO2	[M+Na]+	193.110279	216.0995004	-1.06015978547042	C07577,C07875,C09460,C09640,C18418,C18957	2	2	3	3	2.35674422860835
373.082	52672.4257198035	5.61824544818288	0.269420069603026	20.8531066615082	1.42840631748258e-96	5.36509412846456e-93	Penicillin_V	1	C16H18N2O5S	[M+Na]+	350.093645	373.0828664	-2.21961412478938	HMDB14561	Penicillin_V,Penicillin_X	1	C16H18N2O5S	[M+Na]+	350.093645	373.0828664	-2.21961412478938	C08126,C17404	2	2	3	3	2.23590893210983
138.0776	34239.3551612313	4.98638116046465	0.239409804211952	20.8278068514276	2.42305079785538e-96	9.10097879674482e-93	NA	NA	NA	NA	NA	NA	NA	NA	NA	NA	NA	NA	NA	NA	NA	NA	0	2	2	3	2.14093185154843
190.0307	20738.8520309885	4.24339499012352	0.203824625773688	20.8188533353918	2.92091651162001e-96	1.09709624176447e-92	NA	NA	NA	NA	NA	NA	NA	NA	NA	NA	NA	NA	NA	NA	NA	NA	2	2	3	3	1.91749788969789
174.0554	28057.7270527862	-5.14847381358749	0.248117427191572	-20.7501499264392	1.22209774884945e-95	4.59019914467855e-92	NA	NA	NA	NA	NA	NA	NA	NA	NA	NA	NA	NA	NA	NA	NA	NA	2	2	1	3	-3.58834895001876
361.1984	19565.8096440767	4.15637372547209	0.202380307805685	20.5374414662064	9.96769924747678e-94	3.74386783735228e-90	Arginyl-Tryptophan,Tryptophyl-Arginine,Dodecyl_gallate,[6]-Gingerdiol_3-acetate,[6]-Gingerdiol_5-acetate	1	C17H24N6O3	[M+H]+	360.190989	361.1982654	0.494188419619234	HMDB28720,HMDB29077,HMDB38720,HMDB40566,HMDB40567	Shiromodiol_diacetate,Piperonyl_butoxide,Monacolin_J_acid	1	C19H30O5	[M+Na]+	338.209325	361.1985464	-0.283777443312074	C09725,C18880,C20854	2	2	3	3	1.89291341945675
556.2759	31544.8092954167	4.86555958392191	0.237481334577988	20.4881768605864	2.7448063343359e-93	1.03094925917656e-89	Enkephalin_L	1	C28H37N5O7	[M+H]+	555.2693	556.2765764	-1.28263534785503	HMDB01045	NA	NA	NA	NA	NA	NA	NA	NA	2	2	3	3	2.08497524756152
356.1659	45181.5585470615	-3.26413095015806	0.159677636785972	-20.4420043774396	7.07721227518827e-93	2.65820093056071e-89	NA	NA	NA	NA	NA	NA	NA	NA	NA	NA	NA	NA	NA	NA	NA	NA	2	2	3	3	-2.21216777044467
605.4357	11336.7493168719	-3.74834710732393	0.187180545459387	-20.0253028332862	3.31490908459305e-89	1.24507985217315e-85	NA	NA	NA	NA	NA	NA	NA	NA	NA	NA	NA	NA	NA	NA	NA	NA	2	2	3	3	-2.61772104866856
354.1678	893715.076843441	-3.18409660588783	0.164006495405009	-19.41445427527	5.8251543477891e-84	2.18792797302959e-80	NA	NA	NA	NA	NA	NA	NA	NA	NA	NA	NA	NA	NA	NA	NA	NA	2	2	3	3	-2.13437642211945
427.1752	19768.2084903847	4.17165773557563	0.216669815182957	19.2535251486372	1.31876688625383e-82	4.95328842476937e-79	Mangostanol,Edulisin_II,Archangelicin,Atrovirisidone,Mangostenol	1	C24H26O7	[M+H]+	426.167855	427.1751314	0.273424156546521	HMDB29868,HMDB30593,HMDB30845,HMDB36982,HMDB39912	Archangelicin,Disenecionyl_cis-khellactone	1	C24H26O7	[M+H]+	426.167855	427.1751314	0.273424156546521	C09116,C09261	1	2	3	3	1.90098106729392
605.4447	11063.3164571295	-3.70911985559127	0.196562881195228	-18.8698895388461	2.01719699058129e-79	7.57659189662334e-76	NA	NA	NA	NA	NA	NA	NA	NA	NA	NA	NA	NA	NA	NA	NA	NA	1	2	3	3	-2.57871678785133
175.0515	20450.7929376827	4.22235199641955	0.224309355005068	18.8237891207175	4.82103467033977e-79	1.81078062217962e-75	2,3,6-Trimethylphenol,Benzyl_ethyl_ether,p-Isopropylphenol,1-Phenyl-1-propanol,2-Phenyl-1-propanol,2-Isopropylphenol,1-Methoxy-2,4-dimethylbenzene,Nona-2,4,6-trienal,2,4,6-Trimethylphenol,(2-Methoxyethyl)benzene,2-Propylphenol,4-Propylphenol,3-Phenyl-1-propanol,4-Ethyl-2-methylphenol,3-Ethyl-5-methylphenol,3-Ethyl-4-methylphenol,2-Ethyl-5-methylphenol,2-Ethyl-4-methylphenol,2-(1-Pentenyl)furan,6-…	1	C9H12O	[M+K]+	136.088815	175.0519744	-2.55181354868335	HMDB29667,HMDB31312,HMDB31446,HMDB31627,HMDB31628,HMDB32029,HMDB32149,HMDB32441,HMDB32544,HMDB32621,HMDB32624,HMDB32625,HMDB33962,HMDB38984,HMDB38985,HMDB38986,HMDB38987,HMDB38988,HMDB39782,HMDB59896	4-Propylphenol	1	C9H12O	[M+K]+	136.088815	175.0519744	-2.55181354868335	C14311	2	2	3	3	1.90917437594302
358.0905	32801.5815540405	4.92307347613506	0.262497346521768	18.7547552055991	1.77030896053297e-78	6.64928045576183e-75	NA	NA	NA	NA	NA	NA	NA	NA	NA	NA	NA	NA	NA	NA	NA	NA	1	2	2	3	2.10290345631655
364.2096	121654.641816477	-2.56424262584556	0.137021330736892	-18.7141856822965	3.79375371589461e-78	1.42493389569002e-74	NA	NA	NA	NA	NA	NA	NA	NA	NA	NA	NA	NA	NA	NA	NA	NA	2	2	3	3	-1.72834277370773
230.1171	26652.3321470103	4.61627353647352	0.248608236495175	18.5684657980474	5.78318985193035e-77	2.17216610838504e-73	NA	NA	NA	NA	NA	NA	NA	NA	NA	NA	NA	NA	NA	NA	NA	NA	2	2	3	3	2.00411039379735
420.1483	16788.5531537966	3.92646579746117	0.212588801388805	18.4697677949651	3.61636384255383e-76	1.35830625926322e-72	NA	NA	NA	NA	NA	NA	NA	NA	NA	NA	NA	NA	NA	NA	NA	NA	0	2	3	3	1.84692000140676
236.0677	22943.2164032368	4.39378992604356	0.238399249825931	18.4303848659412	7.49479898481261e-76	2.81504649869562e-72	Metanephrine,Tenuazonic_acid,Desglymidodrine	1	C10H15NO3	[M+K]+	197.105194	236.0683534	-2.95338189120837	HMDB04063,HMDB36074,HMDB60558	L-Metanephrine,Tenuazonic_acid,Ecgonone_methyl_ester,Benzyl_nicotinate,Fenamic_acid,Salicylanilide	1	C10H15NO3	[M+K]+	197.105194	236.0683534	-2.95338189120837	C05588,C08511,C20371,C12865,C13697,C18915	1	2	2	3	1.97046277039161
353.1837	10141.5274175745	-3.56847794663186	0.194537215586336	-18.3434204909146	3.72598722447052e-75	1.39948080151113e-71	NA	NA	NA	NA	NA	NA	NA	NA	NA	NA	NA	NA	NA	NA	NA	NA	1	2	3	3	-2.42659487751035
561.4482	15581.9410539105	-4.25032819671287	0.232535341004855	-18.2782031253654	1.23425853319857e-74	4.63587505069383e-71	NA	NA	NA	NA	NA	NA	NA	NA	NA	NA	NA	NA	NA	NA	NA	NA	2	2	3	3	-2.87346970255964
600.3018	23561.5539170355	4.43333758851445	0.243084536562011	18.2378428970265	2.58458736935295e-74	9.70771015928966e-71	NA	NA	NA	NA	NA	NA	NA	NA	NA	NA	NA	NA	NA	NA	NA	NA	1	2	2	3	1.98460873305335
355.1712	135546.759287486	-3.40492788268091	0.1886000224329	-18.0536981849634	7.37809818689113e-73	2.77121367899631e-69	NA	NA	NA	NA	NA	NA	NA	NA	NA	NA	NA	NA	NA	NA	NA	NA	2	2	2	3	-2.29679239447346
214.1126	15025.5034308437	3.7589947491923	0.208234956935905	18.0516989294421	7.65009403947122e-73	2.87337532122539e-69	NA	NA	NA	NA	NA	NA	NA	NA	Simetryn,Desmetryn	1	C8H15N5S	[M+H]+	213.104817	214.1120934	2.34923675735274	C14457,C19100	2	2	1	3	1.82885745577348
221.1865	18617.5569395046	4.08177608267398	0.228110354328922	17.8938658645381	1.31649825175557e-71	4.9447674335939e-68	NA	NA	NA	NA	NA	NA	NA	NA	NA	NA	NA	NA	NA	NA	NA	NA	2	2	3	3	1.86560602670455
393.2402	10755.2143634964	-3.66354240078006	0.206120466160749	-17.7737925254008	1.12800313593594e-70	4.23677977857537e-67	NA	NA	NA	NA	NA	NA	NA	NA	NA	NA	NA	NA	NA	NA	NA	NA	2	2	3	3	-2.51077664583858
395.2558	193541.72342454	-2.03354386984321	0.11472908190706	-17.7247462983322	2.70129055906763e-70	1.0146047339858e-66	NA	NA	NA	NA	NA	NA	NA	NA	NA	NA	NA	NA	NA	NA	NA	NA	2	2	3	3	-1.49247737842054
519.2783	46695.3664636706	5.44185456142262	0.309087475628986	17.6061956258453	2.2079546101856e-69	8.2930775158571e-66	NA	NA	NA	NA	NA	NA	NA	NA	NA	NA	NA	NA	NA	NA	NA	NA	2	2	3	3	2.21216777044466
171.1075	27269.9502679445	4.6501414769391	0.266639219883267	17.4398255401996	4.11327619376619e-68	1.54494653837858e-64	NA	NA	NA	NA	NA	NA	NA	NA	NA	NA	NA	NA	NA	NA	NA	NA	2	2	3	3	2.02440543916105
333.1342	20500.7481658994	4.22590275571559	0.242569499588585	17.4214102056649	5.67607599730245e-68	2.1319341445868e-64	3,3-Dihydroxy-4,5,7-trimethoxyflavan,Byssochlamic_acid,5-Hydroxy-3-methoxysativan,5,8-Dihydroxy-3,4,7-trimethoxyflavan	1	C18H20O6	[M+H]+	332.12599	333.1332664	2.84840961763807	HMDB30664,HMDB34262,HMDB39571,HMDB40308	Thioperamide	1	C15H24N4S	[M+(41K)]+	292.172168	333.1334444	2.31408768144566	C17933	2	2	3	3	1.91331956336563
338.1057	18855.453748772	4.10075161258537	0.23541826447639	17.4190036686666	5.91990127022564e-68	2.22351491709675e-64	Benzyl_glycinate_4-methylbenzenesulfonate_salt	1	C16H19NO5S	[M+H]+	337.098396	338.1056724	0.0819270489575464	HMDB33374	NA	NA	NA	NA	NA	NA	NA	NA	1	2	3	3	1.8732663510593
399.0149	16385.8961539491	-1.60692133530241	0.0925533429523291	-17.3621101523051	1.59742801877168e-67	5.99993963850641e-64	NA	NA	NA	NA	NA	NA	NA	NA	NA	NA	NA	NA	NA	NA	NA	NA	2	2	3	3	-1.35806646300872
232.094	28401.407116656	4.71029452125943	0.272640703135282	17.2765638699304	7.0632600260127e-67	2.65296046577037e-63	NA	NA	NA	NA	NA	NA	NA	NA	Tyr-OEt,Anhalamine,p-Lactophenetide,Propoxur	1	C11H15NO3	[M+Na]+	209.105194	232.0944154	-1.67173345962013	C01458,C12231,C14262,C14334	2	2	3	3	2.04557027110704
345.134	203837.47028286	7.58469160728179	0.440746698648254	17.2087315243509	2.2837956353655e-66	8.57793640643281e-63	Dehydrocyanaropicrin,Diosbulbin_D,Diosbulbin_B	1	C19H20O6	[M+H]+	344.12599	345.1332664	2.22522739695446	HMDB35029,HMDB35109,HMDB36777	Calaxin,Deoxyelephantopin,Echinone,2,3-Dihydro-2-(4-methoxyphenyl)-5,6,7-trimethoxy-4H-1-benzopyran-4-one	1	C19H20O6	[M+H]+	344.12599	345.1332664	2.22522739695446	C09353,C09388,C10338,C15118	2	2	0	3	2.63882189787413
231.0648	29093.9177844929	4.74592598779584	0.27582477793953	17.2063076538987	2.38139758230104e-66	8.94452931912271e-63	Coriandrin,Wyeronic_acid,2,4-Dihydroxy-2-biphenylcarboxylic_acid	1	C13H10O4	[M+H]+	230.05791	231.0651864	-1.80079053222259	HMDB33329,HMDB39141,HMDB39209	2,4,6-Trihydroxybenzophenone,2-Hydroxy-4-(1-oxo-1,3-dihydro-2H-inden-2-ylidene)-but-2-enoic_acid,2-Hydroxy-4-(2-oxo-1,3-dihydro-2H-inden-1-ylidene)but-2-enoic_acid,Visnagin,Bis-noryangonin,2,3-Dihydroxy-2-carboxybiphenyl,4-Hydroxyphenyl-4-hydroxybenzoate	1	C13H10O4	[M+H]+	230.05791	231.0651864	-1.80079053222259	C06356,C07718,C07725,C09049,C12085,C16263,C18216	2	2	3	3	2.05650591178569
605.2731	22230.2002550988	4.34671963522074	0.252684328051456	17.2021734341022	2.55755660624315e-66	9.60618261304926e-63	NA	NA	NA	NA	NA	NA	NA	NA	Bonafousine,Aralionine_A	1	C35H40N4O3	[M+(41K)]+	564.310041	605.2713174	2.97998591415805	C09050,C09999	2	2	0	3	1.95670046241811
219.0957	29584.234139138	4.77061346134458	0.277373615916459	17.1992330473905	2.6906932669929e-66	1.01062439108253e-62	NA	NA	NA	NA	NA	NA	NA	NA	NA	NA	NA	NA	NA	NA	NA	NA	2	2	3	3	2.06206727843377
376.1498	120366.058997428	-3.07117238139759	0.178749049904276	-17.18147527521	3.65496824632033e-66	1.37280607331791e-62	NA	NA	NA	NA	NA	NA	NA	NA	NA	NA	NA	NA	NA	NA	NA	NA	2	2	0	3	-2.06769316345722
361.0593	9582.95671309967	-3.47605260567602	0.203930294599287	-17.045297818582	3.78809682396604e-65	1.42280916708165e-61	NA	NA	NA	NA	NA	NA	NA	NA	NA	NA	NA	NA	NA	NA	NA	NA	2	2	3	3	-2.33581602713546
218.0967	36256.1832485271	5.0704255465672	0.298152777966135	17.0061321620257	7.39624042585846e-65	2.77802790395244e-61	1-Aminopyrene	1	C16H11N	[M+H]+	217.089149	218.0964254	1.04724320725105	HMDB41793	NA	NA	NA	NA	NA	NA	NA	NA	1	2	3	3	2.16117017558889
577.4219	20283.7868967339	-4.65682032806066	0.275325027832834	-16.9139012341736	3.55382960821358e-64	1.33481840084502e-60	NA	NA	NA	NA	NA	NA	NA	NA	NA	NA	NA	NA	NA	NA	NA	NA	1	2	2	3	-3.33103905454657
118.0877	24441.6323932443	4.48772597847082	0.26672995346864	16.8249794224871	1.60117328886683e-63	6.01400687298382e-60	NA	NA	NA	NA	NA	NA	NA	NA	NA	NA	NA	NA	NA	NA	NA	NA	2	2	3	3	1.99916335371154
588.467	60150.7431444844	-2.42527092479353	0.144400623168634	-16.795432537443	2.6357594057231e-63	9.89991232789596e-60	NA	NA	NA	NA	NA	NA	NA	NA	NA	NA	NA	NA	NA	NA	NA	NA	1	2	2	3	-1.67173947119179
294.1914	10966.323757516	-3.69482155195369	0.219995694093738	-16.7949721342244	2.65629189812231e-63	9.9770323693474e-60	NA	NA	NA	NA	NA	NA	NA	NA	NA	NA	NA	NA	NA	NA	NA	NA	1	2	3	3	-2.56059692125443
186.0989	19052.8657155986	4.11629397024015	0.247100176692416	16.6584015654672	2.62958672630269e-62	9.87672774399292e-59	NA	NA	NA	NA	NA	NA	NA	NA	NA	NA	NA	NA	NA	NA	NA	NA	2	2	3	3	1.87713810469359
302.1477	32876.5656716236	4.92631705731651	0.296112144883194	16.6366599359164	3.78130005481006e-62	1.42025630058666e-58	Oxamniquine	1	C14H21N3O3	[M+Na]+	279.158292	302.1475134	0.672188222498562	HMDB15228	Oxamniquine,Karbutilate	1	C14H21N3O3	[M+Na]+	279.158292	302.1475134	0.672188222498562	C07341,C18433	1	2	3	3	2.1090326472381
215.1339	33330.7616570437	4.94653486912581	0.299533251217758	16.5141427504812	2.90255967212122e-61	1.09020141284873e-57	NA	NA	NA	NA	NA	NA	NA	NA	NA	NA	NA	NA	NA	NA	NA	NA	2	2	3	3	2.11524210766278
589.4792	66166.2044238552	-2.61129493546157	0.158244651489764	-16.5016315614969	3.57111802097363e-61	1.34131192867769e-57	NA	NA	NA	NA	NA	NA	NA	NA	NA	NA	NA	NA	NA	NA	NA	NA	2	2	3	3	-1.76515667588995
378.1016	17212.496279569	3.96383259579512	0.240355968541628	16.4915089059193	4.22270960909067e-61	1.58604972917446e-57	NA	NA	NA	NA	NA	NA	NA	NA	NA	NA	NA	NA	NA	NA	NA	NA	2	2	2	3	1.85431684479917
174.0528	19538.6655841594	4.15396838851931	0.252718551858927	16.4371327627667	1.03710888288315e-60	3.89538096410911e-57	Acetaminophen,2-Phenylglycine,Dopamine_quinone,Leukoaminochrome,Methyl_2-aminobenzoate,2-(Methylamino)benzoic_acid,3alpha,4,7,7alpha-Tetrahydro-1H-isoindole-1,3(2H)-dione,Ethyl_nicotinate,2-Amino-3-methylbenzoate,2-Hydroxyacetanilide	1	C8H9NO2	[M+Na]+	151.063329	174.0525504	1.26973146617255	HMDB01859,HMDB02210,HMDB12219,HMDB12992,HMDB29703,HMDB32609,HMDB33903,HMDB59846,HMDB60680,HMDB61919	N-(Acetyloxy)benzenamine,N-Methylanthranilate,N-Methyl-4-aminobenzoate,(E)-4-Hydroxyphenylacetaldehyde-oxime,(Z)-4-Hydroxyphenylacetaldehyde_oxime,Acetaminophen,(R)-Mandelamide,2-Amino-3-methylbenzoate,Dopamine_quinone,2-Descarboxy-cyclo-dopa,L-Phenylglycine,O-Methyl_anthranilate	1	C8H9NO2	[M+Na]+	151.063329	174.0525504	1.26973146617255	C02709,C03005,C03522,C04350,C04353,C06804,C07301,C16571,C17755,C17756,C18623,C20634	2	2	1	3	1.88892536391183
216.0986	35660.657411562	5.04603135984715	0.307070913337176	16.4327884559564	1.11415675393336e-60	4.1847727677737e-57	NA	NA	NA	NA	NA	NA	NA	NA	NA	NA	NA	NA	NA	NA	NA	NA	1	2	2	3	2.15432565572982
206.0622	12606.0393633699	3.49195747487401	0.213559217041988	16.3512374845776	4.26235198821119e-60	1.60093940677212e-56	NA	NA	NA	NA	NA	NA	NA	NA	NA	NA	NA	NA	NA	NA	NA	NA	1	2	2	3	1.78122801975557
576.5057	9708.56459783867	-3.49727288293414	0.214670166417768	-16.2913782631915	1.13639085987341e-59	4.26828406968452e-56	NA	NA	NA	NA	NA	NA	NA	NA	NA	NA	NA	NA	NA	NA	NA	NA	2	2	3	3	-2.35674422860835
598.503	9998.56844056095	-3.54533262014261	0.219229025214772	-16.1718213027192	7.97067278146987e-59	2.99378469672008e-55	NA	NA	NA	NA	NA	NA	NA	NA	NA	NA	NA	NA	NA	NA	NA	NA	2	2	3	3	-2.41410974525414
352.1035	13944.790650897	3.6456838374546	0.226250414607799	16.1134901952526	2.05112631058043e-58	7.70403042254009e-55	Indole-3-acetic-acid-O-glucuronide	1	C16H17NO8	[M+H]+	351.095419	352.1026954	2.32659394735981	HMDB60001	NA	NA	NA	NA	NA	NA	NA	NA	2	2	3	3	1.79777305874304
574.2418	24222.8410332974	4.47435477163043	0.278625314104905	16.0586800449359	4.97015620958861e-58	1.86679067232148e-54	Endoxifen_O-glucuronide	1	C31H37NO8	[M+Na]+	551.251919	574.2411404	1.14342208135632	HMDB60622	NA	NA	NA	NA	NA	NA	NA	NA	2	2	3	3	1.99426476110337
175.0385	22229.402854766	4.34656578621171	0.27350311957383	15.8921982059455	7.17661449558979e-57	2.69553640454352e-53	Tetrahydropteridine,1-Oxo-1H-2-benzopyran-3-carboxaldehyde,Juglone	1	C6H8N4	[M+K]+	136.074896	175.0380554	2.68855820481125	HMDB01216,HMDB30577,HMDB30773	Tetrahydropteridine,Juglone,Lawsone	1	C6H8N4	[M+K]+	136.074896	175.0380554	2.68855820481125	C05650,C03840,C10368	0	2	3	3	1.95219429360749
589.4712	8771.18121833257	-3.33017705809167	0.210277080862127	-15.8370900168392	1.72626661250127e-56	6.48385739655476e-53	NA	NA	NA	NA	NA	NA	NA	NA	NA	NA	NA	NA	NA	NA	NA	NA	2	2	2	3	-2.26098155394847
379.2285	10818.8766676725	-3.67297655613136	0.232803938922813	-15.7771237597022	4.47102612722419e-56	1.67931741338541e-52	NA	NA	NA	NA	NA	NA	NA	NA	NA	NA	NA	NA	NA	NA	NA	NA	2	2	3	3	-2.52669505314729
199.1386	133692.43175192	6.97355474668504	0.444694739853774	15.6816668193064	2.01886085165989e-55	7.58284135883455e-52	NA	NA	NA	NA	NA	NA	NA	NA	NA	NA	NA	NA	NA	NA	NA	NA	1	2	2	3	2.43947012945795
337.2099	8447.92462312317	-3.26775367285848	0.209081381134704	-15.6290993254592	4.61277028751184e-55	1.73255651998945e-51	NA	NA	NA	NA	NA	NA	NA	NA	NA	NA	NA	NA	NA	NA	NA	NA	1	2	3	3	-2.21994312011446
598.4876	10173.7454430239	-3.57355512091771	0.229718558421876	-15.55623170138	1.4435127243478e-54	5.42183379265033e-51	NA	NA	NA	NA	NA	NA	NA	NA	NA	NA	NA	NA	NA	NA	NA	NA	2	2	3	3	-2.43947012945795
397.0401	18691.8744778966	4.08757590281125	0.262828306285062	15.5522666511342	1.53572989088157e-54	5.76820147015118e-51	NA	NA	NA	NA	NA	NA	NA	NA	NA	NA	NA	NA	NA	NA	NA	NA	2	2	3	3	1.86942247660193
376.0615	13212.2638204167	3.56353175884974	0.229254456086588	15.5440021523674	1.74722801048383e-54	6.56258840737726e-51	Benzyl_glycinate_4-methylbenzenesulfonate_salt	1	C16H19NO5S	[M+K]+	337.098396	376.0615554	-0.0271232191018024	HMDB33374	NA	NA	NA	NA	NA	NA	NA	NA	2	2	3	3	1.79109612923918
189.0671	20044.7233328127	4.19215940775645	0.270042957335632	15.5240464299392	2.38523446545775e-54	8.9589406522593e-51	Thymol,Perillyl_aldehyde,(+)-(S)-Carvone,2-(4-Methylphenyl)-2-propanol,2-Methyl-1-phenyl-2-propanol,4-Phenyl-2-butanol,Cuminyl_alcohol,4-tert-Butylphenol,2-trans-4-trans-7-cis-Decatrienal,1-Methoxy-4-propylbenzene,(2E,4Z,7Z)-2,4,7-Decatrienal,2-(4-Methylphenyl)-1-propanol,Teresantalal,(R)-Carvone,2,6,6-Trimethyl-1,4-cyclohexadiene-1-carboxaldehyde,Myrtenal,3-Caren-5-one,(-)-Pinocarvone,5-Isopropy…	1	C10H14O	[M+K]+	150.104465	189.0676244	-2.76303254802068	HMDB01878,HMDB03647,HMDB04487,HMDB29652,HMDB31570,HMDB31613,HMDB31817,HMDB32063,HMDB32213,HMDB32626,HMDB33544,HMDB34846,HMDB34921,HMDB35089,HMDB35172,HMDB35250,HMDB35591,HMDB35761,HMDB35770,HMDB35824,HMDB36061,HMDB36070,HMDB36089,HMDB36999,HMDB37561,HMDB38913,HMDB61788,HMDB34294,HMDB39104	(-)-Carvone,(+)-Sabinone,Piperitenone,Isopiperitenone,(-)-Isopiperitenone,Perillyl_aldehyde,p-Cumic_alcohol,Carvacrol,Chrysanthenone,Menthofuran,Pinocarvone,Thymol,Umbellulone,Verbenone,(+)-(S)-Carvone,(+)-Chrysanthenone,Myrtenal,2-tert-Butylphenol,2-sec-Butylphenol,4-sec-Butylphenol,3-tert-Butylphenol,4-tert-Butylphenol,4-n-Butylphenol,4-Isopropyl-3-methylphenol,Eucarvone,Safranal,(+)-Menthofura…	1	C10H14O	[M+K]+	150.104465	189.0676244	-2.76303254802068	C01767,C01868,C01951,C02289,C02485,C02576,C06576,C09840,C09843,C09868,C09884,C09908,C09911,C09913,C11383,C11394,C11939,C14130,C14138,C14139,C14188,C14200,C14464,C14741,C16955,C17062,C18025,C20944,C07715,C08457	2	2	3	3	1.90506173579137
379.0691	34147.5649939302	4.98216710014029	0.322671310798835	15.4403782840376	8.75850659966948e-54	3.28969507883586e-50	NA	NA	NA	NA	NA	NA	NA	NA	NA	NA	NA	NA	NA	NA	NA	NA	2	2	3	3	2.13437642211946
587.4637	173964.396078886	-2.51562783117503	0.16293450664796	-15.43950316559	8.87815176635929e-54	3.33463380344455e-50	NA	NA	NA	NA	NA	NA	NA	NA	NA	NA	NA	NA	NA	NA	NA	NA	2	2	3	3	-1.70504326264525
394.1216	8126.11775692081	-3.20281430155784	0.20830456138654	-15.375632104448	2.38504318563828e-53	8.95822220525736e-50	NA	NA	NA	NA	NA	NA	NA	NA	NA	NA	NA	NA	NA	NA	NA	NA	2	2	2	3	-2.15432565572982
355.0951	21500.7345891242	4.29686351192059	0.281506721026383	15.2638043463193	1.33247829712033e-52	5.00478848398396e-49	Verimol_B,Verimol_A,7-Hydroxy-2,4,5-trimethoxyisoflavan,7-Hydroxy-2,3,4-trimethoxyisoflavan,Sorgolactone,5-Hydroxy-3,4,7-trimethoxyflavan,Niazidin	1	C18H20O5	[M+K]+	316.131075	355.0942344	2.40921962995443	HMDB38323,HMDB38324,HMDB38780,HMDB39510,HMDB39607,HMDB40534,HMDB31981	Sorgolactone,2-O-Methylodoratol,Combretastatin_A-4,(S)-N-[3-(3,4-Methylenedioxyphenyl)-2-(mercaptomethyl)-1-oxoprolyl]glycine	1	C18H20O5	[M+K]+	316.131075	355.0942344	2.40921962995443	C09186,C09774,C20268,C01313	2	2	3	3	1.94329907447226
246.1119	98725.2940984201	6.53343373574707	0.428530883834195	15.2461210666789	1.74708343400669e-52	6.56204537812912e-49	N-Phenylacetyl_pyroglutamic_acid	1	C14H15NO3	[M+H]+	245.105194	246.1124704	-2.21727895021582	HMDB59782	NA	NA	NA	NA	NA	NA	NA	NA	2	2	3	3	2.34615168849843
385.1289	13068.7464870525	3.54683234637985	0.234587760797463	15.1194262408349	1.20588696997746e-51	4.52931145923532e-48	S-Adenosylhomocysteine,(+)-Zeylenol,Oxyisocyclointegrin,Dulxanthone_F,Isolicopyranocoumarin,Licofuranocoumarin,Gancaonin_D,Licopyranocoumarin,5-Methoxyhinokinin,Piperenol_B,Piperenol_A,Calebin_A,3-O-Methylgancaonin_P,3-O-Methyluralenol,Uralene	1	C14H20N6O5S	[M+H]+	384.121591	385.1288674	0.00415445347593889	HMDB00939,HMDB29541,HMDB30621,HMDB34914,HMDB35479,HMDB36281,HMDB38396,HMDB38874,HMDB38950,HMDB39617,HMDB39634,HMDB40134,HMDB40813,HMDB40837,HMDB40934	S-Adenosyl-L-homocysteine,4-Demethyldeoxypodophyllotoxin	1	C14H20N6O5S	[M+H]+	384.121591	385.1288674	0.00415445347593889	C00021,C10552	1	2	2	3	1.78778738969447
363.2255	8222.16946558282	-3.22246935110645	0.214151438281965	-15.0476194647992	3.578823728351e-51	1.34420619236863e-47	NA	NA	NA	NA	NA	NA	NA	NA	NA	NA	NA	NA	NA	NA	NA	NA	2	2	3	3	-2.18233444577706
396.2591	36464.0167644262	-1.79792757895665	0.11965567877414	-15.0258441335692	4.97238498900952e-51	1.86762780187197e-47	NA	NA	NA	NA	NA	NA	NA	NA	NA	NA	NA	NA	NA	NA	NA	NA	1	2	2	3	-1.41385552694998
379.1995	8995.12487618895	-3.37190585511229	0.225953014328075	-14.9230399299582	2.33393462141186e-50	8.76625843802296e-47	NA	NA	NA	NA	NA	NA	NA	NA	NA	NA	NA	NA	NA	NA	NA	NA	2	2	3	3	-2.27852179456607
269.0206	31830.8542825656	4.87858317150767	0.327049221683083	14.9169692146068	2.55623105880415e-50	9.60120385686839e-47	Coriandrin,Wyeronic_acid,2,4-Dihydroxy-2-biphenylcarboxylic_acid	1	C13H10O4	[M+K]+	230.05791	269.0210694	-1.6567475588223	HMDB33329,HMDB39141,HMDB39209	2,4,6-Trihydroxybenzophenone,2-Hydroxy-4-(1-oxo-1,3-dihydro-2H-inden-2-ylidene)-but-2-enoic_acid,2-Hydroxy-4-(2-oxo-1,3-dihydro-2H-inden-1-ylidene)but-2-enoic_acid,Visnagin,Bis-noryangonin,2,3-Dihydroxy-2-carboxybiphenyl,4-Hydroxyphenyl-4-hydroxybenzoate	1	C13H10O4	[M+K]+	230.05791	269.0210694	-1.6567475588223	C06356,C07718,C07725,C09049,C12085,C16263,C18216	2	2	3	3	2.09087688692044
386.1914	8079.09596063854	-3.19307198722021	0.214379201410622	-14.8945045331343	3.57827345066612e-50	1.34399950807019e-46	NA	NA	NA	NA	NA	NA	NA	NA	NA	NA	NA	NA	NA	NA	NA	NA	2	2	3	3	-2.14093185154843
176.0503	11987.596303593	3.41483479063931	0.230333427072938	14.8256153439594	1.00058777039104e-49	3.75820766558875e-46	NA	NA	NA	NA	NA	NA	NA	NA	NA	NA	NA	NA	NA	NA	NA	NA	2	2	3	3	1.75262020164774
615.4364	7809.38758475875	-3.13588958852813	0.21183129316705	-14.8037126226443	1.38615583247547e-49	5.20640130677788e-46	NA	NA	NA	NA	NA	NA	NA	NA	NA	NA	NA	NA	NA	NA	NA	NA	2	2	3	3	-2.1090326472381
377.2663	12136.7172332702	-3.85705497624514	0.261694596130236	-14.7387643202446	3.63372659090991e-49	1.36482770754576e-45	NA	NA	NA	NA	NA	NA	NA	NA	NA	NA	NA	NA	NA	NA	NA	NA	2	2	3	3	-2.68492650382957
157.0918	20825.5562229401	4.24920059373613	0.288593632672801	14.7238196296373	4.53315731823439e-49	1.70265388872884e-45	NA	NA	NA	NA	NA	NA	NA	NA	NA	NA	NA	NA	NA	NA	NA	NA	2	2	3	3	1.93023787180891
568.4562	8099.52789369634	-3.19730720928724	0.218015882842319	-14.665478347739	1.07258598163373e-48	4.02863294701629e-45	NA	NA	NA	NA	NA	NA	NA	NA	NA	NA	NA	NA	NA	NA	NA	NA	2	2	3	3	-2.14758059687774
367.2283	49662.5816586866	-2.09273685141385	0.144266127972971	-14.5060859455931	1.1086886633613e-47	4.16423461958504e-44	NA	NA	NA	NA	NA	NA	NA	NA	NA	NA	NA	NA	NA	NA	NA	NA	2	2	3	3	-1.53010792619776
407.2154	8450.32526035139	-3.26822472730604	0.226368646215507	-14.4376210307617	3.00019991055521e-47	1.12687508640454e-43	NA	NA	NA	NA	NA	NA	NA	NA	NA	NA	NA	NA	NA	NA	NA	NA	2	2	3	3	-2.22785504170017
188.0707	1980777.52317123	2.87294173993288	0.199035090530337	14.4343478945236	3.14607132544592e-47	1.18166438983749e-43	NA	NA	NA	NA	NA	NA	NA	NA	NA	NA	NA	NA	NA	NA	NA	NA	2	2	3	3	1.59098044494409
413.0141	11937.6187683695	3.40842548681489	0.236373798583381	14.4196417168148	3.89358454206119e-47	1.46243035399818e-43	NA	NA	NA	NA	NA	NA	NA	NA	NA	NA	NA	NA	NA	NA	NA	NA	2	2	3	3	1.74952872924594
213.0488	7532.17245030626	-3.07462031142166	0.214314138992116	-14.3463250995996	1.12333971870624e-46	4.21926398346064e-43	NA	NA	NA	NA	NA	NA	NA	NA	NA	NA	NA	NA	NA	NA	NA	NA	2	2	3	3	-2.07338526371447
574.4134	18363.8687746275	-4.50426933993197	0.314501270865014	-14.321943207235	1.59597407578469e-46	5.99447862864728e-43	NA	NA	NA	NA	NA	NA	NA	NA	NA	NA	NA	NA	NA	NA	NA	NA	2	2	3	3	-3.02790407878788
557.39	11379.0503208658	-3.75407521136361	0.262250147412955	-14.3148640654611	1.76709324828142e-46	6.63720224054502e-43	NA	NA	NA	NA	NA	NA	NA	NA	NA	NA	NA	NA	NA	NA	NA	NA	1	2	3	3	-2.63882189787413
359.1498	16094.6897944096	3.8625404526805	0.271197451519878	14.242539636835	4.98808272314706e-46	1.87352387081404e-42	Sanshodiol,Dihydrocubebin,Glicophenone,(-)-Matairesinol,Matairesinol,Isocolumbin,5-Deoxykievitone_hydrate,(7x,8x)-4,7-Epoxy-3,8-bilign-7-ene-3,5-dimethoxy-4,9,9-triol	1	C20H22O6	[M+H]+	358.14164	359.1489164	2.43297406748151	HMDB30573,HMDB30709,HMDB35467,HMDB35698,HMDB35789,HMDB36837,HMDB38113,HMDB41276	(+)-Pinoresinol,Miroestrol,Columbin,Multiradiatin,Multistatin,Coleone_A,Dihydrocubebin,Matairesinol,Isobutylshikonin,Isocolumbin,Clemaphenol_A,(-)-Pinoresinol	1	C20H22O6	[M+H]+	358.14164	359.1489164	2.43297406748151	C05366,C08831,C09077,C09515,C09516,C10317,C10558,C10682,C17414,C17508,C17808,C20455	2	2	3	3	1.8360107064851
614.4247	146242.677718688	-2.40915261322031	0.169254192490009	-14.2339316845136	5.64185216373246e-46	2.11907967269791e-42	NA	NA	NA	NA	NA	NA	NA	NA	NA	NA	NA	NA	NA	NA	NA	NA	1	2	3	3	-1.65839414914679
213.0922	26949.1229875367	4.63244813479231	0.325475822897381	14.2328486753772	5.72992623451355e-46	2.15216029368329e-42	(+/-)-Isobutyl_3-methylthiobutyrate,3-Mercaptoheptyl_acetate,(S)-3-Methylthiohexyl_acetate	1	C9H18O2S	[M+Na]+	190.102752	213.0919734	0.915567099503553	HMDB32346,HMDB32372,HMDB32427	NA	NA	NA	NA	NA	NA	NA	NA	2	2	3	3	2.01415422006735
326.2301	10349.2680181649	3.18852248530066	0.224437042892457	14.2067568000729	8.31899254040017e-46	3.12461359817431e-42	NA	NA	NA	NA	NA	NA	NA	NA	NA	NA	NA	NA	NA	NA	NA	NA	2	2	3	3	1.6965398298342
207.1061	8201.86418171353	-3.21834531304013	0.227524934474935	-14.1450224805786	2.00452585713943e-45	7.52899911941569e-42	NA	NA	NA	NA	NA	NA	NA	NA	NA	NA	NA	NA	NA	NA	NA	NA	0	2	3	3	-2.17517100001968
318.1425	20765.2357177001	4.24484702286014	0.300128448905598	14.1434343806418	2.05028987265978e-45	7.70088876171015e-42	NA	NA	NA	NA	NA	NA	NA	NA	Butralin	1	C14H21N3O4	[M+Na]+	295.153207	318.1424284	0.339784921240592	C18582	1	2	3	3	1.92170996320683
228.1458	81857.8580834359	6.26097251356202	0.445834241902757	14.0432742151905	8.4706817373014e-45	3.1815880605304e-41	NA	NA	NA	NA	NA	NA	NA	NA	NA	NA	NA	NA	NA	NA	NA	NA	2	2	3	3	2.32572402680723
200.0701	12596.1380588039	3.49052723535955	0.249183651810107	14.0078500736459	1.39566364856588e-44	5.24211266401345e-41	NA	NA	NA	NA	NA	NA	NA	NA	Dictamnine,Isodictamnine,5-Nitroacenaphthene,4-Nitrobiphenyl	1	C12H9NO2	[M+H]+	199.063329	200.0706054	-2.7575265187697	C10660,C10697,C19269,C19473	2	2	3	3	1.77797686939796
170.1031	16648.8636227698	3.91354397750512	0.281303366480578	13.9121832293298	5.34234731569602e-44	2.00658565177543e-40	NA	NA	NA	NA	NA	NA	NA	NA	NA	NA	NA	NA	NA	NA	NA	NA	2	2	3	3	1.84325915694197
415.0716	16421.7520129624	3.89288420444046	0.281239754893107	13.8418702786882	1.42451342058679e-43	5.35047240772397e-40	Portulacaxanthin_II	1	C18H18N2O7	[M+(41K)]+	374.111403	415.0726794	-2.58557128236444	HMDB12281	Portulacaxanthin_II	1	C18H18N2O7	[M+(41K)]+	374.111403	415.0726794	-2.58557128236444	C08565	2	2	3	3	1.83962285003248
254.0793	7195.7394584203	-2.9966600453719	0.216646665863431	-13.8320155236588	1.63377768644218e-43	6.13646899027682e-40	NA	NA	NA	NA	NA	NA	NA	NA	NA	NA	NA	NA	NA	NA	NA	NA	2	2	3	3	-2.01415422006735
390.1655	7227.48986584501	-3.00419791940269	0.221359284541181	-13.5715921093149	5.9025834521078e-42	2.21701034461169e-38	NA	NA	NA	NA	NA	NA	NA	NA	NA	NA	NA	NA	NA	NA	NA	NA	1	2	3	3	-2.01925330513012
277.2141	6963.40706479403	-2.94019881963115	0.217115540571925	-13.5420928961883	8.82385827714487e-42	3.31424116889561e-38	NA	NA	NA	NA	NA	NA	NA	NA	NA	NA	NA	NA	NA	NA	NA	NA	2	2	3	3	-1.9798492903769
613.4215	370596.915049923	-2.35684649811081	0.174060500516791	-13.5403867684699	9.03121547166753e-42	3.39212453115832e-38	NA	NA	NA	NA	NA	NA	NA	NA	NA	NA	NA	NA	NA	NA	NA	NA	0	2	3	3	-1.62003561951823
333.0114	11203.5599132187	3.31086569124764	0.245653809559177	13.4777705959006	2.11398404001012e-41	7.94012405427801e-38	NA	NA	NA	NA	NA	NA	NA	NA	NA	NA	NA	NA	NA	NA	NA	NA	0	2	3	3	1.72242984845423
336.1783	6796.57759160717	-2.89829319561886	0.215201837208934	-13.4677902066653	2.42000780634804e-41	9.08954932064322e-38	NA	NA	NA	NA	NA	NA	NA	NA	NA	NA	NA	NA	NA	NA	NA	NA	2	2	3	3	-1.95670046241811
383.2195	6771.00287648644	-2.89174831377828	0.216132315651002	-13.3795277446974	7.96518434552992e-41	2.99172324018104e-37	NA	NA	NA	NA	NA	NA	NA	NA	NA	NA	NA	NA	NA	NA	NA	NA	2	2	3	3	-1.94772741996267
246.1645	123306.483790121	-0.91355112156084	0.0683482656407821	-13.3661200177659	9.53883114874528e-41	3.58278497946873e-37	NA	NA	NA	NA	NA	NA	NA	NA	NA	NA	NA	NA	NA	NA	NA	NA	2	2	3	3	-1.01924530635794
238.0833	31546.646112891	4.86527504076148	0.364151309972745	13.3605864032883	1.02751481376894e-40	3.85934564051616e-37	Ecgonine_methyl_ester,Neotussilagine,Acetyl_vitamin_K5,Macaridine	1	C10H17NO3	[M+K]+	199.120844	238.0840034	-2.84899443187088	HMDB06406,HMDB31820,HMDB32888,HMDB39455	Tussilagine,Ecgonine_methyl_ester,N-Hexanoyl-L-homoserine_lactone,Dicrotophos	1	C10H17NO3	[M+K]+	199.120844	238.0840034	-2.84899443187088	C10411,C12448,C21197,C18656	2	2	3	3	2.07914534533139
374.1919	6886.7253488324	-2.92107171003567	0.218807918273006	-13.3499360219271	1.18550693401757e-40	4.45276404417001e-37	NA	NA	NA	NA	NA	NA	NA	NA	NA	NA	NA	NA	NA	NA	NA	NA	0	2	3	3	-1.96583387271831
190.0657	10485.3793441268	3.20863982061278	0.240565363321889	13.3379127248649	1.39305562572085e-40	5.2323169302075e-37	NA	NA	NA	NA	NA	NA	NA	NA	NA	NA	NA	NA	NA	NA	NA	NA	2	2	3	3	1.69936066870912
316.212	415278.587936841	-2.30889713975819	0.17329660747838	-13.323383379252	1.69259559303375e-40	6.35738904743477e-37	NA	NA	NA	NA	NA	NA	NA	NA	NA	NA	NA	NA	NA	NA	NA	NA	2	2	3	3	-1.60051585261792
295.188	10231.4887623601	3.17071634093621	0.238786821161725	13.2784394277302	3.08762002323568e-40	1.15971008072732e-36	7(14)-Bisabolene-2,3,10,11-tetrol	1	C15H28O4	[M+Na]+	272.19876	295.1879814	-0.0223586338941439	HMDB35918	NA	NA	NA	NA	NA	NA	NA	NA	2	2	1	3	1.69093830882976
559.4324	8265.71760300619	-3.23129713066337	0.244916699308708	-13.1934536917405	9.56984291153227e-40	3.59443299757152e-36	NA	NA	NA	NA	NA	NA	NA	NA	NA	NA	NA	NA	NA	NA	NA	NA	0	2	2	3	-2.18961166031635
615.4946	218811.787800789	-2.41575130376753	0.183483683198358	-13.1660279631292	1.3765127342647e-39	5.17018182989822e-36	NA	NA	NA	NA	NA	NA	NA	NA	NA	NA	NA	NA	NA	NA	NA	NA	2	2	3	3	-1.6610396144453
324.1668	10124.0118909271	3.15431948494354	0.240231784967747	13.1303169785256	2.2073064570285e-39	8.29064305259904e-36	NA	NA	NA	NA	NA	NA	NA	NA	L-4-Hydroxyphenylglycyl-L-arginine	1	C14H21N5O4	[M+H]+	323.159355	324.1666314	0.624678731024639	C20910	2	2	3	3	1.68538934742247
560.2262	20840.1803907931	4.25019724969776	0.324321363164212	13.104894504115	3.08691162026714e-39	1.15944400457234e-35	Morphiceptin	1	C28H35N5O5	[M+K]+	521.26382	560.2269794	-1.3837248624677	HMDB05777	NA	NA	NA	NA	NA	NA	NA	NA	2	2	3	3	1.93455501245409
253.0466	14688.9805856578	3.72431081732077	0.285847358883917	13.0290195153884	8.36759804718693e-39	3.14286982652341e-35	Coriandrin,Wyeronic_acid,2,4-Dihydroxy-2-biphenylcarboxylic_acid	1	C13H10O4	[M+Na]+	230.05791	253.0471314	-2.18180698962494	HMDB33329,HMDB39141,HMDB39209	2,4,6-Trihydroxybenzophenone,2-Hydroxy-4-(1-oxo-1,3-dihydro-2H-inden-2-ylidene)-but-2-enoic_acid,2-Hydroxy-4-(2-oxo-1,3-dihydro-2H-inden-1-ylidene)but-2-enoic_acid,Visnagin,Bis-noryangonin,2,3-Dihydroxy-2-carboxybiphenyl,4-Hydroxyphenyl-4-hydroxybenzoate	1	C13H10O4	[M+Na]+	230.05791	253.0471314	-2.18180698962494	C06356,C07718,C07725,C09049,C12085,C16263,C18216	2	2	3	3	1.82179657985557
214.0829	14152.6330147464	3.66787666962591	0.282842292081602	12.9679216026424	1.86005775516021e-38	6.98637692838176e-35	NA	NA	NA	NA	NA	NA	NA	NA	NA	NA	NA	NA	NA	NA	NA	NA	2	2	3	3	1.80453111113246
208.6111	7457.00331118511	-3.05747536792957	0.236847625777295	-12.9090395476646	4.002623338619e-38	1.5033853259853e-34	NA	NA	NA	NA	NA	NA	NA	NA	NA	NA	NA	NA	NA	NA	NA	NA	2	2	3	3	-2.05100743231448
586.3137	14682.5961808308	3.72362414774671	0.288602042469952	12.9022792627478	4.36978421669554e-38	1.64129095179085e-34	NA	NA	NA	NA	NA	NA	NA	NA	NA	NA	NA	NA	NA	NA	NA	NA	0	2	3	3	1.81829993440943
374.282	6421.29198964941	-2.79926786096396	0.217403308246538	-12.8759211786674	6.15008989148867e-38	2.30997376324315e-34	NA	NA	NA	NA	NA	NA	NA	NA	NA	NA	NA	NA	NA	NA	NA	NA	2	2	3	3	-1.88103820376407
381.1999	6586.67485999567	-2.84371752256485	0.221043683041224	-12.8649572041129	7.08811721788671e-38	2.66229682703825e-34	NA	NA	NA	NA	NA	NA	NA	NA	NA	NA	NA	NA	NA	NA	NA	NA	2	2	3	3	-1.9259564094234
215.0321	11471.1766734329	3.34709340261981	0.260211493374413	12.8629729579383	7.27248073454272e-38	2.73154376389425e-34	NA	NA	NA	NA	NA	NA	NA	NA	NA	NA	NA	NA	NA	NA	NA	NA	2	2	2	3	1.72537877061288
210.0742	7264.28844840421	-3.01279444752105	0.234237612749245	-12.8621292377424	7.35231097019731e-38	2.76152800040611e-34	NA	NA	NA	NA	NA	NA	NA	NA	NA	NA	NA	NA	NA	NA	NA	NA	2	2	3	3	-2.02440543916105
382.1577	10258.0322896663	-3.58686534208023	0.279122134749607	-12.8505227480361	8.54309772852837e-38	3.20878750683526e-34	NA	NA	NA	NA	NA	NA	NA	NA	NA	NA	NA	NA	NA	NA	NA	NA	2	2	3	3	-2.45276294602981
383.0411	6435.51981174025	-2.80316902166591	0.219267579936697	-12.7842384290244	2.00820292147622e-37	7.54281017306467e-34	NA	NA	NA	NA	NA	NA	NA	NA	NA	NA	NA	NA	NA	NA	NA	NA	2	2	3	3	-1.88496712657764
172.0378	9981.98655510185	3.13236818830294	0.245699657519765	12.7487690456018	3.16706564415122e-37	1.1895498559432e-33	NA	NA	NA	NA	NA	NA	NA	NA	NA	NA	NA	NA	NA	NA	NA	NA	2	2	3	3	1.66904655878985
382.1814	6407.16755531283	-2.79538904519057	0.21985233396665	-12.7148481653809	4.8905854082862e-37	1.8369038793523e-33	NA	NA	NA	NA	NA	NA	NA	NA	NA	NA	NA	NA	NA	NA	NA	NA	2	2	3	3	-1.87713810469359
248.109	27287.9199555504	4.65090708127454	0.367805231212174	12.6450270050444	1.19183585789072e-36	4.47653548223754e-33	NA	NA	NA	NA	NA	NA	NA	NA	NA	NA	NA	NA	NA	NA	NA	NA	1	2	3	3	2.0296118772453
275.0926	9282.60198430893	3.0193126319701	0.239712984118703	12.5955322907122	2.23447447769904e-36	8.39268613823761e-33	NA	NA	NA	NA	NA	NA	NA	NA	NA	NA	NA	NA	NA	NA	NA	NA	1	2	3	3	1.6427599368533
345.2244	8994.11104224809	2.96998851556939	0.236227759002236	12.5725635637142	2.98872985283849e-36	1.12256693272614e-32	NA	NA	NA	NA	NA	NA	NA	NA	NA	NA	NA	NA	NA	NA	NA	NA	1	2	2	3	1.62751725070319
366.2251	360103.277487954	-2.25586036064509	0.179771970459431	-12.5484543273345	4.05345105327867e-36	1.52247621561147e-32	NA	NA	NA	NA	NA	NA	NA	NA	NA	NA	NA	NA	NA	NA	NA	NA	0	2	2	3	-1.58158753960583
339.1209	19510.7587241553	4.15162312802694	0.331302100961066	12.5312309097455	5.03747081363237e-36	1.89207403760032e-32	Verimol_B,Verimol_A,7-Hydroxy-2,4,5-trimethoxyisoflavan,7-Hydroxy-2,3,4-trimethoxyisoflavan,Sorgolactone,5-Hydroxy-3,4,7-trimethoxyflavan	1	C18H20O5	[M+Na]+	316.131075	339.1202964	1.76928366226527	HMDB38323,HMDB38324,HMDB38780,HMDB39510,HMDB39607,HMDB40534	Sorgolactone,2-O-Methylodoratol,Combretastatin_A-4	1	C18H20O5	[M+Na]+	316.131075	339.1202964	1.76928366226527	C09186,C09774,C20268	2	2	3	3	1.88496712657764
260.1009	17674.2858504616	4.00336874662057	0.319670707502505	12.5234144157209	5.55912166638969e-36	2.08800609789597e-32	Glutamyl-Hydroxyproline,Hydroxyprolyl-Glutamate	1	C10H15N2O6	[M+H]+	259.093013	260.1002894	2.21914401302958	HMDB28820,HMDB28862	NA	NA	NA	NA	NA	NA	NA	NA	0	2	3	3	1.86181655800447
414.1055	14400.7946102713	-4.12710403156752	0.330197300853846	-12.4989029919245	7.56885145125809e-36	2.84286060509254e-32	NA	NA	NA	NA	NA	NA	NA	NA	NA	NA	NA	NA	NA	NA	NA	NA	0	2	2	3	-2.79908326692446
341.2088	7597.09544255841	-3.08917329533029	0.247711326701471	-12.4708600792131	1.0765773576617e-35	4.04362455537734e-32	NA	NA	NA	NA	NA	NA	NA	NA	NA	NA	NA	NA	NA	NA	NA	NA	2	2	3	3	-2.08497524756152
361.1792	6787.4051642852	-2.89594661158289	0.233021248517854	-12.4278220548673	1.84595315339681e-35	6.93340004415843e-32	NA	NA	NA	NA	NA	NA	NA	NA	NA	NA	NA	NA	NA	NA	NA	NA	2	2	3	3	-1.95219429360749
557.2791	10687.3290633471	3.2380743148024	0.261582963609742	12.378766071453	3.40538092619332e-35	1.27906107587821e-31	NA	NA	NA	NA	NA	NA	NA	NA	Hodgkinsine	1	C33H38N6	[M+K]+	518.315794	557.2789534	0.272215555844771	C09211	2	2	3	3	1.71078145521473
278.9874	11652.6942870192	3.37117499051353	0.272508237967843	12.3709103829417	3.75540621623266e-35	1.41053057481699e-31	L-Cystine	1	C6H12N2O4S2	[M+K]+	240.023852	278.9870114	1.30364491936298	HMDB00192	L-Cystine,Cystine,SQ_26180,L-Ascorbate_6-phosphate	1	C6H12N2O4S2	[M+K]+	240.023852	278.9870114	1.30364491936298	C00491,C01420,C16842,C16186	0	2	2	3	1.73431675147117
605.4013	8781.07066203786	2.93241258852938	0.237111697265236	12.3672202693954	3.93194522152062e-35	1.47683862520314e-31	NA	NA	NA	NA	NA	NA	NA	NA	NA	NA	NA	NA	NA	NA	NA	NA	0	2	2	3	1.61264358586629
350.1939	6519.31063547491	-2.82573557242141	0.22889512332663	-12.3451104215494	5.17631740076285e-35	1.94422481572653e-31	NA	NA	NA	NA	NA	NA	NA	NA	NA	NA	NA	NA	NA	NA	NA	NA	0	2	3	3	-1.91331956336563
404.3733	8920.75541627152	2.95713844352846	0.239589971684642	12.3424967361354	5.34716088702685e-35	2.00839362916729e-31	NA	NA	NA	NA	NA	NA	NA	NA	NA	NA	NA	NA	NA	NA	NA	NA	0	2	3	3	1.62251941391194
212.1511	174965.078969372	7.36343038443663	0.597281397507691	12.3282432956433	6.38229652406869e-35	2.3971905744402e-31	NA	NA	NA	NA	NA	NA	NA	NA	Atraton	1	C9H17N5O	[M+H]+	211.14331	212.1505864	2.30025289239574	C19098	2	2	3	3	2.57871678785134
185.0607	23026.3822135681	4.39881689271608	0.358252066875442	12.2785527270816	1.18091886145766e-34	4.43553124363497e-31	Ethyl_4-(methylthio)butyrate,Ethyl_3-(methylthio)butanoate,3-Mercapto-3-methyl-1-butyl_acetate	1	C7H14O2S	[M+Na]+	162.071452	185.0606734	0.410676123731594	HMDB37620,HMDB38084,HMDB39227	7-Mercaptoheptanoic_acid	1	C7H14O2S	[M+Na]+	162.071452	185.0606734	0.410676123731594	C16593	2	2	3	3	1.97513427774142
260.0912	17674.1049240884	4.00334641948144	0.329464134239331	12.1510841497949	5.66098893220787e-34	2.12626744293728e-30	Dihydrozeatin	1	C10H15N5O	[M+K]+	221.12766	260.0908194	1.28032200744379	HMDB12215	Dihydrozeatin,Kokusaginine,Maculosidine,Skimmianine,Pentahomomethionine	1	C10H15N5O	[M+K]+	221.12766	260.0908194	1.28032200744379	C02029,C10701,C10716,C10740,C17229	2	2	0	3	1.85805363802108
184.1196	52726.3121770176	5.61941287812581	0.463548428355898	12.1226015112523	8.01731731693308e-34	3.01130438424007e-30	NA	NA	NA	NA	NA	NA	NA	NA	NA	NA	NA	NA	NA	NA	NA	NA	2	2	3	3	2.24411052131824
197.1229	11673.6350984866	3.37390394026425	0.279374160360208	12.0766499518572	1.40321077503411e-33	5.27045967102812e-30	NA	NA	NA	NA	NA	NA	NA	NA	NA	NA	NA	NA	NA	NA	NA	NA	0	2	2	3	1.73732709900504
216.0978	16964.5581049676	3.94171087506497	0.328019979062091	12.0166792472078	2.90409508491965e-33	1.09077811389582e-29	NA	NA	NA	NA	NA	NA	NA	NA	Nigrifactin	1	C12H17N	[M+(41K)]+	175.136099	216.0973754	1.84407607566271	C10162	2	2	3	3	1.85060576656675
380.1834	141869.507457964	-2.57512918251855	0.215363481367105	-11.9571301790438	5.95857786492887e-33	2.23804184606728e-29	NA	NA	NA	NA	NA	NA	NA	NA	NA	NA	NA	NA	NA	NA	NA	NA	2	2	3	3	-1.74645388757348
170.1041	548104.795423871	7.2854413241314	0.60982615239933	11.9467512101067	6.75131498985528e-33	2.53579391018964e-29	NA	NA	NA	NA	NA	NA	NA	NA	NA	NA	NA	NA	NA	NA	NA	NA	2	2	3	3	2.54328068839934
175.058	102017.069124701	1.55663054330366	0.13038216484436	11.9389837188379	7.41233118580943e-33	2.78407159339002e-29	NA	NA	NA	NA	NA	NA	NA	NA	NA	NA	NA	NA	NA	NA	NA	NA	1	2	3	3	1.08662027948522
210.1354	22063.7816750139	4.33520890870495	0.363673912774697	11.9205935768912	9.24475246065935e-33	3.47232902422365e-29	Minoxidil	1	C9H15N5O	[M+H]+	209.12766	210.1349364	2.07533315246344	HMDB14494	NA	NA	NA	NA	NA	NA	NA	NA	1	2	3	3	1.94772741996267
584.4089	9494.15660271337	-3.46055732516684	0.291464702259027	-11.8729894163699	1.63518272626062e-32	6.1417463198349e-29	NA	NA	NA	NA	NA	NA	NA	NA	NA	NA	NA	NA	NA	NA	NA	NA	2	2	3	3	-2.32572402680723
212.1147	11688.2555110844	3.3758058450661	0.284422017791111	11.8690032202268	1.71498762522519e-32	6.4414935203458e-29	NA	NA	NA	NA	NA	NA	NA	NA	NA	NA	NA	NA	NA	NA	NA	NA	2	2	3	3	1.74035327337714
128.057	33630.1232878604	4.95952304513466	0.418608707027382	11.8476347048611	2.21350616585002e-32	8.31392915893269e-29	NA	NA	NA	NA	NA	NA	NA	NA	Ammeline	1	C3H5N5O	[M+H]+	127.04941	128.0566864	2.22167235478827	C08733	2	2	3	3	2.12791145138449
392.1171	8316.96738871539	2.84699796272717	0.240315427023549	11.8469213482836	2.2324250840375e-32	8.38498861564484e-29	NA	NA	NA	NA	NA	NA	NA	NA	NA	NA	NA	NA	NA	NA	NA	NA	2	2	3	3	1.58158753960582
357.1694	6646.73783720577	-2.85955290308134	0.241417396595538	-11.8448502196059	2.28826814286529e-32	8.59473514460204e-29	Glycopyrrolate,5-Hydroxyemedastine,6-Hydroxyemedastine,Fragransol_C,Chalepin_acetate,Myricanone,Mammea_B/AD_cyclo_D,Mammea_B/AC_cyclo_D,Gingerenone_A,alpha,beta-Dihydroxanthohumol,1,2,3,4-Tetrahydro-1-[1-hydroxy-3-(4-hydroxyphenyl)-2-propenyl]-6,7-dimethoxy-2-naphthalenol	1	C19H28NO3	[M+K]+	318.206919	357.1700784	-1.95145126132825	HMDB15121,HMDB60777,HMDB60785,HMDB30333,HMDB30666,HMDB30798,HMDB33879,HMDB33880,HMDB35403,HMDB35440,HMDB41401	Rutamarin,Gingerenone_A,Denudatin_B,Kadsurenone	1	C21H24O5	[M+H]+	356.162375	357.1696514	-0.755943286172596	C09308,C10460,C10554,C10638	2	2	3	3	-1.93455501245409
252.0416	9362.04077698857	3.03254423297787	0.25668598071475	11.8142183867372	3.29599886048729e-32	1.23797717199903e-28	NA	NA	NA	NA	NA	NA	NA	NA	NA	NA	NA	NA	NA	NA	NA	NA	0	2	3	3	1.64533781153522
265.0839	6522.91404212897	-2.82675430914281	0.239403722691631	-11.8074785026792	3.571107474126e-32	1.34130796728173e-28	NA	NA	NA	NA	NA	NA	NA	NA	NA	NA	NA	NA	NA	NA	NA	NA	2	2	3	3	-1.91749788969789
343.2011	5749.62290637837	-2.60309722583324	0.220879450800876	-11.7851489416277	4.65596373714312e-32	1.74877997967095e-28	NA	NA	NA	NA	NA	NA	NA	NA	NA	NA	NA	NA	NA	NA	NA	NA	2	2	3	3	-1.75572851552614
567.1086	8302.85040980987	2.84430994437863	0.242126632508797	11.7471998635891	7.29978334731577e-32	2.7417986252518e-28	NA	NA	NA	NA	NA	NA	NA	NA	NA	NA	NA	NA	NA	NA	NA	NA	2	2	3	3	1.57926098723569
363.3664	8339.90481183921	2.85135348543077	0.242991895235566	11.734356335904	8.49702649133475e-32	3.19148315014533e-28	NA	NA	NA	NA	NA	NA	NA	NA	NA	NA	NA	NA	NA	NA	NA	NA	2	2	3	3	1.58626649846382
340.2005	5915.9211468913	-2.6542119234837	0.226306243415472	-11.728407857537	9.11571723952122e-32	3.42386339516417e-28	NA	NA	NA	NA	NA	NA	NA	NA	NA	NA	NA	NA	NA	NA	NA	NA	2	2	2	3	-1.78449810742561
474.1261	9778.99853757041	-2.34608325382316	0.200166519291938	-11.720657691017	9.98934385640272e-32	3.75199755246486e-28	NA	NA	NA	NA	NA	NA	NA	NA	NA	NA	NA	NA	NA	NA	NA	NA	2	2	3	3	-1.61264358586629
377.0566	15144.0294197196	3.77042896232891	0.323285237567698	11.6628553493395	1.97312536455952e-31	7.41105886928555e-28	NA	NA	NA	NA	NA	NA	NA	NA	NA	NA	NA	NA	NA	NA	NA	NA	2	2	3	3	1.83242236077421
575.4064	10604.6591957738	-3.64064425154404	0.313397053621183	-11.6167149929388	3.38918730775017e-31	1.27297875279096e-27	NA	NA	NA	NA	NA	NA	NA	NA	NA	NA	NA	NA	NA	NA	NA	NA	2	2	3	3	-2.49547011874062
255.0819	10049.6014534528	3.14274853831494	0.270761570605877	11.6070701292007	3.79393598023957e-31	1.42500235417798e-27	5-Hexyltetrahydro-2-oxo-3-furancarboxylic_acid,alpha-Carboxy-delta-decalactone,2-Carboxy-5,7-dimethyl-4-octanolide	1	C11H18O4	[M+(41K)]+	214.12051	255.0817864	0.351259889073253	HMDB30984,HMDB30985,HMDB30986	NA	NA	NA	NA	NA	NA	NA	NA	2	2	3	3	1.67716196045916
317.0374	8979.34669200104	2.96734301071118	0.255789047194403	11.6007430468904	4.0851576113761e-31	1.53438519883286e-27	NA	NA	NA	NA	NA	NA	NA	NA	NA	NA	NA	NA	NA	NA	NA	NA	2	2	3	3	1.62501325854026
387.2601	8688.45411838159	2.91568613697236	0.251823610419776	11.5782874056649	5.30961887218167e-31	1.99429284839144e-27	NA	NA	NA	NA	NA	NA	NA	NA	NA	NA	NA	NA	NA	NA	NA	NA	2	2	3	3	1.60533863465526
170.0793	5561.92916455828	-2.5431188241718	0.219907446026776	-11.564496201107	6.23562087497283e-31	2.3420992006398e-27	NA	NA	NA	NA	NA	NA	NA	NA	NA	NA	NA	NA	NA	NA	NA	NA	1	2	3	3	-1.71367180276935
569.2566	8261.34768394418	2.83642212855987	0.245289650100779	11.5635622106131	6.30383670153086e-31	2.36772106509499e-27	NA	NA	NA	NA	NA	NA	NA	NA	NA	NA	NA	NA	NA	NA	NA	NA	2	2	3	3	1.57463335907144
392.1238	49801.051926283	-2.87048491944778	0.248310852351041	-11.5600461770786	6.56734642797248e-31	2.46669531834646e-27	NA	NA	NA	NA	NA	NA	NA	NA	NA	NA	NA	NA	NA	NA	NA	NA	2	2	3	3	-1.94329907447226
561.3755	7932.70955215017	2.77228429774704	0.240017568731301	11.5503390539324	7.35297847596725e-31	2.7617787155733e-27	NA	NA	NA	NA	NA	NA	NA	NA	NA	NA	NA	NA	NA	NA	NA	NA	2	2	3	3	1.53659434246045
235.0904	8894.32277709281	2.95239688648407	0.255921694693513	11.5363290713584	8.65401601482492e-31	3.25044841516824e-27	NA	NA	NA	NA	NA	NA	NA	NA	NA	NA	NA	NA	NA	NA	NA	NA	0	2	2	3	1.62003561951823
397.2714	29581.9847458759	-1.24727799006709	0.108269492419607	-11.5201241106143	1.04460428214073e-30	3.9235336837206e-27	NA	NA	NA	NA	NA	NA	NA	NA	NA	NA	NA	NA	NA	NA	NA	NA	0	2	2	3	-1.1872185368399
388.2072	29297.5220984883	-1.59479622678838	0.138450204993304	-11.5189156048235	1.05935785510398e-30	3.97894810377055e-27	NA	NA	NA	NA	NA	NA	NA	NA	NA	NA	NA	NA	NA	NA	NA	NA	2	2	3	3	-1.35138424071798
248.0726	9705.31665937188	3.08858656109472	0.268266058974935	11.5131469590169	1.13268222644584e-30	4.25435444253059e-27	Miglitol	1	C8H17NO5	[M+(41K)]+	207.110674	248.0719504	2.5540977083182	HMDB14634	N-Ethylglycocyamine,Miglitol,2-Deoxy-2-dimethylamino-alpha-D-Glucose	1	C8H17NO5	[M+(41K)]+	207.110674	248.0719504	2.5540977083182	C02852,C07708,C12067	2	2	3	3	1.66369675585418
232.1546	5494.66819998914	-2.52103283644907	0.22010029154843	-11.454018614484	2.24491438248986e-30	8.43189842063192e-27	NA	NA	NA	NA	NA	NA	NA	NA	NA	NA	NA	NA	NA	NA	NA	NA	2	2	2	3	-1.71078145521473
270.0701	5823.66690146053	-2.62600401906925	0.229706476358243	-11.4319981774211	2.89372169768279e-30	1.08688186964966e-26	NA	NA	NA	NA	NA	NA	NA	NA	NA	NA	NA	NA	NA	NA	NA	NA	2	2	3	3	-1.77153037754495
583.4057	34055.589584294	-2.45861785994494	0.216270639963301	-11.3682461029483	6.01847684096193e-30	2.2605399014653e-26	NA	NA	NA	NA	NA	NA	NA	NA	NA	NA	NA	NA	NA	NA	NA	NA	2	2	3	3	-1.69093830882977
411.038	9255.64992110745	3.01469563948634	0.266092227036332	11.329514105178	9.3723213820076e-30	3.52024391108205e-26	NA	NA	NA	NA	NA	NA	NA	NA	Thiophanate	1	C14H18N4O4S2	[M+(41K)]+	370.07695	411.0382264	-0.464433689486349	C18918	2	2	3	3	1.64019293302842
397.2537	10991.9609113653	-1.47055483008354	0.13038735932329	-11.278354264675	1.67856762126703e-29	6.30469998547895e-26	NA	NA	NA	NA	NA	NA	NA	NA	NA	NA	NA	NA	NA	NA	NA	NA	2	2	3	3	-1.28764313614446
295.0555	8121.17600191332	2.8093889005657	0.249397288144543	11.264713106814	1.95989222047e-29	7.36135518008531e-26	Ketoprofen,3,6-Dimethoxy-4-phenanthrenol,2,6-Dimethoxy-4-phenanthrenol,Dexketoprofen	1	C16H14O3	[M+(41K)]+	254.094295	295.0555714	-0.235887767278748	HMDB15144,HMDB29687,HMDB32890,HMDB41873	Ketoprofen,Chalepensin,(R)-4-Methoxydalbergione,4-Methoxyflavanone	1	C16H14O3	[M+(41K)]+	254.094295	295.0555714	-0.235887767278748	C01716,C09165,C10505,C19895	0	2	2	3	1.55645192703749
346.1373	19774.4508594186	4.17162775269139	0.370737052161661	11.2522547405711	2.2574628845102e-29	8.47903059422032e-26	NA	NA	NA	NA	NA	NA	NA	NA	Lividamine	1	C12H25N3O6	[M+K]+	307.174337	346.1374964	-0.537936519186278	C21255	2	2	3	3	1.89693181027691
200.6135	7108.0203009953	-2.97544205301589	0.264750220183619	-11.2386764058299	2.63300381332449e-29	9.88956232284679e-26	NA	NA	NA	NA	NA	NA	NA	NA	NA	NA	NA	NA	NA	NA	NA	NA	0	2	3	3	-2.00411039379735
299.196	5929.70688527939	-2.65826847584139	0.237052877513996	-11.2138207463203	3.4880449397004e-29	1.31010967935147e-25	NA	NA	NA	NA	NA	NA	NA	NA	NA	NA	NA	NA	NA	NA	NA	NA	2	2	3	3	-1.79442459428076
260.2222	8402.95153797876	-3.25865208966139	0.29105525725425	-11.1959911681472	4.26604416434482e-29	1.60232618812792e-25	NA	NA	NA	NA	NA	NA	NA	NA	NA	NA	NA	NA	NA	NA	NA	NA	2	2	3	3	-2.20452390331879
585.4213	7757.91636742734	-3.12451342667329	0.279192146963785	-11.1912654444345	4.49965470875015e-29	1.69007030860656e-25	NA	NA	NA	NA	NA	NA	NA	NA	NA	NA	NA	NA	NA	NA	NA	NA	2	2	3	3	-2.10290345631655
344.2543	7614.59521307909	2.70731998527483	0.242636352596827	11.157932256645	6.54972222622732e-29	2.46007566817098e-25	NA	NA	NA	NA	NA	NA	NA	NA	NA	NA	NA	NA	NA	NA	NA	NA	2	2	3	3	1.51311841009919
192.0642	6349.00566906897	-2.77927376989588	0.24954594678567	-11.1373228285008	8.25640298804936e-29	3.10110496231134e-25	NA	NA	NA	NA	NA	NA	NA	NA	NA	NA	NA	NA	NA	NA	NA	NA	2	2	3	3	-1.8732663510593
493.363	11078.7885658648	-3.71105790674733	0.333755779395026	-11.1190820829353	1.01308924246213e-28	3.80516319468777e-25	NA	NA	NA	NA	NA	NA	NA	NA	NA	NA	NA	NA	NA	NA	NA	NA	0	2	3	3	-2.59772508214374
375.0791	13478.3875083703	3.59360549885508	0.324026055354841	11.0904831246355	1.39532133735281e-28	5.24082694309717e-25	3-Hydroxymugineic_acid	1	C12H20N2O9	[M+K]+	336.116883	375.0800424	-2.42828169197615	HMDB33927	3-Epihydroxymugineic_acid	1	C12H20N2O9	[M+K]+	336.116883	375.0800424	-2.42828169197615	C15501	0	2	3	3	1.79442459428076
210.0878	6968.34082602057	-2.941281197114	0.265257140046643	-11.088414798549	1.42795725608799e-28	5.36340745386648e-25	NA	NA	NA	NA	NA	NA	NA	NA	NA	NA	NA	NA	NA	NA	NA	NA	2	2	3	3	-1.98460873305335
383.0899	19116.9774454163	4.12100522654996	0.371996761470382	11.0780674817194	1.60295006515299e-28	6.02068044471464e-25	Dehydrocyanaropicrin,Diosbulbin_D,Diosbulbin_B	1	C19H20O6	[M+K]+	344.12599	383.0891494	1.95750780514439	HMDB35029,HMDB35109,HMDB36777	Calaxin,Deoxyelephantopin,Echinone,2,3-Dihydro-2-(4-methoxyphenyl)-5,6,7-trimethoxy-4H-1-benzopyran-4-one	1	C19H20O6	[M+K]+	344.12599	383.0891494	1.95750780514439	C09353,C09388,C10338,C15118	2	2	3	3	1.88103820376407
231.0633	6218.3413946998	-2.74263568145668	0.248133120403747	-11.05308181751	2.11816248387717e-28	7.95581828944265e-25	NA	NA	NA	NA	NA	NA	NA	NA	NA	NA	NA	NA	NA	NA	NA	NA	2	2	3	3	-1.84325915694197
496.3406	9254.54187443322	3.0144338148297	0.273236274389911	11.0323339079352	2.66848613163001e-28	1.00228339104023e-24	LysoPC(16:0),Docosa-4,7,10,13,16-pentaenoyl_carnitine,Clupanodonyl_carnitine,23-Acetoxysoladulcidine	1	C24H50NO7P	[M+H]+	495.332492	496.3397684	1.62106696099437	HMDB10382,HMDB06321,HMDB06496,HMDB31402	NA	NA	NA	NA	NA	NA	NA	NA	1	2	3	3	1.63763669198711
274.1167	12320.8451853303	3.45652345764504	0.313472738088445	11.0265520335928	2.84566877557197e-28	1.06883319210483e-24	NA	NA	NA	NA	NA	NA	NA	NA	NA	NA	NA	NA	NA	NA	NA	NA	1	2	3	3	1.76199653139029
373.2446	9508.05118982857	3.05660280611281	0.277668060512109	11.0081181122361	3.49221943695062e-28	1.31167762051865e-24	NA	NA	NA	NA	NA	NA	NA	NA	NA	NA	NA	NA	NA	NA	NA	NA	0	2	3	3	1.65052661414138
382.199	430934.696388217	-2.12843516711086	0.193405054751304	-11.0050648358068	3.61255993815623e-28	1.35687751277148e-24	NA	NA	NA	NA	NA	NA	NA	NA	NA	NA	NA	NA	NA	NA	NA	NA	0	2	3	3	-1.53877091427601
268.0939	22946.9656341475	4.39364755691533	0.401589150238836	10.9406530388142	7.366735293723e-28	2.76694577632236e-24	Butenylcarnitine,N-Phenylacetyl_pyroglutamic_acid	1	C11H19NO4	[M+K]+	229.131409	268.0945684	-2.46890492396648	HMDB13126,HMDB59782	NA	NA	NA	NA	NA	NA	NA	NA	1	2	3	3	1.96583387271831
360.0876	10200.2574673741	3.16577824726369	0.291526484963583	10.8593160846403	1.80092892643766e-27	6.76428904769985e-24	Benzyl_glycinate_4-methylbenzenesulfonate_salt	1	C16H19NO5S	[M+Na]+	337.098396	360.0876174	-0.0252716271263875	HMDB33374	NA	NA	NA	NA	NA	NA	NA	NA	2	2	2	3	1.68815733063658
202.6332	7580.68818045314	-3.08535088100536	0.284635865795489	-10.8396419839171	2.23343360863266e-27	8.38877663402427e-24	NA	NA	NA	NA	NA	NA	NA	NA	NA	NA	NA	NA	NA	NA	NA	NA	2	2	3	3	-2.07914534533139
315.1237	12205.9188705713	3.44217729913064	0.317955477388035	10.8259726405964	2.59311200925672e-27	9.73972870676825e-24	NA	NA	NA	NA	NA	NA	NA	NA	NA	NA	NA	NA	NA	NA	NA	NA	2	2	3	3	1.75885388574429
402.1653	14809.2025830486	-1.92954523389718	0.178345071030367	-10.8191677109408	2.79302153768088e-27	1.04905888955294e-23	NA	NA	NA	NA	NA	NA	NA	NA	NA	NA	NA	NA	NA	NA	NA	NA	2	2	3	3	-1.46655980809593
345.1373	5081.68117753105	-2.37731392631725	0.219911723507209	-10.8103101026323	3.07628379620003e-27	1.15545219385273e-23	NA	NA	NA	NA	NA	NA	NA	NA	NA	NA	NA	NA	NA	NA	NA	NA	2	2	3	3	-1.63763669198711
188.0355	6936.9697684879	-2.93359000856852	0.271818543397185	-10.7924572470463	3.73662759472877e-27	1.40347732458013e-23	NA	NA	NA	NA	NA	NA	NA	NA	NA	NA	NA	NA	NA	NA	NA	NA	1	2	2	3	-1.97513427774142
316.223	7609.27347716746	2.70615588521797	0.250748666892496	10.792304177546	3.74285775676211e-27	1.40581737343985e-23	NA	NA	NA	NA	NA	NA	NA	NA	NA	NA	NA	NA	NA	NA	NA	NA	2	2	3	3	1.51102520223492
253.138	6258.96631524419	-2.75411129782928	0.25530990476073	-10.7873264862574	3.95116915199126e-27	1.48405913348792e-23	NA	NA	NA	NA	NA	NA	NA	NA	NA	NA	NA	NA	NA	NA	NA	NA	2	2	2	3	-1.85431684479917
433.2903	6274.23516182891	-2.75851155265263	0.255922749261118	-10.7786883370736	4.34030497749561e-27	1.63021854954735e-23	NA	NA	NA	NA	NA	NA	NA	NA	NA	NA	NA	NA	NA	NA	NA	NA	0	2	2	3	-1.85805363802108
420.1549	32786.9464104599	-1.62227559554824	0.15061812076044	-10.7707863260922	4.72944552615554e-27	1.77637973962402e-23	NA	NA	NA	NA	NA	NA	NA	NA	NA	NA	NA	NA	NA	NA	NA	NA	1	2	3	3	-1.36480988228167
398.2747	5113.27950168818	-2.38884872113541	0.221850381584818	-10.767836882093	4.8833955914275e-27	1.83420338414017e-23	NA	NA	NA	NA	NA	NA	NA	NA	NA	NA	NA	NA	NA	NA	NA	NA	1	2	3	3	-1.64533781153522
282.9982	7638.06623283485	2.7121629329838	0.251910451504101	10.7663771661322	4.9614152944016e-27	1.86350758457724e-23	Fucose_1-phosphate	1	C6H13O8P	[M+K]+	244.034808	282.9979674	0.854423097973671	HMDB01265	L-Fuculose_1-phosphate,L-Rhamnulose_1-phosphate,L-Fucose_1-phosphate,2-Deoxy-D-glucose_6-phosphate	1	C6H13O8P	[M+K]+	244.034808	282.9979674	0.854423097973671	C01099,C01131,C02985,C06369	2	2	3	3	1.51732483005038
424.1131	5056.14639087773	-2.36793717139064	0.220131945956354	-10.7568992819431	5.49893656245172e-27	2.06540057285687e-23	NA	NA	NA	NA	NA	NA	NA	NA	NA	NA	NA	NA	NA	NA	NA	NA	2	2	3	3	-1.63255607410034
395.0424	73647.4573772444	2.31431820268097	0.215361083715361	10.746222867915	6.17382985783323e-27	2.31889049460216e-23	NA	NA	NA	NA	NA	NA	NA	NA	NA	NA	NA	NA	NA	NA	NA	NA	1	2	2	3	1.39242520212414
232.1139	8633.55779811913	2.90565497195828	0.270517835846481	10.7410846418542	6.5272974920987e-27	2.45165293803227e-23	NA	NA	NA	NA	NA	NA	NA	NA	NA	NA	NA	NA	NA	NA	NA	NA	2	2	3	3	1.60051585261792
217.0829	7359.82846198661	-3.03502339028049	0.28267512409707	-10.7367898041084	6.83808874075868e-27	2.56838613102896e-23	NA	NA	NA	NA	NA	NA	NA	NA	NA	NA	NA	NA	NA	NA	NA	NA	2	2	3	3	-2.03487392050001
605.453	84134.523191931	-2.41661890761288	0.225259556839301	-10.7281526321073	7.50821561161032e-27	2.82008578372084e-23	NA	NA	NA	NA	NA	NA	NA	NA	NA	NA	NA	NA	NA	NA	NA	NA	2	2	1	3	-1.66369675585418
381.0663	11039.088018876	3.2878855337789	0.306620046458702	10.7229960067915	7.9389288890026e-27	2.98186169070938e-23	NA	NA	NA	NA	NA	NA	NA	NA	NA	NA	NA	NA	NA	NA	NA	NA	0	2	3	3	1.71949582915778
441.1899	5659.74140450328	-2.57458501699857	0.240150529757774	-10.7207134608256	8.13731950628306e-27	3.05637720655992e-23	NA	NA	NA	NA	NA	NA	NA	NA	NA	NA	NA	NA	NA	NA	NA	NA	2	2	3	3	-1.74035327337714
173.1401	5311.87941732472	-2.4591143871433	0.229386975517775	-10.7203749541253	8.1671568650228e-27	3.06758411850256e-23	NA	NA	NA	NA	NA	NA	NA	NA	NA	NA	NA	NA	NA	NA	NA	NA	2	2	3	3	-1.69373242630563
437.2659	16346.3964397452	-1.11298301402105	0.103832270479492	-10.7190472565163	8.28523632119171e-27	3.11193476223961e-23	NA	NA	NA	NA	NA	NA	NA	NA	NA	NA	NA	NA	NA	NA	NA	NA	2	2	3	3	-1.12725674844698
233.0616	10048.7876428877	3.14254628888899	0.293464436387708	10.7084399308175	9.29143367248163e-27	3.4898624873841e-23	1,9-Nonanedithiol	1	C9H20S2	[M+(41K)]+	192.100644	233.0619204	-1.55580971514355	HMDB31710	D-Mycinose	1	C8H16O5	[M+(41K)]+	192.099775	233.0610514	2.17282122844711	C11913	2	2	3	3	1.67444456154203
381.2402	6210.40254237705	-2.74035922169133	0.256811865555106	-10.6706877260829	1.3958936143187e-26	5.24297641538103e-23	NA	NA	NA	NA	NA	NA	NA	NA	NA	NA	NA	NA	NA	NA	NA	NA	2	2	3	3	-1.83962285003248
496.2247	5571.27770339792	-2.54607997942174	0.238760550994404	-10.6637380790825	1.50427142225802e-26	5.65004346200114e-23	NA	NA	NA	NA	NA	NA	NA	NA	NA	NA	NA	NA	NA	NA	NA	NA	2	2	3	3	-1.71949582915778
427.3176	5016.41694705758	-2.35322462043152	0.220718001861859	-10.6616796119074	1.5379453074119e-26	5.7765225746391e-23	NA	NA	NA	NA	NA	NA	NA	NA	NA	NA	NA	NA	NA	NA	NA	NA	2	2	3	3	-1.61756177947829
179.1547	5371.66278124016	-2.47962169994994	0.232836292686389	-10.6496357219095	1.75048706908552e-26	6.57482943148521e-23	NA	NA	NA	NA	NA	NA	NA	NA	NA	NA	NA	NA	NA	NA	NA	NA	2	2	3	3	-1.69936066870912
218.0956	14151.6215370699	3.66762402661427	0.345220915671111	10.6239913635719	2.30490253591001e-26	8.65721392487801e-23	NA	NA	NA	NA	NA	NA	NA	NA	NA	NA	NA	NA	NA	NA	NA	NA	2	2	3	3	1.80114180241721
371.0685	12045.9033362834	3.42194795779072	0.322622225444081	10.6066714811123	2.77457761436571e-26	1.04213135195576e-22	NA	NA	NA	NA	NA	NA	NA	NA	NA	NA	NA	NA	NA	NA	NA	NA	1	2	2	3	1.75572851552614
232.093	11787.2746845015	3.38866193973529	0.320890793429658	10.5601718999711	4.5582631749092e-26	1.7120836484959e-22	NA	NA	NA	NA	NA	NA	NA	NA	NA	NA	NA	NA	NA	NA	NA	NA	2	2	3	3	1.74645388757348
388.2264	5765.20259657872	-2.60783147312477	0.247598471315146	-10.5325023182615	6.11859711106848e-26	2.29814507491732e-22	NA	NA	NA	NA	NA	NA	NA	NA	NA	NA	NA	NA	NA	NA	NA	NA	2	2	1	3	-1.75885388574429
198.1334	30801.9158320045	4.82991407778085	0.459200554412149	10.5180928711289	7.13021879448717e-26	2.67811017920938e-22	NA	NA	NA	NA	NA	NA	NA	NA	NA	NA	NA	NA	NA	NA	NA	NA	2	2	3	3	2.07338526371447
271.0029	6309.07708034238	-2.76814521088217	0.263570274978275	-10.5024939216319	8.41276240006488e-26	3.15983355746437e-22	NA	NA	NA	NA	NA	NA	NA	NA	NA	NA	NA	NA	NA	NA	NA	NA	2	2	3	3	-1.86181655800447
406.1393	4882.98789165273	-2.30272715457892	0.219694199932722	-10.4815109150997	1.05051830611606e-25	3.94574675777192e-22	NA	NA	NA	NA	NA	NA	NA	NA	NA	NA	NA	NA	NA	NA	NA	NA	2	2	3	3	-1.59811835713957
366.1678	5926.65721969759	-2.65730423990237	0.254216471027994	-10.4529192351574	1.42083219015651e-25	5.33664570622786e-22	NA	NA	NA	NA	NA	NA	NA	NA	NA	NA	NA	NA	NA	NA	NA	NA	2	2	2	3	-1.79109612923918
289.0922	8146.83309979496	2.81429061233836	0.269241532174787	10.4526615548725	1.42469883467943e-25	5.35116882305592e-22	NA	NA	NA	NA	NA	NA	NA	NA	NA	NA	NA	NA	NA	NA	NA	NA	1	2	3	3	1.56094904614431
243.059	5945.54041262711	-2.66298155160798	0.254835457745678	-10.4498077903491	1.46822484136692e-25	5.51465250417416e-22	NA	NA	NA	NA	NA	NA	NA	NA	NA	NA	NA	NA	NA	NA	NA	NA	2	2	3	3	-1.79777305874304
202.1189	6314.92119608941	-2.76977094238071	0.265722079889236	-10.4235633844778	1.93562280747349e-25	7.27019926487043e-22	NA	NA	NA	NA	NA	NA	NA	NA	NA	NA	NA	NA	NA	NA	NA	NA	2	2	3	3	-1.86560602670455
603.4376	229641.677461396	-2.27508333547595	0.2184287097457	-10.4156790475239	2.10291460119601e-25	7.8985472420922e-22	NA	NA	NA	NA	NA	NA	NA	NA	NA	NA	NA	NA	NA	NA	NA	NA	2	2	3	3	-1.59098044494409
574.3187	7995.09540437125	-3.17527063903842	0.305595129019961	-10.3904491188111	2.74059545357849e-25	1.02936765236408e-21	NA	NA	NA	NA	NA	NA	NA	NA	NA	NA	NA	NA	NA	NA	NA	NA	2	2	3	3	-2.12153421384379
323.1261	10003.2639398357	3.13549726685777	0.302399166533922	10.3687364710579	3.44043656947169e-25	1.29222797549357e-21	Alpha-dihydroartemisinin,Dihydroartemisinin_(DHA),Myrigalone_E,1,3-Diacetoxy-4,6,12-tetradecatriene-8,10-diyne,Myrigalone_A,Myrigalon_B,Verimol_C	1	C15H24O5	[M+K]+	284.162375	323.1255344	1.77949415571224	HMDB60593,HMDB61088,HMDB30755,HMDB30922,HMDB37245,HMDB37246,HMDB38325	Toxyl_angelate,alpha,alpha-Diethyl-3,4,3,4-stilbenetetraol,(+)-3-Hydroxylarreatricin	1	C18H20O4	[M+Na]+	300.13616	323.1253814	2.25299540638613	C08981,C14739,C20431	2	2	3	3	1.67173947119179
367.1159	14842.5234679463	3.73988798072546	0.361317132433122	10.3507075779688	4.15404253986901e-25	1.5602583779748e-21	Cymorcin_monoglucoside,3-Hydroxy-4-isopropylbenzyl_alcohol_3-glucoside,Perilloside_B,Dehydrocyanaropicrin,Diosbulbin_D,Diosbulbin_B	1	C16H24O7	[M+K]+	328.152205	367.1153644	1.58778426774108	HMDB29777,HMDB39385,HMDB40465,HMDB35029,HMDB35109,HMDB36777	Rhododendrin,Calaxin,Deoxyelephantopin,Echinone,2,3-Dihydro-2-(4-methoxyphenyl)-5,6,7-trimethoxy-4H-1-benzopyran-4-one	1	C16H24O7	[M+K]+	328.152205	367.1153644	1.58778426774108	C09965,C09353,C09388,C10338,C15118	2	2	3	3	1.82531564249786
115.0373	4978.34264326366	-2.33895302857114	0.226400712093596	-10.3310321197408	5.10087442024596e-25	1.91588843224438e-21	NA	NA	NA	NA	NA	NA	NA	NA	NA	NA	NA	NA	NA	NA	NA	NA	2	2	3	3	-1.60533863465526
317.2153	51649.527290798	-2.07801175072339	0.201421847968099	-10.3167147540643	5.92146918909228e-25	2.22410382742306e-21	NA	NA	NA	NA	NA	NA	NA	NA	NA	NA	NA	NA	NA	NA	NA	NA	2	2	3	3	-1.51521826879865
369.2402	43368.802042697	-1.36722090052991	0.132837287185615	-10.2924482236639	7.6213502996153e-25	2.86257917253551e-21	NA	NA	NA	NA	NA	NA	NA	NA	NA	NA	NA	NA	NA	NA	NA	NA	2	2	3	3	-1.24596103076113
238.0647	7994.31668099424	2.78438800202799	0.270746375383918	10.2841192170338	8.3098344252814e-25	3.1211738101357e-21	NA	NA	NA	NA	NA	NA	NA	NA	NA	NA	NA	NA	NA	NA	NA	NA	2	2	3	3	1.54314606087841
354.964	5053.93323338908	-2.36714605936721	0.230290653991803	-10.2789497460521	8.76777859315099e-25	3.29317763958751e-21	NA	NA	NA	NA	NA	NA	NA	NA	NA	NA	NA	NA	NA	NA	NA	NA	2	2	2	3	-1.63003148914838
283.1234	7746.51958656084	2.7344782601144	0.266631999682808	10.2556267191013	1.11649356351326e-24	4.19354982455581e-21	NA	NA	NA	NA	NA	NA	NA	NA	NA	NA	NA	NA	NA	NA	NA	NA	2	2	3	3	1.52796002837159
376.1827	8205.84084507781	2.82562027816204	0.276033648897197	10.2365066340676	1.36060685502978e-24	5.11043934749186e-21	NA	NA	NA	NA	NA	NA	NA	NA	NA	NA	NA	NA	NA	NA	NA	NA	2	2	3	3	1.57003920797361
414.9889	15916.9350895126	-1.50248075670949	0.146802265742128	-10.2347245739976	1.38588957737011e-24	5.20540125260215e-21	NA	NA	NA	NA	NA	NA	NA	NA	NA	NA	NA	NA	NA	NA	NA	NA	0	2	2	3	-1.30934954702675
447.0064	20446.7849336954	1.246057481421	0.121835656881918	10.2273629355376	1.49535835144831e-24	5.61656596803984e-21	NA	NA	NA	NA	NA	NA	NA	NA	NA	NA	NA	NA	NA	NA	NA	NA	2	2	3	3	0.995963485934016
319.1403	9402.54576831152	3.03916925876805	0.297455997072976	10.2172062041917	1.66057893467174e-24	6.23713447862707e-21	NA	NA	NA	NA	NA	NA	NA	NA	NA	NA	NA	NA	NA	NA	NA	NA	1	2	3	3	1.64792666681613
426.1625	6505.96798943075	-2.82215460981314	0.276344325251024	-10.2124572569007	1.74391465860751e-24	6.55014345772979e-21	NA	NA	NA	NA	NA	NA	NA	NA	NA	NA	NA	NA	NA	NA	NA	NA	2	2	3	3	-1.90917437594302
376.9414	8874.79442388692	2.94888462045356	0.289833508547129	10.1744088709262	2.5796148159208e-24	9.68903324859851e-21	NA	NA	NA	NA	NA	NA	NA	NA	NA	NA	NA	NA	NA	NA	NA	NA	2	2	3	3	1.61756177947829
296.1243	6983.03526160913	2.56897161518605	0.252766444833244	10.163420294497	2.88764888284727e-24	1.08460092039743e-20	NA	NA	NA	NA	NA	NA	NA	NA	NA	NA	NA	NA	NA	NA	NA	NA	0	2	2	3	1.48439625784043
317.2185	9072.0130704179	2.98323669783081	0.293578365523908	10.1616367149775	2.94097327908963e-24	1.10462956362606e-20	NA	NA	NA	NA	NA	NA	NA	NA	NA	NA	NA	NA	NA	NA	NA	NA	0	2	2	3	1.63509110729033
298.2014	5241.52560473729	-2.43454802680921	0.239725854649708	-10.1555505156781	3.13038447342575e-24	1.17577240821871e-20	NA	NA	NA	NA	NA	NA	NA	NA	NA	NA	NA	NA	NA	NA	NA	NA	0	2	2	3	-1.67989180071738
257.0748	20031.160914455	-0.946058579267732	0.0935175794136033	-10.1163715442587	4.67423671946079e-24	1.75564331182947e-20	NA	NA	NA	NA	NA	NA	NA	NA	NA	NA	NA	NA	NA	NA	NA	NA	0	2	3	3	-1.03965009105698
315.214	14389.1975172299	3.69286059141994	0.365208891313257	10.1116393364377	4.90564514633566e-24	1.84256031696367e-20	NA	NA	NA	NA	NA	NA	NA	NA	NA	NA	NA	NA	NA	NA	NA	NA	2	2	3	3	1.81137259826077
303.1401	10625.2159005363	3.22884847483721	0.319508804128362	10.1056635470365	5.21413860839526e-24	1.95843046131326e-20	Glyceryl_5-hydroxydecanoate	1	C13H26O5	[M+(41K)]+	262.178025	303.1393014	2.48697544814518	HMDB32297	NA	NA	NA	NA	NA	NA	NA	NA	1	2	3	3	1.70790532944998
370.2588	6894.47584057702	-2.92284513812432	0.290770577511875	-10.0520663511938	8.9960959655672e-24	3.37893364466704e-20	NA	NA	NA	NA	NA	NA	NA	NA	NA	NA	NA	NA	NA	NA	NA	NA	2	2	3	3	-1.97046277039161
287.1103	5770.87835921281	-2.60957213531908	0.259767302399177	-10.0458068094691	9.58599882496918e-24	3.60050115865843e-20	NA	NA	NA	NA	NA	NA	NA	NA	NA	NA	NA	NA	NA	NA	NA	NA	2	2	3	3	-1.76199653139029
245.1612	1570867.03088276	-0.781611222001011	0.0780578743053791	-10.0132270953624	1.33330933598124e-23	5.00790986594554e-20	NA	NA	NA	NA	NA	NA	NA	NA	NA	NA	NA	NA	NA	NA	NA	NA	2	2	3	3	-0.913844292564516
199.1322	22319.8172981629	4.35232344687359	0.434966698639297	10.006107273244	1.43279757744202e-23	5.38158770087224e-20	NA	NA	NA	NA	NA	NA	NA	NA	NA	NA	NA	NA	NA	NA	NA	NA	2	2	1	3	1.96124671703498
382.3792	5926.2889686423	-2.65716850749355	0.266249230889022	-9.98000444403578	1.86458430742885e-23	7.00337865870276e-20	NA	NA	NA	NA	NA	NA	NA	NA	NA	NA	NA	NA	NA	NA	NA	NA	2	2	3	3	-1.78778738969447
303.0842	5833.11708015719	-2.62881879496986	0.264161445269785	-9.95156122152905	2.48257524658969e-23	9.32455262619088e-20	Ilicifolinoside_A,(Z)-2-Methyl-2-butene-1,4-diol_4-O-beta-D-Glucopyranoside,Gravolenic_acid	1	C11H20O7	[M+K]+	264.120905	303.0840644	0.400218996104147	HMDB41186,HMDB41187,HMDB33884	NA	NA	NA	NA	NA	NA	NA	NA	2	2	3	3	-1.77474440430908
430.2655	7689.92495563141	2.72283328009849	0.27361093546357	9.95147827511089	2.48464562773766e-23	9.33232897778265e-20	NA	NA	NA	NA	NA	NA	NA	NA	NA	NA	NA	NA	NA	NA	NA	NA	2	2	3	3	1.52368525558941
374.1494	5980.66869419876	-2.67345791046765	0.269140037252655	-9.93333410278882	2.98117202870584e-23	1.11972821398191e-19	NA	NA	NA	NA	NA	NA	NA	NA	NA	NA	NA	NA	NA	NA	NA	NA	2	2	3	3	-1.80114180241721
231.9888	7088.84660421916	2.59303171369342	0.261904869139349	9.90066248945441	4.13526551753059e-23	1.55320572838449e-19	NA	NA	NA	NA	NA	NA	NA	NA	NA	NA	NA	NA	NA	NA	NA	NA	0	2	3	3	1.49044796326052
255.1389	8693.9218937041	2.91651880392248	0.295250779041728	9.87810705661265	5.18021853705458e-23	1.9456900825177e-19	3-Mercaptohexyl_hexanoate	1	C12H24O2S	[M+Na]+	232.149702	255.1389234	0.0395862767274616	HMDB37766	NA	NA	NA	NA	NA	NA	NA	NA	0	2	3	3	1.60776409337427
380.2853	42703.5839357487	-2.03093145531707	0.205795115445894	-9.8687058286912	5.68938957855645e-23	2.1369347257058e-19	NA	NA	NA	NA	NA	NA	NA	NA	NA	NA	NA	NA	NA	NA	NA	NA	2	2	3	3	-1.49044796326052
246.1564	9066.60370318775	2.98230789199362	0.302966299089525	9.84369516000974	7.29800442981913e-23	2.74113046384007e-19	NA	NA	NA	NA	NA	NA	NA	NA	NA	NA	NA	NA	NA	NA	NA	NA	2	2	3	3	1.63255607410034
420.272	4517.33095303981	-2.15448248713902	0.21906402802247	-9.83494417859433	7.96117456030718e-23	2.99021716485138e-19	NA	NA	NA	NA	NA	NA	NA	NA	NA	NA	NA	NA	NA	NA	NA	NA	2	2	3	3	-1.54314606087841
282.9619	6352.20168270575	2.41621502347878	0.245744843049441	9.83221048912375	8.18031792421375e-23	3.07252741233469e-19	5-(methylthio)-2,3-Dioxopentyl_phosphate,2,3-Diketo-5-methylthio-1-phosphopentane	1	C6H11O6PS	[M+(41K)]+	242.0014	282.9626764	-2.85797409829836	HMDB59620,HMDB60266	2,3-Diketo-5-methylthiopentyl-1-phosphate,2-Hydroxy-3-keto-5-methylthiopentenyl-1-phosphate	1	C6H11O6PS	[M+(41K)]+	242.0014	282.9626764	-2.85797409829836	C15650,C15651	2	2	3	3	1.4229795053909
177.0538	10318.7158797459	3.18356478193582	0.324292928024974	9.81694174253056	9.51874931902933e-23	3.57524224422742e-19	NA	NA	NA	NA	NA	NA	NA	NA	Pentylenetetrazole,4-Amino-5-aminomethyl-2-methylpyrimidine	1	C6H10N4	[M+K]+	138.090546	177.0537054	0.604336406133571	C13692,C20267	1	2	3	3	1.69373242630563
130.0169	6830.59198303079	2.53346087422939	0.258237044610836	9.81060203057744	1.01362001298674e-22	3.80715676877821e-19	NA	NA	NA	NA	NA	NA	NA	NA	NA	NA	NA	NA	NA	NA	NA	NA	2	2	3	3	1.46655980809593
383.2025	77841.9677052948	-1.75031149993583	0.178484249966559	-9.80653195037531	1.0553331414061e-22	3.96383127912133e-19	NA	NA	NA	NA	NA	NA	NA	NA	NA	NA	NA	NA	NA	NA	NA	NA	2	2	3	3	-1.39418670620089
399.098	10913.9066627759	3.27025654857279	0.334121403888183	9.78762961760813	1.27243870741257e-22	4.77927978504162e-19	NA	NA	NA	NA	NA	NA	NA	NA	Ethoxysulfuron	1	C15H18N4O7S	[M+H]+	398.089623	399.0968994	2.66677090586053	C18440	2	2	2	3	1.71367180276935
335.194	6488.96807936064	2.45070051100906	0.251224214598565	9.75503302866354	1.75543526245143e-22	6.59341484576756e-19	Oseltamivir	1	C16H28N2O4	[M+Na]+	312.204908	335.1941294	-0.304897941374322	HMDB14343	Oseltamivir	1	C16H28N2O4	[M+Na]+	312.204908	335.1941294	-0.304897941374322	C08092	2	2	3	3	1.43222350508481
352.9961	6686.17536105384	2.49909181195016	0.256189510528568	9.75485610942483	1.75849872894084e-22	6.60492122590178e-19	NA	NA	NA	NA	NA	NA	NA	NA	NA	NA	NA	NA	NA	NA	NA	NA	1	2	3	3	1.4510878200908
407.1308	4744.41329764653	-2.24833937831183	0.230631131543661	-9.74863784981339	1.8695995152161e-22	7.02221577915168e-19	NA	NA	NA	NA	NA	NA	NA	NA	NA	NA	NA	NA	NA	NA	NA	NA	2	2	3	3	-1.57463335907144
360.9675	8489.48725505431	2.87916030187586	0.295440754431151	9.74530513713134	1.93197573696634e-22	7.25650086804556e-19	NA	NA	NA	NA	NA	NA	NA	NA	NA	NA	NA	NA	NA	NA	NA	NA	2	2	3	3	1.59335073583924
193.0974	5449.20543073281	-2.50574121183284	0.257683900032937	-9.72408913212102	2.380261225058e-22	8.94026116131785e-19	NA	NA	NA	NA	NA	NA	NA	NA	NA	NA	NA	NA	NA	NA	NA	NA	2	2	3	3	-1.70219509480645
202.0857	9644.53108782893	3.07866724816674	0.317104702025425	9.70867738164252	2.76906834593775e-22	1.04006207073422e-18	NA	NA	NA	NA	NA	NA	NA	NA	Carbaryl,2-Aminobiphenyl-2,3-diol,Fenfuram	1	C12H11NO2	[M+H]+	201.078979	202.0862554	-2.86560804872115	C07491,C08061,C18833	2	2	3	3	1.65839414914679
423.1891	8129.14072417707	-3.20327722163119	0.329962360368385	-9.70800796204422	2.78731131053575e-22	1.04691412823723e-18	NA	NA	NA	NA	NA	NA	NA	NA	NA	NA	NA	NA	NA	NA	NA	NA	2	2	3	3	-2.16117017558889
392.2405	20755.019703506	-1.34336701810827	0.138545919146804	-9.69618611923765	3.12979648091847e-22	1.17555155823298e-18	NA	NA	NA	NA	NA	NA	NA	NA	NA	NA	NA	NA	NA	NA	NA	NA	2	2	3	3	-1.23874234431142
318.1813	9664.47567510271	3.08193054749308	0.320222264079507	9.62434812692436	6.31057751096307e-22	2.37025291311773e-18	NA	NA	NA	NA	NA	NA	NA	NA	NA	NA	NA	NA	NA	NA	NA	NA	1	2	3	3	1.6610396144453
330.1233	5167.72207507808	-2.40832929628284	0.250430351235098	-9.61676284206446	6.79355325150507e-22	2.5516586012653e-18	NA	NA	NA	NA	NA	NA	NA	NA	NA	NA	NA	NA	NA	NA	NA	NA	2	2	2	3	-1.65576023943921
309.1556	9756.21442014802	-3.50504852481811	0.364649979539794	-9.61209028241728	7.10908895415634e-22	2.67017381118112e-18	NA	NA	NA	NA	NA	NA	NA	NA	NA	NA	NA	NA	NA	NA	NA	NA	2	2	3	3	-2.36760799297873
468.3097	7531.80292727706	2.68975332755846	0.279883431108226	9.61026280444011	7.23640505735241e-22	2.71799373954156e-18	LysoPC(14:0),Buprenorphine,1-Heptadecanoylglycerophosphoethanolamine	1	C22H46NO7P	[M+H]+	467.301192	468.3084684	2.59551146725293	HMDB10379,HMDB15057,HMDB61691	Buprenorphine	1	C29H41NO4	[M+H]+	467.303559	468.3108354	-2.45883697964209	C08007	2	2	3	3	1.50893859409502
312.0625	6354.62077103395	2.41679018161455	0.251499597129696	9.60951909743311	7.28886094727589e-22	2.73769617179683e-18	L-Thyronine	1	C15H15NO4	[M+K]+	273.100109	312.0632684	-2.35272803402435	HMDB00667	1,6-Dihydro-1-(3-methoxyphenethyl)-6-oxonicotinic_acid	1	C15H15NO4	[M+K]+	273.100109	312.0632684	-2.35272803402435	C15089	2	2	2	3	1.42481857815065
183.1243	5749.49600158458	-2.60287549691275	0.271020589233995	-9.60397696820541	7.69179479695353e-22	2.88903812573575e-18	NA	NA	NA	NA	NA	NA	NA	NA	NA	NA	NA	NA	NA	NA	NA	NA	2	2	3	3	-1.75262020164774
380.3394	9879.02370613427	-3.52546196973978	0.367504076040183	-9.59298739683723	8.5570771649286e-22	3.21403818314718e-18	NA	NA	NA	NA	NA	NA	NA	NA	NA	NA	NA	NA	NA	NA	NA	NA	2	2	3	3	-2.39021303584136
401.2757	6628.99605112346	2.48517246519423	0.259413703982952	9.57995829456084	9.70841311903592e-22	3.64647996750989e-18	NA	NA	NA	NA	NA	NA	NA	NA	NA	NA	NA	NA	NA	NA	NA	NA	2	2	3	3	1.44537441664522
604.4408	80647.8874007576	-2.21478597453387	0.231638487228692	-9.56139025526985	1.16185316208307e-21	4.363920476784e-18	NA	NA	NA	NA	NA	NA	NA	NA	NA	NA	NA	NA	NA	NA	NA	NA	2	2	3	3	-1.56094904614431
404.1809	37908.0832845364	-1.77061936247486	0.185720675389037	-9.5337762409375	1.51663703319077e-21	5.69648869666454e-18	NA	NA	NA	NA	NA	NA	NA	NA	NA	NA	NA	NA	NA	NA	NA	NA	2	2	3	3	-1.39949734648137
458.1525	4371.83239920933	-2.09095656912736	0.219542237171236	-9.52416535455306	1.6637345014475e-21	6.24898678743682e-18	NA	NA	NA	NA	NA	NA	NA	NA	NA	NA	NA	NA	NA	NA	NA	NA	2	2	0	3	-1.52581915669087
573.4101	73521.7136684331	-2.67916672599159	0.281699545102127	-9.51072436066692	1.89339469667995e-21	7.11159048072989e-18	NA	NA	NA	NA	NA	NA	NA	NA	NA	NA	NA	NA	NA	NA	NA	NA	2	2	3	3	-1.80794127693285
397.235	4366.49435144232	-2.0885628054775	0.220554875080335	-9.46958349806035	2.80961725852491e-21	1.05529224230196e-17	13,14-Dihydro_PGF-1a,(9S,10S)-10-hydroxy-9-(phosphonooxy)octadecanoate,Calcitroic_acid_	1	C20H38O5	[M+K]+	358.271925	397.2350844	-0.306367702153624	HMDB05076,HMDB59632,HMDB06472	(9S,10S)-10-Hydroxy-9-(phosphonooxy)octadecanoate,Androst-4-ene-3beta,17beta-diol_diacetate,Androst-4-ene-3alpha,17beta-diol_diacetate,Calcitroic_acid	1	C18H37O7P	[M+H]+	396.227693	397.2349694	-0.0168665916766563	C15989,C15324,C15423,C18230	2	2	3	3	-1.52368525558941
268.1271	10104.1073331986	3.15101245360514	0.333824890468733	9.43911776374946	3.75931228131962e-21	1.41199769286365e-17	NA	NA	NA	NA	NA	NA	NA	NA	NA	NA	NA	NA	NA	NA	NA	NA	2	2	3	3	1.68263421729468
368.2043	7331.87668558035	-3.02858834864624	0.321236795455141	-9.42789989034482	4.18381604627997e-21	1.57144130698275e-17	NA	NA	NA	NA	NA	NA	NA	NA	NA	NA	NA	NA	NA	NA	NA	NA	2	2	3	3	-2.0296118772453
269.1248	7078.94981580514	-2.96833092562535	0.315718095305913	-9.40183971004008	5.36172498651291e-21	2.01386390493425e-17	NA	NA	NA	NA	NA	NA	NA	NA	NA	NA	NA	NA	NA	NA	NA	NA	2	2	3	3	-1.98941356096379
228.083	6045.72673858493	2.3356927846955	0.248906469907585	9.38381708423533	6.36266125930453e-21	2.38981556899478e-17	NA	NA	NA	NA	NA	NA	NA	NA	NA	NA	NA	NA	NA	NA	NA	NA	2	2	3	3	1.39772275131278
276.1268	8685.31509281095	2.91494626025756	0.311411979014985	9.36041789232934	7.94219373704235e-21	2.98308796763311e-17	NA	NA	NA	NA	NA	NA	NA	NA	NA	NA	NA	NA	NA	NA	NA	NA	1	2	3	3	1.60292258329897
284.0677	20802.2474253097	4.24730945048912	0.453896972447708	9.35743066886932	8.16991908699469e-21	3.06862160907521e-17	N-Phenylacetyl_pyroglutamic_acid	1	C14H15NO3	[M+K]+	245.105194	284.0683534	-2.18081314800739	HMDB59782	NA	NA	NA	NA	NA	NA	NA	NA	2	2	2	3	1.9259564094234
400.085	6925.99194011228	2.5556952997615	0.273792806996154	9.33441359472021	1.01551825549012e-20	3.8142865676209e-17	NA	NA	NA	NA	NA	NA	NA	NA	NA	NA	NA	NA	NA	NA	NA	NA	2	2	3	3	1.48039179352333
368.3393	8562.04131752919	-3.28985064822077	0.352855687154662	-9.323501839376	1.12562517682161e-20	4.22784816414197e-17	NA	NA	NA	NA	NA	NA	NA	NA	NA	NA	NA	NA	NA	NA	NA	NA	2	2	3	3	-2.25246590061812
336.1022	8404.57927041156	2.86327963022426	0.307250904223738	9.31902751420133	1.17411481367064e-20	4.40997524014693e-17	NA	NA	NA	NA	NA	NA	NA	NA	NA	NA	NA	NA	NA	NA	NA	NA	2	2	3	3	1.58861905906225
306.9022	7018.41517265569	2.57696375909918	0.276888656006902	9.30685928510894	1.31668157007618e-20	4.94545597720613e-17	NA	NA	NA	NA	NA	NA	NA	NA	NA	NA	NA	NA	NA	NA	NA	NA	2	2	0	3	1.48640744775201
134.0966	4324.34760336078	-2.06957514325265	0.224215501595905	-9.23029464297507	2.69888467287663e-20	1.01370108313246e-16	NA	NA	NA	NA	NA	NA	NA	NA	NA	NA	NA	NA	NA	NA	NA	NA	2	2	3	3	-1.51102520223492
437.3386	14465.1779941127	-0.82738677593783	0.0898972892842869	-9.2036899279726	3.45864285800397e-20	1.29906625746629e-16	NA	NA	NA	NA	NA	NA	NA	NA	NA	NA	NA	NA	NA	NA	NA	NA	2	2	3	3	-0.954099502580949
350.9491	10089.7867180592	3.14875597933651	0.34276140249328	9.18643685208473	4.06069351675921e-20	1.52519648489476e-16	NA	NA	NA	NA	NA	NA	NA	NA	NA	NA	NA	NA	NA	NA	NA	NA	2	2	3	3	1.67989180071738
396.0461	7952.40722377835	2.77596523969118	0.302419882677958	9.17917570468494	4.34403868691757e-20	1.63162093080624e-16	NA	NA	NA	NA	NA	NA	NA	NA	NA	NA	NA	NA	NA	NA	NA	NA	2	2	3	3	1.54095480047794
439.2817	22386.3866293017	-1.00830596999259	0.110287699624447	-9.14250613101993	6.10215093809974e-20	2.29196789235026e-16	NA	NA	NA	NA	NA	NA	NA	NA	NA	NA	NA	NA	NA	NA	NA	NA	0	2	2	3	-1.07109557891242
411.0162	52769.6568104365	1.2379133698578	0.13559995120799	9.12915792985072	6.90341520811926e-20	2.5929227521696e-16	NA	NA	NA	NA	NA	NA	NA	NA	NA	NA	NA	NA	NA	NA	NA	NA	2	2	3	3	0.993774263045954
407.0343	6111.19276292155	2.35324245627757	0.260851377250673	9.02139172535841	1.85714736776312e-19	6.97544551331827e-16	Daphnoretin_methyl_ether,Ticarcillin	1	C20H14O7	[M+(41K)]+	366.073955	407.0352314	-2.22781698019986	HMDB39046,HMDB15545	Pachyrrhizone,Arnottin_II,Tetracenomycin_F1,Ticarcillin	1	C20H14O7	[M+(41K)]+	366.073955	407.0352314	-2.22781698019986	C10512,C12258,C12367,C07139	0	2	2	3	1.40127635990893
331.209	7821.588247204	2.74965784795764	0.304862048881287	9.01935107386342	1.89206732067321e-19	7.10660485644856e-16	1,2,3-Tris(1-ethoxyethoxy)propane	1	C15H32O6	[M+Na]+	308.21989	331.2091114	-0.384349329923137	HMDB37162	NA	NA	NA	NA	NA	NA	NA	NA	2	2	3	3	1.53010792619776
331.1546	21002.3328471539	4.26156229638465	0.473503778125296	9.00005975296986	2.25594864817614e-19	8.47334312254957e-16	Gibberellin_A105,Gibberellin_A108,Fragransol_B,Gibberellin_A62,Hericenone_A,Gibberellin_A121,Gibberellin_A88,Gibberellin_A95	1	C19H22O5	[M+H]+	330.146725	331.1540014	1.83751365656443	HMDB31076,HMDB31095,HMDB33538,HMDB34989,HMDB35879,HMDB38015,HMDB39240,HMDB41350	Podolide,Gibberellin_A51-catabolite,Gibberellin_A7,Gibberellin_A5,5-Deoxystrigol	1	C19H22O5	[M+H]+	330.146725	331.1540014	1.83751365656443	C09173,C11854,C11867,C11871,C18037	2	2	3	3	1.93890851281277
370.2079	6069.1628174696	-2.69954210804813	0.300459783320642	-8.98470363724938	2.5943252585382e-19	9.74428567106947e-16	NA	NA	NA	NA	NA	NA	NA	NA	NA	NA	NA	NA	NA	NA	NA	NA	2	2	3	3	-1.81829993440942
343.2308	6159.70436007205	-2.72579100313412	0.30438234291086	-8.95515481307791	3.39259231771088e-19	1.27425767453221e-15	NA	NA	NA	NA	NA	NA	NA	NA	NA	NA	NA	NA	NA	NA	NA	NA	1	2	3	3	-1.83601070648509
338.1895	5051.61508183147	-2.36611040924808	0.264622837016625	-8.94144449482803	3.84116018822298e-19	1.44273976669655e-15	NA	NA	NA	NA	NA	NA	NA	NA	NA	NA	NA	NA	NA	NA	NA	NA	1	2	3	3	-1.62751725070319
193.0627	5807.41669692935	-2.62085184372374	0.293695668088941	-8.92369935442854	4.50966932010776e-19	1.69383179663248e-15	Methyl_2-octynoate,2,4-Hexadienyl_propionate,2-Nonenoic_acid_gamma-lactone,(E)-2,6-Dimethyl-2,5-heptadienoic_acid,3,5,5-Trimethyl-1,2-cyclohexanedione,Enol-3,5,5-Trimethyl-1,2-cyclohexanedione,Octahydro-2H-1-benzopyran-2-one,Allyl_hexenoate,xi-2,2,6-Trimethyl-1,4-cyclohexanedione,Anapear,4-Oxo-2-nonenal,Methyl_beta-naphthyl_ketone,2-Biphenylol,Diphenyl_ether	1	C9H14O2	[M+K]+	154.09938	193.0625394	1.06493989281505	HMDB31302,HMDB32314,HMDB32442,HMDB35135,HMDB36177,HMDB36239,HMDB37276,HMDB38268,HMDB38697,HMDB40285,HMDB60285,HMDB32412,HMDB32582,HMDB34446	Boschnialactone,2-Hydroxybiphenyl,4-Hydroxybiphenyl,3-Hydroxybiphenyl	1	C9H14O2	[M+K]+	154.09938	193.0625394	1.06493989281505	C09772,C02499,C14224,C14342	2	2	3	3	-1.76833454712326
247.1114	7455.69083108249	2.67354335254887	0.300108662800486	8.90858440273102	5.16882778250514e-19	1.94141171510893e-15	NA	NA	NA	NA	NA	NA	NA	NA	NA	NA	NA	NA	NA	NA	NA	NA	1	2	3	3	1.50685853516536
213.0475	7082.96994098234	-2.96929087416873	0.334038797511864	-8.88905988252239	6.16281104328881e-19	2.31475182785928e-15	NA	NA	NA	NA	NA	NA	NA	NA	NA	NA	NA	NA	NA	NA	NA	NA	2	2	3	3	-1.99426476110337
408.2147	19434.9053453683	-1.9836610883263	0.22394091910211	-8.85796618268682	8.14874265432628e-19	3.06066774096495e-15	NA	NA	NA	NA	NA	NA	NA	NA	NA	NA	NA	NA	NA	NA	NA	NA	2	2	3	3	-1.47839843250633
193.074	7478.14123772507	-3.06213940216125	0.345998222010978	-8.85015935736252	8.73944164710157e-19	3.28253428265135e-15	NA	NA	NA	NA	NA	NA	NA	NA	NA	NA	NA	NA	NA	NA	NA	NA	2	2	3	3	-2.06206727843377
234.0911	8192.09394430182	2.82285505546804	0.319045177271625	8.84782236675137	8.92435500978632e-19	3.35198774167574e-15	NA	NA	NA	NA	NA	NA	NA	NA	NA	NA	NA	NA	NA	NA	NA	NA	2	2	3	3	1.5677545055862
250.0491	8749.58301243185	2.92648558948049	0.330938423867245	8.84299125886465	9.31895221236161e-19	3.50019845096302e-15	NA	NA	NA	NA	NA	NA	NA	NA	NA	NA	NA	NA	NA	NA	NA	NA	2	2	3	3	1.61019904738187
491.3321	16668.6368000672	-2.7462363186347	0.310670671788354	-8.83970251464738	9.59737996235846e-19	3.60477591386184e-15	NA	NA	NA	NA	NA	NA	NA	NA	NA	NA	NA	NA	NA	NA	NA	NA	2	2	3	3	-1.84692000140676
248.1437	5258.00226395383	-2.44024649801026	0.276689139133734	-8.81945169821356	1.1502155165362e-18	4.32020948010995e-15	NA	NA	NA	NA	NA	NA	NA	NA	NA	NA	NA	NA	NA	NA	NA	NA	0	2	3	3	-1.68538934742246
133.0374	6723.7769216944	2.50797623850693	0.284829915754601	8.80517143665384	1.30652724434066e-18	4.90731632974354e-15	NA	NA	NA	NA	NA	NA	NA	NA	NA	NA	NA	NA	NA	NA	NA	NA	2	2	3	3	1.4568489880332
343.2245	5579.19762957974	-2.54868710907772	0.290124587932106	-8.78480216807459	1.56639965844485e-18	5.88339711711885e-15	NA	NA	NA	NA	NA	NA	NA	NA	NA	NA	NA	NA	NA	NA	NA	NA	1	2	2	3	-1.72242984845423
126.0528	29743.745551241	-0.932470408145566	0.106235225767186	-8.77741258995457	1.6727842471277e-18	6.28297763221162e-15	NA	NA	NA	NA	NA	NA	NA	NA	NA	NA	NA	NA	NA	NA	NA	NA	2	2	2	3	-1.03166385113544
339.0646	5987.95053171774	-2.67557483891974	0.305253148922951	-8.76510151774086	1.86608430658885e-18	7.00901265554773e-15	NA	NA	NA	NA	NA	NA	NA	NA	NA	NA	NA	NA	NA	NA	NA	NA	2	2	3	3	-1.80453111113246
331.231	6075.52414137308	-2.70139296481285	0.308795900678907	-8.74815034420363	2.16878195013361e-18	8.14594500470185e-15	NA	NA	NA	NA	NA	NA	NA	NA	NA	NA	NA	NA	NA	NA	NA	NA	2	2	3	3	-1.82179657985557
304.1655	6463.11363476027	2.44415525985131	0.279649083487159	8.74007963613993	2.3294616350304e-18	8.74945790117417e-15	NA	NA	NA	NA	NA	NA	NA	NA	NA	NA	NA	NA	NA	NA	NA	NA	2	2	3	3	1.42851125044534
170.1024	9547.2065127282	3.06281094444136	0.350816068601953	8.73053208949936	2.53477271501133e-18	9.52060631758255e-15	NA	NA	NA	NA	NA	NA	NA	NA	NA	NA	NA	NA	NA	NA	NA	NA	2	2	3	3	1.65576023943921
211.5893	8469.31867347805	-3.27170373318425	0.374858838825829	-8.72782870328525	2.59608456675281e-18	9.75089363272357e-15	NA	NA	NA	NA	NA	NA	NA	NA	NA	NA	NA	NA	NA	NA	NA	NA	0	2	2	3	-2.23590893210983
390.0594	6323.04691922085	2.40865887838324	0.276399876380914	8.71439926067044	2.92304502603644e-18	1.09789571177929e-14	Indole-3-acetic-acid-O-glucuronide	1	C16H17NO8	[M+K]+	351.095419	390.0585784	2.09609542074068	HMDB60001	NA	NA	NA	NA	NA	NA	NA	NA	2	2	3	3	1.41749096426564
358.0841	6700.98491571796	2.5025467499274	0.287360581244551	8.70873360253148	3.07288512270711e-18	1.15417565208879e-14	NA	NA	NA	NA	NA	NA	NA	NA	NA	NA	NA	NA	NA	NA	NA	NA	2	2	3	3	1.45492323048383
480.1341	3946.04724864245	-1.88728393520673	0.217650876077059	-8.67115248614269	4.27768390164907e-18	1.60669807345939e-14	NA	NA	NA	NA	NA	NA	NA	NA	NA	NA	NA	NA	NA	NA	NA	NA	2	2	3	3	-1.4530028535116
230.1269	5246.11288405085	-2.43606923872576	0.281136406006717	-8.665079252196	4.51199017778953e-18	1.69470351077775e-14	NA	NA	NA	NA	NA	NA	NA	NA	NA	NA	NA	NA	NA	NA	NA	NA	2	2	3	3	-1.68263421729468
424.3115	4255.71439358892	-2.03809220464964	0.237819322117076	-8.56991848478276	1.03558318486894e-17	3.88965044236774e-14	NA	NA	NA	NA	NA	NA	NA	NA	NA	NA	NA	NA	NA	NA	NA	NA	1	2	3	3	-1.49655475127992
116.0499	5145.24459838854	-2.40019447339131	0.282666888480093	-8.49124736999516	2.0443091027706e-17	7.67842499000638e-14	NA	NA	NA	NA	NA	NA	NA	NA	NA	NA	NA	NA	NA	NA	NA	NA	2	2	3	3	-1.65313776669554
189.173	5336.16876332626	-2.46734573198404	0.29071216738842	-8.48724617943985	2.11591226146357e-17	7.94736645405718e-14	NA	NA	NA	NA	NA	NA	NA	NA	NA	NA	NA	NA	NA	NA	NA	NA	2	2	3	3	-1.6965398298342
166.0883	6883.81039521512	2.54579361096024	0.300817613529467	8.46291405975421	2.60777886256861e-17	9.79481740780771e-14	NA	NA	NA	NA	NA	NA	NA	NA	NA	NA	NA	NA	NA	NA	NA	NA	2	2	3	3	1.47442923979089
271.0582	7683.5099286154	2.72134950021166	0.32172355154708	8.45865802216045	2.70471931241405e-17	1.01589257374272e-13	NA	NA	NA	NA	NA	NA	NA	NA	NA	NA	NA	NA	NA	NA	NA	NA	2	2	3	3	1.52155827016874
442.2657	6292.20263392405	2.40065709746859	0.284223108280302	8.44638253375602	3.00468029937503e-17	1.12855792044526e-13	NA	NA	NA	NA	NA	NA	NA	NA	NA	NA	NA	NA	NA	NA	NA	NA	2	2	0	3	1.41385552694998
218.9896	193614.012062334	-1.28331800789634	0.151976742452438	-8.44417367544224	3.0620366845492e-17	1.15010097871668e-13	NA	NA	NA	NA	NA	NA	NA	NA	NA	NA	NA	NA	NA	NA	NA	NA	2	2	3	3	-1.2022039332756
232.1056	4742.74728682904	-2.24747653879054	0.266924628336188	-8.41989198523814	3.76831575250833e-17	1.41537939664213e-13	NA	NA	NA	NA	NA	NA	NA	NA	NA	NA	NA	NA	NA	NA	NA	NA	2	2	3	3	-1.57233213527673
413.2508	4272.60436199711	-2.04587143687629	0.243065159263252	-8.41696705145845	3.86356281731418e-17	1.45115419418321e-13	NA	NA	NA	NA	NA	NA	NA	NA	NA	NA	NA	NA	NA	NA	NA	NA	0	2	3	3	-1.50065715725147
495.3439	4982.82575422724	-2.34064944316198	0.278198231752436	-8.4136028774075	3.97605234334288e-17	1.49340526015959e-13	NA	NA	NA	NA	NA	NA	NA	NA	NA	NA	NA	NA	NA	NA	NA	NA	0	2	3	3	-1.60776409337427
319.1504	29704.4222610625	-0.616163449667025	0.0733884454565364	-8.39591908281995	4.62263920276431e-17	1.73626328455827e-13	NA	NA	NA	NA	NA	NA	NA	NA	NA	NA	NA	NA	NA	NA	NA	NA	1	2	3	3	-0.772867728094894
357.2861	4908.69705570638	-2.31240843244565	0.275450682210836	-8.39499983766851	4.6589489225132e-17	1.74990121529596e-13	NA	NA	NA	NA	NA	NA	NA	NA	NA	NA	NA	NA	NA	NA	NA	NA	2	2	3	3	-1.60292258329897
291.1664	5791.79931789747	2.26531027746482	0.270098077741183	8.38699148253663	4.98741120107198e-17	1.87327164712264e-13	NA	NA	NA	NA	NA	NA	NA	NA	NA	NA	NA	NA	NA	NA	NA	NA	2	2	2	3	1.37848613866873
273.0488	34343.559120505	-0.954648471278648	0.113913674750628	-8.38045540509952	5.27233061166503e-17	1.98028737774138e-13	NA	NA	NA	NA	NA	NA	NA	NA	NA	NA	NA	NA	NA	NA	NA	NA	0	2	3	3	-1.04654859680009
405.1842	5489.05525762872	-2.51908965527262	0.300758203661562	-8.37579698443508	5.48513960143007e-17	2.06021843429714e-13	NA	NA	NA	NA	NA	NA	NA	NA	NA	NA	NA	NA	NA	NA	NA	NA	2	2	3	3	-1.70790532944998
177.0955	5114.50544608531	-2.38907860793444	0.285452406659325	-8.36944636723874	5.78895688673509e-17	2.1743322066577e-13	NA	NA	NA	NA	NA	NA	NA	NA	NA	NA	NA	NA	NA	NA	NA	NA	2	2	1	3	-1.64792666681613
339.1001	5640.35642523534	2.22172779102488	0.265481834021576	8.36866220701307	5.82760431588697e-17	2.18884818104714e-13	Myrigalone_E,1,3-Diacetoxy-4,6,12-tetradecatriene-8,10-diyne,Myrigalone_A,Myrigalon_B,Verimol_C	1	C18H20O4	[M+K]+	300.13616	339.0993194	2.27514464302055	HMDB30755,HMDB30922,HMDB37245,HMDB37246,HMDB38325	Toxyl_angelate,alpha,alpha-Diethyl-3,4,3,4-stilbenetetraol,(+)-3-Hydroxylarreatricin	1	C18H20O4	[M+K]+	300.13616	339.0993194	2.27514464302055	C08981,C14739,C20431	0	2	3	3	1.36311821217057
425.0248	18745.4133907272	1.37012888737252	0.164139205131916	8.34735909846383	6.98062314464176e-17	2.62192205312744e-13	NA	NA	NA	NA	NA	NA	NA	NA	NA	NA	NA	NA	NA	NA	NA	NA	0	2	3	3	1.02826124686811
466.1862	5316.92780288675	2.12399356017437	0.254990311387881	8.32970299386568	8.10454196206498e-17	3.0440659609516e-13	(E)-Squamosamide	1	C26H27NO7	[M+H]+	465.178754	466.1860304	0.422792591519515	HMDB41088	NA	NA	NA	NA	NA	NA	NA	NA	2	2	3	3	1.32203527159771
411.1662	6333.66238718435	2.41133725055966	0.289936643731596	8.316773000904	9.03906386204227e-17	3.39507238658308e-13	NA	NA	NA	NA	NA	NA	NA	NA	NA	NA	NA	NA	NA	NA	NA	NA	2	2	3	3	1.42114523286099
191.0536	6234.5759821787	-2.74711975184725	0.331189880507675	-8.2946971315556	1.0886220814828e-16	4.08886453804941e-13	NA	NA	NA	NA	NA	NA	NA	NA	NA	NA	NA	NA	NA	NA	NA	NA	2	2	3	3	-1.85060576656675
228.1096	8249.69940468808	2.83386294776997	0.342103278004979	8.28364745376316	1.19458902508965e-16	4.48687637823672e-13	NA	NA	NA	NA	NA	NA	NA	NA	NA	NA	NA	NA	NA	NA	NA	NA	2	2	3	3	1.57233213527673
134.0272	8520.36680599813	2.88477582723739	0.348646959728683	8.27420330721462	1.29317347432974e-16	4.85715956958249e-13	NA	NA	NA	NA	NA	NA	NA	NA	NA	NA	NA	NA	NA	NA	NA	NA	2	2	2	3	1.59811835713957
356.134	5119.25596765049	2.06079132614621	0.25062770891589	8.22251990835462	1.99271211057425e-16	7.48462668731686e-13	NA	NA	NA	NA	NA	NA	NA	NA	NA	NA	NA	NA	NA	NA	NA	NA	2	2	3	3	1.30308496182014
243.0271	6688.3679107522	2.49940463540191	0.304474153361637	8.20892219522245	2.23182787635427e-16	8.38274550358662e-13	NA	NA	NA	NA	NA	NA	NA	NA	NA	NA	NA	NA	NA	NA	NA	NA	2	2	1	3	1.4530028535116
496.108	8818.32396321082	-2.57399367220754	0.314239113421837	-8.19119441936621	2.5864638813621e-16	9.71475833839606e-13	NA	NA	NA	NA	NA	NA	NA	NA	NA	NA	NA	NA	NA	NA	NA	NA	2	2	3	3	-1.73732709900504
174.1185	5194.93391248247	-2.41795864906021	0.296022261001993	-8.16816492406944	3.1311567744482e-16	1.17606248448275e-12	NA	NA	NA	NA	NA	NA	NA	NA	NA	NA	NA	NA	NA	NA	NA	NA	2	2	3	3	-1.66636569582628
370.2436	8335.0220625813	-3.24501739035148	0.397320421771966	-8.16725547576784	3.15484339416042e-16	1.18495917884665e-12	NA	NA	NA	NA	NA	NA	NA	NA	NA	NA	NA	NA	NA	NA	NA	NA	2	2	0	3	-2.19700671378141
492.3173	4056.11987608416	-1.94261553189578	0.238063579379938	-8.16007025079403	3.34829792489626e-16	1.25762070059104e-12	NA	NA	NA	NA	NA	NA	NA	NA	NA	NA	NA	NA	NA	NA	NA	NA	0	2	3	3	-1.4724533243028
338.0844	5364.96952562377	2.1388735917064	0.263023294583973	8.13187894665177	4.22686816882116e-16	1.58761168420923e-12	NA	NA	NA	NA	NA	NA	NA	NA	NA	NA	NA	NA	NA	NA	NA	NA	0	2	3	3	1.33007313385139
485.3945	3681.18324319265	-1.74432372739802	0.21478228621904	-8.12135748298682	4.60997950781577e-16	1.7315083031356e-12	NA	NA	NA	NA	NA	NA	NA	NA	NA	NA	NA	NA	NA	NA	NA	NA	0	2	3	3	-1.39242520212414
461.3218	3861.58176198946	-1.84322821834266	0.22703839083802	-8.11857506362308	4.7168893374533e-16	1.77166363514746e-12	NA	NA	NA	NA	NA	NA	NA	NA	NA	NA	NA	NA	NA	NA	NA	NA	2	2	0	3	-1.43595560257513
189.1488	6046.90426510619	-2.69298292701752	0.332186049936663	-8.10685134890821	5.19483507477878e-16	1.95118005408691e-12	NA	NA	NA	NA	NA	NA	NA	NA	NA	NA	NA	NA	NA	NA	NA	NA	2	2	2	3	-1.81482538014724
198.1325	12657.921239493	3.49762793958272	0.432847523053135	8.08050815426144	6.4497444492342e-16	2.42252401513237e-12	NA	NA	NA	NA	NA	NA	NA	NA	NA	NA	NA	NA	NA	NA	NA	NA	2	2	3	3	1.78449810742561
286.1512	6244.31484364483	2.38816207949126	0.29676744803827	8.04725078602048	8.46745589346942e-16	3.18037643358711e-12	NA	NA	NA	NA	NA	NA	NA	NA	NA	NA	NA	NA	NA	NA	NA	NA	2	2	3	3	1.41023868026712
229.1276	5284.90129557977	-2.44959849993912	0.304589413220061	-8.04229692044262	8.81699320409905e-16	3.3116626474596e-12	NA	NA	NA	NA	NA	NA	NA	NA	NA	NA	NA	NA	NA	NA	NA	NA	2	2	0	3	-1.68815733063658
352.1867	6328.41454795171	2.40991868352548	0.302785716981018	7.95915576056238	1.73217073074486e-15	6.50603326467769e-12	NA	NA	NA	NA	NA	NA	NA	NA	NA	NA	NA	NA	NA	NA	NA	NA	2	2	3	3	1.41931572942817
336.1919	5106.61359416972	2.05659728423903	0.259403998708941	7.92816338404481	2.22410577146637e-15	8.3537412776277e-12	NA	NA	NA	NA	NA	NA	NA	NA	NA	NA	NA	NA	NA	NA	NA	NA	2	2	3	3	1.30152678312477
330.239	5383.49366131217	2.14455445618296	0.27137865677257	7.90244333024395	2.7348868701975e-15	1.02722350844618e-11	NA	NA	NA	NA	NA	NA	NA	NA	NA	NA	NA	NA	NA	NA	NA	NA	2	2	1	3	1.33169105309014
240.0804	9976.5786656807	3.13116453454879	0.396848438277035	7.89007649404672	3.02001368724431e-15	1.13431714092896e-11	NA	NA	NA	NA	NA	NA	NA	NA	Albendazole-2-aminosulfone	1	C10H13N3O2S	[M+H]+	239.072849	240.0801254	1.11879315115815	C16627	2	2	3	3	1.66636569582628
398.3264	12971.4080020431	-3.96249092543097	0.505098981792089	-7.84497904029042	4.33025806947228e-15	1.62644493089379e-11	NA	NA	NA	NA	NA	NA	NA	NA	NA	NA	NA	NA	NA	NA	NA	NA	2	2	3	3	-2.73755994354581
361.129	10489.543951958	3.20884252849794	0.411024391403313	7.80693943136161	5.85934102477208e-15	2.20076848890439e-11	Gibberellin_A59,Heteroflavanone_A,Edulisin_IV	1	C19H20O7	[M+H]+	360.120905	361.1281814	2.18980417683988	HMDB35051,HMDB40910,HMDB41196	Elephantopin,Goyazensolide,Vernodalin,2,3-Dihydro-2-(4-hydroxyphenyl)-5,6,7,8-tetramethoxy-4H-1-benzopyran-4-one,Columbamine,(S)-cis-N-Methylstylopine,Jatrorrhizine	1	C19H20O7	[M+H]+	360.120905	361.1281814	2.18980417683988	C09403,C09467,C09576,C14940,C01795,C06163,C09553	2	2	3	3	1.70219509480645
147.0265	7317.31352809345	2.64354102415407	0.339749701419485	7.78084870452947	7.2039608210058e-15	2.70580768436978e-11	NA	NA	NA	NA	NA	NA	NA	NA	NA	NA	NA	NA	NA	NA	NA	NA	0	2	3	3	1.50065715725147
338.1821	5024.7103002911	2.02948103848648	0.261023251085769	7.77509677794803	7.5389746908357e-15	2.83163889387789e-11	NA	NA	NA	NA	NA	NA	NA	NA	NA	NA	NA	NA	NA	NA	NA	NA	0	2	3	3	1.28917351505124
383.1932	10404.2517247715	-3.6096144739394	0.467049789358568	-7.72854320070829	1.08784267937632e-14	4.08593710373744e-11	NA	NA	NA	NA	NA	NA	NA	NA	NA	NA	NA	NA	NA	NA	NA	NA	2	2	3	3	-2.48072683818565
178.0252	18223.3879699825	-4.49235337062233	0.582594612879044	-7.71094217370495	1.24892247135207e-14	4.69095280239838e-11	NA	NA	NA	NA	NA	NA	NA	NA	NA	NA	NA	NA	NA	NA	NA	NA	2	2	3	3	-2.96824978867809
342.2275	43404.2346524654	-1.86888479955368	0.242427883817727	-7.70903400270092	1.26773636930645e-14	4.76161780311504e-11	NA	NA	NA	NA	NA	NA	NA	NA	NA	NA	NA	NA	NA	NA	NA	NA	2	2	3	3	-1.44727363772786
412.0198	5063.74029240409	2.042450605328	0.266583653098759	7.66157482496253	1.83666818663889e-14	6.89852570901566e-11	NA	NA	NA	NA	NA	NA	NA	NA	NA	NA	NA	NA	NA	NA	NA	NA	2	2	3	3	1.29378286606717
427.2296	4991.89847088624	2.01846729079217	0.263673359744852	7.65518098887719	1.93040176452923e-14	7.2505890275718e-11	NA	NA	NA	NA	NA	NA	NA	NA	NA	NA	NA	NA	NA	NA	NA	NA	2	2	3	3	1.28611576704631
370.368	7655.89515807625	-3.10200282870398	0.40735198767282	-7.61504281941903	2.63604065716064e-14	9.90096870829535e-11	NA	NA	NA	NA	NA	NA	NA	NA	NA	NA	NA	NA	NA	NA	NA	NA	2	2	3	3	-2.0968522616183
360.1879	5927.74446154432	2.30327472820662	0.304496445535269	7.56420891599483	3.90232130526692e-14	1.46571188225826e-10	NA	NA	NA	NA	NA	NA	NA	NA	NA	NA	NA	NA	NA	NA	NA	NA	2	2	3	3	1.38891509748843
268.103	58864.6561455628	-0.978275841681726	0.129524006352496	-7.55285347659315	4.25823969347666e-14	1.59939482886983e-10	NA	NA	NA	NA	NA	NA	NA	NA	NA	NA	NA	NA	NA	NA	NA	NA	0	2	3	3	-1.06284207021683
425.112	16210.1222683545	-0.608462777287819	0.0807095349351915	-7.53892062166391	4.73877293873915e-14	1.77988311579043e-10	NA	NA	NA	NA	NA	NA	NA	NA	NA	NA	NA	NA	NA	NA	NA	NA	0	2	3	3	-0.765690916839005
421.2925	12811.6685703313	-1.20506902990699	0.160240204308409	-7.52039124705331	5.46125646712563e-14	2.05124792905239e-10	NA	NA	NA	NA	NA	NA	NA	NA	NA	NA	NA	NA	NA	NA	NA	NA	2	2	3	3	-1.16984530495138
444.1519	6097.79910516437	-2.70784616397165	0.360204012120636	-7.51753471048171	5.58187423405325e-14	2.0965519623104e-10	NA	NA	NA	NA	NA	NA	NA	NA	NA	NA	NA	NA	NA	NA	NA	NA	2	2	1	3	-1.82531564249786
423.3081	20219.3967977506	-1.15669906078807	0.153933695402151	-7.51426812541725	5.72301852033507e-14	2.14956575623785e-10	NA	NA	NA	NA	NA	NA	NA	NA	NA	NA	NA	NA	NA	NA	NA	NA	2	2	3	3	-1.14378660469875
427.3204	5136.67285013978	2.06635917207475	0.275715770229603	7.49452659292568	6.65380772266273e-14	2.49917018063212e-10	NA	NA	NA	NA	NA	NA	NA	NA	NA	NA	NA	NA	NA	NA	NA	NA	2	2	3	3	1.30464631074263
411.7265	4972.69695631388	2.01195885392196	0.269310390469751	7.47078064983884	7.97204488210377e-14	2.99430005771817e-10	NA	NA	NA	NA	NA	NA	NA	NA	NA	NA	NA	NA	NA	NA	NA	NA	2	2	3	3	1.27852353502213
286.9767	20572.5303191384	-0.777723391403863	0.104110638152012	-7.47016256175773	8.00958099610477e-14	3.00839862213695e-10	NA	NA	NA	NA	NA	NA	NA	NA	NA	NA	NA	NA	NA	NA	NA	NA	2	2	3	3	-0.908790165990717
270.0612	10870.4833112346	-3.68043604094192	0.493689033952199	-7.45496818407815	8.98895194535468e-14	3.37625035067522e-10	NA	NA	NA	NA	NA	NA	NA	NA	NA	NA	NA	NA	NA	NA	NA	NA	2	2	3	3	-2.54328068839934
438.2694	5000.91877522633	-2.34722397071309	0.314978865529318	-7.45200465043457	9.19324844770198e-14	3.45298411695686e-10	NA	NA	NA	NA	NA	NA	NA	NA	NA	NA	NA	NA	NA	NA	NA	NA	0	2	2	3	-1.61509779930268
303.0872	11755.3990158239	3.38433958920513	0.454807317121913	7.44126020359946	9.97292850528499e-14	3.74583194658504e-10	Hesperetin,Isoferreirin,5,7,3-Trihydroxy-4-methoxyflavanone,Ferreirin,Porric_acid_A,Divanillin,3,3,4,4-Tetrahydroxy-2-methoxychalcone,Folerogenin,2,3,6-Trihydroxy-4-methoxybenzylcoumaranone,Blumeatin,4,5,7-Trihydroxy-3-methoxyflavanone,4-Methoxy-2,3,7-trihydroxyisoflavanone	1	C16H14O6	[M+H]+	302.07904	303.0863164	2.91633093325134	HMDB05782,HMDB29491,HMDB30746,HMDB31657,HMDB31912,HMDB32245,HMDB35616,HMDB37507,HMDB39377,HMDB40316,HMDB40560,HMDB41673	Hesperetin,Homoeriodictyol,Haematoxylin,Nanafrocin,Ferreirin,Dihydrokalafungin,Homoeriodictyol_chalcone	1	C16H14O6	[M+H]+	302.07904	303.0863164	2.91633093325134	C01709,C09756,C09931,C10377,C10419,C12436,C16405	0	2	2	3	1.74339546989346
338.0997	5068.51893021192	2.04398384895121	0.275062175131192	7.43098845915954	1.07789117577979e-13	4.04855925622891e-10	Citpressine_II	1	C17H17NO5	[M+Na]+	315.110674	338.0998954	-0.459035930395429	HMDB29324	Hippeastrine	1	C17H17NO5	[M+Na]+	315.110674	338.0998954	-0.459035930395429	C08528	0	2	3	3	1.29532544025986
479.3702	3836.72915483382	-1.82998732895727	0.246351812404622	-7.42834936384232	1.09961211406807e-13	4.13014310043967e-10	NA	NA	NA	NA	NA	NA	NA	NA	NA	NA	NA	NA	NA	NA	NA	NA	2	2	0	3	-1.4229795053909
477.1691	4975.72397622411	2.01303585645428	0.271720561987174	7.40847818704755	1.27756920733187e-13	4.7985499427385e-10	NA	NA	NA	NA	NA	NA	NA	NA	NA	NA	NA	NA	NA	NA	NA	NA	2	2	3	3	1.28306999693477
368.1745	11891.0290323573	-3.82430550897117	0.516599887643714	-7.40283844507666	1.33303891037849e-13	5.00689414738162e-10	NA	NA	NA	NA	NA	NA	NA	NA	NA	NA	NA	NA	NA	NA	NA	NA	2	2	0	3	-2.66116746649938
331.2054	14292.4963251676	3.6825302735763	0.498001593598236	7.39461544082364	1.41818101647839e-13	5.32668789789284e-10	NA	NA	NA	NA	NA	NA	NA	NA	NA	NA	NA	NA	NA	NA	NA	NA	2	2	3	3	1.80794127693285
352.2095	86539.8792800909	-2.56526508720836	0.347722113433959	-7.37734238951579	1.61480354551541e-13	6.06520211695588e-10	NA	NA	NA	NA	NA	NA	NA	NA	NA	NA	NA	NA	NA	NA	NA	NA	2	2	3	3	-1.73132203909024
423.287	11972.4894125748	-1.36767973535782	0.185789204750758	-7.36145965634876	1.81909995720104e-13	6.83253943924712e-10	NA	NA	NA	NA	NA	NA	NA	NA	NA	NA	NA	NA	NA	NA	NA	NA	1	2	2	3	-1.24741257990403
116.0403	3924.84026327586	-1.87613679688062	0.254977588786928	-7.35804588084176	1.86621908978561e-13	7.00951890123476e-10	NA	NA	NA	NA	NA	NA	NA	NA	NA	NA	NA	NA	NA	NA	NA	NA	2	2	3	3	-1.44917809358226
328.1253	6850.10732332334	-2.91159976895995	0.395933994150227	-7.35375040278864	1.92721457225587e-13	7.23861793339304e-10	NA	NA	NA	NA	NA	NA	NA	NA	NA	NA	NA	NA	NA	NA	NA	NA	1	2	2	3	-1.96124671703498
150.0765	5562.16687457573	2.19854660076208	0.299466462940062	7.34154529083986	2.11141678875629e-13	7.93048145856864e-10	NA	NA	NA	NA	NA	NA	NA	NA	NA	NA	NA	NA	NA	NA	NA	NA	1	2	3	3	1.35639022549853
427.3001	5338.28570032647	2.13047787131315	0.290472064396359	7.33453619968783	2.22490626162876e-13	8.35674791867762e-10	NA	NA	NA	NA	NA	NA	NA	NA	NA	NA	NA	NA	NA	NA	NA	NA	1	2	2	3	1.32524014523932
259.0406	37140.9062399463	5.10557479397261	0.697526743228196	7.31953985067827	2.48822682150922e-13	9.34577994158865e-10	NA	NA	NA	NA	NA	NA	NA	NA	NA	NA	NA	NA	NA	NA	NA	NA	2	2	3	3	2.16811746405892
344.2432	120546.110574247	-1.83467720677033	0.251247882607285	-7.30225937719859	2.82975081326412e-13	1.06285440546201e-09	NA	NA	NA	NA	NA	NA	NA	NA	NA	NA	NA	NA	NA	NA	NA	NA	2	2	3	3	-1.42666248258308
410.4103	5029.77748304168	-2.3579564134305	0.323015900849706	-7.2998152946273	2.88163035938127e-13	1.0823403629836e-09	NA	NA	NA	NA	NA	NA	NA	NA	NA	NA	NA	NA	NA	NA	NA	NA	2	2	0	3	-1.62501325854026
203.0155	129231.951184257	-1.27221491953245	0.174516681955558	-7.28993300397743	3.1010919480986e-13	1.16477013570584e-09	NA	NA	NA	NA	NA	NA	NA	NA	NA	NA	NA	NA	NA	NA	NA	NA	2	2	3	3	-1.19535910726623
462.9802	11337.9984741308	1.30278274487675	0.178771007679428	7.28743861651718	3.15903155115973e-13	1.18653225061559e-09	NA	NA	NA	NA	NA	NA	NA	NA	NA	NA	NA	NA	NA	NA	NA	NA	2	2	3	3	1.01253734946225
332.1512	160091.661987986	-0.619218538966067	0.0850182479936083	-7.2833603794402	3.25605889450224e-13	1.22297572077504e-09	NA	NA	NA	NA	NA	NA	NA	NA	NA	NA	NA	NA	NA	NA	NA	NA	1	2	2	3	-0.775569308620173
283.1882	14885.7180569495	-0.673641112383911	0.0925371785419462	-7.27968069697042	3.34611203926296e-13	1.25679968194717e-09	NA	NA	NA	NA	NA	NA	NA	NA	NA	NA	NA	NA	NA	NA	NA	NA	2	2	0	3	-0.826150362110077
339.0977	5922.99980002066	2.30191290227103	0.317595724938194	7.24793415502996	4.23176231292908e-13	1.58944992473616e-09	NA	NA	NA	NA	NA	NA	NA	NA	NA	NA	NA	NA	NA	NA	NA	NA	2	2	3	3	1.38716644429712
317.1397	265850.922472948	5.50800240462159	0.761366669354738	7.23436239898662	4.67721286662293e-13	1.75676115270357e-09	NA	NA	NA	NA	NA	NA	NA	NA	NA	NA	NA	NA	NA	NA	NA	NA	2	2	2	3	2.22785504170017
449.2395	3851.60425738101	-1.837705355739	0.254761503317158	-7.21343425835888	5.45580701366778e-13	2.04920111433362e-09	NA	NA	NA	NA	NA	NA	NA	NA	NA	NA	NA	NA	NA	NA	NA	NA	2	2	3	3	-1.43222350508481
457.3997	3777.288024001	-1.79764431783273	0.249673671298091	-7.19997550597349	6.02233770891238e-13	2.26199004346749e-09	NA	NA	NA	NA	NA	NA	NA	NA	NA	NA	NA	NA	NA	NA	NA	NA	2	2	3	3	-1.41204479463707
404.8788	6298.9906550741	2.40224962003328	0.334024438343183	7.1918379144617	6.39248926330838e-13	2.40101896729863e-09	NA	NA	NA	NA	NA	NA	NA	NA	NA	NA	NA	NA	NA	NA	NA	NA	2	2	3	3	1.41567090684854
408.0949	5501.82724722459	2.18052013799346	0.304720463560942	7.15580474153937	8.3183475576337e-13	3.12437134264722e-09	NA	NA	NA	NA	NA	NA	NA	NA	S-Inosyl-L-homocysteine,Chromopyrrolate	1	C14H19N5O6S	[M+Na]+	385.105607	408.0948284	0.222497306100758	C03431,C21125	2	2	3	3	1.35138424071798
229.1527	6665.74094215467	2.4938707813968	0.348806641624718	7.14972275120829	8.69533412715758e-13	3.26596749816039e-09	NA	NA	NA	NA	NA	NA	NA	NA	NA	NA	NA	NA	NA	NA	NA	NA	0	2	2	3	1.44917809358227
411.2349	4942.20078619976	2.00158465322229	0.280956239821852	7.12418650851622	1.04697193344278e-12	3.93242658201109e-09	NA	NA	NA	NA	NA	NA	NA	NA	NA	NA	NA	NA	NA	NA	NA	NA	1	2	3	3	1.27400334807341
345.2465	19483.2426781044	-1.5494547741447	0.21851875995859	-7.09071740311144	1.33418542553738e-12	5.0112004583184e-09	NA	NA	NA	NA	NA	NA	NA	NA	NA	NA	NA	NA	NA	NA	NA	NA	2	2	3	3	-1.33656584926101
496.2372	6896.4796640069	-2.54575462370539	0.359316562407419	-7.0849910358956	1.39053302580219e-12	5.22284204491304e-09	NA	NA	NA	NA	NA	NA	NA	NA	NA	NA	NA	NA	NA	NA	NA	NA	2	2	3	3	-1.71657653784769
265.1121	189718.547938891	-1.5402274833429	0.217476856512002	-7.0822592713809	1.41822991597259e-12	5.32687156439306e-09	NA	NA	NA	NA	NA	NA	NA	NA	NA	NA	NA	NA	NA	NA	NA	NA	2	2	3	3	-1.33331246577735
395.0116	5665.18321511566	2.22885376958369	0.315023378097114	7.07520115823463	1.49232126103197e-12	5.60515865643609e-09	NA	NA	NA	NA	NA	NA	NA	NA	NA	NA	NA	NA	NA	NA	NA	NA	2	2	2	3	1.36820498991622
579.3995	22652.3802193604	-1.63399243071049	0.231047084318763	-7.07211880871934	1.5258568935311e-12	5.73111849210282e-09	NA	NA	NA	NA	NA	NA	NA	NA	NA	NA	NA	NA	NA	NA	NA	NA	2	2	1	3	-1.36650546717743
397.0714	4884.65594923166	1.98186851287268	0.280876197232689	7.05602159385127	1.71337211685363e-12	6.43542567090222e-09	NA	NA	NA	NA	NA	NA	NA	NA	NA	NA	NA	NA	NA	NA	NA	NA	2	2	1	3	1.27100429274406
125.0429	22112.5076140518	1.05173445021104	0.149276317449581	7.04555463438645	1.84724211785889e-12	6.938241394678e-09	NA	NA	NA	NA	NA	NA	NA	NA	NA	NA	NA	NA	NA	NA	NA	NA	0	2	2	3	0.909799131744938
368.1834	103901.780398004	-2.57462577885125	0.36543994325693	-7.04527741523074	1.85092368872886e-12	6.95206937486561e-09	NA	NA	NA	NA	NA	NA	NA	NA	NA	NA	NA	NA	NA	NA	NA	NA	2	2	3	3	-1.74339546989346
423.1051	4099.0108984609	-1.96357309675299	0.279215144003111	-7.03247348478745	2.02903874716589e-12	7.62106953435507e-09	NA	NA	NA	NA	NA	NA	NA	NA	NA	NA	NA	NA	NA	NA	NA	NA	2	2	1	3	-1.47641092863711
160.0847	4459.34306078837	-2.12926119555557	0.303373460593438	-7.01861392684272	2.24080004558483e-12	8.41644497121662e-09	NA	NA	NA	NA	NA	NA	NA	NA	NA	NA	NA	NA	NA	NA	NA	NA	2	2	3	3	-1.54095480047794
361.2446	5312.30296064912	2.12232637384776	0.304149253767594	6.97791083672843	2.99601689922958e-12	1.12530394735063e-08	NA	NA	NA	NA	NA	NA	NA	NA	NA	NA	NA	NA	NA	NA	NA	NA	2	2	2	3	1.31884391962869
163.0718	4399.62002999334	-2.10307863260352	0.301545206334519	-6.9743394636175	3.07311234321423e-12	1.15426099611126e-08	NA	NA	NA	NA	NA	NA	NA	NA	NA	NA	NA	NA	NA	NA	NA	NA	2	2	3	3	-1.53226290641439
157.0855	5706.21842228292	2.24065322321565	0.321447765623044	6.9705048932996	3.15805537383664e-12	1.18616559841304e-08	8-Hydroxy-5,6-octadienoic_acid,2,5-Dimethyl-4-ethoxy-3(2H)-furanone	1	C8H12O3	[M+H]+	156.078645	157.0859214	-2.874859796258	HMDB31101,HMDB32232	NA	NA	NA	NA	NA	NA	NA	NA	2	2	3	3	1.37161594219171
312.935	8266.22912857225	2.83693194036325	0.408324768692038	6.94773415154467	3.71199649579562e-12	1.39422588382083e-08	NA	NA	NA	NA	NA	NA	NA	NA	NA	NA	NA	NA	NA	NA	NA	NA	2	2	3	3	1.57694295188947
439.3179	18102.3253426485	-1.06526987626012	0.153326678755337	-6.94771376323858	3.71253282983563e-12	1.39442733088626e-08	NA	NA	NA	NA	NA	NA	NA	NA	NA	NA	NA	NA	NA	NA	NA	NA	2	2	3	3	-1.10486527730377
409.3827	5227.37765336118	-2.42940208531952	0.34984218879009	-6.94427991581424	3.80395593689828e-12	1.428765849899e-08	NA	NA	NA	NA	NA	NA	NA	NA	NA	NA	NA	NA	NA	NA	NA	NA	2	2	3	3	-1.67444456154203
128.0821	6203.330111891	2.37734296740132	0.343158159795238	6.9278345845539	4.2733098471336e-12	1.60505517858338e-08	NA	NA	NA	NA	NA	NA	NA	NA	NA	NA	NA	NA	NA	NA	NA	NA	2	2	3	3	1.40664018821366
447.3062	12585.6574051835	-2.85502750566685	0.414288743380502	-6.89139531615189	5.52477710953575e-12	2.07510628234163e-08	NA	NA	NA	NA	NA	NA	NA	NA	NA	NA	NA	NA	NA	NA	NA	NA	2	2	1	3	-1.93023787180891
379.336	41168.3790419892	-1.49164871635045	0.217443122072298	-6.85994894726764	6.88851614524084e-12	2.58732666415246e-08	NA	NA	NA	NA	NA	NA	NA	NA	NA	NA	NA	NA	NA	NA	NA	NA	0	2	2	3	-1.30152678312477
428.2499	4360.69743891667	-2.08575047452614	0.304654792730309	-6.8462749455989	7.57977371539005e-12	2.8469630075005e-08	NA	NA	NA	NA	NA	NA	NA	NA	NA	NA	NA	NA	NA	NA	NA	NA	2	2	3	3	-1.51943814618741
345.0536	6033.80862562084	2.33223483148164	0.340990095394033	6.83959699411977	7.94162736370004e-12	2.98287523780574e-08	NA	NA	NA	NA	NA	NA	NA	NA	NA	NA	NA	NA	NA	NA	NA	NA	2	2	3	3	1.39595254695069
491.3481	3740.29056592054	-1.77724487699547	0.25997425018754	-6.83623426440658	8.13019548062794e-12	3.05370142252385e-08	NA	NA	NA	NA	NA	NA	NA	NA	NA	NA	NA	NA	NA	NA	NA	NA	2	2	0	3	-1.40127635990893
449.3751	11188.3381420548	-1.92387242742932	0.283610388362033	-6.78350478817251	1.17294904386229e-11	4.40559660874677e-08	NA	NA	NA	NA	NA	NA	NA	NA	NA	NA	NA	NA	NA	NA	NA	NA	2	2	3	3	-1.46265892031527
303.2296	23022.8873791298	-1.8363288496112	0.270877840690515	-6.77917708192771	1.20862314630775e-11	4.53958853753189e-08	NA	NA	NA	NA	NA	NA	NA	NA	NA	NA	NA	NA	NA	NA	NA	NA	2	2	3	3	-1.42851125044534
409.0509	16798.8999324516	1.41955061589715	0.210177804282204	6.75404627403533	1.43777860230747e-11	5.40029643026686e-08	NA	NA	NA	NA	NA	NA	NA	NA	NA	NA	NA	NA	NA	NA	NA	NA	2	2	3	3	1.03965009105698
465.0167	22110.2844807567	1.15931767676521	0.171979340249207	6.74102874848393	1.57269082841897e-11	5.90702675154165e-08	NA	NA	NA	NA	NA	NA	NA	NA	NA	NA	NA	NA	NA	NA	NA	NA	2	2	2	3	0.958315888809093
452.277	14790.6329076888	-1.5581640971991	0.231277736684392	-6.7371988308819	1.61469159079677e-11	6.06478161503268e-08	NA	NA	NA	NA	NA	NA	NA	NA	NA	NA	NA	NA	NA	NA	NA	NA	2	2	3	3	-1.34147261570539
575.5025	32738.2848675855	-1.47141004690837	0.219220129725267	-6.71202069240803	1.91947466028442e-11	7.20954682402827e-08	NA	NA	NA	NA	NA	NA	NA	NA	NA	NA	NA	NA	NA	NA	NA	NA	2	2	3	3	-1.28917351505124
368.3523	7402.63377228345	-3.0448043337427	0.454128193005953	-6.70472430612293	2.0178697278531e-11	7.57911869781624e-08	NA	NA	NA	NA	NA	NA	NA	NA	NA	NA	NA	NA	NA	NA	NA	NA	2	2	3	3	-2.04019291837617
425.3234	17584.2281204974	-1.01460536540536	0.151444812602818	-6.69950556884557	2.09125899218486e-11	7.85476877464635e-08	NA	NA	NA	NA	NA	NA	NA	NA	NA	NA	NA	NA	NA	NA	NA	NA	0	2	3	3	-1.07465522254114
235.1293	4656.12060594968	-2.2122917775135	0.331782450858417	-6.66789871432218	2.59491756381095e-11	9.74651036967392e-08	NA	NA	NA	NA	NA	NA	NA	NA	NA	NA	NA	NA	NA	NA	NA	NA	2	2	3	3	-1.55645192703749
406.1568	4045.32474818382	-1.93714830562478	0.292148819084727	-6.63069017938759	3.34120879498006e-11	1.25495802339451e-07	NA	NA	NA	NA	NA	NA	NA	NA	NA	NA	NA	NA	NA	NA	NA	NA	2	2	3	3	-1.4704831409611
405.7214	4453.97929383892	1.82497606105136	0.275266432334215	6.62985328641728	3.36020682343551e-11	1.26209368288238e-07	NA	NA	NA	NA	NA	NA	NA	NA	NA	NA	NA	NA	NA	NA	NA	NA	0	2	3	3	1.20910555285576
381.1868	95756.6961452066	-0.995894995828714	0.150283276702761	-6.62678521309096	3.43076257890123e-11	1.2885944246353e-07	NA	NA	NA	NA	NA	NA	NA	NA	NA	NA	NA	NA	NA	NA	NA	NA	2	2	3	3	-1.066370393784
347.1292	7197.66497601605	2.61711400285096	0.396829734744618	6.59505519296637	4.250976877418e-11	1.5966669151582e-07	1-(beta-D-Glucopyranosyloxy)-3-octanone	1	C14H26O7	[M+(41K)]+	306.167855	347.1291314	0.178319807795625	HMDB31315	NA	NA	NA	NA	NA	NA	NA	NA	2	2	1	3	1.49451295907277
426.8603	7270.51602189858	2.63321134586685	0.399860584613994	6.58532360324741	4.53895692812656e-11	1.70483222220434e-07	NA	NA	NA	NA	NA	NA	NA	NA	NA	NA	NA	NA	NA	NA	NA	NA	2	2	3	3	1.49860280163139
320.8083	6832.55259711114	2.53361825454647	0.385671021614193	6.5693767811287	5.05262856187266e-11	1.89776728783937e-07	NA	NA	NA	NA	NA	NA	NA	NA	NA	NA	NA	NA	NA	NA	NA	NA	1	2	3	3	1.46851864900056
359.0461	7893.53079205803	2.76398911681528	0.421319112729318	6.56032217221306	5.36916490019446e-11	2.01665833651304e-07	NA	NA	NA	NA	NA	NA	NA	NA	NA	NA	NA	NA	NA	NA	NA	NA	2	2	3	3	1.53442502595646
331.1478	1522952.22638168	-0.527115357921918	0.0806827492126808	-6.53318538430607	6.43853652010074e-11	2.41831431694984e-07	NA	NA	NA	NA	NA	NA	NA	NA	NA	NA	NA	NA	NA	NA	NA	NA	2	2	3	3	-0.680733818417428
394.149	4670.06820308284	1.90574477635997	0.291781365705839	6.53141358684725	6.5151809076686e-11	2.44710194892033e-07	NA	NA	NA	NA	NA	NA	NA	NA	NA	NA	NA	NA	NA	NA	NA	NA	2	2	3	3	1.23874234431142
499.7784	5233.46916770642	2.09737768425407	0.321268931148164	6.52841741265915	6.64682450260943e-11	2.4965472831801e-07	NA	NA	NA	NA	NA	NA	NA	NA	NA	NA	NA	NA	NA	NA	NA	NA	2	2	3	3	1.31250119967134
477.7654	4777.037172869	1.94413717485821	0.298443197174641	6.51426198775291	7.30479069621304e-11	2.74367938549762e-07	NA	NA	NA	NA	NA	NA	NA	NA	NA	NA	NA	NA	NA	NA	NA	NA	0	2	3	3	1.25764786484915
333.2767	9226.51623374039	-3.41347415222687	0.524591623284425	-6.5069170011816	7.67087655808542e-11	2.88118123521689e-07	NA	NA	NA	NA	NA	NA	NA	NA	NA	NA	NA	NA	NA	NA	NA	NA	2	2	3	3	-2.30622309556513
491.7772	3985.04242051644	1.63229722400075	0.25109551043374	6.50070254613926	7.99457695174559e-11	3.00276310307564e-07	NA	NA	NA	NA	NA	NA	NA	NA	NA	NA	NA	NA	NA	NA	NA	NA	2	2	3	3	1.12098047615049
344.0515	6317.83871318575	-2.7704515540114	0.426363740128824	-6.49785920625971	8.1470994300253e-11	3.0600505459175e-07	NA	NA	NA	NA	NA	NA	NA	NA	NA	NA	NA	NA	NA	NA	NA	NA	2	2	2	3	-1.86942247660193
335.0645	4753.46983254851	-2.2516670362817	0.347898938199228	-6.47218714703941	9.65943761362125e-11	3.62808476767614e-07	NA	NA	NA	NA	NA	NA	NA	NA	NA	NA	NA	NA	NA	NA	NA	NA	2	2	3	3	-1.57926098723569
474.2918	3939.03560931724	1.61188253587854	0.24907635479104	6.47143939949986	9.70736908105001e-11	3.64608782684239e-07	NA	NA	NA	NA	NA	NA	NA	NA	NA	NA	NA	NA	NA	NA	NA	NA	2	2	3	3	1.10486527730377
488.3577	3858.20491026361	-1.8411525366551	0.284827074802662	-6.46410646856769	1.01899111370313e-10	3.82733062306896e-07	NA	NA	NA	NA	NA	NA	NA	NA	NA	NA	NA	NA	NA	NA	NA	NA	2	2	3	3	-1.43408705698632
414.1798	8510.19734470684	-3.27968359243986	0.507474843559216	-6.46275107833432	1.02816348964115e-10	3.86178206709216e-07	NA	NA	NA	NA	NA	NA	NA	NA	NA	NA	NA	NA	NA	NA	NA	NA	2	2	3	3	-2.24411052131824
454.2921	5904.26542752817	-2.65051515169809	0.410753023971373	-6.45281957043564	1.09788044309828e-10	4.12363894427714e-07	NA	NA	NA	NA	NA	NA	NA	NA	NA	NA	NA	NA	NA	NA	NA	NA	0	2	3	3	-1.78122801975557
181.0325	43136.4582843751	-1.25171388898136	0.194101548334653	-6.44875787813537	1.127705522214e-10	4.2356619414358e-07	NA	NA	NA	NA	NA	NA	NA	NA	NA	NA	NA	NA	NA	NA	NA	NA	2	2	0	3	-1.18856983222845
147.0291	6559.10968474581	2.46775971048148	0.38575929090215	6.39714912558628	1.58304705562204e-10	5.94592474091637e-07	NA	NA	NA	NA	NA	NA	NA	NA	NA	NA	NA	NA	NA	NA	NA	NA	2	2	3	3	1.44159153711311
475.3749	3225.27478997223	-1.45906378816287	0.228489000318308	-6.38570690987424	1.70607488103064e-10	6.40801725315109e-07	NA	NA	NA	NA	NA	NA	NA	NA	NA	NA	NA	NA	NA	NA	NA	NA	0	2	2	3	-1.27852353502213
316.8369	7441.1599438258	2.67021362722926	0.418337497451501	6.38291724623329	1.73745809441606e-10	6.52589260262672e-07	NA	NA	NA	NA	NA	NA	NA	NA	NA	NA	NA	NA	NA	NA	NA	NA	2	2	3	3	1.50478497551912
365.2124	35018.0418674152	-1.08618861237289	0.170187406409676	-6.38230898094898	1.74437550109289e-10	6.55187438210489e-07	NA	NA	NA	NA	NA	NA	NA	NA	NA	NA	NA	NA	NA	NA	NA	NA	2	2	3	3	-1.12098047615049
392.1267	7038.94882373698	2.58141765482131	0.404849782821042	6.37623574065837	1.81493490320078e-10	6.81689549642215e-07	Olopatadine_n-oxide	1	C21H23NO4	[M+K]+	353.162709	392.1258684	2.23295648293962	HMDB60595	Melosatin_A	1	C21H23NO4	[M+K]+	353.162709	392.1258684	2.23295648293962	C09221	2	2	3	3	1.48842466804871
126.0222	5718.09532252503	2.24404296496458	0.352976882162249	6.35747857258561	2.05092268844201e-10	7.7032656177882e-07	NA	NA	NA	NA	NA	NA	NA	NA	NA	NA	NA	NA	NA	NA	NA	NA	2	2	3	3	1.37332741888809
489.3681	3762.42495624869	-1.78942388726244	0.283419125578931	-6.31370195503652	2.7243839321507e-10	1.0232786049158e-06	NA	NA	NA	NA	NA	NA	NA	NA	NA	NA	NA	NA	NA	NA	NA	NA	2	2	3	3	-1.41023868026712
181.0336	1616153.10454503	-1.09026701700814	0.173661557007584	-6.27811379671397	3.42705057499083e-10	1.28720019596656e-06	NA	NA	NA	NA	NA	NA	NA	NA	NA	NA	NA	NA	NA	NA	NA	NA	2	2	3	3	-1.12223219512112
122.0716	19379.7203344416	-1.20555618931127	0.192347242740192	-6.2676031750538	3.6664768718212e-10	1.37712871305604e-06	NA	NA	NA	NA	NA	NA	NA	NA	NA	NA	NA	NA	NA	NA	NA	NA	2	2	3	3	-1.17116917723137
227.0796	80336.9149732941	0.611978048837188	0.0979598045471935	6.24723631969232	4.17778726876868e-10	1.56917689814952e-06	NA	NA	NA	NA	NA	NA	NA	NA	NA	NA	NA	NA	NA	NA	NA	NA	2	2	3	3	0.621339848930439
458.9439	4066.07260548879	1.66740142315778	0.267240895534598	6.2393198459474	4.3947756935403e-10	1.65067775049374e-06	NA	NA	NA	NA	NA	NA	NA	NA	NA	NA	NA	NA	NA	NA	NA	NA	2	2	3	3	1.14122323352746
124.0396	462764.9636994	0.898261634986543	0.144102415959305	6.23349462260378	4.56143020864815e-10	1.71327318636825e-06	NA	NA	NA	NA	NA	NA	NA	NA	NA	NA	NA	NA	NA	NA	NA	NA	2	2	3	3	0.830853186255319
423.2533	12555.5456895211	0.888265500347984	0.142881722959309	6.21678883730251	5.07431889743717e-10	1.9059141778774e-06	NA	NA	NA	NA	NA	NA	NA	NA	NA	NA	NA	NA	NA	NA	NA	NA	0	2	3	3	0.825211989220862
469.24	3763.65510899228	1.53144689422674	0.246977932422029	6.20074384463565	5.6196915868793e-10	2.11075616003187e-06	NA	NA	NA	NA	NA	NA	NA	NA	NA	NA	NA	NA	NA	NA	NA	NA	1	2	2	3	1.08061841295882
465.3489	14079.4684652737	-1.7556023330535	0.284554907692275	-6.16964348740755	6.84441401427358e-10	2.57076190376115e-06	NA	NA	NA	NA	NA	NA	NA	NA	NA	NA	NA	NA	NA	NA	NA	NA	2	2	2	3	-1.39595254695069
490.2326	7461.42489746489	-3.05835923555416	0.496132564359164	-6.16439930627115	7.07512012767432e-10	2.65741511995447e-06	NA	NA	NA	NA	NA	NA	NA	NA	NA	NA	NA	NA	NA	NA	NA	NA	2	2	3	3	-2.05650591178569
330.2278	39532.3978782998	-1.86729033580137	0.302998733791006	-6.16270012893632	7.1514859832461e-10	2.68609813530724e-06	NA	NA	NA	NA	NA	NA	NA	NA	NA	NA	NA	NA	NA	NA	NA	NA	2	2	0	3	-1.44348039482247
345.0583	1400225.69420757	0.530802448712838	0.0864992871389401	6.13649506567878	8.43619832144996e-10	3.1686360895366e-06	NA	NA	NA	NA	NA	NA	NA	NA	NA	NA	NA	NA	NA	NA	NA	NA	2	2	1	3	0.560934881163395
178.0591	192018.014336523	0.728152295338671	0.118719325064485	6.13339315181549	8.60242027305802e-10	3.23106905456059e-06	NA	NA	NA	NA	NA	NA	NA	NA	NA	NA	NA	NA	NA	NA	NA	NA	2	2	0	3	0.704483940778414
231.1456	350372.979170234	-0.699400946025894	0.114065191988556	-6.13158960970374	8.70053052266455e-10	3.26791926431281e-06	NA	NA	NA	NA	NA	NA	NA	NA	NA	NA	NA	NA	NA	NA	NA	NA	2	2	3	3	-0.851768195193456
338.1999	7616.76242349926	-3.09328671658666	0.505513409642023	-6.11909923176352	9.41057911276402e-10	3.53461351475416e-06	NA	NA	NA	NA	NA	NA	NA	NA	NA	NA	NA	NA	NA	NA	NA	NA	0	2	3	3	-2.09087688692044
484.1535	3814.02539812251	1.55495055135325	0.254191193555237	6.11724792509519	9.52051886502991e-10	3.57590688570523e-06	NA	NA	NA	NA	NA	NA	NA	NA	NA	NA	NA	NA	NA	NA	NA	NA	0	2	3	3	1.08421484584716
421.1581	11274.9769303844	-0.84258776770287	0.138419074885546	-6.08722293802048	1.14885947054828e-09	4.31511617137935e-06	NA	NA	NA	NA	NA	NA	NA	NA	NA	NA	NA	NA	NA	NA	NA	NA	2	2	2	3	-0.964672609347842
105.1136	4120.18349724344	1.69036346428957	0.280271108462324	6.03117272259551	1.62774097431999e-09	6.11379509954589e-06	NA	NA	NA	NA	NA	NA	NA	NA	NA	NA	NA	NA	NA	NA	NA	NA	0	2	3	3	1.14893602197638
412.2181	3982.50348409629	-1.90559480672072	0.316796664438351	-6.01519845576387	1.79666453894537e-09	6.74827200827879e-06	NA	NA	NA	NA	NA	NA	NA	NA	NA	NA	NA	NA	NA	NA	NA	NA	0	2	3	3	-1.45492323048383
320.2069	12983.5664877223	-0.860036811818616	0.1432691013842	-6.00294692651337	1.93767971447807e-09	7.27792500757962e-06	NA	NA	NA	NA	NA	NA	NA	NA	NA	NA	NA	NA	NA	NA	NA	NA	2	2	3	3	-0.981817664991044
467.0676	4395.35058809454	1.80213016346993	0.301234281293133	5.98248697237836	2.19756092578728e-09	8.25403883725702e-06	NA	NA	NA	NA	NA	NA	NA	NA	NA	NA	NA	NA	NA	NA	NA	NA	2	2	1	3	1.2022039332756
398.1315	13271.3336432684	-3.20781770894688	0.541078209620642	-5.92856568959953	3.0559216214785e-09	1.14780416102732e-05	NA	NA	NA	NA	NA	NA	NA	NA	NA	NA	NA	NA	NA	NA	NA	NA	2	2	3	3	-2.16811746405891
476.271	3986.28678806836	1.63276584021059	0.275416530626092	5.92835091088721	3.05992051864673e-09	1.14930614680371e-05	NA	NA	NA	NA	NA	NA	NA	NA	NA	NA	NA	NA	NA	NA	NA	NA	2	2	3	3	1.12223219512112
346.0617	137924.328227372	0.684357022418496	0.116177463271523	5.89061770800639	3.84754699534429e-09	1.44513865145132e-05	NA	NA	NA	NA	NA	NA	NA	NA	NA	NA	NA	NA	NA	NA	NA	NA	2	2	3	3	0.67821202185324
480.308	18388.7170520998	-1.33272105517319	0.227305867508438	-5.86311770031066	4.54255980909935e-09	1.70618546429772e-05	NA	NA	NA	NA	NA	NA	NA	NA	NA	NA	NA	NA	NA	NA	NA	NA	2	2	3	3	-1.23587286821425
482.9546	4856.1923164469	1.97188282368885	0.336469777633263	5.86050502829443	4.61461563627873e-09	1.73324963298629e-05	NA	NA	NA	NA	NA	NA	NA	NA	NA	NA	NA	NA	NA	NA	NA	NA	2	2	3	3	1.26355623302566
339.1932	12625.8812783847	-1.36131681328722	0.232758181200616	-5.84863142625217	4.95633950295306e-09	1.86160111730917e-05	NA	NA	NA	NA	NA	NA	NA	NA	NA	NA	NA	NA	NA	NA	NA	NA	2	2	3	3	-1.24451210211451
478.3285	4342.01903177306	-2.07731786850713	0.35694545384569	-5.81970675386488	5.89509617928028e-09	2.21419812493767e-05	NA	NA	NA	NA	NA	NA	NA	NA	NA	NA	NA	NA	NA	NA	NA	NA	2	2	1	3	-1.51311841009919
286.0148	21924.1507529152	0.747045087422824	0.128616425203601	5.80831792082732	6.31036054517478e-09	2.37017142076765e-05	NA	NA	NA	NA	NA	NA	NA	NA	NA	NA	NA	NA	NA	NA	NA	NA	2	2	0	3	0.714784690585474
267.1431	23827.6098633675	-1.21720378713359	0.210146885729534	-5.79215715192741	6.94880748412665e-09	2.60997209103797e-05	NA	NA	NA	NA	NA	NA	NA	NA	NA	NA	NA	NA	NA	NA	NA	NA	2	2	3	3	-1.17515316400493
229.1493	7213.58233353125	2.62059616178701	0.452533792875024	5.79094026357218	6.99934699112126e-09	2.62895472986514e-05	NA	NA	NA	NA	NA	NA	NA	NA	NA	NA	NA	NA	NA	NA	NA	NA	2	2	2	3	1.49655475127992
79.0235	6533.73682932972	2.46148422154996	0.425800439787177	5.78084001693436	7.43285488724582e-09	2.79178029564953e-05	NA	NA	NA	NA	NA	NA	NA	NA	NA	NA	NA	NA	NA	NA	NA	NA	2	2	2	3	1.43782917524509
256.6054	8809.26100385995	-3.33704779341012	0.577436468184174	-5.77907350379845	7.51131075293383e-09	2.82124831880195e-05	NA	NA	NA	NA	NA	NA	NA	NA	NA	NA	NA	NA	NA	NA	NA	NA	2	2	3	3	-2.2696643927128
484.7876	20176.0076592428	0.56136728824487	0.0972488410725794	5.77248306564298	7.81117968414959e-09	2.93387908936658e-05	NA	NA	NA	NA	NA	NA	NA	NA	NA	NA	NA	NA	NA	NA	NA	NA	1	2	3	3	0.590867826027949
338.2438	21450.3221367001	-3.05700833637978	0.533392722290655	-5.73125243113828	9.96917734919798e-09	3.74442301235876e-05	NA	NA	NA	NA	NA	NA	NA	NA	NA	NA	NA	NA	NA	NA	NA	NA	2	2	2	3	-2.04557027110704
310.8288	6529.1084734674	2.46028870056985	0.430267845814707	5.71803987795398	1.07759856957109e-08	4.04746022730901e-05	NA	NA	NA	NA	NA	NA	NA	NA	NA	NA	NA	NA	NA	NA	NA	NA	0	2	2	3	1.43595560257513
327.06	7744.47450944151	2.73375456110996	0.479510399499775	5.70113716816531	1.19010821155201e-08	4.47004644258934e-05	4-Hydroxy_tolbutamide,2-Methoxy-9-phenyl-1H-phenalen-1-one,Benzo[a]pyrene-7,8-diol	1	C12H18N2O4S	[M+(41K)]+	286.09873	327.0600064	0.0583990692862486	HMDB06408,HMDB30840,HMDB60438	Methitural,Benzo[a]pyrene-7,8-diol,Benzo[a]pyrene-cis-4,5-dihydrodiol,Benzo[a]pyrene-cis-7,8-dihydrodiol,Benzo[a]pyrene-cis-9,10-dihydrodiol,Benzo[a]pyrene-cis-11,12-dihydrodiol,Benzo[a]pyrene-trans-11,12-dihydrodiol	1	C12H20N2O2S2	[M+K]+	288.096622	327.0597814	0.74634673493021	C07558,C14852,C18270,C18275,C18276,C18284,C18285	2	2	0	3	1.52581915669087
418.1391	10970.1141335575	-1.32710432990875	0.234028397110848	-5.67069785672276	1.42217019318452e-08	5.34167124560107e-05	NA	NA	NA	NA	NA	NA	NA	NA	NA	NA	NA	NA	NA	NA	NA	NA	2	2	3	3	-1.23016424174209
485.084	11328.438498661	-0.758396638613318	0.134164341387495	-5.65274372288615	1.57906658995269e-08	5.93097411186232e-05	NA	NA	NA	NA	NA	NA	NA	NA	NA	NA	NA	NA	NA	NA	NA	NA	2	2	3	3	-0.894760478193778
349.2503	6457.17335390186	-2.80873433350732	0.497116984852114	-5.65004700924247	1.6040396547712e-08	6.02477294332064e-05	NA	NA	NA	NA	NA	NA	NA	NA	NA	NA	NA	NA	NA	NA	NA	NA	2	2	3	3	-1.89291341945675
478.3019	3138.53244471836	-1.39772987730884	0.247747995776174	-5.64174040209636	1.68339783482051e-08	6.32284226758583e-05	NA	NA	NA	NA	NA	NA	NA	NA	NA	NA	NA	NA	NA	NA	NA	NA	1	2	3	3	-1.26355623302566
180.0296	9026.34819574366	-3.3773087205565	0.59879870221362	-5.64014034778528	1.69911614199796e-08	6.38188022934433e-05	NA	NA	NA	NA	NA	NA	NA	NA	NA	NA	NA	NA	NA	NA	NA	NA	2	2	0	3	-2.28756164672793
170.0817	32360.4571489486	0.605114799115187	0.107505460967936	5.62868893977085	1.81584524446122e-08	6.82031473819636e-05	NA	NA	NA	NA	NA	NA	NA	NA	NA	NA	NA	NA	NA	NA	NA	NA	2	2	3	3	0.617297872969138
182.037	54899.7850474401	-1.17386453889548	0.209080402142105	-5.61441687919485	1.9722620635079e-08	7.40781631053566e-05	NA	NA	NA	NA	NA	NA	NA	NA	NA	NA	NA	NA	NA	NA	NA	NA	2	2	0	3	-1.15671776987807
498.2301	3657.85836251511	1.48060248918871	0.264346819258602	5.60098469632155	2.13137555574665e-08	8.00544658738441e-05	NA	NA	NA	NA	NA	NA	NA	NA	NA	NA	NA	NA	NA	NA	NA	NA	2	2	0	3	1.06519281244901
492.3354	4425.67240821101	-2.11449984549528	0.377855820172241	-5.59604942576089	2.19291208933648e-08	8.23657780754784e-05	NA	NA	NA	NA	NA	NA	NA	NA	NA	NA	NA	NA	NA	NA	NA	NA	2	2	1	3	-1.53442502595647
255.098	45363.3712850644	0.938195559213247	0.167704406485403	5.59434053567882	2.21461906629665e-08	8.31810921301021e-05	NA	NA	NA	NA	NA	NA	NA	NA	NA	NA	NA	NA	NA	NA	NA	NA	2	2	3	3	0.85561100919201
494.3662	4019.98748634234	-1.9244647780429	0.344426473668067	-5.58744732234942	2.30431623336775e-08	8.65501177252928e-05	NA	NA	NA	NA	NA	NA	NA	NA	NA	NA	NA	NA	NA	NA	NA	NA	2	2	2	3	-1.4646065783556
199.0055	35092.8120424187	-1.05737266564203	0.189269682309644	-5.58659291197081	2.31567681659027e-08	8.69768212311305e-05	NA	NA	NA	NA	NA	NA	NA	NA	NA	NA	NA	NA	NA	NA	NA	NA	2	2	3	3	-1.0999641235108
445.3018	3402.44485095838	1.35013900944964	0.242367023016264	5.57063825204901	2.53807822104008e-08	9.53302179822652e-05	NA	NA	NA	NA	NA	NA	NA	NA	NA	NA	NA	NA	NA	NA	NA	NA	2	2	3	3	1.02149150754667
499.0009	3615.17244322304	1.45964067680768	0.263700499562069	5.53522150785353	3.10835264954565e-08	0.000116749725516935	NA	NA	NA	NA	NA	NA	NA	NA	NA	NA	NA	NA	NA	NA	NA	NA	2	2	3	3	1.05582482788541
470.3254	3587.99021979223	1.44598264309172	0.262989145826904	5.49825978005741	3.83557593142923e-08	0.000144064231984482	NA	NA	NA	NA	NA	NA	NA	NA	NA	NA	NA	NA	NA	NA	NA	NA	2	2	3	3	1.05117540582321
590.4518	20548.9838097829	-0.834307259135032	0.152497785302641	-5.47094672541835	4.47637855345022e-08	0.00016813277846759	NA	NA	NA	NA	NA	NA	NA	NA	NA	NA	NA	NA	NA	NA	NA	NA	2	2	3	3	-0.957260196904964
347.0565	67087.1479189074	0.701265342884042	0.128642085028404	5.45129024245216	5.0005679345693e-08	0.000187821331622423	NA	NA	NA	NA	NA	NA	NA	NA	NA	NA	NA	NA	NA	NA	NA	NA	2	2	3	3	0.688325352150829
79.0252	5609.13891439282	2.21229583569722	0.405854272442037	5.45096106143167	5.00983397934347e-08	0.000188169364264141	NA	NA	NA	NA	NA	NA	NA	NA	NA	NA	NA	NA	NA	NA	NA	NA	2	2	3	3	1.35974652508704
354.1592	126885.722571216	-3.95999597430283	0.727324179138604	-5.44460927862015	5.19192223710341e-08	0.000195008599225604	NA	NA	NA	NA	NA	NA	NA	NA	NA	NA	NA	NA	NA	NA	NA	NA	2	2	3	3	-2.71030531879477
197.0074	576285.3293552	-1.05592167839267	0.194106367413277	-5.43991262349719	5.33067090391463e-08	0.000200219999151034	NA	NA	NA	NA	NA	NA	NA	NA	NA	NA	NA	NA	NA	NA	NA	NA	2	2	3	3	-1.09874295706606
597.4844	31172.1278530874	-1.82314304384388	0.335321018185695	-5.43700795645997	5.41827195890219e-08	0.000203510294776366	NA	NA	NA	NA	NA	NA	NA	NA	NA	NA	NA	NA	NA	NA	NA	NA	2	2	3	3	-1.42114523286099
428.1952	9766.11665493664	-3.50663816208608	0.646342845015368	-5.4253531065277	5.78400807918229e-08	0.000217247343454087	NA	NA	NA	NA	NA	NA	NA	NA	NA	NA	NA	NA	NA	NA	NA	NA	2	2	1	3	-2.37875858823611
399.7696	5077.75797350964	-2.37557729445029	0.438679864664583	-5.41528683170054	6.11905334232944e-08	0.000229831643537894	NA	NA	NA	NA	NA	NA	NA	NA	NA	NA	NA	NA	NA	NA	NA	NA	2	2	3	3	-1.63509110729033
321.2191	19503.8625090801	-1.60394557891317	0.296919230744584	-5.40195922942058	6.59169342982828e-08	0.00024758400522435	NA	NA	NA	NA	NA	NA	NA	NA	NA	NA	NA	NA	NA	NA	NA	NA	2	2	2	3	-1.35304913612765
474.2591	6112.94910608858	-2.71230584403937	0.502931328789462	-5.39299440853645	6.92931097041188e-08	0.00026026492004867	NA	NA	NA	NA	NA	NA	NA	NA	NA	NA	NA	NA	NA	NA	NA	NA	2	2	2	3	-1.82885745577348
453.3129	8305.72542621568	-1.07423702284681	0.199467551969963	-5.38552266891296	7.22344298006652e-08	0.000271312518331298	NA	NA	NA	NA	NA	NA	NA	NA	NA	NA	NA	NA	NA	NA	NA	NA	2	2	3	3	-1.10979311613566
337.161	57586.064296218	-0.841098148256126	0.156323852015438	-5.38048504698479	7.42854096443337e-08	0.000279015998624117	NA	NA	NA	NA	NA	NA	NA	NA	NA	NA	NA	NA	NA	NA	NA	NA	1	2	3	3	-0.96254938111259
309.1605	33998.4894551724	-1.07458079654355	0.200084324257112	-5.37063960674248	7.84578669178269e-08	0.000294687748143358	NA	NA	NA	NA	NA	NA	NA	NA	NA	NA	NA	NA	NA	NA	NA	NA	2	2	2	3	-1.11226717118469
154.0728	19289.2946640439	2.75309508198803	0.514684478426992	5.34909288580491	8.83961678142621e-08	0.000332016006310368	NA	NA	NA	NA	NA	NA	NA	NA	NA	NA	NA	NA	NA	NA	NA	NA	0	2	3	3	1.53226290641439
399.2634	7155.34869206283	-2.98667469017216	0.561153991719103	-5.32237983556429	1.02418437649027e-07	0.000384683651809747	NA	NA	NA	NA	NA	NA	NA	NA	NA	NA	NA	NA	NA	NA	NA	NA	2	2	3	3	-2.00910697275376
302.9506	19085.5108642286	-0.678623546714209	0.12789344340838	-5.30616369869154	1.11956423201595e-07	0.000420508325545189	NA	NA	NA	NA	NA	NA	NA	NA	NA	NA	NA	NA	NA	NA	NA	NA	2	2	3	3	-0.831795956845032
268.9464	183027.054310452	0.888217454087459	0.167611799898049	5.29925371977226	1.16276961137141e-07	0.000436736266031101	NA	NA	NA	NA	NA	NA	NA	NA	NA	NA	NA	NA	NA	NA	NA	NA	2	2	3	3	0.824274342404804
498.0534	3344.59783076388	1.31885905970226	0.249184508830064	5.29270084201615	1.2052299026193e-07	0.000452684351423808	Chondroitin_4-sulfate	1	C14H21NO15S	[M+Na]+	475.063196	498.0524174	1.88674919983139	HMDB00652	NA	NA	NA	NA	NA	NA	NA	NA	2	2	3	3	1.01700423595176
436.2398	63967.6035814163	-0.777600010889064	0.148320469470737	-5.24270192552541	1.58242063983805e-07	0.000594357192323171	NA	NA	NA	NA	NA	NA	NA	NA	NA	NA	NA	NA	NA	NA	NA	NA	2	2	3	3	-0.907782124548457
241.0316	59365.9278607157	1.21492116148133	0.232924059204304	5.21595392778079	1.82873629668239e-07	0.000686873353033907	NA	NA	NA	NA	NA	NA	NA	NA	NA	NA	NA	NA	NA	NA	NA	NA	2	2	3	3	0.981817664991044
452.1352	10340.4931071094	-3.59962135764976	0.691346188736986	-5.20668431574906	1.92244733429838e-07	0.000722071218762471	NA	NA	NA	NA	NA	NA	NA	NA	NA	NA	NA	NA	NA	NA	NA	NA	2	2	3	3	-2.46650383375292
462.3423	3102.79020297678	-1.37166844397468	0.264110128882831	-5.19354728944609	2.06324502575384e-07	0.000774954831673144	NA	NA	NA	NA	NA	NA	NA	NA	NA	NA	NA	NA	NA	NA	NA	NA	2	2	3	3	-1.24886676210864
457.6963	5096.46904816536	2.05293705625357	0.397927722498098	5.15907020341711	2.48179246413288e-07	0.000932161249528311	NA	NA	NA	NA	NA	NA	NA	NA	NA	NA	NA	NA	NA	NA	NA	NA	2	2	3	3	1.29841987008382
400.1642	23588.8674698257	-4.06549869271077	0.790025429336009	-5.1460352309516	2.66049477416418e-07	0.000999281837176066	NA	NA	NA	NA	NA	NA	NA	NA	NA	NA	NA	NA	NA	NA	NA	NA	0	2	3	3	-2.76701369039631
403.1684	10068.538082897	-0.855872833413402	0.166825595606774	-5.13034483887466	2.8921186842422e-07	0.00108627977780137	NA	NA	NA	NA	NA	NA	NA	NA	NA	NA	NA	NA	NA	NA	NA	NA	2	2	3	3	-0.975354672775352
437.3023	16640.3757050206	-0.649273787407197	0.12694824957684	-5.11447609219849	3.14612932713576e-07	0.00118168617527219	NA	NA	NA	NA	NA	NA	NA	NA	NA	NA	NA	NA	NA	NA	NA	NA	2	2	2	3	-0.805670935493254
310.1635	59654.0608133511	-0.928043792580908	0.18277019435033	-5.07765391331835	3.82123927500763e-07	0.00143525747169286	NA	NA	NA	NA	NA	NA	NA	NA	NA	NA	NA	NA	NA	NA	NA	NA	2	2	3	3	-1.02826124686811
395.2024	41358.9201865338	-1.00820401677124	0.198666240099283	-5.07486332991148	3.87774614472041e-07	0.00145648145195699	NA	NA	NA	NA	NA	NA	NA	NA	NA	NA	NA	NA	NA	NA	NA	NA	2	2	3	3	-1.0699120428625
257.0427	790949.934400944	3.45997229786466	0.683199738733378	5.06436419937645	4.09765613612735e-07	0.00153907964472943	NA	NA	NA	NA	NA	NA	NA	NA	NA	NA	NA	NA	NA	NA	NA	NA	2	2	3	3	1.76515667588995
285.0695	9659.88672183701	-0.557976444352607	0.110649447306033	-5.0427404558955	4.5891152250631e-07	0.0017236716785337	NA	NA	NA	NA	NA	NA	NA	NA	NA	NA	NA	NA	NA	NA	NA	NA	2	2	3	3	-0.713062653125268
482.8686	3300.64659735405	-1.51009192672427	0.30174057519569	-5.00460346025694	5.59771412808101e-07	0.00210250142650723	NA	NA	NA	NA	NA	NA	NA	NA	NA	NA	NA	NA	NA	NA	NA	NA	2	2	3	3	-1.31725326860005
446.206	6483.04361009438	-2.81572506855691	0.563524837191583	-4.99662993132572	5.83408720549238e-07	0.00219128315438294	NA	NA	NA	NA	NA	NA	NA	NA	NA	NA	NA	NA	NA	NA	NA	NA	2	2	3	3	-1.90506173579137
350.181	9525.50794414236	3.05908236824829	0.612244214674116	4.99650677773504	5.83781245434172e-07	0.00219268235785075	NA	NA	NA	NA	NA	NA	NA	NA	NA	NA	NA	NA	NA	NA	NA	NA	0	2	3	3	1.65313776669554
380.2408	36860.4751445172	-1.52971416650678	0.306422175637458	-4.9921784000276	5.97020705336412e-07	0.00224240976924356	NA	NA	NA	NA	NA	NA	NA	NA	NA	NA	NA	NA	NA	NA	NA	NA	0	2	3	3	-1.32524014523932
400.2076	12779.5492203834	-0.748302972888354	0.150065265155706	-4.98651684726591	6.14775479654893e-07	0.00230909670158378	NA	NA	NA	NA	NA	NA	NA	NA	NA	NA	NA	NA	NA	NA	NA	NA	0	2	3	3	-0.887811301124796
338.9854	102625.514657756	1.64711569328517	0.330908076556126	4.97756268274643	6.43899329048884e-07	0.00241848587990761	NA	NA	NA	NA	NA	NA	NA	NA	NA	NA	NA	NA	NA	NA	NA	NA	2	2	3	3	1.12977972967643
319.2035	36681.5639278067	-1.3430319577406	0.271729480891336	-4.94253311541736	7.71140016451478e-07	0.00289640190179175	NA	NA	NA	NA	NA	NA	NA	NA	NA	NA	NA	NA	NA	NA	NA	NA	2	2	3	3	-1.23730633278184
212.1343	53840.7375335317	-1.46494967781238	0.298376311359979	-4.90973854839627	9.11979003756331e-07	0.00342539313810878	NA	NA	NA	NA	NA	NA	NA	NA	NA	NA	NA	NA	NA	NA	NA	NA	2	2	2	3	-1.28306999693477
297.2037	18048.00713274	-1.53248493542327	0.312183672159279	-4.90892084401322	9.15789298010786e-07	0.00343970460332851	NA	NA	NA	NA	NA	NA	NA	NA	NA	NA	NA	NA	NA	NA	NA	NA	2	2	3	3	-1.3268476989255
258.0741	33426.7874026712	0.804153066500462	0.163942018541405	4.90510653495074	9.33766439956125e-07	0.00350722674847521	NA	NA	NA	NA	NA	NA	NA	NA	NA	NA	NA	NA	NA	NA	NA	NA	1	2	3	3	0.766585856878075
451.0158	3656.71917749213	1.47984698039134	0.302012645350261	4.89995039338527	9.58608559764038e-07	0.00360053375047373	NA	NA	NA	NA	NA	NA	NA	NA	NA	NA	NA	NA	NA	NA	NA	NA	0	2	2	3	1.06401670636477
493.0193	3701.24372949271	1.50144332572664	0.30714299903715	4.88841787191457	1.01649587236256e-06	0.00381795849659379	NA	NA	NA	NA	NA	NA	NA	NA	NA	NA	NA	NA	NA	NA	NA	NA	2	2	3	3	1.06873000360534
195.1107	230527.229889646	-0.519619366914486	0.106959554269796	-4.85809211212485	1.18522271867885e-06	0.00445169653135778	NA	NA	NA	NA	NA	NA	NA	NA	NA	NA	NA	NA	NA	NA	NA	NA	2	2	3	3	-0.673181315259534
460.9723	3737.40444214277	1.51880100722592	0.312854244726574	4.8546600623984	1.20593431204726e-06	0.00452948927604951	NA	NA	NA	NA	NA	NA	NA	NA	NA	NA	NA	NA	NA	NA	NA	NA	0	2	3	3	1.07465522254114
424.1927	40814.5503443035	-0.848683346870507	0.174952898132814	-4.85092476848388	1.22887155015911e-06	0.00461564154239761	NA	NA	NA	NA	NA	NA	NA	NA	NA	NA	NA	NA	NA	NA	NA	NA	0	2	3	3	-0.968932166726424
381.1349	28671.7002009948	0.629822271875295	0.129974283786681	4.84574527765032	1.26137268059912e-06	0.00473771578833028	NA	NA	NA	NA	NA	NA	NA	NA	NA	NA	NA	NA	NA	NA	NA	NA	2	2	1	3	0.634343145101453
324.2171	13902.4586251254	-0.881708257226965	0.182014110319848	-4.84417529870385	1.271386475433e-06	0.00477532760172636	NA	NA	NA	NA	NA	NA	NA	NA	NA	NA	NA	NA	NA	NA	NA	NA	1	2	2	3	-0.99705988933352
288.2032	38364.6192953098	0.92592387116259	0.192032534977365	4.82170311021374	1.4233768788836e-06	0.00534620355708681	NA	NA	NA	NA	NA	NA	NA	NA	NA	NA	NA	NA	NA	NA	NA	NA	2	2	3	3	0.847937918463212
243.0533	74163.5634156522	0.972676998394541	0.202980234776613	4.79197888141673	1.65144289890673e-06	0.00620281952829369	NA	NA	NA	NA	NA	NA	NA	NA	NA	NA	NA	NA	NA	NA	NA	NA	0	2	3	3	0.872086119884845
492.2086	3952.37508259516	1.61758959858875	0.33796078357732	4.78632337594482	1.69864288806852e-06	0.00638010268758537	NA	NA	NA	NA	NA	NA	NA	NA	NA	NA	NA	NA	NA	NA	NA	NA	2	2	3	3	1.111029293591
269.1612	90308.7342192468	1.13563564404787	0.237302819042339	4.78559693741039	1.70479878806965e-06	0.0064032242479896	NA	NA	NA	NA	NA	NA	NA	NA	NA	NA	NA	NA	NA	NA	NA	NA	2	2	3	3	0.949900010385871
595.2641	41128.1770435167	-0.860879386256376	0.180374998951512	-4.77272011786841	1.81754289782326e-06	0.00682669112422418	NA	NA	NA	NA	NA	NA	NA	NA	NA	NA	NA	NA	NA	NA	NA	NA	2	2	3	3	-0.982898821461948
194.0329	152322.876323499	0.821250749026828	0.172113181593123	4.77157380640532	1.82791973831825e-06	0.00686566653712335	NA	NA	NA	NA	NA	NA	NA	NA	NA	NA	NA	NA	NA	NA	NA	NA	1	2	2	3	0.780084569814554
234.9634	144321.248210711	-1.07389331139914	0.225595723961592	-4.76025561363021	1.93347926217631e-06	0.00726214810873422	NA	NA	NA	NA	NA	NA	NA	NA	NA	NA	NA	NA	NA	NA	NA	NA	2	2	0	3	-1.10855863227117
478.4055	5480.33279009544	-2.06770808411811	0.435247434920912	-4.75064967239573	2.02764149455322e-06	0.0076158214535419	NA	NA	NA	NA	NA	NA	NA	NA	NA	NA	NA	NA	NA	NA	NA	NA	2	2	3	3	-1.50685853516536
270.9445	20824.9809563365	0.643162470588415	0.135540340783922	4.74517377533927	2.0832740945214e-06	0.00782477749902238	NA	NA	NA	NA	NA	NA	NA	NA	NA	NA	NA	NA	NA	NA	NA	NA	2	2	3	3	0.647454596990619
211.131	623577.964642759	-1.47591164628613	0.312868359413199	-4.71735668334848	2.38928595926405e-06	0.00897415806299579	NA	NA	NA	NA	NA	NA	NA	NA	NA	NA	NA	NA	NA	NA	NA	NA	2	2	3	3	-1.29224336434721
410.2303	11463.6657953616	-0.739622847076326	0.157481744897092	-4.69656243369439	2.64576390165775e-06	0.0099374892146265	NA	NA	NA	NA	NA	NA	NA	NA	NA	NA	NA	NA	NA	NA	NA	NA	2	2	3	3	-0.880904735160275
451.3545	2996.24565724974	-1.29117403387914	0.275542707665773	-4.68593070314641	2.78690554356968e-06	0.0104676172216477	NA	NA	NA	NA	NA	NA	NA	NA	NA	NA	NA	NA	NA	NA	NA	NA	2	2	3	3	-1.20910555285576
395.1562	13749.4748284945	-0.865794934004983	0.184895122903611	-4.68262721270552	2.83221309283581e-06	0.0106377923766913	NA	NA	NA	NA	NA	NA	NA	NA	NA	NA	NA	NA	NA	NA	NA	NA	2	2	3	3	-0.985064588521119
233.0636	50497.0217025922	-0.507873906659226	0.108789438937846	-4.66841185704973	3.03536949643064e-06	0.0114008478285935	NA	NA	NA	NA	NA	NA	NA	NA	NA	NA	NA	NA	NA	NA	NA	NA	2	2	3	3	-0.660678311460901
490.3732	3324.21970431545	-1.52571367575113	0.327332401974967	-4.66105300466959	3.14595684731857e-06	0.0118162139185285	NA	NA	NA	NA	NA	NA	NA	NA	NA	NA	NA	NA	NA	NA	NA	NA	2	2	3	3	-1.32203527159771
232.0373	20591.6893632432	-0.397376165684704	0.0853515451223718	-4.65575831245902	3.22790416670788e-06	0.0121240080501548	NA	NA	NA	NA	NA	NA	NA	NA	NA	NA	NA	NA	NA	NA	NA	NA	2	2	3	3	-0.533803434338371
425.1948	39652.2864008447	-1.16968734695512	0.252172059711266	-4.63844943129069	3.51032797849678e-06	0.0131847918872339	NA	NA	NA	NA	NA	NA	NA	NA	NA	NA	NA	NA	NA	NA	NA	NA	2	2	3	3	-1.15411608662902
345.3363	87376.3967424536	0.864597960447997	0.187571103577708	4.60944113435792	4.03752828349712e-06	0.0151649562328152	NA	NA	NA	NA	NA	NA	NA	NA	NA	NA	NA	NA	NA	NA	NA	NA	2	2	2	3	0.811222447667852
284.122	18689.5633527395	-0.499468050158037	0.108464589252797	-4.6048950500696	4.12673924989967e-06	0.0155000326226232	NA	NA	NA	NA	NA	NA	NA	NA	NA	NA	NA	NA	NA	NA	NA	NA	2	2	3	3	-0.64827774662305
492.2485	6479.36143161334	-2.81481267392867	0.611666726774471	-4.6018731291338	4.1870823766031e-06	0.0157266814065213	NA	NA	NA	NA	NA	NA	NA	NA	NA	NA	NA	NA	NA	NA	NA	NA	2	2	3	3	-1.90098106729392
71.0685	4297.3365485565	1.76314069096753	0.383450309970851	4.59809431657928	4.26372979281977e-06	0.0160145691018311	NA	NA	NA	NA	NA	NA	NA	NA	NA	NA	NA	NA	NA	NA	NA	NA	0	2	3	3	1.18049433923679
290.135	59807.830567958	-0.772680491250818	0.168307449312386	-4.59088706059996	4.4136613160847e-06	0.0165777119032141	NA	NA	NA	NA	NA	NA	NA	NA	NA	NA	NA	NA	NA	NA	NA	NA	2	2	1	3	-0.902755687401737
277.1162	22821.5157550413	-0.549171378746105	0.119686052588242	-4.58843254389406	4.46586565292733e-06	0.016773791392395	NA	NA	NA	NA	NA	NA	NA	NA	NA	NA	NA	NA	NA	NA	NA	NA	2	2	3	3	-0.704483940778414
493.2864	3644.31837279495	1.47370523388873	0.322330419254213	4.5720327522872	4.8301541586337e-06	0.0181420590198282	NA	NA	NA	NA	NA	NA	NA	NA	NA	NA	NA	NA	NA	NA	NA	NA	2	2	0	3	1.06166889871872
468.2121	3038.94966975778	-1.3239462255677	0.290306013379196	-4.56051946756738	5.10272311889781e-06	0.0191658280345802	NA	NA	NA	NA	NA	NA	NA	NA	NA	NA	NA	NA	NA	NA	NA	NA	2	2	3	3	-1.22732490343222
409.1373	24881.8991779371	-0.677168450822565	0.149505480964307	-4.52938879869049	5.9154557652955e-06	0.0222184518544499	NA	NA	NA	NA	NA	NA	NA	NA	NA	NA	NA	NA	NA	NA	NA	NA	2	2	3	3	-0.829911153563734
378.2252	76997.3560255994	-2.05774113317949	0.456388067595286	-4.50875314076846	6.52097305020129e-06	0.024492774776556	NA	NA	NA	NA	NA	NA	NA	NA	NA	NA	NA	NA	NA	NA	NA	NA	2	2	1	3	-1.50478497551912
469.0449	4421.634557518	1.81218183083699	0.40293524343834	4.49745178747141	6.87727493834549e-06	0.0258310446684257	NA	NA	NA	NA	NA	NA	NA	NA	NA	NA	NA	NA	NA	NA	NA	NA	2	2	0	3	1.20633800854138
388.9049	29731.0420964307	1.18159613733829	0.263267264774433	4.48819999839586	7.1827482218493e-06	0.026978402321266	NA	NA	NA	NA	NA	NA	NA	NA	NA	NA	NA	NA	NA	NA	NA	NA	2	2	3	3	0.968932166726424
394.1989	72684.9509605477	-2.22384991553213	0.495804872860719	-4.48533291474296	7.28001762727685e-06	0.0273437462080518	NA	NA	NA	NA	NA	NA	NA	NA	NA	NA	NA	NA	NA	NA	NA	NA	2	2	3	3	-1.56547795747752
353.2128	13434.4129357908	-2.35756161524581	0.525721015342928	-4.48443479800397	7.31074558837048e-06	0.0274591604299195	NA	NA	NA	NA	NA	NA	NA	NA	NA	NA	NA	NA	NA	NA	NA	NA	2	2	3	3	-1.62251941391194
352.254	13792.3557377201	-2.3847554451193	0.533318542647759	-4.4715404667532	7.7658160865573e-06	0.0291684052211092	NA	NA	NA	NA	NA	NA	NA	NA	NA	NA	NA	NA	NA	NA	NA	NA	2	2	3	3	-1.6427599368533
104.0711	104054.500284851	0.809880252492951	0.181246452280569	4.46839230397326	7.88096732008044e-06	0.0296009132542221	NA	NA	NA	NA	NA	NA	NA	NA	NA	NA	NA	NA	NA	NA	NA	NA	2	2	3	3	0.771968454284506
173.0424	73956.129316458	0.463827288661897	0.10400575141932	4.45963114858798	8.21008230309335e-06	0.0308370691304186	NA	NA	NA	NA	NA	NA	NA	NA	NA	NA	NA	NA	NA	NA	NA	NA	2	2	3	3	0.509337314404356
497.0066	3188.78168344269	1.23084080679848	0.276138733305369	4.45732763406771	8.29877168254751e-06	0.0311701864396484	NA	NA	NA	NA	NA	NA	NA	NA	NA	NA	NA	NA	NA	NA	NA	NA	2	2	3	3	0.989410043881476
466.3523	5610.00822885283	-1.67247308330747	0.376702584879341	-4.43977065844442	9.00547935589079e-06	0.0338245804607258	NA	NA	NA	NA	NA	NA	NA	NA	NA	NA	NA	NA	NA	NA	NA	NA	2	2	1	3	-1.375042927752
485.0516	3408.34182341038	1.35298988296708	0.305119408315877	4.43429636428237	9.23734838811639e-06	0.0346954805457651	NA	NA	NA	NA	NA	NA	NA	NA	Paederoside	1	C18H22O11S	[M+K]+	446.088287	485.0514464	0.232346487948029	C09795	2	2	3	3	1.02261654308736
339.2893	18814.5057623584	-1.45582184951488	0.329018405375517	-4.42474288893751	9.65572120999441e-06	0.036266888864739	NA	NA	NA	NA	NA	NA	NA	NA	NA	NA	NA	NA	NA	NA	NA	NA	2	2	3	3	-1.27701390620293
449.0003	3975.92418772942	1.62790161739307	0.368376803376005	4.41912086340427	9.91032151773559e-06	0.0372231676206149	NA	NA	NA	NA	NA	NA	NA	NA	NA	NA	NA	NA	NA	NA	NA	NA	2	2	3	3	1.11723581521121
476.3128	16997.903219423	-1.85864499551441	0.420848683919781	-4.41642107135279	1.00348518627001e-05	0.0376909035963017	NA	NA	NA	NA	NA	NA	NA	NA	NA	NA	NA	NA	NA	NA	NA	NA	2	2	3	3	-1.43970780873094
131.1181	94266.6160632554	0.342635117880137	0.0777031144448801	4.4095416294181	1.03589644576153e-05	0.0389082705028031	NA	NA	NA	NA	NA	NA	NA	NA	NA	NA	NA	NA	NA	NA	NA	NA	2	2	3	3	0.401950486769319
305.2453	16256.0798699712	-1.24063027994096	0.281564019985964	-4.40621028213337	1.05194845817417e-05	0.0395111840890217	NA	NA	NA	NA	NA	NA	NA	NA	NA	NA	NA	NA	NA	NA	NA	NA	2	2	3	3	-1.18317759958977
498.3376	3335.13621943414	1.31337798802155	0.299486403299496	4.38543444227128	1.15754517394074e-05	0.0434773967332141	NA	NA	NA	NA	NA	NA	NA	NA	NA	NA	NA	NA	NA	NA	NA	NA	2	2	3	3	1.01476826173762
382.1904	73786.9462338454	-2.1240569507601	0.485154685331581	-4.37810252065978	1.19717036300324e-05	0.0449657188344017	NA	NA	NA	NA	NA	NA	NA	NA	NA	NA	NA	NA	NA	NA	NA	NA	2	2	3	3	-1.53659434246045
435.3077	12902.3695717713	-0.972563249096069	0.222531857905222	-4.37044501515954	1.23993575586824e-05	0.0465719869904111	NA	NA	NA	NA	NA	NA	NA	NA	NA	NA	NA	NA	NA	NA	NA	NA	0	2	3	3	-1.05815811967482
256.1295	20119.0489620698	-0.464149850325743	0.106218453722308	-4.36976659008039	1.24379411064604e-05	0.0467169067958651	NA	NA	NA	NA	NA	NA	NA	NA	NA	NA	NA	NA	NA	NA	NA	NA	2	2	3	3	-0.609243986149533
421.0005	17707.8833362612	1.36102054662885	0.311625501328137	4.36748770825311	1.25683867258793e-05	0.0472068605424026	NA	NA	NA	NA	NA	NA	NA	NA	NA	NA	NA	NA	NA	NA	NA	NA	2	2	3	3	1.02599944234746
303.0954	11902.7295773935	-0.655236973743267	0.150087765534943	-4.36569210959913	1.26720871696293e-05	0.0475963594091276	NA	NA	NA	NA	NA	NA	NA	NA	NA	NA	NA	NA	NA	NA	NA	NA	2	2	3	3	-0.810295462331815
497.3691	3155.97454788411	-1.41013708569745	0.324219456251466	-4.34932900696664	1.36554711853256e-05	0.051289949772083	NA	NA	NA	NA	NA	NA	NA	NA	NA	NA	NA	NA	NA	NA	NA	NA	2	2	3	3	-1.26652702785726
315.0479	19747.3120213474	0.581185026238559	0.134197726970741	4.33081125409282	1.48560986013113e-05	0.0557995063465253	NA	NA	NA	NA	NA	NA	NA	NA	NA	NA	NA	NA	NA	NA	NA	NA	2	2	2	3	0.598832592315511
451.0649	3571.75585809303	1.43764616939443	0.332845909180391	4.31925443498624	1.56557203842518e-05	0.0588028857632497	NA	NA	NA	NA	NA	NA	NA	NA	NA	NA	NA	NA	NA	NA	NA	NA	2	2	3	3	1.04770319653064
479.1819	3816.70920071868	1.55592881292754	0.360556071973897	4.31535878569308	1.59343887829698e-05	0.0598495642688345	NA	NA	NA	NA	NA	NA	NA	NA	NA	NA	NA	NA	NA	NA	NA	NA	2	2	2	3	1.08541677762338
292.1587	53395.152859549	-1.28311839682131	0.298089895914547	-4.30446792865846	1.67387537639377e-05	0.0628707591373498	NA	NA	NA	NA	NA	NA	NA	NA	NA	NA	NA	NA	NA	NA	NA	NA	2	2	3	3	-1.20083046494491
490.3844	7414.90207142733	-2.56098747617033	0.596145686814943	-4.2959087565542	1.73979136834531e-05	0.06534656379505	NA	NA	NA	NA	NA	NA	NA	NA	NA	NA	NA	NA	NA	NA	NA	NA	2	2	3	3	-1.72537877061288
482.3228	3340.06624753945	-1.53611697065552	0.357709776916049	-4.29431083460721	1.75236819407288e-05	0.0658189493693775	NA	NA	NA	NA	NA	NA	NA	NA	NA	NA	NA	NA	NA	NA	NA	NA	2	2	3	3	-1.33007313385139
173.1288	120950.892457509	0.513146012977005	0.119879960637385	4.28049867758281	1.86474995467039e-05	0.0700400082974199	NA	NA	NA	NA	NA	NA	NA	NA	NA	NA	NA	NA	NA	NA	NA	NA	2	2	3	3	0.547706408882146
252.0731	17107.7352823866	-0.484678190471581	0.113335772337619	-4.2764802363349	1.89871404560106e-05	0.0713156995527758	NA	NA	NA	NA	NA	NA	NA	NA	NA	NA	NA	NA	NA	NA	NA	NA	2	2	3	3	-0.631896909542277
472.2214	72835.0932683297	-0.884938136737589	0.207561770576811	-4.2634929075733	2.0125589151872e-05	0.0755917128544311	NA	NA	NA	NA	NA	NA	NA	NA	NA	NA	NA	NA	NA	NA	NA	NA	1	2	3	3	-1.00035631463784
150.0778	84589.8749742131	-0.903188463135633	0.211956873071944	-4.26118978849563	2.03341457463968e-05	0.0763750514234664	NA	NA	NA	NA	NA	NA	NA	NA	NA	NA	NA	NA	NA	NA	NA	NA	2	2	3	3	-1.01476826173762
396.2147	39576.44082839	-1.38957766248294	0.326483600048956	-4.25619437630121	2.07935946918596e-05	0.0781007416626247	NA	NA	NA	NA	NA	NA	NA	NA	NA	NA	NA	NA	NA	NA	NA	NA	2	2	3	3	-1.25764786484915
191.0666	47242.0540670417	-1.13803492233955	0.268771803291272	-4.23420503342848	2.2936161358269e-05	0.0861482220616583	NA	NA	NA	NA	NA	NA	NA	NA	NA	NA	NA	NA	NA	NA	NA	NA	0	2	3	3	-1.13739217729408
396.1055	327798.931124492	0.817926896755617	0.193641374672829	4.2239263077819	2.40082581189394e-05	0.0901750174947364	NA	NA	NA	NA	NA	NA	NA	NA	NA	NA	NA	NA	NA	NA	NA	NA	2	2	3	3	0.777373510953347
364.2596	153859.248822532	-1.59182345378543	0.377507038270597	-4.21667225352341	2.47933914684257e-05	0.093123978355407	NA	NA	NA	NA	NA	NA	NA	NA	NA	NA	NA	NA	NA	NA	NA	NA	2	2	3	3	-1.34972308277403
458.956	3577.82384096125	1.44064610973999	0.342386934076621	4.20765504275228	2.58034359861863e-05	0.0969177055641157	NA	NA	NA	NA	NA	NA	NA	NA	NA	NA	NA	NA	NA	NA	NA	NA	2	2	3	3	1.04885919464712
407.3495	9991.05751921001	-0.966148227522133	0.230020122751627	-4.20027698431137	2.66588644077493e-05	0.100130694715506	NA	NA	NA	NA	NA	NA	NA	NA	NA	NA	NA	NA	NA	NA	NA	NA	1	2	2	3	-1.05466033481429
490.0912	5090.32980229547	-2.38015275254499	0.568092081568552	-4.18973055560496	2.79285887508273e-05	0.104899779348107	NA	NA	NA	NA	NA	NA	NA	NA	NA	NA	NA	NA	NA	NA	NA	NA	1	2	2	3	-1.64019293302842
494.3236	26465.115485173	-1.03428578842738	0.247477192873341	-4.17931760263957	2.92385114676356e-05	0.109819849072439	NA	NA	NA	NA	NA	NA	NA	NA	NA	NA	NA	NA	NA	NA	NA	NA	2	2	1	3	-1.08421484584716
249.0868	31001.1254050296	-1.1574970658441	0.277742828042125	-4.16751378965778	3.07939889491614e-05	0.11566222249305	NA	NA	NA	NA	NA	NA	NA	NA	NA	NA	NA	NA	NA	NA	NA	NA	2	2	3	3	-1.14507111312715
481.0799	10866.9548754777	2.29211593602738	0.550750262734493	4.16180634149305	3.1574006699128e-05	0.118591969161925	NA	NA	NA	NA	NA	NA	NA	NA	NA	NA	NA	NA	NA	NA	NA	NA	2	2	0	3	1.385422022508
245.15	17264.6620260758	-0.636903085065076	0.153296327635425	-4.15471847818679	3.25688289706802e-05	0.122328521613875	NA	NA	NA	NA	NA	NA	NA	NA	NA	NA	NA	NA	NA	NA	NA	NA	2	2	2	3	-0.795557087083347
98.996	11072.1032546192	0.845347262088159	0.203968387568238	4.14450137183805	3.40553917791811e-05	0.127912051522604	NA	NA	NA	NA	NA	NA	NA	NA	NA	NA	NA	NA	NA	NA	NA	NA	2	2	3	3	0.800144143189059
216.1236	57449.1140458289	-0.508791206348163	0.122859175923215	-4.14125524223073	3.45410326321892e-05	0.129736118566503	NA	NA	NA	NA	NA	NA	NA	NA	NA	NA	NA	NA	NA	NA	NA	NA	1	2	3	3	-0.662339380900917
260.1972	87588.3065482554	0.599265972658663	0.144828902239945	4.13775125952298	3.50726287988816e-05	0.131732793768599	NA	NA	NA	NA	NA	NA	NA	NA	NA	NA	NA	NA	NA	NA	NA	NA	2	2	2	3	0.611655981728884
353.1297	102943.158015685	-0.59202949569937	0.143114599726471	-4.13675122475896	3.52257654580659e-05	0.132307975060495	NA	NA	NA	NA	NA	NA	NA	NA	NA	NA	NA	NA	NA	NA	NA	NA	0	2	2	3	-0.746154577584449
378.1161	184898.261392656	0.973013308852073	0.235372901052124	4.13392240356759	3.56623924980374e-05	0.133947946222628	NA	NA	NA	NA	NA	NA	NA	NA	NA	NA	NA	NA	NA	NA	NA	NA	2	2	3	3	0.87403993544337
362.363	46843.9169069628	1.51059518311681	0.365848788650387	4.12901512859829	3.64320433999138e-05	0.136838755010076	NA	NA	NA	NA	NA	NA	NA	NA	NA	NA	NA	NA	NA	NA	NA	NA	2	2	2	3	1.0699120428625
474.1174	4784.92586290505	-2.26410832951666	0.548785977793529	-4.12566723847397	3.69661441036733e-05	0.138844837253397	NA	NA	NA	NA	NA	NA	NA	NA	NA	NA	NA	NA	NA	NA	NA	NA	1	2	2	3	-1.58626649846382
353.1556	9860.85631577746	-0.64172303226691	0.155849429453198	-4.11758345550838	3.82865902364989e-05	0.14380443292829	NA	NA	NA	NA	NA	NA	NA	NA	NA	NA	NA	NA	NA	NA	NA	NA	2	2	0	3	-0.799225387201656
214.1192	82664.1955174277	-0.646116637649246	0.157307533175939	-4.10734708379542	4.00229578153898e-05	0.150326229554604	NA	NA	NA	NA	NA	NA	NA	NA	NA	NA	NA	NA	NA	NA	NA	NA	2	2	1	3	-0.802904473704701
380.1317	203654.483973996	0.643567032523987	0.157153757939676	4.09514249586714	4.21908809681499e-05	0.158468948916371	NA	NA	NA	NA	NA	NA	NA	NA	NA	NA	NA	NA	NA	NA	NA	NA	1	2	2	3	0.64827774662305
291.1555	469420.53569371	-0.79176144953248	0.193513673488868	-4.0915013149085	4.28589515748217e-05	0.16097822211503	NA	NA	NA	NA	NA	NA	NA	NA	NA	NA	NA	NA	NA	NA	NA	NA	2	2	3	3	-0.924023252286941
454.3709	3078.61911217456	1.16533311057209	0.285150811666254	4.08672556028357	4.37504126645563e-05	0.164326549968074	NA	NA	NA	NA	NA	NA	NA	NA	NA	NA	NA	NA	NA	NA	NA	NA	2	2	3	3	0.961489392603338
393.3704	10544.0503764281	-0.659176204289181	0.161539996455404	-4.08057582489275	4.49242711741769e-05	0.168735562530208	NA	NA	NA	NA	NA	NA	NA	NA	NA	NA	NA	NA	NA	NA	NA	NA	2	2	3	3	-0.81493738364541
459.1017	3124.16242155955	1.19272816785294	0.292690047213007	4.07505543563948	4.60033869595427e-05	0.172788721420042	NA	NA	NA	NA	NA	NA	NA	NA	NA	NA	NA	NA	NA	NA	NA	NA	2	2	3	3	0.974281464500742
301.0171	30436.0345822268	1.38661912680452	0.340754618813654	4.06925996082482	4.71627015759724e-05	0.177143107119352	NA	NA	NA	NA	NA	NA	NA	NA	NA	NA	NA	NA	NA	NA	NA	NA	2	2	3	3	1.03166385113544
458.206	3106.52068356695	-1.37431485064865	0.337732998687548	-4.06923473865249	4.71678069840835e-05	0.177162283032218	NA	NA	NA	NA	NA	NA	NA	NA	NA	NA	NA	NA	NA	NA	NA	NA	2	2	3	3	-1.25178307641953
341.1014	76353.1423161319	-0.485716566962866	0.119607640996663	-4.06091586553754	4.88805854543549e-05	0.183595478966557	NA	NA	NA	NA	NA	NA	NA	NA	NA	NA	NA	NA	NA	NA	NA	NA	2	2	3	3	-0.632711900598997
209.6189	35003.0426687765	-1.02099034190029	0.252064640155315	-4.0505099853402	5.1106128629587e-05	0.191954619132729	NA	NA	NA	NA	NA	NA	NA	NA	NA	NA	NA	NA	NA	NA	NA	NA	2	2	0	3	-1.07942270360936
471.2181	423013.318638366	-0.80279997664654	0.198442186658834	-4.04551063543123	5.2209195207127e-05	0.196097737197969	NA	NA	NA	NA	NA	NA	NA	NA	NA	NA	NA	NA	NA	NA	NA	NA	2	2	3	3	-0.9312058581041
347.0624	14134.417987943	0.629018520830847	0.155625605862284	4.04187034225897	5.30265518419341e-05	0.199167728718304	NA	NA	NA	NA	NA	NA	NA	NA	NA	NA	NA	NA	NA	NA	NA	NA	2	2	0	3	0.633527312126454
449.0429	8759.56230620959	0.93136928456997	0.23059407771889	4.03899915289833	5.36797590198546e-05	0.201621174878574	NA	NA	NA	NA	NA	NA	NA	NA	NA	NA	NA	NA	NA	NA	NA	NA	2	2	3	3	0.85272771791244
472.0636	4725.67420891626	1.92558236710271	0.47753446656816	4.03234216985648	5.52237022674236e-05	0.207420225716443	NA	NA	NA	NA	NA	NA	NA	NA	NA	NA	NA	NA	NA	NA	NA	NA	2	2	3	3	1.24741257990403
315.17	16004.7931142292	-0.946753361696097	0.235621038743329	-4.01811895383176	5.86645817035859e-05	0.220344168878669	NA	NA	NA	NA	NA	NA	NA	NA	NA	NA	NA	NA	NA	NA	NA	NA	1	2	3	3	-1.04079640280318
307.1026	46643.8078833352	1.27235576067755	0.318190986761239	3.99871716552515	6.36867300937365e-05	0.239207358232074	NA	NA	NA	NA	NA	NA	NA	NA	NA	NA	NA	NA	NA	NA	NA	NA	0	2	3	3	1.00145754135193
478.3211	10938.2761172785	-2.15726003984859	0.539675020636301	-3.99733164841516	6.40605201373421e-05	0.240611313635857	NA	NA	NA	NA	NA	NA	NA	NA	NA	NA	NA	NA	NA	NA	NA	NA	0	2	2	3	-1.54534475603939
323.0117	83810.8100772487	1.42275979921807	0.355981127858909	3.99672816302209	6.42239790984675e-05	0.241225265493844	NA	NA	NA	NA	NA	NA	NA	NA	NA	NA	NA	NA	NA	NA	NA	NA	2	2	3	3	1.04194408382197
410.8867	15635.5217557084	1.30213473028563	0.326186766785405	3.99199128498763	6.5520781290394e-05	0.24609605452672	NA	NA	NA	NA	NA	NA	NA	NA	NA	NA	NA	NA	NA	NA	NA	NA	2	2	3	3	1.01031146520514
323.528	23576.5822954268	0.792469754435511	0.199224696412642	3.97776866375099	6.95650019646155e-05	0.261286147379096	NA	NA	NA	NA	NA	NA	NA	NA	NA	NA	NA	NA	NA	NA	NA	NA	2	2	3	3	0.754998997010935
249.0459	231534.330945038	0.938271720802113	0.2360054196315	3.97563633185686	7.01913190698489e-05	0.263638594426352	NA	NA	NA	NA	NA	NA	NA	NA	NA	NA	NA	NA	NA	NA	NA	NA	2	2	3	3	0.856573687936841
354.133	10038.1251201605	-0.69189287609956	0.17441586651586	-3.9669147648138	7.28090160846548e-05	0.273470664413963	NA	NA	NA	NA	NA	NA	NA	NA	NA	NA	NA	NA	NA	NA	NA	NA	2	2	3	3	-0.844120041630337
430.2291	13023.7675717433	-0.604854390796413	0.152756092488207	-3.95960894877635	7.50725903795815e-05	0.281972649465708	NA	NA	NA	NA	NA	NA	NA	NA	NA	NA	NA	NA	NA	NA	NA	NA	2	2	3	3	-0.761225378193129
123.0556	37521.7526486735	0.740271545907621	0.187489640222109	3.94833306539316	7.8697264258235e-05	0.29558692455393	NA	NA	NA	NA	NA	NA	NA	NA	NA	NA	NA	NA	NA	NA	NA	NA	2	2	1	3	0.713062653125268
283.1169	33056.757166539	-0.894878724983084	0.226722069262232	-3.9470296292508	7.91267678875805e-05	0.297200140185752	NA	NA	NA	NA	NA	NA	NA	NA	NA	NA	NA	NA	NA	NA	NA	NA	2	2	0	3	-1.00920039807318
418.9838	5255.07363669016	2.10403107741975	0.534455168716809	3.93677748962816	8.2583114668185e-05	0.310182178693703	Tectorigenin_4-sulfate,Tectorigenin_7-sulfate	1	C16H12O9S	[M+K]+	380.020207	418.9833664	0.975456385038832	HMDB41777,HMDB41778	NA	NA	NA	NA	NA	NA	NA	NA	2	2	2	3	1.3156659434816
198.0975	308118.992650832	2.15426458552579	0.548860507074121	3.9249764881241	8.67382094240442e-05	0.32578871459671	NA	NA	NA	NA	NA	NA	NA	NA	NA	NA	NA	NA	NA	NA	NA	NA	2	2	3	3	1.33983344147631
397.1088	43902.0009804263	0.796107348850728	0.202902130709141	3.92360270475396	8.72345510427537e-05	0.327652973716583	NA	NA	NA	NA	NA	NA	NA	NA	NA	NA	NA	NA	NA	NA	NA	NA	2	2	2	3	0.757663848793672
451.0521	3172.70849350391	1.22136115729745	0.311379791012579	3.92241626640473	8.76653640649177e-05	0.329271107427831	NA	NA	NA	NA	NA	NA	NA	NA	NA	NA	NA	NA	NA	NA	NA	NA	2	2	3	3	0.983981128065264
181.0951	18972.0633728759	-0.762326253007357	0.194463106419203	-3.92015877481672	8.84906489388763e-05	0.332370877414419	NA	NA	NA	NA	NA	NA	NA	NA	NA	NA	NA	NA	NA	NA	NA	NA	2	2	3	3	-0.896753904859107
575.4257	21728.7898304758	-2.56754201558578	0.65499987428943	-3.91991222650409	8.85812243493123e-05	0.332711078656017	NA	NA	NA	NA	NA	NA	NA	NA	NA	NA	NA	NA	NA	NA	NA	NA	2	2	3	3	-1.73431675147117
483.0272	10021.221029706	0.847560953249132	0.216382743032785	3.91695262464028	8.96753631627161e-05	0.336820664039162	NA	NA	NA	NA	NA	NA	NA	NA	NA	NA	NA	NA	NA	NA	NA	NA	0	2	3	3	0.801063575085247
258.0458	54852.0968933129	3.71662140801227	0.949569456484742	3.9140069034771	9.07770383078394e-05	0.340958555884245	NA	NA	NA	NA	NA	NA	NA	NA	NA	NA	NA	NA	NA	NA	NA	NA	2	2	3	3	1.81482538014724
273.1449	471112.982232237	-0.924509714048523	0.236317088984606	-3.91215767772405	9.14751518641859e-05	0.343580670401882	NA	NA	NA	NA	NA	NA	NA	NA	NA	NA	NA	NA	NA	NA	NA	NA	2	2	3	3	-1.02599944234746
459.0358	4659.81741544492	-1.27498904126964	0.326311159140712	-3.90727992455765	9.33409935060056e-05	0.350588771608557	NA	NA	NA	NA	NA	NA	NA	NA	NA	NA	NA	NA	NA	NA	NA	NA	0	2	3	3	-1.19809030288801
394.2563	10912.3240650775	-0.532622947945179	0.136456295793156	-3.90324935063856	9.49098333690908e-05	0.356481334134305	NA	NA	NA	NA	NA	NA	NA	NA	NA	NA	NA	NA	NA	NA	NA	NA	1	2	2	3	-0.686634928583726
395.3495	704749.111011218	-0.43304762784753	0.111084578494197	-3.89835955375349	9.6846544358446e-05	0.363755620610323	NA	NA	NA	NA	NA	NA	NA	NA	NA	NA	NA	NA	NA	NA	NA	NA	2	2	3	3	-0.575049376733222
351.1763	177272.926223567	-0.58321204266477	0.14976144517344	-3.89427360285784	9.84934313441817e-05	0.369941328128746	NA	NA	NA	NA	NA	NA	NA	NA	NA	NA	NA	NA	NA	NA	NA	NA	2	2	3	3	-0.732996224530374
338.2073	13284.9007396365	0.420165014307244	0.10806008026613	3.88825376838943	0.000100968030698961	0.379235923305296	NA	NA	NA	NA	NA	NA	NA	NA	NA	NA	NA	NA	NA	NA	NA	NA	2	2	0	3	0.471703969825722
225.1239	501308.281514839	-0.839398331666504	0.216243373357809	-3.88172973179431	0.00010371610871681	0.389557704340337	NA	NA	NA	NA	NA	NA	NA	NA	NA	NA	NA	NA	NA	NA	NA	NA	2	2	0	3	-0.961489392603337
487.276	3111.81176972904	1.18530409174698	0.305392252340698	3.88125135022957	0.000103920367618914	0.39032490077664	NA	NA	NA	NA	NA	NA	NA	NA	NA	NA	NA	NA	NA	NA	NA	NA	2	2	3	3	0.971068551311215
416.214	64370.3204734331	-0.779692094467349	0.201112680696843	-3.8768917592156	0.000105799396772942	0.397382534279171	NA	NA	NA	NA	NA	NA	NA	NA	NA	NA	NA	NA	NA	NA	NA	NA	2	2	1	3	-0.911819847103194
465.4298	3999.89113169147	1.63836101121652	0.422644068077051	3.87645571052434	0.000105989091926464	0.398095029275798	NA	NA	NA	NA	NA	NA	NA	NA	NA	NA	NA	NA	NA	NA	NA	NA	2	2	3	3	1.12348567487998
200.1396	19933.8284201867	0.843054240539609	0.217563152799969	3.87498631863791	0.000106630690227009	0.400504872492646	NA	NA	NA	NA	NA	NA	NA	NA	NA	NA	NA	NA	NA	NA	NA	NA	2	2	1	3	0.79738989588961
260.1437	23521.4499030788	-0.539753344347107	0.139407360641212	-3.87177077210615	0.000108047540965464	0.405826563866283	NA	NA	NA	NA	NA	NA	NA	NA	NA	NA	NA	NA	NA	NA	NA	NA	2	2	3	3	-0.69171211635057
236.9615	16622.9559575896	-0.767131667876116	0.198338922990257	-3.8677817561498	0.000109829892533045	0.412521076354116	NA	NA	NA	NA	NA	NA	NA	NA	NA	NA	NA	NA	NA	NA	NA	NA	0	2	3	3	-0.900751488576563
214.048	67463.6151798883	-0.575970378254118	0.148942168805734	-3.86707393126092	0.000110149042748109	0.413719804561897	NA	NA	NA	NA	NA	NA	NA	NA	NA	NA	NA	NA	NA	NA	NA	NA	2	2	3	3	-0.726898961232583
190.1077	58104.5948346363	0.33083403201996	0.0855933756521781	3.8651826674573	0.000111006089572906	0.416938872435835	NA	NA	NA	NA	NA	NA	NA	NA	NA	NA	NA	NA	NA	NA	NA	NA	2	2	3	3	0.385365388448182
252.1347	87470.3959380809	-0.833567707183761	0.21574177279775	-3.86372882902562	0.000111669184773462	0.419429458009124	NA	NA	NA	NA	NA	NA	NA	NA	NA	NA	NA	NA	NA	NA	NA	NA	2	2	3	3	-0.955152007103895
465.3336	11076.1754134721	-0.498219143311502	0.129095267097523	-3.85931378053644	0.000113705863993525	0.42707922515968	NA	NA	NA	NA	NA	NA	NA	NA	NA	NA	NA	NA	NA	NA	NA	NA	2	2	3	3	-0.647454596990619
231.0744	112381.114350775	-0.700719829025171	0.181651816713818	-3.85748869293784	0.000114557976924394	0.430279761328022	NA	NA	NA	NA	NA	NA	NA	NA	NA	NA	NA	NA	NA	NA	NA	NA	0	2	3	3	-0.853688026367184
216.0153	31835.8499384025	0.75026394311156	0.194570293496086	3.85600458132964	0.000115255328374825	0.432899013375841	NA	NA	NA	NA	NA	NA	NA	NA	NA	NA	NA	NA	NA	NA	NA	NA	0	2	3	3	0.717371729226723
292.1141	23209.1020139958	-0.620247930574255	0.160964972491091	-3.85330995293765	0.000116531720061703	0.437693140551756	NA	NA	NA	NA	NA	NA	NA	NA	NA	NA	NA	NA	NA	NA	NA	NA	0	2	3	3	-0.778276561564669
477.4022	21108.0044786229	-1.53658680668671	0.398908465620944	-3.85197843393685	0.000117167343928327	0.440080543794796	NA	NA	NA	NA	NA	NA	NA	NA	NA	NA	NA	NA	NA	NA	NA	NA	2	2	3	3	-1.33169105309014
407.2289	191176.544320482	-0.43432884168761	0.112850682529462	-3.84870372028294	0.000118744522174144	0.446004425286086	NA	NA	NA	NA	NA	NA	NA	NA	NA	NA	NA	NA	NA	NA	NA	NA	2	2	3	3	-0.575836858408505
591.4399	50203.1094943451	-1.35595601163887	0.354431661541081	-3.82571919715956	0.000130390853108802	0.489748044276661	NA	NA	NA	NA	NA	NA	NA	NA	NA	NA	NA	NA	NA	NA	NA	NA	0	2	3	3	-1.24306578148868
448.2287	8105.19867401892	-0.923715885567826	0.241758025689079	-3.82082821422359	0.00013300427355112	0.499564051458005	NA	NA	NA	NA	NA	NA	NA	NA	NA	NA	NA	NA	NA	NA	NA	NA	1	2	2	3	-1.02487050605608
277.1397	209365.492274095	-0.547604113541767	0.143781655418523	-3.80858122649783	0.000139766434951514	0.524962729677885	NA	NA	NA	NA	NA	NA	NA	NA	NA	NA	NA	NA	NA	NA	NA	NA	2	2	3	3	-0.701920433122225
391.3184	14778.3499633631	-0.97426148882813	0.256186069883973	-3.802944825491	0.000142986209729452	0.537056203743821	NA	NA	NA	NA	NA	NA	NA	NA	NA	NA	NA	NA	NA	NA	NA	NA	0	2	3	3	-1.05932692866504
365.2628	27000.9897397219	-1.47935386171824	0.390631862472252	-3.7870793548576	0.000152428430369574	0.572521184468121	NA	NA	NA	NA	NA	NA	NA	NA	NA	NA	NA	NA	NA	NA	NA	NA	2	2	3	3	-1.29532544025986
354.9595	13558.7820150885	2.12278470667949	0.561207407911417	3.78253151464914	0.000155241431019957	0.583086814910959	NA	NA	NA	NA	NA	NA	NA	NA	NA	NA	NA	NA	NA	NA	NA	NA	2	2	3	3	1.32043791457585
463.0521	3250.31523762256	1.26599651295605	0.334797743720179	3.78137707527131	0.000155963229248826	0.585797889058592	NA	NA	NA	NA	NA	NA	NA	NA	NA	NA	NA	NA	NA	NA	NA	NA	2	2	2	3	0.998157492611294
200.0409	24615.7571699009	0.640241715498173	0.169376441235225	3.7799927240709	0.000156832941746038	0.589064529198118	NA	NA	NA	NA	NA	NA	NA	NA	NA	NA	NA	NA	NA	NA	NA	NA	0	2	3	3	0.644166372900255
422.2497	76696.1794434944	0.612145499719394	0.161959235796299	3.77962699508726	0.000157063470428453	0.589930394929271	NA	NA	NA	NA	NA	NA	NA	NA	NA	NA	NA	NA	NA	NA	NA	NA	0	2	3	3	0.622149461575902
489.2952	4993.71768115524	-1.72464749674729	0.456340421602447	-3.77930030982389	0.000157269658443177	0.590704837112573	NA	NA	NA	NA	NA	NA	NA	NA	NA	NA	NA	NA	NA	NA	NA	NA	2	2	3	3	-1.38716644429712
103.1234	6027.45803105457	-2.09119067196499	0.55346190884652	-3.7783822852837	0.000157850435952475	0.592886237437497	NA	NA	NA	NA	NA	NA	NA	NA	NA	NA	NA	NA	NA	NA	NA	NA	2	2	3	3	-1.52796002837159
231.0663	26354.1431693002	2.84730468211767	0.754454925580193	3.77398912191875	0.000160657768909347	0.603430580023508	NA	NA	NA	NA	NA	NA	NA	NA	NA	NA	NA	NA	NA	NA	NA	NA	2	2	3	3	1.5839226845045
110.0604	12215.2787479468	0.594573379949181	0.157568870962433	3.77341905363361	0.000161025480528269	0.604811704864179	NA	NA	NA	NA	NA	NA	NA	NA	NA	NA	NA	NA	NA	NA	NA	NA	2	2	3	3	0.607637956832508
232.1488	22525.9858722986	-0.653704865321002	0.173338753190234	-3.77125630183564	0.000162427736178629	0.610078577086929	NA	NA	NA	NA	NA	NA	NA	NA	NA	NA	NA	NA	NA	NA	NA	NA	0	2	3	3	-0.809369172761708
483.2713	4491.74899433217	-1.20310188718408	0.320115262381697	-3.75833966251048	0.000171044589119161	0.64244347673157	NA	NA	NA	NA	NA	NA	NA	NA	NA	NA	NA	NA	NA	NA	NA	NA	2	2	3	3	-1.16852347981733
479.0043	3504.87741286489	1.40347961104385	0.373741201122398	3.75521779998834	0.000173190804106368	0.650504660223516	NA	NA	NA	NA	NA	NA	NA	NA	NA	NA	NA	NA	NA	NA	NA	NA	0	2	2	3	1.03850514381728
322.2228	12077.4775362881	-1.07705860316411	0.287575956225471	-3.74530130161385	0.000180177403756992	0.67674632851126	NA	NA	NA	NA	NA	NA	NA	NA	NA	NA	NA	NA	NA	NA	NA	NA	0	2	3	3	-1.11474805316488
477.2195	16702.857019237	-0.408671298469358	0.109211901632914	-3.74200331977547	0.000182559103070574	0.685691991133076	NA	NA	NA	NA	NA	NA	NA	NA	NA	NA	NA	NA	NA	NA	NA	NA	0	2	3	3	-0.544607791999841
202.1315	59117.7313075163	-0.876693903959226	0.235119651675506	-3.72871385999317	0.000192459536794117	0.722878020198705	NA	NA	NA	NA	NA	NA	NA	NA	NA	NA	NA	NA	NA	NA	NA	NA	0	2	3	3	-0.992681435741845
463.0694	9112.62376588165	1.03448262734967	0.277615190999908	3.72631851889551	0.000194296849795842	0.729778967833183	NA	NA	NA	NA	NA	NA	NA	NA	NA	NA	NA	NA	NA	NA	NA	NA	0	2	3	3	0.902755687401736
380.218	19485.0676990378	0.368387279751287	0.0989522658944465	3.72287866701557	0.000196964188794744	0.73979749311306	NA	NA	NA	NA	NA	NA	NA	NA	NA	NA	NA	NA	NA	NA	NA	NA	0	2	2	3	0.419375449163781
311.1725	56598.9206748299	-0.933047334066761	0.250867050801476	-3.7192900824793	0.000199783504513718	0.750386842953523	NA	NA	NA	NA	NA	NA	NA	NA	NA	NA	NA	NA	NA	NA	NA	NA	2	2	3	3	-1.03280071008362
471.0289	6596.36035923725	2.47675520755272	0.667576028148035	3.71007211631557	0.000207200216481911	0.77824401310606	1-Phosphatidyl-1D-myo-inositol_3-phosphate	1	C11H20O16P2	[M+H]+	470.022666	471.0299424	-2.16015991438139	HMDB03850	NA	NA	NA	NA	NA	NA	NA	NA	2	2	3	3	1.44348039482247
417.1868	22369.6251201832	-0.805466015996581	0.217177141065484	-3.70879739941744	0.000208245968009475	0.782171855843588	NA	NA	NA	NA	NA	NA	NA	NA	NA	NA	NA	NA	NA	NA	NA	NA	2	2	0	3	-0.933266869717514
417.9206	14447.3788064523	0.608837747491423	0.164439371760083	3.70250592041738	0.000213480377252969	0.801832296962151	NA	NA	NA	NA	NA	NA	NA	NA	NA	NA	NA	NA	NA	NA	NA	NA	0	2	3	3	0.619721843900745
282.12	104481.082387319	0.596745785694968	0.161305763417161	3.69946970928554	0.000216050423260491	0.811485389766402	NA	NA	NA	NA	NA	NA	NA	NA	NA	NA	NA	NA	NA	NA	NA	NA	0	2	3	3	0.609243986149533
488.9624	3596.21077492864	1.44985918354395	0.391913581529965	3.69943592636914	0.00021607918205435	0.81159340779614	NA	NA	NA	NA	NA	NA	NA	NA	NA	NA	NA	NA	NA	NA	NA	NA	2	2	3	3	1.05349727015547
274.1482	39800.4853951047	-0.911074189007085	0.246478076744147	-3.69637008305941	0.00021870409635314	0.821452585902396	NA	NA	NA	NA	NA	NA	NA	NA	NA	NA	NA	NA	NA	NA	NA	NA	2	2	3	3	-1.01700423595176
184.0721	14141.1596239062	0.529288091742004	0.143618634541882	3.68537198136118	0.000228368851115589	0.857753404790152	NA	NA	NA	NA	NA	NA	NA	NA	NA	NA	NA	NA	NA	NA	NA	NA	1	2	2	3	0.560154035313441
259.1404	322363.475311594	-0.61004180337091	0.165865841737675	-3.67792305504182	0.00023514086578891	0.883189091903145	NA	NA	NA	NA	NA	NA	NA	NA	NA	NA	NA	NA	NA	NA	NA	NA	2	2	3	3	-0.766585856878075
326.9506	71416.3164532841	1.52386531451186	0.415275126711632	3.66953187535847	0.00024299503860946	0.912689365017131	NA	NA	NA	NA	NA	NA	NA	NA	NA	NA	NA	NA	NA	NA	NA	NA	2	2	2	3	1.07822853554451
453.2973	11653.8085117429	-0.61602988423819	0.168044097366667	-3.66588231239109	0.000246487268953287	0.925806182188545	NA	NA	NA	NA	NA	NA	NA	NA	NA	NA	NA	NA	NA	NA	NA	NA	2	2	3	3	-0.771968454284507
480.9906	7112.00230812708	1.58116517406015	0.431897659219388	3.6609718536515	0.00025126036316383	0.943733924043345	NA	NA	NA	NA	NA	NA	NA	NA	NA	NA	NA	NA	NA	NA	NA	NA	2	2	3	3	1.09145010537532
290.9282	32304.0625666814	0.752995302071885	0.206324727830078	3.6495640148961	0.00026268577342667	0.986647764990573	NA	NA	NA	NA	NA	NA	NA	NA	NA	NA	NA	NA	NA	NA	NA	NA	2	2	3	3	0.719099091775781
487.3114	8192.91784959936	1.72415093637129	0.472797929673631	3.64669730589019	0.000265632527255414	0.997715772371335	NA	NA	NA	NA	NA	NA	NA	NA	NA	NA	NA	NA	NA	NA	NA	NA	2	2	3	3	1.16325647907311
346.3397	17768.5194228203	0.799198106726315	0.219261199683374	3.64495910758677	0.000267434321437376	1	NA	NA	NA	NA	NA	NA	NA	NA	NA	NA	NA	NA	NA	NA	NA	NA	2	2	3	3	0.760334091973993
435.1969	46570.6411657576	-0.543743177592821	0.149717652125527	-3.63179070652894	0.000281461355381659	1	NA	NA	NA	NA	NA	NA	NA	NA	NA	NA	NA	NA	NA	NA	NA	NA	1	2	2	3	-0.695956764077311
194.1654	53972.5763603232	0.584738928658131	0.161174313010714	3.62799082394266	0.000285635410175397	1	NA	NA	NA	NA	NA	NA	NA	NA	NA	NA	NA	NA	NA	NA	NA	NA	2	2	3	3	0.60122942574467
384.1971	19947.2626102633	-2.97118790199726	0.819068529623737	-3.62752052427427	0.00028615603439124	1	NA	NA	NA	NA	NA	NA	NA	NA	NA	NA	NA	NA	NA	NA	NA	NA	2	2	3	3	-1.99916335371154
156.0412	34690.3129995253	-1.46571989503959	0.405043989876962	-3.61866842039756	0.000296122757940477	1	NA	NA	NA	NA	NA	NA	NA	NA	NA	NA	NA	NA	NA	NA	NA	NA	0	2	3	3	-1.284591392392
288.192	33907.3402629514	1.073907064548	0.297139444908164	3.61415181643052	0.00030133246432094	1	NA	NA	NA	NA	NA	NA	NA	NA	NA	NA	NA	NA	NA	NA	NA	NA	0	2	3	3	0.924023252286941
199.1008	11511.8350181192	3.35209417429241	0.927646463856562	3.61354708382818	0.000302036477141287	1	NA	NA	NA	NA	NA	NA	NA	NA	NA	NA	NA	NA	NA	NA	NA	NA	2	2	3	3	1.73132203909024
269.15	22471.7019507681	-0.708945018075934	0.196337292899715	-3.61085256705689	0.00030519212135787	1	NA	NA	NA	NA	NA	NA	NA	NA	NA	NA	NA	NA	NA	NA	NA	NA	2	2	3	3	-0.867216080204003
470.991	8204.03406421867	1.80684200692667	0.500408161041756	3.61073648991887	0.000305328754607002	1	NA	NA	NA	NA	NA	NA	NA	NA	NA	NA	NA	NA	NA	NA	NA	NA	2	2	3	3	1.20495769490087
592.4432	21310.9001270166	-1.25497423152147	0.347784331628182	-3.60848410175985	0.000307991384411131	1	NA	NA	NA	NA	NA	NA	NA	NA	NA	NA	NA	NA	NA	NA	NA	NA	2	2	3	3	-1.18992330143745
457.2405	6622.60938232212	1.51707537909836	0.420473601854113	3.6080157527338	0.000308547760268083	1	NA	NA	NA	NA	NA	NA	NA	NA	NA	NA	NA	NA	NA	NA	NA	NA	2	2	3	3	1.07346716325018
466.0968	19099.4484154127	0.493699896440666	0.136942051174512	3.60517381042818	0.000311944081097625	1	NA	NA	NA	NA	NA	NA	NA	NA	NA	NA	NA	NA	NA	NA	NA	NA	2	2	3	3	0.533034088573198
412.7669	17439.6634929597	0.683308851634962	0.189552784810295	3.60484733747815	0.00031233647275127	1	NA	NA	NA	NA	NA	NA	NA	NA	NA	NA	NA	NA	NA	NA	NA	NA	0	2	3	3	0.676533218094937
450.3785	5401.22083312656	-1.57265386626564	0.436505683783674	-3.60282563249515	0.000314776693409724	1	NA	NA	NA	NA	NA	NA	NA	NA	NA	NA	NA	NA	NA	NA	NA	NA	0	2	3	3	-1.3431154022738
395.0671	31051.7372167256	1.15043006472156	0.319404205355286	3.60179999334037	0.000316021464480508	1	NA	NA	NA	NA	NA	NA	NA	NA	NA	NA	NA	NA	NA	NA	NA	NA	2	2	2	3	0.955152007103895
251.0435	23239.1022162464	0.827695686469147	0.230035256569162	3.59812534310493	0.000320519150303765	1	NA	NA	NA	NA	NA	NA	NA	NA	NA	NA	NA	NA	NA	NA	NA	NA	2	2	3	3	0.785523969063643
267.1271	26984.5383356592	-0.270123787106076	0.0750858759730629	-3.59753127476308	0.000321251878042036	1	NA	NA	NA	NA	NA	NA	NA	NA	NA	NA	NA	NA	NA	NA	NA	NA	2	2	3	3	-0.367457389624031
319.1251	16103.7231545098	-0.857767554161245	0.238680950437548	-3.59378305050652	0.000325911237064511	1	NA	NA	NA	NA	NA	NA	NA	NA	NA	NA	NA	NA	NA	NA	NA	NA	2	2	3	3	-0.979658787651957
227.1395	98482.4414701895	-0.343967923001196	0.0958401536408129	-3.58897507917516	0.000331980570749288	1	NA	NA	NA	NA	NA	NA	NA	NA	NA	NA	NA	NA	NA	NA	NA	NA	1	2	2	3	-0.465001871358649
355.1617	21535.6718645498	-1.86854203413981	0.520776696604832	-3.58799087271308	0.000333235952596004	1	NA	NA	NA	NA	NA	NA	NA	NA	NA	NA	NA	NA	NA	NA	NA	NA	2	2	3	3	-1.44537441664522
241.1298	24003.8732178458	-0.745824193316596	0.208220839124497	-3.58189024908626	0.000341117103070267	1	NA	NA	NA	NA	NA	NA	NA	NA	NA	NA	NA	NA	NA	NA	NA	NA	0	2	3	3	-0.88682205996165
375.1762	15271.5335964042	-0.515815118906135	0.144268297911609	-3.57538784592973	0.000349709071256169	1	NA	NA	NA	NA	NA	NA	NA	NA	NA	NA	NA	NA	NA	NA	NA	NA	2	2	1	3	-0.669002040427287
247.1404	100455.873536536	-0.603274693983833	0.168762758617699	-3.57469087922675	0.000350641925140834	1	NA	NA	NA	NA	NA	NA	NA	NA	NA	NA	NA	NA	NA	NA	NA	NA	2	2	3	3	-0.75855332879438
62.06	18333.4863944276	0.755152935602173	0.211427194980277	3.57169254254457	0.000354681649770156	1	NA	NA	NA	NA	NA	NA	NA	NA	NA	NA	NA	NA	NA	NA	NA	NA	2	2	3	3	0.723426920048788
295.1652	33877.0320352202	0.902938181081288	0.253212556084695	3.56592972735235	0.00036256852340261	1	NA	NA	NA	NA	NA	NA	NA	NA	NA	NA	NA	NA	NA	NA	NA	NA	2	2	2	3	0.832739467329044
419.1773	15000.1848187565	-0.625458926019227	0.175416015831011	-3.56557480259824	0.000363059587756883	1	NA	NA	NA	NA	NA	NA	NA	NA	NA	NA	NA	NA	NA	NA	NA	NA	2	2	3	3	-0.782801374336618
192.0557	11013.2472464546	3.28394690934683	0.921367043723518	3.56421138754369	0.000364951761062065	1	NA	NA	NA	NA	NA	NA	NA	NA	NA	NA	NA	NA	NA	NA	NA	NA	2	2	3	3	1.71657653784769
329.0637	152256.697432193	-0.325865259633834	0.0916781426038182	-3.5544487527637	0.000378772320693889	1	NA	NA	NA	NA	NA	NA	NA	NA	NA	NA	NA	NA	NA	NA	NA	NA	1	2	3	3	-0.4376629712009
407.292	15151.6251128878	-0.862768926336246	0.242783909044072	-3.55364953852699	0.000379925134028697	1	NA	NA	NA	NA	NA	NA	NA	NA	NA	NA	NA	NA	NA	NA	NA	NA	2	2	3	3	-0.983981128065264
148.0607	1314720.86551769	-0.521651095456266	0.146949412738086	-3.54986852779075	0.000385423583260476	1	NA	NA	NA	NA	NA	NA	NA	NA	NA	NA	NA	NA	NA	NA	NA	NA	2	2	3	3	-0.674856318904119
129.0662	72923.056938071	0.470576924296869	0.13262519132283	3.5481715019842	0.000387915546820434	1	NA	NA	NA	NA	NA	NA	NA	NA	NA	NA	NA	NA	NA	NA	NA	NA	2	2	3	3	0.515424752114151
394.1902	11854.2582222008	-2.86709636970346	0.808091339578283	-3.54798551757739	0.000388189565485055	1	NA	NA	NA	NA	NA	NA	NA	NA	NA	NA	NA	NA	NA	NA	NA	NA	2	2	1	3	-1.93890851281277
369.1867	17671.5296515404	-2.2483947757443	0.634122536125611	-3.54567870979895	0.000391603352126598	1	NA	NA	NA	NA	NA	NA	NA	NA	NA	NA	NA	NA	NA	NA	NA	NA	2	2	3	3	-1.57694295188947
438.2078	30172.796278158	-0.553132209718366	0.156229493347557	-3.54051080795504	0.000399353278329446	1	NA	NA	NA	NA	NA	NA	NA	NA	NA	NA	NA	NA	NA	NA	NA	NA	1	2	3	3	-0.707052086385998
311.1702	124368.839567575	-0.773010148775399	0.218800460343179	-3.53294571484433	0.000410956846213405	1	NA	NA	NA	NA	NA	NA	NA	NA	NA	NA	NA	NA	NA	NA	NA	NA	1	2	2	3	-0.903759147777906
309.1657	13803325.7462209	-0.741848266955858	0.210201461194482	-3.52922507170152	0.00041677850394787	1	NA	NA	NA	NA	NA	NA	NA	NA	NA	NA	NA	NA	NA	NA	NA	NA	2	2	3	3	-0.882873741352767
310.1693	1927899.16424772	-0.794193149704489	0.225195091295506	-3.52668943685957	0.000420790022396739	1	NA	NA	NA	NA	NA	NA	NA	NA	NA	NA	NA	NA	NA	NA	NA	NA	1	2	3	3	-0.927095655036552
369.3363	25434.6995182733	0.799846448270487	0.226948141242744	3.52435778451681	0.000424510623815127	1	NA	NA	NA	NA	NA	NA	NA	NA	NA	NA	NA	NA	NA	NA	NA	NA	1	2	2	3	0.763902873714573
192.0467	41853.3272409549	2.87944076471373	0.817578893603791	3.52191181455468	0.000428446640114168	1	NA	NA	NA	NA	NA	NA	NA	NA	NA	NA	NA	NA	NA	NA	NA	NA	2	2	2	3	1.59573001258354
370.1068	20150.5441067049	-0.40785050532591	0.1158044034338	-3.52189116503725	0.000428480013569195	1	NA	NA	NA	NA	NA	NA	NA	NA	NA	NA	NA	NA	NA	NA	NA	NA	2	2	3	3	-0.543833955283836
252.9725	335433.108441959	0.755187087901852	0.214644882418071	3.51830930881896	0.000434305825281149	1	NA	NA	NA	NA	NA	NA	NA	NA	NA	NA	NA	NA	NA	NA	NA	NA	2	2	3	3	0.724294111463769
449.0478	3538.6480928679	1.4207461398416	0.403997627425721	3.5167190186106	0.000436916030116825	1	NA	NA	NA	NA	NA	NA	NA	NA	NA	NA	NA	NA	NA	NA	NA	NA	2	2	3	3	1.04079640280318
498.061	8698.47266620278	0.978652477853811	0.278435591592077	3.51482535784286	0.000440043268951752	1	NA	NA	NA	NA	NA	NA	NA	NA	NA	NA	NA	NA	NA	NA	NA	NA	2	2	3	3	0.877957612340006
286.1764	73764.3671374825	-0.820032242028488	0.233377997757171	-3.51375129579151	0.00044182627551565	1	NA	NA	NA	NA	NA	NA	NA	NA	NA	NA	NA	NA	NA	NA	NA	NA	2	2	1	3	-0.947806534309392
216.0874	51946.6671720393	-0.396363722091064	0.112818585253372	-3.51328392570156	0.000442604241231925	1	NA	NA	NA	NA	NA	NA	NA	NA	NA	NA	NA	NA	NA	NA	NA	NA	2	2	3	3	-0.533034088573197
481.2917	12488.7280628619	-0.753904746345372	0.214753477353007	-3.51055897039618	0.000447165612661901	1	NA	NA	NA	NA	NA	NA	NA	NA	NA	NA	NA	NA	NA	NA	NA	NA	2	2	3	3	-0.891776986596276
149.0641	53647.7633115723	-0.643377557986397	0.183491678228463	-3.50630374193501	0.000454376381791915	1	NA	NA	NA	NA	NA	NA	NA	NA	NA	NA	NA	NA	NA	NA	NA	NA	2	2	3	3	-0.801063575085247
263.0134	14438.7766122813	2.01025067763755	0.573546176564491	3.50495001061438	0.000456693025849497	1	NA	NA	NA	NA	NA	NA	NA	NA	NA	NA	NA	NA	NA	NA	NA	NA	2	2	3	3	1.27701390620293
180.0884	26612.981617193	-1.15805205498143	0.33069750168099	-3.5018470024565	0.000462044863114687	1	NA	NA	NA	NA	NA	NA	NA	NA	NA	NA	NA	NA	NA	NA	NA	NA	2	2	3	3	-1.14764581402502
445.2542	3176.46306235996	1.22350093996782	0.349735888717216	3.49835684423311	0.000468134326544826	1	MG(0:0/22:5(4Z,7Z,10Z,13Z,16Z)/0:0),MG(0:0/22:5(7Z,10Z,13Z,16Z,19Z)/0:0),MG(22:5(4Z,7Z,10Z,13Z,16Z)/0:0/0:0),MG(22:5(7Z,10Z,13Z,16Z,19Z)/0:0/0:0),11-Carboxy-gamma-chromanol	1	C25H40O4	[M+(41K)]+	404.29266	445.2539364	0.538344482454038	HMDB11555,HMDB11556,HMDB11585,HMDB11586,HMDB12517	Androstane-3,17-diol_dipropionate	1	C25H40O4	[M+(41K)]+	404.29266	445.2539364	0.538344482454038	C14624	2	2	3	3	0.98723498595774
247.1767	26974.5444721385	0.908933868633457	0.260069977022704	3.49495885314786	0.000474134843782191	1	NA	NA	NA	NA	NA	NA	NA	NA	NA	NA	NA	NA	NA	NA	NA	NA	2	2	3	3	0.837468188545344
330.0879	146910.731915369	0.586084028586664	0.167826968655205	3.49219218629131	0.000479073413896718	1	NA	NA	NA	NA	NA	NA	NA	NA	NA	NA	NA	NA	NA	NA	NA	NA	2	2	3	3	0.602829234860826
480.1663	5144.00420094274	-2.39960995562226	0.687501056326339	-3.4903363908189	0.000482412896199804	1	NA	NA	NA	NA	NA	NA	NA	NA	NA	NA	NA	NA	NA	NA	NA	NA	2	2	3	3	-1.65052661414138
251.1393	25337.7008641029	-0.671658695994391	0.192951237934405	-3.48097635021509	0.000499589600922502	1	NA	NA	NA	NA	NA	NA	NA	NA	NA	NA	NA	NA	NA	NA	NA	NA	0	2	3	3	-0.822401219215891
499.2574	4355.71866089345	-2.08342063722489	0.600335568261526	-3.47042678690209	0.000519631981858264	1	NA	NA	NA	NA	NA	NA	NA	NA	NA	NA	NA	NA	NA	NA	NA	NA	2	2	3	3	-1.51732483005038
326.2328	9363.12049566869	-2.34343716248145	0.675273623886907	-3.47035198708417	0.000519776727517934	1	NA	NA	NA	NA	NA	NA	NA	NA	NA	NA	NA	NA	NA	NA	NA	NA	2	2	1	3	-1.61019904738187
417.2171	12049.9635756399	-0.704187446730988	0.203494857323139	-3.46046802358635	0.000539237272487576	1	NA	NA	NA	NA	NA	NA	NA	NA	NA	NA	NA	NA	NA	NA	NA	NA	0	2	3	3	-0.858501431090828
122.0273	24980.4802135847	1.65688898705576	0.479161899612452	3.45788967861563	0.000544424272567382	1	NA	NA	NA	NA	NA	NA	NA	NA	NA	NA	NA	NA	NA	NA	NA	NA	2	2	3	3	1.13611886202165
497.3227	4690.55707217757	-1.62072478054496	0.469331074828488	-3.45326543983314	0.000553843728313554	1	NA	NA	NA	NA	NA	NA	NA	NA	NA	NA	NA	NA	NA	NA	NA	NA	2	2	3	3	-1.36311821217057
90.0557	12438.1300386324	3.47071898228735	1.00545681400798	3.45188270041383	0.000556689680101985	1	NA	NA	NA	NA	NA	NA	NA	NA	NA	NA	NA	NA	NA	NA	NA	NA	2	2	2	3	1.77153037754495
423.3235	12345.2597155881	-0.926771780671917	0.269797296708203	-3.43506696315886	0.000592407423371131	1	NA	NA	NA	NA	NA	NA	NA	NA	NA	NA	NA	NA	NA	NA	NA	NA	0	2	3	3	-1.02712968778914
372.9311	29834.3133711392	1.10284407055687	0.321879266902684	3.42626625557184	0.000611940204049619	1	NA	NA	NA	NA	NA	NA	NA	NA	NA	NA	NA	NA	NA	NA	NA	NA	2	2	3	3	0.934298863498196
347.1216	1318185.01264522	-0.421559961069198	0.123138477700171	-3.42346250288761	0.000618287812988487	1	NA	NA	NA	NA	NA	NA	NA	NA	NA	NA	NA	NA	NA	NA	NA	NA	2	2	3	3	-0.556254911442314
398.1037	16024.7119170095	0.781641084837963	0.228743455590808	3.4171079684842	0.000632901740554558	1	NA	NA	NA	NA	NA	NA	NA	NA	NA	NA	NA	NA	NA	NA	NA	NA	2	2	1	3	0.74615457758445
389.2392	22338.166260205	0.540589305921745	0.158288321395667	3.41521914665111	0.000637307144921396	1	NA	NA	NA	NA	NA	NA	NA	NA	NA	NA	NA	NA	NA	NA	NA	NA	2	2	1	3	0.571117298828856
216.1069	12461.5956782984	3.47360005965511	1.0176340930463	3.41340771048347	0.000641558838032265	1	NA	NA	NA	NA	NA	NA	NA	NA	NA	NA	NA	NA	NA	NA	NA	NA	2	2	3	3	1.77474440430908
327.2273	12640.6315190308	-0.990573052291462	0.290364199677592	-3.41148479527212	0.000646101045979063	1	NA	NA	NA	NA	NA	NA	NA	NA	NA	NA	NA	NA	NA	NA	NA	NA	2	2	3	3	-1.06519281244901
216.0956	12353.1142085855	3.46022560202773	1.01532897920729	3.40798467579371	0.000654445698956723	1	NA	NA	NA	NA	NA	NA	NA	NA	NA	NA	NA	NA	NA	NA	NA	NA	2	2	3	3	1.76833454712326
221.0252	29669.1677228124	1.17705234616668	0.345979371112276	3.40208822966126	0.000668730448042551	1	NA	NA	NA	NA	NA	NA	NA	NA	NA	NA	NA	NA	NA	NA	NA	NA	2	2	0	3	0.966800195354011
405.0264	11458.6629838693	1.94114450420386	0.571462204063592	3.39680295634714	0.000681780412054568	1	NA	NA	NA	NA	NA	NA	NA	NA	NA	NA	NA	NA	NA	NA	NA	NA	2	2	3	3	1.25617761525292
310.1711	11498.019316757	3.35022541961884	0.987365805986169	3.39309443299252	0.000691078096809533	1	NA	NA	NA	NA	NA	NA	NA	NA	NA	NA	NA	NA	NA	NA	NA	NA	1	2	2	3	1.72834277370773
289.1621	20857.7783420028	0.939448981512953	0.276881732194275	3.39296122596411	0.000691414244134443	1	NA	NA	NA	NA	NA	NA	NA	NA	NA	NA	NA	NA	NA	NA	NA	NA	0	2	3	3	0.858501431090828
197.0689	27494.4597597334	-0.754205903869509	0.222405104705067	-3.39113576043889	0.000696036135148568	1	NA	NA	NA	NA	NA	NA	NA	NA	NA	NA	NA	NA	NA	NA	NA	NA	0	2	3	3	-0.8927706007567
310.9765	33090.09213156	1.40048772921735	0.413421200419222	3.38755663182539	0.000705181572202816	1	NA	NA	NA	NA	NA	NA	NA	NA	NA	NA	NA	NA	NA	NA	NA	NA	2	2	3	3	1.03736155634212
106.9509	34706.5180895302	-0.603459170183329	0.178543081955214	-3.37990788315562	0.000725101277650556	1	NA	NA	NA	NA	NA	NA	NA	NA	NA	NA	NA	NA	NA	NA	NA	NA	2	2	3	3	-0.760334091973993
227.0685	45542.9223791362	-0.793390033378149	0.234805086107128	-3.37893035679888	0.000727684396494051	1	NA	NA	NA	NA	NA	NA	NA	NA	NA	NA	NA	NA	NA	NA	NA	NA	2	2	3	3	-0.926070549527643
219.027	56167.7147740833	1.60373531280254	0.475509823808399	3.37266494298285	0.000744444825338376	1	NA	NA	NA	NA	NA	NA	NA	NA	NA	NA	NA	NA	NA	NA	NA	NA	0	2	3	3	1.10241139023583
330.0669	15063.1754917633	-0.283192252689784	0.0839848625670703	-3.37194399125946	0.000746396255148236	1	NA	NA	NA	NA	NA	NA	NA	NA	NA	NA	NA	NA	NA	NA	NA	NA	2	2	3	3	-0.386084246942047
442.1364	9170.32444455802	-2.26654752732255	0.672270343943084	-3.37148224333162	0.000747648581869665	1	NA	NA	NA	NA	NA	NA	NA	NA	NA	NA	NA	NA	NA	NA	NA	NA	2	2	3	3	-1.58861905906225
367.1711	20358.1454616473	-0.55398989277391	0.164515742942834	-3.36739744698118	0.000758812428337349	1	NA	NA	NA	NA	NA	NA	NA	NA	NA	NA	NA	NA	NA	NA	NA	NA	0	2	3	3	-0.708766776782055
242.1003	30285.0808214327	0.794783526168896	0.236211035949488	3.36471800724356	0.000766219257429866	1	NA	NA	NA	NA	NA	NA	NA	NA	NA	NA	NA	NA	NA	NA	NA	NA	2	2	0	3	0.756774967833843
477.0455	3298.02988217317	1.29276770246676	0.386678601519181	3.34326155465481	0.000827998177960761	1	NA	NA	NA	NA	NA	NA	NA	NA	NA	NA	NA	NA	NA	NA	NA	NA	2	2	3	3	1.00809057537416
312.1169	12896.6421039812	-0.505792070019688	0.151459111312309	-3.33946281367479	0.000839405884120314	1	NA	NA	NA	NA	NA	NA	NA	NA	NA	NA	NA	NA	NA	NA	NA	NA	2	2	3	3	-0.656533585681715
327.0479	18683.7125348904	0.621650584586292	0.186300365630094	3.33681891865205	0.000847431415454447	1	NA	NA	NA	NA	NA	NA	NA	NA	NA	NA	NA	NA	NA	NA	NA	NA	2	2	3	3	0.627828227314766
360.1502	61172.0768303985	1.51292510252563	0.453630380811916	3.3351494223508	0.000852535759111133	1	NA	NA	NA	NA	NA	NA	NA	NA	NA	NA	NA	NA	NA	NA	NA	NA	2	2	3	3	1.07109557891242
421.0719	13116.2715080578	2.31101609561896	0.692928090918069	3.33514563186069	0.000852547380586832	1	NA	NA	NA	NA	NA	NA	NA	NA	NA	NA	NA	NA	NA	NA	NA	NA	1	2	3	3	1.39066800803296
290.0761	9007.22477786332	2.97170623210076	0.891709559667264	3.33259434070622	0.000860402941620735	1	Cysteinyl-Lysine,Lysyl-Cysteine,Lansiumamide_A	1	C9H19N3O3S	[M+(41K)]+	249.114714	290.0759904	0.297508248941972	HMDB28780,HMDB28948,HMDB38574	NA	NA	NA	NA	NA	NA	NA	NA	2	2	3	3	1.63003148914838
542.2609	31872.6535783389	4.88021456793735	1.46587462061906	3.3292169052469	0.000870905504083544	1	NA	NA	NA	NA	NA	NA	NA	NA	NA	NA	NA	NA	NA	NA	NA	NA	2	2	3	3	2.0968522616183
281.1426	30763.9819384211	-0.304770987577681	0.0922322509013361	-3.30438631389041	0.00095184571870525	1	NA	NA	NA	NA	NA	NA	NA	NA	NA	NA	NA	NA	NA	NA	NA	NA	2	2	2	3	-0.412826441952671
451.2819	11838.8990393301	-0.731652966052427	0.221465105803241	-3.30369411198556	0.000954198847075018	1	NA	NA	NA	NA	NA	NA	NA	NA	NA	NA	NA	NA	NA	NA	NA	NA	2	2	3	3	-0.875997093269424
469.1097	9729.67901663878	-0.883675145956237	0.268255836598384	-3.29415067780695	0.000987195639053394	1	NA	NA	NA	NA	NA	NA	NA	NA	NA	NA	NA	NA	NA	NA	NA	NA	2	2	0	3	-0.998157492611294
226.1272	42506.0276613747	-0.763740383459769	0.232059338171312	-3.29114264255962	0.000997813034609208	1	NA	NA	NA	NA	NA	NA	NA	NA	NA	NA	NA	NA	NA	NA	NA	NA	0	2	3	3	-0.898750901386185
417.0615	20875.4958310359	1.4665717528013	0.447976371367549	3.27377032927933	0.00106122827974023	1	NA	NA	NA	NA	NA	NA	NA	NA	NA	NA	NA	NA	NA	NA	NA	NA	1	2	3	3	1.05932692866504
198.1127	21306.2089440885	-0.372189701783814	0.113721593736516	-3.27281468325311	0.00106482267111899	1	NA	NA	NA	NA	NA	NA	NA	NA	NA	NA	NA	NA	NA	NA	NA	NA	2	2	3	3	-0.50326869300313
194.6078	32139.0309604955	-1.04880314382854	0.320835997855383	-3.26896966312767	0.00107939873806835	1	NA	NA	NA	NA	NA	NA	NA	NA	NA	NA	NA	NA	NA	NA	NA	NA	2	2	3	3	-1.09387459260759
310.1758	187297.848753052	-0.656175568357662	0.200923133528825	-3.26580397604403	0.00109153781530148	1	NA	NA	NA	NA	NA	NA	NA	NA	NA	NA	NA	NA	NA	NA	NA	NA	2	2	1	3	-0.811222447667852
189.1794	81016.2182252923	-0.592885518222618	0.181787723617122	-3.26141670309565	0.00110856997459467	1	NA	NA	NA	NA	NA	NA	NA	NA	NA	NA	NA	NA	NA	NA	NA	NA	2	2	3	3	-0.747918776208809
433.0351	16194.7746013314	2.15412904399981	0.661099692345807	3.25840273250805	0.00112041277624833	1	NA	NA	NA	NA	NA	NA	NA	NA	NA	NA	NA	NA	NA	NA	NA	NA	2	2	3	3	1.33819785935
434.2129	17638.1621001189	-0.586066659197229	0.18047553912567	-3.24734677085039	0.00116486368683697	1	NA	NA	NA	NA	NA	NA	NA	NA	NA	NA	NA	NA	NA	NA	NA	NA	2	2	3	3	-0.736492634425237
320.1089	12630.3343220165	-0.764198057755639	0.235415762884601	-3.24616350405662	0.001169716381272	1	NA	NA	NA	NA	NA	NA	NA	NA	NA	NA	NA	NA	NA	NA	NA	NA	0	2	3	3	-0.899750744841748
279.1706	37293.9636852106	1.06577215301754	0.328460371398984	3.24475110491466	0.00117553322580737	1	NA	NA	NA	NA	NA	NA	NA	NA	NA	NA	NA	NA	NA	NA	NA	NA	2	2	3	3	0.916888003147041
429.2448	15457.3613908433	-0.762656760571947	0.23556457682172	-3.23756980298927	0.00120552444064137	1	NA	NA	NA	NA	NA	NA	NA	NA	NA	NA	NA	NA	NA	NA	NA	NA	2	2	3	3	-0.897751955593791
590.2279	8164.94875752771	2.81736666538573	0.871103498487144	3.23425020135804	0.00121962558972149	1	NA	NA	NA	NA	NA	NA	NA	NA	NA	NA	NA	NA	NA	NA	NA	NA	2	2	3	3	1.56320949393301
595.0874	8133.18989601401	2.8112114065204	0.870212688147489	3.23048772421937	0.00123579211069753	1	NA	NA	NA	NA	NA	NA	NA	NA	NA	NA	NA	NA	NA	NA	NA	NA	0	2	3	3	1.55869654619348
260.1608	62637.2373151307	1.06965631110081	0.331485217214687	3.22685976795171	0.00125156782193133	1	NA	NA	NA	NA	NA	NA	NA	NA	NA	NA	NA	NA	NA	NA	NA	NA	0	2	3	3	0.920959547334915
457.13	8696.92021865665	0.707097126007915	0.220016977154483	3.21382983782853	0.00130977268548415	1	NA	NA	NA	NA	NA	NA	NA	NA	NA	NA	NA	NA	NA	NA	NA	NA	0	2	3	3	0.695956764077311
591.107	8081.20400232127	2.80107762861206	0.871895878695504	3.21262859138974	0.00131526254799085	1	NA	NA	NA	NA	NA	NA	NA	NA	NA	NA	NA	NA	NA	NA	NA	NA	0	2	2	3	1.54976469671667
358.2589	17587.3872900565	-0.904399476592606	0.281631528501166	-3.21128632651959	0.00132142199902324	1	NA	NA	NA	NA	NA	NA	NA	NA	NA	NA	NA	NA	NA	NA	NA	NA	2	2	0	3	-1.01588561396937
213.0987	26001.9126273935	0.80266041776592	0.249950699423572	3.2112749418865	0.00132147435503362	1	NA	NA	NA	NA	NA	NA	NA	NA	NA	NA	NA	NA	NA	NA	NA	NA	0	2	3	3	0.765690916839005
304.1617	19144.7218606807	0.543355442303587	0.169254682542288	3.21028307248062	0.00132604315035255	1	NA	NA	NA	NA	NA	NA	NA	NA	NA	NA	NA	NA	NA	NA	NA	NA	2	2	3	3	0.573475481900442
368.2282	12162.2286048293	-2.42087609747899	0.756172166176509	-3.20148797557552	0.00136719781296769	1	NA	NA	NA	NA	NA	NA	NA	NA	NA	NA	NA	NA	NA	NA	NA	NA	2	2	3	3	-1.66904655878985
230.1332	59348.4733698076	-0.67690477128725	0.212153879544244	-3.19063112464123	0.00141962404941611	1	NA	NA	NA	NA	NA	NA	NA	NA	NA	NA	NA	NA	NA	NA	NA	NA	2	2	3	3	-0.828029293926743
309.1457	13452.8932789135	-0.651297735564818	0.204208942752939	-3.18936931353093	0.00142583591902102	1	NA	NA	NA	NA	NA	NA	NA	NA	NA	NA	NA	NA	NA	NA	NA	NA	2	2	3	3	-0.80659446030711
209.0905	22731.0322424093	-0.592383986211798	0.186283355167222	-3.1800156577598	0.00147267094765543	1	NA	NA	NA	NA	NA	NA	NA	NA	NA	NA	NA	NA	NA	NA	NA	NA	2	2	0	3	-0.747036386262388
183.0504	8094.34364721835	2.80364320111207	0.881973587470974	3.17882898188755	0.00147871308207699	1	NA	NA	NA	NA	NA	NA	NA	NA	NA	NA	NA	NA	NA	NA	NA	NA	2	2	3	3	1.55421512249311
86.097	10530.7880779699	3.21475964871972	1.01137807159344	3.17859338561179	0.00147991536948748	1	NA	NA	NA	NA	NA	NA	NA	NA	NA	NA	NA	NA	NA	NA	NA	NA	1	2	3	3	1.70504326264525
230.139	37773.4292183888	-0.439222575734297	0.138218119423738	-3.17774961463456	0.001484228668222	1	NA	NA	NA	NA	NA	NA	NA	NA	NA	NA	NA	NA	NA	NA	NA	NA	2	2	3	3	-0.580569279351083
251.1605	45737.3389530516	-1.57704190300617	0.497313878882033	-3.17111982989773	0.0015185248826912	1	NA	NA	NA	NA	NA	NA	NA	NA	NA	NA	NA	NA	NA	NA	NA	NA	2	2	3	3	-1.34476182159125
210.941	7624.26235326602	2.70881495779963	0.855528649185316	3.16624692858518	0.00154419647964119	1	NA	NA	NA	NA	NA	NA	NA	NA	NA	NA	NA	NA	NA	NA	NA	NA	2	2	3	3	1.51521826879865
409.0369	18788.8180165846	2.06692256750662	0.652844675863264	3.16602500399273	0.00154537509206896	1	NA	NA	NA	NA	NA	NA	NA	NA	NA	NA	NA	NA	NA	NA	NA	NA	0	2	3	3	1.30777858639595
333.152	13255.9728096879	-0.530563466537904	0.167606490660077	-3.16553054985167	0.00154800405299139	1	NA	NA	NA	NA	NA	NA	NA	NA	NA	NA	NA	NA	NA	NA	NA	NA	2	2	3	3	-0.682417423406447
393.063	13248.5548406279	1.88942169343069	0.598309223959494	3.1579350906992	0.00158890932388332	1	NA	NA	NA	NA	NA	NA	NA	NA	NA	NA	NA	NA	NA	NA	NA	NA	0	2	3	3	1.23444193865476
366.2136	16133.91066744	0.756422504448289	0.239944157083533	3.15249395377005	0.00161882174051606	1	NA	NA	NA	NA	NA	NA	NA	NA	NA	NA	NA	NA	NA	NA	NA	NA	0	2	3	3	0.726898961232583
575.2452	7366.29820231486	2.65399664803535	0.846983739827433	3.13346823939747	0.00172753613314441	1	Corchoroside_A	1	C29H42O9	[M+(41K)]+	534.282885	575.2441614	1.77646305454332	HMDB33846	Helveticoside,Corotoxigenin-3-O-alpha-L-rhamnopyranoside	1	C29H42O9	[M+(41K)]+	534.282885	575.2441614	1.77646305454332	C08869,C17525	2	2	3	3	1.50271786580766
232.1407	32950.9982104259	0.978323274843762	0.312564179582414	3.12999165851571	0.0017481126698332	1	NA	NA	NA	NA	NA	NA	NA	NA	NA	NA	NA	NA	NA	NA	NA	NA	2	2	3	3	0.876976931457259
399.1761	21057.0297077202	-0.384746465045965	0.123139821060548	-3.12446828111587	0.0017812672530968	1	NA	NA	NA	NA	NA	NA	NA	NA	NA	NA	NA	NA	NA	NA	NA	NA	2	2	3	3	-0.519239108458258
365.1918	37464.8899006553	-0.400612854158741	0.128315491191334	-3.12209266737231	0.00179570406529319	1	NA	NA	NA	NA	NA	NA	NA	NA	NA	NA	NA	NA	NA	NA	NA	NA	0	2	3	3	-0.534573096187871
298.0527	16008.4466147448	0.643120106275327	0.206154018256489	3.11960985148095	0.00181090722429775	1	NA	NA	NA	NA	NA	NA	NA	NA	NA	NA	NA	NA	NA	NA	NA	NA	0	2	3	3	0.646631885823847
204.0635	65204.567956014	0.412753089464934	0.132395690249763	3.11757194427009	0.0018234743489092	1	NA	NA	NA	NA	NA	NA	NA	NA	NA	NA	NA	NA	NA	NA	NA	NA	2	2	3	3	0.464258486929175
189.0527	147028.518577497	-1.50846593624071	0.484510326242199	-3.11338242868874	0.00184956185114067	1	NA	NA	NA	NA	NA	NA	NA	NA	NA	NA	NA	NA	NA	NA	NA	NA	0	2	2	3	-1.3140819264112
576.239	7171.48055429965	2.61117242304973	0.839440233011285	3.11061147698722	0.00186700409415178	1	NA	NA	NA	NA	NA	NA	NA	NA	NA	NA	NA	NA	NA	NA	NA	NA	2	2	3	3	1.49247737842054
604.2789	8821.7316313775	2.93908880412828	0.946034808494619	3.10674488690866	0.00189159562983738	1	NA	NA	NA	NA	NA	NA	NA	NA	N3-Acetylapramycin	1	C23H43N5O12	[M+Na]+	581.290825	604.2800464	-1.92543177125689	C02856	2	2	3	3	1.61509779930268
470.2958	7951.84430855575	-0.598314145289895	0.192768771493088	-3.10379186761247	0.00191057683630557	1	NA	NA	NA	NA	NA	NA	NA	NA	NA	NA	NA	NA	NA	NA	NA	NA	2	2	3	3	-0.752339496050159
396.3528	146845.73763671	-0.474541497418317	0.153398876790369	-3.09351350770849	0.00197801548353511	1	NA	NA	NA	NA	NA	NA	NA	NA	NA	NA	NA	NA	NA	NA	NA	NA	2	2	2	3	-0.622149461575902
144.048	18593.6689247835	-0.376002134423944	0.121555903508359	-3.09324453664307	0.00197980924644222	1	NA	NA	NA	NA	NA	NA	NA	NA	NA	NA	NA	NA	NA	NA	NA	NA	2	2	3	3	-0.508577714702445
401.0476	13749.6267324701	-2.83578289917385	0.916790954945577	-3.09316195134384	0.00198036030576303	1	NA	NA	NA	NA	NA	NA	NA	NA	NA	NA	NA	NA	NA	NA	NA	NA	1	2	3	3	-1.92170996320683
161.0925	15818.7131568595	0.873226995747994	0.282424387955695	3.09189656767524	0.00198882133866634	1	NA	NA	NA	NA	NA	NA	NA	NA	NA	NA	NA	NA	NA	NA	NA	NA	0	2	2	3	0.813078513019363
272.1721	80732.8064908637	1.00088461483223	0.32377183543673	3.09132699415363	0.00199264063016615	1	NA	NA	NA	NA	NA	NA	NA	NA	NA	NA	NA	NA	NA	NA	NA	NA	0	2	3	3	0.888801411862355
569.4532	17364.0246544999	-2.64177753257022	0.855484271573184	-3.08804921417451	0.0020147510242659	1	NA	NA	NA	NA	NA	NA	NA	NA	NA	NA	NA	NA	NA	NA	NA	NA	2	2	3	3	-1.77797686939796
398.7617	19283.2840700557	-1.93417064142029	0.626673529010448	-3.08640871503612	0.00202590140998794	1	NA	NA	NA	NA	NA	NA	NA	NA	NA	NA	NA	NA	NA	NA	NA	NA	2	2	3	3	-1.46851864900056
263.1322	45763.7788019926	-0.286403033016567	0.0928942253129122	-3.08310911740557	0.00204850027161905	1	NA	NA	NA	NA	NA	NA	NA	NA	NA	NA	NA	NA	NA	NA	NA	NA	2	2	3	3	-0.388961681423472
446.1742	4808.99468090801	-0.559896423195731	0.181617290435127	-3.08283656172992	0.00205037730176178	1	NA	NA	NA	NA	NA	NA	NA	NA	NA	NA	NA	NA	NA	NA	NA	NA	2	2	3	3	-0.715646504510817
237.1238	91577.8225554406	-0.605337130720999	0.197174893365829	-3.070051771743	0.00214021668082938	1	NA	NA	NA	NA	NA	NA	NA	NA	NA	NA	NA	NA	NA	NA	NA	NA	2	2	0	3	-0.76300976752822
577.518	13329.3672395545	-2.4339802537796	0.793677087831784	-3.06671351749475	0.0021642617462851	1	NA	NA	NA	NA	NA	NA	NA	NA	NA	NA	NA	NA	NA	NA	NA	NA	2	2	3	3	-1.67716196045916
432.1714	16587.5808720383	-2.688959588998	0.877327167540585	-3.06494508375475	0.00217709968350521	1	NA	NA	NA	NA	NA	NA	NA	NA	NA	NA	NA	NA	NA	NA	NA	NA	0	2	3	3	-1.81137259826077
132.1037	11437.4630005591	1.97595367435039	0.644830954791727	3.06429717690677	0.00218182060678604	1	NA	NA	NA	NA	NA	NA	NA	NA	NA	NA	NA	NA	NA	NA	NA	NA	0	2	2	3	1.26652702785726
356.2432	30467.0423741461	-1.46146503243106	0.477015358136478	-3.06376934726057	0.00218567353109608	1	NA	NA	NA	NA	NA	NA	NA	NA	NA	NA	NA	NA	NA	NA	NA	NA	2	2	3	3	-1.2815515655446
478.2391	11459.6285586215	-0.439873168591583	0.143579835452377	-3.06361382296947	0.00218680997899946	1	NA	NA	NA	NA	NA	NA	NA	NA	NA	NA	NA	NA	NA	NA	NA	NA	2	2	3	3	-0.581359278965153
336.2282	9888.11204814829	-1.71896954941823	0.561161759082229	-3.06323358924096	0.00218959070608467	1	NA	NA	NA	NA	NA	NA	NA	NA	NA	NA	NA	NA	NA	NA	NA	NA	2	2	3	3	-1.3836818064094
562.2235	6849.14398752156	2.53740106471528	0.828788277662398	3.06157933588544	0.00220172636301661	1	Morphiceptin	1	C28H35N5O5	[M+(41K)]+	521.26382	562.2250964	-2.77878026067478	HMDB05777	NA	NA	NA	NA	NA	NA	NA	NA	2	2	3	3	1.4704831409611
450.0172	9986.12932624921	0.77705927994819	0.253894379031597	3.06056117867614	0.00220922621334136	1	NA	NA	NA	NA	NA	NA	NA	NA	NA	NA	NA	NA	NA	NA	NA	NA	2	2	2	3	0.739998071133188
271.0177	8054.09423620985	2.79574136791567	0.913550923107246	3.06030161778674	0.00221114190706637	1	NA	NA	NA	NA	NA	NA	NA	NA	NA	NA	NA	NA	NA	NA	NA	NA	2	2	3	3	1.54755094728544
396.1531	24646.5007703072	-0.70894281394809	0.231829313150012	-3.0580378482567	0.00222791435172408	1	NA	NA	NA	NA	NA	NA	NA	NA	NA	NA	NA	NA	NA	NA	NA	NA	1	2	2	3	-0.866244539255625
455.0172	10034.2309449271	1.85562341246903	0.60701471157228	3.05696612799157	0.00223589540349833	1	NA	NA	NA	NA	NA	NA	NA	NA	NA	NA	NA	NA	NA	NA	NA	NA	2	2	3	3	1.22026949773779
244.0794	21233.3575753896	-0.36005782012018	0.117937729913395	-3.05294853805122	0.0022660479560911	1	NA	NA	NA	NA	NA	NA	NA	NA	NA	NA	NA	NA	NA	NA	NA	NA	2	2	3	3	-0.487425623530022
235.1008	11831.6482531937	-0.618219687678563	0.20283452951299	-3.0479016031586	0.00230445371008657	1	NA	NA	NA	NA	NA	NA	NA	NA	NA	NA	NA	NA	NA	NA	NA	NA	2	2	3	3	-0.774668153659657
364.9063	15767.8274503655	2.07853040253827	0.68204767512887	3.04748550333456	0.0023076465663706	1	NA	NA	NA	NA	NA	NA	NA	NA	NA	NA	NA	NA	NA	NA	NA	NA	0	2	3	3	1.30934954702675
418.1641	13044.6227111292	-0.575789180497711	0.189027996986817	-3.04605238205993	0.00231867436149482	1	NA	NA	NA	NA	NA	NA	NA	NA	NA	NA	NA	NA	NA	NA	NA	NA	2	2	3	3	-0.726030130713851
392.3313	6921.26708036937	2.55423815962312	0.839687880480115	3.04188999150811	0.00235097797707593	1	NA	NA	NA	NA	NA	NA	NA	NA	NA	NA	NA	NA	NA	NA	NA	NA	0	2	3	3	1.47839843250633
456.2337	16293.8110078952	0.329424539074716	0.108488123493906	3.03650324538263	0.00239339532201735	1	NA	NA	NA	NA	NA	NA	NA	NA	NA	NA	NA	NA	NA	NA	NA	NA	2	2	3	3	0.383928268235279
396.2057	11098.5115004223	-1.1879952219572	0.39205133011949	-3.03020326852383	0.00244389199529441	1	NA	NA	NA	NA	NA	NA	NA	NA	NA	NA	NA	NA	NA	NA	NA	NA	2	2	3	3	-1.16194476138612
601.3051	6545.18489611207	2.46419867338547	0.814017916414354	3.02720446773451	0.00246826938131768	1	NA	NA	NA	NA	NA	NA	NA	NA	NA	NA	NA	NA	NA	NA	NA	NA	2	2	3	3	1.43970780873094
204.1234	61114.0060687222	-1.02046470195164	0.337261768865899	-3.02573489246389	0.00248029667722706	1	NA	NA	NA	NA	NA	NA	NA	NA	NA	NA	NA	NA	NA	NA	NA	NA	2	2	3	3	-1.07822853554451
561.2914	6653.1184187675	2.49062025458127	0.823367622138607	3.02491886687523	0.0024869983235916	1	NA	NA	NA	NA	NA	NA	NA	NA	NA	NA	NA	NA	NA	NA	NA	NA	2	2	2	3	1.44727363772786
352.1796	22950.1474437689	-0.59577397987331	0.1970792930126	-3.02301662831326	0.00250268491141037	1	NA	NA	NA	NA	NA	NA	NA	NA	NA	NA	NA	NA	NA	NA	NA	NA	2	2	2	3	-0.751454177845398
162.1242	13235.9138044517	0.984299302114207	0.325671768725091	3.02236606497225	0.00250807044270835	1	NA	NA	NA	NA	NA	NA	NA	NA	NA	NA	NA	NA	NA	NA	NA	NA	2	2	3	3	0.88385952904375
180.0871	167850.86834759	1.08882131207504	0.360458858272811	3.0206535006305	0.00252229821853659	1	NA	NA	NA	NA	NA	NA	NA	NA	NA	NA	NA	NA	NA	NA	NA	NA	2	2	3	3	0.928121735702959
211.1194	96488.5636066452	-0.588453661595612	0.194927250936651	-3.01883732914723	0.00253746738069436	1	NA	NA	NA	NA	NA	NA	NA	NA	NA	NA	NA	NA	NA	NA	NA	NA	2	2	3	3	-0.737368143841261
262.1401	217913.673299349	-0.849590686119645	0.281578327228054	-3.01724459578719	0.00255083895044291	1	NA	NA	NA	NA	NA	NA	NA	NA	NA	NA	NA	NA	NA	NA	NA	NA	2	2	3	3	-0.971068551311215
561.2295	6759.17234247075	2.516117510408	0.834654163301038	3.01456294240097	0.00257349806363231	1	7,8-Dihydro-3b,6a-dihydroxy-alpha-ionol_9-[apiosyl-(1->6)-glucoside],Withaperuvin_D,Withaperuvin_B,rac-4-Hydroxy-4-O-(beta-D-glucuronide)-all-trans-retinyl_acetate	1	C24H42O12	[M+K]+	522.26763	561.2307894	-2.27963259359271	HMDB41579,HMDB30116,HMDB34191,HMDB60141	7beta-Hydroxytaxusin	1	C28H40O9	[M+(41K)]+	520.267235	561.2285114	1.7793108862406	C20153	2	2	3	3	1.46265892031527
175.0241	20845.0713780503	1.01723331654012	0.337512988509852	3.01390865291225	0.00257905446113152	1	NA	NA	NA	NA	NA	NA	NA	NA	NA	NA	NA	NA	NA	NA	NA	NA	2	2	3	3	0.895756746587234
281.1134	67982.10814399	-0.679143216190555	0.225732878084576	-3.00861452683955	0.00262441865372268	1	NA	NA	NA	NA	NA	NA	NA	NA	NA	NA	NA	NA	NA	NA	NA	NA	2	2	3	3	-0.83368371971086
301.1458	8187.59246879324	2.82170550572114	0.938079770908372	3.00795901716204	0.00263008603529252	1	NA	NA	NA	NA	NA	NA	NA	NA	NA	NA	NA	NA	NA	NA	NA	NA	0	2	3	3	1.56547795747752
377.0333	16938.1974146519	-1.98623468694429	0.660816907431413	-3.00572619224402	0.00264947457074149	1	NA	NA	NA	NA	NA	NA	NA	NA	NA	NA	NA	NA	NA	NA	NA	NA	2	2	2	3	-1.48039179352333
224.1135	71021.038164007	-0.806156275237472	0.268478243552588	-3.00268753464028	0.00267607037356818	1	NA	NA	NA	NA	NA	NA	NA	NA	NA	NA	NA	NA	NA	NA	NA	NA	2	2	3	3	-0.934298863498196
181.0904	6359.61851821178	2.41761234163695	0.805289410636828	3.00216581728683	0.00268066116180607	1	NA	NA	NA	NA	NA	NA	NA	NA	NA	NA	NA	NA	NA	NA	NA	NA	2	2	3	3	1.42666248258308
351.0686	17395.5483721845	1.9389214326541	0.646745129083393	2.99796835795587	0.00271785889989789	1	NA	NA	NA	NA	NA	NA	NA	NA	NA	NA	NA	NA	NA	NA	NA	NA	1	2	3	3	1.25324523411421
339.0772	10397.9199359465	-1.71335329978643	0.572059214743049	-2.99506284599579	0.00274388301118336	1	NA	NA	NA	NA	NA	NA	NA	NA	NA	NA	NA	NA	NA	NA	NA	NA	2	2	3	3	-1.38194577052607
355.0423	29931.0164118203	-2.80682050738952	0.938776274367325	-2.98987158498561	0.00279094753360143	1	NA	NA	NA	NA	NA	NA	NA	NA	NA	NA	NA	NA	NA	NA	NA	NA	2	2	3	3	-1.88892536391183
186.0764	17753.7892444951	0.50703558652915	0.16958778258066	2.98981199478796	0.00279149203910771	1	NA	NA	NA	NA	NA	NA	NA	NA	NA	NA	NA	NA	NA	NA	NA	NA	2	2	3	3	0.541514395333736
210.0613	75977.1713059819	1.58744144575263	0.530997605082727	2.98954539635884	0.00279392927078065	1	NA	NA	NA	NA	NA	NA	NA	NA	NA	NA	NA	NA	NA	NA	NA	NA	0	2	2	3	1.09387459260759
435.1718	17270.8643861885	-0.355501834747473	0.119076486415142	-2.98549147233041	0.00283123032029723	1	NA	NA	NA	NA	NA	NA	NA	NA	NA	NA	NA	NA	NA	NA	NA	NA	2	2	3	3	-0.481422418963986
383.1161	448935.888590347	1.62301990016458	0.544099074373353	2.98294920283377	0.00285485371987571	1	NA	NA	NA	NA	NA	NA	NA	NA	NA	NA	NA	NA	NA	NA	NA	NA	1	2	3	3	1.11350675550173
208.0642	7948.62002255083	2.77487513148218	0.931700572636198	2.97829067940874	0.00289860942359789	1	NA	NA	NA	NA	NA	NA	NA	NA	NA	NA	NA	NA	NA	NA	NA	NA	2	2	3	3	1.53877091427601
327.2298	27724.8851124675	-1.83109651394861	0.614828012610433	-2.97822557917319	0.00289922519842288	1	NA	NA	NA	NA	NA	NA	NA	NA	NA	NA	NA	NA	NA	NA	NA	NA	2	2	3	3	-1.42481857815065
497.1762	12799.0821907415	-1.40329028962261	0.471306767835519	-2.97744565830709	0.00290661166009943	1	NA	NA	NA	NA	NA	NA	NA	NA	NA	NA	NA	NA	NA	NA	NA	NA	2	2	3	3	-1.26504023484566
284.0855	12361.4772858269	-0.361262300290146	0.121473517533472	-2.97400048690118	0.00293944608703977	1	NA	NA	NA	NA	NA	NA	NA	NA	NA	NA	NA	NA	NA	NA	NA	NA	2	2	3	3	-0.488929164917253
479.2542	17664.277190728	-2.19315737159733	0.738828545537578	-2.96842533337902	0.00299329815689797	1	NA	NA	NA	NA	NA	NA	NA	NA	NA	NA	NA	NA	NA	NA	NA	NA	1	2	3	3	-1.55198606722209
449.3024	8036.63058457529	-0.507838037826387	0.171321237456142	-2.96424451146281	0.00303427085841768	1	NA	NA	NA	NA	NA	NA	NA	NA	NA	NA	NA	NA	NA	NA	NA	NA	2	2	3	3	-0.659848460119189
270.0911	6519.88719412452	2.4579357632221	0.829396941854172	2.96352161333899	0.00304140702484863	1	NA	NA	NA	NA	NA	NA	NA	NA	NA	NA	NA	NA	NA	NA	NA	NA	2	2	3	3	1.43408705698632
411.3442	8590.3586996932	-1.60804455078115	0.543085471652797	-2.96094194139887	0.00306699748845125	1	NA	NA	NA	NA	NA	NA	NA	NA	NA	NA	NA	NA	NA	NA	NA	NA	2	2	3	3	-1.35974652508704
599.3529	6109.94570690669	2.35245779796696	0.795402361656567	2.95756954136715	0.00310074798052976	1	NA	NA	NA	NA	NA	NA	NA	NA	NA	NA	NA	NA	NA	NA	NA	NA	2	2	3	3	1.39949734648137
206.1027	130942.73739284	-0.656795988891177	0.2222759757116	-2.95486719510956	0.00312803669263844	1	NA	NA	NA	NA	NA	NA	NA	NA	NA	NA	NA	NA	NA	NA	NA	NA	0	2	2	3	-0.812150130613589
229.13	907849.420420793	-0.526772665846125	0.178273118958232	-2.95486312756744	0.00312807793181865	1	NA	NA	NA	NA	NA	NA	NA	NA	NA	NA	NA	NA	NA	NA	NA	NA	2	2	3	3	-0.679892739252537
262.119	21799.7991809827	0.731992543281312	0.247727338129078	2.95483150470825	0.00312839856022726	1	NA	NA	NA	NA	NA	NA	NA	NA	NA	NA	NA	NA	NA	NA	NA	NA	2	2	3	3	0.707052086385998
175.1232	34410.2948976282	-0.820512891891477	0.27812884148934	-2.95011796510477	0.0031765262014707	1	NA	NA	NA	NA	NA	NA	NA	NA	NA	NA	NA	NA	NA	NA	NA	NA	1	2	3	3	-0.949900010385871
369.1035	199719.584987022	-0.470601675682058	0.160098735697186	-2.93944654611241	0.00328798980445561	1	NA	NA	NA	NA	NA	NA	NA	NA	NA	NA	NA	NA	NA	NA	NA	NA	1	2	3	3	-0.617297872969138
465.2971	5991.19684098718	-0.510637513983166	0.173725481450309	-2.93933572507741	0.00328916580008163	1	NA	NA	NA	NA	NA	NA	NA	NA	NA	NA	NA	NA	NA	NA	NA	NA	1	2	2	3	-0.66400227985001
337.214	17757.8456035139	-0.464892465496986	0.158188734966522	-2.93884685022213	0.00329435815046261	1	NA	NA	NA	NA	NA	NA	NA	NA	NA	NA	NA	NA	NA	NA	NA	NA	2	2	3	3	-0.610047590224099
476.2235	10838.3721505084	-0.605803447724086	0.206254410340343	-2.93716603065332	0.00331226718692446	1	NA	NA	NA	NA	NA	NA	NA	NA	NA	NA	NA	NA	NA	NA	NA	NA	0	2	3	3	-0.763902873714574
384.1193	42571.8356384693	1.62582157127679	0.553994291230621	2.93472621832484	0.0033384210554385	1	NA	NA	NA	NA	NA	NA	NA	NA	NA	NA	NA	NA	NA	NA	NA	NA	2	2	3	3	1.11599107083497
598.3226	7647.59094521282	2.71363452104665	0.92507759508873	2.93341286769179	0.00335257741608166	1	NA	NA	NA	NA	NA	NA	NA	NA	NA	NA	NA	NA	NA	NA	NA	NA	2	2	3	3	1.51943814618741
596.4874	18234.4961662408	-1.99021448842394	0.678711816474702	-2.93234100263838	0.003364171337018	1	NA	NA	NA	NA	NA	NA	NA	NA	NA	NA	NA	NA	NA	NA	NA	NA	2	2	0	3	-1.4823910542796
245.1862	48787.6020057787	1.39356076104875	0.475609916220844	2.93004984446469	0.00338907636534116	1	NA	NA	NA	NA	NA	NA	NA	NA	NA	NA	NA	NA	NA	NA	NA	NA	2	2	3	3	1.03280071008362
303.1567	5804.56258289333	2.26854858735515	0.776042011709785	2.92322909472008	0.00346421528764652	1	Prehumulinic_acid,6b-Hydroxy-8a-methoxy-7(11)-eremophilen-12,8-olide,3b-Hydroxy-6b-methoxy-7(11)-eremophilen-12,8a-olide,Methyl_(3b,11x)-3-Hydroxy-8-oxo-6-eremophilen-12-oate	1	C16H24O4	[M+Na]+	280.16746	303.1566814	0.0339758303785274	HMDB30148,HMDB36979,HMDB40755,HMDB41229	1-(3,4-Dihydroxyphenyl)-5-hydroxy-3-decanone,3,4-Epoxy-6-methylcyclohexylmethyl-3,4-epoxy-6-methylcyclo-hexanecarboxylate	1	C16H24O4	[M+Na]+	280.16746	303.1566814	0.0339758303785274	C17748,C19417	2	2	3	3	1.38021388961624
601.3336	5821.8777918311	2.27343829407981	0.777935251243876	2.92240040600385	0.00347344686956161	1	NA	NA	NA	NA	NA	NA	NA	NA	NA	NA	NA	NA	NA	NA	NA	NA	2	2	3	3	1.38194577052607
254.1503	13546.0364444972	-0.694917706592251	0.237811676478796	-2.92213450946431	0.00347641369470675	1	NA	NA	NA	NA	NA	NA	NA	NA	NA	NA	NA	NA	NA	NA	NA	NA	2	2	3	3	-0.846982292085256
156.0786	6984.03598317199	2.5687035048309	0.880101335745696	2.91864516107622	0.00351556149997326	1	NA	NA	NA	NA	NA	NA	NA	NA	NA	NA	NA	NA	NA	NA	NA	NA	2	2	3	3	1.4823910542796
447.177	3827.44480636437	-1.25871564223266	0.431302268844007	-2.91840718947832	0.003518245914034	1	NA	NA	NA	NA	NA	NA	NA	NA	NA	NA	NA	NA	NA	NA	NA	NA	2	2	3	3	-1.19127895395958
142.0726	16092.2587353934	2.01263075406889	0.689701728922514	2.918117600217	0.00352151511155952	1	NA	NA	NA	NA	NA	NA	NA	NA	NA	NA	NA	NA	NA	NA	NA	NA	2	2	3	3	1.2815515655446
177.0486	5793.00223103282	2.2652731564801	0.776678011517403	2.91661811315402	0.00353848719962208	1	NA	NA	NA	NA	NA	NA	NA	NA	NA	NA	NA	NA	NA	NA	NA	NA	2	2	1	3	1.37676249290013
254.1615	13430.9393953124	1.77460131510805	0.608502063624123	2.91634395541547	0.00354159831557168	1	NA	NA	NA	NA	NA	NA	NA	NA	NA	NA	NA	NA	NA	NA	NA	NA	0	2	2	3	1.18856983222845
216.0639	27661.1968770263	-0.352308028248858	0.120995139471636	-2.91175356123663	0.00359406069440681	1	NA	NA	NA	NA	NA	NA	NA	NA	NA	NA	NA	NA	NA	NA	NA	NA	2	2	3	3	-0.476183817025114
210.1129	29708.8297389715	-0.364680730622082	0.125465703924565	-2.90661686193817	0.00365360398060941	1	NA	NA	NA	NA	NA	NA	NA	NA	NA	NA	NA	NA	NA	NA	NA	NA	2	2	3	3	-0.494200303477851
460.2763	8157.33608107359	0.715503150143533	0.246772739432077	2.89944161494577	0.00373827959589763	1	NA	NA	NA	NA	NA	NA	NA	NA	NA	NA	NA	NA	NA	NA	NA	NA	2	2	3	3	0.701066955425921
405.198	33572.8710958966	-0.57089414134167	0.197247307247506	-2.89430638779424	0.00379997174234737	1	NA	NA	NA	NA	NA	NA	NA	NA	NA	NA	NA	NA	NA	NA	NA	NA	2	2	2	3	-0.721694166961113
188.0679	6904.32014045132	2.55026415736695	0.881626674216625	2.8926803509354	0.00381969815494047	1	NA	NA	NA	NA	NA	NA	NA	NA	NA	NA	NA	NA	NA	NA	NA	NA	2	2	3	3	1.47641092863711
489.2196	5194.20480306868	-0.61626664923711	0.213069053028592	-2.89233298068121	0.00382392435181483	1	NA	NA	NA	NA	NA	NA	NA	NA	NA	NA	NA	NA	NA	NA	NA	NA	2	2	3	3	-0.773767627353151
466.9807	5603.57054589202	1.33909943250481	0.463347414442828	2.89005482876184	0.0038517464046302	1	NA	NA	NA	NA	NA	NA	NA	NA	NA	NA	NA	NA	NA	NA	NA	NA	2	2	3	3	1.02036776342928
272.132	6799.90534527693	2.52575898996478	0.874006673719934	2.88986236136469	0.00385410532747243	1	NA	NA	NA	NA	NA	NA	NA	NA	NA	NA	NA	NA	NA	NA	NA	NA	2	2	3	3	1.4646065783556
294.8549	25477.1098618959	1.12999124857329	0.391113773059048	2.88916250566989	0.00386269398043514	1	NA	NA	NA	NA	NA	NA	NA	NA	NA	NA	NA	NA	NA	NA	NA	NA	2	2	3	3	0.947806534309392
267.0244	5675.21469921379	2.23147893238193	0.772506486191837	2.88862161324013	0.00386934373864414	1	2-Methoxyxanthone,Oroselone,Fucose_1-phosphate	1	C14H10O3	[M+(41K)]+	226.062995	267.0242714	0.643012708581359	HMDB32998,HMDB33925,HMDB01265	Dithranol,4-Dihydroxyethyl-8,9-epoxy-enediyne,Flurecol,L-Fuculose_1-phosphate,L-Rhamnulose_1-phosphate,L-Fucose_1-phosphate,2-Deoxy-D-glucose_6-phosphate	1	C14H10O3	[M+(41K)]+	226.062995	267.0242714	0.643012708581359	C06831,C11446,C18856,C01099,C01131,C02985,C06369	0	2	2	3	1.36990847376297
243.0632	16950.7598996396	-0.556212509218458	0.192660682186617	-2.88700581200939	0.0038892704608845	1	NA	NA	NA	NA	NA	NA	NA	NA	NA	NA	NA	NA	NA	NA	NA	NA	2	2	3	3	-0.712202427012388
269.1112	24531.9187418236	-0.364788856917467	0.126462821681065	-2.88455414855011	0.00391968344028833	1	NA	NA	NA	NA	NA	NA	NA	NA	NA	NA	NA	NA	NA	NA	NA	NA	1	2	2	3	-0.494954442024202
177.0356	6744.03156558316	2.51247274086585	0.871148461771681	2.88409249527475	0.00392543437455506	1	NA	NA	NA	NA	NA	NA	NA	NA	NA	NA	NA	NA	NA	NA	NA	NA	2	2	3	3	1.45878016357742
359.229	20357.796698625	0.637945843347394	0.221234463593174	2.88357353093281	0.00393190839608578	1	NA	NA	NA	NA	NA	NA	NA	NA	NA	NA	NA	NA	NA	NA	NA	NA	2	2	3	3	0.642524871263624
309.162	91891.0367674252	-0.877006338547282	0.304195151517031	-2.88303851712831	0.0039385927828272	1	NA	NA	NA	NA	NA	NA	NA	NA	NA	NA	NA	NA	NA	NA	NA	NA	2	2	2	3	-0.994868278477166
306.0411	19828.384243716	0.420770717152045	0.145991565962602	2.88215770806809	0.00394961997034512	1	NA	NA	NA	NA	NA	NA	NA	NA	NA	NA	NA	NA	NA	NA	NA	NA	2	2	3	3	0.472449951503513
301.0297	5586.5766461412	2.20551696681244	0.766198616339337	2.8785185978927	0.00399547721569553	1	2-Methoxystypandrone,Orientalone,Pratenol_A	1	C14H12O5	[M+(41K)]+	260.068475	301.0297514	-0.190678827378096	HMDB33265,HMDB39616,HMDB40630	Khellin	1	C14H12O5	[M+(41K)]+	260.068475	301.0297514	-0.190678827378096	C09010	2	2	3	3	1.35806646300872
312.1734	14181.8388239661	-0.643723183139484	0.223924737292517	-2.87473010317112	0.00404372998490343	1	NA	NA	NA	NA	NA	NA	NA	NA	NA	NA	NA	NA	NA	NA	NA	NA	2	2	1	3	-0.801983684663844
234.0975	121053.047784219	-0.426908757928259	0.148584899740339	-2.87316381862697	0.00406383331310804	1	NA	NA	NA	NA	NA	NA	NA	NA	NA	NA	NA	NA	NA	NA	NA	NA	0	2	3	3	-0.563279474803352
556.3776	12194.111164356	-0.452971102738399	0.157764847657376	-2.8711789062297	0.00408944005647676	1	NA	NA	NA	NA	NA	NA	NA	NA	NA	NA	NA	NA	NA	NA	NA	NA	2	2	3	3	-0.597236613292104
348.125	123611.546626047	-0.50433037034459	0.175695203573174	-2.87048456695372	0.00409843202753237	1	NA	NA	NA	NA	NA	NA	NA	NA	NA	NA	NA	NA	NA	NA	NA	NA	0	2	3	3	-0.65405215762745
236.0913	8004.06286462407	2.78586845855907	0.97157238276299	2.86738127594418	0.00413884059943538	1	3-Oxo-carbofuran,Phenazopyridine,2-Amino-3,8-dimethyl-3H-imidazo[4,5-f]quinoxaline	1	C12H13NO4	[M+H]+	235.084459	236.0917354	-1.97465616157821	HMDB32776,HMDB15506,HMDB29864	Hydroxyatrazine,Phenazopyridine,MeIQx	1	C8H15N5O	[M+K]+	197.12766	236.0908194	1.90519902957566	C06552,C07429,C19255	2	2	3	3	1.54534475603939
380.1794	16784.0484373338	-0.666116079343528	0.232331484331314	-2.86709346028031	0.00414260656327707	1	NA	NA	NA	NA	NA	NA	NA	NA	NA	NA	NA	NA	NA	NA	NA	NA	0	2	3	3	-0.816799074481309
306.0621	5461.37702774419	2.16803424606551	0.756297729903429	2.86664121858774	0.00414853026350957	1	NA	NA	NA	NA	NA	NA	NA	NA	NA	NA	NA	NA	NA	NA	NA	NA	2	2	1	3	1.34476182159125
376.1756	5868.71141161854	2.28657749563659	0.797859776095801	2.86588892452455	0.00415840123597782	1	NA	NA	NA	NA	NA	NA	NA	NA	NA	NA	NA	NA	NA	NA	NA	NA	2	2	3	3	1.3836818064094
383.1038	5460.35105614757	2.16772048672946	0.756496879777139	2.8654718144615	0.00416388338311033	1	NA	NA	NA	NA	NA	NA	NA	NA	NA	NA	NA	NA	NA	NA	NA	NA	2	2	3	3	1.3431154022738
105.1107	245259.758105702	0.568276957056105	0.198557564515289	2.86202622621486	0.00420942073484203	1	NA	NA	NA	NA	NA	NA	NA	NA	NA	NA	NA	NA	NA	NA	NA	NA	2	2	3	3	0.594049207716943
447.0565	5768.27946033922	1.35580926515342	0.474165270630523	2.85936012004956	0.00424496583728378	1	NA	NA	NA	NA	NA	NA	NA	NA	NA	NA	NA	NA	NA	NA	NA	NA	2	2	3	3	1.02374287445027
376.1004	5476.82133061676	2.17270766098648	0.760145820610599	2.85827745424058	0.00425947772548161	1	4-O-alpha-D-Galactopyranosylcalystegine_B2,Sambucus_nigra_Degraded_cyanogenic_glycosides_(2-Epimer),6-O-Acetylholocalin	1	C13H23NO9	[M+K]+	337.137284	376.1004434	-0.122573639114282	HMDB38228,HMDB35502,HMDB36331	Streptobiosamine	1	C13H23NO9	[M+K]+	337.137284	376.1004434	-0.122573639114282	C07655	2	2	2	3	1.34641189424256
327.1666	11913.3610636735	-0.744478043069511	0.260792396886937	-2.85467694593976	0.00430806257900256	1	NA	NA	NA	NA	NA	NA	NA	NA	NA	NA	NA	NA	NA	NA	NA	NA	2	2	3	3	-0.88484617639871
261.2004	5410.22600455301	2.15243455195548	0.756211311558156	2.84634006270078	0.00442249387738501	1	NA	NA	NA	NA	NA	NA	NA	NA	NA	NA	NA	NA	NA	NA	NA	NA	0	2	3	3	1.33656584926101
270.1645	6484.42391716885	2.44907631173584	0.860472321996387	2.84619998706493	0.00442443985534662	1	NA	NA	NA	NA	NA	NA	NA	NA	NA	NA	NA	NA	NA	NA	NA	NA	2	2	3	3	1.43036491381308
374.0582	5544.56631838783	2.19304408393054	0.770707366835805	2.84549516236525	0.00443424329887094	1	NA	NA	NA	NA	NA	NA	NA	NA	NA	NA	NA	NA	NA	NA	NA	NA	2	2	3	3	1.35471779049467
362.145	5318.38619804405	2.12399511659919	0.746769055231135	2.84424629237186	0.00445166225065972	1	NA	NA	NA	NA	NA	NA	NA	NA	NA	NA	NA	NA	NA	NA	NA	NA	0	2	2	3	1.32363600899994
167.0931	25795.0855940795	0.354550659000866	0.124665457355237	2.84401683130688	0.00445486945570662	1	NA	NA	NA	NA	NA	NA	NA	NA	NA	NA	NA	NA	NA	NA	NA	NA	2	2	1	3	0.409921462458666
582.5083	22109.3255455913	-1.15460504577861	0.406151203772655	-2.84279606967485	0.00447196741637847	1	NA	NA	NA	NA	NA	NA	NA	NA	NA	NA	NA	NA	NA	NA	NA	NA	2	2	3	3	-1.14122323352746
384.1151	50493.7791244712	-0.334551429177888	0.117765269097253	-2.84083271530258	0.0044995908640954	1	NA	NA	NA	NA	NA	NA	NA	NA	NA	NA	NA	NA	NA	NA	NA	NA	1	2	2	3	-0.453138170305404
561.1347	5273.45123725184	2.10987122750687	0.743297277810054	2.83852946929	0.00453219341625888	1	NA	NA	NA	NA	NA	NA	NA	NA	NA	NA	NA	NA	NA	NA	NA	NA	2	2	3	3	1.31725326860005
318.2025	61630.2127663835	0.308958685965129	0.108942045201765	2.83599124096601	0.00456836988905892	1	NA	NA	NA	NA	NA	NA	NA	NA	NA	NA	NA	NA	NA	NA	NA	NA	0	2	3	3	0.366743553020697
245.0594	5253.63050724212	2.10359797125843	0.741936665304585	2.83527970732495	0.00457855795697173	1	NA	NA	NA	NA	NA	NA	NA	NA	Penicillenic_acid	1	C9H12N2O4S	[M+H]+	244.05178	245.0590564	1.49719012787664	C11747	2	2	3	3	1.3140819264112
328.0908	17038.5145423431	-0.474421374119492	0.167385038055367	-2.8343117140647	0.00459245117328613	1	NA	NA	NA	NA	NA	NA	NA	NA	NA	NA	NA	NA	NA	NA	NA	NA	0	2	3	3	-0.621339848930439
160.0973	28397.537080806	0.533656273596632	0.188302830455536	2.83403214017351	0.00459647088441218	1	NA	NA	NA	NA	NA	NA	NA	NA	NA	NA	NA	NA	NA	NA	NA	NA	2	2	3	3	0.564061693976726
451.2224	20429.640993454	-2.02883828512029	0.717279047492732	-2.82852021429058	0.00467637477135524	1	NA	NA	NA	NA	NA	NA	NA	NA	NA	NA	NA	NA	NA	NA	NA	NA	2	2	3	3	-1.48842466804871
248.088	20791.824427101	-0.736376808631418	0.260616210520334	-2.82552189351999	0.0047203662045404	1	NA	NA	NA	NA	NA	NA	NA	NA	NA	NA	NA	NA	NA	NA	NA	NA	2	2	3	3	-0.87992151178178
560.3105	42268.8467304953	-0.633129068068159	0.224298858263762	-2.82270303544585	0.00476206584449153	1	NA	NA	NA	NA	NA	NA	NA	NA	NA	NA	NA	NA	NA	NA	NA	NA	2	2	0	3	-0.79189946121217
463.318	3628.65637694383	-1.12130398000113	0.397568127332178	-2.82040712751668	0.00479627547825669	1	NA	NA	NA	NA	NA	NA	NA	NA	NA	NA	NA	NA	NA	NA	NA	NA	2	2	3	3	-1.13230992301841
254.9706	15878.1158317468	0.643781031040098	0.228264896295484	2.82032428765016	0.00479751396059865	1	NA	NA	NA	NA	NA	NA	NA	NA	NA	NA	NA	NA	NA	NA	NA	NA	1	2	3	3	0.649925365391532
497.1574	8085.14378929922	2.80183986610422	0.994791917407545	2.81650847486366	0.00485487620833491	1	Austinol	1	C25H30O8	[M+K]+	458.19407	497.1572294	0.277175894979589	HMDB34464	NA	NA	NA	NA	NA	NA	NA	NA	2	2	3	3	1.55198606722209
434.1409	5097.32235139602	2.0531491725367	0.729327253002253	2.81512745353334	0.0048757892379875	1	NA	NA	NA	NA	NA	NA	NA	NA	Latrunculin_B,N-Acetylaspartylglutamylglutamate,Latifoline	1	C20H29NO5S	[M+K]+	395.176646	434.1398054	2.43654230009548	C19904,C20776,C10344	2	2	3	3	1.29997175804084
212.1286	34087.3358553109	-0.337730290521574	0.12000996195103	-2.81418546453156	0.00489010064641335	1	NA	NA	NA	NA	NA	NA	NA	NA	NA	NA	NA	NA	NA	NA	NA	NA	2	2	3	3	-0.458320595260459
433.1925	19962.1946832191	-0.429288939081956	0.152605525016263	-2.81306288901536	0.00490720528003492	1	NA	NA	NA	NA	NA	NA	NA	NA	NA	NA	NA	NA	NA	NA	NA	NA	1	2	2	3	-0.566410426335554
273.0822	5085.37247553848	2.04921723569467	0.728719241776417	2.81208059046065	0.00492221689629824	1	NA	NA	NA	NA	NA	NA	NA	NA	NA	NA	NA	NA	NA	NA	NA	NA	2	2	3	3	1.29687110289895
477.3162	5285.66945306763	-1.4882319749172	0.529949438605923	-2.80825276243734	0.00498111137281342	1	NA	NA	NA	NA	NA	NA	NA	NA	NA	NA	NA	NA	NA	NA	NA	NA	2	2	3	3	-1.29841987008382
417.0688	5048.02377815816	2.03686459151856	0.726088940137667	2.80525494732418	0.00502767951338305	1	NA	NA	NA	NA	NA	NA	NA	NA	NA	NA	NA	NA	NA	NA	NA	NA	2	2	3	3	1.29070691925065
431.202	11388.2990165239	-0.774906919519246	0.276670001232726	-2.80083462632951	0.00509706320071992	1	NA	NA	NA	NA	NA	NA	NA	NA	NA	NA	NA	NA	NA	NA	NA	NA	2	2	3	3	-0.905768803753319
374.0855	4992.51935869463	2.01830656098414	0.721048168583049	2.79912861432041	0.00512407232397075	1	NA	NA	NA	NA	NA	NA	NA	NA	NA	NA	NA	NA	NA	NA	NA	NA	2	2	3	3	1.284591392392
375.077	6882.95267262262	2.5452702740911	0.91057724461515	2.79522719147989	0.00518632536970415	1	NA	NA	NA	NA	NA	NA	NA	NA	NA	NA	NA	NA	NA	NA	NA	NA	2	2	3	3	1.4724533243028
333.1658	18164.4402306212	-0.487468869446258	0.174397360966907	-2.79516196084388	0.00518737200603269	1	NA	NA	NA	NA	NA	NA	NA	NA	NA	NA	NA	NA	NA	NA	NA	NA	0	2	3	3	-0.633527312126454
368.1452	13734.4087519416	-0.546397437293915	0.195483393569312	-2.79510922803875	0.00518821825210388	1	NA	NA	NA	NA	NA	NA	NA	NA	NA	NA	NA	NA	NA	NA	NA	NA	2	2	3	3	-0.698509579634353
462.2079	6133.8542862378	-0.555809860341266	0.198918759783161	-2.79415506585276	0.00520355203076613	1	NA	NA	NA	NA	NA	NA	NA	NA	NA	NA	NA	NA	NA	NA	NA	NA	2	2	3	3	-0.711342727598875
399.0898	15630.7358050158	0.781796056285255	0.279970173816829	2.79242622750502	0.00523143951969467	1	NA	NA	NA	NA	NA	NA	NA	NA	NA	NA	NA	NA	NA	NA	NA	NA	2	2	3	3	0.747036386262388
192.0401	27035.2468595748	0.633663334193868	0.226960769395604	2.79195094324589	0.00523912984610357	1	NA	NA	NA	NA	NA	NA	NA	NA	NA	NA	NA	NA	NA	NA	NA	NA	1	2	3	3	0.638428666063085
180.9751	6748.90398940095	2.51362058242852	0.901139953536733	2.78937868925157	0.00528092762887773	1	NA	NA	NA	NA	NA	NA	NA	NA	NA	NA	NA	NA	NA	NA	NA	NA	2	2	3	3	1.46071679493186
289.1509	36903.5297513255	-0.382302098038491	0.137248779627093	-2.78546810454135	0.00534504982313467	1	NA	NA	NA	NA	NA	NA	NA	NA	NA	NA	NA	NA	NA	NA	NA	NA	2	2	2	3	-0.515424752114151
442.7771	5056.4169959239	2.03964485910186	0.732810776224082	2.78331722905528	0.0053806168475683	1	NA	NA	NA	NA	NA	NA	NA	NA	NA	NA	NA	NA	NA	NA	NA	NA	2	2	2	3	1.29224336434721
188.1745	20187.3529126726	-0.415040437055631	0.149182321376534	-2.7821020160162	0.00540080603775354	1	NA	NA	NA	NA	NA	NA	NA	NA	NA	NA	NA	NA	NA	NA	NA	NA	2	2	3	3	-0.550033825868648
260.0726	4859.14339542829	1.97271160057591	0.710283699476973	2.77735727573158	0.0054802902552789	1	NA	NA	NA	NA	NA	NA	NA	NA	NA	NA	NA	NA	NA	NA	NA	NA	2	2	3	3	1.26504023484566
104.1083	15292.5505509967	2.13790072656096	0.769869395486537	2.77696546855179	0.00548690079879824	1	NA	NA	NA	NA	NA	NA	NA	NA	NA	NA	NA	NA	NA	NA	NA	NA	2	2	3	3	1.32845868882269
187.1444	17991.2752679942	0.646658461094718	0.233300695307374	2.77178111382285	0.00557505109167894	1	NA	NA	NA	NA	NA	NA	NA	NA	NA	NA	NA	NA	NA	NA	NA	NA	2	2	3	3	0.652400107777958
235.0928	31085.2763977613	-0.688027269214134	0.248325558946433	-2.77066634676357	0.00559417174847287	1	NA	NA	NA	NA	NA	NA	NA	NA	NA	NA	NA	NA	NA	NA	NA	NA	0	2	3	3	-0.840314429375601
452.1386	5269.65886482065	1.1270178753884	0.406850509710854	2.77010314228034	0.00560385439905548	1	NA	NA	NA	NA	NA	NA	NA	NA	NA	NA	NA	NA	NA	NA	NA	NA	2	2	1	3	0.94676135249715
396.1974	20805.1415595727	-0.534946272159878	0.193178872328061	-2.76917587163165	0.00561982904555984	1	NA	NA	NA	NA	NA	NA	NA	NA	NA	NA	NA	NA	NA	NA	NA	NA	2	2	3	3	-0.689171301796636
247.1484	5984.60477460941	2.31857118685206	0.837347252838268	2.76894822189126	0.00562375717983392	1	NA	NA	NA	NA	NA	NA	NA	NA	NA	NA	NA	NA	NA	NA	NA	NA	0	2	2	3	1.39418670620089
144.0658	26327.6305184438	0.437072464054644	0.157864220294761	2.76866070879488	0.00562872180598841	1	NA	NA	NA	NA	NA	NA	NA	NA	NA	NA	NA	NA	NA	NA	NA	NA	1	2	2	3	0.49118655251922
444.2813	4793.54749956395	1.94974834660702	0.70460146316243	2.7671647712113	0.00565461673700227	1	NA	NA	NA	NA	NA	NA	NA	NA	NA	NA	NA	NA	NA	NA	NA	NA	2	2	3	3	1.25912083805797
273.2006	4795.56664866748	1.95045958646327	0.705386854892416	2.76509205258829	0.00569067344825322	1	NA	NA	NA	NA	NA	NA	NA	NA	NA	NA	NA	NA	NA	NA	NA	NA	2	2	3	3	1.26059654819674
311.2583	13445.0565836283	-1.92112534688206	0.696048256885438	-2.76004620064476	0.00577931878077271	1	NA	NA	NA	NA	NA	NA	NA	NA	NA	NA	NA	NA	NA	NA	NA	NA	2	2	3	3	-1.46071679493186
340.9835	4739.9495211919	1.93070995249044	0.699971087868924	2.7582709999759	0.00581080028396873	1	NA	NA	NA	NA	NA	NA	NA	NA	NA	NA	NA	NA	NA	NA	NA	NA	2	2	3	3	1.25178307641953
413.0455	14198.2883811958	0.510228416559486	0.185020227064421	2.75768992750092	0.00582113859085908	1	NA	NA	NA	NA	NA	NA	NA	NA	NA	NA	NA	NA	NA	NA	NA	NA	0	2	3	3	0.543833955283836
274.1402	77952.4047355608	-1.90627895317699	0.691565262328182	-2.7564700788461	0.00584289581966722	1	NA	NA	NA	NA	NA	NA	NA	NA	NA	NA	NA	NA	NA	NA	NA	NA	2	2	1	3	-1.4568489880332
482.2336	5571.47729185573	-0.47221384892642	0.171331632142635	-2.75613932477627	0.00584880777117085	1	NA	NA	NA	NA	NA	NA	NA	NA	NA	NA	NA	NA	NA	NA	NA	NA	2	2	3	3	-0.618913449642028
163.9783	4711.83119884361	1.92062083982998	0.697614347819153	2.75312691866808	0.00590290071400173	1	NA	NA	NA	NA	NA	NA	NA	NA	NA	NA	NA	NA	NA	NA	NA	NA	2	2	3	3	1.24306578148868
244.0568	4763.60509391146	1.93914058295315	0.70487904637509	2.75102599931914	0.00594089279531125	1	NA	NA	NA	NA	NA	NA	NA	NA	NA	NA	NA	NA	NA	NA	NA	NA	2	2	3	3	1.2547100760492
467.3127	19329.1146939946	-0.497867295270848	0.181067045963264	-2.74962952326432	0.00596626781015016	1	NA	NA	NA	NA	NA	NA	NA	NA	NA	NA	NA	NA	NA	NA	NA	NA	2	2	3	3	-0.646631885823847
494.2032	10507.9310797284	-0.895381758370903	0.325906270491208	-2.74735971486948	0.00600772036092016	1	NA	NA	NA	NA	NA	NA	NA	NA	NA	NA	NA	NA	NA	NA	NA	NA	2	2	3	3	-1.01031146520514
349.0991	4735.68900818665	1.92918663993367	0.702255477812875	2.74712935802506	0.00601194174052156	1	NA	NA	NA	NA	NA	NA	NA	NA	NA	NA	NA	NA	NA	NA	NA	NA	2	2	3	3	1.25032359003117
391.0604	4720.10499806248	1.92359404641976	0.70036951416653	2.74654165766899	0.00602272368909622	1	3-Feruloyl-1,5-quinolactone,4-Feruloyl-1,5-quinolactone	1	C17H18O8	[M+(41K)]+	350.10017	391.0614464	-2.75736718601112	HMDB29289,HMDB29290	6-[2,3-Dihydroxy-1-(hydroxymethyl)propyl]-1,2-dihydro-7-hydroxy-9-methoxy-cyclopenta[c][1]benzopyran-3,4-dione	1	C17H18O8	[M+(41K)]+	350.10017	391.0614464	-2.75736718601112	C19590	2	2	0	3	1.24451210211451
455.2919	13011.190225559	-1.08219722527774	0.394145191969378	-2.74568166078712	0.00603853258779	1	NA	NA	NA	NA	NA	NA	NA	NA	NA	NA	NA	NA	NA	NA	NA	NA	2	2	3	3	-1.11723581521121
416.181	7767.29057714154	-1.49002819812816	0.542867870789811	-2.74473454463301	0.00605598620415193	1	NA	NA	NA	NA	NA	NA	NA	NA	NA	NA	NA	NA	NA	NA	NA	NA	1	2	3	3	-1.29997175804084
304.1506	91005.2767829375	-0.506092475923576	0.184410373512339	-2.7443818169465	0.00606249793444059	1	NA	NA	NA	NA	NA	NA	NA	NA	NA	NA	NA	NA	NA	NA	NA	NA	2	2	3	3	-0.658190118843587
347.1561	19116.8229569571	-0.465501335749839	0.169743924846966	-2.7423740565061	0.00609968361153323	1	NA	NA	NA	NA	NA	NA	NA	NA	NA	NA	NA	NA	NA	NA	NA	NA	0	2	3	3	-0.610851588448197
578.2908	17585.4751852727	0.269155423061962	0.0983466365665521	2.73680353958848	0.00620393308392544	1	NA	NA	NA	NA	NA	NA	NA	NA	NA	NA	NA	NA	NA	NA	NA	NA	2	2	0	3	0.331280509181587
318.1525	11037.3557877857	-1.72909691415525	0.631973689086272	-2.73602674290956	0.00621859720166231	1	NA	NA	NA	NA	NA	NA	NA	NA	NA	NA	NA	NA	NA	NA	NA	NA	2	2	3	3	-1.38891509748843
251.1118	49611.8601785806	-0.364821937730129	0.133415954997062	-2.73447008446749	0.00624807726270587	1	NA	NA	NA	NA	NA	NA	NA	NA	NA	NA	NA	NA	NA	NA	NA	NA	2	2	3	3	-0.495708862168646
169.0361	285168.502286443	1.11015476610663	0.4061951651775	2.733057557742	0.006274936566052	1	NA	NA	NA	NA	NA	NA	NA	NA	NA	NA	NA	NA	NA	NA	NA	NA	0	2	2	3	0.940511848636054
475.2403	21836.9553068234	-0.707805247697661	0.259002094176819	-2.73281669766904	0.00627952689710241	1	NA	NA	NA	NA	NA	NA	NA	NA	NA	NA	NA	NA	NA	NA	NA	NA	2	2	3	3	-0.863334808998452
440.2387	4609.82472530023	1.88341294433529	0.689479954783375	2.73164278565144	0.00630194270440495	1	NA	NA	NA	NA	NA	NA	NA	NA	NA	NA	NA	NA	NA	NA	NA	NA	1	2	3	3	1.23158763716402
369.2496	20940.1619525268	-0.465892080133458	0.170561729379454	-2.73151592580874	0.00630436939549881	1	NA	NA	NA	NA	NA	NA	NA	NA	NA	NA	NA	NA	NA	NA	NA	NA	2	2	3	3	-0.612460770975579
325.1509	13868.1247079227	0.58245491844577	0.213461568318663	2.72861725430716	0.00636004749715608	1	NA	NA	NA	NA	NA	NA	NA	NA	NA	NA	NA	NA	NA	NA	NA	NA	2	2	3	3	0.599631153931062
350.1059	4720.46707109506	1.92372761361417	0.705142191206289	2.72814141261813	0.00636922969899269	1	NA	NA	NA	NA	NA	NA	NA	NA	NA	NA	NA	NA	NA	NA	NA	NA	1	2	2	3	1.24596103076113
348.9323	16041.1113750586	1.92714106329941	0.706641570836962	2.7271832606973	0.0063877551279951	1	NA	NA	NA	NA	NA	NA	NA	NA	NA	NA	NA	NA	NA	NA	NA	NA	2	2	3	3	1.24886676210864
302.2075	22162.4109723273	0.692466520628776	0.254099655484573	2.72517693622303	0.0064267036361039	1	NA	NA	NA	NA	NA	NA	NA	NA	NA	NA	NA	NA	NA	NA	NA	NA	2	2	3	3	0.683259951532092
339.9888	4516.24868615892	1.8484193600469	0.679218973934255	2.72138946493244	0.00650081216732489	1	NA	NA	NA	NA	NA	NA	NA	NA	NA	NA	NA	NA	NA	NA	NA	NA	0	2	3	3	1.21746427574116
427.0568	4509.89032533107	1.84601083300599	0.678667801915973	2.72005070491697	0.00652719066874268	1	NA	NA	NA	NA	NA	NA	NA	NA	NA	NA	NA	NA	NA	NA	NA	NA	2	2	3	3	1.21188238919417
232.1012	4521.78941249983	1.85051392213584	0.680478685012462	2.71942966457789	0.00653946010670674	1	NA	NA	NA	NA	NA	NA	NA	NA	NA	NA	NA	NA	NA	NA	NA	NA	1	2	2	3	1.2188656877915
368.1317	4514.53395743458	1.84777084572912	0.679561001134661	2.71906545938319	0.00654666508676389	1	NA	NA	NA	NA	NA	NA	NA	NA	NA	NA	NA	NA	NA	NA	NA	NA	2	2	3	3	1.21466860171936
342.9243	12846.2964885416	1.78600795844819	0.657045269255934	2.71824186554261	0.00656298437044121	1	NA	NA	NA	NA	NA	NA	NA	NA	NA	NA	NA	NA	NA	NA	NA	NA	1	2	2	3	1.19672358921768
322.1346	23339.3594608866	-1.69261324117854	0.623668164710418	-2.71396447173868	0.00664832959329094	1	NA	NA	NA	NA	NA	NA	NA	NA	NA	NA	NA	NA	NA	NA	NA	NA	0	2	3	3	-1.37676249290013
399.1443	13243.8547237229	-0.812085922477735	0.299312643467531	-2.71316945742664	0.0066643017355567	1	NA	NA	NA	NA	NA	NA	NA	NA	NA	NA	NA	NA	NA	NA	NA	NA	2	2	3	3	-0.940511848636054
436.953	6283.36078297627	2.3979692520295	0.885078171003731	2.70933046434764	0.00674191511006606	1	NA	NA	NA	NA	NA	NA	NA	NA	NA	NA	NA	NA	NA	NA	NA	NA	1	2	2	3	1.41204479463707
262.9072	6185.77490894744	2.37250679795163	0.876291496949666	2.70744016826619	0.00678042914938403	1	NA	NA	NA	NA	NA	NA	NA	NA	NA	NA	NA	NA	NA	NA	NA	NA	1	2	2	3	1.40305981930946
104.1074	5094396.05923114	0.543776022543105	0.200952905570182	2.70598736057187	0.00681016379266551	1	NA	NA	NA	NA	NA	NA	NA	NA	NA	NA	NA	NA	NA	NA	NA	NA	2	2	3	3	0.575049376733221
251.1371	17400.2238573019	0.617336864056594	0.228412090637416	2.70273286468255	0.00687719929027932	1	NA	NA	NA	NA	NA	NA	NA	NA	NA	NA	NA	NA	NA	NA	NA	NA	0	2	3	3	0.625392001680245
164.0381	4397.84926333838	1.80288693491004	0.667943057387423	2.69916262317601	0.00695141984684042	1	Acetylcysteine	1	C5H9NO3S	[M+H]+	163.030316	164.0375924	2.85056609991705	HMDB01890	Acetylcysteine,Tiopronin	1	C5H9NO3S	[M+H]+	163.030316	164.0375924	2.85056609991705	C06809,C12876	2	2	3	3	1.20357967321458
298.1375	4475.58979767052	1.83294645009371	0.67910037494226	2.69908030937188	0.00695313949399534	1	NA	NA	NA	NA	NA	NA	NA	NA	NA	NA	NA	NA	NA	NA	NA	NA	2	2	3	3	1.21049280428843
156.0446	5620.73835405986	2.21553351500087	0.821272058093622	2.69768524713196	0.00698234241262693	1	NA	NA	NA	NA	NA	NA	NA	NA	NA	NA	NA	NA	NA	NA	NA	NA	2	2	3	3	1.36143043398989
140.0683	2048766.72297653	-0.812491702628247	0.301405536792653	-2.6956761022847	0.00702459353138836	1	NA	NA	NA	NA	NA	NA	NA	NA	NA	NA	NA	NA	NA	NA	NA	NA	1	2	2	3	-0.941550878477116
283.0944	13152.7385902363	-0.544056871130367	0.201870141470728	-2.69508341930427	0.00703710108017123	1	NA	NA	NA	NA	NA	NA	NA	NA	NA	NA	NA	NA	NA	NA	NA	NA	2	2	3	3	-0.697658136048993
292.1294	4629.97000974061	1.8908394275955	0.702065473387115	2.69325226673397	0.00707587082639587	1	NA	NA	NA	NA	NA	NA	NA	NA	NA	NA	NA	NA	NA	NA	NA	NA	2	2	3	3	1.23730633278185
244.1659	78527.3665545051	0.634254920249125	0.235514096544888	2.69306563621443	0.00707983297683649	1	NA	NA	NA	NA	NA	NA	NA	NA	NA	NA	NA	NA	NA	NA	NA	NA	2	2	2	3	0.639247048384753
435.783	4568.34103272424	1.86799843528447	0.693919310645968	2.69195338222474	0.00710348737573571	1	NA	NA	NA	NA	NA	NA	NA	NA	NA	NA	NA	NA	NA	NA	NA	NA	2	2	0	3	1.2230843553776
357.2246	9894.56042501431	-0.526639783985649	0.195860380694674	-2.68885306011238	0.00716979717524426	1	NA	NA	NA	NA	NA	NA	NA	NA	NA	NA	NA	NA	NA	NA	NA	NA	2	2	3	3	-0.67821202185324
411.197	9978.76739327032	-0.494384077708526	0.183875947144018	-2.68868269823952	0.0071734569336629	1	NA	NA	NA	NA	NA	NA	NA	NA	NA	NA	NA	NA	NA	NA	NA	NA	1	2	2	3	-0.642524871263624
454.3217	5557.124271162	-0.666736580834708	0.248180688552961	-2.68649661954833	0.00722056788399425	1	NA	NA	NA	NA	NA	NA	NA	NA	NA	NA	NA	NA	NA	NA	NA	NA	2	2	3	3	-0.817730982174523
315.2109	4310.20149218287	1.76823317831112	0.65856307410032	2.68498682639739	0.00725326650384167	1	NA	NA	NA	NA	NA	NA	NA	NA	NA	NA	NA	NA	NA	NA	NA	NA	2	2	3	3	1.18317759958977
255.1454	29867.0003938631	0.593696357202557	0.221146457338996	2.68462974422637	0.00726101948040342	1	NA	NA	NA	NA	NA	NA	NA	NA	NA	NA	NA	NA	NA	NA	NA	NA	2	2	3	3	0.606835529787652
148.0042	8638.59362189775	1.46737029881012	0.546619223081036	2.68444693646017	0.00726499148438428	1	NA	NA	NA	NA	NA	NA	NA	NA	NA	NA	NA	NA	NA	NA	NA	NA	2	2	3	3	1.0604971866118
205.0823	80113.0922390904	-0.627977830086583	0.23394771838927	-2.68426567444303	0.00726893182772378	1	NA	NA	NA	NA	NA	NA	NA	NA	NA	NA	NA	NA	NA	NA	NA	NA	1	2	2	3	-0.78643279511625
312.9101	4697.72353574539	1.91552149420141	0.713764993117928	2.68368652521591	0.00728153445188087	1	NA	NA	NA	NA	NA	NA	NA	NA	NA	NA	NA	NA	NA	NA	NA	NA	2	2	3	3	1.24162205649717
323.1603	4290.54700348102	1.76034510133061	0.65615873280746	2.68280373835572	0.00730078212968816	1	NA	NA	NA	NA	NA	NA	NA	NA	NA	NA	NA	NA	NA	NA	NA	NA	2	2	3	3	1.1791558908327
151.1233	19976.704598849	0.304290983089503	0.113527047390917	2.6803390917207	0.0073547614658989	1	NA	NA	NA	NA	NA	NA	NA	NA	NA	NA	NA	NA	NA	NA	NA	NA	2	2	3	3	0.362464440719052
235.0771	4322.54226434095	1.77316386741021	0.661563699814971	2.68026173126811	0.00735646155251854	1	NA	NA	NA	NA	NA	NA	NA	NA	NA	NA	NA	NA	NA	NA	NA	NA	2	2	3	3	1.1872185368399
439.0431	4619.62001636647	1.8870199783878	0.704442535845372	2.67874224279099	0.00738992563910549	1	Theaflagallin	1	C20H16O9	[M+K]+	400.079435	439.0425944	1.18553417511707	HMDB33287	4-Demethylpremithramycinone,Versiconal_hemiacetal_acetate	1	C20H16O9	[M+K]+	400.079435	439.0425944	1.18553417511707	C12382,C20505	1	2	2	3	1.23301353223354
294.1152	4581.62785643916	1.87294994750714	0.699241173975567	2.67854642606126	0.00739424807925166	1	NA	NA	NA	NA	NA	NA	NA	NA	Dimethametryn,Dipropetryn	1	C11H21N5S	[M+K]+	255.151767	294.1149264	1.0774699667639	C18537,C19101	2	2	3	3	1.22874333434533
444.2119	4241.59036922428	1.74051016418573	0.65088378166568	2.67407210505627	0.00749363375875493	1	NA	NA	NA	NA	NA	NA	NA	NA	NA	NA	NA	NA	NA	NA	NA	NA	2	2	3	3	1.16984530495138
308.106	4307.31025961189	1.76707131458433	0.660972967999266	2.67343961120402	0.00750777922344632	1	NA	NA	NA	NA	NA	NA	NA	NA	NA	NA	NA	NA	NA	NA	NA	NA	2	2	3	3	1.18183490577865
188.1761	1032769.1971045	-0.47631885163072	0.178254482934314	-2.67212831784007	0.00753718206311019	1	NA	NA	NA	NA	NA	NA	NA	NA	NA	NA	NA	NA	NA	NA	NA	NA	2	2	3	3	-0.624580751333851
411.1107	4389.39747723458	1.79957623167912	0.67369322873682	2.67121021099371	0.00755782997732846	1	NA	NA	NA	NA	NA	NA	NA	NA	NA	NA	NA	NA	NA	NA	NA	NA	2	2	3	3	1.20083046494491
320.1318	4198.12580962508	1.72267026367745	0.646167398208794	2.66598139809091	0.0076763940354771	1	NA	NA	NA	NA	NA	NA	NA	NA	NA	NA	NA	NA	NA	NA	NA	NA	1	2	3	3	1.16194476138612
281.0091	4269.20401814553	1.75172800439671	0.657109549887788	2.66580816653151	0.0076803504585512	1	NA	NA	NA	NA	NA	NA	NA	NA	NA	NA	NA	NA	NA	NA	NA	NA	2	2	3	3	1.17515316400493
345.2133	24920.6954656818	0.58891804568512	0.220920939125262	2.66574118332533	0.00768188077305702	1	NA	NA	NA	NA	NA	NA	NA	NA	NA	NA	NA	NA	NA	NA	NA	NA	2	2	3	3	0.604430588342132
280.1738	4315.26942227827	1.77026035021803	0.664734032924486	2.6631107518744	0.00774219274953041	1	NA	NA	NA	NA	NA	NA	NA	NA	NA	NA	NA	NA	NA	NA	NA	NA	2	2	3	3	1.1845224298605
308.197	4217.30307708781	1.73056574549073	0.650058360263417	2.66216981624461	0.00776386986162926	1	NA	NA	NA	NA	NA	NA	NA	NA	NA	NA	NA	NA	NA	NA	NA	NA	2	2	3	3	1.16720369320548
435.1224	4163.76946068049	1.7084098751001	0.64213698536656	2.66050689188206	0.0078023130462205	1	N6-Carbamoyl-L-threonyladenosine	1	C15H20N6O8	[M+Na]+	412.134264	435.1234854	-2.47056303804458	HMDB41623	NA	NA	NA	NA	NA	NA	NA	NA	2	2	3	3	1.15541595066246
406.1012	4194.49960721401	1.72117241536885	0.647210631811321	2.65936981064708	0.00782869797312102	1	NA	NA	NA	NA	NA	NA	NA	NA	NA	NA	NA	NA	NA	NA	NA	NA	2	2	3	3	1.16063503990384
324.0151	4275.85048024609	1.7544144102813	0.659948965953256	2.65840921160798	0.00785105005025637	1	NA	NA	NA	NA	NA	NA	NA	NA	NA	NA	NA	NA	NA	NA	NA	NA	1	2	3	3	1.1764853122033
306.1563	4203.13105447185	1.72473171441363	0.649426514552627	2.65577655941836	0.00791260228442912	1	NA	NA	NA	NA	NA	NA	NA	NA	NA	NA	NA	NA	NA	NA	NA	NA	1	2	2	3	1.16457020132298
321.0584	61923.8776310609	0.539217565479708	0.203055949177	2.65551227464743	0.00791880515530685	1	NA	NA	NA	NA	NA	NA	NA	NA	NA	NA	NA	NA	NA	NA	NA	NA	2	2	1	3	0.568762287489413
402.4022	4149.25092310701	1.70233906230013	0.641076642366232	2.6554376650142	0.00792055706180351	1	NA	NA	NA	NA	NA	NA	NA	NA	NA	NA	NA	NA	NA	NA	NA	NA	0	2	3	3	1.15152219194253
313.0896	125402.095482747	-0.419216690393068	0.157871748930595	-2.65542564285753	0.00792083938616533	1	NA	NA	NA	NA	NA	NA	NA	NA	NA	NA	NA	NA	NA	NA	NA	NA	2	2	3	3	-0.553919493743681
287.0142	39544.0471953892	1.03867089411522	0.391185597096071	2.65518695428894	0.00792644653596875	1	NA	NA	NA	NA	NA	NA	NA	NA	NA	NA	NA	NA	NA	NA	NA	NA	2	2	3	3	0.904763519005069
241.0662	6194.5423889975	2.37480835457476	0.894657529877283	2.65443286986084	0.00794418446608871	1	NA	NA	NA	NA	NA	NA	NA	NA	NA	NA	NA	NA	NA	NA	NA	NA	2	2	3	3	1.40484775266193
453.1383	3850.66316395035	-1.32788852794784	0.500490105128984	-2.65317638518671	0.00797381906924057	1	NA	NA	NA	NA	NA	NA	NA	NA	NA	NA	NA	NA	NA	NA	NA	NA	2	2	3	3	-1.23301353223354
231.1706	65829.16168594	1.19055184930132	0.449425285030575	2.64905400064511	0.00807174330547994	1	NA	NA	NA	NA	NA	NA	NA	NA	NA	NA	NA	NA	NA	NA	NA	NA	0	2	3	3	0.973209377208458
258.1104	75312.6364121261	0.56431137672168	0.213041098535828	2.6488380908662	0.00807690162943891	1	NA	NA	NA	NA	NA	NA	NA	NA	NA	NA	NA	NA	NA	NA	NA	NA	2	2	3	3	0.59245776732492
263.1432	17579.2379633662	-0.694146697603093	0.262271988886539	-2.64666730347398	0.00812892837318101	1	NA	NA	NA	NA	NA	NA	NA	NA	NA	NA	NA	NA	NA	NA	NA	NA	2	2	3	3	-0.84602743856464
431.0321	10125.7317614327	1.53637057233526	0.580527681594487	2.64650699879709	0.00813278222497662	1	NA	NA	NA	NA	NA	NA	NA	NA	NA	NA	NA	NA	NA	NA	NA	NA	2	2	2	3	1.08181566929058
304.0253	4082.30404704352	1.67402047189563	0.632945735504847	2.64480883271993	0.00817370802347115	1	Ascorbalamic_acid	1	C9H13NO8	[M+(41K)]+	263.064119	304.0253954	-0.263793752660558	HMDB29944	NA	NA	NA	NA	NA	NA	NA	NA	2	2	3	3	1.14378660469875
329.1935	4080.80726277703	1.6733829863714	0.632841201482352	2.64423836888576	0.00818749750322955	1	NA	NA	NA	NA	NA	NA	NA	NA	NA	NA	NA	NA	NA	NA	NA	NA	2	2	3	3	1.14250398070716
244.9477	33919.3265744323	0.954384524781671	0.361012682089555	2.64363157343298	0.00820218805318781	1	NA	NA	NA	NA	NA	NA	NA	NA	NA	NA	NA	NA	NA	NA	NA	NA	0	2	2	3	0.866244539255625
593.513	12001.0807602311	-2.22403019685882	0.841425865596988	-2.64316832628016	0.008213419165055	1	NA	NA	NA	NA	NA	NA	NA	NA	NA	NA	NA	NA	NA	NA	NA	NA	0	2	3	3	-1.5677545055862
322.0617	4057.44939867836	1.66336447657516	0.629625742971464	2.64183047650665	0.00824593172608283	1	NA	NA	NA	NA	NA	NA	NA	NA	NA	NA	NA	NA	NA	NA	NA	NA	0	2	3	3	1.13994435558045
467.1672	6510.39498117478	-0.820361277908801	0.310550400649026	-2.64163651437677	0.00825065495972871	1	NA	NA	NA	NA	NA	NA	NA	NA	NA	NA	NA	NA	NA	NA	NA	NA	2	2	3	3	-0.948852752537324
288.0515	4047.4052016574	1.65903603058318	0.628385296405603	2.64015730487801	0.00828675536349714	1	NA	NA	NA	NA	NA	NA	NA	NA	NA	NA	NA	NA	NA	NA	NA	NA	2	2	2	3	1.13866733933227
314.1237	4046.87200815147	1.65880494910798	0.628458679080107	2.63948132840813	0.00830329970294999	1	NA	NA	NA	NA	NA	NA	NA	NA	NA	NA	NA	NA	NA	NA	NA	NA	2	2	3	3	1.13739217729408
266.1156	14984.0505454027	-1.7652430281197	0.669229801898107	-2.637723279975	0.00834646591165748	1	NA	NA	NA	NA	NA	NA	NA	NA	NA	NA	NA	NA	NA	NA	NA	NA	2	2	3	3	-1.39772275131278
346.1499	4022.69071471571	1.64832872071112	0.625436916808638	2.63548357382212	0.00840174922031944	1	NA	NA	NA	NA	NA	NA	NA	NA	NA	NA	NA	NA	NA	NA	NA	NA	2	2	3	3	1.13230992301841
319.1614	1447605.61479405	-0.360003079079297	0.136667494769481	-2.63415291021847	0.00843474925288883	1	NA	NA	NA	NA	NA	NA	NA	NA	NA	NA	NA	NA	NA	NA	NA	NA	2	2	3	3	-0.486674266056519
292.1393	4022.83438422461	1.64839170605571	0.625862078803279	2.63379386910233	0.00844367319404008	1	NA	NA	NA	NA	NA	NA	NA	NA	NA	NA	NA	NA	NA	NA	NA	NA	2	2	0	3	1.13357774221809
168.0659	4152.17006448476	1.70355640973648	0.647242251954776	2.63202287024907	0.00848781490540279	1	Pyridoxal,Isopyridoxal,3alpha,4,5,7alpha-Tetrahydro-5-hydroxy-1H-isoindole-1,3(2H)-dione,3alpha,4,7,7alpha-Tetrahydro-4-hydroxy-1H-isoindole-1,3(2H)-dione,3-Methoxyanthranilate	1	C8H9NO3	[M+H]+	167.058244	168.0655204	2.16701200305825	HMDB01545,HMDB04290,HMDB34887,HMDB34889,HMDB60374	Pyridoxal,D-4-Hydroxyphenylglycine,3-Hydroxy-4-methylanthranilate,3-Methoxyanthranilate,Isopyridoxal,L-4-Hydroxyphenylglycine,p-Aminosalicylic_acid_methyl_ester,Orthoform,C20821	1	C8H9NO3	[M+H]+	167.058244	168.0655204	2.16701200305825	C00250,C03493,C03986,C05831,C06051,C12323,C14170,C14171,C20821	2	2	1	3	1.15281816972391
427.0116	4007.08718425917	1.64152815371594	0.624441343076557	2.62879479700735	0.00856880498069759	1	NA	NA	NA	NA	NA	NA	NA	NA	NA	NA	NA	NA	NA	NA	NA	NA	1	2	2	3	1.12599794454613
118.1229	13503.7290551561	0.688463298681377	0.261971291033482	2.62801048147442	0.00858858693229814	1	NA	NA	NA	NA	NA	NA	NA	NA	NA	NA	NA	NA	NA	NA	NA	NA	2	2	3	3	0.679892739252537
419.4288	4116.75495474781	1.68865770476902	0.642711724641601	2.6273952069424	0.00860413390881491	1	NA	NA	NA	NA	NA	NA	NA	NA	NA	NA	NA	NA	NA	NA	NA	NA	1	2	3	3	1.1463575136634
345.1654	11457.763807117	-0.448527636810285	0.1707934464127	-2.62614079305172	0.00863590884136626	1	NA	NA	NA	NA	NA	NA	NA	NA	NA	NA	NA	NA	NA	NA	NA	NA	2	2	3	3	-0.590073415403378
294.1943	3980.01343815519	1.62964721169103	0.621063874910257	2.6239607188979	0.00869138083359916	1	NA	NA	NA	NA	NA	NA	NA	NA	NA	NA	NA	NA	NA	NA	NA	NA	1	2	3	3	1.11848229303143
203.0664	22668.3872431643	-0.784206235637316	0.299105323773569	-2.62183977785357	0.00874565357228743	1	NA	NA	NA	NA	NA	NA	NA	NA	NA	NA	NA	NA	NA	NA	NA	NA	1	2	3	3	-0.917904462478325
282.0873	4014.61091340521	1.64480629187691	0.627377889671035	2.62171542694844	0.00874884496434095	1	NA	NA	NA	NA	NA	NA	NA	NA	NA	NA	NA	NA	NA	NA	NA	NA	2	2	3	3	1.12725674844698
299.1286	3959.73912781977	1.62068834499038	0.618324996601499	2.62109465717571	0.00876479222104891	1	7C-aglycone,Enterolactone,(+)-Ligballinol,7-Hydroxy-5-methoxy-6,8-dimethylflavanone,1-(2,4-Dihydroxy-6-methoxy-3,5-dimethylphenyl)-3-phenyl-2-propen-1-one,5,7-Dimethoxy-6-methylflavanone	1	C18H18O4	[M+H]+	298.12051	299.1277864	2.88004003337929	HMDB04808,HMDB06101,HMDB29543,HMDB30695,HMDB37376,HMDB38453	Dibenzylsuccinate,Enterolactone	1	C18H18O4	[M+H]+	298.12051	299.1277864	2.88004003337929	C07332,C18165	2	2	3	3	1.11226717118469
294.0377	3982.93898565521	1.63093442643535	0.622285603810395	2.62087764275563	0.00877037333429547	1	NA	NA	NA	NA	NA	NA	NA	NA	NA	NA	NA	NA	NA	NA	NA	NA	0	2	2	3	1.1197305110725
350.1711	4220.84189033983	1.73202175000965	0.661223978511046	2.6194176350196	0.0088080040023181	1	NA	NA	NA	NA	NA	NA	NA	NA	NA	NA	NA	NA	NA	NA	NA	NA	2	2	3	3	1.16852347981733
383.0322	5727.39967650138	2.2464891360373	0.857703999206479	2.61918929854086	0.00881390224030228	1	NA	NA	NA	NA	NA	NA	NA	NA	NA	NA	NA	NA	NA	NA	NA	NA	2	2	3	3	1.375042927752
499.2131	5479.44412075708	-1.16213869326278	0.444115594958674	-2.6167482215321	0.00887717940421749	1	NA	NA	NA	NA	NA	NA	NA	NA	NA	NA	NA	NA	NA	NA	NA	NA	2	2	3	3	-1.15022814532913
319.0668	4004.81745126134	1.64052989002869	0.627176154643024	2.61574021570135	0.00890342691670506	1	NA	NA	NA	NA	NA	NA	NA	NA	NA	NA	NA	NA	NA	NA	NA	NA	2	2	3	3	1.12474092236287
373.0665	5508.18488772621	2.18210321428178	0.834787358896298	2.61396293442538	0.00894987453263586	1	NA	NA	NA	NA	NA	NA	NA	NA	NA	NA	NA	NA	NA	NA	NA	NA	2	2	3	3	1.35304913612765
353.0439	3901.52512296192	1.59465235214582	0.610106974638478	2.61372581929709	0.00895608765300322	1	NA	NA	NA	NA	NA	NA	NA	NA	NA	NA	NA	NA	NA	NA	NA	NA	2	2	3	3	1.09630552689748
386.2936	5138.58748179001	2.06658471582076	0.790752493809654	2.61344065557663	0.00896356489098991	1	NA	NA	NA	NA	NA	NA	NA	NA	NA	NA	NA	NA	NA	NA	NA	NA	2	2	3	3	1.30621084664048
483.3075	10511.4668591231	-0.37814426968685	0.144726689289714	-2.61281641653448	0.00897995243843674	1	NA	NA	NA	NA	NA	NA	NA	NA	NA	NA	NA	NA	NA	NA	NA	NA	0	2	2	3	-0.510857396466571
309.0521	24133.1048423638	-0.539228947261376	0.206446330626452	-2.61195704290365	0.00900255651799516	1	NA	NA	NA	NA	NA	NA	NA	NA	NA	NA	NA	NA	NA	NA	NA	NA	2	2	2	3	-0.69001774492246
565.0564	5648.94748178754	2.22377379134389	0.85174680996873	2.61083900205688	0.0090320403581875	1	NA	NA	NA	NA	NA	NA	NA	NA	NA	NA	NA	NA	NA	NA	NA	NA	1	2	3	3	1.36480988228167
363.0512	3913.11734955699	1.59987221048386	0.612882747477783	2.61040503598424	0.00904350767975232	1	NA	NA	NA	NA	NA	NA	NA	NA	NA	NA	NA	NA	NA	NA	NA	NA	2	2	3	3	1.09874295706606
423.1878	3877.79329171779	1.5839010116035	0.607002671107785	2.60938062877528	0.00907062867051018	1	NA	NA	NA	NA	NA	NA	NA	NA	NA	NA	NA	NA	NA	NA	NA	NA	2	2	3	3	1.09266154613943
143.0732	3901.03188825239	1.59442699977067	0.611302926596166	2.60824368803319	0.00910081396582667	1	NA	NA	NA	NA	NA	NA	NA	NA	NA	NA	NA	NA	NA	NA	NA	NA	1	2	2	3	1.09508925083174
369.9066	5499.68321426714	2.17954466836124	0.835984414805962	2.60715945149185	0.00912968349146987	1	NA	NA	NA	NA	NA	NA	NA	NA	NA	NA	NA	NA	NA	NA	NA	NA	2	2	3	3	1.34972308277403
355.0016	3934.2487965569	1.60934818089857	0.617316611246333	2.607006115791	0.00913377289029882	1	NA	NA	NA	NA	NA	NA	NA	NA	NA	NA	NA	NA	NA	NA	NA	NA	2	2	3	3	1.10363750306707
256.082	37719.5893187506	0.358329586686273	0.13750415025729	2.60595470039113	0.00916185777134917	1	NA	NA	NA	NA	NA	NA	NA	NA	NA	NA	NA	NA	NA	NA	NA	NA	2	2	3	3	0.412099871365459
230.9906	958496.024809031	0.468869829868242	0.179953452069618	2.60550617104502	0.00917386209939357	1	NA	NA	NA	NA	NA	NA	NA	NA	NA	NA	NA	NA	NA	NA	NA	NA	2	2	3	3	0.513901109946054
144.081	23736.9080855768	0.512840924260171	0.19686876733715	2.60498875061222	0.00918772764883337	1	NA	NA	NA	NA	NA	NA	NA	NA	NA	NA	NA	NA	NA	NA	NA	NA	2	2	3	3	0.54693126267618
341.1221	3948.67689228125	1.61577979780431	0.620310093750627	2.60479365737014	0.00919296050464324	1	NA	NA	NA	NA	NA	NA	NA	NA	NA	NA	NA	NA	NA	NA	NA	NA	2	2	3	3	1.10855863227117
405.0979	17422.0954623953	1.56923024645853	0.60324384912603	2.60131992847006	0.00928658041934194	1	NA	NA	NA	NA	NA	NA	NA	NA	NA	NA	NA	NA	NA	NA	NA	NA	1	2	2	3	1.09024026429674
133.0497	3949.4361118599	1.61610981433676	0.621343356543667	2.60099315027146	0.00929543099630861	1	NA	NA	NA	NA	NA	NA	NA	NA	NA	NA	NA	NA	NA	NA	NA	NA	2	2	3	3	1.10979311613566
252.0861	5650.69881808254	2.22428356647492	0.855555005350338	2.59981363274722	0.00932744011553998	1	N-Phenylacetylaspartic_acid,N-Carboxyacetyl-D-phenylalanine,4-Hydroxy-3-methoxy-cinnamoylglycine	1	C12H13NO5	[M+H]+	251.079374	252.0866504	-1.98860193191834	HMDB29355,HMDB39102,HMDB59747	N-Feruloylglycine,N-Hydroxy-MeIQx	1	C12H13NO5	[M+H]+	251.079374	252.0866504	-1.98860193191834	C02564,C20291	2	2	3	3	1.36650546717743
459.2018	3515.8965703491	-1.05900509361746	0.407919026943324	-2.59611595358262	0.00942842411050143	1	NA	NA	NA	NA	NA	NA	NA	NA	NA	NA	NA	NA	NA	NA	NA	NA	2	2	2	3	-1.10118693248144
401.0947	3822.58658209863	1.55857480132952	0.600446897207302	2.59569132354335	0.00944008300230818	1	NA	NA	NA	NA	NA	NA	NA	NA	NA	NA	NA	NA	NA	NA	NA	NA	2	2	3	3	1.08782535728778
145.1338	4336.4033058022	1.7786646832934	0.686235622639291	2.59191540720749	0.00954432368386417	1	NA	NA	NA	NA	NA	NA	NA	NA	NA	NA	NA	NA	NA	NA	NA	NA	2	2	1	3	1.19263679934963
156.0871	3945.98225124291	1.61457121145745	0.623390836345635	2.58998226685877	0.00959808760772967	1	NA	NA	NA	NA	NA	NA	NA	NA	NA	NA	NA	NA	NA	NA	NA	NA	1	2	3	3	1.10732583548719
345.0629	5393.45437126217	2.14722306772643	0.829164007831499	2.58962406405222	0.00960807943798584	1	Diazinon,Vicine	1	C12H21N2O3PS	[M+(41K)]+	304.101053	345.0623294	1.67998634063531	HMDB32943,HMDB34073	Glutathione_amide,Vicine,Diazinon	1	C10H18N4O5S	[M+K]+	306.099793	345.0629524	-0.125484349037553	C19689,C08437,C14324	2	2	1	3	1.33493739131312
488.2301	9545.575167016	-0.778115526931176	0.30064740435056	-2.5881331941382	0.00964976596405927	1	NA	NA	NA	NA	NA	NA	NA	NA	NA	NA	NA	NA	NA	NA	NA	NA	2	2	0	3	-0.909799131744938
242.1251	5348.20456969779	2.13322753720574	0.825103903007161	2.58540473439892	0.00972647473888883	1	Tetrahydrobiopterin,Sapropterin,L-erythro-tetrahydrobiopterin	1	C9H15N5O3	[M+H]+	241.11749	242.1247664	1.54135409426142	HMDB00027,HMDB00787,HMDB59658	Tetrahydrobiopterin,L-threo-Tetrahydrobiopterin	1	C9H15N5O3	[M+H]+	241.11749	242.1247664	1.54135409426142	C00272,C20264	2	2	3	3	1.3268476989255
363.1252	13692.6498925299	-0.243628282802679	0.0942875292492201	-2.58388659393887	0.00976939114036037	1	NA	NA	NA	NA	NA	NA	NA	NA	NA	NA	NA	NA	NA	NA	NA	NA	2	2	3	3	-0.334101684994508
287.1797	7099.15111017532	-1.78839246628486	0.692247482614682	-2.58345824462942	0.00978153065873138	1	NA	NA	NA	NA	NA	NA	NA	NA	NA	NA	NA	NA	NA	NA	NA	NA	2	2	2	3	-1.40843715448386
415.1935	3738.21773614176	1.51899586359959	0.587995689047152	2.58334523856989	0.00978473551682407	1	NA	NA	NA	NA	NA	NA	NA	NA	NA	NA	NA	NA	NA	NA	NA	NA	2	2	3	3	1.07584480063157
354.1376	3913.26315362433	1.5999319718442	0.619412905391555	2.58298133267472	0.00979506226772267	1	NA	NA	NA	NA	NA	NA	NA	NA	NA	NA	NA	NA	NA	NA	NA	NA	2	2	1	3	1.0999641235108
143.0341	3755.5992893964	1.52723718820019	0.591412027152047	2.58235733817357	0.00981279229834718	1	trans-trans-Muconic_acid,Sumikis_acid,cis,cis-Muconic_acid,Kojic_acid,5-Hydroxymaltol,2,3-Methylenesuccinic_acid	1	C6H6O4	[M+H]+	142.02661	143.0338864	1.69680071002497	HMDB02349,HMDB02432,HMDB06331,HMDB32923,HMDB32988,HMDB59762	2-Hydroxymuconate_semialdehyde,cis,cis-Muconate,2-Oxo-2,3-dihydrofuran-5-acetate,cis,trans-Hexadienedioate,1,2,3,5-Tetrahydroxybenzene,2,5-Dihydro-5-oxofuran-2-acetate,cis,cis-4-Hydroxymuconic_semialdehyde,Kojic_acid,(S)-5-Oxo-2,5-dihydrofuran-2-acetate,5-Hydroxymethyl-2-furoate,5-(Dihydroxymethyl)furan-2-carbaldehyde	1	C6H6O4	[M+H]+	142.02661	143.0338864	1.69680071002497	C00682,C02480,C03586,C03647,C03743,C04105,C06603,C14516,C14610,C20448,C20900	2	2	3	3	1.07942270360936
424.2078	3799.85204894245	1.54801914835788	0.599786679201776	2.58094953095333	0.00985289848074634	1	NA	NA	NA	NA	NA	NA	NA	NA	NA	NA	NA	NA	NA	NA	NA	NA	2	2	3	3	1.08301447833337
278.1085	71542.096893701	-3.48884644112689	1.35216339338333	-2.58019589806912	0.0098744282452294	1	NA	NA	NA	NA	NA	NA	NA	NA	NA	NA	NA	NA	NA	NA	NA	NA	2	2	3	3	-2.34615168849843
461.0452	5592.35170777231	1.2057241266233	0.467419858493699	2.57953123880711	0.00989345098810834	1	NA	NA	NA	NA	NA	NA	NA	NA	NA	NA	NA	NA	NA	NA	NA	NA	2	2	3	3	0.977504466629452
254.1447	5022.27741161491	2.02822454396283	0.78663711505073	2.57834839617506	0.00992738505783263	1	NA	NA	NA	NA	NA	NA	NA	NA	NA	NA	NA	NA	NA	NA	NA	NA	2	2	3	3	1.28764313614446
441.3421	5384.89389222113	2.14457924113435	0.831814412126446	2.57819437830124	0.00993181123221008	1	NA	NA	NA	NA	NA	NA	NA	NA	NA	NA	NA	NA	NA	NA	NA	NA	2	2	2	3	1.33331246577735
408.1799	9436.25390976093	-1.61752788538224	0.6277150419402	-2.5768506046671	0.00997050331712057	1	NA	NA	NA	NA	NA	NA	NA	NA	NA	NA	NA	NA	NA	NA	NA	NA	2	2	3	3	-1.36143043398989
210.0959	126808.783378207	-0.731899075398748	0.284141696079963	-2.57582426478083	0.0100001457195286	1	NA	NA	NA	NA	NA	NA	NA	NA	NA	NA	NA	NA	NA	NA	NA	NA	2	2	2	3	-0.876976931457259
211.0848	292643.225620216	-0.383847204662187	0.149300830831275	-2.5709649606436	0.0101415587337599	1	NA	NA	NA	NA	NA	NA	NA	NA	NA	NA	NA	NA	NA	NA	NA	NA	2	2	3	3	-0.516949591774489
343.7006	14578.6346426282	0.42774805183162	0.166521382283889	2.56872748691449	0.0102072691672767	1	NA	NA	NA	NA	NA	NA	NA	NA	NA	NA	NA	NA	NA	NA	NA	NA	1	2	3	3	0.481422418963986
572.4624	16451.1651226586	-0.880212886516899	0.343184793749409	-2.56483650368153	0.0103224432136196	1	NA	NA	NA	NA	NA	NA	NA	NA	NA	NA	NA	NA	NA	NA	NA	NA	1	2	3	3	-0.995963485934016
320.1585	11975.7003590543	-0.409162653671994	0.159648609666207	-2.56289518917497	0.0103803379277083	1	NA	NA	NA	NA	NA	NA	NA	NA	NA	NA	NA	NA	NA	NA	NA	NA	2	2	3	3	-0.546156444955552
429.0193	3664.69958738783	1.48359401468519	0.579030157995515	2.56220508413774	0.0104009880443985	1	NA	NA	NA	NA	NA	NA	NA	NA	NA	NA	NA	NA	NA	NA	NA	NA	0	2	2	3	1.066370393784
329.2689	8787.1393410014	-1.99226446085128	0.778044401702027	-2.56060509720661	0.0104490053731487	1	NA	NA	NA	NA	NA	NA	NA	NA	NA	NA	NA	NA	NA	NA	NA	NA	2	2	1	3	-1.48640744775201
270.0411	22939.5638216075	0.493021793046279	0.192562431352609	2.56032181138951	0.0104575276066792	1	NA	NA	NA	NA	NA	NA	NA	NA	NA	NA	NA	NA	NA	NA	NA	NA	1	2	3	3	0.532265058177842
284.1607	23228.5869619976	0.423119500296586	0.165298885902929	2.55972384801832	0.0104755367535025	1	NA	NA	NA	NA	NA	NA	NA	NA	NA	NA	NA	NA	NA	NA	NA	NA	2	2	3	3	0.476183817025114
319.0693	15283.8762554691	-0.403266272463162	0.157595897797118	-2.55886275023675	0.0105015193198695	1	NA	NA	NA	NA	NA	NA	NA	NA	NA	NA	NA	NA	NA	NA	NA	NA	2	2	3	3	-0.538426171822534
265.0606	10695.2140161144	-2.08732995857331	0.817214919660796	-2.55419952371857	0.0106432247984877	1	NA	NA	NA	NA	NA	NA	NA	NA	NA	NA	NA	NA	NA	NA	NA	NA	1	2	2	3	-1.52155827016874
246.1582	9121.40693887963	-1.95045515294762	0.763889736797759	-2.5533202751538	0.0106701330140779	1	NA	NA	NA	NA	NA	NA	NA	NA	NA	NA	NA	NA	NA	NA	NA	NA	2	2	3	3	-1.47442923979089
302.988	13002.7759747172	1.70712329016146	0.668910273273864	2.55209608578179	0.0107076984222418	1	NA	NA	NA	NA	NA	NA	NA	NA	NA	NA	NA	NA	NA	NA	NA	NA	1	2	3	3	1.15411608662902
397.3464	10279.9155076814	-0.705495650505726	0.276787075584387	-2.54887497552477	0.0108071035983295	1	NA	NA	NA	NA	NA	NA	NA	NA	NA	NA	NA	NA	NA	NA	NA	NA	2	2	1	3	-0.861399043233972
319.1331	17441.3936712587	-0.883768700599566	0.347033207442205	-2.54664015329642	0.0108765525830711	1	NA	NA	NA	NA	NA	NA	NA	NA	NA	NA	NA	NA	NA	NA	NA	NA	2	2	3	3	-0.999256299721673
332.9586	5487.79960781213	2.17595665664979	0.854674805296332	2.54594688314856	0.0108981770016015	1	NA	NA	NA	NA	NA	NA	NA	NA	NA	NA	NA	NA	NA	NA	NA	NA	2	2	3	3	1.34806564098974
349.1197	64816.5667403952	-0.418500294259201	0.16440060037996	-2.54561293141247	0.0109086072228809	1	NA	NA	NA	NA	NA	NA	NA	NA	NA	NA	NA	NA	NA	NA	NA	NA	2	2	3	3	-0.552364226140314
415.1711	21287.1715076753	-0.30284533996925	0.118981075930852	-2.54532359536952	0.0109176511465778	1	NA	NA	NA	NA	NA	NA	NA	NA	NA	NA	NA	NA	NA	NA	NA	NA	1	2	3	3	-0.410647382131145
156.0792	5424.72587590647	2.15680682782682	0.848455103451951	2.54204001962134	0.0110207554170326	1	NA	NA	NA	NA	NA	NA	NA	NA	NA	NA	NA	NA	NA	NA	NA	NA	0	2	3	3	1.34147261570539
493.1998	58624.6692390274	-0.722046302452279	0.284201804403588	-2.54061125321681	0.0110658881519665	1	NA	NA	NA	NA	NA	NA	NA	NA	NA	NA	NA	NA	NA	NA	NA	NA	2	2	3	3	-0.872086119884845
278.143	16591.9184015658	-0.487874565193754	0.192113796972226	-2.53950821275104	0.0111008438995153	1	NA	NA	NA	NA	NA	NA	NA	NA	NA	NA	NA	NA	NA	NA	NA	NA	2	2	2	3	-0.634343145101453
192.0659	492993.889067048	-0.605991640763783	0.238633719047989	-2.53942168433422	0.0111035901606927	1	NA	NA	NA	NA	NA	NA	NA	NA	NA	NA	NA	NA	NA	NA	NA	NA	0	2	3	3	-0.764796589635526
401.3818	5214.84244643921	2.09118437768996	0.823572590151264	2.53916218521293	0.0111118298300294	1	NA	NA	NA	NA	NA	NA	NA	NA	NA	NA	NA	NA	NA	NA	NA	NA	2	2	3	3	1.31092374568752
329.0846	1455151.34225311	0.402431709954573	0.158649808636222	2.53660381574952	0.0111933548914689	1	NA	NA	NA	NA	NA	NA	NA	NA	NA	NA	NA	NA	NA	NA	NA	NA	2	2	3	3	0.453138170305404
246.074	9971.92396140407	-2.03365292927695	0.80233578216383	-2.53466562813933	0.0112554704420471	1	NA	NA	NA	NA	NA	NA	NA	NA	NA	NA	NA	NA	NA	NA	NA	NA	2	2	3	3	-1.49451295907277
356.9572	11187.9224694128	0.799397919143254	0.315851645403711	2.53092846206798	0.0113761048115121	1	NA	NA	NA	NA	NA	NA	NA	NA	NA	NA	NA	NA	NA	NA	NA	NA	1	2	2	3	0.761225378193129
332.2182	37079.3538808947	0.349986462062711	0.138310797259362	2.53043485395007	0.0113921238159364	1	NA	NA	NA	NA	NA	NA	NA	NA	NA	NA	NA	NA	NA	NA	NA	NA	0	2	3	3	0.407744997086877
434.2493	31684.3564292377	0.272349329737048	0.107701858483753	2.5287337987592	0.0114474814683285	1	NA	NA	NA	NA	NA	NA	NA	NA	NA	NA	NA	NA	NA	NA	NA	NA	2	2	3	3	0.334807393754249
259.0581	21860.9228958314	0.18766452737944	0.0743529941002203	2.52396732169907	0.0116038714726656	1	NA	NA	NA	NA	NA	NA	NA	NA	NA	NA	NA	NA	NA	NA	NA	NA	2	2	3	3	0.242250985607407
170.0429	85999.6664026919	-0.496350631801979	0.196865122726107	-2.52127255924625	0.0116931240166244	1	NA	NA	NA	NA	NA	NA	NA	NA	NA	NA	NA	NA	NA	NA	NA	NA	1	2	3	3	-0.644987774797577
338.1213	4600.62743296301	1.87995717880365	0.745755195258831	2.52087707971135	0.011706273712099	1	NA	NA	NA	NA	NA	NA	NA	NA	NA	NA	NA	NA	NA	NA	NA	NA	2	2	3	3	1.23016424174209
320.1648	153107.003875218	-0.339357830146369	0.134709601379734	-2.51918071667179	0.0117628267156773	1	NA	NA	NA	NA	NA	NA	NA	NA	NA	NA	NA	NA	NA	NA	NA	NA	2	2	3	3	-0.459803545723021
314.0929	12799.818848645	-0.416510400370032	0.16553828408114	-2.51609712328465	0.0118662477922652	1	NA	NA	NA	NA	NA	NA	NA	NA	NA	NA	NA	NA	NA	NA	NA	NA	2	2	3	3	-0.551587093320641
400.342	10615.3754901297	-2.20209375236651	0.875299152740562	-2.51581844386774	0.0118756340714156	1	NA	NA	NA	NA	NA	NA	NA	NA	NA	NA	NA	NA	NA	NA	NA	NA	2	2	0	3	-1.55421512249311
373.1969	23144.0795831603	-0.474542128321844	0.188782442207275	-2.51369842859019	0.0119472547057959	1	NA	NA	NA	NA	NA	NA	NA	NA	NA	NA	NA	NA	NA	NA	NA	NA	2	2	3	3	-0.622959482228901
330.0699	12104.7114078872	-0.517396157910667	0.2058795598273	-2.51310114682914	0.0119675017424258	1	NA	NA	NA	NA	NA	NA	NA	NA	NA	NA	NA	NA	NA	NA	NA	NA	2	2	3	3	-0.67067234433527
250.0467	17687.9712547876	0.844208193452307	0.335980610466538	2.51266938374822	0.0119821568589368	1	NA	NA	NA	NA	NA	NA	NA	NA	NA	NA	NA	NA	NA	NA	NA	NA	1	2	2	3	0.799225387201656
497.2479	3426.37635308606	1.36248668996204	0.542474081915977	2.51161619583712	0.0120179714414754	1	NA	NA	NA	NA	NA	NA	NA	NA	NA	NA	NA	NA	NA	NA	NA	NA	2	2	3	3	1.02712968778914
380.2544	16636.4799096608	-0.54681070507468	0.217836181568441	-2.51019229743007	0.0120665432248677	1	NA	NA	NA	NA	NA	NA	NA	NA	NA	NA	NA	NA	NA	NA	NA	NA	0	2	3	3	-0.699361529910006
290.0848	30005.5182175078	-0.478732337292162	0.190801300661915	-2.50906223192072	0.0121052155916509	1	NA	NA	NA	NA	NA	NA	NA	NA	NA	NA	NA	NA	NA	NA	NA	NA	2	2	0	3	-0.629454449467799
72.0813	4975.75460104666	2.01258007009247	0.802325152584293	2.50843447149816	0.0121267458258499	1	NA	NA	NA	NA	NA	NA	NA	NA	NA	NA	NA	NA	NA	NA	NA	NA	2	2	0	3	1.28003608320707
124.04	12790.7419444066	0.715204136690874	0.28514691937189	2.5081952078118	0.0121349607558176	1	NA	NA	NA	NA	NA	NA	NA	NA	NA	NA	NA	NA	NA	NA	NA	NA	2	2	2	3	0.700213988098468
401.0387	3447.53281085593	1.37364958315331	0.5476742501997	2.5081507532122	0.0121364876126011	1	NA	NA	NA	NA	NA	NA	NA	NA	NA	NA	NA	NA	NA	NA	NA	NA	0	2	2	3	1.03052832399797
312.1656	10912.3769642559	1.61322136792189	0.643473303782002	2.50705252019037	0.0121742620929794	1	NA	NA	NA	NA	NA	NA	NA	NA	NA	NA	NA	NA	NA	NA	NA	NA	2	2	3	3	1.10609471931033
499.3381	21925.3036601508	-0.325544502431678	0.129941285656153	-2.5053200050146	0.0122340649841361	1	NA	NA	NA	NA	NA	NA	NA	NA	NA	NA	NA	NA	NA	NA	NA	NA	0	2	2	3	-0.43692869405988
487.9728	5214.95152112887	1.0638296294734	0.424922551422996	2.50358477306231	0.0122942224044233	1	NA	NA	NA	NA	NA	NA	NA	NA	NA	NA	NA	NA	NA	NA	NA	NA	2	2	3	3	0.914857920990445
79.0204	27379.8152922783	1.43028099519027	0.572233136336319	2.49947251280753	0.0124378347568935	1	NA	NA	NA	NA	NA	NA	NA	NA	NA	NA	NA	NA	NA	NA	NA	NA	2	2	2	3	1.04539539054087
606.4563	26701.8507467164	-3.18017120789382	1.27300475154715	-2.49816130224871	0.0124839374853811	1	NA	NA	NA	NA	NA	NA	NA	NA	NA	NA	NA	NA	NA	NA	NA	NA	2	2	0	3	-2.12791145138449
411.0833	3360.05494130001	1.32688572287267	0.531222649231461	2.49779583907486	0.0124968142658438	1	Tangeritin,Sesamolinol,Auranetin,Sinensetin,3,4,5,6,8-Pentamethoxyflavone,Oxidihydroartocarpesin,Isosinensetin,Cyclokievitone_hydrate,Homoeriodictyol_4-isobutyrate,3,4,5,7,8-Pentamethoxyflavone	1	C20H20O7	[M+K]+	372.120905	411.0840644	-1.83076909365703	HMDB30539,HMDB33270,HMDB34278,HMDB36633,HMDB37456,HMDB37508,HMDB37599,HMDB37750,HMDB39775,HMDB40323	Sinensetin,Tangeretin,Sesamolinol,(1S)-Averantin	1	C20H20O7	[M+K]+	372.120905	411.0840644	-1.83076909365703	C10186,C10190,C10883,C20499	0	2	2	3	1.01924530635794
479.2353	5441.60628389043	-0.625951936776651	0.250642233129787	-2.49739211528858	0.0125110527975807	1	NA	NA	NA	NA	NA	NA	NA	NA	NA	NA	NA	NA	NA	NA	NA	NA	2	2	2	3	-0.783708260343368
106.1116	5073.98858750753	1.05141766849102	0.421710685748956	2.49322036178359	0.0126590254619545	1	NA	NA	NA	NA	NA	NA	NA	NA	NA	NA	NA	NA	NA	NA	NA	NA	0	2	3	3	0.908790165990717
105.1044	9365.009873459	0.614692356673215	0.246717491609709	2.49148267787036	0.0127211169974398	1	NA	NA	NA	NA	NA	NA	NA	NA	NA	NA	NA	NA	NA	NA	NA	NA	2	2	3	3	0.623769911832896
79.0266	3653.75295667468	1.47823351389291	0.594040217242955	2.48844012742716	0.0128304838842219	1	NA	NA	NA	NA	NA	NA	NA	NA	NA	NA	NA	NA	NA	NA	NA	NA	2	2	2	3	1.06284207021683
101.0063	3552.09391377349	1.42762119813013	0.574110254658997	2.4866673022207	0.0128945924059628	1	NA	NA	NA	NA	NA	NA	NA	NA	NA	NA	NA	NA	NA	NA	NA	NA	2	2	3	3	1.04424357286357
394.182	10897.4387969339	-0.422393009909303	0.16991976482724	-2.48583800912598	0.0129246782964323	1	NA	NA	NA	NA	NA	NA	NA	NA	NA	NA	NA	NA	NA	NA	NA	NA	2	2	3	3	-0.557813542999605
141.0717	86014.85746809	-0.954947766563545	0.384747580329503	-2.48201110386637	0.0130643204256814	1	NA	NA	NA	NA	NA	NA	NA	NA	NA	NA	NA	NA	NA	NA	NA	NA	2	2	3	3	-1.04770319653064
417.2613	3315.87188194998	1.30267429075267	0.524978587431957	2.48138556874286	0.0130872723755911	1	NA	NA	NA	NA	NA	NA	NA	NA	NA	NA	NA	NA	NA	NA	NA	NA	1	2	3	3	1.01142378093856
445.2655	13991.7649741167	0.730220014834423	0.294312932377317	2.48110067381701	0.0130977374700537	1	NA	NA	NA	NA	NA	NA	NA	NA	NA	NA	NA	NA	NA	NA	NA	NA	0	2	3	3	0.705339472322917
130.6023	4438.77994602904	1.81871989430073	0.733421181794637	2.47977552250459	0.0131465118110299	1	NA	NA	NA	NA	NA	NA	NA	NA	NA	NA	NA	NA	NA	NA	NA	NA	2	2	3	3	1.2077206244115
304.1868	14877.8536118835	0.8111293282939	0.327182425359774	2.47913477443653	0.013170153134348	1	NA	NA	NA	NA	NA	NA	NA	NA	NA	NA	NA	NA	NA	NA	NA	NA	2	2	3	3	0.772867728094894
300.863	4963.41927065173	2.00840156587229	0.81071154804789	2.47733188297159	0.0132368752290133	1	NA	NA	NA	NA	NA	NA	NA	NA	NA	NA	NA	NA	NA	NA	NA	NA	2	2	3	3	1.27550718207466
471.0893	4972.12609922125	-0.403502492155995	0.162894717430717	-2.47707536819059	0.0132463926703814	1	NA	NA	NA	NA	NA	NA	NA	NA	NA	NA	NA	NA	NA	NA	NA	NA	0	2	2	3	-0.539197745274391
495.0858	4207.4500570444	0.874511850216961	0.353136958864226	2.47640986950106	0.0132711128132186	1	NA	NA	NA	NA	NA	NA	NA	NA	NA	NA	NA	NA	NA	NA	NA	NA	2	2	3	3	0.814007596742112
315.1602	4884.63648027128	1.98145960264322	0.800251560291872	2.47604590976434	0.0132846494472629	1	NA	NA	NA	NA	NA	NA	NA	NA	NA	NA	NA	NA	NA	NA	NA	NA	2	2	3	3	1.26950904283253
475.0096	4278.00277545613	-0.947820439367988	0.383054391707649	-2.47437559752969	0.0133469294854815	1	NA	NA	NA	NA	NA	NA	NA	NA	NA	NA	NA	NA	NA	NA	NA	NA	2	2	3	3	-1.04194408382197
348.1401	12864.4524896459	-0.444327240036146	0.179734005415571	-2.47213786288687	0.0134307711103673	1	NA	NA	NA	NA	NA	NA	NA	NA	NA	NA	NA	NA	NA	NA	NA	NA	2	2	3	3	-0.584522915638237
489.1785	6590.04779208061	-0.8091838935234	0.327534324944695	-2.47053158065199	0.013491240613638	1	NA	NA	NA	NA	NA	NA	NA	NA	NA	NA	NA	NA	NA	NA	NA	NA	2	2	3	3	-0.936365842086529
223.1084	29583.2234741657	0.566911584262979	0.229706088015075	2.46798676152533	0.0135875344634768	1	NA	NA	NA	NA	NA	NA	NA	NA	NA	NA	NA	NA	NA	NA	NA	NA	2	2	3	3	0.593253299705626
312.9808	4882.72160351039	1.98079706356754	0.80294514933646	2.4669145398094	0.0136282879208324	1	NA	NA	NA	NA	NA	NA	NA	NA	NA	NA	NA	NA	NA	NA	NA	NA	1	2	2	3	1.26801662587896
273.095	19553.9761957894	-0.525798369273782	0.213170155672367	-2.46656652107489	0.0136415387557603	1	NA	NA	NA	NA	NA	NA	NA	NA	NA	NA	NA	NA	NA	NA	NA	NA	2	2	3	3	-0.676533218094937
426.3575	11480.2925236025	-2.2129013739374	0.898086532885929	-2.46401799036716	0.0137389215308112	1	NA	NA	NA	NA	NA	NA	NA	NA	NA	NA	NA	NA	NA	NA	NA	NA	0	2	2	3	-1.55869654619348
317.998	4907.69671160397	1.98939604537267	0.807619947479091	2.46328245306766	0.01376714132931	1	NA	NA	NA	NA	NA	NA	NA	NA	NA	NA	NA	NA	NA	NA	NA	NA	2	2	3	3	1.27250238974504
281.0746	10696.9066313065	-0.429078520207365	0.174379329184233	-2.46060425977463	0.0138703265174131	1	NA	NA	NA	NA	NA	NA	NA	NA	NA	NA	NA	NA	NA	NA	NA	NA	0	2	3	3	-0.56562716895725
196.9985	151702.599866648	-2.04910734423723	0.833472350379798	-2.45851868187768	0.0139511517751741	1	NA	NA	NA	NA	NA	NA	NA	NA	NA	NA	NA	NA	NA	NA	NA	NA	2	2	3	3	-1.50271786580766
320.1816	16241.2400977997	0.599707298341542	0.244015956289825	2.45765607897072	0.0139847027685899	1	NA	NA	NA	NA	NA	NA	NA	NA	NA	NA	NA	NA	NA	NA	NA	NA	2	2	3	3	0.612460770975579
418.0873	8289.93610629485	0.542504809605419	0.220860506769134	2.45632330352524	0.0140366811919282	1	NA	NA	NA	NA	NA	NA	NA	NA	6-(2-Hydroxyethyl)-5,6-dihydrosanguinarine	1	C22H19NO5	[M+(41K)]+	377.126324	418.0876004	-0.638143776004423	C12198	2	2	3	3	0.57268906712539
133.106	4578.36775985183	1.87166576122202	0.762653559050825	2.45414938278323	0.0141218303480782	1	NA	NA	NA	NA	NA	NA	NA	NA	NA	NA	NA	NA	NA	NA	NA	NA	0	2	2	3	1.22590893754142
260.0533	30012.2573019352	-0.332209434670674	0.135380177138126	-2.45390013289558	0.0141316221535781	1	NA	NA	NA	NA	NA	NA	NA	NA	NA	NA	NA	NA	NA	NA	NA	NA	2	2	3	3	-0.447967887095412
459.2084	15097.706971486	-0.342710642208979	0.139733077017816	-2.45260928566887	0.0141824291316182	1	NA	NA	NA	NA	NA	NA	NA	NA	NA	NA	NA	NA	NA	NA	NA	NA	2	2	3	3	-0.462772486893939
339.0452	61618.4435485619	0.880666869851258	0.35910230686552	2.45241217617981	0.0141902014117082	1	NA	NA	NA	NA	NA	NA	NA	NA	NA	NA	NA	NA	NA	NA	NA	NA	2	2	3	3	0.816799074481309
239.1394	48735.5350863762	-0.414498617280242	0.169026753263792	-2.45226633817757	0.0141959544100383	1	NA	NA	NA	NA	NA	NA	NA	NA	NA	NA	NA	NA	NA	NA	NA	NA	0	2	3	3	-0.549257689730979
473.1042	5563.02924131352	1.0896080301541	0.444706439547209	2.45017371743822	0.0142787307482816	1	NA	NA	NA	NA	NA	NA	NA	NA	NA	NA	NA	NA	NA	NA	NA	NA	2	2	2	3	0.929148794466279
330.2026	29201.1194474267	0.548815488121852	0.224048241392965	2.44954160188773	0.0143038184979208	1	NA	NA	NA	NA	NA	NA	NA	NA	NA	NA	NA	NA	NA	NA	NA	NA	2	2	3	3	0.580569279351083
148.1124	13095.2299627214	-0.648020381343408	0.264736856734623	-2.44779056961077	0.0143735175872029	1	NA	NA	NA	NA	NA	NA	NA	NA	NA	NA	NA	NA	NA	NA	NA	NA	2	2	3	3	-0.804748097323868
476.0714	3077.56206871787	1.16460652922586	0.475816960459954	2.44759356223888	0.0143813780979072	1	Chondroitin_4-sulfate	1	C14H21NO15S	[M+H]+	475.063196	476.0704724	1.96651557748561	HMDB00652	NA	NA	NA	NA	NA	NA	NA	NA	2	2	3	3	0.960430483300648
392.2636	3322.53954354599	1.30634484137803	0.533761957459186	2.44742965121848	0.0143879209674841	1	NA	NA	NA	NA	NA	NA	NA	NA	NA	NA	NA	NA	NA	NA	NA	NA	2	2	3	3	1.01365217498537
234.1029	4682.11838622026	1.90979818115865	0.781011384754487	2.44528853028051	0.0144736299790666	1	Pramipexole	1	C10H17N3S	[M+Na]+	211.114319	234.1035404	-2.78551959907216	HMDB14557	NA	NA	NA	NA	NA	NA	NA	NA	2	2	3	3	1.24018091484173
178.0867	84091.6633354084	0.478461012678024	0.195683706138528	2.44507333860139	0.0144822689452214	1	NA	NA	NA	NA	NA	NA	NA	NA	NA	NA	NA	NA	NA	NA	NA	NA	2	2	3	3	0.523061034397489
133.1083	4358.67085747039	1.78741860541725	0.733317731939705	2.437440863034	0.0147916334142618	1	(3-Aminopropoxy)guanidine	1	C4H12N4O	[M+H]+	132.101111	133.1083874	-0.499592860386752	HMDB39228	NA	NA	NA	NA	NA	NA	NA	NA	1	2	3	3	1.19809030288801
181.0317	21154.8467200708	-0.564738598784215	0.231723983989293	-2.43711759595118	0.0148048638843694	1	NA	NA	NA	NA	NA	NA	NA	NA	NA	NA	NA	NA	NA	NA	NA	NA	2	2	3	3	-0.718235142619139
356.1584	4276.46628072982	1.75458772485999	0.721021022603173	2.43347651435354	0.0149546055464194	1	NA	NA	NA	NA	NA	NA	NA	NA	NA	NA	NA	NA	NA	NA	NA	NA	2	2	3	3	1.17781955149327
421.1317	4572.65137449522	1.86953315003624	0.768373420088572	2.43310492158973	0.0149699623000047	1	NA	NA	NA	NA	NA	NA	NA	NA	NA	NA	NA	NA	NA	NA	NA	NA	2	2	3	3	1.22449542529098
430.1564	33988.62473045	0.218727492968304	0.0899166471865688	2.4325583728057	0.0149925746759977	1	NA	NA	NA	NA	NA	NA	NA	NA	NA	NA	NA	NA	NA	NA	NA	NA	1	2	3	3	0.277454747639227
401.2664	4320.80186064991	1.77238615052075	0.728881315717061	2.43165260557832	0.0150301152608208	1	NA	NA	NA	NA	NA	NA	NA	NA	NA	NA	NA	NA	NA	NA	NA	NA	0	2	3	3	1.18586940584064
416.1123	3487.37574279697	1.39444006153833	0.573552531601418	2.43123338265967	0.0150475184586108	1	Cephalosporin_C	1	C16H21N3O8S	[M+H]+	415.104939	416.1122154	0.156928822426944	HMDB60450	Cephalosporin_C	1	C16H21N3O8S	[M+H]+	415.104939	416.1122154	0.156928822426944	C00916	1	2	2	3	1.03507844183731
287.0528	4326.82365852664	1.77478626239957	0.730628312894473	2.4291233053487	0.0151353838527786	1	NA	NA	NA	NA	NA	NA	NA	NA	NA	NA	NA	NA	NA	NA	NA	NA	2	2	3	3	1.18992330143745
300.0958	19159.961283459	-0.457722214489159	0.188702198050566	-2.42563265938484	0.0152817295020465	1	NA	NA	NA	NA	NA	NA	NA	NA	NA	NA	NA	NA	NA	NA	NA	NA	2	2	3	3	-0.600430098115049
204.0425	59584.3810877995	0.558809315284083	0.23060455633249	2.42323622816187	0.0153829199685321	1	NA	NA	NA	NA	NA	NA	NA	NA	NA	NA	NA	NA	NA	NA	NA	NA	2	2	3	3	0.586106928546008
218.1313	28638.7957311847	-0.477935727330696	0.197309627691054	-2.4222625774706	0.0154242010414232	1	NA	NA	NA	NA	NA	NA	NA	NA	NA	NA	NA	NA	NA	NA	NA	NA	0	2	3	3	-0.628641130578334
128.0498	20514.8694852477	-0.621213048387731	0.256484504230208	-2.42202955009774	0.0154340954401115	1	NA	NA	NA	NA	NA	NA	NA	NA	NA	NA	NA	NA	NA	NA	NA	NA	2	2	3	3	-0.779180247307385
146.0815	197487.457614298	0.315507929175619	0.130311273256438	2.42118675760872	0.0154699272676511	1	NA	NA	NA	NA	NA	NA	NA	NA	NA	NA	NA	NA	NA	NA	NA	NA	2	2	3	3	0.372459515969945
433.7393	4516.00533463263	1.84824168021527	0.763714358814435	2.42006930848389	0.0155175491639892	1	NA	NA	NA	NA	NA	NA	NA	NA	NA	NA	NA	NA	NA	NA	NA	NA	2	2	3	3	1.21606525066593
295.078	4580.06915035466	1.87229060560875	0.773882135996801	2.41934852675871	0.0155483348389123	1	NA	NA	NA	NA	NA	NA	NA	NA	NA	NA	NA	NA	NA	NA	NA	NA	2	2	3	3	1.22732490343222
458.2302	7476.36416986898	-0.725409841980399	0.300374853877532	-2.41501521387726	0.0157345524547292	1	NA	NA	NA	NA	NA	NA	NA	NA	NA	NA	NA	NA	NA	NA	NA	NA	2	2	3	3	-0.87403993544337
301.105	4262.7985953885	1.74905106667017	0.724648133284359	2.41365565759876	0.0157933802752328	1	NA	NA	NA	NA	NA	NA	NA	NA	NA	NA	NA	NA	NA	NA	NA	NA	2	2	3	3	1.17382309799721
406.182	9491.29301072266	-0.588468505817078	0.243998250407454	-2.41177346490965	0.0158751417596566	1	NA	NA	NA	NA	NA	NA	NA	NA	NA	NA	NA	NA	NA	NA	NA	NA	2	2	3	3	-0.738244218827554
79.0257	3349.62945532667	1.32118933893168	0.548471960119887	2.40885484582091	0.0160026612297103	1	NA	NA	NA	NA	NA	NA	NA	NA	NA	NA	NA	NA	NA	NA	NA	NA	2	2	3	3	1.0181241319769
422.1705	84757.9276779806	-0.920454593873789	0.382234299621063	-2.40808999816684	0.0160362272995182	1	NA	NA	NA	NA	NA	NA	NA	NA	NA	NA	NA	NA	NA	NA	NA	NA	2	2	3	3	-1.02261654308736
336.1556	4021.15331455338	1.64757795397861	0.687468824542887	2.39658569983027	0.0165486231135648	1	NA	NA	NA	NA	NA	NA	NA	NA	NA	NA	NA	NA	NA	NA	NA	NA	2	2	0	3	1.13104392124666
322.107	10842.4131273061	-0.444571805961251	0.185590274196568	-2.39544775654775	0.0166000797064719	1	NA	NA	NA	NA	NA	NA	NA	NA	NA	NA	NA	NA	NA	NA	NA	NA	2	2	3	3	-0.585314738515676
311.2433	4630.15025216313	1.89081356273779	0.789773525941661	2.39412122669386	0.0166602413075502	1	NA	NA	NA	NA	NA	NA	NA	NA	NA	NA	NA	NA	NA	NA	NA	NA	2	2	3	3	1.23587286821425
463.082	2849.41861688412	1.01876876125416	0.425629997934343	2.39355488616504	0.0166859845954409	1	Rumexoside	1	C20H22O10	[M+(41K)]+	422.1213	463.0825764	-1.20064979412454	HMDB36398	Catechin_7-O-beta-D-xyloside,Plicatic_acid	1	C20H22O10	[M+(41K)]+	422.1213	463.0825764	-1.20064979412454	C09617,C10873	2	2	3	3	0.896753904859107
333.1924	4117.61782575247	1.68893991832481	0.705928803680117	2.39250744483028	0.0167336886038991	1	NA	NA	NA	NA	NA	NA	NA	NA	NA	NA	NA	NA	NA	NA	NA	NA	2	2	3	3	1.14764581402502
419.1425	12219.4118173515	-0.531299679148643	0.222091572085456	-2.39225502417629	0.0167452025802467	1	NA	NA	NA	NA	NA	NA	NA	NA	NA	NA	NA	NA	NA	NA	NA	NA	0	2	3	3	-0.684102964951769
157.0612	14020.4851936962	0.463045820744101	0.1937265387043	2.39020334457575	0.016839046692256	1	NA	NA	NA	NA	NA	NA	NA	NA	NA	NA	NA	NA	NA	NA	NA	NA	2	2	2	3	0.507818408332384
233.1499	56740.8576234463	0.806259712359342	0.337464219744922	2.38917095557202	0.0168864426684916	1	NA	NA	NA	NA	NA	NA	NA	NA	NA	NA	NA	NA	NA	NA	NA	NA	2	2	1	3	0.768377581701057
373.0298	10925.5069956159	1.46436413505254	0.61297800678436	2.38893421761491	0.0168973275672197	1	NA	NA	NA	NA	NA	NA	NA	NA	NA	NA	NA	NA	NA	NA	NA	NA	2	2	3	3	1.05699075446474
453.0189	14366.1391302201	-2.15847052351454	0.903580240632595	-2.3887978360432	0.0169036010071375	1	NA	NA	NA	NA	NA	NA	NA	NA	NA	NA	NA	NA	NA	NA	NA	NA	2	2	3	3	-1.54755094728544
394.9128	11325.2308068354	0.917193507129136	0.384173559831515	2.38744568348583	0.0169659095988152	1	NA	NA	NA	NA	NA	NA	NA	NA	NA	NA	NA	NA	NA	NA	NA	NA	2	2	3	3	0.841264689959417
445.0859	14892.5469809293	1.69795907675103	0.711229098732362	2.3873588408817	0.0169699182755694	1	NA	NA	NA	NA	NA	NA	NA	NA	NA	NA	NA	NA	NA	NA	NA	NA	2	2	3	3	1.15022814532913
464.1983	2828.19977950168	1.00442405120952	0.420775083542513	2.38708062928359	0.0169827661913119	1	NA	NA	NA	NA	NA	NA	NA	NA	NA	NA	NA	NA	NA	NA	NA	NA	2	2	3	3	0.891776986596276
393.3341	35771.7862871174	-0.261257884276642	0.109497181769833	-2.38597815992942	0.0170337626105764	1	NA	NA	NA	NA	NA	NA	NA	NA	NA	NA	NA	NA	NA	NA	NA	NA	2	2	3	3	-0.358903580096305
261.156	36260.6284694869	0.549736116012389	0.230693515042291	2.38297169260094	0.0171735148447093	1	NA	NA	NA	NA	NA	NA	NA	NA	NA	NA	NA	NA	NA	NA	NA	NA	2	2	3	3	0.58214964157197
176.8944	26547.5720534064	0.615708621876076	0.258457637726701	2.38224193059886	0.0172075883325164	1	NA	NA	NA	NA	NA	NA	NA	NA	NA	NA	NA	NA	NA	NA	NA	NA	2	2	1	3	0.624580751333851
374.2286	25283.9496470575	0.366814104130511	0.153986647060659	2.38211631418933	0.0172134594962162	1	NA	NA	NA	NA	NA	NA	NA	NA	NA	NA	NA	NA	NA	NA	NA	NA	0	2	2	3	0.417190461501338
309.1581	12332.2088172718	-1.60641795451141	0.674529180296015	-2.38153960041645	0.0172404369800386	1	NA	NA	NA	NA	NA	NA	NA	NA	NA	NA	NA	NA	NA	NA	NA	NA	2	2	3	3	-1.35639022549853
441.3795	12541.5657755407	-1.66255961068502	0.698114831790988	-2.38149876635594	0.0172423485184843	1	NA	NA	NA	NA	NA	NA	NA	NA	NA	NA	NA	NA	NA	NA	NA	NA	2	2	3	3	-1.37332741888809
496.2395	3146.60298010594	1.20598143007436	0.506451079048901	2.38123972870027	0.0172544790113452	1	NA	NA	NA	NA	NA	NA	NA	NA	NA	NA	NA	NA	NA	NA	NA	NA	0	2	2	3	0.97858105942919
427.0484	4338.86892542071	1.77956612827032	0.747734099475195	2.3799451295846	0.0173152161396159	1	NA	NA	NA	NA	NA	NA	NA	NA	NA	NA	NA	NA	NA	NA	NA	NA	1	2	3	3	1.19399684722499
335.9734	4364.10320168934	1.78954882729541	0.752014779080097	2.37967241745498	0.0173280345254184	1	NA	NA	NA	NA	NA	NA	NA	NA	NA	NA	NA	NA	NA	NA	NA	NA	2	2	3	3	1.19945925815074
488.3072	4634.4226162348	0.925723431442608	0.390060130316437	2.37328391058992	0.0176307060594599	1	NA	NA	NA	NA	NA	NA	NA	NA	NA	NA	NA	NA	NA	NA	NA	NA	2	2	3	3	0.846982292085256
267.1109	15217.4264378619	1.64629989347861	0.693994165085048	2.37220999297142	0.0176820380106272	1	NA	NA	NA	NA	NA	NA	NA	NA	NA	NA	NA	NA	NA	NA	NA	NA	1	2	2	3	1.12851734112377
79.0244	4809.65280051676	1.95538348952685	0.824379005705869	2.37194721844301	0.0176946182409896	1	NA	NA	NA	NA	NA	NA	NA	NA	NA	NA	NA	NA	NA	NA	NA	NA	2	2	3	3	1.26207500868103
411.2239	9270.07056762148	-0.687334920573582	0.290149295607261	-2.36890087613358	0.0178410342956525	1	NA	NA	NA	NA	NA	NA	NA	NA	NA	NA	NA	NA	NA	NA	NA	NA	1	2	3	3	-0.838416180728339
392.291	3901.9546224872	1.59475699722691	0.674018031360338	2.36604500625641	0.017979258620784	1	NA	NA	NA	NA	NA	NA	NA	NA	NA	NA	NA	NA	NA	NA	NA	NA	2	2	3	3	1.09752342692435
102.9997	4344.52469359536	1.78181922315479	0.753178932666929	2.36573162879842	0.0179944830801104	1	NA	NA	NA	NA	NA	NA	NA	NA	NA	NA	NA	NA	NA	NA	NA	NA	2	2	3	3	1.19535910726623
497.0574	33209.7882393306	1.2260553934618	0.51833035741674	2.36539376079038	0.0180109099852549	1	NA	NA	NA	NA	NA	NA	NA	NA	NA	NA	NA	NA	NA	NA	NA	NA	2	2	3	3	0.988321930465865
193.0691	40139.7924505143	-0.601397706640609	0.254305961394034	-2.3648588627019	0.0180369432128567	1	NA	NA	NA	NA	NA	NA	NA	NA	NA	NA	NA	NA	NA	NA	NA	NA	2	2	3	3	-0.754998997010935
487.0773	2903.19915567052	1.05447684182298	0.446738193290372	2.36039106944586	0.0182556788753229	1	NA	NA	NA	NA	NA	NA	NA	NA	NA	NA	NA	NA	NA	NA	NA	NA	1	2	2	3	0.911819847103194
281.1222	15198.3860250815	-0.335195188761399	0.14211459926582	-2.35862599967249	0.0183427316445964	1	NA	NA	NA	NA	NA	NA	NA	NA	NA	NA	NA	NA	NA	NA	NA	NA	2	2	3	3	-0.454617615631312
266.1238	331391.054127683	-0.172264214596667	0.0730518718389422	-2.35810815329221	0.0183683405382556	1	NA	NA	NA	NA	NA	NA	NA	NA	NA	NA	NA	NA	NA	NA	NA	NA	0	2	2	3	-0.231955754516927
340.1978	5783.37695665793	-1.50100406580134	0.636736752283356	-2.35733850829044	0.0184064593718277	1	NA	NA	NA	NA	NA	NA	NA	NA	NA	NA	NA	NA	NA	NA	NA	NA	2	2	3	3	-1.30777858639595
457.2299	7536.03542059356	-0.603139177026344	0.255906937759885	-2.35686918965934	0.0184297376657141	1	NA	NA	NA	NA	NA	NA	NA	NA	NA	NA	NA	NA	NA	NA	NA	NA	2	2	3	3	-0.757663848793672
397.3563	13264.8063012554	-0.373442831042965	0.158463009992895	-2.35665617521534	0.0184403117217895	1	NA	NA	NA	NA	NA	NA	NA	NA	NA	NA	NA	NA	NA	NA	NA	NA	0	2	3	3	-0.504784102914251
134.1088	4101.41831127411	1.68206649820221	0.714258000678352	2.35498446864396	0.0185234798970029	1	NA	NA	NA	NA	NA	NA	NA	NA	NA	NA	NA	NA	NA	NA	NA	NA	0	2	3	3	1.14507111312715
132.9722	4242.46765327608	1.74076979060549	0.739196285813515	2.35494931997622	0.0185252320771771	1	NA	NA	NA	NA	NA	NA	NA	NA	NA	NA	NA	NA	NA	NA	NA	NA	2	2	3	3	1.17116917723137
302.1413	4332.78849571083	1.77714321280845	0.754672706733619	2.35485290106793	0.0185300393567916	1	NA	NA	NA	NA	NA	NA	NA	NA	NA	NA	NA	NA	NA	NA	NA	NA	2	2	3	3	1.19127895395958
104.106	9791.57367334038	0.809862358926298	0.343972583122698	2.35443869268329	0.0185507034890709	1	NA	NA	NA	NA	NA	NA	NA	NA	NA	NA	NA	NA	NA	NA	NA	NA	2	2	3	3	0.771069804326969
205.0976	796918.559326676	0.427519643894024	0.181601270712287	2.35416658824678	0.0185642892757657	1	NA	NA	NA	NA	NA	NA	NA	NA	NA	NA	NA	NA	NA	NA	NA	NA	1	2	3	3	0.480673241254065
426.1983	5937.62924953051	-1.58468311322177	0.673414067385117	-2.35320761767739	0.0186122387443013	1	NA	NA	NA	NA	NA	NA	NA	NA	NA	NA	NA	NA	NA	NA	NA	NA	2	2	3	3	-1.34806564098974
484.0014	4455.77122548958	0.898992675849522	0.382185775747775	2.35224001754272	0.0186607294944525	1	NA	NA	NA	NA	NA	NA	NA	NA	NA	NA	NA	NA	NA	NA	NA	NA	2	2	3	3	0.831795956845032
425.2497	3832.07153951671	1.56286915902034	0.664676970631119	2.35132136071508	0.0187068697243382	1	NA	NA	NA	NA	NA	NA	NA	NA	NA	NA	NA	NA	NA	NA	NA	NA	0	2	3	3	1.08903201691837
460.0976	2741.15124053291	0.944048076912746	0.401768239079812	2.34973296812845	0.0187868834331191	1	NA	NA	NA	NA	NA	NA	NA	NA	NA	NA	NA	NA	NA	NA	NA	NA	2	2	3	3	0.859466499925014
446.0895	2685.65764973826	0.904191577035734	0.385019970978175	2.34842773152406	0.0188528573412477	1	NA	NA	NA	NA	NA	NA	NA	NA	NA	NA	NA	NA	NA	NA	NA	NA	2	2	2	3	0.83368371971086
291.0478	14418.8285268332	0.375766755864941	0.160042128981165	2.34792400136818	0.0188783727992553	1	NA	NA	NA	NA	NA	NA	NA	NA	NA	NA	NA	NA	NA	NA	NA	NA	2	2	3	3	0.4252119187993
423.3504	4194.51519008965	1.72108392664489	0.733987116221996	2.34484214859753	0.0190351365511602	1	NA	NA	NA	NA	NA	NA	NA	NA	NA	NA	NA	NA	NA	NA	NA	NA	1	2	2	3	1.15932730631993
79.0175	4209.07322734976	1.72708274996391	0.736635542343541	2.34455527962898	0.0190497863732117	1	NA	NA	NA	NA	NA	NA	NA	NA	NA	NA	NA	NA	NA	NA	NA	NA	2	2	3	3	1.16588593654609
322.9742	12917.9363500641	-0.706003609145938	0.301491633481131	-2.34170215934076	0.019196026881681	1	NA	NA	NA	NA	NA	NA	NA	NA	NA	NA	NA	NA	NA	NA	NA	NA	2	2	2	3	-0.86236652218486
148.9923	4192.64715192346	1.72030309496817	0.734784522068067	2.34123480190674	0.0192200752154821	1	NA	NA	NA	NA	NA	NA	NA	NA	NA	NA	NA	NA	NA	NA	NA	NA	0	2	3	3	1.15802155237936
336.0516	31401.5619897851	0.278184531549847	0.118900750573245	2.33963646325747	0.0193025184238945	1	NA	NA	NA	NA	NA	NA	NA	NA	NA	NA	NA	NA	NA	NA	NA	NA	2	2	3	3	0.343289031502028
470.0488	2698.54884896995	0.91353826511172	0.390461932839441	2.33963464368591	0.0193026124542566	1	NA	NA	NA	NA	NA	NA	NA	NA	NA	NA	NA	NA	NA	NA	NA	NA	2	2	3	3	0.840314429375601
448.0817	2667.16502249267	0.890658533479302	0.380787036694598	2.33899384078464	0.0193357522578441	1	NA	NA	NA	NA	NA	NA	NA	NA	NA	NA	NA	NA	NA	NA	NA	NA	2	2	3	3	0.827089463025361
475.177	2846.95610607516	1.0171102005968	0.43487953322051	2.33883207394142	0.0193441260579823	1	NA	NA	NA	NA	NA	NA	NA	NA	NA	NA	NA	NA	NA	NA	NA	NA	2	2	3	3	0.894760478193778
368.3217	175926.906642964	0.280552402262694	0.120035749005731	2.33724040201807	0.0194266874911463	1	NA	NA	NA	NA	NA	NA	NA	NA	NA	NA	NA	NA	NA	NA	NA	NA	2	2	3	3	0.345413281350908
323.145	10664.4682676956	-0.422700233122085	0.180950092578419	-2.33600451427732	0.0194910062600483	1	NA	NA	NA	NA	NA	NA	NA	NA	NA	NA	NA	NA	NA	NA	NA	NA	2	2	3	3	-0.559373530851478
471.2865	14803.9704517493	-0.451556021377171	0.193312669842397	-2.33588425293238	0.0194972748899704	1	NA	NA	NA	NA	NA	NA	NA	NA	NA	NA	NA	NA	NA	NA	NA	NA	2	2	3	3	-0.594049207716943
189.0348	79402.3709198256	-1.27672212903252	0.546818498427062	-2.33481883422936	0.0195528868669415	1	NA	NA	NA	NA	NA	NA	NA	NA	NA	NA	NA	NA	NA	NA	NA	NA	2	2	3	3	-1.19945925815074
479.112	2725.79447902567	0.933109044895678	0.400029742520363	2.3325991687935	0.0196691926131939	1	NA	NA	NA	NA	NA	NA	NA	NA	NA	NA	NA	NA	NA	NA	NA	NA	2	2	3	3	0.854649122732635
267.1207	8737.94247676059	-1.82141158122732	0.781014385058959	-2.33211015836773	0.0196948967864719	1	NA	NA	NA	NA	NA	NA	NA	NA	NA	NA	NA	NA	NA	NA	NA	NA	2	2	3	3	-1.41931572942817
410.9854	3748.11842763552	1.52360600632529	0.653355147695317	2.33197214669502	0.0197021564896886	1	NA	NA	NA	NA	NA	NA	NA	NA	NA	NA	NA	NA	NA	NA	NA	NA	1	2	2	3	1.07703590309736
490.0775	2745.72059768748	0.947278851434878	0.406502145535116	2.33031697824839	0.0197894040615497	1	NA	NA	NA	NA	NA	NA	NA	NA	NA	NA	NA	NA	NA	NA	NA	NA	2	2	3	3	0.860432369894806
457.2027	10573.5280975648	-0.55887260462584	0.23998528216852	-2.32877866332401	0.0198707943085864	1	NA	NA	NA	NA	NA	NA	NA	NA	NA	NA	NA	NA	NA	NA	NA	NA	2	2	3	3	-0.714784690585474
480.1818	4639.72621911904	-1.32878888121326	0.571457186061787	-2.32526410310919	0.020057842509099	1	NA	NA	NA	NA	NA	NA	NA	NA	NA	NA	NA	NA	NA	NA	NA	NA	2	2	3	3	-1.23444193865475
409.2374	3733.24619364363	1.51654370349343	0.652518497370282	2.32413902380585	0.0201180441135571	1	NA	NA	NA	NA	NA	NA	NA	NA	NA	NA	NA	NA	NA	NA	NA	NA	2	2	3	3	1.07228061721271
290.1462	73567.2847038152	-0.51351136064836	0.220954300806277	-2.32406139538594	0.0201222037236925	1	NA	NA	NA	NA	NA	NA	NA	NA	NA	NA	NA	NA	NA	NA	NA	NA	2	2	2	3	-0.667333600896397
426.1885	5617.64777645631	-1.46024521222943	0.628615790485106	-2.32295343886056	0.0201816538735069	1	NA	NA	NA	NA	NA	NA	NA	NA	NA	NA	NA	NA	NA	NA	NA	NA	2	2	3	3	-1.28003608320707
234.1451	15523.4100822515	0.850696271585343	0.3665145777727	2.32104348142167	0.0202844972411113	1	NA	NA	NA	NA	NA	NA	NA	NA	NA	NA	NA	NA	NA	NA	NA	NA	2	2	3	3	0.803825943993915
365.339	13490.666802584	-0.4531159884063	0.195504323032443	-2.31767759084851	0.0204668497965618	1	NA	NA	NA	NA	NA	NA	NA	NA	NA	NA	NA	NA	NA	NA	NA	NA	2	2	3	3	-0.598832592315511
578.452	8854.29854021491	-1.87647637137921	0.810457220700759	-2.31533056088601	0.0205948484885219	1	NA	NA	NA	NA	NA	NA	NA	NA	NA	NA	NA	NA	NA	NA	NA	NA	2	2	3	3	-1.4510878200908
475.2647	2660.7615168434	0.885930747103996	0.38289115162579	2.31379268845011	0.0206790966312833	1	NA	NA	NA	NA	NA	NA	NA	NA	NA	NA	NA	NA	NA	NA	NA	NA	0	2	3	3	0.822401219215891
355.2245	11301.532885766	-0.386522738838865	0.167139077842105	-2.31258149697349	0.0207456598062286	1	NA	NA	NA	NA	NA	NA	NA	NA	NA	NA	NA	NA	NA	NA	NA	NA	2	2	3	3	-0.521531350178013
156.0772	2860779.08276585	0.603914918967975	0.261263739168525	2.31151449064437	0.0208044537042071	1	NA	NA	NA	NA	NA	NA	NA	NA	NA	NA	NA	NA	NA	NA	NA	NA	2	2	3	3	0.614877523641504
248.0591	104430.830833281	0.499545076335352	0.216237416662768	2.31016946116414	0.0208787740588167	1	NA	NA	NA	NA	NA	NA	NA	NA	NA	NA	NA	NA	NA	NA	NA	NA	1	2	3	3	0.534573096187871
299.0737	17336.5243907402	0.516393388050164	0.223753539770445	2.30786689935698	0.0210065406045391	1	NA	NA	NA	NA	NA	NA	NA	NA	NA	NA	NA	NA	NA	NA	NA	NA	2	2	3	3	0.551587093320641
485.0429	2568.05893224956	0.815914389733242	0.35375217743788	2.3064575761559	0.0210850780150555	1	NA	NA	NA	NA	NA	NA	NA	NA	NA	NA	NA	NA	NA	NA	NA	NA	0	2	2	3	0.775569308620173
340.1873	10592.147421695	-2.16555201192441	0.939435165270711	-2.30516388142696	0.0211573968730092	1	NA	NA	NA	NA	NA	NA	NA	NA	NA	NA	NA	NA	NA	NA	NA	NA	2	2	3	3	-1.54976469671667
203.0501	24806.035577107	0.658658838222565	0.285791496163606	2.30468312411054	0.0211843267170407	1	NA	NA	NA	NA	NA	NA	NA	NA	NA	NA	NA	NA	NA	NA	NA	NA	1	2	3	3	0.658190118843587
499.2866	2555.23239939517	0.805956952976052	0.349709440403859	2.3046474011262	0.0211863289478468	1	NA	NA	NA	NA	NA	NA	NA	NA	NA	NA	NA	NA	NA	NA	NA	NA	2	2	3	3	0.767481411310958
349.1605	15122.9263165626	-0.451570541366577	0.195997282495659	-2.30396327753462	0.0212247050825281	1	NA	NA	NA	NA	NA	NA	NA	NA	NA	NA	NA	NA	NA	NA	NA	NA	2	2	0	3	-0.594845492218426
263.1394	192274.181430883	0.674670011094614	0.292860493439812	2.30372490044742	0.0212380911400814	1	NA	NA	NA	NA	NA	NA	NA	NA	NA	NA	NA	NA	NA	NA	NA	NA	2	2	2	3	0.671508198191748
475.2141	2610.4616808133	0.848356808034671	0.36828615248195	2.30352621817963	0.0212492537545418	1	NA	NA	NA	NA	NA	NA	NA	NA	NA	NA	NA	NA	NA	NA	NA	NA	2	2	3	3	0.802904473704701
495.1493	2582.24010559484	0.826842484041347	0.359206670155907	2.30185726696687	0.0213432227796497	1	NA	NA	NA	NA	NA	NA	NA	NA	NA	NA	NA	NA	NA	NA	NA	NA	2	2	1	3	0.78461579136348
459.0607	8238.65857810246	0.668330983946864	0.290433330833454	2.30115111798277	0.0213830907878786	1	NA	NA	NA	NA	NA	NA	NA	NA	NA	NA	NA	NA	NA	NA	NA	NA	0	2	2	3	0.664834418089478
458.2971	4429.25579266664	0.86992563138146	0.378676986499475	2.2972762074166	0.0216030181803066	1	NA	NA	NA	NA	NA	NA	NA	NA	NA	NA	NA	NA	NA	NA	NA	NA	2	2	3	3	0.812150130613589
157.0396	7673.67382602982	-1.72104194123604	0.749463449127752	-2.29636541080027	0.0216549969572559	1	NA	NA	NA	NA	NA	NA	NA	NA	NA	NA	NA	NA	NA	NA	NA	NA	1	2	2	3	-1.385422022508
386.1129	11958.9009988822	1.45865153620174	0.635347530790207	2.29583254126692	0.0216854580450875	1	NA	NA	NA	NA	NA	NA	NA	NA	NA	NA	NA	NA	NA	NA	NA	NA	1	2	3	3	1.05466033481429
485.2124	2569.29628875199	0.816879390268592	0.355889605357751	2.29531680040905	0.0217149754942608	1	NA	NA	NA	NA	NA	NA	NA	NA	NA	NA	NA	NA	NA	NA	NA	NA	2	2	3	3	0.776471093845869
228.1082	8866.21594283372	-1.91229228202518	0.833192574719491	-2.29513841103179	0.021725193408174	1	NA	NA	NA	NA	NA	NA	NA	NA	NA	NA	NA	NA	NA	NA	NA	NA	2	2	3	3	-1.45878016357742
209.0925	1432794.00290848	-0.613293517872442	0.267223337506019	-2.29505971894625	0.0217297021194961	1	NA	NA	NA	NA	NA	NA	NA	NA	NA	NA	NA	NA	NA	NA	NA	NA	2	2	3	3	-0.768377581701057
263.0877	17695.6550846304	-0.672069741423879	0.292883297776495	-2.29466735223921	0.021752195166308	1	NA	NA	NA	NA	NA	NA	NA	NA	NA	NA	NA	NA	NA	NA	NA	NA	2	2	3	3	-0.824274342404804
157.046	186873.635729995	-0.912201006818947	0.397559718169577	-2.29450058727995	0.0217617613681658	1	NA	NA	NA	NA	NA	NA	NA	NA	NA	NA	NA	NA	NA	NA	NA	NA	2	2	3	3	-1.01812413197689
213.0529	61515.2795242796	-0.593591670664794	0.259398342405593	-2.28834026139095	0.0221177136019879	1	NA	NA	NA	NA	NA	NA	NA	NA	NA	NA	NA	NA	NA	NA	NA	NA	2	2	1	3	-0.748801748878484
465.1827	2511.22747791286	0.771244689807933	0.337262570063475	2.28677819084039	0.022208773086363	1	NA	NA	NA	NA	NA	NA	NA	NA	NA	NA	NA	NA	NA	NA	NA	NA	2	2	3	3	0.733869485621011
459.0728	2658.04262729	0.883912314897335	0.386539302847468	2.28673334997485	0.02221139185068	1	NA	NA	NA	NA	NA	NA	NA	NA	NA	NA	NA	NA	NA	NA	NA	NA	0	2	3	3	0.820530977061045
328.0255	85279.7669253288	-0.35372500761556	0.154713035089346	-2.28632970331999	0.0222349774267914	1	NA	NA	NA	NA	NA	NA	NA	NA	NA	NA	NA	NA	NA	NA	NA	NA	1	2	3	3	-0.479175694287596
175.1174	34680.7181561367	0.516573181907652	0.225998722618843	2.28573496310807	0.0222697685226172	1	NA	NA	NA	NA	NA	NA	NA	NA	NA	NA	NA	NA	NA	NA	NA	NA	2	2	3	3	0.552364226140315
488.2818	3083.34788851548	1.16810442284756	0.51115420154207	2.28522903523745	0.0222994015289547	1	NA	NA	NA	NA	NA	NA	NA	NA	NA	NA	NA	NA	NA	NA	NA	NA	2	2	3	3	0.96254938111259
481.2747	2529.60846381388	0.785835732990033	0.344000346686366	2.28440389830915	0.022347804682618	1	NA	NA	NA	NA	NA	NA	NA	NA	NA	NA	NA	NA	NA	NA	NA	NA	2	2	3	3	0.75056944823021
450.2272	2508.13767145711	0.768780612429286	0.336616861313278	2.28384463401495	0.0223806634641161	1	NA	NA	NA	NA	NA	NA	NA	NA	Ignavine	1	C27H31NO5	[M+H]+	449.220224	450.2275004	-0.704976927641519	C17485	2	2	3	3	0.731251376814375
482.0799	2591.30530720995	0.833777932049861	0.365077797704729	2.28383631459345	0.0223811525768449	1	NA	NA	NA	NA	NA	NA	NA	NA	NA	NA	NA	NA	NA	NA	NA	NA	0	2	2	3	0.789163180198704
182.0794	34436.9946901471	0.378342893477506	0.165706271722306	2.28321408444661	0.0224177608801969	1	NA	NA	NA	NA	NA	NA	NA	NA	NA	NA	NA	NA	NA	NA	NA	NA	2	2	3	3	0.428135581883475
486.1124	2508.73858158344	0.76926152202501	0.337099319669739	2.28200259430564	0.022489187090402	1	NA	NA	NA	NA	NA	NA	NA	NA	NA	NA	NA	NA	NA	NA	NA	NA	2	2	3	3	0.732996224530374
227.0643	17601.8469880035	-0.357203123718984	0.15674020074492	-2.27895027581532	0.0226700212985	1	NA	NA	NA	NA	NA	NA	NA	NA	NA	NA	NA	NA	NA	NA	NA	NA	2	2	3	3	-0.484421839015418
448.7774	2687.60496408734	0.9055723098576	0.397729740598336	2.27685339420501	0.0227949817878839	1	NA	NA	NA	NA	NA	NA	NA	NA	NA	NA	NA	NA	NA	NA	NA	NA	2	2	3	3	0.835574458218868
394.3372	8296.24420844845	-0.323095504647912	0.142064387324036	-2.27428922007709	0.0229486028805622	1	NA	NA	NA	NA	NA	NA	NA	NA	NA	NA	NA	NA	NA	NA	NA	NA	2	2	3	3	-0.433993935040505
156.0273	29864.2180913634	-0.447858625718266	0.197000301756242	-2.27339055689581	0.0230026546982578	1	NA	NA	NA	NA	NA	NA	NA	NA	NA	NA	NA	NA	NA	NA	NA	NA	2	2	3	3	-0.58848570994737
494.2606	2614.66362915096	0.851545941239842	0.37483993986122	2.27175882472694	0.0231010810584741	1	NA	NA	NA	NA	NA	NA	NA	NA	NA	NA	NA	NA	NA	NA	NA	NA	2	2	3	3	0.805670935493254
472.3124	2615.70180049651	0.85232940897164	0.375394374791177	2.2704906258805	0.0231778314209076	1	NA	NA	NA	NA	NA	NA	NA	NA	NA	NA	NA	NA	NA	NA	NA	NA	2	2	3	3	0.807518673576851
477.0932	2543.30890905809	0.796610764638924	0.35096694232438	2.26976010721448	0.0232221422427696	1	NA	NA	NA	NA	NA	NA	NA	NA	NA	NA	NA	NA	NA	NA	NA	NA	1	2	3	3	0.759443409348614
362.1494	20767.5680750118	-0.663481891208848	0.292356051810633	-2.26943101433933	0.0232421279357693	1	NA	NA	NA	NA	NA	NA	NA	NA	NA	NA	NA	NA	NA	NA	NA	NA	2	2	3	3	-0.815867875599495
229.1551	889520.330379548	0.655693611959055	0.289010283723217	2.26875529656587	0.0232832108509568	1	NA	NA	NA	NA	NA	NA	NA	NA	NA	NA	NA	NA	NA	NA	NA	NA	1	2	2	3	0.656533585681715
284.1243	14121.4317813496	0.300109813340141	0.132514963021257	2.26472397152615	0.0235296234986009	1	NA	NA	NA	NA	NA	NA	NA	NA	NA	NA	NA	NA	NA	NA	NA	NA	2	2	3	3	0.359615386806063
465.9909	4170.50533060158	0.82564317453034	0.364662173061576	2.26413166904187	0.0235660177010515	1	NA	NA	NA	NA	NA	NA	NA	NA	NA	NA	NA	NA	NA	NA	NA	NA	2	2	3	3	0.782801374336618
150.065	5614.98401711091	-1.43607782362708	0.634363991061244	-2.26380728392958	0.0235859703357227	1	NA	NA	NA	NA	NA	NA	NA	NA	NA	NA	NA	NA	NA	NA	NA	NA	2	2	3	3	-1.27100429274406
241.0089	88409.52411875	0.837339893075436	0.369984846105757	2.26317348369476	0.0236249971195539	1	NA	NA	NA	NA	NA	NA	NA	NA	NA	NA	NA	NA	NA	NA	NA	NA	1	2	3	3	0.790986709602043
494.135	2603.2597578204	0.842876487636911	0.372579940076019	2.26227017875663	0.0236807157146848	1	NA	NA	NA	NA	NA	NA	NA	NA	NA	NA	NA	NA	NA	NA	NA	NA	2	2	3	3	0.796473157048542
158.0967	10108.4902539345	-0.613306149058491	0.271375362464104	-2.25999200328886	0.0238217471483748	1	NA	NA	NA	NA	NA	NA	NA	NA	NA	NA	NA	NA	NA	NA	NA	NA	2	2	3	3	-0.769274369616986
261.0375	21509.1544593537	0.373719067756406	0.165531296433048	2.25769432010437	0.0239647235965101	1	NA	NA	NA	NA	NA	NA	NA	NA	NA	NA	NA	NA	NA	NA	NA	NA	2	2	3	3	0.420833220071336
285.1102	9813.81801758886	-0.48871118677024	0.21667008164146	-2.25555454203847	0.0240985428335229	1	NA	NA	NA	NA	NA	NA	NA	NA	NA	NA	NA	NA	NA	NA	NA	NA	0	2	3	3	-0.635976079314509
189.0163	29364.9773422656	0.229506057126725	0.10184787191303	2.25342025135984	0.0242326638294135	1	NA	NA	NA	NA	NA	NA	NA	NA	NA	NA	NA	NA	NA	NA	NA	NA	1	2	2	3	0.289263988725899
323.1814	15686.8119977716	-0.66974220635879	0.297390358821135	-2.25206428686414	0.0243182097555097	1	NA	NA	NA	NA	NA	NA	NA	NA	NA	NA	NA	NA	NA	NA	NA	NA	1	2	2	3	-0.819596931563729
277.1508	15766.140873597	-0.334295848524038	0.148516195618755	-2.25090500824694	0.024391554476001	1	NA	NA	NA	NA	NA	NA	NA	NA	NA	NA	NA	NA	NA	NA	NA	NA	2	2	3	3	-0.451659716125627
483.1192	2431.95538654286	0.706536788813778	0.31398456644537	2.25022776377994	0.0244344907281375	1	NA	NA	NA	NA	NA	NA	NA	NA	NA	NA	NA	NA	NA	NA	NA	NA	2	2	3	3	0.694257404287521
454.0275	22288.9747663186	1.00164073947647	0.44520659016205	2.2498335864972	0.0244595111012731	1	NA	NA	NA	NA	NA	NA	NA	NA	NA	NA	NA	NA	NA	NA	NA	NA	0	2	2	3	0.889792394676776
313.1778	12286.241973331	-2.06895292836729	0.919627071671281	-2.24977383996242	0.0244633054450107	1	NA	NA	NA	NA	NA	NA	NA	NA	NA	NA	NA	NA	NA	NA	NA	NA	0	2	2	3	-1.50893859409502
487.6026	2437.79977100806	0.711399108663696	0.316212605051708	2.24974936893286	0.0244648596823372	1	NA	NA	NA	NA	NA	NA	NA	NA	NA	NA	NA	NA	NA	NA	NA	NA	2	2	3	3	0.697658136048993
485.7909	2512.62268724876	0.772330859659704	0.34348703559598	2.24850075729828	0.024544276857514	1	NA	NA	NA	NA	NA	NA	NA	NA	NA	NA	NA	NA	NA	NA	NA	NA	2	2	3	3	0.734743306708464
485.3022	12016.890421423	-0.340915391257168	0.15162305372972	-2.24844034512638	0.0245481249953191	1	NA	NA	NA	NA	NA	NA	NA	NA	NA	NA	NA	NA	NA	NA	NA	NA	1	2	3	3	-0.461287508049458
470.2005	2549.00138896975	0.801087592396158	0.35644374107905	2.24744468782381	0.0246116217730835	1	NA	NA	NA	NA	NA	NA	NA	NA	NA	NA	NA	NA	NA	NA	NA	NA	2	2	3	3	0.764796589635526
450.123	10268.6902835401	0.422114833533499	0.187835565700766	2.24725723245593	0.0246235924044432	1	NA	NA	NA	NA	NA	NA	NA	NA	NA	NA	NA	NA	NA	NA	NA	NA	1	2	2	3	0.473942704477801
436.2167	12026.4742004416	-0.715002148271288	0.318368339747951	-2.2458330776149	0.0247147017372989	1	NA	NA	NA	NA	NA	NA	NA	NA	NA	NA	NA	NA	NA	NA	NA	NA	0	2	3	3	-0.86916162215043
451.0974	4082.32348894944	-0.803947805516748	0.357981165167712	-2.24578241467006	0.0247179482363602	1	N6-Carbamoyl-L-threonyladenosine,(-)-cis-Rotenolone,Lactupicrin,(5a,6a,8a,11a)-8-Hydroxy-2-oxo-1(10),3-guaiadien-12,6-olide-15-al_8-(4-hydroxyphenylacetate)	1	C15H20N6O8	[M+K]+	412.134264	451.0974234	-0.0266017923118621	HMDB41623,HMDB34145,HMDB35828,HMDB39048	Lactupicrin,12a-Hydroxyrotenone,Sumatrol,Tephrosin,Toxicarol	1	C23H22O7	[M+(41K)]+	410.136555	451.0978314	-0.931061891200275	C09490,C10464,C10532,C10535,C10537	2	2	3	3	-0.932235868920439
492.2796	2512.75857833188	0.772437713334495	0.343953563608319	2.2457616232583	0.0247192806641343	1	NA	NA	NA	NA	NA	NA	NA	NA	NA	NA	NA	NA	NA	NA	NA	NA	2	2	3	3	0.73561768917949
421.3077	11383.9872262327	-1.50879182373809	0.672539007866135	-2.2434264869264	0.0248693254592203	1	NA	NA	NA	NA	NA	NA	NA	NA	NA	NA	NA	NA	NA	NA	NA	NA	2	2	3	3	-1.3156659434816
192.1022	17525.6151007823	-0.469425275082019	0.209413350948593	-2.24162056982343	0.02498590539004	1	NA	NA	NA	NA	NA	NA	NA	NA	NA	NA	NA	NA	NA	NA	NA	NA	1	2	2	3	-0.615683905893954
290.5238	40248.5614886463	0.446063695708502	0.19901485564292	2.24135878835521	0.0250028437476823	1	NA	NA	NA	NA	NA	NA	NA	NA	NA	NA	NA	NA	NA	NA	NA	NA	1	2	2	3	0.49797381859812
309.1388	12826.2965278031	-0.427670561110381	0.190936662409069	-2.23985564487414	0.0251002959986695	1	NA	NA	NA	NA	NA	NA	NA	NA	NA	NA	NA	NA	NA	NA	NA	NA	2	2	3	3	-0.564061693976726
483.0415	2587.3537893368	0.830733254138312	0.3709355171522	2.23956244609882	0.0251193430280351	1	NA	NA	NA	NA	NA	NA	NA	NA	NA	NA	NA	NA	NA	NA	NA	NA	2	2	3	3	0.787342271199417
157.0806	148388.721104155	0.674217741789036	0.301239204300379	2.2381473996882	0.025211444498381	1	NA	NA	NA	NA	NA	NA	NA	NA	NA	NA	NA	NA	NA	NA	NA	NA	2	2	3	3	0.67067234433527
466.2135	2614.9746078587	0.851773014276772	0.380770146749888	2.23697425217599	0.0252880229134445	1	NA	NA	NA	NA	NA	NA	NA	NA	NA	NA	NA	NA	NA	NA	NA	NA	0	2	2	3	0.80659446030711
481.0326	2559.61477236527	0.809325564383402	0.361983126490195	2.23581019433326	0.0253642068858958	1	NA	NA	NA	NA	NA	NA	NA	NA	NA	NA	NA	NA	NA	NA	NA	NA	0	2	2	3	0.77017177663259
271.1041	20912.4999247258	-0.848975036471542	0.379777180020531	-2.2354556332891	0.0253874512322453	1	NA	NA	NA	NA	NA	NA	NA	NA	NA	NA	NA	NA	NA	NA	NA	NA	2	2	3	3	-0.969999805617006
469.1538	2591.4340299159	0.833850884033534	0.374047526283518	2.22926453308903	0.0257963089948379	1	NA	NA	NA	NA	NA	NA	NA	NA	NA	NA	NA	NA	NA	NA	NA	NA	2	2	3	3	0.790074616499944
274.9545	33699.9392473454	0.575245832635113	0.258158179841379	2.22826885821927	0.0258625917054246	1	NA	NA	NA	NA	NA	NA	NA	NA	NA	NA	NA	NA	NA	NA	NA	NA	2	2	3	3	0.597236613292104
385.2902	39172.7419691319	0.418798807979061	0.187985224520491	2.22782832558954	0.0258919652061605	1	NA	NA	NA	NA	NA	NA	NA	NA	NA	NA	NA	NA	NA	NA	NA	NA	2	2	0	3	0.46797798556029
144.0447	8305.91950323964	-1.30818505549556	0.587356240630724	-2.22724296602481	0.0259310399951532	1	NA	NA	NA	NA	NA	NA	NA	NA	NA	NA	NA	NA	NA	NA	NA	NA	0	2	2	3	-1.22026949773779
362.1559	26224.1874069016	-0.491040820896614	0.22053220986992	-2.22661724192694	0.0259728656290911	1	NA	NA	NA	NA	NA	NA	NA	NA	NA	NA	NA	NA	NA	NA	NA	NA	2	2	3	3	-0.640065859066069
158.0408	273982.559582044	-0.869021565706782	0.390425379633046	-2.22583267133802	0.0260253915362559	1	NA	NA	NA	NA	NA	NA	NA	NA	NA	NA	NA	NA	NA	NA	NA	NA	2	2	3	3	-0.989410043881476
408.2089	12783.7805549873	-0.409492396895835	0.184017359445452	-2.22529221226664	0.0260616279136579	1	NA	NA	NA	NA	NA	NA	NA	NA	NA	NA	NA	NA	NA	NA	NA	NA	2	2	3	3	-0.54693126267618
542.2152	177413.429393288	-0.916051845781085	0.412091431700938	-2.22293349318139	0.0262202849013263	1	NA	NA	NA	NA	NA	NA	NA	NA	NA	NA	NA	NA	NA	NA	NA	NA	0	2	3	3	-1.02149150754667
389.2538	9043.35433456509	-1.83688100923198	0.826666774100732	-2.22203319013297	0.0262810626718381	1	NA	NA	NA	NA	NA	NA	NA	NA	NA	NA	NA	NA	NA	NA	NA	NA	2	2	3	3	-1.43036491381308
486.2919	2662.7831073649	0.887421482295919	0.399582609019312	2.22087113469203	0.0263596908127118	1	NA	NA	NA	NA	NA	NA	NA	NA	NA	NA	NA	NA	NA	NA	NA	NA	0	2	2	3	0.823337419716075
318.3004	8669.9253340281	-1.81266152115316	0.816353647579988	-2.2204366043156	0.0263891446066345	1	NA	NA	NA	NA	NA	NA	NA	NA	NA	NA	NA	NA	NA	NA	NA	NA	2	2	3	3	-1.41749096426564
417.0752	23215.9866401774	0.799491947155818	0.360103807443237	2.22017076917978	0.0264071777390329	1	NA	NA	NA	NA	NA	NA	NA	NA	NA	NA	NA	NA	NA	NA	NA	NA	2	2	3	3	0.762117269533649
393.3154	8812.5677674459	-0.350844225658718	0.158054240257333	-2.21977104244402	0.0264343135533045	1	NA	NA	NA	NA	NA	NA	NA	NA	NA	NA	NA	NA	NA	NA	NA	NA	2	2	3	3	-0.473942704477801
459.2462	13238.2627888814	-0.685512658721167	0.308883292922851	-2.21932579206343	0.0264645681420933	1	NA	NA	NA	NA	NA	NA	NA	NA	NA	NA	NA	NA	NA	NA	NA	NA	2	2	3	3	-0.835574458218868
186.124	14520.6199851944	0.531794584332697	0.239843836655056	2.21725349189408	0.026605774075198	1	NA	NA	NA	NA	NA	NA	NA	NA	NA	NA	NA	NA	NA	NA	NA	NA	2	2	3	3	0.561716069176625
136.0871	6838.06023455922	1.1627732458223	0.524803145467664	2.21563695999978	0.0267163754678719	1	NA	NA	NA	NA	NA	NA	NA	NA	NA	NA	NA	NA	NA	NA	NA	NA	0	2	3	3	0.959372649824279
448.2037	16869.0527450056	-0.374382403912289	0.169141632246013	-2.21342551174957	0.026868323420046	1	NA	NA	NA	NA	NA	NA	NA	NA	NA	NA	NA	NA	NA	NA	NA	NA	2	2	3	3	-0.507059394630276
397.2181	8285.6668788259	-1.30480519615473	0.590494171286105	-2.20968344753149	0.0271271393147006	1	NA	NA	NA	NA	NA	NA	NA	NA	NA	NA	NA	NA	NA	NA	NA	NA	2	2	3	3	-1.21746427574116
343.086	11864.9664892797	-1.58373678436233	0.717236132369906	-2.20811070843478	0.0272365567142299	1	NA	NA	NA	NA	NA	NA	NA	NA	NA	NA	NA	NA	NA	NA	NA	NA	1	2	2	3	-1.34641189424256
208.0973	27288.3821266752	-0.453114883410095	0.205335400516744	-2.20670611238877	0.0273345979388114	1	NA	NA	NA	NA	NA	NA	NA	NA	NA	NA	NA	NA	NA	NA	NA	NA	0	2	3	3	-0.598034412393437
256.9829	25185.7730750395	0.655944057942708	0.297254200683779	2.20667716867862	0.0273366214163068	1	NA	NA	NA	NA	NA	NA	NA	NA	NA	NA	NA	NA	NA	NA	NA	NA	1	2	3	3	0.657361626779195
132.0658	98740.1815477196	0.428608293549767	0.194251810911466	2.20645713179535	0.0273520085939873	1	NA	NA	NA	NA	NA	NA	NA	NA	NA	NA	NA	NA	NA	NA	NA	NA	1	2	3	3	0.482171866978071
492.2299	8534.38973730982	-0.627848934461709	0.284649242494203	-2.20569332614505	0.0274054795247384	1	NA	NA	NA	NA	NA	NA	NA	NA	NA	NA	NA	NA	NA	NA	NA	NA	1	2	2	3	-0.785523969063643
393.2233	33270.879725406	-0.305432225704019	0.138576594050614	-2.20406792212299	0.0275195676846303	1	NA	NA	NA	NA	NA	NA	NA	NA	NA	NA	NA	NA	NA	NA	NA	NA	1	2	3	3	-0.413553230538369
345.1445	18436.0649699132	-0.465651529253138	0.211857961789232	-2.19794208025278	0.0279532336726508	1	NA	NA	NA	NA	NA	NA	NA	NA	NA	NA	NA	NA	NA	NA	NA	NA	2	2	3	3	-0.611655981728884
130.0977	225681.613580052	0.376286115300203	0.171642514174842	2.19226639221157	0.0283602769630439	1	NA	NA	NA	NA	NA	NA	NA	NA	NA	NA	NA	NA	NA	NA	NA	NA	2	2	3	3	0.425942492918845
218.1273	278807.743080073	-0.47392187195064	0.216188520371528	-2.19216945995184	0.028367272772442	1	NA	NA	NA	NA	NA	NA	NA	NA	NA	NA	NA	NA	NA	NA	NA	NA	2	2	3	3	-0.620530643351547
401.203	16103.2425540834	-0.332013022049908	0.151477491119792	-2.19183074393109	0.0283917303111862	1	NA	NA	NA	NA	NA	NA	NA	NA	NA	NA	NA	NA	NA	NA	NA	NA	2	2	3	3	-0.446492866176687
225.0528	22663.903756679	-0.393148969055018	0.179810610405065	-2.18646145613632	0.0287818616431995	1	NA	NA	NA	NA	NA	NA	NA	NA	NA	NA	NA	NA	NA	NA	NA	NA	2	2	3	3	-0.529959852089919
576.4647	19816.2265683956	1.62562839537484	0.743991114810295	2.18501049678443	0.0288880769614389	1	NA	NA	NA	NA	NA	NA	NA	NA	NA	NA	NA	NA	NA	NA	NA	NA	1	2	3	3	1.11474805316488
384.2956	147720.925436613	0.446310624865225	0.204267283076812	2.18493445520297	0.028893652765889	1	NA	NA	NA	NA	NA	NA	NA	NA	NA	NA	NA	NA	NA	NA	NA	NA	2	2	3	3	0.499485209312725
451.1937	8010.24402227063	-0.496092747752003	0.227164383754836	-2.18384915606931	0.0289733341496334	1	NA	NA	NA	NA	NA	NA	NA	NA	NA	NA	NA	NA	NA	NA	NA	NA	2	2	3	3	-0.643345405392917
156.0425	4219900.44025685	-0.722476130171295	0.331124238290399	-2.18188838697358	0.029117771129172	1	NA	NA	NA	NA	NA	NA	NA	NA	NA	NA	NA	NA	NA	NA	NA	NA	1	2	3	3	-0.873062611060927
493.0436	3173.64744020565	1.22180776411135	0.560709263963744	2.17903973170373	0.0293287167726694	1	NA	NA	NA	NA	NA	NA	NA	NA	NA	NA	NA	NA	NA	NA	NA	NA	0	2	2	3	0.985064588521119
468.1917	2429.71371700508	0.70460989032227	0.323475316620648	2.17824932573941	0.02938747959878	1	NA	NA	NA	NA	NA	NA	NA	NA	NA	NA	NA	NA	NA	NA	NA	NA	1	2	3	3	0.692560047029817
311.1796	21431.0625890087	-0.533317741803106	0.244843354502464	-2.1781997836406	0.0293911661829554	1	NA	NA	NA	NA	NA	NA	NA	NA	NA	NA	NA	NA	NA	NA	NA	NA	2	2	1	3	-0.688325352150829
435.2813	34798.7601180797	0.438785508042118	0.201463124153801	2.17799416089239	0.0294064714743924	1	NA	NA	NA	NA	NA	NA	NA	NA	NA	NA	NA	NA	NA	NA	NA	NA	2	2	0	3	0.494200303477851
344.2069	9926.34735425881	0.261715124774304	0.120260866944173	2.1762284891543	0.0295381796596367	1	NA	NA	NA	NA	NA	NA	NA	NA	NA	NA	NA	NA	NA	NA	NA	NA	1	2	2	3	0.323535776455984
282.1468	20496.636511977	0.50818767739188	0.233531170649212	2.17610212794775	0.0295476248480499	1	NA	NA	NA	NA	NA	NA	NA	NA	NA	NA	NA	NA	NA	NA	NA	NA	1	2	2	3	0.542287257686105
280.1294	15342.5747814985	0.511697570631179	0.235171985463475	2.17584407268038	0.0295669219121977	1	NA	NA	NA	NA	NA	NA	NA	NA	NA	NA	NA	NA	NA	NA	NA	NA	2	2	3	3	0.544607791999841
274.1765	19773.4330161352	0.64672644090479	0.297497346550402	2.17388977886303	0.0297134138444446	1	NA	NA	NA	NA	NA	NA	NA	NA	NA	NA	NA	NA	NA	NA	NA	NA	2	2	3	3	0.653225909849048
81.0178	3551.28263036408	1.42709192282997	0.657435663192726	2.17069441578441	0.0299542796009649	1	NA	NA	NA	NA	NA	NA	NA	NA	NA	NA	NA	NA	NA	NA	NA	NA	1	2	2	3	1.0430931389038
424.0688	11852.018379417	1.39965045671047	0.645012121931769	2.1699599265183	0.0300098818748412	1	NA	NA	NA	NA	NA	NA	NA	NA	NA	NA	NA	NA	NA	NA	NA	NA	1	2	3	3	1.03621932391351
377.2031	14866.0179726845	-0.522958271328117	0.241208230826781	-2.16807805245945	0.030152748414411	1	NA	NA	NA	NA	NA	NA	NA	NA	NA	NA	NA	NA	NA	NA	NA	NA	2	2	3	3	-0.67569453099364
485.3225	7673.05639259574	-0.363655694417074	0.167762723439956	-2.16767877249698	0.0301831356639529	1	NA	NA	NA	NA	NA	NA	NA	NA	NA	NA	NA	NA	NA	NA	NA	NA	0	2	2	3	-0.492692868625897
329.1709	39663.3978633415	-0.70119342426465	0.3235750677583	-2.16701932297336	0.0302333807724503	1	NA	NA	NA	NA	NA	NA	NA	NA	NA	NA	NA	NA	NA	NA	NA	NA	2	2	0	3	-0.854649122732635
174.8963	212208.836557893	0.598741695125651	0.276384649887564	2.16633483577769	0.0302856095624169	1	NA	NA	NA	NA	NA	NA	NA	NA	NA	NA	NA	NA	NA	NA	NA	NA	2	2	3	3	0.610851588448196
380.1747	24354.6076980397	-3.14049591339072	1.45022714440935	-2.16552001905176	0.0303478840075302	1	NA	NA	NA	NA	NA	NA	NA	NA	NA	NA	NA	NA	NA	NA	NA	NA	2	2	3	3	-2.11524210766279
411.0984	22039.4884106191	0.423067923976699	0.195728379826572	2.16150526740969	0.0306563305072375	1	NA	NA	NA	NA	NA	NA	NA	NA	NA	NA	NA	NA	NA	NA	NA	NA	2	2	3	3	0.475436514292366
205.0573	43695.0836375018	0.644118855575069	0.298121332547035	2.16059297089532	0.0307267948770669	1	NA	NA	NA	NA	NA	NA	NA	NA	NA	NA	NA	NA	NA	NA	NA	NA	2	2	3	3	0.650749836588013
359.1812	9816.98344852297	-0.332180953499523	0.153770677778849	-2.16023599751092	0.0307544047802832	1	NA	NA	NA	NA	NA	NA	NA	NA	NA	NA	NA	NA	NA	NA	NA	NA	2	2	3	3	-0.44723025500692
497.2861	5702.81448704335	-0.519822628832442	0.241115175407419	-2.15591004570361	0.0310906899037965	1	NA	NA	NA	NA	NA	NA	NA	NA	NA	NA	NA	NA	NA	NA	NA	NA	2	2	3	3	-0.674018580700346
445.3313	7128.50936298499	0.492385533010034	0.229168019978657	2.14857872863714	0.0316678093692335	1	NA	NA	NA	NA	NA	NA	NA	NA	NA	NA	NA	NA	NA	NA	NA	NA	2	2	3	3	0.530727940646663
453.2381	23351.4488568012	-1.63639884010781	0.761687199597671	-2.14838695066973	0.0316830285675785	1	NA	NA	NA	NA	NA	NA	NA	NA	NA	NA	NA	NA	NA	NA	NA	NA	2	2	3	3	-1.36820498991621
290.1894	86719.1754064071	0.410484493356606	0.191102251268778	2.14798355661062	0.0317150617599956	1	NA	NA	NA	NA	NA	NA	NA	NA	NA	NA	NA	NA	NA	NA	NA	NA	0	2	2	3	0.462029870115335
361.1907	11161.2287435894	0.220531374184396	0.102953555970901	2.14204717947505	0.0321896857008019	1	NA	NA	NA	NA	NA	NA	NA	NA	NA	NA	NA	NA	NA	NA	NA	NA	2	2	3	3	0.279535874877167
246.1451	95106.2458321463	0.767239301438281	0.358240658830657	2.14168683125653	0.0322186911109685	1	NA	NA	NA	NA	NA	NA	NA	NA	NA	NA	NA	NA	NA	NA	NA	NA	1	2	2	3	0.730379787437283
261.0936	14454.3944033178	1.46496893819681	0.6842800488111	2.14089091263455	0.0322828361447505	1	NA	NA	NA	NA	NA	NA	NA	NA	NA	NA	NA	NA	NA	NA	NA	NA	2	2	3	3	1.05815811967482
472.9882	4546.62203664879	1.85976082208722	0.870338417446039	2.13682492328052	0.0326122341918487	1	NA	NA	NA	NA	NA	NA	NA	NA	NA	NA	NA	NA	NA	NA	NA	NA	0	2	2	3	1.22167571657593
469.2524	4608.56276588842	-0.937550696703141	0.438973503772233	-2.13577969660237	0.0326973747986617	1	NA	NA	NA	NA	NA	NA	NA	NA	NA	NA	NA	NA	NA	NA	NA	NA	1	2	2	3	-1.03393890544302
116.0459	44145.7322739268	-0.707919893963968	0.331468669068379	-2.13570681040123	0.0327033189535329	1	NA	NA	NA	NA	NA	NA	NA	NA	NA	NA	NA	NA	NA	NA	NA	NA	0	2	2	3	-0.864303905934399
446.1515	16817.3074786358	-0.257585289147257	0.120693079058563	-2.13421756372849	0.0328249756224651	1	NA	NA	NA	NA	NA	NA	NA	NA	NA	NA	NA	NA	NA	NA	NA	NA	0	2	2	3	-0.353925998175112
485.0638	25604.8592408764	0.626188148804488	0.293526798027815	2.13332531479852	0.032898048966592	1	NA	NA	NA	NA	NA	NA	NA	NA	NA	NA	NA	NA	NA	NA	NA	NA	2	2	3	3	0.630268184946938
438.0535	58093.8076739911	0.824371590983219	0.386842730475007	2.1310251583918	0.0330870696059117	1	NA	NA	NA	NA	NA	NA	NA	NA	NA	NA	NA	NA	NA	NA	NA	NA	2	2	3	3	0.780989530724775
172.9851	17132.7254926389	0.437476771900878	0.205573959654802	2.12807484292021	0.0333308787468457	1	NA	NA	NA	NA	NA	NA	NA	NA	NA	NA	NA	NA	NA	NA	NA	NA	2	2	3	3	0.491939571046906
203.0529	4928624.99795306	0.587904035416832	0.276364598932366	2.12727692941855	0.0333970804771605	1	NA	NA	NA	NA	NA	NA	NA	NA	NA	NA	NA	NA	NA	NA	NA	NA	0	2	2	3	0.603629718113007
212.8523	44962.1498380924	0.636493860229631	0.299251346113538	2.126954042132	0.0334239019239825	1	NA	NA	NA	NA	NA	NA	NA	NA	NA	NA	NA	NA	NA	NA	NA	NA	0	2	3	3	0.640885099105241
491.2356	24418.5871704464	-0.629949417292836	0.296387488532924	-2.1254251331964	0.0335511549652302	1	NA	NA	NA	NA	NA	NA	NA	NA	NA	NA	NA	NA	NA	NA	NA	NA	2	2	3	3	-0.787342271199417
494.1911	3735.80377965242	-1.03948030995299	0.489119495257453	-2.12520727558784	0.0335693212219638	1	NA	NA	NA	NA	NA	NA	NA	NA	NA	NA	NA	NA	NA	NA	NA	NA	2	2	3	3	-1.09024026429674
250.0924	18619.5412934974	-0.33970110076504	0.160005190850638	-2.12306300163815	0.0337485728506752	1	NA	NA	NA	NA	NA	NA	NA	NA	NA	NA	NA	NA	NA	NA	NA	NA	2	2	3	3	-0.460545400112802
463.2033	37290.7325336469	-0.322954158917077	0.152394808599547	-2.11919396654589	0.0340740779838492	1	NA	NA	NA	NA	NA	NA	NA	NA	NA	NA	NA	NA	NA	NA	NA	NA	2	2	3	3	-0.433260829948182
331.0888	18145.0090568122	0.442771042248832	0.209245733707427	2.11603378670519	0.0343419341247096	1	NA	NA	NA	NA	NA	NA	NA	NA	NA	NA	NA	NA	NA	NA	NA	NA	2	2	3	3	0.496463564551259
479.2708	9186.35386981274	0.529042703582367	0.250496557521169	2.11197594417104	0.0346885126640382	1	NA	NA	NA	NA	NA	NA	NA	NA	NA	NA	NA	NA	NA	NA	NA	NA	2	2	3	3	0.559373530851478
367.1977	65465.7592428499	-0.542963443125992	0.257235941348894	-2.11076041815463	0.0347929099062418	1	NA	NA	NA	NA	NA	NA	NA	NA	NA	NA	NA	NA	NA	NA	NA	NA	2	2	3	3	-0.693408475943034
241.1187	13978.5768417989	-0.29107214305012	0.137926388415917	-2.11034412191228	0.0348287257499748	1	NA	NA	NA	NA	NA	NA	NA	NA	NA	NA	NA	NA	NA	NA	NA	NA	1	2	2	3	-0.394726253799362
229.0226	6647.15207808379	-1.51643078744976	0.718709354348101	-2.10993606563703	0.0348638632226318	1	NA	NA	NA	NA	NA	NA	NA	NA	NA	NA	NA	NA	NA	NA	NA	NA	1	2	3	3	-1.31884391962869
350.2286	53622.919113002	-0.816714205473861	0.387168879678343	-2.10945209788654	0.0349055766215844	1	NA	NA	NA	NA	NA	NA	NA	NA	NA	NA	NA	NA	NA	NA	NA	NA	1	2	3	3	-0.94676135249715
487.2142	3934.51749504725	-1.03415130626295	0.490277587552095	-2.10931793033078	0.0349171481254906	1	NA	NA	NA	NA	NA	NA	NA	NA	NA	NA	NA	NA	NA	NA	NA	NA	2	2	0	3	-1.08301447833337
490.2139	12700.4751875015	-0.391264133532125	0.185612108264268	-2.10796664717076	0.0350338745176384	1	NA	NA	NA	NA	NA	NA	NA	NA	NA	NA	NA	NA	NA	NA	NA	NA	0	2	3	3	-0.52689061608609
417.198	14635.9135049321	-0.512210828931148	0.243277788706731	-2.10545661259941	0.0352515802740119	1	NA	NA	NA	NA	NA	NA	NA	NA	NA	NA	NA	NA	NA	NA	NA	NA	2	2	3	3	-0.664834418089477
334.1612	35727.0901260661	-0.3831491332244	0.182050915337475	-2.1046262388417	0.0353238557557948	1	NA	NA	NA	NA	NA	NA	NA	NA	NA	NA	NA	NA	NA	NA	NA	NA	2	2	2	3	-0.516187021918675
468.0276	9192.45488978174	0.598558503177113	0.284728198721201	2.10221012834492	0.0355348729767763	1	NA	NA	NA	NA	NA	NA	NA	NA	NA	NA	NA	NA	NA	NA	NA	NA	0	2	3	3	0.610047590224099
234.1087	34420.8639648056	-0.460266026206919	0.219074434145283	-2.10095727510443	0.0356447169204549	1	NA	NA	NA	NA	NA	NA	NA	NA	NA	NA	NA	NA	NA	NA	NA	NA	0	2	2	3	-0.603629718113007
294.1819	31874.9558784576	-1.28961872130722	0.613867078599078	-2.10081101636903	0.0356575590195658	1	NA	NA	NA	NA	NA	NA	NA	NA	NA	NA	NA	NA	NA	NA	NA	NA	2	2	3	3	-1.2077206244115
271.1783	32237.8876541328	0.525522376762344	0.250191611977414	2.10047959885156	0.0356866734013465	1	NA	NA	NA	NA	NA	NA	NA	NA	NA	NA	NA	NA	NA	NA	NA	NA	2	2	3	3	0.556254911442314
206.1011	74945.181036636	0.406403305638524	0.19349985836593	2.10027701865274	0.0357044796596386	1	NA	NA	NA	NA	NA	NA	NA	NA	NA	NA	NA	NA	NA	NA	NA	NA	2	2	3	3	0.456838652026013
432.2448	22152.6285504516	0.392825939243765	0.187285055801423	2.09747615773612	0.035951445594931	1	NA	NA	NA	NA	NA	NA	NA	NA	NA	NA	NA	NA	NA	NA	NA	NA	0	2	2	3	0.443545732232999
312.0514	59741.1062331272	-0.42085322812195	0.200691994296727	-2.09701054392688	0.0359926419752742	1	NA	NA	NA	NA	NA	NA	NA	NA	NA	NA	NA	NA	NA	NA	NA	NA	2	2	3	3	-0.554697630043386
488.7317	5652.15920459111	-0.754686050309054	0.359939359012765	-2.0967033235237	0.0360198461263886	1	NA	NA	NA	NA	NA	NA	NA	NA	NA	NA	NA	NA	NA	NA	NA	NA	1	2	2	3	-0.893765097104789
496.2131	7228.75696107175	-0.624774174792075	0.298073081610022	-2.09604359916501	0.036078323504099	1	NA	NA	NA	NA	NA	NA	NA	NA	NA	NA	NA	NA	NA	NA	NA	NA	2	2	3	3	-0.781895131682211
253.1164	32211.02328873	-0.182189065240378	0.0869766915024583	-2.09468838252175	0.0361987026358929	1	NA	NA	NA	NA	NA	NA	NA	NA	NA	NA	NA	NA	NA	NA	NA	NA	2	2	3	3	-0.245688389119992
425.2751	5609.97782671538	-1.38133260251107	0.660071916943767	-2.09270015441173	0.0363759294741012	1	NA	NA	NA	NA	NA	NA	NA	NA	NA	NA	NA	NA	NA	NA	NA	NA	0	2	3	3	-1.2547100760492
400.1114	10396.5173708964	-0.43021530296885	0.20560136774415	-2.09247296206808	0.0363962279618948	1	NA	NA	NA	NA	NA	NA	NA	NA	NA	NA	NA	NA	NA	NA	NA	NA	2	2	3	3	-0.568762287489413
416.0719	240495.962062654	0.837592136695469	0.400660535438103	2.09052817188397	0.036570380443067	1	NA	NA	NA	NA	NA	NA	NA	NA	NA	NA	NA	NA	NA	NA	NA	NA	2	2	3	3	0.79189946121217
166.0479	13096.8687660409	0.339502587867707	0.162517912875455	2.08901641585739	0.0367062454821744	1	NA	NA	NA	NA	NA	NA	NA	NA	NA	NA	NA	NA	NA	NA	NA	NA	2	2	3	3	0.394726253799362
441.2227	18301.6032121335	-0.262864145118475	0.125991456548951	-2.08636484027268	0.0369455873297391	1	NA	NA	NA	NA	NA	NA	NA	NA	NA	NA	NA	NA	NA	NA	NA	NA	1	2	3	3	-0.359615386806063
139.0028	16360.3543823491	0.691667166676074	0.331522659019609	2.08633451698746	0.036948332099137	1	NA	NA	NA	NA	NA	NA	NA	NA	NA	NA	NA	NA	NA	NA	NA	NA	2	2	3	3	0.682417423406447
238.0454	20219.0169779563	-0.774732345203383	0.371864628654207	-2.08337197330967	0.0372173308869125	1	NA	NA	NA	NA	NA	NA	NA	NA	NA	NA	NA	NA	NA	NA	NA	NA	2	2	3	3	-0.904763519005069
180.0038	16117.9468331793	0.382572070701859	0.183668718560651	2.08294626161681	0.0372561221505795	1	NA	NA	NA	NA	NA	NA	NA	NA	NA	NA	NA	NA	NA	NA	NA	NA	1	2	2	3	0.433260829948182
114.0552	9811.8386190507	0.440214410574158	0.211491385324632	2.08147679348	0.0373902860694283	1	NA	NA	NA	NA	NA	NA	NA	NA	NA	NA	NA	NA	NA	NA	NA	NA	2	2	3	3	0.494954442024202
383.2922	764871.807653141	0.390707444251915	0.187778631541548	2.08068107134686	0.0374631077717575	1	NA	NA	NA	NA	NA	NA	NA	NA	NA	NA	NA	NA	NA	NA	NA	NA	2	2	3	3	0.441337908601593
469.2923	27638.5032761237	-0.5258848327891	0.252879386367031	-2.0795875865731	0.0375633765452648	1	NA	NA	NA	NA	NA	NA	NA	NA	NA	NA	NA	NA	NA	NA	NA	NA	1	2	2	3	-0.677372381337288
447.2084	11396.9156920135	-0.477384300897154	0.229848249896478	-2.07695425617626	0.0378057813873837	1	NA	NA	NA	NA	NA	NA	NA	NA	NA	NA	NA	NA	NA	NA	NA	NA	2	2	3	3	-0.627828227314765
190.0978	10759.1014509034	-1.84779323035084	0.89033544524033	-2.0753899445754	0.0379504093722924	1	NA	NA	NA	NA	NA	NA	NA	NA	NA	NA	NA	NA	NA	NA	NA	NA	2	2	3	3	-1.43782917524509
491.1366	25486.9190770598	-0.343232186809027	0.165438331596857	-2.07468356030948	0.0380158719947017	1	NA	NA	NA	NA	NA	NA	NA	NA	NA	NA	NA	NA	NA	NA	NA	NA	0	2	2	3	-0.463515358969941
297.1081	18398.9592687327	-0.436816634117945	0.21059330447028	-2.07421900338523	0.0380589761204244	1	NA	NA	NA	NA	NA	NA	NA	NA	NA	NA	NA	NA	NA	NA	NA	NA	2	2	3	3	-0.578201450216952
369.2247	11813.8127118686	1.3577518790307	0.65474746919613	2.07370313427509	0.0381068899651808	1	NA	NA	NA	NA	NA	NA	NA	NA	NA	NA	NA	NA	NA	NA	NA	NA	2	2	3	3	1.02487050605608
449.1877	9130.92030455535	-0.690030620901275	0.333060451242879	-2.071787924163	0.0382852233507955	1	NA	NA	NA	NA	NA	NA	NA	NA	NA	NA	NA	NA	NA	NA	NA	NA	1	2	2	3	-0.842215710809175
182.0307	14351.7165492655	-1.44722892257662	0.699592812879707	-2.06867322810171	0.038576761103785	1	NA	NA	NA	NA	NA	NA	NA	NA	NA	NA	NA	NA	NA	NA	NA	NA	0	2	2	3	-1.27400334807341
406.2184	269069.34891829	-0.462597820386228	0.223825126946117	-2.06678234342113	0.0387546679577195	1	NA	NA	NA	NA	NA	NA	NA	NA	NA	NA	NA	NA	NA	NA	NA	NA	0	2	3	3	-0.606033493287515
342.2387	14359.5981075123	0.689455652474058	0.333617035632911	2.06660805305124	0.0387711013738552	1	NA	NA	NA	NA	NA	NA	NA	NA	NA	NA	NA	NA	NA	NA	NA	NA	2	2	3	3	0.680733818417428
454.2413	6049.84135031879	-1.4381852492552	0.69644870270681	-2.0650268191549	0.0389204627804116	1	NA	NA	NA	NA	NA	NA	NA	NA	NA	NA	NA	NA	NA	NA	NA	NA	1	2	3	3	-1.27250238974504
437.2812	10024.9686312568	-1.80873014903938	0.87596647372183	-2.06483946965961	0.0389381919279368	1	NA	NA	NA	NA	NA	NA	NA	NA	NA	NA	NA	NA	NA	NA	NA	NA	2	2	3	3	-1.41567090684854
212.0922	61135.5157699195	0.203507065257154	0.0985726922567682	2.06453796277621	0.0389667383543454	1	NA	NA	NA	NA	NA	NA	NA	NA	NA	NA	NA	NA	NA	NA	NA	NA	1	2	2	3	0.261538576521465
156.0752	9016.91635216399	1.29800846918718	0.628989812718399	2.06363989199981	0.0390518723204508	1	NA	NA	NA	NA	NA	NA	NA	NA	NA	NA	NA	NA	NA	NA	NA	NA	1	2	3	3	1.00920039807318
316.1504	19429.3187602635	-0.447480773773617	0.216959191420236	-2.06251125312721	0.0391590873091999	1	NA	NA	NA	NA	NA	NA	NA	NA	NA	NA	NA	NA	NA	NA	NA	NA	0	2	2	3	-0.587692413420456
242.1583	14433.5073151589	-0.236913503632587	0.115238897469538	-2.05584667013333	0.0397972979009995	1	NA	NA	NA	NA	NA	NA	NA	NA	NA	NA	NA	NA	NA	NA	NA	NA	2	2	3	3	-0.325646032939517
358.1432	9328.41887981602	-1.2981556076075	0.632131003669523	-2.05361800017988	0.0400126785843529	1	NA	NA	NA	NA	NA	NA	NA	NA	NA	NA	NA	NA	NA	NA	NA	NA	0	2	2	3	-1.21049280428843
332.1455	25191.0107240692	-0.291209957315484	0.141805668121869	-2.05358474856742	0.0400158995223024	1	NA	NA	NA	NA	NA	NA	NA	NA	NA	NA	NA	NA	NA	NA	NA	NA	2	2	3	3	-0.396169441239828
137.1075	43196.5426917394	0.291709781381025	0.142075903837851	2.05319673147354	0.0400535012988164	1	NA	NA	NA	NA	NA	NA	NA	NA	NA	NA	NA	NA	NA	NA	NA	NA	1	2	2	3	0.353925998175112
395.1665	5911.14433339379	-1.39531838221225	0.681751372358452	-2.04666750781194	0.0406907415947158	1	NA	NA	NA	NA	NA	NA	NA	NA	NA	NA	NA	NA	NA	NA	NA	NA	1	2	2	3	-1.26059654819674
202.0842	40004.0594764095	0.255154005119934	0.12471349616101	2.04592135554054	0.0407641088679371	1	NA	NA	NA	NA	NA	NA	NA	NA	NA	NA	NA	NA	NA	NA	NA	NA	2	2	3	3	0.31791543402236
165.1026	9500.92304679643	0.430447983758771	0.210471987616023	2.04515569332705	0.0408395110259595	1	NA	NA	NA	NA	NA	NA	NA	NA	NA	NA	NA	NA	NA	NA	NA	NA	2	2	3	3	0.484421839015417
570.4719	10147.0168187098	-1.78448468382383	0.872825630813662	-2.0444916153073	0.0409050048899942	1	NA	NA	NA	NA	NA	NA	NA	NA	NA	NA	NA	NA	NA	NA	NA	NA	2	2	3	3	-1.40664018821366
233.0145	16649.4841651065	0.917983278912325	0.44969800127261	2.04133279737625	0.0412177592185271	1	NA	NA	NA	NA	NA	NA	NA	NA	NA	NA	NA	NA	NA	NA	NA	NA	2	2	0	3	0.843167494003888
408.1976	27042.3011788082	-0.352429158527314	0.172817789677402	-2.03931064727301	0.0414190336792375	1	NA	NA	NA	NA	NA	NA	NA	NA	NA	NA	NA	NA	NA	NA	NA	NA	2	2	2	3	-0.476931385782837
375.2126	22470.2929011615	-0.327422102454596	0.160579136731551	-2.03900773860783	0.0414492552180948	1	NA	NA	NA	NA	NA	NA	NA	NA	NA	NA	NA	NA	NA	NA	NA	NA	2	2	2	3	-0.439132234173897
197.0923	22816.2744662482	-0.256873505783041	0.12606966752212	-2.03755202049669	0.0415947544921411	1	NA	NA	NA	NA	NA	NA	NA	NA	NA	NA	NA	NA	NA	NA	NA	NA	2	2	3	3	-0.353215633210849
471.9989	5223.26750804082	0.926936204209739	0.455529832479627	2.03485290779763	0.0418656756187686	1	NA	NA	NA	NA	NA	NA	NA	NA	NA	NA	NA	NA	NA	NA	NA	NA	2	2	3	3	0.848894319824736
176.0798	9975.33978429934	-1.77858272890331	0.875163627154572	-2.03228593341572	0.0421247176716957	1	NA	NA	NA	NA	NA	NA	NA	NA	NA	NA	NA	NA	NA	NA	NA	NA	2	2	3	3	-1.40484775266193
430.079	8431.00017521622	-1.73535097277784	0.853961152889726	-2.03211933810522	0.0421415761291277	1	NA	NA	NA	NA	NA	NA	NA	NA	NA	NA	NA	NA	NA	NA	NA	NA	1	2	3	3	-1.39066800803296
440.1952	16690.5311724133	-0.255641119148355	0.125842702475359	-2.03143379886023	0.0422110087253906	1	NA	NA	NA	NA	NA	NA	NA	NA	NA	NA	NA	NA	NA	NA	NA	NA	2	2	3	3	-0.349666472368312
242.1027	26375.7578938596	0.16913628647946	0.0833733431470763	2.02866144135653	0.0424927858157125	1	NA	NA	NA	NA	NA	NA	NA	NA	NA	NA	NA	NA	NA	NA	NA	NA	2	2	2	3	0.217583368877303
264.1081	30907.2568742018	-0.54692592245519	0.269783497482179	-2.0272771594983	0.0426340760147331	1	NA	NA	NA	NA	NA	NA	NA	NA	NA	NA	NA	NA	NA	NA	NA	NA	2	2	3	3	-0.700213988098468
125.0712	15095.226206407	0.296575199309521	0.146322934384646	2.02685382545636	0.0426773639073568	1	NA	NA	NA	NA	NA	NA	NA	NA	NA	NA	NA	NA	NA	NA	NA	NA	2	2	3	3	0.35819195518537
276.1193	16520.258593541	-0.376927136261286	0.185985432950355	-2.02664870190075	0.0426983521166599	1	NA	NA	NA	NA	NA	NA	NA	NA	NA	NA	NA	NA	NA	NA	NA	NA	1	2	2	3	-0.510097208103465
156.9751	14929.7784950785	1.74576472570598	0.861635797336912	2.02610514918446	0.0427540105528174	1	NA	NA	NA	NA	NA	NA	NA	NA	NA	NA	NA	NA	NA	NA	NA	NA	2	2	3	3	1.17249510533558
267.0996	24162.5379694741	-0.46363900435654	0.228926942266958	-2.02527059403903	0.0428395862972651	1	NA	NA	NA	NA	NA	NA	NA	NA	NA	NA	NA	NA	NA	NA	NA	NA	2	2	3	3	-0.60844077531979
390.3943	31898.3844063962	0.796436552298023	0.393404671047333	2.02447151981629	0.0429216594673287	1	NA	NA	NA	NA	NA	NA	NA	NA	NA	NA	NA	NA	NA	NA	NA	NA	2	2	3	3	0.75855332879438
274.1038	14550.2955050434	-0.69937827796601	0.346058727640815	-2.02098147540991	0.0432816827535254	1	NA	NA	NA	NA	NA	NA	NA	NA	NA	NA	NA	NA	NA	NA	NA	NA	2	2	3	3	-0.850809456043511
452.26	40147.1175047262	0.220683527516007	0.109297086119828	2.01911629440936	0.0434751336516471	1	NA	NA	NA	NA	NA	NA	NA	NA	NA	NA	NA	NA	NA	NA	NA	NA	2	2	3	3	0.28092396539219
228.9738	59481.2709342902	0.780597023558068	0.387223970308458	2.01587991295129	0.043812534552084	1	NA	NA	NA	NA	NA	NA	NA	NA	NA	NA	NA	NA	NA	NA	NA	NA	0	2	2	3	0.744392698238319
431.2859	7485.56997788765	1.1373474347191	0.5642813304289	2.01556807462445	0.0438451609567791	1	NA	NA	NA	NA	NA	NA	NA	NA	NA	NA	NA	NA	NA	NA	NA	NA	2	2	3	3	0.950948311074084
193.0345	17500.9710045343	1.65399941149767	0.820851532320292	2.01497998891752	0.0439067458547249	1	NA	NA	NA	NA	NA	NA	NA	NA	NA	NA	NA	NA	NA	NA	NA	NA	1	2	2	3	1.134847386115
408.2719	10805.2030491249	-0.446277279749895	0.221517458663412	-2.0146370513757	0.0439426923040653	1	NA	NA	NA	NA	NA	NA	NA	NA	NA	NA	NA	NA	NA	NA	NA	NA	0	2	3	3	-0.586106928546008
428.1997	12751.2158902867	-0.314740923073191	0.15624839204262	-2.01436263732774	0.0439714740664276	1	NA	NA	NA	NA	NA	NA	NA	NA	NA	NA	NA	NA	NA	NA	NA	NA	2	2	3	3	-0.424481571561298
361.1719	53250.0606455035	-0.355349462888655	0.176719639171273	-2.01080912430031	0.0443456220012557	1	NA	NA	NA	NA	NA	NA	NA	NA	NA	NA	NA	NA	NA	NA	NA	NA	1	2	3	3	-0.480673241254065
357.0558	13332.0525276925	1.37304492723587	0.683957998014672	2.00749889791685	0.044696567863679	1	NA	NA	NA	NA	NA	NA	NA	NA	NA	NA	NA	NA	NA	NA	NA	NA	1	2	2	3	1.02939412409374
400.0979	214180.616690977	0.733813287414769	0.365713124292993	2.0065270800259	0.0448000425110211	1	NA	NA	NA	NA	NA	NA	NA	NA	NA	NA	NA	NA	NA	NA	NA	NA	1	2	2	3	0.707909171412937
462.0687	4859.73057151249	-1.08565103676179	0.542382172914185	-2.00163480840209	0.0453240224814947	1	NA	NA	NA	NA	NA	NA	NA	NA	NA	NA	NA	NA	NA	NA	NA	NA	2	2	3	3	-1.1197305110725
253.1298	36206.7500759891	0.491950756179717	0.24596859409453	2.00005516147583	0.0454943077821271	1	NA	NA	NA	NA	NA	NA	NA	NA	NA	NA	NA	NA	NA	NA	NA	NA	2	2	3	3	0.529192076061139
179.0795	22998.1964733912	-0.409094815380989	0.204832461980417	-1.99721670786782	0.0458016468308976	1	NA	NA	NA	NA	NA	NA	NA	NA	NA	NA	NA	NA	NA	NA	NA	NA	2	2	3	3	-0.545381954977213
343.1429	9690.86948702732	-0.387756702093433	0.194165650935716	-1.9970406723577	0.0458207648803343	1	NA	NA	NA	NA	NA	NA	NA	NA	NA	NA	NA	NA	NA	NA	NA	NA	2	2	3	3	-0.523061034397489
225.1217	6949.7334660954	-1.51897320350977	0.761119256731428	-1.99570985765476	0.0459655134681791	1	NA	NA	NA	NA	NA	NA	NA	NA	NA	NA	NA	NA	NA	NA	NA	NA	0	2	2	3	-1.32043791457585
410.1041	19721.8129430945	0.773974563372852	0.387926806106884	1.99515617685776	0.0460258489627914	1	NA	NA	NA	NA	NA	NA	NA	NA	NA	NA	NA	NA	NA	NA	NA	NA	2	2	2	3	0.736492634425237
346.3316	10449.0752488272	-1.4522347992379	0.728017648921748	-1.99477966143922	0.046066916549444	1	NA	NA	NA	NA	NA	NA	NA	NA	NA	NA	NA	NA	NA	NA	NA	NA	1	2	2	3	-1.27550718207466
249.072	19247.59722491	-0.83423503882123	0.418287882887692	-1.99440402878038	0.0461079185986152	1	NA	NA	NA	NA	NA	NA	NA	NA	NA	NA	NA	NA	NA	NA	NA	NA	2	2	3	3	-0.956205570776689
286.0438	9215.85064156641	-0.442188977657202	0.221730606155495	-1.99426225059388	0.0461234023330746	1	NA	NA	NA	NA	NA	NA	NA	NA	NA	NA	NA	NA	NA	NA	NA	NA	0	2	3	3	-0.58214964157197
456.2814	8361.71849854375	0.558841064055639	0.280419930843929	1.99287212707669	0.0462754511604676	1	NA	NA	NA	NA	NA	NA	NA	NA	NA	NA	NA	NA	NA	NA	NA	NA	1	2	3	3	0.586899486567485
379.1193	14556.9684149665	1.39422460221506	0.700661821683393	1.98986809194959	0.0466054681089425	1	NA	NA	NA	NA	NA	NA	NA	NA	NA	NA	NA	NA	NA	NA	NA	NA	2	2	3	3	1.03393890544302
283.1291	13285.9364904892	0.430806132929924	0.216514129429721	1.98973680869987	0.0466199356697051	1	NA	NA	NA	NA	NA	NA	NA	NA	NA	NA	NA	NA	NA	NA	NA	NA	1	2	3	3	0.485172374422673
354.2023	6174.8540661082	-1.41785420888003	0.713265240063409	-1.98783584176061	0.0468298483255646	1	NA	NA	NA	NA	NA	NA	NA	NA	NA	NA	NA	NA	NA	NA	NA	NA	2	2	3	3	-1.26950904283253
575.3178	27497.9175662493	-0.350824080352196	0.176490566541095	-1.9877780848446	0.0468362385122686	1	NA	NA	NA	NA	NA	NA	NA	NA	NA	NA	NA	NA	NA	NA	NA	NA	2	2	2	3	-0.473196196187079
446.2131	3613.56413321902	-0.687619416462853	0.34605119703311	-1.98704533421124	0.0469173732746838	1	NA	NA	NA	NA	NA	NA	NA	NA	NA	NA	NA	NA	NA	NA	NA	NA	0	2	2	3	-0.839364926986441
423.1733	12279.3934012504	-0.786841603299441	0.396148840446313	-1.98622720291939	0.0470081016108713	1	NA	NA	NA	NA	NA	NA	NA	NA	NA	NA	NA	NA	NA	NA	NA	NA	0	2	3	3	-0.921979820713632
488.2169	4005.47450415806	-0.779133047837859	0.392406582053337	-1.98552492101663	0.0470861002777619	1	NA	NA	NA	NA	NA	NA	NA	NA	NA	NA	NA	NA	NA	NA	NA	NA	0	2	2	3	-0.910809024536777
394.0896	26623.2286209676	0.340344799983408	0.171520243495024	1.98428356355081	0.0472242374510677	1	NA	NA	NA	NA	NA	NA	NA	NA	NA	NA	NA	NA	NA	NA	NA	NA	2	2	3	3	0.396891344316745
124.0872	7081.49802278179	1.09211046709466	0.550563353842534	1.98362360929495	0.0472978152479488	1	NA	NA	NA	NA	NA	NA	NA	NA	NA	NA	NA	NA	NA	NA	NA	NA	2	2	1	3	0.930176834278468
377.1919	37296.689340039	-0.541345547139651	0.273003508922115	-1.98292523519942	0.0473757814092177	1	NA	NA	NA	NA	NA	NA	NA	NA	NA	NA	NA	NA	NA	NA	NA	NA	1	2	3	3	-0.692560047029817
245.1586	11573.6836082791	-1.32154224528476	0.667406450940717	-1.98011607982218	0.0476904867236301	1	NA	NA	NA	NA	NA	NA	NA	NA	NA	NA	NA	NA	NA	NA	NA	NA	2	2	3	3	-1.22449542529098
323.8625	11891.5298695232	0.388728254757203	0.196489057944313	1.97837100357707	0.047886868390563	1	NA	NA	NA	NA	NA	NA	NA	NA	NA	NA	NA	NA	NA	NA	NA	NA	2	2	3	3	0.439867221103604
568.2702	9103.68397452428	-1.66005152464407	0.839125250757378	-1.97831196611679	0.0478935240217738	1	NA	NA	NA	NA	NA	NA	NA	NA	NA	NA	NA	NA	NA	NA	NA	NA	2	2	2	3	-1.36990847376297
247.0218	38337.9104489197	0.630981453612033	0.319458958173968	1.97515654974502	0.04825038504975	1	NA	NA	NA	NA	NA	NA	NA	NA	NA	NA	NA	NA	NA	NA	NA	NA	0	2	2	3	0.636793182519411
473.081	4272.64059879553	0.786645782330977	0.39831890858234	1.9749144853071	0.0482778532771605	1	NA	NA	NA	NA	NA	NA	NA	NA	NA	NA	NA	NA	NA	NA	NA	NA	2	2	3	3	0.752339496050159
155.0432	194518.064969085	0.237827904770536	0.120517074461865	1.97339593441418	0.0484504704603381	1	NA	NA	NA	NA	NA	NA	NA	NA	NA	NA	NA	NA	NA	NA	NA	NA	1	2	2	3	0.301812054353453
274.2129	19423.7328982446	-0.46889269924334	0.237724211856616	-1.97242298368057	0.0485613402384059	1	NA	NA	NA	NA	NA	NA	NA	NA	NA	NA	NA	NA	NA	NA	NA	NA	0	2	3	3	-0.614877523641503
147.0848	9766.69731374845	0.420062759592722	0.213055511018905	1.97161180006017	0.0486539391021008	1	NA	NA	NA	NA	NA	NA	NA	NA	NA	NA	NA	NA	NA	NA	NA	NA	2	2	3	3	0.470212793088042
176.0662	14558.5821596281	0.313938051808435	0.159230512106102	1.97159481343151	0.0486558797566892	1	NA	NA	NA	NA	NA	NA	NA	NA	NA	NA	NA	NA	NA	NA	NA	NA	1	2	2	3	0.368885625168419
354.0953	8755.72864736041	1.23464690274831	0.626232950442685	1.97154573529791	0.0486614871029236	1	NA	NA	NA	NA	NA	NA	NA	NA	NA	NA	NA	NA	NA	NA	NA	NA	2	2	3	3	0.992681435741845
481.2215	4542.93341793115	-0.887143901390099	0.450007825292887	-1.97139661029828	0.0486785284783457	1	NA	NA	NA	NA	NA	NA	NA	NA	NA	NA	NA	NA	NA	NA	NA	NA	2	2	3	3	-1.00145754135193
190.127	24507.9483990441	0.455348026496996	0.231084876153081	1.97047956611126	0.0487834346064535	1	NA	NA	NA	NA	NA	NA	NA	NA	NA	NA	NA	NA	NA	NA	NA	NA	2	2	3	3	0.50326869300313
347.1131	51094.5174686638	-1.54313300444074	0.783772237837669	-1.96885387098943	0.0489698740047093	1	NA	NA	NA	NA	NA	NA	NA	NA	NA	NA	NA	NA	NA	NA	NA	NA	0	2	3	3	-1.33493739131312
239.0685	35923.1194404121	-0.501825869230001	0.255204559024678	-1.96636718069552	0.0492562116528991	1	NA	NA	NA	NA	NA	NA	NA	NA	NA	NA	NA	NA	NA	NA	NA	NA	2	2	3	3	-0.64910133574709
447.256	23977.5495157614	-0.594061270063093	0.302125650179278	-1.96627221062026	0.049267175068993	1	NA	NA	NA	NA	NA	NA	NA	NA	NA	NA	NA	NA	NA	NA	NA	NA	2	2	3	3	-0.749685305730886
413.3214	29004.0327898484	-0.295366507698883	0.150217821900871	-1.96625476232638	0.0492691895356434	1	NA	NA	NA	NA	NA	NA	NA	NA	NA	NA	NA	NA	NA	NA	NA	NA	0	2	2	3	-0.40412183643701
309.1818	27445.3486623357	-0.354344789108654	0.180405746107419	-1.96415467220022	0.0495121575782849	1	NA	NA	NA	NA	NA	NA	NA	NA	NA	NA	NA	NA	NA	NA	NA	NA	2	2	3	3	-0.479924333233212
377.0617	78683.6471934121	-1.09836366433587	0.55969294538393	-1.96243971519497	0.0497113127645384	1	NA	NA	NA	NA	NA	NA	NA	NA	NA	NA	NA	NA	NA	NA	NA	NA	2	2	3	3	-1.12599794454613
329.1427	26603.1999900877	-0.232920891058029	0.118818928130696	-1.96030123080916	0.0499605922627739	1	NA	NA	NA	NA	NA	NA	NA	NA	NA	NA	NA	NA	NA	NA	NA	NA	2	2	3	3	-0.319319571507653
340.223	12462.2596832415	-0.322458265439127	0.164576676472798	-1.95931934190216	0.0500753999857405	1	NA	NA	NA	NA	NA	NA	NA	NA	NA	NA	NA	NA	NA	NA	NA	NA	0	2	2	3	-0.431795317559768
469.0686	2945.62670439726	1.08184290201075	0.553335394748877	1.95513049097778	0.0505676701908198	1	NA	NA	NA	NA	NA	NA	NA	NA	NA	NA	NA	NA	NA	NA	NA	NA	0	2	3	3	0.926070549527643
329.0291	17323.0920263746	-0.841288996359787	0.430419877772999	-1.95457747145098	0.0506329625455944	1	NA	NA	NA	NA	NA	NA	NA	NA	NA	NA	NA	NA	NA	NA	NA	NA	2	2	3	3	-0.963610452223847
456.2072	10734.7263652303	-0.670780397359703	0.343217463869458	-1.95438888743386	0.0506552438960003	1	NA	NA	NA	NA	NA	NA	NA	NA	NA	NA	NA	NA	NA	NA	NA	NA	1	2	2	3	-0.820530977061045
136.9402	8124.63253542032	1.22098050327415	0.625312684837502	1.95259193181319	0.0508679679545678	1	NA	NA	NA	NA	NA	NA	NA	NA	NA	NA	NA	NA	NA	NA	NA	NA	2	2	3	3	0.982898821461948
356.1931	12820.9105920285	1.49160749231928	0.764398666656367	1.95134758521214	0.0510157120529583	1	NA	NA	NA	NA	NA	NA	NA	NA	NA	NA	NA	NA	NA	NA	NA	NA	2	2	3	3	1.06754945571241
470.9075	3038.07163186668	1.14016117109085	0.584439214092997	1.95086356903736	0.0510732773850644	1	NA	NA	NA	NA	NA	NA	NA	NA	NA	NA	NA	NA	NA	NA	NA	NA	2	2	3	3	0.953048053916868
409.1009	137319.252076603	0.832743338017213	0.427356110347535	1.94859349814844	0.0513439892185644	1	NA	NA	NA	NA	NA	NA	NA	NA	NA	NA	NA	NA	NA	NA	NA	NA	2	2	3	3	0.788252398997016
407.222	37883.6864131134	-0.434897066144685	0.223464557287114	-1.9461567929357	0.0516359082407564	1	NA	NA	NA	NA	NA	NA	NA	NA	NA	NA	NA	NA	NA	NA	NA	NA	2	2	3	3	-0.576624697338059
406.2563	49758.3649915111	-0.735495114084766	0.378168635900224	-1.94488660418369	0.051788627646282	1	NA	NA	NA	NA	NA	NA	NA	NA	NA	NA	NA	NA	NA	NA	NA	NA	2	2	3	3	-0.878939138313186
138.9643	15865.1913177885	1.13066590961596	0.582037730105299	1.94259899510536	0.0520646284280122	1	NA	NA	NA	NA	NA	NA	NA	NA	NA	NA	NA	NA	NA	NA	NA	NA	2	2	3	3	0.948852752537324
486.8814	3051.06112887415	1.14816872634189	0.592108023885481	1.93912036321932	0.0524866836885596	1	NA	NA	NA	NA	NA	NA	NA	NA	NA	NA	NA	NA	NA	NA	NA	NA	2	2	3	3	0.954099502580949
398.1079	13836.2093116051	-0.59014063912223	0.30580992165224	-1.92976289302125	0.0536362231814089	1	NA	NA	NA	NA	NA	NA	NA	NA	NA	NA	NA	NA	NA	NA	NA	NA	0	2	3	3	-0.739998071133188
204.0564	286920.733318908	0.621359208685354	0.322021332491201	1.92955915025391	0.0536614844181615	1	NA	NA	NA	NA	NA	NA	NA	NA	NA	NA	NA	NA	NA	NA	NA	NA	0	2	3	3	0.627015738715893
213.0739	12109.8901608118	-1.77834895201152	0.921735327132191	-1.92934880508977	0.0536875746803009	1	NA	NA	NA	NA	NA	NA	NA	NA	NA	NA	NA	NA	NA	NA	NA	NA	2	2	2	3	-1.40305981930946
495.2099	12032.0573453324	-0.637468682339699	0.331113919408498	-1.92522465826406	0.0542012585029975	1	NA	NA	NA	NA	NA	NA	NA	NA	NA	NA	NA	NA	NA	NA	NA	NA	2	2	3	3	-0.796473157048542
104.1087	10215.8911224433	1.44527781241749	0.750721463722028	1.92518514823314	0.0542061994463486	1	NA	NA	NA	NA	NA	NA	NA	NA	NA	NA	NA	NA	NA	NA	NA	NA	2	2	3	3	1.05001659608949
393.1869	15797.0471006308	-0.278848479265828	0.145045318213025	-1.92249210592436	0.0545438659508827	1	NA	NA	NA	NA	NA	NA	NA	NA	NA	NA	NA	NA	NA	NA	NA	NA	0	2	3	3	-0.378187674070559
243.109	14417.5115332378	0.787130457435382	0.409481329537313	1.92226214153595	0.0545727811163557	1	NA	NA	NA	NA	NA	NA	NA	NA	NA	NA	NA	NA	NA	NA	NA	NA	1	2	2	3	0.753225404322991
404.1598	11481.5585031549	-0.622734873187305	0.324452910680456	-1.91933822347681	0.054941543589209	1	NA	NA	NA	NA	NA	NA	NA	NA	NA	NA	NA	NA	NA	NA	NA	NA	2	2	3	3	-0.780084569814554
247.1654	7019.77769069112	-1.46926310571353	0.765517878119001	-1.91930606418199	0.0549456110194857	1	NA	NA	NA	NA	NA	NA	NA	NA	NA	NA	NA	NA	NA	NA	NA	NA	2	2	3	3	-1.28611576704631
398.1418	7608.76972447639	1.15427322265785	0.602579315555364	1.91555400734926	0.0554218885366796	1	Simmondsin	1	C16H25NO9	[M+Na]+	375.152934	398.1421554	-0.859743173170753	HMDB30394	NA	NA	NA	NA	NA	NA	NA	NA	1	2	3	3	0.957260196904964
391.2076	52703.0303494183	-0.672274647013346	0.351397682278725	-1.91314479553142	0.0557295184261581	1	NA	NA	NA	NA	NA	NA	NA	NA	NA	NA	NA	NA	NA	NA	NA	NA	2	2	3	3	-0.825211989220862
206.0557	70011.2099029255	-0.5548480782177	0.290064198302217	-1.91284578195206	0.0557677982191252	1	NA	NA	NA	NA	NA	NA	NA	NA	NA	NA	NA	NA	NA	NA	NA	NA	2	2	3	3	-0.710483553605534
483.4596	2867.95708840944	1.0309274173168	0.539152094198339	1.91212726132442	0.0558598729713401	1	NA	NA	NA	NA	NA	NA	NA	NA	NA	NA	NA	NA	NA	NA	NA	NA	2	2	3	3	0.901753135217391
349.1257	12869.179874875	-0.315037623778552	0.164795262087108	-1.91169102672399	0.0559158359599157	1	NA	NA	NA	NA	NA	NA	NA	NA	NA	NA	NA	NA	NA	NA	NA	NA	2	2	3	3	-0.4252119187993
434.7797	69596.9573889481	0.337532171879218	0.176638110348122	1.91086833534395	0.0560215031933661	1	NA	NA	NA	NA	NA	NA	NA	NA	NA	NA	NA	NA	NA	NA	NA	NA	2	2	3	3	0.391842339978829
230.1583	72210.3689327022	0.608717867792148	0.318647860416184	1.91031525206887	0.0560926351544004	1	NA	NA	NA	NA	NA	NA	NA	NA	NA	NA	NA	NA	NA	NA	NA	NA	0	2	3	3	0.618913449642028
493.0106	3269.68979572776	1.27672486589479	0.668500862411536	1.90983278808222	0.0561547461832178	1	NA	NA	NA	NA	NA	NA	NA	NA	NA	NA	NA	NA	NA	NA	NA	NA	1	2	2	3	1.00366364623805
418.255	12852.0619218426	0.37776776346304	0.198078786495767	1.90715911656251	0.0564999858776295	1	NA	NA	NA	NA	NA	NA	NA	NA	NA	NA	NA	NA	NA	NA	NA	NA	0	2	2	3	0.427404323928274
360.93	8853.22999159676	-0.459212372903409	0.240809614942888	-1.90695198367524	0.0565268056333912	1	NA	NA	NA	NA	NA	NA	NA	NA	NA	NA	NA	NA	NA	NA	NA	NA	2	2	3	3	-0.602829234860826
492.8893	2844.92964385557	1.01548786086546	0.532737729112856	1.90616846784346	0.0566283518504782	1	NA	NA	NA	NA	NA	NA	NA	NA	NA	NA	NA	NA	NA	NA	NA	NA	2	2	3	3	0.893765097104788
468.316	6066.40481233706	-0.46590925659999	0.244595080535544	-1.90481859070868	0.0568036564286962	1	NA	NA	NA	NA	NA	NA	NA	NA	NA	NA	NA	NA	NA	NA	NA	NA	2	2	3	3	-0.613265957100071
359.06	16296.8230294682	-1.52914336630258	0.804516430064698	-1.90069874170203	0.0573414834692392	1	NA	NA	NA	NA	NA	NA	NA	NA	NA	NA	NA	NA	NA	NA	NA	NA	0	2	3	3	-1.32363600899994
304.9801	10608.2220433332	1.23312583199803	0.648942470969216	1.90020824212094	0.0574057970849059	1	NA	NA	NA	NA	NA	NA	NA	NA	NA	NA	NA	NA	NA	NA	NA	NA	2	2	2	3	0.991589792684663
460.9639	3174.75310868488	1.22229747292703	0.64361827892575	1.89910310652946	0.0575509207516833	1	NA	NA	NA	NA	NA	NA	NA	NA	NA	NA	NA	NA	NA	NA	NA	NA	2	2	3	3	0.986149206566977
192.9988	38638.4585004388	0.395410662535535	0.20852501644146	1.89622650214028	0.0579301001863249	1	NA	NA	NA	NA	NA	NA	NA	NA	NA	NA	NA	NA	NA	NA	NA	NA	0	2	3	3	0.446492866176687
198.8763	16347.0306384536	0.412330079866501	0.217597379102226	1.89492208760838	0.0581027244699871	1	NA	NA	NA	NA	NA	NA	NA	NA	NA	NA	NA	NA	NA	NA	NA	NA	2	2	3	3	0.463515358969941
336.1402	9452.4811412383	-0.267878317085053	0.141489611881841	-1.89327197609928	0.0583217099231656	1	NA	NA	NA	NA	NA	NA	NA	NA	NA	NA	NA	NA	NA	NA	NA	NA	2	2	3	3	-0.365316439842832
247.0581	13055.6412717002	-0.404679319842229	0.214002131040974	-1.89100602818178	0.0586235395337045	1	NA	NA	NA	NA	NA	NA	NA	NA	NA	NA	NA	NA	NA	NA	NA	NA	2	2	1	3	-0.539969639858119
480.2435	9761.89479158885	-0.692776009381686	0.366374206749084	-1.89089733016097	0.0586380509128196	1	NA	NA	NA	NA	NA	NA	NA	NA	NA	NA	NA	NA	NA	NA	NA	NA	0	2	2	3	-0.845073355783109
481.2698	17243.3574297619	-1.32492908977816	0.700814979393181	-1.89055475230479	0.0586838051831374	1	NA	NA	NA	NA	NA	NA	NA	NA	NA	NA	NA	NA	NA	NA	NA	NA	2	2	3	3	-1.22874333434533
316.9662	101972.67103421	-0.341098185217496	0.180454576971218	-1.89021631339337	0.0587290357689754	1	NA	NA	NA	NA	NA	NA	NA	NA	NA	NA	NA	NA	NA	NA	NA	NA	2	2	3	3	-0.462029870115335
198.0108	16807.9594481605	-1.48221146910342	0.784752947352905	-1.88876190156807	0.0589237399106689	1	NA	NA	NA	NA	NA	NA	NA	NA	NA	NA	NA	NA	NA	NA	NA	NA	2	2	3	3	-1.29687110289895
426.2801	8801.27970744164	1.16962042367441	0.621212387908054	1.88280280052549	0.0597270974012716	1	NA	NA	NA	NA	NA	NA	NA	NA	NA	NA	NA	NA	NA	NA	NA	NA	2	2	2	3	0.963610452223847
195.0767	15249.3411729668	0.364322121915903	0.193511841998673	1.88268644519647	0.0597428734625436	1	NA	NA	NA	NA	NA	NA	NA	NA	NA	NA	NA	NA	NA	NA	NA	NA	2	2	3	3	0.415734909440927
196.8782	129182.317924405	0.511833392661696	0.27199836680952	1.88175171294367	0.0598697347845006	1	NA	NA	NA	NA	NA	NA	NA	NA	NA	NA	NA	NA	NA	NA	NA	NA	0	2	3	3	0.545381954977213
179.1183	19094.9148712352	-0.432426512734451	0.229809610209717	-1.88167288713397	0.0598804431850923	1	NA	NA	NA	NA	NA	NA	NA	NA	NA	NA	NA	NA	NA	NA	NA	NA	2	2	3	3	-0.573475481900442
230.9882	7839.35633768005	1.12627266017535	0.598781880655306	1.88093978218372	0.0599801108013662	1	NA	NA	NA	NA	NA	NA	NA	NA	NA	NA	NA	NA	NA	NA	NA	NA	2	2	3	3	0.945717203909713
495.2289	13433.6493145333	-0.424291868509742	0.225825717351661	-1.87884654363358	0.0602654497163615	1	NA	NA	NA	NA	NA	NA	NA	NA	NA	NA	NA	NA	NA	NA	NA	NA	1	2	2	3	-0.562497600130276
374.371	28392.0718341157	0.521774750346339	0.277811577462055	1.87816056880353	0.0603592025441745	1	NA	NA	NA	NA	NA	NA	NA	NA	NA	NA	NA	NA	NA	NA	NA	NA	2	2	3	3	0.554697630043386
362.2076	10948.9121935749	0.403518302931516	0.215008653471269	1.876753779054	0.0605518480513807	1	NA	NA	NA	NA	NA	NA	NA	NA	NA	NA	NA	NA	NA	NA	NA	NA	2	2	3	3	0.454617615631313
436.2002	6314.74446152625	-1.3724674836464	0.73219277210498	-1.87446193944349	0.060866783242444	1	NA	NA	NA	NA	NA	NA	NA	NA	NA	NA	NA	NA	NA	NA	NA	NA	2	2	3	3	-1.25032359003117
259.1766	12323.6722720433	-0.444021642043542	0.23690893295302	-1.8742292091265	0.0608988398502048	1	NA	NA	NA	NA	NA	NA	NA	NA	NA	NA	NA	NA	NA	NA	NA	NA	2	2	3	3	-0.583731459077522
422.1915	10252.1509228723	-0.775215395146002	0.413893185983808	-1.87298419350235	0.0610705677304214	1	NA	NA	NA	NA	NA	NA	NA	NA	NA	NA	NA	NA	NA	NA	NA	NA	2	2	3	3	-0.906775004703738
338.948	26342.0033920977	-0.436877662549845	0.233285962268917	-1.87271303554151	0.0611080223187409	1	NA	NA	NA	NA	NA	NA	NA	NA	NA	NA	NA	NA	NA	NA	NA	NA	0	2	2	3	-0.578990365799788
481.2043	12709.3222280451	0.323378044573012	0.172866444760524	1.87068140969171	0.0613892530651584	1	NA	NA	NA	NA	NA	NA	NA	NA	NA	NA	NA	NA	NA	NA	NA	NA	2	2	3	3	0.379621647250132
183.0848	83483.4896866045	0.421351744478614	0.225331333563472	1.8699207864934	0.0614948187858447	1	NA	NA	NA	NA	NA	NA	NA	NA	NA	NA	NA	NA	NA	NA	NA	NA	2	2	3	3	0.473196196187079
259.033	7740.87443056632	-1.505903469768	0.805923395142958	-1.86854418030746	0.0616862579867323	1	NA	NA	NA	NA	NA	NA	NA	NA	NA	NA	NA	NA	NA	NA	NA	NA	2	2	3	3	-1.31092374568752
316.1392	171246.651214352	0.670544896923359	0.359053374365963	1.86753542730923	0.0618268542764929	1	NA	NA	NA	NA	NA	NA	NA	NA	NA	NA	NA	NA	NA	NA	NA	NA	2	2	3	3	0.66650007752308
257.1476	65207.6687593788	-0.890751723623977	0.477874976643179	-1.8639848645791	0.0623238298489588	1	NA	NA	NA	NA	NA	NA	NA	NA	NA	NA	NA	NA	NA	NA	NA	NA	0	2	3	3	-1.00809057537416
262.0479	17020.0829620565	-0.267526380341671	0.143603545512805	-1.86295108095235	0.0624691491052198	1	NA	NA	NA	NA	NA	NA	NA	NA	NA	NA	NA	NA	NA	NA	NA	NA	1	2	3	3	-0.36317716324353
263.1142	31575.0277845502	-0.26760762363804	0.143671152972886	-1.86263991135745	0.0625129451368768	1	NA	NA	NA	NA	NA	NA	NA	NA	NA	NA	NA	NA	NA	NA	NA	NA	2	2	3	3	-0.363890070300136
478.1918	4442.77882193884	-1.07584946870346	0.578484846034933	-1.85977122145478	0.0629179006175047	1	NA	NA	NA	NA	NA	NA	NA	NA	NA	NA	NA	NA	NA	NA	NA	NA	1	2	2	3	-1.11350675550173
373.0533	18758.9450994445	0.641840077683804	0.345274172893271	1.85892872410762	0.0630372419912034	1	NA	NA	NA	NA	NA	NA	NA	NA	NA	NA	NA	NA	NA	NA	NA	NA	2	2	2	3	0.644987774797577
409.3439	6717.11566764678	-1.01765836214414	0.548246137936204	-1.85620707876752	0.0634240475096208	1	1,24-Tetracosanediol,Cholesterol,5alpha-Cholestanone,Lathosterol,5a-Cholest-8-en-3b-ol,5beta-Cholestanone,Doristerol,5-beta-Cholestan-3-one	1	C24H50O2	[M+K]+	370.38108	409.3442394	-0.760484623945526	HMDB30885,HMDB00067,HMDB00871,HMDB01170,HMDB06841,HMDB11182,HMDB29815,HMDB59604	Cholesterol,Lathosterol,5beta-Cholestan-3-one,5alpha-Cholestan-3-one,5alpha-Cholest-8-en-3beta-ol,5,6beta-Epoxy-5beta-cholestane,5,6alpha-Epoxy-5alpha-cholestane,Allocholesterol,Furostan	1	C27H46O	[M+Na]+	386.354865	409.3440864	-0.386716225466409	C00187,C01189,C03091,C03238,C03845,C05417,C05423,C15337,C19663	2	2	3	3	-1.07584480063157
423.3809	275335.260505839	-0.513602564645411	0.276816977874378	-1.85538679234656	0.0635410120898629	1	NA	NA	NA	NA	NA	NA	NA	NA	NA	NA	NA	NA	NA	NA	NA	NA	1	2	2	3	-0.668167588165345
326.1325	20591.3764028669	-0.308384930244154	0.166561149954285	-1.8514817550719	0.0641002771329996	1	NA	NA	NA	NA	NA	NA	NA	NA	NA	NA	NA	NA	NA	NA	NA	NA	2	2	3	3	-0.418646897972276
489.2664	10599.5233187483	0.332603126311353	0.17978985136888	1.84995495451488	0.0643200422562017	1	NA	NA	NA	NA	NA	NA	NA	NA	NA	NA	NA	NA	NA	NA	NA	NA	2	2	3	3	0.386803305003271
465.2341	3949.27919933609	0.784805405091424	0.424716129085313	1.84783518059843	0.0646261898546478	1	NA	NA	NA	NA	NA	NA	NA	NA	NA	NA	NA	NA	NA	NA	NA	NA	1	2	3	3	0.749685305730886
328.2121	8558.6861611049	-1.13996959851231	0.617951144290089	-1.84475683724467	0.0650729187807144	1	NA	NA	NA	NA	NA	NA	NA	NA	NA	NA	NA	NA	NA	NA	NA	NA	2	2	3	3	-1.13866733933227
494.1653	5478.0138036931	-1.17400817121824	0.636836805953667	-1.84349924539955	0.0652561517915835	1	NA	NA	NA	NA	NA	NA	NA	NA	NA	NA	NA	NA	NA	NA	NA	NA	0	2	2	3	-1.15932730631993
293.0636	43539.5752681776	0.315294592768106	0.171081703688475	1.84294746878503	0.0653366806642047	1	NA	NA	NA	NA	NA	NA	NA	NA	NA	NA	NA	NA	NA	NA	NA	NA	2	2	3	3	0.37174435858512
427.2069	11759.6282484866	-0.277912546757546	0.150891821256203	-1.84179993616533	0.0655044194154977	1	NA	NA	NA	NA	NA	NA	NA	NA	NA	NA	NA	NA	NA	NA	NA	NA	2	2	3	3	-0.376038170440438
280.9598	19818.2746293782	-1.35516054340383	0.735789889206997	-1.84177652245856	0.0655078455693865	1	NA	NA	NA	NA	NA	NA	NA	NA	NA	NA	NA	NA	NA	NA	NA	NA	2	2	3	3	-1.24162205649717
397.1047	81810.7953609264	-0.502738004885853	0.273015200708688	-1.84142862221904	0.0655587716108506	1	Sanshodiol,Dihydrocubebin,Glicophenone,(-)-Matairesinol,Matairesinol,Isocolumbin,5-Deoxykievitone_hydrate,(7x,8x)-4,7-Epoxy-3,8-bilign-7-ene-3,5-dimethoxy-4,9,9-triol	1	C20H22O6	[M+K]+	358.14164	397.1047994	-0.19692534599613	HMDB30573,HMDB30709,HMDB35467,HMDB35698,HMDB35789,HMDB36837,HMDB38113,HMDB41276	(+)-Pinoresinol,Miroestrol,Columbin,Multiradiatin,Multistatin,Coleone_A,Dihydrocubebin,Matairesinol,Isobutylshikonin,Isocolumbin,Clemaphenol_A,(-)-Pinoresinol	1	C20H22O6	[M+K]+	358.14164	397.1047994	-0.19692534599613	C05366,C08831,C09077,C09515,C09516,C10317,C10558,C10682,C17414,C17508,C17808,C20455	2	2	3	3	-0.649925365391532
229.0476	12964.7380735295	-0.227517918445289	0.123590534545465	-1.84090083663804	0.0656360917921617	1	NA	NA	NA	NA	NA	NA	NA	NA	NA	NA	NA	NA	NA	NA	NA	NA	2	2	3	3	-0.308103828947651
159.0518	383432.666261829	-0.583948001782001	0.31760517601559	-1.83859724551006	0.0659744467284298	1	NA	NA	NA	NA	NA	NA	NA	NA	NA	NA	NA	NA	NA	NA	NA	NA	2	2	3	3	-0.733869485621011
411.2869	5186.38510029596	-1.29832169957614	0.70632183913958	-1.83814463553572	0.066041095431059	1	NA	NA	NA	NA	NA	NA	NA	NA	NA	NA	NA	NA	NA	NA	NA	NA	2	2	3	3	-1.21188238919417
232.9886	44215.1093138622	0.348131750624231	0.189512971045754	1.83698112431672	0.0662126819696829	1	NA	NA	NA	NA	NA	NA	NA	NA	NA	NA	NA	NA	NA	NA	NA	NA	2	2	3	3	0.405570461493598
308.1343	34554.221144053	0.287619004174708	0.156592402074456	1.83673665110489	0.0662487818339856	1	NA	NA	NA	NA	NA	NA	NA	NA	NA	NA	NA	NA	NA	NA	NA	NA	1	2	2	3	0.35037595082749
273.1215	31412.0911565667	-0.999824331028037	0.544384822843513	-1.83661316236849	0.0662670228236484	1	NA	NA	NA	NA	NA	NA	NA	NA	NA	NA	NA	NA	NA	NA	NA	NA	1	2	2	3	-1.06754945571241
488.271	11223.4790017467	0.404108036314988	0.220069700734789	1.83627293973552	0.0663172998039919	1	NA	NA	NA	NA	NA	NA	NA	NA	NA	NA	NA	NA	NA	NA	NA	NA	2	2	3	3	0.455357711402213
346.2336	7838.03994041789	1.08666815420994	0.591798288814205	1.8362137484164	0.0663260501105325	1	NA	NA	NA	NA	NA	NA	NA	NA	NA	NA	NA	NA	NA	NA	NA	NA	0	2	3	3	0.927095655036552
148.0595	8568.59360323436	-1.13677140402619	0.619168190976938	-1.83596544621029	0.0663627672156547	1	NA	NA	NA	NA	NA	NA	NA	NA	NA	NA	NA	NA	NA	NA	NA	NA	2	2	3	3	-1.13611886202165
469.0779	2794.87079174493	0.981307212130355	0.534609902005472	1.83555749425739	0.0664231285041766	1	NA	NA	NA	NA	NA	NA	NA	NA	NA	NA	NA	NA	NA	NA	NA	NA	2	2	3	3	0.87992151178178
297.0961	18762.4927894891	-0.271256604926012	0.14783556529216	-1.83485350355269	0.0665273985613548	1	NA	NA	NA	NA	NA	NA	NA	NA	NA	NA	NA	NA	NA	NA	NA	NA	0	2	2	3	-0.369600025035279
188.1114	16789.48300222	0.410849518225144	0.22395235683431	1.83453982817028	0.0665739013074374	1	NA	NA	NA	NA	NA	NA	NA	NA	NA	NA	NA	NA	NA	NA	NA	NA	2	2	3	3	0.462772486893939
457.0277	4524.60473887764	-1.31595597691716	0.717533091583666	-1.83400039991566	0.0666539347869705	1	NA	NA	NA	NA	NA	NA	NA	NA	NA	NA	NA	NA	NA	NA	NA	NA	2	2	3	3	-1.2230843553776
355.0192	7348.13882489235	1.06476446613839	0.581237754702696	1.83189143775256	0.0669675964672206	1	NA	NA	NA	NA	NA	NA	NA	NA	NA	NA	NA	NA	NA	NA	NA	NA	2	2	3	3	0.915872490253133
494.2527	2811.94569808888	0.993045428736368	0.542303751502002	1.83116090564736	0.0670765299907976	1	NA	NA	NA	NA	NA	NA	NA	NA	NA	NA	NA	NA	NA	NA	NA	NA	2	2	3	3	0.88682205996165
157.0742	18145.9756686804	0.551773569930472	0.301474416137875	1.83025006565773	0.0672125544450599	1	NA	NA	NA	NA	NA	NA	NA	NA	NA	NA	NA	NA	NA	NA	NA	NA	0	2	2	3	0.58294036799944
323.0911	16346.5568533099	-0.22784265151375	0.124587548119708	-1.82877546715047	0.0674332515977785	1	NA	NA	NA	NA	NA	NA	NA	NA	NA	NA	NA	NA	NA	NA	NA	NA	1	2	3	3	-0.308803663930312
465.2817	2769.93194024896	0.963994383645048	0.527567468193024	1.82724379679216	0.0676631214813626	1	NA	NA	NA	NA	NA	NA	NA	NA	NA	NA	NA	NA	NA	NA	NA	NA	2	2	3	3	0.86916162215043
253.0824	22441.7718809074	-2.81039733729768	1.53874806455045	-1.82641811355828	0.0677873054706218	1	NA	NA	NA	NA	NA	NA	NA	NA	NA	NA	NA	NA	NA	NA	NA	NA	2	2	3	3	-1.89693181027691
485.0224	15003.109102922	1.10298781351948	0.604541769023347	1.82450224291595	0.0680761775663179	1	NA	NA	NA	NA	NA	NA	NA	NA	NA	NA	NA	NA	NA	NA	NA	NA	1	2	3	3	0.935331853278274
170.0395	15274.2377503662	0.731461522078421	0.401295859500119	1.82274873951996	0.0683414546783675	1	NA	NA	NA	NA	NA	NA	NA	NA	NA	NA	NA	NA	NA	NA	NA	NA	0	2	3	3	0.70619552044135
194.9669	25987.9769897119	0.484258668774942	0.265811801264142	1.82181026753483	0.0684837792895487	1	NA	NA	NA	NA	NA	NA	NA	NA	NA	NA	NA	NA	NA	NA	NA	NA	2	2	3	3	0.524591943526019
209.1289	34804.2072530463	-0.230591385049391	0.126658120613042	-1.82058113552687	0.0686705525585935	1	NA	NA	NA	NA	NA	NA	NA	NA	NA	NA	NA	NA	NA	NA	NA	NA	2	2	3	3	-0.31370676743165
198.0529	27971.5851674366	0.219070124455493	0.120347317239466	1.82031581160707	0.0687109248522889	1	NA	NA	NA	NA	NA	NA	NA	NA	NA	NA	NA	NA	NA	NA	NA	NA	1	2	2	3	0.278148322761903
381.1773	8028.9721098275	-1.55456005897779	0.854812831712437	-1.81859700896576	0.0689729344946299	1	NA	NA	NA	NA	NA	NA	NA	NA	NA	NA	NA	NA	NA	NA	NA	NA	2	2	3	3	-1.33983344147631
276.1445	426999.299120579	-0.349359013441868	0.192166291277409	-1.81800362134032	0.0690635792896494	1	NA	NA	NA	NA	NA	NA	NA	NA	NA	NA	NA	NA	NA	NA	NA	NA	1	2	2	3	-0.471703969825722
225.1167	10820.7823034316	-0.472521588529382	0.26000780709835	-1.81733615541263	0.0691656570748731	1	NA	NA	NA	NA	NA	NA	NA	NA	NA	NA	NA	NA	NA	NA	NA	NA	2	2	3	3	-0.619721843900745
466.0688	2723.82765439505	0.931407323153932	0.512517454769346	1.81731824835723	0.0691683973665321	1	NA	NA	NA	NA	NA	NA	NA	NA	NA	NA	NA	NA	NA	NA	NA	NA	2	2	2	3	0.853688026367184
335.1006	17226.5528809868	-0.614694834184703	0.338382921970878	-1.81656577289561	0.0692836282679306	1	NA	NA	NA	NA	NA	NA	NA	NA	NA	NA	NA	NA	NA	NA	NA	NA	1	2	2	3	-0.770171776632589
253.9758	12584.8132181887	1.27241451255576	0.700737449405812	1.81582205094747	0.0693976735723738	1	NA	NA	NA	NA	NA	NA	NA	NA	NA	NA	NA	NA	NA	NA	NA	NA	2	2	3	3	1.00255998387518
424.3843	60863.2215184153	-0.454972882328555	0.250609122468278	-1.81546815952857	0.0694519948077227	1	NA	NA	NA	NA	NA	NA	NA	NA	NA	NA	NA	NA	NA	NA	NA	NA	2	2	3	3	-0.599631153931062
335.1197	8210.26647143922	-1.22721995167445	0.67625884143195	-1.81471927091683	0.0695670620139844	1	NA	NA	NA	NA	NA	NA	NA	NA	NA	NA	NA	NA	NA	NA	NA	NA	2	2	3	3	-1.17781955149327
384.7462	18326.8605593225	-2.60056773047996	1.43580228243299	-1.81122969527061	0.0701053033211639	1	NA	NA	NA	NA	NA	NA	NA	NA	NA	NA	NA	NA	NA	NA	NA	NA	2	2	3	3	-1.74952872924594
401.1012	21181.315231168	0.66036497580979	0.364619572221047	1.81110677023517	0.0701243257389421	1	NA	NA	NA	NA	NA	NA	NA	NA	NA	NA	NA	NA	NA	NA	NA	NA	2	2	3	3	0.659848460119189
278.8812	23899.7229476761	0.779605476796819	0.430578900891409	1.81059841804332	0.0702030372658759	1	NA	NA	NA	NA	NA	NA	NA	NA	NA	NA	NA	NA	NA	NA	NA	NA	2	2	3	3	0.743512624683902
297.2275	8325.73278855838	1.18064022773506	0.652263123120382	1.81006741893817	0.070285332761274	1	NA	NA	NA	NA	NA	NA	NA	NA	NA	NA	NA	NA	NA	NA	NA	NA	0	2	3	3	0.967865631134968
171.0171	99652.8253969075	0.398390349515469	0.221186002609621	1.80115533901394	0.0716783994288435	1	NA	NA	NA	NA	NA	NA	NA	NA	NA	NA	NA	NA	NA	NA	NA	NA	2	2	1	3	0.450182248537515
328.2234	39982.1560334056	0.547985448228398	0.304260335985481	1.801041356421	0.0716963617584038	1	NA	NA	NA	NA	NA	NA	NA	NA	NA	NA	NA	NA	NA	NA	NA	NA	2	2	3	3	0.578990365799788
446.1882	4485.30489115189	-0.923561252258089	0.513178488857328	-1.7996881636924	0.0719098910984081	1	NA	NA	NA	NA	NA	NA	NA	NA	NA	NA	NA	NA	NA	NA	NA	NA	2	2	3	3	-1.02374287445027
448.089	2817.48697640615	0.996827154454654	0.554057872038856	1.79913905164179	0.0719966876185136	1	NA	NA	NA	NA	NA	NA	NA	NA	NA	NA	NA	NA	NA	NA	NA	NA	0	2	3	3	0.887811301124796
483.9925	3015.53051899161	1.12612703105344	0.625964629211217	1.79902661987864	0.0720144699546272	1	NA	NA	NA	NA	NA	NA	NA	NA	NA	NA	NA	NA	NA	NA	NA	NA	2	2	3	3	0.944674085370157
392.9752	12408.9084356256	1.244523298914	0.691884186983193	1.79874511128874	0.0720590094547159	1	NA	NA	NA	NA	NA	NA	NA	NA	NA	NA	NA	NA	NA	NA	NA	NA	2	2	3	3	0.994868278477166
138.0527	76091.3256589746	-0.347058933465925	0.193013568639942	-1.7981064021118	0.0721601478989028	1	NA	NA	NA	NA	NA	NA	NA	NA	NA	NA	NA	NA	NA	NA	NA	NA	1	2	2	3	-0.469467596831479
162.0554	7643.84310531594	-1.08559652836556	0.604050881725758	-1.79719384775011	0.072304850903405	1	NA	NA	NA	NA	NA	NA	NA	NA	NA	NA	NA	NA	NA	NA	NA	NA	2	2	3	3	-1.11848229303143
495.2444	4714.96996793146	0.82623781237818	0.460093174317311	1.79580541181503	0.072525469749091	1	NA	NA	NA	NA	NA	NA	NA	NA	NA	NA	NA	NA	NA	NA	NA	NA	2	2	3	3	0.783708260343368
340.1155	8877.25369112819	-0.346143721482065	0.193046560578894	-1.79305821582148	0.0729636159339158	1	NA	NA	NA	NA	NA	NA	NA	NA	NA	NA	NA	NA	NA	NA	NA	NA	2	2	3	3	-0.46797798556029
257.1249	25289.6674877042	0.387454161947692	0.216388191804047	1.79055131759941	0.0733653251826296	1	NA	NA	NA	NA	NA	NA	NA	NA	NA	NA	NA	NA	NA	NA	NA	NA	2	2	3	3	0.438397484389457
487.1793	5572.95215886505	0.909742539777995	0.508212627234697	1.79008251866569	0.0734406466584536	1	NA	NA	NA	NA	NA	NA	NA	NA	NA	NA	NA	NA	NA	NA	NA	NA	2	2	3	3	0.838416180728339
437.243	10102.5574207946	-1.16933697880593	0.654189430605351	-1.78745929558032	0.0738632853364658	1	NA	NA	NA	NA	NA	NA	NA	NA	NA	NA	NA	NA	NA	NA	NA	NA	2	2	3	3	-1.15281816972391
474.8803	2939.15986518561	1.07762556966204	0.603186057192449	1.78655583432728	0.0740093053844251	1	NA	NA	NA	NA	NA	NA	NA	NA	NA	NA	NA	NA	NA	NA	NA	NA	1	2	2	3	0.925046416249288
157.0136	10310.529543109	0.630021815335414	0.352794835382706	1.78580226281368	0.0741312802281546	1	NA	NA	NA	NA	NA	NA	NA	NA	NA	NA	NA	NA	NA	NA	NA	NA	2	2	3	3	0.63515940050344
239.1031	18943.2284490517	0.544192261725646	0.304899043381751	1.78482771113285	0.0742892670278451	1	NA	NA	NA	NA	NA	NA	NA	NA	NA	NA	NA	NA	NA	NA	NA	NA	2	2	3	3	0.575836858408505
423.0672	15891.3379392823	-1.0385226915556	0.58190322282755	-1.7847000167988	0.0743099882213354	1	NA	NA	NA	NA	NA	NA	NA	NA	NA	NA	NA	NA	NA	NA	NA	NA	2	2	0	3	-1.08782535728778
475.2203	30407.5890522691	-0.470936283638856	0.263881008838386	-1.7846539457763	0.0743174654098694	1	NA	NA	NA	NA	NA	NA	NA	NA	NA	NA	NA	NA	NA	NA	NA	NA	2	2	3	3	-0.618105459641854
338.1641	7375.34272853339	-1.03533876474645	0.580596254465902	-1.78323362712506	0.0745482806679295	1	NA	NA	NA	NA	NA	NA	NA	NA	NA	NA	NA	NA	NA	NA	NA	NA	2	2	3	3	-1.08662027948522
411.054	24237.1947130601	-1.28897388879823	0.724059280541632	-1.78020491337948	0.0750424316002107	1	NA	NA	NA	NA	NA	NA	NA	NA	NA	NA	NA	NA	NA	NA	NA	NA	2	2	3	3	-1.20633800854138
424.2461	9769.88047380214	-1.15375112149775	0.648718028461486	-1.77850941530639	0.0753202269727738	1	NA	NA	NA	NA	NA	NA	NA	NA	NA	NA	NA	NA	NA	NA	NA	NA	2	2	2	3	-1.13994435558045
373.3677	128749.838076361	0.488112668714523	0.275067439827878	1.77451998324468	0.0759771796570615	1	NA	NA	NA	NA	NA	NA	NA	NA	NA	NA	NA	NA	NA	NA	NA	NA	2	2	3	3	0.52689061608609
242.1866	9225.22761548661	1.12042783961817	0.632925788199178	1.7702357219573	0.0766878808511381	1	NA	NA	NA	NA	NA	NA	NA	NA	NA	NA	NA	NA	NA	NA	NA	NA	1	2	3	3	0.943631993715428
274.0925	111650.786327036	0.29077352258394	0.164366104881141	1.76906012826798	0.0768838408296581	1	NA	NA	NA	NA	NA	NA	NA	NA	NA	NA	NA	NA	NA	NA	NA	NA	2	2	3	3	0.353215633210849
383.1537	11808.9957138694	-0.27762977606709	0.157137343931146	-1.76679692504374	0.077262243883647	1	NA	NA	NA	NA	NA	NA	NA	NA	NA	NA	NA	NA	NA	NA	NA	NA	2	2	3	3	-0.375322055643588
482.2243	5889.80214084398	-0.360922543817808	0.204799888994837	-1.76231806369244	0.0780155735749424	1	NA	NA	NA	NA	NA	NA	NA	NA	NA	NA	NA	NA	NA	NA	NA	NA	2	2	3	3	-0.488177256274693
225.035	48529.4920747969	0.560565571412586	0.318169087863001	1.7618480009408	0.0780949821658531	1	NA	NA	NA	NA	NA	NA	NA	NA	NA	NA	NA	NA	NA	NA	NA	NA	2	2	3	3	0.589279376992785
298.1875	7380.63451081861	-1.50096619486621	0.85210592857777	-1.76147840840803	0.0781574643318514	1	NA	NA	NA	NA	NA	NA	NA	NA	NA	NA	NA	NA	NA	NA	NA	NA	1	2	3	3	-1.30621084664048
188.0614	26227.1580090797	-0.294750522011432	0.167528503075739	-1.7594052152318	0.0785087067488432	1	NA	NA	NA	NA	NA	NA	NA	NA	NA	NA	NA	NA	NA	NA	NA	NA	2	2	3	3	-0.401950486769319
265.0353	13211.881002472	1.23269160941273	0.701442474577302	1.75736664671692	0.0788553345553575	1	NA	NA	NA	NA	NA	NA	NA	NA	NA	NA	NA	NA	NA	NA	NA	NA	2	2	3	3	0.990499330012476
478.9743	4394.89771199633	-1.126985967541	0.641836536944453	-1.75587692920406	0.0791094250748621	1	NA	NA	NA	NA	NA	NA	NA	NA	NA	NA	NA	NA	NA	NA	NA	NA	2	2	3	3	-1.134847386115
393.1183	16878.6528806488	-1.70140775186965	0.969275490388576	-1.75533970345991	0.0792012190604072	1	NA	NA	NA	NA	NA	NA	NA	NA	NA	NA	NA	NA	NA	NA	NA	NA	2	2	3	3	-1.37848613866873
410.2132	34316.9413902058	-0.43124540669302	0.245717407484233	-1.75504621796359	0.079251402531528	1	NA	NA	NA	NA	NA	NA	NA	NA	NA	NA	NA	NA	NA	NA	NA	NA	0	2	2	3	-0.57268906712539
363.069	101960.652408303	0.424539431991689	0.242057596221534	1.75387774900956	0.0794514570505217	1	NA	NA	NA	NA	NA	NA	NA	NA	NA	NA	NA	NA	NA	NA	NA	NA	2	2	3	3	0.477679221173085
208.0141	13649.5033836053	1.24817910897978	0.712014599235964	1.75302460134828	0.0795977843425639	1	NA	NA	NA	NA	NA	NA	NA	NA	NA	NA	NA	NA	NA	NA	NA	NA	2	2	1	3	0.99705988933352
384.1785	12406.4106055976	-1.30435927421657	0.744179712382549	-1.75274769321588	0.0796453252015514	1	NA	NA	NA	NA	NA	NA	NA	NA	NA	NA	NA	NA	NA	NA	NA	NA	1	2	2	3	-1.21606525066593
452.0537	4127.98258537084	0.71460636497661	0.407850975673235	1.75212616274123	0.0797521164554885	1	NA	NA	NA	NA	NA	NA	NA	NA	NA	NA	NA	NA	NA	NA	NA	NA	2	2	3	3	0.699361529910006
255.0634	154541.996446571	-0.590380444847836	0.33727690308329	-1.75043247684839	0.0800437160766917	1	NA	NA	NA	NA	NA	NA	NA	NA	NA	NA	NA	NA	NA	NA	NA	NA	2	2	3	3	-0.741754202631461
473.2421	16616.6125929802	-0.972225511757133	0.556188553734142	-1.74801423946933	0.0804615617529864	1	NA	NA	NA	NA	NA	NA	NA	NA	NA	NA	NA	NA	NA	NA	NA	NA	2	2	3	3	-1.05699075446474
211.1058	44887.5020148303	-0.190089841434739	0.108758134067201	-1.74782183479981	0.0804948831827361	1	NA	NA	NA	NA	NA	NA	NA	NA	NA	NA	NA	NA	NA	NA	NA	NA	2	2	3	3	-0.256707830616926
231.9938	38801.6852148985	0.341347412046309	0.195385222666508	1.74704825363858	0.080628968282795	1	NA	NA	NA	NA	NA	NA	NA	NA	NA	NA	NA	NA	NA	NA	NA	NA	2	2	0	3	0.398335771656575
459.1971	4329.13853944256	0.709420568379561	0.40618524100517	1.74654442545472	0.0807163945037015	1	NA	NA	NA	NA	NA	NA	NA	NA	NA	NA	NA	NA	NA	NA	NA	NA	2	2	3	3	0.696807197935056
451.2593	4086.10251176163	0.675242410352793	0.386755484316469	1.74591554027005	0.0808256290977368	1	NA	NA	NA	NA	NA	NA	NA	NA	NA	NA	NA	NA	NA	NA	NA	NA	2	2	3	3	0.672344521462118
414.2346	13519.1903791468	-0.392350471602895	0.224963808946967	-1.74406040437992	0.0811485575075837	1	NA	NA	NA	NA	NA	NA	NA	NA	NA	NA	NA	NA	NA	NA	NA	NA	2	2	3	3	-0.529192076061139
280.1658	5874.59894615281	-1.26277225473529	0.724198014757043	-1.74368367353082	0.0812142638081329	1	NA	NA	NA	NA	NA	NA	NA	NA	NA	NA	NA	NA	NA	NA	NA	NA	0	2	3	3	-1.19263679934963
425.1913	20782.0789909716	-0.403092178091175	0.231248019740761	-1.74311623746252	0.081313312846083	1	NA	NA	NA	NA	NA	NA	NA	NA	NA	NA	NA	NA	NA	NA	NA	NA	0	2	3	3	-0.5376549187765
420.1976	8238.66278778069	-0.307230556227346	0.176253908840912	-1.74311343361272	0.0813138025165582	1	NA	NA	NA	NA	NA	NA	NA	NA	NA	NA	NA	NA	NA	NA	NA	NA	2	2	3	3	-0.417190461501338
332.8719	20040.7930892589	-0.566561327682204	0.325240119804613	-1.74197859729779	0.0815121894141367	1	NA	NA	NA	NA	NA	NA	NA	NA	NA	NA	NA	NA	NA	NA	NA	NA	2	2	3	3	-0.719099091775781
373.1581	21764.0895431017	-0.305696255728616	0.175558061617961	-1.74128292891417	0.0816339970344333	1	NA	NA	NA	NA	NA	NA	NA	NA	NA	NA	NA	NA	NA	NA	NA	NA	2	2	3	3	-0.414280237637544
203.0494	21589.230906731	0.327870832164056	0.188440619237882	1.73991591351204	0.0818737839642497	1	NA	NA	NA	NA	NA	NA	NA	NA	NA	NA	NA	NA	NA	NA	NA	NA	2	2	3	3	0.381774072647062
201.0163	121489.09656854	0.239060825555767	0.137596228164889	1.73740827596878	0.0823151314914427	1	NA	NA	NA	NA	NA	NA	NA	NA	NA	NA	NA	NA	NA	NA	NA	NA	0	2	3	3	0.302510546151956
335.212	75966.7745762415	-0.686049434757527	0.395000727120919	-1.73683081486458	0.0824170381829983	1	NA	NA	NA	NA	NA	NA	NA	NA	NA	NA	NA	NA	NA	NA	NA	NA	2	2	3	3	-0.836520948389111
189.1237	374989.167100004	0.433185235602359	0.249449747510241	1.73656313516443	0.0824643112903522	1	NA	NA	NA	NA	NA	NA	NA	NA	NA	NA	NA	NA	NA	NA	NA	NA	2	2	3	3	0.486674266056519
265.1478	21465.8447717634	-2.7246988698262	1.57152154802803	-1.73379669737599	0.082954161863722	1	NA	NA	NA	NA	NA	NA	NA	NA	NA	NA	NA	NA	NA	NA	NA	NA	0	2	3	3	-1.83242236077421
250.9557	10462.123517105	1.19389734845005	0.689264292793369	1.73213288564762	0.0832499051686714	1	NA	NA	NA	NA	NA	NA	NA	NA	NA	NA	NA	NA	NA	NA	NA	NA	0	2	3	3	0.975354672775352
466.2028	9191.84536514312	-0.594390499615235	0.343242209770969	-1.73169407111045	0.0833280468317203	1	NA	NA	NA	NA	NA	NA	NA	NA	NA	NA	NA	NA	NA	NA	NA	NA	2	2	0	3	-0.75056944823021
433.3073	8142.64456212031	-1.07440963255041	0.620807083919785	-1.73066587089594	0.0835113757445745	1	NA	NA	NA	NA	NA	NA	NA	NA	NA	NA	NA	NA	NA	NA	NA	NA	2	2	3	3	-1.111029293591
238.0714	21303.2574086586	0.231586996852424	0.133867734223881	1.72996875008819	0.0836358586513264	1	NA	NA	NA	NA	NA	NA	NA	NA	NA	NA	NA	NA	NA	NA	NA	NA	1	2	2	3	0.291352119401299
293.1064	9840.0708388793	-0.279548691901702	0.161608117477775	-1.72979362834387	0.0836671532525984	1	NA	NA	NA	NA	NA	NA	NA	NA	NA	NA	NA	NA	NA	NA	NA	NA	2	2	3	3	-0.379621647250132
469.02	4482.93831739553	0.813826243273112	0.470996038622091	1.72788341416624	0.084009128474239	1	NA	NA	NA	NA	NA	NA	NA	NA	NA	NA	NA	NA	NA	NA	NA	NA	2	2	3	3	0.774668153659657
488.1759	5954.26022944665	0.921095440491065	0.533188999467267	1.72752146314229	0.0840740539256054	1	NA	NA	NA	NA	NA	NA	NA	NA	NA	NA	NA	NA	NA	NA	NA	NA	2	2	3	3	0.845073355783109
356.12	15937.9423080178	-0.25828276614955	0.149824283317056	-1.72390456627765	0.0847250728675557	1	NA	NA	NA	NA	NA	NA	NA	NA	NA	NA	NA	NA	NA	NA	NA	NA	2	2	3	3	-0.35605816671876
399.3257	11696.3907696724	-0.619797035561954	0.360210581938538	-1.72065193705972	0.085314002828295	1	NA	NA	NA	NA	NA	NA	NA	NA	NA	NA	NA	NA	NA	NA	NA	NA	2	2	3	3	-0.776471093845869
325.1607	8190.34231920772	-1.09108882299312	0.634236931802851	-1.7203173897358	0.0853747641399007	1	NA	NA	NA	NA	NA	NA	NA	NA	NA	NA	NA	NA	NA	NA	NA	NA	1	2	3	3	-1.12348567487998
213.0829	11375.417412562	-1.60639060649275	0.93400417100963	-1.71989660898012	0.0854512370487065	1	NA	NA	NA	NA	NA	NA	NA	NA	NA	NA	NA	NA	NA	NA	NA	NA	2	2	3	3	-1.35471779049467
334.2087	849594.974158279	-0.54796896821806	0.318678822483851	-1.71950229998678	0.0855229492139699	1	NA	NA	NA	NA	NA	NA	NA	NA	NA	NA	NA	NA	NA	NA	NA	NA	2	2	3	3	-0.70277442242094
177.025	18054.4059807331	0.342502251130524	0.199282826091442	1.71867419711002	0.085673712941653	1	NA	NA	NA	NA	NA	NA	NA	NA	NA	NA	NA	NA	NA	NA	NA	NA	2	2	2	3	0.401227124981079
198.074	18712.4410878699	-0.255813192604163	0.148954389586274	-1.71739277583355	0.0859074307320809	1	NA	NA	NA	NA	NA	NA	NA	NA	NA	NA	NA	NA	NA	NA	NA	NA	2	2	3	3	-0.35037595082749
494.5789	5504.1515873405	-0.70497419617006	0.410866110714427	-1.71582463918533	0.0861941430867648	1	NA	NA	NA	NA	NA	NA	NA	NA	NA	NA	NA	NA	NA	NA	NA	NA	0	2	2	3	-0.860432369894806
343.0425	16635.939819496	0.430010514161554	0.251135927030447	1.7122620377188	0.0868483892618736	1	NA	NA	NA	NA	NA	NA	NA	NA	NA	NA	NA	NA	NA	NA	NA	NA	0	2	3	3	0.483671576385497
300.9922	50959.0329419054	-0.490937679494807	0.286979411674667	-1.71070696894227	0.0871352205773701	1	NA	NA	NA	NA	NA	NA	NA	NA	NA	NA	NA	NA	NA	NA	NA	NA	2	2	3	3	-0.639247048384753
167.0901	174026.524339251	0.549112970202678	0.321273607563214	1.70917547310398	0.0874184506527516	1	NA	NA	NA	NA	NA	NA	NA	NA	NA	NA	NA	NA	NA	NA	NA	NA	1	2	3	3	0.581359278965153
288.1556	8682.63370463713	1.09713457259701	0.642162330246994	1.70850036029835	0.087543539588138	1	NA	NA	NA	NA	NA	NA	NA	NA	NA	NA	NA	NA	NA	NA	NA	NA	1	2	3	3	0.932235868920439
389.0252	37938.8331548383	-1.299865487511	0.760823111394204	-1.70849895073377	0.0875438009116717	1	NA	NA	NA	NA	NA	NA	NA	NA	NA	NA	NA	NA	NA	NA	NA	NA	0	2	3	3	-1.21466860171936
209.016	31413.7951301031	1.04505767476368	0.611936011884708	1.70778913884311	0.08767547510524	1	NA	NA	NA	NA	NA	NA	NA	NA	NA	NA	NA	NA	NA	NA	NA	NA	2	2	3	3	0.907782124548457
110.0716	14335.6663687529	0.456855041308709	0.267575503813009	1.70738739084268	0.087750072445005	1	NA	NA	NA	NA	NA	NA	NA	NA	NA	NA	NA	NA	NA	NA	NA	NA	1	2	3	3	0.505542242581515
175.1183	67391.9735274902	0.276247171258108	0.161804331126754	1.70729157454816	0.087767871357381	1	NA	NA	NA	NA	NA	NA	NA	NA	NA	NA	NA	NA	NA	NA	NA	NA	2	2	3	3	0.34045910424003
348.2241	29357.1736626561	-0.529182317529077	0.31042061168992	-1.70472674043204	0.088245400233542	1	NA	NA	NA	NA	NA	NA	NA	NA	NA	NA	NA	NA	NA	NA	NA	NA	2	2	3	3	-0.681575379419037
193.1338	8628.35702373931	-1.4721966382884	0.864195054338996	-1.70354670614778	0.0884658051851506	1	NA	NA	NA	NA	NA	NA	NA	NA	NA	NA	NA	NA	NA	NA	NA	NA	0	2	2	3	-1.29070691925065
391.156	12541.8827136113	-1.50716053838085	0.884885698948426	-1.70322623607989	0.0885257386363866	1	NA	NA	NA	NA	NA	NA	NA	NA	NA	NA	NA	NA	NA	NA	NA	NA	1	2	2	3	-1.31250119967134
129.0185	23808.0073799034	0.658671119832663	0.38676838090012	1.70301180851379	0.0885658585754043	1	NA	NA	NA	NA	NA	NA	NA	NA	NA	NA	NA	NA	NA	NA	NA	NA	2	2	0	3	0.659019062935667
277.2015	28106.405365376	-0.653581917277826	0.3843973077828	-1.7002770416049	0.0890788267725361	1	NA	NA	NA	NA	NA	NA	NA	NA	NA	NA	NA	NA	NA	NA	NA	NA	1	2	2	3	-0.808443577120296
112.0509	7725.40272048168	-0.437739758904831	0.257530718314964	-1.69975745716466	0.0891765567831749	1	NA	NA	NA	NA	NA	NA	NA	NA	NA	NA	NA	NA	NA	NA	NA	NA	1	2	3	3	-0.579779641903902
296.9609	11081.9452077619	1.21178235903025	0.713666693144527	1.69796681093655	0.0895140260615249	1	NA	NA	NA	NA	NA	NA	NA	NA	NA	NA	NA	NA	NA	NA	NA	NA	1	2	2	3	0.980737654949646
329.2093	10203.7239578627	-0.217047581325877	0.127909298905338	-1.69688664689272	0.0897180930244909	1	NA	NA	NA	NA	NA	NA	NA	NA	NA	NA	NA	NA	NA	NA	NA	NA	2	2	3	3	-0.298321795624104
341.1432	56079.2513634679	-0.189672880623777	0.111814322992554	-1.69632007373874	0.0898252809274495	1	NA	NA	NA	NA	NA	NA	NA	NA	NA	NA	NA	NA	NA	NA	NA	NA	2	2	3	3	-0.254639349947677
395.3131	5152.73654069967	-1.23434167264322	0.728882681883261	-1.69347098418359	0.0903658533509233	1	NA	NA	NA	NA	NA	NA	NA	NA	NA	NA	NA	NA	NA	NA	NA	NA	2	2	3	3	-1.18183490577865
423.2602	20644.9831212929	-0.848047220376199	0.501029504454406	-1.69260934303595	0.0905298514914058	1	NA	NA	NA	NA	NA	NA	NA	NA	NA	NA	NA	NA	NA	NA	NA	NA	2	2	0	3	-0.966800195354011
232.9947	7006.35296483307	0.982558457278306	0.581407429760092	1.68996543041038	0.0910345684686704	1	NA	NA	NA	NA	NA	NA	NA	NA	NA	NA	NA	NA	NA	NA	NA	NA	1	2	3	3	0.881888810872717
231.098	54186.8170612867	-0.320044834419968	0.189461740499542	-1.68923199784888	0.0911749792718275	1	NA	NA	NA	NA	NA	NA	NA	NA	NA	NA	NA	NA	NA	NA	NA	NA	2	2	3	3	-0.428867068850855
316.1868	31315.2622788906	0.545210519238182	0.323402784853397	1.68585598137423	0.091823542113427	1	NA	NA	NA	NA	NA	NA	NA	NA	NA	NA	NA	NA	NA	NA	NA	NA	2	2	3	3	0.576624697338058
399.0807	36437.1390011677	0.874524556859508	0.518850636310553	1.68550348724266	0.0918914725742956	1	NA	NA	NA	NA	NA	NA	NA	NA	NA	NA	NA	NA	NA	NA	NA	NA	0	2	3	3	0.81493738364541
190.0502	71791.3491297828	-2.27675114556682	1.35446246602444	-1.68092597814795	0.0927772933036503	1	NA	NA	NA	NA	NA	NA	NA	NA	NA	NA	NA	NA	NA	NA	NA	NA	2	2	3	3	-1.59335073583924
472.1806	6320.13135193559	0.930490949370732	0.553965869846165	1.67969003149802	0.0930176403106242	1	NA	NA	NA	NA	NA	NA	NA	NA	NA	NA	NA	NA	NA	NA	NA	NA	2	2	2	3	0.851768195193456
277.1478	36790.7167181667	-0.268529958687682	0.159875594981921	-1.67961819762452	0.0930316247580786	1	NA	NA	NA	NA	NA	NA	NA	NA	NA	NA	NA	NA	NA	NA	NA	NA	0	2	3	3	-0.366743553020697
300.7006	36221.6833911888	-0.458947780804461	0.273420800016929	-1.67854011390518	0.0932417062978503	1	NA	NA	NA	NA	NA	NA	NA	NA	NA	NA	NA	NA	NA	NA	NA	NA	1	2	2	3	-0.60122942574467
137.6101	46386.0663011467	-0.543507774231132	0.323881736068299	-1.67810565927225	0.0933264741469514	1	NA	NA	NA	NA	NA	NA	NA	NA	NA	NA	NA	NA	NA	NA	NA	NA	2	2	3	3	-0.695106833264137
269.0303	19856.3726051399	-0.332872835227182	0.198382431515412	-1.67793505041963	0.0933597790964218	1	NA	NA	NA	NA	NA	NA	NA	NA	NA	NA	NA	NA	NA	NA	NA	NA	0	2	2	3	-0.449443883296912
172.0012	7677.91165219079	-1.39357691873021	0.831340962354686	-1.67630007642479	0.0936794299656112	1	NA	NA	NA	NA	NA	NA	NA	NA	NA	NA	NA	NA	NA	NA	NA	NA	2	2	3	3	-1.25912083805797
202.1805	378130.245921333	-0.336886490023394	0.2012166347352	-1.67424771051725	0.0940819263698511	1	NA	NA	NA	NA	NA	NA	NA	NA	NA	NA	NA	NA	NA	NA	NA	NA	2	2	3	3	-0.456098056675664
271.6799	9738.12161923252	1.10846284821489	0.662112470624449	1.67413075178826	0.0941049052372873	1	NA	NA	NA	NA	NA	NA	NA	NA	NA	NA	NA	NA	NA	NA	NA	NA	2	2	3	3	0.938436828968126
157.1339	10940.9613610956	0.437919381817284	0.261608446613264	1.67394970417244	0.0941404845147583	1	NA	NA	NA	NA	NA	NA	NA	NA	NA	NA	NA	NA	NA	NA	NA	NA	0	2	3	3	0.493446445890872
412.3267	114324.12991625	-0.287201798865367	0.171640646235659	-1.67327381458961	0.0942734048871036	1	NA	NA	NA	NA	NA	NA	NA	NA	NA	NA	NA	NA	NA	NA	NA	NA	0	2	3	3	-0.391121871380926
431.2132	21299.4114605232	-0.305844054641593	0.182789697728558	-1.6732018184951	0.0942875724936144	1	NA	NA	NA	NA	NA	NA	NA	NA	NA	NA	NA	NA	NA	NA	NA	NA	2	2	3	3	-0.415734909440927
347.0951	77890.8169299287	0.281485335266802	0.168279173186246	1.67272829986669	0.0943807954377709	1	NA	NA	NA	NA	NA	NA	NA	NA	NA	NA	NA	NA	NA	NA	NA	NA	0	2	2	3	0.346121710669383
367.3183	931492.611550688	0.183158214997237	0.109500919334602	1.67266371926577	0.0943935153257066	1	NA	NA	NA	NA	NA	NA	NA	NA	NA	NA	NA	NA	NA	NA	NA	NA	2	2	3	3	0.236070836106389
403.255	31870.0859733138	-0.275188134034613	0.164633434206116	-1.67152034069876	0.09461894442197	1	NA	NA	NA	NA	NA	NA	NA	NA	NA	NA	NA	NA	NA	NA	NA	NA	2	2	0	3	-0.373174863900002
266.9297	11693.460625888	1.1850997324927	0.710081078707132	1.66896396486222	0.0951245215253677	1	NA	NA	NA	NA	NA	NA	NA	NA	NA	NA	NA	NA	NA	NA	NA	NA	0	2	3	3	0.969999805617006
425.2968	14835.2575808645	-0.889007437472564	0.53325516381118	-1.66713329341027	0.0954879032533041	1	NA	NA	NA	NA	NA	NA	NA	NA	NA	NA	NA	NA	NA	NA	NA	NA	1	2	2	3	-1.00587464670123
493.1942	22512.5406633532	-0.42096967408674	0.25263714701009	-1.66630156755977	0.0956533646776249	1	NA	NA	NA	NA	NA	NA	NA	NA	NA	NA	NA	NA	NA	NA	NA	NA	2	2	2	3	-0.555476102355432
191.032	26278.3192763471	-0.205988939950049	0.123680218408125	-1.66549624993641	0.0958137911739773	1	NA	NA	NA	NA	NA	NA	NA	NA	NA	NA	NA	NA	NA	NA	NA	NA	1	2	3	3	-0.279535874877167
253.0841	20338.5552772922	-0.431226043301191	0.258935451710453	-1.66538046626152	0.0958368740204434	1	NA	NA	NA	NA	NA	NA	NA	NA	NA	NA	NA	NA	NA	NA	NA	NA	1	2	3	3	-0.57190300636948
246.1814	36615.0430294438	0.282429991121805	0.169591609217627	1.66535356569074	0.0958422376049536	1	NA	NA	NA	NA	NA	NA	NA	NA	NA	NA	NA	NA	NA	NA	NA	NA	2	2	3	3	0.346830313739315
140.0819	17485.5639150652	0.159558833804817	0.0958338871471824	1.66495212241329	0.0959223081379776	1	NA	NA	NA	NA	NA	NA	NA	NA	NA	NA	NA	NA	NA	NA	NA	NA	1	2	3	3	0.210755322380131
428.1215	9137.86501451698	-0.330918477203787	0.198950097102848	-1.66332402960687	0.0962475911553597	1	NA	NA	NA	NA	NA	NA	NA	NA	NA	NA	NA	NA	NA	NA	NA	NA	1	2	2	3	-0.443545732232999
361.0272	17453.5972323686	1.26798480977286	0.76262991811052	1.66264760883549	0.096382995180638	1	NA	NA	NA	NA	NA	NA	NA	NA	NA	NA	NA	NA	NA	NA	NA	NA	0	2	3	3	1.00035631463784
241.0953	10246.6051550366	1.10985453744719	0.66841336612984	1.66043139423337	0.0968276988440374	1	NA	NA	NA	NA	NA	NA	NA	NA	NA	NA	NA	NA	NA	NA	NA	NA	2	2	3	3	0.939473833164696
354.1911	9089.28477224524	1.0691235505583	0.643954833962599	1.66024617593039	0.0968649387659207	1	NA	NA	NA	NA	NA	NA	NA	NA	NA	NA	NA	NA	NA	NA	NA	NA	2	2	3	3	0.919940231736552
410.0566	35068.4912029554	-1.24151051292386	0.748873428325163	-1.65783758104552	0.097350253644663	1	NA	NA	NA	NA	NA	NA	NA	NA	NA	NA	NA	NA	NA	NA	NA	NA	2	2	3	3	-1.1845224298605
266.1601	42554.5396783483	-0.383990667697914	0.231832946576883	-1.65632483806856	0.09765605311738	1	NA	NA	NA	NA	NA	NA	NA	NA	NA	NA	NA	NA	NA	NA	NA	NA	1	2	2	3	-0.517712462361701
187.0581	537489.944286917	-0.26328066701521	0.15910900309386	-1.65471885245801	0.0979815410797557	1	NA	NA	NA	NA	NA	NA	NA	NA	NA	NA	NA	NA	NA	NA	NA	NA	2	2	0	3	-0.361039547437754
217.1275	378757.573064981	-0.332469246300079	0.200983294231148	-1.65421333933213	0.0980841734763202	1	NA	NA	NA	NA	NA	NA	NA	NA	NA	NA	NA	NA	NA	NA	NA	NA	2	2	3	3	-0.448705763004326
132.0446	14214.7379698172	-0.380654171125145	0.230310407809942	-1.65278753463574	0.0983741119031695	1	NA	NA	NA	NA	NA	NA	NA	NA	NA	NA	NA	NA	NA	NA	NA	NA	0	2	3	3	-0.513901109946054
418.4254	21716.7974161758	0.750776665207042	0.454707131817278	1.65112137609651	0.0987137932849515	1	NA	NA	NA	NA	NA	NA	NA	NA	NA	NA	NA	NA	NA	NA	NA	NA	0	2	3	3	0.718235142619139
422.2304	53282.0053756523	-0.637654227647	0.38620978195386	-1.65105664704055	0.0987270085337372	1	NA	NA	NA	NA	NA	NA	NA	NA	NA	NA	NA	NA	NA	NA	NA	NA	0	2	3	3	-0.79738989588961
264.1427	20467.2475941826	0.474525543579074	0.287901913053623	1.64821948748459	0.0993076392894638	1	NA	NA	NA	NA	NA	NA	NA	NA	NA	NA	NA	NA	NA	NA	NA	NA	0	2	2	3	0.518475634361916
257.0197	32799.7194505949	-1.15817939742924	0.702831375107864	-1.64787662937144	0.0993779900892094	1	NA	NA	NA	NA	NA	NA	NA	NA	NA	NA	NA	NA	NA	NA	NA	NA	2	2	3	3	-1.14893602197638
431.2378	7179.11315745481	0.962259625978246	0.583979285545295	1.6477632850962	0.0994012558599408	1	NA	NA	NA	NA	NA	NA	NA	NA	NA	NA	NA	NA	NA	NA	NA	NA	2	2	2	3	0.868188440401028
169.0975	6429.20549714635	0.91095259952316	0.55331838892049	1.6463443430832	0.0996928848666262	1	NA	NA	NA	NA	NA	NA	NA	NA	NA	NA	NA	NA	NA	NA	NA	NA	2	2	3	3	0.839364926986441
311.0738	12305.6602291425	1.15335610188663	0.700649306124799	1.64612466151675	0.0997380960151481	1	NA	NA	NA	NA	NA	NA	NA	NA	NA	NA	NA	NA	NA	NA	NA	NA	2	2	3	3	0.956205570776689
170.0929	54851.0652164751	0.409265788273634	0.248794010318572	1.64499855824336	0.0999701083999886	1	NA	NA	NA	NA	NA	NA	NA	NA	NA	NA	NA	NA	NA	NA	NA	NA	0	2	3	3	0.45906194429892
460.1261	6175.86588321209	-0.496897266069322	0.302141345523651	-1.64458546779863	0.100055325731949	1	NA	NA	NA	NA	NA	NA	NA	NA	NA	NA	NA	NA	NA	NA	NA	NA	2	2	0	3	-0.645809612099604
203.1506	106364.50469943	-0.22797593586764	0.138707182461239	-1.64357700749452	0.100263606529359	1	NA	NA	NA	NA	NA	NA	NA	NA	NA	NA	NA	NA	NA	NA	NA	NA	2	2	3	3	-0.309503650188148
123.092	55708.7377738822	0.317555468238386	0.193253422750454	1.64320747192375	0.100340014470569	1	NA	NA	NA	NA	NA	NA	NA	NA	NA	NA	NA	NA	NA	NA	NA	NA	2	2	0	3	0.374606133267853
185.1651	12286.5168510695	1.28263616599279	0.780571309799727	1.64320178040092	0.100341191655306	1	NA	NA	NA	NA	NA	NA	NA	NA	NA	NA	NA	NA	NA	NA	NA	NA	2	2	3	3	1.00587464670123
422.0799	21697.9172365575	0.537006287320496	0.326848971295419	1.6429798912695	0.100387093841826	1	NA	NA	NA	NA	NA	NA	NA	NA	NA	NA	NA	NA	NA	NA	NA	NA	2	2	2	3	0.566410426335555
101.0044	11319.8900890108	1.70912462523683	1.04225293791047	1.63983670668592	0.101039123798277	1	NA	NA	NA	NA	NA	NA	NA	NA	NA	NA	NA	NA	NA	NA	NA	NA	2	2	3	3	1.15671776987807
351.2381	8112.84495595386	-1.49173793535394	0.910604072238672	-1.63818500359501	0.101383106977402	1	NA	NA	NA	NA	NA	NA	NA	NA	NA	NA	NA	NA	NA	NA	NA	NA	1	2	2	3	-1.30308496182014
238.119	11693.3859234935	-1.15481297535494	0.705466001860542	-1.63695057211732	0.101640797779654	1	NA	NA	NA	NA	NA	NA	NA	NA	NA	NA	NA	NA	NA	NA	NA	NA	2	2	3	3	-1.14250398070716
196.0971	78478.7720778404	0.271071983566838	0.165705900857405	1.63586198297249	0.101868476098821	1	NA	NA	NA	NA	NA	NA	NA	NA	NA	NA	NA	NA	NA	NA	NA	NA	2	2	3	3	0.333396142586509
427.3388	8397.19129217493	-1.03866333352099	0.636256390216632	-1.63246035637827	0.102582543312541	1	NA	NA	NA	NA	NA	NA	NA	NA	NA	NA	NA	NA	NA	NA	NA	NA	1	2	3	3	-1.08903201691837
146.1655	34325.5127019307	-0.815833003875956	0.500468944477996	-1.63013712015017	0.10307251992131	1	NA	NA	NA	NA	NA	NA	NA	NA	NA	NA	NA	NA	NA	NA	NA	NA	2	2	0	3	-0.945717203909713
320.954	7623.47802999847	0.979646477703123	0.601603795832096	1.62839145046973	0.103441909307129	1	NA	NA	NA	NA	NA	NA	NA	NA	NA	NA	NA	NA	NA	NA	NA	NA	2	2	2	3	0.878939138313186
372.2199	9727.36122769503	-1.4987572365443	0.920821985447879	-1.62762972673303	0.103603421944349	1	NA	NA	NA	NA	NA	NA	NA	NA	NA	NA	NA	NA	NA	NA	NA	NA	0	2	3	3	-1.30464631074263
143.0192	10017.3620275324	0.515303859681107	0.31674045332982	1.62689626242507	0.103759131927405	1	NA	NA	NA	NA	NA	NA	NA	NA	NA	NA	NA	NA	NA	NA	NA	NA	0	2	3	3	0.549257689730979
477.0754	4921.08997305015	0.765562384154346	0.47141784377718	1.62395716297111	0.104384951273176	1	NA	NA	NA	NA	NA	NA	NA	NA	NA	NA	NA	NA	NA	NA	NA	NA	2	2	3	3	0.729508752553512
130.5259	10267.0752808127	-1.66072464656721	1.02485998550647	-1.62044051875682	0.105137681887625	1	NA	NA	NA	NA	NA	NA	NA	NA	NA	NA	NA	NA	NA	NA	NA	NA	0	2	3	3	-1.37161594219171
492.2182	10111.3780004643	-0.543329441704026	0.335336878899688	-1.62024959344408	0.105178672042718	1	NA	NA	NA	NA	NA	NA	NA	NA	NA	NA	NA	NA	NA	NA	NA	NA	2	2	3	3	-0.694257404287521
184.1084	47637.2953657246	-0.291932023061695	0.18032257299268	-1.61894330929687	0.105459461264342	1	NA	NA	NA	NA	NA	NA	NA	NA	NA	NA	NA	NA	NA	NA	NA	NA	2	2	3	3	-0.398335771656575
409.2444	11659.398067114	-0.796298751999653	0.492390563991779	-1.61720961007886	0.105833042625867	1	NA	NA	NA	NA	NA	NA	NA	NA	NA	NA	NA	NA	NA	NA	NA	NA	2	2	3	3	-0.929148794466279
322.0359	10245.7950723075	1.09212572283303	0.677342482144744	1.61236856039933	0.106881762125041	1	NA	NA	NA	NA	NA	NA	NA	NA	NA	NA	NA	NA	NA	NA	NA	NA	2	2	3	3	0.9312058581041
325.1132	30928.3728104421	0.533749964262977	0.33103983242028	1.61234362753465	0.106887184583812	1	NA	NA	NA	NA	NA	NA	NA	NA	NA	NA	NA	NA	NA	NA	NA	NA	2	2	3	3	0.564844258433148
490.0093	4814.34508870354	0.756384916871229	0.469125041666776	1.61233114775505	0.106889898797854	1	NA	NA	NA	NA	NA	NA	NA	NA	NA	NA	NA	NA	NA	NA	NA	NA	0	2	2	3	0.726030130713851
305.0844	52268.1073224378	0.329205135130297	0.204186860591801	1.61227384649605	0.106902361889047	1	NA	NA	NA	NA	NA	NA	NA	NA	NA	NA	NA	NA	NA	NA	NA	NA	1	2	2	3	0.383210005554644
253.1204	141280.964277554	-0.837219650329101	0.51936644920245	-1.61200179875838	0.10696154830349	1	NA	NA	NA	NA	NA	NA	NA	NA	NA	NA	NA	NA	NA	NA	NA	NA	2	2	3	3	-0.959372649824279
238.0937	9564.56308084515	-0.422169914060937	0.261969408494593	-1.6115237137303	0.107065622874488	1	NA	NA	NA	NA	NA	NA	NA	NA	NA	NA	NA	NA	NA	NA	NA	NA	2	2	3	3	-0.557034058068333
366.1871	28952.9581245026	-0.53104059129817	0.329539313366301	-1.61146354853234	0.107078725948554	1	NA	NA	NA	NA	NA	NA	NA	NA	NA	NA	NA	NA	NA	NA	NA	NA	1	2	2	3	-0.683259951532092
321.1656	15082.2367164671	-0.237174480676061	0.14721463942738	-1.61107945241449	0.10716240624653	1	NA	NA	NA	NA	NA	NA	NA	NA	NA	NA	NA	NA	NA	NA	NA	NA	2	2	1	3	-0.327053676090912
226.0845	7042.78517508525	0.949329859210202	0.589830862889447	1.60949505856586	0.107508134639255	1	NA	NA	NA	NA	NA	NA	NA	NA	NA	NA	NA	NA	NA	NA	NA	NA	2	2	1	3	0.863334808998452
215.1397	318167.476897569	0.419878581974085	0.260883630473705	1.60944778793396	0.107518463053163	1	NA	NA	NA	NA	NA	NA	NA	NA	NA	NA	NA	NA	NA	NA	NA	NA	2	2	0	3	0.469467596831479
266.1503	11658.5436027352	-1.12004559721777	0.69613604845009	-1.6089464117129	0.107628059808607	1	NA	NA	NA	NA	NA	NA	NA	NA	NA	NA	NA	NA	NA	NA	NA	NA	2	2	3	3	-1.13104392124666
148.0477	6644.8558010332	0.924530282880015	0.57516042115986	1.60743029051898	0.107960009829855	1	NA	NA	NA	NA	NA	NA	NA	NA	NA	NA	NA	NA	NA	NA	NA	NA	0	2	2	3	0.84602743856464
294.8612	54912.8576624941	-0.494130900930446	0.307805510637972	-1.60533480997883	0.108420142411293	1	NA	NA	NA	NA	NA	NA	NA	NA	NA	NA	NA	NA	NA	NA	NA	NA	2	2	3	3	-0.641704769503203
120.0447	13346.391199711	-0.476603098531867	0.297700789808917	-1.60094670503824	0.109388723784651	1	NA	NA	NA	NA	NA	NA	NA	NA	NA	NA	NA	NA	NA	NA	NA	NA	2	2	2	3	-0.62620366382308
140.0672	13946.381424351	-1.21623437259547	0.759841493747775	-1.60064221630832	0.109456186243328	1	NA	NA	NA	NA	NA	NA	NA	NA	NA	NA	NA	NA	NA	NA	NA	NA	0	2	2	3	-1.17382309799721
488.0931	6520.27713275089	-1.21261717867319	0.758942816546354	-1.59777146872715	0.110093846530102	1	NA	NA	NA	NA	NA	NA	NA	NA	NA	NA	NA	NA	NA	NA	NA	NA	2	2	3	3	-1.17249510533558
297.1446	52549.1745092134	-0.227222771045077	0.142580750109185	-1.5936426963042	0.111016085712354	1	NA	NA	NA	NA	NA	NA	NA	NA	NA	NA	NA	NA	NA	NA	NA	NA	2	2	0	3	-0.30670461117649
290.0672	17747.19200075	0.318723773324682	0.200172847524801	1.59224279049731	0.111330161938091	1	NA	NA	NA	NA	NA	NA	NA	NA	NA	NA	NA	NA	NA	NA	NA	NA	2	2	3	3	0.376754478129302
290.1713	34275.2506547297	0.477974310613121	0.300197596154868	1.59219899404704	0.111339999203162	1	NA	NA	NA	NA	NA	NA	NA	NA	NA	NA	NA	NA	NA	NA	NA	NA	2	2	3	3	0.522296039520462
252.1082	128359.972381282	-0.271391050687343	0.170454001577148	-1.59216591089832	0.111347430573072	1	NA	NA	NA	NA	NA	NA	NA	NA	NA	NA	NA	NA	NA	NA	NA	NA	2	2	3	3	-0.370314613583702
452.1872	6820.60806296752	-0.517784185345708	0.325212352085466	-1.59214181757043	0.111352842832446	1	NA	NA	NA	NA	NA	NA	NA	NA	NA	NA	NA	NA	NA	NA	NA	NA	2	2	2	3	-0.671508198191748
466.2174	11312.4172469547	-0.549652518454324	0.345933931781313	-1.5888944909914	0.112084215156774	1	NA	NA	NA	NA	NA	NA	NA	NA	NA	NA	NA	NA	NA	NA	NA	NA	2	2	3	3	-0.705339472322917
241.1551	144056.533360179	-0.205131497848815	0.129168784838332	-1.58808877938705	0.112266265219381	1	NA	NA	NA	NA	NA	NA	NA	NA	NA	NA	NA	NA	NA	NA	NA	NA	2	2	3	3	-0.277454747639227
204.0983	34173.9697717001	-0.240921381325966	0.151868809467314	-1.58637828380303	0.112653523597274	1	NA	NA	NA	NA	NA	NA	NA	NA	NA	NA	NA	NA	NA	NA	NA	NA	1	2	3	3	-0.331280509181587
470.3108	6905.22991413323	-0.642657716334926	0.405256739497312	-1.58580389590088	0.112783801665356	1	NA	NA	NA	NA	NA	NA	NA	NA	NA	NA	NA	NA	NA	NA	NA	NA	2	2	3	3	-0.800144143189059
445.2403	4923.9227876137	-0.406721580986584	0.25665566508124	-1.58469746170553	0.113035088876873	1	NA	NA	NA	NA	NA	NA	NA	NA	NA	NA	NA	NA	NA	NA	NA	NA	2	2	3	3	-0.542287257686105
253.1115	16368.5579099167	-0.574769185240583	0.363189666451613	-1.58255930257079	0.113521945673935	1	NA	NA	NA	NA	NA	NA	NA	NA	NA	NA	NA	NA	NA	NA	NA	NA	2	2	2	3	-0.724294111463769
320.1243	23284.4247551867	-0.405692596848311	0.256470513908669	-1.58182939108852	0.113688523475139	1	NA	NA	NA	NA	NA	NA	NA	NA	NA	NA	NA	NA	NA	NA	NA	NA	2	2	3	3	-0.540741856301435
385.0774	63644.6671621298	-0.330177942932418	0.208870946979539	-1.5807748646094	0.11392952363994	1	NA	NA	NA	NA	NA	NA	NA	NA	NA	NA	NA	NA	NA	NA	NA	NA	2	2	3	3	-0.442073610273885
314.1713	17997.4217616861	-0.282919078536453	0.179028810013019	-1.5802991625531	0.114038371569008	1	NA	NA	NA	NA	NA	NA	NA	NA	NA	NA	NA	NA	NA	NA	NA	NA	2	2	3	3	-0.385365388448181
[truncated: 1,779 more rows]
