# Supplementary material for: An integrated host-microbiome response to atrazine exposure mediates toxicity in Drosophila
Source: Commun Biol. 2021 Nov 24;4:1324. doi: 10.1038/s42003-021-02847-y (PMC8613235; doi:10.1038/s42003-021-02847-y)
Supplement: Supplementary file 12 — Supplementary Data 10 [file 42003_2021_2847_MOESM12_ESM.zip › 20170419_DrosFaeces_GermFree_PolarPos.PA.GF.Treatment.48h.z_score.DESeq2_results.txt]

mz	baseMean	log2FoldChange	lfcSE	stat	pvalue	padj	name.hmdb	intensity.hmdb	formula.hmdb	ion.hmdb	exact_mass.hmdb	mass.hmdb	ppm_error.hmdb	HMDB__25_09_2016	name.kegg	intensity.kegg	formula.kegg	ion.kegg	exact_mass.kegg	mass.kegg	ppm_error.kegg	KEGG_COMPOUND__26_09_2016	control_count	control_reps	treatment_count	treatment_reps	z_score
134.0296	97854.6236138092	6.30858315633298	0.149402242717454	42.2254916766118	0	0	NA	NA	NA	NA	NA	NA	NA	NA	NA	NA	NA	NA	NA	NA	NA	NA	2	2	4	4	2.25944359964014
146.0231	207217.748456975	7.39593599756089	0.12149523893026	60.8742866196283	0	0	NA	NA	NA	NA	NA	NA	NA	NA	NA	NA	NA	NA	NA	NA	NA	NA	2	2	4	4	2.42345303610899
148.0202	241918.240511973	7.61987309544194	0.130712554954947	58.2948829824979	0	0	NA	NA	NA	NA	NA	NA	NA	NA	NA	NA	NA	NA	NA	NA	NA	NA	2	2	4	4	2.48328710647076
171.0769	5685.64676949376	-2.84647293701919	0.0736687803345283	-38.6387954855968	0	0	NA	NA	NA	NA	NA	NA	NA	NA	NA	NA	NA	NA	NA	NA	NA	NA	2	2	0	4	-1.82713281718091
172.0389	296039.377978405	7.91169251626958	0.166272769577718	47.5826110093846	0	0	NA	NA	NA	NA	NA	NA	NA	NA	NA	NA	NA	NA	NA	NA	NA	NA	2	2	3	4	2.56930551302664
172.0408	7876.54927637822	-3.42414759805579	0.0770609920142104	-44.434252772458	0	0	NA	NA	NA	NA	NA	NA	NA	NA	NA	NA	NA	NA	NA	NA	NA	NA	2	2	4	4	-2.2025623344935
174.0554	31076.2030942249	-5.59231132680915	0.0739576950412453	-75.6150029241769	0	0	NA	NA	NA	NA	NA	NA	NA	NA	NA	NA	NA	NA	NA	NA	NA	NA	2	2	2	4	-3.62007634013634
174.0877	6579.34368131729	-3.11055764911297	0.0740947137608994	-41.9808309017916	0	0	NA	NA	NA	NA	NA	NA	NA	NA	NA	NA	NA	NA	NA	NA	NA	NA	2	2	1	4	-2.02658535080291
174.0958	6746.54867973021	-3.15503919855965	0.073339759232843	-43.0194921767177	0	0	NA	NA	NA	NA	NA	NA	NA	NA	NA	NA	NA	NA	NA	NA	NA	NA	2	2	4	4	-2.05501577259411
176.0515	498781.234366761	8.66586701899731	0.0999638298369618	86.6900261137563	0	0	NA	NA	NA	NA	NA	NA	NA	NA	NA	NA	NA	NA	NA	NA	NA	NA	0	2	2	4	2.77749313972393
180.0296	6511.5255906178	-3.09215853625407	0.0745406853059073	-41.4828294583579	0	0	NA	NA	NA	NA	NA	NA	NA	NA	NA	NA	NA	NA	NA	NA	NA	NA	2	2	4	4	-2.00408491695868
184.1196	69716.3946529496	5.81589899781553	0.118086610121644	49.251130097006	0	0	NA	NA	NA	NA	NA	NA	NA	NA	NA	NA	NA	NA	NA	NA	NA	NA	0	2	2	4	2.17659880759944
186.0989	84364.765462144	6.09311352428975	0.153080308367838	39.8033789535397	0	0	NA	NA	NA	NA	NA	NA	NA	NA	NA	NA	NA	NA	NA	NA	NA	NA	2	2	0	4	2.23010145867492
189.0671	20325.6746402132	4.00673031715306	0.0780880620798637	51.3104078963469	0	0	Thymol,Perillyl_aldehyde,(+)-(S)-Carvone,2-(4-Methylphenyl)-2-propanol,2-Methyl-1-phenyl-2-propanol,4-Phenyl-2-butanol,Cuminyl_alcohol,4-tert-Butylphenol,2-trans-4-trans-7-cis-Decatrienal,1-Methoxy-4-propylbenzene,(2E,4Z,7Z)-2,4,7-Decatrienal,2-(4-Methylphenyl)-1-propanol,Teresantalal,(R)-Carvone,2,6,6-Trimethyl-1,4-cyclohexadiene-1-carboxaldehyde,Myrtenal,3-Caren-5-one,(-)-Pinocarvone,5-Isopropy…	1	C10H14O	[M+K]+	150.104465	189.0676244	-2.76303254802068	HMDB01878,HMDB03647,HMDB04487,HMDB29652,HMDB31570,HMDB31613,HMDB31817,HMDB32063,HMDB32213,HMDB32626,HMDB33544,HMDB34846,HMDB34921,HMDB35089,HMDB35172,HMDB35250,HMDB35591,HMDB35761,HMDB35770,HMDB35824,HMDB36061,HMDB36070,HMDB36089,HMDB36999,HMDB37561,HMDB38913,HMDB61788,HMDB34294,HMDB39104	(-)-Carvone,(+)-Sabinone,Piperitenone,Isopiperitenone,(-)-Isopiperitenone,Perillyl_aldehyde,p-Cumic_alcohol,Carvacrol,Chrysanthenone,Menthofuran,Pinocarvone,Thymol,Umbellulone,Verbenone,(+)-(S)-Carvone,(+)-Chrysanthenone,Myrtenal,2-tert-Butylphenol,2-sec-Butylphenol,4-sec-Butylphenol,3-tert-Butylphenol,4-tert-Butylphenol,4-n-Butylphenol,4-Isopropyl-3-methylphenol,Eucarvone,Safranal,(+)-Menthofura…	1	C10H14O	[M+K]+	150.104465	189.0676244	-2.76303254802068	C01767,C01868,C01951,C02289,C02485,C02576,C06576,C09840,C09843,C09868,C09884,C09908,C09911,C09913,C11383,C11394,C11939,C14130,C14138,C14139,C14188,C14200,C14464,C14741,C16955,C17062,C18025,C20944,C07715,C08457	0	2	2	4	1.7705648476606
190.0494	159337.758015951	7.0154060198812	0.172304184274032	40.715238863404	0	0	Kynurenic_acid,1-Nitronaphthalene-5,6-oxide,1-Nitronaphthalene-7,8-oxide	1	C10H7NO3	[M+H]+	189.042594	190.0498704	-2.50513193727709	HMDB00715,HMDB60331,HMDB60332	N3-Metyladenine,4-Hydroxy-2-quinolinecarboxylic_acid,N-Acetylisatin,1-Nitronaphthalene-5,6-oxide,1-Nitronaphthalene-7,8-oxide,2-Oxo-1,2-dihydroquinoline-4-carboxylate,3-Hydroxyquinaldic_acid	1	C6H9N5	[M+K]+	151.085795	190.0489544	2.31466677305482	C05026,C01717,C02172,C14800,C14802,C16715,C18621	2	2	1	4	2.38115082428038
190.0671	504365.185325248	8.68192144986123	0.102617920702121	84.6043399677048	0	0	NA	NA	NA	NA	NA	NA	NA	NA	NA	NA	NA	NA	NA	NA	NA	NA	1	2	2	4	2.83829332646235
192.0467	54244.9452937709	5.4501374308567	0.138385787426619	39.383650100244	0	0	NA	NA	NA	NA	NA	NA	NA	NA	NA	NA	NA	NA	NA	NA	NA	NA	2	2	4	4	2.10105145870693
192.0642	5428.70284456104	-2.76063316111172	0.0730958907505723	-37.7672825758691	0	0	NA	NA	NA	NA	NA	NA	NA	NA	NA	NA	NA	NA	NA	NA	NA	NA	2	2	4	4	-1.77340352058664
195.6156	7671.24743665665	-3.37884498113985	0.0860145651538872	-39.2822422004322	0	0	NA	NA	NA	NA	NA	NA	NA	NA	NA	NA	NA	NA	NA	NA	NA	NA	2	2	4	4	-2.17659880759944
196.1196	501968.561175921	8.67478523147825	0.146313716649636	59.2889404364659	0	0	NA	NA	NA	NA	NA	NA	NA	NA	NA	NA	NA	NA	NA	NA	NA	NA	2	2	4	4	2.80659762493127
198.0108	8653.05403911435	-3.58361247148054	0.0925403503402609	-38.7248638923884	0	0	NA	NA	NA	NA	NA	NA	NA	NA	NA	NA	NA	NA	NA	NA	NA	NA	2	2	1	4	-2.31601912512878
198.1352	4697212.11227496	9.09024009557155	0.183411385645986	49.5620272621308	0	0	NA	NA	NA	NA	NA	NA	NA	NA	Hydroxyatrazine	1	C8H15N5O	[M+H]+	197.12766	198.1349364	1.34958531226846	C06552	2	2	4	4	2.91183737200303
199.1386	380220.980045462	8.27336729906665	0.184094548281673	44.9408598803698	0	0	NA	NA	NA	NA	NA	NA	NA	NA	NA	NA	NA	NA	NA	NA	NA	NA	2	2	4	4	2.67996877750038
200.6135	10405.3174180044	-3.88976892911529	0.0737489610667278	-52.7433725553888	0	0	NA	NA	NA	NA	NA	NA	NA	NA	NA	NA	NA	NA	NA	NA	NA	NA	2	2	1	4	-2.55360270039883
202.6332	9688.54766949042	-3.7723375098105	0.0786847044881734	-47.9424499888349	0	0	NA	NA	NA	NA	NA	NA	NA	NA	NA	NA	NA	NA	NA	NA	NA	NA	2	2	4	4	-2.47059528527787
208.6236	6295.39539147658	-3.03178307676435	0.0783547903929512	-38.6930149587522	0	0	NA	NA	NA	NA	NA	NA	NA	NA	NA	NA	NA	NA	NA	NA	NA	NA	2	2	2	4	-1.96190777386331
210.0878	7679.27962773519	-3.38054544146136	0.0877814196060434	-38.5109452163453	0	0	NA	NA	NA	NA	NA	NA	NA	NA	NA	NA	NA	NA	NA	NA	NA	NA	1	2	3	4	-2.182952768229
210.1205	6657.57695149593	-3.1314750272819	0.0785605629302922	-39.8606490391432	0	0	NA	NA	NA	NA	NA	NA	NA	NA	NA	NA	NA	NA	NA	NA	NA	NA	0	2	3	4	-2.04535438234729
212.1147	32447.3237142271	4.69772323366623	0.117675581510567	39.9209689330864	0	0	NA	NA	NA	NA	NA	NA	NA	NA	NA	NA	NA	NA	NA	NA	NA	NA	2	2	2	4	1.93818564665505
212.1511	320805.006963512	8.02783830465103	0.162944608764089	49.267283928821	0	0	NA	NA	NA	NA	NA	NA	NA	NA	Atraton	1	C9H17N5O	[M+H]+	211.14331	212.1505864	2.30025289239574	C19098	1	2	2	4	2.65913620236226
214.086	3183423.24180367	11.3411097729433	0.172875287432861	65.6028397196317	0	0	NA	NA	NA	NA	NA	NA	NA	NA	Benzyl_nicotinate,Fenamic_acid,Salicylanilide	1	C13H11NO2	[M+H]+	213.078979	214.0862554	-1.41111347589563	C12865,C13697,C18915	0	2	2	4	3.36488997099384
214.1304	2065455.69133152	10.7167950366005	0.199467324271964	53.7270707155455	0	0	NA	NA	NA	NA	NA	NA	NA	NA	NA	NA	NA	NA	NA	NA	NA	NA	2	2	4	4	3.23021591101029
216.0833	997266.047527785	9.66594977945851	0.184318635422752	52.441522026727	0	0	NA	NA	NA	NA	NA	NA	NA	NA	NA	NA	NA	NA	NA	NA	NA	NA	2	2	4	4	3.00559188275764
216.097	27175.7371839443	4.43660375916445	0.109281070044641	40.5980995368376	0	0	NA	NA	NA	NA	NA	NA	NA	NA	NA	NA	NA	NA	NA	NA	NA	NA	2	2	4	4	1.89733255607586
216.0999	305644.030381686	7.95783091136112	0.174938424980368	45.4893252426056	0	0	(R)-N-Methylsalsolinol,(S)-N-Methylsalsolinol,(-)-Salsoline,(R)-1,2-dimethyl-5,6-dihydroxy-tetrahydroisoquinoline,2-Isopropylphenyl_methylcarbamate,2-Methylpropyl_2-aminobenzoate,Butyl_2-aminobenzoate,Ethyl_N-ethylanthranilate	1	C11H15NO2	[M+Na]+	193.110279	216.0995004	1.8764504280539	HMDB03626,HMDB03892,HMDB12469,HMDB12484,HMDB31797,HMDB35072,HMDB36906,HMDB37698	3,4-Methylenedioxymethamphetamine,Butamben,Heliamine,(-)-Salsoline,Isoprocarb,2,3,5-Trimethacarb	1	C11H15NO2	[M+Na]+	193.110279	216.0995004	1.8764504280539	C07577,C07875,C09460,C09640,C18418,C18957	2	2	4	4	2.62063644633454
216.143	8436.70152082913	-3.54107779613231	0.0733084322538724	-48.3038265484835	0	0	NA	NA	NA	NA	NA	NA	NA	NA	NA	NA	NA	NA	NA	NA	NA	NA	1	2	2	4	-2.29087054867824
217.0992	245104.829556533	7.63862284826386	0.197253816182065	38.7248419123786	0	0	Propofol,Tricycloekasantal,4-Methyl-1-phenyl-2-pentanol,3-Methyl-1-phenyl-3-pentanol,2,5-Diisopropylphenol,11-Methyl-7-oxatetracyclo[6.3.1.01,6.04,11]dodecane,7-Isopropyl-5-methylbicyclo[2.2.2]oct-5-en-2-one,2-Ethoxy-1-methyl-4-(1-methylethyl)benzene,Quinceoxepine,Geijerone	1	C12H18O	[M+K]+	178.135765	217.0989244	1.22939347005787	HMDB14956,HMDB31194,HMDB31568,HMDB31731,HMDB32579,HMDB35055,HMDB36681,HMDB37272,HMDB38107,HMDB38194	Propofol,4-n-Hexylphenol	1	C12H18O	[M+K]+	178.135765	217.0989244	1.22939347005787	C07523,C14465	2	2	0	4	2.49639201320531
218.0967	82729.0310426625	6.06482668390403	0.116315325187813	52.1412520156844	0	0	1-Aminopyrene	1	C16H11N	[M+H]+	217.089149	218.0964254	1.04724320725105	HMDB41793	NA	NA	NA	NA	NA	NA	NA	NA	2	2	4	4	2.21612182994899
219.0481	15001.7708892511	3.55239812514588	0.084745214580941	41.9185690037159	0	0	NA	NA	NA	NA	NA	NA	NA	NA	NA	NA	NA	NA	NA	NA	NA	NA	2	2	4	4	1.6695375399719
219.1019	463868.086941897	8.56061173208583	0.225172685488102	38.0179847903363	0	0	(R)-Bitalin_A	1	C13H14O3	[M+H]+	218.094295	219.1015714	1.72294519660959	HMDB40358	Candicine,Dihydroeuparin,Toxol,Eupatoriochromene	1	C11H18NO	[M+K]+	180.138839	219.1019984	-0.225922174832666	C10575,C08744,C08979,C09006	2	2	4	4	2.75056683388472
220.1377	6250.40517110161	-3.01889107355878	0.0789843677249073	-38.22137418474	0	0	NA	NA	NA	NA	NA	NA	NA	NA	NA	NA	NA	NA	NA	NA	NA	NA	0	2	2	4	-1.95387776984181
224.14	9228.21023341732	-3.69150422414053	0.0753796692054975	-48.9721467744422	0	0	NA	NA	NA	NA	NA	NA	NA	NA	NA	NA	NA	NA	NA	NA	NA	NA	2	2	4	4	-2.36150155472397
228.1458	112637.452243191	6.51302062153851	0.10186303328911	63.939001335775	0	0	NA	NA	NA	NA	NA	NA	NA	NA	NA	NA	NA	NA	NA	NA	NA	NA	2	2	4	4	2.28280041385273
231.0648	29796.289417612	4.5722781343468	0.115940417852123	39.4364469186106	0	0	Coriandrin,Wyeronic_acid,2,4-Dihydroxy-2-biphenylcarboxylic_acid	1	C13H10O4	[M+H]+	230.05791	231.0651864	-1.80079053222259	HMDB33329,HMDB39141,HMDB39209	2,4,6-Trihydroxybenzophenone,2-Hydroxy-4-(1-oxo-1,3-dihydro-2H-inden-2-ylidene)-but-2-enoic_acid,2-Hydroxy-4-(2-oxo-1,3-dihydro-2H-inden-1-ylidene)but-2-enoic_acid,Visnagin,Bis-noryangonin,2,3-Dihydroxy-2-carboxybiphenyl,4-Hydroxyphenyl-4-hydroxybenzoate	1	C13H10O4	[M+H]+	230.05791	231.0651864	-1.80079053222259	C06356,C07718,C07725,C09049,C12085,C16263,C18216	2	2	4	4	1.91550657134622
232.0964	3715758.8914022	11.5644412200086	0.116764798817955	99.0404757005445	0	0	NA	NA	NA	NA	NA	NA	NA	NA	NA	NA	NA	NA	NA	NA	NA	NA	2	2	4	4	3.62007634013638
233.0997	269712.775670493	7.77710781493056	0.141828352849146	54.8346480707039	0	0	NA	NA	NA	NA	NA	NA	NA	NA	NA	NA	NA	NA	NA	NA	NA	NA	2	2	4	4	2.53850538505156
234.0935	1196623.67435562	9.92918669925547	0.128042792371716	77.545846316991	0	0	NA	NA	NA	NA	NA	NA	NA	NA	NA	NA	NA	NA	NA	NA	NA	NA	0	2	2	4	3.06462658698994
253.0466	19581.3870443656	3.95084748079116	0.100404616761123	39.3492611021143	0	0	Coriandrin,Wyeronic_acid,2,4-Dihydroxy-2-biphenylcarboxylic_acid	1	C13H10O4	[M+Na]+	230.05791	253.0471314	-2.18180698962494	HMDB33329,HMDB39141,HMDB39209	2,4,6-Trihydroxybenzophenone,2-Hydroxy-4-(1-oxo-1,3-dihydro-2H-inden-2-ylidene)-but-2-enoic_acid,2-Hydroxy-4-(2-oxo-1,3-dihydro-2H-inden-1-ylidene)but-2-enoic_acid,Visnagin,Bis-noryangonin,2,3-Dihydroxy-2-carboxybiphenyl,4-Hydroxyphenyl-4-hydroxybenzoate	1	C13H10O4	[M+Na]+	230.05791	253.0471314	-2.18180698962494	C06356,C07718,C07725,C09049,C12085,C16263,C18216	1	2	2	4	1.75382530012664
253.138	7651.1747248338	-3.37439421921957	0.0738927367325261	-45.6661150802151	0	0	NA	NA	NA	NA	NA	NA	NA	NA	NA	NA	NA	NA	NA	NA	NA	NA	2	2	1	4	-2.16414835023322
259.0975	303170.389190931	7.94603217705045	0.206642178050224	38.4530992270086	0	0	NA	NA	NA	NA	NA	NA	NA	NA	NA	NA	NA	NA	NA	NA	NA	NA	2	2	4	4	2.58566863692014
263.0134	15518.3589613291	3.60320208931443	0.0920858502381062	39.1287269433646	0	0	NA	NA	NA	NA	NA	NA	NA	NA	NA	NA	NA	NA	NA	NA	NA	NA	2	2	4	4	1.67672014323366
269.1248	9630.38085183768	-3.76238971678457	0.0760346180871668	-49.4825884766243	0	0	NA	NA	NA	NA	NA	NA	NA	NA	NA	NA	NA	NA	NA	NA	NA	NA	2	2	0	4	-2.45828937818519
273.1133	217670.192838437	7.46722274722235	0.109143101618503	68.4168090927376	0	0	NA	NA	NA	NA	NA	NA	NA	NA	NA	NA	NA	NA	NA	NA	NA	NA	2	2	0	4	2.4347394727126
275.0926	35195.9488811614	4.81726746627806	0.107818946949331	44.6792294172742	0	0	NA	NA	NA	NA	NA	NA	NA	NA	NA	NA	NA	NA	NA	NA	NA	NA	2	2	4	4	1.97006631336094
294.1914	10504.4387482114	-3.90529476063082	0.0789354178260377	-49.4745561395206	0	0	NA	NA	NA	NA	NA	NA	NA	NA	NA	NA	NA	NA	NA	NA	NA	NA	2	2	1	4	-2.58566863692014
298.2014	5581.01679140649	-2.81213752168573	0.0747349020164855	-37.6281689787378	0	0	NA	NA	NA	NA	NA	NA	NA	NA	NA	NA	NA	NA	NA	NA	NA	NA	2	2	0	4	-1.80260921816818
302.1477	36243.9936271545	4.86060452782261	0.0861426490374859	56.4250644963038	0	0	Oxamniquine	1	C14H21N3O3	[M+Na]+	279.158292	302.1475134	0.672188222498562	HMDB15228	Oxamniquine,Karbutilate	1	C14H21N3O3	[M+Na]+	279.158292	302.1475134	0.672188222498562	C07341,C18433	2	2	4	4	1.97835813128916
309.1556	9245.68394338552	-3.69463024258578	0.0888783132150952	-41.569536019933	0	0	NA	NA	NA	NA	NA	NA	NA	NA	NA	NA	NA	NA	NA	NA	NA	NA	2	2	1	4	-2.38115082428038
311.2583	8065.61467406265	-3.46459949270588	0.0837675828664023	-41.3596689095284	0	0	NA	NA	NA	NA	NA	NA	NA	NA	NA	NA	NA	NA	NA	NA	NA	NA	1	2	4	4	-2.24453100303965
314.1965	5415.50744636685	-2.75608413952768	0.073084302411863	-37.7110275199167	0	0	NA	NA	NA	NA	NA	NA	NA	NA	NA	NA	NA	NA	NA	NA	NA	NA	2	2	2	4	-1.76774037076753
315.2279	6549.47309095074	-3.10241115256625	0.0784544652518917	-39.5440991485368	0	0	NA	NA	NA	NA	NA	NA	NA	NA	NA	NA	NA	NA	NA	NA	NA	NA	2	2	4	4	-2.012963082495
317.1397	947493.861027406	5.70428115713113	0.0951608820527242	59.9435506910356	0	0	NA	NA	NA	NA	NA	NA	NA	NA	NA	NA	NA	NA	NA	NA	NA	NA	2	2	1	4	2.15202459463333
318.1425	73933.2894802654	5.90140365105857	0.11222239244647	52.5866854413531	0	0	NA	NA	NA	NA	NA	NA	NA	NA	Butralin	1	C14H21N3O4	[M+Na]+	295.153207	318.1424284	0.339784921240592	C18582	2	2	4	4	2.18939610282844
321.1656	9060.55878841427	-3.66097348700622	0.0732114632626517	-50.0054680490704	0	0	NA	NA	NA	NA	NA	NA	NA	NA	NA	NA	NA	NA	NA	NA	NA	NA	2	2	3	4	-2.34272383464325
324.1668	13712.9180029742	3.41696817274311	0.0866777604008613	39.4215097037643	0	0	NA	NA	NA	NA	NA	NA	NA	NA	L-4-Hydroxyphenylglycyl-L-arginine	1	C14H21N5O4	[M+H]+	323.159355	324.1666314	0.624678731024639	C20910	1	2	2	4	1.63485578243822
326.2328	8241.6001915046	-3.50144044779436	0.0727737669500082	-48.1140470603874	0	0	NA	NA	NA	NA	NA	NA	NA	NA	NA	NA	NA	NA	NA	NA	NA	NA	2	2	1	4	-2.25192470397564
333.1342	90819.865470875	6.2003245019743	0.129266170680538	47.9655618274444	0	0	3,3-Dihydroxy-4,5,7-trimethoxyflavan,Byssochlamic_acid,5-Hydroxy-3-methoxysativan,5,8-Dihydroxy-3,4,7-trimethoxyflavan	1	C18H20O6	[M+H]+	332.12599	333.1332664	2.84840961763807	HMDB30664,HMDB34262,HMDB39571,HMDB40308	Thioperamide	1	C15H24N4S	[M+(41K)]+	292.172168	333.1334444	2.31408768144566	C17933	2	2	2	4	2.25192470397564
335.1054	676553.058560735	9.10577882646247	0.171235233185122	53.1770165350156	0	0	5-[(4-Hydroxypheny)ethenyl]-2-(3-methyl-1-butenyl)-1,3-benzenediol,Parakmerin_A,Cryptotanshinone,(E)-Arachidin_II,exo-Dehydrochalepin,Penicillin_G	1	C19H20O3	[M+K]+	296.141245	335.1044044	2.97668424194148	HMDB30599,HMDB33950,HMDB35220,HMDB38784,HMDB39071,HMDB15186	4-Prenylresveratrol,Penicillin_G	1	C19H20O3	[M+K]+	296.141245	335.1044044	2.97668424194148	C10285,C05551	2	2	3	4	2.95547590943085
336.1783	6675.60323706056	-3.1363497633824	0.0733288496345646	-42.7710209421319	0	0	NA	NA	NA	NA	NA	NA	NA	NA	NA	NA	NA	NA	NA	NA	NA	NA	1	2	3	4	-2.05016115683608
342.3366	6629.04623424854	-3.12389075134884	0.075947285587664	-41.1323555170779	0	0	NA	NA	NA	NA	NA	NA	NA	NA	NA	NA	NA	NA	NA	NA	NA	NA	2	2	4	4	-2.04059440647485
343.2308	7139.21676331217	-3.25437692641851	0.0758437242177415	-42.9089810657959	0	0	NA	NA	NA	NA	NA	NA	NA	NA	NA	NA	NA	NA	NA	NA	NA	NA	2	2	4	4	-2.12868512383301
345.134	255816.311364967	7.70066666767312	0.129141379098434	59.6297385193905	0	0	Dehydrocyanaropicrin,Diosbulbin_D,Diosbulbin_B	1	C19H20O6	[M+H]+	344.12599	345.1332664	2.22522739695446	HMDB35029,HMDB35109,HMDB36777	Calaxin,Deoxyelephantopin,Echinone,2,3-Dihydro-2-(4-methoxyphenyl)-5,6,7-trimethoxy-4H-1-benzopyran-4-one	1	C19H20O6	[M+H]+	344.12599	345.1332664	2.22522739695446	C09353,C09388,C10338,C15118	2	2	4	4	2.50994020952136
354.1592	63669.2547487844	-4.06908486594453	0.0997387037280767	-40.7974508776283	0	0	NA	NA	NA	NA	NA	NA	NA	NA	NA	NA	NA	NA	NA	NA	NA	NA	1	2	2	4	-2.72549827477051
357.0872	419203.501780302	8.41448063510101	0.149292587504078	56.3623470915537	0	0	Penicillin_G	1	C16H18N2O4S	[M+Na]+	334.09873	357.0879514	-1.99278636313089	HMDB15186	Penicillin_G	1	C16H18N2O4S	[M+Na]+	334.09873	357.0879514	-1.99278636313089	C05551	2	2	4	4	2.72549827477051
359.0843	113973.16845232	6.52978883071378	0.173300540262597	37.6789871561818	0	0	Isomugineic_acid,D-Fructosazine	1	C12H20N2O8	[M+K]+	320.121968	359.0851274	-2.36489883637496	HMDB33555,HMDB35284	Mugineic_acid,3-Epihydroxy-2-deoxymugineic_acid	1	C12H20N2O8	[M+K]+	320.121968	359.0851274	-2.36489883637496	C15500,C15502	1	2	4	4	2.29909269853564
359.1498	52138.6997018781	5.39233751668774	0.13668533611489	39.4507389743347	0	0	Sanshodiol,Dihydrocubebin,Glicophenone,(-)-Matairesinol,Matairesinol,Isocolumbin,5-Deoxykievitone_hydrate,(7x,8x)-4,7-Epoxy-3,8-bilign-7-ene-3,5-dimethoxy-4,9,9-triol	1	C20H22O6	[M+H]+	358.14164	359.1489164	2.43297406748151	HMDB30573,HMDB30709,HMDB35467,HMDB35698,HMDB35789,HMDB36837,HMDB38113,HMDB41276	(+)-Pinoresinol,Miroestrol,Columbin,Multiradiatin,Multistatin,Coleone_A,Dihydrocubebin,Matairesinol,Isobutylshikonin,Isocolumbin,Clemaphenol_A,(-)-Pinoresinol	1	C20H22O6	[M+H]+	358.14164	359.1489164	2.43297406748151	C05366,C08831,C09077,C09515,C09516,C10317,C10558,C10682,C17414,C17508,C17808,C20455	2	2	0	4	2.09043322552474
361.1984	40963.0616435257	5.03994684092551	0.0920675516739947	54.7418362852924	0	0	Arginyl-Tryptophan,Tryptophyl-Arginine,Dodecyl_gallate,[6]-Gingerdiol_3-acetate,[6]-Gingerdiol_5-acetate	1	C17H24N6O3	[M+H]+	360.190989	361.1982654	0.494188419619234	HMDB28720,HMDB29077,HMDB38720,HMDB40566,HMDB40567	Shiromodiol_diacetate,Piperonyl_butoxide,Monacolin_J_acid	1	C19H30O5	[M+Na]+	338.209325	361.1985464	-0.283777443312074	C09725,C18880,C20854	2	2	4	4	2.03121085037441
368.1745	6458.69230107725	-3.07760619416441	0.0738072288962336	-41.6978965365473	0	0	NA	NA	NA	NA	NA	NA	NA	NA	NA	NA	NA	NA	NA	NA	NA	NA	0	2	3	4	-1.99105680834471
368.3523	12396.3094301611	-4.17335337743824	0.0685509823816429	-60.8795560974456	0	0	NA	NA	NA	NA	NA	NA	NA	NA	NA	NA	NA	NA	NA	NA	NA	NA	1	2	2	4	-2.83829332646235
370.2588	6971.36469776493	-3.21271738408397	0.074481443423375	-43.1344672769285	0	0	NA	NA	NA	NA	NA	NA	NA	NA	NA	NA	NA	NA	NA	NA	NA	NA	0	2	2	4	-2.09571280688313
373.082	67160.0883020875	5.76150380068994	0.121396241096797	47.4603146574855	0	0	Penicillin_V	1	C16H18N2O5S	[M+Na]+	350.093645	373.0828664	-2.21961412478938	HMDB14561	Penicillin_V,Penicillin_X	1	C16H18N2O5S	[M+Na]+	350.093645	373.0828664	-2.21961412478938	C08126,C17404	2	2	4	4	2.16414835023322
379.2285	11375.3014840204	-4.03488459550892	0.0713990250733821	-56.5117603687441	0	0	NA	NA	NA	NA	NA	NA	NA	NA	NA	NA	NA	NA	NA	NA	NA	NA	2	2	4	4	-2.70203373417326
380.1747	13516.4684727077	-4.31134294965588	0.074060263219818	-58.21398361574	0	0	NA	NA	NA	NA	NA	NA	NA	NA	NA	NA	NA	NA	NA	NA	NA	NA	2	2	4	4	-2.95547590943085
383.1932	6854.65840540263	-3.18299065132323	0.0796426023957847	-39.9659297357629	0	0	NA	NA	NA	NA	NA	NA	NA	NA	NA	NA	NA	NA	NA	NA	NA	NA	2	2	4	4	-2.07493479692025
386.1914	9769.92750975096	-3.7860414967419	0.0871982159403856	-43.418795395198	0	0	NA	NA	NA	NA	NA	NA	NA	NA	NA	NA	NA	NA	NA	NA	NA	NA	2	2	1	4	-2.50994020952136
391.055	6901.21934922815	-3.19498721623622	0.0732458292565174	-43.620056577514	0	0	NA	NA	NA	NA	NA	NA	NA	NA	NA	NA	NA	NA	NA	NA	NA	NA	1	2	4	4	-2.08004557950235
405.0264	23283.9959849669	4.20805217748417	0.107827567463239	39.0257545123495	0	0	NA	NA	NA	NA	NA	NA	NA	NA	NA	NA	NA	NA	NA	NA	NA	NA	2	2	3	4	1.81473459956469
427.1752	28735.9654520527	4.51896886876961	0.106274715481017	42.5215804936857	0	0	Mangostanol,Edulisin_II,Archangelicin,Atrovirisidone,Mangostenol	1	C24H26O7	[M+H]+	426.167855	427.1751314	0.273424156546521	HMDB29868,HMDB30593,HMDB30845,HMDB36982,HMDB39912	Archangelicin,Disenecionyl_cis-khellactone	1	C24H26O7	[M+H]+	426.167855	427.1751314	0.273424156546521	C09116,C09261	0	2	2	4	1.91182099675701
547.3952	25832.7305965861	-5.31351765691145	0.0730265990657671	-72.7614009811157	0	0	NA	NA	NA	NA	NA	NA	NA	NA	NA	NA	NA	NA	NA	NA	NA	NA	1	2	3	4	-3.36488997099382
556.2759	223867.435624379	7.50763327176028	0.147838546328325	50.7826507918108	0	0	Enkephalin_L	1	C28H37N5O7	[M+H]+	555.2693	556.2765764	-1.28263534785503	HMDB01045	NA	NA	NA	NA	NA	NA	NA	NA	0	2	2	4	2.45828937818519
575.4257	12772.1810776708	-4.22117294354959	0.0689766716021825	-61.1971097691531	0	0	NA	NA	NA	NA	NA	NA	NA	NA	NA	NA	NA	NA	NA	NA	NA	NA	0	2	2	4	-2.87312580707908
584.3071	1254180.3447911	9.99703445524338	0.121070518844982	82.5719964745799	0	0	NA	NA	NA	NA	NA	NA	NA	NA	NA	NA	NA	NA	NA	NA	NA	NA	0	2	2	4	3.13677125145276
584.4089	9328.06197144201	-3.70946044165536	0.0767706559142303	-48.318728002007	0	0	NA	NA	NA	NA	NA	NA	NA	NA	NA	NA	NA	NA	NA	NA	NA	NA	2	2	4	4	-2.39133083214193
585.3104	416721.623935734	8.40599888995801	0.125929345259112	66.7517080523358	0	0	NA	NA	NA	NA	NA	NA	NA	NA	NA	NA	NA	NA	NA	NA	NA	NA	2	2	4	4	2.70203373417327
586.3137	54241.2304049885	5.45001845535045	0.143427489714914	37.9984232184727	0	0	NA	NA	NA	NA	NA	NA	NA	NA	NA	NA	NA	NA	NA	NA	NA	NA	0	2	3	4	2.09571280688313
600.3018	121386.526778767	6.6212501733886	0.146982053007726	45.0480180259867	0	0	NA	NA	NA	NA	NA	NA	NA	NA	NA	NA	NA	NA	NA	NA	NA	NA	1	2	4	4	2.32473753898727
606.2886	23359.9064603953	4.21292282978112	0.103571035796513	40.6766505459914	0	0	NA	NA	NA	NA	NA	NA	NA	NA	NA	NA	NA	NA	NA	NA	NA	NA	1	2	4	4	1.81780802662136
351.1002	178278.070756186	7.17800463731633	0.191367883645485	37.5089304463116	6.58765282338379e-308	2.77076677751522e-304	4-(3-Methyl-1-butenyl)-3,3,4,5-tetrahydroxystilbene,Honyudisin,2,3,4,5-Tetrahydroxy-4-prenylstilbene,Gancaonin_V,Penicillin_V	1	C19H20O4	[M+K]+	312.13616	351.0993194	2.45884840069501	HMDB30600,HMDB33535,HMDB35478,HMDB37586,HMDB14561	Montanin_A,4-Prenyloxyresveratrol,Butylbenzyl_phthalate,m-(beta-Acetyl-alpha-ethyl-p-hydroxyphenethyl)benzoic_acid,Penicillin_V,Penicillin_X	1	C19H20O4	[M+K]+	312.13616	351.0993194	2.45884840069501	C09136,C10283,C14211,C14935,C08126,C17404	0	2	3	4	2.40176486322482
339.1209	74541.7120008482	5.91311225461236	0.157715767004696	37.4922074495971	1.2338991780282e-307	5.18977994278659e-304	Verimol_B,Verimol_A,7-Hydroxy-2,4,5-trimethoxyisoflavan,7-Hydroxy-2,3,4-trimethoxyisoflavan,Sorgolactone,5-Hydroxy-3,4,7-trimethoxyflavan	1	C18H20O5	[M+Na]+	316.131075	339.1202964	1.76928366226527	HMDB38323,HMDB38324,HMDB38780,HMDB39510,HMDB39607,HMDB40534	Sorgolactone,2-O-Methylodoratol,Combretastatin_A-4	1	C18H20O5	[M+Na]+	316.131075	339.1202964	1.76928366226527	C09186,C09774,C20268	2	2	4	4	2.2025623344935
210.0742	5729.65910990763	-2.86060032148989	0.0764183302916109	-37.433431358339	1.11748308206024e-306	4.70013384314538e-303	NA	NA	NA	NA	NA	NA	NA	NA	NA	NA	NA	NA	NA	NA	NA	NA	2	2	0	4	-1.836619241488
254.0783	220829.441633425	7.48775161931662	0.201802778780404	37.1043038384747	2.39451799388982e-301	1.00713426823006e-297	Propenoylcarnitine	1	C10H17NO4	[M+K]+	215.115759	254.0789184	-2.48977760127607	HMDB13124	2-Amino-9,10-epoxy-8-oxodecanoic_acid	1	C10H17NO4	[M+K]+	215.115759	254.0789184	-2.48977760127607	C12027	2	2	1	4	2.44634485076264
337.1025	230787.332372422	7.55155428148978	0.204020955485	37.01362079958	6.91476947709603e-300	2.90835204206659e-296	5-[(4-Hydroxypheny)ethenyl]-2-(3-methyl-1-butenyl)-1,3-benzenediol,Parakmerin_A,Cryptotanshinone,(E)-Arachidin_II,exo-Dehydrochalepin,7,8-Dihydropteroic_acid	1	C19H20O3	[M+(41K)]+	296.141245	337.1025214	-0.204092214209691	HMDB30599,HMDB33950,HMDB35220,HMDB38784,HMDB39071,HMDB01412	4-Prenylresveratrol,Dihydropteroate	1	C19H20O3	[M+(41K)]+	296.141245	337.1025214	-0.204092214209691	C10285,C00921	2	2	2	4	2.47059528527787
200.1284	5320.184482729	-2.72279841979162	0.073674473835186	-36.9571478159814	5.59164887463446e-299	2.35184751667125e-295	Ecgonine_methyl_ester,Neotussilagine,N-Methylnicotinium	1	C10H17NO3	[M+H]+	199.120844	200.1281204	1.31715622714113	HMDB06406,HMDB31820,HMDB01009	Tussilagine,Ecgonine_methyl_ester,N-Hexanoyl-L-homoserine_lactone	1	C10H17NO3	[M+H]+	199.120844	200.1281204	1.31715622714113	C10411,C12448,C21197	2	2	4	4	-1.7483531329449
189.0873	5635.36233835552	-2.83007074653878	0.0767598331167564	-36.8691623161044	1.44239730317427e-297	6.06672305715099e-294	NA	NA	NA	NA	NA	NA	NA	NA	NA	NA	NA	NA	NA	NA	NA	NA	2	2	4	4	-1.81473459956469
260.2222	5733.19308113766	-2.86171950265251	0.0776639822431277	-36.847447426709	3.21320479555467e-297	1.3514739370103e-293	NA	NA	NA	NA	NA	NA	NA	NA	NA	NA	NA	NA	NA	NA	NA	NA	2	2	4	4	-1.83981842823317
173.1401	5266.20542632587	-2.70359738574772	0.0734597030146499	-36.8038158990181	1.60420028194741e-296	6.74726638587079e-293	NA	NA	NA	NA	NA	NA	NA	NA	NA	NA	NA	NA	NA	NA	NA	NA	2	2	4	4	-1.73756324379041
346.1373	24472.3703951492	4.28168776763783	0.11659492457681	36.7227628747866	3.1645711088114e-295	1.33101860836608e-291	NA	NA	NA	NA	NA	NA	NA	NA	Lividamine	1	C12H25N3O6	[M+K]+	307.174337	346.1374964	-0.537936519186278	C21255	2	2	4	4	1.836619241488
132.0325	125716.785355422	6.67198260086034	0.183055869874642	36.4477938097772	7.45586989978412e-291	3.1359388798492e-287	NA	NA	NA	NA	NA	NA	NA	NA	NA	NA	NA	NA	NA	NA	NA	NA	0	2	2	4	2.33363632342276
380.2905	5179.27845522673	-2.67213017108048	0.0733151854751412	-36.4471583037393	7.63071560572466e-291	3.20947898376779e-287	NA	NA	NA	NA	NA	NA	NA	NA	NA	NA	NA	NA	NA	NA	NA	NA	2	2	1	4	-1.7114392383875
128.057	100414.148636952	6.34599633931248	0.174400300346168	36.3875310232625	6.70396158611975e-290	2.81968624312197e-286	NA	NA	NA	NA	NA	NA	NA	NA	Ammeline	1	C3H5N5O	[M+H]+	127.04941	128.0566864	2.22167235478827	C08733	2	2	4	4	2.27487626804787
174.0359	82958.9706291131	6.06865711941926	0.167381293190375	36.2564836472911	7.85409213190015e-288	3.3034311506772e-284	NA	NA	NA	NA	NA	NA	NA	NA	NA	NA	NA	NA	NA	NA	NA	NA	2	2	4	4	2.22305733931668
224.0924	6477.40608387384	-3.08275023283331	0.0854027528832769	-36.0966143216323	2.56308681831517e-285	1.07803431578336e-281	NA	NA	NA	NA	NA	NA	NA	NA	NA	NA	NA	NA	NA	NA	NA	NA	2	2	0	4	-1.99536196246993
423.0672	5012.25346813947	-2.60965020516446	0.072724225675324	-35.884193759796	5.38949652695403e-282	2.26682223923686e-278	NA	NA	NA	NA	NA	NA	NA	NA	NA	NA	NA	NA	NA	NA	NA	NA	2	2	4	4	-1.66716237053951
322.2228	6092.7394516019	-2.9727725223928	0.0828921093937606	-35.8631544562499	1.14706851779899e-281	4.82457018586257e-278	NA	NA	NA	NA	NA	NA	NA	NA	NA	NA	NA	NA	NA	NA	NA	NA	2	2	0	4	-1.91921835033797
204.1023	6048.31474261255	-2.95940593029514	0.0828468587888145	-35.7214017955585	1.83977690214831e-279	7.73810165043579e-276	NA	NA	NA	NA	NA	NA	NA	NA	NA	NA	NA	NA	NA	NA	NA	NA	2	2	4	4	-1.89733255607586
232.094	40472.655482114	5.02195946962583	0.140791041313784	35.6695953291039	1.17089211165365e-278	4.92477222161526e-275	NA	NA	NA	NA	NA	NA	NA	NA	Tyr-OEt,Anhalamine,p-Lactophenetide,Propoxur	1	C11H15NO3	[M+Na]+	209.105194	232.0944154	-1.67173345962013	C01458,C12231,C14262,C14334	2	2	1	4	2.02658535080291
353.2128	9227.09186807715	-3.69113269338901	0.103609641673225	-35.6253784279119	5.67020799614861e-278	2.38488948318011e-274	NA	NA	NA	NA	NA	NA	NA	NA	NA	NA	NA	NA	NA	NA	NA	NA	2	2	4	4	-2.3520090352111
323.1261	11277.0861670635	3.12014705530954	0.0876882237001678	35.5822814472585	2.63337642518412e-277	1.10759812443244e-273	Alpha-dihydroartemisinin,Dihydroartemisinin_(DHA),Myrigalone_E,1,3-Diacetoxy-4,6,12-tetradecatriene-8,10-diyne,Myrigalone_A,Myrigalon_B,Verimol_C	1	C15H24O5	[M+K]+	284.162375	323.1255344	1.77949415571224	HMDB60593,HMDB61088,HMDB30755,HMDB30922,HMDB37245,HMDB37246,HMDB38325	Toxyl_angelate,alpha,alpha-Diethyl-3,4,3,4-stilbenetetraol,(+)-3-Hydroxylarreatricin	1	C18H20O4	[M+Na]+	300.13616	323.1253814	2.25299540638613	C08981,C14739,C20431	2	2	3	4	1.54696881214716
196.1083	4981.57888901957	-2.5979037189982	0.0733599401234671	-35.413111224271	1.07296184382124e-274	4.51287751511212e-271	NA	NA	NA	NA	NA	NA	NA	NA	NA	NA	NA	NA	NA	NA	NA	NA	2	2	2	4	-1.65310509041561
394.1902	6410.08588153759	-3.06409089842606	0.086616643354008	-35.3753133321377	4.09315364052121e-274	1.72158042120322e-270	NA	NA	NA	NA	NA	NA	NA	NA	NA	NA	NA	NA	NA	NA	NA	NA	2	2	1	4	-1.98678824391773
336.1086	61747.6556392882	5.63896670972995	0.159639467478422	35.3231365576445	2.59247460145516e-273	1.09039481737204e-269	NA	NA	NA	NA	NA	NA	NA	NA	NA	NA	NA	NA	NA	NA	NA	NA	2	2	4	4	2.12302751542729
382.1814	7045.22034283457	-3.23103591442289	0.0917885276792828	-35.2008687372393	1.93927219107256e-271	8.1565788356512e-268	NA	NA	NA	NA	NA	NA	NA	NA	NA	NA	NA	NA	NA	NA	NA	NA	2	2	3	4	-2.10645067342489
208.6111	7128.31593570558	-3.25152785030887	0.0924431643658545	-35.1732642712291	5.12646413282421e-271	2.15619081426586e-267	NA	NA	NA	NA	NA	NA	NA	NA	NA	NA	NA	NA	NA	NA	NA	NA	2	2	2	4	-2.12302751542729
370.2079	5438.02274840665	-2.76373488288701	0.0786496536477843	-35.1398226782257	1.66274787572312e-270	6.99351756529143e-267	NA	NA	NA	NA	NA	NA	NA	NA	NA	NA	NA	NA	NA	NA	NA	NA	2	2	4	4	-1.77912412366059
233.0933	37928.6244887908	4.92681352957403	0.140283800428799	35.1203311751924	3.29947552527403e-270	1.38775940593026e-266	4-Hydroxypropofol,(S,Z)-Lyratol_acetate,Hexylresorcinol,Neocnidilide,Ethyl_(2E,4E,7Z)-Decatrienoate,Ethyl_(2E,4Z,7Z)-Decatrienoate,(2S,4R)-p-Mentha-1(7),5-dien-2-ol_acetate,(S)-p-Mentha-1,8-dien-10-yl_acetate,Perillyl_acetate,(R)-2-Acetoxy-p-mentha-1,8-diene,Carvyl_acetate,Menthadienyl_acetate,8-Ocimenyl_acetate,1-(2-Furanyl)-1-octanone,(S)-Neolyratyl_acetate,(2,2-Diethoxyethyl)benzene,1,3-Diphen…	1	C12H18O2	[M+K]+	194.13068	233.0938394	-2.35441657931027	HMDB14018,HMDB31840,HMDB32567,HMDB34450,HMDB35375,HMDB35376,HMDB35801,HMDB37018,HMDB37231,HMDB37389,HMDB38046,HMDB38292,HMDB39685,HMDB40439,HMDB41497,HMDB41610,HMDB32041,HMDB32561,HMDB35896	4-Hexyloxyphenol,Cnidilide,Neocnidilide,Lactaroviolin,p-Methoxystilbene	1	C12H18O2	[M+K]+	194.13068	233.0938394	-2.35441657931027	C14305,C16937,C17002,C09696,C14679	2	2	1	4	2.00408491695868
173.0561	5373.45749597441	-2.74139374125384	0.0780982752887707	-35.1018473982614	6.31719103388118e-270	2.65701054885042e-266	NA	NA	NA	NA	NA	NA	NA	NA	NA	NA	NA	NA	NA	NA	NA	NA	2	2	3	4	-1.7565811943408
269.0206	33874.9357326437	4.76091323336781	0.135757020612639	35.069370349194	1.9760319228067e-269	8.31119026732496e-266	Coriandrin,Wyeronic_acid,2,4-Dihydroxy-2-biphenylcarboxylic_acid	1	C13H10O4	[M+K]+	230.05791	269.0210694	-1.6567475588223	HMDB33329,HMDB39141,HMDB39209	2,4,6-Trihydroxybenzophenone,2-Hydroxy-4-(1-oxo-1,3-dihydro-2H-inden-2-ylidene)-but-2-enoic_acid,2-Hydroxy-4-(2-oxo-1,3-dihydro-2H-inden-1-ylidene)but-2-enoic_acid,Visnagin,Bis-noryangonin,2,3-Dihydroxy-2-carboxybiphenyl,4-Hydroxyphenyl-4-hydroxybenzoate	1	C13H10O4	[M+K]+	230.05791	269.0210694	-1.6567475588223	C06356,C07718,C07725,C09049,C12085,C16263,C18216	2	2	4	4	1.94990955631619
200.1226	5106.65080495434	-2.64522178618131	0.0756537413648351	-34.9648508911793	7.70180755940777e-268	3.23938025948691e-264	NA	NA	NA	NA	NA	NA	NA	NA	NA	NA	NA	NA	NA	NA	NA	NA	0	2	2	4	-1.69135057975211
175.1444	5338.32640205698	-2.72908755852305	0.078064358471953	-34.9594566834691	9.30174674391698e-268	3.91231468049148e-264	NA	NA	NA	NA	NA	NA	NA	NA	NA	NA	NA	NA	NA	NA	NA	NA	0	2	2	4	-1.75108266211185
496.2247	6073.84403474961	-2.96713779653187	0.0849823817992052	-34.9147403698635	4.44221526852436e-267	1.86839574194134e-263	NA	NA	NA	NA	NA	NA	NA	NA	NA	NA	NA	NA	NA	NA	NA	NA	2	2	3	4	-1.90452680377386
267.615	5294.16917166222	-2.71357209447154	0.0777297788897901	-34.9103282323626	5.18265907023888e-267	2.17982640494247e-263	NA	NA	NA	NA	NA	NA	NA	NA	NA	NA	NA	NA	NA	NA	NA	NA	1	2	3	4	-1.74024176206727
256.6054	5381.43342348273	-2.74426932652677	0.0790097687905465	-34.7332914465524	2.47782214457718e-264	1.04217199400916e-260	NA	NA	NA	NA	NA	NA	NA	NA	NA	NA	NA	NA	NA	NA	NA	NA	0	2	2	4	-1.75935049465661
181.1057	5032.99452850114	-2.61758078936285	0.075443919198343	-34.6957159328004	9.14197041886707e-264	3.84511275817549e-260	NA	NA	NA	NA	NA	NA	NA	NA	NA	NA	NA	NA	NA	NA	NA	NA	2	2	4	4	-1.67913367786598
386.1492	5777.40518433768	-2.87589942576249	0.0832326266631249	-34.5525491752457	1.30509192108628e-261	5.4892166200889e-258	NA	NA	NA	NA	NA	NA	NA	NA	NA	NA	NA	NA	NA	NA	NA	NA	1	2	4	4	-1.85610375876995
140.0697	4767.66077754062	-2.51303375133311	0.0728115133579149	-34.5142359420542	4.90603951284569e-261	2.0634802191029e-257	NA	NA	NA	NA	NA	NA	NA	NA	NA	NA	NA	NA	NA	NA	NA	NA	2	2	4	4	-1.5893782365866
374.0644	36538.7703832553	4.87204003775392	0.14129916487592	34.4803172901428	1.5824346927116e-260	6.655720317545e-257	NA	NA	NA	NA	NA	NA	NA	NA	Pretetramid	1	C19H13NO6	[M+Na]+	351.074289	374.0635104	2.4824661431397	C18295	2	2	4	4	1.98678824391773
172.0378	11269.6472100576	3.11912242376043	0.0906503711514051	34.4082697527057	1.89665961399795e-259	7.97735033647539e-256	NA	NA	NA	NA	NA	NA	NA	NA	NA	NA	NA	NA	NA	NA	NA	NA	2	2	4	4	1.54307236938929
299.1286	16961.7872090161	3.73636693606498	0.108785301454073	34.3462479408802	1.6023160914533e-258	6.73934148065257e-255	7C-aglycone,Enterolactone,(+)-Ligballinol,7-Hydroxy-5-methoxy-6,8-dimethylflavanone,1-(2,4-Dihydroxy-6-methoxy-3,5-dimethylphenyl)-3-phenyl-2-propen-1-one,5,7-Dimethoxy-6-methylflavanone	1	C18H18O4	[M+H]+	298.12051	299.1277864	2.88004003337929	HMDB04808,HMDB06101,HMDB29543,HMDB30695,HMDB37376,HMDB38453	Dibenzylsuccinate,Enterolactone	1	C18H18O4	[M+H]+	298.12051	299.1277864	2.88004003337929	C07332,C18165	2	2	2	4	1.71657087754067
191.1182	5400.7927201022	-2.75087036370523	0.0806801561883845	-34.0959970042953	8.45588940178968e-255	3.55654708239274e-251	NA	NA	NA	NA	NA	NA	NA	NA	NA	NA	NA	NA	NA	NA	NA	NA	2	2	4	4	-1.76213335358696
557.2791	62045.7506220048	5.64596609207016	0.166000868229959	34.0116660368841	1.49774057592847e-253	6.29949686235515e-250	NA	NA	NA	NA	NA	NA	NA	NA	Hodgkinsine	1	C33H38N6	[M+K]+	518.315794	557.2789534	0.272215555844771	C09211	1	2	4	4	2.12868512383301
437.2604	4651.70010067564	-2.46481569448044	0.0725289656062495	-33.9838804245687	3.85519853280132e-253	1.62149650289623e-249	NA	NA	NA	NA	NA	NA	NA	NA	NA	NA	NA	NA	NA	NA	NA	NA	1	2	2	4	-1.5607947528267
195.0165	4987.98854407218	-2.60026949519343	0.076678283674077	-33.9114201648792	4.52140936672934e-252	1.90170477964636e-248	NA	NA	NA	NA	NA	NA	NA	NA	NA	NA	NA	NA	NA	NA	NA	NA	2	2	2	4	-1.65775451252446
337.2099	11978.5458202337	-4.11802321643054	0.121619827034529	-33.8598016198575	2.60357439045795e-251	1.09506338862661e-247	NA	NA	NA	NA	NA	NA	NA	NA	NA	NA	NA	NA	NA	NA	NA	NA	0	2	2	4	-2.80659762493126
217.0868	43263.2810757487	5.11955237246542	0.151399950594122	33.8147558990298	1.19704224253944e-250	5.03475967212088e-247	NA	NA	NA	NA	NA	NA	NA	NA	NA	NA	NA	NA	NA	NA	NA	NA	2	2	2	4	2.05501577259411
147.0265	9181.77531228242	2.80462988237198	0.0829591157018184	33.8073743752612	1.53671778539507e-250	6.46343500537167e-247	NA	NA	NA	NA	NA	NA	NA	NA	NA	NA	NA	NA	NA	NA	NA	NA	1	2	3	4	1.44570696566026
375.0582	120594.345909858	6.61164471480129	0.19560728487107	33.8006057348999	1.93219327247123e-250	8.12680490401398e-247	NA	NA	NA	NA	NA	NA	NA	NA	NA	NA	NA	NA	NA	NA	NA	NA	2	2	4	4	2.30747327808826
345.185	4970.80201776605	-2.59374483956965	0.0768192699563291	-33.7642474478625	6.60615177406698e-250	2.77854743617257e-246	NA	NA	NA	NA	NA	NA	NA	NA	NA	NA	NA	NA	NA	NA	NA	NA	2	2	4	4	-1.64391200207905
443.1628	12907.7332958586	3.3252962988478	0.0985723584999316	33.7345717344291	1.80008120017092e-249	7.5711415279189e-246	NA	NA	NA	NA	NA	NA	NA	NA	NA	NA	NA	NA	NA	NA	NA	NA	2	2	4	4	1.60417063947753
330.1233	6320.14941772906	-3.03865473935939	0.0901185932853342	-33.7183995952797	3.10725550853664e-249	1.30691166689051e-245	NA	NA	NA	NA	NA	NA	NA	NA	NA	NA	NA	NA	NA	NA	NA	NA	2	2	3	4	-1.96597068640914
320.1607	4730.23249336845	-2.49766426567893	0.0741584575211569	-33.6801000070203	1.13083543370304e-248	4.75629383415497e-245	NA	NA	NA	NA	NA	NA	NA	NA	NA	NA	NA	NA	NA	NA	NA	NA	2	2	2	4	-1.58107920793687
103.1234	5919.03510537002	-2.92007583619826	0.086970603268455	-33.5754349913472	3.83101346611455e-247	1.61132426384778e-243	NA	NA	NA	NA	NA	NA	NA	NA	NA	NA	NA	NA	NA	NA	NA	NA	2	2	4	4	-1.87631954026922
442.2555	9910.44385805646	2.92231281065897	0.0870614081010905	33.5661101100703	5.2406740536349e-247	2.20422750695884e-243	NA	NA	NA	NA	NA	NA	NA	NA	NA	NA	NA	NA	NA	NA	NA	NA	2	2	4	4	1.49082464475579
357.2464	5017.3688267188	-2.61162342977982	0.0778644322352391	-33.5406469270815	1.23244301925868e-246	5.183655339002e-243	NA	NA	NA	NA	NA	NA	NA	NA	NA	NA	NA	NA	NA	NA	NA	NA	2	2	2	4	-1.67431633640733
376.1907	4940.08165340262	-2.58182456456842	0.077169909463225	-33.4563637890333	2.07982554214424e-245	8.74774623025866e-242	NA	NA	NA	NA	NA	NA	NA	NA	NA	NA	NA	NA	NA	NA	NA	NA	2	2	4	4	-1.63485578243822
238.1553	4833.12775572418	-2.5394441189788	0.0760083408852946	-33.4100717026716	9.7899814995633e-245	4.11766621871632e-241	NA	NA	NA	NA	NA	NA	NA	NA	NA	NA	NA	NA	NA	NA	NA	NA	2	2	4	4	-1.61061910429243
211.5893	7170.05468555268	-3.26168824544452	0.0978450380283135	-33.335244292109	1.19198159962101e-243	5.01347460800598e-240	NA	NA	NA	NA	NA	NA	NA	NA	NA	NA	NA	NA	NA	NA	NA	NA	2	2	2	4	-2.13441170032999
189.0719	4946.50060461462	-2.5843219611626	0.0775723992441886	-33.3149675186334	2.34421389106235e-243	9.85976362580824e-240	NA	NA	NA	NA	NA	NA	NA	NA	NA	NA	NA	NA	NA	NA	NA	NA	2	2	4	4	-1.63710726931009
331.231	5606.94023060252	-2.82055898263109	0.0847376228303198	-33.2857931155212	6.19872336757241e-243	2.60718304840096e-239	NA	NA	NA	NA	NA	NA	NA	NA	NA	NA	NA	NA	NA	NA	NA	NA	2	2	0	4	-1.81167821941298
256.0754	55184.808951692	5.47511506378931	0.164679891700596	33.2470164222819	2.25439802594606e-242	9.48199809712912e-239	NA	NA	NA	NA	NA	NA	NA	NA	NA	NA	NA	NA	NA	NA	NA	NA	2	2	4	4	2.10645067342489
231.0633	5016.3215618262	-2.61110457629837	0.0785456871855051	-33.2431310981034	2.56553628322132e-242	1.07906456072289e-238	NA	NA	NA	NA	NA	NA	NA	NA	NA	NA	NA	NA	NA	NA	NA	NA	2	2	4	4	-1.67192216550655
178.9931	14511.1433022891	3.50209919708592	0.10588306914491	33.0751575806043	6.76601288784484e-240	2.84578502062754e-236	NA	NA	NA	NA	NA	NA	NA	NA	NA	NA	NA	NA	NA	NA	NA	NA	2	2	4	4	1.65542532828281
277.2015	9716.46602375296	-3.77694586026517	0.11486482336974	-32.8816581914509	4.02013389897433e-237	1.69086831790861e-233	NA	NA	NA	NA	NA	NA	NA	NA	NA	NA	NA	NA	NA	NA	NA	NA	2	2	4	4	-2.48328710647076
373.0756	4979.18730001298	-2.59684940963623	0.0792608231531604	-32.763341412922	1.96049217788819e-235	8.24583010019774e-232	NA	NA	NA	NA	NA	NA	NA	NA	NA	NA	NA	NA	NA	NA	NA	NA	2	2	4	4	-1.65079371806404
263.0441	5152.48103957849	-2.6622731985688	0.0813347641479592	-32.7322913696013	5.42470254029642e-235	2.28162988844868e-231	NA	NA	NA	NA	NA	NA	NA	NA	NA	NA	NA	NA	NA	NA	NA	NA	2	2	4	4	-1.70130908977741
433.2903	8004.92426681861	-3.45161234487683	0.105489941144344	-32.7198243494507	8.16077983316379e-235	3.43242399782869e-231	NA	NA	NA	NA	NA	NA	NA	NA	NA	NA	NA	NA	NA	NA	NA	NA	2	2	4	4	-2.22305733931668
311.1662	4986.87734218001	-2.59993362786137	0.0795125922222469	-32.6983884589532	1.64634485673431e-234	6.92452646742449e-231	NA	NA	NA	NA	NA	NA	NA	NA	NA	NA	NA	NA	NA	NA	NA	NA	2	2	4	4	-1.65542532828281
172.1198	13749.5380230212	3.42079213868128	0.104660645813459	32.6846075914561	2.58440563355534e-234	1.08700100947338e-230	NA	NA	NA	NA	NA	NA	NA	NA	NA	NA	NA	NA	NA	NA	NA	NA	2	2	4	4	1.63710726931009
200.0323	5219.49479374793	-2.68662041883443	0.0824915451782554	-32.5684336864939	1.14823931583117e-232	4.82949456238589e-229	NA	NA	NA	NA	NA	NA	NA	NA	NA	NA	NA	NA	NA	NA	NA	NA	2	2	4	4	-1.71657087754067
420.1483	33404.2769381396	4.74031755375503	0.145705770685448	32.5334921977009	3.58471964647044e-232	1.50773308330547e-228	NA	NA	NA	NA	NA	NA	NA	NA	NA	NA	NA	NA	NA	NA	NA	NA	2	2	4	4	1.94597181197736
358.0905	37371.0590714825	4.90505582644915	0.150957170230204	32.4930297710876	1.33763450521554e-231	5.62609072893656e-228	NA	NA	NA	NA	NA	NA	NA	NA	NA	NA	NA	NA	NA	NA	NA	NA	2	2	4	4	1.99536196246993
175.0385	22741.2370899071	4.17295053682156	0.12842909654773	32.492251748191	1.37191376976709e-231	5.77026931564036e-228	Tetrahydropteridine,1-Oxo-1H-2-benzopyran-3-carboxaldehyde,Juglone	1	C6H8N4	[M+K]+	136.074896	175.0380554	2.68855820481125	HMDB01216,HMDB30577,HMDB30773	Tetrahydropteridine,Juglone,Lawsone	1	C6H8N4	[M+K]+	136.074896	175.0380554	2.68855820481125	C05650,C03840,C10368	2	2	2	4	1.81167821941298
542.2609	131774.795963068	6.74016670163245	0.208062597284576	32.3948984084518	3.23848943023951e-230	1.36210865435874e-226	NA	NA	NA	NA	NA	NA	NA	NA	NA	NA	NA	NA	NA	NA	NA	NA	2	2	4	4	2.34272383464326
393.1183	5085.45087219468	-2.63722874660056	0.0814657536077195	-32.3722377785831	6.75064107945039e-230	2.83931963801684e-226	NA	NA	NA	NA	NA	NA	NA	NA	NA	NA	NA	NA	NA	NA	NA	NA	2	2	3	4	-1.68155703353193
232.1546	4586.77144095296	-2.43705806190577	0.0753248655458925	-32.3539649788152	1.22015804904867e-229	5.13198475429872e-226	NA	NA	NA	NA	NA	NA	NA	NA	NA	NA	NA	NA	NA	NA	NA	NA	2	2	3	4	-1.54892587278339
389.056	64641.679103025	5.70564928508806	0.176773601190778	32.2765913386038	1.49053599705575e-228	6.2691944036165e-225	Penicillin_V	1	C16H18N2O5S	[M+K]+	350.093645	389.0568044	-2.16086697485164	HMDB14561	Penicillin_V,Penicillin_X	1	C16H18N2O5S	[M+K]+	350.093645	389.0568044	-2.16086697485164	C08126,C17404	0	2	4	4	2.15804682301455
442.2109	4785.85413864171	-2.52044694989622	0.0783051022582371	-32.1875187849728	2.63873683084972e-227	1.10985271105539e-223	NA	NA	NA	NA	NA	NA	NA	NA	NA	NA	NA	NA	NA	NA	NA	NA	2	2	4	4	-1.59567511338106
188.0355	5319.00663138409	-2.72221342080396	0.0846178812375511	-32.1706639423148	4.54122421660281e-227	1.91003890550314e-223	NA	NA	NA	NA	NA	NA	NA	NA	NA	NA	NA	NA	NA	NA	NA	NA	2	2	4	4	-1.74293282415484
230.0807	137353.952420637	6.80026188654225	0.211555732738134	32.1440681305465	1.06896217524277e-226	4.49605490907107e-223	gamma-Fagarine,Pteleine	1	C13H11NO3	[M+H]+	229.073894	230.0811704	-2.24138289586001	HMDB30195,HMDB37614	N-Butyl-1H-pyrazolo[3,4-d]pyrimidin-4-amine,gamma-Fagarine,EPTC,8-Methylthiooctanaldoxime	1	C9H13N5	[M+K]+	191.117095	230.0802544	1.73982770072714	C15344,C10676,C11081,C17251	2	2	0	4	2.36150155472397
601.3051	36018.4559974509	4.85096697244125	0.150972042730155	32.1315581661155	1.59858626986244e-226	6.72365385104142e-223	NA	NA	NA	NA	NA	NA	NA	NA	NA	NA	NA	NA	NA	NA	NA	NA	2	2	4	4	1.97419525565365
315.214	49570.9911682006	5.31850145111792	0.165819299140823	32.0740799091253	1.01362765376059e-225	4.26331791171702e-222	NA	NA	NA	NA	NA	NA	NA	NA	NA	NA	NA	NA	NA	NA	NA	NA	2	2	4	4	2.08521127775513
174.0534	43519.8651598484	5.12817411599237	0.160619193294533	31.9275300218242	1.10810404089552e-223	4.66068559600657e-220	NA	NA	NA	NA	NA	NA	NA	NA	NA	NA	NA	NA	NA	NA	NA	NA	2	2	4	4	2.05991930825452
303.0842	4686.61606192265	-2.47940287139552	0.0778832335215055	-31.834873300566	2.13181478690038e-222	8.96641299370298e-219	Ilicifolinoside_A,(Z)-2-Methyl-2-butene-1,4-diol_4-O-beta-D-Glucopyranoside,Gravolenic_acid	1	C11H20O7	[M+K]+	264.120905	303.0840644	0.400218996104147	HMDB41186,HMDB41187,HMDB33884	NA	NA	NA	NA	NA	NA	NA	NA	2	2	4	4	-1.57288766729485
240.1427	4560.76032589034	-2.42579708155438	0.0762158769010941	-31.8279757471314	2.6558077496799e-222	1.11703273951537e-218	NA	NA	NA	NA	NA	NA	NA	NA	NA	NA	NA	NA	NA	NA	NA	NA	1	2	4	4	-1.54307236938929
138.0776	63038.4513166026	5.66906818546062	0.178319568040707	31.7916213444756	8.45126125051805e-222	3.55460048196789e-218	NA	NA	NA	NA	NA	NA	NA	NA	NA	NA	NA	NA	NA	NA	NA	NA	2	2	4	4	2.14020913966651
145.6077	4235.1785574508	-2.27713706747298	0.0716342188986482	-31.7883980935814	9.36410778537621e-222	3.93854373452923e-218	NA	NA	NA	NA	NA	NA	NA	NA	NA	NA	NA	NA	NA	NA	NA	NA	2	2	1	4	-1.47662067739549
271.1519	9101.14469878345	2.79092070786897	0.0879014561533728	31.7505628461865	3.11894156671081e-221	1.31182682295856e-217	NA	NA	NA	NA	NA	NA	NA	NA	NA	NA	NA	NA	NA	NA	NA	NA	2	2	4	4	1.43570337508858
373.0607	431057.968556466	4.96613747833876	0.156869866904164	31.6576891173924	5.94358566978349e-220	2.49987213271094e-216	NA	NA	NA	NA	NA	NA	NA	NA	NA	NA	NA	NA	NA	NA	NA	NA	0	2	4	4	2.01746233808851
243.1454	5232.03705108292	-2.69127627747337	0.0851683463530232	-31.5994896310187	3.75215969821481e-219	1.57815836906915e-215	NA	NA	NA	NA	NA	NA	NA	NA	NA	NA	NA	NA	NA	NA	NA	NA	0	2	4	4	-1.72174812272725
572.4624	7261.26346887657	-3.28367623034359	0.103932569641302	-31.5942946631302	4.4222141959569e-219	1.85998329081947e-215	NA	NA	NA	NA	NA	NA	NA	NA	NA	NA	NA	NA	NA	NA	NA	NA	0	2	3	4	-2.14020913966651
196.0607	6075.31813395088	-2.96753863070255	0.0939533975289181	-31.5852189356874	5.8921871966462e-219	2.47825393490939e-215	NA	NA	NA	NA	NA	NA	NA	NA	NA	NA	NA	NA	NA	NA	NA	NA	2	2	4	4	-1.90816120980109
300.0804	4360.86216418445	-2.33643114528569	0.0740677035935643	-31.5445333381269	2.13094256640147e-218	8.96274443428457e-215	NA	NA	NA	NA	NA	NA	NA	NA	NA	NA	NA	NA	NA	NA	NA	NA	2	2	4	4	-1.49985714593662
213.0488	7113.25270844643	-3.24778780560933	0.103094914359579	-31.502890572095	7.9297167458565e-218	3.33523886330724e-214	NA	NA	NA	NA	NA	NA	NA	NA	NA	NA	NA	NA	NA	NA	NA	NA	2	2	4	4	-2.11743705679302
379.0691	41718.1665912384	5.06628546965663	0.16129134461422	31.410770874124	1.44219092946164e-216	6.06585504931566e-213	NA	NA	NA	NA	NA	NA	NA	NA	NA	NA	NA	NA	NA	NA	NA	NA	0	2	4	4	2.04059440647485
245.1247	6369.98972056062	-3.05281913102221	0.0975783256713346	-31.2858322790328	7.27299761775942e-215	3.05902279802961e-211	NA	NA	NA	NA	NA	NA	NA	NA	NA	NA	NA	NA	NA	NA	NA	NA	2	2	4	4	-1.97419525565365
216.0993	258211.193755603	7.71390853763933	0.246675132278276	31.2715289392739	1.1381787460578e-214	4.7871798059191e-211	(R)-N-Methylsalsolinol,(S)-N-Methylsalsolinol,(-)-Salsoline,(R)-1,2-dimethyl-5,6-dihydroxy-tetrahydroisoquinoline,2-Isopropylphenyl_methylcarbamate,2-Methylpropyl_2-aminobenzoate,Butyl_2-aminobenzoate,Ethyl_N-ethylanthranilate	1	C11H15NO2	[M+Na]+	193.110279	216.0995004	-1.06015978547042	HMDB03626,HMDB03892,HMDB12469,HMDB12484,HMDB31797,HMDB35072,HMDB36906,HMDB37698	3,4-Methylenedioxymethamphetamine,Butamben,Heliamine,(-)-Salsoline,Isoprocarb,2,3,5-Trimethacarb	1	C11H15NO2	[M+Na]+	193.110279	216.0995004	-1.06015978547042	C07577,C07875,C09460,C09640,C18418,C18957	2	2	4	4	2.52396540513712
325.1607	4421.50249739476	-2.36404472301244	0.0758137557862095	-31.182266311656	1.85352998558628e-213	7.79594711937588e-210	NA	NA	NA	NA	NA	NA	NA	NA	NA	NA	NA	NA	NA	NA	NA	NA	0	2	2	4	-1.50717226413127
385.1289	19525.1745329908	3.9463759575721	0.126613973128466	31.1685658388432	2.84239903421953e-213	1.19551303379274e-209	S-Adenosylhomocysteine,(+)-Zeylenol,Oxyisocyclointegrin,Dulxanthone_F,Isolicopyranocoumarin,Licofuranocoumarin,Gancaonin_D,Licopyranocoumarin,5-Methoxyhinokinin,Piperenol_B,Piperenol_A,Calebin_A,3-O-Methylgancaonin_P,3-O-Methyluralenol,Uralene	1	C14H20N6O5S	[M+H]+	384.121591	385.1288674	0.00415445347593889	HMDB00939,HMDB29541,HMDB30621,HMDB34914,HMDB35479,HMDB36281,HMDB38396,HMDB38874,HMDB38950,HMDB39617,HMDB39634,HMDB40134,HMDB40813,HMDB40837,HMDB40934	S-Adenosyl-L-homocysteine,4-Demethyldeoxypodophyllotoxin	1	C14H20N6O5S	[M+H]+	384.121591	385.1288674	0.00415445347593889	C00021,C10552	1	2	3	4	1.75108266211185
215.1339	121316.900536553	6.62028282310733	0.214024861629783	30.9323074557525	4.39475724718906e-210	1.84843489816772e-206	NA	NA	NA	NA	NA	NA	NA	NA	NA	NA	NA	NA	NA	NA	NA	NA	2	2	4	4	2.31601912512878
217.0829	7456.80394250602	-3.32985640750794	0.107942306175159	-30.8484830971145	5.87028229826021e-209	2.46904073464824e-205	NA	NA	NA	NA	NA	NA	NA	NA	NA	NA	NA	NA	NA	NA	NA	NA	2	2	0	4	-2.15804682301455
318.3004	5998.60470182404	-2.94447438625035	0.0955272912657831	-30.8233840532337	1.27389907195717e-208	5.35801949665185e-205	NA	NA	NA	NA	NA	NA	NA	NA	NA	NA	NA	NA	NA	NA	NA	NA	2	2	4	4	-1.8902351893059
461.3218	4253.5690616709	-2.28600880154481	0.0741967934161615	-30.8100754263441	1.92060770628012e-208	8.07807601261417e-205	NA	NA	NA	NA	NA	NA	NA	NA	NA	NA	NA	NA	NA	NA	NA	NA	2	2	4	4	-1.4801437268705
298.0972	4113.07500857438	-2.217193750161	0.0719695940891229	-30.8073677255336	2.08788199640038e-208	8.78163167686002e-205	5-Methylthioadenosine	1	C11H15N5O3S	[M+H]+	297.089562	298.0968384	1.08454689330554	HMDB01173	5-Methylthioadenosine	1	C11H15N5O3S	[M+H]+	297.089562	298.0968384	1.08454689330554	C00170	2	2	4	4	-1.45415520551396
497.1574	188355.014639125	7.25754470514041	0.236312001547443	30.7117059549062	3.97164461023184e-207	1.67047372306351e-203	Austinol	1	C25H30O8	[M+K]+	458.19407	497.1572294	0.277175894979589	HMDB34464	NA	NA	NA	NA	NA	NA	NA	NA	2	2	4	4	2.41246711559266
233.1288	4041.50301520292	-2.18078978947352	0.0712032834099279	-30.6276576730091	5.24389152026143e-206	2.20558077342196e-202	NA	NA	NA	NA	NA	NA	NA	NA	NA	NA	NA	NA	NA	NA	NA	NA	0	2	4	4	-1.44068714889376
479.1915	154755.442782078	6.97306344962944	0.227827926889213	30.6067107085615	9.9650468306208e-206	4.19129869695911e-202	NA	NA	NA	NA	NA	NA	NA	NA	NA	NA	NA	NA	NA	NA	NA	NA	2	2	4	4	2.37121175832355
353.0973	45698.1051015459	5.1995992761101	0.169916557322903	30.6008982175232	1.19073697600819e-205	5.00823972109045e-202	4-(3-Methyl-1-butenyl)-3,3,4,5-tetrahydroxystilbene,Honyudisin,2,3,4,5-Tetrahydroxy-4-prenylstilbene,Gancaonin_V	1	C19H20O4	[M+(41K)]+	312.13616	353.0974364	-0.500145234061431	HMDB30600,HMDB33535,HMDB35478,HMDB37586	Montanin_A,4-Prenyloxyresveratrol,Butylbenzyl_phthalate,m-(beta-Acetyl-alpha-ethyl-p-hydroxyphenethyl)benzoic_acid	1	C19H20O4	[M+(41K)]+	312.13616	353.0974364	-0.500145234061431	C09136,C10283,C14211,C14935	2	2	4	4	2.07493479692025
314.2328	4430.60847410469	-2.36828187447315	0.077627721077724	-30.5081978653209	2.02877499842401e-204	8.53302764337138e-201	NA	NA	NA	NA	NA	NA	NA	NA	NA	NA	NA	NA	NA	NA	NA	NA	2	2	4	4	-1.51456893360487
298.1479	4905.16337387215	-2.56797524658502	0.0842793129577699	-30.4698170459904	6.54617818403163e-204	2.7533225442037e-200	NA	NA	NA	NA	NA	NA	NA	NA	NA	NA	NA	NA	NA	NA	NA	NA	2	2	3	4	-1.62815057873401
181.0461	5742.31876291507	-2.86466050773388	0.0941156701557217	-30.4376572253491	1.74496898918517e-203	7.33933956851282e-200	NA	NA	NA	NA	NA	NA	NA	NA	NA	NA	NA	NA	NA	NA	NA	NA	1	2	3	4	-1.8430365567378
202.1189	6918.79617436579	-3.19922676734828	0.105254616868714	-30.3951205422061	6.37219855963273e-203	2.68014671418153e-199	NA	NA	NA	NA	NA	NA	NA	NA	NA	NA	NA	NA	NA	NA	NA	NA	1	2	4	4	-2.09043322552474
326.2301	21809.9540025921	4.11087459689731	0.136701723193794	30.0718564539933	1.13098537447733e-198	4.75692448505164e-195	NA	NA	NA	NA	NA	NA	NA	NA	NA	NA	NA	NA	NA	NA	NA	NA	2	2	4	4	1.79074321527989
306.0621	26171.0070634591	4.38077891767778	0.145756351133515	30.0554924955888	1.8507539494274e-198	7.78427111129166e-195	NA	NA	NA	NA	NA	NA	NA	NA	NA	NA	NA	NA	NA	NA	NA	NA	2	2	4	4	1.87976443384123
259.1766	4832.76237792698	-2.53920811448464	0.0846360598455286	-30.0014924976306	9.38324784857584e-198	3.946594045111e-194	NA	NA	NA	NA	NA	NA	NA	NA	NA	NA	NA	NA	NA	NA	NA	NA	2	2	4	4	-1.60846217920273
428.213	3952.20218965793	-2.13414416935397	0.0711807535689315	-29.9820395591523	1.68272754761108e-197	7.07755206525221e-194	NA	NA	NA	NA	NA	NA	NA	NA	NA	NA	NA	NA	NA	NA	NA	NA	2	2	0	4	-1.41611624090689
298.1875	6773.85348849873	-3.1619419943353	0.105472541085301	-29.9788168730863	1.85362054987137e-197	7.79632803275897e-194	NA	NA	NA	NA	NA	NA	NA	NA	NA	NA	NA	NA	NA	NA	NA	NA	0	2	3	4	-2.06487288012211
126.0258	4062.37744388867	-2.19143288706625	0.0733011488926582	-29.8962965815907	2.19847050561762e-196	9.24676694662772e-193	NA	NA	NA	NA	NA	NA	NA	NA	NA	NA	NA	NA	NA	NA	NA	NA	2	2	4	4	-1.44235638447234
341.2183	3962.33204017015	-2.13952233416513	0.0715732974752197	-29.8927450548982	2.44501588549907e-196	1.02837368144091e-192	NA	NA	NA	NA	NA	NA	NA	NA	NA	NA	NA	NA	NA	NA	NA	NA	0	2	4	4	-1.41934306640269
488.3941	3901.02245426996	-2.10668193960139	0.0707779556325465	-29.7646621857591	1.12042909405193e-194	4.71252476958243e-191	NA	NA	NA	NA	NA	NA	NA	NA	NA	NA	NA	NA	NA	NA	NA	NA	2	2	4	4	-1.40493686125307
221.6721	6765.70967408894	-3.15981597347627	0.10616726317008	-29.7626205962778	1.19070468987772e-194	5.0081039256257e-191	NA	NA	NA	NA	NA	NA	NA	NA	NA	NA	NA	NA	NA	NA	NA	NA	0	2	4	4	-2.05991930825452
402.1982	4019.62012899216	-2.1695423321448	0.0729345530211382	-29.7464266561833	1.92886415732108e-194	8.11280264569248e-191	NA	NA	NA	NA	NA	NA	NA	NA	NA	NA	NA	NA	NA	NA	NA	NA	2	2	4	4	-1.42911331347685
446.206	4973.68785550606	-2.59481692148736	0.0874033529772524	-29.6878418630312	1.1021748414334e-193	4.63574738306886e-190	NA	NA	NA	NA	NA	NA	NA	NA	NA	NA	NA	NA	NA	NA	NA	NA	2	2	1	4	-1.64849113148176
305.1708	4889.06257204952	-2.56177282644852	0.0863019715075185	-29.6838273993004	1.24183855771193e-193	5.22317297373638e-190	NA	NA	NA	NA	NA	NA	NA	NA	NA	NA	NA	NA	NA	NA	NA	NA	2	2	4	4	-1.62593169443921
331.209	20944.0873258924	4.05071806798317	0.136658286886992	29.6412179623827	4.40143051685475e-193	1.85124167538911e-189	1,2,3-Tris(1-ethoxyethoxy)propane	1	C15H32O6	[M+Na]+	308.21989	331.2091114	-0.384349329923137	HMDB37162	NA	NA	NA	NA	NA	NA	NA	NA	2	2	4	4	1.77912412366059
176.0503	14392.0843850032	3.48958491368548	0.117958702185547	29.5831070453489	2.46475492682834e-192	1.036675922224e-188	NA	NA	NA	NA	NA	NA	NA	NA	NA	NA	NA	NA	NA	NA	NA	NA	2	2	0	4	1.65310509041561
364.1973	3866.17471881271	-2.08768697973871	0.0707381538690135	-29.5128847100604	1.96758657237272e-191	8.27566912339965e-188	NA	NA	NA	NA	NA	NA	NA	NA	NA	NA	NA	NA	NA	NA	NA	NA	0	2	2	4	-1.3892645746678
361.2165	4067.7643378877	-2.19415769561144	0.0746078040978309	-29.4092249751019	4.18563415016438e-190	1.76047772355914e-186	NA	NA	NA	NA	NA	NA	NA	NA	NA	NA	NA	NA	NA	NA	NA	NA	0	2	4	4	-1.44738835989211
375.0791	20208.3103752256	3.99753587516541	0.135944017235304	29.4057506645998	4.63644003357545e-190	1.95008667812183e-186	3-Hydroxymugineic_acid	1	C12H20N2O9	[M+K]+	336.116883	375.0800424	-2.42828169197615	HMDB33927	3-Epihydroxymugineic_acid	1	C12H20N2O9	[M+K]+	336.116883	375.0800424	-2.42828169197615	C15501	0	2	4	4	1.76213335358696
154.0728	53699.4948421762	3.47099002583079	0.118148717283043	29.378143966773	1.04468295950371e-189	4.39393652767261e-186	NA	NA	NA	NA	NA	NA	NA	NA	NA	NA	NA	NA	NA	NA	NA	NA	2	2	4	4	1.64849113148176
318.1741	4588.49887742488	-2.43788071977329	0.0830741098597613	-29.3458542485585	2.69905389822146e-189	1.13522206959195e-185	NA	NA	NA	NA	NA	NA	NA	NA	NA	NA	NA	NA	NA	NA	NA	NA	2	2	4	4	-1.55088888398794
361.129	16608.309419326	3.70469674955283	0.126432349021678	29.3018106380165	9.83480141005151e-189	4.13651747306767e-185	Gibberellin_A59,Heteroflavanone_A,Edulisin_IV	1	C19H20O7	[M+H]+	360.120905	361.1281814	2.18980417683988	HMDB35051,HMDB40910,HMDB41196	Elephantopin,Goyazensolide,Vernodalin,2,3-Dihydro-2-(4-hydroxyphenyl)-5,6,7,8-tetramethoxy-4H-1-benzopyran-4-one,Columbamine,(S)-cis-N-Methylstylopine,Jatrorrhizine	1	C19H20O7	[M+H]+	360.120905	361.1281814	2.18980417683988	C09403,C09467,C09576,C14940,C01795,C06163,C09553	2	2	3	4	1.70382526606825
328.1253	5958.7885146681	-2.93234254591315	0.100164742176391	-29.2751968626771	2.14625914802149e-188	9.0271659765784e-185	NA	NA	NA	NA	NA	NA	NA	NA	NA	NA	NA	NA	NA	NA	NA	NA	2	2	4	4	-1.87976443384123
489.1785	4217.75471291868	-2.26877165990481	0.0775932993227242	-29.2392729747009	6.14712834219634e-188	2.58548218072778e-184	NA	NA	NA	NA	NA	NA	NA	NA	NA	NA	NA	NA	NA	NA	NA	NA	2	2	0	4	-1.46962904672663
287.1828	12941.6367212751	3.3291428773871	0.113941441177475	29.2180162281925	1.14503064097979e-187	4.81599887596102e-184	NA	NA	NA	NA	NA	NA	NA	NA	NA	NA	NA	NA	NA	NA	NA	NA	2	2	4	4	1.60846217920273
576.3212	6078.42638362094	-2.96843632894283	0.101668312726863	-29.197261657304	2.10082965626805e-187	8.83608953426343e-184	NA	NA	NA	NA	NA	NA	NA	NA	NA	NA	NA	NA	NA	NA	NA	NA	2	2	4	4	-1.91182099675701
231.1171	4020.89370043528	-2.17020393537305	0.0745323123651344	-29.1176251816957	2.14785173755863e-186	9.03386440817159e-183	NA	NA	NA	NA	NA	NA	NA	NA	NA	NA	NA	NA	NA	NA	NA	NA	2	2	4	4	-1.43075500830895
348.2321	4428.9642161115	-2.36752501867621	0.0814433164302388	-29.0696047563846	8.69895224891723e-186	3.65877931589459e-182	NA	NA	NA	NA	NA	NA	NA	NA	NA	NA	NA	NA	NA	NA	NA	NA	2	2	0	4	-1.51271199921078
318.2188	4360.86858568604	-2.33624933499866	0.08051640784582	-29.0158167447351	4.15625664715957e-185	1.74812154579532e-181	NA	NA	NA	NA	NA	NA	NA	NA	NA	NA	NA	NA	NA	NA	NA	NA	2	2	4	4	-1.49804085352287
207.0244	15563.9001233362	3.60730828966335	0.124399781431855	28.9977060099531	7.03270544140959e-185	2.95795590865687e-181	NA	NA	NA	NA	NA	NA	NA	NA	NA	NA	NA	NA	NA	NA	NA	NA	0	2	4	4	1.67913367786598
242.1866	4424.12544671407	-2.36516430550052	0.0817310185769043	-28.9383926284368	3.92836000210143e-184	1.65226821688386e-180	NA	NA	NA	NA	NA	NA	NA	NA	NA	NA	NA	NA	NA	NA	NA	NA	2	2	4	4	-1.50901369966438
438.1551	8004.52955042278	2.59131195705196	0.0896241535903408	28.9130982357332	8.17232611376956e-184	3.43728036345148e-180	NA	NA	NA	NA	NA	NA	NA	NA	NA	NA	NA	NA	NA	NA	NA	NA	2	2	4	4	1.38771601389881
320.1897	4556.24826610156	-2.42392745610355	0.083857867776802	-28.9051882711247	1.02748262074524e-183	4.32159190285449e-180	NA	NA	NA	NA	NA	NA	NA	NA	NA	NA	NA	NA	NA	NA	NA	NA	2	2	4	4	-1.54113290186978
219.0957	64284.0466438866	5.69753997655799	0.197326413867989	28.8736812516627	2.55593919097539e-183	1.07502802372425e-179	NA	NA	NA	NA	NA	NA	NA	NA	NA	NA	NA	NA	NA	NA	NA	NA	2	2	4	4	2.14607941740575
353.2182	4142.76554122226	-2.231851490928	0.0773532556723825	-28.8527156553133	4.68459074886376e-183	1.9703388689721e-179	NA	NA	NA	NA	NA	NA	NA	NA	NA	NA	NA	NA	NA	NA	NA	NA	2	2	4	4	-1.45756374348154
344.201	4543.38059747869	-2.41832364104005	0.083870003490413	-28.8341902992347	7.99850407036169e-183	3.36417081199413e-179	NA	NA	NA	NA	NA	NA	NA	NA	NA	NA	NA	NA	NA	NA	NA	NA	0	2	4	4	-1.53727126457241
198.1334	74023.3961801344	5.9028715076584	0.204951464561251	28.8013141076837	2.06519671172128e-182	8.68621736949972e-179	NA	NA	NA	NA	NA	NA	NA	NA	NA	NA	NA	NA	NA	NA	NA	NA	2	2	4	4	2.19593163680342
339.2471	3849.55541940829	-2.07845190044449	0.0722066726096286	-28.7847622017046	3.32802362435594e-182	1.39976673640411e-178	NA	NA	NA	NA	NA	NA	NA	NA	NA	NA	NA	NA	NA	NA	NA	NA	0	2	3	4	-1.38771601389881
340.1978	6573.15708735511	-3.1087858067781	0.108085178399077	-28.762369205699	6.34382147802865e-182	2.66821131365885e-178	NA	NA	NA	NA	NA	NA	NA	NA	NA	NA	NA	NA	NA	NA	NA	NA	2	2	0	4	-2.02200280838434
425.2751	4022.59213568033	-2.17093077782693	0.0755558740190259	-28.7327862461132	1.48640620643603e-181	6.25182450426994e-178	NA	NA	NA	NA	NA	NA	NA	NA	NA	NA	NA	NA	NA	NA	NA	NA	0	2	3	4	-1.43240056834069
199.1322	62369.6666101489	5.65349141335037	0.196980315827124	28.7007937296234	3.72920482130703e-181	1.56850354784174e-177	NA	NA	NA	NA	NA	NA	NA	NA	NA	NA	NA	NA	NA	NA	NA	NA	2	2	4	4	2.13441170033
389.2106	5015.49842437973	-2.6106891340632	0.0912161239131687	-28.6209172464771	3.69033959422252e-180	1.55215683332999e-176	NA	NA	NA	NA	NA	NA	NA	NA	NA	NA	NA	NA	NA	NA	NA	NA	2	2	4	4	-1.6695375399719
150.065	3721.92231204938	-2.0062699690158	0.0702510923250098	-28.5585590574733	2.19924368596237e-179	9.25001894315772e-176	NA	NA	NA	NA	NA	NA	NA	NA	NA	NA	NA	NA	NA	NA	NA	NA	2	2	3	4	-1.35445737097083
315.1237	14083.4595625056	3.45688598054348	0.121189060465684	28.5247362035812	5.78145651597256e-179	2.43168061061806e-175	NA	NA	NA	NA	NA	NA	NA	NA	NA	NA	NA	NA	NA	NA	NA	NA	2	2	4	4	1.64391200207905
338.2438	17127.336602293	-4.68293553520759	0.164413120538654	-28.4827361701137	1.91687894036504e-178	8.06239282317537e-175	NA	NA	NA	NA	NA	NA	NA	NA	NA	NA	NA	NA	NA	NA	NA	NA	2	2	0	4	-3.23021591101028
265.1478	5174.34542625651	-2.67025371754457	0.0939391440316153	-28.4253571295678	9.82937949764009e-178	4.13423701670742e-174	NA	NA	NA	NA	NA	NA	NA	NA	NA	NA	NA	NA	NA	NA	NA	NA	2	2	4	4	-1.70635227599977
238.1917	4666.86521454391	-2.47103485705785	0.086948092868899	-28.4196556304426	1.15608779611199e-177	4.86250527044704e-174	NA	NA	NA	NA	NA	NA	NA	NA	NA	NA	NA	NA	NA	NA	NA	NA	2	2	4	4	-1.56681256917171
420.272	3893.26675958728	-2.10249999577765	0.0740594033769461	-28.3893725834705	2.73540760863003e-177	1.15051244018979e-173	NA	NA	NA	NA	NA	NA	NA	NA	NA	NA	NA	NA	NA	NA	NA	NA	2	2	4	4	-1.40019901241878
392.1171	22167.6277156875	4.13498722000919	0.145958616773048	28.3298602811419	1.48221076763276e-176	6.2341784886634e-173	NA	NA	NA	NA	NA	NA	NA	NA	NA	NA	NA	NA	NA	NA	NA	NA	2	2	4	4	1.79961890385959
325.1872	4444.67754736741	-2.37459942983702	0.0839565171567599	-28.2836819612619	5.48666812736737e-176	2.30769261437072e-172	NA	NA	NA	NA	NA	NA	NA	NA	NA	NA	NA	NA	NA	NA	NA	NA	2	2	4	4	-1.51643110528126
213.1545	24889.7351611483	4.30654494060901	0.152363386910596	28.264959370692	9.32174863106242e-176	3.92072747422485e-172	NA	NA	NA	NA	NA	NA	NA	NA	NA	NA	NA	NA	NA	NA	NA	NA	1	2	4	4	1.84953068196389
488.2818	9129.70878681592	2.79558424912431	0.098978696135605	28.2443026456344	1.67220406438925e-175	7.03329029482119e-172	NA	NA	NA	NA	NA	NA	NA	NA	NA	NA	NA	NA	NA	NA	NA	NA	0	2	4	4	1.4390219179443
370.368	8454.63125156309	-3.54438053373609	0.125570231257947	-28.2262802117104	2.78332966625709e-175	1.17066845762773e-171	NA	NA	NA	NA	NA	NA	NA	NA	NA	NA	NA	NA	NA	NA	NA	NA	2	2	4	4	-2.29909269853564
264.986	5538.59777719403	-2.79773357609819	0.0992249428487233	-28.1958698667488	6.5707745804227e-175	2.76366778852579e-171	NA	NA	NA	NA	NA	NA	NA	NA	NA	NA	NA	NA	NA	NA	NA	NA	2	2	4	4	-1.79664459564504
188.0337	87003.2427965888	6.13774781942899	0.21772130025316	28.1908467949264	7.57176884668068e-175	3.1846859769139e-171	6-Methyladenine,1-Methyladenine,3-Methyladenine,7-Methyladenine_	1	C6H7N5	[M+K]+	149.070145	188.0333044	2.2543878669159	HMDB02099,HMDB11599,HMDB11600,HMDB11614	3-Methyladenine,1-Methyladenine,7-Methyladenine,6-Methylaminopurine	1	C6H7N5	[M+K]+	149.070145	188.0333044	2.2543878669159	C00913,C02216,C02241,C08434	0	2	4	4	2.24453100303966
318.1359	10309.9494356551	2.98278472417885	0.105890595195094	28.1685518783167	1.42033796749599e-174	5.97394149128812e-171	NA	NA	NA	NA	NA	NA	NA	NA	NA	NA	NA	NA	NA	NA	NA	NA	2	2	3	4	1.51086026635502
170.1041	2416301.20798693	7.9094884478011	0.280873959023152	28.1602768562434	1.79364358663069e-174	7.54406492536868e-171	NA	NA	NA	NA	NA	NA	NA	NA	NA	NA	NA	NA	NA	NA	NA	NA	2	2	4	4	2.55360270039883
283.1518	7864.18960030028	2.56358584287281	0.0912147229943341	28.1049567297601	8.52080194484069e-174	3.58384929799999e-170	NA	NA	NA	NA	NA	NA	NA	NA	NA	NA	NA	NA	NA	NA	NA	NA	2	2	4	4	1.37392628100757
274.1167	15993.190219602	3.64811698011084	0.129885515784971	28.0871732160682	1.40523350521021e-173	5.91041212291413e-170	NA	NA	NA	NA	NA	NA	NA	NA	NA	NA	NA	NA	NA	NA	NA	NA	2	2	3	4	1.68643358777211
247.0791	8700.10787260298	2.7209725229194	0.0969596569060272	28.0629347271366	2.7775285988281e-173	1.1682285286671e-169	NA	NA	NA	NA	NA	NA	NA	NA	NA	NA	NA	NA	NA	NA	NA	NA	2	2	4	4	1.41130347230345
188.0707	2166589.69351117	2.32740134977548	0.082975658408158	28.0492061699225	4.08458036706121e-173	1.71797450238595e-169	NA	NA	NA	NA	NA	NA	NA	NA	NA	NA	NA	NA	NA	NA	NA	NA	2	2	4	4	1.27860355716099
435.2232	4181.18661165149	-2.25095359486838	0.0803338999585218	-28.0199715939423	9.27978597437836e-173	3.90307798082354e-169	NA	NA	NA	NA	NA	NA	NA	NA	NA	NA	NA	NA	NA	NA	NA	NA	0	2	4	4	-1.46270852659794
315.0405	26653.2959147128	4.40770958462953	0.157381556208572	28.0065192568573	1.35334053727715e-172	5.69215029978771e-169	Biotin_sulfone,Glutamyl-Glutamate	1	C10H16N2O5S	[M+K]+	276.077995	315.0411544	-2.18542876177008	HMDB04818,HMDB28818	Biotin_sulfone	1	C10H16N2O5S	[M+K]+	276.077995	315.0411544	-2.18542876177008	C20387	2	2	4	4	1.88672191760775
310.2125	4544.68864110619	-2.41870212219122	0.0863939179082989	-27.9962083066832	1.80699269999755e-172	7.60021129618969e-169	NA	NA	NA	NA	NA	NA	NA	NA	NA	NA	NA	NA	NA	NA	NA	NA	2	2	4	4	-1.53919921410863
287.1797	5828.82759309754	-2.8920663292641	0.103324842145887	-27.9900386896379	2.148114890204e-172	9.03497122819801e-169	NA	NA	NA	NA	NA	NA	NA	NA	NA	NA	NA	NA	NA	NA	NA	NA	2	2	1	4	-1.86611632269349
289.1759	4064.53762618952	-2.19263759096028	0.0783612266638392	-27.9811545111008	2.75532760602443e-172	1.15889079109388e-168	NA	NA	NA	NA	NA	NA	NA	NA	NA	NA	NA	NA	NA	NA	NA	NA	2	2	0	4	-1.44402964866108
425.2968	5727.70995705908	-2.85994404563651	0.10245950927154	-27.9129196105853	1.85957862638504e-171	7.82138770257547e-168	NA	NA	NA	NA	NA	NA	NA	NA	NA	NA	NA	NA	NA	NA	NA	NA	0	2	4	4	-1.83343874246356
407.2154	5825.13129870958	-2.89090243701731	0.103952041482692	-27.8099630924387	3.28697492170024e-170	1.38250165206712e-166	NA	NA	NA	NA	NA	NA	NA	NA	NA	NA	NA	NA	NA	NA	NA	NA	2	2	4	4	-1.86275802156927
340.2005	5582.39558770486	-2.81234209381629	0.101237359312709	-27.7796864014333	7.63382840325593e-170	3.21078822640944e-166	NA	NA	NA	NA	NA	NA	NA	NA	NA	NA	NA	NA	NA	NA	NA	NA	2	2	4	4	-1.80561573880571
384.2059	4668.36372479817	-2.47165101907043	0.0890342500714234	-27.7606765608479	1.29510773363585e-169	5.44722312767238e-166	NA	NA	NA	NA	NA	NA	NA	NA	NA	NA	NA	NA	NA	NA	NA	NA	2	2	4	4	-1.5688311725377
236.0677	25505.9928092326	4.34271294806149	0.156469165609055	27.7544328376618	1.54053341405266e-169	6.4794835395055e-166	Metanephrine,Tenuazonic_acid,Desglymidodrine	1	C10H15NO3	[M+K]+	197.105194	236.0683534	-2.95338189120837	HMDB04063,HMDB36074,HMDB60558	L-Metanephrine,Tenuazonic_acid,Ecgonone_methyl_ester,Benzyl_nicotinate,Fenamic_acid,Salicylanilide	1	C10H15NO3	[M+K]+	197.105194	236.0683534	-2.95338189120837	C05588,C08511,C20371,C12865,C13697,C18915	2	2	4	4	1.85942059849659
261.0146	5012.15260149302	-2.60939472328473	0.0941893083651594	-27.7037252802458	6.29670543792221e-169	2.64839430719008e-165	NA	NA	NA	NA	NA	NA	NA	NA	NA	NA	NA	NA	NA	NA	NA	NA	2	2	3	4	-1.66479656921624
138.1118	4038.84160629271	-2.17946452865236	0.0790228415743427	-27.5801842256201	1.92366134802552e-167	8.09091962979533e-164	NA	NA	NA	NA	NA	NA	NA	NA	NA	NA	NA	NA	NA	NA	NA	NA	0	2	2	4	-1.43736066785943
433.1118	4739.92727976829	-2.50142290010198	0.0909327586006121	-27.5084902140552	1.38958522545461e-166	5.8445954582621e-163	NA	NA	NA	NA	NA	NA	NA	NA	NA	NA	NA	NA	NA	NA	NA	NA	0	2	4	4	-1.58314375633998
324.096	4521.68080584904	-2.40880459312163	0.0884869330357293	-27.2221503275405	3.551850244073e-163	1.4939082126571e-159	NA	NA	NA	NA	NA	NA	NA	NA	NA	NA	NA	NA	NA	NA	NA	NA	0	2	4	4	-1.52961603375409
410.4103	4970.05802499878	-2.59320979260933	0.0953120801689179	-27.2075668479115	5.28509411086792e-163	2.22291058303105e-159	NA	NA	NA	NA	NA	NA	NA	NA	NA	NA	NA	NA	NA	NA	NA	NA	2	2	4	4	-1.639367085717
463.1967	19934.1865489831	3.97717923337357	0.146433043921715	27.1603944496286	1.90859912796503e-162	8.02756793222093e-159	13-Hydroxy-5-O-methylmelledonal,Retrocalamin	1	C24H30O9	[M+H]+	462.188985	463.1962614	0.914731044499999	HMDB35864,HMDB38159	NA	NA	NA	NA	NA	NA	NA	NA	2	2	4	4	1.7565811943408
197.1229	34102.5789177101	4.77063973235617	0.176239741632052	27.069034987104	2.28035348850262e-161	9.59116677264203e-158	NA	NA	NA	NA	NA	NA	NA	NA	NA	NA	NA	NA	NA	NA	NA	NA	2	2	4	4	1.96190777386331
444.1519	5654.34640464405	-2.83602348760199	0.105039839576933	-26.9995032268193	1.4978798762759e-160	6.30008275961642e-157	NA	NA	NA	NA	NA	NA	NA	NA	NA	NA	NA	NA	NA	NA	NA	NA	2	2	0	4	-1.82400690818515
401.0476	5175.69005175418	-2.67072736326147	0.0989383506770776	-26.9938536976262	1.74504075864133e-160	7.33964143084543e-157	NA	NA	NA	NA	NA	NA	NA	NA	NA	NA	NA	NA	NA	NA	NA	NA	0	2	4	4	-1.70889022954324
323.2433	5746.47114782925	-2.86594627869596	0.106280638136828	-26.9658361949829	3.71999162367815e-160	1.56462847691903e-156	NA	NA	NA	NA	NA	NA	NA	NA	NA	NA	NA	NA	NA	NA	NA	NA	0	2	4	4	-1.84627388636703
133.106	3732.75088006667	-2.01257377901592	0.0747546909046982	-26.9223744310798	1.20175536058333e-159	5.0545830466135e-156	NA	NA	NA	NA	NA	NA	NA	NA	NA	NA	NA	NA	NA	NA	NA	NA	0	2	4	4	-1.36039297073807
489.3681	3761.69271396178	-2.02902534251981	0.0755841718713233	-26.8445799204373	9.75769354343729e-159	4.10408590436972e-155	NA	NA	NA	NA	NA	NA	NA	NA	NA	NA	NA	NA	NA	NA	NA	NA	2	2	1	4	-1.36637688983904
246.0756	38347.7311237416	4.94280487475618	0.185320748039442	26.6716216454307	1.00479304424381e-156	4.22615954408946e-153	NA	NA	NA	NA	NA	NA	NA	NA	Haplopine,Tetrahomomethionine	1	C13H11NO4	[M+H]+	245.068809	246.0760854	-1.86649588171893	C10694,C17225	2	2	1	4	2.00850421064605
193.0345	18881.7506059158	3.89637592869364	0.146292374885332	26.6341696328857	2.73023428387505e-156	1.14833653979785e-152	NA	NA	NA	NA	NA	NA	NA	NA	NA	NA	NA	NA	NA	NA	NA	NA	2	2	4	4	1.74024176206727
248.1437	5146.18933657268	-2.65987571327353	0.100376311662446	-26.4990381616969	9.94290085432179e-155	4.18198409932774e-151	NA	NA	NA	NA	NA	NA	NA	NA	NA	NA	NA	NA	NA	NA	NA	NA	2	2	4	4	-1.69880363883812
353.1837	14236.7862870407	-4.39326272012845	0.166169856086503	-26.4383855387191	4.96272761259909e-154	2.08732323385918e-150	NA	NA	NA	NA	NA	NA	NA	NA	NA	NA	NA	NA	NA	NA	NA	NA	2	2	4	4	-3.00559188275765
361.1792	7364.36007035548	-3.30810403269821	0.125230633227922	-26.416092831515	8.95248698139968e-154	3.76541602437671e-150	NA	NA	NA	NA	NA	NA	NA	NA	NA	NA	NA	NA	NA	NA	NA	NA	2	2	4	4	-2.14607941740575
395.2288	3882.87462342173	-2.09683216837581	0.0795410880269329	-26.3616229094807	3.77652225164869e-153	1.58840525904344e-149	NA	NA	NA	NA	NA	NA	NA	NA	NA	NA	NA	NA	NA	NA	NA	NA	2	2	3	4	-1.39705782489193
155.0455	4024.57624766902	-2.17208665126754	0.0826756942665363	-26.2723726790246	3.9685397457463e-152	1.6691678170609e-148	NA	NA	NA	NA	NA	NA	NA	NA	NA	NA	NA	NA	NA	NA	NA	NA	2	2	4	4	-1.4340500162925
336.2282	8322.8957405377	-3.51778934462128	0.133996452366151	-26.2528543293727	6.6309105819512e-152	2.78896099076867e-148	NA	NA	NA	NA	NA	NA	NA	NA	NA	NA	NA	NA	NA	NA	NA	NA	1	2	2	4	-2.27487626804787
213.0922	26009.4795607772	4.37155475696174	0.167969128504231	26.025941766148	2.51934856581083e-149	1.05963800678004e-145	(+/-)-Isobutyl_3-methylthiobutyrate,3-Mercaptoheptyl_acetate,(S)-3-Methylthiohexyl_acetate	1	C9H18O2S	[M+Na]+	190.102752	213.0919734	0.915567099503553	HMDB32346,HMDB32372,HMDB32427	NA	NA	NA	NA	NA	NA	NA	NA	2	2	1	4	1.87631954026922
341.2433	5363.72188530721	-2.73782481760076	0.105909773300279	-25.8505398726367	2.39932894256112e-147	1.00915775324121e-143	NA	NA	NA	NA	NA	NA	NA	NA	NA	NA	NA	NA	NA	NA	NA	NA	2	2	0	4	-1.75382530012664
405.2723	3673.18273278329	-1.97771838798531	0.0768745253440874	-25.726576900906	5.89569775689251e-146	2.47973047654899e-142	NA	NA	NA	NA	NA	NA	NA	NA	NA	NA	NA	NA	NA	NA	NA	NA	2	2	4	4	-1.34710433036516
189.1223	4820.80440986847	-2.53450310972873	0.0988112991336549	-25.6499320619244	4.23542893652976e-145	1.78142141070442e-141	NA	NA	NA	NA	NA	NA	NA	NA	NA	NA	NA	NA	NA	NA	NA	NA	2	2	4	4	-1.60631271134765
268.1295	6600.07502832427	-3.11600923968721	0.12161636310709	-25.6216282092188	8.75983170649652e-145	3.68438521575244e-141	NA	NA	NA	NA	NA	NA	NA	NA	NA	NA	NA	NA	NA	NA	NA	NA	1	2	3	4	-2.03121085037441
435.2695	4232.34325733284	-2.27555847401733	0.088820022620424	-25.6198817212873	9.1613265980012e-145	3.85325396711931e-141	NA	NA	NA	NA	NA	NA	NA	NA	NA	NA	NA	NA	NA	NA	NA	NA	2	2	4	4	-1.47311586080154
303.1567	78689.8439276784	5.99175568555447	0.23406401223668	25.5987908106767	1.57357671883032e-144	6.61846367940032e-141	Prehumulinic_acid,6b-Hydroxy-8a-methoxy-7(11)-eremophilen-12,8-olide,3b-Hydroxy-6b-methoxy-7(11)-eremophilen-12,8a-olide,Methyl_(3b,11x)-3-Hydroxy-8-oxo-6-eremophilen-12-oate	1	C16H24O4	[M+Na]+	280.16746	303.1566814	0.0339758303785274	HMDB30148,HMDB36979,HMDB40755,HMDB41229	1-(3,4-Dihydroxyphenyl)-5-hydroxy-3-decanone,3,4-Epoxy-6-methylcyclohexylmethyl-3,4-epoxy-6-methylcyclo-hexanecarboxylate	1	C16H24O4	[M+Na]+	280.16746	303.1566814	0.0339758303785274	C17748,C19417	2	2	4	4	2.20929130852178
365.1822	4881.41921927708	-2.55869547457627	0.100135753869192	-25.5522665552476	5.18125443262249e-144	2.17923561436102e-140	NA	NA	NA	NA	NA	NA	NA	NA	NA	NA	NA	NA	NA	NA	NA	NA	2	2	0	4	-1.62372078657517
193.1338	6224.10045087534	-3.01102770986474	0.118009500141906	-25.5151297670441	1.33930609215543e-143	5.63312142360572e-140	NA	NA	NA	NA	NA	NA	NA	NA	NA	NA	NA	NA	NA	NA	NA	NA	2	2	4	4	-1.94990955631619
365.1793	4260.49802567031	-2.28926191723266	0.0904338354404118	-25.3142190208342	2.22764217092423e-141	9.3694629709073e-138	NA	NA	NA	NA	NA	NA	NA	NA	NA	NA	NA	NA	NA	NA	NA	NA	2	2	4	4	-1.48191216215968
303.1401	11488.5630655216	3.14816221162317	0.124996928262069	25.1859166092683	5.71485353205222e-140	2.40366739558116e-136	Glyceryl_5-hydroxydecanoate	1	C13H26O5	[M+(41K)]+	262.178025	303.1393014	2.48697544814518	HMDB32297	NA	NA	NA	NA	NA	NA	NA	NA	2	2	4	4	1.55483293422714
340.1243	9077.47641203457	2.78660611748566	0.110859991359795	25.1362649708475	1.99718786294821e-139	8.40017215156019e-136	NA	NA	NA	NA	NA	NA	NA	NA	NA	NA	NA	NA	NA	NA	NA	NA	2	2	4	4	1.43240056834069
391.1977	3457.78405420847	-1.84398024804704	0.0734070212883032	-25.1199437831005	3.01171025947376e-139	1.26672533513466e-135	NA	NA	NA	NA	NA	NA	NA	NA	NA	NA	NA	NA	NA	NA	NA	NA	2	2	4	4	-1.29618788722844
170.0793	4643.26782765043	-2.46101093493321	0.0980876838304705	-25.0899077114176	6.40932597952639e-139	2.6957625069888e-135	NA	NA	NA	NA	NA	NA	NA	NA	NA	NA	NA	NA	NA	NA	NA	NA	2	2	4	4	-1.55880132012674
175.0515	20311.6882344669	4.00505599326978	0.159980650087978	25.0346275694421	2.56719401425443e-138	1.07976180239541e-134	2,3,6-Trimethylphenol,Benzyl_ethyl_ether,p-Isopropylphenol,1-Phenyl-1-propanol,2-Phenyl-1-propanol,2-Isopropylphenol,1-Methoxy-2,4-dimethylbenzene,Nona-2,4,6-trienal,2,4,6-Trimethylphenol,(2-Methoxyethyl)benzene,2-Propylphenol,4-Propylphenol,3-Phenyl-1-propanol,4-Ethyl-2-methylphenol,3-Ethyl-5-methylphenol,3-Ethyl-4-methylphenol,2-Ethyl-5-methylphenol,2-Ethyl-4-methylphenol,2-(1-Pentenyl)furan,6-…	1	C9H12O	[M+K]+	136.088815	175.0519744	-2.55181354868335	HMDB29667,HMDB31312,HMDB31446,HMDB31627,HMDB31628,HMDB32029,HMDB32149,HMDB32441,HMDB32544,HMDB32621,HMDB32624,HMDB32625,HMDB33962,HMDB38984,HMDB38985,HMDB38986,HMDB38987,HMDB38988,HMDB39782,HMDB59896	4-Propylphenol	1	C9H12O	[M+K]+	136.088815	175.0519744	-2.55181354868335	C14311	0	2	4	4	1.76774037076753
331.0144	25794.1856382666	4.35925506635673	0.174940473970256	24.9185049487057	4.68894307878485e-137	1.97216945893691e-133	NA	NA	NA	NA	NA	NA	NA	NA	NA	NA	NA	NA	NA	NA	NA	NA	2	2	4	4	1.86949580308544
214.1126	21280.4897640003	4.07431366185833	0.163889278771441	24.8601598127741	2.00798205362564e-136	8.44557251754945e-133	NA	NA	NA	NA	NA	NA	NA	NA	Simetryn,Desmetryn	1	C8H15N5S	[M+H]+	213.104817	214.1120934	2.34923675735274	C14457,C19100	2	2	4	4	1.78200639596732
238.0937	3933.02371572914	-2.12389638712301	0.0857047708909753	-24.7815420897025	1.41773590606398e-135	5.96299722090509e-132	NA	NA	NA	NA	NA	NA	NA	NA	NA	NA	NA	NA	NA	NA	NA	NA	2	2	4	4	-1.40970645863002
199.0315	10112.2505868087	-3.84268833105527	0.155168573447974	-24.7646043632905	2.15834604504078e-135	9.0780034654415e-132	NA	NA	NA	NA	NA	NA	NA	NA	NA	NA	NA	NA	NA	NA	NA	NA	2	2	4	4	-2.53850538505156
455.1109	9623.06594581813	2.87672922896994	0.116250591999265	24.7459318657761	3.42923338347302e-135	1.44233556108875e-131	8-Acetoxypinoresinol,4-Methylliquiritigenin_7-rhamnoside	1	C22H24O8	[M+K]+	416.14712	455.1102794	1.28738028243442	HMDB33280,HMDB40545	1-Acetoxypinoresinol,Lophotoxin	1	C22H24O8	[M+K]+	416.14712	455.1102794	1.28738028243442	C10544,C13680	2	2	3	4	1.48546300280924
270.0523	100001.398251349	6.33992261614288	0.257063231657769	24.6628915977501	2.6766420493988e-134	1.12579564597713e-130	Tinidazole	1	C8H13N3O4S	[M+Na]+	247.062679	270.0519004	1.34011276883074	HMDB15047	3-Nitrofluoranthene,1-Nitropyrene,4-Nitropyrene,2-Nitropyrene	1	C16H9NO2	[M+Na]+	247.063329	270.0525504	-1.06682939897286	C14406,C14421,C19276,C19476	1	2	4	4	2.267092442884
399.0435	3791.92863573251	-2.04611642818263	0.0832641617295358	-24.5737948438004	2.40848928116507e-133	1.01301059165803e-129	NA	NA	NA	NA	NA	NA	NA	NA	NA	NA	NA	NA	NA	NA	NA	NA	0	2	3	4	-1.37696807574229
171.1075	134962.758759081	6.77475748129079	0.276008979952391	24.5454241469222	4.84004641860351e-133	2.03572352366463e-129	NA	NA	NA	NA	NA	NA	NA	NA	NA	NA	NA	NA	NA	NA	NA	NA	1	2	2	4	2.3520090352111
183.0421	4659.36139660646	-2.46780187968213	0.100554938332631	-24.5418267924223	5.28758975940583e-133	2.22396025280609e-129	NA	NA	NA	NA	NA	NA	NA	NA	NA	NA	NA	NA	NA	NA	NA	NA	2	2	4	4	-1.56480033007321
185.0607	26285.1031916378	4.38711240097585	0.179050966089935	24.502031442669	1.40530402519218e-132	5.9107087299583e-129	Ethyl_4-(methylthio)butyrate,Ethyl_3-(methylthio)butanoate,3-Mercapto-3-methyl-1-butyl_acetate	1	C7H14O2S	[M+Na]+	162.071452	185.0606734	0.410676123731594	HMDB37620,HMDB38084,HMDB39227	7-Mercaptoheptanoic_acid	1	C7H14O2S	[M+Na]+	162.071452	185.0606734	0.410676123731594	C16593	2	2	4	4	1.88323178067021
382.3792	5482.49421620918	-2.77874419322621	0.11340940820997	-24.5018842535669	1.41038973779481e-132	5.93209923716498e-129	NA	NA	NA	NA	NA	NA	NA	NA	NA	NA	NA	NA	NA	NA	NA	NA	2	2	4	4	-1.78490354877445
581.4151	6197.76216261575	-3.00337732516299	0.122772600610054	-24.4629282937666	3.66631704103773e-132	1.54205294746047e-128	NA	NA	NA	NA	NA	NA	NA	NA	NA	NA	NA	NA	NA	NA	NA	NA	2	2	0	4	-1.94597181197736
350.9491	8743.44596762081	2.72851264013434	0.111605370845875	24.4478614197014	5.30297526885791e-132	2.23043139808164e-128	NA	NA	NA	NA	NA	NA	NA	NA	NA	NA	NA	NA	NA	NA	NA	NA	2	2	4	4	1.41450834289832
488.3577	3452.68360192508	-1.84062879168905	0.0753736970636021	-24.4200412530632	1.04767596381284e-131	4.40652510379681e-128	NA	NA	NA	NA	NA	NA	NA	NA	NA	NA	NA	NA	NA	NA	NA	NA	2	2	4	4	-1.29482099566026
341.1819	3898.6564818511	-2.10538525287278	0.0862897939984847	-24.3990065952614	1.75221236368592e-131	7.36980520166296e-128	NA	NA	NA	NA	NA	NA	NA	NA	NA	NA	NA	NA	NA	NA	NA	NA	2	2	4	4	-1.40177480041758
406.1568	3789.69552165639	-2.04509038048346	0.0844112386243962	-24.2277025406945	1.13622037834031e-129	4.77894291129932e-126	NA	NA	NA	NA	NA	NA	NA	NA	NA	NA	NA	NA	NA	NA	NA	NA	2	2	4	4	-1.37544558758377
235.0904	12241.4887106324	3.24469435768471	0.134338484859252	24.1531260463761	6.92277042367838e-129	2.91171724019913e-125	NA	NA	NA	NA	NA	NA	NA	NA	NA	NA	NA	NA	NA	NA	NA	NA	2	2	1	4	1.58729321684824
339.0646	4653.02905490536	-2.46531747627834	0.102707743869911	-24.0032288062028	2.573076757146e-127	1.08223608405561e-123	NA	NA	NA	NA	NA	NA	NA	NA	NA	NA	NA	NA	NA	NA	NA	NA	2	2	4	4	-1.56279440714095
142.0726	18043.8559887416	3.82858010514953	0.159560578853848	23.99452378934	3.17203857476301e-127	1.33415942454532e-123	NA	NA	NA	NA	NA	NA	NA	NA	NA	NA	NA	NA	NA	NA	NA	NA	2	2	0	4	1.72697193312692
287.0739	11796.410792158	3.18839262807197	0.133080956558974	23.9582935869495	7.57270601709319e-127	3.1850801507894e-123	NA	NA	NA	NA	NA	NA	NA	NA	NA	NA	NA	NA	NA	NA	NA	NA	2	2	4	4	1.574925657733
402.4022	5887.43040864216	2.10441394471832	0.0879859055166287	23.9176255828907	2.008056678625e-126	8.44588639029676e-123	NA	NA	NA	NA	NA	NA	NA	NA	NA	NA	NA	NA	NA	NA	NA	NA	2	2	2	4	1.19126065321397
426.1496	3956.36322157111	-2.13607463941865	0.0894720321780268	-23.8742161927025	5.67621749468106e-126	2.38741707826285e-122	NA	NA	NA	NA	NA	NA	NA	NA	NA	NA	NA	NA	NA	NA	NA	NA	0	2	2	4	-1.41772780841108
282.9982	9282.94615648109	2.82116157430932	0.118449604562229	23.8173996843289	2.20540217818084e-125	9.27592156142862e-122	Fucose_1-phosphate	1	C6H13O8P	[M+K]+	244.034808	282.9979674	0.854423097973671	HMDB01265	L-Fuculose_1-phosphate,L-Rhamnulose_1-phosphate,L-Fucose_1-phosphate,2-Deoxy-D-glucose_6-phosphate	1	C6H13O8P	[M+K]+	244.034808	282.9979674	0.854423097973671	C01099,C01131,C02985,C06369	2	2	4	4	1.45415520551396
379.1995	11968.0824444415	-4.11655473396676	0.172874204438655	-23.8124290858417	2.48306144298085e-125	1.04437564291775e-121	NA	NA	NA	NA	NA	NA	NA	NA	NA	NA	NA	NA	NA	NA	NA	NA	2	2	4	4	-2.77749313972393
378.1016	30166.6764037017	4.5902281776699	0.192960118671615	23.7884813155701	4.39497900133592e-125	1.84852816796189e-121	NA	NA	NA	NA	NA	NA	NA	NA	NA	NA	NA	NA	NA	NA	NA	NA	2	2	4	4	1.91921835033797
363.3664	7802.55711434939	2.55110414513962	0.107262263828282	23.7837992047579	4.91370505035647e-125	2.06670434417993e-121	NA	NA	NA	NA	NA	NA	NA	NA	NA	NA	NA	NA	NA	NA	NA	NA	2	2	1	4	1.36637688983904
206.0622	14820.0911401727	3.53359054876771	0.148900921042876	23.7311530648638	1.72011434523951e-124	7.23480093607738e-121	NA	NA	NA	NA	NA	NA	NA	NA	NA	NA	NA	NA	NA	NA	NA	NA	2	2	1	4	1.66244004925535
457.1331	3637.74048471354	-1.95655684836281	0.0824550814717157	-23.7287601132741	1.8207998666144e-124	7.65828423898015e-121	NA	NA	NA	NA	NA	NA	NA	NA	NA	NA	NA	NA	NA	NA	NA	NA	2	2	4	4	-1.34272723964355
407.2767	3572.08612315867	-1.91630189969637	0.0809076056046054	-23.6850650241872	5.13966645081774e-124	2.16174370921394e-120	NA	NA	NA	NA	NA	NA	NA	NA	NA	NA	NA	NA	NA	NA	NA	NA	2	2	4	4	-1.32547088371828
233.0616	9391.99446564946	2.83915589269835	0.120508580878073	23.5597819840806	9.96597567202008e-123	4.19168936765165e-119	1,9-Nonanedithiol	1	C9H20S2	[M+(41K)]+	192.100644	233.0619204	-1.55580971514355	HMDB31710	D-Mycinose	1	C8H16O5	[M+(41K)]+	192.099775	233.0610514	2.17282122844711	C11913	2	2	4	4	1.46962904672663
148.043	33906.3174416174	4.76211528536979	0.202558218244987	23.5098596671609	3.2336714714172e-122	1.36008222087808e-118	Thiomorpholine_3-carboxylate	1	C5H9NO2S	[M+H]+	147.035401	148.0426774	2.10952683020223	HMDB59611	Thiomorpholine_3-carboxylate	1	C5H9NO2S	[M+H]+	147.035401	148.0426774	2.10952683020223	C03901	2	2	1	4	1.95387776984182
466.1862	13201.0438223773	3.35902707526936	0.143148103758056	23.4653969356568	9.20575201527466e-122	3.87193929762452e-118	(E)-Squamosamide	1	C26H27NO7	[M+H]+	465.178754	466.1860304	0.422792591519515	HMDB41088	NA	NA	NA	NA	NA	NA	NA	NA	1	2	4	4	1.61713524722794
372.2931	7727.1971559923	2.53592430874438	0.108113914543449	23.4560400430717	1.14701192375597e-121	4.8243321513176e-118	NA	NA	NA	NA	NA	NA	NA	NA	NA	NA	NA	NA	NA	NA	NA	NA	2	2	4	4	1.36188438162569
583.5116	6544.84208217808	-3.10093385288768	0.132267492803162	-23.4444139460814	1.50725307397104e-121	6.33950642912221e-118	NA	NA	NA	NA	NA	NA	NA	NA	NA	NA	NA	NA	NA	NA	NA	NA	2	2	4	4	-2.00850421064604
227.082	5435.12244493342	-2.76269868173221	0.117842881848989	-23.4439164961402	1.5249662496412e-121	6.41400804599087e-118	NA	NA	NA	NA	NA	NA	NA	NA	NA	NA	NA	NA	NA	NA	NA	NA	0	2	2	4	-1.77625655607404
422.1605	19288.9754678953	3.92811422914582	0.167757954023693	23.4153680044944	2.98042915739307e-121	1.25356850359952e-117	NA	NA	NA	NA	NA	NA	NA	NA	NA	NA	NA	NA	NA	NA	NA	NA	2	2	3	4	1.7483531329449
265.1761	10788.3604248691	-3.94859302962937	0.168995809808101	-23.3650351101195	9.69400770096649e-121	4.07729963902651e-117	NA	NA	NA	NA	NA	NA	NA	NA	NA	NA	NA	NA	NA	NA	NA	NA	2	2	3	4	-2.62063644633454
215.0831	32462.4357823131	4.69815709357134	0.201356499885378	23.3325325790117	2.0734303207749e-120	8.72084792917922e-117	4-Methyl-1-phenyl-2-pentanone,(S)-4-(4-Methylphenyl)-2-pentanone,Rhubafuran,3-(4-Isopropylphenyl)propanal	1	C12H16O	[M+K]+	176.120115	215.0832744	-0.728555023295227	HMDB31569,HMDB34177,HMDB36021,HMDB36171	1-Methylphenanthrene	1	C15H12	[M+Na]+	192.0939	215.0831214	-0.017202651492158	C19457	2	2	4	4	1.94206401234964
372.1693	5537.00431181356	-2.7971364554379	0.120028918747108	-23.3038544763639	4.05175985993907e-120	1.70417019709037e-116	NA	NA	NA	NA	NA	NA	NA	NA	NA	NA	NA	NA	NA	NA	NA	NA	0	2	3	4	-1.79368609705285
287.1103	4838.04940221666	-2.54139410579372	0.109206397951174	-23.2714763372194	8.62399009872234e-120	3.62725023552261e-116	NA	NA	NA	NA	NA	NA	NA	NA	NA	NA	NA	NA	NA	NA	NA	NA	0	2	4	4	-1.61713524722794
132.1042	4729.24754274538	-2.49694552357321	0.107505332730363	-23.2262480395819	2.47293943585898e-119	1.04011832672229e-115	NA	NA	NA	NA	NA	NA	NA	NA	NA	NA	NA	NA	NA	NA	NA	NA	1	2	4	4	-1.57902137674935
99.0193	3149.1796373179	-1.62831021695314	0.0701370736058771	-23.2161128664014	3.13050095679968e-119	1.31668870242994e-115	NA	NA	NA	NA	NA	NA	NA	NA	NA	NA	NA	NA	NA	NA	NA	NA	0	2	2	4	-1.24073883184157
264.092	5529.93242834002	-2.79475905624387	0.121212125264375	-23.0567614431992	1.25823386172419e-117	5.29213162241194e-114	NA	NA	NA	NA	NA	NA	NA	NA	NA	NA	NA	NA	NA	NA	NA	NA	2	2	0	4	-1.79074321527989
452.1352	3169.8805225726	-1.64385337662333	0.0716139065696763	-22.9543877071412	1.33205633997125e-116	5.60262896591906e-113	NA	NA	NA	NA	NA	NA	NA	NA	NA	NA	NA	NA	NA	NA	NA	NA	2	2	4	4	-1.24457349859608
400.1642	8249.48624067451	-3.50274107183112	0.152857868480413	-22.9150197281467	3.29144560541544e-116	1.38438202163773e-112	NA	NA	NA	NA	NA	NA	NA	NA	NA	NA	NA	NA	NA	NA	NA	NA	0	2	3	4	-2.25944359964014
329.1392	14965.0357090543	3.54818114427066	0.154943590965598	22.8998251696545	4.66485070639679e-116	1.96203620711049e-112	Acutilobin	1	C19H20O5	[M+H]+	328.131075	329.1383514	2.61045240193	HMDB40670	Decursin,Libanorin,(-)-Deltoin	1	C19H20O5	[M+H]+	328.131075	329.1383514	2.61045240193	C09258,C09272,C17482	2	2	4	4	1.66479656921624
157.0918	58269.2419525313	5.55432343373472	0.243110410895994	22.8469172227714	1.56824658234519e-115	6.59604512534387e-112	NA	NA	NA	NA	NA	NA	NA	NA	NA	NA	NA	NA	NA	NA	NA	NA	2	2	4	4	2.11743705679302
289.0458	5583.17843423274	-2.81268953351092	0.123155493242051	-22.8385227444369	1.90042392892023e-115	7.99318304503851e-112	NA	NA	NA	NA	NA	NA	NA	NA	NA	NA	NA	NA	NA	NA	NA	NA	2	2	4	4	-1.80863866986803
424.1664	3801.94361745338	-2.05171226545444	0.0898892932508496	-22.8248792626373	2.59653061569326e-115	1.09210077696059e-111	NA	NA	NA	NA	NA	NA	NA	NA	NA	NA	NA	NA	NA	NA	NA	NA	2	2	2	4	-1.37849376238014
178.0252	9410.17940633566	-3.72378719384707	0.163265263016891	-22.8082025841701	3.80154823403405e-115	1.59893118723472e-111	NA	NA	NA	NA	NA	NA	NA	NA	NA	NA	NA	NA	NA	NA	NA	NA	2	2	4	4	-2.41246711559266
340.1873	4506.12015381498	-2.40168307246371	0.105568054166173	-22.7500932117519	1.43196347417287e-114	6.02283837237109e-111	NA	NA	NA	NA	NA	NA	NA	NA	NA	NA	NA	NA	NA	NA	NA	NA	2	2	4	4	-1.52393289296406
260.1372	4795.06993038077	-2.52406623718717	0.110972453135736	-22.7449800906884	1.60894934712646e-114	6.76724095401387e-111	NA	NA	NA	NA	NA	NA	NA	NA	NA	NA	NA	NA	NA	NA	NA	NA	0	2	2	4	-1.59778819868726
238.0019	7227.5807099608	2.43086014199501	0.107138653314825	22.6889182081836	5.76378682077989e-114	2.42424873682002e-110	NA	NA	NA	NA	NA	NA	NA	NA	NA	NA	NA	NA	NA	NA	NA	NA	2	2	4	4	1.31839591010576
367.1159	20572.8173090219	4.02399726130774	0.177597496966015	22.6579615706958	1.16446659593888e-113	4.89774650251891e-110	Cymorcin_monoglucoside,3-Hydroxy-4-isopropylbenzyl_alcohol_3-glucoside,Perilloside_B,Dehydrocyanaropicrin,Diosbulbin_D,Diosbulbin_B	1	C16H24O7	[M+K]+	328.152205	367.1153644	1.58778426774108	HMDB29777,HMDB39385,HMDB40465,HMDB35029,HMDB35109,HMDB36777	Rhododendrin,Calaxin,Deoxyelephantopin,Echinone,2,3-Dihydro-2-(4-methoxyphenyl)-5,6,7-trimethoxy-4H-1-benzopyran-4-one	1	C16H24O7	[M+K]+	328.152205	367.1153644	1.58778426774108	C09965,C09353,C09388,C10338,C15118	2	2	4	4	1.77340352058664
355.1159	12477.3844778279	3.27359160921315	0.144488576531429	22.6564043178949	1.20636843353065e-113	5.07398563142992e-110	10-Hydroxy-8-nor-2-fenchanone_glucoside,Glucosyl_(E)-2,6-Dimethyl-2,5-heptadienoate,3,3-Dihydroxy-4,5,7-trimethoxyflavan,Byssochlamic_acid,5-Hydroxy-3-methoxysativan,5,8-Dihydroxy-3,4,7-trimethoxyflavan	1	C15H24O7	[M+K]+	316.152205	355.1153644	1.39222362533301	HMDB33643,HMDB35136,HMDB30664,HMDB34262,HMDB39571,HMDB40308	NA	NA	NA	NA	NA	NA	NA	NA	0	2	4	4	1.5893782365866
425.3874	6089.24225903925	2.15845221797285	0.0954732702071611	22.6079217071895	3.62195819449008e-113	1.52339561660253e-109	NA	NA	NA	NA	NA	NA	NA	NA	NA	NA	NA	NA	NA	NA	NA	NA	0	2	4	4	1.21439221841234
116.0403	3238.09739689797	-1.69363513397249	0.0749803517225009	-22.5877192499785	5.72267784941358e-113	2.40695830346335e-109	NA	NA	NA	NA	NA	NA	NA	NA	NA	NA	NA	NA	NA	NA	NA	NA	2	2	4	4	-1.25748985830956
415.0716	20227.4451010442	3.99882731801119	0.177263487882467	22.5586631842795	1.1040906728266e-112	4.64380536990867e-109	Portulacaxanthin_II	1	C18H18N2O7	[M+(41K)]+	374.111403	415.0726794	-2.58557128236444	HMDB12281	Portulacaxanthin_II	1	C18H18N2O7	[M+(41K)]+	374.111403	415.0726794	-2.58557128236444	C08565	2	2	4	4	1.76492992631698
491.3481	3732.98982102271	-2.01239070026903	0.0895283303828491	-22.4776971899673	6.86070679499056e-112	2.88561327797303e-108	NA	NA	NA	NA	NA	NA	NA	NA	NA	NA	NA	NA	NA	NA	NA	NA	2	2	4	4	-1.35890457965711
183.1243	4853.81762930342	-2.5475006703293	0.113707981033712	-22.4038862283028	3.60700577060698e-111	1.51710662711729e-107	NA	NA	NA	NA	NA	NA	NA	NA	NA	NA	NA	NA	NA	NA	NA	NA	2	2	4	4	-1.6193226295306
382.1577	12784.8181506111	-4.22237419383278	0.188761041700279	-22.3688858452964	7.90873129711351e-111	3.32641238356594e-107	NA	NA	NA	NA	NA	NA	NA	NA	NA	NA	NA	NA	NA	NA	NA	NA	2	2	3	4	-2.91183737200304
230.1171	41611.2945358512	5.06242747212354	0.226500936885268	22.3505807160872	1.19183664055364e-110	5.01286491016861e-107	NA	NA	NA	NA	NA	NA	NA	NA	NA	NA	NA	NA	NA	NA	NA	NA	2	2	4	4	2.03588022094905
305.0011	7517.39332223862	2.49268214368331	0.111590826376988	22.3376976819067	1.59031181676121e-110	6.68885150129764e-107	NA	NA	NA	NA	NA	NA	NA	NA	NA	NA	NA	NA	NA	NA	NA	NA	1	2	4	4	1.34710433036516
190.0307	25329.3253405009	4.33235951198366	0.193966566209432	22.335599359458	1.666779242747e-110	7.0104734949939e-107	NA	NA	NA	NA	NA	NA	NA	NA	NA	NA	NA	NA	NA	NA	NA	NA	0	2	4	4	1.85610375876995
264.0982	4768.62718223794	-2.51329897016377	0.112847257200172	-22.2716885861532	6.95311932099827e-110	2.92448198641187e-106	NA	NA	NA	NA	NA	NA	NA	NA	NA	NA	NA	NA	NA	NA	NA	NA	2	2	4	4	-1.59147018882801
342.0621	6839.21803388863	2.34356764041134	0.105575153199658	22.1980984103269	3.58289606204018e-109	1.5069660836941e-105	NA	NA	NA	NA	NA	NA	NA	NA	NA	NA	NA	NA	NA	NA	NA	NA	2	2	3	4	1.28397188305817
382.1904	51100.7630333075	-1.51277995332423	0.0681734813502477	-22.190152583703	4.27540433110746e-109	1.7982350616638e-105	NA	NA	NA	NA	NA	NA	NA	NA	NA	NA	NA	NA	NA	NA	NA	NA	2	2	4	4	-1.19607735879937
210.1354	17453.3655720841	3.77884735536834	0.170311310355246	22.1878825750691	4.4967271475308e-109	1.89132343825145e-105	Minoxidil	1	C9H15N5O	[M+H]+	209.12766	210.1349364	2.07533315246344	HMDB14494	NA	NA	NA	NA	NA	NA	NA	NA	2	2	1	4	1.72435414612289
293.0585	24075.153864415	4.25722670191017	0.191915812110597	22.1827824142849	5.03658140082332e-109	2.11838613718629e-105	NA	NA	NA	NA	NA	NA	NA	NA	NA	NA	NA	NA	NA	NA	NA	NA	2	2	4	4	1.82400690818515
253.0824	9242.10356111901	-3.69380601025296	0.166582499435817	-22.174034023761	6.11745280925682e-109	2.57300065157342e-105	NA	NA	NA	NA	NA	NA	NA	NA	NA	NA	NA	NA	NA	NA	NA	NA	2	2	4	4	-2.37121175832356
477.3162	3087.59538634953	-1.58086733552007	0.0715012367143296	-22.1096502405426	2.55239547495524e-108	1.07353753676617e-104	NA	NA	NA	NA	NA	NA	NA	NA	NA	NA	NA	NA	NA	NA	NA	NA	2	2	4	4	-1.21686513189771
349.1984	7369.05745228704	2.46136280208244	0.111344146577039	22.1059020860105	2.77337373757567e-108	1.16648099402433e-104	NA	NA	NA	NA	NA	NA	NA	NA	NA	NA	NA	NA	NA	NA	NA	NA	2	2	4	4	1.33548873467609
405.2592	3542.48261721699	-1.89784578450813	0.0859049989412106	-22.0923788824784	3.74164428158616e-108	1.57373558483514e-104	NA	NA	NA	NA	NA	NA	NA	NA	NA	NA	NA	NA	NA	NA	NA	NA	2	2	4	4	-1.31418240979272
177.0955	4836.67487134105	-2.54064134374619	0.115348148294302	-22.0258528751058	1.62815669504224e-107	6.84802705934768e-104	NA	NA	NA	NA	NA	NA	NA	NA	NA	NA	NA	NA	NA	NA	NA	NA	2	2	4	4	-1.61495557508156
272.0493	25603.3872472371	4.34825305107245	0.197794770882697	21.9836602942915	4.12801051238259e-107	1.73624122150812e-103	Brassica_oleracea_Alkaloid	1	C13H9N3O2S	[M+H]+	271.041549	272.0488254	1.67947793689468	HMDB33602	NA	NA	NA	NA	NA	NA	NA	NA	2	2	4	4	1.86275802156927
598.3226	21815.4419264224	4.11112866413796	0.187518061207109	21.9239076901362	1.53682225576051e-106	6.46387440772871e-103	NA	NA	NA	NA	NA	NA	NA	NA	NA	NA	NA	NA	NA	NA	NA	NA	2	2	3	4	1.79368609705285
377.0566	11620.4423794317	3.16546443643463	0.144592187498485	21.8923614836922	3.07181730841285e-106	1.29200635991845e-102	NA	NA	NA	NA	NA	NA	NA	NA	NA	NA	NA	NA	NA	NA	NA	NA	2	2	4	4	1.56279440714095
401.1777	3504.53254360993	-1.87389494531573	0.0858159815323622	-21.8362001092892	1.0514501556663e-105	4.42239935473245e-102	NA	NA	NA	NA	NA	NA	NA	NA	NA	NA	NA	NA	NA	NA	NA	NA	2	2	4	4	-1.30999211260717
204.065	36290.8348898965	4.86189338143429	0.22281376933436	21.8204350474338	1.48440544509622e-105	6.24340930207469e-102	Indolepyruvate	1	C11H9NO3	[M+H]+	203.058244	204.0655204	-2.38305814256367	HMDB60484	Indolepyruvate,Anibine	1	C11H9NO3	[M+H]+	203.058244	204.0655204	-2.38305814256367	C00331,C10127	2	2	2	4	1.98255557599539
295.188	33955.449537335	4.76422197227037	0.218413694517783	21.8128354212811	1.75270355153099e-105	7.37187113773933e-102	7(14)-Bisabolene-2,3,10,11-tetrol	1	C15H28O4	[M+Na]+	272.19876	295.1879814	-0.0223586338941439	HMDB35918	NA	NA	NA	NA	NA	NA	NA	NA	2	2	4	4	1.95787699122687
427.3204	7266.78353024246	2.43933494758334	0.11197131410295	21.7853560720073	3.19452935703453e-105	1.34361904756872e-101	NA	NA	NA	NA	NA	NA	NA	NA	NA	NA	NA	NA	NA	NA	NA	NA	2	2	4	4	1.32405058268537
451.255	3096.60443742651	-1.58784420409378	0.0729720057337418	-21.7596349192794	5.59923443509169e-105	2.35503800339956e-101	NA	NA	NA	NA	NA	NA	NA	NA	NA	NA	NA	NA	NA	NA	NA	NA	2	2	4	4	-1.22058851596966
232.093	15939.8599855613	3.64298252233576	0.167453648899666	21.7551695425792	6.17179212810151e-105	2.5958557690795e-101	NA	NA	NA	NA	NA	NA	NA	NA	NA	NA	NA	NA	NA	NA	NA	NA	2	2	0	4	1.68155703353193
418.1968	3619.38111443169	-1.94516591231922	0.0897243122200877	-21.6793627522923	3.21297204824874e-104	1.35137604349342e-100	NA	NA	NA	NA	NA	NA	NA	NA	NA	NA	NA	NA	NA	NA	NA	NA	0	2	2	4	-1.33837572401402
156.1135	3613.89683121139	-1.94212751323915	0.0896558187382437	-21.6620353321331	4.68089764842689e-104	1.96878555092835e-100	NA	NA	NA	NA	NA	NA	NA	NA	NA	NA	NA	NA	NA	NA	NA	NA	2	2	4	4	-1.33548873467609
335.194	16070.9605508445	3.65525820285107	0.168886071585559	21.6433372422858	7.02316289435664e-104	2.9539423133664e-100	Oseltamivir	1	C16H28N2O4	[M+Na]+	312.204908	335.1941294	-0.304897941374322	HMDB14343	Oseltamivir	1	C16H28N2O4	[M+Na]+	312.204908	335.1941294	-0.304897941374322	C08092	2	2	4	4	1.68888697978158
189.1601	5704.03011026586	-2.8520986545029	0.132327748495029	-21.5532923890867	4.93127242879139e-103	2.07409318354966e-99	NA	NA	NA	NA	NA	NA	NA	NA	NA	NA	NA	NA	NA	NA	NA	NA	2	2	4	4	-1.83027668230117
384.7462	6410.16655616081	-3.06383900600503	0.142194898249866	-21.5467576102571	5.67870745791013e-103	2.388464356797e-99	NA	NA	NA	NA	NA	NA	NA	NA	NA	NA	NA	NA	NA	NA	NA	NA	2	2	4	4	-1.98255557599539
440.1695	5256.99735440916	-2.70013065325791	0.125330057811334	-21.5441586831672	6.00647967623157e-103	2.526325351823e-99	NA	NA	NA	NA	NA	NA	NA	NA	NA	NA	NA	NA	NA	NA	NA	NA	0	2	4	4	-1.73489713388651
448.2648	2922.22198290809	-1.44593449360319	0.0674156302322766	-21.4480601697455	4.7609597259217e-102	2.00245966072267e-98	NA	NA	NA	NA	NA	NA	NA	NA	NA	NA	NA	NA	NA	NA	NA	NA	2	2	4	4	-1.16758106717295
246.1119	168322.62742267	7.09471005674777	0.331494443659874	21.4021990185369	1.27452886343526e-101	5.36066839960871e-98	N-Phenylacetyl_pyroglutamic_acid	1	C14H15NO3	[M+H]+	245.105194	246.1124704	-2.21727895021582	HMDB59782	NA	NA	NA	NA	NA	NA	NA	NA	2	2	4	4	2.39133083214193
289.0062	6930.85142376673	2.36459740487695	0.110726405435138	21.3553162462417	3.48008071013061e-101	1.46372194668093e-97	NA	NA	NA	NA	NA	NA	NA	NA	NA	NA	NA	NA	NA	NA	NA	NA	2	2	3	4	1.29209444635865
229.1493	9131.56576040725	2.79565128467257	0.131022063092339	21.3372558689013	5.12135913657231e-101	2.15404365284231e-97	NA	NA	NA	NA	NA	NA	NA	NA	NA	NA	NA	NA	NA	NA	NA	NA	2	2	4	4	1.44068714889376
430.1929	4077.84819455874	-2.19931621080581	0.103428787807628	-21.2640625248013	2.44323374435482e-100	1.02762411287564e-96	NA	NA	NA	NA	NA	NA	NA	NA	NA	NA	NA	NA	NA	NA	NA	NA	0	2	2	4	-1.45076347886894
485.2955	3558.8433169909	-1.90831815416002	0.0899132826820553	-21.2239849022983	5.73513160196394e-100	2.41219635178603e-96	NA	NA	NA	NA	NA	NA	NA	NA	NA	NA	NA	NA	NA	NA	NA	NA	2	2	4	4	-1.32121796560106
183.0379	4919.72597728931	-2.57371600148079	0.122262431303588	-21.0507510282536	2.2508502524128e-98	9.46707616164824e-95	NA	NA	NA	NA	NA	NA	NA	NA	NA	NA	NA	NA	NA	NA	NA	NA	2	2	4	4	-1.63037750822616
134.1088	3472.25019558099	-1.85318638094847	0.0880352784275266	-21.0504971876027	2.26293703749592e-98	9.51791317970785e-95	NA	NA	NA	NA	NA	NA	NA	NA	NA	NA	NA	NA	NA	NA	NA	NA	2	2	4	4	-1.30030316335556
285.113	22004.2891954032	4.12389000538144	0.196017614905977	21.038364370261	2.92286920146472e-98	1.22935878613606e-94	NA	NA	NA	NA	NA	NA	NA	NA	NA	NA	NA	NA	NA	NA	NA	NA	2	2	0	4	1.79664459564504
79.0098	2885.99929937994	-1.41458340409363	0.0672601183999162	-21.0315330651483	3.37564088432161e-98	1.41979455594567e-94	NA	NA	NA	NA	NA	NA	NA	NA	NA	NA	NA	NA	NA	NA	NA	NA	2	2	4	4	-1.15138726255106
611.1284	11650.9536243586	3.1694290826375	0.150837393041779	21.0122239500628	5.07036842914776e-98	2.13259696129955e-94	NA	NA	NA	NA	NA	NA	NA	NA	NA	NA	NA	NA	NA	NA	NA	NA	2	2	4	4	1.56480033007321
561.4482	8618.13056664263	-3.57664681841695	0.170950174898146	-20.922159456976	3.36525608326011e-97	1.4154267086192e-93	NA	NA	NA	NA	NA	NA	NA	NA	NA	NA	NA	NA	NA	NA	NA	NA	2	2	4	4	-2.30747327808826
310.9765	43195.7283978964	5.11711325143239	0.244815032797592	20.9019568486348	5.13943879071388e-97	2.16164795537426e-93	NA	NA	NA	NA	NA	NA	NA	NA	NA	NA	NA	NA	NA	NA	NA	NA	2	2	4	4	2.05016115683608
584.3017	8006.11255043905	-3.45185071614312	0.165219451635065	-20.8925201117816	6.2625982983029e-97	2.6340488442662e-93	NA	NA	NA	NA	NA	NA	NA	NA	NA	NA	NA	NA	NA	NA	NA	NA	0	2	2	4	-2.23010145867492
228.1096	37111.1919164824	4.89466976918888	0.234408142048974	20.8809716522827	7.9753481573204e-97	3.35443143496896e-93	NA	NA	NA	NA	NA	NA	NA	NA	NA	NA	NA	NA	NA	NA	NA	NA	2	2	4	4	1.99105680834471
270.1313	4773.72202438476	-2.5153586312576	0.12047064006878	-20.8794327798169	8.23637761866448e-97	3.46422042641028e-93	NA	NA	NA	NA	NA	NA	NA	NA	NA	NA	NA	NA	NA	NA	NA	NA	1	2	4	4	-1.59356912904248
488.2169	3007.15675139389	-1.51698365494902	0.0727918935761921	-20.840008144055	1.87806844637928e-96	7.89915588547127e-93	NA	NA	NA	NA	NA	NA	NA	NA	NA	NA	NA	NA	NA	NA	NA	NA	0	2	3	4	-1.19970818055303
357.0886	4802.16300247279	-2.52672732273589	0.121452450483094	-20.8042514801923	3.96094698835152e-96	1.66597430330065e-92	NA	NA	NA	NA	NA	NA	NA	NA	NA	NA	NA	NA	NA	NA	NA	NA	2	2	4	4	-1.59990844250857
366.1678	5239.95437337013	-2.69383312067493	0.129515915491589	-20.799243941953	4.39684970812122e-96	1.84931498723578e-92	NA	NA	NA	NA	NA	NA	NA	NA	NA	NA	NA	NA	NA	NA	NA	NA	2	2	4	4	-1.72435414612289
372.9311	24599.2297506704	4.2890690934891	0.206289469233609	20.7915077266111	5.16619339357267e-96	2.17290094133667e-92	NA	NA	NA	NA	NA	NA	NA	NA	NA	NA	NA	NA	NA	NA	NA	NA	2	2	2	4	1.83981842823317
399.1443	8834.42302029376	2.74447208303709	0.132029978063227	20.7867343712108	5.70645819953836e-96	2.40013631872583e-92	NA	NA	NA	NA	NA	NA	NA	NA	NA	NA	NA	NA	NA	NA	NA	NA	0	2	4	4	1.42258473873317
328.1005	7899.42038538591	2.57032983214978	0.123822377836669	20.7582011996267	1.03363855683465e-95	4.34748377004655e-92	NA	NA	NA	NA	NA	NA	NA	NA	NA	NA	NA	NA	NA	NA	NA	NA	2	2	1	4	1.37544558758377
494.3662	4765.34636270649	-2.51174963814386	0.121253647814949	-20.7148377257661	2.54561997808282e-95	1.07068776278164e-91	NA	NA	NA	NA	NA	NA	NA	NA	NA	NA	NA	NA	NA	NA	NA	NA	2	2	1	4	-1.58729321684824
271.0975	13517.5716498863	3.39477917132749	0.164171630540808	20.6782326528922	5.43974888902114e-95	2.28795838272229e-91	NA	NA	NA	NA	NA	NA	NA	NA	NA	NA	NA	NA	NA	NA	NA	NA	2	2	4	4	1.63037750822616
414.1798	3874.78943725864	-2.09206709243964	0.101229065195348	-20.66666414831	6.91324567672459e-95	2.90771113163036e-91	NA	NA	NA	NA	NA	NA	NA	NA	NA	NA	NA	NA	NA	NA	NA	NA	2	2	3	4	-1.39393036204315
498.1605	30319.5314125349	4.59764197047509	0.222475409025925	20.6658434323378	7.03178009814234e-95	2.95756670927867e-91	NA	NA	NA	NA	NA	NA	NA	NA	NA	NA	NA	NA	NA	NA	NA	NA	2	2	4	4	1.92295676090455
479.1658	2852.41053045355	-1.38493100615375	0.06714630473284	-20.6255729435011	1.61802951550364e-94	6.80543214220832e-91	NA	NA	NA	NA	NA	NA	NA	NA	NA	NA	NA	NA	NA	NA	NA	NA	2	2	4	4	-1.13548989722611
234.9817	9144.47360570921	2.79783384082763	0.135951021423264	20.579719163102	4.17090704805497e-94	1.75428350441192e-90	NA	NA	NA	NA	NA	NA	NA	NA	NA	NA	NA	NA	NA	NA	NA	NA	2	2	4	4	1.44402964866108
330.1162	9206.07854118079	2.80820998244906	0.136925056867074	20.509102181168	1.78559894726665e-93	7.51022917220351e-90	NA	NA	NA	NA	NA	NA	NA	NA	NA	NA	NA	NA	NA	NA	NA	NA	2	2	4	4	1.44738835989211
338.1057	18216.0814014131	3.84272389929455	0.187446322606066	20.5003963047616	2.1354732796644e-93	8.98180061426848e-90	Benzyl_glycinate_4-methylbenzenesulfonate_salt	1	C16H19NO5S	[M+H]+	337.098396	338.1056724	0.0819270489575464	HMDB33374	NA	NA	NA	NA	NA	NA	NA	NA	2	2	4	4	1.72960160852579
356.9572	10970.769551801	3.07766181239504	0.150134276496637	20.4993948364881	2.17987364994357e-93	9.16854857166267e-90	NA	NA	NA	NA	NA	NA	NA	NA	NA	NA	NA	NA	NA	NA	NA	NA	2	2	4	4	1.53343241630367
456.1196	2834.08491377709	-1.36845302347012	0.0669834807693627	-20.4297090529227	9.10427770810219e-93	3.82925920402778e-89	NA	NA	NA	NA	NA	NA	NA	NA	NA	NA	NA	NA	NA	NA	NA	NA	2	2	1	4	-1.13100018014566
393.063	21440.1834932365	4.08534127224474	0.200006527877085	20.4260396678423	9.81469638916806e-93	4.12806130128409e-89	NA	NA	NA	NA	NA	NA	NA	NA	NA	NA	NA	NA	NA	NA	NA	NA	2	2	4	4	1.78490354877445
260.0912	56320.7763498926	5.50471014754466	0.269502729981522	20.4254337160966	9.93722125980341e-93	4.17959526187332e-89	Dihydrozeatin	1	C10H15N5O	[M+K]+	221.12766	260.0908194	1.28032200744379	HMDB12215	Dihydrozeatin,Kokusaginine,Maculosidine,Skimmianine,Pentahomomethionine	1	C10H15N5O	[M+K]+	221.12766	260.0908194	1.28032200744379	C02029,C10701,C10716,C10740,C17229	0	2	2	4	2.11191200194744
377.1531	14421.7131627768	-4.41361521944333	0.216431708806383	-20.3926459934376	1.94345473891626e-92	8.17417063188181e-89	NA	NA	NA	NA	NA	NA	NA	NA	NA	NA	NA	NA	NA	NA	NA	NA	0	2	2	4	-3.06462658698994
255.0819	14016.7332796506	3.44954140660054	0.169162488074072	20.3918814736875	1.97406483207135e-92	8.3029166836921e-89	5-Hexyltetrahydro-2-oxo-3-furancarboxylic_acid,alpha-Carboxy-delta-decalactone,2-Carboxy-5,7-dimethyl-4-octanolide	1	C11H18O4	[M+(41K)]+	214.12051	255.0817864	0.351259889073253	HMDB30984,HMDB30985,HMDB30986	NA	NA	NA	NA	NA	NA	NA	NA	2	2	4	4	1.6416353051457
498.328	2857.41577262006	-1.38928319812036	0.0681362272699797	-20.389787544525	2.06038724490369e-92	8.66598875206492e-89	NA	NA	NA	NA	NA	NA	NA	NA	NA	NA	NA	NA	NA	NA	NA	NA	2	2	4	4	-1.13774336262356
473.081	3076.50256217216	-1.57208839657884	0.0773461640592237	-20.325356993465	7.67289048512058e-92	3.22721773804172e-88	NA	NA	NA	NA	NA	NA	NA	NA	NA	NA	NA	NA	NA	NA	NA	NA	2	2	4	4	-1.21315854193859
605.4357	8796.46710381448	-3.61108691330121	0.178383013608184	-20.2434460560966	4.05780174908159e-91	1.70671141566371e-87	NA	NA	NA	NA	NA	NA	NA	NA	NA	NA	NA	NA	NA	NA	NA	NA	2	2	4	4	-2.32473753898727
398.1315	15285.3670071584	-4.50515206590627	0.223660978656232	-20.1427718548559	3.1141082365839e-90	1.30979392430719e-86	NA	NA	NA	NA	NA	NA	NA	NA	NA	NA	NA	NA	NA	NA	NA	NA	2	2	4	4	-3.13677125145276
285.1673	22416.5135555065	4.15142204803077	0.206819307396867	20.0727006597337	1.278642043847e-89	5.37796843642049e-86	Glyceryl_5-hydroxydecanoate	1	C13H26O5	[M+Na]+	262.178025	285.1672464	0.200934717095851	HMDB32297	NA	NA	NA	NA	NA	NA	NA	NA	0	2	3	4	1.80863866986803
489.2952	4475.06067740247	-2.3880784308493	0.119078237038982	-20.0547009279918	1.83644671234847e-89	7.72409487213765e-86	NA	NA	NA	NA	NA	NA	NA	NA	NA	NA	NA	NA	NA	NA	NA	NA	2	2	4	4	-1.52017130534243
317.0374	8811.74198073296	2.74044176191764	0.136792304896682	20.0335959247669	2.80642697682742e-89	1.18038318645361e-85	NA	NA	NA	NA	NA	NA	NA	NA	NA	NA	NA	NA	NA	NA	NA	NA	0	2	3	4	1.42096203605665
394.1989	66769.7849703652	-2.93698890440186	0.146651798376135	-20.0269545748701	3.20678903285307e-89	1.348775467218e-85	NA	NA	NA	NA	NA	NA	NA	NA	NA	NA	NA	NA	NA	NA	NA	NA	2	2	4	4	-1.88672191760775
338.1986	5407.67912129258	-2.75319477060175	0.137529249351005	-20.0189762075629	3.76375528546684e-89	1.58303547306735e-85	NA	NA	NA	NA	NA	NA	NA	NA	NA	NA	NA	NA	NA	NA	NA	NA	2	2	4	4	-1.76492992631698
339.1971	116881.359365708	-3.63772198496854	0.18238098404239	-19.9457306586472	1.63247609582262e-88	6.86619445902993e-85	NA	NA	NA	NA	NA	NA	NA	NA	NA	NA	NA	NA	NA	NA	NA	NA	2	2	4	4	-2.33363632342276
200.0701	17411.5521046412	3.77522831932831	0.189285010101191	19.9446766403218	1.66724594908555e-88	7.01243646185383e-85	NA	NA	NA	NA	NA	NA	NA	NA	Dictamnine,Isodictamnine,5-Nitroacenaphthene,4-Nitrobiphenyl	1	C12H9NO2	[M+H]+	199.063329	200.0706054	-2.7575265187697	C10660,C10697,C19269,C19473	2	2	4	4	1.72174812272725
421.1503	7306.34526999905	2.44784316631351	0.12293057767326	19.9124026962574	3.17706284576213e-88	1.33627263292755e-84	NA	NA	NA	NA	NA	NA	NA	NA	NA	NA	NA	NA	NA	NA	NA	NA	2	2	4	4	1.328319535375
248.0726	12698.0244960159	3.30013656304562	0.16602956216494	19.8768009745586	6.46252301452068e-88	2.7181371799074e-84	Miglitol	1	C8H17NO5	[M+(41K)]+	207.110674	248.0719504	2.5540977083182	HMDB14634	N-Ethylglycocyamine,Miglitol,2-Deoxy-2-dimethylamino-alpha-D-Glucose	1	C8H17NO5	[M+(41K)]+	207.110674	248.0719504	2.5540977083182	C02852,C07708,C12067	0	2	4	4	1.59567511338106
377.1158	43662.6722781685	5.1328416560819	0.258331674959121	19.8691920256938	7.52035526236794e-88	3.16306142335196e-84	Licochalcone_A,Archangelin,Orientanol_B,Licoagrocarpin,2-O-Methylglabridin,4-O-Methylglabridin,Bergamottin,2-O-Methylphaseollinisoflavan,9-[(3,7-Dimethyl-2,6-octadienyl)oxy]-7H-furo[3,2-g][1]benzopyran-7-one,2-Hydroxy-4-methoxy-3-(3-methyl-2-butenyl)-6-(2-phenylethenyl)benzoic_acid,6-Hydroxy-4-methoxy-3-(3-methyl-2-butenyl)-2-(2-phenylethenyl)benzoic_acid,Gancaonin_X	1	C21H22O4	[M+K]+	338.15181	377.1149694	2.21391370727314	HMDB29514,HMDB30846,HMDB31633,HMDB32665,HMDB33671,HMDB33672,HMDB33782,HMDB34412,HMDB39309,HMDB39438,HMDB39439,HMDB41386	3-Hydroxy-5-methoxy-6-prenylstilbene-2-carboxylic_acid,2,2,4-Trimethyl-3-(4-methoxyphenyl)-2H-1-benzopyran-7-ol_acetate	1	C21H22O4	[M+K]+	338.15181	377.1149694	2.21391370727314	C10264,C15059	2	2	4	4	2.06487288012211
381.0663	13352.5219093819	3.37622323684602	0.170445739633227	19.808199630634	2.52969021172071e-87	1.06398770304973e-83	NA	NA	NA	NA	NA	NA	NA	NA	NA	NA	NA	NA	NA	NA	NA	NA	2	2	1	4	1.62593169443921
268.0568	6106.68394271859	-2.97672275246395	0.150810531228474	-19.7381623698036	1.01399232562839e-86	4.26485172159301e-83	NA	NA	NA	NA	NA	NA	NA	NA	NA	NA	NA	NA	NA	NA	NA	NA	2	2	0	4	-1.93433621733587
156.0884	1522640.73892224	9.0883759711988	0.460582539270589	19.7323502223766	1.13756790684128e-86	4.78461061617441e-83	NA	NA	NA	NA	NA	NA	NA	NA	Deisopropylhydroxyatrazine	1	C5H9N5O	[M+H]+	155.08071	156.0879864	2.60045637954406	C06557	2	2	4	4	2.87312580707907
463.178	2820.08436768782	-1.35562053276751	0.0687153596318664	-19.728057017093	1.2383933754477e-86	5.20868253713301e-83	NA	NA	NA	NA	NA	NA	NA	NA	NA	NA	NA	NA	NA	NA	NA	NA	2	2	4	4	-1.12430803639507
238.0833	113412.136678382	6.52249889529899	0.330814419043982	19.7164891244714	1.55666167038584e-86	6.54731898564285e-83	Ecgonine_methyl_ester,Neotussilagine,Acetyl_vitamin_K5,Macaridine	1	C10H17NO3	[M+K]+	199.120844	238.0840034	-2.84899443187088	HMDB06406,HMDB31820,HMDB32888,HMDB39455	Tussilagine,Ecgonine_methyl_ester,N-Hexanoyl-L-homoserine_lactone,Dicrotophos	1	C10H17NO3	[M+K]+	199.120844	238.0840034	-2.84899443187088	C10411,C12448,C21197,C18656	0	2	4	4	2.29087054867824
319.1692	4876.23099834107	-2.55638228831367	0.129928862602845	-19.6752456467489	3.51469587456926e-86	1.47828108484383e-82	NA	NA	NA	NA	NA	NA	NA	NA	NA	NA	NA	NA	NA	NA	NA	NA	0	2	4	4	-1.62151778726995
218.0956	25815.3383906714	4.36041176547578	0.22179669483818	19.6594983917911	4.79443903849391e-86	2.01654105959054e-82	NA	NA	NA	NA	NA	NA	NA	NA	NA	NA	NA	NA	NA	NA	NA	NA	2	2	4	4	1.87289677066715
435.1653	10356.4027229169	2.98944818496737	0.15232219396771	19.6258214715649	9.3060684521302e-86	3.91413239096596e-82	NA	NA	NA	NA	NA	NA	NA	NA	NA	NA	NA	NA	NA	NA	NA	NA	2	2	4	4	1.51271199921078
259.0053	11015.8716321561	3.08389005060523	0.157396974858357	19.5930706634004	1.77175113910446e-85	7.45198529107338e-82	1-Propenyl_1-(1-propenylthio)propyl_disulfide	1	C9H16S3	[M+K]+	220.041416	259.0045754	2.69416089996569	HMDB38967	Thidiazuron	1	C9H8N4OS	[M+K]+	220.041883	259.0050424	0.891102342261756	C18812	2	2	0	4	1.53534901218155
234.0911	11290.6873561109	3.12152474239423	0.159347832352988	19.5893768763632	1.90507577192654e-85	8.01274869672302e-82	NA	NA	NA	NA	NA	NA	NA	NA	NA	NA	NA	NA	NA	NA	NA	NA	0	2	2	4	1.54892587278339
297.074	10149.5829895665	2.95846363414205	0.151400788615156	19.5406091421501	4.95869156463044e-85	2.08562567208356e-81	1,1-(Tetrahydro-6a-hydroxy-2,3a,5-trimethylfuro[2,3-d]-1,3-dioxole-2,5-diyl)bis-ethanone,Phloretin,(Z)-4-Methoxy-3,3,5,5-tetrahydroxystilbene,3,3,4,7-Tetrahydroxyflavan,beta-Pyrufuran,alpha-Pyrufuran,Hemigossypolone,11-Methoxynoryangonin,(-)-Epiafzelechin,Afzelechin,Wyerone_epoxide,11-Hydroxyyangonin,2,3-Epoxysesamone,(R)-Methysticin,(2xi,4xi)-4,4,5,7-Tetrahydroxyflavan,Hydroxysesamone,(2S,3S,4R)…	1	C12H18O6	[M+K]+	258.11034	297.0734994	1.68510486805609	HMDB32527,HMDB03306,HMDB30377,HMDB30541,HMDB30634,HMDB30635,HMDB30744,HMDB30754,HMDB30822,HMDB30823,HMDB30949,HMDB33017,HMDB33333,HMDB33590,HMDB37232,HMDB37760,HMDB40828,HMDB41654,HMDB41685,HMDB41695	sn-Glycero-3-phosphocholine,Phloretin,alpha-Pyrufuran,beta-Pyrufuran,Ptaerochromenol,Afzelechin,Fisetinidol,Methysticin,Luteoliflavan,Apiforol,(-)-Epiafzelechin,H37,5-Deoxyleucopelargonidin	1	C8H21NO6P	[M+K]+	258.110652	297.0738114	0.634859057796151	C00670,C00774,C08929,C08948,C09029,C09320,C09735,C09952,C12122,C12124,C12128,C13767,C16415	0	2	4	4	1.50717226413127
134.0272	22202.0839590284	4.13715829094014	0.213375181772656	19.3891260294187	9.53431524196304e-84	4.01013299076965e-80	NA	NA	NA	NA	NA	NA	NA	NA	NA	NA	NA	NA	NA	NA	NA	NA	0	2	4	4	1.80260921816818
280.9598	5250.05865368763	-2.69745705804902	0.139170173223903	-19.3824365922807	1.08582009621793e-83	4.56695932469263e-80	NA	NA	NA	NA	NA	NA	NA	NA	NA	NA	NA	NA	NA	NA	NA	NA	2	2	4	4	-1.72960160852579
336.2152	4589.9203293183	-2.43815582775142	0.125824028379289	-19.377505705045	1.19500348040019e-83	5.0261846385632e-80	NA	NA	NA	NA	NA	NA	NA	NA	NA	NA	NA	NA	NA	NA	NA	NA	0	2	4	4	-1.55285788966794
497.3691	3041.62424915101	-1.54479238715319	0.0797965284884757	-19.3591427649173	1.70702412877997e-83	7.17974348564854e-80	NA	NA	NA	NA	NA	NA	NA	NA	NA	NA	NA	NA	NA	NA	NA	NA	0	2	4	4	-1.2070176671804
267.0244	10885.3803656918	3.06571013946915	0.158678136210862	19.3203059518876	3.62495682594356e-83	1.52465684099186e-79	2-Methoxyxanthone,Oroselone,Fucose_1-phosphate	1	C14H10O3	[M+(41K)]+	226.062995	267.0242714	0.643012708581359	HMDB32998,HMDB33925,HMDB01265	Dithranol,4-Dihydroxyethyl-8,9-epoxy-enediyne,Flurecol,L-Fuculose_1-phosphate,L-Rhamnulose_1-phosphate,L-Fucose_1-phosphate,2-Deoxy-D-glucose_6-phosphate	1	C14H10O3	[M+(41K)]+	226.062995	267.0242714	0.643012708581359	C06831,C11446,C18856,C01099,C01131,C02985,C06369	2	2	0	4	1.52961603375409
392.291	3757.8273271376	-2.02660741756422	0.104910639261908	-19.3174632413099	3.8301606378147e-83	1.61096556426486e-79	NA	NA	NA	NA	NA	NA	NA	NA	NA	NA	NA	NA	NA	NA	NA	NA	2	2	1	4	-1.36337882792956
260.1009	19196.5781365232	3.92088425479945	0.203304526790057	19.2857695630573	7.07296159096473e-83	2.97488764515977e-79	Glutamyl-Hydroxyproline,Hydroxyprolyl-Glutamate	1	C10H15N2O6	[M+H]+	259.093013	260.1002894	2.21914401302958	HMDB28820,HMDB28862	NA	NA	NA	NA	NA	NA	NA	NA	0	2	4	4	1.74563656776684
589.4712	7098.57973362579	-3.24407274369243	0.168495886669174	-19.2531272295202	1.3289364317892e-82	5.58950663210536e-79	NA	NA	NA	NA	NA	NA	NA	NA	NA	NA	NA	NA	NA	NA	NA	NA	2	2	4	4	-2.11191200194744
492.3354	3789.75732594458	-2.04504173855457	0.106235467987852	-19.2500845272167	1.4093280918398e-82	5.9276339542782e-79	NA	NA	NA	NA	NA	NA	NA	NA	NA	NA	NA	NA	NA	NA	NA	NA	2	2	4	4	-1.37392628100757
306.1563	9372.44720863116	2.83586503292893	0.148089788558441	19.14963253398	9.74720947477238e-82	4.09967630508926e-78	NA	NA	NA	NA	NA	NA	NA	NA	NA	NA	NA	NA	NA	NA	NA	NA	2	2	4	4	1.46789231985329
131.0494	3999.59148689677	-2.15873748146658	0.112747500751378	-19.1466548444996	1.03207138940255e-81	4.34089226382711e-78	NA	NA	NA	NA	NA	NA	NA	NA	NA	NA	NA	NA	NA	NA	NA	NA	2	2	0	4	-1.42258473873316
272.0655	5097.30185348885	-2.64146270293611	0.13800309426529	-19.1406049045414	1.15916507037051e-81	4.87544828597837e-78	NA	NA	NA	NA	NA	NA	NA	NA	NA	NA	NA	NA	NA	NA	NA	NA	2	2	4	4	-1.68643358777211
231.0663	28619.9532456862	4.51262586911183	0.236701563229274	19.0646221661865	4.96853472222736e-81	2.08976570416883e-77	NA	NA	NA	NA	NA	NA	NA	NA	NA	NA	NA	NA	NA	NA	NA	NA	2	2	4	4	1.90816120980109
365.1138	4503.0276218059	-2.40026802620573	0.126131586091731	-19.0298726954888	9.64868079141525e-81	4.05823514086925e-77	NA	NA	NA	NA	NA	NA	NA	NA	NA	NA	NA	NA	NA	NA	NA	NA	2	2	0	4	-1.5220494071169
191.0536	5512.12294456887	-2.78872336172962	0.146630238147514	-19.0187467261978	1.19301251586986e-80	5.01781064174865e-77	NA	NA	NA	NA	NA	NA	NA	NA	NA	NA	NA	NA	NA	NA	NA	NA	0	2	4	4	-1.78781576109985
480.1945	24642.2724384737	4.29164069341989	0.228010958851354	18.8220808115531	4.97902560769686e-79	2.0941781705973e-75	NA	NA	NA	NA	NA	NA	NA	NA	NA	NA	NA	NA	NA	NA	NA	NA	0	2	4	4	1.8430365567378
490.3844	3507.97053975107	-1.87631776581464	0.0998696651797494	-18.7876645269368	9.52812577643775e-79	4.00752970156972e-75	NA	NA	NA	NA	NA	NA	NA	NA	NA	NA	NA	NA	NA	NA	NA	NA	0	2	4	4	-1.31138632053531
355.0951	68682.8256686544	5.79383078845179	0.308575846246232	18.7760346732664	1.18614534937666e-78	4.98892733947822e-75	Verimol_B,Verimol_A,7-Hydroxy-2,4,5-trimethoxyisoflavan,7-Hydroxy-2,3,4-trimethoxyisoflavan,Sorgolactone,5-Hydroxy-3,4,7-trimethoxyflavan,Niazidin	1	C18H20O5	[M+K]+	316.131075	355.0942344	2.40921962995443	HMDB38323,HMDB38324,HMDB38780,HMDB39510,HMDB39607,HMDB40534,HMDB31981	Sorgolactone,2-O-Methylodoratol,Combretastatin_A-4,(S)-N-[3-(3,4-Methylenedioxyphenyl)-2-(mercaptomethyl)-1-oxoprolyl]glycine	1	C18H20O5	[M+K]+	316.131075	355.0942344	2.40921962995443	C09186,C09774,C20268,C01313	2	2	0	4	2.17033152584714
495.2909	3093.79925128413	-1.58589332327054	0.0844639006823951	-18.7759896293907	1.18715178150289e-78	4.99316039300116e-75	NA	NA	NA	NA	NA	NA	NA	NA	NA	NA	NA	NA	NA	NA	NA	NA	2	2	4	4	-1.21934550935747
421.2193	5769.20022332555	2.07139831295998	0.110723755933185	18.7078038990109	4.27637042921837e-78	1.79864140252925e-74	NA	NA	NA	NA	NA	NA	NA	NA	NA	NA	NA	NA	NA	NA	NA	NA	2	2	0	4	1.18052290195877
431.0321	11460.085992885	3.14422023449514	0.168350305149996	18.6766530164214	7.66788741952848e-78	3.22511344865368e-74	NA	NA	NA	NA	NA	NA	NA	NA	NA	NA	NA	NA	NA	NA	NA	NA	2	2	0	4	1.55285788966794
351.5778	3814.0224122165	-2.05840463133286	0.110764562793319	-18.583602728372	4.3621325905891e-77	1.83471296760178e-73	NA	NA	NA	NA	NA	NA	NA	NA	NA	NA	NA	NA	NA	NA	NA	NA	2	2	3	4	-1.38155479936604
357.1694	6487.05434308373	-3.08510335882611	0.166610338986976	-18.5168782296714	1.50939336421185e-76	6.34850848987503e-73	Glycopyrrolate,5-Hydroxyemedastine,6-Hydroxyemedastine,Fragransol_C,Chalepin_acetate,Myricanone,Mammea_B/AD_cyclo_D,Mammea_B/AC_cyclo_D,Gingerenone_A,alpha,beta-Dihydroxanthohumol,1,2,3,4-Tetrahydro-1-[1-hydroxy-3-(4-hydroxyphenyl)-2-propenyl]-6,7-dimethoxy-2-naphthalenol	1	C19H28NO3	[M+K]+	318.206919	357.1700784	-1.95145126132825	HMDB15121,HMDB60777,HMDB60785,HMDB30333,HMDB30666,HMDB30798,HMDB33879,HMDB33880,HMDB35403,HMDB35440,HMDB41401	Rutamarin,Gingerenone_A,Denudatin_B,Kadsurenone	1	C21H24O5	[M+H]+	356.162375	357.1696514	-0.755943286172596	C09308,C10460,C10554,C10638	2	2	0	4	-1.99970442019256
405.1871	4950.59855301485	1.82215557433017	0.098764855907494	18.4494328229148	5.26952241281435e-76	2.21636112682972e-72	NA	NA	NA	NA	NA	NA	NA	NA	NA	NA	NA	NA	NA	NA	NA	NA	2	2	3	4	1.08304387317738
238.0647	9366.60165839168	2.83488485622334	0.153724695768627	18.4413105652858	6.12387818168419e-76	2.57570316321637e-72	NA	NA	NA	NA	NA	NA	NA	NA	NA	NA	NA	NA	NA	NA	NA	NA	2	2	4	4	1.46443208723312
437.1446	12241.9610210174	3.24459933175119	0.176065520168732	18.4283630812083	7.78017324553369e-76	3.27234086707147e-72	Phenethyl_6-galloylglucoside,Phlorizin,Trilobatin	1	C21H24O10	[M+H]+	436.13695	437.1442264	0.9241801116153	HMDB34573,HMDB36634,HMDB37505	Phlorizin	1	C21H24O10	[M+H]+	436.13695	437.1442264	0.9241801116153	C01604	2	2	4	4	1.58521507481299
417.1477	4794.02600046893	1.76905176538259	0.0961939454953723	18.3904689247588	1.56619520780052e-75	6.587417044009e-72	NA	NA	NA	NA	NA	NA	NA	NA	NA	NA	NA	NA	NA	NA	NA	NA	2	2	4	4	1.06516827354849
399.098	16958.0915525049	3.73572754960584	0.20335496187691	18.3704765063321	2.26415291056596e-75	9.52302714184044e-72	NA	NA	NA	NA	NA	NA	NA	NA	Ethoxysulfuron	1	C15H18N4O7S	[M+H]+	398.089623	399.0968994	2.66677090586053	C18440	2	2	4	4	1.71399941597531
366.275	4262.33089559513	-2.2898077667719	0.124658924422828	-18.3685827338374	2.3445439349833e-75	9.86115179053976e-72	NA	NA	NA	NA	NA	NA	NA	NA	NA	NA	NA	NA	NA	NA	NA	NA	0	2	4	4	-1.48368524411034
163.0718	3808.82658761161	-2.05575901488295	0.112477425297618	-18.2770810181986	1.25991078782953e-74	5.29918477361099e-71	NA	NA	NA	NA	NA	NA	NA	NA	NA	NA	NA	NA	NA	NA	NA	NA	0	2	4	4	-1.38002266453087
577.4219	10047.5301045642	-3.83202870055844	0.209814291777844	-18.2639069440316	1.60392629633493e-74	6.7461140023847e-71	NA	NA	NA	NA	NA	NA	NA	NA	NA	NA	NA	NA	NA	NA	NA	NA	2	2	4	4	-2.52396540513712
298.0527	13339.6061520998	3.37473080448237	0.184894889477415	18.252158369659	1.98893651916342e-74	8.36546699960135e-71	NA	NA	NA	NA	NA	NA	NA	NA	NA	NA	NA	NA	NA	NA	NA	NA	2	2	2	4	1.62372078657517
574.2418	38661.6477561181	4.95467477104918	0.271461201903208	18.2518707510027	1.9994364548535e-74	8.40962972911381e-71	Endoxifen_O-glucuronide	1	C31H37NO8	[M+Na]+	551.251919	574.2411404	1.14342208135632	HMDB60622	NA	NA	NA	NA	NA	NA	NA	NA	2	2	4	4	2.012963082495
391.0533	14548.4389736472	3.50561171143401	0.192414083334794	18.2191014850735	3.64084289370738e-74	1.53133852109332e-70	NA	NA	NA	NA	NA	NA	NA	NA	NA	NA	NA	NA	NA	NA	NA	NA	2	2	4	4	1.65775451252446
468.2121	3023.5864883226	-1.53028448436867	0.0840079378761367	-18.2159510524464	3.85657782173751e-74	1.6220766318228e-70	NA	NA	NA	NA	NA	NA	NA	NA	NA	NA	NA	NA	NA	NA	NA	NA	2	2	4	4	-1.20457401850188
202.0857	25278.808606964	4.32935742331344	0.237690855822881	18.2142363378906	3.97930618922077e-74	1.67369618318626e-70	NA	NA	NA	NA	NA	NA	NA	NA	Carbaryl,2-Aminobiphenyl-2,3-diol,Fenfuram	1	C12H11NO2	[M+H]+	201.078979	202.0862554	-2.86560804872115	C07491,C08061,C18833	2	2	4	4	1.85280721400634
397.0714	5678.26316177059	2.04573975077719	0.112329243490456	18.2119961570916	4.14552906870178e-74	1.74360952629597e-70	NA	NA	NA	NA	NA	NA	NA	NA	NA	NA	NA	NA	NA	NA	NA	NA	2	2	4	4	1.17226447999528
468.3097	15364.2593837165	3.58770957283635	0.197203744896746	18.1929079222854	5.87393945581691e-74	2.47057893511659e-70	LysoPC(14:0),Buprenorphine,1-Heptadecanoylglycerophosphoethanolamine	1	C22H46NO7P	[M+H]+	467.301192	468.3084684	2.59551146725293	HMDB10379,HMDB15057,HMDB61691	Buprenorphine	1	C29H41NO4	[M+H]+	467.303559	468.3108354	-2.45883697964209	C08007	2	2	0	4	1.67431633640733
616.4977	10889.2274817994	-3.96366509429677	0.218170113002163	-18.1677730269932	9.28927742305936e-74	3.90707008413877e-70	NA	NA	NA	NA	NA	NA	NA	NA	NA	NA	NA	NA	NA	NA	NA	NA	0	2	4	4	-2.63939746472482
235.1293	4602.10407092042	-2.44356498371392	0.134751413521898	-18.1338727353449	1.72193799305134e-73	7.24247119877394e-70	NA	NA	NA	NA	NA	NA	NA	NA	NA	NA	NA	NA	NA	NA	NA	NA	0	2	4	4	-1.55483293422714
296.117	6899.64054896236	2.3573604170044	0.130024490854013	18.1301261133271	1.84335915892856e-73	7.75316862245353e-70	NA	NA	NA	NA	NA	NA	NA	NA	NA	NA	NA	NA	NA	NA	NA	NA	2	2	4	4	1.28802254238558
293.0845	6910.93454756321	2.35996440033415	0.130361409211114	18.1032440092168	3.00440358902145e-73	1.26365214954242e-69	D-erythro-L-galacto-Nonulose	1	C9H18O9	[M+Na]+	270.095085	293.0843064	0.567413526954391	HMDB29955	NA	NA	NA	NA	NA	NA	NA	NA	2	2	2	4	1.28937746888544
455.2713	2953.95191754523	-1.47254212310651	0.0813605392845503	-18.0989720084873	3.24670816464325e-73	1.36556545404895e-69	NA	NA	NA	NA	NA	NA	NA	NA	NA	NA	NA	NA	NA	NA	NA	NA	2	2	4	4	-1.18052290195878
488.0931	2936.40845184325	-1.45812621257995	0.0806087354669875	-18.0889354501425	3.8953907151466e-73	1.63840133479066e-69	NA	NA	NA	NA	NA	NA	NA	NA	NA	NA	NA	NA	NA	NA	NA	NA	2	2	4	4	-1.17343935786058
230.1269	5423.03581453633	-2.75847309343279	0.152855188998435	-18.0463163305567	8.43310411595802e-73	3.54696359117194e-69	NA	NA	NA	NA	NA	NA	NA	NA	NA	NA	NA	NA	NA	NA	NA	NA	2	2	4	4	-1.7705648476606
459.2018	3116.56986110132	-1.60345877238907	0.0890532654317273	-18.0056145568111	1.76035037423261e-72	7.40403367402236e-69	NA	NA	NA	NA	NA	NA	NA	NA	NA	NA	NA	NA	NA	NA	NA	NA	1	2	3	4	-1.22557950705074
463.2764	3643.62223021337	-1.95998672566434	0.108870079167683	-18.0029879710618	1.84586445429121e-72	7.76370589474885e-69	NA	NA	NA	NA	NA	NA	NA	NA	NA	NA	NA	NA	NA	NA	NA	NA	2	2	4	4	-1.34418340926434
352.2095	76384.7469051084	-2.17605378465149	0.120960301582381	-17.9898177847173	2.34126424330538e-72	9.84735740734242e-69	NA	NA	NA	NA	NA	NA	NA	NA	NA	NA	NA	NA	NA	NA	NA	NA	2	2	0	4	-1.43570337508858
240.0804	31866.6879456904	4.67085909691578	0.259691581888127	17.986178307959	2.50017081505238e-72	1.05157184481103e-68	NA	NA	NA	NA	NA	NA	NA	NA	Albendazole-2-aminosulfone	1	C10H13N3O2S	[M+H]+	239.072849	240.0801254	1.11879315115815	C16627	2	2	1	4	1.93433621733587
361.1604	6400.54278197468	2.23804642689676	0.12463768075732	17.9564190644275	4.27514124910067e-72	1.79812440937174e-68	NA	NA	NA	NA	NA	NA	NA	NA	NA	NA	NA	NA	NA	NA	NA	NA	1	2	2	4	1.24585579575972
193.9828	5475.87666135276	-2.77643046565384	0.15469117699352	-17.9482147567482	4.95579543439942e-72	2.0844075597084e-68	NA	NA	NA	NA	NA	NA	NA	NA	NA	NA	NA	NA	NA	NA	NA	NA	2	2	0	4	-1.78200639596732
400.3243	5830.69387551124	2.08849001773445	0.116624447570937	17.9078234558335	1.02464660112566e-71	4.30966360433455e-68	NA	NA	NA	NA	NA	NA	NA	NA	NA	NA	NA	NA	NA	NA	NA	NA	2	2	4	4	1.18647142820448
585.3053	13663.8206314051	3.41101699733587	0.190664147807464	17.8901856303912	1.40639070938876e-71	5.91527932368914e-68	NA	NA	NA	NA	NA	NA	NA	NA	NA	NA	NA	NA	NA	NA	NA	NA	2	2	4	4	1.63261255259284
432.1544	4421.05646799993	-2.36358102149752	0.132580669188362	-17.8274935250139	4.32375244457477e-71	1.81857027818815e-67	NA	NA	NA	NA	NA	NA	NA	NA	NA	NA	NA	NA	NA	NA	NA	NA	0	2	4	4	-1.50533592510864
133.0497	5766.22494210951	2.07060331622501	0.116159223009332	17.8255610065389	4.47578374553985e-71	1.88251464337406e-67	NA	NA	NA	NA	NA	NA	NA	NA	NA	NA	NA	NA	NA	NA	NA	NA	2	2	4	4	1.17815515046944
406.132	5169.20460800149	1.89295492206944	0.106223372876557	17.8205122922359	4.89858509900267e-71	2.06034489264052e-67	N-Acetyllactosamine,Beta-1,4-mannose-N-acetylglucosamine,Lacto-N-biose_I,Poly-N-acetyllactosamine	1	C14H25NO11	[M+Na]+	383.142764	406.1319854	-0.0768223167471451	HMDB01542,HMDB06535,HMDB06575,HMDB06583	N-Acetyllactosamine,Lacto-N-biose,beta-D-Galactosyl-(1->3)-N-acetyl-D-galactosamine,1-O-[2-(Acetylamino)-2-deoxy-alpha-D-glucopyranosyl]-D-myo-Inositol,beta-D-Mannosyl-1,4-N-acetyl-D-glucosamine	1	C14H25NO11	[M+Na]+	383.142764	406.1319854	-0.0768223167471451	C00611,C06372,C07278,C19784,C20887	0	2	2	4	1.11107264921645
319.1004	8208.24149913322	2.63011858988764	0.147721528900627	17.8045719500841	6.51282796044293e-71	2.7392954401623e-67	NA	NA	NA	NA	NA	NA	NA	NA	NA	NA	NA	NA	NA	NA	NA	NA	2	2	1	4	1.39862669361415
605.4447	8420.29642657664	-3.53743397527157	0.198799824415377	-17.7939491932366	7.87303855245216e-71	3.31140001516138e-67	NA	NA	NA	NA	NA	NA	NA	NA	NA	NA	NA	NA	NA	NA	NA	NA	2	2	4	4	-2.28280041385273
495.1864	11991.7579626935	3.21321905361514	0.180650145829716	17.7869718225635	8.91704376899636e-71	3.75050860923987e-67	Doxepin_N-oxide_glucuronide	1	C25H30NO8	[M+Na]+	472.197144	495.1863654	0.0726999015688076	HMDB61139	Harpagoside,Tetrahydrogeranylgeranyl_diphosphate	1	C24H30O11	[M+H]+	494.178815	495.1860914	0.62602727620377	C09783,C17440	2	2	4	4	1.57902137674935
115.0373	3624.43689422026	-1.94814050026448	0.109559250940263	-17.7816157334509	9.81113566093019e-71	4.12656365898724e-67	NA	NA	NA	NA	NA	NA	NA	NA	NA	NA	NA	NA	NA	NA	NA	NA	2	2	0	4	-1.34127391162822
390.1655	6002.54591810687	-2.94539868995133	0.167405691241195	-17.5943760819198	2.72035179849564e-69	1.14417996644726e-65	NA	NA	NA	NA	NA	NA	NA	NA	NA	NA	NA	NA	NA	NA	NA	NA	1	2	4	4	-1.89377194846242
370.1814	4539.35026782944	-2.41621014188055	0.137646550700737	-17.5537282233373	5.57006655983976e-69	2.3427699950686e-65	NA	NA	NA	NA	NA	NA	NA	NA	NA	NA	NA	NA	NA	NA	NA	NA	2	2	4	4	-1.53534901218155
471.2055	4388.66906432694	1.62199481147143	0.0924695030338744	17.5408622113741	6.985937820999e-69	2.93828544751218e-65	NA	NA	NA	NA	NA	NA	NA	NA	NA	NA	NA	NA	NA	NA	NA	NA	2	2	0	4	1.00561229182416
487.2582	2627.35663781848	-1.16850198282235	0.0666304304146902	-17.5370619032461	7.46905135831652e-69	3.14148300130793e-65	NA	NA	NA	NA	NA	NA	NA	NA	NA	NA	NA	NA	NA	NA	NA	NA	2	2	0	4	-1.03140649026702
128.0821	11270.4905263509	3.11872543495254	0.177898800939219	17.5308963213197	8.32467975532863e-69	3.50136030509122e-65	NA	NA	NA	NA	NA	NA	NA	NA	NA	NA	NA	NA	NA	NA	NA	NA	2	2	4	4	1.54113290186979
270.0612	6914.41386663872	-3.1980977152717	0.182446089464304	-17.5290011677527	8.60681153949037e-69	3.62002493350965e-65	NA	NA	NA	NA	NA	NA	NA	NA	NA	NA	NA	NA	NA	NA	NA	NA	2	2	4	4	-2.08521127775513
428.3552	5765.27540084879	2.07025013127287	0.118134950817355	17.5244507823398	9.32375318136461e-69	3.92157058808196e-65	NA	NA	NA	NA	NA	NA	NA	NA	NA	NA	NA	NA	NA	NA	NA	NA	2	2	4	4	1.17697374784073
441.234	4921.87155467789	-2.57450856682961	0.146988027153328	-17.5150902878916	1.09911435886086e-68	4.62287499336878e-65	NA	NA	NA	NA	NA	NA	NA	NA	NA	NA	NA	NA	NA	NA	NA	NA	2	2	1	4	-1.63261255259284
179.1547	5101.65274926142	-2.64307421507735	0.150952394016581	-17.5093229378464	1.21632129608808e-68	5.11584737134646e-65	NA	NA	NA	NA	NA	NA	NA	NA	NA	NA	NA	NA	NA	NA	NA	NA	2	2	4	4	-1.68888697978158
397.0401	16442.3001130972	3.68943743431916	0.210954009933397	17.4892974799768	1.72875184989433e-68	7.27113028065554e-65	NA	NA	NA	NA	NA	NA	NA	NA	NA	NA	NA	NA	NA	NA	NA	NA	2	2	4	4	1.69382448806228
496.3406	20012.6811718698	3.98287639369929	0.22814051546192	17.4579968211043	2.99252078405369e-68	1.25865424177298e-64	LysoPC(16:0),Docosa-4,7,10,13,16-pentaenoyl_carnitine,Clupanodonyl_carnitine,23-Acetoxysoladulcidine	1	C24H50NO7P	[M+H]+	495.332492	496.3397684	1.62106696099437	HMDB10382,HMDB06321,HMDB06496,HMDB31402	NA	NA	NA	NA	NA	NA	NA	NA	2	2	3	4	1.75935049465661
247.1654	5774.7377017026	-2.87484790958436	0.165411490325283	-17.3799770737265	1.17000256005293e-67	4.92103076758264e-64	NA	NA	NA	NA	NA	NA	NA	NA	NA	NA	NA	NA	NA	NA	NA	NA	2	2	4	4	-1.85280721400634
329.0888	8720.13240015763	2.72418720844527	0.157113371853998	17.3389901591368	2.38897227217352e-67	1.00480173767618e-63	NA	NA	NA	NA	NA	NA	NA	NA	NA	NA	NA	NA	NA	NA	NA	NA	2	2	4	4	1.41290409357449
378.1479	6327.12595190668	-3.04046266902038	0.175601624106395	-17.3145475418735	3.65383127593538e-67	1.53680143465842e-63	NA	NA	NA	NA	NA	NA	NA	NA	NA	NA	NA	NA	NA	NA	NA	NA	2	2	4	4	-1.97006631336094
352.1035	16555.0244423793	3.69968983674609	0.214918929952166	17.2143507208486	2.0725909038959e-66	8.71731734178615e-63	Indole-3-acetic-acid-O-glucuronide	1	C16H17NO8	[M+H]+	351.095419	352.1026954	2.32659394735981	HMDB60001	NA	NA	NA	NA	NA	NA	NA	NA	2	2	0	4	1.70130908977741
462.3423	2977.94080880497	-1.49293572360542	0.0867698689062186	-17.2056929718194	2.40680283515208e-66	1.01230127246496e-62	NA	NA	NA	NA	NA	NA	NA	NA	NA	NA	NA	NA	NA	NA	NA	NA	2	2	1	4	-1.18886263213929
327.2142	8943.39439440633	2.76335389024363	0.160656905239504	17.200343092157	2.63963918795465e-66	1.11023224245373e-62	NA	NA	NA	NA	NA	NA	NA	NA	NA	NA	NA	NA	NA	NA	NA	NA	2	2	4	4	1.42584142953416
460.363	2633.54867971259	-1.17495708558508	0.068428927895649	-17.1704733906811	4.41802056711637e-66	1.85821945052914e-62	NA	NA	NA	NA	NA	NA	NA	NA	NA	NA	NA	NA	NA	NA	NA	NA	2	2	4	4	-1.03442705617605
370.2436	6617.11184251055	-3.12040106225996	0.182217038123218	-17.1246393553488	9.72100012523422e-66	4.08865265267351e-62	NA	NA	NA	NA	NA	NA	NA	NA	NA	NA	NA	NA	NA	NA	NA	NA	2	2	3	4	-2.03588022094906
174.1185	5647.37721914466	-2.83364877927617	0.16559169709755	-17.1122636517631	1.20234568794384e-65	5.05706596349178e-62	NA	NA	NA	NA	NA	NA	NA	NA	NA	NA	NA	NA	NA	NA	NA	NA	2	2	0	4	-1.82089872116671
561.1963	11791.3690911464	3.1875840548654	0.186351315111642	17.1052404591604	1.35640822407902e-65	5.70505299047637e-62	NA	NA	NA	NA	NA	NA	NA	NA	NA	NA	NA	NA	NA	NA	NA	NA	2	2	4	4	1.57288766729485
448.363	2656.89525621652	-1.19856027042852	0.0701381366179593	-17.0885673361562	1.80555428530936e-65	7.59416132401117e-62	NA	NA	NA	NA	NA	NA	NA	NA	NA	NA	NA	NA	NA	NA	NA	NA	2	2	3	4	-1.04558413396625
209.016	16453.0058959917	3.69041795662479	0.217792185644745	16.9446757040423	2.10692713525827e-64	8.86173553089628e-61	NA	NA	NA	NA	NA	NA	NA	NA	NA	NA	NA	NA	NA	NA	NA	NA	2	2	1	4	1.69630880660889
368.1834	78836.8365434693	-2.80493964519043	0.165878986261233	-16.9095538163773	3.82593709113587e-64	1.60918914053175e-60	NA	NA	NA	NA	NA	NA	NA	NA	NA	NA	NA	NA	NA	NA	NA	NA	2	2	4	4	-1.79961890385959
338.1213	6112.80298095364	2.16438157141022	0.128665800150932	16.8217317179179	1.6914153463625e-63	7.11409294680069e-60	NA	NA	NA	NA	NA	NA	NA	NA	NA	NA	NA	NA	NA	NA	NA	NA	2	2	4	4	1.21810438386385
391.3976	6268.55185576381	2.20465531371638	0.131135108326682	16.8120905366103	1.99026912638318e-63	8.37107194556764e-60	NA	NA	NA	NA	NA	NA	NA	NA	NA	NA	NA	NA	NA	NA	NA	NA	2	2	3	4	1.23565414995005
303.0872	13288.349088115	3.36886221481104	0.200433774317427	16.8078569905877	2.13760439851532e-63	8.99076410015542e-60	Hesperetin,Isoferreirin,5,7,3-Trihydroxy-4-methoxyflavanone,Ferreirin,Porric_acid_A,Divanillin,3,3,4,4-Tetrahydroxy-2-methoxychalcone,Folerogenin,2,3,6-Trihydroxy-4-methoxybenzylcoumaranone,Blumeatin,4,5,7-Trihydroxy-3-methoxyflavanone,4-Methoxy-2,3,7-trihydroxyisoflavanone	1	C16H14O6	[M+H]+	302.07904	303.0863164	2.91633093325134	HMDB05782,HMDB29491,HMDB30746,HMDB31657,HMDB31912,HMDB32245,HMDB35616,HMDB37507,HMDB39377,HMDB40316,HMDB40560,HMDB41673	Hesperetin,Homoeriodictyol,Haematoxylin,Nanafrocin,Ferreirin,Dihydrokalafungin,Homoeriodictyol_chalcone	1	C16H14O6	[M+H]+	302.07904	303.0863164	2.91633093325134	C01709,C09756,C09931,C10377,C10419,C12436,C16405	2	2	4	4	1.62151778726995
363.1	10150.8893651979	2.9586324637898	0.176037256842851	16.8068539401916	2.17407579113149e-63	9.14416277749905e-60	NA	NA	NA	NA	NA	NA	NA	NA	NA	NA	NA	NA	NA	NA	NA	NA	2	2	0	4	1.50901369966438
485.1638	2694.04245381894	-1.23615864091056	0.0738496613366006	-16.7388532125591	6.82911981129203e-63	2.87232779262943e-59	Verbasoside	1	C20H30O12	[M+Na]+	462.17373	485.1629514	1.70973483778036	HMDB39233	NA	NA	NA	NA	NA	NA	NA	NA	2	2	0	4	-1.06308757290947
484.2755	2596.52029191501	-1.13618270086787	0.0679111098211251	-16.7304393030909	7.86560021686131e-63	3.30827145121187e-59	NA	NA	NA	NA	NA	NA	NA	NA	NA	NA	NA	NA	NA	NA	NA	NA	2	2	4	4	-1.02041069844606
603.2763	313269.849004377	7.99330002075828	0.477923448760568	16.7250634834676	8.60844189106689e-63	3.62071065938273e-59	NA	NA	NA	NA	NA	NA	NA	NA	NA	NA	NA	NA	NA	NA	NA	NA	2	2	4	4	2.63939746472482
474.1261	5240.32587128522	-2.69393246296644	0.161495594363775	-16.6811514182749	1.7972121299484e-62	7.55907421856298e-59	NA	NA	NA	NA	NA	NA	NA	NA	NA	NA	NA	NA	NA	NA	NA	NA	2	2	0	4	-1.72697193312692
422.1058	4957.54581386535	1.82433640849917	0.109540685071511	16.6544184684274	2.81062880507327e-62	1.18215047541382e-58	NA	NA	NA	NA	NA	NA	NA	NA	NA	NA	NA	NA	NA	NA	NA	NA	2	2	4	4	1.08516970744413
248.109	45494.8223635303	5.19294486439962	0.311976193458747	16.6453241410111	3.271897042837e-62	1.37615989621724e-58	NA	NA	NA	NA	NA	NA	NA	NA	NA	NA	NA	NA	NA	NA	NA	NA	2	2	1	4	2.06987764396591
262.0883	16763.4536890762	3.71840326003672	0.223521815637519	16.6355272725003	3.85348747640211e-62	1.62077683257473e-58	Dihydrozeatin	1	C10H15N5O	[M+(41K)]+	221.12766	262.0889364	-2.53883284462727	HMDB12215	Dihydrozeatin	1	C10H15N5O	[M+(41K)]+	221.12766	262.0889364	-2.53883284462727	C02029	2	2	4	4	1.70889022954324
170.0395	18379.4971419189	3.85599716015442	0.231912371644044	16.6269575565071	4.44604625118796e-62	1.87000705324966e-58	NA	NA	NA	NA	NA	NA	NA	NA	NA	NA	NA	NA	NA	NA	NA	NA	2	2	3	4	1.73489713388651
425.1592	6011.22896680036	2.13751735489856	0.128718554751436	16.6061323406423	6.29214932817977e-62	2.64647800743241e-58	NA	NA	NA	NA	NA	NA	NA	NA	NA	NA	NA	NA	NA	NA	NA	NA	2	2	4	4	1.20579494280279
171.1012	30543.6128955418	4.60843383791611	0.27771704073508	16.5939901480953	7.70284774561249e-62	3.23981776180461e-58	1,4-Ipomeadiol,cis-3-Hexenyl_pyruvate	1	C9H14O3	[M+H]+	170.094295	171.1015714	-1.88601423896508	HMDB30471,HMDB38276	Furfural_diethyl_acetal	1	C9H14O3	[M+H]+	170.094295	171.1015714	-1.88601423896508	C14280	2	2	4	4	1.926722240974
360.0876	10451.7007539487	3.00341887598262	0.181104103437926	16.583936084099	9.10640795997468e-62	3.83015518796535e-58	Benzyl_glycinate_4-methylbenzenesulfonate_salt	1	C16H19NO5S	[M+Na]+	337.098396	360.0876174	-0.0252716271263875	HMDB33374	NA	NA	NA	NA	NA	NA	NA	NA	2	2	2	4	1.51643110528126
428.1952	3922.45819833718	-2.11784536335191	0.1278937191951	-16.5594164958263	1.36915388608842e-61	5.7586612448879e-58	NA	NA	NA	NA	NA	NA	NA	NA	NA	NA	NA	NA	NA	NA	NA	NA	2	2	4	4	-1.4065231731271
608.3835	9237.49148902303	2.81338097272205	0.169902309137616	16.5588153981079	1.38289984929317e-61	5.81647676612707e-58	NA	NA	NA	NA	NA	NA	NA	NA	NA	NA	NA	NA	NA	NA	NA	NA	0	2	4	4	1.45076347886894
365.0671	7718.01987065047	2.53378664971918	0.153364573561972	16.5213294757105	2.57655337190046e-61	1.08369834822133e-57	NA	NA	NA	NA	NA	NA	NA	NA	NA	NA	NA	NA	NA	NA	NA	NA	2	2	4	4	1.36039297073807
469.02	6439.65033409992	2.24768634727631	0.136053468125357	16.5206104500426	2.60745542726565e-61	1.09669575270793e-57	NA	NA	NA	NA	NA	NA	NA	NA	NA	NA	NA	NA	NA	NA	NA	NA	2	2	4	4	1.25100558993959
351.2381	3950.71455190009	-2.13294702281567	0.129280745503054	-16.498566855536	3.75703870592852e-61	1.58021047971354e-57	NA	NA	NA	NA	NA	NA	NA	NA	NA	NA	NA	NA	NA	NA	NA	NA	0	2	4	4	-1.41450834289832
490.3732	2686.03397823998	-1.22778442861828	0.074466883566391	-16.4876569263657	4.50067083004746e-61	1.89298215111796e-57	NA	NA	NA	NA	NA	NA	NA	NA	NA	NA	NA	NA	NA	NA	NA	NA	2	2	2	4	-1.05893991936558
457.1076	4107.8807073156	1.51053237728167	0.0917096286717992	16.4708155420344	5.9463298326888e-61	2.50102632762891e-57	8-Acetoxypinoresinol,4-Methylliquiritigenin_7-rhamnoside	1	C22H24O8	[M+(41K)]+	416.14712	457.1083964	-1.79957315685701	HMDB33280,HMDB40545	1-Acetoxypinoresinol,Lophotoxin	1	C22H24O8	[M+(41K)]+	416.14712	457.1083964	-1.79957315685701	C10544,C13680	2	2	1	4	0.962482541871963
98.987	2876.31735598326	-1.40572644249707	0.085444857833223	-16.4518553619793	8.13379440414864e-61	3.42107392638492e-57	NA	NA	NA	NA	NA	NA	NA	NA	NA	NA	NA	NA	NA	NA	NA	NA	2	2	4	4	-1.14795624078896
604.27	305104.004271266	7.95511888798309	0.483617423723744	16.4491982665358	8.49857497169149e-61	3.57450063309344e-57	NA	NA	NA	NA	NA	NA	NA	NA	NA	NA	NA	NA	NA	NA	NA	NA	2	2	1	4	2.60275483443846
383.0899	21658.9338968829	4.10035725728207	0.250286877982253	16.3826297660431	2.54497737392137e-60	1.07041748347133e-56	Dehydrocyanaropicrin,Diosbulbin_D,Diosbulbin_B	1	C19H20O6	[M+K]+	344.12599	383.0891494	1.95750780514439	HMDB35029,HMDB35109,HMDB36777	Calaxin,Deoxyelephantopin,Echinone,2,3-Dihydro-2-(4-methoxyphenyl)-5,6,7-trimethoxy-4H-1-benzopyran-4-one	1	C19H20O6	[M+K]+	344.12599	383.0891494	1.95750780514439	C09353,C09388,C10338,C15118	2	2	4	4	1.78781576109985
397.2921	5340.42811529876	1.946095772431	0.118812657891651	16.3795323407856	2.67794212442114e-60	1.12634245753153e-56	NA	NA	NA	NA	NA	NA	NA	NA	NA	NA	NA	NA	NA	NA	NA	NA	2	2	3	4	1.1411344344859
586.1539	12142.3126285776	3.23216867507101	0.197361733776764	16.3768761715831	2.79746292194931e-60	1.17661290497188e-56	NA	NA	NA	NA	NA	NA	NA	NA	NA	NA	NA	NA	NA	NA	NA	NA	0	2	3	4	1.58107920793687
403.0999	5054.12505737578	1.85599635252353	0.113332276689798	16.3765910889055	2.8106026049734e-60	1.18213945565181e-56	NA	NA	NA	NA	NA	NA	NA	NA	NA	NA	NA	NA	NA	NA	NA	NA	2	2	4	4	1.09802908554506
170.1031	72326.5565213256	5.86904686319039	0.358569858100823	16.3679314660635	3.24041550508942e-60	1.36291876144061e-56	NA	NA	NA	NA	NA	NA	NA	NA	NA	NA	NA	NA	NA	NA	NA	NA	2	2	4	4	2.182952768229
305.1722	30699.6321003262	4.61593409624403	0.282213316591233	16.3561881203852	3.92968528230106e-60	1.65282562973583e-56	Lactapiperanol_C	1	C16H26O4	[M+Na]+	282.18311	305.1723314	-0.341118736310599	HMDB33630	Discadenine,12-trans-Hydroxy_juvenile_hormone_III	1	C14H20N6O2	[M+H]+	304.164774	305.1720504	0.579673006412834	C01804,C16508	0	2	4	4	1.93051523959802
170.1024	34753.3065311244	4.79828761255385	0.293780189535019	16.3329175467834	5.75644299234882e-60	2.42115992258192e-56	NA	NA	NA	NA	NA	NA	NA	NA	NA	NA	NA	NA	NA	NA	NA	NA	2	2	1	4	1.96597068640914
405.1842	5095.26467699701	-2.64067854231622	0.16200737265524	-16.2997430242617	9.91079363666514e-60	4.16847980358136e-56	NA	NA	NA	NA	NA	NA	NA	NA	NA	NA	NA	NA	NA	NA	NA	NA	2	2	4	4	-1.68399030483301
266.9881	12850.3480714553	3.31812089761113	0.203646741602026	16.293513323653	1.09739796835417e-59	4.61565585489763e-56	NA	NA	NA	NA	NA	NA	NA	NA	NA	NA	NA	NA	NA	NA	NA	NA	2	2	4	4	1.60203590310828
192.086	16909.84193266	3.73141445313761	0.229040507281792	16.291504491591	1.13404761676267e-59	4.76980427610378e-56	NA	NA	NA	NA	NA	NA	NA	NA	NA	NA	NA	NA	NA	NA	NA	NA	2	2	4	4	1.7114392383875
596.4874	9589.66854872514	-3.75502701381602	0.230777234988642	-16.2712193600934	1.57980187858074e-59	6.64464670131059e-56	NA	NA	NA	NA	NA	NA	NA	NA	NA	NA	NA	NA	NA	NA	NA	NA	2	2	4	4	-2.4347394727126
449.249	2631.67554189476	-1.17304607338231	0.0721873478127737	-16.2500231539845	2.2328008345313e-59	9.39116031003865e-56	NA	NA	NA	NA	NA	NA	NA	NA	NA	NA	NA	NA	NA	NA	NA	NA	2	2	4	4	-1.03241229897665
252.1347	119109.621270383	-1.34502298186624	0.08301641702856	-16.2018915054297	4.88995486778186e-59	2.05671501738905e-55	NA	NA	NA	NA	NA	NA	NA	NA	NA	NA	NA	NA	NA	NA	NA	NA	2	2	4	4	-1.11546274065938
175.058	102476.222654509	1.6506169521023	0.101978111543281	16.1859925343072	6.33205309369918e-59	2.66326153120988e-55	NA	NA	NA	NA	NA	NA	NA	NA	NA	NA	NA	NA	NA	NA	NA	NA	0	2	4	4	1.01545318644301
290.8583	7346.68277015577	2.45637735009625	0.151783428529151	16.1834356615847	6.60061995940115e-59	2.77622075492412e-55	NA	NA	NA	NA	NA	NA	NA	NA	NA	NA	NA	NA	NA	NA	NA	NA	2	2	0	4	1.33404940489584
290.0672	18439.6939017103	1.06911744575937	0.0661587526125481	16.1598791322524	9.67511787706987e-59	4.06935457909559e-55	NA	NA	NA	NA	NA	NA	NA	NA	NA	NA	NA	NA	NA	NA	NA	NA	2	2	4	4	0.775467839511832
357.2861	4568.8400177285	-2.42902499735918	0.150435666136056	-16.1466031277606	1.1999003693237e-58	5.04678095337547e-55	NA	NA	NA	NA	NA	NA	NA	NA	NA	NA	NA	NA	NA	NA	NA	NA	2	2	4	4	-1.54696881214716
376.0615	10106.530712934	2.95187198999801	0.182884367960936	16.1406468081981	1.32149186135462e-58	5.55819476885752e-55	Benzyl_glycinate_4-methylbenzenesulfonate_salt	1	C16H19NO5S	[M+K]+	337.098396	376.0615554	-0.0271232191018024	HMDB33374	NA	NA	NA	NA	NA	NA	NA	NA	2	2	4	4	1.50533592510864
423.1891	3941.3954594195	-2.12797932863858	0.132057039730751	-16.1140923117562	2.03124640716733e-58	8.54342238854579e-55	NA	NA	NA	NA	NA	NA	NA	NA	NA	NA	NA	NA	NA	NA	NA	NA	2	2	4	4	-1.41130347230345
304.9801	12532.4470828251	3.28014338300737	0.20362963913056	16.1083789030547	2.22788256835953e-58	9.37047408252017e-55	NA	NA	NA	NA	NA	NA	NA	NA	NA	NA	NA	NA	NA	NA	NA	NA	2	2	3	4	1.59356912904248
316.212	448684.634522038	-2.68671187225241	0.167201235432031	-16.0687321795812	4.22642180138036e-58	1.77763300966058e-54	NA	NA	NA	NA	NA	NA	NA	NA	NA	NA	NA	NA	NA	NA	NA	NA	2	2	1	4	-1.71915374014714
143.0341	5841.03320927261	2.09133260651175	0.130532429758813	16.021555795567	9.03607970675961e-58	3.80057512466309e-54	trans-trans-Muconic_acid,Sumikis_acid,cis,cis-Muconic_acid,Kojic_acid,5-Hydroxymaltol,2,3-Methylenesuccinic_acid	1	C6H6O4	[M+H]+	142.02661	143.0338864	1.69680071002497	HMDB02349,HMDB02432,HMDB06331,HMDB32923,HMDB32988,HMDB59762	2-Hydroxymuconate_semialdehyde,cis,cis-Muconate,2-Oxo-2,3-dihydrofuran-5-acetate,cis,trans-Hexadienedioate,1,2,3,5-Tetrahydroxybenzene,2,5-Dihydro-5-oxofuran-2-acetate,cis,cis-4-Hydroxymuconic_semialdehyde,Kojic_acid,(S)-5-Oxo-2,5-dihydrofuran-2-acetate,5-Hydroxymethyl-2-furoate,5-(Dihydroxymethyl)furan-2-carbaldehyde	1	C6H6O4	[M+H]+	142.02661	143.0338864	1.69680071002497	C00682,C02480,C03586,C03647,C03743,C04105,C06603,C14516,C14610,C20448,C20900	2	2	4	4	1.18886263213929
167.0819	12254.6439312845	0.655625063705766	0.040997306180276	15.9919059272531	1.45510191362572e-57	6.1201586487098e-54	NA	NA	NA	NA	NA	NA	NA	NA	NA	NA	NA	NA	NA	NA	NA	NA	2	2	4	4	0.565961200042157
174.0528	24797.3488732684	4.30089382186435	0.269966738438691	15.9311989570933	3.8490542614982e-57	1.61891222238614e-53	Acetaminophen,2-Phenylglycine,Dopamine_quinone,Leukoaminochrome,Methyl_2-aminobenzoate,2-(Methylamino)benzoic_acid,3alpha,4,7,7alpha-Tetrahydro-1H-isoindole-1,3(2H)-dione,Ethyl_nicotinate,2-Amino-3-methylbenzoate,2-Hydroxyacetanilide	1	C8H9NO2	[M+Na]+	151.063329	174.0525504	1.26973146617255	HMDB01859,HMDB02210,HMDB12219,HMDB12992,HMDB29703,HMDB32609,HMDB33903,HMDB59846,HMDB60680,HMDB61919	N-(Acetyloxy)benzenamine,N-Methylanthranilate,N-Methyl-4-aminobenzoate,(E)-4-Hydroxyphenylacetaldehyde-oxime,(Z)-4-Hydroxyphenylacetaldehyde_oxime,Acetaminophen,(R)-Mandelamide,2-Amino-3-methylbenzoate,Dopamine_quinone,2-Descarboxy-cyclo-dopa,L-Phenylglycine,O-Methyl_anthranilate	1	C8H9NO2	[M+Na]+	151.063329	174.0525504	1.26973146617255	C02709,C03005,C03522,C04350,C04353,C06804,C07301,C16571,C17755,C17756,C18623,C20634	2	2	4	4	1.84627388636703
348.9323	18317.7477827945	3.85095024194448	0.241838110247474	15.9236699211873	4.34147759921171e-57	1.82602547822845e-53	NA	NA	NA	NA	NA	NA	NA	NA	NA	NA	NA	NA	NA	NA	NA	NA	2	2	4	4	1.73224329914347
477.0932	5413.86755667387	1.96833516662104	0.123691185099801	15.9133018657139	5.12384316287031e-57	2.15508843430325e-53	NA	NA	NA	NA	NA	NA	NA	NA	NA	NA	NA	NA	NA	NA	NA	NA	0	2	4	4	1.15024208396424
269.1725	25627.2442046557	4.34955890774284	0.274117887468351	15.8674756613431	1.06436393737439e-56	4.47671472059669e-53	NA	NA	NA	NA	NA	NA	NA	NA	NA	NA	NA	NA	NA	NA	NA	NA	2	2	0	4	1.86611632269349
214.1283	26718.7398333545	4.4111731768634	0.27808467050653	15.8626981085598	1.14851804919487e-56	4.83066691491364e-53	NA	NA	NA	NA	NA	NA	NA	NA	NA	NA	NA	NA	NA	NA	NA	NA	2	2	4	4	1.8902351893059
416.2079	5973.67520802678	-2.93673133480536	0.185136057483271	-15.8625573792978	1.15109492368966e-56	4.8415052490387e-53	NA	NA	NA	NA	NA	NA	NA	NA	NA	NA	NA	NA	NA	NA	NA	NA	2	2	0	4	-1.88323178067021
249.1085	5109.23320836439	-2.64603400687399	0.167435894105156	-15.8032662053465	2.95406159629377e-56	1.24247830740116e-52	NA	NA	NA	NA	NA	NA	NA	NA	NA	NA	NA	NA	NA	NA	NA	NA	2	2	0	4	-1.69382448806228
355.1712	136209.890628941	-3.89887499734251	0.247657425883641	-15.7430167233279	7.66982874938662e-56	3.22592997199201e-52	NA	NA	NA	NA	NA	NA	NA	NA	NA	NA	NA	NA	NA	NA	NA	NA	2	2	4	4	-2.56930551302665
407.0429	8560.11164492685	2.69539271167503	0.171972375673374	15.6734051100997	2.29924184243826e-55	9.67061118929534e-52	NA	NA	NA	NA	NA	NA	NA	NA	NA	NA	NA	NA	NA	NA	NA	NA	2	2	0	4	1.4065231731271
429.0247	7010.51749267492	2.38250361176712	0.152556227384794	15.6172163707071	5.55796689387121e-55	2.33768087556223e-51	NA	NA	NA	NA	NA	NA	NA	NA	NA	NA	NA	NA	NA	NA	NA	NA	2	2	0	4	1.29892895983287
250.9557	17048.987200258	3.74366999788516	0.239943010200238	15.6023298814205	7.01852504375655e-55	2.951991633404e-51	NA	NA	NA	NA	NA	NA	NA	NA	NA	NA	NA	NA	NA	NA	NA	NA	2	2	4	4	1.71915374014714
338.1999	4717.84824737561	-2.49231308951419	0.160104238411574	-15.5668151839135	1.22349292590298e-54	5.14601124634795e-51	NA	NA	NA	NA	NA	NA	NA	NA	NA	NA	NA	NA	NA	NA	NA	NA	0	2	4	4	-1.57697021055095
560.2262	23464.348964424	4.21909658940203	0.272256542317853	15.4967684283463	3.64783817422383e-54	1.53428073607854e-50	Morphiceptin	1	C28H35N5O5	[M+K]+	521.26382	560.2269794	-1.3837248624677	HMDB05777	NA	NA	NA	NA	NA	NA	NA	NA	0	2	4	4	1.82089872116671
425.0661	10061.8755572573	2.94504962330403	0.190420178710798	15.4660584988572	5.87987365288563e-54	2.4730748584037e-50	Eleutheroside_B1,Tomenin,5-(3,5-Dihydroxyphenyl)-gamma-valerolactone_3-O-glucuronide,5-(3,4-Dihydroxyphenyl)-gamma-valerolactone-4-O-glucuronide	1	C17H20O10	[M+(41K)]+	384.10565	425.0669264	-2.02179926667008	HMDB29549,HMDB33900,HMDB41693,HMDB59989	NA	NA	NA	NA	NA	NA	NA	NA	2	2	3	4	1.49804085352287
477.2375	3712.33986755978	-2.00054721972427	0.129592391911958	-15.4372273727565	9.19697036514665e-54	3.86824573558068e-50	NA	NA	NA	NA	NA	NA	NA	NA	NA	NA	NA	NA	NA	NA	NA	NA	0	2	2	4	-1.35150738344029
198.1325	22311.8438411367	4.14442941929885	0.268840845299548	15.4159216940456	1.27932475240032e-53	5.38083990859575e-50	NA	NA	NA	NA	NA	NA	NA	NA	NA	NA	NA	NA	NA	NA	NA	NA	0	2	4	4	1.80561573880571
361.1032	6550.74016733535	2.27486364152877	0.147984496142474	15.3723106192058	2.51053507009179e-53	1.05593105048061e-49	NA	NA	NA	NA	NA	NA	NA	NA	NA	NA	NA	NA	NA	NA	NA	NA	2	2	4	4	1.26140593309771
299.196	4518.02283187293	-2.40684325837244	0.156597883668514	-15.3695771742819	2.61872587392364e-53	1.10143610257228e-49	NA	NA	NA	NA	NA	NA	NA	NA	NA	NA	NA	NA	NA	NA	NA	NA	2	2	4	4	-1.52771616799526
164.0088	16948.7856978052	1.59676746968885	0.103913804244342	15.3662690082468	2.75589157757002e-53	1.15912799752595e-49	NA	NA	NA	NA	NA	NA	NA	NA	NA	NA	NA	NA	NA	NA	NA	NA	2	2	4	4	1.00072818427425
473.143	2478.878566589	-1.00544837562951	0.0654373455364094	-15.3650544255356	2.80802746857414e-53	1.18105635328228e-49	NA	NA	NA	NA	NA	NA	NA	NA	NA	NA	NA	NA	NA	NA	NA	NA	2	2	4	4	-0.959670755829341
359.0461	15288.2538934778	3.58021201373256	0.233057454362778	15.3619287721198	2.94675621356844e-53	1.23940566342688e-49	NA	NA	NA	NA	NA	NA	NA	NA	NA	NA	NA	NA	NA	NA	NA	NA	2	2	4	4	1.67192216550655
169.0975	11256.6933275454	1.09037096012411	0.0712231847639772	15.3092137586578	6.63612779458093e-53	2.79115535040074e-49	NA	NA	NA	NA	NA	NA	NA	NA	NA	NA	NA	NA	NA	NA	NA	NA	2	2	4	4	0.783470271964352
439.0431	7211.26149383978	2.42704307148435	0.158870623355518	15.2768524490092	1.09083611335617e-52	4.58805669277606e-49	Theaflagallin	1	C20H16O9	[M+K]+	400.079435	439.0425944	1.18553417511707	HMDB33287	4-Demethylpremithramycinone,Versiconal_hemiacetal_acetate	1	C20H16O9	[M+K]+	400.079435	439.0425944	1.18553417511707	C12382,C20505	2	2	4	4	1.31698881140488
151.087	6467.3358645487	2.25449439907033	0.147589230827368	15.2754668239132	1.11427219587544e-52	4.68662885585209e-49	NA	NA	NA	NA	NA	NA	NA	NA	NA	NA	NA	NA	NA	NA	NA	NA	1	2	3	4	1.25748985830956
259.1039	11604.2143575625	3.16319024673834	0.207547812713807	15.2407785241281	1.89597666272588e-52	7.97447784342507e-49	5-Methoxydimethyltryptamine,N-despropyl_ropinirole	1	C13H18N2O	[M+(41K)]+	218.141913	259.1031894	2.87916177998372	HMDB02004,HMDB60625	Acadesine,N,N-Dimethyl-5-methoxytryptamine	1	C9H14N4O5	[M+H]+	258.096421	259.1036974	0.91855115290046	C04663,C08309	2	2	0	4	1.5607947528267
339.2893	18370.8404148925	-1.34827864833179	0.0885353821274479	-15.2286985827985	2.28086572272393e-52	9.59332122977686e-49	NA	NA	NA	NA	NA	NA	NA	NA	NA	NA	NA	NA	NA	NA	NA	NA	2	2	4	4	-1.11876947064046
414.1605	5702.91244508435	2.05265169404958	0.135411046057441	15.1586724555606	6.63978671535025e-52	2.79269429247632e-48	NA	NA	NA	NA	NA	NA	NA	NA	NA	NA	NA	NA	NA	NA	NA	NA	2	2	1	4	1.17343935786058
154.056	3571.84147928005	-1.91595883199936	0.127271293241138	-15.0541318722143	3.24328851946633e-51	1.36412715128754e-47	NA	NA	NA	NA	NA	NA	NA	NA	NA	NA	NA	NA	NA	NA	NA	NA	2	2	0	4	-1.32405058268537
416.181	6091.58496797987	-2.97209303819313	0.197512041801773	-15.0476548724861	3.57690908783939e-51	1.50444796234525e-47	NA	NA	NA	NA	NA	NA	NA	NA	NA	NA	NA	NA	NA	NA	NA	NA	2	2	4	4	-1.91550657134622
284.0677	28426.6255777253	4.50260074076094	0.299858877207723	15.015732676281	5.79183396057287e-51	2.43604536381695e-47	N-Phenylacetyl_pyroglutamic_acid	1	C14H15NO3	[M+K]+	245.105194	284.0683534	-2.18081314800739	HMDB59782	NA	NA	NA	NA	NA	NA	NA	NA	2	2	4	4	1.90452680377386
262.148	6256.74036443493	-3.02045858958458	0.201615185485432	-14.9813050158508	9.7287783960216e-51	4.09192419336668e-47	NA	NA	NA	NA	NA	NA	NA	NA	NA	NA	NA	NA	NA	NA	NA	NA	0	2	4	4	-1.95787699122687
254.0793	5203.62491167528	-2.68063351027428	0.179309043059444	-14.9497954176556	1.56228391734047e-50	6.57096615633403e-47	NA	NA	NA	NA	NA	NA	NA	NA	NA	NA	NA	NA	NA	NA	NA	NA	2	2	4	4	-1.71399941597531
442.2708	7316.13577257372	2.44978638520816	0.164070686280474	14.931286269019	2.06248895971722e-50	8.67482856457064e-47	NA	NA	NA	NA	NA	NA	NA	NA	NA	NA	NA	NA	NA	NA	NA	NA	2	2	0	4	1.32974791212805
358.1223	6773.60917010541	2.32802557247424	0.156563388172072	14.8695400607682	5.19691363194249e-50	2.18582187359501e-46	Rosiglitazone,Aspartylglycosamine	1	C18H19N3O3S	[M+H]+	357.114714	358.1219904	0.755329209739515	HMDB05031,HMDB00489	N4-(Acetyl-beta-D-glucosaminyl)asparagine	1	C12H21N3O8	[M+Na]+	335.132867	358.1220884	0.481679308835469	C04540	2	2	4	4	1.27994218206688
275.1604	7776.76571809214	-3.40207714317548	0.229449154336583	-14.8271504988199	9.77970457100992e-50	4.11334374256677e-46	NA	NA	NA	NA	NA	NA	NA	NA	NA	NA	NA	NA	NA	NA	NA	NA	0	2	4	4	-2.18939610282844
242.1003	58826.9583938396	1.71195452123955	0.116278298620246	14.7229065230016	4.59479497244994e-49	1.93257076541244e-45	NA	NA	NA	NA	NA	NA	NA	NA	NA	NA	NA	NA	NA	NA	NA	NA	2	2	4	4	1.04049667813238
338.194	783088.830797033	-3.46033501363058	0.237052796775713	-14.5973178156787	2.92113545856652e-48	1.22862957387308e-44	NA	NA	NA	NA	NA	NA	NA	NA	NA	NA	NA	NA	NA	NA	NA	NA	2	2	4	4	-2.23725800470229
422.3111	3783.12481839919	-2.04094957893434	0.139910064911997	-14.5875822459098	3.36928060962758e-48	1.41711942440936e-44	NA	NA	NA	NA	NA	NA	NA	NA	NA	NA	NA	NA	NA	NA	NA	NA	0	2	4	4	-1.37089714568793
467.3855	2724.15001463478	-1.26511639637339	0.0868107650915861	-14.5732662883305	4.15538391494583e-48	1.74775447462621e-44	NA	NA	NA	NA	NA	NA	NA	NA	NA	NA	NA	NA	NA	NA	NA	NA	2	2	4	4	-1.07248731717117
411.0833	5522.63311483525	2.00058006289944	0.137483523138892	14.551416905998	5.72057638422498e-48	2.40607442720503e-44	Tangeritin,Sesamolinol,Auranetin,Sinensetin,3,4,5,6,8-Pentamethoxyflavone,Oxidihydroartocarpesin,Isosinensetin,Cyclokievitone_hydrate,Homoeriodictyol_4-isobutyrate,3,4,5,7,8-Pentamethoxyflavone	1	C20H20O7	[M+K]+	372.120905	411.0840644	-1.83076909365703	HMDB30539,HMDB33270,HMDB34278,HMDB36633,HMDB37456,HMDB37508,HMDB37599,HMDB37750,HMDB39775,HMDB40323	Sinensetin,Tangeretin,Sesamolinol,(1S)-Averantin	1	C20H20O7	[M+K]+	372.120905	411.0840644	-1.83076909365703	C10186,C10190,C10883,C20499	2	2	1	4	1.15713594556567
562.2235	10088.7692551293	2.94915214118463	0.20296862001637	14.5300891386402	7.81187151312225e-48	3.28567315841922e-44	Morphiceptin	1	C28H35N5O5	[M+(41K)]+	521.26382	562.2250964	-2.77878026067478	HMDB05777	NA	NA	NA	NA	NA	NA	NA	NA	2	2	0	4	1.50350464830495
451.1855	2742.73993386433	-1.2835414826145	0.0884013377861381	-14.5194803015273	9.11990393530364e-48	3.83583159518871e-44	NA	NA	NA	NA	NA	NA	NA	NA	NA	NA	NA	NA	NA	NA	NA	NA	2	2	4	4	-1.08198278925328
191.0179	149902.156273078	2.43654406853369	0.168037968103628	14.499961502933	1.21217859692321e-47	5.09842317865904e-44	NA	NA	NA	NA	NA	NA	NA	NA	NA	NA	NA	NA	NA	NA	NA	NA	2	2	0	4	1.32263294758885
499.2574	2764.64329011457	-1.30386604232146	0.0902268283774947	-14.4509794455624	2.47146182281282e-47	1.03949684267507e-43	NA	NA	NA	NA	NA	NA	NA	NA	NA	NA	NA	NA	NA	NA	NA	NA	2	2	4	4	-1.09802908554506
268.0939	42202.6399722664	5.08302412923586	0.351972627493063	14.4415324721126	2.83468556868501e-47	1.19226875018891e-43	Butenylcarnitine,N-Phenylacetyl_pyroglutamic_acid	1	C11H19NO4	[M+K]+	229.131409	268.0945684	-2.46890492396648	HMDB13126,HMDB59782	NA	NA	NA	NA	NA	NA	NA	NA	2	2	4	4	2.04535438234729
344.1817	58553.9993531574	-1.10106265738705	0.0763867585883355	-14.4143131314278	4.20602674373188e-47	1.76905484841363e-43	NA	NA	NA	NA	NA	NA	NA	NA	NA	NA	NA	NA	NA	NA	NA	NA	2	2	4	4	-1.00267895708891
457.13	7997.08692168281	2.58932625079456	0.180303421006256	14.3609380029718	9.09872769550684e-47	3.82692486873018e-43	NA	NA	NA	NA	NA	NA	NA	NA	NA	NA	NA	NA	NA	NA	NA	NA	2	2	4	4	1.38617077379623
453.2707	2868.70402440037	-1.3989349709817	0.0977541589324439	-14.3107463279233	1.87490368995567e-46	7.88584491995354e-43	NA	NA	NA	NA	NA	NA	NA	NA	NA	NA	NA	NA	NA	NA	NA	NA	2	2	4	4	-1.1411344344859
453.1383	2600.16686004594	-1.13954076637852	0.0798197519558738	-14.2764258025819	3.06945137565446e-46	1.29101124860026e-42	NA	NA	NA	NA	NA	NA	NA	NA	NA	NA	NA	NA	NA	NA	NA	NA	2	2	4	4	-1.02140521347677
354.1635	8607.09731097673	2.70383644096844	0.189496520112417	14.2685281996968	3.43757141139533e-46	1.44584253563288e-42	NA	NA	NA	NA	NA	NA	NA	NA	NA	NA	NA	NA	NA	NA	NA	NA	2	2	4	4	1.40811303227379
147.0291	7829.41660417193	2.55621838376283	0.180668850039698	14.1486392546427	1.90406008905185e-45	8.00847673455208e-42	NA	NA	NA	NA	NA	NA	NA	NA	NA	NA	NA	NA	NA	NA	NA	NA	2	2	0	4	1.36938728381994
226.1272	45995.3254160272	-1.01606968020002	0.0718673484277761	-14.1381267352744	2.21091644915282e-45	9.29911458513675e-42	NA	NA	NA	NA	NA	NA	NA	NA	NA	NA	NA	NA	NA	NA	NA	NA	2	2	2	4	-0.961544435200039
483.1367	2758.57425402947	-1.29810965808785	0.0921004473933915	-14.0944989392201	4.10551445143911e-45	1.72677937827529e-41	NA	NA	NA	NA	NA	NA	NA	NA	NA	NA	NA	NA	NA	NA	NA	NA	2	2	4	4	-1.0937225252772
390.0796	5303.66390148759	1.93480996774249	0.137279673569755	14.0939289658157	4.13879394703772e-45	1.74077673412407e-41	NA	NA	NA	NA	NA	NA	NA	NA	NA	NA	NA	NA	NA	NA	NA	NA	2	2	4	4	1.13436532386079
169.0361	390770.134118867	2.69357028316506	0.191272835831057	14.0823461494771	4.87635894070662e-45	2.0509965704612e-41	NA	NA	NA	NA	NA	NA	NA	NA	NA	NA	NA	NA	NA	NA	NA	NA	2	2	3	4	1.40493686125307
330.2278	36701.7555667374	-2.10148181967551	0.149762030602694	-14.0321402642474	9.91145769327434e-45	4.16875910579119e-41	NA	NA	NA	NA	NA	NA	NA	NA	NA	NA	NA	NA	NA	NA	NA	NA	2	2	0	4	-1.39862669361415
375.0111	11740.4816822623	3.1809408634448	0.226796084885511	14.0255545639184	1.08758637806521e-44	4.57438830614227e-41	NA	NA	NA	NA	NA	NA	NA	NA	NA	NA	NA	NA	NA	NA	NA	NA	2	2	2	4	1.56681256917171
558.2824	9020.45075676547	2.77657218169788	0.197973119923114	14.0249958316372	1.09618582811162e-44	4.61055759303747e-41	NA	NA	NA	NA	NA	NA	NA	NA	NA	NA	NA	NA	NA	NA	NA	NA	2	2	3	4	1.42747546132529
459.2194	4081.41229023586	1.49934690538125	0.107006777610867	14.0117003694259	1.32201377333098e-44	5.56038993063012e-41	NA	NA	NA	NA	NA	NA	NA	NA	NA	NA	NA	NA	NA	NA	NA	NA	2	2	3	4	0.957800439506885
487.1429	2779.55601725628	-1.31836297787501	0.0948618602643528	-13.8977137302717	6.53971033035491e-44	2.75060216494728e-40	NA	NA	NA	NA	NA	NA	NA	NA	NA	NA	NA	NA	NA	NA	NA	NA	2	2	0	4	-1.10344109214375
346.1109	7112.77694878066	2.40532173236204	0.173188730526187	13.8884425392698	7.44363150970129e-44	3.13079141298036e-40	NA	NA	NA	NA	NA	NA	NA	NA	NA	NA	NA	NA	NA	NA	NA	NA	2	2	4	4	1.30999211260717
157.0855	14971.3929143803	3.5486848468919	0.255746892254784	13.8757691857173	8.88349767042912e-44	3.73639912018249e-40	8-Hydroxy-5,6-octadienoic_acid,2,5-Dimethyl-4-ethoxy-3(2H)-furanone	1	C8H12O3	[M+H]+	156.078645	157.0859214	-2.874859796258	HMDB31101,HMDB32232	NA	NA	NA	NA	NA	NA	NA	NA	2	2	1	4	1.66716237053951
236.0913	24355.8440799498	4.27428514126301	0.308692671528169	13.8464095052965	1.33731525451877e-43	5.62474796050595e-40	3-Oxo-carbofuran,Phenazopyridine,2-Amino-3,8-dimethyl-3H-imidazo[4,5-f]quinoxaline	1	C12H13NO4	[M+H]+	235.084459	236.0917354	-1.97465616157821	HMDB32776,HMDB15506,HMDB29864	Hydroxyatrazine,Phenazopyridine,MeIQx	1	C8H15N5O	[M+K]+	197.12766	236.0908194	1.90519902957566	C06552,C07429,C19255	2	2	0	4	1.83343874246356
489.3323	2891.30781367177	-1.41877184107893	0.102620429492339	-13.8254326950059	1.79032689541735e-43	7.53011492212539e-40	NA	NA	NA	NA	NA	NA	NA	NA	NA	NA	NA	NA	NA	NA	NA	NA	2	2	4	4	-1.15483189215565
300.1056	8100.6486474483	2.60943447881716	0.188960814826938	13.8093947213714	2.23703291917953e-43	9.4089604580691e-40	S-(2-Methylpropionyl)-dihydrolipoamide-E,N-(1-Deoxy-1-fructosyl)proline	1	C12H23NO2S2	[M+Na]+	277.117023	300.1062444	-2.21854763924295	HMDB06868,HMDB38493	7-Methylxanthosine,S-(2-Methylpropanoyl)-dihydrolipoamide	1	C11H15N4O6	[M+H]+	299.099161	300.1064374	-2.86165137756941	C16352,C04424	0	2	4	4	1.3892645746678
447.2271	2900.31973940655	-1.42706795095848	0.103459876899211	-13.7934433495287	2.79112827640293e-43	1.17394855305507e-39	NA	NA	NA	NA	NA	NA	NA	NA	NA	NA	NA	NA	NA	NA	NA	NA	2	2	4	4	-1.15713594556567
213	69724.6141179692	2.44339582955564	0.177202458089309	13.7887242417607	2.97982985464758e-43	1.25331643686477e-39	NA	NA	NA	NA	NA	NA	NA	NA	NA	NA	NA	NA	NA	NA	NA	NA	2	2	4	4	1.32547088371828
395.0116	7616.12878925469	2.51288313253308	0.182963485539628	13.7343422657348	6.3227652054224e-43	2.65935504540066e-39	NA	NA	NA	NA	NA	NA	NA	NA	NA	NA	NA	NA	NA	NA	NA	NA	2	2	4	4	1.35150738344029
390.0594	5916.7838786655	2.11191726086388	0.154592530535416	13.6611856572207	1.73141470113911e-42	7.28233023299109e-39	Indole-3-acetic-acid-O-glucuronide	1	C16H17NO8	[M+K]+	351.095419	390.0585784	2.09609542074068	HMDB60001	NA	NA	NA	NA	NA	NA	NA	NA	2	2	4	4	1.19487058274138
408.0949	8179.54845454705	2.62455455966884	0.19224819663145	13.6519073034545	1.96662996326968e-42	8.27164562551225e-39	NA	NA	NA	NA	NA	NA	NA	NA	S-Inosyl-L-homocysteine,Chromopyrrolate	1	C14H19N5O6S	[M+Na]+	385.105607	408.0948284	0.222497306100758	C03431,C21125	2	2	4	4	1.39237173048323
324.2171	15080.8925770851	-1.14326829236447	0.0838345192602372	-13.6372022223395	2.40616003616294e-42	1.01203091121013e-38	NA	NA	NA	NA	NA	NA	NA	NA	NA	NA	NA	NA	NA	NA	NA	NA	2	2	4	4	-1.02240073976624
354.1678	853275.563304084	-3.72174471979338	0.272919327559395	-13.6367942610566	2.41965532041532e-42	1.01770702776668e-38	NA	NA	NA	NA	NA	NA	NA	NA	NA	NA	NA	NA	NA	NA	NA	NA	2	2	4	4	-2.40176486322482
394.9128	10727.237290738	3.0431804275523	0.223400216440612	13.6221015182467	2.95927936727787e-42	1.24467290187707e-38	NA	NA	NA	NA	NA	NA	NA	NA	NA	NA	NA	NA	NA	NA	NA	NA	2	2	4	4	1.5220494071169
278.8812	11834.5105355196	3.19306279668104	0.234499076991613	13.6165260761144	3.19403355580483e-42	1.34341051357151e-38	NA	NA	NA	NA	NA	NA	NA	NA	NA	NA	NA	NA	NA	NA	NA	NA	0	2	4	4	1.57697021055095
394.1216	7033.24881285205	-3.22787551512705	0.237157633121771	-13.6106751979164	3.46032092958913e-42	1.45541098298519e-38	NA	NA	NA	NA	NA	NA	NA	NA	NA	NA	NA	NA	NA	NA	NA	NA	2	2	4	4	-2.10105145870693
366.1871	35592.6741714272	-1.23032839670864	0.0904362031326848	-13.6043791544803	3.77157520959504e-42	1.58632453315568e-38	NA	NA	NA	NA	NA	NA	NA	NA	NA	NA	NA	NA	NA	NA	NA	NA	2	2	0	4	-1.06101146456042
356.1716	4233.90656234471	-2.27614434073181	0.167330103854675	-13.60271874754	3.85820072279942e-42	1.62275922400943e-38	NA	NA	NA	NA	NA	NA	NA	NA	NA	NA	NA	NA	NA	NA	NA	NA	1	2	2	4	-1.4748660044906
164.9305	11581.1360374128	3.16011900866669	0.232401700258615	13.5976587311975	4.13458208064153e-42	1.73900522311783e-38	NA	NA	NA	NA	NA	NA	NA	NA	NA	NA	NA	NA	NA	NA	NA	NA	2	2	4	4	1.55681406257345
467.2497	2820.52671105982	-1.35616001292756	0.0997383464502238	-13.5971776272066	4.16186393816028e-42	1.75047997239021e-38	NA	NA	NA	NA	NA	NA	NA	NA	NA	NA	NA	NA	NA	NA	NA	NA	2	2	4	4	-1.12541989481152
476.3405	2860.69422747504	-1.39228707744994	0.102456297822654	-13.5890824384453	4.64871690183978e-42	1.95525032891381e-38	NA	NA	NA	NA	NA	NA	NA	NA	NA	NA	NA	NA	NA	NA	NA	NA	2	2	4	4	-1.1388722649084
317.2153	58251.7264871393	-2.61694331902441	0.19280744645193	-13.572833244679	5.80346234427222e-42	2.4409362620009e-38	NA	NA	NA	NA	NA	NA	NA	NA	NA	NA	NA	NA	NA	NA	NA	NA	2	2	4	4	-1.67672014323366
475.142	2758.12300866781	-1.29817390934691	0.0957417173858564	-13.5591249540159	6.99657592542687e-42	2.94275983423454e-38	NA	NA	NA	NA	NA	NA	NA	NA	NA	NA	NA	NA	NA	NA	NA	NA	2	2	4	4	-1.09479726203532
173.0424	96269.0070093181	0.802676257679069	0.0594014966667879	13.5127278388569	1.31555021056053e-41	5.5332041856176e-38	NA	NA	NA	NA	NA	NA	NA	NA	NA	NA	NA	NA	NA	NA	NA	NA	2	2	4	4	0.655655652526132
144.077	6654.0205039605	2.29968230645926	0.170200716268775	13.5115900618637	1.3360428108006e-41	5.61939606222733e-38	NA	NA	NA	NA	NA	NA	NA	NA	NA	NA	NA	NA	NA	NA	NA	NA	0	2	2	4	1.27327182844417
312.0625	11401.8641280398	3.13636106522481	0.2339335986675	13.407056887466	5.49776195093893e-41	2.31235867656491e-37	L-Thyronine	1	C15H15NO4	[M+K]+	273.100109	312.0632684	-2.35272803402435	HMDB00667	1,6-Dihydro-1-(3-methoxyphenethyl)-6-oxonicotinic_acid	1	C15H15NO4	[M+K]+	273.100109	312.0632684	-2.35272803402435	C15089	0	2	4	4	1.55088888398794
400.329	3372.31117585944	-1.78704113557266	0.133466580839324	-13.3894277079295	6.97158516942236e-41	2.93224872225904e-37	NA	NA	NA	NA	NA	NA	NA	NA	NA	NA	NA	NA	NA	NA	NA	NA	0	2	4	4	-1.28128310446048
406.0969	15515.91761139	0.931098416767903	0.0695585820672946	13.385816517466	7.31886082840508e-41	3.07831286442718e-37	NA	NA	NA	NA	NA	NA	NA	NA	NA	NA	NA	NA	NA	NA	NA	NA	2	2	4	4	0.719242499101372
237.0108	10065.9066664288	2.94565628722815	0.220101427542037	13.3831766568873	7.58356181750514e-41	3.18964610044266e-37	NA	NA	NA	NA	NA	NA	NA	NA	NA	NA	NA	NA	NA	NA	NA	NA	2	2	4	4	1.49985714593662
480.1341	2918.74133117189	-1.44249220926294	0.107932235845978	-13.3647950304802	9.71021159261389e-41	4.0841149958534e-37	NA	NA	NA	NA	NA	NA	NA	NA	NA	NA	NA	NA	NA	NA	NA	NA	2	2	0	4	-1.16524893607385
452.0537	5406.16787464824	1.96592709599015	0.147306382193822	13.34583788368	1.25254268497354e-40	5.2681945329987e-37	NA	NA	NA	NA	NA	NA	NA	NA	NA	NA	NA	NA	NA	NA	NA	NA	2	2	1	4	1.14795624078896
442.1364	8262.17983251755	-3.5053051636672	0.262857730668674	-13.3353702580867	1.44137302115632e-40	6.06241492698348e-37	NA	NA	NA	NA	NA	NA	NA	NA	NA	NA	NA	NA	NA	NA	NA	NA	2	2	4	4	-2.267092442884
391.0604	6129.05019898325	2.16857202319284	0.162644286903041	13.3332197797124	1.4835394730754e-40	6.23976702375513e-37	3-Feruloyl-1,5-quinolactone,4-Feruloyl-1,5-quinolactone	1	C17H18O8	[M+(41K)]+	350.10017	391.0614464	-2.75736718601112	HMDB29289,HMDB29290	6-[2,3-Dihydroxy-1-(hydroxymethyl)propyl]-1,2-dihydro-7-hydroxy-9-methoxy-cyclopenta[c][1]benzopyran-3,4-dione	1	C17H18O8	[M+(41K)]+	350.10017	391.0614464	-2.75736718601112	C19590	2	2	4	4	1.22058851596966
448.0817	3583.25151831815	1.27582538123541	0.0958604076480116	13.3092004565649	2.04660134401746e-40	8.60800525293744e-37	NA	NA	NA	NA	NA	NA	NA	NA	NA	NA	NA	NA	NA	NA	NA	NA	2	2	4	4	0.870783643397116
311.1702	141000.910425015	-1.03974836593063	0.0782201555775236	-13.2925888251417	2.55579996132812e-40	1.07496946373461e-36	NA	NA	NA	NA	NA	NA	NA	NA	NA	NA	NA	NA	NA	NA	NA	NA	0	2	4	4	-0.972858194169835
341.2088	5162.19812734552	-2.6654773225439	0.200616419868102	-13.2864364955588	2.77481638969786e-40	1.16708777350692e-36	NA	NA	NA	NA	NA	NA	NA	NA	NA	NA	NA	NA	NA	NA	NA	NA	0	2	4	4	-1.70382526606825
242.1251	48712.5820328353	5.29281209369495	0.400137488679546	13.2274836610817	6.08920584365933e-40	2.56111997784311e-36	Tetrahydrobiopterin,Sapropterin,L-erythro-tetrahydrobiopterin	1	C9H15N5O3	[M+H]+	241.11749	242.1247664	1.54135409426142	HMDB00027,HMDB00787,HMDB59658	Tetrahydrobiopterin,L-threo-Tetrahydrobiopterin	1	C9H15N5O3	[M+H]+	241.11749	242.1247664	1.54135409426142	C00272,C20264	2	2	0	4	2.08004557950235
364.2096	145023.672077914	-2.48003188092472	0.187678321899301	-13.2142692657674	7.25878126669255e-40	3.05304340077089e-36	NA	NA	NA	NA	NA	NA	NA	NA	NA	NA	NA	NA	NA	NA	NA	NA	2	2	4	4	-1.574925657733
180.0209	6113.1647910048	-2.97857737221347	0.225887116722673	-13.1861321505571	1.05458802786976e-39	4.4355972452202e-36	NA	NA	NA	NA	NA	NA	NA	NA	NA	NA	NA	NA	NA	NA	NA	NA	0	2	4	4	-1.93818564665505
355.1617	19326.6567621996	-1.16543943537361	0.0885562311138785	-13.1604452980268	1.48209790743573e-39	6.23370379867469e-36	NA	NA	NA	NA	NA	NA	NA	NA	NA	NA	NA	NA	NA	NA	NA	NA	2	2	4	4	-1.02839530552603
388.9049	19136.547129288	3.9161456641752	0.297682530677648	13.1554433350874	1.58351968291096e-39	6.66028378632349e-36	NA	NA	NA	NA	NA	NA	NA	NA	NA	NA	NA	NA	NA	NA	NA	NA	2	2	4	4	1.74293282415483
286.1764	70675.8738530385	-1.22829169334327	0.093582028312038	-13.1252946265247	2.35863649003344e-39	9.92042507708064e-36	NA	NA	NA	NA	NA	NA	NA	NA	NA	NA	NA	NA	NA	NA	NA	NA	2	2	0	4	-1.05997512337912
210.0613	84969.3702549465	1.56483214177803	0.119351359439019	13.1111379806073	2.84300219266897e-39	1.19576672223657e-35	NA	NA	NA	NA	NA	NA	NA	NA	NA	NA	NA	NA	NA	NA	NA	NA	2	2	0	4	0.984297871401532
476.0714	4247.83206811435	1.56683674022988	0.119651994343971	13.0949488039924	3.51911530834487e-39	1.48013989868985e-35	Chondroitin_4-sulfate	1	C14H21NO15S	[M+H]+	475.063196	476.0704724	1.96651557748561	HMDB00652	NA	NA	NA	NA	NA	NA	NA	NA	2	2	4	4	0.986217029720698
396.0461	7618.16957247606	2.51329255564963	0.192303116582133	13.0694322604814	4.92315819570018e-39	2.07068033711149e-35	NA	NA	NA	NA	NA	NA	NA	NA	NA	NA	NA	NA	NA	NA	NA	NA	0	2	2	4	1.35298090542864
367.2283	53979.0899928727	-1.82427175532014	0.139720890442297	-13.0565425796048	5.83167033655429e-39	2.45280054355474e-35	NA	NA	NA	NA	NA	NA	NA	NA	NA	NA	NA	NA	NA	NA	NA	NA	2	2	0	4	-1.28802254238558
296.9609	16496.6879003717	3.69433080809883	0.283199020354005	13.0449985437126	6.78582911557744e-39	2.85411972601187e-35	NA	NA	NA	NA	NA	NA	NA	NA	NA	NA	NA	NA	NA	NA	NA	NA	2	2	4	4	1.69880363883812
158.0509	6264.2212508089	2.20345159632702	0.169001968298091	13.038023275803	7.43600138269051e-39	3.12758218155963e-35	NA	NA	NA	NA	NA	NA	NA	NA	NA	NA	NA	NA	NA	NA	NA	NA	2	2	4	4	1.23438796060284
419.1873	3515.54724307078	-1.88072143457068	0.144455006403553	-13.0194271655539	9.4879999861177e-39	3.9906527941611e-35	NA	NA	NA	NA	NA	NA	NA	NA	NA	NA	NA	NA	NA	NA	NA	NA	2	2	4	4	-1.31278308222795
492.3173	3440.52638106175	-1.83241280606508	0.140965957966814	-12.9989738834425	1.23995831180085e-38	5.21526465943437e-35	NA	NA	NA	NA	NA	NA	NA	NA	NA	NA	NA	NA	NA	NA	NA	NA	2	2	4	4	-1.29073476660199
323.8625	11216.1225404632	3.11129248192484	0.240879306044461	12.9163959038912	3.63786280585181e-38	1.53008509614127e-34	NA	NA	NA	NA	NA	NA	NA	NA	NA	NA	NA	NA	NA	NA	NA	NA	2	2	4	4	1.53919921410863
448.1115	2544.44328177054	-1.07925683084285	0.0839398883187268	-12.8574966259762	7.80641015676756e-38	3.28337611193644e-34	NA	NA	NA	NA	NA	NA	NA	NA	NA	NA	NA	NA	NA	NA	NA	NA	2	2	4	4	-0.990066285212248
120.0815	4321.92621277768	-2.31808268731453	0.180684550490724	-12.829446020807	1.12163291838303e-37	4.71758805471903e-34	NA	NA	NA	NA	NA	NA	NA	NA	NA	NA	NA	NA	NA	NA	NA	NA	2	2	4	4	-1.49442302164359
347.1292	7323.03186302755	2.45118061047742	0.191070691875088	12.8286582647635	1.13309454970376e-37	4.76579567605402e-34	1-(beta-D-Glucopyranosyloxy)-3-octanone	1	C14H26O7	[M+(41K)]+	306.167855	347.1291314	0.178319807795625	HMDB31315	NA	NA	NA	NA	NA	NA	NA	NA	2	2	4	4	1.33117900707786
332.9586	10067.6268735073	2.94588656286394	0.229760810200652	12.8215362763183	1.24214706296542e-37	5.22447054683254e-34	NA	NA	NA	NA	NA	NA	NA	NA	NA	NA	NA	NA	NA	NA	NA	NA	2	2	4	4	1.50167839977931
411.3324	3595.79970018985	-1.93066677726719	0.150638583469111	-12.8165489398875	1.32466384129437e-37	5.57153611648412e-34	NA	NA	NA	NA	NA	NA	NA	NA	NA	NA	NA	NA	NA	NA	NA	NA	2	2	4	4	-1.33117900707786
232.0777	50461.2340575774	2.43523357862636	0.190280681582476	12.7981125481244	1.67984607732543e-37	7.06543260123076e-34	NA	NA	NA	NA	NA	NA	NA	NA	NA	NA	NA	NA	NA	NA	NA	NA	2	2	4	4	1.32121796560106
417.0688	7121.35366905916	2.40718595341454	0.18831844500104	12.7825288351401	2.05284532558792e-37	8.63426743942281e-34	NA	NA	NA	NA	NA	NA	NA	NA	NA	NA	NA	NA	NA	NA	NA	NA	2	2	3	4	1.31138632053531
576.239	13362.1711258958	3.37720727307287	0.265038354639945	12.7423341337174	3.43948186259642e-37	1.44664607140805e-33	NA	NA	NA	NA	NA	NA	NA	NA	NA	NA	NA	NA	NA	NA	NA	NA	2	2	4	4	1.62815057873401
575.2452	13016.3589364638	3.33753323408302	0.263750690672195	12.6541213051499	1.06156645904391e-36	4.46494852673868e-33	Corchoroside_A	1	C29H42O9	[M+(41K)]+	534.282885	575.2441614	1.77646305454332	HMDB33846	Helveticoside,Corotoxigenin-3-O-alpha-L-rhamnopyranoside	1	C29H42O9	[M+(41K)]+	534.282885	575.2441614	1.77646305454332	C08869,C17525	0	2	4	4	1.61278354864519
452.285	3113.53231770912	-1.60061979232426	0.127496136948414	-12.5542610986863	3.76681124593261e-36	1.58432081003926e-32	NA	NA	NA	NA	NA	NA	NA	NA	NA	NA	NA	NA	NA	NA	NA	NA	2	2	1	4	-1.22432889912371
124.9377	6526.07323681104	2.26878887438311	0.180935186535555	12.5392352799066	4.55368510491096e-36	1.91527995512555e-32	NA	NA	NA	NA	NA	NA	NA	NA	NA	NA	NA	NA	NA	NA	NA	NA	2	2	4	4	1.25879307207294
486.067	3643.8001459365	1.30473460742345	0.104621513715733	12.4709972269045	1.0747259256612e-35	4.52029724333103e-32	NA	NA	NA	NA	NA	NA	NA	NA	NA	NA	NA	NA	NA	NA	NA	NA	2	2	0	4	0.88205629946135
288.0515	9137.49707489025	2.79649597316292	0.224457674020834	12.4589011507949	1.25082201888544e-35	5.26095741143217e-32	NA	NA	NA	NA	NA	NA	NA	NA	NA	NA	NA	NA	NA	NA	NA	NA	2	2	4	4	1.44235638447234
333.0114	8776.66817533896	2.73406026644856	0.219627112091785	12.4486464371756	1.42236924690004e-35	5.98248505246155e-32	NA	NA	NA	NA	NA	NA	NA	NA	NA	NA	NA	NA	NA	NA	NA	NA	2	2	4	4	1.41772780841108
331.1546	12915.8914341193	3.32578557953652	0.267202144271874	12.4467024342162	1.45743275528946e-35	6.12996216874746e-32	Gibberellin_A105,Gibberellin_A108,Fragransol_B,Gibberellin_A62,Hericenone_A,Gibberellin_A121,Gibberellin_A88,Gibberellin_A95	1	C19H22O5	[M+H]+	330.146725	331.1540014	1.83751365656443	HMDB31076,HMDB31095,HMDB33538,HMDB34989,HMDB35879,HMDB38015,HMDB39240,HMDB41350	Podolide,Gibberellin_A51-catabolite,Gibberellin_A7,Gibberellin_A5,5-Deoxystrigol	1	C19H22O5	[M+H]+	330.146725	331.1540014	1.83751365656443	C09173,C11854,C11867,C11871,C18037	2	2	2	4	1.60631271134765
394.2434	4040.69186300157	-2.17997812855258	0.175205951391986	-12.4423748807217	1.53860213959096e-35	6.47136059911958e-32	NA	NA	NA	NA	NA	NA	NA	NA	NA	NA	NA	NA	NA	NA	NA	NA	2	2	0	4	-1.4390219179443
383.2025	72250.5737125248	-1.91714143822812	0.15426758773399	-12.4273767833456	1.85626201099972e-35	7.80743801826482e-32	NA	NA	NA	NA	NA	NA	NA	NA	NA	NA	NA	NA	NA	NA	NA	NA	2	2	4	4	-1.32689386360927
424.1475	4158.24651522836	-2.23924264253742	0.180356268594598	-12.4156629541431	2.14899338153685e-35	9.03866616274401e-32	NA	NA	NA	NA	NA	NA	NA	NA	NA	NA	NA	NA	NA	NA	NA	NA	2	2	4	4	-1.46098930025278
364.2596	161079.895688577	-2.47747877716304	0.199828165156516	-12.3980459672566	2.67773956633914e-35	1.12625726160224e-31	NA	NA	NA	NA	NA	NA	NA	NA	NA	NA	NA	NA	NA	NA	NA	NA	2	2	2	4	-1.5708561888342
605.2731	86285.0478652422	6.12560981146523	0.494337750495255	12.3915476925002	2.90384421319246e-35	1.22135687606875e-31	NA	NA	NA	NA	NA	NA	NA	NA	Bonafousine,Aralionine_A	1	C35H40N4O3	[M+(41K)]+	564.310041	605.2713174	2.97998591415805	C09050,C09999	2	2	3	4	2.23725800470229
478.3019	2692.98199814648	-1.23447596806639	0.0997606571305063	-12.3743768693449	3.59674845867746e-35	1.51279240171974e-31	NA	NA	NA	NA	NA	NA	NA	NA	NA	NA	NA	NA	NA	NA	NA	NA	2	2	4	4	-1.06204894652605
232.1139	12947.7181282519	3.32952425822902	0.269222611174616	12.3671791299487	3.93395914512793e-35	1.65462321644081e-31	NA	NA	NA	NA	NA	NA	NA	NA	NA	NA	NA	NA	NA	NA	NA	NA	2	2	4	4	1.61061910429243
276.1268	16227.2976290165	3.6696629542169	0.29742140567568	12.3382610807053	5.63599781604316e-35	2.37050068142775e-31	NA	NA	NA	NA	NA	NA	NA	NA	NA	NA	NA	NA	NA	NA	NA	NA	2	2	4	4	1.69135057975211
310.1635	66332.6584253852	-1.0002380585858	0.0811411355655941	-12.3271390228106	6.47034583091405e-35	2.72142745648245e-31	NA	NA	NA	NA	NA	NA	NA	NA	NA	NA	NA	NA	NA	NA	NA	NA	2	2	4	4	-0.958735178451156
588.467	55610.3820484969	-1.92166963316691	0.155940882829548	-12.3230649865398	6.8057565378997e-35	2.86250119984061e-31	NA	NA	NA	NA	NA	NA	NA	NA	NA	NA	NA	NA	NA	NA	NA	NA	0	2	3	4	-1.32974791212805
411.038	9647.38757533851	2.8802725910309	0.234726088442014	12.270781701977	1.29992235452034e-34	5.46747342311256e-31	NA	NA	NA	NA	NA	NA	NA	NA	Thiophanate	1	C14H18N4O4S2	[M+(41K)]+	370.07695	411.0382264	-0.464433689486349	C18918	2	2	4	4	1.48724546864106
418.9838	11756.6582311896	3.18299460767886	0.259487254348515	12.2664776567554	1.37088371003465e-34	5.76593688440575e-31	Tectorigenin_4-sulfate,Tectorigenin_7-sulfate	1	C16H12O9S	[M+K]+	380.020207	418.9833664	0.975456385038832	HMDB41777,HMDB41778	NA	NA	NA	NA	NA	NA	NA	NA	2	2	4	4	1.5688311725377
107.0012	2740.79968300544	-1.28161320362198	0.104826489562529	-12.2260433309417	2.25665584367988e-34	9.49149447851757e-31	NA	NA	NA	NA	NA	NA	NA	NA	NA	NA	NA	NA	NA	NA	NA	NA	2	2	4	4	-1.08092292213611
388.2072	37073.8486499864	-1.51666698693468	0.124062450327581	-12.2250284669534	2.28501638457542e-34	9.61077891352424e-31	NA	NA	NA	NA	NA	NA	NA	NA	NA	NA	NA	NA	NA	NA	NA	NA	2	2	2	4	-1.19849615086478
365.2628	27317.0820905539	-2.2931355804535	0.18763945314776	-12.2209670833337	2.40210021811961e-34	1.01032335174111e-30	NA	NA	NA	NA	NA	NA	NA	NA	NA	NA	NA	NA	NA	NA	NA	NA	2	2	4	4	-1.48546300280924
454.0565	2737.97979916476	-1.27838871205408	0.104834647667392	-12.1943340345838	3.33216993886597e-34	1.40151067628703e-30	NA	NA	NA	NA	NA	NA	NA	NA	NA	NA	NA	NA	NA	NA	NA	NA	2	2	4	4	-1.07880682243997
436.2398	94509.9793959668	-1.16578012624385	0.0957742060101581	-12.1721721829801	4.37288289052422e-34	1.83923454375449e-30	NA	NA	NA	NA	NA	NA	NA	NA	NA	NA	NA	NA	NA	NA	NA	NA	2	2	4	4	-1.02939799670515
376.1498	127116.081794563	-3.43306094104135	0.282942156234819	-12.1334374019268	7.02379921046416e-34	2.95420994792122e-30	NA	NA	NA	NA	NA	NA	NA	NA	NA	NA	NA	NA	NA	NA	NA	NA	0	2	4	4	-2.21612182994899
164.0921	57875.5340556094	1.31221518607602	0.109589846439322	11.97387557982	4.86995221273396e-33	2.0483019006759e-29	NA	NA	NA	NA	NA	NA	NA	NA	NA	NA	NA	NA	NA	NA	NA	NA	2	2	4	4	0.889049352917105
321.0178	6128.19461243526	-2.98300664245521	0.249382826257499	-11.9615560029588	5.64932925938213e-33	2.37610788649613e-29	NA	NA	NA	NA	NA	NA	NA	NA	NA	NA	NA	NA	NA	NA	NA	NA	2	2	4	4	-1.94206401234964
475.3749	2877.03401664673	-1.40622823107759	0.117669121997101	-11.9506987662594	6.43816225656911e-33	2.70789104511297e-29	NA	NA	NA	NA	NA	NA	NA	NA	NA	NA	NA	NA	NA	NA	NA	NA	2	2	0	4	-1.14909841186032
573.4101	81729.0257869317	-2.97520177358449	0.249166209890522	-11.9406310145012	7.26697783263931e-33	3.05649087640809e-29	NA	NA	NA	NA	NA	NA	NA	NA	NA	NA	NA	NA	NA	NA	NA	NA	2	2	4	4	-1.926722240974
334.0731	8194.86613355934	2.6274027439146	0.220593348550808	11.9106163498373	1.04204134069153e-32	4.38282587894856e-29	Galactosyl_4-hydroxyproline,4-Hydroxyproline_galactoside,(3R)-3,4-Dihydroxy-3-(hydroxymethyl)butanenitrile_4-glucoside,N-Acetylmuramate	1	C11H19NO8	[M+(41K)]+	293.111069	334.0723454	2.19862556742045	HMDB29353,HMDB29354,HMDB34085,HMDB60493	N-Acetylmuramate	1	C11H19NO8	[M+(41K)]+	293.111069	334.0723454	2.19862556742045	C02713	2	2	4	4	1.39549238729981
318.1661	69686.2071537885	-0.88699864273722	0.0747283221915831	-11.8696448243973	1.701886161917e-32	7.15813319702289e-29	NA	NA	NA	NA	NA	NA	NA	NA	NA	NA	NA	NA	NA	NA	NA	NA	2	2	1	4	-0.896968877320593
159.1609	4003.98670738746	-2.16096031170817	0.18206822624484	-11.8689589956359	1.71589436577302e-32	7.2170517024413e-29	NA	NA	NA	NA	NA	NA	NA	NA	NA	NA	NA	NA	NA	NA	NA	NA	2	2	3	4	-1.42421119597988
130.0169	6955.27910147817	2.36989666222585	0.199922455891362	11.854079381226	2.04964475406942e-32	8.62080583561598e-29	NA	NA	NA	NA	NA	NA	NA	NA	NA	NA	NA	NA	NA	NA	NA	NA	2	2	4	4	1.29482099566026
136.9402	5966.59147631117	2.12540218038083	0.179975672790168	11.8093859432814	3.49101521796464e-32	1.46832100067593e-28	NA	NA	NA	NA	NA	NA	NA	NA	NA	NA	NA	NA	NA	NA	NA	NA	2	2	4	4	1.19849615086478
485.0638	24058.4436474151	1.46447277480601	0.124516287772705	11.7612948554915	6.17794856653824e-32	2.59844516708598e-28	NA	NA	NA	NA	NA	NA	NA	NA	NA	NA	NA	NA	NA	NA	NA	NA	2	2	4	4	0.945724088947146
401.0947	6762.33116576971	2.32532466487418	0.197730803481595	11.7600526773291	6.26951668436779e-32	2.63695871744509e-28	NA	NA	NA	NA	NA	NA	NA	NA	NA	NA	NA	NA	NA	NA	NA	NA	2	2	1	4	1.27593315888147
470.2469	2914.71336619911	-1.43900250882173	0.122437502873098	-11.7529553858446	6.81914337493318e-32	2.86813170349689e-28	NA	NA	NA	NA	NA	NA	NA	NA	NA	NA	NA	NA	NA	NA	NA	NA	2	2	4	4	-1.16408524361654
142.9483	74834.9505265741	1.84954611209835	0.1577303430219	11.7260006962741	9.37861170066427e-32	3.94464408129939e-28	NA	NA	NA	NA	NA	NA	NA	NA	NA	NA	NA	NA	NA	NA	NA	NA	2	2	4	4	1.09479726203532
366.2251	374065.757743175	-1.90146624138847	0.162679245036144	-11.6884378272471	1.46048229919425e-31	6.14278855041102e-28	NA	NA	NA	NA	NA	NA	NA	NA	NA	NA	NA	NA	NA	NA	NA	NA	2	2	4	4	-1.31980562398748
157.0112	117986.843177741	1.38541009288123	0.118597017895841	11.6816604452734	1.58175116989139e-31	6.65284542056317e-28	NA	NA	NA	NA	NA	NA	NA	NA	NA	NA	NA	NA	NA	NA	NA	NA	2	2	4	4	0.916568957188769
166.0479	19678.9351442409	0.997014273585201	0.0853910086405687	11.6758695026296	1.69325457533051e-31	7.12182874384013e-28	NA	NA	NA	NA	NA	NA	NA	NA	NA	NA	NA	NA	NA	NA	NA	NA	0	2	4	4	0.747840841334789
483.1192	3533.71007696712	1.25141288539906	0.107399337327955	11.6519609574288	2.24238585135095e-31	9.43147489078209e-28	NA	NA	NA	NA	NA	NA	NA	NA	NA	NA	NA	NA	NA	NA	NA	NA	2	2	4	4	0.854504372828854
328.9584	9068.23795117939	2.78470823051575	0.239178756565459	11.6427908168075	2.49708636658694e-31	1.05027452578647e-27	NA	NA	NA	NA	NA	NA	NA	NA	NA	NA	NA	NA	NA	NA	NA	NA	2	2	4	4	1.42911331347685
441.0395	8514.18305902644	2.6869124668198	0.230838065056434	11.6398154098325	2.58574628337949e-31	1.08756488678941e-27	Theaflagallin	1	C20H16O9	[M+(41K)]+	400.079435	441.0407114	-2.84304819833432	HMDB33287	4-Demethylpremithramycinone,Versiconal_hemiacetal_acetate	1	C20H16O9	[M+(41K)]+	400.079435	441.0407114	-2.84304819833432	C12382,C20505	2	2	4	4	1.40335407688362
356.1219	4756.79973087128	-2.50818211760322	0.216687398132161	-11.5751176082397	5.50956529271988e-31	2.31732316211798e-27	NA	NA	NA	NA	NA	NA	NA	NA	NA	NA	NA	NA	NA	NA	NA	NA	0	2	4	4	-1.58521507481299
375.1987	9271.77813502932	2.81902448000469	0.244130031594006	11.5472253110293	7.62422838368445e-31	3.20675045817768e-27	NA	NA	NA	NA	NA	NA	NA	NA	NA	NA	NA	NA	NA	NA	NA	NA	2	2	4	4	1.45245725359309
422.2304	45170.4965857578	-0.802178335689759	0.0695957543750359	-11.5262539057627	9.72854370628956e-31	4.09182548286539e-27	NA	NA	NA	NA	NA	NA	NA	NA	NA	NA	NA	NA	NA	NA	NA	NA	2	2	1	4	-0.84012835069851
604.2789	39759.5198007116	4.99566763983046	0.433716624718485	11.5182756553845	1.06725400220578e-30	4.48887033327753e-27	NA	NA	NA	NA	NA	NA	NA	NA	N3-Acetylapramycin	1	C23H43N5O12	[M+Na]+	581.290825	604.2800464	-1.92543177125689	C02856	2	2	4	4	2.02200280838434
482.0868	4397.66926218484	1.62514474935197	0.142323490087116	11.4186684738916	3.37362966791215e-30	1.41894863832385e-26	NA	NA	NA	NA	NA	NA	NA	NA	NA	NA	NA	NA	NA	NA	NA	NA	2	2	4	4	1.00757266488968
255.098	68430.9089136572	1.22390270813091	0.10720724877017	11.4162309188132	3.46956844004062e-30	1.45930048588108e-26	NA	NA	NA	NA	NA	NA	NA	NA	NA	NA	NA	NA	NA	NA	NA	NA	2	2	4	4	0.843495247395686
377.2031	16968.9041622918	-1.10542118859522	0.0968541470119268	-11.41325614544	3.59032685965365e-30	1.51009147717032e-26	NA	NA	NA	NA	NA	NA	NA	NA	NA	NA	NA	NA	NA	NA	NA	NA	0	2	2	4	-1.00561229182416
471.2375	4182.30782813268	1.5406349413383	0.135252163049937	11.390834028802	4.64521928530665e-30	1.95377923139998e-26	Lucidenic_acid_D1	1	C27H34O7	[M+H]+	470.230455	471.2377314	-0.573808042132368	HMDB38199	NA	NA	NA	NA	NA	NA	NA	NA	2	2	4	4	0.976657217788556
277.1162	32939.5282097126	-0.531178224203813	0.0466996085250096	-11.3743613914739	5.61120582471495e-30	2.36007316987511e-26	NA	NA	NA	NA	NA	NA	NA	NA	NA	NA	NA	NA	NA	NA	NA	NA	2	2	4	4	-0.623051212033385
403.255	41727.380220495	-0.802188202411819	0.0706361762543171	-11.3566198646376	6.87536348058724e-30	2.89177787993499e-26	NA	NA	NA	NA	NA	NA	NA	NA	NA	NA	NA	NA	NA	NA	NA	NA	2	2	4	4	-0.840969180958966
252.0861	24323.0669900582	4.27227425879507	0.376313359518504	11.352969940428	7.16856355153279e-30	3.01509782977469e-26	N-Phenylacetylaspartic_acid,N-Carboxyacetyl-D-phenylalanine,4-Hydroxy-3-methoxy-cinnamoylglycine	1	C12H13NO5	[M+H]+	251.079374	252.0866504	-1.98860193191834	HMDB29355,HMDB39102,HMDB59747	N-Feruloylglycine,N-Hydroxy-MeIQx	1	C12H13NO5	[M+H]+	251.079374	252.0866504	-1.98860193191834	C02564,C20291	1	2	4	4	1.83027668230117
336.1022	7244.05680596075	2.43411700958111	0.215010210008158	11.3209368498768	1.03361364304468e-29	4.34737898264592e-26	NA	NA	NA	NA	NA	NA	NA	NA	NA	NA	NA	NA	NA	NA	NA	NA	2	2	0	4	1.31980562398748
345.1445	15813.7779389334	-0.732548928189395	0.065209750841162	-11.2337329730601	2.78459933728416e-29	1.17120248126172e-25	NA	NA	NA	NA	NA	NA	NA	NA	NA	NA	NA	NA	NA	NA	NA	NA	2	2	0	4	-0.792331308502589
468.8529	2735.37817764298	-1.27586320027801	0.113794491337861	-11.2119944056863	3.56078264091961e-29	1.49766517877079e-25	NA	NA	NA	NA	NA	NA	NA	NA	NA	NA	NA	NA	NA	NA	NA	NA	1	2	2	4	-1.07775058196724
470.3254	9099.40909402663	2.79000669925554	0.249592559840397	11.1782446601759	5.21104906159542e-29	2.19176723530703e-25	NA	NA	NA	NA	NA	NA	NA	NA	NA	NA	NA	NA	NA	NA	NA	NA	0	2	4	4	1.4340500162925
364.1869	11048.7427603035	-0.555271848888457	0.0497701871972324	-11.1567161017095	6.63991386480457e-29	2.7927477715368e-25	NA	NA	NA	NA	NA	NA	NA	NA	NA	NA	NA	NA	NA	NA	NA	NA	2	2	3	4	-0.649809138698286
362.363	42624.2402983873	1.09707820181335	0.0984574082026072	11.1426678991566	7.77545973379165e-29	3.27035836403277e-25	NA	NA	NA	NA	NA	NA	NA	NA	NA	NA	NA	NA	NA	NA	NA	NA	2	2	4	4	0.788295892607666
371.0901	10810.8728652998	3.05502384261787	0.274293185883717	11.1378043635142	8.21189183569747e-29	3.45392170609436e-25	3,3-Dihydroxy-4,5,7-trimethoxyflavan,Byssochlamic_acid,5-Hydroxy-3-methoxysativan,5,8-Dihydroxy-3,4,7-trimethoxyflavan	1	C18H20O6	[M+K]+	332.12599	371.0891494	2.60260910775427	HMDB30664,HMDB34262,HMDB39571,HMDB40308	NA	NA	NA	NA	NA	NA	NA	NA	2	2	4	4	1.52582180056267
397.0018	8197.90167296431	2.62795416539397	0.236782332204703	11.0986074886789	1.27413532324161e-28	5.35901316955422e-25	NA	NA	NA	NA	NA	NA	NA	NA	NA	NA	NA	NA	NA	NA	NA	NA	2	2	3	4	1.39705782489193
378.2252	84997.5476343441	-2.2643428755219	0.205599817383778	-11.0133506164318	3.29516445844413e-28	1.3859461712216e-24	NA	NA	NA	NA	NA	NA	NA	NA	NA	NA	NA	NA	NA	NA	NA	NA	2	2	4	4	-1.46789231985329
345.3363	86929.2831375036	1.0418393755919	0.0946219547844204	11.0105458924997	3.3993771168877e-28	1.42977801536297e-24	NA	NA	NA	NA	NA	NA	NA	NA	NA	NA	NA	NA	NA	NA	NA	NA	2	2	4	4	0.762766145775013
396.1974	26002.022476152	-1.13018733399551	0.102677911898556	-11.0071125629445	3.53140594693999e-28	1.48530934128296e-24	NA	NA	NA	NA	NA	NA	NA	NA	NA	NA	NA	NA	NA	NA	NA	NA	2	2	4	4	-1.01545318644301
459.161	3632.41090125518	1.29934611963953	0.118080752509498	11.0038773637983	3.66046556169035e-28	1.53959181524696e-24	NA	NA	NA	NA	NA	NA	NA	NA	NA	NA	NA	NA	NA	NA	NA	NA	2	2	0	4	0.88118519990924
447.0064	18182.1568516982	1.24173297110301	0.112854880552068	11.0029177739469	3.69963776926261e-28	1.55606764575185e-24	NA	NA	NA	NA	NA	NA	NA	NA	NA	NA	NA	NA	NA	NA	NA	NA	2	2	4	4	0.850257901650988
479.1819	11600.0352108575	3.16256356519617	0.287960573660999	10.9826269790645	4.63253149400244e-28	1.94844274637743e-24	NA	NA	NA	NA	NA	NA	NA	NA	NA	NA	NA	NA	NA	NA	NA	NA	2	2	0	4	1.55880132012674
561.2295	9293.38281508948	2.82261214773219	0.257098132007298	10.9787345621479	4.83651148862948e-28	2.03423673211756e-24	7,8-Dihydro-3b,6a-dihydroxy-alpha-ionol_9-[apiosyl-(1->6)-glucoside],Withaperuvin_D,Withaperuvin_B,rac-4-Hydroxy-4-O-(beta-D-glucuronide)-all-trans-retinyl_acetate	1	C24H42O12	[M+K]+	522.26763	561.2307894	-2.27963259359271	HMDB41579,HMDB30116,HMDB34191,HMDB60141	7beta-Hydroxytaxusin	1	C28H40O9	[M+(41K)]+	520.267235	561.2285114	1.7793108862406	C20153	2	2	4	4	1.45927438139701
213.0987	31733.5068531705	0.885166013861924	0.080661517190769	10.9738329340924	5.10609434900575e-28	2.14762328319182e-24	NA	NA	NA	NA	NA	NA	NA	NA	NA	NA	NA	NA	NA	NA	NA	NA	2	2	4	4	0.701758616680906
168.0635	35632.754399821	0.777527214439589	0.0709753460064074	10.9548914966811	6.29537672125558e-28	2.6478354489601e-24	NA	NA	NA	NA	NA	NA	NA	NA	NA	NA	NA	NA	NA	NA	NA	NA	2	2	2	4	0.643258242058234
202.1315	85212.7583173466	-1.64497844825885	0.150166900912519	-10.9543343990108	6.33423051284886e-28	2.66417735370423e-24	NA	NA	NA	NA	NA	NA	NA	NA	NA	NA	NA	NA	NA	NA	NA	NA	2	2	0	4	-1.24585579575972
496.2761	2770.7379427874	-1.31000013182925	0.119632434779024	-10.95020873101	6.6294671934205e-28	2.78835390155266e-24	NA	NA	NA	NA	NA	NA	NA	NA	NA	NA	NA	NA	NA	NA	NA	NA	0	2	4	4	-1.10127241850587
136.0764	3871.36627799484	-2.09028567322733	0.191426749383039	-10.9195067040747	9.29995298278674e-28	3.9115602245601e-24	NA	NA	NA	NA	NA	NA	NA	NA	NA	NA	NA	NA	NA	NA	NA	NA	0	2	3	4	-1.39237173048323
217.1386	9606.34246662784	-3.75792837726826	0.344236042245885	-10.9167196809217	9.5896992853501e-28	4.03342751941825e-24	NA	NA	NA	NA	NA	NA	NA	NA	NA	NA	NA	NA	NA	NA	NA	NA	2	2	3	4	-2.44634485076264
381.1868	144399.453268727	-0.675101943744565	0.0619630810939253	-10.8952287689056	1.21460936150461e-27	5.10864697448841e-24	NA	NA	NA	NA	NA	NA	NA	NA	NA	NA	NA	NA	NA	NA	NA	NA	2	2	4	4	-0.751752294841555
449.0429	7468.45790004142	2.48211291306758	0.228278946911748	10.873157365787	1.54750954211633e-27	6.5088251341413e-24	NA	NA	NA	NA	NA	NA	NA	NA	NA	NA	NA	NA	NA	NA	NA	NA	2	2	4	4	1.34418340926434
311.1725	59717.4385528623	-1.08393442326851	0.099778156229475	-10.8634441067002	1.72132218436043e-27	7.23988110741995e-24	NA	NA	NA	NA	NA	NA	NA	NA	NA	NA	NA	NA	NA	NA	NA	NA	2	2	4	4	-0.991030893347173
292.1587	54041.0986304603	-1.24803045547227	0.11502955175942	-10.849650688742	2.00188937455003e-27	8.41994670935744e-24	NA	NA	NA	NA	NA	NA	NA	NA	NA	NA	NA	NA	NA	NA	NA	NA	2	2	4	4	-1.06621035515632
362.0849	7097.64236722267	2.40185394046761	0.221767025655078	10.8305278179782	2.46728983167132e-27	1.03774210320096e-23	NA	NA	NA	NA	NA	NA	NA	NA	NA	NA	NA	NA	NA	NA	NA	NA	2	2	4	4	1.30721131004366
467.053	5313.48152586813	1.93770071824802	0.179542586237887	10.7924295781316	3.73775299981339e-27	1.57209891172151e-23	NA	NA	NA	NA	NA	NA	NA	NA	NA	NA	NA	NA	NA	NA	NA	NA	2	2	4	4	1.13774336262356
358.0841	9937.3711669286	2.92584071619281	0.271412703548176	10.7800433728536	4.27684060321709e-27	1.79883915771311e-23	NA	NA	NA	NA	NA	NA	NA	NA	NA	NA	NA	NA	NA	NA	NA	NA	2	2	1	4	1.49262141733387
309.1657	15135523.4187215	-0.881524447228115	0.081998519815018	-10.7504921944538	5.89462258415604e-27	2.47927825889603e-23	NA	NA	NA	NA	NA	NA	NA	NA	NA	NA	NA	NA	NA	NA	NA	NA	2	2	0	4	-0.895204132458739
452.1386	8938.21219919745	1.20816390784725	0.112414544201346	10.7473985366458	6.09566034304857e-27	2.56383474028623e-23	NA	NA	NA	NA	NA	NA	NA	NA	NA	NA	NA	NA	NA	NA	NA	NA	2	2	2	4	0.836770950860841
156.0871	12787.5945884441	3.31063314386614	0.308552223615738	10.7295714970737	7.39382347256742e-27	3.10984215256186e-23	NA	NA	NA	NA	NA	NA	NA	NA	NA	NA	NA	NA	NA	NA	NA	NA	2	2	4	4	1.59778819868726
403.0097	5408.52747277475	1.96652344630619	0.183705590091256	10.7047556110259	9.66854424199737e-27	4.06658970818409e-23	NA	NA	NA	NA	NA	NA	NA	NA	NA	NA	NA	NA	NA	NA	NA	NA	2	2	1	4	1.14909841186032
432.093	30130.2634759531	1.38715740242451	0.129644842982459	10.699672817778	1.02138217146615e-26	4.29593341318661e-23	NA	NA	NA	NA	NA	NA	NA	NA	NA	NA	NA	NA	NA	NA	NA	NA	2	2	4	4	0.917468233412474
484.9938	3892.83770377104	1.41846374974749	0.132905689578412	10.6727090032561	1.36585160045402e-26	5.74477183150961e-23	NA	NA	NA	NA	NA	NA	NA	NA	NA	NA	NA	NA	NA	NA	NA	NA	2	2	4	4	0.928318033475195
189.0348	40479.7465753418	-1.87137710273941	0.175888412566886	-10.6395701423922	1.95026990717398e-26	8.20283522957375e-23	NA	NA	NA	NA	NA	NA	NA	NA	NA	NA	NA	NA	NA	NA	NA	NA	2	2	4	4	-1.30860044642202
587.4637	159049.241433232	-1.941939457709	0.182983548603109	-10.6126450849473	2.60274636293938e-26	1.0947151202523e-22	NA	NA	NA	NA	NA	NA	NA	NA	NA	NA	NA	NA	NA	NA	NA	NA	0	2	4	4	-1.33404940489584
460.2506	3701.4328045568	1.33185155756892	0.125561724936363	10.6071460729289	2.76052420491551e-26	1.16107648058747e-22	NA	NA	NA	NA	NA	NA	NA	NA	NA	NA	NA	NA	NA	NA	NA	NA	2	2	4	4	0.896086156051759
559.0911	15968.9905261706	3.64557904848479	0.34431984852126	10.5877690877867	3.39588574915808e-26	1.42830954609589e-22	NA	NA	NA	NA	NA	NA	NA	NA	NA	NA	NA	NA	NA	NA	NA	NA	2	2	4	4	1.68399030483301
470.0488	3840.08865671932	1.39511986813101	0.132224826833231	10.5511188900296	5.01957330556765e-26	2.11123253232175e-22	NA	NA	NA	NA	NA	NA	NA	NA	NA	NA	NA	NA	NA	NA	NA	NA	0	2	4	4	0.920170525325231
476.3128	10061.9665712796	-1.54157814922172	0.14627153156035	-10.5391536738348	5.70096174127926e-26	2.39782450838206e-22	NA	NA	NA	NA	NA	NA	NA	NA	NA	NA	NA	NA	NA	NA	NA	NA	1	2	3	4	-1.20579494280279
229.0322	82451.1799331658	1.07178528355207	0.101745605132622	10.5339712919789	6.02382680243732e-26	2.53362155310514e-22	NA	NA	NA	NA	NA	NA	NA	NA	NA	NA	NA	NA	NA	NA	NA	NA	2	2	4	4	0.777064341776997
266.629	5252.82044263038	-2.69850316619035	0.256284691420651	-10.5293185918825	6.32909640552857e-26	2.66201794816532e-22	NA	NA	NA	NA	NA	NA	NA	NA	NA	NA	NA	NA	NA	NA	NA	NA	2	2	0	4	-1.73224329914347
346.3397	17404.1071948212	0.946861818479612	0.0899494717459878	10.5265967670549	6.51473673094166e-26	2.74009826903406e-22	NA	NA	NA	NA	NA	NA	NA	NA	NA	NA	NA	NA	NA	NA	NA	NA	2	2	4	4	0.726144019302663
472.9882	4004.26386085084	1.46673086744045	0.139493622662109	10.5146804524051	7.39309977180705e-26	3.10953776402205e-22	NA	NA	NA	NA	NA	NA	NA	NA	NA	NA	NA	NA	NA	NA	NA	NA	2	2	4	4	0.946648135793455
175.1232	40732.6546990794	-0.862368624971742	0.0822775553232798	-10.4812135166556	1.05382740842356e-25	4.43239807982951e-22	NA	NA	NA	NA	NA	NA	NA	NA	NA	NA	NA	NA	NA	NA	NA	NA	2	2	4	4	-0.883800509755685
189.1349	5772.75266253727	-2.87414928784033	0.274441566901102	-10.4727185473185	1.15283816767124e-25	4.84883733322522e-22	NA	NA	NA	NA	NA	NA	NA	NA	NA	NA	NA	NA	NA	NA	NA	NA	2	2	4	4	-1.84953068196389
439.1554	8121.46608842448	2.61336855294507	0.251367929449355	10.3965870215421	2.56972970708597e-25	1.08082831480036e-21	NA	NA	NA	NA	NA	NA	NA	NA	NA	NA	NA	NA	NA	NA	NA	NA	0	2	4	4	1.39081647413549
575.3178	32079.944124569	-0.672827666891569	0.0648065079820725	-10.3821003143341	2.99120933990606e-25	1.25810264836449e-21	NA	NA	NA	NA	NA	NA	NA	NA	NA	NA	NA	NA	NA	NA	NA	NA	2	2	4	4	-0.750186336353276
480.1498	2952.9973358884	-1.4715450159473	0.142010147261851	-10.3622525877248	3.68187237276563e-25	1.54859551998523e-21	NA	NA	NA	NA	NA	NA	NA	NA	NA	NA	NA	NA	NA	NA	NA	NA	2	2	3	4	-1.17933819975641
498.0534	4605.55904771287	1.70211673457243	0.164353271960695	10.3564517716416	3.91206002362919e-25	1.64541244593844e-21	Chondroitin_4-sulfate	1	C14H21NO15S	[M+Na]+	475.063196	498.0524174	1.88674919983139	HMDB00652	NA	NA	NA	NA	NA	NA	NA	NA	2	2	4	4	1.03341915321341
270.0911	13866.3728498572	3.43313368034282	0.331551621391368	10.3547485786242	3.98231464245244e-25	1.6749615386155e-21	NA	NA	NA	NA	NA	NA	NA	NA	NA	NA	NA	NA	NA	NA	NA	NA	0	2	4	4	1.639367085717
364.9063	13143.6236614154	3.352210925296	0.324238654639023	10.3387146391538	4.70809828327277e-25	1.98022613794453e-21	NA	NA	NA	NA	NA	NA	NA	NA	NA	NA	NA	NA	NA	NA	NA	NA	2	2	4	4	1.61495557508156
395.0424	74109.3504063914	2.08991563701193	0.202352338829433	10.3281022057944	5.25907566866815e-25	2.21196722624183e-21	NA	NA	NA	NA	NA	NA	NA	NA	NA	NA	NA	NA	NA	NA	NA	NA	0	2	3	4	1.1876661813088
313.1444	13229.3388197687	3.36204444747585	0.325756889817975	10.320716315024	5.6797816510428e-25	2.3889161624286e-21	Diisopentyl_thiomalate	1	C14H26O4S	[M+Na]+	290.155182	313.1444034	-0.050455955325309	HMDB32223	NA	NA	NA	NA	NA	NA	NA	NA	0	2	4	4	1.6193226295306
460.2652	3394.97654694596	1.18114988622322	0.114709110257717	10.2969143738412	7.27577226470665e-25	3.06018981453562e-21	NA	NA	NA	NA	NA	NA	NA	NA	NA	NA	NA	NA	NA	NA	NA	NA	0	2	4	4	0.824263742309138
123.0556	51890.4025690818	0.95054614122286	0.0924267327058579	10.2843204925128	8.29249181714591e-25	3.48782205829157e-21	NA	NA	NA	NA	NA	NA	NA	NA	NA	NA	NA	NA	NA	NA	NA	NA	2	2	4	4	0.728452217172477
258.0741	46347.3194272868	1.48908111707568	0.145854327760252	10.2093721862223	1.80025871011515e-24	7.57188813474432e-21	NA	NA	NA	NA	NA	NA	NA	NA	NA	NA	NA	NA	NA	NA	NA	NA	2	2	3	4	0.955933467662552
406.2184	371898.127479593	-1.4024557187813	0.137753667013244	-10.1808957190698	2.41329635668815e-24	1.01503244762304e-20	NA	NA	NA	NA	NA	NA	NA	NA	NA	NA	NA	NA	NA	NA	NA	NA	0	2	4	4	-1.14453867970451
410.2132	45366.5012349309	-1.09641505287429	0.108037293243108	-10.1484868785736	3.36540699154418e-24	1.41549018064348e-20	NA	NA	NA	NA	NA	NA	NA	NA	NA	NA	NA	NA	NA	NA	NA	NA	0	2	4	4	-1.00072818427425
216.1069	37618.0620549495	4.91449918980665	0.486307436820621	10.105745496998	5.2097807858288e-24	2.19123379851959e-20	NA	NA	NA	NA	NA	NA	NA	NA	NA	NA	NA	NA	NA	NA	NA	NA	0	2	2	4	1.99970442019256
304.9596	11275.2988154872	3.11928160285949	0.309396650657423	10.081820847871	6.64825118670419e-24	2.79625444912778e-20	NA	NA	NA	NA	NA	NA	NA	NA	NA	NA	NA	NA	NA	NA	NA	NA	2	2	4	4	1.5450176586612
333.0989	23565.1513698966	0.737244425403214	0.0734353553478563	10.0393662141479	1.02329510893417e-23	4.30397922817713e-20	NA	NA	NA	NA	NA	NA	NA	NA	NA	NA	NA	NA	NA	NA	NA	NA	2	2	2	4	0.628078848574669
148.0042	6936.46416194692	2.36555488969572	0.23566422562014	10.0378192042974	1.03946786146492e-23	4.37200182532144e-20	NA	NA	NA	NA	NA	NA	NA	NA	NA	NA	NA	NA	NA	NA	NA	NA	2	2	1	4	1.29345651905355
310.1693	2084974.51079646	-0.914701648263644	0.0914330403098001	-10.0040602955385	1.46273761810375e-23	6.15227442174439e-20	NA	NA	NA	NA	NA	NA	NA	NA	NA	NA	NA	NA	NA	NA	NA	NA	2	2	4	4	-0.912979239067955
150.0765	13545.5147047605	1.13364541129473	0.113435205578517	9.99377050108175	1.62288594163046e-23	6.82585827049774e-20	NA	NA	NA	NA	NA	NA	NA	NA	NA	NA	NA	NA	NA	NA	NA	NA	2	2	1	4	0.803699816904587
360.9675	7865.36180135058	2.56325715602085	0.256535558959881	9.99182010639591	1.65514291404835e-23	6.96153109648735e-20	NA	NA	NA	NA	NA	NA	NA	NA	NA	NA	NA	NA	NA	NA	NA	NA	0	2	4	4	1.37241013925175
391.3184	14777.4178371276	-1.06496924735347	0.106624164643531	-9.988066503629	1.71901971766216e-23	7.23019693248706e-20	NA	NA	NA	NA	NA	NA	NA	NA	NA	NA	NA	NA	NA	NA	NA	NA	2	2	4	4	-0.982382331586392
498.3376	6446.61031813187	2.24922882246671	0.226106049451163	9.94767202348793	2.581513411284e-23	1.08578454078605e-19	NA	NA	NA	NA	NA	NA	NA	NA	NA	NA	NA	NA	NA	NA	NA	NA	0	2	4	4	1.25229823379623
472.1748	5041.71743236555	1.85173755054557	0.186244242802132	9.94252237108278	2.71854672345873e-23	1.14342075188674e-19	NA	NA	NA	NA	NA	NA	NA	NA	NA	NA	NA	NA	NA	NA	NA	NA	2	2	4	4	1.09587326483915
342.2275	52935.8322985698	-2.27535791152295	0.230715261842232	-9.86219070795104	6.07101025485926e-23	2.5534669131938e-19	NA	NA	NA	NA	NA	NA	NA	NA	NA	NA	NA	NA	NA	NA	NA	NA	2	2	4	4	-1.47137021767342
343.2011	4971.48135461292	-2.5936017425858	0.263098356236917	-9.85791693905643	6.33499845224245e-23	2.66450034901317e-19	NA	NA	NA	NA	NA	NA	NA	NA	NA	NA	NA	NA	NA	NA	NA	NA	2	2	4	4	-1.6416353051457
487.0773	3627.66056562161	1.29686443997822	0.131636494864506	9.85186092438187	6.72864234515333e-23	2.83006697037149e-19	NA	NA	NA	NA	NA	NA	NA	NA	NA	NA	NA	NA	NA	NA	NA	NA	2	2	4	4	0.880314768500468
491.3321	11794.915967545	-3.74661238843005	0.381305053647025	-9.82576116575234	8.72126719300984e-23	3.66816498137994e-19	NA	NA	NA	NA	NA	NA	NA	NA	NA	NA	NA	NA	NA	NA	NA	NA	0	2	4	4	-2.42345303610899
434.043	7455.08519743967	2.47926474985368	0.252688174241996	9.81155828637758	1.00405886735124e-22	4.22307159607931e-19	NA	NA	NA	NA	NA	NA	NA	NA	NA	NA	NA	NA	NA	NA	NA	NA	2	2	4	4	1.34127391162822
241.0316	59435.3729992797	1.71067496778655	0.174894135271378	9.78120258367812	1.355897888867e-22	5.70290652057461e-19	NA	NA	NA	NA	NA	NA	NA	NA	NA	NA	NA	NA	NA	NA	NA	NA	0	2	2	4	1.03745708962092
451.007	3915.32611665461	1.42837726554506	0.14613706305206	9.77422999828739	1.45257633452629e-22	6.10953606301757e-19	NA	NA	NA	NA	NA	NA	NA	NA	NA	NA	NA	NA	NA	NA	NA	NA	0	2	3	4	0.933784110022
469.1861	4838.59375685715	1.78396962917985	0.182573641789787	9.77123319495311	1.49619655402646e-22	6.29300270623531e-19	NA	NA	NA	NA	NA	NA	NA	NA	NA	NA	NA	NA	NA	NA	NA	NA	0	2	2	4	1.07039031009441
160.9206	7142.1466781795	2.41168803844743	0.247148391182909	9.75805679698959	1.70388609284673e-22	7.16654490651333e-19	NA	NA	NA	NA	NA	NA	NA	NA	NA	NA	NA	NA	NA	NA	NA	NA	0	2	4	4	1.31278308222795
465.0167	13751.3098460788	1.55898851590505	0.159773816793947	9.75747182603518	1.7137403816651e-22	7.20799204528343e-19	NA	NA	NA	NA	NA	NA	NA	NA	NA	NA	NA	NA	NA	NA	NA	NA	0	2	3	4	0.981425912166933
120.9664	75444.0192155929	1.86943286270155	0.191608337255959	9.7565319415317	1.72969172425305e-22	7.27508339220831e-19	NA	NA	NA	NA	NA	NA	NA	NA	NA	NA	NA	NA	NA	NA	NA	NA	2	2	4	4	1.10235610725715
557.3038	19642.7310237192	-0.820746084893693	0.0844110603749428	-9.72320548098848	2.40101508654309e-22	1.00986694540002e-18	NA	NA	NA	NA	NA	NA	NA	NA	NA	NA	NA	NA	NA	NA	NA	NA	0	2	4	4	-0.854504372828854
149.0198	5818.71712324353	-2.88868895672911	0.298189750427279	-9.68741867414918	3.41038995460959e-22	1.43441001490879e-18	NA	NA	NA	NA	NA	NA	NA	NA	NA	NA	NA	NA	NA	NA	NA	NA	0	2	4	4	-1.85942059849659
417.1266	7145.31011770613	2.41238983684195	0.249243378385741	9.6788522626604	3.70855792245968e-22	1.55981946218654e-18	NA	NA	NA	NA	NA	NA	NA	NA	NA	NA	NA	NA	NA	NA	NA	NA	0	2	4	4	1.31418240979272
98.996	9942.27549029321	1.44437389326112	0.149540755132559	9.6587307719609	4.51421977324099e-22	1.89868083662516e-18	NA	NA	NA	NA	NA	NA	NA	NA	NA	NA	NA	NA	NA	NA	NA	NA	2	2	4	4	0.94203594780728
236.9986	145274.073385222	1.37584674937813	0.142469960678723	9.65710064650569	4.58661062720553e-22	1.92912842980265e-18	NA	NA	NA	NA	NA	NA	NA	NA	NA	NA	NA	NA	NA	NA	NA	NA	2	2	0	4	0.912083646569102
225.1239	531656.881436657	-1.05984378700086	0.110082379349285	-9.62773327816652	6.1061541300423e-22	2.56824842709579e-18	NA	NA	NA	NA	NA	NA	NA	NA	NA	NA	NA	NA	NA	NA	NA	NA	2	2	0	4	-0.978562025149773
447.3062	17444.2060725353	-4.02819915425614	0.418751952564567	-9.61953521550453	6.61292908942003e-22	2.78139797501006e-18	NA	NA	NA	NA	NA	NA	NA	NA	NA	NA	NA	NA	NA	NA	NA	NA	0	2	4	4	-2.67996877750038
377.0769	10820.9075044671	3.05643179703277	0.317898151578498	9.61450005876505	6.94458826905973e-22	2.92089382596652e-18	Niazidin	1	C15H18N2O6S	[M+Na]+	354.08856	377.0777814	-2.27990097105771	HMDB31981	(S)-N-[3-(3,4-Methylenedioxyphenyl)-2-(mercaptomethyl)-1-oxoprolyl]glycine	1	C15H18N2O6S	[M+Na]+	354.08856	377.0777814	-2.27990097105771	C01313	0	2	4	4	1.52771616799526
479.0043	5320.98946753139	1.93992488486284	0.202435855721981	9.5829114755593	9.43470853739577e-22	3.96823841082866e-18	NA	NA	NA	NA	NA	NA	NA	NA	NA	NA	NA	NA	NA	NA	NA	NA	2	2	4	4	1.1388722649084
380.1834	144724.9126888	-2.90518760743347	0.303494796515734	-9.57244618618316	1.04405631490522e-21	4.39130086049136e-18	NA	NA	NA	NA	NA	NA	NA	NA	NA	NA	NA	NA	NA	NA	NA	NA	2	2	4	4	-1.87289677066715
422.1705	77238.7926545566	-1.34762819804259	0.140918541394082	-9.5631716359731	1.1420213393541e-21	4.80334175332334e-18	NA	NA	NA	NA	NA	NA	NA	NA	NA	NA	NA	NA	NA	NA	NA	NA	2	2	1	4	-1.11766586930494
483.1812	3295.54693080752	1.12866066906598	0.118023279995361	9.56303425146584	1.1435388254073e-21	4.80972429966309e-18	NA	NA	NA	NA	NA	NA	NA	NA	NA	NA	NA	NA	NA	NA	NA	NA	1	2	4	4	0.802069405339598
328.0255	63479.0695943197	-0.517376275053272	0.0541400107075527	-9.55626473455975	1.22083532670276e-21	5.13483338411182e-18	NA	NA	NA	NA	NA	NA	NA	NA	NA	NA	NA	NA	NA	NA	NA	NA	2	2	3	4	-0.610194560251707
493.363	14503.1087089813	-3.37623710305004	0.353559972997286	-9.54926281509802	1.30622425240096e-21	5.49397920559843e-18	NA	NA	NA	NA	NA	NA	NA	NA	NA	NA	NA	NA	NA	NA	NA	NA	2	2	4	4	-2.17033152584714
589.4792	51143.474697115	-1.74998581417129	0.18362966628156	-9.52997328595063	1.57323708423969e-21	6.61703517631214e-18	NA	NA	NA	NA	NA	NA	NA	NA	NA	NA	NA	NA	NA	NA	NA	NA	2	2	4	4	-1.27460136521371
442.982	9229.16560271285	2.81185497366816	0.295243670289438	9.52384506977437	1.66887224300638e-21	7.01927665408485e-18	NA	NA	NA	NA	NA	NA	NA	NA	NA	NA	NA	NA	NA	NA	NA	NA	2	2	4	4	1.44907385600353
425.0248	16211.5726556736	1.33276090450745	0.140056378273787	9.51588867950105	1.80166301619367e-21	7.57779464611059e-18	NA	NA	NA	NA	NA	NA	NA	NA	NA	NA	NA	NA	NA	NA	NA	NA	2	2	4	4	0.896968877320593
412.2075	9112.39816255365	-0.649266530387404	0.0683834105908066	-9.49450348817043	2.21263290090298e-21	9.30633398119794e-18	NA	NA	NA	NA	NA	NA	NA	NA	NA	NA	NA	NA	NA	NA	NA	NA	2	2	4	4	-0.726912988206462
133.0358	6082.78291185411	2.15632338459154	0.227642769936493	9.47240004676229	2.73486386473553e-21	1.15028374150776e-17	NA	NA	NA	NA	NA	NA	NA	NA	NA	NA	NA	NA	NA	NA	NA	NA	2	2	4	4	1.21192670908256
209.6189	53319.6860409718	-1.5705441587696	0.165882491961602	-9.46781146218335	2.85768062683437e-21	1.20194047164654e-17	NA	NA	NA	NA	NA	NA	NA	NA	NA	NA	NA	NA	NA	NA	NA	NA	2	2	0	4	-1.21192670908256
260.1437	28007.9136808331	-0.717839201263077	0.0758323533152008	-9.46613377906583	2.90393400203743e-21	1.22139464125694e-17	NA	NA	NA	NA	NA	NA	NA	NA	NA	NA	NA	NA	NA	NA	NA	NA	2	2	3	4	-0.780263304509654
294.8549	10047.3738696184	2.94273246419244	0.310905199967315	9.46504743086255	2.93427861503297e-21	1.23415758548287e-17	NA	NA	NA	NA	NA	NA	NA	NA	NA	NA	NA	NA	NA	NA	NA	NA	2	2	4	4	1.49622948962044
347.0951	104585.214980519	1.10522191525473	0.116813389272781	9.46143179420841	3.03754994613571e-21	1.27759350734468e-17	NA	NA	NA	NA	NA	NA	NA	NA	NA	NA	NA	NA	NA	NA	NA	NA	0	2	2	4	0.795568953896972
254.1503	15740.7608447003	-0.819560146110826	0.0871457082803175	-9.40448086639661	5.22876793686737e-21	2.19921979424641e-17	NA	NA	NA	NA	NA	NA	NA	NA	NA	NA	NA	NA	NA	NA	NA	NA	0	2	4	4	-0.851105967743272
461.1739	39080.5848458793	0.906841432409092	0.0964381584905223	9.4033466275511	5.28546175697769e-21	2.22306521498482e-17	NA	NA	NA	NA	NA	NA	NA	NA	NA	NA	NA	NA	NA	NA	NA	NA	0	2	4	4	0.7100933864382
253.155	16736.6264458301	-0.427805423248788	0.0455582395790502	-9.39029750055385	5.98310209547071e-21	2.51649274135498e-17	NA	NA	NA	NA	NA	NA	NA	NA	NA	NA	NA	NA	NA	NA	NA	NA	2	2	4	4	-0.51335282091302
461.1017	3618.73048946732	1.29254178106098	0.137889706906911	9.37373651779224	7.00092149098465e-21	2.94458757910814e-17	NA	NA	NA	NA	NA	NA	NA	NA	Asperlicin_E	1	C25H18N4O3	[M+K]+	422.137891	461.1010504	1.36933108139098	C21148	2	2	4	4	0.876839690734049
67.993	3303.65633973831	-1.74012257622482	0.186013129831425	-9.35483735907144	8.37284338229117e-21	3.52161792659166e-17	NA	NA	NA	NA	NA	NA	NA	NA	NA	NA	NA	NA	NA	NA	NA	NA	2	2	4	4	-1.27194453859432
407.222	53044.7117027218	-1.39881409231602	0.149770667904402	-9.33970657865319	9.66014539777321e-21	4.06305715430341e-17	NA	NA	NA	NA	NA	NA	NA	NA	NA	NA	NA	NA	NA	NA	NA	NA	2	2	4	4	-1.14000262046434
368.2043	21698.0731024132	1.16734777882739	0.125058437129939	9.33441841764329	1.01547202545898e-20	4.27107533908045e-17	NA	NA	NA	NA	NA	NA	NA	NA	NA	NA	NA	NA	NA	NA	NA	NA	2	2	4	4	0.82012325856489
84.0064	2979.3899405789	-1.49392096725444	0.160230804264801	-9.32355656647367	1.12504451350879e-20	4.73193722381797e-17	NA	NA	NA	NA	NA	NA	NA	NA	NA	NA	NA	NA	NA	NA	NA	NA	2	2	4	4	-1.19126065321397
471.1072	2753.26175233112	-1.29295798730018	0.138759928341639	-9.31794937308417	1.18610441355441e-20	4.98875516340984e-17	NA	NA	NA	NA	NA	NA	NA	NA	NA	NA	NA	NA	NA	NA	NA	NA	0	2	4	4	-1.08943615472496
382.199	383401.547360717	-2.25503070981403	0.242120445672372	-9.31367321562531	1.23486199223492e-20	5.19382953934005e-17	NA	NA	NA	NA	NA	NA	NA	NA	NA	NA	NA	NA	NA	NA	NA	NA	0	2	4	4	-1.46443208723312
450.3057	3280.29753887707	1.12040126477461	0.120543789635399	9.29455816980222	1.47818849985514e-20	6.21726083039073e-17	NA	NA	NA	NA	NA	NA	NA	NA	NA	NA	NA	NA	NA	NA	NA	NA	0	2	4	4	0.800441123086294
408.0894	16156.631172805	0.856856330906851	0.0926296501882803	9.25034618143535	2.23766753326517e-20	9.41162964491331e-17	NA	NA	NA	NA	NA	NA	NA	NA	NA	NA	NA	NA	NA	NA	NA	NA	2	2	1	4	0.681503731034287
301.0171	10549.0774045044	3.01750674603302	0.326282687073737	9.24813624987429	2.28441021610043e-20	9.6082293689184e-17	NA	NA	NA	NA	NA	NA	NA	NA	NA	NA	NA	NA	NA	NA	NA	NA	2	2	4	4	1.52017130534243
477.1691	5989.97247530972	2.13161358919878	0.230525867522429	9.24674359588465	2.31436101639253e-20	9.73420243494699e-17	NA	NA	NA	NA	NA	NA	NA	NA	NA	NA	NA	NA	NA	NA	NA	NA	2	2	4	4	1.20213754174426
497.1526	3138.34930739151	-1.61955242301187	0.175424694176303	-9.23218039863994	2.65177970236733e-20	1.1153385428157e-16	NA	NA	NA	NA	NA	NA	NA	NA	NA	NA	NA	NA	NA	NA	NA	NA	0	2	2	4	-1.23565414995005
491.7772	4266.01602416668	1.57392518808534	0.170510284488472	9.23067598419113	2.68929275620068e-20	1.13111653325801e-16	NA	NA	NA	NA	NA	NA	NA	NA	NA	NA	NA	NA	NA	NA	NA	NA	2	2	0	4	0.992962881305011
198.0975	226767.906395047	0.96192162662646	0.104440314087903	9.21025214283494	3.25359751090146e-20	1.36846311308516e-16	NA	NA	NA	NA	NA	NA	NA	NA	NA	NA	NA	NA	NA	NA	NA	NA	2	2	4	4	0.733853174682991
461.2066	2957.72047152249	-1.47586559358986	0.160338701017823	-9.20467475550904	3.4270750187459e-20	1.44142775288452e-16	NA	NA	NA	NA	NA	NA	NA	NA	NA	NA	NA	NA	NA	NA	NA	NA	1	2	3	4	-1.18408698916427
455.2498	6288.84796335582	-0.745284187503249	0.0810883851465785	-9.19101035439348	3.89168623971604e-20	1.63684323242456e-16	NA	NA	NA	NA	NA	NA	NA	NA	NA	NA	NA	NA	NA	NA	NA	NA	2	2	4	4	-0.802884344339469
175.0241	25321.6075088829	1.17973567524993	0.12840953104725	9.18729058215966	4.02860364833795e-20	1.69443069449094e-16	NA	NA	NA	NA	NA	NA	NA	NA	NA	NA	NA	NA	NA	NA	NA	NA	2	2	3	4	0.82260585670266
284.0801	43185.3526086133	1.71105983920548	0.18643132874349	9.1779630104966	4.39322878616861e-20	1.84779202746252e-16	NA	NA	NA	NA	NA	NA	NA	NA	NA	NA	NA	NA	NA	NA	NA	NA	2	2	0	4	1.03846921976092
254.1615	21137.7181261272	1.0709246214603	0.116739731595596	9.17360873477201	4.57443058606039e-20	1.924005504497e-16	NA	NA	NA	NA	NA	NA	NA	NA	NA	NA	NA	NA	NA	NA	NA	NA	2	2	4	4	0.776265843324202
296.1341	13785.8043995497	0.910376232456225	0.0992694223929522	9.1707618570858	4.69687655625163e-20	1.97550627955944e-16	NA	NA	NA	NA	NA	NA	NA	NA	NA	NA	NA	NA	NA	NA	NA	NA	2	2	4	4	0.711614096172722
448.0672	20498.729302632	1.18009308031093	0.129332332988551	9.12450160792657	7.20670837608102e-20	3.03114154297968e-16	NA	NA	NA	NA	NA	NA	NA	NA	NA	NA	NA	NA	NA	NA	NA	NA	2	2	0	4	0.823434516595935
453.1951	3599.66384690754	1.28334861926843	0.14067748776151	9.122629638113	7.33231926293037e-20	3.08397348198852e-16	NA	NA	NA	NA	NA	NA	NA	NA	NA	NA	NA	NA	NA	NA	NA	NA	2	2	4	4	0.87424031604822
262.1401	233606.376931237	-1.10479024055254	0.121452625057262	-9.09647066114588	9.33148917372045e-20	3.92482434646682e-16	NA	NA	NA	NA	NA	NA	NA	NA	NA	NA	NA	NA	NA	NA	NA	NA	2	2	0	4	-1.00463355309598
482.8686	2726.23515547455	-1.2670008404059	0.139446670080508	-9.08591678578209	1.028283808193e-19	4.32496169725978e-16	NA	NA	NA	NA	NA	NA	NA	NA	NA	NA	NA	NA	NA	NA	NA	NA	1	2	3	4	-1.07353759136184
460.2037	4811.32545169245	-2.53046480144041	0.27855183412619	-9.08435878506568	1.04311708038169e-19	4.38735044008538e-16	NA	NA	NA	NA	NA	NA	NA	NA	NA	NA	NA	NA	NA	NA	NA	NA	2	2	1	4	-1.60417063947753
342.9243	9614.22543166397	2.87492337228708	0.316532457245265	9.08255474748819	1.06055714818859e-19	4.46070336528121e-16	NA	NA	NA	NA	NA	NA	NA	NA	NA	NA	NA	NA	NA	NA	NA	NA	2	2	4	4	1.48368524411034
344.2432	132526.989939657	-2.03049301255919	0.22398361621989	-9.0653640066504	1.24188890383282e-19	5.22338472952085e-16	NA	NA	NA	NA	NA	NA	NA	NA	NA	NA	NA	NA	NA	NA	NA	NA	2	2	4	4	-1.36788053728234
320.1648	178700.706878245	-0.527802419592541	0.0582228369189715	-9.06521302503829	1.24361006701318e-19	5.23062394185745e-16	NA	NA	NA	NA	NA	NA	NA	NA	NA	NA	NA	NA	NA	NA	NA	NA	1	2	4	4	-0.619469668309068
323.0117	59608.1961664064	1.86936119813509	0.206887875475972	9.03562470171048	1.63068332480875e-19	6.85865406414562e-16	NA	NA	NA	NA	NA	NA	NA	NA	NA	NA	NA	NA	NA	NA	NA	NA	2	2	4	4	1.10127241850588
332.0955	263031.328907923	0.875155316844606	0.0975562462503047	8.97077686444781	2.94430374677619e-19	1.23837415589407e-15	NA	NA	NA	NA	NA	NA	NA	NA	NA	NA	NA	NA	NA	NA	NA	NA	2	2	2	4	0.694223641623749
430.079	6831.34558216223	-3.17671129594582	0.354128668932776	-8.97050020129507	2.95170902675244e-19	1.24148881665208e-15	NA	NA	NA	NA	NA	NA	NA	NA	NA	NA	NA	NA	NA	NA	NA	NA	2	2	4	4	-2.06987764396591
347.1131	20964.0120175443	-1.61054707461774	0.1796853881725	-8.96314993109842	3.15533102880954e-19	1.32713223071729e-15	NA	NA	NA	NA	NA	NA	NA	NA	NA	NA	NA	NA	NA	NA	NA	NA	2	2	4	4	-1.22808649010297
299.1215	45965.9767344482	0.821112540735346	0.0918155061575203	8.94307045834537	3.78504254283331e-19	1.59198889351569e-15	NA	NA	NA	NA	NA	NA	NA	NA	NA	NA	NA	NA	NA	NA	NA	NA	2	2	4	4	0.662995476565
452.1192	5591.18349903335	2.0204121759635	0.225933919552649	8.94249159207228	3.80492775790736e-19	1.60035261497583e-15	NA	NA	NA	NA	NA	NA	NA	NA	NA	NA	NA	NA	NA	NA	NA	NA	2	2	4	4	1.16292312540857
380.2853	56038.1611110319	-1.94254185616162	0.217717007575942	-8.92232480039046	4.56600841399448e-19	1.92046313892608e-15	NA	NA	NA	NA	NA	NA	NA	NA	NA	NA	NA	NA	NA	NA	NA	NA	1	2	3	4	-1.33693083647927
273.1449	504227.257287302	-1.11713577400553	0.125967363849387	-8.86845401751232	7.41683804140188e-19	3.11952208021363e-15	NA	NA	NA	NA	NA	NA	NA	NA	NA	NA	NA	NA	NA	NA	NA	NA	2	2	4	4	-1.01249062218337
406.1393	4241.28334067362	-2.27967456320619	0.257783752709825	-8.84336013903989	9.28822452198714e-19	3.90662723394779e-15	NA	NA	NA	NA	NA	NA	NA	NA	NA	NA	NA	NA	NA	NA	NA	NA	2	2	4	4	-1.47837990845
463.2396	8352.34773737181	-1.35848305172372	0.154170753186179	-8.81154838806029	1.23428983395789e-18	5.19142304162687e-15	NA	NA	NA	NA	NA	NA	NA	NA	NA	NA	NA	NA	NA	NA	NA	NA	2	2	4	4	-1.12653314624854
425.1948	49115.4971647715	-1.1926710937421	0.135464355097856	-8.80431677307689	1.3165207546121e-18	5.53728629389851e-15	NA	NA	NA	NA	NA	NA	NA	NA	NA	NA	NA	NA	NA	NA	NA	NA	2	2	3	4	-1.04151201294994
583.4057	37344.5361348674	-2.29764203202423	0.262331128071321	-8.75855659569136	1.97766419622443e-18	8.31805560931997e-15	NA	NA	NA	NA	NA	NA	NA	NA	NA	NA	NA	NA	NA	NA	NA	NA	2	2	4	4	-1.48724546864106
336.2129	18661.1509443317	0.956876939564978	0.109311423148716	8.75367744744448	2.06510774213899e-18	8.68584316343658e-15	NA	NA	NA	NA	NA	NA	NA	NA	NA	NA	NA	NA	NA	NA	NA	NA	2	2	4	4	0.730764302616272
245.0751	79113.1625371832	2.19699277510045	0.251397024741408	8.73913594387333	2.34900070016947e-18	9.8798969449128e-15	NA	NA	NA	NA	NA	NA	NA	NA	NA	NA	NA	NA	NA	NA	NA	NA	2	2	4	4	1.22934288102495
490.0093	4974.04138601066	1.82942909709009	0.209596283930634	8.72834700492849	2.58421729326029e-18	1.08692179354528e-14	NA	NA	NA	NA	NA	NA	NA	NA	NA	NA	NA	NA	NA	NA	NA	NA	2	2	4	4	1.08623446583407
314.085	728701.71158544	1.01231907160346	0.116058752408552	8.72247073654454	2.72196039501143e-18	1.14485654214181e-14	NA	NA	NA	NA	NA	NA	NA	NA	NA	NA	NA	NA	NA	NA	NA	NA	2	2	0	4	0.750969085404155
469.1538	3648.5195810267	1.30680279385494	0.14982886116751	8.72196974382606	2.73403391272391e-18	1.14993466369167e-14	NA	NA	NA	NA	NA	NA	NA	NA	NA	NA	NA	NA	NA	NA	NA	NA	2	2	4	4	0.882928068845339
315.0884	55366.1931299027	1.04568116345385	0.119918961696596	8.71989841022394	2.78451510328275e-18	1.17116705244073e-14	NA	NA	NA	NA	NA	NA	NA	NA	NA	NA	NA	NA	NA	NA	NA	NA	2	2	4	4	0.765929971346703
496.2008	5569.11998143459	-0.747109659390652	0.0856791212629129	-8.71985669762052	2.78554109132642e-18	1.17159858301189e-14	NA	NA	NA	NA	NA	NA	NA	NA	NA	NA	NA	NA	NA	NA	NA	NA	2	2	4	4	-0.804515824277088
497.2861	6818.09775351972	-1.03774855213547	0.119145089458975	-8.70995654833759	3.03991302407717e-18	1.27858741792686e-14	NA	NA	NA	NA	NA	NA	NA	NA	NA	NA	NA	NA	NA	NA	NA	NA	2	2	4	4	-0.970018115480182
460.0976	4995.51622517658	1.8365563357645	0.211263039111537	8.69322122548321	3.52305431189829e-18	1.48179664358442e-14	NA	NA	NA	NA	NA	NA	NA	NA	NA	NA	NA	NA	NA	NA	NA	NA	0	2	3	4	1.08943615472496
615.4946	189522.872421931	-1.71104311059946	0.197168235773167	-8.67808703511418	4.0248099610575e-18	1.69283506962079e-14	NA	NA	NA	NA	NA	NA	NA	NA	NA	NA	NA	NA	NA	NA	NA	NA	2	2	4	4	-1.26009842724212
462.1584	3447.51741924041	1.20796732837822	0.139990622444742	8.62891604653761	6.19361313470409e-18	2.60503368445654e-14	NA	NA	NA	NA	NA	NA	NA	NA	NA	NA	NA	NA	NA	NA	NA	NA	2	2	1	4	0.835933074088753
423.1012	5802.1600901661	2.08029850290117	0.243228845153586	8.55284455093133	1.20091582522764e-17	5.05105196090743e-14	NA	NA	NA	NA	NA	NA	NA	NA	Macrozamin	1	C13H24N2O11	[M+K]+	384.138013	423.1011724	0.0699596265284373	C08504	0	2	2	4	1.18289729031616
441.3795	16504.5933509493	-1.37896287862096	0.161318487121866	-8.54807718088284	1.25156018187379e-17	5.26406212496114e-14	NA	NA	NA	NA	NA	NA	NA	NA	NA	NA	NA	NA	NA	NA	NA	NA	2	2	4	4	-1.13324218326078
368.2282	17156.1185985256	-1.5728389267684	0.184537485832916	-8.52314054062966	1.5528417218801e-17	6.53125228222768e-14	NA	NA	NA	NA	NA	NA	NA	NA	NA	NA	NA	NA	NA	NA	NA	NA	0	2	4	4	-1.21439221841234
428.1408	14810.6900718408	3.53241390365144	0.415785997638162	8.49575003419315	1.96658818082146e-17	8.27146988853505e-14	NA	NA	NA	NA	NA	NA	NA	NA	NA	NA	NA	NA	NA	NA	NA	NA	2	2	4	4	1.66009272513288
421.2925	12472.1373993714	-0.820220009654684	0.097010922407315	-8.45492434564086	2.79268361097134e-17	1.17460272677455e-13	NA	NA	NA	NA	NA	NA	NA	NA	NA	NA	NA	NA	NA	NA	NA	NA	2	2	4	4	-0.852803939139769
413.0141	9290.55989374929	2.8220859166017	0.333941077963035	8.45084987392323	2.89189916667369e-17	1.21633278950295e-13	NA	NA	NA	NA	NA	NA	NA	NA	NA	NA	NA	NA	NA	NA	NA	NA	2	2	3	4	1.45756374348154
490.2326	2829.39497537404	-1.36365375395958	0.162267622196107	-8.40373289202175	4.32505820690787e-17	1.81911948182545e-13	NA	NA	NA	NA	NA	NA	NA	NA	NA	NA	NA	NA	NA	NA	NA	NA	0	2	4	4	-1.12876384772206
148.1124	15430.3513764929	-0.78525549073449	0.0937521493230028	-8.37586654177988	5.48190057558787e-17	2.30568738209226e-13	NA	NA	NA	NA	NA	NA	NA	NA	NA	NA	NA	NA	NA	NA	NA	NA	2	2	4	4	-0.829251054385459
401.203	19992.1320687104	-0.68919189161585	0.0823281803045304	-8.37127565636143	5.6997801187089e-17	2.39732751792896e-13	NA	NA	NA	NA	NA	NA	NA	NA	NA	NA	NA	NA	NA	NA	NA	NA	2	2	1	4	-0.761187093539557
256.1377	21618.420228291	-1.25512583865464	0.150047601937314	-8.36485103693294	6.01909229853501e-17	2.53163022076383e-13	NA	NA	NA	NA	NA	NA	NA	NA	NA	NA	NA	NA	NA	NA	NA	NA	2	2	4	4	-1.06934356960988
400.2076	17592.6558326441	-0.903033421961864	0.10820848080287	-8.34531097065284	7.10267415652665e-17	2.98738475023511e-13	NA	NA	NA	NA	NA	NA	NA	NA	NA	NA	NA	NA	NA	NA	NA	NA	2	2	4	4	-0.904055980382675
354.0772	25110.2216349449	0.932214774440381	0.11191582339781	8.32960653943256	8.11114742095165e-17	3.41154860525226e-13	NA	NA	NA	NA	NA	NA	NA	NA	NA	NA	NA	NA	NA	NA	NA	NA	2	2	4	4	0.720007639097284
291.1555	536479.312619218	-0.90459292730979	0.108717403631156	-8.320589869666	8.75266180807324e-17	3.68136955647561e-13	NA	NA	NA	NA	NA	NA	NA	NA	NA	NA	NA	NA	NA	NA	NA	NA	2	2	2	4	-0.90583485996623
450.1039	7248.45792992977	1.10969476740276	0.133500092309109	8.31231460749363	9.38532069753436e-17	3.94746588538295e-13	NA	NA	NA	NA	NA	NA	NA	NA	NA	NA	NA	NA	NA	NA	NA	NA	2	2	4	4	0.797190907134285
456.1489	5086.84968062712	-0.714108399609978	0.0860720799429551	-8.29663231193273	1.07104220845041e-16	4.50480352874243e-13	NA	NA	NA	NA	NA	NA	NA	NA	NA	NA	NA	NA	NA	NA	NA	NA	0	2	4	4	-0.777863335993553
365.2124	38378.9978367699	-1.02355927860012	0.123457339600085	-8.29079325632427	1.12495671770685e-16	4.73156795467503e-13	NA	NA	NA	NA	NA	NA	NA	NA	NA	NA	NA	NA	NA	NA	NA	NA	2	2	4	4	-0.965301958106371
447.256	27976.6092313844	-1.30368754444692	0.157738091589561	-8.26488726539912	1.3982681923911e-16	5.88111601719695e-13	NA	NA	NA	NA	NA	NA	NA	NA	NA	NA	NA	NA	NA	NA	NA	NA	2	2	4	4	-1.09695053792374
349.0991	7292.32186874802	2.44451706520813	0.295780696300809	8.26462678525191	1.4013245911621e-16	5.89397123042781e-13	NA	NA	NA	NA	NA	NA	NA	NA	NA	NA	NA	NA	NA	NA	NA	NA	2	2	4	4	1.32689386360927
327.0624	15175.829574168	0.714861852170614	0.0865277135288695	8.26165193804763	1.43670122589355e-16	6.04276535610826e-13	NA	NA	NA	NA	NA	NA	NA	NA	NA	NA	NA	NA	NA	NA	NA	NA	2	2	4	4	0.608061613812569
157.0136	13180.6675974494	1.15827103910893	0.140201720180788	8.26146096934731	1.43900204911571e-16	6.05244261858069e-13	NA	NA	NA	NA	NA	NA	NA	NA	NA	NA	NA	NA	NA	NA	NA	NA	0	2	4	4	0.81435008519542
430.9625	4998.0487312948	-2.60382806483468	0.315450584003038	-8.25431366077167	1.52777638156926e-16	6.42582746088031e-13	NA	NA	NA	NA	NA	NA	NA	NA	NA	NA	NA	NA	NA	NA	NA	NA	2	2	4	4	-1.66244004925535
121.0844	21866.5691317482	-0.731853521922864	0.0887023744460299	-8.25066438743591	1.5751633794522e-16	6.62513717397594e-13	NA	NA	NA	NA	NA	NA	NA	NA	NA	NA	NA	NA	NA	NA	NA	NA	2	2	4	4	-0.791523194547197
147.9972	4810.73573785148	-2.53021764453414	0.306737951760078	-8.24879226719624	1.60003289547556e-16	6.7297383583702e-13	NA	NA	NA	NA	NA	NA	NA	NA	NA	NA	NA	NA	NA	NA	NA	NA	0	2	4	4	-1.60203590310828
408.2147	17930.264963071	-1.91986521948025	0.233633583203212	-8.21741974402016	2.07928295346293e-16	8.7454641022651e-13	NA	NA	NA	NA	NA	NA	NA	NA	NA	NA	NA	NA	NA	NA	NA	NA	2	2	0	4	-1.328319535375
459.1265	4794.46913520594	1.76876546725149	0.215410577038266	8.2111356441763	2.191061885695e-16	9.21560629123315e-13	FMNH2,Phenethyl_6-galloylglucoside,Phlorizin,Trilobatin	1	C17H23N4O9P	[M+H]+	458.120269	459.1275454	-2.27039307586945	HMDB01142,HMDB34573,HMDB36634,HMDB37505	Lamioside,Reduced_FMN,Phlorizin	1	C18H28O11	[M+K]+	420.163165	459.1263244	0.388999694713569	C11645,C01847,C01604	2	2	4	4	1.06412734736111
471.9989	5094.35862620107	1.86868743204369	0.227895650140365	8.19975032824335	2.40886804827841e-16	1.0131699011059e-12	NA	NA	NA	NA	NA	NA	NA	NA	NA	NA	NA	NA	NA	NA	NA	NA	2	2	4	4	1.10019002152723
401.3988	26725.4969271366	0.795604909974327	0.0974343606325944	8.16554760362614	3.19980321852746e-16	1.34583723371265e-12	NA	NA	NA	NA	NA	NA	NA	NA	NA	NA	NA	NA	NA	NA	NA	NA	2	2	4	4	0.654191929474816
190.0714	28741.69920595	0.808103286772262	0.0990509541916442	8.15846039411937	3.39321944943063e-16	1.42718810043052e-12	NA	NA	NA	NA	NA	NA	NA	NA	NA	NA	NA	NA	NA	NA	NA	NA	2	2	4	4	0.656388040967569
392.2405	23618.3270759975	-0.978244793527533	0.120598878659887	-8.11155795474994	4.99748150606016e-16	2.1019407214489e-12	NA	NA	NA	NA	NA	NA	NA	NA	NA	NA	NA	NA	NA	NA	NA	NA	0	2	3	4	-0.945724088947146
482.1809	5291.73367992909	1.93092129668984	0.23825413261347	8.1044608775893	5.29799140208751e-16	2.22833518371801e-12	Pranlukast	1	C27H23N5O4	[M+H]+	481.175005	482.1822814	-2.80122279923721	HMDB15481	NA	NA	NA	NA	NA	NA	NA	NA	2	2	4	4	1.12988130759097
215.0168	1485772.37800086	1.00512600449328	0.124597280483401	8.06699793601978	7.20477666540603e-16	3.03032906546978e-12	NA	NA	NA	NA	NA	NA	NA	NA	NA	NA	NA	NA	NA	NA	NA	NA	2	2	4	4	0.749404046668962
492.2014	3411.4770021261	1.18950679190554	0.147674388641495	8.05492951654107	7.95246210113865e-16	3.34480555973892e-12	NA	NA	NA	NA	NA	NA	NA	NA	NA	NA	NA	NA	NA	NA	NA	NA	2	2	4	4	0.826754827831902
274.1482	41992.5231559886	-1.13230163119486	0.141125055349795	-8.02339193694784	1.02864479772365e-15	4.32648001922569e-12	NA	NA	NA	NA	NA	NA	NA	NA	NA	NA	NA	NA	NA	NA	NA	NA	2	2	0	4	-1.01842469003801
437.243	16453.9765261359	-1.09348472430582	0.13647692873693	-8.01223133042215	1.12645726773219e-15	4.7378792680816e-12	NA	NA	NA	NA	NA	NA	NA	NA	NA	NA	NA	NA	NA	NA	NA	NA	0	2	4	4	-0.997809144760196
556.8022	26845.1249006228	-1.14660373890261	0.143519809165652	-7.98916710918415	1.3585344046748e-15	5.71399570606223e-12	NA	NA	NA	NA	NA	NA	NA	NA	NA	NA	NA	NA	NA	NA	NA	NA	0	2	4	4	-1.02339728036179
400.1782	4537.52020280198	-2.41536471586443	0.30301096649547	-7.97121220990708	1.57125432972271e-15	6.60869571081372e-12	NA	NA	NA	NA	NA	NA	NA	NA	NA	NA	NA	NA	NA	NA	NA	NA	2	2	4	4	-1.53343241630367
245.15	19384.1593347989	-0.56691359984984	0.071735676316294	-7.90281250503903	2.72679599958485e-15	1.14689039742539e-11	NA	NA	NA	NA	NA	NA	NA	NA	NA	NA	NA	NA	NA	NA	NA	NA	2	2	4	4	-0.661524664256345
247.1292	230022.757371513	-0.927387563359799	0.117454675487185	-7.89570580747959	2.88676887829108e-15	1.21417499020923e-11	NA	NA	NA	NA	NA	NA	NA	NA	NA	NA	NA	NA	NA	NA	NA	NA	0	2	2	4	-0.924689340986188
486.1902	6163.28964582694	2.1773638558587	0.27601676198553	7.88852039345654	3.05790263009336e-15	1.28615384621727e-11	NA	NA	NA	NA	NA	NA	NA	NA	NA	NA	NA	NA	NA	NA	NA	NA	2	2	0	4	1.22308020314543
341.1916	8809.17842664997	2.7397627661005	0.347765623010952	7.87818744814296	3.32164160927434e-15	1.39708246086079e-11	NA	NA	NA	NA	NA	NA	NA	NA	NA	NA	NA	NA	NA	NA	NA	NA	2	2	4	4	1.41934306640269
336.0667	25551.7904362798	1.0946567669743	0.139080997680842	7.87064218137316	3.52825427574062e-15	1.48398374837651e-11	NA	NA	NA	NA	NA	NA	NA	NA	NA	NA	NA	NA	NA	NA	NA	NA	2	2	2	4	0.786685317450598
255.1346	232260.45952912	-1.49384444406455	0.189806790002706	-7.87034248902925	3.53671691945238e-15	1.48754313632167e-11	NA	NA	NA	NA	NA	NA	NA	NA	NA	NA	NA	NA	NA	NA	NA	NA	2	2	4	4	-1.19006078724529
428.1997	17886.838192088	-0.716497186132578	0.0912028223532135	-7.8560856741659	3.96324036533981e-15	1.66693889766192e-11	NA	NA	NA	NA	NA	NA	NA	NA	NA	NA	NA	NA	NA	NA	NA	NA	2	2	4	4	-0.778662827100568
481.0326	3705.46699964262	1.33355807581959	0.169840269850715	7.85183676987649	4.09987881540261e-15	1.72440902975834e-11	NA	NA	NA	NA	NA	NA	NA	NA	NA	NA	NA	NA	NA	NA	NA	NA	2	2	4	4	0.897852298058735
208.0973	30152.2088203741	-0.671751486274146	0.0855871143909173	-7.84874558576582	4.20219088177971e-15	1.76744148487655e-11	NA	NA	NA	NA	NA	NA	NA	NA	NA	NA	NA	NA	NA	NA	NA	NA	2	2	4	4	-0.748622215334176
241.1298	31659.8006075474	-1.07915333720991	0.137500897498236	-7.8483366788479	4.21591176202846e-15	1.77321248710917e-11	NA	NA	NA	NA	NA	NA	NA	NA	NA	NA	NA	NA	NA	NA	NA	NA	2	2	4	4	-0.989102597424493
228.9738	76008.4173434504	2.23833362847548	0.285626578170935	7.83657334275082	4.63007953809225e-15	1.9474114537216e-11	NA	NA	NA	NA	NA	NA	NA	NA	NA	NA	NA	NA	NA	NA	NA	NA	0	2	3	4	1.24714014474581
434.9574	9480.68744895804	2.85334459861525	0.364555717966815	7.82690946264349	5.00008891576156e-15	2.10303739796931e-11	NA	NA	NA	NA	NA	NA	NA	NA	NA	NA	NA	NA	NA	NA	NA	NA	0	2	2	4	1.4748660044906
327.1666	17665.0663127798	-1.19878294085867	0.154091555329939	-7.77967967350221	7.27084137356098e-15	3.05811588171975e-11	NA	NA	NA	NA	NA	NA	NA	NA	NA	NA	NA	NA	NA	NA	NA	NA	0	2	4	4	-1.046604876422
266.0696	37132.0688640142	1.67924869650244	0.216552689118333	7.7544578335152	8.8721697452829e-15	3.73163459486599e-11	NA	NA	NA	NA	NA	NA	NA	NA	NA	NA	NA	NA	NA	NA	NA	NA	0	2	4	4	1.02639301865885
181.0904	18373.2594355377	0.980101735154075	0.126755074678511	7.73224849292941	1.05663432849121e-14	4.44420398563401e-11	NA	NA	NA	NA	NA	NA	NA	NA	NA	NA	NA	NA	NA	NA	NA	NA	0	2	4	4	0.740828889525671
300.9922	42513.5517606231	0.718425387697121	0.0929851014793557	7.72624190614691	1.10768043328145e-14	4.6589039023818e-11	NA	NA	NA	NA	NA	NA	NA	NA	NA	NA	NA	NA	NA	NA	NA	NA	1	2	3	4	0.610906159266015
447.177	5531.23444313183	-0.911387357278242	0.118039108231109	-7.72106271333256	1.15363771105325e-14	4.85220021268995e-11	NA	NA	NA	NA	NA	NA	NA	NA	NA	NA	NA	NA	NA	NA	NA	NA	0	2	4	4	-0.908508567257351
180.0871	338569.595014577	0.9499633008376	0.123644865237489	7.68299839231472	1.55407539997706e-14	6.53644113230351e-11	NA	NA	NA	NA	NA	NA	NA	NA	NA	NA	NA	NA	NA	NA	NA	NA	2	2	4	4	0.727682387183962
417.1631	7450.60997866845	2.47829537833594	0.325121382960047	7.62267727755232	2.48467534036123e-14	1.04505444815593e-10	NA	NA	NA	NA	NA	NA	NA	NA	NA	NA	NA	NA	NA	NA	NA	NA	2	2	4	4	1.33982341109186
159.0269	15699.6552970012	0.878706289118465	0.115318985756225	7.61978856609073	2.54091570403789e-14	1.06870914511834e-10	NA	NA	NA	NA	NA	NA	NA	NA	NA	NA	NA	NA	NA	NA	NA	NA	2	2	4	4	0.695727473070742
347.2289	39261.9958549563	-1.17419744874552	0.154103321688086	-7.61954665144832	2.54568196685817e-14	1.07071383526055e-10	NA	NA	NA	NA	NA	NA	NA	NA	NA	NA	NA	NA	NA	NA	NA	NA	2	2	4	4	-1.03341915321341
450.123	13068.7052001342	0.995267893319797	0.131095533190308	7.59192833729118	3.15179327543222e-14	1.32564425164679e-10	NA	NA	NA	NA	NA	NA	NA	NA	NA	NA	NA	NA	NA	NA	NA	NA	2	2	0	4	0.746279461300153
356.2432	33409.3439207227	-2.02851550564682	0.267566599921895	-7.58134799425248	3.41982953122717e-14	1.43838030083415e-10	NA	NA	NA	NA	NA	NA	NA	NA	NA	NA	NA	NA	NA	NA	NA	NA	1	2	2	4	-1.36487632538194
604.4408	67579.7026655804	-2.03372701426769	0.268342220652207	-7.57885587040576	3.486155214674e-14	1.46627688329189e-10	NA	NA	NA	NA	NA	NA	NA	NA	NA	NA	NA	NA	NA	NA	NA	NA	2	2	4	4	-1.36938728381994
423.2338	11410.9487369516	-0.705210211402478	0.0930570232556145	-7.57825886462502	3.50223087614511e-14	1.47303830650663e-10	NA	NA	NA	NA	NA	NA	NA	NA	NA	NA	NA	NA	NA	NA	NA	NA	0	2	2	4	-0.772280748316634
461.1809	4569.3990161844	1.68899039390699	0.223127566352627	7.5696177819541	3.74323940547508e-14	1.57440649394282e-10	NA	NA	NA	NA	NA	NA	NA	NA	NA	NA	NA	NA	NA	NA	NA	NA	2	2	4	4	1.0304017239
144.0658	68976.1491410455	0.912000076828492	0.120543206828854	7.56575256972665	3.85625458106661e-14	1.62194067679662e-10	NA	NA	NA	NA	NA	NA	NA	NA	NA	NA	NA	NA	NA	NA	NA	NA	2	2	4	4	0.713136453340081
468.0934	5019.4297908448	1.8443627773727	0.243897120262429	7.562052292328	3.9675880380419e-14	1.66876752880042e-10	NA	NA	NA	NA	NA	NA	NA	NA	NA	NA	NA	NA	NA	NA	NA	NA	0	2	4	4	1.09050586923734
129.0185	27971.7740546904	1.2643455419273	0.16802994703578	7.52452502801816	5.29123175566619e-14	2.2254920764332e-10	NA	NA	NA	NA	NA	NA	NA	NA	NA	NA	NA	NA	NA	NA	NA	NA	2	2	4	4	0.863901315674666
446.1324	3528.48907609201	1.24858989178733	0.166459679432497	7.5008548379048	6.34029749250576e-14	2.66672912534792e-10	NA	NA	NA	NA	NA	NA	NA	NA	NA	NA	NA	NA	NA	NA	NA	NA	0	2	4	4	0.852803939139769
304.1506	112309.941864305	-0.738177305990614	0.098896789378492	-7.46411800251174	8.38594240749324e-14	3.52712737659166e-10	NA	NA	NA	NA	NA	NA	NA	NA	NA	NA	NA	NA	NA	NA	NA	NA	0	2	4	4	-0.798002670612934
283.1882	25962.1855691208	1.17117483070666	0.157076141021277	7.45609627975277	8.91236295169792e-14	3.74853985748415e-10	NA	NA	NA	NA	NA	NA	NA	NA	NA	NA	NA	NA	NA	NA	NA	NA	2	2	4	4	0.820950229020612
324.1291	285515.682995417	1.26796719524463	0.170790731070756	7.42409841151937	1.13550711534592e-13	4.77594292714494e-10	NA	NA	NA	NA	NA	NA	NA	NA	NA	NA	NA	NA	NA	NA	NA	NA	2	2	0	4	0.864759365494661
395.2024	60198.5926949718	-0.821511997333848	0.110702290070907	-7.42091240215223	1.16316231129884e-13	4.89226068132294e-10	NA	NA	NA	NA	NA	NA	NA	NA	NA	NA	NA	NA	NA	NA	NA	NA	2	2	4	4	-0.855355516805808
362.1494	20747.065199738	-0.766634485288414	0.10387422992464	-7.38041077026135	1.57801906575337e-13	6.63714819055868e-10	NA	NA	NA	NA	NA	NA	NA	NA	NA	NA	NA	NA	NA	NA	NA	NA	2	2	4	4	-0.817645704826396
408.9995	10477.7695001468	3.00707792951277	0.407547456912689	7.37847305511954	1.60115185976543e-13	6.73444472217338e-10	NA	NA	NA	NA	NA	NA	NA	NA	NA	NA	NA	NA	NA	NA	NA	NA	2	2	4	4	1.51829855035998
237.1238	119082.910971509	-0.845806535147293	0.114737349848174	-7.37167571210684	1.68496487949231e-13	7.08696228314465e-10	NA	NA	NA	NA	NA	NA	NA	NA	NA	NA	NA	NA	NA	NA	NA	NA	2	2	1	4	-0.873375169701478
452.277	11091.4412020636	-0.910437521965829	0.123800617718023	-7.35406283706519	1.92271274830124e-13	8.08692981935503e-10	NA	NA	NA	NA	NA	NA	NA	NA	NA	NA	NA	NA	NA	NA	NA	NA	0	2	4	4	-0.907616610614253
305.0844	71140.4127553855	1.02295037658336	0.139294587046837	7.34379130065833	2.07626792277208e-13	8.73278288317936e-10	NA	NA	NA	NA	NA	NA	NA	NA	NA	NA	NA	NA	NA	NA	NA	NA	0	2	4	4	0.756461277071194
331.1116	28384.3791143976	0.686749801772759	0.0935439457918996	7.34146711429644	2.11265067973773e-13	8.8858087589769e-10	NA	NA	NA	NA	NA	NA	NA	NA	NA	NA	NA	NA	NA	NA	NA	NA	2	2	4	4	0.584077329580925
342.1395	675690.379963464	1.17354964977185	0.160051187725603	7.33233952492638	2.2616921672592e-13	9.5126772554922e-10	NA	NA	NA	NA	NA	NA	NA	NA	NA	NA	NA	NA	NA	NA	NA	NA	0	2	3	4	0.821777761289421
182.0794	48326.2476754669	0.692564624357502	0.0945690327582958	7.32337641781314	2.4180828052458e-13	1.01704562788638e-09	NA	NA	NA	NA	NA	NA	NA	NA	NA	NA	NA	NA	NA	NA	NA	NA	2	2	4	4	0.589690030419585
367.1977	76153.2600122128	-0.952295934038131	0.130115508716958	-7.31885033097531	2.50104350221253e-13	1.05193889703059e-09	NA	NA	NA	NA	NA	NA	NA	NA	NA	NA	NA	NA	NA	NA	NA	NA	2	2	4	4	-0.935612344973235
479.112	3895.52045867201	1.4195365170679	0.194070037121013	7.31455786852217	2.58230207382094e-13	1.08611625224909e-09	NA	NA	NA	NA	NA	NA	NA	NA	NA	NA	NA	NA	NA	NA	NA	NA	2	2	4	4	0.92922711787585
390.3943	30009.003052244	0.697294235982456	0.0954408177129846	7.30603794782439	2.75134500934643e-13	1.15721571093111e-09	NA	NA	NA	NA	NA	NA	NA	NA	NA	NA	NA	NA	NA	NA	NA	NA	0	2	4	4	0.593911771040073
139.0028	19939.5472114692	1.347793198447	0.184627157254068	7.30008097666955	2.87594588535469e-13	1.20962283938018e-09	NA	NA	NA	NA	NA	NA	NA	NA	NA	NA	NA	NA	NA	NA	NA	NA	2	2	4	4	0.904055980382675
429.2448	18308.8266394008	-1.23743944960773	0.169989547426371	-7.27950317147419	3.35051793912491e-13	1.40922784519594e-09	NA	NA	NA	NA	NA	NA	NA	NA	NA	NA	NA	NA	NA	NA	NA	NA	2	2	4	4	-1.06412734736111
219.1344	187665.505302933	-0.645764294808924	0.089063145322998	-7.25063428275505	4.14824376392071e-13	1.74475132710505e-09	NA	NA	NA	NA	NA	NA	NA	NA	NA	NA	NA	NA	NA	NA	NA	NA	2	2	2	4	-0.722305593263822
470.3065	4714.86209610218	1.74105392370502	0.240201510605979	7.24830547198766	4.22017981118192e-13	1.77500762858312e-09	Ebastine	1	C32H39NO2	[M+H]+	469.298079	470.3053554	2.52027748870383	HMDB60159	NA	NA	NA	NA	NA	NA	NA	NA	2	2	1	4	1.05481040324185
122.0273	15811.2925178797	1.20547932538993	0.166792954981035	7.2273995357118	4.92330092969054e-13	2.07074037102784e-09	NA	NA	NA	NA	NA	NA	NA	NA	NA	NA	NA	NA	NA	NA	NA	NA	0	2	4	4	0.832587417415372
259.1404	391134.975137473	-0.749085010104305	0.103836590103192	-7.21407559088634	5.43015868316949e-13	2.28392474214109e-09	NA	NA	NA	NA	NA	NA	NA	NA	NA	NA	NA	NA	NA	NA	NA	NA	2	2	4	4	-0.806149448432159
373.3677	125840.637936339	0.771458684371222	0.107106965053139	7.20269390499933	5.90344008027403e-13	2.48298689776325e-09	NA	NA	NA	NA	NA	NA	NA	NA	NA	NA	NA	NA	NA	NA	NA	NA	2	2	4	4	0.641080743775568
603.4376	188113.85340245	-2.12819952730475	0.295498268000584	-7.20207107034734	5.93047649707577e-13	2.49435841467007e-09	NA	NA	NA	NA	NA	NA	NA	NA	NA	NA	NA	NA	NA	NA	NA	NA	2	2	4	4	-1.41290409357449
447.2084	15420.6022676915	-0.708345760582471	0.098473681081002	-7.19324953435836	6.32671593820575e-13	2.66101672360934e-09	NA	NA	NA	NA	NA	NA	NA	NA	NA	NA	NA	NA	NA	NA	NA	NA	2	2	4	4	-0.774670329219892
443.2496	12762.511950911	-0.639356906084711	0.0889342676849048	-7.18909507806327	6.52221455836113e-13	2.74324344324669e-09	NA	NA	NA	NA	NA	NA	NA	NA	NA	NA	NA	NA	NA	NA	NA	NA	2	2	0	4	-0.717713480723858
331.2054	18734.8582677149	3.88448446314784	0.540637273242796	7.18501045969014	6.72020418134305e-13	2.82651787867289e-09	NA	NA	NA	NA	NA	NA	NA	NA	NA	NA	NA	NA	NA	NA	NA	NA	2	2	4	4	1.73756324379041
276.1556	42133.8488545642	-0.965927832874773	0.134561748901409	-7.17832400931774	7.05711561361545e-13	2.96822282708666e-09	NA	NA	NA	NA	NA	NA	NA	NA	NA	NA	NA	NA	NA	NA	NA	NA	0	2	4	4	-0.937443712517185
371.0436	21770.1835131441	1.42901104702379	0.199187334408889	7.17420638849622	7.27278248485554e-13	3.05893231313024e-09	NA	NA	NA	NA	NA	NA	NA	NA	NA	NA	NA	NA	NA	NA	NA	NA	0	2	4	4	0.934697836975799
160.0973	34351.616229314	0.556388066014763	0.0776361428174605	7.16661139803084	7.68768477911434e-13	3.23344021809549e-09	NA	NA	NA	NA	NA	NA	NA	NA	NA	NA	NA	NA	NA	NA	NA	NA	2	2	4	4	0.497248306757834
348.0514	12670.6482562235	0.870992474924117	0.12154213596106	7.16617712891903	7.7120979070669e-13	3.24370837971234e-09	NA	NA	NA	NA	NA	NA	NA	NA	NA	NA	NA	NA	NA	NA	NA	NA	2	2	2	4	0.689721530853172
411.3442	8469.33878936146	-0.624644580723345	0.0872225690508445	-7.1615017480077	7.97979968058254e-13	3.35630374565302e-09	NA	NA	NA	NA	NA	NA	NA	NA	NA	NA	NA	NA	NA	NA	NA	NA	2	2	4	4	-0.704783774157451
331.1355	14661.1142292661	-0.760261350886002	0.106719986236463	-7.12388913920458	1.04923448243317e-12	4.41308023311393e-09	NA	NA	NA	NA	NA	NA	NA	NA	NA	NA	NA	NA	NA	NA	NA	NA	0	2	4	4	-0.81435008519542
409.0509	17742.3808005003	1.50989687290097	0.212618418093707	7.10143968917835	1.23463889363854e-12	5.19289118664369e-09	NA	NA	NA	NA	NA	NA	NA	NA	NA	NA	NA	NA	NA	NA	NA	NA	2	2	1	4	0.961544435200039
183.0267	16797.6628847796	0.610280715365635	0.0861911079348419	7.08055308706543	1.43580247377895e-12	6.03898520471426e-09	NA	NA	NA	NA	NA	NA	NA	NA	NA	NA	NA	NA	NA	NA	NA	NA	2	2	3	4	0.52823307689384
327.069	29804.2382171509	0.484383387643435	0.068415538119861	7.08002013803965	1.44133514970432e-12	6.06225563965635e-09	NA	NA	NA	NA	NA	NA	NA	NA	NA	NA	NA	NA	NA	NA	NA	NA	2	2	4	4	0.446413829658334
345.2465	20690.2351136777	-1.79025162823466	0.253415751173275	-7.06448442903046	1.61213418796617e-12	6.7806363945857e-09	NA	NA	NA	NA	NA	NA	NA	NA	NA	NA	NA	NA	NA	NA	NA	NA	1	2	3	4	-1.28262633466112
496.2395	3929.9383126743	1.43463077929286	0.204193495657526	7.02583975397058	2.1278255970769e-12	8.94963446130545e-09	NA	NA	NA	NA	NA	NA	NA	NA	NA	NA	NA	NA	NA	NA	NA	NA	2	2	4	4	0.93927822957075
488.9624	5403.25285872511	1.96485048090803	0.281755357094745	6.97360469439919	3.08921346165124e-12	1.29932318197051e-08	NA	NA	NA	NA	NA	NA	NA	NA	NA	NA	NA	NA	NA	NA	NA	NA	0	2	4	4	1.14681556532908
360.213	45915.3265142259	-0.695187518212493	0.0997247981111846	-6.97105967000724	3.14562506203602e-12	1.32304990109235e-08	NA	NA	NA	NA	NA	NA	NA	NA	NA	NA	NA	NA	NA	NA	NA	NA	2	2	4	4	-0.765929971346703
460.2399	18107.6598665201	-0.741988145115224	0.106477743015302	-6.96848115017418	3.20380896210093e-12	1.34752204945965e-08	NA	NA	NA	NA	NA	NA	NA	NA	NA	NA	NA	NA	NA	NA	NA	NA	2	2	4	4	-0.802069405339598
495.3439	3131.87724528334	-1.6146319865738	0.232899995436594	-6.93272657024751	4.12805634449108e-12	1.73626049849295e-08	NA	NA	NA	NA	NA	NA	NA	NA	NA	NA	NA	NA	NA	NA	NA	NA	0	2	4	4	-1.23060121549
155.1183	15964.4062694334	0.392437332732593	0.056642706441009	6.92829416866406	4.25945328574564e-12	1.79152605198461e-08	NA	NA	NA	NA	NA	NA	NA	NA	NA	NA	NA	NA	NA	NA	NA	NA	2	2	4	4	0.374441823358046
158.9225	156163.102591852	1.62616867093167	0.234758113709085	6.92699666579721	4.29868710424743e-12	1.80802779604647e-08	NA	NA	NA	NA	NA	NA	NA	NA	NA	NA	NA	NA	NA	NA	NA	NA	0	2	4	4	1.0095369177885
370.1344	24314.5415411344	1.46354373608873	0.211574436270849	6.91739400035627	4.60027352523491e-12	1.9348750447138e-08	NA	NA	NA	NA	NA	NA	NA	NA	NA	NA	NA	NA	NA	NA	NA	NA	2	2	4	4	0.944800848914396
420.1549	30503.3140748587	-1.79943665971515	0.260542900016611	-6.90648894903845	4.96795615683747e-12	2.08952235956584e-08	NA	NA	NA	NA	NA	NA	NA	NA	NA	NA	NA	NA	NA	NA	NA	NA	1	2	4	4	-1.28397188305817
360.1502	63710.194936323	0.837333814433463	0.121381254627842	6.89837831220935	5.25995182964693e-12	2.2123357395495e-08	NA	NA	NA	NA	NA	NA	NA	NA	NA	NA	NA	NA	NA	NA	NA	NA	2	2	0	4	0.671110768194463
404.1809	37665.0493260388	-1.90984162176964	0.277196510410754	-6.88984727455481	5.58523179795899e-12	2.34914849422155e-08	NA	NA	NA	NA	NA	NA	NA	NA	NA	NA	NA	NA	NA	NA	NA	NA	2	2	4	4	-1.32263294758885
245.0061	60887.8248463557	0.857014290367996	0.124594749326937	6.87841417874831	6.05224932015903e-12	2.54557606405889e-08	NA	NA	NA	NA	NA	NA	NA	NA	NA	NA	NA	NA	NA	NA	NA	NA	2	2	4	4	0.682994441077118
169.0588	24621.7643753591	0.977703930245625	0.142373372967185	6.86718246445543	6.54822941898836e-12	2.7541852936265e-08	NA	NA	NA	NA	NA	NA	NA	NA	NA	NA	NA	NA	NA	NA	NA	NA	2	2	4	4	0.739275624311436
222.0298	46585.4138169224	0.701648216556443	0.102212864439504	6.86457835228486	6.66879305451895e-12	2.80489435873067e-08	NA	NA	NA	NA	NA	NA	NA	NA	NA	NA	NA	NA	NA	NA	NA	NA	2	2	3	4	0.598144123666704
285.156	11807.0046881981	-0.571607302806678	0.0833727701894565	-6.85604306427334	7.07940441715031e-12	2.97759749785342e-08	NA	NA	NA	NA	NA	NA	NA	NA	NA	NA	NA	NA	NA	NA	NA	NA	2	2	0	4	-0.66446772452523
473.1042	4238.58299108766	1.56291198403501	0.228037077686963	6.85376255426535	7.19324425990409e-12	3.02547853571566e-08	NA	NA	NA	NA	NA	NA	NA	NA	NA	NA	NA	NA	NA	NA	NA	NA	2	2	0	4	0.98333965047379
162.0766	899401.527297949	0.848520118948474	0.123943527056555	6.84602204810013	7.59317813198811e-12	3.1936907223142e-08	NA	NA	NA	NA	NA	NA	NA	NA	NA	NA	NA	NA	NA	NA	NA	NA	2	2	4	4	0.67481416655466
238.1053	18461.1649469042	0.682988229215303	0.100011527810251	6.82909504703414	8.54519476349496e-12	3.59410891752598e-08	NA	NA	NA	NA	NA	NA	NA	NA	NA	NA	NA	NA	NA	NA	NA	NA	2	2	4	4	0.581977310889168
104.0711	105184.68108932	0.49310399839359	0.072385821727388	6.812162749919	9.61422486808893e-12	4.0437429795182e-08	NA	NA	NA	NA	NA	NA	NA	NA	NA	NA	NA	NA	NA	NA	NA	NA	2	2	4	4	0.452948137417574
252.9884	111550.843779374	1.28564104151942	0.188737273189349	6.81180256445485	9.63833277672424e-12	4.05388276589021e-08	NA	NA	NA	NA	NA	NA	NA	NA	NA	NA	NA	NA	NA	NA	NA	NA	2	2	3	4	0.875972574919571
450.4164	3863.85512578608	1.4055973845797	0.206930656931612	6.79260098731643	1.10129671063357e-11	4.6320539649248e-08	NA	NA	NA	NA	NA	NA	NA	NA	NA	NA	NA	NA	NA	NA	NA	NA	2	2	4	4	0.925595371405629
332.0777	15368.3285982472	0.940763677519351	0.138595457568601	6.78783918335634	1.13825424236061e-11	4.78749734336873e-08	NA	NA	NA	NA	NA	NA	NA	NA	NA	NA	NA	NA	NA	NA	NA	NA	2	2	4	4	0.723839683699104
326.1448	221339.931509452	0.688537561638726	0.101774129127742	6.76534957891421	1.32987700171478e-11	5.59346266921235e-08	NA	NA	NA	NA	NA	NA	NA	NA	NA	NA	NA	NA	NA	NA	NA	NA	0	2	4	4	0.584777908149917
454.3709	4246.91072645184	1.56630073031405	0.233749994092432	6.70075195678799	2.07349746872416e-11	8.72113035345382e-08	NA	NA	NA	NA	NA	NA	NA	NA	NA	NA	NA	NA	NA	NA	NA	NA	2	2	3	4	0.985256996952617
154.0867	65265.3852476905	-0.652892158558756	0.0978641344165469	-6.67141402160468	2.53350367766663e-11	1.06559164682658e-07	NA	NA	NA	NA	NA	NA	NA	NA	NA	NA	NA	NA	NA	NA	NA	NA	2	2	4	4	-0.731535866074092
361.0842	17094.8803563953	-1.05563169923988	0.158831081038107	-6.64625394689977	3.00646371910802e-11	1.26451864025683e-07	NA	NA	NA	NA	NA	NA	NA	NA	NA	NA	NA	NA	NA	NA	NA	NA	2	2	4	4	-0.976657217788556
471.2737	15692.9967424617	-1.06524249369959	0.160744521920453	-6.62692874987522	3.42742960809509e-11	1.4415768931648e-07	NA	NA	NA	NA	NA	NA	NA	NA	NA	NA	NA	NA	NA	NA	NA	NA	2	2	4	4	-0.98333965047379
312.1734	15643.2909137867	-0.842622295946746	0.127251162895805	-6.62172570192303	3.55029409805878e-11	1.49325369764352e-07	NA	NA	NA	NA	NA	NA	NA	NA	NA	NA	NA	NA	NA	NA	NA	NA	2	2	0	4	-0.869059203570222
362.1559	34353.999782216	-0.574509999319265	0.0868264385392726	-6.61676338433953	3.67148443278135e-11	1.54422635242783e-07	NA	NA	NA	NA	NA	NA	NA	NA	NA	NA	NA	NA	NA	NA	NA	NA	2	2	3	4	-0.666678801451583
395.2558	227960.788894206	-2.35687311278167	0.356524310808975	-6.61069397324909	3.82522527401135e-11	1.60888975024917e-07	NA	NA	NA	NA	NA	NA	NA	NA	NA	NA	NA	NA	NA	NA	NA	NA	2	2	4	4	-1.50350464830495
423.2086	29571.8360132976	-0.811917505465914	0.122896688907432	-6.60650431418429	3.93500807985312e-11	1.65506439838622e-07	NA	NA	NA	NA	NA	NA	NA	NA	NA	NA	NA	NA	NA	NA	NA	NA	2	2	4	4	-0.842652627865976
481.1872	4742.62304916234	1.75076839538447	0.265087354395072	6.60449608914662	3.98871740522565e-11	1.67765454063791e-07	NA	NA	NA	NA	NA	NA	NA	NA	NA	NA	NA	NA	NA	NA	NA	NA	1	2	4	4	1.05997512337912
384.1877	28665.5738828502	-0.645410748371537	0.0977992247522218	-6.59934421777586	4.12980443473513e-11	1.7369957452496e-07	NA	NA	NA	NA	NA	NA	NA	NA	NA	NA	NA	NA	NA	NA	NA	NA	1	2	2	4	-0.721539185262871
451.2819	11644.7727714813	-1.34116843540444	0.203308055441873	-6.5967304270828	4.20324012527045e-11	1.76788279668875e-07	NA	NA	NA	NA	NA	NA	NA	NA	NA	NA	NA	NA	NA	NA	NA	NA	2	2	4	4	-1.11216816288754
211.1194	117080.787700437	-0.728600270859809	0.110491848963661	-6.59415402759196	4.27687510756376e-11	1.79885367024132e-07	NA	NA	NA	NA	NA	NA	NA	NA	NA	NA	NA	NA	NA	NA	NA	NA	2	2	4	4	-0.788295892607666
89.1078	24136.8685751171	-0.724656269062861	0.109966477258245	-6.58979251796051	4.40441647321822e-11	1.85249756863558e-07	NA	NA	NA	NA	NA	NA	NA	NA	NA	NA	NA	NA	NA	NA	NA	NA	2	2	4	4	-0.784273273137367
140.0819	30342.9340257357	0.696095827078921	0.10590785331311	6.57265542925276	4.94257486340888e-11	2.07884698754977e-07	NA	NA	NA	NA	NA	NA	NA	NA	NA	NA	NA	NA	NA	NA	NA	NA	2	2	4	4	0.5932074141352
233.0636	61580.6715795555	0.40330235509712	0.0614735388504248	6.5605846456704	5.35972198251547e-11	2.25429906584601e-07	NA	NA	NA	NA	NA	NA	NA	NA	NA	NA	NA	NA	NA	NA	NA	NA	2	2	4	4	0.38586916553188
367.2246	84182.2706568368	-2.3667851493613	0.361040149212994	-6.55546247285929	5.54696977189344e-11	2.33305548605838e-07	NA	NA	NA	NA	NA	NA	NA	NA	NA	NA	NA	NA	NA	NA	NA	NA	2	2	4	4	-1.51086026635502
263.0741	104778.955774412	0.838754517045893	0.128043794682361	6.55052842761023	5.73338409084793e-11	2.41146134861064e-07	NA	NA	NA	NA	NA	NA	NA	NA	NA	NA	NA	NA	NA	NA	NA	NA	2	2	4	4	0.672591020352346
185.1288	37940.3490123743	-0.843717502792003	0.129007731619059	-6.54005377974846	6.14967152680592e-11	2.58655184417457e-07	NA	NA	NA	NA	NA	NA	NA	NA	NA	NA	NA	NA	NA	NA	NA	NA	2	2	4	4	-0.870783643397116
358.1974	35707.8828591202	-0.75915646467997	0.116089033066388	-6.53943309395843	6.17524595443616e-11	2.59730844843585e-07	NA	NA	NA	NA	NA	NA	NA	NA	NA	NA	NA	NA	NA	NA	NA	NA	2	2	4	4	-0.813527561821645
320.975	18044.9806625673	0.981111352872784	0.1501961478516	6.53220050518313	6.48103088329211e-11	2.72592158951266e-07	NA	NA	NA	NA	NA	NA	NA	NA	NA	NA	NA	NA	NA	NA	NA	NA	2	2	4	4	0.741606192668457
300.1443	24054.3179286743	-0.500115107041603	0.0765994917887573	-6.5289611636171	6.6227419086382e-11	2.78552524677323e-07	NA	NA	NA	NA	NA	NA	NA	NA	NA	NA	NA	NA	NA	NA	NA	NA	2	2	4	4	-0.591799582266265
196.9985	49320.8797714575	-1.63675662025227	0.250761574758102	-6.52714285205451	6.70361064103355e-11	2.81953863561871e-07	NA	NA	NA	NA	NA	NA	NA	NA	NA	NA	NA	NA	NA	NA	NA	NA	0	2	4	4	-1.24201502520236
423.3081	17921.3006797147	-0.604222227540456	0.0927853955661907	-6.5120402176808	7.41368620138051e-11	3.11819641630064e-07	NA	NA	NA	NA	NA	NA	NA	NA	NA	NA	NA	NA	NA	NA	NA	NA	1	2	3	4	-0.691970833042227
396.2591	42876.7341634445	-2.06597133654122	0.317992768564145	-6.49691295141663	8.19848667159626e-11	3.44828349407339e-07	NA	NA	NA	NA	NA	NA	NA	NA	NA	NA	NA	NA	NA	NA	NA	NA	2	2	4	4	-1.38617077379623
394.2199	12454.6074138076	1.14864929497722	0.176905032399475	6.49302780931311	8.41281519889357e-11	3.53843007265463e-07	NA	NA	NA	NA	NA	NA	NA	NA	NA	NA	NA	NA	NA	NA	NA	NA	2	2	4	4	0.809423169516654
356.1659	46421.1439338878	-4.0904771378058	0.630285258517652	-6.48988229143429	8.59034630490407e-11	3.61309965584265e-07	NA	NA	NA	NA	NA	NA	NA	NA	NA	NA	NA	NA	NA	NA	NA	NA	2	2	0	4	-2.75056683388472
363.1875	17359.7009947822	-0.890629321700466	0.13749969542007	-6.47731850590314	9.3366973073615e-11	3.92701488747625e-07	NA	NA	NA	NA	NA	NA	NA	NA	NA	NA	NA	NA	NA	NA	NA	NA	1	2	4	4	-0.898736420066129
483.0272	9462.91607082428	1.07772154811603	0.166614974392595	6.46833546651451	9.9088328154443e-11	4.16765508217587e-07	NA	NA	NA	NA	NA	NA	NA	NA	NA	NA	NA	NA	NA	NA	NA	NA	1	2	3	4	0.778662827100568
225.1167	33375.5195167635	0.729475891730233	0.112875554171337	6.4626561267902	1.02880907495255e-10	4.32717096925042e-07	NA	NA	NA	NA	NA	NA	NA	NA	NA	NA	NA	NA	NA	NA	NA	NA	2	2	4	4	0.620185340170002
172.9851	17004.5857338665	1.01713302391605	0.157494756585182	6.45820245682863	1.05953935208524e-10	4.45642251487052e-07	NA	NA	NA	NA	NA	NA	NA	NA	NA	NA	NA	NA	NA	NA	NA	NA	2	2	4	4	0.753320098970405
416.214	71312.373960386	-0.995151898792654	0.154396250431256	-6.4454408446644	1.15264878948438e-10	4.84804080857128e-07	NA	NA	NA	NA	NA	NA	NA	NA	NA	NA	NA	NA	NA	NA	NA	NA	2	2	4	4	-0.956866536679863
264.0541	16550.2933691061	0.53251441128466	0.0827062349146458	6.43862475222362	1.205608478464e-10	5.07078926041958e-07	NA	NA	NA	NA	NA	NA	NA	NA	NA	NA	NA	NA	NA	NA	NA	NA	2	2	4	4	0.479283363217244
449.3751	9940.51882598694	-0.845506247704927	0.131626273865497	-6.42353705589895	1.33143713917162e-10	5.60002460735581e-07	NA	NA	NA	NA	NA	NA	NA	NA	NA	NA	NA	NA	NA	NA	NA	NA	2	2	4	4	-0.872510676563602
216.0986	77877.5968225848	2.8692842073843	0.447875747909411	6.40642906158128	1.48967371331599e-10	6.26556763820705e-07	NA	NA	NA	NA	NA	NA	NA	NA	NA	NA	NA	NA	NA	NA	NA	NA	2	2	4	4	1.4801437268705
483.2556	6158.02996849559	-0.494430169327679	0.0775447848243821	-6.37605959507695	1.81702244171736e-10	7.64239638986323e-07	NA	NA	NA	NA	NA	NA	NA	NA	NA	NA	NA	NA	NA	NA	NA	NA	2	2	4	4	-0.586179927266053
308.2184	113297.943477232	-2.00397627662545	0.314631794157482	-6.36927454198224	1.8992437828794e-10	7.98821935079077e-07	NA	NA	NA	NA	NA	NA	NA	NA	NA	NA	NA	NA	NA	NA	NA	NA	2	2	4	4	-1.35298090542864
345.2166	16736.2703814741	1.19468055156774	0.187709789134474	6.36450851645183	1.95916051859934e-10	8.24022914122883e-07	NA	NA	NA	NA	NA	NA	NA	NA	NA	NA	NA	NA	NA	NA	NA	NA	2	2	0	4	0.828418405372612
206.0557	87405.4415591275	0.975287176493249	0.153259321077134	6.36364019910018	1.97027380742726e-10	8.28697163403907e-07	NA	NA	NA	NA	NA	NA	NA	NA	NA	NA	NA	NA	NA	NA	NA	NA	2	2	3	4	0.737724140653362
348.1765	53011.9848558121	-0.601501949208359	0.0945919639440527	-6.35891173127691	2.0318811840244e-10	8.54609226000661e-07	NA	NA	NA	NA	NA	NA	NA	NA	NA	NA	NA	NA	NA	NA	NA	NA	2	2	4	4	-0.688972538805681
230.1332	71683.8090459491	-0.819838700911419	0.129492939200937	-6.33114597576056	2.43346978533829e-10	1.02351739171328e-06	NA	NA	NA	NA	NA	NA	NA	NA	NA	NA	NA	NA	NA	NA	NA	NA	2	2	4	4	-0.851954646406956
305.2327	17495.3852751396	-1.13162933773126	0.179092464866258	-6.31868760406159	2.63793920618287e-10	1.10951723012052e-06	NA	NA	NA	NA	NA	NA	NA	NA	NA	NA	NA	NA	NA	NA	NA	NA	2	2	3	4	-1.01743319063209
380.1794	26838.5988496818	-0.786650805332758	0.124787878666535	-6.30390398281304	2.90240337504341e-10	1.22075085954326e-06	NA	NA	NA	NA	NA	NA	NA	NA	NA	NA	NA	NA	NA	NA	NA	NA	2	2	4	4	-0.83008427871906
180.9044	71177.7147848939	1.68294082546008	0.267133304155991	6.3000037781786	2.97638389252788e-10	1.25186706519723e-06	NA	NA	NA	NA	NA	NA	NA	NA	NA	NA	NA	NA	NA	NA	NA	NA	2	2	4	4	1.02739364722015
448.2287	18191.5697015054	-0.72099972193973	0.114456657743158	-6.29932531804016	2.98943984370799e-10	1.25735839826358e-06	NA	NA	NA	NA	NA	NA	NA	NA	NA	NA	NA	NA	NA	NA	NA	NA	0	2	2	4	-0.78106429308205
306.1186	231720.037090634	1.42307122046181	0.226333901926983	6.28748591503937	3.22648274133165e-10	1.35705864100409e-06	NA	NA	NA	NA	NA	NA	NA	NA	NA	NA	NA	NA	NA	NA	NA	NA	2	2	4	4	0.931958990875088
304.0795	36133.8722596491	0.849826856792654	0.135195269455208	6.28592154309223	3.25914518965158e-10	1.37079646676745e-06	NA	NA	NA	NA	NA	NA	NA	NA	NA	NA	NA	NA	NA	NA	NA	NA	2	2	4	4	0.676298118390748
155.0432	258794.310872109	0.633647159706456	0.100826109335084	6.28455430726384	3.28795585797498e-10	1.38291423386428e-06	NA	NA	NA	NA	NA	NA	NA	NA	NA	NA	NA	NA	NA	NA	NA	NA	2	2	4	4	0.548028946896365
229.13	1100918.75022835	-0.655821411585533	0.104809514386781	-6.25726982347558	3.91775259481037e-10	1.64780674137724e-06	NA	NA	NA	NA	NA	NA	NA	NA	NA	NA	NA	NA	NA	NA	NA	NA	1	2	4	4	-0.733853174682991
605.453	56330.4459141207	-1.86987516858824	0.298866625625941	-6.25655395503599	3.93576982124579e-10	1.65538478681598e-06	NA	NA	NA	NA	NA	NA	NA	NA	NA	NA	NA	NA	NA	NA	NA	NA	2	2	4	4	-1.30582469162037
366.1158	56520.0096822806	0.610709817510169	0.0976937075017519	6.25127076377173	4.07126340980462e-10	1.71237339016382e-06	NA	NA	NA	NA	NA	NA	NA	NA	NA	NA	NA	NA	NA	NA	NA	NA	0	2	3	4	0.528912214129234
484.7876	22391.4559560115	1.03397666733282	0.165957875560123	6.23035613009058	4.6537603596706e-10	1.95737160727745e-06	NA	NA	NA	NA	NA	NA	NA	NA	NA	NA	NA	NA	NA	NA	NA	NA	2	2	4	4	0.759609936975436
414.1055	17595.4369032854	-4.01098763360019	0.645123729062211	-6.21739280840094	5.05483239453002e-10	2.12606250513933e-06	NA	NA	NA	NA	NA	NA	NA	NA	NA	NA	NA	NA	NA	NA	NA	NA	2	2	4	4	-2.65913620236226
389.0252	18167.0717492846	-0.982915410536682	0.158385572043478	-6.20583931891766	5.44057451041363e-10	2.28830563907997e-06	NA	NA	NA	NA	NA	NA	NA	NA	NA	NA	NA	NA	NA	NA	NA	NA	2	2	4	4	-0.948498658742361
323.1814	15269.5102956151	-1.0292089242249	0.166212952229952	-6.19211024421856	5.93640055640273e-10	2.49685007402299e-06	NA	NA	NA	NA	NA	NA	NA	NA	NA	NA	NA	NA	NA	NA	NA	NA	2	2	0	4	-0.968129068590877
322.1763	17302.2449416304	-0.770239665986185	0.124538877732845	-6.18473267149932	6.22077981746585e-10	2.61645999122614e-06	NA	NA	NA	NA	NA	NA	NA	NA	NA	NA	NA	NA	NA	NA	NA	NA	2	2	4	4	-0.82012325856489
486.2553	12298.9477975511	-0.578289115619705	0.0935423601235299	-6.18210952616579	6.3250615409688e-10	2.66032088413148e-06	NA	NA	NA	NA	NA	NA	NA	NA	NA	NA	NA	NA	NA	NA	NA	NA	2	2	3	4	-0.669631985080115
377.0617	36423.3223564062	-1.44950193871843	0.234509583554803	-6.18099233620315	6.36999093004323e-10	2.67921818517618e-06	NA	NA	NA	NA	NA	NA	NA	NA	NA	NA	NA	NA	NA	NA	NA	NA	2	2	4	4	-1.16991956590475
457.112	9525.666566502	1.09514220366361	0.177399441089774	6.17331259296027	6.68738074422585e-10	2.81271234102139e-06	NA	NA	NA	NA	NA	NA	NA	NA	NA	NA	NA	NA	NA	NA	NA	NA	2	2	4	4	0.787490349690053
202.0689	152976.40003308	1.47124531772792	0.238463665479676	6.16968339712663	6.84268672949132e-10	2.87803403842405e-06	NA	NA	NA	NA	NA	NA	NA	NA	NA	NA	NA	NA	NA	NA	NA	NA	1	2	4	4	0.949425139274202
216.0203	55181.4934377391	0.855350675197819	0.138770848929386	6.16376336814852	7.10360738349294e-10	2.98777726549713e-06	NA	NA	NA	NA	NA	NA	NA	NA	NA	NA	NA	NA	NA	NA	NA	NA	2	2	1	4	0.679270500691519
614.4247	136283.00336283	-1.51804644127051	0.246491679826906	-6.15861128593276	7.33856068140457e-10	3.08659862259876e-06	NA	NA	NA	NA	NA	NA	NA	NA	NA	NA	NA	NA	NA	NA	NA	NA	0	2	4	4	-1.2009219751991
218.1273	363445.77254666	-0.974750641122667	0.158331076144774	-6.15640760397144	7.44135554066779e-10	3.12983414040487e-06	NA	NA	NA	NA	NA	NA	NA	NA	NA	NA	NA	NA	NA	NA	NA	NA	2	2	4	4	-0.942956780525036
369.3251	14257.9133220857	0.539044101507843	0.0882268090584332	6.10975402216837	9.97848139122975e-10	4.19694927315123e-06	NA	NA	NA	NA	NA	NA	NA	NA	NA	NA	NA	NA	NA	NA	NA	NA	2	2	4	4	0.483262023244937
470.2242	5728.57884834207	-0.736366396062243	0.120685913409471	-6.10151073360029	1.0507058284002e-09	4.41926871425126e-06	NA	NA	NA	NA	NA	NA	NA	NA	NA	NA	NA	NA	NA	NA	NA	NA	0	2	4	4	-0.796379668632889
463.0451	3746.16036763883	1.35234341814637	0.221710452836582	6.09959251286702	1.06339200619272e-09	4.47262677804656e-06	Trehalose_6-phosphate,Lactose_6-phosphate,Isomangiferin,Mangiferin	1	C12H23O14P	[M+(41K)]+	422.082548	463.0438244	2.74034536950088	HMDB01124,HMDB06789,HMDB29477,HMDB34410	alpha,alpha-Trehalose_6-phosphate,Sucrose_6-phosphate,Maltose_6-phosphate,6-Phospho-beta-D-glucosyl-(1,4)-D-glucose,Lactose_6-phosphate,Mangiferin,Norswertianolin,Tripteroside,Isomangiferin,beta-D-Fructofuranosyl-alpha-D-mannopyranoside_6F-phosphate,alpha-Maltose_1-phosphate	1	C12H23O14P	[M+(41K)]+	422.082548	463.0438244	2.74034536950088	C00689,C02591,C02995,C04534,C05396,C10077,C10089,C10095,C16688,C16979,C18050,C20237	2	2	4	4	0.90583485996623
281.1111	15917.8680248805	1.09994364894471	0.180536284419297	6.09264587715829	1.11059560074918e-09	4.67116509675106e-06	NA	NA	NA	NA	NA	NA	NA	NA	NA	NA	NA	NA	NA	NA	NA	NA	1	2	4	4	0.790715597164256
496.2372	9479.12130162485	-2.90486160391705	0.477052815763104	-6.08918238805566	1.13488770899842e-09	4.77333770404737e-06	NA	NA	NA	NA	NA	NA	NA	NA	NA	NA	NA	NA	NA	NA	NA	NA	2	2	2	4	-1.86949580308544
206.1027	493336.726250775	0.85594216168897	0.14081982051589	6.07827902743552	1.21479237534713e-09	5.10941673071003e-06	NA	NA	NA	NA	NA	NA	NA	NA	NA	NA	NA	NA	NA	NA	NA	NA	2	2	4	4	0.680014533904209
291.0478	14799.9069444619	0.737476494676106	0.121571782771926	6.06618145971952	1.30987132266094e-09	5.5093187831119e-06	NA	NA	NA	NA	NA	NA	NA	NA	NA	NA	NA	NA	NA	NA	NA	NA	2	2	4	4	0.628798377152534
319.1614	1673462.28751772	-0.399280001814499	0.0658755743949633	-6.0611236483583	1.35173863189105e-09	5.68541268573374e-06	NA	NA	NA	NA	NA	NA	NA	NA	NA	NA	NA	NA	NA	NA	NA	NA	2	2	4	4	-0.481271740929741
158.1009	22251.298840838	-0.545480855201399	0.0900563342218898	-6.05710703099894	1.38591379778108e-09	5.82915343346721e-06	NA	NA	NA	NA	NA	NA	NA	NA	NA	NA	NA	NA	NA	NA	NA	NA	2	2	4	4	-0.640355586485633
271.1041	22042.0027587321	-0.900949955657423	0.149139276100635	-6.04099724239969	1.53164597196129e-09	6.44210295806918e-06	NA	NA	NA	NA	NA	NA	NA	NA	NA	NA	NA	NA	NA	NA	NA	NA	0	2	2	4	-0.902279957014715
342.1659	9508.85568265021	-0.642757607561778	0.10640624270899	-6.04060054370734	1.53541671033013e-09	6.45796268364854e-06	NA	NA	NA	NA	NA	NA	NA	NA	NA	NA	NA	NA	NA	NA	NA	NA	2	2	3	4	-0.719242499101372
357.2246	14091.541215408	-0.657165298871767	0.108918138440101	-6.033570792556	1.6037568365879e-09	6.74540125468873e-06	NA	NA	NA	NA	NA	NA	NA	NA	NA	NA	NA	NA	NA	NA	NA	NA	0	2	4	4	-0.735400238515687
338.9854	51089.1497175359	1.52490645782208	0.252748219943566	6.03330246267435	1.6064233123655e-09	6.75661645180931e-06	NA	NA	NA	NA	NA	NA	NA	NA	NA	NA	NA	NA	NA	NA	NA	NA	2	2	4	4	0.968129068590877
343.1429	61741.971752198	1.12653982202867	0.186822563027337	6.02999875268721	1.63960944587672e-09	6.8961973293575e-06	NA	NA	NA	NA	NA	NA	NA	NA	NA	NA	NA	NA	NA	NA	NA	NA	2	2	4	4	0.801254998666688
274.0903	87809.3084052305	0.735861506828119	0.1225758844811	6.00331386506601	1.93330375182751e-09	8.13147558018652e-06	NA	NA	NA	NA	NA	NA	NA	NA	NA	NA	NA	NA	NA	NA	NA	NA	2	2	0	4	0.626640765822785
369.2402	46187.5557693622	-1.40212765857022	0.233971545076887	-5.99272726993128	2.06350756782992e-09	8.67911283029265e-06	NA	NA	NA	NA	NA	NA	NA	NA	NA	NA	NA	NA	NA	NA	NA	NA	2	2	4	4	-1.14340245884206
290.1462	93206.4559752282	-0.741803649423933	0.123990412754044	-5.98275006064722	2.19401305818527e-09	9.22801892272725e-06	NA	NA	NA	NA	NA	NA	NA	NA	NA	NA	NA	NA	NA	NA	NA	NA	2	2	1	4	-0.800441123086294
381.1349	44463.1593849132	0.939963365418244	0.157155056549753	5.98112072277269	2.21607549645914e-09	9.32081353810714e-06	NA	NA	NA	NA	NA	NA	NA	NA	NA	NA	NA	NA	NA	NA	NA	NA	2	2	4	4	0.723072425768587
468.1331	5985.72375053983	0.711002479211475	0.11930591098135	5.95949080278696	2.53025102080235e-09	1.06422357934947e-05	NA	NA	NA	NA	NA	NA	NA	NA	NA	NA	NA	NA	NA	NA	NA	NA	0	2	4	4	0.603803992463061
230.0638	16013.6602054367	1.23087365030075	0.206669956800569	5.95574542790711	2.58889058082229e-09	1.08888737829385e-05	NA	NA	NA	NA	NA	NA	NA	NA	NA	NA	NA	NA	NA	NA	NA	NA	2	2	4	4	0.84687173321585
197.0059	26636.3623030907	0.872075656469921	0.146457258624923	5.9544720736806	2.60912674354829e-09	1.09739870833641e-05	NA	NA	NA	NA	NA	NA	NA	NA	NA	NA	NA	NA	NA	NA	NA	NA	0	2	4	4	0.691220677148717
73.0842	24471.6368181894	-0.628690562545365	0.105665480757822	-5.94981973333638	2.68437972303177e-09	1.12905011150716e-05	NA	NA	NA	NA	NA	NA	NA	NA	NA	NA	NA	NA	NA	NA	NA	NA	2	2	4	4	-0.708574317065657
494.2527	6237.03157681591	2.19637768858187	0.369552516945318	5.94334387636402	2.79265727920216e-09	1.17459165163243e-05	NA	NA	NA	NA	NA	NA	NA	NA	NA	NA	NA	NA	NA	NA	NA	NA	2	2	4	4	1.22808649010298
485.0224	6358.12576116745	2.22710563401585	0.37699922027848	5.90745421799742	3.47434838559878e-09	1.46131093098285e-05	NA	NA	NA	NA	NA	NA	NA	NA	NA	NA	NA	NA	NA	NA	NA	NA	2	2	4	4	1.24073883184157
270.1452	15645.0092256387	-0.483039896618672	0.0820227325263137	-5.88909783594088	3.88309526934909e-09	1.63322987028823e-05	NA	NA	NA	NA	NA	NA	NA	NA	NA	NA	NA	NA	NA	NA	NA	NA	2	2	0	4	-0.57638975146514
486.1811	26924.1507119889	1.02416494159527	0.174071746924245	5.88357938431547	4.01487388789657e-09	1.6886559572493e-05	NA	NA	NA	NA	NA	NA	NA	NA	NA	NA	NA	NA	NA	NA	NA	NA	2	2	4	4	0.758034667622885
451.1505	3859.1331123447	1.40344366767678	0.23896780597292	5.87294034007164	4.28132582414491e-09	1.80072564163535e-05	NA	NA	NA	NA	NA	NA	NA	NA	NA	NA	NA	NA	NA	NA	NA	NA	2	2	1	4	0.924689340986188
340.1478	10701.1992829491	-0.347500164344575	0.0594832854839158	-5.84198000358502	5.15839995912247e-09	2.16962302280691e-05	NA	NA	NA	NA	NA	NA	NA	NA	NA	NA	NA	NA	NA	NA	NA	NA	2	2	4	4	-0.428865043448093
261.0491	77461.4570751791	2.16515695874024	0.370785084973474	5.83938525708264	5.23937863055707e-09	2.2036826520123e-05	NA	NA	NA	NA	NA	NA	NA	NA	NA	NA	NA	NA	NA	NA	NA	NA	2	2	4	4	1.21934550935747
230.9906	973595.575915802	0.828595809025424	0.142201663232922	5.82690659298555	5.6464194088385e-09	2.37488400335747e-05	NA	NA	NA	NA	NA	NA	NA	NA	NA	NA	NA	NA	NA	NA	NA	NA	2	2	4	4	0.666678801451583
575.5025	31688.4794182458	-1.09582889952974	0.188137074302379	-5.824630278711	5.72391726322084e-09	2.40747960091069e-05	NA	NA	NA	NA	NA	NA	NA	NA	NA	NA	NA	NA	NA	NA	NA	NA	2	2	4	4	-0.999754224581107
267.0413	22633.0055713811	0.729351637615628	0.125221258202667	5.82450334778775	5.72826899107243e-09	2.40930993764507e-05	NA	NA	NA	NA	NA	NA	NA	NA	NA	NA	NA	NA	NA	NA	NA	NA	2	2	4	4	0.619469668309068
234.1087	42215.9628425844	-1.06050089047412	0.182634322358182	-5.80668998455979	6.37199617668932e-09	2.68006159191553e-05	NA	NA	NA	NA	NA	NA	NA	NA	NA	NA	NA	NA	NA	NA	NA	NA	2	2	4	4	-0.980470389653539
62.06	19817.4841708559	1.48484404624445	0.256041760196453	5.7992260524423	6.66216758606914e-09	2.80210768670068e-05	NA	NA	NA	NA	NA	NA	NA	NA	NA	NA	NA	NA	NA	NA	NA	NA	2	2	4	4	0.95220948385637
421.1581	12624.114784178	-0.69707256908473	0.120547914573816	-5.78253528108848	7.3583130229883e-09	3.09490645746888e-05	NA	NA	NA	NA	NA	NA	NA	NA	NA	NA	NA	NA	NA	NA	NA	NA	2	2	0	4	-0.768307880313935
439.1919	125220.436456488	0.849273127300622	0.146933663200938	5.77997654723413	7.47110395034913e-09	3.14234632151684e-05	NA	NA	NA	NA	NA	NA	NA	NA	NA	NA	NA	NA	NA	NA	NA	NA	2	2	4	4	0.675555956516363
405.198	38619.3879099799	-0.725393620669017	0.125667407550058	-5.7723289977162	7.81832728766714e-09	3.2883884571928e-05	NA	NA	NA	NA	NA	NA	NA	NA	NA	NA	NA	NA	NA	NA	NA	NA	2	2	4	4	-0.785076780337106
471.1815	9223.16907628986	1.19218401168557	0.206909565960258	5.76186028979715	8.31918501482604e-09	3.49904921723583e-05	NA	NA	NA	NA	NA	NA	NA	NA	NA	NA	NA	NA	NA	NA	NA	NA	2	2	4	4	0.827586330310094
446.2243	13924.8793222806	-0.747207450907841	0.129781333740548	-5.75743390341184	8.54021910587443e-09	3.59201615593079e-05	NA	NA	NA	NA	NA	NA	NA	NA	NA	NA	NA	NA	NA	NA	NA	NA	2	2	4	4	-0.80533236770298
296.0742	14987.8755696558	0.72752807389201	0.126443600201009	5.75377538076618	8.72720990640287e-09	3.67066448663305e-05	NA	NA	NA	NA	NA	NA	NA	NA	NA	NA	NA	NA	NA	NA	NA	NA	2	2	2	4	0.616610145838531
239.1394	63382.9905346835	-0.642704443812221	0.111753462331231	-5.75109200560856	8.86688413942541e-09	3.72941146904233e-05	NA	NA	NA	NA	NA	NA	NA	NA	NA	NA	NA	NA	NA	NA	NA	NA	0	2	4	4	-0.718477779946696
320.1585	14082.0855551361	-0.451530811243698	0.0786083172390025	-5.74405898895983	9.24335633010821e-09	3.88775567244351e-05	NA	NA	NA	NA	NA	NA	NA	NA	NA	NA	NA	NA	NA	NA	NA	NA	2	2	4	4	-0.542546863126072
290.135	75346.5294024234	-0.765665554535768	0.133329640075442	-5.74265072719414	9.32058500064592e-09	3.92023805127167e-05	NA	NA	NA	NA	NA	NA	NA	NA	NA	NA	NA	NA	NA	NA	NA	NA	2	2	4	4	-0.816820968394233
417.0615	24162.7391246446	1.38095886585822	0.240556745015809	5.74067821614176	9.42981236169492e-09	3.96617907932888e-05	NA	NA	NA	NA	NA	NA	NA	NA	NA	NA	NA	NA	NA	NA	NA	NA	1	2	2	4	0.912979239067955
288.1057	27450.0012781253	0.713165545707598	0.124276277959988	5.73854928240779	9.54909774263501e-09	4.01635051055229e-05	NA	NA	NA	NA	NA	NA	NA	NA	NA	NA	NA	NA	NA	NA	NA	NA	2	2	4	4	0.606641185432213
240.087	15665.8795094983	0.536762174619068	0.0935538076361338	5.73747010604571	9.61012353072685e-09	4.04201795702371e-05	NA	NA	NA	NA	NA	NA	NA	NA	NA	NA	NA	NA	NA	NA	NA	NA	2	2	4	4	0.481934956176488
429.124	18651.7725836083	0.587656650440708	0.102428613073575	5.7372313536901	9.62367573794079e-09	4.0477180153779e-05	NA	NA	NA	NA	NA	NA	NA	NA	NA	NA	NA	NA	NA	NA	NA	NA	2	2	4	4	0.512005739055462
263.1432	20719.0531057949	-0.901798985568506	0.157287882541035	-5.73342949882509	9.84199864968351e-09	4.13954463205689e-05	NA	NA	NA	NA	NA	NA	NA	NA	NA	NA	NA	NA	NA	NA	NA	NA	2	2	4	4	-0.903167612595591
446.1629	4186.46873176833	1.54208168537233	0.269240750837249	5.72751962909395	1.01909649100109e-08	4.28631984115057e-05	NA	NA	NA	NA	NA	NA	NA	NA	NA	NA	NA	NA	NA	NA	NA	NA	0	2	3	4	0.977609178087795
374.371	27428.0194353366	0.730957260529931	0.127809688155481	5.71910683046751	1.07085454571582e-08	4.50401421928072e-05	NA	NA	NA	NA	NA	NA	NA	NA	NA	NA	NA	NA	NA	NA	NA	NA	2	2	4	4	0.620901329822413
457.2653	13491.0303479696	-0.657452116262495	0.115177661730009	-5.70815648092982	1.14206399493145e-08	4.80352116268167e-05	NA	NA	NA	NA	NA	NA	NA	NA	NA	NA	NA	NA	NA	NA	NA	NA	0	2	4	4	-0.736174430743291
410.1114	34042.2567237398	1.05544593081538	0.185092830887916	5.70225181468274	1.18234987215826e-08	4.97296356229763e-05	NA	NA	NA	NA	NA	NA	NA	NA	NA	NA	NA	NA	NA	NA	NA	NA	2	2	4	4	0.769101482365235
434.7797	71102.0961047308	0.666661552783286	0.116990274669485	5.69843565772202	1.20911749438061e-08	5.08554818136483e-05	NA	NA	NA	NA	NA	NA	NA	NA	NA	NA	NA	NA	NA	NA	NA	NA	2	2	4	4	0.573602716428745
112.0372	18322.4883423209	0.690892146539002	0.121260798951009	5.69757211329384	1.21525584635445e-08	5.11136608976682e-05	NA	NA	NA	NA	NA	NA	NA	NA	NA	NA	NA	NA	NA	NA	NA	NA	2	2	4	4	0.587583099559573
363.0835	23806.9492533407	0.790590966731535	0.139388613660868	5.67184754886104	1.41265663200209e-08	5.9416337942008e-05	NA	NA	NA	NA	NA	NA	NA	NA	NA	NA	NA	NA	NA	NA	NA	NA	2	2	4	4	0.651998968565999
439.2817	16050.6710005806	-0.917887724230981	0.16189742412814	-5.669563485485	1.43161796256905e-08	6.02138515056541e-05	NA	NA	NA	NA	NA	NA	NA	NA	NA	NA	NA	NA	NA	NA	NA	NA	2	2	4	4	-0.91477262464912
368.3217	179844.818368071	0.583923387177713	0.103157840517715	5.66048478959228	1.50945967894034e-08	6.34878740962306e-05	NA	NA	NA	NA	NA	NA	NA	NA	NA	NA	NA	NA	NA	NA	NA	NA	2	2	4	4	0.509986855971654
333.1771	49476.7942709915	-0.728919614959272	0.129303836797044	-5.63726207214864	1.72775074069115e-08	7.26691961534698e-05	NA	NA	NA	NA	NA	NA	NA	NA	NA	NA	NA	NA	NA	NA	NA	NA	0	2	4	4	-0.789101947375132
395.1562	18747.1472713967	-0.828064585558384	0.147184640710107	-5.62602579700779	1.84408779975174e-08	7.7562332857558e-05	NA	NA	NA	NA	NA	NA	NA	NA	NA	NA	NA	NA	NA	NA	NA	NA	2	2	4	4	-0.858766309075735
380.1317	312288.867651948	0.957630656235837	0.170579139574756	5.61399628713777	1.97706457945578e-08	8.31553362119101e-05	NA	NA	NA	NA	NA	NA	NA	NA	NA	NA	NA	NA	NA	NA	NA	NA	2	2	0	4	0.731535866074092
396.1531	31783.0540372023	-1.16345646329424	0.207285427787416	-5.61282322502395	1.99051922065447e-08	8.37212384207269e-05	NA	NA	NA	NA	NA	NA	NA	NA	NA	NA	NA	NA	NA	NA	NA	NA	2	2	4	4	-1.02739364722015
350.1211	120956.641238103	0.562950151901013	0.100420877037946	5.60590754139991	2.07166537638517e-08	8.71342457307604e-05	NA	NA	NA	NA	NA	NA	NA	NA	NA	NA	NA	NA	NA	NA	NA	NA	2	2	4	4	0.500592657222067
314.1713	21913.2888536266	-0.728350826286789	0.129980759222969	-5.60352801938459	2.10032145248782e-08	8.83395202916378e-05	NA	NA	NA	NA	NA	NA	NA	NA	NA	NA	NA	NA	NA	NA	NA	NA	2	2	4	4	-0.787490349690053
134.1064	12765.1094871483	-0.536439375030307	0.0958001148988506	-5.59956922386472	2.1488511322598e-08	9.03806786228473e-05	NA	NA	NA	NA	NA	NA	NA	NA	NA	NA	NA	NA	NA	NA	NA	NA	2	2	4	4	-0.628798377152534
445.2291	12236.9038880181	-0.698102003856584	0.125019036885454	-5.58396562034154	2.35095198782999e-08	9.88810406081295e-05	NA	NA	NA	NA	NA	NA	NA	NA	NA	NA	NA	NA	NA	NA	NA	NA	2	2	4	4	-0.769101482365235
613.4215	348177.036503824	-1.47450638316143	0.264071986253517	-5.58372890695744	2.35415569653933e-08	9.90157885964444e-05	NA	NA	NA	NA	NA	NA	NA	NA	NA	NA	NA	NA	NA	NA	NA	NA	2	2	4	4	-1.18289729031616
160.1337	30723.7771825647	0.575848045999397	0.10324668682356	5.57739975698663	2.44140385995966e-08	0.000102685446349903	NA	NA	NA	NA	NA	NA	NA	NA	NA	NA	NA	NA	NA	NA	NA	NA	2	2	0	4	0.505284182593934
411.2239	12859.319758094	-0.937064451451179	0.168022104511371	-5.57703079708636	2.44658568400543e-08	0.000102903393869269	NA	NA	NA	NA	NA	NA	NA	NA	NA	NA	NA	NA	NA	NA	NA	NA	2	2	4	4	-0.928318033475195
253.0564	12951.948640763	0.424456177488827	0.0761324629868946	5.57523244140797	2.47199572128054e-08	0.000103972140037059	NA	NA	NA	NA	NA	NA	NA	NA	NA	NA	NA	NA	NA	NA	NA	NA	1	2	4	4	0.403746358109905
481.0799	4927.45453167124	1.81393022486701	0.325429727710662	5.57395366928421	2.49021987630767e-08	0.000104738647997501	NA	NA	NA	NA	NA	NA	NA	NA	NA	NA	NA	NA	NA	NA	NA	NA	2	2	4	4	1.07880682243997
146.0815	279072.957838391	0.257709423732175	0.0465540793638287	5.53570014172397	3.09987522184444e-08	0.000130380751830777	NA	NA	NA	NA	NA	NA	NA	NA	NA	NA	NA	NA	NA	NA	NA	NA	0	2	4	4	0.251563679559363
392.1238	48371.6968536908	-3.92813733077596	0.711765597249364	-5.51886371855615	3.41198663141578e-08	0.000143508157717348	NA	NA	NA	NA	NA	NA	NA	NA	NA	NA	NA	NA	NA	NA	NA	NA	2	2	0	4	-2.60275483443846
302.1712	16570.5972543369	-0.336764981580238	0.0610489156378678	-5.51631389454767	3.46183713453558e-08	0.000145604869878566	NA	NA	NA	NA	NA	NA	NA	NA	NA	NA	NA	NA	NA	NA	NA	NA	2	2	4	4	-0.418528090156298
246.0951	67711.4275914815	1.31009618023373	0.237553933115973	5.51494207251938	3.48894856631711e-08	0.000146745176699298	NA	NA	NA	NA	NA	NA	NA	NA	NA	NA	NA	NA	NA	NA	NA	NA	2	2	1	4	0.887297022759524
378.1659	32169.7498080784	-0.499445496499009	0.0905880146471612	-5.51337280593179	3.52021467261274e-08	0.000148060229130092	NA	NA	NA	NA	NA	NA	NA	NA	NA	NA	NA	NA	NA	NA	NA	NA	2	2	4	4	-0.590392922362743
417.2171	12813.0295908545	-0.836821412237721	0.151842362651322	-5.51111954283356	3.56558444585228e-08	0.000149968481792547	NA	NA	NA	NA	NA	NA	NA	NA	NA	NA	NA	NA	NA	NA	NA	NA	0	2	3	4	-0.865618052466218
376.1715	53669.0882853991	-0.507999526049362	0.0926315346973135	-5.4840884123244	4.15606892614054e-08	0.000174804259033471	NA	NA	NA	NA	NA	NA	NA	NA	NA	NA	NA	NA	NA	NA	NA	NA	2	2	4	4	-0.599557288462916
358.2589	17172.6109337581	-0.371688805397629	0.0678101654582687	-5.48131394291275	4.22178556419539e-08	0.000177568300830058	NA	NA	NA	NA	NA	NA	NA	NA	NA	NA	NA	NA	NA	NA	NA	NA	2	2	4	4	-0.458845587732238
99.0032	6825.51213554215	-2.59450355734634	0.473413704752989	-5.48041497594595	4.24329396875009e-08	0.000178472944325629	NA	NA	NA	NA	NA	NA	NA	NA	NA	NA	NA	NA	NA	NA	NA	NA	2	2	4	4	-1.64619725201429
385.2445	16348.6940339463	-0.565727896804186	0.103422224357975	-5.47008053942093	4.49831117240082e-08	0.000189198967911179	NA	NA	NA	NA	NA	NA	NA	NA	NA	NA	NA	NA	NA	NA	NA	NA	1	2	4	4	-0.660789794603691
597.4844	32529.3337235531	-1.10834392436561	0.202744675470048	-5.46669806147064	4.58496064777039e-08	0.000192843444845223	NA	NA	NA	NA	NA	NA	NA	NA	NA	NA	NA	NA	NA	NA	NA	NA	2	2	4	4	-1.00757266488968
269.15	26557.847247577	-0.601122853185961	0.110023032764702	-5.46360919237282	4.66550063693077e-08	0.000196230956789308	NA	NA	NA	NA	NA	NA	NA	NA	NA	NA	NA	NA	NA	NA	NA	NA	2	2	4	4	-0.688223933064981
115.0506	20001.2362187796	0.8787287314423	0.160941283944861	5.45993364725085	4.76312563157105e-08	0.000200337064063878	NA	NA	NA	NA	NA	NA	NA	NA	NA	NA	NA	NA	NA	NA	NA	NA	0	2	4	4	0.696479979016059
163.0799	34157.4190136545	0.92723320658815	0.170040377140779	5.45301781952928	4.95221044717622e-08	0.000208289971408232	NA	NA	NA	NA	NA	NA	NA	NA	NA	NA	NA	NA	NA	NA	NA	NA	2	2	4	4	0.717713480723858
494.1475	5901.37017157206	0.688721639576323	0.126415572592598	5.4480759407378	5.09176192353378e-08	0.000214159506503831	NA	NA	NA	NA	NA	NA	NA	NA	NA	NA	NA	NA	NA	NA	NA	NA	2	2	4	4	0.585478773851621
569.4532	20842.4322509792	-1.11302838095127	0.204833047669026	-5.4338320579486	5.5156496020523e-08	0.00023198822226232	NA	NA	NA	NA	NA	NA	NA	NA	NA	NA	NA	NA	NA	NA	NA	NA	2	2	4	4	-1.0095369177885
97.9951	2994.26870551757	-1.50607362229921	0.277556887197496	-5.42617997163067	5.7572909415126e-08	0.00024215165700002	NA	NA	NA	NA	NA	NA	NA	NA	NA	NA	NA	NA	NA	NA	NA	NA	2	2	4	4	-1.19487058274138
205.0687	176124.683677818	0.616298798727656	0.113662527740217	5.42218100354276	5.88762198449356e-08	0.000247633380667799	NA	NA	NA	NA	NA	NA	NA	NA	NA	NA	NA	NA	NA	NA	NA	NA	0	2	3	4	0.533673035265083
189.0744	40446.2368526521	-0.464595761725538	0.0856939860731261	-5.42156787209175	5.9078557485948e-08	0.000248484412785897	NA	NA	NA	NA	NA	NA	NA	NA	NA	NA	NA	NA	NA	NA	NA	NA	2	2	4	4	-0.557662504823677
404.1598	10918.565980023	-0.870621993401713	0.160840255049279	-5.41296078606046	6.19910700079845e-08	0.000260734440453583	NA	NA	NA	NA	NA	NA	NA	NA	NA	NA	NA	NA	NA	NA	NA	NA	1	2	4	4	-0.889049352917105
332.057	34002.847084866	0.626412261929437	0.11572592777759	5.41289470699529	6.20139594967237e-08	0.00026083071364322	NA	NA	NA	NA	NA	NA	NA	NA	NA	NA	NA	NA	NA	NA	NA	NA	0	2	3	4	0.540495286963605
451.2224	8123.62420494283	-2.20928506392834	0.408905877587961	-5.40291833651398	6.55653144468809e-08	0.000275767712563581	NA	NA	NA	NA	NA	NA	NA	NA	NA	NA	NA	NA	NA	NA	NA	NA	2	2	2	4	-1.45245725359309
235.0928	33269.7687633213	-0.829612211010866	0.153802097077777	-5.39402405281468	6.8896989307823e-08	0.000289780737028704	NA	NA	NA	NA	NA	NA	NA	NA	NA	NA	NA	NA	NA	NA	NA	NA	2	2	2	4	-0.860475456477787
330.0589	659246.439455927	0.7210149934565	0.133669907873656	5.39399633714119	6.89076231789666e-08	0.000289825463090733	NA	NA	NA	NA	NA	NA	NA	NA	NA	NA	NA	NA	NA	NA	NA	NA	0	2	4	4	0.612330286368245
487.2395	17404.1649110445	-0.433625126227157	0.0803972133888704	-5.3935342774851	6.90851392895275e-08	0.000290572095851753	NA	NA	NA	NA	NA	NA	NA	NA	NA	NA	NA	NA	NA	NA	NA	NA	2	2	4	4	-0.518750507759199
347.1925	32872.021640686	-0.593286152699423	0.11002512948018	-5.39227861400786	6.95697861306081e-08	0.000292610520465338	NA	NA	NA	NA	NA	NA	NA	NA	NA	NA	NA	NA	NA	NA	NA	NA	2	2	4	4	-0.682248896542596
418.4254	22287.8373693628	0.856277210643616	0.158936483936201	5.387543435196	7.14272173624858e-08	0.000300422876226615	NA	NA	NA	NA	NA	NA	NA	NA	NA	NA	NA	NA	NA	NA	NA	NA	2	2	4	4	0.680758943753652
374.2286	27665.2650918949	-0.411076928274968	0.0763373366642985	-5.38500485133143	7.24426944567936e-08	0.000304693972885274	NA	NA	NA	NA	NA	NA	NA	NA	NA	NA	NA	NA	NA	NA	NA	NA	2	2	4	4	-0.495244365169496
191.0666	50056.771760282	-0.721466205084358	0.13401394067002	-5.38351608405287	7.30447171403714e-08	0.000307226080292402	NA	NA	NA	NA	NA	NA	NA	NA	NA	NA	NA	NA	NA	NA	NA	NA	2	2	4	4	-0.781865783085582
582.5083	24515.1873842704	-1.34103967208197	0.249534296168931	-5.37416977413841	7.69363422776e-08	0.000323594255619586	NA	NA	NA	NA	NA	NA	NA	NA	NA	NA	NA	NA	NA	NA	NA	NA	2	2	4	4	-1.11107264921645
290.1713	41020.2928291218	-0.511594845435068	0.0952352779369011	-5.37190478694281	7.79092456208212e-08	0.000327686287081174	NA	NA	NA	NA	NA	NA	NA	NA	NA	NA	NA	NA	NA	NA	NA	NA	2	2	0	4	-0.603803992463061
179.1183	19889.9295613888	-0.413596370161291	0.077210316355917	-5.35675010389457	8.47321832184457e-08	0.000356383562616783	NA	NA	NA	NA	NA	NA	NA	NA	NA	NA	NA	NA	NA	NA	NA	NA	2	2	4	4	-0.49992334025977
326.9506	65978.6492545435	3.70665466231653	0.693362570119016	5.34591110345094	8.99633568365794e-08	0.000378385878854653	NA	NA	NA	NA	NA	NA	NA	NA	NA	NA	NA	NA	NA	NA	NA	NA	2	2	4	4	1.70635227599977
415.2186	13124.140885363	-0.495839095419611	0.0928270399157542	-5.34153729203919	9.2161651318456e-08	0.000387631905445426	NA	NA	NA	NA	NA	NA	NA	NA	NA	NA	NA	NA	NA	NA	NA	NA	2	2	1	4	-0.58688136897451
150.0778	66754.2522454269	-0.81225587753935	0.152134681243507	-5.33905793800728	9.34307856007104e-08	0.000392969884236588	NA	NA	NA	NA	NA	NA	NA	NA	NA	NA	NA	NA	NA	NA	NA	NA	1	2	2	4	-0.843495247395686
307.1223	23870.7537000109	0.934923773002679	0.17571028831187	5.32082544502614	1.03297480315179e-07	0.000434469202205645	NA	NA	NA	NA	NA	NA	NA	NA	NA	NA	NA	NA	NA	NA	NA	NA	2	2	4	4	0.721539185262871
328.187	15215.6755190954	-0.43453618603787	0.0817085707246087	-5.31812247092701	1.04843492149858e-07	0.000440971727982302	NA	NA	NA	NA	NA	NA	NA	NA	NA	NA	NA	NA	NA	NA	NA	NA	2	2	4	4	-0.522131743173169
294.9752	19197.4090518406	-0.6372509306383	0.11983268000873	-5.31783926214347	1.05006768379154e-07	0.000441658467802723	NA	NA	NA	NA	NA	NA	NA	NA	NA	NA	NA	NA	NA	NA	NA	NA	0	2	3	4	-0.716186138448477
232.9886	43914.6455644583	0.671631871344284	0.126419059630513	5.31274218703474	1.07987765442597e-07	0.000454196541451563	NA	NA	NA	NA	NA	NA	NA	NA	NA	NA	NA	NA	NA	NA	NA	NA	2	2	4	4	0.57638975146514
365.339	13965.8095796753	0.665898156130289	0.125693978919249	5.29777290730918	1.17223626996593e-07	0.000493042575147671	NA	NA	NA	NA	NA	NA	NA	NA	NA	NA	NA	NA	NA	NA	NA	NA	2	2	4	4	0.57151536136518
186.074	45322.4258363651	0.616005685723441	0.116284041788336	5.29742238272656	1.17448802424836e-07	0.00049398966299886	NA	NA	NA	NA	NA	NA	NA	NA	NA	NA	NA	NA	NA	NA	NA	NA	2	2	4	4	0.532992179465736
485.3998	4652.42950726375	1.71889200857445	0.326960357789847	5.25718781381827	1.46274908910672e-07	0.000615232266878287	NA	NA	NA	NA	NA	NA	NA	NA	NA	NA	NA	NA	NA	NA	NA	NA	2	2	4	4	1.04558413396625
364.1216	88015.0666567751	1.67142484129878	0.319065758540071	5.23849644332444	1.61890095681302e-07	0.000680909742435556	NA	NA	NA	NA	NA	NA	NA	NA	NA	NA	NA	NA	NA	NA	NA	NA	2	2	4	4	1.02439483832409
429.2341	8937.74577520245	-0.68328714719659	0.130552898688365	-5.23379529724286	1.66064359744918e-07	0.000698466697087126	NA	NA	NA	NA	NA	NA	NA	NA	NA	NA	NA	NA	NA	NA	NA	NA	2	2	4	4	-0.758034667622885
357.2135	17824.6308081204	-0.716917653425477	0.13703162952115	-5.23176770159347	1.67896662104512e-07	0.000706173360811576	NA	NA	NA	NA	NA	NA	NA	NA	NA	NA	NA	NA	NA	NA	NA	NA	2	2	3	4	-0.779462816228115
251.1393	31435.5539905558	-0.532406158656207	0.102017691833246	-5.21876303108736	1.80122041117988e-07	0.000757593304942256	NA	NA	NA	NA	NA	NA	NA	NA	NA	NA	NA	NA	NA	NA	NA	NA	2	2	4	4	-0.625922210319976
340.223	13050.4900155922	-0.281760725023605	0.0540551313525536	-5.21246952830305	1.86343184148383e-07	0.000783759432528097	NA	NA	NA	NA	NA	NA	NA	NA	NA	NA	NA	NA	NA	NA	NA	NA	2	2	4	4	-0.367482537307107
438.2078	48638.4669666597	-0.724342744830298	0.139366021133358	-5.19741281942163	2.02081260214363e-07	0.000849953780461609	NA	NA	NA	NA	NA	NA	NA	NA	NA	NA	NA	NA	NA	NA	NA	NA	2	2	4	4	-0.783470271964351
407.292	12765.8835779841	-1.35070117612474	0.260336444305951	-5.18829078935017	2.12233015995186e-07	0.000892652065275751	NA	NA	NA	NA	NA	NA	NA	NA	NA	NA	NA	NA	NA	NA	NA	NA	2	2	3	4	-1.12208847923721
315.17	13815.8676682037	-0.919180898318003	0.177273955109456	-5.18508710289937	2.15913930885822e-07	0.000908133993305766	NA	NA	NA	NA	NA	NA	NA	NA	NA	NA	NA	NA	NA	NA	NA	NA	2	2	4	4	-0.917468233412474
194.9669	27760.2532371777	1.1601657010808	0.223843445234858	5.18293354475291	2.18422880317845e-07	0.000918686634616855	NA	NA	NA	NA	NA	NA	NA	NA	NA	NA	NA	NA	NA	NA	NA	NA	2	2	4	4	0.815173159882826
309.162	105395.913971794	-1.19708434407071	0.231471074905701	-5.17163686459915	2.32052212592326e-07	0.000976011606163324	NA	NA	NA	NA	NA	NA	NA	NA	NA	NA	NA	NA	NA	NA	NA	NA	2	2	4	4	-1.04354591042558
469.1097	13865.1520527797	-0.788720028987363	0.152875960610737	-5.15921552241724	2.4798671236454e-07	0.00104303211220526	NA	NA	NA	NA	NA	NA	NA	NA	NA	NA	NA	NA	NA	NA	NA	NA	2	2	4	4	-0.833422956825359
615.428	22957.6563040958	-1.35031776263279	0.261903856360786	-5.15577655631254	2.52581947825249e-07	0.001062359672553	NA	NA	NA	NA	NA	NA	NA	NA	NA	NA	NA	NA	NA	NA	NA	NA	2	2	4	4	-1.12098077086477
323.145	32616.4695333333	0.83862194460834	0.162961521713178	5.14613471813528	2.65908492520744e-07	0.00111841111954225	NA	NA	NA	NA	NA	NA	NA	NA	NA	NA	NA	NA	NA	NA	NA	NA	2	2	4	4	0.671850710257974
424.0688	14206.825890181	1.06375744958701	0.207105379211298	5.13631009314207	2.80185202862557e-07	0.00117845896323991	NA	NA	NA	NA	NA	NA	NA	NA	NA	NA	NA	NA	NA	NA	NA	NA	1	2	2	4	0.774670329219892
243.0041	158171.028252369	-1.56670492220703	0.30516551721523	-5.1339513602451	2.83721449395114e-07	0.00119333241615585	NA	NA	NA	NA	NA	NA	NA	NA	NA	NA	NA	NA	NA	NA	NA	NA	1	2	4	4	-1.21069671247859
403.2186	16134.7388367981	-0.739241604479668	0.144267196796917	-5.12411428857447	2.98939624678286e-07	0.00125734006139687	NA	NA	NA	NA	NA	NA	NA	NA	NA	NA	NA	NA	NA	NA	NA	NA	0	2	4	4	-0.799627777367788
142.0477	37806.3498575203	0.533302473915626	0.104501012190292	5.10332352517795	3.3373973009263e-07	0.0014037093047696	NA	NA	NA	NA	NA	NA	NA	NA	NA	NA	NA	NA	NA	NA	NA	NA	2	2	1	4	0.479945944875991
134.0814	35713.6119792493	0.325296418732073	0.0640929080331541	5.07538866178148	3.86704738775393e-07	0.0016264801312893	NA	NA	NA	NA	NA	NA	NA	NA	NA	NA	NA	NA	NA	NA	NA	NA	2	2	3	4	0.314273522431363
105.1044	12467.1227215679	0.782044383795497	0.154300417387247	5.06832319081032	4.01335540869921e-07	0.00168801728489889	NA	NA	NA	NA	NA	NA	NA	NA	NA	NA	NA	NA	NA	NA	NA	NA	1	2	2	4	0.646166327496309
325.1325	22516.8301702823	0.822728137388101	0.162530967672679	5.06197772134718	4.14929521398454e-07	0.0017451935670019	NA	NA	NA	NA	NA	NA	NA	NA	NA	NA	NA	NA	NA	NA	NA	NA	2	2	4	4	0.66446772452523
137.6101	53760.952957539	-0.91841610722214	0.182076280230244	-5.0441282415302	4.55593677227958e-07	0.00191622700642079	NA	NA	NA	NA	NA	NA	NA	NA	NA	NA	NA	NA	NA	NA	NA	NA	2	2	4	4	-0.916568957188769
458.956	5293.98956841621	1.93151780907733	0.383232948961117	5.04006196313068	4.65381144364471e-07	0.00195739309319697	NA	NA	NA	NA	NA	NA	NA	NA	NA	NA	NA	NA	NA	NA	NA	NA	2	2	4	4	1.13100018014566
421.0005	25598.8880003986	2.86476276878928	0.569116655971285	5.03370045267806	4.81101241849712e-07	0.00202351182321989	NA	NA	NA	NA	NA	NA	NA	NA	NA	NA	NA	NA	NA	NA	NA	NA	2	2	4	4	1.47662067739549
158.0967	13699.811507778	-0.634618059458146	0.126593430442557	-5.01304101831815	5.35764700194703e-07	0.00225342632901892	NA	NA	NA	NA	NA	NA	NA	NA	NA	NA	NA	NA	NA	NA	NA	NA	0	2	4	4	-0.712375068383876
248.1324	18981.4491834852	-0.657581864902257	0.131212361671855	-5.01158470530988	5.39836109188155e-07	0.00227055067524538	NA	NA	NA	NA	NA	NA	NA	NA	NA	NA	NA	NA	NA	NA	NA	NA	0	2	4	4	-0.736949064466122
473.2421	6056.75069441045	-2.08846300718754	0.417396650974757	-5.00354519450575	5.62854624696912e-07	0.00236736655147521	NA	NA	NA	NA	NA	NA	NA	NA	NA	NA	NA	NA	NA	NA	NA	NA	2	2	4	4	-1.39081647413549
283.0151	19983.5408716478	0.577390863202246	0.115590208595636	4.99515374370598	5.87889139627856e-07	0.00247266172127476	NA	NA	NA	NA	NA	NA	NA	NA	NA	NA	NA	NA	NA	NA	NA	NA	2	2	4	4	0.506626659154735
217.1298	34402736.9344402	-0.501880722907938	0.100527532717577	-4.99247031475374	5.96118781776436e-07	0.00250727559615169	NA	NA	NA	NA	NA	NA	NA	NA	NA	NA	NA	NA	NA	NA	NA	NA	2	2	4	4	-0.594616422719004
217.1261	60925.8266685463	-0.985790535363939	0.19777927524847	-4.98429642906462	6.21876794730475e-07	0.00261561379863638	NA	NA	NA	NA	NA	NA	NA	NA	NA	NA	NA	NA	NA	NA	NA	NA	2	2	1	4	-0.950352435478181
261.156	30109.3239983957	-0.616928117789128	0.124200754871154	-4.96718492918285	6.79318012621998e-07	0.00285721156108813	NA	NA	NA	NA	NA	NA	NA	NA	NA	NA	NA	NA	NA	NA	NA	NA	2	2	0	4	-0.701758616680906
272.1609	27390.2898923726	-0.940452436776921	0.18937026550072	-4.96620963322958	6.82741517654496e-07	0.00287161082325481	NA	NA	NA	NA	NA	NA	NA	NA	NA	NA	NA	NA	NA	NA	NA	NA	2	2	4	4	-0.930136970871276
132.1021	4813766.04010797	-0.530892983543034	0.106940420961193	-4.96438090266809	6.89205631907394e-07	0.0028987988878025	NA	NA	NA	NA	NA	NA	NA	NA	NA	NA	NA	NA	NA	NA	NA	NA	2	2	4	4	-0.622334265102095
289.1509	45311.3690950226	-0.570773370747286	0.115143183762237	-4.95707476636998	7.15624434444614e-07	0.00300991637127405	NA	NA	NA	NA	NA	NA	NA	NA	NA	NA	NA	NA	NA	NA	NA	NA	2	2	4	4	-0.6637314207142
408.2719	16404.3831738831	0.651713671568249	0.131600214297005	4.95222348268685	7.33702722634178e-07	0.00308595365139935	NA	NA	NA	NA	NA	NA	NA	NA	NA	NA	NA	NA	NA	NA	NA	NA	0	2	4	4	0.560424443328686
173.0925	206467.690689041	-0.693347812819982	0.140625277926434	-4.93046359120938	8.20347054476965e-07	0.00345037971113012	NA	NA	NA	NA	NA	NA	NA	NA	NA	NA	NA	NA	NA	NA	NA	NA	0	2	4	4	-0.763556385426682
426.1885	11701.5165655681	0.821995312379513	0.16678852217693	4.92836858106781	8.29190799086107e-07	0.00348757650095616	NA	NA	NA	NA	NA	NA	NA	NA	NA	NA	NA	NA	NA	NA	NA	NA	2	2	4	4	0.6637314207142
361.1719	69641.1102207488	-0.537785999774822	0.109254258607983	-4.9223344391953	8.55179046032228e-07	0.00359688306761155	NA	NA	NA	NA	NA	NA	NA	NA	NA	NA	NA	NA	NA	NA	NA	NA	2	2	2	4	-0.632400918778837
120.0811	330537.73225185	-0.508182178938554	0.103301053918808	-4.91942879244944	8.67971371662539e-07	0.00365068758921264	NA	NA	NA	NA	NA	NA	NA	NA	NA	NA	NA	NA	NA	NA	NA	NA	2	2	4	4	-0.600264319939549
154.0479	82421.1680927174	0.496793260653344	0.100989803259412	4.9192417909483	8.68800940445635e-07	0.00365417675551434	NA	NA	NA	NA	NA	NA	NA	NA	NA	NA	NA	NA	NA	NA	NA	NA	2	2	0	4	0.454912194200696
419.2137	22574.6917975037	-0.582152018633793	0.118357549800203	-4.91858795333725	8.71707475298076e-07	0.00366640164110371	NA	NA	NA	NA	NA	NA	NA	NA	NA	NA	NA	NA	NA	NA	NA	NA	2	2	4	4	-0.673331699249998
435.1872	9311.05085802468	-0.517891479634322	0.105318670044395	-4.91737580256201	8.77120694870117e-07	0.00368916964262371	NA	NA	NA	NA	NA	NA	NA	NA	NA	NA	NA	NA	NA	NA	NA	NA	2	2	3	4	-0.611618067761384
142.0267	13209.3218101955	0.885020504114825	0.180204601258006	4.9111981488625	9.05215545737234e-07	0.00380733658537081	NA	NA	NA	NA	NA	NA	NA	NA	NA	NA	NA	NA	NA	NA	NA	NA	2	2	4	4	0.701003330795521
184.0721	64934.6866193585	1.46042337824462	0.298051987653702	4.89989477923376	9.58879944152845e-07	0.00403304904510687	NA	NA	NA	NA	NA	NA	NA	NA	NA	NA	NA	NA	NA	NA	NA	NA	2	2	4	4	0.943878413501954
367.3183	943525.242028734	0.500548955809729	0.102177626288558	4.89881174569604	9.64179669878468e-07	0.00405533969150884	NA	NA	NA	NA	NA	NA	NA	NA	NA	NA	NA	NA	NA	NA	NA	NA	2	2	0	4	0.455567269577038
489.1145	17678.5667972973	0.721402112721466	0.147514548373474	4.89037942817027	1.00641790628426e-06	0.00423299371383161	NA	NA	NA	NA	NA	NA	NA	NA	NA	NA	NA	NA	NA	NA	NA	NA	2	2	0	4	0.613755656445429
247.1404	119211.564336142	-0.671071473771884	0.137310282882487	-4.88726306351141	1.02247433053412e-06	0.0043005270342265	NA	NA	NA	NA	NA	NA	NA	NA	NA	NA	NA	NA	NA	NA	NA	NA	2	2	4	4	-0.747059923659565
301.1508	173161.831670059	-0.593792204565289	0.121564749364077	-4.88457556710728	1.03651885168624e-06	0.00435959829019233	NA	NA	NA	NA	NA	NA	NA	NA	NA	NA	NA	NA	NA	NA	NA	NA	2	2	4	4	-0.683740365438455
375.1875	57231.2258175534	-0.588146370823079	0.12046511784771	-4.88229606487917	1.04857661324908e-06	0.00441031323532563	NA	NA	NA	NA	NA	NA	NA	NA	NA	NA	NA	NA	NA	NA	NA	NA	2	2	4	4	-0.677040652960133
249.1449	16286.0998209149	-0.631888829659066	0.130140380272767	-4.855440166493	1.20119621277831e-06	0.00505223127094559	NA	NA	NA	NA	NA	NA	NA	NA	NA	NA	NA	NA	NA	NA	NA	NA	2	2	4	4	-0.710853535819179
275.514	17351.6723396579	0.65146615269158	0.134229722075482	4.85336736617275	1.21382533944494e-06	0.00510534937770542	NA	NA	NA	NA	NA	NA	NA	NA	NA	NA	NA	NA	NA	NA	NA	NA	2	2	3	4	0.559733558633124
167.0901	148034.965555692	-0.500178062092906	0.103549983441559	-4.83030557291391	1.36323673890249e-06	0.00573377372382388	NA	NA	NA	NA	NA	NA	NA	NA	NA	NA	NA	NA	NA	NA	NA	NA	2	2	4	4	-0.592503351408711
359.1537	65086.3543066425	0.695375454826789	0.144041736962015	4.82759698329774	1.38190395559413e-06	0.00581228803722891	NA	NA	NA	NA	NA	NA	NA	NA	NA	NA	NA	NA	NA	NA	NA	NA	2	2	4	4	0.591799582266265
434.2129	36306.198148703	-0.613196940928273	0.12715452773417	-4.82245462945863	1.41802290560573e-06	0.00596420434097771	NA	NA	NA	NA	NA	NA	NA	NA	NA	NA	NA	NA	NA	NA	NA	NA	2	2	4	4	-0.699493957213894
266.1503	16827.0648190858	-0.555520021477356	0.115634219863476	-4.80411440604029	1.55437937961512e-06	0.00653771967066119	NA	NA	NA	NA	NA	NA	NA	NA	NA	NA	NA	NA	NA	NA	NA	NA	2	2	4	4	-0.650538735294489
290.1237	42768.9919467969	0.532177587422986	0.1108449544697	4.80109888599808	1.5779731938177e-06	0.00663695525319723	NA	NA	NA	NA	NA	NA	NA	NA	NA	NA	NA	NA	NA	NA	NA	NA	2	2	4	4	0.478620991904048
253.1164	39722.5283207892	0.350422279521646	0.0730071983960996	4.79983189630747	1.58798865941875e-06	0.00667908030151527	NA	NA	NA	NA	NA	NA	NA	NA	NA	NA	NA	NA	NA	NA	NA	NA	2	2	3	4	0.336066918739024
450.0172	8149.13017185983	1.88894254543739	0.393699469581991	4.79793012533891	1.60313681207754e-06	0.00674279343159812	NA	NA	NA	NA	NA	NA	NA	NA	NA	NA	NA	NA	NA	NA	NA	NA	0	2	4	4	1.1099784673789
218.1335	3055517.5363678	-0.500649040537943	0.104356140821382	-4.79750435956486	1.60654713877451e-06	0.00675713726568559	NA	NA	NA	NA	NA	NA	NA	NA	NA	NA	NA	NA	NA	NA	NA	NA	2	2	4	4	-0.5932074141352
201.0526	20672.2745739462	-0.255546097433159	0.053305018173447	-4.7940345241352	1.63460124856878e-06	0.00687513285148028	NA	NA	NA	NA	NA	NA	NA	NA	NA	NA	NA	NA	NA	NA	NA	NA	2	2	4	4	-0.336691889116518
380.2027	30796.5196365064	-0.35154047740295	0.0733556580391974	-4.7922748810338	1.64900756921527e-06	0.00693572583611942	NA	NA	NA	NA	NA	NA	NA	NA	NA	NA	NA	NA	NA	NA	NA	NA	2	2	4	4	-0.434699710183274
245.0635	20270.5636361284	0.376260095342739	0.0789456430529856	4.76606536842326	1.87858333605164e-06	0.00790132151143321	NA	NA	NA	NA	NA	NA	NA	NA	NA	NA	NA	NA	NA	NA	NA	NA	2	2	0	4	0.359910820994666
286.14	36263.3551492623	-0.61442631132435	0.129006788959237	-4.76274400968536	1.90978049765422e-06	0.00803253677313366	NA	NA	NA	NA	NA	NA	NA	NA	NA	NA	NA	NA	NA	NA	NA	NA	0	2	4	4	-0.700248444590684
206.983	48320.1188573224	1.01066594717783	0.212372932292208	4.75892071682295	1.94630860624755e-06	0.0081861739978772	NA	NA	NA	NA	NA	NA	NA	NA	NA	NA	NA	NA	NA	NA	NA	NA	2	2	0	4	0.750186336353276
257.0748	29545.218063829	-0.43107457139608	0.0907504503437895	-4.750109445882	2.03306585353345e-06	0.00855107497996169	NA	NA	NA	NA	NA	NA	NA	NA	NA	NA	NA	NA	NA	NA	NA	NA	2	2	4	4	-0.516049784942982
207.1061	44578.4674470937	0.857281367536177	0.180663507999489	4.7451827822285	2.08318139618638e-06	0.00876186095235991	NA	NA	NA	NA	NA	NA	NA	NA	NA	NA	NA	NA	NA	NA	NA	NA	2	2	4	4	0.683740365438455
304.1004	47883.6896803157	0.963941922069951	0.203445360392893	4.7380875150379	2.1574464346685e-06	0.00907421970421572	NA	NA	NA	NA	NA	NA	NA	NA	NA	NA	NA	NA	NA	NA	NA	NA	2	2	4	4	0.735400238515687
496.108	5774.68000554597	-2.33327248766937	0.492664973864937	-4.73602267554144	2.17953212768011e-06	0.00916711212902256	NA	NA	NA	NA	NA	NA	NA	NA	NA	NA	NA	NA	NA	NA	NA	NA	2	2	4	4	-1.49622948962044
150.0587	342113.401720763	-0.556554415845602	0.117792976050011	-4.72485231724942	2.30282647662446e-06	0.00968568816068247	NA	NA	NA	NA	NA	NA	NA	NA	NA	NA	NA	NA	NA	NA	NA	NA	2	2	4	4	-0.65272960668004
166.0867	2052874.29846951	-0.433891526558644	0.0919576772995573	-4.71838283980594	2.37726811193636e-06	0.00999878967880434	NA	NA	NA	NA	NA	NA	NA	NA	NA	NA	NA	NA	NA	NA	NA	NA	2	2	4	4	-0.519426279312841
216.1236	85001.1820731213	-0.231512616345093	0.0491721960606822	-4.70820168493977	2.49911768852758e-06	0.010511288997947	NA	NA	NA	NA	NA	NA	NA	NA	NA	NA	NA	NA	NA	NA	NA	NA	2	2	4	4	-0.307455368287885
321.1676	28312.5561221689	2.84006933890938	0.60387744296506	4.70305584683631	2.5629627825866e-06	0.0107798214635592	NA	NA	NA	NA	NA	NA	NA	NA	NA	NA	NA	NA	NA	NA	NA	NA	0	2	2	4	1.47137021767342
157.0976	460527.288676918	-0.49628633370909	0.105671776361561	-4.69648898501548	2.64671501121393e-06	0.0111320833371658	NA	NA	NA	NA	NA	NA	NA	NA	NA	NA	NA	NA	NA	NA	NA	NA	0	2	3	4	-0.587583099559573
418.1932	13677.8454668524	-0.830154708114067	0.176763521657061	-4.69641417149773	2.64768413183483e-06	0.0111361594584973	NA	NA	NA	NA	NA	NA	NA	NA	NA	NA	NA	NA	NA	NA	NA	NA	2	2	4	4	-0.862187121192154
272.1245	32687.4041266616	-0.633632277909382	0.134984175763086	-4.69412265791426	2.6775334984169e-06	0.0112617058943415	NA	NA	NA	NA	NA	NA	NA	NA	NA	NA	NA	NA	NA	NA	NA	NA	2	2	0	4	-0.711614096172722
225.035	53761.9038853306	0.859041003635477	0.183175592455079	4.68971325339726	2.73588171697789e-06	0.011507118501609	NA	NA	NA	NA	NA	NA	NA	NA	NA	NA	NA	NA	NA	NA	NA	NA	2	2	0	4	0.685980425520448
231.9938	37739.1472272166	0.666312838288507	0.142172482315598	4.68665122417578	2.7771163656271e-06	0.0116805514338276	NA	NA	NA	NA	NA	NA	NA	NA	NA	NA	NA	NA	NA	NA	NA	NA	2	2	4	4	0.572210869293936
260.0744	22640.4819129722	0.728732662601397	0.155527702552916	4.68554894491197	2.79210561685314e-06	0.0117435962244843	NA	NA	NA	NA	NA	NA	NA	NA	NA	NA	NA	NA	NA	NA	NA	NA	2	2	4	4	0.618754313591402
423.0899	11147.2879549186	0.635119055748978	0.135628122082187	4.68279768235758	2.8298578983562e-06	0.0119023823204862	NA	NA	NA	NA	NA	NA	NA	NA	NA	NA	NA	NA	NA	NA	NA	NA	2	2	4	4	0.549402038701226
133.1055	298018.08845967	-0.541962947788242	0.115860262043883	-4.67772934591646	2.90069061157873e-06	0.0122003047123001	NA	NA	NA	NA	NA	NA	NA	NA	NA	NA	NA	NA	NA	NA	NA	NA	2	2	0	4	-0.636011686669696
192.1022	20377.7393129678	-0.482194839102368	0.103228928973581	-4.67112120504295	2.99560104759871e-06	0.0125994980062002	NA	NA	NA	NA	NA	NA	NA	NA	NA	NA	NA	NA	NA	NA	NA	NA	0	2	2	4	-0.574995675657246
481.2917	16481.7622326379	-0.502608946356471	0.10767479385395	-4.66784219748039	3.04379529427807e-06	0.0128022030077336	NA	NA	NA	NA	NA	NA	NA	NA	NA	NA	NA	NA	NA	NA	NA	NA	2	2	3	4	-0.59673215237691
480.308	13621.5716393738	-0.510741950232285	0.109438739062475	-4.66692100628755	3.05746807106102e-06	0.0128597107068826	NA	NA	NA	NA	NA	NA	NA	NA	NA	NA	NA	NA	NA	NA	NA	NA	0	2	2	4	-0.603095453902004
330.1662	24729.1319957469	-0.65012105319184	0.139489723810722	-4.66070930123865	3.15121529903817e-06	0.0132540115477545	NA	NA	NA	NA	NA	NA	NA	NA	NA	NA	NA	NA	NA	NA	NA	NA	2	2	4	4	-0.729222479111917
370.1583	12726.8673778574	-0.457682628930145	0.098326917945148	-4.65470329483392	3.24447577221971e-06	0.0136462650979561	NA	NA	NA	NA	NA	NA	NA	NA	NA	NA	NA	NA	NA	NA	NA	NA	2	2	4	4	-0.549402038701226
344.2069	11137.7308445236	0.574381101017526	0.123443181266	4.65299982653418	3.27140523284054e-06	0.0137595304093273	NA	NA	NA	NA	NA	NA	NA	NA	NA	NA	NA	NA	NA	NA	NA	NA	2	2	4	4	0.503942616061318
454.212	16625.4266662642	-0.240025224457163	0.0515944802493025	-4.65214928607421	3.2849312026941e-06	0.0138164206385314	NA	NA	NA	NA	NA	NA	NA	NA	NA	NA	NA	NA	NA	NA	NA	NA	2	2	4	4	-0.31675646122226
568.2702	33670.42555995	-0.998643616855443	0.214780150679215	-4.64960851222684	3.32565677414078e-06	0.0139877123920361	NA	NA	NA	NA	NA	NA	NA	NA	NA	NA	NA	NA	NA	NA	NA	NA	2	2	0	4	-0.957800439506885
323.528	25512.4173866967	0.86219740572998	0.185587994837514	4.64576066186206	3.38825647813385e-06	0.014251006747031	NA	NA	NA	NA	NA	NA	NA	NA	NA	NA	NA	NA	NA	NA	NA	NA	2	2	4	4	0.688223933064981
466.0776	6823.902519832	0.738987007973897	0.159144291306173	4.64350308709584	3.42550871802025e-06	0.0144076896679932	NA	NA	NA	NA	NA	NA	NA	NA	NA	NA	NA	NA	NA	NA	NA	NA	2	2	0	4	0.63167975505291
436.2002	10090.9281743013	-0.560112202682459	0.120877084375742	-4.63373356145297	3.59129155623726e-06	0.0151049722855339	NA	NA	NA	NA	NA	NA	NA	NA	NA	NA	NA	NA	NA	NA	NA	NA	2	2	4	4	-0.657120781660237
173.1288	136010.542902936	0.58978844094808	0.127364867367256	4.63069960452615	3.64432270745015e-06	0.0153280213075353	NA	NA	NA	NA	NA	NA	NA	NA	NA	NA	NA	NA	NA	NA	NA	NA	2	2	3	4	0.514700834960863
152.0545	10565.7298463692	-0.535866857120016	0.115774585593758	-4.62853617114487	3.68259548155859e-06	0.0154889965954354	NA	NA	NA	NA	NA	NA	NA	NA	NA	NA	NA	NA	NA	NA	NA	NA	2	2	4	4	-0.628078848574669
421.1816	34415.0138291306	0.844745167927479	0.183152452114119	4.61225147780786	3.98330660810816e-06	0.0167537875937029	NA	NA	NA	NA	NA	NA	NA	NA	NA	NA	NA	NA	NA	NA	NA	NA	2	2	4	4	0.674072747725317
486.1592	6283.84521062838	-0.311240262769157	0.0675506175335373	-4.60751173169709	4.07516218501829e-06	0.0171401321501869	NA	NA	NA	NA	NA	NA	NA	NA	NA	NA	NA	NA	NA	NA	NA	NA	2	2	4	4	-0.401824862302773
177.025	25469.613653495	0.647892930494461	0.141251914572389	4.58679043364349	4.50112088777407e-06	0.0189317144539777	NA	NA	NA	NA	NA	NA	NA	NA	NA	NA	NA	NA	NA	NA	NA	NA	2	2	4	4	0.555593840219284
450.2613	28983.0383736603	-0.98162649721207	0.214344862454273	-4.57965955410517	4.65733389455512e-06	0.0195887463604988	NA	NA	NA	NA	NA	NA	NA	NA	NA	NA	NA	NA	NA	NA	NA	NA	2	2	4	4	-0.947572991655087
462.2192	17465.8977246176	-0.664482940374697	0.145126467246582	-4.57864752709569	4.67992038010737e-06	0.0196837451187316	NA	NA	NA	NA	NA	NA	NA	NA	NA	NA	NA	NA	NA	NA	NA	NA	2	2	4	4	-0.741606192668458
201.0372	29485.5152747925	0.647961421091398	0.141666379407289	4.57385459981664	4.78832196862129e-06	0.0201396822000211	NA	NA	NA	NA	NA	NA	NA	NA	NA	NA	NA	NA	NA	NA	NA	NA	2	2	0	4	0.556283130507128
472.2761	8940.9128627706	-0.776307932419577	0.169893411697859	-4.56938220653414	4.89164001436068e-06	0.020574237900401	NA	NA	NA	NA	NA	NA	NA	NA	NA	NA	NA	NA	NA	NA	NA	NA	0	2	3	4	-0.824263742309138
252.9725	367516.146406786	1.25246027316146	0.274572593338241	4.561490489397	5.07917771949153e-06	0.0213630214881814	NA	NA	NA	NA	NA	NA	NA	NA	NA	NA	NA	NA	NA	NA	NA	NA	0	2	4	4	0.855355516805808
317.0958	86843.2369793	0.909973372835717	0.199677612039593	4.55721281690449	5.18368947887807e-06	0.0218025979481612	NA	NA	NA	NA	NA	NA	NA	NA	NA	NA	NA	NA	NA	NA	NA	NA	0	2	3	4	0.710853535819179
384.1376	11807.9402629184	-0.341126482373273	0.0748824663502918	-4.55549207978169	5.22630849686303e-06	0.0219818535378059	NA	NA	NA	NA	NA	NA	NA	NA	NA	NA	NA	NA	NA	NA	NA	NA	0	2	4	4	-0.421108095867808
342.1063	26249.943441581	-0.792196852784531	0.174442897205675	-4.54129612311185	5.59094364025729e-06	0.0235155089509222	NA	NA	NA	NA	NA	NA	NA	NA	NA	NA	NA	NA	NA	NA	NA	NA	2	2	4	4	-0.835095783762394
574.4134	21901.1242827273	-3.78500062613986	0.835988351025582	-4.52757579874942	5.96642023978257e-06	0.0250947635285255	NA	NA	NA	NA	NA	NA	NA	NA	NA	NA	NA	NA	NA	NA	NA	NA	2	2	4	4	-2.49639201320531
233.1135	55470.4932891751	-0.737328749985405	0.163031032918162	-4.52262821861361	6.10764654019072e-06	0.0256887613480422	NA	NA	NA	NA	NA	NA	NA	NA	NA	NA	NA	NA	NA	NA	NA	NA	2	2	4	4	-0.797190907134285
484.1591	5957.9781193474	0.617253277694797	0.136718571401661	4.51477272887375	6.33847036708809e-06	0.0266596063639725	NA	NA	NA	NA	NA	NA	NA	NA	NA	NA	NA	NA	NA	NA	NA	NA	2	2	3	4	0.535035489805629
318.0797	13476.22718748	0.531635740680745	0.117814971191771	4.5124633593076	6.40790072171775e-06	0.0269516304355449	NA	NA	NA	NA	NA	NA	NA	NA	NA	NA	NA	NA	NA	NA	NA	NA	2	2	4	4	0.477296878619345
403.0839	17917.3955778524	2.32560775185189	0.515629543774483	4.51022983444297	6.47574263294334e-06	0.0272369735141597	NA	NA	NA	NA	NA	NA	NA	NA	NA	NA	NA	NA	NA	NA	NA	NA	2	2	3	4	1.2772672194929
461.2241	10172.2993881291	-0.580256742260347	0.129077335530353	-4.49541927617415	6.94329960359364e-06	0.0292035181327149	NA	NA	NA	NA	NA	NA	NA	NA	NA	NA	NA	NA	NA	NA	NA	NA	2	2	3	4	-0.672591020352346
269.1153	61378.620146195	1.41322078221821	0.314709285915353	4.4905595273675	7.10363181029535e-06	0.0298778753941022	NA	NA	NA	NA	NA	NA	NA	NA	NA	NA	NA	NA	NA	NA	NA	NA	2	2	4	4	0.927409715621841
430.2291	15535.700795096	-0.926405988366817	0.206497266449715	-4.4862869339358	7.24751232892063e-06	0.0304830368554402	NA	NA	NA	NA	NA	NA	NA	NA	NA	NA	NA	NA	NA	NA	NA	NA	2	2	4	4	-0.923784069000803
459.2525	16143.8953115324	0.38966163560077	0.0868603877120953	4.4860683432859	7.25494785893675e-06	0.0305143106946879	NA	NA	NA	NA	NA	NA	NA	NA	NA	NA	NA	NA	NA	NA	NA	NA	2	2	4	4	0.371276283487473
132.0446	15561.7190188175	-0.462556929395748	0.103124453048515	-4.48542431714173	7.27689734025524e-06	0.0306066302131135	NA	NA	NA	NA	NA	NA	NA	NA	NA	NA	NA	NA	NA	NA	NA	NA	2	2	0	4	-0.554216050734783
270.0411	18436.6313295562	0.607268238466618	0.135898780567541	4.46853338882471	7.87577206704977e-06	0.0331254973140113	NA	NA	NA	NA	NA	NA	NA	NA	NA	NA	NA	NA	NA	NA	NA	NA	2	2	0	4	0.526197124528778
108.0084	7995.98519352341	-2.6560016934372	0.595295087044905	-4.46165565824138	8.13288379195313e-06	0.0342069092289548	NA	NA	NA	NA	NA	NA	NA	NA	NA	NA	NA	NA	NA	NA	NA	NA	0	2	4	4	-1.69630880660889
407.1161	12437.8438800192	0.591582511680126	0.132830369441249	4.45366909817851	8.44151669525343e-06	0.0355050192202359	NA	NA	NA	NA	NA	NA	NA	NA	NA	NA	NA	NA	NA	NA	NA	NA	2	2	4	4	0.516724612083387
280.1294	18910.8824370875	0.392567696426111	0.0883230386889315	4.44468059810206	8.80225401677352e-06	0.0370222803945494	NA	NA	NA	NA	NA	NA	NA	NA	NA	NA	NA	NA	NA	NA	NA	NA	2	2	4	4	0.375075380822912
316.1504	21372.8756028529	-0.552545238719105	0.12433539003898	-4.44399007029197	8.83056818334121e-06	0.0371413697791331	NA	NA	NA	NA	NA	NA	NA	NA	NA	NA	NA	NA	NA	NA	NA	NA	2	2	4	4	-0.64689420254068
448.2191	5577.58101026499	-0.536826338514149	0.121115912125351	-4.43233534796446	9.32178831209376e-06	0.0392074416406664	NA	NA	NA	NA	NA	NA	NA	NA	NA	NA	NA	NA	NA	NA	NA	NA	2	2	0	4	-0.630238412045885
194.1026	20442.7589480044	0.52340654628747	0.118141511097951	4.43033563243924	9.40865374128627e-06	0.0395727976358501	NA	NA	NA	NA	NA	NA	NA	NA	NA	NA	NA	NA	NA	NA	NA	NA	2	2	4	4	0.468710377217855
151.0621	12544.881917184	-0.55609660039234	0.125789718057055	-4.42084304648897	9.8316568601931e-06	0.0413519487539722	NA	NA	NA	NA	NA	NA	NA	NA	NA	NA	NA	NA	NA	NA	NA	NA	2	2	4	4	-0.651998968565999
490.2139	17418.6177785554	-0.647182563975645	0.146400167950467	-4.42064085742451	9.84086131400968e-06	0.0413906626867247	NA	NA	NA	NA	NA	NA	NA	NA	NA	NA	NA	NA	NA	NA	NA	NA	0	2	4	4	-0.725375479537841
413.2032	9881.73369882086	-0.612226313478754	0.138494353882832	-4.42058680599141	9.84332334511555e-06	0.041401017989556	NA	NA	NA	NA	NA	NA	NA	NA	NA	NA	NA	NA	NA	NA	NA	NA	2	2	4	4	-0.697986175545736
316.1294	11390.3918182978	-0.521015140100586	0.117960727875531	-4.41685253629789	1.00148503079299e-05	0.042122460395153	NA	NA	NA	NA	NA	NA	NA	NA	NA	NA	NA	NA	NA	NA	NA	NA	2	2	4	4	-0.61304281571848
418.2295	18524.0674401921	-0.528088129318666	0.119562537208396	-4.41683608970438	1.00156120292273e-05	0.0421256641949299	NA	NA	NA	NA	NA	NA	NA	NA	NA	NA	NA	NA	NA	NA	NA	NA	2	2	4	4	-0.620185340170002
350.7085	21269.9599023734	0.675482745885506	0.153301430159589	4.40623903627199	1.05180889631355e-05	0.044239082178948	NA	NA	NA	NA	NA	NA	NA	NA	NA	NA	NA	NA	NA	NA	NA	NA	2	2	4	4	0.577087209493463
238.0714	26855.1151444362	0.732492925691595	0.166243104945802	4.40615522628984	1.05221572804226e-05	0.0442561935214573	NA	NA	NA	NA	NA	NA	NA	NA	NA	NA	NA	NA	NA	NA	NA	NA	2	2	2	4	0.622334265102095
290.5238	39759.1976704609	0.700121008362822	0.158948830619209	4.40469430089795	1.05933155989793e-05	0.0445554854093069	NA	NA	NA	NA	NA	NA	NA	NA	NA	NA	NA	NA	NA	NA	NA	NA	2	2	4	4	0.597437989135547
386.1658	19276.0479336619	0.555303633545545	0.126618322656613	4.38564989564361	1.15639991206052e-05	0.0486381803012653	NA	NA	NA	NA	NA	NA	NA	NA	NA	NA	NA	NA	NA	NA	NA	NA	2	2	0	4	0.495912124349014
219.1368	53997.1543177848	-0.645812673886717	0.147295951795202	-4.38445636839121	1.16275784115035e-05	0.0489055947987835	NA	NA	NA	NA	NA	NA	NA	NA	NA	NA	NA	NA	NA	NA	NA	NA	2	2	4	4	-0.723072425768587
451.1062	34533.220439995	0.588293593554689	0.134286086857111	4.38089758457756	1.18191418326484e-05	0.049711310548119	NA	NA	NA	NA	NA	NA	NA	NA	NA	NA	NA	NA	NA	NA	NA	NA	2	2	4	4	0.512679163693887
224.1135	300283.286026219	0.782949692956433	0.178721193117526	4.38084414779824	1.18220410720156e-05	0.0497235047488975	NA	NA	NA	NA	NA	NA	NA	NA	NA	NA	NA	NA	NA	NA	NA	NA	0	2	4	4	0.649809138698286
401.2395	16395.5317151	-1.02239346977202	0.234037150880623	-4.36850929831016	1.25097492025129e-05	0.0526160051457691	NA	NA	NA	NA	NA	NA	NA	NA	NA	NA	NA	NA	NA	NA	NA	NA	2	2	4	4	-0.963421496336722
460.1051	10173.4297648532	1.8459041301905	0.423176478560328	4.36201968613751	1.28867271219182e-05	0.0542015742747878	NA	NA	NA	NA	NA	NA	NA	NA	NA	NA	NA	NA	NA	NA	NA	NA	0	2	4	4	1.0926490503505
302.1213	162196.771693066	0.435712270453069	0.100290683438179	4.34449398005797	1.39597071393087e-05	0.0587145282279322	NA	NA	NA	NA	NA	NA	NA	NA	NA	NA	NA	NA	NA	NA	NA	NA	2	2	0	4	0.412090200632675
147.0848	14192.9996332571	0.233655808237227	0.0538700738544004	4.33739535736947	1.44181140033017e-05	0.0606425874978869	NA	NA	NA	NA	NA	NA	NA	NA	NA	NA	NA	NA	NA	NA	NA	NA	2	2	1	4	0.23271034646125
215.1397	244148.874708939	-0.545120356525802	0.125789440848881	-4.33359392367989	1.46694652409775e-05	0.0616997708035514	NA	NA	NA	NA	NA	NA	NA	NA	NA	NA	NA	NA	NA	NA	NA	NA	0	2	4	4	-0.639630765772424
284.122	23687.5036086501	-0.547142127433746	0.12629173674708	-4.33236680028788	1.47514910249517e-05	0.062044771250947	NA	NA	NA	NA	NA	NA	NA	NA	NA	NA	NA	NA	NA	NA	NA	NA	1	2	4	4	-0.641080743775568
360.1919	10616.0930369974	-0.514828139454213	0.118836753147425	-4.33222993576351	1.47606666537802e-05	0.0620833639457997	NA	NA	NA	NA	NA	NA	NA	NA	NA	NA	NA	NA	NA	NA	NA	NA	2	2	4	4	-0.608061613812569
229.1188	29658.6793891619	-0.317893807591808	0.0734104906210305	-4.33035939281325	1.48866177613585e-05	0.062613114304274	NA	NA	NA	NA	NA	NA	NA	NA	NA	NA	NA	NA	NA	NA	NA	NA	2	2	0	4	-0.40502818353804
331.1978	17590.2519770469	-0.463285615121739	0.107134980886349	-4.32431696247933	1.53005178544291e-05	0.0643539780957286	NA	NA	NA	NA	NA	NA	NA	NA	NA	NA	NA	NA	NA	NA	NA	NA	2	2	4	4	-0.555593840219284
133.0991	11144.6916184574	-0.561360077509639	0.130126740496869	-4.31394865779448	1.60364203967305e-05	0.0674491841886483	NA	NA	NA	NA	NA	NA	NA	NA	NA	NA	NA	NA	NA	NA	NA	NA	1	2	4	4	-0.658587322732268
373.2082	20544.4522450686	-0.921563937914625	0.214624038731546	-4.29385237255424	1.75599259169684e-05	0.0738570484067692	NA	NA	NA	NA	NA	NA	NA	NA	NA	NA	NA	NA	NA	NA	NA	NA	1	2	2	4	-0.919269015519466
162.0554	10441.6179519621	-0.499859892215978	0.116536938456224	-4.28928285604266	1.79250968187238e-05	0.0753929572195523	NA	NA	NA	NA	NA	NA	NA	NA	NA	NA	NA	NA	NA	NA	NA	NA	0	2	3	4	-0.591096106114842
158.0817	778727.624794591	-0.359233645890815	0.0838169996606128	-4.2859282406362	1.81977726935634e-05	0.0765398319491275	NA	NA	NA	NA	NA	NA	NA	NA	NA	NA	NA	NA	NA	NA	NA	NA	2	2	4	4	-0.441200085914421
387.0175	26505.4413395495	1.20880026034511	0.282128099879721	4.2845794547245	1.83085171236625e-05	0.0770056230221247	NA	NA	NA	NA	NA	NA	NA	NA	NA	NA	NA	NA	NA	NA	NA	NA	2	2	1	4	0.83844846939133
407.2289	212247.168372185	-0.925076356352959	0.215979561466686	-4.28316619438848	1.8425243997136e-05	0.0774965762519539	NA	NA	NA	NA	NA	NA	NA	NA	NA	NA	NA	NA	NA	NA	NA	NA	2	2	4	4	-0.921975792302315
281.1134	90709.6765874321	-0.609929629633939	0.142511485688945	-4.27986296462596	1.87008422620085e-05	0.0786557425540076	NA	NA	NA	NA	NA	NA	NA	NA	NA	NA	NA	NA	NA	NA	NA	NA	1	2	3	4	-0.697232879560625
240.1346	29050.3570126069	-0.601865040532348	0.140643590367469	-4.27936345310735	1.87428582476212e-05	0.0788324617894948	NA	NA	NA	NA	NA	NA	NA	NA	NA	NA	NA	NA	NA	NA	NA	NA	0	2	4	4	-0.690470910026967
485.084	15822.595170705	-0.945802347389971	0.221787233925843	-4.26445801522648	2.00388018014784e-05	0.0842832003770182	NA	NA	NA	NA	NA	NA	NA	NA	NA	NA	NA	NA	NA	NA	NA	NA	2	2	4	4	-0.931047594516689
307.1026	41380.0268783938	0.957969465132605	0.225112628366252	4.2555118834738	2.08571285742529e-05	0.0877250827833078	NA	NA	NA	NA	NA	NA	NA	NA	NA	NA	NA	NA	NA	NA	NA	NA	2	2	4	4	0.73230786526867
490.2502	16358.3551708977	-0.629244613083102	0.147936855537072	-4.25346754058469	2.104854613822e-05	0.0885301850573534	NA	NA	NA	NA	NA	NA	NA	NA	NA	NA	NA	NA	NA	NA	NA	NA	2	2	4	4	-0.709333647147123
377.2663	16571.8091735309	-3.41891944774367	0.804629320134229	-4.24906147736864	2.14668004500482e-05	0.0902893626929026	NA	NA	NA	NA	NA	NA	NA	NA	NA	NA	NA	NA	NA	NA	NA	NA	0	2	4	4	-2.19593163680342
387.046	27744.2234096519	1.1637257196567	0.274006546552933	4.24707268602389	2.16581711030274e-05	0.0910942676593331	NA	NA	NA	NA	NA	NA	NA	NA	NA	NA	NA	NA	NA	NA	NA	NA	2	2	4	4	0.816820968394233
294.1452	48414.2250854368	-0.576225140629354	0.135676324939912	-4.24705740581159	2.16596477025911e-05	0.0911004782370983	NA	NA	NA	NA	NA	NA	NA	NA	NA	NA	NA	NA	NA	NA	NA	NA	0	2	3	4	-0.66815466486895
126.0552	180255.311361711	0.809273386050232	0.190732327325004	4.24297966370036	2.20571430575257e-05	0.092772343699953	NA	NA	NA	NA	NA	NA	NA	NA	NA	NA	NA	NA	NA	NA	NA	NA	0	2	4	4	0.657853875336932
288.1081	26024.4519691582	0.738790319831685	0.174246263374927	4.23992059010199	2.23598873000248e-05	0.0940456859839043	NA	NA	NA	NA	NA	NA	NA	NA	NA	NA	NA	NA	NA	NA	NA	NA	2	2	0	4	0.62951823142016
362.1922	14263.6329165713	-0.643770015015125	0.152170177848613	-4.23059251238822	2.33076560566921e-05	0.0980320013744469	NA	NA	NA	NA	NA	NA	NA	NA	NA	NA	NA	NA	NA	NA	NA	NA	2	2	4	4	-0.720007639097285
423.1733	13227.5844522711	-0.706510630441783	0.167055190433972	-4.22920490292117	2.34518676300518e-05	0.0986385552519977	NA	NA	NA	NA	NA	NA	NA	NA	NA	NA	NA	NA	NA	NA	NA	NA	2	2	4	4	-0.773076784733983
228.1233	14694.0750302698	-0.341320165455589	0.0807554166707373	-4.2265915962919	2.37257718628581e-05	0.099790596455181	NA	NA	NA	NA	NA	NA	NA	NA	NA	NA	NA	NA	NA	NA	NA	NA	0	2	2	4	-0.422399149564747
459.2084	17941.2019393081	-0.480240824863084	0.113655894619889	-4.22539302927668	2.38524109731212e-05	0.100323240552948	NA	NA	NA	NA	NA	NA	NA	NA	NA	NA	NA	NA	NA	NA	NA	NA	2	2	3	4	-0.573602716428745
363.2255	11888.4625095683	-3.05678854564967	0.724321669917658	-4.22020860703666	2.440763577897e-05	0.102658516086348	NA	NA	NA	NA	NA	NA	NA	NA	NA	NA	NA	NA	NA	NA	NA	NA	2	2	4	4	-1.97835813128916
133.032	30350.9558533538	-0.523877714287152	0.124335596381029	-4.21341699026978	2.51536057838965e-05	0.105796065927069	NA	NA	NA	NA	NA	NA	NA	NA	NA	NA	NA	NA	NA	NA	NA	NA	2	2	4	4	-0.615896053241962
314.096	13168.9934881788	-0.252958289881633	0.06007550856835	-4.2106724671974	2.54611661488874e-05	0.10708966482222	NA	NA	NA	NA	NA	NA	NA	NA	NA	NA	NA	NA	NA	NA	NA	NA	2	2	4	4	-0.333568346602923
327.2273	11480.3187425472	-0.496579596176479	0.117935785534637	-4.21059302675046	2.54701215561362e-05	0.107127331265109	NA	NA	NA	NA	NA	NA	NA	NA	NA	NA	NA	NA	NA	NA	NA	NA	2	2	4	4	-0.588987429696297
393.2402	14614.2254601277	-2.97569353750638	0.706752773330262	-4.21037405128916	2.5494822410144e-05	0.107231223057066	NA	NA	NA	NA	NA	NA	NA	NA	NA	NA	NA	NA	NA	NA	NA	NA	2	2	4	4	-1.93051523959802
200.1033	133827.942142053	-0.600698362859268	0.142791784522385	-4.206813192149	2.58997060616538e-05	0.108934163695316	NA	NA	NA	NA	NA	NA	NA	NA	NA	NA	NA	NA	NA	NA	NA	NA	2	2	4	4	-0.687475712813691
349.1107	10266.4969586749	0.482391426850506	0.114923566617725	4.19749787661138	2.69880187069432e-05	0.113511606681403	NA	NA	NA	NA	NA	NA	NA	NA	NA	NA	NA	NA	NA	NA	NA	NA	2	2	2	4	0.444457261035078
375.2239	54215.8290444424	-0.448481990070915	0.106886414332886	-4.19587459145338	2.71820627825227e-05	0.11432775606329	NA	NA	NA	NA	NA	NA	NA	NA	NA	NA	NA	NA	NA	NA	NA	NA	0	2	4	4	-0.539128832813284
337.172	1637642.55513447	0.217006309946492	0.0517511194856448	4.19326793513496	2.74964351471468e-05	0.115650006228899	NA	NA	NA	NA	NA	NA	NA	NA	NA	NA	NA	NA	NA	NA	NA	NA	2	2	4	4	0.209711417330695
311.1796	18849.031521028	-1.21532144783875	0.289845609111593	-4.19299589034256	2.75294432505611e-05	0.11578883831186	NA	NA	NA	NA	NA	NA	NA	NA	NA	NA	NA	NA	NA	NA	NA	NA	2	2	4	4	-1.05378083140142
435.1969	67853.1358915857	-0.551224411254546	0.131568846047741	-4.18962716336762	2.79413165606091e-05	0.117521177453922	NA	NA	NA	NA	NA	NA	NA	NA	NA	NA	NA	NA	NA	NA	NA	NA	2	2	4	4	-0.645438794631316
338.169	16401.5069887262	0.182905444213735	0.0436690935328441	4.18844151358831	2.80876674062602e-05	0.11813672911073	NA	NA	NA	NA	NA	NA	NA	NA	NA	NA	NA	NA	NA	NA	NA	NA	2	2	4	4	0.170020753723014
269.1112	31642.9059856262	-0.339882136687812	0.0811664955426182	-4.18746841804141	2.82083258115844e-05	0.118644218363524	NA	NA	NA	NA	NA	NA	NA	NA	NA	NA	NA	NA	NA	NA	NA	NA	2	2	4	4	-0.420462832275123
331.0622	62726.8032893207	0.626835577595635	0.149775071306151	4.18517963055639	2.84940681782379e-05	0.119846050757669	NA	NA	NA	NA	NA	NA	NA	NA	NA	NA	NA	NA	NA	NA	NA	NA	2	2	4	4	0.541862751071508
362.1752	9942.29544970041	-0.501107108174722	0.119853049541768	-4.18101258241317	2.90213802447069e-05	0.122063925309237	NA	NA	NA	NA	NA	NA	NA	NA	NA	NA	NA	NA	NA	NA	NA	NA	0	2	4	4	-0.593911771040073
199.1192	40744.8553665064	-0.627628281843722	0.150359899075688	-4.17417333811715	2.99069994272772e-05	0.125788839591128	NA	NA	NA	NA	NA	NA	NA	NA	NA	NA	NA	NA	NA	NA	NA	NA	2	2	4	4	-0.70781539531588
409.0369	22697.116921027	2.57915961213261	0.618362998350715	4.17094751628361	3.0333572554457e-05	0.127583006164046	NA	NA	NA	NA	NA	NA	NA	NA	NA	NA	NA	NA	NA	NA	NA	NA	2	2	4	4	1.37849376238014
384.1971	16982.7755590636	-3.43284366416162	0.826829563134285	-4.15181534045377	3.29848367792687e-05	0.138734223493604	NA	NA	NA	NA	NA	NA	NA	NA	NA	NA	NA	NA	NA	NA	NA	NA	2	2	4	4	-2.20929130852178
594.2971	15409.1461070649	-0.578152605017254	0.139359994813503	-4.14862676904489	3.34475611933813e-05	0.140680442379362	NA	NA	NA	NA	NA	NA	NA	NA	NA	NA	NA	NA	NA	NA	NA	NA	2	2	4	4	-0.668893142494194
302.1501	44083.5810327645	-0.660487413281169	0.159217441178834	-4.14833581290447	3.34900902704504e-05	0.140859319677514	NA	NA	NA	NA	NA	NA	NA	NA	NA	NA	NA	NA	NA	NA	NA	NA	2	2	4	4	-0.739275624311436
254.1238	16392.0433575552	0.657559977070716	0.15860635081597	4.14586158554067	3.38538296778911e-05	0.14238920762521	NA	NA	NA	NA	NA	NA	NA	NA	NA	NA	NA	NA	NA	NA	NA	NA	2	2	4	4	0.567348097750091
434.1878	15283.4642996107	-0.518110583070645	0.125623750730561	-4.12430436169585	3.71856906493165e-05	0.156403014871025	NA	NA	NA	NA	NA	NA	NA	NA	NA	NA	NA	NA	NA	NA	NA	NA	2	2	4	4	-0.612330286368245
208.082	20585.7410880945	0.770627280648081	0.186922588913254	4.12270814955227	3.74443992660396e-05	0.157491143312962	NA	NA	NA	NA	NA	NA	NA	NA	NA	NA	NA	NA	NA	NA	NA	NA	2	2	4	4	0.640355586485633
216.0978	20668.1422580941	4.03071271434227	0.978873595865878	4.1177050145855	3.8266406699158e-05	0.160948506576658	NA	NA	NA	NA	NA	NA	NA	NA	Nigrifactin	1	C12H17N	[M+(41K)]+	175.136099	216.0973754	1.84407607566271	C10162	2	2	4	4	1.77625655607404
196.8782	75998.5048832708	1.50755862682647	0.366438082413778	4.11408829807201	3.88712635527003e-05	0.163492534502657	NA	NA	NA	NA	NA	NA	NA	NA	NA	NA	NA	NA	NA	NA	NA	NA	2	2	4	4	0.96060717396728
203.0511	76237.2042299248	0.478123502574463	0.116387963269577	4.10801503130556	3.99074137496292e-05	0.16785058223094	NA	NA	NA	NA	NA	NA	NA	NA	NA	NA	NA	NA	NA	NA	NA	NA	1	2	4	4	0.440549213311231
342.0352	12101.8749672263	1.93198965773836	0.470898916962408	4.10276938031817	4.08234117217797e-05	0.171703269701806	NA	NA	NA	NA	NA	NA	NA	NA	NA	NA	NA	NA	NA	NA	NA	NA	0	2	4	4	1.13212047036671
252.1082	254716.344676204	0.532149718474186	0.129767865833541	4.10078192359885	4.11756457653415e-05	0.173184766089026	NA	NA	NA	NA	NA	NA	NA	NA	NA	NA	NA	NA	NA	NA	NA	NA	0	2	3	4	0.477958830512469
260.1132	37804.5043193916	0.50879850793696	0.124442252826968	4.08863144453374	4.33925641019001e-05	0.182509124612592	NA	NA	NA	NA	NA	NA	NA	NA	NA	NA	NA	NA	NA	NA	NA	NA	2	2	2	4	0.459501842415938
250.0747	40739.5437283147	0.612160976475976	0.149825448173454	4.0858277678387	4.39199502892976e-05	0.184727310916786	NA	NA	NA	NA	NA	NA	NA	NA	NA	NA	NA	NA	NA	NA	NA	NA	2	2	4	4	0.529591595401114
166.0978	21454.8000806678	-0.259687152784053	0.0636012398120881	-4.08305173847723	4.44481221961467e-05	0.186948801956993	NA	NA	NA	NA	NA	NA	NA	NA	NA	NA	NA	NA	NA	NA	NA	NA	2	2	0	4	-0.342322577663711
466.9807	8306.76726092649	1.81197602498102	0.443943118284104	4.0815499787102	4.47363548920623e-05	0.188161108676014	NA	NA	NA	NA	NA	NA	NA	NA	NA	NA	NA	NA	NA	NA	NA	NA	2	2	4	4	1.07669554251368
378.1872	15113.3954312192	-0.636270651395424	0.155974633731055	-4.0793213369075	4.51673674421367e-05	0.189973947461627	NA	NA	NA	NA	NA	NA	NA	NA	NA	NA	NA	NA	NA	NA	NA	NA	2	2	4	4	-0.715423093589488
412.7669	18099.9576661487	0.666999740870942	0.163597775822764	4.07707095965378	4.56065777951202e-05	0.191821266206275	NA	NA	NA	NA	NA	NA	NA	NA	NA	NA	NA	NA	NA	NA	NA	NA	2	2	4	4	0.574995675657246
458.2244	8362.42320422829	-0.770641373877411	0.189064871014251	-4.07606854590837	4.58035219521292e-05	0.192649613330655	NA	NA	NA	NA	NA	NA	NA	NA	NA	NA	NA	NA	NA	NA	NA	NA	2	2	3	4	-0.821777761289421
256.082	48726.1850994048	0.618494493521699	0.151800092274992	4.07440130142523	4.6132872745845e-05	0.194034862769024	NA	NA	NA	NA	NA	NA	NA	NA	NA	NA	NA	NA	NA	NA	NA	NA	0	2	4	4	0.53708103642873
332.1455	47505.1718542995	-0.351528860990493	0.0865001323616922	-4.06391124952974	4.82571810207063e-05	0.202969703373091	NA	NA	NA	NA	NA	NA	NA	NA	NA	NA	NA	NA	NA	NA	NA	NA	2	2	2	4	-0.434050686240946
261.1448	93290.4435832435	-0.866116553849051	0.213181394936899	-4.06281492859833	4.84844695243363e-05	0.203925678819359	NA	NA	NA	NA	NA	NA	NA	NA	NA	NA	NA	NA	NA	NA	NA	NA	2	2	4	4	-0.886421878679264
330.0879	145854.209781464	0.6901753250136	0.170062758235214	4.05835664536864	4.94192552489836e-05	0.207857387577225	NA	NA	NA	NA	NA	NA	NA	NA	NA	NA	NA	NA	NA	NA	NA	NA	2	2	4	4	0.58688136897451
322.0359	21771.0152409015	2.48564047041322	0.614248619940816	4.04663582419235	5.19589812113294e-05	0.218539474974852	NA	NA	NA	NA	NA	NA	NA	NA	NA	NA	NA	NA	NA	NA	NA	NA	2	2	4	4	1.34564243472425
426.1983	9207.14466215468	-0.69636803525058	0.172419477322498	-4.03880145134692	5.3725016352458e-05	0.225967418778438	NA	NA	NA	NA	NA	NA	NA	NA	NA	NA	NA	NA	NA	NA	NA	NA	2	2	4	4	-0.76751476185141
369.1867	12633.2957654986	-3.10854364229902	0.770333881080404	-4.035319903026	5.45279520158861e-05	0.229344566178817	NA	NA	NA	NA	NA	NA	NA	NA	NA	NA	NA	NA	NA	NA	NA	NA	2	2	4	4	-2.01746233808851
285.1195	14537.7024536876	-0.584663998963177	0.144899939067747	-4.03494992975686	5.46139426061059e-05	0.229706242601281	NA	NA	NA	NA	NA	NA	NA	NA	NA	NA	NA	NA	NA	NA	NA	NA	2	2	4	4	-0.675555956516363
180.0635	18546.0627589887	0.387710084644696	0.0963953548847471	4.02208265230469	5.7685807042074e-05	0.242626504418963	NA	NA	NA	NA	NA	NA	NA	NA	NA	NA	NA	NA	NA	NA	NA	NA	2	2	4	4	0.369378745860831
259.1292	173618.559472313	0.705181282816238	0.175500928180134	4.01810571675406	5.86678765922097e-05	0.246757088946834	NA	NA	NA	NA	NA	NA	NA	NA	NA	NA	NA	NA	NA	NA	NA	NA	2	2	4	4	0.600971651611865
329.0846	1463113.24619773	0.580487108597336	0.144481183272976	4.01773501190527	5.87602212794224e-05	0.247145490701251	NA	NA	NA	NA	NA	NA	NA	NA	NA	NA	NA	NA	NA	NA	NA	NA	0	2	2	4	0.507970049401924
293.0636	46683.772028845	0.653265430819613	0.162641543494869	4.01659635528621	5.90447286389647e-05	0.248342128655486	NA	NA	NA	NA	NA	NA	NA	NA	NA	NA	NA	NA	NA	NA	NA	NA	2	2	0	4	0.561807016076742
398.2033	17690.3392412166	-0.490898273625374	0.122233850217907	-4.01605834022446	5.9179611672179e-05	0.248909446693185	NA	NA	NA	NA	NA	NA	NA	NA	NA	NA	NA	NA	NA	NA	NA	NA	2	2	1	4	-0.58057872351515
297.1446	72281.2526176777	-0.521020935693258	0.129767291031553	-4.01504055106284	5.94355749451459e-05	0.249986028219284	NA	NA	NA	NA	NA	NA	NA	NA	NA	NA	NA	NA	NA	NA	NA	NA	2	2	4	4	-0.613755656445429
417.138	8377.89268734473	-0.646604368696803	0.161113544248707	-4.0133458159089	5.98641106389966e-05	0.25178844934762	NA	NA	NA	NA	NA	NA	NA	NA	NA	NA	NA	NA	NA	NA	NA	NA	2	2	4	4	-0.723839683699104
261.0936	21533.7362210728	0.58894314922851	0.146758673515948	4.01300403662011	5.99508877318637e-05	0.252153433800219	NA	NA	NA	NA	NA	NA	NA	NA	NA	NA	NA	NA	NA	NA	NA	NA	2	2	4	4	0.51335282091302
479.2542	9430.80984571328	-2.10599530963536	0.525342059571397	-4.00880773063087	6.10260768869015e-05	0.256675679386308	NA	NA	NA	NA	NA	NA	NA	NA	NA	NA	NA	NA	NA	NA	NA	NA	0	2	4	4	-1.40335407688362
425.3234	16934.7553366316	-0.285622528045999	0.0714171005389964	-3.99935765930512	6.3514633918357e-05	0.267142550260609	NA	NA	NA	NA	NA	NA	NA	NA	NA	NA	NA	NA	NA	NA	NA	NA	0	2	2	4	-0.371276283487473
274.1765	23445.9883414475	-0.770920148531634	0.192844534982668	-3.997625074524	6.39811856283738e-05	0.26910486675294	NA	NA	NA	NA	NA	NA	NA	NA	NA	NA	NA	NA	NA	NA	NA	NA	2	2	4	4	-0.82260585670266
338.1755	162029.394169332	0.222794721527941	0.0557646762567194	3.99526611617503	6.46216247844508e-05	0.2717985538434	NA	NA	NA	NA	NA	NA	NA	NA	NA	NA	NA	NA	NA	NA	NA	NA	2	2	4	4	0.218776020441129
471.2181	1082780.49751692	-0.67246597660542	0.168346869800112	-3.9945261673346	6.48237621967736e-05	0.27264874379963	NA	NA	NA	NA	NA	NA	NA	NA	NA	NA	NA	NA	NA	NA	NA	NA	2	2	4	4	-0.749404046668962
190.1077	70584.7034228987	0.522023526075619	0.130781514515962	3.99156966493079	6.56374003737967e-05	0.276070905972189	NA	NA	NA	NA	NA	NA	NA	NA	NA	NA	NA	NA	NA	NA	NA	NA	2	2	4	4	0.466075343342999
468.0276	8469.45353175425	1.74961017105532	0.439956508558336	3.97677983396246	6.98547847182781e-05	0.293809224525078	NA	NA	NA	NA	NA	NA	NA	NA	NA	NA	NA	NA	NA	NA	NA	NA	2	2	4	4	1.05893991936558
338.1187	14371.8333276744	0.65075236528082	0.163791868661786	3.97304439223756	7.09598180019397e-05	0.298456994516158	NA	NA	NA	NA	NA	NA	NA	NA	NA	NA	NA	NA	NA	NA	NA	NA	0	2	2	4	0.558352589915591
310.1758	166054.301546615	-1.28094240917321	0.322643515140577	-3.97014769881582	7.18280914375787e-05	0.302108952586456	NA	NA	NA	NA	NA	NA	NA	NA	NA	NA	NA	NA	NA	NA	NA	NA	0	2	2	4	-1.07986426785045
202.0842	49926.9920470048	0.449182147210025	0.11323352992108	3.96686518139187	7.2824158691884e-05	0.306298411458064	NA	NA	NA	NA	NA	NA	NA	NA	NA	NA	NA	NA	NA	NA	NA	NA	2	2	4	4	0.424983373228657
557.39	11704.311468487	-2.97355223838263	0.752088176503516	-3.95372820804973	7.6942807725806e-05	0.32362144929474	NA	NA	NA	NA	NA	NA	NA	NA	NA	NA	NA	NA	NA	NA	NA	NA	2	2	4	4	-1.92295676090455
286.0689	15188.2803517807	0.609739058319811	0.154269829512759	3.95241934372776	7.73650097551458e-05	0.325397231030143	NA	NA	NA	NA	NA	NA	NA	NA	NA	NA	NA	NA	NA	NA	NA	NA	2	2	1	4	0.527554183206666
376.1868	15414.3344983743	-0.592154157325185	0.1501392903104	-3.94403194594138	8.01229776316204e-05	0.336997243918595	NA	NA	NA	NA	NA	NA	NA	NA	NA	NA	NA	NA	NA	NA	NA	NA	0	2	2	4	-0.681503731034287
417.1868	52792.8020158092	-0.676410363811281	0.171520034806074	-3.94362305590744	8.02597779870588e-05	0.337572626213569	NA	NA	NA	NA	NA	NA	NA	NA	NA	NA	NA	NA	NA	NA	NA	NA	2	2	4	4	-0.754104695716468
231.098	52513.554108263	-0.749461671237473	0.190214441753092	-3.9400881674921	8.14516681235002e-05	0.342585716127442	NA	NA	NA	NA	NA	NA	NA	NA	NA	NA	NA	NA	NA	NA	NA	NA	2	2	0	4	-0.806967067718424
453.0189	4577.91448642992	-1.8377626185197	0.466750828437802	-3.93735266559809	8.23854841056242e-05	0.346513346148255	NA	NA	NA	NA	NA	NA	NA	NA	NA	NA	NA	NA	NA	NA	NA	NA	0	2	3	4	-1.29345651905355
402.1653	16037.3454048471	-2.42653954977966	0.618449201949534	-3.92358748645887	8.72400643408963e-05	0.36693171061781	NA	NA	NA	NA	NA	NA	NA	NA	NA	NA	NA	NA	NA	NA	NA	NA	2	2	3	4	-1.5450176586612
483.2713	4616.76342149231	-1.81574529070924	0.463283899404576	-3.91929288508165	8.88091407162155e-05	0.373531245852402	NA	NA	NA	NA	NA	NA	NA	NA	NA	NA	NA	NA	NA	NA	NA	NA	2	2	1	4	-1.28666997635301
217.1284	572063.453760291	-0.830076608396192	0.212444066649142	-3.90727131846469	9.3344317054286e-05	0.392606197530327	NA	NA	NA	NA	NA	NA	NA	NA	NA	NA	NA	NA	NA	NA	NA	NA	2	2	4	4	-0.861330973394426
105.1107	329742.524549706	0.787292219588787	0.201543730107267	3.90630965880093	9.37164008637261e-05	0.394171182032832	NA	NA	NA	NA	NA	NA	NA	NA	NA	NA	NA	NA	NA	NA	NA	NA	2	2	4	4	0.650538735294489
174.1605	35266.8648821968	0.406367656076613	0.104032086942176	3.90617614258265	9.37681713432307e-05	0.394388928669628	NA	NA	NA	NA	NA	NA	NA	NA	NA	NA	NA	NA	NA	NA	NA	NA	2	2	4	4	0.387778590593079
320.1243	24767.8949410087	-0.575626985398238	0.147371825213255	-3.90595003193641	9.3855906614588e-05	0.394757943220957	NA	NA	NA	NA	NA	NA	NA	NA	NA	NA	NA	NA	NA	NA	NA	NA	2	2	4	4	-0.667416551441675
288.1808	12112.9131692118	-0.216065321993842	0.0554122235665584	-3.89923572971793	9.64967939440496e-05	0.405865515328673	NA	NA	NA	NA	NA	NA	NA	NA	NA	NA	NA	NA	NA	NA	NA	NA	2	2	4	4	-0.284624102605795
310.1711	14390.0782293826	3.48899510485565	0.896123228510579	3.89343228012805	9.88358021272109e-05	0.415703383747049	NA	NA	NA	NA	NA	NA	NA	NA	NA	NA	NA	NA	NA	NA	NA	NA	2	2	4	4	1.65079371806404
316.1369	376226.543622115	0.522198664284709	0.134141595870177	3.89289139507552	9.90565047806606e-05	0.416631659107459	NA	NA	NA	NA	NA	NA	NA	NA	NA	NA	NA	NA	NA	NA	NA	NA	2	2	4	4	0.466733797770547
198.0876	37973.2284589311	-0.291684390802607	0.075016391474398	-3.88827541647554	0.000100959027497743	0.424633669655505	NA	NA	NA	NA	NA	NA	NA	NA	NA	NA	NA	NA	NA	NA	NA	NA	2	2	4	4	-0.375075380822912
86.0968	725989.835283063	-0.4464960491793	0.114875627840535	-3.88677787945678	0.000101583626954942	0.427260734972484	NA	NA	NA	NA	NA	NA	NA	NA	NA	NA	NA	NA	NA	NA	NA	NA	0	2	2	4	-0.53708103642873
451.2647	7336.73724081795	-0.860847087209827	0.221668066397438	-3.88349617155218	0.000102965153924227	0.433071437405298	NA	NA	NA	NA	NA	NA	NA	NA	NA	NA	NA	NA	NA	NA	NA	NA	2	2	4	4	-0.880314768500468
132.1037	11601.9950997482	-0.439022574994598	0.113075693844726	-3.88255477430417	0.000103364722833908	0.434752024239416	NA	NA	NA	NA	NA	NA	NA	NA	NA	NA	NA	NA	NA	NA	NA	NA	2	2	4	4	-0.52687553258042
268.1376	17244.999735208	-0.269194484241888	0.0694073727873055	-3.87847102449502	0.000105115043748922	0.442113874007964	NA	NA	NA	NA	NA	NA	NA	NA	NA	NA	NA	NA	NA	NA	NA	NA	2	2	2	4	-0.352359682917376
227.0685	28376.7077758223	-0.782366966803186	0.201813128595531	-3.87669014522432	0.000105887065464554	0.445360997343914	NA	NA	NA	NA	NA	NA	NA	NA	NA	NA	NA	NA	NA	NA	NA	NA	2	2	4	4	-0.827586330310094
397.2714	32208.5809368374	-1.04401219104538	0.269420564310086	-3.87502785364145	0.000106612504073668	0.448412192133847	NA	NA	NA	NA	NA	NA	NA	NA	NA	NA	NA	NA	NA	NA	NA	NA	1	2	4	4	-0.973806632417343
408.2334	49699.9672372557	-0.434257890704938	0.112169660271356	-3.87143804888418	0.000108195157010773	0.455068830387313	NA	NA	NA	NA	NA	NA	NA	NA	NA	NA	NA	NA	NA	NA	NA	NA	2	2	4	4	-0.520102288154746
289.0686	17200.8372929354	-0.777080541792437	0.200757142392035	-3.87074916754378	0.000108501391274639	0.456356851701134	NA	NA	NA	NA	NA	NA	NA	NA	NA	NA	NA	NA	NA	NA	NA	NA	1	2	4	4	-0.825093535186465
492.2299	11532.5538580185	-0.61253920268061	0.158494469221991	-3.86473550583441	0.000111209643256889	0.467747759538477	NA	NA	NA	NA	NA	NA	NA	NA	NA	NA	NA	NA	NA	NA	NA	NA	0	2	2	4	-0.698739867814908
289.1395	14369.7627206728	0.563354939478005	0.145800872490074	3.86386535180959	0.000111606758172909	0.469418024875255	NA	NA	NA	NA	NA	NA	NA	NA	NA	NA	NA	NA	NA	NA	NA	NA	0	2	4	4	0.501262198517655
427.1396	14203.1181061687	3.46928239679279	0.900970709165509	3.85060508793464	0.000117826358916461	0.495577665602636	NA	NA	NA	NA	NA	NA	NA	NA	NA	NA	NA	NA	NA	NA	NA	NA	2	2	4	4	1.64619725201429
182.037	56421.1698579121	-0.588055058647095	0.152861369753979	-3.84698278965792	0.000119581365825956	0.502959224663969	NA	NA	NA	NA	NA	NA	NA	NA	NA	NA	NA	NA	NA	NA	NA	NA	1	2	4	4	-0.676298118390748
410.1405	7420.80547944132	-0.279719594319368	0.0728418259125262	-3.84009586271596	0.000122986276947407	0.517280280840795	NA	NA	NA	NA	NA	NA	NA	NA	NA	NA	NA	NA	NA	NA	NA	NA	2	2	4	4	-0.364325119684215
435.2813	36128.0050086047	0.615655249286228	0.160425882192246	3.83763044262682	0.000124227248356597	0.522499806587849	NA	NA	NA	NA	NA	NA	NA	NA	NA	NA	NA	NA	NA	NA	NA	NA	1	2	2	4	0.531631208333021
449.2395	6308.4978518334	-1.99076872705998	0.518750087804323	-3.83762581224066	0.000124229590132028	0.522509656095309	NA	NA	NA	NA	NA	NA	NA	NA	NA	NA	NA	NA	NA	NA	NA	NA	2	2	4	4	-1.3500367901056
274.9545	41067.5017787586	1.20550543637122	0.316517749441415	3.80865034740919	0.000139727377091674	0.587693348047582	NA	NA	NA	NA	NA	NA	NA	NA	NA	NA	NA	NA	NA	NA	NA	NA	2	2	4	4	0.833422956825359
472.2214	196390.937209269	-0.750145188129475	0.197179142445436	-3.80438406834565	0.000142157470176801	0.597914319563624	NA	NA	NA	NA	NA	NA	NA	NA	NA	NA	NA	NA	NA	NA	NA	NA	1	2	4	4	-0.807785226819496
326.1325	29810.4143101763	-0.44258809660834	0.116419517282299	-3.80166579401916	0.000143726513362688	0.604513715203466	NA	NA	NA	NA	NA	NA	NA	NA	NA	NA	NA	NA	NA	NA	NA	NA	2	2	2	4	-0.530271221198725
153.1027	42996.6973422895	0.585787974778293	0.154171734055341	3.79958089183858	0.000144940997492804	0.609621835454732	NA	NA	NA	NA	NA	NA	NA	NA	NA	NA	NA	NA	NA	NA	NA	NA	2	2	4	4	0.511332546532017
409.208	12200.7454464142	-0.557745775854673	0.147085118213519	-3.79199325281167	0.00014944297533135	0.628557154243656	NA	NA	NA	NA	NA	NA	NA	NA	NA	NA	NA	NA	NA	NA	NA	NA	2	2	4	4	-0.654191929474816
326.1712	19266.2345975011	-0.437324968265038	0.115329756547439	-3.79195258324465	0.000149467456757052	0.628660123120162	NA	NA	NA	NA	NA	NA	NA	NA	NA	NA	NA	NA	NA	NA	NA	NA	0	2	4	4	-0.524163350972766
606.2768	12504.6461041148	3.27667066925992	0.865865530976453	3.78427198223812	0.00015415916715534	0.64839345705536	NA	NA	NA	NA	NA	NA	NA	NA	NA	NA	NA	NA	NA	NA	NA	NA	2	2	4	4	1.59147018882801
343.1981	50938.0265106406	-0.578824336800606	0.153128011301182	-3.78000296537604	0.000156826490965478	0.659612221000801	NA	NA	NA	NA	NA	NA	NA	NA	NA	NA	NA	NA	NA	NA	NA	NA	2	2	4	4	-0.670371193391348
445.0714	5949.48905988231	1.32975164051431	0.352035873660683	3.77731856326669	0.000158525911536376	0.666759983921999	NA	NA	NA	NA	NA	NA	NA	NA	NA	NA	NA	NA	NA	NA	NA	NA	0	2	4	4	0.89432280475446
214.0829	12795.3270139115	3.31150886977585	0.877182241463852	3.77516633744154	0.000159900927770609	0.672543302203182	NA	NA	NA	NA	NA	NA	NA	NA	NA	NA	NA	NA	NA	NA	NA	NA	2	2	4	4	1.59990844250857
248.0591	96820.5800975961	0.903101306984246	0.239415448746841	3.77210957651771	0.000161873134729991	0.680838404674341	NA	NA	NA	NA	NA	NA	NA	NA	NA	NA	NA	NA	NA	NA	NA	NA	2	2	4	4	0.709333647147123
199.0692	17442.5794442887	0.368195059097936	0.0976971469840746	3.76873911331264	0.000164074263918277	0.690096354040272	NA	NA	NA	NA	NA	NA	NA	NA	NA	NA	NA	NA	NA	NA	NA	NA	2	2	4	4	0.354874475979267
104.1074	6589894.22297611	0.695549115718551	0.185703235113471	3.74548733786757	0.000180043928488339	0.757264763221956	NA	NA	NA	NA	NA	NA	NA	NA	NA	NA	NA	NA	NA	NA	NA	NA	2	2	4	4	0.592503351408711
326.0614	17170.4332022695	2.15671216723068	0.576788475874255	3.73917347076272	0.000184626294415603	0.776538194312025	NA	NA	NA	NA	NA	NA	NA	NA	NA	NA	NA	NA	NA	NA	NA	NA	2	2	2	4	1.21315854193859
260.1324	18173.3133961335	0.58503067453269	0.156657970176789	3.73444564532835	0.000188129114986154	0.791271057631763	NA	NA	NA	NA	NA	NA	NA	NA	NA	NA	NA	NA	NA	NA	NA	NA	2	2	4	4	0.510659585658724
203.1141	12235.4649828181	3.24363142684042	0.869134510877581	3.73202465929613	0.000189946901651442	0.798916668345965	NA	NA	NA	NA	NA	NA	NA	NA	NA	NA	NA	NA	NA	NA	NA	NA	2	2	4	4	1.58314375633998
381.3154	24339.826136494	-0.925418140726045	0.248133645342979	-3.72951495331035	0.000191848721517649	0.806915722703233	NA	NA	NA	NA	NA	NA	NA	NA	NA	NA	NA	NA	NA	NA	NA	NA	2	2	4	4	-0.922879553440126
200.1396	25968.6631991776	0.422953459509888	0.113671255171419	3.72084797402883	0.000198554945715726	0.835122101680342	NA	NA	NA	NA	NA	NA	NA	NA	NA	NA	NA	NA	NA	NA	NA	NA	1	2	4	4	0.403105694211408
579.3995	18102.7202303138	-3.31233346788521	0.890495925043341	-3.71965033722529	0.000199498773169537	0.839091839951072	NA	NA	NA	NA	NA	NA	NA	NA	NA	NA	NA	NA	NA	NA	NA	NA	2	2	4	4	-2.15202459463332
201.1066	27342.7382328443	-0.568163369690224	0.152753862124859	-3.71946975210234	0.000199641452938715	0.839691951060234	NA	NA	NA	NA	NA	NA	NA	NA	NA	NA	NA	NA	NA	NA	NA	NA	2	2	4	4	-0.662259891328225
363.069	107229.580205706	0.746035598562359	0.201026396634793	3.71113252314666	0.000206334040887109	0.867840975971181	NA	NA	NA	NA	NA	NA	NA	NA	NA	NA	NA	NA	NA	NA	NA	NA	2	2	4	4	0.633844234049108
461.0452	5407.88652636276	1.14962365323981	0.309809252372843	3.7107466753649	0.000206648819820853	0.869164936166507	NA	NA	NA	NA	NA	NA	NA	NA	NA	NA	NA	NA	NA	NA	NA	NA	2	2	3	4	0.810242955647945
474.2184	31200.7376070355	-0.665570915251454	0.179374365371069	-3.71051300376504	0.000206839670962769	0.869967656069405	NA	NA	NA	NA	NA	NA	NA	NA	NA	NA	NA	NA	NA	NA	NA	NA	0	2	4	4	-0.742383944148361
212.0534	54349.4566516632	0.366062243774766	0.0987144628540806	3.70829393374584	0.00020866036486826	0.877625494635901	NA	NA	NA	NA	NA	NA	NA	NA	NA	NA	NA	NA	NA	NA	NA	NA	2	2	4	4	0.351731333303988
308.1343	56472.2927070966	0.421274842186589	0.113684563290381	3.7056468353627	0.000210851932323482	0.886843227352564	NA	NA	NA	NA	NA	NA	NA	NA	NA	NA	NA	NA	NA	NA	NA	NA	2	2	4	4	0.402465195725035
462.9802	7822.31497671145	0.935078185802031	0.25253989127939	3.7026949725243	0.000213321304512122	0.897229406777983	NA	NA	NA	NA	NA	NA	NA	NA	NA	NA	NA	NA	NA	NA	NA	NA	2	2	4	4	0.722305593263822
433.2289	12221.5608101789	-0.428552520091925	0.115828110125883	-3.69990082395516	0.000215683738469784	0.907165804003911	NA	NA	NA	NA	NA	NA	NA	NA	NA	NA	NA	NA	NA	NA	NA	NA	0	2	4	4	-0.514700834960863
329.0637	127108.074867061	-0.72700233627023	0.196734691984833	-3.69534386099162	0.000219589394560436	0.923592993521195	NA	NA	NA	NA	NA	NA	NA	NA	NA	NA	NA	NA	NA	NA	NA	NA	2	2	4	4	-0.786685317450598
473.0879	11969.7896622998	0.544728116534558	0.147651700564625	3.68927763413154	0.000224891695020824	0.945894469257585	NA	NA	NA	NA	NA	NA	NA	NA	NA	NA	NA	NA	NA	NA	NA	NA	2	2	4	4	0.488578842192807
148.1164	31618.9316902982	-0.667715035323819	0.180993355597021	-3.68916877153477	0.000224987937084966	0.946299263379368	NA	NA	NA	NA	NA	NA	NA	NA	NA	NA	NA	NA	NA	NA	NA	NA	0	2	3	4	-0.743940796076286
170.0429	77648.0837906336	-0.321131441720416	0.0872636760820438	-3.68001276291059	0.000233222280568702	0.980932912071959	NA	NA	NA	NA	NA	NA	NA	NA	NA	NA	NA	NA	NA	NA	NA	NA	2	2	4	4	-0.406952171002752
430.2182	11681.7348182637	-0.363613892831257	0.0988959330184891	-3.67673251804275	0.000236240523881	0.993627643443485	NA	NA	NA	NA	NA	NA	NA	NA	NA	NA	NA	NA	NA	NA	NA	NA	2	2	4	4	-0.447719158336712
461.2604	12242.2187421068	-0.426545211262421	0.116021349980447	-3.67643723620096	0.000236514011427939	0.99477793206591	NA	NA	NA	NA	NA	NA	NA	NA	NA	NA	NA	NA	NA	NA	NA	NA	2	2	4	4	-0.511332546532017
194.6078	40018.1751510747	-1.21506862678829	0.331188671913723	-3.66881095228047	0.000243681182396514	1	NA	NA	NA	NA	NA	NA	NA	NA	NA	NA	NA	NA	NA	NA	NA	NA	2	2	4	4	-1.05275237537762
266.9297	11758.0888062881	3.18311990724917	0.868394986663741	3.6655208242027	0.000246835724047474	1	NA	NA	NA	NA	NA	NA	NA	NA	NA	NA	NA	NA	NA	NA	NA	NA	2	2	4	4	1.5708561888342
408.2089	18152.9617449598	-0.448981674255981	0.122920749120735	-3.65261095028785	0.000259587375781571	1	NA	NA	NA	NA	NA	NA	NA	NA	NA	NA	NA	NA	NA	NA	NA	NA	2	2	4	4	-0.539811933896533
351.0686	17342.5603619432	2.15257274299068	0.589477105582989	3.6516647086095	0.000260545911699032	1	NA	NA	NA	NA	NA	NA	NA	NA	NA	NA	NA	NA	NA	NA	NA	NA	2	2	4	4	1.20824219878388
355.0423	11147.0597346455	-2.8332078285872	0.776730558995101	-3.64760700577132	0.000264694086552893	1	NA	NA	NA	NA	NA	NA	NA	NA	NA	NA	NA	NA	NA	NA	NA	NA	0	2	4	4	-1.81780802662136
330.0669	12536.3363538431	-0.673674325884637	0.184750120830629	-3.64640803944173	0.000265931585694374	1	NA	NA	NA	NA	NA	NA	NA	NA	NA	NA	NA	NA	NA	NA	NA	NA	1	2	3	4	-0.750969085404155
396.2057	10872.199572495	-0.606320986696477	0.166367985096545	-3.64445711321575	0.000267956810659864	1	NA	NA	NA	NA	NA	NA	NA	NA	NA	NA	NA	NA	NA	NA	NA	NA	2	2	0	4	-0.69347231445053
331.1478	1750127.68547554	-0.446376939360424	0.122528523327273	-3.64304512320086	0.000269431583406607	1	NA	NA	NA	NA	NA	NA	NA	NA	NA	NA	NA	NA	NA	NA	NA	NA	0	2	2	4	-0.536398938248145
175.1082	85522.6455509772	-0.39470778994033	0.108397232209284	-3.64130874834758	0.000271255595594667	1	NA	NA	NA	NA	NA	NA	NA	NA	NA	NA	NA	NA	NA	NA	NA	NA	2	2	4	4	-0.475312275710595
187.0567	15869.6004558415	0.365058610151338	0.10034910956864	3.63788589376204	0.000274885152049487	1	NA	NA	NA	NA	NA	NA	NA	NA	NA	NA	NA	NA	NA	NA	NA	NA	2	2	4	4	0.349847116273813
211.0218	10952.651644983	3.07489590674886	0.847286833525234	3.62910856758555	0.000284401620880705	1	NA	NA	NA	NA	NA	NA	NA	NA	NA	NA	NA	NA	NA	NA	NA	NA	2	2	0	4	1.53152143674702
399.0096	15733.1743624262	2.10657205429648	0.581391752413617	3.62332634673807	0.000290838489397711	1	NA	NA	NA	NA	NA	NA	NA	NA	NA	NA	NA	NA	NA	NA	NA	NA	0	2	4	4	1.19246223667062
345.0726	25361.6232236834	0.59144383291143	0.163276703406142	3.62234060691589	0.000291949355946789	1	NA	NA	NA	NA	NA	NA	NA	NA	NA	NA	NA	NA	NA	NA	NA	NA	0	2	4	4	0.516049784942982
418.1391	13291.9539551389	-0.937750077836869	0.25962275042315	-3.61197189502254	0.000303877506316863	1	NA	NA	NA	NA	NA	NA	NA	NA	NA	NA	NA	NA	NA	NA	NA	NA	2	2	4	4	-0.92922711787585
413.3413	11637.2968493376	-0.76034252744502	0.210565120097164	-3.61096143128627	0.000305064030382345	1	NA	NA	NA	NA	NA	NA	NA	NA	NA	NA	NA	NA	NA	NA	NA	NA	2	2	4	4	-0.815173159882826
302.1541	18238.8046942159	-0.47824490271276	0.132586250741776	-3.60704748823607	0.000309700996623182	1	NA	NA	NA	NA	NA	NA	NA	NA	NA	NA	NA	NA	NA	NA	NA	NA	2	2	4	4	-0.569430493459216
402.2345	10198.7002137814	-0.561345562269861	0.155698727087815	-3.60533173757586	0.000311754432287777	1	NA	NA	NA	NA	NA	NA	NA	NA	NA	NA	NA	NA	NA	NA	NA	NA	2	2	4	4	-0.657853875336932
414.1869	11949.127215578	-0.55261364567393	0.153494616285025	-3.60021516746736	0.000317953959498905	1	NA	NA	NA	NA	NA	NA	NA	NA	NA	NA	NA	NA	NA	NA	NA	NA	2	2	4	4	-0.64762242047245
188.0614	30272.9161545546	0.341368273639758	0.0948278313252698	3.59987430766847	0.000318371037882253	1	NA	NA	NA	NA	NA	NA	NA	NA	NA	NA	NA	NA	NA	NA	NA	NA	2	2	4	4	0.32795413789183
361.0593	15088.8371562532	-1.1682228635116	0.324544948719804	-3.59957185628603	0.000318741548233824	1	NA	NA	NA	NA	NA	NA	NA	NA	NA	NA	NA	NA	NA	NA	NA	NA	2	2	4	4	-1.0304017239
361.2082	26460.9109383686	-0.574162287030599	0.159673271483977	-3.59585722578632	0.000323325103909012	1	NA	NA	NA	NA	NA	NA	NA	NA	NA	NA	NA	NA	NA	NA	NA	NA	2	2	4	4	-0.665941414139805
389.2031	19542.2800502759	-0.629521990846169	0.175259452112299	-3.59194316345801	0.000328221444077071	1	NA	NA	NA	NA	NA	NA	NA	NA	NA	NA	NA	NA	NA	NA	NA	NA	0	2	3	4	-0.7100933864382
433.1925	28402.8020759877	-0.482497066461006	0.134363675108886	-3.59097848484718	0.000329438833420039	1	NA	NA	NA	NA	NA	NA	NA	NA	NA	NA	NA	NA	NA	NA	NA	NA	0	2	4	4	-0.575692573707653
380.3394	9370.35336049519	2.83526982204724	0.790548895414305	3.58645725583026	0.00033520097916642	1	NA	NA	NA	NA	NA	NA	NA	NA	NA	NA	NA	NA	NA	NA	NA	NA	2	2	0	4	1.46616000921375
499.1897	7975.60375192881	0.343361514914734	0.0958569249191941	3.58202096722989	0.000340946420694913	1	NA	NA	NA	NA	NA	NA	NA	NA	NA	NA	NA	NA	NA	NA	NA	NA	2	2	4	4	0.329824383753558
186.0544	9302.06490337464	2.82397513680478	0.788659280399598	3.58072897509546	0.00034263692472018	1	NA	NA	NA	NA	NA	NA	NA	NA	NA	NA	NA	NA	NA	NA	NA	NA	1	2	4	4	1.46098930025278
87.1002	20846.0773788686	-0.524078201431523	0.146488564636932	-3.57760486445092	0.000346757119580393	1	NA	NA	NA	NA	NA	NA	NA	NA	NA	NA	NA	NA	NA	NA	NA	NA	2	2	4	4	-0.616610145838531
259.0791	28191.1057184075	0.482936055888239	0.135809213608637	3.5559888983668	0.000376559978905346	1	NA	NA	NA	NA	NA	NA	NA	NA	NA	NA	NA	NA	NA	NA	NA	NA	2	2	2	4	0.44510926117424
399.3257	16047.1026833677	-0.706740088374857	0.199571610490797	-3.54128569006786	0.000398182182828434	1	NA	NA	NA	NA	NA	NA	NA	NA	NA	NA	NA	NA	NA	NA	NA	NA	2	2	4	4	-0.773873311331724
351.1243	14926.9137665205	0.368455861042524	0.104121689651171	3.53870420540548	0.000402096143016526	1	NA	NA	NA	NA	NA	NA	NA	NA	NA	NA	NA	NA	NA	NA	NA	NA	2	2	4	4	0.355503524450065
350.2069	67235.0070559717	0.637035743992326	0.180125544311186	3.53662078539943	0.000405281131968918	1	NA	NA	NA	NA	NA	NA	NA	NA	NA	NA	NA	NA	NA	NA	NA	NA	2	2	0	4	0.550776167120848
403.2299	21294.5653751372	-0.402356109680216	0.113769733939342	-3.53658302387116	0.000405339076038326	1	NA	NA	NA	NA	NA	NA	NA	NA	NA	NA	NA	NA	NA	NA	NA	NA	0	2	3	4	-0.485254221714166
148.0607	1140139.92066713	-0.553547119049284	0.156599427652541	-3.53479656565208	0.000408089209121816	1	NA	NA	NA	NA	NA	NA	NA	NA	NA	NA	NA	NA	NA	NA	NA	NA	2	2	4	4	-0.649079887838901
319.2035	25542.2502812456	-1.20020129650738	0.339653796520314	-3.53360188757848	0.00040993805071585	1	NA	NA	NA	NA	NA	NA	NA	NA	NA	NA	NA	NA	NA	NA	NA	NA	2	2	4	4	-1.04762671051784
465.3489	10488.0157465148	-0.97559187504516	0.276152282854451	-3.53280394773834	0.000411177268956416	1	NA	NA	NA	NA	NA	NA	NA	NA	NA	NA	NA	NA	NA	NA	NA	NA	2	2	4	4	-0.943878413501954
174.0765	20374.5153531711	0.527470584208274	0.149533135925582	3.52744949099965	0.000419583805308765	1	NA	NA	NA	NA	NA	NA	NA	NA	NA	NA	NA	NA	NA	NA	NA	NA	2	2	4	4	0.475973601639654
410.0604	8774.46623743019	2.73359783267736	0.775330949310423	3.52571741797308	0.000422337349552137	1	NA	NA	NA	NA	NA	NA	NA	NA	NA	NA	NA	NA	NA	NA	NA	NA	2	2	4	4	1.41611624090689
267.004	9290.58101933054	2.82206712557707	0.801103041453259	3.52272676490858	0.000427131465333914	1	NA	NA	NA	NA	NA	NA	NA	NA	NA	NA	NA	NA	NA	NA	NA	NA	2	2	4	4	1.45585736020568
440.1952	20672.7067499661	0.546243688082377	0.155211388581381	3.51935314202777	0.000432600463013946	1	NA	NA	NA	NA	NA	NA	NA	NA	NA	NA	NA	NA	NA	NA	NA	NA	2	2	4	4	0.490576207366659
310.1136	622500.27912033	0.677551522564125	0.192813210383816	3.51403060617778	0.000441361956051996	1	NA	NA	NA	NA	NA	NA	NA	NA	NA	NA	NA	NA	NA	NA	NA	NA	2	2	4	4	0.578482968623779
333.1658	26917.362394665	-0.450818777114922	0.128421266417044	-3.51046824013479	0.000447318240417655	1	NA	NA	NA	NA	NA	NA	NA	NA	NA	NA	NA	NA	NA	NA	NA	NA	2	2	4	4	-0.541178892519814
334.14	16631.9120585921	-0.654731705957046	0.186556918326676	-3.50955468084307	0.000448857754898344	1	NA	NA	NA	NA	NA	NA	NA	NA	NA	NA	NA	NA	NA	NA	NA	NA	2	2	4	4	-0.73230786526867
421.3077	17332.5947636504	-0.8542140738304	0.243412108016271	-3.50933271476084	0.000449232554318389	1	NA	NA	NA	NA	NA	NA	NA	NA	NA	NA	NA	NA	NA	NA	NA	NA	0	2	4	4	-0.878575903388273
328.2	18110.7755751027	0.632553273956169	0.180301413350358	3.50831012470771	0.000450963017690836	1	NA	NA	NA	NA	NA	NA	NA	NA	NA	NA	NA	NA	NA	NA	NA	NA	2	2	4	4	0.546656887558535
589.1901	9556.60044951265	2.8656272306349	0.819996843780576	3.49468080562724	0.000474629010615326	1	NA	NA	NA	NA	NA	NA	NA	NA	NA	NA	NA	NA	NA	NA	NA	NA	2	2	4	4	1.47837990845
306.0411	16455.7024828662	0.830586305681267	0.238262944906324	3.48600704993309	0.000490288083607861	1	NA	NA	NA	NA	NA	NA	NA	NA	NA	NA	NA	NA	NA	NA	NA	NA	2	2	4	4	0.66815466486895
273.0488	40804.9051425575	-0.864375156008828	0.247969196590601	-3.48581665744523	0.0004906371495619	1	NA	NA	NA	NA	NA	NA	NA	NA	NA	NA	NA	NA	NA	NA	NA	NA	2	2	4	4	-0.884673623892827
397.2537	12112.2675038827	-2.53990886594367	0.728671269314593	-3.48567176023391	0.000490902959675444	1	NA	NA	NA	NA	NA	NA	NA	NA	NA	NA	NA	NA	NA	NA	NA	NA	0	2	2	4	-1.61278354864519
398.7617	7455.26889360288	-2.34475346515797	0.672861926536307	-3.48474682945439	0.000492602887904571	1	NA	NA	NA	NA	NA	NA	NA	NA	NA	NA	NA	NA	NA	NA	NA	NA	0	2	3	4	-1.50167839977931
217.1244	54299.4538616983	2.79307424669854	0.80184214256825	3.48332183907483	0.000495232620878181	1	NA	NA	NA	NA	NA	NA	NA	NA	NA	NA	NA	NA	NA	NA	NA	NA	2	2	4	4	1.43736066785943
417.2343	22923.9751519011	-0.475514745480751	0.136956561393937	-3.47201142202307	0.000516574357624993	1	NA	NA	NA	NA	NA	NA	NA	NA	NA	NA	NA	NA	NA	NA	NA	NA	2	2	4	4	-0.567348097750091
352.0406	62019.88081512	0.94453799410211	0.272156691029009	3.47056686547321	0.000519361015868881	1	NA	NA	NA	NA	NA	NA	NA	NA	NA	NA	NA	NA	NA	NA	NA	NA	2	2	4	4	0.725375479537841
487.0812	3625.16020121346	-1.41503282020186	0.407926336041357	-3.4688439926036	0.000522702886033995	1	NA	NA	NA	NA	NA	NA	NA	NA	NA	NA	NA	NA	NA	NA	NA	NA	2	2	1	4	-1.15368216112231
312.935	9816.83689832907	2.90700465968891	0.838925316641274	3.46515309768861	0.000529929710175572	1	NA	NA	NA	NA	NA	NA	NA	NA	NA	NA	NA	NA	NA	NA	NA	NA	2	2	4	4	1.4890326722924
258.1088	27184.4469909456	-0.360315610283586	0.104233590594739	-3.45680896367177	0.000546612200841065	1	NA	NA	NA	NA	NA	NA	NA	NA	NA	NA	NA	NA	NA	NA	NA	NA	2	2	2	4	-0.44510926117424
248.1131	60167.3815540412	0.355498501109604	0.102860180710448	3.45613335164494	0.00054798414854262	1	NA	NA	NA	NA	NA	NA	NA	NA	NA	NA	NA	NA	NA	NA	NA	NA	2	2	4	4	0.34044448413172
274.1877	24118.7585043147	-0.609285582015449	0.176493756128183	-3.45216508153943	0.000556107379298684	1	NA	NA	NA	NA	NA	NA	NA	NA	NA	NA	NA	NA	NA	NA	NA	NA	2	2	4	4	-0.696479979016059
595.0874	9613.83770568357	2.87482885137524	0.833148481169996	3.45056003383466	0.000559424731131963	1	NA	NA	NA	NA	NA	NA	NA	NA	NA	NA	NA	NA	NA	NA	NA	NA	1	2	4	4	1.48191216215968
174.8963	104433.884108135	1.20763190954116	0.350030860679953	3.45007267986391	0.000560435648266156	1	NA	NA	NA	NA	NA	NA	NA	NA	NA	NA	NA	NA	NA	NA	NA	NA	2	2	4	4	0.835095783762394
413.143	12194.2800117464	-0.595619995055294	0.173026593403535	-3.44236098821052	0.000576660160787636	1	NA	NA	NA	NA	NA	NA	NA	NA	NA	NA	NA	NA	NA	NA	NA	NA	2	2	4	4	-0.685233356854329
254.1447	9077.06987462622	2.78611531024609	0.810137752584222	3.43906366708474	0.000583729934935353	1	NA	NA	NA	NA	NA	NA	NA	NA	NA	NA	NA	NA	NA	NA	NA	NA	2	2	4	4	1.43075500830895
447.2448	14715.6626367205	-0.544125827389108	0.158223480460857	-3.43897015666849	0.000583931601992191	1	NA	NA	NA	NA	NA	NA	NA	NA	NA	NA	NA	NA	NA	NA	NA	NA	2	2	4	4	-0.638906280943202
132.0658	82975.973660826	0.312024357972107	0.0907512175479937	3.43823880717736	0.000585511088726499	1	NA	NA	NA	NA	NA	NA	NA	NA	NA	NA	NA	NA	NA	NA	NA	NA	0	2	4	4	0.303123992783937
287.1352	17826.8565926081	-0.508577611676094	0.147927294578832	-3.4380241531766	0.000585975428865864	1	NA	NA	NA	NA	NA	NA	NA	NA	NA	NA	NA	NA	NA	NA	NA	NA	2	2	4	4	-0.600971651611865
352.1796	32973.7042321057	-0.334031012344403	0.0971646942037873	-3.4377817486239	0.000586500211233444	1	NA	NA	NA	NA	NA	NA	NA	NA	NA	NA	NA	NA	NA	NA	NA	NA	0	2	4	4	-0.417883524460988
217.1275	502469.647751848	-0.532179358816439	0.154919586683378	-3.43519738342769	0.000592122374830647	1	NA	NA	NA	NA	NA	NA	NA	NA	NA	NA	NA	NA	NA	NA	NA	NA	2	2	4	4	-0.625203977849341
506.2974	151708.251524075	-0.979922015927261	0.285354781428917	-3.43404799814565	0.000594638890487037	1	NA	NA	NA	NA	NA	NA	NA	NA	NA	NA	NA	NA	NA	NA	NA	NA	2	2	4	4	-0.946648135793455
409.1373	20292.4127887027	-0.473780004255177	0.138819153925565	-3.41292963440203	0.000642685341367412	1	NA	NA	NA	NA	NA	NA	NA	NA	NA	NA	NA	NA	NA	NA	NA	NA	2	2	4	4	-0.565961200042157
364.0724	12758.4974838665	0.622745963170399	0.182528368207555	3.41177631337978	0.000645410519329175	1	NA	NA	NA	NA	NA	NA	NA	NA	NA	NA	NA	NA	NA	NA	NA	NA	2	2	4	4	0.539128832813284
376.1285	7745.94249578592	2.53925606294124	0.745054196997119	3.40814946506644	0.000654050586319102	1	Almotriptan,Naratriptan	1	C17H25N3O2S	[M+(41K)]+	335.166749	376.1280254	1.35778236551336	HMDB15054,HMDB15087	Naratriptan	1	C17H25N3O2S	[M+(41K)]+	335.166749	376.1280254	1.35778236551336	C07792	2	2	4	4	1.36337882792956
313.0896	127406.468464631	-0.439055410557952	0.128902596779138	-3.4061021385801	0.00065897520798892	1	NA	NA	NA	NA	NA	NA	NA	NA	NA	NA	NA	NA	NA	NA	NA	NA	2	2	4	4	-0.527554183206666
216.0956	26842.1611243845	4.41792186611796	1.29748275456283	3.404994671861	0.000661653447473117	1	NA	NA	NA	NA	NA	NA	NA	NA	NA	NA	NA	NA	NA	NA	NA	NA	0	2	2	4	1.89377194846242
592.4432	22275.5454705737	-0.873625616523305	0.256686388767002	-3.40347464748631	0.00066534587647421	1	NA	NA	NA	NA	NA	NA	NA	NA	NA	NA	NA	NA	NA	NA	NA	NA	0	2	3	4	-0.890804417306182
453.2381	7637.3610444103	-1.70464342258125	0.501071974795724	-3.40199314335269	0.000668963161640566	1	NA	NA	NA	NA	NA	NA	NA	NA	NA	NA	NA	NA	NA	NA	NA	NA	2	2	4	4	-1.25879307207294
292.1141	28215.4706171178	-0.517513687493575	0.152130843583024	-3.4017670270207	0.000669516859690542	1	NA	NA	NA	NA	NA	NA	NA	NA	NA	NA	NA	NA	NA	NA	NA	NA	0	2	3	4	-0.610906159266015
251.1605	199503.53148861	-0.793926204850514	0.233696290501614	-3.39725634132404	0.000680651736213774	1	NA	NA	NA	NA	NA	NA	NA	NA	NA	NA	NA	NA	NA	NA	NA	NA	2	2	4	4	-0.835933074088753
367.1097	17163.421518342	0.473519890302073	0.139779953976237	3.38760943062388	0.000705045852335064	1	NA	NA	NA	NA	NA	NA	NA	NA	NA	NA	NA	NA	NA	NA	NA	NA	2	2	4	4	0.439898527286692
410.8867	12278.7082973991	1.95528824509526	0.577694903321268	3.38463821275551	0.000712721267871954	1	NA	NA	NA	NA	NA	NA	NA	NA	NA	NA	NA	NA	NA	NA	NA	NA	2	2	3	4	1.14340245884206
491.2709	5695.78102864774	-0.878548475796929	0.259807043168148	-3.38154218255096	0.00072080165002063	1	NA	NA	NA	NA	NA	NA	NA	NA	NA	NA	NA	NA	NA	NA	NA	NA	2	2	4	4	-0.893442171158235
257.0635	8194.42820789036	2.62722546472142	0.779420158659433	3.37074353996711	0.000749656110157961	1	NA	NA	NA	NA	NA	NA	NA	NA	NA	NA	NA	NA	NA	NA	NA	NA	0	2	2	4	1.39393036204315
184.0583	16049.0314555768	0.377435091128849	0.1120317029672	3.3690025335003	0.000754407354106262	1	NA	NA	NA	NA	NA	NA	NA	NA	NA	NA	NA	NA	NA	NA	NA	NA	0	2	3	4	0.362432413043517
483.1559	7413.92433971998	0.441550796528369	0.131087776363397	3.3683598027044	0.000756168436095862	1	NA	NA	NA	NA	NA	NA	NA	NA	NA	NA	NA	NA	NA	NA	NA	NA	2	2	4	4	0.418528090156298
277.0897	56636.9501278938	0.859342106479753	0.25514237377144	3.36808854514133	0.000756912826550593	1	NA	NA	NA	NA	NA	NA	NA	NA	NA	NA	NA	NA	NA	NA	NA	NA	2	2	0	4	0.686727877236559
399.2238	11416.9218752334	-1.97825009088633	0.587525084737648	-3.36709043115954	0.000759657733225688	1	NA	NA	NA	NA	NA	NA	NA	NA	NA	NA	NA	NA	NA	NA	NA	NA	0	2	4	4	-1.34856911063836
387.1368	8644.99081920289	2.71051711307363	0.80581404444373	3.36370051100903	0.000769049485615706	1	NA	NA	NA	NA	NA	NA	NA	NA	NA	NA	NA	NA	NA	NA	NA	NA	2	2	4	4	1.40970645863002
396.2147	31270.1892816925	-0.793941717353699	0.236059018418166	-3.36331872712982	0.0007701139427312	1	NA	NA	NA	NA	NA	NA	NA	NA	NA	NA	NA	NA	NA	NA	NA	NA	2	2	4	4	-0.836770950860841
352.254	16679.5760997064	-2.16571517818238	0.644829482444319	-3.35858585431442	0.000783423811388323	1	NA	NA	NA	NA	NA	NA	NA	NA	NA	NA	NA	NA	NA	NA	NA	NA	0	2	3	4	-1.42747546132529
271.1405	428535.803440193	-0.475053467030943	0.141512598542738	-3.356969428326	0.000788018253023589	1	NA	NA	NA	NA	NA	NA	NA	NA	NA	NA	NA	NA	NA	NA	NA	NA	2	2	4	4	-0.566654512652162
271.6799	8305.41446442639	2.64819172177595	0.78989361151776	3.35259291018637	0.000800583655806615	1	NA	NA	NA	NA	NA	NA	NA	NA	NA	NA	NA	NA	NA	NA	NA	NA	0	2	3	4	1.40019901241878
332.1512	185339.724296433	-0.5487849739174	0.163769908886621	-3.35095120738771	0.000805344909924401	1	NA	NA	NA	NA	NA	NA	NA	NA	NA	NA	NA	NA	NA	NA	NA	NA	2	2	4	4	-0.642532070864935
462.2555	7683.1512462393	-0.46281213100926	0.138139796187504	-3.35031716986944	0.00080719076424261	1	NA	NA	NA	NA	NA	NA	NA	NA	NA	NA	NA	NA	NA	NA	NA	NA	2	2	4	4	-0.554904813804777
348.2744	7540.2542022113	2.49703972181754	0.74625826351229	3.34607982773301	0.000819627954390154	1	NA	NA	NA	NA	NA	NA	NA	NA	NA	NA	NA	NA	NA	NA	NA	NA	2	2	4	4	1.3500367901056
383.1537	16438.4425441628	-0.304912904210073	0.0912462750927023	-3.34164768808694	0.000832826970656787	1	NA	NA	NA	NA	NA	NA	NA	NA	NA	NA	NA	NA	NA	NA	NA	NA	2	2	4	4	-0.389689430506778
413.0455	12417.1056680693	0.656372439053549	0.196986165839598	3.33207378424747	0.000862013984889009	1	NA	NA	NA	NA	NA	NA	NA	NA	NA	NA	NA	NA	NA	NA	NA	NA	2	2	4	4	0.566654512652162
348.0983	10345.3086227595	1.62602578052104	0.488581109396174	3.32805699862323	0.000874539715034506	1	NA	NA	NA	NA	NA	NA	NA	NA	NA	NA	NA	NA	NA	NA	NA	NA	0	2	4	4	1.00855430492725
381.2132	18939.1560196698	-0.814973826363052	0.245079282626742	-3.32534769005451	0.000883083347144651	1	NA	NA	NA	NA	NA	NA	NA	NA	NA	NA	NA	NA	NA	NA	NA	NA	2	2	4	4	-0.84687173321585
149.0641	44928.542854921	-0.725604500996939	0.218348434628311	-3.32314954413169	0.000890071845868683	1	NA	NA	NA	NA	NA	NA	NA	NA	NA	NA	NA	NA	NA	NA	NA	NA	2	2	4	4	-0.785880794721152
271.0177	7906.20845820631	2.57130402450283	0.773802383857266	3.3229466310059	0.000890719539363809	1	NA	NA	NA	NA	NA	NA	NA	NA	NA	NA	NA	NA	NA	NA	NA	NA	2	2	4	4	1.37696807574229
603.3015	74144.2265758693	-0.788211930619417	0.237216175267338	-3.32275794317617	0.000891322218073666	1	NA	NA	NA	NA	NA	NA	NA	NA	NA	NA	NA	NA	NA	NA	NA	NA	0	2	4	4	-0.832587417415372
181.0336	1698003.92153676	-0.52191484885372	0.157465117707445	-3.31447914593623	0.00091814028223654	1	NA	NA	NA	NA	NA	NA	NA	NA	NA	NA	NA	NA	NA	NA	NA	NA	2	2	4	4	-0.61518227457016
104.1055	13521.81503668	0.85857164818326	0.259064725926435	3.31412022656864	0.000919319693348491	1	NA	NA	NA	NA	NA	NA	NA	NA	NA	NA	NA	NA	NA	NA	NA	NA	1	2	4	4	0.685233356854329
432.2085	15295.4761746787	-0.63616516607151	0.192069339715982	-3.31216407060192	0.000925772346417105	1	NA	NA	NA	NA	NA	NA	NA	NA	NA	NA	NA	NA	NA	NA	NA	NA	2	2	4	4	-0.713898251931179
334.1612	45441.05018514	-0.459230236634158	0.138699062734708	-3.31098298416432	0.000929688616207641	1	NA	NA	NA	NA	NA	NA	NA	NA	NA	NA	NA	NA	NA	NA	NA	NA	2	2	4	4	-0.550776167120848
255.1389	7990.1644881915	2.58781650175076	0.78201753282537	3.30915407024338	0.000935783262881711	1	3-Mercaptohexyl_hexanoate	1	C12H24O2S	[M+Na]+	232.149702	255.1389234	0.0395862767274616	HMDB37766	NA	NA	NA	NA	NA	NA	NA	NA	0	2	2	4	1.38462883647523
309.2212	10949.5386573469	-2.72261169759679	0.82282435598336	-3.30886133571361	0.000936762196788456	1	NA	NA	NA	NA	NA	NA	NA	NA	NA	NA	NA	NA	NA	NA	NA	NA	0	2	4	4	-1.74563656776684
275.0959	7811.36470651031	2.55242170834467	0.771838969721439	3.30693552473238	0.000943225991864376	1	NA	NA	NA	NA	NA	NA	NA	NA	NA	NA	NA	NA	NA	NA	NA	NA	2	2	4	4	1.36788053728234
366.2024	12133.4014592166	-0.172370733438603	0.0521580689129559	-3.30477598252851	0.000950523412734971	1	NA	NA	NA	NA	NA	NA	NA	NA	NA	NA	NA	NA	NA	NA	NA	NA	2	2	2	4	-0.238175082368329
455.0172	11882.4175083208	1.19842634347253	0.362876420271982	3.3025743104892	0.000958017004930964	1	NA	NA	NA	NA	NA	NA	NA	NA	NA	NA	NA	NA	NA	NA	NA	NA	0	2	4	4	0.829251054385459
418.255	12090.475038972	0.489222208197643	0.148216034660576	3.30073739537016	0.00096431094471644	1	NA	NA	NA	NA	NA	NA	NA	NA	NA	NA	NA	NA	NA	NA	NA	NA	2	2	4	4	0.450332108739794
290.1894	93169.7939642358	0.589713941275698	0.178719167922579	3.29966812251028	0.000967992274789419	1	NA	NA	NA	NA	NA	NA	NA	NA	NA	NA	NA	NA	NA	NA	NA	NA	2	2	4	4	0.514026711179498
345.0604	7778.62502312145	2.54583979685556	0.771694868262248	3.29902387790714	0.000970216581499989	1	Aflatoxin_GM1,Wharangin	1	C17H12O8	[M+H]+	344.05322	345.0604964	-0.213006127356293	HMDB30477,HMDB37754	3,4,3-Tri-O-methylellagic_acid,Aflatoxin-M1-8,9-epoxide	1	C17H12O8	[M+H]+	344.05322	345.0604964	-0.213006127356293	C10836,C19594	2	2	4	4	1.36487632538194
159.085	38525.2911058252	-0.440125812740068	0.133608339350767	-3.29414926402603	0.00098720060458088	1	NA	NA	NA	NA	NA	NA	NA	NA	NA	NA	NA	NA	NA	NA	NA	NA	2	2	4	4	-0.52823307689384
232.0904	7400.35825460649	2.46759566581346	0.749378316421593	3.29285704128275	0.000991748874375004	1	NA	NA	NA	NA	NA	NA	NA	NA	NA	NA	NA	NA	NA	NA	NA	NA	2	2	4	4	1.33693083647927
255.0859	758441.122698973	-0.800412941593784	0.243467030147765	-3.28756193850148	0.0010105895579401	1	NA	NA	NA	NA	NA	NA	NA	NA	NA	NA	NA	NA	NA	NA	NA	NA	0	2	4	4	-0.839288113985884
590.4825	14868.2775299746	-2.96238059465221	0.901100421144015	-3.28751438257153	0.00101076025951223	1	NA	NA	NA	NA	NA	NA	NA	NA	NA	NA	NA	NA	NA	NA	NA	NA	2	2	0	4	-1.90091738171079
255.1931	7641.1198740656	2.51788556171614	0.766543183785561	3.28472761218957	0.00102081008076406	1	NA	NA	NA	NA	NA	NA	NA	NA	NA	NA	NA	NA	NA	NA	NA	NA	2	2	4	4	1.35593679508222
304.1617	15944.3030556932	-0.608242224373341	0.185223055222207	-3.2838364729685	0.00102404322584079	1	NA	NA	NA	NA	NA	NA	NA	NA	NA	NA	NA	NA	NA	NA	NA	NA	2	2	4	4	-0.694975360885596
365.1055	1269914.68536364	0.357721078955306	0.10895272165118	3.2832688668446	0.00102610749747561	1	NA	NA	NA	NA	NA	NA	NA	NA	NA	NA	NA	NA	NA	NA	NA	NA	2	2	3	4	0.341696412642643
432.1714	11562.1675216031	-2.38754154277712	0.728931572438306	-3.27539872472624	0.00105512938094242	1	NA	NA	NA	NA	NA	NA	NA	NA	NA	NA	NA	NA	NA	NA	NA	NA	2	2	0	4	-1.51829855035998
285.1447	13782.2159838181	-0.260550660933824	0.0795986192524565	-3.27330628823417	0.00106297223420028	1	NA	NA	NA	NA	NA	NA	NA	NA	NA	NA	NA	NA	NA	NA	NA	NA	2	2	2	4	-0.344201879425884
243.0632	14099.7998187776	-0.434404504212944	0.132791187811821	-3.27133533008637	0.0010704090557955	1	NA	NA	NA	NA	NA	NA	NA	NA	NA	NA	NA	NA	NA	NA	NA	NA	2	2	0	4	-0.521455019607657
238.1077	13527.1737090159	-0.366488706851712	0.112125233587744	-3.26856582702158	0.00108094030061881	1	NA	NA	NA	NA	NA	NA	NA	NA	NA	NA	NA	NA	NA	NA	NA	NA	2	2	0	4	-0.451639736722987
216.0639	31184.7738445272	0.27424876385598	0.0840128813813785	3.26436564663246	0.00109709481119731	1	NA	NA	NA	NA	NA	NA	NA	NA	NA	NA	NA	NA	NA	NA	NA	NA	1	2	4	4	0.269281863275233
368.3393	6628.13144733095	2.29333811391257	0.703464476210167	3.26006243594228	0.00111387690640161	1	NA	NA	NA	NA	NA	NA	NA	NA	NA	NA	NA	NA	NA	NA	NA	NA	2	2	4	4	1.26929666007067
294.1152	7457.6935926679	2.47972955688781	0.760961859196948	3.25867785213926	0.00111932691626437	1	NA	NA	NA	NA	NA	NA	NA	NA	Dimethametryn,Dipropetryn	1	C11H21N5S	[M+K]+	255.151767	294.1149264	1.0774699667639	C18537,C19101	2	2	4	4	1.34272723964355
228.0483	6257.5078279238	2.20158426169973	0.675917864311549	3.25717720738471	0.00112526160028091	1	NA	NA	NA	NA	NA	NA	NA	NA	NA	NA	NA	NA	NA	NA	NA	NA	2	2	2	4	1.23186150151911
240.1151	35076.6113864385	-0.675986029351216	0.207591409852237	-3.25632948797053	0.00112862696873371	1	NA	NA	NA	NA	NA	NA	NA	NA	NA	NA	NA	NA	NA	NA	NA	NA	2	2	4	4	-0.752535965688362
168.0772	10042.4382762342	0.583164840679753	0.179206678805359	3.25414680171125	0.00113733490207751	1	NA	NA	NA	NA	NA	NA	NA	NA	NA	NA	NA	NA	NA	NA	NA	NA	0	2	4	4	0.509314357007774
264.0247	7345.71442846587	2.45592964009229	0.754795972653489	3.25376622169625	0.00113885958834013	1	NA	NA	NA	NA	NA	NA	NA	NA	NA	NA	NA	NA	NA	NA	NA	NA	0	2	3	4	1.33261283353175
379.336	41750.5120441498	1.16585478458272	0.358488724132484	3.25213795051435	0.0011454041549156	1	NA	NA	NA	NA	NA	NA	NA	NA	NA	NA	NA	NA	NA	NA	NA	NA	2	2	0	4	0.818470997788547
418.1641	15864.1200033793	-0.584296383420674	0.179716030992101	-3.25122016213654	0.0011491083555396	1	NA	NA	NA	NA	NA	NA	NA	NA	NA	NA	NA	NA	NA	NA	NA	NA	2	2	3	4	-0.67481416655466
383.1817	7410.79802448443	2.46981052871055	0.760027899840466	3.24963140067487	0.00115554679254671	1	NA	NA	NA	NA	NA	NA	NA	NA	NA	NA	NA	NA	NA	NA	NA	NA	2	2	4	4	1.33837572401402
290.2077	45386.3878615799	-0.276229494023987	0.0850851752834784	-3.24650555286127	0.00116831168909306	1	NA	NA	NA	NA	NA	NA	NA	NA	NA	NA	NA	NA	NA	NA	NA	NA	2	2	0	4	-0.359910820994665
200.0409	29352.2347703322	0.61587425593475	0.18981745481044	3.24456070991885	0.00117631939246414	1	NA	NA	NA	NA	NA	NA	NA	NA	NA	NA	NA	NA	NA	NA	NA	NA	2	2	4	4	0.532311570653108
189.0163	30918.9430865112	0.54652855826042	0.168506109972784	3.2433753194391	0.00118122496829513	1	NA	NA	NA	NA	NA	NA	NA	NA	NA	NA	NA	NA	NA	NA	NA	NA	0	2	4	4	0.491242430520488
579.1136	7656.49767653682	2.52104086520071	0.777360681926163	3.24307740771506	0.00118246080381352	1	NA	NA	NA	NA	NA	NA	NA	NA	NA	NA	NA	NA	NA	NA	NA	NA	2	2	4	4	1.35741919289454
319.1652	6366.92973245882	2.22928553227907	0.687679383368108	3.24175129601893	0.00118797645837096	1	NA	NA	NA	NA	NA	NA	NA	NA	NA	NA	NA	NA	NA	NA	NA	NA	2	2	4	4	1.24201502520236
317.1854	18088.6938774674	0.782917234729471	0.241674469287854	3.23955292851788	0.00119717245116459	1	NA	NA	NA	NA	NA	NA	NA	NA	NA	NA	NA	NA	NA	NA	NA	NA	2	2	4	4	0.648350982001363
131.1181	90490.709658267	0.644755056983894	0.199424259143791	3.23308237298755	0.00122462245896913	1	NA	NA	NA	NA	NA	NA	NA	NA	NA	NA	NA	NA	NA	NA	NA	NA	2	2	4	4	0.553527550481582
245.0594	6920.60439298865	2.36183022140172	0.730647717598893	3.23251570423478	0.00122705391163716	1	NA	NA	NA	NA	NA	NA	NA	NA	Penicillenic_acid	1	C9H12N2O4S	[M+H]+	244.05178	245.0590564	1.49719012787664	C11747	2	2	4	4	1.29073476660199
132.1047	7067.70479523768	2.39509266919855	0.741144877982452	3.2316119835011	0.00123094080809379	1	NA	NA	NA	NA	NA	NA	NA	NA	NA	NA	NA	NA	NA	NA	NA	NA	2	2	4	4	1.3044405793841
469.24	6587.84917022935	1.27396621364458	0.394320237184768	3.23079084842312	0.00123448236077624	1	NA	NA	NA	NA	NA	NA	NA	NA	NA	NA	NA	NA	NA	NA	NA	NA	2	2	4	4	0.868197952127743
146.1655	15253.2758293608	-2.11798307161189	0.656039528873192	-3.22843819373159	0.0012446815218617	1	NA	NA	NA	NA	NA	NA	NA	NA	NA	NA	NA	NA	NA	NA	NA	NA	2	2	4	4	-1.40811303227379
445.2655	18462.0156041902	-0.287017554979467	0.0889478692599179	-3.22680641332466	0.001251801209098	1	NA	NA	NA	NA	NA	NA	NA	NA	NA	NA	NA	NA	NA	NA	NA	NA	0	2	4	4	-0.371909092882954
280.987	7110.92541622918	2.40471606785174	0.745488046528997	3.22569366343046	0.00125667783755202	1	NA	NA	NA	NA	NA	NA	NA	NA	NA	NA	NA	NA	NA	NA	NA	NA	0	2	2	4	1.30860044642202
374.1609	7079.47201911224	2.39771537379277	0.743531008320701	3.22476849917547	0.0012607457197253	1	NA	NA	NA	NA	NA	NA	NA	NA	1,2-O-Diacetylzephyranthine,4,21-Dehydrogeissoschizine,4,21-Dehydrocorynantheine_aldehyde	1	C20H23NO6	[M+H]+	373.152539	374.1598154	2.76753397179598	C12171,C03677,C11679	2	2	4	4	1.30582469162037
234.1029	6170.33181417894	2.17912609664316	0.675779540840917	3.22461093440552	0.00126143973131678	1	Pramipexole	1	C10H17N3S	[M+Na]+	211.114319	234.1035404	-2.78551959907216	HMDB14557	NA	NA	NA	NA	NA	NA	NA	NA	0	2	2	4	1.22432889912371
454.3217	6781.73357808323	-0.619957883188137	0.192531367375978	-3.22003573567041	0.00128174617807108	1	NA	NA	NA	NA	NA	NA	NA	NA	NA	NA	NA	NA	NA	NA	NA	NA	2	2	4	4	-0.703270390914662
252.0416	6983.13322148917	2.37605980252491	0.737994755930766	3.21961610625295	0.00128362367828362	1	NA	NA	NA	NA	NA	NA	NA	NA	NA	NA	NA	NA	NA	NA	NA	NA	2	2	4	4	1.29618788722844
198.0529	27221.4887126687	0.508281302574488	0.15789038329576	3.21920367767032	0.00128547143394248	1	NA	NA	NA	NA	NA	NA	NA	NA	NA	NA	NA	NA	NA	NA	NA	NA	2	2	4	4	0.458845587732238
313.6925	6867.32604264154	2.34959139713677	0.729878987407892	3.21915199323817	0.00128570316270869	1	NA	NA	NA	NA	NA	NA	NA	NA	NA	NA	NA	NA	NA	NA	NA	NA	0	2	4	4	1.28531976011167
230.9882	7058.70458118488	2.39307409058941	0.743477059240763	3.21875982701229	0.00128746270889513	1	NA	NA	NA	NA	NA	NA	NA	NA	NA	NA	NA	NA	NA	NA	NA	NA	2	2	4	4	1.3030589616497
371.0685	7170.22979314695	2.41783017002174	0.752297288983866	3.21392912805458	0.00130931986289994	1	NA	NA	NA	NA	NA	NA	NA	NA	NA	NA	NA	NA	NA	NA	NA	NA	2	2	4	4	1.31558431542423
386.1129	17130.6748069906	1.92080294249903	0.597740636616857	3.21343878069015	0.00131155754489951	1	NA	NA	NA	NA	NA	NA	NA	NA	NA	NA	NA	NA	NA	NA	NA	NA	2	2	4	4	1.12208847923721
381.028	6998.06368988755	2.37943955865739	0.7404771210434	3.21338700553576	0.00131179402477375	1	NA	NA	NA	NA	NA	NA	NA	NA	NA	NA	NA	NA	NA	NA	NA	NA	2	2	4	4	1.29755720488462
205.0823	96452.0471871325	-0.428421168153782	0.133418785747693	-3.2111007887897	0.00132227549443323	1	NA	NA	NA	NA	NA	NA	NA	NA	NA	NA	NA	NA	NA	NA	NA	NA	2	2	4	4	-0.514026711179498
336.1667	14950.4941015286	-0.451139463105391	0.140527531004052	-3.21032796834936	0.00132583603436963	1	NA	NA	NA	NA	NA	NA	NA	NA	NA	NA	NA	NA	NA	NA	NA	NA	2	2	4	4	-0.541862751071509
484.0789	11840.5902824284	1.24492108987437	0.388232259163143	3.20663999575375	0.00134294942674814	1	NA	NA	NA	NA	NA	NA	NA	NA	NA	NA	NA	NA	NA	NA	NA	NA	2	2	4	4	0.851954646406956
343.0365	15041.2327446059	-0.668310263198868	0.208883072489727	-3.19944672985282	0.00137691630205798	1	NA	NA	NA	NA	NA	NA	NA	NA	NA	NA	NA	NA	NA	NA	NA	NA	1	2	3	4	-0.745499453251074
405.0979	14622.731767575	0.836480778444131	0.261569899578268	3.19792445458288	0.00138420537349141	1	NA	NA	NA	NA	NA	NA	NA	NA	NA	NA	NA	NA	NA	NA	NA	NA	1	2	4	4	0.670371193391348
195.0032	25708.2489552729	0.507797449334975	0.158884018677003	3.19602596638295	0.00139334571681987	1	NA	NA	NA	NA	NA	NA	NA	NA	NA	NA	NA	NA	NA	NA	NA	NA	2	2	0	4	0.4581895306002
365.1246	7693.44783046536	2.52858913009805	0.792389766751975	3.19109261148437	0.00141735839749154	1	NA	NA	NA	NA	NA	NA	NA	NA	NA	NA	NA	NA	NA	NA	NA	NA	0	2	4	4	1.35890457965711
270.0975	13181.558485897	0.437303677818227	0.13712720467721	3.18903662367811	0.00142747791339593	1	NA	NA	NA	NA	NA	NA	NA	NA	NA	NA	NA	NA	NA	NA	NA	NA	2	2	4	4	0.414019762631902
263.1394	181774.631916279	-0.480029536591022	0.150603228357157	-3.18737879544406	0.00143568615915388	1	NA	NA	NA	NA	NA	NA	NA	NA	NA	NA	NA	NA	NA	NA	NA	NA	2	2	4	4	-0.572906654129227
346.0617	104618.069781102	0.420735872021526	0.132006713370526	3.18723087090709	0.00143642067395248	1	NA	NA	NA	NA	NA	NA	NA	NA	NA	NA	NA	NA	NA	NA	NA	NA	0	2	4	4	0.401184693597145
197.1012	39285.2042901797	0.377312666086466	0.118395929663843	3.18687194025806	0.00143820437341502	1	NA	NA	NA	NA	NA	NA	NA	NA	NA	NA	NA	NA	NA	NA	NA	NA	0	2	4	4	0.361801799578105
448.2037	22120.2320362596	-0.579586055801375	0.181879261439493	-3.18665278940662	0.00143929444328243	1	NA	NA	NA	NA	NA	NA	NA	NA	NA	NA	NA	NA	NA	NA	NA	NA	2	2	4	4	-0.671110768194463
256.0891	42068.8228820674	-0.833932830383476	0.261847118841529	-3.18480812037567	0.00144850017066803	1	NA	NA	NA	NA	NA	NA	NA	NA	NA	NA	NA	NA	NA	NA	NA	NA	0	2	3	4	-0.864759365494661
466.2295	5564.2740824404	-0.363682882223176	0.114210513608527	-3.18432052122409	0.00145094256157362	1	NA	NA	NA	NA	NA	NA	NA	NA	NA	NA	NA	NA	NA	NA	NA	NA	2	2	4	4	-0.448372108721216
374.0855	6458.14736125882	2.25196778721173	0.707960384611185	3.18092344736001	0.00146806417145378	1	NA	NA	NA	NA	NA	NA	NA	NA	NA	NA	NA	NA	NA	NA	NA	NA	2	2	4	4	1.25488981817807
328.0908	19424.3962319226	-0.659938948346012	0.207931204653098	-3.17383314085551	0.00150440148508791	1	NA	NA	NA	NA	NA	NA	NA	NA	NA	NA	NA	NA	NA	NA	NA	NA	0	2	3	4	-0.737724140653362
257.0838	31894.5105827426	-0.912678217497087	0.28769826412407	-3.17234523564416	0.00151213131220291	1	NA	NA	NA	NA	NA	NA	NA	NA	NA	NA	NA	NA	NA	NA	NA	NA	2	2	4	4	-0.911188785042791
79.023	5327.08256078392	-1.89995827169727	0.598935037506762	-3.17222762523026	0.00151274386854072	1	NA	NA	NA	NA	NA	NA	NA	NA	NA	NA	NA	NA	NA	NA	NA	NA	2	2	4	4	-1.31558431542423
424.1927	64794.9854488498	-0.506309833752363	0.159831093970079	-3.16778056869926	0.00153607411894167	1	NA	NA	NA	NA	NA	NA	NA	NA	NA	NA	NA	NA	NA	NA	NA	NA	0	2	2	4	-0.598850556574125
423.2602	27865.9210500624	-1.03113732022582	0.325701520643056	-3.165896549055	0.00154605767789869	1	NA	NA	NA	NA	NA	NA	NA	NA	NA	NA	NA	NA	NA	NA	NA	NA	2	2	4	4	-0.969073159768521
369.3363	22933.9264879635	0.556338345231628	0.175792173311388	3.16475036830089	0.00155216057414494	1	NA	NA	NA	NA	NA	NA	NA	NA	NA	NA	NA	NA	NA	NA	NA	NA	0	2	2	4	0.496580104730177
478.2141	6695.96579961975	-0.813798794909196	0.257322002936702	-3.16256979823595	0.00156383241866319	1	NA	NA	NA	NA	NA	NA	NA	NA	NA	NA	NA	NA	NA	NA	NA	NA	2	2	4	4	-0.845182285851204
127.0505	68108.4368881697	-0.416096007976942	0.131623755064863	-3.16125313224724	0.0015709191576876	1	NA	NA	NA	NA	NA	NA	NA	NA	NA	NA	NA	NA	NA	NA	NA	NA	2	2	4	4	-0.502601955912666
295.0555	6388.46522884623	2.23466590030123	0.707480520333991	3.15862534172146	0.00158515128519719	1	Ketoprofen,3,6-Dimethoxy-4-phenanthrenol,2,6-Dimethoxy-4-phenanthrenol,Dexketoprofen	1	C16H14O3	[M+(41K)]+	254.094295	295.0555714	-0.235887767278748	HMDB15144,HMDB29687,HMDB32890,HMDB41873	Ketoprofen,Chalepensin,(R)-4-Methoxydalbergione,4-Methoxyflavanone	1	C16H14O3	[M+(41K)]+	254.094295	295.0555714	-0.235887767278748	C01716,C09165,C10505,C19895	2	2	4	4	1.24457349859608
165.1026	8666.47135877887	0.40163971188758	0.127196879865945	3.15762235921884	0.00159061467390017	1	NA	NA	NA	NA	NA	NA	NA	NA	NA	NA	NA	NA	NA	NA	NA	NA	2	2	3	4	0.38332545070448
368.1198	6259.66835247695	2.20212442498224	0.697615518009013	3.15664483964903	0.00159595603780891	1	NA	NA	NA	NA	NA	NA	NA	NA	NA	NA	NA	NA	NA	NA	NA	NA	0	2	4	4	1.23312374718307
378.9391	6253.28820265365	2.20049287580031	0.697396547868827	3.15529648451056	0.00160335081990073	1	NA	NA	NA	NA	NA	NA	NA	NA	NA	NA	NA	NA	NA	NA	NA	NA	0	2	4	4	1.23060121549
389.0416	6626.57492891362	2.29294958853962	0.726845752626409	3.15465775269952	0.00160686481345458	1	NA	NA	NA	NA	NA	NA	NA	NA	NA	NA	NA	NA	NA	NA	NA	NA	0	2	4	4	1.26797605176907
291.1054	6597.71628067814	2.28601355251703	0.725216111743047	3.15218252256232	0.00162054940238139	1	NA	NA	NA	NA	NA	NA	NA	NA	NA	NA	NA	NA	NA	NA	NA	NA	2	2	4	4	1.26665765113042
591.4399	53133.8351448351	-0.896221830181569	0.284480512823716	-3.15038039437496	0.00163058005846928	1	NA	NA	NA	NA	NA	NA	NA	NA	NA	NA	NA	NA	NA	NA	NA	NA	2	2	4	4	-0.899621245149203
450.3785	4513.0027414809	-0.437501653433125	0.138905079422458	-3.1496447448299	0.00163469108638323	1	NA	NA	NA	NA	NA	NA	NA	NA	NA	NA	NA	NA	NA	NA	NA	NA	1	2	4	4	-0.52484103420886
324.1032	6556.72636158802	2.27609501656876	0.722700431239163	3.14943082663739	0.00163588831355928	1	NA	NA	NA	NA	NA	NA	NA	NA	NA	NA	NA	NA	NA	NA	NA	NA	2	2	1	4	1.26271559898094
334.1376	6466.02800747712	2.25390849484335	0.716705661766712	3.14481748237813	0.00166190477917651	1	NA	NA	NA	NA	NA	NA	NA	NA	NA	NA	NA	NA	NA	NA	NA	NA	2	2	0	4	1.25618877673156
400.219	13894.2186927257	-0.635996932399939	0.202241574513719	-3.1447388299323	0.00166235161347529	1	NA	NA	NA	NA	NA	NA	NA	NA	NA	NA	NA	NA	NA	NA	NA	NA	0	2	4	4	-0.713136453340081
481.2698	8026.07048703108	-0.855313242821507	0.272068363032842	-3.14374384910847	0.00166801377479407	1	NA	NA	NA	NA	NA	NA	NA	NA	NA	NA	NA	NA	NA	NA	NA	NA	2	2	4	4	-0.879445003552398
227.0643	31161.8135290573	0.36736576817367	0.116886845006868	3.14291799177303	0.00167272697111963	1	NA	NA	NA	NA	NA	NA	NA	NA	NA	NA	NA	NA	NA	NA	NA	NA	2	2	4	4	0.352988171681378
604.3823	6456.2076321258	2.25148608217327	0.716638377568377	3.14173250086435	0.00167951402819291	1	NA	NA	NA	NA	NA	NA	NA	NA	NA	NA	NA	NA	NA	NA	NA	NA	2	2	4	4	1.25359297354736
468.1706	11082.7598475753	0.540618706624746	0.172191994111639	3.13962742236575	0.00169162828503291	1	NA	NA	NA	NA	NA	NA	NA	NA	NA	NA	NA	NA	NA	NA	NA	NA	2	2	4	4	0.484589941936087
254.1027	27997.2505008181	0.245565910142222	0.0782260589141145	3.1391829468468	0.00169419639765714	1	NA	NA	NA	NA	NA	NA	NA	NA	NA	NA	NA	NA	NA	NA	NA	NA	0	2	4	4	0.239390428901102
565.3239	6330.02926489152	2.2199890880474	0.707521292659374	3.13769933298131	0.00170279448052491	1	NA	NA	NA	NA	NA	NA	NA	NA	NA	NA	NA	NA	NA	NA	NA	NA	2	2	4	4	1.23819248936893
203.1394	224796.751239789	-0.652256090459768	0.208028958850401	-3.13541006052346	0.0017161404207616	1	NA	NA	NA	NA	NA	NA	NA	NA	NA	NA	NA	NA	NA	NA	NA	NA	0	2	2	4	-0.730764302616272
289.1776	6576.76798466062	2.28095176123305	0.727831276555186	3.13390181860384	0.00172498562584803	1	NA	NA	NA	NA	NA	NA	NA	NA	NA	NA	NA	NA	NA	NA	NA	NA	2	2	4	4	1.26402743429429
136.0619	14191.5442772386	0.367908740202263	0.117482205089934	3.13161248480675	0.0017384917472831	1	NA	NA	NA	NA	NA	NA	NA	NA	NA	NA	NA	NA	NA	NA	NA	NA	2	2	3	4	0.354245567901676
304.0253	6547.37187399364	2.27382338248315	0.72649157018233	3.12986891494486	0.00174884324309882	1	Ascorbalamic_acid	1	C9H13NO8	[M+(41K)]+	263.064119	304.0253954	-0.263793752660558	HMDB29944	NA	NA	NA	NA	NA	NA	NA	NA	2	2	3	4	1.26009842724212
411.054	16931.972349622	2.38951155412881	0.763813654528882	3.12839596406883	0.00175763221371574	1	NA	NA	NA	NA	NA	NA	NA	NA	NA	NA	NA	NA	NA	NA	NA	NA	0	2	4	4	1.3016798268141
476.1372	5431.24291212612	0.534763689931811	0.171227900443668	3.12311071119943	0.00178950420586671	1	NA	NA	NA	NA	NA	NA	NA	NA	NA	NA	NA	NA	NA	NA	NA	NA	0	2	2	4	0.481271740929741
442.7771	5980.31359081712	2.12891829605057	0.682379111676181	3.1198468118714	0.00180945114234517	1	NA	NA	NA	NA	NA	NA	NA	NA	NA	NA	NA	NA	NA	NA	NA	NA	2	2	4	4	1.19970818055303
188.1761	634813.999637283	-0.28489652697116	0.0913331328483119	-3.11931188700516	0.00181273969449816	1	NA	NA	NA	NA	NA	NA	NA	NA	NA	NA	NA	NA	NA	NA	NA	NA	1	2	2	4	-0.369378745860831
446.1232	10131.7466950462	1.7126220898444	0.549680574683491	3.11566784187441	0.00183528871407339	1	NA	NA	NA	NA	NA	NA	NA	NA	NA	NA	NA	NA	NA	NA	NA	NA	2	2	4	4	1.04151201294994
153.0317	5193.9836036019	1.90037049179816	0.610022132982548	3.11524842960499	0.00183790047162503	1	NA	NA	NA	NA	NA	NA	NA	NA	NA	NA	NA	NA	NA	NA	NA	NA	2	2	4	4	1.11546274065938
585.3737	60697.1751593037	0.644561049738941	0.207094102357959	3.11240659391076	0.00185568726400232	1	NA	NA	NA	NA	NA	NA	NA	NA	NA	NA	NA	NA	NA	NA	NA	NA	2	2	4	4	0.55283931251856
338.0844	5254.58917868636	1.91933362534666	0.616718881072828	3.11216939232967	0.00185717901519125	1	NA	NA	NA	NA	NA	NA	NA	NA	NA	NA	NA	NA	NA	NA	NA	NA	1	2	2	4	1.12098077086477
286.0647	7026.36345265766	2.38582137889851	0.766950983274772	3.11078730052786	0.00186589286783322	1	NA	NA	NA	NA	NA	NA	NA	NA	NA	NA	NA	NA	NA	NA	NA	NA	0	2	2	4	1.30030316335556
445.2403	7126.56295811198	-0.525198677888721	0.168863078959707	-3.11020432130129	0.00186957970232699	1	NA	NA	NA	NA	NA	NA	NA	NA	NA	NA	NA	NA	NA	NA	NA	NA	2	2	4	4	-0.618039275370304
568.2951	6156.74647802167	2.17557947338982	0.700012426071025	3.10791550601571	0.00188411926487847	1	NA	NA	NA	NA	NA	NA	NA	NA	NA	NA	NA	NA	NA	NA	NA	NA	2	2	4	4	1.22183341133769
459.1372	8671.24973681455	0.732726866327444	0.235877115720176	3.10639234370107	0.00189385254204857	1	NA	NA	NA	NA	NA	NA	NA	NA	NA	NA	NA	NA	NA	NA	NA	NA	2	2	4	4	0.623051212033385
353.0393	5254.07728808191	1.91917429530231	0.618340126431776	3.10375182406031	0.00191083542319253	1	NA	NA	NA	NA	NA	NA	NA	NA	NA	NA	NA	NA	NA	NA	NA	NA	2	2	4	4	1.11987443625052
259.0581	22773.2379372022	0.442836880844686	0.142780672334476	3.1015183890387	0.00192530913732486	1	NA	NA	NA	NA	NA	NA	NA	NA	NA	NA	NA	NA	NA	NA	NA	NA	2	2	4	4	0.419172829782294
295.1137	84993.1594427999	0.671353476170149	0.216551744274032	3.10019888512464	0.00193390738351459	1	NA	NA	NA	NA	NA	NA	NA	NA	NA	NA	NA	NA	NA	NA	NA	NA	2	2	0	4	0.575692573707653
194.0814	40384.1828935071	0.34851228975119	0.112428692467877	3.09985184476611	0.00193617464144033	1	NA	NA	NA	NA	NA	NA	NA	NA	NA	NA	NA	NA	NA	NA	NA	NA	1	2	4	4	0.335442079597675
348.125	116380.073254963	-1.11809264719308	0.360710594323219	-3.09969450520546	0.00193720336427304	1	NA	NA	NA	NA	NA	NA	NA	NA	NA	NA	NA	NA	NA	NA	NA	NA	1	2	2	4	-1.01347715527051
399.1276	15572.2583209454	-0.462061019092664	0.149365131749975	-3.0934998930414	0.00197810624363384	1	NA	NA	NA	NA	NA	NA	NA	NA	NA	NA	NA	NA	NA	NA	NA	NA	2	2	4	4	-0.553527550481582
274.2129	23010.8064059999	-0.62073360852009	0.200678177909084	-3.09317941286724	0.00198024378012828	1	NA	NA	NA	NA	NA	NA	NA	NA	NA	NA	NA	NA	NA	NA	NA	NA	2	2	3	4	-0.704026880979403
320.0972	5792.43245173601	2.07750773527518	0.671646898872621	3.09315466022748	0.00198040896328666	1	1-Methylguanosine,2-Methylguanosine,3-O-Methylguanosine,Nelarabine	1	C11H15N5O5	[M+Na]+	297.10732	320.0965414	1.97627877262765	HMDB01563,HMDB05862,HMDB06038,HMDB15401	Psicofuranine	1	C11H15N5O5	[M+Na]+	297.10732	320.0965414	1.97627877262765	C05342	2	2	4	4	1.18170926336919
230.1026	14306.6725015709	0.364735518086381	0.118102589668729	3.08829399176973	0.00201309212088916	1	NA	NA	NA	NA	NA	NA	NA	NA	NA	NA	NA	NA	NA	NA	NA	NA	2	2	4	4	0.348591661675735
292.103	136508.010366231	0.686338716311729	0.222325947559871	3.08708328400086	0.00202130956320483	1	NA	NA	NA	NA	NA	NA	NA	NA	NA	NA	NA	NA	NA	NA	NA	NA	2	2	4	4	0.583377037565903
494.3236	30498.5648315204	-0.865747676441063	0.280747247447294	-3.08372632078465	0.00204425555541866	1	NA	NA	NA	NA	NA	NA	NA	NA	NA	NA	NA	NA	NA	NA	NA	NA	2	2	4	4	-0.885547412963202
365.7137	5911.68219637206	2.11035055287096	0.684686163662267	3.08221586015856	0.00205465782506092	1	NA	NA	NA	NA	NA	NA	NA	NA	NA	NA	NA	NA	NA	NA	NA	NA	2	2	1	4	1.19366554427895
186.0167	48163.5612605571	-0.443102427565929	0.143786323019323	-3.08167298711979	0.00205840834137663	1	NA	NA	NA	NA	NA	NA	NA	NA	NA	NA	NA	NA	NA	NA	NA	NA	0	2	2	4	-0.532311570653108
399.3944	5264.14673705771	1.92230009589817	0.624072780903143	3.08024985982606	0.00206827005319645	1	NA	NA	NA	NA	NA	NA	NA	NA	NA	NA	NA	NA	NA	NA	NA	NA	2	2	4	4	1.12319756614627
356.0983	6286.02312637559	2.20883741008277	0.717152007612875	3.0800128656617	0.00206991653303747	1	NA	NA	NA	NA	NA	NA	NA	NA	NA	NA	NA	NA	NA	NA	NA	NA	2	2	1	4	1.23692232344736
327.1551	15039.6309145656	-0.405678554361253	0.131736682331512	-3.07946539400753	0.00207372460451283	1	NA	NA	NA	NA	NA	NA	NA	NA	NA	NA	NA	NA	NA	NA	NA	NA	2	2	4	4	-0.487913487108725
235.0219	15159.5379911005	0.602949784836318	0.195844151924587	3.07872243777029	0.00207890269477939	1	NA	NA	NA	NA	NA	NA	NA	NA	NA	NA	NA	NA	NA	NA	NA	NA	2	2	4	4	0.523485908375637
288.9947	5987.84597439655	2.13094455936076	0.692168159649606	3.07865152369838	0.00207939755535362	1	NA	NA	NA	NA	NA	NA	NA	NA	NA	NA	NA	NA	NA	NA	NA	NA	1	2	3	4	1.2009219751991
434.2241	28239.3365263631	-0.383715764546133	0.124730407973042	-3.07636101558382	0.00209543966367555	1	NA	NA	NA	NA	NA	NA	NA	NA	NA	NA	NA	NA	NA	NA	NA	NA	2	2	2	4	-0.467392454618475
396.083	4991.69536110728	1.83520860581163	0.596855743172843	3.07479424769507	0.00210647818104116	1	NA	NA	NA	NA	NA	NA	NA	NA	NA	NA	NA	NA	NA	NA	NA	NA	2	2	4	4	1.08836768539193
440.2387	5670.84737292071	2.04323429982853	0.664574793738455	3.07449864045348	0.0021085668249059	1	NA	NA	NA	NA	NA	NA	NA	NA	NA	NA	NA	NA	NA	NA	NA	NA	2	2	4	4	1.17109121802649
295.129	33218.6477379451	-0.549922675953312	0.179398727093325	-3.06536554000875	0.00217404107337514	1	NA	NA	NA	NA	NA	NA	NA	NA	NA	NA	NA	NA	NA	NA	NA	NA	0	2	3	4	-0.643258242058234
320.1089	15158.3230831504	-0.420742585541797	0.137261784675076	-3.06525655729868	0.00217483348997584	1	NA	NA	NA	NA	NA	NA	NA	NA	NA	NA	NA	NA	NA	NA	NA	NA	2	2	4	4	-0.505284182593935
294.0966	5918.8502552295	2.11229714323722	0.689898781043688	3.06174934827643	0.00220047631031934	1	NA	NA	NA	NA	NA	NA	NA	NA	NA	NA	NA	NA	NA	NA	NA	NA	2	2	0	4	1.19728587923369
449.2067	5741.42646349383	-0.649225467358912	0.212277321036116	-3.05838355312792	0.00222534547743851	1	NA	NA	NA	NA	NA	NA	NA	NA	NA	NA	NA	NA	NA	NA	NA	NA	0	2	4	4	-0.726144019302663
156.0865	6080.10154657595	2.15549443810526	0.705020338512236	3.05735071792947	0.00223302837089848	1	NA	NA	NA	NA	NA	NA	NA	NA	NA	NA	NA	NA	NA	NA	NA	NA	1	2	4	4	1.21069671247859
291.0702	67449.0517071754	0.416027497013105	0.136158589348015	3.05546274388726	0.00224713519179092	1	NA	NA	NA	NA	NA	NA	NA	NA	NA	NA	NA	NA	NA	NA	NA	NA	2	2	2	4	0.396069232230824
435.1224	5540.27214575878	2.00549637992774	0.656534745069127	3.05466907119528	0.00225308980450871	1	N6-Carbamoyl-L-threonyladenosine	1	C15H20N6O8	[M+Na]+	412.134264	435.1234854	-2.47056303804458	HMDB41623	NA	NA	NA	NA	NA	NA	NA	NA	2	2	4	4	1.16060358849754
303.1777	5632.46595714281	2.03224493925809	0.665351515280969	3.05439289245461	0.00225516525281511	1	Arginyl-Glutamine,Arginyl-Gamma-glutamate,Glutaminyl-Arginine,Gamma-glutamyl-Arginine	1	C11H22N6O4	[M+H]+	302.170254	303.1775304	0.63296247499334	HMDB28707,HMDB28723,HMDB28791,HMDB29143	NA	NA	NA	NA	NA	NA	NA	NA	2	2	4	4	1.1664142086315
316.1868	39505.8944309398	-0.256858953277639	0.0841008073675644	-3.05417939871887	0.00225677083147125	1	NA	NA	NA	NA	NA	NA	NA	NA	NA	NA	NA	NA	NA	NA	NA	NA	2	2	0	4	-0.33856759066133
449.2028	3313.51043668043	-1.15112468970485	0.377029338911893	-3.05314353791934	0.00226457589652181	1	NA	NA	NA	NA	NA	NA	NA	NA	NA	NA	NA	NA	NA	NA	NA	NA	2	2	4	4	-1.02439483832409
226.0714	23164.8967029407	0.518712504855534	0.170027124730572	3.05076325720085	0.00228260476988324	1	NA	NA	NA	NA	NA	NA	NA	NA	NA	NA	NA	NA	NA	NA	NA	NA	2	2	4	4	0.462786093197397
309.1709	24980.9489038193	-0.819506504106533	0.269117577166403	-3.04516157114408	0.00232555340888972	1	NA	NA	NA	NA	NA	NA	NA	NA	NA	NA	NA	NA	NA	NA	NA	NA	2	2	4	4	-0.850257901650988
423.3809	296317.645700499	0.455752018443676	0.149675326721765	3.04493752193962	0.00232728650762844	1	NA	NA	NA	NA	NA	NA	NA	NA	NA	NA	NA	NA	NA	NA	NA	NA	2	2	0	4	0.429512615604886
479.2496	6072.01979677671	-0.626675319361384	0.205950299300072	-3.04284733496945	0.0023435119153957	1	NA	NA	NA	NA	NA	NA	NA	NA	NA	NA	NA	NA	NA	NA	NA	NA	1	2	4	4	-0.706298773311467
486.0721	4613.90306251689	1.70502153349865	0.560432531173142	3.04233148266673	0.00234753220553128	1	NA	NA	NA	NA	NA	NA	NA	NA	NA	NA	NA	NA	NA	NA	NA	NA	2	2	4	4	1.03442705617605
424.1005	6099.2348774292	2.16052914046015	0.710807422903509	3.03954217534028	0.00236938025166703	1	NA	NA	NA	NA	NA	NA	NA	NA	NA	NA	NA	NA	NA	NA	NA	NA	0	2	4	4	1.21562774591381
299.1829	5917.6939658844	2.11198163133577	0.695162214900283	3.03811338715917	0.00238064360225423	1	NA	NA	NA	NA	NA	NA	NA	NA	NA	NA	NA	NA	NA	NA	NA	NA	0	2	2	4	1.19607735879937
129.0036	4618.81207969159	1.70679127863467	0.561834230503349	3.03789122479339	0.00238239933826906	1	NA	NA	NA	NA	NA	NA	NA	NA	NA	NA	NA	NA	NA	NA	NA	NA	2	2	4	4	1.03543601107754
294.174	5438.76406332272	1.97546205003236	0.650575437975432	3.03648421800235	0.00239354638484762	1	NA	NA	NA	NA	NA	NA	NA	NA	NA	NA	NA	NA	NA	NA	NA	NA	2	2	4	4	1.15253395310058
411.2166	5447.34115182129	-1.84995673879833	0.60938271853467	-3.03578799091442	0.00239907990115537	1	NA	NA	NA	NA	NA	NA	NA	NA	NA	NA	NA	NA	NA	NA	NA	NA	2	2	3	4	-1.29755720488462
349.1197	64408.01792688	-0.95078563784736	0.31328737248959	-3.03486741355639	0.0024064145009106	1	NA	NA	NA	NA	NA	NA	NA	NA	NA	NA	NA	NA	NA	NA	NA	NA	2	2	3	4	-0.934697836975799
498.061	6344.23030933517	1.3963431960792	0.460265305196958	3.03377895381812	0.00241511316405845	1	NA	NA	NA	NA	NA	NA	NA	NA	NA	NA	NA	NA	NA	NA	NA	NA	2	2	4	4	0.921072783592997
227.1032	53734.5702124378	-0.557271768796755	0.183749603657864	-3.03277807245984	0.0024231373158656	1	NA	NA	NA	NA	NA	NA	NA	NA	NA	NA	NA	NA	NA	NA	NA	NA	0	2	2	4	-0.653460593408379
470.2958	8869.15578203696	-0.688030861966871	0.227351395115942	-3.02628827773851	0.00247576138212797	1	NA	NA	NA	NA	NA	NA	NA	NA	NA	NA	NA	NA	NA	NA	NA	NA	2	2	4	4	-0.760398278828469
424.3843	65921.5938442474	0.416290300355411	0.137622046072822	3.0248809128672	0.00248731042537595	1	NA	NA	NA	NA	NA	NA	NA	NA	NA	NA	NA	NA	NA	NA	NA	NA	1	2	2	4	0.396708095648236
444.2307	5505.45387981779	1.99525977060711	0.660694518496988	3.01994297628822	0.00252822280744048	1	NA	NA	NA	NA	NA	NA	NA	NA	NA	NA	NA	NA	NA	NA	NA	NA	0	2	2	4	1.15598315177014
295.0945	5471.49740464511	1.98521080475488	0.657369389920263	3.0199319213748	0.00252831508747543	1	1-Methoxy-1-(2,4,5-trimethoxyphenyl)-2-propanol,2-[4-(3-Hydroxypropyl)-2-methoxyphenoxy]-1,3-propanediol,4-[(2-Methyl-3-furanyl)thio]-5-nonanone,2,6-Dimethyl-3-[(2-methyl-3-furanyl)thio]-4-heptanone,5C-aglycone,Isovestitol,1,2-Bis(4-hydroxy-3-methoxyphenyl)ethylene,2,4,6-Trimethoxybenzophenone,1-(2,6-Dihydroxy-4-methoxyphenyl)-3-phenyl-1-propanone,Marminal,3-O-Methylequol,4,7-Dihydroxy-3-methoxyi…	1	C13H20O5	[M+K]+	256.131075	295.0942344	0.954949189552899	HMDB31772,HMDB40352,HMDB37141,HMDB37154,HMDB04810,HMDB30526,HMDB32847,HMDB33800,HMDB34435,HMDB35035,HMDB41660,HMDB41669,HMDB41670,HMDB41701	1,2-Bis(4-hydroxy-3-methoxyphenyl)ethylene,5-O-Methylalloptaeroxylin,2,6-Dihydroxy-4-methoxydihydrochalcone,Eleutherin,9-Methoxy-alpha-lapachone,Vestitol,(-)-Vestitol,Deoxyshikonin	1	C16H16O4	[M+Na]+	272.10486	295.0940814	1.47342839927805	C04547,C09014,C09644,C10340,C10372,C10540,C16225,C18133	0	2	3	4	1.15483189215565
272.1133	32385.7967797765	0.275708815407289	0.0913560699208836	3.01795836495658	0.00254483865270999	1	NA	NA	NA	NA	NA	NA	NA	NA	NA	NA	NA	NA	NA	NA	NA	NA	0	2	2	4	0.27050686485047
343.7006	14493.9435175295	0.560453381638218	0.185803018783527	3.01638469228094	0.00255808490832328	1	NA	NA	NA	NA	NA	NA	NA	NA	NA	NA	NA	NA	NA	NA	NA	NA	2	2	4	4	0.499254247180842
342.0561	6102.61842220819	2.16142098838623	0.717797123725402	3.01118647169878	0.0026022898962172	1	Citpressine_I,Citrusinine_I,N-Gluconyl_ethanolamine_phosphate	1	C16H15NO5	[M+(41K)]+	301.095024	342.0563004	-0.454311175844264	HMDB29323,HMDB30374,HMDB32294	NA	NA	NA	NA	NA	NA	NA	NA	2	2	3	4	1.21686513189771
471.2104	3984.72790991065	-1.4326484867675	0.476179897903809	-3.00862865709821	0.00262429660986284	1	NA	NA	NA	NA	NA	NA	NA	NA	NA	NA	NA	NA	NA	NA	NA	NA	2	2	4	4	-1.16176257563118
435.783	5526.78320704525	2.00153668264432	0.66553549012349	3.00740788785424	0.00263485962382036	1	NA	NA	NA	NA	NA	NA	NA	NA	NA	NA	NA	NA	NA	NA	NA	NA	0	2	4	4	1.15829027917273
226.1191	20596.8216295845	-0.461624534536535	0.153611770593294	-3.00513777527338	0.00265460574169444	1	NA	NA	NA	NA	NA	NA	NA	NA	NA	NA	NA	NA	NA	NA	NA	NA	2	2	1	4	-0.55283931251856
411.1433	4311.8598155491	1.59176673484034	0.530558872358598	3.00016985441058	0.00269829090878609	1	NA	NA	NA	NA	NA	NA	NA	NA	NA	NA	NA	NA	NA	NA	NA	NA	0	2	3	4	0.997809144760196
458.1525	3379.31199227426	-1.17590989614605	0.392042129556831	-2.9994477825006	0.00270469480814547	1	NA	NA	NA	NA	NA	NA	NA	NA	NA	NA	NA	NA	NA	NA	NA	NA	0	2	3	4	-1.03644602114523
233.0426	233736.217906283	-0.608415201035541	0.202853555383582	-2.99928290576456	0.00270615901040731	1	NA	NA	NA	NA	NA	NA	NA	NA	NA	NA	NA	NA	NA	NA	NA	NA	2	2	4	4	-0.695727473070742
313.1987	5456.94421024862	1.98088183994185	0.660727122463493	2.99803318585775	0.00271728082946997	1	NA	NA	NA	NA	NA	NA	NA	NA	NA	NA	NA	NA	NA	NA	NA	NA	2	2	4	4	1.15368216112231
393.1869	21894.3768041383	-0.267078848529991	0.089114585829562	-2.99702732211311	0.00272626278003604	1	NA	NA	NA	NA	NA	NA	NA	NA	NA	NA	NA	NA	NA	NA	NA	NA	2	2	4	4	-0.350475050291151
389.2392	27172.1605381245	-0.430624485815198	0.143719658649125	-2.99628102281064	0.00273294444663547	1	NA	NA	NA	NA	NA	NA	NA	NA	NA	NA	NA	NA	NA	NA	NA	NA	2	2	4	4	-0.515375192725568
446.1882	5782.97901304476	-0.38284575180663	0.127865300774135	-2.99413327531993	0.00275225693862195	1	NA	NA	NA	NA	NA	NA	NA	NA	NA	NA	NA	NA	NA	NA	NA	NA	2	2	0	4	-0.465417090926146
275.074	16046.7258388687	1.84723651614526	0.616972190404354	2.99403529830836	0.00275314091155778	1	NA	NA	NA	NA	NA	NA	NA	NA	NA	NA	NA	NA	NA	NA	NA	NA	2	2	0	4	1.0937225252772
189.1794	48760.4621184056	-0.355261806064216	0.118702252912233	-2.99288174696138	0.00276356805879072	1	NA	NA	NA	NA	NA	NA	NA	NA	NA	NA	NA	NA	NA	NA	NA	NA	0	2	4	4	-0.437297641339162
344.0742	5610.93271407285	2.02603417708628	0.677010755048259	2.99261741704807	0.00276596245629399	1	NA	NA	NA	NA	NA	NA	NA	NA	NA	NA	NA	NA	NA	NA	NA	NA	2	2	4	4	1.16524893607385
391.2973	12199.1370704359	-0.868701348987844	0.290457450635659	-2.99080415078599	0.00278243884044182	1	NA	NA	NA	NA	NA	NA	NA	NA	NA	NA	NA	NA	NA	NA	NA	NA	2	2	4	4	-0.88817284692857
452.0692	6728.22089286219	1.34668722838196	0.450488098343599	2.98939579832097	0.00279529774085006	1	NA	NA	NA	NA	NA	NA	NA	NA	NA	NA	NA	NA	NA	NA	NA	NA	2	2	4	4	0.903167612595591
481.2043	14873.0261782913	0.26997029936297	0.0904020135156043	2.98633060110293	0.00282347219516738	1	NA	NA	NA	NA	NA	NA	NA	NA	NA	NA	NA	NA	NA	NA	NA	NA	2	2	4	4	0.263774324878486
381.1503	16833.0311628049	0.488521130296913	0.163692323847354	2.98438630972376	0.00284147774798477	1	NA	NA	NA	NA	NA	NA	NA	NA	NA	NA	NA	NA	NA	NA	NA	NA	2	2	4	4	0.449025250322574
372.1168	15178.1631193981	-0.456065318635003	0.152951930740862	-2.98175587863412	0.0028660043266308	1	NA	NA	NA	NA	NA	NA	NA	NA	NA	NA	NA	NA	NA	NA	NA	NA	0	2	4	4	-0.547342788427634
335.1828	5284.20770197123	1.92849144338806	0.647253086046014	2.97950134957095	0.00288717958068862	1	NA	NA	NA	NA	NA	NA	NA	NA	NA	NA	NA	NA	NA	NA	NA	NA	2	2	4	4	1.12764779558424
375.1915	14385.8580044517	-0.591707553008639	0.198651227209823	-2.97862520820803	0.00289544704079517	1	NA	NA	NA	NA	NA	NA	NA	NA	NA	NA	NA	NA	NA	NA	NA	NA	2	2	4	4	-0.680758943753652
360.93	5653.71637685135	2.03833212406684	0.684835955022124	2.97638012303397	0.00291673087817601	1	NA	NA	NA	NA	NA	NA	NA	NA	NA	NA	NA	NA	NA	NA	NA	NA	2	2	4	4	1.16758106717295
244.9477	34977.5169417333	2.33923190124698	0.786356367379603	2.97477326856532	0.00293205173294023	1	NA	NA	NA	NA	NA	NA	NA	NA	NA	NA	NA	NA	NA	NA	NA	NA	2	2	4	4	1.28262633466112
434.1659	5380.80587668596	1.9580238037188	0.658274504016558	2.97447917513382	0.00293486376002808	1	NA	NA	NA	NA	NA	NA	NA	NA	NA	NA	NA	NA	NA	NA	NA	NA	2	2	4	4	1.14567638008866
138.9643	5100.72578192203	1.87067986502343	0.629001535955114	2.97404657714052	0.00293900459625731	1	NA	NA	NA	NA	NA	NA	NA	NA	NA	NA	NA	NA	NA	NA	NA	NA	0	2	4	4	1.10344109214375
499.1292	7513.9524505499	0.921091349086018	0.309789598229678	2.97328042758595	0.00294635127925223	1	NA	NA	NA	NA	NA	NA	NA	NA	NA	NA	NA	NA	NA	NA	NA	NA	2	2	0	4	0.715423093589488
350.1939	8385.18044560547	-2.30733135296748	0.776714163454842	-2.9706312328649	0.00297188401039561	1	NA	NA	NA	NA	NA	NA	NA	NA	NA	NA	NA	NA	NA	NA	NA	NA	2	2	4	4	-1.49082464475579
447.1279	3509.25202046491	-1.27052640996311	0.427772491534938	-2.97009844042144	0.00297704334204052	1	NA	NA	NA	NA	NA	NA	NA	NA	NA	NA	NA	NA	NA	NA	NA	NA	2	2	4	4	-1.07564170017939
414.2346	15776.0835820882	-0.514113524101574	0.173109427270859	-2.96987594613872	0.00297920029833499	1	NA	NA	NA	NA	NA	NA	NA	NA	NA	NA	NA	NA	NA	NA	NA	NA	1	2	2	4	-0.606641185432213
338.1348	21576.1980145197	-0.350091737696629	0.117917962781084	-2.96894323341201	0.00298825794671313	1	NA	NA	NA	NA	NA	NA	NA	NA	NA	NA	NA	NA	NA	NA	NA	NA	2	2	4	4	-0.431456414561448
247.1767	21088.4398513038	0.727898261773847	0.245179129891097	2.96884266657265	0.00298923605836799	1	NA	NA	NA	NA	NA	NA	NA	NA	NA	NA	NA	NA	NA	NA	NA	NA	2	2	4	4	0.617324553000578
105.1111	5264.37591530145	1.92234865199432	0.647668131377297	2.96810752121824	0.00299639494787742	1	NA	NA	NA	NA	NA	NA	NA	NA	NA	NA	NA	NA	NA	NA	NA	NA	2	2	4	4	1.12430803639507
354.9595	5149.06606282494	1.88613121213639	0.635587948307763	2.96753772181831	0.00300195444448254	1	NA	NA	NA	NA	NA	NA	NA	NA	NA	NA	NA	NA	NA	NA	NA	NA	2	2	4	4	1.10670386756999
277.1508	17893.1498946391	-0.351098869674099	0.118444776921879	-2.96424104800897	0.00303430501183363	1	NA	NA	NA	NA	NA	NA	NA	NA	NA	NA	NA	NA	NA	NA	NA	NA	2	2	4	4	-0.43340184508322
431.0183	5372.92483788254	1.95563617471097	0.660152296039213	2.96240153437989	0.00305249424237911	1	1-Phosphatidyl-D-myo-inositol	1	C11H19O13P	[M+(41K)]+	390.056333	431.0176094	1.50759501664862	HMDB06953	MM_4550	1	C13H16N2O9S2	[M+Na]+	408.029727	431.0189484	-1.599001627583	C20815	2	2	4	4	1.14453867970451
361.1219	5149.12635920213	1.88615048691636	0.636731631820099	2.9622377665215	0.00305411840070406	1	NA	NA	NA	NA	NA	NA	NA	NA	NA	NA	NA	NA	NA	NA	NA	NA	2	2	4	4	1.10779408106263
335.2193	5219.49458988739	1.90836028092205	0.644292236706674	2.96194827781367	0.00305699131637992	1	13-L-Hydroperoxylinoleic_acid,8(R)-Hydroperoxylinoleic_acid,9(S)-HPODE,12,13-DiHODE,15,16-DiHODE,9,10-DiHODE	1	C18H32O4	[M+Na]+	312.23006	335.2192814	-0.0644354344261954	HMDB03871,HMDB04706,HMDB06940,HMDB10201,HMDB10208,HMDB10221	(9Z,11E)-(13S)-13-Hydroperoxyoctadeca-9,11-dienoic_acid,(9Z,12Z)-(11S)-11-Hydroperoxyoctadeca-9,12-dienoic_acid,(7S,8S)-DiHODE,9(S)-HPODE,8(R)-HPODE,12,13-Epoxy-9-hydroxy-10-octadecenoate,9,10-Epoxy-13-hydroxy-11-octadecenoate,9,10-12,13-Diepoxyoctadecanoate,Octadec-9-ene-1,18-dioic-acid,(8E,10R,12Z)-10-Hydroperoxy-8,12-octadecadienoate,5S,8R-DiHODE,(8E,10S,12Z)-10-Hydroperoxyoctadeca-8,12-dienoa…	1	C18H32O4	[M+Na]+	312.23006	335.2192814	-0.0644354344261954	C04717,C07338,C07354,C14827,C14831,C14832,C14834,C14836,C19618,C19937,C20186,C20703	2	2	4	4	1.11876947064046
246.0377	13898.9365450419	1.82167220560007	0.615538634885135	2.95947663129223	0.00308162072792932	1	NA	NA	NA	NA	NA	NA	NA	NA	NA	NA	NA	NA	NA	NA	NA	NA	0	2	2	4	1.08198278925328
417.9206	13427.4661747548	0.655376844146186	0.221671718749671	2.95651988373984	0.00311132169979156	1	NA	NA	NA	NA	NA	NA	NA	NA	NA	NA	NA	NA	NA	NA	NA	NA	2	2	4	4	0.565268159373057
437.1525	5266.2473966193	1.92293212086587	0.650404271286689	2.95651828525318	0.00311133782717591	1	NA	NA	NA	NA	NA	NA	NA	NA	NA	NA	NA	NA	NA	NA	NA	NA	2	2	4	4	1.12541989481152
227.1143	23745.3436153129	-0.470153991102096	0.159269832332208	-2.95193373545745	0.00315790691379584	1	NA	NA	NA	NA	NA	NA	NA	NA	NA	NA	NA	NA	NA	NA	NA	NA	2	2	4	4	-0.564575390099004
164.0381	5071.00582105878	1.86108474299742	0.631771160884429	2.94582098428179	0.00322098756038531	1	Acetylcysteine	1	C5H9NO3S	[M+H]+	163.030316	164.0375924	2.85056609991705	HMDB01890	Acetylcysteine,Tiopronin	1	C5H9NO3S	[M+H]+	163.030316	164.0375924	2.85056609991705	C06809,C12876	0	2	4	4	1.09910891198015
342.1772	4842.79215473609	1.78527109255629	0.606291784752144	2.94457411011452	0.00323399484922995	1	NA	NA	NA	NA	NA	NA	NA	NA	NA	NA	NA	NA	NA	NA	NA	NA	2	2	4	4	1.07143822468477
381.1656	29922.5347923975	-0.535399719013275	0.18182983832267	-2.94450967977637	0.00323466827990184	1	NA	NA	NA	NA	NA	NA	NA	NA	NA	NA	NA	NA	NA	NA	NA	NA	2	2	4	4	-0.627359645019813
265.1298	16033.4825195394	-0.181972873248047	0.0618147315648843	-2.94384313643807	0.0032416425424168	1	NA	NA	NA	NA	NA	NA	NA	NA	NA	NA	NA	NA	NA	NA	NA	NA	2	2	4	4	-0.248516940795269
319.0693	17218.5498131993	-0.536865452819634	0.182399882385067	-2.94334319627602	0.00324688257008246	1	NA	NA	NA	NA	NA	NA	NA	NA	NA	NA	NA	NA	NA	NA	NA	NA	2	2	4	4	-0.63095891969963
434.1409	5306.29500667404	1.93529845578778	0.65818666161724	2.94034894452667	0.00327842810332553	1	NA	NA	NA	NA	NA	NA	NA	NA	Latrunculin_B,N-Acetylaspartylglutamylglutamate,Latifoline	1	C20H29NO5S	[M+K]+	395.176646	434.1398054	2.43654230009548	C19904,C20776,C10344	0	2	2	4	1.13548989722611
398.2285	24780.7830094883	0.281769019382488	0.0958789703361122	2.93879897118964	0.00329486707591675	1	NA	NA	NA	NA	NA	NA	NA	NA	NA	NA	NA	NA	NA	NA	NA	NA	2	2	4	4	0.2754109529317
403.1108	5864.51805984142	2.09744395667258	0.714509475566992	2.93550194699402	0.00333008521532071	1	NA	NA	NA	NA	NA	NA	NA	NA	NA	NA	NA	NA	NA	NA	NA	NA	2	2	4	4	1.19006078724529
354.0588	4956.70007508358	1.82360867672549	0.621336300321279	2.93497849036431	0.00333570810294293	1	NA	NA	NA	NA	NA	NA	NA	NA	NA	NA	NA	NA	NA	NA	NA	NA	2	2	4	4	1.08410617790302
210.0959	137798.858243933	-0.366674691210101	0.124938971040455	-2.93483040685017	0.00333730036071648	1	NA	NA	NA	NA	NA	NA	NA	NA	NA	NA	NA	NA	NA	NA	NA	NA	2	2	4	4	-0.452948137417574
156.9751	4773.06198991284	1.76128518540968	0.600748098946684	2.93181982347978	0.00336982189792681	1	NA	NA	NA	NA	NA	NA	NA	NA	NA	NA	NA	NA	NA	NA	NA	NA	2	2	4	4	1.06308757290947
202.0502	69655.6759077414	-0.337673846202111	0.115204455618109	-2.93108321540503	0.00337782285188831	1	NA	NA	NA	NA	NA	NA	NA	NA	NA	NA	NA	NA	NA	NA	NA	NA	1	2	3	4	-0.419172829782294
396.1055	377157.539339891	0.617979721098446	0.210998068461844	2.92884065528874	0.00340228789205823	1	NA	NA	NA	NA	NA	NA	NA	NA	NA	NA	NA	NA	NA	NA	NA	NA	2	2	4	4	0.536398938248145
454.2413	3085.31496687931	-1.06185811666581	0.362918389460925	-2.92588677648185	0.00343475919368015	1	NA	NA	NA	NA	NA	NA	NA	NA	NA	NA	NA	NA	NA	NA	NA	NA	2	2	4	4	-0.981425912166933
384.1785	18530.9952569092	0.682089939283631	0.23349289757046	2.92124491314688	0.00348635642136935	1	NA	NA	NA	NA	NA	NA	NA	NA	NA	NA	NA	NA	NA	NA	NA	NA	2	2	4	4	0.581277875076316
274.0925	128736.551382417	0.625200775075132	0.21419153798744	2.91888643664248	0.00351284171865327	1	NA	NA	NA	NA	NA	NA	NA	NA	NA	NA	NA	NA	NA	NA	NA	NA	2	2	4	4	0.539811933896533
257.15	19698.0245452711	-0.421499036613277	0.144508631995671	-2.91677411094656	0.00353671806164966	1	NA	NA	NA	NA	NA	NA	NA	NA	NA	NA	NA	NA	NA	NA	NA	NA	0	2	4	4	-0.505955306892503
401.056	5532.29975747024	2.00315678518829	0.687199191125143	2.91495800789368	0.00355736403994686	1	NA	NA	NA	NA	NA	NA	NA	NA	NA	NA	NA	NA	NA	NA	NA	NA	0	2	4	4	1.15944615825258
203.0664	22425.7264301136	-0.41272518039463	0.141626564535022	-2.91417914251934	0.00356625195112989	1	NA	NA	NA	NA	NA	NA	NA	NA	NA	NA	NA	NA	NA	NA	NA	NA	2	2	4	4	-0.497248306757834
401.1524	5295.91152824369	1.93210037264105	0.663181797102901	2.9133796812298	0.00357539589446067	1	NA	NA	NA	NA	NA	NA	NA	NA	NA	NA	NA	NA	NA	NA	NA	NA	2	2	0	4	1.13324218326078
384.1151	60267.5053649753	0.662482588414186	0.227479180668732	2.91227789051575	0.0035880327212879	1	NA	NA	NA	NA	NA	NA	NA	NA	NA	NA	NA	NA	NA	NA	NA	NA	2	2	4	4	0.570125174002515
464.187	10921.9524032337	0.514546164409572	0.176832502964757	2.90979404681119	0.00361666995884538	1	NA	NA	NA	NA	NA	NA	NA	NA	NA	NA	NA	NA	NA	NA	NA	NA	2	2	4	4	0.462128844714122
300.1807	21030.8300658914	0.467203530421522	0.160564596107739	2.90975434029074	0.00361712943471015	1	NA	NA	NA	NA	NA	NA	NA	NA	NA	NA	NA	NA	NA	NA	NA	NA	2	2	4	4	0.435998307928587
150.9772	14078.4080756482	0.711735963308057	0.244756444163362	2.90793554278395	0.0036382331916781	1	NA	NA	NA	NA	NA	NA	NA	NA	NA	NA	NA	NA	NA	NA	NA	NA	2	2	0	4	0.604512834279742
460.1261	4864.53174602659	-1.46965013119827	0.505815046107876	-2.90550892565745	0.00366656391481363	1	NA	NA	NA	NA	NA	NA	NA	NA	NA	NA	NA	NA	NA	NA	NA	NA	2	2	0	4	-1.17815515046944
168.0659	4865.00641680191	1.79282102975258	0.617197217024255	2.90477821399853	0.00367513417563783	1	Pyridoxal,Isopyridoxal,3alpha,4,5,7alpha-Tetrahydro-5-hydroxy-1H-isoindole-1,3(2H)-dione,3alpha,4,7,7alpha-Tetrahydro-4-hydroxy-1H-isoindole-1,3(2H)-dione,3-Methoxyanthranilate	1	C8H9NO3	[M+H]+	167.058244	168.0655204	2.16701200305825	HMDB01545,HMDB04290,HMDB34887,HMDB34889,HMDB60374	Pyridoxal,D-4-Hydroxyphenylglycine,3-Hydroxy-4-methylanthranilate,3-Methoxyanthranilate,Isopyridoxal,L-4-Hydroxyphenylglycine,p-Aminosalicylic_acid_methyl_ester,Orthoform,C20821	1	C8H9NO3	[M+H]+	167.058244	168.0655204	2.16701200305825	C00250,C03493,C03986,C05831,C06051,C12323,C14170,C14171,C20821	2	2	4	4	1.07458905108307
393.3704	11826.7454165856	0.365358851330623	0.125887920539357	2.90225503579113	0.00370486786729707	1	NA	NA	NA	NA	NA	NA	NA	NA	NA	NA	NA	NA	NA	NA	NA	NA	2	2	2	4	0.350475050291151
422.071	14433.7696062842	0.494035661883759	0.170469191096198	2.89809354233968	0.00375438594619319	1	NA	NA	NA	NA	NA	NA	NA	NA	NA	NA	NA	NA	NA	NA	NA	NA	0	2	4	4	0.453602628517555
238.0907	78331.8965050487	-0.407297881357374	0.140543460951533	-2.89802085845766	0.00375525613987887	1	NA	NA	NA	NA	NA	NA	NA	NA	NA	NA	NA	NA	NA	NA	NA	NA	2	2	4	4	-0.490576207366659
256.1184	28509.2978453308	-0.424264481171475	0.146424736781326	-2.89749184801391	0.00376159513949259	1	NA	NA	NA	NA	NA	NA	NA	NA	NA	NA	NA	NA	NA	NA	NA	NA	2	2	4	4	-0.509314357007774
497.1762	14138.013707592	0.402432712656511	0.139097486967139	2.89317026088029	0.00381374499657445	1	NA	NA	NA	NA	NA	NA	NA	NA	NA	NA	NA	NA	NA	NA	NA	NA	2	2	4	4	0.384596997051923
319.1251	16544.7781563115	-0.746653537536672	0.258225766154838	-2.89147573712285	0.00383437198579402	1	NA	NA	NA	NA	NA	NA	NA	NA	NA	NA	NA	NA	NA	NA	NA	NA	2	2	4	4	-0.803699816904587
425.2497	4479.91436437005	1.65585194838807	0.572937658650959	2.89010841473913	0.00385108987655805	1	NA	NA	NA	NA	NA	NA	NA	NA	NA	NA	NA	NA	NA	NA	NA	NA	2	2	4	4	1.01842469003801
358.036	4605.19587520679	1.70185169881264	0.591125244381819	2.87900358678199	0.00398933796936356	1	NA	NA	NA	NA	NA	NA	NA	NA	NA	NA	NA	NA	NA	NA	NA	NA	2	2	4	4	1.03241229897665
168.0884	4702.8360223045	1.73671427812997	0.603386561954832	2.87827801882663	0.00399852577477706	1	NA	NA	NA	NA	NA	NA	NA	NA	N-Cyclopropylammeline	1	C6H9N5O	[M+H]+	167.08071	168.0879864	2.39814878286725	C14148	2	2	4	4	1.05172503166904
482.9546	6262.64661535344	1.45744615571516	0.507602596913747	2.87123463232166	0.00408871915805218	1	NA	NA	NA	NA	NA	NA	NA	NA	NA	NA	NA	NA	NA	NA	NA	NA	0	2	3	4	0.942956780525036
345.0583	1118524.76651918	0.330554967186266	0.115217373197194	2.86896809060663	0.00411813342300819	1	NA	NA	NA	NA	NA	NA	NA	NA	NA	NA	NA	NA	NA	NA	NA	NA	2	2	0	4	0.319241354352178
138.1027	4644.53722359391	1.7160001414838	0.59861877723018	2.86659925608041	0.00414908030002693	1	NA	NA	NA	NA	NA	NA	NA	NA	NA	NA	NA	NA	NA	NA	NA	NA	2	2	4	4	1.04354591042558
354.133	12961.8117728146	-0.415644122603813	0.145257360998707	-2.86143242412005	0.00421731398100572	1	NA	NA	NA	NA	NA	NA	NA	NA	NA	NA	NA	NA	NA	NA	NA	NA	2	2	4	4	-0.50193196459731
203.0529	4736267.69342617	0.443246554220811	0.15493793072301	2.86080078746645	0.00422572488504926	1	NA	NA	NA	NA	NA	NA	NA	NA	NA	NA	NA	NA	NA	NA	NA	NA	2	2	4	4	0.419817743701024
161.0215	42221.2580969437	0.68031881955525	0.237869259431309	2.86005354866676	0.00423569479782134	1	NA	NA	NA	NA	NA	NA	NA	NA	NA	NA	NA	NA	NA	NA	NA	NA	0	2	3	4	0.58057872351515
467.1672	5779.28101338384	-0.464997440652424	0.162892211189208	-2.85463274921295	0.00430866207392805	1	NA	NA	NA	NA	NA	NA	NA	NA	NA	NA	NA	NA	NA	NA	NA	NA	2	2	4	4	-0.558352589915591
466.3523	3758.85450962458	-1.3287271862787	0.466088452543167	-2.85080477542113	0.00436087351994357	1	NA	NA	NA	NA	NA	NA	NA	NA	NA	NA	NA	NA	NA	NA	NA	NA	2	2	4	4	-1.10779408106263
407.0343	4498.69527174587	1.66283360617552	0.583427228499103	2.85011313313788	0.0043703680851807	1	Daphnoretin_methyl_ether,Ticarcillin	1	C20H14O7	[M+(41K)]+	366.073955	407.0352314	-2.22781698019986	HMDB39046,HMDB15545	Pachyrrhizone,Arnottin_II,Tetracenomycin_F1,Ticarcillin	1	C20H14O7	[M+(41K)]+	366.073955	407.0352314	-2.22781698019986	C10512,C12258,C12367,C07139	2	2	4	4	1.02140521347677
491.2533	8258.70211191005	0.71609985447417	0.251482332743623	2.84751555571186	0.00440619407468453	1	NA	NA	NA	NA	NA	NA	NA	NA	NA	NA	NA	NA	NA	NA	NA	NA	2	2	4	4	0.609483270089482
395.0637	4516.25908368884	1.66934555291092	0.586328572603605	2.84711615792176	0.00441172614867257	1	NA	NA	NA	NA	NA	NA	NA	NA	NA	NA	NA	NA	NA	NA	NA	NA	2	2	4	4	1.02339728036179
249.1237	57119.5665988729	-0.502131057529893	0.176366664496461	-2.84708597831405	0.00441214442326458	1	NA	NA	NA	NA	NA	NA	NA	NA	NA	NA	NA	NA	NA	NA	NA	NA	2	2	0	4	-0.595321369769001
419.4288	4686.56665976966	1.73095830041141	0.608530666094267	2.84448820224824	0.00444828331288926	1	NA	NA	NA	NA	NA	NA	NA	NA	NA	NA	NA	NA	NA	NA	NA	NA	2	2	4	4	1.0506987967903
114.0552	10488.2164004471	0.523559307588728	0.1842829432736	2.84106221817509	0.00449635390948001	1	NA	NA	NA	NA	NA	NA	NA	NA	NA	NA	NA	NA	NA	NA	NA	NA	2	2	4	4	0.469369643792333
335.1006	24031.7276207403	-0.589689180301627	0.207591009702769	-2.84062966477185	0.00450245648967986	1	NA	NA	NA	NA	NA	NA	NA	NA	NA	NA	NA	NA	NA	NA	NA	NA	2	2	0	4	-0.678526843323184
314.0929	13017.6101234995	-0.382651101403026	0.1347138363688	-2.84047364188678	0.00450465954351029	1	NA	NA	NA	NA	NA	NA	NA	NA	NA	NA	NA	NA	NA	NA	NA	NA	2	2	1	4	-0.464759040111031
384.9164	20971.0405239525	0.41878582897742	0.147443657796144	2.8403109040908	0.00450695845286045	1	NA	NA	NA	NA	NA	NA	NA	NA	NA	NA	NA	NA	NA	NA	NA	NA	0	2	2	4	0.399265172313387
417.2455	10835.3389257312	-0.659977869048013	0.232432378629872	-2.83944032642271	0.00451927469749493	1	NA	NA	NA	NA	NA	NA	NA	NA	NA	NA	NA	NA	NA	NA	NA	NA	2	2	4	4	-0.738499660276919
199.0055	28846.1197193916	-0.71082106768926	0.250914659193055	-2.83291964676465	0.00461249789210144	1	NA	NA	NA	NA	NA	NA	NA	NA	NA	NA	NA	NA	NA	NA	NA	NA	2	2	0	4	-0.776265843324202
392.1267	4645.36300083082	1.7163043400795	0.605944126205655	2.83244653401755	0.00461932906026813	1	Olopatadine_n-oxide	1	C21H23NO4	[M+K]+	353.162709	392.1258684	2.23295648293962	HMDB60595	Melosatin_A	1	C21H23NO4	[M+K]+	353.162709	392.1258684	2.23295648293962	C09221	2	2	4	4	1.04456447975939
431.2496	16247.9151596781	-0.40363999943956	0.142523727285392	-2.83208983604045	0.00462448539791851	1	NA	NA	NA	NA	NA	NA	NA	NA	NA	NA	NA	NA	NA	NA	NA	NA	2	2	2	4	-0.485918715688293
419.1062	4409.22576069242	1.62922369585972	0.575531099595405	2.83081782549206	0.00464291572943108	1	NA	NA	NA	NA	NA	NA	NA	NA	NA	NA	NA	NA	NA	NA	NA	NA	2	2	4	4	1.01150507351726
380.0955	75940.344523065	1.26077994915679	0.445579401105602	2.82952925119172	0.00466165384464901	1	NA	NA	NA	NA	NA	NA	NA	NA	NA	NA	NA	NA	NA	NA	NA	NA	2	2	0	4	0.863043901430588
346.3316	6987.43895750128	-2.06504672856214	0.730080062416126	-2.82852091827857	0.00467636448615856	1	NA	NA	NA	NA	NA	NA	NA	NA	NA	NA	NA	NA	NA	NA	NA	NA	1	2	4	4	-1.38462883647523
455.2433	3698.8154155658	1.33031212848512	0.470674577359072	2.82639469492791	0.00470752194765592	1	NA	NA	NA	NA	NA	NA	NA	NA	NA	NA	NA	NA	NA	NA	NA	NA	2	2	4	4	0.895204132458739
464.2024	8239.44789801973	-0.442852138453495	0.156688197920507	-2.82632734520419	0.00470851194713856	1	NA	NA	NA	NA	NA	NA	NA	NA	NA	NA	NA	NA	NA	NA	NA	NA	1	2	4	4	-0.530951092012292
411.0162	48713.4703979107	0.966779526926486	0.342709119815516	2.82099153780009	0.004787546575635	1	NA	NA	NA	NA	NA	NA	NA	NA	NA	NA	NA	NA	NA	NA	NA	NA	2	2	4	4	0.736174430743291
321.0584	62835.8822815529	0.815988068200188	0.289312236054172	2.82044091646162	0.00479577040586397	1	NA	NA	NA	NA	NA	NA	NA	NA	NA	NA	NA	NA	NA	NA	NA	NA	2	2	4	4	0.659321124582686
284.0855	17170.10601482	-0.254298677856617	0.090172031073726	-2.82015027086058	0.0048001165094361	1	NA	NA	NA	NA	NA	NA	NA	NA	NA	NA	NA	NA	NA	NA	NA	NA	2	2	4	4	-0.335442079597675
415.2047	4592.34498354256	1.69719430246002	0.601959553800153	2.81944906721005	0.00481061647588872	1	NA	NA	NA	NA	NA	NA	NA	NA	NA	NA	NA	NA	NA	NA	NA	NA	2	2	1	4	1.03140649026702
486.208	3329.45082937318	1.14636997856328	0.406633039110792	2.81917568988028	0.00481471571152548	1	NA	NA	NA	NA	NA	NA	NA	NA	NA	NA	NA	NA	NA	NA	NA	NA	2	2	4	4	0.808603926997034
116.0499	6228.46453064372	-1.93629221913007	0.686886569833912	-2.81894027946748	0.00481824817371269	1	NA	NA	NA	NA	NA	NA	NA	NA	NA	NA	NA	NA	NA	NA	NA	NA	2	2	4	4	-1.33261283353175
329.1709	35787.9313494092	-0.427651210589354	0.151823169335529	-2.81677172503391	0.004850898989703	1	NA	NA	NA	NA	NA	NA	NA	NA	NA	NA	NA	NA	NA	NA	NA	NA	2	2	4	4	-0.512679163693886
490.2029	4948.97350602531	0.173423528068551	0.0616571379966724	2.81270804489677	0.00491262327031142	1	NA	NA	NA	NA	NA	NA	NA	NA	NA	NA	NA	NA	NA	NA	NA	NA	2	2	4	4	0.158646863109438
183.0848	87063.8163937141	-0.264994554823249	0.094229056121315	-2.81223823872418	0.004919804900012	1	NA	NA	NA	NA	NA	NA	NA	NA	NA	NA	NA	NA	NA	NA	NA	NA	2	2	0	4	-0.346082397619665
497.1275	3315.93479669238	1.13917232288482	0.40570527344416	2.8078814781332	0.00498685767355485	1	a-L-Fucopyranosyl-(1->2)-b-D-galactopyranosyl-(1->2)-D-xylose,4-Methyl-(-)-epigallocatechin_3-glucuronide,4-Methyl-(-)-epigallocatechin_7-glucuronide,trans-Caffeic_acid_[apiosyl-(1->6)-glucosyl]_ester	1	C17H30O14	[M+K]+	458.16356	497.1267194	1.60039677803639	HMDB41222,HMDB41675,HMDB41676,HMDB33694	NA	NA	NA	NA	NA	NA	NA	NA	1	2	4	4	0.80533236770298
474.1038	3350.99765998691	1.15776892079196	0.412428947411024	2.80719607112867	0.00499748134456462	1	NA	NA	NA	NA	NA	NA	NA	NA	NA	NA	NA	NA	NA	NA	NA	NA	1	2	4	4	0.813527561821645
260.0726	12872.9121260066	0.337472349918142	0.120271115541663	2.80593015536835	0.00501715660267023	1	NA	NA	NA	NA	NA	NA	NA	NA	NA	NA	NA	NA	NA	NA	NA	NA	2	2	4	4	0.323594675494428
203.1506	94986.3900924766	-0.366501006866504	0.130724104061267	-2.80362225083398	0.0050532071000448	1	NA	NA	NA	NA	NA	NA	NA	NA	NA	NA	NA	NA	NA	NA	NA	NA	1	2	3	4	-0.452293840284344
[truncated: 2,358 more rows]
