# Supplementary material for: An integrated host-microbiome response to atrazine exposure mediates toxicity in Drosophila
Source: Commun Biol. 2021 Nov 24;4:1324. doi: 10.1038/s42003-021-02847-y (PMC8613235; doi:10.1038/s42003-021-02847-y)
Supplement: Supplementary file 12 — Supplementary Data 10 [file 42003_2021_2847_MOESM12_ESM.zip › 20170419_DrosFaeces_GermFree_PolarPos.PA.GF.Treatment.72h.z_score.DESeq2_results.txt]

mz	baseMean	log2FoldChange	lfcSE	stat	pvalue	padj	name.hmdb	intensity.hmdb	formula.hmdb	ion.hmdb	exact_mass.hmdb	mass.hmdb	ppm_error.hmdb	HMDB__25_09_2016	name.kegg	intensity.kegg	formula.kegg	ion.kegg	exact_mass.kegg	mass.kegg	ppm_error.kegg	KEGG_COMPOUND__26_09_2016	control_count	control_reps	treatment_count	treatment_reps	z_score
128.057	98232.6136739545	6.66620502553214	0.140661760872262	47.3917359216472	0	0	NA	NA	NA	NA	NA	NA	NA	NA	Ammeline	1	C3H5N5O	[M+H]+	127.04941	128.0566864	2.22167235478827	C08733	0	2	2	3	2.23960959787875
132.0325	162754.55848299	7.39836517320548	0.173801880566159	42.5678085248866	0	0	NA	NA	NA	NA	NA	NA	NA	NA	NA	NA	NA	NA	NA	NA	NA	NA	2	2	3	3	2.36212442189382
134.0296	121017.833460124	6.96891958305452	0.177016801168001	39.3686900738904	0	0	NA	NA	NA	NA	NA	NA	NA	NA	NA	NA	NA	NA	NA	NA	NA	NA	2	2	3	3	2.27952864941679
146.0231	207547.280550292	7.75034497127522	0.155828262376155	49.7364525092798	0	0	NA	NA	NA	NA	NA	NA	NA	NA	NA	NA	NA	NA	NA	NA	NA	NA	2	2	3	3	2.42772644770958
148.0202	261166.466655125	8.08278452501787	0.169546530162912	47.6729574899078	0	0	NA	NA	NA	NA	NA	NA	NA	NA	NA	NA	NA	NA	NA	NA	NA	NA	1	2	3	3	2.50581204777436
148.043	30463.3070670228	4.95588472326954	0.105519269803509	46.9666320900256	0	0	Thiomorpholine_3-carboxylate	1	C5H9NO2S	[M+H]+	147.035401	148.0426774	2.10952683020223	HMDB59611	Thiomorpholine_3-carboxylate	1	C5H9NO2S	[M+H]+	147.035401	148.0426774	2.10952683020223	C03901	2	2	2	3	1.90432233548227
156.0884	1374324.89743759	10.481394565736	0.10154137197338	103.222896855124	0	0	NA	NA	NA	NA	NA	NA	NA	NA	Deisopropylhydroxyatrazine	1	C5H9N5O	[M+H]+	155.08071	156.0879864	2.60045637954406	C06557	2	2	3	3	3.12164286836819
157.0918	52675.7839225136	5.75894951005964	0.117572656232868	48.9820481613792	0	0	NA	NA	NA	NA	NA	NA	NA	NA	NA	NA	NA	NA	NA	NA	NA	NA	2	2	3	3	2.08006708798326
170.1024	29299.1868110986	4.89844276790275	0.125197459177118	39.1257362577372	0	0	NA	NA	NA	NA	NA	NA	NA	NA	NA	NA	NA	NA	NA	NA	NA	NA	0	2	2	3	1.88560029805648
170.1031	69587.7619320059	6.16493200345704	0.158249560778457	38.9570244184608	0	0	NA	NA	NA	NA	NA	NA	NA	NA	NA	NA	NA	NA	NA	NA	NA	NA	1	2	2	3	2.11952039957608
171.1012	29757.4744135996	4.92142369235965	0.0705224658011214	69.7851902433252	0	0	1,4-Ipomeadiol,cis-3-Hexenyl_pyruvate	1	C9H14O3	[M+H]+	170.094295	171.1015714	-1.88601423896508	HMDB30471,HMDB38276	Furfural_diethyl_acetal	1	C9H14O3	[M+H]+	170.094295	171.1015714	-1.88601423896508	C14280	0	2	3	3	1.88929199805969
171.1075	134217.689158523	7.11929179312319	0.0549784591460769	129.492384903101	0	0	NA	NA	NA	NA	NA	NA	NA	NA	NA	NA	NA	NA	NA	NA	NA	NA	2	2	2	3	2.30534450585693
172.0389	242655.171914678	7.97646473179021	0.145177754289723	54.9427477426881	0	0	NA	NA	NA	NA	NA	NA	NA	NA	NA	NA	NA	NA	NA	NA	NA	NA	2	2	2	3	2.47807595148282
174.0359	69619.6309035081	6.16561034214352	0.139317503924808	44.2558197530671	0	0	NA	NA	NA	NA	NA	NA	NA	NA	NA	NA	NA	NA	NA	NA	NA	NA	1	2	3	3	2.13142356081583
174.0554	37890.1407068104	-5.51177950785996	0.128841575001206	-42.7795104787284	0	0	NA	NA	NA	NA	NA	NA	NA	NA	NA	NA	NA	NA	NA	NA	NA	NA	2	2	3	3	-3.60673208829606
176.0515	430027.804878491	8.8036655541189	0.124516160551877	70.7029956200024	0	0	NA	NA	NA	NA	NA	NA	NA	NA	NA	NA	NA	NA	NA	NA	NA	NA	2	2	3	3	2.66268745000569
186.0989	80277.4296521622	6.37289906465565	0.125342118920464	50.8440348666803	0	0	NA	NA	NA	NA	NA	NA	NA	NA	NA	NA	NA	NA	NA	NA	NA	NA	2	2	3	3	2.18910585218687
190.0494	131517.985226122	7.08960816571456	0.121417268772043	58.3904434469291	0	0	Kynurenic_acid,1-Nitronaphthalene-5,6-oxide,1-Nitronaphthalene-7,8-oxide	1	C10H7NO3	[M+H]+	189.042594	190.0498704	-2.50513193727709	HMDB00715,HMDB60331,HMDB60332	N3-Metyladenine,4-Hydroxy-2-quinolinecarboxylic_acid,N-Acetylisatin,1-Nitronaphthalene-5,6-oxide,1-Nitronaphthalene-7,8-oxide,2-Oxo-1,2-dihydroquinoline-4-carboxylate,3-Hydroxyquinaldic_acid	1	C6H9N5	[M+K]+	151.085795	190.0489544	2.31466677305482	C05026,C01717,C02172,C14800,C14802,C16715,C18621	2	2	3	3	2.29656826303529
190.0671	423959.420880194	8.7831014237655	0.169406112962195	51.8464255521025	0	0	NA	NA	NA	NA	NA	NA	NA	NA	NA	NA	NA	NA	NA	NA	NA	NA	1	2	3	3	2.62189697283045
192.0467	44949.5412414777	5.52707157376272	0.122017041069462	45.2975381579387	0	0	NA	NA	NA	NA	NA	NA	NA	NA	NA	NA	NA	NA	NA	NA	NA	NA	2	2	3	3	2.02393593245378
196.1196	454186.341544446	8.8828341591841	0.0588623892577135	150.908487936039	0	0	NA	NA	NA	NA	NA	NA	NA	NA	NA	NA	NA	NA	NA	NA	NA	NA	2	2	3	3	2.68486945964876
197.1229	31812.6873817593	5.01979606416296	0.0874399929038586	57.4084683387645	0	0	NA	NA	NA	NA	NA	NA	NA	NA	NA	NA	NA	NA	NA	NA	NA	NA	0	2	2	3	1.92770786823497
198.1334	85330.6780102117	6.46168440248583	0.104117705486748	62.0613407899989	0	0	NA	NA	NA	NA	NA	NA	NA	NA	NA	NA	NA	NA	NA	NA	NA	NA	2	2	3	3	2.20296948857501
199.1322	70240.7292005007	6.17863396384035	0.0775714601905069	79.6508657780363	0	0	NA	NA	NA	NA	NA	NA	NA	NA	NA	NA	NA	NA	NA	NA	NA	NA	2	2	2	3	2.13749022986198
199.1386	425394.852773237	8.78819762167849	0.0607029588700494	144.773793325164	0	0	NA	NA	NA	NA	NA	NA	NA	NA	NA	NA	NA	NA	NA	NA	NA	NA	0	2	3	3	2.64174298272168
202.0857	34615.16459581	5.14391925970494	0.133780568796124	38.4504215073571	0	0	NA	NA	NA	NA	NA	NA	NA	NA	Carbaryl,2-Aminobiphenyl-2,3-diol,Fenfuram	1	C12H11NO2	[M+H]+	201.078979	202.0862554	-2.86560804872115	C07491,C08061,C18833	2	2	0	3	1.96062759748297
214.086	2635804.87189606	11.4212274537153	0.107412582529675	106.330442716615	0	0	NA	NA	NA	NA	NA	NA	NA	NA	Benzyl_nicotinate,Fenamic_acid,Salicylanilide	1	C13H11NO2	[M+H]+	213.078979	214.0862554	-1.41111347589563	C12865,C13697,C18915	1	2	2	3	3.60673208829607
214.1304	1925862.92205909	10.968515894972	0.0617572237857988	177.607010525855	0	0	NA	NA	NA	NA	NA	NA	NA	NA	NA	NA	NA	NA	NA	NA	NA	NA	0	2	2	3	3.35065679011479
215.1339	109776.491243569	6.82757563198235	0.0849070029026459	80.4123970764912	0	0	NA	NA	NA	NA	NA	NA	NA	NA	NA	NA	NA	NA	NA	NA	NA	NA	2	2	3	3	2.25514815306493
216.0833	784695.298659672	9.67236845019031	0.103037355863681	93.8724443102648	0	0	NA	NA	NA	NA	NA	NA	NA	NA	NA	NA	NA	NA	NA	NA	NA	NA	2	2	3	3	2.89571601083181
216.0999	391877.802665156	8.66940549006909	0.159053439347723	54.5062434715167	0	0	(R)-N-Methylsalsolinol,(S)-N-Methylsalsolinol,(-)-Salsoline,(R)-1,2-dimethyl-5,6-dihydroxy-tetrahydroisoquinoline,2-Isopropylphenyl_methylcarbamate,2-Methylpropyl_2-aminobenzoate,Butyl_2-aminobenzoate,Ethyl_N-ethylanthranilate	1	C11H15NO2	[M+Na]+	193.110279	216.0995004	1.8764504280539	HMDB03626,HMDB03892,HMDB12469,HMDB12484,HMDB31797,HMDB35072,HMDB36906,HMDB37698	3,4-Methylenedioxymethamphetamine,Butamben,Heliamine,(-)-Salsoline,Isoprocarb,2,3,5-Trimethacarb	1	C11H15NO2	[M+Na]+	193.110279	216.0995004	1.8764504280539	C07577,C07875,C09460,C09640,C18418,C18957	1	2	2	3	2.60303284507151
217.0868	36243.9812014161	5.21150692761461	0.109842652099738	47.4452030062284	0	0	NA	NA	NA	NA	NA	NA	NA	NA	NA	NA	NA	NA	NA	NA	NA	NA	0	2	2	3	1.96919909695908
217.0992	348388.819642159	8.49939249377144	0.192365388461203	44.1835850085143	0	0	Propofol,Tricycloekasantal,4-Methyl-1-phenyl-2-pentanol,3-Methyl-1-phenyl-3-pentanol,2,5-Diisopropylphenol,11-Methyl-7-oxatetracyclo[6.3.1.01,6.04,11]dodecane,7-Isopropyl-5-methylbicyclo[2.2.2]oct-5-en-2-one,2-Ethoxy-1-methyl-4-(1-methylethyl)benzene,Quinceoxepine,Geijerone	1	C12H18O	[M+K]+	178.135765	217.0989244	1.22939347005787	HMDB14956,HMDB31194,HMDB31568,HMDB31731,HMDB32579,HMDB35055,HMDB36681,HMDB37272,HMDB38107,HMDB38194	Propofol,4-n-Hexylphenol	1	C12H18O	[M+K]+	178.135765	217.0989244	1.22939347005787	C07523,C14465	2	2	3	3	2.5850518968233
218.0956	40955.2491936977	5.39076336692773	0.138994171693716	38.7840964929572	0	0	NA	NA	NA	NA	NA	NA	NA	NA	NA	NA	NA	NA	NA	NA	NA	NA	2	2	3	3	2.00039744249399
219.0957	86049.5740797882	6.47382537600491	0.158952086157553	40.7281560909372	0	0	NA	NA	NA	NA	NA	NA	NA	NA	NA	NA	NA	NA	NA	NA	NA	NA	0	2	3	3	2.210063217389
219.1019	641780.128893822	9.38199551150973	0.168296279884131	55.7468977803255	0	0	(R)-Bitalin_A	1	C13H14O3	[M+H]+	218.094295	219.1015714	1.72294519660959	HMDB40358	Candicine,Dihydroeuparin,Toxol,Eupatoriochromene	1	C11H18NO	[M+K]+	180.138839	219.1019984	-0.225922174832666	C10575,C08744,C08979,C09006	2	2	3	3	2.85682107584538
228.1096	32543.5406791626	5.05316899247377	0.104519611404782	48.346610981014	0	0	NA	NA	NA	NA	NA	NA	NA	NA	NA	NA	NA	NA	NA	NA	NA	NA	2	2	2	3	1.93170968398024
233.0997	227925.910274763	7.8858764813923	0.142912942587068	55.1795823292067	0	0	NA	NA	NA	NA	NA	NA	NA	NA	NA	NA	NA	NA	NA	NA	NA	NA	2	2	3	3	2.45212453066123
234.0935	1029363.4728049	10.064163765722	0.129008447145242	78.01166503765	0	0	NA	NA	NA	NA	NA	NA	NA	NA	NA	NA	NA	NA	NA	NA	NA	NA	2	2	0	3	3.04919254801113
236.0677	20071.2370893612	4.33783185349983	0.0996399158700251	43.5350814542868	0	0	Metanephrine,Tenuazonic_acid,Desglymidodrine	1	C10H15NO3	[M+K]+	197.105194	236.0683534	-2.95338189120837	HMDB04063,HMDB36074,HMDB60558	L-Metanephrine,Tenuazonic_acid,Ecgonone_methyl_ester,Benzyl_nicotinate,Fenamic_acid,Salicylanilide	1	C10H15NO3	[M+K]+	197.105194	236.0683534	-2.95338189120837	C05588,C08511,C20371,C12865,C13697,C18915	2	2	3	3	1.77607273039838
246.1119	147202.558566936	7.25287261607171	0.150580133305059	48.1661986669794	0	0	N-Phenylacetyl_pyroglutamic_acid	1	C14H15NO3	[M+H]+	245.105194	246.1124704	-2.21727895021582	HMDB59782	NA	NA	NA	NA	NA	NA	NA	NA	2	2	3	3	2.3423489173778
254.0783	177089.34126474	7.52059561743581	0.19231442941926	39.1057272205007	0	0	Propenoylcarnitine	1	C10H17NO4	[M+K]+	215.115759	254.0789184	-2.48977760127607	HMDB13124	2-Amino-9,10-epoxy-8-oxodecanoic_acid	1	C10H17NO4	[M+K]+	215.115759	254.0789184	-2.48977760127607	C12027	2	2	3	3	2.3936387451436
259.0975	255892.151459798	8.05326850873456	0.193642973529422	41.5882299365277	0	0	NA	NA	NA	NA	NA	NA	NA	NA	NA	NA	NA	NA	NA	NA	NA	NA	2	2	3	3	2.49170443005123
260.0912	60800.5877140018	5.9684627435841	0.0577541159482636	103.342638798777	0	0	Dihydrozeatin	1	C10H15N5O	[M+K]+	221.12766	260.0908194	1.28032200744379	HMDB12215	Dihydrozeatin,Kokusaginine,Maculosidine,Skimmianine,Pentahomomethionine	1	C10H15N5O	[M+K]+	221.12766	260.0908194	1.28032200744379	C02029,C10701,C10716,C10740,C17229	0	2	3	3	2.10221000563825
262.0883	17784.7512693127	4.1573209855278	0.0627285035452165	66.274831226144	0	0	Dihydrozeatin	1	C10H15N5O	[M+(41K)]+	221.12766	262.0889364	-2.53883284462727	HMDB12215	Dihydrozeatin	1	C10H15N5O	[M+(41K)]+	221.12766	262.0889364	-2.53883284462727	C02029	2	2	3	3	1.73541872008991
269.1725	20377.548511456	4.36040098128892	0.107699286572353	40.4868139805138	0	0	NA	NA	NA	NA	NA	NA	NA	NA	NA	NA	NA	NA	NA	NA	NA	NA	2	2	3	3	1.78212602815414
273.1133	229176.222142798	7.89377647955206	0.171473530159105	46.0349563703952	0	0	NA	NA	NA	NA	NA	NA	NA	NA	NA	NA	NA	NA	NA	NA	NA	NA	1	2	3	3	2.46489276187355
285.1673	17582.2676794489	4.14016608230607	0.0771232771014459	53.6824450141065	0	0	Glyceryl_5-hydroxydecanoate	1	C13H26O5	[M+Na]+	262.178025	285.1672464	0.200934717095851	HMDB32297	NA	NA	NA	NA	NA	NA	NA	NA	2	2	3	3	1.72431405811741
295.188	28309.0036355499	4.84772258810115	0.119651014274181	40.5155160406124	0	0	7(14)-Bisabolene-2,3,10,11-tetrol	1	C15H28O4	[M+Na]+	272.19876	295.1879814	-0.0223586338941439	HMDB35918	NA	NA	NA	NA	NA	NA	NA	NA	2	2	3	3	1.8710847620017
299.1286	15050.1079891345	3.90652456927861	0.0853058794610243	45.7943179762126	0	0	7C-aglycone,Enterolactone,(+)-Ligballinol,7-Hydroxy-5-methoxy-6,8-dimethylflavanone,1-(2,4-Dihydroxy-6-methoxy-3,5-dimethylphenyl)-3-phenyl-2-propen-1-one,5,7-Dimethoxy-6-methylflavanone	1	C18H18O4	[M+H]+	298.12051	299.1277864	2.88004003337929	HMDB04808,HMDB06101,HMDB29543,HMDB30695,HMDB37376,HMDB38453	Dibenzylsuccinate,Enterolactone	1	C18H18O4	[M+H]+	298.12051	299.1277864	2.88004003337929	C07332,C18165	2	2	3	3	1.66924029443485
303.1567	73296.4044537747	6.24052873605249	0.132095720624405	47.2424746733206	0	0	Prehumulinic_acid,6b-Hydroxy-8a-methoxy-7(11)-eremophilen-12,8-olide,3b-Hydroxy-6b-methoxy-7(11)-eremophilen-12,8a-olide,Methyl_(3b,11x)-3-Hydroxy-8-oxo-6-eremophilen-12-oate	1	C16H24O4	[M+Na]+	280.16746	303.1566814	0.0339758303785274	HMDB30148,HMDB36979,HMDB40755,HMDB41229	1-(3,4-Dihydroxyphenyl)-5-hydroxy-3-decanone,3,4-Epoxy-6-methylcyclohexylmethyl-3,4-epoxy-6-methylcyclo-hexanecarboxylate	1	C16H24O4	[M+Na]+	280.16746	303.1566814	0.0339758303785274	C17748,C19417	2	2	3	3	2.16257810982558
310.1711	15973.3001923746	3.99625567595377	0.0618132270136802	64.6504942230137	0	0	NA	NA	NA	NA	NA	NA	NA	NA	NA	NA	NA	NA	NA	NA	NA	NA	0	2	3	3	1.69221676481558
310.9765	39170.60583302	5.32548735352609	0.0851764422613003	62.5230076784471	0	0	NA	NA	NA	NA	NA	NA	NA	NA	NA	NA	NA	NA	NA	NA	NA	NA	2	2	1	3	1.98678943010582
318.1425	58851.790647659	5.92078168937422	0.110284537197399	53.6864173331621	0	0	NA	NA	NA	NA	NA	NA	NA	NA	Butralin	1	C14H21N3O4	[M+Na]+	295.153207	318.1424284	0.339784921240592	C18582	2	2	2	3	2.0965773309097
321.1676	26524.1782031487	4.75151670161524	0.0910337350282685	52.1951197557671	0	0	NA	NA	NA	NA	NA	NA	NA	NA	NA	NA	NA	NA	NA	NA	NA	NA	2	2	3	3	1.84318279809896
326.2301	26836.4160365943	4.76893169874219	0.0693318731105601	68.7841173876466	0	0	NA	NA	NA	NA	NA	NA	NA	NA	NA	NA	NA	NA	NA	NA	NA	NA	2	2	2	3	1.846592640986
333.1342	78864.6497940782	6.34704741468899	0.162813688191796	38.9835000065358	0	0	3,3-Dihydroxy-4,5,7-trimethoxyflavan,Byssochlamic_acid,5-Hydroxy-3-methoxysativan,5,8-Dihydroxy-3,4,7-trimethoxyflavan	1	C18H20O6	[M+H]+	332.12599	333.1332664	2.84840961763807	HMDB30664,HMDB34262,HMDB39571,HMDB40308	Thioperamide	1	C15H24N4S	[M+(41K)]+	292.172168	333.1334444	2.31408768144566	C17933	2	2	3	3	2.18232884916791
334.0731	8684.9182729744	3.06555008550776	0.0788017742920013	38.9020439330251	0	0	Galactosyl_4-hydroxyproline,4-Hydroxyproline_galactoside,(3R)-3,4-Dihydroxy-3-(hydroxymethyl)butanenitrile_4-glucoside,N-Acetylmuramate	1	C11H19NO8	[M+(41K)]+	293.111069	334.0723454	2.19862556742045	HMDB29353,HMDB29354,HMDB34085,HMDB60493	N-Acetylmuramate	1	C11H19NO8	[M+(41K)]+	293.111069	334.0723454	2.19862556742045	C02713	2	2	3	3	1.42003703560692
335.1054	533352.414283443	9.11475353252063	0.113972738597987	79.9731027317935	0	0	5-[(4-Hydroxypheny)ethenyl]-2-(3-methyl-1-butenyl)-1,3-benzenediol,Parakmerin_A,Cryptotanshinone,(E)-Arachidin_II,exo-Dehydrochalepin,Penicillin_G	1	C19H20O3	[M+K]+	296.141245	335.1044044	2.97668424194148	HMDB30599,HMDB33950,HMDB35220,HMDB38784,HMDB39071,HMDB15186	4-Prenylresveratrol,Penicillin_G	1	C19H20O3	[M+K]+	296.141245	335.1044044	2.97668424194148	C10285,C05551	2	2	3	3	2.78996844821401
335.194	19309.7448793144	4.28016986136367	0.08775138260423	48.7760959923308	0	0	Oseltamivir	1	C16H28N2O4	[M+Na]+	312.204908	335.1941294	-0.304897941374322	HMDB14343	Oseltamivir	1	C16H28N2O4	[M+Na]+	312.204908	335.1941294	-0.304897941374322	C08092	2	2	2	3	1.76711302070998
336.1086	48511.8932161824	5.63862545424163	0.130001381360711	43.3735810744681	0	0	NA	NA	NA	NA	NA	NA	NA	NA	NA	NA	NA	NA	NA	NA	NA	NA	2	2	3	3	2.05374891063182
337.1025	170607.315273766	7.4666203177649	0.151270992595578	49.3592339790276	0	0	5-[(4-Hydroxypheny)ethenyl]-2-(3-methyl-1-butenyl)-1,3-benzenediol,Parakmerin_A,Cryptotanshinone,(E)-Arachidin_II,exo-Dehydrochalepin,7,8-Dihydropteroic_acid	1	C19H20O3	[M+(41K)]+	296.141245	337.1025214	-0.204092214209691	HMDB30599,HMDB33950,HMDB35220,HMDB38784,HMDB39071,HMDB01412	4-Prenylresveratrol,Dihydropteroate	1	C19H20O3	[M+(41K)]+	296.141245	337.1025214	-0.204092214209691	C10285,C00921	2	2	0	3	2.38286924718083
339.1209	61244.7258185322	5.97889466405749	0.102164259661861	58.5223705809272	0	0	Verimol_B,Verimol_A,7-Hydroxy-2,4,5-trimethoxyisoflavan,7-Hydroxy-2,3,4-trimethoxyisoflavan,Sorgolactone,5-Hydroxy-3,4,7-trimethoxyflavan	1	C18H20O5	[M+Na]+	316.131075	339.1202964	1.76928366226527	HMDB38323,HMDB38324,HMDB38780,HMDB39510,HMDB39607,HMDB40534	Sorgolactone,2-O-Methylodoratol,Combretastatin_A-4	1	C18H20O5	[M+Na]+	316.131075	339.1202964	1.76928366226527	C09186,C09774,C20268	2	2	3	3	2.10791017781695
345.134	214262.403874983	7.79650494308043	0.088525679693449	88.0705459712769	0	0	Dehydrocyanaropicrin,Diosbulbin_D,Diosbulbin_B	1	C19H20O6	[M+H]+	344.12599	345.1332664	2.22522739695446	HMDB35029,HMDB35109,HMDB36777	Calaxin,Deoxyelephantopin,Echinone,2,3-Dihydro-2-(4-methoxyphenyl)-5,6,7-trimethoxy-4H-1-benzopyran-4-one	1	C19H20O6	[M+H]+	344.12599	345.1332664	2.22522739695446	C09353,C09388,C10338,C15118	0	2	2	3	2.43974397201366
346.1373	20391.7221920549	4.36159086759739	0.0618232099384894	70.5494080934478	0	0	NA	NA	NA	NA	NA	NA	NA	NA	Lividamine	1	C12H25N3O6	[M+K]+	307.174337	346.1374964	-0.537936519186278	C21255	0	2	3	3	1.78517732849245
355.1159	11628.8831039117	3.51546067214522	0.0807773604549975	43.5203707120852	0	0	10-Hydroxy-8-nor-2-fenchanone_glucoside,Glucosyl_(E)-2,6-Dimethyl-2,5-heptadienoate,3,3-Dihydroxy-4,5,7-trimethoxyflavan,Byssochlamic_acid,5-Hydroxy-3-methoxysativan,5,8-Dihydroxy-3,4,7-trimethoxyflavan	1	C15H24O7	[M+K]+	316.152205	355.1153644	1.39222362533301	HMDB33643,HMDB35136,HMDB30664,HMDB34262,HMDB39571,HMDB40308	NA	NA	NA	NA	NA	NA	NA	NA	1	2	2	3	1.58080565729872
357.0872	329707.197996044	8.41978694701015	0.106508842521784	79.0524687683849	0	0	Penicillin_G	1	C16H18N2O4S	[M+Na]+	334.09873	357.0879514	-1.99278636313089	HMDB15186	Penicillin_G	1	C16H18N2O4S	[M+Na]+	334.09873	357.0879514	-1.99278636313089	C05551	1	2	3	3	2.55141392437517
358.0905	28748.2661497509	4.87044127522954	0.104768812594301	46.4875104969405	0	0	NA	NA	NA	NA	NA	NA	NA	NA	NA	NA	NA	NA	NA	NA	NA	NA	1	2	3	3	1.87467673571846
359.0843	86398.089732586	6.47973336952931	0.112913141046602	57.3868843738479	0	0	Isomugineic_acid,D-Fructosazine	1	C12H20N2O8	[M+K]+	320.121968	359.0851274	-2.36489883637496	HMDB33555,HMDB35284	Mugineic_acid,3-Epihydroxy-2-deoxymugineic_acid	1	C12H20N2O8	[M+K]+	320.121968	359.0851274	-2.36489883637496	C15500,C15502	2	2	3	3	2.21726993393916
361.1984	46193.5045588207	5.56702710291794	0.106768932152171	52.1408895893387	0	0	Arginyl-Tryptophan,Tryptophyl-Arginine,Dodecyl_gallate,[6]-Gingerdiol_3-acetate,[6]-Gingerdiol_5-acetate	1	C17H24N6O3	[M+H]+	360.190989	361.1982654	0.494188419619234	HMDB28720,HMDB29077,HMDB38720,HMDB40566,HMDB40567	Shiromodiol_diacetate,Piperonyl_butoxide,Monacolin_J_acid	1	C19H30O5	[M+Na]+	338.209325	361.1985464	-0.283777443312074	C09725,C18880,C20854	2	2	3	3	2.03367379348163
373.082	52199.5566564116	5.74588741875816	0.0591645355831282	97.1170881699052	0	0	Penicillin_V	1	C16H18N2O5S	[M+Na]+	350.093645	373.0828664	-2.21961412478938	HMDB14561	Penicillin_V,Penicillin_X	1	C16H18N2O5S	[M+Na]+	350.093645	373.0828664	-2.21961412478938	C08126,C17404	2	2	3	3	2.07468752965672
375.0582	88592.047261028	6.5161295152356	0.170711898593979	38.1703300643007	0	0	NA	NA	NA	NA	NA	NA	NA	NA	NA	NA	NA	NA	NA	NA	NA	NA	2	2	3	3	2.22459368246984
375.0791	16477.0509758982	4.0428685482928	0.063885333293497	63.2832035127588	0	0	3-Hydroxymugineic_acid	1	C12H20N2O9	[M+K]+	336.116883	375.0800424	-2.42828169197615	HMDB33927	3-Epihydroxymugineic_acid	1	C12H20N2O9	[M+K]+	336.116883	375.0800424	-2.42828169197615	C15501	0	2	3	3	1.70272173683463
388.2329	8712.71587777384	3.07058508006233	0.0747738464207232	41.0649609060546	0	0	NA	NA	NA	NA	NA	NA	NA	NA	NA	NA	NA	NA	NA	NA	NA	NA	1	2	2	3	1.42516840440878
392.1171	32847.8810930654	5.0668204603361	0.128492590129273	39.4327832853125	0	0	NA	NA	NA	NA	NA	NA	NA	NA	NA	NA	NA	NA	NA	NA	NA	NA	2	2	1	3	1.93980740182674
399.098	13839.9778842371	3.7799620425324	0.0848375212971589	44.5553097820055	0	0	NA	NA	NA	NA	NA	NA	NA	NA	Ethoxysulfuron	1	C15H18N4O7S	[M+H]+	398.089623	399.0968994	2.66677090586053	C18440	2	2	3	3	1.64953167418816
427.1752	27552.269996976	4.80787519938179	0.0605150776007637	79.4492115023102	0	0	Mangostanol,Edulisin_II,Archangelicin,Atrovirisidone,Mangostenol	1	C24H26O7	[M+H]+	426.167855	427.1751314	0.273424156546521	HMDB29868,HMDB30593,HMDB30845,HMDB36982,HMDB39912	Archangelicin,Disenecionyl_cis-khellactone	1	C24H26O7	[M+H]+	426.167855	427.1751314	0.273424156546521	C09116,C09261	2	2	3	3	1.86397239242403
468.3097	19756.0458083808	4.31422918342162	0.103682561686664	41.6099787007532	0	0	LysoPC(14:0),Buprenorphine,1-Heptadecanoylglycerophosphoethanolamine	1	C22H46NO7P	[M+H]+	467.301192	468.3084684	2.59551146725293	HMDB10379,HMDB15057,HMDB61691	Buprenorphine	1	C29H41NO4	[M+H]+	467.303559	468.3108354	-2.45883697964209	C08007	0	2	2	3	1.77307032646416
420.1483	30589.3281228864	4.96194765964873	0.132976190949366	37.3145570212499	9.53032417690004e-305	3.84072064329072e-301	NA	NA	NA	NA	NA	NA	NA	NA	NA	NA	NA	NA	NA	NA	NA	NA	2	2	3	3	1.90814797888424
317.1397	768487.539367586	5.4845836011606	0.148876124385377	36.8399138801017	4.24200729665448e-297	1.70952894055176e-293	NA	NA	NA	NA	NA	NA	NA	NA	NA	NA	NA	NA	NA	NA	NA	NA	2	2	3	3	2.01438629376106
216.0993	331987.833542218	8.42968538972796	0.229521262331408	36.7272526479759	2.68319569410787e-295	1.08132786472547e-291	(R)-N-Methylsalsolinol,(S)-N-Methylsalsolinol,(-)-Salsoline,(R)-1,2-dimethyl-5,6-dihydroxy-tetrahydroisoquinoline,2-Isopropylphenyl_methylcarbamate,2-Methylpropyl_2-aminobenzoate,Butyl_2-aminobenzoate,Ethyl_N-ethylanthranilate	1	C11H15NO2	[M+Na]+	193.110279	216.0995004	-1.06015978547042	HMDB03626,HMDB03892,HMDB12469,HMDB12484,HMDB31797,HMDB35072,HMDB36906,HMDB37698	3,4-Methylenedioxymethamphetamine,Butamben,Heliamine,(-)-Salsoline,Isoprocarb,2,3,5-Trimethacarb	1	C11H15NO2	[M+Na]+	193.110279	216.0995004	-1.06015978547042	C07577,C07875,C09460,C09640,C18418,C18957	2	2	3	3	2.56786980048635
228.1458	92130.7632589495	6.57303599031395	0.179882057044876	36.5408095632025	2.49551916857644e-292	1.00569422493631e-288	NA	NA	NA	NA	NA	NA	NA	NA	NA	NA	NA	NA	NA	NA	NA	NA	2	2	3	3	2.2320387328579
212.1147	28852.1018246818	4.87574105654786	0.135171606365678	36.0707487884518	6.52246066272961e-285	2.62855164708003e-281	NA	NA	NA	NA	NA	NA	NA	NA	NA	NA	NA	NA	NA	NA	NA	NA	0	2	3	3	1.8782930611816
233.0933	31726.9187319135	5.01574088935023	0.139513466896806	35.9516611615726	4.76773974825478e-283	1.92139911854668e-279	4-Hydroxypropofol,(S,Z)-Lyratol_acetate,Hexylresorcinol,Neocnidilide,Ethyl_(2E,4E,7Z)-Decatrienoate,Ethyl_(2E,4Z,7Z)-Decatrienoate,(2S,4R)-p-Mentha-1(7),5-dien-2-ol_acetate,(S)-p-Mentha-1,8-dien-10-yl_acetate,Perillyl_acetate,(R)-2-Acetoxy-p-mentha-1,8-diene,Carvyl_acetate,Menthadienyl_acetate,8-Ocimenyl_acetate,1-(2-Furanyl)-1-octanone,(S)-Neolyratyl_acetate,(2,2-Diethoxyethyl)benzene,1,3-Diphen…	1	C12H18O2	[M+K]+	194.13068	233.0938394	-2.35441657931027	HMDB14018,HMDB31840,HMDB32567,HMDB34450,HMDB35375,HMDB35376,HMDB35801,HMDB37018,HMDB37231,HMDB37389,HMDB38046,HMDB38292,HMDB39685,HMDB40439,HMDB41497,HMDB41610,HMDB32041,HMDB32561,HMDB35896	4-Hexyloxyphenol,Cnidilide,Neocnidilide,Lactaroviolin,p-Methoxystilbene	1	C12H18O2	[M+K]+	194.13068	233.0938394	-2.35441657931027	C14305,C16937,C17002,C09696,C14679	2	2	3	3	1.92373668776556
256.0754	46464.2581331107	5.57551967860279	0.156960232068168	35.5218618444788	2.26012603223408e-276	9.10830790990335e-273	NA	NA	NA	NA	NA	NA	NA	NA	NA	NA	NA	NA	NA	NA	NA	NA	2	2	1	3	2.0386159501058
359.1498	52159.4982186904	5.74453012079877	0.161926871327504	35.4760767851816	1.14963628565846e-275	4.63303423120361e-272	Sanshodiol,Dihydrocubebin,Glicophenone,(-)-Matairesinol,Matairesinol,Isocolumbin,5-Deoxykievitone_hydrate,(7x,8x)-4,7-Epoxy-3,8-bilign-7-ene-3,5-dimethoxy-4,9,9-triol	1	C20H22O6	[M+H]+	358.14164	359.1489164	2.43297406748151	HMDB30573,HMDB30709,HMDB35467,HMDB35698,HMDB35789,HMDB36837,HMDB38113,HMDB41276	(+)-Pinoresinol,Miroestrol,Columbin,Multiradiatin,Multistatin,Coleone_A,Dihydrocubebin,Matairesinol,Isobutylshikonin,Isocolumbin,Clemaphenol_A,(-)-Pinoresinol	1	C20H22O6	[M+H]+	358.14164	359.1489164	2.43297406748151	C05366,C08831,C09077,C09515,C09516,C10317,C10558,C10682,C17414,C17508,C17808,C20455	2	2	3	3	2.06936735036735
248.109	41072.6782718187	5.39492683973406	0.152430824700858	35.3926238365597	2.21735035454502e-274	8.93592192881644e-271	NA	NA	NA	NA	NA	NA	NA	NA	NA	NA	NA	NA	NA	NA	NA	NA	2	2	3	3	2.00501690040011
154.0728	45726.9244778336	5.55212756426361	0.157305018969446	35.2952982723458	6.93338456121414e-273	2.7941539781693e-269	NA	NA	NA	NA	NA	NA	NA	NA	NA	NA	NA	NA	NA	NA	NA	NA	2	2	3	3	2.02878081558593
254.0574	10497.8183470542	3.35869529394878	0.0952866028257883	35.2483475572054	3.63689131998374e-272	1.46566720195345e-268	NA	NA	NA	NA	NA	NA	NA	NA	NA	NA	NA	NA	NA	NA	NA	NA	2	2	3	3	1.52675596411438
212.1511	327123.761411283	8.40834601187032	0.238991556539298	35.1826070076568	3.68950694657188e-271	1.48687129946847e-267	NA	NA	NA	NA	NA	NA	NA	NA	Atraton	1	C9H17N5O	[M+H]+	211.14331	212.1505864	2.30025289239574	C19098	2	2	3	3	2.53562125206083
469.02	6857.71747611621	2.69389580004115	0.0779533158502299	34.5578089996438	1.08802849737489e-261	4.38475484442082e-258	NA	NA	NA	NA	NA	NA	NA	NA	NA	NA	NA	NA	NA	NA	NA	NA	2	2	0	3	1.30669054988261
270.0523	73374.2415360298	6.24203908184364	0.182084153377127	34.2810671113994	1.50283609616634e-257	6.05642946755036e-254	Tinidazole	1	C8H13N3O4S	[M+Na]+	247.062679	270.0519004	1.34011276883074	HMDB15047	3-Nitrofluoranthene,1-Nitropyrene,4-Nitropyrene,2-Nitropyrene	1	C16H9NO2	[M+Na]+	247.063329	270.0525504	-1.06682939897286	C14406,C14421,C19276,C19476	2	2	3	3	2.16906803071043
215.0831	27136.9762604268	4.78525513461342	0.141054649603692	33.9248308939698	2.86784896257695e-252	1.15574313191851e-248	4-Methyl-1-phenyl-2-pentanone,(S)-4-(4-Methylphenyl)-2-pentanone,Rhubafuran,3-(4-Isopropylphenyl)propanal	1	C12H16O	[M+K]+	176.120115	215.0832744	-0.728555023295227	HMDB31569,HMDB34177,HMDB36021,HMDB36171	1-Methylphenanthrene	1	C15H12	[M+Na]+	192.0939	215.0831214	-0.017202651492158	C19457	2	2	3	3	1.85347746295617
351.1002	144127.922093237	7.22226885344146	0.214960928000009	33.5980539376958	1.79097533218523e-247	7.2176305887065e-244	4-(3-Methyl-1-butenyl)-3,3,4,5-tetrahydroxystilbene,Honyudisin,2,3,4,5-Tetrahydroxy-4-prenylstilbene,Gancaonin_V,Penicillin_V	1	C19H20O4	[M+K]+	312.13616	351.0993194	2.45884840069501	HMDB30600,HMDB33535,HMDB35478,HMDB37586,HMDB14561	Montanin_A,4-Prenyloxyresveratrol,Butylbenzyl_phthalate,m-(beta-Acetyl-alpha-ethyl-p-hydroxyphenethyl)benzoic_acid,Penicillin_V,Penicillin_X	1	C19H20O4	[M+K]+	312.13616	351.0993194	2.45884840069501	C09136,C10283,C14211,C14935,C08126,C17404	2	2	3	3	2.32344910501563
291.0972	7570.1363720147	2.85029281920504	0.0851021626618434	33.492601481008	6.17649213894147e-246	2.48912633199341e-242	NA	NA	NA	NA	NA	NA	NA	NA	NA	NA	NA	NA	NA	NA	NA	NA	2	2	3	3	1.35026737752683
302.1477	33521.8858004296	5.09671519401096	0.1525776685122	33.4040704888831	1.19654324190824e-244	4.82206926489021e-241	Oxamniquine	1	C14H21N3O3	[M+Na]+	279.158292	302.1475134	0.672188222498562	HMDB15228	Oxamniquine,Karbutilate	1	C14H21N3O3	[M+Na]+	279.158292	302.1475134	0.672188222498562	C07341,C18433	2	2	1	3	1.94803435359069
496.3406	30075.0911365813	4.93695638381185	0.148091887999204	33.337115560566	1.11983366098787e-243	4.51292965378111e-240	LysoPC(16:0),Docosa-4,7,10,13,16-pentaenoyl_carnitine,Clupanodonyl_carnitine,23-Acetoxysoladulcidine	1	C24H50NO7P	[M+H]+	495.332492	496.3397684	1.62106696099437	HMDB10382,HMDB06321,HMDB06496,HMDB31402	NA	NA	NA	NA	NA	NA	NA	NA	2	2	3	3	1.89675360563042
214.1126	19321.2968766706	4.28103186181853	0.128459978659275	33.3258023743991	1.63330237829448e-243	6.58220858452676e-240	NA	NA	NA	NA	NA	NA	NA	NA	Simetryn,Desmetryn	1	C8H15N5S	[M+H]+	213.104817	214.1120934	2.34923675735274	C14457,C19100	2	2	2	3	1.77008382118412
274.1167	16749.770532448	4.06737832442935	0.122104396667609	33.3106623138355	2.70607058068399e-243	1.09054644401565e-239	NA	NA	NA	NA	NA	NA	NA	NA	NA	NA	NA	NA	NA	NA	NA	NA	2	2	3	3	1.71072558173631
374.0644	29180.5861055339	4.89240868258096	0.147002443034	33.2811386097128	7.23840617519424e-243	2.91707768860328e-239	NA	NA	NA	NA	NA	NA	NA	NA	Pretetramid	1	C19H13NO6	[M+Na]+	351.074289	374.0635104	2.4824661431397	C18295	2	2	3	3	1.88193411877486
479.1915	200243.462675059	7.6984732183139	0.232319049583455	33.1375030679454	8.57273656657952e-241	3.45481283633155e-237	NA	NA	NA	NA	NA	NA	NA	NA	NA	NA	NA	NA	NA	NA	NA	NA	2	2	2	3	2.41604963296465
282.12	22712.3436682086	-4.7412852834261	0.143206052198186	-33.1081348214566	2.26969635254747e-240	9.1468763007663e-237	NA	NA	NA	NA	NA	NA	NA	NA	NA	NA	NA	NA	NA	NA	NA	NA	2	2	3	3	-3.35065679011478
213.0922	24636.043453745	4.6422256831249	0.140859754813218	32.9563663466584	3.42916345447658e-238	1.38195287215406e-234	(+/-)-Isobutyl_3-methylthiobutyrate,3-Mercaptoheptyl_acetate,(S)-3-Methylthiohexyl_acetate	1	C9H18O2S	[M+Na]+	190.102752	213.0919734	0.915567099503553	HMDB32346,HMDB32372,HMDB32427	NA	NA	NA	NA	NA	NA	NA	NA	2	2	2	3	1.83307984685797
230.0807	102856.675185764	6.73297115492086	0.204448485891743	32.932360078646	7.56789462565039e-238	3.04986153413711e-234	gamma-Fagarine,Pteleine	1	C13H11NO3	[M+H]+	229.073894	230.0811704	-2.24138289586001	HMDB30195,HMDB37614	N-Butyl-1H-pyrazolo[3,4-d]pyrimidin-4-amine,gamma-Fagarine,EPTC,8-Methylthiooctanaldoxime	1	C9H13N5	[M+K]+	191.117095	230.0802544	1.73982770072714	C15344,C10676,C11081,C17251	2	2	3	3	2.24731105216549
289.1776	7321.16833873177	2.79761019870943	0.0853002662310972	32.7972035999289	6.45424359894634e-236	2.60106017037537e-232	NA	NA	NA	NA	NA	NA	NA	NA	NA	NA	NA	NA	NA	NA	NA	NA	2	2	1	3	1.33042025395194
188.0337	69618.4290233517	6.16556080087927	0.188040467096851	32.7884784380145	8.5945326340512e-236	3.46359665152263e-232	6-Methyladenine,1-Methyladenine,3-Methyladenine,7-Methyladenine_	1	C6H7N5	[M+K]+	149.070145	188.0333044	2.2543878669159	HMDB02099,HMDB11599,HMDB11600,HMDB11614	3-Methyladenine,1-Methyladenine,7-Methyladenine,6-Methylaminopurine	1	C6H7N5	[M+K]+	149.070145	188.0333044	2.2543878669159	C00913,C02216,C02241,C08434	0	2	2	3	2.12543433803023
402.4022	7752.55460200232	2.88777788810179	0.0888640682105302	32.4965753453947	1.19193866998968e-231	4.80351284005841e-228	NA	NA	NA	NA	NA	NA	NA	NA	NA	NA	NA	NA	NA	NA	NA	NA	2	2	3	3	1.36432558720548
174.0534	40135.4580964115	5.36110684992471	0.165554696319546	32.3826926635591	4.81055521766381e-230	1.93865375271851e-226	NA	NA	NA	NA	NA	NA	NA	NA	NA	NA	NA	NA	NA	NA	NA	NA	2	2	1	3	1.99128455576262
360.0876	7729.11983436566	2.88307827516682	0.0897343281109102	32.1290451030445	1.73315456454386e-226	6.98461289511175e-223	Benzyl_glycinate_4-methylbenzenesulfonate_salt	1	C16H19NO5S	[M+Na]+	337.098396	360.0876174	-0.0252716271263875	HMDB33374	NA	NA	NA	NA	NA	NA	NA	NA	1	2	2	3	1.36275023359866
276.1268	13085.6738315948	3.69501530100054	0.115522040179842	31.985370888951	1.74201120157177e-224	7.02030514233423e-221	NA	NA	NA	NA	NA	NA	NA	NA	NA	NA	NA	NA	NA	NA	NA	NA	2	2	1	3	1.62809909243213
185.0607	24032.5337411267	4.60547278448428	0.144729673464762	31.8212062131515	3.29497569490821e-222	1.32787520504801e-218	Ethyl_4-(methylthio)butyrate,Ethyl_3-(methylthio)butanoate,3-Mercapto-3-methyl-1-butyl_acetate	1	C7H14O2S	[M+Na]+	162.071452	185.0606734	0.410676123731594	HMDB37620,HMDB38084,HMDB39227	7-Mercaptoheptanoic_acid	1	C7H14O2S	[M+Na]+	162.071452	185.0606734	0.410676123731594	C16593	2	2	3	3	1.82644707978215
184.0721	61606.0394693674	2.10670631623249	0.0663714171851095	31.7411681952926	4.20397444971259e-221	1.69420170323417e-217	NA	NA	NA	NA	NA	NA	NA	NA	NA	NA	NA	NA	NA	NA	NA	NA	2	2	3	3	1.10031752632795
216.0986	127965.355219829	7.04985564851552	0.222159195320171	31.7333506648483	5.3891258984128e-221	2.17181773706036e-217	NA	NA	NA	NA	NA	NA	NA	NA	NA	NA	NA	NA	NA	NA	NA	NA	2	2	3	3	2.28796542158119
138.0776	80938.0436784636	6.38477694527052	0.201924000486036	31.6197031056349	1.97932053331879e-219	7.97666174927473e-216	NA	NA	NA	NA	NA	NA	NA	NA	NA	NA	NA	NA	NA	NA	NA	NA	2	2	3	3	2.1959849131335
238.0019	8428.37215053272	3.01879871949619	0.0961485419832593	31.3972386603824	2.20683459482389e-216	8.8935434171403e-213	NA	NA	NA	NA	NA	NA	NA	NA	NA	NA	NA	NA	NA	NA	NA	NA	1	2	2	3	1.40486301792401
372.2931	7441.72037050223	2.82328472143459	0.0902900155810471	31.2690689359813	1.22928529678926e-214	4.95401974606074e-211	NA	NA	NA	NA	NA	NA	NA	NA	NA	NA	NA	NA	NA	NA	NA	NA	2	2	2	3	1.34410409319786
214.1283	21018.6553126963	4.40648312536856	0.141815386862852	31.0719677380989	5.7622017503551e-212	2.32216730539311e-208	NA	NA	NA	NA	NA	NA	NA	NA	NA	NA	NA	NA	NA	NA	NA	NA	1	2	3	3	1.78824534071819
213.0875	13821.7238125596	-3.97181351416839	0.128581876406773	-30.8893727884591	1.6592404397434e-209	6.68673897216592e-206	NA	NA	NA	NA	NA	NA	NA	NA	NA	NA	NA	NA	NA	NA	NA	NA	2	2	2	3	-2.8957160108318
276.1556	40475.0640167606	-1.39339726547279	0.045209950121757	-30.8205884262241	1.38866051223191e-208	5.59630186429461e-205	NA	NA	NA	NA	NA	NA	NA	NA	NA	NA	NA	NA	NA	NA	NA	NA	0	2	2	3	-1.07227418270873
577.4219	13920.6609823324	-3.98307224974928	0.130029041294776	-30.632174244211	4.56571231119809e-206	1.83998206141283e-202	NA	NA	NA	NA	NA	NA	NA	NA	NA	NA	NA	NA	NA	NA	NA	NA	2	2	1	3	-2.93955665875333
584.3071	1573100.6062152	10.6762802775618	0.352215849209783	30.3117542879307	8.02492586522259e-202	3.2340451236847e-198	NA	NA	NA	NA	NA	NA	NA	NA	NA	NA	NA	NA	NA	NA	NA	NA	2	2	3	3	3.21546679998835
606.4563	15021.7126890069	-4.10284415493286	0.137087211834607	-29.928715450737	8.32727263395583e-197	3.3558908714842e-193	NA	NA	NA	NA	NA	NA	NA	NA	NA	NA	NA	NA	NA	NA	NA	NA	2	2	3	3	-3.12164286836818
384.1971	14136.0895078259	-4.00727978756586	0.134576917646394	-29.7768730154389	7.78626910021616e-195	3.13786644738711e-191	NA	NA	NA	NA	NA	NA	NA	NA	NA	NA	NA	NA	NA	NA	NA	NA	2	2	3	3	-2.98989893290615
437.1446	15579.5084453761	3.95856074837086	0.133132294567985	29.7340383204271	2.78926720407692e-194	1.124074683243e-190	Phenethyl_6-galloylglucoside,Phlorizin,Trilobatin	1	C21H24O10	[M+H]+	436.13695	437.1442264	0.9241801116153	HMDB34573,HMDB36634,HMDB37505	Phlorizin	1	C21H24O10	[M+H]+	436.13695	437.1442264	0.9241801116153	C01604	2	2	2	3	1.68445886258576
466.1862	13358.2741472124	3.72633380489635	0.125431539481121	29.7081086647845	6.0333751507687e-194	2.43145018575978e-190	(E)-Squamosamide	1	C26H27NO7	[M+H]+	465.178754	466.1860304	0.422792591519515	HMDB41088	NA	NA	NA	NA	NA	NA	NA	NA	2	2	1	3	1.63279733433363
240.0804	40660.7366516682	5.38015145560745	0.181322660468498	29.6716992884747	1.78057425840183e-193	7.17571426135936e-190	NA	NA	NA	NA	NA	NA	NA	NA	Albendazole-2-aminosulfone	1	C10H13N3O2S	[M+H]+	239.072849	240.0801254	1.11879315115815	C16627	2	2	3	3	1.99582028151812
422.1605	14058.634297089	3.80365586314644	0.128480018112096	29.605038347892	1.28700322123505e-192	5.18662298157726e-189	NA	NA	NA	NA	NA	NA	NA	NA	NA	NA	NA	NA	NA	NA	NA	NA	2	2	3	3	1.65196034180015
256.1773	9056.71346984078	3.13075982005461	0.10577544623556	29.5981717069051	1.57745291629986e-192	6.35713525268843e-189	NA	NA	NA	NA	NA	NA	NA	NA	NA	NA	NA	NA	NA	NA	NA	NA	2	2	2	3	1.44079215350824
324.1668	11495.6266891562	3.49786395430257	0.118927996112327	29.4116109633163	3.90166884394553e-190	1.57237254411005e-186	NA	NA	NA	NA	NA	NA	NA	NA	L-4-Hydroxyphenylglycyl-L-arginine	1	C14H21N5O4	[M+H]+	323.159355	324.1666314	0.624678731024639	C20910	2	2	3	3	1.57433140609703
238.0833	154679.506914888	7.32463168346344	0.25025811914986	29.2683078908513	2.62639838473548e-188	1.0584385490484e-184	Ecgonine_methyl_ester,Neotussilagine,Acetyl_vitamin_K5,Macaridine	1	C10H17NO3	[M+K]+	199.120844	238.0840034	-2.84899443187088	HMDB06406,HMDB31820,HMDB32888,HMDB39455	Tussilagine,Ecgonine_methyl_ester,N-Hexanoyl-L-homoserine_lactone,Dicrotophos	1	C10H17NO3	[M+K]+	199.120844	238.0840034	-2.84899443187088	C10411,C12448,C21197,C18656	2	2	3	3	2.35212169649138
590.4825	13387.9290260004	-3.92129663122378	0.134290042438096	-29.200203976638	1.92768501967916e-187	7.76857062930703e-184	NA	NA	NA	NA	NA	NA	NA	NA	NA	NA	NA	NA	NA	NA	NA	NA	2	2	1	3	-2.82182022074938
488.2818	11150.1292955335	3.45121042783569	0.118304879385562	29.1721731661466	4.37274301283283e-187	1.76221543417163e-183	NA	NA	NA	NA	NA	NA	NA	NA	NA	NA	NA	NA	NA	NA	NA	NA	2	2	3	3	1.5552944061659
242.1251	65265.8729367662	6.07150702956407	0.209140592918618	29.0307440790638	2.6935539857023e-185	1.08550225623803e-181	Tetrahydrobiopterin,Sapropterin,L-erythro-tetrahydrobiopterin	1	C9H15N5O3	[M+H]+	241.11749	242.1247664	1.54135409426142	HMDB00027,HMDB00787,HMDB59658	Tetrahydrobiopterin,L-threo-Tetrahydrobiopterin	1	C9H15N5O3	[M+H]+	241.11749	242.1247664	1.54135409426142	C00272,C20264	2	2	1	3	2.11367967451439
189.0671	18105.1823374219	4.18388578432019	0.146230308756726	28.6116183429569	4.81695777086663e-180	1.94123398165925e-176	Thymol,Perillyl_aldehyde,(+)-(S)-Carvone,2-(4-Methylphenyl)-2-propanol,2-Methyl-1-phenyl-2-propanol,4-Phenyl-2-butanol,Cuminyl_alcohol,4-tert-Butylphenol,2-trans-4-trans-7-cis-Decatrienal,1-Methoxy-4-propylbenzene,(2E,4Z,7Z)-2,4,7-Decatrienal,2-(4-Methylphenyl)-1-propanol,Teresantalal,(R)-Carvone,2,6,6-Trimethyl-1,4-cyclohexadiene-1-carboxaldehyde,Myrtenal,3-Caren-5-one,(-)-Pinocarvone,5-Isopropy…	1	C10H14O	[M+K]+	150.104465	189.0676244	-2.76303254802068	HMDB01878,HMDB03647,HMDB04487,HMDB29652,HMDB31570,HMDB31613,HMDB31817,HMDB32063,HMDB32213,HMDB32626,HMDB33544,HMDB34846,HMDB34921,HMDB35089,HMDB35172,HMDB35250,HMDB35591,HMDB35761,HMDB35770,HMDB35824,HMDB36061,HMDB36070,HMDB36089,HMDB36999,HMDB37561,HMDB38913,HMDB61788,HMDB34294,HMDB39104	(-)-Carvone,(+)-Sabinone,Piperitenone,Isopiperitenone,(-)-Isopiperitenone,Perillyl_aldehyde,p-Cumic_alcohol,Carvacrol,Chrysanthenone,Menthofuran,Pinocarvone,Thymol,Umbellulone,Verbenone,(+)-(S)-Carvone,(+)-Chrysanthenone,Myrtenal,2-tert-Butylphenol,2-sec-Butylphenol,4-sec-Butylphenol,3-tert-Butylphenol,4-tert-Butylphenol,4-n-Butylphenol,4-Isopropyl-3-methylphenol,Eucarvone,Safranal,(+)-Menthofura…	1	C10H14O	[M+K]+	150.104465	189.0676244	-2.76303254802068	C01767,C01868,C01951,C02289,C02485,C02576,C06576,C09840,C09843,C09868,C09884,C09908,C09911,C09913,C11383,C11394,C11939,C14130,C14138,C14139,C14188,C14200,C14464,C14741,C16955,C17062,C18025,C20944,C07715,C08457	2	2	3	3	1.74960760525724
379.0691	32933.7398263585	5.07064673197398	0.177482735789028	28.569802631403	1.59449548707091e-179	6.42581681289577e-176	NA	NA	NA	NA	NA	NA	NA	NA	NA	NA	NA	NA	NA	NA	NA	NA	2	2	3	3	1.94390443171826
470.3254	13683.9346577646	3.76278397664553	0.133519531713141	28.1815246680887	9.85039750733602e-175	3.96971019545642e-171	NA	NA	NA	NA	NA	NA	NA	NA	NA	NA	NA	NA	NA	NA	NA	NA	2	2	3	3	1.64711269742131
315.214	70940.8614676692	6.19294025880253	0.219807303485685	28.1744062212465	1.20413571280494e-174	4.85266692260391e-171	NA	NA	NA	NA	NA	NA	NA	NA	NA	NA	NA	NA	NA	NA	NA	NA	2	2	3	3	2.14986504259667
419.4288	7889.52866474477	2.91524941313838	0.103653381476696	28.1249812751531	4.84918447487607e-174	1.95422134337505e-170	NA	NA	NA	NA	NA	NA	NA	NA	NA	NA	NA	NA	NA	NA	NA	NA	2	2	3	3	1.36907208176306
157.0855	13136.298569918	3.70087172797463	0.132072545756198	28.0215067165157	8.88859120792519e-173	3.58210225679385e-169	8-Hydroxy-5,6-octadienoic_acid,2,5-Dimethyl-4-ethoxy-3(2H)-furanone	1	C8H12O3	[M+H]+	156.078645	157.0859214	-2.874859796258	HMDB31101,HMDB32232	NA	NA	NA	NA	NA	NA	NA	NA	2	2	3	3	1.63044371469245
231.0648	23029.9284860179	4.542258266923	0.162610981596424	27.9332811494627	1.05239159241449e-171	4.2411381174304e-168	Coriandrin,Wyeronic_acid,2,4-Dihydroxy-2-biphenylcarboxylic_acid	1	C13H10O4	[M+H]+	230.05791	231.0651864	-1.80079053222259	HMDB33329,HMDB39141,HMDB39209	2,4,6-Trihydroxybenzophenone,2-Hydroxy-4-(1-oxo-1,3-dihydro-2H-inden-2-ylidene)-but-2-enoic_acid,2-Hydroxy-4-(2-oxo-1,3-dihydro-2H-inden-1-ylidene)but-2-enoic_acid,Visnagin,Bis-noryangonin,2,3-Dihydroxy-2-carboxybiphenyl,4-Hydroxyphenyl-4-hydroxybenzoate	1	C13H10O4	[M+H]+	230.05791	231.0651864	-1.80079053222259	C06356,C07718,C07725,C09049,C12085,C16263,C18216	2	2	3	3	1.81989370472247
342.1349	8768.34727465232	3.08033284176287	0.11088086165288	27.7805637135654	7.44979217565804e-170	3.00226624679019e-166	NA	NA	NA	NA	NA	NA	NA	NA	NA	NA	NA	NA	NA	NA	NA	NA	2	2	3	3	1.42861027567142
338.1057	14154.5085054145	3.81392945131409	0.13763586687848	27.7102875712001	5.24863939298636e-169	2.1152016753735e-165	Benzyl_glycinate_4-methylbenzenesulfonate_salt	1	C16H19NO5S	[M+H]+	337.098396	338.1056724	0.0819270489575464	HMDB33374	NA	NA	NA	NA	NA	NA	NA	NA	2	2	3	3	1.65439879265725
281.1111	10439.3613959556	3.35011956189846	0.121162583566962	27.6497864544707	2.80733883402252e-168	1.13135755011108e-164	NA	NA	NA	NA	NA	NA	NA	NA	NA	NA	NA	NA	NA	NA	NA	NA	2	2	3	3	1.52277920802149
128.0821	11497.852343869	3.49813202935807	0.126708460790242	27.6077225430828	8.98834724004614e-168	3.62230393773859e-164	NA	NA	NA	NA	NA	NA	NA	NA	NA	NA	NA	NA	NA	NA	NA	NA	2	2	1	3	1.57648215262945
306.0621	29877.1149524818	4.92719679918024	0.179247107176448	27.4882918714553	2.42337167596087e-166	9.76618785412229e-163	NA	NA	NA	NA	NA	NA	NA	NA	NA	NA	NA	NA	NA	NA	NA	NA	2	2	3	3	1.89300962760583
451.007	6524.10846362164	2.6142704126832	0.0956668044656375	27.3268290634942	2.03636615735101e-164	8.20655561412458e-161	NA	NA	NA	NA	NA	NA	NA	NA	NA	NA	NA	NA	NA	NA	NA	NA	1	2	2	3	1.28084514923863
212.0324	11274.2816483666	-3.64636259716129	0.133670886433032	-27.2786595081651	7.59953870819492e-164	3.06261409940255e-160	NA	NA	NA	NA	NA	NA	NA	NA	NA	NA	NA	NA	NA	NA	NA	NA	2	2	3	3	-2.58505189682329
228.0871	7169.49398704741	2.76440508180816	0.101610925463187	27.2057858857874	5.54784614943911e-163	2.23578199822396e-159	NA	NA	NA	NA	NA	NA	NA	NA	NA	NA	NA	NA	NA	NA	NA	NA	1	2	3	3	1.32591390370284
429.0247	12523.5850579434	3.62834301000791	0.134822540126381	26.9119911745228	1.5898759494782e-159	6.40720007639713e-156	NA	NA	NA	NA	NA	NA	NA	NA	NA	NA	NA	NA	NA	NA	NA	NA	1	2	2	3	1.6119319708001
200.0701	14745.9961722438	3.87570695768592	0.144059897381491	26.9034410556499	2.0017805325103e-159	8.06717554601652e-156	NA	NA	NA	NA	NA	NA	NA	NA	Dictamnine,Isodictamnine,5-Nitroacenaphthene,4-Nitrobiphenyl	1	C12H9NO2	[M+H]+	199.063329	200.0706054	-2.7575265187697	C10660,C10697,C19269,C19473	0	2	3	3	1.66674112594503
285.113	17876.2330429678	4.16485777103358	0.156077172779458	26.6846054222077	7.10286832288688e-157	2.86245593412341e-153	NA	NA	NA	NA	NA	NA	NA	NA	NA	NA	NA	NA	NA	NA	NA	NA	2	2	3	3	1.7382285939031
356.9572	15470.3605411272	3.94789360073171	0.148507397745329	26.5838177805919	1.0444614892866e-155	4.209179801825e-152	NA	NA	NA	NA	NA	NA	NA	NA	NA	NA	NA	NA	NA	NA	NA	NA	2	2	3	3	1.68189528427552
175.0515	16866.5463824503	4.07777011641832	0.153584510415871	26.5506599941406	2.52352522774041e-155	1.01698066677939e-151	2,3,6-Trimethylphenol,Benzyl_ethyl_ether,p-Isopropylphenol,1-Phenyl-1-propanol,2-Phenyl-1-propanol,2-Isopropylphenol,1-Methoxy-2,4-dimethylbenzene,Nona-2,4,6-trienal,2,4,6-Trimethylphenol,(2-Methoxyethyl)benzene,2-Propylphenol,4-Propylphenol,3-Phenyl-1-propanol,4-Ethyl-2-methylphenol,3-Ethyl-5-methylphenol,3-Ethyl-4-methylphenol,2-Ethyl-5-methylphenol,2-Ethyl-4-methylphenol,2-(1-Pentenyl)furan,6-…	1	C9H12O	[M+K]+	136.088815	175.0519744	-2.55181354868335	HMDB29667,HMDB31312,HMDB31446,HMDB31627,HMDB31628,HMDB32029,HMDB32149,HMDB32441,HMDB32544,HMDB32621,HMDB32624,HMDB32625,HMDB33962,HMDB38984,HMDB38985,HMDB38986,HMDB38987,HMDB38988,HMDB39782,HMDB59896	4-Propylphenol	1	C9H12O	[M+K]+	136.088815	175.0519744	-2.55181354868335	C14311	2	2	0	3	1.7134180447554
379.1995	11117.2178764865	-3.62366060655955	0.136795846097252	-26.4895514735396	1.27886617774166e-154	5.15383069629888e-151	NA	NA	NA	NA	NA	NA	NA	NA	NA	NA	NA	NA	NA	NA	NA	NA	2	2	3	3	-2.55141392437517
253.0466	12039.1333674034	3.56833116672185	0.135029641711237	26.4262803448207	6.83721643202415e-154	2.75539822210573e-150	Coriandrin,Wyeronic_acid,2,4-Dihydroxy-2-biphenylcarboxylic_acid	1	C13H10O4	[M+Na]+	230.05791	253.0471314	-2.18180698962494	HMDB33329,HMDB39141,HMDB39209	2,4,6-Trihydroxybenzophenone,2-Hydroxy-4-(1-oxo-1,3-dihydro-2H-inden-2-ylidene)-but-2-enoic_acid,2-Hydroxy-4-(2-oxo-1,3-dihydro-2H-inden-1-ylidene)but-2-enoic_acid,Visnagin,Bis-noryangonin,2,3-Dihydroxy-2-carboxybiphenyl,4-Hydroxyphenyl-4-hydroxybenzoate	1	C13H10O4	[M+Na]+	230.05791	253.0471314	-2.18180698962494	C06356,C07718,C07725,C09049,C12085,C16263,C18216	2	2	3	3	1.59617551591686
355.0951	54874.0963519258	5.81859060733607	0.220505711523787	26.3874825152018	1.90749399476216e-153	7.68720079889151e-150	Verimol_B,Verimol_A,7-Hydroxy-2,4,5-trimethoxyisoflavan,7-Hydroxy-2,3,4-trimethoxyisoflavan,Sorgolactone,5-Hydroxy-3,4,7-trimethoxyflavan,Niazidin	1	C18H20O5	[M+K]+	316.131075	355.0942344	2.40921962995443	HMDB38323,HMDB38324,HMDB38780,HMDB39510,HMDB39607,HMDB40534,HMDB31981	Sorgolactone,2-O-Methylodoratol,Combretastatin_A-4,(S)-N-[3-(3,4-Methylenedioxyphenyl)-2-(mercaptomethyl)-1-oxoprolyl]glycine	1	C18H20O5	[M+K]+	316.131075	355.0942344	2.40921962995443	C09186,C09774,C20268,C01313	2	2	3	3	2.0910103992303
367.1159	18325.8548829753	4.20196208921043	0.159264293980938	26.3835790444866	2.11474238331005e-153	8.52241180473949e-150	Cymorcin_monoglucoside,3-Hydroxy-4-isopropylbenzyl_alcohol_3-glucoside,Perilloside_B,Dehydrocyanaropicrin,Diosbulbin_D,Diosbulbin_B	1	C16H24O7	[M+K]+	328.152205	367.1153644	1.58778426774108	HMDB29777,HMDB39385,HMDB40465,HMDB35029,HMDB35109,HMDB36777	Rhododendrin,Calaxin,Deoxyelephantopin,Echinone,2,3-Dihydro-2-(4-methoxyphenyl)-5,6,7-trimethoxy-4H-1-benzopyran-4-one	1	C16H24O7	[M+K]+	328.152205	367.1153644	1.58778426774108	C09965,C09353,C09388,C10338,C15118	2	2	3	3	1.75248805247733
184.1196	53711.5110253822	5.78732976169744	0.21940540141668	26.3773349440315	2.49400846851662e-153	1.0050854128122e-149	NA	NA	NA	NA	NA	NA	NA	NA	NA	NA	NA	NA	NA	NA	NA	NA	0	2	3	3	2.08550752502984
353.0973	36522.5468993603	5.222686964763	0.200866557894402	26.0007789226349	4.85269851345275e-149	1.95563750092146e-145	4-(3-Methyl-1-butenyl)-3,3,4,5-tetrahydroxystilbene,Honyudisin,2,3,4,5-Tetrahydroxy-4-prenylstilbene,Gancaonin_V	1	C19H20O4	[M+(41K)]+	312.13616	353.0974364	-0.500145234061431	HMDB30600,HMDB33535,HMDB35478,HMDB37586	Montanin_A,4-Prenyloxyresveratrol,Butylbenzyl_phthalate,m-(beta-Acetyl-alpha-ethyl-p-hydroxyphenethyl)benzoic_acid	1	C19H20O4	[M+(41K)]+	312.13616	353.0974364	-0.500145234061431	C09136,C10283,C14211,C14935	2	2	3	3	1.97353967877256
495.1864	18440.3574983002	4.21130998791619	0.162083404293294	25.9823638717245	7.83716744661753e-149	3.15837848098686e-145	Doxepin_N-oxide_glucuronide	1	C25H30NO8	[M+Na]+	472.197144	495.1863654	0.0726999015688076	HMDB61139	Harpagoside,Tetrahydrogeranylgeranyl_diphosphate	1	C24H30O11	[M+H]+	494.178815	495.1860914	0.62602727620377	C09783,C17440	2	2	1	3	1.75538311388237
315.0405	21155.3052053634	4.41608430252327	0.170316521312434	25.9286901146969	3.16288583422376e-148	1.27464299119218e-144	Biotin_sulfone,Glutamyl-Glutamate	1	C10H16N2O5S	[M+K]+	276.077995	315.0411544	-2.18542876177008	HMDB04818,HMDB28818	Biotin_sulfone	1	C10H16N2O5S	[M+K]+	276.077995	315.0411544	-2.18542876177008	C20387	2	2	3	3	1.79133027809931
486.1902	5597.4911998549	2.36710273409725	0.0913091591335944	25.9240448226441	3.5683347900148e-148	1.43803892037596e-144	NA	NA	NA	NA	NA	NA	NA	NA	NA	NA	NA	NA	NA	NA	NA	NA	0	2	3	3	1.19904196631635
252.1347	113633.819962642	-1.20445596446963	0.0465425565028833	-25.8785948811174	1.1600660739115e-147	4.67506627786336e-144	NA	NA	NA	NA	NA	NA	NA	NA	NA	NA	NA	NA	NA	NA	NA	NA	0	2	3	3	-0.972647186466988
585.3104	527203.552355583	9.09793499625545	0.35192932236793	25.8515969486165	2.3345561280431e-147	9.40826119601368e-144	NA	NA	NA	NA	NA	NA	NA	NA	NA	NA	NA	NA	NA	NA	NA	NA	2	2	1	3	2.76071819047567
218.0967	114093.768957117	6.88343506146898	0.266513475079608	25.8277186900696	4.33078645193717e-147	1.74530694013068e-143	1-Aminopyrene	1	C16H11N	[M+H]+	217.089149	218.0964254	1.04724320725105	HMDB41793	NA	NA	NA	NA	NA	NA	NA	NA	2	2	3	3	2.26312626362391
389.056	51410.1037634122	5.72337062440032	0.22164301737474	25.8224720642726	4.96020128229864e-147	1.99896111676635e-143	Penicillin_V	1	C16H18N2O5S	[M+K]+	350.093645	389.0568044	-2.16086697485164	HMDB14561	Penicillin_V,Penicillin_X	1	C16H18N2O5S	[M+K]+	350.093645	389.0568044	-2.16086697485164	C08126,C17404	2	2	3	3	2.06410510624075
343.1497	5972.58068011827	2.47232025176544	0.0963982736818675	25.6469349225543	4.57438854563645e-145	1.84347858389149e-141	NA	NA	NA	NA	NA	NA	NA	NA	NA	NA	NA	NA	NA	NA	NA	NA	2	2	3	3	1.23556539327526
340.1243	8023.81778644527	2.94171378079518	0.115305269600749	25.5123967098904	1.43618315186086e-143	5.78781810199928e-140	NA	NA	NA	NA	NA	NA	NA	NA	NA	NA	NA	NA	NA	NA	NA	NA	0	2	3	3	1.37384962246681
401.0947	5767.41816255805	2.41560145598667	0.0952838789591953	25.3516280232581	8.62251900980745e-142	3.4748751609524e-138	NA	NA	NA	NA	NA	NA	NA	NA	NA	NA	NA	NA	NA	NA	NA	NA	2	2	3	3	1.215797646693
423.2086	30560.2138604586	-0.958831946178549	0.0382862011456141	-25.0437995279766	2.03967341895213e-138	8.21988387837708e-135	NA	NA	NA	NA	NA	NA	NA	NA	NA	NA	NA	NA	NA	NA	NA	NA	2	2	0	3	-0.821086675385841
253.0824	10276.5886898875	-3.49576281484984	0.139941293219977	-24.9802094465054	1.00325963769281e-137	4.04313633990202e-134	NA	NA	NA	NA	NA	NA	NA	NA	NA	NA	NA	NA	NA	NA	NA	NA	2	2	3	3	-2.42772644770958
331.209	22980.4547583997	4.53904045794155	0.182436784807172	24.8800726385259	1.22274443471559e-136	4.92766007190384e-133	1,2,3-Tris(1-ethoxyethoxy)propane	1	C15H32O6	[M+Na]+	308.21989	331.2091114	-0.384349329923137	HMDB37162	NA	NA	NA	NA	NA	NA	NA	NA	2	2	1	3	1.81664611288419
263.0134	12432.9931197602	3.61725198539302	0.145751507964509	24.8179386677347	5.74056529278619e-136	2.31344781299284e-132	NA	NA	NA	NA	NA	NA	NA	NA	NA	NA	NA	NA	NA	NA	NA	NA	2	2	3	3	1.60513037319719
396.0461	7375.56336216423	2.8091393365058	0.113200876579197	24.8155263580532	6.0953136662142e-136	2.45641140748432e-132	NA	NA	NA	NA	NA	NA	NA	NA	NA	NA	NA	NA	NA	NA	NA	NA	2	2	0	3	1.33647107440822
321.1656	10289.1561411331	-3.49775364533511	0.141048829835099	-24.7981755639119	9.38052723137959e-136	3.78035247424597e-132	NA	NA	NA	NA	NA	NA	NA	NA	NA	NA	NA	NA	NA	NA	NA	NA	2	2	3	3	-2.43974397201366
304.9801	11197.1915749823	3.45753456720799	0.139675370601048	24.754074768727	2.80238801775369e-135	1.12936237115474e-131	NA	NA	NA	NA	NA	NA	NA	NA	NA	NA	NA	NA	NA	NA	NA	NA	2	2	3	3	1.56157731545941
329.1392	13417.7655541511	3.73304110496604	0.151854741683646	24.5829735942192	1.92135106911979e-133	7.74304480855276e-130	Acutilobin	1	C19H20O5	[M+H]+	328.131075	329.1383514	2.61045240193	HMDB40670	Decursin,Libanorin,(-)-Deltoin	1	C19H20O5	[M+H]+	328.131075	329.1383514	2.61045240193	C09258,C09272,C17482	2	2	3	3	1.63753189675572
232.094	33955.4150079984	5.1155921461961	0.208102277346891	24.5821055464414	1.96286008156943e-133	7.9103261287248e-130	NA	NA	NA	NA	NA	NA	NA	NA	Tyr-OEt,Anhalamine,p-Lactophenetide,Propoxur	1	C11H15NO3	[M+Na]+	209.105194	232.0944154	-1.67173345962013	C01458,C12231,C14262,C14334	2	2	3	3	1.95639530641996
254.1503	10980.2396982953	-3.60352765123633	0.147039744158564	-24.5071675815104	1.23885273231291e-132	4.99257651122102e-129	NA	NA	NA	NA	NA	NA	NA	NA	NA	NA	NA	NA	NA	NA	NA	NA	0	2	3	3	-2.52043674626837
192.086	16868.1407794148	4.07784496023203	0.16658247021486	24.4794362514398	2.44622503115142e-132	9.85828687554022e-129	NA	NA	NA	NA	NA	NA	NA	NA	NA	NA	NA	NA	NA	NA	NA	NA	2	2	3	3	1.71612298656734
373.0607	357418.192799896	3.94158273449286	0.161293455861802	24.4373382257372	6.86139895964995e-132	2.76514378073893e-128	NA	NA	NA	NA	NA	NA	NA	NA	NA	NA	NA	NA	NA	NA	NA	NA	2	2	3	3	1.67934271185089
299.1829	7716.16404059255	2.88044391146291	0.11833436855237	24.3415665854348	7.12106859332396e-131	2.86979064310955e-127	NA	NA	NA	NA	NA	NA	NA	NA	NA	NA	NA	NA	NA	NA	NA	NA	2	2	2	3	1.36117825474065
306.1563	10043.9086174899	3.29073414713115	0.135246022752367	24.3314670565686	9.10896193373448e-131	3.670911659295e-127	NA	NA	NA	NA	NA	NA	NA	NA	NA	NA	NA	NA	NA	NA	NA	NA	2	2	1	3	1.50517508174424
395.1449	5776.84873691196	2.41818906984523	0.0997988159391499	24.2306388817244	1.05806461833632e-129	4.26400041189536e-126	NA	NA	NA	NA	NA	NA	NA	NA	NA	NA	NA	NA	NA	NA	NA	NA	1	2	2	3	1.21710073401766
339.1971	84697.4888606583	-2.82949691480628	0.116792938265389	-24.2266095607322	1.16676160708535e-129	4.70204927655394e-126	NA	NA	NA	NA	NA	NA	NA	NA	NA	NA	NA	NA	NA	NA	NA	NA	1	2	3	3	-1.82644707978215
561.4482	11827.2226887252	-3.72339545397532	0.153708019295842	-24.2238204033382	1.24846492534801e-129	5.03131364915248e-126	NA	NA	NA	NA	NA	NA	NA	NA	NA	NA	NA	NA	NA	NA	NA	NA	2	2	3	3	-2.66268745000569
287.1828	16960.3713876855	4.0860294504563	0.168940160766694	24.1862528833455	3.10428909904863e-129	1.2510285069166e-125	NA	NA	NA	NA	NA	NA	NA	NA	NA	NA	NA	NA	NA	NA	NA	NA	2	2	3	3	1.71884054335867
605.4357	9278.87821510721	-3.32765737981572	0.137733555133558	-24.1601066391479	5.84683534413794e-129	2.35627464368759e-125	NA	NA	NA	NA	NA	NA	NA	NA	NA	NA	NA	NA	NA	NA	NA	NA	2	2	1	3	-2.29656826303529
230.1171	48480.4067608921	5.63763055260941	0.233357248188907	24.1587977076489	6.03501059889169e-129	2.43210927135335e-125	NA	NA	NA	NA	NA	NA	NA	NA	NA	NA	NA	NA	NA	NA	NA	NA	1	2	2	3	2.04865232644014
584.3017	9229.76660998657	-3.31885566589405	0.137730563917789	-24.096726038783	2.70528380546738e-128	1.09022937360335e-124	NA	NA	NA	NA	NA	NA	NA	NA	NA	NA	NA	NA	NA	NA	NA	NA	2	2	3	3	-2.2795286494168
272.0493	19307.0984956447	4.27984668385967	0.177626854314815	24.094592568049	2.84824338716396e-128	1.14784208502708e-124	Brassica_oleracea_Alkaloid	1	C13H9N3O2S	[M+H]+	271.041549	272.0488254	1.67947793689468	HMDB33602	NA	NA	NA	NA	NA	NA	NA	NA	0	2	3	3	1.76415773478865
276.1193	11485.9509131603	-3.6762811534189	0.152786837187183	-24.061504388071	6.32664927511136e-128	2.54963965786988e-124	NA	NA	NA	NA	NA	NA	NA	NA	NA	NA	NA	NA	NA	NA	NA	NA	2	2	3	3	-2.60303284507151
264.0247	9502.00138556443	3.20510862433966	0.133553154303166	23.9987489704964	2.86568914720054e-127	1.15487272632182e-123	NA	NA	NA	NA	NA	NA	NA	NA	NA	NA	NA	NA	NA	NA	NA	NA	1	2	3	3	1.46400054861101
246.0756	31692.5112609164	5.01411163557557	0.208982379407205	23.9929875896642	3.29134886097456e-127	1.32641359097275e-123	NA	NA	NA	NA	NA	NA	NA	NA	Haplopine,Tetrahomomethionine	1	C13H11NO4	[M+H]+	245.068809	246.0760854	-1.86649588171893	C10694,C17225	2	2	3	3	1.91979561540351
362.2017	7135.00080813706	2.75680594758738	0.115056967717201	23.9603563546309	7.20692342714767e-127	2.90439014114051e-123	NA	NA	NA	NA	NA	NA	NA	NA	NA	NA	NA	NA	NA	NA	NA	NA	2	2	3	3	1.32441775511381
377.1158	36710.4577627197	5.23021768924653	0.218718956461024	23.9129601470029	2.245519952037e-126	9.04944540670909e-123	Licochalcone_A,Archangelin,Orientanol_B,Licoagrocarpin,2-O-Methylglabridin,4-O-Methylglabridin,Bergamottin,2-O-Methylphaseollinisoflavan,9-[(3,7-Dimethyl-2,6-octadienyl)oxy]-7H-furo[3,2-g][1]benzopyran-7-one,2-Hydroxy-4-methoxy-3-(3-methyl-2-butenyl)-6-(2-phenylethenyl)benzoic_acid,6-Hydroxy-4-methoxy-3-(3-methyl-2-butenyl)-2-(2-phenylethenyl)benzoic_acid,Gancaonin_X	1	C21H22O4	[M+K]+	338.15181	377.1149694	2.21391370727314	HMDB29514,HMDB30846,HMDB31633,HMDB32665,HMDB33671,HMDB33672,HMDB33782,HMDB34412,HMDB39309,HMDB39438,HMDB39439,HMDB41386	3-Hydroxy-5-methoxy-6-prenylstilbene-2-carboxylic_acid,2,2,4-Trimethyl-3-(4-methoxyphenyl)-2H-1-benzopyran-7-ol_acetate	1	C21H22O4	[M+K]+	338.15181	377.1149694	2.21391370727314	C10264,C15059	2	2	3	3	1.97791776504164
144.077	5800.56972724025	2.42493849381485	0.101805288552738	23.8193764615545	2.10379642749368e-125	8.47829960279951e-122	NA	NA	NA	NA	NA	NA	NA	NA	NA	NA	NA	NA	NA	NA	NA	NA	2	2	0	3	1.21971312738157
175.0385	18708.9460265347	4.23290353130542	0.177970148872211	23.7843456227302	4.85014844534236e-125	1.95460982347297e-121	Tetrahydropteridine,1-Oxo-1H-2-benzopyran-3-carboxaldehyde,Juglone	1	C6H8N4	[M+K]+	136.074896	175.0380554	2.68855820481125	HMDB01216,HMDB30577,HMDB30773	Tetrahydropteridine,Juglone,Lawsone	1	C6H8N4	[M+K]+	136.074896	175.0380554	2.68855820481125	C05650,C03840,C10368	0	2	3	3	1.7612177766729
213.0488	9049.23320568901	-3.28601675608853	0.138293587888683	-23.7611649698	8.42369842050662e-125	3.39475046346417e-121	NA	NA	NA	NA	NA	NA	NA	NA	NA	NA	NA	NA	NA	NA	NA	NA	0	2	3	3	-2.24731105216549
268.0939	33625.5939865911	5.10120962754961	0.215352809522623	23.6876855187428	4.82981384254343e-124	1.946414978545e-120	Butenylcarnitine,N-Phenylacetyl_pyroglutamic_acid	1	C11H19NO4	[M+K]+	229.131409	268.0945684	-2.46890492396648	HMDB13126,HMDB59782	NA	NA	NA	NA	NA	NA	NA	NA	2	2	3	3	1.95219777144213
182.0307	11780.3017904141	-3.71699359213338	0.157096817195992	-23.6605276827225	9.19710284351887e-124	3.70643244593811e-120	NA	NA	NA	NA	NA	NA	NA	NA	NA	NA	NA	NA	NA	NA	NA	NA	2	2	3	3	-2.64174298272168
575.4064	8926.06335997101	-3.26318288476984	0.13796142837353	-23.6528638710146	1.10288194884167e-123	4.44461425383191e-120	NA	NA	NA	NA	NA	NA	NA	NA	NA	NA	NA	NA	NA	NA	NA	NA	2	2	2	3	-2.21726993393916
338.194	630583.242492788	-2.83456446338965	0.120240852375528	-23.5740549687468	7.11498496060667e-123	2.86733893912449e-119	NA	NA	NA	NA	NA	NA	NA	NA	NA	NA	NA	NA	NA	NA	NA	NA	2	2	3	3	-1.83979425223107
604.4408	68009.2665340366	-1.95728243634416	0.0831873682580331	-23.5286014851799	2.07929940849314e-122	8.37957661622736e-119	NA	NA	NA	NA	NA	NA	NA	NA	NA	NA	NA	NA	NA	NA	NA	NA	2	2	0	3	-1.28793829997395
353.1837	10261.9117448133	-3.49339015970994	0.148731750783072	-23.4878574434663	5.42804081956011e-122	2.18750045028272e-118	NA	NA	NA	NA	NA	NA	NA	NA	NA	NA	NA	NA	NA	NA	NA	NA	2	2	3	3	-2.41604963296465
328.1005	8312.44185341633	2.99709279820911	0.127638621098001	23.4810809802461	6.36622974636756e-122	2.56559058778613e-118	NA	NA	NA	NA	NA	NA	NA	NA	NA	NA	NA	NA	NA	NA	NA	NA	2	2	3	3	1.39492399749691
210.1163	14820.7616037731	-4.08154116164572	0.174358583800657	-23.4088914504611	3.46936943367256e-121	1.39815588177004e-117	NA	NA	NA	NA	NA	NA	NA	NA	NA	NA	NA	NA	NA	NA	NA	NA	2	2	3	3	-3.04919254801112
305.1722	26996.670720987	4.77755462386403	0.205154162261541	23.28763195052	5.91659400505729e-120	2.38438738403809e-116	Lactapiperanol_C	1	C16H26O4	[M+Na]+	282.18311	305.1723314	-0.341118736310599	HMDB33630	Discadenine,12-trans-Hydroxy_juvenile_hormone_III	1	C14H20N6O2	[M+H]+	304.164774	305.1720504	0.579673006412834	C01804,C16508	2	2	3	3	1.85002409044108
127.0586	6325.51348882678	2.56461566903909	0.110199101471921	23.2725642476546	8.40799816912634e-120	3.38842326215791e-116	NA	NA	NA	NA	NA	NA	NA	NA	NA	NA	NA	NA	NA	NA	NA	NA	0	2	3	3	1.25719738345156
220.1053	16071.6609555674	4.00529398891494	0.172135340297537	23.2682840257658	9.29028523142937e-120	3.74398494826604e-116	NA	NA	NA	NA	NA	NA	NA	NA	NA	NA	NA	NA	NA	NA	NA	NA	2	2	3	3	1.6948255076205
270.0612	8863.71640842146	-3.25146998110123	0.141064332793924	-23.0495541764706	1.48612307981731e-117	5.98907601166375e-114	NA	NA	NA	NA	NA	NA	NA	NA	NA	NA	NA	NA	NA	NA	NA	NA	2	2	3	3	-2.1959849131335
217.0829	9679.00934751847	-3.3973926717496	0.14770344190344	-23.0014455179089	4.50856191170302e-117	1.81695045041632e-113	NA	NA	NA	NA	NA	NA	NA	NA	NA	NA	NA	NA	NA	NA	NA	NA	2	2	3	3	-2.36212442189382
425.0661	9718.39794600682	3.23981203505851	0.141149786031836	22.9530070582451	1.37502895429587e-116	5.54136668581234e-113	Eleutheroside_B1,Tomenin,5-(3,5-Dihydroxyphenyl)-gamma-valerolactone_3-O-glucuronide,5-(3,4-Dihydroxyphenyl)-gamma-valerolactone-4-O-glucuronide	1	C17H20O10	[M+(41K)]+	384.10565	425.0669264	-2.02179926667008	HMDB29549,HMDB33900,HMDB41693,HMDB59989	NA	NA	NA	NA	NA	NA	NA	NA	2	2	3	3	1.48240502343545
497.1574	180574.55582832	7.54879902807621	0.329380990810445	22.9181380792569	3.06402484972592e-116	1.23480201443954e-112	Austinol	1	C25H30O8	[M+K]+	458.19407	497.1572294	0.277175894979589	HMDB34464	NA	NA	NA	NA	NA	NA	NA	NA	2	2	3	3	2.40469323356943
423.2169	5154.75129175531	2.23205639864947	0.0981665427146534	22.7374453344814	1.91030122134673e-114	7.69851392202732e-111	NA	NA	NA	NA	NA	NA	NA	NA	NA	NA	NA	NA	NA	NA	NA	NA	0	2	3	3	1.14229039271497
198.1325	27244.7067427783	4.79105418030302	0.210760458227228	22.732225108078	2.15151158478356e-114	8.67059168667775e-111	NA	NA	NA	NA	NA	NA	NA	NA	NA	NA	NA	NA	NA	NA	NA	NA	2	2	3	3	1.85695308217768
378.9391	10303.0215905299	3.32984309140447	0.14663815254909	22.7078903649563	3.74388703228709e-114	1.5087864740117e-110	NA	NA	NA	NA	NA	NA	NA	NA	NA	NA	NA	NA	NA	NA	NA	NA	0	2	3	3	1.51294128562377
354.1635	10407.1366315061	3.34533180758962	0.147525170761534	22.6763459436841	7.67001734863889e-114	3.09101699150147e-110	NA	NA	NA	NA	NA	NA	NA	NA	NA	NA	NA	NA	NA	NA	NA	NA	2	2	0	3	1.52079982837515
152.0921	5212.62413090908	2.25049758609308	0.0995704812479433	22.6020559294984	4.13657909607607e-113	1.66704137571866e-109	NA	NA	NA	NA	NA	NA	NA	NA	NA	NA	NA	NA	NA	NA	NA	NA	2	2	3	3	1.15189471295143
312.1288	12267.1961234202	3.59682704109033	0.160563860478423	22.4012242255079	3.82910855700311e-111	1.54313074847225e-107	NA	NA	NA	NA	NA	NA	NA	NA	NA	NA	NA	NA	NA	NA	NA	NA	2	2	3	3	1.60063690033609
175.058	87490.0860508974	1.86798886765477	0.0834118924553119	22.3947546646967	4.42745480799293e-111	1.78426428762115e-107	NA	NA	NA	NA	NA	NA	NA	NA	NA	NA	NA	NA	NA	NA	NA	NA	2	2	3	3	1.03225326493768
363.2255	10702.8596002162	-3.56193955175746	0.159081747097444	-22.3906237940399	4.85743213935461e-111	1.95754515215991e-107	NA	NA	NA	NA	NA	NA	NA	NA	NA	NA	NA	NA	NA	NA	NA	NA	2	2	3	3	-2.47807595148283
349.1984	6612.60547200283	2.63582473886969	0.117740553784327	22.3867193940492	5.30207346485841e-111	2.13673560633794e-107	NA	NA	NA	NA	NA	NA	NA	NA	NA	NA	NA	NA	NA	NA	NA	NA	2	2	3	3	1.28793829997395
172.0408	9542.5385616235	-3.37396115752242	0.151364094722133	-22.2903665741614	4.58225240434443e-110	1.8466477189508e-106	NA	NA	NA	NA	NA	NA	NA	NA	NA	NA	NA	NA	NA	NA	NA	NA	2	2	3	3	-2.33279485716934
255.098	74949.6014996908	1.62034373580434	0.0729694565848285	22.2057804955784	3.0200386153773e-109	1.21707556199705e-105	NA	NA	NA	NA	NA	NA	NA	NA	NA	NA	NA	NA	NA	NA	NA	NA	2	2	0	3	0.947995425621826
329.0888	6730.8057475809	2.66408075800944	0.120166358185411	22.1699383940628	6.70020433955633e-109	2.7001823488412e-105	NA	NA	NA	NA	NA	NA	NA	NA	NA	NA	NA	NA	NA	NA	NA	NA	2	2	3	3	1.29222548117271
480.1945	31621.7425096649	5.01081073715548	0.22701961029626	22.0721493205648	5.85415737798973e-108	2.35922542332986e-104	NA	NA	NA	NA	NA	NA	NA	NA	NA	NA	NA	NA	NA	NA	NA	NA	2	2	3	3	1.91588413774463
199.037	8328.97561776283	-3.14702155685285	0.142712639661972	-22.0514564393656	9.24986052753409e-108	3.72769379259624e-104	NA	NA	NA	NA	NA	NA	NA	NA	NA	NA	NA	NA	NA	NA	NA	NA	2	2	3	3	-2.11367967451438
216.143	9683.74094255169	-3.39818083297493	0.154344020674785	-22.0169256840547	1.98266399942174e-107	7.99013591766963e-104	NA	NA	NA	NA	NA	NA	NA	NA	NA	NA	NA	NA	NA	NA	NA	NA	0	2	3	3	-2.37236922600578
442.2938	11316.9499150898	3.4738588031633	0.157803193235803	22.0138688700193	2.12097661873176e-107	8.547535773489e-104	NA	NA	NA	NA	NA	NA	NA	NA	NA	NA	NA	NA	NA	NA	NA	NA	0	2	3	3	1.5636853797507
279.0665	7898.2905135167	-3.05704652755309	0.13965768731217	-21.8895686044107	3.2658994941676e-106	1.31615749614954e-102	(x)-1,2-Propanediol_1-O-b-D-glucopyranoside	1	C9H18O7	[M+(41K)]+	238.105255	279.0665314	-0.282011603550201	HMDB33065	Benfuresate	1	C12H16O4S	[M+Na]+	256.076932	279.0661534	1.07250555593416	C18452	2	2	3	3	-2.04865232644014
190.0307	21969.3950583516	4.4722401481954	0.204632739495709	21.8549590804319	6.97337734134695e-106	2.81027106856282e-102	NA	NA	NA	NA	NA	NA	NA	NA	NA	NA	NA	NA	NA	NA	NA	NA	2	2	3	3	1.80384369375091
557.39	8903.38507992292	-3.25888291808521	0.149671855582539	-21.7735185108869	4.13627838688211e-105	1.66692018991349e-101	NA	NA	NA	NA	NA	NA	NA	NA	NA	NA	NA	NA	NA	NA	NA	NA	2	2	0	3	-2.210063217389
235.0904	10831.8131731748	3.40679533485927	0.156806229669318	21.7261478835612	1.1614665317069e-104	4.68071012277881e-101	NA	NA	NA	NA	NA	NA	NA	NA	NA	NA	NA	NA	NA	NA	NA	NA	0	2	3	3	1.53478271781157
202.6235	9602.36837945554	-3.38425915110713	0.155934225100582	-21.7031196898832	1.917051428752e-104	7.72571725787057e-101	NA	NA	NA	NA	NA	NA	NA	NA	NA	NA	NA	NA	NA	NA	NA	NA	2	2	1	3	-2.35212169649138
180.0296	7795.54923129901	-3.03472231696028	0.140016497789264	-21.6740338808343	3.60727816901097e-104	1.45373310211142e-100	NA	NA	NA	NA	NA	NA	NA	NA	NA	NA	NA	NA	NA	NA	NA	NA	2	2	3	3	-2.01438629376106
339.1932	8933.40646972243	-3.26449407177998	0.150784313367428	-21.6500907745299	6.06607163906274e-104	2.44462687054228e-100	NA	NA	NA	NA	NA	NA	NA	NA	NA	NA	NA	NA	NA	NA	NA	NA	2	2	3	3	-2.2320387328579
210.0878	7703.2681588025	-3.01438164835627	0.139477260906815	-21.6119934443664	1.38536669280099e-103	5.58302777198799e-100	NA	NA	NA	NA	NA	NA	NA	NA	NA	NA	NA	NA	NA	NA	NA	NA	2	2	3	3	-1.99582028151812
398.1315	8585.70474324358	-3.19806570555243	0.148602805691859	-21.520897204215	9.92238149504726e-103	3.99871974250404e-99	NA	NA	NA	NA	NA	NA	NA	NA	NA	NA	NA	NA	NA	NA	NA	NA	2	2	3	3	-2.14986504259667
287.0894	6510.98017729277	2.61103907612819	0.121544764609629	21.4821188268717	2.2882727176697e-102	9.22173905220888e-99	NA	NA	NA	NA	NA	NA	NA	NA	NA	NA	NA	NA	NA	NA	NA	NA	2	2	3	3	1.27943423090658
297.074	8272.51466155282	2.98953581140798	0.139413685089283	21.4436323772191	5.23628671280148e-102	2.110223545259e-98	1,1-(Tetrahydro-6a-hydroxy-2,3a,5-trimethylfuro[2,3-d]-1,3-dioxole-2,5-diyl)bis-ethanone,Phloretin,(Z)-4-Methoxy-3,3,5,5-tetrahydroxystilbene,3,3,4,7-Tetrahydroxyflavan,beta-Pyrufuran,alpha-Pyrufuran,Hemigossypolone,11-Methoxynoryangonin,(-)-Epiafzelechin,Afzelechin,Wyerone_epoxide,11-Hydroxyyangonin,2,3-Epoxysesamone,(R)-Methysticin,(2xi,4xi)-4,4,5,7-Tetrahydroxyflavan,Hydroxysesamone,(2S,3S,4R)…	1	C12H18O6	[M+K]+	258.11034	297.0734994	1.68510486805609	HMDB32527,HMDB03306,HMDB30377,HMDB30541,HMDB30634,HMDB30635,HMDB30744,HMDB30754,HMDB30822,HMDB30823,HMDB30949,HMDB33017,HMDB33333,HMDB33590,HMDB37232,HMDB37760,HMDB40828,HMDB41654,HMDB41685,HMDB41695	sn-Glycero-3-phosphocholine,Phloretin,alpha-Pyrufuran,beta-Pyrufuran,Ptaerochromenol,Afzelechin,Fisetinidol,Methysticin,Luteoliflavan,Apiforol,(-)-Epiafzelechin,H37,5-Deoxyleucopelargonidin	1	C8H21NO6P	[M+K]+	258.110652	297.0738114	0.634859057796151	C00670,C00774,C08929,C08948,C09029,C09320,C09735,C09952,C12122,C12124,C12128,C13767,C16415	0	2	3	3	1.39164142587277
204.1427	7644.17774602242	-3.00119731233101	0.140110256445263	-21.4202542231695	8.65154559835227e-102	3.48657287613597e-98	NA	NA	NA	NA	NA	NA	NA	NA	NA	NA	NA	NA	NA	NA	NA	NA	2	2	3	3	-1.98233409492144
382.1577	7603.40330038736	-2.99203138648377	0.13995620320956	-21.3783406370614	2.1255367753834e-101	8.56591320479512e-98	NA	NA	NA	NA	NA	NA	NA	NA	NA	NA	NA	NA	NA	NA	NA	NA	2	2	3	3	-1.96489530209604
470.3065	5955.42098402278	2.46760203277089	0.11546029786202	21.3718661606069	2.44175870579388e-101	9.84028758434934e-98	Ebastine	1	C32H39NO2	[M+H]+	469.298079	470.3053554	2.52027748870383	HMDB60159	NA	NA	NA	NA	NA	NA	NA	NA	0	2	2	3	1.23423250303308
270.0911	11896.2756934328	3.55003697666577	0.166421903795297	21.3315488869326	5.7860002428648e-101	2.33175809787451e-97	NA	NA	NA	NA	NA	NA	NA	NA	NA	NA	NA	NA	NA	NA	NA	NA	0	2	3	3	1.5895424219982
361.129	14362.6528514354	3.83594378002573	0.180215972569526	21.2852597099619	1.55483204860098e-100	6.26597315586196e-97	Gibberellin_A59,Heteroflavanone_A,Edulisin_IV	1	C19H20O7	[M+H]+	360.120905	361.1281814	2.18980417683988	HMDB35051,HMDB40910,HMDB41196	Elephantopin,Goyazensolide,Vernodalin,2,3-Dihydro-2-(4-hydroxyphenyl)-5,6,7,8-tetramethoxy-4H-1-benzopyran-4-one,Columbamine,(S)-cis-N-Methylstylopine,Jatrorrhizine	1	C19H20O7	[M+H]+	360.120905	361.1281814	2.18980417683988	C09403,C09467,C09576,C14940,C01795,C06163,C09553	1	2	2	3	1.65684712051369
195.6156	7500.60858589197	-2.96866081643476	0.13975034447656	-21.2426010651637	3.85918244746941e-100	1.55525052633017e-96	NA	NA	NA	NA	NA	NA	NA	NA	NA	NA	NA	NA	NA	NA	NA	NA	2	2	3	3	-1.95219777144213
280.1029	6880.5567434295	2.69907564874543	0.127539556335681	21.1626551502307	2.10999958192546e-99	8.50329831515962e-96	NA	NA	NA	NA	NA	NA	NA	NA	NA	NA	NA	NA	NA	NA	NA	NA	2	2	3	3	1.30961656603849
224.0924	7642.33763273488	-3.00076449761554	0.142449462504431	-21.0654673233477	1.64990046318784e-98	6.64909886664699e-95	NA	NA	NA	NA	NA	NA	NA	NA	NA	NA	NA	NA	NA	NA	NA	NA	2	2	3	3	-1.97791776504164
442.2555	10447.508343643	3.35132093874211	0.159178422524108	21.0538644974607	2.10773748618218e-98	8.49418206931419e-95	NA	NA	NA	NA	NA	NA	NA	NA	NA	NA	NA	NA	NA	NA	NA	NA	2	2	3	3	1.52476457187894
304.1597	6402.66822011154	2.5840972449029	0.122741143419643	21.053227735284	2.13624860522966e-98	8.60908187907552e-95	NA	NA	NA	NA	NA	NA	NA	NA	NA	NA	NA	NA	NA	NA	NA	NA	2	2	1	3	1.26684895852693
207.098	7448.05799165331	-2.95656213269789	0.140445507577898	-21.0513115277684	2.22438936456779e-98	8.9642891392082e-95	NA	NA	NA	NA	NA	NA	NA	NA	NA	NA	NA	NA	NA	NA	NA	NA	0	2	3	3	-1.93574267643578
186.124	7350.08766877693	-2.93374041104364	0.139393157009011	-21.0465167300428	2.46116421692175e-98	9.91849179419465e-95	NA	NA	NA	NA	NA	NA	NA	NA	NA	NA	NA	NA	NA	NA	NA	NA	0	2	3	3	-1.91588413774463
214.1079	7347.61046065734	-2.93315839491375	0.139406964055824	-21.0402573126777	2.80849840051282e-98	1.13182485540667e-94	NA	NA	NA	NA	NA	NA	NA	NA	NA	NA	NA	NA	NA	NA	NA	NA	2	2	3	3	-1.91200175466941
188.0355	7481.81553181517	-2.96433427612802	0.140998458548235	-21.0238771873803	3.96669476445685e-98	1.59857799007611e-94	NA	NA	NA	NA	NA	NA	NA	NA	NA	NA	NA	NA	NA	NA	NA	NA	2	2	3	3	-1.94390443171826
275.0926	24377.8014991718	4.62657026315867	0.220177719706046	21.0128902658065	4.99971503342738e-98	2.01488515847123e-94	NA	NA	NA	NA	NA	NA	NA	NA	NA	NA	NA	NA	NA	NA	NA	NA	2	2	3	3	1.82975340117445
254.1447	10376.3370398234	3.34082876937615	0.159100676767026	20.9982058986977	6.8109392605633e-98	2.74480852200701e-94	NA	NA	NA	NA	NA	NA	NA	NA	NA	NA	NA	NA	NA	NA	NA	NA	2	2	3	3	1.51882638926488
383.1817	9535.15702291497	3.21037394316997	0.153209663013116	20.9541218225586	1.72073569316391e-97	6.93456484345056e-94	NA	NA	NA	NA	NA	NA	NA	NA	NA	NA	NA	NA	NA	NA	NA	NA	0	2	3	3	1.4713025932451
213.1545	25031.3469212289	4.66572799195293	0.222928237002883	20.9292822420364	2.89827520558582e-97	1.16800490785109e-93	NA	NA	NA	NA	NA	NA	NA	NA	NA	NA	NA	NA	NA	NA	NA	NA	0	2	3	3	1.83642670057282
361.1604	6574.83503377914	2.62664311802716	0.125528625851553	20.9246544380512	3.19370553684038e-97	1.28706333134667e-93	NA	NA	NA	NA	NA	NA	NA	NA	NA	NA	NA	NA	NA	NA	NA	NA	2	2	0	3	1.28367466115636
286.1764	64133.8239544761	-1.35851194584387	0.0649340664169372	-20.9214056781992	3.41887080826776e-97	1.37780493573191e-93	NA	NA	NA	NA	NA	NA	NA	NA	NA	NA	NA	NA	NA	NA	NA	NA	2	2	2	3	-1.05584560315698
583.5116	7843.00571471755	-3.04504141374464	0.145621973001885	-20.9105902836876	4.28894097344118e-97	1.7284432122968e-93	NA	NA	NA	NA	NA	NA	NA	NA	NA	NA	NA	NA	NA	NA	NA	NA	2	2	3	3	-2.03367379348163
218.0949	18665.1646184491	4.22939811942401	0.202411805495284	20.8950170128419	5.94354957526955e-97	2.39525047883363e-93	NA	NA	NA	NA	NA	NA	NA	NA	NA	NA	NA	NA	NA	NA	NA	NA	2	2	3	3	1.7582929630349
195.0767	7453.78155701904	-2.95787074429596	0.141635730711675	-20.8836479992272	7.54088399252313e-97	3.03897624898682e-93	NA	NA	NA	NA	NA	NA	NA	NA	NA	NA	NA	NA	NA	NA	NA	NA	2	2	3	3	-1.93980740182674
435.2905	9065.23154393103	-3.28887026509099	0.157684823505145	-20.8572403607611	1.31016493739461e-96	5.27996469770029e-93	NA	NA	NA	NA	NA	NA	NA	NA	NA	NA	NA	NA	NA	NA	NA	NA	2	2	3	3	-2.26312626362391
377.1531	8981.9483310764	-3.27348601092565	0.157108312921594	-20.8358548955923	2.04825321137003e-96	8.25446044182122e-93	NA	NA	NA	NA	NA	NA	NA	NA	NA	NA	NA	NA	NA	NA	NA	NA	2	2	3	3	-2.23960959787875
494.2527	8908.0236930756	3.10499296968018	0.149213271700271	20.809093817856	3.58048595724871e-96	1.44293584077123e-92	NA	NA	NA	NA	NA	NA	NA	NA	NA	NA	NA	NA	NA	NA	NA	NA	2	2	3	3	1.43554525205136
143.0341	6153.45092917966	2.52041644616417	0.121229294425411	20.7904901048064	5.27691805228458e-96	2.12659797507069e-92	trans-trans-Muconic_acid,Sumikis_acid,cis,cis-Muconic_acid,Kojic_acid,5-Hydroxymaltol,2,3-Methylenesuccinic_acid	1	C6H6O4	[M+H]+	142.02661	143.0338864	1.69680071002497	HMDB02349,HMDB02432,HMDB06331,HMDB32923,HMDB32988,HMDB59762	2-Hydroxymuconate_semialdehyde,cis,cis-Muconate,2-Oxo-2,3-dihydrofuran-5-acetate,cis,trans-Hexadienedioate,1,2,3,5-Tetrahydroxybenzene,2,5-Dihydro-5-oxofuran-2-acetate,cis,cis-4-Hydroxymuconic_semialdehyde,Kojic_acid,(S)-5-Oxo-2,5-dihydrofuran-2-acetate,5-Hydroxymethyl-2-furoate,5-(Dihydroxymethyl)furan-2-carbaldehyde	1	C6H6O4	[M+H]+	142.02661	143.0338864	1.69680071002497	C00682,C02480,C03586,C03647,C03743,C04105,C06603,C14516,C14610,C20448,C20900	2	2	1	3	1.24630848827285
579.1136	12826.3110724388	3.66461987628309	0.176422104562471	20.7718861838282	7.77446727005322e-96	3.13311030983145e-92	NA	NA	NA	NA	NA	NA	NA	NA	NA	NA	NA	NA	NA	NA	NA	NA	2	2	1	3	1.62343651589473
323.1261	9840.72947667847	3.25920294377763	0.157530896100851	20.6892934938369	4.32503744350241e-95	1.74299008973147e-91	Alpha-dihydroartemisinin,Dihydroartemisinin_(DHA),Myrigalone_E,1,3-Diacetoxy-4,6,12-tetradecatriene-8,10-diyne,Myrigalone_A,Myrigalon_B,Verimol_C	1	C15H24O5	[M+K]+	284.162375	323.1255344	1.77949415571224	HMDB60593,HMDB61088,HMDB30755,HMDB30922,HMDB37245,HMDB37246,HMDB38325	Toxyl_angelate,alpha,alpha-Diethyl-3,4,3,4-stilbenetetraol,(+)-3-Hydroxylarreatricin	1	C18H20O4	[M+Na]+	300.13616	323.1253814	2.25299540638613	C08981,C14739,C20431	2	2	3	3	1.49559322429761
368.2282	13550.8925516693	-3.94024870552699	0.190834842345055	-20.6474282007815	1.02956758009893e-94	4.14915734779869e-91	NA	NA	NA	NA	NA	NA	NA	NA	NA	NA	NA	NA	NA	NA	NA	NA	2	2	3	3	-2.85682107584539
199.0692	7114.87098319584	-2.87741951911456	0.139902468538084	-20.5673248598274	5.3855940861627e-94	2.17039441672357e-90	NA	NA	NA	NA	NA	NA	NA	NA	NA	NA	NA	NA	NA	NA	NA	NA	0	2	2	3	-1.8782930611816
498.3376	9184.60410204184	3.15243746879595	0.153670324903132	20.5142890846566	1.60497796999422e-93	6.4680612190767e-90	NA	NA	NA	NA	NA	NA	NA	NA	NA	NA	NA	NA	NA	NA	NA	NA	2	2	3	3	1.44785032526254
254.1615	18606.1127554368	1.38211890344441	0.0675140177525804	20.471584264315	3.85870363895669e-93	1.55505756649954e-89	NA	NA	NA	NA	NA	NA	NA	NA	NA	NA	NA	NA	NA	NA	NA	NA	2	2	3	3	0.875442224785993
278.143	8062.00884798556	-3.09185265828855	0.151063032234839	-20.4673017120564	4.2131094907376e-93	1.69788312476725e-89	NA	NA	NA	NA	NA	NA	NA	NA	NA	NA	NA	NA	NA	NA	NA	NA	2	2	0	3	-2.07468752965672
202.1189	7689.62622876122	-3.01131298303198	0.147149983230235	-20.4642427877168	4.48596206770253e-93	1.80784271328412e-89	NA	NA	NA	NA	NA	NA	NA	NA	NA	NA	NA	NA	NA	NA	NA	NA	2	2	3	3	-1.99128455576262
172.1085	7488.21543314591	-2.96579296414974	0.144950390963403	-20.4607448413061	4.81964283405076e-93	1.94231606212246e-89	NA	NA	NA	NA	NA	NA	NA	NA	NA	NA	NA	NA	NA	NA	NA	NA	2	2	3	3	-1.94803435359069
211.5893	8399.20986127968	-3.16110728264613	0.154595116125774	-20.447652952208	6.30360040498757e-93	2.54035096320999e-89	NA	NA	NA	NA	NA	NA	NA	NA	NA	NA	NA	NA	NA	NA	NA	NA	2	2	3	3	-2.12543433803023
580.2815	8117.93537883107	-3.10358472863317	0.15217020063761	-20.3954829239154	1.83395015447896e-92	7.39081912255021e-89	NA	NA	NA	NA	NA	NA	NA	NA	NA	NA	NA	NA	NA	NA	NA	NA	2	2	3	3	-2.0965773309097
200.6135	11188.3292728407	-3.63380229455986	0.179069196848281	-20.2927268258128	1.49092201983359e-91	6.00841573992936e-88	NA	NA	NA	NA	NA	NA	NA	NA	NA	NA	NA	NA	NA	NA	NA	NA	2	2	3	3	-2.56786980048634
229.1276	7808.46575795486	-3.03749160717258	0.149727661121483	-20.2867765676783	1.68272726701661e-91	6.78139088607692e-88	NA	NA	NA	NA	NA	NA	NA	NA	NA	NA	NA	NA	NA	NA	NA	NA	2	2	3	3	-2.01913809626924
388.2088	16434.723767343	4.03883368697572	0.1993296088438	20.2620860513536	2.77934138759439e-91	1.12007457920054e-87	NA	NA	NA	NA	NA	NA	NA	NA	NA	NA	NA	NA	NA	NA	NA	NA	0	2	3	3	1.70007787113504
268.1295	7124.12080653215	-2.87965626799892	0.14228129722044	-20.2391763657974	4.42502283123781e-91	1.78328420098884e-87	NA	NA	NA	NA	NA	NA	NA	NA	NA	NA	NA	NA	NA	NA	NA	NA	2	2	3	3	-1.88560029805648
185.1651	7008.31591857249	-2.85114649985372	0.141868912728623	-20.0970490646361	7.83141101685818e-90	3.15605863979385e-86	NA	NA	NA	NA	NA	NA	NA	NA	NA	NA	NA	NA	NA	NA	NA	NA	2	2	3	3	-1.85695308217768
345.2166	11520.1866517007	3.5010031448407	0.174210889382868	20.0963507920934	7.94235832710483e-90	3.20077040582325e-86	NA	NA	NA	NA	NA	NA	NA	NA	NA	NA	NA	NA	NA	NA	NA	NA	2	2	2	3	1.57864021633739
443.1628	11849.6780992993	3.54406672136226	0.17695591845323	20.0279637569679	3.14246850834999e-89	1.26641480886505e-85	NA	NA	NA	NA	NA	NA	NA	NA	NA	NA	NA	NA	NA	NA	NA	NA	2	2	3	3	1.58734685591221
215.049	7629.43384541499	-2.99784441740643	0.149684249743419	-20.0277879773268	3.15357858448244e-89	1.27089216954642e-85	NA	NA	NA	NA	NA	NA	NA	NA	NA	NA	NA	NA	NA	NA	NA	NA	1	2	2	3	-1.96919909695908
204.0354	7251.7832621304	-2.91042943916146	0.145512144339016	-20.0012820399423	5.36748621147554e-89	2.16309694322464e-85	NA	NA	NA	NA	NA	NA	NA	NA	NA	NA	NA	NA	NA	NA	NA	NA	0	2	3	3	-1.90814797888424
195.0165	6938.34957063635	-2.83365268432167	0.141691850467456	-19.9986991134151	5.65277568757625e-89	2.27806860209323e-85	NA	NA	NA	NA	NA	NA	NA	NA	NA	NA	NA	NA	NA	NA	NA	NA	1	2	3	3	-1.83307984685797
352.1035	13414.7432332012	3.73267919292962	0.186957417300313	19.9653977190632	1.10147478858216e-88	4.4389433979861e-85	Indole-3-acetic-acid-O-glucuronide	1	C16H17NO8	[M+H]+	351.095419	352.1026954	2.32659394735981	HMDB60001	NA	NA	NA	NA	NA	NA	NA	NA	1	2	2	3	1.63516003381466
408.1799	7586.21705136027	-2.98810058310488	0.150585185472039	-19.8432573147092	1.26022883096809e-87	5.07872218880141e-84	NA	NA	NA	NA	NA	NA	NA	NA	NA	NA	NA	NA	NA	NA	NA	NA	2	2	3	3	-1.96062759748297
273.1215	9273.59181107532	-3.32658558964286	0.167657054479109	-19.8416082161181	1.30225598960146e-87	5.24809163809388e-84	NA	NA	NA	NA	NA	NA	NA	NA	NA	NA	NA	NA	NA	NA	NA	NA	2	2	3	3	-2.2879654215812
176.0503	13645.4722664218	3.75850672074403	0.189477610879286	19.8361521622654	1.4515236152474e-87	5.849640169447e-84	NA	NA	NA	NA	NA	NA	NA	NA	NA	NA	NA	NA	NA	NA	NA	NA	2	2	3	3	1.64470332042774
174.0958	6744.74186751098	-2.78407964041425	0.140572005395975	-19.8053633265871	2.6762521960228e-87	1.07852963499719e-83	NA	NA	NA	NA	NA	NA	NA	NA	NA	NA	NA	NA	NA	NA	NA	NA	0	2	3	3	-1.80068883745986
303.1777	6831.33434448242	2.68761927385175	0.13587376022726	19.7802671344083	4.40351563098791e-87	1.77461679928813e-83	Arginyl-Glutamine,Arginyl-Gamma-glutamate,Glutaminyl-Arginine,Gamma-glutamyl-Arginine	1	C11H22N6O4	[M+H]+	302.170254	303.1775304	0.63296247499334	HMDB28707,HMDB28723,HMDB28791,HMDB29143	NA	NA	NA	NA	NA	NA	NA	NA	2	2	3	3	1.30377567847653
211.1445	8094.60641439233	-3.09866957597788	0.156899105785517	-19.7494406387108	8.11112186866009e-87	3.26878211307002e-83	NA	NA	NA	NA	NA	NA	NA	NA	NA	NA	NA	NA	NA	NA	NA	NA	1	2	3	3	-2.0910103992303
336.1783	6987.10879176611	-2.84586071856637	0.144331114184739	-19.7175829663711	1.52336401632969e-86	6.13915698580865e-83	NA	NA	NA	NA	NA	NA	NA	NA	NA	NA	NA	NA	NA	NA	NA	NA	2	2	3	3	-1.85002409044108
616.4977	12374.4633475034	-3.79573819476762	0.193976294533004	-19.5680518792558	2.89539456451235e-85	1.16684400949848e-81	NA	NA	NA	NA	NA	NA	NA	NA	NA	NA	NA	NA	NA	NA	NA	NA	2	2	3	3	-2.73365487416445
605.4447	8636.62005068848	-3.20791854509622	0.164002233579691	-19.5602125353826	3.37666989708484e-85	1.36079796852519e-81	NA	NA	NA	NA	NA	NA	NA	NA	NA	NA	NA	NA	NA	NA	NA	NA	2	2	3	3	-2.16257810982558
224.14	9471.88334444035	-3.3615847998077	0.172461016170093	-19.4918531414211	1.28733665509294e-84	5.18796672002457e-81	NA	NA	NA	NA	NA	NA	NA	NA	NA	NA	NA	NA	NA	NA	NA	NA	2	2	0	3	-2.32344910501562
245.1247	6509.05524029779	-2.72134795593539	0.140231648462736	-19.4060897505497	6.85495584529355e-84	2.7625472056533e-80	NA	NA	NA	NA	NA	NA	NA	NA	NA	NA	NA	NA	NA	NA	NA	NA	2	2	3	3	-1.74674160175869
196.0607	6537.2973335926	-2.72900212678314	0.140777440900233	-19.3852232952377	1.02857625082518e-83	4.14516229082547e-80	NA	NA	NA	NA	NA	NA	NA	NA	NA	NA	NA	NA	NA	NA	NA	NA	2	2	1	3	-1.75248805247733
383.0899	17651.7085453082	4.14586399924234	0.213938772133285	19.3787407392404	1.16666943725698e-83	4.70167783214562e-80	Dehydrocyanaropicrin,Diosbulbin_D,Diosbulbin_B	1	C19H20O6	[M+K]+	344.12599	383.0891494	1.95750780514439	HMDB35029,HMDB35109,HMDB36777	Calaxin,Deoxyelephantopin,Echinone,2,3-Dihydro-2-(4-methoxyphenyl)-5,6,7-trimethoxy-4H-1-benzopyran-4-one	1	C19H20O6	[M+K]+	344.12599	383.0891494	1.95750780514439	C09353,C09388,C10338,C15118	2	2	2	3	1.72707030010732
294.1914	6754.40134383484	-2.78657262238655	0.143834500459465	-19.3734647354086	1.29259562561857e-83	5.20916037124284e-80	NA	NA	NA	NA	NA	NA	NA	NA	NA	NA	NA	NA	NA	NA	NA	NA	2	2	3	3	-1.80384369375091
213.1068	7015.52617353405	-2.85290637977429	0.147323730034675	-19.3648801798787	1.52709757118e-83	6.1542032118554e-80	NA	NA	NA	NA	NA	NA	NA	NA	NA	NA	NA	NA	NA	NA	NA	NA	2	2	3	3	-1.86397239242403
193.1338	6982.07979628305	-2.84457672698718	0.14717204748907	-19.3282404880481	3.10838967982822e-83	1.25268104097077e-79	NA	NA	NA	NA	NA	NA	NA	NA	NA	NA	NA	NA	NA	NA	NA	NA	2	2	3	3	-1.846592640986
391.3976	8880.8364192162	3.10013078043907	0.160480510939445	19.3178022819784	3.80509068126845e-83	1.53345154455119e-79	NA	NA	NA	NA	NA	NA	NA	NA	NA	NA	NA	NA	NA	NA	NA	NA	2	2	1	3	1.43380503772139
383.1932	6485.51769552513	-2.71492817330293	0.140643514653935	-19.30361438978	5.00806142419416e-83	2.01824875395025e-79	NA	NA	NA	NA	NA	NA	NA	NA	NA	NA	NA	NA	NA	NA	NA	NA	2	2	2	3	-1.74105225912536
283.1882	27456.9644856077	1.34405828033064	0.0696755479917422	19.2902434077724	6.48672008229107e-83	2.6141481931633e-79	NA	NA	NA	NA	NA	NA	NA	NA	NA	NA	NA	NA	NA	NA	NA	NA	2	2	3	3	0.855547604717977
370.2588	8930.65346995443	-3.26390919974553	0.169314553691803	-19.2771922352682	8.34869597528109e-83	3.36452447803828e-79	NA	NA	NA	NA	NA	NA	NA	NA	NA	NA	NA	NA	NA	NA	NA	NA	2	2	3	3	-2.22459368246984
192.0557	6403.5667915539	-2.69235928953542	0.139974059423743	-19.2347017770261	1.89630858446771e-82	7.64212359540487e-79	NA	NA	NA	NA	NA	NA	NA	NA	NA	NA	NA	NA	NA	NA	NA	NA	2	2	1	3	-1.7382285939031
397.2921	5120.54874710915	2.22098324237196	0.115492339352622	19.230567627441	2.05368048707085e-82	8.27633236289552e-79	NA	NA	NA	NA	NA	NA	NA	NA	NA	NA	NA	NA	NA	NA	NA	NA	2	2	2	3	1.13515572290183
366.1871	37879.9056238354	-1.44136152679239	0.0749669418739077	-19.2266283079376	2.21573662043294e-82	8.92941858034476e-79	NA	NA	NA	NA	NA	NA	NA	NA	NA	NA	NA	NA	NA	NA	NA	NA	2	2	3	3	-1.08675005309302
385.1289	16106.1583450144	4.00849292299376	0.208536311727017	19.2220380699984	2.42072400021472e-82	9.75551772086531e-79	S-Adenosylhomocysteine,(+)-Zeylenol,Oxyisocyclointegrin,Dulxanthone_F,Isolicopyranocoumarin,Licofuranocoumarin,Gancaonin_D,Licopyranocoumarin,5-Methoxyhinokinin,Piperenol_B,Piperenol_A,Calebin_A,3-O-Methylgancaonin_P,3-O-Methyluralenol,Uralene	1	C14H20N6O5S	[M+H]+	384.121591	385.1288674	0.00415445347593889	HMDB00939,HMDB29541,HMDB30621,HMDB34914,HMDB35479,HMDB36281,HMDB38396,HMDB38874,HMDB38950,HMDB39617,HMDB39634,HMDB40134,HMDB40813,HMDB40837,HMDB40934	S-Adenosyl-L-homocysteine,4-Demethyldeoxypodophyllotoxin	1	C14H20N6O5S	[M+H]+	384.121591	385.1288674	0.00415445347593889	C00021,C10552	0	2	2	3	1.69744583588885
363.1	9809.36758730979	3.25425124270345	0.169591981641667	19.1887093434605	4.59920479800494e-82	1.85347953359599e-78	NA	NA	NA	NA	NA	NA	NA	NA	NA	NA	NA	NA	NA	NA	NA	NA	2	2	3	3	1.48802543487777
335.074	8231.63765623633	2.98179798764298	0.155416394434102	19.1858651624253	4.85788411144021e-82	1.9577272969104e-78	1-(sn-Glycero-3-phospho)-1D-myo-inositol_	1	C9H19O11P	[M+H]+	334.066503	335.0737794	0.675970529073673	HMDB11649	sn-Glycero-3-phospho-1-inositol,2-(alpha-D-Galactosyl)-sn-glycerol_3-phosphate,alpha-D-Galactosyl-(1,1)-sn-glycerol_3-phosphate,2-(alpha-D-Glucosyl)-sn-glycerol_3-phosphate	1	C9H19O11P	[M+H]+	334.066503	335.0737794	0.675970529073673	C01225,C04641,C04703,C10517	2	2	3	3	1.38674550377846
260.2222	6361.75958319	-2.68070679228101	0.140031485464716	-19.1436003366291	1.09439912609214e-81	4.41042847815131e-78	NA	NA	NA	NA	NA	NA	NA	NA	NA	NA	NA	NA	NA	NA	NA	NA	2	2	3	3	-1.72431405811741
191.0179	110804.587522295	1.85564190827744	0.097071665173634	19.1162055885023	1.85093082172286e-81	7.45925121154311e-78	NA	NA	NA	NA	NA	NA	NA	NA	NA	NA	NA	NA	NA	NA	NA	NA	0	2	3	3	1.02697102383916
199.0315	9572.52296259413	-3.37902910160426	0.177659562115419	-19.0196860859593	1.17182999702931e-80	4.7224748880281e-77	NA	NA	NA	NA	NA	NA	NA	NA	NA	NA	NA	NA	NA	NA	NA	NA	0	2	3	3	-2.3423489173778
189.1601	6383.16976259707	-2.68667150387556	0.141364996141401	-19.0052104637573	1.54425387639391e-80	6.22334312186745e-77	NA	NA	NA	NA	NA	NA	NA	NA	NA	NA	NA	NA	NA	NA	NA	NA	2	2	3	3	-1.72983972523046
370.368	10248.9555483408	-3.49120160509765	0.183831365341583	-18.9913271797255	2.01179226604567e-80	8.10752283216406e-77	NA	NA	NA	NA	NA	NA	NA	NA	NA	NA	NA	NA	NA	NA	NA	NA	2	2	3	3	-2.40469323356943
191.1182	6256.06299937165	-2.65081932229089	0.139632815251488	-18.9842145452457	2.30355046635699e-80	9.28330837941866e-77	NA	NA	NA	NA	NA	NA	NA	NA	NA	NA	NA	NA	NA	NA	NA	NA	2	2	3	3	-1.70007787113504
270.0741	6536.20375408091	-2.72868674055431	0.143782976246695	-18.977815119591	2.60193268585808e-80	1.04857887240081e-76	NA	NA	NA	NA	NA	NA	NA	NA	NA	NA	NA	NA	NA	NA	NA	NA	2	2	3	3	-1.74960760525724
236.0913	22487.2203740031	4.50681116988787	0.237516810804012	18.9747039572987	2.76062135984317e-80	1.1125304080168e-76	3-Oxo-carbofuran,Phenazopyridine,2-Amino-3,8-dimethyl-3H-imidazo[4,5-f]quinoxaline	1	C12H13NO4	[M+H]+	235.084459	236.0917354	-1.97465616157821	HMDB32776,HMDB15506,HMDB29864	Hydroxyatrazine,Phenazopyridine,MeIQx	1	C8H15N5O	[M+K]+	197.12766	236.0908194	1.90519902957566	C06552,C07429,C19255	2	2	0	3	1.81020781669695
589.4712	7809.02252318006	-3.03758506936116	0.160276410365399	-18.9521655896589	4.23779313521493e-80	1.70783063349162e-76	NA	NA	NA	NA	NA	NA	NA	NA	NA	NA	NA	NA	NA	NA	NA	NA	2	2	3	3	-2.02393593245378
185.0924	6227.10974356344	-2.64252579746029	0.139462469229105	-18.9479349682187	4.59254878384782e-80	1.85079715989067e-76	NA	NA	NA	NA	NA	NA	NA	NA	NA	NA	NA	NA	NA	NA	NA	NA	2	2	3	3	-1.69221676481558
315.1237	10912.3755432084	3.41815042941791	0.180624674926682	18.9240502761065	7.2280545040816e-80	2.91290596514488e-76	NA	NA	NA	NA	NA	NA	NA	NA	NA	NA	NA	NA	NA	NA	NA	NA	2	2	3	3	1.53883345070097
603.4376	189216.379370084	-2.07674409341062	0.10985163534191	-18.9049902347545	1.03758769628998e-79	4.18147841604864e-76	NA	NA	NA	NA	NA	NA	NA	NA	NA	NA	NA	NA	NA	NA	NA	NA	2	2	3	3	-1.33647107440822
327.2142	8078.87662116216	2.95245253553728	0.156235388368378	18.897463413192	1.19669151429304e-79	4.82266680260097e-76	NA	NA	NA	NA	NA	NA	NA	NA	NA	NA	NA	NA	NA	NA	NA	NA	0	2	3	3	1.37865872862328
477.1691	5001.5592220015	2.18205742274291	0.115769791713389	18.8482452153411	3.03752183706776e-79	1.22412130033831e-75	NA	NA	NA	NA	NA	NA	NA	NA	NA	NA	NA	NA	NA	NA	NA	NA	0	2	3	3	1.12339135959881
177.1026	7087.3713477524	-2.8706321234437	0.152451018433311	-18.8298651786275	4.29853701929344e-79	1.73231041877525e-75	NA	NA	NA	NA	NA	NA	NA	NA	NA	NA	NA	NA	NA	NA	NA	NA	2	2	3	3	-1.87467673571846
231.0663	21320.8337902924	4.42768014565011	0.236324034396022	18.7356320188339	2.53612255867627e-78	1.02205739114654e-74	NA	NA	NA	NA	NA	NA	NA	NA	NA	NA	NA	NA	NA	NA	NA	NA	2	2	3	3	1.79443235809906
269.0206	17921.8211943429	4.16862285592521	0.222816874525689	18.708739474059	4.20196343345748e-78	1.69339126368337e-74	Coriandrin,Wyeronic_acid,2,4-Dihydroxy-2-biphenylcarboxylic_acid	1	C13H10O4	[M+K]+	230.05791	269.0210694	-1.6567475588223	HMDB33329,HMDB39141,HMDB39209	2,4,6-Trihydroxybenzophenone,2-Hydroxy-4-(1-oxo-1,3-dihydro-2H-inden-2-ylidene)-but-2-enoic_acid,2-Hydroxy-4-(2-oxo-1,3-dihydro-2H-inden-1-ylidene)but-2-enoic_acid,Visnagin,Bis-noryangonin,2,3-Dihydroxy-2-carboxybiphenyl,4-Hydroxyphenyl-4-hydroxybenzoate	1	C13H10O4	[M+K]+	230.05791	269.0210694	-1.6567475588223	C06356,C07718,C07725,C09049,C12085,C16263,C18216	2	2	3	3	1.74105225912536
300.1056	8571.2515635075	3.04494898017939	0.163038581357947	18.6762480071774	7.72627487310419e-78	3.11368877386099e-74	S-(2-Methylpropionyl)-dihydrolipoamide-E,N-(1-Deoxy-1-fructosyl)proline	1	C12H23NO2S2	[M+Na]+	277.117023	300.1062444	-2.21854763924295	HMDB06868,HMDB38493	7-Methylxanthosine,S-(2-Methylpropanoyl)-dihydrolipoamide	1	C11H15N4O6	[M+H]+	299.099161	300.1064374	-2.86165137756941	C16352,C04424	2	2	3	3	1.41663678709093
208.6111	8006.96126044628	-3.08018117258128	0.165385173344946	-18.6242884430572	2.04188164882116e-77	8.22878304474927e-74	NA	NA	NA	NA	NA	NA	NA	NA	NA	NA	NA	NA	NA	NA	NA	NA	2	2	3	3	-2.06410510624075
330.0669	7710.66743154669	-3.01590589239798	0.16206697685207	-18.6090093798122	2.71592546651943e-77	1.09451796300733e-73	NA	NA	NA	NA	NA	NA	NA	NA	NA	NA	NA	NA	NA	NA	NA	NA	2	2	3	3	-2.00039744249399
319.1692	6205.61125560299	-2.63631634487259	0.141822010940626	-18.5889082194462	3.95139242072577e-77	1.59241114555248e-73	NA	NA	NA	NA	NA	NA	NA	NA	NA	NA	NA	NA	NA	NA	NA	NA	2	2	0	3	-1.68445886258576
189.0873	6596.62159932458	-2.74494281085966	0.147832541227007	-18.5679200809016	5.8422594318342e-77	2.35443055102918e-73	NA	NA	NA	NA	NA	NA	NA	NA	NA	NA	NA	NA	NA	NA	NA	NA	0	2	2	3	-1.76121777667289
415.0716	16615.8354490558	4.05523455272338	0.218638516742429	18.5476676897727	8.51681443590856e-77	3.43227621767115e-73	Portulacaxanthin_II	1	C18H18N2O7	[M+(41K)]+	374.111403	415.0726794	-2.58557128236444	HMDB12281	Portulacaxanthin_II	1	C18H18N2O7	[M+(41K)]+	374.111403	415.0726794	-2.58557128236444	C08565	0	2	2	3	1.70537755846725
338.2438	13343.3549156566	-3.91574664960269	0.211210280386053	-18.5395646577687	9.90199606880988e-77	3.99050441573038e-73	NA	NA	NA	NA	NA	NA	NA	NA	NA	NA	NA	NA	NA	NA	NA	NA	2	2	3	3	-2.78996844821401
260.1009	16617.8973630893	4.05544713846723	0.219062477634483	18.512742037155	1.62988711533525e-76	6.56844507480105e-73	Glutamyl-Hydroxyproline,Hydroxyprolyl-Glutamate	1	C10H15N2O6	[M+H]+	259.093013	260.1002894	2.21914401302958	HMDB28820,HMDB28862	NA	NA	NA	NA	NA	NA	NA	NA	2	2	2	3	1.70804546356071
171.0769	6011.89441904239	-2.57931813770659	0.139439430518528	-18.4977672966319	2.15206253748831e-76	8.67281202607787e-73	NA	NA	NA	NA	NA	NA	NA	NA	NA	NA	NA	NA	NA	NA	NA	NA	2	2	3	3	-1.65439879265725
402.1611	5902.19814916006	2.45293406355293	0.132614800749942	18.4966840027017	2.19574821765265e-76	8.84886531714019e-73	NA	NA	NA	NA	NA	NA	NA	NA	NA	NA	NA	NA	NA	NA	NA	NA	2	2	3	3	1.22760069919376
463.1967	22305.2021434363	4.49475756287892	0.243045121574606	18.4935107265635	2.32887076140403e-76	9.38534916845824e-73	13-Hydroxy-5-O-methylmelledonal,Retrocalamin	1	C24H30O9	[M+H]+	462.188985	463.1962614	0.914731044499999	HMDB35864,HMDB38159	NA	NA	NA	NA	NA	NA	NA	NA	2	2	3	3	1.80701660676411
290.0761	6673.68980297931	-2.76539844209697	0.149573708166404	-18.4885330182522	2.55408504415622e-76	1.02929627279496e-72	Cysteinyl-Lysine,Lysyl-Cysteine,Lansiumamide_A	1	C9H19N3O3S	[M+(41K)]+	249.114714	290.0759904	0.297508248941972	HMDB28780,HMDB28948,HMDB38574	NA	NA	NA	NA	NA	NA	NA	NA	2	2	3	3	-1.78824534071819
200.0323	6287.7285785819	-2.65982225813822	0.143902378852811	-18.483518336127	2.80293000929516e-76	1.12958079374595e-72	NA	NA	NA	NA	NA	NA	NA	NA	NA	NA	NA	NA	NA	NA	NA	NA	2	2	3	3	-1.70804546356071
254.0793	6003.77301834192	-2.57687980395383	0.139648377005807	-18.4526298064079	4.96682015188648e-76	2.00162852121025e-72	NA	NA	NA	NA	NA	NA	NA	NA	NA	NA	NA	NA	NA	NA	NA	NA	2	2	3	3	-1.65196034180015
173.0561	6356.26523356185	-2.67912909749368	0.145388270983348	-18.4274087543179	7.91861502197632e-76	3.19120185385646e-72	NA	NA	NA	NA	NA	NA	NA	NA	NA	NA	NA	NA	NA	NA	NA	NA	2	2	3	3	-1.72157085360388
447.3062	12773.6207529308	-3.84638667577426	0.208871303771068	-18.4151034935372	9.93991821134562e-76	4.00578703917229e-72	NA	NA	NA	NA	NA	NA	NA	NA	NA	NA	NA	NA	NA	NA	NA	NA	2	2	3	3	-2.76071819047567
332.139	6606.11261039065	-2.74745685810778	0.149219896915966	-18.4121348083696	1.05000846122723e-75	4.23153409874573e-72	NA	NA	NA	NA	NA	NA	NA	NA	NA	NA	NA	NA	NA	NA	NA	NA	2	2	1	3	-1.76711302070998
317.1412	10520.6936186003	3.3620537455041	0.18268438313009	18.4036187872171	1.22877781454816e-75	4.95197459262909e-72	NA	NA	NA	NA	NA	NA	NA	NA	NA	NA	NA	NA	NA	NA	NA	NA	2	2	3	3	1.52875342939401
556.2759	273060.243865526	8.14715643144275	0.443984121694545	18.3501076577866	3.29458963064747e-75	1.32771962115093e-71	Enkephalin_L	1	C28H37N5O7	[M+H]+	555.2693	556.2765764	-1.28263534785503	HMDB01045	NA	NA	NA	NA	NA	NA	NA	NA	2	2	3	3	2.52043674626837
559.4324	7658.95196857006	-3.00440281480906	0.163845289357708	-18.3368275437558	4.20638953751905e-75	1.69517498362018e-71	NA	NA	NA	NA	NA	NA	NA	NA	NA	NA	NA	NA	NA	NA	NA	NA	2	2	3	3	-1.98678943010582
192.0642	6625.80487136571	-2.75272204780723	0.15021041800621	-18.3257731677002	5.15437192207922e-75	2.07721188459792e-71	NA	NA	NA	NA	NA	NA	NA	NA	NA	NA	NA	NA	NA	NA	NA	NA	2	2	3	3	-1.77008382118412
234.0911	9824.30016798098	3.25661358059244	0.177786553901974	18.3175471323216	5.99548231873121e-75	2.41617937444868e-71	NA	NA	NA	NA	NA	NA	NA	NA	NA	NA	NA	NA	NA	NA	NA	NA	2	2	3	3	1.49369324868953
363.3664	9587.33516011294	3.2188068567266	0.17576089035406	18.3135557076577	6.45159913213718e-75	2.59999445025128e-71	NA	NA	NA	NA	NA	NA	NA	NA	NA	NA	NA	NA	NA	NA	NA	NA	2	2	3	3	1.47314041298387
441.2608	6354.79559843197	-2.67870929816949	0.146813513361009	-18.2456589781531	2.24019055241119e-74	9.02796792621709e-71	NA	NA	NA	NA	NA	NA	NA	NA	NA	NA	NA	NA	NA	NA	NA	NA	2	2	0	3	-1.71884054335867
267.0244	11082.8666416116	3.44189058976076	0.188855786385768	18.2249676095714	3.27069493766576e-74	1.3180900598793e-70	2-Methoxyxanthone,Oroselone,Fucose_1-phosphate	1	C14H10O3	[M+(41K)]+	226.062995	267.0242714	0.643012708581359	HMDB32998,HMDB33925,HMDB01265	Dithranol,4-Dihydroxyethyl-8,9-epoxy-enediyne,Flurecol,L-Fuculose_1-phosphate,L-Rhamnulose_1-phosphate,L-Fucose_1-phosphate,2-Deoxy-D-glucose_6-phosphate	1	C14H10O3	[M+(41K)]+	226.062995	267.0242714	0.643012708581359	C06831,C11446,C18856,C01099,C01131,C02985,C06369	0	2	2	3	1.55113966647293
253.138	7629.86971126674	-2.99788293408934	0.164654019601729	-18.2071651900192	4.52792613050886e-74	1.82475423059507e-70	NA	NA	NA	NA	NA	NA	NA	NA	NA	NA	NA	NA	NA	NA	NA	NA	2	2	0	3	-1.97353967877256
200.1284	5959.22551639447	-2.56341586820968	0.140898394533223	-18.1933646348628	5.82518953603306e-74	2.34755138302132e-70	Ecgonine_methyl_ester,Neotussilagine,N-Methylnicotinium	1	C10H17NO3	[M+H]+	199.120844	200.1281204	1.31715622714113	HMDB06406,HMDB31820,HMDB01009	Tussilagine,Ecgonine_methyl_ester,N-Hexanoyl-L-homoserine_lactone	1	C10H17NO3	[M+H]+	199.120844	200.1281204	1.31715622714113	C10411,C12448,C21197	2	2	3	3	-1.63753189675572
472.9882	5141.05793332343	2.22755868649827	0.122524976996213	18.1804456618436	7.3732146189191e-74	2.9714054914244e-70	NA	NA	NA	NA	NA	NA	NA	NA	NA	NA	NA	NA	NA	NA	NA	NA	2	2	3	3	1.13871581222583
272.0655	6674.08494273781	-2.76548976086918	0.152175736712546	-18.1730006413118	8.4451052452543e-74	3.40337741383748e-70	NA	NA	NA	NA	NA	NA	NA	NA	NA	NA	NA	NA	NA	NA	NA	NA	2	2	0	3	-1.79133027809931
179.0625	6658.16225659203	-2.76130055497476	0.152461396126515	-18.1114736263034	2.58728919998915e-73	1.04267754759563e-69	NA	NA	NA	NA	NA	NA	NA	NA	NA	NA	NA	NA	NA	NA	NA	NA	2	2	3	3	-1.78212602815414
184.0971	5890.51149353974	-2.54240795307233	0.140415975727568	-18.1062584930155	2.84435717924996e-73	1.14627594323773e-69	NA	NA	NA	NA	NA	NA	NA	NA	NA	NA	NA	NA	NA	NA	NA	NA	2	2	3	3	-1.61880896746351
215.0685	8075.49081985386	-3.09462786925182	0.171014113947127	-18.0957454202207	3.44254682642799e-73	1.38734637105048e-69	NA	NA	NA	NA	NA	NA	NA	NA	NA	NA	NA	NA	NA	NA	NA	NA	0	2	3	3	-2.08550752502983
381.0663	10361.4495140183	3.33857137496092	0.184852710635272	18.0607109492063	6.49802946212887e-73	2.61870587323793e-69	NA	NA	NA	NA	NA	NA	NA	NA	NA	NA	NA	NA	NA	NA	NA	NA	2	2	3	3	1.5168588475001
339.0646	5910.63372082168	-2.54858774322216	0.14145676358043	-18.0167259501387	1.44018344495669e-72	5.80393928317545e-69	NA	NA	NA	NA	NA	NA	NA	NA	NA	NA	NA	NA	NA	NA	NA	NA	2	2	3	3	-1.62576338623323
235.1293	5968.08274120917	-2.5660824663578	0.142462163662527	-18.0123788687955	1.55787243574133e-72	6.27822591603757e-69	NA	NA	NA	NA	NA	NA	NA	NA	NA	NA	NA	NA	NA	NA	NA	NA	2	2	3	3	-1.64230345343806
175.087	6887.61949398239	-2.82076087322714	0.156727500217657	-17.9978680787339	2.02463748046928e-72	8.15928904629119e-69	NA	NA	NA	NA	NA	NA	NA	NA	NA	NA	NA	NA	NA	NA	NA	NA	2	2	3	3	-1.82316060493719
444.1519	6706.81202220221	-2.77408910211474	0.154369034713742	-17.9705023566348	3.31697514016322e-72	1.33674098148578e-68	NA	NA	NA	NA	NA	NA	NA	NA	NA	NA	NA	NA	NA	NA	NA	NA	1	2	3	3	-1.79443235809906
459.1265	5887.10911749406	2.44887565820891	0.136364906985382	17.9582541604448	4.13613649305306e-72	1.66686300670038e-68	FMNH2,Phenethyl_6-galloylglucoside,Phlorizin,Trilobatin	1	C17H23N4O9P	[M+H]+	458.120269	459.1275454	-2.27039307586945	HMDB01142,HMDB34573,HMDB36634,HMDB37505	Lamioside,Reduced_FMN,Phlorizin	1	C18H28O11	[M+K]+	420.163165	459.1263244	0.388999694713569	C11645,C01847,C01604	2	2	3	3	1.22496303783215
311.1238	5792.15952100886	-2.51179417880402	0.140213519971086	-17.9140654861385	9.15944735521892e-72	3.69125728415323e-68	NA	NA	NA	NA	NA	NA	NA	NA	NA	NA	NA	NA	NA	NA	NA	NA	2	2	3	3	-1.58515891509015
136.9402	6499.97916135254	2.60819333141851	0.145622279143704	17.9106751161659	9.73476520959488e-72	3.92311037946674e-68	NA	NA	NA	NA	NA	NA	NA	NA	NA	NA	NA	NA	NA	NA	NA	NA	2	2	3	3	1.27802585494468
380.1747	10819.908545378	-3.57948016388712	0.199901460733513	-17.9062231499094	1.05452803624977e-71	4.24974798608659e-68	NA	NA	NA	NA	NA	NA	NA	NA	NA	NA	NA	NA	NA	NA	NA	NA	2	2	0	3	-2.49170443005123
267.0955	5976.54129505496	-2.56865040959717	0.143537517888211	-17.8953241451316	1.28248427887347e-71	5.16841164386008e-68	NA	NA	NA	NA	NA	NA	NA	NA	NA	NA	NA	NA	NA	NA	NA	NA	2	2	3	3	-1.64953167418816
371.1926	7939.23361388776	-3.06570054585092	0.1713238148862	-17.8941879614768	1.30890887616127e-71	5.27490277092992e-68	NA	NA	NA	NA	NA	NA	NA	NA	NA	NA	NA	NA	NA	NA	NA	NA	2	2	3	3	-2.05889940645131
354.1678	663681.429471991	-3.04502036162681	0.170626983106868	-17.8460657639339	3.10129549463134e-71	1.24982208433643e-67	NA	NA	NA	NA	NA	NA	NA	NA	NA	NA	NA	NA	NA	NA	NA	NA	2	2	3	3	-2.02878081558593
340.1978	5784.97622967952	-2.50953071973501	0.140648738045536	-17.8425398948303	3.3033363418669e-71	1.33124454577236e-67	NA	NA	NA	NA	NA	NA	NA	NA	NA	NA	NA	NA	NA	NA	NA	NA	2	2	3	3	-1.58297853634814
175.1166	5813.46283586054	-2.51846601964092	0.141206551904479	-17.8353340243345	3.75797211511751e-71	1.51446276239235e-67	NA	NA	NA	NA	NA	NA	NA	NA	NA	NA	NA	NA	NA	NA	NA	NA	2	2	3	3	-1.59395668676277
180.0884	10549.5623006387	-3.53834703522801	0.198900033394582	-17.7895748675344	8.51232723582958e-71	3.43046787603932e-67	NA	NA	NA	NA	NA	NA	NA	NA	NA	NA	NA	NA	NA	NA	NA	NA	0	2	3	3	-2.46489276187355
275.1354	5863.38892026378	-2.53402083231212	0.142482746859052	-17.7847556154911	9.27669612074321e-71	3.73850853665951e-67	NA	NA	NA	NA	NA	NA	NA	NA	NA	NA	NA	NA	NA	NA	NA	NA	0	2	2	3	-1.6119319708001
181.0975	5734.84253834012	-2.49364845541154	0.140226669586239	-17.7829828146774	9.57477259567632e-71	3.85863335605756e-67	NA	NA	NA	NA	NA	NA	NA	NA	NA	NA	NA	NA	NA	NA	NA	NA	2	2	3	3	-1.56792247986328
204.065	31069.0739633769	4.98483935118208	0.281098247821032	17.7334415629507	2.31424407549219e-70	9.32640362423351e-67	Indolepyruvate	1	C11H9NO3	[M+H]+	203.058244	204.0655204	-2.38305814256367	HMDB60484	Indolepyruvate,Anibine	1	C11H9NO3	[M+H]+	203.058244	204.0655204	-2.38305814256367	C00331,C10127	0	2	3	3	1.91200175466941
196.1083	5635.77355347827	-2.46173717289999	0.139096164929228	-17.6980952289556	4.33730523824871e-70	1.74793401101423e-66	NA	NA	NA	NA	NA	NA	NA	NA	NA	NA	NA	NA	NA	NA	NA	NA	2	2	3	3	-1.54495731213967
262.148	6041.62446426359	-2.58817089394099	0.146338399191627	-17.6862047708464	5.35638259911364e-70	2.1586221874428e-66	NA	NA	NA	NA	NA	NA	NA	NA	NA	NA	NA	NA	NA	NA	NA	NA	2	2	2	3	-1.65930542050498
124.9377	6424.03633284397	2.58935404684059	0.146520681488277	17.6722768454211	6.85725253706734e-70	2.76347277243814e-66	NA	NA	NA	NA	NA	NA	NA	NA	NA	NA	NA	NA	NA	NA	NA	NA	0	2	3	3	1.26962832674923
325.1607	5754.40602044981	-2.49986135257162	0.141673624909718	-17.6452134556779	1.10754977779773e-69	4.46342560452487e-66	NA	NA	NA	NA	NA	NA	NA	NA	NA	NA	NA	NA	NA	NA	NA	NA	2	2	3	3	-1.57648215262945
434.043	7115.90504629409	2.7524119476189	0.156001673586263	17.6434770496031	1.14211945287973e-69	4.6027413951053e-66	NA	NA	NA	NA	NA	NA	NA	NA	NA	NA	NA	NA	NA	NA	NA	NA	1	2	2	3	1.32292456532142
287.1239	8362.52833340434	3.00648674721709	0.170454402554135	17.6380703705335	1.25679930666958e-69	5.06490120587841e-66	NA	NA	NA	NA	NA	NA	NA	NA	NA	NA	NA	NA	NA	NA	NA	NA	2	2	3	3	1.40153461620325
254.1139	5601.93788628635	-2.45067509278031	0.138996500633263	-17.6311999339202	1.41922795780595e-69	5.71948866995799e-66	NA	NA	NA	NA	NA	NA	NA	NA	NA	NA	NA	NA	NA	NA	NA	NA	2	2	3	3	-1.53883345070097
181.0461	7893.51196361626	-3.05588457275098	0.173450923012484	-17.6181511154659	1.78752128553132e-69	7.20371078069122e-66	NA	NA	NA	NA	NA	NA	NA	NA	NA	NA	NA	NA	NA	NA	NA	NA	2	2	3	3	-2.04360840727143
391.0533	11924.0385329151	3.55360031375196	0.201738292369799	17.6149023172953	1.89315678267993e-69	7.62942183420012e-66	NA	NA	NA	NA	NA	NA	NA	NA	NA	NA	NA	NA	NA	NA	NA	NA	2	2	3	3	1.59174567734224
317.0374	7310.67421372889	2.79525864663483	0.158933797949693	17.5875659091694	3.06774706918474e-69	1.23630206888145e-65	NA	NA	NA	NA	NA	NA	NA	NA	NA	NA	NA	NA	NA	NA	NA	NA	2	2	3	3	1.32891513783415
237.085	5639.68986873357	-2.46301202105971	0.140060891486731	-17.5852944738185	3.19318296540619e-69	1.2868527350587e-65	NA	NA	NA	NA	NA	NA	NA	NA	NA	NA	NA	NA	NA	NA	NA	NA	2	2	3	3	-1.54701153109062
355.1712	94601.2936072669	-3.16324582417068	0.179949935069303	-17.5784771633979	3.6011911464248e-69	1.4512800320092e-65	NA	NA	NA	NA	NA	NA	NA	NA	NA	NA	NA	NA	NA	NA	NA	NA	2	2	3	3	-2.13142356081583
256.1031	5578.56699972687	-2.44298624292538	0.138976918781178	-17.5783595171793	3.60867023744549e-69	1.45429410569053e-65	NA	NA	NA	NA	NA	NA	NA	NA	NA	NA	NA	NA	NA	NA	NA	NA	2	2	3	3	-1.530757012891
204.1023	6628.53423265793	-2.75342162591606	0.156643942592102	-17.5775812352088	3.65853926766724e-69	1.4743913248699e-65	NA	NA	NA	NA	NA	NA	NA	NA	NA	NA	NA	NA	NA	NA	NA	NA	2	2	3	3	-1.77307032646416
202.6332	8488.14338888979	-3.17876166887137	0.181577562730052	-17.5063571791477	1.28136166044465e-68	5.16388749159192e-65	NA	NA	NA	NA	NA	NA	NA	NA	NA	NA	NA	NA	NA	NA	NA	NA	2	2	3	3	-2.13749022986198
385.2558	5769.71835276604	-2.50470351149424	0.143194458835522	-17.4916231526195	1.65962301366904e-68	6.68828074508625e-65	NA	NA	NA	NA	NA	NA	NA	NA	NA	NA	NA	NA	NA	NA	NA	NA	2	2	3	3	-1.58080565729872
392.291	5544.43313158978	-2.43167894608139	0.139060903322425	-17.4864313979272	1.817903953532e-68	7.32615293273396e-65	NA	NA	NA	NA	NA	NA	NA	NA	NA	NA	NA	NA	NA	NA	NA	NA	2	2	3	3	-1.51489716036746
377.2031	11892.8540094748	-3.73211928720124	0.213798612796364	-17.4562371494709	3.08618298106852e-68	1.24373174137061e-64	NA	NA	NA	NA	NA	NA	NA	NA	NA	NA	NA	NA	NA	NA	NA	NA	0	2	3	3	-2.68486945964876
603.2763	473506.646724512	8.94275591811183	0.512999445972843	17.4322915712958	4.69271757878125e-68	1.89116518424884e-64	NA	NA	NA	NA	NA	NA	NA	NA	NA	NA	NA	NA	NA	NA	NA	NA	2	2	3	3	2.73365487416444
287.1797	5810.77138706766	-2.51760239383097	0.14443642062309	-17.4305232916337	4.84010417463617e-68	1.95056198237838e-64	NA	NA	NA	NA	NA	NA	NA	NA	NA	NA	NA	NA	NA	NA	NA	NA	2	2	3	3	-1.5895424219982
604.27	464617.462299502	8.91537724485657	0.511737753047905	17.4217696305513	5.64052924133673e-68	2.2731332842587e-64	NA	NA	NA	NA	NA	NA	NA	NA	NA	NA	NA	NA	NA	NA	NA	NA	2	2	3	3	2.70845686137149
174.0877	7009.92476987232	-2.85146236180449	0.163987953949758	-17.3882428137259	1.01292382305474e-67	4.0820830069106e-64	NA	NA	NA	NA	NA	NA	NA	NA	NA	NA	NA	NA	NA	NA	NA	NA	2	2	3	3	-1.86045127912609
261.2004	5564.76908798249	-2.43842198545822	0.140269407742491	-17.3838474454438	1.09363855269811e-67	4.40736336737339e-64	NA	NA	NA	NA	NA	NA	NA	NA	NA	NA	NA	NA	NA	NA	NA	NA	2	2	3	3	-1.52675596411438
575.3029	6923.03853380221	-2.82970402981826	0.162890099279696	-17.3718601826095	1.34784694881395e-67	5.43182320372022e-64	NA	NA	NA	NA	NA	NA	NA	NA	NA	NA	NA	NA	NA	NA	NA	NA	2	2	1	3	-1.82975340117445
364.2096	128096.31538997	-2.02117142514149	0.116361353644319	-17.3697826799059	1.39754232590129e-67	5.63209557338221e-64	NA	NA	NA	NA	NA	NA	NA	NA	NA	NA	NA	NA	NA	NA	NA	NA	1	2	3	3	-1.30815215798104
248.1437	5921.76182572613	-2.55196984911295	0.14726450641212	-17.3291576584738	2.83449580876122e-67	1.14230181093077e-63	NA	NA	NA	NA	NA	NA	NA	NA	NA	NA	NA	NA	NA	NA	NA	NA	2	2	3	3	-1.63044371469245
382.3792	6138.75105876953	-2.61683833701585	0.151173999757623	-17.3101084922766	3.946705937108e-67	1.59052249265452e-63	NA	NA	NA	NA	NA	NA	NA	NA	NA	NA	NA	NA	NA	NA	NA	NA	2	2	0	3	-1.66924029443485
340.1873	5738.29321051752	-2.49471354985963	0.144138808214757	-17.3077159493554	4.11414454198611e-67	1.6580002504204e-63	NA	NA	NA	NA	NA	NA	NA	NA	NA	NA	NA	NA	NA	NA	NA	NA	2	2	3	3	-1.57005162795592
164.0921	67348.258261139	1.57934512586973	0.0914455455541926	17.2708808974602	7.7943539565204e-67	3.14112464447772e-63	NA	NA	NA	NA	NA	NA	NA	NA	NA	NA	NA	NA	NA	NA	NA	NA	2	2	3	3	0.937329394371676
378.1016	25927.3385236956	4.71778660159129	0.273861995800138	17.2268758496681	1.6692702591296e-66	6.72715914429229e-63	NA	NA	NA	NA	NA	NA	NA	NA	NA	NA	NA	NA	NA	NA	NA	NA	0	2	3	3	1.83979425223107
184.043	5839.31957737533	-2.52650709449065	0.146661554349454	-17.2267852041898	1.67188765703853e-66	6.73770725786528e-63	NA	NA	NA	NA	NA	NA	NA	NA	NA	NA	NA	NA	NA	NA	NA	NA	0	2	3	3	-1.60287959124277
151.087	8983.46106445393	3.11798585771221	0.181062410563062	17.2205034055164	1.86360184061656e-66	7.51031541768472e-63	NA	NA	NA	NA	NA	NA	NA	NA	NA	NA	NA	NA	NA	NA	NA	NA	1	2	3	3	1.4390387825942
261.1237	5417.34442937961	-2.38878194281182	0.139175802713561	-17.163773416333	4.95847741777763e-66	1.99826639936439e-62	NA	NA	NA	NA	NA	NA	NA	NA	NA	NA	NA	NA	NA	NA	NA	NA	2	2	3	3	-1.48802543487778
334.1376	7016.16471118355	2.73012470582463	0.159607953114098	17.1051921446105	1.3575334736243e-65	5.47085989870594e-62	NA	NA	NA	NA	NA	NA	NA	NA	NA	NA	NA	NA	NA	NA	NA	NA	2	2	0	3	1.31550247744683
270.0764	5354.21836980991	-2.36699036471565	0.138588940063409	-17.0792154383508	2.11949564288331e-65	8.54156744081972e-62	NA	NA	NA	NA	NA	NA	NA	NA	NA	NA	NA	NA	NA	NA	NA	NA	0	2	3	3	-1.47498322188907
270.1645	5556.07621934958	-2.4355288044594	0.143131912211978	-17.0159733550712	6.25254249268083e-65	2.51977462455037e-61	NA	NA	NA	NA	NA	NA	NA	NA	NA	NA	NA	NA	NA	NA	NA	NA	0	2	3	3	-1.52079982837515
303.0842	5553.90635399764	-2.4347922659523	0.14328246634572	-16.9929533462769	9.26066289367314e-65	3.73204714615028e-61	Ilicifolinoside_A,(Z)-2-Methyl-2-butene-1,4-diol_4-O-beta-D-Glucopyranoside,Gravolenic_acid	1	C11H20O7	[M+K]+	264.120905	303.0840644	0.400218996104147	HMDB41186,HMDB41187,HMDB33884	NA	NA	NA	NA	NA	NA	NA	NA	2	2	3	3	-1.51882638926488
462.1584	3388.3604505554	1.515978222204	0.0892633292920475	16.9832139830243	1.09331356996522e-64	4.40605368695984e-61	NA	NA	NA	NA	NA	NA	NA	NA	NA	NA	NA	NA	NA	NA	NA	NA	0	2	3	3	0.922954326131321
411.2166	5438.21163917404	-2.3958925898063	0.141193950532706	-16.9688048302842	1.39747351462757e-64	5.6318182639491e-61	NA	NA	NA	NA	NA	NA	NA	NA	NA	NA	NA	NA	NA	NA	NA	NA	2	2	0	3	-1.49559322429761
403.0839	20790.9537380085	1.97417369743602	0.11640963390032	16.9588515253513	1.6554863899313e-64	6.67161015142314e-61	NA	NA	NA	NA	NA	NA	NA	NA	NA	NA	NA	NA	NA	NA	NA	NA	2	2	0	3	1.06019858754297
377.0566	10999.7472201216	3.43030094115418	0.202314232118624	16.9553120669379	1.75825360382686e-64	7.08576202342223e-61	NA	NA	NA	NA	NA	NA	NA	NA	NA	NA	NA	NA	NA	NA	NA	NA	0	2	2	3	1.54495731213967
298.1375	5320.09340428981	-2.35506764984005	0.138956872618952	-16.9481912297934	1.98466254994285e-64	7.99819007626969e-61	NA	NA	NA	NA	NA	NA	NA	NA	NA	NA	NA	NA	NA	NA	NA	NA	2	2	2	3	-1.46400054861101
147.0265	9848.32469301204	3.26037845530626	0.192376060098286	16.9479427619035	1.99306670497267e-64	8.03205882103987e-61	NA	NA	NA	NA	NA	NA	NA	NA	NA	NA	NA	NA	NA	NA	NA	NA	2	2	3	3	1.49749861425252
317.2185	5404.71744025742	-2.38444326018086	0.140717283463539	-16.944921060807	2.09815555253127e-64	8.455566876701e-61	NA	NA	NA	NA	NA	NA	NA	NA	NA	NA	NA	NA	NA	NA	NA	NA	2	2	3	3	-1.48054191986686
320.0972	7104.85804042229	2.7499981162447	0.162305268009953	16.9433694294881	2.15424575180623e-64	8.68161037977913e-61	1-Methylguanosine,2-Methylguanosine,3-O-Methylguanosine,Nelarabine	1	C11H15N5O5	[M+Na]+	297.10732	320.0965414	1.97627877262765	HMDB01563,HMDB05862,HMDB06038,HMDB15401	Psicofuranine	1	C11H15N5O5	[M+Na]+	297.10732	320.0965414	1.97627877262765	C05342	2	2	0	3	1.31994700225836
175.1444	5559.7019407946	-2.43670926826829	0.144092234616568	-16.9107604913784	3.74839405815519e-64	1.51060280543654e-60	NA	NA	NA	NA	NA	NA	NA	NA	NA	NA	NA	NA	NA	NA	NA	NA	2	2	3	3	-1.52277920802149
196.0583	5753.77934634658	-2.49963401433468	0.147920271347479	-16.8985223699516	4.61322658291817e-64	1.85913031291602e-60	NA	NA	NA	NA	NA	NA	NA	NA	NA	NA	NA	NA	NA	NA	NA	NA	2	2	3	3	-1.57433140609703
173.1401	5673.01539633842	-2.47378621557773	0.146718063078038	-16.8608156601819	8.73748809157714e-64	3.52120770090559e-60	NA	NA	NA	NA	NA	NA	NA	NA	NA	NA	NA	NA	NA	NA	NA	NA	2	2	0	3	-1.5532136849016
103.1234	5254.30567315338	-2.33180914633223	0.138886904141215	-16.7892657752766	2.92440324251108e-63	1.17853450673197e-59	NA	NA	NA	NA	NA	NA	NA	NA	NA	NA	NA	NA	NA	NA	NA	NA	0	2	3	3	-1.44962618231215
442.1919	5222.15998736347	-2.32031374054384	0.138543254286144	-16.7479373319145	5.8623939682908e-63	2.36254476922119e-59	NA	NA	NA	NA	NA	NA	NA	NA	NA	NA	NA	NA	NA	NA	NA	NA	0	2	3	3	-1.44254996508737
479.0043	3895.79659499555	1.76039962961568	0.105154411195262	16.7410915966881	6.57709085700741e-63	2.65056761537399e-59	NA	NA	NA	NA	NA	NA	NA	NA	NA	NA	NA	NA	NA	NA	NA	NA	0	2	3	3	0.99586070640565
164.0807	5327.92080601515	2.28631723012389	0.136662503670791	16.7296600655835	7.96918142759719e-63	3.21158011532167e-59	NA	NA	NA	NA	NA	NA	NA	NA	NA	NA	NA	NA	NA	NA	NA	NA	2	2	0	3	1.16650370197842
210.0742	6844.39151185507	-2.80970084685008	0.167982229402372	-16.7261790538566	8.44874998330641e-63	3.40484624327248e-59	NA	NA	NA	NA	NA	NA	NA	NA	NA	NA	NA	NA	NA	NA	NA	NA	2	2	3	3	-1.81989370472247
443.1536	6171.60637238524	-2.6263890194921	0.157112152685862	-16.7166509693457	9.91359813148026e-63	3.99518004698654e-59	NA	NA	NA	NA	NA	NA	NA	NA	NA	NA	NA	NA	NA	NA	NA	NA	2	2	0	3	-1.67174993244522
329.0291	6265.19831786615	-2.65332345150996	0.15873864665315	-16.7150439256773	1.01844894717192e-62	4.10434925710283e-59	NA	NA	NA	NA	NA	NA	NA	NA	NA	NA	NA	NA	NA	NA	NA	NA	2	2	0	3	-1.70537755846725
123.0556	55743.0171432958	1.38519264909671	0.0830043478223815	16.6881938770345	1.59730273555977e-62	6.43713002430586e-59	NA	NA	NA	NA	NA	NA	NA	NA	NA	NA	NA	NA	NA	NA	NA	NA	2	2	3	3	0.87818199521195
248.1244	7133.78746130721	-2.8819000721592	0.172876627763096	-16.6702700616561	2.15618168596443e-62	8.68941219443667e-59	NA	NA	NA	NA	NA	NA	NA	NA	NA	NA	NA	NA	NA	NA	NA	NA	2	2	0	3	-1.88929199805969
348.9323	15635.5937577511	3.96386313201977	0.238158930019789	16.6437728440013	3.35779037423023e-62	1.35318952081478e-58	NA	NA	NA	NA	NA	NA	NA	NA	NA	NA	NA	NA	NA	NA	NA	NA	2	2	3	3	1.68703355909484
365.1822	5331.12177336278	-2.35892385819469	0.141856900782187	-16.6288974677141	4.30442119186586e-62	1.73468174032194e-58	NA	NA	NA	NA	NA	NA	NA	NA	NA	NA	NA	NA	NA	NA	NA	NA	2	2	3	3	-1.46581873953046
265.1761	9065.89500795394	-3.28885576323288	0.197828493112973	-16.6247829697349	4.61033020119533e-62	1.85796307108172e-58	NA	NA	NA	NA	NA	NA	NA	NA	NA	NA	NA	NA	NA	NA	NA	NA	2	2	3	3	-2.25514815306493
304.0253	7528.24207113823	2.84144948088058	0.171072064262862	16.6096638461937	5.93247033049722e-62	2.39078554319038e-58	Ascorbalamic_acid	1	C9H13NO8	[M+(41K)]+	263.064119	304.0253954	-0.263793752660558	HMDB29944	NA	NA	NA	NA	NA	NA	NA	NA	2	2	3	3	1.34717933860883
252.0861	21955.5602820078	4.47125480149165	0.269957855908045	16.5627882413419	1.29453426430787e-61	5.21697308516071e-58	N-Phenylacetylaspartic_acid,N-Carboxyacetyl-D-phenylalanine,4-Hydroxy-3-methoxy-cinnamoylglycine	1	C12H13NO5	[M+H]+	251.079374	252.0866504	-1.98860193191834	HMDB29355,HMDB39102,HMDB59747	N-Feruloylglycine,N-Hydroxy-MeIQx	1	C12H13NO5	[M+H]+	251.079374	252.0866504	-1.98860193191834	C02564,C20291	2	2	2	3	1.80068883745986
385.2081	5305.27011432176	-2.34985305492676	0.141928390886135	-16.5566102754731	1.4345147598097e-61	5.78109448203311e-58	NA	NA	NA	NA	NA	NA	NA	NA	NA	NA	NA	NA	NA	NA	NA	NA	0	2	3	3	-1.46218718456972
193.0974	6189.56790928927	-2.63159051137632	0.159003293478097	-16.5505408964301	1.58670667155262e-61	6.39442788635706e-58	NA	NA	NA	NA	NA	NA	NA	NA	NA	NA	NA	NA	NA	NA	NA	NA	0	2	3	3	-1.67934271185089
247.1484	5125.94885372641	-2.28532813758047	0.138114716821395	-16.5465939486795	1.69420519511745e-61	6.82764693632331e-58	NA	NA	NA	NA	NA	NA	NA	NA	NA	NA	NA	NA	NA	NA	NA	NA	2	2	3	3	-1.4234537818901
248.0516	6341.95593647561	-2.67506243720142	0.161687116665213	-16.5446851448305	1.74876642261214e-61	7.04752868312694e-58	NA	NA	NA	NA	NA	NA	NA	NA	NA	NA	NA	NA	NA	NA	NA	NA	2	2	0	3	-1.71612298656734
305.1708	5121.4687108251	-2.28367886929856	0.138096758565936	-16.5368028403663	1.99324294989021e-61	8.03276908805753e-58	NA	NA	NA	NA	NA	NA	NA	NA	NA	NA	NA	NA	NA	NA	NA	NA	2	2	3	3	-1.42003703560692
228.1346	6238.26636336347	-2.64564188383996	0.16001880410669	-16.5333186846966	2.1118891113765e-61	8.51091311884731e-58	NA	NA	NA	NA	NA	NA	NA	NA	NA	NA	NA	NA	NA	NA	NA	NA	2	2	0	3	-1.6948255076205
293.0585	18054.0454473687	4.17962373498676	0.2528819489748	16.5279639449602	2.30809322940792e-61	9.30161571451391e-58	NA	NA	NA	NA	NA	NA	NA	NA	NA	NA	NA	NA	NA	NA	NA	NA	2	2	3	3	1.74674160175869
359.0461	10595.5724610965	3.37293736898288	0.204332324164589	16.5071159581486	3.2609947352795e-61	1.31418087831764e-57	NA	NA	NA	NA	NA	NA	NA	NA	NA	NA	NA	NA	NA	NA	NA	NA	2	2	3	3	1.530757012891
605.453	52966.9911086561	-1.81250499801083	0.109974152193333	-16.4811909149749	5.0088399749234e-61	2.01856250989413e-57	NA	NA	NA	NA	NA	NA	NA	NA	NA	NA	NA	NA	NA	NA	NA	NA	2	2	3	3	-1.22496303783215
174.1185	6552.66949271816	-2.73305949021953	0.165882250459487	-16.4759007226455	5.46682350699522e-61	2.20312987331907e-57	NA	NA	NA	NA	NA	NA	NA	NA	NA	NA	NA	NA	NA	NA	NA	NA	2	2	3	3	-1.75538311388238
249.1085	5574.55475220753	-2.44159745634376	0.148638904481873	-16.426368754901	1.23857153165022e-60	4.9914432725504e-57	NA	NA	NA	NA	NA	NA	NA	NA	NA	NA	NA	NA	NA	NA	NA	NA	2	2	0	3	-1.52875342939401
356.0356	6689.66573609315	2.65414710920001	0.16166539277987	16.4175341646187	1.43271893838754e-60	5.77385732170181e-57	NA	NA	NA	NA	NA	NA	NA	NA	NA	NA	NA	NA	NA	NA	NA	NA	0	2	3	3	1.29079378404932
382.1814	5965.22335529679	-2.56514297951071	0.156297502757945	-16.4119255538158	1.57141583216713e-60	6.33280580363353e-57	NA	NA	NA	NA	NA	NA	NA	NA	NA	NA	NA	NA	NA	NA	NA	NA	0	2	3	3	-1.63991300796033
160.0973	40411.4166825674	0.833033909134856	0.0508822007470324	16.3718136579114	3.04017524837894e-60	1.22519062509671e-56	NA	NA	NA	NA	NA	NA	NA	NA	NA	NA	NA	NA	NA	NA	NA	NA	2	2	1	3	0.671516623912418
383.2025	64045.5265824136	-1.73065489044178	0.105767873779609	-16.3627652575108	3.52740238490374e-60	1.42154316111621e-56	NA	NA	NA	NA	NA	NA	NA	NA	NA	NA	NA	NA	NA	NA	NA	NA	2	2	1	3	-1.20287872118356
312.1557	5595.35406622252	-2.44846757019419	0.149853573613061	-16.3390669382127	5.204323252302e-60	2.09734227067771e-56	NA	NA	NA	NA	NA	NA	NA	NA	NA	NA	NA	NA	NA	NA	NA	NA	2	2	3	3	-1.53478271781157
469.1861	4259.9934477956	1.91334538852726	0.117127625845475	16.3355602464914	5.51235899455473e-60	2.22148067480555e-56	NA	NA	NA	NA	NA	NA	NA	NA	NA	NA	NA	NA	NA	NA	NA	NA	2	2	3	3	1.04397679887671
227.0685	29891.8381915948	-0.936053371653524	0.0573480020737509	-16.3223362245425	6.84645444362436e-60	2.75912114078062e-56	NA	NA	NA	NA	NA	NA	NA	NA	NA	NA	NA	NA	NA	NA	NA	NA	2	2	3	3	-0.803788071694374
182.034	5853.95840389623	-2.53101606291255	0.155080297205727	-16.320681018266	7.03464373449615e-60	2.83496142500195e-56	NA	NA	NA	NA	NA	NA	NA	NA	NA	NA	NA	NA	NA	NA	NA	NA	1	2	2	3	-1.60738931627701
301.0685	5045.52789010538	-2.2554210533253	0.13832770238199	-16.3049122806723	9.1069583333813e-60	3.67010420835266e-56	NA	NA	NA	NA	NA	NA	NA	NA	NA	NA	NA	NA	NA	NA	NA	NA	2	2	3	3	-1.40820705626794
259.1039	12684.2502016244	3.64771719082896	0.224265381025405	16.2651817866429	1.74348899655463e-59	7.02626065611515e-56	5-Methoxydimethyltryptamine,N-despropyl_ropinirole	1	C13H18N2O	[M+(41K)]+	218.141913	259.1031894	2.87916177998372	HMDB02004,HMDB60625	Acadesine,N,N-Dimethyl-5-methoxytryptamine	1	C9H14N4O5	[M+H]+	258.096421	259.1036974	0.91855115290046	C04663,C08309	0	2	2	3	1.61421582712603
341.2088	6123.58837992783	-2.61237986690658	0.160612019268702	-16.2651579800893	1.74416677088067e-59	7.02899208664908e-56	NA	NA	NA	NA	NA	NA	NA	NA	NA	NA	NA	NA	NA	NA	NA	NA	2	2	0	3	-1.66674112594503
419.2499	5029.86951860261	-2.2495169495932	0.138536664197195	-16.2377011358611	2.72963216399927e-59	1.10004176209171e-55	NA	NA	NA	NA	NA	NA	NA	NA	NA	NA	NA	NA	NA	NA	NA	NA	2	2	0	3	-1.40653307101065
376.1285	9210.04696712363	3.15673275856628	0.194511315216876	16.2290443362978	3.14314916118907e-59	1.2666891119592e-55	Almotriptan,Naratriptan	1	C17H25N3O2S	[M+(41K)]+	335.166749	376.1280254	1.35778236551336	HMDB15054,HMDB15087	Naratriptan	1	C17H25N3O2S	[M+(41K)]+	335.166749	376.1280254	1.35778236551336	C07792	2	2	0	3	1.45140662280729
138.1027	6125.92767425866	2.51316328490838	0.154869457135018	16.2276237768262	3.2167303095289e-59	1.29634231474015e-55	NA	NA	NA	NA	NA	NA	NA	NA	NA	NA	NA	NA	NA	NA	NA	NA	2	2	3	3	1.24495773432872
290.1713	34071.8960923523	-0.784112432416378	0.0483418354770669	-16.2201626123269	3.63231797612333e-59	1.4638241443777e-55	NA	NA	NA	NA	NA	NA	NA	NA	NA	NA	NA	NA	NA	NA	NA	NA	2	2	3	3	-0.707000943476357
282.9982	9398.2743668086	3.18804876983529	0.196583435545295	16.2172807744055	3.80679296230223e-59	1.5341375638078e-55	Fucose_1-phosphate	1	C6H13O8P	[M+K]+	244.034808	282.9979674	0.854423097973671	HMDB01265	L-Fuculose_1-phosphate,L-Rhamnulose_1-phosphate,L-Fucose_1-phosphate,2-Deoxy-D-glucose_6-phosphate	1	C6H13O8P	[M+K]+	244.034808	282.9979674	0.854423097973671	C01099,C01131,C02985,C06369	0	2	2	3	1.45857481146532
322.1876	5005.47884785575	-2.24029250495426	0.138276939905731	-16.2014903315155	4.92196256251397e-59	1.98355091269313e-55	NA	NA	NA	NA	NA	NA	NA	NA	NA	NA	NA	NA	NA	NA	NA	NA	2	2	3	3	-1.40153461620325
372.1293	8440.91733025959	3.02106955653952	0.186639611551293	16.1866472579389	6.26505153809801e-59	2.5248157698535e-55	NA	NA	NA	NA	NA	NA	NA	NA	NA	NA	NA	NA	NA	NA	NA	NA	2	2	0	3	1.40820705626794
271.0975	11116.5640843357	3.44653192524532	0.212967138778487	16.1833978003064	6.60468089843457e-59	2.66168640206913e-55	NA	NA	NA	NA	NA	NA	NA	NA	NA	NA	NA	NA	NA	NA	NA	NA	2	2	3	3	1.5532136849016
449.0429	5452.69713282453	2.32420100042596	0.14368268416852	16.1759297153719	7.45636357764829e-59	3.00491452179226e-55	NA	NA	NA	NA	NA	NA	NA	NA	NA	NA	NA	NA	NA	NA	NA	NA	2	2	2	3	1.18512256052329
376.227	5419.99619178006	-2.38965214182749	0.147732757300155	-16.1755062688794	7.50780669512419e-59	3.02564609813505e-55	NA	NA	NA	NA	NA	NA	NA	NA	NA	NA	NA	NA	NA	NA	NA	NA	1	2	3	3	-1.48990939089409
584.4089	8593.7064003018	-3.1994876225661	0.197851985854598	-16.1711170537222	8.06231605055768e-59	3.24911336837474e-55	NA	NA	NA	NA	NA	NA	NA	NA	NA	NA	NA	NA	NA	NA	NA	NA	2	2	2	3	-2.15617801638836
344.201	5048.16259803989	-2.25640506744473	0.139860460763289	-16.133259215152	1.48948272271187e-58	6.00261537252886e-55	NA	NA	NA	NA	NA	NA	NA	NA	NA	NA	NA	NA	NA	NA	NA	NA	2	2	0	3	-1.40988499696941
259.1766	4966.63558792823	-2.22546511871729	0.138602290073721	-16.0564815886779	5.14944544356497e-58	2.07522651375668e-54	NA	NA	NA	NA	NA	NA	NA	NA	NA	NA	NA	NA	NA	NA	NA	NA	2	2	3	3	-1.39492399749691
311.1662	5468.48236855226	-2.40612455043366	0.149949029997927	-16.0462828633631	6.06917818964713e-58	2.44587881042779e-54	NA	NA	NA	NA	NA	NA	NA	NA	NA	NA	NA	NA	NA	NA	NA	NA	2	2	1	3	-1.50132578922435
278.0873	5414.95193229992	-2.38789561675626	0.148819181201488	-16.0456172213665	6.13460218544039e-58	2.47224468073248e-54	NA	NA	NA	NA	NA	NA	NA	NA	NA	NA	NA	NA	NA	NA	NA	NA	1	2	3	3	-1.48427328692033
201.0526	7871.21659555323	-3.05102181370681	0.19021644405909	-16.0397374096585	6.74388973715076e-58	2.71778756407175e-54	NA	NA	NA	NA	NA	NA	NA	NA	NA	NA	NA	NA	NA	NA	NA	NA	2	2	3	3	-2.0386159501058
398.2747	5171.88661801889	-2.30211645491039	0.14379117677317	-16.0101371069656	1.08570310287771e-57	4.37538350459718e-54	NA	NA	NA	NA	NA	NA	NA	NA	NA	NA	NA	NA	NA	NA	NA	NA	2	2	0	3	-1.43554525205136
354.1592	38540.6459675978	-2.98591999972953	0.186739047010878	-15.9897999241455	1.50513623821402e-57	6.06569904000251e-54	NA	NA	NA	NA	NA	NA	NA	NA	NA	NA	NA	NA	NA	NA	NA	NA	2	2	3	3	-1.95639530641996
261.1196	5052.74680847844	-2.25811869559248	0.141398808194751	-15.9698566375633	2.07261719268881e-57	8.3526472865359e-54	NA	NA	NA	NA	NA	NA	NA	NA	NA	NA	NA	NA	NA	NA	NA	NA	2	2	3	3	-1.41325283885146
436.2453	4969.72649160959	-2.22663503274086	0.139468545649403	-15.9651412608703	2.23535033205955e-57	9.0084618382e-54	NA	NA	NA	NA	NA	NA	NA	NA	NA	NA	NA	NA	NA	NA	NA	NA	2	2	1	3	-1.39657093485934
330.1162	9820.71580592169	3.25598864963539	0.204181745257943	15.9465217888215	3.01212276952736e-57	1.21388547611953e-53	NA	NA	NA	NA	NA	NA	NA	NA	NA	NA	NA	NA	NA	NA	NA	NA	2	2	3	3	1.49179864992469
374.1494	6736.1724394884	-2.78171930643333	0.174527988772049	-15.9385284045559	3.42320523762589e-57	1.37955171076323e-53	NA	NA	NA	NA	NA	NA	NA	NA	NA	NA	NA	NA	NA	NA	NA	NA	2	2	3	3	-1.79755180248803
440.2784	10162.5618281581	3.30877461786013	0.207794953925023	15.9232674103049	4.36950269348406e-57	1.76090958547408e-53	NA	NA	NA	NA	NA	NA	NA	NA	NA	NA	NA	NA	NA	NA	NA	NA	2	2	3	3	1.50904680663967
359.483	4868.78205534928	-2.18742527713564	0.137529436378496	-15.9051424533989	5.83703858542865e-57	2.35232654992774e-53	NA	NA	NA	NA	NA	NA	NA	NA	NA	NA	NA	NA	NA	NA	NA	NA	2	2	0	3	-1.38349993283128
150.065	4850.48440500076	-2.18020044265628	0.137441857269257	-15.8627108653307	1.14828474591829e-56	4.62758752605071e-53	NA	NA	NA	NA	NA	NA	NA	NA	NA	NA	NA	NA	NA	NA	NA	NA	2	2	0	3	-1.38026887021623
442.2657	6242.90757044166	-2.64694756846684	0.166914399015773	-15.8581140037937	1.23548671802435e-56	4.97901147363812e-53	NA	NA	NA	NA	NA	NA	NA	NA	NA	NA	NA	NA	NA	NA	NA	NA	2	2	3	3	-1.69744583588885
277.2015	11011.5175957	-3.60790566159069	0.22767967174152	-15.846411029996	1.48842140645312e-56	5.99833826800609e-53	NA	NA	NA	NA	NA	NA	NA	NA	NA	NA	NA	NA	NA	NA	NA	NA	2	2	3	3	-2.53562125206083
561.1044	8146.87837023713	-3.10945571972182	0.196322832775102	-15.8384823393612	1.6884695361154e-56	6.80453223054506e-53	NA	NA	NA	NA	NA	NA	NA	NA	NA	NA	NA	NA	NA	NA	NA	NA	2	2	0	3	-2.10221000563825
252.0958	5498.75440998833	-2.41634741379538	0.152766359348286	-15.8172743273042	2.36512240830256e-56	9.53144330545933e-53	NA	NA	NA	NA	NA	NA	NA	NA	NA	NA	NA	NA	NA	NA	NA	NA	2	2	2	3	-1.50710812020169
225.1217	6400.74026881861	-2.69145242562704	0.170528303684867	-15.783024679591	4.07198251172788e-56	1.64100895222634e-52	NA	NA	NA	NA	NA	NA	NA	NA	NA	NA	NA	NA	NA	NA	NA	NA	2	2	0	3	-1.73541872008991
542.2609	169226.105568083	7.45480498730532	0.47248344798023	15.77791776447	4.41514460048131e-56	1.77930327399397e-52	NA	NA	NA	NA	NA	NA	NA	NA	NA	NA	NA	NA	NA	NA	NA	NA	2	2	0	3	2.37236922600578
277.2141	5157.48744454015	-2.29683602611573	0.145908926688578	-15.7415730362954	7.84685030858101e-56	3.16228067435815e-52	NA	NA	NA	NA	NA	NA	NA	NA	NA	NA	NA	NA	NA	NA	NA	NA	2	2	3	3	-1.43033757611814
442.982	9112.65779335086	3.14015443541028	0.199737206914047	15.7214295920418	1.07862173140061e-55	4.34684557754447e-52	NA	NA	NA	NA	NA	NA	NA	NA	NA	NA	NA	NA	NA	NA	NA	NA	2	2	3	3	1.44254996508737
320.2069	7910.82000253572	-3.05953632437177	0.194627249254762	-15.7199792736469	1.10359783512991e-55	4.44749927557355e-52	NA	NA	NA	NA	NA	NA	NA	NA	NA	NA	NA	NA	NA	NA	NA	NA	2	2	1	3	-2.05374891063182
450.4164	4566.88264182446	2.03055111940027	0.129216429445534	15.7143416523219	1.20627710737386e-55	4.86129674271665e-52	NA	NA	NA	NA	NA	NA	NA	NA	NA	NA	NA	NA	NA	NA	NA	NA	1	2	2	3	1.08115559446002
291.1495	5738.92094089734	-2.49486740478497	0.158796488340416	-15.7110993502366	1.26958356161108e-55	5.11642175329265e-52	NA	NA	NA	NA	NA	NA	NA	NA	NA	NA	NA	NA	NA	NA	NA	NA	2	2	2	3	-1.57218791740646
260.1243	7123.15170733162	-2.87927930013895	0.183473806179133	-15.6931354949261	1.68521718882181e-55	6.79142527095189e-52	NA	NA	NA	NA	NA	NA	NA	NA	NA	NA	NA	NA	NA	NA	NA	NA	2	2	0	3	-1.88193411877486
191.0536	7187.33215500734	-2.89484148489412	0.184543242099931	-15.6865212291358	1.87028224466524e-55	7.53723744600091e-52	NA	NA	NA	NA	NA	NA	NA	NA	NA	NA	NA	NA	NA	NA	NA	NA	2	2	3	3	-1.90052436152315
269.1248	8540.57517973243	-3.18906287478644	0.203367669241688	-15.6812677584285	2.03158549996148e-55	8.18728956484475e-52	NA	NA	NA	NA	NA	NA	NA	NA	NA	NA	NA	NA	NA	NA	NA	NA	2	2	3	3	-2.14363660355046
346.3397	18437.5166926981	1.32460432903494	0.0847134640599908	15.6362904496138	4.12042223042864e-55	1.66053015886274e-51	NA	NA	NA	NA	NA	NA	NA	NA	NA	NA	NA	NA	NA	NA	NA	NA	2	2	3	3	0.850180383426119
247.0581	6102.46570838008	-2.60614683731288	0.166973965056501	-15.6081029544397	6.41151804260318e-55	2.58384177116908e-51	NA	NA	NA	NA	NA	NA	NA	NA	NA	NA	NA	NA	NA	NA	NA	NA	2	2	0	3	-1.66425232450627
341.2433	5552.41105071762	-2.43425616853211	0.156159760818033	-15.5882421680234	8.75085193469137e-55	3.52659332968062e-51	NA	NA	NA	NA	NA	NA	NA	NA	NA	NA	NA	NA	NA	NA	NA	NA	2	2	2	3	-1.5168588475001
169.0975	12368.4216442831	1.39385891509938	0.0894959979601004	15.5745390505707	1.0843187897655e-54	4.36980472275497e-51	NA	NA	NA	NA	NA	NA	NA	NA	NA	NA	NA	NA	NA	NA	NA	NA	2	2	1	3	0.882762989396654
386.1492	5799.86773751135	-2.51412630614403	0.161758430908286	-15.5424746149367	1.78938305051571e-54	7.21121369357832e-51	NA	NA	NA	NA	NA	NA	NA	NA	NA	NA	NA	NA	NA	NA	NA	NA	2	2	3	3	-1.58734685591221
241.0823	4738.24012314905	-2.13506712849271	0.137468216805016	-15.5313510141845	2.1284785850684e-54	8.57776869782567e-51	NA	NA	NA	NA	NA	NA	NA	NA	NA	NA	NA	NA	NA	NA	NA	NA	2	2	3	3	-1.36117825474065
464.2347	4727.2481484636	-2.13057047401591	0.13722996642152	-15.5255483155303	2.33003899601807e-54	9.39005715395281e-51	NA	NA	NA	NA	NA	NA	NA	NA	NA	NA	NA	NA	NA	NA	NA	NA	2	2	0	3	-1.35648238444792
228.1427	5190.3954562413	-2.30881170941228	0.148847550818128	-15.5112509189577	2.91150910391817e-54	1.17333816887902e-50	NA	NA	NA	NA	NA	NA	NA	NA	NA	NA	NA	NA	NA	NA	NA	NA	2	2	3	3	-1.43728982460202
586.3137	71237.2842067851	6.19899895337612	0.399717304432588	15.5084578141439	3.04095255510675e-54	1.22550387970802e-50	NA	NA	NA	NA	NA	NA	NA	NA	NA	NA	NA	NA	NA	NA	NA	NA	0	2	3	3	2.15617801638836
185.069	8254.30283138107	-3.13160305117039	0.202050744169096	-15.4990918942103	3.51829712593492e-54	1.41787374175177e-50	NA	NA	NA	NA	NA	NA	NA	NA	NA	NA	NA	NA	NA	NA	NA	NA	2	2	3	3	-2.10791017781695
342.0796	6294.79648230393	2.55689462615104	0.165091860020267	15.4877086358901	4.19994402518889e-54	1.69257744215112e-50	NA	NA	NA	NA	NA	NA	NA	NA	NA	NA	NA	NA	NA	NA	NA	NA	2	2	3	3	1.25446120385513
600.3018	147134.381681301	7.25216428243231	0.468370717102292	15.4838123256293	4.46227209827517e-54	1.79829565560489e-50	NA	NA	NA	NA	NA	NA	NA	NA	NA	NA	NA	NA	NA	NA	NA	NA	0	2	3	3	2.33279485716935
370.2436	6654.38870529286	-2.76021124629935	0.178624225708267	-15.4526141980729	7.24446528004539e-54	2.91951950785829e-50	NA	NA	NA	NA	NA	NA	NA	NA	NA	NA	NA	NA	NA	NA	NA	NA	2	2	0	3	-1.77909123052236
331.1546	8409.86093551029	3.01525596273864	0.195153881373407	15.4506584317904	7.46767041435545e-54	3.00947117698525e-50	Gibberellin_A105,Gibberellin_A108,Fragransol_B,Gibberellin_A62,Hericenone_A,Gibberellin_A121,Gibberellin_A88,Gibberellin_A95	1	C19H22O5	[M+H]+	330.146725	331.1540014	1.83751365656443	HMDB31076,HMDB31095,HMDB33538,HMDB34989,HMDB35879,HMDB38015,HMDB39240,HMDB41350	Podolide,Gibberellin_A51-catabolite,Gibberellin_A7,Gibberellin_A5,5-Deoxystrigol	1	C19H22O5	[M+H]+	330.146725	331.1540014	1.83751365656443	C09173,C11854,C11867,C11871,C18037	2	2	0	3	1.40319687394192
442.2109	4981.41818495456	-2.23109959957241	0.144459949314565	-15.4444163254837	8.2268979882333e-54	3.31543988925802e-50	NA	NA	NA	NA	NA	NA	NA	NA	NA	NA	NA	NA	NA	NA	NA	NA	2	2	3	3	-1.39987622204935
447.2448	13811.809843552	-1.12635582210316	0.0729723716389228	-15.4353736462962	9.46506736319168e-54	3.81442214736625e-50	NA	NA	NA	NA	NA	NA	NA	NA	NA	NA	NA	NA	NA	NA	NA	NA	2	2	0	3	-0.934438939310362
174.0528	21768.2367436393	4.45854798976865	0.28968875218112	15.3908218948766	1.88621086955758e-53	7.60142980431706e-50	Acetaminophen,2-Phenylglycine,Dopamine_quinone,Leukoaminochrome,Methyl_2-aminobenzoate,2-(Methylamino)benzoic_acid,3alpha,4,7,7alpha-Tetrahydro-1H-isoindole-1,3(2H)-dione,Ethyl_nicotinate,2-Amino-3-methylbenzoate,2-Hydroxyacetanilide	1	C8H9NO2	[M+Na]+	151.063329	174.0525504	1.26973146617255	HMDB01859,HMDB02210,HMDB12219,HMDB12992,HMDB29703,HMDB32609,HMDB33903,HMDB59846,HMDB60680,HMDB61919	N-(Acetyloxy)benzenamine,N-Methylanthranilate,N-Methyl-4-aminobenzoate,(E)-4-Hydroxyphenylacetaldehyde-oxime,(Z)-4-Hydroxyphenylacetaldehyde_oxime,Acetaminophen,(R)-Mandelamide,2-Amino-3-methylbenzoate,Dopamine_quinone,2-Descarboxy-cyclo-dopa,L-Phenylglycine,O-Methyl_anthranilate	1	C8H9NO2	[M+Na]+	151.063329	174.0525504	1.26973146617255	C02709,C03005,C03522,C04350,C04353,C06804,C07301,C16571,C17755,C17756,C18623,C20634	2	2	3	3	1.79755180248803
248.1607	6331.28888716205	-2.6720230879961	0.173660203252401	-15.386502134358	2.01642009465291e-53	8.12617298145122e-50	NA	NA	NA	NA	NA	NA	NA	NA	NA	NA	NA	NA	NA	NA	NA	NA	2	2	1	3	-1.71072558173631
313.1444	12178.0077880209	3.58576063259432	0.233171912767631	15.3781842333975	2.29288025931543e-53	9.2403074450412e-50	Diisopentyl_thiomalate	1	C14H26O4S	[M+Na]+	290.155182	313.1444034	-0.050455955325309	HMDB32223	NA	NA	NA	NA	NA	NA	NA	NA	2	2	3	3	1.59840223131501
163.0718	4660.86350387432	-2.1031076880918	0.136943266108179	-15.3575107988912	3.15456008801183e-53	1.27128771546877e-49	NA	NA	NA	NA	NA	NA	NA	NA	NA	NA	NA	NA	NA	NA	NA	NA	2	2	3	3	-1.34717933860883
350.0072	4654.53741444366	-2.10046554461207	0.136899111467062	-15.3431641893268	3.93535539519332e-53	1.58594822426291e-49	NA	NA	NA	NA	NA	NA	NA	NA	NA	NA	NA	NA	NA	NA	NA	NA	0	2	3	3	-1.34410409319786
271.0541	5222.42308940321	-2.32035278761414	0.151256798300003	-15.3404859397588	4.10113411773244e-53	1.65275704944617e-49	NA	NA	NA	NA	NA	NA	NA	NA	NA	NA	NA	NA	NA	NA	NA	NA	2	2	0	3	-1.44431224534108
230.1269	5709.16391546814	-2.48535252118541	0.162066111550169	-15.3354239045592	4.43368959258671e-53	1.78677690581244e-49	NA	NA	NA	NA	NA	NA	NA	NA	NA	NA	NA	NA	NA	NA	NA	NA	2	2	3	3	-1.55947616796075
369.3363	25750.8212765249	1.13232360533232	0.0738992340145525	15.3225350767416	5.40669762239873e-53	2.17889914182669e-49	NA	NA	NA	NA	NA	NA	NA	NA	NA	NA	NA	NA	NA	NA	NA	NA	2	2	0	3	0.779123485530006
283.1518	6756.15734050427	2.67004297663333	0.174339418468869	15.3151995118655	6.05258765209716e-53	2.43919282379516e-49	NA	NA	NA	NA	NA	NA	NA	NA	NA	NA	NA	NA	NA	NA	NA	NA	2	2	3	3	1.29509684921498
170.0583	7074.22828634674	-2.86726542295658	0.187306982250437	-15.3078405754406	6.77770801124131e-53	2.73141632853025e-49	NA	NA	NA	NA	NA	NA	NA	NA	NA	NA	NA	NA	NA	NA	NA	NA	2	2	3	3	-1.8710847620017
401.0476	7067.34624876198	-2.86557258387609	0.187215277043731	-15.3062967356383	6.94047815166266e-53	2.79701269512005e-49	NA	NA	NA	NA	NA	NA	NA	NA	NA	NA	NA	NA	NA	NA	NA	NA	2	2	3	3	-1.86751676853338
420.2088	4829.33120545883	-2.17178492592447	0.142070354988953	-15.2866861358468	9.38033374846401e-53	3.780274500631e-49	NA	NA	NA	NA	NA	NA	NA	NA	NA	NA	NA	NA	NA	NA	NA	NA	2	2	1	3	-1.3770521533673
439.2112	5561.89624511765	-2.43738850532153	0.159509935443265	-15.2804807960597	1.03176681601957e-52	4.15802026855888e-49	NA	NA	NA	NA	NA	NA	NA	NA	NA	NA	NA	NA	NA	NA	NA	NA	0	2	3	3	-1.52476457187894
310.1635	69542.1674910753	-1.17026156554713	0.076807538098788	-15.2362853245207	2.03093490620417e-52	8.1846676720028e-49	NA	NA	NA	NA	NA	NA	NA	NA	NA	NA	NA	NA	NA	NA	NA	NA	2	2	0	3	-0.955820774561393
188.1745	6391.70823394178	-2.68892345970237	0.176575078716618	-15.228216117733	2.2977575907492e-52	9.25996309071926e-49	NA	NA	NA	NA	NA	NA	NA	NA	NA	NA	NA	NA	NA	NA	NA	NA	2	2	3	3	-1.7326224816492
498.1605	28209.4237237508	4.84244927659761	0.318441621711168	15.2067096335472	3.19187697695033e-52	1.28632642171098e-48	NA	NA	NA	NA	NA	NA	NA	NA	NA	NA	NA	NA	NA	NA	NA	NA	2	2	3	3	1.86751676853338
385.1122	5123.11109319122	-2.28420393242498	0.150483657180191	-15.1790830660757	4.86535496841882e-52	1.96073805227279e-48	NA	NA	NA	NA	NA	NA	NA	NA	NA	NA	NA	NA	NA	NA	NA	NA	2	2	3	3	-1.4217433340425
229.0226	6215.50886685719	-2.63902702915481	0.173965373838193	-15.1698408190666	5.60124945187047e-52	2.2573035291038e-48	NA	NA	NA	NA	NA	NA	NA	NA	NA	NA	NA	NA	NA	NA	NA	NA	2	2	3	3	-1.68703355909484
196.1005	8770.44521293337	-3.23354726774429	0.213459296642046	-15.1483084532349	7.7741859834366e-52	3.13299695132495e-48	NA	NA	NA	NA	NA	NA	NA	NA	NA	NA	NA	NA	NA	NA	NA	NA	2	2	0	3	-2.17565061774073
358.1356	5099.25858194026	-2.27541855549823	0.150541855585603	-15.1148565735882	1.29252202931194e-51	5.2088637781271e-48	NA	NA	NA	NA	NA	NA	NA	NA	NA	NA	NA	NA	NA	NA	NA	NA	2	2	0	3	-1.41833486155594
370.2079	5429.94875342377	-2.39298191670463	0.158394802164826	-15.1077048236374	1.44071092154274e-51	5.80606501381723e-48	NA	NA	NA	NA	NA	NA	NA	NA	NA	NA	NA	NA	NA	NA	NA	NA	2	2	3	3	-1.49179864992469
439.2186	4568.70964240406	-2.06410278092396	0.136788890149515	-15.0896960905804	1.89312262045071e-51	7.62928416041637e-48	NA	NA	NA	NA	NA	NA	NA	NA	NA	NA	NA	NA	NA	NA	NA	NA	2	2	3	3	-1.33042025395194
255.0819	11348.5625863693	3.47806535389324	0.230988596910029	15.0573032626713	3.09142270241568e-51	1.24584334907352e-47	5-Hexyltetrahydro-2-oxo-3-furancarboxylic_acid,alpha-Carboxy-delta-decalactone,2-Carboxy-5,7-dimethyl-4-octanolide	1	C11H18O4	[M+(41K)]+	214.12051	255.0817864	0.351259889073253	HMDB30984,HMDB30985,HMDB30986	NA	NA	NA	NA	NA	NA	NA	NA	2	2	3	3	1.56580041595424
472.3222	4615.7794837686	2.04856299782188	0.136263565716987	15.0338279131536	4.40781063199105e-51	1.77634768469239e-47	NA	NA	NA	NA	NA	NA	NA	NA	NA	NA	NA	NA	NA	NA	NA	NA	2	2	3	3	1.08899738521248
232.0964	3208743.48106633	9.91138840640743	0.659610230629445	15.026128986734	4.95105462378934e-51	1.9952750133871e-47	NA	NA	NA	NA	NA	NA	NA	NA	NA	NA	NA	NA	NA	NA	NA	NA	0	2	3	3	2.93955665875334
369.0583	5656.11385815249	-2.46824651757586	0.164285198865736	-15.02415637329	5.10065803053223e-51	2.05556518630449e-47	NA	NA	NA	NA	NA	NA	NA	NA	NA	NA	NA	NA	NA	NA	NA	NA	2	2	3	3	-1.5490722989691
345.185	4729.05161158236	-2.13128855732229	0.142317067283736	-14.9756357266213	1.05949853968886e-50	4.26977911494611e-47	NA	NA	NA	NA	NA	NA	NA	NA	NA	NA	NA	NA	NA	NA	NA	NA	2	2	0	3	-1.35960963233548
331.0144	20254.1786766594	4.35125007596234	0.290878915406133	14.9589738049147	1.36108650041263e-50	5.48517859666289e-47	NA	NA	NA	NA	NA	NA	NA	NA	NA	NA	NA	NA	NA	NA	NA	NA	2	2	3	3	1.77909123052236
260.1372	5601.05730169316	-2.45028592894737	0.16394548609329	-14.945735849983	1.66046796884251e-50	6.69168591443531e-47	NA	NA	NA	NA	NA	NA	NA	NA	NA	NA	NA	NA	NA	NA	NA	NA	2	2	0	3	-1.53680493218727
160.0847	4534.17909982089	-2.04919708437818	0.13757859067382	-14.8947381590537	3.56578808514888e-50	1.437012598315e-46	NA	NA	NA	NA	NA	NA	NA	NA	NA	NA	NA	NA	NA	NA	NA	NA	2	2	3	3	-1.32441775511381
316.2172	8930.36909403109	3.10878490201475	0.208798655366446	14.8889124623852	3.89046270644475e-50	1.56785647069723e-46	NA	NA	NA	NA	NA	NA	NA	NA	NA	NA	NA	NA	NA	NA	NA	NA	0	2	3	3	1.43728982460202
382.199	342288.522159882	-2.11251214906017	0.141899679746716	-14.8873637546674	3.98161922674096e-50	1.60459254837661e-46	NA	NA	NA	NA	NA	NA	NA	NA	NA	NA	NA	NA	NA	NA	NA	NA	0	2	3	3	-1.35026737752683
336.2282	8395.61017979642	-3.16024492137828	0.212517651985594	-14.870505540841	5.12250641184625e-50	2.06437008397404e-46	NA	NA	NA	NA	NA	NA	NA	NA	NA	NA	NA	NA	NA	NA	NA	NA	2	2	3	3	-2.11952039957608
276.0903	5443.90293580404	-2.39775960559505	0.161254549409683	-14.8694074949992	5.20721381694154e-50	2.09850716822744e-46	NA	NA	NA	NA	NA	NA	NA	NA	NA	NA	NA	NA	NA	NA	NA	NA	0	2	3	3	-1.49749861425252
364.2596	183172.487427994	-2.17554287036057	0.146376038821898	-14.8626980745642	5.75595438970855e-50	2.31964961905255e-46	NA	NA	NA	NA	NA	NA	NA	NA	NA	NA	NA	NA	NA	NA	NA	NA	2	2	3	3	-1.37865872862328
417.2343	22219.0155461412	-0.965740421120815	0.0650192058265829	-14.8531562150514	6.63689102368836e-50	2.67466708254641e-46	NA	NA	NA	NA	NA	NA	NA	NA	NA	NA	NA	NA	NA	NA	NA	NA	2	2	3	3	-0.828075211375339
414.1055	8881.6371363534	-3.25459154526347	0.21922410244585	-14.8459567581871	7.38929921367492e-50	2.97788758311099e-46	NA	NA	NA	NA	NA	NA	NA	NA	NA	NA	NA	NA	NA	NA	NA	NA	2	2	3	3	-2.20296948857501
232.1139	15052.1548217701	3.90665281899394	0.263896306523994	14.8037419335338	1.38555177663173e-49	5.58377365982586e-46	NA	NA	NA	NA	NA	NA	NA	NA	NA	NA	NA	NA	NA	NA	NA	NA	2	2	3	3	1.67174993244522
557.1243	10012.1545404546	-3.45280703701213	0.234663904954218	-14.7138395130932	5.25398187818856e-49	2.11735469690999e-45	Luteone_7-glucoside	1	C26H28O11	[M+(41K)]+	516.163165	557.1244414	-0.24429012616107	HMDB39316	S-(Hydroxymethyl)mycothiol	1	C18H32N2O13S	[M+(41K)]+	516.162515	557.1237914	0.92241618096367	C18235	1	2	2	3	-2.38286924718083
459.2194	3926.46078275101	1.77369779786277	0.12056696386509	14.7113084795555	5.45424791124844e-49	2.19806190823312e-45	NA	NA	NA	NA	NA	NA	NA	NA	NA	NA	NA	NA	NA	NA	NA	NA	2	2	3	3	0.999952835343616
303.0872	11431.5927023055	3.48925967477653	0.237193208333291	14.7106221940116	5.50984719774147e-49	2.22046842068981e-45	Hesperetin,Isoferreirin,5,7,3-Trihydroxy-4-methoxyflavanone,Ferreirin,Porric_acid_A,Divanillin,3,3,4,4-Tetrahydroxy-2-methoxychalcone,Folerogenin,2,3,6-Trihydroxy-4-methoxybenzylcoumaranone,Blumeatin,4,5,7-Trihydroxy-3-methoxyflavanone,4-Methoxy-2,3,7-trihydroxyisoflavanone	1	C16H14O6	[M+H]+	302.07904	303.0863164	2.91633093325134	HMDB05782,HMDB29491,HMDB30746,HMDB31657,HMDB31912,HMDB32245,HMDB35616,HMDB37507,HMDB39377,HMDB40316,HMDB40560,HMDB41673	Hesperetin,Homoeriodictyol,Haematoxylin,Nanafrocin,Ferreirin,Dihydrokalafungin,Homoeriodictyol_chalcone	1	C16H14O6	[M+H]+	302.07904	303.0863164	2.91633093325134	C01709,C09756,C09931,C10377,C10419,C12436,C16405	2	2	3	3	1.57218791740646
273.095	10099.0341356428	-3.46698741948748	0.235722556717156	-14.7079153890543	5.73469387055804e-49	2.31108162983489e-45	NA	NA	NA	NA	NA	NA	NA	NA	NA	NA	NA	NA	NA	NA	NA	NA	2	2	0	3	-2.3936387451436
406.2184	382516.895044463	-1.64077087613043	0.111677394178292	-14.6920591065274	7.24774525099157e-49	2.9208413361496e-45	NA	NA	NA	NA	NA	NA	NA	NA	NA	NA	NA	NA	NA	NA	NA	NA	2	2	3	3	-1.17638300360601
288.0515	9517.05693294498	3.20747099837042	0.218403971077962	14.6859554912831	7.93083421047921e-49	3.19612618682312e-45	NA	NA	NA	NA	NA	NA	NA	NA	NA	NA	NA	NA	NA	NA	NA	NA	2	2	1	3	1.46764178913619
181.0612	6172.47762567775	-2.62659301310566	0.179380836442946	-14.6425508164083	1.50321066404614e-48	6.05793897610593e-45	NA	NA	NA	NA	NA	NA	NA	NA	NA	NA	NA	NA	NA	NA	NA	NA	2	2	0	3	-1.67427014400314
423.1012	8754.68013716781	3.07788050882587	0.210246685744812	14.6393770628169	1.57504661784625e-48	6.3474378699204e-45	NA	NA	NA	NA	NA	NA	NA	NA	Macrozamin	1	C13H24N2O11	[M+K]+	384.138013	423.1011724	0.0699596265284373	C08504	2	2	2	3	1.42688722709218
376.1907	5627.54047810569	-2.4589401448897	0.167973118385831	-14.6388908446741	1.58634970459479e-48	6.39298930951701e-45	NA	NA	NA	NA	NA	NA	NA	NA	NA	NA	NA	NA	NA	NA	NA	NA	2	2	2	3	-1.54290959201061
317.2153	52498.6142418452	-1.72403319847728	0.117895578507534	-14.623391481701	1.99223799685904e-48	8.02871912734192e-45	NA	NA	NA	NA	NA	NA	NA	NA	NA	NA	NA	NA	NA	NA	NA	NA	0	2	3	3	-1.19904196631635
227.082	5976.40112206302	-2.56848643905063	0.175745466301878	-14.6148090935031	2.25986961548778e-48	9.10727455041577e-45	NA	NA	NA	NA	NA	NA	NA	NA	NA	NA	NA	NA	NA	NA	NA	NA	2	2	1	3	-1.64711269742131
213	53773.49276263	2.29823298745756	0.157373990636877	14.6036392554884	2.66245161714334e-48	1.07296800170877e-44	NA	NA	NA	NA	NA	NA	NA	NA	NA	NA	NA	NA	NA	NA	NA	NA	2	2	0	3	1.17142906126229
332.9586	8701.27271401207	3.06833905334313	0.210248041780492	14.5939007438966	3.07123146344e-48	1.23770627976632e-44	NA	NA	NA	NA	NA	NA	NA	NA	NA	NA	NA	NA	NA	NA	NA	NA	2	2	0	3	1.4217433340425
337.2099	9429.29593148342	-3.35403101409627	0.229957352667049	-14.5854480198009	3.47632306594289e-48	1.40095819557498e-44	NA	NA	NA	NA	NA	NA	NA	NA	NA	NA	NA	NA	NA	NA	NA	NA	2	2	3	3	-2.31430198870085
233.0616	8354.44347097167	3.0049554646455	0.206059195460355	14.5829719364485	3.60475959770583e-48	1.45271811787545e-44	1,9-Nonanedithiol	1	C9H20S2	[M+(41K)]+	192.100644	233.0619204	-1.55580971514355	HMDB31710	D-Mycinose	1	C8H16O5	[M+(41K)]+	192.099775	233.0610514	2.17282122844711	C11913	0	2	3	3	1.39987622204935
441.0395	9130.42906861531	3.14317048654627	0.216114877244016	14.5439801582808	6.3774198770609e-48	2.57010021045554e-44	Theaflagallin	1	C20H16O9	[M+(41K)]+	400.079435	441.0407114	-2.84304819833432	HMDB33287	4-Demethylpremithramycinone,Versiconal_hemiacetal_acetate	1	C20H16O9	[M+(41K)]+	400.079435	441.0407114	-2.84304819833432	C12382,C20505	2	2	2	3	1.44431224534108
440.1695	5485.06082156245	-2.41168718633225	0.166182827207393	-14.5122527210498	1.01337066082563e-47	4.08388376312728e-44	NA	NA	NA	NA	NA	NA	NA	NA	NA	NA	NA	NA	NA	NA	NA	NA	2	2	3	3	-1.50517508174424
314.1965	5698.06940793305	-2.48176313546077	0.171106284778442	-14.504219635616	1.13925724922088e-47	4.59120671436015e-44	NA	NA	NA	NA	NA	NA	NA	NA	NA	NA	NA	NA	NA	NA	NA	NA	2	2	3	3	-1.5552944061659
460.1532	3900.25065144758	1.76206693075676	0.121584194338348	14.492565751213	1.35004164481482e-47	5.44066782860374e-44	NA	NA	NA	NA	NA	NA	NA	NA	NA	NA	NA	NA	NA	NA	NA	NA	2	2	3	3	0.996882173636381
327.1166	7919.20142510778	2.92109409194518	0.201615386989198	14.4884482060969	1.43344733455692e-47	5.77679275826437e-44	NA	NA	NA	NA	NA	NA	NA	NA	NA	NA	NA	NA	NA	NA	NA	NA	2	2	0	3	1.37066112038296
330.1233	5830.4804467274	-2.52366749746068	0.174426866059557	-14.4683416865324	1.92046660407065e-47	7.73948041440473e-44	NA	NA	NA	NA	NA	NA	NA	NA	NA	NA	NA	NA	NA	NA	NA	NA	2	2	0	3	-1.60063690033609
358.2085	4581.82847089257	-2.06969213671259	0.143591175734385	-14.4137836195527	4.23840591846485e-47	1.70807758514133e-43	NA	NA	NA	NA	NA	NA	NA	NA	NA	NA	NA	NA	NA	NA	NA	NA	2	2	3	3	-1.33343956162514
247.1654	5436.41228513129	-2.39518968002079	0.166232877522682	-14.4086399496633	4.5661359231913e-47	1.84015277704609e-43	NA	NA	NA	NA	NA	NA	NA	NA	NA	NA	NA	NA	NA	NA	NA	NA	2	2	3	3	-1.49369324868953
351.1873	4630.13731294152	-2.09015810528761	0.145232223049	-14.3918344111721	5.82306697752851e-47	2.34669599194399e-43	NA	NA	NA	NA	NA	NA	NA	NA	NA	NA	NA	NA	NA	NA	NA	NA	2	2	3	3	-1.33951491946364
397.0401	12444.5015497716	3.61863839409392	0.25166473723557	14.37880584242	7.02970233920764e-47	2.83297004270068e-43	NA	NA	NA	NA	NA	NA	NA	NA	NA	NA	NA	NA	NA	NA	NA	NA	2	2	3	3	1.60738931627701
429.2702	4378.67808174077	-1.98016814252467	0.137770105264534	-14.3729885284078	7.6459363029604e-47	3.08131233009304e-43	NA	NA	NA	NA	NA	NA	NA	NA	NA	NA	NA	NA	NA	NA	NA	NA	2	2	3	3	-1.29365983195547
209.058	8835.89522248988	-3.24597804301855	0.2259043924419	-14.3688133193487	8.12108368972254e-47	3.27279672695818e-43	NA	NA	NA	NA	NA	NA	NA	NA	NA	NA	NA	NA	NA	NA	NA	NA	2	2	3	3	-2.18910585218687
331.1519	5657.45698329686	-2.46862475391526	0.171954701108218	-14.3562504427352	9.73536115113259e-47	3.92335054390643e-43	NA	NA	NA	NA	NA	NA	NA	NA	NA	NA	NA	NA	NA	NA	NA	NA	2	2	3	3	-1.55113966647294
394.2434	4440.13349983002	-2.00783999649031	0.139896507325587	-14.3523239777344	1.03026102896737e-46	4.1519519467385e-43	NA	NA	NA	NA	NA	NA	NA	NA	NA	NA	NA	NA	NA	NA	NA	NA	2	2	3	3	-1.30523172794603
142.0726	14411.7372246798	3.84104110503171	0.267773293165972	14.3443771393996	1.15532861034433e-46	4.65597429968764e-43	NA	NA	NA	NA	NA	NA	NA	NA	NA	NA	NA	NA	NA	NA	NA	NA	2	2	0	3	1.65930542050498
232.093	13472.9693042482	3.73920437448274	0.26076636295607	14.3392895160817	1.2432165737305e-46	5.01016279213391e-43	NA	NA	NA	NA	NA	NA	NA	NA	NA	NA	NA	NA	NA	NA	NA	NA	2	2	0	3	1.63991300796033
396.2591	43391.12347302	-1.98158428027887	0.138779961490027	-14.2786052035421	2.97496188201257e-46	1.19890963845106e-42	NA	NA	NA	NA	NA	NA	NA	NA	NA	NA	NA	NA	NA	NA	NA	NA	2	2	3	3	-1.29797893490301
188.0707	1882871.26515693	2.26783161809894	0.158848289751661	14.2767141002551	3.05678264133536e-46	1.23188340445815e-42	NA	NA	NA	NA	NA	NA	NA	NA	NA	NA	NA	NA	NA	NA	NA	NA	2	2	3	3	1.1616064796862
187.0567	5933.95648020698	-2.55555058220962	0.179243876329622	-14.2573940853079	4.03232775825264e-46	1.62502808657582e-42	NA	NA	NA	NA	NA	NA	NA	NA	NA	NA	NA	NA	NA	NA	NA	NA	2	2	1	3	-1.63279733433363
397.2714	30458.3971011402	-0.997246472067233	0.0699859269224997	-14.2492428966691	4.53167527199498e-46	1.82626513461398e-42	NA	NA	NA	NA	NA	NA	NA	NA	NA	NA	NA	NA	NA	NA	NA	NA	2	2	0	3	-0.845726338624292
349.1718	5479.02988027754	-2.40964256109773	0.169120724102878	-14.2480619916925	4.60895004110736e-46	1.85740686656627e-42	NA	NA	NA	NA	NA	NA	NA	NA	NA	NA	NA	NA	NA	NA	NA	NA	2	2	1	3	-1.5032476512731
289.0458	6504.74781148118	-2.71997041736556	0.190986908093419	-14.2416589938988	5.05134757828491e-46	2.03569307404882e-42	NA	NA	NA	NA	NA	NA	NA	NA	NA	NA	NA	NA	NA	NA	NA	NA	2	2	0	3	-1.74388987454319
495.1831	4270.9943387003	-1.93035033164494	0.135589693297508	-14.2367040200423	5.42248641157629e-46	2.18526202386525e-42	NA	NA	NA	NA	NA	NA	NA	NA	NA	NA	NA	NA	NA	NA	NA	NA	2	2	0	3	-1.27381586240623
228.0062	4302.51055336883	-1.9451104691677	0.136732310151774	-14.2256827739444	6.34817214184094e-46	2.5583133731619e-42	NA	NA	NA	NA	NA	NA	NA	NA	NA	NA	NA	NA	NA	NA	NA	NA	2	2	3	3	-1.28225862195517
377.0769	9315.64966148856	3.17430803432949	0.22318443043396	14.222802317157	6.6149999178072e-46	2.6658449668763e-42	Niazidin	1	C15H18N2O6S	[M+Na]+	354.08856	377.0777814	-2.27990097105771	HMDB31981	(S)-N-[3-(3,4-Methylenedioxyphenyl)-2-(mercaptomethyl)-1-oxoprolyl]glycine	1	C15H18N2O6S	[M+Na]+	354.08856	377.0777814	-2.27990097105771	C01313	2	2	0	3	1.45498137199815
287.1103	5878.10589039051	-2.53843841380878	0.178588277629218	-14.2139139674052	7.51075970887608e-46	3.02683616267706e-42	NA	NA	NA	NA	NA	NA	NA	NA	NA	NA	NA	NA	NA	NA	NA	NA	2	2	0	3	-1.61421582712603
467.1629	3548.42072051209	1.59749512388496	0.112455304523155	14.2056004441838	8.45746233010461e-46	3.40835731903216e-42	NA	NA	NA	NA	NA	NA	NA	NA	NA	NA	NA	NA	NA	NA	NA	NA	2	2	1	3	0.940227701863351
217.1548	12101.5585750641	-3.75995964453253	0.265353983577948	-14.1695993926092	1.41304292962863e-45	5.69456300640339e-42	NA	NA	NA	NA	NA	NA	NA	NA	NA	NA	NA	NA	NA	NA	NA	NA	0	2	3	3	-2.70845686137149
400.3243	5668.00624429648	2.38723006806999	0.168824134840204	14.1403364532539	2.14257556663595e-45	8.63457953354289e-42	NA	NA	NA	NA	NA	NA	NA	NA	NA	NA	NA	NA	NA	NA	NA	NA	2	2	3	3	1.20673326545127
304.1394	7671.58574419228	2.87121347460556	0.203337672374064	14.1204206829102	2.84289150118508e-45	1.14568527497759e-41	NA	NA	NA	NA	NA	NA	NA	NA	NA	NA	NA	NA	NA	NA	NA	NA	2	2	3	3	1.35648238444792
280.1658	5906.73321427754	-2.54724677577253	0.180473922252119	-14.1142096541464	3.10477226788318e-45	1.25122322395692e-41	NA	NA	NA	NA	NA	NA	NA	NA	NA	NA	NA	NA	NA	NA	NA	NA	2	2	3	3	-1.62343651589473
574.3187	7401.91623451392	-2.94564299680713	0.209085364551155	-14.0882313935772	4.48657561090406e-45	1.80808997119434e-41	NA	NA	NA	NA	NA	NA	NA	NA	NA	NA	NA	NA	NA	NA	NA	NA	2	2	3	3	-1.91979561540351
409.3827	4222.51856608115	-1.90734887745952	0.135399501062039	-14.0868235296198	4.57690047575066e-45	1.84449089172752e-41	NA	NA	NA	NA	NA	NA	NA	NA	NA	NA	NA	NA	NA	NA	NA	NA	2	2	1	3	-1.26407934226237
188.1159	9231.03202963981	-3.31881217044278	0.235767596428369	-14.0766255444738	5.28749346299319e-45	2.13085986558626e-41	NA	NA	NA	NA	NA	NA	NA	NA	NA	NA	NA	NA	NA	NA	NA	NA	2	2	1	3	-2.27125107797321
297.0695	5273.61672973341	-2.3385362901252	0.166175736354728	-14.0726699422185	5.5917723407966e-45	2.25348425334103e-41	NA	NA	NA	NA	NA	NA	NA	NA	NA	NA	NA	NA	NA	NA	NA	NA	2	2	3	3	-1.45319167614198
417.0688	6565.72163931454	2.62429006498325	0.186505291940078	14.0708611411756	5.73665674005347e-45	2.31187266624155e-41	NA	NA	NA	NA	NA	NA	NA	NA	NA	NA	NA	NA	NA	NA	NA	NA	2	2	3	3	1.28225862195517
147.0201	5762.36747584491	2.4142061990428	0.171969915144618	14.0385380606403	9.05615709448665e-45	3.64963130907812e-41	NA	NA	NA	NA	NA	NA	NA	NA	NA	NA	NA	NA	NA	NA	NA	NA	0	2	3	3	1.21449662057297
301.0297	8333.86701144475	3.00109366298664	0.21379570657791	14.0372026689554	9.22839468370023e-45	3.71904305753119e-41	2-Methoxystypandrone,Orientalone,Pratenol_A	1	C14H12O5	[M+(41K)]+	260.068475	301.0297514	-0.190678827378096	HMDB33265,HMDB39616,HMDB40630	Khellin	1	C14H12O5	[M+(41K)]+	260.068475	301.0297514	-0.190678827378096	C09010	2	2	3	3	1.39657093485934
460.2399	17333.6538906643	-0.92607261023836	0.0659913326072964	-14.0332460892897	9.75808043623328e-45	3.93250641580201e-41	NA	NA	NA	NA	NA	NA	NA	NA	NA	NA	NA	NA	NA	NA	NA	NA	2	2	1	3	-0.796935706658911
345.3363	91320.6773518	1.38833030904316	0.0990325609487565	14.0189276712892	1.19405216659305e-44	4.81203023136999e-41	NA	NA	NA	NA	NA	NA	NA	NA	NA	NA	NA	NA	NA	NA	NA	NA	2	2	3	3	0.880928373486511
322.2228	6772.53458827428	-2.79108666334027	0.199134418004112	-14.0160937085353	1.24268948889451e-44	5.00803864024486e-41	NA	NA	NA	NA	NA	NA	NA	NA	NA	NA	NA	NA	NA	NA	NA	NA	2	2	3	3	-1.81020781669696
177.135	5342.26133869687	-2.36270788539648	0.168662358020073	-14.0085073701821	1.38280777636532e-44	5.57271533875223e-41	NA	NA	NA	NA	NA	NA	NA	NA	NA	NA	NA	NA	NA	NA	NA	NA	2	2	3	3	-1.4713025932451
133.1083	4199.96366034033	-1.89652141447031	0.135389620973334	-14.0078788967424	1.39509742100128e-44	5.62224260663517e-41	(3-Aminopropoxy)guanidine	1	C4H12N4O	[M+H]+	132.101111	133.1083874	-0.499592860386752	HMDB39228	NA	NA	NA	NA	NA	NA	NA	NA	2	2	3	3	-1.25994300779722
233.1288	4197.72816808879	-1.89544323788066	0.13532350152832	-14.0067557850178	1.41733084212631e-44	5.71184329376902e-41	NA	NA	NA	NA	NA	NA	NA	NA	NA	NA	NA	NA	NA	NA	NA	NA	2	2	3	3	-1.2585690096665
343.2308	7417.5674772928	-2.94928019125676	0.210647477728759	-14.0010230507218	1.53642960487518e-44	6.19181130764699e-41	NA	NA	NA	NA	NA	NA	NA	NA	NA	NA	NA	NA	NA	NA	NA	NA	2	2	3	3	-1.92373668776556
340.2005	4658.99187261907	-2.10226952375783	0.150657261005754	-13.953987413043	2.97496911611133e-44	1.19891255379287e-40	NA	NA	NA	NA	NA	NA	NA	NA	NA	NA	NA	NA	NA	NA	NA	NA	0	2	3	3	-1.34564012516611
226.1554	5341.7967353198	-2.36254366388563	0.16932945602438	-13.9523489849603	3.04411788849286e-44	1.22677950906262e-40	NA	NA	NA	NA	NA	NA	NA	NA	NA	NA	NA	NA	NA	NA	NA	NA	0	2	3	3	-1.46764178913619
394.0954	6871.10009555124	2.69676722541119	0.193338342829609	13.9484345730007	3.21586550781716e-44	1.29599379965031e-40	NA	NA	NA	NA	NA	NA	NA	NA	NA	NA	NA	NA	NA	NA	NA	NA	1	2	3	3	1.30815215798104
134.0272	17992.8861213066	4.1745484879007	0.29935847696814	13.9449817161683	3.37534523088355e-44	1.36026412804607e-40	NA	NA	NA	NA	NA	NA	NA	NA	NA	NA	NA	NA	NA	NA	NA	NA	2	2	2	3	1.74388987454319
309.162	100456.469135514	-1.40409926121705	0.100839963006339	-13.9240358619409	4.52607838215236e-44	1.8240095880074e-40	NA	NA	NA	NA	NA	NA	NA	NA	NA	NA	NA	NA	NA	NA	NA	NA	2	2	0	3	-1.07781510095717
394.9128	14421.1721913655	3.84201429763621	0.276273366384026	13.906567787992	5.7786613622179e-44	2.32880052897381e-40	NA	NA	NA	NA	NA	NA	NA	NA	NA	NA	NA	NA	NA	NA	NA	NA	2	2	0	3	1.66177378917539
338.1999	4710.66157675598	-2.1236567202324	0.152827761039686	-13.8957523540565	6.72135188930698e-44	2.70870481139071e-40	NA	NA	NA	NA	NA	NA	NA	NA	NA	NA	NA	NA	NA	NA	NA	NA	2	2	0	3	-1.35492372311671
316.212	420550.58635372	-1.81433191023485	0.130678463006905	-13.8839397746741	7.92645634343712e-44	3.19436190640516e-40	NA	NA	NA	NA	NA	NA	NA	NA	NA	NA	NA	NA	NA	NA	NA	NA	2	2	3	3	-1.22628080206905
238.1917	4381.51377945007	-1.98140328779118	0.143349505212078	-13.8221843518734	1.87298850132371e-43	7.54814366033456e-40	NA	NA	NA	NA	NA	NA	NA	NA	NA	NA	NA	NA	NA	NA	NA	NA	2	2	3	3	-1.29653654586228
497.0066	3234.95118696101	1.43271504050164	0.103656222941324	13.8217947736013	1.88315380816902e-43	7.58910984692116e-40	NA	NA	NA	NA	NA	NA	NA	NA	NA	NA	NA	NA	NA	NA	NA	NA	2	2	3	3	0.895689528438349
225.1239	548978.586806156	-1.21277844670232	0.0877909225893473	-13.8143945972096	2.08701401053621e-43	8.41066646246093e-40	NA	NA	NA	NA	NA	NA	NA	NA	NA	NA	NA	NA	NA	NA	NA	NA	0	2	3	3	-0.97764878111098
226.0926	8679.3914528346	3.06442407327029	0.221973813134854	13.8053405038755	2.36651662161859e-43	9.53706198512291e-40	NA	NA	NA	NA	NA	NA	NA	NA	NA	NA	NA	NA	NA	NA	NA	NA	0	2	3	3	1.41833486155594
226.0481	4504.99915293621	-2.03645713871277	0.147609538374241	-13.7962435296671	2.68482878728906e-43	1.08198600127749e-39	NA	NA	NA	NA	NA	NA	NA	NA	NA	NA	NA	NA	NA	NA	NA	NA	2	2	0	3	-1.31402672949567
403.2186	15672.3345908459	-0.984677822951132	0.0715884867897285	-13.7546953023795	4.77287293913636e-43	1.92346779447195e-39	NA	NA	NA	NA	NA	NA	NA	NA	NA	NA	NA	NA	NA	NA	NA	NA	2	2	3	3	-0.838634546111102
424.1131	4251.51176406306	-1.92111155532708	0.139896952867878	-13.7323330919254	6.50059749236334e-43	2.61974078942243e-39	NA	NA	NA	NA	NA	NA	NA	NA	NA	NA	NA	NA	NA	NA	NA	NA	0	2	3	3	-1.26823741801417
489.3681	4379.27245395674	-1.98040902176525	0.144242932881699	-13.7296779966994	6.74325393425065e-43	2.71753133550301e-39	NA	NA	NA	NA	NA	NA	NA	NA	NA	NA	NA	NA	NA	NA	NA	NA	2	2	3	3	-1.29509684921498
303.1401	9630.47154571408	3.22581798806298	0.235225457656927	13.713728183145	8.40268704675453e-43	3.38628287984208e-39	Glyceryl_5-hydroxydecanoate	1	C13H26O5	[M+(41K)]+	262.178025	303.1393014	2.48697544814518	HMDB32297	NA	NA	NA	NA	NA	NA	NA	NA	2	2	3	3	1.47868394135932
273.085	5279.09533695348	-2.34049766657747	0.170697771241896	-13.7113545745172	8.6821661273075e-43	3.49891294930492e-39	NA	NA	NA	NA	NA	NA	NA	NA	NA	NA	NA	NA	NA	NA	NA	NA	2	2	0	3	-1.45677574034949
284.0677	22556.9156519184	4.51139462949822	0.32952326471105	13.6906710773643	1.15438158853561e-42	4.65215780179849e-39	N-Phenylacetyl_pyroglutamic_acid	1	C14H15NO3	[M+K]+	245.105194	284.0683534	-2.18081314800739	HMDB59782	NA	NA	NA	NA	NA	NA	NA	NA	2	2	3	3	1.81341756867404
435.1653	15274.9217295521	3.92878131880929	0.287073805617594	13.685614089231	1.2375717019046e-42	4.98741395867553e-39	NA	NA	NA	NA	NA	NA	NA	NA	NA	NA	NA	NA	NA	NA	NA	NA	0	2	2	3	1.67680103472529
183.0379	6078.66025145094	-2.59905080817219	0.189931944986126	-13.6841162152162	1.26333831605806e-42	5.09125341371397e-39	NA	NA	NA	NA	NA	NA	NA	NA	NA	NA	NA	NA	NA	NA	NA	NA	2	2	0	3	-1.66177378917539
420.1725	5841.29431934581	-2.5270091602941	0.18474823309826	-13.6781235626221	1.37187351741382e-42	5.52865027517768e-39	NA	NA	NA	NA	NA	NA	NA	NA	NA	NA	NA	NA	NA	NA	NA	NA	2	2	3	3	-1.60513037319719
426.1625	5342.33303804376	-2.36268489408591	0.172810186415992	-13.6721390277215	1.48951371221481e-42	6.0027402602257e-39	NA	NA	NA	NA	NA	NA	NA	NA	NA	NA	NA	NA	NA	NA	NA	NA	2	2	3	3	-1.46946972955666
395.2558	227287.617438781	-2.29195143531868	0.168244855787102	-13.6227133043457	2.93458880632997e-42	1.18263928895098e-38	NA	NA	NA	NA	NA	NA	NA	NA	NA	NA	NA	NA	NA	NA	NA	NA	2	2	0	3	-1.42688722709218
416.181	4878.4046257231	-2.19107956115724	0.160924914101707	-13.6155397278786	3.23745130075484e-42	1.3046928742042e-38	NA	NA	NA	NA	NA	NA	NA	NA	NA	NA	NA	NA	NA	NA	NA	NA	2	2	3	3	-1.38512089449389
311.1702	143094.109984209	-1.10353101935011	0.0811508208710005	-13.5985194913101	4.08621424385933e-42	1.64674434027531e-38	NA	NA	NA	NA	NA	NA	NA	NA	NA	NA	NA	NA	NA	NA	NA	NA	2	2	3	3	-0.916310855479598
498.3564	5853.50888028136	2.4395869551258	0.179622265946574	13.5817624962565	5.13751179412337e-42	2.07041725303172e-38	NA	NA	NA	NA	NA	NA	NA	NA	NA	NA	NA	NA	NA	NA	NA	NA	2	2	3	3	1.22233387142833
557.2791	78027.3791353553	6.33148351464082	0.46621224616124	13.58068898184	5.2133712863149e-42	2.1009886283849e-38	NA	NA	NA	NA	NA	NA	NA	NA	Hodgkinsine	1	C33H38N6	[M+K]+	518.315794	557.2789534	0.272215555844771	C09211	2	2	3	3	2.17565061774073
407.222	54626.6595584068	-1.51839306862817	0.112050777147226	-13.5509374168206	7.82247356490171e-42	3.15245684665539e-38	NA	NA	NA	NA	NA	NA	NA	NA	NA	NA	NA	NA	NA	NA	NA	NA	2	2	3	3	-1.11524794379987
428.213	4473.03793059345	-2.02240279654573	0.149340187164698	-13.5422543318185	8.80448487958634e-42	3.5482074064733e-38	NA	NA	NA	NA	NA	NA	NA	NA	NA	NA	NA	NA	NA	NA	NA	NA	2	2	3	3	-1.31108378795567
455.2433	5496.03037594488	2.33706910879283	0.17294559640074	13.5133195492154	1.30501674475381e-41	5.25921748135784e-38	NA	NA	NA	NA	NA	NA	NA	NA	NA	NA	NA	NA	NA	NA	NA	NA	2	2	3	3	1.19142095115806
457.1331	4044.61478724432	-1.81964303394795	0.134686553784058	-13.510205605716	1.36140702296589e-41	5.48647030255252e-38	NA	NA	NA	NA	NA	NA	NA	NA	NA	NA	NA	NA	NA	NA	NA	NA	2	2	3	3	-1.22892273842882
451.2224	7773.09068650591	-3.02953667483937	0.224411516386536	-13.4999162414694	1.56554027295588e-41	6.30912730001219e-38	NA	NA	NA	NA	NA	NA	NA	NA	NA	NA	NA	NA	NA	NA	NA	NA	2	2	3	3	-2.00967954468688
157.0396	4167.6014484215	-1.88082513066856	0.139539478688941	-13.4788029046695	2.0846163104476e-41	8.40100373110383e-38	NA	NA	NA	NA	NA	NA	NA	NA	NA	NA	NA	NA	NA	NA	NA	NA	0	2	3	3	-1.25446120385513
429.2448	21145.9673913757	-1.04254863513458	0.0773776098291612	-13.4735182107121	2.23936007834377e-41	9.02462111572541e-38	NA	NA	NA	NA	NA	NA	NA	NA	NA	NA	NA	NA	NA	NA	NA	NA	2	2	2	3	-0.879096717837635
328.5344	8259.42606142016	2.98702061175553	0.22181211389932	13.4664449080149	2.46449491450373e-41	9.93191450545002e-38	NA	NA	NA	NA	NA	NA	NA	NA	NA	NA	NA	NA	NA	NA	NA	NA	2	2	3	3	1.39000574843629
368.1745	5586.76750085516	-2.44549919335834	0.181628628221087	-13.4642826811507	2.53770697524947e-41	1.02269591102554e-37	NA	NA	NA	NA	NA	NA	NA	NA	NA	NA	NA	NA	NA	NA	NA	NA	2	2	0	3	-1.5327667602933
496.2247	4520.06976938438	-2.04301562074421	0.151738608084773	-13.4640461417889	2.5458462052456e-41	1.02597602071398e-37	NA	NA	NA	NA	NA	NA	NA	NA	NA	NA	NA	NA	NA	NA	NA	NA	2	2	3	3	-1.32143431932997
281.1516	8431.82853422837	3.01929135846807	0.22445359497084	13.4517398077777	3.00712664712777e-41	1.21187203879249e-37	NA	NA	NA	NA	NA	NA	NA	NA	NA	NA	NA	NA	NA	NA	NA	NA	2	2	3	3	1.40653307101065
159.1609	6041.77608110941	-2.58805053163813	0.192455907759407	-13.4474985037794	3.18464523814325e-41	1.28341203097173e-37	NA	NA	NA	NA	NA	NA	NA	NA	NA	NA	NA	NA	NA	NA	NA	NA	2	2	0	3	-1.65684712051369
256.0586	5128.86092114846	-2.2862750420782	0.170152107544296	-13.4366542681995	3.687349792983e-41	1.48600196657215e-37	NA	NA	NA	NA	NA	NA	NA	NA	NA	NA	NA	NA	NA	NA	NA	NA	2	2	0	3	-1.42516840440878
447.256	31001.1373600175	-1.27759677388103	0.0951696905207989	-13.4244082006531	4.35045808741655e-41	1.75323460922887e-37	NA	NA	NA	NA	NA	NA	NA	NA	NA	NA	NA	NA	NA	NA	NA	NA	2	2	3	3	-1.01129351498078
168.0659	5916.34650872013	2.45694188706577	0.183380052771566	13.3980869234799	6.20418272825865e-41	2.50028563948824e-37	Pyridoxal,Isopyridoxal,3alpha,4,5,7alpha-Tetrahydro-5-hydroxy-1H-isoindole-1,3(2H)-dione,3alpha,4,7,7alpha-Tetrahydro-4-hydroxy-1H-isoindole-1,3(2H)-dione,3-Methoxyanthranilate	1	C8H9NO3	[M+H]+	167.058244	168.0655204	2.16701200305825	HMDB01545,HMDB04290,HMDB34887,HMDB34889,HMDB60374	Pyridoxal,D-4-Hydroxyphenylglycine,3-Hydroxy-4-methylanthranilate,3-Methoxyanthranilate,Isopyridoxal,L-4-Hydroxyphenylglycine,p-Aminosalicylic_acid_methyl_ester,Orthoform,C20821	1	C8H9NO3	[M+H]+	167.058244	168.0655204	2.16701200305825	C00250,C03493,C03986,C05831,C06051,C12323,C14170,C14171,C20821	2	2	3	3	1.23157328042046
241.0798	4562.21003839336	-2.06123788889712	0.153857744793071	-13.397036929596	6.2925637456497e-41	2.53590318949683e-37	NA	NA	NA	NA	NA	NA	NA	NA	NA	NA	NA	NA	NA	NA	NA	NA	2	2	2	3	-1.32891513783415
420.272	5277.49136207345	-2.33991643295373	0.174966109197023	-13.3735409885513	8.63311012305891e-41	3.47914337959274e-37	NA	NA	NA	NA	NA	NA	NA	NA	NA	NA	NA	NA	NA	NA	NA	NA	2	2	3	3	-1.45498137199815
418.9838	7355.13596739365	2.80471028169213	0.209849774847699	13.3653242360049	9.64139728892288e-41	3.88548310743592e-37	Tectorigenin_4-sulfate,Tectorigenin_7-sulfate	1	C16H12O9S	[M+K]+	380.020207	418.9833664	0.975456385038832	HMDB41777,HMDB41778	NA	NA	NA	NA	NA	NA	NA	NA	2	2	3	3	1.33343956162514
605.2731	136740.110611767	7.14598607110416	0.535009543047479	13.3567450599101	1.08192593393895e-40	4.36016151377396e-37	NA	NA	NA	NA	NA	NA	NA	NA	Bonafousine,Aralionine_A	1	C35H40N4O3	[M+(41K)]+	564.310041	605.2713174	2.97998591415805	C09050,C09999	2	2	3	3	2.31430198870085
451.2819	11864.0952322817	-1.30037255154472	0.0973703186093879	-13.3549172901581	1.10881232845139e-40	4.46851368365909e-37	NA	NA	NA	NA	NA	NA	NA	NA	NA	NA	NA	NA	NA	NA	NA	NA	2	2	2	3	-1.02276577288058
428.1758	4088.05370146427	-1.84152534844352	0.13797030055372	-13.3472590916514	1.22887865431442e-40	4.95238097688713e-37	NA	NA	NA	NA	NA	NA	NA	NA	NA	NA	NA	NA	NA	NA	NA	NA	2	2	3	3	-1.23556539327526
392.1819	4336.47344816276	-1.96080001608313	0.147842922817495	-13.2627249158462	3.80803145232801e-40	1.53463667528819e-36	NA	NA	NA	NA	NA	NA	NA	NA	NA	NA	NA	NA	NA	NA	NA	NA	0	2	2	3	-1.28936472786067
164.0299	7439.1617486965	2.82265983403469	0.213283289246483	13.2343225013407	5.55957961603032e-40	2.24051058526022e-36	NA	NA	NA	NA	NA	NA	NA	NA	NA	NA	NA	NA	NA	NA	NA	NA	2	2	3	3	1.34257122597013
120.9664	87891.7934635089	1.88205421850457	0.142301663803658	13.2258061374556	6.22660411393864e-40	2.50932145791727e-36	NA	NA	NA	NA	NA	NA	NA	NA	NA	NA	NA	NA	NA	NA	NA	NA	2	2	3	3	1.037564466224
216.0978	42922.4060391633	5.45944173896224	0.413024376597914	13.2182070800075	6.88864372952976e-40	2.77612342300049e-36	NA	NA	NA	NA	NA	NA	NA	NA	Nigrifactin	1	C12H17N	[M+(41K)]+	175.136099	216.0973754	1.84407607566271	C10162	2	2	3	3	2.00967954468688
408.2147	19522.2881102979	-1.94267550552504	0.147005966557659	-13.2149432503685	7.19405556542059e-40	2.8992043928645e-36	NA	NA	NA	NA	NA	NA	NA	NA	NA	NA	NA	NA	NA	NA	NA	NA	2	2	0	3	-1.27943423090658
164.9305	11390.4930872632	3.48369576468787	0.263748740485106	13.2083882496667	7.84870202630943e-40	3.1630269166027e-36	NA	NA	NA	NA	NA	NA	NA	NA	NA	NA	NA	NA	NA	NA	NA	NA	2	2	3	3	1.57005162795592
298.1875	7187.43941509489	-2.89477252301078	0.219220224079964	-13.2048607064413	8.22517222262202e-40	3.31474440571668e-36	NA	NA	NA	NA	NA	NA	NA	NA	NA	NA	NA	NA	NA	NA	NA	NA	2	2	3	3	-1.89675360563042
435.2232	5246.32754797158	-2.32882551108164	0.176638390587934	-13.1841413598156	1.08279790326877e-39	4.36367555017314e-36	NA	NA	NA	NA	NA	NA	NA	NA	NA	NA	NA	NA	NA	NA	NA	NA	2	2	3	3	-1.44607902254863
148.0477	4050.08926881261	-1.822388172095	0.138427655143261	-13.1649139776945	1.39696650625803e-39	5.62977502021987e-36	NA	NA	NA	NA	NA	NA	NA	NA	NA	NA	NA	NA	NA	NA	NA	NA	0	2	3	3	-1.23157328042046
346.1109	9527.79862688532	3.20918879283882	0.244110987673792	13.1464331999971	1.78393067934316e-39	7.18924063775295e-36	NA	NA	NA	NA	NA	NA	NA	NA	NA	NA	NA	NA	NA	NA	NA	NA	2	2	3	3	1.46946972955666
441.1899	14302.4198079869	-0.691549600798802	0.0528511248680372	-13.084860587651	4.01896882480484e-39	1.61964443639635e-35	NA	NA	NA	NA	NA	NA	NA	NA	NA	NA	NA	NA	NA	NA	NA	NA	2	2	3	3	-0.625475665620561
133.0358	7055.76521033539	2.73903164947074	0.209388530270861	13.0810968773102	4.22301916201619e-39	1.70187672229252e-35	NA	NA	NA	NA	NA	NA	NA	NA	NA	NA	NA	NA	NA	NA	NA	NA	2	2	0	3	1.318462599339
410.4103	4973.37740279375	-2.22788468310079	0.170393250071802	-13.0749585571141	4.57813386407969e-39	1.84498794722411e-35	NA	NA	NA	NA	NA	NA	NA	NA	NA	NA	NA	NA	NA	NA	NA	NA	2	2	3	3	-1.39822166902166
433.2903	6970.99325111872	-2.84162369813257	0.21743998702783	-13.0685424377296	4.98107946826928e-39	2.00737502571252e-35	NA	NA	NA	NA	NA	NA	NA	NA	NA	NA	NA	NA	NA	NA	NA	NA	2	2	3	3	-1.84318279809896
353.2182	4816.94161707472	-2.1667465907426	0.165813321542059	-13.0673854826134	5.05740346278427e-39	2.03813359550206e-35	NA	NA	NA	NA	NA	NA	NA	NA	NA	NA	NA	NA	NA	NA	NA	NA	2	2	0	3	-1.37225362754029
419.1959	3966.2082022589	-1.7792073188776	0.136374827611692	-13.0464496273729	6.65784651915079e-39	2.68311214721777e-35	NA	NA	NA	NA	NA	NA	NA	NA	NA	NA	NA	NA	NA	NA	NA	NA	2	2	1	3	-1.21190071717883
280.1183	6272.75902511481	2.55123588003455	0.196176879125135	13.0047735054812	1.14938943294554e-38	4.63203941477053e-35	NA	NA	NA	NA	NA	NA	NA	NA	NA	NA	NA	NA	NA	NA	NA	NA	2	2	3	3	1.25309662919875
361.1792	5205.94264805871	-2.3143262452888	0.178416240465612	-12.9714998996118	1.77522176324648e-38	7.15414370588333e-35	NA	NA	NA	NA	NA	NA	NA	NA	NA	NA	NA	NA	NA	NA	NA	NA	2	2	3	3	-1.44079215350824
239.1093	4499.86685725972	-2.03413124696237	0.157120244212447	-12.9463345551574	2.46442972939631e-38	9.93165180946714e-35	NA	NA	NA	NA	NA	NA	NA	NA	NA	NA	NA	NA	NA	NA	NA	NA	2	2	3	3	-1.31255383773779
166.0479	17778.4865680889	1.1531732269084	0.0890784418610662	12.9455927025192	2.48835306111865e-38	1.00280628363082e-34	NA	NA	NA	NA	NA	NA	NA	NA	NA	NA	NA	NA	NA	NA	NA	NA	2	2	3	3	0.790120558951702
236.0897	4252.59212582779	-1.92160721104781	0.148689743270935	-12.9236029922141	3.31258701048154e-38	1.33497256522406e-34	NA	NA	NA	NA	NA	NA	NA	NA	NA	NA	NA	NA	NA	NA	NA	NA	2	2	3	3	-1.26962832674923
404.2584	4952.82522578069	-2.2200260493094	0.17182347884293	-12.9203882045643	3.45394418453241e-38	1.39193950636656e-34	NA	NA	NA	NA	NA	NA	NA	NA	NA	NA	NA	NA	NA	NA	NA	NA	2	2	2	3	-1.39328083506194
397.2085	4472.06216450425	-2.02194174704303	0.156648954936677	-12.9074703872769	4.0850143801612e-38	1.64626079520496e-34	NA	NA	NA	NA	NA	NA	NA	NA	NA	NA	NA	NA	NA	NA	NA	NA	2	2	3	3	-1.30961656603849
365.2628	30884.1413369955	-1.94931411056386	0.151058306913746	-12.9043820918562	4.25212587427423e-38	1.71360672733252e-34	NA	NA	NA	NA	NA	NA	NA	NA	NA	NA	NA	NA	NA	NA	NA	NA	2	2	3	3	-1.28367466115636
437.2391	4465.70757675377	-2.01913088499425	0.15686736157932	-12.8715805803444	6.50570637126101e-38	2.62179966761819e-34	NA	NA	NA	NA	NA	NA	NA	NA	NA	NA	NA	NA	NA	NA	NA	NA	0	2	2	3	-1.30669054988261
298.0972	5262.62983752173	-2.33458438336838	0.181694341048714	-12.848965850524	8.7167733898875e-38	3.51285967612466e-34	5-Methylthioadenosine	1	C11H15N5O3S	[M+H]+	297.089562	298.0968384	1.08454689330554	HMDB01173	5-Methylthioadenosine	1	C11H15N5O3S	[M+H]+	297.089562	298.0968384	1.08454689330554	C00170	2	2	3	3	-1.45140662280729
198.1352	5181839.13476809	10.0000323547535	0.778547147654274	12.8444788281392	9.23719104452342e-38	3.72258799094294e-34	NA	NA	NA	NA	NA	NA	NA	NA	Hydroxyatrazine	1	C8H15N5O	[M+H]+	197.12766	198.1349364	1.34958531226846	C06552	2	2	3	3	2.98989893290616
374.371	34807.359299691	1.22375791591341	0.0953656787501323	12.8322676664398	1.08151640832974e-37	4.35851112556885e-34	NA	NA	NA	NA	NA	NA	NA	NA	NA	NA	NA	NA	NA	NA	NA	NA	2	2	3	3	0.816739138819113
608.3835	15843.7982630639	3.98375790065787	0.310640949546306	12.824316647487	1.19838476642911e-37	4.8294906087093e-34	NA	NA	NA	NA	NA	NA	NA	NA	NA	NA	NA	NA	NA	NA	NA	NA	2	2	3	3	1.6896194878791
256.0667	5891.45117074999	-2.54250570393893	0.198612370232522	-12.8013461647043	1.6113351383073e-37	6.49368060737842e-34	NA	NA	NA	NA	NA	NA	NA	NA	NA	NA	NA	NA	NA	NA	NA	NA	2	2	0	3	-1.62111840231337
444.2448	5512.1139477956	-2.42071501779618	0.189237061605354	-12.7919710719483	1.81803620344554e-37	7.32668589988554e-34	NA	NA	NA	NA	NA	NA	NA	NA	NA	NA	NA	NA	NA	NA	NA	NA	2	2	3	3	-1.50904680663967
248.0726	10862.6316301659	3.41111901545007	0.266741560429345	12.7881047481298	1.91076950241656e-37	7.70040109473874e-34	Miglitol	1	C8H17NO5	[M+(41K)]+	207.110674	248.0719504	2.5540977083182	HMDB14634	N-Ethylglycocyamine,Miglitol,2-Deoxy-2-dimethylamino-alpha-D-Glucose	1	C8H17NO5	[M+(41K)]+	207.110674	248.0719504	2.5540977083182	C02852,C07708,C12067	2	2	1	3	1.53680493218727
202.0842	44008.1835191415	0.917708379666496	0.0717954703932752	12.7822601431476	2.05995078609303e-37	8.3016016679549e-34	NA	NA	NA	NA	NA	NA	NA	NA	NA	NA	NA	NA	NA	NA	NA	NA	2	2	2	3	0.69983395360561
374.2034	8067.46258755082	-3.09280198321326	0.2421255576209	-12.773546145243	2.30412861377653e-37	9.28563831351943e-34	NA	NA	NA	NA	NA	NA	NA	NA	NA	NA	NA	NA	NA	NA	NA	NA	0	2	2	3	-2.08006708798326
390.0796	5238.01645596654	2.25834072458663	0.176868129413134	12.7685000801446	2.45846308517032e-37	9.90760623323638e-34	NA	NA	NA	NA	NA	NA	NA	NA	NA	NA	NA	NA	NA	NA	NA	NA	2	2	2	3	1.15552385654388
371.0901	9603.76157514938	3.22146551235157	0.252453078188749	12.7606505552014	2.71920583234814e-37	1.0958399504363e-33	3,3-Dihydroxy-4,5,7-trimethoxyflavan,Byssochlamic_acid,5-Hydroxy-3-methoxysativan,5,8-Dihydroxy-3,4,7-trimethoxyflavan	1	C18H20O6	[M+K]+	332.12599	371.0891494	2.60260910775427	HMDB30664,HMDB34262,HMDB39571,HMDB40308	NA	NA	NA	NA	NA	NA	NA	NA	2	2	3	3	1.47498322188907
399.26	4739.65354555886	-2.13552246379167	0.16775758525823	-12.7298116535503	4.03812115349292e-37	1.62736282485765e-33	NA	NA	NA	NA	NA	NA	NA	NA	NA	NA	NA	NA	NA	NA	NA	NA	2	2	3	3	-1.36275023359866
405.1842	4160.66064030401	-1.87740186277584	0.147800950467752	-12.7022313241853	5.74675009520055e-37	2.31594028836582e-33	NA	NA	NA	NA	NA	NA	NA	NA	NA	NA	NA	NA	NA	NA	NA	NA	2	2	0	3	-1.25037445752167
430.1929	4530.72334516972	-2.04760912482633	0.161304931048012	-12.6940268442065	6.38182674975912e-37	2.57187618015293e-33	NA	NA	NA	NA	NA	NA	NA	NA	NA	NA	NA	NA	NA	NA	NA	NA	2	2	0	3	-1.32292456532142
323.145	62940.9980267435	1.61064226815671	0.127020831584181	12.6801426826535	7.61930437173567e-37	3.07057966180948e-33	NA	NA	NA	NA	NA	NA	NA	NA	NA	NA	NA	NA	NA	NA	NA	NA	2	2	1	3	0.944104443115141
456.245	3859.93024134182	-1.7225743043128	0.135879014253156	-12.6772652405578	7.90417833952408e-37	3.18538387082821e-33	NA	NA	NA	NA	NA	NA	NA	NA	NA	NA	NA	NA	NA	NA	NA	NA	2	2	3	3	-1.19776696318742
428.3552	6467.67499113666	2.60018704754017	0.205119600882469	12.6764435790319	7.98745064106469e-37	3.21894260834907e-33	NA	NA	NA	NA	NA	NA	NA	NA	NA	NA	NA	NA	NA	NA	NA	NA	2	2	2	3	1.27381586240623
130.0169	5330.62870963864	2.28717284946339	0.180498860988677	12.6713976860323	8.5182950553519e-37	3.43287290730682e-33	NA	NA	NA	NA	NA	NA	NA	NA	NA	NA	NA	NA	NA	NA	NA	NA	2	2	3	3	1.1677323867103
138.1118	4301.63351656182	-1.94462782638148	0.153526184828751	-12.6664244835537	9.07577772156508e-37	3.65753842179073e-33	NA	NA	NA	NA	NA	NA	NA	NA	NA	NA	NA	NA	NA	NA	NA	NA	2	2	3	3	-1.28084514923863
173.0424	81931.1638947488	1.05712369756775	0.0837579157761067	12.6211795956522	1.61385606637718e-36	6.50383994750004e-33	NA	NA	NA	NA	NA	NA	NA	NA	NA	NA	NA	NA	NA	NA	NA	NA	2	2	3	3	0.745039134882127
463.2396	7917.49675158314	-1.25253335777707	0.0994782786357486	-12.5910236380684	2.36585250688161e-36	9.53438560273288e-33	NA	NA	NA	NA	NA	NA	NA	NA	NA	NA	NA	NA	NA	NA	NA	NA	2	2	0	3	-0.999952835343615
242.1003	50954.7166407592	1.86981609041504	0.148605134153905	12.5824460982521	2.63735039675289e-36	1.06285220989142e-32	NA	NA	NA	NA	NA	NA	NA	NA	NA	NA	NA	NA	NA	NA	NA	NA	2	2	3	3	1.03331317347352
170.1041	2388600.05351164	9.15723632431139	0.729367588477785	12.5550359914167	3.73011607379181e-36	1.5032367777381e-32	NA	NA	NA	NA	NA	NA	NA	NA	NA	NA	NA	NA	NA	NA	NA	NA	2	2	0	3	2.82182022074937
317.0407	5883.18668400906	-2.53991819781857	0.202334500926556	-12.5530652764974	3.82414477400507e-36	1.54113034392404e-32	NA	NA	NA	NA	NA	NA	NA	NA	NA	NA	NA	NA	NA	NA	NA	NA	2	2	3	3	-1.61650813437743
397.1733	4256.35167546042	-1.92332461757626	0.153470714671442	-12.5321930095511	4.97672254341797e-36	2.00561918499744e-32	NA	NA	NA	NA	NA	NA	NA	NA	NA	NA	NA	NA	NA	NA	NA	NA	2	2	3	3	-1.27102169608877
160.0487	4161.31073025329	-1.87770996048022	0.149946304520048	-12.5225490984286	5.6200733687109e-36	2.26488956759049e-32	NA	NA	NA	NA	NA	NA	NA	NA	NA	NA	NA	NA	NA	NA	NA	NA	2	2	0	3	-1.25173438390705
391.1977	4137.35845001931	-1.86597152888407	0.149148212208639	-12.5108541446934	6.51202031966165e-36	2.62434418882365e-32	NA	NA	NA	NA	NA	NA	NA	NA	NA	NA	NA	NA	NA	NA	NA	NA	2	2	2	3	-1.24766151998806
318.3004	5971.57613600264	-2.56692471496538	0.205369349261618	-12.4990643647382	7.55350417999086e-36	3.04406218453632e-32	NA	NA	NA	NA	NA	NA	NA	NA	NA	NA	NA	NA	NA	NA	NA	NA	2	2	1	3	-1.64470332042774
479.1819	10726.7870815886	3.39177545885863	0.271533993790916	12.4911633033701	8.34248160215408e-36	3.36202008566809e-32	NA	NA	NA	NA	NA	NA	NA	NA	NA	NA	NA	NA	NA	NA	NA	NA	2	2	3	3	1.5327667602933
402.1982	4054.48775347345	-1.82460601361871	0.146241702936742	-12.4766463804648	1.00115256685926e-35	4.03464484444284e-32	NA	NA	NA	NA	NA	NA	NA	NA	NA	NA	NA	NA	NA	NA	NA	NA	2	2	3	3	-1.23423250303308
326.031	7387.47101387484	2.81166867489156	0.22547975091797	12.4697169632516	1.09213271723646e-35	4.40129485046292e-32	NA	NA	NA	NA	NA	NA	NA	NA	NA	NA	NA	NA	NA	NA	NA	NA	2	2	3	3	1.33799144737597
316.0543	4902.56273900015	-2.20048547850443	0.176481184974238	-12.4686689905536	1.10658951529357e-35	4.45955574663308e-32	NA	NA	NA	NA	NA	NA	NA	NA	Lycomarasmine_B	1	C9H15N3O7	[M+K]+	277.091002	316.0541614	0.431255198174096	C08496	2	2	3	3	-1.39164142587277
410.2132	43595.5182311912	-1.09338735228633	0.0879569050876819	-12.4309438945852	1.77525700133228e-35	7.15428571536907e-32	NA	NA	NA	NA	NA	NA	NA	NA	NA	NA	NA	NA	NA	NA	NA	NA	2	2	3	3	-0.90876749444815
247.1292	206715.542090165	-0.920576802480373	0.0741098617960698	-12.4217854435291	1.99068583784383e-35	8.02246392651064e-32	NA	NA	NA	NA	NA	NA	NA	NA	NA	NA	NA	NA	NA	NA	NA	NA	2	2	0	3	-0.79182089618384
467.053	5602.1438847416	2.36826326675733	0.191212201269293	12.3855237847609	3.13034416503907e-35	1.26152869851074e-31	NA	NA	NA	NA	NA	NA	NA	NA	NA	NA	NA	NA	NA	NA	NA	NA	2	2	0	3	1.20031892163308
318.1359	9655.08997618178	3.22976047198952	0.261195099436065	12.3653180284115	4.02614672413327e-35	1.62253712982571e-31	NA	NA	NA	NA	NA	NA	NA	NA	NA	NA	NA	NA	NA	NA	NA	NA	2	2	0	3	1.48054191986686
424.2193	3923.79110190069	-1.75681879733491	0.142147308089551	-12.3591422232782	4.34771200895028e-35	1.75212793960696e-31	NA	NA	NA	NA	NA	NA	NA	NA	NA	NA	NA	NA	NA	NA	NA	NA	2	2	3	3	-1.20802210525599
408.2226	3747.56178468752	-1.66014062068148	0.134445826706646	-12.3480264233401	4.99210709365969e-35	2.01181915874485e-31	NA	NA	NA	NA	NA	NA	NA	NA	NA	NA	NA	NA	NA	NA	NA	NA	2	2	3	3	-1.18261632324811
298.2014	5405.76244733546	-2.38462406776509	0.193189302213222	-12.3434581544956	5.28367605593152e-35	2.1293214505404e-31	NA	NA	NA	NA	NA	NA	NA	NA	NA	NA	NA	NA	NA	NA	NA	NA	2	2	3	3	-1.48240502343545
353.0845	5299.29110377848	-2.34758026084513	0.19059320297913	-12.3172297025838	7.31646987909339e-35	2.94853736127464e-31	NA	NA	NA	NA	NA	NA	NA	NA	NA	NA	NA	NA	NA	NA	NA	NA	2	2	3	3	-1.45857481146532
296.9609	12371.7021134861	3.60971195536432	0.293808535487923	12.2859329099127	1.0779428607893e-34	4.3441097289809e-31	NA	NA	NA	NA	NA	NA	NA	NA	NA	NA	NA	NA	NA	NA	NA	NA	0	2	3	3	1.60287959124277
588.467	58462.318065159	-1.8041874632425	0.146869056103978	-12.2843266723605	1.09956689634964e-34	4.43125459228903e-31	NA	NA	NA	NA	NA	NA	NA	NA	NA	NA	NA	NA	NA	NA	NA	NA	2	2	3	3	-1.21971312738157
369.1741	6175.57975058324	-2.62741940126697	0.214021401986562	-12.2764329963222	1.21226225267305e-34	4.88541687827237e-31	NA	NA	NA	NA	NA	NA	NA	NA	NA	NA	NA	NA	NA	NA	NA	NA	2	2	3	3	-1.67680103472529
347.2007	4598.56821070937	-2.07672740296887	0.169664322673407	-12.24021273445	1.89535201339956e-34	7.63826861400023e-31	NA	NA	NA	NA	NA	NA	NA	NA	NA	NA	NA	NA	NA	NA	NA	NA	0	2	3	3	-1.33495378447705
141.066	4024.76403648081	-1.80942094074681	0.148043566049102	-12.2222193711997	2.36537685430768e-34	9.53246872285995e-31	NA	NA	NA	NA	NA	NA	NA	NA	NA	NA	NA	NA	NA	NA	NA	NA	1	2	2	3	-1.22364739731996
411.038	7649.90377175487	2.86670747778885	0.234597353016505	12.2196923406342	2.44006379024458e-34	9.83345707468567e-31	NA	NA	NA	NA	NA	NA	NA	NA	Thiophanate	1	C14H18N4O4S2	[M+(41K)]+	370.07695	411.0382264	-0.464433689486349	C18918	2	2	3	3	1.35492372311671
404.1774	3869.42205290321	-1.72769994759538	0.141518071989707	-12.2083344077854	2.80574182100844e-34	1.1307139538664e-30	NA	NA	NA	NA	NA	NA	NA	NA	NA	NA	NA	NA	NA	NA	NA	NA	2	2	0	3	-1.2015978372135
398.1919	3773.78034094848	-1.67492582189628	0.137239443442009	-12.2044055257629	2.94451184004785e-34	1.18663827153929e-30	NA	NA	NA	NA	NA	NA	NA	NA	NA	NA	NA	NA	NA	NA	NA	NA	2	2	3	3	-1.18763626401367
259.1735	5603.86122565349	-2.45110716393397	0.201206529169624	-12.1820458513431	3.87439492552464e-34	1.56138115498643e-30	NA	NA	NA	NA	NA	NA	NA	NA	NA	NA	NA	NA	NA	NA	NA	NA	2	2	3	3	-1.54086832118071
134.1088	3983.53771022889	-1.7881664304988	0.147080067314811	-12.1577754426193	5.21597713404816e-34	2.10203878502141e-30	NA	NA	NA	NA	NA	NA	NA	NA	NA	NA	NA	NA	NA	NA	NA	NA	2	2	2	3	-1.21710073401766
380.1834	125708.802042887	-2.48381873022035	0.204644790603366	-12.1372194371387	6.70665603276257e-34	2.70278238120331e-30	NA	NA	NA	NA	NA	NA	NA	NA	NA	NA	NA	NA	NA	NA	NA	NA	2	2	0	3	-1.55738188279786
439.0431	9802.55241020768	3.25311078269803	0.268112243027867	12.1333913959308	7.027747355233e-34	2.8321821841589e-30	Theaflagallin	1	C20H16O9	[M+K]+	400.079435	439.0425944	1.18553417511707	HMDB33287	4-Demethylpremithramycinone,Versiconal_hemiacetal_acetate	1	C20H16O9	[M+K]+	400.079435	439.0425944	1.18553417511707	C12382,C20505	0	2	3	3	1.48614674553929
342.0561	9798.95184842385	3.25252865672065	0.26807322303357	12.1329859801527	7.06263479299225e-34	2.84624182157588e-30	Citpressine_I,Citrusinine_I,N-Gluconyl_ethanolamine_phosphate	1	C16H15NO5	[M+(41K)]+	301.095024	342.0563004	-0.454311175844264	HMDB29323,HMDB30374,HMDB32294	NA	NA	NA	NA	NA	NA	NA	NA	2	2	3	3	1.48427328692033
305.0011	7471.43670985501	2.82955797558292	0.233238403764116	12.1316126757778	7.18209574945095e-34	2.89438458702873e-30	NA	NA	NA	NA	NA	NA	NA	NA	NA	NA	NA	NA	NA	NA	NA	NA	2	2	0	3	1.34564012516611
387.2237	7210.20107040448	-2.9002496879836	0.239802245253169	-12.0943391706849	1.13149048688078e-33	4.55990666212956e-30	NA	NA	NA	NA	NA	NA	NA	NA	NA	NA	NA	NA	NA	NA	NA	NA	2	2	3	3	-1.90432233548227
366.275	4741.50326250412	-2.13620760551464	0.176634317030747	-12.0939557013872	1.13678579296944e-33	4.58124674566685e-30	NA	NA	NA	NA	NA	NA	NA	NA	NA	NA	NA	NA	NA	NA	NA	NA	0	2	3	3	-1.36432558720548
390.2429	3662.65457256634	-1.61113278971774	0.133234510694758	-12.0924584877927	1.15769745808932e-33	4.66552075609996e-30	NA	NA	NA	NA	NA	NA	NA	NA	NA	NA	NA	NA	NA	NA	NA	NA	2	2	3	3	-1.16038651922918
447.202	4468.75005602896	1.99407326513974	0.165552484222052	12.0449612973801	2.06173155513501e-33	8.30877816719411e-30	NA	NA	NA	NA	NA	NA	NA	NA	NA	NA	NA	NA	NA	NA	NA	NA	0	2	3	3	1.06786503785167
405.2342	3647.53408820242	-1.60222473686813	0.133043639944658	-12.042851033951	2.11516935560634e-33	8.52413250309355e-30	NA	NA	NA	NA	NA	NA	NA	NA	NA	NA	NA	NA	NA	NA	NA	NA	2	2	0	3	-1.15431245258558
242.1503	4800.4972977607	-2.16011948548732	0.179400261601123	-12.0407822497501	2.1688917246421e-33	8.74063365030767e-30	NA	NA	NA	NA	NA	NA	NA	NA	NA	NA	NA	NA	NA	NA	NA	NA	0	2	3	3	-1.36748649260923
268.0568	10542.3472852877	-3.53711882033277	0.294222091478453	-12.0219348674972	2.72514466417223e-33	1.09823329966141e-29	NA	NA	NA	NA	NA	NA	NA	NA	NA	NA	NA	NA	NA	NA	NA	NA	2	2	3	3	-2.45212453066123
373.3677	166396.722241116	1.4037965441686	0.116898255352008	12.0087039788699	3.1981780358348e-33	1.28886574844142e-29	NA	NA	NA	NA	NA	NA	NA	NA	NA	NA	NA	NA	NA	NA	NA	NA	2	2	3	3	0.88644116523416
348.2321	5386.88111785682	-2.37811187687118	0.19825936995415	-11.9949532646106	3.7763024227976e-33	1.52184987638743e-29	NA	NA	NA	NA	NA	NA	NA	NA	NA	NA	NA	NA	NA	NA	NA	NA	0	2	3	3	-1.47683105341509
424.1664	4266.98183539971	-1.92830939409621	0.161361644471517	-11.9502339010718	6.47427650073185e-33	2.60913342979494e-29	NA	NA	NA	NA	NA	NA	NA	NA	NA	NA	NA	NA	NA	NA	NA	NA	0	2	3	3	-1.27241753746897
401.3988	33779.6828315099	1.28510029210097	0.107543673560452	11.9495666230762	6.52646763689982e-33	2.63016645767063e-29	NA	NA	NA	NA	NA	NA	NA	NA	NA	NA	NA	NA	NA	NA	NA	NA	1	2	2	3	0.839518709711659
396.1974	26769.4029784348	-1.02482821611487	0.0857803165816429	-11.9471255989067	6.72097737144485e-33	2.70855388069227e-29	NA	NA	NA	NA	NA	NA	NA	NA	NA	NA	NA	NA	NA	NA	NA	NA	2	2	3	3	-0.865452096421966
131.0494	4397.02150750479	-1.98832292396515	0.166446436608599	-11.9457223866001	6.83538518175703e-33	2.75466022824808e-29	NA	NA	NA	NA	NA	NA	NA	NA	NA	NA	NA	NA	NA	NA	NA	NA	2	2	0	3	-1.3008718426659
366.2251	338096.686324905	-1.7269167935799	0.144943584558751	-11.9144065522949	9.95726109919164e-33	4.01277622297423e-29	NA	NA	NA	NA	NA	NA	NA	NA	NA	NA	NA	NA	NA	NA	NA	NA	2	2	1	3	-1.20031892163308
130.087	3948.71914822387	-1.76995499866461	0.148644270953492	-11.9073206610055	1.08404871250912e-32	4.36871631141175e-29	NA	NA	NA	NA	NA	NA	NA	NA	NA	NA	NA	NA	NA	NA	NA	NA	2	2	0	3	-1.20931295484631
243.1454	5718.42700627872	-2.48819699271118	0.209009082641258	-11.9047314177341	1.11822761528244e-32	4.50645728958824e-29	NA	NA	NA	NA	NA	NA	NA	NA	NA	NA	NA	NA	NA	NA	NA	NA	0	2	3	3	-1.56580041595423
250.9557	12455.1431626315	3.61993875566657	0.304273978088051	11.8969712047444	1.22720749572639e-32	4.94564620777737e-29	NA	NA	NA	NA	NA	NA	NA	NA	NA	NA	NA	NA	NA	NA	NA	NA	2	2	3	3	1.60965649149186
422.3111	4039.92042024548	-1.81718010940427	0.152747633244775	-11.8966171246154	1.2324240893196e-32	4.96666907995799e-29	NA	NA	NA	NA	NA	NA	NA	NA	NA	NA	NA	NA	NA	NA	NA	NA	0	2	3	3	-1.22760069919376
326.9506	63284.2433015677	2.98276194089262	0.250767292407735	11.8945413983367	1.26345131201559e-32	5.09170878742284e-29	NA	NA	NA	NA	NA	NA	NA	NA	NA	NA	NA	NA	NA	NA	NA	NA	2	2	3	3	1.38837378144573
310.1693	2136724.6145637	-0.941988218984325	0.079215088082421	-11.8915252357507	1.30992328849418e-32	5.27899085263153e-29	NA	NA	NA	NA	NA	NA	NA	NA	NA	NA	NA	NA	NA	NA	NA	NA	2	2	2	3	-0.8072284393448
340.2926	4519.24565329254	-2.0425843146339	0.171830328941507	-11.8872164606588	1.37927038476318e-32	5.55845965059563e-29	NA	NA	NA	NA	NA	NA	NA	NA	NA	NA	NA	NA	NA	NA	NA	NA	2	2	3	3	-1.31994700225837
350.9491	13504.1595773895	3.74267772279604	0.315145696042042	11.8760235973419	1.57691930559108e-32	6.35498480153204e-29	NA	NA	NA	NA	NA	NA	NA	NA	NA	NA	NA	NA	NA	NA	NA	NA	2	2	3	3	1.64230345343806
394.2333	4384.94770267009	-1.98289721134885	0.167001478110837	-11.8735309039171	1.6246304171581e-32	6.54726058114715e-29	NA	NA	NA	NA	NA	NA	NA	NA	NA	NA	NA	NA	NA	NA	NA	NA	0	2	3	3	-1.29942402943833
309.1657	15518592.656985	-0.936944553147209	0.0789396655388107	-11.8691224082595	1.71254627139058e-32	6.90156147370404e-29	NA	NA	NA	NA	NA	NA	NA	NA	NA	NA	NA	NA	NA	NA	NA	NA	2	2	3	3	-0.804647270516407
296.117	7988.06779877065	2.93476914096589	0.247317474067335	11.8664043130526	1.76908932861862e-32	7.12942999433305e-29	NA	NA	NA	NA	NA	NA	NA	NA	NA	NA	NA	NA	NA	NA	NA	NA	0	2	2	3	1.37225362754029
419.1873	3618.12131149091	-1.58471797135268	0.133868658730099	-11.8378564959534	2.48728783729293e-32	1.00237699842905e-28	NA	NA	NA	NA	NA	NA	NA	NA	NA	NA	NA	NA	NA	NA	NA	NA	0	2	2	3	-1.1482806775128
486.067	4451.54062632923	1.98758423679604	0.168060497930658	11.826599714206	2.84431976634369e-32	1.14626086583651e-28	NA	NA	NA	NA	NA	NA	NA	NA	NA	NA	NA	NA	NA	NA	NA	NA	0	2	2	3	1.0656682313606
359.0908	8805.56650649849	-3.2401789270073	0.274483969102975	-11.8046199113061	3.69456643214209e-32	1.48891027215326e-28	NA	NA	NA	NA	NA	NA	NA	NA	NA	NA	NA	NA	NA	NA	NA	NA	0	2	3	3	-2.18232884916791
296.9361	8507.31773839144	3.033192488309	0.256981016484477	11.803177253337	3.75847286150605e-32	1.51466456318694e-28	NA	NA	NA	NA	NA	NA	NA	NA	NA	NA	NA	NA	NA	NA	NA	NA	0	2	3	3	1.41325283885146
216.1069	47783.1970367376	5.616433654198	0.476045850315828	11.798093924087	3.9925256628732e-32	1.6089878421379e-28	NA	NA	NA	NA	NA	NA	NA	NA	NA	NA	NA	NA	NA	NA	NA	NA	0	2	3	3	2.04360840727143
238.1553	4892.43870902652	-2.19654298499743	0.186270266341718	-11.7922362389702	4.2802272927722e-32	1.7249315989872e-28	NA	NA	NA	NA	NA	NA	NA	NA	NA	NA	NA	NA	NA	NA	NA	NA	0	2	3	3	-1.38674550377846
313.1778	6633.50014247827	-2.75456263563066	0.23429296201619	-11.7569158370208	6.50679360665889e-32	2.62223782348353e-28	NA	NA	NA	NA	NA	NA	NA	NA	NA	NA	NA	NA	NA	NA	NA	NA	0	2	3	3	-1.77607273039838
574.2418	43773.6640583922	5.4881898170247	0.466948701736884	11.7533035140917	6.79110085180984e-32	2.73681364327936e-28	Endoxifen_O-glucuronide	1	C31H37NO8	[M+Na]+	551.251919	574.2411404	1.14342208135632	HMDB60622	NA	NA	NA	NA	NA	NA	NA	NA	2	2	3	3	2.01913809626924
430.1373	8486.43117037184	3.02943762455736	0.257861521727808	11.7483120562484	7.20435391236299e-32	2.90335462668228e-28	NA	NA	NA	NA	NA	NA	NA	NA	NA	NA	NA	NA	NA	NA	NA	NA	2	2	0	3	1.40988499696941
258.0741	39248.9912032837	1.46267442807715	0.124672746589097	11.7321104098068	8.72556291657827e-32	3.51640185538104e-28	NA	NA	NA	NA	NA	NA	NA	NA	NA	NA	NA	NA	NA	NA	NA	NA	2	2	0	3	0.903143739802915
421.2463	3971.48907855756	-1.7819126481277	0.152346794220062	-11.6964236579456	1.32938922030628e-31	5.35743855783433e-28	NA	NA	NA	NA	NA	NA	NA	NA	NA	NA	NA	NA	NA	NA	NA	NA	0	2	3	3	-1.21319764695183
427.1793	4228.53120714533	-1.91010738496812	0.163860415673082	-11.6569177316075	2.11563016597663e-31	8.52598956888582e-28	NA	NA	NA	NA	NA	NA	NA	NA	NA	NA	NA	NA	NA	NA	NA	NA	0	2	3	3	-1.26546293700963
442.1364	5814.35561507563	-2.51850232149375	0.216196669037141	-11.6491263843713	2.31823140258594e-31	9.34247255242135e-28	NA	NA	NA	NA	NA	NA	NA	NA	NA	NA	NA	NA	NA	NA	NA	NA	2	2	3	3	-1.59617551591686
419.2288	3550.22454836116	-1.54354121183593	0.132555729482744	-11.6444699739431	2.44839070651022e-31	9.86701454723618e-28	NA	NA	NA	NA	NA	NA	NA	NA	NA	NA	NA	NA	NA	NA	NA	NA	2	2	3	3	-1.12690429857474
452.285	3564.28300433263	-1.55214731525493	0.133677263646777	-11.6111541552516	3.61700133841848e-31	1.45765153938265e-27	NA	NA	NA	NA	NA	NA	NA	NA	NA	NA	NA	NA	NA	NA	NA	NA	2	2	1	3	-1.13160996296527
412.0462	4171.85740833171	-1.88274939818766	0.163221184092852	-11.534957356495	8.79307335776525e-31	3.5436085631794e-27	NA	NA	NA	NA	NA	NA	NA	NA	NA	NA	NA	NA	NA	NA	NA	NA	2	2	3	3	-1.25582811840566
146.0815	267232.124773032	0.466221657204042	0.0404913378856491	11.5141084871211	1.12011963647292e-30	4.51408213498587e-27	NA	NA	NA	NA	NA	NA	NA	NA	NA	NA	NA	NA	NA	NA	NA	NA	2	2	3	3	0.423999892795219
397.0018	5249.40406200182	2.26179132713041	0.196477741457287	11.5116924204979	1.15195239360805e-30	4.64236814624043e-27	NA	NA	NA	NA	NA	NA	NA	NA	NA	NA	NA	NA	NA	NA	NA	NA	2	2	3	3	1.15673695861085
285.1195	13721.3341360064	-0.770392021991006	0.0670399505463582	-11.4915362513324	1.45501126037759e-30	5.86369537932168e-27	NA	NA	NA	NA	NA	NA	NA	NA	NA	NA	NA	NA	NA	NA	NA	NA	2	2	3	3	-0.693493346283289
400.2076	18965.747459976	-0.998887881807586	0.0869957293661673	-11.4820335329708	1.62414984434093e-30	6.54532387269394e-27	NA	NA	NA	NA	NA	NA	NA	NA	NA	NA	NA	NA	NA	NA	NA	NA	2	2	3	3	-0.846615803537453
463.2764	3718.57569885374	-1.64352384437246	0.143167520186891	-11.4797255845949	1.66809101587592e-30	6.72240679397998e-27	NA	NA	NA	NA	NA	NA	NA	NA	NA	NA	NA	NA	NA	NA	NA	NA	2	2	3	3	-1.17762600857551
312.1734	16367.0056628918	-0.968493359218977	0.0844445333038059	-11.4689882379317	1.88854384903782e-30	7.6108317116224e-27	NA	NA	NA	NA	NA	NA	NA	NA	NA	NA	NA	NA	NA	NA	NA	NA	2	2	3	3	-0.830706355937737
311.1725	60661.6206017189	-1.06209386579908	0.0927251483342062	-11.4542158721711	2.2398099137098e-30	9.02643395225048e-27	NA	NA	NA	NA	NA	NA	NA	NA	NA	NA	NA	NA	NA	NA	NA	NA	2	2	3	3	-0.892907002631634
405.2723	4570.88689226116	-2.06487394093524	0.180748507779858	-11.4240165315785	3.17226513487983e-30	1.27842284935657e-26	NA	NA	NA	NA	NA	NA	NA	NA	NA	NA	NA	NA	NA	NA	NA	NA	2	2	0	3	-1.33192839001987
418.1968	3668.09063007276	-1.61424249815075	0.141990093270752	-11.3686980617208	5.98739824123628e-30	2.41292149121822e-26	NA	NA	NA	NA	NA	NA	NA	NA	NA	NA	NA	NA	NA	NA	NA	NA	1	2	2	3	-1.1616064796862
344.1436	12760.000190876	3.65670820958462	0.321994324707279	11.3564368344345	6.88977877050434e-30	2.77658084451325e-26	NA	NA	NA	NA	NA	NA	NA	NA	NA	NA	NA	NA	NA	NA	NA	NA	2	2	3	3	1.62111840231337
406.1568	4205.19772152265	-1.89891394617846	0.167260251253098	-11.3530497051868	7.16202528573814e-30	2.88629619015247e-26	NA	NA	NA	NA	NA	NA	NA	NA	NA	NA	NA	NA	NA	NA	NA	NA	0	2	3	3	-1.26131938866425
104.1027	3724.5444950095	1.68225879787363	0.148287167143643	11.344601358822	7.88849130731294e-30	3.17906199684711e-26	NA	NA	NA	NA	NA	NA	NA	NA	NA	NA	NA	NA	NA	NA	NA	NA	0	2	3	3	0.967669805917206
587.4637	169535.005338558	-1.867334899543	0.164769961521831	-11.3329813413569	9.00852455160237e-30	3.63043539429576e-26	NA	NA	NA	NA	NA	NA	NA	NA	NA	NA	NA	NA	NA	NA	NA	NA	0	2	3	3	-1.2490168396547
451.2647	11015.3251016272	-1.86060947344503	0.16477549985818	-11.2917847316284	1.44080928150705e-29	5.80646140447342e-26	NA	NA	NA	NA	NA	NA	NA	NA	NA	NA	NA	NA	NA	NA	NA	NA	2	2	3	3	-1.24630848827285
368.2043	24166.3670304279	1.47349622228982	0.130764610200914	11.2683104398496	1.88145541888584e-29	7.58226533810994e-26	NA	NA	NA	NA	NA	NA	NA	NA	NA	NA	NA	NA	NA	NA	NA	NA	2	2	3	3	0.907828208637469
368.3523	16435.3917786038	-4.24303108341985	0.376909688714311	-11.2574211023691	2.12897989588814e-29	8.5797889804292e-26	NA	NA	NA	NA	NA	NA	NA	NA	NA	NA	NA	NA	NA	NA	NA	NA	2	2	3	3	-3.21546679998834
229.1493	8155.03728512293	2.96712142311499	0.263664134300663	11.2534131006666	2.22800230625582e-29	8.97884929421097e-26	NA	NA	NA	NA	NA	NA	NA	NA	NA	NA	NA	NA	NA	NA	NA	NA	2	2	3	3	1.38349993283128
482.0868	4076.36319194655	1.83810709192049	0.163415194683077	11.2480794425834	2.36689708797585e-29	9.53859526454269e-26	NA	NA	NA	NA	NA	NA	NA	NA	NA	NA	NA	NA	NA	NA	NA	NA	2	2	3	3	1.01649159311738
461.1809	5402.37432697887	2.30905925945342	0.205656796858795	11.2277313209289	2.98032747461294e-29	1.20107197226902e-25	NA	NA	NA	NA	NA	NA	NA	NA	NA	NA	NA	NA	NA	NA	NA	NA	2	2	3	3	1.17887083571777
487.1918	3309.4928962317	1.47374769910971	0.131291721289329	11.2249857389104	3.07436047373569e-29	1.23896727091548e-25	NA	NA	NA	NA	NA	NA	NA	NA	NA	NA	NA	NA	NA	NA	NA	NA	0	2	3	3	0.90876749444815
395.0424	78301.4967525729	1.60280632301522	0.142897998993038	11.2164364393466	3.38643043165453e-29	1.36473146395678e-25	NA	NA	NA	NA	NA	NA	NA	NA	NA	NA	NA	NA	NA	NA	NA	NA	0	2	3	3	0.943133929046199
463.082	3491.17393567179	1.56878050722211	0.140101342128746	11.1974695130364	4.19546565815364e-29	1.69077266023592e-25	Rumexoside	1	C20H22O10	[M+(41K)]+	422.1213	463.0825764	-1.20064979412454	HMDB36398	Catechin_7-O-beta-D-xyloside,Plicatic_acid	1	C20H22O10	[M+(41K)]+	422.1213	463.0825764	-1.20064979412454	C09617,C10873	2	2	1	3	0.935401555957071
302.1712	13711.7766621188	-0.699065848781867	0.0624380838582959	-11.1961451342486	4.25863896311132e-29	1.71623150213386e-25	NA	NA	NA	NA	NA	NA	NA	NA	NA	NA	NA	NA	NA	NA	NA	NA	2	2	3	3	-0.633815019008039
495.2909	3455.03753061722	-1.48373075022224	0.132525815242969	-11.1957866284544	4.27590153262076e-29	1.72318831764617e-25	NA	NA	NA	NA	NA	NA	NA	NA	NA	NA	NA	NA	NA	NA	NA	NA	2	2	3	3	-1.10031752632795
406.2015	4397.94337948107	-1.98875000656349	0.178055366135481	-11.1692786896985	5.76471002812248e-29	2.32317814133336e-25	NA	NA	NA	NA	NA	NA	NA	NA	NA	NA	NA	NA	NA	NA	NA	NA	0	2	3	3	-1.30232238788079
245.0751	129305.996758087	3.08738767968185	0.277613085735578	11.1211893038159	9.89441326613586e-29	3.98744854625275e-25	NA	NA	NA	NA	NA	NA	NA	NA	NA	NA	NA	NA	NA	NA	NA	NA	0	2	2	3	1.43033757611814
425.2751	4328.26626357004	-1.95686111645805	0.176062812511124	-11.1145624027471	1.06571830214476e-28	4.29484475764337e-25	NA	NA	NA	NA	NA	NA	NA	NA	NA	NA	NA	NA	NA	NA	NA	NA	2	2	3	3	-1.28651448784731
424.228	3757.94920563369	-1.66592143182314	0.14999640575955	-11.1064090061843	1.1676108377166e-28	4.7054716759979e-25	NA	NA	NA	NA	NA	NA	NA	NA	NA	NA	NA	NA	NA	NA	NA	NA	0	2	2	3	-1.18512256052329
331.2054	10955.0076849843	3.4240381147932	0.308867879622343	11.0857694849326	1.47080317281739e-28	5.92733678645407e-25	NA	NA	NA	NA	NA	NA	NA	NA	NA	NA	NA	NA	NA	NA	NA	NA	2	2	3	3	1.54086832118071
357.2464	5454.38147889751	-2.40118648026256	0.216612740939877	-11.0851581021683	1.48088573414238e-28	5.9679695085938e-25	NA	NA	NA	NA	NA	NA	NA	NA	NA	NA	NA	NA	NA	NA	NA	NA	2	2	3	3	-1.49940945645812
407.2154	5911.43448737055	-2.54859320538709	0.23008777603596	-11.076612800972	1.6291998065542e-28	6.56567522041343e-25	NA	NA	NA	NA	NA	NA	NA	NA	NA	NA	NA	NA	NA	NA	NA	NA	2	2	1	3	-1.62809909243213
158.0468	4284.67167315557	-1.93662453622816	0.175410058270832	-11.0405558000444	2.43522131852594e-28	9.81394191365953e-25	NA	NA	NA	NA	NA	NA	NA	NA	NA	NA	NA	NA	NA	NA	NA	NA	2	2	3	3	-1.27521668249801
461.1017	3690.70488559269	1.66633824003576	0.151548603267393	10.9954048015583	4.02105178992576e-28	1.62048387134008e-24	NA	NA	NA	NA	NA	NA	NA	NA	Asperlicin_E	1	C25H18N4O3	[M+K]+	422.137891	461.1010504	1.36933108139098	C21148	2	2	3	3	0.96271628400485
368.3217	135616.551537416	0.732963665856327	0.0669284871003056	10.9514453054622	6.53957261305495e-28	2.63544776306114e-24	NA	NA	NA	NA	NA	NA	NA	NA	NA	NA	NA	NA	NA	NA	NA	NA	2	2	0	3	0.623964098809833
126.0552	177671.31416238	1.1482488865644	0.105209402984837	10.9139378609522	9.88783047851676e-28	3.98479568284225e-24	NA	NA	NA	NA	NA	NA	NA	NA	NA	NA	NA	NA	NA	NA	NA	NA	2	2	3	3	0.783341913325561
232.0777	41371.2668033632	1.96611504621979	0.18018066971721	10.9119088596216	1.01110614743097e-27	4.07475777414681e-24	NA	NA	NA	NA	NA	NA	NA	NA	NA	NA	NA	NA	NA	NA	NA	NA	2	2	0	3	1.05693197185097
371.2287	6260.415230206	-2.65180066754118	0.243280408534082	-10.9001817430345	1.15027300878982e-27	4.63560022542298e-24	NA	NA	NA	NA	NA	NA	NA	NA	NA	NA	NA	NA	NA	NA	NA	NA	2	2	0	3	-1.70272173683463
133.032	28526.9720309555	-1.18300353730654	0.108598703885299	-10.8933485850441	1.2399555959079e-27	4.99702105150886e-24	NA	NA	NA	NA	NA	NA	NA	NA	NA	NA	NA	NA	NA	NA	NA	NA	2	2	3	3	-0.96271628400485
461.3218	4317.95826513603	-1.9521302081526	0.179239205758261	-10.891200950675	1.26954957407082e-27	5.1162847835054e-24	NA	NA	NA	NA	NA	NA	NA	NA	NA	NA	NA	NA	NA	NA	NA	NA	2	2	3	3	-1.28509327902898
304.1617	16145.4763386942	-1.11772060970982	0.102718096218401	-10.8814381385467	1.41315603772726e-27	5.69501883204086e-24	NA	NA	NA	NA	NA	NA	NA	NA	NA	NA	NA	NA	NA	NA	NA	NA	2	2	3	3	-0.929638783922225
561.3137	6793.12129575817	-2.79635695589022	0.257061430832206	-10.8781661521036	1.46480181463963e-27	5.90315131299772e-24	NA	NA	NA	NA	NA	NA	NA	NA	NA	NA	NA	NA	NA	NA	NA	NA	2	2	3	3	-1.81341756867403
345.127	8344.16861126942	3.0029744283071	0.276743217968459	10.8511220269519	1.96992100495594e-27	7.93878164997243e-24	NA	NA	NA	NA	NA	NA	NA	NA	NA	NA	NA	NA	NA	NA	NA	NA	2	2	0	3	1.39822166902166
293.1153	7763.76197168238	2.89003997639633	0.266440455735674	10.8468511976403	2.06414243195142e-27	8.31849400076422e-24	4-tert-Butylphenyl_salicylate	1	C17H18O3	[M+Na]+	270.125595	293.1148164	1.59016185434568	HMDB41314	NA	NA	NA	NA	NA	NA	NA	NA	2	2	3	3	1.36590433400869
495.3439	3555.34028455847	-1.54664228662654	0.142911543108633	-10.8223748269997	2.69697022159844e-27	1.08687899930417e-23	NA	NA	NA	NA	NA	NA	NA	NA	NA	NA	NA	NA	NA	NA	NA	NA	2	2	1	3	-1.12807837330336
213.1239	186992.798593099	-0.955331819815852	0.0882822400381701	-10.8213364251156	2.72770560856348e-27	1.09926536025108e-23	NA	NA	NA	NA	NA	NA	NA	NA	NA	NA	NA	NA	NA	NA	NA	NA	2	2	0	3	-0.818476296818167
452.1099	3738.23506190594	1.68852370734815	0.156156068842654	10.8130520950136	2.98567936013255e-27	1.20322878213342e-23	NA	NA	NA	NA	NA	NA	NA	NA	NA	NA	NA	NA	NA	NA	NA	NA	2	2	2	3	0.968663362069814
424.1005	6925.83854124516	2.70939572371665	0.250624286129041	10.8105872960837	3.06700189540922e-27	1.23600176384992e-23	NA	NA	NA	NA	NA	NA	NA	NA	NA	NA	NA	NA	NA	NA	NA	NA	2	2	3	3	1.31255383773779
459.2018	3380.53122954621	-1.43511940066226	0.132888032557946	-10.7994630745735	3.46222211395128e-27	1.39527551192236e-23	NA	NA	NA	NA	NA	NA	NA	NA	NA	NA	NA	NA	NA	NA	NA	NA	0	2	3	3	-1.08562844263292
454.2413	3501.37983227195	-1.51308330207494	0.140143450019808	-10.7966751343789	3.56894103207163e-27	1.43828323592487e-23	NA	NA	NA	NA	NA	NA	NA	NA	NA	NA	NA	NA	NA	NA	NA	NA	2	2	2	3	-1.11293479676739
422.1705	93299.2618036907	-1.42365393005496	0.13187584058171	-10.795411227524	3.61839030077508e-27	1.45821129121236e-23	NA	NA	NA	NA	NA	NA	NA	NA	NA	NA	NA	NA	NA	NA	NA	NA	2	2	3	3	-1.08338930920971
497.1526	3356.5066886755	-1.41909171312152	0.132078225570488	-10.7443275149406	6.3019487795434e-27	2.53968535815599e-23	NA	NA	NA	NA	NA	NA	NA	NA	NA	NA	NA	NA	NA	NA	NA	NA	2	2	3	3	-1.08227177683793
417.2706	3546.87589747087	-1.54143152509998	0.1435016500061	-10.7415595920636	6.49380030325082e-27	2.61700152221008e-23	NA	NA	NA	NA	NA	NA	NA	NA	NA	NA	NA	NA	NA	NA	NA	NA	2	2	3	3	-1.12573177517726
367.2246	95447.1099759084	-2.30002112780504	0.214139012567278	-10.7407851574099	6.54850748692945e-27	2.63904851723257e-23	NA	NA	NA	NA	NA	NA	NA	NA	NA	NA	NA	NA	NA	NA	NA	NA	2	2	0	3	-1.43206915464752
421.1503	8559.24081593351	3.04276803197966	0.283673621099823	10.7262988366089	7.66032070297947e-27	3.08710924330073e-23	NA	NA	NA	NA	NA	NA	NA	NA	NA	NA	NA	NA	NA	NA	NA	NA	2	2	3	3	1.41494278763926
73.0842	24934.8606352299	-1.02189693811097	0.0955333381335885	-10.696757363194	1.05402365361635e-26	4.24771532407387e-23	NA	NA	NA	NA	NA	NA	NA	NA	NA	NA	NA	NA	NA	NA	NA	NA	2	2	3	3	-0.863644981993175
264.092	8019.20720150009	-3.08255656802228	0.288658477660916	-10.6789053728861	1.27769314636999e-26	5.14910337987106e-23	NA	NA	NA	NA	NA	NA	NA	NA	NA	NA	NA	NA	NA	NA	NA	NA	2	2	3	3	-2.06936735036735
204.1346	30987.5894062808	-0.503188872941766	0.0473147260522744	-10.6349315514546	2.04979198046553e-26	8.26066168127609e-23	NA	NA	NA	NA	NA	NA	NA	NA	NA	NA	NA	NA	NA	NA	NA	NA	2	2	3	3	-0.488874948308326
342.3366	7716.90206960096	-3.01709967049226	0.284248793142828	-10.6142919276222	2.55725890041808e-26	1.03057533686849e-22	NA	NA	NA	NA	NA	NA	NA	NA	NA	NA	NA	NA	NA	NA	NA	NA	2	2	0	3	-2.00501690040011
490.2326	4689.86132249477	-2.11496310940253	0.20014491279596	-10.5671589642583	4.23118709291263e-26	1.70516839844379e-22	NA	NA	NA	NA	NA	NA	NA	NA	NA	NA	NA	NA	NA	NA	NA	NA	2	2	3	3	-1.35181623714779
394.1902	5829.10053880812	-2.52308018391432	0.238854747591723	-10.5632406697105	4.41163186144412e-26	1.77788764016198e-22	NA	NA	NA	NA	NA	NA	NA	NA	NA	NA	NA	NA	NA	NA	NA	NA	2	2	3	3	-1.59840223131501
362.363	51495.2220316101	1.70283687777202	0.161477703477035	10.5453374744965	5.3380866234032e-26	2.15124890923149e-22	NA	NA	NA	NA	NA	NA	NA	NA	NA	NA	NA	NA	NA	NA	NA	NA	2	2	3	3	0.971649784712753
446.1324	4157.77935903407	1.87199022370086	0.177615924504403	10.5395404658913	5.67756409643082e-26	2.28805833086162e-22	NA	NA	NA	NA	NA	NA	NA	NA	NA	NA	NA	NA	NA	NA	NA	NA	2	2	0	3	1.03437424411289
431.0321	7602.4072789895	2.85697328668667	0.271884082760957	10.5080564396208	7.93111629441124e-26	3.19623986664773e-22	NA	NA	NA	NA	NA	NA	NA	NA	NA	NA	NA	NA	NA	NA	NA	NA	2	2	3	3	1.35336834653753
432.1714	6562.91508995442	-2.73561933257371	0.260962661923615	-10.4827997706984	1.03629605264906e-25	4.1762730921757e-22	NA	NA	NA	NA	NA	NA	NA	NA	NA	NA	NA	NA	NA	NA	NA	NA	2	2	3	3	-1.7582929630349
423.1891	4239.56822305402	-1.91530945330344	0.182793288113394	-10.4780075519802	1.09016225117041e-25	4.39335387221674e-22	NA	NA	NA	NA	NA	NA	NA	NA	NA	NA	NA	NA	NA	NA	NA	NA	0	2	3	3	-1.26684895852693
106.114	3677.08215489292	1.65974020324738	0.158595997977996	10.4652086080864	1.24801336174723e-25	5.02949384784135e-22	NA	NA	NA	NA	NA	NA	NA	NA	NA	NA	NA	NA	NA	NA	NA	NA	2	2	3	3	0.960741477454399
451.255	3285.41290807704	-1.37058610238779	0.131225552444385	-10.4445062478869	1.55261202461011e-25	6.25702645917874e-22	NA	NA	NA	NA	NA	NA	NA	NA	NA	NA	NA	NA	NA	NA	NA	NA	0	2	3	3	-1.05801958936726
461.2066	3498.896006991	-1.5114886857481	0.145175569225349	-10.4114534822446	2.19839182974028e-25	8.85951907385332e-22	NA	NA	NA	NA	NA	NA	NA	NA	NA	NA	NA	NA	NA	NA	NA	NA	2	2	3	3	-1.10947619970705
371.138	9449.53029364586	3.19641156048451	0.307195468984712	10.4051390179963	2.34912961139281e-25	9.46699233391302e-22	NA	NA	NA	NA	NA	NA	NA	NA	NA	NA	NA	NA	NA	NA	NA	NA	2	2	0	3	1.46218718456972
394.2199	15064.8193152764	1.26755798841058	0.122092275848816	10.3819670785739	2.99538757581708e-25	1.20714119305428e-21	NA	NA	NA	NA	NA	NA	NA	NA	NA	NA	NA	NA	NA	NA	NA	NA	2	2	0	3	0.833343264024881
437.2604	5403.2999087716	-2.3836768051855	0.230100302540586	-10.3592945288069	3.79752529585456e-25	1.53040269422939e-21	NA	NA	NA	NA	NA	NA	NA	NA	NA	NA	NA	NA	NA	NA	NA	NA	0	2	3	3	-1.47868394135932
356.134	15233.5464057543	0.9357598321402	0.0905293969060437	10.3365300567658	4.81663231742967e-25	1.94110282392416e-21	NA	NA	NA	NA	NA	NA	NA	NA	NA	NA	NA	NA	NA	NA	NA	NA	2	2	3	3	0.707000943476357
178.0252	10861.2364570885	-3.5855462005962	0.347238476865356	-10.3258896680005	5.38175515601956e-25	2.16884732787588e-21	NA	NA	NA	NA	NA	NA	NA	NA	NA	NA	NA	NA	NA	NA	NA	NA	2	2	0	3	-2.50581204777435
418.4254	33595.6819423777	1.55297994898871	0.150496906158457	10.3190157766671	5.78127324363794e-25	2.32985311718609e-21	NA	NA	NA	NA	NA	NA	NA	NA	NA	NA	NA	NA	NA	NA	NA	NA	2	2	3	3	0.932516298881427
414.1798	4052.340520048	-1.82335039134601	0.177248324912855	-10.2869823579008	8.06648132111394e-25	3.25079197240892e-21	NA	NA	NA	NA	NA	NA	NA	NA	NA	NA	NA	NA	NA	NA	NA	NA	2	2	3	3	-1.23290180192405
484.1535	3371.2569631096	1.5066607123189	0.146970459450715	10.2514526929416	1.16578100430813e-24	4.69809744736177e-21	NA	NA	NA	NA	NA	NA	NA	NA	NA	NA	NA	NA	NA	NA	NA	NA	2	2	3	3	0.919153089472205
226.1272	46959.136204375	-1.19911304331548	0.117324865167742	-10.220451066371	1.60591851865675e-24	6.4718516301867e-21	NA	NA	NA	NA	NA	NA	NA	NA	NA	NA	NA	NA	NA	NA	NA	NA	2	2	0	3	-0.971649784712753
492.2485	3881.47958719153	-1.73404823008003	0.169668915989107	-10.2201880643321	1.61028165731576e-24	6.48943507898252e-21	NA	NA	NA	NA	NA	NA	NA	NA	NA	NA	NA	NA	NA	NA	NA	NA	2	2	3	3	-1.20544642704936
150.0765	16393.27608824	1.69744720214872	0.166199075478854	10.2133372117625	1.72816632453553e-24	6.9645102878782e-21	NA	NA	NA	NA	NA	NA	NA	NA	NA	NA	NA	NA	NA	NA	NA	NA	0	2	3	3	0.969657875363652
462.3423	3309.13339818502	-1.38693485631512	0.135863917418343	-10.2082648776022	1.82091873459102e-24	7.33830250040179e-21	NA	NA	NA	NA	NA	NA	NA	NA	NA	NA	NA	NA	NA	NA	NA	NA	2	2	3	3	-1.066765991085
445.2291	11705.3100530795	-0.883552806554801	0.0865704915080088	-10.2061659944839	1.86072608964282e-24	7.49872614126058e-21	NA	NA	NA	NA	NA	NA	NA	NA	NA	NA	NA	NA	NA	NA	NA	NA	2	2	1	3	-0.76905532945128
489.1785	4513.41133692514	-2.03992232411428	0.200162162893805	-10.1913483278883	2.16737070086841e-24	8.73450392449969e-21	NA	NA	NA	NA	NA	NA	NA	NA	NA	NA	NA	NA	NA	NA	NA	NA	0	2	2	3	-1.31698109591654
436.2398	102691.469937411	-1.19149119454775	0.116922952972686	-10.1903960193863	2.18870787244277e-24	8.82049272594435e-21	NA	NA	NA	NA	NA	NA	NA	NA	NA	NA	NA	NA	NA	NA	NA	NA	2	2	2	3	-0.966677204086342
143.0192	4212.6834957756	-1.90239891048078	0.188028440319451	-10.1176125656773	4.61536104380692e-24	1.85999050065419e-20	NA	NA	NA	NA	NA	NA	NA	NA	NA	NA	NA	NA	NA	NA	NA	NA	2	2	3	3	-1.26269816316258
494.3662	4288.64116490729	-1.93844187911594	0.191591903265981	-10.1175563584483	4.61801163662233e-24	1.8610586895588e-20	NA	NA	NA	NA	NA	NA	NA	NA	NA	NA	NA	NA	NA	NA	NA	NA	0	2	3	3	-1.27662000942356
447.2271	3230.05204507371	-1.33164938675422	0.131652273726649	-10.1148985054306	4.74508576958389e-24	1.91226956514231e-20	NA	NA	NA	NA	NA	NA	NA	NA	NA	NA	NA	NA	NA	NA	NA	NA	2	2	3	3	-1.04397679887671
348.1188	5051.92364920858	-2.25753911871844	0.22369852004844	-10.0918822271582	6.0007678423331e-24	2.41830944046024e-20	Metixene	1	C20H23NS	[M+K]+	309.155121	348.1182804	1.5621127375954	HMDB14484	Pyriminobac	1	C16H17N3O6	[M+H]+	347.111737	348.1190134	-0.543492290681466	C18890	2	2	3	3	-1.41156691659857
461.2604	11181.8276360968	-1.10869689146912	0.110081577673628	-10.0715934028144	7.37730721237697e-24	2.97305480658792e-20	NA	NA	NA	NA	NA	NA	NA	NA	NA	NA	NA	NA	NA	NA	NA	NA	0	2	3	3	-0.922002768121863
397.0465	3337.14293401004	-1.40595731289294	0.139693911207034	-10.0645568639655	7.92433844117977e-24	3.19350839179545e-20	NA	NA	NA	NA	NA	NA	NA	NA	NA	NA	NA	NA	NA	NA	NA	NA	2	2	0	3	-1.07892726112948
413.309	4104.3413214587	-1.84950988312616	0.184098731567049	-10.046293461031	9.53879460405823e-24	3.84413422543547e-20	NA	NA	NA	NA	NA	NA	NA	NA	NA	NA	NA	NA	NA	NA	NA	NA	2	2	3	3	-1.2422630193714
323.2433	6381.82142237279	-2.68599454477516	0.267544591527078	-10.0394275565212	1.02265898606176e-23	4.12131571382887e-20	NA	NA	NA	NA	NA	NA	NA	NA	NA	NA	NA	NA	NA	NA	NA	NA	2	2	3	3	-1.72707030010732
428.2499	4861.65681693618	-2.18438169741653	0.217854739359728	-10.0267807064303	1.16245003489607e-23	4.68467364063115e-20	NA	NA	NA	NA	NA	NA	NA	NA	NA	NA	NA	NA	NA	NA	NA	NA	2	2	3	3	-1.38188259820777
304.9596	9605.51742113366	3.221776780613	0.321971738718932	10.0063961931313	1.42862086925435e-23	5.75734210309502e-20	NA	NA	NA	NA	NA	NA	NA	NA	NA	NA	NA	NA	NA	NA	NA	NA	2	2	3	3	1.47683105341509
104.1083	17684.383006244	4.14864194232965	0.414718216580685	10.0035199238047	1.47074417431224e-23	5.92709902247831e-20	NA	NA	NA	NA	NA	NA	NA	NA	NA	NA	NA	NA	NA	NA	NA	NA	2	2	3	3	1.7326224816492
294.0966	10329.8633375047	3.33388188259645	0.333446416873476	9.99825373400688	1.55108023717691e-23	6.25085335582294e-20	NA	NA	NA	NA	NA	NA	NA	NA	NA	NA	NA	NA	NA	NA	NA	NA	2	2	3	3	1.51489716036746
273.1449	516034.157671869	-1.29639719713864	0.129691766937673	-9.99598685213112	1.58698554584415e-23	6.39555174975192e-20	NA	NA	NA	NA	NA	NA	NA	NA	NA	NA	NA	NA	NA	NA	NA	NA	2	2	2	3	-1.02066991516459
478.063	3340.9448451908	1.49047603594268	0.149783918451962	9.95084152789537	2.50059617614424e-23	1.00774025898613e-19	NA	NA	NA	NA	NA	NA	NA	NA	NA	NA	NA	NA	NA	NA	NA	NA	2	2	3	3	0.914420138270536
601.3051	51267.0178345431	5.71928402379654	0.575233116706036	9.94254999876735	2.71779266399505e-23	1.09527044359001e-19	NA	NA	NA	NA	NA	NA	NA	NA	NA	NA	NA	NA	NA	NA	NA	NA	0	2	3	3	2.05889940645131
368.1065	8048.30929640265	2.94647393880461	0.296407252737223	9.94062699746682	2.77077597994718e-23	1.11662271991871e-19	NA	NA	NA	NA	NA	NA	NA	NA	NA	NA	NA	NA	NA	NA	NA	NA	0	2	3	3	1.3770521533673
604.2789	70718.8062147288	6.18836028815714	0.623819080931076	9.92012023569519	3.40345936624817e-23	1.37159412459801e-19	NA	NA	NA	NA	NA	NA	NA	NA	N3-Acetylapramycin	1	C23H43N5O12	[M+Na]+	581.290825	604.2800464	-1.92543177125689	C02856	2	2	3	3	2.14363660355046
457.1076	4064.99248838365	1.83338925527608	0.185104920266488	9.90459493262865	3.97577865737954e-23	1.60223879892396e-19	8-Acetoxypinoresinol,4-Methylliquiritigenin_7-rhamnoside	1	C22H24O8	[M+(41K)]+	416.14712	457.1083964	-1.79957315685701	HMDB33280,HMDB40545	1-Acetoxypinoresinol,Lophotoxin	1	C22H24O8	[M+(41K)]+	416.14712	457.1083964	-1.79957315685701	C10544,C13680	2	2	3	3	1.01440907270706
406.0969	14928.3626255129	0.801762513344924	0.0816589318096874	9.81843009180545	9.37927732201151e-23	3.77984876077064e-19	NA	NA	NA	NA	NA	NA	NA	NA	NA	NA	NA	NA	NA	NA	NA	NA	0	2	2	3	0.658330814676501
477.2375	4016.4385600546	-1.80501517750733	0.183998410876098	-9.80994981920149	1.02019280658094e-22	4.11137701052118e-19	NA	NA	NA	NA	NA	NA	NA	NA	NA	NA	NA	NA	NA	NA	NA	NA	2	2	3	3	-1.22102245111148
477.0932	5039.04532286967	2.19455384864079	0.223834289817237	9.80436844789358	1.07819342064931e-22	4.34511948521671e-19	NA	NA	NA	NA	NA	NA	NA	NA	NA	NA	NA	NA	NA	NA	NA	NA	2	2	2	3	1.12690429857475
398.1686	3443.3023307366	-1.47603956302689	0.150710081907904	-9.7939006093094	1.19591275927016e-22	4.81952841985873e-19	NA	NA	NA	NA	NA	NA	NA	NA	NA	NA	NA	NA	NA	NA	NA	NA	2	2	3	3	-1.09804223665463
337.0443	5017.31525195238	-2.2444886089449	0.229227492119317	-9.79153324146913	1.2242514826022e-22	4.93373347488688e-19	NA	NA	NA	NA	NA	NA	NA	NA	NA	NA	NA	NA	NA	NA	NA	NA	2	2	3	3	-1.40319687394192
390.3943	41976.6543035666	1.37040386887322	0.14003435726826	9.78619744187477	1.29058462037623e-22	5.20105602011622e-19	NA	NA	NA	NA	NA	NA	NA	NA	NA	NA	NA	NA	NA	NA	NA	NA	2	2	3	3	0.868168080266332
347.2289	43395.8465337227	-1.3989176051259	0.143201653983335	-9.7688648574457	1.53158417312631e-22	6.17228421769902e-19	NA	NA	NA	NA	NA	NA	NA	NA	NA	NA	NA	NA	NA	NA	NA	NA	2	2	3	3	-1.07337973040324
333.0114	7435.60683989369	2.82192679439537	0.289741738403572	9.73945559222399	2.0464775736311e-22	8.24730462173332e-19	NA	NA	NA	NA	NA	NA	NA	NA	NA	NA	NA	NA	NA	NA	NA	NA	2	2	3	3	1.34104150688189
431.2496	14991.8344677397	-1.01283296699624	0.104971418084505	-9.64865470504432	4.98047907589583e-22	2.00713306758602e-18	NA	NA	NA	NA	NA	NA	NA	NA	NA	NA	NA	NA	NA	NA	NA	NA	0	2	2	3	-0.856444538427461
406.1109	7375.64716682351	2.80911244529063	0.29123249165291	9.64560111183788	5.13096913347842e-22	2.0677805607918e-18	N-Acetyl-6-O-L-fucosyl-D-glucosamine,2-Acetamido-2-deoxy-6-O-a-L-fucopyranosyl-D-glucose,3-O-fucopyranosyl-2-acetamido-2-deoxyglucopyranose,Casuarine_6-alpha-D-glucoside	1	C14H25NO10	[M+K]+	367.147849	406.1110084	-0.303365329849162	HMDB02220,HMDB05817,HMDB06700,HMDB31999	NA	NA	NA	NA	NA	NA	NA	NA	0	2	3	3	1.33495378447705
326.0826	7680.8737157579	2.87307010225411	0.298117759362018	9.6373664836425	5.55959472803435e-22	2.24051667539784e-18	NA	NA	NA	NA	NA	NA	NA	NA	NA	NA	NA	NA	NA	NA	NA	NA	0	2	3	3	1.35804434823715
491.1979	16748.1688839036	0.756185445425448	0.0784760143026931	9.63587985634355	5.6406674122979e-22	2.27318896715605e-18	NA	NA	NA	NA	NA	NA	NA	NA	NA	NA	NA	NA	NA	NA	NA	NA	1	2	3	3	0.636097034471653
447.1279	3148.21157001981	-1.27209135194675	0.13223498569492	-9.61993034794589	6.58757556838778e-22	2.65479295406027e-18	NA	NA	NA	NA	NA	NA	NA	NA	NA	NA	NA	NA	NA	NA	NA	NA	2	2	1	3	-1.00922191854375
457.1692	3608.16946746369	-1.57857822550973	0.164291635785326	-9.60839070086565	7.36916949558358e-22	2.96977530672018e-18	NA	NA	NA	NA	NA	NA	NA	NA	NA	NA	NA	NA	NA	NA	NA	NA	0	2	3	3	-1.14348516815659
468.2121	3205.98425344863	-1.31436546963343	0.136991752932019	-9.59448610228143	8.43363182063154e-22	3.39875362371451e-18	NA	NA	NA	NA	NA	NA	NA	NA	NA	NA	NA	NA	NA	NA	NA	NA	2	2	2	3	-1.03013691927064
261.0491	121167.463609302	2.94277444573453	0.307801911725395	9.56061133356417	1.17063148208942e-21	4.71764487282036e-18	NA	NA	NA	NA	NA	NA	NA	NA	NA	NA	NA	NA	NA	NA	NA	NA	2	2	3	3	1.37544912455647
367.3183	741920.280880042	0.677278402744383	0.0708741942280144	9.55606494185263	1.22319347721041e-21	4.92946971315795e-18	NA	NA	NA	NA	NA	NA	NA	NA	NA	NA	NA	NA	NA	NA	NA	NA	2	2	3	3	0.587361060310999
312.0625	11802.3943031298	3.5379897316346	0.370764627329437	9.54241443451125	1.39544971004471e-21	5.62366233148019e-18	L-Thyronine	1	C15H15NO4	[M+K]+	273.100109	312.0632684	-2.35272803402435	HMDB00667	1,6-Dihydro-1-(3-methoxyphenethyl)-6-oxonicotinic_acid	1	C15H15NO4	[M+K]+	273.100109	312.0632684	-2.35272803402435	C15089	2	2	3	3	1.58515891509015
459.0773	3653.28293457883	1.64837827152226	0.172805836548197	9.53890391926959	1.44349844851437e-21	5.81729874751292e-18	NA	NA	NA	NA	NA	NA	NA	NA	NA	NA	NA	NA	NA	NA	NA	NA	2	2	1	3	0.957786272696809
261.0146	6606.71020830846	-2.7473456340841	0.288540648830783	-9.5215202614149	1.70663830358338e-21	6.87775236344101e-18	NA	NA	NA	NA	NA	NA	NA	NA	NA	NA	NA	NA	NA	NA	NA	NA	2	2	3	3	-1.76415773478865
142.0501	7412.17773108159	2.81692792471895	0.297710794126795	9.46196100474348	3.02221279113548e-21	1.2179517548276e-17	NA	NA	NA	NA	NA	NA	NA	NA	NA	NA	NA	NA	NA	NA	NA	NA	1	2	2	3	1.33951491946364
234.1087	56926.7488772894	-1.62758998514138	0.172194146185484	-9.45206339005378	3.32216119775944e-21	1.33883096269706e-17	NA	NA	NA	NA	NA	NA	NA	NA	NA	NA	NA	NA	NA	NA	NA	NA	2	2	1	3	-1.1677323867103
394.1216	4828.06837676978	-2.17100236067587	0.23039571599827	-9.42292850919231	4.38678790312676e-21	1.76787552496008e-17	NA	NA	NA	NA	NA	NA	NA	NA	NA	NA	NA	NA	NA	NA	NA	NA	2	2	3	3	-1.37544912455647
82.0206	3458.82043978743	1.55227797355329	0.165068547409719	9.4038385744097	5.26079799598718e-21	2.12010159238284e-17	NA	NA	NA	NA	NA	NA	NA	NA	NA	NA	NA	NA	NA	NA	NA	NA	0	2	3	3	0.931556270225894
449.2773	3192.01306632971	-1.30424088012626	0.138941522187897	-9.38697705040597	6.17469657438107e-21	2.48840271947557e-17	NA	NA	NA	NA	NA	NA	NA	NA	NA	NA	NA	NA	NA	NA	NA	NA	2	2	3	3	-1.02591801018244
455.1109	9443.19002387919	3.19543143402209	0.340990146105965	9.37103746402423	7.18230330177277e-21	2.89446823061443e-17	8-Acetoxypinoresinol,4-Methylliquiritigenin_7-rhamnoside	1	C22H24O8	[M+K]+	416.14712	455.1102794	1.28738028243442	HMDB33280,HMDB40545	1-Acetoxypinoresinol,Lophotoxin	1	C22H24O8	[M+K]+	416.14712	455.1102794	1.28738028243442	C10544,C13680	0	2	3	3	1.46037861591456
277.1162	32774.857689897	-0.567966206816505	0.060659974994401	-9.36311310495807	7.74212273825647e-21	3.12007546351736e-17	NA	NA	NA	NA	NA	NA	NA	NA	NA	NA	NA	NA	NA	NA	NA	NA	0	2	3	3	-0.537106865891148
90.0561	4321.52308169639	1.93745088115902	0.207162258545329	9.35233519253743	8.57335797450722e-21	3.45506326372641e-17	NA	NA	NA	NA	NA	NA	NA	NA	NA	NA	NA	NA	NA	NA	NA	NA	2	2	3	3	1.04935338561031
464.25	3062.2102668244	-1.20674124874951	0.129055590238676	-9.35055386998549	8.71899329824528e-21	3.51375429919285e-17	NA	NA	NA	NA	NA	NA	NA	NA	NA	NA	NA	NA	NA	NA	NA	NA	2	2	0	3	-0.974644898473317
469.1694	3214.08834390188	-1.32011992935114	0.141523821887872	-9.32789908964624	1.07990157582725e-20	4.35200335058381e-17	NA	NA	NA	NA	NA	NA	NA	NA	NA	NA	NA	NA	NA	NA	NA	NA	2	2	3	3	-1.03543648060414
498.0534	4570.169143669	2.03175855953486	0.21786431814687	9.32579771123963	1.1015183436082e-20	4.43911892474105e-17	Chondroitin_4-sulfate	1	C14H21NO15S	[M+Na]+	475.063196	498.0524174	1.88674919983139	HMDB00652	NA	NA	NA	NA	NA	NA	NA	NA	2	2	2	3	1.08227177683793
425.1948	55496.1187704864	-1.317276733542	0.141262675766915	-9.32501615441241	1.10966687772026e-20	4.47195751721264e-17	NA	NA	NA	NA	NA	NA	NA	NA	NA	NA	NA	NA	NA	NA	NA	NA	2	2	3	3	-1.03331317347352
312.0459	8866.45232192628	3.09760323497517	0.332245609753598	9.3232330060657	1.12848184782105e-20	4.54778184671883e-17	NA	NA	NA	NA	NA	NA	NA	NA	NA	NA	NA	NA	NA	NA	NA	NA	0	2	3	3	1.43206915464752
474.2664	3086.38289333052	-1.22541151004199	0.131663196750343	-9.30716814027832	1.31285956221009e-20	5.29082403570667e-17	NA	NA	NA	NA	NA	NA	NA	NA	NA	NA	NA	NA	NA	NA	NA	NA	0	2	3	3	-0.986713835017688
479.2708	13815.2667178451	-0.673312097560002	0.0723566354303352	-9.30546443398775	1.33408001543975e-20	5.37634246222219e-17	NA	NA	NA	NA	NA	NA	NA	NA	NA	NA	NA	NA	NA	NA	NA	NA	2	2	3	3	-0.612672327917846
266.1601	92160.5272921491	-1.09192204001469	0.117395467943788	-9.30122822575681	1.38832532849178e-20	5.59495107382187e-17	NA	NA	NA	NA	NA	NA	NA	NA	NA	NA	NA	NA	NA	NA	NA	NA	2	2	3	3	-0.906889723083176
606.2886	39092.6442601827	5.32245274026619	0.573702321983551	9.27737702344316	1.7370191791093e-20	7.00018729181049e-17	NA	NA	NA	NA	NA	NA	NA	NA	NA	NA	NA	NA	NA	NA	NA	NA	2	2	2	3	1.98233409492144
262.1401	244326.183956888	-1.2570939172698	0.13617098161836	-9.23173133019632	2.66292287183643e-20	1.07315791735008e-16	NA	NA	NA	NA	NA	NA	NA	NA	NA	NA	NA	NA	NA	NA	NA	NA	2	2	3	3	-1.00200519196591
446.2686	3086.62791777925	-1.2255944018469	0.13289713392274	-9.22212816537786	2.91261038993878e-20	1.17378198714533e-16	NA	NA	NA	NA	NA	NA	NA	NA	NA	NA	NA	NA	NA	NA	NA	NA	2	2	3	3	-0.987726072947254
488.3577	3571.70243406948	-1.55655480309738	0.168886976540083	-9.21654727312831	3.06820814533051e-20	1.2364878825682e-16	NA	NA	NA	NA	NA	NA	NA	NA	NA	NA	NA	NA	NA	NA	NA	NA	2	2	3	3	-1.13397221868049
412.3057	25823.4595959202	-1.27927853600303	0.13885047087315	-9.21335396242008	3.16090614886319e-20	1.27384517799187e-16	NA	NA	NA	NA	NA	NA	NA	NA	NA	NA	NA	NA	NA	NA	NA	NA	1	2	2	3	-1.01233094241073
452.0537	5625.85104697171	2.37509221118529	0.257962219846255	9.20713200793839	3.34954642130658e-20	1.34986720778655e-16	NA	NA	NA	NA	NA	NA	NA	NA	NA	NA	NA	NA	NA	NA	NA	NA	0	2	3	3	1.20287872118356
420.1549	26699.9491620278	-1.4029046228869	0.152440767628745	-9.20294908448337	3.4825792879248e-20	1.4034794530337e-16	NA	NA	NA	NA	NA	NA	NA	NA	NA	NA	NA	NA	NA	NA	NA	NA	2	2	3	3	-1.07670427233906
367.2283	47761.8800729348	-1.48290493212501	0.161886060822466	-9.16017676006862	5.18123791423034e-20	2.08803887943483e-16	NA	NA	NA	NA	NA	NA	NA	NA	NA	NA	NA	NA	NA	NA	NA	NA	2	2	3	3	-1.09917917019274
274.1482	44053.3030870306	-1.30126179166345	0.142084992651435	-9.15833380697515	5.27047643476122e-20	2.12400200320877e-16	NA	NA	NA	NA	NA	NA	NA	NA	NA	NA	NA	NA	NA	NA	NA	NA	2	2	3	3	-1.02381538830608
203.1506	88294.3174479204	-0.784799955726591	0.0858627812038909	-9.14016462922386	6.23573295113798e-20	2.51300037930861e-16	NA	NA	NA	NA	NA	NA	NA	NA	NA	NA	NA	NA	NA	NA	NA	NA	2	2	2	3	-0.708598538681787
239.1394	60345.2648562055	-0.784632314055649	0.0858634977591558	-9.13813593124888	6.35380380869485e-20	2.56058293490402e-16	NA	NA	NA	NA	NA	NA	NA	NA	NA	NA	NA	NA	NA	NA	NA	NA	2	2	0	3	-0.707799515263537
445.3018	3311.75920350254	-1.38866212327586	0.151963399623434	-9.13813541100667	6.35383436857212e-20	2.56059525053456e-16	NA	NA	NA	NA	NA	NA	NA	NA	NA	NA	NA	NA	NA	NA	NA	NA	2	2	3	3	-1.06786503785167
470.1434	3987.86174110519	1.80058695056926	0.197094538587395	9.13565116250469	6.50143238165277e-20	2.62007724980607e-16	NA	NA	NA	NA	NA	NA	NA	NA	NA	NA	NA	NA	NA	NA	NA	NA	0	2	3	3	1.00303295463896
156.0871	11683.2106818168	3.52248558138582	0.385984302161192	9.12598144966729	7.10891697156362e-20	2.86489353954014e-16	NA	NA	NA	NA	NA	NA	NA	NA	NA	NA	NA	NA	NA	NA	NA	NA	2	2	0	3	1.58297853634814
342.2275	54649.3117797351	-1.62874838823106	0.17857313389886	-9.12090387097954	7.4500356242325e-20	3.0023643565657e-16	NA	NA	NA	NA	NA	NA	NA	NA	NA	NA	NA	NA	NA	NA	NA	NA	0	2	3	3	-1.16896283686222
598.3226	34642.1251024729	5.14499053962235	0.564570018480374	9.1131132919011	8.00511472385858e-20	3.22606123371501e-16	NA	NA	NA	NA	NA	NA	NA	NA	NA	NA	NA	NA	NA	NA	NA	NA	2	2	2	3	1.96489530209604
272.1609	24423.7043316402	-1.0196439839295	0.111892500714574	-9.11271065905034	8.03488762292615e-20	3.23805971203924e-16	NA	NA	NA	NA	NA	NA	NA	NA	NA	NA	NA	NA	NA	NA	NA	NA	2	2	3	3	-0.860039186460543
482.1878	3350.66251286912	-1.41506242755415	0.155487146471193	-9.10083218882865	8.96422961721766e-20	3.61258453573872e-16	NA	NA	NA	NA	NA	NA	NA	NA	NA	NA	NA	NA	NA	NA	NA	NA	2	2	2	3	-1.08115559446002
174.0765	22678.8540804024	0.901986466511438	0.0991674350734461	9.09559136871295	9.4073109304609e-20	3.79114630497574e-16	NA	NA	NA	NA	NA	NA	NA	NA	NA	NA	NA	NA	NA	NA	NA	NA	2	2	3	3	0.695075876275028
404.1598	11590.4100167894	-0.824078993708601	0.0906496064845384	-9.09081711070814	9.82974989918926e-20	3.96138920937327e-16	NA	NA	NA	NA	NA	NA	NA	NA	NA	NA	NA	NA	NA	NA	NA	NA	1	2	2	3	-0.729535078050957
489.2952	4098.44930741093	-1.84653074069031	0.203319186988353	-9.08193057449166	1.0666580289596e-19	4.2986318567072e-16	NA	NA	NA	NA	NA	NA	NA	NA	NA	NA	NA	NA	NA	NA	NA	NA	2	2	1	3	-1.24091903833477
446.2243	13228.031469555	-1.07369467189704	0.11822404109811	-9.08186407708749	1.06731003825792e-19	4.30125945417942e-16	NA	NA	NA	NA	NA	NA	NA	NA	NA	NA	NA	NA	NA	NA	NA	NA	2	2	0	3	-0.899410387113342
393.2139	4556.88391481751	-2.05876606264158	0.226862458373655	-9.07495262724642	1.13726962802187e-19	4.58319660092814e-16	NA	NA	NA	NA	NA	NA	NA	NA	NA	NA	NA	NA	NA	NA	NA	NA	2	2	3	3	-1.32741302620009
399.0435	4764.45303564641	-2.14542759139268	0.2365363858133	-9.07017998104562	1.1882058256899e-19	4.78846947753028e-16	NA	NA	NA	NA	NA	NA	NA	NA	NA	NA	NA	NA	NA	NA	NA	NA	0	2	2	3	-1.36590433400869
292.1587	55249.6088614196	-1.12387290669884	0.124007165875488	-9.06296744034367	1.26948934377506e-19	5.11604205541349e-16	NA	NA	NA	NA	NA	NA	NA	NA	NA	NA	NA	NA	NA	NA	NA	NA	2	2	3	3	-0.930597099376974
291.1555	562600.89313999	-1.00650836357881	0.11106229944648	-9.06255649842575	1.27428252981743e-19	5.13535859516423e-16	NA	NA	NA	NA	NA	NA	NA	NA	NA	NA	NA	NA	NA	NA	NA	NA	0	2	3	3	-0.852860923016759
405.1727	4049.9167939334	-1.82211907329446	0.201390183267505	-9.04770552233998	1.46003897838484e-19	5.8839570828909e-16	NA	NA	NA	NA	NA	NA	NA	NA	NA	NA	NA	NA	NA	NA	NA	NA	2	2	3	3	-1.23024692905672
208.082	40214.0061412788	1.83113026827551	0.2027713708282	9.0305167874362	1.70862966528716e-19	6.88577755110726e-16	NA	NA	NA	NA	NA	NA	NA	NA	NA	NA	NA	NA	NA	NA	NA	NA	2	2	3	3	1.01233094241073
413.0703	5737.31412403724	2.40698446088263	0.267308310062687	9.00452537490571	2.16600667564023e-19	8.72900690283012e-16	NA	NA	NA	NA	NA	NA	NA	NA	NA	NA	NA	NA	NA	NA	NA	NA	0	2	2	3	1.21190071717883
413.0141	8188.43462890334	2.9735020445514	0.330425185273125	8.99901756003721	2.27746489039048e-19	9.17818350827365e-16	NA	NA	NA	NA	NA	NA	NA	NA	NA	NA	NA	NA	NA	NA	NA	NA	2	2	3	3	1.38512089449389
228.9738	55399.2945634677	1.95934269595577	0.218195886234418	8.97974168885458	2.71403184735222e-19	1.09375483448294e-15	NA	NA	NA	NA	NA	NA	NA	NA	NA	NA	NA	NA	NA	NA	NA	NA	0	2	3	3	1.05476047914155
454.2291	2995.02541697608	-1.1535462642577	0.128545982157048	-8.97380256388238	2.86450509050507e-19	1.15439555147354e-15	NA	NA	NA	NA	NA	NA	NA	NA	NA	NA	NA	NA	NA	NA	NA	NA	2	2	3	3	-0.949946308603668
79.0238	4579.65287631091	2.03537001878737	0.227064102791878	8.9638564342024	3.13517094242128e-19	1.26347388979577e-15	NA	NA	NA	NA	NA	NA	NA	NA	NA	NA	NA	NA	NA	NA	NA	NA	2	2	3	3	1.08338930920971
336.2129	22043.0180314121	0.980646121504712	0.109502831668572	8.95544075492766	3.38381053286354e-19	1.36367564474401e-15	NA	NA	NA	NA	NA	NA	NA	NA	NA	NA	NA	NA	NA	NA	NA	NA	2	2	3	3	0.716613838818994
485.0224	6499.28229848906	2.60809715530258	0.291503694762771	8.9470466486714	3.65119982567715e-19	1.47143352974789e-15	NA	NA	NA	NA	NA	NA	NA	NA	NA	NA	NA	NA	NA	NA	NA	NA	2	2	3	3	1.27662000942356
467.3855	3000.33808359947	-1.15783156594525	0.129507643260149	-8.94025662732082	3.88267645688424e-19	1.56471861212435e-15	NA	NA	NA	NA	NA	NA	NA	NA	NA	NA	NA	NA	NA	NA	NA	NA	2	2	3	3	-0.952879431172772
492.2014	3884.93793531257	1.75551102341714	0.196581182584175	8.9302088854076	4.25205158932174e-19	1.71357679049666e-15	NA	NA	NA	NA	NA	NA	NA	NA	NA	NA	NA	NA	NA	NA	NA	NA	2	2	1	3	0.993820882838736
344.1817	48004.096768644	-0.955410424167176	0.10724742049283	-8.90846996390978	5.17416488156387e-19	2.08518844727024e-15	NA	NA	NA	NA	NA	NA	NA	NA	NA	NA	NA	NA	NA	NA	NA	NA	2	2	0	3	-0.819345802592424
492.14	2989.48375724484	-1.14905749991171	0.129170157767183	-8.89568860001527	5.80581672279389e-19	2.33974413928594e-15	NA	NA	NA	NA	NA	NA	NA	NA	NA	NA	NA	NA	NA	NA	NA	NA	2	2	0	3	-0.945075847249561
190.0714	48015.4890184249	1.48128891543547	0.166560110907913	8.89341936290159	5.92566668089902e-19	2.3880436724023e-15	NA	NA	NA	NA	NA	NA	NA	NA	NA	NA	NA	NA	NA	NA	NA	NA	2	2	3	3	0.910648475631334
160.1337	38972.2668355547	0.826461234196933	0.0931945634174963	8.86812710838638	7.43863921834439e-19	2.99777160499279e-15	NA	NA	NA	NA	NA	NA	NA	NA	NA	NA	NA	NA	NA	NA	NA	NA	2	2	3	3	0.66995932324298
471.1815	12695.1772921564	1.54642802575782	0.174569824116685	8.85850709641639	8.10930769561194e-19	3.26805100133161e-15	NA	NA	NA	NA	NA	NA	NA	NA	NA	NA	NA	NA	NA	NA	NA	NA	2	2	3	3	0.930597099376974
411.7265	5788.93063527467	2.42151201071782	0.273425686465264	8.85619797474825	8.2789789681179e-19	3.33642852415151e-15	NA	NA	NA	NA	NA	NA	NA	NA	NA	NA	NA	NA	NA	NA	NA	NA	2	2	0	3	1.21840589130815
573.4101	80822.4713513068	-2.30184794941925	0.261105786142667	-8.81576767571719	1.18867743620188e-18	4.79037006789356e-15	NA	NA	NA	NA	NA	NA	NA	NA	NA	NA	NA	NA	NA	NA	NA	NA	2	2	3	3	-1.43380503772139
463.2549	3120.52083739208	-1.25132532949525	0.141958855277578	-8.81470428208568	1.20001381125439e-18	4.8360556593552e-15	NA	NA	NA	NA	NA	NA	NA	NA	NA	NA	NA	NA	NA	NA	NA	NA	2	2	3	3	-0.998928234902226
492.3173	2991.41748418926	-1.15059814960726	0.131158961172932	-8.77254698663103	1.74669592712176e-18	7.0391845863007e-15	NA	NA	NA	NA	NA	NA	NA	NA	NA	NA	NA	NA	NA	NA	NA	NA	0	2	3	3	-0.947021335934848
376.1498	81329.5146787066	-2.3292058909902	0.265763925787366	-8.76419131787573	1.88122125171006e-18	7.58132164439154e-15	NA	NA	NA	NA	NA	NA	NA	NA	NA	NA	NA	NA	NA	NA	NA	NA	2	2	3	3	-1.44785032526254
401.2395	15432.3180018614	-1.05460085673293	0.120630369264155	-8.74241588719323	2.28177749798062e-18	9.19556331686192e-15	NA	NA	NA	NA	NA	NA	NA	NA	NA	NA	NA	NA	NA	NA	NA	NA	2	2	3	3	-0.888284757072299
377.0617	61605.7549051558	-1.60855230586554	0.184508853665738	-8.71802232742526	2.831031382965e-18	1.1409056473349e-14	NA	NA	NA	NA	NA	NA	NA	NA	NA	NA	NA	NA	NA	NA	NA	NA	2	2	3	3	-1.15916828333908
374.2004	16696.7073011374	0.463790522914474	0.05323368345781	8.7123507671989	2.97637006449529e-18	1.1994771359916e-14	NA	NA	NA	NA	NA	NA	NA	NA	NA	NA	NA	NA	NA	NA	NA	NA	2	2	1	3	0.421959932252466
320.1648	171310.535414482	-0.530515377439399	0.061050901365997	-8.68972227386107	3.63326580064471e-18	1.46420611765982e-14	NA	NA	NA	NA	NA	NA	NA	NA	NA	NA	NA	NA	NA	NA	NA	NA	2	2	3	3	-0.507176463725472
351.2381	5717.7974025512	-2.4878754023384	0.286301422051995	-8.68970675907637	3.63376199344148e-18	1.46440608335692e-14	NA	NA	NA	NA	NA	NA	NA	NA	NA	NA	NA	NA	NA	NA	NA	NA	2	2	3	3	-1.5636853797507
469.2923	33156.5428549922	-0.750700324928399	0.0866460885205873	-8.66398400373296	4.55557334933145e-18	1.83589605978057e-14	NA	NA	NA	NA	NA	NA	NA	NA	NA	NA	NA	NA	NA	NA	NA	NA	2	2	1	3	-0.677762201501072
373.2082	20694.5111897323	-1.24465106877524	0.143775984442597	-8.65687738881154	4.84863768188416e-18	1.95400098579932e-14	NA	NA	NA	NA	NA	NA	NA	NA	NA	NA	NA	NA	NA	NA	NA	NA	2	2	0	3	-0.996882173636381
241.0316	44485.7727420218	1.40748497986053	0.162631355064134	8.65445030145317	4.95292941365537e-18	1.99603055370311e-14	NA	NA	NA	NA	NA	NA	NA	NA	NA	NA	NA	NA	NA	NA	NA	NA	2	2	0	3	0.888284757072299
491.3481	3702.64486085901	-1.63422963649123	0.190130591098202	-8.59530087742247	8.30469125228246e-18	3.34679057466983e-14	NA	NA	NA	NA	NA	NA	NA	NA	NA	NA	NA	NA	NA	NA	NA	NA	2	2	3	3	-1.17266484953095
344.2432	139413.273036049	-1.56108494644752	0.182101815059467	-8.57259410587278	1.01179613901577e-17	4.07753844023353e-14	NA	NA	NA	NA	NA	NA	NA	NA	NA	NA	NA	NA	NA	NA	NA	NA	2	2	3	3	-1.13752751369955
412.2181	3605.54060934676	-1.57693483481179	0.184083031700628	-8.56643233351538	1.06740573987146e-17	4.30164513168197e-14	NA	NA	NA	NA	NA	NA	NA	NA	NA	NA	NA	NA	NA	NA	NA	NA	2	2	3	3	-1.14229039271497
395.0116	6080.65631731422	2.5010327866464	0.292026546826531	8.56440215393177	1.08638042312789e-17	4.37811310520538e-14	NA	NA	NA	NA	NA	NA	NA	NA	NA	NA	NA	NA	NA	NA	NA	NA	2	2	3	3	1.2422630193714
449.2028	3096.32073569121	-1.23295833115002	0.144398752556953	-8.53856636097824	1.35897339292877e-17	5.47666277350292e-14	NA	NA	NA	NA	NA	NA	NA	NA	NA	NA	NA	NA	NA	NA	NA	NA	2	2	3	3	-0.990768877414078
421.0005	30710.6628046377	2.58236511413555	0.302459706992624	8.53788142497447	1.36705097953201e-17	5.509215447514e-14	NA	NA	NA	NA	NA	NA	NA	NA	NA	NA	NA	NA	NA	NA	NA	NA	2	2	3	3	1.26546293700963
360.9675	9152.45035268204	3.14691009073016	0.369260756179585	8.52218936907475	1.56565123521156e-17	6.30957447790258e-14	NA	NA	NA	NA	NA	NA	NA	NA	NA	NA	NA	NA	NA	NA	NA	NA	2	2	1	3	1.44607902254863
153.1027	40888.5234018742	0.690918138094614	0.081096222517217	8.5197326909762	1.59921996150393e-17	6.44485644486084e-14	NA	NA	NA	NA	NA	NA	NA	NA	NA	NA	NA	NA	NA	NA	NA	NA	2	2	3	3	0.595508115525156
560.2262	30192.9517673299	4.94266427323215	0.581840663040331	8.49487598100297	1.98144370654103e-17	7.98521813736034e-14	Morphiceptin	1	C28H35N5O5	[M+K]+	521.26382	560.2269794	-1.3837248624677	HMDB05777	NA	NA	NA	NA	NA	NA	NA	NA	2	2	3	3	1.90052436152315
261.1255	24807.6463327102	1.3775044103966	0.162275291962844	8.48868853498664	2.08981986283453e-17	8.42197404722314e-14	NA	NA	NA	NA	NA	NA	NA	NA	NA	NA	NA	NA	NA	NA	NA	NA	2	2	3	3	0.870890483362785
488.2169	3464.56570341459	-1.48958823560858	0.175960662698501	-8.46546161377505	2.55140136190688e-17	1.02821474884847e-13	NA	NA	NA	NA	NA	NA	NA	NA	NA	NA	NA	NA	NA	NA	NA	NA	2	2	3	3	-1.10145731010363
126.0258	4647.57349598869	-2.09726956587828	0.248473461073599	-8.44061799121901	3.15664222643934e-17	1.27212681725506e-13	NA	NA	NA	NA	NA	NA	NA	NA	NA	NA	NA	NA	NA	NA	NA	NA	0	2	3	3	-1.34257122597013
250.0467	6940.30861049504	-2.83379818258958	0.335961620320655	-8.43488663938724	3.31523990298865e-17	1.33604168090443e-13	NA	NA	NA	NA	NA	NA	NA	NA	NA	NA	NA	NA	NA	NA	NA	NA	2	2	0	3	-1.83642670057282
477.3162	2895.65976585666	-1.07109920991136	0.128405867290701	-8.3415129893284	7.33459692625564e-17	2.95584256128102e-13	NA	NA	NA	NA	NA	NA	NA	NA	NA	NA	NA	NA	NA	NA	NA	NA	2	2	3	3	-0.897548404479157
378.1872	15088.6906564183	-0.719052312043574	0.086231875784255	-8.33859063720918	7.51811924928915e-17	3.02980205746353e-13	NA	NA	NA	NA	NA	NA	NA	NA	NA	NA	NA	NA	NA	NA	NA	NA	2	2	3	3	-0.651396301223424
477.2551	3165.02254734827	-1.28442891895453	0.154107253522051	-8.33464285164709	7.77324718864072e-17	3.13261861702221e-13	NA	NA	NA	NA	NA	NA	NA	NA	NA	NA	NA	NA	NA	NA	NA	NA	2	2	3	3	-1.01544978242526
437.243	16721.9104595505	-1.02796755606019	0.123360598708614	-8.33302988815991	7.87992588624491e-17	3.1756101321567e-13	NA	NA	NA	NA	NA	NA	NA	NA	NA	NA	NA	NA	NA	NA	NA	NA	2	2	3	3	-0.867262041555297
615.4946	187259.521890986	-1.69363517125121	0.20336047809631	-8.32824149070459	8.2052008522001e-17	3.30669594343664e-13	NA	NA	NA	NA	NA	NA	NA	NA	NA	NA	NA	NA	NA	NA	NA	NA	2	2	3	3	-1.19015749431534
450.2613	43805.5172911882	-2.17050443189204	0.260931575333832	-8.31828968615673	8.92416811879683e-17	3.59643975187512e-13	NA	NA	NA	NA	NA	NA	NA	NA	NA	NA	NA	NA	NA	NA	NA	NA	2	2	3	3	-1.37384962246681
173.0925	183123.365469063	-0.587334301508262	0.0706170456276042	-8.31717464655124	9.00849616373375e-17	3.6304239539847e-13	NA	NA	NA	NA	NA	NA	NA	NA	NA	NA	NA	NA	NA	NA	NA	NA	2	2	1	3	-0.543582678392408
492.3354	3201.89137081388	-1.31131834699886	0.157826837986452	-8.308589107712	9.68466384422889e-17	3.90291952922424e-13	NA	NA	NA	NA	NA	NA	NA	NA	NA	NA	NA	NA	NA	NA	NA	NA	2	2	1	3	-1.02697102383916
402.2345	10011.5185836249	-0.879772994442558	0.106178246881522	-8.28581202159278	1.17305938378416e-16	4.72742931665015e-13	NA	NA	NA	NA	NA	NA	NA	NA	NA	NA	NA	NA	NA	NA	NA	NA	2	2	3	3	-0.764050398693773
454.2921	3680.03698467572	-1.62102456405313	0.195716570521367	-8.2825105699272	1.20605249970611e-16	4.86039157381563e-13	NA	NA	NA	NA	NA	NA	NA	NA	NA	NA	NA	NA	NA	NA	NA	NA	2	2	1	3	-1.16405160118172
434.2873	51048.4302340338	-1.84218763537226	0.222590154555901	-8.27614158877641	1.27230701686253e-16	5.12739727795599e-13	NA	NA	NA	NA	NA	NA	NA	NA	NA	NA	NA	NA	NA	NA	NA	NA	2	2	3	3	-1.23690048224097
294.1152	9815.194834047	3.25513936625352	0.393547547637038	8.27127340977786	1.32535722540518e-16	5.34118961838288e-13	NA	NA	NA	NA	NA	NA	NA	NA	Dimethametryn,Dipropetryn	1	C11H21N5S	[M+K]+	255.151767	294.1149264	1.0774699667639	C18537,C19101	2	2	0	3	1.48990939089409
213.0987	27681.3500315171	0.634451920037643	0.0767183127873254	8.26988885686835	1.34083951333098e-16	5.40358323872384e-13	NA	NA	NA	NA	NA	NA	NA	NA	NA	NA	NA	NA	NA	NA	NA	NA	1	2	2	3	0.554426752270299
358.1974	33520.9024594797	-0.699802375945146	0.0850118093676983	-8.23182545048909	1.84381794837427e-16	7.43058633194832e-13	NA	NA	NA	NA	NA	NA	NA	NA	NA	NA	NA	NA	NA	NA	NA	NA	2	2	3	3	-0.634575323562576
490.3732	2867.34005709432	-1.04670437945465	0.127457980470693	-8.21215255089754	2.17258003885179e-16	8.75549755657271e-13	NA	NA	NA	NA	NA	NA	NA	NA	NA	NA	NA	NA	NA	NA	NA	NA	2	2	3	3	-0.883681412376098
160.9206	7594.830863907	2.85532273498012	0.347848871718352	8.20851515451235	2.23940548280603e-16	9.0248040957083e-13	NA	NA	NA	NA	NA	NA	NA	NA	NA	NA	NA	NA	NA	NA	NA	NA	2	2	1	3	1.35181623714779
434.1409	6577.49904098025	2.62714604189365	0.320439196898829	8.19857891081627	2.43245369139561e-16	9.80278837632432e-13	NA	NA	NA	NA	NA	NA	NA	NA	Latrunculin_B,N-Acetylaspartylglutamylglutamate,Latifoline	1	C20H29NO5S	[M+K]+	395.176646	434.1398054	2.43654230009548	C19904,C20776,C10344	2	2	3	3	1.28509327902898
79.0241	3102.46846727356	-1.23761411846738	0.151107415398215	-8.19029374042225	2.60589394735959e-16	1.05017526078591e-12	NA	NA	NA	NA	NA	NA	NA	NA	NA	NA	NA	NA	NA	NA	NA	NA	2	2	3	3	-0.994840277195748
142.9483	76697.3505207203	1.96954578499377	0.240669875035093	8.18359915093894	2.75489405628736e-16	1.11022230468381e-12	NA	NA	NA	NA	NA	NA	NA	NA	NA	NA	NA	NA	NA	NA	NA	NA	2	2	3	3	1.05801958936726
472.3124	3830.05823265981	-1.70601072301914	0.208489054099127	-8.18273520588765	2.77472440527952e-16	1.11821393532765e-12	NA	NA	NA	NA	NA	NA	NA	NA	NA	NA	NA	NA	NA	NA	NA	NA	2	2	3	3	-1.1939535869113
121.0844	18785.584995641	-0.832722446333163	0.102388409453354	-8.1329757028068	4.1887861136998e-16	1.68808080382102e-12	NA	NA	NA	NA	NA	NA	NA	NA	NA	NA	NA	NA	NA	NA	NA	NA	2	2	3	3	-0.731971363617051
329.0637	111648.010625835	-0.964777085237778	0.118778425886188	-8.12249428328184	4.5669902113553e-16	1.84049705517618e-12	NA	NA	NA	NA	NA	NA	NA	NA	NA	NA	NA	NA	NA	NA	NA	NA	1	2	3	3	-0.826324295569618
488.3941	4673.61115316445	-2.10813275917022	0.259772490889134	-8.11530409534369	4.84569838334257e-16	1.95281644848705e-12	NA	NA	NA	NA	NA	NA	NA	NA	NA	NA	NA	NA	NA	NA	NA	NA	2	2	3	3	-1.34872175039434
290.0672	15959.7474310881	0.869536684781625	0.107162629986029	8.11417828113204	4.89082931247345e-16	1.9710042129268e-12	NA	NA	NA	NA	NA	NA	NA	NA	NA	NA	NA	NA	NA	NA	NA	NA	2	2	3	3	0.683248845295273
314.1713	21096.2001511263	-0.701507245311456	0.0864596045845401	-8.11369944013015	4.91015011107454e-16	1.97879049476304e-12	NA	NA	NA	NA	NA	NA	NA	NA	NA	NA	NA	NA	NA	NA	NA	NA	2	2	3	3	-0.636097034471653
454.3709	4525.01942333435	2.01508261667498	0.248378029267612	8.11296644319473	4.93987165350983e-16	1.99076827636446e-12	NA	NA	NA	NA	NA	NA	NA	NA	NA	NA	NA	NA	NA	NA	NA	NA	2	2	3	3	1.07781510095717
371.0436	22027.539190639	1.30815289661642	0.161264763625121	8.11183340495494	4.98616323273521e-16	2.00942378279229e-12	NA	NA	NA	NA	NA	NA	NA	NA	NA	NA	NA	NA	NA	NA	NA	NA	2	2	0	3	0.844837542302909
582.5083	33274.4421627666	-0.768982737568983	0.0948488653625375	-8.10745320600017	5.16917652510632e-16	2.08317813961785e-12	NA	NA	NA	NA	NA	NA	NA	NA	NA	NA	NA	NA	NA	NA	NA	NA	2	2	3	3	-0.691912551174372
210.0613	180887.961050656	2.08332080030337	0.257539829910657	8.08931496547969	6.0001229603077e-16	2.418049553004e-12	NA	NA	NA	NA	NA	NA	NA	NA	NA	NA	NA	NA	NA	NA	NA	NA	2	2	1	3	1.09350862851988
310.1758	162935.412785132	-1.36043982826299	0.168607225075951	-8.06869235674903	7.10550540781222e-16	2.86351867934832e-12	NA	NA	NA	NA	NA	NA	NA	NA	NA	NA	NA	NA	NA	NA	NA	NA	2	2	3	3	-1.05693197185097
309.2212	11589.2457160393	-3.69038294714294	0.458022032757252	-8.05721708391877	7.80509680217274e-16	3.14545401127561e-12	NA	NA	NA	NA	NA	NA	NA	NA	NA	NA	NA	NA	NA	NA	NA	NA	2	2	3	3	-2.62189697283045
467.2342	2971.50211307545	-1.13432828060482	0.141378161787221	-8.02336277587217	1.02888912967032e-15	4.14642319257139e-12	NA	NA	NA	NA	NA	NA	NA	NA	NA	NA	NA	NA	NA	NA	NA	NA	1	2	3	3	-0.9421643025007
449.249	2856.08092102041	-1.03686093641845	0.129241706829573	-8.02264966823538	1.03488187160047e-15	4.1705739425499e-12	NA	NA	NA	NA	NA	NA	NA	NA	NA	NA	NA	NA	NA	NA	NA	NA	2	2	2	3	-0.872709010020352
400.1642	7000.29845280312	-2.84880624504186	0.355653298389861	-8.01006558336217	1.14647288745077e-15	4.62028573642661e-12	NA	NA	NA	NA	NA	NA	NA	NA	NA	NA	NA	NA	NA	NA	NA	NA	0	2	3	3	-1.85347746295617
476.0714	4514.42171922752	2.01119392927225	0.252217941831526	7.97403196088113	1.53579796121751e-15	6.18926578370656e-12	Chondroitin_4-sulfate	1	C14H21NO15S	[M+H]+	475.063196	476.0704724	1.96651557748561	HMDB00652	NA	NA	NA	NA	NA	NA	NA	NA	2	2	3	3	1.07559477072309
215.1397	215106.426264752	-0.755228712694275	0.0947462744373987	-7.97106500681749	1.57312728521058e-15	6.33970295939864e-12	NA	NA	NA	NA	NA	NA	NA	NA	NA	NA	NA	NA	NA	NA	NA	NA	2	2	3	3	-0.681679140116162
576.239	17658.225416628	4.14641781749931	0.520794515687682	7.96171559530381	1.69670110626343e-15	6.83770545824164e-12	NA	NA	NA	NA	NA	NA	NA	NA	NA	NA	NA	NA	NA	NA	NA	NA	0	2	3	3	1.72983972523046
218.0793	110910.149513484	0.556550512511645	0.0699268919874135	7.95903402387484	1.73387561029567e-15	6.98751870949156e-12	NA	NA	NA	NA	NA	NA	NA	NA	NA	NA	NA	NA	NA	NA	NA	NA	2	2	3	3	0.495894293859873
487.2582	2930.99482882885	-1.10085167280136	0.138606054797134	-7.94230579906905	1.98456926528903e-15	7.9978141391148e-12	NA	NA	NA	NA	NA	NA	NA	NA	NA	NA	NA	NA	NA	NA	NA	NA	2	2	2	3	-0.912532684303031
441.3795	16836.1629524543	-0.734713756840304	0.0927119677896292	-7.924691648304	2.28713157298023e-15	9.21714023911034e-12	NA	NA	NA	NA	NA	NA	NA	NA	NA	NA	NA	NA	NA	NA	NA	NA	2	2	1	3	-0.668403645656815
498.328	2965.5803383773	-1.12954484562262	0.143109155945509	-7.8928901380196	2.95267524898956e-15	1.18992812534279e-11	NA	NA	NA	NA	NA	NA	NA	NA	NA	NA	NA	NA	NA	NA	NA	NA	2	2	3	3	-0.938294621071857
446.206	3026.61186260698	-1.17871741043949	0.149608929766492	-7.87865679060214	3.30919067738777e-15	1.33360384298727e-11	NA	NA	NA	NA	NA	NA	NA	NA	NA	NA	NA	NA	NA	NA	NA	NA	2	2	3	3	-0.959755477919171
461.1644	2946.35372048014	-1.11362448545688	0.141377504668614	-7.87695672000428	3.35451041003356e-15	1.35186769524353e-11	NA	NA	NA	NA	NA	NA	NA	NA	NA	NA	NA	NA	NA	NA	NA	NA	2	2	2	3	-0.927724709593367
453.2453	3074.48512773697	-1.21614978973913	0.154543036688199	-7.86932763714743	3.56552276594244e-15	1.43690567467481e-11	NA	NA	NA	NA	NA	NA	NA	NA	NA	NA	NA	NA	NA	NA	NA	NA	2	2	3	3	-0.979656279987246
488.2861	2887.83961890078	-1.06437758052172	0.135327210745448	-7.86521479795979	3.68464657270014e-15	1.48491256879816e-11	NA	NA	NA	NA	NA	NA	NA	NA	NA	NA	NA	NA	NA	NA	NA	NA	2	2	0	3	-0.894761250150877
284.0801	48576.053704515	1.94891103929256	0.247899091762766	7.86171109153405	3.78921198219935e-15	1.52705242882634e-11	NA	NA	NA	NA	NA	NA	NA	NA	NA	NA	NA	NA	NA	NA	NA	NA	2	2	3	3	1.05259394867168
362.1494	23398.6702457655	-0.965657278846242	0.12284227040956	-7.86095271299294	3.81222693754723e-15	1.53632745583153e-11	NA	NA	NA	NA	NA	NA	NA	NA	NA	NA	NA	NA	NA	NA	NA	NA	2	2	3	3	-0.827199436478644
407.2767	3821.7197942679	-1.70140320053869	0.217274595605417	-7.83065869158738	4.85320530724093e-15	1.9558417388181e-11	NA	NA	NA	NA	NA	NA	NA	NA	NA	NA	NA	NA	NA	NA	NA	NA	2	2	0	3	-1.19142095115806
472.1748	4272.30682174869	1.91812959614229	0.245002397648417	7.82902377508502	4.91672669239534e-15	1.98144085703532e-11	NA	NA	NA	NA	NA	NA	NA	NA	NA	NA	NA	NA	NA	NA	NA	NA	2	2	0	3	1.04504969965839
155.0455	5146.62124564795	-2.29260423808776	0.293854399827231	-7.80183737060149	6.1012243279719e-15	2.45879340417268e-11	NA	NA	NA	NA	NA	NA	NA	NA	NA	NA	NA	NA	NA	NA	NA	NA	2	2	3	3	-1.42861027567142
197.0059	24048.0975524131	1.06009347338438	0.135910839005188	7.79991854324378	6.19471484634795e-15	2.49647008307822e-11	NA	NA	NA	NA	NA	NA	NA	NA	NA	NA	NA	NA	NA	NA	NA	NA	2	2	0	3	0.748325966305854
382.1904	44172.9196093784	-1.14885462837787	0.147294434764489	-7.79971510950014	6.20470898685324e-15	2.50049772170186e-11	NA	NA	NA	NA	NA	NA	NA	NA	NA	NA	NA	NA	NA	NA	NA	NA	2	2	3	3	-0.944104443115141
471.2375	4048.47906429214	1.82633143824244	0.23443782187491	7.79025936871619	6.68717799655535e-15	2.6949327326118e-11	Lucidenic_acid_D1	1	C27H34O7	[M+H]+	470.230455	471.2377314	-0.573808042132368	HMDB38199	NA	NA	NA	NA	NA	NA	NA	NA	0	2	3	3	1.01025717482089
295.129	29021.0918242831	-0.726112498850954	0.0932623720888072	-7.78569623083926	6.93303453990253e-15	2.79401291958072e-11	NA	NA	NA	NA	NA	NA	NA	NA	NA	NA	NA	NA	NA	NA	NA	NA	2	2	3	3	-0.658330814676501
482.1809	4431.18486400755	1.97998802982359	0.254500255997352	7.77990584749821	7.25785440042176e-15	2.92491532336997e-11	Pranlukast	1	C27H23N5O4	[M+H]+	481.175005	482.1822814	-2.80122279923721	HMDB15481	NA	NA	NA	NA	NA	NA	NA	NA	0	2	3	3	1.06238263124088
454.0565	2932.73085800339	-1.10227989606676	0.141986815442607	-7.7632552898006	8.27767552681721e-15	3.33590323730734e-11	NA	NA	NA	NA	NA	NA	NA	NA	NA	NA	NA	NA	NA	NA	NA	NA	2	2	3	3	-0.915365087842814
456.1695	2857.76505260485	-1.0383474987729	0.133874966861962	-7.75609901620768	8.75816533979868e-15	3.52954063193887e-11	NA	NA	NA	NA	NA	NA	NA	NA	NA	NA	NA	NA	NA	NA	NA	NA	2	2	0	3	-0.875442224785993
392.1238	30519.9361702847	-2.51779820926467	0.326201085867087	-7.71854637630043	1.17663850164366e-14	4.74185316162394e-11	NA	NA	NA	NA	NA	NA	NA	NA	NA	NA	NA	NA	NA	NA	NA	NA	2	2	3	3	-1.59174567734224
258.9805	22150.0519697672	1.51362555967884	0.196189790107232	7.71510871616472	1.20879151377719e-14	4.87142980052206e-11	NA	NA	NA	NA	NA	NA	NA	NA	NA	NA	NA	NA	NA	NA	NA	NA	2	2	0	3	0.922002768121863
230.0638	34061.8175156307	2.24543809335985	0.2914294609978	7.70491111527259	1.30934393618665e-14	5.27665606283221e-11	NA	NA	NA	NA	NA	NA	NA	NA	NA	NA	NA	NA	NA	NA	NA	NA	2	2	3	3	1.15068836434645
263.1432	20953.5059058612	-0.854004492603605	0.111282998510665	-7.6741685974768	1.66494977072859e-14	6.70974757603622e-11	NA	NA	NA	NA	NA	NA	NA	NA	NA	NA	NA	NA	NA	NA	NA	NA	2	2	0	3	-0.747503501619097
230.1026	14034.3859317368	0.531635216952576	0.0695040508519132	7.64898175626178	2.02576975132204e-14	8.16385209782784e-11	NA	NA	NA	NA	NA	NA	NA	NA	NA	NA	NA	NA	NA	NA	NA	NA	2	2	3	3	0.480483376286397
269.1153	61557.7562466649	1.46811239382986	0.192058087714406	7.64410606864403	2.10401914765383e-14	8.47919716504493e-11	NA	NA	NA	NA	NA	NA	NA	NA	NA	NA	NA	NA	NA	NA	NA	NA	2	2	3	3	0.906889723083176
485.2955	4539.92451319354	-2.05135389535176	0.268532057683601	-7.63913967310666	2.18677983979437e-14	8.8127227543713e-11	NA	NA	NA	NA	NA	NA	NA	NA	NA	NA	NA	NA	NA	NA	NA	NA	2	2	3	3	-1.32591390370284
606.2768	23111.3718060517	4.54744095851164	0.596316436502743	7.6258856542364	2.42364594617649e-14	9.76729316309127e-11	NA	NA	NA	NA	NA	NA	NA	NA	NA	NA	NA	NA	NA	NA	NA	NA	2	2	2	3	1.82316060493719
357.0886	5534.2216835817	-2.42792215870205	0.319392587278285	-7.60168599838734	2.92297272378756e-14	1.17795800768639e-10	NA	NA	NA	NA	NA	NA	NA	NA	NA	NA	NA	NA	NA	NA	NA	NA	2	2	3	3	-1.51099118148905
391.055	7180.35272391878	-2.89295010334454	0.380799598703346	-7.59704084036662	3.02978941211889e-14	1.22100513308391e-10	NA	NA	NA	NA	NA	NA	NA	NA	NA	NA	NA	NA	NA	NA	NA	NA	2	2	3	3	-1.89300962760583
150.0587	310710.209826756	-1.13139337042985	0.149140356032732	-7.58609809260168	3.29682873828427e-14	1.32862198152856e-10	NA	NA	NA	NA	NA	NA	NA	NA	NA	NA	NA	NA	NA	NA	NA	NA	2	2	3	3	-0.940227701863351
491.2788	2881.88474182004	-1.05916059179963	0.139996660280708	-7.56561327731606	3.86038938976308e-14	1.55573692407452e-10	NA	NA	NA	NA	NA	NA	NA	NA	NA	NA	NA	NA	NA	NA	NA	NA	2	2	0	3	-0.891055820064262
589.4792	51576.7390348875	-1.57566314829206	0.208431521439109	-7.5596202408011	4.04247849092878e-14	1.6291188318443e-10	NA	NA	NA	NA	NA	NA	NA	NA	NA	NA	NA	NA	NA	NA	NA	NA	2	2	3	3	-1.14109724565803
150.0778	62557.0277961842	-0.984214290867599	0.130655403471008	-7.53290154651732	4.9625029122538e-14	1.99988867363828e-10	NA	NA	NA	NA	NA	NA	NA	NA	NA	NA	NA	NA	NA	NA	NA	NA	2	2	2	3	-0.837751037623534
471.9989	4888.51652835174	2.14414666068365	0.285944932572958	7.49846007547825	6.45719133533553e-14	2.60224810814022e-10	NA	NA	NA	NA	NA	NA	NA	NA	NA	NA	NA	NA	NA	NA	NA	NA	2	2	0	3	1.10603082340743
419.2137	22557.2136543599	-0.733382722266576	0.0980864302362436	-7.47690297730487	7.60945506075291e-14	3.06661038948342e-10	NA	NA	NA	NA	NA	NA	NA	NA	NA	NA	NA	NA	NA	NA	NA	NA	2	2	3	3	-0.665297131224561
180.0871	584499.161896414	1.11723167501881	0.149894374196605	7.45345968457376	9.09237913512002e-14	3.66422879145337e-10	NA	NA	NA	NA	NA	NA	NA	NA	NA	NA	NA	NA	NA	NA	NA	NA	2	2	3	3	0.77072792362398
327.1666	15158.4124342455	-0.891146377467229	0.119716910239365	-7.44378029541065	9.78441760269568e-14	3.94312029388636e-10	NA	NA	NA	NA	NA	NA	NA	NA	NA	NA	NA	NA	NA	NA	NA	NA	2	2	2	3	-0.774918876994795
490.2502	15931.3163043876	-0.952541547577034	0.12796544773152	-7.44374020067922	9.78738921984297e-14	3.94431785559672e-10	NA	NA	NA	NA	NA	NA	NA	NA	NA	NA	NA	NA	NA	NA	NA	NA	0	2	3	3	-0.813272194247474
395.2024	59729.4632200646	-0.246802810721093	0.0331752151317724	-7.43937333159075	1.01164050611571e-13	4.07691123964631e-10	NA	NA	NA	NA	NA	NA	NA	NA	NA	NA	NA	NA	NA	NA	NA	NA	2	2	2	3	-0.275805219699578
481.1872	6075.68867378202	2.49980369443743	0.337000944177535	7.4177943344886	1.19086828424507e-13	4.79919918550763e-10	NA	NA	NA	NA	NA	NA	NA	NA	NA	NA	NA	NA	NA	NA	NA	NA	2	2	3	3	1.24091903833477
292.1981	21774.8834463598	-1.10637836456018	0.149192312400706	-7.41578669005834	1.2090496149976e-13	4.87246994844032e-10	NA	NA	NA	NA	NA	NA	NA	NA	NA	NA	NA	NA	NA	NA	NA	NA	2	2	3	3	-0.919153089472205
450.2558	29772.3164462636	0.306672635851871	0.0413945119907895	7.40853367035967	1.27703492890145e-13	5.14645076347286e-10	NA	NA	NA	NA	NA	NA	NA	NA	NA	NA	NA	NA	NA	NA	NA	NA	2	2	3	3	0.280976163833973
456.2693	2850.5199213676	-1.03190010740802	0.139421194883576	-7.40131447209093	1.3484297552454e-13	5.43417191363896e-10	NA	NA	NA	NA	NA	NA	NA	NA	NA	NA	NA	NA	NA	NA	NA	NA	2	2	3	3	-0.869074832223097
62.06	16824.522217852	1.36395645982713	0.184380875756126	7.39749420450299	1.38778289376644e-13	5.59276506187874e-10	NA	NA	NA	NA	NA	NA	NA	NA	NA	NA	NA	NA	NA	NA	NA	NA	2	2	3	3	0.862742481687757
342.9243	9197.01575523853	3.15445394278196	0.426442005421244	7.39714639430503	1.391421289911e-13	5.60742779834135e-10	NA	NA	NA	NA	NA	NA	NA	NA	NA	NA	NA	NA	NA	NA	NA	NA	2	2	3	3	1.44962618231215
86.909	2753.65387108875	-0.944394849552806	0.127818756820372	-7.38854666596385	1.48442327979355e-13	5.98222581756799e-10	NA	NA	NA	NA	NA	NA	NA	NA	NA	NA	NA	NA	NA	NA	NA	NA	0	2	3	3	-0.808952210187697
161.1289	9015.0427487438	-0.697535219596369	0.094507683422605	-7.38072497743107	1.57429907466912e-13	6.34442527091654e-10	NA	NA	NA	NA	NA	NA	NA	NA	NA	NA	NA	NA	NA	NA	NA	NA	2	2	0	3	-0.631536299433844
305.1343	26441.0910655402	1.72831661764419	0.234745869945782	7.36250063970613	1.80496561842741e-13	7.27401144226245e-10	NA	NA	NA	NA	NA	NA	NA	NA	NA	NA	NA	NA	NA	NA	NA	NA	2	2	3	3	0.98469238612454
445.2655	16279.0174354525	-0.964690776026979	0.131212457859957	-7.35212792871079	1.95075962401348e-13	7.86156128477432e-10	NA	NA	NA	NA	NA	NA	NA	NA	NA	NA	NA	NA	NA	NA	NA	NA	2	2	3	3	-0.825449787061738
403.1477	12461.7531685632	0.849878605846253	0.116121938842516	7.3188461570458	2.50112128366229e-13	1.0079518773159e-09	NA	NA	NA	NA	NA	NA	NA	NA	NA	NA	NA	NA	NA	NA	NA	NA	2	2	3	3	0.678544755865048
193.0345	41598.2843672862	1.76391695052302	0.241264870974515	7.31112218450296	2.64920495797399e-13	1.06762959806352e-09	NA	NA	NA	NA	NA	NA	NA	NA	NA	NA	NA	NA	NA	NA	NA	NA	2	2	3	3	0.99790468206989
194.6078	42338.1455596672	-1.63328769175717	0.223777216013066	-7.29872200958031	2.90513841137676e-13	1.17077077978483e-09	NA	NA	NA	NA	NA	NA	NA	NA	NA	NA	NA	NA	NA	NA	NA	NA	2	2	3	3	-1.17019505938299
257.0197	21836.591760111	-1.19203862243979	0.16370287420498	-7.28172078974731	3.29588680856944e-13	1.32824238385348e-09	NA	NA	NA	NA	NA	NA	NA	NA	NA	NA	NA	NA	NA	NA	NA	NA	0	2	3	3	-0.967669805917206
390.1984	13668.5954062695	-0.781482866487613	0.10739524570964	-7.2766989015554	3.4208760283849e-13	1.37861303943911e-09	NA	NA	NA	NA	NA	NA	NA	NA	NA	NA	NA	NA	NA	NA	NA	NA	2	2	2	3	-0.703811152302367
236.9986	210508.489165118	1.46325468926275	0.201192598703861	7.27290515997827	3.51837350098617e-13	1.41790452089743e-09	NA	NA	NA	NA	NA	NA	NA	NA	NA	NA	NA	NA	NA	NA	NA	NA	2	2	0	3	0.904079046124273
113.0713	3134.64749465156	-1.26181182107332	0.173796301527917	-7.26029155960282	3.8625683833265e-13	1.55661505848058e-09	NA	NA	NA	NA	NA	NA	NA	NA	NA	NA	NA	NA	NA	NA	NA	NA	2	2	3	3	-1.00509166504809
421.1217	32271.6478843318	1.38084389648334	0.190724483083051	7.239992863853	4.4870835044879e-13	1.80829465230862e-09	NA	NA	NA	NA	NA	NA	NA	NA	NA	NA	NA	NA	NA	NA	NA	NA	2	2	3	3	0.874530427351459
144.0658	112570.262928684	1.24037281219771	0.17189488673064	7.21587963312358	5.35864415334288e-13	2.15953359379718e-09	NA	NA	NA	NA	NA	NA	NA	NA	NA	NA	NA	NA	NA	NA	NA	NA	2	2	3	3	0.823702660930163
499.2574	3488.19305827668	-1.50452909469454	0.208523625233438	-7.21514932905207	5.38748224333244e-13	2.17115534406298e-09	NA	NA	NA	NA	NA	NA	NA	NA	NA	NA	NA	NA	NA	NA	NA	NA	2	2	3	3	-1.10603082340743
479.112	3792.24603741199	1.71346190043516	0.23842014235149	7.18673298126422	6.63600087623653e-13	2.67430835312332e-09	NA	NA	NA	NA	NA	NA	NA	NA	NA	NA	NA	NA	NA	NA	NA	NA	2	2	3	3	0.978652037546775
480.3526	2858.93698177634	-1.03923057473397	0.145064384655097	-7.1639263986459	7.83985066557393e-13	3.15945981822629e-09	NA	NA	NA	NA	NA	NA	NA	NA	NA	NA	NA	NA	NA	NA	NA	NA	2	2	3	3	-0.87818199521195
403.255	40123.9002182564	-0.894235555254121	0.124975932613686	-7.15526210969196	8.35131966534691e-13	3.3655818251348e-09	NA	NA	NA	NA	NA	NA	NA	NA	NA	NA	NA	NA	NA	NA	NA	NA	2	2	0	3	-0.778281463570405
173.1288	136658.856727684	0.797261896049686	0.111481219100532	7.15153550061851	8.58125207149674e-13	3.45824458481318e-09	NA	NA	NA	NA	NA	NA	NA	NA	NA	NA	NA	NA	NA	NA	NA	NA	2	2	3	3	0.655244919550463
369.2402	49686.784113609	-1.04717776770628	0.146473577450239	-7.1492605419707	8.72465976968419e-13	3.51603788718273e-09	NA	NA	NA	NA	NA	NA	NA	NA	NA	NA	NA	NA	NA	NA	NA	NA	2	2	3	3	-0.884600581347133
457.2653	14042.7323490264	-0.907228365055574	0.127581498720019	-7.11097121571294	1.15229172720486e-12	4.64373566063557e-09	NA	NA	NA	NA	NA	NA	NA	NA	NA	NA	NA	NA	NA	NA	NA	NA	2	2	3	3	-0.785033191089535
169.0361	375095.206222802	2.16268472588741	0.305120529162293	7.0879685867911	1.36094851318464e-12	5.48462250813409e-09	NA	NA	NA	NA	NA	NA	NA	NA	NA	NA	NA	NA	NA	NA	NA	NA	0	2	3	3	1.11640675813385
231.098	50878.3368636176	-1.13215932297781	0.160371287648444	-7.05961359778849	1.66966234699434e-12	6.72873925838719e-09	NA	NA	NA	NA	NA	NA	NA	NA	NA	NA	NA	NA	NA	NA	NA	NA	0	2	3	3	-0.941195560946913
300.9922	57636.6097485708	0.973664607708405	0.138289675453896	7.04076139099057	1.91192174033688e-12	7.70504461355761e-09	NA	NA	NA	NA	NA	NA	NA	NA	NA	NA	NA	NA	NA	NA	NA	NA	2	2	0	3	0.715810242407583
485.084	18170.6511984492	-0.858726971687608	0.12306701311858	-6.97771847976995	3.00012055677423e-12	1.20904858438002e-08	NA	NA	NA	NA	NA	NA	NA	NA	NA	NA	NA	NA	NA	NA	NA	NA	2	2	3	3	-0.75162090204976
229.0322	83236.2247241929	0.80117215115314	0.114932601172775	6.97079978159341	3.15144213005825e-12	1.27003117841348e-08	NA	NA	NA	NA	NA	NA	NA	NA	NA	NA	NA	NA	NA	NA	NA	NA	2	2	0	3	0.657558754115093
490.0093	5590.17992992897	2.36471476090478	0.339682498525831	6.96154429847659	3.36562690954807e-12	1.35634764454787e-08	NA	NA	NA	NA	NA	NA	NA	NA	NA	NA	NA	NA	NA	NA	NA	NA	2	2	3	3	1.19776696318742
462.2192	17271.3045018582	-0.813956372477335	0.11706442190258	-6.95306361444898	3.5743740689084e-12	1.44047274977008e-08	NA	NA	NA	NA	NA	NA	NA	NA	NA	NA	NA	NA	NA	NA	NA	NA	0	2	3	3	-0.7262934160092
486.2919	3377.05333795532	-1.43256948768028	0.20615436024441	-6.94901376804193	3.67848652373645e-12	1.48243006906579e-08	NA	NA	NA	NA	NA	NA	NA	NA	NA	NA	NA	NA	NA	NA	NA	NA	2	2	0	3	-1.08450819624392
474.1831	3243.11617895398	-1.34071420346923	0.193095479877421	-6.94327078148248	3.83124037717686e-12	1.54398987200227e-08	NA	NA	NA	NA	NA	NA	NA	NA	NA	NA	NA	NA	NA	NA	NA	NA	2	2	3	3	-1.04935338561031
456.1196	3078.59631059246	-1.21915694555076	0.175730980401474	-6.93763241271106	3.98725548664377e-12	1.60686396111744e-08	NA	NA	NA	NA	NA	NA	NA	NA	NA	NA	NA	NA	NA	NA	NA	NA	2	2	2	3	-0.982674952948307
148.1164	31286.6426041003	-0.967537440847416	0.139531199106717	-6.93420143338278	4.08522210832279e-12	1.64634450965409e-08	NA	NA	NA	NA	NA	NA	NA	NA	NA	NA	NA	NA	NA	NA	NA	NA	2	2	3	3	-0.829828669504822
400.219	13008.5922409602	-0.961404123716562	0.138682910015036	-6.93239075825801	4.13787065264937e-12	1.6675618730177e-08	NA	NA	NA	NA	NA	NA	NA	NA	NA	NA	NA	NA	NA	NA	NA	NA	2	2	3	3	-0.824575909373855
235.0928	32504.4493711203	-1.03317721909038	0.149380916664287	-6.91639362082845	4.63286012582018e-12	1.86704263070553e-08	NA	NA	NA	NA	NA	NA	NA	NA	NA	NA	NA	NA	NA	NA	NA	NA	2	2	3	3	-0.869982299296138
392.2405	23894.3945730962	-0.93970811703697	0.135991789573313	-6.91003567189895	4.84531848912813e-12	1.95266335111864e-08	NA	NA	NA	NA	NA	NA	NA	NA	NA	NA	NA	NA	NA	NA	NA	NA	0	2	3	3	-0.80550706375834
331.1978	15162.8343594305	-0.893780192281489	0.129583958491955	-6.89730582923174	5.29980077260526e-12	2.13581971135992e-08	NA	NA	NA	NA	NA	NA	NA	NA	NA	NA	NA	NA	NA	NA	NA	NA	2	2	3	3	-0.777439993051867
469.7786	3435.09064907137	1.53993873033259	0.223373323783891	6.89401359234126	5.42398381210843e-12	2.1858654762797e-08	NA	NA	NA	NA	NA	NA	NA	NA	NA	NA	NA	NA	NA	NA	NA	NA	2	2	3	3	0.929638783922225
393.063	23447.0930093086	2.22763450204129	0.323164477970507	6.89319109584992	5.45545093783532e-12	2.19854672794764e-08	NA	NA	NA	NA	NA	NA	NA	NA	NA	NA	NA	NA	NA	NA	NA	NA	2	2	3	3	1.13990572085914
450.123	13037.8021168291	0.73984705378965	0.107386370726022	6.88958057514807	5.59571231323909e-12	2.25507206223535e-08	NA	NA	NA	NA	NA	NA	NA	NA	NA	NA	NA	NA	NA	NA	NA	NA	2	2	3	3	0.62926085444398
205.0687	177076.812379116	0.819818636699729	0.119209854561759	6.87710457926114	6.10812713280743e-12	2.46157523452139e-08	NA	NA	NA	NA	NA	NA	NA	NA	NA	NA	NA	NA	NA	NA	NA	NA	0	2	2	3	0.667626413288201
484.2755	2937.88960574958	-1.10658196622156	0.160985345651468	-6.87380557369051	6.2511394231343e-12	2.51920918752312e-08	NA	NA	NA	NA	NA	NA	NA	NA	NA	NA	NA	NA	NA	NA	NA	NA	2	2	3	3	-0.920102152106625
455.2713	3096.36956390612	-1.23277764749919	0.179513496290591	-6.86732570515815	6.54166009034452e-12	2.63628901640884e-08	NA	NA	NA	NA	NA	NA	NA	NA	NA	NA	NA	NA	NA	NA	NA	NA	1	2	2	3	-0.989753591066553
319.1504	78351.1320790381	0.682711137579195	0.0994663606240346	6.8637389897045	6.70811494913517e-12	2.70337032450148e-08	NA	NA	NA	NA	NA	NA	NA	NA	NA	NA	NA	NA	NA	NA	NA	NA	2	2	0	3	0.589579098200247
304.1004	74399.6116408356	1.63180993605504	0.238274839235571	6.84843578654877	7.46618338186871e-12	3.00887190289309e-08	NA	NA	NA	NA	NA	NA	NA	NA	NA	NA	NA	NA	NA	NA	NA	NA	2	2	0	3	0.950923107098044
336.0667	21680.6001229135	1.28523355918039	0.188255560644493	6.82706824053639	8.66674765701758e-12	3.49269930577809e-08	NA	NA	NA	NA	NA	NA	NA	NA	NA	NA	NA	NA	NA	NA	NA	NA	0	2	3	3	0.840403530089665
366.1507	20174.5481364824	1.02420669733188	0.150182502261345	6.81974718698971	9.12008626971095e-12	3.67539476669351e-08	NA	NA	NA	NA	NA	NA	NA	NA	NA	NA	NA	NA	NA	NA	NA	NA	2	2	3	3	0.73115878631321
316.1868	31952.5793626129	-0.59792641639193	0.0879364655272451	-6.79952750894538	1.04962822037586e-11	4.23000172811472e-08	NA	NA	NA	NA	NA	NA	NA	NA	NA	NA	NA	NA	NA	NA	NA	NA	2	2	3	3	-0.556603371691229
345.2465	22226.7903371576	-1.37808548882351	0.202692954916738	-6.79888203016035	1.05434105600432e-11	4.2489944556974e-08	NA	NA	NA	NA	NA	NA	NA	NA	NA	NA	NA	NA	NA	NA	NA	NA	2	2	3	3	-1.06347655573728
201.1237	80722.4939952373	-0.38283330421698	0.056444241438211	-6.78250419285134	1.18110433334308e-11	4.75985046337261e-08	NA	NA	NA	NA	NA	NA	NA	NA	NA	NA	NA	NA	NA	NA	NA	NA	2	2	0	3	-0.388210227485461
455.2075	3817.54612118574	1.72500907376904	0.254932702331823	6.76652723636746	1.31910216753968e-11	5.31598173518491e-08	Forasartan,Desoxylimonin,Obacunone,1-Hydroxy-3,6,7-trimethoxy-2-(3-methyl-2-butenyl)-8-(3-hydroxy-3-methyl-1E-butenyl)-xanthone,1-Hydroxy-3,6,7-trimethoxy-2-(2-hydroxy-3-methyl-3-butenyl)-8-(3-methyl-2-butenyl)-xanthone,1-Hydroxy-3,6,7-trimethoxy-2-(3-methyl-2-butenyl)-8-(2-hydroxy-3-methyl-3-butenyl)-xanthone	1	C23H28N8	[M+K]+	416.243692	455.2068514	1.46834345295844	HMDB15434,HMDB35031,HMDB35858,HMDB39918,HMDB39919,HMDB39920	Obacunone	1	C26H30O7	[M+H]+	454.199155	455.2064314	2.39100312491279	C08775	2	2	3	3	0.983683169083063
333.1771	42947.6466005067	-0.896509849905356	0.132781293803894	-6.75177823790011	1.46043985599032e-11	5.88557261964098e-08	NA	NA	NA	NA	NA	NA	NA	NA	NA	NA	NA	NA	NA	NA	NA	NA	2	2	3	3	-0.779123485530006
347.0951	91924.6926712891	0.879057814677537	0.130212471821415	6.75094944732449	1.4688077421242e-11	5.91929520076054e-08	NA	NA	NA	NA	NA	NA	NA	NA	NA	NA	NA	NA	NA	NA	NA	NA	2	2	1	3	0.687968102816937
465.0167	10588.9362900112	1.40207586299263	0.208233687000494	6.73318464072196	1.65989200361417e-11	6.68936477456509e-08	NA	NA	NA	NA	NA	NA	NA	NA	NA	NA	NA	NA	NA	NA	NA	NA	0	2	3	3	0.885520498300456
104.0711	97805.228798997	0.548615849187244	0.0815491493619597	6.72742577304133	1.7269087587525e-11	6.95944229777257e-08	NA	NA	NA	NA	NA	NA	NA	NA	NA	NA	NA	NA	NA	NA	NA	NA	2	2	3	3	0.491679777346094
181.0904	30695.6273591479	1.12265731168619	0.167469006051625	6.70367214898326	2.03245995944412e-11	8.19081363655982e-08	NA	NA	NA	NA	NA	NA	NA	NA	NA	NA	NA	NA	NA	NA	NA	NA	2	2	3	3	0.777439993051867
458.2244	8133.51005914506	-1.09409132993299	0.163378101738018	-6.69668283750418	2.13203652374134e-11	8.59210719067758e-08	NA	NA	NA	NA	NA	NA	NA	NA	NA	NA	NA	NA	NA	NA	NA	NA	2	2	3	3	-0.909707582711265
484.9938	4585.25637091209	2.03732094901808	0.304308962408002	6.69490945286896	2.15805214952249e-11	8.69695016257563e-08	NA	NA	NA	NA	NA	NA	NA	NA	NA	NA	NA	NA	NA	NA	NA	NA	2	2	3	3	1.08450819624392
322.1763	17241.6836771215	-0.881425336422454	0.132203655630487	-6.66717824268085	2.60768326149221e-11	1.05089635438136e-07	NA	NA	NA	NA	NA	NA	NA	NA	NA	NA	NA	NA	NA	NA	NA	NA	2	2	3	3	-0.765716577117753
199.1008	25469.0485548862	1.17820670416825	0.177208997466009	6.64868444049659	2.95724242568302e-11	1.19176869755026e-07	NA	NA	NA	NA	NA	NA	NA	NA	NA	NA	NA	NA	NA	NA	NA	NA	0	2	2	3	0.801214027224003
79.0182	4676.59872243887	2.07044280589281	0.311688567079634	6.64266522603578	3.08061015938509e-11	1.24148589423219e-07	NA	NA	NA	NA	NA	NA	NA	NA	NA	NA	NA	NA	NA	NA	NA	NA	2	2	3	3	1.09125023081814
311.2583	17750.0793423848	-1.24435674032585	0.187576470998939	-6.63386369142689	3.27011835219168e-11	1.31785769593325e-07	NA	NA	NA	NA	NA	NA	NA	NA	NA	NA	NA	NA	NA	NA	NA	NA	2	2	3	3	-0.99586070640565
121.0691	21661.0567120019	0.294551219501571	0.0444068010161597	6.63302045545643	3.288862107202e-11	1.32541142920241e-07	NA	NA	NA	NA	NA	NA	NA	NA	NA	NA	NA	NA	NA	NA	NA	NA	2	2	3	3	0.266773692354956
375.2239	49588.5361065553	-0.76302525306921	0.115095308688467	-6.62950785539418	3.36807912406168e-11	1.35733588699686e-07	NA	NA	NA	NA	NA	NA	NA	NA	NA	NA	NA	NA	NA	NA	NA	NA	2	2	3	3	-0.685606565377747
326.1325	30855.1468581111	-0.540465659612117	0.0815514048053286	-6.6273004236072	3.41881394212697e-11	1.37778201867717e-07	NA	NA	NA	NA	NA	NA	NA	NA	NA	NA	NA	NA	NA	NA	NA	NA	2	2	1	3	-0.514260652681031
445.0714	7296.31403786205	1.10399705240767	0.166740832409602	6.62103599012676	3.56690105848385e-11	1.43746112656899e-07	NA	NA	NA	NA	NA	NA	NA	NA	NA	NA	NA	NA	NA	NA	NA	NA	2	2	3	3	0.766550463873118
488.271	14125.8587223863	-0.922690614557103	0.139444924831673	-6.61688201037726	3.66854065381968e-11	1.47842188348933e-07	NA	NA	NA	NA	NA	NA	NA	NA	NA	NA	NA	NA	NA	NA	NA	NA	2	2	3	3	-0.794375703682648
190.0502	102187.606509993	-1.39994397864459	0.21159398138526	-6.61618052403693	3.68598208870646e-11	1.4854507817487e-07	NA	NA	NA	NA	NA	NA	NA	NA	NA	NA	NA	NA	NA	NA	NA	NA	2	2	3	3	-1.07448659158
492.1931	3065.05795310164	-1.20875920213442	0.182717017130998	-6.6154714055331	3.70369575314682e-11	1.49258938851817e-07	NA	NA	NA	NA	NA	NA	NA	NA	NA	NA	NA	NA	NA	NA	NA	NA	2	2	3	3	-0.975645214497526
215.1034	28248.7769918654	0.94310599246429	0.143060867970066	6.5923407696759	4.32945427788178e-11	1.74477007398636e-07	NA	NA	NA	NA	NA	NA	NA	NA	NA	NA	NA	NA	NA	NA	NA	NA	2	2	3	3	0.710197944501729
155.0432	229473.308557732	0.474900274838162	0.0720699849118029	6.58943213904278	4.41511975419776e-11	1.7792932609417e-07	NA	NA	NA	NA	NA	NA	NA	NA	NA	NA	NA	NA	NA	NA	NA	NA	1	2	2	3	0.432860277896241
318.1661	63777.5875133544	-0.941688624953101	0.14310851321024	-6.58024183068461	4.69683707828741e-11	1.89282534254983e-07	NA	NA	NA	NA	NA	NA	NA	NA	NA	NA	NA	NA	NA	NA	NA	NA	2	2	3	3	-0.806367452879696
328.187	14653.7422200288	-0.462981389870694	0.0706246744207698	-6.55551892688849	5.54487155706131e-11	2.23458323749571e-07	NA	NA	NA	NA	NA	NA	NA	NA	NA	NA	NA	NA	NA	NA	NA	NA	2	2	3	3	-0.458959059868633
448.2287	18970.9168044573	-0.686394683155148	0.104971187057898	-6.53888654966397	6.19785160000419e-11	2.49773419480169e-07	NA	NA	NA	NA	NA	NA	NA	NA	NA	NA	NA	NA	NA	NA	NA	NA	2	2	3	3	-0.620945232005517
168.0635	35642.2104061458	0.84174878322712	0.129450178895256	6.50249223609197	7.90000998236656e-11	3.18370402289372e-07	NA	NA	NA	NA	NA	NA	NA	NA	NA	NA	NA	NA	NA	NA	NA	NA	2	2	3	3	0.674636123239562
462.2555	6998.63758614015	-0.953221527073522	0.147011823256287	-6.48397867572706	8.93348535935229e-11	3.60019459981897e-07	NA	NA	NA	NA	NA	NA	NA	NA	NA	NA	NA	NA	NA	NA	NA	NA	2	2	3	3	-0.815871483531568
491.3321	9767.70965584165	-2.78967141824706	0.430825689577042	-6.47517426592128	9.47025774033948e-11	3.81651386935681e-07	NA	NA	NA	NA	NA	NA	NA	NA	NA	NA	NA	NA	NA	NA	NA	NA	2	2	3	3	-1.80701660676411
182.0794	49649.5946539227	0.720542514333692	0.111693100886329	6.45109240065773	1.11046764668806e-10	4.47518461615289e-07	NA	NA	NA	NA	NA	NA	NA	NA	NA	NA	NA	NA	NA	NA	NA	NA	2	2	3	3	0.616427507505744
311.1796	19303.0608373681	-1.31308192024744	0.203834847428457	-6.44189125075054	1.17993817968403e-10	4.75515086412664e-07	NA	NA	NA	NA	NA	NA	NA	NA	NA	NA	NA	NA	NA	NA	NA	NA	0	2	2	3	-1.02802517747335
182.037	67256.5748018234	-0.698569280808598	0.108535038586354	-6.43634802094621	1.22382253416099e-10	4.9320048126688e-07	NA	NA	NA	NA	NA	NA	NA	NA	NA	NA	NA	NA	NA	NA	NA	NA	2	2	1	3	-0.63305508066211
422.2134	37804.2012321993	0.405450558837266	0.0630810598457795	6.42745318212013	1.2975954139652e-10	5.22930951827976e-07	NA	NA	NA	NA	NA	NA	NA	NA	NA	NA	NA	NA	NA	NA	NA	NA	1	2	2	3	0.3688385589236
487.1429	2898.71198969488	-1.07344163492787	0.167176345236398	-6.42101389051156	1.3536967384887e-10	5.45539785610944e-07	NA	NA	NA	NA	NA	NA	NA	NA	NA	NA	NA	NA	NA	NA	NA	NA	2	2	3	3	-0.898479006420192
209.6189	50419.8292344225	-1.37177675406568	0.213821294404153	-6.41552918238732	1.40334528314027e-10	5.65548149105528e-07	NA	NA	NA	NA	NA	NA	NA	NA	NA	NA	NA	NA	NA	NA	NA	NA	2	2	3	3	-1.06019858754297
407.1591	4120.04998956091	-1.85711295496144	0.29000607688883	-6.40370358747116	1.51652401489443e-10	6.11159178002456e-07	NA	NA	NA	NA	NA	NA	NA	NA	NA	NA	NA	NA	NA	NA	NA	NA	2	2	3	3	-1.24495773432872
389.2392	25379.9366133632	-0.936005499808206	0.146245967605878	-6.40021407175255	1.55159255376828e-10	6.25291799168619e-07	NA	NA	NA	NA	NA	NA	NA	NA	NA	NA	NA	NA	NA	NA	NA	NA	2	2	3	3	-0.802929465837497
365.339	13859.2058702816	0.762635299541448	0.119382720895888	6.38815478335872	1.67899350189955e-10	6.76634381265518e-07	NA	NA	NA	NA	NA	NA	NA	NA	NA	NA	NA	NA	NA	NA	NA	NA	0	2	3	3	0.642963071680137
380.2027	29792.0711327869	-0.550920865656271	0.08648312088629	-6.37027040664541	1.88695217658476e-10	7.60441727163657e-07	NA	NA	NA	NA	NA	NA	NA	NA	NA	NA	NA	NA	NA	NA	NA	NA	0	2	3	3	-0.522795920141314
432.093	25694.9134938504	1.15709542027278	0.18183284886934	6.36351147478437	1.97192653771481e-10	7.9468639469907e-07	NA	NA	NA	NA	NA	NA	NA	NA	NA	NA	NA	NA	NA	NA	NA	NA	2	2	3	3	0.79182089618384
405.198	39018.3391436833	-0.945975132823256	0.148786835066838	-6.35792227449631	2.04500893784688e-10	8.24138601952292e-07	NA	NA	NA	NA	NA	NA	NA	NA	NA	NA	NA	NA	NA	NA	NA	NA	2	2	3	3	-0.809814997518349
101.0044	7568.95943210868	2.84999482202248	0.450909364234984	6.32054920140725	2.60635327742772e-10	1.05036037080337e-06	NA	NA	NA	NA	NA	NA	NA	NA	NA	NA	NA	NA	NA	NA	NA	NA	2	2	3	3	1.34872175039434
366.2136	17605.6400260375	-0.644515325096738	0.102015710270347	-6.31780461449257	2.65305140069378e-10	1.06917971447959e-06	NA	NA	NA	NA	NA	NA	NA	NA	NA	NA	NA	NA	NA	NA	NA	NA	2	2	0	3	-0.591800040439149
406.2563	63875.7753184539	-1.02056240418419	0.161627040841865	-6.31430482714029	2.71378566459184e-10	1.09365562283051e-06	NA	NA	NA	NA	NA	NA	NA	NA	NA	NA	NA	NA	NA	NA	NA	NA	2	2	0	3	-0.860939585742165
144.0447	12023.5592387905	-0.871713162258238	0.138741439045899	-6.28300505063851	3.32090269024093e-10	1.3383237841671e-06	NA	NA	NA	NA	NA	NA	NA	NA	NA	NA	NA	NA	NA	NA	NA	NA	2	2	3	3	-0.760724387141046
491.2495	2823.5339732974	-1.00790766744395	0.160479111406977	-6.28061595435856	3.37234249572502e-10	1.35905402577718e-06	NA	NA	NA	NA	NA	NA	NA	NA	NA	NA	NA	NA	NA	NA	NA	NA	1	2	2	3	-0.854651358760464
334.14	16740.934032724	-0.707277940622559	0.112670386691553	-6.27740759032635	3.44264748724833e-10	1.38738693736108e-06	NA	NA	NA	NA	NA	NA	NA	NA	NA	NA	NA	NA	NA	NA	NA	NA	2	2	3	3	-0.639907776153897
360.1502	116177.872039699	1.08279936516795	0.172491727676252	6.27739880488792	3.44284195371706e-10	1.38746530734798e-06	NA	NA	NA	NA	NA	NA	NA	NA	NA	NA	NA	NA	NA	NA	NA	NA	0	2	3	3	0.759894198931744
149.0641	49741.9092395972	-0.982314620435324	0.15660473717275	-6.27257283636149	3.55130231127612e-10	1.43117483144428e-06	NA	NA	NA	NA	NA	NA	NA	NA	NA	NA	NA	NA	NA	NA	NA	NA	0	2	3	3	-0.83686818259024
416.214	71165.4371876926	-1.11296075608696	0.177845236043766	-6.25802962646167	3.89871769080383e-10	1.57118322939395e-06	NA	NA	NA	NA	NA	NA	NA	NA	NA	NA	NA	NA	NA	NA	NA	NA	2	2	3	3	-0.926768945942113
470.9075	4380.83094259779	1.96053812355056	0.313368933084267	6.25632574440097	3.9415304903092e-10	1.58843678759461e-06	NA	NA	NA	NA	NA	NA	NA	NA	NA	NA	NA	NA	NA	NA	NA	NA	2	2	0	3	1.05584560315698
459.2561	3191.33169761823	-1.30352773187752	0.208572401964674	-6.24976132795504	4.11080384092895e-10	1.65665394789437e-06	NA	NA	NA	NA	NA	NA	NA	NA	NA	NA	NA	NA	NA	NA	NA	NA	2	2	3	3	-1.02486613287516
317.1854	13770.6121004907	0.743999634064049	0.119152108604128	6.24411638853929	4.26202554186917e-10	1.71759629337328e-06	NA	NA	NA	NA	NA	NA	NA	NA	NA	NA	NA	NA	NA	NA	NA	NA	2	2	0	3	0.632295507733735
405.0264	26824.215061022	3.4525416031696	0.554275933696478	6.22892208244462	4.69655282688197e-10	1.89271078923344e-06	NA	NA	NA	NA	NA	NA	NA	NA	NA	NA	NA	NA	NA	NA	NA	NA	2	2	3	3	1.55738188279786
362.1559	35835.5397855826	-0.768409035255821	0.123445309624912	-6.2246920323715	4.82502836284147e-10	1.94448643022511e-06	NA	NA	NA	NA	NA	NA	NA	NA	NA	NA	NA	NA	NA	NA	NA	NA	2	2	1	3	-0.691122801780154
225.0105	5761.58638215486	-2.50176405964918	0.401999841728494	-6.2232961308946	4.86817273153631e-10	1.96187361080913e-06	NA	NA	NA	NA	NA	NA	NA	NA	NA	NA	NA	NA	NA	NA	NA	NA	2	2	3	3	-1.57864021633739
147.0848	13632.0588118374	0.496739347715618	0.0799692760204272	6.21162742036995	5.24386436538237e-10	2.1132773392491e-06	NA	NA	NA	NA	NA	NA	NA	NA	NA	NA	NA	NA	NA	NA	NA	NA	2	2	3	3	0.448620523004119
321.0584	53073.7166673243	0.637131369697159	0.102576264228092	6.21129434271862	5.25499339505806e-10	2.1177623382084e-06	NA	NA	NA	NA	NA	NA	NA	NA	NA	NA	NA	NA	NA	NA	NA	NA	2	2	0	3	0.557329497384001
370.1344	84688.1461044173	2.59293628520915	0.418868172500119	6.19033971889666	6.00346857864879e-10	2.41939783719546e-06	NA	NA	NA	NA	NA	NA	NA	NA	NA	NA	NA	NA	NA	NA	NA	NA	2	2	0	3	1.27102169608877
328.0255	58768.7155047505	-1.124865749249	0.181793872449347	-6.18758891096516	6.10913914125806e-10	2.461983073927e-06	NA	NA	NA	NA	NA	NA	NA	NA	NA	NA	NA	NA	NA	NA	NA	NA	2	2	3	3	-0.931556270225894
366.1158	59746.1120443659	0.996401406099901	0.161544299971277	6.16797625343058	6.91695285932837e-10	2.78753200230933e-06	NA	NA	NA	NA	NA	NA	NA	NA	NA	NA	NA	NA	NA	NA	NA	NA	2	2	3	3	0.721445177976872
486.1811	38707.5285565112	1.11758574950099	0.181668522661612	6.15178531276262	7.66155445807233e-10	3.08760644660315e-06	NA	NA	NA	NA	NA	NA	NA	NA	NA	NA	NA	NA	NA	NA	NA	NA	2	2	3	3	0.771565029675413
365.2124	36030.278323605	-0.792789534502848	0.129110132806647	-6.14041297355114	8.23072176080328e-10	3.31698086960372e-06	NA	NA	NA	NA	NA	NA	NA	NA	NA	NA	NA	NA	NA	NA	NA	NA	2	2	3	3	-0.71420443447979
154.0269	37413.450167783	-0.725925200049109	0.118695643806052	-6.11585376490534	9.60413676620139e-10	3.87046711677916e-06	NA	NA	NA	NA	NA	NA	NA	NA	NA	NA	NA	NA	NA	NA	NA	NA	2	2	0	3	-0.657558754115093
151.0621	11662.6161351694	-1.02247552250784	0.168032306544395	-6.08499367493772	1.16495909366382e-09	4.69478514746518e-06	NA	NA	NA	NA	NA	NA	NA	NA	NA	NA	NA	NA	NA	NA	NA	NA	2	2	0	3	-0.864548186292204
453.2381	9571.95136704728	-1.53027259170318	0.251641214032523	-6.08116837135194	1.19309923014804e-09	4.80818989749661e-06	NA	NA	NA	NA	NA	NA	NA	NA	NA	NA	NA	NA	NA	NA	NA	NA	2	2	3	3	-1.11989222966804
148.08	15239.1179965488	-0.498630023949224	0.0821563929398466	-6.06927843478123	1.2848621843549e-09	5.17799460295025e-06	NA	NA	NA	NA	NA	NA	NA	NA	NA	NA	NA	NA	NA	NA	NA	NA	2	2	3	3	-0.483276780072512
198.0975	497286.647058899	1.17689326609555	0.194863375017551	6.03958166068691	1.54514300206548e-09	6.2269262983239e-06	NA	NA	NA	NA	NA	NA	NA	NA	NA	NA	NA	NA	NA	NA	NA	NA	2	2	3	3	0.800357191581599
417.2171	12291.534768648	-1.00573593923307	0.166569315689796	-6.03794243296325	1.56091727246316e-09	6.29049660802655e-06	NA	NA	NA	NA	NA	NA	NA	NA	NA	NA	NA	NA	NA	NA	NA	NA	2	2	0	3	-0.851966729703903
432.2448	26385.9958105774	-0.564569678596083	0.0935729030749067	-6.03347400843314	1.60471811221472e-09	6.46701399222531e-06	NA	NA	NA	NA	NA	NA	NA	NA	NA	NA	NA	NA	NA	NA	NA	NA	2	2	3	3	-0.533518918530861
415.2819	16418.4823686195	1.42448061158083	0.236295761899029	6.02837985807601	1.65611439168891e-09	6.6741409985063e-06	NA	NA	NA	NA	NA	NA	NA	NA	NA	NA	NA	NA	NA	NA	NA	NA	2	2	3	3	0.893833742240037
479.2542	13096.6811073169	-1.60785726164694	0.267630495655268	-6.00775056560821	1.88114950415374e-09	7.58103250173958e-06	NA	NA	NA	NA	NA	NA	NA	NA	NA	NA	NA	NA	NA	NA	NA	NA	2	2	3	3	-1.15795176534411
409.0369	24141.8493224376	1.88095253615595	0.313268441758651	6.00428350074624	1.92178655057024e-09	7.74479979879805e-06	NA	NA	NA	NA	NA	NA	NA	NA	NA	NA	NA	NA	NA	NA	NA	NA	2	2	1	3	1.03543648060414
317.182	17226.5323309179	-0.957876535134228	0.159799644025846	-5.9942344738847	2.04446213061448e-09	8.23918238637637e-06	NA	NA	NA	NA	NA	NA	NA	NA	NA	NA	NA	NA	NA	NA	NA	NA	0	2	3	3	-0.820215928266896
275.074	16780.9148334368	0.887166913956592	0.148127269367574	5.98922074068017	2.10848830453405e-09	8.4972078672722e-06	NA	NA	NA	NA	NA	NA	NA	NA	NA	NA	NA	NA	NA	NA	NA	NA	2	2	3	3	0.689544594493884
187.1081	383985.141752003	0.690486406502391	0.115362502623264	5.98536258143855	2.1590834468286e-09	8.70110629071925e-06	NA	NA	NA	NA	NA	NA	NA	NA	NA	NA	NA	NA	NA	NA	NA	NA	2	2	3	3	0.593282291305713
271.1041	24060.9590157264	-0.999253279811353	0.167207840115107	-5.97611499032258	2.2852172479697e-09	9.20942550931787e-06	NA	NA	NA	NA	NA	NA	NA	NA	NA	NA	NA	NA	NA	NA	NA	NA	2	2	3	3	-0.847505938753799
423.1733	14210.2154124694	-0.83556085386365	0.139882186998461	-5.97331848888552	2.32475416644334e-09	9.36875929076668e-06	NA	NA	NA	NA	NA	NA	NA	NA	NA	NA	NA	NA	NA	NA	NA	NA	2	2	0	3	-0.736041526394457
486.2553	11888.2938609184	-0.865138678847909	0.144925597929988	-5.96953672232456	2.37928206971259e-09	9.58850674094174e-06	NA	NA	NA	NA	NA	NA	NA	NA	NA	NA	NA	NA	NA	NA	NA	NA	0	2	3	3	-0.756578667798801
448.0672	17660.3861369675	0.941706590335509	0.157827585587786	5.96667931545921	2.42130620579702e-09	9.75786400936197e-06	NA	NA	NA	NA	NA	NA	NA	NA	NA	NA	NA	NA	NA	NA	NA	NA	1	2	3	3	0.709398014752942
314.085	648611.492200621	0.797516678412764	0.133665205453872	5.9665241653931	2.42360858699906e-09	9.76714260560619e-06	NA	NA	NA	NA	NA	NA	NA	NA	NA	NA	NA	NA	NA	NA	NA	NA	2	2	3	3	0.656015807407369
447.0064	12236.5183786	1.08616715276945	0.183222472302872	5.92813282736403	3.06398616025123e-09	1.23478642258125e-05	NA	NA	NA	NA	NA	NA	NA	NA	NA	NA	NA	NA	NA	NA	NA	NA	2	2	3	3	0.760724387141046
140.0819	27583.6295863461	0.631695533710027	0.106833418927036	5.91290197444169	3.36132240158724e-09	1.35461292783966e-05	NA	NA	NA	NA	NA	NA	NA	NA	NA	NA	NA	NA	NA	NA	NA	NA	2	2	3	3	0.5508048751154
272.1245	31824.3632345088	-0.810075877148246	0.137107175196743	-5.90834050796992	3.45571157165334e-09	1.39265176337629e-05	NA	NA	NA	NA	NA	NA	NA	NA	NA	NA	NA	NA	NA	NA	NA	NA	2	2	3	3	-0.724675444688688
294.1819	17402.6187440274	-0.697628740845759	0.118083634844022	-5.9079206171733	3.46452882801593e-09	1.39620511769042e-05	NA	NA	NA	NA	NA	NA	NA	NA	NA	NA	NA	NA	NA	NA	NA	NA	2	2	3	3	-0.632295507733735
497.164	3147.36197525602	-1.27111174593978	0.215173378516146	-5.90738387204529	3.4758317971964e-09	1.40076021427015e-05	NA	NA	NA	NA	NA	NA	NA	NA	NA	NA	NA	NA	NA	NA	NA	NA	2	2	3	3	-1.00715464416456
302.1599	13141.5866648693	0.329789798589907	0.0559618213260347	5.89312125258656	3.78968111862747e-09	1.52724149080687e-05	NA	NA	NA	NA	NA	NA	NA	NA	NA	NA	NA	NA	NA	NA	NA	NA	2	2	3	3	0.304340862297368
437.0953	30243.9778489313	1.1740124109463	0.199327953089105	5.88985334345696	3.86538493420201e-09	1.55775012848341e-05	NA	NA	NA	NA	NA	NA	NA	NA	NA	NA	NA	NA	NA	NA	NA	NA	2	2	1	3	0.798645280446244
207.1061	54063.0355986255	1.26105579384	0.214380783990644	5.88231729712788	4.04561813755195e-09	1.63038410943344e-05	NA	NA	NA	NA	NA	NA	NA	NA	NA	NA	NA	NA	NA	NA	NA	NA	0	2	3	3	0.831584682758624
575.5025	36656.6644439083	-0.60594010456432	0.103320143645552	-5.86468507673631	4.49985928006993e-09	1.81344328986818e-05	NA	NA	NA	NA	NA	NA	NA	NA	NA	NA	NA	NA	NA	NA	NA	NA	1	2	3	3	-0.568257010583212
460.0702	3667.34561332795	1.65514874612944	0.282453341715311	5.85990144806886	4.63141948046048e-09	1.86646205062557e-05	3-Phenylpropyl_glucosinolate	1	C16H23NO9S2	[M+Na]+	437.081428	460.0706494	-1.05831571888002	HMDB38422	NA	NA	NA	NA	NA	NA	NA	NA	2	2	0	3	0.959755477919171
458.956	5142.87323747189	2.22807615952219	0.380827972451784	5.85061056617705	4.89771754268165e-09	1.9737801697007e-05	NA	NA	NA	NA	NA	NA	NA	NA	NA	NA	NA	NA	NA	NA	NA	NA	2	2	3	3	1.14109724565803
362.1922	13166.2785542669	-0.706942741041271	0.120846913029074	-5.84990318181475	4.9185923141457e-09	1.98219270260072e-05	NA	NA	NA	NA	NA	NA	NA	NA	NA	NA	NA	NA	NA	NA	NA	NA	2	2	3	3	-0.639144885821401
264.1427	17362.6503298039	-0.598233408277822	0.102306414494426	-5.84746725055461	4.9911406068605e-09	2.01142966456478e-05	NA	NA	NA	NA	NA	NA	NA	NA	NA	NA	NA	NA	NA	NA	NA	NA	2	2	3	3	-0.557329497384001
389.2031	19338.8222988901	-0.935774541253143	0.160328201000471	-5.83661848267351	5.32708848761786e-09	2.14681666051e-05	NA	NA	NA	NA	NA	NA	NA	NA	NA	NA	NA	NA	NA	NA	NA	NA	0	2	2	3	-0.80207145149579
326.0614	26283.4150963566	1.5975343940618	0.273937694902126	5.8317435818118	5.48511657847278e-09	2.21050198112453e-05	NA	NA	NA	NA	NA	NA	NA	NA	NA	NA	NA	NA	NA	NA	NA	NA	2	2	2	3	0.941195560946913
495.2444	8796.14142518754	-0.769141416506651	0.132139503578284	-5.82067735747912	5.86096126041566e-09	2.36196738794751e-05	NA	NA	NA	NA	NA	NA	NA	NA	NA	NA	NA	NA	NA	NA	NA	NA	2	2	1	3	-0.692702732353309
237.1238	116772.475551731	-0.884883976794022	0.152191043227775	-5.81429733331724	6.0889104072955e-09	2.45383089414009e-05	NA	NA	NA	NA	NA	NA	NA	NA	NA	NA	NA	NA	NA	NA	NA	NA	2	2	3	3	-0.77072792362398
347.1925	30499.0130408051	-1.03689393863958	0.178527448691807	-5.80803650216039	6.32097377725089e-09	2.54735243223211e-05	NA	NA	NA	NA	NA	NA	NA	NA	NA	NA	NA	NA	NA	NA	NA	NA	2	2	3	3	-0.87361935640017
361.0842	26468.9987905841	-1.2735763242319	0.219507013124154	-5.80198466602778	6.55345562791835e-09	2.6410426180511e-05	NA	NA	NA	NA	NA	NA	NA	NA	NA	NA	NA	NA	NA	NA	NA	NA	2	2	3	3	-1.01025717482089
260.1132	41163.8598433917	0.690139455741494	0.119268839917537	5.78641878481134	7.19028254537271e-09	2.8976838657852e-05	NA	NA	NA	NA	NA	NA	NA	NA	NA	NA	NA	NA	NA	NA	NA	NA	2	2	3	3	0.592541003140832
279.1343	73316.6734460751	-0.943326114094921	0.163083139352411	-5.78432643522064	7.28034469015333e-09	2.93397891013179e-05	NA	NA	NA	NA	NA	NA	NA	NA	NA	NA	NA	NA	NA	NA	NA	NA	2	2	0	3	-0.808090024622802
319.2035	29904.1117519204	-1.78429713441293	0.308477278036025	-5.78420928041435	7.285419748843e-09	2.93602415878373e-05	NA	NA	NA	NA	NA	NA	NA	NA	NA	NA	NA	NA	NA	NA	NA	NA	2	2	2	3	-1.21449662057297
404.1809	29343.0914548574	-1.44816998744428	0.251057905324572	-5.76827081215413	8.00890348820703e-09	3.22758810574743e-05	NA	NA	NA	NA	NA	NA	NA	NA	NA	NA	NA	NA	NA	NA	NA	NA	2	2	3	3	-1.08787303236463
308.1343	57262.5855130502	0.761054085672452	0.132240309781043	5.75508395989518	8.65987436007872e-09	3.48992936711172e-05	NA	NA	NA	NA	NA	NA	NA	NA	NA	NA	NA	NA	NA	NA	NA	NA	2	2	3	3	0.642198686046524
380.2853	60478.2544527748	-1.84421519512563	0.320907158473152	-5.74688082341397	9.09047529473091e-09	3.66346154377656e-05	NA	NA	NA	NA	NA	NA	NA	NA	NA	NA	NA	NA	NA	NA	NA	NA	2	2	3	3	-1.23957729502114
408.2334	45832.5934368642	-0.554303772551154	0.0965154653606148	-5.74316012962364	9.29257738380728e-09	3.74490868567434e-05	NA	NA	NA	NA	NA	NA	NA	NA	NA	NA	NA	NA	NA	NA	NA	NA	2	2	2	3	-0.527077839760825
415.2186	13670.8904159818	-0.623358985897281	0.108559178998974	-5.74211219765372	9.35028329199072e-09	3.76816416667226e-05	NA	NA	NA	NA	NA	NA	NA	NA	NA	NA	NA	NA	NA	NA	NA	NA	2	2	3	3	-0.577048079534681
319.1614	1623594.13980313	-0.439896847813749	0.0767306367895661	-5.73300139578102	9.8668821187447e-09	3.97635349385412e-05	NA	NA	NA	NA	NA	NA	NA	NA	NA	NA	NA	NA	NA	NA	NA	NA	2	2	2	3	-0.440384133265514
465.3489	10928.7216080307	-1.09864688485886	0.191776041948033	-5.72880154214765	1.01142636335468e-08	4.07604824431937e-05	NA	NA	NA	NA	NA	NA	NA	NA	NA	NA	NA	NA	NA	NA	NA	NA	2	2	3	3	-0.91159017542139
393.1183	5416.64587359604	-2.38815340595161	0.417237767674844	-5.72372299674634	1.04214620173739e-08	4.19984919300169e-05	NA	NA	NA	NA	NA	NA	NA	NA	NA	NA	NA	NA	NA	NA	NA	NA	0	2	2	3	-1.48614674553929
373.1969	74037.8783483133	0.318891414639829	0.0558065406521073	5.71423010481457	1.10201798598987e-08	4.44113248353918e-05	NA	NA	NA	NA	NA	NA	NA	NA	NA	NA	NA	NA	NA	NA	NA	NA	1	2	3	3	0.292638543166503
326.1448	258635.462175075	0.939982888228555	0.164595769105417	5.71085692747384	1.12408718238061e-08	4.53007134499385e-05	NA	NA	NA	NA	NA	NA	NA	NA	NA	NA	NA	NA	NA	NA	NA	NA	1	2	3	3	0.708598538681787
440.1952	21666.0377366022	0.531769262447918	0.0935463582343166	5.68455333254056	1.31154990051568e-08	5.2855460990782e-05	NA	NA	NA	NA	NA	NA	NA	NA	NA	NA	NA	NA	NA	NA	NA	NA	0	2	3	3	0.481181374967314
323.0117	89390.4502481492	1.94371157955121	0.342473394314123	5.67551118370498	1.38275108922012e-08	5.57248688955709e-05	NA	NA	NA	NA	NA	NA	NA	NA	NA	NA	NA	NA	NA	NA	NA	NA	2	2	3	3	1.05151253402965
430.2291	16102.9709224848	-1.18419562268921	0.209207451750744	-5.66038930630489	1.51029981751426e-08	6.08650826458249e-05	NA	NA	NA	NA	NA	NA	NA	NA	NA	NA	NA	NA	NA	NA	NA	NA	2	2	3	3	-0.964694852171219
290.1462	90313.4195761724	-0.758601517078124	0.134128193270022	-5.65579464379225	1.55126856743919e-08	6.25161232677994e-05	NA	NA	NA	NA	NA	NA	NA	NA	NA	NA	NA	NA	NA	NA	NA	NA	2	2	3	3	-0.684034329409954
323.1814	13154.6475165436	-0.635129137777681	0.11262206205053	-5.63947352955335	1.70570869727005e-08	6.87400604999832e-05	NA	NA	NA	NA	NA	NA	NA	NA	NA	NA	NA	NA	NA	NA	NA	NA	2	2	0	3	-0.583670734499191
401.203	19179.4965289062	-0.71420207928732	0.126752383225316	-5.63462446317675	1.75440217222033e-08	7.07024075404791e-05	NA	NA	NA	NA	NA	NA	NA	NA	NA	NA	NA	NA	NA	NA	NA	NA	2	2	3	3	-0.646790654111024
272.1972	33513.1168637945	-0.358545632168561	0.0636419232816319	-5.63379630407938	1.76285226101809e-08	7.1042946119029e-05	NA	NA	NA	NA	NA	NA	NA	NA	NA	NA	NA	NA	NA	NA	NA	NA	2	2	1	3	-0.367507752606086
266.0696	36502.7409670264	1.511025497237	0.268324672029806	5.63133269038022	1.78822397699334e-08	7.20654262728316e-05	NA	NA	NA	NA	NA	NA	NA	NA	NA	NA	NA	NA	NA	NA	NA	NA	2	2	3	3	0.921052044219918
428.1997	19321.0503331474	-0.855315979097308	0.151961525520259	-5.62850350553555	1.81779808837994e-08	7.32572629617117e-05	NA	NA	NA	NA	NA	NA	NA	NA	NA	NA	NA	NA	NA	NA	NA	NA	2	2	3	3	-0.749148937508182
238.0454	17204.6137807885	-0.510489805761865	0.0907182123244625	-5.62720310157842	1.83155030612689e-08	7.38114773369138e-05	NA	NA	NA	NA	NA	NA	NA	NA	NA	NA	NA	NA	NA	NA	NA	NA	2	2	2	3	-0.492381588546568
407.2596	12961.7954970262	-1.09330303124946	0.195904444094911	-5.58079749696634	2.39418262725811e-08	9.6485559878502e-05	NA	NA	NA	NA	NA	NA	NA	NA	NA	NA	NA	NA	NA	NA	NA	NA	2	2	0	3	-0.907828208637469
142.0477	43619.9106851918	0.684422119138603	0.122649716529902	5.58029923348207	2.40105152341734e-08	9.67623763937187e-05	NA	NA	NA	NA	NA	NA	NA	NA	NA	NA	NA	NA	NA	NA	NA	NA	0	2	3	3	0.590319088658542
263.0741	95049.3542161442	0.607644949535456	0.108956596056244	5.5769450545407	2.44779141511204e-08	9.86459940290152e-05	NA	NA	NA	NA	NA	NA	NA	NA	NA	NA	NA	NA	NA	NA	NA	NA	2	2	3	3	0.537825284354181
258.145	38566.8454266971	-0.392602622039888	0.0704484919969884	-5.57290313689995	2.50528881763508e-08	0.000100963139350694	NA	NA	NA	NA	NA	NA	NA	NA	NA	NA	NA	NA	NA	NA	NA	NA	2	2	3	3	-0.39963366559427
286.0689	14472.2753239233	0.720011676385989	0.129631661064845	5.55428874760635	2.78744388130995e-08	0.000112333988416791	NA	NA	NA	NA	NA	NA	NA	NA	NA	NA	NA	NA	NA	NA	NA	NA	2	2	3	3	0.614924395380047
363.1875	16947.6034584161	-0.884924406920296	0.159393656832526	-5.55181695749712	2.8271554133033e-08	0.000113934363156123	NA	NA	NA	NA	NA	NA	NA	NA	NA	NA	NA	NA	NA	NA	NA	NA	2	2	0	3	-0.771565029675413
317.0958	110842.572352099	1.17621524388088	0.211891760909167	5.55101925074421	2.84008805490204e-08	0.000114455548612552	NA	NA	NA	NA	NA	NA	NA	NA	NA	NA	NA	NA	NA	NA	NA	NA	2	2	3	3	0.799500943132737
396.1531	29823.3792164667	-1.12603738404568	0.203318275745256	-5.53829890558647	3.05423671679826e-08	0.00012308573968697	NA	NA	NA	NA	NA	NA	NA	NA	NA	NA	NA	NA	NA	NA	NA	NA	2	2	3	3	-0.932516298881427
127.0869	16924.7347134657	0.495711501812577	0.0895998885391711	5.53250132220715	3.15696062271594e-08	0.000127225513095452	NA	NA	NA	NA	NA	NA	NA	NA	NA	NA	NA	NA	NA	NA	NA	NA	0	2	3	3	0.447245691323673
139.0028	33495.0117518936	1.37941234200679	0.249994433288554	5.51777223141051	3.43323999856546e-08	0.000138359571942188	NA	NA	NA	NA	NA	NA	NA	NA	NA	NA	NA	NA	NA	NA	NA	NA	2	2	3	3	0.872709010020352
425.2968	6193.81051884637	-2.63253247212118	0.477612062205989	-5.5118634566348	3.55054328223856e-08	0.000143086894274214	NA	NA	NA	NA	NA	NA	NA	NA	NA	NA	NA	NA	NA	NA	NA	NA	2	2	3	3	-1.68189528427552
261.1448	78171.5435837389	-0.585734762374273	0.106380935817527	-5.50601250001197	3.67052478679302e-08	0.000147922148907759	NA	NA	NA	NA	NA	NA	NA	NA	NA	NA	NA	NA	NA	NA	NA	NA	2	2	1	3	-0.54214164723748
260.1437	26554.5785497813	-0.650688756711096	0.118229580831588	-5.50360368474931	3.72105520234604e-08	0.000149958524654545	NA	NA	NA	NA	NA	NA	NA	NA	NA	NA	NA	NA	NA	NA	NA	NA	2	2	3	3	-0.596993638416422
327.1936	21669.3798200783	0.996810764645791	0.181361698486162	5.49625843254796	3.87933881868802e-08	0.000156337354393127	NA	NA	NA	NA	NA	NA	NA	NA	NA	NA	NA	NA	NA	NA	NA	NA	2	2	3	3	0.723059368225887
439.1919	127751.188105195	0.63176372020439	0.114970612277486	5.49500178949733	3.90706452681925e-08	0.000157454700430816	NA	NA	NA	NA	NA	NA	NA	NA	NA	NA	NA	NA	NA	NA	NA	NA	2	2	2	3	0.552252756378935
206.1027	556387.889930187	1.14165713561453	0.207841686820275	5.49291700370843	3.95348617292915e-08	0.000159325492769045	NA	NA	NA	NA	NA	NA	NA	NA	NA	NA	NA	NA	NA	NA	NA	NA	2	2	3	3	0.780809189060586
460.1051	11228.4040294268	0.876619524210593	0.159597554100702	5.49268771160158	3.95862431768856e-08	0.000159532560002849	NA	NA	NA	NA	NA	NA	NA	NA	NA	NA	NA	NA	NA	NA	NA	NA	2	2	0	3	0.686393319113807
473.2601	5621.32784821371	-0.498558133144782	0.0908705707013572	-5.48646420174112	4.10058474706913e-08	0.000165253565306886	NA	NA	NA	NA	NA	NA	NA	NA	NA	NA	NA	NA	NA	NA	NA	NA	2	2	3	3	-0.482578076361618
290.2077	34502.8756376454	-0.467664069237755	0.0852465076486849	-5.48602027387534	4.11089737843491e-08	0.000165669164350927	NA	NA	NA	NA	NA	NA	NA	NA	NA	NA	NA	NA	NA	NA	NA	NA	2	2	3	3	-0.463800482434224
395.1562	20237.212528317	-0.854450847834356	0.155801416649801	-5.48423028626838	4.15273526481416e-08	0.000167355231172011	NA	NA	NA	NA	NA	NA	NA	NA	NA	NA	NA	NA	NA	NA	NA	NA	0	2	3	3	-0.748325966305854
473.2421	8299.14981680683	-2.55726396737994	0.466820509205788	-5.47804545205323	4.3004967978877e-08	0.000173310020954875	NA	NA	NA	NA	NA	NA	NA	NA	NA	NA	NA	NA	NA	NA	NA	NA	2	2	3	3	-1.63516003381466
472.1806	5837.61683789161	-0.534624288941628	0.0978142099251499	-5.46571187714686	4.61052707814452e-08	0.000185804241249224	NA	NA	NA	NA	NA	NA	NA	NA	NA	NA	NA	NA	NA	NA	NA	NA	0	2	3	3	-0.50929903297266
191.0666	54741.4530248235	-0.843869135533296	0.154703274850558	-5.45475935366247	4.90392119194733e-08	0.000197628024035477	NA	NA	NA	NA	NA	NA	NA	NA	NA	NA	NA	NA	NA	NA	NA	NA	2	2	0	3	-0.740123919300529
348.1765	50733.0693670934	-0.772902947883645	0.141804521436926	-5.45048169163937	5.02335742552816e-08	0.000202441304248785	NA	NA	NA	NA	NA	NA	NA	NA	NA	NA	NA	NA	NA	NA	NA	NA	2	2	1	3	-0.697452941207646
269.1112	31255.0280628504	-0.299523421016816	0.0550641816427422	-5.43953277940516	5.34204801610041e-08	0.000215284535048846	NA	NA	NA	NA	NA	NA	NA	NA	NA	NA	NA	NA	NA	NA	NA	NA	2	2	0	3	-0.321318560605098
473.1042	4510.98472177736	2.00987246751874	0.369974579447968	5.43246098290763	5.55821093664526e-08	0.000223995900746804	NA	NA	NA	NA	NA	NA	NA	NA	NA	NA	NA	NA	NA	NA	NA	NA	2	2	0	3	1.07337973040324
176.1227	136076.705412554	-0.678509791007978	0.124988360553345	-5.42858381375753	5.68029694267413e-08	0.000228915966789768	NA	NA	NA	NA	NA	NA	NA	NA	NA	NA	NA	NA	NA	NA	NA	NA	0	2	3	3	-0.617932013647029
465.2552	6757.54563212558	-0.646585356858488	0.119158446068405	-5.42626543222378	5.7545364218235e-08	0.000231907817799487	NA	NA	NA	NA	NA	NA	NA	NA	NA	NA	NA	NA	NA	NA	NA	NA	0	2	2	3	-0.593282291305713
423.3809	293067.615274457	0.56094132341444	0.103705916472759	5.40896163394675	6.33912066153817e-08	0.000255466562659988	NA	NA	NA	NA	NA	NA	NA	NA	NA	NA	NA	NA	NA	NA	NA	NA	2	2	3	3	0.502938158399207
465.2091	5371.59781566204	0.388519834599567	0.0718340113585009	5.40857773709151	6.35272125516323e-08	0.000256014666583078	NA	NA	NA	NA	NA	NA	NA	NA	NA	NA	NA	NA	NA	NA	NA	NA	2	2	1	3	0.356221865033704
438.2078	51524.2849055003	-0.729752956378597	0.135471417974355	-5.38676694531051	7.17363538863373e-08	0.000289097506161939	NA	NA	NA	NA	NA	NA	NA	NA	NA	NA	NA	NA	NA	NA	NA	NA	2	2	0	3	-0.662197023972606
259.1404	359459.233247821	-0.867183802769621	0.160995725906889	-5.38637779285613	7.18917705431376e-08	0.000289723835288844	NA	NA	NA	NA	NA	NA	NA	NA	NA	NA	NA	NA	NA	NA	NA	NA	2	2	3	3	-0.757406769778737
399.3944	6782.49227214747	2.6761786885061	0.497412329501005	5.38020175573611	7.44024065229784e-08	0.000299841698287603	NA	NA	NA	NA	NA	NA	NA	NA	NA	NA	NA	NA	NA	NA	NA	NA	2	2	3	3	1.29797893490301
282.1186	110554.597659539	1.58120941841586	0.294102074527391	5.37639668457554	7.59912708393074e-08	0.000306244821482409	NA	NA	NA	NA	NA	NA	NA	NA	NA	NA	NA	NA	NA	NA	NA	NA	2	2	0	3	0.938294621071857
148.0607	1241512.59354597	-0.805025591175054	0.149967268390305	-5.3680086315895	7.96107444761036e-08	0.000320831300238697	NA	NA	NA	NA	NA	NA	NA	NA	NA	NA	NA	NA	NA	NA	NA	NA	2	2	3	3	-0.723059368225887
137.6101	42979.2742681502	-1.07797690503046	0.201242436822414	-5.35660828824944	8.47986858263863e-08	0.000341738703880337	NA	NA	NA	NA	NA	NA	NA	NA	NA	NA	NA	NA	NA	NA	NA	NA	1	2	2	3	-0.903143739802915
435.3077	14068.8130131149	-1.15180255844433	0.215253375638584	-5.35091519483642	8.75105273371359e-08	0.000352667425168658	NA	NA	NA	NA	NA	NA	NA	NA	NA	NA	NA	NA	NA	NA	NA	NA	0	2	3	3	-0.947995425621826
496.2372	9694.95361340898	-2.8063707280346	0.525234636108884	-5.34308009240432	9.13803621634761e-08	0.000368262859518809	NA	NA	NA	NA	NA	NA	NA	NA	NA	NA	NA	NA	NA	NA	NA	NA	2	2	3	3	-1.81664611288419
147.0291	15886.1328743742	1.2066875650352	0.226154252667686	5.3356837238357	9.51851927809519e-08	0.000383596326907236	NA	NA	NA	NA	NA	NA	NA	NA	NA	NA	NA	NA	NA	NA	NA	NA	2	2	3	3	0.809814997518349
202.0689	278874.395971843	1.69996696434501	0.319193503815867	5.32581942935051	1.00498932119136e-07	0.000405010696440118	NA	NA	NA	NA	NA	NA	NA	NA	NA	NA	NA	NA	NA	NA	NA	NA	2	2	3	3	0.97065334863015
175.0241	44294.3383671701	1.39841697103983	0.26328667979603	5.31138518713972	1.08795103565744e-07	0.000438444267369949	NA	NA	NA	NA	NA	NA	NA	NA	NA	NA	NA	NA	NA	NA	NA	NA	0	2	2	3	0.884600581347133
357.2135	17456.9701352278	-0.714125222004542	0.134560201951979	-5.30710575374579	1.11379564202437e-07	0.000448859643735823	NA	NA	NA	NA	NA	NA	NA	NA	NA	NA	NA	NA	NA	NA	NA	NA	2	2	2	3	-0.646024380987557
424.3843	64107.0759705936	0.593284313745931	0.11217224246312	5.28904745700337	1.22954989675082e-07	0.000495508608390581	NA	NA	NA	NA	NA	NA	NA	NA	NA	NA	NA	NA	NA	NA	NA	NA	2	2	3	3	0.529222424072294
120.0811	296064.398220652	-0.694120142388217	0.131474035054406	-5.27952262285842	1.29520887735897e-07	0.000521969177575663	NA	NA	NA	NA	NA	NA	NA	NA	NA	NA	NA	NA	NA	NA	NA	NA	0	2	3	3	-0.62926085444398
341.1916	14739.398078621	0.955339344448112	0.181079472895759	5.2758014432595	1.32177142496305e-07	0.000532673884260108	NA	NA	NA	NA	NA	NA	NA	NA	NA	NA	NA	NA	NA	NA	NA	NA	2	2	0	3	0.71260046610484
261.156	29562.3463512362	-0.719821292087868	0.136704769164511	-5.26551704441	1.39795348135067e-07	0.000563375252984322	NA	NA	NA	NA	NA	NA	NA	NA	NA	NA	NA	NA	NA	NA	NA	NA	2	2	3	3	-0.652165251582642
244.1295	38406.8201824578	-0.676617877380234	0.129332365362463	-5.23162068121129	1.68030279225554e-07	0.000677162025278981	NA	NA	NA	NA	NA	NA	NA	NA	NA	NA	NA	NA	NA	NA	NA	NA	2	2	3	3	-0.614924395380047
246.0951	84083.3364119089	1.74648407646981	0.334439440039707	5.22212355176308	1.7688288316808e-07	0.000712838019167364	NA	NA	NA	NA	NA	NA	NA	NA	NA	NA	NA	NA	NA	NA	NA	NA	2	2	1	3	0.991785186081187
384.1877	28382.2183129306	-0.883522084640421	0.169235347297868	-5.22067108761475	1.78275922675204e-07	0.000718451968381071	NA	NA	NA	NA	NA	NA	NA	NA	NA	NA	NA	NA	NA	NA	NA	NA	2	2	3	3	-0.768219838773448
399.1276	15559.3306395533	-0.546520545237686	0.104697778256937	-5.21998226071691	1.78940269563012e-07	0.000721129286338938	NA	NA	NA	NA	NA	NA	NA	NA	NA	NA	NA	NA	NA	NA	NA	NA	2	2	3	3	-0.519946627858121
422.2497	115203.64146125	-0.342558539284371	0.0658377690751023	-5.20307027556793	1.96022699859316e-07	0.000789971480433044	NA	NA	NA	NA	NA	NA	NA	NA	NA	NA	NA	NA	NA	NA	NA	NA	2	2	3	3	-0.356221865033704
320.0744	68496.5763306215	1.22783683019665	0.236583315843184	5.18987074731212	2.10440105037765e-07	0.000848073623302194	NA	NA	NA	NA	NA	NA	NA	NA	NA	NA	NA	NA	NA	NA	NA	NA	2	2	3	3	0.819345802592424
474.2184	32782.9454688788	-0.994522142427628	0.192063504730149	-5.17809015213454	2.2416890573098e-07	0.000903400690095851	NA	NA	NA	NA	NA	NA	NA	NA	NA	NA	NA	NA	NA	NA	NA	NA	2	2	3	3	-0.843949412867868
265.1121	181341.398975615	-0.523006910661245	0.101051092408784	-5.17566805260765	2.27096911682576e-07	0.00091520055408078	NA	NA	NA	NA	NA	NA	NA	NA	NA	NA	NA	NA	NA	NA	NA	NA	2	2	3	3	-0.500117637011979
398.2033	16380.7602807875	-0.601109071673322	0.116342500667198	-5.16671954123469	2.38238331045254e-07	0.000960100474112374	NA	NA	NA	NA	NA	NA	NA	NA	NA	NA	NA	NA	NA	NA	NA	NA	2	2	0	3	-0.560964547939939
248.1324	17933.7476536514	-0.668005642001541	0.129379116877513	-5.16316433535377	2.42809793151281e-07	0.000978523466399662	NA	NA	NA	NA	NA	NA	NA	NA	NA	NA	NA	NA	NA	NA	NA	NA	2	2	0	3	-0.610423363534826
110.0716	16359.2438669639	-0.571479536570553	0.111148584957992	-5.14158175550809	2.72435056160348e-07	0.0010979132763262	NA	NA	NA	NA	NA	NA	NA	NA	NA	NA	NA	NA	NA	NA	NA	NA	0	2	3	3	-0.537825284354181
133.0991	10286.7783295771	-0.783264081798961	0.152633803970587	-5.13165538316727	2.87204985991185e-07	0.00115743609354447	NA	NA	NA	NA	NA	NA	NA	NA	NA	NA	NA	NA	NA	NA	NA	NA	2	2	3	3	-0.706202822301299
432.2085	15319.4512967796	-0.880893846122304	0.171710506921628	-5.13011033462478	2.89572398516962e-07	0.00116697676602336	NA	NA	NA	NA	NA	NA	NA	NA	NA	NA	NA	NA	NA	NA	NA	NA	2	2	0	3	-0.764883222476864
396.3528	124906.773399376	0.525552628000265	0.102476305754296	5.12852824008277	2.9201609855018e-07	0.00117682487715723	NA	NA	NA	NA	NA	NA	NA	NA	NA	NA	NA	NA	NA	NA	NA	NA	2	2	3	3	0.474907769771739
166.0867	1853994.92642479	-0.631113708583143	0.123113981177032	-5.1262553817964	2.95561634927539e-07	0.00119111338875798	NA	NA	NA	NA	NA	NA	NA	NA	NA	NA	NA	NA	NA	NA	NA	NA	2	2	3	3	-0.580724188684455
393.1005	31746.0532857652	1.32571626979796	0.25983706070276	5.10210616688937	3.35894221145232e-07	0.00135365371121529	NA	NA	NA	NA	NA	NA	NA	NA	NA	NA	NA	NA	NA	NA	NA	NA	2	2	3	3	0.851073217089633
196.9985	64418.9775441877	-1.51317382970785	0.296583018278946	-5.10202451404232	3.36039210529937e-07	0.00135423801843565	NA	NA	NA	NA	NA	NA	NA	NA	NA	NA	NA	NA	NA	NA	NA	NA	2	2	1	3	-1.11409062514507
134.0814	31719.7288890869	0.266192321039083	0.0522006910563292	5.09940224262238	3.40727785938556e-07	0.00137313297733238	NA	NA	NA	NA	NA	NA	NA	NA	NA	NA	NA	NA	NA	NA	NA	NA	0	2	3	3	0.24172630164796
452.1386	8722.63394469	0.943749449505479	0.185174197332723	5.09654942804878	3.45900279817005e-07	0.00139397812766253	NA	NA	NA	NA	NA	NA	NA	NA	NA	NA	NA	NA	NA	NA	NA	NA	2	2	3	3	0.710998328955783
426.1885	12500.8242859458	1.0766794762612	0.211373415857811	5.09373173486243	3.51083451802088e-07	0.00141486631076242	NA	NA	NA	NA	NA	NA	NA	NA	NA	NA	NA	NA	NA	NA	NA	NA	2	2	3	3	0.757406769778737
377.1565	16631.8385354437	0.818709181993221	0.160789037263142	5.09182215360459	3.54638677232724e-07	0.00142919386924788	NA	NA	NA	NA	NA	NA	NA	NA	NA	NA	NA	NA	NA	NA	NA	NA	2	2	3	3	0.666849584017033
483.2556	5819.96798197463	-0.622716494977713	0.122466565277605	-5.08478778323007	3.68037341031785e-07	0.00148319048435809	NA	NA	NA	NA	NA	NA	NA	NA	NA	NA	NA	NA	NA	NA	NA	NA	2	2	3	3	-0.576313794137841
418.2295	17881.9010855097	-0.959570267296227	0.189653252558448	-5.05960353619827	4.20129104112094e-07	0.00169312028957174	NA	NA	NA	NA	NA	NA	NA	NA	NA	NA	NA	NA	NA	NA	NA	NA	2	2	1	3	-0.822830040160178
449.2395	7265.49828930468	-1.94006253989791	0.383808827757874	-5.0547626828474	4.30926270371364e-07	0.0017366328695966	NA	NA	NA	NA	NA	NA	NA	NA	NA	NA	NA	NA	NA	NA	NA	NA	2	2	3	3	-1.27802585494468
360.213	41246.4918623656	-0.718479063026059	0.142157877333134	-5.05409250971278	4.32441976332823e-07	0.00174274116462128	NA	NA	NA	NA	NA	NA	NA	NA	NA	NA	NA	NA	NA	NA	NA	NA	2	2	3	3	-0.649091756599981
155.1183	17703.2987107816	0.691273950736133	0.136830127257485	5.0520595470565	4.37071383978052e-07	0.00176139767743155	NA	NA	NA	NA	NA	NA	NA	NA	NA	NA	NA	NA	NA	NA	NA	NA	2	2	3	3	0.596250712496633
186.0764	24906.6246017362	0.557173626025217	0.110425011781902	5.04571941659085	4.51818050689468e-07	0.00182082674427856	NA	NA	NA	NA	NA	NA	NA	NA	NA	NA	NA	NA	NA	NA	NA	NA	2	2	3	3	0.498708868294692
163.0799	59699.0759277352	1.27984652240764	0.253758466217707	5.04356186212766	4.5694494328867e-07	0.00184148812145334	NA	NA	NA	NA	NA	NA	NA	NA	NA	NA	NA	NA	NA	NA	NA	NA	2	2	3	3	0.83686818259024
476.3128	9334.69239941456	-0.803191989408525	0.15954420869301	-5.03429109704634	4.79620383863736e-07	0.00193287014697086	NA	NA	NA	NA	NA	NA	NA	NA	NA	NA	NA	NA	NA	NA	NA	NA	2	2	3	3	-0.721445177976872
494.1653	3495.93482242124	-1.50932342828408	0.299931030929449	-5.03223498951366	4.84794506098877e-07	0.00195372185957847	NA	NA	NA	NA	NA	NA	NA	NA	NA	NA	NA	NA	NA	NA	NA	NA	0	2	3	3	-1.10832627899
241.1298	30780.1037232932	-0.923351619987084	0.18372934630746	-5.02560771343468	5.01840795484784e-07	0.00202241840580368	NA	NA	NA	NA	NA	NA	NA	NA	NA	NA	NA	NA	NA	NA	NA	NA	1	2	2	3	-0.79522845886285
345.2133	25429.7829903629	-0.771598608044265	0.15388030771312	-5.01427778194179	5.32330347581609e-07	0.00214529130075388	NA	NA	NA	NA	NA	NA	NA	NA	NA	NA	NA	NA	NA	NA	NA	NA	2	2	0	3	-0.695075876275028
263.1394	155812.637807802	-0.750336568906668	0.149675606322915	-5.01308521368452	5.35641607430069e-07	0.00215863567794318	NA	NA	NA	NA	NA	NA	NA	NA	NA	NA	NA	NA	NA	NA	NA	NA	2	2	3	3	-0.676980061972843
195.1107	221994.380549428	0.431292031978477	0.0862330577619487	5.00146977472472	5.68948878865516e-07	0.00229286398182803	NA	NA	NA	NA	NA	NA	NA	NA	NA	NA	NA	NA	NA	NA	NA	NA	2	2	1	3	0.394251524316724
408.0894	22832.8931859916	1.21235161018874	0.242484804502523	4.99970137376638	5.74191753884085e-07	0.00231399276815286	NA	NA	NA	NA	NA	NA	NA	NA	NA	NA	NA	NA	NA	NA	NA	NA	2	2	3	3	0.81240698496699
476.2342	9619.72051536658	-1.11113918241634	0.222254731198384	-4.99939495742181	5.75104924876618e-07	0.00231767284725277	NA	NA	NA	NA	NA	NA	NA	NA	NA	NA	NA	NA	NA	NA	NA	NA	2	2	3	3	-0.923906720576282
413.189	17585.8680777274	1.12171673126053	0.224566593582902	4.99502937353159	5.88268130369765e-07	0.00237072056539015	NA	NA	NA	NA	NA	NA	NA	NA	NA	NA	NA	NA	NA	NA	NA	NA	2	2	3	3	0.774918876994795
158.9225	166008.641756627	1.81774790234845	0.364519295898576	4.98669870923438	6.14197326587854e-07	0.00247521522614905	NA	NA	NA	NA	NA	NA	NA	NA	NA	NA	NA	NA	NA	NA	NA	NA	2	2	0	3	1.00715464416456
307.1223	51973.2927936441	1.53671914942661	0.308412484988711	4.98267490527452	6.27112614559785e-07	0.00252726383667593	NA	NA	NA	NA	NA	NA	NA	NA	NA	NA	NA	NA	NA	NA	NA	NA	2	2	0	3	0.928681321458794
446.1232	14826.7208100693	0.765535605651998	0.153874734562358	4.97505719720194	6.52283769471289e-07	0.00262870359096929	NA	NA	NA	NA	NA	NA	NA	NA	NA	NA	NA	NA	NA	NA	NA	NA	0	2	3	3	0.645258487005509
493.363	12894.1666395793	-2.53238888336682	0.509213474443328	-4.97313800687468	6.58777276533847e-07	0.0026548724244314	NA	NA	NA	NA	NA	NA	NA	NA	NA	NA	NA	NA	NA	NA	NA	NA	2	2	3	3	-1.60965649149186
203.1029	63413.189302561	-0.465317082730729	0.0936432205075967	-4.96904186131639	6.72845444294142e-07	0.00271156714050539	NA	NA	NA	NA	NA	NA	NA	NA	NA	NA	NA	NA	NA	NA	NA	NA	2	2	3	3	-0.460341221123536
356.1659	31519.0247451375	-3.33797645584446	0.672631838922812	-4.96256088797413	6.95697467844911e-07	0.00280366079541499	NA	NA	NA	NA	NA	NA	NA	NA	NA	NA	NA	NA	NA	NA	NA	NA	2	2	3	3	-2.30534450585693
300.1555	17555.115865458	-0.508155461068728	0.102548514870573	-4.95526884723854	7.22303463288677e-07	0.00291088295705337	NA	NA	NA	NA	NA	NA	NA	NA	NA	NA	NA	NA	NA	NA	NA	NA	2	2	3	3	-0.491679777346094
304.1506	111398.306889169	-0.911110035137704	0.184009599437376	-4.95142665341098	7.36713864137064e-07	0.00296895687247237	NA	NA	NA	NA	NA	NA	NA	NA	NA	NA	NA	NA	NA	NA	NA	NA	2	2	3	3	-0.787574327086114
399.1397	85506.2393328267	1.22974096355622	0.248759784818894	4.94348780873689	7.67371509987055e-07	0.00309250718524783	Malabaricone_C,Prednisone,Normammein,Monascoflavin,Mammea_B/BD,Mammea_B/AC	1	C21H26O5	[M+(41K)]+	358.178025	399.1393014	1.04424695468546	HMDB05798,HMDB14773,HMDB30784,HMDB30792,HMDB34096,HMDB34275	Prednisone,9,10-Dihydrokadsurenone	1	C21H26O5	[M+(41K)]+	358.178025	399.1393014	1.04424695468546	C07370,C11053	2	2	3	3	0.820215928266896
176.1164	25605.875133023	-0.584094061517249	0.118527131131152	-4.92793553630298	8.31030244015279e-07	0.00334905188338158	NA	NA	NA	NA	NA	NA	NA	NA	NA	NA	NA	NA	NA	NA	NA	NA	2	2	3	3	-0.541421553800467
405.1058	28955.7000471521	0.858050202184786	0.174270455772698	4.92366992661077	8.49360548827998e-07	0.00342292301177683	NA	NA	NA	NA	NA	NA	NA	NA	NA	NA	NA	NA	NA	NA	NA	NA	2	2	2	3	0.682463782509038
243.0041	225814.982637051	-1.78457222044435	0.362577490997349	-4.92190570224173	8.57055107617416e-07	0.00345393208369818	NA	NA	NA	NA	NA	NA	NA	NA	NA	NA	NA	NA	NA	NA	NA	NA	2	2	0	3	-1.215797646693
188.1114	26557.5275313236	0.757216680612813	0.153871591128562	4.92109475868191	8.60614467647183e-07	0.00346827630461815	NA	NA	NA	NA	NA	NA	NA	NA	NA	NA	NA	NA	NA	NA	NA	NA	2	2	0	3	0.637620219757726
457.2178	27308.9655387597	0.42682960881309	0.0867706465888889	4.91905529798998	8.696290136148e-07	0.00350460492486764	NA	NA	NA	NA	NA	NA	NA	NA	NA	NA	NA	NA	NA	NA	NA	NA	2	2	0	3	0.389551506222273
380.1794	27057.6835770931	-0.715817510208774	0.14559198712116	-4.91659963135938	8.80603902219835e-07	0.00354883372594593	NA	NA	NA	NA	NA	NA	NA	NA	NA	NA	NA	NA	NA	NA	NA	NA	2	2	3	3	-0.647557307201852
264.1081	225369.206898635	1.14352714047771	0.232673741314935	4.91472365560106	8.89077768176403e-07	0.00358298340575091	NA	NA	NA	NA	NA	NA	NA	NA	NA	NA	NA	NA	NA	NA	NA	NA	2	2	0	3	0.781652873286112
181.0336	1973473.85997963	-0.542739646871115	0.110463339993479	-4.91330107258349	8.95555928993751e-07	0.00360909039384481	NA	NA	NA	NA	NA	NA	NA	NA	NA	NA	NA	NA	NA	NA	NA	NA	2	2	3	3	-0.516390935598998
247.1404	116948.531442033	-0.878975655927685	0.179189144591694	-4.90529522829381	9.32869180948723e-07	0.00375946279922335	NA	NA	NA	NA	NA	NA	NA	NA	NA	NA	NA	NA	NA	NA	NA	NA	0	2	2	3	-0.763218104515678
342.1395	1583082.17181863	1.37979034948013	0.281372950089778	4.90377752744135	9.40109602787568e-07	0.0037886416992339	NA	NA	NA	NA	NA	NA	NA	NA	NA	NA	NA	NA	NA	NA	NA	NA	2	2	3	3	0.87361935640017
409.0509	13890.7635126612	1.36413810672039	0.278401080388164	4.8999023452726	9.58843019260784e-07	0.00386413736762096	NA	NA	NA	NA	NA	NA	NA	NA	NA	NA	NA	NA	NA	NA	NA	NA	2	2	0	3	0.865452096421966
167.0901	132348.56862366	-0.739957036968501	0.151103992341946	-4.89700520482602	9.73082618349001e-07	0.00392152295194647	NA	NA	NA	NA	NA	NA	NA	NA	NA	NA	NA	NA	NA	NA	NA	NA	2	2	3	3	-0.670737770244748
158.0967	13065.6317369154	-0.70387392528238	0.143959522359372	-4.88938775112959	1.01150080440646e-06	0.00407634824175804	NA	NA	NA	NA	NA	NA	NA	NA	NA	NA	NA	NA	NA	NA	NA	NA	2	2	3	3	-0.637620219757726
306.1186	633991.259353305	1.71163077555335	0.350084814873477	4.88918885605463	1.0125232233474e-06	0.00408046859009003	NA	NA	NA	NA	NA	NA	NA	NA	NA	NA	NA	NA	NA	NA	NA	NA	2	2	3	3	0.976646507737741
485.0638	30340.9814919657	1.41178327132122	0.288791756063905	4.88858577738908	1.01562943020162e-06	0.00409298660371254	NA	NA	NA	NA	NA	NA	NA	NA	NA	NA	NA	NA	NA	NA	NA	NA	2	2	3	3	0.890131372995685
225.1167	39371.255073938	0.996782741049323	0.204125820397211	4.88317812567599	1.04389489644909e-06	0.00420689643268983	NA	NA	NA	NA	NA	NA	NA	NA	NA	NA	NA	NA	NA	NA	NA	NA	0	2	3	3	0.722252037862949
131.1181	79488.6125944055	0.330782276405882	0.0677920364611267	4.87936774986187	1.06426458806854e-06	0.00428898628991622	NA	NA	NA	NA	NA	NA	NA	NA	NA	NA	NA	NA	NA	NA	NA	NA	0	2	3	3	0.305643667016998
445.3313	9049.91262582543	1.02694107466152	0.210692925265507	4.87411275612322	1.09298552838813e-06	0.00440473167940418	NA	NA	NA	NA	NA	NA	NA	NA	NA	NA	NA	NA	NA	NA	NA	NA	2	2	3	3	0.733597970124274
468.1706	15156.0742027287	0.83335443681848	0.171108409982833	4.87033008431374	1.1141197280593e-06	0.00448990250407898	NA	NA	NA	NA	NA	NA	NA	NA	NA	NA	NA	NA	NA	NA	NA	NA	2	2	3	3	0.672295885144058
361.2082	24388.5861049858	-0.751489151176083	0.154322474859382	-4.86960277082672	1.11822813568796e-06	0.00450645938682249	NA	NA	NA	NA	NA	NA	NA	NA	NA	NA	NA	NA	NA	NA	NA	NA	2	2	0	3	-0.678544755865048
324.1291	642039.424743008	1.43886454427984	0.295581406881558	4.86791290243911	1.12783013289972e-06	0.00454515543558587	NA	NA	NA	NA	NA	NA	NA	NA	NA	NA	NA	NA	NA	NA	NA	NA	2	2	3	3	0.898479006420192
180.9044	72468.690425918	2.01391696654433	0.414043569942793	4.86402183910883	1.1502421379418e-06	0.00463547581590546	NA	NA	NA	NA	NA	NA	NA	NA	NA	NA	NA	NA	NA	NA	NA	NA	2	2	3	3	1.07670427233906
325.1325	46301.4659794282	1.36402505412915	0.28102633801104	4.85372674953893	1.21162657801068e-06	0.00488285510938305	NA	NA	NA	NA	NA	NA	NA	NA	NA	NA	NA	NA	NA	NA	NA	NA	2	2	1	3	0.863644981993175
132.1021	4574257.87313531	-0.793983589207297	0.164084878800821	-4.8388589796327	1.30586658719493e-06	0.00526264234639555	NA	NA	NA	NA	NA	NA	NA	NA	NA	NA	NA	NA	NA	NA	NA	NA	2	2	3	3	-0.716613838818994
162.0766	1448076.22361979	1.0363860487084	0.214304388715418	4.83604677869964	1.32446765215037e-06	0.00533760463816601	NA	NA	NA	NA	NA	NA	NA	NA	NA	NA	NA	NA	NA	NA	NA	NA	2	2	1	3	0.737673008027068
343.1429	163866.569619877	1.63772986823718	0.338786610702885	4.83410446723192	1.33746341442e-06	0.0053899775601126	NA	NA	NA	NA	NA	NA	NA	NA	NA	NA	NA	NA	NA	NA	NA	NA	2	2	3	3	0.951900813745553
208.0973	31237.2711507693	-0.534596499960846	0.110727929858986	-4.82801855540573	1.37898247365737e-06	0.00555729936883919	NA	NA	NA	NA	NA	NA	NA	NA	NA	NA	NA	NA	NA	NA	NA	NA	0	2	3	3	-0.508591255382619
224.1135	385422.523075642	1.10693768201393	0.229625576451288	4.82062015530202	1.43112626695787e-06	0.00576743885584024	NA	NA	NA	NA	NA	NA	NA	NA	NA	NA	NA	NA	NA	NA	NA	NA	2	2	3	3	0.767384884003526
246.1451	88802.9432411098	-0.440646863067461	0.0915523364395578	-4.8130597230402	1.48636845561426e-06	0.00599006487612545	NA	NA	NA	NA	NA	NA	NA	NA	NA	NA	NA	NA	NA	NA	NA	NA	2	2	3	3	-0.441754776861125
286.14	36935.6673651227	-0.588546497631678	0.122299172845914	-4.81235059842306	1.49165375985426e-06	0.00601136465221267	NA	NA	NA	NA	NA	NA	NA	NA	NA	NA	NA	NA	NA	NA	NA	NA	2	2	3	3	-0.545746344754442
157.0136	21245.2201235097	1.11214898960239	0.231272129206196	4.80883275221992	1.51814153780682e-06	0.00611811039736148	NA	NA	NA	NA	NA	NA	NA	NA	NA	NA	NA	NA	NA	NA	NA	NA	2	2	3	3	0.768219838773447
316.1504	21288.0674352705	-0.728978708286406	0.151708531764853	-4.80512664519303	1.54653579610383e-06	0.00623253925829843	NA	NA	NA	NA	NA	NA	NA	NA	NA	NA	NA	NA	NA	NA	NA	NA	0	2	3	3	-0.659876114507658
430.2182	12164.1834853103	-0.383240202883302	0.0800815735906755	-4.78562278061836	1.70457942325519e-06	0.0068694550757184	NA	NA	NA	NA	NA	NA	NA	NA	NA	NA	NA	NA	NA	NA	NA	NA	2	2	3	3	-0.389551506222273
125.0429	16696.545622367	0.38761548084535	0.0811289018057656	4.77777305273228	1.77247268041494e-06	0.00714306490207219	NA	NA	NA	NA	NA	NA	NA	NA	NA	NA	NA	NA	NA	NA	NA	NA	2	2	3	3	0.355559414161286
157.0806	173668.129993931	-0.595917098061464	0.125457226243093	-4.74996232506193	2.03454549180027e-06	0.00819921833195511	NA	NA	NA	NA	NA	NA	NA	NA	NA	NA	NA	NA	NA	NA	NA	NA	2	2	3	3	-0.555151999752715
419.2024	10675.3181587595	0.631700720887902	0.133028606830147	4.74860810723567	2.04821393634139e-06	0.00825430216345582	NA	NA	NA	NA	NA	NA	NA	NA	NA	NA	NA	NA	NA	NA	NA	NA	2	2	0	3	0.551528671221811
178.0867	92815.7856827898	0.736847073102425	0.155254431463053	4.74606145640216	2.07415715772618e-06	0.00835885334563649	NA	NA	NA	NA	NA	NA	NA	NA	NA	NA	NA	NA	NA	NA	NA	NA	2	2	3	3	0.627745699882141
194.1026	27017.5620887046	1.05178333123566	0.221675868139895	4.74469025456529	2.08825627928539e-06	0.00841567280552012	NA	NA	NA	NA	NA	NA	NA	NA	NA	NA	NA	NA	NA	NA	NA	NA	2	2	1	3	0.74257928456062
393.2402	14101.5278353338	-2.95265508194536	0.623803439160107	-4.73331004061284	2.20887687230632e-06	0.00890177379539445	NA	NA	NA	NA	NA	NA	NA	NA	NA	NA	NA	NA	NA	NA	NA	NA	0	2	2	3	-1.93170968398024
489.2664	14453.8294210296	-0.631289440719183	0.133769801514652	-4.71922237733182	2.36747903958466e-06	0.00954094052952619	NA	NA	NA	NA	NA	NA	NA	NA	NA	NA	NA	NA	NA	NA	NA	NA	0	2	3	3	-0.581460351594046
459.2084	17315.6250068325	-0.465364247359775	0.0988423300589422	-4.70814727943247	2.49978464922282e-06	0.010074132136368	NA	NA	NA	NA	NA	NA	NA	NA	NA	NA	NA	NA	NA	NA	NA	NA	2	2	3	3	-0.461032631509042
324.2171	16841.7369703053	-0.591262257696422	0.125830100931649	-4.69889361383885	2.6157465884406e-06	0.0105414587514156	NA	NA	NA	NA	NA	NA	NA	NA	NA	NA	NA	NA	NA	NA	NA	NA	2	2	3	3	-0.547912569025569
315.0884	49577.4762123492	0.835815414455935	0.177962981812565	4.69656894902019	2.64567954853954e-06	0.0106620885806143	NA	NA	NA	NA	NA	NA	NA	NA	NA	NA	NA	NA	NA	NA	NA	NA	2	2	3	3	0.673075554840139
288.1081	56794.3456299216	1.35808672874974	0.289710600069774	4.68773572117366	2.76244430289871e-06	0.0111326505406818	NA	NA	NA	NA	NA	NA	NA	NA	NA	NA	NA	NA	NA	NA	NA	NA	2	2	3	3	0.860939585742165
363.1763	15227.4632410992	0.292794856077466	0.062581794342483	4.67859477590442	2.88847651278466e-06	0.0116405603465222	NA	NA	NA	NA	NA	NA	NA	NA	NA	NA	NA	NA	NA	NA	NA	NA	2	2	3	3	0.265485265829338
395.3495	613069.145440239	0.45134019337437	0.096502503672499	4.67697910622179	2.91131907771577e-06	0.0117326158831945	NA	NA	NA	NA	NA	NA	NA	NA	NA	NA	NA	NA	NA	NA	NA	NA	2	2	1	3	0.409080453574952
304.1868	25063.3000057189	0.69745656721001	0.149516160974036	4.66475705814255	3.08981861123611e-06	0.0124519690032815	NA	NA	NA	NA	NA	NA	NA	NA	NA	NA	NA	NA	NA	NA	NA	NA	2	2	3	3	0.599968645643112
469.1097	15697.2957724563	-0.817108782635697	0.175260288920742	-4.66225856220753	3.12757901292115e-06	0.0126041434220723	NA	NA	NA	NA	NA	NA	NA	NA	NA	NA	NA	NA	NA	NA	NA	NA	2	2	3	3	-0.727103114956065
342.1063	26485.4217640794	-0.838081119091539	0.180124723418303	-4.65278226768053	3.27485993353708e-06	0.0131976855321544	NA	NA	NA	NA	NA	NA	NA	NA	NA	NA	NA	NA	NA	NA	NA	NA	0	2	3	3	-0.737673008027068
240.087	26319.9246277886	1.00593882452474	0.216316599868811	4.65030804448114	3.31439605761677e-06	0.0133570161121956	NA	NA	NA	NA	NA	NA	NA	NA	NA	NA	NA	NA	NA	NA	NA	NA	2	2	3	3	0.727103114956065
129.1025	67284.7280572554	-0.46139106006222	0.0993404314895576	-4.64454455395355	3.40827493353495e-06	0.0137353479821459	NA	NA	NA	NA	NA	NA	NA	NA	NA	NA	NA	NA	NA	NA	NA	NA	0	2	2	3	-0.456197362294786
289.1395	18461.2141371756	0.984188601536415	0.211977804729107	4.64288514919825	3.43577357797228e-06	0.0138461675192283	NA	NA	NA	NA	NA	NA	NA	NA	NA	NA	NA	NA	NA	NA	NA	NA	0	2	3	3	0.717417898262844
481.2288	6668.09529223402	-0.592287917724781	0.127577130401449	-4.64258692652059	3.44073804274592e-06	0.0138661743122661	NA	NA	NA	NA	NA	NA	NA	NA	NA	NA	NA	NA	NA	NA	NA	NA	2	2	3	3	-0.5508048751154
166.0852	12248.053579895	-0.607003767907286	0.130850333099607	-4.6389164897671	3.50240530449233e-06	0.0141146933771041	NA	NA	NA	NA	NA	NA	NA	NA	NA	NA	NA	NA	NA	NA	NA	NA	2	2	3	3	-0.568987915280631
375.1875	55244.497627538	-0.763479819973528	0.164899943706058	-4.62995803888488	3.65739840788112e-06	0.0147393155837609	NA	NA	NA	NA	NA	NA	NA	NA	NA	NA	NA	NA	NA	NA	NA	NA	2	2	3	3	-0.686393319113807
183.0848	72854.1130384559	-0.308323987045479	0.0666431670233472	-4.62649061887265	3.71913704973336e-06	0.0149881223104254	NA	NA	NA	NA	NA	NA	NA	NA	NA	NA	NA	NA	NA	NA	NA	NA	2	2	3	3	-0.32918547114901
359.1425	22417.5209473673	1.04915103663793	0.227134224773489	4.61907947903581	3.85446204664496e-06	0.0155334820479792	NA	NA	NA	NA	NA	NA	NA	NA	NA	NA	NA	NA	NA	NA	NA	NA	0	2	2	3	0.740941877970972
189.0163	27319.7302080522	0.803684976461658	0.174208634343959	4.6133475501269	3.96234916813687e-06	0.0159682671475916	NA	NA	NA	NA	NA	NA	NA	NA	NA	NA	NA	NA	NA	NA	NA	NA	2	2	3	3	0.659876114507658
448.2037	21469.9635201974	-0.720317624373057	0.156235745190703	-4.61045341124612	4.01791680015735e-06	0.0161922047046341	NA	NA	NA	NA	NA	NA	NA	NA	NA	NA	NA	NA	NA	NA	NA	NA	2	2	3	3	-0.653704310570773
447.2084	14403.6678603682	-0.725898007938374	0.157461141942189	-4.61001361342142	4.02642604075769e-06	0.0162264969442535	NA	NA	NA	NA	NA	NA	NA	NA	NA	NA	NA	NA	NA	NA	NA	NA	2	2	3	3	-0.656787085310853
315.1666	13377.0431563996	-0.59775981562383	0.129799405627872	-4.6052584966188	4.11953817551708e-06	0.0166017388473339	NA	NA	NA	NA	NA	NA	NA	NA	NA	NA	NA	NA	NA	NA	NA	NA	2	2	3	3	-0.555877539353807
147.0767	418304.301633454	-0.496531550420705	0.107974058982696	-4.59861891920059	4.25300923243585e-06	0.0171396272067165	NA	NA	NA	NA	NA	NA	NA	NA	NA	NA	NA	NA	NA	NA	NA	NA	2	2	3	3	-0.479785611619566
164.0088	18714.5403313322	1.31455079330781	0.286245672272351	4.59238661277319	4.38205606819299e-06	0.0176596859548178	NA	NA	NA	NA	NA	NA	NA	NA	NA	NA	NA	NA	NA	NA	NA	NA	2	2	3	3	0.846615803537453
133.1055	280669.632113012	-0.83433065391641	0.182532819531627	-4.57085282557554	4.85743345667841e-06	0.019575456830414	NA	NA	NA	NA	NA	NA	NA	NA	NA	NA	NA	NA	NA	NA	NA	NA	2	2	2	3	-0.733597970124274
269.15	25105.9540734958	-0.642837136492502	0.140812144446695	-4.56521089866542	4.98992431721449e-06	0.0201093949983744	NA	NA	NA	NA	NA	NA	NA	NA	NA	NA	NA	NA	NA	NA	NA	NA	2	2	3	3	-0.589579098200247
233.1135	46772.4621652985	-0.514644440992465	0.112985180575455	-4.55497294752537	5.23923204651181e-06	0.0211141051474426	NA	NA	NA	NA	NA	NA	NA	NA	NA	NA	NA	NA	NA	NA	NA	NA	0	2	3	3	-0.493785939264508
483.0272	10291.1575562266	1.17356497771351	0.258595727704008	4.53822260767118	5.67303570653921e-06	0.022862333897353	NA	NA	NA	NA	NA	NA	NA	NA	NA	NA	NA	NA	NA	NA	NA	NA	2	2	3	3	0.796935706658911
226.1191	20382.5346877372	-0.771084702309563	0.17005135976192	-4.53442244383767	5.77613207190453e-06	0.0232778122497752	NA	NA	NA	NA	NA	NA	NA	NA	NA	NA	NA	NA	NA	NA	NA	NA	2	2	3	3	-0.694284393933304
453.3129	7408.43971875551	-0.55353607544318	0.122167513564164	-4.53095965771995	5.87163514165854e-06	0.0236626896208839	NA	NA	NA	NA	NA	NA	NA	NA	NA	NA	NA	NA	NA	NA	NA	NA	2	2	3	3	-0.525649463066856
417.0615	43480.2451377049	1.41960681970769	0.313691647172121	4.52548492287002	6.0257177465679e-06	0.0242836425186687	NA	NA	NA	NA	NA	NA	NA	NA	NA	NA	NA	NA	NA	NA	NA	NA	0	2	3	3	0.891981029259262
386.1658	19819.1283604999	0.914690850034759	0.202301240461339	4.52142976458694	6.14233405033292e-06	0.0247536062228417	NA	NA	NA	NA	NA	NA	NA	NA	NA	NA	NA	NA	NA	NA	NA	NA	2	2	3	3	0.699039842556947
410.1114	28820.6453586524	0.931353122838673	0.205995968649584	4.5212201430164	6.14842058045611e-06	0.0247781349392381	NA	NA	NA	NA	NA	NA	NA	NA	NA	NA	NA	NA	NA	NA	NA	NA	2	2	2	3	0.705405150722285
376.1004	13999.2967285441	0.657519608098641	0.145550831478758	4.51745690092194	6.25867616585569e-06	0.0252224649483984	4-O-alpha-D-Galactopyranosylcalystegine_B2,Sambucus_nigra_Degraded_cyanogenic_glycosides_(2-Epimer),6-O-Acetylholocalin	1	C13H23NO9	[M+K]+	337.137284	376.1004434	-0.122573639114282	HMDB38228,HMDB35502,HMDB36331	Streptobiosamine	1	C13H23NO9	[M+K]+	337.137284	376.1004434	-0.122573639114282	C07655	0	2	2	3	0.572647013060816
480.2546	11721.4372575557	0.469009317979572	0.103862452089836	4.51567730727081	6.31147122527066e-06	0.0254352290378408	NA	NA	NA	NA	NA	NA	NA	NA	NA	NA	NA	NA	NA	NA	NA	NA	2	2	3	3	0.426041619317089
268.116	13938.8585168152	0.356552600985041	0.0790366088791455	4.51123354153824	6.44517107560898e-06	0.0259740394347042	NA	NA	NA	NA	NA	NA	NA	NA	NA	NA	NA	NA	NA	NA	NA	NA	2	2	3	3	0.328529123312103
259.0581	21267.6055778733	0.432262593188428	0.0961197153395886	4.49712727156188	6.88777616439861e-06	0.0277577379425264	NA	NA	NA	NA	NA	NA	NA	NA	NA	NA	NA	NA	NA	NA	NA	NA	2	2	3	3	0.396941157656787
159.0269	14694.6413318818	0.606029853502479	0.134920387086196	4.49175892977023	7.06373532703196e-06	0.0284668533679388	NA	NA	NA	NA	NA	NA	NA	NA	NA	NA	NA	NA	NA	NA	NA	NA	2	2	3	3	0.534953270812862
86.0968	681627.859518207	-0.730878184439682	0.16275498511461	-4.49066542524032	7.10010060627587e-06	0.0286134054432917	NA	NA	NA	NA	NA	NA	NA	NA	NA	NA	NA	NA	NA	NA	NA	NA	2	2	3	3	-0.66297145318762
255.1346	186580.792173628	-0.981131477879408	0.218877003436813	-4.48256994784127	7.37494576213955e-06	0.0297210314214224	NA	NA	NA	NA	NA	NA	NA	NA	NA	NA	NA	NA	NA	NA	NA	NA	2	2	3	3	-0.834223521714376
215.0168	1981362.81907279	0.901398728025561	0.201330351230308	4.47721231556599	7.56240320987291e-06	0.0304764849357878	NA	NA	NA	NA	NA	NA	NA	NA	NA	NA	NA	NA	NA	NA	NA	NA	2	2	3	3	0.694284393933304
488.9624	9078.59123934105	2.22672753980693	0.497827214514386	4.47289235077079	7.71686311676979e-06	0.0310989583605823	NA	NA	NA	NA	NA	NA	NA	NA	NA	NA	NA	NA	NA	NA	NA	NA	1	2	3	3	1.13634081925539
256.1184	27784.8887799483	-0.408948129724177	0.0914832985924592	-4.47019440724327	7.81485304471554e-06	0.0314938577702036	NA	NA	NA	NA	NA	NA	NA	NA	NA	NA	NA	NA	NA	NA	NA	NA	0	2	3	3	-0.413140230096425
458.2971	6088.13437499508	-0.6360986953004	0.142472452581404	-4.46471359041815	8.01759306370812e-06	0.0323109000467437	NA	NA	NA	NA	NA	NA	NA	NA	NA	NA	NA	NA	NA	NA	NA	NA	2	2	0	3	-0.585145908301565
457.13	9374.86597828965	2.23295522560006	0.500171921256958	4.46437540913637	8.03026598213911e-06	0.0323619719080206	NA	NA	NA	NA	NA	NA	NA	NA	NA	NA	NA	NA	NA	NA	NA	NA	0	2	3	3	1.14348516815659
330.1662	22698.2294613334	-0.657057678732355	0.147442729549128	-4.45635861965933	8.33635344218778e-06	0.0335955043720167	NA	NA	NA	NA	NA	NA	NA	NA	NA	NA	NA	NA	NA	NA	NA	NA	2	2	3	3	-0.602203389583628
374.2286	23991.7514937982	-0.426267903344922	0.0957741725978248	-4.45076048983381	8.55667322013945e-06	0.034483393077162	NA	NA	NA	NA	NA	NA	NA	NA	NA	NA	NA	NA	NA	NA	NA	NA	2	2	2	3	-0.428085123404359
174.1129	18088.9696726675	0.647469916956916	0.145533685237998	4.44893507573918	8.6297094803564e-06	0.0347777292058363	NA	NA	NA	NA	NA	NA	NA	NA	NA	NA	NA	NA	NA	NA	NA	NA	2	2	0	3	0.563149138455319
304.0795	40637.1028514935	0.921878430818472	0.207371327431448	4.44554433940835	8.76695957871347e-06	0.0353308471022153	NA	NA	NA	NA	NA	NA	NA	NA	NA	NA	NA	NA	NA	NA	NA	NA	0	2	3	3	0.702218940144976
425.0248	12462.8574867285	1.02976966881255	0.231691190625743	4.44457843231493	8.80643771261513e-06	0.035489943981839	NA	NA	NA	NA	NA	NA	NA	NA	NA	NA	NA	NA	NA	NA	NA	NA	0	2	3	3	0.735226519941176
202.1315	64324.7995414698	-1.31690442572692	0.296799390250765	-4.43701863610392	9.12133994168393e-06	0.0367589999649862	NA	NA	NA	NA	NA	NA	NA	NA	NA	NA	NA	NA	NA	NA	NA	NA	2	2	3	3	-1.03119451477452
122.0716	17906.9993473606	-0.561710239886223	0.126851575783575	-4.42809036006437	9.50710741027368e-06	0.0383136428634029	NA	NA	NA	NA	NA	NA	NA	NA	NA	NA	NA	NA	NA	NA	NA	NA	2	2	3	3	-0.531369445174426
170.0817	32707.4832273234	0.334579306067335	0.0757056066346885	4.41947856889678	9.89393319528092e-06	0.0398725507769821	NA	NA	NA	NA	NA	NA	NA	NA	NA	NA	NA	NA	NA	NA	NA	NA	2	2	3	3	0.31216552794077
421.1816	33509.1940889436	0.874335200039477	0.198067373435009	4.41433227934619	1.01322232971361e-05	0.0408328598874584	NA	NA	NA	NA	NA	NA	NA	NA	NA	NA	NA	NA	NA	NA	NA	NA	2	2	3	3	0.684820235790715
414.2346	16151.350292767	-0.746912618514084	0.169503654395784	-4.40646911818241	1.05069280115842e-05	0.0423429198866842	NA	NA	NA	NA	NA	NA	NA	NA	NA	NA	NA	NA	NA	NA	NA	NA	2	2	3	3	-0.675417023755933
326.1712	18366.7256857113	-0.638478042850806	0.145291376588579	-4.3944661950501	1.11045281446432e-05	0.0447512484229122	NA	NA	NA	NA	NA	NA	NA	NA	NA	NA	NA	NA	NA	NA	NA	NA	2	2	3	3	-0.587361060310999
148.1124	15297.7517649522	-0.852632998521318	0.194067838485309	-4.39347913171024	1.11550901796186e-05	0.044955013423863	NA	NA	NA	NA	NA	NA	NA	NA	NA	NA	NA	NA	NA	NA	NA	NA	2	2	3	3	-0.746681542269133
352.0406	52952.8431356832	1.03892084298726	0.236572679683334	4.39155038687442	1.12545246196535e-05	0.0453557342172035	NA	NA	NA	NA	NA	NA	NA	NA	NA	NA	NA	NA	NA	NA	NA	NA	2	2	2	3	0.73930645551522
227.0643	34561.687255018	0.68259210957331	0.155700968899215	4.38399397511233	1.16522996984535e-05	0.0469587677847677	NA	NA	NA	NA	NA	NA	NA	NA	NA	NA	NA	NA	NA	NA	NA	NA	0	2	2	3	0.5888394304464
244.0931	54755.9139103183	-0.567392182513382	0.129753574982677	-4.37284431345445	1.2263818299844e-05	0.0494231877483713	NA	NA	NA	NA	NA	NA	NA	NA	NA	NA	NA	NA	NA	NA	NA	NA	0	2	2	3	-0.536388724535555
232.1294	24340.3148009705	-0.433478998417138	0.0991671156292111	-4.3711970008075	1.23567239256493e-05	0.0497975974203666	NA	NA	NA	NA	NA	NA	NA	NA	NA	NA	NA	NA	NA	NA	NA	NA	2	2	0	3	-0.434226417824753
229.13	1026934.20766616	-0.709366529378644	0.162570142668908	-4.36344901796234	1.28027787233902e-05	0.0515951982552624	NA	NA	NA	NA	NA	NA	NA	NA	NA	NA	NA	NA	NA	NA	NA	NA	2	2	3	3	-0.640671039095743
422.2304	58359.9472223719	-1.25827353687925	0.288806353124925	-4.35680698594249	1.31973548767082e-05	0.0531853401531341	NA	NA	NA	NA	NA	NA	NA	NA	NA	NA	NA	NA	NA	NA	NA	NA	2	2	3	3	-1.00406177790553
369.2496	18483.218462235	-0.602532842811858	0.13835909180325	-4.35484820664097	1.33159157501034e-05	0.0536631404729167	NA	NA	NA	NA	NA	NA	NA	NA	NA	NA	NA	NA	NA	NA	NA	NA	0	2	2	3	-0.563149138455319
211.1194	114821.255514501	-0.674631826292153	0.155147845923183	-4.34831577762398	1.37186983778944e-05	0.0552863544629145	NA	NA	NA	NA	NA	NA	NA	NA	NA	NA	NA	NA	NA	NA	NA	NA	2	2	3	3	-0.614173360206074
329.1709	34531.6102093247	-0.636330751832365	0.14683496388128	-4.3336459860259	1.46659948233726e-05	0.0591039591381916	NA	NA	NA	NA	NA	NA	NA	NA	NA	NA	NA	NA	NA	NA	NA	NA	2	2	3	3	-0.585883972786203
334.1612	42723.9682841753	-0.594894653561027	0.13780672848119	-4.31687668749953	1.58252507181552e-05	0.0637757603941654	NA	NA	NA	NA	NA	NA	NA	NA	NA	NA	NA	NA	NA	NA	NA	NA	2	2	3	3	-0.553701796290265
302.1501	37546.4564738243	-0.78777684112786	0.182672763627225	-4.31250299982024	1.61416691657323e-05	0.0650509267379012	NA	NA	NA	NA	NA	NA	NA	NA	NA	NA	NA	NA	NA	NA	NA	NA	0	2	3	3	-0.710998328955783
336.1667	13917.980667839	-0.515540314088291	0.119608928897164	-4.31021595830474	1.63095193510092e-05	0.0657273629845672	NA	NA	NA	NA	NA	NA	NA	NA	NA	NA	NA	NA	NA	NA	NA	NA	2	2	3	3	-0.494488479811088
104.1095	12238.6993047246	1.25304679009488	0.291253213145827	4.30225911179043	1.69065433937798e-05	0.0681333698769325	NA	NA	NA	NA	NA	NA	NA	NA	NA	NA	NA	NA	NA	NA	NA	NA	2	2	3	3	0.828075211375339
148.1142	14215.9171152468	0.98557295384251	0.229321463779319	4.29777892396041	1.72518100474829e-05	0.0695247944913562	NA	NA	NA	NA	NA	NA	NA	NA	NA	NA	NA	NA	NA	NA	NA	NA	2	2	0	3	0.718222421793476
244.1659	52682.2923393276	-0.617552296205608	0.143807916364386	-4.29428582110063	1.75256575578278e-05	0.0706283999580462	NA	NA	NA	NA	NA	NA	NA	NA	NA	NA	NA	NA	NA	NA	NA	NA	2	2	3	3	-0.572647013060816
434.1878	15494.133621392	-0.621120271278391	0.145295429791128	-4.27487824063905	1.91241779736833e-05	0.0770704372339436	NA	NA	NA	NA	NA	NA	NA	NA	NA	NA	NA	NA	NA	NA	NA	NA	2	2	3	3	-0.574846154494295
409.208	11104.5464320319	-0.721460530210548	0.169168700714556	-4.2647400326606	2.00135087311555e-05	0.0806544401865568	NA	NA	NA	NA	NA	NA	NA	NA	NA	NA	NA	NA	NA	NA	NA	NA	2	2	3	3	-0.654474420888179
364.1216	236183.490005931	2.14779603089417	0.504021706896534	4.26131652963723	2.03226155260337e-05	0.0819001405699159	NA	NA	NA	NA	NA	NA	NA	NA	NA	NA	NA	NA	NA	NA	NA	NA	2	2	3	3	1.10947619970705
157.1089	281512.015602187	-0.543477917170177	0.127537706249159	-4.2613116791393	2.0323056683388e-05	0.0819019184340537	NA	NA	NA	NA	NA	NA	NA	NA	NA	NA	NA	NA	NA	NA	NA	NA	2	2	3	3	-0.517101550509187
156.0659	11496.5811048359	0.734770104283747	0.172561154079459	4.25802729590815	2.06238771772832e-05	0.0831142250244513	NA	NA	NA	NA	NA	NA	NA	NA	NA	NA	NA	NA	NA	NA	NA	NA	2	2	3	3	0.624719703792558
455.7525	7417.44610339795	1.07542646025692	0.252945951066432	4.25160575104234	2.12243248448927e-05	0.0855340291249174	NA	NA	NA	NA	NA	NA	NA	NA	NA	NA	NA	NA	NA	NA	NA	NA	2	2	3	3	0.755751084320126
337.161	157271.993114495	0.669268561828143	0.158026485894313	4.23516702305045	2.28381890017057e-05	0.092037901676874	NA	NA	NA	NA	NA	NA	NA	NA	NA	NA	NA	NA	NA	NA	NA	NA	2	2	3	3	0.579252805940849
289.0686	15586.0246516389	-0.773699299383362	0.182745633099366	-4.23374986455995	2.29826566029708e-05	0.0926201061099721	NA	NA	NA	NA	NA	NA	NA	NA	NA	NA	NA	NA	NA	NA	NA	NA	0	2	2	3	-0.699039842556947
398.1418	9936.34423498789	0.702986828478324	0.166117288556893	4.23187035248025	2.31755992924251e-05	0.0933976651484733	Simmondsin	1	C16H25NO9	[M+Na]+	375.152934	398.1421554	-0.859743173170753	HMDB30394	NA	NA	NA	NA	NA	NA	NA	NA	2	2	3	3	0.60369489074556
277.1397	162194.880124851	-0.609784856831794	0.1441342842966	-4.23067183361438	2.32994379044055e-05	0.0938967347547542	NA	NA	NA	NA	NA	NA	NA	NA	NA	NA	NA	NA	NA	NA	NA	NA	1	2	2	3	-0.571182456505146
238.0714	29997.2651066506	0.855855851842596	0.202300582579258	4.230614864924	2.33053399215395e-05	0.0939205198838041	NA	NA	NA	NA	NA	NA	NA	NA	NA	NA	NA	NA	NA	NA	NA	NA	2	2	3	3	0.681679140116162
359.229	22372.866588895	-0.734649417944202	0.173689814570257	-4.22966320599668	2.34041434320064e-05	0.0943186980309859	NA	NA	NA	NA	NA	NA	NA	NA	NA	NA	NA	NA	NA	NA	NA	NA	2	2	3	3	-0.667626413288201
384.2745	39167.3906110566	-0.605834813584685	0.143403173986555	-4.22469598644648	2.3926355160128e-05	0.0964232112953158	NA	NA	NA	NA	NA	NA	NA	NA	NA	NA	NA	NA	NA	NA	NA	NA	2	2	3	3	-0.567526409335016
461.2241	9650.15087283705	-0.62953587643245	0.149015586389359	-4.2246310717293	2.39332525794293e-05	0.0964510078951001	NA	NA	NA	NA	NA	NA	NA	NA	NA	NA	NA	NA	NA	NA	NA	NA	0	2	3	3	-0.579252805940849
301.0171	14300.3770411345	0.686917333935518	0.162641630665711	4.22350250132077	2.40534699706379e-05	0.0969354839816707	NA	NA	NA	NA	NA	NA	NA	NA	NA	NA	NA	NA	NA	NA	NA	NA	2	2	3	3	0.591800040439149
435.1969	72623.7409435818	-0.487203407495137	0.115418664214631	-4.22118390305695	2.43022563770264e-05	0.0979380931994165	NA	NA	NA	NA	NA	NA	NA	NA	NA	NA	NA	NA	NA	NA	NA	NA	2	2	3	3	-0.474211859428344
382.132	42191.1288935802	1.61222697387761	0.382075823968435	4.21965189299913	2.44679827162147e-05	0.0986059703463452	NA	NA	NA	NA	NA	NA	NA	NA	NA	NA	NA	NA	NA	NA	NA	NA	2	2	3	3	0.945075847249561
297.0249	14676.4590240628	0.609989659619257	0.144683881906596	4.21601668120191	2.48655375172556e-05	0.10020811619454	NA	NA	NA	NA	NA	NA	NA	NA	NA	NA	NA	NA	NA	NA	NA	NA	2	2	0	3	0.538543980509673
393.3704	11212.4136586881	0.509538709904615	0.121314693731533	4.20014010035927	2.66749870001281e-05	0.107500197610516	NA	NA	NA	NA	NA	NA	NA	NA	NA	NA	NA	NA	NA	NA	NA	NA	2	2	3	3	0.457577774839836
484.0789	16925.1821480081	0.649723811048851	0.154748269826315	4.19858530100583	2.68587678177632e-05	0.108240834305586	NA	NA	NA	NA	NA	NA	NA	NA	NA	NA	NA	NA	NA	NA	NA	NA	2	2	3	3	0.567526409335016
376.1868	13931.3790151267	-0.502481573364221	0.119729769038419	-4.19679731615438	2.70716001030536e-05	0.109098548415306	NA	NA	NA	NA	NA	NA	NA	NA	NA	NA	NA	NA	NA	NA	NA	NA	2	2	3	3	-0.487473976104011
238.1053	18511.6934290477	0.63481974465606	0.151477051888567	4.19086413909786	2.77894031904049e-05	0.111991294857332	NA	NA	NA	NA	NA	NA	NA	NA	NA	NA	NA	NA	NA	NA	NA	NA	2	2	1	3	0.555877539353807
347.1131	20339.1508711876	-1.49951330658634	0.358159630492574	-4.18671781776208	2.83017325215914e-05	0.114055982062013	NA	NA	NA	NA	NA	NA	NA	NA	NA	NA	NA	NA	NA	NA	NA	NA	2	2	3	3	-1.10488527810478
253.1298	27507.2625571683	-0.621459828615077	0.148704184663161	-4.17916839410259	2.92576992324453e-05	0.117908527906754	NA	NA	NA	NA	NA	NA	NA	NA	NA	NA	NA	NA	NA	NA	NA	NA	2	2	3	3	-0.575579819343623
457.112	11025.8591086931	0.961495145636756	0.23018801072126	4.17699923911785	2.95380013257033e-05	0.119038145342584	NA	NA	NA	NA	NA	NA	NA	NA	NA	NA	NA	NA	NA	NA	NA	NA	2	2	3	3	0.71420443447979
378.1659	27810.0787492033	-0.455594962111306	0.109245740257269	-4.17036820875943	3.0410788355971e-05	0.122555477074563	NA	NA	NA	NA	NA	NA	NA	NA	NA	NA	NA	NA	NA	NA	NA	NA	2	2	3	3	-0.452061322344032
361.0593	21486.9749814825	-0.860704873994092	0.20664629409265	-4.16511158728158	3.11200316649287e-05	0.125413727609663	NA	NA	NA	NA	NA	NA	NA	NA	NA	NA	NA	NA	NA	NA	NA	NA	0	2	3	3	-0.752445911173437
189.0348	61966.7875387538	-1.6563483935593	0.397837414899935	-4.16338014355917	3.13570660024702e-05	0.126368975989955	NA	NA	NA	NA	NA	NA	NA	NA	NA	NA	NA	NA	NA	NA	NA	NA	2	2	3	3	-1.18011749231768
320.1816	17696.4258204324	-0.459620624985036	0.110542655566956	-4.15785763991024	3.21246105099938e-05	0.129462180355275	NA	NA	NA	NA	NA	NA	NA	NA	NA	NA	NA	NA	NA	NA	NA	NA	0	2	2	3	-0.45481781850486
129.0185	49207.4908986636	1.24900524465029	0.301095105291975	4.14820839893468	3.35087305460596e-05	0.13504018410062	NA	NA	NA	NA	NA	NA	NA	NA	NA	NA	NA	NA	NA	NA	NA	NA	2	2	3	3	0.826324295569618
318.2025	53391.7014243957	-0.384024291450297	0.092804431415245	-4.13799519693208	3.5035370369468e-05	0.141192542588956	NA	NA	NA	NA	NA	NA	NA	NA	NA	NA	NA	NA	NA	NA	NA	NA	2	2	3	3	-0.390222408336744
308.2184	130250.432933391	-2.36659896753741	0.573397515537408	-4.12732686035333	3.6700456316163e-05	0.147902838954137	NA	NA	NA	NA	NA	NA	NA	NA	NA	NA	NA	NA	NA	NA	NA	NA	0	2	3	3	-1.47314041298387
230.1332	68043.3466295258	-0.80113092753489	0.194190366678672	-4.12549263507251	3.69942021701066e-05	0.14908663474553	NA	NA	NA	NA	NA	NA	NA	NA	NA	NA	NA	NA	NA	NA	NA	NA	2	2	3	3	-0.719832865347595
180.0635	17757.772866914	0.413930654788583	0.100375340716628	4.12382814178593	3.72626965919872e-05	0.150168667265708	NA	NA	NA	NA	NA	NA	NA	NA	NA	NA	NA	NA	NA	NA	NA	NA	2	2	3	3	0.378172671490608
130.0977	201306.812626118	-0.380409612852298	0.0924160783118624	-4.1162708892341	3.85051719430833e-05	0.155175842930626	NA	NA	NA	NA	NA	NA	NA	NA	NA	NA	NA	NA	NA	NA	NA	NA	2	2	3	3	-0.384190566982339
320.1341	17346.4550318127	0.679026351457195	0.1652700321093	4.10858727859462	3.98086761152367e-05	0.160428964744404	NA	NA	NA	NA	NA	NA	NA	NA	NA	NA	NA	NA	NA	NA	NA	NA	2	2	3	3	0.588100084711337
450.0172	8085.90589857939	2.01734886350884	0.491283416135944	4.10628325168341	4.02076392067501e-05	0.162036786003203	NA	NA	NA	NA	NA	NA	NA	NA	NA	NA	NA	NA	NA	NA	NA	NA	0	2	3	3	1.07892726112948
332.2182	35622.7887808683	-0.423890614897969	0.103422942619822	-4.09861297851649	4.15633348231327e-05	0.167500239337225	NA	NA	NA	NA	NA	NA	NA	NA	NA	NA	NA	NA	NA	NA	NA	NA	2	2	3	3	-0.426722589265028
461.0452	6994.53109175775	0.805374438877132	0.196952762054875	4.08917565041682	4.32908947757109e-05	0.174462305946115	NA	NA	NA	NA	NA	NA	NA	NA	NA	NA	NA	NA	NA	NA	NA	NA	0	2	3	3	0.660649355501459
284.122	25309.7005332392	-0.530033242155528	0.129809233528761	-4.08317057074444	4.44253900838223e-05	0.179034322037804	NA	NA	NA	NA	NA	NA	NA	NA	NA	NA	NA	NA	NA	NA	NA	NA	2	2	3	3	-0.506469448585153
363.069	88825.683377389	0.718311649443618	0.175974228197086	4.08191390752474	4.46663437452816e-05	0.180005365293485	NA	NA	NA	NA	NA	NA	NA	NA	NA	NA	NA	NA	NA	NA	NA	NA	2	2	3	3	0.613422671299273
399.0096	17996.7948067193	1.5243049666856	0.374233889808249	4.07313449743053	4.6384619839758e-05	0.186930017954225	NA	NA	NA	NA	NA	NA	NA	NA	NA	NA	NA	NA	NA	NA	NA	NA	2	2	2	3	0.926768945942113
214.048	75255.1238433493	-0.482376808565792	0.118537089081769	-4.06941668892376	4.71309888138269e-05	0.189937884919723	NA	NA	NA	NA	NA	NA	NA	NA	NA	NA	NA	NA	NA	NA	NA	NA	2	2	3	3	-0.46934688803219
299.1215	44784.1255682579	0.592483707366171	0.14579682491579	4.06376275826569	4.82879068753827e-05	0.194600264707792	NA	NA	NA	NA	NA	NA	NA	NA	NA	NA	NA	NA	NA	NA	NA	NA	1	2	3	3	0.528507292641441
201.0372	28678.7827087612	0.700638550169774	0.172450891167105	4.06282939698384	4.84814633510909e-05	0.195380297304896	NA	NA	NA	NA	NA	NA	NA	NA	NA	NA	NA	NA	NA	NA	NA	NA	2	2	3	3	0.600713226867391
330.0589	583084.741118457	0.561511855859622	0.138213267045968	4.06264802114018	4.85191615530989e-05	0.195532221058989	NA	NA	NA	NA	NA	NA	NA	NA	NA	NA	NA	NA	NA	NA	NA	NA	2	2	0	3	0.503643913475273
218.136	40989.9011017245	0.4284139618389	0.105463707158122	4.06219327371622	4.86138011020982e-05	0.195913618441456	NA	NA	NA	NA	NA	NA	NA	NA	NA	NA	NA	NA	NA	NA	NA	NA	0	2	2	3	0.392907777630783
80.0248	150807.961537829	0.90457916222471	0.222788014595008	4.06026851969163	4.9016311761264e-05	0.197535736397894	NA	NA	NA	NA	NA	NA	NA	NA	NA	NA	NA	NA	NA	NA	NA	NA	2	2	3	3	0.696660148933772
175.1193	2424254.66631846	-0.507841577065645	0.125107343961271	-4.05924673153366	4.92312730754467e-05	0.19840203049405	NA	NA	NA	NA	NA	NA	NA	NA	NA	NA	NA	NA	NA	NA	NA	NA	2	2	3	3	-0.490978208233563
568.2702	37753.4861152786	-0.78867951075604	0.194411167536783	-4.05676032271562	4.97580969581243e-05	0.200525130741241	NA	NA	NA	NA	NA	NA	NA	NA	NA	NA	NA	NA	NA	NA	NA	NA	0	2	2	3	-0.711799169145659
189.0744	41476.191456597	-0.442914070353064	0.109318389419883	-4.05159710734363	5.08692053468858e-05	0.20500289754795	NA	NA	NA	NA	NA	NA	NA	NA	NA	NA	NA	NA	NA	NA	NA	NA	2	2	3	3	-0.44518502675828
315.1012	18292.3616259858	-0.773434361234777	0.19110420974498	-4.04718641345938	5.1836958349646e-05	0.208902942149073	NA	NA	NA	NA	NA	NA	NA	NA	NA	NA	NA	NA	NA	NA	NA	NA	0	2	2	3	-0.698246172086956
461.1739	39374.654058332	0.851776975787184	0.210615778108449	4.04422205894087	5.24971451046257e-05	0.211563494771642	NA	NA	NA	NA	NA	NA	NA	NA	NA	NA	NA	NA	NA	NA	NA	NA	2	2	3	3	0.679327725984791
261.0936	29607.0091054429	1.02253702945591	0.253578445071819	4.03242881770295	5.52033386528593e-05	0.222469454771023	NA	NA	NA	NA	NA	NA	NA	NA	NA	NA	NA	NA	NA	NA	NA	NA	2	2	3	3	0.730346691493702
454.3217	7528.82890510116	-0.464433316015658	0.115201706816587	-4.03147947065647	5.54268387430654e-05	0.223370160134554	NA	NA	NA	NA	NA	NA	NA	NA	NA	NA	NA	NA	NA	NA	NA	NA	2	2	3	3	-0.459650030733385
387.0175	27145.9307679478	1.04365970732994	0.259258592326111	4.02555494098015	5.68411067167278e-05	0.229069660068413	NA	NA	NA	NA	NA	NA	NA	NA	NA	NA	NA	NA	NA	NA	NA	NA	2	2	3	3	0.740123919300529
124.0396	368572.664314625	0.367107505396382	0.0914916574713923	4.0124697217467	6.00867879316115e-05	0.242149755364394	NA	NA	NA	NA	NA	NA	NA	NA	NA	NA	NA	NA	NA	NA	NA	NA	2	2	3	3	0.341024322608274
290.135	73111.1516023513	-0.775501364265724	0.193491192705313	-4.00794141285186	6.12503092468517e-05	0.246838746264813	NA	NA	NA	NA	NA	NA	NA	NA	NA	NA	NA	NA	NA	NA	NA	NA	0	2	3	3	-0.701423501404717
246.0975	23067.6044261202	0.694159252667229	0.173213629105592	4.00753252646226	6.13564136520122e-05	0.247266347017609	NA	NA	NA	NA	NA	NA	NA	NA	NA	NA	NA	NA	NA	NA	NA	NA	2	2	3	3	0.599224396893697
361.1537	15364.6428869313	0.713099842857413	0.177948035258011	4.00734878484876	6.14041505260305e-05	0.247458726619903	NA	NA	NA	NA	NA	NA	NA	NA	NA	NA	NA	NA	NA	NA	NA	NA	2	2	3	3	0.610423363534825
485.1972	8020.74908150728	0.927027287231559	0.232258237803376	3.99136450874287	6.56942171013305e-05	0.264747694918362	NA	NA	NA	NA	NA	NA	NA	NA	NA	NA	NA	NA	NA	NA	NA	NA	2	2	3	3	0.704607927726097
132.1011	38400.9920473484	-1.15646916026674	0.290145503074244	-3.98582486377814	6.72461010083867e-05	0.271001787063798	NA	NA	NA	NA	NA	NA	NA	NA	NA	NA	NA	NA	NA	NA	NA	NA	0	2	3	3	-0.950923107098044
305.0844	63630.3249640414	0.893716273178923	0.224224826128699	3.98580428674723	6.72519296295307e-05	0.271025276407009	NA	NA	NA	NA	NA	NA	NA	NA	NA	NA	NA	NA	NA	NA	NA	NA	2	2	3	3	0.692702732353309
128.0498	24579.1323417082	-0.792992855365703	0.199042650321281	-3.98403484924316	6.77549299798201e-05	0.273052367818675	NA	NA	NA	NA	NA	NA	NA	NA	NA	NA	NA	NA	NA	NA	NA	NA	2	2	3	3	-0.715007107977289
492.2299	13077.5689551927	-0.65225671055005	0.163874552364952	-3.98021963225541	6.88516257315583e-05	0.27747205169818	NA	NA	NA	NA	NA	NA	NA	NA	NA	NA	NA	NA	NA	NA	NA	NA	1	2	3	3	-0.598480479910484
262.0691	73239.2614372089	1.43433240313853	0.360721725627833	3.97628504532707	7.00002139557386e-05	0.282100862241627	NA	NA	NA	NA	NA	NA	NA	NA	NA	NA	NA	NA	NA	NA	NA	NA	2	2	3	3	0.896618579184478
290.1237	42835.3899238628	0.543685839282643	0.136830293810817	3.97343179014399	7.08444524382906e-05	0.285503143326311	NA	NA	NA	NA	NA	NA	NA	NA	NA	NA	NA	NA	NA	NA	NA	NA	0	2	3	3	0.489575794225206
458.177	5631.22096190631	0.64943058718948	0.163630014878219	3.96889646238078	7.22062447131087e-05	0.290991166193828	NA	NA	NA	NA	NA	NA	NA	NA	NA	NA	NA	NA	NA	NA	NA	NA	0	2	3	3	0.566796110894526
361.1719	71371.2845934758	-0.599163095259042	0.151285213614677	-3.96048682447651	7.47971200909151e-05	0.301432393966388	NA	NA	NA	NA	NA	NA	NA	NA	NA	NA	NA	NA	NA	NA	NA	NA	2	2	3	3	-0.560236946137018
190.1077	68521.6238705626	0.464466745508017	0.117299095247869	3.95967884088563	7.50506236987104e-05	0.302454013505803	NA	NA	NA	NA	NA	NA	NA	NA	NA	NA	NA	NA	NA	NA	NA	NA	2	2	0	3	0.4226397235929
270.0975	16369.2003340714	0.693478430692224	0.17524192468529	3.95726326298696	7.58133618515684e-05	0.305527848261821	NA	NA	NA	NA	NA	NA	NA	NA	NA	NA	NA	NA	NA	NA	NA	NA	0	2	3	3	0.597736893986493
441.2227	35253.382422672	0.327172646617546	0.0826985093948374	3.95620971903479	7.6148317364908e-05	0.306877718980579	NA	NA	NA	NA	NA	NA	NA	NA	NA	NA	NA	NA	NA	NA	NA	NA	2	2	3	3	0.302387622562561
225.0528	14803.5728505997	-0.661734713399326	0.167695056715495	-3.94605974892868	7.94477963190415e-05	0.320174619165737	NA	NA	NA	NA	NA	NA	NA	NA	NA	NA	NA	NA	NA	NA	NA	NA	2	2	3	3	-0.605187736083637
142.0267	14971.0239262342	0.803370884517326	0.203784988495888	3.94224761326587	8.07215754606329e-05	0.325307949106351	NA	NA	NA	NA	NA	NA	NA	NA	NA	NA	NA	NA	NA	NA	NA	NA	2	2	3	3	0.659103267853723
464.187	11634.2374118472	0.62111504294339	0.157648913177183	3.93986251110602	8.15283200352798e-05	0.328559129742178	NA	NA	NA	NA	NA	NA	NA	NA	NA	NA	NA	NA	NA	NA	NA	NA	2	2	3	3	0.542862021903502
146.1655	17621.3227507471	-3.22400334070191	0.819043246353105	-3.93630416349466	8.2746085603336e-05	0.333466724981444	NA	NA	NA	NA	NA	NA	NA	NA	NA	NA	NA	NA	NA	NA	NA	NA	0	2	2	3	-2.16906803071043
156.0772	3138544.42714369	-0.452387493943891	0.115007672203952	-3.93354186963838	8.37032504965385e-05	0.33732409950105	NA	NA	NA	NA	NA	NA	NA	NA	NA	NA	NA	NA	NA	NA	NA	NA	2	2	3	3	-0.451372735487523
322.1498	40740.6860754465	1.00101236968454	0.254575962040443	3.93207733228764	8.42149636447105e-05	0.339386303488183	NA	NA	NA	NA	NA	NA	NA	NA	NA	NA	NA	NA	NA	NA	NA	NA	2	2	3	3	0.724675444688688
154.0867	54740.9110169319	-0.811303271567615	0.206665712132103	-3.92567912305173	8.64853831768935e-05	0.348536094202881	NA	NA	NA	NA	NA	NA	NA	NA	NA	NA	NA	NA	NA	NA	NA	NA	2	2	0	3	-0.725484192949525
213.0739	25974.0409871955	0.362229540439996	0.0923905765166576	3.92063297034074	8.83166878065785e-05	0.355916251860511	NA	NA	NA	NA	NA	NA	NA	NA	NA	NA	NA	NA	NA	NA	NA	NA	2	2	3	3	0.336414734875812
87.1002	19630.6708435141	-0.829134244391261	0.212318155156094	-3.90515000368993	9.41669557435914e-05	0.379492831646673	NA	NA	NA	NA	NA	NA	NA	NA	NA	NA	NA	NA	NA	NA	NA	NA	2	2	3	3	-0.730346691493702
291.0478	12822.0877250297	0.642380255330985	0.164607241495116	3.90250300956563	9.52030541125765e-05	0.383668308073683	NA	NA	NA	NA	NA	NA	NA	NA	NA	NA	NA	NA	NA	NA	NA	NA	2	2	0	3	0.560964547939938
115.0506	17638.5553061849	0.893379516203533	0.228965515870552	3.90180815135766	9.54768171575645e-05	0.384771573144985	NA	NA	NA	NA	NA	NA	NA	NA	NA	NA	NA	NA	NA	NA	NA	NA	1	2	2	3	0.691912551174372
312.1169	18709.374903581	-0.28264104213105	0.072477791385434	-3.89969170870531	9.63152492033017e-05	0.388150454289306	NA	NA	NA	NA	NA	NA	NA	NA	NA	NA	NA	NA	NA	NA	NA	NA	2	2	0	3	-0.310207587742354
546.4267	117882.90019241	6.93081243789122	1.78174506752291	3.88990129071992	0.000100285005790002	0.40414857333371	NA	NA	NA	NA	NA	NA	NA	NA	NA	NA	NA	NA	NA	NA	NA	NA	2	2	0	3	2.27125107797321
274.9545	50653.8205384671	1.43693297577684	0.370527342239403	3.87807541298375	0.000105286083353579	0.424302915914922	NA	NA	NA	NA	NA	NA	NA	NA	NA	NA	NA	NA	NA	NA	NA	NA	0	2	2	3	0.897548404479157
303.1664	30790.946026982	-0.647359130592194	0.166934032203789	-3.87793382838744	0.000105347360160105	0.424549861445222	NA	NA	NA	NA	NA	NA	NA	NA	NA	NA	NA	NA	NA	NA	NA	NA	2	2	3	3	-0.594765846801678
357.0802	18832.0140639066	0.762942208418095	0.196914483610597	3.87448497656896	0.000106850434515249	0.430607251096452	NA	NA	NA	NA	NA	NA	NA	NA	NA	NA	NA	NA	NA	NA	NA	NA	2	2	3	3	0.64372783317247
591.3859	17060.6110452645	4.09485337471895	1.05853803554345	3.86840457047598	0.00010954979433905	0.441485671186372	NA	NA	NA	NA	NA	NA	NA	NA	NA	NA	NA	NA	NA	NA	NA	NA	2	2	3	3	1.72157085360388
455.2498	6314.62724467324	-0.605096764161631	0.156559426030163	-3.8649653968778	0.00011110494997781	0.447752948410574	NA	NA	NA	NA	NA	NA	NA	NA	NA	NA	NA	NA	NA	NA	NA	NA	2	2	2	3	-0.566796110894526
245.15	19458.8931533056	-0.690804342877798	0.178925511125886	-3.86084878858762	0.000112993818051687	0.455365086748298	NA	NA	NA	NA	NA	NA	NA	NA	NA	NA	NA	NA	NA	NA	NA	NA	2	2	3	3	-0.623964098809833
419.1217	11912.1730576142	0.668106392748208	0.173208668133875	3.8572341670096	0.000114677289659623	0.462149477328279	NA	NA	NA	NA	NA	NA	NA	NA	NA	NA	NA	NA	NA	NA	NA	NA	0	2	3	3	0.57851758477468
391.2076	210900.973908494	0.366559078371617	0.0951000201116003	3.85445847373595	0.000115986067164677	0.467423850673649	NA	NA	NA	NA	NA	NA	NA	NA	NA	NA	NA	NA	NA	NA	NA	NA	0	2	3	3	0.33970656225517
260.1972	80543.9454809103	-0.521111921384797	0.135315876985911	-3.85107744185153	0.000117599301400485	0.473925184643953	NA	NA	NA	NA	NA	NA	NA	NA	NA	NA	NA	NA	NA	NA	NA	NA	2	2	3	3	-0.498004855094013
146.1179	30755.7399756418	0.571692149311507	0.148483742567496	3.85020029416105	0.000118021269579541	0.475625716405549	NA	NA	NA	NA	NA	NA	NA	NA	NA	NA	NA	NA	NA	NA	NA	NA	2	2	2	3	0.514260652681031
354.0772	26897.5224699704	1.16528728056061	0.302921563879646	3.8468284186714	0.000119656703572037	0.482216515395308	NA	NA	NA	NA	NA	NA	NA	NA	NA	NA	NA	NA	NA	NA	NA	NA	2	2	3	3	0.793523525774703
154.0479	66625.6209791766	0.451517439294655	0.117541464309434	3.84134604709375	0.000122361470188122	0.493116724858131	NA	NA	NA	NA	NA	NA	NA	NA	NA	NA	NA	NA	NA	NA	NA	NA	0	2	3	3	0.409756613142063
369.1656	18675.5408312483	0.488838828224741	0.127326620885909	3.8392507774377	0.000123410329026663	0.497343625977452	NA	NA	NA	NA	NA	NA	NA	NA	NA	NA	NA	NA	NA	NA	NA	NA	2	2	3	3	0.441754776861125
176.0921	167657.119756176	0.209576989061159	0.0546821605379243	3.83263914592051	0.000126775849016977	0.510906671538417	NA	NA	NA	NA	NA	NA	NA	NA	NA	NA	NA	NA	NA	NA	NA	NA	2	2	3	3	0.176887319381738
194.1654	47954.7185851643	0.665929698122489	0.17398114705651	3.82759689419791	0.000129400450677629	0.521483816230845	NA	NA	NA	NA	NA	NA	NA	NA	NA	NA	NA	NA	NA	NA	NA	NA	2	2	3	3	0.577048079534681
79.0208	82981.4391388515	0.801126737487141	0.209320278659631	3.82727723571316	0.000129568554189555	0.522161273383906	NA	NA	NA	NA	NA	NA	NA	NA	NA	NA	NA	NA	NA	NA	NA	NA	2	2	3	3	0.656787085310853
186.074	41443.8015107394	0.811676006719004	0.212254037607166	3.82407805226882	0.000131262330648493	0.528987192513426	NA	NA	NA	NA	NA	NA	NA	NA	NA	NA	NA	NA	NA	NA	NA	NA	2	2	3	3	0.664521505937876
393.3341	32278.9244526373	0.515687731919549	0.134912288558421	3.82239258876881	0.000132163053184714	0.532617104334398	NA	NA	NA	NA	NA	NA	NA	NA	NA	NA	NA	NA	NA	NA	NA	NA	2	2	3	3	0.464492999876374
333.0698	93993.4981898576	1.06035312220697	0.277998361037361	3.81424235110677	0.00013660136662341	0.550503507492341	NA	NA	NA	NA	NA	NA	NA	NA	NA	NA	NA	NA	NA	NA	NA	NA	2	2	3	3	0.749148937508182
322.0359	24264.1415976359	2.68629005968586	0.70487777617111	3.81100121254747	0.000138405088250108	0.557772505647936	NA	NA	NA	NA	NA	NA	NA	NA	NA	NA	NA	NA	NA	NA	NA	NA	0	2	2	3	1.30232238788079
463.0451	6318.30645532547	0.890174212446927	0.234121471709729	3.8021895469314	0.000143422929738301	0.577994406845353	Trehalose_6-phosphate,Lactose_6-phosphate,Isomangiferin,Mangiferin	1	C12H23O14P	[M+(41K)]+	422.082548	463.0438244	2.74034536950088	HMDB01124,HMDB06789,HMDB29477,HMDB34410	alpha,alpha-Trehalose_6-phosphate,Sucrose_6-phosphate,Maltose_6-phosphate,6-Phospho-beta-D-glucosyl-(1,4)-D-glucose,Lactose_6-phosphate,Mangiferin,Norswertianolin,Tripteroside,Isomangiferin,beta-D-Fructofuranosyl-alpha-D-mannopyranoside_6F-phosphate,alpha-Maltose_1-phosphate	1	C12H23O14P	[M+(41K)]+	422.082548	463.0438244	2.74034536950088	C00689,C02591,C02995,C04534,C05396,C10077,C10089,C10095,C16688,C16979,C18050,C20237	2	2	3	3	0.691122801780154
338.9854	80449.0639413207	1.61422268489148	0.425295531182376	3.79553173390686	0.00014732734763589	0.593729210972638	NA	NA	NA	NA	NA	NA	NA	NA	NA	NA	NA	NA	NA	NA	NA	NA	2	2	3	3	0.947021335934848
475.2577	14560.7429126836	-0.870133888684029	0.229489060179876	-3.79161380504155	0.000149671534235845	0.603176282970454	NA	NA	NA	NA	NA	NA	NA	NA	NA	NA	NA	NA	NA	NA	NA	NA	0	2	3	3	-0.758235391478632
253.9758	22655.3797021637	1.09983446029318	0.290081849054089	3.79146252645439	0.000149762748035079	0.603543874581369	NA	NA	NA	NA	NA	NA	NA	NA	NA	NA	NA	NA	NA	NA	NA	NA	2	2	3	3	0.764883222476864
473.0879	11224.1017671164	1.00361931027823	0.26495927130611	3.78782484315764	0.000151971922027347	0.612446845770209	NA	NA	NA	NA	NA	NA	NA	NA	NA	NA	NA	NA	NA	NA	NA	NA	2	2	0	3	0.725484192949525
407.2386	32975.9849469883	0.233564238020094	0.0617676804169105	3.78133412884563	0.00015599014178636	0.628640271399032	NA	NA	NA	NA	NA	NA	NA	NA	NA	NA	NA	NA	NA	NA	NA	NA	0	2	2	3	0.204115085605897
439.2817	12789.9253655341	-0.52389800881441	0.139196138548953	-3.76373952809161	0.00016739123917604	0.67458669387944	NA	NA	NA	NA	NA	NA	NA	NA	NA	NA	NA	NA	NA	NA	NA	NA	2	2	3	3	-0.501527398977708
227.0266	46024.4686811285	-1.09612121926523	0.291800139363194	-3.75641088334411	0.000172367611412241	0.694641473991333	NA	NA	NA	NA	NA	NA	NA	NA	NA	NA	NA	NA	NA	NA	NA	NA	2	2	3	3	-0.910648475631334
303.0954	16736.1027258191	-0.462802927925125	0.123241083771219	-3.75526499575628	0.000173158170286313	0.69782742625384	NA	NA	NA	NA	NA	NA	NA	NA	NA	NA	NA	NA	NA	NA	NA	NA	2	2	3	3	-0.458268308060191
575.2452	14503.4558778591	3.85061600125803	1.02576713206497	3.75388904644112	0.000174111956773766	0.701671185798276	Corchoroside_A	1	C29H42O9	[M+(41K)]+	534.282885	575.2441614	1.77646305454332	HMDB33846	Helveticoside,Corotoxigenin-3-O-alpha-L-rhamnopyranoside	1	C29H42O9	[M+(41K)]+	534.282885	575.2441614	1.77646305454332	C08869,C17525	0	2	3	3	1.66425232450627
113.0906	8222.20950891219	-0.415678355139347	0.110906157180575	-3.74801873680059	0.000178236942361723	0.718294877717743	NA	NA	NA	NA	NA	NA	NA	NA	NA	NA	NA	NA	NA	NA	NA	NA	2	2	3	3	-0.41992172616197
465.147	6027.78559824737	0.616548113533817	0.16455772070932	3.7466981851487	0.000179177452099844	0.72208513196237	NA	NA	NA	NA	NA	NA	NA	NA	NA	NA	NA	NA	NA	NA	NA	NA	2	2	3	3	0.541421553800467
254.9706	23984.6694222068	1.12725162479235	0.300939809475879	3.74577104556419	0.000179840555958426	0.724757440512457	NA	NA	NA	NA	NA	NA	NA	NA	NA	NA	NA	NA	NA	NA	NA	NA	2	2	3	3	0.778281463570405
227.1143	21108.9953311719	-0.616877627401919	0.16471933985266	-3.74502246034807	0.000180377637998998	0.726921881135962	NA	NA	NA	NA	NA	NA	NA	NA	NA	NA	NA	NA	NA	NA	NA	NA	2	2	3	3	-0.571914581443664
457.211	5166.33362376757	-0.48572533842438	0.129705741694151	-3.74482526432587	0.00018051936955966	0.727493059325428	NA	NA	NA	NA	NA	NA	NA	NA	NA	NA	NA	NA	NA	NA	NA	NA	2	2	3	3	-0.472820726996357
383.1537	16900.1506444859	-0.406854012682742	0.108715050108137	-3.7423890462089	0.000182279022793059	0.734584461856026	NA	NA	NA	NA	NA	NA	NA	NA	NA	NA	NA	NA	NA	NA	NA	NA	2	2	3	3	-0.410432960098461
318.0797	17970.8698593919	1.05815160128193	0.2835034434113	3.73241181323779	0.000189655104194339	0.764310069903187	NA	NA	NA	NA	NA	NA	NA	NA	NA	NA	NA	NA	NA	NA	NA	NA	2	2	3	3	0.745860087080716
136.0619	13720.6484864984	0.541693004836276	0.145293243269776	3.72827388697269	0.000192795783171086	0.776967006179476	NA	NA	NA	NA	NA	NA	NA	NA	NA	NA	NA	NA	NA	NA	NA	NA	1	2	2	3	0.487473976104011
427.3204	14299.7000622202	0.565897209325831	0.151846773231743	3.72676479902658	0.000193953292287388	0.781631767918174	NA	NA	NA	NA	NA	NA	NA	NA	NA	NA	NA	NA	NA	NA	NA	NA	1	2	3	3	0.510715354366888
466.9807	14084.220487138	2.34019255639894	0.628919346430699	3.72097403217156	0.000198455846865499	0.799777062867961	NA	NA	NA	NA	NA	NA	NA	NA	NA	NA	NA	NA	NA	NA	NA	NA	2	2	0	3	1.19268631276205
368.1834	73387.4169489708	-1.33310700315487	0.358540203872981	-3.71815207542846	0.000200685451006397	0.80876236755578	NA	NA	NA	NA	NA	NA	NA	NA	NA	NA	NA	NA	NA	NA	NA	NA	0	2	3	3	-1.04504969965839
328.0908	19458.1014546386	-0.718582305412009	0.19380850536867	-3.70769231229092	0.000209156568332881	0.842900970381511	NA	NA	NA	NA	NA	NA	NA	NA	NA	NA	NA	NA	NA	NA	NA	NA	2	2	3	3	-0.649859554569812
394.1989	69757.1682217014	-1.62320857194408	0.437880970237241	-3.70696303852765	0.000209759542380145	0.845330955791983	NA	NA	NA	NA	NA	NA	NA	NA	NA	NA	NA	NA	NA	NA	NA	NA	2	2	3	3	-1.16527677575826
256.082	48863.995511673	0.73243974391977	0.198270404697022	3.69414560402504	0.000220627360880235	0.889128264347346	NA	NA	NA	NA	NA	NA	NA	NA	NA	NA	NA	NA	NA	NA	NA	NA	0	2	3	3	0.623208849904655
206.0622	11163.964797717	3.45299560980164	0.938386646333952	3.6797152040597	0.000233494572979256	0.940983129106402	NA	NA	NA	NA	NA	NA	NA	NA	NA	NA	NA	NA	NA	NA	NA	NA	0	2	3	3	1.55947616796075
281.1134	91378.1003955006	-0.636539196006206	0.173191470310138	-3.67534957042828	0.000237523962911721	0.957221570534237	NA	NA	NA	NA	NA	NA	NA	NA	NA	NA	NA	NA	NA	NA	NA	NA	2	2	3	3	-0.586622356562914
361.0968	156462.500003561	-0.679342784736283	0.18484312297812	-3.67523970484256	0.000237626203246648	0.957633599083989	NA	NA	NA	NA	NA	NA	NA	NA	NA	NA	NA	NA	NA	NA	NA	NA	0	2	3	3	-0.618684791347344
447.177	6414.36128908459	-0.665721426476055	0.181162275269419	-3.67472436237629	0.000238106329575196	0.959568508188039	NA	NA	NA	NA	NA	NA	NA	NA	NA	NA	NA	NA	NA	NA	NA	NA	2	2	3	3	-0.607429537024095
283.0191	16561.0734067896	0.593525009298701	0.161846912433665	3.66720007427984	0.00024522092062819	0.988240310131605	NA	NA	NA	NA	NA	NA	NA	NA	NA	NA	NA	NA	NA	NA	NA	NA	2	2	2	3	0.530653499766666
488.2597	14092.2529236168	0.501322797591547	0.136982022713603	3.65977073239525	0.000252441008484559	1	NA	NA	NA	NA	NA	NA	NA	NA	NA	NA	NA	NA	NA	NA	NA	NA	0	2	3	3	0.450684362583765
490.2139	17826.2878336116	-0.72928080650163	0.199561564048288	-3.65441516746764	0.000257768872904116	1	NA	NA	NA	NA	NA	NA	NA	NA	NA	NA	NA	NA	NA	NA	NA	NA	2	2	3	3	-0.661422991700544
474.1261	4660.46603125686	-1.55685236562777	0.426094956334868	-3.65376858486971	0.000258419197341953	1	NA	NA	NA	NA	NA	NA	NA	NA	NA	NA	NA	NA	NA	NA	NA	NA	2	2	3	3	-1.13515572290183
392.2109	31513.6298654748	0.382121707964778	0.104590645623817	3.65349793650919	0.000258691868461292	1	NA	NA	NA	NA	NA	NA	NA	NA	NA	NA	NA	NA	NA	NA	NA	NA	0	2	3	3	0.350926605643925
167.0819	10546.2282558516	0.669955779022043	0.183636076379089	3.64827975108235	0.000264002086845998	1	NA	NA	NA	NA	NA	NA	NA	NA	NA	NA	NA	NA	NA	NA	NA	NA	2	2	3	3	0.580724188684455
221.0427	12731.329231293	3.65328771258096	1.00350865613791	3.64051439938839	0.000272093889334646	1	NA	NA	NA	NA	NA	NA	NA	NA	NA	NA	NA	NA	NA	NA	NA	NA	0	2	3	3	1.61880896746351
196.8782	80702.3390525042	1.86305572109243	0.511798718137205	3.64021177675747	0.00027241389184909	1	NA	NA	NA	NA	NA	NA	NA	NA	NA	NA	NA	NA	NA	NA	NA	NA	2	2	3	3	1.02908047472989
216.0935	12967.9623498318	3.68125041624224	1.01133992350539	3.63997339636579	0.000272666210964687	1	NA	NA	NA	NA	NA	NA	NA	NA	NA	NA	NA	NA	NA	NA	NA	NA	2	2	3	3	1.62576338623323
429.3358	16218.0829094659	0.615158223198168	0.169171463886855	3.6363001718162	0.000276582016543772	1	NA	NA	NA	NA	NA	NA	NA	NA	NA	NA	NA	NA	NA	NA	NA	NA	2	2	3	3	0.539982208244359
177.025	21481.4115412716	0.740331105880518	0.203622809310568	3.63579654159154	0.000277122996672153	1	NA	NA	NA	NA	NA	NA	NA	NA	NA	NA	NA	NA	NA	NA	NA	NA	2	2	2	3	0.630018973573111
213.0529	58915.1516711743	-0.435891249340146	0.119904949004668	-3.63530657373597	0.000277650252710815	1	NA	NA	NA	NA	NA	NA	NA	NA	NA	NA	NA	NA	NA	NA	NA	NA	0	2	3	3	-0.436277149244998
263.1716	15663.0030852384	0.586510260581607	0.161583802656514	3.62975899155176	0.000283685969058574	1	NA	NA	NA	NA	NA	NA	NA	NA	NA	NA	NA	NA	NA	NA	NA	NA	0	2	3	3	0.525649463066856
220.1173	12696.81152586	3.64916269785572	1.00546282192485	3.62933628005239	0.000284150880020947	1	NA	NA	NA	NA	NA	NA	NA	NA	NA	NA	NA	NA	NA	NA	NA	NA	0	2	3	3	1.61650813437743
118.9754	49270.9161456505	-1.04378763978507	0.28784881921502	-3.62616613342915	0.000287660323421938	1	NA	NA	NA	NA	NA	NA	NA	NA	NA	NA	NA	NA	NA	NA	NA	NA	2	2	3	3	-0.880012176611063
440.3578	48675.9153304999	0.530006707952363	0.14627228252633	3.62342542823832	0.000290727050073363	1	NA	NA	NA	NA	NA	NA	NA	NA	NA	NA	NA	NA	NA	NA	NA	NA	2	2	3	3	0.479088080470463
472.2761	8491.77312205372	-0.864113712593653	0.238566216748742	-3.62211265438198	0.000292206809285135	1	NA	NA	NA	NA	NA	NA	NA	NA	NA	NA	NA	NA	NA	NA	NA	NA	0	2	2	3	-0.754924018127716
116.9775	702233.373270472	-0.845674239012638	0.23347557802856	-3.62211005602133	0.000292209745141886	1	NA	NA	NA	NA	NA	NA	NA	NA	NA	NA	NA	NA	NA	NA	NA	NA	2	2	3	3	-0.740941877970972
418.3163	13683.8093657855	-0.589609045682303	0.163002574300249	-3.61717628211349	0.000297834470145734	1	NA	NA	NA	NA	NA	NA	NA	NA	NA	NA	NA	NA	NA	NA	NA	NA	2	2	2	3	-0.546468134499351
372.9311	39528.3926297681	2.96279382830369	0.820557630261427	3.61070779070051	0.000305362545003236	1	NA	NA	NA	NA	NA	NA	NA	NA	NA	NA	NA	NA	NA	NA	NA	NA	2	2	0	3	1.38026887021623
172.1198	9986.90688741539	3.28186685251027	0.909052377142059	3.61020655688513	0.000305953261522812	1	NA	NA	NA	NA	NA	NA	NA	NA	NA	NA	NA	NA	NA	NA	NA	NA	0	2	3	3	1.5032476512731
597.4844	30430.6965746364	-0.372179200421474	0.103185599814189	-3.60689089457905	0.000309887883751573	1	NA	NA	NA	NA	NA	NA	NA	NA	NA	NA	NA	NA	NA	NA	NA	NA	2	2	2	3	-0.378172671490608
300.192	17733.778182815	-0.488665478674103	0.135534555768844	-3.60546781521553	0.000311591108319357	1	NA	NA	NA	NA	NA	NA	NA	NA	NA	NA	NA	NA	NA	NA	NA	NA	2	2	2	3	-0.476300281157454
320.1243	25603.2692414302	-0.688656512035497	0.191347876452973	-3.59897650708836	0.000319472045074017	1	NA	NA	NA	NA	NA	NA	NA	NA	NA	NA	NA	NA	NA	NA	NA	NA	2	2	3	3	-0.621699417265499
355.1617	15780.1089836341	-0.771980199958666	0.214603539022081	-3.59723890610785	0.000321613062845498	1	NA	NA	NA	NA	NA	NA	NA	NA	NA	NA	NA	NA	NA	NA	NA	NA	2	2	3	3	-0.695867794282828
258.1104	94893.8362784729	-0.607886174130246	0.169120783293181	-3.59439072060374	0.000325151580858295	1	NA	NA	NA	NA	NA	NA	NA	NA	NA	NA	NA	NA	NA	NA	NA	NA	0	2	3	3	-0.569719124070237
200.1419	9896.43639737009	3.26783493321226	0.90919495905248	3.59420705171732	0.000325381012770758	1	NA	NA	NA	NA	NA	NA	NA	NA	NA	NA	NA	NA	NA	NA	NA	NA	2	2	3	3	1.50132578922435
177.0538	10197.9096802277	3.31407120312642	0.923227325535431	3.58965891873316	0.000331110922147408	1	NA	NA	NA	NA	NA	NA	NA	NA	Pentylenetetrazole,4-Amino-5-aminomethyl-2-methylpyrimidine	1	C6H10N4	[M+K]+	138.090546	177.0537054	0.604336406133571	C13692,C20267	2	2	3	3	1.51099118148905
569.4532	19709.1046269292	-0.431378425385361	0.120212203903861	-3.58847447577248	0.000332618549809814	1	NA	NA	NA	NA	NA	NA	NA	NA	NA	NA	NA	NA	NA	NA	NA	NA	2	2	1	3	-0.432860277896241
571.3603	11927.7275338483	3.55406388040188	0.991586227848875	3.58422069668312	0.000338086130054962	1	NA	NA	NA	NA	NA	NA	NA	NA	NA	NA	NA	NA	NA	NA	NA	NA	0	2	3	3	1.59395668676277
336.0516	19555.1516035047	-0.557569257600534	0.155590832081183	-3.58356112723665	0.00033894139763145	1	NA	NA	NA	NA	NA	NA	NA	NA	NA	NA	NA	NA	NA	NA	NA	NA	0	2	2	3	-0.529222424072294
204.0983	40396.8817711605	-0.254763951771401	0.0711425889022486	-3.58103290451591	0.000342238545118347	1	NA	NA	NA	NA	NA	NA	NA	NA	NA	NA	NA	NA	NA	NA	NA	NA	2	2	3	3	-0.284211814454215
349.1605	40690.1714415102	0.483123694137074	0.135024752401937	3.57803799335197	0.000346183138573536	1	NA	NA	NA	NA	NA	NA	NA	NA	NA	NA	NA	NA	NA	NA	NA	NA	2	2	3	3	0.437645323015352
391.3184	10549.3334703844	-0.652863583045385	0.182894436678936	-3.56961969374421	0.000357499846903348	1	NA	NA	NA	NA	NA	NA	NA	NA	NA	NA	NA	NA	NA	NA	NA	NA	2	2	3	3	-0.599224396893697
320.0776	19883.2393386309	-0.578501701358654	0.162433176839968	-3.56147501768438	0.000368777202635287	1	NA	NA	NA	NA	NA	NA	NA	NA	NA	NA	NA	NA	NA	NA	NA	NA	2	2	3	3	-0.539982208244359
413.143	11830.4426734494	-0.641194146762116	0.180111492087625	-3.55998464800999	0.000370876474867858	1	NA	NA	NA	NA	NA	NA	NA	NA	NA	NA	NA	NA	NA	NA	NA	NA	1	2	3	3	-0.588839430446399
289.1509	41322.7635770825	-0.555282367431298	0.156304223715739	-3.5525742953764	0.000381481275220281	1	NA	NA	NA	NA	NA	NA	NA	NA	NA	NA	NA	NA	NA	NA	NA	NA	0	2	2	3	-0.52779243139399
451.2593	5813.81196427907	0.519546467185499	0.146433630929841	3.54799962198863	0.000388168778524558	1	NA	NA	NA	NA	NA	NA	NA	NA	NA	NA	NA	NA	NA	NA	NA	NA	2	2	3	3	0.46934688803219
134.1064	11628.1624728657	-0.873361109042824	0.246162088687475	-3.54791070265752	0.000388299844467774	1	NA	NA	NA	NA	NA	NA	NA	NA	NA	NA	NA	NA	NA	NA	NA	NA	2	2	3	3	-0.761555099982513
478.2141	6746.20996004527	-0.906592115004938	0.255650540502835	-3.54621630457646	0.000390805281355944	1	NA	NA	NA	NA	NA	NA	NA	NA	NA	NA	NA	NA	NA	NA	NA	NA	2	2	3	3	-0.784187271819352
298.0527	13466.1164950389	0.672719840287525	0.190117659493968	3.53843952254667	0.000402499471325119	1	NA	NA	NA	NA	NA	NA	NA	NA	NA	NA	NA	NA	NA	NA	NA	NA	1	2	2	3	0.582196829752824
272.1721	57163.3426803974	-0.430018958254204	0.121699705710062	-3.53344287683558	0.000410184719255585	1	NA	NA	NA	NA	NA	NA	NA	NA	NA	NA	NA	NA	NA	NA	NA	NA	2	2	3	3	-0.4314949453544
104.1074	8213847.07899927	0.50255908331327	0.142345336292622	3.53056233806038	0.000414677285276846	1	NA	NA	NA	NA	NA	NA	NA	NA	NA	NA	NA	NA	NA	NA	NA	NA	2	2	3	3	0.452750123613027
294.8549	11383.0739137084	3.4827116193135	0.988197037540567	3.52430890501484	0.000424588948224101	1	NA	NA	NA	NA	NA	NA	NA	NA	NA	NA	NA	NA	NA	NA	NA	NA	1	2	2	3	1.56792247986328
317.1348	13178.1017479483	0.564793013695129	0.160528166862052	3.51834213730527	0.000434252096296691	1	NA	NA	NA	NA	NA	NA	NA	NA	NA	NA	NA	NA	NA	NA	NA	NA	1	2	2	3	0.507883732479273
208.0599	11070.6513669468	3.4401307390674	0.977926036186308	3.51778213461127	0.000435169479316735	1	NA	NA	NA	NA	NA	NA	NA	NA	NA	NA	NA	NA	NA	NA	NA	NA	2	2	2	3	1.5490722989691
249.0907	23277.1210618443	-0.497053511239519	0.141299916461238	-3.5177197813551	0.000435271736794226	1	NA	NA	NA	NA	NA	NA	NA	NA	NA	NA	NA	NA	NA	NA	NA	NA	2	2	1	3	-0.480483376286397
614.4247	120429.32278565	-1.53115542038387	0.435382761881103	-3.51680303962518	0.000436777757557785	1	NA	NA	NA	NA	NA	NA	NA	NA	NA	NA	NA	NA	NA	NA	NA	NA	2	2	3	3	-1.12105708132288
585.3053	9257.82743687845	3.164697105297	0.900223904362047	3.51545553274292	0.000439000270115543	1	NA	NA	NA	NA	NA	NA	NA	NA	NA	NA	NA	NA	NA	NA	NA	NA	2	2	3	3	1.45319167614198
206.0557	94489.6997477995	0.74543291142914	0.212209952050659	3.5127141975471	0.000443554317440865	1	NA	NA	NA	NA	NA	NA	NA	NA	NA	NA	NA	NA	NA	NA	NA	NA	1	2	3	3	0.633055080662109
278.8812	11026.8883780737	3.43406475088335	0.977863646245584	3.51180327039267	0.000445077331437382	1	NA	NA	NA	NA	NA	NA	NA	NA	NA	NA	NA	NA	NA	NA	NA	NA	2	2	3	3	1.54701153109062
203.1141	10984.505959311	3.42816528116251	0.976937410707678	3.50909407664018	0.000449635831003479	1	NA	NA	NA	NA	NA	NA	NA	NA	NA	NA	NA	NA	NA	NA	NA	NA	2	2	2	3	1.54290959201061
399.2238	9753.15879641591	-2.30939853223316	0.658334221066682	-3.50794240726435	0.000451586801511605	1	NA	NA	NA	NA	NA	NA	NA	NA	NA	NA	NA	NA	NA	NA	NA	NA	2	2	1	3	-1.4390387825942
350.1211	123134.077076675	0.667652606810953	0.190700251916749	3.50105781245858	0.000463415302707569	1	NA	NA	NA	NA	NA	NA	NA	NA	NA	NA	NA	NA	NA	NA	NA	NA	1	2	3	3	0.577782676193378
329.2689	17620.0725277188	-1.00887805486825	0.289150519641868	-3.48911029493503	0.000484631138586865	1	NA	NA	NA	NA	NA	NA	NA	NA	NA	NA	NA	NA	NA	NA	NA	NA	2	2	0	3	-0.855547604717977
574.4134	21208.0991157145	-2.95229731681218	0.847436944444269	-3.48379585781245	0.000494356398638481	1	NA	NA	NA	NA	NA	NA	NA	NA	NA	NA	NA	NA	NA	NA	NA	NA	2	2	3	3	-1.92770786823497
219.027	152880.255174373	0.721263641879731	0.207260002357192	3.47999437265616	0.000501424314487565	1	NA	NA	NA	NA	NA	NA	NA	NA	NA	NA	NA	NA	NA	NA	NA	NA	2	2	3	3	0.617932013647029
341.1065	13141.7649997111	-0.404004455232866	0.116232834073591	-3.47582039492453	0.000509293240361697	1	NA	NA	NA	NA	NA	NA	NA	NA	NA	NA	NA	NA	NA	NA	NA	NA	0	2	2	3	-0.409080453574952
294.1186	21634.2481742801	0.677007818176086	0.194885340472566	3.47387759661372	0.000512994996201402	1	NA	NA	NA	NA	NA	NA	NA	NA	NA	NA	NA	NA	NA	NA	NA	NA	1	2	2	3	0.586622356562914
397.2537	11806.6593577521	-1.97606196351836	0.569067715456444	-3.47245487636455	0.000515721700637479	1	NA	NA	NA	NA	NA	NA	NA	NA	NA	NA	NA	NA	NA	NA	NA	NA	2	2	3	3	-1.29222548117271
449.3751	10651.5383213045	-0.954591446645208	0.274936643181819	-3.47204154236336	0.000516516401823255	1	NA	NA	NA	NA	NA	NA	NA	NA	NA	NA	NA	NA	NA	NA	NA	NA	2	2	3	3	-0.817607409405042
237.1165	8702.17647534493	3.06852993988999	0.884502547562049	3.46921549106644	0.000521980597246671	1	NA	NA	NA	NA	NA	NA	NA	NA	NA	NA	NA	NA	NA	NA	NA	NA	0	2	3	3	1.4234537818901
344.1341	201943.25129793	0.690748869631598	0.199126069215569	3.46890225048238	0.00052258955614893	1	NA	NA	NA	NA	NA	NA	NA	NA	NA	NA	NA	NA	NA	NA	NA	NA	2	2	3	3	0.594023905627536
241.0953	12085.2789339418	0.446890742190412	0.129000441208101	3.46425747079033	0.000531697343558135	1	NA	NA	NA	NA	NA	NA	NA	NA	NA	NA	NA	NA	NA	NA	NA	NA	0	2	3	3	0.405027408279908
410.8867	17155.8416018367	2.47364095441749	0.714084438031846	3.46407346620705	0.00053206117962911	1	NA	NA	NA	NA	NA	NA	NA	NA	NA	NA	NA	NA	NA	NA	NA	NA	1	2	3	3	1.23690048224097
367.15	144515.68972894	0.807943821143257	0.233322595382807	3.46277573253324	0.000534633810692752	1	NA	NA	NA	NA	NA	NA	NA	NA	NA	NA	NA	NA	NA	NA	NA	NA	2	2	0	3	0.662197023972606
98.996	7551.65152376841	1.78055787291859	0.514469206361087	3.46096102721623	0.000538250728354787	1	NA	NA	NA	NA	NA	NA	NA	NA	NA	NA	NA	NA	NA	NA	NA	NA	2	2	3	3	1.00097848661856
351.1243	15348.8743991411	0.645131331381058	0.186947420278114	3.45087046625902	0.000558781687650682	1	NA	NA	NA	NA	NA	NA	NA	NA	NA	NA	NA	NA	NA	NA	NA	NA	2	2	3	3	0.561692446841256
288.1057	24256.489077021	0.713736985620349	0.206839676676156	3.45067734145529	0.000559181653956024	1	NA	NA	NA	NA	NA	NA	NA	NA	NA	NA	NA	NA	NA	NA	NA	NA	2	2	0	3	0.611172674772928
477.7654	6789.07595207857	1.7214402533505	0.498944467689798	3.45016402591069	0.000560246039919366	1	NA	NA	NA	NA	NA	NA	NA	NA	NA	NA	NA	NA	NA	NA	NA	NA	2	2	3	3	0.981667734714086
461.1375	5245.01014178122	0.526131601949049	0.152686778278408	3.44582293163396	0.000569323272962345	1	NA	NA	NA	NA	NA	NA	NA	NA	NA	NA	NA	NA	NA	NA	NA	NA	2	2	3	3	0.475603910184858
122.0273	13250.4723801984	0.847683365787648	0.246507830446765	3.43876851397105	0.000584366690770615	1	NA	NA	NA	NA	NA	NA	NA	NA	NA	NA	NA	NA	NA	NA	NA	NA	2	2	3	3	0.676980061972843
387.1368	8274.3744136672	2.98986270424775	0.869755687701596	3.4375891374148	0.00058691750774876	1	NA	NA	NA	NA	NA	NA	NA	NA	NA	NA	NA	NA	NA	NA	NA	NA	2	2	3	3	1.39328083506194
200.1396	25681.1522629605	0.309732315942079	0.090145458845783	3.435917015764	0.000590551829847436	1	NA	NA	NA	NA	NA	NA	NA	NA	NA	NA	NA	NA	NA	NA	NA	NA	0	2	3	3	0.284211814454215
485.2349	8437.73808081044	-0.71892127209473	0.209249011837906	-3.43572122888513	0.000590978735970967	1	NA	NA	NA	NA	NA	NA	NA	NA	NA	NA	NA	NA	NA	NA	NA	NA	2	2	3	3	-0.650627735832081
561.1963	7864.84196750455	2.91032040922613	0.849533357315904	3.42578709142307	0.000613020702643455	1	NA	NA	NA	NA	NA	NA	NA	NA	NA	NA	NA	NA	NA	NA	NA	NA	0	2	3	3	1.36748649260923
246.0377	31047.1415785948	2.73270294665874	0.798337458944782	3.4229922647883	0.000619358397793686	1	NA	NA	NA	NA	NA	NA	NA	NA	NA	NA	NA	NA	NA	NA	NA	NA	0	2	2	3	1.31698109591654
460.0976	5886.46758316375	1.48590264840242	0.43452526527206	3.41960011800944	0.000627132501972983	1	NA	NA	NA	NA	NA	NA	NA	NA	NA	NA	NA	NA	NA	NA	NA	NA	2	2	3	3	0.91159017542139
451.1062	35795.596384703	0.791502208209951	0.231934016253857	3.41261804108818	0.000643420546970289	1	NA	NA	NA	NA	NA	NA	NA	NA	NA	NA	NA	NA	NA	NA	NA	NA	2	2	3	3	0.652165251582642
364.9063	9874.24704023967	3.26435548766845	0.957381227519277	3.40967150163045	0.000650411695582328	1	NA	NA	NA	NA	NA	NA	NA	NA	NA	NA	NA	NA	NA	NA	NA	NA	0	2	3	3	1.49940945645812
301.1508	158940.414192393	-0.53827572265714	0.157986339683889	-3.40710294152116	0.000656563593212457	1	NA	NA	NA	NA	NA	NA	NA	NA	NA	NA	NA	NA	NA	NA	NA	NA	2	2	0	3	-0.512841760100119
335.1102	12245.1224368811	0.541282783588559	0.158881967511581	3.40682326676943	0.000657236692259633	1	NA	NA	NA	NA	NA	NA	NA	NA	NA	NA	NA	NA	NA	NA	NA	NA	2	2	2	3	0.486773848801497
178.9931	10121.6526058408	3.30250176363037	0.970215486412986	3.40388481721741	0.000664347613050934	1	NA	NA	NA	NA	NA	NA	NA	NA	NA	NA	NA	NA	NA	NA	NA	NA	2	2	3	3	1.50710812020169
216.0956	32675.2894570518	5.05903095626323	1.48707033079788	3.40201189647086	0.00066891725942458	1	NA	NA	NA	NA	NA	NA	NA	NA	NA	NA	NA	NA	NA	NA	NA	NA	2	2	3	3	1.93574267643578
270.0953	7710.29466641253	2.87911443105531	0.848750017406828	3.39218188160021	0.000693383963437172	1	NA	NA	NA	NA	NA	NA	NA	NA	NA	NA	NA	NA	NA	NA	NA	NA	0	2	2	3	1.35960963233548
274.1877	21246.385482141	-0.420072408977761	0.124100732292043	-3.38493094455894	0.00071196163330486	1	NA	NA	NA	NA	NA	NA	NA	NA	NA	NA	NA	NA	NA	NA	NA	NA	0	2	2	3	-0.424680271511673
204.087	23295.1172976588	0.320724600025763	0.0947534715326871	3.384832184382	0.000712217830331533	1	NA	NA	NA	NA	NA	NA	NA	NA	NA	NA	NA	NA	NA	NA	NA	NA	2	2	3	3	0.29523554111277
255.1389	7111.23226387789	2.75138018666402	0.813227798358151	3.38328349352895	0.000716246560393729	1	3-Mercaptohexyl_hexanoate	1	C12H24O2S	[M+Na]+	232.149702	255.1389234	0.0395862767274616	HMDB37766	NA	NA	NA	NA	NA	NA	NA	NA	2	2	2	3	1.32143431932997
235.0219	15595.3193798407	0.449089000072772	0.132852141101467	3.38036704827947	0.000723890873893233	1	NA	NA	NA	NA	NA	NA	NA	NA	NA	NA	NA	NA	NA	NA	NA	NA	1	2	3	3	0.407053095085054
313.0896	117873.305310108	-0.794312106545727	0.235049041199934	-3.37934629509967	0.000726584234162162	1	NA	NA	NA	NA	NA	NA	NA	NA	NA	NA	NA	NA	NA	NA	NA	NA	0	2	3	3	-0.717417898262844
197.0074	572290.910044717	-0.83594271637068	0.247639786938216	-3.37563978190322	0.000736442712862959	1	NA	NA	NA	NA	NA	NA	NA	NA	NA	NA	NA	NA	NA	NA	NA	NA	2	2	0	3	-0.736857022046218
320.1535	11579.5893893621	0.44349203935464	0.131400396253545	3.37511949734837	0.000737836452877235	1	NA	NA	NA	NA	NA	NA	NA	NA	NA	NA	NA	NA	NA	NA	NA	NA	0	2	2	3	0.403677873662988
613.4215	309253.786394375	-1.54012355883388	0.456333710442548	-3.37499405279588	0.000738172860525606	1	NA	NA	NA	NA	NA	NA	NA	NA	NA	NA	NA	NA	NA	NA	NA	NA	2	2	3	3	-1.12456079740894
252.9725	509687.364210664	1.22598724707006	0.364035880286313	3.36776486456728	0.000757801967680116	1	NA	NA	NA	NA	NA	NA	NA	NA	NA	NA	NA	NA	NA	NA	NA	NA	2	2	2	3	0.817607409405042
339.2893	24427.3141119387	-1.03612614566391	0.308193620566382	-3.36193248828374	0.000773990445800189	1	NA	NA	NA	NA	NA	NA	NA	NA	NA	NA	NA	NA	NA	NA	NA	NA	2	2	3	3	-0.871799386307188
150.9772	12688.2798902987	0.995485237689319	0.29682350936486	3.35379512161772	0.000797113594680591	1	NA	NA	NA	NA	NA	NA	NA	NA	NA	NA	NA	NA	NA	NA	NA	NA	2	2	3	3	0.720638787494958
216.0203	75256.3595768362	0.765585264672915	0.228378419205995	3.35226624010548	0.000801528975035067	1	NA	NA	NA	NA	NA	NA	NA	NA	NA	NA	NA	NA	NA	NA	NA	NA	2	2	0	3	0.646024380987557
106.9509	25279.3037744581	0.604925876796888	0.180713768446694	3.34742550053859	0.000815659081634559	1	NA	NA	NA	NA	NA	NA	NA	NA	NA	NA	NA	NA	NA	NA	NA	NA	0	2	3	3	0.534235957281954
499.7784	7134.88929497838	1.71697618034327	0.51400772044546	3.34037041088657	0.000836667170884237	1	NA	NA	NA	NA	NA	NA	NA	NA	NA	NA	NA	NA	NA	NA	NA	NA	2	2	2	3	0.979656279987246
402.1653	11145.841328458	-2.42801887929305	0.727813000109185	-3.33604769209783	0.000849785842659553	1	NA	NA	NA	NA	NA	NA	NA	NA	NA	NA	NA	NA	NA	NA	NA	NA	2	2	3	3	-1.51294128562377
296.0742	13389.4262298426	0.649033839377627	0.194827996097254	3.33131712268725	0.000864360726140155	1	NA	NA	NA	NA	NA	NA	NA	NA	NA	NA	NA	NA	NA	NA	NA	NA	2	2	3	3	0.564607026025741
423.0899	10931.8880987203	0.499784888804467	0.150049532457116	3.33079937418202	0.000865969904713809	1	NA	NA	NA	NA	NA	NA	NA	NA	NA	NA	NA	NA	NA	NA	NA	NA	2	2	3	3	0.449996203173854
562.2235	9505.1613018539	3.20550861940568	0.962945253476488	3.32885863223578	0.000872026545136436	1	Morphiceptin	1	C28H35N5O5	[M+(41K)]+	521.26382	562.2250964	-2.77878026067478	HMDB05777	NA	NA	NA	NA	NA	NA	NA	NA	2	2	3	3	1.46581873953046
204.1234	78493.8475464122	-0.966940069549836	0.290566331397329	-3.32777739561166	0.000875417865810066	1	NA	NA	NA	NA	NA	NA	NA	NA	NA	NA	NA	NA	NA	NA	NA	NA	0	2	3	3	-0.828951621851618
423.0672	9726.18516560321	-2.34893654591184	0.705946829240289	-3.32735618125755	0.000876742319698529	1	NA	NA	NA	NA	NA	NA	NA	NA	NA	NA	NA	NA	NA	NA	NA	NA	2	2	3	3	-1.46037861591456
104.1065	58214.3605219424	0.558993088634456	0.168027134747859	3.32680248028558	0.000878486186798776	1	NA	NA	NA	NA	NA	NA	NA	NA	NA	NA	NA	NA	NA	NA	NA	NA	2	2	3	3	0.500117637011979
245.1136	45791.4299328197	-0.461234935037393	0.1389624856642	-3.31913273451338	0.000902974969137149	1	NA	NA	NA	NA	NA	NA	NA	NA	NA	NA	NA	NA	NA	NA	NA	NA	2	2	3	3	-0.455507482037938
232.0904	6587.71646142104	2.62966004952284	0.79240574247556	3.31857772926721	0.000904771372109849	1	NA	NA	NA	NA	NA	NA	NA	NA	NA	NA	NA	NA	NA	NA	NA	NA	2	2	1	3	1.28651448784731
561.2295	9377.10335075636	3.18451513942842	0.961155135014353	3.31321659055681	0.000922295265866462	1	7,8-Dihydro-3b,6a-dihydroxy-alpha-ionol_9-[apiosyl-(1->6)-glucoside],Withaperuvin_D,Withaperuvin_B,rac-4-Hydroxy-4-O-(beta-D-glucuronide)-all-trans-retinyl_acetate	1	C24H42O12	[M+K]+	522.26763	561.2307894	-2.27963259359271	HMDB41579,HMDB30116,HMDB34191,HMDB60141	7beta-Hydroxytaxusin	1	C28H40O9	[M+(41K)]+	520.267235	561.2285114	1.7793108862406	C20153	2	2	3	3	1.45677574034949
375.0111	6305.12765610308	2.55942781847999	0.772570072807632	3.31287466155485	0.000923423525338128	1	NA	NA	NA	NA	NA	NA	NA	NA	NA	NA	NA	NA	NA	NA	NA	NA	0	2	3	3	1.25582811840566
253.155	16821.7769145437	-0.503636963435596	0.152092474949866	-3.31138646801301	0.000928349013572985	1	NA	NA	NA	NA	NA	NA	NA	NA	NA	NA	NA	NA	NA	NA	NA	NA	1	2	2	3	-0.489575794225207
175.1232	39931.4615146301	-0.72364816361462	0.218550372414175	-3.31112757036731	0.000929208371250731	1	NA	NA	NA	NA	NA	NA	NA	NA	NA	NA	NA	NA	NA	NA	NA	NA	2	2	1	3	-0.655244919550463
210.0959	143309.192684114	-0.782302892433402	0.23632270644754	-3.31031623745838	0.000931906200909869	1	NA	NA	NA	NA	NA	NA	NA	NA	NA	NA	NA	NA	NA	NA	NA	NA	2	2	0	3	-0.704607927726097
265.0088	6809.82076616922	2.68255717554682	0.810607872677482	3.30931547295018	0.000935243921313839	1	Inositol_cyclic_phosphate	1	C6H11O8P	[M+Na]+	242.019158	265.0083794	1.64334426317575	HMDB01125	Hydroxyanthraquinone,D-myo-Inositol_1,2-cyclic_phosphate,6-Deoxy-5-ketofructose_1-phosphate	1	C14H8O3	[M+(41K)]+	224.047345	265.0086214	0.730164924235204	C02980,C04299,C16848	1	2	3	3	1.29942402943834
231.0478	97256.3277578596	1.1927815175796	0.360588930971838	3.30787058372781	0.000940082415403944	1	NA	NA	NA	NA	NA	NA	NA	NA	NA	NA	NA	NA	NA	NA	NA	NA	2	2	1	3	0.8072284393448
271.1519	6814.8721911061	2.68373831457775	0.811331120629058	3.30782124134094	0.000940248056789372	1	NA	NA	NA	NA	NA	NA	NA	NA	NA	NA	NA	NA	NA	NA	NA	NA	2	2	3	3	1.3008718426659
496.2493	7537.78879630561	0.394862321251816	0.119407874262595	3.3068365356162	0.000943559352944957	1	NA	NA	NA	NA	NA	NA	NA	NA	NA	NA	NA	NA	NA	NA	NA	NA	2	2	3	3	0.362191003062296
338.1641	18022.6419582672	0.50149142206263	0.151679334348827	3.30626069936012	0.000945500735249237	1	NA	NA	NA	NA	NA	NA	NA	NA	NA	NA	NA	NA	NA	NA	NA	NA	2	2	3	3	0.451372735487523
319.1631	6743.35990844738	2.66693962730466	0.807236988435174	3.30378769247741	0.000953880407131535	1	NA	NA	NA	NA	NA	NA	NA	NA	NA	NA	NA	NA	NA	NA	NA	NA	2	2	3	3	1.29365983195547
231.0744	138264.652374929	-0.700109760775219	0.21196365142353	-3.30297084463936	0.000956663337493955	1	NA	NA	NA	NA	NA	NA	NA	NA	NA	NA	NA	NA	NA	NA	NA	NA	2	2	3	3	-0.635335995118766
209.0925	1574766.50733978	-0.665570770617141	0.201881916305795	-3.29683204318799	0.000977819562834449	1	NA	NA	NA	NA	NA	NA	NA	NA	NA	NA	NA	NA	NA	NA	NA	NA	2	2	3	3	-0.606681931355803
266.9297	8504.82300722421	3.0327553766884	0.919987165694019	3.29651922307041	0.000978909153286581	1	NA	NA	NA	NA	NA	NA	NA	NA	NA	NA	NA	NA	NA	NA	NA	NA	2	2	3	3	1.41156691659857
455.0172	18242.0989511013	1.37517695329853	0.417176618207973	3.29639028957508	0.000979358571408814	1	NA	NA	NA	NA	NA	NA	NA	NA	NA	NA	NA	NA	NA	NA	NA	NA	0	2	3	3	0.869074832223097
393.1869	21138.3861709008	-0.265575920397488	0.0806681984103768	-3.29220096185172	0.000994065512559251	1	NA	NA	NA	NA	NA	NA	NA	NA	NA	NA	NA	NA	NA	NA	NA	NA	2	2	1	3	-0.292638543166503
362.2441	6234.021804232	2.54120874163483	0.772054507604458	3.29148877003481	0.000996585955926498	1	NA	NA	NA	NA	NA	NA	NA	NA	NA	NA	NA	NA	NA	NA	NA	NA	2	2	3	3	1.25037445752167
411.197	14192.0993563705	-0.300342585532506	0.091264811427167	-3.29089142721992	0.000998704510049935	1	NA	NA	NA	NA	NA	NA	NA	NA	NA	NA	NA	NA	NA	NA	NA	NA	2	2	3	3	-0.321973370783892
216.097	27297.8786211461	4.7939264907844	1.45688695168679	3.29052743950652	0.000999997483449429	1	NA	NA	NA	NA	NA	NA	NA	NA	NA	NA	NA	NA	NA	NA	NA	NA	0	2	3	3	1.86045127912609
257.0635	6489.25579818007	2.60557168378484	0.792844857331544	3.28635755115362	0.00101492092560231	1	NA	NA	NA	NA	NA	NA	NA	NA	NA	NA	NA	NA	NA	NA	NA	NA	2	2	0	3	1.27521668249801
372.2383	5880.16527376391	2.44692315264928	0.745702603682798	3.28136597695204	0.00103305606341473	1	NA	NA	NA	NA	NA	NA	NA	NA	NA	NA	NA	NA	NA	NA	NA	NA	2	2	3	3	1.22364739731996
105.1107	414293.458445541	0.514339850753749	0.156800616271778	3.28021574776377	0.00103727731361419	1	NA	NA	NA	NA	NA	NA	NA	NA	NA	NA	NA	NA	NA	NA	NA	NA	2	2	3	3	0.463108187350307
381.1349	41911.0125445335	0.62578412232201	0.190913224768617	3.27784585421176	0.0010460250043614	1	NA	NA	NA	NA	NA	NA	NA	NA	NA	NA	NA	NA	NA	NA	NA	NA	2	2	3	3	0.546468134499351
289.1115	6384.92759774915	2.57960619811494	0.787546382344123	3.27549748935011	0.00105476051869468	1	NA	NA	NA	NA	NA	NA	NA	NA	NA	NA	NA	NA	NA	NA	NA	NA	2	2	3	3	1.26269816316258
324.1032	6447.33093257294	2.59518994692363	0.793069015328543	3.27233809008227	0.00106661944698202	1	NA	NA	NA	NA	NA	NA	NA	NA	NA	NA	NA	NA	NA	NA	NA	NA	0	2	3	3	1.27241753746897
240.1346	28940.4280036632	-0.656065697115987	0.200597804680829	-3.27055272693463	0.00107337530189284	1	NA	NA	NA	NA	NA	NA	NA	NA	NA	NA	NA	NA	NA	NA	NA	NA	2	2	3	3	-0.600713226867391
373.121	6333.14008101535	2.56653792787357	0.784836648965019	3.2701555556282	0.00107488357943074	1	NA	NA	NA	NA	NA	NA	NA	NA	NA	NA	NA	NA	NA	NA	NA	NA	2	2	3	3	1.2585690096665
458.2214	7028.71540293199	0.351949022840003	0.107662146886505	3.26901360429882	0.00107923112427287	1	NA	NA	NA	NA	NA	NA	NA	NA	NA	NA	NA	NA	NA	NA	NA	NA	2	2	3	3	0.325249499726433
355.0423	17287.4700361959	-2.16019207803111	0.661198481538375	-3.2670856608822	0.00108660796213283	1	NA	NA	NA	NA	NA	NA	NA	NA	NA	NA	NA	NA	NA	NA	NA	NA	2	2	3	3	-1.36907208176306
380.218	18508.5223131768	0.249455124507731	0.0764226840902335	3.26415026477211	0.00109792918915943	1	NA	NA	NA	NA	NA	NA	NA	NA	NA	NA	NA	NA	NA	NA	NA	NA	2	2	3	3	0.223837536617905
320.1585	13208.2194466083	-0.45873561231556	0.140594031232764	-3.26283845973582	0.00110302373727574	1	NA	NA	NA	NA	NA	NA	NA	NA	NA	NA	NA	NA	NA	NA	NA	NA	2	2	0	3	-0.453439139755082
157.0742	19894.5673866963	-0.505224380534525	0.155077131301311	-3.25789093656166	0.00112243535712575	1	NA	NA	NA	NA	NA	NA	NA	NA	NA	NA	NA	NA	NA	NA	NA	NA	2	2	3	3	-0.490276880696943
371.352	5553.1814697043	2.35395736770581	0.723170389451159	3.25505220075771	0.00113371525763717	1	NA	NA	NA	NA	NA	NA	NA	NA	NA	NA	NA	NA	NA	NA	NA	NA	2	2	3	3	1.1964939042201
424.1927	75760.6692156028	-0.384605154950571	0.118565709665572	-3.24381438811772	0.00117940574294214	1	NA	NA	NA	NA	NA	NA	NA	NA	NA	NA	NA	NA	NA	NA	NA	NA	2	2	3	3	-0.390893486140101
443.2974	5438.89945047147	2.32000184636133	0.715812616523179	3.24107425995083	0.00119080159005733	1	NA	NA	NA	NA	NA	NA	NA	NA	NA	NA	NA	NA	NA	NA	NA	NA	0	2	2	3	1.18261632324811
465.2454	2705.09311443198	1.10334773991548	0.34061759509642	3.23925644417503	0.00119841769545969	1	NA	NA	NA	NA	NA	NA	NA	NA	NA	NA	NA	NA	NA	NA	NA	NA	2	2	3	3	0.765716577117753
295.0555	5393.19095763647	2.30619263147847	0.711976822383145	3.23914003795675	0.00119890693257227	1	Ketoprofen,3,6-Dimethoxy-4-phenanthrenol,2,6-Dimethoxy-4-phenanthrenol,Dexketoprofen	1	C16H14O3	[M+(41K)]+	254.094295	295.0555714	-0.235887767278748	HMDB15144,HMDB29687,HMDB32890,HMDB41873	Ketoprofen,Chalepensin,(R)-4-Methoxydalbergione,4-Methoxyflavanone	1	C16H14O3	[M+(41K)]+	254.094295	295.0555714	-0.235887767278748	C01716,C09165,C10505,C19895	0	2	3	3	1.17390243126132
332.1706	5324.8810112662	2.28530587240748	0.706464946058623	3.23484680330883	0.00121708014106808	1	NA	NA	NA	NA	NA	NA	NA	NA	NA	NA	NA	NA	NA	NA	NA	NA	0	2	3	3	1.16527677575826
389.1166	5904.37365816632	2.4535639061858	0.758769502824274	3.23360901703772	0.00122236673390248	1	NA	NA	NA	NA	NA	NA	NA	NA	NA	NA	NA	NA	NA	NA	NA	NA	2	2	3	3	1.22892273842882
499.2131	44104.6561197012	0.855522325907782	0.264596869851156	3.23330478697288	0.00122366934543776	1	NA	NA	NA	NA	NA	NA	NA	NA	NA	NA	NA	NA	NA	NA	NA	NA	2	2	3	3	0.680894917184092
238.0647	5907.73485574592	2.45448718000002	0.759486121590744	3.23177357719072	0.00123024496101677	1	NA	NA	NA	NA	NA	NA	NA	NA	NA	NA	NA	NA	NA	NA	NA	NA	2	2	3	3	1.23024692905672
185.1288	30376.8981153829	-0.545160759458131	0.168813887722908	-3.22935966235765	0.00124067756308048	1	NA	NA	NA	NA	NA	NA	NA	NA	NA	NA	NA	NA	NA	NA	NA	NA	2	2	3	3	-0.518523564537073
157.0112	118334.250849043	0.706781742928562	0.218915299401085	3.22856257585558	0.00124414036183274	1	NA	NA	NA	NA	NA	NA	NA	NA	NA	NA	NA	NA	NA	NA	NA	NA	2	2	0	3	0.606681931355803
260.1324	17431.6088554991	0.721083509087784	0.223455592528407	3.22696559494753	0.0012511050257011	1	NA	NA	NA	NA	NA	NA	NA	NA	NA	NA	NA	NA	NA	NA	NA	NA	2	2	3	3	0.617179585950131
424.2461	9828.86622188348	-2.27307294371782	0.704676991882474	-3.22569485012635	0.00125667262752477	1	NA	NA	NA	NA	NA	NA	NA	NA	NA	NA	NA	NA	NA	NA	NA	NA	1	2	2	3	-1.41663678709093
412.7669	17594.5663519358	0.487569549648771	0.151168027570828	3.22534835893342	0.00125819469757702	1	NA	NA	NA	NA	NA	NA	NA	NA	NA	NA	NA	NA	NA	NA	NA	NA	0	2	2	3	0.440384133265514
334.0446	5346.03326128274	2.29180808723768	0.710708201151704	3.22468220223687	0.00126112578053259	1	NA	NA	NA	NA	NA	NA	NA	NA	NA	NA	NA	NA	NA	NA	NA	NA	2	2	3	3	1.17019505938299
438.1551	5335.23273375207	2.28849303065905	0.710152182373757	3.22253889723965	0.00127059912741924	1	NA	NA	NA	NA	NA	NA	NA	NA	NA	NA	NA	NA	NA	NA	NA	NA	2	2	2	3	1.16896283686222
401.3818	15162.1797931497	3.9175993954742	1.21574660351659	3.22238152600419	0.00127129728623005	1	NA	NA	NA	NA	NA	NA	NA	NA	NA	NA	NA	NA	NA	NA	NA	NA	2	2	3	3	1.67427014400314
105.1044	15313.02601015	0.480722269752806	0.149196853724439	3.22206707281296	0.00127269338143122	1	NA	NA	NA	NA	NA	NA	NA	NA	NA	NA	NA	NA	NA	NA	NA	NA	2	2	3	3	0.436277149244998
369.1503	5437.01280744543	2.31943706435362	0.720210900590402	3.22049702726275	0.00127968519866223	1	NA	NA	NA	NA	NA	NA	NA	NA	NA	NA	NA	NA	NA	NA	NA	NA	2	2	3	3	1.18136598570368
195.0032	22669.3559020425	0.511042848814739	0.158880335912246	3.21652673932538	0.00129752441719742	1	NA	NA	NA	NA	NA	NA	NA	NA	NA	NA	NA	NA	NA	NA	NA	NA	2	2	3	3	0.460341221123536
460.2506	2804.04004008104	1.17086277509382	0.364055013637123	3.21616989530295	0.00129913897194753	1	NA	NA	NA	NA	NA	NA	NA	NA	NA	NA	NA	NA	NA	NA	NA	NA	2	2	3	3	0.796081792718893
461.2138	2775.66539226961	1.15182899347235	0.358198869482996	3.21561314566636	0.00130166171112317	1	NA	NA	NA	NA	NA	NA	NA	NA	NA	NA	NA	NA	NA	NA	NA	NA	0	2	2	3	0.788422503011152
280.0923	118184.148011377	-0.499588318920831	0.155419820166233	-3.21444406760015	0.00130697374849701	1	NA	NA	NA	NA	NA	NA	NA	NA	NA	NA	NA	NA	NA	NA	NA	NA	2	2	3	3	-0.48397571979251
375.2126	34229.7826403327	0.213086545460976	0.0663037123106631	3.21379509585479	0.00130993116371115	1	NA	NA	NA	NA	NA	NA	NA	NA	NA	NA	NA	NA	NA	NA	NA	NA	2	2	0	3	0.180678220374957
336.1022	5084.68118812229	2.20936636830346	0.688360798942485	3.20960515429941	0.00132917418911955	1	NA	NA	NA	NA	NA	NA	NA	NA	NA	NA	NA	NA	NA	NA	NA	NA	2	2	3	3	1.13160996296527
327.16	4993.08014361293	2.17931707598071	0.679013722360269	3.20953318646543	0.00132950698058619	1	NA	NA	NA	NA	NA	NA	NA	NA	NA	NA	NA	NA	NA	NA	NA	NA	2	2	3	3	1.12222345610668
302.2075	24462.2534754284	-0.458745914457327	0.142987989461305	-3.20828285078777	0.00133530102898936	1	NA	NA	NA	NA	NA	NA	NA	NA	NA	NA	NA	NA	NA	NA	NA	NA	2	2	3	3	-0.454128371231608
298.9688	4961.60906397088	2.16884821183983	0.67638042136056	3.20655084527304	0.00134336562535661	1	NA	NA	NA	NA	NA	NA	NA	NA	NA	NA	NA	NA	NA	NA	NA	NA	0	2	3	3	1.11872889559292
417.0241	10132.3105288671	0.56224459154926	0.175403325234745	3.20543861296129	0.00134856808951766	1	NA	NA	NA	NA	NA	NA	NA	NA	NA	NA	NA	NA	NA	NA	NA	NA	2	2	3	3	0.50505617700612
441.3521	5401.44697118759	2.3086884862003	0.720563230371692	3.20400540700557	0.00135529931352949	1	NA	NA	NA	NA	NA	NA	NA	NA	NA	NA	NA	NA	NA	NA	NA	NA	2	2	3	3	1.17638300360601
493.0436	2821.41903222621	1.18239252933761	0.369165704973521	3.2028774975791	0.00136061845388153	1	NA	NA	NA	NA	NA	NA	NA	NA	NA	NA	NA	NA	NA	NA	NA	NA	2	2	3	3	0.804647270516407
431.2378	4444.69092109564	1.98503424561823	0.619981872549095	3.20176175064061	0.00136589917677257	1	NA	NA	NA	NA	NA	NA	NA	NA	NA	NA	NA	NA	NA	NA	NA	NA	2	2	3	3	1.06347655573728
230.1583	45849.1420817142	-0.488419780153781	0.152682026559489	-3.19893435501055	0.00137936573159635	1	NA	NA	NA	NA	NA	NA	NA	NA	NA	NA	NA	NA	NA	NA	NA	NA	2	2	3	3	-0.475603910184858
362.0936	14953.5746478521	1.06935334664383	0.334338119316217	3.19841886061587	0.00138183412910639	1	NA	NA	NA	NA	NA	NA	NA	NA	NA	NA	NA	NA	NA	NA	NA	NA	2	2	3	3	0.754924018127716
425.1256	4959.939104584	2.16829296832146	0.678108446753431	3.19756077173578	0.0013859520449914	1	2,3-Butanediol_apiosylglucoside	1	C15H28O11	[M+(41K)]+	384.163165	425.1244414	2.72296741205219	HMDB33063	NA	NA	NA	NA	NA	NA	NA	NA	2	2	3	3	1.1175670735781
445.2542	2855.440762372	1.20473837801837	0.376959104164802	3.1959392005868	0.00139376478099999	1	MG(0:0/22:5(4Z,7Z,10Z,13Z,16Z)/0:0),MG(0:0/22:5(7Z,10Z,13Z,16Z,19Z)/0:0),MG(22:5(4Z,7Z,10Z,13Z,16Z)/0:0/0:0),MG(22:5(7Z,10Z,13Z,16Z,19Z)/0:0/0:0),11-Carboxy-gamma-chromanol	1	C25H40O4	[M+(41K)]+	404.29266	445.2539364	0.538344482454038	HMDB11555,HMDB11556,HMDB11585,HMDB11586,HMDB12517	Androstane-3,17-diol_dipropionate	1	C25H40O4	[M+(41K)]+	404.29266	445.2539364	0.538344482454038	C14624	2	2	0	3	0.808952210187697
342.1442	5458.3770758668	2.32583548999983	0.728320531062268	3.19342293784793	0.00140596858307414	1	NA	NA	NA	NA	NA	NA	NA	NA	NA	NA	NA	NA	NA	NA	NA	NA	0	2	2	3	1.18763626401367
407.0429	16442.6290164386	2.23464125648042	0.69986314508863	3.19296889993747	0.00140818111900101	1	NA	NA	NA	NA	NA	NA	NA	NA	NA	NA	NA	NA	NA	NA	NA	NA	0	2	2	3	1.14707932657375
288.9947	4763.08323751234	2.10099237067675	0.658472076588393	3.19070837682624	0.00141924455024989	1	NA	NA	NA	NA	NA	NA	NA	NA	NA	NA	NA	NA	NA	NA	NA	NA	2	2	3	3	1.09804223665463
312.9101	7350.42639500109	2.80372343868312	0.879029583055391	3.18956664568415	0.00142486280689728	1	NA	NA	NA	NA	NA	NA	NA	NA	NA	NA	NA	NA	NA	NA	NA	NA	2	2	3	3	1.33192839001987
334.1134	5899.37211947089	2.45218563773751	0.769109376024572	3.18834448542618	0.0014308995563296	1	NA	NA	NA	NA	NA	NA	NA	NA	NA	NA	NA	NA	NA	NA	NA	NA	0	2	2	3	1.22628080206905
490.0775	2749.97827995872	1.1343802284329	0.356114824947241	3.18543387965091	0.00144537128583717	1	NA	NA	NA	NA	NA	NA	NA	NA	NA	NA	NA	NA	NA	NA	NA	NA	2	2	3	3	0.779966060251674
321.0628	7274.88915712685	2.78738883754978	0.875167891000811	3.18497612425225	0.00144765951505788	1	NA	NA	NA	NA	NA	NA	NA	NA	NA	NA	NA	NA	NA	NA	NA	NA	2	2	0	3	1.32741302620009
454.0532	2800.28133125241	1.16837057920599	0.366857991794591	3.18480339896799	0.00144852380208503	1	NA	NA	NA	NA	NA	NA	NA	NA	NA	NA	NA	NA	NA	NA	NA	NA	0	2	3	3	0.794375703682648
165.1026	7885.60716147922	0.336218078814576	0.105621712052355	3.18322882938992	0.00145642462968759	1	NA	NA	NA	NA	NA	NA	NA	NA	NA	NA	NA	NA	NA	NA	NA	NA	2	2	3	3	0.314124665568102
483.0965	2833.82106725179	1.19059760147648	0.374164945309144	3.18201268291656	0.001462554136436	1	NA	NA	NA	NA	NA	NA	NA	NA	NA	NA	NA	NA	NA	NA	NA	NA	0	2	2	3	0.80550706375834
488.1873	2863.97051773606	1.21026280610923	0.380521249855138	3.18053934325605	0.00147001176828586	1	NA	NA	NA	NA	NA	NA	NA	NA	NA	NA	NA	NA	NA	NA	NA	NA	1	2	3	3	0.811542383416859
412.2075	9988.27315585393	-0.603107695991579	0.189694023682212	-3.17937109606545	0.00147594999967318	1	NA	NA	NA	NA	NA	NA	NA	NA	NA	NA	NA	NA	NA	NA	NA	NA	2	2	3	3	-0.564607026025741
343.1547	4618.7068180352	2.04956520896164	0.64473489113531	3.17892708637587	0.00147821270384818	1	NA	NA	NA	NA	NA	NA	NA	NA	NA	NA	NA	NA	NA	NA	NA	NA	2	2	3	3	1.09012311642572
496.986	2909.01789975092	1.23921910527101	0.389864406472384	3.17859000385251	0.0014799326337293	1	NA	NA	NA	NA	NA	NA	NA	NA	NA	NA	NA	NA	NA	NA	NA	NA	2	2	3	3	0.82195804549871
118.0824	4599.43129853276	2.04255430654552	0.642667133726257	3.17824609250291	0.00148168930723534	1	NA	NA	NA	NA	NA	NA	NA	NA	NA	NA	NA	NA	NA	NA	NA	NA	2	2	1	3	1.08787303236463
440.2387	4771.10797141375	2.10380384563363	0.662055954920667	3.1776828378286	0.00148457052077922	1	NA	NA	NA	NA	NA	NA	NA	NA	NA	NA	NA	NA	NA	NA	NA	NA	0	2	2	3	1.09917917019274
435.1224	4591.94213720505	2.03982245540843	0.641952631094558	3.17752799288389	0.0014853635024496	1	N6-Carbamoyl-L-threonyladenosine	1	C15H20N6O8	[M+Na]+	412.134264	435.1234854	-2.47056303804458	HMDB41623	NA	NA	NA	NA	NA	NA	NA	NA	2	2	3	3	1.08562844263292
484.2288	2934.45687919429	1.2552920398191	0.395429296624801	3.17450439442319	0.00150092618060622	1	NA	NA	NA	NA	NA	NA	NA	NA	NA	NA	NA	NA	NA	NA	NA	NA	2	2	3	3	0.828951621851618
421.2193	4505.71993968454	2.00799610131082	0.632877501009609	3.17280373865009	0.00150974544864831	1	NA	NA	NA	NA	NA	NA	NA	NA	NA	NA	NA	NA	NA	NA	NA	NA	2	2	0	3	1.07227418270873
324.1483	5252.3844562162	2.26279032472539	0.713408414516901	3.17180212439418	0.00151496193631654	1	NA	NA	NA	NA	NA	NA	NA	NA	NA	NA	NA	NA	NA	NA	NA	NA	2	2	3	3	1.15916828333908
377.2663	19754.4818591012	-2.76228015367643	0.871092206901365	-3.17105368615611	0.00151887069583823	1	NA	NA	NA	NA	NA	NA	NA	NA	NA	NA	NA	NA	NA	NA	NA	NA	2	2	0	3	-1.78517732849245
305.1038	5218.81257947991	2.25225051342216	0.710381718343254	3.17047927229157	0.00152187690206437	1	NA	NA	NA	NA	NA	NA	NA	NA	NA	NA	NA	NA	NA	NA	NA	NA	2	2	2	3	1.15310274021577
283.2246	5442.2225408337	2.32099526203311	0.732585764101118	3.16822326581922	0.00153373686553683	1	NA	NA	NA	NA	NA	NA	NA	NA	NA	NA	NA	NA	NA	NA	NA	NA	1	2	3	3	1.18386851236757
318.1256	5176.43921340707	2.23883807063377	0.70683535969713	3.16741096765884	0.00153802796814675	1	NA	NA	NA	NA	NA	NA	NA	NA	NA	NA	NA	NA	NA	NA	NA	NA	2	2	3	3	1.1482806775128
295.0945	5190.45945847953	2.24329138059255	0.708250149863319	3.16737155795233	0.00153823643756707	1	1-Methoxy-1-(2,4,5-trimethoxyphenyl)-2-propanol,2-[4-(3-Hydroxypropyl)-2-methoxyphenoxy]-1,3-propanediol,4-[(2-Methyl-3-furanyl)thio]-5-nonanone,2,6-Dimethyl-3-[(2-methyl-3-furanyl)thio]-4-heptanone,5C-aglycone,Isovestitol,1,2-Bis(4-hydroxy-3-methoxyphenyl)ethylene,2,4,6-Trimethoxybenzophenone,1-(2,6-Dihydroxy-4-methoxyphenyl)-3-phenyl-1-propanone,Marminal,3-O-Methylequol,4,7-Dihydroxy-3-methoxyi…	1	C13H20O5	[M+K]+	256.131075	295.0942344	0.954949189552899	HMDB31772,HMDB40352,HMDB37141,HMDB37154,HMDB04810,HMDB30526,HMDB32847,HMDB33800,HMDB34435,HMDB35035,HMDB41660,HMDB41669,HMDB41670,HMDB41701	1,2-Bis(4-hydroxy-3-methoxyphenyl)ethylene,5-O-Methylalloptaeroxylin,2,6-Dihydroxy-4-methoxydihydrochalcone,Eleutherin,9-Methoxy-alpha-lapachone,Vestitol,(-)-Vestitol,Deoxyshikonin	1	C16H16O4	[M+Na]+	272.10486	295.0940814	1.47342839927805	C04547,C09014,C09644,C10340,C10372,C10540,C16225,C18133	2	2	3	3	1.14948368799131
330.1297	5138.5517234904	2.22673496766124	0.703754368260029	3.16407978136839	0.00155574142621641	1	Donepezil_metabolite_M4,Hyoscyamine,Atropine,Dihydroferuperine	1	C17H23NO3	[M+(41K)]+	289.167794	330.1290704	2.05525674886283	HMDB13960,HMDB14568,HMDB14712,HMDB40700	Atropine,L-Hyoscyamine,Mesembrine,Knightinol,Littorine,Lycoramine,cis-1,3,4,6,7,11b-Hexahydro-9-methoxy-2H-benzo[a]quinolizine-3-carboxylic_acid_ethyl_ester,3-Ethyl-1,3,4,6,7,11b-hexahydro-9,10-dimethoxy-2H-benzo[a]quinolizin-2-one,trans-1,3,4,6,7,11b-Hexahydro-9-methoxy-2H-benzo[a]quinolizine-3-carboxylic_acid_ethyl_ester	1	C17H23NO3	[M+(41K)]+	289.167794	330.1290704	2.05525674886283	C01479,C02046,C09224,C10859,C10860,C12233,C14884,C14908,C15081	2	2	2	3	1.13752751369955
312.935	6985.90332004861	2.7231351161948	0.861829492275082	3.15971446858495	0.00157923822523254	1	NA	NA	NA	NA	NA	NA	NA	NA	NA	NA	NA	NA	NA	NA	NA	NA	0	2	3	3	1.31402672949567
335.2193	5072.88284266555	2.20551740414998	0.698276397939184	3.1585163277165	0.00158574426209004	1	13-L-Hydroperoxylinoleic_acid,8(R)-Hydroperoxylinoleic_acid,9(S)-HPODE,12,13-DiHODE,15,16-DiHODE,9,10-DiHODE	1	C18H32O4	[M+Na]+	312.23006	335.2192814	-0.0644354344261954	HMDB03871,HMDB04706,HMDB06940,HMDB10201,HMDB10208,HMDB10221	(9Z,11E)-(13S)-13-Hydroperoxyoctadeca-9,11-dienoic_acid,(9Z,12Z)-(11S)-11-Hydroperoxyoctadeca-9,12-dienoic_acid,(7S,8S)-DiHODE,9(S)-HPODE,8(R)-HPODE,12,13-Epoxy-9-hydroxy-10-octadecenoate,9,10-Epoxy-13-hydroxy-11-octadecenoate,9,10-12,13-Diepoxyoctadecanoate,Octadec-9-ene-1,18-dioic-acid,(8E,10R,12Z)-10-Hydroperoxy-8,12-octadecadienoate,5S,8R-DiHODE,(8E,10S,12Z)-10-Hydroperoxyoctadeca-8,12-dienoa…	1	C18H32O4	[M+Na]+	312.23006	335.2192814	-0.0644354344261954	C04717,C07338,C07354,C14827,C14831,C14832,C14834,C14836,C19618,C19937,C20186,C20703	2	2	3	3	1.13043119971814
566.2589	149267.412822442	1.89405446530047	0.600024213917031	3.15663005153717	0.00159603696966761	1	NA	NA	NA	NA	NA	NA	NA	NA	NA	NA	NA	NA	NA	NA	NA	NA	2	2	3	3	1.04183459458539
158.0803	4297.78452728814	1.9282198341166	0.610897869860312	3.15637020400399	0.00159745967068876	1	NA	NA	NA	NA	NA	NA	NA	NA	NA	NA	NA	NA	NA	NA	NA	NA	2	2	2	3	1.04827564376317
238.1077	13599.0944714533	-0.337843869435758	0.107062977283491	-3.15556206270244	0.00160189182025218	1	NA	NA	NA	NA	NA	NA	NA	NA	NA	NA	NA	NA	NA	NA	NA	NA	2	2	3	3	-0.350926605643925
312.1055	5103.13373985393	2.21532733683277	0.702128950138509	3.15515737728198	0.00160411551753407	1	NA	NA	NA	NA	NA	NA	NA	NA	NA	NA	NA	NA	NA	NA	NA	NA	2	2	0	3	1.13279030066591
354.2276	4444.83798666495	1.9850950632079	0.629166524795241	3.15511869270848	0.00160432823329524	1	NA	NA	NA	NA	NA	NA	NA	NA	NA	NA	NA	NA	NA	NA	NA	NA	2	2	3	3	1.0645717543478
79.0387	5111.64312339201	2.21808287987654	0.703150562873523	3.15449207750333	0.00160777743539625	1	NA	NA	NA	NA	NA	NA	NA	NA	NA	NA	NA	NA	NA	NA	NA	NA	1	2	3	3	1.13397221868049
466.2295	5728.07003083059	-0.535073986891981	0.169640571765221	-3.154162835719	0.00160959248032885	1	NA	NA	NA	NA	NA	NA	NA	NA	NA	NA	NA	NA	NA	NA	NA	NA	0	2	2	3	-0.510007065787638
118.9731	27006.8577491188	-0.932580107339659	0.295680991872115	-3.15400763990608	0.0016104486980752	1	NA	NA	NA	NA	NA	NA	NA	NA	NA	NA	NA	NA	NA	NA	NA	NA	2	2	3	3	-0.800357191581599
343.1981	47883.0540762368	-0.695651260185661	0.220579440818142	-3.15374478058994	0.00161189985347674	1	NA	NA	NA	NA	NA	NA	NA	NA	NA	NA	NA	NA	NA	NA	NA	NA	2	2	3	3	-0.630018973573111
135.0919	9214.84032762445	0.462585570076358	0.146686412855942	3.1535679485915	0.00161287675888179	1	NA	NA	NA	NA	NA	NA	NA	NA	NA	NA	NA	NA	NA	NA	NA	NA	0	2	2	3	0.41992172616197
319.1004	5924.13236313374	2.45897903627315	0.77982926405678	3.15322744299335	0.00161475941148788	1	NA	NA	NA	NA	NA	NA	NA	NA	NA	NA	NA	NA	NA	NA	NA	NA	2	2	3	3	1.23290180192405
470.2958	9530.53703815909	-0.474550132944613	0.150514665660126	-3.15284979615332	0.00161684978320553	1	NA	NA	NA	NA	NA	NA	NA	NA	NA	NA	NA	NA	NA	NA	NA	NA	0	2	3	3	-0.467265302744948
560.3105	33069.0106051085	-0.954174899369412	0.302680437073654	-3.15241681489056	0.00161924950975141	1	NA	NA	NA	NA	NA	NA	NA	NA	NA	NA	NA	NA	NA	NA	NA	NA	2	2	3	3	-0.816739138819113
211.1082	42185.7853563714	0.261745225200353	0.0830674313847877	3.15099697723754	0.00162714174213805	1	NA	NA	NA	NA	NA	NA	NA	NA	NA	NA	NA	NA	NA	NA	NA	NA	2	2	3	3	0.237886673000596
378.2252	94076.5152866795	-1.1956352072031	0.379772011458505	-3.1482973234686	0.00164224562086807	1	NA	NA	NA	NA	NA	NA	NA	NA	NA	NA	NA	NA	NA	NA	NA	NA	2	2	3	3	-0.968663362069814
493.0665	3045.60489023753	1.32354592816898	0.4206664397233	3.14630739033892	0.00165346127359806	1	NA	NA	NA	NA	NA	NA	NA	NA	NA	NA	NA	NA	NA	NA	NA	NA	2	2	3	3	0.849288226971675
310.1328	5159.71469173091	2.23351373285095	0.709919156314714	3.14615222449472	0.00165433877402529	1	NA	NA	NA	NA	NA	NA	NA	NA	NA	NA	NA	NA	NA	NA	NA	NA	2	2	3	3	1.14587962887277
432.1974	4192.26962323188	1.88598660145471	0.599603113241161	3.14539160955984	0.00165864643739616	1	NA	NA	NA	NA	NA	NA	NA	NA	NA	NA	NA	NA	NA	NA	NA	NA	2	2	3	3	1.03969716067467
467.1886	17350.7948452072	0.507411953546568	0.161325489091372	3.14526834168888	0.00165934552314219	1	NA	NA	NA	NA	NA	NA	NA	NA	NA	NA	NA	NA	NA	NA	NA	NA	2	2	0	3	0.456887459740203
401.1524	5031.21382716043	2.1918854897221	0.697446217625712	3.14273048491659	0.00167379878451519	1	NA	NA	NA	NA	NA	NA	NA	NA	NA	NA	NA	NA	NA	NA	NA	NA	0	2	3	3	1.12573177517726
396.2353	4020.50732081918	1.81446953347523	0.577587163237276	3.14146443855408	0.00168105222012408	1	NA	NA	NA	NA	NA	NA	NA	NA	NA	NA	NA	NA	NA	NA	NA	NA	2	2	3	3	1.00612261936378
411.1433	3988.08768125724	1.80056672998525	0.573254235744799	3.14095669549807	0.00168396929790073	1	NA	NA	NA	NA	NA	NA	NA	NA	NA	NA	NA	NA	NA	NA	NA	NA	0	2	3	3	1.00200519196591
301.1226	5254.02967103411	2.26331469569147	0.720875383282989	3.13967538381454	0.00169135138515239	1	NA	NA	NA	NA	NA	NA	NA	NA	NA	NA	NA	NA	NA	NA	NA	NA	2	2	3	3	1.16038651922918
174.1492	19795.0187413253	0.498034002990309	0.15865123196089	3.13917513803538	0.00169424154783242	1	NA	NA	NA	NA	NA	NA	NA	NA	NA	NA	NA	NA	NA	NA	NA	NA	2	2	3	3	0.44930825679972
293.0845	4840.44783514426	2.1278066492474	0.678270913438552	3.13710437391499	0.00170625374570169	1	D-erythro-L-galacto-Nonulose	1	C9H18O9	[M+Na]+	270.095085	293.0843064	0.567413526954391	HMDB29955	NA	NA	NA	NA	NA	NA	NA	NA	2	2	3	3	1.10374118088223
381.1868	140712.661239957	-0.461899841683935	0.147308191077629	-3.13560188544113	0.00171501844312358	1	NA	NA	NA	NA	NA	NA	NA	NA	NA	NA	NA	NA	NA	NA	NA	NA	2	2	3	3	-0.456887459740202
469.1817	2888.58995525249	1.2261360678393	0.391037979539452	3.13559329782594	0.00171506865737449	1	NA	NA	NA	NA	NA	NA	NA	NA	NA	NA	NA	NA	NA	NA	NA	NA	2	2	3	3	0.818476296818167
308.1132	4968.33861392177	2.17108664105329	0.692561295900712	3.13486568467514	0.00171932813436865	1	NA	NA	NA	NA	NA	NA	NA	NA	NA	NA	NA	NA	NA	NA	NA	NA	2	2	3	3	1.11989222966804
375.0445	6771.06510099429	2.67344108129845	0.852919222347062	3.13445987762086	0.0017217079693341	1	NA	NA	NA	NA	NA	NA	NA	NA	NA	NA	NA	NA	NA	NA	NA	NA	0	2	3	3	1.29653654586228
430.179	11263.5365584093	0.765834332528824	0.244330054973732	3.13442540915058	0.00172191024745481	1	NA	NA	NA	NA	NA	NA	NA	NA	NA	NA	NA	NA	NA	NA	NA	NA	2	2	1	3	0.646790654111024
394.1303	21919.8576307448	0.649222967020903	0.207269576528358	3.13226368237443	0.00173464008890609	1	NA	NA	NA	NA	NA	NA	NA	NA	NA	NA	NA	NA	NA	NA	NA	NA	2	2	3	3	0.566066114621668
130.0865	291925.2496455	-0.264916211879811	0.0845950816106162	-3.13157936414314	0.00173868785709663	1	NA	NA	NA	NA	NA	NA	NA	NA	NA	NA	NA	NA	NA	NA	NA	NA	2	2	3	3	-0.291989602632572
331.0622	54929.5493480628	0.376922332033144	0.120373534943605	3.13127243633521	0.00174050616648918	1	NA	NA	NA	NA	NA	NA	NA	NA	NA	NA	NA	NA	NA	NA	NA	NA	2	2	3	3	0.346961616676807
382.0899	57729.85438415	0.735872106196931	0.235114679889048	3.12984330261383	0.00174899572382648	1	NA	NA	NA	NA	NA	NA	NA	NA	NA	NA	NA	NA	NA	NA	NA	NA	2	2	3	3	0.626988662892847
485.2238	2731.73606118412	1.12185982024582	0.358590610973148	3.12852535988408	0.00175685849614013	1	NA	NA	NA	NA	NA	NA	NA	NA	NA	NA	NA	NA	NA	NA	NA	NA	0	2	2	3	0.775758701074715
257.1476	49373.1495091905	-0.644257113799231	0.205990645223002	-3.12760374677097	0.00176237608272517	1	NA	NA	NA	NA	NA	NA	NA	NA	NA	NA	NA	NA	NA	NA	NA	NA	0	2	3	3	-0.591059402508551
473.2964	5547.65952697093	-1.25772025330524	0.402221349046634	-3.12693559475735	0.00176638618492317	1	NA	NA	NA	NA	NA	NA	NA	NA	NA	NA	NA	NA	NA	NA	NA	NA	2	2	3	3	-1.00303295463896
419.2756	3782.70351184707	1.70921662816089	0.547149298199956	3.12385784608328	0.00178496669965856	1	NA	NA	NA	NA	NA	NA	NA	NA	NA	NA	NA	NA	NA	NA	NA	NA	2	2	3	3	0.974644898473317
243.038	27601.6964672232	0.494205930328534	0.158223343637521	3.1234703992903	0.00178731842314393	1	NA	NA	NA	NA	NA	NA	NA	NA	NA	NA	NA	NA	NA	NA	NA	NA	0	2	2	3	0.445185026758281
451.1505	3294.4477527307	1.46558179718752	0.469428563235442	3.12205500893744	0.00179593378235009	1	NA	NA	NA	NA	NA	NA	NA	NA	NA	NA	NA	NA	NA	NA	NA	NA	2	2	3	3	0.905952035597649
463.0032	3411.66397791248	1.52793436784042	0.489449922090043	3.12173789162302	0.00179786927470932	1	NA	NA	NA	NA	NA	NA	NA	NA	NA	NA	NA	NA	NA	NA	NA	NA	2	2	3	3	0.927724709593367
422.125	3713.14647776736	1.67693360041951	0.537456614654655	3.12012831304911	0.00180772276310757	1	NA	NA	NA	NA	NA	NA	NA	NA	NA	NA	NA	NA	NA	NA	NA	NA	2	2	3	3	0.966677204086343
394.3372	7542.59667348467	0.387008540058245	0.124099445338904	3.11853561473511	0.00181752174536786	1	NA	NA	NA	NA	NA	NA	NA	NA	NA	NA	NA	NA	NA	NA	NA	NA	0	2	3	3	0.354234980044765
217.1196	82664.5517203083	-0.526818024171103	0.168945884537692	-3.11826491431089	0.00181919205886704	1	NA	NA	NA	NA	NA	NA	NA	NA	NA	NA	NA	NA	NA	NA	NA	NA	2	2	1	3	-0.503643913475273
189.1237	333698.74311497	-0.322803483557304	0.103529099289579	-3.11799760427162	0.00182084283668017	1	NA	NA	NA	NA	NA	NA	NA	NA	NA	NA	NA	NA	NA	NA	NA	NA	2	2	3	3	-0.340365368551482
259.0053	6625.68153235579	2.63881460989944	0.846386383347462	3.1177422768345	0.00182242090099143	1	1-Propenyl_1-(1-propenylthio)propyl_disulfide	1	C9H16S3	[M+K]+	220.041416	259.0045754	2.69416089996569	HMDB38967	Thidiazuron	1	C9H8N4OS	[M+K]+	220.041883	259.0050424	0.891102342261756	C18812	2	2	3	3	1.28936472786067
105.1136	7147.31476127107	0.478743778872916	0.153587510310639	3.11707493600638	0.00182655137222884	1	NA	NA	NA	NA	NA	NA	NA	NA	NA	NA	NA	NA	NA	NA	NA	NA	1	2	3	3	0.435593368648098
401.056	4094.88723998836	1.8458654450741	0.592271183324679	3.11658830793092	0.00182956875305626	1	NA	NA	NA	NA	NA	NA	NA	NA	NA	NA	NA	NA	NA	NA	NA	NA	0	2	2	3	1.02066991516459
395.3131	3604.36680765531	1.624934239504	0.521651220892816	3.1149821459689	0.00183956044088933	1	NA	NA	NA	NA	NA	NA	NA	NA	NA	NA	NA	NA	NA	NA	NA	NA	2	2	3	3	0.949946308603668
422.1849	3845.96689242147	1.73798726934238	0.557962090652994	3.11488414438404	0.00184017171368341	1	NA	NA	NA	NA	NA	NA	NA	NA	NA	NA	NA	NA	NA	NA	NA	NA	0	2	3	3	0.987726072947254
376.1756	6839.35157511582	2.68942423083786	0.863701740279283	3.11383444702591	0.00184673078684493	1	NA	NA	NA	NA	NA	NA	NA	NA	NA	NA	NA	NA	NA	NA	NA	NA	2	2	3	3	1.30523172794603
390.0594	3864.57229610272	1.74632078820339	0.560826515493377	3.11383420712036	0.0018467322883558	1	Indole-3-acetic-acid-O-glucuronide	1	C16H17NO8	[M+K]+	351.095419	390.0585784	2.09609542074068	HMDB60001	NA	NA	NA	NA	NA	NA	NA	NA	2	2	1	3	0.990768877414078
408.1262	3995.51945998923	1.80377412169875	0.579281927466678	3.11381045424123	0.00184688095743973	1	NA	NA	NA	NA	NA	NA	NA	NA	NA	NA	NA	NA	NA	NA	NA	NA	2	2	3	3	1.00406177790553
391.0604	4193.35767795846	1.88643327469566	0.606004230000113	3.11290446717726	0.00185255973864599	1	3-Feruloyl-1,5-quinolactone,4-Feruloyl-1,5-quinolactone	1	C17H18O8	[M+(41K)]+	350.10017	391.0614464	-2.75736718601112	HMDB29289,HMDB29290	6-[2,3-Dihydroxy-1-(hydroxymethyl)propyl]-1,2-dihydro-7-hydroxy-9-methoxy-cyclopenta[c][1]benzopyran-3,4-dione	1	C17H18O8	[M+(41K)]+	350.10017	391.0614464	-2.75736718601112	C19590	2	2	3	3	1.04076528327186
452.1192	7009.76952095587	1.64596784724683	0.528842760928031	3.11239553389826	0.00185575679550057	1	NA	NA	NA	NA	NA	NA	NA	NA	NA	NA	NA	NA	NA	NA	NA	NA	2	2	3	3	0.955820774561393
387.046	31683.8388284203	0.724178648014227	0.23269725919335	3.11210647914208	0.00185757485850618	1	NA	NA	NA	NA	NA	NA	NA	NA	NA	NA	NA	NA	NA	NA	NA	NA	2	2	3	3	0.619437919803823
392.1267	3710.05208205125	1.67548205900067	0.53864968540306	3.11052267253612	0.00186756558020739	1	Olopatadine_n-oxide	1	C21H23NO4	[M+K]+	353.162709	392.1258684	2.23295648293962	HMDB60595	Melosatin_A	1	C21H23NO4	[M+K]+	353.162709	392.1258684	2.23295648293962	C09221	2	2	3	3	0.964694852171219
404.3733	9531.78220200248	1.82099571806268	0.585594789315048	3.10965150525441	0.00187308196152455	1	NA	NA	NA	NA	NA	NA	NA	NA	NA	NA	NA	NA	NA	NA	NA	NA	0	2	3	3	1.00818774277727
222.0298	49501.3249242071	0.518667570295059	0.166867815946461	3.10825408334865	0.00188196194712936	1	NA	NA	NA	NA	NA	NA	NA	NA	NA	NA	NA	NA	NA	NA	NA	NA	1	2	3	3	0.467958939124282
340.1116	221661.346673544	1.09834696955182	0.353461483674335	3.10740213653319	0.00188739464160168	1	NA	NA	NA	NA	NA	NA	NA	NA	NA	NA	NA	NA	NA	NA	NA	NA	2	2	0	3	0.764050398693773
307.1654	13024.3173011277	0.432409060495295	0.139322159055409	3.10366321787567	0.00191140772437786	1	NA	NA	NA	NA	NA	NA	NA	NA	NA	NA	NA	NA	NA	NA	NA	NA	2	2	3	3	0.397614014146089
118.0908	4259.86457471991	1.91319070744713	0.616484131775013	3.10339002877263	0.00191317322477945	1	NA	NA	NA	NA	NA	NA	NA	NA	NA	NA	NA	NA	NA	NA	NA	NA	2	2	3	3	1.04290509848945
403.1716	4049.87769299949	1.82696289644727	0.589245385528639	3.10051286156144	0.00193185823703897	1	NA	NA	NA	NA	NA	NA	NA	NA	NA	NA	NA	NA	NA	NA	NA	NA	0	2	3	3	1.01129351498078
394.149	3707.74985126271	1.67440149344624	0.540387504512058	3.0985200054878	0.00194489838772943	1	NA	NA	NA	NA	NA	NA	NA	NA	NA	NA	NA	NA	NA	NA	NA	NA	2	2	2	3	0.963705096507094
296.0662	106320.785151081	-0.650591876214745	0.210005102410177	-3.09798128115966	0.00194843735239288	1	NA	NA	NA	NA	NA	NA	NA	NA	NA	NA	NA	NA	NA	NA	NA	NA	0	2	3	3	-0.596250712496633
485.143	3395.04772818747	1.51927596160443	0.490610902308779	3.09670240603059	0.00195686217272171	1	NA	NA	NA	NA	NA	NA	NA	NA	NA	NA	NA	NA	NA	NA	NA	NA	2	2	3	3	0.924859953793919
335.1197	10469.518124944	-0.518354164926765	0.167436129346843	-3.09583222539143	0.00196261374981573	1	NA	NA	NA	NA	NA	NA	NA	NA	NA	NA	NA	NA	NA	NA	NA	NA	2	2	3	3	-0.495894293859873
376.9414	6385.60498343896	2.5797505073984	0.833777489958052	3.09405151670404	0.00197443198733995	1	NA	NA	NA	NA	NA	NA	NA	NA	NA	NA	NA	NA	NA	NA	NA	NA	2	2	3	3	1.26407934226237
332.057	29537.1445820896	0.441466664993645	0.142686675691607	3.09395858340551	0.00197505055855098	1	NA	NA	NA	NA	NA	NA	NA	NA	NA	NA	NA	NA	NA	NA	NA	NA	2	2	3	3	0.401654948463471
332.0955	290680.151508224	0.756856349968798	0.24477141564586	3.09209450773383	0.00198749561999051	1	NA	NA	NA	NA	NA	NA	NA	NA	NA	NA	NA	NA	NA	NA	NA	NA	1	2	3	3	0.636858442418285
145.0691	4412.86992461621	1.97289669006261	0.638151747726279	3.09157923188647	0.00199094841313475	1	NA	NA	NA	NA	NA	NA	NA	NA	NA	NA	NA	NA	NA	NA	NA	NA	2	2	3	3	1.05910845986982
219.1344	213762.227763106	-0.495966254280152	0.160575322840593	-3.0886829028674	0.0020104589756677	1	NA	NA	NA	NA	NA	NA	NA	NA	NA	NA	NA	NA	NA	NA	NA	NA	2	2	3	3	-0.479088080470463
352.2095	76511.4597010574	-0.931863000030509	0.301725168607619	-3.08844967866223	0.00201203765407401	1	NA	NA	NA	NA	NA	NA	NA	NA	NA	NA	NA	NA	NA	NA	NA	NA	2	2	0	3	-0.799500943132737
403.1321	3713.08385676477	1.67690973407472	0.543501331044396	3.08538293890165	0.00203290230012189	1	Thyrotropin_releasing_hormone	1	C16H22N6O4	[M+(41K)]+	362.170254	403.1315304	1.48958827264843	HMDB60080	Thyrotropin-releasing_hormone	1	C16H22N6O4	[M+(41K)]+	362.170254	403.1315304	1.48958827264843	C03958	2	2	3	3	0.965685553769614
463.2814	7988.67112113806	-0.5374609778346	0.174366642230578	-3.082361230102	0.00205365458066476	1	NA	NA	NA	NA	NA	NA	NA	NA	NA	NA	NA	NA	NA	NA	NA	NA	2	2	3	3	-0.511423899250844
247.1767	19287.073974621	0.557095997166064	0.18097899209476	3.07823571519488	0.00208230137205473	1	NA	NA	NA	NA	NA	NA	NA	NA	NA	NA	NA	NA	NA	NA	NA	NA	0	2	3	3	0.49730108863529
417.1477	3863.57944960429	1.74589681057795	0.567319099727578	3.07745114066548	0.00208779061501295	1	NA	NA	NA	NA	NA	NA	NA	NA	NA	NA	NA	NA	NA	NA	NA	NA	2	2	0	3	0.989753591066553
381.1295	35271.0871619542	1.1179749802726	0.36333760560766	3.07695917796028	0.00209123937881195	1	NA	NA	NA	NA	NA	NA	NA	NA	NA	NA	NA	NA	NA	NA	NA	NA	0	2	2	3	0.772402676747922
356.1931	12330.7568455837	-0.311664546968388	0.101299752785787	-3.07665654058849	0.00209336352658552	1	NA	NA	NA	NA	NA	NA	NA	NA	NA	NA	NA	NA	NA	NA	NA	NA	2	2	3	3	-0.331155367085429
351.0686	13629.6786536979	2.02569217995613	0.658828689728925	3.07468726170623	0.00210723388254084	1	NA	NA	NA	NA	NA	NA	NA	NA	NA	NA	NA	NA	NA	NA	NA	NA	2	2	3	3	1.08004075743103
231.1131	6416.38983107168	2.5874624443943	0.841634116473129	3.07433170037958	0.0021097471964375	1	NA	NA	NA	NA	NA	NA	NA	NA	NA	NA	NA	NA	NA	NA	NA	NA	2	2	3	3	1.26823741801417
382.1626	6384.02565167145	2.57935542763611	0.839351614311929	3.07303326002485	0.00211894869485529	1	NA	NA	NA	NA	NA	NA	NA	NA	NA	NA	NA	NA	NA	NA	NA	NA	0	2	3	3	1.26131938866425
407.1161	11774.9525677276	0.453836617784123	0.147757723611741	3.07149167360385	0.00212992104471489	1	NA	NA	NA	NA	NA	NA	NA	NA	NA	NA	NA	NA	NA	NA	NA	NA	2	2	3	3	0.413140230096425
381.042	6205.19970456747	2.53371898270409	0.825080549433914	3.07087469755828	0.00213432699471651	1	NA	NA	NA	NA	NA	NA	NA	NA	NA	NA	NA	NA	NA	NA	NA	NA	2	2	3	3	1.2490168396547
227.1032	44190.3333140831	-0.626872922238402	0.204354138129884	-3.06758124878281	0.00215798786952301	1	NA	NA	NA	NA	NA	NA	NA	NA	NA	NA	NA	NA	NA	NA	NA	NA	2	2	3	3	-0.577782676193378
400.1429	11479.1712698643	1.99777001207989	0.651271276398203	3.06749289348116	0.00215862593333175	1	NA	NA	NA	NA	NA	NA	NA	NA	NA	NA	NA	NA	NA	NA	NA	NA	2	2	3	3	1.06896537601273
[truncated: 2,159 more rows]
