# Supplementary material for: An integrated host-microbiome response to atrazine exposure mediates toxicity in Drosophila
Source: Commun Biol. 2021 Nov 24;4:1324. doi: 10.1038/s42003-021-02847-y (PMC8613235; doi:10.1038/s42003-021-02847-y)
Supplement: Supplementary file 12 — Supplementary Data 10 [file 42003_2021_2847_MOESM12_ESM.zip › 20170504_DrosFaeces_GermFree_polarNeg.PA.CR.Treatment.24h.z_score.DESeq2_results.txt]

mz	baseMean	log2FoldChange	lfcSE	stat	pvalue	padj	name.hmdb	intensity.hmdb	formula.hmdb	ion.hmdb	exact_mass.hmdb	mass.hmdb	ppm_error.hmdb	HMDB__25_09_2016	name.kegg	intensity.kegg	formula.kegg	ion.kegg	exact_mass.kegg	mass.kegg	ppm_error.kegg	KEGG_COMPOUND__26_09_2016	control_count	control_reps	treatment_count	treatment_reps	z_score
232.0784	84866.6645655942	9.04395798344701	0.181188446405197	49.9146505358391	0	0	NA	NA	NA	NA	NA	NA	NA	NA	NA	NA	NA	NA	NA	NA	NA	NA	1	2	3	4	3.66658737150867
244.0607	8777.79629821854	5.75879509040393	0.106839881904535	53.9011742408102	0	0	NA	NA	NA	NA	NA	NA	NA	NA	NA	NA	NA	NA	NA	NA	NA	NA	2	2	3	4	2.80927372747181
315.1949	2943.67794408409	-5.09004707208911	0.111113516187264	-45.8094320722481	0	0	NA	NA	NA	NA	NA	NA	NA	NA	NA	NA	NA	NA	NA	NA	NA	NA	2	2	4	4	-3.06014742971777
326.2333	1838.63083511921	-4.35981434672461	0.096742671891308	-45.0660940150891	0	0	NA	NA	NA	NA	NA	NA	NA	NA	NA	NA	NA	NA	NA	NA	NA	NA	2	2	3	4	-2.64738495093028
355.0724	27663.2135912642	7.42390264466266	0.179629652953721	41.3289371915411	0	0	Penicillin_G	1	C16H18N2O4S	[M+Na-2H]-	334.09873	355.0733986	-2.8456088347505	HMDB15186	Penicillin_G	1	C16H18N2O4S	[M+Na-2H]-	334.09873	355.0733986	-2.8456088347505	C05551	1	2	2	4	3.28154578504507
371.0672	2864.40860737844	4.11540354130935	0.0954456863599833	43.117753124931	0	0	(S)-a-Amino-2,5-dihydro-5-oxo-4-isoxazolepropanoic_acid_N2-glucoside	1	C12H18N2O9	[M+(37Cl)]-	334.101233	371.0676846	-1.35123596267684	HMDB29404	NA	NA	NA	NA	NA	NA	NA	NA	2	2	3	4	2.42779341235129
372.1558	1447.61680283335	-3.97604891983663	0.1016616410493	-39.1106112275769	0	0	NA	NA	NA	NA	NA	NA	NA	NA	NA	NA	NA	NA	NA	NA	NA	NA	1	2	4	4	-2.45697841295794
383.2182	1849.83253925233	-4.36955527209603	0.0946683841224853	-46.1564366245287	0	0	NA	NA	NA	NA	NA	NA	NA	NA	NA	NA	NA	NA	NA	NA	NA	NA	0	2	4	4	-2.6641461873719
510.1971	2899.15304252409	-5.06755459628709	0.0945961579210386	-53.5704061101201	0	0	NA	NA	NA	NA	NA	NA	NA	NA	NA	NA	NA	NA	NA	NA	NA	NA	0	2	3	4	-3.01080340132572
510.2565	2895.21901450884	-5.06393529044462	0.132465705623698	-38.2282740019518	0	0	NA	NA	NA	NA	NA	NA	NA	NA	NA	NA	NA	NA	NA	NA	NA	NA	2	2	4	4	-2.96785380510846
521.1474	2495.89356183296	-4.83761648031645	0.0922505826324895	-52.439955849262	0	0	NA	NA	NA	NA	NA	NA	NA	NA	NA	NA	NA	NA	NA	NA	NA	NA	2	2	4	4	-2.83573429387287
545.3801	2737.61973073534	-4.97950165236428	0.0991508254313873	-50.2214845988359	0	0	NA	NA	NA	NA	NA	NA	NA	NA	NA	NA	NA	NA	NA	NA	NA	NA	2	2	4	4	-2.89550765728111
308.9855	1292.69894863949	-3.79022926881873	0.108664318710643	-34.8801641034675	1.48613809746397e-266	7.53026173984993e-263	NA	NA	NA	NA	NA	NA	NA	NA	NA	NA	NA	NA	NA	NA	NA	NA	2	2	4	4	-2.36677054527292
246.0578	2437.6447911909	3.87532813505135	0.112588552461212	34.4202678721396	1.2546287121356e-259	6.35720368439108e-256	NA	NA	NA	NA	NA	NA	NA	NA	NA	NA	NA	NA	NA	NA	NA	NA	2	2	1	4	2.34310623589683
314.2152	1727.37538999025	-4.25945888015768	0.124627570552635	-34.177500702854	5.22154579952848e-256	2.64575725662108e-252	NA	NA	NA	NA	NA	NA	NA	NA	NA	NA	NA	NA	NA	NA	NA	NA	2	2	4	4	-2.55985907717858
377.2133	1218.57660707841	-3.69229176942249	0.108277113583101	-34.1003897059806	7.27869343873521e-255	3.68811396540713e-251	NA	NA	NA	NA	NA	NA	NA	NA	NA	NA	NA	NA	NA	NA	NA	NA	2	2	3	4	-2.26601974214628
313.0256	2573.04151928106	3.95581852325711	0.119575260982067	33.0822487090401	5.35019314058277e-240	2.71094286433329e-236	NA	NA	NA	NA	NA	NA	NA	NA	Nifurthiazole	1	C8H6N4O4S	[M+Hac-H]-	254.010978	313.0248316	2.31642964650676	C19240	2	2	4	4	2.35873494042179
293.0117	1246.3634935654	-3.72958153751252	0.113197166731284	-32.947658013085	4.570109856526e-238	2.31567466430173e-234	NA	NA	NA	NA	NA	NA	NA	NA	NA	NA	NA	NA	NA	NA	NA	NA	1	2	2	4	-2.29937414400089
342.2192	1200.06980149873	-3.66657232494875	0.112532720138606	-32.5822775849782	7.31129733785583e-233	3.70463436109155e-229	NA	NA	NA	NA	NA	NA	NA	NA	NA	NA	NA	NA	NA	NA	NA	NA	2	2	4	4	-2.24104204207504
300.1065	1275.62742164806	2.895775342606	0.0905658147178287	31.9742648109358	2.48570735459191e-224	1.25950791657172e-220	N-(1-Deoxy-1-fructosyl)valine	1	C11H21NO7	[M+Na-2H]-	279.131804	300.1064726	0.0399858087784086	HMDB37844	NA	NA	NA	NA	NA	NA	NA	NA	0	2	3	4	2.02642162491904
291.0439	1709.68100813171	3.3421508740857	0.105170443265465	31.7784233888759	1.28613592894365e-221	6.51685075195746e-218	L-Phosphoarginine,Cyclobrassinone	1	C6H15N4O5P	[M+(37Cl)]-	254.078009	291.0444606	-1.85607380698934	HMDB29438,HMDB34209	L-Arginine_phosphate	1	C6H15N4O5P	[M+(37Cl)]-	254.078009	291.0444606	-1.85607380698934	C05945	2	2	2	4	2.20042984666701
295.067	2261.4431793061	3.76325060384576	0.119267346464256	31.5530672510902	1.62752381436899e-218	8.2466631674077e-215	NA	NA	NA	NA	NA	NA	NA	NA	NA	NA	NA	NA	NA	NA	NA	NA	0	2	3	4	2.29249670967295
314.1722	2422.07171742693	3.86599673692603	0.123159810333912	31.3900835544038	2.76326128314233e-216	1.40014449216822e-212	NA	NA	NA	NA	NA	NA	NA	NA	L-Pyrrolysine	1	C12H21N3O3	[M+Hac-H]-	255.158292	314.1721456	0.329755522557661	C16138	2	2	4	4	2.33550162316473
120.0121	26316.4888878903	4.73378567272435	0.156570739057543	30.2341657273815	8.42631993459046e-201	4.26961631085699e-197	NA	NA	NA	NA	NA	NA	NA	NA	NA	NA	NA	NA	NA	NA	NA	NA	0	2	2	4	2.54701886642433
271.0985	3828.895661693	4.54448123478482	0.150445443731737	30.2068385858743	1.92613858870857e-200	9.75974422898633e-197	NA	NA	NA	NA	NA	NA	NA	NA	NA	NA	NA	NA	NA	NA	NA	NA	1	2	3	4	2.48841951702149
351.0824	4009.32488218893	4.61227963890107	0.154923631590573	29.7713111392215	9.1902947498208e-195	4.6567223497342e-191	(-)-3,4,9-Trimethoxypterocarpan,p-Hydroxyphenethyl_trans-ferulate,2-Hydroxy-4,4,6-trimethoxychalcone,2,3,9-Trimethoxypterocarpan,5,8-Dimethoxychalepensin,beta,2-Dihydroxy-4,6-dimethoxy-3-methylchalcone,2-Hydroxyenterolactone,4-Hydroxyenterolactone,5-Hydroxyenterolactone,6-Hydroxyenterolactone,7-Hydroxyenterolactone	1	C18H18O5	[M+(37Cl)]-	314.115425	351.0818766	1.53183640587216	HMDB30567,HMDB32806,HMDB33586,HMDB33787,HMDB37086,HMDB40936,HMDB41645,HMDB41650,HMDB41672,HMDB41682,HMDB41694,HMDB41697,HMDB41700,HMDB41703	NA	NA	NA	NA	NA	NA	NA	NA	0	2	3	4	2.51083379984084
342.237	999.644769054242	-3.35655187501483	0.112837733013314	-29.7467149097968	1.91237721833982e-194	9.69001536532787e-191	NA	NA	NA	NA	NA	NA	NA	NA	NA	NA	NA	NA	NA	NA	NA	NA	0	2	2	4	-2.07909335812422
331.1506	1065.38025914196	2.61619439224193	0.0880901331685978	29.6990627455942	7.8956081127355e-194	4.00070463072308e-190	NA	NA	NA	NA	NA	NA	NA	NA	NA	NA	NA	NA	NA	NA	NA	NA	0	2	2	4	1.7782364650248
503.151	3895.41105809385	-5.51302692383621	0.186285894039907	-29.5944411263645	1.76182223710639e-192	8.92715327541809e-189	NA	NA	NA	NA	NA	NA	NA	NA	NA	NA	NA	NA	NA	NA	NA	NA	0	2	2	4	-3.28154578504507
419.1851	1466.53744525617	-3.99587659634434	0.135050505988293	-29.5880164765227	2.13118580141463e-192	1.07987184557679e-188	NA	NA	NA	NA	NA	NA	NA	NA	NA	NA	NA	NA	NA	NA	NA	NA	2	2	3	4	-2.46718977878211
230.0629	1040.81205207333	2.57986360140715	0.0872474405547218	29.5695046754873	3.68716951636082e-192	1.86828879394003e-188	NA	NA	NA	NA	NA	NA	NA	NA	NA	NA	NA	NA	NA	NA	NA	NA	1	2	4	4	1.7617113061444
227.0563	992.636899142392	2.50559250092291	0.0853179314133348	29.3677127353711	1.41972554707981e-189	7.19374934705342e-186	NA	NA	NA	NA	NA	NA	NA	NA	NA	NA	NA	NA	NA	NA	NA	NA	2	2	0	4	1.71913013383274
231.0848	16546.049714966	6.67959037557146	0.228729542772812	29.2030067239982	1.77602786389672e-187	8.99913318636467e-184	NA	NA	NA	NA	NA	NA	NA	NA	NA	NA	NA	NA	NA	NA	NA	NA	1	2	4	4	3.01080340132573
293.1735	1364.54817307415	-3.87830925388092	0.134149445409407	-28.9103636772021	8.84549916720033e-184	4.48201442802041e-180	NA	NA	NA	NA	NA	NA	NA	NA	NA	NA	NA	NA	NA	NA	NA	NA	2	2	4	4	-2.42779341235129
194.1048	15727.3106811531	6.60599698138318	0.228555572117713	28.903241868813	1.08701799599079e-183	5.50792018568533e-180	NA	NA	NA	NA	NA	NA	NA	NA	NA	NA	NA	NA	NA	NA	NA	NA	1	2	2	4	2.96785380510846
384.2023	4992.44855303303	-1.42365863163727	0.0494928484870234	-28.7649362515584	5.89175959768725e-182	2.98535458814813e-178	NA	NA	NA	NA	NA	NA	NA	NA	NA	NA	NA	NA	NA	NA	NA	NA	1	2	4	4	-1.15229195709556
415.0934	8710.06551731637	5.74753220328113	0.202145929894024	28.4325892996921	8.0006186457233e-178	4.053913467788e-174	NA	NA	NA	NA	NA	NA	NA	NA	O-Carbamoyl-deacetylcephalosporin_C,N2-Citryl-N6-acetyl-N6-hydroxy-L-lysine	1	C15H20N4O8S	[M-H]-	416.100188	415.0929116	1.0867446477992	C06568,C20333	0	2	2	4	2.78464501892377
203.1273	1823.75635651532	3.4398888816075	0.123297844574962	27.8990187822476	2.74220643427518e-171	1.38947600024723e-167	NA	NA	NA	NA	NA	NA	NA	NA	NA	NA	NA	NA	NA	NA	NA	NA	2	2	4	4	2.21738887651389
275.104	1218.26378400755	2.82460782542566	0.101637297774415	27.7910559142856	5.56376592852997e-170	2.81916019598614e-166	NA	NA	NA	NA	NA	NA	NA	NA	NA	NA	NA	NA	NA	NA	NA	NA	1	2	3	4	1.96846720349166
225.1827	899.685291502888	-3.17283844770855	0.114307988144147	-27.7569266962119	1.43737764176113e-169	7.28319251080363e-166	NA	NA	NA	NA	NA	NA	NA	NA	NA	NA	NA	NA	NA	NA	NA	NA	2	2	3	4	-1.98942293620233
357.0694	7418.51679177646	5.5136328520998	0.199121886917551	27.689737865847	9.28069025056471e-169	4.70252574996114e-165	NA	NA	NA	NA	NA	NA	NA	NA	NA	NA	NA	NA	NA	NA	NA	NA	2	2	2	4	2.73993016902344
268.1023	991.653213849871	-3.34242646120804	0.121160534622772	-27.5867589361052	1.60422255205044e-167	8.12859567123956e-164	NA	NA	NA	NA	NA	NA	NA	NA	NA	NA	NA	NA	NA	NA	NA	NA	2	2	4	4	-2.07060890691109
217.0174	4842.87524126002	-5.83914113282203	0.211709916376524	-27.580857962445	1.88819990747059e-167	9.56750893115346e-164	NA	NA	NA	NA	NA	NA	NA	NA	NA	NA	NA	NA	NA	NA	NA	NA	2	2	4	4	-3.66658737150859
198.185	2548.98479950622	-4.86746212530993	0.178029331614412	-27.3407875049052	1.38974496888452e-164	7.04183775733784e-161	NA	NA	NA	NA	NA	NA	NA	NA	NA	NA	NA	NA	NA	NA	NA	NA	0	2	2	4	-2.86434301562367
311.1476	995.727996810504	2.51069656563751	0.0921281577456404	27.2522172056166	1.56428780689071e-163	7.92624631751525e-160	1-Octen-3-yl_glucoside	1	C14H26O6	[M+Na-2H]-	290.17294	311.1476086	-0.120200184615925	HMDB32959	NA	NA	NA	NA	NA	NA	NA	NA	1	2	3	4	1.72564779123733
314.2035	2102.35326698264	-4.56856814652766	0.167672696007069	-27.2469415433927	1.80648561515968e-163	9.15346261201411e-160	NA	NA	NA	NA	NA	NA	NA	NA	NA	NA	NA	NA	NA	NA	NA	NA	0	2	3	4	-2.78464501892377
314.1733	1004.43953884257	-3.3644469089079	0.123638780687296	-27.2119062498453	4.69574787188264e-163	2.37933544668293e-159	NA	NA	NA	NA	NA	NA	NA	NA	NA	NA	NA	NA	NA	NA	NA	NA	2	2	4	4	-2.0877301692055
273.1571	1166.73401608169	2.75834993635568	0.101681663953186	27.1273091835477	4.69100428050934e-162	2.37693186893408e-158	NA	NA	NA	NA	NA	NA	NA	NA	NA	NA	NA	NA	NA	NA	NA	NA	2	2	0	4	1.87771735179761
282.2555	1261.99310669086	-3.74947824509282	0.138405029332219	-27.0906213681933	1.26995313658086e-161	6.43485254305523e-158	NA	NA	NA	NA	NA	NA	NA	NA	NA	NA	NA	NA	NA	NA	NA	NA	2	2	4	4	-2.33550162316473
227.1931	823.951932970188	-3.01629638923474	0.111930684041479	-26.947895611153	6.03760276034182e-160	3.0592533186652e-156	NA	NA	NA	NA	NA	NA	NA	NA	NA	NA	NA	NA	NA	NA	NA	NA	2	2	4	4	-1.91337306756827
378.1686	1785.43426565844	-4.31114280032705	0.16093992717405	-26.7872794279615	4.5456368798282e-158	2.30327420700895e-154	NA	NA	NA	NA	NA	NA	NA	NA	NA	NA	NA	NA	NA	NA	NA	NA	2	2	4	4	-2.60113535363964
453.2578	823.600147282581	-3.01545903309765	0.113023283980059	-26.6799806810575	8.0371153617764e-157	4.0724063538121e-153	NA	NA	NA	NA	NA	NA	NA	NA	NA	NA	NA	NA	NA	NA	NA	NA	2	2	4	4	-1.91030772249168
323.0131	1105.01807832916	2.67286471855956	0.100651960552606	26.5555156986991	2.21785501970348e-155	1.12378713848375e-151	NA	NA	NA	NA	NA	NA	NA	NA	NA	NA	NA	NA	NA	NA	NA	NA	1	2	2	4	1.81282442394179
265.1256	1142.67930035926	2.72532638535594	0.103049828612193	26.4466852789454	3.98356182399534e-154	2.01847077621844e-150	NA	NA	NA	NA	NA	NA	NA	NA	NA	NA	NA	NA	NA	NA	NA	NA	2	2	4	4	1.85521033538217
230.0788	3747.32819866474	4.51274841557128	0.171866821936231	26.2572401393777	5.90870048669119e-152	2.99393853660643e-148	Metronidazole	1	C6H9N3O3	[M+Hac-H]-	171.064392	230.0782456	2.23967284975394	HMDB15052	Metronidazole	1	C6H9N3O3	[M+Hac-H]-	171.064392	230.0782456	2.23967284975394	C07203	2	2	4	4	2.47766507405156
382.9384	1010.78788434953	-3.37506767281889	0.128550230522119	-26.2548550796893	6.29111764543151e-152	3.18770931094014e-148	NA	NA	NA	NA	NA	NA	NA	NA	NA	NA	NA	NA	NA	NA	NA	NA	2	2	1	4	-2.09652558065034
385.2338	1064.8823095619	-3.46422372293329	0.133071345874806	-26.0328299842435	2.10526303962018e-149	1.06673678217554e-145	NA	NA	NA	NA	NA	NA	NA	NA	NA	NA	NA	NA	NA	NA	NA	NA	2	2	4	4	-2.15303330493528
577.0544	2004.09884790481	3.58227477282656	0.138852286406301	25.7991774247371	9.05756214230317e-147	4.58946673750501e-143	NA	NA	NA	NA	NA	NA	NA	NA	NA	NA	NA	NA	NA	NA	NA	NA	2	2	4	4	2.25964215833645
299.1296	7730.06130542385	5.57359124667365	0.216379465794777	25.7584111606961	2.59476696334708e-146	1.31476842032796e-142	Myrigalone_E,1,3-Diacetoxy-4,6,12-tetradecatriene-8,10-diyne,Myrigalone_A,Myrigalon_B,Verimol_C,Obtustyrene,(E)-3,5-Dimethoxystilbene,1-Acetoxy-4,6-tetradecadiene-8,10,12-triyne,Phenethyl_phenylacetate	1	C18H20O4	[M-H]-	300.13616	299.1288836	2.32508473149056	HMDB30755,HMDB30922,HMDB37245,HMDB37246,HMDB38325,HMDB30672,HMDB30722,HMDB30881,HMDB35009	Toxyl_angelate,alpha,alpha-Diethyl-3,4,3,4-stilbenetetraol,(+)-3-Hydroxylarreatricin,Lapachenole,Dimethylstilbestrol,2,5-Dimethoxystilbene,Navenone_C,Methoxyphenone	1	C18H20O4	[M-H]-	300.13616	299.1288836	2.32508473149056	C08981,C14739,C20431,C09950,C14234,C15131,C17021,C19124	2	2	4	4	2.76159774758226
314.1893	931.526826435302	-3.23345007269091	0.125783569602413	-25.7064581877543	9.89852849528591e-146	5.01558438856137e-142	NA	NA	NA	NA	NA	NA	NA	NA	NA	NA	NA	NA	NA	NA	NA	NA	2	2	4	4	-2.02642162491904
431.0673	25680.0817945583	7.316234242787	0.286699105348804	25.5188596904965	1.21753639966807e-143	6.16925693711811e-140	NA	NA	NA	NA	NA	NA	NA	NA	NA	NA	NA	NA	NA	NA	NA	NA	2	2	4	4	3.18939849995545
325.0473	1206.35884318811	2.80898481171352	0.110336342895622	25.4583824150382	5.70120352900444e-143	2.88879982814655e-139	NA	NA	NA	NA	NA	NA	NA	NA	NA	NA	NA	NA	NA	NA	NA	NA	2	2	4	4	1.93535090631943
226.0569	1188.21206608594	2.78658535448917	0.110286966399871	25.2666787876436	7.42707034656046e-141	3.76329654460219e-137	NA	NA	NA	NA	NA	NA	NA	NA	NA	NA	NA	NA	NA	NA	NA	NA	2	2	3	4	1.90726022291035
313.1039	1175.28347468561	2.76967116687956	0.110251169322076	25.1214674992565	2.89843466283219e-139	1.46863684365707e-135	Histidinyl-Histidine,L-Agaridoxin,p-Hydroxyfelbamate,2-Hydroxyfelbamate	1	C12H16N6O3	[M+Na-2H]-	292.128389	313.1030576	2.83101674812968	HMDB28887,HMDB29445,HMDB60669,HMDB60670	2-Hydroxyfelbamate,p-Hydroxyfelbamate	1	C11H14N2O5	[M+Hac-H]-	254.090273	313.1041266	-0.583192569010429	C16582,C16584	2	2	4	4	1.88933716687942
414.2937	927.615148640378	-3.22598645493144	0.128693470031038	-25.0672116786765	1.13343741466144e-138	5.74312738008952e-135	NA	NA	NA	NA	NA	NA	NA	NA	NA	NA	NA	NA	NA	NA	NA	NA	2	2	4	4	-2.022595281261
226.0699	995.671611156703	2.5104035474543	0.10041176553289	25.0010896047038	5.94884956012257e-138	3.01428207211411e-134	NA	NA	NA	NA	NA	NA	NA	NA	NA	NA	NA	NA	NA	NA	NA	NA	0	2	2	4	1.72346709731563
340.2187	732.642628897121	-2.80154839303772	0.113434743528297	-24.697445473034	1.1392521858743e-134	5.77259082582508e-131	NA	NA	NA	NA	NA	NA	NA	NA	NA	NA	NA	NA	NA	NA	NA	NA	2	2	4	4	-1.80272074195481
229.0499	2133.90490082021	3.67630675537931	0.149071892505736	24.6613006220327	2.78393150442588e-134	1.41061809329259e-130	1,9-Nonanedithiol,Caffeine,Enprofylline,3-[(2-Mercapto-1-methylpropyl)thio]-2-butanol	1	C9H20S2	[M+K-2H]-	192.100644	229.0492506	2.69810967896218	HMDB31710,HMDB01847,HMDB14962,HMDB37295	Caffeine	1	C8H10N4O2	[M+Cl]-	194.080376	229.0497776	0.397293553179249	C07481	2	2	4	4	2.26601974214628
314.2023	4263.47456061986	-5.6482907056288	0.22918312076016	-24.6453171895662	4.13114599404609e-134	2.09325167518315e-130	NA	NA	NA	NA	NA	NA	NA	NA	NA	NA	NA	NA	NA	NA	NA	NA	2	2	4	4	-3.4144525313278
381.2232	727.2640719291	-2.78783041254303	0.113604012667496	-24.5398938565897	5.54489083136334e-133	2.8095961842518e-129	NA	NA	NA	NA	NA	NA	NA	NA	NA	NA	NA	NA	NA	NA	NA	NA	1	2	2	4	-1.79773714789526
421.0236	1242.19894255627	-3.72291245690991	0.152309049695325	-24.443146775304	5.95190964483368e-132	3.01583261703723e-128	NA	NA	NA	NA	NA	NA	NA	NA	NA	NA	NA	NA	NA	NA	NA	NA	2	2	4	4	-2.28572602867674
317.2044	2012.48178076122	-4.49980723090258	0.184107061911228	-24.4412527373463	6.23440910568131e-132	3.15897509384872e-128	NA	NA	NA	NA	NA	NA	NA	NA	NA	NA	NA	NA	NA	NA	NA	NA	1	2	4	4	-2.73993016902344
256.0165	719.949108413892	-2.76898559387366	0.114010894971801	-24.2870262053336	2.68805877432343e-130	1.36203938094968e-126	NA	NA	NA	NA	NA	NA	NA	NA	NA	NA	NA	NA	NA	NA	NA	NA	2	2	4	4	-1.79034444978454
590.2565	761.992097373546	-2.87380023621309	0.119979928014976	-23.952341727146	8.73533906799764e-127	4.42619630575441e-123	NA	NA	NA	NA	NA	NA	NA	NA	NA	NA	NA	NA	NA	NA	NA	NA	2	2	3	4	-1.83892673879994
242.1009	1209.82532628044	2.81423199097063	0.117906018193899	23.8684338092273	6.51794811835177e-126	3.30264431156884e-122	NA	NA	NA	NA	NA	NA	NA	NA	NA	NA	NA	NA	NA	NA	NA	NA	2	2	4	4	1.94834185555061
560.2098	879.22815185248	-3.13151751525921	0.131239504970917	-23.8610890520592	7.76904456802082e-126	3.93657488261615e-122	NA	NA	NA	NA	NA	NA	NA	NA	NA	NA	NA	NA	NA	NA	NA	NA	2	2	4	4	-1.96846720349166
423.2189	1355.67265051536	-3.86696269381088	0.162266751314009	-23.8308998146377	1.59794124980462e-125	8.09676831276001e-122	NA	NA	NA	NA	NA	NA	NA	NA	NA	NA	NA	NA	NA	NA	NA	NA	2	2	1	4	-2.40942722556438
338.0578	1972.8802019072	3.55867767851237	0.14940583849668	23.8188662124569	2.12956677568671e-125	1.07905148524046e-121	NA	NA	NA	NA	NA	NA	NA	NA	NA	NA	NA	NA	NA	NA	NA	NA	1	2	4	4	2.24104204207504
320.1611	1086.21370477883	2.64697868283053	0.112494319566332	23.5298874915167	2.01721489794882e-122	1.02212278879067e-118	Hydroxyl_frovatriptan	1	C14H19N3O2	[M+Hac-H]-	261.147727	320.1615806	-1.43864856968008	HMDB61150	NA	NA	NA	NA	NA	NA	NA	NA	2	2	4	4	1.79526200251453
274.07	1241.36486399188	2.85377474456256	0.121422725156526	23.5028059276693	3.81799234344918e-122	1.9345767204257e-118	NA	NA	NA	NA	NA	NA	NA	NA	NA	NA	NA	NA	NA	NA	NA	NA	2	2	4	4	1.99300183854128
312.1088	1274.65246447636	2.89418774482822	0.1235188342383	23.4311452393128	2.05822085020404e-121	1.04290050479839e-117	Arginyl-Threonine,Threoninyl-Arginine,Tyramine_glucuronide,N-Acetylvanilalanine,Dihydroferuloylglycine	1	C10H21N5O4	[M+K-2H]-	275.159355	312.1079616	2.79422541965987	HMDB28719,HMDB29055,HMDB10328,HMDB11716,HMDB41725	NA	NA	NA	NA	NA	NA	NA	NA	1	2	4	4	2.022595281261
438.1271	1498.94102028514	-4.03051278926381	0.173384072870355	-23.2461535972659	1.55585377301062e-119	7.8835110678448e-116	NA	NA	NA	NA	NA	NA	NA	NA	NA	NA	NA	NA	NA	NA	NA	NA	2	2	4	4	-2.48841951702149
335.0877	6550.42484553592	5.33199691489322	0.229777321628844	23.205061653151	4.04779613187021e-119	2.05101830001863e-115	7,8-Dihydropteroic_acid,7C-aglycone,Enterolactone,(+)-Ligballinol,7-Hydroxy-5-methoxy-6,8-dimethylflavanone,1-(2,4-Dihydroxy-6-methoxy-3,5-dimethylphenyl)-3-phenyl-2-propen-1-one,5,7-Dimethoxy-6-methylflavanone	1	C14H14N6O3	[M+Na-2H]-	314.112739	335.0874076	0.783079262441635	HMDB01412,HMDB04808,HMDB06101,HMDB29543,HMDB30695,HMDB37376,HMDB38453	Dihydropteroate,Dibenzylsuccinate,Enterolactone	1	C14H14N6O3	[M+Na-2H]-	314.112739	335.0874076	0.783079262441635	C00921,C07332,C18165	0	2	4	4	2.68169107382251
378.9434	695.744152904364	-2.70467690717674	0.116648219072324	-23.1866112375003	6.21482695565187e-119	3.1490528184288e-115	NA	NA	NA	NA	NA	NA	NA	NA	NA	NA	NA	NA	NA	NA	NA	NA	0	2	3	4	-1.75248024441362
394.1379	694.216953734589	-2.70057802608383	0.116642536372299	-23.1526003298157	1.36866334660721e-118	6.93501717725873e-115	NA	NA	NA	NA	NA	NA	NA	NA	NA	NA	NA	NA	NA	NA	NA	NA	2	2	4	4	-1.74792016466715
341.1351	814.103838012584	2.19240771240134	0.0952720180246915	23.012084322945	3.52807734051121e-117	1.78767678843703e-113	NA	NA	NA	NA	NA	NA	NA	NA	NA	NA	NA	NA	NA	NA	NA	NA	2	2	4	4	1.54411553477744
323.2054	1973.53466136154	-4.46895834421556	0.194957920178859	-22.9226816746692	2.76044198636907e-116	1.39871595449321e-112	NA	NA	NA	NA	NA	NA	NA	NA	NA	NA	NA	NA	NA	NA	NA	NA	2	2	4	4	-2.70010245271569
509.1371	6296.34840793082	5.27412759102508	0.230174004777801	22.9136543725538	3.39625189811377e-116	1.72088083677425e-112	NA	NA	NA	NA	NA	NA	NA	NA	NA	NA	NA	NA	NA	NA	NA	NA	2	2	4	4	2.64738495093029
583.2857	900.037593145073	2.35084932252611	0.102660346646262	22.899292660938	4.72219253489523e-116	2.39273495743141e-112	NA	NA	NA	NA	NA	NA	NA	NA	NA	NA	NA	NA	NA	NA	NA	NA	0	2	2	4	1.63284150551106
285.1317	1176.53892506051	2.77020615108485	0.121462748440773	22.807043201691	3.90361017816225e-115	1.97795927727481e-111	NA	NA	NA	NA	NA	NA	NA	NA	NA	NA	NA	NA	NA	NA	NA	NA	2	2	4	4	1.89228235940943
578.388	665.474186669014	-2.62029096401022	0.115119425472325	-22.7615013996066	1.10400528799806e-114	5.59399479428619e-111	NA	NA	NA	NA	NA	NA	NA	NA	NA	NA	NA	NA	NA	NA	NA	NA	2	2	4	4	-1.71268469712653
354.2331	692.164828446774	-2.69483734055195	0.119096641363023	-22.6273160158876	2.33382270338648e-113	1.18254796380593e-109	NA	NA	NA	NA	NA	NA	NA	NA	NA	NA	NA	NA	NA	NA	NA	NA	2	2	3	4	-1.7456536887058
344.1016	924.632290093767	2.39469729098243	0.105971890862144	22.5974762882889	4.5885763676172e-113	2.32503164547164e-109	Glutaminyl-Tyrosine,Tyrosyl-Glutamine,Tyrosyl-Gamma-glutamate,gln-tyr	1	C14H19N3O5	[M+Cl]-	309.132472	344.1018736	-0.727982086735217	HMDB28809,HMDB29103,HMDB29119,HMDB29161	2-Descarboxy-betanidin	1	C17H17N2O6	[M-H]-	345.108663	344.1013866	0.687297433948127	C17757	2	2	4	4	1.6615505756894
342.2222	3308.02243941178	-5.26547288822171	0.233530679011637	-22.5472426599647	1.42916883085696e-112	7.24159846595221e-109	NA	NA	NA	NA	NA	NA	NA	NA	NA	NA	NA	NA	NA	NA	NA	NA	0	2	4	4	-3.11829825102981
491.2479	683.319475667912	-2.67055853212196	0.118999261155076	-22.4418076734256	1.53862122336907e-111	7.79619373881106e-108	NA	NA	NA	NA	NA	NA	NA	NA	NA	NA	NA	NA	NA	NA	NA	NA	2	2	4	4	-1.73667629467149
411.2495	713.950214298494	-2.75295926114099	0.122778058971015	-22.4222412718783	2.38850948377799e-111	1.21025775543031e-107	NA	NA	NA	NA	NA	NA	NA	NA	NA	NA	NA	NA	NA	NA	NA	NA	2	2	4	4	-1.7782364650248
401.0778	4096.96895890104	4.64416141399984	0.207389687729205	22.3934056936517	4.56351814560608e-111	2.3123346443786e-107	Meticillin,4-Phosphopantothenoylcysteine	1	C17H20N2O6S	[M+Na-2H]-	380.10421	401.0788786	-2.75332374499526	HMDB15541,HMDB01117	Methicillin,(R)-4-Phosphopantothenoyl-L-cysteine	1	C17H20N2O6S	[M+Na-2H]-	380.10421	401.0788786	-2.75332374499526	C07177,C04352	0	2	2	4	2.52253170723882
360.0392	1395.91173949112	3.03352759748461	0.135665837191454	22.3602909935509	9.5885577177489e-111	4.85852219558337e-107	NA	NA	NA	NA	NA	NA	NA	NA	NA	NA	NA	NA	NA	NA	NA	NA	1	2	4	4	2.09210764462747
257.082	4099.88228902278	4.6451236936884	0.209388980839951	22.1841840724128	4.88207809478635e-109	2.47374897062824e-105	O-Desmethylangolensin,Archangin,Wyerone,Rhapontigenin,Acetomenaphthone,Xanthoxyletin,Demethylvestitol,Yangonin,5-Methoxyseselin,(2S,3R,4R)-3,4,4-Trihydroxyflavan,3,4,7-Trihydroxyisoflavan,3-Hydroxyequol,cis-4-Hydroxyequol,3-(2-Furanyl)-2-phenyl-2-propenal	1	C15H14O4	[M-H]-	258.08921	257.0819336	0.425934248008938	HMDB04629,HMDB30616,HMDB30947,HMDB31842,HMDB32725,HMDB33931,HMDB33986,HMDB34144,HMDB34255,HMDB40679,HMDB41652,HMDB41657,HMDB41710,HMDB36185	Wyerone,Luvangetin,Peucedanin,Davidigenin,Yangonin,Lunularic_acid,Hibiscoquinone_A,2,2-Bis(4-hydroxyphenyl)-propanoic_acid,2-Naphtylmethylsuccinic_acid,Catalpalactone,3,4-Dihydroxyfluorene,1,2-Dihydroxyfluorene,Dehydrosafynol,4-Hydroxybenzophenone,Capillarin,Atractylodinol	1	C15H14O4	[M-H]-	258.08921	257.0819336	0.425934248008938	C08465,C09273,C09283,C09618,C09980,C10268,C10352,C13633,C14115,C16929,C07717,C07724,C08447,C14230,C16926,C17856	2	2	4	4	2.53458533638734
115.0033	8581.23967377699	2.11112680056022	0.0951869580665474	22.1787400652543	5.5100376128917e-109	2.79193605845223e-105	NA	NA	NA	NA	NA	NA	NA	NA	NA	NA	NA	NA	NA	NA	NA	NA	2	2	4	4	1.50473312014334
480.4134	645.16495848502	-2.56066074955031	0.115475605684527	-22.174906417429	6.00001369065822e-109	3.04020693705652e-105	NA	NA	NA	NA	NA	NA	NA	NA	NA	NA	NA	NA	NA	NA	NA	NA	2	2	4	4	-1.68350856583542
453.0492	7056.7297512594	5.44063864766844	0.245662210115833	22.1468277318807	1.11928110329086e-108	5.67139735037478e-105	NA	NA	NA	NA	NA	NA	NA	NA	O-Carbamoyl-deacetylcephalosporin_C	1	C15H20N4O8S	[M+K-2H]-	416.100188	453.0487946	0.957071302641598	C06568	2	2	4	4	2.7001024527157
319.0021	1244.53285331316	2.85731196131372	0.129226900933834	22.1108139301174	2.48743101116087e-108	1.26038129335521e-104	3-O-Methylcoumestrol,9-O-Methylcoumestrol,Cochliophilin_A,Pseudobaptigenin,Rhein,Lucernol,Repensol,Aureol	1	C16H10O5	[M+K-2H]-	282.052825	319.0014316	1.96206016019846	HMDB29584,HMDB33588,HMDB34445,HMDB36616,HMDB32876,HMDB34042,HMDB34138,HMDB37921	4,5-Methylenedioxy-6-hydroxyaurone,Pseudobaptigenin,Rhein	1	C16H10O5	[M+K-2H]-	282.052825	319.0014316	1.96206016019846	C08722,C10522,C10401	2	2	3	4	1.99660645191119
468.2324	640.467350448062	-2.54654910978436	0.115370381574586	-22.0728151803678	5.76857364864759e-108	2.92293626776973e-104	NA	NA	NA	NA	NA	NA	NA	NA	NA	NA	NA	NA	NA	NA	NA	NA	2	2	4	4	-1.6754301771209
269.0156	1672.46587948601	3.30912560059067	0.150324473325661	22.0132193207277	2.15158530169343e-107	1.09020827236806e-103	NA	NA	NA	NA	NA	NA	NA	NA	NA	NA	NA	NA	NA	NA	NA	NA	2	2	4	4	2.18408101911751
312.13	1605.77811688717	3.24770076591694	0.147843266667611	21.9671875434043	5.93304626206128e-107	3.00627454098645e-103	NA	NA	NA	NA	NA	NA	NA	NA	NA	NA	NA	NA	NA	NA	NA	NA	2	2	4	4	2.15806515000477
417.0907	2746.03204479923	4.05279052636908	0.184578750060686	21.9569724306649	7.42866468936126e-107	3.76410439809935e-103	NA	NA	NA	NA	NA	NA	NA	NA	NA	NA	NA	NA	NA	NA	NA	NA	2	2	4	4	2.39183951451072
350.0886	1329.41753540985	2.95899669279474	0.134898877842537	21.9349244420601	1.20638172800455e-106	6.11273621579906e-103	Indole-3-acetic-acid-O-glucuronide	1	C16H17NO8	[M-H]-	351.095419	350.0881426	1.36279965516286	HMDB60001	Angustine,Lycoricidine	1	C20H15N3O	[M+(37Cl)]-	313.121512	350.0879636	1.87410042112828	C09032,C08531	2	2	4	4	2.05815515253268
315.2042	1932.02151977265	-4.43539775506069	0.202792536536707	-21.871602529405	4.84264550828135e-106	2.45376847904616e-102	NA	NA	NA	NA	NA	NA	NA	NA	NA	NA	NA	NA	NA	NA	NA	NA	2	2	4	4	-2.68169107382252
383.1876	3463.951553365	-5.33521958598955	0.245375188156005	-21.743109505422	8.02720880153624e-105	4.06738669973841e-101	NA	NA	NA	NA	NA	NA	NA	NA	NA	NA	NA	NA	NA	NA	NA	NA	2	2	4	4	-3.18939849995543
234.0809	624.740886921414	-2.49815214803803	0.115381086730227	-21.6513140830348	5.9071853581072e-104	2.99317082095292e-100	NA	NA	NA	NA	NA	NA	NA	NA	NA	NA	NA	NA	NA	NA	NA	NA	1	2	3	4	-1.6499034441189
263.0974	784.742350511479	-2.92710848837827	0.135503222967376	-21.6017628531464	1.72890365695955e-103	8.76035482981403e-100	NA	NA	NA	NA	NA	NA	NA	NA	NA	NA	NA	NA	NA	NA	NA	NA	2	2	4	4	-1.86916598758542
318.1684	1776.61877130932	-4.30273350468733	0.199399878039028	-21.5784159298491	2.86516639178297e-103	1.45177981071643e-99	NA	NA	NA	NA	NA	NA	NA	NA	NA	NA	NA	NA	NA	NA	NA	NA	2	2	4	4	-2.58688208210219
352.1607	1072.29987466925	2.62716148186461	0.122264308922893	21.4875584298395	2.03536705002638e-102	1.03132048424837e-98	NA	NA	NA	NA	NA	NA	NA	NA	NA	NA	NA	NA	NA	NA	NA	NA	2	2	4	4	1.78546981442821
590.3548	750.784304839677	-2.84608735962227	0.132575673478957	-21.4676439872962	3.12462372635062e-102	1.58324684214186e-98	NA	NA	NA	NA	NA	NA	NA	NA	NA	NA	NA	NA	NA	NA	NA	NA	2	2	4	4	-1.82572009953732
324.1086	1151.72189762366	2.73721079176166	0.127844928372259	21.4103979454817	1.06896036333904e-101	5.41642216103894e-98	NA	NA	NA	NA	NA	NA	NA	NA	NA	NA	NA	NA	NA	NA	NA	NA	2	2	4	4	1.86354012037211
315.096	1671.75171384751	3.30825197227341	0.15523663635821	21.3110258627325	8.97081846575575e-101	4.54551371659844e-97	NA	NA	NA	NA	NA	NA	NA	NA	NA	NA	NA	NA	NA	NA	NA	NA	2	2	4	4	2.17875882131493
356.0756	2422.184478965	3.86589692363473	0.18194158784477	21.2480113503959	3.43926797792847e-100	1.74267708441635e-96	Salbutamol_4-O-sulfate,S-Glutaryldihydrolipoamide	1	C13H21NO6S	[M+(37Cl)]-	319.108961	356.0754126	0.497366551316626	HMDB60604,HMDB06832	NA	NA	NA	NA	NA	NA	NA	NA	2	2	4	4	2.32802972109999
380.0012	677.317975032646	-2.65359096501895	0.12519647473191	-21.1954128157461	1.05271459461417e-99	5.33410485090999e-96	NA	NA	NA	NA	NA	NA	NA	NA	NA	NA	NA	NA	NA	NA	NA	NA	2	2	4	4	-1.72783672236647
188.034	637.907708446622	-2.53862997890793	0.119870342851518	-21.1781322929266	1.51938051591194e-99	7.69870107412582e-96	NA	NA	NA	NA	NA	NA	NA	NA	NA	NA	NA	NA	NA	NA	NA	NA	2	2	1	4	-1.66745967078761
321.2044	18462.8349850807	-1.54649346042364	0.0733051105323018	-21.0966663741975	8.53450542186381e-99	4.32443389725839e-95	NA	NA	NA	NA	NA	NA	NA	NA	NA	NA	NA	NA	NA	NA	NA	NA	2	2	4	4	-1.22002049310539
409.3431	639.374587619719	-2.54304978265069	0.120865308888157	-21.0403614241692	2.80233920678673e-98	1.41994527607884e-94	NA	NA	NA	NA	NA	NA	NA	NA	NA	NA	NA	NA	NA	NA	NA	NA	2	2	4	4	-1.67342756965314
443.3371	623.836339631879	-2.49515270560841	0.118987282430053	-20.9699108564413	1.23495200940129e-97	6.25750183163636e-94	NA	NA	NA	NA	NA	NA	NA	NA	NA	NA	NA	NA	NA	NA	NA	NA	2	2	3	4	-1.64798387321883
238.018	603.195049897557	-2.42909674314602	0.115993991527395	-20.941573879474	2.23938357824855e-97	1.13469565909854e-93	NA	NA	NA	NA	NA	NA	NA	NA	NA	NA	NA	NA	NA	NA	NA	NA	2	2	4	4	-1.60900539708853
268.0264	1157.76727732955	2.74590101893921	0.131133029353988	20.9398122842626	2.32372943026944e-97	1.17743370231753e-93	NA	NA	NA	NA	NA	NA	NA	NA	NA	NA	NA	NA	NA	NA	NA	NA	2	2	4	4	1.87200125155142
254.0883	1771.93913983985	3.39684125064605	0.162713618569432	20.8761951243594	8.81372511838684e-97	4.46591451748661e-93	NA	NA	NA	NA	NA	NA	NA	NA	NA	NA	NA	NA	NA	NA	NA	NA	2	2	4	4	2.21166495732338
278.213	1206.43380568808	-3.67374658494789	0.177739640091966	-20.6692586023412	6.55148806755864e-95	3.31963900383196e-91	NA	NA	NA	NA	NA	NA	NA	NA	NA	NA	NA	NA	NA	NA	NA	NA	2	2	4	4	-2.25335517899972
574.2824	591.671146282751	-2.39077523768197	0.116036945147508	-20.6035692739306	2.54942460981515e-94	1.29179344979334e-90	NA	NA	NA	NA	NA	NA	NA	NA	NA	NA	NA	NA	NA	NA	NA	NA	2	2	3	4	-1.58259161246223
281.1168	2221.76024910565	3.73665680060086	0.181395587127089	20.5994911992148	2.77341468191837e-94	1.40528921932804e-90	NA	NA	NA	NA	NA	NA	NA	NA	NA	NA	NA	NA	NA	NA	NA	NA	0	2	3	4	2.28572602867674
276.1584	939.013763232923	-3.24661674171184	0.157614284954134	-20.5984929770586	2.8311695715444e-94	1.43455362190155e-90	NA	NA	NA	NA	NA	NA	NA	NA	NA	NA	NA	NA	NA	NA	NA	NA	2	2	4	4	-2.03808219190502
336.13	902.273975520457	2.35554236640053	0.114469875612409	20.5778363416444	4.33608019999547e-94	2.1970918373377e-90	NA	NA	NA	NA	NA	NA	NA	NA	NA	NA	NA	NA	NA	NA	NA	NA	1	2	4	4	1.6384759250354
436.9976	589.127454750702	-2.38220467461577	0.116017344084808	-20.5331771159525	1.08821760627551e-93	5.51399861099802e-90	NA	NA	NA	NA	NA	NA	NA	NA	NA	NA	NA	NA	NA	NA	NA	NA	2	2	4	4	-1.57915213786914
330.119	1209.77530894417	2.81345985754958	0.137079292535642	20.524324319941	1.30565808440207e-93	6.61576951366527e-90	NA	NA	NA	NA	NA	NA	NA	NA	NA	NA	NA	NA	NA	NA	NA	NA	0	2	3	4	1.94506324898438
579.3374	667.905641341319	-2.62672545678073	0.128069828463231	-20.5101036543894	1.74921214814874e-93	8.86325795466966e-90	NA	NA	NA	NA	NA	NA	NA	NA	NA	NA	NA	NA	NA	NA	NA	NA	2	2	4	4	-1.71697372302409
293.1162	1580.89619217894	3.2236497073747	0.157400193323862	20.4805956034744	3.20712941905877e-93	1.62505247663708e-89	NA	NA	NA	NA	NA	NA	NA	NA	NA	NA	NA	NA	NA	NA	NA	NA	1	2	2	4	2.14313014099011
240.0854	1091.0206763836	2.65377761409822	0.129753616062975	20.452436661266	5.71481017970116e-93	2.89569431805458e-89	NA	NA	NA	NA	NA	NA	NA	NA	NA	NA	NA	NA	NA	NA	NA	NA	1	2	4	4	1.80272074195481
307.1887	4053.72011110405	-1.75704591319919	0.0861753277903724	-20.3891990695217	2.08531803775602e-92	1.05663064973098e-88	NA	NA	NA	NA	NA	NA	NA	NA	NA	NA	NA	NA	NA	NA	NA	NA	2	2	4	4	-1.31229569992861
348.1789	774.439105267145	-2.90278592959388	0.142513834195992	-20.3684501646474	3.18602158997579e-92	1.61435713964073e-88	NA	NA	NA	NA	NA	NA	NA	NA	NA	NA	NA	NA	NA	NA	NA	NA	2	2	4	4	-1.84430039702654
281.233	1673.90069878807	-4.20772502109187	0.207246434582717	-20.3030031834514	1.20961577070773e-91	6.12912311017607e-88	NA	NA	NA	NA	NA	NA	NA	NA	NA	NA	NA	NA	NA	NA	NA	NA	2	2	4	4	-2.52253170723882
301.185	1023.66903679756	-3.3959217052159	0.167488664755705	-20.2755315422038	2.11494696711011e-91	1.07164362823469e-87	NA	NA	NA	NA	NA	NA	NA	NA	NA	NA	NA	NA	NA	NA	NA	NA	1	2	4	4	-2.11925264343447
373.0644	1248.53729256232	2.86202477657029	0.141552805770652	20.2187781512959	6.69200782407977e-91	3.39084036446122e-87	3-Hydroxymugineic_acid,5-Phosphoribosyl-N-formylglycinamide	1	C12H20N2O9	[M+K-2H]-	336.116883	373.0654896	-2.87429427236872	HMDB33927,HMDB01308	3-Epihydroxymugineic_acid,5-Phosphoribosyl-N-formylglycinamide	1	C12H20N2O9	[M+K-2H]-	336.116883	373.0654896	-2.87429427236872	C15501,C04376	1	2	3	4	2.00389450076799
521.0888	6535.37199423492	5.32859105199426	0.266446745357573	19.9987094788614	5.651601099302e-89	2.86366627701632e-85	NA	NA	NA	NA	NA	NA	NA	NA	NA	NA	NA	NA	NA	NA	NA	NA	2	2	4	4	2.6641461873719
437.0752	1667.18786650717	3.30459093546246	0.165504358356931	19.9667910154711	1.07118110253816e-88	5.42767464656087e-85	NA	NA	NA	NA	NA	NA	NA	NA	O-Carbamoyl-deacetylcephalosporin_C	1	C15H20N4O8S	[M+Na-2H]-	416.100188	437.0748566	0.743579721241062	C06568	2	2	4	4	2.1734976322348
322.2213	1723.33869539689	-4.25413825821377	0.213187213736479	-19.954940935024	1.35783356654008e-88	6.88014268165857e-85	NA	NA	NA	NA	NA	NA	NA	NA	NA	NA	NA	NA	NA	NA	NA	NA	2	2	4	4	-2.54701886642433
369.0665	1569.61574478047	3.21249954451171	0.161799675481501	19.8547959688522	1.00168527464351e-87	5.07553928661866e-84	4-O-alpha-D-Galactopyranuronosyl-D-galacturonic_acid	1	C12H18O13	[M-H]-	370.074745	369.0674686	-2.56484269273085	HMDB39721	Digalacturonate,1,2-beta-D-Glucuronosyl-D-glucuronate	1	C12H18O13	[M-H]-	370.074745	369.0674686	-2.56484269273085	C02273,C04354	2	2	4	4	2.13825633783577
385.2056	626.721954782895	-2.50389037085793	0.126191712194297	-19.8419557617437	1.29328408359512e-87	6.55307045157649e-84	NA	NA	NA	NA	NA	NA	NA	NA	NA	NA	NA	NA	NA	NA	NA	NA	2	2	4	4	-1.65376092841927
196.1204	18275.0076486553	6.82360878241388	0.343925512562325	19.8403681412769	1.33477753085072e-87	6.7633177488206e-84	NA	NA	NA	NA	NA	NA	NA	NA	Hydroxyatrazine	1	C8H15N5O	[M-H]-	197.12766	196.1203836	-0.0142769453786616	C06552	2	2	4	4	3.06014742971778
320.2203	1115.7863099828	-3.54253906942241	0.178656589367427	-19.828762442883	1.68125544727171e-87	8.51892135132578e-84	NA	NA	NA	NA	NA	NA	NA	NA	NA	NA	NA	NA	NA	NA	NA	NA	2	2	4	4	-2.20601259512133
319.2122	796.751731969768	-2.95436426900193	0.149974048905219	-19.699169893513	2.19184215267367e-86	1.11060641875975e-82	NA	NA	NA	NA	NA	NA	NA	NA	NA	NA	NA	NA	NA	NA	NA	NA	2	2	4	4	-1.87771735179761
375.0557	672.620366995688	-2.64005682727828	0.134372357975777	-19.6473208258666	6.09460438194143e-86	3.08813604032972e-82	NA	NA	NA	NA	NA	NA	NA	NA	NA	NA	NA	NA	NA	NA	NA	NA	2	2	4	4	-1.72129456854586
231.0785	2348.1342910912	3.8195664021366	0.194733710419466	19.6143050625856	1.1672122918044e-85	5.91426468257291e-82	1,3-Diphenyl-1-propanone,1,3-Diphenyl-2-propanone,Lactaroviolin	1	C15H14O	[M+Na-2H]-	210.104465	231.0791336	-2.63416255086308	HMDB32041,HMDB32561,HMDB35896	Lactaroviolin,p-Methoxystilbene	1	C15H14O	[M+Na-2H]-	210.104465	231.0791336	-2.63416255086308	C09696,C14679	2	2	4	4	2.30636208790665
342.2356	1204.43939387707	-3.67085082521168	0.187597307154729	-19.5677159810401	2.91453791650158e-85	1.47679636229135e-81	NA	NA	NA	NA	NA	NA	NA	NA	NA	NA	NA	NA	NA	NA	NA	NA	2	2	4	4	-2.24715602413831
489.2553	607.417042159672	-2.44261044721109	0.124899353671591	-19.5566300017346	3.62241494061007e-85	1.83547765040712e-81	NA	NA	NA	NA	NA	NA	NA	NA	NA	NA	NA	NA	NA	NA	NA	NA	1	2	3	4	-1.61442497314011
232.0765	1700.97490563827	3.33483319817976	0.170749509203818	19.5305580304719	6.03760905620335e-85	3.05925650877824e-81	NA	NA	NA	NA	NA	NA	NA	NA	NA	NA	NA	NA	NA	NA	NA	NA	2	2	4	4	2.18946581150719
323.2336	1124.24536961541	-3.55524645919751	0.182420548475366	-19.4892871933098	1.35353303107586e-84	6.85835186846136e-81	NA	NA	NA	NA	NA	NA	NA	NA	NA	NA	NA	NA	NA	NA	NA	NA	2	2	4	4	-2.21166495732338
351.1976	1030.52375143331	-3.40725109112517	0.175164493079867	-19.4517223851504	2.81804472255343e-84	1.42790326091782e-80	NA	NA	NA	NA	NA	NA	NA	NA	NA	NA	NA	NA	NA	NA	NA	NA	2	2	4	4	-2.12393203537239
230.0796	4911.07646641047	4.91035790085579	0.25297385870424	19.4105348513367	6.28692535805377e-84	3.18558507892584e-80	NA	NA	NA	NA	NA	NA	NA	NA	Tyr-OEt,Anhalamine,p-Lactophenetide,Propoxur	1	C11H15NO3	[M+Na-2H]-	209.105194	230.0798626	-1.19393325822346	C01458,C12231,C14262,C14334	2	2	0	4	2.58688208210218
397.1908	790.507200625755	-2.94003028533111	0.151523910164314	-19.403078247802	7.26859644446117e-84	3.68299781840847e-80	NA	NA	NA	NA	NA	NA	NA	NA	NA	NA	NA	NA	NA	NA	NA	NA	1	2	4	4	-1.87200125155142
272.1255	1648.70361173325	3.28773047659247	0.170376136282687	19.2968953770467	5.70346476384474e-83	2.88994559584013e-79	NA	NA	NA	NA	NA	NA	NA	NA	NA	NA	NA	NA	NA	NA	NA	NA	2	2	4	4	2.16829592665258
245.0643	1701.7745322286	3.33566002289616	0.173549018458771	19.220275934252	2.50434730597986e-82	1.26895277994e-78	NA	NA	NA	NA	NA	NA	NA	NA	NA	NA	NA	NA	NA	NA	NA	NA	2	2	4	4	2.19491484827754
574.4146	545.741708492192	-2.22704869491389	0.116177162789575	-19.1694188551291	6.66491596149767e-82	3.37711291769087e-78	NA	NA	NA	NA	NA	NA	NA	NA	NA	NA	NA	NA	NA	NA	NA	NA	2	2	4	4	-1.53284761158053
345.1188	895.597832328252	2.34426544962768	0.122571458664896	19.1257041007955	1.54276144452553e-81	7.81717223941085e-78	NA	NA	NA	NA	NA	NA	NA	NA	NA	NA	NA	NA	NA	NA	NA	NA	2	2	4	4	1.63097483524463
408.9886	578.609889642524	-2.34578261304484	0.122734501920185	-19.1126584321849	1.98114529687989e-81	1.00384632192904e-77	NA	NA	NA	NA	NA	NA	NA	NA	NA	NA	NA	NA	NA	NA	NA	NA	1	2	4	4	-1.56894424482504
513.1538	11657.7359467239	6.17144157377328	0.323294583878134	19.0892204247369	3.10366445407006e-81	1.5726267788773e-77	NA	NA	NA	NA	NA	NA	NA	NA	2-Methoxyestrone_3-glucuronide,Sirodesmin_H	1	C25H32O9	[M+K-2H]-	476.204635	513.1532416	1.05738394699648	C11132,C10617	2	2	4	4	2.89550765728111
313.2214	1621.02664015917	-4.15621300312277	0.218138439619951	-19.0530977042097	6.19268942769535e-81	3.13783573301323e-77	NA	NA	NA	NA	NA	NA	NA	NA	NA	NA	NA	NA	NA	NA	NA	NA	2	2	4	4	-2.51083379984084
318.0679	1098.17199320345	2.66424010917994	0.139921633983105	19.0409448012996	7.81059112563122e-81	3.95762652335734e-77	L-Menthone_1,2-glycerol_ketal,N2-(gamma-Glutamyl)-4-carboxyphenylhydrazine	1	C16H15N3OS	[M+Na-2H]-	297.093584	318.0682526	-1.25601972785945	HMDB32367,HMDB40693	NA	NA	NA	NA	NA	NA	NA	NA	1	2	3	4	1.81028114169945
359.1343	540.107652226919	-2.20564306786327	0.116095197814125	-18.9985728039727	1.752452726813e-80	8.87967796676148e-77	NA	NA	NA	NA	NA	NA	NA	NA	NA	NA	NA	NA	NA	NA	NA	NA	2	2	4	4	-1.52649520482637
376.0664	776.524590428768	-2.90755667368592	0.153183762827857	-18.9808411806239	2.45631764847756e-80	1.24461615248358e-76	NA	NA	NA	NA	NA	NA	NA	NA	NA	NA	NA	NA	NA	NA	NA	NA	1	2	4	4	-1.85246213040471
287.1693	809.352447943526	-2.98262296100203	0.158041494416379	-18.872404187371	1.92345318058209e-79	9.74613726600946e-76	NA	NA	NA	NA	NA	NA	NA	NA	NA	NA	NA	NA	NA	NA	NA	NA	1	2	4	4	-1.88933716687942
433.0642	7337.27528410037	5.4975259526131	0.291754216689924	18.8430042759446	3.35377752177931e-79	1.69935907028558e-75	NA	NA	NA	NA	NA	NA	NA	NA	NA	NA	NA	NA	NA	NA	NA	NA	2	2	4	4	2.71947730055972
440.1774	535.531267757328	-2.18798657844487	0.116129560920004	-18.8409097658783	3.4891653122885e-79	1.76796006373658e-75	NA	NA	NA	NA	NA	NA	NA	NA	NA	NA	NA	NA	NA	NA	NA	NA	2	2	4	4	-1.51397201106038
555.3757	982.248699718146	-3.32456924749201	0.176541610813287	-18.8316467272304	4.15633113972014e-79	2.1060129884962e-75	NA	NA	NA	NA	NA	NA	NA	NA	NA	NA	NA	NA	NA	NA	NA	NA	0	2	4	4	-2.06227094317348
327.0458	1015.66444899385	-3.382288437312	0.182011046307085	-18.5828745339197	4.4217353721312e-77	2.24049331305888e-73	NA	NA	NA	NA	NA	NA	NA	NA	NA	NA	NA	NA	NA	NA	NA	NA	2	2	1	4	-2.1009848200587
308.998	1226.07882261187	2.83405385975358	0.152517225500348	18.5818608387097	4.50606079644848e-77	2.28322100556045e-73	NA	NA	NA	NA	NA	NA	NA	NA	Disulfoton	1	C8H19O2PS3	[M+Cl]-	274.028484	308.9978856	0.220389857465381	C18400	2	2	4	4	1.97883645069258
310.0477	5209.15323685439	4.99678048039451	0.269101864896418	18.5683606552406	5.7945242287099e-77	2.93608542668731e-73	NA	NA	NA	NA	NA	NA	NA	NA	NA	NA	NA	NA	NA	NA	NA	NA	2	2	4	4	2.61593750455106
302.9862	1160.55007929033	2.74908903567558	0.148234590957108	18.5455298788596	8.86229806307427e-77	4.49052642855973e-73	NA	NA	NA	NA	NA	NA	NA	NA	NA	NA	NA	NA	NA	NA	NA	NA	2	2	4	4	1.87485164437909
395.1671	638.001871779216	1.79626987222612	0.0970329212431659	18.5119632513654	1.65362482444351e-76	8.37891698545526e-73	NA	NA	NA	NA	NA	NA	NA	NA	NA	NA	NA	NA	NA	NA	NA	NA	2	2	4	4	1.31580202486917
253.2013	1253.96990320836	-3.73774768999104	0.202777915758762	-18.4327157915841	7.17871938044817e-76	3.63745711007309e-72	NA	NA	NA	NA	NA	NA	NA	NA	NA	NA	NA	NA	NA	NA	NA	NA	1	2	4	4	-2.31346450345709
296.1868	1980.20839644407	-4.47385847540127	0.242787202696652	-18.4270769863892	7.96731691019358e-76	4.03703947839509e-72	NA	NA	NA	NA	NA	NA	NA	NA	NA	NA	NA	NA	NA	NA	NA	NA	2	2	4	4	-2.71947730055972
406.9621	523.809286535075	-2.14180174390637	0.116316851969657	-18.4135119515192	1.02364191297353e-75	5.1867935730369e-72	NA	NA	NA	NA	NA	NA	NA	NA	NA	NA	NA	NA	NA	NA	NA	NA	1	2	2	4	-1.49261093596445
492.2822	546.160194364234	-2.22839752184037	0.121125439942545	-18.3974359382917	1.37729546480763e-75	6.97875612018027e-72	NA	NA	NA	NA	NA	NA	NA	NA	NA	NA	NA	NA	NA	NA	NA	NA	0	2	3	4	-1.53444541530007
336.9335	568.259376564029	-2.3093380487443	0.125841916591436	-18.3511036012103	3.23474951976014e-75	1.63904758166246e-71	NA	NA	NA	NA	NA	NA	NA	NA	NA	NA	NA	NA	NA	NA	NA	NA	2	2	4	4	-1.55558299153916
441.139	536.924482984223	-2.19320363999675	0.119723804109453	-18.3188602827194	5.85256728870188e-75	2.96549584518524e-71	NA	NA	NA	NA	NA	NA	NA	NA	NA	NA	NA	NA	NA	NA	NA	NA	2	2	3	4	-1.51864032350801
590.4026	558.540502073398	-2.27421698901273	0.124289433333344	-18.2977500823685	8.62373830308623e-75	4.36964819817379e-71	NA	NA	NA	NA	NA	NA	NA	NA	NA	NA	NA	NA	NA	NA	NA	NA	2	2	3	4	-1.55064338597725
311.0724	1282.07410705066	-3.77448221816262	0.20672040657744	-18.2588757474635	1.75875309615766e-74	8.91160193823085e-71	NA	NA	NA	NA	NA	NA	NA	NA	NA	NA	NA	NA	NA	NA	NA	NA	2	2	4	4	-2.3587349404218
230.1258	1118.80443320616	2.69228188706513	0.147487559329451	18.2542981883051	1.91252612920219e-74	9.6907698966675e-71	NA	NA	NA	NA	NA	NA	NA	NA	NA	NA	NA	NA	NA	NA	NA	NA	0	2	4	4	1.83096447728845
199.1896	2891.52101431421	-5.06023367216049	0.27726625290427	-18.2504492312218	2.05214826583495e-74	1.03982352629857e-70	NA	NA	NA	NA	NA	NA	NA	NA	NA	NA	NA	NA	NA	NA	NA	NA	2	2	4	4	-2.92976689961486
337.0544	31294.9621914506	1.91874108158494	0.105242771223685	18.2315712449914	2.89872072383364e-74	1.46878179076651e-70	NA	NA	NA	NA	NA	NA	NA	NA	NA	NA	NA	NA	NA	NA	NA	NA	1	2	3	4	1.38318120488741
390.9883	573.177684652587	-2.32670693045495	0.12764389370805	-18.2281099617397	3.0881027178492e-74	1.56474164713419e-70	NA	NA	NA	NA	NA	NA	NA	NA	NA	NA	NA	NA	NA	NA	NA	NA	2	2	0	4	-1.56390102353247
437.2651	519.590776153842	-2.12475848752106	0.116816838776422	-18.1888031706429	6.3307503971168e-74	3.20779122621908e-70	NA	NA	NA	NA	NA	NA	NA	NA	NA	NA	NA	NA	NA	NA	NA	NA	2	2	1	4	-1.48070420225657
400.187	518.766272998266	-2.1214165993109	0.116762706520981	-18.168614470492	9.14792633520577e-74	4.63525427404876e-70	NA	NA	NA	NA	NA	NA	NA	NA	NA	NA	NA	NA	NA	NA	NA	NA	2	2	4	4	-1.47923054690506
561.0806	972.168903013254	2.47364404696375	0.136188204375693	18.163423611489	1.00553869568175e-73	5.09506457101941e-70	NA	NA	NA	NA	NA	NA	NA	NA	NA	NA	NA	NA	NA	NA	NA	NA	2	2	4	4	1.70000317711543
396.1817	1442.16703379861	3.08413512094011	0.169816557898673	18.1615689253363	1.04009353868858e-73	5.27015396053503e-70	Olopatadine	1	C21H23NO3	[M+Hac-H]-	337.167794	396.1816476	0.166590250718863	HMDB14906	Loxtidine,Olopatadine	1	C19H29N5O2	[M+K-2H]-	359.232125	396.1807316	2.47866673388161	C11805,C07789	1	2	3	4	2.10548623280015
479.4101	2466.31563766827	-1.82488501324647	0.100508657438534	-18.1564957661729	1.14077974569826e-73	5.7803309714531e-70	NA	NA	NA	NA	NA	NA	NA	NA	NA	NA	NA	NA	NA	NA	NA	NA	2	2	4	4	-1.33839438851199
483.2473	760.09309659188	-2.86814415915689	0.158186468468806	-18.1314127998405	1.80072683178733e-73	9.12428285666643e-70	NA	NA	NA	NA	NA	NA	NA	NA	NA	NA	NA	NA	NA	NA	NA	NA	0	2	3	4	-1.83625970196073
419.0483	1232.23116176876	2.84233699806125	0.157411782358805	18.0566978879791	6.98797306970222e-73	3.54080595441811e-69	NA	NA	NA	NA	NA	NA	NA	NA	NA	NA	NA	NA	NA	NA	NA	NA	2	2	0	4	1.98234063697801
583.4932	558.224682779466	-2.27311340695533	0.125914878999583	-18.0527783929559	7.50201590939703e-73	3.80127146129148e-69	NA	NA	NA	NA	NA	NA	NA	NA	NA	NA	NA	NA	NA	NA	NA	NA	2	2	4	4	-1.54900522890112
248.9994	1049.0413821876	2.59199633956305	0.143704247293902	18.0370197010388	9.97821082549369e-73	5.05595942527765e-69	NA	NA	NA	NA	NA	NA	NA	NA	NA	NA	NA	NA	NA	NA	NA	NA	2	2	4	4	1.76873443038768
581.3909	2340.64457907056	-2.89062949850436	0.161051346509855	-17.9484963097001	4.93073805208382e-72	2.49840497099087e-68	NA	NA	NA	NA	NA	NA	NA	NA	NA	NA	NA	NA	NA	NA	NA	NA	2	2	4	4	-1.84160692060152
191.0827	517.986431156982	-2.11813001858818	0.119142850413968	-17.7780707044413	1.04515075931574e-70	5.29577889745283e-67	NA	NA	NA	NA	NA	NA	NA	NA	NA	NA	NA	NA	NA	NA	NA	NA	1	2	2	4	-1.47629283532699
388.1292	653.077053129444	-2.58315824230655	0.145689161479865	-17.7306136988342	2.43363334588866e-70	1.23312201636178e-66	NA	NA	NA	NA	NA	NA	NA	NA	NA	NA	NA	NA	NA	NA	NA	NA	2	2	3	4	-1.69376361373106
429.3217	2396.00137461427	-1.06202754083694	0.0599738818211379	-17.7081674320209	3.62690015841631e-70	1.83775031026954e-66	NA	NA	NA	NA	NA	NA	NA	NA	NA	NA	NA	NA	NA	NA	NA	NA	1	2	3	4	-0.989632320089011
563.3801	542.910033150099	-2.21592330163083	0.125337362572037	-17.6796707394992	6.01464249813008e-70	3.04761935380251e-66	NA	NA	NA	NA	NA	NA	NA	NA	NA	NA	NA	NA	NA	NA	NA	NA	2	2	4	4	-1.52966369238579
438.1546	503.717568308802	-2.05899677615138	0.116871108465512	-17.617671323439	1.80274390762192e-69	9.13450337992026e-66	NA	NA	NA	NA	NA	NA	NA	NA	NA	NA	NA	NA	NA	NA	NA	NA	2	2	4	4	-1.45750104540243
384.0671	1069.87047343765	2.62317580296152	0.149011664854592	17.6038285695368	2.30221620355956e-69	1.16653295034363e-65	NA	NA	NA	NA	NA	NA	NA	NA	NA	NA	NA	NA	NA	NA	NA	NA	2	2	4	4	1.78304832209058
240.1242	1111.37285266485	2.68200252848083	0.152520262350047	17.5845654023687	3.23451851462504e-69	1.63893053136051e-65	3-Hydroxy-N6,N6,N6-trimethyl-L-lysine,beta-O-Methylynephrine,cis-6-Nitro-p-mentha-1(7),2-diene,(R)-2-Nitro-p-mentha-1,5-diene,2,5-Dimethyl-4-(1-pyrrolidinyl)-3(2H)-furanone,2-(5-Methyl-2-furanyl)-3-piperidinol,5-(1-Pyrrolidinylmethyl)-2-furanmethanol,3,4-Dimethoxyphenylethylamine,3-O-Methyl-a-methyldopamine	1	C9H21N2O3	[M+Cl]-	205.155218	240.1246196	-1.83696282673504	HMDB01422,HMDB33868,HMDB35195,HMDB36090,HMDB39784,HMDB39838,HMDB40038,HMDB41806,HMDB60748	Bufotenidine,N-(3-Oxooctanoyl)homoserine_lactone,3-Hydroxy-N6,N6,N6-trimethyl-L-lysine	1	C13H19N2O	[M+Na-2H]-	219.149738	240.1244066	-0.949924263197635	C13664,C11841,C01259	0	2	2	4	1.82311663032452
395.1432	1189.91732623883	2.78812942832125	0.158798204917203	17.5576885757302	5.19478929618509e-69	2.63219973637699e-65	NA	NA	NA	NA	NA	NA	NA	NA	NA	NA	NA	NA	NA	NA	NA	NA	2	2	4	4	1.91030772249168
210.0521	503.637524174844	-2.05859207884817	0.117365225073359	-17.5400513871246	7.08632877911359e-69	3.59064279237686e-65	NA	NA	NA	NA	NA	NA	NA	NA	NA	NA	NA	NA	NA	NA	NA	NA	2	2	4	4	-1.45607670168725
324.254	1010.13447911535	-3.37267988966783	0.192627593453877	-17.5088097670461	1.22733510136857e-68	6.21890695863454e-65	NA	NA	NA	NA	NA	NA	NA	NA	NA	NA	NA	NA	NA	NA	NA	NA	1	2	2	4	-2.09210764462747
292.1895	1301.03009316679	-3.79857417697473	0.216999226190539	-17.5050125461708	1.31198118376874e-68	6.6478086581562e-65	NA	NA	NA	NA	NA	NA	NA	NA	NA	NA	NA	NA	NA	NA	NA	NA	0	2	4	4	-2.37496194506172
383.1336	733.880404885004	-2.8033754984538	0.160630969476458	-17.4522727939127	3.30803904390945e-68	1.67618338354892e-64	NA	NA	NA	NA	NA	NA	NA	NA	NA	NA	NA	NA	NA	NA	NA	NA	0	2	2	4	-1.80522942215424
227.0693	642.045299332881	-2.55026039202787	0.146131431845471	-17.4518264812781	3.33399091253824e-68	1.68933319538313e-64	NA	NA	NA	NA	NA	NA	NA	NA	NA	NA	NA	NA	NA	NA	NA	NA	2	2	4	4	-1.67743952642883
339.0525	1307.80856679186	2.93422249678757	0.168201117482035	17.4447265316234	3.77521081879488e-68	1.91289932188336e-64	NA	NA	NA	NA	NA	NA	NA	NA	NA	NA	NA	NA	NA	NA	NA	NA	2	2	4	4	2.0460126599763
479.0778	912.576817246675	2.37362220052521	0.136386220488353	17.4036804599913	7.73682778875379e-68	3.92025064056155e-64	NA	NA	NA	NA	NA	NA	NA	NA	NA	NA	NA	NA	NA	NA	NA	NA	2	2	4	4	1.6499034441189
376.9305	813.771934239079	-2.99221429530671	0.171963723416022	-17.4002646364421	8.21226557729722e-68	4.1611549680165e-64	NA	NA	NA	NA	NA	NA	NA	NA	NA	NA	NA	NA	NA	NA	NA	NA	2	2	4	4	-1.89228235940943
360.2469	642.710006007548	-2.55224507221329	0.146878393205347	-17.3765862800872	1.2412587048682e-67	6.28945785756719e-64	NA	NA	NA	NA	NA	NA	NA	NA	NA	NA	NA	NA	NA	NA	NA	NA	2	2	3	4	-1.67945567129125
436.1139	2039.22344447785	-4.51988130269036	0.260129063233726	-17.3755336927856	1.2642460688742e-67	6.40593483098557e-64	NA	NA	NA	NA	NA	NA	NA	NA	NA	NA	NA	NA	NA	NA	NA	NA	2	2	4	4	-2.76159774758225
282.2488	2369.45038023731	-0.872720978698325	0.0502822375234231	-17.3564467629704	1.76302540873964e-67	8.93324974608377e-64	NA	NA	NA	NA	NA	NA	NA	NA	NA	NA	NA	NA	NA	NA	NA	NA	2	2	0	4	-0.88339706004838
419.1814	537.164615386097	-2.19398278949393	0.126460979990616	-17.3490889415592	2.00397182962916e-67	1.01541252607309e-63	NA	NA	NA	NA	NA	NA	NA	NA	NA	NA	NA	NA	NA	NA	NA	NA	2	2	3	4	-1.52020380633334
373.2422	613.190878981572	-2.46062585714333	0.141998557373491	-17.3285271530701	2.86573869532041e-67	1.45206979691885e-63	NA	NA	NA	NA	NA	NA	NA	NA	NA	NA	NA	NA	NA	NA	NA	NA	2	2	4	4	-1.621725663959
581.4776	554.402619400134	-2.25892910998375	0.130505959713338	-17.3090111359327	4.02264250399561e-67	2.03827295677457e-63	NA	NA	NA	NA	NA	NA	NA	NA	NA	NA	NA	NA	NA	NA	NA	NA	2	2	4	4	-1.54737121815492
212.1152	19903.0572579547	6.94725037565034	0.402848048697482	17.2453370398906	1.2130326375439e-66	6.14643637443495e-63	NA	NA	NA	NA	NA	NA	NA	NA	N-Guanylhistamine	1	C6H11N5	[M+Hac-H]-	153.101445	212.1152986	-0.645403707007898	C07454	2	2	0	4	3.1182982510298
425.2264	512.748530106604	-2.09653965744845	0.121677960805735	-17.2302333435361	1.57514637717796e-66	7.98126669316074e-63	NA	NA	NA	NA	NA	NA	NA	NA	NA	NA	NA	NA	NA	NA	NA	NA	1	2	4	4	-1.46610987090282
366.9647	636.665011206009	-2.53405018687858	0.147117763955978	-17.2246377238091	1.73510692498636e-66	8.79178678890588e-63	NA	NA	NA	NA	NA	NA	NA	NA	NA	NA	NA	NA	NA	NA	NA	NA	2	2	4	4	-1.66351382461433
436.1535	581.862949163533	-2.35656476312614	0.136997952724187	-17.2014597026171	2.5892572173981e-66	1.31197663205562e-62	NA	NA	NA	NA	NA	NA	NA	NA	NA	NA	NA	NA	NA	NA	NA	NA	2	2	0	4	-1.57232869098941
216.1687	495.146563603457	-2.02215962485403	0.117558940435571	-17.2012406488326	2.59906487484441e-66	1.31694617208366e-62	NA	NA	NA	NA	NA	NA	NA	NA	NA	NA	NA	NA	NA	NA	NA	NA	2	2	0	4	-1.43782313405499
398.2071	490.621220635916	-2.00232112767882	0.116777684226817	-17.1464363327305	6.68269976707964e-66	3.38612397197925e-62	NA	NA	NA	NA	NA	NA	NA	NA	NA	NA	NA	NA	NA	NA	NA	NA	2	2	0	4	-1.42410117285392
387.0408	1296.27670501226	2.92015860990663	0.170602133384987	17.1167766309047	1.11268386560342e-65	5.63796914701251e-62	NA	NA	NA	NA	NA	NA	NA	NA	NA	NA	NA	NA	NA	NA	NA	NA	2	2	0	4	2.03808219190502
430.3251	488.14133098143	-1.9913609934826	0.116442780006353	-17.1016270255138	1.44318455232388e-65	7.3126161266251e-62	NA	NA	NA	NA	NA	NA	NA	NA	NA	NA	NA	NA	NA	NA	NA	NA	2	2	0	4	-1.42138874853157
436.0734	924.5657611162	2.3936079431399	0.140516415660888	17.0343652154952	4.56669932811685e-65	2.31394654955681e-61	NA	NA	NA	NA	NA	NA	NA	NA	NA	NA	NA	NA	NA	NA	NA	NA	2	2	4	4	1.65959371014479
208.081	490.864251344663	-2.0033994537957	0.117800032825382	-17.0067817957691	7.31469920042529e-65	3.7063580848555e-61	NA	NA	NA	NA	NA	NA	NA	NA	NA	NA	NA	NA	NA	NA	NA	NA	2	2	4	4	-1.4254613229569
300.2454	1215.59178766699	-3.68591972479344	0.216875724873792	-16.9955384676566	8.86129009250211e-65	4.49001568987082e-61	NA	NA	NA	NA	NA	NA	NA	NA	NA	NA	NA	NA	NA	NA	NA	NA	2	2	4	4	-2.25964215833645
362.1065	1168.37679229683	2.76038745998646	0.162693553899618	16.9667905938647	1.44623124106428e-64	7.32805369847269e-61	NA	NA	NA	NA	NA	NA	NA	NA	NA	NA	NA	NA	NA	NA	NA	NA	2	2	0	4	1.88059856305049
380.1688	671.439720910605	-2.63606597752376	0.155525794871806	-16.94938116019	1.94490142952606e-64	9.85481554340855e-61	NA	NA	NA	NA	NA	NA	NA	NA	NA	NA	NA	NA	NA	NA	NA	NA	2	2	0	4	-1.71913013383274
582.979	606.348284986531	1.7107699456073	0.101255340091051	16.8956021881804	4.84739596770342e-64	2.45617553683532e-60	NA	NA	NA	NA	NA	NA	NA	NA	NA	NA	NA	NA	NA	NA	NA	NA	2	2	4	4	1.24960229310066
430.3615	481.375938974271	-1.96099396751039	0.116200455062065	-16.8759577272137	6.76193468086004e-64	3.42627230279178e-60	NA	NA	NA	NA	NA	NA	NA	NA	NA	NA	NA	NA	NA	NA	NA	NA	2	2	0	4	-1.40665399641743
361.1185	526.959971264978	-2.15386393784911	0.127655099587979	-16.8725256162969	7.16655670512999e-64	3.63129428248937e-60	NA	NA	NA	NA	NA	NA	NA	NA	NA	NA	NA	NA	NA	NA	NA	NA	2	2	4	4	-1.4956209124105
592.4183	720.117308028416	-2.76793623757656	0.16499082717788	-16.7763037795574	3.63786064584615e-63	1.84330398925024e-59	NA	NA	NA	NA	NA	NA	NA	NA	NA	NA	NA	NA	NA	NA	NA	NA	0	2	2	4	-1.7879018215843
350.0118	654.855413917753	-2.58830944925303	0.154819267818789	-16.7182643718647	9.64885778000174e-63	4.88907623712688e-59	NA	NA	NA	NA	NA	NA	NA	NA	NA	NA	NA	NA	NA	NA	NA	NA	2	2	4	4	-1.70209781436762
243.0816	818.348046484843	-3.00231346601022	0.179841589207484	-16.6942111623938	1.44415261542212e-62	7.31752130234387e-59	NA	NA	NA	NA	NA	NA	NA	NA	NA	NA	NA	NA	NA	NA	NA	NA	2	2	4	4	-1.90121782669294
433.0894	762.385486799816	2.086124310887	0.125280798249372	16.6515885916896	2.94675011627699e-62	1.49311828391755e-58	Aloesol_7-glucoside,Methyl_(3x,4E,10R)-3,10-dihydroxy-4,11-dodecadiene-6,8-diynoate_10-glucoside,Mollicellin_C	1	C19H24O9	[M+K-2H]-	396.142035	433.0906416	-2.86891445046228	HMDB40565,HMDB40897,HMDB33341	Podophyllotoxone,Aklavinone,Mollicellin_C	1	C22H20O8	[M+Na-2H]-	412.11582	433.0904886	-2.51564056162872	C10875,C12424,C20046	0	2	2	4	1.48812116770466
354.0862	772.66351248515	2.1081207557287	0.126754402206421	16.6315387791865	4.11878985222502e-62	2.08699081812242e-58	NA	NA	NA	NA	NA	NA	NA	NA	NA	NA	NA	NA	NA	NA	NA	NA	2	2	4	4	1.50168185164441
336.0699	704.061343912452	1.95642144301708	0.117901317370536	16.5937199570765	7.73758616985602e-62	3.92063491226604e-58	NA	NA	NA	NA	NA	NA	NA	NA	NA	NA	NA	NA	NA	NA	NA	NA	2	2	4	4	1.40931033345654
298.2425	870.464282579423	-3.11259251287544	0.188461624847776	-16.5157894366534	2.82440870951957e-61	1.43112789311357e-57	NA	NA	NA	NA	NA	NA	NA	NA	NA	NA	NA	NA	NA	NA	NA	NA	2	2	4	4	-1.96167018877698
475.3273	4720.5696182956	-1.69494774032716	0.102691498071498	-16.5052392082844	3.36397438965993e-61	1.70452582324069e-57	NA	NA	NA	NA	NA	NA	NA	NA	NA	NA	NA	NA	NA	NA	NA	NA	1	2	4	4	-1.27697094062217
281.2562	1222.45926267825	-3.69524830597493	0.223998098774986	-16.4967842414008	3.86958525159402e-61	1.96071884698269e-57	NA	NA	NA	NA	NA	NA	NA	NA	NA	NA	NA	NA	NA	NA	NA	NA	2	2	4	4	-2.2724908472415
342.1499	687.976131648054	1.91981678608338	0.116806875152985	16.435820096796	1.0598122898343e-60	5.3700688725904e-57	NA	NA	NA	NA	NA	NA	NA	NA	NA	NA	NA	NA	NA	NA	NA	NA	2	2	4	4	1.38575174227455
217.1193	474.744822696998	-1.93055215836878	0.117466340541244	-16.4349391448943	1.07532592056126e-60	5.44867643948393e-57	NA	NA	NA	NA	NA	NA	NA	NA	NA	NA	NA	NA	NA	NA	NA	NA	2	2	4	4	-1.39092046829278
286.0389	1004.04621630458	2.52332995929263	0.153540185379487	16.4343292477862	1.08619859601262e-60	5.50376828599594e-57	NA	NA	NA	NA	NA	NA	NA	NA	NA	NA	NA	NA	NA	NA	NA	NA	2	2	4	4	1.73223958937617
473.1035	570.098171245644	1.60878105146539	0.0981941776788097	16.383670493455	2.50179458068601e-60	1.2676593140336e-56	Phenethyl_6-galloylglucoside,Phlorizin,Trilobatin	1	C21H24O10	[M+(37Cl)]-	436.13695	473.1034016	0.205451915371394	HMDB34573,HMDB36634,HMDB37505	Phlorizin	1	C21H24O10	[M+(37Cl)]-	436.13695	473.1034016	0.205451915371394	C01604	2	2	4	4	1.19548864442262
495.3043	503.071710410399	-2.05583613565283	0.125630775606666	-16.3641124216998	3.45021231251686e-60	1.74822257875229e-56	NA	NA	NA	NA	NA	NA	NA	NA	NA	NA	NA	NA	NA	NA	NA	NA	2	2	4	4	-1.45323684295471
359.1901	726.093287912657	-2.78325446361527	0.170284230562105	-16.3447575528738	4.74052783767223e-60	2.40202545534852e-56	NA	NA	NA	NA	NA	NA	NA	NA	NA	NA	NA	NA	NA	NA	NA	NA	2	2	4	4	-1.79526200251453
228.0628	4327.37987948262	-0.80672021726014	0.0493959744612014	-16.3316996184332	5.87252886219664e-60	2.97561037447504e-56	NA	NA	NA	NA	NA	NA	NA	NA	NA	NA	NA	NA	NA	NA	NA	NA	2	2	4	4	-0.851797076502271
345.0937	832.143793282153	2.22657518645779	0.136545083030971	16.3065204329091	8.87039034219681e-60	4.49462678639112e-56	NA	NA	NA	NA	NA	NA	NA	NA	NA	NA	NA	NA	NA	NA	NA	NA	2	2	4	4	1.56557767526242
363.1979	890.792359539681	-3.15343388964203	0.193628579995666	-16.2859939876263	1.24096364351528e-59	6.28796278169191e-56	NA	NA	NA	NA	NA	NA	NA	NA	NA	NA	NA	NA	NA	NA	NA	NA	2	2	4	4	-1.98234063697801
207.114	472.376586328245	-1.91944542786987	0.118011491384028	-16.2649027256481	1.75145039995307e-59	8.8745991765622e-56	NA	NA	NA	NA	NA	NA	NA	NA	NA	NA	NA	NA	NA	NA	NA	NA	2	2	4	4	-1.38446533007116
350.0234	828.712986569696	2.21984628036398	0.136543729398493	16.2574018605095	1.97956041103183e-59	1.00304326026983e-55	NA	NA	NA	NA	NA	NA	NA	NA	NA	NA	NA	NA	NA	NA	NA	NA	2	2	4	4	1.56390102353247
354.151	831.546457598648	-3.03091460381854	0.186598002184617	-16.2430174403465	2.50303313838199e-59	1.26828689121815e-55	NA	NA	NA	NA	NA	NA	NA	NA	NA	NA	NA	NA	NA	NA	NA	NA	2	2	4	4	-1.93215365296844
352.9818	575.324345608725	-2.33364923950368	0.143683783135071	-16.2415631645077	2.56308828380678e-59	1.2987168334049e-55	NA	NA	NA	NA	NA	NA	NA	NA	NA	NA	NA	NA	NA	NA	NA	NA	2	2	4	4	-1.56725873967193
429.068	466.927847294906	-1.89381458249807	0.117032884642975	-16.181901251733	6.76720757366733e-59	3.42894407757724e-55	NA	NA	NA	NA	NA	NA	NA	NA	NA	NA	NA	NA	NA	NA	NA	NA	2	2	4	4	-1.36794643551414
457.0212	754.780967584468	-2.85503030517373	0.176539767587779	-16.1721653097462	7.92628547778003e-59	4.01624885159114e-55	NA	NA	NA	NA	NA	NA	NA	NA	NA	NA	NA	NA	NA	NA	NA	NA	2	2	4	4	-1.83096447728845
330.2167	912.929239292003	-3.19664633772444	0.198085436083115	-16.1377151240092	1.3857708558837e-58	7.02170092676269e-55	NA	NA	NA	NA	NA	NA	NA	NA	NA	NA	NA	NA	NA	NA	NA	NA	2	2	0	4	-1.99660645191119
476.3305	1160.45202465205	-1.47899368567087	0.0916597866767832	-16.1356876258745	1.43203769213296e-58	7.25613498603773e-55	NA	NA	NA	NA	NA	NA	NA	NA	NA	NA	NA	NA	NA	NA	NA	NA	2	2	4	4	-1.18448177125942
358.2091	692.211830330205	1.92888649539177	0.119689611815224	16.1157385853133	1.97786633049039e-58	1.00218486965948e-54	NA	NA	NA	NA	NA	NA	NA	NA	NA	NA	NA	NA	NA	NA	NA	NA	2	2	4	4	1.39221847147475
342.2207	839.19477054115	2.24031768087212	0.139177076063456	16.0968871040995	2.6826579967525e-58	1.35930280695449e-54	NA	NA	NA	NA	NA	NA	NA	NA	Pumiliotoxin_A	1	C19H33NO2	[M+Cl]-	307.251129	342.2205306	0.635262880553953	C20033	2	2	4	4	1.57402768951088
338.9693	922.747019709226	2.39020540070607	0.148543879747319	16.0909046187022	2.95488134859518e-58	1.49723837933318e-54	NA	NA	NA	NA	NA	NA	NA	NA	NA	NA	NA	NA	NA	NA	NA	NA	0	2	4	4	1.65569893448182
464.9415	481.43684254496	-1.9610991390647	0.121896599888124	-16.0882185464122	3.08589553557709e-58	1.56362326787691e-54	NA	NA	NA	NA	NA	NA	NA	NA	NA	NA	NA	NA	NA	NA	NA	NA	2	2	4	4	-1.40798092307573
283.0958	1214.52569515137	2.81965505421577	0.176290501160758	15.9943674540045	1.39871740475588e-57	7.08730108989803e-54	NA	NA	NA	NA	NA	NA	NA	NA	NA	NA	NA	NA	NA	NA	NA	NA	2	2	4	4	1.96167018877698
434.9099	613.102723501006	-2.46019674844096	0.153894165671072	-15.9862899136755	1.59236363857489e-57	8.06850655665896e-54	NA	NA	NA	NA	NA	NA	NA	NA	NA	NA	NA	NA	NA	NA	NA	NA	2	2	4	4	-1.61989238698547
390.2259	570.227100475988	-2.31564657911708	0.144867259765742	-15.9846095167507	1.63588786127058e-57	8.28904379305804e-54	NA	NA	NA	NA	NA	NA	NA	NA	NA	NA	NA	NA	NA	NA	NA	NA	2	2	4	4	-1.55889726780834
407.1127	622.070985740433	1.75331985481336	0.109695469885928	15.9835210755433	1.66471007506871e-57	8.43508595037317e-54	NA	NA	NA	NA	NA	NA	NA	NA	NA	NA	NA	NA	NA	NA	NA	NA	2	2	4	4	1.28819077206484
324.0755	1250.46053674753	2.8644807705936	0.179319646896419	15.9741602226565	1.93442066224842e-57	9.80170949561276e-54	NA	NA	NA	NA	NA	NA	NA	NA	SR95531	1	C15H17N3O3	[M+K-2H]-	287.126992	324.0755986	-0.157062118167262	C13796	2	2	4	4	2.00757880756767
330.2192	1691.28021451758	-4.22382906724748	0.264468677035895	-15.9709993432387	2.03499152300305e-57	1.03113020470565e-53	NA	NA	NA	NA	NA	NA	NA	NA	NA	NA	NA	NA	NA	NA	NA	NA	2	2	4	4	-2.53458533638733
202.0502	5104.39509313521	4.96707045651876	0.311343250010224	15.9536796007482	2.6859431860126e-57	1.36096741235259e-53	NA	NA	NA	NA	NA	NA	NA	NA	N-Cyclopropylammeline	1	C6H9N5O	[M+Cl]-	167.08071	202.0501116	0.301905302130496	C14148	2	2	4	4	2.60113535363963
284.0609	851.74086196621	-3.07390124349703	0.192969668134139	-15.9294529198251	3.95804878156902e-57	2.00554331762102e-53	NA	NA	NA	NA	NA	NA	NA	NA	NA	NA	NA	NA	NA	NA	NA	NA	2	2	4	4	-1.94834185555061
425.2219	776.29517589337	-2.90640480998059	0.182506498060511	-15.9249387877519	4.25429843685078e-57	2.15565301795229e-53	NA	NA	NA	NA	NA	NA	NA	NA	NA	NA	NA	NA	NA	NA	NA	NA	2	2	4	4	-1.84700732036111
262.0627	1191.02435775475	2.78976950702644	0.17525672465144	15.9181880899286	4.73902893402211e-57	2.401265960869e-53	NA	NA	NA	NA	NA	NA	NA	NA	NA	NA	NA	NA	NA	NA	NA	NA	2	2	4	4	1.91337306756828
583.4065	509.166599129145	-2.08146464289636	0.130919765276038	-15.898780741836	6.46100077573256e-57	3.27378909306369e-53	NA	NA	NA	NA	NA	NA	NA	NA	NA	NA	NA	NA	NA	NA	NA	NA	2	2	4	4	-1.46322820426679
322.0832	2750.77242436072	4.05540219670786	0.256471407896909	15.8122974797174	2.55959690261971e-56	1.29694775055741e-52	NA	NA	NA	NA	NA	NA	NA	NA	NA	NA	NA	NA	NA	NA	NA	NA	2	2	4	4	2.40054055596159
423.3474	702.051610764923	-2.72020366696523	0.172182312804402	-15.7983919640769	3.19154187357403e-56	1.61715426733996e-52	NA	NA	NA	NA	NA	NA	NA	NA	NA	NA	NA	NA	NA	NA	NA	NA	2	2	4	4	-1.75938945982938
394.2207	523.559583851567	-2.14004076588564	0.13547807534889	-15.7962147039253	3.30367579800596e-56	1.67397252684962e-52	NA	NA	NA	NA	NA	NA	NA	NA	NA	NA	NA	NA	NA	NA	NA	NA	1	2	4	4	-1.49111100541939
157.0387	639.357470002308	-2.54180939828476	0.160964305361211	-15.7911370013422	3.58067127601301e-56	1.81432613555579e-52	NA	NA	NA	NA	NA	NA	NA	NA	NA	NA	NA	NA	NA	NA	NA	NA	0	2	2	4	-1.67143165095805
342.1195	19620.3647283974	0.750448872161688	0.0475902025130515	15.7689783302746	5.08659454766227e-56	2.57737745730047e-52	NA	NA	NA	NA	NA	NA	NA	NA	NA	NA	NA	NA	NA	NA	NA	NA	2	2	4	4	0.718267603750102
429.1389	451.757627251069	-1.81986233414672	0.116179674246805	-15.6642058599744	2.65728018695886e-55	1.34644387073205e-51	NA	NA	NA	NA	NA	NA	NA	NA	NA	NA	NA	NA	NA	NA	NA	NA	0	2	3	4	-1.3359840219995
425.2905	463.68754814941	-1.8782781715047	0.119920602086688	-15.6626812976383	2.72176227164344e-55	1.37911694304173e-51	NA	NA	NA	NA	NA	NA	NA	NA	NA	NA	NA	NA	NA	NA	NA	NA	0	2	2	4	-1.36169134167541
240.2333	784.741475150464	-2.92609634933921	0.187090238176495	-15.6400268547353	3.88564165232671e-55	1.96885462523394e-51	NA	NA	NA	NA	NA	NA	NA	NA	NA	NA	NA	NA	NA	NA	NA	NA	0	2	3	4	-1.86634567017892
239.9714	1981.36774624857	3.56478125385793	0.22808139804801	15.6294256540271	4.58920873326256e-55	2.32535206514414e-51	NA	NA	NA	NA	NA	NA	NA	NA	NA	NA	NA	NA	NA	NA	NA	NA	1	2	2	4	2.25335517899972
425.2651	482.555417911333	-1.96603525616277	0.125830173888501	-15.6245135439842	4.95690139346218e-55	2.51166193606729e-51	NA	NA	NA	NA	NA	NA	NA	NA	NA	NA	NA	NA	NA	NA	NA	NA	2	2	3	4	-1.41064223923364
299.1177	1409.09920535008	3.04863722689058	0.195711948089878	15.5771645862445	1.04069607170938e-54	5.27320699535144e-51	NA	NA	NA	NA	NA	NA	NA	NA	NA	NA	NA	NA	NA	NA	NA	NA	2	2	4	4	2.09652558065034
488.0857	1259.82668247109	-3.74516436542983	0.240667474407526	-15.5615725583594	1.32795634284715e-54	6.72875478920651e-51	NA	NA	NA	NA	NA	NA	NA	NA	NA	NA	NA	NA	NA	NA	NA	NA	2	2	2	4	-2.32068557399813
375.1383	47258.7234108923	-0.818973400441124	0.0529291508797061	-15.4730122593962	5.2778456668749e-54	2.67428439940551e-50	NA	NA	NA	NA	NA	NA	NA	NA	NA	NA	NA	NA	NA	NA	NA	NA	2	2	4	4	-0.858190863393192
354.0652	687.661005821571	1.91912408901383	0.124032707998997	15.4727258638048	5.30138292806545e-54	2.68621072965076e-50	NA	NA	NA	NA	NA	NA	NA	NA	NA	NA	NA	NA	NA	NA	NA	NA	2	2	4	4	1.38446533007116
397.1731	586.479728878092	1.6550415757874	0.106980413641008	15.4705101565711	5.48704758888571e-54	2.78028701328839e-50	NA	NA	NA	NA	NA	NA	NA	NA	NA	NA	NA	NA	NA	NA	NA	NA	2	2	4	4	1.2148492889531
432.0704	2391.89976877821	3.84696869388485	0.248821259207565	15.4607717448923	6.38291973622282e-54	3.2342254303441e-50	NA	NA	NA	NA	NA	NA	NA	NA	NA	NA	NA	NA	NA	NA	NA	NA	2	2	4	4	2.31346450345708
340.1252	10889.0768240743	2.44071499529907	0.157980506412096	15.4494693727112	7.60670777590931e-54	3.85431883005325e-50	NA	NA	NA	NA	NA	NA	NA	NA	NA	NA	NA	NA	NA	NA	NA	NA	2	2	4	4	1.68554542627721
230.9693	717.291448863247	-2.76048274801251	0.178941620869158	-15.4267226070953	1.08228378432982e-53	5.48393193519921e-50	NA	NA	NA	NA	NA	NA	NA	NA	NA	NA	NA	NA	NA	NA	NA	NA	2	2	4	4	-1.78546981442821
318.119	1201.65130734614	2.80302729634956	0.182410191122188	15.3666156430478	2.74118990335225e-53	1.38896092402858e-49	NA	NA	NA	NA	NA	NA	NA	NA	NA	NA	NA	NA	NA	NA	NA	NA	1	2	4	4	1.93215365296844
582.3943	710.510670397529	-2.74258688451609	0.179081537185754	-15.3147383455354	6.0956688864191e-53	3.08867542474856e-49	NA	NA	NA	NA	NA	NA	NA	NA	NA	NA	NA	NA	NA	NA	NA	NA	2	2	3	4	-1.76873443038768
471.1071	1377.58221819494	3.01394542896864	0.19695102423693	15.3030198276242	7.29898245639722e-53	3.69839441065647e-49	Vestitone_7-glucoside,Phenethyl_6-galloylglucoside,Phlorizin,Trilobatin,Zileuton_O-glucuronide	1	C22H26O9	[M+K-2H]-	434.157685	471.1062916	1.65971037520458	HMDB33012,HMDB34573,HMDB36634,HMDB37505,HMDB60914	Eleganin,Graminiliatrin,Phlorizin	1	C22H26O9	[M+K-2H]-	434.157685	471.1062916	1.65971037520458	C09401,C09469,C01604	2	2	2	4	2.07483246283624
359.1834	1267.03536537848	2.88536508979098	0.188668282696664	15.2933235441062	8.47142617772034e-53	4.29247164425089e-49	Dodecyl_gallate,[6]-Gingerdiol_3-acetate,[6]-Gingerdiol_5-acetate,Arginyl-Tryptophan,Tryptophyl-Arginine	1	C19H30O5	[M+Na-2H]-	338.209325	359.1839936	-1.73866322314566	HMDB38720,HMDB40566,HMDB40567,HMDB28720,HMDB29077	Shiromodiol_diacetate,Piperonyl_butoxide,Monacolin_J_acid	1	C19H30O5	[M+Na-2H]-	338.209325	359.1839936	-1.73866322314566	C09725,C18880,C20854	1	2	2	4	2.01879832306387
328.2169	1084.45721301674	-3.49374923181655	0.228596907192222	-15.2834492589121	9.85817655933139e-53	4.99513806261322e-49	NA	NA	NA	NA	NA	NA	NA	NA	NA	NA	NA	NA	NA	NA	NA	NA	1	2	4	4	-2.16829592665258
343.2362	926.750613636233	-3.222883813372	0.210967909662163	-15.2766542481888	1.09415809972602e-52	5.54409909131173e-49	NA	NA	NA	NA	NA	NA	NA	NA	NA	NA	NA	NA	NA	NA	NA	NA	1	2	3	4	-2.01503024850534
397.2339	613.989569599119	-2.46275017814932	0.16126438742354	-15.271506731869	1.18405260843459e-52	5.99959456693805e-49	NA	NA	NA	NA	NA	NA	NA	NA	NA	NA	NA	NA	NA	NA	NA	NA	2	2	2	4	-1.6254086570405
419.0569	8759.00965056011	2.27944592612091	0.149504590518724	15.2466617794952	1.73267889148204e-52	8.77948394313948e-49	NA	NA	NA	NA	NA	NA	NA	NA	NA	NA	NA	NA	NA	NA	NA	NA	1	2	2	4	1.60185200974043
582.2079	514.341556539733	1.43400921697503	0.0940713788440715	15.2438417996613	1.80912521422162e-52	9.16683746046096e-49	NA	NA	NA	NA	NA	NA	NA	NA	NA	NA	NA	NA	NA	NA	NA	NA	2	2	4	4	1.10840729809314
322.2077	2998.31791743002	-1.43212777694467	0.0943627028906245	-15.1768414116396	5.03447806397648e-52	2.55097003501688e-48	NA	NA	NA	NA	NA	NA	NA	NA	NA	NA	NA	NA	NA	NA	NA	NA	2	2	4	4	-1.15901993196858
602.3133	459.056932083892	-1.85576114409656	0.12244404186441	-15.1559938388147	6.91612570111765e-52	3.50440089275631e-48	NA	NA	NA	NA	NA	NA	NA	NA	NA	NA	NA	NA	NA	NA	NA	NA	2	2	4	4	-1.34811451838051
197.0069	905.403331145449	2.36081935589964	0.155797079229355	15.1531682594908	7.22004420167403e-52	3.65839639698823e-48	NA	NA	NA	NA	NA	NA	NA	NA	NA	NA	NA	NA	NA	NA	NA	NA	2	2	4	4	1.64416284622111
200.101	489.454502074367	-1.99654217696492	0.132226354352446	-15.0994269390744	1.63346844399491e-51	8.27678460572221e-48	NA	NA	NA	NA	NA	NA	NA	NA	NA	NA	NA	NA	NA	NA	NA	NA	0	2	2	4	-1.42274365225862
240.9981	4846.77818940812	-2.026352503498	0.134247241179589	-15.0941835801844	1.76863477373809e-51	8.9616723985309e-48	NA	NA	NA	NA	NA	NA	NA	NA	NA	NA	NA	NA	NA	NA	NA	NA	2	2	4	4	-1.44199295643904
433.2426	1162.72560728723	-3.61142448664432	0.239275933516108	-15.0931371725323	1.79691407052025e-51	9.10496359532612e-48	NA	NA	NA	NA	NA	NA	NA	NA	NA	NA	NA	NA	NA	NA	NA	NA	2	2	4	4	-2.22318638012836
314.2047	1763.03982453665	-4.28995758348573	0.285805943245646	-15.0100363021442	6.31131549300587e-51	3.19794356030608e-47	NA	NA	NA	NA	NA	NA	NA	NA	NA	NA	NA	NA	NA	NA	NA	NA	1	2	3	4	-2.57313573950321
463.3185	553.299119142137	-2.25416866961656	0.150305640535353	-14.9972327158698	7.65447472478367e-51	3.87852234304789e-47	NA	NA	NA	NA	NA	NA	NA	NA	NA	NA	NA	NA	NA	NA	NA	NA	0	2	4	4	-1.54249381229206
353.0592	534.661519713448	-2.18356909889631	0.146075297531378	-14.9482433772025	1.59911954944006e-50	8.10273875701279e-47	NA	NA	NA	NA	NA	NA	NA	NA	NA	NA	NA	NA	NA	NA	NA	NA	0	2	3	4	-1.51087803895655
455.2369	551.96130265919	-2.24936167703421	0.150526471079794	-14.9432964242005	1.72239766544556e-50	8.72738897081266e-47	NA	NA	NA	NA	NA	NA	NA	NA	NA	NA	NA	NA	NA	NA	NA	NA	2	2	4	4	-1.54087613642261
486.3209	556.249807556923	1.56795055536855	0.105202155448916	14.9041675874209	3.09647532966296e-50	1.56898404954022e-46	LysoSM(d18:1)	1	C23H50N2O5P	[M+Na-2H]-	465.345736	486.3204046	1.07603957206941	HMDB06482	Sphingosyl-phosphocholine	1	C23H50N2O5P	[M+Na-2H]-	465.345736	486.3204046	1.07603957206941	C03640	2	2	4	4	1.17067726114768
468.277	434.98625230425	-1.73334382225804	0.116417252537275	-14.8890631283628	3.88170621977726e-50	1.96686054156114e-46	NA	NA	NA	NA	NA	NA	NA	NA	NA	NA	NA	NA	NA	NA	NA	NA	2	2	4	4	-1.29842913047428
315.2056	925.162219108764	-3.21982636980366	0.216685856957899	-14.859420983942	6.04453444330317e-50	3.06276560242172e-46	NA	NA	NA	NA	NA	NA	NA	NA	NA	NA	NA	NA	NA	NA	NA	NA	2	2	4	4	-2.01129056876354
188.0678	480.375980655399	-1.95595944477984	0.131713836269825	-14.850068149051	6.94979718504471e-50	3.52146223366215e-46	NA	NA	NA	NA	NA	NA	NA	NA	NA	NA	NA	NA	NA	NA	NA	NA	2	2	4	4	-1.40137089641479
451.0133	798.451507559145	-2.95754757681764	0.199422007683398	-14.8305977418151	9.29020057698859e-50	4.70734463236012e-46	NA	NA	NA	NA	NA	NA	NA	NA	NA	NA	NA	NA	NA	NA	NA	NA	2	2	4	4	-1.88059856305049
576.1838	481.388407562778	-1.96037387961422	0.132476455312992	-14.7979040878064	1.51118525797025e-49	7.65717570213527e-46	NA	NA	NA	NA	NA	NA	NA	NA	NA	NA	NA	NA	NA	NA	NA	NA	2	2	4	4	-1.4040075479864
341.1278	1115.36871405813	2.68797106680451	0.181664406975731	14.7963550568472	1.54638390877839e-49	7.83552726578012e-46	NA	NA	NA	NA	NA	NA	NA	NA	NA	NA	NA	NA	NA	NA	NA	NA	2	2	4	4	1.82833600272172
462.1917	550.842554874836	1.55079153930536	0.104908229391055	14.7823631025612	1.90368009035614e-49	9.64594701783455e-46	Vilazodone	1	C26H27N5O2	[M+Na-2H]-	441.216475	462.1911436	1.25467570727178	HMDB15637	NA	NA	NA	NA	NA	NA	NA	NA	2	2	4	4	1.1619194701353
403.0747	1208.86248738224	2.81255765266784	0.190610089020185	14.7555550030198	2.83350799450279e-49	1.43573850081457e-45	NA	NA	NA	NA	NA	NA	NA	NA	(S)-N-[3-(3,4-Methylenedioxyphenyl)-2-(mercaptomethyl)-1-oxoprolyl]-(S)-alanine,Indolylmethyl-desulfoglucosinolate	1	C16H20N2O6S	[M+Cl]-	368.10421	403.0736116	2.65013627591027	C01314,C16517	2	2	3	4	1.94180541804794
414.1718	629.869157631916	-2.51257670143194	0.170399939782454	-14.7451736464208	3.30468707905934e-49	1.67448494295937e-45	NA	NA	NA	NA	NA	NA	NA	NA	NA	NA	NA	NA	NA	NA	NA	NA	2	2	0	4	-1.65959371014479
499.184	432.305094948438	-1.71905243060506	0.116660674578735	-14.7354919454444	3.81409794747804e-49	1.93260342998712e-45	NA	NA	NA	NA	NA	NA	NA	NA	NA	NA	NA	NA	NA	NA	NA	NA	2	2	2	4	-1.29045428424879
383.1792	657.263078997885	-2.59484810434725	0.176273891329844	-14.7205470122162	4.75796014879382e-49	2.41085840739383e-45	NA	NA	NA	NA	NA	NA	NA	NA	NA	NA	NA	NA	NA	NA	NA	NA	2	2	4	4	-1.70419994631975
387.1991	937.26365660584	2.41534929915166	0.164420816163962	14.6900456736759	7.46634566685785e-49	3.78319734939687e-45	NA	NA	NA	NA	NA	NA	NA	NA	NA	NA	NA	NA	NA	NA	NA	NA	2	2	4	4	1.6754301771209
315.1242	3405.84546506524	4.37168059414581	0.297614355395871	14.6890783824282	7.57368709241142e-49	3.83758724972487e-45	Verimol_B,Verimol_A,7-Hydroxy-2,4,5-trimethoxyisoflavan,7-Hydroxy-2,3,4-trimethoxyisoflavan,Sorgolactone,5-Hydroxy-3,4,7-trimethoxyflavan,Feruloylcholine,Xenognosin_A,4-Methoxybenzyl_phenylacetate,7-Hydroxy-5-methoxyflavan,4-O-Methylequol	1	C18H20O5	[M-H]-	316.131075	315.1237986	1.25696631529822	HMDB38323,HMDB38324,HMDB38780,HMDB39510,HMDB39607,HMDB40534,HMDB32800,HMDB29539,HMDB34992,HMDB37686,HMDB41678	Sorgolactone,2-O-Methylodoratol,Combretastatin_A-4,Xenognosin_A,Broussin,7,4-Dihydroxy-8-methylflavan,Loroglossol,Orchinol,Pterostilbene	1	C18H20O5	[M-H]-	316.131075	315.1237986	1.25696631529822	C09186,C09774,C20268,C08731,C09505,C09650,C10267,C10272,C10287	2	2	4	4	2.46718977878212
446.1561	947.813579336476	-3.26206576892265	0.222151971293757	-14.6839379813972	8.17042880467822e-49	4.13995627533046e-45	NA	NA	NA	NA	NA	NA	NA	NA	NA	NA	NA	NA	NA	NA	NA	NA	2	2	4	4	-2.0460126599763
299.0997	1200.65652611165	-3.66511133895483	0.249988735510682	-14.661105955305	1.14394370245208e-48	5.79636274032467e-45	NA	NA	NA	NA	NA	NA	NA	NA	NA	NA	NA	NA	NA	NA	NA	NA	2	2	4	4	-2.23501070161148
418.1464	610.590878706668	1.72280587000044	0.117639539850292	14.6447858619039	1.45458809016245e-48	7.37039785285316e-45	Petasitenine	1	C19H27NO7	[M+(37Cl)]-	381.178754	418.1452056	2.83466122304808	HMDB30328	Petasitenine	1	C19H27NO7	[M+(37Cl)]-	381.178754	418.1452056	2.83466122304808	C10359	2	2	4	4	1.26152814181365
562.3238	470.014730147248	-1.9078656881507	0.130398287408717	-14.6310639968049	1.77981826095862e-48	9.01833912827732e-45	NA	NA	NA	NA	NA	NA	NA	NA	NA	NA	NA	NA	NA	NA	NA	NA	2	2	4	4	-1.38061977473839
225.0242	12347.1133919271	-2.43401502689987	0.167031924933881	-14.5721545618502	4.22357225775024e-48	2.14008406300205e-44	NA	NA	NA	NA	NA	NA	NA	NA	NA	NA	NA	NA	NA	NA	NA	NA	2	2	4	4	-1.61261318183338
189.0388	465.89859455712	-1.88835608268568	0.130373608805045	-14.4841897067484	1.52510532962194e-47	7.72770870519435e-44	NA	NA	NA	NA	NA	NA	NA	NA	NA	NA	NA	NA	NA	NA	NA	NA	2	2	4	4	-1.36418697584713
387.1934	939.068911313679	2.41814082677087	0.167040915473413	14.4763384462878	1.70965048127923e-47	8.66279898864184e-44	NA	NA	NA	NA	NA	NA	NA	NA	NA	NA	NA	NA	NA	NA	NA	NA	2	2	4	4	1.67743952642883
294.0361	1032.5770366462	2.56716601177973	0.177587457937425	14.4557844433152	2.3048878038877e-47	1.1678866502299e-43	NA	NA	NA	NA	NA	NA	NA	NA	NA	NA	NA	NA	NA	NA	NA	NA	2	2	0	4	1.75248024441362
492.3518	521.494989975244	-2.13141120817779	0.147526414874017	-14.4476581363273	2.59355149725381e-47	1.31415254365851e-43	NA	NA	NA	NA	NA	NA	NA	NA	NA	NA	NA	NA	NA	NA	NA	NA	2	2	3	4	-1.48514457362494
432.3407	499.390011161704	-2.03959900381049	0.141250249530694	-14.439613456168	2.91472173578987e-47	1.47688950352472e-43	NA	NA	NA	NA	NA	NA	NA	NA	NA	NA	NA	NA	NA	NA	NA	NA	2	2	4	4	-1.44899890278409
606.1887	436.855666879998	-1.74302366605597	0.120744588254859	-14.4356255733543	3.08830845804087e-47	1.56484589568931e-43	NA	NA	NA	NA	NA	NA	NA	NA	NA	NA	NA	NA	NA	NA	NA	NA	2	2	4	4	-1.30302350474293
344.2185	724.078217799636	2.00332009198259	0.138980171180386	14.4144310297505	4.19885094410896e-47	2.12755777338001e-43	NA	NA	NA	NA	NA	NA	NA	NA	Pumiliotoxin_A	1	C19H33NO2	[M+(37Cl)]-	307.251129	344.2175806	2.71340004872621	C20033	1	2	4	4	1.44478682819374
568.2746	711.756849519026	-2.74571389865596	0.190790532491654	-14.3912481547063	5.87264178496802e-47	2.9756675924433e-43	NA	NA	NA	NA	NA	NA	NA	NA	NA	NA	NA	NA	NA	NA	NA	NA	0	2	3	4	-1.77109497621262
359.0358	22847.7095269947	1.91746082735332	0.133488672163273	14.3642212951824	8.67765740662888e-47	4.39696900793885e-43	NA	NA	NA	NA	NA	NA	NA	NA	NA	NA	NA	NA	NA	NA	NA	NA	2	2	4	4	1.38061977473839
394.0744	1311.57662664755	-1.51016180886669	0.105151369031547	-14.3617893211986	8.98763534710994e-47	4.55403483038061e-43	NA	NA	NA	NA	NA	NA	NA	NA	NA	NA	NA	NA	NA	NA	NA	NA	2	2	4	4	-1.19851577027663
601.0276	585.928017030722	1.65357988342131	0.115182205554391	14.356209585173	9.74110066533336e-47	4.93581570712441e-43	NA	NA	NA	NA	NA	NA	NA	NA	NA	NA	NA	NA	NA	NA	NA	NA	2	2	4	4	1.21381893953023
307.0891	2345.65718215724	-0.847066263328248	0.059022247578145	-14.3516436273752	1.04041901263507e-46	5.2718031370219e-43	NA	NA	NA	NA	NA	NA	NA	NA	NA	NA	NA	NA	NA	NA	NA	NA	1	2	3	4	-0.875415229327405
192.0338	2911.74925074607	0.932693623268303	0.0650294914097452	14.3426252158652	1.18487171696014e-46	6.00374498983701e-43	NA	NA	NA	NA	NA	NA	NA	NA	NA	NA	NA	NA	NA	NA	NA	NA	2	2	4	4	0.826562066803699
605.3529	468.05251106203	-1.89852455434827	0.13255019790031	-14.323060881253	1.5705079058375e-46	7.9577635588786e-43	NA	NA	NA	NA	NA	NA	NA	NA	NA	NA	NA	NA	NA	NA	NA	NA	0	2	3	4	-1.37425551469485
346.1995	597.892471608601	-2.41011305488877	0.168406766443324	-14.311260205212	1.86109984546585e-46	9.43019291697547e-43	NA	NA	NA	NA	NA	NA	NA	NA	NA	NA	NA	NA	NA	NA	NA	NA	2	2	4	4	-1.60185200974043
376.1412	4740.94596989392	-0.886483953360172	0.0623297828599652	-14.2224778057035	6.64575158474935e-46	3.3674023279925e-42	NA	NA	NA	NA	NA	NA	NA	NA	NA	NA	NA	NA	NA	NA	NA	NA	2	2	4	4	-0.89143557247739
607.4927	425.804772520167	-1.68358286855503	0.118449529917158	-14.2135040108011	7.55486848425994e-46	3.82805186097451e-42	NA	NA	NA	NA	NA	NA	NA	NA	NA	NA	NA	NA	NA	NA	NA	NA	2	2	4	4	-1.26921170605311
294.0523	2395.79839770707	3.84961830237312	0.271252214661933	14.1920253339534	1.02650655254963e-45	5.20130870176898e-42	NA	NA	NA	NA	NA	NA	NA	NA	NA	NA	NA	NA	NA	NA	NA	NA	1	2	3	4	2.32068557399814
269.0848	1393.95207442612	3.03198689201612	0.21388849923519	14.1755489559173	1.29823953553259e-45	6.57817972654365e-42	NA	NA	NA	NA	NA	NA	NA	NA	NA	NA	NA	NA	NA	NA	NA	NA	2	2	4	4	2.0877301692055
312.0447	1550.19949621397	3.1937287679852	0.225404310974397	14.1688894687909	1.42739939724728e-45	7.23263274585198e-42	NA	NA	NA	NA	NA	NA	NA	NA	NA	NA	NA	NA	NA	NA	NA	NA	2	2	4	4	2.13343280360208
491.3486	1843.64170020271	-2.6227293765175	0.185204750612348	-14.1612424511029	1.59155144815597e-45	8.0643911878063e-42	NA	NA	NA	NA	NA	NA	NA	NA	NA	NA	NA	NA	NA	NA	NA	NA	2	2	4	4	-1.71482526689402
423.0536	468.024383791137	-1.89851663355972	0.134179837984704	-14.1490455054518	1.89309315993665e-45	9.592303041399e-42	NA	NA	NA	NA	NA	NA	NA	NA	NA	NA	NA	NA	NA	NA	NA	NA	2	2	4	4	-1.37298932321981
286.1882	1458.68121234119	3.10119887966122	0.21949947734741	14.1285023415014	2.53477788906108e-45	1.28437195638725e-41	NA	NA	NA	NA	NA	NA	NA	NA	NA	NA	NA	NA	NA	NA	NA	NA	0	2	3	4	2.11003071717678
392.1824	1186.86204018044	2.78437340602392	0.197362501138556	14.1079150799228	3.39466540290028e-45	1.72007695964957e-41	NA	NA	NA	NA	NA	NA	NA	NA	Primidolol	1	C17H23N3O4	[M+Hac-H]-	333.168857	392.1827106	-0.78713311847115	C11774	2	2	4	4	1.90423033426716
338.9753	1355.46895090439	-1.40595328909845	0.0998905949202612	-14.0749315811039	5.41572805023153e-45	2.74414940305232e-41	NA	NA	NA	NA	NA	NA	NA	NA	NA	NA	NA	NA	NA	NA	NA	NA	2	2	4	4	-1.14371760499998
490.2668	459.654063213108	-1.85817817176062	0.132293546076173	-14.0458716760884	8.16574242582117e-45	4.13758168716359e-41	NA	NA	NA	NA	NA	NA	NA	NA	NA	NA	NA	NA	NA	NA	NA	NA	2	2	4	4	-1.35056454748425
592.1618	611.174994331004	1.7245655230318	0.122846625836911	14.0383629691327	9.07855673951124e-45	4.60010469991035e-41	NA	NA	NA	NA	NA	NA	NA	NA	NA	NA	NA	NA	NA	NA	NA	NA	2	2	4	4	1.26590959704929
411.2108	442.329926664361	-1.77140601461468	0.126294997706575	-14.0259396395908	1.08169878271302e-44	5.48096773200688e-41	NA	NA	NA	NA	NA	NA	NA	NA	NA	NA	NA	NA	NA	NA	NA	NA	2	2	4	4	-1.32404699011023
237.9737	653.53033824714	-2.58378298237261	0.184277903574763	-14.0211220783958	1.15769631645401e-44	5.86604723547247e-41	NA	NA	NA	NA	NA	NA	NA	NA	NA	NA	NA	NA	NA	NA	NA	NA	2	2	4	4	-1.69583613799436
604.4317	431.253803340511	-1.71321667384011	0.122257390777763	-14.0131951364344	1.29447499152566e-44	6.55910478206054e-41	NA	NA	NA	NA	NA	NA	NA	NA	NA	NA	NA	NA	NA	NA	NA	NA	1	2	2	4	-1.28819077206484
412.2093	415.72541742131	-1.62717220473027	0.116159805921004	-14.0080485829742	1.39176857844715e-44	7.05209138699171e-41	NA	NA	NA	NA	NA	NA	NA	NA	NA	NA	NA	NA	NA	NA	NA	NA	2	2	4	4	-1.25608515139973
385.1012	1081.17563352857	2.63905281907923	0.188653618195711	13.9888799606348	1.82259676385836e-44	9.23509780247032e-41	NA	NA	NA	NA	NA	NA	NA	NA	NA	NA	NA	NA	NA	NA	NA	NA	2	2	4	4	1.79034444978454
430.1091	986.367042569853	2.49605173295387	0.178516061274877	13.9822249893273	2.00131973090153e-44	1.0140687076478e-40	NA	NA	NA	NA	NA	NA	NA	NA	NA	NA	NA	NA	NA	NA	NA	NA	2	2	4	4	1.71482526689402
345.2357	829.353676393191	-3.02585229200781	0.216425892585051	-13.9810087225063	2.03581926979319e-44	1.03154962400421e-40	NA	NA	NA	NA	NA	NA	NA	NA	NA	NA	NA	NA	NA	NA	NA	NA	2	2	4	4	-1.92267859441588
281.2487	2228854.78191278	-1.1490459218442	0.0822420445009691	-13.9715145558019	2.32626460736276e-44	1.17871827655071e-40	NA	NA	NA	NA	NA	NA	NA	NA	NA	NA	NA	NA	NA	NA	NA	NA	2	2	4	4	-1.02483253865875
570.1927	415.683946200895	-1.62695419774181	0.116633768446503	-13.9492551720821	3.17908011203459e-44	1.61083989276793e-40	NA	NA	NA	NA	NA	NA	NA	NA	Asperlicin	1	C31H29N5O4	[M+Cl]-	535.221955	570.1913566	2.41603101155975	C11688	2	2	4	4	-1.25283714055694
383.0584	942.796196905791	2.42443630285958	0.174199552064571	13.9175805800058	4.95391243305226e-44	2.51014742982758e-40	NA	NA	NA	NA	NA	NA	NA	NA	NA	NA	NA	NA	NA	NA	NA	NA	2	2	4	4	1.67945567129125
479.1233	415.840552587927	-1.62783892147835	0.117060097905066	-13.9060102512344	5.82387013868061e-44	2.95095499926946e-40	NA	NA	NA	NA	NA	NA	NA	NA	NA	NA	NA	NA	NA	NA	NA	NA	2	2	4	4	-1.2571707713743
286.1658	6337.02111462876	-2.43245271737921	0.174983648793813	-13.9010286626576	6.24375215812027e-44	3.16370921851954e-40	NA	NA	NA	NA	NA	NA	NA	NA	NA	NA	NA	NA	NA	NA	NA	NA	2	2	4	4	-1.61080666865776
353.0365	7463.06179810851	-2.68563342472736	0.193437656617538	-13.883715671956	7.95128419936696e-44	4.02891570381924e-40	NA	NA	NA	NA	NA	NA	NA	NA	NA	NA	NA	NA	NA	NA	NA	NA	2	2	3	4	-1.74339614469997
366.1847	901.142584377581	2.35383194821854	0.169634968674581	13.8758651391861	8.87161703328641e-44	4.49524835076623e-40	NA	NA	NA	NA	NA	NA	NA	NA	NA	NA	NA	NA	NA	NA	NA	NA	2	2	4	4	1.63659200856616
598.1613	417.144445186235	-1.63524909881822	0.11794336365118	-13.8646978362811	1.03661706511124e-43	5.25253866891865e-40	NA	NA	NA	NA	NA	NA	NA	NA	NA	NA	NA	NA	NA	NA	NA	NA	2	2	4	4	-1.26043655486587
404.1666	6932.48794516312	-2.55947468987301	0.184776619973364	-13.8517237204684	1.24195570676618e-43	6.29298956618425e-40	NA	NA	NA	NA	NA	NA	NA	NA	NA	NA	NA	NA	NA	NA	NA	NA	2	2	4	4	-1.68147866608003
416.3095	11947.7006354936	-2.20032962618582	0.158915519367106	-13.8459077813723	1.34668616063828e-43	6.82365877595416e-40	NA	NA	NA	NA	NA	NA	NA	NA	NA	NA	NA	NA	NA	NA	NA	NA	2	2	4	4	-1.52177101412185
373.0434	2272.73996179554	3.77068587221385	0.272574018561784	13.8336217520275	1.5976939887108e-43	8.09551544079761e-40	NA	NA	NA	NA	NA	NA	NA	NA	6-(2-Amino-2-carboxyethyl)-7,8-dioxo-1,2,3,4,7,8-hexahydroquinoline-2,4-dicarboxylate	1	C14H14N2O8	[M+Cl]-	338.075018	373.0444196	-2.77580884617947	C15599	2	2	4	4	2.29937414400089
486.1693	613.938236310064	-2.46230158571339	0.178044908081384	-13.8296658536726	1.68802802481473e-43	8.55323800173625e-40	NA	NA	NA	NA	NA	NA	NA	NA	NA	NA	NA	NA	NA	NA	NA	NA	2	2	4	4	-1.62356440765917
407.2952	412.446545362272	-1.60825938763637	0.116589800394985	-13.7941688054005	2.76319346275264e-43	1.40011012757676e-39	NA	NA	NA	NA	NA	NA	NA	NA	NA	NA	NA	NA	NA	NA	NA	NA	2	2	4	4	-1.24530939815369
254.0964	1538.89148878228	3.18290807774949	0.231110882523814	13.7722120351538	3.74566088741918e-43	1.8979263716553e-39	NA	NA	NA	NA	NA	NA	NA	NA	NA	NA	NA	NA	NA	NA	NA	NA	2	2	4	4	2.12865840194946
609.4723	816.008209610809	-2.99662785407826	0.217626613249333	-13.7695836429943	3.88445347056814e-43	1.96825257353688e-39	NA	NA	NA	NA	NA	NA	NA	NA	NA	NA	NA	NA	NA	NA	NA	NA	2	2	4	4	-1.89822247488117
575.4437	468.002053133991	-1.89830049367896	0.138055788317353	-13.7502419624397	5.07594806702412e-43	2.57198288556112e-39	NA	NA	NA	NA	NA	NA	NA	NA	NA	NA	NA	NA	NA	NA	NA	NA	2	2	4	4	-1.37172532915864
370.2508	617.245819214006	-2.47283270248657	0.179848792000434	-13.7495096574272	5.12758676157527e-43	2.59814821209019e-39	NA	NA	NA	NA	NA	NA	NA	NA	NA	NA	NA	NA	NA	NA	NA	NA	0	2	3	4	-1.63097483524463
199.096	473.911041046792	-1.92597532730412	0.140173305209458	-13.7399580071696	5.8509719002026e-43	2.96468746183266e-39	NA	NA	NA	NA	NA	NA	NA	NA	NA	NA	NA	NA	NA	NA	NA	NA	1	2	2	4	-1.38704045179488
380.1841	7536.67564307614	-2.58616959988627	0.188297252434399	-13.7345052381328	6.3085545008356e-43	3.1965445655734e-39	NA	NA	NA	NA	NA	NA	NA	NA	NA	NA	NA	NA	NA	NA	NA	NA	2	2	4	4	-1.70000317711544
283.2572	24317.5771731452	-1.37564371001927	0.100191805856474	-13.7301019605325	6.7039107594483e-43	3.39687158181245e-39	NA	NA	NA	NA	NA	NA	NA	NA	NA	NA	NA	NA	NA	NA	NA	NA	2	2	4	4	-1.13054442396035
157.0336	513.963683650335	-2.10077761136176	0.153034132368395	-13.7275101890643	6.94804142719013e-43	3.52057259115724e-39	NA	NA	NA	NA	NA	NA	NA	NA	NA	NA	NA	NA	NA	NA	NA	NA	2	2	4	4	-1.46900376381685
573.2162	410.468375807663	-1.59675689904493	0.116436609177854	-13.7135297078768	8.42570944883899e-43	4.26930697772672e-39	NA	NA	NA	NA	NA	NA	NA	NA	NA	NA	NA	NA	NA	NA	NA	NA	2	2	4	4	-1.23891275817158
232.0758	1105.98497770327	2.67472287642544	0.19527085375138	13.6975018290795	1.05077737551725e-42	5.32428896174589e-39	NA	NA	NA	NA	NA	NA	NA	NA	NA	NA	NA	NA	NA	NA	NA	NA	2	2	4	4	1.81537948640145
314.2059	1821.34492100747	-4.341504233133	0.31700212263436	-13.6955052447413	1.08006446735073e-42	5.47268665606614e-39	NA	NA	NA	NA	NA	NA	NA	NA	NA	NA	NA	NA	NA	NA	NA	NA	2	2	4	4	-2.63133602062348
204.0473	1523.7163338604	3.16784431125039	0.231317215432881	13.6948056603663	1.09051733181582e-42	5.52565132031078e-39	NA	NA	NA	NA	NA	NA	NA	NA	N-Cyclopropylammeline	1	C6H9N5O	[M+(37Cl)]-	167.08071	204.0471616	0.53762080852137	C14148	0	2	3	4	2.12393203537239
415.162	436.319147534466	-1.74009280813628	0.127244317871296	-13.6752103138808	1.42793830477436e-42	7.23536339029166e-39	NA	NA	NA	NA	NA	NA	NA	NA	NA	NA	NA	NA	NA	NA	NA	NA	1	2	3	4	-1.30072288560715
119.0505	521.923764394809	1.45941981905754	0.106803202760359	13.6645698007028	1.65277646271684e-42	8.37461833658624e-39	NA	NA	NA	NA	NA	NA	NA	NA	NA	NA	NA	NA	NA	NA	NA	NA	2	2	3	4	1.12310419388978
416.273	1418.3589814132	-1.30568662699439	0.0956744354287723	-13.6471840271944	2.09831448167318e-42	1.0632159478638e-38	NA	NA	NA	NA	NA	NA	NA	NA	NA	NA	NA	NA	NA	NA	NA	NA	2	2	4	4	-1.08769058813477
423.1078	808.952067182812	2.18212964498873	0.16039342952869	13.6048568286172	3.74701463608936e-42	1.89861231610648e-38	Gerberinol	1	C21H16O6	[M+Hac-H]-	364.09469	423.1085436	-1.6407137376417	HMDB33304	N5-Dinitrophenyl-L-ornithine_methyl_ester,Justicidin_B	1	C18H20N4O6	[M+Cl]-	388.138286	423.1076876	0.382408556496316	C04541,C10636	2	2	4	4	1.54087613642261
424.0912	636.398789872936	1.79129484930397	0.131802927417776	13.5907060973395	4.54672720439095e-42	2.30382667446489e-38	NA	NA	NA	NA	NA	NA	NA	NA	Azoxystrobin	1	C22H17N3O5	[M+Na-2H]-	403.116822	424.0914906	-0.658348507836539	C18558	2	2	4	4	1.31229569992861
433.0855	728.736385554827	2.01260704423929	0.148256849301448	13.5751370255218	5.62384324892741e-42	2.84960137423152e-38	Methyl_acrylate-divinylbenzene,_completely_hydrolyzed,_copolymer	1	C18H18N6O3S	[M+Cl]-	398.116111	433.0855126	-0.00600343336484306	HMDB32389	NA	NA	NA	NA	NA	NA	NA	NA	2	2	4	4	1.45040865615323
424.1741	1179.36033308176	-3.63502323392872	0.268072928134121	-13.5598296300552	6.92968542105795e-42	3.51127160285006e-38	NA	NA	NA	NA	NA	NA	NA	NA	NA	NA	NA	NA	NA	NA	NA	NA	2	2	4	4	-2.22905958477883
327.2285	1311.94177098083	-3.81195692056179	0.281409087120747	-13.5459624263169	8.37095127364979e-42	4.24156101035835e-38	NA	NA	NA	NA	NA	NA	NA	NA	NA	NA	NA	NA	NA	NA	NA	NA	2	2	2	4	-2.38331587235536
488.9692	485.882433165548	-1.98042090787383	0.146316418910869	-13.5351925820453	9.6928099542451e-42	4.91134680381599e-38	NA	NA	NA	NA	NA	NA	NA	NA	NA	NA	NA	NA	NA	NA	NA	NA	2	2	4	4	-1.41465304693902
381.2754	2612.20098061581	-1.70487298769364	0.126134616426479	-13.5162973971334	1.25326586630551e-41	6.35029814457002e-38	NA	NA	NA	NA	NA	NA	NA	NA	NA	NA	NA	NA	NA	NA	NA	NA	2	2	4	4	-1.28256067452634
588.3392	461.168793794376	-1.86535865014718	0.138035922223409	-13.5135740037881	1.30051284738343e-41	6.58969859769182e-38	NA	NA	NA	NA	NA	NA	NA	NA	NA	NA	NA	NA	NA	NA	NA	NA	2	2	4	4	-1.35548907650351
336.1412	840.185971702214	2.24252937731062	0.166173837843215	13.4950808527781	1.67171668390969e-41	8.47058843737038e-38	NA	NA	NA	NA	NA	NA	NA	NA	NA	NA	NA	NA	NA	NA	NA	NA	2	2	4	4	1.57573124380373
437.2345	608.026058303385	-2.44319127158856	0.181098260130716	-13.4909704258069	1.76758555954757e-41	8.95635603022752e-38	NA	NA	NA	NA	NA	NA	NA	NA	NA	NA	NA	NA	NA	NA	NA	NA	2	2	4	4	-1.61624207949315
360.0713	616.353176502147	-2.47007968645054	0.183562948837983	-13.4563085965169	2.82689940232119e-41	1.43238992715615e-37	NA	NA	NA	NA	NA	NA	NA	NA	NA	NA	NA	NA	NA	NA	NA	NA	2	2	4	4	-1.62725845148353
560.1637	596.971973849676	-2.40688373253842	0.178973265538871	-13.4482863979239	3.15089778693833e-41	1.59655990864165e-37	NA	NA	NA	NA	NA	NA	NA	NA	NA	NA	NA	NA	NA	NA	NA	NA	0	2	4	4	-1.59830584384733
203.1287	41124.6994956181	1.94842501484495	0.145023138703721	13.4352699318248	3.75695879452881e-41	1.90365102118775e-37	NA	NA	NA	NA	NA	NA	NA	NA	NA	NA	NA	NA	NA	NA	NA	NA	2	2	4	4	1.4040075479864
449.1748	825.47070944317	-3.01734533772028	0.22458889267613	-13.4349713459403	3.77214317302448e-41	1.9113449457715e-37	NA	NA	NA	NA	NA	NA	NA	NA	NA	NA	NA	NA	NA	NA	NA	NA	2	2	2	4	-1.91645649751494
598.1846	442.049198403088	-1.76994057523782	0.131831524432007	-13.4257764435598	4.27084433243661e-41	2.16403682324563e-37	NA	NA	NA	NA	NA	NA	NA	NA	NA	NA	NA	NA	NA	NA	NA	NA	2	2	4	4	-1.32168211158651
377.0075	904.163648637316	2.35811858296266	0.175760190880334	13.4166819639391	4.82852450316137e-41	2.44661336575187e-37	NA	NA	NA	NA	NA	NA	NA	NA	NA	NA	NA	NA	NA	NA	NA	NA	2	2	4	4	1.64036567470264
469.0441	1131.53477178201	2.70982726432835	0.202309977120765	13.3944321624374	6.51725767930488e-41	3.30229446610378e-37	NA	NA	NA	NA	NA	NA	NA	NA	7a-Hydroxy-O-carbamoyl-deacetylcephalosporin_C	1	C15H20N4O9S	[M+K-2H]-	432.095103	469.0437096	0.85876857907568	C06569	2	2	4	4	1.84430039702654
498.1276	617.277720152787	-2.47286663807517	0.18468083817917	-13.3899470159221	6.92301169921522e-41	3.50789002799235e-37	NA	NA	NA	NA	NA	NA	NA	NA	NA	NA	NA	NA	NA	NA	NA	NA	2	2	4	4	-1.63284150551106
337.1064	2146.14249638012	3.68473877628238	0.276005952177578	13.3502149037412	1.18107698392852e-40	5.98451707756581e-37	Verimol_B,Verimol_A,7-Hydroxy-2,4,5-trimethoxyisoflavan,7-Hydroxy-2,3,4-trimethoxyisoflavan,Sorgolactone,5-Hydroxy-3,4,7-trimethoxyflavan,Histidinyl-Phenylalanine,Phenylalanyl-Histidine,Garcinia_lactone_dibutyl_ester	1	C18H20O5	[M+Na-2H]-	316.131075	337.1057436	1.86884979553644	HMDB38323,HMDB38324,HMDB38780,HMDB39510,HMDB39607,HMDB40534,HMDB28892,HMDB28997,HMDB40462	Sorgolactone,2-O-Methylodoratol,Combretastatin_A-4	1	C18H20O5	[M+Na-2H]-	316.131075	337.1057436	1.86884979553644	C09186,C09774,C20268	2	2	4	4	2.27249084724149
356.2326	675.555272926723	-2.64704731362373	0.198841551421924	-13.3123449032387	1.96225021314833e-40	9.94272183002261e-37	NA	NA	NA	NA	NA	NA	NA	NA	NA	NA	NA	NA	NA	NA	NA	NA	2	2	4	4	-1.72564779123733
576.4127	401.705673682627	-1.54468028475911	0.11619297296735	-13.2940938278011	2.50489492804063e-40	1.26923026003819e-36	NA	NA	NA	NA	NA	NA	NA	NA	NA	NA	NA	NA	NA	NA	NA	NA	2	2	4	4	-1.21691386611576
408.1272	3634.50758079764	0.959711433077877	0.0723974386086149	13.2561517578838	4.1568559530957e-40	2.10627891143359e-36	NA	NA	NA	NA	NA	NA	NA	NA	NA	NA	NA	NA	NA	NA	NA	NA	2	2	4	4	0.844733461221195
599.0362	601.440763887013	1.69746009711476	0.128203426825086	13.2403644672517	5.12992763163022e-40	2.59933433094703e-36	NA	NA	NA	NA	NA	NA	NA	NA	NA	NA	NA	NA	NA	NA	NA	NA	0	2	3	4	1.23997534367582
397.2956	3510.23149952612	-0.913104670411572	0.0689697509213847	-13.2392049878848	5.20973719961286e-40	2.63977383904384e-36	NA	NA	NA	NA	NA	NA	NA	NA	NA	NA	NA	NA	NA	NA	NA	NA	2	2	4	4	-0.910668837170761
451.3788	1387.07652185715	-1.78163232017335	0.134824947892692	-13.2144113387039	7.24508938628825e-40	3.67108679203226e-36	NA	NA	NA	NA	NA	NA	NA	NA	NA	NA	NA	NA	NA	NA	NA	NA	2	2	4	4	-1.32760825458378
568.1273	1176.69471870638	0.990085951062808	0.0749323583996919	13.2130627169327	7.37610094630761e-40	3.73747034949406e-36	NA	NA	NA	NA	NA	NA	NA	NA	NA	NA	NA	NA	NA	NA	NA	NA	2	2	4	4	0.87108492923108
423.0789	669.125677078052	1.87415675220692	0.142150408875261	13.1843219237697	1.08020863511677e-39	5.47341715413669e-36	NA	NA	NA	NA	NA	NA	NA	NA	NA	NA	NA	NA	NA	NA	NA	NA	2	2	4	4	1.35920415967431
229.9984	732.864476533562	-2.79999256603043	0.212661289663254	-13.1664421412293	1.36898422855565e-39	6.93664308609146e-36	NA	NA	NA	NA	NA	NA	NA	NA	NA	NA	NA	NA	NA	NA	NA	NA	2	2	4	4	-1.80022335609449
171.1127	437.274736326051	-1.74497064903057	0.132588126815465	-13.160836425868	1.47444509200331e-39	7.47101328118076e-36	NA	NA	NA	NA	NA	NA	NA	NA	NA	NA	NA	NA	NA	NA	NA	NA	2	2	4	4	-1.30533104133584
341.0877	767.344767617687	2.0970859902877	0.159405068139063	13.1557046132199	1.57805506244152e-39	7.9960050013912e-36	Glucocaffeic_acid,1-O-Caffeoylglucose,Vanillic_acid-4-O-glucuronide	1	C15H18O9	[M-H]-	342.095085	341.0878086	-0.188221326947271	HMDB34313,HMDB36937,HMDB60024	Nopaline,Caffeic_acid_3-glucoside,1-Caffeoyl-beta-D-glucose,Ceceline	1	C11H20N4O6	[M+K-2H]-	304.138286	341.0868926	2.49731085685475	C01682,C10431,C10433,C09130	2	2	4	4	1.49411423211139
441.2085	746.245034348604	-2.83348273988023	0.2158438760714	-13.1274641257041	2.29204082714162e-39	1.16137708711266e-35	NA	NA	NA	NA	NA	NA	NA	NA	NA	NA	NA	NA	NA	NA	NA	NA	2	2	4	4	-1.81282442394179
407.0739	405.444794621128	-1.5670561190892	0.119533632876245	-13.1097506315364	2.8954889454728e-39	1.46714424867107e-35	NA	NA	NA	NA	NA	NA	NA	NA	NA	NA	NA	NA	NA	NA	NA	NA	2	2	4	4	-1.22941177579814
568.421	633.150927997827	-2.52238176667831	0.192498666170929	-13.1033726978584	3.14945015906261e-39	1.59582639559702e-35	NA	NA	NA	NA	NA	NA	NA	NA	NA	NA	NA	NA	NA	NA	NA	NA	2	2	4	4	-1.6615505756894
564.1447	398.730444116019	-1.52653205296746	0.11678119671395	-13.0717281199527	4.77678805979153e-39	2.42039850989637e-35	NA	NA	NA	NA	NA	NA	NA	NA	NA	NA	NA	NA	NA	NA	NA	NA	2	2	4	4	-1.20766372041521
405.1697	927.459398051183	-3.22395055263385	0.247093180707542	-13.0475092165724	6.56591164312382e-39	3.32694742957084e-35	NA	NA	NA	NA	NA	NA	NA	NA	NA	NA	NA	NA	NA	NA	NA	NA	2	2	4	4	-2.01879832306387
599.3102	494.855097912529	-2.0196460182809	0.154907932390147	-13.0377185152421	7.46577909863967e-39	3.78291026928072e-35	NA	NA	NA	NA	NA	NA	NA	NA	NA	NA	NA	NA	NA	NA	NA	NA	2	2	4	4	-1.43505708138829
428.1671	818.401177374259	2.20042430605602	0.169281421288404	12.9986166781242	1.24576296085356e-38	6.31228092264497e-35	NA	NA	NA	NA	NA	NA	NA	NA	NA	NA	NA	NA	NA	NA	NA	NA	1	2	3	4	1.54900522890112
417.0516	2577.07431069095	3.95821322523002	0.304563888647762	12.9963313865086	1.28354397676845e-38	6.50371733028576e-35	Meticillin	1	C17H20N2O6S	[M+K-2H]-	380.10421	417.0528166	-2.83489273535588	HMDB15541	Methicillin	1	C17H20N2O6S	[M+K-2H]-	380.10421	417.0528166	-2.83489273535588	C07177	2	2	1	4	2.36677054527292
420.0604	873.719827500485	2.30477356476067	0.17735656180754	12.9951412074718	1.30366921954602e-38	6.6056919354397e-35	NA	NA	NA	NA	NA	NA	NA	NA	NA	NA	NA	NA	NA	NA	NA	NA	2	2	4	4	1.60900539708853
426.133	427.702897940818	-1.69349053760174	0.130400919490481	-12.9867990518683	1.45381366285172e-38	7.36647382966968e-35	NA	NA	NA	NA	NA	NA	NA	NA	NA	NA	NA	NA	NA	NA	NA	NA	2	2	2	4	-1.27474618088762
599.3301	539.517193072464	-2.20200787859518	0.169619284135237	-12.9820609125996	1.54662162775979e-38	7.83673178785887e-35	NA	NA	NA	NA	NA	NA	NA	NA	NA	NA	NA	NA	NA	NA	NA	NA	0	2	3	4	-1.52334196853291
601.1272	487.489968256286	-1.98743952674435	0.153198596272178	-12.9729617314077	1.74168101000573e-38	8.82509767769905e-35	NA	NA	NA	NA	NA	NA	NA	NA	NA	NA	NA	NA	NA	NA	NA	NA	2	2	4	4	-1.41599505272291
226.1311	1111.70496382329	2.6824440942801	0.206887691514245	12.9657017034065	1.91470157285063e-38	9.70179286963416e-35	NA	NA	NA	NA	NA	NA	NA	NA	NA	NA	NA	NA	NA	NA	NA	NA	2	2	4	4	1.82572009953732
363.0334	1010.23141298416	2.53336738952687	0.195402773610376	12.9648486698469	1.93612126142274e-38	9.81032643162904e-35	NA	NA	NA	NA	NA	NA	NA	NA	NA	NA	NA	NA	NA	NA	NA	NA	2	2	4	4	1.73890752753178
414.163	411.529237697225	-1.60258459995474	0.123708491202483	-12.9545238518161	2.21506222429505e-38	1.1223720290503e-34	NA	NA	NA	NA	NA	NA	NA	NA	NA	NA	NA	NA	NA	NA	NA	NA	2	2	4	4	-1.24210472526274
568.3091	531.638494920981	1.49166633377714	0.115301403416182	12.937104749653	2.77906599612968e-38	1.40815274023891e-34	NA	NA	NA	NA	NA	NA	NA	NA	NA	NA	NA	NA	NA	NA	NA	NA	2	2	4	4	1.13993364379458
490.2228	419.046052487769	-1.64571630587906	0.127225845999336	-12.9353929066241	2.84166605415422e-38	1.43987218963994e-34	NA	NA	NA	NA	NA	NA	NA	NA	NA	NA	NA	NA	NA	NA	NA	NA	2	2	2	4	-1.2637158369639
562.1762	475.97541259253	1.30092209422408	0.100588251967715	12.9331414829798	2.92613687141775e-38	1.48267355274737e-34	NA	NA	NA	NA	NA	NA	NA	NA	NA	NA	NA	NA	NA	NA	NA	NA	2	2	4	4	1.03572729657526
572.2927	394.79324557007	-1.50218864446746	0.116185841858525	-12.9291884487665	3.0805327823776e-38	1.56090596083073e-34	NA	NA	NA	NA	NA	NA	NA	NA	NA	NA	NA	NA	NA	NA	NA	NA	2	2	4	4	-1.19649646829028
362.2334	589.755903244689	-2.38258103730526	0.18447542158961	-12.9154389065749	3.68337738100546e-38	1.86636731895546e-34	NA	NA	NA	NA	NA	NA	NA	NA	NA	NA	NA	NA	NA	NA	NA	NA	2	2	4	4	-1.58086953745888
184.044	933.16482870966	2.40844027809329	0.186514756209678	12.9128672017014	3.80851103078184e-38	1.92977253929716e-34	NA	NA	NA	NA	NA	NA	NA	NA	NA	NA	NA	NA	NA	NA	NA	NA	2	2	4	4	1.66944236860453
389.1563	1063.52482921305	2.61416305384628	0.202744584233328	12.893873657497	4.87331232178827e-38	2.46930735345012e-34	NA	NA	NA	NA	NA	NA	NA	NA	NA	NA	NA	NA	NA	NA	NA	NA	2	2	4	4	1.77584589580391
349.1785	842.663199929475	2.24674795825555	0.174757553375605	12.8563710973146	7.92088207518576e-38	4.01351094749662e-34	13-L-Hydroperoxylinoleic_acid,8(R)-Hydroperoxylinoleic_acid,9(S)-HPODE,12,13-DiHODE,15,16-DiHODE,9,10-DiHODE,Megestrol,12-Methoxy-8,11,13-abietatrien-20,11-olide	1	C18H32O4	[M+K-2H]-	312.23006	349.1786666	-0.442466893846111	HMDB03871,HMDB04706,HMDB06940,HMDB10201,HMDB10208,HMDB10221,HMDB14495,HMDB38391	(9Z,11E)-(13S)-13-Hydroperoxyoctadeca-9,11-dienoic_acid,(9Z,12Z)-(11S)-11-Hydroperoxyoctadeca-9,12-dienoic_acid,(7S,8S)-DiHODE,9(S)-HPODE,8(R)-HPODE,12,13-Epoxy-9-hydroxy-10-octadecenoate,9,10-Epoxy-13-hydroxy-11-octadecenoate,9,10-12,13-Diepoxyoctadecanoate,Octadec-9-ene-1,18-dioic-acid,(8E,10R,12Z)-10-Hydroperoxy-8,12-octadecadienoate,5S,8R-DiHODE,(8E,10S,12Z)-10-Hydroperoxyoctadeca-8,12-dienoa…	1	C18H32O4	[M+K-2H]-	312.23006	349.1786666	-0.442466893846111	C04717,C07338,C07354,C14827,C14831,C14832,C14834,C14836,C19618,C19937,C20186,C20703,C04379,C07594,C14681,C15130,C15187,C15254,C15303,C15443	0	2	2	4	1.5774393833363
427.193	830.024471468609	-3.02715570374268	0.235655439452321	-12.8456856789642	9.0942549804078e-38	4.60805899857263e-34	NA	NA	NA	NA	NA	NA	NA	NA	NA	NA	NA	NA	NA	NA	NA	NA	2	2	4	4	-1.92897602976597
353.1676	5827.13972075395	2.06547388764177	0.16082606499398	12.8429050833214	9.42694069752362e-38	4.77663085143522e-34	NA	NA	NA	NA	NA	NA	NA	NA	NA	NA	NA	NA	NA	NA	NA	NA	2	2	4	4	1.48070420225657
133.014	94681.1264186283	1.86044132196147	0.144979345916756	12.8324576869708	1.0788666505121e-37	5.46661731814481e-34	NA	NA	NA	NA	NA	NA	NA	NA	NA	NA	NA	NA	NA	NA	NA	NA	1	2	2	4	1.35179260794451
409.0011	429.856814445727	-1.70512252177139	0.132877446966284	-12.8322944239292	1.0811428952239e-37	5.47815105009951e-34	NA	NA	NA	NA	NA	NA	NA	NA	NA	NA	NA	NA	NA	NA	NA	NA	2	2	2	4	-1.28368344067286
405.0413	2439.20069051222	1.57674220676401	0.123052418621504	12.8135815973995	1.37632131163315e-37	6.97382008604515e-34	NA	NA	NA	NA	NA	NA	NA	NA	NA	NA	NA	NA	NA	NA	NA	NA	2	2	3	4	1.1755817372923
571.2991	394.93709158159	-1.50305769060382	0.117343098494974	-12.8090847257471	1.45844674981352e-37	7.38994968130509e-34	NA	NA	NA	NA	NA	NA	NA	NA	NA	NA	NA	NA	NA	NA	NA	NA	0	2	4	4	-1.19750550891781
344.0398	1005.11542041523	2.52520411895981	0.197853908515815	12.7629731345841	2.63931580282605e-37	1.33734131729196e-33	(S)-Succinyldihydrolipoamide,Cyclic_GMP,Guanosine_2,3-cyclic_phosphate_	1	C12H21NO4S2	[M+K-2H]-	307.091203	344.0398096	-0.162190532685884	HMDB01177,HMDB01314,HMDB11629	S-Succinyldihydrolipoamide,3,5-Cyclic_GMP,2,3-Cyclic_GMP,3-Keto-3-deoxy-AMP	1	C12H21NO4S2	[M+K-2H]-	307.091203	344.0398096	-0.162190532685884	C01169,C00942,C06194,C07025	2	2	4	4	1.73445367432912
436.0906	623.445397456719	-2.49221487809261	0.195329779187679	-12.7590113932295	2.77703059344624e-37	1.40712140169921e-33	NA	NA	NA	NA	NA	NA	NA	NA	NA	NA	NA	NA	NA	NA	NA	NA	2	2	3	4	-1.6460703555929
416.0965	1069.04611917636	2.62189879808431	0.205582775938582	12.7534944798469	2.98077905790654e-37	1.51036074864125e-33	N-Acetyl-9-O-lactoylneuraminic_acid	1	C14H23NO11	[M+Cl]-	381.127114	416.0965156	0.00720986582870858	HMDB00768	NA	NA	NA	NA	NA	NA	NA	NA	2	2	4	4	1.78063723996369
461.2248	391.539894262057	-1.48170093983979	0.116235624250839	-12.7473909086791	3.22354249579878e-37	1.63336898262124e-33	NA	NA	NA	NA	NA	NA	NA	NA	NA	NA	NA	NA	NA	NA	NA	NA	2	2	3	4	-1.18647233797093
396.144	553.444424088682	-2.25436102279604	0.177414727344785	-12.706729912083	5.42562138828182e-37	2.7491623574424e-33	NA	NA	NA	NA	NA	NA	NA	NA	NA	NA	NA	NA	NA	NA	NA	NA	2	2	4	4	-1.54411553477744
297.2265	6684.67571671789	-3.10449039262	0.244440251610966	-12.7004058135274	5.88238848095202e-37	2.98060624329839e-33	NA	NA	NA	NA	NA	NA	NA	NA	NA	NA	NA	NA	NA	NA	NA	NA	2	2	1	4	-1.95830538696486
367.0885	983.115521388665	2.49111518411289	0.196315977304299	12.6893145342497	6.77763543557446e-37	3.43422787520558e-33	D-Erythroascorbic_acid_1-a-D-glucoside	1	C11H16O10	[M+Hac-H]-	308.07435	367.0882036	0.900873405255743	HMDB33627	Pyributicarb,Miraxanthin-III	1	C18H22N2O2S	[M+K-2H]-	330.1402	367.0888066	-0.741782356504025	C18422,C08556	2	2	4	4	1.71268469712653
469.0233	3322.63579686951	4.33514523719239	0.342702574400551	12.6498764848071	1.12050839936945e-36	5.67761605960499e-33	NA	NA	NA	NA	NA	NA	NA	NA	NA	NA	NA	NA	NA	NA	NA	NA	2	2	4	4	2.45697841295794
573.4021	402.79843651097	-1.55091056089014	0.122748719278223	-12.6348410802954	1.35667973018157e-36	6.87429619282999e-33	NA	NA	NA	NA	NA	NA	NA	NA	NA	NA	NA	NA	NA	NA	NA	NA	2	2	4	4	-1.22313893951311
449.3604	459.691821036614	1.23955737338407	0.0981714563068654	12.6264539614188	1.50927746479636e-36	7.64750891412318e-33	NA	NA	NA	NA	NA	NA	NA	NA	NA	NA	NA	NA	NA	NA	NA	NA	2	2	4	4	1.00503234711581
399.1618	805.778336525671	-2.97368753365398	0.235636062122257	-12.6198320701486	1.64170988807697e-36	8.31854400288601e-33	NA	NA	NA	NA	NA	NA	NA	NA	NA	NA	NA	NA	NA	NA	NA	NA	2	2	4	4	-1.88349547098575
332.049	1139.66131582409	2.72103954430044	0.215734703002236	12.6128967960812	1.79280111156815e-36	9.08412323231582e-33	NA	NA	NA	NA	NA	NA	NA	NA	6-Nitrobenzo[a]pyrene,3-Nitroperylene	1	C20H11NO2	[M+Cl]-	297.078979	332.0483806	1.89580807129611	C19472,C19475	2	2	4	4	1.84972784557875
367.0857	1181.84912384434	2.77787505535367	0.220262211239668	12.6116733311601	1.82085427835068e-36	9.22626862840289e-33	NA	NA	NA	NA	NA	NA	NA	NA	NA	NA	NA	NA	NA	NA	NA	NA	2	2	4	4	1.89822247488117
452.3821	414.191254489769	-1.61780734716279	0.128310533884707	-12.6085310237776	1.8949202279365e-36	9.60156079495427e-33	NA	NA	NA	NA	NA	NA	NA	NA	NA	NA	NA	NA	NA	NA	NA	NA	2	2	3	4	-1.24852691157725
396.1081	429.694411444949	-1.70437689227187	0.135211593002984	-12.6052570968102	1.97527438089775e-36	1.00087152880089e-32	NA	NA	NA	NA	NA	NA	NA	NA	NA	NA	NA	NA	NA	NA	NA	NA	2	2	4	4	-1.27920203881515
398.1584	4859.3392480283	-3.485920901095	0.276693366125142	-12.5984982940227	2.15202810818587e-36	1.09043264241778e-32	NA	NA	NA	NA	NA	NA	NA	NA	NA	NA	NA	NA	NA	NA	NA	NA	2	2	3	4	-2.16315223690496
255.0138	29419.3470416785	-1.87726474835303	0.14927386621388	-12.5759772689433	2.86238585754155e-36	1.45037091401631e-32	NA	NA	NA	NA	NA	NA	NA	NA	NA	NA	NA	NA	NA	NA	NA	NA	2	2	4	4	-1.36044669869691
147.0488	5111.31171079725	-0.394562688642348	0.0313901583672719	-12.5696303926178	3.10170555758178e-36	1.57163420602669e-32	NA	NA	NA	NA	NA	NA	NA	NA	NA	NA	NA	NA	NA	NA	NA	NA	0	2	3	4	-0.532874801087486
344.2517	539.77442352857	-2.20273063929816	0.175327793664096	-12.5634994501687	3.35173764674147e-36	1.6983254656039e-32	NA	NA	NA	NA	NA	NA	NA	NA	NA	NA	NA	NA	NA	NA	NA	NA	0	2	4	4	-1.52491669141869
328.9992	1093.25225762809	2.65636292923098	0.211476032481485	12.5610590385156	3.45674682270083e-36	1.75153361506251e-32	NA	NA	NA	NA	NA	NA	NA	NA	NA	NA	NA	NA	NA	NA	NA	NA	2	2	4	4	1.80522942215424
402.2939	4414.01478283495	-2.7235064751892	0.216928631909867	-12.5548501883366	3.73888229950265e-36	1.894491661158e-32	NA	NA	NA	NA	NA	NA	NA	NA	NA	NA	NA	NA	NA	NA	NA	NA	2	2	4	4	-1.7617113061444
403.083	4065.96369839567	2.4766319888477	0.19769713350514	12.527404646377	5.28644615443065e-36	2.67864226645001e-32	NA	NA	NA	NA	NA	NA	NA	NA	NA	NA	NA	NA	NA	NA	NA	NA	0	2	4	4	1.70419994631975
607.4398	434.989150611123	-1.73249343339899	0.13830011898901	-12.5270567087268	5.30968410112593e-36	2.69041693404051e-32	NA	NA	NA	NA	NA	NA	NA	NA	NA	NA	NA	NA	NA	NA	NA	NA	2	2	4	4	-1.29728481037464
227.2209	1090.87313406916	-3.50347510576667	0.279700319154295	-12.525817333208	5.39328693291651e-36	2.73277848890879e-32	NA	NA	NA	NA	NA	NA	NA	NA	NA	NA	NA	NA	NA	NA	NA	NA	0	2	3	4	-2.1734976322348
305.0825	1177.83543431304	2.77224534780277	0.221407822073284	12.520991001326	5.73150268261024e-36	2.90415240927861e-32	2,3-Dihydro-2,3-dihydroxy-4-(4-hydroxyphenyl)-1H-phenalen-1-one,Musanolone_C,Dehydrowarfarin	1	C19H14O4	[M-H]-	306.08921	305.0819336	1.75919954918851	HMDB32848,HMDB37111,HMDB60575	NA	NA	NA	NA	NA	NA	NA	NA	2	2	4	4	1.89524405796686
425.1046	659.486257694596	1.84953586756357	0.147952707605652	12.5008585344262	7.38493991981645e-36	3.74194905737099e-32	NA	NA	NA	NA	NA	NA	NA	NA	NA	NA	NA	NA	NA	NA	NA	NA	0	2	2	4	1.34081255610211
187.0016	1247.07772475482	2.86060237862932	0.228842102760242	12.5003325180348	7.4339686582829e-36	3.76679191915195e-32	NA	NA	NA	NA	NA	NA	NA	NA	NA	NA	NA	NA	NA	NA	NA	NA	2	2	4	4	2.00023719592422
578.4052	463.70291504479	-1.87726430808372	0.150324290617036	-12.4880969028898	8.67028271215342e-36	4.39323225024814e-32	NA	NA	NA	NA	NA	NA	NA	NA	NA	NA	NA	NA	NA	NA	NA	NA	1	2	3	4	-1.35920415967431
161.957	433.462243228353	-1.72457291620795	0.138194334292426	-12.4793315517456	9.67958419511618e-36	4.90464531166537e-32	NA	NA	NA	NA	NA	NA	NA	NA	NA	NA	NA	NA	NA	NA	NA	NA	2	2	4	4	-1.29158852381174
449.2169	696.13597044054	-2.70384799327258	0.216727147181075	-12.4758159208063	1.01164593611535e-35	5.12600995829646e-32	NA	NA	NA	NA	NA	NA	NA	NA	NA	NA	NA	NA	NA	NA	NA	NA	2	2	4	4	-1.75019565527888
322.9951	1089.08658940426	2.65065472596245	0.21349444636254	12.4155675762231	2.15155599489209e-35	1.09019342261182e-31	NA	NA	NA	NA	NA	NA	NA	NA	NA	NA	NA	NA	NA	NA	NA	NA	2	2	4	4	1.79773714789526
282.2522	430339.116768542	-1.18761800276362	0.0957137539732665	-12.4080182153897	2.36432599842225e-35	1.19800398340055e-31	NA	NA	NA	NA	NA	NA	NA	NA	NA	NA	NA	NA	NA	NA	NA	NA	2	2	2	4	-1.03741434590823
357.1176	819.272785923775	2.2021779510364	0.177796077302738	12.3859760262691	3.11274680473425e-35	1.57722880595884e-31	NA	NA	NA	NA	NA	NA	NA	NA	Thalassemine	1	C8H19N4O6P	[M+Hac-H]-	298.104224	357.1180776	-1.41269801676602	C01961	2	2	4	4	1.55393224141916
413.0705	414.041028290492	-1.61684572072874	0.130949568827437	-12.3470870137754	5.05072910749351e-35	2.55920443876696e-31	NA	NA	NA	NA	NA	NA	NA	NA	NA	NA	NA	NA	NA	NA	NA	NA	2	2	4	4	-1.24745297197171
424.0638	477.76529715191	-1.94336761709154	0.157837766701823	-12.3124373697129	7.76424264100172e-35	3.93414174619557e-31	NA	NA	NA	NA	NA	NA	NA	NA	NA	NA	NA	NA	NA	NA	NA	NA	2	2	4	4	-1.39743409063011
353.1814	1120.67123842013	2.6956300880273	0.218947340524445	12.3117736053356	7.82837126731529e-35	3.96663572114866e-31	NA	NA	NA	NA	NA	NA	NA	NA	NA	NA	NA	NA	NA	NA	NA	NA	2	2	4	4	1.83625970196073
404.0865	709.279923099577	1.96995891572404	0.160200418871705	12.2968399808097	9.41873260960125e-35	4.77247181328495e-31	NA	NA	NA	NA	NA	NA	NA	NA	NA	NA	NA	NA	NA	NA	NA	NA	2	2	4	4	1.42138874853157
499.2057	594.105207474923	-2.39709897554345	0.19493921210831	-12.2966485276015	9.44107790184741e-35	4.78379417286608e-31	NA	NA	NA	NA	NA	NA	NA	NA	NA	NA	NA	NA	NA	NA	NA	NA	2	2	4	4	-1.58604991166149
286.0696	1002.2544853493	2.52045882427785	0.205001119960286	12.2948539245353	9.6531108786398e-35	4.89123128220679e-31	2-(2-Phenylacetoxy)propionylglycine,N-Phenylacetylglutamic_acid,Muramic_acid,N-(1-Deoxy-1-fructosyl)alanine	1	C13H15NO5	[M+Na-2H]-	265.095024	286.0696926	-0.180026061385383	HMDB59732,HMDB59772,HMDB03254,HMDB38662	Muramic_acid	1	C9H17NO7	[M+Cl]-	251.100504	286.0699056	-0.924599179360443	C06470	2	2	3	4	1.73003396373638
484.1686	1729.41809906718	-2.02472609902153	0.164803039120158	-12.2857327742925	1.08061398037772e-34	5.47547103857392e-31	NA	NA	NA	NA	NA	NA	NA	NA	NA	NA	NA	NA	NA	NA	NA	NA	2	2	0	4	-1.43921029534872
560.3448	534.680368489711	-2.18302212412094	0.177805028959367	-12.2776174380299	1.19464800677943e-34	6.05328145035137e-31	NA	NA	NA	NA	NA	NA	NA	NA	NA	NA	NA	NA	NA	NA	NA	NA	2	2	4	4	-1.5093364615725
230.078	1381.89749525146	3.01855812844399	0.245870012351915	12.2770487525885	1.20307316314275e-34	6.09597171764429e-31	Metronidazole	1	C6H9N3O3	[M+Hac-H]-	171.064392	230.0782456	-1.17047137295093	HMDB15052	Metronidazole	1	C6H9N3O3	[M+Hac-H]-	171.064392	230.0782456	-1.17047137295093	C07203	2	2	4	4	2.07909335812423
447.2877	1083.53422469233	-1.51258809516191	0.123219224247414	-12.2755852781929	1.22502715028286e-34	6.20721257048323e-31	NA	NA	NA	NA	NA	NA	NA	NA	NA	NA	NA	NA	NA	NA	NA	NA	2	2	4	4	-1.1995272563576
405.1659	497.291493400743	-2.03020081785816	0.165437105861591	-12.2717379954451	1.28465818938052e-34	6.5093630455911e-31	NA	NA	NA	NA	NA	NA	NA	NA	NA	NA	NA	NA	NA	NA	NA	NA	2	2	4	4	-1.44338848398098
366.2132	1973.01926756911	-1.34973335633933	0.110005961815087	-12.2696382456812	1.31841067246259e-34	6.68038687736793e-31	NA	NA	NA	NA	NA	NA	NA	NA	NA	NA	NA	NA	NA	NA	NA	NA	2	2	4	4	-1.1157256215054
395.2161	584.038612751579	-2.3629879966701	0.192800204781332	-12.256148790662	1.55726734270348e-34	7.89067362547852e-31	NA	NA	NA	NA	NA	NA	NA	NA	NA	NA	NA	NA	NA	NA	NA	NA	2	2	0	4	-1.57402768951088
422.2037	497.878178887309	-2.03253067417431	0.166051894771385	-12.2403341255011	1.89251935123595e-34	9.58939555271258e-31	NA	NA	NA	NA	NA	NA	NA	NA	NA	NA	NA	NA	NA	NA	NA	NA	1	2	3	4	-1.44478682819374
472.1463	383.751921491873	-1.43158961697962	0.116985550703856	-12.2373199798292	1.96411474579049e-34	9.95216941692041e-31	NA	NA	NA	NA	NA	NA	NA	NA	NA	NA	NA	NA	NA	NA	NA	NA	2	2	4	4	-1.15709230738992
367.0023	906.644607254152	2.3624740484513	0.193475799917528	12.2106953399771	2.72549830121819e-34	1.38100998922726e-30	Inosine_2,3-cyclic_phosphate_,Malathion	1	C10H11N4O7P	[M+(37Cl)]-	330.036539	367.0029906	-1.75965868538755	HMDB11680,HMDB14910	3,5-Cyclic_IMP,Malathion	1	C10H11N4O7P	[M+(37Cl)]-	330.036539	367.0029906	-1.75965868538755	C00943,C07497	2	2	4	4	1.6460703555929
194.1034	1207.60873504427	2.81091867155947	0.230380235800702	12.201214491295	3.06222180322529e-34	1.55162778769425e-30	NA	NA	NA	NA	NA	NA	NA	NA	NA	NA	NA	NA	NA	NA	NA	NA	2	2	4	4	1.93856806695517
439.3647	520.162094745028	-2.12549695414955	0.174281049374072	-12.1958007585061	3.27270945611524e-34	1.65828188141359e-30	NA	NA	NA	NA	NA	NA	NA	NA	NA	NA	NA	NA	NA	NA	NA	NA	2	2	4	4	-1.48218108022925
595.4397	423.788030052016	-1.67171299137149	0.137427362631238	-12.1643387413119	4.81327225864569e-34	2.43888505345577e-30	NA	NA	NA	NA	NA	NA	NA	NA	NA	NA	NA	NA	NA	NA	NA	NA	2	2	3	4	-1.26590959704929
349.0991	738.033082053293	2.03309562310768	0.167163902909493	12.1622885546555	4.93563120838458e-34	2.50088433328846e-30	NA	NA	NA	NA	NA	NA	NA	NA	NA	NA	NA	NA	NA	NA	NA	NA	2	2	4	4	1.46179191616151
365.1199	1941.05030713814	0.65049371593998	0.053484683138188	12.1622430530121	4.93838159158107e-34	2.50227795245413e-30	NA	NA	NA	NA	NA	NA	NA	NA	NA	NA	NA	NA	NA	NA	NA	NA	2	2	4	4	0.649748518948787
353.0041	674.130144779888	1.88542905552962	0.15509083790186	12.1569338397842	5.26997924499002e-34	2.67029848343645e-30	NA	NA	NA	NA	NA	NA	NA	NA	NA	NA	NA	NA	NA	NA	NA	NA	2	2	4	4	1.36418697584713
270.0963	1236.86084912741	2.84782517706334	0.234504775615569	12.1439965117464	6.17353606032305e-34	3.12813072176569e-30	NA	NA	NA	NA	NA	NA	NA	NA	NA	NA	NA	NA	NA	NA	NA	NA	2	2	1	4	1.98586933551062
429.0606	717.936393030811	1.98839153598258	0.163750209602941	12.1428335316578	6.26193249358363e-34	3.17292119449882e-30	Garcimangosone_D,9-Hydroxy-4-methoxypsoralen_9-glucoside	1	C19H20O9	[M+K-2H]-	392.110735	429.0593416	2.97767668983246	HMDB38066,HMDB39047	NA	NA	NA	NA	NA	NA	NA	NA	2	2	4	4	1.43230196503533
349.2358	23298.2100031343	-1.45648271809712	0.120046880433993	-12.1326161315618	7.0946115834406e-34	3.59483968932935e-30	NA	NA	NA	NA	NA	NA	NA	NA	NA	NA	NA	NA	NA	NA	NA	NA	2	2	3	4	-1.16872333480698
495.0758	381.450968881566	-1.41644113814528	0.116786694951947	-12.1284461276011	7.46525184275599e-34	3.78264310872446e-30	NA	NA	NA	NA	NA	NA	NA	NA	NA	NA	NA	NA	NA	NA	NA	NA	2	2	0	4	-1.14942444777834
570.1492	578.471003690551	1.63325406716733	0.134730996743904	12.1223334395114	8.04358902853749e-34	4.07568656075994e-30	NA	NA	NA	NA	NA	NA	NA	NA	NA	NA	NA	NA	NA	NA	NA	NA	2	2	4	4	1.20358552840672
322.2021	19954.7467732354	-3.12035826857854	0.258123322733755	-12.0886335861912	1.21287114865148e-33	6.14561811021704e-30	NA	NA	NA	NA	NA	NA	NA	NA	NA	NA	NA	NA	NA	NA	NA	NA	2	2	4	4	-1.96505734812488
559.3115	379.201057773308	-1.40141652322604	0.116367312953041	-12.0430427382264	2.11025858557017e-33	1.06926802530841e-29	NA	NA	NA	NA	NA	NA	NA	NA	NA	NA	NA	NA	NA	NA	NA	NA	2	2	4	4	-1.13993364379458
156.5948	1268.02189836236	-3.75563051773231	0.311870948350529	-12.0422583045829	2.13042485389435e-33	1.07948627346827e-29	NA	NA	NA	NA	NA	NA	NA	NA	NA	NA	NA	NA	NA	NA	NA	NA	2	2	4	4	-2.34310623589683
404.3378	501.358318647673	-2.04740238046037	0.17007257873929	-12.0384038134619	2.23233166980517e-33	1.13112245709028e-29	NA	NA	NA	NA	NA	NA	NA	NA	NA	NA	NA	NA	NA	NA	NA	NA	2	2	4	4	-1.45182129797967
429.0971	748.641286067202	2.05611004338872	0.170835882006103	12.035586548002	2.3098647378572e-33	1.17040846267224e-29	Caryoptosidic_acid,6-Hydroxymusizin_8-O-b-D-glucopyranoside,2-Oxoaloesol_7-glucoside	1	C16H24O11	[M+(37Cl)]-	392.131865	429.0983166	-2.92776725371545	HMDB34249,HMDB30817,HMDB35734	Shanzhiside,Aloesin,Podolactone_B	1	C16H24O11	[M+(37Cl)]-	392.131865	429.0983166	-2.92776725371545	C17066,C08994,C09172	2	2	4	4	1.47923054690506
341.0993	735.124309349105	2.02661625165224	0.168540705313713	12.0244913410087	2.64210171716314e-33	1.33875294008656e-29	NA	NA	NA	NA	NA	NA	NA	NA	NA	NA	NA	NA	NA	NA	NA	NA	2	2	4	4	1.45607670168725
571.3955	6550.30454123107	-2.75360403845538	0.229704099363491	-11.9876138305133	4.12620626034034e-33	2.09074871211445e-29	NA	NA	NA	NA	NA	NA	NA	NA	NA	NA	NA	NA	NA	NA	NA	NA	2	2	4	4	-1.78063723996369
457.0962	1768.22912134325	1.90855932966858	0.159246212027069	11.9849590478432	4.26054843752795e-33	2.15881989329541e-29	NA	NA	NA	NA	NA	NA	NA	NA	NA	NA	NA	NA	NA	NA	NA	NA	2	2	4	4	1.37425551469485
389.02	1013.39277213882	2.5378110737778	0.211893831452751	11.9768048761896	4.70094471310675e-33	2.38196868613119e-29	NA	NA	NA	NA	NA	NA	NA	NA	NA	NA	NA	NA	NA	NA	NA	NA	2	2	4	4	1.74114745111041
225.1842	3962.02322210673	-2.17826576063176	0.181920642227554	-11.9737141094032	4.87944186575357e-33	2.47241319337733e-29	NA	NA	NA	NA	NA	NA	NA	NA	NA	NA	NA	NA	NA	NA	NA	NA	2	2	4	4	-1.50626402227623
405.0498	783.281871089318	-2.9222741892584	0.244549547967029	-11.9496200812949	6.52227105146479e-33	3.30483474177721e-29	NA	NA	NA	NA	NA	NA	NA	NA	NA	NA	NA	NA	NA	NA	NA	NA	2	2	4	4	-1.8635401203721
568.2712	559.071740912273	1.5766860752472	0.132333022495581	11.9145323329998	9.94224668878882e-33	5.03773639720929e-29	NA	NA	NA	NA	NA	NA	NA	NA	NA	NA	NA	NA	NA	NA	NA	NA	2	2	4	4	1.17459858105632
452.1279	700.497723696103	-2.71541139943404	0.227949175739711	-11.912354544044	1.02054133189076e-32	5.17108292869047e-29	NA	NA	NA	NA	NA	NA	NA	NA	NA	NA	NA	NA	NA	NA	NA	NA	2	2	4	4	-1.75707705976822
368.244	51598.259455106	-1.85930043232071	0.156085300421525	-11.9120790189689	1.02391972811255e-32	5.18820126234628e-29	NA	NA	NA	NA	NA	NA	NA	NA	NA	NA	NA	NA	NA	NA	NA	NA	2	2	4	4	-1.35179260794451
449.1997	500.038330792709	1.38470722972994	0.116249119028815	11.9115503093552	1.03043372373842e-32	5.22120767818257e-29	NA	NA	NA	NA	NA	NA	NA	NA	NA	NA	NA	NA	NA	NA	NA	NA	2	2	4	4	1.08324836880359
124.0076	852.170556354273	2.26468375174904	0.190198310861273	11.9069603798998	1.0887416747674e-32	5.51665406604643e-29	NA	NA	NA	NA	NA	NA	NA	NA	NA	NA	NA	NA	NA	NA	NA	NA	2	2	4	4	1.59127320269132
321.0675	2767.99919080065	4.0644909462991	0.341600103057902	11.898389110293	1.20653658053628e-32	6.11352085357735e-29	NA	NA	NA	NA	NA	NA	NA	NA	NA	NA	NA	NA	NA	NA	NA	NA	2	2	4	4	2.40942722556438
476.1454	1396.53174366267	-2.39933751206011	0.201797466794434	-11.8898296900043	1.33678892025262e-32	6.77350945892003e-29	NA	NA	NA	NA	NA	NA	NA	NA	NA	NA	NA	NA	NA	NA	NA	NA	2	2	4	4	-1.58952728447827
179.0537	8573.17730573638	1.20936865435448	0.101867939129764	11.8719261888074	1.65610093958498e-32	8.39146346087708e-29	NA	NA	NA	NA	NA	NA	NA	NA	NA	NA	NA	NA	NA	NA	NA	NA	2	2	4	4	0.991242304599542
421.2313	528.276040664788	-2.15784622646521	0.181842645702432	-11.8665575840572	1.76585216002743e-32	8.94757289485897e-29	NA	NA	NA	NA	NA	NA	NA	NA	NA	NA	NA	NA	NA	NA	NA	NA	2	2	0	4	-1.49713099556846
400.2782	466.051719063269	-1.88831692241824	0.15914419530931	-11.8654464195074	1.78945449558564e-32	9.06716592913242e-29	NA	NA	NA	NA	NA	NA	NA	NA	NA	NA	NA	NA	NA	NA	NA	NA	2	2	4	4	-1.3629380976817
447.9888	394.374759698028	-1.49924647773624	0.126357760850792	-11.8650921608734	1.79704498948483e-32	9.10562696171961e-29	NA	NA	NA	NA	NA	NA	NA	NA	NA	NA	NA	NA	NA	NA	NA	NA	2	2	4	4	-1.19146943779453
145.0139	11347.8631811891	1.2032710904067	0.101506443552918	11.8541350508394	2.04828312493383e-32	1.03786505940397e-28	NA	NA	NA	NA	NA	NA	NA	NA	NA	NA	NA	NA	NA	NA	NA	NA	2	2	4	4	0.988024896676677
608.392	430.406385953777	-1.70775901678881	0.144072892248452	-11.8534374519518	2.06541086207181e-32	1.04654368381178e-28	NA	NA	NA	NA	NA	NA	NA	NA	NA	NA	NA	NA	NA	NA	NA	NA	1	2	3	4	-1.28480782737208
342.0458	1623.74519468382	-1.58149628262744	0.133482119013407	-11.8480010230328	2.20385300576058e-32	1.11669231801888e-28	NA	NA	NA	NA	NA	NA	NA	NA	NA	NA	NA	NA	NA	NA	NA	NA	2	2	4	4	-1.23573336426044
342.2326	5630.30733116594	-2.9174979751673	0.246263245609784	-11.84707026801	2.22846237042875e-32	1.12916188309625e-28	NA	NA	NA	NA	NA	NA	NA	NA	NA	NA	NA	NA	NA	NA	NA	NA	2	2	4	4	-1.85797262394048
448.291	374.567251613912	-1.37014107494217	0.115742074315986	-11.8378824903514	2.48651718629308e-32	1.2599182582947e-28	NA	NA	NA	NA	NA	NA	NA	NA	NA	NA	NA	NA	NA	NA	NA	NA	2	2	4	4	-1.12588697744364
341.2162	52723.6725492215	-3.03516884226202	0.25644584352702	-11.8355158364742	2.55766201471067e-32	1.2959673428539e-28	NA	NA	NA	NA	NA	NA	NA	NA	NA	NA	NA	NA	NA	NA	NA	NA	1	2	2	4	-1.93535090631943
407.2198	1537.56869238391	-1.34730471250991	0.114297318662535	-11.7877193295133	4.51605202582822e-32	2.28828356148716e-28	NA	NA	NA	NA	NA	NA	NA	NA	NA	NA	NA	NA	NA	NA	NA	NA	2	2	4	4	-1.1120590148576
410.2034	573.188986093073	-2.32521320379872	0.197564275403237	-11.7694011179545	5.61214999273025e-32	2.84367640131642e-28	NA	NA	NA	NA	NA	NA	NA	NA	NA	NA	NA	NA	NA	NA	NA	NA	2	2	4	4	-1.56056084720148
362.1946	6103.36526362656	-2.82011637706789	0.239684998083055	-11.7659277786366	5.8479900649033e-32	2.9631765658865e-28	NA	NA	NA	NA	NA	NA	NA	NA	NA	NA	NA	NA	NA	NA	NA	NA	1	2	4	4	-1.80774951524603
401.2906	21639.483973503	-2.92189623022061	0.248426774922051	-11.7615994940055	6.15569543088699e-32	3.11909087483044e-28	NA	NA	NA	NA	NA	NA	NA	NA	NA	NA	NA	NA	NA	NA	NA	NA	2	2	4	4	-1.8607491624655
415.3062	53479.8315992206	-2.01095549162766	0.171014431196416	-11.7589812599967	6.34957864983441e-32	3.21733150187109e-28	NA	NA	NA	NA	NA	NA	NA	NA	NA	NA	NA	NA	NA	NA	NA	NA	2	2	4	4	-1.4309284745119
340.2128	288338.027237275	-2.72488382356777	0.23199723708321	-11.7453287712665	7.46316865903134e-32	3.78158755953118e-28	NA	NA	NA	NA	NA	NA	NA	NA	NA	NA	NA	NA	NA	NA	NA	NA	2	2	3	4	-1.7640426888268
97.0043	418.486910698086	-1.64217464739753	0.139965257849299	-11.7327304834866	8.66186371207983e-32	4.38896634291085e-28	NA	NA	NA	NA	NA	NA	NA	NA	NA	NA	NA	NA	NA	NA	NA	NA	2	2	1	4	-1.26262123402405
398.1495	1153.30132989187	-3.59737203332625	0.307120702440754	-11.7132189550791	1.09059014698807e-31	5.52602027478854e-28	NA	NA	NA	NA	NA	NA	NA	NA	NA	NA	NA	NA	NA	NA	NA	NA	2	2	3	4	-2.21738887651389
316.1661	1175.18323529484	2.7690405819735	0.23641312611673	11.7127192870258	1.09703778482637e-31	5.55869045571521e-28	NA	NA	NA	NA	NA	NA	NA	NA	NA	NA	NA	NA	NA	NA	NA	NA	0	2	4	4	1.88640827214895
558.3501	513.102630527073	-2.09657173142112	0.179133238161659	-11.7039794118446	1.21613657016942e-31	6.16216400104843e-28	NA	NA	NA	NA	NA	NA	NA	NA	NA	NA	NA	NA	NA	NA	NA	NA	0	2	4	4	-1.46755528108366
561.277	372.11288271045	-1.35323661536851	0.11587817006656	-11.6780979074076	1.64945227674889e-31	8.35777468628663e-28	NA	NA	NA	NA	NA	NA	NA	NA	NA	NA	NA	NA	NA	NA	NA	NA	2	2	4	4	-1.1166446197597
386.1298	1098.01777598385	2.66337625539909	0.228152328686226	11.6736755251882	1.73750801585964e-31	8.80395311636081e-28	Propericiazine	1	C21H23N3OS	[M+Na-2H]-	365.156184	386.1308526	-2.68898481696904	HMDB15546	Apholate	1	C12H24N9P3	[M-H]-	387.136755	386.1294786	0.86939749140035	C19329	2	2	4	4	1.80774951524603
157.0301	397.077955923982	-1.51570562254751	0.129873165843902	-11.6706604686088	1.80020187339062e-31	9.12162289247029e-28	NA	NA	NA	NA	NA	NA	NA	NA	NA	NA	NA	NA	NA	NA	NA	NA	2	2	4	4	-1.2005399711711
559.2508	457.047153377508	-1.84495270189177	0.158132331563428	-11.667144116899	1.87616133605808e-31	9.50650948980629e-28	NA	NA	NA	NA	NA	NA	NA	NA	NA	NA	NA	NA	NA	NA	NA	NA	2	2	2	4	-1.34567255490568
143.0458	415.364645026079	-1.62441234872263	0.139393846660983	-11.6534006890083	2.20481119911434e-31	1.11717783459123e-27	NA	NA	NA	NA	NA	NA	NA	NA	NA	NA	NA	NA	NA	NA	NA	NA	0	2	2	4	-1.24960229310066
599.3536	610.86423886461	1.72378445998673	0.148027295854164	11.6450445847838	2.43194441406985e-31	1.23226623460919e-27	Cholesterol_glucuronide	1	C33H54O7	[M+(37Cl)]-	562.386955	599.3534066	0.271292359860526	HMDB10330	NA	NA	NA	NA	NA	NA	NA	NA	1	2	2	4	1.2637158369639
296.2231	53582.0844586025	-3.20082436716668	0.27503614419829	-11.6378317347956	2.64658416852865e-31	1.34102419819347e-27	NA	NA	NA	NA	NA	NA	NA	NA	NA	NA	NA	NA	NA	NA	NA	NA	2	2	4	4	-2.00389450076799
324.1562	2877.66811352189	-0.612256736751257	0.0526139027242635	-11.6367861924241	2.67921992339262e-31	1.35756073518304e-27	NA	NA	NA	NA	NA	NA	NA	NA	NA	NA	NA	NA	NA	NA	NA	NA	2	2	4	4	-0.733664503875308
461.1542	408.304597234114	-1.58324016464434	0.136210926716013	-11.6234446297047	3.13246546277779e-31	1.5872202499895e-27	NA	NA	NA	NA	NA	NA	NA	NA	NA	NA	NA	NA	NA	NA	NA	NA	2	2	4	4	-1.23679177331162
244.097	1837.35390746404	3.45147292572879	0.296951834199307	11.6230059162128	3.14859667456353e-31	1.59539393500134e-27	Minoxidil	1	C9H15N5O	[M+Cl]-	209.12766	244.0970616	-0.106924679118148	HMDB14494	NA	NA	NA	NA	NA	NA	NA	NA	2	2	4	4	2.22905958477883
361.133	1616.27466557903	3.25752083112574	0.280296616773692	11.6216915802299	3.19741923697262e-31	1.62013232737402e-27	NA	NA	NA	NA	NA	NA	NA	NA	NA	NA	NA	NA	NA	NA	NA	NA	2	2	2	4	2.16315223690496
460.103	379.411895756268	-1.40257858587005	0.120908306346286	-11.6003492915781	4.10399768323473e-31	2.07949562609504e-27	NA	NA	NA	NA	NA	NA	NA	NA	NA	NA	NA	NA	NA	NA	NA	NA	0	2	2	4	-1.14182358076656
494.9309	430.458302816842	-1.70818781301473	0.147388047692667	-11.5897309161503	4.64589790231362e-31	2.35407646710231e-27	NA	NA	NA	NA	NA	NA	NA	NA	NA	NA	NA	NA	NA	NA	NA	NA	2	2	4	4	-1.28593384073445
321.0799	42149.1821580716	2.41125456906548	0.208084319848401	11.5878725067905	4.74779098937623e-31	2.40570569431694e-27	NA	NA	NA	NA	NA	NA	NA	NA	NA	NA	NA	NA	NA	NA	NA	NA	2	2	4	4	1.67342756965314
585.1908	953.14367896225	2.44239693736828	0.210860486744334	11.5829996177978	5.02561863465509e-31	2.54648096217973e-27	NA	NA	NA	NA	NA	NA	NA	NA	NA	NA	NA	NA	NA	NA	NA	NA	1	2	2	4	1.68758930381611
596.3052	448.41117964658	-1.80169041600279	0.155650093047512	-11.5752607706622	5.50037572601588e-31	2.78704038037224e-27	NA	NA	NA	NA	NA	NA	NA	NA	NA	NA	NA	NA	NA	NA	NA	NA	2	2	4	4	-1.33118643665932
409.2027	626.382054109785	-2.50118888488567	0.216097742107424	-11.5743406686883	5.55970332418517e-31	2.81710167436463e-27	NA	NA	NA	NA	NA	NA	NA	NA	NA	NA	NA	NA	NA	NA	NA	NA	0	2	2	4	-1.65182911383105
393.2588	442.269898454688	-1.7705177509929	0.153563585502532	-11.5295416240702	9.36409482712132e-31	4.74478684890237e-27	NA	NA	NA	NA	NA	NA	NA	NA	NA	NA	NA	NA	NA	NA	NA	NA	2	2	4	4	-1.32286362605919
469.2316	437.852435104993	-1.74727712472434	0.151734708860197	-11.5153423883669	1.10420085357848e-30	5.59498572508218e-27	NA	NA	NA	NA	NA	NA	NA	NA	NA	NA	NA	NA	NA	NA	NA	NA	0	2	2	4	-1.30880543494431
486.1274	494.960371010506	-2.01972221628441	0.175533231905641	-11.5062099316335	1.22755620151691e-30	6.2200272730862e-27	NA	NA	NA	NA	NA	NA	NA	NA	NA	NA	NA	NA	NA	NA	NA	NA	2	2	4	4	-1.43643873393929
401.2456	673.40136368247	1.884338049908	0.16379480149372	11.5042604082904	1.25561069981029e-30	6.36217941593875e-27	NA	NA	NA	NA	NA	NA	NA	NA	NA	NA	NA	NA	NA	NA	NA	NA	0	2	4	4	1.3629380976817
406.2524	393.290983577309	-1.49211775325528	0.129796409623911	-11.495832262069	1.38440207693842e-30	7.01476532384697e-27	NA	NA	NA	NA	NA	NA	NA	NA	NA	NA	NA	NA	NA	NA	NA	NA	0	2	4	4	-1.18946703318844
399.3113	5465.35590204786	-0.758593510867695	0.0662544073780674	-11.4497063801195	2.35943342595967e-30	1.19552491693377e-26	NA	NA	NA	NA	NA	NA	NA	NA	NA	NA	NA	NA	NA	NA	NA	NA	0	2	2	4	-0.828644777779034
392.2051	429.793596142176	-1.70455355944978	0.148927857450468	-11.4454984354872	2.47676821063586e-30	1.25497845232919e-26	NA	NA	NA	NA	NA	NA	NA	NA	NA	NA	NA	NA	NA	NA	NA	NA	2	2	4	4	-1.2803199796221
339.229	12752.7956156199	-3.28313017794561	0.286900133479257	-11.443459918024	2.53567491665561e-30	1.2848264802694e-26	NA	NA	NA	NA	NA	NA	NA	NA	NA	NA	NA	NA	NA	NA	NA	NA	0	2	4	4	-2.05407393398203
382.1843	27067.9118831347	-3.84890671849348	0.336872031897467	-11.4254267319674	3.12118621925549e-30	1.58150505729676e-26	NA	NA	NA	NA	NA	NA	NA	NA	NA	NA	NA	NA	NA	NA	NA	NA	2	2	4	4	-2.39183951451071
124.007	3368.29745322439	1.81093111276953	0.159035771140103	11.3869420683614	4.85738553758322e-30	2.46123725189342e-26	NA	NA	NA	NA	NA	NA	NA	NA	NA	NA	NA	NA	NA	NA	NA	NA	2	2	4	4	1.32168211158651
420.9777	1614.78977460996	-1.52624319810688	0.134152940969908	-11.3768895938646	5.4509331643148e-30	2.76198783435831e-26	NA	NA	NA	NA	NA	NA	NA	NA	NA	NA	NA	NA	NA	NA	NA	NA	1	2	4	4	-1.20562211797524
346.9919	707.779664184553	1.96508245047113	0.172876827290601	11.3669511482177	6.10841271246526e-30	3.09513272140615e-26	O-Ethyl_S,S-diphenyl_phosphorodithioate	1	C14H15O2PS2	[M+(37Cl)]-	310.025112	346.9915636	1.08129430056415	HMDB31781	Edifenphos	1	C14H15O2PS2	[M+(37Cl)]-	310.025112	346.9915636	1.08129430056415	C14436	2	2	4	4	1.41733961354209
562.1779	374.966596922685	-1.3725630235044	0.120754585534931	-11.366549911327	6.13654872154627e-30	3.1093892372075e-26	NA	NA	NA	NA	NA	NA	NA	NA	NA	NA	NA	NA	NA	NA	NA	NA	2	2	1	4	-1.12867850716276
148.0497	366.673713958746	-1.31513265304483	0.115705190061999	-11.3662373514977	6.15855549945575e-30	3.12054007157423e-26	NA	NA	NA	NA	NA	NA	NA	NA	NA	NA	NA	NA	NA	NA	NA	NA	2	2	4	4	-1.0939459966607
316.0801	1111.25560813411	2.68175875987525	0.236177526146426	11.3548431285227	7.01657196252968e-30	3.55529701341379e-26	N-(1-Deoxy-1-fructosyl)valine,Prunasin,Sambunigrin,Prulaurasin,(S)-2-Hydroxy-2-phenylacetonitrile_O-b-D-allopyranoside,N-(1-Deoxy-1-fructosyl)threonine	1	C11H21NO7	[M+K-2H]-	279.131804	316.0804106	-0.964311579456	HMDB37844,HMDB34934,HMDB34981,HMDB35022,HMDB39961,HMDB37843	Prunasin,(S)-Mandelonitrile_beta-D-glucoside,Indican,Nitrothal-isopropyl,Validamine_7-phosphate	1	C14H17NO6	[M+Na-2H]-	295.105589	316.0802576	-0.480257770990791	C00844,C04273,C08481,C18873,C21216	0	2	3	4	1.82052545995906
560.9975	721.924076826261	1.99749588468519	0.176278074863235	11.3315049885526	9.16168409710936e-30	4.64222533200531e-26	NA	NA	NA	NA	NA	NA	NA	NA	NA	NA	NA	NA	NA	NA	NA	NA	2	2	4	4	1.43921029534872
480.159	429.447607068314	-1.70240045787984	0.150528770016111	-11.309468998502	1.1780026831159e-29	5.96893959534827e-26	NA	NA	NA	NA	NA	NA	NA	NA	NA	NA	NA	NA	NA	NA	NA	NA	2	2	4	4	-1.27808569446194
359.1192	37724.5967560391	2.53808078862049	0.225304937578493	11.2650917281218	1.95148622584208e-29	9.88818070634181e-26	NA	NA	NA	NA	NA	NA	NA	NA	NA	NA	NA	NA	NA	NA	NA	NA	2	2	4	4	1.74339614469998
449.3636	366.536248134982	-1.3140671471738	0.116792184434359	-11.2513277625383	2.28131689233432e-29	1.1559432693458e-25	NA	NA	NA	NA	NA	NA	NA	NA	NA	NA	NA	NA	NA	NA	NA	NA	2	2	4	4	-1.09304974753959
447.2167	618.82405988583	-2.47739678156932	0.220219231066383	-11.2496840969467	2.32423000804296e-29	1.17768734507537e-25	NA	NA	NA	NA	NA	NA	NA	NA	NA	NA	NA	NA	NA	NA	NA	NA	2	2	4	4	-1.6384759250354
331.1619	6267.5769750694	-0.425687337646298	0.0378544346242439	-11.2453756573521	2.4405546641747e-29	1.23662904833732e-25	NA	NA	NA	NA	NA	NA	NA	NA	NA	NA	NA	NA	NA	NA	NA	NA	2	2	4	4	-0.559194904241183
567.4257	394.460600445732	-1.49931884819556	0.133341009261349	-11.2442440364081	2.47205379207937e-29	1.25258965644661e-25	NA	NA	NA	NA	NA	NA	NA	NA	NA	NA	NA	NA	NA	NA	NA	NA	2	2	4	4	-1.19247243395312
157.032	550.526907998885	-2.24323452490233	0.199547691588517	-11.2415959665826	2.54734918205779e-29	1.29074183054868e-25	NA	NA	NA	NA	NA	NA	NA	NA	NA	NA	NA	NA	NA	NA	NA	NA	2	2	0	4	-1.53926248281241
349.14	801.440537941318	2.16601546468503	0.192958232112279	11.2253073682011	3.06319458322813e-29	1.55212069532169e-25	NA	NA	NA	NA	NA	NA	NA	NA	NA	NA	NA	NA	NA	NA	NA	NA	2	2	0	4	1.52966369238579
318.9808	1308.64138307929	2.93477840797751	0.261791996842446	11.2103442556487	3.62779639120642e-29	1.83820443142429e-25	NA	NA	NA	NA	NA	NA	NA	NA	NA	NA	NA	NA	NA	NA	NA	NA	2	2	4	4	2.05407393398203
310.2024	1235.71567905587	-3.71269662891698	0.331550114381563	-11.1979953191759	4.17064318407873e-29	2.11326490137269e-25	NA	NA	NA	NA	NA	NA	NA	NA	NA	NA	NA	NA	NA	NA	NA	NA	2	2	4	4	-2.27905853646125
482.248	402.881378951801	-1.55083645883873	0.138497396425781	-11.1975856504263	4.18997041383136e-29	2.12305800868835e-25	NA	NA	NA	NA	NA	NA	NA	NA	NA	NA	NA	NA	NA	NA	NA	NA	2	2	4	4	-1.22209813668732
593.0284	901.042970130097	2.35300319948791	0.210346355188778	11.1863274140224	4.7573264103261e-29	2.41053729211223e-25	NA	NA	NA	NA	NA	NA	NA	NA	NA	NA	NA	NA	NA	NA	NA	NA	2	2	4	4	1.63471388274908
465.1731	477.472437137973	1.30627223164688	0.116776634598274	11.1860753321126	4.77086609377157e-29	2.41739784971406e-25	Cynaroside_A	1	C21H32O10	[M+Na-2H]-	444.19955	465.1742186	-2.37287441107956	HMDB40532	NA	NA	NA	NA	NA	NA	NA	NA	2	2	4	4	1.04164494297592
495.0057	363.535497817349	-1.29268412574198	0.115765130453449	-11.1664377751622	5.9520294352799e-29	3.01589331485632e-25	NA	NA	NA	NA	NA	NA	NA	NA	NA	NA	NA	NA	NA	NA	NA	NA	2	2	4	4	-1.08059326724042
396.2753	9751.5009545583	-1.789929211981	0.160448541541747	-11.1557836224723	6.70990138414198e-29	3.39990703134474e-25	NA	NA	NA	NA	NA	NA	NA	NA	NA	NA	NA	NA	NA	NA	NA	NA	2	2	4	4	-1.32879909202822
336.0913	1191.18158880486	2.79012380979446	0.250198663962247	11.1516335283688	7.03037130442635e-29	3.56228913995283e-25	Benzyl_glycinate_4-methylbenzenesulfonate_salt	1	C16H19NO5S	[M-H]-	337.098396	336.0911196	0.427562621097376	HMDB33374	NA	NA	NA	NA	NA	NA	NA	NA	2	2	4	4	1.91645649751494
341.2102	534.942247974721	-2.1838013076575	0.195847778130433	-11.1505033577818	7.12024342530949e-29	3.60782734360432e-25	NA	NA	NA	NA	NA	NA	NA	NA	NA	NA	NA	NA	NA	NA	NA	NA	2	2	4	4	-1.51242321526924
350.2391	3932.78091268073	-1.35655775197045	0.12196322619892	-11.1226784847256	9.73060327734655e-29	4.9304966806315e-25	NA	NA	NA	NA	NA	NA	NA	NA	NA	NA	NA	NA	NA	NA	NA	NA	2	2	4	4	-1.11848545110987
329.1901	3982.6881819517	4.60247568454008	0.416029620246007	11.0628557693045	1.8995156294456e-28	9.62484569440088e-25	NA	NA	NA	NA	NA	NA	NA	NA	NA	NA	NA	NA	NA	NA	NA	NA	2	2	4	4	2.49946970730796
407.0443	614.348838673012	1.73242566531176	0.156615273841037	11.0616648224882	1.92491045999695e-28	9.75352130080457e-25	NA	NA	NA	NA	NA	NA	NA	NA	Thiophanate	1	C14H18N4O4S2	[M+(37Cl)]-	370.07695	407.0434016	2.11058574240483	C18918	2	2	0	4	1.27363616327747
577.3848	2481.44270844594	-1.78120127262952	0.161635337417694	-11.0198753631861	3.06483147656264e-28	1.55295010917429e-24	NA	NA	NA	NA	NA	NA	NA	NA	NA	NA	NA	NA	NA	NA	NA	NA	2	2	4	4	-1.3264192968417
580.3321	531.487628965382	-2.17030252494449	0.197071369174877	-11.0127743772796	3.31631335276114e-28	1.68037597584407e-24	NA	NA	NA	NA	NA	NA	NA	NA	NA	NA	NA	NA	NA	NA	NA	NA	0	2	3	4	-1.50016144607986
492.0567	379.945516794927	-1.40584567854029	0.127728467226061	-11.0065180383958	3.55477957120517e-28	1.80120680872966e-24	NA	NA	NA	NA	NA	NA	NA	NA	NA	NA	NA	NA	NA	NA	NA	NA	2	2	0	4	-1.14277008044689
403.2975	475.354422414721	-1.93172765183504	0.175595376024218	-11.0010166302364	3.7784780331481e-28	1.91455481939614e-24	NA	NA	NA	NA	NA	NA	NA	NA	NA	NA	NA	NA	NA	NA	NA	NA	2	2	2	4	-1.39482153819378
371.0457	7119.7114332551	2.81673741423758	0.256141207691374	10.9968147633296	3.95869025849898e-28	2.00586835398144e-24	NA	NA	NA	NA	NA	NA	NA	NA	NA	NA	NA	NA	NA	NA	NA	NA	0	2	2	4	1.95164154012421
426.2103	594.411748274226	-2.39789061474289	0.218420860794509	-10.9783040228875	4.85961379566922e-28	2.46236631026559e-24	NA	NA	NA	NA	NA	NA	NA	NA	NA	NA	NA	NA	NA	NA	NA	NA	2	2	4	4	-1.58778619810812
555.4623	363.174433635113	-1.29003792251482	0.117667200069645	-10.9634453930345	5.72764174016079e-28	2.90219606973947e-24	NA	NA	NA	NA	NA	NA	NA	NA	NA	NA	NA	NA	NA	NA	NA	NA	2	2	4	4	-1.07706493702364
597.3381	628.386964033499	1.7698739855646	0.16161643294623	10.9510769004129	6.56622716078518e-28	3.32710730236985e-24	NA	NA	NA	NA	NA	NA	NA	NA	NA	NA	NA	NA	NA	NA	NA	NA	0	2	2	4	1.29728481037464
329.0291	1835.52824136575	3.449853903607	0.315429738479384	10.936996366411	7.66989749376455e-28	3.8863370600905e-24	Inosine_2,3-cyclic_phosphate_,Malathion,S-methylazathioprine	1	C10H11N4O7P	[M-H]-	330.036539	329.0292626	-0.613623233337012	HMDB11680,HMDB14910,HMDB61068	3,5-Cyclic_IMP,Malathion	1	C10H11N4O7P	[M-H]-	330.036539	329.0292626	-0.613623233337012	C00943,C07497	2	2	4	4	2.22318638012836
496.2634	377.638183996863	-1.3903979283368	0.127223744672633	-10.9287612301816	8.39871010662921e-28	4.25562641102902e-24	NA	NA	NA	NA	NA	NA	NA	NA	NA	NA	NA	NA	NA	NA	NA	NA	2	2	0	4	-1.13616593455295
282.1074	4225.58479986979	-0.575728391403702	0.0526925887670327	-10.9261739625119	8.6415622045672e-28	4.3786795690542e-24	NA	NA	NA	NA	NA	NA	NA	NA	NA	NA	NA	NA	NA	NA	NA	NA	2	2	4	4	-0.699887063636846
402.0808	704.604683546949	1.95781478953666	0.179196262164534	10.9255336349541	8.70273345001654e-28	4.40967503912338e-24	2-(acetylamino)-1,5-anhydro-2-deoxy-3-O-b-D-galactopyranosyl-D-arabino-Hex-1-enitol,2-(acetylamino)-1,5-anhydro-2-deoxy-4-O-b-D-galactopyranosyl-D-arabino-Hex-1-enitol	1	C14H23NO10	[M+K-2H]-	365.132199	402.0808056	-0.106197558798641	HMDB02278,HMDB02282	6-(alpha-D-Glucosaminyl)-1D-myo-inositol_1,2-cyclic_phosphate	1	C12H22NO12P	[M-H]-	403.087967	402.0806906	0.179814653492347	C16070	0	2	2	4	1.41064223923364
489.2026	361.046037881228	-1.27460004832419	0.11674555662684	-10.9177606853018	9.48044085714326e-28	4.80373938231449e-24	NA	NA	NA	NA	NA	NA	NA	NA	NA	NA	NA	NA	NA	NA	NA	NA	2	2	4	4	-1.07004820612457
146.0277	619.83150002063	1.74799758294655	0.160191431149587	10.9119293735148	1.01087797100539e-27	5.12211867908431e-24	Thiomorpholine_3-carboxylate	1	C5H9NO2S	[M-H]-	147.035401	146.0281246	-2.80219992640448	HMDB59611	Thiomorpholine_3-carboxylate	1	C5H9NO2S	[M-H]-	147.035401	146.0281246	-2.80219992640448	C03901	2	2	1	4	1.28143952285663
419.0653	793.080497926901	-2.9447616016706	0.270355962684888	-10.8921644354589	1.25618728914323e-27	6.36510099408877e-24	NA	NA	NA	NA	NA	NA	NA	NA	NA	NA	NA	NA	NA	NA	NA	NA	2	2	2	4	-1.87485164437909
177.0738	735.163778558685	2.02691205730465	0.186106977667641	10.8911126423449	1.27078132561521e-27	6.43904897689225e-24	NA	NA	NA	NA	NA	NA	NA	NA	NA	NA	NA	NA	NA	NA	NA	NA	2	2	4	4	1.45750104540243
410.1947	443.668618508323	-1.7773075251344	0.163300628322972	-10.8836539294833	1.37921124330828e-27	6.98846336984306e-24	NA	NA	NA	NA	NA	NA	NA	NA	NA	NA	NA	NA	NA	NA	NA	NA	2	2	4	4	-1.32523221120179
343.2481	4003.49306569458	-0.68406966041682	0.0629194944076847	-10.8721417242232	1.56483674395438e-27	7.92902778161683e-24	NA	NA	NA	NA	NA	NA	NA	NA	NA	NA	NA	NA	NA	NA	NA	NA	2	2	4	4	-0.780274464741631
556.262	364.638122714331	-1.30051283595269	0.119651176567518	-10.8692022365432	1.61607718054812e-27	8.18866307383733e-24	NA	NA	NA	NA	NA	NA	NA	NA	NA	NA	NA	NA	NA	NA	NA	NA	2	2	4	4	-1.08413510143117
152.0642	359.118909828669	-1.26040906629836	0.116091833289255	-10.8570002780292	1.84717565786365e-27	9.35963905839513e-24	NA	NA	NA	NA	NA	NA	NA	NA	NA	NA	NA	NA	NA	NA	NA	NA	2	2	4	4	-1.06135069709244
483.2282	1818.84306523545	-2.12908845873098	0.196188804190669	-10.8522423973888	1.94591825931181e-27	9.85996781993294e-24	NA	NA	NA	NA	NA	NA	NA	NA	NA	NA	NA	NA	NA	NA	NA	NA	2	2	4	4	-1.48366119818407
420.1166	629.123823249281	-2.50958161977414	0.23235259447556	-10.800747137937	3.41414008434762e-27	1.72994478073894e-23	NA	NA	NA	NA	NA	NA	NA	NA	NA	NA	NA	NA	NA	NA	NA	NA	1	2	3	4	-1.65569893448182
576.971	970.424633562037	2.46983220052177	0.228795658603255	10.7949259859192	3.63755492919479e-27	1.843149082623e-23	NA	NA	NA	NA	NA	NA	NA	NA	NA	NA	NA	NA	NA	NA	NA	NA	2	2	4	4	1.69376361373106
482.1536	522.427664535671	-2.13431675892459	0.198003231550673	-10.7792016433751	4.31615466454743e-27	2.18699556852618e-23	NA	NA	NA	NA	NA	NA	NA	NA	NA	NA	NA	NA	NA	NA	NA	NA	2	2	4	4	-1.48663122420028
484.2516	360.211964444017	-1.26846691301841	0.11772647024343	-10.7746958725215	4.53277588024338e-27	2.29675753851932e-23	NA	NA	NA	NA	NA	NA	NA	NA	NA	NA	NA	NA	NA	NA	NA	NA	0	2	4	4	-1.0665595199813
469.2775	380.204789760069	-1.40770460182662	0.130852764948292	-10.7579278311994	5.43791743853264e-27	2.75539276610449e-23	NA	NA	NA	NA	NA	NA	NA	NA	NA	NA	NA	NA	NA	NA	NA	NA	2	2	4	4	-1.14466615750022
468.0498	564.396936256791	1.59053324316087	0.148063728461997	10.7422206618895	6.44746006394325e-27	3.26692801440005e-23	NA	NA	NA	NA	NA	NA	NA	NA	NA	NA	NA	NA	NA	NA	NA	NA	2	2	4	4	1.18348824563545
498.1229	611.013296004039	1.72423514434565	0.160738502007798	10.7269579024819	7.60589707796753e-27	3.85390804940615e-23	3-cis-Hydroxyglipizide,4-trans-Hydroxyglipizide	1	C21H27N5O5S	[M+K-2H]-	461.173292	498.1218986	1.93968585342069	HMDB60934,HMDB60935	NA	NA	NA	NA	NA	NA	NA	NA	2	2	4	4	1.26481195612999
463.0211	2145.05946930424	1.45398682568377	0.135613631747112	10.7215388818369	8.06501586467829e-27	4.08654353863249e-23	NA	NA	NA	NA	NA	NA	NA	NA	NA	NA	NA	NA	NA	NA	NA	NA	2	2	4	4	1.11756456205397
316.2012	13113.9647059214	-3.53540591061793	0.329754652382285	-10.7213223075905	8.08392504492502e-27	4.09612482026351e-23	NA	NA	NA	NA	NA	NA	NA	NA	NA	NA	NA	NA	NA	NA	NA	NA	2	2	4	4	-2.19491484827754
479.3575	469.581786205449	1.27784081741967	0.119257743218647	10.7149505175264	8.66035576499127e-27	4.38820226612108e-23	NA	NA	NA	NA	NA	NA	NA	NA	NA	NA	NA	NA	NA	NA	NA	NA	0	2	2	4	1.02483253865875
463.1278	508.489715652977	-2.077388900985	0.194003325780315	-10.7080066417902	9.33501521825012e-27	4.73005221108734e-23	NA	NA	NA	NA	NA	NA	NA	NA	NA	NA	NA	NA	NA	NA	NA	NA	2	2	4	4	-1.46179191616151
425.1609	1030.10954537109	2.5640169510379	0.239630347461925	10.6998841265099	1.01905569106223e-26	5.1635551866123e-23	Mangostanol,Edulisin_II,Archangelicin,Atrovirisidone,Mangostenol,Curcumin_II	1	C24H26O7	[M-H]-	426.167855	425.1605786	0.728195452777758	HMDB29868,HMDB30593,HMDB30845,HMDB36982,HMDB39912,HMDB39610	Archangelicin,Disenecionyl_cis-khellactone	1	C24H26O7	[M-H]-	426.167855	425.1605786	0.728195452777758	C09116,C09261	1	2	3	4	1.75019565527889
352.153	15489.1123847429	-3.38238864642142	0.316240850834385	-10.6956094935147	1.06715713888885e-26	5.4072852227498e-23	NA	NA	NA	NA	NA	NA	NA	NA	NA	NA	NA	NA	NA	NA	NA	NA	2	2	4	4	-2.10548623280015
580.246	392.339168453614	-1.4860723907255	0.13932508859383	-10.6662224709421	1.4646021919767e-26	7.42113930674596e-23	NA	NA	NA	NA	NA	NA	NA	NA	NA	NA	NA	NA	NA	NA	NA	NA	2	2	4	4	-1.18746938657261
464.208	916.896826045944	0.867223133699408	0.0813259980534567	10.6635412347399	1.50745967768607e-26	7.63829818683534e-23	NA	NA	NA	NA	NA	NA	NA	NA	NA	NA	NA	NA	NA	NA	NA	NA	2	2	4	4	0.783620423701819
560.4735	378.558973542793	-1.39669774333198	0.131042606667494	-10.6583482948866	1.59403163860255e-26	8.07695831279911e-23	NA	NA	NA	NA	NA	NA	NA	NA	NA	NA	NA	NA	NA	NA	NA	NA	0	2	2	4	-1.13710634880158
495.3545	375.672774817767	-1.37700920704154	0.129294302080497	-10.6501925056545	1.7400484861623e-26	8.81682567938438e-23	NA	NA	NA	NA	NA	NA	NA	NA	NA	NA	NA	NA	NA	NA	NA	NA	2	2	4	4	-1.13241428523864
363.1145	825.980120675895	2.21422209053931	0.207981110520923	10.6462653507014	1.815013300628e-26	9.19667239428206e-23	NA	NA	NA	NA	NA	NA	NA	NA	NA	NA	NA	NA	NA	NA	NA	NA	0	2	4	4	1.55889726780834
453.1621	365.932445031005	-1.30965367370439	0.123020861061192	-10.6457852953326	1.82439387246727e-26	9.24420375179164e-23	NA	NA	NA	NA	NA	NA	NA	NA	NA	NA	NA	NA	NA	NA	NA	NA	2	2	4	4	-1.09036625334052
477.2714	434.110124072613	-1.72722880554408	0.162257647929885	-10.6449762312002	1.84031236108471e-26	9.32486273361622e-23	NA	NA	NA	NA	NA	NA	NA	NA	NA	NA	NA	NA	NA	NA	NA	NA	0	2	3	4	-1.29500125237582
483.2323	574.134712816018	-2.32833248007986	0.218740434278881	-10.6442710866679	1.85429846815932e-26	9.39573033816329e-23	NA	NA	NA	NA	NA	NA	NA	NA	NA	NA	NA	NA	NA	NA	NA	NA	2	2	4	4	-1.56557767526242
462.1872	10660.532006424	-2.66962720546749	0.250926570391229	-10.6390774054146	1.9606100869571e-26	9.93441131061165e-23	NA	NA	NA	NA	NA	NA	NA	NA	NA	NA	NA	NA	NA	NA	NA	NA	0	2	4	4	-1.73445367432912
336.9921	820.409471446053	2.20378183123523	0.207186701404263	10.6366953877759	2.0113687328141e-26	1.01916053691691e-22	NA	NA	NA	NA	NA	NA	NA	NA	NA	NA	NA	NA	NA	NA	NA	NA	2	2	2	4	1.55558299153916
450.8839	446.656608450444	-1.79252142102648	0.168549291139539	-10.6349982779962	2.0483252595536e-26	1.03788640901581e-22	NA	NA	NA	NA	NA	NA	NA	NA	NA	NA	NA	NA	NA	NA	NA	NA	0	2	2	4	-1.32999181682202
463.154	746.262577800369	2.05220851849339	0.193200332159445	10.6221790384902	2.35010164492782e-26	1.19079650348493e-22	NA	NA	NA	NA	NA	NA	NA	NA	NA	NA	NA	NA	NA	NA	NA	NA	2	2	4	4	1.47482874507913
482.1493	1024.89753393866	2.55600221128726	0.240839972028671	10.612865421621	2.5966142726164e-26	1.31570445193473e-22	NA	NA	NA	NA	NA	NA	NA	NA	NA	NA	NA	NA	NA	NA	NA	NA	1	2	4	4	1.74792016466715
427.3424	1782.83191715619	-1.37056568018488	0.129368365960867	-10.5942876375162	3.16743311265468e-26	1.60493835818213e-22	NA	NA	NA	NA	NA	NA	NA	NA	NA	NA	NA	NA	NA	NA	NA	NA	2	2	2	4	-1.12681651176991
380.1387	1020.34867395493	-3.3892082594236	0.320146344242133	-10.5864343615939	3.44464007936739e-26	1.74539912821545e-22	NA	NA	NA	NA	NA	NA	NA	NA	NA	NA	NA	NA	NA	NA	NA	NA	2	2	4	4	-2.11461920110302
465.2047	3348.94528174909	0.969586129236251	0.0916633960832852	10.5776806300662	3.78204542904482e-26	1.91636241889701e-22	NA	NA	NA	NA	NA	NA	NA	NA	NA	NA	NA	NA	NA	NA	NA	NA	2	2	4	4	0.856055713513283
487.3272	379.044743173281	-1.39990037321127	0.132750444903149	-10.5453535333354	5.33717472865377e-26	2.70434643500887e-22	NA	NA	NA	NA	NA	NA	NA	NA	NA	NA	NA	NA	NA	NA	NA	NA	2	2	3	4	-1.13899020042196
496.1691	359.37151081905	-1.26221952823206	0.119854432920039	-10.5312711218128	6.19916462256173e-26	3.14111671425203e-22	NA	NA	NA	NA	NA	NA	NA	NA	NA	NA	NA	NA	NA	NA	NA	NA	2	2	4	4	-1.06308376679231
314.0742	1213.44924938324	2.81818461357439	0.268164583833231	10.5091603570104	7.83883268890351e-26	3.97193652346741e-22	NA	NA	NA	NA	NA	NA	NA	NA	NA	NA	NA	NA	NA	NA	NA	NA	2	2	4	4	1.95496261187357
426.1806	1074.98280860671	-3.47836282929849	0.331532112527504	-10.4917825388933	9.42335732261436e-26	4.7748151553687e-22	NA	NA	NA	NA	NA	NA	NA	NA	NA	NA	NA	NA	NA	NA	NA	NA	2	2	4	4	-2.15806515000477
312.1817	20171.3737416721	-2.48376300034511	0.237074742031433	-10.4767086491896	1.10523437804561e-25	5.6002225935571e-22	NA	NA	NA	NA	NA	NA	NA	NA	NA	NA	NA	NA	NA	NA	NA	NA	2	2	3	4	-1.64226130059356
358.1867	7699.7069654318	-1.36920547107599	0.130695965789021	-10.4762642275145	1.11043860604576e-25	5.62659241683385e-22	NA	NA	NA	NA	NA	NA	NA	NA	NA	NA	NA	NA	NA	NA	NA	NA	2	2	3	4	-1.12403082132625
596.4885	517.007636347236	-2.11231683372593	0.201763165867351	-10.4692887061193	1.19537816344888e-25	6.05698115419546e-22	NA	NA	NA	NA	NA	NA	NA	NA	NA	NA	NA	NA	NA	NA	NA	NA	2	2	3	4	-1.47336780940685
577.4593	497.591633032443	1.37681551478288	0.131555429969362	10.4656684646428	1.24196798154594e-25	6.2930517624933e-22	NA	NA	NA	NA	NA	NA	NA	NA	NA	NA	NA	NA	NA	NA	NA	NA	2	2	1	4	1.07794576161414
198.1863	43915.4769705183	-4.06530912729565	0.388903983800147	-10.4532462937812	1.41593945752455e-25	7.17456523127688e-22	NA	NA	NA	NA	NA	NA	NA	NA	NA	NA	NA	NA	NA	NA	NA	NA	2	2	4	4	-2.49946970730796
430.1464	1119.43225091528	2.69381164063233	0.257718133032012	10.4525498805228	1.42637781162699e-25	7.22745637151396e-22	NA	NA	NA	NA	NA	NA	NA	NA	Latifoline,Latrunculin_B	1	C20H27NO7	[M+(37Cl)]-	393.178754	430.1452056	2.79696247750311	C10344,C19904	2	2	4	4	1.83360566298726
587.1246	601.279021312166	1.69674357484566	0.162354372038431	10.4508646951868	1.45195323110631e-25	7.35704702201568e-22	NA	NA	NA	NA	NA	NA	NA	NA	NA	NA	NA	NA	NA	NA	NA	NA	2	2	0	4	1.23891275817158
495.143	2590.26554693704	3.96592911000408	0.379855758079842	10.4406186444342	1.61753111162116e-25	8.19603014258444e-22	Austinol	1	C25H30O8	[M+K-2H]-	458.19407	495.1426766	0.641027354279388	HMDB34464	6-Acetylpicropolin	1	C24H28O9	[M+Cl]-	460.173335	495.1427366	0.519850097610556	C09055	2	2	4	4	2.37496194506172
581.27	580.998191382209	1.64070734843229	0.15719571081058	10.4373544288962	1.67411268768378e-25	8.48272898849372e-22	NA	NA	NA	NA	NA	NA	NA	NA	NA	NA	NA	NA	NA	NA	NA	NA	2	2	0	4	1.20868641185223
369.2473	8909.35624896218	-1.93533788491997	0.185636746558657	-10.425402948486	1.89852881231393e-25	9.61984549199467e-22	NA	NA	NA	NA	NA	NA	NA	NA	NA	NA	NA	NA	NA	NA	NA	NA	2	2	1	4	-1.39612662326649
347.0592	2341.75045720897	1.31311886687683	0.125963853585762	10.4245688703291	1.91525951172904e-25	9.70461994593104e-22	NA	NA	NA	NA	NA	NA	NA	NA	NA	NA	NA	NA	NA	NA	NA	NA	2	2	0	4	1.04589426599006
561.3039	1854.18633773711	1.65820274610864	0.159429389113706	10.4008599375991	2.4570568014284e-25	1.24499068128377e-21	NA	NA	NA	NA	NA	NA	NA	NA	NA	NA	NA	NA	NA	NA	NA	NA	2	2	4	4	1.21898364342124
555.4088	498.354086449156	-2.0341498876731	0.195734829342141	-10.3923757182603	2.68578488694999e-25	1.36088720221756e-21	NA	NA	NA	NA	NA	NA	NA	NA	NA	NA	NA	NA	NA	NA	NA	NA	2	2	0	4	-1.44618800321579
420.1403	7301.7833144749	-3.72811850756367	0.360035296541064	-10.354869490243	3.97728622383659e-25	2.015290929618e-21	NA	NA	NA	NA	NA	NA	NA	NA	NA	NA	NA	NA	NA	NA	NA	NA	1	2	4	4	-2.29249670967295
456.1378	3336.73136146906	-3.02591078612348	0.292590189841776	-10.3418053344844	4.55867457884406e-25	2.30988040910029e-21	NA	NA	NA	NA	NA	NA	NA	NA	NA	NA	NA	NA	NA	NA	NA	NA	2	2	4	4	-1.9258177654398
562.3602	436.772140865157	-1.74124028902046	0.168511212774741	-10.3330826498061	4.99296977462103e-25	2.52993778480047e-21	NA	NA	NA	NA	NA	NA	NA	NA	NA	NA	NA	NA	NA	NA	NA	NA	2	2	3	4	-1.30187233384846
314.1971	1942706.1257008	-3.17345629345973	0.307331878246708	-10.3258285849288	5.38518197399809e-25	2.72867170622483e-21	NA	NA	NA	NA	NA	NA	NA	NA	NA	NA	NA	NA	NA	NA	NA	NA	2	2	4	4	-1.99300183854128
359.1094	783.344922678198	2.12944910818167	0.206580642360744	10.308076709642	6.47848120926503e-25	3.28264642873459e-21	NA	NA	NA	NA	NA	NA	NA	NA	Acalyphin	1	C14H20N2O9	[M-H]-	360.116883	359.1096066	-0.490936462639755	C08324	2	2	4	4	1.51552444705928
364.0274	2419.84760202647	-1.76774323706379	0.171597520065601	-10.3016828937154	6.9239256567304e-25	3.50835313026529e-21	NA	NA	NA	NA	NA	NA	NA	NA	NA	NA	NA	NA	NA	NA	NA	NA	1	2	2	4	-1.31814859169334
321.218	11121.5582080296	-3.29630098992889	0.320792498665714	-10.2754927363929	9.08788510911528e-25	4.60483138478871e-21	NA	NA	NA	NA	NA	NA	NA	NA	NA	NA	NA	NA	NA	NA	NA	NA	2	2	4	4	-2.05815515253268
115.0038	2233.54998738404	1.44800379041587	0.140962968687169	10.2722282589645	9.40078313168018e-25	4.76337681282234e-21	NA	NA	NA	NA	NA	NA	NA	NA	NA	NA	NA	NA	NA	NA	NA	NA	2	2	0	4	1.11389044628773
334.2131	1019.13410398521	-3.38713468558867	0.329767647070935	-10.2712765053634	9.49400126967082e-25	4.81061044334221e-21	NA	NA	NA	NA	NA	NA	NA	NA	NA	NA	NA	NA	NA	NA	NA	NA	2	2	3	4	-2.11003071717678
324.2178	63916.3407764416	-2.40216462017856	0.233923869677974	-10.2690017204548	9.72052853199717e-25	4.92539180716297e-21	NA	NA	NA	NA	NA	NA	NA	NA	NA	NA	NA	NA	NA	NA	NA	NA	2	2	4	4	-1.59477966395565
316.2035	21244.2281947056	-3.50599240578112	0.341502468606701	-10.2663749989429	9.98877074764611e-25	5.06131013783228e-21	NA	NA	NA	NA	NA	NA	NA	NA	NA	NA	NA	NA	NA	NA	NA	NA	2	2	4	4	-2.18408101911751
482.2253	10721.1699691245	-2.64584533377216	0.258472496790149	-10.236467580225	1.36115599755281e-24	6.89697743960011e-21	NA	NA	NA	NA	NA	NA	NA	NA	NA	NA	NA	NA	NA	NA	NA	NA	2	2	4	4	-1.72346709731563
573.1601	404.916970196215	-1.56267795111243	0.152667994861284	-10.2357927248097	1.3706800057391e-24	6.94523558908e-21	NA	NA	NA	NA	NA	NA	NA	NA	NA	NA	NA	NA	NA	NA	NA	NA	2	2	4	4	-1.22626932617716
442.1372	3376.05526373972	-0.457394652112526	0.0446975671649287	-10.2330994978942	1.40935057017528e-24	7.14117933907813e-21	NA	NA	NA	NA	NA	NA	NA	NA	NA	NA	NA	NA	NA	NA	NA	NA	2	2	4	4	-0.590596491001196
494.1682	697.793652109133	-2.70790030742203	0.26462563271817	-10.2329478803967	1.41155941499718e-24	7.15237155579069e-21	NA	NA	NA	NA	NA	NA	NA	NA	NA	NA	NA	NA	NA	NA	NA	NA	2	2	3	4	-1.75477401714445
344.2325	4422.87871596714	-2.42417453071041	0.237180952113529	-10.2207808388848	1.60046422073116e-24	8.10955220644481e-21	NA	NA	NA	NA	NA	NA	NA	NA	NA	NA	NA	NA	NA	NA	NA	NA	2	2	2	4	-1.60720933098592
599.4435	471.051238433806	-1.91171317705379	0.187459034027783	-10.1980317298043	2.02331253054903e-24	1.02521245922919e-20	NA	NA	NA	NA	NA	NA	NA	NA	NA	NA	NA	NA	NA	NA	NA	NA	0	2	3	4	-1.38318120488741
198.1841	726.39866156394	-2.78311826384718	0.27293429500822	-10.1970265911925	2.04435578761235e-24	1.03587507758318e-20	NA	NA	NA	NA	NA	NA	NA	NA	NA	NA	NA	NA	NA	NA	NA	NA	2	2	4	4	-1.79279780690653
469.5907	353.12378938116	-1.21546348461105	0.119226580655559	-10.194568005959	2.09674609540694e-24	1.0624212465427e-20	NA	NA	NA	NA	NA	NA	NA	NA	NA	NA	NA	NA	NA	NA	NA	NA	1	2	2	4	-1.04674639909064
301.0426	2490.17122627414	3.90707839032215	0.383504993521639	10.1878162118421	2.24756144126709e-24	1.13883938229004e-20	NA	NA	NA	NA	NA	NA	NA	NA	NA	NA	NA	NA	NA	NA	NA	NA	2	2	4	4	2.35084881486548
333.1083	1196.74708706427	2.79676593475879	0.275233033075774	10.1614472053172	2.94669613662857e-24	1.4930909324297e-20	NA	NA	NA	NA	NA	NA	NA	NA	NA	NA	NA	NA	NA	NA	NA	NA	1	2	2	4	1.9258177654398
371.1261	1128.0366423253	2.70511292969366	0.266306921395878	10.1578769170343	3.05659768109784e-24	1.54877804501227e-20	3-(2-Methylpropanoyloxy)-8-(2-methylbutanoyloxy)-9,10-epoxy-p-mentha-1,3,5-triene,3-(2-Methylpropanoyloxy)-8-(3-methylbutanoyloxy)-9,10-epoxy-p-mentha-1,3,5-triene	1	C19H26O5	[M+K-2H]-	334.178025	371.1266316	-1.3801219217135	HMDB32699,HMDB32700	NA	NA	NA	NA	NA	NA	NA	NA	2	2	4	4	1.84160692060152
422.2155	9000.69081127285	-3.07830082578812	0.303102199205064	-10.1559831431823	3.11653047978935e-24	1.57914599410926e-20	NA	NA	NA	NA	NA	NA	NA	NA	NA	NA	NA	NA	NA	NA	NA	NA	0	2	3	4	-1.95164154012421
342.2282	851938.244352338	-2.39992299109907	0.23645773097007	-10.1494799144581	3.33133980666097e-24	1.68798988003511e-20	NA	NA	NA	NA	NA	NA	NA	NA	NA	NA	NA	NA	NA	NA	NA	NA	0	2	4	4	-1.59127320269132
473.1152	5413.28001966629	-0.657076943940904	0.0647970241586934	-10.1405419843304	3.65068434010434e-24	1.84980175513087e-20	NA	NA	NA	NA	NA	NA	NA	NA	NA	NA	NA	NA	NA	NA	NA	NA	2	2	3	4	-0.763014090871501
401.3055	453.626458252807	-1.8274284618983	0.180212953321773	-10.1403835196874	3.6566114385378e-24	1.8528050159071e-20	NA	NA	NA	NA	NA	NA	NA	NA	NA	NA	NA	NA	NA	NA	NA	NA	2	2	2	4	-1.34081255610211
322.1139	2944.53980663063	0.881297685459838	0.0870288797195453	10.1264969548024	4.21479287946749e-24	2.13563555202618e-20	NA	NA	NA	NA	NA	NA	NA	NA	NA	NA	NA	NA	NA	NA	NA	NA	2	2	2	4	0.794387019101668
482.7731	492.811918521176	1.35933282390165	0.134264574259914	10.1242850647275	4.3111775733769e-24	2.18447367643007e-20	NA	NA	NA	NA	NA	NA	NA	NA	NA	NA	NA	NA	NA	NA	NA	NA	2	2	2	4	1.07004820612457
157.0612	367.539980121743	-1.32081702336953	0.130566754522153	-10.1160286031728	4.69063707153384e-24	2.3767458041462e-20	NA	NA	NA	NA	NA	NA	NA	NA	NA	NA	NA	NA	NA	NA	NA	NA	0	2	2	4	-1.09664003137117
352.1974	3974.62039948323	-1.02490596178984	0.101505685861902	-10.0970300637564	5.69405363358638e-24	2.88517697613822e-20	NA	NA	NA	NA	NA	NA	NA	NA	NA	NA	NA	NA	NA	NA	NA	NA	2	2	4	4	-0.968931196218882
445.0727	430.96104099342	1.12586954710215	0.111638126823649	10.0849913836394	6.4370831531176e-24	3.26167003368469e-20	NA	NA	NA	NA	NA	NA	NA	NA	Khellol_glucoside	1	C19H20O10	[M+(37Cl)]-	408.10565	445.0721016	1.40314344073663	C09011	2	2	4	4	0.946320667940496
599.2445	622.635967300313	1.75476482729883	0.174108618291307	10.0785638558275	6.87232163568748e-24	3.48220537280285e-20	NA	NA	NA	NA	NA	NA	NA	NA	NA	NA	NA	NA	NA	NA	NA	NA	2	2	4	4	1.28932170242891
253.2172	1685469.71719221	-1.04329299167204	0.103677636593899	-10.0628546902412	8.06259099280261e-24	4.08531485605308e-20	NA	NA	NA	NA	NA	NA	NA	NA	NA	NA	NA	NA	NA	NA	NA	NA	2	2	4	4	-0.976843622962417
455.0974	1390.94745439546	0.657526980501099	0.0653779459528692	10.0573208735421	8.52877172795503e-24	4.32152863455482e-20	NA	NA	NA	NA	NA	NA	NA	NA	NA	NA	NA	NA	NA	NA	NA	NA	2	2	4	4	0.654626398917794
298.2388	147003.429319094	-2.53673882314061	0.25238712076794	-10.0509836453701	9.09549492746165e-24	4.60868727974482e-20	NA	NA	NA	NA	NA	NA	NA	NA	NA	NA	NA	NA	NA	NA	NA	NA	2	2	4	4	-1.66548350631841
344.0207	788.85034263968	2.14052558711816	0.213044008806309	10.047339979714	9.43806281317298e-24	4.78226642743475e-20	NA	NA	NA	NA	NA	NA	NA	NA	NA	NA	NA	NA	NA	NA	NA	NA	2	2	4	4	1.52334196853291
315.2003	339670.826486016	-3.24124591206647	0.32296234661836	-10.0359869997372	1.05894979823968e-23	5.36569862768047e-20	NA	NA	NA	NA	NA	NA	NA	NA	NA	NA	NA	NA	NA	NA	NA	NA	0	2	3	4	-2.0341645437493
390.1016	2406.19517287449	0.967483525875801	0.0964251683346416	10.0335165868538	1.08579144479102e-23	5.50170525075608e-20	NA	NA	NA	NA	NA	NA	NA	NA	NA	NA	NA	NA	NA	NA	NA	NA	2	2	4	4	0.853924459161055
168.0887	4507.16249531641	4.7844024608322	0.47754923119293	10.0186580740181	1.26204797467554e-23	6.39479708768096e-20	NA	NA	NA	NA	NA	NA	NA	NA	NA	NA	NA	NA	NA	NA	NA	NA	2	2	4	4	2.57313573950321
409.0487	427.243524422371	-1.69026274189289	0.168748212571378	-10.0164779000425	1.29018977294727e-23	6.53739157952383e-20	Neodiospyrin	1	C22H14O6	[M+Cl]-	374.07904	409.0484416	0.726564313054794	HMDB29538	Ohioensin-A,Diospyrin,Isodiospyrin	1	C23H16O5	[M+K-2H]-	372.099775	409.0483816	0.873246334820073	C09956,C10332,C10358	2	2	1	4	-1.2725277127495
464.1718	522.733247856832	1.46185313449826	0.145983955515061	10.0137931551488	1.32569967196415e-23	6.71732023784236e-20	(E)-Squamosamide	1	C26H27NO7	[M-H]-	465.178754	464.1714776	0.622183856523077	HMDB41088	(+/-)-6-Acetonyldihydrochelerythrine	1	C24H23NO5	[M+Hac-H]-	405.157624	464.1714776	0.622183856523077	C12200	2	2	4	4	1.12588697744364
298.0698	1193.11371551092	2.79206538465987	0.280290786594333	9.96131702573889	2.25061237870776e-23	1.14038529229122e-19	NA	NA	NA	NA	NA	NA	NA	NA	NA	NA	NA	NA	NA	NA	NA	NA	2	2	4	4	1.91955825665832
432.1977	5056.83987166745	-2.03843094686668	0.204705476889865	-9.9578720503086	2.32996245697732e-23	1.18059197695041e-19	NA	NA	NA	NA	NA	NA	NA	NA	NA	NA	NA	NA	NA	NA	NA	NA	2	2	4	4	-1.44759202329385
477.1813	849.4025505403	2.25976712379767	0.227090470136321	9.95095532824935	2.49773804938916e-23	1.26560386962549e-19	NA	NA	NA	NA	NA	NA	NA	NA	NA	NA	NA	NA	NA	NA	NA	NA	2	2	4	4	1.58431839354005
344.2348	11008.8948876142	-2.58504739107553	0.259797903387614	-9.95022422185865	2.51615650611756e-23	1.27493650164977e-19	NA	NA	NA	NA	NA	NA	NA	NA	NA	NA	NA	NA	NA	NA	NA	NA	2	2	4	4	-1.69791597218633
570.0882	536.718858040999	-2.19044493741645	0.220418550853099	-9.93766145788835	2.85449503642468e-23	1.44637263495639e-19	NA	NA	NA	NA	NA	NA	NA	NA	NA	NA	NA	NA	NA	NA	NA	NA	2	2	4	4	-1.5170805441769
159.0406	1176.57221577219	-1.47994906603996	0.148982996835552	-9.93367765097073	2.97091494198635e-23	1.50536260110448e-19	NA	NA	NA	NA	NA	NA	NA	NA	NA	NA	NA	NA	NA	NA	NA	NA	2	2	0	4	-1.18547646745522
323.0009	6399.00949350134	-1.72514683164539	0.173975734401603	-9.9160198264379	3.54616217598484e-23	1.79684037457152e-19	NA	NA	NA	NA	NA	NA	NA	NA	NA	NA	NA	NA	NA	NA	NA	NA	2	2	0	4	-1.29272442744117
397.2786	1987.48959186206	-1.64977378553089	0.166404802966317	-9.91421975881811	3.61066460637971e-23	1.8295237560526e-19	NA	NA	NA	NA	NA	NA	NA	NA	NA	NA	NA	NA	NA	NA	NA	NA	0	2	3	4	-1.26481195612999
254.2207	308710.492977229	-1.05319983474288	0.10626430277241	-9.91113485211078	3.72391939958964e-23	1.88690995977207e-19	NA	NA	NA	NA	NA	NA	NA	NA	NA	NA	NA	NA	NA	NA	NA	NA	2	2	0	4	-0.984817684129705
463.1903	1872.7925467622	-2.36695497218731	0.238953835976406	-9.90549058363314	3.94031428611822e-23	1.9965572487761e-19	NA	NA	NA	NA	NA	NA	NA	NA	NA	NA	NA	NA	NA	NA	NA	NA	2	2	4	4	-1.5774393833363
365.2098	11104.7350642371	-1.56772405163814	0.158496248540973	-9.89123759123464	4.5437548699913e-23	2.30232059262459e-19	NA	NA	NA	NA	NA	NA	NA	NA	NA	NA	NA	NA	NA	NA	NA	NA	2	2	4	4	-1.23151350530727
412.1739	13836.1494403429	-3.4501077344905	0.348861110712653	-9.88963122728876	4.61725616316875e-23	2.3395636978776e-19	NA	NA	NA	NA	NA	NA	NA	NA	NA	NA	NA	NA	NA	NA	NA	NA	2	2	4	4	-2.14313014099011
299.2421	24462.5233738315	-2.85850157876601	0.2892666554192	-9.88189106906744	4.98825266071754e-23	2.52754762318558e-19	NA	NA	NA	NA	NA	NA	NA	NA	NA	NA	NA	NA	NA	NA	NA	NA	2	2	3	4	-1.83360566298726
447.152	383.476698057341	-1.42864134848208	0.144817303162281	-9.86512880219268	5.89587305032807e-23	2.98743887460123e-19	NA	NA	NA	NA	NA	NA	NA	NA	NA	NA	NA	NA	NA	NA	NA	NA	2	2	4	4	-1.15516897269881
478.2405	508.247937664998	1.41404054623377	0.14351834063303	9.85268182447434	6.67389718318357e-23	3.38166370271911e-19	NA	NA	NA	NA	NA	NA	NA	NA	NA	NA	NA	NA	NA	NA	NA	NA	2	2	4	4	1.10024450698498
561.2157	362.113571745551	-1.28193515985245	0.130132006982596	-9.85103657107125	6.78406515424111e-23	3.43748581365397e-19	NA	NA	NA	NA	NA	NA	NA	NA	NA	NA	NA	NA	NA	NA	NA	NA	2	2	4	4	-1.07179744252547
303.0946	2370.41203221989	-0.908478834898647	0.0922423256030123	-9.84882838718216	6.9347620913673e-23	3.51384395169581e-19	NA	NA	NA	NA	NA	NA	NA	NA	NA	NA	NA	NA	NA	NA	NA	NA	2	2	4	4	-0.908432480923529
326.087	3370.68257784647	-1.38866333281097	0.141012047370423	-9.84783469715254	7.00365289471566e-23	3.54875092175242e-19	NA	NA	NA	NA	NA	NA	NA	NA	NA	NA	NA	NA	NA	NA	NA	NA	2	2	4	4	-1.13522652403344
593.1195	621.52008629767	1.75319734915207	0.178169792992116	9.84003696535501	7.56830246993744e-23	3.8348588615173e-19	Sulforhodamine_B	1	C27H30N2O7S2	[M+Cl]-	558.149447	593.1188486	1.112087403089	HMDB31987	NA	NA	NA	NA	NA	NA	NA	NA	2	2	4	4	1.28706148690526
419.1306	679.47869455138	1.89866369966482	0.193026197562588	9.83630058323657	7.85460724337696e-23	3.97992949021911e-19	3b,16a-Dihydroxyandrostenone_sulfate	1	C19H28O6S	[M+Cl]-	384.160662	419.1300636	1.18984545215748	HMDB00386	Acalyphin	1	C14H20N2O9	[M+Hac-H]-	360.116883	419.1307366	-0.415860696314314	C08324	2	2	0	4	1.37172532915864
337.1787	6956.69115316125	-1.43333805397628	0.145870683201561	-9.82608720626697	8.69308924948259e-23	4.40478832271283e-19	NA	NA	NA	NA	NA	NA	NA	NA	NA	NA	NA	NA	NA	NA	NA	NA	2	2	3	4	-1.15998536119825
377.0985	2634.4732846555	3.99110916961065	0.406727252812871	9.81274095111325	9.92357375777145e-23	5.02827482306279e-19	Dolichin_B,(S)-4,5,7-Trihydroxy-3-prenylflavanone,Desmethylxanthohumol,Glyceollidin_I,5-Deoxykievitone,(S)-4,5,7-Trihydroxy-6-prenylflavanone,Selinone,Glyceollidin_II,Licocoumarone,Morachalcone_A,1-Hydroxy-3,5-dimethoxy-2-prenylxanthone	1	C20H20O5	[M+(37Cl)]-	340.131075	377.0975266	2.61311711289935	HMDB29468,HMDB29866,HMDB30610,HMDB34026,HMDB34214,HMDB37247,HMDB37585,HMDB37916,HMDB38755,HMDB40306,HMDB41251	Glepidotin_B,6-Prenylnaringenin,5-Deoxykievitone,(+)-Galbacin,Glyceocarpin,4-Glyceollidin,Desmethylxanthohumol,Sophoraflavanone_B	1	C20H20O5	[M+(37Cl)]-	340.131075	377.0975266	2.61311711289935	C09753,C09832,C10418,C10616,C15509,C15510,C16416,C18023	2	2	4	4	2.38331587235536
425.2376	710.406994163477	1.9717743947474	0.201275959078253	9.79637311766974	1.16700861584144e-22	5.91323265646856e-19	NA	NA	NA	NA	NA	NA	NA	NA	NA	NA	NA	NA	NA	NA	NA	NA	2	2	4	4	1.42274365225862
421.158	3235.961840578	0.773618737523273	0.0790311897491325	9.78877756970329	1.2580764942509e-22	6.37467359636934e-19	NA	NA	NA	NA	NA	NA	NA	NA	NA	NA	NA	NA	NA	NA	NA	NA	0	2	4	4	0.729799085942032
490.0837	355.242323066405	-1.231017904497	0.12583719419143	-9.7826235907987	1.33699069085781e-22	6.77453183057654e-19	NA	NA	NA	NA	NA	NA	NA	NA	NA	NA	NA	NA	NA	NA	NA	NA	2	2	4	4	-1.05101851563238
395.1781	12520.9823065552	1.53642561587375	0.157241958006778	9.77109185963915	1.49828548430354e-22	7.59181254896603e-19	NA	NA	NA	NA	NA	NA	NA	NA	NA	NA	NA	NA	NA	NA	NA	NA	0	2	4	4	1.15709230738992
494.0934	2390.63164909878	-2.91435502529842	0.298561837080288	-9.7613112707191	1.65007731293748e-22	8.36094174465422e-19	NA	NA	NA	NA	NA	NA	NA	NA	NA	NA	NA	NA	NA	NA	NA	NA	0	2	2	4	-1.85521033538217
405.0039	2184.57604350246	-1.54985475790017	0.158787796876533	-9.76054072407886	1.66266337188362e-22	8.42471530533432e-19	NA	NA	NA	NA	NA	NA	NA	NA	NA	NA	NA	NA	NA	NA	NA	NA	2	2	4	4	-1.22105865604319
353.0843	764.425968103486	2.0899941705063	0.214172160623798	9.75847731291956	1.69683684789056e-22	8.59787230826144e-19	NA	NA	NA	NA	NA	NA	NA	NA	NA	NA	NA	NA	NA	NA	NA	NA	0	2	4	4	1.48961442208043
154.073	4418.77048813459	4.75530329912877	0.48755045159835	9.75345891597336	1.78287864074695e-22	9.0338460726648e-19	NA	NA	NA	NA	NA	NA	NA	NA	Deisopropylhydroxyatrazine	1	C5H9N5O	[M-H]-	155.08071	154.0734336	-2.70455451196351	C06557	2	2	4	4	2.55985907717858
320.0749	4583.74192785271	1.43226550348346	0.147175573907516	9.73167941837607	2.20915090135475e-22	1.11937676171645e-18	NA	NA	NA	NA	NA	NA	NA	NA	NA	NA	NA	NA	NA	NA	NA	NA	1	2	2	4	1.10658697057256
576.1494	521.130309146264	1.45626296438811	0.149704559944636	9.72757920618227	2.30001289062451e-22	1.16541653167944e-18	Neoacrimarine_J,Vitisin_B	1	C28H23NO9	[M+Hac-H]-	517.137284	576.1511376	-2.98359213025364	HMDB34787,HMDB36825	NA	NA	NA	NA	NA	NA	NA	NA	2	2	1	4	1.11848545110987
353.1563	2934.55039942265	-1.97877581117134	0.203491272872646	-9.724131080598	2.37928042939211e-22	1.20558139357298e-18	NA	NA	NA	NA	NA	NA	NA	NA	NA	NA	NA	NA	NA	NA	NA	NA	2	2	4	4	-1.41331358409052
336.1792	32225.4599047971	-3.26916782099467	0.33648174754399	-9.71573597931127	2.58375622746463e-22	1.30918928045633e-18	NA	NA	NA	NA	NA	NA	NA	NA	NA	NA	NA	NA	NA	NA	NA	NA	1	2	4	4	-2.05002664469908
155.0822	342.005611262883	-1.12828451426072	0.116206110409522	-9.70933895200981	2.75115540020826e-22	1.39401044128553e-18	NA	NA	NA	NA	NA	NA	NA	NA	NA	NA	NA	NA	NA	NA	NA	NA	0	2	4	4	-1.01570801959549
208.0545	506.678870351877	-2.06940901799501	0.213185515760714	-9.70708075832777	2.81277601365411e-22	1.42523360611854e-18	NA	NA	NA	NA	NA	NA	NA	NA	NA	NA	NA	NA	NA	NA	NA	NA	2	2	4	4	-1.45892835218401
466.143	363.506495185441	-1.2916375266353	0.133177856213294	-9.69859076697145	3.05691495272943e-22	1.548938806548e-18	NA	NA	NA	NA	NA	NA	NA	NA	NA	NA	NA	NA	NA	NA	NA	NA	2	2	0	4	-1.07970992443863
466.2082	597.922506404512	1.68886639677922	0.174756815898076	9.66409457679877	4.28391177475733e-22	2.17065809626954e-18	NA	NA	NA	NA	NA	NA	NA	NA	NA	NA	NA	NA	NA	NA	NA	NA	2	2	4	4	1.22941177579814
449.3033	3522.67812984153	-1.62500178312757	0.168447975822021	-9.64690596724367	5.06611920658019e-22	2.56700260197418e-18	NA	NA	NA	NA	NA	NA	NA	NA	NA	NA	NA	NA	NA	NA	NA	NA	2	2	3	4	-1.2506791216661
316.0517	3018.41323181077	4.19312838114071	0.435871080123277	9.62011147873075	6.5759855564026e-22	3.3320518814292e-18	NA	NA	NA	NA	NA	NA	NA	NA	NA	NA	NA	NA	NA	NA	NA	NA	2	2	4	4	2.43729262217207
589.5164	535.781464812326	1.50306562001168	0.15626453189365	9.61872538699078	6.66519354701548e-22	3.37725357027274e-18	NA	NA	NA	NA	NA	NA	NA	NA	NA	NA	NA	NA	NA	NA	NA	NA	2	2	4	4	1.14371760499998
343.2316	168213.969436311	-2.4148796781572	0.251396617860004	-9.60585587313662	7.55278095424969e-22	3.82699410951832e-18	NA	NA	NA	NA	NA	NA	NA	NA	NA	NA	NA	NA	NA	NA	NA	NA	2	2	4	4	-1.60541843458965
446.3564	1027.72292220409	-0.942735594344506	0.0982434642594125	-9.59591155962504	8.31785541357038e-22	4.21465733805611e-18	NA	NA	NA	NA	NA	NA	NA	NA	NA	NA	NA	NA	NA	NA	NA	NA	2	2	4	4	-0.922673885004694
471.3686	339.506581045128	-1.10801674045065	0.115794447621563	-9.56882444028623	1.08128096456172e-21	5.47885064743426e-18	NA	NA	NA	NA	NA	NA	NA	NA	NA	NA	NA	NA	NA	NA	NA	NA	2	2	4	4	-1.00994527781966
395.1194	1808.22053690745	1.17606672512352	0.123070894431977	9.55601022119449	1.22384013018019e-21	6.201197939623e-18	NA	NA	NA	NA	NA	NA	NA	NA	NA	NA	NA	NA	NA	NA	NA	NA	2	2	4	4	0.970508820308697
422.1382	518.921712237277	-2.11991882567962	0.22213222765667	-9.54349959950967	1.38091967698358e-21	6.99712000327581e-18	NA	NA	NA	NA	NA	NA	NA	NA	NA	NA	NA	NA	NA	NA	NA	NA	2	2	0	4	-1.47776009695513
463.32	798.698386945718	2.16145794351948	0.22671066972698	9.53399302345341	1.51347202062002e-21	7.66876272848162e-18	NA	NA	NA	NA	NA	NA	NA	NA	NA	NA	NA	NA	NA	NA	NA	NA	2	2	0	4	1.5280775310006
426.1263	22161.4149296759	0.855941441049151	0.089796954450241	9.53196515727548	1.54333590672454e-21	7.82008303937327e-18	NA	NA	NA	NA	NA	NA	NA	NA	NA	NA	NA	NA	NA	NA	NA	NA	2	2	4	4	0.776937218580636
397.2035	7882.21678281767	-3.35297929817601	0.351891704624398	-9.52844086437023	1.59663062300839e-21	8.0901273667835e-18	NA	NA	NA	NA	NA	NA	NA	NA	NA	NA	NA	NA	NA	NA	NA	NA	2	2	2	4	-2.07483246283624
423.0902	2494.08196460212	0.966581019442887	0.101465451993868	9.52620818661801	1.63133131362909e-21	8.2659557661586e-18	NA	NA	NA	NA	NA	NA	NA	NA	NA	NA	NA	NA	NA	NA	NA	NA	2	2	4	4	0.850380960657689
390.1514	1976.03339080742	0.707266078156015	0.0742953880746794	9.519649825977	1.73763591463148e-21	8.80460117943771e-18	NA	NA	NA	NA	NA	NA	NA	NA	NA	NA	NA	NA	NA	NA	NA	NA	2	2	4	4	0.68859664198144
343.1191	1976.81254713008	3.56137296798913	0.374918397261008	9.49906164649957	2.11790089534833e-21	1.073140383673e-17	Dehydrocyanaropicrin,Diosbulbin_D,Diosbulbin_B,(S)-5,7-Dihydroxy-6,8-dimethylflavanone,2-Hydroxy-4,6-dimethoxychalcone,Stercurensin,Batatasin_I,DL-Propylene_glycol_dibenzoate	1	C19H20O6	[M-H]-	344.12599	343.1187136	1.18821849080083	HMDB35029,HMDB35109,HMDB36777,HMDB30694,HMDB33691,HMDB37485,HMDB38778,HMDB40412	Calaxin,Deoxyelephantopin,Echinone,2,3-Dihydro-2-(4-methoxyphenyl)-5,6,7-trimethoxy-4H-1-benzopyran-4-one,Batatasin_I,Isobatatasin_I,Phenethyl_caffeate	1	C19H20O6	[M-H]-	344.12599	343.1187136	1.18821849080083	C09353,C09388,C10338,C15118,C10246,C10265,C10484	2	2	4	4	2.24715602413831
581.4412	479.444745466818	-1.9501551681129	0.205392418726915	-9.4947767799832	2.2068368019531e-21	1.11820420754964e-17	NA	NA	NA	NA	NA	NA	NA	NA	NA	NA	NA	NA	NA	NA	NA	NA	2	2	4	4	-1.40005621613242
397.1202	1983.42085389239	-1.00656239800892	0.106029655754787	-9.49321575028758	2.24014713911654e-21	1.13508255539035e-17	NA	NA	NA	NA	NA	NA	NA	NA	NA	NA	NA	NA	NA	NA	NA	NA	2	2	4	4	-0.95795462456862
280.2288	9006.7313736735	-2.837724301858	0.299462805637979	-9.47604927367351	2.64092974015284e-21	1.33815909933544e-17	NA	NA	NA	NA	NA	NA	NA	NA	NA	NA	NA	NA	NA	NA	NA	NA	2	2	2	4	-1.81794645555226
417.0726	585.911708671708	1.65353128871202	0.174754124084932	9.46204444313078	3.01980164778137e-21	1.53013349493082e-17	NA	NA	NA	NA	NA	NA	NA	NA	NA	NA	NA	NA	NA	NA	NA	NA	2	2	4	4	1.21278987711265
410.2157	13551.0759186502	-3.04945337391286	0.322312066030999	-9.46118279549479	3.04479283699309e-21	1.5427965305044e-17	NA	NA	NA	NA	NA	NA	NA	NA	NA	NA	NA	NA	NA	NA	NA	NA	2	2	4	4	-1.93856806695517
418.182	11679.5154351808	-2.98126451545554	0.315129217347349	-9.46045098753717	3.06617874702342e-21	1.55363277111677e-17	NA	NA	NA	NA	NA	NA	NA	NA	NA	NA	NA	NA	NA	NA	NA	NA	2	2	2	4	-1.88640827214895
450.1298	7953.22662289228	-3.53609737318731	0.373921530980294	-9.45678994177435	3.17541830954957e-21	1.60898445744877e-17	NA	NA	NA	NA	NA	NA	NA	NA	NA	NA	NA	NA	NA	NA	NA	NA	2	2	4	4	-2.20042984666701
461.2742	2072.44047891676	-2.17807577066884	0.23049836954317	-9.44941942533311	3.40715210910982e-21	1.72640397368594e-17	NA	NA	NA	NA	NA	NA	NA	NA	NA	NA	NA	NA	NA	NA	NA	NA	2	2	4	4	-1.50473312014334
359.2435	4717.92731547117	-1.21987577108115	0.129249048822805	-9.43817987205114	3.79310793747566e-21	1.92196779191892e-17	NA	NA	NA	NA	NA	NA	NA	NA	NA	NA	NA	NA	NA	NA	NA	NA	2	2	4	4	-1.04759929294479
450.0873	360.384229513435	-1.26887536849424	0.134683026671917	-9.42119730933268	4.45973150437223e-21	2.25974595326541e-17	NA	NA	NA	NA	NA	NA	NA	NA	NA	NA	NA	NA	NA	NA	NA	NA	2	2	4	4	-1.06830223777354
440.205	6070.97489524531	-2.57322854624029	0.27335895096937	-9.41336852923694	4.80486021546239e-21	2.43462267117479e-17	NA	NA	NA	NA	NA	NA	NA	NA	NA	NA	NA	NA	NA	NA	NA	NA	2	2	4	4	-1.69169833935229
365.1013	2186.57468826799	3.71273682382395	0.394536537638527	9.41037513545968	4.94369302377606e-21	2.50496925514733e-17	Cymorcin_monoglucoside,3-Hydroxy-4-isopropylbenzyl_alcohol_3-glucoside,Perilloside_B,Dehydrocyanaropicrin,Diosbulbin_D,Diosbulbin_B,7-hydroxyolanzapine,2-hydroxymethylolanzapine,3-(3,4-Dihydroxyphenyl)-1-propanol_3-glucoside,Pseudomonine	1	C16H24O7	[M+K-2H]-	328.152205	365.1008116	1.3705803551308	HMDB29777,HMDB39385,HMDB40465,HMDB35029,HMDB35109,HMDB36777,HMDB60958,HMDB60987,HMDB38304,HMDB41438	Rhododendrin,Calaxin,Deoxyelephantopin,Echinone,2,3-Dihydro-2-(4-methoxyphenyl)-5,6,7-trimethoxy-4H-1-benzopyran-4-one	1	C16H24O7	[M+K-2H]-	328.152205	365.1008116	1.3705803551308	C09965,C09353,C09388,C10338,C15118	2	2	4	4	2.27905853646124
462.0874	339.391445878511	-1.10688312885202	0.117850549564416	-9.39226107084889	5.87258052690666e-21	2.97563655298361e-17	NA	NA	NA	NA	NA	NA	NA	NA	NA	NA	NA	NA	NA	NA	NA	NA	0	2	4	4	-1.00912476453721
448.2992	344.028442131785	-1.14421525555996	0.121986125359696	-9.37988031168345	6.60476602181786e-21	3.34663494325511e-17	NA	NA	NA	NA	NA	NA	NA	NA	NA	NA	NA	NA	NA	NA	NA	NA	2	2	1	4	-1.02316719853501
396.1884	3152.33893052634	-1.51919931023535	0.162187365402489	-9.36693993681483	7.4665849155554e-21	3.78331857671192e-17	NA	NA	NA	NA	NA	NA	NA	NA	NA	NA	NA	NA	NA	NA	NA	NA	2	2	4	4	-1.20256910313581
314.1931	9238.02456890014	-3.01080300000524	0.322554659405758	-9.33424122767918	1.01717184335002e-20	5.15400973025456e-17	NA	NA	NA	NA	NA	NA	NA	NA	NA	NA	NA	NA	NA	NA	NA	NA	2	2	4	4	-1.90726022291035
233.0779	13172.9082505482	-1.18064832131022	0.126751646810462	-9.31465863379038	1.22345323378465e-20	6.19923753558682e-17	NA	NA	NA	NA	NA	NA	NA	NA	NA	NA	NA	NA	NA	NA	NA	NA	2	2	4	4	-1.03488487635482
573.4109	1828.60882515565	-1.83857052537542	0.197490698682766	-9.3096562908452	1.2824668362285e-20	6.4982594591698e-17	NA	NA	NA	NA	NA	NA	NA	NA	NA	NA	NA	NA	NA	NA	NA	NA	2	2	4	4	-1.34445457668404
237.9888	1370.0014529942	3.00494939231552	0.32290860403277	9.30588208176258	1.32884684711681e-20	6.73326697434087e-17	NA	NA	NA	NA	NA	NA	NA	NA	NA	NA	NA	NA	NA	NA	NA	NA	2	2	0	4	2.07060890691108
434.1558	26102.8590334578	-3.41155660359658	0.367132384546793	-9.29244258255228	1.50787475770262e-20	7.64040139727918e-17	NA	NA	NA	NA	NA	NA	NA	NA	NA	NA	NA	NA	NA	NA	NA	NA	2	2	3	4	-2.13343280360208
382.9759	1132.21286019753	2.71088878665878	0.291914877818617	9.28657287671102	1.59336143485255e-20	8.07356239039789e-17	NA	NA	NA	NA	NA	NA	NA	NA	NA	NA	NA	NA	NA	NA	NA	NA	2	2	4	4	1.84700732036111
313.2133	18551.6547182579	-3.86043158567574	0.416268715746841	-9.27389313595094	1.79472737534377e-20	9.09388361086687e-17	NA	NA	NA	NA	NA	NA	NA	NA	NA	NA	NA	NA	NA	NA	NA	NA	0	2	4	4	-2.40054055596159
375.1882	2070.25252053786	-1.15770723200709	0.124869737048452	-9.27131953163222	1.83857090818361e-20	9.31603879176634e-17	NA	NA	NA	NA	NA	NA	NA	NA	NA	NA	NA	NA	NA	NA	NA	NA	2	2	4	4	-1.0273358916352
433.201	562.252643325849	-2.28575572643471	0.246951971998202	-9.25587152813402	2.12489730125287e-20	1.07668546254483e-16	NA	NA	NA	NA	NA	NA	NA	NA	NA	NA	NA	NA	NA	NA	NA	NA	0	2	4	4	-1.55393224141916
324.1296	4550.91724596103	1.12367227306656	0.121770550963477	9.22778343512287	2.76289956117716e-20	1.39996120764846e-16	NA	NA	NA	NA	NA	NA	NA	NA	NA	NA	NA	NA	NA	NA	NA	NA	0	2	4	4	0.945549623299392
487.2918	346.684078736572	-1.16509430278621	0.126320698097527	-9.22330481333069	2.88081455473106e-20	1.45970873488223e-16	NA	NA	NA	NA	NA	NA	NA	NA	NA	NA	NA	NA	NA	NA	NA	NA	0	2	4	4	-1.02900837653299
454.2416	437.845763130231	-1.7465838694818	0.18938091141021	-9.22259723261443	2.89989370071818e-20	1.4693761381539e-16	NA	NA	NA	NA	NA	NA	NA	NA	NA	NA	NA	NA	NA	NA	NA	NA	2	2	4	4	-1.30648742055549
449.1669	334.728928874212	-1.06830392429689	0.116023078116382	-9.20768472652728	3.33234794375749e-20	1.68850070310192e-16	NA	NA	NA	NA	NA	NA	NA	NA	NA	NA	NA	NA	NA	NA	NA	NA	2	2	4	4	-0.993662110487031
593.3404	894.573509743958	2.34162920970664	0.254341347667558	9.2066399395167	3.36493151628262e-20	1.7050107993004e-16	NA	NA	NA	NA	NA	NA	NA	NA	NA	NA	NA	NA	NA	NA	NA	NA	2	2	4	4	1.62725845148353
486.3795	338.084363186325	-1.09604714350279	0.119069965256793	-9.20506813904746	3.41454519567493e-20	1.73015005064849e-16	NA	NA	NA	NA	NA	NA	NA	NA	NA	NA	NA	NA	NA	NA	NA	NA	0	2	4	4	-1.00258495618228
478.9946	4781.04325529383	1.71184805274323	0.186243521226645	9.19145021243469	3.8758032154752e-20	1.96386948928128e-16	NA	NA	NA	NA	NA	NA	NA	NA	NA	NA	NA	NA	NA	NA	NA	NA	2	2	4	4	1.25175740242513
497.2477	390.782091290915	-1.47542200614923	0.160580107046189	-9.18807462075516	3.9993542261195e-20	2.02647278637475e-16	NA	NA	NA	NA	NA	NA	NA	NA	NA	NA	NA	NA	NA	NA	NA	NA	2	2	0	4	-1.17952577451797
451.2501	340.899796272023	-1.11899235013569	0.121802431619227	-9.18694590296712	4.04152910753292e-20	2.04784279878693e-16	NA	NA	NA	NA	NA	NA	NA	NA	NA	NA	NA	NA	NA	NA	NA	NA	2	2	4	4	-1.01405808553619
226.2177	10665.5736756178	-3.13234128747932	0.341001459781937	-9.18571225320381	4.08812777252888e-20	2.07145434234039e-16	NA	NA	NA	NA	NA	NA	NA	NA	NA	NA	NA	NA	NA	NA	NA	NA	2	2	4	4	-1.97190010126982
458.1502	334.438046757294	-1.06575326911649	0.116419311581001	-9.1544371345554	5.4641915177517e-20	2.76870584204479e-16	Niaziminin_A,Oxmetidine	1	C18H25NO7S	[M+Hac-H]-	399.135176	458.1490296	2.46710115480687	HMDB31945,HMDB41970	Oxmetidine	1	C19H21N5O3S	[M+Hac-H]-	399.136512	458.1503656	-0.448979233513198	C11803	1	2	3	4	-0.992048261125995
401.1241	1514.83086900339	3.15881946718364	0.345392208309561	9.14560140960828	5.92989838643622e-20	3.00467951240723e-16	NA	NA	NA	NA	NA	NA	NA	NA	NA	NA	NA	NA	NA	NA	NA	NA	0	2	2	4	2.11461920110303
411.117	932.308779677473	2.4070204287836	0.264309827123815	9.10681398030671	8.48366807347395e-20	4.29867461282925e-16	NA	NA	NA	NA	NA	NA	NA	NA	NA	NA	NA	NA	NA	NA	NA	NA	2	2	4	4	1.66745967078761
290.1438	1748.49599397446	-0.546490558033637	0.0600206441258543	-9.10504320626296	8.62321071112056e-20	4.36938086732479e-16	NA	NA	NA	NA	NA	NA	NA	NA	NA	NA	NA	NA	NA	NA	NA	NA	2	2	4	4	-0.676773416543827
353.0803	1341.85606105732	2.97318369749086	0.326833012664202	9.09695037614085	9.2903781193059e-20	4.7074345930523e-16	Verimol_B,Verimol_A,7-Hydroxy-2,4,5-trimethoxyisoflavan,7-Hydroxy-2,3,4-trimethoxyisoflavan,Sorgolactone,5-Hydroxy-3,4,7-trimethoxyflavan,Niazidin,4,7-Di-O-methylcatechin	1	C18H20O5	[M+K-2H]-	316.131075	353.0796816	1.64495446844788	HMDB38323,HMDB38324,HMDB38780,HMDB39510,HMDB39607,HMDB40534,HMDB31981,HMDB30663	Sorgolactone,2-O-Methylodoratol,Combretastatin_A-4,(S)-N-[3-(3,4-Methylenedioxyphenyl)-2-(mercaptomethyl)-1-oxoprolyl]glycine,Paeoniflorigenone,Paeonilactone_C	1	C18H20O5	[M+K-2H]-	316.131075	353.0796816	1.64495446844788	C09186,C09774,C20268,C01313,C17453,C17456	0	2	4	4	2.06227094317348
396.2002	46460.1115868948	-3.25289494005442	0.35809912545189	-9.08378353605177	1.04864714692678e-19	5.31349509347799e-16	NA	NA	NA	NA	NA	NA	NA	NA	NA	NA	NA	NA	NA	NA	NA	NA	0	2	4	4	-2.04203137254069
424.2313	25655.6446150113	-2.56459539859382	0.282590314011093	-9.07531246273765	1.13351795388142e-19	5.74353547231717e-16	NA	NA	NA	NA	NA	NA	NA	NA	NA	NA	NA	NA	NA	NA	NA	NA	2	2	4	4	-1.68758930381611
566.4053	448.762381760177	-1.80278214923412	0.19928109283784	-9.04642845721989	1.4772093431641e-19	7.4850197418125e-16	NA	NA	NA	NA	NA	NA	NA	NA	NA	NA	NA	NA	NA	NA	NA	NA	2	2	4	4	-1.33238295928184
395.2774	879.715592177735	2.31532225714299	0.2560485219804	9.04251365809569	1.53109760481409e-19	7.75807156359299e-16	NA	NA	NA	NA	NA	NA	NA	NA	NA	NA	NA	NA	NA	NA	NA	NA	2	2	4	4	1.61624207949315
430.1822	2019.45551319558	-1.34016865133222	0.148253239083317	-9.03972594203529	1.57065096232859e-19	7.95848842611895e-16	NA	NA	NA	NA	NA	NA	NA	NA	NA	NA	NA	NA	NA	NA	NA	NA	2	2	4	4	-1.10658697057256
314.1177	5072.00592530359	1.60471787954023	0.177640256512201	9.03352602077566	1.66227435584305e-19	8.42274416105674e-16	NA	NA	NA	NA	NA	NA	NA	NA	NA	NA	NA	NA	NA	NA	NA	NA	0	2	4	4	1.19347663117749
347.0841	28216.9823827614	1.66780137098409	0.18485365407147	9.02227970207861	1.84215174293375e-19	9.33418288144529e-16	NA	NA	NA	NA	NA	NA	NA	NA	NA	NA	NA	NA	NA	NA	NA	NA	0	2	4	4	1.22209813668732
562.3073	560.053936191209	1.57940957548024	0.175146909096771	9.01762745129347	1.9220670779268e-19	9.73911388385512e-16	NA	NA	NA	NA	NA	NA	NA	NA	NA	NA	NA	NA	NA	NA	NA	NA	0	2	4	4	1.1785380461521
405.1622	2064.22600983873	0.933528923141614	0.103570127911851	9.01349589850989	1.99590405629528e-19	1.01132458532482e-15	NA	NA	NA	NA	NA	NA	NA	NA	NA	NA	NA	NA	NA	NA	NA	NA	2	2	4	4	0.827255905051864
474.3068	362.720273156402	-1.2856417577255	0.142889850279983	-8.99743232431396	2.31058169514385e-19	1.17077174492939e-15	NA	NA	NA	NA	NA	NA	NA	NA	NA	NA	NA	NA	NA	NA	NA	NA	2	2	4	4	-1.07530579013484
372.2388	4152.5330574017	-1.30820689565444	0.145409784959091	-8.9966909449903	2.32623254687808e-19	1.17870203150312e-15	NA	NA	NA	NA	NA	NA	NA	NA	NA	NA	NA	NA	NA	NA	NA	NA	2	2	4	4	-1.08947349825648
238.994	16194.0532708124	0.930812014647229	0.103607694676097	8.98400468765548	2.61086623174869e-19	1.32292591962706e-15	NA	NA	NA	NA	NA	NA	NA	NA	NA	NA	NA	NA	NA	NA	NA	NA	2	2	4	4	0.825868626244015
478.0358	364.852442578175	-1.30127145755315	0.144886826402846	-8.98129588355445	2.67596163571209e-19	1.35590976081531e-15	NA	NA	NA	NA	NA	NA	NA	NA	NA	NA	NA	NA	NA	NA	NA	NA	2	2	4	4	-1.08502268732901
448.1716	4804.40307025108	-3.14324001956832	0.351370844555411	-8.94564836062441	3.69772593663565e-19	1.87363773209328e-15	NA	NA	NA	NA	NA	NA	NA	NA	NA	NA	NA	NA	NA	NA	NA	NA	2	2	4	4	-1.97535639601212
298.0658	2424.81863095851	-0.657980002704598	0.0738395744346586	-8.91093980080899	5.06017873642367e-19	2.56399256574587e-15	NA	NA	NA	NA	NA	NA	NA	NA	NA	NA	NA	NA	NA	NA	NA	NA	0	2	2	4	-0.764333706446674
475.0551	606.704299866967	1.71298866067703	0.192436034273284	8.90160030134669	5.50471854088259e-19	2.78924088466521e-15	Silica_aerogel	1	C23H22N2O3S2	[M+K-2H]-	438.107187	475.0557936	-1.47098511253524	HMDB32503	NA	NA	NA	NA	NA	NA	NA	NA	2	2	4	4	1.25391834126857
425.1564	713.730291964566	1.97884955092115	0.222820006544242	8.88093300781876	6.63018767135802e-19	3.35951609307711e-15	NA	NA	NA	NA	NA	NA	NA	NA	NA	NA	NA	NA	NA	NA	NA	NA	2	2	3	4	1.42818956271005
186.0554	977.245912084693	2.48127825532208	0.279647607716481	8.87287495710568	7.1281355523739e-19	3.61182628438786e-15	NA	NA	NA	NA	NA	NA	NA	NA	N3-Metyladenine	1	C6H9N5	[M+Cl]-	151.085795	186.0551966	0.927681694289693	C05026	2	2	4	4	1.71055194629946
555.2089	351.662998608814	-1.2034312654482	0.136100724923309	-8.84221054756548	9.38431689913345e-19	4.75503337279092e-15	NA	NA	NA	NA	NA	NA	NA	NA	NA	NA	NA	NA	NA	NA	NA	NA	2	2	4	4	-1.04164494297592
261.0594	21118.6786799574	1.17841290481368	0.133503494923647	8.82683187797919	1.07682481774063e-18	5.45627135149177e-15	NA	NA	NA	NA	NA	NA	NA	NA	NA	NA	NA	NA	NA	NA	NA	NA	2	2	4	4	0.973671337485714
302.0882	7426.041944435	1.39456725369742	0.158018267586544	8.82535465675598	1.09113467905859e-18	5.52877941878985e-15	NA	NA	NA	NA	NA	NA	NA	NA	NA	NA	NA	NA	NA	NA	NA	NA	2	2	3	4	1.09125987830618
208.0075	622.172530436177	-2.48760270329306	0.282035523095264	-8.82017511834073	1.14280853815416e-18	5.79061086282713e-15	NA	NA	NA	NA	NA	NA	NA	NA	NA	NA	NA	NA	NA	NA	NA	NA	2	2	0	4	-1.64416284622111
392.1157	2851.14849905933	-0.797178530231506	0.0904019649700356	-8.81815489846638	1.16361209572182e-18	5.89602248902245e-15	NA	NA	NA	NA	NA	NA	NA	NA	NA	NA	NA	NA	NA	NA	NA	NA	2	2	4	4	-0.847553831924219
157.004	429.940924034579	-1.70457847681438	0.193433237456115	-8.81223154423552	1.22678904927748e-18	6.21614011268901e-15	NA	NA	NA	NA	NA	NA	NA	NA	NA	NA	NA	NA	NA	NA	NA	NA	0	2	3	4	-1.28143952285663
364.2103	19399.4314927421	-2.53959097859107	0.288630003534785	-8.79877679897891	1.38315475861117e-18	7.00844516188282e-15	NA	NA	NA	NA	NA	NA	NA	NA	NA	NA	NA	NA	NA	NA	NA	NA	2	2	4	4	-1.66944236860453
179.057	34882.0571292883	0.966585558480318	0.109857265114991	8.79855836087461	1.38584925765107e-18	7.02209818851797e-15	NA	NA	NA	NA	NA	NA	NA	NA	NA	NA	NA	NA	NA	NA	NA	NA	0	2	2	4	0.851088805234973
281.2532	4526.49508034469	-1.68673028667221	0.191756615462633	-8.79620388899125	1.41522346790154e-18	7.17093731185711e-15	NA	NA	NA	NA	NA	NA	NA	NA	NA	NA	NA	NA	NA	NA	NA	NA	2	2	4	4	-1.27031548986594
325.221	9607.85694747046	-2.5630293721028	0.292300563416121	-8.76847222649399	1.81106835148871e-18	9.17668333699329e-15	NA	NA	NA	NA	NA	NA	NA	NA	NA	NA	NA	NA	NA	NA	NA	NA	2	2	4	4	-1.68554542627721
416.1405	1239.70341194749	2.8516719759226	0.325239681496287	8.76790913950997	1.82014619109183e-18	9.22268075026229e-15	NA	NA	NA	NA	NA	NA	NA	NA	NA	NA	NA	NA	NA	NA	NA	NA	2	2	4	4	1.98942293620233
162.0227	27919.2523702421	1.21849051027806	0.139019949299987	8.76486084489009	1.87007504474969e-18	9.47567025174667e-15	NA	NA	NA	NA	NA	NA	NA	NA	NA	NA	NA	NA	NA	NA	NA	NA	2	2	4	4	0.995278552009825
469.2523	327.992247711956	-1.01037533454568	0.115706875881354	-8.73219786507516	2.49770773225636e-18	1.2655885079343e-14	NA	NA	NA	NA	NA	NA	NA	NA	NA	NA	NA	NA	NA	NA	NA	NA	2	2	4	4	-0.961078970553635
409.0745	709.323953546257	1.96889624738473	0.225521524598853	8.73041387462641	2.53742364300903e-18	1.28571255991268e-14	NA	NA	NA	NA	NA	NA	NA	NA	NA	NA	NA	NA	NA	NA	NA	NA	2	2	4	4	1.42003644912544
401.1355	1308.3844556865	2.93460248246387	0.336231247381172	8.72792908250145	2.5937820442435e-18	1.31426936181818e-14	NA	NA	NA	NA	NA	NA	NA	NA	NA	NA	NA	NA	NA	NA	NA	NA	2	2	4	4	2.05002664469908
595.2646	754.804018599232	2.07027365038835	0.237270982323431	8.72535541479024	2.65345927788288e-18	1.34450781610325e-14	NA	NA	NA	NA	NA	NA	NA	NA	Herbimycin	1	C30H42N2O9	[M+Na-2H]-	574.289033	595.2637016	1.45397745185092	C11225	2	2	4	4	1.48366119818407
367.1971	54235.6259609327	1.42347065472961	0.163589459834484	8.70148147790112	3.27579258413092e-18	1.65984410237914e-14	NA	NA	NA	NA	NA	NA	NA	NA	NA	NA	NA	NA	NA	NA	NA	NA	2	2	4	4	1.10477030246294
445.114	331.338111742435	-1.03915184276566	0.11942368620171	-8.70138810663151	3.27848943578718e-18	1.66121059711336e-14	NA	NA	NA	NA	NA	NA	NA	NA	NA	NA	NA	NA	NA	NA	NA	NA	2	2	4	4	-0.976049630769605
393.2126	9266.34181790149	1.44554378644518	0.16619446126124	8.69790590778436	3.38064665341565e-18	1.71297365928571e-14	NA	NA	NA	NA	NA	NA	NA	NA	NA	NA	NA	NA	NA	NA	NA	NA	0	2	2	4	1.11297426393856
157.0392	449.930559256752	-1.80880698220251	0.208028440502383	-8.69499851959806	3.46834308421281e-18	1.75740944077063e-14	NA	NA	NA	NA	NA	NA	NA	NA	NA	NA	NA	NA	NA	NA	NA	NA	2	2	4	4	-1.33358139247923
439.2371	2080.78259002818	-1.31151244322395	0.150847757265632	-8.6942787018999	3.49039973876073e-18	1.76858554763006e-14	NA	NA	NA	NA	NA	NA	NA	NA	NA	NA	NA	NA	NA	NA	NA	NA	2	2	4	4	-1.09125987830618
283.0687	3912.56519600787	-0.660670446727615	0.0760282779006624	-8.68979891390989	3.63081568496014e-18	1.8397343075693e-14	NA	NA	NA	NA	NA	NA	NA	NA	NA	NA	NA	NA	NA	NA	NA	NA	2	2	4	4	-0.766315629516796
411.1145	5148.81026139051	-1.67663079899389	0.193008336252874	-8.68683100193773	3.72689921532912e-18	1.88841983240726e-14	NA	NA	NA	NA	NA	NA	NA	NA	NA	NA	NA	NA	NA	NA	NA	NA	2	2	4	4	-1.26700876527912
571.2287	522.230543940982	1.45904027603997	0.168445994223529	8.6617689115469	4.64499253113539e-18	2.3536177155263e-14	NA	NA	NA	NA	NA	NA	NA	NA	NA	NA	NA	NA	NA	NA	NA	NA	0	2	3	4	1.12217852979146
372.1296	3346.05047126075	0.824673879753256	0.0957923537511375	8.60897396775224	7.3717386023743e-18	3.73525994982306e-14	NA	NA	NA	NA	NA	NA	NA	NA	NA	NA	NA	NA	NA	NA	NA	NA	2	2	4	4	0.755779799601041
450.1073	1212.51486570457	1.03567395087533	0.120373205789593	8.60385784429175	7.70804399485775e-18	3.90566589219442e-14	NA	NA	NA	NA	NA	NA	NA	NA	NA	NA	NA	NA	NA	NA	NA	NA	1	2	4	4	0.90397334139693
366.1894	1506.85108935559	-1.01306303223496	0.11788787877171	-8.59344525315246	8.43997139445961e-18	4.27653350557268e-14	NA	NA	NA	NA	NA	NA	NA	NA	NA	NA	NA	NA	NA	NA	NA	NA	2	2	4	4	-0.961861523935547
497.1014	351.056297197964	-1.1989884605439	0.139672132156339	-8.58430699118875	9.13856361401355e-18	4.63051018322067e-14	NA	NA	NA	NA	NA	NA	NA	NA	NA	NA	NA	NA	NA	NA	NA	NA	2	2	4	4	-1.03910435304247
469.3321	342.859117050368	-1.13471863690412	0.132362764661003	-8.57279341218258	1.01004598496556e-17	5.1179030058205e-14	NA	NA	NA	NA	NA	NA	NA	NA	NA	NA	NA	NA	NA	NA	NA	NA	0	2	2	4	-1.02067449537859
586.3196	598.77438843627	1.69123655121647	0.197357918056033	8.56938788103906	1.04036556548161e-17	5.2715323202953e-14	NA	NA	NA	NA	NA	NA	NA	NA	NA	NA	NA	NA	NA	NA	NA	NA	2	2	4	4	1.23256641297806
144.0663	11028.6479731069	1.12069097451984	0.13079153362324	8.56852843203231	1.04815814337249e-17	5.31101731246839e-14	NA	NA	NA	NA	NA	NA	NA	NA	NA	NA	NA	NA	NA	NA	NA	NA	2	2	4	4	0.944779140387415
492.2071	332.673905279524	-1.05042183052286	0.122708506622769	-8.56030164030982	1.12572598272348e-17	5.70405355445985e-14	NA	NA	NA	NA	NA	NA	NA	NA	NA	NA	NA	NA	NA	NA	NA	NA	2	2	1	4	-0.981620569765477
449.5876	346.956112077227	-1.1671859207546	0.136427893055731	-8.5553320117449	1.17529967273805e-17	5.95524344176368e-14	NA	NA	NA	NA	NA	NA	NA	NA	NA	NA	NA	NA	NA	NA	NA	NA	2	2	4	4	-1.03068374474383
455.2398	470.406589472996	1.27898711066043	0.149780095662812	8.53909930422071	1.35272088494692e-17	6.85423672402606e-14	NA	NA	NA	NA	NA	NA	NA	NA	NA	NA	NA	NA	NA	NA	NA	NA	2	2	0	4	1.02650072587152
417.1598	4511.00603825278	0.75846660992486	0.0888877404492487	8.5328596057396	1.42773910645277e-17	7.2343540523962e-14	NA	NA	NA	NA	NA	NA	NA	NA	NA	NA	NA	NA	NA	NA	NA	NA	0	2	4	4	0.724021310181907
72.9929	667.16549900091	0.943875828933937	0.110863943919917	8.51382149651602	1.68293019745255e-17	8.52740731049205e-14	NA	NA	NA	NA	NA	NA	NA	NA	NA	NA	NA	NA	NA	NA	NA	NA	2	2	4	4	0.832123974764663
360.1229	3727.88251262772	2.20088804738722	0.25874252217544	8.50609335057389	1.79892138926143e-17	9.11513467938768e-14	NA	NA	NA	NA	NA	NA	NA	NA	NA	NA	NA	NA	NA	NA	NA	NA	2	2	0	4	1.55064338597725
307.0649	9994.49426475984	1.57468578990209	0.185211843890645	8.50207933155632	1.86224472080137e-17	9.43599400030053e-14	NA	NA	NA	NA	NA	NA	NA	NA	NA	NA	NA	NA	NA	NA	NA	NA	2	2	4	4	1.17361655887362
483.121	613.670850618823	1.73099383747501	0.203882412065163	8.49015773328093	2.06356828962431e-17	1.04561005235264e-13	NA	NA	NA	NA	NA	NA	NA	NA	NA	NA	NA	NA	NA	NA	NA	NA	2	2	4	4	1.27142082352716
166.9965	1068.81922115179	0.961212791412557	0.113778579391197	8.44809977902503	2.96082288826466e-17	1.50024895748371e-13	NA	NA	NA	NA	NA	NA	NA	NA	NA	NA	NA	NA	NA	NA	NA	NA	2	2	4	4	0.847553831924219
345.2642	5056.07387936194	-0.502746353520214	0.0595588264270999	-8.44117293237093	3.14168933291703e-17	1.59189398498906e-13	NA	NA	NA	NA	NA	NA	NA	NA	NA	NA	NA	NA	NA	NA	NA	NA	2	2	4	4	-0.640038781259189
333.1045	3106.48727721821	-0.793208939694588	0.0939951691640787	-8.43882666256982	3.20539030327307e-17	1.62417126666846e-13	NA	NA	NA	NA	NA	NA	NA	NA	NA	NA	NA	NA	NA	NA	NA	NA	2	2	4	4	-0.844029418080676
570.4446	389.180936387933	-1.46497520129659	0.173720054207553	-8.43296537051678	3.37014454637372e-17	1.70765224164756e-13	NA	NA	NA	NA	NA	NA	NA	NA	NA	NA	NA	NA	NA	NA	NA	NA	2	2	4	4	-1.17361655887362
452.2261	335.824881796433	-1.07682848520505	0.127793722301556	-8.42630190130975	3.56760996463256e-17	1.80770796907932e-13	NA	NA	NA	NA	NA	NA	NA	NA	NA	NA	NA	NA	NA	NA	NA	NA	2	2	4	4	-0.996087748758957
583.0675	590.348382894996	1.6667916818853	0.198166888464602	8.41105037677894	4.06355140283903e-17	2.05900149581854e-13	NA	NA	NA	NA	NA	NA	NA	NA	NA	NA	NA	NA	NA	NA	NA	NA	2	2	4	4	1.22105865604319
268.104	8780.40771841231	1.6450338418246	0.195937706420958	8.39569816281487	4.63133986849173e-17	2.34669991136476e-13	NA	NA	NA	NA	NA	NA	NA	NA	NA	NA	NA	NA	NA	NA	NA	NA	2	2	4	4	1.21176209740215
454.0524	772.754844011925	2.10760360874632	0.251233469338795	8.3890240193442	4.90194552686728e-17	2.48381579846365e-13	NA	NA	NA	NA	NA	NA	NA	NA	NA	NA	NA	NA	NA	NA	NA	NA	2	2	4	4	1.50016144607986
472.1118	4751.75370312184	-3.33153421510336	0.398853268071097	-8.3527815409789	6.66738974080636e-17	3.37836638166658e-13	NA	NA	NA	NA	NA	NA	NA	NA	NA	NA	NA	NA	NA	NA	NA	NA	2	2	4	4	-2.06642196755605
487.1691	360.388003181323	-1.26874042599877	0.152023156546114	-8.34570505457117	7.07902772358629e-17	3.58694334754117e-13	NA	NA	NA	NA	NA	NA	NA	NA	NA	NA	NA	NA	NA	NA	NA	NA	2	2	2	4	-1.06743047364539
556.3791	390.839512980721	-1.47549231263229	0.176943266002837	-8.33878760104177	7.50560895225041e-17	3.80309205610528e-13	NA	NA	NA	NA	NA	NA	NA	NA	NA	NA	NA	NA	NA	NA	NA	NA	0	2	4	4	-1.1805146549805
565.2117	407.113525069561	-1.57538120456868	0.189079309696469	-8.33185400929194	7.95860522560371e-17	4.0326252678134e-13	NA	NA	NA	NA	NA	NA	NA	NA	NA	NA	NA	NA	NA	NA	NA	NA	2	2	4	4	-1.23362068886613
276.9959	16371.9741558011	-1.74377575080064	0.209784486229051	-8.3122245221542	9.39245022351668e-17	4.7591545282559e-13	NA	NA	NA	NA	NA	NA	NA	NA	NA	NA	NA	NA	NA	NA	NA	NA	2	2	3	4	-1.30417640499181
406.0803	1359.96363779641	0.725479414724499	0.0873001596899393	8.31017282558425	9.55627911131851e-17	4.84216662570509e-13	NA	NA	NA	NA	NA	NA	NA	NA	NA	NA	NA	NA	NA	NA	NA	NA	2	2	4	4	0.697999159216102
477.1833	369.074143053285	-1.33085270240403	0.160633607277178	-8.28502033268546	1.18088908640333e-16	5.98356500080568e-13	NA	NA	NA	NA	NA	NA	NA	NA	NA	NA	NA	NA	NA	NA	NA	NA	2	2	4	4	-1.101147862028
425.2345	4140.4608037116	-2.67945233118871	0.324699305352871	-8.25210367566628	1.55630315054047e-16	7.88578806378855e-13	NA	NA	NA	NA	NA	NA	NA	NA	NA	NA	NA	NA	NA	NA	NA	NA	0	2	4	4	-1.74114745111041
387.2747	6578.49138694819	-1.21231708953664	0.147274625263561	-8.23167662023985	1.84611071392594e-16	9.35424298746273e-13	NA	NA	NA	NA	NA	NA	NA	NA	NA	NA	NA	NA	NA	NA	NA	NA	2	2	4	4	-1.04589426599006
467.2734	1480.12395682846	-3.50588695144299	0.426851288651255	-8.21336855400093	2.150681375101e-16	1.08975025276368e-12	NA	NA	NA	NA	NA	NA	NA	NA	NA	NA	NA	NA	NA	NA	NA	NA	2	2	4	4	-2.17875882131494
462.2773	454.142689450228	-1.82973387698354	0.222802723224102	-8.21234969889993	2.16901478441338e-16	1.09903979126226e-12	NA	NA	NA	NA	NA	NA	NA	NA	NA	NA	NA	NA	NA	NA	NA	NA	2	2	4	4	-1.34202458554826
454.1555	328.397973208485	-1.01343104294582	0.123557222206766	-8.20211902506114	2.36186272873702e-16	1.19675584465105e-12	NA	NA	NA	NA	NA	NA	NA	NA	NA	NA	NA	NA	NA	NA	NA	NA	0	2	4	4	-0.962644666795464
158.0334	2977.33078222095	-1.9493953203785	0.237689812157914	-8.20142564243934	2.37552807894457e-16	1.20368007760121e-12	NA	NA	NA	NA	NA	NA	NA	NA	NA	NA	NA	NA	NA	NA	NA	NA	2	2	0	4	-1.39874395124105
566.1107	1155.02009891695	2.74236673282459	0.334511083959632	8.19813412567079	2.44146862010286e-16	1.23709214980612e-12	NA	NA	NA	NA	NA	NA	NA	NA	NA	NA	NA	NA	NA	NA	NA	NA	2	2	4	4	1.86634567017892
453.1442	329.887183038729	-1.02633023947243	0.125215073562344	-8.19653904496907	2.47406945629058e-16	1.25361099350244e-12	NA	NA	NA	NA	NA	NA	NA	NA	NA	NA	NA	NA	NA	NA	NA	NA	2	2	4	4	-0.96971970657212
239.0772	130505.808161956	0.9355534578261	0.114322994217739	8.18342332815612	2.75891840629617e-16	1.39794395647027e-12	NA	NA	NA	NA	NA	NA	NA	NA	NA	NA	NA	NA	NA	NA	NA	NA	2	2	4	4	0.827950141779327
555.2184	458.07623678681	1.23278958673197	0.150835355145249	8.17308107601722	3.00611819180355e-16	1.52320008778686e-12	Austalide_G	1	C28H38O9	[M+(37Cl)]-	518.251585	555.2180366	0.621917836393762	HMDB30154	NA	NA	NA	NA	NA	NA	NA	NA	2	2	3	4	0.999331079282634
492.3248	340.213050727215	-1.11314970012337	0.136318754814149	-8.16578541698822	3.19350512857439e-16	1.61814904864865e-12	NA	NA	NA	NA	NA	NA	NA	NA	NA	NA	NA	NA	NA	NA	NA	NA	2	2	4	4	-1.01158834757405
404.1864	1027.44049711807	-0.586334808391862	0.0718979162471984	-8.15510155226104	3.48886596323478e-16	1.76780838357106e-12	NA	NA	NA	NA	NA	NA	NA	NA	NA	NA	NA	NA	NA	NA	NA	NA	2	2	4	4	-0.710632765807947
566.1482	394.818182747085	-1.50042918342442	0.184045306018923	-8.15249905515194	3.56479736541112e-16	1.80628282505382e-12	NA	NA	NA	NA	NA	NA	NA	NA	NA	NA	NA	NA	NA	NA	NA	NA	2	2	4	4	-1.19448203336268
393.097	3042.07721586115	0.50081183278815	0.0615025592311596	8.14294297747562	3.8578397885465e-16	1.95476742085651e-12	NA	NA	NA	NA	NA	NA	NA	NA	NA	NA	NA	NA	NA	NA	NA	NA	2	2	4	4	0.539134557579099
404.1307	2505.01676556331	0.569740137399885	0.0699760193803235	8.1419340860662	3.89013026681838e-16	1.97112900619687e-12	NA	NA	NA	NA	NA	NA	NA	NA	NA	NA	NA	NA	NA	NA	NA	NA	2	2	4	4	0.591183432470024
426.1895	4996.04954453922	-2.90676088478113	0.357661937738124	-8.1271183150314	4.39616235652849e-16	2.22753546605299e-12	NA	NA	NA	NA	NA	NA	NA	NA	NA	NA	NA	NA	NA	NA	NA	NA	0	2	3	4	-1.84972784557875
487.3787	711.808286756129	-0.698212439038459	0.0861170225845028	-8.10771689596369	5.15797419953831e-16	2.61354552690606e-12	NA	NA	NA	NA	NA	NA	NA	NA	NA	NA	NA	NA	NA	NA	NA	NA	2	2	4	4	-0.788319562495253
373.0294	1046.54515693784	2.58829328104044	0.319388739436406	8.10389647928022	5.32263999737963e-16	2.69698168667226e-12	NA	NA	NA	NA	NA	NA	NA	NA	NA	NA	NA	NA	NA	NA	NA	NA	0	2	2	4	1.7640426888268
451.0749	357.256167227683	-1.2455475728909	0.154372660426126	-8.06844663720072	7.11981741705288e-16	3.6076114852207e-12	NA	NA	NA	NA	NA	NA	NA	NA	NA	NA	NA	NA	NA	NA	NA	NA	2	2	4	4	-1.05703190711313
462.1298	439.274069389785	-1.75378006256303	0.217474977517606	-8.06428437230695	7.36661031738744e-16	3.73266144782022e-12	NA	NA	NA	NA	NA	NA	NA	NA	NA	NA	NA	NA	NA	NA	NA	NA	2	2	4	4	-1.31113050320951
435.1728	1839.41819547311	0.900002608387139	0.111817843399913	8.04882817466177	8.35905051235335e-16	4.23553089460944e-12	NA	NA	NA	NA	NA	NA	NA	NA	NA	NA	NA	NA	NA	NA	NA	NA	2	2	4	4	0.805928364585239
478.3978	321.121290819814	-0.948602422458074	0.11787885822841	-8.04726510516411	8.46646561392472e-16	4.28995812657565e-12	NA	NA	NA	NA	NA	NA	NA	NA	NA	NA	NA	NA	NA	NA	NA	NA	2	2	4	4	-0.927210190078165
170.6109	573.69072575613	-2.32648612690591	0.289406612355022	-8.0388146904258	9.07116397363214e-16	4.59635878543941e-12	NA	NA	NA	NA	NA	NA	NA	NA	NA	NA	NA	NA	NA	NA	NA	NA	2	2	4	4	-1.56222875668802
454.0839	484.751310738451	1.33130973876847	0.165999015971786	8.0199857268717	1.0575745358392e-15	5.35873017309721e-12	NA	NA	NA	NA	NA	NA	NA	NA	NA	NA	NA	NA	NA	NA	NA	NA	2	2	4	4	1.05789408672117
325.1249	5083.60132654145	1.29800784032535	0.161880404437935	8.01831354963666	1.07206858943496e-15	5.43217154266695e-12	NA	NA	NA	NA	NA	NA	NA	NA	NA	NA	NA	NA	NA	NA	NA	NA	0	2	4	4	1.03404318992348
157.033	487.871048362807	-1.9879815705645	0.247968261880058	-8.01708071626553	1.0828796578877e-15	5.48695122651699e-12	NA	NA	NA	NA	NA	NA	NA	NA	NA	NA	NA	NA	NA	NA	NA	NA	2	2	4	4	-1.41868674158418
446.2133	5043.70951418238	-1.82547130675777	0.228249341669461	-7.99770677718461	1.26757792063624e-15	6.42281732386381e-12	NA	NA	NA	NA	NA	NA	NA	NA	NA	NA	NA	NA	NA	NA	NA	NA	2	2	4	4	-1.33960249313565
281.005	1387.57648196311	3.02450754593421	0.379446576907283	7.97083892701248	1.57600812061615e-15	7.98563314716202e-12	NA	NA	NA	NA	NA	NA	NA	NA	NA	NA	NA	NA	NA	NA	NA	NA	2	2	4	4	2.08339233763368
310.1586	1775.31248746258	-0.490940669308537	0.0615972919547719	-7.97016644285292	1.58460804123552e-15	8.0292089449404e-12	NA	NA	NA	NA	NA	NA	NA	NA	NA	NA	NA	NA	NA	NA	NA	NA	2	2	4	4	-0.629787858160589
400.3146	1296.83756135997	-0.782763548438809	0.0982694417755973	-7.9654828021338	1.64579923502085e-15	8.33926472385064e-12	NA	NA	NA	NA	NA	NA	NA	NA	NA	NA	NA	NA	NA	NA	NA	NA	2	2	4	4	-0.839112776266189
486.0878	1362.59797531067	-1.10305648690686	0.138740051418749	-7.95052672697652	1.85720166312519e-15	9.41044082705534e-12	NA	NA	NA	NA	NA	NA	NA	NA	NA	NA	NA	NA	NA	NA	NA	NA	2	2	4	4	-1.00666729094607
493.2889	332.881553168605	-1.05175400910981	0.133080824905023	-7.90312210538544	2.72002894342889e-15	1.37823866563542e-11	NA	NA	NA	NA	NA	NA	NA	NA	NA	NA	NA	NA	NA	NA	NA	NA	2	2	4	4	-0.983217870697174
427.1294	2847.89367885397	0.707639197188444	0.0897015690694949	7.88881626630423	3.05066266944833e-15	1.54577077460947e-11	NA	NA	NA	NA	NA	NA	NA	NA	NA	NA	NA	NA	NA	NA	NA	NA	2	2	4	4	0.689221576896726
484.12	332.658246597138	-1.05019627648343	0.133143570581863	-7.88769800820176	3.07811524826718e-15	1.55968099629698e-11	NA	NA	NA	NA	NA	NA	NA	NA	NA	NA	NA	NA	NA	NA	NA	NA	2	2	4	4	-0.980822857752398
494.2228	3850.75518372284	-4.75904721549955	0.604657502481136	-7.87064941056945	3.52805038581116e-15	1.78766313049051e-11	NA	NA	NA	NA	NA	NA	NA	NA	NA	NA	NA	NA	NA	NA	NA	NA	2	2	4	4	-2.80927372747181
380.2286	4911.56531903394	-0.881419083099052	0.112103900879156	-7.86251928957573	3.76483569281835e-15	1.90764224555106e-11	NA	NA	NA	NA	NA	NA	NA	NA	NA	NA	NA	NA	NA	NA	NA	NA	2	2	4	4	-0.889237553985462
162.0656	603.592580007896	1.70396333553877	0.217252495823219	7.84323940253056	4.39069768908771e-15	2.22476651906074e-11	NA	NA	NA	NA	NA	NA	NA	NA	NA	NA	NA	NA	NA	NA	NA	NA	2	2	0	4	1.24423975382831
463.3275	61399.7832263906	1.43270178559351	0.18267193910935	7.84303157112641	4.39797360667454e-15	2.22845322650199e-11	NA	NA	NA	NA	NA	NA	NA	NA	NA	NA	NA	NA	NA	NA	NA	NA	2	2	4	4	1.10749667560878
196.119	1300.81268538921	2.92543684136441	0.373043764456592	7.84207409451237	4.43164726580307e-15	2.24551566958241e-11	NA	NA	NA	NA	NA	NA	NA	NA	NA	NA	NA	NA	NA	NA	NA	NA	2	2	4	4	2.04203137254069
556.2247	386.416544804285	-1.44701982299955	0.184614676115206	-7.83805412142074	4.57581801522826e-15	2.31856698831616e-11	NA	NA	NA	NA	NA	NA	NA	NA	NA	NA	NA	NA	NA	NA	NA	NA	2	2	4	4	-1.16580078382773
464.1342	521.119117745993	1.45722934388407	0.186204033284558	7.82598162982394	5.03710892459231e-15	2.55230309209093e-11	NA	NA	NA	NA	NA	NA	NA	NA	NA	NA	NA	NA	NA	NA	NA	NA	2	2	4	4	1.1194072896607
158.0398	15212.3455163957	-2.36304138388611	0.302704755821128	-7.80642305231062	5.88338622770017e-15	2.98111180157567e-11	NA	NA	NA	NA	NA	NA	NA	NA	NA	NA	NA	NA	NA	NA	NA	NA	2	2	4	4	-1.57573124380373
495.405	321.475974814294	-0.951615577499501	0.121934634780888	-7.80430908092289	5.9828401889398e-15	3.0315051237358e-11	NA	NA	NA	NA	NA	NA	NA	NA	NA	NA	NA	NA	NA	NA	NA	NA	2	2	3	4	-0.930245022591608
476.115	612.219715445574	1.72801166682089	0.221464548558791	7.80265590166077	6.06176712987345e-15	3.07149740470688e-11	NA	NA	NA	NA	NA	NA	NA	NA	NA	NA	NA	NA	NA	NA	NA	NA	2	2	4	4	1.27031548986594
446.1335	474.490111234715	1.2960529209937	0.166710636638194	7.77426652029694	7.58858160257922e-15	3.84513429802689e-11	NA	NA	NA	NA	NA	NA	NA	NA	NA	NA	NA	NA	NA	NA	NA	NA	2	2	4	4	1.03236201094518
402.199	2412.54210472148	-0.537482262969418	0.0691622938065781	-7.77131921726832	7.76728770695593e-15	3.93568468111457e-11	NA	NA	NA	NA	NA	NA	NA	NA	NA	NA	NA	NA	NA	NA	NA	NA	2	2	4	4	-0.669354671964573
360.9566	3338.46619429414	-1.8990928528488	0.244765001994852	-7.75884149029094	8.5708690714865e-15	4.34285935852221e-11	NA	NA	NA	NA	NA	NA	NA	NA	NA	NA	NA	NA	NA	NA	NA	NA	0	2	2	4	-1.37552391327444
478.1127	333.881803274483	-1.06012704466578	0.136636871540589	-7.75871865853471	8.5791728550541e-15	4.34706688565591e-11	NA	NA	NA	NA	NA	NA	NA	NA	NA	NA	NA	NA	NA	NA	NA	NA	0	2	4	4	-0.98882828901477
464.3307	14124.3884634329	1.56577872112127	0.202133693347651	7.74625296351892	9.46438738383722e-15	4.79560508739032e-11	NA	NA	NA	NA	NA	NA	NA	NA	NA	NA	NA	NA	NA	NA	NA	NA	2	2	4	4	1.16872333480698
564.5069	475.381985674782	-1.9313102441467	0.250109677001003	-7.72185333772175	1.14650271158463e-14	5.80932923959934e-11	NA	NA	NA	NA	NA	NA	NA	NA	NA	NA	NA	NA	NA	NA	NA	NA	2	2	4	4	-1.39351882453157
483.2345	2230.42397371707	1.15302143602845	0.149559618280628	7.70944356025951	1.26367491450311e-14	6.40304079178726e-11	NA	NA	NA	NA	NA	NA	NA	NA	NA	NA	NA	NA	NA	NA	NA	NA	0	2	4	4	0.958734833645977
344.9826	2072.26128696414	-1.74822447693516	0.227186825323467	-7.69509620307447	1.41387754251236e-14	7.16411750791014e-11	NA	NA	NA	NA	NA	NA	NA	NA	NA	NA	NA	NA	NA	NA	NA	NA	2	2	4	4	-1.30996708387612
394.2596	1177.06368016406	-0.842135059560192	0.109546942260081	-7.68743556128511	1.50113407924999e-14	7.60624637955971e-11	NA	NA	NA	NA	NA	NA	NA	NA	NA	NA	NA	NA	NA	NA	NA	NA	2	2	4	4	-0.873248032439371
337.0627	6977.1818666251	-2.75152867432066	0.358189515029068	-7.68176777619347	1.56908085253994e-14	7.95053267981988e-11	NA	NA	NA	NA	NA	NA	NA	NA	NA	NA	NA	NA	NA	NA	NA	NA	2	2	4	4	-1.77346543235244
471.187	4242.12272817748	1.02802805524956	0.133909679127745	7.67702575307389	1.62824707398216e-14	8.25032792386758e-11	NA	NA	NA	NA	NA	NA	NA	NA	NA	NA	NA	NA	NA	NA	NA	NA	2	2	4	4	0.900271077118256
452.1407	2087.32323059839	-0.572442977157281	0.0749616268927992	-7.63648016839226	2.23240624277449e-14	1.13116024321383e-10	NA	NA	NA	NA	NA	NA	NA	NA	NA	NA	NA	NA	NA	NA	NA	NA	1	2	2	4	-0.696741937378387
470.1512	8448.93492360862	1.08522353327309	0.142275263402782	7.62763327452655	2.39102572789577e-14	1.21153273632479e-10	NA	NA	NA	NA	NA	NA	NA	NA	NA	NA	NA	NA	NA	NA	NA	NA	2	2	1	4	0.928726537114008
388.1092	1756.66440523376	3.38353724405779	0.444671642542647	7.60906907557815	2.76077180239618e-14	1.39888307227415e-10	NA	NA	NA	NA	NA	NA	NA	NA	NA	NA	NA	NA	NA	NA	NA	NA	1	2	4	4	2.20601259512133
457.013	2060.15665854792	1.36964313905198	0.180311708121614	7.59597451169506	3.0548465767639e-14	1.54789076044627e-10	NA	NA	NA	NA	NA	NA	NA	NA	NA	NA	NA	NA	NA	NA	NA	NA	2	2	4	4	1.0744274633231
368.2005	7162.13388931324	1.44990157659927	0.191430276346971	7.57404525693363	3.61778290109903e-14	1.83313059598688e-10	NA	NA	NA	NA	NA	NA	NA	NA	NA	NA	NA	NA	NA	NA	NA	NA	2	2	4	4	1.1166446197597
485.3086	553.429070223723	1.55889462822682	0.206308603123491	7.55613001409208	4.15238794778412e-14	2.10401497314221e-10	NA	NA	NA	NA	NA	NA	NA	NA	NA	NA	NA	NA	NA	NA	NA	NA	0	2	4	4	1.16580078382773
430.1564	5021.75768720505	1.71224700575653	0.227934226429881	7.5120223609036	5.82208408324775e-14	2.95005000498163e-10	NA	NA	NA	NA	NA	NA	NA	NA	NA	NA	NA	NA	NA	NA	NA	NA	2	2	4	4	1.25283714055694
452.1898	325.633581624837	-0.988662352814976	0.132125631592854	-7.48274457344917	7.27862650207828e-14	3.68808004860306e-10	NA	NA	NA	NA	NA	NA	NA	NA	NA	NA	NA	NA	NA	NA	NA	NA	2	2	4	4	-0.949410489433078
451.319	851.632864447038	-0.90407660674776	0.120840526292014	-7.48156793494126	7.34410577613672e-14	3.72125839676848e-10	NA	NA	NA	NA	NA	NA	NA	NA	NA	NA	NA	NA	NA	NA	NA	NA	2	2	4	4	-0.90545772059133
414.0917	1634.66403069715	0.901116460905898	0.120843767241305	7.45687164077329	8.86009422319115e-14	4.48940974289096e-10	NA	NA	NA	NA	NA	NA	NA	NA	NA	NA	NA	NA	NA	NA	NA	NA	2	2	4	4	0.807976219149274
284.0985	5421.0515433209	1.06696118579675	0.143100666809779	7.45601826730156	8.91763868717143e-14	4.51856752278976e-10	NA	NA	NA	NA	NA	NA	NA	NA	NA	NA	NA	NA	NA	NA	NA	NA	2	2	4	4	0.918156487758294
489.3428	5932.70244208136	-1.08705803767742	0.145820600070918	-7.45476316205491	9.0029406622406e-14	4.56179003355731e-10	NA	NA	NA	NA	NA	NA	NA	NA	NA	NA	NA	NA	NA	NA	NA	NA	1	2	2	4	-1.00014355576721
351.215	1156.69148824606	2.7444907541797	0.368458803149399	7.44856882430594	9.43582029036033e-14	4.78113014112558e-10	NA	NA	NA	NA	NA	NA	NA	NA	NA	NA	NA	NA	NA	NA	NA	NA	0	2	2	4	1.86916598758542
447.3686	2128.56855452678	-0.452161223115569	0.0607324123677858	-7.44513852631693	9.68427459702892e-14	4.90702193831456e-10	NA	NA	NA	NA	NA	NA	NA	NA	NA	NA	NA	NA	NA	NA	NA	NA	1	2	2	4	-0.585908252584665
307.0275	4832.16381021737	-1.5363320348534	0.206775555877989	-7.42994996836056	1.08638763426951e-13	5.50472614284362e-10	NA	NA	NA	NA	NA	NA	NA	NA	NA	NA	NA	NA	NA	NA	NA	NA	2	2	4	4	-1.21278987711265
488.1284	494.908454147441	-2.01865737465444	0.271798850298055	-7.42702690773263	1.11065773417824e-13	5.62770273908113e-10	NA	NA	NA	NA	NA	NA	NA	NA	NA	NA	NA	NA	NA	NA	NA	NA	0	2	4	4	-1.43367816289051
421.0749	41818.0437107019	1.00963682464727	0.135966972378299	7.42560349022245	1.12266847584029e-13	5.68856116708277e-10	NA	NA	NA	NA	NA	NA	NA	NA	NA	NA	NA	NA	NA	NA	NA	NA	2	2	3	4	0.884125471895385
496.0464	497.606322601995	1.37680794453664	0.185507740113804	7.42183557242412	1.15508160516069e-13	5.85279849334923e-10	NA	NA	NA	NA	NA	NA	NA	NA	NA	NA	NA	NA	NA	NA	NA	NA	2	2	4	4	1.07706493702364
570.276	2551.81437448042	-1.31984831160191	0.177878229882401	-7.41995415894621	1.17160877810449e-13	5.93654167865546e-10	NA	NA	NA	NA	NA	NA	NA	NA	NA	NA	NA	NA	NA	NA	NA	NA	2	2	4	4	-1.09574113611981
249.0882	2048.72232178593	-0.682344936114587	0.0920374607218761	-7.41377403029984	1.22755010433531e-13	6.21999637866702e-10	NA	NA	NA	NA	NA	NA	NA	NA	NA	NA	NA	NA	NA	NA	NA	NA	2	2	4	4	-0.777603974750887
300.1816	11416.3765999871	-1.33309743254925	0.179817360366501	-7.41361918466685	1.22898492467392e-13	6.22726661332276e-10	NA	NA	NA	NA	NA	NA	NA	NA	NA	NA	NA	NA	NA	NA	NA	NA	2	2	4	4	-1.10205211655811
555.255	1243.75436025212	1.13218427028294	0.152753123790616	7.41185674104362	1.24543254908349e-13	6.31060672620605e-10	NA	NA	NA	NA	NA	NA	NA	NA	NA	NA	NA	NA	NA	NA	NA	NA	1	2	3	4	0.951733816781707
426.1072	7278.05418524032	0.461633175384794	0.0624851311087786	7.38788840150067	1.49178864144074e-13	7.55889304618023e-10	NA	NA	NA	NA	NA	NA	NA	NA	NA	NA	NA	NA	NA	NA	NA	NA	2	2	4	4	0.502999179087789
313.1141	58686.8162308786	1.47687788086796	0.200449535494128	7.36782890131076	1.73429168409659e-13	8.78765596331744e-10	NA	NA	NA	NA	NA	NA	NA	NA	NA	NA	NA	NA	NA	NA	NA	NA	1	2	4	4	1.13335070232442
478.1611	3557.53688763953	-2.7526543369304	0.374557462361519	-7.34908422215219	1.99569415322574e-13	1.01121822743948e-09	NA	NA	NA	NA	NA	NA	NA	NA	NA	NA	NA	NA	NA	NA	NA	NA	2	2	4	4	-1.77584589580391
179.0548	106770.322109346	0.963907520534837	0.131287520582355	7.34195844554921	2.10490755446964e-13	1.06655665784976e-09	NA	NA	NA	NA	NA	NA	NA	NA	NA	NA	NA	NA	NA	NA	NA	NA	1	2	4	4	0.848966548103444
440.2647	1414.87135214716	-0.608026271428763	0.0829057582156174	-7.33394500593598	2.23474828716555e-13	1.13234695710679e-09	NA	NA	NA	NA	NA	NA	NA	NA	NA	NA	NA	NA	NA	NA	NA	NA	1	2	4	4	-0.729155909984461
329.1326	8820.70963712791	-0.747393442507181	0.102129993200239	-7.3180602395794	2.5158093316993e-13	1.27476058837203e-09	NA	NA	NA	NA	NA	NA	NA	NA	NA	NA	NA	NA	NA	NA	NA	NA	2	2	4	4	-0.818955921042344
471.0202	1126.32053098424	2.70288393817347	0.369737916617108	7.31026983357109	2.66606457825633e-13	1.35089492180248e-09	NA	NA	NA	NA	NA	NA	NA	NA	NA	NA	NA	NA	NA	NA	NA	NA	2	2	4	4	1.83892673879994
240.0806	7769.02928196236	1.09729573740783	0.150198507073993	7.30563677884802	2.75956700421801e-13	1.39827260103727e-09	NA	NA	NA	NA	NA	NA	NA	NA	NA	NA	NA	NA	NA	NA	NA	NA	2	2	4	4	0.935576700435529
459.0994	1620.68697417114	-1.20738479805054	0.165686465929274	-7.28716610182228	3.16542557922816e-13	1.60392114099491e-09	NA	NA	NA	NA	NA	NA	NA	NA	NA	NA	NA	NA	NA	NA	NA	NA	1	2	4	4	-1.04334241151125
477.3791	485.550377558231	1.33388986889823	0.183100777714899	7.2850038407548	3.21661139016311e-13	1.62985699139565e-09	NA	NA	NA	NA	NA	NA	NA	NA	NA	NA	NA	NA	NA	NA	NA	NA	2	2	4	4	1.06135069709244
406.0575	614.394996158738	1.73269649233245	0.23798159300549	7.2808004621285	3.31845210061696e-13	1.68145967938262e-09	NA	NA	NA	NA	NA	NA	NA	NA	NA	NA	NA	NA	NA	NA	NA	NA	2	2	4	4	1.27697094062217
467.0432	976.10994212318	2.47912800636805	0.341448324733634	7.26062430765193	3.85307760421693e-13	1.95235442205672e-09	NA	NA	NA	NA	NA	NA	NA	NA	MM_4550	1	C13H16N2O9S2	[M+Hac-H]-	408.029727	467.0435806	-0.894563199954421	C20815	2	2	4	4	1.70630963615338
295.1891	3407.01165540023	-1.41600619933957	0.195053852267337	-7.25956541170394	3.88335966225409e-13	1.96769834086415e-09	NA	NA	NA	NA	NA	NA	NA	NA	NA	NA	NA	NA	NA	NA	NA	NA	2	2	4	4	-1.148470708943
469.1057	445.411446104564	1.18430149054799	0.163532452214532	7.24199676890037	4.42126386298161e-13	2.24025439937278e-09	NA	NA	NA	NA	NA	NA	NA	NA	NA	NA	NA	NA	NA	NA	NA	NA	0	2	4	4	0.978433457718279
373.1588	3830.96561487253	-1.89243784855029	0.261651521477512	-7.23266517948736	4.73606049127357e-13	2.39976185092832e-09	NA	NA	NA	NA	NA	NA	NA	NA	NA	NA	NA	NA	NA	NA	NA	NA	2	2	4	4	-1.36669113548105
180.0585	6169.41616196537	1.38979983245831	0.192216983127116	7.23036960547454	4.81681284797998e-13	2.44067907007146e-09	NA	NA	NA	NA	NA	NA	NA	NA	NA	NA	NA	NA	NA	NA	NA	NA	2	2	4	4	1.08680042832223
433.197	2255.73015980562	-1.20706206653947	0.167236516549379	-7.21769438544284	5.28763821640801e-13	2.67924628425394e-09	NA	NA	NA	NA	NA	NA	NA	NA	NA	NA	NA	NA	NA	NA	NA	NA	2	2	4	4	-1.04249330176362
435.2959	68153.0019528074	1.32827420475048	0.184127131919915	7.21389721819058	5.43728030069564e-13	2.75506992836248e-09	NA	NA	NA	NA	NA	NA	NA	NA	NA	NA	NA	NA	NA	NA	NA	NA	2	2	4	4	1.05359101839109
465.1873	365.148829521833	-1.30233977484423	0.180783587171913	-7.20386067793752	5.85311731123719e-13	2.96577454160389e-09	NA	NA	NA	NA	NA	NA	NA	NA	NA	NA	NA	NA	NA	NA	NA	NA	2	2	4	4	-1.08591112884143
497.1815	687.251492646534	1.91815039945968	0.266401281075116	7.20022963747999	6.01112359598847e-13	3.04583632608736e-09	NA	NA	NA	NA	NA	NA	NA	NA	NA	NA	NA	NA	NA	NA	NA	NA	0	2	2	4	1.38189935649588
422.0782	4026.51228808931	0.920245224724475	0.128037960061686	7.18728433568543	6.60926807491183e-13	3.34891613355782e-09	NA	NA	NA	NA	NA	NA	NA	NA	NA	NA	NA	NA	NA	NA	NA	NA	2	2	4	4	0.81482702575658
559.1397	525.726233811649	1.47062217744951	0.204652919012425	7.18593306436161	6.67497420836482e-13	3.38220943137845e-09	NA	NA	NA	NA	NA	NA	NA	NA	NA	NA	NA	NA	NA	NA	NA	NA	2	2	4	4	1.1314788600893
439.1717	2233.05724727062	0.682770162237618	0.0950898338820548	7.18026453894636	6.95766605277287e-13	3.52544938894001e-09	NA	NA	NA	NA	NA	NA	NA	NA	NA	NA	NA	NA	NA	NA	NA	NA	0	2	2	4	0.676153768822916
457.1042	561.345660848878	1.58303630707321	0.220536282729149	7.17812183774501	7.06755654926715e-13	3.58113090351367e-09	NA	NA	NA	NA	NA	NA	NA	NA	NA	NA	NA	NA	NA	NA	NA	NA	2	2	4	4	1.1805146549805
144.0379	1170.06385844592	1.05146355950221	0.147041897889766	7.15077521843788	8.62891905323581e-13	4.37227328427459e-09	NA	NA	NA	NA	NA	NA	NA	NA	NA	NA	NA	NA	NA	NA	NA	NA	2	2	4	4	0.910668837170761
366.1052	4987.01031452407	0.44650373092399	0.0624586848074892	7.14878534987101	8.75491032829467e-13	4.43611306334691e-09	NA	NA	NA	NA	NA	NA	NA	NA	NA	NA	NA	NA	NA	NA	NA	NA	2	2	4	4	0.485732308405935
379.2252	29910.9856139441	-0.973850450109584	0.136537453818831	-7.13247847291607	9.85774985469108e-13	4.99492185137197e-09	NA	NA	NA	NA	NA	NA	NA	NA	NA	NA	NA	NA	NA	NA	NA	NA	2	2	4	4	-0.943239854656534
343.0617	2940.27460041186	1.45902755109586	0.205220665069131	7.10955473516459	1.16417925093667e-12	5.89889626449609e-09	NA	NA	NA	NA	NA	NA	NA	NA	NA	NA	NA	NA	NA	NA	NA	NA	1	2	4	4	1.12125382623883
414.9634	714.660700773995	1.98101479548673	0.278678895351569	7.10859282324761	1.17232042398828e-12	5.94014758834862e-09	NA	NA	NA	NA	NA	NA	NA	NA	NA	NA	NA	NA	NA	NA	NA	NA	2	2	4	4	1.4295576781082
196.0591	5561.58595787283	0.744472628488863	0.104782340825308	7.10494366345604	1.203716306251e-12	6.09923052377383e-09	NA	NA	NA	NA	NA	NA	NA	NA	NA	NA	NA	NA	NA	NA	NA	NA	2	2	4	4	0.711902353664262
375.1016	6031.67503557943	1.83353811141199	0.258065335740058	7.10493761649129	1.2037690104678e-12	6.09949757604033e-09	NA	NA	NA	NA	NA	NA	NA	NA	NA	NA	NA	NA	NA	NA	NA	NA	0	2	3	4	1.33118643665932
298.0447	1792.80039943361	-0.704272615649544	0.0994757856538649	-7.07983969184345	1.44321314223224e-12	7.31276099169077e-09	NA	NA	NA	NA	NA	NA	NA	NA	NA	NA	NA	NA	NA	NA	NA	NA	2	2	4	4	-0.795739315616584
197.0932	9410.74935865592	0.824164812810968	0.11645601183658	7.07704823317752	1.47257291662702e-12	7.46152696854912e-09	NA	NA	NA	NA	NA	NA	NA	NA	NA	NA	NA	NA	NA	NA	NA	NA	2	2	4	4	0.755124099545855
344.1347	18271.5128013596	1.49176128476953	0.211103505649893	7.06649224122103	1.58899052649328e-12	8.05141499774147e-09	NA	NA	NA	NA	NA	NA	NA	NA	NA	NA	NA	NA	NA	NA	NA	NA	1	2	2	4	1.1408781028982
483.9861	342.440631178326	-1.13062769250639	0.160200719103444	-7.05756939690347	1.69440152766587e-12	8.58553254068296e-09	NA	NA	NA	NA	NA	NA	NA	NA	NA	NA	NA	NA	NA	NA	NA	NA	2	2	4	4	-1.01818811817209
491.1341	781.160792541994	2.12568754871235	0.301982679848001	7.03910419558594	1.93479652302774e-12	9.80361398218154e-09	Americanin_B	1	C27H24O9	[M-H]-	492.142035	491.1347586	-1.37151767040607	HMDB37338	NA	NA	NA	NA	NA	NA	NA	NA	2	2	3	4	1.51242321526924
391.1465	1207.05958286533	0.601168294483338	0.0854100825579807	7.03861038976556	1.94166444339325e-12	9.8384137346736e-09	NA	NA	NA	NA	NA	NA	NA	NA	NA	NA	NA	NA	NA	NA	NA	NA	2	2	4	4	0.612451728197838
455.1543	339.161759119287	-1.10400889314845	0.156930045857061	-7.03503836450813	1.99206184575315e-12	1.00937773724312e-08	NA	NA	NA	NA	NA	NA	NA	NA	NA	NA	NA	NA	NA	NA	NA	NA	0	2	2	4	-1.00748577276983
457.1414	2659.33428332513	-0.875994354175039	0.124792404420005	-7.01961275805512	2.22484003521901e-12	1.12732644584547e-08	NA	NA	NA	NA	NA	NA	NA	NA	NA	NA	NA	NA	NA	NA	NA	NA	2	2	4	4	-0.885583704797651
243.1462	23768.8059937839	-0.617714171760655	0.0880119046598804	-7.01852975626189	2.2421500996162e-12	1.13609745547553e-08	NA	NA	NA	NA	NA	NA	NA	NA	NA	NA	NA	NA	NA	NA	NA	NA	1	2	4	4	-0.737540915048859
311.1097	9306.42953644797	1.26572904921204	0.180469323252529	7.01354128447036	2.32360358799502e-12	1.17736993803707e-08	NA	NA	NA	NA	NA	NA	NA	NA	NA	NA	NA	NA	NA	NA	NA	NA	2	2	4	4	1.02067449537859
594.0361	760.356212532459	2.08229336119348	0.296916887089547	7.01305130066744	2.33175902529304e-12	1.18150229811599e-08	NA	NA	NA	NA	NA	NA	NA	NA	NA	NA	NA	NA	NA	NA	NA	NA	2	2	3	4	1.48514457362494
398.2908	1551.93822044159	-0.877194091935184	0.125109472928958	-7.01141225679443	2.35924431560003e-12	1.19542909471454e-08	NA	NA	NA	NA	NA	NA	NA	NA	NA	NA	NA	NA	NA	NA	NA	NA	1	2	4	4	-0.887043823279641
390.1668	1778.20097166126	-1.00040953698902	0.143058806570777	-6.99299512535829	2.69078863664869e-12	1.36342260218989e-08	NA	NA	NA	NA	NA	NA	NA	NA	NA	NA	NA	NA	NA	NA	NA	NA	2	2	4	4	-0.954839601819265
188.0354	8884.37470608971	-1.05999444489563	0.152050995846626	-6.97130879672005	3.14005875706478e-12	1.59106777220472e-08	NA	NA	NA	NA	NA	NA	NA	NA	NA	NA	NA	NA	NA	NA	NA	NA	0	2	3	4	-0.988024896676677
405.0654	1057.45504647277	-0.677381442020331	0.0972575220296032	-6.96482316107283	3.28816519563265e-12	1.66611330462706e-08	NA	NA	NA	NA	NA	NA	NA	NA	NA	NA	NA	NA	NA	NA	NA	NA	2	2	2	4	-0.775604741245291
488.203	400.381765160035	-1.53432984136494	0.221274268304021	-6.93406356340015	4.08920771226713e-12	2.07200154780575e-08	NA	NA	NA	NA	NA	NA	NA	NA	NA	NA	NA	NA	NA	NA	NA	NA	2	2	4	4	-1.21073559612199
495.1721	323.18878300301	-0.966459597533882	0.139823157262979	-6.91201383556348	4.77821240002246e-12	2.42112022309138e-08	NA	NA	NA	NA	NA	NA	NA	NA	NA	NA	NA	NA	NA	NA	NA	NA	2	2	4	4	-0.937869863027874
446.32	3391.48446463166	-0.694929039065443	0.100679403823197	-6.90239525341058	5.11329242175846e-12	2.59090527010501e-08	NA	NA	NA	NA	NA	NA	NA	NA	NA	NA	NA	NA	NA	NA	NA	NA	2	2	4	4	-0.786975178731205
464.117	839.647816609688	0.796999354627679	0.115470898766175	6.90216637389805	5.12154008642678e-12	2.59508436179245e-08	NA	NA	NA	NA	NA	NA	NA	NA	NA	NA	NA	NA	NA	NA	NA	NA	1	2	2	4	0.740779742761775
325.1614	6376.17986045634	1.29199067384657	0.18739277231648	6.89455979478533	5.40318553317057e-12	2.73779410965753e-08	NA	NA	NA	NA	NA	NA	NA	NA	NA	NA	NA	NA	NA	NA	NA	NA	2	2	0	4	1.03068374474383
375.0099	13071.4539943104	1.74024427310683	0.253425124283109	6.86689718720527	6.5613321170908e-12	3.32462698372991e-08	NA	NA	NA	NA	NA	NA	NA	NA	NA	NA	NA	NA	NA	NA	NA	NA	2	2	1	4	1.27808569446194
407.1667	4165.31278260005	0.495072506187948	0.0723514694054021	6.84260472187429	7.77660162608746e-12	3.94040404393852e-08	NA	NA	NA	NA	NA	NA	NA	NA	NA	NA	NA	NA	NA	NA	NA	NA	2	2	1	4	0.535148648101314
269.0881	203264.960140294	2.73338202715951	0.400113377637873	6.83151871426151	8.40203278992116e-12	4.25731001465305e-08	NA	NA	NA	NA	NA	NA	NA	NA	NA	NA	NA	NA	NA	NA	NA	NA	2	2	4	4	1.8607491624655
407.1814	1077.16631859943	-0.975236505972255	0.143243081370229	-6.80826254673786	9.87844669844253e-12	5.00540894210083e-08	NA	NA	NA	NA	NA	NA	NA	NA	NA	NA	NA	NA	NA	NA	NA	NA	2	2	4	4	-0.944779140387415
360.1341	3771.39115578833	-0.517665135657551	0.0760428379821294	-6.80754623833484	9.92774083546733e-12	5.0303862813313e-08	NA	NA	NA	NA	NA	NA	NA	NA	NA	NA	NA	NA	NA	NA	NA	NA	2	2	4	4	-0.654626398917794
236.9993	2967.70512300317	1.27801771179942	0.187802704238473	6.80510814251422	1.00973358642147e-11	5.11632008239756e-08	NA	NA	NA	NA	NA	NA	NA	NA	NA	NA	NA	NA	NA	NA	NA	NA	2	2	3	4	1.02566627548087
315.0257	2678.45612370169	-1.31315121660644	0.193571494137863	-6.78380472525156	1.17051518903993e-11	5.93100046286532e-08	NA	NA	NA	NA	NA	NA	NA	NA	NA	NA	NA	NA	NA	NA	NA	NA	2	2	4	4	-1.0921543755653
292.9696	11266.8853946645	-1.83319498389749	0.270262023522751	-6.78302841073479	1.17682482572593e-11	5.96297139195329e-08	NA	NA	NA	NA	NA	NA	NA	NA	NA	NA	NA	NA	NA	NA	NA	NA	2	2	4	4	-1.34323858966226
359.0233	1603.51419768383	3.2451648544621	0.478811751283802	6.77753803193235	1.22240979888383e-11	6.19395045094435e-08	NA	NA	NA	NA	NA	NA	NA	NA	NA	NA	NA	NA	NA	NA	NA	NA	0	2	4	4	2.15303330493528
578.1455	806.228305066513	2.17638486046078	0.321744017677183	6.76433668036189	1.33921331428005e-11	6.78579386345703e-08	NA	NA	NA	NA	NA	NA	NA	NA	NA	NA	NA	NA	NA	NA	NA	NA	0	2	4	4	1.53765282732783
454.0943	852.601194061754	0.819328113544747	0.121242184501123	6.757780857513	1.40121245583102e-11	7.09994351369579e-08	NA	NA	NA	NA	NA	NA	NA	NA	NA	NA	NA	NA	NA	NA	NA	NA	2	2	4	4	0.751850454737211
437.303	1883.30521964171	0.653750915104892	0.096868970319654	6.74881660192739	1.49055852277416e-11	7.55266003489668e-08	NA	NA	NA	NA	NA	NA	NA	NA	NA	NA	NA	NA	NA	NA	NA	NA	2	2	4	4	0.652185519191841
365.1819	8136.2929078167	0.900107629354964	0.13341126509092	6.74686375803076	1.51075008727082e-11	7.65497069220126e-08	NA	NA	NA	NA	NA	NA	NA	NA	NA	NA	NA	NA	NA	NA	NA	NA	2	2	4	4	0.806610606881791
478.1197	1345.40710336408	-3.05671605811847	0.454344510094228	-6.72774951651672	1.72307201784173e-11	8.73080591440403e-08	NA	NA	NA	NA	NA	NA	NA	NA	NA	NA	NA	NA	NA	NA	NA	NA	2	2	4	4	-1.94180541804794
465.3345	1482.50287977662	1.18670666728593	0.17639406664072	6.72758834741882	1.72498101665179e-11	8.74047881137461e-08	NA	NA	NA	NA	NA	NA	NA	NA	NA	NA	NA	NA	NA	NA	NA	NA	2	2	4	4	0.981620569765477
569.2178	641.133588628179	1.80430943654689	0.268529744955629	6.71921628959587	1.82704542888967e-11	9.25763918818394e-08	NA	NA	NA	NA	NA	NA	NA	NA	NA	NA	NA	NA	NA	NA	NA	NA	2	2	4	4	1.3169744018118
445.3531	4124.84686279836	-0.867371911521113	0.129152749981348	-6.71586096034636	1.86959001804982e-11	9.47321262145841e-08	NA	NA	NA	NA	NA	NA	NA	NA	NA	NA	NA	NA	NA	NA	NA	NA	2	2	4	4	-0.881214631050167
472.9952	1206.87119051779	-3.15072034403986	0.469760349619234	-6.70708020928903	1.98557136776559e-11	1.00608901204682e-07	NA	NA	NA	NA	NA	NA	NA	NA	NA	NA	NA	NA	NA	NA	NA	NA	2	2	4	4	-1.97883645069258
97.0039	1181.47374976833	-1.42518903600709	0.212889181211196	-6.69451133166431	2.16393518317261e-11	1.09646595731356e-07	NA	NA	NA	NA	NA	NA	NA	NA	NA	NA	NA	NA	NA	NA	NA	NA	0	2	2	4	-1.15420890588463
431.3374	2352.13426017429	-1.27958641483204	0.191396584927171	-6.68552375330491	2.30100193104957e-11	1.16591767846282e-07	NA	NA	NA	NA	NA	NA	NA	NA	NA	NA	NA	NA	NA	NA	NA	NA	2	2	4	4	-1.07092241472021
413.1677	2734.06240480089	-0.726630711938737	0.109155609682357	-6.65683343305244	2.79789961342895e-11	1.41769573412445e-07	NA	NA	NA	NA	NA	NA	NA	NA	NA	NA	NA	NA	NA	NA	NA	NA	1	2	4	4	-0.805928364585239
492.194	722.285121013949	1.99898214483501	0.300717154770889	6.64738314100505	2.9834968481743e-11	1.51173785296992e-07	NA	NA	NA	NA	NA	NA	NA	NA	NA	NA	NA	NA	NA	NA	NA	NA	2	2	4	4	1.44199295643904
403.1831	6670.64500372434	-0.565910208978472	0.0852164930537279	-6.64085306375696	3.11872825277395e-11	1.58025960568056e-07	NA	NA	NA	NA	NA	NA	NA	NA	NA	NA	NA	NA	NA	NA	NA	NA	2	2	4	4	-0.690472255065441
423.0989	720.063381617275	1.99335352826867	0.300250270452573	6.63897329805584	3.15875606952564e-11	1.60054170042864e-07	NA	NA	NA	NA	NA	NA	NA	NA	NA	NA	NA	NA	NA	NA	NA	NA	1	2	2	4	1.43643873393929
284.1613	6810.32933335843	-1.23810199893321	0.186602030222407	-6.63498675473971	3.24531675725649e-11	1.64440200090186e-07	NA	NA	NA	NA	NA	NA	NA	NA	NA	NA	NA	NA	NA	NA	NA	NA	2	2	0	4	-1.05359101839109
443.0566	2540.79134318336	1.192968508544	0.179846179231048	6.63327135246724	3.28327411664293e-11	1.66363499490297e-07	NA	NA	NA	NA	NA	NA	NA	NA	NA	NA	NA	NA	NA	NA	NA	NA	2	2	4	4	0.983217870697174
408.1992	5594.96392589979	-1.3388301710085	0.202368346672868	-6.61580821813378	3.69527186726375e-11	1.87239425514254e-07	NA	NA	NA	NA	NA	NA	NA	NA	NA	NA	NA	NA	NA	NA	NA	NA	2	2	4	4	-1.10567818038637
436.2992	13427.0316111876	1.46270722836888	0.221145780233821	6.61422174468957	3.73511504314917e-11	1.89258279236368e-07	NA	NA	NA	NA	NA	NA	NA	NA	NA	NA	NA	NA	NA	NA	NA	NA	2	2	4	4	1.12681651176991
413.1771	2093.28854098822	-3.91004477460134	0.591937739661594	-6.60550005957837	3.96177748392412e-11	2.00743265110435e-07	NA	NA	NA	NA	NA	NA	NA	NA	NA	NA	NA	NA	NA	NA	NA	NA	2	2	4	4	-2.43729262217207
400.2338	1405.10717135311	-0.597859562000287	0.0906141054780897	-6.59786419394548	4.1712308202663e-11	2.11356265662893e-07	NA	NA	NA	NA	NA	NA	NA	NA	NA	NA	NA	NA	NA	NA	NA	NA	2	2	4	4	-0.72210075302387
375.1154	4296.3606756654	-0.677813666019412	0.102812528529771	-6.59271467896192	4.31856049816731e-11	2.18821460442137e-07	NA	NA	NA	NA	NA	NA	NA	NA	NA	NA	NA	NA	NA	NA	NA	NA	2	2	3	4	-0.776937218580636
157.0363	601180.277123005	-1.44050331699916	0.21884287880823	-6.58236322261807	4.63028707617609e-11	2.34616646149842e-07	NA	NA	NA	NA	NA	NA	NA	NA	NA	NA	NA	NA	NA	NA	NA	NA	2	2	4	4	-1.16288815652724
405.1191	1345.90848291149	-0.585515632025258	0.0890971141305367	-6.57165653162924	4.97585385531787e-11	2.52126514848957e-07	NA	NA	NA	NA	NA	NA	NA	NA	NA	NA	NA	NA	NA	NA	NA	NA	2	2	4	4	-0.708730528499172
414.2492	1622.92681973689	-0.708409415849295	0.107895875890384	-6.56567649137024	5.17971618287344e-11	2.62456218986197e-07	NA	NA	NA	NA	NA	NA	NA	NA	NA	NA	NA	NA	NA	NA	NA	NA	2	2	4	4	-0.798448284499193
277.0334	116760.608157853	1.38457108868956	0.211079100604826	6.55948923755226	5.3992390014675e-11	2.73579440204358e-07	NA	NA	NA	NA	NA	NA	NA	NA	NA	NA	NA	NA	NA	NA	NA	NA	2	2	4	4	1.08236248711138
330.1917	2431.58508732097	-0.902910993948788	0.137869104546344	-6.54904517527548	5.79061145276544e-11	2.93410282311625e-07	NA	NA	NA	NA	NA	NA	NA	NA	NA	NA	NA	NA	NA	NA	NA	NA	0	2	4	4	-0.903231898260688
566.3454	3284.36014686441	-2.17542042933042	0.332987822820498	-6.53303298271993	6.44509429058982e-11	3.26572927704186e-07	NA	NA	NA	NA	NA	NA	NA	NA	NA	NA	NA	NA	NA	NA	NA	NA	2	2	4	4	-1.50320573649372
493.1174	1365.90304942233	-1.46391096899505	0.224177691104603	-6.53013670442334	6.57096880761902e-11	3.32950989482056e-07	NA	NA	NA	NA	NA	NA	NA	NA	NA	NA	NA	NA	NA	NA	NA	NA	2	2	4	4	-1.17263566718616
555.2652	663.406499465603	1.86018068143083	0.285727301943709	6.51033579492275	7.49829950854669e-11	3.79938836098061e-07	NA	NA	NA	NA	NA	NA	NA	NA	NA	NA	NA	NA	NA	NA	NA	NA	2	2	4	4	1.35056454748425
460.1716	3042.14179752031	-3.96552737346652	0.613530672516333	-6.46345415332264	1.02339551800077e-10	5.1855450897099e-07	NA	NA	NA	NA	NA	NA	NA	NA	NA	NA	NA	NA	NA	NA	NA	NA	2	2	4	4	-2.4470169894829
148.007	1089.88632851683	2.65166860958887	0.41054815519928	6.45884916545721	1.05502201340881e-10	5.34579654194244e-07	NA	NA	NA	NA	NA	NA	NA	NA	NA	NA	NA	NA	NA	NA	NA	NA	2	2	4	4	1.80022335609449
495.0969	1310.84448600694	-1.24120337912215	0.192265594482574	-6.45567077387132	1.07740606734614e-10	5.45921654324288e-07	NA	NA	NA	NA	NA	NA	NA	NA	NA	NA	NA	NA	NA	NA	NA	NA	1	2	4	4	-1.05530990093073
199.059	2146.92032580585	0.635955622740241	0.0986557307910583	6.44621065234541	1.14681240664448e-10	5.81089846446758e-07	NA	NA	NA	NA	NA	NA	NA	NA	NA	NA	NA	NA	NA	NA	NA	NA	0	2	3	4	0.637016864348245
371.2266	1788.57502066283	-0.58183406638041	0.0903428694059509	-6.440287653096	1.19247283070354e-10	6.04225983317483e-07	NA	NA	NA	NA	NA	NA	NA	NA	NA	NA	NA	NA	NA	NA	NA	NA	2	2	4	4	-0.704933723445827
485.1367	779.669806291434	2.12236065978412	0.329631544423188	6.43858482505967	1.20592560493639e-10	6.11042504021268e-07	NA	NA	NA	NA	NA	NA	NA	NA	NA	NA	NA	NA	NA	NA	NA	NA	2	2	4	4	1.5093364615725
479.1642	1603.24688869995	-1.12854225626201	0.175518729166227	-6.42975403037026	1.27810594690652e-10	6.47616283297535e-07	NA	NA	NA	NA	NA	NA	NA	NA	NA	NA	NA	NA	NA	NA	NA	NA	2	2	4	4	-1.01653402439532
460.4084	9226.23159593668	1.22600014693314	0.190715764116713	6.42841535733177	1.28941017069078e-10	6.53344133489017e-07	NA	NA	NA	NA	NA	NA	NA	NA	NA	NA	NA	NA	NA	NA	NA	NA	2	2	4	4	0.996897598272019
432.1438	988.096346000854	2.49869044290796	0.388866252106732	6.42557802167451	1.31369362769992e-10	6.65648561155551e-07	NA	NA	NA	NA	NA	NA	NA	NA	NA	NA	NA	NA	NA	NA	NA	NA	2	2	4	4	1.71697372302409
397.9951	692.459597599816	1.92960133534767	0.300749679972847	6.41597136702483	1.39927746668257e-10	7.09013892368057e-07	NA	NA	NA	NA	NA	NA	NA	NA	NA	NA	NA	NA	NA	NA	NA	NA	1	2	4	4	1.39351882453157
345.1381	2156.73264050901	1.3102177444206	0.204239221751433	6.41511328326147	1.40718183523966e-10	7.13019035915936e-07	Indecainide	1	C20H24N2O	[M+K-2H]-	308.188863	345.1374696	1.75582210952133	HMDB14338	Affinisine,Borrecapine,Tetraphyllicine,Cupreine,Sarpagine	1	C20H24N2O	[M+K-2H]-	308.188863	345.1374696	1.75582210952133	C09022,C09051,C12075,C06530,C09239	2	2	4	4	1.04504289166948
569.2724	8314.10566121267	-1.7465918249907	0.272886185332656	-6.4004406190865	1.54929196926498e-10	7.85026240826566e-07	NA	NA	NA	NA	NA	NA	NA	NA	NA	NA	NA	NA	NA	NA	NA	NA	2	2	4	4	-1.30764554947133
371.2799	2324.94630710212	-0.481468816607777	0.0753817932514334	-6.38707035002278	1.69093861149852e-10	8.56798594446303e-07	NA	NA	NA	NA	NA	NA	NA	NA	NA	NA	NA	NA	NA	NA	NA	NA	2	2	4	4	-0.618408671720411
315.0805	2480.25093162654	-1.32214420221471	0.20741002492864	-6.37454338414738	1.8350886499729e-10	9.29839418941267e-07	NA	NA	NA	NA	NA	NA	NA	NA	NA	NA	NA	NA	NA	NA	NA	NA	2	2	4	4	-1.09753981359617
345.2278	2529.20338889334	-1.05329917266883	0.165611946672209	-6.36004342581393	2.01696718586281e-10	1.02199727307668e-06	NA	NA	NA	NA	NA	NA	NA	NA	NA	NA	NA	NA	NA	NA	NA	NA	2	2	4	4	-0.985618536788087
480.1119	462.249804211803	1.24957615169108	0.198161854853603	6.30583596734216	2.8664249076776e-10	1.45241750072024e-06	1-(2-Hydroxyphenylamino)-1-deoxy-beta-D-gentiobioside_1,2-carbamate	1	C19H25NO12	[M+Na-2H]-	459.137679	480.1123476	-0.861048465177097	HMDB37551	NA	NA	NA	NA	NA	NA	NA	NA	2	2	4	4	1.00912476453721
371.2629	3608.62599856891	-1.03712398287977	0.164668198722507	-6.29826518371952	3.00995258459579e-10	1.52514297461469e-06	NA	NA	NA	NA	NA	NA	NA	NA	NA	NA	NA	NA	NA	NA	NA	NA	2	2	4	4	-0.973671337485714
317.1177	2643.05333699007	0.658893831646865	0.104677476520325	6.29451390642695	3.08364633350675e-10	1.56248359718787e-06	NA	NA	NA	NA	NA	NA	NA	NA	NA	NA	NA	NA	NA	NA	NA	NA	2	2	4	4	0.656459620832861
421.0393	1006.96925158551	-0.508707852769701	0.0808793858798233	-6.2897096365887	3.18060322765611e-10	1.61161165545335e-06	NA	NA	NA	NA	NA	NA	NA	NA	NA	NA	NA	NA	NA	NA	NA	NA	2	2	1	4	-0.644886050169648
408.0966	7836.43471565147	0.760418845974361	0.120946491385776	6.28723361266344	3.23172884830758e-10	1.63751700743745e-06	NA	NA	NA	NA	NA	NA	NA	NA	NA	NA	NA	NA	NA	NA	NA	NA	2	2	4	4	0.725303166445839
392.0704	1203.79656257074	0.676968051835125	0.107778383287063	6.28111158461198	3.36160748920839e-10	1.70332651478189e-06	NA	NA	NA	NA	NA	NA	NA	NA	NA	NA	NA	NA	NA	NA	NA	NA	2	2	4	4	0.671205891325515
323.1629	2634.07538109361	-1.30533995280362	0.207962525399478	-6.2768037188247	3.45603923412035e-10	1.75117507992878e-06	NA	NA	NA	NA	NA	NA	NA	NA	NA	NA	NA	NA	NA	NA	NA	NA	2	2	4	4	-1.08680042832223
572.0544	1148.32519426599	2.73328807215311	0.435513374736266	6.27601408064289	3.47362739151552e-10	1.76008699928091e-06	NA	NA	NA	NA	NA	NA	NA	NA	NA	NA	NA	NA	NA	NA	NA	NA	2	2	4	4	1.85797262394048
395.1407	6692.90895860129	-1.69191702386862	0.269650304887691	-6.2744858552016	3.50791518624316e-10	1.77746062486941e-06	NA	NA	NA	NA	NA	NA	NA	NA	NA	NA	NA	NA	NA	NA	NA	NA	2	2	4	4	-1.27363616327747
413.1421	1200.92948757989	-0.608955640444936	0.0972387383310254	-6.26247986036076	3.78902825937796e-10	1.91990061902681e-06	NA	NA	NA	NA	NA	NA	NA	NA	NA	NA	NA	NA	NA	NA	NA	NA	2	2	4	4	-0.73044256394128
582.1125	784.871826436215	2.13304956376874	0.340929284849064	6.25657477536165	3.93524466782238e-10	1.9939884731856e-06	NA	NA	NA	NA	NA	NA	NA	NA	NA	NA	NA	NA	NA	NA	NA	NA	2	2	4	4	1.51864032350801
267.0918	2080.84862911227	-0.53977267950786	0.0863011475767179	-6.25452493581301	3.98727754522644e-10	2.02035353216624e-06	NA	NA	NA	NA	NA	NA	NA	NA	NA	NA	NA	NA	NA	NA	NA	NA	2	2	4	4	-0.671823475647796
428.1419	7159.05425607478	0.62912020241786	0.100906798083266	6.23466619066363	4.52742459704455e-10	2.29404604332247e-06	NA	NA	NA	NA	NA	NA	NA	NA	NA	NA	NA	NA	NA	NA	NA	NA	2	2	4	4	0.632795923734515
465.2984	3002.91182836502	-0.688220479063602	0.110417497983391	-6.23289326087721	4.57898186174412e-10	2.32017010934575e-06	NA	NA	NA	NA	NA	NA	NA	NA	NA	NA	NA	NA	NA	NA	NA	NA	2	2	3	4	-0.782950530903959
311.1348	7624.33653385309	1.52394055104668	0.246982273360414	6.17024262637198	6.8185280796785e-10	3.45494817797309e-06	NA	NA	NA	NA	NA	NA	NA	NA	NA	NA	NA	NA	NA	NA	NA	NA	2	2	4	4	1.15229195709556
179.0561	591098.98144527	0.953035016963129	0.154693342566082	6.16080175884756	7.23775525321998e-10	3.66737058680656e-06	NA	NA	NA	NA	NA	NA	NA	NA	NA	NA	NA	NA	NA	NA	NA	NA	2	2	1	4	0.837711744270781
131.0347	31530.2897669529	1.03337620170125	0.168224403412125	6.14284361092146	8.10570809075758e-10	4.10716228958687e-06	NA	NA	NA	NA	NA	NA	NA	NA	NA	NA	NA	NA	NA	NA	NA	NA	2	2	4	4	0.901750499544056
464.1456	1635.91237253456	-3.23745435943557	0.527130264404428	-6.14165905100018	8.16639981495803e-10	4.13791478623923e-06	NA	NA	NA	NA	NA	NA	NA	NA	NA	NA	NA	NA	NA	NA	NA	NA	2	2	3	4	-2.03027786933047
480.0857	735.828962025174	2.02924502837338	0.332277084920731	6.10708688761214	1.01466008531799e-09	5.14128265230627e-06	NA	NA	NA	NA	NA	NA	NA	NA	NA	NA	NA	NA	NA	NA	NA	NA	2	2	4	4	1.45892835218401
307.1151	3492.16077575713	0.765845668432016	0.125659749860726	6.09459806565616	1.0971275952919e-09	5.55914552534405e-06	NA	NA	NA	NA	NA	NA	NA	NA	NA	NA	NA	NA	NA	NA	NA	NA	0	2	3	4	0.726586215605297
244.1497	1764.07675892366	-0.431575682800347	0.0709818857025649	-6.0800819607523	1.20121130993834e-09	6.08653770745759e-06	NA	NA	NA	NA	NA	NA	NA	NA	NA	NA	NA	NA	NA	NA	NA	NA	2	2	4	4	-0.565545959705952
565.5193	2067.63751197494	-1.32257888809098	0.217586920289142	-6.07839334429413	1.21392682706001e-09	6.15096723271308e-06	NA	NA	NA	NA	NA	NA	NA	NA	NA	NA	NA	NA	NA	NA	NA	NA	2	2	4	4	-1.09844048527688
370.2597	20194.5011505067	-1.05610510842135	0.173763254067063	-6.07783915012173	1.21812851453788e-09	6.17225718316343e-06	NA	NA	NA	NA	NA	NA	NA	NA	NA	NA	NA	NA	NA	NA	NA	NA	2	2	4	4	-0.987222141542973
255.1079	5736.91927436655	0.801017990794275	0.132105501261383	6.06347187017889	1.33214089672064e-09	6.74995792368347e-06	NA	NA	NA	NA	NA	NA	NA	NA	NA	NA	NA	NA	NA	NA	NA	NA	1	2	4	4	0.744026359971096
579.2034	596.829175333698	1.68501272878007	0.278005038994617	6.06108700358018	1.35204667709506e-09	6.85082051284066e-06	NA	NA	NA	NA	NA	NA	NA	NA	NA	NA	NA	NA	NA	NA	NA	NA	2	2	4	4	1.22731546294193
323.0383	9275.22750754948	1.09721193364907	0.181060181748162	6.05992948342003	1.36181237779513e-09	6.90030331828794e-06	NA	NA	NA	NA	NA	NA	NA	NA	NA	NA	NA	NA	NA	NA	NA	NA	2	2	4	4	0.93481340549049
270.0915	15143.4081507176	2.81920940710393	0.465612744603146	6.05483728652407	1.40559669322988e-09	7.1221584445958e-06	NA	NA	NA	NA	NA	NA	NA	NA	NA	NA	NA	NA	NA	NA	NA	NA	2	2	4	4	1.95830538696486
144.0452	14340.8060898514	-1.1046699525003	0.182626695097264	-6.0487868540356	1.4594058638646e-09	7.39480951220193e-06	NA	NA	NA	NA	NA	NA	NA	NA	NA	NA	NA	NA	NA	NA	NA	NA	2	2	4	4	-1.00830493007807
411.2189	2152.5332526564	-3.4579584120345	0.57390728030585	-6.02529107174187	1.68805550207784e-09	8.55337722902839e-06	NA	NA	NA	NA	NA	NA	NA	NA	NA	NA	NA	NA	NA	NA	NA	NA	0	2	3	4	-2.14805539011059
294.0831	9046.00172560214	0.600618531406085	0.0998775005284869	6.0135518833371	1.81501803226048e-09	9.19669636946385e-06	NA	NA	NA	NA	NA	NA	NA	NA	NA	NA	NA	NA	NA	NA	NA	NA	2	2	4	4	0.61185723089319
606.436	1626.29498141255	-1.28830964955002	0.214244397245979	-6.01327113385786	1.81816557817255e-09	9.21264498460032e-06	NA	NA	NA	NA	NA	NA	NA	NA	NA	NA	NA	NA	NA	NA	NA	NA	0	2	4	4	-1.07618494728428
580.4208	2881.14253959575	-1.87528935959655	0.312315875757031	-6.00446376621422	1.91965276327416e-09	9.72688055151017e-06	NA	NA	NA	NA	NA	NA	NA	NA	NA	NA	NA	NA	NA	NA	NA	NA	2	2	4	4	-1.35672535750327
305.0547	2935.97329546891	-0.691592655805303	0.115331301741174	-5.99657374333095	2.01524118062555e-09	1.02112270622297e-05	NA	NA	NA	NA	NA	NA	NA	NA	NA	NA	NA	NA	NA	NA	NA	NA	2	2	3	4	-0.784961265486904
326.1969	23615.5823430607	-2.35436800139418	0.393041465445136	-5.99012625481578	2.09678198320919e-09	1.0624394308921e-05	NA	NA	NA	NA	NA	NA	NA	NA	NA	NA	NA	NA	NA	NA	NA	NA	2	2	4	4	-1.5706342190593
459.4052	37149.774121994	1.18280579878921	0.197745312079594	5.9814606290799	2.21145514714953e-09	1.12054432306067e-05	NA	NA	NA	NA	NA	NA	NA	NA	NA	NA	NA	NA	NA	NA	NA	NA	2	2	4	4	0.977638231458642
465.1182	9326.41652666793	0.726790516344122	0.121812139653119	5.96648674273172	2.42416424736773e-09	1.22832402414123e-05	NA	NA	NA	NA	NA	NA	NA	NA	NA	NA	NA	NA	NA	NA	NA	NA	1	2	4	4	0.698628183976169
490.3461	1411.46993427274	-1.032786859389	0.173221385612966	-5.96223645096906	2.48808752067483e-09	1.26071394672594e-05	NA	NA	NA	NA	NA	NA	NA	NA	NA	NA	NA	NA	NA	NA	NA	NA	2	2	4	4	-0.971298538844897
374.143	8738.25164069598	0.617252171006207	0.103606983642054	5.95763093672061	2.55920651927353e-09	1.2967499433159e-05	NA	NA	NA	NA	NA	NA	NA	NA	NA	NA	NA	NA	NA	NA	NA	NA	0	2	2	4	0.624986763799753
352.9906	3416.01597991723	-1.16592126864484	0.195767904300044	-5.95563033079154	2.5907134038646e-09	1.31271448173819e-05	NA	NA	NA	NA	NA	NA	NA	NA	NA	NA	NA	NA	NA	NA	NA	NA	0	2	2	4	-1.02984569930948
598.3067	5600.06185419617	-1.47870708702423	0.249704733174382	-5.92182241892698	3.18393334963086e-09	1.61329902825796e-05	NA	NA	NA	NA	NA	NA	NA	NA	NA	NA	NA	NA	NA	NA	NA	NA	2	2	4	4	-1.18348824563545
497.14	658.004871148725	1.84699450563628	0.312514130805995	5.91011517102526	3.41868622648319e-09	1.73224831095903e-05	NA	NA	NA	NA	NA	NA	NA	NA	6-Acetylpicropolin	1	C24H28O9	[M+(37Cl)]-	460.173335	497.1397866	0.393249555331407	C09055	2	2	0	4	1.338394388512
572.3987	1852.01738406671	-2.67816769673895	0.453252557197152	-5.9087757017861	3.44659602371853e-09	1.74639020521818e-05	NA	NA	NA	NA	NA	NA	NA	NA	NA	NA	NA	NA	NA	NA	NA	NA	2	2	4	4	-1.73890752753177
233.1395	1913.66420908025	-0.889203332656645	0.150489459369505	-5.90874162470964	3.44730895492381e-09	1.7467514474599e-05	NA	NA	NA	NA	NA	NA	NA	NA	NA	NA	NA	NA	NA	NA	NA	NA	2	2	4	4	-0.893637906210741
413.3098	2945.53007034644	-0.644664933206672	0.109249168946315	-5.90086807455223	3.61593961263659e-09	1.83219660172296e-05	NA	NA	NA	NA	NA	NA	NA	NA	NA	NA	NA	NA	NA	NA	NA	NA	2	2	4	4	-0.753158943968944
402.3301	917.360782876041	-0.49071675158752	0.0833073380376832	-5.89043850333508	3.85172188169426e-09	1.95166747745448e-05	NA	NA	NA	NA	NA	NA	NA	NA	NA	NA	NA	NA	NA	NA	NA	NA	2	2	4	4	-0.629186929144342
377.1924	2908.14714637578	-0.327364982504568	0.0557060321997801	-5.87665230455706	4.18646232022348e-09	2.12128045765724e-05	NA	NA	NA	NA	NA	NA	NA	NA	NA	NA	NA	NA	NA	NA	NA	NA	0	2	2	4	-0.463663646263789
303.0834	6082.52540434543	-0.749789700654177	0.127599668654899	-5.87611009149271	4.20019050023891e-09	2.12823652647106e-05	NA	NA	NA	NA	NA	NA	NA	NA	NA	NA	NA	NA	NA	NA	NA	NA	2	2	4	4	-0.820335324351074
424.219	1323.35378507921	-1.41487716720539	0.240952295179279	-5.87202195419081	4.30511713971808e-09	2.18140285469515e-05	NA	NA	NA	NA	NA	NA	NA	NA	NA	NA	NA	NA	NA	NA	NA	NA	1	2	4	4	-1.14751801363435
461.2284	2154.39761142944	-0.873431797221354	0.14902606922458	-5.8609329345264	4.60273856144387e-09	2.33220762908361e-05	NA	NA	NA	NA	NA	NA	NA	NA	NA	NA	NA	NA	NA	NA	NA	NA	2	2	4	4	-0.884854353147438
471.1354	1140.66723375894	-0.931730851660459	0.159224550900745	-5.85167831461662	4.86637167013378e-09	2.46579052525679e-05	NA	NA	NA	NA	NA	NA	NA	NA	NA	NA	NA	NA	NA	NA	NA	NA	2	2	4	4	-0.916654847350769
308.1485	6094.07973213254	-0.579948580687763	0.0992332343741835	-5.84429787404614	5.08709296380445e-09	2.57763000475971e-05	NA	NA	NA	NA	NA	NA	NA	NA	NA	NA	NA	NA	NA	NA	NA	NA	2	2	4	4	-0.704301910889418
309.109	2783.13888469654	-0.444477466527977	0.0761642931824807	-5.83577222285857	5.35420000183077e-09	2.71297314092765e-05	NA	NA	NA	NA	NA	NA	NA	NA	NA	NA	NA	NA	NA	NA	NA	NA	2	2	4	4	-0.581232856985904
486.1668	599.14953013283	1.69187833995048	0.289947303426929	5.83512355505267	5.3750721257052e-09	2.72354904609483e-05	NA	NA	NA	NA	NA	NA	NA	NA	NA	NA	NA	NA	NA	NA	NA	NA	1	2	4	4	1.23467633770691
359.098	2711.27961360724	0.296778665204306	0.0509059632113999	5.82993909715169	5.54476088180345e-09	2.80953033880981e-05	NA	NA	NA	NA	NA	NA	NA	NA	NA	NA	NA	NA	NA	NA	NA	NA	2	2	4	4	0.318817634617565
351.1941	23396.2017792477	-0.877391673833992	0.150586265434335	-5.82650530115305	5.66000700397334e-09	2.86792554891329e-05	NA	NA	NA	NA	NA	NA	NA	NA	NA	NA	NA	NA	NA	NA	NA	NA	0	2	3	4	-0.887774592112317
581.0261	671.992462084922	1.88068864384642	0.323287836719185	5.81738138660634	5.97766501562681e-09	3.02888286341811e-05	NA	NA	NA	NA	NA	NA	NA	NA	NA	NA	NA	NA	NA	NA	NA	NA	2	2	4	4	1.36044669869691
477.3946	771.863201730839	-1.73679048731032	0.29905649059592	-5.80756660338478	6.33873393054078e-09	3.21183648260501e-05	NA	NA	NA	NA	NA	NA	NA	NA	NA	NA	NA	NA	NA	NA	NA	NA	0	2	4	4	-1.29957515335686
339.1662	5445.67352600949	1.36797148900933	0.236106705910938	5.79386969858174	6.87828315638606e-09	3.48522607534082e-05	NA	NA	NA	NA	NA	NA	NA	NA	NA	NA	NA	NA	NA	NA	NA	NA	2	2	4	4	1.07354996460575
300.0837	2791.58984721843	-0.673117903600756	0.116587818591335	-5.77348398600865	7.76489892149079e-09	3.93447428351938e-05	NA	NA	NA	NA	NA	NA	NA	NA	NA	NA	NA	NA	NA	NA	NA	NA	2	2	4	4	-0.772279555079548
329.2159	31533.6435284107	-3.09063374706835	0.536616297043322	-5.75948543511871	8.43707388248795e-09	4.27506533625665e-05	NA	NA	NA	NA	NA	NA	NA	NA	NA	NA	NA	NA	NA	NA	NA	NA	2	2	4	4	-1.95496261187357
434.9933	2235.09127632013	-1.09922977329401	0.190959164813064	-5.7563603944858	8.59467963968529e-09	4.35492417342854e-05	NA	NA	NA	NA	NA	NA	NA	NA	NA	NA	NA	NA	NA	NA	NA	NA	2	2	4	4	-1.00340008537381
258.0472	2450.90532608754	0.650731907307928	0.1131694381688	5.75006749028227	8.92078313358233e-09	4.52016081378617e-05	NA	NA	NA	NA	NA	NA	NA	NA	NA	NA	NA	NA	NA	NA	NA	NA	2	2	4	4	0.65096653581133
580.361	7540.79547415768	-1.39948422820414	0.243834583826724	-5.73948209577461	9.49665221990005e-09	4.81195367982336e-05	NA	NA	NA	NA	NA	NA	NA	NA	NA	NA	NA	NA	NA	NA	NA	NA	1	2	4	4	-1.13804776975997
478.2191	888.071547089338	0.52136175724514	0.0908999972381432	5.73555305925101	9.71946575931535e-09	4.92485330024509e-05	NA	NA	NA	NA	NA	NA	NA	NA	NA	NA	NA	NA	NA	NA	NA	NA	2	2	4	4	0.555165051960597
489.3789	327.071458166026	-1.00032731602178	0.174593758617492	-5.7294563330488	1.00753020340886e-08	5.10515554067271e-05	NA	NA	NA	NA	NA	NA	NA	NA	NA	NA	NA	NA	NA	NA	NA	NA	2	2	4	4	-0.954062292840527
180.0597	33277.8572935804	1.31359983900641	0.229409813175906	5.72599672534136	1.02828204221893e-08	5.21030510792334e-05	NA	NA	NA	NA	NA	NA	NA	NA	NA	NA	NA	NA	NA	NA	NA	NA	2	2	4	4	1.04674639909064
417.0969	1114.75641076678	0.482624350088017	0.0843040868247279	5.72480372264058	1.03553392276197e-08	5.2470503866349e-05	NA	NA	NA	NA	NA	NA	NA	NA	NA	NA	NA	NA	NA	NA	NA	NA	2	2	4	4	0.524937887194252
375.131	8058.13406888256	-0.833228505466115	0.145743492458054	-5.71708891706382	1.08364420698507e-08	5.49082519679337e-05	NA	NA	NA	NA	NA	NA	NA	NA	NA	NA	NA	NA	NA	NA	NA	NA	2	2	4	4	-0.866770901995895
290.0847	2785.8504000137	0.386883297806933	0.067723839185752	5.7126604524855	1.11223463159378e-08	5.63569287828569e-05	NA	NA	NA	NA	NA	NA	NA	NA	NA	NA	NA	NA	NA	NA	NA	NA	2	2	4	4	0.427732105271267
352.2854	1955.96595023189	-1.33580407962763	0.233971213215717	-5.70926679939914	1.13463906236891e-08	5.74921612902328e-05	NA	NA	NA	NA	NA	NA	NA	NA	NA	NA	NA	NA	NA	NA	NA	NA	2	2	4	4	-1.10386333422581
284.125	16604.2753635307	-1.07041165572943	0.187519737843785	-5.70826126378836	1.14136127716888e-08	5.78327759141471e-05	NA	NA	NA	NA	NA	NA	NA	NA	NA	NA	NA	NA	NA	NA	NA	NA	2	2	4	4	-0.994470006444163
467.2133	1125.67901638354	-0.889875589235543	0.156056825575259	-5.7022535602353	1.18233776111508e-08	5.99090543557012e-05	NA	NA	NA	NA	NA	NA	NA	NA	NA	NA	NA	NA	NA	NA	NA	NA	2	2	4	4	-0.895108539725357
298.1408	7309.12347038877	-0.748869625436099	0.13134245792134	-5.7016568540585	1.18648487570859e-08	6.01191886521541e-05	NA	NA	NA	NA	NA	NA	NA	NA	NA	NA	NA	NA	NA	NA	NA	NA	2	2	4	4	-0.819645427748797
400.1463	2895.91535081141	2.82794196614588	0.496187964212369	5.69933607848562	1.20274910065104e-08	6.09432969299881e-05	NA	NA	NA	NA	NA	NA	NA	NA	NA	NA	NA	NA	NA	NA	NA	NA	2	2	3	4	1.97190010126982
451.2325	1341.36623232525	-1.53617893452527	0.26955886941832	-5.69886250762285	1.20609444485473e-08	6.11128055207891e-05	NA	NA	NA	NA	NA	NA	NA	NA	NA	NA	NA	NA	NA	NA	NA	NA	0	2	2	4	-1.21176209740215
412.1651	4272.89214320017	-3.74917687660203	0.658554028961802	-5.69304371656876	1.2479441746592e-08	6.32333313299817e-05	NA	NA	NA	NA	NA	NA	NA	NA	NA	NA	NA	NA	NA	NA	NA	NA	0	2	4	4	-2.32802972109998
436.1567	1649.63094743105	0.888508924359602	0.156249002983998	5.6864934008609	1.29674394474983e-08	6.57060156804741e-05	NA	NA	NA	NA	NA	NA	NA	NA	NA	NA	NA	NA	NA	NA	NA	NA	2	2	4	4	0.800483862264833
371.1933	1862.7184003152	-0.516336618896407	0.0908851330913548	-5.68120000855808	1.33752952391025e-08	6.77726209765324e-05	NA	NA	NA	NA	NA	NA	NA	NA	NA	NA	NA	NA	NA	NA	NA	NA	2	2	4	4	-0.653405472439633
83.0135	1474.47490278657	0.93073006063922	0.163991738930419	5.67546918344544	1.38309041843773e-08	7.00811915022398e-05	NA	NA	NA	NA	NA	NA	NA	NA	NA	NA	NA	NA	NA	NA	NA	NA	2	2	2	4	0.825175582584118
495.2448	1084.4044476994	-0.833355018795751	0.146897575045532	-5.67303455171025	1.40289920242156e-08	7.10849025867002e-05	NA	NA	NA	NA	NA	NA	NA	NA	NA	NA	NA	NA	NA	NA	NA	NA	0	2	2	4	-0.86748878507103
414.0569	1722.00009613148	0.861421766350025	0.152047282743295	5.66548609621904	1.46608313155149e-08	7.42864322757138e-05	NA	NA	NA	NA	NA	NA	NA	NA	NA	NA	NA	NA	NA	NA	NA	NA	2	2	4	4	0.77960632113178
418.2886	3559.70143470527	-0.699690894734195	0.123562365401985	-5.66265377372709	1.49049703320341e-08	7.5523484672417e-05	NA	NA	NA	NA	NA	NA	NA	NA	NA	NA	NA	NA	NA	NA	NA	NA	2	2	4	4	-0.792361293478776
292.1403	80599.3430985892	0.22041386324244	0.0389396180086899	5.66040127032708	1.51019452356277e-08	7.65215565089253e-05	NA	NA	NA	NA	NA	NA	NA	NA	NA	NA	NA	NA	NA	NA	NA	NA	2	2	0	4	0.213064400039698
310.1507	55950.1905295745	1.46990965427033	0.259970148838862	5.65414783518636	1.56621364923534e-08	7.93600456067548e-05	NA	NA	NA	NA	NA	NA	NA	NA	NA	NA	NA	NA	NA	NA	NA	NA	2	2	4	4	1.13054442396035
253.0852	3923.01613230403	1.08767716158016	0.192439247382814	5.65205474648568	1.58541074033627e-08	8.03327622128387e-05	Undecanedioic_acid,Butyl_butyryllactate,Marindinin,Tetrahydrofurfuryl_cinnamate,Pterosin_E,3-Hydroxysebacic_acid,2-Hydroxydecanedioic_acid	1	C11H20O4	[M+K-2H]-	216.13616	253.0847666	1.5876103701916	HMDB00888,HMDB37137,HMDB29504,HMDB36189,HMDB36605,HMDB00350,HMDB00424	Encecalin,Mexicanin_E	1	C14H16O3	[M+Na-2H]-	232.109945	253.0846136	2.19215222957701	C09005,C09503	2	2	4	4	0.931765656062231
294.1193	6615.7113245366	1.04953811083749	0.185708860346851	5.65152415925256	1.59031329704194e-08	8.05811747611153e-05	NA	NA	NA	NA	NA	NA	NA	NA	NA	NA	NA	NA	NA	NA	NA	NA	2	2	3	4	0.909177427753172
199.0338	2597.03067944013	-0.505166565452973	0.0897084270178421	-5.63120525290786	1.78954600225387e-08	9.06762959342037e-05	NA	NA	NA	NA	NA	NA	NA	NA	NA	NA	NA	NA	NA	NA	NA	NA	0	2	4	4	-0.642460528804561
489.3332	363.640187341316	-1.29098190738363	0.229263129947658	-5.63100533294808	1.79162186705563e-08	9.0781480003709e-05	NA	NA	NA	NA	NA	NA	NA	NA	NA	NA	NA	NA	NA	NA	NA	NA	2	2	4	4	-1.07794576161414
345.0201	4365.76702924884	1.31015296897999	0.233031749537611	5.6222080106236	1.88532056831895e-08	9.5529193196721e-05	NA	NA	NA	NA	NA	NA	NA	NA	NA	NA	NA	NA	NA	NA	NA	NA	2	2	2	4	1.04419227416277
383.1455	11048.1881721189	1.68435270625197	0.299615696478707	5.62171049797345	1.89075928148856e-08	9.58047727930253e-05	NA	NA	NA	NA	NA	NA	NA	NA	NA	NA	NA	NA	NA	NA	NA	NA	2	2	1	4	1.22626932617716
374.9724	5700.04799642211	-1.53908751595066	0.274214154709027	-5.6127208954031	1.99169711478103e-08	0.000100919292805955	NA	NA	NA	NA	NA	NA	NA	NA	NA	NA	NA	NA	NA	NA	NA	NA	1	2	4	4	-1.21381893953023
345.1775	6406.5214843244	-0.355145335789224	0.0633022850252204	-5.61030831110962	2.01966472907101e-08	0.000102336411822028	NA	NA	NA	NA	NA	NA	NA	NA	NA	NA	NA	NA	NA	NA	NA	NA	2	2	4	4	-0.494625832012014
450.247	1920.95541994327	-1.34851479548326	0.240444423808963	-5.60842615570357	2.04174779619067e-08	0.000103455360832981	NA	NA	NA	NA	NA	NA	NA	NA	NA	NA	NA	NA	NA	NA	NA	NA	0	2	4	4	-1.11480756458095
326.1104	2117.5818080866	-0.722742421111554	0.129118264325207	-5.59752274311248	2.17436335686212e-08	0.000110174991292204	NA	NA	NA	NA	NA	NA	NA	NA	NA	NA	NA	NA	NA	NA	NA	NA	2	2	4	4	-0.804565004014423
454.1927	1845.0152198991	-0.42221761280537	0.0754326452734956	-5.59727968274926	2.17741290625155e-08	0.000110329511959766	NA	NA	NA	NA	NA	NA	NA	NA	NA	NA	NA	NA	NA	NA	NA	NA	2	2	4	4	-0.555740191930349
332.1247	4457.4368710381	-0.747042946382543	0.133580540419128	-5.59245339207785	2.23883264190114e-08	0.000113441649965131	NA	NA	NA	NA	NA	NA	NA	NA	NA	NA	NA	NA	NA	NA	NA	NA	2	2	4	4	-0.817578074247406
160.0659	3900.68081031442	1.94473626376047	0.348650977213678	5.57788846399416	2.43455665424889e-08	0.000123358985670791	NA	NA	NA	NA	NA	NA	NA	NA	NA	NA	NA	NA	NA	NA	NA	NA	2	2	4	4	1.39874395124105
293.0491	41384.4840372975	1.96318575000455	0.352464527168827	5.5698817857611	2.54912230016081e-08	0.000129164026949148	NA	NA	NA	NA	NA	NA	NA	NA	NA	NA	NA	NA	NA	NA	NA	NA	2	2	4	4	1.41465304693902
583.1271	1683.79081263099	0.500356071951287	0.0898472622031068	5.56896292310157	2.56260003635093e-08	0.000129846943841901	NA	NA	NA	NA	NA	NA	NA	NA	NA	NA	NA	NA	NA	NA	NA	NA	2	2	4	4	0.537994854774091
154.0142	3765.29121043838	-0.849483785184161	0.152561818338512	-5.56812834584395	2.57490139923692e-08	0.000130470253899335	NA	NA	NA	NA	NA	NA	NA	NA	NA	NA	NA	NA	NA	NA	NA	NA	2	2	4	4	-0.877586545636661
392.1494	2553.68321138674	-0.563030606573531	0.101349123586589	-5.5553574283501	2.7704426464423e-08	0.000140378328895232	NA	NA	NA	NA	NA	NA	NA	NA	NA	NA	NA	NA	NA	NA	NA	NA	0	2	4	4	-0.687971975877553
482.0747	468.256827980585	1.27109379947902	0.228906855417997	5.55288655360682	2.80990446848345e-08	0.000142377859418056	NA	NA	NA	NA	NA	NA	NA	NA	NA	NA	NA	NA	NA	NA	NA	NA	2	2	4	4	1.02233559165727
461.1751	2083.74367305088	-0.772979279145652	0.139452315528435	-5.54296482074576	2.97392627877801e-08	0.000150688844545682	NA	NA	NA	NA	NA	NA	NA	NA	NA	NA	NA	NA	NA	NA	NA	NA	2	2	4	4	-0.834216335441143
464.1411	503.362228950999	1.39699807605947	0.252233783094423	5.53850502863255	3.05064489588626e-08	0.000154576176874557	NA	NA	NA	NA	NA	NA	NA	NA	NA	NA	NA	NA	NA	NA	NA	NA	2	2	4	4	1.09304974753959
186.0176	1637.01846946764	0.669150476262847	0.12088964476105	5.53521749183305	3.108423875225e-08	0.000157503837757651	NA	NA	NA	NA	NA	NA	NA	NA	NA	NA	NA	NA	NA	NA	NA	NA	2	2	4	4	0.66197258571454
375.1517	2940.6251656439	-0.644593708381174	0.116481509560317	-5.53387152016076	3.1323846083042e-08	0.000158717928102774	NA	NA	NA	NA	NA	NA	NA	NA	NA	NA	NA	NA	NA	NA	NA	NA	2	2	4	4	-0.752504538303544
384.0979	6605.95474910872	0.860537060136222	0.155605729123244	5.53024021020879	3.19792574982056e-08	0.000162038897743408	NA	NA	NA	NA	NA	NA	NA	NA	NA	NA	NA	NA	NA	NA	NA	NA	1	2	2	4	0.778938525369428
597.3035	21719.6433645499	-1.53373334590369	0.277421111131983	-5.52853868851391	3.22909219630308e-08	0.000163618101586677	NA	NA	NA	NA	NA	NA	NA	NA	NA	NA	NA	NA	NA	NA	NA	NA	2	2	4	4	-1.20868641185223
407.2031	1994.4375622678	1.26211932191138	0.228428195003655	5.52523440414697	3.29045999855011e-08	0.000166727608126534	NA	NA	NA	NA	NA	NA	NA	NA	NA	NA	NA	NA	NA	NA	NA	NA	2	2	1	4	1.01653402439532
307.151	1340601.70740159	-0.480193052552454	0.0869099965439311	-5.5251762932671	3.29154930362958e-08	0.000166782803214911	NA	NA	NA	NA	NA	NA	NA	NA	NA	NA	NA	NA	NA	NA	NA	NA	2	2	4	4	-0.616619293008799
447.2092	3438.14878043126	0.537093382607214	0.0972218079858567	5.52441261620383	3.30589719450325e-08	0.00016750981084548	NA	NA	NA	NA	NA	NA	NA	NA	NA	NA	NA	NA	NA	NA	NA	NA	2	2	4	4	0.565545959705953
337.1825	3604.4611439047	-3.8713656667136	0.702101654596413	-5.51396744526826	3.50833521707078e-08	0.000177767345448977	NA	NA	NA	NA	NA	NA	NA	NA	NA	NA	NA	NA	NA	NA	NA	NA	2	2	4	4	-2.41850834974867
355.0659	1501.99233607718	-0.567288319729982	0.102909045979049	-5.51252141474012	3.5372913525606e-08	0.000179234552834246	NA	NA	NA	NA	NA	NA	NA	NA	NA	NA	NA	NA	NA	NA	NA	NA	0	2	3	4	-0.691724014201982
584.2297	738.949768837817	-0.463880535273208	0.0843435800176316	-5.49989145796557	3.80025113449657e-08	0.000192558724984941	NA	NA	NA	NA	NA	NA	NA	NA	NA	NA	NA	NA	NA	NA	NA	NA	2	2	4	4	-0.5982427201701
582.4365	5062.20551526328	-2.44855163983971	0.445717893138911	-5.49350088370045	3.94043134860134e-08	0.00019966165643363	NA	NA	NA	NA	NA	NA	NA	NA	NA	NA	NA	NA	NA	NA	NA	NA	0	2	4	4	-1.61806453820386
477.1435	488.21384734279	-1.98906369257883	0.362111283803819	-5.49296247188046	3.95246805760315e-08	0.000200271556478752	NA	NA	NA	NA	NA	NA	NA	NA	NA	NA	NA	NA	NA	NA	NA	NA	2	2	4	4	-1.42003644912544
293.0991	14379.6419651789	0.376139696356876	0.0685577587511576	5.48646430701069	4.10058230459015e-08	0.000207776505373583	NA	NA	NA	NA	NA	NA	NA	NA	NA	NA	NA	NA	NA	NA	NA	NA	2	2	1	4	0.410510379063959
435.1589	3827.69457530003	-3.41129629920993	0.622931438425671	-5.47619864528151	4.34559843848725e-08	0.000220191472878149	NA	NA	NA	NA	NA	NA	NA	NA	NA	NA	NA	NA	NA	NA	NA	NA	2	2	1	4	-2.12865840194946
412.0835	1682.38476628046	0.678947224764513	0.124320204791655	5.46127820415308	4.72718575157931e-08	0.000239526502032524	NA	NA	NA	NA	NA	NA	NA	NA	NA	NA	NA	NA	NA	NA	NA	NA	2	2	4	4	0.671823475647796
485.018	579.56490490422	1.63539628016192	0.29993053313551	5.45258351347323	4.96432450119424e-08	0.000251542322475512	NA	NA	NA	NA	NA	NA	NA	NA	NA	NA	NA	NA	NA	NA	NA	NA	2	2	4	4	1.20664229051339
72.017	535.360753575013	0.760373478749417	0.139783017959195	5.43966992450672	5.33793752627062e-08	0.000270473294456132	NA	NA	NA	NA	NA	NA	NA	NA	NA	NA	NA	NA	NA	NA	NA	NA	2	2	4	4	0.724662089472303
563.5036	1440.02414960454	-1.47129024252189	0.27122765033922	-5.42455845000233	5.80979770317065e-08	0.000294382449619657	NA	NA	NA	NA	NA	NA	NA	NA	NA	NA	NA	NA	NA	NA	NA	NA	2	2	4	4	-1.17656603115635
161.0622	33269.5364489714	2.19998008870751	0.405711511909499	5.4225232070769	5.87635824397231e-08	0.000297755072222077	NA	NA	NA	NA	NA	NA	NA	NA	NA	NA	NA	NA	NA	NA	NA	NA	2	2	3	4	1.54737121815492
386.2179	8819.06574056139	-0.794678783185663	0.146619383912538	-5.42001174728511	5.95951192691086e-08	0.000301968469336573	NA	NA	NA	NA	NA	NA	NA	NA	NA	NA	NA	NA	NA	NA	NA	NA	0	2	2	4	-0.845437923325681
340.2318	1630.22317576776	-3.35838488356844	0.622410364829414	-5.39577274631165	6.82292601557156e-08	0.000345717661209011	NA	NA	NA	NA	NA	NA	NA	NA	NA	NA	NA	NA	NA	NA	NA	NA	0	2	4	4	-2.08339233763368
373.1361	2209.4988063402	-0.628520467006866	0.11665544841196	-5.38783636395011	7.13109319643791e-08	0.000361332492263509	NA	NA	NA	NA	NA	NA	NA	NA	NA	NA	NA	NA	NA	NA	NA	NA	2	2	4	4	-0.742077450896039
365.1352	6502.63949957701	0.461876339991198	0.0857598320741296	5.38569548027984	7.21650547485852e-08	0.000365660332411081	NA	NA	NA	NA	NA	NA	NA	NA	NA	NA	NA	NA	NA	NA	NA	NA	2	2	4	4	0.503558651636593
404.142	1580.55673692609	-0.582152601602786	0.108743596117267	-5.35344261537025	8.62964112906968e-08	0.000437263916009961	NA	NA	NA	NA	NA	NA	NA	NA	NA	NA	NA	NA	NA	NA	NA	NA	2	2	4	4	-0.705565817528111
491.3586	1042.87145987146	0.849905511563251	0.158857933448714	5.35009799707383	8.79066170298833e-08	0.000445422828490419	NA	NA	NA	NA	NA	NA	NA	NA	NA	NA	NA	NA	NA	NA	NA	NA	2	2	4	4	0.772279555079548
288.1564	6601.73787914922	-0.37323734985141	0.0698288859486864	-5.3450279892147	9.0403083067613e-08	0.000458072421903595	NA	NA	NA	NA	NA	NA	NA	NA	NA	NA	NA	NA	NA	NA	NA	NA	2	2	4	4	-0.51140794275859
409.1824	1667.905425651	0.436701831503887	0.0819532302196899	5.32867136942903	9.89338219713018e-08	0.000501297675928586	NA	NA	NA	NA	NA	NA	NA	NA	NA	NA	NA	NA	NA	NA	NA	NA	2	2	4	4	0.477981890817578
475.1933	2565.01682893031	0.48566875282458	0.0912320939367878	5.32344191465216	1.01821976524045e-07	0.000515931955047335	NA	NA	NA	NA	NA	NA	NA	NA	NA	NA	NA	NA	NA	NA	NA	NA	0	2	3	4	0.527768678777053
450.1726	2027.20087778141	0.377762118575929	0.0711446364082719	5.30977650104355	1.09759749110883e-07	0.000556152648744844	NA	NA	NA	NA	NA	NA	NA	NA	NA	NA	NA	NA	NA	NA	NA	NA	2	2	4	4	0.414804210922265
463.2829	988.75277999728	-0.517449710560427	0.097840266896645	-5.28871932766744	1.2317572920416e-07	0.00062413141987748	NA	NA	NA	NA	NA	NA	NA	NA	NA	NA	NA	NA	NA	NA	NA	NA	0	2	4	4	-0.654015813814184
465.1948	719.409057123413	-2.30998015654666	0.436779100307891	-5.28866915774662	1.23209513344512e-07	0.000624302604116641	NA	NA	NA	NA	NA	NA	NA	NA	NA	NA	NA	NA	NA	NA	NA	NA	2	2	2	4	-1.55723799150374
271.1037	12913.702639067	2.29393389372048	0.433930598221665	5.28640732670498	1.24741965703011e-07	0.000632067540217156	NA	NA	NA	NA	NA	NA	NA	NA	NA	NA	NA	NA	NA	NA	NA	NA	2	2	4	4	1.60541843458965
401.3268	3700.78394297754	-0.435346255017112	0.0823807478455655	-5.28456303690313	1.26005155985913e-07	0.00063846812538062	NA	NA	NA	NA	NA	NA	NA	NA	NA	NA	NA	NA	NA	NA	NA	NA	2	2	4	4	-0.570759287514962
348.0909	7314.58202111084	0.753135294526095	0.142787211709484	5.27452903876594	1.33097443271802e-07	0.000674404745058219	NA	NA	NA	NA	NA	NA	NA	NA	NA	NA	NA	NA	NA	NA	NA	NA	2	2	4	4	0.720821860148686
417.2854	17711.1199687462	-0.707296523632118	0.134865895070119	-5.24444318012632	1.56755002695769e-07	0.00079427759865946	NA	NA	NA	NA	NA	NA	NA	NA	NA	NA	NA	NA	NA	NA	NA	NA	2	2	3	4	-0.797770493536998
134.0171	1261.78854061266	1.99886014506449	0.38173436169209	5.23625941401833	1.63863597850947e-07	0.00083029685031075	NA	NA	NA	NA	NA	NA	NA	NA	NA	NA	NA	NA	NA	NA	NA	NA	0	2	4	4	1.44060023153668
490.1109	1867.82826380639	0.427636687921134	0.0816953036388043	5.23453208291905	1.65403341078389e-07	0.000838098729244198	NA	NA	NA	NA	NA	NA	NA	NA	NA	NA	NA	NA	NA	NA	NA	NA	2	2	4	4	0.470810703170969
276.084	3225.79588222504	-0.639956325485627	0.122370415005925	-5.229665401189	1.69817109956417e-07	0.000860463296149167	NA	NA	NA	NA	NA	NA	NA	NA	NA	NA	NA	NA	NA	NA	NA	NA	0	2	3	4	-0.748584847564742
342.2236	3232.86117647146	-1.97874621171332	0.378509763132144	-5.227728329487	1.71605409636956e-07	0.000869524610630456	NA	NA	NA	NA	NA	NA	NA	NA	NA	NA	NA	NA	NA	NA	NA	NA	2	2	4	4	-1.41197665216438
445.3168	15547.4731630353	-0.775646868737359	0.148689588723031	-5.21655130933332	1.82285098474703e-07	0.000923638593971319	NA	NA	NA	NA	NA	NA	NA	NA	NA	NA	NA	NA	NA	NA	NA	NA	1	2	2	4	-0.835613273738526
413.1012	659.379335969052	1.84949044501554	0.354551928200099	5.2164162649025	1.82417981803491e-07	0.000924311913798289	Carissanol,1,2-Anhydridoniveusin,(1E,4Z,6a,8b,10a)-8-Angeloyloxy-10,15-dihydroxy-3-oxo-1,4,11(13)-germacratrien-12,6-olide,2-Hydroxy-3,4,5,7,8-pentamethoxyflavan,Diosbulbin_A,Diosbulbin_F,trans-Grandmarin_isovalerate,alpha-Peroxyachifolide,3,4-DHPEA-EA,Gibberellin_A32,2-(3,4-Dihydroxyphenylethyl)-6-epi-elenaiate,Niazidin	1	C20H24O7	[M+K-2H]-	376.152205	413.1008116	0.887676784291123	HMDB30081,HMDB32105,HMDB32731,HMDB33906,HMDB35108,HMDB36780,HMDB39032,HMDB39575,HMDB29304,HMDB35037,HMDB39137,HMDB31981	Ailanthone,Tripdiolide,Euparotin,Eupatundin,Hydroxyvernolide,(S)-N-[3-(3,4-Methylenedioxyphenyl)-2-(mercaptomethyl)-1-oxoprolyl]glycine	1	C20H24O7	[M+K-2H]-	376.152205	413.1008116	0.887676784291123	C08747,C09202,C09434,C09448,C09477,C01313	2	2	4	4	1.33960249313565
205.1082	1521.68062847087	-0.636913376110264	0.122109151914075	-5.21593481018068	1.82892494336302e-07	0.000926716268802044	NA	NA	NA	NA	NA	NA	NA	NA	NA	NA	NA	NA	NA	NA	NA	NA	2	2	4	4	-0.74662931049447
207.0774	13093.0981133189	-1.45183765033389	0.278542372231716	-5.21226856331258	1.86545221872018e-07	0.000945224639225515	NA	NA	NA	NA	NA	NA	NA	NA	NA	NA	NA	NA	NA	NA	NA	NA	0	2	2	4	-1.16677386029111
318.0939	5649.92638011475	-0.487087574127949	0.09353289963058	-5.20766036391219	1.91236545079927e-07	0.00096899557391999	NA	NA	NA	NA	NA	NA	NA	NA	NA	NA	NA	NA	NA	NA	NA	NA	2	2	4	4	-0.623788742126438
466.2208	630.387490652912	-2.11730731485505	0.407804135468174	-5.19197117121999	2.0807922851666e-07	0.00105433745089391	NA	NA	NA	NA	NA	NA	NA	NA	NA	NA	NA	NA	NA	NA	NA	NA	2	2	3	4	-1.47482874507913
328.2126	192824.488922905	-2.84587695030389	0.548971200385003	-5.18401866674978	2.17155184893907e-07	0.00110032532185743	NA	NA	NA	NA	NA	NA	NA	NA	NA	NA	NA	NA	NA	NA	NA	NA	2	2	4	4	-1.82311663032452
350.1946	9385.51840504978	-2.82191949643177	0.545582757386511	-5.17230329996045	2.3122585667906e-07	0.0011716214157928	NA	NA	NA	NA	NA	NA	NA	NA	NA	NA	NA	NA	NA	NA	NA	NA	2	2	4	4	-1.81028114169945
452.1961	1313.46147526107	-0.754318591050751	0.145895590999677	-5.17026310310104	2.33764640098494e-07	0.00118448543137907	NA	NA	NA	NA	NA	NA	NA	NA	NA	NA	NA	NA	NA	NA	NA	NA	2	2	4	4	-0.822407361242452
420.1554	13400.3702171684	-0.514574873249743	0.099644411352981	-5.16411172751986	2.41583373406979e-07	0.00122410295305316	NA	NA	NA	NA	NA	NA	NA	NA	NA	NA	NA	NA	NA	NA	NA	NA	1	2	4	4	-0.651575906477829
210.0385	3091.74801335794	0.416853378330336	0.0808410764572428	5.15645506713177	2.5166883907269e-07	0.00127520600758132	NA	NA	NA	NA	NA	NA	NA	NA	NA	NA	NA	NA	NA	NA	NA	NA	2	2	3	4	0.46256620726947
448.1317	1123.83884391848	-0.765634457729207	0.148584619272284	-5.15285136159463	2.56555312161529e-07	0.00129996576672247	NA	NA	NA	NA	NA	NA	NA	NA	NA	NA	NA	NA	NA	NA	NA	NA	0	2	4	4	-0.830731089373251
117.019	67565.7116584696	1.07442992432373	0.208534839109413	5.15228020848833	2.5733813763685e-07	0.00130393234340592	NA	NA	NA	NA	NA	NA	NA	NA	NA	NA	NA	NA	NA	NA	NA	NA	2	2	4	4	0.923428616030633
579.4002	725.128103489041	-2.22517397770697	0.431895576542043	-5.15211106240714	2.57570412640471e-07	0.00130510928084927	NA	NA	NA	NA	NA	NA	NA	NA	NA	NA	NA	NA	NA	NA	NA	NA	2	2	4	4	-1.53125371162864
353.2443	2700.40529871652	-3.02256276235306	0.587208487259566	-5.14734174987662	2.64203726675003e-07	0.00133872028306224	NA	NA	NA	NA	NA	NA	NA	NA	NA	NA	NA	NA	NA	NA	NA	NA	2	2	4	4	-1.91955825665832
373.2956	2336.55952862074	-0.428902260089106	0.0834337958656343	-5.1406298327818	2.73819037473246e-07	0.00138744106287694	NA	NA	NA	NA	NA	NA	NA	NA	NA	NA	NA	NA	NA	NA	NA	NA	2	2	4	4	-0.562078936396708
277.1561	2920.09850689655	0.607867381057427	0.118348744172342	5.13623854066618	2.80291846564588e-07	0.00142023878654277	NA	NA	NA	NA	NA	NA	NA	NA	NA	NA	NA	NA	NA	NA	NA	NA	2	2	4	4	0.619005571293495
489.2197	3787.27576170415	-0.973335273211819	0.189589124111696	-5.13391935203194	2.83769731723273e-07	0.00143786123064182	NA	NA	NA	NA	NA	NA	NA	NA	NA	NA	NA	NA	NA	NA	NA	NA	2	2	4	4	-0.942471049300726
457.2776	537.147379364822	1.50814834233417	0.294033653039055	5.12916915035522	2.91023759696091e-07	0.00147461739038009	NA	NA	NA	NA	NA	NA	NA	NA	NA	NA	NA	NA	NA	NA	NA	NA	2	2	4	4	1.14656635870853
302.0647	6290.08720762242	1.59343468647512	0.3108134184615	5.1266598924927	2.94927593938165e-07	0.00149439811848468	NA	NA	NA	NA	NA	NA	NA	NA	NA	NA	NA	NA	NA	NA	NA	NA	2	2	0	4	1.18647233797093
236.0653	14030.8796494717	1.03679069413982	0.20229355288926	5.12517912376267	2.97255007234631e-07	0.00150619112165788	NA	NA	NA	NA	NA	NA	NA	NA	NA	NA	NA	NA	NA	NA	NA	NA	2	2	4	4	0.90471528181499
268.0578	1797.16617748084	-0.479918423108095	0.0936985512270125	-5.12194070050614	3.02407000670922e-07	0.00153229627239956	NA	NA	NA	NA	NA	NA	NA	NA	NA	NA	NA	NA	NA	NA	NA	NA	1	2	3	4	-0.615427470135578
323.0624	3246.41900379274	-0.932290933865563	0.182055071428081	-5.12092811561062	3.0403553666656e-07	0.00154054806428946	NA	NA	NA	NA	NA	NA	NA	NA	NA	NA	NA	NA	NA	NA	NA	NA	2	2	4	4	-0.917405408969591
328.0449	14702.1976502664	1.02337867694612	0.200132230526301	5.11351257243708	3.16222698801585e-07	0.00160230041482763	NA	NA	NA	NA	NA	NA	NA	NA	NA	NA	NA	NA	NA	NA	NA	NA	2	2	4	4	0.895108539725357
323.1245	1628.1282621211	-0.42263071020838	0.0827865791459557	-5.10506309800851	3.30684156695052e-07	0.00167557662197383	NA	NA	NA	NA	NA	NA	NA	NA	NA	NA	NA	NA	NA	NA	NA	NA	2	2	4	4	-0.556315515789961
472.9866	579.285681935731	1.63469952896419	0.32024610732375	5.10451022379362	3.31652345015203e-07	0.00168048243219203	NA	NA	NA	NA	NA	NA	NA	NA	NA	NA	NA	NA	NA	NA	NA	NA	2	2	4	4	1.20562211797524
311.1542	5479.71432144012	1.23609180966016	0.242237655557768	5.10280619589872	3.34653668859591e-07	0.00169569014011155	NA	NA	NA	NA	NA	NA	NA	NA	NA	NA	NA	NA	NA	NA	NA	NA	2	2	4	4	1.00258495618228
407.178	2451.74801720341	0.669774067730358	0.131303502832324	5.1009611570353	3.3793291831889e-07	0.00171230609712181	NA	NA	NA	NA	NA	NA	NA	NA	NA	NA	NA	NA	NA	NA	NA	NA	1	2	3	4	0.662586378068101
412.3065	14074.739229815	-0.688458518869634	0.135043058779534	-5.09806668400176	3.43139949640122e-07	0.0017386901248265	NA	NA	NA	NA	NA	NA	NA	NA	NA	NA	NA	NA	NA	NA	NA	NA	2	2	4	4	-0.783620423701819
231.0445	2968.20837468937	-0.353837201962839	0.0695432020867157	-5.08801998391774	3.61821251408971e-07	0.00183334828088926	NA	NA	NA	NA	NA	NA	NA	NA	NA	NA	NA	NA	NA	NA	NA	NA	0	2	2	4	-0.493512014170414
316.1147	23027.6133474193	1.33901359716494	0.263645371455244	5.07884356085594	3.79739229181233e-07	0.00192413867426131	NA	NA	NA	NA	NA	NA	NA	NA	NA	NA	NA	NA	NA	NA	NA	NA	2	2	4	4	1.06395150016568
394.1116	2081.82996995868	0.568780327597423	0.111999307620476	5.07842717675371	3.80572250251864e-07	0.00192835959202619	NA	NA	NA	NA	NA	NA	NA	NA	NA	NA	NA	NA	NA	NA	NA	NA	1	2	4	4	0.589423217891306
239.0398	48863.5833461946	-1.34746618168063	0.265437023377594	-5.07640631489381	3.84640313803123e-07	0.00194897247004042	NA	NA	NA	NA	NA	NA	NA	NA	NA	NA	NA	NA	NA	NA	NA	NA	2	2	4	4	-1.11297426393856
255.0755	12832.7861617207	-0.561606888618368	0.110855564652432	-5.06611364417462	4.06019577809557e-07	0.00205730120076103	NA	NA	NA	NA	NA	NA	NA	NA	NA	NA	NA	NA	NA	NA	NA	NA	2	2	4	4	-0.686723448206222
253.2133	4612.33338362774	-1.20199638815889	0.237544279593867	-5.0600940178983	4.19049799108132e-07	0.0021233253320809	NA	NA	NA	NA	NA	NA	NA	NA	NA	NA	NA	NA	NA	NA	NA	NA	1	2	4	4	-1.04079733321153
367.0637	4022.97326790208	1.03561349174672	0.204996283378822	5.0518647200689	4.37517540780976e-07	0.0022169013791372	NA	NA	NA	NA	NA	NA	NA	NA	NA	NA	NA	NA	NA	NA	NA	NA	2	2	4	4	0.903231898260688
487.0999	708.517472611477	0.773333844215706	0.153082294264844	5.05175237887262	4.37775003529503e-07	0.00221820594288399	NA	NA	NA	NA	NA	NA	NA	NA	NA	NA	NA	NA	NA	NA	NA	NA	2	2	3	4	0.729155909984461
428.1228	1505.4399683005	0.746058433674987	0.147715567120953	5.05064190739014	4.40327849642861e-07	0.00223114121414038	NA	NA	NA	NA	NA	NA	NA	NA	NA	NA	NA	NA	NA	NA	NA	NA	2	2	2	4	0.713808890216818
373.176	5937.00003171327	-0.821024486171369	0.162699553957891	-5.04626144447735	4.5053880325335e-07	0.00228288011608472	NA	NA	NA	NA	NA	NA	NA	NA	NA	NA	NA	NA	NA	NA	NA	NA	2	2	0	4	-0.858903449841197
560.2311	480.769158560667	1.31842762194417	0.261577322457175	5.04029787276388	4.64807814471338e-07	0.00235518119592627	NA	NA	NA	NA	NA	NA	NA	NA	NA	NA	NA	NA	NA	NA	NA	NA	2	2	2	4	1.04845294953362
256.0934	4409.84870367154	-0.552489845902564	0.109675660599492	-5.03748819822584	4.71680633563708e-07	0.00239000577026731	NA	NA	NA	NA	NA	NA	NA	NA	NA	NA	NA	NA	NA	NA	NA	NA	2	2	4	4	-0.679254611650799
363.2514	61347.6391961865	-0.741126611223047	0.14717079607364	-5.03582661095484	4.75791099693976e-07	0.00241083350214938	NA	NA	NA	NA	NA	NA	NA	NA	NA	NA	NA	NA	NA	NA	NA	NA	2	2	4	4	-0.814140226933705
296.1351	13118.8036932697	1.32894748599004	0.264010920805795	5.03368376555759	4.81143143628263e-07	0.00243795230876441	NA	NA	NA	NA	NA	NA	NA	NA	NA	NA	NA	NA	NA	NA	NA	NA	0	2	2	4	1.05445007023176
448.1218	646.526073550547	1.81779618191123	0.362175367665102	5.01910495357629	5.19127833890004e-07	0.00263042073432065	NA	NA	NA	NA	NA	NA	NA	NA	NA	NA	NA	NA	NA	NA	NA	NA	2	2	4	4	1.32404699011023
340.0764	1160.32263043207	-0.367699134419643	0.073313861296373	-5.01541083661125	5.29202622257702e-07	0.00268146968697978	NA	NA	NA	NA	NA	NA	NA	NA	NA	NA	NA	NA	NA	NA	NA	NA	2	2	4	4	-0.506358384618359
447.2127	694.985664070345	-2.13896793588881	0.426504211541247	-5.01511562607853	5.30015820910608e-07	0.00268559016455405	NA	NA	NA	NA	NA	NA	NA	NA	NA	NA	NA	NA	NA	NA	NA	NA	0	2	3	4	-1.48961442208043
346.2675	997.180902580902	-0.432076462608488	0.0861800713361422	-5.01364707535678	5.34079087466696e-07	0.00270617873619375	NA	NA	NA	NA	NA	NA	NA	NA	NA	NA	NA	NA	NA	NA	NA	NA	1	2	3	4	-0.567282021339829
438.1897	2411.95692390515	-2.73059941355451	0.544759538988735	-5.01248572649771	5.37313622962193e-07	0.00272256812754943	NA	NA	NA	NA	NA	NA	NA	NA	NA	NA	NA	NA	NA	NA	NA	NA	2	2	4	4	-1.76638369931281
370.2233	10948.6744493814	-0.573213865900102	0.114371598002964	-5.01185500516701	5.39078185087346e-07	0.00273150916383758	NA	NA	NA	NA	NA	NA	NA	NA	NA	NA	NA	NA	NA	NA	NA	NA	2	2	4	4	-0.697370410513688
494.9684	1806.58365558172	1.3374797816584	0.267433671017483	5.00116450022841	5.69850634982769e-07	0.00288743316745769	NA	NA	NA	NA	NA	NA	NA	NA	NA	NA	NA	NA	NA	NA	NA	NA	1	2	3	4	1.06308376679231
91.0282	550.127792049565	1.21033531723815	0.242091041535714	4.99950477126431	5.74777500755959e-07	0.00291239759633045	NA	NA	NA	NA	NA	NA	NA	NA	NA	NA	NA	NA	NA	NA	NA	NA	2	2	4	4	0.992048261125995
144.0668	1286.84840190189	1.97416118238581	0.395217856535509	4.99512142414657	5.87987603732955e-07	0.00297933318811488	NA	NA	NA	NA	NA	NA	NA	NA	NA	NA	NA	NA	NA	NA	NA	NA	2	2	4	4	1.42410117285391
358.0654	1152.91325877063	-0.469433650912896	0.0939913941907275	-4.99443225579057	5.90090997561809e-07	0.00298999108464569	NA	NA	NA	NA	NA	NA	NA	NA	NA	NA	NA	NA	NA	NA	NA	NA	2	2	4	4	-0.603556800323976
396.9917	12742.9158387117	1.75531883396929	0.352053316765923	4.98594602117153	6.16593588550503e-07	0.0031242797131854	NA	NA	NA	NA	NA	NA	NA	NA	NA	NA	NA	NA	NA	NA	NA	NA	2	2	4	4	1.29045428424879
286.1042	2894.73442765881	-0.561115668066423	0.112637154591971	-4.98162147382955	6.3053683177068e-07	0.00319493012658204	NA	NA	NA	NA	NA	NA	NA	NA	NA	NA	NA	NA	NA	NA	NA	NA	0	2	4	4	-0.686099585692473
391.1122	20329.1970147694	-0.705637429352871	0.14165290326464	-4.98145405487792	6.31082690032104e-07	0.00319769599039267	NA	NA	NA	NA	NA	NA	NA	NA	NA	NA	NA	NA	NA	NA	NA	NA	0	2	2	4	-0.797093068873023
399.0864	1031.12066799053	0.749205339940549	0.150409339006407	4.98110918437474	6.32208552917381e-07	0.00320340073763237	NA	NA	NA	NA	NA	NA	NA	NA	NA	NA	NA	NA	NA	NA	NA	NA	2	2	4	4	0.71762977183859
367.1596	2409.010792766	-0.945642146756449	0.189882065730244	-4.98015514587816	6.35333197272942e-07	0.003219233310582	NA	NA	NA	NA	NA	NA	NA	NA	NA	NA	NA	NA	NA	NA	NA	NA	2	2	3	4	-0.925695971992765
130.0512	1423.81388795736	0.506558910167784	0.102008282533222	4.96586059080848	6.83970768782338e-07	0.00346567988542011	NA	NA	NA	NA	NA	NA	NA	NA	NA	NA	NA	NA	NA	NA	NA	NA	0	2	4	4	0.545987572060922
91.0032	301.483149498243	-0.755188959062054	0.152180647656948	-4.96245068403463	6.96092441878066e-07	0.00352710040299616	NA	NA	NA	NA	NA	NA	NA	NA	NA	NA	NA	NA	NA	NA	NA	NA	2	2	4	4	-0.825868626244015
332.1095	3124.39242859239	-0.430600185343881	0.0869268849928246	-4.95359042693668	7.28564767533872e-07	0.00369163767709413	NA	NA	NA	NA	NA	NA	NA	NA	NA	NA	NA	NA	NA	NA	NA	NA	2	2	4	4	-0.564389531830688
436.2535	1562.01246199611	-0.683097694940824	0.137915205989696	-4.95302668069727	7.30679515506351e-07	0.00370235310507068	NA	NA	NA	NA	NA	NA	NA	NA	NA	NA	NA	NA	NA	NA	NA	NA	2	2	4	4	-0.778271076795082
356.121	1858.67014795459	-0.502639514474449	0.101499893603933	-4.95211863409258	7.34098256918899e-07	0.00371967586780806	NA	NA	NA	NA	NA	NA	NA	NA	NA	NA	NA	NA	NA	NA	NA	NA	2	2	0	4	-0.639433930994288
562.9556	535.205900411058	1.50111611659441	0.303178888625985	4.95125542348122	7.37362477934548e-07	0.00373621567569435	NA	NA	NA	NA	NA	NA	NA	NA	NA	NA	NA	NA	NA	NA	NA	NA	2	2	4	4	1.14182358076656
434.1413	2182.73334519827	0.746595372841975	0.150790227600244	4.95121855523194	7.37502205710419e-07	0.00373692367633469	NA	NA	NA	NA	NA	NA	NA	NA	NA	NA	NA	NA	NA	NA	NA	NA	2	2	4	4	0.715081357135076
312.2181	10869.8247637902	-4.01651328658227	0.811644145153517	-4.94861363882884	7.47439469895903e-07	0.00378727579396254	NA	NA	NA	NA	NA	NA	NA	NA	NA	NA	NA	NA	NA	NA	NA	NA	2	2	4	4	-2.47766507405156
155.0095	7495.93140941742	-1.24820807514659	0.252354861420134	-4.94624144794462	7.5660105319781e-07	0.0038336975365533	NA	NA	NA	NA	NA	NA	NA	NA	NA	NA	NA	NA	NA	NA	NA	NA	2	2	2	4	-1.05875705343678
300.1928	3671.19882911507	0.30625267001582	0.0620346290601328	4.93680182594396	7.94140941069948e-07	0.00402391214840142	NA	NA	NA	NA	NA	NA	NA	NA	NA	NA	NA	NA	NA	NA	NA	NA	2	2	4	4	0.329207415317358
566.1389	664.15051622861	1.86191915933818	0.377279981376224	4.93511251921281	8.0104564981148e-07	0.00405889830759477	NA	NA	NA	NA	NA	NA	NA	NA	NA	NA	NA	NA	NA	NA	NA	NA	2	2	3	4	1.35425486375603
479.1018	1021.11370311771	-1.92745609891442	0.390959329936671	-4.93006804371859	8.22009807075037e-07	0.00416512369244921	NA	NA	NA	NA	NA	NA	NA	NA	NA	NA	NA	NA	NA	NA	NA	NA	2	2	3	4	-1.38833146900002
466.7147	1318.59482471118	1.20489290152373	0.244648164788177	4.92500282013952	8.43591375890442e-07	0.00427447750163687	NA	NA	NA	NA	NA	NA	NA	NA	NA	NA	NA	NA	NA	NA	NA	NA	2	2	0	4	0.989632320089011
329.0874	3684.52642844136	-0.713707885298336	0.145051372722043	-4.92038008262073	8.63763091286979e-07	0.00437668758355112	NA	NA	NA	NA	NA	NA	NA	NA	NA	NA	NA	NA	NA	NA	NA	NA	2	2	4	4	-0.799804968152308
393.1511	1780.17002156941	0.491730611623723	0.0999801154226646	4.91828409624192	8.7306141015304e-07	0.00442380216524546	NA	NA	NA	NA	NA	NA	NA	NA	NA	NA	NA	NA	NA	NA	NA	NA	2	2	4	4	0.532874801087486
308.1544	175064.130464981	-0.478358686872465	0.0973946826899841	-4.91154828642056	9.03600284495388e-07	0.00457854264153813	NA	NA	NA	NA	NA	NA	NA	NA	NA	NA	NA	NA	NA	NA	NA	NA	2	2	4	4	-0.613641372783027
266.0884	30513.8917134319	-0.544708853329461	0.111161033719322	-4.90017801296123	9.57498598533453e-07	0.00485164539876901	NA	NA	NA	NA	NA	NA	NA	NA	NA	NA	NA	NA	NA	NA	NA	NA	2	2	4	4	-0.674296380899542
401.1671	1176.79243268137	-0.50535796674137	0.103238076396872	-4.8950734494379	9.82690188524676e-07	0.00497929118525453	NA	NA	NA	NA	NA	NA	NA	NA	NA	NA	NA	NA	NA	NA	NA	NA	2	2	4	4	-0.643066554334535
364.1358	1801.3485794059	0.311457921585641	0.0636829144773134	4.89076111139034	1.00446812679966e-06	0.00508963999849386	NA	NA	NA	NA	NA	NA	NA	NA	NA	NA	NA	NA	NA	NA	NA	NA	2	2	4	4	0.335979809384996
179.053	2848.1786365355	0.658501917167889	0.134688796159048	4.88906231213391	1.0131742393213e-06	0.00513375387064102	NA	NA	NA	NA	NA	NA	NA	NA	NA	NA	NA	NA	NA	NA	NA	NA	0	2	2	4	0.655237228173014
364.2547	10612.3395799991	-0.79769033810621	0.16319868891194	-4.8878477114276	1.01944338316754e-06	0.00516551962250993	NA	NA	NA	NA	NA	NA	NA	NA	NA	NA	NA	NA	NA	NA	NA	NA	2	2	4	4	-0.848259978397659
327.036	2457.0511255724	-0.82651227061959	0.169266421383499	-4.88290745361124	1.04532939959327e-06	0.00529668406773911	NA	NA	NA	NA	NA	NA	NA	NA	NA	NA	NA	NA	NA	NA	NA	NA	2	2	4	4	-0.861043831183027
473.3632	736.664402049139	-0.894139686958847	0.183810764378293	-4.86445769366725	1.14771052035872e-06	0.00581544920665765	NA	NA	NA	NA	NA	NA	NA	NA	NA	NA	NA	NA	NA	NA	NA	NA	2	2	0	4	-0.899532104357611
458.1876	4007.66411375516	1.26269155330601	0.25978791493968	4.86047071742807	1.17106965788971e-06	0.00593380995652715	NA	NA	NA	NA	NA	NA	NA	NA	NA	NA	NA	NA	NA	NA	NA	NA	2	2	4	4	1.01736072334298
560.0473	527.995703273769	1.4782172049325	0.304481632815464	4.85486494296488	1.20468819582303e-06	0.0061041550882353	NA	NA	NA	NA	NA	NA	NA	NA	NA	NA	NA	NA	NA	NA	NA	NA	2	2	4	4	1.13428811427546
435.2582	3143.10347016218	-1.2983638854516	0.26775371603914	-4.84909753880617	1.24024428972774e-06	0.00628431781605044	NA	NA	NA	NA	NA	NA	NA	NA	NA	NA	NA	NA	NA	NA	NA	NA	2	2	4	4	-1.08236248711138
412.2336	1547.83261387437	-0.406555108260278	0.0840602448789263	-4.83647304199325	1.32163187408021e-06	0.00669670870596442	NA	NA	NA	NA	NA	NA	NA	NA	NA	NA	NA	NA	NA	NA	NA	NA	0	2	3	4	-0.541416067710679
345.1411	2806.80710101835	-0.364993166491526	0.0756126317730769	-4.82714538474096	1.38504012298479e-06	0.00701799830316391	NA	NA	NA	NA	NA	NA	NA	NA	NA	NA	NA	NA	NA	NA	NA	NA	2	2	4	4	-0.505238016318979
473.0784	914.058892818851	1.68946429203912	0.350034370609612	4.82656685712545	1.38906776264903e-06	0.00703840635334261	NA	NA	NA	NA	NA	NA	NA	NA	NA	NA	NA	NA	NA	NA	NA	NA	0	2	4	4	1.23151350530727
463.2901	2859.27603722644	-1.08087559238845	0.2241721456254	-4.82163200683566	1.4238844389366e-06	0.00721482245209174	NA	NA	NA	NA	NA	NA	NA	NA	NA	NA	NA	NA	NA	NA	NA	NA	2	2	4	4	-0.999331079282634
381.1879	2322.76626457003	-0.799495220830193	0.165873006372751	-4.81992361694802	1.43613196417007e-06	0.00727688066244974	NA	NA	NA	NA	NA	NA	NA	NA	NA	NA	NA	NA	NA	NA	NA	NA	0	2	2	4	-0.849673541902385
458.2133	1108.68145663493	-1.45728401764362	0.3023528993665	-4.81981161978923	1.43693840521151e-06	0.00728096689920671	NA	NA	NA	NA	NA	NA	NA	NA	NA	NA	NA	NA	NA	NA	NA	NA	2	2	4	4	-1.17067726114768
181.0606	3549.51346888935	1.12657796028802	0.233894381676168	4.81660975443094	1.46017864259951e-06	0.00739872518205172	NA	NA	NA	NA	NA	NA	NA	NA	NA	NA	NA	NA	NA	NA	NA	NA	2	2	4	4	0.947864447529154
451.1065	779.925102365811	-0.569745312187339	0.118605396235315	-4.80370480831205	1.55756410432232e-06	0.00789217731660121	NA	NA	NA	NA	NA	NA	NA	NA	NA	NA	NA	NA	NA	NA	NA	NA	2	2	4	4	-0.693603688115061
297.1183	127025.334156451	0.555006090295062	0.115695519691518	4.79712690495614	1.60957633023416e-06	0.00815572326529648	NA	NA	NA	NA	NA	NA	NA	NA	NA	NA	NA	NA	NA	NA	NA	NA	2	2	4	4	0.576570132387957
342.1927	11964.8554573176	0.843104709708461	0.175938934284161	4.7920303322217	1.65101934057591e-06	0.00836571499869814	NA	NA	NA	NA	NA	NA	NA	NA	NA	NA	NA	NA	NA	NA	NA	NA	0	2	3	4	0.767638585339676
358.9984	3428.22191735634	-1.28347891739581	0.268405059874269	-4.78187303174182	1.7366936419772e-06	0.0087998266838985	NA	NA	NA	NA	NA	NA	NA	NA	NA	NA	NA	NA	NA	NA	NA	NA	0	2	2	4	-1.0726732917484
170.046	2041.46790344566	-0.278323872373549	0.0582767493574094	-4.77589905824359	1.78906124023447e-06	0.00906517330426807	NA	NA	NA	NA	NA	NA	NA	NA	NA	NA	NA	NA	NA	NA	NA	NA	2	2	0	4	-0.409974183477661
140.0098	2174.30012857183	-0.890579905163189	0.186550463169914	-4.77393564202534	1.80660135940506e-06	0.00915404908810546	NA	NA	NA	NA	NA	NA	NA	NA	NA	NA	NA	NA	NA	NA	NA	NA	2	2	4	4	-0.89658111170062
491.3214	1401.0604670515	-0.841984768393812	0.176642843702082	-4.76659428000301	1.87366074290122e-06	0.00949383898428049	NA	NA	NA	NA	NA	NA	NA	NA	NA	NA	NA	NA	NA	NA	NA	NA	2	2	4	4	-0.872526544448062
189.0518	1894.13803229393	-0.659071372690911	0.138419348468093	-4.76141074195875	1.9224432298975e-06	0.00974101984589065	NA	NA	NA	NA	NA	NA	NA	NA	NA	NA	NA	NA	NA	NA	NA	NA	2	2	4	4	-0.764994013551161
479.1278	763.277697107225	0.700939801328683	0.147262810930955	4.7597882785038	1.9379614275664e-06	0.00981965055347896	NA	NA	NA	NA	NA	NA	NA	NA	NA	NA	NA	NA	NA	NA	NA	NA	2	2	4	4	0.684229597782556
301.1517	6828.19530482971	-0.358440488473775	0.0753717592680845	-4.75563383360688	1.97824752121295e-06	0.010023780189986	NA	NA	NA	NA	NA	NA	NA	NA	NA	NA	NA	NA	NA	NA	NA	NA	1	2	4	4	-0.496855311657282
483.1329	42831.4609421517	1.70637146769029	0.359501167113944	4.74649771345374	2.06969063235099e-06	0.0104871224341225	NA	NA	NA	NA	NA	NA	NA	NA	NA	NA	NA	NA	NA	NA	NA	NA	2	2	4	4	1.24745297197171
309.1576	6154.46969366116	-0.526163515141191	0.111047209427118	-4.73819664497308	2.15628517191933e-06	0.0109258969661152	NA	NA	NA	NA	NA	NA	NA	NA	NA	NA	NA	NA	NA	NA	NA	NA	0	2	2	4	-0.658907354661265
381.0174	4155.23922433477	0.983860119164127	0.207707249597706	4.73676350281322	2.17158331820835e-06	0.0110034126733617	NA	NA	NA	NA	NA	NA	NA	NA	NA	NA	NA	NA	NA	NA	NA	NA	2	2	4	4	0.866770901995895
487.1768	9219.51680823897	-1.63904083884516	0.346332984721265	-4.73255771512577	2.21708235000884e-06	0.0112339562674948	NA	NA	NA	NA	NA	NA	NA	NA	NA	NA	NA	NA	NA	NA	NA	NA	2	2	4	4	-1.26152814181365
439.175	1858.54993620724	-0.837317646426123	0.177021855149872	-4.73002413016869	2.24493152399295e-06	0.0113750680320723	NA	NA	NA	NA	NA	NA	NA	NA	NA	NA	NA	NA	NA	NA	NA	NA	2	2	4	4	-0.869645122080876
299.0708	2264.78273804432	-0.588777933847096	0.124519491921644	-4.72839974497805	2.26296316735468e-06	0.0114664343689861	NA	NA	NA	NA	NA	NA	NA	NA	NA	NA	NA	NA	NA	NA	NA	NA	2	2	4	4	-0.712537578029675
486.1814	964.89804965194	0.483078679282034	0.102279576265462	4.72311967765906	2.32254081170208e-06	0.0117683142928944	Cadabicine_methyl_ether	1	C26H31N3O4	[M+K-2H]-	449.231457	486.1800636	2.80410510859297	HMDB39857	NA	NA	NA	NA	NA	NA	NA	NA	2	2	4	4	0.525503708363313
596.1554	1435.53048379328	0.566625878262404	0.120010514679048	4.72146861279421	2.34147768671354e-06	0.0118642674385775	NA	NA	NA	NA	NA	NA	NA	NA	NA	NA	NA	NA	NA	NA	NA	NA	2	2	2	4	0.588250755603195
145.0145	1367.91452583113	1.96377581508773	0.416404495006147	4.71602933839305	2.40491772264887e-06	0.0121857181006618	NA	NA	NA	NA	NA	NA	NA	NA	NA	NA	NA	NA	NA	NA	NA	NA	0	2	4	4	1.41599505272291
190.0181	1567.80837369062	0.74120403598079	0.15719989380898	4.71504158190754	2.4166139184869e-06	0.0122449827249731	NA	NA	NA	NA	NA	NA	NA	NA	NA	NA	NA	NA	NA	NA	NA	NA	1	2	2	4	0.709998401287812
445.1577	1306.38610449791	0.577536126480042	0.122751228541997	4.70493153787418	2.53951159542941e-06	0.0128677052540408	NA	NA	NA	NA	NA	NA	NA	NA	NA	NA	NA	NA	NA	NA	NA	NA	0	2	3	4	0.597653311050026
583.3588	3883.31826698622	0.580380540356034	0.123391375508985	4.70357460529137	2.55645619280663e-06	0.0129535635289512	NA	NA	NA	NA	NA	NA	NA	NA	NA	NA	NA	NA	NA	NA	NA	NA	1	2	3	4	0.599422162476228
394.2161	1513.03666038635	2.03597360639412	0.433378563786643	4.69791027180672	2.62836846286483e-06	0.0133179430013361	NA	NA	NA	NA	NA	NA	NA	NA	NA	NA	NA	NA	NA	NA	NA	NA	0	2	4	4	1.46610987090282
330.0677	3041.60514560379	-0.229432049063177	0.0489099376598733	-4.69090863821337	2.71994413085308e-06	0.0137819569110326	NA	NA	NA	NA	NA	NA	NA	NA	NA	NA	NA	NA	NA	NA	NA	NA	2	2	4	4	-0.351667999442261
170.0436	4045.63116564361	0.84066365149773	0.17976197267322	4.67653775154063	2.91758908936485e-06	0.0147834239158117	NA	NA	NA	NA	NA	NA	NA	NA	NA	NA	NA	NA	NA	NA	NA	NA	2	2	1	4	0.765654654365834
459.2203	1289.25731343607	0.671752210523643	0.143730060928818	4.67370712975853	2.95811079002315e-06	0.0149887473730473	NA	NA	NA	NA	NA	NA	NA	NA	NA	NA	NA	NA	NA	NA	NA	NA	0	2	4	4	0.666274391672947
447.173	1670.53864513338	-0.649976986996651	0.13908611015661	-4.67319839676859	2.96545055694093e-06	0.0150259379720197	NA	NA	NA	NA	NA	NA	NA	NA	NA	NA	NA	NA	NA	NA	NA	NA	0	2	2	4	-0.757748852807003
356.1457	3631.45140656255	-0.509784025784856	0.109092464593334	-4.67295360578007	2.96898851258938e-06	0.0150438647932904	NA	NA	NA	NA	NA	NA	NA	NA	NA	NA	NA	NA	NA	NA	NA	NA	2	2	4	4	-0.647315371448753
567.3486	819.001390128995	-2.47718871833749	0.530471226562427	-4.66978903717404	3.01509204753085e-06	0.0152774714048388	NA	NA	NA	NA	NA	NA	NA	NA	NA	NA	NA	NA	NA	NA	NA	NA	2	2	4	4	-1.63659200856616
581.1092	5217.05117255072	1.48411046745119	0.3179949961628	4.66708748678357	3.05499273097939e-06	0.0154796481678726	NA	NA	NA	NA	NA	NA	NA	NA	NA	NA	NA	NA	NA	NA	NA	NA	0	2	3	4	1.13616593455295
348.0874	2768.19541335397	1.02237278745885	0.219220655107693	4.66366997652027	3.10619389408297e-06	0.0157390844613184	NA	NA	NA	NA	NA	NA	NA	NA	NA	NA	NA	NA	NA	NA	NA	NA	2	2	4	4	0.892903313790166
122.0244	19376.264084454	1.06357782119361	0.228182939396549	4.66107511808878	3.14561881390707e-06	0.0159388505300671	NA	NA	NA	NA	NA	NA	NA	NA	NA	NA	NA	NA	NA	NA	NA	NA	2	2	4	4	0.914406254191395
454.2667	1008.73965856783	0.580598219931922	0.125307915455094	4.63337226402101	3.59756772214912e-06	0.0182288756481296	NA	NA	NA	NA	NA	NA	NA	NA	NA	NA	NA	NA	NA	NA	NA	NA	0	2	4	4	0.600012196366637
306.1196	2663.35631722304	0.453024795810762	0.0979209608105694	4.62643331990124	3.72016562172514e-06	0.0188500792052813	NA	NA	NA	NA	NA	NA	NA	NA	NA	NA	NA	NA	NA	NA	NA	NA	2	2	4	4	0.494625832012013
309.1553	15414.7757096845	-0.556806327636732	0.120490635727465	-4.62115851804581	3.81603049184507e-06	0.019335826502179	NA	NA	NA	NA	NA	NA	NA	NA	NA	NA	NA	NA	NA	NA	NA	NA	2	2	4	4	-0.682984267508795
363.0207	4015.97446438144	-1.14389671974424	0.247597162220853	-4.61999123691046	3.83756251960751e-06	0.0194449292868512	NA	NA	NA	NA	NA	NA	NA	NA	NA	NA	NA	NA	NA	NA	NA	NA	0	2	3	4	-1.02233559165727
241.0442	3329.5471143716	-0.478570221713592	0.103661133695524	-4.61667941158408	3.89928927092514e-06	0.0197576987357777	NA	NA	NA	NA	NA	NA	NA	NA	NA	NA	NA	NA	NA	NA	NA	NA	2	2	4	4	-0.614236520800861
241.0831	2869.92728406641	-0.935551170729279	0.202727570722581	-4.61481961922937	3.9343687101372e-06	0.0199354462542652	NA	NA	NA	NA	NA	NA	NA	NA	NA	NA	NA	NA	NA	NA	NA	NA	2	2	4	4	-0.918908084854357
365.2134	2374.23821602662	-3.19802721690071	0.693377977173318	-4.61224227215588	3.98348307375628e-06	0.0201843087347231	NA	NA	NA	NA	NA	NA	NA	NA	NA	NA	NA	NA	NA	NA	NA	NA	2	2	4	4	-2.00023719592422
401.1561	3468.84162735668	0.437873679200703	0.095031967158538	4.6076461667916	4.07252910684832e-06	0.0206355049844004	NA	NA	NA	NA	NA	NA	NA	NA	NA	NA	NA	NA	NA	NA	NA	NA	0	2	3	4	0.47964026338676
252.1972	8468.52920031583	-3.73462368020341	0.813795585397909	-4.58914222098827	4.45071127296939e-06	0.0225517540201359	NA	NA	NA	NA	NA	NA	NA	NA	NA	NA	NA	NA	NA	NA	NA	NA	2	2	4	4	-2.30636208790665
95.0134	742.807579374486	1.46326253113708	0.319074287999481	4.58596190972136	4.51900990596625e-06	0.022897823193531	NA	NA	NA	NA	NA	NA	NA	NA	NA	NA	NA	NA	NA	NA	NA	NA	2	2	0	4	1.12774702072517
470.114	1832.16413205136	-0.97667254165873	0.213043649589796	-4.58437763124722	4.55340656607016e-06	0.0230721110702775	NA	NA	NA	NA	NA	NA	NA	NA	NA	NA	NA	NA	NA	NA	NA	NA	2	2	4	4	-0.946320667940496
374.1315	2798.56384202779	-0.418716685247649	0.0914907798131864	-4.57659980713488	4.72594288127749e-06	0.0239463525794331	NA	NA	NA	NA	NA	NA	NA	NA	NA	NA	NA	NA	NA	NA	NA	NA	2	2	4	4	-0.549997016692185
248.0599	2913.34178981035	0.452620198926962	0.0989781408910326	4.57293090022031	4.80948785850149e-06	0.024369674979027	NA	NA	NA	NA	NA	NA	NA	NA	NA	NA	NA	NA	NA	NA	NA	NA	2	2	4	4	0.493512014170414
461.4119	1022.94960965758	0.956902966058514	0.209353952431844	4.57074230002911	4.85999629519571e-06	0.0246256012277566	NA	NA	NA	NA	NA	NA	NA	NA	NA	NA	NA	NA	NA	NA	NA	NA	0	2	2	4	0.841217418261085
455.1789	801.785105455875	-0.596204790115074	0.130506012998767	-4.56840858452022	4.91441323462829e-06	0.0249013318598616	NA	NA	NA	NA	NA	NA	NA	NA	NA	NA	NA	NA	NA	NA	NA	NA	2	2	4	4	-0.720821860148686
459.3323	1730.25321761683	-0.640068854575885	0.140125036851313	-4.56784075821557	4.92774165008892e-06	0.0249688669410006	NA	NA	NA	NA	NA	NA	NA	NA	NA	NA	NA	NA	NA	NA	NA	NA	0	2	2	4	-0.7492373295544
413.0939	2028.18363189026	-0.801850342273044	0.175584272186676	-4.56675493930654	4.95332520652738e-06	0.0250984988214742	NA	NA	NA	NA	NA	NA	NA	NA	NA	NA	NA	NA	NA	NA	NA	NA	2	2	1	4	-0.850380960657689
299.0983	11570.7376991318	1.37921689435966	0.302216139681978	4.56367716102461	5.02653551548998e-06	0.0254694554569877	NA	NA	NA	NA	NA	NA	NA	NA	NA	NA	NA	NA	NA	NA	NA	NA	2	2	4	4	1.07970992443863
347.0467	4597.63495546091	-1.06698675236831	0.233858111505544	-4.56253899212308	5.05387039051326e-06	0.0256079612687307	NA	NA	NA	NA	NA	NA	NA	NA	NA	NA	NA	NA	NA	NA	NA	NA	1	2	2	4	-0.992854862568972
298.1144	18204.4784683248	1.1905302442837	0.261378151610727	4.55481927983318	5.24306339593342e-06	0.0265666022271947	NA	NA	NA	NA	NA	NA	NA	NA	NA	NA	NA	NA	NA	NA	NA	NA	2	2	4	4	0.982418906917009
499.1064	10613.354254489	1.7622412120191	0.387168677532754	4.55161100130581	5.32366980139889e-06	0.0269750348836882	NA	NA	NA	NA	NA	NA	NA	NA	NA	NA	NA	NA	NA	NA	NA	NA	2	2	4	4	1.29500125237582
359.1243	1142.59981528549	-0.316425067242394	0.0696942145830582	-4.5401913076342	5.62032092627185e-06	0.0284781661334195	NA	NA	NA	NA	NA	NA	NA	NA	NA	NA	NA	NA	NA	NA	NA	NA	2	2	4	4	-0.448894597052474
351.0898	1243.55978963652	-0.4558609673533	0.100406732571273	-4.54014343141491	5.62159729992275e-06	0.0284846335187086	NA	NA	NA	NA	NA	NA	NA	NA	NA	NA	NA	NA	NA	NA	NA	NA	2	2	4	4	-0.587664827663966
594.4363	986.71077011447	-2.56836699243275	0.566038092612357	-4.53744549342842	5.69397406593072e-06	0.028851366592071	NA	NA	NA	NA	NA	NA	NA	NA	NA	NA	NA	NA	NA	NA	NA	NA	2	2	4	4	-1.68964025556529
472.1904	1058.29213303519	0.489882459868166	0.107996373120089	4.53610103483225	5.73037361026914e-06	0.0290358030832337	NA	NA	NA	NA	NA	NA	NA	NA	NA	NA	NA	NA	NA	NA	NA	NA	2	2	4	4	0.531738910667691
337.0169	8046.16022937248	-1.11911290041173	0.246806478747055	-4.53437408164101	5.7774555968273e-06	0.0292743675091239	NA	NA	NA	NA	NA	NA	NA	NA	NA	NA	NA	NA	NA	NA	NA	NA	1	2	3	4	-1.01488270721616
289.1405	15151.8533840886	-0.521614916744168	0.115054906249991	-4.53361732884998	5.79820344422631e-06	0.0293794968518947	NA	NA	NA	NA	NA	NA	NA	NA	NA	NA	NA	NA	NA	NA	NA	NA	2	2	4	4	-0.65707118508696
484.1362	5751.4763391877	1.79046154663812	0.395880012588965	4.52273792488008	6.10448063396523e-06	0.0309314033723018	NA	NA	NA	NA	NA	NA	NA	NA	NA	NA	NA	NA	NA	NA	NA	NA	2	2	4	4	1.30996708387612
215.1651	10274.7148612245	-0.930625133577184	0.205792064289851	-4.52216239138566	6.12110690281551e-06	0.0310156486765662	NA	NA	NA	NA	NA	NA	NA	NA	NA	NA	NA	NA	NA	NA	NA	NA	2	2	4	4	-0.915904801767861
389.1496	2562.80779446161	-0.966832565326732	0.213805950944079	-4.52200961225633	6.12552772777271e-06	0.0310380489966243	NA	NA	NA	NA	NA	NA	NA	NA	NA	NA	NA	NA	NA	NA	NA	NA	0	2	3	4	-0.938635347245749
466.3017	724.225507375161	-0.472308854150946	0.1046021679288	-4.51528743144631	6.32309441044027e-06	0.0320391193777009	NA	NA	NA	NA	NA	NA	NA	NA	NA	NA	NA	NA	NA	NA	NA	NA	2	2	4	4	-0.60710900378503
68.995	612.195043291433	1.72760990605214	0.383020210663996	4.51049280939298	6.46771938648339e-06	0.0327719341313113	NA	NA	NA	NA	NA	NA	NA	NA	NA	NA	NA	NA	NA	NA	NA	NA	2	2	4	4	1.26921170605311
435.1009	2108.4937860236	-0.683318628032428	0.151848205109952	-4.50001122856634	6.79498730953378e-06	0.0344302006974076	NA	NA	NA	NA	NA	NA	NA	NA	NA	NA	NA	NA	NA	NA	NA	NA	2	2	4	4	-0.778938525369428
326.0755	1975.11577181097	-0.4207619427959	0.0935696620648741	-4.49677741172321	6.89911469208488e-06	0.0349578141447941	NA	NA	NA	NA	NA	NA	NA	NA	NA	NA	NA	NA	NA	NA	NA	NA	2	2	4	4	-0.554015322460642
192.0654	3999.82602511211	0.546866208862244	0.121704415358401	4.49339662206836	7.00960568604626e-06	0.0355176720111964	NA	NA	NA	NA	NA	NA	NA	NA	NA	NA	NA	NA	NA	NA	NA	NA	2	2	4	4	0.571339502288877
314.1917	2902.57245099353	-3.77358889744196	0.840742664372574	-4.48839943225446	7.17602861642446e-06	0.0363609369994227	NA	NA	NA	NA	NA	NA	NA	NA	NA	NA	NA	NA	NA	NA	NA	NA	2	2	4	4	-2.35084881486548
261.073	8057.37648881043	-0.369356343057751	0.0823032922179848	-4.48774688234209	7.19803761869263e-06	0.0364724566139156	NA	NA	NA	NA	NA	NA	NA	NA	NA	NA	NA	NA	NA	NA	NA	NA	2	2	4	4	-0.507479388872505
265.0712	4726.04477785363	-0.352940114718665	0.0786854599160003	-4.48545531913319	7.27583928750677e-06	0.0368666776697968	NA	NA	NA	NA	NA	NA	NA	NA	NA	NA	NA	NA	NA	NA	NA	NA	2	2	3	4	-0.492398808238824
229.1194	40489.266815497	0.215390341235419	0.0481168077658021	4.47640546488005	7.59102573931929e-06	0.0384637274211308	NA	NA	NA	NA	NA	NA	NA	NA	NA	NA	NA	NA	NA	NA	NA	NA	2	2	4	4	0.203996761442656
327.1017	3441.52949323126	-0.890605556688974	0.198975815278078	-4.47594877520321	7.60727240019175e-06	0.0385460492517716	NA	NA	NA	NA	NA	NA	NA	NA	NA	NA	NA	NA	NA	NA	NA	NA	2	2	4	4	-0.897318127208619
496.0597	12287.0021555351	2.06827204904781	0.462195962218591	4.47488125841662	7.64537892467241e-06	0.0387391350113151	NA	NA	NA	NA	NA	NA	NA	NA	NA	NA	NA	NA	NA	NA	NA	NA	1	2	4	4	1.48218108022925
361.1725	2793.31718009034	-0.460257875029316	0.102906085355148	-4.47260114346863	7.72738300574603e-06	0.0391546496901151	NA	NA	NA	NA	NA	NA	NA	NA	NA	NA	NA	NA	NA	NA	NA	NA	1	2	3	4	-0.594709371751876
243.0487	2380.05057504147	0.751529885742733	0.168473898661184	4.46080901382907	8.16508320742011e-06	0.0413724766119977	NA	NA	NA	NA	NA	NA	NA	NA	NA	NA	NA	NA	NA	NA	NA	NA	2	2	4	4	0.719544145140682
462.1701	1678.27282862359	-0.897998978566359	0.201460370417683	-4.45744727215859	8.29414294686357e-06	0.0420264223117577	NA	NA	NA	NA	NA	NA	NA	NA	NA	NA	NA	NA	NA	NA	NA	NA	0	2	4	4	-0.900271077118256
496.1778	4541.22359444376	0.955349500250007	0.214351291010304	4.45693373595816	8.31402884935607e-06	0.0421271841796872	NA	NA	NA	NA	NA	NA	NA	NA	NA	NA	NA	NA	NA	NA	NA	NA	0	2	3	4	0.839813910233801
202.1531	1230.75932121774	0.528211709036108	0.118701773412101	4.44990579207523	8.59079650097172e-06	0.0435295658704237	NA	NA	NA	NA	NA	NA	NA	NA	NA	NA	NA	NA	NA	NA	NA	NA	2	2	4	4	0.560924763797315
597.083	1530.14923342624	1.22721423023573	0.275840511060606	4.44899926235308	8.62713124762411e-06	0.0437136740317114	NA	NA	NA	NA	NA	NA	NA	NA	NA	NA	NA	NA	NA	NA	NA	NA	0	2	2	4	0.997708102135009
432.1622	2130.4277507787	2.36360337467997	0.532318605291208	4.44020432723171	8.9873505767284e-06	0.0455389053722828	NA	NA	NA	NA	NA	NA	NA	NA	NA	NA	NA	NA	NA	NA	NA	NA	1	2	2	4	1.64798387321883
373.0946	2690.4044856398	0.452079152607528	0.101873369453039	4.43765780041195	9.09430471879464e-06	0.0460808420101325	NA	NA	NA	NA	NA	NA	NA	NA	NA	NA	NA	NA	NA	NA	NA	NA	2	2	4	4	0.492955334844141
374.1718	4747.09539534747	-0.589339658179434	0.132871770014009	-4.43540157640182	9.19008127643293e-06	0.0465661418276857	NA	NA	NA	NA	NA	NA	NA	NA	NA	NA	NA	NA	NA	NA	NA	NA	1	2	4	4	-0.713808890216818
460.1936	1699.01195366663	0.989114858739629	0.223074350594763	4.43401429210683	9.24944905094993e-06	0.0468669583411633	NA	NA	NA	NA	NA	NA	NA	NA	NA	NA	NA	NA	NA	NA	NA	NA	2	2	4	4	0.869645122080876
290.0991	10251.3341590077	-0.518671724046873	0.117084013090241	-4.42991071417335	9.42721107827782e-06	0.0477676785336337	NA	NA	NA	NA	NA	NA	NA	NA	NA	NA	NA	NA	NA	NA	NA	NA	2	2	4	4	-0.656459620832861
171.0413	4231.09225397781	-0.500076501759534	0.113013211651415	-4.42493841606768	9.64697993815073e-06	0.0488812473466098	NA	NA	NA	NA	NA	NA	NA	NA	NA	NA	NA	NA	NA	NA	NA	NA	0	2	3	4	-0.636413179288176
371.1339	2131.11841772164	0.470314537551522	0.106336654148218	4.42288260166594	9.73926686117335e-06	0.0493488651855654	NA	NA	NA	NA	NA	NA	NA	NA	NA	NA	NA	NA	NA	NA	NA	NA	2	2	0	4	0.509723313782744
250.1199	1998.83282215877	-0.427094862730571	0.0965946315380774	-4.42151759295454	9.80100825571672e-06	0.0496617088317166	NA	NA	NA	NA	NA	NA	NA	NA	NA	NA	NA	NA	NA	NA	NA	NA	2	2	4	4	-0.560924763797315
401.207	4903.20814467064	-1.04842629912006	0.237153141212072	-4.42088303684965	9.8298373135861e-06	0.0498077856679408	NA	NA	NA	NA	NA	NA	NA	NA	NA	NA	NA	NA	NA	NA	NA	NA	2	2	4	4	-0.980025769392682
458.0906	3505.40865581371	0.648679571040772	0.146861100417187	4.41695976128514	1.00098855562453e-05	0.0507200901134949	NA	NA	NA	NA	NA	NA	NA	NA	NA	NA	NA	NA	NA	NA	NA	NA	2	2	4	4	0.646100234180779
469.2186	2198.95910031549	0.569734015310202	0.129288715741426	4.40668013478962	1.04967018343455e-05	0.0531867881946286	NA	NA	NA	NA	NA	NA	NA	NA	NA	NA	NA	NA	NA	NA	NA	NA	2	2	4	4	0.590596491001196
394.1907	1077.39312221388	-0.304383509019217	0.0690944443755121	-4.4053253741352	1.05625212770938e-05	0.0535202953110342	NA	NA	NA	NA	NA	NA	NA	NA	NA	NA	NA	NA	NA	NA	NA	NA	2	2	0	4	-0.439102880817741
225.0616	55056.3383672164	0.981571913077454	0.223128097193311	4.39914078694918	1.08680307263274e-05	0.0550683116903009	NA	NA	NA	NA	NA	NA	NA	NA	NA	NA	NA	NA	NA	NA	NA	NA	0	2	2	4	0.865336474175856
335.2204	41069.133711163	-0.755063259564994	0.171713816634698	-4.39721901453805	1.09646691767494e-05	0.055557978718589	NA	NA	NA	NA	NA	NA	NA	NA	NA	NA	NA	NA	NA	NA	NA	NA	2	2	4	4	-0.825175582584118
366.1687	3637.72026625358	-3.53198039986711	0.805949484176361	-4.38238434196234	1.1738748631272e-05	0.059480239314655	NA	NA	NA	NA	NA	NA	NA	NA	NA	NA	NA	NA	NA	NA	NA	NA	0	2	3	4	-2.18946581150719
492.712	460.73766693628	-1.45248790695362	0.331739295854279	-4.37840173022989	1.19552826072916e-05	0.0605774169711468	NA	NA	NA	NA	NA	NA	NA	NA	NA	NA	NA	NA	NA	NA	NA	NA	2	2	4	4	-1.16774804280289
416.1783	2316.3031876872	-0.473907998570568	0.108375310921278	-4.37284095927354	1.22640067908785e-05	0.0621417224093813	NA	NA	NA	NA	NA	NA	NA	NA	NA	NA	NA	NA	NA	NA	NA	NA	2	2	4	4	-0.609481399692186
327.1298	5286.39633590828	1.02222371884318	0.233879046885882	4.37073663696756	1.23828074992837e-05	0.0627436855988704	NA	NA	NA	NA	NA	NA	NA	NA	NA	NA	NA	NA	NA	NA	NA	NA	2	2	4	4	0.892169202887701
350.0619	1396.11931747996	-1.077124613781	0.247413068293515	-4.35354777825707	1.33951884755687e-05	0.0678734200057066	NA	NA	NA	NA	NA	NA	NA	NA	NA	NA	NA	NA	NA	NA	NA	NA	2	2	4	4	-0.996897598272019
417.1809	3520.79787756177	-0.943298892752496	0.217079536739511	-4.34540678923793	1.39017795088969e-05	0.0704403167715804	NA	NA	NA	NA	NA	NA	NA	NA	NA	NA	NA	NA	NA	NA	NA	NA	2	2	4	4	-0.924183873425928
559.1023	1016.08136189388	-0.618851835333433	0.142464625358189	-4.34389823984373	1.39976373897977e-05	0.0709260286541051	NA	NA	NA	NA	NA	NA	NA	NA	NA	NA	NA	NA	NA	NA	NA	NA	2	2	4	4	-0.738188060856659
446.0832	1514.77591337002	0.788755490628876	0.182160654110691	4.32999922227762	1.49109868442418e-05	0.0755539703397734	NA	NA	NA	NA	NA	NA	NA	NA	NA	NA	NA	NA	NA	NA	NA	NA	2	2	4	4	0.734955413507324
459.0715	482.837030735171	1.32452880701215	0.306089978491999	4.32725309576501	1.50980439491692e-05	0.0765017886904406	Azimsulfuron	1	C13H16N10O5S	[M+Cl]-	424.102587	459.0719886	-1.1041841206813	HMDB33145	Azimsulfuron	1	C13H16N10O5S	[M+Cl]-	424.102587	459.0719886	-1.1041841206813	C18438	0	2	4	4	1.05016255887738
483.2099	917.003528874902	-0.754636634290069	0.174393816462987	-4.32719834679594	1.51017959199594e-05	0.0765207999264341	NA	NA	NA	NA	NA	NA	NA	NA	NA	NA	NA	NA	NA	NA	NA	NA	1	2	4	4	-0.823098825147923
372.2025	4489.51143204507	-1.29104458508532	0.298929109433054	-4.31889884372219	1.56809630196953e-05	0.079455439620796	NA	NA	NA	NA	NA	NA	NA	NA	NA	NA	NA	NA	NA	NA	NA	NA	2	2	4	4	-1.07882742332602
538.154	10911.1170027399	6.07524177965358	1.4075352776195	4.3162270077723	1.58718755757596e-05	0.080422793542374	NA	NA	NA	NA	NA	NA	NA	NA	NA	NA	NA	NA	NA	NA	NA	NA	2	2	4	4	2.83573429387288
198.0883	80766.653669217	0.251605395833938	0.0584331077921404	4.30587051315077	1.66330335373571e-05	0.0842795809337882	NA	NA	NA	NA	NA	NA	NA	NA	NA	NA	NA	NA	NA	NA	NA	NA	2	2	4	4	0.262251979341632
132.0299	38506.8780701075	-0.343818629611588	0.0798659645838563	-4.30494555976458	1.67026804737977e-05	0.084632481960733	NA	NA	NA	NA	NA	NA	NA	NA	NA	NA	NA	NA	NA	NA	NA	NA	2	2	0	4	-0.485177744017024
474.0782	26204.1865779095	2.13731085289943	0.496614128046741	4.30376570498669	1.6791924356601e-05	0.0850846807148974	NA	NA	NA	NA	NA	NA	NA	NA	NA	NA	NA	NA	NA	NA	NA	NA	0	2	4	4	1.52177101412184
226.0651	2680.3083409533	0.706266820308976	0.164137090955184	4.30290811296159	1.68570773779853e-05	0.0854148110742514	NA	NA	NA	NA	NA	NA	NA	NA	NA	NA	NA	NA	NA	NA	NA	NA	0	2	4	4	0.687971975877553
427.3214	1451.22151847452	-0.690092669487001	0.160479246141012	-4.30019884864502	1.70644921488632e-05	0.08646578171829	NA	NA	NA	NA	NA	NA	NA	NA	NA	NA	NA	NA	NA	NA	NA	NA	0	2	3	4	-0.784290668339072
388.1719	2032.57453390117	-0.46766391895913	0.108782397416593	-4.29907714911049	1.7151076720067e-05	0.0869045057405796	NA	NA	NA	NA	NA	NA	NA	NA	NA	NA	NA	NA	NA	NA	NA	NA	2	2	4	4	-0.601783553227334
146.0606	1725.86786970317	-0.797772607650744	0.185687520959143	-4.29631783293761	1.73658548992945e-05	0.0879927867747251	NA	NA	NA	NA	NA	NA	NA	NA	NA	NA	NA	NA	NA	NA	NA	NA	2	2	4	4	-0.848966548103445
302.1012	7265.93430157932	-0.673132354247908	0.156736912425393	-4.29466386591173	1.74958214397414e-05	0.0886513272351698	NA	NA	NA	NA	NA	NA	NA	NA	NA	NA	NA	NA	NA	NA	NA	NA	2	2	4	4	-0.772943908369458
340.1882	2483.84666478228	-0.830160192772353	0.193457006100722	-4.29118701620006	1.77720559532206e-05	0.090051007514969	NA	NA	NA	NA	NA	NA	NA	NA	NA	NA	NA	NA	NA	NA	NA	NA	0	2	3	4	-0.864619927586218
452.2052	1332.34004471268	-2.61222722944371	0.608849372663622	-4.29043265334349	1.78325359884556e-05	0.0903574598535046	NA	NA	NA	NA	NA	NA	NA	NA	NA	NA	NA	NA	NA	NA	NA	NA	1	2	4	4	-1.71055194629946
331.1254	1854.84677268504	-0.503814956691849	0.117465650312532	-4.28904071404184	1.79446479645358e-05	0.0909255312363031	NA	NA	NA	NA	NA	NA	NA	NA	NA	NA	NA	NA	NA	NA	NA	NA	2	2	4	4	-0.641249184927069
458.1043	35910.5830541238	2.39344984681389	0.558802842725481	4.2831740710913	1.8424591468252e-05	0.0933574049696331	NA	NA	NA	NA	NA	NA	NA	NA	NA	NA	NA	NA	NA	NA	NA	NA	1	2	4	4	1.65764317915962
357.1775	1175.5805454929	-0.440023068951153	0.102930495155081	-4.27495338760576	1.91177287673529e-05	0.0968695316641769	NA	NA	NA	NA	NA	NA	NA	NA	NA	NA	NA	NA	NA	NA	NA	NA	2	2	4	4	-0.575406411185782
267.1004	3557.01862589179	0.602053909856315	0.141242560916555	4.26255305730404	2.02104491364941e-05	0.102406345774615	NA	NA	NA	NA	NA	NA	NA	NA	NA	NA	NA	NA	NA	NA	NA	NA	2	2	4	4	0.614236520800861
435.0392	1770.43300690423	-3.21412905701588	0.754117322126019	-4.26210745027652	2.02508023862878e-05	0.10261081569132	NA	NA	NA	NA	NA	NA	NA	NA	NA	NA	NA	NA	NA	NA	NA	NA	1	2	4	4	-2.00757880756767
348.1198	2462.79031864309	-0.638221059829288	0.149909173512678	-4.25738495433244	2.06832035362052e-05	0.104801792317952	NA	NA	NA	NA	NA	NA	NA	NA	NA	NA	NA	NA	NA	NA	NA	NA	2	2	4	4	-0.747280838622054
392.1842	2314.24489801797	-3.45010065598759	0.810864512297028	-4.25484233637762	2.0919636892223e-05	0.105999800132894	NA	NA	NA	NA	NA	NA	NA	NA	NA	NA	NA	NA	NA	NA	NA	NA	0	2	4	4	-2.13825633783577
421.3292	1519.55512556562	0.639669907804339	0.150698235498215	4.24470734968834	2.18878890820684e-05	0.110905933978841	NA	NA	NA	NA	NA	NA	NA	NA	NA	NA	NA	NA	NA	NA	NA	NA	2	2	4	4	0.640038781259189
440.1961	2242.68507418843	-3.06623072196003	0.722897970045841	-4.24158159105855	2.21950174033096e-05	0.11246215318257	NA	NA	NA	NA	NA	NA	NA	NA	NA	NA	NA	NA	NA	NA	NA	NA	2	2	4	4	-1.94506324898438
229.1307	2089.28927340545	-0.528700972543424	0.124684209724191	-4.24032019541963	2.23201165817072e-05	0.11309603071951	NA	NA	NA	NA	NA	NA	NA	NA	NA	NA	NA	NA	NA	NA	NA	NA	2	2	4	4	-0.660745748447188
394.187	974.32787920107	0.535972048251273	0.126412267843609	4.23987368784768	2.23645596670171e-05	0.113321223832776	NA	NA	NA	NA	NA	NA	NA	NA	NA	NA	NA	NA	NA	NA	NA	NA	2	2	4	4	0.563811600906235
414.199	5947.26724857191	-0.479817598275589	0.113302679880268	-4.23483009212697	2.28724578095985e-05	0.115894743721236	NA	NA	NA	NA	NA	NA	NA	NA	NA	NA	NA	NA	NA	NA	NA	NA	2	2	4	4	-0.614831886461568
398.0831	5835.80453912453	1.44497858690442	0.341243979447314	4.23444419223084	2.29117673075504e-05	0.116093924947358	NA	NA	NA	NA	NA	NA	NA	NA	NA	NA	NA	NA	NA	NA	NA	NA	2	2	4	4	1.1120590148576
414.1391	1381.53646448929	-1.20968411406012	0.285694670560903	-4.23418508887531	2.29381968065921e-05	0.116227843219002	NA	NA	NA	NA	NA	NA	NA	NA	NA	NA	NA	NA	NA	NA	NA	NA	2	2	4	4	-1.04419227416277
472.9033	637.975407949056	1.79520958628645	0.424147162399447	4.23251584693094	2.31091624594163e-05	0.117094126181862	NA	NA	NA	NA	NA	NA	NA	NA	NA	NA	NA	NA	NA	NA	NA	NA	2	2	4	4	1.31463145366934
478.1438	1366.66191841381	-0.796735555381312	0.188673694492307	-4.22282267554685	2.41261633037959e-05	0.122247269460334	NA	NA	NA	NA	NA	NA	NA	NA	NA	NA	NA	NA	NA	NA	NA	NA	2	2	4	4	-0.846142805243083
267.0989	21701.0296399721	-0.813263331564323	0.192760410374517	-4.21903714556439	2.45347852902292e-05	0.124317757065592	NA	NA	NA	NA	NA	NA	NA	NA	NA	NA	NA	NA	NA	NA	NA	NA	2	2	4	4	-0.854634445917435
304.0786	2031.17665352722	-0.646688283555863	0.153303457947433	-4.21835418596759	2.46092037030185e-05	0.124694835163195	NA	NA	NA	NA	NA	NA	NA	NA	NA	NA	NA	NA	NA	NA	NA	NA	2	2	4	4	-0.755124099545855
260.1253	25435.9369387476	-0.509958338887024	0.121038477043669	-4.21319196459353	2.51786893065918e-05	0.1275804187165	NA	NA	NA	NA	NA	NA	NA	NA	NA	NA	NA	NA	NA	NA	NA	NA	0	2	3	4	-0.648531465268597
467.1403	4698.16943665672	-0.89369475295114	0.212315377844563	-4.20927943149468	2.56186396402168e-05	0.129809647056979	NA	NA	NA	NA	NA	NA	NA	NA	NA	NA	NA	NA	NA	NA	NA	NA	2	2	4	4	-0.898793622487899
440.1669	1549.4184650163	0.435088170595439	0.103673523257875	4.19671442546822	2.7081505767076e-05	0.137221989721774	NA	NA	NA	NA	NA	NA	NA	NA	NA	NA	NA	NA	NA	NA	NA	NA	2	2	4	4	0.476324831753783
418.9736	8940.25854636172	0.90495401362586	0.215759566510622	4.19427063309987	2.73750991142415e-05	0.138709627211862	NA	NA	NA	NA	NA	NA	NA	NA	NA	NA	NA	NA	NA	NA	NA	NA	2	2	4	4	0.810027467750071
157.0343	1574.69528881278	-1.13954448010999	0.272098886524634	-4.18797921103152	2.81449290276605e-05	0.142610355383156	NA	NA	NA	NA	NA	NA	NA	NA	NA	NA	NA	NA	NA	NA	NA	NA	2	2	4	4	-1.02150469119573
415.1453	3366.52436175824	0.745437654134579	0.178660668041891	4.17236576077167	3.01453206739764e-05	0.152746339855039	NA	NA	NA	NA	NA	NA	NA	NA	NA	NA	NA	NA	NA	NA	NA	NA	2	2	4	4	0.713173090041352
254.2179	2204.6479010318	-0.948557505139168	0.227710247587537	-4.1656338051915	3.10488749842679e-05	0.157324649545285	NA	NA	NA	NA	NA	NA	NA	NA	NA	NA	NA	NA	NA	NA	NA	NA	2	2	4	4	-0.926452815507539
314.201	10158.1611425372	-4.33973009702905	1.04243788660534	-4.16305868463895	3.14012620698517e-05	0.159110194907939	NA	NA	NA	NA	NA	NA	NA	NA	NA	NA	NA	NA	NA	NA	NA	NA	2	2	0	4	-2.61593750455106
587.3428	640.174858973669	-1.90400062454181	0.457712957750329	-4.15981368301222	3.18507309683033e-05	0.161387653816393	NA	NA	NA	NA	NA	NA	NA	NA	NA	NA	NA	NA	NA	NA	NA	NA	2	2	4	4	-1.37806737083541
495.1831	1541.54589858904	0.993258677165159	0.238814361153401	4.15912457009712	3.19469644829093e-05	0.161875269034902	NA	NA	NA	NA	NA	NA	NA	NA	NA	NA	NA	NA	NA	NA	NA	NA	2	2	3	4	0.872526544448062
435.2501	7649.33950877478	-0.810317596127872	0.194929420967664	-4.15697944468984	3.22482993302341e-05	0.163402132706296	NA	NA	NA	NA	NA	NA	NA	NA	NA	NA	NA	NA	NA	NA	NA	NA	2	2	4	4	-0.852505775330044
394.1465	1351.65043913056	0.579204234403967	0.139336089521406	4.15688596108465	3.22614925792354e-05	0.163468982898986	NA	NA	NA	NA	NA	NA	NA	NA	NA	NA	NA	NA	NA	NA	NA	NA	2	2	4	4	0.5982427201701
251.1015	7099.85722337246	-0.340166162481071	0.0819089013758643	-4.15298162674791	3.28171096990991e-05	0.166284294845335	NA	NA	NA	NA	NA	NA	NA	NA	NA	NA	NA	NA	NA	NA	NA	NA	0	2	3	4	-0.480746578108511
556.0808	3269.81112850083	2.13717616034901	0.515251058362198	4.1478345860023	3.35634751256662e-05	0.170066128461751	NA	NA	NA	NA	NA	NA	NA	NA	NA	NA	NA	NA	NA	NA	NA	NA	2	2	4	4	1.52020380633335
376.1063	3543.10359415247	1.52437084004389	0.367800120856334	4.14456318419571	3.4046207499118e-05	0.172512133398031	NA	NA	NA	NA	NA	NA	NA	NA	NA	NA	NA	NA	NA	NA	NA	NA	0	2	2	4	1.15324990176021
490.9919	714.690331118827	-0.554208793276481	0.133960038981163	-4.13712027475904	3.51691785611372e-05	0.178202227769282	NA	NA	NA	NA	NA	NA	NA	NA	NA	NA	NA	NA	NA	NA	NA	NA	2	2	4	4	-0.681118255256383
277.1813	8784.21407186239	0.598745319935612	0.144784590321175	4.13542158462732	3.54303586025857e-05	0.179525627039302	NA	NA	NA	NA	NA	NA	NA	NA	NA	NA	NA	NA	NA	NA	NA	NA	2	2	4	4	0.610668884421868
280.9771	5984.498463133	-0.899585768392801	0.217729776034836	-4.13166166233907	3.60150263854406e-05	0.182488138695027	NA	NA	NA	NA	NA	NA	NA	NA	NA	NA	NA	NA	NA	NA	NA	NA	2	2	4	4	-0.901010541826965
417.223	3424.69121782009	-0.836619687905894	0.202968315471348	-4.12192260630943	3.75723439235885e-05	0.190379066660823	NA	NA	NA	NA	NA	NA	NA	NA	NA	NA	NA	NA	NA	NA	NA	NA	0	2	3	4	-0.8689258941832
475.0816	2669.9696900563	1.94421443313415	0.471768672375216	4.12111813899299	3.77038008978331e-05	0.19104515914932	NA	NA	NA	NA	NA	NA	NA	NA	NA	NA	NA	NA	NA	NA	NA	NA	0	2	2	4	1.39743409063011
287.0258	6835.78557177083	0.659950325163612	0.160685304233943	4.10709820857534	4.0066090311423e-05	0.20301487960798	NA	NA	NA	NA	NA	NA	NA	NA	NA	NA	NA	NA	NA	NA	NA	NA	0	2	2	4	0.658295051573783
353.1082	2135.75927311867	0.801803090899484	0.19533806165854	4.10469462065756	4.04849319617672e-05	0.205137150250275	NA	NA	NA	NA	NA	NA	NA	NA	NA	NA	NA	NA	NA	NA	NA	NA	2	2	4	4	0.744676624468711
336.971	9344.50447307258	0.835205690261465	0.203652093302015	4.10113972667524	4.11120207360558e-05	0.208314609069595	NA	NA	NA	NA	NA	NA	NA	NA	NA	NA	NA	NA	NA	NA	NA	NA	2	2	4	4	0.76235478115624
494.252	1041.43579124167	-1.20037751213873	0.292830338994323	-4.0992252246172	4.14535491982531e-05	0.210045133787548	NA	NA	NA	NA	NA	NA	NA	NA	NA	NA	NA	NA	NA	NA	NA	NA	2	2	4	4	-1.03995047054109
448.3356	1905.92704547759	-0.446969475087396	0.109165952079885	-4.09440367231271	4.23256335149345e-05	0.214463985020173	NA	NA	NA	NA	NA	NA	NA	NA	NA	NA	NA	NA	NA	NA	NA	NA	0	2	4	4	-0.584153483500929
297.0829	4170.76349543758	1.05215594654946	0.257159986874048	4.09144501576286	4.28693594938053e-05	0.217219044555112	NA	NA	NA	NA	NA	NA	NA	NA	NA	NA	NA	NA	NA	NA	NA	NA	2	2	1	4	0.911415301961361
472.2773	686.005785959351	0.436117230326481	0.106594987171485	4.09134840107328	4.288722606106e-05	0.217309574451391	NA	NA	NA	NA	NA	NA	NA	NA	NA	NA	NA	NA	NA	NA	NA	NA	2	2	4	4	0.476877039239384
448.089	613.060010390917	0.540154413377732	0.13212025606562	4.088354272561	4.34444327851888e-05	0.220132940922552	NA	NA	NA	NA	NA	NA	NA	NA	NA	NA	NA	NA	NA	NA	NA	NA	2	2	4	4	0.566703144395458
351.0695	2509.24249229899	0.719229387177159	0.176071821718391	4.08486366618898	4.41027034612115e-05	0.223468398437959	NA	NA	NA	NA	NA	NA	NA	NA	NA	NA	NA	NA	NA	NA	NA	NA	2	2	4	4	0.695485815852358
362.9793	1921.0552122257	-0.642088415758493	0.157434424605565	-4.07844991568506	4.53369662870546e-05	0.229722408176506	NA	NA	NA	NA	NA	NA	NA	NA	NA	NA	NA	NA	NA	NA	NA	NA	2	2	4	4	-0.749890130674977
250.0933	19637.9973396747	0.276331419948124	0.0678447737319088	4.07299493753281	4.64124335681554e-05	0.235171800889843	NA	NA	NA	NA	NA	NA	NA	NA	NA	NA	NA	NA	NA	NA	NA	NA	2	2	4	4	0.291961435000202
473.2248	1808.76434687774	-0.671382266087375	0.164957270263836	-4.07003744068723	4.70055828418537e-05	0.238177288259673	NA	NA	NA	NA	NA	NA	NA	NA	NA	NA	NA	NA	NA	NA	NA	NA	2	2	4	4	-0.771615542472283
400.1974	1809.13547415163	0.426152149785406	0.104882194728996	4.06315057466653	4.84147760411437e-05	0.245317670200475	NA	NA	NA	NA	NA	NA	NA	NA	NA	NA	NA	NA	NA	NA	NA	NA	0	2	3	4	0.469709598562614
459.1075	4305.87617952074	1.93833640647214	0.477426120947857	4.05997142054956	4.9078722839296e-05	0.248681888626713	NA	NA	NA	NA	NA	NA	NA	NA	NA	NA	NA	NA	NA	NA	NA	NA	2	2	4	4	1.39482153819378
450.3065	812.662384377362	-1.501421581309	0.370054109214176	-4.05730282119371	4.9642697828934e-05	0.251539549899209	NA	NA	NA	NA	NA	NA	NA	NA	NA	NA	NA	NA	NA	NA	NA	NA	2	2	0	4	-1.19548864442262
281.2455	13079.7173403932	-0.943016291084028	0.232441814037145	-4.05699936128243	4.97072178778114e-05	0.25186647298687	NA	NA	NA	NA	NA	NA	NA	NA	NA	NA	NA	NA	NA	NA	NA	NA	2	2	4	4	-0.923428616030633
396.9542	2922.52528987079	-1.23167593191201	0.303919860961095	-4.0526339016379	5.06442204199704e-05	0.25661426486799	NA	NA	NA	NA	NA	NA	NA	NA	NA	NA	NA	NA	NA	NA	NA	NA	2	2	4	4	-1.05187524312224
183.015	1812.25846216507	0.78270237902705	0.19335676145037	4.04797004850514	5.16637555844927e-05	0.261780249546625	NA	NA	NA	NA	NA	NA	NA	NA	NA	NA	NA	NA	NA	NA	NA	NA	1	2	2	4	0.733019507384412
355.162	3405.64297408416	-0.470125507419372	0.116192466556097	-4.04609284365606	5.20795843643367e-05	0.263887253974094	NA	NA	NA	NA	NA	NA	NA	NA	NA	NA	NA	NA	NA	NA	NA	NA	2	2	4	4	-0.604148304404174
193.0701	2646.00763998345	0.437244455644057	0.108131861891415	4.04362273982793	5.2631583244823e-05	0.266684232301518	NA	NA	NA	NA	NA	NA	NA	NA	NA	NA	NA	NA	NA	NA	NA	NA	2	2	4	4	0.479087326175322
133.0524	2992.68612520552	0.423079872858106	0.104677440037192	4.04174837202538	5.30541467019492e-05	0.268825361338777	NA	NA	NA	NA	NA	NA	NA	NA	NA	NA	NA	NA	NA	NA	NA	NA	2	2	4	4	0.466409692242973
237.0647	10809.3838787027	-0.53432399227373	0.132242663180071	-4.04048118379282	5.33416448339397e-05	0.270282114373573	NA	NA	NA	NA	NA	NA	NA	NA	NA	NA	NA	NA	NA	NA	NA	NA	2	2	4	4	-0.666889941268958
287.136	9840.2926015236	-0.240178547472109	0.059588997315612	-4.03058548208167	5.56380895353324e-05	0.281918199675529	NA	NA	NA	NA	NA	NA	NA	NA	NA	NA	NA	NA	NA	NA	NA	NA	2	2	0	4	-0.365861648567795
560.2471	1730.10269728137	-1.13184841485951	0.280936326124025	-4.02884322748577	5.60519803727513e-05	0.284015384548731	NA	NA	NA	NA	NA	NA	NA	NA	NA	NA	NA	NA	NA	NA	NA	NA	0	2	2	4	-1.01901621062253
315.0483	48050.3437869994	1.98354474697142	0.492723400068952	4.02567596078011	5.68118786854324e-05	0.287865789299086	NA	NA	NA	NA	NA	NA	NA	NA	NA	NA	NA	NA	NA	NA	NA	NA	0	2	4	4	1.4309284745119
449.0056	1021.82119895526	0.852228175546082	0.212047221821629	4.01904900344774	5.84335179155988e-05	0.296082635278339	NA	NA	NA	NA	NA	NA	NA	NA	NA	NA	NA	NA	NA	NA	NA	NA	2	2	4	4	0.773608602985302
128.035	50213.0595930223	0.385647437462389	0.0959756605605078	4.01817955938171	5.8649498395968e-05	0.29717700837237	NA	NA	NA	NA	NA	NA	NA	NA	NA	NA	NA	NA	NA	NA	NA	NA	0	2	4	4	0.425572544263518
297.0664	7926.11969919168	0.593789432012537	0.147781067429152	4.01803453136651	5.8685598608679e-05	0.297359928150177	NA	NA	NA	NA	NA	NA	NA	NA	NA	NA	NA	NA	NA	NA	NA	NA	2	2	4	4	0.608887979567219
422.0983	893.881918507305	-2.41229071894651	0.600541096655441	-4.01686201390902	5.89782341274053e-05	0.298842712323563	NA	NA	NA	NA	NA	NA	NA	NA	NA	NA	NA	NA	NA	NA	NA	NA	2	2	4	4	-1.60363267251358
485.0031	1681.12836181763	0.638899012889382	0.159076283681093	4.0163058760551	5.91175170153484e-05	0.29954845871677	NA	NA	NA	NA	NA	NA	NA	NA	NA	NA	NA	NA	NA	NA	NA	NA	2	2	4	4	0.639433930994288
406.1827	5820.73748263403	0.382541251105809	0.0952875955501297	4.01459653690767	5.95475679623448e-05	0.301727526865201	NA	NA	NA	NA	NA	NA	NA	NA	NA	NA	NA	NA	NA	NA	NA	NA	2	2	4	4	0.42179807568928
289.0678	4256.04383239003	-1.18116975259641	0.294365123113991	-4.01260088186128	6.00534010522734e-05	0.304290583131869	NA	NA	NA	NA	NA	NA	NA	NA	NA	NA	NA	NA	NA	NA	NA	NA	0	2	2	4	-1.03572729657526
178.0875	13707.3130240129	1.16766953194457	0.291073744181562	4.01159347170874	6.03102892078789e-05	0.305592235416322	NA	NA	NA	NA	NA	NA	NA	NA	NA	NA	NA	NA	NA	NA	NA	NA	2	2	4	4	0.964997645963882
485.1508	3479.84560660039	-0.470748333657943	0.117400605498769	-4.00976069636096	6.07803149116058e-05	0.307973855657107	NA	NA	NA	NA	NA	NA	NA	NA	NA	NA	NA	NA	NA	NA	NA	NA	2	2	4	4	-0.605331947282813
326.1718	6150.96574044985	-0.506523299513392	0.126327110475242	-4.00961676086671	6.08173745080593e-05	0.308161636632336	NA	NA	NA	NA	NA	NA	NA	NA	NA	NA	NA	NA	NA	NA	NA	NA	0	2	2	4	-0.643672816133699
444.1974	2358.95291078314	-2.47884643115383	0.618863051017632	-4.00548461744117	6.18904616132432e-05	0.313598968994303	NA	NA	NA	NA	NA	NA	NA	NA	NA	NA	NA	NA	NA	NA	NA	NA	0	2	4	4	-1.64036567470264
247.13	7707.35040446087	-0.413938929194273	0.103381532259007	-4.00399297775168	6.22822140724082e-05	0.315583978704892	NA	NA	NA	NA	NA	NA	NA	NA	NA	NA	NA	NA	NA	NA	NA	NA	2	2	4	4	-0.547132229511131
316.1761	4187.60259933306	0.674091214716785	0.168471548896968	4.00121693621419	6.30175495397834e-05	0.319309923518083	NA	NA	NA	NA	NA	NA	NA	NA	NA	NA	NA	NA	NA	NA	NA	NA	2	2	4	4	0.669354671964572
382.1351	1957.80405160297	0.559938853498535	0.140059681814586	3.99785895729645	6.3918016647925e-05	0.323872590355036	NA	NA	NA	NA	NA	NA	NA	NA	NA	NA	NA	NA	NA	NA	NA	NA	0	2	3	4	0.580065994586467
347.1091	3456.55601158945	0.84489209693142	0.211553621698911	3.99374915043475	6.50366698638257e-05	0.329540806200005	NA	NA	NA	NA	NA	NA	NA	NA	NA	NA	NA	NA	NA	NA	NA	NA	2	2	4	4	0.768962886059421
606.073	1448.82674700856	0.569952738662804	0.142748016741655	3.99271914014961	6.53199196611032e-05	0.33097603292281	NA	NA	NA	NA	NA	NA	NA	NA	NA	NA	NA	NA	NA	NA	NA	NA	2	2	4	4	0.591770577672429
288.1313	4312.02631667867	-0.494508253358844	0.124147152167451	-3.98324282696267	6.798123067897e-05	0.344460895850341	NA	NA	NA	NA	NA	NA	NA	NA	NA	NA	NA	NA	NA	NA	NA	NA	1	2	4	4	-0.630389014689236
344.2075	16461.8721841061	-0.73083795791977	0.183603102635013	-3.98053163280478	6.8761313414999e-05	0.3484135750738	NA	NA	NA	NA	NA	NA	NA	NA	NA	NA	NA	NA	NA	NA	NA	NA	2	2	4	4	-0.807976219149274
378.9531	1837.48360623758	-0.826559957735165	0.207694246878746	-3.97969597211675	6.90034577739846e-05	0.34964052054078	NA	NA	NA	NA	NA	NA	NA	NA	NA	NA	NA	NA	NA	NA	NA	NA	2	2	4	4	-0.861758168630708
474.1876	1539.78852012737	-2.65775270334705	0.668050943201457	-3.97836831216863	6.93898256088228e-05	0.351598246359905	NA	NA	NA	NA	NA	NA	NA	NA	NA	NA	NA	NA	NA	NA	NA	NA	2	2	0	4	-1.73003396373638
421.0151	1420.14675430275	1.88611135292537	0.474152418363364	3.97785876414103	6.9538654094176e-05	0.35235236029519	NA	NA	NA	NA	NA	NA	NA	NA	NA	NA	NA	NA	NA	NA	NA	NA	2	2	4	4	1.36543798536299
427.1831	1274.37365086725	-0.435863981578469	0.10971639396074	-3.97264224464427	7.10797639463746e-05	0.36016116391628	NA	NA	NA	NA	NA	NA	NA	NA	NA	NA	NA	NA	NA	NA	NA	NA	0	2	4	4	-0.571339502288877
154.9832	1068.44128351799	-0.933058931049409	0.23515377614526	-3.967867096776	7.2518754434453e-05	0.367452528719373	NA	NA	NA	NA	NA	NA	NA	NA	NA	NA	NA	NA	NA	NA	NA	NA	2	2	4	4	-0.918156487758294
175.0726	3945.40387164786	0.354519810068036	0.0893648430937974	3.96710605417761	7.2750624870869e-05	0.368627416220693	NA	NA	NA	NA	NA	NA	NA	NA	NA	NA	NA	NA	NA	NA	NA	NA	2	2	4	4	0.381189311582948
362.1201	2947.55975740991	-0.454724054707964	0.114631265864334	-3.96684143090707	7.28314130636784e-05	0.369036769993658	NA	NA	NA	NA	NA	NA	NA	NA	NA	NA	NA	NA	NA	NA	NA	NA	2	2	4	4	-0.587079101407433
314.0884	7183.46908171563	0.444637614207749	0.112353798008137	3.95747738029779	7.57454576392778e-05	0.38380223385822	NA	NA	NA	NA	NA	NA	NA	NA	NA	NA	NA	NA	NA	NA	NA	NA	2	2	4	4	0.483514944881938
412.928	3552.88626140917	-1.42094053104845	0.359183089229534	-3.95603404964425	7.62043042533851e-05	0.386127209651902	NA	NA	NA	NA	NA	NA	NA	NA	NA	NA	NA	NA	NA	NA	NA	NA	2	2	4	4	-1.15133506867525
376.1128	1586.68507541224	3.22930354241947	0.8171041516176	3.95213209482109	7.74579606560585e-05	0.392479486644248	NA	NA	NA	NA	NA	NA	NA	NA	NA	NA	NA	NA	NA	NA	NA	NA	2	2	4	4	2.14805539011059
303.1392	1953.98546909471	-0.486389109072377	0.123339970063848	-3.94348327489131	8.03065944625579e-05	0.406913514141781	NA	NA	NA	NA	NA	NA	NA	NA	NA	NA	NA	NA	NA	NA	NA	NA	2	2	0	4	-0.623190066966181
428.1783	1523.80913260034	-0.431878296037653	0.109565808579093	-3.9417250841159	8.0897669237597e-05	0.409908490026904	NA	NA	NA	NA	NA	NA	NA	NA	NA	NA	NA	NA	NA	NA	NA	NA	2	2	4	4	-0.566703144395458
413.1561	5396.22961747916	0.211728218711668	0.0538329016094058	3.93306346828377	8.38700811347987e-05	0.424969701110025	NA	NA	NA	NA	NA	NA	NA	NA	NA	NA	NA	NA	NA	NA	NA	NA	1	2	2	4	0.197961019998507
122.0249	4177.75837442114	0.792046416273621	0.201422012785696	3.93227336634911	8.41462978701814e-05	0.426369291308209	NA	NA	NA	NA	NA	NA	NA	NA	NA	NA	NA	NA	NA	NA	NA	NA	0	2	2	4	0.737540915048859
199.1716	1857.11591850909	3.46744313838229	0.882130780027069	3.93075858692505	8.46782648843063e-05	0.42906476816878	NA	NA	NA	NA	NA	NA	NA	NA	NA	NA	NA	NA	NA	NA	NA	NA	2	2	4	4	2.23501070161148
419.1642	1573.65382269558	1.38161711600043	0.351752046297541	3.92781543289657	8.57209536617672e-05	0.434348072204174	NA	NA	NA	NA	NA	NA	NA	NA	NA	NA	NA	NA	NA	NA	NA	NA	2	2	2	4	1.08147745402904
609.4554	3947.89348367036	-1.8612423014713	0.47386774974876	-3.92776740442479	8.57380691741739e-05	0.434434796505539	NA	NA	NA	NA	NA	NA	NA	NA	NA	NA	NA	NA	NA	NA	NA	NA	2	2	4	4	-1.35302271047839
391.2617	1242.24390505869	-2.40855319005951	0.613612317293789	-3.92520345856475	8.66564633242725e-05	0.439088299664089	NA	NA	NA	NA	NA	NA	NA	NA	NA	NA	NA	NA	NA	NA	NA	NA	2	2	4	4	-1.60007641161666
466.278	465.444458289557	-1.36493044414665	0.347775101577792	-3.92475032845714	8.68197359803128e-05	0.439915602212245	NA	NA	NA	NA	NA	NA	NA	NA	NA	NA	NA	NA	NA	NA	NA	NA	2	2	4	4	-1.12217852979146
446.0676	1506.52988954767	0.65327209540296	0.166500458696366	3.92354531944133	8.725534236723e-05	0.442122819774754	NA	NA	NA	NA	NA	NA	NA	NA	NA	NA	NA	NA	NA	NA	NA	NA	1	2	4	4	0.651575906477829
324.1197	5463.34886199284	-0.587752761043655	0.149868549142204	-3.9217885567569	8.78941068617365e-05	0.445359439468419	NA	NA	NA	NA	NA	NA	NA	NA	NA	NA	NA	NA	NA	NA	NA	NA	2	2	4	4	-0.711902353664262
588.1088	1344.4691095091	0.69191840526076	0.176434005371371	3.92168393958048	8.79322850391884e-05	0.445552888293568	NA	NA	NA	NA	NA	NA	NA	NA	NA	NA	NA	NA	NA	NA	NA	NA	2	2	4	4	0.679875563773929
429.3945	1943.80496615038	0.705368138553107	0.179975180110918	3.91925229978041	8.88240953478924e-05	0.450071691127771	NA	NA	NA	NA	NA	NA	NA	NA	NA	NA	NA	NA	NA	NA	NA	NA	0	2	2	4	0.686723448206222
374.1566	6789.59722227693	-0.542410193599416	0.138500980020463	-3.9162913758392	8.99215597645716e-05	0.455632543327084	NA	NA	NA	NA	NA	NA	NA	NA	NA	NA	NA	NA	NA	NA	NA	NA	0	2	4	4	-0.673059413781835
466.1215	1576.42000458	0.53857344580394	0.137537098570774	3.9158412631978	9.0089511089285e-05	0.456483552689407	NA	NA	NA	NA	NA	NA	NA	NA	NA	NA	NA	NA	NA	NA	NA	NA	2	2	4	4	0.566124457290211
345.1066	19779.2389690812	-0.553197948910499	0.141374278206867	-3.91300281725243	9.11554707465037e-05	0.461884770272534	NA	NA	NA	NA	NA	NA	NA	NA	NA	NA	NA	NA	NA	NA	NA	NA	2	2	4	4	-0.680496778155271
204.1323	1910.75742912786	2.05459064421796	0.525634657724715	3.90878077391538	9.27630933426682e-05	0.4700305939673	NA	NA	NA	NA	NA	NA	NA	NA	NA	NA	NA	NA	NA	NA	NA	NA	2	2	4	4	1.47629283532699
341.2443	1109.18811755491	-2.60395034526679	0.666222271285939	-3.90853091752796	9.28590652009692e-05	0.470516883373311	NA	NA	NA	NA	NA	NA	NA	NA	NA	NA	NA	NA	NA	NA	NA	NA	2	2	4	4	-1.70842694786881
612.1705	1052.78731514364	-0.4799596483291	0.122862613173853	-3.90647436132543	9.36525751823214e-05	0.474537598448823	NA	NA	NA	NA	NA	NA	NA	NA	NA	NA	NA	NA	NA	NA	NA	NA	2	2	4	4	-0.616023272194033
447.3324	8327.53587927868	-0.473715750494385	0.121282298312223	-3.90589358122878	9.38778226630442e-05	0.475678927433645	NA	NA	NA	NA	NA	NA	NA	NA	NA	NA	NA	NA	NA	NA	NA	NA	1	2	4	4	-0.608294773783173
293.1119	1699.7289679435	-0.322533527600292	0.0826101670043021	-3.90428368924003	9.45048744980238e-05	0.478856199081487	NA	NA	NA	NA	NA	NA	NA	NA	NA	NA	NA	NA	NA	NA	NA	NA	2	2	4	4	-0.457087327009923
156.9893	2280.94671372598	0.770931796749049	0.197493803813972	3.90357460265043	9.47823161047046e-05	0.480261995702538	NA	NA	NA	NA	NA	NA	NA	NA	NA	NA	NA	NA	NA	NA	NA	NA	2	2	4	4	0.728513035519333
90.0277	1095.47930326559	1.69807161346138	0.435275613964817	3.90114115972192	9.57403003161792e-05	0.48511610170208	NA	NA	NA	NA	NA	NA	NA	NA	NA	NA	NA	NA	NA	NA	NA	NA	2	2	4	4	1.24103933106899
523.4365	5784.87318354343	5.15029187786313	1.32229126978256	3.89497533225795	9.82087238818444e-05	0.497623603909306	NA	NA	NA	NA	NA	NA	NA	NA	NA	NA	NA	NA	NA	NA	NA	NA	2	2	4	4	2.63133602062348
242.0784	18927.4946491353	-0.758138319548121	0.194698195002004	-3.89391550106726	9.86390214369713e-05	0.499803921621133	NA	NA	NA	NA	NA	NA	NA	NA	NA	NA	NA	NA	NA	NA	NA	NA	2	2	4	4	-0.827950141779327
598.2454	2640.23309379399	-0.436450646510363	0.112164801933556	-3.89115514837628	9.97681105921496e-05	0.505525016370422	NA	NA	NA	NA	NA	NA	NA	NA	NA	NA	NA	NA	NA	NA	NA	NA	2	2	4	4	-0.572500509374338
318.1091	9585.20740691968	-0.592287684149383	0.152231864911119	-3.89069453031526	9.99577046401965e-05	0.506485689411876	NA	NA	NA	NA	NA	NA	NA	NA	NA	NA	NA	NA	NA	NA	NA	NA	2	2	4	4	-0.716354982948135
458.1114	1356.52936552484	-1.05118086912403	0.270559786704119	-3.88520733967603	0.000102242592166523	0.518063214507774	NA	NA	NA	NA	NA	NA	NA	NA	NA	NA	NA	NA	NA	NA	NA	NA	2	2	4	4	-0.982418906917009
421.1822	2752.13954430817	0.393287955228973	0.101327522408451	3.88135371201152	0.000103876629382999	0.526342881083657	NA	NA	NA	NA	NA	NA	NA	NA	NA	NA	NA	NA	NA	NA	NA	NA	2	2	4	4	0.436932682294151
258.0732	3970.86738468171	-0.608894257549573	0.157059924394148	-3.87682764969076	0.000105827266367425	0.536226758683743	NA	NA	NA	NA	NA	NA	NA	NA	NA	NA	NA	NA	NA	NA	NA	NA	0	2	3	4	-0.729799085942032
342.2342	2079.44817419571	-2.84019813280782	0.733585608309531	-3.87166555700671	0.000108094200158914	0.547713312205217	NA	NA	NA	NA	NA	NA	NA	NA	NA	NA	NA	NA	NA	NA	NA	NA	2	2	4	4	-1.82052545995906
254.9681	2663.74728363132	0.655902521469255	0.169490512018202	3.86984801484828	0.000108903223046652	0.551812631177387	NA	NA	NA	NA	NA	NA	NA	NA	NA	NA	NA	NA	NA	NA	NA	NA	0	2	2	4	0.653405472439633
338.1457	2701.39006026958	0.875565525789229	0.226353509184247	3.86813320873473	0.000109671750865099	0.555706761633458	NA	NA	NA	NA	NA	NA	NA	NA	NA	NA	NA	NA	NA	NA	NA	NA	0	2	4	4	0.791686773927378
473.207	2173.74715888572	1.0027025519975	0.259265570542467	3.86747283837003	0.000109969072619859	0.557213290964823	NA	NA	NA	NA	NA	NA	NA	NA	NA	NA	NA	NA	NA	NA	NA	NA	0	2	2	4	0.881214631050167
258.9947	14597.844459594	-0.796924187232388	0.206600773838214	-3.85731462872665	0.000114639559395035	0.580878647454641	NA	NA	NA	NA	NA	NA	NA	NA	NA	NA	NA	NA	NA	NA	NA	NA	2	2	4	4	-0.846848107824707
355.2598	1409.39551073907	-2.47489860870958	0.641859737370331	-3.85582466793933	0.000115340137294231	0.584428475669869	NA	NA	NA	NA	NA	NA	NA	NA	NA	NA	NA	NA	NA	NA	NA	NA	2	2	4	4	-1.63471388274908
464.9793	2039.63162891524	1.17782583488216	0.30560791917909	3.85404225795583	0.000116183528918295	0.588701941029001	NA	NA	NA	NA	NA	NA	NA	NA	NA	NA	NA	NA	NA	NA	NA	NA	1	2	4	4	0.972879796005156
480.9154	565.458876526055	-1.75903940693864	0.45647253764872	-3.85354925402395	0.000116417830794132	0.589889148633865	NA	NA	NA	NA	NA	NA	NA	NA	NA	NA	NA	NA	NA	NA	NA	NA	2	2	4	4	-1.31463145366934
560.2394	443.934249615292	-1.37541767321186	0.357202397439394	-3.85052755264675	0.000117863669110824	0.597215211384546	NA	NA	NA	NA	NA	NA	NA	NA	NA	NA	NA	NA	NA	NA	NA	NA	0	2	2	4	-1.12961097394842
273.0286	2407.63682889349	-0.531432742761924	0.138167863678543	-3.84628327176239	0.000119923110109435	0.607650398924506	NA	NA	NA	NA	NA	NA	NA	NA	NA	NA	NA	NA	NA	NA	NA	NA	2	2	4	4	-0.663814712385454
372.091	26058.052433949	0.50088052856879	0.130228971365854	3.84615284383734	0.000119986931476274	0.607973781790281	NA	NA	NA	NA	NA	NA	NA	NA	NA	NA	NA	NA	NA	NA	NA	NA	0	2	2	4	0.540274961108918
378.1769	1850.45292298129	-3.16013916637812	0.822138420031256	-3.84380426626696	0.000121141638791937	0.613824683758746	NA	NA	NA	NA	NA	NA	NA	NA	NA	NA	NA	NA	NA	NA	NA	NA	2	2	4	4	-1.98586933551062
248.0777	3534.02453498185	0.476344131352677	0.123987779740534	3.84186354775858	0.000122103714760628	0.618699522692103	NA	NA	NA	NA	NA	NA	NA	NA	NA	NA	NA	NA	NA	NA	NA	NA	2	2	4	4	0.518161058083728
408.09	1599.34365370266	-0.62838141330572	0.163670288676701	-3.83931267175172	0.000123379224599361	0.625162531044963	NA	NA	NA	NA	NA	NA	NA	NA	NA	NA	NA	NA	NA	NA	NA	NA	2	2	4	4	-0.741428440753909
567.2548	861.199653910442	0.597973678827477	0.155877284468914	3.83618229471228	0.000124961668012147	0.633180771817547	NA	NA	NA	NA	NA	NA	NA	NA	NA	NA	NA	NA	NA	NA	NA	NA	2	2	4	4	0.610075034522145
441.1871	3432.73304570665	0.357024932264341	0.0931475243884193	3.83289770295525	0.000126642626155821	0.641698186731543	NA	NA	NA	NA	NA	NA	NA	NA	NA	NA	NA	NA	NA	NA	NA	NA	2	2	4	4	0.382249658827818
441.1512	1430.09763937589	0.449959767437141	0.117397889637651	3.83277560462068	0.000126705521507998	0.642016877481024	NA	NA	NA	NA	NA	NA	NA	NA	NA	NA	NA	NA	NA	NA	NA	NA	0	2	3	4	0.491286212167266
462.199	628.598589553948	-0.599161736937706	0.156398595137582	-3.83099180916958	0.000127627754613939	0.646689832628828	NA	NA	NA	NA	NA	NA	NA	NA	NA	NA	NA	NA	NA	NA	NA	NA	2	2	4	4	-0.723380828035465
388.0645	5013.45264255762	0.551172546110844	0.143878120268753	3.83082949013581	0.00012771198784246	0.647116642397743	NA	NA	NA	NA	NA	NA	NA	NA	NA	NA	NA	NA	NA	NA	NA	NA	0	2	2	4	0.573662288668236
384.2751	20661.8705119041	-1.01409788408346	0.265316439029119	-3.8222203184785	0.000132255442868877	0.670138329016598	NA	NA	NA	NA	NA	NA	NA	NA	NA	NA	NA	NA	NA	NA	NA	NA	1	2	3	4	-0.963428400503169
321.0426	11635.695944165	-1.15621944486118	0.302644243981861	-3.82039132695509	0.000133240103200544	0.675127602917157	NA	NA	NA	NA	NA	NA	NA	NA	NA	NA	NA	NA	NA	NA	NA	NA	2	2	4	4	-1.02650072587152
307.1458	1368.83239335683	3.00395154885146	0.787892467373574	3.81264153833718	0.000137489447130198	0.696659028608711	NA	NA	NA	NA	NA	NA	NA	NA	NA	NA	NA	NA	NA	NA	NA	NA	2	2	4	4	2.06642196755605
275.1363	1998.4792314679	-0.380638655748607	0.0998379596882057	-3.81256444880627	0.00013753235093971	0.696876422211512	NA	NA	NA	NA	NA	NA	NA	NA	NA	NA	NA	NA	NA	NA	NA	NA	2	2	4	4	-0.51928886995023
354.1054	15164.1536896763	0.39361260256592	0.103428622527518	3.80564482971042	0.000141435222288507	0.716652271335865	NA	NA	NA	NA	NA	NA	NA	NA	NA	NA	NA	NA	NA	NA	NA	NA	2	2	4	4	0.438017523686114
271.1302	6008.92552928528	-0.498508785125597	0.131026008363169	-3.80465520817717	0.000142001850696297	0.719523377478138	NA	NA	NA	NA	NA	NA	NA	NA	NA	NA	NA	NA	NA	NA	NA	NA	2	2	3	4	-0.634000753501998
271.0923	1522.81367625619	3.16679979163628	0.83269963067491	3.80305175477208	0.000142924481976972	0.724198350177315	NA	NA	NA	NA	NA	NA	NA	NA	NA	NA	NA	NA	NA	NA	NA	NA	0	2	3	4	2.11925264343447
310.0966	3405.72372700957	0.402162586637665	0.105800653252686	3.80113519410106	0.000144034682726196	0.729823737373634	NA	NA	NA	NA	NA	NA	NA	NA	NA	NA	NA	NA	NA	NA	NA	NA	0	2	3	4	0.445625953631056
450.1618	732.469488842007	0.413559848848795	0.10902522445138	3.79324923135766	0.000148688783217282	0.753406064561967	NA	NA	NA	NA	NA	NA	NA	NA	NA	NA	NA	NA	NA	NA	NA	NA	2	2	4	4	0.460372997856096
377.1045	87483.7920247357	2.00785746466085	0.52936547294803	3.79295131108403	0.000148867353998247	0.754310882709116	NA	NA	NA	NA	NA	NA	NA	NA	NA	NA	NA	NA	NA	NA	NA	NA	2	2	4	4	1.44618800321579
191.0544	5319.60308268236	-0.432245854425616	0.113977824324391	-3.7923680065642	0.000149217566407748	0.756085408988057	NA	NA	NA	NA	NA	NA	NA	NA	NA	NA	NA	NA	NA	NA	NA	NA	2	2	4	4	-0.568440346021323
78.0346	899.264356166757	0.61947402028961	0.163398484044359	3.7911858479754	0.000149929707411698	0.759693827455076	NA	NA	NA	NA	NA	NA	NA	NA	NA	NA	NA	NA	NA	NA	NA	NA	1	2	2	4	0.626785480435195
475.1546	809.539770291651	1.35552755934111	0.357739284867827	3.7891492958117	0.000151164051080706	0.765948246825938	NA	NA	NA	NA	NA	NA	NA	NA	NA	NA	NA	NA	NA	NA	NA	NA	2	2	4	4	1.06830223777354
395.0948	6385.91908913484	0.468915041153549	0.123752343506255	3.789140697201	0.000151169282876938	0.765974756337444	NA	NA	NA	NA	NA	NA	NA	NA	NA	NA	NA	NA	NA	NA	NA	NA	0	2	3	4	0.508040130148817
361.136	1804.79417882244	-0.579015678277226	0.152879802393521	-3.78739159268932	0.000152237071054365	0.771385239032466	NA	NA	NA	NA	NA	NA	NA	NA	NA	NA	NA	NA	NA	NA	NA	NA	1	2	2	4	-0.703670379356231
432.1367	1725.64183579868	-0.49824137209152	0.131949665923246	-3.77599570719144	0.000159369735337545	0.807526448955339	NA	NA	NA	NA	NA	NA	NA	NA	NA	NA	NA	NA	NA	NA	NA	NA	2	2	4	4	-0.633398223686972
419.0195	3686.60101210942	-0.903574899767511	0.239530172963194	-3.77228007891246	0.000161762527398494	0.819650726328167	NA	NA	NA	NA	NA	NA	NA	NA	NA	NA	NA	NA	NA	NA	NA	NA	2	2	4	4	-0.90471528181499
296.0809	2562.27211407119	-0.42545629464553	0.112931548749307	-3.76738209435156	0.000164968410939107	0.835894938228455	NA	NA	NA	NA	NA	NA	NA	NA	NA	NA	NA	NA	NA	NA	NA	NA	0	2	2	4	-0.558618656298734
347.22	2427.51222699921	-1.27278339815448	0.337846049058519	-3.76734729235806	0.000164991402339043	0.836011435651931	NA	NA	NA	NA	NA	NA	NA	NA	NA	NA	NA	NA	NA	NA	NA	NA	2	2	4	4	-1.06917481453924
355.2317	29102.7891611436	-2.75396617683881	0.732729853273486	-3.75850139657256	0.000170934084768084	0.866123007519881	NA	NA	NA	NA	NA	NA	NA	NA	NA	NA	NA	NA	NA	NA	NA	NA	2	2	4	4	-1.78304832209057
478.9571	498.950146016832	-1.5168743646477	0.404241940164898	-3.75239235203783	0.000175155051026394	0.88751064355074	NA	NA	NA	NA	NA	NA	NA	NA	NA	NA	NA	NA	NA	NA	NA	NA	2	2	3	4	-1.20155391874721
356.2075	3611.02528540495	-2.07050361077972	0.552306363162329	-3.74883171529055	0.000177660241843223	0.900204445419613	NA	NA	NA	NA	NA	NA	NA	NA	NA	NA	NA	NA	NA	NA	NA	NA	2	2	4	4	-1.46035863730573
381.1778	1685.15333404423	-0.446670432391477	0.119328225374012	-3.74320854090868	0.000181685318830058	0.920599510511906	NA	NA	NA	NA	NA	NA	NA	NA	NA	NA	NA	NA	NA	NA	NA	NA	2	2	1	4	-0.582984636279077
584.362	1067.51600388445	0.570373995644296	0.152508639258379	3.73994547730488	0.000184060175166683	0.932632907569584	NA	NA	NA	NA	NA	NA	NA	NA	NA	NA	NA	NA	NA	NA	NA	NA	2	2	0	4	0.592357926952447
490.1611	843.7639186589	-1.63382800682528	0.436889969769628	-3.7396784542497	0.000184255800682668	0.933624142059077	NA	NA	NA	NA	NA	NA	NA	NA	NA	NA	NA	NA	NA	NA	NA	NA	0	2	4	4	-1.25825787503917
385.2783	3743.36948951964	-0.90149259388283	0.241452916874185	-3.73361649779768	0.000188749827712795	0.95639537702073	NA	NA	NA	NA	NA	NA	NA	NA	NA	NA	NA	NA	NA	NA	NA	NA	1	2	4	4	-0.902490951333051
357.2139	4053.33030258576	0.37719398509029	0.101091897430086	3.73119898507349	0.000190570621427014	0.965621338770681	NA	NA	NA	NA	NA	NA	NA	NA	NA	NA	NA	NA	NA	NA	NA	NA	0	2	3	4	0.413193131877013
337.0779	12035.1264923844	0.362645803069591	0.0972732968426104	3.72811259452177	0.000192919188056739	0.977521525883495	NA	NA	NA	NA	NA	NA	NA	NA	NA	NA	NA	NA	NA	NA	NA	NA	0	2	3	4	0.390748045175161
556.1642	1436.07272941233	0.935914559796569	0.251353046745122	3.72350592887624	0.000196475244880785	0.995540065810938	NA	NA	NA	NA	NA	NA	NA	NA	NA	NA	NA	NA	NA	NA	NA	NA	0	2	2	4	0.828644777779034
378.1052	11132.3578285315	1.91650178853936	0.514742805702995	3.72322209714413	0.000196696347238818	0.996660391459091	NA	NA	NA	NA	NA	NA	NA	NA	NA	NA	NA	NA	NA	NA	NA	NA	1	2	4	4	1.37934244952542
540.1567	54170.8482045153	8.39546043655863	2.25743216022648	3.71903111175503	0.000199988420733217	1	NA	NA	NA	NA	NA	NA	NA	NA	NA	NA	NA	NA	NA	NA	NA	NA	2	2	4	4	3.41445253132777
270.1574	2052.53854759424	0.370879043703194	0.0998030495245327	3.71610933203026	0.000202314065302151	1	NA	NA	NA	NA	NA	NA	NA	NA	NA	NA	NA	NA	NA	NA	NA	NA	2	2	4	4	0.401410941594742
492.1596	2703.67872495887	-0.705044266184698	0.189810096301981	-3.71447188490436	0.000203628506462914	1	NA	NA	NA	NA	NA	NA	NA	NA	NA	NA	NA	NA	NA	NA	NA	NA	2	2	4	4	-0.796416009801028
607.1345	752.121918910108	-2.08681228689402	0.562267818301125	-3.7114204636489	0.000206099429321422	1	NA	NA	NA	NA	NA	NA	NA	NA	NA	NA	NA	NA	NA	NA	NA	NA	1	2	4	4	-1.46466751725979
479.322	647.831572315523	1.82113025745361	0.491040573989428	3.70871645627561	0.000208312539200076	1	NA	NA	NA	NA	NA	NA	NA	NA	NA	NA	NA	NA	NA	NA	NA	NA	2	2	3	4	1.3264192968417
296.9506	5323.66288659957	-0.971947934356893	0.262179197658491	-3.70718936909301	0.000209572234520341	1	NA	NA	NA	NA	NA	NA	NA	NA	NA	NA	NA	NA	NA	NA	NA	NA	2	2	4	4	-0.941702800600202
356.2352	1767.75410391103	-2.99648108247253	0.808524855878557	-3.70610879886495	0.000210467916126869	1	NA	NA	NA	NA	NA	NA	NA	NA	NA	NA	NA	NA	NA	NA	NA	NA	2	2	4	4	-1.89524405796686
288.1201	9047.13208639993	-0.510760027008213	0.137873170461348	-3.70456431297779	0.000211754379382832	1	NA	NA	NA	NA	NA	NA	NA	NA	NA	NA	NA	NA	NA	NA	NA	NA	2	2	4	4	-0.649139871918842
378.0803	1820.32008522497	0.388697639782945	0.10500294883789	3.70177832227398	0.000214093634780728	1	NA	NA	NA	NA	NA	NA	NA	NA	NA	NA	NA	NA	NA	NA	NA	NA	2	2	4	4	0.432057231088481
432.1077	1723.95461235769	0.821551766942314	0.222072404652557	3.69947706122097	0.000216044165165244	1	NA	NA	NA	NA	NA	NA	NA	NA	NA	NA	NA	NA	NA	NA	NA	NA	0	2	3	4	0.753813672331323
270.1098	16894.2026037317	-0.61730361001185	0.166891713073142	-3.69882721343575	0.000216597984786793	1	NA	NA	NA	NA	NA	NA	NA	NA	NA	NA	NA	NA	NA	NA	NA	NA	2	2	4	4	-0.736894077974175
497.0631	1124.12286256541	1.91229373597576	0.517123987484931	3.69794049832485	0.000217355820418133	1	NA	NA	NA	NA	NA	NA	NA	NA	NA	NA	NA	NA	NA	NA	NA	NA	2	2	4	4	1.37552391327444
140.0114	2874.78400042943	1.07611407479811	0.291050437131452	3.69734567453024	0.000217865584041163	1	NA	NA	NA	NA	NA	NA	NA	NA	NA	NA	NA	NA	NA	NA	NA	NA	0	2	4	4	0.924939658356711
496.241	1104.19081290318	-1.85709273375896	0.502286364353484	-3.69727881454499	0.000217922953132067	1	NA	NA	NA	NA	NA	NA	NA	NA	NA	NA	NA	NA	NA	NA	NA	NA	1	2	4	4	-1.34933852048285
115.0402	5092.93498446429	0.236332505202425	0.0639414060089908	3.69607926934222	0.000218954633814964	1	NA	NA	NA	NA	NA	NA	NA	NA	NA	NA	NA	NA	NA	NA	NA	NA	2	2	4	4	0.239361312262717
258.1459	9564.79057443426	0.82919266363998	0.224534917691635	3.69293414211304	0.000221681446968574	1	NA	NA	NA	NA	NA	NA	NA	NA	NA	NA	NA	NA	NA	NA	NA	NA	2	2	4	4	0.759063188547822
330.1302	1993.55208334325	-0.359285371862909	0.0972965462885921	-3.69268371353316	0.000221899932291485	1	NA	NA	NA	NA	NA	NA	NA	NA	NA	NA	NA	NA	NA	NA	NA	NA	2	2	4	4	-0.49797097759314
333.2559	4858.37016028177	0.827485237535084	0.224189432827601	3.69100910376721	0.000223366141957175	1	NA	NA	NA	NA	NA	NA	NA	NA	NA	NA	NA	NA	NA	NA	NA	NA	2	2	4	4	0.757748852807003
471.2098	2231.72246104586	-0.467089095248555	0.126551451305017	-3.69090271531354	0.000223459597254842	1	NA	NA	NA	NA	NA	NA	NA	NA	NA	NA	NA	NA	NA	NA	NA	NA	2	2	4	4	-0.601192891388016
379.1087	1198.13701521869	2.79895024856283	0.758900335509434	3.68816578093084	0.000225876470928337	1	NA	NA	NA	NA	NA	NA	NA	NA	NA	NA	NA	NA	NA	NA	NA	NA	2	2	0	4	1.92897602976597
608.4519	11591.6341994357	-1.87539648538494	0.50860713665988	-3.68731846293197	0.000226629662336728	1	NA	NA	NA	NA	NA	NA	NA	NA	NA	NA	NA	NA	NA	NA	NA	NA	2	2	1	4	-1.35796371559463
376.1508	4065.92853319833	-0.497394238447523	0.134937382045425	-3.68611152008331	0.000227706600054783	1	NA	NA	NA	NA	NA	NA	NA	NA	NA	NA	NA	NA	NA	NA	NA	NA	2	2	1	4	-0.632193853250984
351.1194	1190.67332043836	-0.360608812672794	0.097849532597317	-3.68534016566863	0.000228397382334183	1	NA	NA	NA	NA	NA	NA	NA	NA	NA	NA	NA	NA	NA	NA	NA	NA	2	2	4	4	-0.498529042996492
253.0933	31165.4819225524	1.09914883310347	0.29848251233522	3.68245638414164	0.000230997398065407	1	NA	NA	NA	NA	NA	NA	NA	NA	NA	NA	NA	NA	NA	NA	NA	NA	2	2	1	4	0.937869863027873
344.0722	2982.22002566104	1.00282598264289	0.272375312903815	3.68178001138092	0.00023161122394231	1	NA	NA	NA	NA	NA	NA	NA	NA	NA	NA	NA	NA	NA	NA	NA	NA	2	2	4	4	0.881941640611623
268.0555	2309.86225240373	-0.437887897568778	0.118938400739115	-3.681635996849	0.000231742118387172	1	NA	NA	NA	NA	NA	NA	NA	NA	NA	NA	NA	NA	NA	NA	NA	NA	2	2	4	4	-0.573662288668236
411.1078	5476.50809668867	0.479944183087386	0.130375770788356	3.68123755039191	0.000232104627197511	1	NA	NA	NA	NA	NA	NA	NA	NA	NA	NA	NA	NA	NA	NA	NA	NA	0	2	3	4	0.523241430630207
118.0222	790.601645648971	1.39006497059731	0.378320981749277	3.67430049523011	0.000238501913631697	1	NA	NA	NA	NA	NA	NA	NA	NA	NA	NA	NA	NA	NA	NA	NA	NA	0	2	3	4	1.08769058813477
446.2577	739.89297198614	-0.67122873866332	0.182957906375463	-3.66876049229507	0.000243729276050927	1	NA	NA	NA	NA	NA	NA	NA	NA	NA	NA	NA	NA	NA	NA	NA	NA	0	2	2	4	-0.770951869905965
402.1627	1231.49854631144	-0.586728272237456	0.159941552051635	-3.66839176381156	0.000244080983299511	1	NA	NA	NA	NA	NA	NA	NA	NA	NA	NA	NA	NA	NA	NA	NA	NA	2	2	0	4	-0.711267416428751
241.093	1418.02222119687	3.05798177515818	0.833915807482081	3.66701500046081	0.000245398404522072	1	NA	NA	NA	NA	NA	NA	NA	NA	NA	NA	NA	NA	NA	NA	NA	NA	2	2	4	4	2.1009848200587
225.1834	2539.54417064536	-2.39198420963582	0.652887330137529	-3.66370137575186	0.000248596600712012	1	NA	NA	NA	NA	NA	NA	NA	NA	NA	NA	NA	NA	NA	NA	NA	NA	2	2	4	4	-1.58431839354005
596.452	781.007625094308	-2.10639564024218	0.575428301092218	-3.66057011141794	0.000251654679152409	1	NA	NA	NA	NA	NA	NA	NA	NA	NA	NA	NA	NA	NA	NA	NA	NA	0	2	3	4	-1.47191001164071
283.0551	1623.83939213349	-0.4902156872637	0.134131768396271	-3.65473215722794	0.000257450609573829	1	NA	NA	NA	NA	NA	NA	NA	NA	NA	NA	NA	NA	NA	NA	NA	NA	2	2	4	4	-0.627985752093881
336.2238	5943.52565433984	-0.718591910322842	0.196673569340839	-3.65372893130093	0.000258459130415229	1	NA	NA	NA	NA	NA	NA	NA	NA	NA	NA	NA	NA	NA	NA	NA	NA	2	2	4	4	-0.803203137292675
206.0824	1186.4078268102	0.319637132151565	0.0874825098735105	3.65372612895678	0.000258461952731036	1	NA	NA	NA	NA	NA	NA	NA	NA	NA	NA	NA	NA	NA	NA	NA	NA	2	2	4	4	0.346429170990911
402.1447	1192.04042121135	-0.564307544026314	0.154506811697542	-3.65231498745173	0.000259886828038224	1	NA	NA	NA	NA	NA	NA	NA	NA	NA	NA	NA	NA	NA	NA	NA	NA	0	2	4	4	-0.689221576896726
454.2048	770.792415667712	-0.545281588935651	0.149491860705165	-3.64756707397655	0.000264735214636529	1	NA	NA	NA	NA	NA	NA	NA	NA	NA	NA	NA	NA	NA	NA	NA	NA	2	2	4	4	-0.675534380611537
433.1936	4245.98660216409	0.352043137151366	0.0965280216947568	3.64705637772838	0.000265261739015563	1	NA	NA	NA	NA	NA	NA	NA	NA	NA	NA	NA	NA	NA	NA	NA	NA	2	2	4	4	0.378010834180433
229.0467	4918.60677861228	-0.459798113234566	0.126110845485733	-3.64598390775664	0.000266370645425053	1	NA	NA	NA	NA	NA	NA	NA	NA	NA	NA	NA	NA	NA	NA	NA	NA	2	2	4	4	-0.593533239124681
364.1722	5261.24926107969	-0.480891209142822	0.132020830571972	-3.64254040108209	0.0002699605908596	1	NA	NA	NA	NA	NA	NA	NA	NA	NA	NA	NA	NA	NA	NA	NA	NA	2	2	4	4	-0.617811992398319
157.035	5810.30184933527	-1.82300133639996	0.500552871692592	-3.6419755823907	0.000270553740807135	1	NA	NA	NA	NA	NA	NA	NA	NA	NA	NA	NA	NA	NA	NA	NA	NA	0	2	4	4	-1.33718823414513
581.4241	891.386476450852	-2.02567083490323	0.55631191292378	-3.64125014734453	0.000271317355707503	1	NA	NA	NA	NA	NA	NA	NA	NA	NA	NA	NA	NA	NA	NA	NA	NA	2	2	4	4	-1.44060023153668
348.1044	3027.37296883062	-0.509761449798884	0.140010834982355	-3.64087143586514	0.000271716800994683	1	NA	NA	NA	NA	NA	NA	NA	NA	NA	NA	NA	NA	NA	NA	NA	NA	0	2	4	4	-0.646707683452036
341.183	4913.8000493895	-0.441853250106611	0.121429745009827	-3.63875630366228	0.000273957888012675	1	NA	NA	NA	NA	NA	NA	NA	NA	NA	NA	NA	NA	NA	NA	NA	NA	0	2	4	4	-0.578317180031109
398.9125	842.278626304898	-2.25699110843387	0.620452725131667	-3.6376520192653	0.000275134803836868	1	NA	NA	NA	NA	NA	NA	NA	NA	NA	NA	NA	NA	NA	NA	NA	NA	0	2	2	4	-1.54574132846131
376.1011	739489.3296898	1.79233404739122	0.49313782628506	3.6345499206446	0.000278466336813999	1	NA	NA	NA	NA	NA	NA	NA	NA	NA	NA	NA	NA	NA	NA	NA	NA	2	2	4	4	1.31346268105925
154.0619	213101.648359582	0.487444037998142	0.134121682514888	3.63434180706788	0.000278691190420419	1	NA	NA	NA	NA	NA	NA	NA	NA	NA	NA	NA	NA	NA	NA	NA	NA	2	2	4	4	0.530036359936305
215.005	1291.71705014948	2.91484678103599	0.802496354840056	3.63222432532662	0.00028098868866427	1	NA	NA	NA	NA	NA	NA	NA	NA	NA	NA	NA	NA	NA	NA	NA	NA	2	2	3	4	2.0341645437493
276.0551	11621.9403766568	-0.381925848867006	0.105222200519444	-3.62970786565549	0.00028374216096268	1	NA	NA	NA	NA	NA	NA	NA	NA	NA	NA	NA	NA	NA	NA	NA	NA	2	2	4	4	-0.521546478602289
470.068	1205.88498390131	0.628167223695697	0.173946580634587	3.61126514475902	0.000304706943501359	1	NA	NA	NA	NA	NA	NA	NA	NA	NA	NA	NA	NA	NA	NA	NA	NA	1	2	3	4	0.632193853250984
345.2109	2350.55907550037	-0.717208854619549	0.198621958491109	-3.61092429088928	0.000305107724566118	1	NA	NA	NA	NA	NA	NA	NA	NA	NA	NA	NA	NA	NA	NA	NA	NA	0	2	4	4	-0.801163125518801
488.2145	2050.22592916323	-0.699977985255538	0.193962894491109	-3.60882418821412	0.00030758796712417	1	NA	NA	NA	NA	NA	NA	NA	NA	NA	NA	NA	NA	NA	NA	NA	NA	2	2	4	4	-0.793711415371349
583.4398	1595.6078181612	-2.60033735856174	0.720571826456008	-3.60871361200866	0.000307719080494415	1	NA	NA	NA	NA	NA	NA	NA	NA	NA	NA	NA	NA	NA	NA	NA	NA	1	2	4	4	-1.70630963615338
610.4595	640.824999084835	-1.8189719443435	0.504159750271784	-3.60792773195981	0.000308652429660402	1	NA	NA	NA	NA	NA	NA	NA	NA	NA	NA	NA	NA	NA	NA	NA	NA	2	2	4	4	-1.33478174408952
406.1651	1005.12209031955	-0.591085188392428	0.163855076302633	-3.60736573886011	0.000309321504667715	1	NA	NA	NA	NA	NA	NA	NA	NA	NA	NA	NA	NA	NA	NA	NA	NA	0	2	4	4	-0.715718024918788
307.1561	3438.46491094642	-0.756770655416472	0.210112423460207	-3.60174159601655	0.000316092477097339	1	NA	NA	NA	NA	NA	NA	NA	NA	NA	NA	NA	NA	NA	NA	NA	NA	2	2	4	4	-0.827255905051864
592.2461	1219.24297868756	-0.516124336329325	0.143463571694409	-3.5975985418007	0.000321168831796501	1	NA	NA	NA	NA	NA	NA	NA	NA	NA	NA	NA	NA	NA	NA	NA	NA	2	2	4	4	-0.652795374372458
352.1036	2629.73480101223	0.814572843939894	0.226506098174631	3.59625127316385	0.0003228359720661	1	NA	NA	NA	NA	NA	NA	NA	NA	NA	NA	NA	NA	NA	NA	NA	NA	0	2	3	4	0.748584847564742
247.0573	3471.73132173509	-0.349736550901524	0.0972523936347348	-3.5961742208123	0.000322931562805727	1	NA	NA	NA	NA	NA	NA	NA	NA	NA	NA	NA	NA	NA	NA	NA	NA	2	2	3	4	-0.490730142190128
557.2206	647.258060025563	1.12938050741197	0.314388321723595	3.59231062152779	0.000327758833597237	1	NA	NA	NA	NA	NA	NA	NA	NA	NA	NA	NA	NA	NA	NA	NA	NA	0	2	2	4	0.949410489433078
434.0596	1184.83978576395	2.78169050617633	0.774749394988533	3.59043908155294	0.000330121381386796	1	NA	NA	NA	NA	NA	NA	NA	NA	NA	NA	NA	NA	NA	NA	NA	NA	2	2	4	4	1.90121782669294
298.077	1293.9518889595	-2.66512639265066	0.742500462426726	-3.58939357955439	0.000331448104382795	1	NA	NA	NA	NA	NA	NA	NA	NA	NA	NA	NA	NA	NA	NA	NA	NA	2	2	0	4	-1.73223958937617
355.0967	3825.98982521144	0.389715030010995	0.108588914829416	3.58890251940729	0.000332072971368769	1	NA	NA	NA	NA	NA	NA	NA	NA	NA	NA	NA	NA	NA	NA	NA	NA	0	2	4	4	0.432598438888184
449.3479	969.612390130794	-0.474774181432089	0.132313015195782	-3.58826515085891	0.000332885657695938	1	NA	NA	NA	NA	NA	NA	NA	NA	NA	NA	NA	NA	NA	NA	NA	NA	2	2	4	4	-0.610668884421868
461.1235	1414.76824410587	0.680460929901789	0.189735636556156	3.5863633329651	0.000335321674370473	1	NA	NA	NA	NA	NA	NA	NA	NA	NA	NA	NA	NA	NA	NA	NA	NA	2	2	4	4	0.674296380899542
474.147	1650.87430856222	0.383070580694805	0.106818514341689	3.58618150660143	0.000335555445181214	1	NA	NA	NA	NA	NA	NA	NA	NA	NA	NA	NA	NA	NA	NA	NA	NA	2	2	4	4	0.423414966180082
376.1095	1061.98163830817	2.6115724588707	0.728645081558357	3.58414888807774	0.000338179146651707	1	NA	NA	NA	NA	NA	NA	NA	NA	NA	NA	NA	NA	NA	NA	NA	NA	2	2	4	4	1.77109497621262
401.005	904.877976122598	0.257898519838085	0.0720353476501165	3.58016624131151	0.000343375681102775	1	NA	NA	NA	NA	NA	NA	NA	NA	NA	NA	NA	NA	NA	NA	NA	NA	2	2	4	4	0.272980766232393
425.1924	2382.67977794151	0.279498653068828	0.0781312069080475	3.57729854855268	0.000347163585681307	1	NA	NA	NA	NA	NA	NA	NA	NA	NA	NA	NA	NA	NA	NA	NA	NA	2	2	4	4	0.294534324701816
436.3403	2002.17262031094	0.447974976089329	0.125284393236702	3.57566464996932	0.000349339227806681	1	NA	NA	NA	NA	NA	NA	NA	NA	NA	NA	NA	NA	NA	NA	NA	NA	0	2	2	4	0.489062841436236
251.0946	1107.6304710416	2.67714624721696	0.749856238325116	3.57021267596126	0.000356691510974686	1	NA	NA	NA	NA	NA	NA	NA	NA	NA	NA	NA	NA	NA	NA	NA	NA	2	2	4	4	1.81794645555226
468.2101	597.129442145696	-0.293667271097042	0.0822975180502516	-3.56836121008809	0.000359221053968396	1	NA	NA	NA	NA	NA	NA	NA	NA	NA	NA	NA	NA	NA	NA	NA	NA	0	2	4	4	-0.43097519483918
329.0809	2139.01876242956	-0.518603017819703	0.145492171230335	-3.56447369940393	0.000364587004864525	1	NA	NA	NA	NA	NA	NA	NA	NA	NA	NA	NA	NA	NA	NA	NA	NA	2	2	0	4	-0.655848302003271
467.2239	919.850125294558	-0.422861377302788	0.11867093019783	-3.56331054789796	0.000366207017887677	1	NA	NA	NA	NA	NA	NA	NA	NA	NA	NA	NA	NA	NA	NA	NA	NA	2	2	0	4	-0.556891023847614
376.0942	1195.57393301634	2.79563654719912	0.784826634560065	3.56210712543696	0.000367890201576146	1	NA	NA	NA	NA	NA	NA	NA	NA	NA	NA	NA	NA	NA	NA	NA	NA	2	2	1	4	1.92267859441588
294.0935	4184.84266571811	0.553944484659736	0.155674287891219	3.55835566787252	0.000373183763877076	1	NA	NA	NA	NA	NA	NA	NA	NA	NA	NA	NA	NA	NA	NA	NA	NA	2	2	4	4	0.575406411185782
380.1751	2626.05465300164	-0.375618033212958	0.105641214355586	-3.55560124430828	0.000377115684164765	1	NA	NA	NA	NA	NA	NA	NA	NA	NA	NA	NA	NA	NA	NA	NA	NA	2	2	4	4	-0.513656375612649
473.3268	1630.59652491402	-0.562518030102465	0.158256678705742	-3.5544662930049	0.000378747056768004	1	NA	NA	NA	NA	NA	NA	NA	NA	NA	NA	NA	NA	NA	NA	NA	NA	2	2	2	4	-0.687347578110369
293.1436	7832.79181157094	0.198244139451599	0.0558117604440667	3.5520137310536	0.000382294910084738	1	NA	NA	NA	NA	NA	NA	NA	NA	NA	NA	NA	NA	NA	NA	NA	NA	2	2	0	4	0.184907976806453
393.1413	4161.00225160274	-0.578865822742692	0.162970840611496	-3.55195948287856	0.000382373734978043	1	NA	NA	NA	NA	NA	NA	NA	NA	NA	NA	NA	NA	NA	NA	NA	NA	2	2	0	4	-0.703039128344736
459.1912	757.460885980373	1.32992429100726	0.374421908670955	3.55194036515639	0.000382401517456826	1	NA	NA	NA	NA	NA	NA	NA	NA	NA	NA	NA	NA	NA	NA	NA	NA	2	2	0	4	1.05703190711313
297.1383	1047.02004734121	2.58942916746454	0.729872143528243	3.54778462286161	0.000388485755348379	1	NA	NA	NA	NA	NA	NA	NA	NA	NA	NA	NA	NA	NA	NA	NA	NA	2	2	0	4	1.76638369931281
252.0394	7946.49298569182	0.813728330540211	0.229395187816114	3.54727724799749	0.000389234745840267	1	NA	NA	NA	NA	NA	NA	NA	NA	NA	NA	NA	NA	NA	NA	NA	NA	2	2	0	4	0.74793268411662
261.1285	2211.3914450021	-0.529788056500179	0.149477950114911	-3.54425556473652	0.000393723398908734	1	NA	NA	NA	NA	NA	NA	NA	NA	NA	NA	NA	NA	NA	NA	NA	NA	2	2	4	4	-0.66197258571454
351.008	1487.499886476	0.446571705918787	0.126006025891157	3.54405039568927	0.0003940299204496	1	NA	NA	NA	NA	NA	NA	NA	NA	NA	NA	NA	NA	NA	NA	NA	NA	2	2	1	4	0.486287022218029
483.4414	677.499442006067	-0.622936654329301	0.175776460323957	-3.5439139756326	0.000394233854742189	1	NA	NA	NA	NA	NA	NA	NA	NA	NA	NA	NA	NA	NA	NA	NA	NA	0	2	2	4	-0.738835515963715
376.108	1086.22358507379	2.64676481352829	0.747283684568572	3.54184745122107	0.000397335188535858	1	NA	NA	NA	NA	NA	NA	NA	NA	NA	NA	NA	NA	NA	NA	NA	NA	1	2	4	4	1.79279780690653
186.0458	1034.40542839805	2.57047434798472	0.725789688574797	3.54162423143852	0.000397671545982401	1	NA	NA	NA	NA	NA	NA	NA	NA	NA	NA	NA	NA	NA	NA	NA	NA	2	2	4	4	1.75477401714445
328.1145	2316.85102118079	-0.38981800777366	0.11009608429437	-3.54070728556868	0.000399056033472532	1	NA	NA	NA	NA	NA	NA	NA	NA	NA	NA	NA	NA	NA	NA	NA	NA	2	2	4	4	-0.528902179379734
571.1377	923.524726753946	-1.96299795344096	0.554542048381509	-3.53985411777193	0.000400348266195986	1	NA	NA	NA	NA	NA	NA	NA	NA	NA	NA	NA	NA	NA	NA	NA	NA	2	2	4	4	-1.40931033345654
463.2439	4596.57543641391	0.510145220290812	0.144158545071087	3.53877891899679	0.000401982361506826	1	NA	NA	NA	NA	NA	NA	NA	NA	NA	NA	NA	NA	NA	NA	NA	NA	2	2	4	4	0.549997016692185
262.0934	2068.66571804891	0.296273073872506	0.0837623602926146	3.5370669216759	0.000404597133104366	1	NA	NA	NA	NA	NA	NA	NA	NA	NA	NA	NA	NA	NA	NA	NA	NA	2	2	4	4	0.317262158928904
460.1675	3461.56371489955	1.07156421812882	0.303176275377854	3.53445933984548	0.000408610297340887	1	NA	NA	NA	NA	NA	NA	NA	NA	NA	NA	NA	NA	NA	NA	NA	NA	2	2	4	4	0.920412838536141
225.0995	1686.26985082795	-0.464986196581811	0.131700622885512	-3.53063020048149	0.0004145709187046	1	NA	NA	NA	NA	NA	NA	NA	NA	NA	NA	NA	NA	NA	NA	NA	NA	2	2	4	4	-0.598832337194885
484.1317	718.828474036566	-0.488677698682108	0.138885399905667	-3.51856781932459	0.000433882900082821	1	NA	NA	NA	NA	NA	NA	NA	NA	NA	NA	NA	NA	NA	NA	NA	NA	0	2	4	4	-0.626185683161532
382.1728	2338.71328654027	-0.600571128148319	0.170726797046855	-3.51773206395652	0.000435251591920799	1	NA	NA	NA	NA	NA	NA	NA	NA	NA	NA	NA	NA	NA	NA	NA	NA	0	2	4	4	-0.724021310181908
376.0925	997.985416935047	2.51432293651285	0.71505398254129	3.51627009694706	0.000437655508786973	1	NA	NA	NA	NA	NA	NA	NA	NA	NA	NA	NA	NA	NA	NA	NA	NA	2	2	4	4	1.72783672236647
479.1779	1313.08490965487	-0.247581231786728	0.0704831163735238	-3.51263174112048	0.000443691979003233	1	NA	NA	NA	NA	NA	NA	NA	NA	NA	NA	NA	NA	NA	NA	NA	NA	2	2	4	4	-0.375893970877612
240.9841	1935.37482436052	-0.724654138342315	0.206413049794959	-3.51069924630324	0.000446929734168183	1	NA	NA	NA	NA	NA	NA	NA	NA	NA	NA	NA	NA	NA	NA	NA	NA	2	2	0	4	-0.805246497205622
425.1296	1168.46838368154	-0.511469633895717	0.145709982290632	-3.5101893902886	0.000447787630060644	1	NA	NA	NA	NA	NA	NA	NA	NA	NA	NA	NA	NA	NA	NA	NA	NA	2	2	4	4	-0.649748518948787
327.167	2200.04675519222	-0.336780150229384	0.0960017472097155	-3.50806271779292	0.000451382622098724	1	NA	NA	NA	NA	NA	NA	NA	NA	NA	NA	NA	NA	NA	NA	NA	NA	1	2	2	4	-0.475772769477211
274.1412	8266.41699171548	-0.349371569515679	0.0996466390766299	-3.50610489980506	0.000454715972389782	1	NA	NA	NA	NA	NA	NA	NA	NA	NA	NA	NA	NA	NA	NA	NA	NA	2	2	0	4	-0.490174223912149
388.2334	2813.59040770955	-0.263839567486815	0.0752698525219284	-3.50524889642836	0.000456180595659949	1	NA	NA	NA	NA	NA	NA	NA	NA	NA	NA	NA	NA	NA	NA	NA	NA	2	2	0	4	-0.395007806169058
566.5226	752.186270358425	-1.36927107617945	0.390855099899092	-3.50327033351479	0.00045958278388981	1	NA	NA	NA	NA	NA	NA	NA	NA	NA	NA	NA	NA	NA	NA	NA	NA	2	2	4	4	-1.12495841490534
301.1041	2241.16256498857	-0.877190656770082	0.250524813066081	-3.50141227942441	0.00046279929731468	1	NA	NA	NA	NA	NA	NA	NA	NA	NA	NA	NA	NA	NA	NA	NA	NA	2	2	4	4	-0.886313527842061
420.1982	2472.98321228325	0.48676670008572	0.139029263737391	3.50118160019291	0.00046320009306961	1	NA	NA	NA	NA	NA	NA	NA	NA	NA	NA	NA	NA	NA	NA	NA	NA	0	2	4	4	0.528335344226172
574.2464	760.814853027293	-0.418883085386688	0.119717686460602	-3.49892399169055	0.000467139726167311	1	NA	NA	NA	NA	NA	NA	NA	NA	NA	NA	NA	NA	NA	NA	NA	NA	0	2	4	4	-0.550570515432933
287.0438	1947.85106016003	-0.33935265920401	0.0970663863346213	-3.49608831665108	0.000472132407259493	1	NA	NA	NA	NA	NA	NA	NA	NA	NA	NA	NA	NA	NA	NA	NA	NA	0	2	2	4	-0.47964026338676
452.1366	812.705180735635	1.41278216360741	0.404491793674448	3.49273380993355	0.000478102840973288	1	NA	NA	NA	NA	NA	NA	NA	NA	NA	NA	NA	NA	NA	NA	NA	NA	2	2	4	4	1.09844048527688
94.0293	424.863322349989	0.407611531119683	0.116715945417076	3.49233799771841	0.000478811943677771	1	NA	NA	NA	NA	NA	NA	NA	NA	NA	NA	NA	NA	NA	NA	NA	NA	2	2	4	4	0.456540195586473
354.2283	152033.402627607	-2.51050751922041	0.719190576446873	-3.4907402869813	0.000481684246659681	1	NA	NA	NA	NA	NA	NA	NA	NA	NA	NA	NA	NA	NA	NA	NA	NA	0	2	4	4	-1.65764317915962
444.3041	1057.99588186991	-2.40127789305253	0.687987973151359	-3.49029050908167	0.000482495734216434	1	NA	NA	NA	NA	NA	NA	NA	NA	NA	NA	NA	NA	NA	NA	NA	NA	2	2	4	4	-1.59302398499217
412.9655	8175.10913367794	1.56084623549814	0.447277054376743	3.48966310751867	0.000483629819667892	1	NA	NA	NA	NA	NA	NA	NA	NA	NA	NA	NA	NA	NA	NA	NA	NA	2	2	4	4	1.16677386029111
268.0942	2753.31658466456	-0.528701342533953	0.151549849872396	-3.48862993252132	0.000485502796936355	1	NA	NA	NA	NA	NA	NA	NA	NA	NA	NA	NA	NA	NA	NA	NA	NA	2	2	4	4	-0.661359042651966
311.1168	1061.99717006185	2.6115828846203	0.748605808886784	3.48859553802269	0.000485565264731518	1	NA	NA	NA	NA	NA	NA	NA	NA	NA	NA	NA	NA	NA	NA	NA	NA	2	2	4	4	1.77346543235244
462.0042	617.165365098255	-1.55343232057637	0.445600194815025	-3.48615718451654	0.000490012989902163	1	NA	NA	NA	NA	NA	NA	NA	NA	NA	NA	NA	NA	NA	NA	NA	NA	2	2	1	4	-1.2252245297253
472.2036	14547.8782967389	1.10016733367431	0.315969001538876	3.48188375541944	0.00049789978343895	1	NA	NA	NA	NA	NA	NA	NA	NA	NA	NA	NA	NA	NA	NA	NA	NA	1	2	2	4	0.939401381867681
244.0656	7114.05007533674	-0.646800299922796	0.186020521719201	-3.47703733945625	0.000506987206718506	1	NA	NA	NA	NA	NA	NA	NA	NA	NA	NA	NA	NA	NA	NA	NA	NA	2	2	4	4	-0.755779799601041
323.1607	2782.10088771648	-0.855147285527603	0.245974272201192	-3.47657207347338	0.000507867704837057	1	NA	NA	NA	NA	NA	NA	NA	NA	NA	NA	NA	NA	NA	NA	NA	NA	2	2	4	4	-0.87903639122371
206.046	1197.39080037658	0.220366341757619	0.0634020800056248	3.47569577745823	0.000509529933747361	1	NA	NA	NA	NA	NA	NA	NA	NA	NA	NA	NA	NA	NA	NA	NA	NA	2	2	4	4	0.212056032743414
559.0441	4463.5223774053	1.01198566412387	0.291252330360952	3.47460108858085	0.000511613552894503	1	NA	NA	NA	NA	NA	NA	NA	NA	NA	NA	NA	NA	NA	NA	NA	NA	1	2	4	4	0.886313527842061
307.1399	971.674895137788	2.4723710660878	0.712020205662716	3.47233273216823	0.000515956423814851	1	NA	NA	NA	NA	NA	NA	NA	NA	NA	NA	NA	NA	NA	NA	NA	NA	0	2	3	4	1.69583613799436
561.2284	3400.98300385694	-0.490489836853296	0.141267876955539	-3.47205498818154	0.000516490532120926	1	NA	NA	NA	NA	NA	NA	NA	NA	NA	NA	NA	NA	NA	NA	NA	NA	2	2	4	4	-0.628586227251511
405.2853	1879.2695170714	-0.489434062788314	0.141216669687491	-3.46583773623483	0.000528582183730186	1	NA	NA	NA	NA	NA	NA	NA	NA	NA	NA	NA	NA	NA	NA	NA	NA	2	2	4	4	-0.626785480435195
366.2283	2199.67099285345	-0.547120513338457	0.157972536110573	-3.46339007278772	0.000533414499430829	1	NA	NA	NA	NA	NA	NA	NA	NA	NA	NA	NA	NA	NA	NA	NA	NA	2	2	4	4	-0.677393324229939
295.1527	6947.24066670103	0.549565304106755	0.158730387607237	3.4622564235564	0.000535666533702501	1	NA	NA	NA	NA	NA	NA	NA	NA	NA	NA	NA	NA	NA	NA	NA	NA	1	2	4	4	0.573081302333072
328.0777	921.362821304955	2.38855001189917	0.690209573120989	3.46061559404143	0.000538941794348597	1	Tolnaftate	1	C19H17NOS	[M+Na-2H]-	307.103086	328.0777546	-0.22555628659055	HMDB05005	NA	NA	NA	NA	NA	NA	NA	NA	0	2	3	4	1.65376092841927
465.1486	1118.95284718264	-0.557363450375893	0.161068912776185	-3.46040362953455	0.000539366255039497	1	NA	NA	NA	NA	NA	NA	NA	NA	NA	NA	NA	NA	NA	NA	NA	NA	2	2	4	4	-0.684229597782556
273.1207	920.342067034346	2.38679845722926	0.689845011699692	3.45990536533487	0.000540365260180286	1	Glutaminyl-Glutamine,Glutaminyl-Gamma-glutamate,Gamma-glutamyl-Glutamine,Gamma-glutamyl-Gamma-glutamate,N2-Succinoylarginine	1	C10H18N4O5	[M-H]-	274.127721	273.1204446	1.06399943971096	HMDB28795,HMDB28811,HMDB29147,HMDB29163,HMDB32764	N2-Succinyl-L-arginine	1	C10H18N4O5	[M-H]-	274.127721	273.1204446	1.06399943971096	C03296	2	2	4	4	1.65182911383105
297.0078	1221.05691127784	2.82810017000367	0.817613045275524	3.45897143684962	0.000542242404958719	1	NA	NA	NA	NA	NA	NA	NA	NA	NA	NA	NA	NA	NA	NA	NA	NA	2	2	0	4	1.97535639601212
497.2096	1488.39289330145	-0.376769401696136	0.109009040890676	-3.45631333527642	0.000547618347366283	1	NA	NA	NA	NA	NA	NA	NA	NA	NA	NA	NA	NA	NA	NA	NA	NA	1	2	3	4	-0.514781565865497
308.0811	11553.2342153843	0.523151450870941	0.151365043820975	3.45622369382519	0.000547800507425356	1	NA	NA	NA	NA	NA	NA	NA	NA	NA	NA	NA	NA	NA	NA	NA	NA	0	2	3	4	0.556891023847614
254.0784	3669.80837025221	0.229682417858146	0.0665425142066626	3.45166425700141	0.000557140523872562	1	NA	NA	NA	NA	NA	NA	NA	NA	NA	NA	NA	NA	NA	NA	NA	NA	2	2	4	4	0.228722497930277
230.1146	2940.53161875566	-0.362605056292581	0.105256762474899	-3.4449573382903	0.000571149528312905	1	NA	NA	NA	NA	NA	NA	NA	NA	NA	NA	NA	NA	NA	NA	NA	NA	0	2	4	4	-0.501321704783684
466.1678	1168.34494152372	0.400480181577639	0.116441049489014	3.43933847500596	0.000583137652065074	1	NA	NA	NA	NA	NA	NA	NA	NA	NA	NA	NA	NA	NA	NA	NA	NA	2	2	4	4	0.445081643252769
284.1055	2176.10018063668	-0.789816992675185	0.230128288091719	-3.4320726027406	0.000598987180860228	1	NA	NA	NA	NA	NA	NA	NA	NA	NA	NA	NA	NA	NA	NA	NA	NA	2	2	4	4	-0.84262258530744
305.0183	879.787050292337	2.31542721638541	0.675344768975729	3.42851136597553	0.000606901122411069	1	NA	NA	NA	NA	NA	NA	NA	NA	NA	NA	NA	NA	NA	NA	NA	NA	2	2	4	4	1.61806453820386
317.1252	875.66626727224	2.30797174653788	0.673765747507792	3.42548097031482	0.000613711924275798	1	Asparaginyl-Tryptophan,Histidinyl-Tyrosine,Tryptophyl-Asparagine,Tyrosyl-Histidine	1	C15H18N4O4	[M-H]-	318.132806	317.1255296	-1.11186254991802	HMDB28742,HMDB28897,HMDB29078,HMDB29107	sn-Glycero-3-phosphocholine	1	C8H21NO6P	[M+Hac-H]-	258.110652	317.1245056	2.11714953632219	C00670	0	2	4	4	1.61261318183338
310.2388	2008.72818348846	-3.00865549239427	0.878545700984907	-3.42458620993919	0.000615736453930439	1	NA	NA	NA	NA	NA	NA	NA	NA	NA	NA	NA	NA	NA	NA	NA	NA	2	2	4	4	-1.90423033426716
190.0498	8044.08294547091	-0.657384062645964	0.192077160150176	-3.4224999064542	0.000620481191707571	1	NA	NA	NA	NA	NA	NA	NA	NA	NA	NA	NA	NA	NA	NA	NA	NA	2	2	4	4	-0.763673732427803
262.0393	879.291970964741	2.31453159958056	0.676565007055605	3.42100400618316	0.000623904131988791	1	Epinephrine_sulfate,N-acetyl-S-(3-oxo-3-carboxy-n-propyl)cysteine,Cystathionine_ketimine	1	C9H13NO6S	[M-H]-	263.046361	262.0390846	0.808657992124205	HMDB01876,HMDB02194,HMDB02015	NA	NA	NA	NA	NA	NA	NA	NA	2	2	4	4	1.61442497314011
598.4756	655.665745257913	-1.90444807570281	0.556879720674926	-3.41985532063308	0.000626544486683339	1	NA	NA	NA	NA	NA	NA	NA	NA	NA	NA	NA	NA	NA	NA	NA	NA	1	2	4	4	-1.37934244952542
415.2022	1010.81792536823	-0.438326821781842	0.128173666040012	-3.41978844269781	0.000626698531283707	1	NA	NA	NA	NA	NA	NA	NA	NA	NA	NA	NA	NA	NA	NA	NA	NA	2	2	0	4	-0.574243468704884
357.2473	14393.3272712133	-1.7083219498235	0.499547251018592	-3.41974046767384	0.000626809057197177	1	NA	NA	NA	NA	NA	NA	NA	NA	NA	NA	NA	NA	NA	NA	NA	NA	2	2	4	4	-1.28706148690526
467.2396	1619.00103524176	0.620447310566727	0.181517258349228	3.41811746282012	0.00063055887309153	1	NA	NA	NA	NA	NA	NA	NA	NA	NA	NA	NA	NA	NA	NA	NA	NA	0	2	4	4	0.628586227251511
285.1564	885.740632472662	2.32612789215804	0.680911474698842	3.41619722767464	0.000635022363468839	1	NA	NA	NA	NA	NA	NA	NA	NA	NA	NA	NA	NA	NA	NA	NA	NA	0	2	4	4	1.621725663959
280.2367	42694.7233021243	-1.24375052359056	0.364197334743818	-3.41504564953897	0.000637713229007154	1	NA	NA	NA	NA	NA	NA	NA	NA	NA	NA	NA	NA	NA	NA	NA	NA	2	2	4	4	-1.05617051253841
439.2079	3810.98259518153	0.250904949515963	0.0735013378195236	3.41361064926518	0.000641081203506455	1	NA	NA	NA	NA	NA	NA	NA	NA	NA	NA	NA	NA	NA	NA	NA	NA	2	2	4	4	0.26123178211533
313.1518	867.155497757421	2.29245692571023	0.671665872772042	3.41309126850379	0.00064230427295597	1	Homoanserine,Histidinyl-Valine,Valyl-Histidine,(S)-Argpyrimidine	1	C11H18N4O3	[M+Hac-H]-	254.137891	313.1517446	0.0871781828678647	HMDB05767,HMDB28898,HMDB29129,HMDB37180	Dapdiamide_B,Dapdiamide_C	1	C13H22N4O5	[M-H]-	314.159021	313.1517446	0.0871781828678647	C20963,C20964	1	2	2	4	1.60363267251358
151.0614	1039.05147281804	2.57738718218229	0.755212444405675	3.41279755289335	0.000642996892726604	1	NA	NA	NA	NA	NA	NA	NA	NA	NA	NA	NA	NA	NA	NA	NA	NA	1	2	4	4	1.75938945982938
294.1023	856.295503364143	2.2724027644771	0.667526014970165	3.40421603580298	0.000663542515977378	1	NA	NA	NA	NA	NA	NA	NA	NA	NA	NA	NA	NA	NA	NA	NA	NA	2	2	4	4	1.60007641161666
332.1133	849.560040724073	2.25983100116563	0.665105654585107	3.39770228321892	0.00067954328408999	1	NA	NA	NA	NA	NA	NA	NA	NA	NA	NA	NA	NA	NA	NA	NA	NA	2	2	4	4	1.58604991166149
484.0235	948.954710659742	0.74167281951698	0.218406818705892	3.39583179642263	0.000684203915883832	1	NA	NA	NA	NA	NA	NA	NA	NA	NA	NA	NA	NA	NA	NA	NA	NA	0	2	2	4	0.710632765807947
473.3479	1044.62741247249	-0.692392688713056	0.204024437221724	-3.39367527802857	0.000689614111460084	1	NA	NA	NA	NA	NA	NA	NA	NA	NA	NA	NA	NA	NA	NA	NA	NA	1	2	4	4	-0.785632215818199
279.2332	238371.394126737	-0.994080084913995	0.293014088656354	-3.39260166455631	0.000692322354566447	1	NA	NA	NA	NA	NA	NA	NA	NA	NA	NA	NA	NA	NA	NA	NA	NA	2	2	4	4	-0.951733816781707
304.1515	2104.54813017532	-0.205713231816301	0.0607444197217608	-3.38653711334421	0.000707807020233638	1	NA	NA	NA	NA	NA	NA	NA	NA	NA	NA	NA	NA	NA	NA	NA	NA	2	2	0	4	-0.320373882070176
412.2196	1342.26322148332	-0.443285304951494	0.13112825514998	-3.38054757492561	0.000723415502436	1	NA	NA	NA	NA	NA	NA	NA	NA	NA	NA	NA	NA	NA	NA	NA	NA	0	2	3	4	-0.580065994586466
265.1125	835.078680314971	2.23241114508541	0.660424900187457	3.3802649543525	0.000724159840985535	1	NA	NA	NA	NA	NA	NA	NA	NA	NA	NA	NA	NA	NA	NA	NA	NA	2	2	4	4	1.56894424482504
292.1665	828.444628860163	2.21968396278206	0.657021029465327	3.37840626591268	0.000729072827176202	1	NA	NA	NA	NA	NA	NA	NA	NA	NA	NA	NA	NA	NA	NA	NA	NA	2	2	4	4	1.56222875668802
459.2091	1035.02210204973	-0.480204939622614	0.142166941067143	-3.3777538998734	0.000730804524644657	1	NA	NA	NA	NA	NA	NA	NA	NA	NA	NA	NA	NA	NA	NA	NA	NA	2	2	4	4	-0.617215532952459
386.2039	855.286505670007	2.27052337765783	0.672266327411814	3.37741648670581	0.000731701682028775	1	NA	NA	NA	NA	NA	NA	NA	NA	NA	NA	NA	NA	NA	NA	NA	NA	2	2	4	4	1.59830584384733
190.0511	88012.6114211879	-0.499633667700131	0.148028005682907	-3.37526446698475	0.000737447861715266	1	NA	NA	NA	NA	NA	NA	NA	NA	NA	NA	NA	NA	NA	NA	NA	NA	2	2	4	4	-0.63580972607071
461.1517	1306.21602127497	0.846880534290386	0.250926531851584	3.37501390562913	0.000738119611222007	1	NA	NA	NA	NA	NA	NA	NA	NA	NA	NA	NA	NA	NA	NA	NA	NA	0	2	4	4	0.770288536740477
293.1507	3926.48946422154	0.404069179513549	0.119844179834015	3.37162121742738	0.000747271459035764	1	NA	NA	NA	NA	NA	NA	NA	NA	NA	NA	NA	NA	NA	NA	NA	NA	2	2	0	4	0.450530716840003
401.3632	1725.90099589075	0.613973728946056	0.182112647664731	3.37139532492208	0.000747884535203918	1	NA	NA	NA	NA	NA	NA	NA	NA	NA	NA	NA	NA	NA	NA	NA	NA	2	2	4	4	0.621993386091475
326.1329	823.491997005162	2.21009964359183	0.655666888115539	3.37076598445272	0.000749595040506041	1	NA	NA	NA	NA	NA	NA	NA	NA	NA	NA	NA	NA	NA	NA	NA	NA	2	2	4	4	1.55723799150374
321.0821	1076.82477231242	2.63308607851397	0.78145048417056	3.36948550400958	0.000753086522274883	1	NA	NA	NA	NA	NA	NA	NA	NA	NA	NA	NA	NA	NA	NA	NA	NA	0	2	4	4	1.7879018215843
173.1043	112960.812191063	0.369137851093973	0.109648278909499	3.36656311220946	0.000761111638306663	1	NA	NA	NA	NA	NA	NA	NA	NA	NA	NA	NA	NA	NA	NA	NA	NA	2	2	4	4	0.399274746917529
287.1248	811.855515745443	2.18733803680178	0.650795620801702	3.36102144342527	0.00077654796427993	1	NA	NA	NA	NA	NA	NA	NA	NA	NA	NA	NA	NA	NA	NA	NA	NA	2	2	4	4	1.54249381229206
185.0434	1080.73763873217	0.356783138364179	0.106239433648131	3.35829292488379	0.000784254569046187	1	NA	NA	NA	NA	NA	NA	NA	NA	NA	NA	NA	NA	NA	NA	NA	NA	0	2	3	4	0.381719431557753
168.0894	836.451667472103	2.2350216537286	0.666016203467138	3.3558067237607	0.000791338512246956	1	NA	NA	NA	NA	NA	NA	NA	NA	NA	NA	NA	NA	NA	NA	NA	NA	1	2	4	4	1.5706342190593
227.1038	13361.7487223176	-0.508741565081824	0.151703114726907	-3.35353407870135	0.000797865879991351	1	NA	NA	NA	NA	NA	NA	NA	NA	NA	NA	NA	NA	NA	NA	NA	NA	2	2	4	4	-0.645493023223525
475.2393	696.654246519016	-0.676352257802156	0.201783350725024	-3.35187345919257	0.000802666977563585	1	NA	NA	NA	NA	NA	NA	NA	NA	NA	NA	NA	NA	NA	NA	NA	NA	2	2	4	4	-0.77493901877593
494.1778	677.947710634264	1.15002053471546	0.34328491352882	3.35004682522673	0.000807979003640899	1	NA	NA	NA	NA	NA	NA	NA	NA	NA	NA	NA	NA	NA	NA	NA	NA	2	2	4	4	0.956395953161084
367.1355	2323.53409552498	-0.335129446330295	0.100067186382895	-3.34904436153489	0.000810908109400968	1	NA	NA	NA	NA	NA	NA	NA	NA	NA	NA	NA	NA	NA	NA	NA	NA	2	2	4	4	-0.472463431540396
187.0405	805.455631089369	2.17466203487463	0.650777683468164	3.34163584603161	0.000832862499195576	1	NA	NA	NA	NA	NA	NA	NA	NA	NA	NA	NA	NA	NA	NA	NA	NA	2	2	4	4	1.53444541530007
461.1633	872.941533338653	-0.486113360605888	0.145520918387594	-3.34050503523575	0.00083626164279397	1	NA	NA	NA	NA	NA	NA	NA	NA	NA	NA	NA	NA	NA	NA	NA	NA	1	2	4	4	-0.62259161508141
449.171	734.445203846024	-0.594031710934765	0.178052104128659	-3.33628020764934	0.000849075373095016	1	NA	NA	NA	NA	NA	NA	NA	NA	NA	NA	NA	NA	NA	NA	NA	NA	2	2	4	4	-0.718905728008067
488.1803	1025.97020712331	-1.58986769368471	0.476704520978557	-3.33512191246078	0.000852620106558288	1	NA	NA	NA	NA	NA	NA	NA	NA	NA	NA	NA	NA	NA	NA	NA	NA	2	2	4	4	-1.23785156967031
298.1772	783.893575605503	2.13111096141836	0.64018027889933	3.32892316689668	0.000871824516576089	1	NA	NA	NA	NA	NA	NA	NA	NA	NA	NA	NA	NA	NA	NA	NA	NA	0	2	4	4	1.5170805441769
291.0697	781.073055695407	2.12532715595746	0.638524762531646	3.32849605946507	0.000873162402176204	1	NA	NA	NA	NA	NA	NA	NA	NA	NA	NA	NA	NA	NA	NA	NA	NA	2	2	4	4	1.51087803895655
261.0467	969.214990876378	2.46823886791368	0.741652782272793	3.32802482092735	0.000874640734105056	1	NA	NA	NA	NA	NA	NA	NA	NA	NA	NA	NA	NA	NA	NA	NA	NA	1	2	2	4	1.68964025556529
309.0372	1142.22715643661	2.72477738913402	0.818747229828754	3.32798364362579	0.000874770022433365	1	NA	NA	NA	NA	NA	NA	NA	NA	NA	NA	NA	NA	NA	NA	NA	NA	2	2	4	4	1.85246213040471
327.2003	3185.36710386028	-2.40545387535579	0.724268879721776	-3.32121666787593	0.000896259304087395	1	NA	NA	NA	NA	NA	NA	NA	NA	NA	NA	NA	NA	NA	NA	NA	NA	2	2	4	4	-1.59654027249117
269.0782	1783.14057813628	-0.303807479290074	0.091508940372532	-3.31997592861721	0.000900252101375021	1	NA	NA	NA	NA	NA	NA	NA	NA	NA	NA	NA	NA	NA	NA	NA	NA	2	2	4	4	-0.438017523686114
478.2782	728.970718737818	-1.40206536048823	0.42254047742253	-3.31817999790396	0.000906060758428069	1	NA	NA	NA	NA	NA	NA	NA	NA	NA	NA	NA	NA	NA	NA	NA	NA	2	2	0	4	-1.1408781028982
468.1109	1258.22259048761	0.926670947913257	0.279422341419	3.31638101379909	0.000911914098305463	1	NA	NA	NA	NA	NA	NA	NA	NA	NA	NA	NA	NA	NA	NA	NA	NA	2	2	4	4	0.822407361242452
595.4567	843.92043857925	-2.17364885792953	0.65550115401927	-3.31601072645194	0.000913123239677808	1	NA	NA	NA	NA	NA	NA	NA	NA	NA	NA	NA	NA	NA	NA	NA	NA	0	2	4	4	-1.50168185164441
258.0833	976.751735460608	2.48041044941305	0.748102779474458	3.31560116800466	0.000914462347782557	1	NA	NA	NA	NA	NA	NA	NA	NA	Formetanate	1	C11H15N3O2	[M+(37Cl)]-	221.116427	258.0828786	1.54330268706535	C18668	2	2	4	4	1.70842694786882
284.0514	806.984132057276	2.17768627249799	0.657302947173923	3.31306330187771	0.000922800912827168	1	NA	NA	NA	NA	NA	NA	NA	NA	NA	NA	NA	NA	NA	NA	NA	NA	0	2	4	4	1.53926248281241
188.0364	1454.61955027255	-0.343470453249804	0.103879757234517	-3.30642333399367	0.000944952051984072	1	NA	NA	NA	NA	NA	NA	NA	NA	NA	NA	NA	NA	NA	NA	NA	NA	2	2	4	4	-0.484623328800359
318.0592	1006.26266831936	2.5271204359467	0.764400900347885	3.30601446805804	0.000946332011720645	1	N-(1-Deoxy-1-fructosyl)threonine,Hexahydro-6,7-dihydroxy-5-(hydroxymethyl)-3-(2-hydroxyphenyl)-2H-pyrano[2,3-d]oxazol-2-one,N-Gluconyl_ethanolamine_phosphate,Glucosamine-1P,Glucosamine_6-phosphate,Aminofructose_6-phosphate	1	C10H19NO8	[M+K-2H]-	281.111069	318.0596756	-1.37144074974136	HMDB37843,HMDB37297,HMDB32294,HMDB01109,HMDB01254,HMDB60436	D-Glucosamine_6-phosphate,1-Amino-1-deoxy-scyllo-inositol_4-phosphate,D-Galactosamine_1-phosphate,alpha-D-Glucosamine_1-phosphate,D-Galactosamine_6-phosphate,Kanosamine_6-phosphate,Aminofructose_6-phosphate	1	C6H14NO8P	[M+Hac-H]-	259.045707	318.0595606	-1.00987374618629	C00352,C01283,C03783,C06156,C06377,C12213,C12214	2	2	4	4	1.73667629467149
439.0854	99812.3990115185	0.842862591274449	0.255001395310819	3.30532540909076	0.000948661873220207	1	NA	NA	NA	NA	NA	NA	NA	NA	NA	NA	NA	NA	NA	NA	NA	NA	2	2	4	4	0.766976939631684
333.0935	5706.21160334485	0.872188440991691	0.26424544887038	3.30067535588674	0.000964524181594354	1	NA	NA	NA	NA	NA	NA	NA	NA	NA	NA	NA	NA	NA	NA	NA	NA	0	2	3	4	0.789665372554992
307.0524	972.007550921504	2.47274769495699	0.749600854033772	3.29875250495056	0.000971154934682332	1	NA	NA	NA	NA	NA	NA	NA	NA	NA	NA	NA	NA	NA	NA	NA	NA	2	2	4	4	1.69791597218633
356.2439	82909.8478305824	-1.54614540463952	0.468731819375925	-3.29857146608498	0.000971781398003927	1	NA	NA	NA	NA	NA	NA	NA	NA	NA	NA	NA	NA	NA	NA	NA	NA	2	2	4	4	-1.21898364342124
192.0667	50478.0462417479	0.507843786077501	0.153964926947964	3.29843813227112	0.000972243022989044	1	NA	NA	NA	NA	NA	NA	NA	NA	NA	NA	NA	NA	NA	NA	NA	NA	1	2	3	4	0.547704827082826
283.1028	35441.8270037107	-0.609400952845877	0.184807726015781	-3.29748634423347	0.000975544182976846	1	NA	NA	NA	NA	NA	NA	NA	NA	NA	NA	NA	NA	NA	NA	NA	NA	2	2	4	4	-0.731730428268118
559.4707	1248.26710774981	-0.892397386216253	0.270923661973641	-3.29390714607674	0.000988051320322183	1	NA	NA	NA	NA	NA	NA	NA	NA	NA	NA	NA	NA	NA	NA	NA	NA	0	2	2	4	-0.898055630455165
436.2311	3284.13939835527	-2.47131540016302	0.75057609030781	-3.29255811912359	0.000992803757819698	1	NA	NA	NA	NA	NA	NA	NA	NA	NA	NA	NA	NA	NA	NA	NA	NA	2	2	4	4	-1.62911383080106
323.0593	1013.80944916923	2.53895277504726	0.771318880033603	3.29170313442431	0.000995826699695654	1	Histidinyl-Methionine,Methionyl-Histidine	1	C11H18N4O3S	[M+K-2H]-	286.109963	323.0585696	2.24850868657815	HMDB28891,HMDB28975	N-Glucosylnicotinate,(1R,2R)-3-[(1,2-Dihydro-2-hydroxy-1-naphthalenyl)thio]-2-oxopropanoic_acid	1	C12H16NO7	[M+(37Cl)]-	286.092679	323.0591306	0.511980576766943	C03003,C14799	2	2	4	4	1.7456536887058
313.1851	2754.18763773125	-2.28190105368638	0.693580350261469	-3.29003128884223	0.00100176242794078	1	NA	NA	NA	NA	NA	NA	NA	NA	NA	NA	NA	NA	NA	NA	NA	NA	2	2	4	4	-1.55228571489816
184.0981	1823.03038666946	0.61634602407905	0.187380090360172	3.2892823506187	0.00100443206994504	1	NA	NA	NA	NA	NA	NA	NA	NA	NA	NA	NA	NA	NA	NA	NA	NA	2	2	1	4	0.62438764094358
389.1179	933.272463046315	2.40880106663777	0.732464337281209	3.28862573102038	0.00100677805254947	1	NA	NA	NA	NA	NA	NA	NA	NA	NA	NA	NA	NA	NA	NA	NA	NA	2	2	4	4	1.67143165095805
254.0671	7154.09373044975	0.364525503114193	0.110906586728249	3.28677956709082	0.00101340126753724	1	NA	NA	NA	NA	NA	NA	NA	NA	NA	NA	NA	NA	NA	NA	NA	NA	2	2	4	4	0.39394219678768
325.1168	931.20740360154	2.40519202251462	0.731946086360823	3.28602347540793	0.00101612541097478	1	NA	NA	NA	NA	NA	NA	NA	NA	NA	NA	NA	NA	NA	NA	NA	NA	2	2	4	4	1.66548350631841
438.1012	2051.58417649076	1.95149049789385	0.594453359997773	3.28283197507903	0.0010276990089543	1	NA	NA	NA	NA	NA	NA	NA	NA	NA	NA	NA	NA	NA	NA	NA	NA	2	2	3	4	1.40665399641743
287.2227	17742.8884870937	0.406575549405408	0.123915081645379	3.28108204430635	0.00103409659344016	1	NA	NA	NA	NA	NA	NA	NA	NA	NA	NA	NA	NA	NA	NA	NA	NA	2	2	0	4	0.453260268226125
274.1121	1036.88832782195	2.57404754922871	0.78514728435794	3.27842635453253	0.00104387598639386	1	NA	NA	NA	NA	NA	NA	NA	NA	Anatalline	1	C15H17N3	[M+Cl]-	239.142247	274.1116486	1.73651868674643	C12454	2	2	0	4	1.75707705976822
362.2446	15474.7076661613	-2.04193503150043	0.623934240083423	-3.27267667058537	0.00106534269632178	1	NA	NA	NA	NA	NA	NA	NA	NA	NA	NA	NA	NA	NA	NA	NA	NA	0	2	4	4	-1.45040865615323
385.245	720.030952003499	1.99386647245354	0.609861965320889	3.26937337599737	0.00107785967873438	1	NA	NA	NA	NA	NA	NA	NA	NA	NA	NA	NA	NA	NA	NA	NA	NA	2	2	4	4	1.43782313405499
286.114	928.034379767247	2.39979785780973	0.734332879421627	3.26799728714292	0.00108311403818669	1	NA	NA	NA	NA	NA	NA	NA	NA	NA	NA	NA	NA	NA	NA	NA	NA	2	2	4	4	1.66351382461433
299.0766	11096.6159650909	-0.82582543607329	0.252786241928937	-3.26689233469219	0.00108735024786404	1	NA	NA	NA	NA	NA	NA	NA	NA	NA	NA	NA	NA	NA	NA	NA	NA	0	2	4	4	-0.859616472689885
575.4096	950.573741905653	-1.9034591322805	0.583342611879378	-3.2630208963272	0.00110231391716982	1	NA	NA	NA	NA	NA	NA	NA	NA	NA	NA	NA	NA	NA	NA	NA	NA	2	2	4	4	-1.37679452871421
476.1858	4963.68294025927	-0.650084622168362	0.199412152258917	-3.26000504384654	0.0011141023253185	1	NA	NA	NA	NA	NA	NA	NA	NA	NA	NA	NA	NA	NA	NA	NA	NA	2	2	4	4	-0.758405856911181
298.0811	3619.12569445106	-0.590712346514413	0.181246990818992	-3.25915671121042	0.00111743924458434	1	NA	NA	NA	NA	NA	NA	NA	NA	NA	NA	NA	NA	NA	NA	NA	NA	2	2	4	4	-0.715081357135076
374.1137	728.469413584591	2.01276378559971	0.617689492188445	3.25853654798074	0.00111988450307862	1	NA	NA	NA	NA	NA	NA	NA	NA	NA	NA	NA	NA	NA	NA	NA	NA	2	2	4	4	1.45182129797967
487.2403	1163.52366895346	-0.416381147296977	0.12791734704349	-3.25507960351471	0.00113360587189632	1	NA	NA	NA	NA	NA	NA	NA	NA	NA	NA	NA	NA	NA	NA	NA	NA	2	2	4	4	-0.548850561420666
185.0933	3466.47757744811	0.392740021489882	0.12068250604486	3.25432437857972	0.00113662413635035	1	NA	NA	NA	NA	NA	NA	NA	NA	NA	NA	NA	NA	NA	NA	NA	NA	2	2	4	4	0.435848354876428
448.2297	743.328798657928	0.643826145374529	0.197896186780109	3.25335296172185	0.00114051733721086	1	NA	NA	NA	NA	NA	NA	NA	NA	NA	NA	NA	NA	NA	NA	NA	NA	2	2	4	4	0.643066554334535
243.0446	16454.9812418238	0.423519274407888	0.130183804834101	3.25324086930474	0.00114096736854193	1	NA	NA	NA	NA	NA	NA	NA	NA	NA	NA	NA	NA	NA	NA	NA	NA	2	2	0	4	0.466959323078305
605.4198	1322.15505742005	-1.03102128296862	0.317217280899851	-3.2502052852982	0.00115321729515638	1	NA	NA	NA	NA	NA	NA	NA	NA	NA	NA	NA	NA	NA	NA	NA	NA	2	2	4	4	-0.970508820308697
492.1767	639.881182813015	-0.612787457028727	0.188568064991132	-3.24968841917928	0.00115531515009731	1	NA	NA	NA	NA	NA	NA	NA	NA	NA	NA	NA	NA	NA	NA	NA	NA	2	2	4	4	-0.734955413507324
375.1458	726.41342927667	2.00817399850513	0.618136379387452	3.24875555859558	0.00115911037240821	1	NA	NA	NA	NA	NA	NA	NA	NA	NA	NA	NA	NA	NA	NA	NA	NA	2	2	4	4	1.44759202329385
413.1296	1937.0025508438	0.713348700126364	0.219774160756005	3.24582606832624	0.00117110365806012	1	NA	NA	NA	NA	NA	NA	NA	NA	NA	NA	NA	NA	NA	NA	NA	NA	1	2	4	4	0.694230790735227
247.1551	1775.83227200295	-0.33628263261474	0.103605319262873	-3.24580470392166	0.0011711915432556	1	NA	NA	NA	NA	NA	NA	NA	NA	NA	NA	NA	NA	NA	NA	NA	NA	0	2	4	4	-0.474117451458372
440.0887	10398.5076823722	0.870932295943234	0.26837615893106	3.24519249180759	0.00117371254675412	1	NA	NA	NA	NA	NA	NA	NA	NA	NA	NA	NA	NA	NA	NA	NA	NA	2	2	4	4	0.787647192667205
488.2249	1110.30985487747	0.895994628783422	0.276136510421382	3.24475248642833	0.00117552752312544	1	NA	NA	NA	NA	NA	NA	NA	NA	NA	NA	NA	NA	NA	NA	NA	NA	2	2	4	4	0.803203137292675
217.0982	730.051879199007	2.01629155175704	0.621508116727243	3.24419182548168	0.00117784394879134	1	NA	NA	NA	NA	NA	NA	NA	NA	NA	NA	NA	NA	NA	NA	NA	NA	2	2	4	4	1.45323684295471
388.1173	9186.53917522714	1.53410460179258	0.472993914728006	3.24339183660484	0.00118115648460632	1	NA	NA	NA	NA	NA	NA	NA	NA	NA	NA	NA	NA	NA	NA	NA	NA	0	2	3	4	1.15613010544743
320.0208	874.208253315841	2.30517235813948	0.710876750865185	3.2427173280515	0.00118395612694372	1	NA	NA	NA	NA	NA	NA	NA	NA	NA	NA	NA	NA	NA	NA	NA	NA	2	2	4	4	1.61080666865776
585.1535	1345.6261252905	-0.83378263574418	0.257203100976747	-3.24172855061945	0.00118807126961077	1	NA	NA	NA	NA	NA	NA	NA	NA	NA	NA	NA	NA	NA	NA	NA	NA	2	2	4	4	-0.86820711549047
245.093	1932.33530819281	0.352645184942191	0.10878729921524	3.2416025352782	0.00118859667484626	1	NA	NA	NA	NA	NA	NA	NA	NA	NA	NA	NA	NA	NA	NA	NA	NA	2	2	4	4	0.379069900793195
283.088	2293.67797597376	-0.765676903936078	0.236322777519245	-3.23996235984373	0.00119545479081327	1	NA	NA	NA	NA	NA	NA	NA	NA	NA	NA	NA	NA	NA	NA	NA	NA	2	2	4	4	-0.831427330434336
244.1667	2101.35771671924	0.353226591666648	0.109029429079912	3.23973623128626	0.00119640317140856	1	NA	NA	NA	NA	NA	NA	NA	NA	NA	NA	NA	NA	NA	NA	NA	NA	2	2	4	4	0.380129392750015
324.1175	4379.99619971421	-0.470730346396801	0.145506669810462	-3.2351118131559	0.0012159510306334	1	NA	NA	NA	NA	NA	NA	NA	NA	NA	NA	NA	NA	NA	NA	NA	NA	2	2	4	4	-0.604740019937599
428.2146	1769.28111255012	-0.361334779526835	0.111713528553517	-3.23447647035636	0.00121865961718669	1	NA	NA	NA	NA	NA	NA	NA	NA	NA	NA	NA	NA	NA	NA	NA	NA	2	2	3	4	-0.500762860253102
465.1363	689.521825931888	-0.497421646824622	0.153791135500764	-3.23439738711177	0.00121899715374743	1	NA	NA	NA	NA	NA	NA	NA	NA	NA	NA	NA	NA	NA	NA	NA	NA	2	2	4	4	-0.632795923734515
471.2345	2153.16331450164	0.471741903618845	0.145879118037109	3.23378637029354	0.00122160795753652	1	NA	NA	NA	NA	NA	NA	NA	NA	NA	NA	NA	NA	NA	NA	NA	NA	2	2	4	4	0.512531835300633
371.9979	995.222368047305	2.50980586329307	0.77615793293801	3.23362779246827	0.0012222863857529	1	NA	NA	NA	NA	NA	NA	NA	NA	NA	NA	NA	NA	NA	NA	NA	NA	0	2	2	4	1.72129456854586
470.1204	1748.96579144655	0.866921294652066	0.268129923717263	3.23321352064462	0.00122406036729841	1	NA	NA	NA	NA	NA	NA	NA	NA	NA	NA	NA	NA	NA	NA	NA	NA	2	2	4	4	0.782950530903959
311.0262	848.712466131281	2.25809675178151	0.699104728857254	3.22998351831001	0.00123797354456466	1	NA	NA	NA	NA	NA	NA	NA	NA	NA	NA	NA	NA	NA	NA	NA	NA	2	2	4	4	1.58259161246223
174.041	3617.69430523349	0.672972807358065	0.208405058699049	3.22915773522505	0.00124155395638954	1	NA	NA	NA	NA	NA	NA	NA	NA	NA	NA	NA	NA	NA	NA	NA	NA	0	2	3	4	0.668121799270207
336.2292	1743.5516819919	-2.83505790075207	0.878606659645724	-3.22676577695784	0.00125197899020814	1	NA	NA	NA	NA	NA	NA	NA	NA	NA	NA	NA	NA	NA	NA	NA	NA	1	2	4	4	-1.81537948640145
360.9942	3093.88716282742	1.07552668953477	0.333408474904895	3.22585288163884	0.0012559789897551	1	NA	NA	NA	NA	NA	NA	NA	NA	NA	NA	NA	NA	NA	NA	NA	NA	2	2	4	4	0.924183873425928
475.2044	1569.70907659699	-0.260152284320236	0.0807225229518251	-3.22279674627481	0.00126945597582168	1	NA	NA	NA	NA	NA	NA	NA	NA	NA	NA	NA	NA	NA	NA	NA	NA	2	2	4	4	-0.389684214886236
418.1115	697.385028904734	1.94188688210836	0.602581447229899	3.22261312729645	0.00127026993745028	1	NA	NA	NA	NA	NA	NA	NA	NA	NA	NA	NA	NA	NA	NA	NA	NA	2	2	4	4	1.39612662326649
300.1329	850.139718699953	2.26078382179732	0.70189203004905	3.22098517294651	0.00127750757108459	1	Oxamniquine	1	C14H21N3O3	[M+Na-2H]-	279.158292	300.1329606	-0.164926904218046	HMDB15228	Oxamniquine,Karbutilate	1	C14H21N3O3	[M+Na-2H]-	279.158292	300.1329606	-0.164926904218046	C07341,C18433	2	2	0	4	1.58778619810812
309.3162	944.526324870526	2.42755104993614	0.753823567291296	3.22031726688916	0.00128048797612931	1	NA	NA	NA	NA	NA	NA	NA	NA	NA	NA	NA	NA	NA	NA	NA	NA	2	2	1	4	1.68350856583542
572.3038	1998.13141863761	-0.974019327892364	0.30250727993271	-3.21982111673156	0.00128270610626877	1	NA	NA	NA	NA	NA	NA	NA	NA	NA	NA	NA	NA	NA	NA	NA	NA	1	2	3	4	-0.944009217929961
201.0171	4572.8450724935	0.698245478415361	0.216883719266952	3.21944625800115	0.00128438433246132	1	NA	NA	NA	NA	NA	NA	NA	NA	NA	NA	NA	NA	NA	NA	NA	NA	0	2	3	4	0.682361999469103
308.0154	943.061956421896	2.42510045038449	0.753711365375354	3.21754528562372	0.00129292614607121	1	NA	NA	NA	NA	NA	NA	NA	NA	NA	NA	NA	NA	NA	NA	NA	NA	1	2	3	4	1.68147866608003
570.1799	892.064164185846	1.36296585717552	0.423623254073322	3.21740094310218	0.00129357687060568	1	NA	NA	NA	NA	NA	NA	NA	NA	NA	NA	NA	NA	NA	NA	NA	NA	2	2	4	4	1.07179744252547
246.0442	4870.77315585093	0.388459140602259	0.120751096644169	3.21702370742831	0.00129527895097857	1	NA	NA	NA	NA	NA	NA	NA	NA	NA	NA	NA	NA	NA	NA	NA	NA	2	2	0	4	0.431516149811306
455.0081	705.819609703257	1.96097810353364	0.609861304445463	3.21544929845439	0.00130240499480368	1	NA	NA	NA	NA	NA	NA	NA	NA	NA	NA	NA	NA	NA	NA	NA	NA	0	2	2	4	1.41331358409052
242.0436	2657.72212330982	0.590921551050345	0.184019719040003	3.21118603013348	0.00132188331106645	1	NA	NA	NA	NA	NA	NA	NA	NA	NA	NA	NA	NA	NA	NA	NA	NA	2	2	4	4	0.60710900378503
282.071	1869.85285259798	-0.447773223916731	0.139495523990474	-3.20994689368893	0.00132759497700949	1	NA	NA	NA	NA	NA	NA	NA	NA	NA	NA	NA	NA	NA	NA	NA	NA	2	2	4	4	-0.585323129341096
180.0606	2708.09124211554	0.47494785188271	0.14799980824939	3.2091112650794	0.00133145956366066	1	NA	NA	NA	NA	NA	NA	NA	NA	NA	NA	NA	NA	NA	NA	NA	NA	2	2	4	4	0.515907408237096
418.1578	2212.25017933572	-0.377091126131758	0.11756875962486	-3.20740924149398	0.0013393631451447	1	NA	NA	NA	NA	NA	NA	NA	NA	NA	NA	NA	NA	NA	NA	NA	NA	2	2	4	4	-0.515907408237096
252.0628	2190.43632911701	0.212006875626204	0.0661044640669448	3.20714914822549	0.00134057472969459	1	NA	NA	NA	NA	NA	NA	NA	NA	NA	NA	NA	NA	NA	NA	NA	NA	2	2	4	4	0.19846372006432
351.1043	659.128466588656	1.84956437122856	0.577545775030368	3.20245502814267	0.00136261574181077	1	Edetic_Acid	1	C10H16N2O8	[M+Hac-H]-	292.090668	351.1045216	-0.607226586109529	HMDB15109	EDTA	1	C10H16N2O8	[M+Hac-H]-	292.090668	351.1045216	-0.607226586109529	C00284	2	2	4	4	1.34202458554826
282.0656	10819.2142330552	0.446727425980193	0.139496584846142	3.20242553947047	0.00136275525487359	1	NA	NA	NA	NA	NA	NA	NA	NA	NA	NA	NA	NA	NA	NA	NA	NA	2	2	4	4	0.487396899117458
399.1491	2652.75630961385	0.388306150296533	0.121254849096639	3.20239687888322	0.00136289086283182	1	NA	NA	NA	NA	NA	NA	NA	NA	NA	NA	NA	NA	NA	NA	NA	NA	2	2	3	4	0.43097519483918
289.0806	6003.50070809699	-0.699043864935371	0.218505368648309	-3.19920681702106	0.0013780627156162	1	NA	NA	NA	NA	NA	NA	NA	NA	NA	NA	NA	NA	NA	NA	NA	NA	2	2	0	4	-0.790338814154764
462.0413	1112.41763815087	0.457227204862244	0.142934429484297	3.19885983042649	0.00137972233408419	1	NA	NA	NA	NA	NA	NA	NA	NA	NA	NA	NA	NA	NA	NA	NA	NA	2	2	4	4	0.498529042996492
467.1071	6970.1995892216	1.05018548931475	0.328629890165959	3.19564811583148	0.00139517152048846	1	NA	NA	NA	NA	NA	NA	NA	NA	NA	NA	NA	NA	NA	NA	NA	NA	2	2	4	4	0.909922879469035
341.0045	4992.25641960276	0.642505008456781	0.201065860592036	3.19549527982986	0.00139591066256604	1	NA	NA	NA	NA	NA	NA	NA	NA	NA	NA	NA	NA	NA	NA	NA	NA	2	2	2	4	0.641249184927069
399.1405	1184.13761453953	0.30292620332481	0.0948117650243385	3.19502757117799	0.00139817482862663	1	NA	NA	NA	NA	NA	NA	NA	NA	NA	NA	NA	NA	NA	NA	NA	NA	2	2	4	4	0.327126650215534
435.0218	654.657763607047	1.83837574941937	0.575483189708036	3.19449079016894	0.0014007775455074	1	NA	NA	NA	NA	NA	NA	NA	NA	NA	NA	NA	NA	NA	NA	NA	NA	0	2	3	4	1.33358139247923
300.0395	12403.1973983824	6.26143692614776	1.96139192080698	3.19234359014368	0.00141123352168164	1	N-Acetylgalactosamine_4-sulphate,N-Acetylglucosamine_6-sulfate,N-Acetylgalactosamine_6-sulfate,Isoniazid_alpha-ketoglutaric_acid	1	C8H15NO9S	[M-H]-	301.046756	300.0394796	0.0373284210202231	HMDB00781,HMDB00814,HMDB00841,HMDB60663	N-Acetylglucosamine_4-sulfate,N-Acetyl-D-glucosamine_6-sulfate,N-Acetyl-D-galactosamine_6-sulfate,N-Acetylgalactosamine_4-sulfate,Isoniazid_alpha-ketoglutaric_acid	1	C8H15NO9S	[M-H]-	301.046756	300.0394796	0.0373284210202231	C03953,C04132,C04255,C16265,C16625	0	2	3	4	2.92976689961487
149.0453	23295.049696324	0.53667366627344	0.168148198792566	3.19167062226756	0.00141452537832159	1	NA	NA	NA	NA	NA	NA	NA	NA	NA	NA	NA	NA	NA	NA	NA	NA	1	2	4	4	0.564967651325113
393.1875	7542.43548223963	-0.288400682474252	0.0903706147947873	-3.19131039585322	0.001416290351731	1	NA	NA	NA	NA	NA	NA	NA	NA	NA	NA	NA	NA	NA	NA	NA	NA	2	2	4	4	-0.421259357357347
490.2147	1156.61728202496	-0.645922893751593	0.202475134073388	-3.19013441678954	0.00142206634805159	1	NA	NA	NA	NA	NA	NA	NA	NA	NA	NA	NA	NA	NA	NA	NA	NA	2	2	4	4	-0.753813672331323
326.9885	973.610507464429	2.47528657056376	0.776365891170027	3.18829896923133	0.00143112483415095	1	D-Sedoheptulose_7-phosphate,Sedoheptulose_1-phosphate,Bis(4-isothiocyanatobutyl)_disulfide	1	C7H15O10P	[M+K-2H]-	290.040288	326.9888946	-1.22695298410566	HMDB01068,HMDB60509,HMDB34890	Sedoheptulose_7-phosphate,Sedoheptulose_1-phosphate,D-glycero-beta-D-manno-Heptose_7-phosphate,D-glycero-beta-D-manno-Heptose_1-phosphate,D-glycero-alpha-D-manno-Heptose_7-phosphate,D-glycero-alpha-D-manno-Heptose_1-phosphate,D-glycero-D-manno-Heptose_7-phosphate,alpha-D-Sedoheptulopyranose_7-phosphate	1	C7H15O10P	[M+K-2H]-	290.040288	326.9888946	-1.22695298410566	C05382,C06222,C07836,C07838,C19878,C19880,C19882,C20956	2	2	4	4	1.70209781436762
214.0485	21360.375977239	-0.509885307985241	0.159937579971832	-3.18802690446512	0.00143247207322597	1	NA	NA	NA	NA	NA	NA	NA	NA	NA	NA	NA	NA	NA	NA	NA	NA	2	2	4	4	-0.647923298583228
343.1028	2157.73369900245	0.453058206926421	0.142121725385637	3.18781808831184	0.00143350690404966	1	NA	NA	NA	NA	NA	NA	NA	NA	NA	NA	NA	NA	NA	NA	NA	NA	2	2	0	4	0.495182971041439
588.4371	582.047911843271	-1.69464913847019	0.531663662730719	-3.18744585583708	0.00143535328687718	1	NA	NA	NA	NA	NA	NA	NA	NA	NA	NA	NA	NA	NA	NA	NA	NA	0	2	2	4	-1.27585777138875
204.028	649.491068112438	1.82533999027623	0.572728885941679	3.18709259316476	0.00143710760111821	1	NA	NA	NA	NA	NA	NA	NA	NA	NA	NA	NA	NA	NA	NA	NA	NA	0	2	4	4	1.32760825458378
390.1304	909.405121299428	-0.285011119120136	0.0894345485887674	-3.1868122958909	0.0014385009727826	1	NA	NA	NA	NA	NA	NA	NA	NA	NA	NA	NA	NA	NA	NA	NA	NA	0	2	4	4	-0.41964393488985
275.071	2802.88849986371	-0.445703222312562	0.139999333336632	-3.18360960506045	0.00145451035239843	1	NA	NA	NA	NA	NA	NA	NA	NA	NA	NA	NA	NA	NA	NA	NA	NA	0	2	2	4	-0.582400511310717
309.0326	1214.81017230783	2.8201482567153	0.88596814995348	3.1831260038675	0.00145694196347629	1	Anigorufone,4-Phenyl-1H,3H-naphtho[1,8-cd]pyran-1,3-dione	1	C19H12O2	[M+K-2H]-	272.08373	309.0323366	0.856544667508588	HMDB33935,HMDB41120	Thienamycin,5-Chrysenecarboxylate,4-Chrysenecarboxylate	1	C11H16N2O4S	[M+K-2H]-	272.08308	309.0316866	2.95989065093436	C06664,C18282,C18283	2	2	4	4	1.96505734812488
402.1266	709.021304920638	1.96880772150968	0.618945015788622	3.18090891967383	0.00146813779068341	1	NA	NA	NA	NA	NA	NA	NA	NA	NA	NA	NA	NA	NA	NA	NA	NA	2	2	4	4	1.41868674158418
267.1465	4272.97023112052	0.357464341549477	0.112643549184702	3.17341156361596	0.0015065879199645	1	NA	NA	NA	NA	NA	NA	NA	NA	NA	NA	NA	NA	NA	NA	NA	NA	2	2	3	4	0.383840986336455
329.1463	2338.02384080873	-0.31593870769246	0.0996244435423866	-3.17129708792842	0.0015175984986641	1	NA	NA	NA	NA	NA	NA	NA	NA	NA	NA	NA	NA	NA	NA	NA	NA	2	2	4	4	-0.447259678024453
173.0917	27355.3812009394	0.290801463756571	0.091867399316805	3.16544787290365	0.0015484440393733	1	NA	NA	NA	NA	NA	NA	NA	NA	NA	NA	NA	NA	NA	NA	NA	NA	2	2	4	4	0.306911711270076
391.049	804.362219201179	2.17232869891452	0.68678227176968	3.16305296191896	0.00156123926100433	1	4-O-alpha-D-Galactopyranuronosyl-D-galacturonic_acid	1	C12H18O13	[M+Na-2H]-	370.074745	391.0494136	-1.17990203784837	HMDB39721	Digalacturonate,1,2-beta-D-Glucuronosyl-D-glucuronate	1	C12H18O13	[M+Na-2H]-	370.074745	391.0494136	-1.17990203784837	C02273,C04354	2	2	4	4	1.53284761158054
236.9782	828.146126317483	2.21890923339389	0.701565106852876	3.1627987363106	0.00156260320541342	1	NA	NA	NA	NA	NA	NA	NA	NA	Dibenzothiophene-5-oxide,3-Phospho-D-erythronate,4-Phospho-D-erythronate	1	C12H8OS	[M+K-2H]-	200.029587	236.9781936	0.167103982887403	C21149,C03356,C03393	0	2	4	4	1.56056084720149
360.1408	6977.00561231784	-0.457848321789093	0.144890451890984	-3.1599619975896	0.00157789718231722	1	NA	NA	NA	NA	NA	NA	NA	NA	NA	NA	NA	NA	NA	NA	NA	NA	2	2	4	4	-0.591770577672429
460.3147	1068.5276113047	0.387458863912514	0.122620621269959	3.15981814396042	0.00157867641338506	1	NA	NA	NA	NA	NA	NA	NA	NA	NA	NA	NA	NA	NA	NA	NA	NA	2	2	4	4	0.428812633662046
181.059	631.750753816241	1.7796646788662	0.563328578099696	3.15919473652416	0.00158205740355289	1	NA	NA	NA	NA	NA	NA	NA	NA	NA	NA	NA	NA	NA	NA	NA	NA	2	2	4	4	1.30417640499181
541.1601	11342.6570328039	6.13160474106814	1.94232011397557	3.15684561826314	0.00159485759744705	1	NA	NA	NA	NA	NA	NA	NA	NA	NA	NA	NA	NA	NA	NA	NA	NA	0	2	4	4	2.86434301562367
556.2362	587.661473901335	-1.07819948882665	0.341690484859361	-3.15548584640991	0.00160231040252786	1	NA	NA	NA	NA	NA	NA	NA	NA	NA	NA	NA	NA	NA	NA	NA	NA	2	2	4	4	-0.997708102135009
434.2141	613.579862930945	1.73135094981176	0.549180632960816	3.15260744079315	0.00161819259380265	1	NA	NA	NA	NA	NA	NA	NA	NA	NA	NA	NA	NA	NA	NA	NA	NA	2	2	4	4	1.2725277127495
236.0153	5182.80251559682	-0.534297963673912	0.169486842184135	-3.15244509124453	0.00161909269277397	1	NA	NA	NA	NA	NA	NA	NA	NA	NA	NA	NA	NA	NA	NA	NA	NA	2	2	4	4	-0.666274391672947
348.0535	1362.09811148877	-1.71344827397046	0.543805943911113	-3.15084506367686	0.00162798825379794	1	NA	NA	NA	NA	NA	NA	NA	NA	NA	NA	NA	NA	NA	NA	NA	NA	2	2	4	4	-1.28932170242891
568.5382	828.927810546706	-0.5890098263805	0.187110050141194	-3.14793259868207	0.00164429602692959	1	NA	NA	NA	NA	NA	NA	NA	NA	NA	NA	NA	NA	NA	NA	NA	NA	2	2	0	4	-0.713173090041352
301.0501	3476.66367372974	-0.784498167968828	0.249263173020571	-3.14726864166206	0.00164803470240372	1	NA	NA	NA	NA	NA	NA	NA	NA	NA	NA	NA	NA	NA	NA	NA	NA	2	2	0	4	-0.840515457287856
317.0874	778.82879762477	2.12053661075105	0.674096567553126	3.14574604414363	0.00165663785164161	1	NA	NA	NA	NA	NA	NA	NA	NA	Cyclopeptine	1	C17H16N2O2	[M+(37Cl)]-	280.121178	317.0876296	-0.671107858272914	C20579	2	2	4	4	1.50626402227623
179.0512	892.507020243226	2.33803648387151	0.743350929594588	3.14526610620725	0.00165935820367118	1	S-Isopropyl_3-methylbut-2-enethioate	1	C8H14OS	[M+Na-2H]-	158.076537	179.0512056	0.175927327046913	HMDB32354	NA	NA	NA	NA	NA	NA	NA	NA	1	2	3	4	1.6254086570405
175.0421	618.894045201366	1.74564166590482	0.555271968656408	3.14375975097167	0.00166792314232557	1	NA	NA	NA	NA	NA	NA	NA	NA	NA	NA	NA	NA	NA	NA	NA	NA	1	2	4	4	1.2803199796221
296.054	852.615778998343	2.2653262338123	0.721458389351515	3.13992638695143	0.0016899029274928	1	Fumarycarnitine,Osmaronin,Dihydromaleimide_beta-D-glucoside,Pisatoside	1	C11H17NO6	[M+K-2H]-	259.105589	296.0541956	-0.505650662052563	HMDB13134,HMDB32769,HMDB30277,HMDB39127	Proacacipetalin,Hymexazol_O-glucoside,Hymexazol_N-glucoside	1	C11H17NO6	[M+K-2H]-	259.105589	296.0541956	-0.505650662052563	C08338,C11102,C11104	2	2	4	4	1.59477966395565
173.0892	608.751399974031	1.71824023249723	0.547268508993424	3.139665820819	0.00169140659267371	1	NA	NA	NA	NA	NA	NA	NA	NA	NA	NA	NA	NA	NA	NA	NA	NA	2	2	4	4	1.25608515139973
311.0376	880.673355639312	2.31680450994628	0.738136827703753	3.13871957473461	0.00169687750969263	1	NA	NA	NA	NA	NA	NA	NA	NA	NA	NA	NA	NA	NA	NA	NA	NA	0	2	4	4	1.61989238698547
294.0983	3578.13167990547	0.186538595987115	0.0594533378871711	3.1375630471938	0.00170358631569406	1	NA	NA	NA	NA	NA	NA	NA	NA	NA	NA	NA	NA	NA	NA	NA	NA	2	2	4	4	0.170385785886363
283.082	779.013095058805	2.12089057459704	0.675995146759645	3.13743461733925	0.00170433281698587	1	NA	NA	NA	NA	NA	NA	NA	NA	NA	NA	NA	NA	NA	NA	NA	NA	2	2	4	4	1.50779846274473
557.4563	770.12085113828	-0.549296803401084	0.17517962960674	-3.1356203037659	0.0017149107504518	1	NA	NA	NA	NA	NA	NA	NA	NA	NA	NA	NA	NA	NA	NA	NA	NA	0	2	2	4	-0.678633921325315
470.2009	659.048139904709	-0.485336074360126	0.154809796685718	-3.13504755351765	0.00171826255576711	1	NA	NA	NA	NA	NA	NA	NA	NA	NA	NA	NA	NA	NA	NA	NA	NA	0	2	4	4	-0.621993386091475
403.1103	761.4731811756	2.08438523912758	0.664885031854915	3.13495587848098	0.00171879960843288	1	NA	NA	NA	NA	NA	NA	NA	NA	NA	NA	NA	NA	NA	NA	NA	NA	2	2	4	4	1.48663122420028
411.206	1572.76159783804	-1.76185898412768	0.562081172115832	-3.13452766527572	0.00172131022142	1	NA	NA	NA	NA	NA	NA	NA	NA	NA	NA	NA	NA	NA	NA	NA	NA	2	2	4	4	-1.31580202486917
370.2782	768.630478228185	2.09929457262125	0.670198823958208	3.13234595104594	0.00173415405053698	1	NA	NA	NA	NA	NA	NA	NA	NA	NA	NA	NA	NA	NA	NA	NA	NA	0	2	3	4	1.4956209124105
281.2418	3278.21052153186	-0.901213401174357	0.287716793570786	-3.13229335691396	0.00173446475906828	1	NA	NA	NA	NA	NA	NA	NA	NA	NA	NA	NA	NA	NA	NA	NA	NA	2	2	4	4	-0.901750499544056
176.0443	610.122349157447	1.72195407311377	0.54977988041074	3.13207910014331	0.00173573104548759	1	NA	NA	NA	NA	NA	NA	NA	NA	NA	NA	NA	NA	NA	NA	NA	NA	2	2	4	4	1.25934646774358
405.2489	2312.85489349168	-0.570382401265911	0.182225042569599	-3.1300988778645	0.00174747472681586	1	NA	NA	NA	NA	NA	NA	NA	NA	NA	NA	NA	NA	NA	NA	NA	NA	2	2	4	4	-0.694230790735227
147.0466	620.868193247426	1.75092337279898	0.559787379633685	3.12783645452091	0.00176098138804039	1	NA	NA	NA	NA	NA	NA	NA	NA	NA	NA	NA	NA	NA	NA	NA	NA	2	2	4	4	1.28368344067286
253.0711	845.640871591615	2.25223313871861	0.720329028554042	3.12667274181584	0.001767966068624	1	N-a-Acetyl-L-arginine,L-Phosphoarginine,trans-Ferulic_acid,Isoferulic_acid,Monoethyl_phthalate,Vanillin_acetate,(-)-trans-3,4-Dihydro-4,8-dihydroxy-3-methyl-1H-2-benzopyran-1-one,Piperonyl_acetate,Meconine,3-(2-Hydroxy-3-methoxyphenyl)-2-propenoic_acid,Repandiol,mono-Benzyl_malonate,2,5-Dihydroxycinnamic_acid_methyl_ester	1	C8H16N4O3	[M+K-2H]-	216.122241	253.0708476	0.945585010179774	HMDB04620,HMDB29438,HMDB00954,HMDB00955,HMDB02120,HMDB29663,HMDB30765,HMDB32614,HMDB32652,HMDB37644,HMDB39606,HMDB59721,HMDB61686	L-Arginine_phosphate,Scytalone,Ferulate,6-Hydroxymellein,2,4,8-Trihydroxy-1-tetralone,Isoferulic_acid,Methyl_caffeate,Dimethyl_phthalate,5-Hydroxyconiferaldehyde,Kakuol	1	C6H15N4O5P	[M-H]-	254.078009	253.0707326	1.40000385014067	C05945,C00779,C01494,C02379,C09974,C10470,C10477,C11233,C12204,C16982	2	2	4	4	1.58086953745888
387.114	94098.6085613464	1.28421444921211	0.41085540840463	3.12570900356106	0.00177376975929882	1	NA	NA	NA	NA	NA	NA	NA	NA	NA	NA	NA	NA	NA	NA	NA	NA	2	2	4	4	1.02817177458308
415.0618	1633.72050082197	0.402331225542377	0.128777326737938	3.12423961371028	0.00178265222997155	1	NA	NA	NA	NA	NA	NA	NA	NA	NA	NA	NA	NA	NA	NA	NA	NA	0	2	4	4	0.447259678024453
560.1355	651.788633047944	1.83116169602956	0.586119610931318	3.12421161462236	0.00178282188090916	1	NA	NA	NA	NA	NA	NA	NA	NA	NA	NA	NA	NA	NA	NA	NA	NA	2	2	4	4	1.32879909202822
394.2935	1405.36483151979	0.419179838401128	0.134204976336094	3.12342991925548	0.00178756429300191	1	NA	NA	NA	NA	NA	NA	NA	NA	NA	NA	NA	NA	NA	NA	NA	NA	2	2	4	4	0.464212575158244
474.0696	588.27171447947	1.66122871125338	0.532162856699647	3.12165475350147	0.00179837701663766	1	NA	NA	NA	NA	NA	NA	NA	NA	NA	NA	NA	NA	NA	NA	NA	NA	2	2	4	4	1.22002049310539
488.272	777.089944735789	0.379759201554985	0.121687160363048	3.12078283708807	0.00180370993755906	1	NA	NA	NA	NA	NA	NA	NA	NA	NA	NA	NA	NA	NA	NA	NA	NA	2	2	2	4	0.416416367343975
272.0891	9481.15752730248	-0.457586259874006	0.14668023448702	-3.11961772814386	0.00181085880622473	1	NA	NA	NA	NA	NA	NA	NA	NA	NA	NA	NA	NA	NA	NA	NA	NA	2	2	3	4	-0.591183432470024
172.0651	611.421152681281	1.72547749394376	0.553143188332892	3.11940475872828	0.00181216835421421	1	NA	NA	NA	NA	NA	NA	NA	NA	NA	NA	NA	NA	NA	NA	NA	NA	2	2	4	4	1.26700876527912
480.162	842.6840562694	1.31780937006984	0.422607414121621	3.118282656751	0.00181908253880561	1	NA	NA	NA	NA	NA	NA	NA	NA	NA	NA	NA	NA	NA	NA	NA	NA	2	2	0	4	1.04759929294479
167.003	851.730095609419	2.26365733781929	0.726233445073735	3.11698304887275	0.00182712077615786	1	Methyl_1-(methylthio)propyl_disulfide,Ethyl_1-(methylthio)ethyl_disulfide,Ethyl_(ethylthio)methyl_disulfide,1-(Ethylthio)ethyl_methyl_disulfide	1	C5H12S3	[M-H]-	168.010116	167.0028396	1.14788467338015	HMDB33042,HMDB33046,HMDB33056,HMDB33057	NA	NA	NA	NA	NA	NA	NA	NA	2	2	4	4	1.58952728447827
428.251	1507.73593319411	0.406590204580464	0.130485723462048	3.1159746353303	0.00183338041477619	1	NA	NA	NA	NA	NA	NA	NA	NA	NA	NA	NA	NA	NA	NA	NA	NA	2	2	4	4	0.453806583325142
326.0715	2959.12271546948	-2.14846924185149	0.69049400909013	-3.11149584727396	0.00186142092068051	1	NA	NA	NA	NA	NA	NA	NA	NA	NA	NA	NA	NA	NA	NA	NA	NA	2	2	4	4	-1.49411423211139
178.0883	2056.43670867916	0.627752992508443	0.201807343576961	3.11065485220583	0.00186672990098043	1	NA	NA	NA	NA	NA	NA	NA	NA	NA	NA	NA	NA	NA	NA	NA	NA	1	2	3	4	0.631592011843518
184.0617	3065.22956689681	0.409281726933307	0.131628731318005	3.10936467164235	0.00187490151422106	1	NA	NA	NA	NA	NA	NA	NA	NA	NA	NA	NA	NA	NA	NA	NA	NA	0	2	4	4	0.458729543398181
592.2225	2505.94308303732	1.76049105850313	0.566880316715745	3.10557803224257	0.00189907506083831	1	NA	NA	NA	NA	NA	NA	NA	NA	NA	NA	NA	NA	NA	NA	NA	NA	2	2	4	4	1.29272442744117
237.0881	3632.06853998672	0.359728811105639	0.116019384177401	3.10059231615632	0.00193133999806507	1	NA	NA	NA	NA	NA	NA	NA	NA	NA	NA	NA	NA	NA	NA	NA	NA	2	2	2	4	0.385964270191492
235.0271	739.915247909512	2.03784635025033	0.657731184050261	3.09829668969232	0.00194636466748429	1	NA	NA	NA	NA	NA	NA	NA	NA	NA	NA	NA	NA	NA	NA	NA	NA	1	2	4	4	1.46900376381685
488.1147	690.527488381504	1.92575294084199	0.621603498152776	3.09804070692132	0.00194804668532896	1	NA	NA	NA	NA	NA	NA	NA	NA	NA	NA	NA	NA	NA	NA	NA	NA	1	2	4	4	1.39092046829278
430.0782	573.318689409567	1.61814664033792	0.522501608176866	3.09692183720549	0.00195541425765645	1	NA	NA	NA	NA	NA	NA	NA	NA	NA	NA	NA	NA	NA	NA	NA	NA	2	2	4	4	1.19649646829028
293.041	843.655023200879	2.24847571857934	0.72667281576751	3.09420645686946	0.00197340108902217	1	NA	NA	NA	NA	NA	NA	NA	NA	NA	NA	NA	NA	NA	NA	NA	NA	1	2	4	4	1.57915213786914
424.1803	565.471225292929	1.59499946583395	0.51600003432997	3.09108403045955	0.00199427187746115	1	NA	NA	NA	NA	NA	NA	NA	NA	NA	NA	NA	NA	NA	NA	NA	NA	2	2	4	4	1.18846761704434
263.1403	2114.49059128518	0.379786193612681	0.122913345190575	3.08986947693782	0.00200244472763703	1	NA	NA	NA	NA	NA	NA	NA	NA	NA	NA	NA	NA	NA	NA	NA	NA	2	2	4	4	0.41695399320862
328.1033	834.20895368368	2.23050169650562	0.721884156793267	3.08983328629054	0.00200268872901424	1	1,N2-propanodeoxyguanosine,Dopamine_glucuronide	1	C13H17N5O4	[M+Na-2H]-	307.128055	328.1027236	1.89026166320551	HMDB59780,HMDB10329	Lithospermoside	1	C14H19NO8	[M-H]-	329.111069	328.1037926	-1.36785983606543	C17771	2	2	4	4	1.56725873967193
176.093	3535.27484937667	0.319966940897421	0.103687555641093	3.08587601394486	0.00202953431229943	1	NA	NA	NA	NA	NA	NA	NA	NA	NA	NA	NA	NA	NA	NA	NA	NA	2	2	4	4	0.346952623819715
590.0968	555.252338973269	1.56429553801954	0.507008564303758	3.08534342051536	0.00203317245542512	1	NA	NA	NA	NA	NA	NA	NA	NA	NA	NA	NA	NA	NA	NA	NA	NA	2	2	4	4	1.16774804280289
280.0209	805.994737919481	2.17548529892877	0.705133781889066	3.08520929617158	0.00203408960093258	1	Glucosamine-1P,Glucosamine_6-phosphate,Aminofructose_6-phosphate	1	C6H14NO8P	[M+Na-2H]-	259.045707	280.0203756	2.02021013230262	HMDB01109,HMDB01254,HMDB60436	D-Glucosamine_6-phosphate,1-Amino-1-deoxy-scyllo-inositol_4-phosphate,D-Galactosamine_1-phosphate,alpha-D-Glucosamine_1-phosphate,D-Galactosamine_6-phosphate,Kanosamine_6-phosphate,Aminofructose_6-phosphate	1	C6H14NO8P	[M+Na-2H]-	259.045707	280.0203756	2.02021013230262	C00352,C01283,C03783,C06156,C06377,C12213,C12214	2	2	4	4	1.5360471460556
361.0859	582.294983290291	1.64413386609388	0.533064761478422	3.08430416884803	0.00204028881494283	1	1,5-Dihydroxy-3-methoxy-2-prenylxanthone,1,7-Dihydroxy-3-methoxy-2-prenylxanthone,1,6-Dihydroxy-3-methoxy-2-prenylxanthone,Egonol,Moracin_O,Moracin_P,1,5-Bis(4-hydroxy-3-methoxyphenyl)-1,4-pentadien-3-one,omega-Hydroxymoracin_N	1	C19H18O5	[M+Cl]-	326.115425	361.0848266	2.93172108596387	HMDB30605,HMDB30606,HMDB34015,HMDB34279,HMDB40313,HMDB40315,HMDB40930,HMDB41299	Methylophiopogonone_B,R1128C,R1128D	1	C19H18O5	[M+Cl]-	326.115425	361.0848266	2.93172108596387	C17474,C18842,C18843	0	2	4	4	1.20971036901676
472.1199	700.765198779621	1.0854779032028	0.352048721251477	3.0833172730868	0.00204706781179066	1	NA	NA	NA	NA	NA	NA	NA	NA	NA	NA	NA	NA	NA	NA	NA	NA	2	2	4	4	0.929485511952045
431.0762	1270.98287347417	0.614749117511115	0.199394798765279	3.08307499151358	0.00204873520265587	1	6-Hydroxymusizin_8-O-b-D-glucopyranoside,2-Oxoaloesol_7-glucoside	1	C19H22O9	[M+K-2H]-	394.126385	431.0749916	2.8064722462309	HMDB30817,HMDB35734	Aloesin,Podolactone_B,Nicosulfuron	1	C19H22O9	[M+K-2H]-	394.126385	431.0749916	2.8064722462309	C08994,C09172,C10949	0	2	4	4	0.62259161508141
445.2543	2908.3295701285	-0.636279713971416	0.206420639011973	-3.08244232271033	0.00205309512997712	1	NA	NA	NA	NA	NA	NA	NA	NA	NA	NA	NA	NA	NA	NA	NA	NA	2	2	4	4	-0.745978099148681
427.2304	1529.14556301339	-0.411620245591868	0.13354219962969	-3.08232339090775	0.00205391567775137	1	NA	NA	NA	NA	NA	NA	NA	NA	NA	NA	NA	NA	NA	NA	NA	NA	2	2	4	4	-0.545987572060922
370.1335	19254.5131170334	0.949996240572458	0.308224646084687	3.08215534558985	0.00205507558795127	1	NA	NA	NA	NA	NA	NA	NA	NA	NA	NA	NA	NA	NA	NA	NA	NA	0	2	4	4	0.834216335441143
298.1045	2404.62387726276	-0.24258828745907	0.078857674879498	-3.07627999214747	0.00209600920335681	1	NA	NA	NA	NA	NA	NA	NA	NA	NA	NA	NA	NA	NA	NA	NA	NA	0	2	4	4	-0.367970624707472
386.0255	818.906754671575	2.20094543761979	0.715622449875124	3.07556790316438	0.00210102081545843	1	NA	NA	NA	NA	NA	NA	NA	NA	NA	NA	NA	NA	NA	NA	NA	NA	1	2	4	4	1.55228571489816
372.1175	722.561179525852	1.99935069277431	0.650185562458846	3.075046276348	0.00210469894488936	1	NA	NA	NA	NA	NA	NA	NA	NA	NA	NA	NA	NA	NA	NA	NA	NA	2	2	4	4	1.44338848398098
312.1566	1659.16258640214	-0.340988585317215	0.111012574691794	-3.07162126690518	0.00212899665342814	1	NA	NA	NA	NA	NA	NA	NA	NA	NA	NA	NA	NA	NA	NA	NA	NA	2	2	4	4	-0.481853481544817
[truncated: 3,155 more rows]
