# Supplementary material for: An integrated host-microbiome response to atrazine exposure mediates toxicity in Drosophila
Source: Commun Biol. 2021 Nov 24;4:1324. doi: 10.1038/s42003-021-02847-y (PMC8613235; doi:10.1038/s42003-021-02847-y)
Supplement: Supplementary file 12 — Supplementary Data 10 [file 42003_2021_2847_MOESM12_ESM.zip › 20170504_DrosFaeces_GermFree_polarNeg.PA.CR.Treatment.48h.z_score.DESeq2_results.txt]

mz	baseMean	log2FoldChange	lfcSE	stat	pvalue	padj	name.hmdb	intensity.hmdb	formula.hmdb	ion.hmdb	exact_mass.hmdb	mass.hmdb	ppm_error.hmdb	HMDB__25_09_2016	name.kegg	intensity.kegg	formula.kegg	ion.kegg	exact_mass.kegg	mass.kegg	ppm_error.kegg	KEGG_COMPOUND__26_09_2016	control_count	control_reps	treatment_count	treatment_reps	z_score
212.1152	133239.351328896	9.73290948156716	0.246359559444732	39.5069284240648	0	0	NA	NA	NA	NA	NA	NA	NA	NA	N-Guanylhistamine	1	C6H11N5	[M+Hac-H]-	153.101445	212.1152986	-0.645403707007898	C07454	1	2	2	4	3.67846417712192
217.0174	4550.6585377885	-5.73395455064757	0.123355849745838	-46.4830371843879	0	0	NA	NA	NA	NA	NA	NA	NA	NA	NA	NA	NA	NA	NA	NA	NA	NA	2	2	2	4	-3.42709710717194
232.0784	86518.7003541537	9.10990042471396	0.18293315202466	49.7990677134668	0	0	NA	NA	NA	NA	NA	NA	NA	NA	NA	NA	NA	NA	NA	NA	NA	NA	2	2	4	4	3.42709710717192
244.0607	8873.37492768176	5.81419930310332	0.115909423925416	50.1615753594338	0	0	NA	NA	NA	NA	NA	NA	NA	NA	NA	NA	NA	NA	NA	NA	NA	NA	1	2	2	4	2.71553278638404
314.2023	3618.47122035854	-5.38979148735978	0.112831548972738	-47.7684790861289	0	0	NA	NA	NA	NA	NA	NA	NA	NA	NA	NA	NA	NA	NA	NA	NA	NA	0	2	3	4	-3.29463410518368
315.1242	15140.8692851303	6.58955881828451	0.147812326914941	44.5805769777001	0	0	Verimol_B,Verimol_A,7-Hydroxy-2,4,5-trimethoxyisoflavan,7-Hydroxy-2,3,4-trimethoxyisoflavan,Sorgolactone,5-Hydroxy-3,4,7-trimethoxyflavan,Feruloylcholine,Xenognosin_A,4-Methoxybenzyl_phenylacetate,7-Hydroxy-5-methoxyflavan,4-O-Methylequol	1	C18H20O5	[M-H]-	316.131075	315.1237986	1.25696631529822	HMDB38323,HMDB38324,HMDB38780,HMDB39510,HMDB39607,HMDB40534,HMDB32800,HMDB29539,HMDB34992,HMDB37686,HMDB41678	Sorgolactone,2-O-Methylodoratol,Combretastatin_A-4,Xenognosin_A,Broussin,7,4-Dihydroxy-8-methylflavan,Loroglossol,Orchinol,Pterostilbene	1	C18H20O5	[M-H]-	316.131075	315.1237986	1.25696631529822	C09186,C09774,C20268,C08731,C09505,C09650,C10267,C10272,C10287	2	2	2	4	2.87903624538439
431.0673	18727.2706321532	6.8987755139637	0.105959707654149	65.1075363144753	0	0	NA	NA	NA	NA	NA	NA	NA	NA	NA	NA	NA	NA	NA	NA	NA	NA	2	2	3	4	2.94418455843803
433.0642	5399.18665154805	5.0899172005594	0.0966421802860534	52.6676569743526	0	0	NA	NA	NA	NA	NA	NA	NA	NA	NA	NA	NA	NA	NA	NA	NA	NA	2	2	4	4	2.63177283606028
537.1934	5583.73097949529	5.13930538444869	0.0874190630343373	58.7892984214441	0	0	NA	NA	NA	NA	NA	NA	NA	NA	NA	NA	NA	NA	NA	NA	NA	NA	2	2	2	4	2.6630666696677
196.1204	58298.991831907	8.53936706480612	0.239660101621966	35.6311584907691	4.6141616398656e-278	2.45611824090046e-274	NA	NA	NA	NA	NA	NA	NA	NA	Hydroxyatrazine	1	C8H15N5O	[M-H]-	197.12766	196.1203836	-0.0142769453786616	C06552	2	2	4	4	3.20281213096479
168.0887	76828.6430612836	8.93795558679203	0.252883194686341	35.3442054458307	1.23069169922565e-273	6.55097191497814e-270	NA	NA	NA	NA	NA	NA	NA	NA	NA	NA	NA	NA	NA	NA	NA	NA	2	2	0	4	3.2946341051837
120.0121	21970.8215220404	5.09672018986818	0.144684150880099	35.2265272931786	7.85097488998516e-272	4.1790739339391e-268	NA	NA	NA	NA	NA	NA	NA	NA	NA	NA	NA	NA	NA	NA	NA	NA	0	2	3	4	2.64709578671964
337.1825	4507.74384517949	-3.42228291735978	0.0974029014412875	-35.1353282779021	1.94745153657984e-270	1.03662845292145e-266	NA	NA	NA	NA	NA	NA	NA	NA	NA	NA	NA	NA	NA	NA	NA	NA	2	2	4	4	-2.45405628803239
378.1686	1784.24985862082	-4.29623462278243	0.123342351424867	-34.8317878907914	8.03467536435811e-266	4.27685769644782e-262	NA	NA	NA	NA	NA	NA	NA	NA	NA	NA	NA	NA	NA	NA	NA	NA	2	2	1	4	-2.87903624538439
238.9814	3023.37044040778	4.23551593013734	0.123151021484382	34.392860725678	3.22399300888762e-259	1.71613147863088e-255	NA	NA	NA	NA	NA	NA	NA	NA	NA	NA	NA	NA	NA	NA	NA	NA	2	2	4	4	2.35284046193851
353.0803	6698.0746804609	5.40321535215175	0.160085184733179	33.7521261643139	9.94979841237528e-250	5.29627769490736e-246	Verimol_B,Verimol_A,7-Hydroxy-2,4,5-trimethoxyisoflavan,7-Hydroxy-2,3,4-trimethoxyisoflavan,Sorgolactone,5-Hydroxy-3,4,7-trimethoxyflavan,Niazidin,4,7-Di-O-methylcatechin	1	C18H20O5	[M+K-2H]-	316.131075	353.0796816	1.64495446844788	HMDB38323,HMDB38324,HMDB38780,HMDB39510,HMDB39607,HMDB40534,HMDB31981,HMDB30663	Sorgolactone,2-O-Methylodoratol,Combretastatin_A-4,(S)-N-[3-(3,4-Methylenedioxyphenyl)-2-(mercaptomethyl)-1-oxoprolyl]glycine,Paeoniflorigenone,Paeonilactone_C	1	C18H20O5	[M+K-2H]-	316.131075	353.0796816	1.64495446844788	C09186,C09774,C20268,C01313,C17453,C17456	0	2	3	4	2.67974715822474
314.1722	2894.34668609147	4.17110535911499	0.123773162438558	33.6995942976376	5.86032157520085e-249	3.11944917447941e-245	NA	NA	NA	NA	NA	NA	NA	NA	L-Pyrrolysine	1	C12H21N3O3	[M+Hac-H]-	255.158292	314.1721456	0.329755522557661	C16138	2	2	4	4	2.31008958565934
351.0824	3892.60845989789	4.60818679844938	0.13944264435624	33.0471845232413	1.70743710191265e-239	9.08868769348101e-236	(-)-3,4,9-Trimethoxypterocarpan,p-Hydroxyphenethyl_trans-ferulate,2-Hydroxy-4,4,6-trimethoxychalcone,2,3,9-Trimethoxypterocarpan,5,8-Dimethoxychalepensin,beta,2-Dihydroxy-4,6-dimethoxy-3-methylchalcone,2-Hydroxyenterolactone,4-Hydroxyenterolactone,5-Hydroxyenterolactone,6-Hydroxyenterolactone,7-Hydroxyenterolactone	1	C18H18O5	[M+(37Cl)]-	314.115425	351.0818766	1.53183640587216	HMDB30567,HMDB32806,HMDB33586,HMDB33787,HMDB37086,HMDB40936,HMDB41645,HMDB41650,HMDB41672,HMDB41682,HMDB41694,HMDB41697,HMDB41700,HMDB41703	NA	NA	NA	NA	NA	NA	NA	NA	2	2	4	4	2.49421026422476
432.0704	1889.53586276729	3.53445850290355	0.107566768213229	32.8582754842761	8.67646405655329e-237	4.61848181730332e-233	NA	NA	NA	NA	NA	NA	NA	NA	NA	NA	NA	NA	NA	NA	NA	NA	0	2	2	4	2.13333935501422
317.2044	1654.61971407843	-4.17575934634019	0.127107124765331	-32.8522838829815	1.05661114039373e-236	5.62434110031581e-233	NA	NA	NA	NA	NA	NA	NA	NA	NA	NA	NA	NA	NA	NA	NA	NA	2	2	4	4	-2.82420665739715
340.2128	253702.209924338	-2.22143166503185	0.0682033680374843	-32.5707033091234	1.06634781726623e-232	5.67616943130815e-229	NA	NA	NA	NA	NA	NA	NA	NA	NA	NA	NA	NA	NA	NA	NA	NA	0	2	3	4	-1.65538720091266
341.2162	45335.8599435864	-2.45516941929812	0.0759482431507773	-32.3268757438399	2.93261254356872e-229	1.56102965694163e-225	NA	NA	NA	NA	NA	NA	NA	NA	NA	NA	NA	NA	NA	NA	NA	NA	1	2	3	4	-1.81882582295793
300.1088	1333.72933493557	3.00622636997897	0.093932960619924	32.00395633374	9.60621788343669e-225	5.11338977935335e-221	NA	NA	NA	NA	NA	NA	NA	NA	NA	NA	NA	NA	NA	NA	NA	NA	1	2	3	4	1.85439959794369
240.1242	1244.19940597914	2.9005254182996	0.0920721587638271	31.5027415153771	7.96707754886603e-218	4.24087537926139e-214	3-Hydroxy-N6,N6,N6-trimethyl-L-lysine,beta-O-Methylynephrine,cis-6-Nitro-p-mentha-1(7),2-diene,(R)-2-Nitro-p-mentha-1,5-diene,2,5-Dimethyl-4-(1-pyrrolidinyl)-3(2H)-furanone,2-(5-Methyl-2-furanyl)-3-piperidinol,5-(1-Pyrrolidinylmethyl)-2-furanmethanol,3,4-Dimethoxyphenylethylamine,3-O-Methyl-a-methyldopamine	1	C9H21N2O3	[M+Cl]-	205.155218	240.1246196	-1.83696282673504	HMDB01422,HMDB33868,HMDB35195,HMDB36090,HMDB39784,HMDB39838,HMDB40038,HMDB41806,HMDB60748	Bufotenidine,N-(3-Oxooctanoyl)homoserine_lactone,3-Hydroxy-N6,N6,N6-trimethyl-L-lysine	1	C13H19N2O	[M+Na-2H]-	219.149738	240.1244066	-0.949924263197635	C13664,C11841,C01259	2	2	2	4	1.77622575149847
336.1792	36786.5674550242	-3.46090686142461	0.110060080696005	-31.4456144274863	4.81902768690471e-217	2.56516843773938e-213	NA	NA	NA	NA	NA	NA	NA	NA	NA	NA	NA	NA	NA	NA	NA	NA	2	2	2	4	-2.47363488766746
331.0431	1723.04339064786	3.39543194583345	0.108696833279538	31.2376344681664	3.2866511715029e-214	1.74948441859099e-210	Mono-trans-p-coumaroylmesotartaric_acid	1	C14H14O8	[M+Na-2H]-	310.06887	331.0435386	-1.29046469794751	HMDB29783	Tuliposide_B,6-Tuliposide_B,2-epi-5-epi-Valiolone_7-phosphate,5-epi-Valiolone_7-phosphate	1	C11H18O9	[M+K-2H]-	294.095085	331.0436916	-1.75263874444329	C08570,C21186,C17692,C17693	0	2	2	4	2.05343885432543
299.1296	8907.98981131456	5.81861085460701	0.186460792792462	31.2055460425042	8.95978749340518e-214	4.76929488273958e-210	Myrigalone_E,1,3-Diacetoxy-4,6,12-tetradecatriene-8,10-diyne,Myrigalone_A,Myrigalon_B,Verimol_C,Obtustyrene,(E)-3,5-Dimethoxystilbene,1-Acetoxy-4,6-tetradecadiene-8,10,12-triyne,Phenethyl_phenylacetate	1	C18H20O4	[M-H]-	300.13616	299.1288836	2.32508473149056	HMDB30755,HMDB30922,HMDB37245,HMDB37246,HMDB38325,HMDB30672,HMDB30722,HMDB30881,HMDB35009	Toxyl_angelate,alpha,alpha-Diethyl-3,4,3,4-stilbenetetraol,(+)-3-Hydroxylarreatricin,Lapachenole,Dimethylstilbestrol,2,5-Dimethoxystilbene,Navenone_C,Methoxyphenone	1	C18H20O4	[M-H]-	300.13616	299.1288836	2.32508473149056	C08981,C14739,C20431,C09950,C14234,C15131,C17021,C19124	2	2	4	4	2.73481712048556
433.2426	1338.7643580668	-3.8319312828228	0.124030575169403	-30.8950537203353	1.39191411407242e-209	7.40915882920748e-206	NA	NA	NA	NA	NA	NA	NA	NA	NA	NA	NA	NA	NA	NA	NA	NA	2	2	4	4	-2.69720834590866
434.1558	26076.4373166286	-3.10430723878044	0.100648727981274	-30.8429853118263	6.95641190315515e-209	3.70289805604949e-205	NA	NA	NA	NA	NA	NA	NA	NA	NA	NA	NA	NA	NA	NA	NA	NA	2	2	4	4	-2.25295400966211
299.0538	2390.90383295946	3.88634326896896	0.126713150271695	30.6704020903589	1.41283350551513e-206	7.52051274985705e-203	NA	NA	NA	NA	NA	NA	NA	NA	NA	NA	NA	NA	NA	NA	NA	NA	2	2	4	4	2.22413756727538
281.1168	2780.61025110346	4.11131455473873	0.135487594461736	30.3445829935363	2.9619202842743e-202	1.57663016731921e-198	NA	NA	NA	NA	NA	NA	NA	NA	NA	NA	NA	NA	NA	NA	NA	NA	2	2	4	4	2.29020424345929
266.1036	1083.99596460066	2.68648301455332	0.0887354775614111	30.2751851726283	2.43264044582775e-201	1.29489450931411e-197	N-Acetyl-L-phenylalanine,Phenylpropionylglycine,3-Phenylpropionylglycine,N-isopropylterephthalamic_acid,2-Acetamido-4-methylphenyl_acetate	1	C11H13NO3	[M+Hac-H]-	207.089544	266.1033976	0.934599115340276	HMDB00512,HMDB00860,HMDB02042,HMDB60608,HMDB61682	N-Acetyl-L-phenylalanine,N-Acetyl-D-phenylalanine,Cantleyine,Rhexifoline,Methylone	1	C11H13NO3	[M+Hac-H]-	207.089544	266.1033976	0.934599115340276	C03519,C05620,C09933,C09986,C20126	0	2	2	4	1.62822397027367
231.0848	17540.7041870541	6.80216898696663	0.2263209527915	30.0554098198464	1.85536361877818e-198	9.87610054275628e-195	NA	NA	NA	NA	NA	NA	NA	NA	NA	NA	NA	NA	NA	NA	NA	NA	0	2	3	4	2.91006840039713
239.9714	1861.71850815638	3.51211515392213	0.117436140579046	29.9065955046278	1.61521090521459e-196	8.59776764845726e-193	NA	NA	NA	NA	NA	NA	NA	NA	NA	NA	NA	NA	NA	NA	NA	NA	2	2	4	4	2.12426782617533
313.0256	1683.59393333587	3.36021683114726	0.112392487415365	29.8971658019189	2.14201299328726e-196	1.14019351632681e-192	NA	NA	NA	NA	NA	NA	NA	NA	Nifurthiazole	1	C8H6N4O4S	[M+Hac-H]-	254.010978	313.0248316	2.31642964650676	C19240	2	2	4	4	2.03444076384725
315.2042	1583.00916695896	-4.10418236402103	0.137279142076995	-29.896620141457	2.1772830696418e-196	1.15896777797033e-192	NA	NA	NA	NA	NA	NA	NA	NA	NA	NA	NA	NA	NA	NA	NA	NA	1	2	2	4	-2.79968752822072
228.0281	1133.00622036658	2.75475975487931	0.093500298369671	29.462577156576	8.68819711952298e-191	4.62472732672208e-187	NA	NA	NA	NA	NA	NA	NA	NA	NA	NA	NA	NA	NA	NA	NA	NA	0	2	2	4	1.681890962641
318.0826	3008.27368132352	4.22774883237204	0.144637687952336	29.2299254241761	8.08148730884921e-188	4.30177569450044e-184	1-Methylguanosine,2-Methylguanosine,3-O-Methylguanosine,Nelarabine	1	C11H15N5O5	[M+Na-2H]-	297.10732	318.0819886	1.83694777101013	HMDB01563,HMDB05862,HMDB06038,HMDB15401	Psicofuranine	1	C11H15N5O5	[M+Na-2H]-	297.10732	318.0819886	1.83694777101013	C05342	2	2	4	4	2.33093267079319
246.0578	2586.22204263859	4.00371286344778	0.137030010805224	29.2177811263453	1.1529323966933e-187	6.13705914759845e-184	NA	NA	NA	NA	NA	NA	NA	NA	NA	NA	NA	NA	NA	NA	NA	NA	2	2	3	4	2.24703990211813
313.2214	1707.5052842584	-4.2252428760988	0.145977459571871	-28.9444883373829	3.29232274313017e-184	1.75250339616819e-180	NA	NA	NA	NA	NA	NA	NA	NA	NA	NA	NA	NA	NA	NA	NA	NA	2	2	4	4	-2.85055114388782
320.2203	1297.96718656787	-3.78043561185172	0.131297055553981	-28.7929961254724	2.62491328361744e-182	1.39724134086956e-178	NA	NA	NA	NA	NA	NA	NA	NA	NA	NA	NA	NA	NA	NA	NA	NA	1	2	3	4	-2.6630666696677
355.0724	19964.9378415512	6.98962899145719	0.242831792223012	28.7838298579869	3.41865702825717e-182	1.81975113614129e-178	Penicillin_G	1	C16H18N2O4S	[M+Na-2H]-	334.09873	355.0733986	-2.8456088347505	HMDB15186	Penicillin_G	1	C16H18N2O4S	[M+Na-2H]-	334.09873	355.0733986	-2.8456088347505	C05551	2	2	4	4	2.98211545628871
412.1739	13960.2821661053	-2.90696858174894	0.101074575407831	-28.7606311480357	6.66940582480783e-182	3.55012472054521e-178	NA	NA	NA	NA	NA	NA	NA	NA	NA	NA	NA	NA	NA	NA	NA	NA	2	2	4	4	-2.09805458445778
204.1323	1723.36241839213	3.39593391253168	0.118087024741469	28.7578920712627	7.21671318945477e-182	3.84145643074678e-178	NA	NA	NA	NA	NA	NA	NA	NA	NA	NA	NA	NA	NA	NA	NA	NA	2	2	4	4	2.05732882924845
348.0535	1878.60976232426	-1.71311724812785	0.0602445277492956	-28.4360640232238	7.24705764314718e-178	3.85760878344724e-174	NA	NA	NA	NA	NA	NA	NA	NA	NA	NA	NA	NA	NA	NA	NA	NA	2	2	4	4	-1.38583108236977
503.151	3431.81211428728	-5.30671806210363	0.186884285767268	-28.3957425329608	2.28233148552172e-177	1.21488504974321e-173	NA	NA	NA	NA	NA	NA	NA	NA	NA	NA	NA	NA	NA	NA	NA	NA	1	2	2	4	-3.20281213096481
265.0866	1300.72511353279	2.96699576234055	0.105349624647595	28.1633254248932	1.64590092577015e-174	8.76113062787452e-171	NA	NA	NA	NA	NA	NA	NA	NA	NA	NA	NA	NA	NA	NA	NA	NA	2	2	2	4	1.82376801731135
537.1394	5269.2176698504	5.05219827980715	0.179435399762097	28.156084510111	2.01868523644997e-174	1.07454615136232e-170	NA	NA	NA	NA	NA	NA	NA	NA	NA	NA	NA	NA	NA	NA	NA	NA	2	2	4	4	2.6028618444867
258.1095	1051.44626912833	2.63894233635685	0.0937989649307511	28.1340240620469	3.75887902327812e-174	2.00085130409095e-170	NA	NA	NA	NA	NA	NA	NA	NA	NA	NA	NA	NA	NA	NA	NA	NA	2	2	4	4	1.59210374135421
453.0492	4819.24201528879	4.92164086409287	0.175595667550939	28.0282590836994	7.35436442181206e-173	3.91472818173056e-169	NA	NA	NA	NA	NA	NA	NA	NA	O-Carbamoyl-deacetylcephalosporin_C	1	C15H20N4O8S	[M+K-2H]-	416.100188	453.0487946	0.957071302641598	C06568	2	2	4	4	2.5508313049966
252.1972	7655.69940111315	-2.91574846408471	0.105530964916324	-27.6293168208651	4.94683095949632e-168	2.63319811973989e-164	NA	NA	NA	NA	NA	NA	NA	NA	NA	NA	NA	NA	NA	NA	NA	NA	2	2	4	4	-2.102324091667
292.1895	1391.65155709813	-3.89459621100962	0.140999618347033	-27.6213244877309	6.17078763621259e-168	3.28471025875596e-164	NA	NA	NA	NA	NA	NA	NA	NA	NA	NA	NA	NA	NA	NA	NA	NA	2	2	4	4	-2.73481712048556
318.1684	1850.71309083209	-4.35268409972914	0.157995503223439	-27.5494176158515	4.49703833578526e-167	2.39377350613849e-163	NA	NA	NA	NA	NA	NA	NA	NA	NA	NA	NA	NA	NA	NA	NA	NA	2	2	4	4	-2.91006840039712
194.1048	40946.5081308182	8.02864600745567	0.291586216112074	27.5343811326451	6.80798957014264e-167	3.62389284818693e-163	NA	NA	NA	NA	NA	NA	NA	NA	NA	NA	NA	NA	NA	NA	NA	NA	2	2	3	4	3.07404387119776
269.0156	1790.12105353918	3.45246821725891	0.125916361649618	27.4187418698289	1.63966765368717e-165	8.72795092057683e-162	NA	NA	NA	NA	NA	NA	NA	NA	NA	NA	NA	NA	NA	NA	NA	NA	2	2	4	4	2.08962854543682
324.9815	2668.06851152442	4.04940901074329	0.147705508791466	27.4154230527742	1.79608012383565e-165	9.56053449917716e-162	NA	NA	NA	NA	NA	NA	NA	NA	NA	NA	NA	NA	NA	NA	NA	NA	2	2	3	4	2.27118527848401
352.153	17597.857912672	-3.4171349472524	0.125080556376982	-27.3194735155594	2.49032235608206e-164	1.32559859014248e-160	NA	NA	NA	NA	NA	NA	NA	NA	NA	NA	NA	NA	NA	NA	NA	NA	2	2	4	4	-2.44460925900549
270.1574	1575.91831997924	3.25957390190361	0.11957340594989	27.260023882481	1.26410614289344e-163	6.72883699862179e-160	NA	NA	NA	NA	NA	NA	NA	NA	NA	NA	NA	NA	NA	NA	NA	NA	2	2	4	4	2.00901848953688
478.1197	1089.78288111333	-3.48776096266068	0.128176078530502	-27.2107011124599	4.8525042882262e-163	2.58298803262281e-159	NA	NA	NA	NA	NA	NA	NA	NA	NA	NA	NA	NA	NA	NA	NA	NA	2	2	3	4	-2.49421026422476
413.1771	2278.36754423396	-2.68590504585911	0.0988620205313991	-27.168219215245	1.54269042335854e-162	8.21174112353748e-159	NA	NA	NA	NA	NA	NA	NA	NA	NA	NA	NA	NA	NA	NA	NA	NA	2	2	4	4	-1.93353746805294
419.1851	1862.70610582601	-4.36280426881222	0.161317257326716	-27.0448700970425	4.38877191529757e-161	2.33614329051289e-157	NA	NA	NA	NA	NA	NA	NA	NA	NA	NA	NA	NA	NA	NA	NA	NA	2	2	2	4	-2.94418455843804
387.0408	1509.7028646837	3.19419278332768	0.118776524781279	26.8924586673135	2.69082532544044e-159	1.43232632073194e-155	NA	NA	NA	NA	NA	NA	NA	NA	NA	NA	NA	NA	NA	NA	NA	NA	2	2	4	4	1.96175368673971
298.2024	1129.10040324318	2.75015563345613	0.102688682701704	26.7814871230255	5.30965477444729e-158	2.82632923643829e-154	NA	NA	NA	NA	NA	NA	NA	NA	NA	NA	NA	NA	NA	NA	NA	NA	0	2	4	4	1.67803205264507
310.0477	10436.6632385528	6.04871762018864	0.225952052286279	26.7699167101389	7.24103152357831e-158	3.85440108000073e-154	NA	NA	NA	NA	NA	NA	NA	NA	NA	NA	NA	NA	NA	NA	NA	NA	2	2	4	4	2.82420665739714
335.0877	4944.8117779373	4.95920368850267	0.186299088364864	26.6195810834573	4.02844829952769e-156	2.14434302983859e-152	7,8-Dihydropteroic_acid,7C-aglycone,Enterolactone,(+)-Ligballinol,7-Hydroxy-5-methoxy-6,8-dimethylflavanone,1-(2,4-Dihydroxy-6-methoxy-3,5-dimethylphenyl)-3-phenyl-2-propen-1-one,5,7-Dimethoxy-6-methylflavanone	1	C14H14N6O3	[M+Na-2H]-	314.112739	335.0874076	0.783079262441635	HMDB01412,HMDB04808,HMDB06101,HMDB29543,HMDB30695,HMDB37376,HMDB38453	Dihydropteroate,Dibenzylsuccinate,Enterolactone	1	C14H14N6O3	[M+Na-2H]-	314.112739	335.0874076	0.783079262441635	C00921,C07332,C18165	1	2	2	4	2.56320080318461
438.1271	1119.76247967843	-3.53359536759099	0.132947548958081	-26.5788680971106	1.19155163283952e-155	6.34262934160475e-152	NA	NA	NA	NA	NA	NA	NA	NA	NA	NA	NA	NA	NA	NA	NA	NA	2	2	3	4	-2.53884020063035
323.1342	1090.88599351161	-3.48934088023375	0.131431146685418	-26.548812577779	2.65056978015133e-155	1.41089829397455e-151	NA	NA	NA	NA	NA	NA	NA	NA	NA	NA	NA	NA	NA	NA	NA	NA	2	2	4	4	-2.50490739470583
154.073	30011.5434174073	7.57942406381327	0.285872955689524	26.5132602191478	6.81653854081765e-155	3.62844346527723e-151	NA	NA	NA	NA	NA	NA	NA	NA	Deisopropylhydroxyatrazine	1	C5H9N5O	[M-H]-	155.08071	154.0734336	-2.70455451196351	C06557	2	2	4	4	3.02489288458822
196.119	3797.62047841509	4.5714129339873	0.173999283866736	26.2725962567093	3.94526362864386e-152	2.10006382952713e-148	NA	NA	NA	NA	NA	NA	NA	NA	NA	NA	NA	NA	NA	NA	NA	NA	2	2	4	4	2.47363488766746
307.1887	1008.98958490239	-3.35581376728794	0.127757908540109	-26.2669748247671	4.57406800131968e-152	2.43477639710246e-148	NA	NA	NA	NA	NA	NA	NA	NA	NA	NA	NA	NA	NA	NA	NA	NA	2	2	4	4	-2.40038007921858
308.0154	1225.94656213748	2.8756565248063	0.109682097540064	26.2181029475289	1.65234741786986e-151	8.79544530532126e-148	NA	NA	NA	NA	NA	NA	NA	NA	NA	NA	NA	NA	NA	NA	NA	NA	2	2	4	4	1.7538862643194
469.0233	3020.43348402566	4.23355119089746	0.161514613316243	26.2115675106638	1.96162053971742e-151	1.04417061329158e-147	NA	NA	NA	NA	NA	NA	NA	NA	NA	NA	NA	NA	NA	NA	NA	NA	2	2	4	4	2.33811116842435
260.9634	1787.77705917471	3.45034347360452	0.132216275595418	26.0962083379401	4.02560297726796e-150	2.14282846479974e-146	NA	NA	NA	NA	NA	NA	NA	NA	NA	NA	NA	NA	NA	NA	NA	NA	2	2	2	4	2.08547055239361
296.2231	43222.0317322608	-2.50600715576669	0.0964279039011323	-25.9884022609898	6.69751071775022e-149	3.56508495505844e-145	NA	NA	NA	NA	NA	NA	NA	NA	NA	NA	NA	NA	NA	NA	NA	NA	0	2	2	4	-1.84142601481173
337.1787	6517.51248174833	-0.887969166230698	0.0343611430878757	-25.8422475631789	2.97378414018354e-147	1.5829452978197e-143	NA	NA	NA	NA	NA	NA	NA	NA	NA	NA	NA	NA	NA	NA	NA	NA	2	2	4	4	-0.929245747861944
253.2013	1036.11922805491	-3.40114339618581	0.13172749509662	-25.8195405119572	5.35084850483946e-147	2.84825665912604e-143	NA	NA	NA	NA	NA	NA	NA	NA	NA	NA	NA	NA	NA	NA	NA	NA	0	2	3	4	-2.43537549124694
376.114	1028.2880422317	-3.38809752929874	0.131959547061347	-25.6752740119943	2.20816018460452e-145	1.17540366626499e-141	NA	NA	NA	NA	NA	NA	NA	NA	NA	NA	NA	NA	NA	NA	NA	NA	2	2	4	4	-2.42634481515217
316.1276	1517.60883589387	3.20216061446101	0.12514771082438	25.5870490428276	2.12615400656406e-144	1.13175177769405e-140	NA	NA	NA	NA	NA	NA	NA	NA	Butralin	1	C14H21N3O4	[M+Na-2H]-	295.153207	316.1278756	-0.93506464576825	C18582	2	2	4	4	1.96824102843404
199.1896	2811.42636423266	-5.00264742200061	0.197097321558167	-25.3816103762944	4.02549555584239e-142	2.1427712843749e-138	NA	NA	NA	NA	NA	NA	NA	NA	NA	NA	NA	NA	NA	NA	NA	NA	2	2	4	4	-3.13197348964325
494.2228	4074.77697008903	-3.64947255200818	0.144229787462817	-25.3031819307716	2.94677943680869e-141	1.56857069421327e-137	NA	NA	NA	NA	NA	NA	NA	NA	NA	NA	NA	NA	NA	NA	NA	NA	2	2	4	4	-2.58918468786488
230.0788	3478.42882311659	4.44196360415406	0.175552616702675	25.3027479030814	2.97937082341511e-141	1.58591908930386e-137	Metronidazole	1	C6H9N3O3	[M+Hac-H]-	171.064392	230.0782456	2.23967284975394	HMDB15052	Metronidazole	1	C6H9N3O3	[M+Hac-H]-	171.064392	230.0782456	2.23967284975394	C07203	2	2	4	4	2.43537549124694
319.1145	1093.42692379856	2.69894135001743	0.107462289056571	25.1152415764811	3.38990819313643e-139	1.80444813120652e-135	Isomugineic_acid,D-Fructosazine,L-alpha-glutamyl-L-hydroxyproline_,Oxypinnatanine	1	C12H20N2O8	[M-H]-	320.121968	319.1146916	-0.588503145980269	HMDB33555,HMDB35284,HMDB11161,HMDB29403	Mugineic_acid,3-Epihydroxy-2-deoxymugineic_acid	1	C12H20N2O8	[M-H]-	320.121968	319.1146916	-0.588503145980269	C15500,C15502	2	2	4	4	1.63177664294225
595.3324	941.859477932947	-3.23607835206972	0.129099688974041	-25.0665077335734	1.1536475002398e-138	6.14086564377646e-135	NA	NA	NA	NA	NA	NA	NA	NA	NA	NA	NA	NA	NA	NA	NA	NA	0	2	2	4	-2.32387231543439
280.0209	960.70633656867	2.49761109167153	0.099705071866301	25.0499903858521	1.74626906724784e-138	9.29539024496023e-135	Glucosamine-1P,Glucosamine_6-phosphate,Aminofructose_6-phosphate	1	C6H14NO8P	[M+Na-2H]-	259.045707	280.0203756	2.02021013230262	HMDB01109,HMDB01254,HMDB60436	D-Glucosamine_6-phosphate,1-Amino-1-deoxy-scyllo-inositol_4-phosphate,D-Galactosamine_1-phosphate,alpha-D-Glucosamine_1-phosphate,D-Galactosamine_6-phosphate,Kanosamine_6-phosphate,Aminofructose_6-phosphate	1	C6H14NO8P	[M+Na-2H]-	259.045707	280.0203756	2.02021013230262	C00352,C01283,C03783,C06156,C06377,C12213,C12214	0	2	4	4	1.50476160958124
469.2775	1225.75060902377	-3.68490834319727	0.147266038336251	-25.0221190494957	3.5126810453444e-138	1.86980012043682e-134	NA	NA	NA	NA	NA	NA	NA	NA	NA	NA	NA	NA	NA	NA	NA	NA	2	2	4	4	-2.63177283606028
337.1064	9532.62195740613	5.9168786229895	0.237769206043629	24.8849660620214	1.08235706788231e-136	5.76138667233751e-133	Verimol_B,Verimol_A,7-Hydroxy-2,4,5-trimethoxyisoflavan,7-Hydroxy-2,3,4-trimethoxyisoflavan,Sorgolactone,5-Hydroxy-3,4,7-trimethoxyflavan,Histidinyl-Phenylalanine,Phenylalanyl-Histidine,Garcinia_lactone_dibutyl_ester	1	C18H20O5	[M+Na-2H]-	316.131075	337.1057436	1.86884979553644	HMDB38323,HMDB38324,HMDB38780,HMDB39510,HMDB39607,HMDB40534,HMDB28892,HMDB28997,HMDB40462	Sorgolactone,2-O-Methylodoratol,Combretastatin_A-4	1	C18H20O5	[M+Na-2H]-	316.131075	337.1057436	1.86884979553644	C09186,C09774,C20268	2	2	4	4	2.7767441672571
353.1563	2697.45084776975	-2.70434478355417	0.109011672203671	-24.8078460671764	7.37716735331752e-136	3.92686618217092e-132	NA	NA	NA	NA	NA	NA	NA	NA	NA	NA	NA	NA	NA	NA	NA	NA	2	2	4	4	-1.94902130119477
273.1571	1252.68757470103	2.91000866792432	0.117306776775018	24.8068248734292	7.56675163928889e-136	4.02778189759347e-132	NA	NA	NA	NA	NA	NA	NA	NA	NA	NA	NA	NA	NA	NA	NA	NA	2	2	1	4	1.78310366011211
231.0785	2088.6921954685	3.68439831954678	0.149084007402831	24.7135717890342	7.64382172231321e-135	4.06880630278732e-131	1,3-Diphenyl-1-propanone,1,3-Diphenyl-2-propanone,Lactaroviolin	1	C15H14O	[M+Na-2H]-	210.104465	231.0791336	-2.63416255086308	HMDB32041,HMDB32561,HMDB35896	Lactaroviolin,p-Methoxystilbene	1	C15H14O	[M+Na-2H]-	210.104465	231.0791336	-2.63416255086308	C09696,C14679	2	2	1	4	2.16166083344122
309.1475	2187.49589215737	3.7536034786172	0.153119009563239	24.5142878687896	1.04015815633056e-132	5.53676186614755e-129	NA	NA	NA	NA	NA	NA	NA	NA	NA	NA	NA	NA	NA	NA	NA	NA	0	2	4	4	2.18155195838394
229.0499	3385.56882388453	4.4018476449841	0.179843047282047	24.4760512653053	2.65791155955694e-132	1.41480632315216e-128	1,9-Nonanedithiol,Caffeine,Enprofylline,3-[(2-Mercapto-1-methylpropyl)thio]-2-butanol	1	C9H20S2	[M+K-2H]-	192.100644	229.0492506	2.69810967896218	HMDB31710,HMDB01847,HMDB14962,HMDB37295	Caffeine	1	C8H10N4O2	[M+Cl]-	194.080376	229.0497776	0.397293553179249	C07481	0	2	3	4	2.41750778342444
258.0054	1174.62671267745	2.80952214640335	0.114807199771135	24.4716546697774	2.96039104273408e-132	1.57581615204735e-128	S-Cysteinosuccinic_acid	1	C7H11NO6S	[M+Na-2H]-	237.030711	258.0053796	-0.103098625295404	HMDB29418	L-Histidinol_phosphate	1	C6H12N3O4P	[M+K-2H]-	221.056545	258.0051516	0.78060456850665	C01100	1	2	4	4	1.7157505648407
354.151	923.947573809722	-3.20239673862962	0.13112983482547	-24.4215722752333	1.00916480381245e-131	5.37178425069365e-128	NA	NA	NA	NA	NA	NA	NA	NA	NA	NA	NA	NA	NA	NA	NA	NA	0	2	3	4	-2.31008958565934
435.1589	3981.17932788066	-3.03577537454454	0.124638010874116	-24.3567379907135	4.91860988521415e-131	2.61817604189949e-127	NA	NA	NA	NA	NA	NA	NA	NA	NA	NA	NA	NA	NA	NA	NA	NA	0	2	4	4	-2.18666227427654
467.2734	1943.45593785247	-3.1042422054195	0.128037840436618	-24.24472480037	7.5160241145443e-130	4.00077963617193e-126	NA	NA	NA	NA	NA	NA	NA	NA	NA	NA	NA	NA	NA	NA	NA	NA	2	2	4	4	-2.24703990211814
282.1462	1413.31610766197	3.09439011781955	0.128236417160742	24.1303538131512	1.20073316579875e-128	6.39150264154674e-125	NA	NA	NA	NA	NA	NA	NA	NA	NA	NA	NA	NA	NA	NA	NA	NA	2	2	0	4	1.90678159188188
302.9539	3875.40439771371	4.60104080338176	0.190940090400482	24.0967771290535	2.7019496448315e-128	1.43824779594381e-124	NA	NA	NA	NA	NA	NA	NA	NA	NA	NA	NA	NA	NA	NA	NA	NA	2	2	4	4	2.48379114885249
278.213	892.409639935268	-3.14114544590934	0.130434711979696	-24.0821281255123	3.84766361396102e-128	2.04811134171145e-124	NA	NA	NA	NA	NA	NA	NA	NA	NA	NA	NA	NA	NA	NA	NA	NA	0	2	3	4	-2.27118527848401
260.8925	1406.99649387905	3.08692955490834	0.128714080084165	23.9828428474168	4.1999395783471e-127	2.23562783755416e-123	NA	NA	NA	NA	NA	NA	NA	NA	NA	NA	NA	NA	NA	NA	NA	NA	0	2	4	4	1.89815884228179
232.1384	826.115267727687	2.25876298235167	0.094244581873114	23.9670327721625	6.13968155645776e-127	3.26815249250247e-123	NA	NA	NA	NA	NA	NA	NA	NA	NA	NA	NA	NA	NA	NA	NA	NA	2	2	4	4	1.38460292325903
273.2074	1028.379822518	2.60332644069653	0.109136115117201	23.8539409058204	9.21638403097354e-126	4.90588121968721e-122	NA	NA	NA	NA	NA	NA	NA	NA	NA	NA	NA	NA	NA	NA	NA	NA	1	2	2	4	1.56591615131622
262.0393	1404.17563819137	3.08390012855366	0.129751330409189	23.7677726989631	7.19756464957854e-125	3.83126366297066e-121	Epinephrine_sulfate,N-acetyl-S-(3-oxo-3-carboxy-n-propyl)cysteine,Cystathionine_ketimine	1	C9H13NO6S	[M-H]-	263.046361	262.0390846	0.808657992124205	HMDB01876,HMDB02194,HMDB02015	NA	NA	NA	NA	NA	NA	NA	NA	2	2	4	4	1.89531570351365
581.3909	1365.59663518026	-3.86307484169005	0.162723612093485	-23.7401001120275	1.39048329143229e-124	7.40154256029407e-121	NA	NA	NA	NA	NA	NA	NA	NA	NA	NA	NA	NA	NA	NA	NA	NA	2	2	4	4	-2.71553278638404
314.1971	1770414.43546555	-2.72714988116402	0.114901327514192	-23.7347116884021	1.58056879618578e-124	8.4133677020969e-121	NA	NA	NA	NA	NA	NA	NA	NA	NA	NA	NA	NA	NA	NA	NA	NA	2	2	4	4	-1.96175368673971
374.1137	1300.1911443721	2.9669058430059	0.125077910628795	23.7204621350851	2.21774458751595e-124	1.18050544393474e-120	NA	NA	NA	NA	NA	NA	NA	NA	NA	NA	NA	NA	NA	NA	NA	NA	2	2	4	4	1.82129135944985
324.1676	954.482189222266	2.48762921870923	0.105464254626882	23.5874157316156	5.18921237665634e-123	2.76221774809417e-119	NA	NA	NA	NA	NA	NA	NA	NA	NA	NA	NA	NA	NA	NA	NA	NA	2	2	4	4	1.4975026437798
314.1733	1205.12690015422	-3.65592677405297	0.156381975176444	-23.3781851772113	7.12499540030374e-121	3.79263505158168e-117	NA	NA	NA	NA	NA	NA	NA	NA	NA	NA	NA	NA	NA	NA	NA	NA	2	2	4	4	-2.6028618444867
281.2614	849.410492627822	-3.05302948683114	0.132004974654957	-23.1281396387624	2.4131119753818e-118	1.28449950449573e-114	NA	NA	NA	NA	NA	NA	NA	NA	NA	NA	NA	NA	NA	NA	NA	NA	2	2	3	4	-2.2185901799746
336.0466	1041.46270530908	2.62309546801013	0.113518824850397	23.1071407889134	3.92460624274191e-118	2.08906790301152e-114	Avenanthramide_1c,(Z)-N-Coumaroyl-5-hydroxyanthranilic_acid,Marshdine,Avenanthramide_G	1	C16H13NO5	[M+(37Cl)]-	299.079374	336.0458256	2.32379021122422	HMDB29284,HMDB38577,HMDB41141,HMDB41516	Avenanthramide_A	1	C16H13NO5	[M+(37Cl)]-	299.079374	336.0458256	2.32379021122422	C08472	2	2	4	4	1.58051316607491
198.185	2296.79674790452	-4.69053095064521	0.203208689016681	-23.0823345859003	6.96730779094655e-118	3.70869793712085e-114	NA	NA	NA	NA	NA	NA	NA	NA	NA	NA	NA	NA	NA	NA	NA	NA	0	2	4	4	-2.9821154562887
342.2192	1118.28497200698	-3.53053997245827	0.153466624064206	-23.0052625056845	4.12889329825467e-117	2.19780990266096e-113	NA	NA	NA	NA	NA	NA	NA	NA	NA	NA	NA	NA	NA	NA	NA	NA	2	2	4	4	-2.52720340009063
253.222	855.180383328621	-3.06504557266023	0.133386659210823	-22.9786516192433	7.6216952971748e-117	4.05702840668615e-113	NA	NA	NA	NA	NA	NA	NA	NA	NA	NA	NA	NA	NA	NA	NA	NA	0	2	2	4	-2.22975425556271
312.1817	20096.0829118238	-2.40623284704076	0.105341086875438	-22.8423013129345	1.74300060767391e-115	9.27799223464821e-112	NA	NA	NA	NA	NA	NA	NA	NA	NA	NA	NA	NA	NA	NA	NA	NA	2	2	4	4	-1.79475784643512
590.2565	989.07858849109	-3.32064995945617	0.145507628441948	-22.8211399980379	2.82831368126667e-115	1.50551137253825e-111	NA	NA	NA	NA	NA	NA	NA	NA	NA	NA	NA	NA	NA	NA	NA	NA	0	2	2	4	-2.35284046193851
581.1549	846.537933774181	-3.04684726669686	0.133590429229807	-22.807376877692	3.87395914295236e-115	2.06210845179354e-111	NA	NA	NA	NA	NA	NA	NA	NA	NA	NA	NA	NA	NA	NA	NA	NA	2	2	4	4	-2.19705762275242
314.1177	1064.64080737257	2.65710064336604	0.117038331503933	22.7028240169054	4.20124077559153e-114	2.23632046484737e-110	NA	NA	NA	NA	NA	NA	NA	NA	NA	NA	NA	NA	NA	NA	NA	NA	2	2	4	4	1.60221159337752
212.1137	4551.97808045449	4.83746605146808	0.213176838825686	22.6922684383347	5.34108546329631e-114	2.84305979211263e-110	NA	NA	NA	NA	NA	NA	NA	NA	NA	NA	NA	NA	NA	NA	NA	NA	2	2	4	4	2.52720340009063
322.0929	1006.12955225857	2.56914497138636	0.11330420494948	22.674753973446	7.95251009402201e-114	4.23312112304791e-110	NA	NA	NA	NA	NA	NA	NA	NA	NA	NA	NA	NA	NA	NA	NA	NA	0	2	2	4	1.54695794542945
375.3112	956.492099379909	2.49030766960596	0.109956341921104	22.6481494936673	1.45494503655189e-113	7.74467242956571e-110	NA	NA	NA	NA	NA	NA	NA	NA	NA	NA	NA	NA	NA	NA	NA	NA	2	2	4	4	1.49894812590876
305.0183	1056.5174684909	2.64521336896371	0.116892623112246	22.6294294587233	2.22463033346369e-113	1.18417072650272e-109	NA	NA	NA	NA	NA	NA	NA	NA	NA	NA	NA	NA	NA	NA	NA	NA	2	2	4	4	1.59545493342196
245.1336	1123.15956387975	2.74131634413828	0.12129454007297	22.6004925076523	4.28565488635073e-113	2.2812540960045e-109	NA	NA	NA	NA	NA	NA	NA	NA	NA	NA	NA	NA	NA	NA	NA	NA	2	2	4	4	1.67038834148228
310.0923	3057.10502098207	4.25073348934841	0.189453502391363	22.4368166103759	1.72134210080003e-111	9.16270400255856e-108	Taxiphyllin,Dhurrin,N-Phenylacetylaspartic_acid,N-Carboxyacetyl-D-phenylalanine,4-Hydroxy-3-methoxy-cinnamoylglycine	1	C14H17NO7	[M-H]-	311.100504	310.0932276	-2.98587623836958	HMDB30704,HMDB60471,HMDB29355,HMDB39102,HMDB59747	Taxiphyllin,Dhurrin,p-Glucosyloxymandelonitrile,Zierin,8-Allyl-2-phenyl-8H-1,3a,8-triaza-cyclopenta[a]indene,N-Feruloylglycine	1	C14H17NO7	[M-H]-	311.100504	310.0932276	-2.98587623836958	C01855,C05143,C08330,C08345,C11565,C02564	2	2	4	4	2.36040085357616
340.2172	982.335598549552	-3.30834971315569	0.148047939264774	-22.3464759427614	1.30658138748047e-110	6.95493272555855e-107	NA	NA	NA	NA	NA	NA	NA	NA	NA	NA	NA	NA	NA	NA	NA	NA	2	2	4	4	-2.34541221222239
287.0706	891.886792278961	2.37953653219224	0.106569172440646	22.3285634831924	1.95098180320582e-110	1.03850761384646e-106	NA	NA	NA	NA	NA	NA	NA	NA	NA	NA	NA	NA	NA	NA	NA	NA	2	2	4	4	1.44876756010983
263.0733	1101.0283063694	2.70988283052333	0.121638702335237	22.2781300564592	6.02199854605857e-110	3.20550982606698e-106	NA	NA	NA	NA	NA	NA	NA	NA	NA	NA	NA	NA	NA	NA	NA	NA	2	2	4	4	1.64256011779829
227.0328	1685.91506274289	3.36165234249265	0.150933074857449	22.2724697397679	6.83295707448777e-110	3.63718305074984e-106	NA	NA	NA	NA	NA	NA	NA	NA	NA	NA	NA	NA	NA	NA	NA	NA	2	2	4	4	2.03818187788611
308.1251	987.3377913201	2.54053582665172	0.114269846962432	22.2327752612372	1.65575213111978e-109	8.8135685939506e-106	Glutaminyl-Tyrosine,Tyrosyl-Glutamine,Tyrosyl-Gamma-glutamate,gln-tyr	1	C14H19N3O5	[M-H]-	309.132472	308.1251956	-0.344665095621019	HMDB28809,HMDB29103,HMDB29119,HMDB29161	NA	NA	NA	NA	NA	NA	NA	NA	2	2	4	4	1.53157369026979
317.12	1201.82431132187	2.84507599714599	0.128204019401797	22.1917847070722	4.12302462588988e-109	2.19468600836118e-105	NA	NA	NA	NA	NA	NA	NA	NA	NA	NA	NA	NA	NA	NA	NA	NA	2	2	4	4	1.73238925460727
322.2021	16017.0999578829	-2.24741414533316	0.101349416245133	-22.174909620568	5.99958666580415e-109	3.19357998220755e-105	NA	NA	NA	NA	NA	NA	NA	NA	NA	NA	NA	NA	NA	NA	NA	NA	2	2	4	4	-1.67038834148228
198.1841	809.931703544377	-2.96716005591275	0.133842729435357	-22.169004386195	6.84067523763793e-109	3.64129142899467e-105	NA	NA	NA	NA	NA	NA	NA	NA	NA	NA	NA	NA	NA	NA	NA	NA	2	2	4	4	-2.15202754292894
242.1034	966.4376935724	2.50682424582342	0.113300134146929	22.1255187798148	1.79560857392855e-108	9.55802443902169e-105	3-Hydroxy-N6,N6,N6-trimethyl-L-lysine,Epinephrine,Normetanephrine,Methylnoradrenaline,Levonordefrin,Ginkgotoxin,3,4,5,6-Tetrahydrohippuric_acid	1	C9H21N2O3	[M+K-2H]-	205.155218	242.1038246	-1.84342399683436	HMDB01422,HMDB00068,HMDB00819,HMDB02832,HMDB15652,HMDB29455,HMDB61679	3-Hydroxy-N6,N6,N6-trimethyl-L-lysine,L-Adrenaline,L-Normetanephrine,Levonordefrin,Nordephrine	1	C9H21N2O3	[M+K-2H]-	205.155218	242.1038246	-1.84342399683436	C01259,C00788,C05589,C11768,C17925	1	2	2	4	1.50768752186763
252.055	1332.81783478656	3.00386322749221	0.135905197833965	22.1026368039435	2.98138611824204e-108	1.58699183074024e-104	NA	NA	NA	NA	NA	NA	NA	NA	NA	NA	NA	NA	NA	NA	NA	NA	2	2	4	4	1.85177986219482
385.2338	864.971602747726	-3.08530557903489	0.139751427012398	-22.0770953470206	5.2474763018058e-108	2.79323163545123e-104	NA	NA	NA	NA	NA	NA	NA	NA	NA	NA	NA	NA	NA	NA	NA	NA	1	2	4	4	-2.24120335955942
417.0516	2594.06141184198	4.00739144542467	0.181527032461961	22.0760037283396	5.37573697700668e-108	2.86150479286065e-104	Meticillin	1	C17H20N2O6S	[M+K-2H]-	380.10421	417.0528166	-2.83489273535588	HMDB15541	Methicillin	1	C17H20N2O6S	[M+K-2H]-	380.10421	417.0528166	-2.83489273535588	C07177	2	2	4	4	2.25295400966211
291.0439	1134.87518958509	2.75620372246718	0.124975142649004	22.0540154149537	8.74131375751466e-108	4.65300131312506e-104	L-Phosphoarginine,Cyclobrassinone	1	C6H15N4O5P	[M+(37Cl)]-	254.078009	291.0444606	-1.85607380698934	HMDB29438,HMDB34209	L-Arginine_phosphate	1	C6H15N4O5P	[M+(37Cl)]-	254.078009	291.0444606	-1.85607380698934	C05945	1	2	2	4	1.68577508178631
246.0208	1053.75776411098	2.64131365630976	0.120070286223477	21.9980624631284	3.00544980154521e-107	1.59980092936251e-103	NA	NA	NA	NA	NA	NA	NA	NA	NA	NA	NA	NA	NA	NA	NA	NA	2	2	4	4	1.5937771000273
373.0434	2161.85182669456	3.73544601951785	0.169815511527698	21.9970836934327	3.07099652982691e-107	1.63469145282686e-103	NA	NA	NA	NA	NA	NA	NA	NA	6-(2-Amino-2-carboxyethyl)-7,8-dioxo-1,2,3,4,7,8-hexahydroquinoline-2,4-dicarboxylate	1	C14H14N2O8	[M+Cl]-	338.075018	373.0444196	-2.77580884617947	C15599	1	2	2	4	2.1714990055479
328.9416	1025.01584838731	2.59912297790519	0.118371740943531	21.957292823336	7.37648094074611e-107	3.92650080475915e-103	NA	NA	NA	NA	NA	NA	NA	NA	NA	NA	NA	NA	NA	NA	NA	NA	0	2	2	4	1.56271729500111
287.1693	847.552171142701	-3.04896222908141	0.139004787858966	-21.9342245403438	1.22508397899533e-106	6.52112202019214e-103	NA	NA	NA	NA	NA	NA	NA	NA	NA	NA	NA	NA	NA	NA	NA	NA	1	2	4	4	-2.20769595964246
412.1651	3528.19668732395	-3.35362446448029	0.153528823993378	-21.8436146206977	8.93954843896622e-106	4.75852163406172e-102	NA	NA	NA	NA	NA	NA	NA	NA	NA	NA	NA	NA	NA	NA	NA	NA	2	2	4	4	-2.39207355527844
573.4109	782.470882682068	-2.90451202863727	0.133167044344038	-21.8110422360464	1.82276430594095e-105	9.70257440052369e-102	NA	NA	NA	NA	NA	NA	NA	NA	NA	NA	NA	NA	NA	NA	NA	NA	2	2	4	4	-2.09382298291536
384.2386	910.932876487452	2.41397469070465	0.110879110669719	21.7712306323892	4.34798984535784e-105	2.31443499468398e-101	NA	NA	NA	NA	NA	NA	NA	NA	NA	NA	NA	NA	NA	NA	NA	NA	2	2	4	4	1.46922754080688
316.1036	1072.18609725757	2.66834187126075	0.122616037032799	21.7617689808959	5.34463653899253e-105	2.84495002970572e-101	NA	NA	NA	NA	NA	NA	NA	NA	N6,N6-Dimethyladenosine	1	C12H17N5O4	[M+Na-2H]-	295.128055	316.1027236	2.75954597952068	C03416	0	2	4	4	1.61076163450722
326.1353	1078.02878602173	2.6768338069629	0.123194412290308	21.7285326273964	1.10269812760495e-104	5.86966213324113e-101	NA	NA	NA	NA	NA	NA	NA	NA	NA	NA	NA	NA	NA	NA	NA	NA	1	2	3	4	1.61768744413657
324.0755	1175.79560292278	2.81060541381874	0.129754619683892	21.6609275312581	4.79482605166002e-104	2.55228590729863e-100	NA	NA	NA	NA	NA	NA	NA	NA	SR95531	1	C15H17N3O3	[M+K-2H]-	287.126992	324.0755986	-0.157062118167262	C13796	2	2	4	4	1.7198657408451
274.0394	1160.60508479844	2.79092092324319	0.129303393938514	21.5842820380285	2.52377864100132e-103	1.343407370605e-99	2-Amino-5-benzoylbenzimidazole	1	C14H11N3O	[M+K-2H]-	237.090212	274.0388186	2.08547096684275	HMDB60711	L-Tyrosine_methyl_ester_4-sulfate	1	C10H13NO6S	[M-H]-	275.046361	274.0390846	1.11480448298248	C04201	2	2	4	4	1.71166424103801
307.1306	848.996497961378	-3.05158468003685	0.141717472890867	-21.5328753596023	7.66286949974086e-103	4.07894543471206e-99	NA	NA	NA	NA	NA	NA	NA	NA	NA	NA	NA	NA	NA	NA	NA	NA	2	2	4	4	-2.21311023775314
384.9564	2667.04990502768	4.04823526182874	0.188488671510769	21.4773398813915	2.53620596271404e-102	1.35002243395269e-98	NA	NA	NA	NA	NA	NA	NA	NA	NA	NA	NA	NA	NA	NA	NA	NA	2	2	4	4	2.26502423344076
257.1117	765.374311044423	-2.86396195129327	0.133623210335002	-21.4331173761888	6.56350988048706e-102	3.49375630938326e-98	NA	NA	NA	NA	NA	NA	NA	NA	NA	NA	NA	NA	NA	NA	NA	NA	2	2	3	4	-2.06125018691898
385.1012	1193.21499529658	2.83348011615456	0.132394973133205	21.4017197866247	1.28769704771926e-101	6.85441138500964e-98	NA	NA	NA	NA	NA	NA	NA	NA	NA	NA	NA	NA	NA	NA	NA	NA	2	2	4	4	1.72609365833305
577.1972	1702.55109134376	3.37658374195155	0.158229981254338	21.3397215570925	4.85831053727347e-101	2.58607869899067e-97	NA	NA	NA	NA	NA	NA	NA	NA	NA	NA	NA	NA	NA	NA	NA	NA	2	2	4	4	2.04575084261501
320.1611	1510.62267608423	3.19550316641811	0.149975426888012	21.3068449460339	9.80863529832908e-101	5.22113656930057e-97	Hydroxyl_frovatriptan	1	C14H19N3O2	[M+Hac-H]-	261.147727	320.1615806	-1.43864856968008	HMDB61150	NA	NA	NA	NA	NA	NA	NA	NA	2	2	4	4	1.9649870204219
314.2326	883.550021161723	-3.12284845864333	0.146651098421114	-21.294408922025	1.2790971194584e-100	6.80863396687709e-97	NA	NA	NA	NA	NA	NA	NA	NA	NA	NA	NA	NA	NA	NA	NA	NA	1	2	4	4	-2.25894798409938
364.2103	26541.9654317803	-2.13441441426339	0.1002572598705	-21.2893751237603	1.42414114905564e-100	7.58070333642319e-97	NA	NA	NA	NA	NA	NA	NA	NA	NA	NA	NA	NA	NA	NA	NA	NA	2	2	0	4	-1.60391223726832
315.2003	309073.994831091	-2.76712687554475	0.130206951085802	-21.2517600056645	3.17537114090481e-100	1.69025005830363e-96	NA	NA	NA	NA	NA	NA	NA	NA	NA	NA	NA	NA	NA	NA	NA	NA	1	2	4	4	-1.98821657807355
168.0184	752.836927759117	-2.83342720890935	0.13364359111499	-21.2013698918896	9.27569037113279e-100	4.93744998455399e-96	NA	NA	NA	NA	NA	NA	NA	NA	NA	NA	NA	NA	NA	NA	NA	NA	2	2	4	4	-2.03818187788611
302.0316	1362.82789593151	3.03756538860832	0.143370474647671	21.1868266187515	1.26329915860731e-99	6.72454142126671e-96	NA	NA	NA	NA	NA	NA	NA	NA	NA	NA	NA	NA	NA	NA	NA	NA	0	2	2	4	1.8785705295998
198.1863	42347.7641666861	-3.53951012543223	0.167143519029454	-21.1764724470622	1.5738609228816e-99	8.37766169249877e-96	NA	NA	NA	NA	NA	NA	NA	NA	NA	NA	NA	NA	NA	NA	NA	NA	2	2	4	4	-2.5508313049966
312.0563	904.878852429975	-3.16494154057502	0.149987816320927	-21.1013242155819	7.7339664378874e-99	4.11679033488746e-95	NA	NA	NA	NA	NA	NA	NA	NA	NA	NA	NA	NA	NA	NA	NA	NA	2	2	4	4	-2.29020424345929
429.0971	893.228679736145	2.38156078654445	0.112924327196601	21.0898824519729	9.85060353887321e-99	5.24347626374221e-95	Caryoptosidic_acid,6-Hydroxymusizin_8-O-b-D-glucopyranoside,2-Oxoaloesol_7-glucoside	1	C16H24O11	[M+(37Cl)]-	392.131865	429.0983166	-2.92776725371545	HMDB34249,HMDB30817,HMDB35734	Shanzhiside,Aloesin,Podolactone_B	1	C16H24O11	[M+(37Cl)]-	392.131865	429.0983166	-2.92776725371545	C17066,C08994,C09172	2	2	2	4	1.45011275873722
572.3987	1147.97281202187	-3.57428856229602	0.169519591299298	-21.0848111118046	1.09650534611305e-98	5.83669795735977e-95	NA	NA	NA	NA	NA	NA	NA	NA	NA	NA	NA	NA	NA	NA	NA	NA	1	2	4	4	-2.56320080318461
244.0479	1156.39625055455	2.78553961140586	0.132753197689336	20.9828438025611	9.40947413795468e-98	5.00866308363328e-94	Anthocyanidins	1	C15H11O	[M+(37Cl)]-	207.08099	244.0474416	1.92667457160183	HMDB31460	Anthocyanin	1	C15H11O	[M+(37Cl)]-	207.08099	244.0474416	1.92667457160183	C15549	2	2	4	4	1.70760630038614
426.1806	806.434309228841	-2.95919928925745	0.141247784847865	-20.9504120184591	1.86014975114285e-97	9.90157712533341e-94	NA	NA	NA	NA	NA	NA	NA	NA	NA	NA	NA	NA	NA	NA	NA	NA	2	2	4	4	-2.1425899161746
339.229	17562.4624475746	-2.34850589641346	0.112200409286092	-20.9313487478034	2.77531678854515e-97	1.47730112654258e-93	NA	NA	NA	NA	NA	NA	NA	NA	NA	NA	NA	NA	NA	NA	NA	NA	2	2	4	4	-1.75169988969753
265.1125	1117.86309237661	2.73257280798062	0.130738725718114	20.9010206652336	5.24122947364745e-97	2.78990644882254e-93	NA	NA	NA	NA	NA	NA	NA	NA	NA	NA	NA	NA	NA	NA	NA	NA	2	2	0	4	1.6628409972368
256.0223	1029.45474304234	2.60525246818018	0.124656520061474	20.8994480745605	5.41676361947659e-97	2.88334327464739e-93	NA	NA	NA	NA	NA	NA	NA	NA	NA	NA	NA	NA	NA	NA	NA	NA	0	2	2	4	1.5691311118967
396.2002	51315.0807830631	-3.12542929283089	0.149840181884152	-20.8584189736723	1.2782775123673e-96	6.80427119833115e-93	NA	NA	NA	NA	NA	NA	NA	NA	NA	NA	NA	NA	NA	NA	NA	NA	0	2	2	4	-2.26502423344075
322.1042	1112.39104224472	2.72496553291148	0.130872569472362	20.8215177855657	2.76294103068528e-96	1.47071351063378e-92	NA	NA	NA	NA	NA	NA	NA	NA	NA	NA	NA	NA	NA	NA	NA	NA	2	2	4	4	1.65724202929929
343.1191	2633.2551887237	4.02931082813764	0.193819330541702	20.7890039495864	5.44289002353747e-96	2.897250359529e-92	Dehydrocyanaropicrin,Diosbulbin_D,Diosbulbin_B,(S)-5,7-Dihydroxy-6,8-dimethylflavanone,2-Hydroxy-4,6-dimethoxychalcone,Stercurensin,Batatasin_I,DL-Propylene_glycol_dibenzoate	1	C19H20O6	[M-H]-	344.12599	343.1187136	1.18821849080083	HMDB35029,HMDB35109,HMDB36777,HMDB30694,HMDB33691,HMDB37485,HMDB38778,HMDB40412	Calaxin,Deoxyelephantopin,Echinone,2,3-Dihydro-2-(4-methoxyphenyl)-5,6,7-trimethoxy-4H-1-benzopyran-4-one,Batatasin_I,Isobatatasin_I,Phenethyl_caffeate	1	C19H20O6	[M-H]-	344.12599	343.1187136	1.18821849080083	C09353,C09388,C10338,C15118,C10246,C10265,C10484	2	2	4	4	2.25894798409938
415.0934	5321.72942979897	5.06640923703236	0.244679089252334	20.7063433680164	3.03650033620871e-95	1.61632912896389e-91	NA	NA	NA	NA	NA	NA	NA	NA	O-Carbamoyl-deacetylcephalosporin_C,N2-Citryl-N6-acetyl-N6-hydroxy-L-lysine	1	C15H20N4O8S	[M-H]-	416.100188	415.0929116	1.0867446477992	C06568,C20333	2	2	4	4	2.61704396066978
364.1875	866.639342604876	2.33499458841146	0.112770993472566	20.7056310892525	3.08172135724322e-95	1.64040027846056e-91	NA	NA	NA	NA	NA	NA	NA	NA	NA	NA	NA	NA	NA	NA	NA	NA	2	2	4	4	1.42628952923447
270.1407	911.815597097905	-3.17786975261907	0.154043046700193	-20.6297513629681	1.48411170165727e-94	7.89992658792164e-91	NA	NA	NA	NA	NA	NA	NA	NA	NA	NA	NA	NA	NA	NA	NA	NA	2	2	4	4	-2.29673220061444
382.1843	18615.0773942195	-2.99461421848196	0.145164455066443	-20.6291148691413	1.50377352100784e-94	8.00458645232473e-91	NA	NA	NA	NA	NA	NA	NA	NA	NA	NA	NA	NA	NA	NA	NA	NA	2	2	4	4	-2.1714990055479
333.9918	799.463843007041	-2.9430284192345	0.142784779427353	-20.6116396372057	2.15796800103423e-94	1.14868636695052e-90	NA	NA	NA	NA	NA	NA	NA	NA	NA	NA	NA	NA	NA	NA	NA	NA	2	2	1	4	-2.11979683081493
316.0801	2280.14202567087	3.81477214106144	0.185365916989118	20.5796847825342	4.1738661238888e-94	2.22174893774601e-90	N-(1-Deoxy-1-fructosyl)valine,Prunasin,Sambunigrin,Prulaurasin,(S)-2-Hydroxy-2-phenylacetonitrile_O-b-D-allopyranoside,N-(1-Deoxy-1-fructosyl)threonine	1	C11H21NO7	[M+K-2H]-	279.131804	316.0804106	-0.964311579456	HMDB37844,HMDB34934,HMDB34981,HMDB35022,HMDB39961,HMDB37843	Prunasin,(S)-Mandelonitrile_beta-D-glucoside,Indican,Nitrothal-isopropyl,Validamine_7-phosphate	1	C14H17NO6	[M+Na-2H]-	295.105589	316.0802576	-0.480257770990791	C00844,C04273,C08481,C18873,C21216	2	2	4	4	2.20234563559824
425.2345	6069.26651383799	-1.9194432556518	0.093373173294107	-20.5566886926498	6.70560284771362e-94	3.56939239583796e-90	NA	NA	NA	NA	NA	NA	NA	NA	NA	NA	NA	NA	NA	NA	NA	NA	0	2	4	4	-1.49606028380528
357.0694	5146.04223778485	5.01726016115509	0.244122367082698	20.5522346072265	7.35007438637134e-94	3.91244459586546e-90	NA	NA	NA	NA	NA	NA	NA	NA	NA	NA	NA	NA	NA	NA	NA	NA	2	2	3	4	2.58918468786489
355.9893	785.505622527811	2.17823876120385	0.105999885258667	20.5494445195709	7.78488635509158e-94	4.14389500681525e-90	NA	NA	NA	NA	NA	NA	NA	NA	NA	NA	NA	NA	NA	NA	NA	NA	2	2	4	4	1.35102973624171
273.1207	1215.35188453805	2.86252758020681	0.139364805004618	20.5398169222993	9.49196889814791e-94	5.05257504448413e-90	Glutaminyl-Glutamine,Glutaminyl-Gamma-glutamate,Gamma-glutamyl-Glutamine,Gamma-glutamyl-Gamma-glutamate,N2-Succinoylarginine	1	C10H18N4O5	[M-H]-	274.127721	273.1204446	1.06399943971096	HMDB28795,HMDB28811,HMDB29147,HMDB29163,HMDB32764	N2-Succinyl-L-arginine	1	C10H18N4O5	[M-H]-	274.127721	273.1204446	1.06399943971096	C03296	2	2	4	4	1.7387542718452
315.1949	2423.58832549769	-4.77344365741901	0.232433439220753	-20.5368198027885	1.00960787003036e-93	5.37414269217159e-90	NA	NA	NA	NA	NA	NA	NA	NA	NA	NA	NA	NA	NA	NA	NA	NA	0	2	4	4	-3.02489288458822
469.0441	1065.31991581176	2.65870504705161	0.12959930296987	20.5148097723158	1.58788524400421e-93	8.45231315383443e-90	NA	NA	NA	NA	NA	NA	NA	NA	7a-Hydroxy-O-carbamoyl-deacetylcephalosporin_C	1	C15H20N4O9S	[M+K-2H]-	432.095103	469.0437096	0.85876857907568	C06569	2	2	2	4	1.60391223726832
317.1365	1429.42437286604	3.11115178246905	0.151698044657222	20.5088456446425	1.79504062548021e-93	9.55500124943116e-90	NA	NA	NA	NA	NA	NA	NA	NA	NA	NA	NA	NA	NA	NA	NA	NA	2	2	4	4	1.91554849022203
350.0886	1314.12914324751	2.98230156825564	0.145469318428707	20.5012410896613	2.09872182178627e-93	1.11714962573683e-89	Indole-3-acetic-acid-O-glucuronide	1	C16H17NO8	[M-H]-	351.095419	350.0881426	1.36279965516286	HMDB60001	Angustine,Lycoricidine	1	C20H15N3O	[M+(37Cl)]-	313.121512	350.0879636	1.87410042112828	C09032,C08531	2	2	4	4	1.83886814868569
371.0672	2428.61479504626	3.90900892823523	0.191058388213831	20.4597608342655	4.91789564146788e-93	2.61779584995335e-89	(S)-a-Amino-2,5-dihydro-5-oxo-4-isoxazolepropanoic_acid_N2-glucoside	1	C12H18N2O9	[M+(37Cl)]-	334.101233	371.0676846	-1.35123596267684	HMDB29404	NA	NA	NA	NA	NA	NA	NA	NA	2	2	4	4	2.24120335955942
420.1403	5442.51556709732	-2.74047730223646	0.134141386134139	-20.4297672867048	9.09342698344644e-93	4.84043118328854e-89	NA	NA	NA	NA	NA	NA	NA	NA	NA	NA	NA	NA	NA	NA	NA	NA	2	2	4	4	-1.96824102843404
308.1136	979.854980385399	2.52761974113752	0.123726238052763	20.4291327443385	9.21236043307081e-93	4.90373945852359e-89	Arginyl-Proline,Prolyl-Arginine	1	C11H21N5O3	[M+K-2H]-	271.16444	308.1130466	1.90352212108229	HMDB28717,HMDB29011	Methoprotryne	1	C11H21N5OS	[M+(37Cl)]-	271.146682	308.1131336	1.62115776828503	C19104	1	2	4	4	1.52401561651027
308.0518	1040.95678732672	2.62214265092691	0.128404425892197	20.4209678343047	1.0888559617603e-92	5.79598028445009e-89	NA	NA	NA	NA	NA	NA	NA	NA	NA	NA	NA	NA	NA	NA	NA	NA	2	2	4	4	1.5788746031492
316.2035	19007.8707316372	-3.03607083974842	0.148834880381682	-20.3989201453484	1.7094894911252e-92	9.09961256125944e-89	NA	NA	NA	NA	NA	NA	NA	NA	NA	NA	NA	NA	NA	NA	NA	NA	1	2	3	4	-2.19183034191071
283.1643	773.180543640419	-2.88201492661912	0.141702294020956	-20.3385198985763	5.86745933616619e-92	3.12324860464126e-88	NA	NA	NA	NA	NA	NA	NA	NA	NA	NA	NA	NA	NA	NA	NA	NA	2	2	3	4	-2.07320835528656
270.9007	1229.02465136203	2.87932536483663	0.14184047041024	20.2997448930397	1.29254127766702e-91	6.88019722102154e-88	NA	NA	NA	NA	NA	NA	NA	NA	NA	NA	NA	NA	NA	NA	NA	NA	2	2	4	4	1.75608105522196
301.1768	930.011464807194	2.44621983779561	0.120735248240511	20.2610246257381	2.83990970192372e-91	1.511683934334e-87	NA	NA	NA	NA	NA	NA	NA	NA	NA	NA	NA	NA	NA	NA	NA	NA	2	2	4	4	1.48604981925811
213.0018	736.284724412858	-2.79213462527279	0.138161193220981	-20.2092538445794	8.11656743823316e-91	4.32044884737151e-87	NA	NA	NA	NA	NA	NA	NA	NA	NA	NA	NA	NA	NA	NA	NA	NA	2	2	4	4	-2.00198793279918
397.2035	8506.0103057113	-3.20799841995919	0.159221815484812	-20.1479829267818	2.80304522432883e-90	1.49206097291024e-86	NA	NA	NA	NA	NA	NA	NA	NA	NA	NA	NA	NA	NA	NA	NA	NA	2	2	4	4	-2.3169259357707
362.2334	722.542786969046	-2.75680892619375	0.137043784808271	-20.1162637915366	5.31667345930505e-90	2.83006528238808e-86	NA	NA	NA	NA	NA	NA	NA	NA	NA	NA	NA	NA	NA	NA	NA	NA	0	2	4	4	-1.97813014238714
395.2161	777.866217097047	-2.89333896909409	0.143977922556982	-20.0957127156006	8.04511159086347e-90	4.28241289981662e-86	NA	NA	NA	NA	NA	NA	NA	NA	NA	NA	NA	NA	NA	NA	NA	NA	2	2	4	4	-2.08547055239361
363.1979	855.24855411922	-3.06423657770855	0.152485092152617	-20.0953190534958	8.10916568486297e-90	4.31650889405256e-86	NA	NA	NA	NA	NA	NA	NA	NA	NA	NA	NA	NA	NA	NA	NA	NA	1	2	4	4	-2.22413756727538
323.0879	1111.90214627482	2.72411222411929	0.136129919211281	20.011120552355	4.40631648448752e-89	2.34548226469271e-85	4-Hydroxy-5,7-dimethoxyflavan,Sativan,Isosativan,Myrigalone_G,Myrigalone_H,4-Hydroxy-3,4,5-trimethoxystilbene,4-Hydroxy-3,5,4-trimethoxystilbene	1	C17H18O4	[M+(37Cl)]-	286.12051	323.0869616	2.96266984986311	HMDB30152,HMDB30521,HMDB34024,HMDB41168,HMDB41169,HMDB41671,HMDB41680	Portulacaxanthin_I,7,3-Dihydroxy-4-methoxy-8-methylflavan,(-)-Sativan,Diphenolic_acid,Sugiresinol	1	C14H16N2O7	[M-H]-	324.095753	323.0884766	-1.72646206957695	C08564,C09646,C10526,C14294,C20133	2	2	4	4	1.65538720091266
371.1261	1357.0097259523	3.0310732977409	0.151535457805007	20.0024030127736	5.24818547513649e-89	2.79360912841515e-85	3-(2-Methylpropanoyloxy)-8-(2-methylbutanoyloxy)-9,10-epoxy-p-mentha-1,3,5-triene,3-(2-Methylpropanoyloxy)-8-(3-methylbutanoyloxy)-9,10-epoxy-p-mentha-1,3,5-triene	1	C19H26O5	[M+K-2H]-	334.178025	371.1266316	-1.3801219217135	HMDB32699,HMDB32700	NA	NA	NA	NA	NA	NA	NA	NA	2	2	4	4	1.87310407521872
284.2588	830.701610472032	-3.01202540405995	0.15108586202339	-19.935852128862	1.9888897594922e-88	1.0586860189777e-84	NA	NA	NA	NA	NA	NA	NA	NA	NA	NA	NA	NA	NA	NA	NA	NA	1	2	2	4	-2.18155195838394
312.0447	2970.64174603447	4.20838334260323	0.211554747514869	19.8926443014825	4.71235065400062e-88	2.50838425312453e-84	NA	NA	NA	NA	NA	NA	NA	NA	NA	NA	NA	NA	NA	NA	NA	NA	2	2	4	4	2.32387231543439
253.1211	2368.66125989641	3.87184850790938	0.195128976532708	19.8425091788476	1.27912468321361e-87	6.80878068874605e-84	3-Hydroxydodecanoic_acid,12-Hydroxydodecanoic_acid,(R)-3-Hydroxydodecanoic_acid,xi-5-Hydroxydodecanoic_acid,Pterosin_O,6-[(3,4-Methylenedioxy)phenyl]-3,3-dimethyl-1-hexene,(Z)-8-Decene-4,6-diyn-1-yl_3-methylbutanoate,1(10),11-Eremophiladiene-2,9-dione,Alantolactone,Isoalantolactone,(S)-Bilobanone,Alloalantolactone,Furoeremophilone_1,alpha-Amylcinnamyl_formate,Costunolide,Furanogermenone,Germacron…	1	C12H24O3	[M+K-2H]-	216.172545	253.1211516	-0.160002432651046	HMDB00387,HMDB02059,HMDB10728,HMDB40169,HMDB30761,HMDB30790,HMDB31000,HMDB35412,HMDB35906,HMDB35934,HMDB36110,HMDB36119,HMDB36148,HMDB36206,HMDB36688,HMDB36766,HMDB36881,HMDB37563,HMDB37608,HMDB39011,HMDB40902,HMDB40981,HMDB41038,HMDB41062	12-Hydroxydodecanoic_acid,7-Hydroxydodecanoate,Alantolactone,Costunolide,alpha-Cyclocostunolide,beta-Cyclocostunolide,Eremofrullanolide,Frullanolide,Glechomanolide,Isoalantolactone,Isovelleral,Pinguisone,Furanogermenone,3beta-Hydroxyatractylon,Atractylenolide_II	1	C12H24O3	[M+K-2H]-	216.172545	253.1211516	-0.160002432651046	C08317,C21080,C09289,C09382,C09383,C09384,C09408,C09454,C09466,C09484,C09692,C09710,C17488,C17884,C17886	2	2	4	4	2.2185901799746
325.1168	1128.57682037711	2.74701460308455	0.13859700295592	19.8201587660466	1.99478418966349e-87	1.06182362415788e-83	NA	NA	NA	NA	NA	NA	NA	NA	NA	NA	NA	NA	NA	NA	NA	NA	0	2	3	4	1.6741979699491
568.2746	805.575488829331	-2.95697075084132	0.149281455912308	-19.8080245987038	2.53849831918489e-87	1.35124265530212e-83	NA	NA	NA	NA	NA	NA	NA	NA	NA	NA	NA	NA	NA	NA	NA	NA	2	2	4	4	-2.13794176711504
469.2316	698.651960434624	-2.69380405412226	0.136652337858188	-19.7128281619139	1.67347609063144e-86	8.90791323043117e-83	NA	NA	NA	NA	NA	NA	NA	NA	NA	NA	NA	NA	NA	NA	NA	NA	2	2	1	4	-1.94277179339894
332.1133	1035.62673853776	2.61381246361388	0.13286533255996	19.6726445736649	3.69972281869234e-86	1.96936245638993e-82	NA	NA	NA	NA	NA	NA	NA	NA	NA	NA	NA	NA	NA	NA	NA	NA	0	2	4	4	1.57398417919932
276.1584	994.518930333457	-3.32895271980835	0.169311271692408	-19.661731239348	4.58800168936907e-86	2.44219329925115e-82	NA	NA	NA	NA	NA	NA	NA	NA	NA	NA	NA	NA	NA	NA	NA	NA	2	2	4	4	-2.3680986218711
372.2212	686.923761444943	-2.66167256898534	0.135443640708686	-19.6515137592182	5.61141468207868e-86	2.98695603527048e-82	NA	NA	NA	NA	NA	NA	NA	NA	NA	NA	NA	NA	NA	NA	NA	NA	2	2	4	4	-1.92446513603622
344.2185	760.530936321426	2.12563775158439	0.108393683815192	19.6103469940973	1.26168226093413e-85	6.7159346749524e-82	NA	NA	NA	NA	NA	NA	NA	NA	Pumiliotoxin_A	1	C19H33NO2	[M+(37Cl)]-	307.251129	344.2175806	2.71340004872621	C20033	2	2	4	4	1.31443573781072
596.1554	960.035884159699	2.49472831851686	0.127318965809617	19.5943181179094	1.72886101789507e-85	9.20272719825544e-82	NA	NA	NA	NA	NA	NA	NA	NA	NA	NA	NA	NA	NA	NA	NA	NA	2	2	4	4	1.50184852308145
225.0537	799.455525264635	-2.94266488667777	0.150272668494516	-19.5821696397516	2.19470397564186e-85	1.16824092623416e-81	NA	NA	NA	NA	NA	NA	NA	NA	NA	NA	NA	NA	NA	NA	NA	NA	2	2	4	4	-2.11536781244606
293.0117	761.344754700561	-2.85343833946628	0.14590597460241	-19.5566929129655	3.61794932375945e-85	1.92583442503715e-81	NA	NA	NA	NA	NA	NA	NA	NA	NA	NA	NA	NA	NA	NA	NA	NA	2	2	4	4	-2.05343885432543
383.1336	700.825004378418	-2.69963153986102	0.138081403955619	-19.551014564776	4.04398206426458e-85	2.15261165280803e-81	NA	NA	NA	NA	NA	NA	NA	NA	NA	NA	NA	NA	NA	NA	NA	NA	2	2	3	4	-1.94588704742707
371.103	684.165030848283	-2.65393002285732	0.136419765954636	-19.4541458437911	2.68794234036991e-84	1.4307917077789e-80	NA	NA	NA	NA	NA	NA	NA	NA	NA	NA	NA	NA	NA	NA	NA	NA	2	2	0	4	-1.91850378087099
286.1406	1071.885108293	2.66698464292448	0.137167304403675	19.4432970343698	3.32120061623072e-84	1.76787508801961e-80	NA	NA	NA	NA	NA	NA	NA	NA	N-Acetyl-ala-ala-ala-methylester	1	C12H21N3O5	[M-H]-	287.148122	286.1408456	-0.782831264558507	C11329	2	2	4	4	1.60904220032753
247.0225	1161.02169990897	2.79102161860301	0.143780235043012	19.4117196829458	6.14360989846476e-84	3.27024354895279e-80	NA	NA	NA	NA	NA	NA	NA	NA	NA	NA	NA	NA	NA	NA	NA	NA	2	2	4	4	1.71370382600557
595.4567	745.163148223665	-2.81414939083369	0.145070692643411	-19.3984693914089	7.95034168233563e-84	4.23196687750726e-80	NA	NA	NA	NA	NA	NA	NA	NA	NA	NA	NA	NA	NA	NA	NA	NA	2	2	4	4	-2.01975421673587
305.1466	1988.79194863775	3.60999172263348	0.186107557006672	19.3973408747935	8.12677070134838e-84	4.32588004432774e-80	NA	NA	NA	NA	NA	NA	NA	NA	NA	NA	NA	NA	NA	NA	NA	NA	0	2	4	4	2.15202754292894
268.0863	1114.07111666418	2.72684744072602	0.140600739283509	19.394261044585	8.62838514063672e-84	4.59288941036093e-80	NA	NA	NA	NA	NA	NA	NA	NA	NA	NA	NA	NA	NA	NA	NA	NA	2	2	4	4	1.65910257683162
346.1995	727.855285206321	-2.77014820424006	0.143106025921321	-19.3573134772332	1.76872216664715e-83	9.41490809306276e-80	NA	NA	NA	NA	NA	NA	NA	NA	NA	NA	NA	NA	NA	NA	NA	NA	2	2	4	4	-1.99162412770246
360.2469	716.969451365037	-2.74203078461379	0.141716647253874	-19.3486851244911	2.09108975032395e-83	1.11308707409744e-79	NA	NA	NA	NA	NA	NA	NA	NA	NA	NA	NA	NA	NA	NA	NA	NA	2	2	0	4	-1.97151601176853
310.0601	1138.78525260547	2.76087296598063	0.14323990029726	19.274468637936	8.79994526738677e-83	4.68421086582998e-79	NA	NA	NA	NA	NA	NA	NA	NA	NA	NA	NA	NA	NA	NA	NA	NA	2	2	4	4	1.69362052051159
313.1518	999.820791500939	2.55887979435233	0.132995384828686	19.2403653528915	1.70005921505584e-82	9.04941520174222e-79	Homoanserine,Histidinyl-Valine,Valyl-Histidine,(S)-Argpyrimidine	1	C11H18N4O3	[M+Hac-H]-	254.137891	313.1517446	0.0871781828678647	HMDB05767,HMDB28898,HMDB29129,HMDB37180	Dapdiamide_B,Dapdiamide_C	1	C13H22N4O5	[M-H]-	314.159021	313.1517446	0.0871781828678647	C20963,C20964	2	2	4	4	1.54230427129428
489.2553	802.09418929751	-2.94853315265046	0.153248531792698	-19.2402049021846	1.70532975212841e-82	9.07747027057952e-79	NA	NA	NA	NA	NA	NA	NA	NA	NA	NA	NA	NA	NA	NA	NA	NA	2	2	4	4	-2.12426782617533
343.2256	836.369186011323	2.27818812678339	0.118436691059115	19.2354928731188	1.86759485157857e-82	9.94120739495271e-79	NA	NA	NA	NA	NA	NA	NA	NA	NA	NA	NA	NA	NA	NA	NA	NA	0	2	4	4	1.39448733516299
597.1287	802.051061850977	-2.94885141255405	0.153809550323266	-19.1720956621768	6.33064449230255e-82	3.36980206325265e-78	NA	NA	NA	NA	NA	NA	NA	NA	NA	NA	NA	NA	NA	NA	NA	NA	0	2	3	4	-2.12878169294042
278.115	1202.1542014788	2.84574322435158	0.148757852480599	19.1300370158458	1.41973355438312e-81	7.55724170998132e-78	NA	NA	NA	NA	NA	NA	NA	NA	NA	NA	NA	NA	NA	NA	NA	NA	0	2	4	4	1.73450312557665
296.1068	1547.98423926235	3.23153313610813	0.169079727629744	19.1124813211471	1.98788125190086e-81	1.05814919038683e-77	NA	NA	NA	NA	NA	NA	NA	NA	NA	NA	NA	NA	NA	NA	NA	NA	2	2	4	4	1.98483195921014
167.0234	1824.56748129875	3.48069468979966	0.182248888823884	19.0985783905834	2.59455751302409e-81	1.38108296418272e-77	NA	NA	NA	NA	NA	NA	NA	NA	NA	NA	NA	NA	NA	NA	NA	NA	2	2	4	4	2.11097990489343
383.157	895.19240699641	2.38476458230398	0.125275010319661	19.03623536904	8.54535290782773e-81	4.5486913528367e-77	NA	NA	NA	NA	NA	NA	NA	NA	NA	NA	NA	NA	NA	NA	NA	NA	2	2	0	4	1.4541641809123
452.1279	795.635451215419	-2.93421699694076	0.154589394676308	-18.980713412357	2.46229827822219e-80	1.31068137349767e-76	NA	NA	NA	NA	NA	NA	NA	NA	NA	NA	NA	NA	NA	NA	NA	NA	0	2	3	4	-2.10663226903296
373.0709	1027.4467401867	2.60125386584899	0.137453679938802	18.9245851184715	7.15506344397832e-80	3.80864027122966e-76	NA	NA	NA	NA	NA	NA	NA	NA	NA	NA	NA	NA	NA	NA	NA	NA	2	2	4	4	1.56431472226764
384.0671	1116.03630552086	2.72980899450998	0.144526527685374	18.8879442288451	1.4331930809057e-79	7.62888676966104e-76	NA	NA	NA	NA	NA	NA	NA	NA	NA	NA	NA	NA	NA	NA	NA	NA	2	2	4	4	1.66096888536789
286.1658	6651.7254596872	-2.32989701229264	0.123378076888286	-18.8842059388092	1.53833913293501e-79	8.18857920461305e-76	NA	NA	NA	NA	NA	NA	NA	NA	NA	NA	NA	NA	NA	NA	NA	NA	1	2	2	4	-1.73662477562694
390.3303	776.719569507526	2.15903542474022	0.114420704112083	18.8692723182799	2.04089439639268e-79	1.08636808719983e-75	NA	NA	NA	NA	NA	NA	NA	NA	NA	NA	NA	NA	NA	NA	NA	NA	0	2	4	4	1.33250969154264
178.9604	1537.10014515094	3.22095614037937	0.171246015490952	18.8089406410133	6.37999752145971e-79	3.39607268067301e-75	NA	NA	NA	NA	NA	NA	NA	NA	NA	NA	NA	NA	NA	NA	NA	NA	2	2	0	4	1.97813014238714
356.0756	1887.66290634869	3.53173582193733	0.188540980422557	18.7319266825813	2.71895602517445e-78	1.44730029220036e-74	Salbutamol_4-O-sulfate,S-Glutaryldihydrolipoamide	1	C13H21NO6S	[M+(37Cl)]-	319.108961	356.0754126	0.497366551316626	HMDB60604,HMDB06832	NA	NA	NA	NA	NA	NA	NA	NA	2	2	2	4	2.12878169294042
256.0588	1433.72706850147	3.11531616250448	0.166462523911119	18.7148199445052	3.74886209561537e-78	1.99551929349606e-74	NA	NA	NA	NA	NA	NA	NA	NA	NA	NA	NA	NA	NA	NA	NA	NA	2	2	1	4	1.91850378087099
203.1273	1750.14604957832	3.41809948353842	0.182750855733591	18.7036031640872	4.62698572814358e-78	2.46294450309083e-74	NA	NA	NA	NA	NA	NA	NA	NA	NA	NA	NA	NA	NA	NA	NA	NA	2	2	3	4	2.06520349911284
435.0828	1137.57953921861	2.75942268912855	0.147647613144408	18.6892468517569	6.05618990968128e-78	3.22370988892335e-74	Methyl_acrylate-divinylbenzene,_completely_hydrolyzed,_copolymer	1	C18H18N6O3S	[M+(37Cl)]-	398.116111	435.0825626	0.610229006708985	HMDB32389	NA	NA	NA	NA	NA	NA	NA	NA	2	2	4	4	1.69164938532108
281.005	1197.64118649568	2.83870223019924	0.15220894959997	18.6500349530025	1.26194763776635e-77	6.7173472758303e-74	NA	NA	NA	NA	NA	NA	NA	NA	NA	NA	NA	NA	NA	NA	NA	NA	2	2	4	4	1.72818458591784
248.114	1029.22983840911	2.60374125920108	0.139752787596577	18.6310506142981	1.799569219418e-77	9.57910695496204e-74	NA	NA	NA	NA	NA	NA	NA	NA	NA	NA	NA	NA	NA	NA	NA	NA	2	2	4	4	1.56752160637496
456.1378	2408.46728600318	-2.43200528497788	0.130605930186266	-18.6209407299456	2.17361933519731e-77	1.15701757212553e-73	NA	NA	NA	NA	NA	NA	NA	NA	NA	NA	NA	NA	NA	NA	NA	NA	0	2	2	4	-1.80186908635063
292.0497	968.163409219182	2.50801148139117	0.134868392270448	18.595991537898	3.46250730018547e-77	1.84309263588872e-73	NA	NA	NA	NA	NA	NA	NA	NA	NA	NA	NA	NA	NA	NA	NA	NA	1	2	2	4	1.50915533093843
354.2472	757.268002155814	-2.84366961980446	0.153237743027552	-18.5572402961663	7.12731096136066e-77	3.79386762473228e-73	NA	NA	NA	NA	NA	NA	NA	NA	NA	NA	NA	NA	NA	NA	NA	NA	1	2	2	4	-2.04957970588561
326.9885	1740.01330174031	3.40901338044837	0.183724111198143	18.5550680213759	7.42133885470898e-77	3.95037867236159e-73	D-Sedoheptulose_7-phosphate,Sedoheptulose_1-phosphate,Bis(4-isothiocyanatobutyl)_disulfide	1	C7H15O10P	[M+K-2H]-	290.040288	326.9888946	-1.22695298410566	HMDB01068,HMDB60509,HMDB34890	Sedoheptulose_7-phosphate,Sedoheptulose_1-phosphate,D-glycero-beta-D-manno-Heptose_7-phosphate,D-glycero-beta-D-manno-Heptose_1-phosphate,D-glycero-alpha-D-manno-Heptose_7-phosphate,D-glycero-alpha-D-manno-Heptose_1-phosphate,D-glycero-D-manno-Heptose_7-phosphate,alpha-D-Sedoheptulopyranose_7-phosphate	1	C7H15O10P	[M+K-2H]-	290.040288	326.9888946	-1.22695298410566	C05382,C06222,C07836,C07838,C19878,C19880,C19882,C20956	2	2	0	4	2.06125018691898
342.237	819.728800802887	-2.98764696116272	0.161311277942307	-18.5210048502081	1.39803213311165e-76	7.44172504455332e-73	NA	NA	NA	NA	NA	NA	NA	NA	NA	NA	NA	NA	NA	NA	NA	NA	2	2	4	4	-2.16655370734062
421.2313	657.610587053769	-2.57794699758917	0.139321463605857	-18.5035882545868	1.9317420491178e-76	1.0282662927454e-72	NA	NA	NA	NA	NA	NA	NA	NA	NA	NA	NA	NA	NA	NA	NA	NA	2	2	4	4	-1.88132494250872
327.0095	1236.41892757527	2.88804182532201	0.156488889546183	18.4552515753503	4.73156781592997e-76	2.51861354841952e-72	NA	NA	NA	NA	NA	NA	NA	NA	NA	NA	NA	NA	NA	NA	NA	NA	2	2	3	4	1.76049618971933
350.2309	662.670745900413	-2.59291148979923	0.140657996480931	-18.4341562845362	6.99006657742945e-76	3.7208124391657e-72	NA	NA	NA	NA	NA	NA	NA	NA	NA	NA	NA	NA	NA	NA	NA	NA	2	2	4	4	-1.89248780336438
437.1568	686.161734496582	1.9603729560399	0.106545392051821	18.3994156695806	1.32788951646903e-75	7.06835589616465e-72	NA	NA	NA	NA	NA	NA	NA	NA	NA	NA	NA	NA	NA	NA	NA	NA	1	2	2	4	1.236949394012
322.0963	1275.37539395364	2.93561865446875	0.159754179026603	18.3758488970727	2.05074305211494e-75	1.09161052664078e-71	NA	NA	NA	NA	NA	NA	NA	NA	NA	NA	NA	NA	NA	NA	NA	NA	2	2	4	4	1.8042598757426
405.0498	669.674122624438	-2.61303227531799	0.142282568923849	-18.3650906437914	2.50031960537348e-75	1.3309201259403e-71	NA	NA	NA	NA	NA	NA	NA	NA	NA	NA	NA	NA	NA	NA	NA	NA	2	2	4	4	-1.89815884228179
273.0553	1448.34796757727	3.13020241396512	0.170605046984149	18.3476542417644	3.44675077261228e-75	1.83470543626152e-71	4-Phenyl-1H,3H-naphtho[1,8-cd]pyran-1,3-dione,Sulfacetamide	1	C18H10O3	[M-H]-	274.062995	273.0557186	-1.40227790115534	HMDB41120,HMDB14772	NA	NA	NA	NA	NA	NA	NA	NA	2	2	4	4	1.93049567749645
226.0722	949.27830038077	2.47837483630372	0.135378535353708	18.3069999230556	7.27702553778162e-75	3.87356069376116e-71	Pyridoxal,Isopyridoxal,3alpha,4,5,7alpha-Tetrahydro-5-hydroxy-1H-isoindole-1,3(2H)-dione,3alpha,4,7,7alpha-Tetrahydro-4-hydroxy-1H-isoindole-1,3(2H)-dione,3-Methoxyanthranilate	1	C8H9NO3	[M+Hac-H]-	167.058244	226.0720976	0.405180475445023	HMDB01545,HMDB04290,HMDB34887,HMDB34889,HMDB60374	L-Arogenate,Pyridoxal,D-4-Hydroxyphenylglycine,3-Hydroxy-4-methylanthranilate,3-Methoxyanthranilate,Isopyridoxal,L-4-Hydroxyphenylglycine,p-Aminosalicylic_acid_methyl_ester,Orthoform,C20821	1	C10H13NO5	[M-H]-	227.079374	226.0720976	0.405180475445023	C00826,C00250,C03493,C03986,C05831,C06051,C12323,C14170,C14171,C20821	2	2	2	4	1.49318486466706
293.1162	3023.19380571393	4.23433846060579	0.23138963473066	18.2996030290406	8.335400216635e-75	4.43693353531481e-71	NA	NA	NA	NA	NA	NA	NA	NA	NA	NA	NA	NA	NA	NA	NA	NA	2	2	4	4	2.34541221222239
479.2928	1153.86587526685	2.78217549573946	0.152196466244283	18.2801583006134	1.19079967725376e-74	6.33862668202175e-71	NA	NA	NA	NA	NA	NA	NA	NA	NA	NA	NA	NA	NA	NA	NA	NA	2	2	4	4	1.70558783033759
359.963	777.15236004644	2.15987935737206	0.118524305266268	18.223092322877	3.38475001804952e-74	1.80170243460776e-70	NA	NA	NA	NA	NA	NA	NA	NA	NA	NA	NA	NA	NA	NA	NA	NA	2	2	4	4	1.33365383562078
385.1239	863.105006180271	2.32710550730305	0.127710802785957	18.2216809896911	3.47319494451951e-74	1.84878166896773e-70	NA	NA	NA	NA	NA	NA	NA	NA	NA	NA	NA	NA	NA	NA	NA	NA	2	2	2	4	1.42369202876018
349.0538	1354.56242252179	3.02797976448436	0.166365956044334	18.2007174813906	5.09362533376996e-74	2.71133676516575e-70	NA	NA	NA	NA	NA	NA	NA	NA	NA	NA	NA	NA	NA	NA	NA	NA	2	2	4	4	1.86500788198491
298.1772	971.178317665223	2.51361692483349	0.138128552083213	18.1976636033888	5.38563237100077e-74	2.86677211108371e-70	NA	NA	NA	NA	NA	NA	NA	NA	NA	NA	NA	NA	NA	NA	NA	NA	2	2	0	4	1.51505933136044
148.007	1624.93706466929	3.30517694806151	0.181927900370332	18.1675099934288	9.33390865234795e-74	4.96843957564481e-70	NA	NA	NA	NA	NA	NA	NA	NA	NA	NA	NA	NA	NA	NA	NA	NA	2	2	4	4	2.02338509154451
157.0203	630.242890209277	-2.49569646727901	0.137449770244757	-18.1571527026558	1.12721295069186e-73	6.00015453653278e-70	NA	NA	NA	NA	NA	NA	NA	NA	NA	NA	NA	NA	NA	NA	NA	NA	2	2	2	4	-1.83632225740075
444.3041	634.139813258896	-2.50756818164302	0.13818759929036	-18.1461158202344	1.37807834590911e-73	7.33551103527418e-70	NA	NA	NA	NA	NA	NA	NA	NA	NA	NA	NA	NA	NA	NA	NA	NA	2	2	4	4	-1.846578194069
279.0991	756.862054881227	-2.84207751255734	0.157000273365042	-18.102373019117	3.05229652618943e-73	1.62473744089063e-69	NA	NA	NA	NA	NA	NA	NA	NA	NA	NA	NA	NA	NA	NA	NA	NA	0	2	4	4	-2.04575084261501
279.2299	995.880620429175	-3.33092961219409	0.184084928612994	-18.0945264628197	3.51955905166833e-73	1.87346128320305e-69	NA	NA	NA	NA	NA	NA	NA	NA	NA	NA	NA	NA	NA	NA	NA	NA	2	2	4	4	-2.37593932511788
442.2301	851.511535902466	2.30666414288539	0.127695535951957	18.0637805831617	6.14651692089112e-73	3.27179095699034e-69	NA	NA	NA	NA	NA	NA	NA	NA	NA	NA	NA	NA	NA	NA	NA	NA	2	2	4	4	1.41467557215435
434.1751	695.893319954814	-2.68592277382518	0.148717463106709	-18.0605741768064	6.51414975243659e-73	3.467481913222e-69	NA	NA	NA	NA	NA	NA	NA	NA	NA	NA	NA	NA	NA	NA	NA	NA	2	2	4	4	-1.93659725458097
335.1087	822.525684158008	2.25039100049272	0.124790878525638	18.0332972015289	1.06732949112206e-72	5.68139488124274e-69	NA	NA	NA	NA	NA	NA	NA	NA	NA	NA	NA	NA	NA	NA	NA	NA	0	2	2	4	1.37971104762471
309.3162	983.911714768544	2.53374527815302	0.14061324046484	18.0192510305356	1.37593615084409e-72	7.32410813094308e-69	NA	NA	NA	NA	NA	NA	NA	NA	NA	NA	NA	NA	NA	NA	NA	NA	2	2	4	4	1.52702838295136
359.1834	1600.51663916987	3.28262062692151	0.182231863567812	18.0134284018886	1.52860876346282e-72	8.13678444791257e-69	Dodecyl_gallate,[6]-Gingerdiol_3-acetate,[6]-Gingerdiol_5-acetate,Arginyl-Tryptophan,Tryptophyl-Arginine	1	C19H30O5	[M+Na-2H]-	338.209325	359.1839936	-1.73866322314566	HMDB38720,HMDB40566,HMDB40567,HMDB28720,HMDB29077	Shiromodiol_diacetate,Piperonyl_butoxide,Monacolin_J_acid	1	C19H30O5	[M+Na-2H]-	338.209325	359.1839936	-1.73866322314566	C09725,C18880,C20854	2	2	4	4	2.01614977521205
306.0654	1051.72027485083	2.63744562869322	0.146420904390551	18.0127669588649	1.54698697463014e-72	8.23461166595622e-69	Carotamine	1	C14H13N3O3	[M+Cl]-	271.095692	306.0650936	0.905689690932246	HMDB39955	Disperse_Yellow_3,Methyl_red	1	C15H15N3O2	[M+K-2H]-	269.116427	306.0650336	1.10172663640704	C19412,C19459	2	2	0	4	1.59043482893757
203.1287	40375.0838727893	2.02422383662914	0.11260687625132	17.9760233479118	3.00271756262704e-72	1.59834655858638e-68	NA	NA	NA	NA	NA	NA	NA	NA	NA	NA	NA	NA	NA	NA	NA	NA	2	2	4	4	1.26892561394443
294.0361	1241.72156804261	2.89438471319239	0.161020928248556	17.9752082209124	3.04717585483918e-72	1.6220117075309e-68	NA	NA	NA	NA	NA	NA	NA	NA	NA	NA	NA	NA	NA	NA	NA	NA	2	2	4	4	1.76718394054214
436.0856	683.816068938629	1.95448462305237	0.108844536270204	17.9566626863145	4.25642264063492e-72	2.26569377160997e-68	NA	NA	NA	NA	NA	NA	NA	NA	NA	NA	NA	NA	NA	NA	NA	NA	2	2	4	4	1.2349295432034
425.2264	650.406586478601	-2.55683327320416	0.142456755293945	-17.9481363865715	4.96279270687353e-72	2.64169455786878e-68	NA	NA	NA	NA	NA	NA	NA	NA	NA	NA	NA	NA	NA	NA	NA	NA	2	2	4	4	-1.8758302957028
226.9875	799.116480396692	-2.94186548789513	0.163962656768975	-17.9422897010034	5.513570742646e-72	2.93487370631047e-68	NA	NA	NA	NA	NA	NA	NA	NA	NA	NA	NA	NA	NA	NA	NA	NA	2	2	4	4	-2.11097990489343
329.1901	4152.56124216918	4.70248776394473	0.262180524709177	17.9360681696741	6.16671520571652e-72	3.2825425040029e-68	NA	NA	NA	NA	NA	NA	NA	NA	NA	NA	NA	NA	NA	NA	NA	NA	2	2	4	4	2.51589907762883
226.0946	1452.66092078453	3.13468992435588	0.174957075437497	17.9169085703867	8.70321837203844e-72	4.63272313943606e-68	NA	NA	NA	NA	NA	NA	NA	NA	N-Cyclopropylammeline	1	C6H9N5O	[M+Hac-H]-	167.08071	226.0945636	0.376391181740076	C14148	2	2	4	4	1.93659725458097
258.9392	1504.22733217465	3.18800866920989	0.178359607766298	17.8740506840938	1.87845643816826e-71	9.99902362036964e-68	NA	NA	NA	NA	NA	NA	NA	NA	NA	NA	NA	NA	NA	NA	NA	NA	2	2	4	4	1.95534787101858
453.2578	1285.80028313806	-2.27607402710463	0.127772296159699	-17.8135174487263	5.55092065081919e-71	2.95475506243105e-67	NA	NA	NA	NA	NA	NA	NA	NA	NA	NA	NA	NA	NA	NA	NA	NA	2	2	4	4	-1.69362052051159
592.4183	674.734011120534	-2.62681635307268	0.147686127718181	-17.7864799738351	8.99564287044735e-71	4.78838069993913e-67	NA	NA	NA	NA	NA	NA	NA	NA	NA	NA	NA	NA	NA	NA	NA	NA	2	2	4	4	-1.90389159268211
365.1013	2903.92576825908	4.1744150149296	0.235277807838653	17.7424936643081	1.9699537991659e-70	1.04860640729601e-66	Cymorcin_monoglucoside,3-Hydroxy-4-isopropylbenzyl_alcohol_3-glucoside,Perilloside_B,Dehydrocyanaropicrin,Diosbulbin_D,Diosbulbin_B,7-hydroxyolanzapine,2-hydroxymethylolanzapine,3-(3,4-Dihydroxyphenyl)-1-propanol_3-glucoside,Pseudomonine	1	C16H24O7	[M+K-2H]-	328.152205	365.1008116	1.3705803551308	HMDB29777,HMDB39385,HMDB40465,HMDB35029,HMDB35109,HMDB36777,HMDB60958,HMDB60987,HMDB38304,HMDB41438	Rhododendrin,Calaxin,Deoxyelephantopin,Echinone,2,3-Dihydro-2-(4-methoxyphenyl)-5,6,7-trimethoxy-4H-1-benzopyran-4-one	1	C16H24O7	[M+K-2H]-	328.152205	365.1008116	1.3705803551308	C09965,C09353,C09388,C10338,C15118	2	2	2	4	2.3169259357707
314.2059	1496.25015263329	-4.01052791922868	0.226183404103464	-17.7313093996681	2.40370406787625e-70	1.27949167533053e-66	NA	NA	NA	NA	NA	NA	NA	NA	NA	NA	NA	NA	NA	NA	NA	NA	2	2	4	4	-2.75517550628939
577.3848	1600.69306080071	-2.37133624785546	0.133756561669883	-17.7287470479991	2.51578552781128e-70	1.33915263645394e-66	NA	NA	NA	NA	NA	NA	NA	NA	NA	NA	NA	NA	NA	NA	NA	NA	2	2	3	4	-1.77168674073517
381.3118	670.884644739199	-2.61586917438463	0.147768138358171	-17.7025250737347	4.00921282594389e-70	2.13410398724993e-66	NA	NA	NA	NA	NA	NA	NA	NA	NA	NA	NA	NA	NA	NA	NA	NA	0	2	4	4	-1.90101740802354
196.0729	839.957737240993	2.28396750193965	0.129164167800656	17.6826711372816	5.70291667114976e-70	3.03566254405302e-66	N-Acetylhistidine,Isoniazid	1	C8H11N3O3	[M-H]-	197.080042	196.0727656	0.537045518173214	HMDB32055,HMDB15086	N-Acetyl-L-histidine,Methyl5-(but-3-en-1-yl)amino-1,3,4-oxadiazole-2-carboxylate,HC_Red_No._3,Isoniazid	1	C8H11N3O3	[M-H]-	197.080042	196.0727656	0.537045518173214	C02997,C12245,C19430,C07054	0	2	4	4	1.39948104537014
252.2335	738.331283252363	-2.79608682790767	0.158856566429574	-17.6013298710397	2.40607505718999e-69	1.28075375294223e-65	NA	NA	NA	NA	NA	NA	NA	NA	NA	NA	NA	NA	NA	NA	NA	NA	2	2	4	4	-2.00901848953688
276.9375	1365.62285178492	3.04072626504992	0.173432369093155	17.5326340806465	8.07408938361558e-69	4.29783777889857e-65	NA	NA	NA	NA	NA	NA	NA	NA	NA	NA	NA	NA	NA	NA	NA	NA	0	2	2	4	1.88132494250872
425.1609	1219.96303034727	2.86776988303974	0.164039252087611	17.4822174969933	1.95736823413783e-68	1.04190711103157e-64	Mangostanol,Edulisin_II,Archangelicin,Atrovirisidone,Mangostenol,Curcumin_II	1	C24H26O7	[M-H]-	426.167855	425.1605786	0.728195452777758	HMDB29868,HMDB30593,HMDB30845,HMDB36982,HMDB39912,HMDB39610	Archangelicin,Disenecionyl_cis-khellactone	1	C24H26O7	[M-H]-	426.167855	425.1605786	0.728195452777758	C09116,C09261	2	2	4	4	1.74735209161511
328.2933	1009.12359876229	2.57359554120977	0.147221787097461	17.4810779841032	1.99688039406149e-68	1.06293943375893e-64	NA	NA	NA	NA	NA	NA	NA	NA	NA	NA	NA	NA	NA	NA	NA	NA	2	2	4	4	1.54851663990764
376.1337	675.429367159178	-2.62864357856746	0.150754107820285	-17.4366298641832	4.34979551281929e-68	2.31539615147371e-64	NA	NA	NA	NA	NA	NA	NA	NA	NA	NA	NA	NA	NA	NA	NA	NA	2	2	0	4	-1.90678159188188
414.1718	691.842969254938	-2.67421803629092	0.153509011285064	-17.4205931880111	5.75771105082523e-68	3.06482959235427e-64	NA	NA	NA	NA	NA	NA	NA	NA	NA	NA	NA	NA	NA	NA	NA	NA	2	2	4	4	-1.92747164464691
401.3055	600.913170450142	-2.40157649141088	0.138145049090076	-17.3844557385836	1.08209701087008e-67	5.76000238886143e-64	NA	NA	NA	NA	NA	NA	NA	NA	NA	NA	NA	NA	NA	NA	NA	NA	0	2	4	4	-1.79240747764423
423.3474	600.743467782471	-2.40101722332809	0.138129797712053	-17.3823263560646	1.12303902054875e-67	5.97793670638098e-64	NA	NA	NA	NA	NA	NA	NA	NA	NA	NA	NA	NA	NA	NA	NA	NA	2	2	1	4	-1.79006696901967
411.2242	620.39566887207	1.79517149910263	0.10332300266769	17.3743643985676	1.29027998576044e-67	6.86816036420282e-64	NA	NA	NA	NA	NA	NA	NA	NA	NA	NA	NA	NA	NA	NA	NA	NA	2	2	4	4	1.14605703895175
603.4043	602.496368869866	-2.40675967920369	0.138556954150828	-17.3701832142166	1.38782119216752e-67	7.38737220590771e-64	NA	NA	NA	NA	NA	NA	NA	NA	NA	NA	NA	NA	NA	NA	NA	NA	2	2	4	4	-1.79711817191672
436.9823	736.821036515868	2.07387277261203	0.119677185503104	17.328889912424	2.84772150696482e-67	1.51584215815737e-63	NA	NA	NA	NA	NA	NA	NA	NA	NA	NA	NA	NA	NA	NA	NA	NA	2	2	4	4	1.28810364169045
294.0652	1372.33685364179	3.04785327345863	0.17597741325343	17.3195708307709	3.34845657646282e-67	1.78238343565116e-63	Lenalidomide	1	C13H13N3O3	[M+Cl]-	259.095692	294.0650936	0.49274804531296	HMDB14623	NA	NA	NA	NA	NA	NA	NA	NA	0	2	4	4	1.88967495697797
267.1078	767.571947748036	-2.86765998169536	0.165770827645479	-17.298942295373	4.79104267637165e-67	2.55027201663263e-63	NA	NA	NA	NA	NA	NA	NA	NA	NA	NA	NA	NA	NA	NA	NA	NA	2	2	4	4	-2.06520349911284
433.201	600.240598086264	-2.39942028013526	0.138960497593285	-17.2669234904294	8.3475438579974e-67	4.44339759561201e-63	NA	NA	NA	NA	NA	NA	NA	NA	NA	NA	NA	NA	NA	NA	NA	NA	2	2	1	4	-1.78773622546245
355.076	764.043361898479	-2.85917531053585	0.165959004440823	-17.2282023513546	1.63143127462271e-66	8.68410867481669e-63	NA	NA	NA	NA	NA	NA	NA	NA	NA	NA	NA	NA	NA	NA	NA	NA	2	2	4	4	-2.05732882924845
359.1094	775.389493253556	2.15613540621843	0.125193379376286	17.2224395328276	1.80228706104097e-66	9.59357402592111e-63	NA	NA	NA	NA	NA	NA	NA	NA	Acalyphin	1	C14H20N2O9	[M-H]-	360.116883	359.1096066	-0.490936462639755	C08324	0	2	2	4	1.33136728915276
332.0335	848.036055567947	-3.04826516634873	0.17726293957618	-17.1962914167894	2.83079687658897e-66	1.50683317740831e-62	NA	NA	NA	NA	NA	NA	NA	NA	NA	NA	NA	NA	NA	NA	NA	NA	1	2	3	4	-2.20234563559824
286.0696	1367.71890583971	3.04269571207267	0.177373820602945	17.1541420358972	5.85280319349637e-66	3.11544713989812e-62	2-(2-Phenylacetoxy)propionylglycine,N-Phenylacetylglutamic_acid,Muramic_acid,N-(1-Deoxy-1-fructosyl)alanine	1	C13H15NO5	[M+Na-2H]-	265.095024	286.0696926	-0.180026061385383	HMDB59732,HMDB59772,HMDB03254,HMDB38662	Muramic_acid	1	C9H17NO7	[M+Cl]-	251.100504	286.0699056	-0.924599179360443	C06470	0	2	4	4	1.88409370304404
380.1387	641.882124052345	-2.53108444314143	0.147704219481011	-17.1361688382018	7.97343407496468e-66	4.2442589581037e-62	NA	NA	NA	NA	NA	NA	NA	NA	NA	NA	NA	NA	NA	NA	NA	NA	0	2	2	4	-1.859677580192
342.2207	917.106608965463	2.4231906348311	0.142464822710635	17.0090453820514	7.03751304637127e-65	3.74606819458343e-61	NA	NA	NA	NA	NA	NA	NA	NA	Pumiliotoxin_A	1	C19H33NO2	[M+Cl]-	307.251129	342.2205306	0.635262880553953	C20033	0	2	2	4	1.47339410846429
345.0758	993.519213894284	2.54832100801902	0.149946643646462	16.9948519423172	8.96564557516938e-65	4.77241313966266e-61	NA	NA	NA	NA	NA	NA	NA	NA	NA	NA	NA	NA	NA	NA	NA	NA	0	2	2	4	1.53615086173961
443.3371	623.015925725644	-2.47247621025716	0.145511961770063	-16.991566742562	9.48221757357197e-65	5.04738441441236e-61	NA	NA	NA	NA	NA	NA	NA	NA	NA	NA	NA	NA	NA	NA	NA	NA	0	2	3	4	-1.82376801731135
316.2012	10964.2268515046	-2.90363348419103	0.170891288208311	-16.9911147293336	9.55557680164806e-65	5.08643353151726e-61	NA	NA	NA	NA	NA	NA	NA	NA	NA	NA	NA	NA	NA	NA	NA	NA	1	2	2	4	-2.08962854543682
409.3431	586.235924073815	-2.35217344356359	0.13862071591064	-16.9684121749875	1.40684804076051e-64	7.48865212096819e-61	NA	NA	NA	NA	NA	NA	NA	NA	NA	NA	NA	NA	NA	NA	NA	NA	2	2	3	4	-1.75828433810592
307.0676	1119.74772215609	2.7348463973272	0.161553969352902	16.9283763703332	2.7794148597038e-64	1.47948252982033e-60	N-Desmethylpromazine,D-Erythroascorbic_acid_1-a-D-glucoside,10,11-Dihydroxycarbamazepine	1	C16H18N2S	[M+K-2H]-	270.11907	307.0676766	-0.135475021311293	HMDB13939,HMDB33627,HMDB60568	N-Glucosylnicotinate,Dihydroxycarbazepine	1	C12H16NO7	[M+Na-2H]-	286.092679	307.0673476	0.935951029289626	C03003,C07495	1	2	3	4	1.66471895524462
372.1558	1520.58797445323	-4.03651857413571	0.238637976981482	-16.9148206215683	3.49880314963047e-64	1.8624129165483e-60	NA	NA	NA	NA	NA	NA	NA	NA	NA	NA	NA	NA	NA	NA	NA	NA	2	2	4	4	-2.77674416725709
321.0821	1014.98688720559	2.58229869475791	0.15280697433319	16.8990892335013	4.56909379530733e-64	2.43212862724209e-60	NA	NA	NA	NA	NA	NA	NA	NA	NA	NA	NA	NA	NA	NA	NA	NA	2	2	4	4	1.55478935280189
373.0644	1122.33965478819	2.73843980756786	0.162068048807852	16.8968518329887	4.74577103858402e-64	2.52617392383827e-60	3-Hydroxymugineic_acid,5-Phosphoribosyl-N-formylglycinamide	1	C12H20N2O9	[M+K-2H]-	336.116883	373.0654896	-2.87429427236872	HMDB33927,HMDB01308	3-Epihydroxymugineic_acid,5-Phosphoribosyl-N-formylglycinamide	1	C12H20N2O9	[M+K-2H]-	336.116883	373.0654896	-2.87429427236872	C15501,C04376	2	2	4	4	1.66849258333395
297.2265	5203.04601984399	-2.35181328025873	0.139571487176756	-16.8502416061552	1.04486941528607e-63	5.56183989756775e-60	NA	NA	NA	NA	NA	NA	NA	NA	NA	NA	NA	NA	NA	NA	NA	NA	2	2	4	4	-1.75608105522196
321.1471	1566.76733141523	3.25032411988679	0.193009475604199	16.8402308213726	1.2375283369652e-63	6.58736333766578e-60	2-Methoxyestrone,19-Oxoandrost-4-ene-3,17-dione,Adrenosterone,2-Hydroxy-3-methoxyestrone,Testolactone,Sageone,Ginsenoyne_F,4-Methoxyestrone	1	C19H24O3	[M+Na-2H]-	300.172545	321.1472136	-0.422236264934535	HMDB00010,HMDB06768,HMDB06772,HMDB11195,HMDB15031,HMDB38684,HMDB39569,HMDB60088	(10S)-Juvenile_hormone_III_diol,Testolactone,Adrenosterone,19-Oxoandrost-4-ene-3,17-dione,2-Methoxyestrone,11alpha-Hydroxyandrosta-1,4-diene-3,17-dione,9alpha-Hydroxyandrosta-1,4-diene-3,17-dione,14-Hydroxyandrosta-1,4-diene-3,17-dione,9beta,11beta-Epoxyandrost-4-ene-3,17-dione,17beta-Hydroxy-3-methoxyestra-1,3,5(10)-trien-16-one,D-Homo-17a-oxaandrosta-4,6-diene-3,17-dione,5alpha-Androst-1-ene-3,…	1	C16H28O4	[M+K-2H]-	284.19876	321.1473666	-0.898652861555843	C16505,C02197,C05285,C05297,C05299,C14587,C14909,C15150,C15200,C15295,C15386,C15406,C17850,C17851,C18510,C19944	0	2	2	4	2.00198793279918
354.0862	748.225765376744	2.09908653310284	0.124658693699782	16.8386694164959	1.27061545534002e-63	6.76348606877495e-60	NA	NA	NA	NA	NA	NA	NA	NA	NA	NA	NA	NA	NA	NA	NA	NA	0	2	4	4	1.30225473155058
346.2383	583.690384058757	-2.34342963548827	0.139203157381965	-16.8346011653891	1.36102352574229e-63	7.24472822752623e-60	NA	NA	NA	NA	NA	NA	NA	NA	NA	NA	NA	NA	NA	NA	NA	NA	1	2	2	4	-1.74735209161511
383.0584	1016.67814327821	2.58429222150494	0.153711767731998	16.8125853969148	1.97372156642993e-63	1.05061198981065e-59	NA	NA	NA	NA	NA	NA	NA	NA	NA	NA	NA	NA	NA	NA	NA	NA	2	2	4	4	1.55636712690542
300.2454	1076.0167113771	-3.46376800147085	0.206140269008048	-16.8029663400489	2.3213853678391e-63	1.23567343130075e-59	NA	NA	NA	NA	NA	NA	NA	NA	NA	NA	NA	NA	NA	NA	NA	NA	0	2	2	4	-2.48379114885249
558.2339	589.336139441417	-2.36275377387157	0.140693933471101	-16.7935725128966	2.71969436222395e-63	1.44769330901181e-59	NA	NA	NA	NA	NA	NA	NA	NA	NA	NA	NA	NA	NA	NA	NA	NA	0	2	3	4	-1.76718394054214
371.0359	1075.28462948113	2.6721485241951	0.159610118269687	16.7417238528705	6.50759638299133e-63	3.46399355466628e-59	NA	NA	NA	NA	NA	NA	NA	NA	NA	NA	NA	NA	NA	NA	NA	NA	0	2	2	4	1.6124858440619
320.0974	1495.53669825502	3.17916161007848	0.189939332930752	16.7377739040366	6.95405976449026e-63	3.70164601263817e-59	NA	NA	NA	NA	NA	NA	NA	NA	NA	NA	NA	NA	NA	NA	NA	NA	0	2	2	4	1.95217481905114
369.0751	1356.52799084652	3.03004037438721	0.181071849200893	16.7339119126435	7.4200697073424e-63	3.94970310521836e-59	NA	NA	NA	NA	NA	NA	NA	NA	NA	NA	NA	NA	NA	NA	NA	NA	0	2	2	4	1.86769302673962
342.0767	995.771816709634	2.55172906875298	0.152571475718912	16.7248108254135	8.6450251440854e-63	4.60174688419666e-59	NA	NA	NA	NA	NA	NA	NA	NA	NA	NA	NA	NA	NA	NA	NA	NA	0	2	3	4	1.53768376064637
381.1147	706.152148781751	-2.71311136743474	0.162261419402485	-16.7206189704587	9.27508831027852e-63	4.93712950756126e-59	NA	NA	NA	NA	NA	NA	NA	NA	NA	NA	NA	NA	NA	NA	NA	NA	0	2	4	4	-1.95217481905114
418.182	14520.0115690946	-3.34034296930832	0.199903370457684	-16.7097881424435	1.11229999268088e-62	5.92077286104031e-59	NA	NA	NA	NA	NA	NA	NA	NA	NA	NA	NA	NA	NA	NA	NA	NA	2	2	4	4	-2.3839288726439
365.2134	3514.94848960752	-2.31628186352793	0.138775117135758	-16.6909018802124	1.52647316709013e-62	8.12541666842075e-59	NA	NA	NA	NA	NA	NA	NA	NA	NA	NA	NA	NA	NA	NA	NA	NA	2	2	0	4	-1.73238925460727
350.109	735.406025355358	2.07041800026073	0.124327045647006	16.6529976602126	2.8781699783421e-62	1.5320498794715e-58	N-Acetyl-7-O-acetylneuraminic_acid,N-Acetyl-9-O-acetylneuraminic_acid,N-Acetyl-4-O-acetylneuraminic_acid,N-acetyl-O-acetylneuraminate	1	C13H21NO10	[M-H]-	351.116549	350.1092726	-0.82688469762068	HMDB00785,HMDB00794,HMDB00796,HMDB60492	N-Acetyl-4-O-acetylneuraminate,N-Acetyl-7-O-acetylneuraminate,N-Acetyl-9-O-acetylneuraminate,2,7-Anhydro-alpha-N-acetylneuraminic_acid,2-Deoxy-2,3-dehydro-N-acetylneuraminic_acid,Sarmentosin_epoxide	1	C13H21NO10	[M-H]-	351.116549	350.1092726	-0.82688469762068	C04015,C04016,C04017,C04521,C04580,C08341	0	2	3	4	1.283800979672
228.9497	875.963976398631	2.3514120443973	0.141263098140872	16.6456213642744	3.25569184320642e-62	1.73300476813878e-58	NA	NA	NA	NA	NA	NA	NA	NA	NA	NA	NA	NA	NA	NA	NA	NA	2	2	4	4	1.43677702713861
401.0778	3206.62586841627	4.32127908391932	0.259686630864547	16.6403602277597	3.55473217324771e-62	1.89218393581975e-58	Meticillin,4-Phosphopantothenoylcysteine	1	C17H20N2O6S	[M+Na-2H]-	380.10421	401.0788786	-2.75332374499526	HMDB15541,HMDB01117	Methicillin,(R)-4-Phosphopantothenoyl-L-cysteine	1	C17H20N2O6S	[M+Na-2H]-	380.10421	401.0788786	-2.75332374499526	C07177,C04352	2	2	4	4	2.40038007921858
237.1109	819.335510375608	-2.98623867088842	0.179461455820862	-16.6400002564855	3.57616568383595e-62	1.90359299350588e-58	NA	NA	NA	NA	NA	NA	NA	NA	NA	NA	NA	NA	NA	NA	NA	NA	1	2	3	4	-2.16166083344122
386.2039	1108.02321329958	2.71901877658489	0.163548986263847	16.6251032103519	4.58576240276328e-62	2.44100132699089e-58	NA	NA	NA	NA	NA	NA	NA	NA	NA	NA	NA	NA	NA	NA	NA	NA	0	2	4	4	1.6516945364536
441.1243	791.448583470144	2.18850440904926	0.13218724866455	16.5560932023255	1.4468929984415e-61	7.70181143070412e-58	NA	NA	NA	NA	NA	NA	NA	NA	NA	NA	NA	NA	NA	NA	NA	NA	0	2	3	4	1.35455423529304
292.0817	3164.75199722412	4.30165439673367	0.25986179149448	16.5536240322004	1.50748596844775e-61	8.02434781004735e-58	Tetrahydroneopterin,4a-Hydroxytetrahydrobiopterin	1	C9H15N5O4	[M+Cl]-	257.112405	292.0818066	-0.285878812670285	HMDB00942,HMDB02281	N-Acetoxy-MeIQx,4a-Hydroxytetrahydrobiopterin,5,6,7,8-Tetrahydromonapterin	1	C13H13N5O2	[M+Na-2H]-	271.106925	292.0815936	0.443369259805562	C20293,C15522,C21007	0	2	3	4	2.3839288726439
343.2362	772.754072360367	-2.87977428714524	0.173986284866726	-16.5517315882177	1.55563195674999e-61	8.28062890578018e-58	NA	NA	NA	NA	NA	NA	NA	NA	NA	NA	NA	NA	NA	NA	NA	NA	0	2	4	4	-2.06918935370517
338.0661	571.19440925178	-2.29962762788663	0.138974802717394	-16.5470832332314	1.68049475890091e-61	8.94527360162954e-58	NA	NA	NA	NA	NA	NA	NA	NA	NA	NA	NA	NA	NA	NA	NA	NA	2	2	4	4	-1.71166424103801
336.0699	815.860370624462	2.23726426736314	0.135383141113924	16.5254273830188	2.40727429125117e-61	1.281392105233e-57	NA	NA	NA	NA	NA	NA	NA	NA	NA	NA	NA	NA	NA	NA	NA	NA	2	2	4	4	1.37364225778779
197.1238	2205.96247640746	3.76511108393961	0.228283165654773	16.4931613469628	4.10877498561871e-61	2.18710092484484e-57	NA	NA	NA	NA	NA	NA	NA	NA	NA	NA	NA	NA	NA	NA	NA	NA	2	2	4	4	2.19183034191071
438.1546	569.662926371542	-2.2940940607242	0.139468442078217	-16.4488397987383	8.54901932159036e-61	4.55064298488255e-57	NA	NA	NA	NA	NA	NA	NA	NA	NA	NA	NA	NA	NA	NA	NA	NA	0	2	3	4	-1.70760630038614
340.2318	2551.90035109084	-1.90258897838816	0.115953740528651	-16.4081725152976	1.67161729652589e-60	8.89801886940731e-57	NA	NA	NA	NA	NA	NA	NA	NA	NA	NA	NA	NA	NA	NA	NA	NA	0	2	4	4	-1.48463185534865
333.1083	988.7333420413	2.54175338753527	0.155105396109633	16.3872660222517	2.35814679604496e-60	1.25524153953473e-56	NA	NA	NA	NA	NA	NA	NA	NA	NA	NA	NA	NA	NA	NA	NA	NA	0	2	3	4	1.53309584690317
284.0175	1158.98438244449	2.78823769272918	0.170476950736753	16.3555112915805	3.97359223134444e-60	2.11514314474465e-56	NA	NA	NA	NA	NA	NA	NA	NA	NA	NA	NA	NA	NA	NA	NA	NA	2	2	4	4	1.7096317516774
363.0865	1032.92504133549	2.60886548424325	0.159626098140007	16.3436024224249	4.83121652010945e-60	2.57165655365426e-56	NA	NA	NA	NA	NA	NA	NA	NA	NA	NA	NA	NA	NA	NA	NA	NA	2	2	3	4	1.57074469256187
281.1248	1065.06579789745	2.65689755119833	0.162928988647214	16.3070892003832	8.78819550041135e-60	4.67795646486896e-56	Isopropyl_beta-D-glucoside	1	C9H18O6	[M+Hac-H]-	222.11034	281.1241936	2.23922385313436	HMDB32705	Verruculotoxin,Anagyrine,Rhombifoline,Sophoramine,Thermospine,Tinctorine,Tsukushinamine_A,IBMX	1	C15H20N2O	[M+(37Cl)]-	244.157563	281.1240146	2.87595494520622	C10624,C10750,C10781,C10782,C10789,C10790,C10791,C13708	2	2	4	4	1.60051557080056
455.2369	563.830922953249	-2.27308552529498	0.140058666094741	-16.2295243034614	3.11866909165454e-59	1.66006755748771e-55	NA	NA	NA	NA	NA	NA	NA	NA	NA	NA	NA	NA	NA	NA	NA	NA	2	2	4	4	-1.68772671658717
340.0764	560.536231924458	-2.26126244458091	0.139945662096872	-16.1581460311048	9.95096043333889e-59	5.29689623866629e-55	NA	NA	NA	NA	NA	NA	NA	NA	NA	NA	NA	NA	NA	NA	NA	NA	2	2	4	4	-1.67803205264507
495.3043	646.362744436078	-2.54426756068857	0.157490928627843	-16.1550102145931	1.04701229376343e-58	5.57324643970271e-55	NA	NA	NA	NA	NA	NA	NA	NA	NA	NA	NA	NA	NA	NA	NA	NA	2	2	4	4	-1.86769302673962
211.0361	574.317318177298	-2.31033031709519	0.143052364170671	-16.1502421193041	1.13116819988818e-58	6.02120832800479e-55	NA	NA	NA	NA	NA	NA	NA	NA	NA	NA	NA	NA	NA	NA	NA	NA	2	2	4	4	-1.7198657408451
444.1591	612.972366915909	-2.44017805292036	0.151388508181483	-16.1186478566464	1.88692820979571e-58	1.00441188607425e-54	NA	NA	NA	NA	NA	NA	NA	NA	NA	NA	NA	NA	NA	NA	NA	NA	2	2	4	4	-1.80907263152198
210.0997	3529.46045611548	4.46274877492557	0.276872736689612	16.1184117594378	1.89415020600379e-58	1.00825615465582e-54	NA	NA	NA	NA	NA	NA	NA	NA	N3-Metyladenine	1	C6H9N5	[M+Hac-H]-	151.085795	210.0996486	0.43788745296881	C05026	2	2	4	4	2.44460925900549
388.1292	677.004247836497	-2.63259820055664	0.16337267426373	-16.1140668867724	2.03208196175926e-58	1.08167722824446e-54	NA	NA	NA	NA	NA	NA	NA	NA	NA	NA	NA	NA	NA	NA	NA	NA	2	2	4	4	-1.90968760502413
314.9886	2393.32428870644	3.8868020995924	0.241357116952697	16.1039465032811	2.39339696819147e-58	1.27400520616832e-54	NA	NA	NA	NA	NA	NA	NA	NA	NA	NA	NA	NA	NA	NA	NA	NA	2	2	4	4	2.2297542555627
341.0216	782.995504176773	2.17219957084007	0.134904850595214	16.1017158482894	2.48127122701411e-58	1.32078067413961e-54	2-(4-Methoxyphenyl)naphthalic_anhydride,4-(3,4-Dihydroxyphenyl)-2-hydroxy-1H-phenalen-1-one,Musanolone_E	1	C19H12O4	[M+K-2H]-	304.07356	341.0221666	-1.52775992594964	HMDB32909,HMDB38322,HMDB41450	Tetrangulol,Kinobscurinone	1	C19H12O4	[M+K-2H]-	304.07356	341.0221666	-1.52775992594964	C12397,C12391	2	2	4	4	1.3475219403557
429.1452	777.87556123999	2.16076912658248	0.134561616952374	16.0578415711759	5.03779011951573e-58	2.68161568061822e-54	NA	NA	NA	NA	NA	NA	NA	NA	NA	NA	NA	NA	NA	NA	NA	NA	2	2	4	4	1.33479972820831
589.3889	583.559920316964	-2.34238592012703	0.146179260812404	-16.0240646115531	8.67870007159937e-58	4.61967204811235e-54	NA	NA	NA	NA	NA	NA	NA	NA	NA	NA	NA	NA	NA	NA	NA	NA	2	2	4	4	-1.74519052181947
468.2324	587.343195343301	-2.35577287557227	0.147241589425131	-15.9993714056594	1.29071677828492e-57	6.87048541081062e-54	NA	NA	NA	NA	NA	NA	NA	NA	NA	NA	NA	NA	NA	NA	NA	NA	2	2	4	4	-1.76271668787721
441.2852	554.226131803476	-2.23787693681968	0.140353113306835	-15.9446191402061	3.10527502898648e-57	1.6529378979295e-53	NA	NA	NA	NA	NA	NA	NA	NA	NA	NA	NA	NA	NA	NA	NA	NA	2	2	4	4	-1.66471895524462
162.0227	18846.6214566934	1.74302266032796	0.1095023103406	15.9176793156821	4.77771595243501e-57	2.54317820148116e-53	NA	NA	NA	NA	NA	NA	NA	NA	NA	NA	NA	NA	NA	NA	NA	NA	2	2	0	4	1.10700817532541
281.2371	993.119720280064	-3.32562931158356	0.209017357112197	-15.9107806046864	5.33442130229937e-57	2.83951245921395e-53	NA	NA	NA	NA	NA	NA	NA	NA	NA	NA	NA	NA	NA	NA	NA	NA	2	2	4	4	-2.36040085357616
168.0242	75495.0299235255	2.12782500431201	0.133781422818776	15.9052352671896	5.82839443661246e-57	3.10245435860881e-53	NA	NA	NA	NA	NA	NA	NA	NA	NA	NA	NA	NA	NA	NA	NA	NA	2	2	4	4	1.31667151986478
295.0594	1087.13251305361	2.68848058329701	0.169568472875386	15.8548375043322	1.30163836692584e-56	6.92862102714625e-53	1,1-(Tetrahydro-6a-hydroxy-2,3a,5-trimethylfuro[2,3-d]-1,3-dioxole-2,5-diyl)bis-ethanone,Phloretin,(Z)-4-Methoxy-3,3,5,5-tetrahydroxystilbene,3,3,4,7-Tetrahydroxyflavan,beta-Pyrufuran,alpha-Pyrufuran,Hemigossypolone,11-Methoxynoryangonin,(-)-Epiafzelechin,Afzelechin,Wyerone_epoxide,11-Hydroxyyangonin,2,3-Epoxysesamone,(R)-Methysticin,(2xi,4xi)-4,4,5,7-Tetrahydroxyflavan,Hydroxysesamone,(2S,3S,4R)…	1	C12H18O6	[M+K-2H]-	258.11034	295.0589466	1.64340043096854	HMDB32527,HMDB03306,HMDB30377,HMDB30541,HMDB30634,HMDB30635,HMDB30744,HMDB30754,HMDB30822,HMDB30823,HMDB30949,HMDB33017,HMDB33333,HMDB33590,HMDB37232,HMDB37760,HMDB40828,HMDB41654,HMDB41685,HMDB41695,HMDB32924	sn-Glycero-3-phosphocholine,Phloretin,alpha-Pyrufuran,beta-Pyrufuran,Ptaerochromenol,Afzelechin,Fisetinidol,Methysticin,Luteoliflavan,Apiforol,(-)-Epiafzelechin,H37,5-Deoxyleucopelargonidin	1	C8H21NO6P	[M+K-2H]-	258.110652	295.0592586	0.585983984423526	C00670,C00774,C08929,C08948,C09029,C09320,C09735,C09952,C12122,C12124,C12128,C13767,C16415	2	2	4	4	1.62999773498592
280.0363	1237.64272196537	2.88954172993603	0.182504549639486	15.8327106674542	1.85073343179952e-56	9.85145405746885e-53	NA	NA	NA	NA	NA	NA	NA	NA	NA	NA	NA	NA	NA	NA	NA	NA	1	2	3	4	1.76271668787721
370.2782	1219.21185783896	2.86629803047429	0.181349964269942	15.8053410267441	2.85839328099202e-56	1.52152274347205e-52	NA	NA	NA	NA	NA	NA	NA	NA	NA	NA	NA	NA	NA	NA	NA	NA	2	2	4	4	1.74303707559814
238.018	751.986605335711	-2.82998575296737	0.179400291052909	-15.7746998979659	4.64601100293828e-56	2.47307165686404e-52	NA	NA	NA	NA	NA	NA	NA	NA	NA	NA	NA	NA	NA	NA	NA	NA	2	2	4	4	-2.03072790885932
345.0937	703.318197977105	1.9986045537808	0.126849228225332	15.7557486296292	6.27123062420224e-56	3.33817606126285e-52	NA	NA	NA	NA	NA	NA	NA	NA	NA	NA	NA	NA	NA	NA	NA	NA	2	2	4	4	1.2553598357133
399.1618	574.170489301243	-2.31004272003502	0.146742916873699	-15.7421071439057	7.78088993677295e-56	4.14176771334424e-52	NA	NA	NA	NA	NA	NA	NA	NA	NA	NA	NA	NA	NA	NA	NA	NA	0	2	4	4	-1.71780451653928
398.1584	3532.82997640765	-2.29872407963205	0.146367491029148	-15.7051546314631	1.39437290163551e-55	7.4222469554058e-52	NA	NA	NA	NA	NA	NA	NA	NA	NA	NA	NA	NA	NA	NA	NA	NA	2	2	4	4	-1.7096317516774
344.0319	988.47207270486	2.54019669835748	0.161746232795254	15.7048275836692	1.4015821741912e-55	7.46062191321974e-52	NA	NA	NA	NA	NA	NA	NA	NA	NA	NA	NA	NA	NA	NA	NA	NA	2	2	4	4	1.53005507398269
587.3428	546.85649731499	-2.21042538298423	0.140983426277001	-15.6786186955141	2.11810384884844e-55	1.12746667874203e-51	NA	NA	NA	NA	NA	NA	NA	NA	NA	NA	NA	NA	NA	NA	NA	NA	2	2	3	4	-1.64437604612211
362.1946	6205.68739101737	-2.47312244268964	0.158119286050617	-15.6408652256243	3.83481987039976e-55	2.04127461701379e-51	NA	NA	NA	NA	NA	NA	NA	NA	NA	NA	NA	NA	NA	NA	NA	NA	2	2	4	4	-1.82625591265794
347.1047	562.276656398245	-2.26710642711126	0.145010214310701	-15.6341154165439	4.2635439194956e-55	2.26948442834751e-51	NA	NA	NA	NA	NA	NA	NA	NA	NA	NA	NA	NA	NA	NA	NA	NA	2	2	4	4	-1.68382984685388
317.0809	1214.57432146825	2.86032057177924	0.183021520528166	15.628329190605	4.66885428094774e-55	2.48523113374848e-51	NA	NA	NA	NA	NA	NA	NA	NA	NA	NA	NA	NA	NA	NA	NA	NA	2	2	4	4	1.73662477562694
263.0177	1242.54557013084	2.89544474040008	0.185286712015088	15.6268342662603	4.77966590405152e-55	2.54421616072663e-51	NA	NA	NA	NA	NA	NA	NA	NA	NA	NA	NA	NA	NA	NA	NA	NA	2	2	4	4	1.76943085619715
310.1295	1022.05617368637	2.59251566307856	0.166076518254986	15.6103685838243	6.18784785169703e-55	3.29379141145833e-51	NA	NA	NA	NA	NA	NA	NA	NA	NA	NA	NA	NA	NA	NA	NA	NA	2	2	4	4	1.55953435000893
296.038	1105.18222341705	2.71483185478259	0.174053451862084	15.5976903976244	7.54755816976214e-55	4.01756521376439e-51	NA	NA	NA	NA	NA	NA	NA	NA	NA	NA	NA	NA	NA	NA	NA	NA	2	2	4	4	1.64619741318226
578.388	547.864316143006	-2.21395731546959	0.141962214928529	-15.5953985120915	7.82336953455673e-55	4.16437960324455e-51	NA	NA	NA	NA	NA	NA	NA	NA	NA	NA	NA	NA	NA	NA	NA	NA	2	2	4	4	-1.64802425773344
124.0148	772.709655759713	2.14991846150586	0.137979058853599	15.5814837365068	9.7270478451617e-55	5.17770756797958e-51	NA	NA	NA	NA	NA	NA	NA	NA	NA	NA	NA	NA	NA	NA	NA	NA	2	2	4	4	1.32568116658224
398.1495	610.977523615891	-2.43409176352373	0.156306042322228	-15.5726018480194	1.11766813421357e-54	5.94934747841883e-51	NA	NA	NA	NA	NA	NA	NA	NA	NA	NA	NA	NA	NA	NA	NA	NA	2	2	4	4	-1.8042598757426
277.123	1480.69705161382	3.16399153105809	0.204066534046351	15.5047055894987	3.22391025935583e-54	1.71608743105511e-50	NA	NA	NA	NA	NA	NA	NA	NA	NA	NA	NA	NA	NA	NA	NA	NA	2	2	4	4	1.94588704742706
475.2393	544.329582103495	-2.20082379175701	0.14207948520731	-15.4900884427175	4.04733330234257e-54	2.15439551683695e-50	NA	NA	NA	NA	NA	NA	NA	NA	NA	NA	NA	NA	NA	NA	NA	NA	2	2	4	4	-1.64074958987389
318.0052	1198.5645323195	2.83972212091205	0.183454306586863	15.4791793866528	4.79550830914825e-54	2.55264907295962e-50	NA	NA	NA	NA	NA	NA	NA	NA	NA	NA	NA	NA	NA	NA	NA	NA	2	2	4	4	1.73028309650576
340.2187	585.459920630963	-2.34917448128488	0.151940256604799	-15.4611722645378	6.34335314391638e-54	3.37656687850669e-50	NA	NA	NA	NA	NA	NA	NA	NA	NA	NA	NA	NA	NA	NA	NA	NA	2	2	4	4	-1.7538862643194
399.1287	595.439634280786	1.72707062023205	0.111727533964597	15.4578782771605	6.67615565835526e-54	3.5537176569425e-50	NA	NA	NA	NA	NA	NA	NA	NA	NA	NA	NA	NA	NA	NA	NA	NA	2	2	4	4	1.09836606125344
579.3374	554.259312656249	-2.23807276621696	0.144834240461248	-15.4526495881737	7.24048813461669e-54	3.85411183405647e-50	NA	NA	NA	NA	NA	NA	NA	NA	NA	NA	NA	NA	NA	NA	NA	NA	2	2	4	4	-1.66660280268251
580.3321	658.070239186595	-2.57866679856595	0.167160512445551	-15.4262915376375	1.0895350362821e-53	5.7995949981296e-50	NA	NA	NA	NA	NA	NA	NA	NA	NA	NA	NA	NA	NA	NA	NA	NA	2	2	4	4	-1.88409370304404
590.4026	537.12956016583	-2.17298172531029	0.141062612000872	-15.404377492293	1.52954946842696e-53	8.14179182043668e-50	NA	NA	NA	NA	NA	NA	NA	NA	NA	NA	NA	NA	NA	NA	NA	NA	2	2	4	4	-1.62822397027367
411.2495	536.49631684468	-2.17069752521714	0.14121252720313	-15.3718481512243	2.52852173071497e-53	1.34593211725958e-49	NA	NA	NA	NA	NA	NA	NA	NA	NA	NA	NA	NA	NA	NA	NA	NA	2	2	4	4	-1.62469173013422
230.0796	4669.54717095439	4.87455892279781	0.31721539331439	15.3667161983109	2.73693972862172e-53	1.45687301754534e-49	NA	NA	NA	NA	NA	NA	NA	NA	Tyr-OEt,Anhalamine,p-Lactophenetide,Propoxur	1	C11H15NO3	[M+Na-2H]-	209.105194	230.0798626	-1.19393325822346	C01458,C12231,C14262,C14334	2	2	4	4	2.53884020063035
560.3448	560.670674303754	-2.26113322057037	0.147240522034399	-15.3567318923395	3.19268135446485e-53	1.69946428498164e-49	NA	NA	NA	NA	NA	NA	NA	NA	NA	NA	NA	NA	NA	NA	NA	NA	2	2	4	4	-1.67611193140404
353.1012	1912.55572224493	3.55094777855588	0.231333388000986	15.3499147236833	3.54652282466974e-53	1.8878140995717e-49	10-Hydroxy-8-nor-2-fenchanone_glucoside,Glucosyl_(E)-2,6-Dimethyl-2,5-heptadienoate,3,3-Dihydroxy-4,5,7-trimethoxyflavan,Byssochlamic_acid,5-Hydroxy-3-methoxysativan,5,8-Dihydroxy-3,4,7-trimethoxyflavan,Asparaginyl-Tryptophan,Histidinyl-Tyrosine,Tryptophyl-Asparagine,Tyrosyl-Histidine	1	C15H24O7	[M+K-2H]-	316.152205	353.1008116	0.959216146945122	HMDB33643,HMDB35136,HMDB30664,HMDB34262,HMDB39571,HMDB40308,HMDB28742,HMDB28897,HMDB29078,HMDB29107	NA	NA	NA	NA	NA	NA	NA	NA	2	2	4	4	2.13794176711504
167.0207	1660898.70810801	1.17514121360365	0.0765586589166401	15.3495532736955	3.56633747034207e-53	1.89836143546308e-49	NA	NA	NA	NA	NA	NA	NA	NA	NA	NA	NA	NA	NA	NA	NA	NA	2	2	4	4	0.823537744932554
284.1613	6551.66812463176	-1.21216182150062	0.0791570120163686	-15.3133852658557	6.22384114562461e-53	3.31295064181598e-49	NA	NA	NA	NA	NA	NA	NA	NA	NA	NA	NA	NA	NA	NA	NA	NA	2	2	4	4	-1.11136039504611
462.2773	536.939153258995	-2.17216543312454	0.141974437280705	-15.2996939077832	7.6817053870517e-53	4.08897177752762e-49	NA	NA	NA	NA	NA	NA	NA	NA	NA	NA	NA	NA	NA	NA	NA	NA	2	2	4	4	-1.62645531360193
392.146	574.839974866717	1.66874439178294	0.109164554339341	15.2865039561798	9.40660467703623e-53	5.00713566958639e-49	NA	NA	NA	NA	NA	NA	NA	NA	NA	NA	NA	NA	NA	NA	NA	NA	2	2	4	4	1.06210484787428
237.0981	991.859697358483	2.54573186978373	0.166561065523059	15.284075313695	9.76390211364269e-53	5.197325095092e-49	NA	NA	NA	NA	NA	NA	NA	NA	NA	NA	NA	NA	NA	NA	NA	NA	2	2	2	4	1.53462156397192
346.2052	615.849264874451	-2.44965231953218	0.16032304935502	-15.2794768399624	1.04778484981062e-52	5.57735875554195e-49	NA	NA	NA	NA	NA	NA	NA	NA	NA	NA	NA	NA	NA	NA	NA	NA	2	2	4	4	-1.81392765871767
357.1262	1037.13755678594	2.61577557130461	0.171231461904725	15.27625555612	1.10087100555009e-52	5.85993636254312e-49	NA	NA	NA	NA	NA	NA	NA	NA	NA	NA	NA	NA	NA	NA	NA	NA	2	2	4	4	1.57561013569634
336.13	775.030159485664	2.15458937733287	0.141446456907601	15.2325439918255	2.15057824637679e-52	1.14475280054637e-48	NA	NA	NA	NA	NA	NA	NA	NA	NA	NA	NA	NA	NA	NA	NA	NA	2	2	4	4	1.33022662167017
491.2479	553.166597435973	-2.23396117299411	0.14672856813495	-15.2251276039133	2.40888165426468e-52	1.28224770456509e-48	NA	NA	NA	NA	NA	NA	NA	NA	NA	NA	NA	NA	NA	NA	NA	NA	2	2	4	4	-1.66096888536789
598.4756	550.184369196554	-2.22284262494708	0.146135296947631	-15.2108537182749	2.99610312160761e-52	1.59482569163173e-48	NA	NA	NA	NA	NA	NA	NA	NA	NA	NA	NA	NA	NA	NA	NA	NA	2	2	4	4	-1.65724202929929
434.0672	706.686528427441	2.0067921467712	0.132107901154185	15.1905535493221	4.08455789307859e-52	2.17421016648573e-48	NA	NA	NA	NA	NA	NA	NA	NA	NA	NA	NA	NA	NA	NA	NA	NA	2	2	4	4	1.25950925393597
292.0949	1035.17464904858	2.61229990774841	0.172140046432026	15.1754339672491	5.14364196112073e-52	2.73796061590457e-48	Norhydromorphone,(E,E)-Trichostachine,(R)-Higenamine,Normorphine	1	C16H17NO3	[M+Na-2H]-	271.120844	292.0955126	-2.11540394615713	HMDB14004,HMDB29374,HMDB33103,HMDB41959	Meteloidine,(S)-Norcoclaurine,(R,S)-Norcoclaurine,(R)-Norcoclaurine,Caranine,Piperyline,Normorphine,Crinine,Vittatine,N-Demethylnarwedine	1	C13H21NO4	[M+K-2H]-	255.147059	292.0956656	-2.63920383219972	C10861,C06160,C06346,C06347,C08521,C10174,C11785,C12162,C12193,C16703	0	2	3	4	1.57236237328134
237.9888	1411.21313157787	3.0906161542779	0.203859699407262	15.1605057952313	6.45701579590277e-52	3.43706950815904e-48	NA	NA	NA	NA	NA	NA	NA	NA	NA	NA	NA	NA	NA	NA	NA	NA	0	2	4	4	1.90389159268211
490.2228	536.107185288604	-2.16884314550892	0.143199749246581	-15.1455792130914	8.10375107167335e-52	4.31362669545172e-48	NA	NA	NA	NA	NA	NA	NA	NA	NA	NA	NA	NA	NA	NA	NA	NA	0	2	2	4	-1.62117964526962
295.1316	2162.62202291254	3.73557930474113	0.246692601442263	15.1426483117104	8.47317114314746e-52	4.51026899949739e-48	Tetradecanedioic_acid,Diethyl_decanedioate,Diisobutyl_adipate,2-Hydroxypropyl_2-isopropyl-5-methylcyclohexyl_carbonate,1-Hydroxypropan-2-yl_2-isopropyl-5-methylcyclohexyl_carbonate,1b-Furanoeudesm-4(15)-en-1-ol_acetate,[6]-Dehydroshogaol,Panaquinquecol_4,2-Butyl-5-[2-(4-hydroxy-3-methoxyphenyl)ethyl]furan,2-Polyprenyl-6-methoxy-1,4-benzoquinone,4-Hydroxy-3-polyprenylbenzoate	1	C14H26O4	[M+K-2H]-	258.18311	295.1317166	-0.55500642859649	HMDB00872,HMDB40429,HMDB41618,HMDB59946,HMDB59947,HMDB32697,HMDB33090,HMDB38939,HMDB40926,HMDB60354,HMDB60388	Dibutyl_adipate,Diisobutyl_adipate,Podocarpic_acid,Carbestrol,Geranyl-hydroxybenzoate	1	C14H26O4	[M+K-2H]-	258.18311	295.1317166	-0.55500642859649	C14253,C14260,C09171,C14660,C18131	2	2	2	4	2.17649798722366
359.0915	702.221152910211	1.99619405448854	0.132319304732609	15.0861891129375	1.99645111203198e-51	1.06271092693462e-47	Carboxytolbutamide	1	C12H16N2O5S	[M+Hac-H]-	300.077995	359.0918486	-0.930681109305216	HMDB41849	NA	NA	NA	NA	NA	NA	NA	NA	2	2	4	4	1.25432585240647
392.9814	655.336371700302	-2.57053842104697	0.170910099369236	-15.0402956322291	3.99760816693868e-51	2.12792682726146e-47	NA	NA	NA	NA	NA	NA	NA	NA	NA	NA	NA	NA	NA	NA	NA	NA	2	2	4	4	-1.8785705295998
602.2775	674.590965732513	1.9321105148125	0.128598024586365	15.0244183067907	5.08053672213552e-51	2.70436969719274e-47	NA	NA	NA	NA	NA	NA	NA	NA	NA	NA	NA	NA	NA	NA	NA	NA	2	2	4	4	1.22590193326475
590.3548	618.473192624417	-2.45731045870312	0.163662649024881	-15.0144854268462	5.90180902995077e-51	3.1415329466428e-47	NA	NA	NA	NA	NA	NA	NA	NA	NA	NA	NA	NA	NA	NA	NA	NA	2	2	4	4	-1.82129135944985
440.1961	2532.97535757601	-1.90420708724262	0.12692956125719	-15.0020772811484	7.11569872481531e-51	3.78768643121919e-47	NA	NA	NA	NA	NA	NA	NA	NA	NA	NA	NA	NA	NA	NA	NA	NA	2	2	4	4	-1.48747077736339
269.0671	1370.64284523193	3.04625894450337	0.203563172713644	14.9646859198279	1.24912229997767e-50	6.64907800278116e-47	NA	NA	NA	NA	NA	NA	NA	NA	NA	NA	NA	NA	NA	NA	NA	NA	2	2	4	4	1.88687698291012
329.1326	6624.22489642766	-1.0805778320465	0.0723378864350245	-14.9379237533723	1.86702217424691e-50	9.93815903351629e-47	NA	NA	NA	NA	NA	NA	NA	NA	NA	NA	NA	NA	NA	NA	NA	NA	2	2	4	4	-1.02400435903907
294.1095	1436.30668593779	3.11794615770599	0.209581887293495	14.8769829204738	4.6500097897771e-50	2.47520021109835e-46	NA	NA	NA	NA	NA	NA	NA	NA	NA	NA	NA	NA	NA	NA	NA	NA	2	2	4	4	1.92446513603622
194.1034	2765.03387674804	4.10159022566871	0.276137251707927	14.8534476978391	6.60809030770278e-50	3.51748647079019e-46	NA	NA	NA	NA	NA	NA	NA	NA	NA	NA	NA	NA	NA	NA	NA	NA	2	2	4	4	2.28377244672382
422.0537	666.522457581773	1.9108510558392	0.128671602824952	14.8506042816516	6.89443762785936e-50	3.66990914930954e-46	NA	NA	NA	NA	NA	NA	NA	NA	S-Inosyl-L-homocysteine,Chromopyrrolate	1	C14H19N5O6S	[M+K-2H]-	385.105607	422.0542136	-1.28301052946514	C03431,C21125	2	2	4	4	1.2130357616905
401.2906	17493.3402360908	-2.65652731055594	0.178973338482214	-14.8431455382386	7.70563512762095e-50	4.10170957843263e-46	NA	NA	NA	NA	NA	NA	NA	NA	NA	NA	NA	NA	NA	NA	NA	NA	2	2	4	4	-1.92147592286364
309.0825	999.389867662467	2.55778900422779	0.172406100801528	14.8358381306488	8.59240064700338e-50	4.5737348643999e-46	(2S,4R)-4-(9H-Pyrido[3,4-b]indol-1-yl)-1,2,4-butanetriol	1	C15H16N2O3	[M+(37Cl)]-	272.116093	309.0825446	0.0161769083202255	HMDB35191	NA	NA	NA	NA	NA	NA	NA	NA	2	2	4	4	1.53922028131093
182.0573	2843.36745512471	4.14295718725265	0.279418768026475	14.8270540898673	9.79375743117756e-50	5.21321708061582e-46	NA	NA	NA	NA	NA	NA	NA	NA	NA	NA	NA	NA	NA	NA	NA	NA	2	2	4	4	2.29673220061444
337.1137	836.615397262617	2.27693026104868	0.153717520316984	14.812431636637	1.21754798751329e-49	6.48100793753326e-46	NA	NA	NA	NA	NA	NA	NA	NA	NA	NA	NA	NA	NA	NA	NA	NA	2	2	4	4	1.39076474849285
307.1322	1783.93875030198	3.44639458344497	0.232688975372126	14.8111640353109	1.24072918862811e-49	6.60440147106744e-46	NA	NA	NA	NA	NA	NA	NA	NA	NA	NA	NA	NA	NA	NA	NA	NA	2	2	4	4	2.08134830526417
211.0379	529.821948277989	-2.14407820440056	0.144771787030864	-14.8100555251381	1.26136081748623e-49	6.71422363147921e-46	NA	NA	NA	NA	NA	NA	NA	NA	NA	NA	NA	NA	NA	NA	NA	NA	1	2	4	4	-1.60732751008865
202.0502	3622.61815929047	4.50127053833157	0.304294020206414	14.7925040895585	1.63746625409305e-49	8.71623287053728e-46	NA	NA	NA	NA	NA	NA	NA	NA	N-Cyclopropylammeline	1	C6H9N5O	[M+Cl]-	167.08071	202.0501116	0.301905302130496	C14148	2	2	4	4	2.45405628803239
407.1192	586.595887982517	1.7008659954084	0.115062101850803	14.7821564881011	1.90952970349452e-49	1.01644266117013e-45	NA	NA	NA	NA	NA	NA	NA	NA	NA	NA	NA	NA	NA	NA	NA	NA	1	2	4	4	1.0821681632615
555.3757	625.781074862807	-2.48087955309126	0.16815304302146	-14.7537000134731	2.91249409392062e-49	1.55032060619394e-45	NA	NA	NA	NA	NA	NA	NA	NA	NA	NA	NA	NA	NA	NA	NA	NA	1	2	2	4	-1.82875516347183
483.2323	668.834017145341	-2.60957329634725	0.177061379976803	-14.738241036465	3.66198860680456e-49	1.94927653540207e-45	NA	NA	NA	NA	NA	NA	NA	NA	NA	NA	NA	NA	NA	NA	NA	NA	2	2	4	4	-1.89531570351365
337.1423	781.696630976866	2.1697668955198	0.147731410810689	14.6872414174685	7.78178371532219e-49	4.142243471666e-45	Isopulegone_caffeate,Glycerol_tributanoate	1	C19H24O4	[M+Na-2H]-	316.16746	337.1421286	0.433051783340047	HMDB29566,HMDB31094	3,4-Dihydroxy-9,10-secoandrosta-1,3,5(10)-triene-9,17-dione,Gibberellin_A9,Bisphenol_A_bis(2-hydroxyethyl)ether,1-Dehydro-15alpha-hydroxytestololactone,11beta,13-Dihydroxy-3-oxo-13,17-secoandrosta-1,4-dien-17-oic_acid,_delta-lactone,Capillartemisin_A,Capillartemisin_B,Tributyrin	1	C19H24O4	[M+Na-2H]-	316.16746	337.1421286	0.433051783340047	C04793,C11863,C14347,C14946,C15456,C17789,C17795,C13870	2	2	4	4	1.34403064730622
411.2511	573.009014630375	1.66167194168673	0.113483563593554	14.6424018515851	1.50650825314658e-48	8.01914343149926e-45	NA	NA	NA	NA	NA	NA	NA	NA	NA	NA	NA	NA	NA	NA	NA	NA	2	2	4	4	1.06045215406203
489.3069	511.264324220006	-2.06908792948429	0.141324302931891	-14.6407085445272	1.54450242401918e-48	8.22138640305411e-45	NA	NA	NA	NA	NA	NA	NA	NA	NA	NA	NA	NA	NA	NA	NA	NA	2	2	4	4	-1.57724026839223
166.9965	631.320160468181	1.82175514487552	0.124554019426763	14.6262252576016	1.91099338701078e-48	1.01722177990584e-44	NA	NA	NA	NA	NA	NA	NA	NA	NA	NA	NA	NA	NA	NA	NA	NA	2	2	4	4	1.15885435587128
364.1247	745.750021462665	2.09301669859291	0.143103808537234	14.6258630010419	1.92119257643733e-48	1.02265080843759e-44	2-(acetylamino)-1,5-anhydro-2-deoxy-3-O-b-D-galactopyranosyl-D-arabino-Hex-1-enitol,2-(acetylamino)-1,5-anhydro-2-deoxy-4-O-b-D-galactopyranosyl-D-arabino-Hex-1-enitol,N1-(2-Methoxy-4-methylbenzyl)-n2-(2-(pyridin-2-yl)_ethyl)oxalamide,Cinereain	1	C14H23NO10	[M-H]-	365.132199	364.1249226	-0.582492399818026	HMDB02278,HMDB02282,HMDB32383,HMDB35218	NA	NA	NA	NA	NA	NA	NA	NA	1	2	4	4	1.29896597679519
397.2144	700.475304646525	1.99183955286284	0.136571443137674	14.5845976808997	3.51990895339159e-48	1.87364753589034e-44	NA	NA	NA	NA	NA	NA	NA	NA	NA	NA	NA	NA	NA	NA	NA	NA	2	2	4	4	1.2502032665651
416.273	516.514799856636	-2.09082772861967	0.143392895356854	-14.5811110335442	3.70438513348869e-48	1.97184420655603e-44	NA	NA	NA	NA	NA	NA	NA	NA	NA	NA	NA	NA	NA	NA	NA	NA	2	2	4	4	-1.58545448868998
436.2615	538.64856643246	-2.17833249100092	0.149413822266878	-14.5791899166468	3.8101098226781e-48	2.02812145861155e-44	NA	NA	NA	NA	NA	NA	NA	NA	NA	NA	NA	NA	NA	NA	NA	NA	2	2	4	4	-1.62999773498592
252.0992	1058.43376193973	2.64758709301013	0.181624929657301	14.5772229506474	3.92146980664689e-48	2.08739837807814e-44	NA	NA	NA	NA	NA	NA	NA	NA	NA	NA	NA	NA	NA	NA	NA	NA	0	2	4	4	1.59713727028277
326.2333	3443.30532503449	-1.60476059750731	0.110126042804009	-14.5720354300145	4.23094501986617e-48	2.25213203407476e-44	NA	NA	NA	NA	NA	NA	NA	NA	NA	NA	NA	NA	NA	NA	NA	NA	2	2	4	4	-1.33136728915276
253.2107	897.417452424478	-3.14824540633314	0.216120240151737	-14.5671011846126	4.54783252885664e-48	2.42081125511039e-44	NA	NA	NA	NA	NA	NA	NA	NA	NA	NA	NA	NA	NA	NA	NA	NA	2	2	4	4	-2.28377244672382
321.218	14326.7704241241	-2.26361320637286	0.155435736268009	-14.5630165927212	4.82794507916515e-48	2.56991516563961e-44	NA	NA	NA	NA	NA	NA	NA	NA	NA	NA	NA	NA	NA	NA	NA	NA	2	2	4	4	-1.67995838057394
463.1903	2517.90035674121	-1.73737833537593	0.119371142619368	-14.5544249410078	5.47443504487841e-48	2.91404177438878e-44	NA	NA	NA	NA	NA	NA	NA	NA	NA	NA	NA	NA	NA	NA	NA	NA	2	2	4	4	-1.39948104537014
317.1252	1138.94565209508	2.76164484482441	0.18989858712022	14.5427350814152	6.49450234566669e-48	3.45702359859838e-44	Asparaginyl-Tryptophan,Histidinyl-Tyrosine,Tryptophyl-Asparagine,Tyrosyl-Histidine	1	C15H18N4O4	[M-H]-	318.132806	317.1255296	-1.11186254991802	HMDB28742,HMDB28897,HMDB29078,HMDB29107	sn-Glycero-3-phosphocholine	1	C8H21NO6P	[M+Hac-H]-	258.110652	317.1245056	2.11714953632219	C00670	2	2	4	4	1.6955982581049
259.1493	1106.72588751729	2.71693142895908	0.187023679534575	14.5272055160095	8.14770540812398e-48	4.33702358874439e-44	NA	NA	NA	NA	NA	NA	NA	NA	NA	NA	NA	NA	NA	NA	NA	NA	2	2	4	4	1.64802425773344
395.1305	2849.31362057682	-0.654831293727989	0.0451923848169652	-14.4898592180992	1.40430345627527e-47	7.47510729775326e-44	NA	NA	NA	NA	NA	NA	NA	NA	NA	NA	NA	NA	NA	NA	NA	NA	2	2	4	4	-0.754793188020805
247.9942	1262.35447578895	2.91991469622925	0.201872277096465	14.4641688211302	2.04055060843407e-47	1.08618508886946e-43	NA	NA	NA	NA	NA	NA	NA	NA	NA	NA	NA	NA	NA	NA	NA	NA	2	2	4	4	1.79006696901967
300.1016	1078.69026341492	2.67738374936135	0.185310259494876	14.4481139719918	2.57644632001152e-47	1.37144237614213e-43	NA	NA	NA	NA	NA	NA	NA	NA	NA	NA	NA	NA	NA	NA	NA	NA	2	2	4	4	1.61943107598937
498.1678	564.950670836344	-2.27680474464005	0.15778124473676	-14.43013552364	3.34423365473665e-47	1.78013557441632e-43	NA	NA	NA	NA	NA	NA	NA	NA	NA	NA	NA	NA	NA	NA	NA	NA	2	2	4	4	-1.6955982581049
213.1188	4969.27867587356	4.96572043149689	0.344595513463251	14.4102875327379	4.45850390766671e-47	2.37326163005099e-43	NA	NA	NA	NA	NA	NA	NA	NA	NA	NA	NA	NA	NA	NA	NA	NA	0	2	4	4	2.57597537675859
359.2435	5017.73859811423	-1.52039525092103	0.10553122200482	-14.4070657198642	4.67139069735872e-47	2.48658126820405e-43	NA	NA	NA	NA	NA	NA	NA	NA	NA	NA	NA	NA	NA	NA	NA	NA	2	2	4	4	-1.28594933485008
319.1523	1822.94753687828	3.47893258688321	0.241554224863121	14.4022841614738	5.00612636481137e-47	2.66476106398909e-43	NA	NA	NA	NA	NA	NA	NA	NA	NA	NA	NA	NA	NA	NA	NA	NA	2	2	4	4	2.10663226903296
255.9448	1070.79293924412	2.66551587507463	0.185417565207412	14.3757462896945	7.34737562353848e-47	3.91100804440953e-43	NA	NA	NA	NA	NA	NA	NA	NA	NA	NA	NA	NA	NA	NA	NA	NA	2	2	4	4	1.60732751008865
499.2057	684.465377491445	-2.65348589156622	0.184819735673514	-14.3571566201871	9.60892635094048e-47	5.11483149660562e-43	NA	NA	NA	NA	NA	NA	NA	NA	NA	NA	NA	NA	NA	NA	NA	NA	0	2	2	4	-1.91554849022203
312.1018	1175.59196457058	2.81021402362518	0.196122826695543	14.3288472381019	1.4449922060137e-46	7.69169351261094e-43	NA	NA	NA	NA	NA	NA	NA	NA	NA	NA	NA	NA	NA	NA	NA	NA	1	2	3	4	1.71780451653928
378.9597	1243.90537552091	2.89712695417078	0.202202888136338	14.3278218272399	1.4664833299328e-46	7.80609076523227e-43	NA	NA	NA	NA	NA	NA	NA	NA	NA	NA	NA	NA	NA	NA	NA	NA	2	2	4	4	1.77395167761702
390.1304	654.63850973517	1.88153753812068	0.131642317331134	14.2928017089508	2.42647578894792e-46	1.29161306245698e-42	NA	NA	NA	NA	NA	NA	NA	NA	NA	NA	NA	NA	NA	NA	NA	NA	2	2	4	4	1.19170848721731
402.2939	3542.24308463106	-2.53297447408289	0.177466618140751	-14.272962997886	3.22576321575176e-46	1.71707375974466e-42	NA	NA	NA	NA	NA	NA	NA	NA	NA	NA	NA	NA	NA	NA	NA	NA	2	2	4	4	-1.86233611698986
346.9174	1357.05842476162	3.03038225957432	0.212556219744618	14.2568505556566	4.06384976619093e-46	2.16318723054343e-42	NA	NA	NA	NA	NA	NA	NA	NA	NA	NA	NA	NA	NA	NA	NA	NA	2	2	4	4	1.87039170549183
301.033	1264.71947950362	2.92231762459167	0.205002225046322	14.2550532021365	4.1698438708082e-46	2.2196078924312e-42	3-Hydroxy-4-butanolide,Monoglyceride_citrate,Inositol_cyclic_phosphate	1	C10H16O8	[M+K-2H]-	264.08452	301.0331266	-0.398627225304334	HMDB34681,HMDB32437,HMDB01125	D-myo-Inositol_1,2-cyclic_phosphate,6-Deoxy-5-ketofructose_1-phosphate	1	C6H11O8P	[M+Hac-H]-	242.019158	301.0330116	-0.0166094740267888	C04299,C16848	2	2	2	4	1.79475784643512
311.0376	1290.26785141605	2.95299187918733	0.207876260057477	14.2055272611256	8.46630252969196e-46	4.50661283655503e-42	NA	NA	NA	NA	NA	NA	NA	NA	NA	NA	NA	NA	NA	NA	NA	NA	0	2	4	4	1.81149480772069
491.1274	547.513151474865	1.5857229170177	0.11171818785189	14.1939548743842	9.98641683164054e-46	5.31576967948226e-42	NA	NA	NA	NA	NA	NA	NA	NA	NA	NA	NA	NA	NA	NA	NA	NA	2	2	4	4	1.0192468593904
471.0202	1045.72322122468	2.62900698293427	0.185252385189267	14.191487900403	1.03440457297998e-45	5.50613554197241e-42	NA	NA	NA	NA	NA	NA	NA	NA	NA	NA	NA	NA	NA	NA	NA	NA	1	2	4	4	1.58545448868998
200.101	508.82013584832	-2.0584468449694	0.145185941286012	-14.1780039219797	1.25361847807373e-45	6.67301115878644e-42	NA	NA	NA	NA	NA	NA	NA	NA	NA	NA	NA	NA	NA	NA	NA	NA	2	2	0	4	-1.57236237328134
416.3095	13784.9345748935	-2.73896510783797	0.193314591672865	-14.1684343852996	1.43667859203991e-45	7.64744014542844e-42	NA	NA	NA	NA	NA	NA	NA	NA	NA	NA	NA	NA	NA	NA	NA	NA	1	2	2	4	-1.9649870204219
316.1661	1223.58581593889	2.87208709606868	0.203397185112127	14.1205842867755	2.83629898158476e-45	1.50976194789757e-41	NA	NA	NA	NA	NA	NA	NA	NA	NA	NA	NA	NA	NA	NA	NA	NA	2	2	4	4	1.75169988969753
342.2326	6585.74750220294	-2.12793616975771	0.150853120392664	-14.1060136125709	3.48742136741461e-45	1.8563543938748e-41	NA	NA	NA	NA	NA	NA	NA	NA	NA	NA	NA	NA	NA	NA	NA	NA	2	2	4	4	-1.60051557080056
184.0841	2319.84939391159	3.8401630399153	0.272732055950829	14.080350864981	5.01601313293055e-45	2.67002379065893e-41	NA	NA	NA	NA	NA	NA	NA	NA	NA	NA	NA	NA	NA	NA	NA	NA	2	2	4	4	2.21311023775314
206.08	493.863517418545	-1.99455600271825	0.141770699990736	-14.0688873148583	5.89902441483893e-45	3.14005069601876e-41	NA	NA	NA	NA	NA	NA	NA	NA	NA	NA	NA	NA	NA	NA	NA	NA	2	2	4	4	-1.53922028131093
436.1535	658.744530518676	-2.57957015525343	0.183770436896233	-14.0369158327136	9.2658136795688e-45	4.93219262163447e-41	NA	NA	NA	NA	NA	NA	NA	NA	NA	NA	NA	NA	NA	NA	NA	NA	2	2	4	4	-1.88687698291012
424.2313	35716.3605962021	-1.8788191038396	0.134438568946194	-13.9752982984486	2.20587434346748e-44	1.17418691302774e-40	NA	NA	NA	NA	NA	NA	NA	NA	NA	NA	NA	NA	NA	NA	NA	NA	2	2	4	4	-1.46922754080688
352.0705	714.709187078631	2.02390368789272	0.14511969576543	13.9464438456661	3.30687415385234e-44	1.7602491120956e-40	(1R*,3R*,3S*)-1,2,3,4-Tetrahydro-1-(2-thio-3-pyrrolidinyl)-beta-carboline-3-carboxylic_acid	1	C16H17N3O2S	[M+(37Cl)]-	315.104149	352.0706006	-0.19484728319593	HMDB34767	NA	NA	NA	NA	NA	NA	NA	NA	2	2	4	4	1.26787379367635
464.1718	960.719696513242	2.49556242156914	0.179055742536575	13.9373492646257	3.75633918299618e-44	1.99949934710886e-40	(E)-Squamosamide	1	C26H27NO7	[M-H]-	465.178754	464.1714776	0.622183856523077	HMDB41088	(+/-)-6-Acetonyldihydrochelerythrine	1	C24H23NO5	[M+Hac-H]-	405.157624	464.1714776	0.622183856523077	C12200	2	2	4	4	1.50330347168891
418.2263	724.131953345027	-2.7588216802322	0.198058875892084	-13.9293009101768	4.20450694004877e-44	2.23805904418796e-40	NA	NA	NA	NA	NA	NA	NA	NA	NA	NA	NA	NA	NA	NA	NA	NA	2	2	4	4	-1.98146992629524
418.1351	576.790348296856	-2.31798369593843	0.166438263476551	-13.9269879865395	4.34287320152096e-44	2.31171140516961e-40	NA	NA	NA	NA	NA	NA	NA	NA	NA	NA	NA	NA	NA	NA	NA	NA	0	2	4	4	-1.73450312557665
447.2167	1144.76005375907	-2.11246963578674	0.151864303255714	-13.9102448073639	5.48912504115422e-44	2.92186125940639e-40	NA	NA	NA	NA	NA	NA	NA	NA	NA	NA	NA	NA	NA	NA	NA	NA	0	2	2	4	-1.59043482893757
290.9862	1187.67234211197	2.8263627620394	0.203237217934592	13.9067184188134	5.76650723997893e-44	3.06951180384078e-40	NA	NA	NA	NA	NA	NA	NA	NA	Shikimate_3-phosphate,Valienone_7-phosphate	1	C7H11O8P	[M+(37Cl)]-	254.019158	290.9856096	1.94408239230778	C03175,C17697	2	2	4	4	1.7240102500701
392.9724	502.855769486332	-2.03351852733524	0.147048329062074	-13.8289128499844	1.70579008974575e-43	9.07992064771664e-40	NA	NA	NA	NA	NA	NA	NA	NA	NA	NA	NA	NA	NA	NA	NA	NA	0	2	4	4	-1.56271729500111
234.0983	1099.53719219404	2.70637574729198	0.19641283922353	13.7790164736224	3.40884621076478e-43	1.81452883799009e-39	NA	NA	NA	NA	NA	NA	NA	NA	NA	NA	NA	NA	NA	NA	NA	NA	1	2	4	4	1.64074958987389
377.0985	2873.43984397327	4.15853442575341	0.303566113684912	13.6989414769456	1.03015123992666e-42	5.48349505012962e-39	Dolichin_B,(S)-4,5,7-Trihydroxy-3-prenylflavanone,Desmethylxanthohumol,Glyceollidin_I,5-Deoxykievitone,(S)-4,5,7-Trihydroxy-6-prenylflavanone,Selinone,Glyceollidin_II,Licocoumarone,Morachalcone_A,1-Hydroxy-3,5-dimethoxy-2-prenylxanthone	1	C20H20O5	[M+(37Cl)]-	340.131075	377.0975266	2.61311711289935	HMDB29468,HMDB29866,HMDB30610,HMDB34026,HMDB34214,HMDB37247,HMDB37585,HMDB37916,HMDB38755,HMDB40306,HMDB41251	Glepidotin_B,6-Prenylnaringenin,5-Deoxykievitone,(+)-Galbacin,Glyceocarpin,4-Glyceollidin,Desmethylxanthohumol,Sophoraflavanone_B	1	C20H20O5	[M+(37Cl)]-	340.131075	377.0975266	2.61311711289935	C09753,C09832,C10418,C10616,C15509,C15510,C16416,C18023	2	2	4	4	2.3033595239906
390.2259	549.112177981743	-2.21764641634786	0.162468877210671	-13.6496691207651	2.02797265687822e-42	1.07948984525627e-38	NA	NA	NA	NA	NA	NA	NA	NA	NA	NA	NA	NA	NA	NA	NA	NA	2	2	2	4	-1.65353805027687
461.2742	2776.31613302763	-2.11695978772493	0.155200140102756	-13.6401925044869	2.30950132381367e-42	1.22934755466602e-38	NA	NA	NA	NA	NA	NA	NA	NA	NA	NA	NA	NA	NA	NA	NA	NA	2	2	3	4	-1.5937771000273
231.0469	1097.62763240381	2.70349260024785	0.198278272148957	13.6348404237497	2.48533896541592e-42	1.32294593129089e-38	Caffeine,Enprofylline,3-[(2-Mercapto-1-methylpropyl)thio]-2-butanol	1	C8H10N4O2	[M+(37Cl)]-	194.080376	231.0468276	0.242375108900747	HMDB01847,HMDB14962,HMDB37295	Caffeine	1	C8H10N4O2	[M+(37Cl)]-	194.080376	231.0468276	0.242375108900747	C07481	1	2	4	4	1.63894442442372
405.1697	695.189285706366	-2.68210315271478	0.196955449670915	-13.6178164005931	3.1381084834821e-42	1.67041514575752e-38	NA	NA	NA	NA	NA	NA	NA	NA	NA	NA	NA	NA	NA	NA	NA	NA	2	2	4	4	-1.93049567749645
283.0958	1504.93325067619	3.18889710257732	0.234248303082281	13.6133199712324	3.33732115772933e-42	1.77645605225932e-38	NA	NA	NA	NA	NA	NA	NA	NA	NA	NA	NA	NA	NA	NA	NA	NA	2	2	4	4	1.95854073295791
431.0762	970.865261295147	2.51232694873966	0.184600930659368	13.6095031577902	3.5162606847794e-42	1.87170556250807e-38	6-Hydroxymusizin_8-O-b-D-glucopyranoside,2-Oxoaloesol_7-glucoside	1	C19H22O9	[M+K-2H]-	394.126385	431.0749916	2.8064722462309	HMDB30817,HMDB35734	Aloesin,Podolactone_B,Nicosulfuron	1	C19H22O9	[M+K-2H]-	394.126385	431.0749916	2.8064722462309	C08994,C09172,C10949	2	2	4	4	1.51357838094168
419.0483	974.351873531295	2.5178225747741	0.18522801847928	13.5930978231338	4.40053209527133e-42	2.34240323431293e-38	NA	NA	NA	NA	NA	NA	NA	NA	NA	NA	NA	NA	NA	NA	NA	NA	1	2	3	4	1.51952223790872
279.1008	2423.13394970825	3.90528171050389	0.287630296179511	13.5774352089343	5.45017106591271e-42	2.90112605838534e-38	NA	NA	NA	NA	NA	NA	NA	NA	NA	NA	NA	NA	NA	NA	NA	NA	0	2	4	4	2.23544217998665
575.4437	553.394073716235	-2.2335731508049	0.164732656745163	-13.5587757457234	7.02996168600321e-42	3.74204860545951e-38	NA	NA	NA	NA	NA	NA	NA	NA	NA	NA	NA	NA	NA	NA	NA	NA	2	2	2	4	-1.65910257683162
300.0724	1491.71275047663	3.17532701906186	0.234681080587357	13.5303920158996	1.0347039052625e-41	5.50772888771228e-38	2,4-Dihydroxy-6,7-dimethoxy-2H-1,4-benzoxazin-3(4H)-one,2,4-Dihydroxy-7,8-dimethoxy-2H-1,4-benzoxazin-3(4H)-one	1	C10H11NO6	[M+Hac-H]-	241.058639	300.0724926	-0.270601277879848	HMDB37548,HMDB37549	4-Nitrophenol-alpha-D-galactopyranoside,N-(2,3-Dihydroxybenzoyl)-L-serine	1	C12H15NO8	[M-H]-	301.079769	300.0724926	-0.270601277879848	C04452,C04204	2	2	3	4	1.94902130119477
398.0019	582.124456812462	1.68778875974318	0.124948310916359	13.5078957639771	1.40479540088082e-41	7.47772591888859e-38	NA	NA	NA	NA	NA	NA	NA	NA	NA	NA	NA	NA	NA	NA	NA	NA	1	2	3	4	1.07291886130395
420.0228	483.04594448471	-1.94600504502213	0.144289039618948	-13.4868528487078	1.8691020868122e-41	9.94923040810134e-38	NA	NA	NA	NA	NA	NA	NA	NA	NA	NA	NA	NA	NA	NA	NA	NA	2	2	4	4	-1.50915533093843
492.712	477.391961476493	-1.92038276454077	0.14259768060816	-13.4671388507204	2.44144658166207e-41	1.29958201541872e-37	NA	NA	NA	NA	NA	NA	NA	NA	NA	NA	NA	NA	NA	NA	NA	NA	2	2	4	4	-1.4975026437798
583.4932	489.815516504819	-1.97668263616884	0.146894045770561	-13.4565198051409	2.81883267931787e-41	1.5004646352009e-37	NA	NA	NA	NA	NA	NA	NA	NA	NA	NA	NA	NA	NA	NA	NA	NA	2	2	4	4	-1.52552026888338
468.277	491.684325284796	-1.98495277061883	0.147515113962036	-13.4559281236068	2.84148883658651e-41	1.512524507715e-37	NA	NA	NA	NA	NA	NA	NA	NA	NA	NA	NA	NA	NA	NA	NA	NA	2	2	4	4	-1.53005507398269
398.2071	484.761595964979	-1.95368131047642	0.145528370448481	-13.424745322549	4.33070604322416e-41	2.30523482680822e-37	NA	NA	NA	NA	NA	NA	NA	NA	NA	NA	NA	NA	NA	NA	NA	NA	2	2	4	4	-1.51210074270325
427.2558	615.916084710103	1.78226845139847	0.1330736980314	13.3930932841284	6.63583947972183e-41	3.53225735505593e-37	NA	NA	NA	NA	NA	NA	NA	NA	NA	NA	NA	NA	NA	NA	NA	NA	2	2	4	4	1.13702978588252
225.0171	3397.32011463378	0.820734034645893	0.0612918539238878	13.3905891583094	6.86341408232938e-41	3.65339531602393e-37	NA	NA	NA	NA	NA	NA	NA	NA	NA	NA	NA	NA	NA	NA	NA	NA	2	2	4	4	0.638988014763927
420.1166	501.632680641113	-2.02815984147196	0.151651995144897	-13.3737761876073	8.60584787805504e-41	4.5808928254887e-37	NA	NA	NA	NA	NA	NA	NA	NA	NA	NA	NA	NA	NA	NA	NA	NA	2	2	0	4	-1.55953435000893
418.1336	1292.27110455432	2.95557050452076	0.221056626488685	13.3701963676354	9.03021392868052e-41	4.80678287423664e-37	NA	NA	NA	NA	NA	NA	NA	NA	NA	NA	NA	NA	NA	NA	NA	NA	2	2	4	4	1.81637129354715
404.1666	5158.63573513128	-2.27035491889458	0.169808968818232	-13.3700530348596	9.04763175356031e-41	4.81605438242016e-37	NA	NA	NA	NA	NA	NA	NA	NA	NA	NA	NA	NA	NA	NA	NA	NA	2	2	1	4	-1.68577508178631
403.083	473.975124448316	-1.90446483686523	0.142530189438164	-13.3618347409232	1.01042534022242e-40	5.37849408600394e-37	NA	NA	NA	NA	NA	NA	NA	NA	NA	NA	NA	NA	NA	NA	NA	NA	2	2	3	4	-1.48889474521771
202.1068	548.839224468798	-2.21721355304396	0.165938286686529	-13.3616755802262	1.01258839431559e-40	5.39000802294189e-37	NA	NA	NA	NA	NA	NA	NA	NA	NA	NA	NA	NA	NA	NA	NA	NA	2	2	4	4	-1.6516945364536
194.9913	753.369179904293	-2.83271541507668	0.212332947558706	-13.3409131632456	1.33810317401176e-40	7.12272319526458e-37	NA	NA	NA	NA	NA	NA	NA	NA	NA	NA	NA	NA	NA	NA	NA	NA	2	2	3	4	-2.03444076384725
168.0178	7567.70510070066	1.89942592690143	0.142470297050003	13.3320837131039	1.50630830386386e-40	8.01807910146732e-37	NA	NA	NA	NA	NA	NA	NA	NA	NA	NA	NA	NA	NA	NA	NA	NA	0	2	4	4	1.20521691554538
181.0369	472.673377517641	-1.89837390799073	0.142605556279534	-13.3120613075521	1.96971376562481e-40	1.04847863744209e-36	NA	NA	NA	NA	NA	NA	NA	NA	NA	NA	NA	NA	NA	NA	NA	NA	2	2	4	4	-1.4775864128563
355.0659	1765.61648335483	-0.634823160671233	0.047731860711368	-13.2997782028648	2.32155965875141e-40	1.23576620635338e-36	NA	NA	NA	NA	NA	NA	NA	NA	NA	NA	NA	NA	NA	NA	NA	NA	1	2	4	4	-0.738625862060577
370.0765	946.178976047696	2.47219548964143	0.18597423610643	13.293214917289	2.53449931450536e-40	1.3491139851112e-36	NA	NA	NA	NA	NA	NA	NA	NA	Pirimiphos-ethyl	1	C13H24N3O3PS	[M+K-2H]-	333.127602	370.0762086	0.888735866558156	C19012	2	2	4	4	1.49175177300497
274.1121	1780.63797975271	3.44364153124703	0.259356813925326	13.2776212011863	3.12153839166931e-40	1.66159488588557e-36	NA	NA	NA	NA	NA	NA	NA	NA	Anatalline	1	C15H17N3	[M+Cl]-	239.142247	274.1116486	1.73651868674643	C12454	1	2	4	4	2.07726112580912
207.064	556.485971341432	-2.24487027491134	0.169246847844852	-13.2638823322087	3.74969653342343e-40	1.99596346474129e-36	NA	NA	NA	NA	NA	NA	NA	NA	NA	NA	NA	NA	NA	NA	NA	NA	2	2	3	4	-1.66849258333395
343.1953	1130.50747699749	2.74977510998142	0.207341523336737	13.2620570435165	3.8421025729088e-40	2.04515119955935e-36	NA	NA	NA	NA	NA	NA	NA	NA	NA	NA	NA	NA	NA	NA	NA	NA	2	2	4	4	1.67611193140404
425.165	587.91622514886	-2.35613343527668	0.177813154261863	-13.2506137977106	4.47528008626439e-40	2.38219158991854e-36	NA	NA	NA	NA	NA	NA	NA	NA	NA	NA	NA	NA	NA	NA	NA	NA	2	2	3	4	-1.76494591148159
567.4257	472.462266371641	-1.89724598396526	0.143218296999523	-13.2472318391803	4.68154732573057e-40	2.49198764148638e-36	NA	NA	NA	NA	NA	NA	NA	NA	NA	NA	NA	NA	NA	NA	NA	NA	2	2	4	4	-1.47618609425638
462.1872	14756.5955816214	-1.7451037414263	0.132128345523833	-13.2076409078439	7.9270029377247e-40	4.21954366375086e-36	NA	NA	NA	NA	NA	NA	NA	NA	NA	NA	NA	NA	NA	NA	NA	NA	2	2	4	4	-1.40450990061372
210.9652	546.066027939778	-2.20669937284541	0.167637817211507	-13.1634938318317	1.42348040606035e-39	7.57718620145922e-36	NA	NA	NA	NA	NA	NA	NA	NA	NA	NA	NA	NA	NA	NA	NA	NA	2	2	4	4	-1.64256011779829
406.9844	677.510854854129	1.93741679820906	0.147243127508978	13.157943810253	1.53198474387128e-39	8.15475479162681e-36	NA	NA	NA	NA	NA	NA	NA	NA	NA	NA	NA	NA	NA	NA	NA	NA	2	2	4	4	1.22789942669859
408.2519	497.12312839266	-2.00865740155168	0.152715027387171	-13.1529780396741	1.63601652821269e-39	8.70851597967615e-36	NA	NA	NA	NA	NA	NA	NA	NA	NA	NA	NA	NA	NA	NA	NA	NA	2	2	4	4	-1.54851663990764
381.1879	2492.04615190577	-1.10080728069472	0.0838289742169738	-13.1315847650182	2.1706578354806e-39	1.15544116582632e-35	NA	NA	NA	NA	NA	NA	NA	NA	NA	NA	NA	NA	NA	NA	NA	NA	2	2	0	4	-1.03198544972596
599.3301	480.701208554494	-1.9355681462512	0.147534008541123	-13.1194709978458	2.54706664343228e-39	1.355803574299e-35	NA	NA	NA	NA	NA	NA	NA	NA	NA	NA	NA	NA	NA	NA	NA	NA	2	2	3	4	-1.50622295388506
400.2782	470.318244409418	-1.88732106500338	0.144115197568909	-13.0959197700225	3.47439755483538e-39	1.84942181843887e-35	NA	NA	NA	NA	NA	NA	NA	NA	NA	NA	NA	NA	NA	NA	NA	NA	2	2	4	4	-1.47200241216226
579.4002	466.84345353495	-1.87076134082156	0.143022339033191	-13.0802037882167	4.27293096107725e-39	2.27448115058142e-35	NA	NA	NA	NA	NA	NA	NA	NA	NA	NA	NA	NA	NA	NA	NA	NA	2	2	4	4	-1.46233941097027
438.1897	2335.44700526287	-2.14528104480647	0.164299926407674	-13.0571028953685	5.78891625346532e-39	3.08144012171959e-35	NA	NA	NA	NA	NA	NA	NA	NA	NA	NA	NA	NA	NA	NA	NA	NA	2	2	4	4	-1.60904220032753
390.1262	575.331285195269	-2.31252550500798	0.17720293986177	-13.0501531566683	6.34197813395883e-39	3.37583496070628e-35	NA	NA	NA	NA	NA	NA	NA	NA	NA	NA	NA	NA	NA	NA	NA	NA	2	2	4	4	-1.72609365833305
354.9672	1598.33254637228	3.27978312353235	0.251433802727199	13.0443205645298	6.84646096827823e-39	3.6443711734145e-35	NA	NA	NA	NA	NA	NA	NA	NA	NA	NA	NA	NA	NA	NA	NA	NA	0	2	3	4	2.01257133871997
330.0802	3397.85034096491	-0.733902414515019	0.0562857849771374	-13.0388590087732	7.35494764593697e-39	3.91503863193225e-35	NA	NA	NA	NA	NA	NA	NA	NA	NA	NA	NA	NA	NA	NA	NA	NA	2	2	0	4	-0.822877445093983
427.0235	781.329994726529	2.16726646791252	0.166218852505838	13.0386321120609	7.3768659998746e-39	3.92670577173325e-35	1-Phosphatidyl-D-myo-inositol	1	C11H19O13P	[M+(37Cl)]-	390.056333	427.0227846	1.7570491014799	HMDB06953	NA	NA	NA	NA	NA	NA	NA	NA	2	2	4	4	1.34171218956129
421.3165	569.131526366727	1.65085260647949	0.127087858998899	12.9898529999926	1.39695116181602e-38	7.43597103434669e-35	NA	NA	NA	NA	NA	NA	NA	NA	NA	NA	NA	NA	NA	NA	NA	NA	2	2	3	4	1.05551136313898
188.034	614.394450760917	-2.44426803739925	0.188196317801649	-12.9878632374488	1.43374268756444e-38	7.63181232590552e-35	NA	NA	NA	NA	NA	NA	NA	NA	NA	NA	NA	NA	NA	NA	NA	NA	1	2	2	4	-1.81149480772069
328.1033	1070.72999305717	2.66459336772942	0.205297842578007	12.9791591293365	1.60634408717126e-38	8.55056957601264e-35	1,N2-propanodeoxyguanosine,Dopamine_glucuronide	1	C13H17N5O4	[M+Na-2H]-	307.128055	328.1027236	1.89026166320551	HMDB59780,HMDB10329	Lithospermoside	1	C14H19NO8	[M-H]-	329.111069	328.1037926	-1.36785983606543	C17771	2	2	4	4	1.6056175326716
192.0242	548.634351629602	-2.21631111756562	0.170821079598505	-12.9744591403754	1.70797713435028e-38	9.09156228614657e-35	NA	NA	NA	NA	NA	NA	NA	NA	(3S,5S)-Carbapenam-3-carboxylic_acid,(5S,6S)-6-Amino-5-hydroxycyclohexa-1,3-diene-1-carboxyate,(1R,6S)-6-Amino-5-oxocyclohex-2-ene-1-carboxylate	1	C7H9NO3	[M+(37Cl)]-	155.058244	192.0246956	-2.70954732348049	C17367,C19830,C19831	2	2	4	4	-1.64985661895427
322.2077	2219.90260578978	-1.37531771652711	0.106208345782726	-12.9492433611635	2.37281205837888e-38	1.26304785867508e-34	NA	NA	NA	NA	NA	NA	NA	NA	NA	NA	NA	NA	NA	NA	NA	NA	2	2	4	4	-1.20619024166619
609.4723	535.724472273031	-2.16697110167784	0.167996331819892	-12.8989191502172	4.56454353336543e-38	2.42970652281042e-34	NA	NA	NA	NA	NA	NA	NA	NA	NA	NA	NA	NA	NA	NA	NA	NA	2	2	3	4	-1.61943107598937
314.2047	1191.75899076812	-3.63545340259984	0.281983268832496	-12.8924436462199	4.9645409340826e-38	2.64262513921217e-34	NA	NA	NA	NA	NA	NA	NA	NA	NA	NA	NA	NA	NA	NA	NA	NA	2	2	4	4	-2.57597537675859
371.0147	1047.00685653575	2.6299172213715	0.204199512286842	12.8791552532075	5.89775388158527e-38	3.13937439116784e-34	1-(sn-Glycero-3-phospho)-1D-myo-inositol_	1	C9H19O11P	[M+K-2H]-	334.066503	371.0151096	-1.10723253411505	HMDB11649	sn-Glycero-3-phospho-1-inositol,2-(alpha-D-Galactosyl)-sn-glycerol_3-phosphate,alpha-D-Galactosyl-(1,1)-sn-glycerol_3-phosphate,2-(alpha-D-Glucosyl)-sn-glycerol_3-phosphate,N-Phospho-D-lombricine,N-Phospholombricine	1	C9H19O11P	[M+K-2H]-	334.066503	371.0151096	-1.10723253411505	C01225,C04641,C04703,C10517,C02855,C14178	2	2	4	4	1.58711023038831
230.078	1317.69150122748	2.98534378038051	0.23203800919329	12.8657532908485	7.01546262780774e-38	3.73433075678206e-34	Metronidazole	1	C6H9N3O3	[M+Hac-H]-	171.064392	230.0782456	-1.17047137295093	HMDB15052	Metronidazole	1	C6H9N3O3	[M+Hac-H]-	171.064392	230.0782456	-1.17047137295093	C07203	2	2	4	4	1.846578194069
594.141	1360.62408533435	3.03449926702484	0.236811342466726	12.8139946145156	1.36901302256933e-37	7.28725631913653e-34	NA	NA	NA	NA	NA	NA	NA	NA	NA	NA	NA	NA	NA	NA	NA	NA	2	2	4	4	1.8758302957028
555.1642	475.663923499465	-1.9123012830504	0.149238457747407	-12.8137298650396	1.37369328199341e-37	7.31216934005092e-34	NA	NA	NA	NA	NA	NA	NA	NA	NA	NA	NA	NA	NA	NA	NA	NA	2	2	4	4	-1.49462102953914
600.262	463.412150574412	-1.85427084397587	0.144758776905679	-12.8093845748922	1.45282222900362e-37	7.73337272498629e-34	NA	NA	NA	NA	NA	NA	NA	NA	NA	NA	NA	NA	NA	NA	NA	NA	2	2	4	4	-1.45551997323676
398.3095	627.130041799131	1.81089415110868	0.141536046284595	12.7945791806803	1.75802181756356e-37	9.35795013489083e-34	NA	NA	NA	NA	NA	NA	NA	NA	NA	NA	NA	NA	NA	NA	NA	NA	2	2	4	4	1.1515185151866
606.073	790.994101608494	2.18732338960728	0.171042491535963	12.7881871338818	1.90874529938288e-37	1.01602512286151e-33	NA	NA	NA	NA	NA	NA	NA	NA	NA	NA	NA	NA	NA	NA	NA	NA	0	2	2	4	1.35337753385114
344.1226	875.39227878104	2.34893386410359	0.184118078084372	12.7577578939706	2.82207358357424e-37	1.50218976853657e-33	NA	NA	NA	NA	NA	NA	NA	NA	Lividamine	1	C12H25N3O6	[M+K-2H]-	307.174337	344.1229436	-0.97610463419809	C21255	0	2	3	4	1.43545743902582
362.8914	1145.1915776826	2.76907963488584	0.217052827439829	12.7576298707902	2.82671461515692e-37	1.50466018964803e-33	NA	NA	NA	NA	NA	NA	NA	NA	NA	NA	NA	NA	NA	NA	NA	NA	2	2	4	4	1.70357628540428
573.2162	459.69315781802	-1.83615126143238	0.143937947554044	-12.7565474750358	2.86625751501552e-37	1.52570887524276e-33	NA	NA	NA	NA	NA	NA	NA	NA	NA	NA	NA	NA	NA	NA	NA	NA	2	2	3	4	-1.44876756010982
226.1311	4119.6862261863	4.69041351886159	0.36769375727549	12.7563044681973	2.87521052697472e-37	1.53047456350864e-33	NA	NA	NA	NA	NA	NA	NA	NA	NA	NA	NA	NA	NA	NA	NA	NA	2	2	4	4	2.50490739470583
348.0755	974.021246762062	2.51705735182012	0.197508710583206	12.7440321208503	3.36541547073465e-37	1.79141065507206e-33	NA	NA	NA	NA	NA	NA	NA	NA	Imazaquin,Deoxyviolacein	1	C17H17N3O3	[M+K-2H]-	311.126992	348.0755986	-0.31200118713499	C05076,C21133	2	2	4	4	1.51654361210434
328.1762	949.856928487424	-3.24800195493297	0.254900839497276	-12.7422175671873	3.44462553428218e-37	1.8335741718984e-33	NA	NA	NA	NA	NA	NA	NA	NA	NA	NA	NA	NA	NA	NA	NA	NA	2	2	4	4	-2.33093267079319
265.0849	1184.10391366738	2.82146200281607	0.221805518480231	12.7204319448325	4.55336138124733e-37	2.42375426323796e-33	Traumatic_acid,5-Heptyltetrahydro-2-oxo-3-furancarboxylic_acid,Batatasin_III,3-(1,1-Dimethylallyl)herniarin,5-Hydroxy-2-(5-methyl-1-oxo-4-hexenyl)benzofuran,Batatasin_IV,Encelin,Glandulone_B,(S)-Menthone_8-thioacetate,Dicyclohexyl_disulfide	1	C12H20O4	[M+K-2H]-	228.13616	265.0847666	0.603203277499467	HMDB00933,HMDB30994,HMDB30636,HMDB30731,HMDB31925,HMDB32641,HMDB34723,HMDB38548,HMDB37386,HMDB41448	Traumatic_acid,Osthol,Encelin,Batatasin_IV,5-Hydroxybisphenol_A,1,2-Bis(4-hydroxyphenyl)-2-propanol,2,2-Bis(4-hydroxyphenyl)-1-propanol,Linderalactone	1	C12H20O4	[M+K-2H]-	228.13616	265.0847666	0.603203277499467	C16308,C09280,C09404,C10247,C13626,C13629,C13631,C17425	1	2	4	4	1.72193429826262
195.1081	1346.17832990692	3.01813670219707	0.237490666122521	12.7084434579	5.30804810289772e-37	2.82547400517246e-33	NA	NA	NA	NA	NA	NA	NA	NA	N-Nitrosodi-n-butylamine	1	C8H18N2O	[M+(37Cl)]-	158.141913	195.1083646	-1.23623608075958	C19277	2	2	4	4	1.85703212264206
492.183	2933.32935023373	1.89718982868784	0.150417482621327	12.6128279480915	1.79436827799611e-36	9.55142234377327e-33	NA	NA	NA	NA	NA	NA	NA	NA	NA	NA	NA	NA	NA	NA	NA	NA	2	2	4	4	1.20230376550378
282.2566	1212.32420509028	-3.66400048679906	0.291311166553106	-12.5776177073909	2.80357446177233e-36	1.49234268600141e-32	NA	NA	NA	NA	NA	NA	NA	NA	NA	NA	NA	NA	NA	NA	NA	NA	2	2	4	4	-2.61704396066978
401.0923	479.422245298585	-1.92955462112825	0.153515991785891	-12.5690789518489	3.12341429227711e-36	1.66259342777911e-32	NA	NA	NA	NA	NA	NA	NA	NA	NA	NA	NA	NA	NA	NA	NA	NA	2	2	4	4	-1.50184852308145
144.0663	13325.7459385271	1.34152228225084	0.106958548508926	12.5424503319516	4.37262777815254e-36	2.32754976631059e-32	NA	NA	NA	NA	NA	NA	NA	NA	NA	NA	NA	NA	NA	NA	NA	NA	2	2	4	4	0.902054313700118
420.145	666.505551329423	1.91169267609506	0.152491133899174	12.5364185262014	4.71842320808573e-36	2.51161667366403e-32	NA	NA	NA	NA	NA	NA	NA	NA	NA	NA	NA	NA	NA	NA	NA	NA	2	2	3	4	1.215002096801
186.0554	912.192516899349	2.41360452592706	0.192736548037836	12.5228170292499	5.60113006616396e-36	2.98148153421907e-32	NA	NA	NA	NA	NA	NA	NA	NA	N3-Metyladenine	1	C6H9N5	[M+Cl]-	151.085795	186.0551966	0.927681694289693	C05026	2	2	4	4	1.4678443373071
436.1932	5997.11172086426	-0.730296157149025	0.0583781520496088	-12.5097511913092	6.60307269841302e-36	3.51481559736525e-32	NA	NA	NA	NA	NA	NA	NA	NA	NA	NA	NA	NA	NA	NA	NA	NA	2	2	4	4	-0.81695080168298
416.1239	694.353046244943	1.9776153527087	0.158178579392667	12.5024220112599	7.24110084524731e-36	3.85443797992514e-32	NA	NA	NA	NA	NA	NA	NA	NA	NA	NA	NA	NA	NA	NA	NA	NA	2	2	4	4	1.24507972797033
424.165	459.155027833438	-1.83307856641027	0.146631553815713	-12.5012558259738	7.34812243680931e-36	3.91140557311359e-32	NA	NA	NA	NA	NA	NA	NA	NA	NA	NA	NA	NA	NA	NA	NA	NA	2	2	4	4	-1.44474761324199
399.0534	700.466208656012	1.99093629798528	0.159535093303576	12.4796134615772	9.64537523914771e-36	5.13423323979832e-32	NA	NA	NA	NA	NA	NA	NA	NA	Sulfometuron_methyl	1	C15H16N4O5S	[M+Cl]-	364.084143	399.0535446	-0.246332857634661	C10955	2	2	4	4	1.249175934309
447.2877	1235.30621251527	-1.07148823464833	0.0858773047321983	-12.4769662717022	9.97139461729039e-36	5.30777335478367e-32	NA	NA	NA	NA	NA	NA	NA	NA	NA	NA	NA	NA	NA	NA	NA	NA	2	2	4	4	-1.01687673943138
211.0838	1135.30900843995	2.75563259310173	0.221246092560659	12.4550565445409	1.31258425064226e-35	6.98688596616876e-32	Glycyl-Histidine,Histidinyl-Glycine	1	C8H12N4O3	[M-H]-	212.090941	211.0836646	0.496011854858172	HMDB28843,HMDB28885	NA	NA	NA	NA	NA	NA	NA	NA	2	2	4	4	1.68382984685388
366.2132	2410.77457440645	-0.89963843253462	0.0722813902291512	-12.4463354908162	1.46414694367809e-35	7.79365418119849e-32	NA	NA	NA	NA	NA	NA	NA	NA	NA	NA	NA	NA	NA	NA	NA	NA	2	2	4	4	-0.93797627011777
359.1343	547.990440779897	-2.21292373662097	0.177912560263345	-12.4382659287541	1.61982341146063e-35	8.62232001920494e-32	NA	NA	NA	NA	NA	NA	NA	NA	NA	NA	NA	NA	NA	NA	NA	NA	2	2	0	4	-1.64619741318226
365.2098	14128.8444161965	-0.990676153458233	0.0797876622712	-12.4164078161722	2.12908448236321e-35	1.13331166996194e-31	NA	NA	NA	NA	NA	NA	NA	NA	NA	NA	NA	NA	NA	NA	NA	NA	2	2	4	4	-0.982749154699885
602.3133	510.831884983698	-2.06666429787684	0.166659390433058	-12.400527162056	2.59610011281578e-35	1.38190409005184e-31	NA	NA	NA	NA	NA	NA	NA	NA	NA	NA	NA	NA	NA	NA	NA	NA	2	2	4	4	-1.57398417919932
314.1931	7771.25160853122	-2.52082859312336	0.203371300923648	-12.3952031662017	2.77441679024055e-35	1.47682205744505e-31	NA	NA	NA	NA	NA	NA	NA	NA	NA	NA	NA	NA	NA	NA	NA	NA	2	2	2	4	-1.85703212264206
415.3062	60060.0741351555	-2.51350396073879	0.203119300959969	-12.3745205347775	3.59031875388999e-35	1.91112667269564e-31	NA	NA	NA	NA	NA	NA	NA	NA	NA	NA	NA	NA	NA	NA	NA	NA	2	2	4	4	-1.84917277393077
348.0874	870.683972903122	2.33981728259393	0.189092924506299	12.3739018194516	3.61809075044876e-35	1.92590970646387e-31	NA	NA	NA	NA	NA	NA	NA	NA	NA	NA	NA	NA	NA	NA	NA	NA	2	2	4	4	1.43151359714077
370.941	1294.47231438162	2.9579517546887	0.239113511807771	12.3704918736113	3.77502541693852e-35	2.00944602943638e-31	NA	NA	NA	NA	NA	NA	NA	NA	NA	NA	NA	NA	NA	NA	NA	NA	2	2	2	4	1.81882582295793
558.3501	584.690155494916	-2.34552841859344	0.189625479472898	-12.3692682286859	3.83297446799648e-35	2.04029230931453e-31	NA	NA	NA	NA	NA	NA	NA	NA	NA	NA	NA	NA	NA	NA	NA	NA	2	2	0	4	-1.74952185668381
463.1278	541.239854030749	-2.1880550931944	0.177098334425726	-12.3550292005261	4.5758996785447e-35	2.43575139888935e-31	NA	NA	NA	NA	NA	NA	NA	NA	NA	NA	NA	NA	NA	NA	NA	NA	2	2	3	4	-1.63177664294225
492.198	448.138820367212	-1.77818334811501	0.144137877363545	-12.3366833246064	5.74750578485555e-35	3.05939732927861e-31	NA	NA	NA	NA	NA	NA	NA	NA	NA	NA	NA	NA	NA	NA	NA	NA	2	2	4	4	-1.41595660045991
411.215	613.235215442783	1.7732507611799	0.143796313015248	12.3316844778341	6.11547719281569e-35	3.25526850973579e-31	15-deoxy-delta12,14-Prostaglandin_J2-2-glycerol_ester,Treprostinil,Annoglabasin_A,Tussilagone,Digoxigenin	1	C23H34O5	[M+Na-2H]-	390.240625	411.2152936	-0.732219848550636	HMDB13656,HMDB14518,HMDB33400,HMDB40953,HMDB60731	Mevastatin,3beta,17-Dihydroxy-5alpha-pregnane-11,20-dione_3-acetate	1	C23H34O5	[M+Na-2H]-	390.240625	411.2152936	-0.732219848550636	C13963,C15404	2	2	4	4	1.12809425206321
422.2673	471.584731051718	-1.89244677789856	0.153543851729682	-12.325122475306	6.6342611171669e-35	3.53141719266794e-31	NA	NA	NA	NA	NA	NA	NA	NA	NA	NA	NA	NA	NA	NA	NA	NA	2	2	2	4	-1.47339410846429
306.0807	1263.86898071357	2.92174494652419	0.237280877339186	12.313444636955	7.66792262417745e-35	4.08163521284966e-31	NA	NA	NA	NA	NA	NA	NA	NA	NAC-Diketide,(1R)-Hydroxy-(2R)-N-acetyl-L-cysteinyl-1,2-dihydronaphthalene,(1R)-N-Acetyl-L-cysteinyl-(2R)-hydroxy-1,2-dihydronaphthalene,(1S)-Hydroxy-(2S)-N-acetyl-L-cysteinyl-1,2-dihydronaphthalene	1	C15H17NO4S	[M-H]-	307.087831	306.0805546	0.576972294964643	C12089,C14796,C14797,C14798	2	2	4	4	1.79240747764423
560.2098	1386.85649663984	-2.12419400615342	0.172618604773931	-12.3057071915009	8.43939769126939e-35	4.49229139106269e-31	NA	NA	NA	NA	NA	NA	NA	NA	NA	NA	NA	NA	NA	NA	NA	NA	2	2	4	4	-1.59713727028277
480.159	451.071412502745	-1.79325898914745	0.145758200429852	-12.3029715231046	8.73022396228081e-35	4.64709821512208e-31	NA	NA	NA	NA	NA	NA	NA	NA	NA	NA	NA	NA	NA	NA	NA	NA	2	2	4	4	-1.42498957719537
146.0277	771.053412884878	2.14618983058026	0.174603377220393	12.2918002202858	1.00248362525281e-34	5.3362203372207e-31	Thiomorpholine_3-carboxylate	1	C5H9NO2S	[M-H]-	147.035401	146.0281246	-2.80219992640448	HMDB59611	Thiomorpholine_3-carboxylate	1	C5H9NO2S	[M-H]-	147.035401	146.0281246	-2.80219992640448	C03901	2	2	3	4	1.32341867507772
399.261	620.546306404689	1.79455350127978	0.146229719793698	12.272153046669	1.2780887656802e-34	6.80326649971568e-31	NA	NA	NA	NA	NA	NA	NA	NA	NA	NA	NA	NA	NA	NA	NA	NA	0	2	4	4	1.14424412504995
369.0665	1436.48145027462	3.11738754438716	0.254159295952496	12.2654870155519	1.38775382514194e-34	7.38701361123055e-31	4-O-alpha-D-Galactopyranuronosyl-D-galacturonic_acid	1	C12H18O13	[M-H]-	370.074745	369.0674686	-2.56484269273085	HMDB39721	Digalacturonate,1,2-beta-D-Glucuronosyl-D-glucuronate	1	C12H18O13	[M-H]-	370.074745	369.0674686	-2.56484269273085	C02273,C04354	0	2	4	4	1.92147592286364
344.0973	1674.82032890765	-1.05577463569341	0.0860869660000832	-12.2640474481629	1.41263719566731e-34	7.51946779253712e-31	NA	NA	NA	NA	NA	NA	NA	NA	NA	NA	NA	NA	NA	NA	NA	NA	0	2	2	4	-1.00980040930139
365.2584	858.580134287739	-3.06917052292279	0.250335826677507	-12.2602128654826	1.48110310409066e-34	7.88391182307457e-31	NA	NA	NA	NA	NA	NA	NA	NA	NA	NA	NA	NA	NA	NA	NA	NA	2	2	4	4	-2.23544217998664
576.1494	487.142720692479	1.38667570424913	0.113272412356474	12.2419543770745	1.85511102787678e-34	9.87475600138809e-31	Neoacrimarine_J,Vitisin_B	1	C28H23NO9	[M+Hac-H]-	517.137284	576.1511376	-2.98359213025364	HMDB34787,HMDB36825	NA	NA	NA	NA	NA	NA	NA	NA	0	2	2	4	0.924906946042021
408.9919	619.1398862681	1.79054450079073	0.146308724253427	12.2381253061114	1.94472643550594e-34	1.03517788161981e-30	NA	NA	NA	NA	NA	NA	NA	NA	NA	NA	NA	NA	NA	NA	NA	NA	2	2	4	4	1.14153178429601
450.3065	958.143287299174	-0.99407204880082	0.0812627710855702	-12.2328101235196	2.07629249976257e-34	1.10521049762362e-30	NA	NA	NA	NA	NA	NA	NA	NA	NA	NA	NA	NA	NA	NA	NA	NA	2	2	4	4	-0.985039585075462
123.0276	584.113950482428	1.69489065455572	0.138616262872007	12.2272135998985	2.22438635803269e-34	1.1840408583808e-30	NA	NA	NA	NA	NA	NA	NA	NA	NA	NA	NA	NA	NA	NA	NA	NA	1	2	3	4	1.07627159189219
183.015	1467.2934401356	3.14989992992522	0.25792489238324	12.2124696876675	2.66669603761358e-34	1.41948230082171e-30	NA	NA	NA	NA	NA	NA	NA	NA	NA	NA	NA	NA	NA	NA	NA	NA	2	2	0	4	1.94277179339894
472.1118	3532.57466194306	-2.45181976023093	0.201104423044825	-12.1917744180317	3.43851763738226e-34	1.83032293837858e-30	NA	NA	NA	NA	NA	NA	NA	NA	NA	NA	NA	NA	NA	NA	NA	NA	1	2	4	4	-1.81637129354715
207.114	489.128297974881	-1.97244938340279	0.161807842946622	-12.1900727893237	3.51107636858482e-34	1.8689459509977e-30	NA	NA	NA	NA	NA	NA	NA	NA	NA	NA	NA	NA	NA	NA	NA	NA	0	2	2	4	-1.52401561651027
450.1298	8044.36330988111	-2.81750386359233	0.231265355533971	-12.1829915124424	3.82972253878155e-34	2.03856130739342e-30	NA	NA	NA	NA	NA	NA	NA	NA	NA	NA	NA	NA	NA	NA	NA	NA	1	2	2	4	-2.02338509154451
584.2927	460.28508277769	-1.83894055072953	0.151088319499968	-12.1712952848742	4.42012052902824e-34	2.35283015760173e-30	NA	NA	NA	NA	NA	NA	NA	NA	NA	NA	NA	NA	NA	NA	NA	NA	2	2	4	4	-1.45146058656048
272.0992	1279.85324328625	2.94072625480679	0.241615707361213	12.17108890363	4.43131156896008e-34	2.35878714815745e-30	NA	NA	NA	NA	NA	NA	NA	NA	NA	NA	NA	NA	NA	NA	NA	NA	2	2	4	4	1.80666102276626
604.4317	473.875852240545	-1.90377369220126	0.156568517015722	-12.1593646570089	5.11549858805476e-34	2.72297989842155e-30	NA	NA	NA	NA	NA	NA	NA	NA	NA	NA	NA	NA	NA	NA	NA	NA	2	2	4	4	-1.48604981925811
440.0798	828.968688129177	2.2619781966353	0.186046694653449	12.1581208462139	5.19397346330181e-34	2.76475207451556e-30	NA	NA	NA	NA	NA	NA	NA	NA	NA	NA	NA	NA	NA	NA	NA	NA	2	2	4	4	1.38583108236977
406.1651	459.246072415653	-1.83326581719417	0.150785302524239	-12.1581200986049	5.19402098944448e-34	2.7647773726813e-30	NA	NA	NA	NA	NA	NA	NA	NA	NA	NA	NA	NA	NA	NA	NA	NA	2	2	4	4	-1.44608499988607
407.023	722.0637852571	2.04093688488725	0.168087015525429	12.1421448200946	6.31487202171609e-34	3.36140637715948e-30	4-O-alpha-D-Galactopyranuronosyl-D-galacturonic_acid	1	C12H18O13	[M+K-2H]-	370.074745	407.0233516	-0.864078187719805	HMDB39721	Digalacturonate,1,2-beta-D-Glucuronosyl-D-glucuronate,MM_4550	1	C12H18O13	[M+K-2H]-	370.074745	407.0233516	-0.864078187719805	C02273,C04354,C20815	2	2	4	4	1.27632799417542
179.0908	741.585337938786	2.08370885349799	0.171750211127277	12.1322054850567	7.13028423405921e-34	3.79545029778972e-30	NA	NA	NA	NA	NA	NA	NA	NA	NA	NA	NA	NA	NA	NA	NA	NA	2	2	3	4	1.29569121183083
397.2339	491.562269402259	-1.98397601567986	0.163569436188636	-12.1292587534009	7.39154537735158e-34	3.93451960436425e-30	NA	NA	NA	NA	NA	NA	NA	NA	NA	NA	NA	NA	NA	NA	NA	NA	2	2	4	4	-1.52853997812526
406.9383	595.023517008997	1.72348557540766	0.142146398995008	12.1247220301949	7.8124827551325e-34	4.15858457055703e-30	NA	NA	NA	NA	NA	NA	NA	NA	NA	NA	NA	NA	NA	NA	NA	NA	0	2	2	4	1.09321993744848
433.1436	536.612044303563	-2.16932835209825	0.179270515332883	-12.1008652653788	1.04503811601837e-33	5.56273789156577e-30	NA	NA	NA	NA	NA	NA	NA	NA	NA	NA	NA	NA	NA	NA	NA	NA	0	2	4	4	-1.622933185396
394.1379	709.812646990755	-2.72091989340041	0.225122501442983	-12.0863968548676	1.24633783246894e-33	6.63425628223219e-30	NA	NA	NA	NA	NA	NA	NA	NA	NA	NA	NA	NA	NA	NA	NA	NA	2	2	4	4	-1.95854073295791
569.2929	534.698568259399	1.54646086372625	0.128145619408529	12.0679963221851	1.55883654012154e-33	8.29768690306694e-30	NA	NA	NA	NA	NA	NA	NA	NA	NA	NA	NA	NA	NA	NA	NA	NA	2	2	3	4	1.00199665944226
424.0485	621.502667989573	1.79634054293255	0.148920473606053	12.0624149214332	1.66818621646142e-33	8.87975523022412e-30	NA	NA	NA	NA	NA	NA	NA	NA	NA	NA	NA	NA	NA	NA	NA	NA	2	2	4	4	1.14696490999996
258.8558	1270.96466348777	2.93031339527311	0.242959511137958	12.0609124604684	1.69890177183865e-33	9.04325413149713e-30	NA	NA	NA	NA	NA	NA	NA	NA	NA	NA	NA	NA	NA	NA	NA	NA	2	2	4	4	1.80186908635063
397.236	887.250815554547	2.37077990064951	0.196912658596797	12.0397536529328	2.19610466076074e-33	1.16898651092294e-29	MG(0:0/20:5(5Z,8Z,11Z,14Z,17Z)/0:0),MG(20:5(5Z,8Z,11Z,14Z,17Z)/0:0/0:0),9-Carboxy-gamma-chromanol,[12]-Gingerdione	1	C23H36O4	[M+Na-2H]-	376.26136	397.2360286	-0.196356811604784	HMDB11550,HMDB11580,HMDB12868,HMDB39278	3-Acetyl-5alpha-androstane-3beta,17beta-diol_3-acetate,5alpha-Androstane-3beta,17beta-diol_diacetate,Tris(butoxyethyl)phosphate	1	C23H36O4	[M+Na-2H]-	376.26136	397.2360286	-0.196356811604784	C15157,C15346,C14446	1	2	4	4	1.44474761324199
287.0258	6863.39823660623	1.56527779405476	0.130097802369203	12.0315467713487	2.42573146558225e-33	1.29121685912943e-29	NA	NA	NA	NA	NA	NA	NA	NA	NA	NA	NA	NA	NA	NA	NA	NA	2	2	4	4	1.01215355467074
563.5036	2402.05556661678	-1.50455293916345	0.125295928255416	-12.0079954720988	3.22569196753246e-33	1.71703583431753e-29	NA	NA	NA	NA	NA	NA	NA	NA	NA	NA	NA	NA	NA	NA	NA	NA	1	2	3	4	-1.27632799417542
565.2117	439.477746009209	-1.73331408539535	0.144367533753969	-12.0062595815293	3.29410063593132e-33	1.75344976850624e-29	NA	NA	NA	NA	NA	NA	NA	NA	NA	NA	NA	NA	NA	NA	NA	NA	0	2	4	4	-1.39448733516299
428.9956	656.889718356342	1.88670851739723	0.157558265790495	11.9746717694011	4.82342731960586e-33	2.5675103622262e-29	NA	NA	NA	NA	NA	NA	NA	NA	NA	NA	NA	NA	NA	NA	NA	NA	2	2	4	4	1.19458481666744
338.0623	887.58235589636	2.37042899899697	0.198070348278514	11.9676116066794	5.2518728880168e-33	2.79557193829134e-29	NA	NA	NA	NA	NA	NA	NA	NA	NA	NA	NA	NA	NA	NA	NA	NA	0	2	2	4	1.44341280569653
491.1341	1121.50951556238	2.73746537769558	0.229257897706502	11.9405499443256	7.27406457752845e-33	3.8719845746184e-29	Americanin_B	1	C27H24O9	[M-H]-	492.142035	491.1347586	-1.37151767040607	HMDB37338	NA	NA	NA	NA	NA	NA	NA	NA	0	2	4	4	1.66660280268251
495.143	3263.23756143899	4.34694624550853	0.364384633584906	11.9295542260995	8.30168483933473e-33	4.41898683997788e-29	Austinol	1	C25H30O8	[M+K-2H]-	458.19407	495.1426766	0.641027354279388	HMDB34464	6-Acetylpicropolin	1	C24H28O9	[M+Cl]-	460.173335	495.1427366	0.519850097610556	C09055	0	2	4	4	2.40885560375839
354.2331	777.529251664705	-2.89036642210704	0.242877517109685	-11.900510415716	1.17625506984128e-32	6.26120573676511e-29	NA	NA	NA	NA	NA	NA	NA	NA	NA	NA	NA	NA	NA	NA	NA	NA	2	2	4	4	-2.08134830526417
581.4776	487.203795017913	-1.96453046883268	0.16529320773132	-11.8851252014298	1.41423005295286e-32	7.52794657186809e-29	NA	NA	NA	NA	NA	NA	NA	NA	NA	NA	NA	NA	NA	NA	NA	NA	2	2	4	4	-1.51803124147022
562.3238	435.328303335262	-1.71140096685349	0.144115383627799	-11.8752136223948	1.59226791390294e-32	8.47564210570537e-29	NA	NA	NA	NA	NA	NA	NA	NA	NA	NA	NA	NA	NA	NA	NA	NA	2	2	4	4	-1.38093092010479
336.056	845.862352847165	2.29391128120705	0.193610793046029	11.84805477586	2.20244004112963e-32	1.1723588338933e-28	NA	NA	NA	NA	NA	NA	NA	NA	NA	NA	NA	NA	NA	NA	NA	NA	2	2	4	4	1.40703770295942
243.0276	114688.82127511	0.940560575090369	0.0794492475374141	11.8385082835107	2.46803581061211e-32	1.31373546198882e-28	NA	NA	NA	NA	NA	NA	NA	NA	NA	NA	NA	NA	NA	NA	NA	NA	2	2	4	4	0.704440975054455
367.0637	3380.53005545	1.31697369986386	0.111375123226075	11.8246666016306	2.91055979127298e-32	1.54929097689461e-28	NA	NA	NA	NA	NA	NA	NA	NA	NA	NA	NA	NA	NA	NA	NA	NA	2	2	4	4	0.889404505674973
300.1816	11489.1377667427	-0.930788065152845	0.078811570002891	-11.8102972078681	3.45338394600406e-32	1.83823627445796e-28	NA	NA	NA	NA	NA	NA	NA	NA	NA	NA	NA	NA	NA	NA	NA	NA	2	2	4	4	-0.958631108995488
338.1102	2117.15455598324	1.14085234203405	0.0967366680977408	11.7933805708643	4.2224500434865e-32	2.24761015814787e-28	NA	NA	NA	NA	NA	NA	NA	NA	NA	NA	NA	NA	NA	NA	NA	NA	0	2	4	4	0.807788165011133
217.1193	559.134942435464	-2.25401647173544	0.191151039330362	-11.791808611827	4.3020190678934e-32	2.28996474983965e-28	NA	NA	NA	NA	NA	NA	NA	NA	NA	NA	NA	NA	NA	NA	NA	NA	2	2	4	4	-1.67229012191851
413.0705	804.368733003491	2.21460606828349	0.188630045034588	11.740473623263	7.90425533405625e-32	4.20743511431814e-28	NA	NA	NA	NA	NA	NA	NA	NA	NA	NA	NA	NA	NA	NA	NA	NA	2	2	3	4	1.36762364196221
256.9899	1817.69796854431	3.47425643753828	0.296780392522153	11.7064891248802	1.18068044557613e-31	6.28476201180172e-28	NA	NA	NA	NA	NA	NA	NA	NA	NA	NA	NA	NA	NA	NA	NA	NA	2	2	4	4	2.09805458445778
451.0846	478.89295249939	1.3572317463468	0.115988702236511	11.7014133288541	1.25348210184252e-31	6.67228522810771e-28	NA	NA	NA	NA	NA	NA	NA	NA	NA	NA	NA	NA	NA	NA	NA	NA	2	2	4	4	0.9091447302642
351.1941	26501.8750257039	-1.3216187163858	0.11310907948739	-11.6844617812768	1.530459477748e-31	8.14663580005259e-28	NA	NA	NA	NA	NA	NA	NA	NA	NA	NA	NA	NA	NA	NA	NA	NA	2	2	4	4	-1.16997651956915
403.2975	435.380018874748	-1.71138656241239	0.146516402945816	-11.6805117243104	1.6032740602042e-31	8.53422782246697e-28	NA	NA	NA	NA	NA	NA	NA	NA	NA	NA	NA	NA	NA	NA	NA	NA	2	2	4	4	-1.37971104762471
486.1693	576.339104023285	-2.31556841220827	0.198242058123097	-11.6805103525027	1.60329993596963e-31	8.53436555916635e-28	NA	NA	NA	NA	NA	NA	NA	NA	NA	NA	NA	NA	NA	NA	NA	NA	2	2	4	4	-1.73028309650576
496.1061	511.366133464364	1.47103702506856	0.126141895825029	11.6617640431616	1.99858246783675e-31	1.0638454476295e-27	Azlocillin	1	C20H23N5O6S	[M+Cl]-	461.136907	496.1063086	-0.46159461405226	HMDB15194	Azlocillin	1	C20H23N5O6S	[M+Cl]-	461.136907	496.1063086	-0.46159461405226	C06839	2	2	4	4	0.966107618481072
476.1454	1127.701456292	-2.00966470239462	0.172389890507135	-11.6576714358516	2.09698967814717e-31	1.11622760567774e-27	NA	NA	NA	NA	NA	NA	NA	NA	NA	NA	NA	NA	NA	NA	NA	NA	2	2	4	4	-1.55007910565782
343.0433	1096.11755176782	2.70094368023352	0.232418463415702	11.6210375051083	3.22199495623349e-31	1.71506791520309e-27	Starch_acetate,D-Erythroascorbic_acid_1-a-D-glucoside	1	C12H18O9	[M+K-2H]-	306.095085	343.0436916	-1.04709694067213	HMDB29891,HMDB33627	Leucodelphinidin	1	C15H14O8	[M+Na-2H]-	322.06887	343.0435386	-0.601089881704189	C05909	2	2	0	4	1.63356072971856
410.1947	474.219416447089	-1.90517819854036	0.163954415866224	-11.6201700849269	3.25487620900155e-31	1.73257060605153e-27	NA	NA	NA	NA	NA	NA	NA	NA	NA	NA	NA	NA	NA	NA	NA	NA	2	2	0	4	-1.49032173849774
475.1546	513.88386332878	1.47856823409387	0.127555001445281	11.5916131656206	4.54491061680629e-31	2.41925592132599e-27	NA	NA	NA	NA	NA	NA	NA	NA	NA	NA	NA	NA	NA	NA	NA	NA	2	2	4	4	0.970619557129969
339.1581	856.273373704667	2.31417237360156	0.200016571283473	11.5699032272771	5.85486708967506e-31	3.11654575183404e-27	xi-7-Hydroxyhexadecanedioic_acid,xi-8-Hydroxyhexadecanedioic_acid,Ubiquinone-2,Cohulupone,(1(10)E,4E,6a,9b)-9-(2-Methylpropanoyloxy)-1(10),4,11(13)-germacratrien-12,6-olide,Panaquinquecol_6,[8]-Dehydrogingerdione	1	C16H30O5	[M+K-2H]-	302.209325	339.1579316	0.371213491621778	HMDB37830,HMDB37831,HMDB06709,HMDB30064,HMDB31373,HMDB35500,HMDB39277	6beta-Hydroxy-D-homo-17a-oxaandrost-4-ene-3,17-dione,17beta-Hydroxy-4-oxa-5alpha-estr-1-en-3-one_acetate,7alpha-Hydroxytestololactone	1	C19H26O4	[M+Na-2H]-	318.18311	339.1577786	0.822331131859904	C14983,C15151,C15351	1	2	4	4	1.41723995662177
380.1841	11035.0378746552	-1.97726466645079	0.170988486027166	-11.5637298884362	6.29153569800837e-31	3.34898445204985e-27	NA	NA	NA	NA	NA	NA	NA	NA	NA	NA	NA	NA	NA	NA	NA	NA	2	2	4	4	-1.52702838295136
390.9883	453.242286894088	-1.80320079410045	0.156394685696009	-11.5298086125855	9.33510070511994e-31	4.96907410533534e-27	NA	NA	NA	NA	NA	NA	NA	NA	NA	NA	NA	NA	NA	NA	NA	NA	2	2	4	4	-1.43151359714077
422.0692	628.264561575262	1.81291392659196	0.157423355127985	11.5161687738014	1.09366527575285e-30	5.82158026283245e-27	Niazicin_A	1	C17H23NO7S	[M+K-2H]-	385.119526	422.0681326	2.58062600760101	HMDB38952	NA	NA	NA	NA	NA	NA	NA	NA	2	2	4	4	1.15243210546791
156.0299	664.909137393602	1.90707735770374	0.165886642570294	11.4962683441834	1.37742764087846e-30	7.33204733239605e-27	NA	NA	NA	NA	NA	NA	NA	NA	NA	NA	NA	NA	NA	NA	NA	NA	2	2	4	4	1.21107410559713
605.3529	450.512668395848	-1.79021650858514	0.156006157573783	-11.4752939013863	1.75580075429376e-30	9.34612741510567e-27	NA	NA	NA	NA	NA	NA	NA	NA	NA	NA	NA	NA	NA	NA	NA	NA	2	2	4	4	-1.42369202876018
481.12	514.038006823643	1.47833789513749	0.128847797357147	11.4735208941116	1.79215980340015e-30	9.53966663349902e-27	Doxycycline,Tetracycline	1	C22H24N2O8	[M+(37Cl)]-	444.153268	481.1197196	0.677170331323429	HMDB14399,HMDB14897	Difenacoum,Tetracycline,Doxycycline	1	C31H24O3	[M+K-2H]-	444.172545	481.1211516	-2.29921298691437	C16807,C06570,C06973	1	2	3	4	0.969866196320312
159.0413	427.38744812627	-1.66841360590891	0.145643160542327	-11.4554888790952	2.2071440530965e-30	1.17486277946327e-26	NA	NA	NA	NA	NA	NA	NA	NA	NA	NA	NA	NA	NA	NA	NA	NA	2	2	4	4	-1.36165416283744
409.0745	642.542515692631	1.8499568433565	0.161618601366615	11.4464351733874	2.45015689864312e-30	1.30421851714773e-26	NA	NA	NA	NA	NA	NA	NA	NA	NA	NA	NA	NA	NA	NA	NA	NA	2	2	4	4	1.17090991347335
446.2133	7748.35383071092	-2.01602259521579	0.176322220912024	-11.4337409362696	2.8362096700112e-30	1.50971440734696e-26	NA	NA	NA	NA	NA	NA	NA	NA	NA	NA	NA	NA	NA	NA	NA	NA	2	2	2	4	-1.55478935280189
364.1722	2879.45339833943	-0.712054187035774	0.0623517756921228	-11.4199504205256	3.32423532494841e-30	1.76949046347004e-26	NA	NA	NA	NA	NA	NA	NA	NA	NA	NA	NA	NA	NA	NA	NA	NA	2	2	4	4	-0.798692848752473
583.1133	435.355245881231	-1.71158250685497	0.14996130922224	-11.4134940254384	3.5805187713654e-30	1.9059101419978e-26	NA	NA	NA	NA	NA	NA	NA	NA	NA	NA	NA	NA	NA	NA	NA	NA	2	2	4	4	-1.38337684910425
422.2155	8696.16009147463	-2.49530787196894	0.218817711663054	-11.403591843659	4.01217012793561e-30	2.13567815910012e-26	NA	NA	NA	NA	NA	NA	NA	NA	NA	NA	NA	NA	NA	NA	NA	NA	2	2	0	4	-1.83378821300862
584.2297	474.730603885702	-1.90747256481816	0.167372911295351	-11.3965429056329	4.35053922767118e-30	2.31579203088937e-26	NA	NA	NA	NA	NA	NA	NA	NA	NA	NA	NA	NA	NA	NA	NA	NA	2	2	4	4	-1.49318486466706
280.0866	1078.58131316365	2.67591692560472	0.234964439932415	11.3886038516059	4.76564347066842e-30	2.5367520194368e-26	NA	NA	NA	NA	NA	NA	NA	NA	NA	NA	NA	NA	NA	NA	NA	NA	2	2	4	4	1.61421486074524
311.015	3134.69979575299	0.853870228527594	0.0750050951583415	11.3841629921942	5.01474270593574e-30	2.6693475423696e-26	NA	NA	NA	NA	NA	NA	NA	NA	NA	NA	NA	NA	NA	NA	NA	NA	2	2	4	4	0.662245965993165
402.0808	705.472513021694	2.0025960654373	0.175968622118482	11.3804156748408	5.23496151306471e-30	2.78657001340435e-26	2-(acetylamino)-1,5-anhydro-2-deoxy-3-O-b-D-galactopyranosyl-D-arabino-Hex-1-enitol,2-(acetylamino)-1,5-anhydro-2-deoxy-4-O-b-D-galactopyranosyl-D-arabino-Hex-1-enitol	1	C14H23NO10	[M+K-2H]-	365.132199	402.0808056	-0.106197558798641	HMDB02278,HMDB02282	6-(alpha-D-Glucosaminyl)-1D-myo-inositol_1,2-cyclic_phosphate	1	C12H22NO12P	[M-H]-	403.087967	402.0806906	0.179814653492347	C16070	0	2	2	4	1.25743183856874
414.199	4243.81179373534	-0.708767684410438	0.0622803038312796	-11.3802862351238	5.24273740045614e-30	2.7907091182628e-26	NA	NA	NA	NA	NA	NA	NA	NA	NA	NA	NA	NA	NA	NA	NA	NA	2	2	4	4	-0.79546050639723
477.2714	466.57655809511	-1.86903416854621	0.164279390903431	-11.3771676305087	5.43358703357902e-30	2.89229837797411e-26	NA	NA	NA	NA	NA	NA	NA	NA	NA	NA	NA	NA	NA	NA	NA	NA	2	2	0	4	-1.46097008231642
164.0645	597.106865132246	1.72901434383959	0.152441133684339	11.342177154231	8.1101317084459e-30	4.31702310840575e-26	NA	NA	NA	NA	NA	NA	NA	NA	NA	NA	NA	NA	NA	NA	NA	NA	2	2	4	4	1.10008791335596
120.0379	558.422642788828	1.61890333779867	0.142827388507286	11.3346841576964	8.83502448395543e-30	4.70288353280948e-26	NA	NA	NA	NA	NA	NA	NA	NA	NA	NA	NA	NA	NA	NA	NA	NA	2	2	4	4	1.03680581611658
461.2166	560.106996009529	1.62254863427157	0.143330043864801	11.3203665506589	1.04036002595286e-29	5.53783641814706e-26	NA	NA	NA	NA	NA	NA	NA	NA	NA	NA	NA	NA	NA	NA	NA	NA	0	2	2	4	1.03761155488492
180.9297	871.424387949027	2.34201451197285	0.207647860079121	11.2787799069081	1.67046665433775e-29	8.89189400103982e-26	NA	NA	NA	NA	NA	NA	NA	NA	NA	NA	NA	NA	NA	NA	NA	NA	2	2	4	4	1.43282573567744
470.2806	427.201200090638	-1.66738217660972	0.147895861071189	-11.2740286613371	1.76313760221667e-29	9.38518145659936e-26	NA	NA	NA	NA	NA	NA	NA	NA	NA	NA	NA	NA	NA	NA	NA	NA	2	2	4	4	-1.35809564154593
430.3251	500.23347058772	-2.02052215831753	0.179443701628554	-11.2599224156665	2.06940822430657e-29	1.10154599779839e-25	NA	NA	NA	NA	NA	NA	NA	NA	NA	NA	NA	NA	NA	NA	NA	NA	2	2	4	4	-1.55636712690542
485.018	707.115208266636	2.00747497583104	0.178480908624903	11.2475613851225	2.38083728588063e-29	1.26731968727426e-25	NA	NA	NA	NA	NA	NA	NA	NA	NA	NA	NA	NA	NA	NA	NA	NA	2	2	4	4	1.26055000297257
343.2316	206762.569189472	-1.57363430893357	0.140052129355008	-11.2360612878985	2.71214963037222e-29	1.44367724824714e-25	NA	NA	NA	NA	NA	NA	NA	NA	NA	NA	NA	NA	NA	NA	NA	NA	0	2	2	4	-1.31443573781072
582.3943	516.786034401378	-2.09082566739795	0.186286950409728	-11.2236829407497	3.12000386740703e-29	1.66077805862076e-25	NA	NA	NA	NA	NA	NA	NA	NA	NA	NA	NA	NA	NA	NA	NA	NA	2	2	4	4	-1.58380308210964
325.0099	1302.49951114354	2.96736872218955	0.26486245884769	11.2034326612362	3.92234681822832e-29	2.08786521134293e-25	D-Sedoheptulose_7-phosphate,Sedoheptulose_1-phosphate	1	C7H15O10P	[M+Cl]-	290.040288	325.0096896	0.772900033500078	HMDB01068,HMDB60509	Terbufos,Sedoheptulose_7-phosphate,Sedoheptulose_1-phosphate,D-glycero-beta-D-manno-Heptose_7-phosphate,D-glycero-beta-D-manno-Heptose_1-phosphate,D-glycero-alpha-D-manno-Heptose_7-phosphate,D-glycero-alpha-D-manno-Heptose_1-phosphate,D-glycero-D-manno-Heptose_7-phosphate,alpha-D-Sedoheptulopyranose_7-phosphate	1	C9H21O2PS3	[M+(37Cl)]-	288.044134	325.0105856	-1.98393538118613	C18693,C05382,C06222,C07836,C07838,C19878,C19880,C19882,C20956	2	2	4	4	1.82625591265794
158.0819	24719.5573857606	1.26757077799248	0.113399483526224	11.1779237310137	5.2299244500506e-29	2.78388878476194e-25	NA	NA	NA	NA	NA	NA	NA	NA	NA	NA	NA	NA	NA	NA	NA	NA	2	2	4	4	0.86247274476281
409.2027	453.629429131412	-1.80574220195195	0.161772930440906	-11.1622024589063	6.24255887660888e-29	3.32291409001891e-25	NA	NA	NA	NA	NA	NA	NA	NA	NA	NA	NA	NA	NA	NA	NA	NA	1	2	2	4	-1.43282573567744
588.1088	679.319023515288	1.9417590766947	0.173977161057355	11.1609998973058	6.32758574539141e-29	3.36817389227185e-25	NA	NA	NA	NA	NA	NA	NA	NA	NA	NA	NA	NA	NA	NA	NA	NA	2	2	4	4	1.22890001316087
563.3801	456.44195470316	-1.8197078913347	0.163147143586568	-11.1537833352818	6.86251211807703e-29	3.6529152004524e-25	NA	NA	NA	NA	NA	NA	NA	NA	NA	NA	NA	NA	NA	NA	NA	NA	0	2	4	4	-1.43942373512258
408.1992	3418.00126419393	-1.15521613113434	0.103607494061065	-11.149928309756	7.16640832466547e-29	3.81467915121943e-25	NA	NA	NA	NA	NA	NA	NA	NA	NA	NA	NA	NA	NA	NA	NA	NA	2	2	4	4	-1.07459371668587
187.1299	529.020901491071	-2.13920450730983	0.191948610575913	-11.1446730502058	7.60229894978074e-29	4.04670373096829e-25	NA	NA	NA	NA	NA	NA	NA	NA	NA	NA	NA	NA	NA	NA	NA	NA	2	2	4	4	-1.6056175326716
416.1405	436.584573033254	-1.71803862938272	0.154234171866963	-11.1391568326677	8.08814440600065e-29	4.30531926731414e-25	NA	NA	NA	NA	NA	NA	NA	NA	NA	NA	NA	NA	NA	NA	NA	NA	2	2	0	4	-1.38829369136539
232.0758	1079.44807984175	2.67763927415516	0.240400879133688	11.1382257993579	8.17313141832731e-29	4.35055785397563e-25	NA	NA	NA	NA	NA	NA	NA	NA	NA	NA	NA	NA	NA	NA	NA	NA	2	2	4	4	1.62117964526962
344.2325	5510.73610189698	-1.56808630300326	0.140857698438432	-11.1324146311297	8.72397609481676e-29	4.64377247527096e-25	NA	NA	NA	NA	NA	NA	NA	NA	NA	NA	NA	NA	NA	NA	NA	NA	2	2	4	4	-1.31220650701479
499.1329	564.466516060549	-2.27393978386102	0.204826217912322	-11.1018003800393	1.22942044196259e-28	6.54420501256687e-25	NA	NA	NA	NA	NA	NA	NA	NA	NA	NA	NA	NA	NA	NA	NA	NA	2	2	4	4	-1.69164938532108
145.0145	650.009997970818	1.86941992133168	0.169057342173953	11.0579043612796	2.00732704861673e-28	1.06850018797868e-24	NA	NA	NA	NA	NA	NA	NA	NA	NA	NA	NA	NA	NA	NA	NA	NA	2	2	4	4	1.18598521505351
446.32	2155.46289466826	-0.849486007292783	0.0769881651897993	-11.0339817191193	2.62002475641668e-28	1.3946391778406e-24	NA	NA	NA	NA	NA	NA	NA	NA	NA	NA	NA	NA	NA	NA	NA	NA	2	2	4	4	-0.904885020740101
400.187	542.319822286868	-2.19088682358461	0.19867646581382	-11.0274098877805	2.81866114993741e-28	1.50037333011168e-24	NA	NA	NA	NA	NA	NA	NA	NA	NA	NA	NA	NA	NA	NA	NA	NA	2	2	4	4	-1.63356072971856
587.5009	590.68933156103	-2.36480061615896	0.214536973045551	-11.0228115116403	2.9664622895747e-28	1.57904787674061e-24	NA	NA	NA	NA	NA	NA	NA	NA	NA	NA	NA	NA	NA	NA	NA	NA	2	2	4	4	-1.76943085619715
464.1411	435.651915960298	1.19351519093605	0.108641199162255	10.9858433093466	4.47043804424778e-28	2.3796141709531e-24	NA	NA	NA	NA	NA	NA	NA	NA	NA	NA	NA	NA	NA	NA	NA	NA	0	2	2	4	0.835485240097471
474.9794	460.085656339704	1.28744348239432	0.117290510176416	10.9765357867221	4.95564906084003e-28	2.63789199508515e-24	NA	NA	NA	NA	NA	NA	NA	NA	NA	NA	NA	NA	NA	NA	NA	NA	2	2	4	4	0.875514013353993
472.1463	415.744145528849	-1.60283502164147	0.146027541988821	-10.9762514647009	4.97126567463886e-28	2.64620471861026e-24	NA	NA	NA	NA	NA	NA	NA	NA	NA	NA	NA	NA	NA	NA	NA	NA	0	2	4	4	-1.32908768235377
366.1409	975.3918373986	2.51874302520384	0.229926068713857	10.954577874936	6.31722054177526e-28	3.36265649438697e-24	N-Acetyl-6-O-L-fucosyl-D-glucosamine,2-Acetamido-2-deoxy-6-O-a-L-fucopyranosyl-D-glucose,3-O-fucopyranosyl-2-acetamido-2-deoxyglucopyranose,Casuarine_6-alpha-D-glucoside,1,N2-propanodeoxyguanosine	1	C14H25NO10	[M-H]-	367.147849	366.1405726	0.988691303520217	HMDB02220,HMDB05817,HMDB06700,HMDB31999,HMDB59780	NA	NA	NA	NA	NA	NA	NA	NA	2	2	4	4	1.52101662002604
384.1493	3292.63574650338	-0.883799775602618	0.0807433597404881	-10.9457889595278	6.9609038227849e-28	3.7052891048684e-24	NA	NA	NA	NA	NA	NA	NA	NA	NA	NA	NA	NA	NA	NA	NA	NA	2	2	4	4	-0.926351275533328
212.0881	722.455450673787	-2.75372717639803	0.252380122616388	-10.9110303452211	1.02092596488679e-27	5.43438891109241e-24	NA	NA	NA	NA	NA	NA	NA	NA	NA	NA	NA	NA	NA	NA	NA	NA	2	2	4	4	-1.97481227817915
482.248	449.422032611173	-1.78448479873488	0.163824176989936	-10.8926828232716	1.24905573223432e-27	6.64872366268329e-24	NA	NA	NA	NA	NA	NA	NA	NA	NA	NA	NA	NA	NA	NA	NA	NA	0	2	4	4	-1.41981369497614
344.2348	13635.041956458	-1.67788206504577	0.154133547766363	-10.8858979071131	1.34565887574564e-27	7.16294219559402e-24	NA	NA	NA	NA	NA	NA	NA	NA	NA	NA	NA	NA	NA	NA	NA	NA	2	2	4	4	-1.3688234014694
129.0382	624.669061677521	1.8038754275496	0.166067668218635	10.8622915399446	1.74319086220181e-27	9.27900495950021e-24	NA	NA	NA	NA	NA	NA	NA	NA	NA	NA	NA	NA	NA	NA	NA	NA	2	2	4	4	1.14969421215546
273.0384	3951.03654995765	0.981964813551455	0.0904613918169546	10.8550708078693	1.88660522091044e-27	1.00423995909062e-23	NA	NA	NA	NA	NA	NA	NA	NA	NA	NA	NA	NA	NA	NA	NA	NA	2	2	4	4	0.728158616430374
344.9157	818.45615112201	2.24228635569879	0.206837346395215	10.8408195849426	2.2048683713114e-27	1.17365143404906e-23	NA	NA	NA	NA	NA	NA	NA	NA	NA	NA	NA	NA	NA	NA	NA	NA	0	2	4	4	1.37485196805839
444.1174	839.425674674675	2.28182694188028	0.210533061968872	10.8383306666468	2.26567446262872e-27	1.20601851645727e-23	NA	NA	NA	NA	NA	NA	NA	NA	NA	NA	NA	NA	NA	NA	NA	NA	2	2	4	4	1.39697983568311
316.8635	1778.00397767782	3.44100976448234	0.318481396978706	10.8044293862238	3.27989884788057e-27	1.74589015672683e-23	NA	NA	NA	NA	NA	NA	NA	NA	NA	NA	NA	NA	NA	NA	NA	NA	2	2	4	4	2.07320835528656
597.1905	450.158797128147	-1.78817621554712	0.165513298465975	-10.8038220017391	3.30167572361958e-27	1.75748198768271e-23	NA	NA	NA	NA	NA	NA	NA	NA	NA	NA	NA	NA	NA	NA	NA	NA	2	2	4	4	-1.42239687288026
569.1795	409.798313853575	-1.56812404997805	0.145485316853828	-10.778572600241	4.34576871173888e-27	2.31325268525861e-23	NA	NA	NA	NA	NA	NA	NA	NA	NA	NA	NA	NA	NA	NA	NA	NA	2	2	4	4	-1.31332030659957
489.2197	4346.27567650013	-1.51361917207312	0.141063931803564	-10.7300225700563	7.35782023718063e-27	3.91656771225125e-23	NA	NA	NA	NA	NA	NA	NA	NA	NA	NA	NA	NA	NA	NA	NA	NA	2	2	3	4	-1.28058951308827
436.1405	832.433058052309	2.26863437226024	0.211763588676043	10.7130521655959	8.83984172283945e-27	4.70544774906744e-23	NA	NA	NA	NA	NA	NA	NA	NA	NA	NA	NA	NA	NA	NA	NA	NA	2	2	3	4	1.38829369136539
445.3168	9268.89547233612	-0.846989422761775	0.0790881313414477	-10.7094377929485	9.19183140368816e-27	4.89281185618321e-23	NA	NA	NA	NA	NA	NA	NA	NA	NA	NA	NA	NA	NA	NA	NA	NA	2	2	0	4	-0.902761312231712
171.1127	454.368092850288	-1.8082972577877	0.169598959961258	-10.6621954415332	1.52943747114998e-26	8.14119565893134e-23	NA	NA	NA	NA	NA	NA	NA	NA	NA	NA	NA	NA	NA	NA	NA	NA	2	2	4	4	-1.43545743902582
342.2282	1050773.90791693	-1.55488440775837	0.145893159404944	-10.6576923421242	1.60531194070468e-26	8.54507546037103e-23	NA	NA	NA	NA	NA	NA	NA	NA	NA	NA	NA	NA	NA	NA	NA	NA	0	2	4	4	-1.30445508371627
159.0853	691.012973476649	1.96893374918742	0.184929165601359	10.6469617314542	1.80149053403817e-26	9.58933411268518e-23	NA	NA	NA	NA	NA	NA	NA	NA	NA	NA	NA	NA	NA	NA	NA	NA	2	2	3	4	1.24202122874186
204.0473	1219.98077018154	2.86698714262831	0.270894461754902	10.583409952553	3.55769690384353e-26	1.89376206191591e-22	NA	NA	NA	NA	NA	NA	NA	NA	N-Cyclopropylammeline	1	C6H9N5O	[M+(37Cl)]-	167.08071	204.0471616	0.53762080852137	C14148	2	2	4	4	1.74519052181947
175.025	1930.59183271889	3.5648063728044	0.336981104421072	10.5786535981852	3.74298102267656e-26	1.99238879837073e-22	NA	NA	NA	NA	NA	NA	NA	NA	NA	NA	NA	NA	NA	NA	NA	NA	2	2	4	4	2.1425899161746
463.3185	467.884543332589	-1.87495213534618	0.177315395561238	-10.5741079583732	3.92898532702482e-26	2.09139888957531e-22	NA	NA	NA	NA	NA	NA	NA	NA	NA	NA	NA	NA	NA	NA	NA	NA	2	2	0	4	-1.46508632435703
451.057	523.942233840517	1.51048179325439	0.142907245474964	10.5696655773763	4.119610245589e-26	2.19286853372702e-22	NA	NA	NA	NA	NA	NA	NA	NA	NA	NA	NA	NA	NA	NA	NA	NA	2	2	2	4	0.988101555052104
321.0426	16523.0828692267	-1.31804773679061	0.124721987862643	-10.5678858986932	4.19852421043392e-26	2.23487443721397e-22	NA	NA	NA	NA	NA	NA	NA	NA	NA	NA	NA	NA	NA	NA	NA	NA	2	2	4	4	-1.16532476269663
160.0618	681.685311837674	-2.64408470479912	0.250819211805652	-10.5417949676355	5.54306796736852e-26	2.95057507903026e-22	NA	NA	NA	NA	NA	NA	NA	NA	NA	NA	NA	NA	NA	NA	NA	NA	2	2	0	4	-1.91260983538587
390.0629	615.257292745779	1.77844905918355	0.168767622613527	10.5378569161702	5.78010415185695e-26	3.07674944003345e-22	NA	NA	NA	NA	NA	NA	NA	NA	NA	NA	NA	NA	NA	NA	NA	NA	2	2	4	4	1.13433961304013
385.9784	1039.84463988425	2.61926841680856	0.248760754288624	10.5292670634435	6.33256169421047e-26	3.37082258982823e-22	NA	NA	NA	NA	NA	NA	NA	NA	NA	NA	NA	NA	NA	NA	NA	NA	2	2	1	4	1.57724026839223
484.1937	447.311825923686	1.24008270285934	0.117791376379304	10.5277885442659	6.43279727704589e-26	3.42417799057153e-22	NA	NA	NA	NA	NA	NA	NA	NA	NA	NA	NA	NA	NA	NA	NA	NA	2	2	1	4	0.854311235096349
342.1073	715.381768896978	2.02554812944515	0.192730966121498	10.5097181330385	7.7926101247202e-26	4.14800636938856e-22	NA	NA	NA	NA	NA	NA	NA	NA	NA	NA	NA	NA	NA	NA	NA	NA	0	2	2	4	1.26997883993454
596.3052	526.984829946422	-2.1317356528877	0.203470196713597	-10.4768938513797	1.1030727821763e-25	5.87165641952445e-22	NA	NA	NA	NA	NA	NA	NA	NA	NA	NA	NA	NA	NA	NA	NA	NA	2	2	4	4	-1.60221159337752
455.0081	518.850647519905	1.4953577693764	0.142859733458753	10.4673145691409	1.22056484503544e-25	6.49706667012367e-22	NA	NA	NA	NA	NA	NA	NA	NA	NA	NA	NA	NA	NA	NA	NA	NA	2	2	1	4	0.980463868326617
313.2133	24851.534345598	-2.77094169886906	0.265388007917082	-10.441096116652	1.60941512093439e-25	8.56691668873376e-22	NA	NA	NA	NA	NA	NA	NA	NA	NA	NA	NA	NA	NA	NA	NA	NA	2	2	4	4	-1.99505496103903
476.1824	540.773265528691	1.56527326705537	0.150123327823843	10.4265825288132	1.87511470673487e-25	9.9812355839497e-22	NA	NA	NA	NA	NA	NA	NA	NA	NA	NA	NA	NA	NA	NA	NA	NA	2	2	4	4	1.01136855062793
449.3033	3913.69926603454	-1.16328153449422	0.111646660054788	-10.4193133401695	2.02409228413277e-25	1.07742432284388e-21	NA	NA	NA	NA	NA	NA	NA	NA	NA	NA	NA	NA	NA	NA	NA	NA	2	2	3	4	-1.07795250257306
482.1536	401.51389443804	-1.51836639005152	0.145790645949353	-10.4147037703571	2.12457965664312e-25	1.13091375123113e-21	NA	NA	NA	NA	NA	NA	NA	NA	NA	NA	NA	NA	NA	NA	NA	NA	2	2	4	4	-1.283800979672
319.9342	1135.91308985046	2.75667267346512	0.265224783769053	10.3937220130436	2.64812980566129e-25	1.40959949555351e-21	NA	NA	NA	NA	NA	NA	NA	NA	NA	NA	NA	NA	NA	NA	NA	NA	2	2	4	4	1.68772671658717
413.1012	1839.39740325179	1.54464082395186	0.148746753730025	10.3843666178785	2.92101691947062e-25	1.55485730623421e-21	Carissanol,1,2-Anhydridoniveusin,(1E,4Z,6a,8b,10a)-8-Angeloyloxy-10,15-dihydroxy-3-oxo-1,4,11(13)-germacratrien-12,6-olide,2-Hydroxy-3,4,5,7,8-pentamethoxyflavan,Diosbulbin_A,Diosbulbin_F,trans-Grandmarin_isovalerate,alpha-Peroxyachifolide,3,4-DHPEA-EA,Gibberellin_A32,2-(3,4-Dihydroxyphenylethyl)-6-epi-elenaiate,Niazidin	1	C20H24O7	[M+K-2H]-	376.152205	413.1008116	0.887676784291123	HMDB30081,HMDB32105,HMDB32731,HMDB33906,HMDB35108,HMDB36780,HMDB39032,HMDB39575,HMDB29304,HMDB35037,HMDB39137,HMDB31981	Ailanthone,Tripdiolide,Euparotin,Eupatundin,Hydroxyvernolide,(S)-N-[3-(3,4-Methylenedioxyphenyl)-2-(mercaptomethyl)-1-oxoprolyl]glycine	1	C20H24O7	[M+K-2H]-	376.152205	413.1008116	0.887676784291123	C08747,C09202,C09434,C09448,C09477,C01313	2	2	4	4	1.0004432203536
282.1074	3253.13234431413	-0.929052085159933	0.0894921588523491	-10.3813797440372	3.01387527099584e-25	1.60428580675108e-21	NA	NA	NA	NA	NA	NA	NA	NA	NA	NA	NA	NA	NA	NA	NA	NA	2	2	3	4	-0.95788640368885
244.031	4473.71727591095	0.918246042906789	0.0884925270228754	10.3765377009679	3.17066175388306e-25	1.68774325159195e-21	NA	NA	NA	NA	NA	NA	NA	NA	NA	NA	NA	NA	NA	NA	NA	NA	2	2	4	4	0.695424007816983
555.2089	399.870662736423	-1.50822027331036	0.145779012694087	-10.3459355735611	4.36630495999153e-25	2.32418413020349e-21	NA	NA	NA	NA	NA	NA	NA	NA	NA	NA	NA	NA	NA	NA	NA	NA	2	2	4	4	-1.27739119984524
387.2747	6633.34568579654	-1.94129134321217	0.187700403766297	-10.3424995591871	4.5257631528705e-25	2.40906372627297e-21	NA	NA	NA	NA	NA	NA	NA	NA	NA	NA	NA	NA	NA	NA	NA	NA	0	2	4	4	-1.50768752186763
116.0355	651.389944402313	1.87270721013338	0.181315041799908	10.3284713256169	5.2388803899674e-25	2.78865603157965e-21	NA	NA	NA	NA	NA	NA	NA	NA	NA	NA	NA	NA	NA	NA	NA	NA	2	2	4	4	1.18693639499748
497.2362	430.523230763527	1.17259598840408	0.113706983456775	10.3124359890335	6.19117944095785e-25	3.29556481642186e-21	NA	NA	NA	NA	NA	NA	NA	NA	NA	NA	NA	NA	NA	NA	NA	NA	2	2	0	4	0.822217503831802
435.2582	3178.99112461618	-1.23468170086798	0.120105968671624	-10.2799362473288	8.67849878087249e-25	4.61956490105843e-21	NA	NA	NA	NA	NA	NA	NA	NA	NA	NA	NA	NA	NA	NA	NA	NA	2	2	4	4	-1.12720564436964
253.2172	1534202.52539866	-1.20710778786633	0.117507719738969	-10.2725828613455	9.36628447615805e-25	4.98567322665893e-21	NA	NA	NA	NA	NA	NA	NA	NA	NA	NA	NA	NA	NA	NA	NA	NA	2	2	4	4	-1.10787694075481
598.1613	564.610905033604	-2.2733947047528	0.22161853390289	-10.2581434175039	1.08777968402246e-24	5.79025125805157e-21	NA	NA	NA	NA	NA	NA	NA	NA	NA	NA	NA	NA	NA	NA	NA	NA	2	2	0	4	-1.68968480098974
418.3532	581.453026401028	1.68551355961382	0.164418674146656	10.2513511215301	1.1670068576724e-24	6.21197750339017e-21	NA	NA	NA	NA	NA	NA	NA	NA	NA	NA	NA	NA	NA	NA	NA	NA	2	2	0	4	1.07124701021447
244.097	1688.33335994916	3.36290658762531	0.328069948665868	10.2505779675979	1.17637991479909e-24	6.26187028647553e-21	Minoxidil	1	C9H15N5O	[M+Cl]-	209.12766	244.0970616	-0.106924679118148	HMDB14494	NA	NA	NA	NA	NA	NA	NA	NA	2	2	4	4	2.04195173761415
323.3064	1853.44891697328	3.50348217647861	0.341784963777593	10.250545073008	1.17678035055629e-24	6.26400180601111e-21	NA	NA	NA	NA	NA	NA	NA	NA	NA	NA	NA	NA	NA	NA	NA	NA	0	2	4	4	2.11979683081494
477.3065	691.207587623046	-1.11116035694584	0.108889850498489	-10.204443773768	1.8940326474843e-24	1.0081935782559e-20	NA	NA	NA	NA	NA	NA	NA	NA	NA	NA	NA	NA	NA	NA	NA	NA	2	2	4	4	-1.0360007498964
311.0724	2043.17317670099	-1.23126423170873	0.120834287491062	-10.1896924893922	2.20460450469945e-24	1.17351097785152e-20	NA	NA	NA	NA	NA	NA	NA	NA	NA	NA	NA	NA	NA	NA	NA	NA	2	2	4	4	-1.12366008066574
461.4119	601.298714804026	1.74018444568713	0.171158997931308	10.1670637636329	2.78167729565795e-24	1.48068682447873e-20	NA	NA	NA	NA	NA	NA	NA	NA	NA	NA	NA	NA	NA	NA	NA	NA	2	2	3	4	1.10527314635839
376.1128	1563.93299631355	3.24703834645449	0.319467897410382	10.1638955675206	2.87360180040179e-24	1.52961823835387e-20	NA	NA	NA	NA	NA	NA	NA	NA	NA	NA	NA	NA	NA	NA	NA	NA	2	2	4	4	1.99505496103903
451.1331	3863.61854388972	-1.52060812170136	0.149844114623638	-10.1479335743059	3.38453817344706e-24	1.80158966972587e-20	NA	NA	NA	NA	NA	NA	NA	NA	NA	NA	NA	NA	NA	NA	NA	NA	2	2	0	4	-1.28702574162837
585.4852	496.31991205329	-2.00312408725046	0.197566688260018	-10.1389768937876	3.70964345329327e-24	1.97464321018801e-20	NA	NA	NA	NA	NA	NA	NA	NA	NA	NA	NA	NA	NA	NA	NA	NA	2	2	3	4	-1.54385178276285
366.0862	1222.40691174131	2.86983042659134	0.283157265627362	10.1351113849506	3.8593348196882e-24	2.05432392452003e-20	NA	NA	NA	NA	NA	NA	NA	NA	NA	NA	NA	NA	NA	NA	NA	NA	2	2	4	4	1.74952185668381
277.0419	1315.96699693958	2.98355917254771	0.294483467230838	10.1314997429346	4.00459519711656e-24	2.13164602342515e-20	NA	NA	NA	NA	NA	NA	NA	NA	NA	NA	NA	NA	NA	NA	NA	NA	2	2	4	4	1.84399598585532
274.83	1318.91909422581	2.98690050866217	0.295331648392251	10.1137163081657	4.80271468320863e-24	2.55648502587195e-20	NA	NA	NA	NA	NA	NA	NA	NA	NA	NA	NA	NA	NA	NA	NA	NA	0	2	4	4	1.84917277393077
254.2207	278134.26926683	-1.27083468395495	0.125858856363478	-10.0973004258421	5.67838148696657e-24	3.02260246551231e-20	NA	NA	NA	NA	NA	NA	NA	NA	NA	NA	NA	NA	NA	NA	NA	NA	0	2	4	4	-1.14424412504995
385.0738	1446.94923364611	3.12818659090247	0.310484549252774	10.0751763604048	7.11330651704767e-24	3.78641305902448e-20	Torasemide,Riboflavin_reduced	1	C16H20N4O3S	[M+K-2H]-	348.125613	385.0742196	-1.04109800028864	HMDB14359,HMDB01557	Musca-aurin-VII,Biapenem	1	C15H16N4O6	[M+(37Cl)]-	348.106986	385.0734376	0.989681351030812	C08562,C11268	2	2	0	4	1.92747164464691
358.0344	898.979483978652	2.39068702757405	0.23771886340456	10.0567830139146	8.57548122555489e-24	4.56472865636287e-20	NA	NA	NA	NA	NA	NA	NA	NA	NA	NA	NA	NA	NA	NA	NA	NA	2	2	3	4	1.4582396133938
390.0804	571.505325806084	1.6569563748106	0.164783455888637	10.0553563819561	8.70060542976212e-24	4.63133227026238e-20	NA	NA	NA	NA	NA	NA	NA	NA	NA	NA	NA	NA	NA	NA	NA	NA	2	2	3	4	1.05715542621533
446.3847	472.713371134523	1.3355440159799	0.132888800422354	10.0500870783332	9.17862790680982e-24	4.88578363479487e-20	NA	NA	NA	NA	NA	NA	NA	NA	NA	NA	NA	NA	NA	NA	NA	NA	2	2	3	4	0.899230816342003
424.2673	465.003486502843	-1.85997025262614	0.185394509836793	-10.0324990975381	1.09704163507117e-23	5.83955262348385e-20	NA	NA	NA	NA	NA	NA	NA	NA	NA	NA	NA	NA	NA	NA	NA	NA	2	2	3	4	-1.4582396133938
460.1716	2975.59035944853	-2.52074342932984	0.251557977494968	-10.0205266969928	1.23841208647801e-23	6.59206753632244e-20	NA	NA	NA	NA	NA	NA	NA	NA	NA	NA	NA	NA	NA	NA	NA	NA	0	2	4	4	-1.85439959794369
432.1977	5579.16374315216	-1.61693872119801	0.161720791191063	-9.99833546008132	1.5498009075527e-23	8.24959023090302e-20	NA	NA	NA	NA	NA	NA	NA	NA	NA	NA	NA	NA	NA	NA	NA	NA	2	2	4	4	-1.33709678639909
497.2477	443.954297638589	-1.75615720437643	0.17571618776051	-9.99428240937007	1.614523297358e-23	8.59410751183666e-20	NA	NA	NA	NA	NA	NA	NA	NA	NA	NA	NA	NA	NA	NA	NA	NA	2	2	4	4	-1.40830498263401
437.2345	649.875055268221	-2.55291478239745	0.255862323666941	-9.97768935187429	1.90859552697991e-23	1.01594539901141e-19	NA	NA	NA	NA	NA	NA	NA	NA	NA	NA	NA	NA	NA	NA	NA	NA	2	2	4	4	-1.87310407521873
326.0715	3902.51618340555	-1.55441701810483	0.155814559393818	-9.97607042725752	1.93998185841846e-23	1.03265234323615e-19	NA	NA	NA	NA	NA	NA	NA	NA	NA	NA	NA	NA	NA	NA	NA	NA	2	2	4	4	-1.30335411885175
124.0406	398.556529308989	-1.50023314538046	0.150555596088179	-9.96464551541336	2.1764889324605e-23	1.15854505874873e-19	NA	NA	NA	NA	NA	NA	NA	NA	NA	NA	NA	NA	NA	NA	NA	NA	2	2	4	4	-1.27208952884255
384.1294	1084.76698521316	2.68500784260059	0.269648274006284	9.95744494377153	2.33999128115839e-23	1.24557735896061e-19	NA	NA	NA	NA	NA	NA	NA	NA	NA	NA	NA	NA	NA	NA	NA	NA	2	2	4	4	1.62645531360193
488.1284	422.708103093297	-1.64106821176456	0.164955686398187	-9.94853980239991	2.55910480876889e-23	1.36221148970768e-19	NA	NA	NA	NA	NA	NA	NA	NA	NA	NA	NA	NA	NA	NA	NA	NA	2	2	4	4	-1.3451925902237
275.0177	1709.25080360024	3.38139768877746	0.340007295697303	9.94507391920144	2.64977230562016e-23	1.41047379828161e-19	Bis(2,5-dimethyl-3-furanyl)_disulfide,Benzoyl_meso-tartaric_acid,6-Phosphogluconic_acid,2-Carboxyarabinitol_5-phosphate,1-Propenyl_1-(propylsulfinyl)propyl_disulfide,1-(1-Propenylsulfinyl)propyl_propyl_disulfide,1-(2-Propenylsulfinyl)propyl_propyl_disulfide,2-Propenyl_1-(propylsulfinyl)propyl_disulfide	1	C12H14O2S2	[M+Na-2H]-	254.043524	275.0181926	-1.6158931007102	HMDB36167,HMDB39511,HMDB01316,HMDB40924,HMDB33073,HMDB33074,HMDB36370,HMDB36375	3-Deoxy-D-manno-octulosonate,Ketodeoxyoctonic_acid,6-Phospho-D-gluconate,2-Carboxy-D-arabinitol_1-phosphate,3-Phospho-D-erythronate,4-Phospho-D-erythronate,Demephion-O,Demephion-S	1	C8H14O8	[M+K-2H]-	238.06887	275.0174766	0.987573602146615	C01187,C21063,C00345,C04234,C03356,C03393,C18975,C18976	0	2	3	4	2.04957970588561
452.167	484.421932947179	1.37672782923888	0.138475607840519	9.94202409152406	2.73218219091079e-23	1.45434058022181e-19	NA	NA	NA	NA	NA	NA	NA	NA	Alpinine	1	C23H29NO6	[M+(37Cl)]-	415.199489	452.1659406	2.40398469318959	C09331	2	2	4	4	0.92058548629243
494.0934	2513.30662818033	-1.87291295172242	0.188477220672974	-9.93707857657823	2.87124228603218e-23	1.52836226885493e-19	NA	NA	NA	NA	NA	NA	NA	NA	NA	NA	NA	NA	NA	NA	NA	NA	2	2	4	4	-1.46371148710348
453.0536	426.650593492447	-1.66290025233088	0.167637040400866	-9.91964692501391	3.41963681624237e-23	1.82027267728582e-19	NA	NA	NA	NA	NA	NA	NA	NA	NA	NA	NA	NA	NA	NA	NA	NA	2	2	1	4	-1.35573281528161
260.9923	1125.15864529763	2.74206149667193	0.277505822403461	9.88109536918216	5.02802537169052e-23	2.67641790535087e-19	NA	NA	NA	NA	NA	NA	NA	NA	NA	NA	NA	NA	NA	NA	NA	NA	2	2	3	4	1.67229012191851
496.072	640.637867531245	1.84524764197227	0.186946917006871	9.87043633302846	5.59208227524406e-23	2.97666539511241e-19	NA	NA	NA	NA	NA	NA	NA	NA	NA	NA	NA	NA	NA	NA	NA	NA	2	2	4	4	1.16904414386519
134.0171	568.131651634962	1.64570695837076	0.166992470973114	9.85497698657159	6.52316368365492e-23	3.47228002880951e-19	NA	NA	NA	NA	NA	NA	NA	NA	NA	NA	NA	NA	NA	NA	NA	NA	2	2	4	4	1.05141363450095
410.2157	13704.1218410316	-1.7966142651076	0.182379964774847	-9.85094095903336	6.79052250704206e-23	3.61459513049849e-19	NA	NA	NA	NA	NA	NA	NA	NA	NA	NA	NA	NA	NA	NA	NA	NA	2	2	4	4	-1.42889668870863
494.1682	738.736509592153	-2.79503161334213	0.283938922482197	-9.84377762973786	7.29202234749118e-23	3.88154349556956e-19	NA	NA	NA	NA	NA	NA	NA	NA	NA	NA	NA	NA	NA	NA	NA	NA	2	2	4	4	-2.00549082012485
232.0765	1626.07889800968	3.3057481164369	0.335978600732922	9.83916270031948	7.63435396708557e-23	4.06376661667965e-19	NA	NA	NA	NA	NA	NA	NA	NA	NA	NA	NA	NA	NA	NA	NA	NA	0	2	3	4	2.02704283878197
445.0238	445.766897406195	1.23375535691784	0.125398463492511	9.83868001693276	7.67106530386129e-23	4.08330806124536e-19	NA	NA	NA	NA	NA	NA	NA	NA	NA	NA	NA	NA	NA	NA	NA	NA	2	2	4	4	0.851603355494726
496.1276	415.727510044038	-1.60148259996864	0.16277449820477	-9.83865788333731	7.67275289772361e-23	4.08420636745827e-19	NA	NA	NA	NA	NA	NA	NA	NA	NA	NA	NA	NA	NA	NA	NA	NA	2	2	4	4	-1.32795046450203
555.2184	514.902752420342	1.48088243511251	0.150565612883093	9.83546247218049	7.9202863729668e-23	4.21596843633023e-19	Austalide_G	1	C28H38O9	[M+(37Cl)]-	518.251585	555.2180366	0.621917836393762	HMDB30154	NA	NA	NA	NA	NA	NA	NA	NA	2	2	1	4	0.972882952193764
357.031	10948.3041884872	2.68118408644077	0.272697276195883	9.83208972177202	8.1901356420827e-23	4.35960920228062e-19	NA	NA	NA	NA	NA	NA	NA	NA	NA	NA	NA	NA	NA	NA	NA	NA	2	2	0	4	1.622933185396
416.2648	690.606655740769	1.96928836779183	0.20058857291811	9.81755011834991	9.46149254473639e-23	5.03635248156318e-19	NA	NA	NA	NA	NA	NA	NA	NA	NA	NA	NA	NA	NA	NA	NA	NA	2	2	4	4	1.24303943668743
479.2141	433.435914291123	1.18465941241469	0.120736521674548	9.81193922090952	1.00027499954312e-22	5.32446382256803e-19	NA	NA	NA	NA	NA	NA	NA	NA	NA	NA	NA	NA	NA	NA	NA	NA	2	2	0	4	0.828833134126061
571.3955	4258.3408371865	-2.98057408130063	0.304688156667548	-9.78237590164295	1.34026743264034e-22	7.13424354394454e-19	NA	NA	NA	NA	NA	NA	NA	NA	NA	NA	NA	NA	NA	NA	NA	NA	2	2	3	4	-2.1568191693105
435.1728	2628.46660680173	0.982117750863648	0.100450120121733	9.77716850585587	1.41102753598298e-22	7.51089957403739e-19	NA	NA	NA	NA	NA	NA	NA	NA	NA	NA	NA	NA	NA	NA	NA	NA	1	2	4	4	0.728772122132855
398.9065	536.941836868404	1.55122797914686	0.158793361658971	9.76884652444301	1.53186131035694e-22	8.15409775502999e-19	NA	NA	NA	NA	NA	NA	NA	NA	NA	NA	NA	NA	NA	NA	NA	NA	2	2	4	4	1.00823474721806
286.9798	11938.1873116838	1.750808544786	0.179252374082298	9.76728232331347	1.55569080912689e-22	8.28094217698242e-19	NA	NA	NA	NA	NA	NA	NA	NA	NA	NA	NA	NA	NA	NA	NA	NA	2	2	4	4	1.11136039504611
582.2079	452.280125532453	-1.79842560060097	0.184128471754252	-9.76723253860081	1.55645523862673e-22	8.28501123521009e-19	NA	NA	NA	NA	NA	NA	NA	NA	NA	NA	NA	NA	NA	NA	NA	NA	2	2	4	4	-1.43020391863284
325.221	10702.7648329114	-1.61196840742843	0.16505293982778	-9.76637198410641	1.56972770992542e-22	8.35566059993299e-19	NA	NA	NA	NA	NA	NA	NA	NA	NA	NA	NA	NA	NA	NA	NA	NA	2	2	3	4	-1.33365383562078
408.9552	573.162850706926	-2.30454891760856	0.236093535747511	-9.76116906509946	1.65239297288569e-22	8.79568779467052e-19	NA	NA	NA	NA	NA	NA	NA	NA	NA	NA	NA	NA	NA	NA	NA	NA	2	2	0	4	-1.7157505648407
485.0486	525.707495541867	-2.12551389340329	0.218136477678909	-9.74396357738935	1.95766238395557e-22	1.04206368697955e-18	NA	NA	NA	NA	NA	NA	NA	NA	NA	NA	NA	NA	NA	NA	NA	NA	2	2	4	4	-1.59882413963743
428.3457	494.618726505382	-1.99554078252502	0.205100777658986	-9.72956224399569	2.25561545201962e-22	1.20066410511005e-18	NA	NA	NA	NA	NA	NA	NA	NA	NA	NA	NA	NA	NA	NA	NA	NA	2	2	4	4	-1.54076044453278
478.2512	404.92042440506	-1.53890839354799	0.158320292510636	-9.72022202046277	2.47241810371582e-22	1.31606815660793e-18	NA	NA	NA	NA	NA	NA	NA	NA	NA	NA	NA	NA	NA	NA	NA	NA	2	2	3	4	-1.29351573146655
137.061	426.441561782049	-1.66161368133396	0.171301225723328	-9.69995208334156	3.01640259966497e-22	1.60563110380166e-18	NA	NA	NA	NA	NA	NA	NA	NA	NA	NA	NA	NA	NA	NA	NA	NA	2	2	4	4	-1.35337753385114
432.9426	976.443219469222	2.52069206781741	0.260135900621835	9.68990462981806	3.32839321674054e-22	1.77170370927099e-18	NA	NA	NA	NA	NA	NA	NA	NA	NA	NA	NA	NA	NA	NA	NA	NA	0	2	2	4	1.52251440658568
576.1838	507.398592704409	-2.05128321561492	0.211979137803031	-9.67681648710616	3.7831276370552e-22	2.01375884120448e-18	NA	NA	NA	NA	NA	NA	NA	NA	NA	NA	NA	NA	NA	NA	NA	NA	2	2	4	4	-1.57074469256187
364.0825	1260.48638797453	2.91732353347392	0.301625186129052	9.67201569243535	3.96490592259793e-22	2.11051942259888e-18	Niazinin_A,Cepharadione_A	1	C15H21NO6S	[M+Na-2H]-	343.108961	364.0836296	-2.98695110565007	HMDB31942,HMDB34364	6-Methylpretetramide,2-S-Glutathionyl_acetate,Atherospermidine	1	C20H15NO6	[M-H]-	365.089939	364.0826626	-0.330968794612369	C06629,C14862,C09347	2	2	4	4	1.78773622546245
492.3248	385.303085745874	-1.41570335085266	0.146494746043617	-9.66385067783355	4.2941271732194e-22	2.28576389430469e-18	NA	NA	NA	NA	NA	NA	NA	NA	NA	NA	NA	NA	NA	NA	NA	NA	2	2	4	4	-1.22291483205375
422.1928	557.825555065629	1.61649247608185	0.168012313470475	9.62127383815779	6.50208841379623e-22	3.46106166266373e-18	NA	NA	NA	NA	NA	NA	NA	NA	NA	NA	NA	NA	NA	NA	NA	NA	0	2	2	4	1.03519635458164
433.2803	6742.27578525667	-1.65494428988555	0.172035823433342	-9.61976556311127	6.59813721044908e-22	3.51218843712204e-18	NA	NA	NA	NA	NA	NA	NA	NA	NA	NA	NA	NA	NA	NA	NA	NA	0	2	2	4	-1.3498586250073
440.205	8944.22038359041	-1.588705577003	0.165266285800483	-9.61300466884675	7.046220319561e-22	3.75070307610232e-18	NA	NA	NA	NA	NA	NA	NA	NA	NA	NA	NA	NA	NA	NA	NA	NA	1	2	4	4	-1.31779188317288
607.1345	511.72189691723	-2.06933974432004	0.215477377236635	-9.60351277177235	7.72652731192746e-22	4.11283048813899e-18	NA	NA	NA	NA	NA	NA	NA	NA	NA	NA	NA	NA	NA	NA	NA	NA	0	2	4	4	-1.5788746031492
382.997	1143.14829472273	2.76666048507891	0.288226584528024	9.59890805912082	8.07958123348723e-22	4.30076109058525e-18	3,3-Bisjuglone	1	C20H10O6	[M+K-2H]-	346.04774	382.9963466	1.66946762204805	HMDB33936	NA	NA	NA	NA	NA	NA	NA	NA	2	2	4	4	1.69957374980026
568.2712	511.276829221981	1.46896333657759	0.15309867287272	9.59487962249569	8.40151150152477e-22	4.47212457226164e-18	NA	NA	NA	NA	NA	NA	NA	NA	NA	NA	NA	NA	NA	NA	NA	NA	0	2	4	4	0.965357539609336
398.9711	970.810374346017	2.51192587118851	0.261884750599151	9.59172256285108	8.6626488928792e-22	4.6111280056796e-18	NA	NA	NA	NA	NA	NA	NA	NA	NA	NA	NA	NA	NA	NA	NA	NA	1	2	4	4	1.51210074270325
566.2557	1474.1323746175	-1.20470251469086	0.125774724688791	-9.5782560261746	9.86973576355495e-22	5.2536603469403e-18	NA	NA	NA	NA	NA	NA	NA	NA	NA	NA	NA	NA	NA	NA	NA	NA	0	2	2	4	-1.10614024461161
281.2487	2703424.72198006	-1.13982366586845	0.119013261866289	-9.57728280020625	9.96315635844624e-22	5.30338812960093e-18	NA	NA	NA	NA	NA	NA	NA	NA	NA	NA	NA	NA	NA	NA	NA	NA	0	2	4	4	-1.06210484787428
318.8764	2095.46188806061	3.68798068036877	0.385478114094068	9.56728941417616	1.09745157136661e-21	5.84173471438448e-18	NA	NA	NA	NA	NA	NA	NA	NA	NA	NA	NA	NA	NA	NA	NA	NA	2	2	4	4	2.16655370734063
595.2646	802.755023457888	2.21112790351976	0.231340973734815	9.55787411033536	1.20200320969866e-21	6.39826308522595e-18	NA	NA	NA	NA	NA	NA	NA	NA	Herbimycin	1	C30H42N2O9	[M+Na-2H]-	574.289033	595.2637016	1.45397745185092	C11225	2	2	0	4	1.36523001090172
447.9888	421.060892754176	-1.63262452139352	0.170896757796753	-9.55327966686881	1.25654121608e-21	6.68856889319384e-18	NA	NA	NA	NA	NA	NA	NA	NA	NA	NA	NA	NA	NA	NA	NA	NA	2	2	2	4	-1.34171218956129
351.215	1000.17565757149	2.55848632082581	0.267998275066876	9.54665219463586	1.33955108528149e-21	7.13043042695336e-18	NA	NA	NA	NA	NA	NA	NA	NA	NA	NA	NA	NA	NA	NA	NA	NA	2	2	4	4	1.54076044453278
496.2634	390.768741282857	-1.45052967734319	0.152310563423732	-9.52350017449398	1.67442231830443e-21	8.91295000033446e-18	NA	NA	NA	NA	NA	NA	NA	NA	NA	NA	NA	NA	NA	NA	NA	NA	0	2	4	4	-1.24303943668743
282.2522	529993.788945501	-1.19324577727461	0.12574700499928	-9.48925803267796	2.326845274101e-21	1.23857973940396e-17	NA	NA	NA	NA	NA	NA	NA	NA	NA	NA	NA	NA	NA	NA	NA	NA	2	2	4	4	-1.09664745941518
226.2177	12747.8423057021	-2.00623775395955	0.21156076766467	-9.48303305998347	2.4699718903144e-21	1.31476603721435e-17	NA	NA	NA	NA	NA	NA	NA	NA	NA	NA	NA	NA	NA	NA	NA	NA	2	2	4	4	-1.54540300029318
451.0749	391.085453060282	-1.45321661954373	0.153825929389853	-9.44714993959651	3.4818182021864e-21	1.85337182902382e-17	NA	NA	NA	NA	NA	NA	NA	NA	NA	NA	NA	NA	NA	NA	NA	NA	0	2	2	4	-1.24507972797033
408.09	2391.81827721983	-0.829854069581536	0.0879104518406556	-9.43976571848031	3.73613824553745e-21	1.98874638809959e-17	NA	NA	NA	NA	NA	NA	NA	NA	NA	NA	NA	NA	NA	NA	NA	NA	1	2	2	4	-0.890802995441972
479.2775	470.756080208568	1.32836788501394	0.140792438258363	9.43493771005161	3.9122663310366e-21	2.08249936801078e-17	NA	NA	NA	NA	NA	NA	NA	NA	NA	NA	NA	NA	NA	NA	NA	NA	2	2	4	4	0.893605215234916
442.1372	2066.43166964131	-0.998767509838048	0.105947574653618	-9.42699739095863	4.21996027824845e-21	2.24628485611165e-17	NA	NA	NA	NA	NA	NA	NA	NA	NA	NA	NA	NA	NA	NA	NA	NA	2	2	4	4	-0.988101555052104
343.9318	856.731784048945	2.31424417177617	0.24559637458798	9.42295738550139	4.3855812688025e-21	2.33444490938357e-17	NA	NA	NA	NA	NA	NA	NA	NA	NA	NA	NA	NA	NA	NA	NA	NA	2	2	4	4	1.41852565123699
421.4045	857.688444562413	2.3163270517638	0.246104688220214	9.41195825449352	4.86978122766659e-21	2.59218454748693e-17	NA	NA	NA	NA	NA	NA	NA	NA	NA	NA	NA	NA	NA	NA	NA	NA	2	2	4	4	1.41981369497614
486.0416	438.411098703078	1.20249862567517	0.127768559202423	9.41153780853123	4.8893035085936e-21	2.60257625762437e-17	NA	NA	NA	NA	NA	NA	NA	NA	NA	NA	NA	NA	NA	NA	NA	NA	2	2	4	4	0.83815645233308
154.9982	428.329175599289	-1.67287471434046	0.177832885392211	-9.40700428186229	5.10478605401186e-21	2.71727761655051e-17	NA	NA	NA	NA	NA	NA	NA	NA	NA	NA	NA	NA	NA	NA	NA	NA	2	2	4	4	-1.36523001090172
470.312	462.55431004489	1.29771005179317	0.137957646640418	9.40658298684673	5.12528126126753e-21	2.7281872153727e-17	NA	NA	NA	NA	NA	NA	NA	NA	NA	NA	NA	NA	NA	NA	NA	NA	2	2	1	4	0.881743678896084
557.1845	395.55983513721	-1.48144669265418	0.157555946018362	-9.40267079784812	5.31953105695856e-21	2.83158638161904e-17	NA	NA	NA	NA	NA	NA	NA	NA	NA	NA	NA	NA	NA	NA	NA	NA	0	2	4	4	-1.25846986736221
463.2977	569.105281651799	1.64912478293769	0.175502602802368	9.39658305121976	5.63637689098306e-21	3.00024341907028e-17	4alpha-Formyl-4beta-methyl-5alpha-cholesta-8,24-dien-3beta-ol,7-Oxostigmasterol,Momordenol,Stigmast-22-ene-3,6-dione,29-Norcycloartane-3,24-dione,(3beta,23E)-3-Hydroxy-27-norcycloart-23-en-25-one,Stigmast-4-ene-3,6-dione,(6beta,22E)-6-Hydroxystigmasta-4,22-dien-3-one,(all-E)-6-Apo-y-caroten-6-al,Ercalcitriol,Nandrolone_decanoate,3,5-Dihydroxyergosta-7,22-dien-6-one,(3beta,5alpha,6alpha,22E,24R)-E…	1	C29H46O2	[M+K-2H]-	426.34978	463.2983866	-1.54932549039463	HMDB12167,HMDB30015,HMDB31080,HMDB31931,HMDB32084,HMDB37382,HMDB38063,HMDB39425,HMDB40118,HMDB06225,HMDB15694,HMDB31953,HMDB32108,HMDB32863,HMDB34541,HMDB37941,HMDB39602	Nandrolone_decanoate	1	C28H44O3	[M+Cl]-	428.329045	463.2984466	-1.6788314438461	C08154	2	2	4	4	1.05469040051218
476.3305	925.483690730512	-1.29170195498451	0.137730471782055	-9.37847622440803	6.69330100091612e-21	3.56284412278765e-17	NA	NA	NA	NA	NA	NA	NA	NA	NA	NA	NA	NA	NA	NA	NA	NA	0	2	2	4	-1.15334665863752
206.9552	960.200839190774	2.49436563616512	0.266423521819674	9.36240771508684	7.79399849306631e-21	4.1487453978592e-17	NA	NA	NA	NA	NA	NA	NA	NA	NA	NA	NA	NA	NA	NA	NA	NA	2	2	4	4	1.50039674677137
555.4088	417.985540496941	-1.61512876815313	0.172854058520969	-9.34388687180982	9.28610763471751e-21	4.94299509396013e-17	NA	NA	NA	NA	NA	NA	NA	NA	NA	NA	NA	NA	NA	NA	NA	NA	2	2	4	4	-1.33479972820831
157.0141	1422.11432118026	3.10183281691901	0.332349187200279	9.33305371693235	1.02863671023243e-20	5.47543320856724e-17	NA	NA	NA	NA	NA	NA	NA	NA	NA	NA	NA	NA	NA	NA	NA	NA	2	2	4	4	1.91260983538587
341.0045	5866.42189265922	0.998840233263242	0.10733653764197	9.30568709599106	1.33128750724221e-20	7.08644340105026e-17	NA	NA	NA	NA	NA	NA	NA	NA	NA	NA	NA	NA	NA	NA	NA	NA	2	2	4	4	0.739862617795538
152.0574	825.946972836473	2.25571475510524	0.242534626926661	9.30058847138285	1.3967048678535e-20	7.43466001158418e-17	FAPy-adenine	1	C5H7N5O	[M-H]-	153.06506	152.0577836	-2.57533676165184	HMDB04816	4,6-Diamino-5-formamidopyrimidine	1	C5H7N5O	[M-H]-	153.06506	152.0577836	-2.57533676165184	C06502	2	2	4	4	1.38337684910425
427.3424	2041.567358785	-1.55236178936986	0.167110179094542	-9.28945081491189	1.55086449607689e-20	8.2552517126173e-17	NA	NA	NA	NA	NA	NA	NA	NA	NA	NA	NA	NA	NA	NA	NA	NA	0	2	2	4	-1.30006066631302
460.2273	2910.86204535089	-1.3504726775266	0.145450006593574	-9.28478938677662	1.6202730193454e-20	8.62471328197556e-17	NA	NA	NA	NA	NA	NA	NA	NA	NA	NA	NA	NA	NA	NA	NA	NA	2	2	4	4	-1.18503510691296
352.1974	4269.37913258065	-1.30831525923618	0.141022947470671	-9.27732176005094	1.73792009810973e-20	9.25094868223808e-17	NA	NA	NA	NA	NA	NA	NA	NA	NA	NA	NA	NA	NA	NA	NA	NA	2	2	4	4	-1.15885435587128
419.1306	644.589522002179	1.85486467692003	0.199940684576867	9.27707475267208	1.74195253108883e-20	9.27241332298582e-17	3b,16a-Dihydroxyandrostenone_sulfate	1	C19H28O6S	[M+Cl]-	384.160662	419.1300636	1.18984545215748	HMDB00386	Acalyphin	1	C14H20N2O9	[M+Hac-H]-	360.116883	419.1307366	-0.415860696314314	C08324	0	2	4	4	1.17184432861904
185.1163	455.471115131722	-1.81308089215682	0.195539648064486	-9.27219062785107	1.82361376148863e-20	9.70709605240399e-17	NA	NA	NA	NA	NA	NA	NA	NA	NA	NA	NA	NA	NA	NA	NA	NA	2	2	4	4	-1.4380991218839
474.1336	379.827033030884	-1.3790226691642	0.148934681474484	-9.25924476093543	2.05883284743935e-20	1.09591672469196e-16	NA	NA	NA	NA	NA	NA	NA	NA	NA	NA	NA	NA	NA	NA	NA	NA	2	2	4	4	-1.2081403296612
169.0249	2505.62700746925	1.37238677883398	0.148524239057149	9.24015357726169	2.46143688817463e-20	1.31022285557536e-16	NA	NA	NA	NA	NA	NA	NA	NA	NA	NA	NA	NA	NA	NA	NA	NA	2	2	4	4	0.917714039724333
434.2837	1469.86579781809	-1.56224983886918	0.169353174769073	-9.22480396957089	2.84080048577234e-20	1.51215809857661e-16	NA	NA	NA	NA	NA	NA	NA	NA	NA	NA	NA	NA	NA	NA	NA	NA	2	2	4	4	-1.30887483675158
452.3821	406.207705403374	-1.54640344334683	0.167921709867082	-9.20907394625076	3.2895052774007e-20	1.75100365916039e-16	NA	NA	NA	NA	NA	NA	NA	NA	NA	NA	NA	NA	NA	NA	NA	NA	2	2	4	4	-1.2967812552489
471.187	3714.80683402367	0.850657603086528	0.0925090419947697	9.19539954953401	3.73603548103126e-20	1.98869168655294e-16	NA	NA	NA	NA	NA	NA	NA	NA	NA	NA	NA	NA	NA	NA	NA	NA	2	2	4	4	0.658734664155511
486.3795	374.452422076116	-1.34269084232287	0.147115206752004	-9.12679845929373	7.05549021958933e-20	3.7556374438874e-16	NA	NA	NA	NA	NA	NA	NA	NA	NA	NA	NA	NA	NA	NA	NA	NA	0	2	4	4	-1.18124532723809
559.288	413.343535187943	-1.5883563432238	0.174092950379647	-9.12361092025871	7.26620683529887e-20	3.86780189842959e-16	NA	NA	NA	NA	NA	NA	NA	NA	NA	NA	NA	NA	NA	NA	NA	NA	1	2	4	4	-1.31667151986478
434.2252	9616.76594674866	-0.853016085164983	0.0936666732896547	-9.10693264964282	8.47439675660952e-20	4.51092139354325e-16	NA	NA	NA	NA	NA	NA	NA	NA	NA	NA	NA	NA	NA	NA	NA	NA	0	2	3	4	-0.907722997174267
485.3086	425.254734427282	1.15027020595414	0.126524823397823	9.09126110642677	9.78968603515388e-20	5.21104987651241e-16	NA	NA	NA	NA	NA	NA	NA	NA	NA	NA	NA	NA	NA	NA	NA	NA	2	2	1	4	0.813015601036454
156.0664	8601.44012922737	0.784285435041412	0.0863484151016611	9.08280058317277	1.05816374347577e-19	5.63260560652151e-16	NA	NA	NA	NA	NA	NA	NA	NA	NA	NA	NA	NA	NA	NA	NA	NA	1	2	3	4	0.620057608308488
336.2238	5981.78097845927	-1.72509820375339	0.189955185157374	-9.08160628689434	1.06984140520528e-19	5.6947657999077e-16	NA	NA	NA	NA	NA	NA	NA	NA	NA	NA	NA	NA	NA	NA	NA	NA	2	2	4	4	-1.39076474849285
298.2388	179317.101379761	-1.5236756487377	0.167805740379838	-9.07999717583421	1.08577669367187e-19	5.77958934041534e-16	NA	NA	NA	NA	NA	NA	NA	NA	NA	NA	NA	NA	NA	NA	NA	NA	0	2	2	4	-1.28810364169045
321.2044	13561.2718146355	-1.5190931673701	0.167578330647023	-9.06497374394916	1.24634265805911e-19	6.63428196884863e-16	NA	NA	NA	NA	NA	NA	NA	NA	NA	NA	NA	NA	NA	NA	NA	NA	0	2	2	4	-1.28487441598007
466.143	408.624951229091	-1.56069622623704	0.172355732159478	-9.05508744433839	1.36458406308616e-19	7.26368096780764e-16	NA	NA	NA	NA	NA	NA	NA	NA	NA	NA	NA	NA	NA	NA	NA	NA	2	2	4	4	-1.30666176965767
154.0118	407.308558132357	-1.55179758189229	0.171392415274497	-9.05406216142629	1.37746354012444e-19	7.33223842408237e-16	NA	NA	NA	NA	NA	NA	NA	NA	NA	NA	NA	NA	NA	NA	NA	NA	2	2	4	4	-1.29896597679519
473.0908	423.465698985292	1.14328779667498	0.126408770157986	9.04437085532991	1.50529484161777e-19	8.0126844419314e-16	NA	NA	NA	NA	NA	NA	NA	NA	NA	NA	NA	NA	NA	NA	NA	NA	2	2	4	4	0.80974586000923
165.0666	651.70074333082	1.87293227416906	0.207728275654527	9.01626063311639	1.94619035614185e-19	1.0359571265743e-15	NA	NA	NA	NA	NA	NA	NA	NA	NA	NA	NA	NA	NA	NA	NA	NA	1	2	4	4	1.18788865002832
347.0705	2507.01324947509	-1.59332048449132	0.176742612654144	-9.0149198349194	1.97014501669138e-19	1.04870819238482e-15	NA	NA	NA	NA	NA	NA	NA	NA	NA	NA	NA	NA	NA	NA	NA	NA	2	2	4	4	-1.32228996538877
556.1902	399.243657722077	-1.50412033385641	0.166854272391682	-9.01457488799304	1.97635480065155e-19	1.05201366038682e-15	NA	NA	NA	NA	NA	NA	NA	NA	NA	NA	NA	NA	NA	NA	NA	NA	1	2	4	4	-1.27526622932024
335.2204	39859.66346677	-1.70369676868048	0.189509780937459	-8.99002025253109	2.47184879497602e-19	1.31576511356574e-15	NA	NA	NA	NA	NA	NA	NA	NA	NA	NA	NA	NA	NA	NA	NA	NA	0	2	2	4	-1.37485196805839
368.244	44759.0699703298	-1.26928675310786	0.141342324164131	-8.98023122666301	2.70198317786785e-19	1.43826564557906e-15	NA	NA	NA	NA	NA	NA	NA	NA	NA	NA	NA	NA	NA	NA	NA	NA	2	2	4	4	-1.14153178429601
499.1304	516.676374070361	1.48739555714235	0.166037364128651	8.95819784268479	3.30027939311763e-19	1.75673872095652e-15	NA	NA	NA	NA	NA	NA	NA	NA	NA	NA	NA	NA	NA	NA	NA	NA	0	2	2	4	0.975908588185314
490.255	371.695770915058	-1.32341564415799	0.147888431862751	-8.94874350541628	3.5955154660492e-19	1.91389288257799e-15	NA	NA	NA	NA	NA	NA	NA	NA	NA	NA	NA	NA	NA	NA	NA	NA	0	2	4	4	-1.17090991347335
233.0779	14407.9593456898	-0.792453225199667	0.0886553201808503	-8.93858624144745	3.94180781981978e-19	2.09822430249007e-15	NA	NA	NA	NA	NA	NA	NA	NA	NA	NA	NA	NA	NA	NA	NA	NA	0	2	4	4	-0.867260256457715
422.9123	762.386354907895	2.12784843143892	0.238284469290639	8.92986621315867	4.26524291743503e-19	2.27038880495067e-15	NA	NA	NA	NA	NA	NA	NA	NA	NA	NA	NA	NA	NA	NA	NA	NA	0	2	4	4	1.31779188317288
269.0133	1774.14803360973	3.43759410638504	0.386408449699225	8.89627053720181	5.77546942404301e-19	3.07428237441809e-15	NA	NA	NA	NA	NA	NA	NA	NA	NA	NA	NA	NA	NA	NA	NA	NA	2	2	4	4	2.06918935370517
335.0495	46891.9563931479	2.42909335646492	0.273062820252146	8.89573085864233	5.80360769419553e-19	3.08926037562028e-15	NA	NA	NA	NA	NA	NA	NA	NA	NA	NA	NA	NA	NA	NA	NA	NA	2	2	4	4	1.47898963485373
296.8949	1532.18482308877	3.21558198068414	0.361516486159631	8.89470357173218	5.85754408779532e-19	3.11797071793345e-15	NA	NA	NA	NA	NA	NA	NA	NA	NA	NA	NA	NA	NA	NA	NA	NA	2	2	4	4	1.97481227817915
416.0965	741.931775707178	2.08439706045628	0.23462111102197	8.88409849981955	6.44411759198723e-19	3.4302037942148e-15	N-Acetyl-9-O-lactoylneuraminic_acid	1	C14H23NO11	[M+Cl]-	381.127114	416.0965156	0.00720986582870858	HMDB00768	NA	NA	NA	NA	NA	NA	NA	NA	1	2	4	4	1.2967812552489
400.9305	925.248801379932	2.43582061232467	0.274453595909969	8.87516377494909	6.98305806587532e-19	3.71708180846543e-15	NA	NA	NA	NA	NA	NA	NA	NA	NA	NA	NA	NA	NA	NA	NA	NA	2	2	4	4	1.48321687020396
495.0057	373.334843745472	-1.33456821941745	0.150420308228279	-8.87226090104868	7.16756160178245e-19	3.8152930406288e-15	NA	NA	NA	NA	NA	NA	NA	NA	NA	NA	NA	NA	NA	NA	NA	NA	2	2	3	4	-1.17747243759406
475.3273	3702.31888078097	-1.3690638595038	0.15460329916056	-8.85533405132569	8.34335625210644e-19	4.44116853299626e-15	NA	NA	NA	NA	NA	NA	NA	NA	NA	NA	NA	NA	NA	NA	NA	NA	2	2	4	4	-1.2003673200926
369.2473	7552.22629900539	-1.25614905764464	0.142198163534568	-8.83379240927587	1.01185354365093e-18	5.38609641285388e-15	NA	NA	NA	NA	NA	NA	NA	NA	NA	NA	NA	NA	NA	NA	NA	NA	2	2	4	4	-1.13702978588252
593.1591	682.117274441083	1.94811156314173	0.220672375274327	8.82807175442758	1.06495731026835e-18	5.66876776255841e-15	NA	NA	NA	NA	NA	NA	NA	NA	NA	NA	NA	NA	NA	NA	NA	NA	2	2	2	4	1.23090488570133
306.0768	5320.83479048847	0.826692861611308	0.0936724619950282	8.82535639615393	1.09111771953929e-18	5.80801962110761e-15	NA	NA	NA	NA	NA	NA	NA	NA	NA	NA	NA	NA	NA	NA	NA	NA	0	2	2	4	0.645928610041566
299.2421	29190.2936797301	-1.78274959244349	0.202140425392203	-8.8193620300566	1.15113691016752e-18	6.12750177282171e-15	NA	NA	NA	NA	NA	NA	NA	NA	NA	NA	NA	NA	NA	NA	NA	NA	2	2	4	4	-1.41852565123699
169.0919	1097.46194609026	2.70281310660887	0.307124847633003	8.80037264141706	1.36362591417002e-18	7.25858074112701e-15	NA	NA	NA	NA	NA	NA	NA	NA	NA	NA	NA	NA	NA	NA	NA	NA	0	2	4	4	1.63714458392837
416.9687	1352.45106974859	3.02513953292436	0.343754075405538	8.80030158000456	1.36448969422832e-18	7.26317864237735e-15	NA	NA	NA	NA	NA	NA	NA	NA	NA	NA	NA	NA	NA	NA	NA	NA	0	2	3	4	1.86233611698987
420.3087	535.167357017488	-2.16255645871349	0.245757767567568	-8.79954469035823	1.37372358725684e-18	7.31233065496816e-15	NA	NA	NA	NA	NA	NA	NA	NA	NA	NA	NA	NA	NA	NA	NA	NA	0	2	3	4	-1.61421486074524
448.003	530.767659971728	1.53137307405591	0.174045119308081	8.79871311613852	1.38393977065871e-18	7.36671139921629e-15	Adenosine_3,5-diphosphate,dGDP,ADP	1	C10H15N5O10P2	[M+Na-2H]-	427.029421	448.0040896	-2.37341583422742	HMDB00061,HMDB00960,HMDB01341	ADP,Adenosine_3,5-bisphosphate,dGDP,Adenosine_2,5-bisphosphate	1	C10H15N5O10P2	[M+Na-2H]-	427.029421	448.0040896	-2.37341583422742	C00008,C00054,C00361,C03850	0	2	2	4	0.994253457465407
558.1391	492.286308701162	1.40360810199138	0.159762778431388	8.78557643884603	1.55564721482041e-18	8.28071012448905e-15	NA	NA	NA	NA	NA	NA	NA	NA	NA	NA	NA	NA	NA	NA	NA	NA	0	2	2	4	0.937245998914051
345.2139	3319.63141885784	-0.817302380089991	0.0931268680262767	-8.77622535162871	1.69052916289285e-18	8.99868673407866e-15	NA	NA	NA	NA	NA	NA	NA	NA	NA	NA	NA	NA	NA	NA	NA	NA	0	2	3	4	-0.883827849651791
347.0008	937.008426519574	2.45565464703318	0.280046753954397	8.76873097923163	1.80691186075811e-18	9.61819183481541e-15	NA	NA	NA	NA	NA	NA	NA	NA	NA	NA	NA	NA	NA	NA	NA	NA	0	2	4	4	1.48889474521771
572.159	1096.32316601202	2.70126718851598	0.308551796107938	8.7546636337551	2.04713093431182e-18	1.08968779633418e-14	Bosentan	1	C27H29N5O6S	[M+Na-2H]-	551.183857	572.1585256	0.756783270142796	HMDB14699	NA	NA	NA	NA	NA	NA	NA	NA	0	2	4	4	1.63535003126839
423.1803	6491.39520791538	-0.772128434341355	0.0882857066298764	-8.74579208589651	2.21456566426484e-18	1.17881330308817e-14	NA	NA	NA	NA	NA	NA	NA	NA	NA	NA	NA	NA	NA	NA	NA	NA	2	2	4	4	-0.84890170601727
392.1157	2714.78707891208	-0.839587044792856	0.0960076292670394	-8.74500340444399	2.23008922072021e-18	1.18707649218937e-14	NA	NA	NA	NA	NA	NA	NA	NA	NA	NA	NA	NA	NA	NA	NA	NA	2	2	4	4	-0.89500895952003
433.197	3047.62784309918	-1.90600455484409	0.218189991259926	-8.73552697737403	2.425228187563e-18	1.29094896423978e-14	NA	NA	NA	NA	NA	NA	NA	NA	NA	NA	NA	NA	NA	NA	NA	NA	2	2	4	4	-1.49175177300497
486.2674	594.971468638803	1.72453451531933	0.198100874429815	8.70533519997315	3.16637543087014e-18	1.68546164185217e-14	NA	NA	NA	NA	NA	NA	NA	NA	NA	NA	NA	NA	NA	NA	NA	NA	2	2	4	4	1.09407561308653
487.3272	365.979675189347	-1.28300825995118	0.147598590706033	-8.69255088286383	3.5439103064806e-18	1.88642345613962e-14	NA	NA	NA	NA	NA	NA	NA	NA	NA	NA	NA	NA	NA	NA	NA	NA	0	2	4	4	-1.14787372739657
493.1932	856.747501987017	-1.19403320012742	0.137392767818856	-8.69065540408707	3.60354516860329e-18	1.91816709324753e-14	NA	NA	NA	NA	NA	NA	NA	NA	NA	NA	NA	NA	NA	NA	NA	NA	0	2	4	4	-1.09750635513601
157.0406	485.322689858026	-1.95485154700998	0.225845535242557	-8.65570153915366	4.89889026433191e-18	2.60767928770387e-14	NA	NA	NA	NA	NA	NA	NA	NA	NA	NA	NA	NA	NA	NA	NA	NA	0	2	4	4	-1.51357838094168
489.1655	421.992223049187	-1.63744606483618	0.189309112119504	-8.64958926965181	5.16851124669946e-18	2.75119853661812e-14	NA	NA	NA	NA	NA	NA	NA	NA	NA	NA	NA	NA	NA	NA	NA	NA	2	2	4	4	-1.34287051615134
395.1407	10011.8302373811	-1.39715340609273	0.161768709429348	-8.63673457630525	5.78425611392051e-18	3.07895952943989e-14	NA	NA	NA	NA	NA	NA	NA	NA	NA	NA	NA	NA	NA	NA	NA	NA	0	2	2	4	-1.21697314094239
381.2232	2065.52224726557	-1.23951714530631	0.143548739745184	-8.63481732759623	5.88209573694547e-18	3.13103956077607e-14	NA	NA	NA	NA	NA	NA	NA	NA	NA	NA	NA	NA	NA	NA	NA	NA	2	2	4	4	-1.12898375142074
238.0099	5940.82696746545	0.827126105660563	0.095870430830005	8.6275413440793	6.26848799637912e-18	3.33671616047261e-14	NA	NA	NA	NA	NA	NA	NA	NA	NA	NA	NA	NA	NA	NA	NA	NA	0	2	4	4	0.64650839532811
448.291	372.540125382208	-1.32878715116575	0.154041094194552	-8.62618613632739	6.34317541920954e-18	3.37647227564524e-14	NA	NA	NA	NA	NA	NA	NA	NA	NA	NA	NA	NA	NA	NA	NA	NA	2	2	4	4	-1.17465373212153
596.2531	608.056013346531	1.76014046025764	0.204481528908347	8.6078213012901	7.44622133878104e-18	3.96362361863315e-14	NA	NA	NA	NA	NA	NA	NA	NA	NA	NA	NA	NA	NA	NA	NA	NA	1	2	2	4	1.11924789315148
479.4101	2359.59965266461	-1.30031852716848	0.151253570619081	-8.59694433557021	8.18666710516157e-18	4.35776290007751e-14	NA	NA	NA	NA	NA	NA	NA	NA	NA	NA	NA	NA	NA	NA	NA	NA	0	2	2	4	-1.15517866484732
248.0777	4238.1755462573	1.1664997574567	0.135773614514772	8.59150551177077	8.58370904919851e-18	4.56910832688837e-14	NA	NA	NA	NA	NA	NA	NA	NA	NA	NA	NA	NA	NA	NA	NA	NA	2	2	4	4	0.820898694332946
303.1257	1570.70361974477	3.25345844912283	0.379151092512614	8.58090221384392	9.41318794183499e-18	5.01063994143877e-14	NA	NA	NA	NA	NA	NA	NA	NA	NA	NA	NA	NA	NA	NA	NA	NA	2	2	4	4	2.00549082012485
496.1415	397.92536542344	-1.49579016604565	0.174380307872765	-8.5777470191017	9.67494458240371e-18	5.1499730012135e-14	3-cis-Hydroxyglipizide,4-trans-Hydroxyglipizide	1	C21H27N5O5S	[M+Cl]-	461.173292	496.1426936	-2.4357911858976	HMDB60934,HMDB60935	NA	NA	NA	NA	NA	NA	NA	NA	0	2	3	4	-1.26682337422236
467.1272	376.122596323702	-1.3542167890272	0.15829962234995	-8.55476954981903	1.18104437115136e-17	6.28669918763868e-14	NA	NA	NA	NA	NA	NA	NA	NA	NA	NA	NA	NA	NA	NA	NA	NA	2	2	4	4	-1.18693639499748
449.171	923.236007286162	-0.797528348913864	0.0932531246244566	-8.5522962595154	1.20663587502577e-17	6.42292276276219e-14	NA	NA	NA	NA	NA	NA	NA	NA	NA	NA	NA	NA	NA	NA	NA	NA	2	2	1	4	-0.870004921660157
289.1405	12810.9599504419	-0.594621951009308	0.0696806612358171	-8.53352910927403	1.41949717461016e-17	7.55598346044988e-14	NA	NA	NA	NA	NA	NA	NA	NA	NA	NA	NA	NA	NA	NA	NA	NA	2	2	4	4	-0.704440975054455
454.2119	378.746794424216	-1.37200600151969	0.160845746506818	-8.5299489188639	1.46412351397681e-17	7.79352946489853e-14	NA	NA	NA	NA	NA	NA	NA	NA	NA	NA	NA	NA	NA	NA	NA	NA	1	2	4	4	-1.20230376550378
493.3167	1047.47389965987	-0.965821513376922	0.113485673389905	-8.51051489167827	1.73162664264626e-17	9.21744861880607e-14	NA	NA	NA	NA	NA	NA	NA	NA	NA	NA	NA	NA	NA	NA	NA	NA	1	2	4	4	-0.970619557129969
292.8403	1265.18945584466	2.92288393994023	0.343881616389771	8.49968070589533	1.9011289091144e-17	1.0119709183216e-13	NA	NA	NA	NA	NA	NA	NA	NA	NA	NA	NA	NA	NA	NA	NA	NA	2	2	4	4	1.79711817191672
479.3129	380.87626033723	-1.38520645666481	0.163218532261849	-8.48682093552061	2.12366614728074e-17	1.13042749019754e-13	NA	NA	NA	NA	NA	NA	NA	NA	NA	NA	NA	NA	NA	NA	NA	NA	0	2	4	4	-1.2091170987928
489.0982	377.633374964775	-1.36446223470643	0.160841217515394	-8.48328715601668	2.18919490318861e-17	1.1653084469673e-13	NA	NA	NA	NA	NA	NA	NA	NA	NA	NA	NA	NA	NA	NA	NA	NA	2	2	4	4	-1.19650787350267
484.2516	385.561843677008	-1.41719415564531	0.167143410624869	-8.4789113154213	2.27310855633693e-17	1.20997568453815e-13	NA	NA	NA	NA	NA	NA	NA	NA	NA	NA	NA	NA	NA	NA	NA	NA	2	2	4	4	-1.22390931921411
455.1069	465.820898424024	-1.86322493752909	0.219831836981733	-8.47568288156512	2.33704567635305e-17	1.24400941352273e-13	NA	NA	NA	NA	NA	NA	NA	NA	NA	NA	NA	NA	NA	NA	NA	NA	2	2	4	4	-1.45960348760335
444.1974	2740.87380774877	-2.19402217077092	0.258982527974944	-8.4716995695678	2.41838211998677e-17	1.28730480246896e-13	NA	NA	NA	NA	NA	NA	NA	NA	NA	NA	NA	NA	NA	NA	NA	NA	2	2	4	4	-1.63714458392837
429.3217	2451.64318669156	-1.17042248757366	0.138308728341069	-8.46239063587802	2.61951355925363e-17	1.39436706759071e-13	NA	NA	NA	NA	NA	NA	NA	NA	NA	NA	NA	NA	NA	NA	NA	NA	0	2	3	4	-1.08385982308374
385.0606	4035.83642866283	1.76206970154023	0.20826102960662	8.46087097940775	2.65387889456964e-17	1.41265973557942e-13	NA	NA	NA	NA	NA	NA	NA	NA	Camptothecin	1	C20H16N2O4	[M+K-2H]-	348.111008	385.0596146	2.52921875739775	C01897	2	2	4	4	1.12012858652673
376.0942	2068.6864678457	3.66851081897965	0.434723157578827	8.43872877490877	3.20807545111722e-17	1.7076585626297e-13	NA	NA	NA	NA	NA	NA	NA	NA	NA	NA	NA	NA	NA	NA	NA	NA	2	2	4	4	2.1568191693105
242.0436	6307.50896596787	1.39175136893019	0.164976167623221	8.43607527669527	3.28171470304121e-17	1.74685673642883e-13	NA	NA	NA	NA	NA	NA	NA	NA	NA	NA	NA	NA	NA	NA	NA	NA	2	2	4	4	0.929970583068885
437.0752	1043.66908173971	2.62489767283574	0.311921977952603	8.41523797093451	3.92098111145819e-17	2.0871382456292e-13	NA	NA	NA	NA	NA	NA	NA	NA	O-Carbamoyl-deacetylcephalosporin_C	1	C15H20N4O8S	[M+Na-2H]-	416.100188	437.0748566	0.743579721241062	C06568	2	2	4	4	1.58215598352569
491.3214	1513.58736920106	-1.363225527902	0.162521668913942	-8.38796166081612	4.94643461235327e-17	2.63298714415565e-13	NA	NA	NA	NA	NA	NA	NA	NA	NA	NA	NA	NA	NA	NA	NA	NA	2	2	4	4	-1.19362494281686
172.9945	954.385600361913	2.48483234776034	0.29634953750105	8.384802516358	5.08109864652838e-17	2.70466880954706e-13	NA	NA	NA	NA	NA	NA	NA	NA	NA	NA	NA	NA	NA	NA	NA	NA	2	2	4	4	1.49606028380528
560.1637	959.624479738436	-1.49236737714877	0.178227353769174	-8.37339132062508	5.59833145144802e-17	2.97999183160578e-13	NA	NA	NA	NA	NA	NA	NA	NA	NA	NA	NA	NA	NA	NA	NA	NA	2	2	4	4	-1.26368047205081
258.1823	5760.33244863087	0.642443243842924	0.0769760373862978	8.34601605456612	7.06042144794761e-17	3.75826233674251e-13	NA	NA	NA	NA	NA	NA	NA	NA	NA	NA	NA	NA	NA	NA	NA	NA	2	2	4	4	0.532814361812205
406.0575	618.054638774278	1.78550225403592	0.214164271689942	8.33706873675403	7.61547966803271e-17	4.05371982729381e-13	NA	NA	NA	NA	NA	NA	NA	NA	NA	NA	NA	NA	NA	NA	NA	NA	2	2	4	4	1.13792834091584
482.7731	480.047470549462	1.35989584727612	0.163197716375659	8.33281174195983	7.89446410430865e-17	4.2022232427235e-13	NA	NA	NA	NA	NA	NA	NA	NA	NA	NA	NA	NA	NA	NA	NA	NA	2	2	2	4	0.911993724275199
477.3946	968.223136094319	-1.24296626886738	0.149182007562229	-8.33187787976973	7.95700034823413e-17	4.23551128536503e-13	NA	NA	NA	NA	NA	NA	NA	NA	NA	NA	NA	NA	NA	NA	NA	NA	2	2	4	4	-1.1307654351239
610.1141	987.594719028267	2.53837282380106	0.304757161398671	8.32916546456627	8.14142112686917e-17	4.33367846583246e-13	NA	NA	NA	NA	NA	NA	NA	NA	NA	NA	NA	NA	NA	NA	NA	NA	2	2	4	4	1.52853997812526
349.9812	843.892571079506	2.29049003272605	0.27540349565651	8.31685170613374	9.03306586426428e-17	4.80830095954787e-13	NA	NA	NA	NA	NA	NA	NA	NA	NA	NA	NA	NA	NA	NA	NA	NA	1	2	4	4	1.40577267896361
193.0241	709.784706411379	-2.72051991170242	0.327483182527441	-8.30735761972893	9.78566904426453e-17	5.20891163226201e-13	NA	NA	NA	NA	NA	NA	NA	NA	NA	NA	NA	NA	NA	NA	NA	NA	2	2	4	4	-1.95534787101858
466.3299	429.559532106315	1.16634879130835	0.140557350517735	8.29802772328996	1.05853978901161e-16	5.6346072969088e-13	NA	NA	NA	NA	NA	NA	NA	NA	NA	NA	NA	NA	NA	NA	NA	NA	0	2	2	4	0.82023982474874
420.17	576.410038392545	1.66969457618256	0.201764602592744	8.2754584041324	1.27962363738248e-16	6.81143662178693e-13	NA	NA	NA	NA	NA	NA	NA	NA	NA	NA	NA	NA	NA	NA	NA	NA	2	2	4	4	1.06293228365863
316.0128	1252.33553697608	2.9072235657311	0.351341297023291	8.27464232176034	1.28841792846285e-16	6.85824863320773e-13	NA	NA	NA	NA	NA	NA	NA	NA	NA	NA	NA	NA	NA	NA	NA	NA	2	2	4	4	1.78080165499728
280.2288	10092.949152917	-1.74364593749308	0.211122110121163	-8.25894519760341	1.46965380618492e-16	7.82296721032231e-13	NA	NA	NA	NA	NA	NA	NA	NA	NA	NA	NA	NA	NA	NA	NA	NA	2	2	4	4	-1.40324935794448
405.1622	1668.81219948166	0.709047584536933	0.0858889430510962	8.2554000474207	1.5139427902933e-16	8.05871747273121e-13	NA	NA	NA	NA	NA	NA	NA	NA	NA	NA	NA	NA	NA	NA	NA	NA	2	2	4	4	0.581172191757423
484.2058	378.893623300271	-1.3717103490161	0.166982162107763	-8.21471186922862	2.12674288942805e-16	1.13206524004255e-12	NA	NA	NA	NA	NA	NA	NA	NA	NA	NA	NA	NA	NA	NA	NA	NA	2	2	4	4	-1.20133497969932
415.1453	15352.1238954876	1.62281365209367	0.197930158044647	8.19892060980221	2.42555041213562e-16	1.29112048437979e-12	NA	NA	NA	NA	NA	NA	NA	NA	NA	NA	NA	NA	NA	NA	NA	NA	0	2	4	4	1.03841796785001
307.0275	5181.68443954338	-1.01369291933875	0.123660776427277	-8.1973682247975	2.45706918401804e-16	1.3078979266528e-12	NA	NA	NA	NA	NA	NA	NA	NA	NA	NA	NA	NA	NA	NA	NA	NA	2	2	0	4	-0.993482413503311
411.2189	2263.47738664765	-1.69595103600646	0.206915209928033	-8.19635751570087	2.47780670476647e-16	1.31893650894719e-12	NA	NA	NA	NA	NA	NA	NA	NA	NA	NA	NA	NA	NA	NA	NA	NA	2	2	4	4	-1.37364225778779
352.0649	897.229155214974	2.38784351514666	0.292069389848386	8.17560346322564	2.94388692396984e-16	1.56703100962915e-12	NA	NA	NA	NA	NA	NA	NA	NA	NA	NA	NA	NA	NA	NA	NA	NA	1	2	3	4	1.45551997323676
421.0986	1966.07886189106	1.2402731561456	0.151816324048788	8.1695638721105	3.09506289621562e-16	1.64750197965558e-12	NA	NA	NA	NA	NA	NA	NA	NA	NA	NA	NA	NA	NA	NA	NA	NA	0	2	4	4	0.85498918415487
155.0763	636.920030721321	1.8352975998127	0.224678282975923	8.16855806223772	3.12097181914274e-16	1.66129329932968e-12	NA	NA	NA	NA	NA	NA	NA	NA	NA	NA	NA	NA	NA	NA	NA	NA	2	2	4	4	1.16625309574384
331.1619	5999.68713465101	-0.407787899167807	0.0499409723031096	-8.16539767573599	3.20378009875408e-16	1.70537214656679e-12	NA	NA	NA	NA	NA	NA	NA	NA	NA	NA	NA	NA	NA	NA	NA	NA	2	2	0	4	-0.499483737015834
305.0825	1452.64382988386	3.13419062747435	0.383974444409377	8.16249798159174	3.2816606551322e-16	1.74682796672687e-12	2,3-Dihydro-2,3-dihydroxy-4-(4-hydroxyphenyl)-1H-phenalen-1-one,Musanolone_C,Dehydrowarfarin	1	C19H14O4	[M-H]-	306.08921	305.0819336	1.75919954918851	HMDB32848,HMDB37111,HMDB60575	NA	NA	NA	NA	NA	NA	NA	NA	2	2	4	4	1.93353746805294
471.196	367.066152102819	-1.28992194286314	0.158101419718745	-8.15882580408098	3.38297120395752e-16	1.80075557186659e-12	NA	NA	NA	NA	NA	NA	NA	NA	NA	NA	NA	NA	NA	NA	NA	NA	2	2	4	4	-1.15243210546791
324.2178	77943.6786638785	-1.41801032940708	0.174094028085451	-8.14508311974421	3.79021459214201e-16	2.01753122739719e-12	NA	NA	NA	NA	NA	NA	NA	NA	NA	NA	NA	NA	NA	NA	NA	NA	1	2	2	4	-1.22490501830211
305.1355	5525.59323974827	-0.514772465408602	0.0632326273578041	-8.14093114454574	3.92249429482417e-16	2.0879437131349e-12	NA	NA	NA	NA	NA	NA	NA	NA	NA	NA	NA	NA	NA	NA	NA	NA	0	2	2	4	-0.626915355016957
450.1185	849.054377704665	0.84346928568847	0.103680988661944	8.13523575125844	4.11137485228814e-16	2.18848483387298e-12	NA	NA	NA	NA	NA	NA	NA	NA	NA	NA	NA	NA	NA	NA	NA	NA	0	2	2	4	0.656398302886163
458.116	3134.0145063278	1.62344754848826	0.199653269790239	8.13133463926686	4.2458943364566e-16	2.26008955529585e-12	NA	NA	NA	NA	NA	NA	NA	NA	NA	NA	NA	NA	NA	NA	NA	NA	0	2	4	4	1.03922505666636
449.3636	366.724757448726	-1.28843224415233	0.158615901953234	-8.12297019583952	4.54911061692367e-16	2.42149158138847e-12	NA	NA	NA	NA	NA	NA	NA	NA	NA	NA	NA	NA	NA	NA	NA	NA	2	2	4	4	-1.15060588500724
415.1718	6189.79056498079	-0.739964632442727	0.0911706463852353	-8.11625958333187	4.80771753338297e-16	2.55914804301976e-12	NA	NA	NA	NA	NA	NA	NA	NA	NA	NA	NA	NA	NA	NA	NA	NA	2	2	4	4	-0.826182543638302
461.3117	13095.1325667587	-1.90170326387951	0.23437227882101	-8.11402813270353	4.89687958804005e-16	2.60660900471372e-12	NA	NA	NA	NA	NA	NA	NA	NA	NA	NA	NA	NA	NA	NA	NA	NA	0	2	2	4	-1.48321687020396
485.114	387.697638013675	-1.43088652784266	0.176786912231732	-8.09384874581134	5.78084656950573e-16	3.0771446289479e-12	NA	NA	NA	NA	NA	NA	NA	NA	NA	NA	NA	NA	NA	NA	NA	NA	2	2	4	4	-1.2349295432034
488.162	2798.40388641707	-1.13686679392085	0.141050633065008	-8.05999072260025	7.63002393730698e-16	4.06146174182851e-12	NA	NA	NA	NA	NA	NA	NA	NA	NA	NA	NA	NA	NA	NA	NA	NA	2	2	4	4	-1.06127813862167
353.2443	4643.30578035153	-1.80686909688226	0.224228974879856	-8.05814278841709	7.74623047517467e-16	4.12331848193548e-12	NA	NA	NA	NA	NA	NA	NA	NA	NA	NA	NA	NA	NA	NA	NA	NA	1	2	4	4	-1.43414034576948
556.2247	388.924885730097	-1.43878279085452	0.178569462414801	-8.05727234319807	7.80157048174816e-16	4.15277596743454e-12	NA	NA	NA	NA	NA	NA	NA	NA	NA	NA	NA	NA	NA	NA	NA	NA	0	2	3	4	-1.236949394012
481.1222	357.181988899597	-1.21787470407821	0.151669145345138	-8.0298118731191	9.76222445618722e-16	5.19643207802846e-12	NA	NA	NA	NA	NA	NA	NA	NA	NA	NA	NA	NA	NA	NA	NA	NA	2	2	4	4	-1.11485738755849
497.4205	353.092579507542	-1.18731008813872	0.148470362345614	-7.9969501615067	1.27538831435878e-15	6.78889199733181e-12	NA	NA	NA	NA	NA	NA	NA	NA	NA	NA	NA	NA	NA	NA	NA	NA	2	2	4	4	-1.09407561308653
143.0458	430.069419839377	-1.68055712774333	0.21099221647601	-7.96501954343142	1.65197666824561e-15	8.79347180507138e-12	NA	NA	NA	NA	NA	NA	NA	NA	NA	NA	NA	NA	NA	NA	NA	NA	1	2	4	4	-1.37122884940244
465.1731	508.541443417222	1.45904541990089	0.18341902527823	7.95471144657788	1.79549481039159e-15	9.55741887571442e-12	Cynaroside_A	1	C21H32O10	[M+Na-2H]-	444.19955	465.1742186	-2.37287441107956	HMDB40532	NA	NA	NA	NA	NA	NA	NA	NA	2	2	4	4	0.962362639437593
475.1332	5143.43867390554	0.352688703050637	0.0443463697349995	7.95304565307596	1.81981244609295e-15	9.68686165055275e-12	NA	NA	NA	NA	NA	NA	NA	NA	NA	NA	NA	NA	NA	NA	NA	NA	1	2	4	4	0.320171246332645
483.0444	352.41376883686	-1.18211408177973	0.148718839896802	-7.94865050453606	1.88554168483237e-15	1.00367383883627e-11	NA	NA	NA	NA	NA	NA	NA	NA	NA	NA	NA	NA	NA	NA	NA	NA	0	2	4	4	-1.0872524812397
462.1701	1270.11287378376	-1.56628303473279	0.197189162144365	-7.94304827760306	1.9727211846678e-15	1.05007948659867e-11	NA	NA	NA	NA	NA	NA	NA	NA	NA	NA	NA	NA	NA	NA	NA	NA	2	2	4	4	-1.31109433291225
157.035	10006.373839118	-0.817477929399359	0.102952022938261	-7.94037752798302	2.01566792556734e-15	1.0729400367795e-11	NA	NA	NA	NA	NA	NA	NA	NA	NA	NA	NA	NA	NA	NA	NA	NA	2	2	4	4	-0.884523426805992
451.1682	752.722577463471	-0.68933108803885	0.0868659258426994	-7.93557521377394	2.09521970523509e-15	1.11528544909664e-11	NA	NA	NA	NA	NA	NA	NA	NA	NA	NA	NA	NA	NA	NA	NA	NA	2	2	4	4	-0.781974315646056
372.2025	5128.19632240061	-0.856798016550403	0.107972214971235	-7.93535648758029	2.09891566934608e-15	1.11725281079292e-11	NA	NA	NA	NA	NA	NA	NA	NA	NA	NA	NA	NA	NA	NA	NA	NA	1	2	3	4	-0.9091447302642
126.0417	646.999950279872	1.86102969554574	0.234583495335544	7.93333602981644	2.13336172187063e-15	1.13558844455174e-11	NA	NA	NA	NA	NA	NA	NA	NA	NA	NA	NA	NA	NA	NA	NA	NA	2	2	4	4	1.18030052938355
462.0874	407.557099119183	-1.55383596602498	0.195927888140785	-7.93065234750279	2.17997696378284e-15	1.16040173782161e-11	NA	NA	NA	NA	NA	NA	NA	NA	NA	NA	NA	NA	NA	NA	NA	NA	2	2	4	4	-1.3011569159733
69.9992	360.764369724242	-1.24420225373545	0.156923338086375	-7.92872665664684	2.21404268355377e-15	1.17853492045567e-11	NA	NA	NA	NA	NA	NA	NA	NA	NA	NA	NA	NA	NA	NA	NA	NA	2	2	4	4	-1.13255071557559
315.0805	2856.13114656064	-1.32515602087961	0.167214742046981	-7.92487555019096	2.28374934487426e-15	1.21563977627657e-11	NA	NA	NA	NA	NA	NA	NA	NA	NA	NA	NA	NA	NA	NA	NA	NA	2	2	4	4	-1.17184432861904
493.2889	377.637533835978	-1.36422506407482	0.172407035284913	-7.91281551718789	2.51632105513191e-15	1.33943769764671e-11	NA	NA	NA	NA	NA	NA	NA	NA	NA	NA	NA	NA	NA	NA	NA	NA	2	2	4	4	-1.19554579242195
469.0958	447.429160263849	1.23886341998788	0.156774913932405	7.90217891953063	2.74069624531141e-15	1.45887261137926e-11	4-Hydroxy-5-(3,4,5-trihydroxyphenyl)-valeric_acid-O-methyl-O-glucuronide	1	C18H24O13	[M+Na-2H]-	448.121695	469.0963636	-1.13025817541052	HMDB59970	NA	NA	NA	NA	NA	NA	NA	NA	0	2	4	4	0.853633678464794
252.0628	2471.61018755791	0.626478907477152	0.0793331524755461	7.89681095391059	2.861298457753e-15	1.52306916906192e-11	NA	NA	NA	NA	NA	NA	NA	NA	NA	NA	NA	NA	NA	NA	NA	NA	1	2	4	4	0.520921421487093
419.0195	6081.96717168787	-1.24427078647789	0.15757995525774	-7.89612349135869	2.87711633909291e-15	1.53148902729916e-11	NA	NA	NA	NA	NA	NA	NA	NA	NA	NA	NA	NA	NA	NA	NA	NA	2	2	4	4	-1.13344471090813
301.0807	4470.33578146926	-0.584934070741635	0.0742753463788376	-7.87521161810824	3.40166610636799e-15	1.81070686841968e-11	NA	NA	NA	NA	NA	NA	NA	NA	NA	NA	NA	NA	NA	NA	NA	NA	2	2	4	4	-0.691833034135425
405.0039	2785.42095586549	-1.05370074965455	0.133955131825254	-7.86607228328593	3.65949145053216e-15	1.94794729911827e-11	NA	NA	NA	NA	NA	NA	NA	NA	NA	NA	NA	NA	NA	NA	NA	NA	2	2	4	4	-1.00901726908449
479.1233	404.375965996824	-1.53352552430291	0.195396265291231	-7.84828472548974	4.21765821295846e-15	2.24505946675779e-11	NA	NA	NA	NA	NA	NA	NA	NA	NA	NA	NA	NA	NA	NA	NA	NA	2	2	4	4	-1.29134635577588
484.2044	613.726161898557	1.77518229496748	0.226287182141745	7.84482036572235	4.33573672382514e-15	2.30791265809212e-11	NA	NA	NA	NA	NA	NA	NA	NA	NA	NA	NA	NA	NA	NA	NA	NA	2	2	4	4	1.13255071557559
472.2653	352.823514515251	-1.18476844739086	0.151244517344762	-7.83346377237712	4.74609645852767e-15	2.52634714487428e-11	NA	NA	NA	NA	NA	NA	NA	NA	NA	NA	NA	NA	NA	NA	NA	NA	0	2	2	4	-1.09065770019566
454.0524	595.221676404885	1.72473518526515	0.220201387809078	7.83253549137735	4.78128163258254e-15	2.54507621302369e-11	NA	NA	NA	NA	NA	NA	NA	NA	NA	NA	NA	NA	NA	NA	NA	NA	2	2	4	4	1.09493209053657
585.3722	1160.89103889983	-1.13415345433252	0.144879571155149	-7.82824966480589	4.94708800435669e-15	2.63333494471907e-11	NA	NA	NA	NA	NA	NA	NA	NA	NA	NA	NA	NA	NA	NA	NA	NA	2	2	4	4	-1.05880235170058
314.1857	2630.10067461184	-4.89821007778071	0.626353591798573	-7.82019955168695	5.27396646455114e-15	2.80733234908057e-11	NA	NA	NA	NA	NA	NA	NA	NA	NA	NA	NA	NA	NA	NA	NA	NA	2	2	4	4	-3.07404387119777
428.3013	1374.39306145464	3.05000939407063	0.390074214225334	7.81904899847785	5.32238919477213e-15	2.83310776837721e-11	NA	NA	NA	NA	NA	NA	NA	NA	NA	NA	NA	NA	NA	NA	NA	NA	2	2	4	4	1.89248780336438
362.9859	3230.76840694394	0.842699701729566	0.107931977039633	7.80769263051788	5.82444164513603e-15	3.10035028770591e-11	NA	NA	NA	NA	NA	NA	NA	NA	NA	NA	NA	NA	NA	NA	NA	NA	2	2	4	4	0.655231465302207
266.0707	10592.4794920894	0.739519076247028	0.0947764979982134	7.80276853298555	6.05635744580246e-15	3.22379906840065e-11	NA	NA	NA	NA	NA	NA	NA	NA	NA	NA	NA	NA	NA	NA	NA	NA	2	2	4	4	0.59740504081729
497.1482	508.097051190826	1.45911325163045	0.187066834142587	7.79995694222459	6.19283018850338e-15	3.29644350934035e-11	NA	NA	NA	NA	NA	NA	NA	NA	NA	NA	NA	NA	NA	NA	NA	NA	0	2	2	4	0.963110554586268
285.1564	1260.14024729	2.91637639730107	0.375429308147757	7.76811062431301	7.96654721647124e-15	4.24059308332764e-11	NA	NA	NA	NA	NA	NA	NA	NA	NA	NA	NA	NA	NA	NA	NA	NA	2	2	4	4	1.78541515327068
475.2557	382.757455613966	-1.3971276126669	0.179953681721193	-7.76381788526843	8.24102084323767e-15	4.38669539485541e-11	NA	NA	NA	NA	NA	NA	NA	NA	NA	NA	NA	NA	NA	NA	NA	NA	2	2	4	4	-1.21598702835571
575.0946	541.786586464756	1.56737440445931	0.202101733789166	7.75537337098952	8.80839322345848e-15	4.68870771284695e-11	NA	NA	NA	NA	NA	NA	NA	NA	NA	NA	NA	NA	NA	NA	NA	NA	1	2	4	4	1.01372543688609
491.3486	1233.26969974731	-2.95241136778438	0.381593907758436	-7.73705058638771	1.01749582685959e-14	5.41613028637359e-11	NA	NA	NA	NA	NA	NA	NA	NA	NA	NA	NA	NA	NA	NA	NA	NA	2	2	4	4	-2.13333935501421
557.136	442.499721546793	1.2198896911472	0.157748864648788	7.73311233563023	1.04948610404502e-14	5.58641453183164e-11	NA	NA	NA	NA	NA	NA	NA	NA	NA	NA	NA	NA	NA	NA	NA	NA	2	2	4	4	0.843516905020997
309.1576	4550.99980095943	-0.45954614888225	0.0596858942337855	-7.69940963072849	1.36696304521283e-14	7.27634428966787e-11	NA	NA	NA	NA	NA	NA	NA	NA	NA	NA	NA	NA	NA	NA	NA	NA	2	2	4	4	-0.559579767867892
395.0586	619.637531601424	1.78967473940288	0.232614639046547	7.69373220334925	1.42903997548947e-14	7.60677978953046e-11	N1-(5-Phospho-a-D-ribosyl)-5,6-dimethylbenzimidazole	1	C14H19N2O7P	[M+(37Cl)]-	358.092991	395.0594426	-2.21460343847821	HMDB03882	Cellobionate,N1-(5-Phospho-alpha-D-ribosyl)-5,6-dimethylbenzimidazole	1	C12H22O12	[M+K-2H]-	358.11113	395.0597366	-2.95879304239361	C20888,C04778	2	2	4	4	1.14062953471411
403.1398	712.000486577579	2.01713429903293	0.26221445930326	7.69268904694554	1.44074372014235e-14	7.66907882231774e-11	NA	NA	NA	NA	NA	NA	NA	NA	NA	NA	NA	NA	NA	NA	NA	NA	0	2	4	4	1.26368047205081
498.1276	427.644216738652	-1.6683388299892	0.217600232592378	-7.66699010434626	1.76079357538467e-14	9.37270420177261e-11	NA	NA	NA	NA	NA	NA	NA	NA	NA	NA	NA	NA	NA	NA	NA	NA	2	2	4	4	-1.3604660744139
379.2252	49794.6678883901	-1.15337668721854	0.150528386077407	-7.66218729419868	1.82792798202063e-14	9.73006064829579e-11	NA	NA	NA	NA	NA	NA	NA	NA	NA	NA	NA	NA	NA	NA	NA	NA	2	2	4	4	-1.07291886130395
163.0245	655.703015411802	1.88334381455455	0.245911190802188	7.65863403129758	1.87921054755186e-14	1.00030377446186e-10	NA	NA	NA	NA	NA	NA	NA	NA	NA	NA	NA	NA	NA	NA	NA	NA	2	2	4	4	1.19362494281686
309.1553	10945.2925546607	-0.544066276910634	0.0710933881540651	-7.65283932918767	1.96589482846625e-14	1.04644581719259e-10	NA	NA	NA	NA	NA	NA	NA	NA	NA	NA	NA	NA	NA	NA	NA	NA	2	2	4	4	-0.650572999817737
465.1363	378.262549531572	-1.36830333130585	0.179494399455987	-7.62309763119584	2.47659418473726e-14	1.31829108453564e-10	NA	NA	NA	NA	NA	NA	NA	NA	NA	NA	NA	NA	NA	NA	NA	NA	0	2	2	4	-1.19940078316431
346.2675	1033.45303756462	-0.476219011410966	0.0624947179928652	-7.62014817740812	2.53384676955581e-14	1.34876663543456e-10	NA	NA	NA	NA	NA	NA	NA	NA	NA	NA	NA	NA	NA	NA	NA	NA	2	2	4	4	-0.582844295465599
246.9602	3758.15530671075	0.535979997443098	0.0703936032027161	7.61404407584605	2.65650142201226e-14	1.41405570693712e-10	NA	NA	NA	NA	NA	NA	NA	NA	NA	NA	NA	NA	NA	NA	NA	NA	0	2	3	4	0.456753367754411
448.2992	346.372733708168	-1.13455728806947	0.149048441784329	-7.61200368475611	2.69878864691988e-14	1.43656519675545e-10	NA	NA	NA	NA	NA	NA	NA	NA	NA	NA	NA	NA	NA	NA	NA	NA	2	2	4	4	-1.05962689236339
494.3262	481.562340214937	1.36703094968793	0.179717801428106	7.60654169383878	2.81527435749283e-14	1.49857054049343e-10	Docosa-4,7,10,13,16-pentaenoyl_carnitine,Clupanodonyl_carnitine,23-Acetoxysoladulcidine,LysoPC(16:0)	1	C29H47NO4	[M+Na-2H]-	473.350509	494.3251776	1.99949354155605	HMDB06321,HMDB06496,HMDB31402,HMDB10382	NA	NA	NA	NA	NA	NA	NA	NA	2	2	4	4	0.914135336913637
592.2461	1231.14614339229	-0.678284112896092	0.0892658325924079	-7.59847405438058	2.99642915869061e-14	1.59499924117101e-10	NA	NA	NA	NA	NA	NA	NA	NA	NA	NA	NA	NA	NA	NA	NA	NA	2	2	4	4	-0.776874030935899
416.1783	2329.83275427449	-0.445517560516097	0.0586780445129152	-7.59257681837091	3.1360544772156e-14	1.66932179822187e-10	NA	NA	NA	NA	NA	NA	NA	NA	NA	NA	NA	NA	NA	NA	NA	NA	2	2	3	4	-0.539333217426102
283.2572	31900.3476729109	-1.32728776624981	0.17483415850387	-7.59169591118792	3.15745320513387e-14	1.68071234109276e-10	NA	NA	NA	NA	NA	NA	NA	NA	NA	NA	NA	NA	NA	NA	NA	NA	2	2	4	4	-1.1737162348678
162.0768	824.161441936593	2.25271016909185	0.297796274045274	7.56460159319982	3.89055171020261e-14	2.07094067534085e-10	NA	NA	NA	NA	NA	NA	NA	NA	NA	NA	NA	NA	NA	NA	NA	NA	2	2	4	4	1.38215285100158
295.0047	3781.11578583185	-2.01496957448188	0.266483501116858	-7.5613295608807	3.98969955869473e-14	2.1237170750932e-10	NA	NA	NA	NA	NA	NA	NA	NA	NA	NA	NA	NA	NA	NA	NA	NA	2	2	4	4	-1.553215439679
281.233	2386.83111172886	-1.50227685295287	0.198775345812773	-7.55766187607524	4.10379146047886e-14	2.1844481944129e-10	NA	NA	NA	NA	NA	NA	NA	NA	NA	NA	NA	NA	NA	NA	NA	NA	2	2	4	4	-1.27420590018619
487.2809	357.10134149539	-1.21776541747218	0.161200283834812	-7.55436273747553	4.20915596415557e-14	2.24053371972001e-10	NA	NA	NA	NA	NA	NA	NA	NA	NA	NA	NA	NA	NA	NA	NA	NA	2	2	4	4	-1.11398186212897
393.027	582.047602941387	-2.33495814236714	0.309248577014298	-7.55042485533954	4.33840656713586e-14	2.30933381568642e-10	NA	NA	NA	NA	NA	NA	NA	NA	NA	NA	NA	NA	NA	NA	NA	NA	2	2	4	4	-1.74089168220815
463.2901	2989.43258504939	-0.955530012961199	0.126553554018853	-7.55040046381351	4.33921919239221e-14	2.30976637611037e-10	NA	NA	NA	NA	NA	NA	NA	NA	NA	NA	NA	NA	NA	NA	NA	NA	2	2	4	4	-0.966107618481072
349.2358	25222.730884617	-1.25050744846447	0.165624031289923	-7.55027781128859	4.34330773884463e-14	2.311942709387e-10	NA	NA	NA	NA	NA	NA	NA	NA	NA	NA	NA	NA	NA	NA	NA	NA	2	2	2	4	-1.13433961304013
471.3686	345.356597137747	-1.1266523738944	0.149380592617349	-7.54216029106548	4.62249068259154e-14	2.46055179034348e-10	NA	NA	NA	NA	NA	NA	NA	NA	NA	NA	NA	NA	NA	NA	NA	NA	2	2	4	4	-1.05387014811044
449.1669	366.861369380473	-1.28913614140276	0.171143395565819	-7.53249131899442	4.97812364769824e-14	2.64985521766977e-10	NA	NA	NA	NA	NA	NA	NA	NA	NA	NA	NA	NA	NA	NA	NA	NA	1	2	4	4	-1.1515185151866
491.2115	506.653574482809	1.45313861030119	0.193206813830555	7.521156120175	5.42939690404384e-14	2.89006797202253e-10	NA	NA	NA	NA	NA	NA	NA	NA	NA	NA	NA	NA	NA	NA	NA	NA	2	2	4	4	0.959376346325419
480.1225	377.153108709635	-1.35940471262408	0.181150883150431	-7.50426765237027	6.17729728568906e-14	3.28817534517229e-10	NA	NA	NA	NA	NA	NA	NA	NA	NA	NA	NA	NA	NA	NA	NA	NA	0	2	4	4	-1.19170848721731
403.147	1477.49888733824	-0.49659941688661	0.0662405373591987	-7.49691105604609	6.53392827113337e-14	3.47801001872429e-10	NA	NA	NA	NA	NA	NA	NA	NA	NA	NA	NA	NA	NA	NA	NA	NA	0	2	4	4	-0.608692280665668
482.0747	415.611817238179	1.10919483781251	0.148243154236079	7.48226684414788	7.30514237704224e-14	3.88852728729958e-10	NA	NA	NA	NA	NA	NA	NA	NA	NA	NA	NA	NA	NA	NA	NA	NA	2	2	4	4	0.790305969679348
452.0802	488.712965256497	1.39022759043688	0.185871097781629	7.47952536477826	7.4591514612604e-14	3.97050632282891e-10	NA	NA	NA	NA	NA	NA	NA	NA	NA	NA	NA	NA	NA	NA	NA	NA	2	2	4	4	0.929245747861944
492.0514	370.392034665631	-1.31406197257306	0.176399466882633	-7.44935342376838	9.37987867842474e-14	4.99290942052549e-10	NA	NA	NA	NA	NA	NA	NA	NA	NA	NA	NA	NA	NA	NA	NA	NA	0	2	4	4	-1.16162143290247
254.0784	4217.66698380978	0.72796908444949	0.0979291507013686	7.43363012173368	1.05657154215483e-13	5.62413031889014e-10	NA	NA	NA	NA	NA	NA	NA	NA	NA	NA	NA	NA	NA	NA	NA	NA	2	2	4	4	0.590669141824132
403.0747	982.349941441409	2.53016765203688	0.340418852620614	7.43251330694271	1.06553378772645e-13	5.67183635206791e-10	NA	NA	NA	NA	NA	NA	NA	NA	(S)-N-[3-(3,4-Methylenedioxyphenyl)-2-(mercaptomethyl)-1-oxoprolyl]-(S)-alanine,Indolylmethyl-desulfoglucosinolate	1	C16H20N2O6S	[M+Cl]-	368.10421	403.0736116	2.65013627591027	C01314,C16517	2	2	4	4	1.52552026888338
311.1225	5135.23441358696	-0.719958993965521	0.0968842332395705	-7.43112650935928	1.07676664109292e-13	5.73162883053761e-10	NA	NA	NA	NA	NA	NA	NA	NA	NA	NA	NA	NA	NA	NA	NA	NA	2	2	4	4	-0.805833561032938
487.1768	7885.08406521568	-1.73389157856491	0.233750990780211	-7.41768654232244	1.19183759306664e-13	6.34415150789372e-10	NA	NA	NA	NA	NA	NA	NA	NA	NA	NA	NA	NA	NA	NA	NA	NA	2	2	4	4	-1.39573250153939
401.1355	554.65206238243	-2.2362156594963	0.302102027146645	-7.40218687248601	1.33959800454066e-13	7.13068017816992e-10	NA	NA	NA	NA	NA	NA	NA	NA	NA	NA	NA	NA	NA	NA	NA	NA	2	2	4	4	-1.6628409972368
408.1621	1180.65382711498	-0.58355485003673	0.0789326316572271	-7.39307480043077	1.43471711035845e-13	7.63699917843801e-10	NA	NA	NA	NA	NA	NA	NA	NA	NA	NA	NA	NA	NA	NA	NA	NA	2	2	3	4	-0.690638024957142
168.0426	725.717146775414	2.04827102540109	0.278003238038563	7.36779556904646	1.73472523625927e-13	9.23394243260812e-10	NA	NA	NA	NA	NA	NA	NA	NA	NA	NA	NA	NA	NA	NA	NA	NA	2	2	4	4	1.27845585145051
476.3377	352.856605251175	-1.18439131387695	0.160855340361759	-7.36308357069955	1.79709784303468e-13	9.56595181847362e-10	NA	NA	NA	NA	NA	NA	NA	NA	NA	NA	NA	NA	NA	NA	NA	NA	0	2	3	4	-1.08895351234519
483.2473	1094.84722488553	-2.28131919328581	0.309924906853119	-7.36087724103756	1.82705529918249e-13	9.72541535754842e-10	NA	NA	NA	NA	NA	NA	NA	NA	NA	NA	NA	NA	NA	NA	NA	NA	2	2	4	4	-1.70157161014634
445.1077	347.877274042437	-1.14586576170728	0.155727902323365	-7.35812750709193	1.86507856260156e-13	9.92781318872811e-10	NA	NA	NA	NA	NA	NA	NA	NA	NA	NA	NA	NA	NA	NA	NA	NA	2	2	4	4	-1.066249329129
458.2756	585.012744788222	1.69618406608491	0.230643784632103	7.3541286568397	1.92176567825609e-13	1.02295587053572e-09	NA	NA	NA	NA	NA	NA	NA	NA	NA	NA	NA	NA	NA	NA	NA	NA	2	2	4	4	1.07879410113974
475.1671	5625.99956776141	1.23251963791605	0.167688236600123	7.35006618773846	1.98108731013157e-13	1.05453277518304e-09	NA	NA	NA	NA	NA	NA	NA	NA	NA	NA	NA	NA	NA	NA	NA	NA	2	2	4	4	0.850927360944025
403.1071	504.345483420843	-2.03670376340658	0.277879324368032	-7.32945413639017	2.31092046161534e-13	1.23010296171785e-09	NA	NA	NA	NA	NA	NA	NA	NA	NA	NA	NA	NA	NA	NA	NA	NA	2	2	4	4	-1.56431472226764
167.0191	20666.6586011275	0.967602558200589	0.132086151949272	7.32554127681906	2.37936375748695e-13	1.26653532811031e-09	NA	NA	NA	NA	NA	NA	NA	NA	NA	NA	NA	NA	NA	NA	NA	NA	0	2	3	4	0.717770549260094
380.2286	8039.19850403273	-1.18640015845889	0.161962680583293	-7.3251452383116	2.38640119735181e-13	1.27028135735037e-09	NA	NA	NA	NA	NA	NA	NA	NA	NA	NA	NA	NA	NA	NA	NA	NA	2	2	4	4	-1.09321993744848
485.3268	414.23734552528	-1.59145573367068	0.217362196477237	-7.32167671961	2.44891545616536e-13	1.30355769731682e-09	NA	NA	NA	NA	NA	NA	NA	NA	NA	NA	NA	NA	NA	NA	NA	NA	2	2	4	4	-1.31891390303829
567.2548	624.258012824158	1.80309579268817	0.246335914647212	7.31966264549955	2.48595110890118e-13	1.3232717752681e-09	NA	NA	NA	NA	NA	NA	NA	NA	NA	NA	NA	NA	NA	NA	NA	NA	2	2	4	4	1.14878349386878
351.1405	3474.59308111887	-0.506376740190011	0.0692209863144139	-7.31536441694083	2.56683835325138e-13	1.36632805543571e-09	NA	NA	NA	NA	NA	NA	NA	NA	NA	NA	NA	NA	NA	NA	NA	NA	0	2	4	4	-0.61777817343863
411.05	636.167853492634	1.8332398802578	0.250651908412493	7.31388758166113	2.59522288518565e-13	1.38143714178432e-09	NA	NA	NA	NA	NA	NA	NA	NA	NA	NA	NA	NA	NA	NA	NA	NA	1	2	3	4	1.16532476269663
231.135	12395.8085450438	0.770715262422222	0.105382203600798	7.31352387867873	2.60226037583645e-13	1.38518319805774e-09	NA	NA	NA	NA	NA	NA	NA	NA	NA	NA	NA	NA	NA	NA	NA	NA	0	2	4	4	0.612093564324964
379.1087	1566.23936204053	3.24870468230089	0.444468499534695	7.30918993292412	2.68757657923246e-13	1.43059701312544e-09	NA	NA	NA	NA	NA	NA	NA	NA	NA	NA	NA	NA	NA	NA	NA	NA	2	2	4	4	1.9985094394104
451.3788	1382.29653006107	-1.35701787193339	0.185813704043551	-7.30310974057829	2.8119165049721e-13	1.49678315559665e-09	NA	NA	NA	NA	NA	NA	NA	NA	NA	NA	NA	NA	NA	NA	NA	NA	2	2	4	4	-1.18884198344447
403.0456	2519.61357240753	-1.42046220572712	0.194790973043761	-7.2922383595671	3.04847195572474e-13	1.62270162203228e-09	NA	NA	NA	NA	NA	NA	NA	NA	NA	NA	NA	NA	NA	NA	NA	NA	0	2	4	4	-1.22590193326475
421.0749	33368.0857101788	0.696519864909759	0.0956400787610353	7.2827194825934	3.27157058039034e-13	1.74145701994178e-09	NA	NA	NA	NA	NA	NA	NA	NA	NA	NA	NA	NA	NA	NA	NA	NA	0	2	3	4	0.571727372380616
258.0384	7247.91964846795	0.475263427487742	0.0652716376410066	7.28131612235144	3.30579012708231e-13	1.75967208464592e-09	NA	NA	NA	NA	NA	NA	NA	NA	NA	NA	NA	NA	NA	NA	NA	NA	1	2	4	4	0.416893510908387
355.0407	969.811352946789	2.50979351533961	0.346036558311246	7.25297213562662	4.07723987535458e-13	2.17031478565124e-09	NA	NA	NA	NA	NA	NA	NA	NA	NA	NA	NA	NA	NA	NA	NA	NA	2	2	4	4	1.51062639865074
477.177	919.32339261006	2.42617109084724	0.334735838266854	7.24801713317916	4.22917126750276e-13	2.25118786569172e-09	Lirioresinol_A,(R)-Byakangelicinn_2-(3-methylbutanoate)	1	C22H26O8	[M+Hac-H]-	418.16277	477.1766236	0.770993342428058	HMDB38928,HMDB39068	Euparotin_acetate,Liatrin,(+)-Syringaresinol	1	C22H26O8	[M+Hac-H]-	418.16277	477.1766236	0.770993342428058	C09435,C09493,C10889	2	2	4	4	1.4747886643294
257.1139	33994.4751252978	0.782082574528209	0.108617764256033	7.20031921007589	6.0071758959947e-13	3.19761972943798e-09	NA	NA	NA	NA	NA	NA	NA	NA	NA	NA	NA	NA	NA	NA	NA	NA	2	2	4	4	0.61834773083943
144.0668	1957.19934500751	1.12913780916255	0.156892006269554	7.19691102185662	6.15919261294081e-13	3.27853822786839e-09	NA	NA	NA	NA	NA	NA	NA	NA	NA	NA	NA	NA	NA	NA	NA	NA	2	2	4	4	0.80063626508958
287.2227	23067.440425176	0.842272800219801	0.117104079881907	7.1925145654121	6.36087790269784e-13	3.38589530760606e-09	NA	NA	NA	NA	NA	NA	NA	NA	NA	NA	NA	NA	NA	NA	NA	NA	1	2	4	4	0.654648380978088
461.2284	4255.80905508271	-1.49594411262718	0.208089973940439	-7.18892930927736	6.53013704745856e-13	3.47599195036219e-09	NA	NA	NA	NA	NA	NA	NA	NA	NA	NA	NA	NA	NA	NA	NA	NA	2	2	4	4	-1.26787379367635
579.2034	3759.10851209568	1.706308821794	0.237598541093456	7.18147853072402	6.89615149361249e-13	3.67082144004993e-09	NA	NA	NA	NA	NA	NA	NA	NA	NA	NA	NA	NA	NA	NA	NA	NA	0	2	4	4	1.08555459030226
559.1151	639.372294909909	-2.52063761972724	0.351130688718716	-7.17863092207948	7.04129436388139e-13	3.74808098989406e-09	NA	NA	NA	NA	NA	NA	NA	NA	NA	NA	NA	NA	NA	NA	NA	NA	1	2	4	4	-1.85177986219482
476.1858	3764.60504978509	-1.4088264339422	0.196683169651321	-7.16292317456422	7.89746137771357e-13	4.20381869135693e-09	NA	NA	NA	NA	NA	NA	NA	NA	NA	NA	NA	NA	NA	NA	NA	NA	2	2	4	4	-1.22192155289324
351.0961	1610.92591124796	-0.593827756710606	0.0831556324377878	-7.14116096892021	9.25458962720352e-13	4.92621805856043e-09	NA	NA	NA	NA	NA	NA	NA	NA	NA	NA	NA	NA	NA	NA	NA	NA	2	2	4	4	-0.703235414452066
462.3149	2894.98885029168	-1.7474503121183	0.245112466128337	-7.12917763718866	1.00970356893484e-12	5.37465209744018e-09	NA	NA	NA	NA	NA	NA	NA	NA	NA	NA	NA	NA	NA	NA	NA	NA	2	2	4	4	-1.40577267896362
459.213	414.707124485563	-1.59407975332106	0.22387505471184	-7.12039916806661	1.07614937584992e-12	5.72834312764914e-09	NA	NA	NA	NA	NA	NA	NA	NA	NA	NA	NA	NA	NA	NA	NA	NA	2	2	4	4	-1.32454907330608
164.0391	575.5834443522	-2.31167179434671	0.324825687832448	-7.11665327262887	1.10579195227673e-12	5.88613056196905e-09	NA	NA	NA	NA	NA	NA	NA	NA	NA	NA	NA	NA	NA	NA	NA	NA	2	2	4	4	-1.7240102500701
484.1686	1783.43358627634	-1.18578375956902	0.166657479476228	-7.11509476379765	1.11835968647787e-12	5.95302861112173e-09	NA	NA	NA	NA	NA	NA	NA	NA	NA	NA	NA	NA	NA	NA	NA	NA	2	2	4	4	-1.09151098311584
477.0624	471.305796391925	1.32891573426327	0.186851881353991	7.11213462039295	1.14261725310213e-12	6.08215163826264e-09	NA	NA	NA	NA	NA	NA	NA	NA	NA	NA	NA	NA	NA	NA	NA	NA	0	2	3	4	0.89500895952003
364.0274	3463.58634222171	-1.50845304140314	0.212128685864665	-7.11102807833122	1.15181701443172e-12	6.13112196782006e-09	NA	NA	NA	NA	NA	NA	NA	NA	NA	NA	NA	NA	NA	NA	NA	NA	0	2	4	4	-1.27845585145051
430.1822	2041.59946242174	-0.910566805492094	0.128452385959784	-7.08874964593634	1.35329083267859e-12	7.20356710234815e-09	NA	NA	NA	NA	NA	NA	NA	NA	NA	NA	NA	NA	NA	NA	NA	NA	2	2	4	4	-0.948991015053742
212.1126	2996.10518674513	1.48045013838739	0.208942650652739	7.08543772064941	1.3860549358867e-12	7.37797042372492e-09	NA	NA	NA	NA	NA	NA	NA	NA	NA	NA	NA	NA	NA	NA	NA	NA	2	2	4	4	0.972127933828161
580.2065	664.469485415189	1.9056730336643	0.269130144599783	7.08086058697804	1.43261972625496e-12	7.62583480285516e-09	NA	NA	NA	NA	NA	NA	NA	NA	NA	NA	NA	NA	NA	NA	NA	NA	2	2	4	4	1.21009502288078
399.3113	5351.42104052947	-0.695946102369316	0.0983261076995707	-7.07793808431567	1.46315065086758e-12	7.78835091456813e-09	NA	NA	NA	NA	NA	NA	NA	NA	NA	NA	NA	NA	NA	NA	NA	NA	2	2	4	4	-0.786453807855591
373.176	4280.33139920149	-0.928390728183589	0.131335108476915	-7.06886939029541	1.56201076166696e-12	8.31458328435323e-09	NA	NA	NA	NA	NA	NA	NA	NA	NA	NA	NA	NA	NA	NA	NA	NA	0	2	4	4	-0.957142229234011
472.2036	6435.10599567453	-1.5142148137443	0.21483651182063	-7.04821913608679	1.81222090948735e-12	9.64645190120114e-09	NA	NA	NA	NA	NA	NA	NA	NA	NA	NA	NA	NA	NA	NA	NA	NA	2	2	4	4	-1.28165853350058
492.3518	430.009747024882	-1.68098564621906	0.238540138189673	-7.04697188060837	1.82853252094259e-12	9.73327860897742e-09	NA	NA	NA	NA	NA	NA	NA	NA	NA	NA	NA	NA	NA	NA	NA	NA	2	2	4	4	-1.37243455437021
255.1355	1632.62011218028	3.31190811815539	0.47115036146294	7.02940799593528	2.07411663940461e-12	1.10405228715507e-08	NA	NA	NA	NA	NA	NA	NA	NA	NA	NA	NA	NA	NA	NA	NA	NA	2	2	4	4	2.03072790885932
493.3083	455.663392592308	1.27141357428038	0.180914026033557	7.02772251635454	2.09931857632306e-12	1.11746727817676e-08	NA	NA	NA	NA	NA	NA	NA	NA	NA	NA	NA	NA	NA	NA	NA	NA	2	2	4	4	0.865206037635049
350.2391	4235.42809745117	-1.20107354271557	0.171130936710247	-7.0184477792533	2.24346573671113e-12	1.19419681165134e-08	NA	NA	NA	NA	NA	NA	NA	NA	NA	NA	NA	NA	NA	NA	NA	NA	2	2	4	4	-1.10354143825848
298.077	2408.21179681617	-0.744889752516501	0.106200724506401	-7.01397995144188	2.31632602257547e-12	1.23298034181692e-08	NA	NA	NA	NA	NA	NA	NA	NA	NA	NA	NA	NA	NA	NA	NA	NA	0	2	2	4	-0.830824904376479
293.088	2611.4747889909	0.504229793161693	0.0719205028773556	7.01093252951171	2.36734884883889e-12	1.26013979223694e-08	NA	NA	NA	NA	NA	NA	NA	NA	NA	NA	NA	NA	NA	NA	NA	NA	2	2	4	4	0.4338915877036
559.4707	1179.67698731161	-1.61628122005898	0.230704799317506	-7.00584133854356	2.45506006702306e-12	1.30682847367637e-08	NA	NA	NA	NA	NA	NA	NA	NA	NA	NA	NA	NA	NA	NA	NA	NA	2	2	4	4	-1.33594737616692
566.1107	1137.65954811513	2.75862583121407	0.393876968778113	7.00377541690719	2.49155394598451e-12	1.32625416544755e-08	NA	NA	NA	NA	NA	NA	NA	NA	NA	NA	NA	NA	NA	NA	NA	NA	0	2	2	4	1.68968480098974
373.2956	2832.07387420784	-0.598335459458275	0.0858127697575192	-6.97256901448338	3.11204904257717e-12	1.65654370536383e-08	NA	NA	NA	NA	NA	NA	NA	NA	NA	NA	NA	NA	NA	NA	NA	NA	2	2	4	4	-0.708063819019604
481.2892	420.326297789653	-1.6273025223549	0.233490237512889	-6.96946707360761	3.18143819598015e-12	1.69347955172023e-08	NA	NA	NA	NA	NA	NA	NA	NA	NA	NA	NA	NA	NA	NA	NA	NA	0	2	2	4	-1.3405556603815
457.0962	506.865296829881	1.45277432117086	0.208705732078223	6.9608740819172	3.38167932864609e-12	1.80006790663831e-08	NA	NA	NA	NA	NA	NA	NA	NA	NA	NA	NA	NA	NA	NA	NA	NA	2	2	4	4	0.958631108995488
116.0349	1557.71551345279	1.06000325243232	0.153535419320221	6.90396559390325	5.05705530124113e-12	2.69187053685065e-08	NA	NA	NA	NA	NA	NA	NA	NA	NA	NA	NA	NA	NA	NA	NA	NA	0	2	3	4	0.771793875374745
167.0197	27125.0241930927	1.24076020764948	0.179803791570014	6.9006342792629	5.17708583232644e-12	2.75576278854736e-08	NA	NA	NA	NA	NA	NA	NA	NA	NA	NA	NA	NA	NA	NA	NA	NA	2	2	4	4	0.855667526407147
497.2627	407.697869922132	-1.55417167282894	0.225294701741517	-6.89839424014534	5.25936223355971e-12	2.79955851692384e-08	NA	NA	NA	NA	NA	NA	NA	NA	NA	NA	NA	NA	NA	NA	NA	NA	1	2	2	4	-1.30225473155058
168.0273	10072.0474904268	-0.776111182683303	0.112532977896336	-6.89674437833012	5.32077976938259e-12	2.83225107124235e-08	NA	NA	NA	NA	NA	NA	NA	NA	NA	NA	NA	NA	NA	NA	NA	NA	2	2	4	4	-0.852956513495464
454.1927	4354.2396397425	-1.12034057173269	0.162553634223991	-6.89212872465781	5.49636013939357e-12	2.9257125021992e-08	NA	NA	NA	NA	NA	NA	NA	NA	NA	NA	NA	NA	NA	NA	NA	NA	2	2	4	4	-1.044893742445
458.1876	1667.20814131745	-1.46131411353787	0.212146553831689	-6.88822932611592	5.6491094412488e-12	3.00702095557673e-08	NA	NA	NA	NA	NA	NA	NA	NA	NA	NA	NA	NA	NA	NA	NA	NA	0	2	2	4	-1.24712521546511
368.1912	4899.16687151031	-0.754455589796207	0.109710003207745	-6.87681676909242	6.12047497977695e-12	3.25792883173527e-08	NA	NA	NA	NA	NA	NA	NA	NA	NA	NA	NA	NA	NA	NA	NA	NA	2	2	4	4	-0.834818368227661
493.131	502.807169048483	1.44109656308518	0.209595413059106	6.87561116940467	6.17246492818654e-12	3.2856030812737e-08	NA	NA	NA	NA	NA	NA	NA	NA	5,10-Methenyltetrahydrofolate	1	C20H22N7O6	[M+(37Cl)]-	456.163158	493.1296096	2.77127954484089	C00445	0	2	3	4	0.95194777426372
412.2196	1246.72843809179	-0.46922060903637	0.0683025166763547	-6.86974114379605	6.43185068455358e-12	3.42367411938787e-08	NA	NA	NA	NA	NA	NA	NA	NA	NA	NA	NA	NA	NA	NA	NA	NA	1	2	3	4	-0.573945067765948
470.2009	691.180551408737	-0.956334410729003	0.139471130138498	-6.85686284881568	7.03891487377413e-12	3.74681438730997e-08	NA	NA	NA	NA	NA	NA	NA	NA	NA	NA	NA	NA	NA	NA	NA	NA	2	2	4	4	-0.966858241296922
130.0506	11305.6102913606	0.692800105264985	0.101143654176194	6.84966457765228	7.40233448556577e-12	3.94026264666666e-08	NA	NA	NA	NA	NA	NA	NA	NA	NA	NA	NA	NA	NA	NA	NA	NA	0	2	2	4	0.567300388559821
249.0243	18714.2186188518	1.43153362206859	0.209073416237948	6.84703798229112	7.5394705766967e-12	4.01326018797565e-08	NA	NA	NA	NA	NA	NA	NA	NA	NA	NA	NA	NA	NA	NA	NA	NA	2	2	4	4	0.948253120767506
462.2315	925.572821057168	-1.46699681748267	0.21481537984829	-6.82910515307944	8.54459288266738e-12	4.54828679144384e-08	NA	NA	NA	NA	NA	NA	NA	NA	NA	NA	NA	NA	NA	NA	NA	NA	1	2	3	4	-1.25226189910028
327.096	3392.38001501484	-0.459713711406222	0.0673889073650588	-6.82180093699789	8.99061930424288e-12	4.78570665564849e-08	NA	NA	NA	NA	NA	NA	NA	NA	NA	NA	NA	NA	NA	NA	NA	NA	2	2	4	4	-0.560130130529329
319.0888	8728.34910038454	-1.27030337406786	0.186438137540431	-6.81353821072356	9.52270497904672e-12	5.06893586034657e-08	NA	NA	NA	NA	NA	NA	NA	NA	NA	NA	NA	NA	NA	NA	NA	NA	2	2	4	4	-1.14333907679988
241.012	9338.96832718417	0.647771301581912	0.0952810801067667	6.79853021036343	1.05691852078743e-11	5.6259772861515e-08	NA	NA	NA	NA	NA	NA	NA	NA	NA	NA	NA	NA	NA	NA	NA	NA	2	2	4	4	0.536070942039139
274.1412	8304.0719395598	-0.411711337019802	0.0606143521964206	-6.79230779676821	1.10353787144684e-11	5.87413208971152e-08	NA	NA	NA	NA	NA	NA	NA	NA	NA	NA	NA	NA	NA	NA	NA	NA	1	2	4	4	-0.503218522703669
583.2501	721.44951676828	2.03926069799157	0.300652719246278	6.78277816047665	1.17886587181974e-11	6.27510303569649e-08	NA	NA	NA	NA	NA	NA	NA	NA	NA	NA	NA	NA	NA	NA	NA	NA	2	2	4	4	1.27420590018619
452.3602	490.989822971429	1.39857991667613	0.20640054474008	6.77604760412507	1.23507998364626e-11	6.57433075294905e-08	NA	NA	NA	NA	NA	NA	NA	NA	NA	NA	NA	NA	NA	NA	NA	NA	0	2	3	4	0.934329898283989
288.2261	3278.88552911741	0.66573732256124	0.0983091883459227	6.77187284080401	1.27125853306599e-11	6.76690917151027e-08	NA	NA	NA	NA	NA	NA	NA	NA	NA	NA	NA	NA	NA	NA	NA	NA	0	2	3	4	0.546967649979473
167.0561	916.561489336242	2.42078865360099	0.357657091912367	6.76846260941509	1.30158015423195e-11	6.92831116097669e-08	NA	NA	NA	NA	NA	NA	NA	NA	NA	NA	NA	NA	NA	NA	NA	NA	0	2	4	4	1.47200241216226
482.2253	5836.93176849648	-1.4429466785118	0.213530445685178	-6.75756880421275	1.40326410219355e-11	7.46957481597624e-08	NA	NA	NA	NA	NA	NA	NA	NA	NA	NA	NA	NA	NA	NA	NA	NA	2	2	4	4	-1.23897430397124
498.1077	606.934765910337	1.75638034457569	0.260432715011683	6.74408491458879	1.53994462975811e-11	8.19712526420245e-08	NA	NA	NA	NA	NA	NA	NA	NA	NA	NA	NA	NA	NA	NA	NA	NA	2	2	4	4	1.11661100703506
240.0432	2870.99207696257	-1.00897173365665	0.149638429769541	-6.74273136393224	1.55436443541845e-11	8.27388188973241e-08	NA	NA	NA	NA	NA	NA	NA	NA	NA	NA	NA	NA	NA	NA	NA	NA	2	2	4	4	-0.991172817276103
321.1041	5174.51136280798	-1.11507529979426	0.165409117131737	-6.7413170394119	1.56957294715533e-11	8.35483679770782e-08	NA	NA	NA	NA	NA	NA	NA	NA	NA	NA	NA	NA	NA	NA	NA	NA	0	2	4	4	-1.04084126850043
463.1831	1109.83679832721	-0.742763351046885	0.110471035141735	-6.7236027081118	1.77285413168306e-11	9.43690254294895e-08	NA	NA	NA	NA	NA	NA	NA	NA	NA	NA	NA	NA	NA	NA	NA	NA	2	2	4	4	-0.829496691875008
456.0525	518.990955437234	1.49400260618454	0.22221705339518	6.72316810684945	1.77815230997452e-11	9.46510474599436e-08	NA	NA	NA	NA	NA	NA	NA	NA	NA	NA	NA	NA	NA	NA	NA	NA	2	2	0	4	0.978943184590742
345.2642	5344.85163063943	-0.430279410323033	0.0640631891136979	-6.7164844004157	1.86161227927287e-11	9.90936216256946e-08	NA	NA	NA	NA	NA	NA	NA	NA	NA	NA	NA	NA	NA	NA	NA	NA	2	2	4	4	-0.521999533210003
375.1882	2245.34502248664	-1.16030921667377	0.172956269667193	-6.70868548972789	1.9638542301136e-11	1.04535960668947e-07	NA	NA	NA	NA	NA	NA	NA	NA	NA	NA	NA	NA	NA	NA	NA	NA	2	2	4	4	-1.07711166681552
422.1776	7557.54781335931	-0.627944378075153	0.0936197912547965	-6.70738921395513	1.9813727842704e-11	1.05468473306713e-07	NA	NA	NA	NA	NA	NA	NA	NA	NA	NA	NA	NA	NA	NA	NA	NA	1	2	3	4	-0.731843776572833
251.1015	5875.25129868563	-0.690436732775969	0.10297547424935	-6.70486577322391	2.01591584547943e-11	1.0730720045487e-07	NA	NA	NA	NA	NA	NA	NA	NA	NA	NA	NA	NA	NA	NA	NA	NA	2	2	4	4	-0.783252566319193
323.0624	2447.7855046787	-0.726803994271302	0.10863924079105	-6.69006879078979	2.23065713606563e-11	1.18737879352773e-07	NA	NA	NA	NA	NA	NA	NA	NA	NA	NA	NA	NA	NA	NA	NA	NA	2	2	4	4	-0.813015601036454
428.0447	720.059121616713	2.03591219483768	0.304450997262894	6.6871588963122	2.275447783089e-11	1.21122085493828e-07	NA	NA	NA	NA	NA	NA	NA	NA	NA	NA	NA	NA	NA	NA	NA	NA	2	2	4	4	1.27208952884255
570.1492	567.214763733328	1.64306737228469	0.24581432868542	6.6841806214942	2.3222024917534e-11	1.23610838636033e-07	NA	NA	NA	NA	NA	NA	NA	NA	NA	NA	NA	NA	NA	NA	NA	NA	2	2	4	4	1.04896344927206
421.0393	991.929700318902	-0.573557857115245	0.0858579929356503	-6.68030823344683	2.38440205845353e-11	1.26921721571481e-07	NA	NA	NA	NA	NA	NA	NA	NA	NA	NA	NA	NA	NA	NA	NA	NA	0	2	4	4	-0.679926891689651
364.2547	15518.6544249936	-1.59297140755842	0.238572070833153	-6.67710768488268	2.43703885877257e-11	1.29723578452464e-07	NA	NA	NA	NA	NA	NA	NA	NA	NA	NA	NA	NA	NA	NA	NA	NA	0	2	2	4	-1.32116293776854
498.1854	429.039043279158	1.16581102111643	0.174819994782888	6.66863663143491	2.58190617542293e-11	1.37434865717762e-07	NA	NA	NA	NA	NA	NA	NA	NA	NA	NA	NA	NA	NA	NA	NA	NA	2	2	0	4	0.819581311045847
314.0995	2463.47543821892	0.324921245777624	0.0487996043231236	6.65827623572884	2.77057691594125e-11	1.47477809235553e-07	NA	NA	NA	NA	NA	NA	NA	NA	NA	NA	NA	NA	NA	NA	NA	NA	2	2	0	4	0.292554757774369
363.2514	86505.791415849	-1.44932440611281	0.217727779719189	-6.65658928769701	2.80254906931085e-11	1.49179686959416e-07	NA	NA	NA	NA	NA	NA	NA	NA	NA	NA	NA	NA	NA	NA	NA	NA	1	2	3	4	-1.24202122874186
462.1021	495.799022334941	1.41657925427668	0.213539555621455	6.63380257654872	3.27147331460534e-11	1.74140524536442e-07	Hyaluronic_acid,Propinol_adenylate	1	C16H27NO12	[M+K-2H]-	425.153329	462.1019356	0.369182612854474	HMDB02061,HMDB06806	1-O-(2-Acetamido-2-deoxy-alpha-D-glucopyranosyl)-1D-myo-inositol_3-phosphate,Propionyladenylate,6-(alpha-D-Glucosaminyl)-1D-myo-inositol_1,2-cyclic_phosphate	1	C14H26NO14P	[M-H]-	463.109097	462.1018206	0.618045606513647	C19761,C05983,C16070	2	2	4	4	0.940902371343708
324.1175	4156.11594938336	-0.716806788317165	0.108636044924556	-6.59824083999895	4.16064995685903e-11	2.21471397203606e-07	NA	NA	NA	NA	NA	NA	NA	NA	NA	NA	NA	NA	NA	NA	NA	NA	2	2	4	4	-0.802582710039328
358.1867	8212.82968924466	-0.658314833016754	0.0998548707783921	-6.59271628799913	4.3185136771618e-11	2.29874483035323e-07	NA	NA	NA	NA	NA	NA	NA	NA	NA	NA	NA	NA	NA	NA	NA	NA	2	2	4	4	-0.756044984348793
476.2245	2406.14813414002	-0.562329230504953	0.0853887325473062	-6.58552028739175	4.53295189798796e-11	2.41289029529899e-07	NA	NA	NA	NA	NA	NA	NA	NA	NA	NA	NA	NA	NA	NA	NA	NA	0	2	2	4	-0.669881971982219
487.1691	439.156586619893	1.20595241597351	0.183225006266116	6.58181129611742	4.64751219077557e-11	2.47387073914984e-07	NA	NA	NA	NA	NA	NA	NA	NA	NA	NA	NA	NA	NA	NA	NA	NA	2	2	0	4	0.839494303320076
376.108	1794.43249023087	3.45453151716158	0.525343103627331	6.57576256985027	4.84044424668111e-11	2.57656847250835e-07	NA	NA	NA	NA	NA	NA	NA	NA	NA	NA	NA	NA	NA	NA	NA	NA	1	2	4	4	2.09382298291536
362.1678	2416.619639351	-0.898246369289977	0.136613766921892	-6.57507943400423	4.86272009980403e-11	2.58842590912569e-07	NA	NA	NA	NA	NA	NA	NA	NA	NA	NA	NA	NA	NA	NA	NA	NA	2	2	4	4	-0.935786953899041
404.0959	22677.237723152	3.24161498882913	0.493851885270049	6.56394171109936	5.24036932499517e-11	2.78944859169493e-07	NA	NA	NA	NA	NA	NA	NA	NA	NA	NA	NA	NA	NA	NA	NA	NA	2	2	4	4	1.99162412770246
295.1299	15768.5665300526	-0.643561398666423	0.0980478928598143	-6.56374532787325	5.24727909650241e-11	2.79312666306823e-07	NA	NA	NA	NA	NA	NA	NA	NA	NA	NA	NA	NA	NA	NA	NA	NA	2	2	4	4	-0.748551847653922
384.0979	6227.11701688892	0.74624801749006	0.113753586913606	6.56021526650253	5.37301567282782e-11	2.86005624264625e-07	NA	NA	NA	NA	NA	NA	NA	NA	NA	NA	NA	NA	NA	NA	NA	NA	2	2	4	4	0.60247479631632
488.1241	1047.25116598497	-0.971742404642069	0.148173737170213	-6.55812847269817	5.44872590440563e-11	2.90035679891512e-07	NA	NA	NA	NA	NA	NA	NA	NA	NA	NA	NA	NA	NA	NA	NA	NA	2	2	1	4	-0.973638525561729
482.044	491.550219222222	1.40016443495435	0.213524493884578	6.55739493620448	5.4755861785113e-11	2.91465452282157e-07	NA	NA	NA	NA	NA	NA	NA	NA	NA	NA	NA	NA	NA	NA	NA	NA	2	2	4	4	0.935786953899041
477.2192	1017.92855099229	-1.17347737885137	0.179088847913771	-6.55248717338549	5.65865806025447e-11	3.01210368547345e-07	NA	NA	NA	NA	NA	NA	NA	NA	NA	NA	NA	NA	NA	NA	NA	NA	2	2	4	4	-1.08555459030226
201.0171	9744.57738924284	1.64767887420239	0.251767680228304	6.54444157688652	5.97181038017235e-11	3.17879466536574e-07	NA	NA	NA	NA	NA	NA	NA	NA	NA	NA	NA	NA	NA	NA	NA	NA	2	2	4	4	1.05223176687379
360.2023	3839.13423059491	0.694250449092495	0.106160150975395	6.53965205129939	6.16621229204307e-11	3.28227480305452e-07	NA	NA	NA	NA	NA	NA	NA	NA	NA	NA	NA	NA	NA	NA	NA	NA	2	2	4	4	0.567853152123716
156.5948	1111.08676590243	-3.51631714170221	0.539005782868323	-6.52370949155704	6.85894986231769e-11	3.6510190117117e-07	NA	NA	NA	NA	NA	NA	NA	NA	NA	NA	NA	NA	NA	NA	NA	NA	2	2	4	4	-2.51589907762883
290.1438	1527.88959364279	-0.560382868113518	0.0859424723989688	-6.52044155201941	7.0100719855288e-11	3.73146131789698e-07	NA	NA	NA	NA	NA	NA	NA	NA	NA	NA	NA	NA	NA	NA	NA	NA	2	2	4	4	-0.666940446671736
446.3928	1037.98723854956	0.622097351822384	0.095458276956583	6.51695559207852	7.17486555533395e-11	3.81918093510426e-07	NA	NA	NA	NA	NA	NA	NA	NA	NA	NA	NA	NA	NA	NA	NA	NA	2	2	3	4	0.517690709451814
333.2559	4029.81052367481	0.670419347339408	0.103018610513969	6.50774985213473	7.62848068088142e-11	4.06064026643318e-07	NA	NA	NA	NA	NA	NA	NA	NA	NA	NA	NA	NA	NA	NA	NA	NA	2	2	4	4	0.548607740477895
329.0874	4164.46481621578	-1.75297059388821	0.269513509079513	-6.50420307269658	7.81063267273729e-11	4.15759977169806e-07	NA	NA	NA	NA	NA	NA	NA	NA	NA	NA	NA	NA	NA	NA	NA	NA	2	2	4	4	-1.40703770295942
434.9933	4645.70809152997	-1.02395529017788	0.15751009751979	-6.50088664981763	7.98479808780931e-11	4.2503080221409e-07	NA	NA	NA	NA	NA	NA	NA	NA	NA	NA	NA	NA	NA	NA	NA	NA	2	2	4	4	-0.998117577905401
239.0398	72954.4695839807	-0.966656518996705	0.149194397161543	-6.47917440190492	9.22258540230105e-11	4.90918220964485e-07	NA	NA	NA	NA	NA	NA	NA	NA	NA	NA	NA	NA	NA	NA	NA	NA	0	2	3	4	-0.971373469220404
422.0782	3127.36934202203	0.642842709631455	0.0994064931828774	6.46680804289939	1.0009466681577e-10	5.32803911460346e-07	NA	NA	NA	NA	NA	NA	NA	NA	NA	NA	NA	NA	NA	NA	NA	NA	2	2	4	4	0.533899259119574
326.0911	2360.03833712492	-0.860514211524643	0.133208087140975	-6.45992469371592	1.04755097700713e-10	5.57611385060896e-07	NA	NA	NA	NA	NA	NA	NA	NA	NA	NA	NA	NA	NA	NA	NA	NA	0	2	4	4	-0.911993724275199
461.1751	2193.12930129474	-1.27383167461747	0.197455812370478	-6.4512239944977	1.10950367804074e-10	5.90588807821086e-07	NA	NA	NA	NA	NA	NA	NA	NA	NA	NA	NA	NA	NA	NA	NA	NA	0	2	2	4	-1.14515011153641
375.1517	2334.77637480231	-0.591474645655943	0.0917854549294256	-6.44409995146541	1.16288432797573e-10	6.19003327781482e-07	NA	NA	NA	NA	NA	NA	NA	NA	NA	NA	NA	NA	NA	NA	NA	NA	1	2	2	4	-0.69962484596863
557.2305	4298.10058636116	-1.4892302437117	0.231908526232241	-6.42162781984281	1.34824734675775e-10	7.17672062679151e-07	NA	NA	NA	NA	NA	NA	NA	NA	NA	NA	NA	NA	NA	NA	NA	NA	0	2	2	4	-1.26159211917887
326.1104	1637.7354829245	-0.550161846834944	0.0859126345152634	-6.40373619013164	1.51620004866937e-10	8.07073285906705e-07	NA	NA	NA	NA	NA	NA	NA	NA	NA	NA	NA	NA	NA	NA	NA	NA	0	2	2	4	-0.655231465302207
435.1009	1821.44843989296	-0.845981047134977	0.132247589731367	-6.39694869943117	1.58512552728425e-10	8.43762318173405e-07	NA	NA	NA	NA	NA	NA	NA	NA	NA	NA	NA	NA	NA	NA	NA	NA	0	2	4	4	-0.901347765770298
465.1834	486.607459139266	1.38444577175132	0.216489070875449	6.39499151690582	1.60556269288852e-10	8.54641021424559e-07	NA	NA	NA	NA	NA	NA	NA	NA	NA	NA	NA	NA	NA	NA	NA	NA	2	2	2	4	0.923464543414947
485.2145	469.069142130292	1.32092319206543	0.206600112102401	6.39362282345092	1.62000753205461e-10	8.6233000931267e-07	Testosterone_glucuronide,Dehydroisoandrosterone_3-glucuronide,Dehydroepiandrosterone_3-glucuronide,Erinacine_G	1	C25H36O8	[M+Na-2H]-	464.24102	485.2156886	-2.46508929558049	HMDB03193,HMDB10327,HMDB10348,HMDB29655	Testosterone_glucuronide,Glutathionylaminopropylcadaverine,Atractyloside_B	1	C25H36O8	[M+Na-2H]-	464.24102	485.2156886	-2.46508929558049	C11134,C16566,C17859	0	2	4	4	0.892203229592173
417.223	4033.29362734501	-1.89940683179554	0.297368852521911	-6.38737653821893	1.68755753981893e-10	8.98286878445617e-07	NA	NA	NA	NA	NA	NA	NA	NA	NA	NA	NA	NA	NA	NA	NA	NA	0	2	4	4	-1.4818048485139
281.2418	4241.31630172179	-1.71144347963358	0.268172215449991	-6.38188216762795	1.74924543015431e-10	9.3112334247114e-07	NA	NA	NA	NA	NA	NA	NA	NA	NA	NA	NA	NA	NA	NA	NA	NA	0	2	2	4	-1.38215285100158
448.1716	5534.19823557866	-1.89881092790373	0.297866939949349	-6.37469511798326	1.83327281219933e-10	9.75851117933706e-07	NA	NA	NA	NA	NA	NA	NA	NA	NA	NA	NA	NA	NA	NA	NA	NA	2	2	4	4	-1.48039577508789
439.2371	2566.24985293881	-1.75764417533576	0.275793076374227	-6.37305402457165	1.8530057307358e-10	9.86354950470669e-07	NA	NA	NA	NA	NA	NA	NA	NA	NA	NA	NA	NA	NA	NA	NA	NA	2	2	4	4	-1.41084634949313
235.0086	5264.9794492027	1.57226219102658	0.2468351518551	6.36968510850329	1.89416685709045e-10	1.00826501802925e-06	NA	NA	NA	NA	NA	NA	NA	NA	NA	NA	NA	NA	NA	NA	NA	NA	2	2	4	4	1.01451231802208
278.1249	2507.71615147939	-1.19455071723525	0.187585697451195	-6.36802663244643	1.91475675792036e-10	1.01922502224101e-06	NA	NA	NA	NA	NA	NA	NA	NA	NA	NA	NA	NA	NA	NA	NA	NA	0	2	4	4	-1.09836606125344
489.3428	6184.63182378894	-1.59350869893305	0.25104532952045	-6.34749390469437	2.18850646883852e-10	1.16494199336274e-06	NA	NA	NA	NA	NA	NA	NA	NA	NA	NA	NA	NA	NA	NA	NA	NA	2	2	4	4	-1.32341867507772
435.0547	1777.84966651109	-0.3588588120669	0.0565613095291902	-6.34459872046808	2.23005948615381e-10	1.18706066447967e-06	NA	NA	NA	NA	NA	NA	NA	NA	NA	NA	NA	NA	NA	NA	NA	NA	2	2	4	4	-0.433374673190203
373.1361	2092.57295651071	-0.552651101451115	0.0871201113320183	-6.34355366403217	2.24524711016421e-10	1.19514503674041e-06	NA	NA	NA	NA	NA	NA	NA	NA	NA	NA	NA	NA	NA	NA	NA	NA	2	2	4	4	-0.656398302886163
483.2282	947.619503337198	-1.10830309654413	0.175476231272964	-6.31597275884102	2.68467340279071e-10	1.42905165230549e-06	NA	NA	NA	NA	NA	NA	NA	NA	NA	NA	NA	NA	NA	NA	NA	NA	2	2	4	4	-1.0343926285354
447.1622	985.070286754728	0.691173993300929	0.109482933778432	6.31307519306803	2.73544502855791e-10	1.45607738870138e-06	NA	NA	NA	NA	NA	NA	NA	NA	NA	NA	NA	NA	NA	NA	NA	NA	1	2	3	4	0.564539164446472
371.2799	2097.45479371526	-0.543544157386913	0.0861343856792801	-6.31042008485195	2.78279078855296e-10	1.48127953674674e-06	NA	NA	NA	NA	NA	NA	NA	NA	NA	NA	NA	NA	NA	NA	NA	NA	2	2	4	4	-0.649410590027761
360.0922	2401.70826108635	-0.88143077282693	0.140049364723324	-6.29371489523178	3.09956897735196e-10	1.64990056664445e-06	NA	NA	NA	NA	NA	NA	NA	NA	NA	NA	NA	NA	NA	NA	NA	NA	1	2	4	4	-0.924906946042021
481.2189	519.225142996308	1.49450813879935	0.237979764875023	6.27997989486293	3.38616815233887e-10	1.80245730748998e-06	NA	NA	NA	NA	NA	NA	NA	NA	NA	NA	NA	NA	NA	NA	NA	NA	2	2	0	4	0.979703243265765
355.2598	2895.34862335306	-1.12164604499424	0.178710329890129	-6.27633582056408	3.46645053138562e-10	1.84519161785657e-06	NA	NA	NA	NA	NA	NA	NA	NA	NA	NA	NA	NA	NA	NA	NA	NA	2	2	4	4	-1.04651954526751
361.0537	2255.15873406355	1.04073534664958	0.16586384677816	6.27463649773868	3.50452069097026e-10	1.86545636380347e-06	NA	NA	NA	NA	NA	NA	NA	NA	NA	NA	NA	NA	NA	NA	NA	NA	2	2	4	4	0.766733560615258
229.012	3336.44039531432	0.674708891533364	0.107628897783056	6.26884512831631	3.63735672159237e-10	1.93616498290362e-06	Quinic_acid,D-Ribulose_5-phosphate,Xylulose_5-phosphate,Ribose_1-phosphate,D-Ribose_5-phosphate,D-Xylulose_1-phosphate,D-Arabinose_5-phosphate,Beta-L-arabinose_1-phosphate,D-Glucuronic_acid,Galacturonic_acid,Iduronic_acid,Pectic_acid,Pectin,3-Dehydro-L-gulonate,5-Keto-D-gluconate,2-Keto-L-gluconate,L-Altruronic_acid,D-Glyceraldehyde_3-phosphate,Dihydroxyacetone_phosphate	1	C7H12O6	[M+K-2H]-	192.06339	229.0119966	0.0537089767843886	HMDB03072,HMDB00618,HMDB00868,HMDB01489,HMDB01548,HMDB06534,HMDB11734,HMDB12195,HMDB00127,HMDB02545,HMDB02704,HMDB03363,HMDB03402,HMDB06334,HMDB11731,HMDB11732,HMDB38491,HMDB01112,HMDB01473	Quinate,2D-5-O-Methyl-2,3,5/4,6-pentahydroxycyclohexanone,Valiolone,2-epi-5-epi-Valiolone,5-epi-Valiolone,Fraxetin,3-[(1-Carboxyvinyl)oxy]benzoate,D-Ribose_5-phosphate,D-Ribulose_5-phosphate,D-Xylulose_5-phosphate,alpha-D-Ribose_1-phosphate,L-Ribulose_5-phosphate,D-Arabinose_5-phosphate,L-Xylulose_5-phosphate,alpha-D-Ribose_5-phosphate,alpha-D-Xylose_1-phosphate,beta-L-Arabinose_1-phosphate,L-Ara…	1	C7H12O6	[M+K-2H]-	192.06339	229.0119966	0.0537089767843886	C00296,C01295,C12113,C17691,C17694,C09265,C20772,C00117,C00199,C00231,C00620,C01101,C01112,C03291,C03736,C03737,C03906,C06238,C06239,C06441,C06814,C00191,C00333,C00558,C00618,C00905,C01062,C02024,C03342,C06472,C06473,C06477,C08348,C08350,C15673,C16245,C21034,C21037,C21047,C21059,C00111,C00118,C00661,C19156	0	2	4	4	0.551344510428986
187.135	12482.3499563101	-0.800356794605412	0.127751509718204	-6.26494979488578	3.72945545203404e-10	1.98518913711772e-06	NA	NA	NA	NA	NA	NA	NA	NA	NA	NA	NA	NA	NA	NA	NA	NA	2	2	4	4	-0.872756156475356
435.2286	1462.005447495	-0.792022933136453	0.126463005994467	-6.26288238926651	3.77925662213489e-10	2.0116982999624e-06	NA	NA	NA	NA	NA	NA	NA	NA	NA	NA	NA	NA	NA	NA	NA	NA	2	2	4	4	-0.866575110567175
178.0862	3344.97600302244	1.11099584841693	0.177541052278409	6.25768426039705	3.90735872813533e-10	2.07988705098644e-06	NA	NA	NA	NA	NA	NA	NA	NA	NA	NA	NA	NA	NA	NA	NA	NA	1	2	2	4	0.790949136817297
192.0338	2784.12277907871	1.07350105821923	0.171752074606191	6.25029456372303	4.09679282664065e-10	2.18072282162082e-06	NA	NA	NA	NA	NA	NA	NA	NA	NA	NA	NA	NA	NA	NA	NA	NA	2	2	4	4	0.777510459738709
345.2278	2483.71189050621	-0.74314507286515	0.11890508018623	-6.2499017846944	4.10710874459746e-10	2.18621398474923e-06	NA	NA	NA	NA	NA	NA	NA	NA	NA	NA	NA	NA	NA	NA	NA	NA	2	2	4	4	-0.830160615059913
314.0884	6588.91059730085	0.593713934881408	0.0950470968174547	6.24652361577841	4.19688589683668e-10	2.23400236288616e-06	NA	NA	NA	NA	NA	NA	NA	NA	NA	NA	NA	NA	NA	NA	NA	NA	2	2	4	4	0.49682029513679
473.1152	4426.50126452482	-0.65204375471099	0.104728762629754	-6.22602366664208	4.78421828109909e-10	2.54663939102904e-06	NA	NA	NA	NA	NA	NA	NA	NA	NA	NA	NA	NA	NA	NA	NA	NA	0	2	4	4	-0.751668857737257
459.296	2705.14373910235	-1.32551333078792	0.213241771471477	-6.2160116268084	5.09950268767692e-10	2.71446528065043e-06	NA	NA	NA	NA	NA	NA	NA	NA	NA	NA	NA	NA	NA	NA	NA	NA	2	2	4	4	-1.17277976806103
327.1017	3389.27642618318	-0.973774053480212	0.156793524685203	-6.21055018334001	5.27994112208923e-10	2.81051265928809e-06	NA	NA	NA	NA	NA	NA	NA	NA	NA	NA	NA	NA	NA	NA	NA	NA	2	2	4	4	-0.97439465518059
369.1497	1776.11456165775	-0.662198364843993	0.106864019483764	-6.19664474575188	5.76794861742751e-10	3.07027904905666e-06	NA	NA	NA	NA	NA	NA	NA	NA	NA	NA	NA	NA	NA	NA	NA	NA	2	2	4	4	-0.759179672458426
296.0518	2749.21788045592	-0.480020060623549	0.0777722075038703	-6.1721285280434	6.73766920029142e-10	3.58646131531512e-06	NA	NA	NA	NA	NA	NA	NA	NA	NA	NA	NA	NA	NA	NA	NA	NA	2	2	4	4	-0.588429799623523
470.207	12004.0271324978	-1.11482912694957	0.180649740136585	-6.17121910115493	6.77654381065945e-10	3.60715427041403e-06	NA	NA	NA	NA	NA	NA	NA	NA	NA	NA	NA	NA	NA	NA	NA	NA	0	2	4	4	-1.04003282299437
280.0502	2327.03469114256	0.572025006182976	0.0928280054569688	6.16220291890407	7.17398367744234e-10	3.81871151150256e-06	NA	NA	NA	NA	NA	NA	NA	NA	NA	NA	NA	NA	NA	NA	NA	NA	0	2	4	4	0.483026506281353
351.1043	1436.75884415263	-1.18450997819078	0.192287870530849	-6.16008682669739	7.27050698326241e-10	3.87009086719058e-06	Edetic_Acid	1	C10H16N2O8	[M+Hac-H]-	292.090668	351.1045216	-0.607226586109529	HMDB15109	EDTA	1	C10H16N2O8	[M+Hac-H]-	292.090668	351.1045216	-0.607226586109529	C00284	2	2	4	4	-1.08980521063621
437.1172	1588.74977853888	-1.07995002434042	0.175698475504048	-6.1466101014379	7.91563837942783e-10	4.21349430936943e-06	NA	NA	NA	NA	NA	NA	NA	NA	NA	NA	NA	NA	NA	NA	NA	NA	2	2	4	4	-1.02320983408228
413.1677	2488.7010471818	-0.571792864034252	0.0931155248000793	-6.14068239707504	8.21677250650785e-10	4.37378800521413e-06	NA	NA	NA	NA	NA	NA	NA	NA	NA	NA	NA	NA	NA	NA	NA	NA	2	2	4	4	-0.678149295313158
300.049	9342.59729683237	0.47526710953761	0.0776456251608385	6.12097730623098	9.3003150829892e-10	4.95055771867515e-06	NA	NA	NA	NA	NA	NA	NA	NA	NA	NA	NA	NA	NA	NA	NA	NA	2	2	4	4	0.417406813640725
312.2181	12513.0164073697	-3.44729116285752	0.563280337852792	-6.12002750885729	9.35592043631253e-10	4.98015644824916e-06	NA	NA	NA	NA	NA	NA	NA	NA	NA	NA	NA	NA	NA	NA	NA	NA	0	2	3	4	-2.46372754647891
558.241	1024.91533820713	-0.699427647888299	0.114629500159914	-6.10163742241363	1.04987318522874e-09	5.5884749649726e-06	NA	NA	NA	NA	NA	NA	NA	NA	NA	NA	NA	NA	NA	NA	NA	NA	2	2	4	4	-0.790305969679348
258.1176	3115.04011613175	0.599461831867932	0.0982974906741489	6.09844491203867	1.07105295139091e-09	5.70121486025383e-06	NA	NA	NA	NA	NA	NA	NA	NA	NA	NA	NA	NA	NA	NA	NA	NA	2	2	4	4	0.502150726920797
255.0448	3186.34508872235	0.879556722299581	0.144242788426225	6.09775179678698	1.07570596200196e-09	5.72598283573645e-06	NA	NA	NA	NA	NA	NA	NA	NA	NA	NA	NA	NA	NA	NA	NA	NA	2	2	4	4	0.676373839207858
428.9604	1271.26335327371	2.93014425671849	0.480662773150378	6.09604991356752	1.08721478829631e-09	5.78724431810124e-06	NA	NA	NA	NA	NA	NA	NA	NA	NA	NA	NA	NA	NA	NA	NA	NA	0	2	4	4	1.79948855206768
282.2488	3011.22084686574	-0.902977959017933	0.148128158276407	-6.09592375632575	1.08807267825828e-09	5.79181086636882e-06	NA	NA	NA	NA	NA	NA	NA	NA	NA	NA	NA	NA	NA	NA	NA	NA	2	2	4	4	-0.943102244849293
337.0627	9691.87280029806	-1.64161504352104	0.269329669326074	-6.09518827847206	1.0930872040985e-09	5.81850318741632e-06	NA	NA	NA	NA	NA	NA	NA	NA	NA	NA	NA	NA	NA	NA	NA	NA	2	2	4	4	-1.3463563521451
582.0845	741.381072858127	2.08252914923885	0.342031067783155	6.08871341055824	1.13821657286003e-09	6.05872681733392e-06	NA	NA	NA	NA	NA	NA	NA	NA	NA	NA	NA	NA	NA	NA	NA	NA	2	2	4	4	1.29460270577554
342.1927	10207.0580878601	0.877203724252053	0.144095551803405	6.08765304184308	1.14577834345308e-09	6.09897812220072e-06	NA	NA	NA	NA	NA	NA	NA	NA	NA	NA	NA	NA	NA	NA	NA	NA	0	2	3	4	0.674600512642818
341.1169	4698.86089412603	-1.0414274142828	0.171238209786137	-6.08174668249253	1.18880286689284e-09	6.3279976604706e-06	NA	NA	NA	NA	NA	NA	NA	NA	NA	NA	NA	NA	NA	NA	NA	NA	2	2	4	4	-1.00433136242151
473.207	1071.06221192458	-1.42184263248852	0.233826903330246	-6.08074867450294	1.19622669852853e-09	6.36751471626739e-06	NA	NA	NA	NA	NA	NA	NA	NA	NA	NA	NA	NA	NA	NA	NA	NA	2	2	4	4	-1.22690006806833
485.1508	3306.51608939724	-0.529686640534853	0.0872697895032318	-6.06953040164302	1.28284806534825e-09	6.82860025184875e-06	NA	NA	NA	NA	NA	NA	NA	NA	NA	NA	NA	NA	NA	NA	NA	NA	2	2	4	4	-0.6412981115876
447.3686	2216.26290283601	-0.570261376057216	0.0940750243501057	-6.06177229287717	1.34629727253341e-09	7.16634038169536e-06	NA	NA	NA	NA	NA	NA	NA	NA	NA	NA	NA	NA	NA	NA	NA	NA	2	2	4	4	-0.675782494265295
140.0114	2404.14296538822	1.23720849930941	0.204259434947117	6.05704456016792	1.38645192265313e-09	7.38008358428263e-06	NA	NA	NA	NA	NA	NA	NA	NA	NA	NA	NA	NA	NA	NA	NA	NA	2	2	4	4	0.852956513495464
464.1883	2858.78344722224	-0.720020252563583	0.119014867246851	-6.04983452252378	1.4499468946154e-09	7.71806732003775e-06	NA	NA	NA	NA	NA	NA	NA	NA	NA	NA	NA	NA	NA	NA	NA	NA	1	2	4	4	-0.806484753309404
490.2147	1115.0884567766	-0.737165746129261	0.12192362992261	-6.04612696158383	1.48369193872247e-09	7.89769218981968e-06	NA	NA	NA	NA	NA	NA	NA	NA	NA	NA	NA	NA	NA	NA	NA	NA	2	2	1	4	-0.82552080269604
240.1047	3124.60090356407	-0.806693648452712	0.13358385687667	-6.03885579675606	1.55210872314978e-09	8.26187473332628e-06	NA	NA	NA	NA	NA	NA	NA	NA	NA	NA	NA	NA	NA	NA	NA	NA	2	2	4	4	-0.87897072757609
487.1846	487.710870074137	1.38779356855986	0.22988795017081	6.036826060386	1.57174983570747e-09	8.36642437547088e-06	NA	NA	NA	NA	NA	NA	NA	NA	NA	NA	NA	NA	NA	NA	NA	NA	0	2	4	4	0.926351275533328
457.1414	1772.33495908695	-1.22939800715308	0.204136144336031	-6.02244159725756	1.71805372668493e-09	9.14519998714388e-06	NA	NA	NA	NA	NA	NA	NA	NA	NA	NA	NA	NA	NA	NA	NA	NA	0	2	4	4	-1.12277589420419
299.0149	5572.82348450929	0.932727418855027	0.154932184945997	6.02023020058831	1.74169190091497e-09	9.27102598857041e-06	NA	NA	NA	NA	NA	NA	NA	NA	NA	NA	NA	NA	NA	NA	NA	NA	2	2	4	4	0.702030875050073
461.1517	2522.86868518075	1.15580394039933	0.1920147979628	6.0193482620191	1.75120730108718e-09	9.32167646368708e-06	NA	NA	NA	NA	NA	NA	NA	NA	NA	NA	NA	NA	NA	NA	NA	NA	0	2	4	4	0.81695080168298
299.1224	3844.26655147468	-0.627299094023795	0.10424567450697	-6.0175071722698	1.77123469469671e-09	9.42828227987057e-06	NA	NA	NA	NA	NA	NA	NA	NA	NA	NA	NA	NA	NA	NA	NA	NA	2	2	4	4	-0.729385902260053
319.1506	2414.11757036908	-0.959318878690237	0.159639924379408	-6.00926668200036	1.86364353416166e-09	9.92017453234254e-06	NA	NA	NA	NA	NA	NA	NA	NA	NA	NA	NA	NA	NA	NA	NA	NA	2	2	4	4	-0.967609409269915
312.0814	2430.02577599031	-0.563928714372957	0.0940310107310538	-5.99726313679535	2.00670753479251e-09	1.06817042077005e-05	NA	NA	NA	NA	NA	NA	NA	NA	NA	NA	NA	NA	NA	NA	NA	NA	2	2	4	4	-0.670470972412707
482.408	604.539154097719	1.74888381021634	0.292033902646539	5.98863280724325	2.11612306446197e-09	1.12641230721311e-05	NA	NA	NA	NA	NA	NA	NA	NA	NA	NA	NA	NA	NA	NA	NA	NA	2	2	4	4	1.10961698482573
347.22	2350.9324839058	-1.23174584927754	0.205684945019623	-5.98850756510171	2.11775290435777e-09	1.12727987098964e-05	NA	NA	NA	NA	NA	NA	NA	NA	NA	NA	NA	NA	NA	NA	NA	NA	2	2	4	4	-1.1254310940401
440.1774	1586.56965242819	-1.11877176840414	0.187069310561066	-5.98052008129329	2.22426302104451e-09	1.18397520610199e-05	NA	NA	NA	NA	NA	NA	NA	NA	NA	NA	NA	NA	NA	NA	NA	NA	2	2	4	4	-1.04408187584265
459.2203	3292.91437249656	1.03392113558571	0.173075150414387	5.97382774540561	2.31750502133726e-09	1.23360792285782e-05	NA	NA	NA	NA	NA	NA	NA	NA	NA	NA	NA	NA	NA	NA	NA	NA	2	2	3	4	0.764210754906384
558.0389	766.168874367921	2.13546100707081	0.357550257797877	5.97247788387272	2.33676832386744e-09	1.24386177879464e-05	NA	NA	NA	NA	NA	NA	NA	NA	NA	NA	NA	NA	NA	NA	NA	NA	2	2	4	4	1.32116293776854
445.3895	3741.62828045718	0.702479330508142	0.117619635017586	5.97246650530001	2.33693136368119e-09	1.2439485648875e-05	NA	NA	NA	NA	NA	NA	NA	NA	NA	NA	NA	NA	NA	NA	NA	NA	2	2	4	4	0.577832846562565
392.2777	1189.15483908424	-1.26884971945882	0.212608945666809	-5.96799779745535	2.4018261075951e-09	1.27849203707287e-05	NA	NA	NA	NA	NA	NA	NA	NA	NA	NA	NA	NA	NA	NA	NA	NA	0	2	2	4	-1.14062953471411
469.2038	74376.6508222445	-0.978216326215434	0.164083380260815	-5.96170267007256	2.49623056856585e-09	1.3287435316476e-05	NA	NA	NA	NA	NA	NA	NA	NA	NA	NA	NA	NA	NA	NA	NA	NA	2	2	4	4	-0.976666394088474
573.1427	689.324255903479	1.96547525058112	0.330100618597811	5.95417015251287	2.61394742513719e-09	1.39140421440053e-05	NA	NA	NA	NA	NA	NA	NA	NA	NA	NA	NA	NA	NA	NA	NA	NA	2	2	4	4	1.23998866666652
452.152	2045.30007744298	-0.493095629927613	0.0828753164919522	-5.94984913240719	2.68389761285768e-09	1.42863869932414e-05	NA	NA	NA	NA	NA	NA	NA	NA	NA	NA	NA	NA	NA	NA	NA	NA	0	2	4	4	-0.605863248562143
248.0599	3108.63494376168	0.592248919675265	0.0996056365338326	5.94593780316939	2.7487851335671e-09	1.46317832659777e-05	NA	NA	NA	NA	NA	NA	NA	NA	NA	NA	NA	NA	NA	NA	NA	NA	2	2	4	4	0.496288030032421
449.2169	880.356611986188	-2.31091660723551	0.390196101149934	-5.9224492516073	3.1718170334989e-09	1.68835820693146e-05	NA	NA	NA	NA	NA	NA	NA	NA	NA	NA	NA	NA	NA	NA	NA	NA	2	2	4	4	-1.72193429826262
393.1413	4073.89119209863	-0.79588177228236	0.134872324949912	-5.90100135500688	3.61301939085509e-09	1.92321022175217e-05	NA	NA	NA	NA	NA	NA	NA	NA	NA	NA	NA	NA	NA	NA	NA	NA	2	2	3	4	-0.868631771113041
299.0708	2440.6424908233	-0.908488410078417	0.154041176411243	-5.89769846766833	3.68606778811988e-09	1.96209388361621e-05	NA	NA	NA	NA	NA	NA	NA	NA	NA	NA	NA	NA	NA	NA	NA	NA	2	2	4	4	-0.946778878928132
282.0656	12210.3629621882	0.908764320647761	0.154167206022688	5.89466686264017	3.75438041309673e-09	1.99845669389139e-05	NA	NA	NA	NA	NA	NA	NA	NA	NA	NA	NA	NA	NA	NA	NA	NA	2	2	4	4	0.688250959628959
392.1494	1928.30891619804	-0.892743569162109	0.151684272452043	-5.88553812950096	3.96760898378598e-09	2.11195826206928e-05	NA	NA	NA	NA	NA	NA	NA	NA	NA	NA	NA	NA	NA	NA	NA	NA	2	2	4	4	-0.933602113842364
267.1465	4255.29107314488	0.741634740758778	0.126310365444425	5.87152715574312	4.31798846303188e-09	2.29846525887187e-05	NA	NA	NA	NA	NA	NA	NA	NA	NA	NA	NA	NA	NA	NA	NA	NA	0	2	4	4	0.599093247379672
473.1622	1304.6519154729	-1.79548355151345	0.306761005666926	-5.85303711470727	4.82676356960718e-09	2.5692862481019e-05	NA	NA	NA	NA	NA	NA	NA	NA	NA	NA	NA	NA	NA	NA	NA	NA	2	2	4	4	-1.42759189600391
493.0715	1481.51695788856	-0.581334401633695	0.0993458631997547	-5.85162162680902	4.86803093503542e-09	2.59125286671935e-05	NA	NA	NA	NA	NA	NA	NA	NA	NA	NA	NA	NA	NA	NA	NA	NA	0	2	3	4	-0.688847357870496
402.199	2393.72459451445	-0.599004895838377	0.102388578005332	-5.85030974653423	4.90658411425209e-09	2.61177472401639e-05	NA	NA	NA	NA	NA	NA	NA	NA	NA	NA	NA	NA	NA	NA	NA	NA	1	2	3	4	-0.708668529610044
571.0914	1034.98088567813	-0.836836734074218	0.143065849886802	-5.84931159138501	4.93611648211182e-09	2.62749480342812e-05	NA	NA	NA	NA	NA	NA	NA	NA	NA	NA	NA	NA	NA	NA	NA	NA	0	2	4	4	-0.894306867098722
470.114	2184.24405355689	-0.456655875462618	0.0781319519822556	-5.84467511532706	5.07557862404925e-09	2.70173050158141e-05	NA	NA	NA	NA	NA	NA	NA	NA	NA	NA	NA	NA	NA	NA	NA	NA	2	2	4	4	-0.555182943874906
482.2098	850.37315892474	-0.754595397126953	0.129465196257296	-5.82855793635291	5.59083872800033e-09	2.97600345491458e-05	NA	NA	NA	NA	NA	NA	NA	NA	NA	NA	NA	NA	NA	NA	NA	NA	2	2	4	4	-0.836152483729865
499.1524	3779.30218257663	-2.88288992765524	0.495629627747761	-5.81662145734842	6.00489156483506e-09	3.1964037799617e-05	NA	NA	NA	NA	NA	NA	NA	NA	NA	NA	NA	NA	NA	NA	NA	NA	2	2	4	4	-2.07726112580912
497.14	830.158800110009	2.2643515754483	0.389430302645776	5.81452331794513	6.08069096354539e-09	3.23675179989521e-05	NA	NA	NA	NA	NA	NA	NA	NA	6-Acetylpicropolin	1	C24H28O9	[M+(37Cl)]-	460.173335	497.1397866	0.393249555331407	C09055	0	2	2	4	1.38706133539838
371.0457	7585.35119714229	1.52273379125533	0.262205089328408	5.80741508547962	6.34447099743892e-09	3.37716191193674e-05	NA	NA	NA	NA	NA	NA	NA	NA	NA	NA	NA	NA	NA	NA	NA	NA	2	2	4	4	0.991172817276103
442.1565	1276.02811487011	-0.524632652658886	0.0904587052204952	-5.79969226156931	6.64367276875152e-09	3.53642701480643e-05	NA	NA	NA	NA	NA	NA	NA	NA	NA	NA	NA	NA	NA	NA	NA	NA	2	2	4	4	-0.636681322909038
361.1725	2576.07051293544	-0.48567103840551	0.0837523173902902	-5.79889671759478	6.67526268307724e-09	3.55324232620201e-05	NA	NA	NA	NA	NA	NA	NA	NA	NA	NA	NA	NA	NA	NA	NA	NA	0	2	2	4	-0.59796758694076
493.3369	2000.24679971068	-0.5879266458311	0.101419121907221	-5.79699996189021	6.75117066186156e-09	3.59364814330891e-05	NA	NA	NA	NA	NA	NA	NA	NA	NA	NA	NA	NA	NA	NA	NA	NA	2	2	4	4	-0.698423349386494
267.0918	2163.03222746562	-0.472441006755025	0.0815327623250591	-5.7944928306424	6.85279510063759e-09	3.64774283206939e-05	NA	NA	NA	NA	NA	NA	NA	NA	NA	NA	NA	NA	NA	NA	NA	NA	0	2	3	4	-0.577832846562565
387.1991	3518.52342658558	0.842134937360236	0.145392123168594	5.7921634199104	6.94854808479206e-09	3.69871214553482e-05	NA	NA	NA	NA	NA	NA	NA	NA	NA	NA	NA	NA	NA	NA	NA	NA	0	2	2	4	0.653482879424011
476.3458	5162.32565673511	-1.16993564091791	0.202382960391667	-5.78080110427163	7.4345744941973e-09	3.95742400326122e-05	NA	NA	NA	NA	NA	NA	NA	NA	NA	NA	NA	NA	NA	NA	NA	NA	2	2	4	4	-1.0821681632615
410.0468	6298.86999981991	1.0115452111542	0.175110170780685	5.77662169275763	7.62153844043159e-09	4.05694491184173e-05	NA	NA	NA	NA	NA	NA	NA	NA	NA	NA	NA	NA	NA	NA	NA	NA	2	2	2	4	0.74730707883428
185.0933	4077.73383645006	0.516940602284229	0.0896663552871051	5.76515684873131	8.1581933268893e-09	4.34260630790317e-05	NA	NA	NA	NA	NA	NA	NA	NA	NA	NA	NA	NA	NA	NA	NA	NA	0	2	3	4	0.444773874683036
490.3461	1484.76951853364	-1.47836987067457	0.256535742560816	-5.76282219357443	8.27189275811887e-09	4.40312851514667e-05	NA	NA	NA	NA	NA	NA	NA	NA	NA	NA	NA	NA	NA	NA	NA	NA	2	2	4	4	-1.25743183856874
557.008	461.037297189655	1.29106224243416	0.224142154853356	5.76001530492485	8.41063095457625e-09	4.47697885712094e-05	NA	NA	NA	NA	NA	NA	NA	NA	NA	NA	NA	NA	NA	NA	NA	NA	2	2	4	4	0.878278545328117
188.0354	8590.07287528821	-1.20329195408922	0.209349819678747	-5.74775729893489	9.04349206090779e-09	4.81385082402122e-05	NA	NA	NA	NA	NA	NA	NA	NA	NA	NA	NA	NA	NA	NA	NA	NA	2	2	4	4	-1.10527314635839
311.0984	13758.5715059084	1.02621346461703	0.178548246609493	5.74754154187516	9.05503570959797e-09	4.819995508219e-05	NA	NA	NA	NA	NA	NA	NA	NA	NA	NA	NA	NA	NA	NA	NA	NA	2	2	4	4	0.759179672458426
447.2127	1068.93256093399	-1.60333514771326	0.27929032887918	-5.74074710766965	9.42597662510618e-09	5.01744735754402e-05	NA	NA	NA	NA	NA	NA	NA	NA	NA	NA	NA	NA	NA	NA	NA	NA	1	2	2	4	-1.33022662167017
496.1778	2060.94082947816	-0.870446058950549	0.151700156638417	-5.73793777303267	9.58363126784502e-09	5.10136692387391e-05	NA	NA	NA	NA	NA	NA	NA	NA	NA	NA	NA	NA	NA	NA	NA	NA	2	2	4	4	-0.918431191372317
463.1681	944.277938230686	0.507094133502826	0.0884378177031707	5.73390599940873	9.81437380531246e-09	5.22419117656782e-05	NA	NA	NA	NA	NA	NA	NA	NA	NA	NA	NA	NA	NA	NA	NA	NA	0	2	4	4	0.436995516658298
167.0184	4692.02862747382	1.0165280136256	0.177468424712022	5.72793732335835	1.01659109367568e-08	5.41131439163567e-05	NA	NA	NA	NA	NA	NA	NA	NA	NA	NA	NA	NA	NA	NA	NA	NA	0	2	4	4	0.750421178900799
388.1719	2155.23483129112	-0.477580765000473	0.0834353849685223	-5.72395950687648	1.04069564724921e-08	5.53962293030754e-05	NA	NA	NA	NA	NA	NA	NA	NA	NA	NA	NA	NA	NA	NA	NA	NA	2	2	4	4	-0.585634763722447
239.0167	8677.00401926147	0.871766384917419	0.152390596827784	5.72060483431665	1.0614551026446e-08	5.65012551137722e-05	NA	NA	NA	NA	NA	NA	NA	NA	NA	NA	NA	NA	NA	NA	NA	NA	0	2	4	4	0.671649671740498
301.1517	6604.02500655091	-0.327359995500301	0.057251353796166	-5.71794331127631	1.07821098398219e-08	5.73931706773721e-05	NA	NA	NA	NA	NA	NA	NA	NA	NA	NA	NA	NA	NA	NA	NA	NA	2	2	4	4	-0.400524824091792
447.3324	6078.09854908651	-0.510166228587724	0.0893884720881946	-5.70729330829563	1.14786881179762e-08	6.11010568519875e-05	NA	NA	NA	NA	NA	NA	NA	NA	NA	NA	NA	NA	NA	NA	NA	NA	2	2	4	4	-0.621769300553733
380.1751	2616.59542695461	-0.548720865888532	0.0962239644907633	-5.70253853904766	1.18036212841719e-08	6.28306760956472e-05	NA	NA	NA	NA	NA	NA	NA	NA	NA	NA	NA	NA	NA	NA	NA	NA	2	2	4	4	-0.653482879424011
477.1893	9032.22217896333	-1.3547195024471	0.237763693080969	-5.69775597313657	1.2139463794319e-08	6.461836577716e-05	NA	NA	NA	NA	NA	NA	NA	NA	NA	NA	NA	NA	NA	NA	NA	NA	0	2	3	4	-1.18788865002832
78.0346	1426.10934519002	0.64167185099418	0.112788286604776	5.68917101509555	1.27657574022141e-08	6.79521266519854e-05	NA	NA	NA	NA	NA	NA	NA	NA	NA	NA	NA	NA	NA	NA	NA	NA	2	2	4	4	0.531730091266398
230.0671	4817.22541580698	0.499156927469521	0.0877635528847934	5.68751960309493	1.2889781086496e-08	6.86123047234181e-05	NA	NA	NA	NA	NA	NA	NA	NA	NA	NA	NA	NA	NA	NA	NA	NA	2	2	4	4	0.431824623523327
360.1341	2412.98778315207	-0.524586779416282	0.0923150515007364	-5.6825704030734	1.32685264281097e-08	7.06283661768279e-05	NA	NA	NA	NA	NA	NA	NA	NA	NA	NA	NA	NA	NA	NA	NA	NA	2	2	4	4	-0.636105179359326
289.0331	12913.5196415942	1.18087101870741	0.208146387191325	5.67327175187516	1.40095722798574e-08	7.45729532456808e-05	NA	NA	NA	NA	NA	NA	NA	NA	NA	NA	NA	NA	NA	NA	NA	NA	0	2	4	4	0.826182543638302
594.0361	1084.09791695305	2.68372862637544	0.474215198835667	5.65930538068951	1.51986896591209e-08	8.09026250555006e-05	NA	NA	NA	NA	NA	NA	NA	NA	NA	NA	NA	NA	NA	NA	NA	NA	0	2	2	4	1.62469173013422
458.1752	636.413062425641	-0.63943339197251	0.113007686625623	-5.65831768675039	1.52863982060227e-08	8.1369497650659e-05	NA	NA	NA	NA	NA	NA	NA	NA	NA	NA	NA	NA	NA	NA	NA	NA	1	2	4	4	-0.742959471421036
446.0304	773.019145103143	-0.83309234282886	0.147307459525314	-5.65546609461211	1.55423910624693e-08	8.27321476255243e-05	NA	NA	NA	NA	NA	NA	NA	NA	NA	NA	NA	NA	NA	NA	NA	NA	0	2	2	4	-0.892203229592173
421.158	2498.02400192362	0.675174140863577	0.119612188823792	5.64469346730389	1.65475808526026e-08	8.80827728784037e-05	NA	NA	NA	NA	NA	NA	NA	NA	NA	NA	NA	NA	NA	NA	NA	NA	2	2	4	4	0.551892359654004
176.0916	1967.70032627094	0.602913184880689	0.106836247062866	5.64333923603582	1.66783260690249e-08	8.87787296654196e-05	NA	NA	NA	NA	NA	NA	NA	NA	NA	NA	NA	NA	NA	NA	NA	NA	2	2	4	4	0.505355838324634
560.2471	975.97618223732	-2.02773625430218	0.359326361296155	-5.64316029302099	1.6695677113351e-08	8.88710892743672e-05	NA	NA	NA	NA	NA	NA	NA	NA	NA	NA	NA	NA	NA	NA	NA	NA	2	2	4	4	-1.55794878492605
473.2248	1970.53132774994	-0.532865415238417	0.0946221136763749	-5.63151037886255	1.78638223507189e-08	9.50891263728765e-05	NA	NA	NA	NA	NA	NA	NA	NA	NA	NA	NA	NA	NA	NA	NA	NA	2	2	4	4	-0.643032932203693
342.2342	2714.95513304364	-1.45819013576112	0.2589893027075	-5.63031028894651	1.79885705396308e-08	9.57531609824546e-05	NA	NA	NA	NA	NA	NA	NA	NA	NA	NA	NA	NA	NA	NA	NA	NA	2	2	4	4	-1.2461018200035
478.2039	1903.6592232194	-0.770191962000021	0.136808701680521	-5.62970010342318	1.80523227256875e-08	9.60925138688345e-05	NA	NA	NA	NA	NA	NA	NA	NA	NA	NA	NA	NA	NA	NA	NA	NA	2	2	4	4	-0.847553202482943
445.2543	4270.58893998549	-1.71009799353063	0.304122274541335	-5.62306064595148	1.87603502616142e-08	9.98613444425725e-05	NA	NA	NA	NA	NA	NA	NA	NA	NA	NA	NA	NA	NA	NA	NA	NA	2	2	0	4	-1.37849322482876
239.1013	52477.5135519358	-0.784926715799339	0.139673382451652	-5.61973013054968	1.9125596823969e-08	0.000101805551893987	NA	NA	NA	NA	NA	NA	NA	NA	NA	NA	NA	NA	NA	NA	NA	NA	2	2	4	4	-0.861108512098639
253.2133	3995.83159275628	-1.35899943996005	0.241892225076998	-5.61820223666745	1.92954572729098e-08	0.000102709719063699	NA	NA	NA	NA	NA	NA	NA	NA	NA	NA	NA	NA	NA	NA	NA	NA	2	2	4	4	-1.19075189870245
295.1035	21833.5480467123	0.819559017050008	0.146074079667195	5.61057114935953	2.01659939658945e-08	0.000107343585880456	NA	NA	NA	NA	NA	NA	NA	NA	NA	NA	NA	NA	NA	NA	NA	NA	1	2	4	4	0.638411023456838
495.2874	1111.61449210449	0.717983553524432	0.128216476190273	5.59977605732159	2.14628889389221e-08	0.000114246957821883	NA	NA	NA	NA	NA	NA	NA	NA	NA	NA	NA	NA	NA	NA	NA	NA	2	2	4	4	0.586193404315472
557.2206	979.16719455074	0.637659868513208	0.113877800167205	5.59950989198022	2.14958667938344e-08	0.000114422498943581	NA	NA	NA	NA	NA	NA	NA	NA	NA	NA	NA	NA	NA	NA	NA	NA	2	2	4	4	0.528481020260168
343.2481	4934.39743107075	-0.600852061325395	0.107522202654261	-5.58816734119039	2.29478459369786e-08	0.000122151383922537	NA	NA	NA	NA	NA	NA	NA	NA	NA	NA	NA	NA	NA	NA	NA	NA	2	2	4	4	-0.71108996895071
373.1038	2706.14923571454	-1.30767449341427	0.234118240427555	-5.58553016213581	2.32988344716973e-08	0.000124019695892845	NA	NA	NA	NA	NA	NA	NA	NA	NA	NA	NA	NA	NA	NA	NA	NA	2	2	4	4	-1.15793396617921
356.1824	15248.8653919633	-0.641745907402641	0.114923262305242	-5.58412539402276	2.34879198322687e-08	0.000125026197267166	NA	NA	NA	NA	NA	NA	NA	NA	NA	NA	NA	NA	NA	NA	NA	NA	1	2	3	4	-0.745442093405829
423.2189	1396.9862335667	-2.80922157640518	0.503175872429868	-5.58298147889976	2.36429931988462e-08	0.000125851652797458	NA	NA	NA	NA	NA	NA	NA	NA	NA	NA	NA	NA	NA	NA	NA	NA	0	2	4	4	-2.01257133871997
480.1667	584.991424621249	1.69499780613826	0.304539302610109	5.56577686889993	2.60987030473288e-08	0.000138923396320931	Pranlukast	1	C27H23N5O4	[M-H]-	481.175005	480.1677286	-2.09426819023621	HMDB15481	NA	NA	NA	NA	NA	NA	NA	NA	2	2	4	4	1.07711166681552
361.2357	8521.05720987222	-1.63842927128843	0.294840468789621	-5.55700266660986	2.74446569627587e-08	0.000146087909012764	NA	NA	NA	NA	NA	NA	NA	NA	NA	NA	NA	NA	NA	NA	NA	NA	2	2	4	4	-1.34403064730622
463.1379	598.111335469377	1.73126005514498	0.311680489306971	5.55459874628175	2.78250183446011e-08	0.000148112572648312	NA	NA	NA	NA	NA	NA	NA	NA	NA	NA	NA	NA	NA	NA	NA	NA	2	2	4	4	1.10181303316431
372.1296	2476.24688222825	0.314794409149623	0.0567882406424682	5.54330272585006	2.96819044376794e-08	0.000157996777321767	NA	NA	NA	NA	NA	NA	NA	NA	NA	NA	NA	NA	NA	NA	NA	NA	1	2	4	4	0.28372620960643
383.1876	2242.311505874	-3.72020527103509	0.6711970509361	-5.54264245626023	2.97940833910042e-08	0.000158593905890315	NA	NA	NA	NA	NA	NA	NA	NA	NA	NA	NA	NA	NA	NA	NA	NA	0	2	3	4	-2.64709578671964
439.175	1746.57414262732	-0.926185953472875	0.167363732161163	-5.53397048161549	3.13061682970349e-08	0.000166642733845117	NA	NA	NA	NA	NA	NA	NA	NA	NA	NA	NA	NA	NA	NA	NA	NA	0	2	4	4	-0.956398584463158
390.1571	2872.8709981175	-0.695029856056203	0.125607009756704	-5.53336837969831	3.14138734789654e-08	0.000167216048528533	NA	NA	NA	NA	NA	NA	NA	NA	NA	NA	NA	NA	NA	NA	NA	NA	0	2	4	4	-0.785812915511848
250.1199	1844.23357097665	-0.421027819570062	0.0761370647534676	-5.5298667072779	3.20474203417719e-08	0.000170588418479252	NA	NA	NA	NA	NA	NA	NA	NA	NA	NA	NA	NA	NA	NA	NA	NA	2	2	3	4	-0.510709270550473
353.1082	2302.27644823215	0.557190689020577	0.100883909646207	5.52308778450999	3.33093204413555e-08	0.000177305512709335	NA	NA	NA	NA	NA	NA	NA	NA	NA	NA	NA	NA	NA	NA	NA	NA	1	2	2	4	0.468273654544392
400.3146	1267.89059166133	-0.663667978008754	0.120199978132795	-5.52136521418951	3.36375794389463e-08	0.000179052835353511	NA	NA	NA	NA	NA	NA	NA	NA	NA	NA	NA	NA	NA	NA	NA	NA	2	2	4	4	-0.762951174658763
426.1263	25287.8227858438	0.637403728865448	0.115618031535367	5.51301315548233	3.52741854300091e-08	0.000187764489043938	NA	NA	NA	NA	NA	NA	NA	NA	NA	NA	NA	NA	NA	NA	NA	NA	2	2	4	4	0.527940051329106
319.0602	3908.74194984482	0.293829250950262	0.0534304355120663	5.49928609292183	3.813319936502e-08	0.000202983020220001	NA	NA	NA	NA	NA	NA	NA	NA	NA	NA	NA	NA	NA	NA	NA	NA	0	2	4	4	0.261749626590841
494.2115	795.592663860025	-1.07484987387499	0.195596583002856	-5.49523850250133	3.90182720677915e-08	0.000207694262216854	NA	NA	NA	NA	NA	NA	NA	NA	NA	NA	NA	NA	NA	NA	NA	NA	1	2	3	4	-1.02003817278032
371.0705	3688.89013901188	-1.21637497858116	0.221465895874393	-5.49238054815917	3.9655176087913e-08	0.000211084502315961	NA	NA	NA	NA	NA	NA	NA	NA	NA	NA	NA	NA	NA	NA	NA	NA	2	2	4	4	-1.11223336819678
488.1993	2079.94367225268	-0.39464141331915	0.0718646238008078	-5.49145591317649	3.98633838347824e-08	0.000212192792152547	NA	NA	NA	NA	NA	NA	NA	NA	NA	NA	NA	NA	NA	NA	NA	NA	2	2	4	4	-0.484613365311649
446.152	1767.73432638267	-0.755056883929768	0.137538549641617	-5.48978367081237	4.02426318895442e-08	0.000214211529548044	NA	NA	NA	NA	NA	NA	NA	NA	NA	NA	NA	NA	NA	NA	NA	NA	2	2	4	4	-0.837488089132755
436.1139	1667.55209138437	-3.37821657568898	0.615378494865183	-5.48965653476254	4.02716077647134e-08	0.000214365768131569	NA	NA	NA	NA	NA	NA	NA	NA	NA	NA	NA	NA	NA	NA	NA	NA	2	2	4	4	-2.41750778342444
187.1339	271774.182854611	-0.547721169450454	0.100004890897446	-5.47694382279901	4.32734522746648e-08	0.00023034458645804	NA	NA	NA	NA	NA	NA	NA	NA	NA	NA	NA	NA	NA	NA	NA	NA	2	2	4	4	-0.651736289325297
446.2577	1000.97913856541	-1.49060568364507	0.272381586320826	-5.47249064732795	4.43754186230518e-08	0.000236210353330505	NA	NA	NA	NA	NA	NA	NA	NA	NA	NA	NA	NA	NA	NA	NA	NA	2	2	4	4	-1.26263560728625
174.0562	6860.44122894058	-0.606181752510812	0.1107987987022	-5.47101376198202	4.47468545559531e-08	0.000238187506801339	NA	NA	NA	NA	NA	NA	NA	NA	NA	NA	NA	NA	NA	NA	NA	NA	2	2	4	4	-0.714729968027204
104.0352	3477.55861949542	-0.686459252998168	0.125494499912716	-5.47003457104187	4.49947804016523e-08	0.000239507216077995	NA	NA	NA	NA	NA	NA	NA	NA	NA	NA	NA	NA	NA	NA	NA	NA	2	2	4	4	-0.780059331462728
124.04	1627.62980327379	-0.372406613310955	0.0681577133221168	-5.46389535621511	4.65798185403985e-08	0.000247944374090541	NA	NA	NA	NA	NA	NA	NA	NA	NA	NA	NA	NA	NA	NA	NA	NA	2	2	4	4	-0.451015972125085
363.0791	18194.4992026002	1.82100486826776	0.33336697083845	5.4624633738842	4.69572436981067e-08	0.000249953408205022	NA	NA	NA	NA	NA	NA	NA	NA	NA	NA	NA	NA	NA	NA	NA	NA	2	2	4	4	1.15793396617921
243.0446	22155.1388862673	0.790813857723949	0.144783072256064	5.4620602077383	4.70640392433671e-08	0.000250521880892443	NA	NA	NA	NA	NA	NA	NA	NA	NA	NA	NA	NA	NA	NA	NA	NA	2	2	4	4	0.622340269452819
292.0924	4971.02901949372	0.499037322659246	0.091441303919535	5.45746070176756	4.82992003200647e-08	0.000257096643303704	NA	NA	NA	NA	NA	NA	NA	NA	NA	NA	NA	NA	NA	NA	NA	NA	1	2	4	4	0.430791833411515
242.0671	2310.26769981496	0.366014820834978	0.0671227440559076	5.45291802328758	4.95499151530419e-08	0.000263754198359642	NA	NA	NA	NA	NA	NA	NA	NA	NA	NA	NA	NA	NA	NA	NA	NA	2	2	0	4	0.329595818320744
419.301	5309.37090759749	-0.50941291981455	0.0935504180498099	-5.44533023404896	5.17093605500443e-08	0.000275248926207886	NA	NA	NA	NA	NA	NA	NA	NA	NA	NA	NA	NA	NA	NA	NA	NA	2	2	4	4	-0.620627970310838
131.0903	14981.5811361969	-0.456671620536563	0.0839098928541306	-5.44240500140364	5.2565995091951e-08	0.000279808791874455	NA	NA	NA	NA	NA	NA	NA	NA	NA	NA	NA	NA	NA	NA	NA	NA	0	2	4	4	-0.555731958539907
561.4874	1005.45435212131	-0.912456552305577	0.167792495627023	-5.43800572782365	5.38802428990156e-08	0.00028680453295146	NA	NA	NA	NA	NA	NA	NA	NA	NA	NA	NA	NA	NA	NA	NA	NA	0	2	4	4	-0.950468355983713
433.1824	2185.67405664838	-0.537910768576912	0.0991296195956465	-5.4263374637275	5.75221573313231e-08	0.000306190443474633	NA	NA	NA	NA	NA	NA	NA	NA	NA	NA	NA	NA	NA	NA	NA	NA	2	2	4	4	-0.645928610041566
370.1141	1979.48127310251	0.6275133111854	0.115647568370207	5.42608305586355	5.7604162242102e-08	0.000306626955614709	NA	NA	NA	NA	NA	NA	NA	NA	NA	NA	NA	NA	NA	NA	NA	NA	2	2	4	4	0.521460401585243
370.102	2075.83424470071	-0.386913107002152	0.0713368059824669	-5.42375147966741	5.83610097275146e-08	0.00031065565477956	NA	NA	NA	NA	NA	NA	NA	NA	NA	NA	NA	NA	NA	NA	NA	NA	2	2	4	4	-0.471952198632918
477.2025	1153.45224844465	-1.00095411838432	0.184734786523622	-5.41833044669326	6.01581520163012e-08	0.000320221843182771	NA	NA	NA	NA	NA	NA	NA	NA	NA	NA	NA	NA	NA	NA	NA	NA	2	2	4	4	-0.989636019302386
390.9213	673.193321857111	1.92655247060335	0.355644419236605	5.41707493889182	6.05819535336051e-08	0.00032247773865938	NA	NA	NA	NA	NA	NA	NA	NA	NA	NA	NA	NA	NA	NA	NA	NA	1	2	4	4	1.22390931921411
451.1065	916.316956381786	-0.859729215925418	0.158807070536548	-5.41367089652069	6.17456070291194e-08	0.000328671866216002	NA	NA	NA	NA	NA	NA	NA	NA	NA	NA	NA	NA	NA	NA	NA	NA	2	2	4	4	-0.91056830341066
581.1092	2414.18504640093	-1.82501763168824	0.33749558483146	-5.40753039065572	6.38997029114704e-08	0.000340138118597757	NA	NA	NA	NA	NA	NA	NA	NA	NA	NA	NA	NA	NA	NA	NA	NA	2	2	4	4	-1.44341280569653
469.1172	4644.24856854397	-1.56569219925916	0.289733831003195	-5.40389844650864	6.5207872123472e-08	0.000347101503313241	NA	NA	NA	NA	NA	NA	NA	NA	NA	NA	NA	NA	NA	NA	NA	NA	2	2	4	4	-1.30998377818272
164.9568	21760.4694114565	1.57561645140983	0.291592842916911	5.40348122281862	6.5359800621142e-08	0.000347910218706339	NA	NA	NA	NA	NA	NA	NA	NA	NA	NA	NA	NA	NA	NA	NA	NA	2	2	4	4	1.01687673943138
435.0392	3121.1482720785	-1.59152135269884	0.294615243582433	-5.40203328703029	6.58897189599214e-08	0.000350730974023662	NA	NA	NA	NA	NA	NA	NA	NA	NA	NA	NA	NA	NA	NA	NA	NA	2	2	4	4	-1.32003758578375
479.1018	1399.06278993013	-1.0941560837192	0.20268274316358	-5.39836824112909	6.72497284539459e-08	0.000357970304560354	NA	NA	NA	NA	NA	NA	NA	NA	NA	NA	NA	NA	NA	NA	NA	NA	0	2	4	4	-1.02958423595981
407.126	1055.65020652552	-0.675246344837223	0.1253434226241	-5.38717014982318	7.15756685149978e-08	0.000380997283505333	NA	NA	NA	NA	NA	NA	NA	NA	NA	NA	NA	NA	NA	NA	NA	NA	0	2	2	4	-0.774331455161514
313.0809	12679.539970001	0.559734735620635	0.103946445888232	5.38483765209722	7.25100656088265e-08	0.000385971079235784	NA	NA	NA	NA	NA	NA	NA	NA	NA	NA	NA	NA	NA	NA	NA	NA	2	2	4	4	0.470374900579802
480.8697	841.781664212921	0.546951644154557	0.10175945296673	5.37494678094801	7.66053051021043e-08	0.000407770039058501	NA	NA	NA	NA	NA	NA	NA	NA	NA	NA	NA	NA	NA	NA	NA	NA	2	2	4	4	0.46093547227445
478.1438	1168.91397535211	-0.849688993122363	0.158239064765777	-5.36965378542939	7.88879410860223e-08	0.000419920510400897	NA	NA	NA	NA	NA	NA	NA	NA	NA	NA	NA	NA	NA	NA	NA	NA	2	2	4	4	-0.905593830995223
366.1052	5698.02246737846	0.568745419900059	0.106000963312166	5.36547406861899	8.07368795836539e-08	0.00042976241002379	NA	NA	NA	NA	NA	NA	NA	NA	NA	NA	NA	NA	NA	NA	NA	NA	1	2	3	4	0.480384439209168
572.3038	1328.13963533074	-1.40321265004958	0.26166935216241	-5.36254107885989	8.2059298844857e-08	0.000436801647751174	NA	NA	NA	NA	NA	NA	NA	NA	NA	NA	NA	NA	NA	NA	NA	NA	2	2	4	4	-1.21894892441786
473.0784	1029.93063753519	0.462580147856827	0.0863088856961343	5.3595889244292	8.34115294410071e-08	0.000443999571214481	NA	NA	NA	NA	NA	NA	NA	NA	NA	NA	NA	NA	NA	NA	NA	NA	2	2	4	4	0.40818401896659
228.0491	6572.15817571411	-0.610092423530024	0.113971878077105	-5.3530084247386	8.65038200169417e-08	0.000460459833950181	NA	NA	NA	NA	NA	NA	NA	NA	NA	NA	NA	NA	NA	NA	NA	NA	2	2	4	4	-0.716553521920107
211.0338	1447.83643682508	-0.877348821810854	0.164080386845596	-5.34706699976557	8.93909331067789e-08	0.000475827936927384	NA	NA	NA	NA	NA	NA	NA	NA	NA	NA	NA	NA	NA	NA	NA	NA	0	2	4	4	-0.922744062133811
436.2992	1998.95543798926	-1.35750589130547	0.254179152631091	-5.34074442082871	9.25656808215295e-08	0.000492727119013001	NA	NA	NA	NA	NA	NA	NA	NA	NA	NA	NA	NA	NA	NA	NA	NA	0	2	3	4	-1.18979639855957
178.0875	16858.6053853665	1.13656169334678	0.212822079172655	5.34043130188913	9.27257111071299e-08	0.000493578960223252	NA	NA	NA	NA	NA	NA	NA	NA	NA	NA	NA	NA	NA	NA	NA	NA	2	2	4	4	0.805182710292129
585.2516	1019.70877307214	-0.844914741790811	0.158307430118204	-5.33717679050148	9.44049811055904e-08	0.000502517714425058	NA	NA	NA	NA	NA	NA	NA	NA	NA	NA	NA	NA	NA	NA	NA	NA	2	2	4	4	-0.900641667515973
472.1665	1997.52551731955	-0.900778592876096	0.168885484178617	-5.33366498167131	9.62500314141394e-08	0.000512338917217464	NA	NA	NA	NA	NA	NA	NA	NA	NA	NA	NA	NA	NA	NA	NA	NA	0	2	2	4	-0.940170091414017
409.1456	1886.00626474489	-0.85426123631824	0.160268578003326	-5.33018541101995	9.81125484223678e-08	0.000522253095252264	NA	NA	NA	NA	NA	NA	NA	NA	NA	NA	NA	NA	NA	NA	NA	NA	0	2	4	4	-0.908433634189271
435.2959	9378.46886756153	-1.42551335171302	0.2679919195902	-5.31924004982255	1.04201577484575e-07	0.000554664996950394	NA	NA	NA	NA	NA	NA	NA	NA	NA	NA	NA	NA	NA	NA	NA	NA	2	2	3	4	-1.23090488570133
452.2986	613.623756844425	-0.654116707912529	0.123114749072094	-5.31306535441573	1.0779635568043e-07	0.000573800001286929	NA	NA	NA	NA	NA	NA	NA	NA	NA	NA	NA	NA	NA	NA	NA	NA	0	2	3	4	-0.754167733233768
246.0983	3279.98425532899	0.575208133179812	0.108392380730044	5.30672109336164	1.11614759249205e-07	0.00059412536348352	NA	NA	NA	NA	NA	NA	NA	NA	NA	NA	NA	NA	NA	NA	NA	NA	0	2	4	4	0.485671949443846
350.1946	12968.6907256979	-2.31335314946614	0.436703075367783	-5.29731362097205	1.17518755530382e-07	0.000625552335688224	NA	NA	NA	NA	NA	NA	NA	NA	NA	NA	NA	NA	NA	NA	NA	NA	0	2	4	4	-1.72818458591784
319.0432	8823.7623537569	0.587631418094341	0.110989294285318	5.29448738167242	1.19350729587996e-07	0.000635303933596902	NA	NA	NA	NA	NA	NA	NA	NA	NA	NA	NA	NA	NA	NA	NA	NA	2	2	4	4	0.495223921291844
494.1863	598.453473713605	-0.692053163989411	0.130897220912909	-5.28699661584001	1.24340939133471e-07	0.000661866819007465	NA	NA	NA	NA	NA	NA	NA	NA	NA	NA	NA	NA	NA	NA	NA	NA	2	2	4	4	-0.783892171761576
320.1096	4151.28802580252	-0.521654890893618	0.0987316939294851	-5.28356062913483	1.26696906774124e-07	0.000674407634758663	NA	NA	NA	NA	NA	NA	NA	NA	NA	NA	NA	NA	NA	NA	NA	NA	2	2	4	4	-0.634378013762683
499.171	1125.88347823841	-1.46646915915858	0.277646303107288	-5.28178889020505	1.2792856070677e-07	0.000680963728642139	NA	NA	NA	NA	NA	NA	NA	NA	NA	NA	NA	NA	NA	NA	NA	NA	0	2	4	4	-1.25123191999761
574.2824	804.096556295215	-2.37385518924323	0.450086730972487	-5.27421722500932	1.33323914842739e-07	0.000709683198707899	NA	NA	NA	NA	NA	NA	NA	NA	NA	NA	NA	NA	NA	NA	NA	NA	2	2	4	4	-1.77395167761702
463.082	1490.8245976555	-0.652122606195028	0.123668001985398	-5.27317168326233	1.34086019793609e-07	0.000713739883361383	NA	NA	NA	NA	NA	NA	NA	NA	NA	NA	NA	NA	NA	NA	NA	NA	2	2	4	4	-0.75229313610531
426.1895	5360.70395517514	-1.34388036535504	0.255126453562067	-5.26750694250569	1.3828893298258e-07	0.000736111990266271	NA	NA	NA	NA	NA	NA	NA	NA	NA	NA	NA	NA	NA	NA	NA	NA	1	2	4	4	-1.18219118070143
351.1194	1989.94050924401	-0.784566731514234	0.149054185606957	-5.26363435095387	1.41235211111172e-07	0.000751795028744767	NA	NA	NA	NA	NA	NA	NA	NA	NA	NA	NA	NA	NA	NA	NA	NA	0	2	3	4	-0.859745880190445
445.2414	2232.91090429842	-0.612605337959683	0.116470020974097	-5.25976841796847	1.44236939161735e-07	0.000767773227157914	NA	NA	NA	NA	NA	NA	NA	NA	NA	NA	NA	NA	NA	NA	NA	NA	2	2	4	4	-0.718988640659878
353.1302	1290.03238933069	-0.752459208190268	0.14310999377003	-5.25790818913338	1.45703224771476e-07	0.000775578265458565	NA	NA	NA	NA	NA	NA	NA	NA	NA	NA	NA	NA	NA	NA	NA	NA	0	2	4	4	-0.833485736936544
557.0841	730.752719541005	2.05924052465051	0.392178441366731	5.25077441144931	1.51461081439861e-07	0.00080622733650438	NA	NA	NA	NA	NA	NA	NA	NA	NA	NA	NA	NA	NA	NA	NA	NA	0	2	2	4	1.28058951308827
307.1151	7982.40690693908	-0.870317967815281	0.165818906461281	-5.2486051584142	1.53255149819399e-07	0.00081577716248866	NA	NA	NA	NA	NA	NA	NA	NA	NA	NA	NA	NA	NA	NA	NA	NA	2	2	4	4	-0.916997359752281
449.1748	960.360614779928	-1.83585313622022	0.349938101722218	-5.246222481019	1.55249412495025e-07	0.000826392622711019	NA	NA	NA	NA	NA	NA	NA	NA	NA	NA	NA	NA	NA	NA	NA	NA	0	2	4	4	-1.44742497801601
348.0909	5566.05246519891	-0.62844742115304	0.119899574216858	-5.24144831420662	1.59321105971557e-07	0.000848066247086597	NA	NA	NA	NA	NA	NA	NA	NA	NA	NA	NA	NA	NA	NA	NA	NA	0	2	2	4	-0.733690087248004
450.1491	775.089667212648	-1.10615063250891	0.211703392976736	-5.22500190930082	1.74153312557254e-07	0.000927018082742261	NA	NA	NA	NA	NA	NA	NA	NA	NA	NA	NA	NA	NA	NA	NA	NA	2	2	4	4	-1.03358957012662
265.0931	4391.68156575343	0.783915394762912	0.150090945181326	5.2229359593669	1.76108308864017e-07	0.000937424528083163	NA	NA	NA	NA	NA	NA	NA	NA	NA	NA	NA	NA	NA	NA	NA	NA	0	2	3	4	0.619487447947529
475.3426	19310.6814841014	-1.20893869408024	0.231546790840575	-5.22114208403181	1.77823038166191e-07	0.000946552032158636	NA	NA	NA	NA	NA	NA	NA	NA	NA	NA	NA	NA	NA	NA	NA	NA	0	2	4	4	-1.10961698482573
195.0775	1588.64623639462	0.636185952402875	0.122055430018123	5.21227078802157	1.86542984129095e-07	0.00099296830451917	NA	NA	NA	NA	NA	NA	NA	NA	NA	NA	NA	NA	NA	NA	NA	NA	2	2	4	4	0.526858576589245
384.1649	2736.77466008245	-0.516431111837281	0.0991462915634268	-5.20877890331284	1.90087457269908e-07	0.00101183553504772	NA	NA	NA	NA	NA	NA	NA	NA	NA	NA	NA	NA	NA	NA	NA	NA	2	2	4	4	-0.628634395688246
162.0485	4659.98075549182	0.830063288527814	0.159358683684118	5.20877349974333	1.90092992339848e-07	0.00101186499822501	NA	NA	NA	NA	NA	NA	NA	NA	NA	NA	NA	NA	NA	NA	NA	NA	2	2	4	4	0.648249057057556
348.0076	2225.07702486443	-0.884226098790227	0.169963669690165	-5.20244179477958	1.9668697066996e-07	0.0010469647448762	NA	NA	NA	NA	NA	NA	NA	NA	NA	NA	NA	NA	NA	NA	NA	NA	2	2	4	4	-0.927797540064917
458.1114	952.555990389159	-1.1305332612038	0.217481132283629	-5.19830501769417	2.0111393012992e-07	0.00107052945008156	NA	NA	NA	NA	NA	NA	NA	NA	NA	NA	NA	NA	NA	NA	NA	NA	2	2	4	4	-1.05715542621533
410.1117	1300.08856912543	-1.25674425137981	0.242302852155154	-5.18666718200694	2.14090835269176e-07	0.00113960551613782	NA	NA	NA	NA	NA	NA	NA	NA	NA	NA	NA	NA	NA	NA	NA	NA	0	2	3	4	-1.13792834091584
476.1269	1666.54455340152	0.842263488463202	0.162539703881885	5.18189382869345	2.19644236927328e-07	0.00116916627316417	NA	NA	NA	NA	NA	NA	NA	NA	NA	NA	NA	NA	NA	NA	NA	NA	2	2	4	4	0.654065519141219
428.2146	1750.43244458051	-0.368923923712128	0.0713048594472821	-5.17389595284014	2.29262524424954e-07	0.00122036441751403	NA	NA	NA	NA	NA	NA	NA	NA	NA	NA	NA	NA	NA	NA	NA	NA	2	2	4	4	-0.448933331802468
288.9878	11760.7888220578	-2.2874052254619	0.442784605826773	-5.16595472236626	2.39214698673981e-07	0.0012733398410416	NA	NA	NA	NA	NA	NA	NA	NA	NA	NA	NA	NA	NA	NA	NA	NA	2	2	4	4	-1.70558783033759
488.0857	1169.96363998849	-2.3909646183644	0.464081708494867	-5.1520337358671	2.5767666653308e-07	0.00137161289595558	NA	NA	NA	NA	NA	NA	NA	NA	NA	NA	NA	NA	NA	NA	NA	NA	2	2	3	4	-1.78080165499728
456.1723	1220.65846756627	-1.11246972068611	0.216316783658757	-5.14278042540168	2.70701941684563e-07	0.00144094643558693	NA	NA	NA	NA	NA	NA	NA	NA	NA	NA	NA	NA	NA	NA	NA	NA	2	2	4	4	-1.03680581611658
463.2038	1444.30004640922	-0.789623044414093	0.153902948081018	-5.13065574285439	2.88734548575921e-07	0.00153693400206963	NA	NA	NA	NA	NA	NA	NA	NA	NA	NA	NA	NA	NA	NA	NA	NA	2	2	4	4	-0.865206037635049
333.1045	2271.57333437925	-0.736108545678527	0.143548452785298	-5.12794482556708	2.92922255508416e-07	0.0015592251660713	NA	NA	NA	NA	NA	NA	NA	NA	NA	NA	NA	NA	NA	NA	NA	NA	2	2	4	4	-0.824198404025591
284.9157	7674.46361693464	0.514861193463975	0.10041502320574	5.12733231569423	2.93876524894003e-07	0.00156430474201078	NA	NA	NA	NA	NA	NA	NA	NA	NA	NA	NA	NA	NA	NA	NA	NA	0	2	3	4	0.443735214452838
188.0551	2172.19286578551	0.429531725739374	0.0838436859759355	5.1230062316518	3.0070240728812e-07	0.00160063891399466	NA	NA	NA	NA	NA	NA	NA	NA	NA	NA	NA	NA	NA	NA	NA	NA	2	2	4	4	0.384769391940964
367.1355	2385.1455719686	-0.392300437051826	0.0767372361979784	-5.1122565326657	3.18333125949541e-07	0.0016944872294294	NA	NA	NA	NA	NA	NA	NA	NA	NA	NA	NA	NA	NA	NA	NA	NA	0	2	2	4	-0.481440862639763
433.1936	3725.34392784574	0.33079101179929	0.0647280227844383	5.11047607465029	3.21348007136931e-07	0.00171053544198988	NA	NA	NA	NA	NA	NA	NA	NA	NA	NA	NA	NA	NA	NA	NA	NA	2	2	4	4	0.295994211682346
337.0169	13770.5745622335	-1.02873196843023	0.201338686200394	-5.10946002402303	3.23080838558965e-07	0.00171975930364937	NA	NA	NA	NA	NA	NA	NA	NA	NA	NA	NA	NA	NA	NA	NA	NA	2	2	4	4	-1.00121963788339
404.1864	938.374630727298	-0.483196265297847	0.09460241339194	-5.10765262716875	3.26185598390596e-07	0.00173628594023314	NA	NA	NA	NA	NA	NA	NA	NA	NA	NA	NA	NA	NA	NA	NA	NA	2	2	0	4	-0.595156743181397
476.193	1527.92770212138	-1.16942701805878	0.22911310561058	-5.10414720686664	3.3228954464038e-07	0.00176877724612074	NA	NA	NA	NA	NA	NA	NA	NA	NA	NA	NA	NA	NA	NA	NA	NA	1	2	4	4	-1.08132349355742
417.2854	8300.12600098892	-0.640287173813895	0.125663897784458	-5.09523566515607	3.48307700779591e-07	0.00185404189124977	NA	NA	NA	NA	NA	NA	NA	NA	NA	NA	NA	NA	NA	NA	NA	NA	0	2	4	4	-0.743579697155277
257.0428	5475.23808787889	1.37916744713084	0.270882354960179	5.09138901769214	3.55449903687791e-07	0.00189205983733011	NA	NA	NA	NA	NA	NA	NA	NA	NA	NA	NA	NA	NA	NA	NA	NA	2	2	4	4	0.921304534579429
496.1464	557.589883666482	1.61518001943326	0.317415193634371	5.08854034660285	3.60830020011651e-07	0.00192069819652202	NA	NA	NA	NA	NA	NA	NA	NA	NA	NA	NA	NA	NA	NA	NA	NA	2	2	4	4	1.03358957012662
473.3268	1624.6697776289	-0.724188265668615	0.142341722542513	-5.08767389303106	3.62481969667425e-07	0.00192949152453971	NA	NA	NA	NA	NA	NA	NA	NA	NA	NA	NA	NA	NA	NA	NA	NA	0	2	3	4	-0.811052715788297
307.151	1020594.88586069	-0.444925401821473	0.0874673682163563	-5.08675876380459	3.6423464800202e-07	0.00193882103131475	NA	NA	NA	NA	NA	NA	NA	NA	NA	NA	NA	NA	NA	NA	NA	NA	2	2	4	4	-0.537157731677565
373.0053	5918.36447578777	3.23503285919907	0.636300398817228	5.08412829099657	3.69318260054582e-07	0.00196588109827054	NA	NA	NA	NA	NA	NA	NA	NA	NA	NA	NA	NA	NA	NA	NA	NA	2	2	4	4	1.98821657807355
174.0549	2023.47403067544	-0.487174765242598	0.0958932859506967	-5.08038451715043	3.76671659967871e-07	0.00200502324600898	NA	NA	NA	NA	NA	NA	NA	NA	NA	NA	NA	NA	NA	NA	NA	NA	0	2	4	4	-0.599093247379672
409.0386	1318.08499774847	-1.49633638802408	0.294698652821223	-5.07751349963523	3.82406344308817e-07	0.00203554897075583	NA	NA	NA	NA	NA	NA	NA	NA	NA	NA	NA	NA	NA	NA	NA	NA	2	2	4	4	-1.26892561394443
418.3614	1931.80271051697	0.48591501543354	0.0957370945020369	5.07551454283169	3.86448796443482e-07	0.00205706694346865	NA	NA	NA	NA	NA	NA	NA	NA	NA	NA	NA	NA	NA	NA	NA	NA	2	2	3	4	0.423575078945269
414.2937	1264.38630988782	-2.96138823047418	0.584105075114206	-5.06995805488449	3.9790338603954e-07	0.00211803972388847	NA	NA	NA	NA	NA	NA	NA	NA	NA	NA	NA	NA	NA	NA	NA	NA	2	2	4	4	-2.14728482281781
236.0153	5694.660761497	-0.803710144044734	0.158533219673612	-5.06966392090826	3.9851878017479e-07	0.00212131546687041	NA	NA	NA	NA	NA	NA	NA	NA	NA	NA	NA	NA	NA	NA	NA	NA	0	2	2	4	-0.874823925425715
213.1495	81384.2398855736	-0.575005539558407	0.113749650182307	-5.05500930013271	4.3036979620008e-07	0.00229085842517303	NA	NA	NA	NA	NA	NA	NA	NA	NA	NA	NA	NA	NA	NA	NA	NA	2	2	4	4	-0.683488548510145
595.5045	9950.84610664804	1.32928608827387	0.263089199496082	5.05260607740634	4.35822162362487e-07	0.00231988137025552	NA	NA	NA	NA	NA	NA	NA	NA	NA	NA	NA	NA	NA	NA	NA	NA	0	2	4	4	0.895711493398949
557.1694	516.325889398507	1.48558477079505	0.294160365888019	5.05025470141203	4.41221363743039e-07	0.0023486213192042	NA	NA	NA	NA	NA	NA	NA	NA	NA	NA	NA	NA	NA	NA	NA	NA	2	2	4	4	0.97439465518059
308.1544	132306.772734779	-0.453061733710722	0.0897205218354378	-5.04970016270873	4.42504060638555e-07	0.00235544911477903	NA	NA	NA	NA	NA	NA	NA	NA	NA	NA	NA	NA	NA	NA	NA	NA	2	2	4	4	-0.55244037457343
596.5077	3391.78423666713	1.26986337676653	0.251530573938107	5.04854482254312	4.45188028946042e-07	0.00236973587807978	NA	NA	NA	NA	NA	NA	NA	NA	NA	NA	NA	NA	NA	NA	NA	NA	2	2	4	4	0.864522108989924
402.3301	1092.18328408297	-0.595596500672355	0.118383059458046	-5.03109569391921	4.87684639431169e-07	0.00259594533569211	NA	NA	NA	NA	NA	NA	NA	NA	NA	NA	NA	NA	NA	NA	NA	NA	1	2	4	4	-0.705647560345357
474.1727	1671.15266375387	0.902642642277516	0.179444892906284	5.03019410392985	4.89983538998703e-07	0.0026081823780901	NA	NA	NA	NA	NA	NA	NA	NA	NA	NA	NA	NA	NA	NA	NA	NA	2	2	3	4	0.68765480609158
271.1302	5248.10611749077	-0.561459892678672	0.111665376252895	-5.02805714286136	4.95474242106122e-07	0.00263740939073089	NA	NA	NA	NA	NA	NA	NA	NA	NA	NA	NA	NA	NA	NA	NA	NA	0	2	4	4	-0.668704667648623
348.0699	8562.41142877822	0.589400530282237	0.117288220808902	5.02523208398349	5.02824081386584e-07	0.00267653258522079	NA	NA	NA	NA	NA	NA	NA	NA	NA	NA	NA	NA	NA	NA	NA	NA	0	2	2	4	0.495755905492378
416.1491	3993.61873963816	0.469375728130187	0.0935136308791928	5.01932952145295	5.18521381379205e-07	0.00276008931308151	NA	NA	NA	NA	NA	NA	NA	NA	NA	NA	NA	NA	NA	NA	NA	NA	2	2	4	4	0.414841396354205
367.1971	4164.24897779224	-1.59430361727805	0.317905332379416	-5.01502634556401	5.30261993772195e-07	0.00282258459284939	NA	NA	NA	NA	NA	NA	NA	NA	NA	NA	NA	NA	NA	NA	NA	NA	2	2	0	4	-1.32568116658224
174.0396	1429.72407457394	0.570099133958833	0.113690964086409	5.01446300979149	5.3181782196487e-07	0.002830866266319	NA	NA	NA	NA	NA	NA	NA	NA	NA	NA	NA	NA	NA	NA	NA	NA	0	2	2	4	0.481969275838184
397.2447	1439.27322499711	1.06868498270586	0.213680165111218	5.00132982464525	5.69362109151429e-07	0.00303071450701306	NA	NA	NA	NA	NA	NA	NA	NA	NA	NA	NA	NA	NA	NA	NA	NA	2	2	4	4	0.774966629322571
342.2236	4165.66861382345	-0.99483814465087	0.199647101741822	-4.98298315363159	6.26114036283711e-07	0.0033328050151382	NA	NA	NA	NA	NA	NA	NA	NA	NA	NA	NA	NA	NA	NA	NA	NA	2	2	0	4	-0.986569413846104
388.0645	6514.08530145961	0.832753803659763	0.167382878539326	4.97514328183876	6.51993955575769e-07	0.00347056382552982	NA	NA	NA	NA	NA	NA	NA	NA	NA	NA	NA	NA	NA	NA	NA	NA	0	2	4	4	0.650572999817737
445.0974	444.519550402839	-1.75703027265135	0.35316297626831	-4.97512590707264	6.52052439739957e-07	0.00347087513673579	NA	NA	NA	NA	NA	NA	NA	NA	NA	NA	NA	NA	NA	NA	NA	NA	2	2	4	4	-1.40957452808856
576.2512	860.480591162151	-0.806694885365553	0.162450401477265	-4.96579188496773	6.84212986822115e-07	0.00364206572885412	NA	NA	NA	NA	NA	NA	NA	NA	NA	NA	NA	NA	NA	NA	NA	NA	2	2	4	4	-0.879663331209671
585.1638	1317.57916232373	-0.783959412789834	0.157973968633175	-4.96258604865611	6.95607321533828e-07	0.00370271777252457	NA	NA	NA	NA	NA	NA	NA	NA	NA	NA	NA	NA	NA	NA	NA	NA	2	2	0	4	-0.85906516255716
477.1435	1020.81145690164	-1.82334491335255	0.367428424037035	-4.96244926649651	6.96097523782e-07	0.00370532711909159	NA	NA	NA	NA	NA	NA	NA	NA	NA	NA	NA	NA	NA	NA	NA	NA	2	2	4	4	-1.44208056495234
315.0257	2634.50870895403	-1.14948037205757	0.231647095057181	-4.96220499451471	6.96973778018353e-07	0.00370999142039169	NA	NA	NA	NA	NA	NA	NA	NA	NA	NA	NA	NA	NA	NA	NA	NA	0	2	4	4	-1.06957814800249
326.087	4883.5494011174	-0.990733767709844	0.199829444532203	-4.95789682060687	7.12603886455203e-07	0.00379319048760104	NA	NA	NA	NA	NA	NA	NA	NA	NA	NA	NA	NA	NA	NA	NA	NA	0	2	4	4	-0.983512058200847
448.3356	1445.90188626851	-0.473052604228803	0.0956832713015627	-4.94394263275023	7.65582406593796e-07	0.00407519515029878	NA	NA	NA	NA	NA	NA	NA	NA	NA	NA	NA	NA	NA	NA	NA	NA	2	2	4	4	-0.578945243994018
448.372	600.30553241395	-0.501777937066212	0.101527035938112	-4.94230854303757	7.72029068239075e-07	0.00410951073023659	NA	NA	NA	NA	NA	NA	NA	NA	NA	NA	NA	NA	NA	NA	NA	NA	2	2	4	4	-0.614365024684226
338.0915	2940.04593725533	0.614101979579885	0.124380309712159	4.93729257469323	7.92145871511061e-07	0.00421659247405338	NA	NA	NA	NA	NA	NA	NA	NA	NA	NA	NA	NA	NA	NA	NA	NA	0	2	4	4	0.512318151511756
379.1719	19114.4058603271	-0.481154159024597	0.0975926352195784	-4.93023021606113	8.21327695242337e-07	0.00437192732177496	NA	NA	NA	NA	NA	NA	NA	NA	NA	NA	NA	NA	NA	NA	NA	NA	2	2	4	4	-0.59178992395254
132.0662	869.287082805424	0.350185987441558	0.0710445127797291	4.92910674927558	8.2606431620825e-07	0.00439714035517651	NA	NA	NA	NA	NA	NA	NA	NA	NA	NA	NA	NA	NA	NA	NA	NA	0	2	2	4	0.316211545849839
359.1569	11863.7765342158	-0.249155090846253	0.0505618420012529	-4.9277297065261	8.31905924757899e-07	0.00442823523748629	NA	NA	NA	NA	NA	NA	NA	NA	NA	NA	NA	NA	NA	NA	NA	NA	2	2	4	4	-0.321657425861386
441.1512	2110.60277952448	-0.516987194048791	0.105204740952559	-4.91410548011253	8.91887253764245e-07	0.00474751585178707	NA	NA	NA	NA	NA	NA	NA	NA	NA	NA	NA	NA	NA	NA	NA	NA	2	2	4	4	-0.629207822059546
172.0604	1209.66027063335	0.396184035847961	0.0806306123158326	4.9135684880588	8.94334713265318e-07	0.00476054367871129	NA	NA	NA	NA	NA	NA	NA	NA	NA	NA	NA	NA	NA	NA	NA	NA	2	2	4	4	0.361563858746217
420.9777	2473.0083410901	-0.770992430807685	0.156920918082906	-4.91325465225961	8.95768081823254e-07	0.00476817349954518	NA	NA	NA	NA	NA	NA	NA	NA	NA	NA	NA	NA	NA	NA	NA	NA	0	2	2	4	-0.848227261441488
402.1756	1113.08757471324	-0.638789251403912	0.130022642110925	-4.91290779077497	8.97354860573895e-07	0.00477661992283484	NA	NA	NA	NA	NA	NA	NA	NA	NA	NA	NA	NA	NA	NA	NA	NA	0	2	4	4	-0.74171987646153
415.183	2436.35508563417	-0.324335509786169	0.066093826342414	-4.90719826245005	9.23866308744249e-07	0.00491774036144564	NA	NA	NA	NA	NA	NA	NA	NA	NA	NA	NA	NA	NA	NA	NA	NA	0	2	3	4	-0.397976993727246
375.1154	3203.92511165162	-0.595005724161675	0.121295715439681	-4.9054141937731	9.32303912833155e-07	0.00496265372801088	NA	NA	NA	NA	NA	NA	NA	NA	NA	NA	NA	NA	NA	NA	NA	NA	0	2	2	4	-0.705044139395255
117.0554	141170.579854134	0.31891214084394	0.0650779662406953	4.90046261839871	9.56112492782789e-07	0.00508938679908279	NA	NA	NA	NA	NA	NA	NA	NA	NA	NA	NA	NA	NA	NA	NA	NA	2	2	4	4	0.287156868744593
421.0236	1590.64064533473	-1.53490277580368	0.313795037233613	-4.89141826249145	1.00111967143456e-06	0.00532896001104618	NA	NA	NA	NA	NA	NA	NA	NA	NA	NA	NA	NA	NA	NA	NA	NA	0	2	2	4	-1.29243028331829
188.1374	22556.2063008952	-0.866455590668826	0.177236363798058	-4.88870100977732	1.0150352082177e-06	0.00540303241334284	NA	NA	NA	NA	NA	NA	NA	NA	NA	NA	NA	NA	NA	NA	NA	NA	1	2	2	4	-0.914850140029587
327.0458	1980.78157998263	-0.77668478812905	0.15904089346493	-4.88355397915514	1.04190609644424e-06	0.0055460661513727	NA	NA	NA	NA	NA	NA	NA	NA	NA	NA	NA	NA	NA	NA	NA	NA	0	2	2	4	-0.854311235096349
483.1329	16519.0374310815	-1.89839193454236	0.389455996564003	-4.87447093199495	1.09100447704522e-06	0.0058074168313117	NA	NA	NA	NA	NA	NA	NA	NA	NA	NA	NA	NA	NA	NA	NA	NA	2	2	3	4	-1.47898963485373
483.1291	2819.64647159608	0.553684342458361	0.113704883720356	4.86948602682786	1.11888894901219e-06	0.00595584587559187	NA	NA	NA	NA	NA	NA	NA	NA	NA	NA	NA	NA	NA	NA	NA	NA	0	2	4	4	0.466699076235647
236.0235	5663.69822736402	0.572094211226638	0.117493491321691	4.86915662128273	1.12075553036128e-06	0.00596578168811308	NA	NA	NA	NA	NA	NA	NA	NA	NA	NA	NA	NA	NA	NA	NA	NA	0	2	4	4	0.483555323959081
130.0512	1721.46772501623	0.594091726930216	0.122420320542507	4.85288491565364	1.21678308055852e-06	0.00647693633781302	NA	NA	NA	NA	NA	NA	NA	NA	NA	NA	NA	NA	NA	NA	NA	NA	1	2	4	4	0.497352701030641
307.0437	3494.16874404562	1.00986660536542	0.208191657363919	4.85065837004303	1.23052335354916e-06	0.00655007581094215	D-erythro-L-galacto-Nonulose,3-Methoxyfukiic_acid,Uralenneoside,Diphenol_glucuronide	1	C9H18O9	[M+K-2H]-	270.095085	307.0436916	0.166100139426946	HMDB29955,HMDB29498,HMDB41272,HMDB59998	NA	NA	NA	NA	NA	NA	NA	NA	1	2	4	4	0.74668512849374
291.0916	47848.3322944787	0.568122530676474	0.117254569515857	4.8452058885402	1.26480447957786e-06	0.00673255424479296	NA	NA	NA	NA	NA	NA	NA	NA	NA	NA	NA	NA	NA	NA	NA	NA	2	2	4	4	0.478273198184307
485.0909	3941.39300571121	-1.21953366256783	0.251753999847897	-4.84414811007824	1.27156056442323e-06	0.00676851688442488	NA	NA	NA	NA	NA	NA	NA	NA	NA	NA	NA	NA	NA	NA	NA	NA	2	2	0	4	-1.11661100703506
225.0242	12284.1002629496	-0.871147219676718	0.179978204819635	-4.84029285962563	1.29647928789921e-06	0.0069011592494875	NA	NA	NA	NA	NA	NA	NA	NA	NA	NA	NA	NA	NA	NA	NA	NA	2	2	4	4	-0.919866913661369
446.1561	947.574212555138	-1.77272674400207	0.366294713715757	-4.83961869397248	1.30088479004425e-06	0.00692460973740555	NA	NA	NA	NA	NA	NA	NA	NA	NA	NA	NA	NA	NA	NA	NA	NA	2	2	3	4	-1.41467557215435
338.1357	1777.20377485044	-0.459304502767047	0.0949968329253535	-4.83494542526443	1.33182168521875e-06	0.0070892868304194	NA	NA	NA	NA	NA	NA	NA	NA	NA	NA	NA	NA	NA	NA	NA	NA	2	2	4	4	-0.55902957465047
450.1073	1049.11710104391	1.11978593128405	0.231653671926505	4.83387948039658	1.3389766750236e-06	0.00712737284115063	NA	NA	NA	NA	NA	NA	NA	NA	NA	NA	NA	NA	NA	NA	NA	NA	2	2	4	4	0.796752444300493
418.1578	2084.03618734666	-0.610808786964996	0.126425544543339	-4.83137161221093	1.35595645616966e-06	0.00721775621619111	NA	NA	NA	NA	NA	NA	NA	NA	NA	NA	NA	NA	NA	NA	NA	NA	2	2	2	4	-0.717161902811551
609.1143	2111.96746078841	-0.348690455448087	0.0722847068675122	-4.82384823234031	1.40814580962883e-06	0.00749556014465427	NA	NA	NA	NA	NA	NA	NA	NA	NA	NA	NA	NA	NA	NA	NA	NA	2	2	4	4	-0.422545921260593
451.2325	1769.43138760821	-1.0838368105063	0.22501685780862	-4.81669160729336	1.45958005038124e-06	0.00776934460817934	NA	NA	NA	NA	NA	NA	NA	NA	NA	NA	NA	NA	NA	NA	NA	NA	2	2	3	4	-1.02559535135958
457.0586	914.745910986788	-1.4233613962871	0.2955863926031	-4.81538200643194	1.46918557038529e-06	0.00782047479116088	NA	NA	NA	NA	NA	NA	NA	NA	NA	NA	NA	NA	NA	NA	NA	NA	2	2	1	4	-1.22890001316087
450.2831	927.994705300883	-1.0530183185255	0.218687957040341	-4.8151637281574	1.47079247272744e-06	0.00782902833232816	NA	NA	NA	NA	NA	NA	NA	NA	NA	NA	NA	NA	NA	NA	NA	NA	2	2	2	4	-1.00823474721806
388.2334	4734.71643778652	0.712828713674462	0.148242501499889	4.80853133522571	1.52043198523077e-06	0.00809325945738341	NA	NA	NA	NA	NA	NA	NA	NA	NA	NA	NA	NA	NA	NA	NA	NA	2	2	0	4	0.583402025465043
318.1303	4103.91321345942	-0.25203828930601	0.0525028337650208	-4.80047020764671	1.58293523863706e-06	0.00842596427526505	NA	NA	NA	NA	NA	NA	NA	NA	NA	NA	NA	NA	NA	NA	NA	NA	2	2	4	4	-0.326616513466414
471.2098	2206.14900596423	-0.65786180325996	0.137182697045613	-4.79551588813873	1.62256708144168e-06	0.00863692457451404	NA	NA	NA	NA	NA	NA	NA	NA	NA	NA	NA	NA	NA	NA	NA	NA	2	2	4	4	-0.755418938217667
460.1335	816.738348334132	-0.664718112196933	0.138629647905675	-4.79492029474974	1.62739523534594e-06	0.00866262483774645	NA	NA	NA	NA	NA	NA	NA	NA	NA	NA	NA	NA	NA	NA	NA	NA	2	2	4	4	-0.766102402176489
250.0311	7361.93352093887	-0.920587880944023	0.192064047622405	-4.7931296478448	1.64199435725186e-06	0.00874033596365165	NA	NA	NA	NA	NA	NA	NA	NA	NA	NA	NA	NA	NA	NA	NA	NA	2	2	4	4	-0.954170816631223
293.1507	3877.95227085343	0.583313848082922	0.121709279269715	4.79268180358102	1.64566525778433e-06	0.00875987616718597	NA	NA	NA	NA	NA	NA	NA	NA	NA	NA	NA	NA	NA	NA	NA	NA	0	2	2	4	0.493097383400202
284.1055	2156.70298695365	-0.50308698636901	0.105071038662172	-4.78806522496227	1.68396922082217e-06	0.00896376816243639	NA	NA	NA	NA	NA	NA	NA	NA	NA	NA	NA	NA	NA	NA	NA	NA	2	2	4	4	-0.615501943925966
318.0437	2050.71706274612	-0.869021312840146	0.181701142041073	-4.7826959317829	1.7295966087053e-06	0.00920664274813832	NA	NA	NA	NA	NA	NA	NA	NA	NA	NA	NA	NA	NA	NA	NA	NA	1	2	4	4	-0.915565410888215
331.1254	1755.22321741187	-0.573720752034724	0.120617025732911	-4.75654865926758	1.96930787316277e-06	0.0104826258088454	NA	NA	NA	NA	NA	NA	NA	NA	NA	NA	NA	NA	NA	NA	NA	NA	0	2	4	4	-0.681113150309247
178.0883	2318.80328026791	0.600206473231282	0.126413786769956	4.74795106267578	2.05487738152018e-06	0.0109381123018319	NA	NA	NA	NA	NA	NA	NA	NA	NA	NA	NA	NA	NA	NA	NA	NA	0	2	2	4	0.504286892558825
323.0009	7587.56994928691	-0.772964134543155	0.162825796819473	-4.74718471913974	2.06267559419896e-06	0.0109796221879211	NA	NA	NA	NA	NA	NA	NA	NA	NA	NA	NA	NA	NA	NA	NA	NA	2	2	2	4	-0.850251755016946
499.1064	5007.18454816121	-1.89496648312266	0.39968001547423	-4.74120899158353	2.12446643594031e-06	0.0113085348385103	NA	NA	NA	NA	NA	NA	NA	NA	NA	NA	NA	NA	NA	NA	NA	NA	2	2	4	4	-1.4747886643294
484.1362	2023.06094289756	-2.03792708098234	0.430084574560829	-4.73843332573209	2.15376869028044e-06	0.0114645107383628	NA	NA	NA	NA	NA	NA	NA	NA	NA	NA	NA	NA	NA	NA	NA	NA	2	2	4	4	-1.56591615131622
493.1174	2293.61897031767	-1.26247954144739	0.26649917126024	-4.73727379892885	2.16612422615289e-06	0.0115302792558119	NA	NA	NA	NA	NA	NA	NA	NA	NA	NA	NA	NA	NA	NA	NA	NA	2	2	0	4	-1.13882781565448
495.0969	963.862895554576	-1.07894350689713	0.227912558383854	-4.73402393684667	2.20111750792009e-06	0.0117165484946586	NA	NA	NA	NA	NA	NA	NA	NA	NA	NA	NA	NA	NA	NA	NA	NA	2	2	4	4	-1.02241595452252
303.0658	7490.18757385947	0.44052758871165	0.0932136358496089	4.72599941732128	2.2898630424023e-06	0.0121889409747075	NA	NA	NA	NA	NA	NA	NA	NA	NA	NA	NA	NA	NA	NA	NA	NA	0	2	3	4	0.391872689391684
326.0755	2218.71344447572	-0.433900240584313	0.0918549127422019	-4.72375649413644	2.31527621981479e-06	0.0123242153180741	NA	NA	NA	NA	NA	NA	NA	NA	NA	NA	NA	NA	NA	NA	NA	NA	2	2	4	4	-0.525777717705939
124.007	1931.31202648737	2.33843620388362	0.495725413429476	4.71720057220003	2.39111936146228e-06	0.0127279283610637	NA	NA	NA	NA	NA	NA	NA	NA	NA	NA	NA	NA	NA	NA	NA	NA	2	2	4	4	1.42759189600391
233.1395	2159.68611911973	-0.659184657499934	0.139759149896882	-4.71657603803613	2.39846754146774e-06	0.0127670427232328	NA	NA	NA	NA	NA	NA	NA	NA	NA	NA	NA	NA	NA	NA	NA	NA	1	2	2	4	-0.757924903610254
382.8925	3024.86532048072	0.411967324795124	0.0874539668500898	4.71067625212819	2.46896173349548e-06	0.0131422833073964	NA	NA	NA	NA	NA	NA	NA	NA	NA	NA	NA	NA	NA	NA	NA	NA	0	2	4	4	0.37516008359797
432.1077	1698.37312105331	0.6846601245114	0.145416612256043	4.70826622824827	2.49832666938966e-06	0.0132985928611612	NA	NA	NA	NA	NA	NA	NA	NA	NA	NA	NA	NA	NA	NA	NA	NA	2	2	4	4	0.556281140763161
408.309	1678.74104568699	-0.789312715115177	0.167750488384211	-4.70527819452519	2.53520006494037e-06	0.0134948699456776	NA	NA	NA	NA	NA	NA	NA	NA	NA	NA	NA	NA	NA	NA	NA	NA	2	2	0	4	-0.864522108989924
598.2454	1916.63977976414	-0.425004706204894	0.0903390832945357	-4.70454968885655	2.54426897603522e-06	0.0135431437594355	NA	NA	NA	NA	NA	NA	NA	NA	NA	NA	NA	NA	NA	NA	NA	NA	1	2	3	4	-0.513928359702438
430.1564	2013.22901764868	-1.11400568539495	0.23682263990218	-4.70396616579858	2.5515555018974e-06	0.0135819299365999	NA	NA	NA	NA	NA	NA	NA	NA	NA	NA	NA	NA	NA	NA	NA	NA	2	2	4	4	-1.03922505666636
119.0347	49110.7028174715	0.660695800899758	0.140457935082485	4.70386952870809	2.55276415307034e-06	0.0135883635867934	NA	NA	NA	NA	NA	NA	NA	NA	NA	NA	NA	NA	NA	NA	NA	NA	2	2	4	4	0.54151125869933
414.2353	1675.70418783306	0.351161307151942	0.0749592553052001	4.68469578202415	2.80376054688757e-06	0.0149244173910825	NA	NA	NA	NA	NA	NA	NA	NA	NA	NA	NA	NA	NA	NA	NA	NA	2	2	4	4	0.317201003835673
406.2933	791.130997310111	-2.27685508316203	0.48689969028968	-4.67623029664985	2.92196453606712e-06	0.0155536172254853	NA	NA	NA	NA	NA	NA	NA	NA	NA	NA	NA	NA	NA	NA	NA	NA	0	2	2	4	-1.69758265026775
264.055	6871.02518129054	0.629823397377442	0.13500011912388	4.6653543823876	3.08085608719425e-06	0.016399396952135	NA	NA	NA	NA	NA	NA	NA	NA	NA	NA	NA	NA	NA	NA	NA	NA	0	2	4	4	0.5230782520078
486.2201	1452.72569455799	-0.442364814821596	0.0949690116500607	-4.65799113980053	3.19309951513835e-06	0.0169968687190814	NA	NA	NA	NA	NA	NA	NA	NA	NA	NA	NA	NA	NA	NA	NA	NA	2	2	4	4	-0.534984785191927
496.1861	1856.4436475099	0.889241042055506	0.190932885002112	4.65734879586442	3.20307512803077e-06	0.0170499689065078	NA	NA	NA	NA	NA	NA	NA	NA	NA	NA	NA	NA	NA	NA	NA	NA	2	2	3	4	0.680519901295182
306.1196	3595.68126453786	0.318581711610542	0.06846601420359	4.65313652790142	3.26923628766121e-06	0.0174021447592206	NA	NA	NA	NA	NA	NA	NA	NA	NA	NA	NA	NA	NA	NA	NA	NA	0	2	3	4	0.286176337273024
453.2188	2618.30130359586	-0.692323965438994	0.148855838955865	-4.65096949031516	3.30378207839685e-06	0.0175860320033064	NA	NA	NA	NA	NA	NA	NA	NA	NA	NA	NA	NA	NA	NA	NA	NA	2	2	2	4	-0.784532098051329
409.0011	1065.24071928236	-2.77389990167737	0.597381272478422	-4.64343297902358	3.42667183585088e-06	0.0182401741822343	NA	NA	NA	NA	NA	NA	NA	NA	NA	NA	NA	NA	NA	NA	NA	NA	2	2	4	4	-1.9985094394104
417.3581	8089.39597998794	0.494172583466511	0.106447904141428	4.64238903952441	3.44403603133769e-06	0.0183326037948105	NA	NA	NA	NA	NA	NA	NA	NA	NA	NA	NA	NA	NA	NA	NA	NA	2	2	4	4	0.426665250930962
447.2092	3374.54073975306	0.565333987947548	0.121845417507526	4.63976405113986	3.48807195834571e-06	0.0185670070342742	NA	NA	NA	NA	NA	NA	NA	NA	NA	NA	NA	NA	NA	NA	NA	NA	2	2	4	4	0.473004383112441
471.157	2377.52563787885	-1.1219279850649	0.242023946813332	-4.63560734314534	3.55890978057769e-06	0.018944076762015	NA	NA	NA	NA	NA	NA	NA	NA	NA	NA	NA	NA	NA	NA	NA	NA	1	2	4	4	-1.04733348491163
335.1461	14570.203108738	0.823349389609011	0.177886667472201	4.62850533605999	3.68314375282944e-06	0.0196053741963111	NA	NA	NA	NA	NA	NA	NA	NA	NA	NA	NA	NA	NA	NA	NA	NA	2	2	4	4	0.640720266942072
145.0139	4703.33654808168	1.11636566139468	0.241290712266399	4.62664165938615	3.71642703267882e-06	0.0197825410949494	NA	NA	NA	NA	NA	NA	NA	NA	NA	NA	NA	NA	NA	NA	NA	NA	2	2	0	4	0.794169894837524
298.1214	8407.12854305193	-0.463162608561002	0.100112687918204	-4.62641267747625	3.72053624004593e-06	0.0198044144057645	NA	NA	NA	NA	NA	NA	NA	NA	NA	NA	NA	NA	NA	NA	NA	NA	2	2	4	4	-0.56288449500501
279.2332	286465.623383709	-1.20315878088553	0.260198746219984	-4.62399914820621	3.7641141073331e-06	0.0200363793933341	NA	NA	NA	NA	NA	NA	NA	NA	NA	NA	NA	NA	NA	NA	NA	NA	2	2	3	4	-1.10440687831972
254.0671	7772.22163483322	0.65989536617723	0.142794991413888	4.62127809696447	3.81383125331833e-06	0.0203010237614135	NA	NA	NA	NA	NA	NA	NA	NA	NA	NA	NA	NA	NA	NA	NA	NA	2	2	4	4	0.540966507907295
244.1667	2514.53776100162	0.720593585698437	0.156081939710261	4.61676467524747	3.89768823464117e-06	0.020747394472995	NA	NA	NA	NA	NA	NA	NA	NA	NA	NA	NA	NA	NA	NA	NA	NA	2	2	4	4	0.586752227907274
260.1253	21113.9028609141	-0.592789137540514	0.128572822824472	-4.61053218338211	4.01639453213194e-06	0.0213792680945383	NA	NA	NA	NA	NA	NA	NA	NA	NA	NA	NA	NA	NA	NA	NA	NA	2	2	4	4	-0.702633017318449
251.0774	110791.135212779	0.868104681115999	0.188330292146351	4.60947981985498	4.03677712172428e-06	0.0214877646189384	NA	NA	NA	NA	NA	NA	NA	NA	NA	NA	NA	NA	NA	NA	NA	NA	2	2	4	4	0.669881971982219
366.1687	6218.2755700085	-2.34219165411859	0.508153924331557	-4.60921689663143	4.04188497853149e-06	0.0215149537407231	NA	NA	NA	NA	NA	NA	NA	NA	NA	NA	NA	NA	NA	NA	NA	NA	0	2	3	4	-1.74303707559814
266.0884	34433.0607916745	-0.428880583764412	0.0930517818431066	-4.60905288721437	4.04507435543713e-06	0.0215319307939919	NA	NA	NA	NA	NA	NA	NA	NA	NA	NA	NA	NA	NA	NA	NA	NA	0	2	3	4	-0.518767011533532
288.0765	3766.12812655315	-0.892704206902851	0.193930789089652	-4.60321030555991	4.16027744662049e-06	0.0221451568483609	NA	NA	NA	NA	NA	NA	NA	NA	NA	NA	NA	NA	NA	NA	NA	NA	1	2	4	4	-0.93287482356627
309.1455	1625.95400219912	-0.420735958255442	0.0914826556884851	-4.59907897392183	4.24362900763213e-06	0.0225888372076258	NA	NA	NA	NA	NA	NA	NA	NA	NA	NA	NA	NA	NA	NA	NA	NA	0	2	4	4	-0.510173270739257
280.2367	52072.0998489355	-1.40636859653919	0.306267355490269	-4.59196375757349	4.39094633813083e-06	0.0233730073578704	NA	NA	NA	NA	NA	NA	NA	NA	NA	NA	NA	NA	NA	NA	NA	NA	0	2	2	4	-1.22092947782382
151.0258	5210.12619285492	-1.15159817010996	0.251164648734976	-4.58503286951465	4.53915022058816e-06	0.0241618966241908	NA	NA	NA	NA	NA	NA	NA	NA	NA	NA	NA	NA	NA	NA	NA	NA	0	2	2	4	-1.07208256118881
290.0882	448738.328458869	0.435949202721006	0.095118068503314	4.58324280108586	4.57819916633866e-06	0.0243697541624207	NA	NA	NA	NA	NA	NA	NA	NA	NA	NA	NA	NA	NA	NA	NA	NA	0	2	3	4	0.388318591493506
464.2249	659.22668460034	-0.510093867931056	0.111320835194776	-4.58219583996612	4.60118673851512e-06	0.024492117009116	NA	NA	NA	NA	NA	NA	NA	NA	NA	NA	NA	NA	NA	NA	NA	NA	2	2	4	4	-0.621198534282931
268.0555	2055.85187320067	-0.472199831019734	0.103055181274361	-4.5820096105853	4.60528724462231e-06	0.0245139440031245	NA	NA	NA	NA	NA	NA	NA	NA	NA	NA	NA	NA	NA	NA	NA	NA	0	2	3	4	-0.577276915952936
246.0442	3975.41161207614	0.431964894845132	0.0942754068213572	4.58194676013081	4.60667191213861e-06	0.0245213145883138	NA	NA	NA	NA	NA	NA	NA	NA	NA	NA	NA	NA	NA	NA	NA	NA	0	2	4	4	0.385782952519857
411.1402	1025.19748429607	-0.705336525816782	0.15401109795303	-4.57977727054381	4.65471348076651e-06	0.0247770398581201	NA	NA	NA	NA	NA	NA	NA	NA	NA	NA	NA	NA	NA	NA	NA	NA	0	2	2	4	-0.794169894837524
413.0939	1291.98251180001	-0.757682486455394	0.16554232252818	-4.57697146496429	4.71755779839758e-06	0.0251115601608703	NA	NA	NA	NA	NA	NA	NA	NA	NA	NA	NA	NA	NA	NA	NA	NA	0	2	3	4	-0.838825190155655
122.0244	31298.9692674966	0.692429456642448	0.151334111113664	4.57550152802218	4.75080498892486e-06	0.025288534956047	NA	NA	NA	NA	NA	NA	NA	NA	NA	NA	NA	NA	NA	NA	NA	NA	2	2	4	4	0.566747798278851
375.131	6636.61287694702	-0.759780793441361	0.166189004641207	-4.57178737595599	4.83581502097011e-06	0.0257410433566239	NA	NA	NA	NA	NA	NA	NA	NA	NA	NA	NA	NA	NA	NA	NA	NA	2	2	4	4	-0.841503902088671
329.0809	2245.88215882874	-0.673225739640972	0.147314124869813	-4.57000128287717	4.87721229198288e-06	0.0259614010302249	NA	NA	NA	NA	NA	NA	NA	NA	NA	NA	NA	NA	NA	NA	NA	NA	0	2	4	4	-0.772427803915114
478.1611	4914.56651972584	-1.37412441485329	0.300793954023052	-4.56832458390428	4.91638277743831e-06	0.0261699055243041	NA	NA	NA	NA	NA	NA	NA	NA	NA	NA	NA	NA	NA	NA	NA	NA	0	2	2	4	-1.20521691554538
478.1928	1756.32816606385	-0.993472118111159	0.217587650364978	-4.56584790747418	4.97479372935876e-06	0.0264808270213767	NA	NA	NA	NA	NA	NA	NA	NA	NA	NA	NA	NA	NA	NA	NA	NA	2	2	4	4	-0.984275534557158
400.1239	1814.25362653783	-0.57364306522212	0.125739683649526	-4.56214815062708	5.06328984067414e-06	0.0269518918219084	NA	NA	NA	NA	NA	NA	NA	NA	NA	NA	NA	NA	NA	NA	NA	NA	2	2	4	4	-0.680519901295182
269.1373	14047.6168919434	-0.908488646189234	0.199235235971527	-4.5598793896029	5.11830088797069e-06	0.027244715626668	NA	NA	NA	NA	NA	NA	NA	NA	NA	NA	NA	NA	NA	NA	NA	NA	1	2	4	4	-0.947515742432768
358.1615	1146.04606175267	-0.391138424714253	0.0858817327186447	-4.5543844113585	5.25392038172188e-06	0.0279666181919055	NA	NA	NA	NA	NA	NA	NA	NA	NA	NA	NA	NA	NA	NA	NA	NA	0	2	3	4	-0.478800808248081
308.0811	11086.7736615709	0.603939893446368	0.132632144148864	4.55349566518745	5.27617592942982e-06	0.0280850844723549	NA	NA	NA	NA	NA	NA	NA	NA	NA	NA	NA	NA	NA	NA	NA	NA	2	2	4	4	0.505890527750055
469.2186	1981.29109527316	0.656571098870497	0.144249100632528	4.55164778145202	5.32273903126648e-06	0.0283329398634315	NA	NA	NA	NA	NA	NA	NA	NA	NA	NA	NA	NA	NA	NA	NA	NA	2	2	4	4	0.540421917601643
450.1837	1243.38660478425	-1.0266684678459	0.225792129305939	-4.54696304517684	5.44255499947474e-06	0.028970720262204	NA	NA	NA	NA	NA	NA	NA	NA	NA	NA	NA	NA	NA	NA	NA	NA	0	2	3	4	-0.998892191763225
147.0488	4533.58224738725	-0.662361604752529	0.145694117034694	-4.54624811374369	5.46106553093241e-06	0.0290692518211532	NA	NA	NA	NA	NA	NA	NA	NA	NA	NA	NA	NA	NA	NA	NA	NA	2	2	4	4	-0.760435637733405
403.1831	5998.69639979013	-0.504897196916932	0.11114229198049	-4.54279993618955	5.55119304414377e-06	0.0295490005739773	NA	NA	NA	NA	NA	NA	NA	NA	NA	NA	NA	NA	NA	NA	NA	NA	0	2	2	4	-0.616639659313923
426.0206	4620.52251012397	1.08066244945447	0.238663771207451	4.52797022349543	5.95529709340055e-06	0.0317000464281711	NA	NA	NA	NA	NA	NA	NA	NA	NA	NA	NA	NA	NA	NA	NA	NA	0	2	4	4	0.780059331462728
405.0654	1026.53034627604	-0.643330507522837	0.142084829084499	-4.52779168379929	5.96032961892718e-06	0.0317268345615494	NA	NA	NA	NA	NA	NA	NA	NA	NA	NA	NA	NA	NA	NA	NA	NA	2	2	4	4	-0.74730707883428
323.1091	2718.77626234455	-0.843479426303775	0.18631687037034	-4.52712319945693	5.97920846086381e-06	0.0318273266371781	NA	NA	NA	NA	NA	NA	NA	NA	NA	NA	NA	NA	NA	NA	NA	NA	2	2	4	4	-0.899230816342003
397.0969	1129.47799101619	0.633651557100494	0.140103090219656	4.5227521827466	6.10406929542044e-06	0.032491960859523	NA	NA	NA	NA	NA	NA	NA	NA	NA	NA	NA	NA	NA	NA	NA	NA	2	2	4	4	0.525777717705939
315.0483	68986.0015438119	2.0441190766602	0.4519783937355	4.52260352484113	6.10835937030956e-06	0.0325147969281578	NA	NA	NA	NA	NA	NA	NA	NA	NA	NA	NA	NA	NA	NA	NA	NA	2	2	4	4	1.27739119984524
558.2518	861.440653608765	-0.981821784082231	0.217153665967429	-4.52132262979846	6.14544407396375e-06	0.032712198805709	NA	NA	NA	NA	NA	NA	NA	NA	NA	NA	NA	NA	NA	NA	NA	NA	2	2	0	4	-0.977424761277163
298.0658	1815.8210445854	-0.618345606556761	0.136952125828167	-4.51504934894255	6.33020232183233e-06	0.0336956669591135	NA	NA	NA	NA	NA	NA	NA	NA	NA	NA	NA	NA	NA	NA	NA	NA	2	2	4	4	-0.721428030345951
384.2023	5836.71370937248	-0.520061141478667	0.115369750817018	-4.50777727953586	6.55102890529883e-06	0.0348711268629057	NA	NA	NA	NA	NA	NA	NA	NA	NA	NA	NA	NA	NA	NA	NA	NA	2	2	4	4	-0.632078065234135
262.9343	3316.69642511925	0.652432760052555	0.144945724660593	4.50122114039791	6.75641653511499e-06	0.0359644052164171	NA	NA	NA	NA	NA	NA	NA	NA	NA	NA	NA	NA	NA	NA	NA	NA	2	2	4	4	0.538789107045555
445.0922	1908.21192175104	1.5590084979171	0.346391052045633	4.50071815859642	6.77242558573407e-06	0.0360496213928624	NA	NA	NA	NA	NA	NA	NA	NA	NA	NA	NA	NA	NA	NA	NA	NA	1	2	2	4	1.00901726908449
310.1507	10120.9600279547	-1.25222891493519	0.278327056814421	-4.49912749866118	6.82329274359285e-06	0.0363203872741447	NA	NA	NA	NA	NA	NA	NA	NA	NA	NA	NA	NA	NA	NA	NA	NA	2	2	4	4	-1.13523542453119
277.1561	2799.61036079606	0.535966710354459	0.119145477101145	4.49842262916507	6.84595018780106e-06	0.036440992849665	NA	NA	NA	NA	NA	NA	NA	NA	NA	NA	NA	NA	NA	NA	NA	NA	0	2	3	4	0.456231167439764
437.1679	1168.57444692792	-0.462953663521839	0.102933361173569	-4.49760561827174	6.87230237720208e-06	0.0365812655538467	NA	NA	NA	NA	NA	NA	NA	NA	NA	NA	NA	NA	NA	NA	NA	NA	2	2	4	4	-0.561782237892089
382.1351	1818.7697132021	0.398114568298261	0.0886760474174665	4.48953894419796	7.13774974415778e-06	0.0379942418881519	NA	NA	NA	NA	NA	NA	NA	NA	NA	NA	NA	NA	NA	NA	NA	NA	0	2	3	4	0.364076566026942
441.3004	1573.95443824703	-0.994752950955437	0.221676850321241	-4.48740114050655	7.20972484087872e-06	0.0383773653279975	NA	NA	NA	NA	NA	NA	NA	NA	NA	NA	NA	NA	NA	NA	NA	NA	2	2	4	4	-0.985804211066695
160.0612	8915.35091502331	0.978186915739508	0.218408662067149	4.47870018744387	7.50989226106268e-06	0.0399751565056366	NA	NA	NA	NA	NA	NA	NA	NA	NA	NA	NA	NA	NA	NA	NA	NA	2	2	4	4	0.725707328363449
570.276	1614.0827132971	-1.15021568116373	0.257008890840083	-4.47539257262281	7.62710412189914e-06	0.0405990752408691	NA	NA	NA	NA	NA	NA	NA	NA	NA	NA	NA	NA	NA	NA	NA	NA	2	2	4	4	-1.07041220645769
477.0975	2934.33913800436	-0.794243363086418	0.178055585635862	-4.46064839948749	8.17120539663217e-06	0.043495326326273	NA	NA	NA	NA	NA	NA	NA	NA	NA	NA	NA	NA	NA	NA	NA	NA	2	2	4	4	-0.867945809703917
354.1755	1353.33339528608	-0.724884951723629	0.162779811593494	-4.45316249372415	8.46146688256023e-06	0.0450403882158681	NA	NA	NA	NA	NA	NA	NA	NA	NA	NA	NA	NA	NA	NA	NA	NA	2	2	4	4	-0.811706663345862
272.0779	12721.5460255056	0.505265178894376	0.113611056659391	4.44732399953972	8.6946645274669e-06	0.0462816992797063	NA	NA	NA	NA	NA	NA	NA	NA	NA	NA	NA	NA	NA	NA	NA	NA	0	2	3	4	0.43596040728276
327.1171	1884.47814484714	-0.637695661510842	0.143404959025922	-4.44681736142452	8.71518744685498e-06	0.0463909427796091	NA	NA	NA	NA	NA	NA	NA	NA	NA	NA	NA	NA	NA	NA	NA	NA	2	2	4	4	-0.739862617795538
185.0457	1693.16572672023	0.304828995636774	0.0685507307921097	4.44676507623548	8.71730805094281e-06	0.0464022307551686	NA	NA	NA	NA	NA	NA	NA	NA	NA	NA	NA	NA	NA	NA	NA	NA	2	2	4	4	0.274431102700618
318.0649	3923.97680953046	0.565879357771121	0.127276973531139	4.44604661842211	8.74649754463297e-06	0.0465576064300813	NA	NA	NA	NA	NA	NA	NA	NA	NA	NA	NA	NA	NA	NA	NA	NA	0	2	2	4	0.474583642710266
174.041	4242.84492938578	0.824752942664132	0.185980465015186	4.43462135981211	9.22342510147322e-06	0.0490962918151419	NA	NA	NA	NA	NA	NA	NA	NA	NA	NA	NA	NA	NA	NA	NA	NA	2	2	4	4	0.643032932203693
283.0551	1442.29606561641	-0.468759988971387	0.105832679128235	-4.42925562154013	9.45588928220576e-06	0.0503336986491813	NA	NA	NA	NA	NA	NA	NA	NA	NA	NA	NA	NA	NA	NA	NA	NA	2	2	4	4	-0.572835867909973
357.1857	1978.18174322491	-0.579562659662319	0.130937967760134	-4.42623839041111	9.5890549604691e-06	0.051042539554577	NA	NA	NA	NA	NA	NA	NA	NA	NA	NA	NA	NA	NA	NA	NA	NA	1	2	4	4	-0.688250959628959
411.1357	2515.98774989959	-0.990120275472984	0.223882465835255	-4.42250031407806	9.75652074636787e-06	0.0519339599329162	NA	NA	NA	NA	NA	NA	NA	NA	NA	NA	NA	NA	NA	NA	NA	NA	1	2	4	4	-0.981225061058772
572.0544	2170.79580093932	1.7629298198972	0.398663875127166	4.42209572998021	9.77481274581668e-06	0.0520313282459822	NA	NA	NA	NA	NA	NA	NA	NA	NA	NA	NA	NA	NA	NA	NA	NA	2	2	4	4	1.12189258464249
347.1204	5682.96533447969	-0.157254634134318	0.0356336911564876	-4.41308854150763	1.01906294846214e-05	0.0542447207466396	NA	NA	NA	NA	NA	NA	NA	NA	NA	NA	NA	NA	NA	NA	NA	NA	0	2	2	4	-0.219607650227904
455.1789	700.630538603554	-0.61997446885786	0.140522744685878	-4.41191545357116	1.02460124941362e-05	0.0545395245062868	NA	NA	NA	NA	NA	NA	NA	NA	NA	NA	NA	NA	NA	NA	NA	NA	2	2	4	4	-0.724483318552113
472.2409	2836.85580724276	-0.458829249117382	0.104000782717739	-4.41178649936374	1.02521180965606e-05	0.0545720246279919	NA	NA	NA	NA	NA	NA	NA	NA	NA	NA	NA	NA	NA	NA	NA	NA	2	2	4	4	-0.557380008957051
159.0771	994.933002138119	0.467437781180453	0.106393192660382	4.39349331937582	1.11543618661351e-05	0.0593746682134373	NA	NA	NA	NA	NA	NA	NA	NA	NA	NA	NA	NA	NA	NA	NA	NA	0	2	2	4	0.413815994358753
354.1279	2094.29012008398	-0.57681313102275	0.131414914298226	-4.3892516622106	1.13741382888711e-05	0.0605445381116609	NA	NA	NA	NA	NA	NA	NA	NA	NA	NA	NA	NA	NA	NA	NA	NA	0	2	2	4	-0.685867809584438
247.13	5447.94094278741	-0.413696763665847	0.0942628015959425	-4.38875947522925	1.13999064034159e-05	0.0606817017853826	NA	NA	NA	NA	NA	NA	NA	NA	NA	NA	NA	NA	NA	NA	NA	NA	0	2	2	4	-0.504286892558825
455.1018	1837.66686599183	-1.64188765877619	0.374498040576691	-4.38423564579362	1.16393728216987e-05	0.0619563815299019	NA	NA	NA	NA	NA	NA	NA	NA	NA	NA	NA	NA	NA	NA	NA	NA	2	2	4	4	-1.3475219403557
477.1604	1411.30273894908	-0.662594116455092	0.151155501954435	-4.3835262884101	1.16773550209036e-05	0.06215856077627	NA	NA	NA	NA	NA	NA	NA	NA	NA	NA	NA	NA	NA	NA	NA	NA	2	2	4	4	-0.761064070364168
578.2669	1215.02892258528	-0.559337643454259	0.127642063933473	-4.38207927870695	1.17552015900669e-05	0.0625729380639262	NA	NA	NA	NA	NA	NA	NA	NA	NA	NA	NA	NA	NA	NA	NA	NA	2	2	4	4	-0.664591375535215
329.2159	36933.0315842969	-2.19189188860738	0.500233390052193	-4.38173846887487	1.17736084969791e-05	0.06267091802942	NA	NA	NA	NA	NA	NA	NA	NA	NA	NA	NA	NA	NA	NA	NA	NA	2	2	2	4	-1.63535003126839
478.2936	14337.2565115348	-1.3906570822633	0.317442283089405	-4.38081867585242	1.18234233041488e-05	0.0629360822479842	NA	NA	NA	NA	NA	NA	NA	NA	NA	NA	NA	NA	NA	NA	NA	NA	2	2	4	4	-1.21107410559713
450.2622	4712.35699855191	-1.66678877209035	0.380520601731361	-4.3802852316182	1.18524060583221e-05	0.0630903574484486	NA	NA	NA	NA	NA	NA	NA	NA	NA	NA	NA	NA	NA	NA	NA	NA	0	2	3	4	-1.35691328146682
328.2126	231988.685191188	-1.99060376593048	0.454722665937904	-4.37762160332318	1.19981421327105e-05	0.0638661105724181	NA	NA	NA	NA	NA	NA	NA	NA	NA	NA	NA	NA	NA	NA	NA	NA	2	2	4	4	-1.53309584690317
417.0907	2173.3515289752	2.27561680645759	0.52005183353252	4.37574999207323	1.21015656380046e-05	0.0644166338910984	NA	NA	NA	NA	NA	NA	NA	NA	NA	NA	NA	NA	NA	NA	NA	NA	0	2	4	4	1.38952815935045
207.9994	4128.54796498883	0.841925312428961	0.192452519884521	4.37471701037819	1.21590110641513e-05	0.0647224158944775	NA	NA	NA	NA	NA	NA	NA	NA	NA	NA	NA	NA	NA	NA	NA	NA	2	2	4	4	0.652900461459599
322.2213	2078.9800783948	-3.36045686622759	0.768481000274013	-4.37285614742507	1.22631533019335e-05	0.0652767650261923	NA	NA	NA	NA	NA	NA	NA	NA	NA	NA	NA	NA	NA	NA	NA	NA	2	2	4	4	-2.40885560375839
332.1247	3496.21208254444	-0.483736178954052	0.110755452283169	-4.36760600929408	1.2561583045313e-05	0.066865306550201	NA	NA	NA	NA	NA	NA	NA	NA	NA	NA	NA	NA	NA	NA	NA	NA	0	2	3	4	-0.596280515236259
445.1404	825.693017596618	0.495760721051343	0.113635389120034	4.36273175892123	1.28448397889461e-05	0.0683730821965603	NA	NA	NA	NA	NA	NA	NA	NA	NA	NA	NA	NA	NA	NA	NA	NA	0	2	4	4	0.427696212863251
443.1668	2893.94452499532	0.257131400864459	0.0589847702241089	4.35928460664515	1.30488317128521e-05	0.0694589312075119	NA	NA	NA	NA	NA	NA	NA	NA	NA	NA	NA	NA	NA	NA	NA	NA	0	2	3	4	0.228775259908249
454.2667	1088.96904760993	0.744266891547621	0.170770044848988	4.35829885859536	1.31077312224877e-05	0.0697724532973019	NA	NA	NA	NA	NA	NA	NA	NA	NA	NA	NA	NA	NA	NA	NA	NA	1	2	4	4	0.601910727237464
419.1669	4187.6419537754	0.975933108294686	0.223937670330925	4.3580568952624	1.31222275155335e-05	0.0698496170651849	NA	NA	NA	NA	NA	NA	NA	NA	NA	NA	NA	NA	NA	NA	NA	NA	0	2	3	4	0.723260393200505
249.0552	3381.84411396569	0.507846167471197	0.116590700864987	4.35580336770844	1.32579754462568e-05	0.0705722033004249	NA	NA	NA	NA	NA	NA	NA	NA	NA	NA	NA	NA	NA	NA	NA	NA	2	2	4	4	0.437513246911988
381.2754	3373.10265064203	-1.15368803267799	0.264866152076656	-4.35573977132457	1.32618257327443e-05	0.0705926983753977	NA	NA	NA	NA	NA	NA	NA	NA	NA	NA	NA	NA	NA	NA	NA	NA	2	2	4	4	-1.07375591249036
463.1024	1150.06841282155	0.489923597335089	0.112482898573653	4.35553851783334	1.32740171602543e-05	0.0706575933440334	NA	NA	NA	NA	NA	NA	NA	NA	NA	NA	NA	NA	NA	NA	NA	NA	2	2	4	4	0.425119657495741
351.0695	1965.21014257996	0.60489047833537	0.138952827818195	4.35320740018911	1.34160117799037e-05	0.0714134307044274	NA	NA	NA	NA	NA	NA	NA	NA	NA	NA	NA	NA	NA	NA	NA	NA	0	2	4	4	0.506960340841057
210.1078	2562.72041021672	-0.509142045872477	0.117050401218387	-4.34976762636245	1.36281869016306e-05	0.0725428388773798	NA	NA	NA	NA	NA	NA	NA	NA	NA	NA	NA	NA	NA	NA	NA	NA	0	2	2	4	-0.620057608308488
251.1038	3521.03639721974	0.487422462895153	0.112094530190268	4.34831621193118	1.3718671216679e-05	0.0730244868863825	NA	NA	NA	NA	NA	NA	NA	NA	NA	NA	NA	NA	NA	NA	NA	NA	0	2	4	4	0.424089826006908
463.3275	9319.28740388451	-1.12205805572288	0.258321747754172	-4.34364533949605	1.40137690340107e-05	0.0745952925680392	NA	NA	NA	NA	NA	NA	NA	NA	NA	NA	NA	NA	NA	NA	NA	NA	0	2	2	4	-1.04814811900396
473.3479	751.601627916939	-0.675425442849721	0.155604976909616	-4.34064164439961	1.42067254026982e-05	0.0756223993185623	NA	NA	NA	NA	NA	NA	NA	NA	NA	NA	NA	NA	NA	NA	NA	NA	2	2	4	4	-0.774966629322571
252.0394	5494.65705927335	0.767234036928859	0.176884257461202	4.3374919166967	1.44117832901605e-05	0.0767139224535241	NA	NA	NA	NA	NA	NA	NA	NA	NA	NA	NA	NA	NA	NA	NA	NA	0	2	4	4	0.609825257701917
159.0295	5180.66399547911	1.17310868794955	0.270999658021038	4.32881980927993	1.4991052237075e-05	0.0797973710579503	NA	NA	NA	NA	NA	NA	NA	NA	NA	NA	NA	NA	NA	NA	NA	NA	2	2	4	4	0.822877445093983
559.2508	641.166020516382	-1.93205153053517	0.446416222709648	-4.32791514342387	1.50527438310669e-05	0.0801257554127691	NA	NA	NA	NA	NA	NA	NA	NA	NA	NA	NA	NA	NA	NA	NA	NA	2	2	4	4	-1.50330347168891
281.0886	8461.6286428326	0.550291128715432	0.127185473581395	4.32668223201811	1.51372092097454e-05	0.080575364623475	NA	NA	NA	NA	NA	NA	NA	NA	NA	NA	NA	NA	NA	NA	NA	NA	0	2	2	4	0.463029547005695
154.0142	2414.84976098785	-0.443374078252105	0.102501908795965	-4.32552021186905	1.52172314267777e-05	0.0810013228847377	NA	NA	NA	NA	NA	NA	NA	NA	NA	NA	NA	NA	NA	NA	NA	NA	2	2	0	4	-0.536070942039139
570.1927	971.571688045105	-1.66793026474168	0.386005812278253	-4.32099779766877	1.55325224312061e-05	0.0826796169013101	NA	NA	NA	NA	NA	NA	NA	NA	Asperlicin	1	C31H29N5O4	[M+Cl]-	535.221955	570.1913566	2.41603101155975	C11688	0	2	4	4	-1.35927990326393
197.0222	7107.79779467106	0.911642071672936	0.211058814538397	4.31937454811717	1.56472025751939e-05	0.0832900593077574	NA	NA	NA	NA	NA	NA	NA	NA	NA	NA	NA	NA	NA	NA	NA	NA	2	2	4	4	0.691235406156701
460.0624	9615.2499125951	1.87953287301444	0.435234001499494	4.31844218636172	1.57134370246707e-05	0.0836426252823221	NA	NA	NA	NA	NA	NA	NA	NA	NA	NA	NA	NA	NA	NA	NA	NA	2	2	4	4	1.19075189870245
243.1714	5910.9851059588	0.771344344690569	0.178688441228136	4.31669972265176	1.58379378071055e-05	0.0843053429472228	NA	NA	NA	NA	NA	NA	NA	NA	NA	NA	NA	NA	NA	NA	NA	NA	2	2	3	4	0.612661132952472
300.8899	7374.71318772147	0.893800337426053	0.207067712677005	4.31646404874453	1.58548489623819e-05	0.0843953610267586	NA	NA	NA	NA	NA	NA	NA	NA	NA	NA	NA	NA	NA	NA	NA	NA	2	2	4	4	0.682300368173184
559.2048	557.04497520774	-1.72604107800118	0.400136590582176	-4.31362969202565	1.60595857847154e-05	0.0854851751320398	NA	NA	NA	NA	NA	NA	NA	NA	NA	NA	NA	NA	NA	NA	NA	NA	2	2	0	4	-1.39200346799208
478.1675	1575.41675489672	-0.638117502203355	0.147989603902553	-4.31190762983283	1.61852052399799e-05	0.0861538474924129	NA	NA	NA	NA	NA	NA	NA	NA	NA	NA	NA	NA	NA	NA	NA	NA	2	2	4	4	-0.740481420179151
352.2854	2098.01848345156	-1.02069367002451	0.236849626558285	-4.3094586419934	1.63654658905739e-05	0.0871133749355247	NA	NA	NA	NA	NA	NA	NA	NA	NA	NA	NA	NA	NA	NA	NA	NA	2	2	4	4	-0.995025092973528
488.2145	1972.75256664933	-0.658878680087998	0.152968815892956	-4.3072745006346	1.65278450710093e-05	0.0879777193129825	NA	NA	NA	NA	NA	NA	NA	NA	NA	NA	NA	NA	NA	NA	NA	NA	0	2	2	4	-0.756671326939826
184.0617	3103.2827284877	0.52511092445676	0.122044291484754	4.30262585876341	1.68785734494108e-05	0.0898446464712138	NA	NA	NA	NA	NA	NA	NA	NA	NA	NA	NA	NA	NA	NA	NA	NA	2	2	4	4	0.449974407999367
355.3214	10401.9001627062	1.08819355637388	0.253029669243102	4.30065596508519	1.7029326691048e-05	0.0906471059764486	NA	NA	NA	NA	NA	NA	NA	NA	NA	NA	NA	NA	NA	NA	NA	NA	2	2	4	4	0.785172345772826
461.3266	3714.07521977484	-0.377988817991706	0.0880046103107052	-4.2951024572144	1.74612675064745e-05	0.0929463269369639	NA	NA	NA	NA	NA	NA	NA	NA	NA	NA	NA	NA	NA	NA	NA	NA	2	2	4	4	-0.46093547227445
296.1332	1575.64428281087	-0.548203244904048	0.127637081740489	-4.29501550355604	1.74681128827197e-05	0.0929827648747172	NA	NA	NA	NA	NA	NA	NA	NA	NA	NA	NA	NA	NA	NA	NA	NA	0	2	3	4	-0.652318264881838
320.1347	2983.66998430001	0.663144428240003	0.154400796327008	4.29495471535989	1.74728999167132e-05	0.0930082462566642	NA	NA	NA	NA	NA	NA	NA	NA	NA	NA	NA	NA	NA	NA	NA	NA	2	2	4	4	0.544237428942784
187.0727	2498.14624760128	0.599746857169049	0.139739307442814	4.29189802171078	1.77152309811839e-05	0.0942981745128416	NA	NA	NA	NA	NA	NA	NA	NA	NA	NA	NA	NA	NA	NA	NA	NA	2	2	4	4	0.503752635757444
377.1924	2964.15445373566	-0.398153184452277	0.092826317629764	-4.28922739389818	1.79295731771813e-05	0.0954391180221363	NA	NA	NA	NA	NA	NA	NA	NA	NA	NA	NA	NA	NA	NA	NA	NA	2	2	2	4	-0.488850975990449
327.2901	5933.35066069366	0.797974594174875	0.186108084116098	4.28769442211379	1.80537219494325e-05	0.0960999619368294	NA	NA	NA	NA	NA	NA	NA	NA	NA	NA	NA	NA	NA	NA	NA	NA	2	2	4	4	0.626342753152587
253.0852	3786.1597483841	0.813534816043145	0.189753058192701	4.28733441132196	1.80829961936276e-05	0.0962557887386795	Undecanedioic_acid,Butyl_butyryllactate,Marindinin,Tetrahydrofurfuryl_cinnamate,Pterosin_E,3-Hydroxysebacic_acid,2-Hydroxydecanedioic_acid	1	C11H20O4	[M+K-2H]-	216.13616	253.0847666	1.5876103701916	HMDB00888,HMDB37137,HMDB29504,HMDB36189,HMDB36605,HMDB00350,HMDB00424	Encecalin,Mexicanin_E	1	C14H16O3	[M+Na-2H]-	232.109945	253.0846136	2.19215222957701	C09005,C09503	0	2	4	4	0.634378013762683
369.1037	5395.57881054318	0.484443153058934	0.113165469253822	4.28083898960699	1.86190035362493e-05	0.0991089558234551	NA	NA	NA	NA	NA	NA	NA	NA	NA	NA	NA	NA	NA	NA	NA	NA	1	2	4	4	0.422545921260593
417.1986	2252.19722191971	-0.305708212708445	0.0714329072389781	-4.27965519708867	1.87183075419693e-05	0.0996375510459025	NA	NA	NA	NA	NA	NA	NA	NA	NA	NA	NA	NA	NA	NA	NA	NA	2	2	4	4	-0.381225032664198
215.1134	18456.4831457929	-0.93120790021307	0.217604648768967	-4.27935664739287	1.87434313249201e-05	0.0997712849425495	NA	NA	NA	NA	NA	NA	NA	NA	NA	NA	NA	NA	NA	NA	NA	NA	2	2	4	4	-0.959376346325419
446.0676	833.732498223625	-0.567665024244568	0.132681387129919	-4.27840736763416	1.88235294548775e-05	0.100197647288313	NA	NA	NA	NA	NA	NA	NA	NA	NA	NA	NA	NA	NA	NA	NA	NA	2	2	4	4	-0.673419472741083
593.3404	920.564655436237	2.42805132998692	0.568094978750293	4.27402357142498	1.91976727025765e-05	0.102189211795815	NA	NA	NA	NA	NA	NA	NA	NA	NA	NA	NA	NA	NA	NA	NA	NA	0	2	2	4	1.4775864128563
405.091	970.780924372632	-0.741955134271036	0.173620410862205	-4.27343266028723	1.92486435484814e-05	0.102460529608566	NA	NA	NA	NA	NA	NA	NA	NA	NA	NA	NA	NA	NA	NA	NA	NA	0	2	4	4	-0.828169941119156
363.194	2001.97957862462	-0.587542038991829	0.137525458195097	-4.27224200306484	1.9351739099253e-05	0.103009307225324	NA	NA	NA	NA	NA	NA	NA	NA	NA	NA	NA	NA	NA	NA	NA	NA	2	2	4	4	-0.697222860199204
155.0458	3337.43689421051	0.368502842455608	0.0862946369892641	4.270286721311	1.95221830706143e-05	0.10391658048488	NA	NA	NA	NA	NA	NA	NA	NA	NA	NA	NA	NA	NA	NA	NA	NA	0	2	4	4	0.333075377499554
374.1566	6596.61278088644	-0.399797047868926	0.0936277252595378	-4.27007114357078	1.95410624726834e-05	0.104017075542094	NA	NA	NA	NA	NA	NA	NA	NA	NA	NA	NA	NA	NA	NA	NA	NA	2	2	4	4	-0.490442341835966
275.0946	9997.76413735991	5.98567375345108	1.40268055718946	4.26731070219189	1.97843524763568e-05	0.105312108231647	NA	NA	NA	NA	NA	NA	NA	NA	NA	NA	NA	NA	NA	NA	NA	NA	2	2	4	4	2.79968752822072
104.0348	6432.88481078391	-0.593851151242093	0.139195665893229	-4.26630489844139	1.98737133116088e-05	0.105787775957694	NA	NA	NA	NA	NA	NA	NA	NA	NA	NA	NA	NA	NA	NA	NA	NA	2	2	4	4	-0.703838066885551
338.1457	1474.53390993604	0.496095445147852	0.116284832332657	4.26620940320633	1.98822175548684e-05	0.105833044044564	NA	NA	NA	NA	NA	NA	NA	NA	NA	NA	NA	NA	NA	NA	NA	NA	2	2	4	4	0.428211864282567
555.1175	816.914069117072	-1.74045319570201	0.408308642729296	-4.26259210206311	2.02069169747154e-05	0.10756141905641	NA	NA	NA	NA	NA	NA	NA	NA	NA	NA	NA	NA	NA	NA	NA	NA	0	2	4	4	-1.40073494012156
341.1465	5813.14017705303	0.281741808397631	0.0661317070177094	4.26031356369167	2.04140304776236e-05	0.108663884232391	NA	NA	NA	NA	NA	NA	NA	NA	NA	NA	NA	NA	NA	NA	NA	NA	2	2	4	4	0.253480720975037
391.2617	984.992598674237	-2.50676439046333	0.588401371638307	-4.26029664663026	2.04155757293019e-05	0.108672109607074	NA	NA	NA	NA	NA	NA	NA	NA	NA	NA	NA	NA	NA	NA	NA	NA	2	2	4	4	-1.84399598585532
471.0758	795.360532951287	-0.77733315162163	0.182505417107375	-4.25923330902717	2.0512927782597e-05	0.109190314586764	NA	NA	NA	NA	NA	NA	NA	NA	NA	NA	NA	NA	NA	NA	NA	NA	2	2	4	4	-0.854989184154869
288.1136	2263.8288075622	3.80347703057985	0.894625781991633	4.25147263486245	2.12369462408317e-05	0.113044264839947	NA	NA	NA	NA	NA	NA	NA	NA	NA	NA	NA	NA	NA	NA	NA	NA	2	2	4	4	2.19705762275242
336.095	1605.4061589278	0.50827280857815	0.119619343211398	4.24908543160867	2.14645053035823e-05	0.114255561730968	NA	NA	NA	NA	NA	NA	NA	NA	NA	NA	NA	NA	NA	NA	NA	NA	2	2	3	4	0.438031094465326
378.0544	1872.09437522347	-0.756170783119783	0.177964441251937	-4.24899928210549	2.14727607045799e-05	0.114299505230479	NA	NA	NA	NA	NA	NA	NA	NA	NA	NA	NA	NA	NA	NA	NA	NA	0	2	4	4	-0.83815645233308
450.2988	741.655901330011	-1.37360788444649	0.323617232819756	-4.24454492882813	2.19037479571091e-05	0.116593650375691	NA	NA	NA	NA	NA	NA	NA	NA	NA	NA	NA	NA	NA	NA	NA	NA	2	2	4	4	-1.20327368104182
169.0256	1098.83934557123	0.69065750432141	0.162833488463021	4.24149547393783	2.22035368177332e-05	0.118189426480794	NA	NA	NA	NA	NA	NA	NA	NA	NA	NA	NA	NA	NA	NA	NA	NA	2	2	4	4	0.563987436430931
258.1459	13272.2187259102	0.987830776798988	0.233100511248486	4.23778897570051	2.25731782316842e-05	0.120157027727255	NA	NA	NA	NA	NA	NA	NA	NA	NA	NA	NA	NA	NA	NA	NA	NA	2	2	4	4	0.733690087248004
230.1227	4513.73966136783	-0.478008346645781	0.112969377838959	-4.23130901302471	2.32335222806684e-05	0.123672039099998	NA	NA	NA	NA	NA	NA	NA	NA	NA	NA	NA	NA	NA	NA	NA	NA	1	2	4	4	-0.586193404315472
303.0894	2296.61315432413	3.82495493273119	0.904288372241067	4.22979554989957	2.33903793493545e-05	0.124506989276614	NA	NA	NA	NA	NA	NA	NA	NA	NA	NA	NA	NA	NA	NA	NA	NA	2	2	4	4	2.20769595964246
241.0442	2945.27124891205	-0.387681515498003	0.0918160377684194	-4.22237252794357	2.41744122675802e-05	0.12868039650033	NA	NA	NA	NA	NA	NA	NA	NA	NA	NA	NA	NA	NA	NA	NA	NA	2	2	4	4	-0.473530671716839
412.2336	2210.5090281885	0.347030178585232	0.0824141094506519	4.21081027142601	2.54456384330666e-05	0.135447133379214	NA	NA	NA	NA	NA	NA	NA	NA	NA	NA	NA	NA	NA	NA	NA	NA	2	2	4	4	0.313245024149224
559.236	1302.59091021537	-0.719410643808349	0.170895535015499	-4.20965149114693	2.55764903230308e-05	0.136143657989493	NA	NA	NA	NA	NA	NA	NA	NA	NA	NA	NA	NA	NA	NA	NA	NA	0	2	4	4	-0.804532200453492
489.2472	970.21187554271	0.860386978170928	0.204659943603622	4.20398326619934	2.62258334885832e-05	0.139600111659728	3,17-Androstanediol_glucuronide,3-alpha-Androstanediol_glucuronide,17-Hydroxyandrostane-3-glucuronide	1	C25H40O8	[M+Na-2H]-	468.27232	489.2469886	0.337252970025371	HMDB10321,HMDB10339,HMDB10359	NA	NA	NA	NA	NA	NA	NA	NA	2	2	4	4	0.665765451880392
401.0351	2044.27007303575	2.24330798269751	0.533773474708372	4.20273409787391	2.63710297238786e-05	0.140372991220206	NA	NA	NA	NA	NA	NA	NA	NA	NA	NA	NA	NA	NA	NA	NA	NA	2	2	2	4	1.37727744304045
345.1411	4057.44061728209	0.314869031097698	0.074986071588417	4.19903355953821	2.68056594820749e-05	0.142686525423084	NA	NA	NA	NA	NA	NA	NA	NA	NA	NA	NA	NA	NA	NA	NA	NA	2	2	4	4	0.284216098428671
376.2101	12077.595314852	-2.50285022603139	0.596516287473276	-4.19577852037028	2.71935883987424e-05	0.144751471046506	NA	NA	NA	NA	NA	NA	NA	NA	NA	NA	NA	NA	NA	NA	NA	NA	2	2	4	4	-1.83886814868569
407.1814	1028.73602854891	-0.629192608683875	0.150032564771161	-4.19370694384623	2.74432481015293e-05	0.14608040964444	NA	NA	NA	NA	NA	NA	NA	NA	NA	NA	NA	NA	NA	NA	NA	NA	0	2	4	4	-0.734306080035781
260.0259	3230.87145074052	0.55451453542172	0.132254563308478	4.19278187118836	2.75554373844098e-05	0.146677593197213	NA	NA	NA	NA	NA	NA	NA	NA	NA	NA	NA	NA	NA	NA	NA	NA	2	2	4	4	0.467223806924601
589.4463	4455.78976762919	1.08467967406646	0.258724735388258	4.1924080913204	2.76008915614387e-05	0.146919545781538	NA	NA	NA	NA	NA	NA	NA	NA	NA	NA	NA	NA	NA	NA	NA	NA	0	2	2	4	0.781974315646056
492.194	748.379286066304	2.09821317484605	0.500590149611623	4.19147915010698	2.77141660890176e-05	0.147522506091841	NA	NA	NA	NA	NA	NA	NA	NA	NA	NA	NA	NA	NA	NA	NA	NA	2	2	4	4	1.3011569159733
424.1741	1635.50977209526	-0.619188757536868	0.14779217203824	-4.18959102500137	2.79457665727493e-05	0.148755315466745	NA	NA	NA	NA	NA	NA	NA	NA	NA	NA	NA	NA	NA	NA	NA	NA	2	2	4	4	-0.723871720553331
323.2054	1777.82493842225	-3.14630509920953	0.751422909239085	-4.18712959177087	2.8250453913709e-05	0.150377166182673	NA	NA	NA	NA	NA	NA	NA	NA	NA	NA	NA	NA	NA	NA	NA	NA	0	2	2	4	-2.27743376003576
464.1456	2276.42901355537	-1.50937836280341	0.360543921782105	-4.18639247984773	2.83423097231474e-05	0.150866114656314	NA	NA	NA	NA	NA	NA	NA	NA	NA	NA	NA	NA	NA	NA	NA	NA	2	2	1	4	-1.27952195413953
395.1781	3006.00676528505	-0.781194368389389	0.186635987884406	-4.1856577461	2.84341516910975e-05	0.151354989451712	NA	NA	NA	NA	NA	NA	NA	NA	NA	NA	NA	NA	NA	NA	NA	NA	2	2	4	4	-0.857025393570444
360.1408	6977.85316004985	-0.362724689396248	0.086667856431892	-4.18522742259462	2.84880735803613e-05	0.151642015668263	NA	NA	NA	NA	NA	NA	NA	NA	NA	NA	NA	NA	NA	NA	NA	NA	0	2	4	4	-0.438031094465326
487.3424	2341.10115127521	-1.02154051840261	0.244231191840744	-4.18267834957268	2.88094851884126e-05	0.15335288965792	NA	NA	NA	NA	NA	NA	NA	NA	NA	NA	NA	NA	NA	NA	NA	NA	1	2	4	4	-0.996570144106505
324.1562	2545.36619207163	-0.247665767922374	0.0592967935599203	-4.17671433906631	2.95750056983787e-05	0.15742775533247	NA	NA	NA	NA	NA	NA	NA	NA	NA	NA	NA	NA	NA	NA	NA	NA	2	2	4	4	-0.320666560776338
317.1099	7703.89599878292	-0.390445969412286	0.0935204508463305	-4.17497954595892	2.98012828500402e-05	0.158632228610764	NA	NA	NA	NA	NA	NA	NA	NA	NA	NA	NA	NA	NA	NA	NA	NA	2	2	4	4	-0.478273198184307
244.0827	2552.17587809647	0.414197068601004	0.099217878495023	4.17462129692464	2.98482154770669e-05	0.158882050984427	NA	NA	NA	NA	NA	NA	NA	NA	NA	NA	NA	NA	NA	NA	NA	NA	2	2	4	4	0.377685456073672
487.019	607.239209837301	-0.559354233920583	0.134015857099526	-4.17379141563211	2.99572045593587e-05	0.159462199869466	NA	NA	NA	NA	NA	NA	NA	NA	NA	NA	NA	NA	NA	NA	NA	NA	2	2	3	4	-0.665178299092981
474.0782	40043.20303736	1.94807136687535	0.466911449693418	4.17225015183176	3.01606244620221e-05	0.160545004011344	NA	NA	NA	NA	NA	NA	NA	NA	NA	NA	NA	NA	NA	NA	NA	NA	2	2	4	4	1.22990183148016
267.1216	1834.05816572636	-0.612188061604272	0.146843348016952	-4.16898735878455	3.05955955949336e-05	0.162860355351832	NA	NA	NA	NA	NA	NA	NA	NA	NA	NA	NA	NA	NA	NA	NA	NA	0	2	4	4	-0.718379461723337
481.1424	1260.35002021252	-0.766338075411075	0.183916502218902	-4.16677169348817	3.08943630115299e-05	0.164450694310374	NA	NA	NA	NA	NA	NA	NA	NA	NA	NA	NA	NA	NA	NA	NA	NA	2	2	4	4	-0.845533331854426
483.2345	2365.4058955055	0.801799757463612	0.192611488116391	4.16278263204686	3.14392626403596e-05	0.167351195034634	NA	NA	NA	NA	NA	NA	NA	NA	NA	NA	NA	NA	NA	NA	NA	NA	2	2	1	4	0.627488162503712
381.1778	1482.38316981401	-0.252001406060024	0.0606231808393772	-4.15684895729422	3.22667163041992e-05	0.171755730887253	NA	NA	NA	NA	NA	NA	NA	NA	NA	NA	NA	NA	NA	NA	NA	NA	2	2	4	4	-0.326120245109148
491.2134	667.60681786248	-1.96095634513948	0.471774922577338	-4.15655061618503	3.23088616779564e-05	0.171980070711762	NA	NA	NA	NA	NA	NA	NA	NA	NA	NA	NA	NA	NA	NA	NA	NA	0	2	3	4	-1.51654361210434
274.0983	2200.91850886634	3.76133876266006	0.905172261698774	4.15538447411214	3.24740998559518e-05	0.172859633533231	NA	NA	NA	NA	NA	NA	NA	NA	NA	NA	NA	NA	NA	NA	NA	NA	2	2	4	4	2.18666227427654
245.078	6764.76639655945	0.315071696974205	0.0758801515031768	4.15222809565706	3.29253843456938e-05	0.175261820872128	NA	NA	NA	NA	NA	NA	NA	NA	NA	NA	NA	NA	NA	NA	NA	NA	1	2	4	4	0.284706055469736
401.1561	3489.56642450026	0.465442572791516	0.112251948421795	4.14640974464496	3.37729219589016e-05	0.179773263587233	NA	NA	NA	NA	NA	NA	NA	NA	NA	NA	NA	NA	NA	NA	NA	NA	2	2	4	4	0.411766493689456
241.1058	3047.20734689695	-0.880702915261245	0.212920298033084	-4.13630322424403	3.52945741245506e-05	0.187873018064983	NA	NA	NA	NA	NA	NA	NA	NA	NA	NA	NA	NA	NA	NA	NA	NA	2	2	4	4	-0.923464543414947
228.9757	6234.26202498937	-1.92557295875908	0.466246189926037	-4.12994894191959	3.62843807738589e-05	0.193141758859251	NA	NA	NA	NA	NA	NA	NA	NA	NA	NA	NA	NA	NA	NA	NA	NA	2	2	4	4	-1.49894812590876
267.1088	2650.36514690084	0.696852408575458	0.168833063175218	4.12746410845044	3.6678565714159e-05	0.195240005296469	NA	NA	NA	NA	NA	NA	NA	NA	NA	NA	NA	NA	NA	NA	NA	NA	2	2	4	4	0.572835867909973
469.1828	932.690392496082	0.373302420043445	0.0904481939300876	4.12725123435844	3.67125237036134e-05	0.195420763674334	NA	NA	NA	NA	NA	NA	NA	NA	NA	NA	NA	NA	NA	NA	NA	NA	2	2	4	4	0.338551433197226
419.0653	1345.37421710774	-2.10912782364407	0.511293237041971	-4.12508453240294	3.70598615108635e-05	0.197269642822326	NA	NA	NA	NA	NA	NA	NA	NA	NA	NA	NA	NA	NA	NA	NA	NA	2	2	4	4	-1.588770334588
402.1627	1101.60216952808	-0.495464864473131	0.120147716276878	-4.12379760370429	3.72676398375175e-05	0.198375646855105	NA	NA	NA	NA	NA	NA	NA	NA	NA	NA	NA	NA	NA	NA	NA	NA	1	2	4	4	-0.607560084431145
424.1837	1327.64288565501	-0.436970422708669	0.105992105023781	-4.12266953855316	3.74506783208542e-05	0.199349960701907	NA	NA	NA	NA	NA	NA	NA	NA	NA	NA	NA	NA	NA	NA	NA	NA	2	2	4	4	-0.52902214389406
464.3307	2165.19051914446	-1.08086466774685	0.262668990620242	-4.11493060217958	3.87295919798469e-05	0.206157618108725	NA	NA	NA	NA	NA	NA	NA	NA	NA	NA	NA	NA	NA	NA	NA	NA	2	2	4	4	-1.0247995309455
209.1043	67888.025786118	-0.437150504363447	0.106302329459895	-4.11233231279631	3.91681951654466e-05	0.208492302865672	NA	NA	NA	NA	NA	NA	NA	NA	NA	NA	NA	NA	NA	NA	NA	NA	2	2	4	4	-0.529563422477826
323.2336	2442.03119931588	-1.05614171792161	0.256843082450693	-4.11201153577639	3.9222669587255e-05	0.208782270212958	NA	NA	NA	NA	NA	NA	NA	NA	NA	NA	NA	NA	NA	NA	NA	NA	1	2	4	4	-1.01058416932784
326.1969	30009.0979884693	-1.22826640726602	0.298735775654986	-4.11154775343868	3.93015563537214e-05	0.209202184470859	NA	NA	NA	NA	NA	NA	NA	NA	NA	NA	NA	NA	NA	NA	NA	NA	2	2	4	4	-1.12189258464249
427.2304	1201.5411768765	-0.480494102145594	0.116908697331321	-4.10999449240176	3.95668554372418e-05	0.210614371492438	NA	NA	NA	NA	NA	NA	NA	NA	NA	NA	NA	NA	NA	NA	NA	NA	2	2	4	4	-0.590109028964089
428.1671	3031.24245276851	-1.11336313164825	0.270951012235113	-4.10909382645947	3.97214679841043e-05	0.211437374079387	NA	NA	NA	NA	NA	NA	NA	NA	NA	NA	NA	NA	NA	NA	NA	NA	0	2	2	4	-1.03761155488492
180.9311	4867.75695724542	1.28456283785429	0.312690354437625	4.10809869771832	3.9892963149492e-05	0.212350242844746	NA	NA	NA	NA	NA	NA	NA	NA	NA	NA	NA	NA	NA	NA	NA	NA	2	2	4	4	0.874134253855972
486.1274	546.511365588531	-1.74069502227134	0.423805690715445	-4.1072950656533	4.00319694210767e-05	0.213090173228391	NA	NA	NA	NA	NA	NA	NA	NA	NA	NA	NA	NA	NA	NA	NA	NA	0	2	4	4	-1.40199104105769
199.0194	1772.9336508965	0.722321430224698	0.175958453259204	4.10506808195597	4.04195822555329e-05	0.215153436346202	NA	NA	NA	NA	NA	NA	NA	NA	NA	NA	NA	NA	NA	NA	NA	NA	0	2	4	4	0.588429799623523
418.2886	1746.05202016858	-0.570653097124083	0.139059780971775	-4.10365307018505	4.06677166488257e-05	0.216474255721699	NA	NA	NA	NA	NA	NA	NA	NA	NA	NA	NA	NA	NA	NA	NA	NA	2	2	4	4	-0.676373839207858
479.297	2765.81473314479	-1.39464440174904	0.339933911538984	-4.10269277176572	4.08369357978599e-05	0.217375009252008	NA	NA	NA	NA	NA	NA	NA	NA	NA	NA	NA	NA	NA	NA	NA	NA	2	2	4	4	-1.21401834249949
308.1485	4683.66323186412	-0.450687599889615	0.109929653735339	-4.09978185662866	4.13539749230099e-05	0.220127208515181	NA	NA	NA	NA	NA	NA	NA	NA	NA	NA	NA	NA	NA	NA	NA	NA	2	2	4	4	-0.546421280154042
496.0597	15591.3198570204	2.15254984317744	0.525744460775614	4.09428915333098	4.23465569170174e-05	0.225410722469284	NA	NA	NA	NA	NA	NA	NA	NA	NA	NA	NA	NA	NA	NA	NA	NA	1	2	4	4	1.32795046450203
373.1588	5432.26400064347	-1.16424758568382	0.284658854859229	-4.08997495004879	4.31419780650238e-05	0.229644749240122	NA	NA	NA	NA	NA	NA	NA	NA	NA	NA	NA	NA	NA	NA	NA	NA	2	2	4	4	-1.07963646449805
285.1066	2579.02661380818	-0.559660092782174	0.136924954404085	-4.08734912651887	4.3633024974345e-05	0.232258591938439	NA	NA	NA	NA	NA	NA	NA	NA	NA	NA	NA	NA	NA	NA	NA	NA	0	2	4	4	-0.665765451880392
333.0589	41548.7533971922	0.74063392721252	0.181382779010187	4.08326485708395	4.44073613501603e-05	0.236380384466903	NA	NA	NA	NA	NA	NA	NA	NA	NA	NA	NA	NA	NA	NA	NA	NA	2	2	4	4	0.598530322359634
371.1933	1832.08561353467	-0.479825651010016	0.117622349014674	-4.07937483845146	4.51569744262569e-05	0.240370574870966	NA	NA	NA	NA	NA	NA	NA	NA	NA	NA	NA	NA	NA	NA	NA	NA	2	2	4	4	-0.587870425265962
556.1813	1065.49185511454	0.613252295989109	0.150354148133443	4.07871883551117	4.52845639070636e-05	0.2410497336773	NA	NA	NA	NA	NA	NA	NA	NA	NA	NA	NA	NA	NA	NA	NA	NA	0	2	2	4	0.511245417126504
420.1554	7950.16827774583	-0.663998891838741	0.162848452446526	-4.07740375707148	4.55413708678463e-05	0.242416717129546	NA	NA	NA	NA	NA	NA	NA	NA	NA	NA	NA	NA	NA	NA	NA	NA	2	2	4	4	-0.764840999866944
442.1826	1337.80753265637	-0.731885681133012	0.179560795937523	-4.07597703781436	4.58215406584701e-05	0.243908060925036	NA	NA	NA	NA	NA	NA	NA	NA	NA	NA	NA	NA	NA	NA	NA	NA	2	2	4	4	-0.82023982474874
341.2443	2584.39656497853	-1.03804983584307	0.25477988818089	-4.07430053939765	4.61528492700782e-05	0.245671616664626	NA	NA	NA	NA	NA	NA	NA	NA	NA	NA	NA	NA	NA	NA	NA	NA	1	2	4	4	-1.00355252029373
404.2035	10537.6060852465	-0.596787544087215	0.14650703553333	-4.07343948988338	4.63238910700104e-05	0.246582072165665	NA	NA	NA	NA	NA	NA	NA	NA	NA	NA	NA	NA	NA	NA	NA	NA	0	2	4	4	-0.70745936723954
251.0053	4461.93959922783	0.383333984711801	0.0941994373290173	4.06938720210082	4.71369537079966e-05	0.250910004587666	NA	NA	NA	NA	NA	NA	NA	NA	NA	NA	NA	NA	NA	NA	NA	NA	2	2	4	4	0.346534816849217
225.0495	1800.3870510648	-0.4834306882452	0.118819377417711	-4.06861825698425	4.72927566942023e-05	0.251739343883239	NA	NA	NA	NA	NA	NA	NA	NA	NA	NA	NA	NA	NA	NA	NA	NA	2	2	4	4	-0.595718535169913
336.0529	3682.38515850253	2.51755062663718	0.619233410723445	4.06559236475297	4.79106144917862e-05	0.255028200939778	NA	NA	NA	NA	NA	NA	NA	NA	NA	NA	NA	NA	NA	NA	NA	NA	2	2	4	4	1.51803124147022
440.2407	1257.79817958875	-0.642121417630457	0.15797091142418	-4.06480795636006	4.80720277577807e-05	0.255887403754667	NA	NA	NA	NA	NA	NA	NA	NA	NA	NA	NA	NA	NA	NA	NA	NA	1	2	4	4	-0.746063466853564
268.0666	2753.33747715317	-0.596223060473098	0.146869315337401	-4.05954817113024	4.91677641912917e-05	0.261720008790245	NA	NA	NA	NA	NA	NA	NA	NA	NA	NA	NA	NA	NA	NA	NA	NA	0	2	2	4	-0.706251238343099
493.2146	2384.68397512951	-0.51737767140609	0.127496039427892	-4.05799014406798	4.94968562581869e-05	0.263471765862329	NA	NA	NA	NA	NA	NA	NA	NA	NA	NA	NA	NA	NA	NA	NA	NA	2	2	4	4	-0.629781455400275
584.362	1067.55564886254	0.448775529317695	0.110662514095645	4.05535273606582	5.00587027780485e-05	0.266462474887552	NA	NA	NA	NA	NA	NA	NA	NA	NA	NA	NA	NA	NA	NA	NA	NA	0	2	4	4	0.400524824091792
468.3092	486.9912329763	-1.4700825723169	0.362520411537062	-4.05517186214108	5.00974549974992e-05	0.266668752951688	NA	NA	NA	NA	NA	NA	NA	NA	NA	NA	NA	NA	NA	NA	NA	NA	2	2	4	4	-1.25432585240647
556.2362	623.020573241144	-1.7358338314917	0.428333659762474	-4.05252725749893	5.06673186673668e-05	0.269702137266394	NA	NA	NA	NA	NA	NA	NA	NA	NA	NA	NA	NA	NA	NA	NA	NA	0	2	4	4	-1.39697983568311
315.2535	11420.8214549662	0.587512186267791	0.145066860203604	4.04994073383271	5.12306059776106e-05	0.272700515618821	NA	NA	NA	NA	NA	NA	NA	NA	NA	NA	NA	NA	NA	NA	NA	NA	1	2	4	4	0.494692077206337
295.1527	3921.78664450301	-0.567762143555525	0.140283778221718	-4.04724017810656	5.18250574698131e-05	0.275864780911815	NA	NA	NA	NA	NA	NA	NA	NA	NA	NA	NA	NA	NA	NA	NA	NA	0	2	4	4	-0.674009875173667
512.0341	7483.66077202517	5.56397568308403	1.3753847443383	4.04539581087245	5.22347934428496e-05	0.278045805496289	NA	NA	NA	NA	NA	NA	NA	NA	NA	NA	NA	NA	NA	NA	NA	NA	2	2	4	4	2.69720834590866
586.2826	868.641967319338	-0.501114480742819	0.12396496382099	-4.04238798848397	5.29095894965783e-05	0.281637744890286	NA	NA	NA	NA	NA	NA	NA	NA	NA	NA	NA	NA	NA	NA	NA	NA	0	2	3	4	-0.613228899007721
396.0977	935.741269636187	-0.576720096813636	0.142687794994057	-4.0418320069888	5.30352234463981e-05	0.282306494405177	NA	NA	NA	NA	NA	NA	NA	NA	NA	NA	NA	NA	NA	NA	NA	NA	2	2	4	4	-0.685272630747995
480.4134	691.071085067412	-1.50111396556622	0.371880209539885	-4.03655243559074	5.42424066717789e-05	0.288732330713879	NA	NA	NA	NA	NA	NA	NA	NA	NA	NA	NA	NA	NA	NA	NA	NA	2	2	4	4	-1.2731470017068
357.2139	4492.65074765575	0.400328705099337	0.0991975383389403	4.03567176971151	5.44462888501817e-05	0.289817595549517	NA	NA	NA	NA	NA	NA	NA	NA	NA	NA	NA	NA	NA	NA	NA	NA	2	2	4	4	0.367094853562418
345.1775	6309.42224755395	-0.378015267018981	0.0937167664104738	-4.03359272302777	5.49304911231437e-05	0.292395004248494	NA	NA	NA	NA	NA	NA	NA	NA	NA	NA	NA	NA	NA	NA	NA	NA	2	2	4	4	-0.461458801135074
486.0988	1053.40475236445	1.74047859201023	0.431510368269366	4.03345717738061	5.49622004429877e-05	0.292563792958024	NA	NA	NA	NA	NA	NA	NA	NA	NA	NA	NA	NA	NA	NA	NA	NA	2	2	4	4	1.10614024461161
356.0919	1449.34674059136	-0.582452098638906	0.144437191173921	-4.03256317784218	5.51717759620408e-05	0.293679363445943	NA	NA	NA	NA	NA	NA	NA	NA	NA	NA	NA	NA	NA	NA	NA	NA	2	2	0	4	-0.69004089012002
379.1207	10638.7237691638	-0.901980145545059	0.223734612477323	-4.03147342987211	5.54282636359003e-05	0.295044647333897	NA	NA	NA	NA	NA	NA	NA	NA	NA	NA	NA	NA	NA	NA	NA	NA	2	2	4	4	-0.940902371343708
468.1292	6069.65857544403	0.742564734392242	0.184271445623135	4.02973304887891	5.58402309220492e-05	0.297237549198068	NA	NA	NA	NA	NA	NA	NA	NA	NA	NA	NA	NA	NA	NA	NA	NA	0	2	3	4	0.601346849605922
475.0816	4205.37513166974	1.91140574587048	0.474887816172797	4.02496269808485	5.69843474570135e-05	0.303327681513683	NA	NA	NA	NA	NA	NA	NA	NA	NA	NA	NA	NA	NA	NA	NA	NA	0	2	4	4	1.21401834249949
497.2096	1355.62423809922	-0.393642683986494	0.0978164479521539	-4.02429951432136	5.71451518306771e-05	0.304183643194694	NA	NA	NA	NA	NA	NA	NA	NA	NA	NA	NA	NA	NA	NA	NA	NA	0	2	2	4	-0.483026506281354
187.1101	2450.71443209364	0.256208351483351	0.0636869903827876	4.02293074210955	5.74784025719157e-05	0.305957536890307	NA	NA	NA	NA	NA	NA	NA	NA	NA	NA	NA	NA	NA	NA	NA	NA	2	2	4	4	0.226843664187442
291.0895	1932.36000377576	3.56619200503123	0.887431678263467	4.01855386998308	5.85564225763574e-05	0.31169583737395	NA	NA	NA	NA	NA	NA	NA	NA	NA	NA	NA	NA	NA	NA	NA	NA	2	2	4	4	2.14728482281781
229.1558	6147.97993872189	0.864165354830286	0.21512606104221	4.01701844325002	5.89391129495076e-05	0.313732898230229	NA	NA	NA	NA	NA	NA	NA	NA	NA	NA	NA	NA	NA	NA	NA	NA	2	2	4	4	0.667528289441375
317.0542	2514.68804560652	-0.632654604447935	0.157556933617577	-4.0154031302965	5.93442701031371e-05	0.315889549758999	NA	NA	NA	NA	NA	NA	NA	NA	NA	NA	NA	NA	NA	NA	NA	NA	0	2	3	4	-0.736772843623489
215.1124	7393.39573337026	-0.865044168075429	0.215497305104488	-4.0141762684967	5.96537556878806e-05	0.317536941526588	NA	NA	NA	NA	NA	NA	NA	NA	NA	NA	NA	NA	NA	NA	NA	NA	2	2	4	4	-0.91342100056427
381.1385	1922.90657323522	-0.557385460736577	0.138951729610414	-4.01136036449023	6.03698792773912e-05	0.321348867393553	NA	NA	NA	NA	NA	NA	NA	NA	NA	NA	NA	NA	NA	NA	NA	NA	2	2	4	4	-0.662831976434174
253.1197	47591.6532632114	-0.751689788039025	0.187714076569144	-4.00444016654309	6.21645222267822e-05	0.330901751813162	NA	NA	NA	NA	NA	NA	NA	NA	NA	NA	NA	NA	NA	NA	NA	NA	0	2	4	4	-0.832819976100216
568.1834	1035.72337656806	-0.712312137478342	0.177996804962186	-4.00182541270709	6.2855672572814e-05	0.334580745105089	NA	NA	NA	NA	NA	NA	NA	NA	NA	NA	NA	NA	NA	NA	NA	NA	2	2	3	4	-0.80063626508958
428.251	1672.44186813691	0.449762675697833	0.112428997467809	4.00041524720177	6.32314306703335e-05	0.336580905458185	NA	NA	NA	NA	NA	NA	NA	NA	NA	NA	NA	NA	NA	NA	NA	NA	2	2	4	4	0.40154468375169
342.2222	3103.15171354712	-2.54886349055498	0.637217160914708	-3.99999191311193	6.33446482413609e-05	0.337183562588764	NA	NA	NA	NA	NA	NA	NA	NA	NA	NA	NA	NA	NA	NA	NA	NA	0	2	4	4	-1.87039170549183
319.0838	1547.11798320807	3.23020121541959	0.808657380703546	3.99452387686025	6.48243888310413e-05	0.345060221747633	NA	NA	NA	NA	NA	NA	NA	NA	NA	NA	NA	NA	NA	NA	NA	NA	0	2	3	4	1.98146992629524
411.1145	9063.74985153839	-1.09209007148662	0.273795576794806	-3.98870604219103	6.64346850293926e-05	0.353631828411457	NA	NA	NA	NA	NA	NA	NA	NA	NA	NA	NA	NA	NA	NA	NA	NA	2	2	4	4	-1.0287851494449
472.2773	740.363597006772	0.411271808503123	0.103137413984926	3.98761024358465	6.67421929002092e-05	0.355268692807814	NA	NA	NA	NA	NA	NA	NA	NA	NA	NA	NA	NA	NA	NA	NA	NA	2	2	4	4	0.374150605052195
397.0288	798.945075163036	-2.28353502774331	0.573491898976636	-3.98180869131396	6.83928204286569e-05	0.364054983141741	NA	NA	NA	NA	NA	NA	NA	NA	NA	NA	NA	NA	NA	NA	NA	NA	2	2	4	4	-1.70357628540427
375.1383	29179.8740735856	-0.578266024236432	0.145426188860872	-3.97635411314846	6.99798962202968e-05	0.37250298758064	NA	NA	NA	NA	NA	NA	NA	NA	NA	NA	NA	NA	NA	NA	NA	NA	2	2	4	4	-0.687058896845937
503.1616	29226.9242030747	-0.414828553417776	0.104360192909672	-3.97496920858347	7.0388362269033e-05	0.374677252358063	NA	NA	NA	NA	NA	NA	NA	NA	NA	NA	NA	NA	NA	NA	NA	NA	1	2	4	4	-0.505890527750055
428.1419	7601.51752309344	0.433488013517946	0.109328429682718	3.96500722434201	7.33937242349061e-05	0.390674794102405	NA	NA	NA	NA	NA	NA	NA	NA	NA	NA	NA	NA	NA	NA	NA	NA	1	2	4	4	0.387304037195889
213.1472	1496.89238620332	-0.759345561051885	0.191679204755378	-3.96154377842378	7.44667247578018e-05	0.396386375885779	NA	NA	NA	NA	NA	NA	NA	NA	NA	NA	NA	NA	NA	NA	NA	NA	0	2	4	4	-0.840833658562264
458.2133	1488.39441948185	-1.65142639295985	0.417381541275791	-3.95663494823467	7.60129552509422e-05	0.404616960800765	NA	NA	NA	NA	NA	NA	NA	NA	NA	NA	NA	NA	NA	NA	NA	NA	2	2	4	4	-1.34868936218504
351.1101	1612.01571056576	3.29256352684663	0.832619692151991	3.95446271314658	7.67068327571576e-05	0.40831047076635	NA	NA	NA	NA	NA	NA	NA	NA	NA	NA	NA	NA	NA	NA	NA	NA	2	2	4	4	2.01975421673587
189.0518	1650.83677932626	-0.508677112268574	0.12874893771125	-3.95092279059734	7.78504387417879e-05	0.414397885422537	NA	NA	NA	NA	NA	NA	NA	NA	NA	NA	NA	NA	NA	NA	NA	NA	2	2	4	4	-0.618917488900221
327.2003	4119.6003233239	-1.27711229851061	0.323699530153918	-3.94536346068635	7.96790251666402e-05	0.424131450962026	NA	NA	NA	NA	NA	NA	NA	NA	NA	NA	NA	NA	NA	NA	NA	NA	0	2	3	4	-1.14605703895175
308.161	3825.16839131073	-0.647558471712688	0.164408240485385	-3.93872271730961	8.19165330541656e-05	0.436041705447324	NA	NA	NA	NA	NA	NA	NA	NA	NA	NA	NA	NA	NA	NA	NA	NA	2	2	4	4	-0.749174667154661
187.1315	3422.41171041967	-0.662359917093895	0.168379363898969	-3.93373571295425	8.36357417571852e-05	0.445193053373497	NA	NA	NA	NA	NA	NA	NA	NA	NA	NA	NA	NA	NA	NA	NA	NA	1	2	4	4	-0.75980750527623
479.1642	1889.13717167029	-0.811831552280501	0.206400045924568	-3.93329152929161	8.37905113438114e-05	0.446016891883108	NA	NA	NA	NA	NA	NA	NA	NA	NA	NA	NA	NA	NA	NA	NA	NA	0	2	4	4	-0.88243797655595
173.0094	4700.91514551885	-1.48870857757311	0.37851621999701	-3.93301131873521	8.38882859819106e-05	0.44653734628171	NA	NA	NA	NA	NA	NA	NA	NA	NA	NA	NA	NA	NA	NA	NA	NA	2	2	4	4	-1.26055000297257
435.3322	2533.30251638744	0.487600333852706	0.123976618102912	3.93300237830291	8.38914073657268e-05	0.446553961407764	NA	NA	NA	NA	NA	NA	NA	NA	NA	NA	NA	NA	NA	NA	NA	NA	0	2	2	4	0.424604685461856
595.1634	7279.71292954236	0.513595584011593	0.130628481068741	3.93172744419591	8.43376522118744e-05	0.448929322723807	NA	NA	NA	NA	NA	NA	NA	NA	NA	NA	NA	NA	NA	NA	NA	NA	2	2	4	4	0.442697032710485
159.1024	48638.9677304548	-0.920373084742079	0.234271746876578	-3.92865591780882	8.54219590380602e-05	0.454701087959594	NA	NA	NA	NA	NA	NA	NA	NA	NA	NA	NA	NA	NA	NA	NA	NA	2	2	4	4	-0.953429278991197
362.1201	2618.36361571717	-0.309256744634626	0.0789337714556094	-3.91792687631232	8.93137890428247e-05	0.475417299074956	NA	NA	NA	NA	NA	NA	NA	NA	NA	NA	NA	NA	NA	NA	NA	NA	2	2	4	4	-0.38274345480068
360.1601	1518.19685294543	-0.394250789958175	0.100759053002706	-3.91280761588326	9.12292134474604e-05	0.485613103180832	NA	NA	NA	NA	NA	NA	NA	NA	NA	NA	NA	NA	NA	NA	NA	NA	2	2	4	4	-0.484084276896752
451.2654	986.402236958049	-1.46438647218749	0.374604548014639	-3.90915294528208	9.26203129883821e-05	0.493017926037158	NA	NA	NA	NA	NA	NA	NA	NA	NA	NA	NA	NA	NA	NA	NA	NA	0	2	2	4	-1.249175934309
480.0981	990.879942782362	1.60933859300143	0.412059198906643	3.90560045078873	9.39917034073966e-05	0.500317837237572	NA	NA	NA	NA	NA	NA	NA	NA	NA	NA	NA	NA	NA	NA	NA	NA	1	2	3	4	1.03118438450072
436.2311	4368.50299723476	-1.83770424945613	0.470943916672398	-3.90217217888918	9.53333035464993e-05	0.507459174778016	NA	NA	NA	NA	NA	NA	NA	NA	NA	NA	NA	NA	NA	NA	NA	NA	2	2	4	4	-1.45011275873722
259.063	1349.86920963915	3.02218418989598	0.774849684867744	3.90034899531749	9.60541227001662e-05	0.511296095132985	NA	NA	NA	NA	NA	NA	NA	NA	NA	NA	NA	NA	NA	NA	NA	NA	0	2	3	4	1.859677580192
483.2099	1038.30663745214	-0.801605182603974	0.205648491958929	-3.89793854050758	9.70150291234861e-05	0.516411000024317	NA	NA	NA	NA	NA	NA	NA	NA	NA	NA	NA	NA	NA	NA	NA	NA	2	2	4	4	-0.873444997815007
252.9735	2716.66657003561	0.530444218415728	0.13631398528911	3.89134113635298	9.96916527180161e-05	0.530658667418	NA	NA	NA	NA	NA	NA	NA	NA	NA	NA	NA	NA	NA	NA	NA	NA	2	2	4	4	0.452058025768208
523.2731	10950.8217996308	-0.787130072176639	0.202457466318147	-3.88787870603755	0.000101124135371561	0.538283772582817	NA	NA	NA	NA	NA	NA	NA	NA	NA	NA	NA	NA	NA	NA	NA	NA	0	2	4	4	-0.863838584493368
497.0631	1412.31885332654	2.12997882281073	0.548061804887766	3.88638435266789	0.000101748365027827	0.541606547043123	NA	NA	NA	NA	NA	NA	NA	NA	NA	NA	NA	NA	NA	NA	NA	NA	2	2	4	4	1.31891390303829
321.0799	5092.96077336946	-1.14539733442844	0.295009150855186	-3.88258239145499	0.000103352980136941	0.550147913268939	NA	NA	NA	NA	NA	NA	NA	NA	NA	NA	NA	NA	NA	NA	NA	NA	2	2	4	4	-1.06541896869264
351.1976	1357.00887302282	-2.8120971898378	0.72499298707776	-3.87879226414666	0.000104976351187736	0.558789117372318	NA	NA	NA	NA	NA	NA	NA	NA	NA	NA	NA	NA	NA	NA	NA	NA	0	2	4	4	-2.01614977521206
315.2022	1312.92898245421	2.9796550342868	0.769184900358495	3.87378253642013	0.000107159041394946	0.570407577345299	NA	NA	NA	NA	NA	NA	NA	NA	NA	NA	NA	NA	NA	NA	NA	NA	0	2	2	4	1.83632225740075
309.109	2794.74801831147	-0.605477215846449	0.156314985165485	-3.87344319679559	0.000107308426433113	0.571202753903459	NA	NA	NA	NA	NA	NA	NA	NA	NA	NA	NA	NA	NA	NA	NA	NA	2	2	4	4	-0.713515584872547
333.0994	1290.9324622602	2.95372653231069	0.762990300097188	3.87125043651859	0.000108278477023836	0.576366333197878	NA	NA	NA	NA	NA	NA	NA	NA	NA	NA	NA	NA	NA	NA	NA	NA	1	2	3	4	1.81392765871767
292.1403	124702.539228538	-0.431664570156478	0.111508120495063	-3.87114918841798	0.000108323467187679	0.576605815840017	NA	NA	NA	NA	NA	NA	NA	NA	NA	NA	NA	NA	NA	NA	NA	NA	2	2	4	4	-0.523617839666015
424.085	2297.50741214001	0.268677742119581	0.069586309971212	3.86107184345216	0.000112890700002069	0.600917196111012	NA	NA	NA	NA	NA	NA	NA	NA	NA	NA	NA	NA	NA	NA	NA	NA	0	2	3	4	0.23989875315373
328.0449	12594.5716284381	0.999690400235955	0.259374175703362	3.85424029792106	0.000116089534978613	0.617944594691159	NA	NA	NA	NA	NA	NA	NA	NA	NA	NA	NA	NA	NA	NA	NA	NA	2	2	4	4	0.740481420179151
470.1512	4471.18357485202	-0.499447926375679	0.129621493650141	-3.85312583824817	0.000116619416277257	0.620765152843837	NA	NA	NA	NA	NA	NA	NA	NA	NA	NA	NA	NA	NA	NA	NA	NA	0	2	4	4	-0.611526192805235
325.0303	7587.9435938471	0.645600731585622	0.167745567967007	3.84869024803447	0.00011875105187799	0.632111849146543	NA	NA	NA	NA	NA	NA	NA	NA	NA	NA	NA	NA	NA	NA	NA	NA	0	2	4	4	0.534984785191927
479.1779	1335.25766435025	-0.555653398995324	0.144526314537662	-3.84465210209541	0.000120723586639432	0.642611651681699	NA	NA	NA	NA	NA	NA	NA	NA	NA	NA	NA	NA	NA	NA	NA	NA	2	2	4	4	-0.659904193786438
432.1367	1449.12293929073	-0.467276571528414	0.121705778399809	-3.83939511888571	0.00012333780301728	0.656527125460982	NA	NA	NA	NA	NA	NA	NA	NA	NA	NA	NA	NA	NA	NA	NA	NA	0	2	4	4	-0.569512485292445
461.3478	2538.34513910746	-0.484334312546852	0.126269179500826	-3.83572867473717	0.000125192559209356	0.666399992671402	NA	NA	NA	NA	NA	NA	NA	NA	NA	NA	NA	NA	NA	NA	NA	NA	2	2	4	4	-0.596842683684011
246.0668	1287.45095573205	2.94957634445575	0.769095359321648	3.83512435578511	0.000125500780494377	0.668040654571569	NA	NA	NA	NA	NA	NA	NA	NA	NA	NA	NA	NA	NA	NA	NA	NA	2	2	4	4	1.80907263152198
233.0667	12892.4099938048	0.616335724707093	0.16076822896572	3.83369107610503	0.00012623465967645	0.671947093457743	NA	NA	NA	NA	NA	NA	NA	NA	NA	NA	NA	NA	NA	NA	NA	NA	2	2	4	4	0.513928359702439
458.1335	742.00779751579	-0.419997757571706	0.109566243143295	-3.83327697950196	0.000126447440665401	0.673079726661928	NA	NA	NA	NA	NA	NA	NA	NA	NA	NA	NA	NA	NA	NA	NA	NA	2	2	4	4	-0.509101710474685
260.0824	1521.28415467175	3.2045955268831	0.836598511882875	3.83050588946273	0.000127880072333583	0.68070562503166	NA	NA	NA	NA	NA	NA	NA	NA	NA	NA	NA	NA	NA	NA	NA	NA	2	2	4	4	1.97151601176853
459.4052	22544.4465185478	0.632650915748715	0.165340610013423	3.82634922961366	0.000130057745168199	0.692297377530323	NA	NA	NA	NA	NA	NA	NA	NA	NA	NA	NA	NA	NA	NA	NA	NA	2	2	4	4	0.524697472716893
393.2126	1206.55555710656	-1.05625143707985	0.27607129477394	-3.82600964705425	0.000130237187976699	0.693252551599967	NA	NA	NA	NA	NA	NA	NA	NA	NA	NA	NA	NA	NA	NA	NA	NA	0	2	4	4	-1.01136855062793
252.0809	5653.35191344801	0.879462505806058	0.229922335666981	3.8250416309265	0.000130749990076019	0.695982197174648	NA	NA	NA	NA	NA	NA	NA	NA	NA	NA	NA	NA	NA	NA	NA	NA	1	2	3	4	0.675782494265295
569.3072	1196.88663063115	0.504604513014556	0.13200997195074	3.82247269322087	0.000132120113359745	0.703275363413923	NA	NA	NA	NA	NA	NA	NA	NA	NA	NA	NA	NA	NA	NA	NA	NA	2	2	1	4	0.435443027777998
451.1457	502.292342898391	-1.59587287612064	0.417509626940087	-3.82236186460355	0.000132179526298471	0.703591618486762	NA	NA	NA	NA	NA	NA	NA	NA	NA	NA	NA	NA	NA	NA	NA	NA	2	2	4	4	-1.32681496145265
440.2647	1819.31736761682	0.347300463594901	0.0909035125566838	3.82053953501894	0.000133160057077435	0.708810983823185	NA	NA	NA	NA	NA	NA	NA	NA	NA	NA	NA	NA	NA	NA	NA	NA	2	2	4	4	0.313739252334558
314.2035	2003.05826331998	-3.18145804408366	0.833004423751643	-3.81925708119913	0.000133854204167961	0.712505928786059	NA	NA	NA	NA	NA	NA	NA	NA	NA	NA	NA	NA	NA	NA	NA	NA	2	2	4	4	-2.30335952399061
359.0882	1079.31721504278	-0.528454583460508	0.138375911276826	-3.81897816306565	0.000134005623432402	0.713311933530676	NA	NA	NA	NA	NA	NA	NA	NA	NA	NA	NA	NA	NA	NA	NA	NA	2	2	0	4	-0.638988014763927
214.153	2566.3585302099	-0.698212309118744	0.182860634302044	-3.81827565995127	0.000134387714239569	0.715345802897224	NA	NA	NA	NA	NA	NA	NA	NA	NA	NA	NA	NA	NA	NA	NA	NA	0	2	4	4	-0.788378426408389
310.2388	2976.71240596896	-1.31735948618659	0.345110653939918	-3.81720897673573	0.000134969845339424	0.718444486741753	NA	NA	NA	NA	NA	NA	NA	NA	NA	NA	NA	NA	NA	NA	NA	NA	1	2	4	4	-1.16439743284397
325.1401	2136.66373675572	-0.366801355215147	0.0961302208559204	-3.81567161657631	0.000135813024139772	0.722932727496009	NA	NA	NA	NA	NA	NA	NA	NA	NA	NA	NA	NA	NA	NA	NA	NA	2	2	4	4	-0.444773874683036
585.1535	1309.48847350413	-0.912344834708098	0.239107684889621	-3.81562322068093	0.000135839647693964	0.723074444674968	NA	NA	NA	NA	NA	NA	NA	NA	NA	NA	NA	NA	NA	NA	NA	NA	2	2	4	4	-0.949729426416354
302.1358	17198.2255914853	-0.425661318925433	0.111568640152985	-3.81524161576011	0.000136049748527322	0.724192811410937	NA	NA	NA	NA	NA	NA	NA	NA	NA	NA	NA	NA	NA	NA	NA	NA	2	2	4	4	-0.515002572325358
319.1202	1217.14887473382	2.86317510893969	0.750694502377564	3.8140350034156	0.000136716091177969	0.727739753340327	NA	NA	NA	NA	NA	NA	NA	NA	NA	NA	NA	NA	NA	NA	NA	NA	1	2	4	4	1.74089168220815
211.1087	20651.998736094	-0.63239802191359	0.165905976822369	-3.81178565128297	0.000137966494843889	0.73439565205402	NA	NA	NA	NA	NA	NA	NA	NA	NA	NA	NA	NA	NA	NA	NA	NA	2	2	0	4	-0.736155732885551
459.3323	1080.22519837595	-0.351330109177435	0.0922004896399703	-3.81050155535322	0.000138685139679759	0.738220998515355	NA	NA	NA	NA	NA	NA	NA	NA	NA	NA	NA	NA	NA	NA	NA	NA	0	2	4	4	-0.425119657495741
368.1436	1515.79690369909	-0.628415298469792	0.165042504060888	-3.80759672816133	0.000140323858772683	0.746943900246991	NA	NA	NA	NA	NA	NA	NA	NA	NA	NA	NA	NA	NA	NA	NA	NA	0	2	4	4	-0.733074372731081
404.142	1280.92826446485	-0.360534780047527	0.0947092328959018	-3.80675430497682	0.000140802501334235	0.749491714602135	NA	NA	NA	NA	NA	NA	NA	NA	NA	NA	NA	NA	NA	NA	NA	NA	0	2	3	4	-0.436995516658298
249.0593	3332.74904100014	-0.632173068571312	0.166137705340289	-3.80511496337614	0.000141738342899019	0.754473199251481	NA	NA	NA	NA	NA	NA	NA	NA	NA	NA	NA	NA	NA	NA	NA	NA	2	2	4	4	-0.735538902367338
276.0775	1238.33757345189	2.88975956243858	0.760251104562637	3.80105934091477	0.000144078788620166	0.766931391825146	NA	NA	NA	NA	NA	NA	NA	NA	NA	NA	NA	NA	NA	NA	NA	NA	2	2	4	4	1.76494591148159
305.1048	3404.40660213835	4.40927843128171	1.16076723548475	3.79858967111554	0.000145521780511564	0.774612437663057	NA	NA	NA	NA	NA	NA	NA	NA	NA	NA	NA	NA	NA	NA	NA	NA	2	2	4	4	2.42634481515217
589.1618	2242.4117008793	-0.799947086714582	0.210626815247002	-3.79793563215816	0.000145906198894279	0.776658696714245	NA	NA	NA	NA	NA	NA	NA	NA	NA	NA	NA	NA	NA	NA	NA	NA	0	2	2	4	-0.872067729011831
342.0458	2510.70597517273	-0.995901099027241	0.262228876781811	-3.79783154032988	0.000145967468110771	0.776984832753632	NA	NA	NA	NA	NA	NA	NA	NA	NA	NA	NA	NA	NA	NA	NA	NA	0	2	4	4	-0.987335194733264
377.2095	5339.85533258008	-0.965193568329708	0.254411367106692	-3.79383035949387	0.000148341040356165	0.789619357815864	NA	NA	NA	NA	NA	NA	NA	NA	NA	NA	NA	NA	NA	NA	NA	NA	0	2	4	4	-0.969866196320312
377.12	2757.30935117403	-0.781512969983845	0.206065107713827	-3.79255361887453	0.00014910604187594	0.79369146090563	NA	NA	NA	NA	NA	NA	NA	NA	NA	NA	NA	NA	NA	NA	NA	NA	1	2	4	4	-0.857704920025371
353.0365	10876.5510575756	-1.40416370241755	0.370454340312946	-3.7903826453521	0.000150415386793688	0.800661103902799	NA	NA	NA	NA	NA	NA	NA	NA	NA	NA	NA	NA	NA	NA	NA	NA	2	2	4	4	-1.2199386029557
267.1004	5427.88335953674	1.1673173846447	0.308145404956319	3.78820312056958	0.000151740772024439	0.807716129486086	NA	NA	NA	NA	NA	NA	NA	NA	NA	NA	NA	NA	NA	NA	NA	NA	2	2	4	4	0.821557920469665
450.209	2037.23556432173	-0.776113570593108	0.205021664147631	-3.78551980747873	0.000153387615340306	0.816482276456448	NA	NA	NA	NA	NA	NA	NA	NA	NA	NA	NA	NA	NA	NA	NA	NA	1	2	2	4	-0.853633678464794
187.1326	29727.4799139671	-0.666773819539104	0.176246018238082	-3.78319933808882	0.000154825319798661	0.82413517728827	NA	NA	NA	NA	NA	NA	NA	NA	NA	NA	NA	NA	NA	NA	NA	NA	2	2	4	4	-0.767365024638674
358.9984	4382.6583511551	-0.709526608527621	0.187547455618311	-3.78318440092102	0.000154834615445005	0.824184658013761	NA	NA	NA	NA	NA	NA	NA	NA	NA	NA	NA	NA	NA	NA	NA	NA	0	2	2	4	-0.796106309250869
314.1917	3646.12695414097	-2.68901738562218	0.7109656240947	-3.78220450397473	0.000155445570384577	0.827436771157102	NA	NA	NA	NA	NA	NA	NA	NA	NA	NA	NA	NA	NA	NA	NA	NA	1	2	3	4	-1.93967528027523
259.0226	80399.461216621	0.576335768236331	0.152447265427938	3.78055825808672	0.000156477097489059	0.832927589934263	NA	NA	NA	NA	NA	NA	NA	NA	NA	NA	NA	NA	NA	NA	NA	NA	0	2	3	4	0.486731078100324
225.0616	9135.94979266232	-0.664275847167679	0.175821238105509	-3.77813200683441	0.000158009121495213	0.841082553719016	NA	NA	NA	NA	NA	NA	NA	NA	NA	NA	NA	NA	NA	NA	NA	NA	1	2	4	4	-0.76547154877556
378.1052	15900.5171993715	1.78823105754603	0.473554897449747	3.77618533178783	0.000159248518565205	0.847679864322588	NA	NA	NA	NA	NA	NA	NA	NA	NA	NA	NA	NA	NA	NA	NA	NA	0	2	2	4	1.13972821271227
472.1199	1258.30645491228	-0.67603056650103	0.179194333383783	-3.77261129710595	0.000161547864667071	0.859919283622821	NA	NA	NA	NA	NA	NA	NA	NA	NA	NA	NA	NA	NA	NA	NA	NA	1	2	4	4	-0.775602116294997
158.925	3698.42686358658	1.85845182639083	0.492771813543835	3.77142477575071	0.000162318092026279	0.864019203855881	NA	NA	NA	NA	NA	NA	NA	NA	NA	NA	NA	NA	NA	NA	NA	NA	0	2	4	4	1.17747243759406
540.1567	58239.2069888397	8.53735661538354	2.26485476354535	3.76949407652939	0.000163578790693548	0.870729902861755	NA	NA	NA	NA	NA	NA	NA	NA	NA	NA	NA	NA	NA	NA	NA	NA	2	2	4	4	3.13197348964326
199.0726	4321.4876365606	0.558075517865142	0.148050916604726	3.7694837064408	0.000163585586911268	0.87076607912868	NA	NA	NA	NA	NA	NA	NA	NA	NA	NA	NA	NA	NA	NA	NA	NA	2	2	4	4	0.469849394699976
254.1229	3341.82964116256	-0.586074192112413	0.155525386396929	-3.76835065766463	0.000164329752503785	0.874727272577648	NA	NA	NA	NA	NA	NA	NA	NA	NA	NA	NA	NA	NA	NA	NA	NA	0	2	2	4	-0.694824890363075
405.2068	1609.13526804745	-0.551958077953741	0.146509594068943	-3.76738521092349	0.000164966352171016	0.878115892606318	NA	NA	NA	NA	NA	NA	NA	NA	NA	NA	NA	NA	NA	NA	NA	NA	2	2	4	4	-0.655814772481886
176.093	8736.54463199624	0.915682929358806	0.243148701910343	3.76593797196766	0.000165924985022865	0.883218695276711	NA	NA	NA	NA	NA	NA	NA	NA	NA	NA	NA	NA	NA	NA	NA	NA	1	2	4	4	0.69302903210164
387.114	27668.449150323	-2.04868839625151	0.544331292523772	-3.76367926001983	0.000167431606159142	0.891238439585115	NA	NA	NA	NA	NA	NA	NA	NA	NA	NA	NA	NA	NA	NA	NA	NA	2	2	4	4	-1.5691311118967
237.0147	1958.01162271852	0.645699608867149	0.171672393329291	3.76123147318513	0.000169078871100851	0.900006830869829	NA	NA	NA	NA	NA	NA	NA	NA	2-C-Methyl-D-erythritol_4-phosphate	1	C5H13O7P	[M+Na-2H]-	216.039893	237.0145616	0.617683567698324	C11434	0	2	4	4	0.535527784642806
393.0648	1098.67340777826	-1.93490255422799	0.5148265038017	-3.75835847599112	0.000171031731407878	0.910401906284137	NA	NA	NA	NA	NA	NA	NA	NA	NA	NA	NA	NA	NA	NA	NA	NA	2	2	4	4	-1.50476160958124
337.1001	1603.14148927111	-1.99788422011603	0.531966219799718	-3.75565993808446	0.00017288531144657	0.92026851283009	NA	NA	NA	NA	NA	NA	NA	NA	NA	NA	NA	NA	NA	NA	NA	NA	2	2	4	4	-1.54230427129428
431.2645	1275.09864312874	-0.712084369074943	0.189780107000055	-3.75215495623435	0.000175321038773712	0.93323388939247	NA	NA	NA	NA	NA	NA	NA	NA	NA	NA	NA	NA	NA	NA	NA	NA	0	2	3	4	-0.799340318720764
466.9163	736.256401801402	2.07172737767673	0.55220837132969	3.75171309462063	0.000175630383510818	0.934880531428085	NA	NA	NA	NA	NA	NA	NA	NA	NA	NA	NA	NA	NA	NA	NA	NA	0	2	2	4	1.28594933485008
492.1596	2593.96555509513	-1.01653661068997	0.270970098077534	-3.75147153838025	0.000175799712554988	0.9357818699302	NA	NA	NA	NA	NA	NA	NA	NA	NA	NA	NA	NA	NA	NA	NA	NA	2	2	4	4	-0.994253457465407
231.0682	1307.22178539689	2.97295926321753	0.793200372466839	3.74805580835985	0.000178210606744037	0.948615059698511	NA	NA	NA	NA	NA	NA	NA	NA	NA	NA	NA	NA	NA	NA	NA	NA	0	2	4	4	1.83126588964252
176.9361	8231.98689182176	2.0362769565971	0.543893993415743	3.74388572267356	0.000181196089511482	0.964506784469621	NA	NA	NA	NA	NA	NA	NA	NA	NA	NA	NA	NA	NA	NA	NA	NA	2	2	4	4	1.2731470017068
131.0908	2483.20705050701	-0.553819396799857	0.147960515490049	-3.74302154169707	0.000181820634891763	0.967831239528857	NA	NA	NA	NA	NA	NA	NA	NA	NA	NA	NA	NA	NA	NA	NA	NA	2	2	4	4	-0.658150237147882
336.0761	1364.25273443111	0.383737983280539	0.102549543257051	3.74197652269068	0.000182578575756199	0.971865758750247	NA	NA	NA	NA	NA	NA	NA	NA	NA	NA	NA	NA	NA	NA	NA	NA	0	2	4	4	0.34753428407361
198.0772	2220.86507960137	0.649983686814403	0.173830947256749	3.73917128722986	0.000184627897938521	0.982774300726748	NA	NA	NA	NA	NA	NA	NA	NA	NA	NA	NA	NA	NA	NA	NA	NA	0	2	4	4	0.536614257633174
191.0561	16744.7569096481	0.839199104537097	0.224481308080253	3.73839190315605	0.000185201091982641	0.985825412623601	NA	NA	NA	NA	NA	NA	NA	NA	NA	NA	NA	NA	NA	NA	NA	NA	2	2	4	4	0.651736289325297
411.206	1140.43589485627	-2.33458790155535	0.624567869006163	-3.7379250797359	0.0001855452155022	0.987657182118211	NA	NA	NA	NA	NA	NA	NA	NA	NA	NA	NA	NA	NA	NA	NA	NA	0	2	4	4	-1.7387542718452
575.0742	798.315488267768	-0.451251621391675	0.120779875936614	-3.7361490719571	0.000186859918261748	0.994655344907283	NA	NA	NA	NA	NA	NA	NA	NA	NA	NA	NA	NA	NA	NA	NA	NA	2	2	4	4	-0.547514183134504
357.1775	1277.25986565054	-0.406244445416766	0.108853120420616	-3.73204225884392	0.000189933627743966	1	NA	NA	NA	NA	NA	NA	NA	NA	NA	NA	NA	NA	NA	NA	NA	NA	2	2	4	4	-0.49682029513679
317.1046	1103.05506358187	2.71090382707434	0.727269641295032	3.72750857886368	0.000193381980357447	1	NA	NA	NA	NA	NA	NA	NA	NA	NA	NA	NA	NA	NA	NA	NA	NA	2	2	4	4	1.64437604612211
370.2233	20861.6162752062	0.734561419858351	0.197142228013802	3.72604807837985	0.000194505319796057	1	NA	NA	NA	NA	NA	NA	NA	NA	NA	NA	NA	NA	NA	NA	NA	NA	0	2	4	4	0.594033722226256
194.9453	4689.672360734	1.12596861431295	0.302189646413245	3.72603306459145	0.00019451689938254	1	NA	NA	NA	NA	NA	NA	NA	NA	NA	NA	NA	NA	NA	NA	NA	NA	2	2	4	4	0.798692848752473
378.0803	2992.07115440732	-0.352561282956854	0.0946959156846251	-3.72308858737923	0.000196800430972322	1	NA	NA	NA	NA	NA	NA	NA	NA	NA	NA	NA	NA	NA	NA	NA	NA	2	2	4	4	-0.42614994004406
188.1361	2240.11814467908	-0.791487641801799	0.212610483647032	-3.72271220226279	0.000197094138125249	1	NA	NA	NA	NA	NA	NA	NA	NA	NA	NA	NA	NA	NA	NA	NA	NA	2	2	4	4	-0.865890371227241
315.0871	2087.58233062967	-1.33787007530643	0.359429633126886	-3.7222030461638	0.000197492106813913	1	NA	NA	NA	NA	NA	NA	NA	NA	NA	NA	NA	NA	NA	NA	NA	NA	2	2	1	4	-1.17935678394274
486.1775	3116.79485106061	1.18807824629912	0.319568829542058	3.71775384977827	0.000201001973940287	1	NA	NA	NA	NA	NA	NA	NA	NA	NA	NA	NA	NA	NA	NA	NA	NA	2	2	4	4	0.832154584196418
487.2143	1749.14228164214	-0.591478918071356	0.159218111478918	-3.71489720972902	0.000203286312900105	1	NA	NA	NA	NA	NA	NA	NA	NA	NA	NA	NA	NA	NA	NA	NA	NA	2	2	4	4	-0.700225973103927
130.087	386450.21160561	-0.334022059804875	0.0899615617550854	-3.71294198642559	0.000204863859700212	1	NA	NA	NA	NA	NA	NA	NA	NA	NA	NA	NA	NA	NA	NA	NA	NA	1	2	3	4	-0.407161418238894
564.5069	831.399883302925	-1.84887036039102	0.498061548997887	-3.71213229391226	0.000205520510801652	1	NA	NA	NA	NA	NA	NA	NA	NA	NA	NA	NA	NA	NA	NA	NA	NA	0	2	4	4	-1.4541641809123
492.2198	883.017761901462	-0.668479103771732	0.180095194773807	-3.71180977155618	0.000205782622819859	1	NA	NA	NA	NA	NA	NA	NA	NA	NA	NA	NA	NA	NA	NA	NA	NA	2	2	4	4	-0.767996794794825
300.1201	7672.8906006591	0.410280110388332	0.110584098187064	3.71011851716963	0.000207162243376248	1	NA	NA	NA	NA	NA	NA	NA	NA	NA	NA	NA	NA	NA	NA	NA	NA	2	2	4	4	0.372132790045718
427.1294	3268.4706740673	0.629237410523042	0.16962849013454	3.70950310306933	0.000207666412300635	1	NA	NA	NA	NA	NA	NA	NA	NA	NA	NA	NA	NA	NA	NA	NA	NA	2	2	4	4	0.52253881660339
345.2357	968.292517684562	-2.35434405362618	0.634817754690252	-3.70869282755795	0.000208331976262706	1	NA	NA	NA	NA	NA	NA	NA	NA	NA	NA	NA	NA	NA	NA	NA	NA	2	2	4	4	-1.76049618971933
475.1791	6981.82604224826	0.700034520269996	0.188909894006315	3.70565302549265	0.000210846782310149	1	NA	NA	NA	NA	NA	NA	NA	NA	NA	NA	NA	NA	NA	NA	NA	NA	2	2	4	4	0.575610193112638
185.0224	1715.24680206448	0.793277010043506	0.214130942987101	3.70463511241013	0.000211695246604464	1	NA	NA	NA	NA	NA	NA	NA	NA	NA	NA	NA	NA	NA	NA	NA	NA	2	2	4	4	0.623482816457235
326.1242	53936.1237706526	-0.388624895149456	0.104970344178384	-3.70223512356058	0.000213708425942796	1	NA	NA	NA	NA	NA	NA	NA	NA	NA	NA	NA	NA	NA	NA	NA	NA	0	2	3	4	-0.475110325522349
317.1177	4331.99144547985	-0.731932322640894	0.197705998044784	-3.70212502341531	0.000213801211003926	1	NA	NA	NA	NA	NA	NA	NA	NA	NA	NA	NA	NA	NA	NA	NA	NA	1	2	2	4	-0.820898694332946
309.9686	1626.4262341283	-0.452373845454924	0.122218954024195	-3.70133952680833	0.000214464273648809	1	NA	NA	NA	NA	NA	NA	NA	NA	NA	NA	NA	NA	NA	NA	NA	NA	2	2	4	4	-0.549154765189599
444.0881	16798.8249888816	1.96830083188064	0.532112837637121	3.69902902666472	0.000216425851002545	1	NA	NA	NA	NA	NA	NA	NA	NA	NA	NA	NA	NA	NA	NA	NA	NA	2	2	4	4	1.24100430683272
488.1803	734.253314532043	-1.7217133236404	0.465655763732362	-3.69739506677719	0.000217823212219148	1	NA	NA	NA	NA	NA	NA	NA	NA	NA	NA	NA	NA	NA	NA	NA	NA	1	2	4	4	-1.38952815935045
401.207	5029.84113482347	-0.848459521932761	0.229677693625121	-3.69413114761425	0.000220639911533609	1	NA	NA	NA	NA	NA	NA	NA	NA	NA	NA	NA	NA	NA	NA	NA	NA	0	2	4	4	-0.904176664818717
464.1654	1437.94376307051	-0.627572906347921	0.169916536070911	-3.69341866812784	0.000221259297604661	1	NA	NA	NA	NA	NA	NA	NA	NA	NA	NA	NA	NA	NA	NA	NA	NA	2	2	0	4	-0.730614287697848
335.1225	2663.67560444463	-0.848354265137689	0.229843752890411	-3.69100423426422	0.000223370418695679	1	NA	NA	NA	NA	NA	NA	NA	NA	NA	NA	NA	NA	NA	NA	NA	NA	2	2	4	4	-0.903468762294032
310.9695	2431.92829618631	-3.2938013320563	0.892441070546685	-3.69077739781587	0.000223569727561573	1	NA	NA	NA	NA	NA	NA	NA	NA	NA	NA	NA	NA	NA	NA	NA	NA	0	2	4	4	-2.33811116842436
310.9787	8235.98415842333	-1.65662558333828	0.449201188540929	-3.68793677665734	0.000226079803617675	1	NA	NA	NA	NA	NA	NA	NA	NA	NA	NA	NA	NA	NA	NA	NA	NA	1	2	4	4	-1.35102973624171
293.1436	12533.2097416558	-0.517736513525224	0.140578501900283	-3.68289963633608	0.000230595963613779	1	NA	NA	NA	NA	NA	NA	NA	NA	NA	NA	NA	NA	NA	NA	NA	NA	1	2	4	4	-0.630355296048785
469.2662	592.923983304069	-0.457807526980927	0.124308090809121	-3.68284577456751	0.000230644708932609	1	NA	NA	NA	NA	NA	NA	NA	NA	NA	NA	NA	NA	NA	NA	NA	NA	2	2	4	4	-0.556830490812712
460.2992	608.732458964029	-1.47013930122628	0.399394966577169	-3.6809159460006	0.00023239761270906	1	NA	NA	NA	NA	NA	NA	NA	NA	NA	NA	NA	NA	NA	NA	NA	NA	0	2	3	4	-1.2553598357133
376.1011	1030336.25351246	1.61592850216451	0.439462273647241	3.67705853053867	0.000235938918539904	1	NA	NA	NA	NA	NA	NA	NA	NA	NA	NA	NA	NA	NA	NA	NA	NA	2	2	4	4	1.0343926285354
253.0835	1940.55395646085	-0.579202159384021	0.157527288380334	-3.67683698068614	0.000236143842541236	1	NA	NA	NA	NA	NA	NA	NA	NA	NA	NA	NA	NA	NA	NA	NA	NA	2	2	4	4	-0.68765480609158
314.9053	22324.1121484857	1.00739144030978	0.274261520763519	3.67310528106638	0.000239620698996136	1	NA	NA	NA	NA	NA	NA	NA	NA	NA	NA	NA	NA	NA	NA	NA	NA	2	2	4	4	0.744821007643762
134.0542	1557.33517804825	0.481805273493181	0.131184324397877	3.67273510539175	0.000239968200959165	1	NA	NA	NA	NA	NA	NA	NA	NA	NA	NA	NA	NA	NA	NA	NA	NA	0	2	2	4	0.420488946469818
447.1594	1146.99004211544	-1.00825398431325	0.274652103303689	-3.67102225755904	0.000241582298998445	1	NA	NA	NA	NA	NA	NA	NA	NA	NA	NA	NA	NA	NA	NA	NA	NA	2	2	4	4	-0.990404125903607
377.1045	123413.77236234	1.72684195952443	0.470445493229303	3.6706525716099	0.000241932005485522	1	NA	NA	NA	NA	NA	NA	NA	NA	NA	NA	NA	NA	NA	NA	NA	NA	2	2	4	4	1.09750635513601
375.0866	7261.42799788694	0.398824403781209	0.109000211869213	3.65893237216594	0.000253268157836567	1	NA	NA	NA	NA	NA	NA	NA	NA	NA	NA	NA	NA	NA	NA	NA	NA	0	2	4	4	0.366088387445922
594.1603	36363.7596624293	0.476271482533413	0.130185738584624	3.65839981945352	0.000253794908417495	1	NA	NA	NA	NA	NA	NA	NA	NA	NA	NA	NA	NA	NA	NA	NA	NA	0	2	2	4	0.418947382578938
353.1923	1001.45776345411	-2.38171427776919	0.651389530909511	-3.65635946657554	0.000255822555237884	1	NA	NA	NA	NA	NA	NA	NA	NA	NA	NA	NA	NA	NA	NA	NA	NA	2	2	4	4	-1.77850904825333
281.2532	5471.29843555995	-1.02970054258727	0.28190133101507	-3.65269840649396	0.000259498950404712	1	NA	NA	NA	NA	NA	NA	NA	NA	NA	NA	NA	NA	NA	NA	NA	NA	1	2	4	4	-1.00199665944226
495.1831	11361.0779901399	0.776143910019583	0.212608570123821	3.65057678327625	0.000261652072964658	1	NA	NA	NA	NA	NA	NA	NA	NA	NA	NA	NA	NA	NA	NA	NA	NA	2	2	4	4	0.615501943925966
288.1201	9073.53623438262	-0.358128068377381	0.0982151186176034	-3.64636395514359	0.000265977190001862	1	NA	NA	NA	NA	NA	NA	NA	NA	NA	NA	NA	NA	NA	NA	NA	NA	0	2	3	4	-0.431308170960268
314.2152	2644.09507095936	-2.26615602626828	0.621849515959514	-3.64421932977081	0.000268204635890666	1	NA	NA	NA	NA	NA	NA	NA	NA	NA	NA	NA	NA	NA	NA	NA	NA	2	2	4	4	-1.681890962641
447.3112	1112.19799704534	-0.568427269258868	0.156124377049467	-3.64086172833066	0.000271727047242036	1	NA	NA	NA	NA	NA	NA	NA	NA	NA	NA	NA	NA	NA	NA	NA	NA	2	2	4	4	-0.674600512642818
492.3108	3367.20370716676	1.24180738996702	0.341140831974324	3.64016052484884	0.000272468122115876	1	NA	NA	NA	NA	NA	NA	NA	NA	NA	NA	NA	NA	NA	NA	NA	NA	0	2	4	4	0.857704920025371
235.0782	1143.46219542494	2.7666729929585	0.7601341474316	3.63971675566312	0.000272938102966112	1	NA	NA	NA	NA	NA	NA	NA	NA	NA	NA	NA	NA	NA	NA	NA	NA	2	2	3	4	1.70157161014634
245.0838	1010.28222797392	2.57402206834864	0.70726491356016	3.63940302848021	0.000273270819087004	1	NA	NA	NA	NA	NA	NA	NA	NA	NA	NA	NA	NA	NA	NA	NA	NA	2	2	4	4	1.55007910565782
229.1194	72529.773983942	-0.353411453679189	0.0971076404569563	-3.63937844659959	0.000273296904886035	1	NA	NA	NA	NA	NA	NA	NA	NA	NA	NA	NA	NA	NA	NA	NA	NA	2	2	0	4	-0.427696212863251
394.1253	1000.85425401646	-0.398924166729349	0.109668350675634	-3.63755052639797	0.000275243209566608	1	NA	NA	NA	NA	NA	NA	NA	NA	NA	NA	NA	NA	NA	NA	NA	NA	1	2	3	4	-0.489911748739189
227.2209	1214.89637929246	-2.58831551687802	0.711618101933269	-3.63722551442451	0.000275590628098778	1	NA	NA	NA	NA	NA	NA	NA	NA	NA	NA	NA	NA	NA	NA	NA	NA	0	2	2	4	-1.88967495697797
236.0565	2227.21177720474	0.347492959103938	0.0955687523315697	3.63605206331807	0.000276848401301588	1	NA	NA	NA	NA	NA	NA	NA	NA	NA	NA	NA	NA	NA	NA	NA	NA	2	2	4	4	0.314233557166202
611.4994	5702.19259163116	1.13664908089252	0.312651476918923	3.63551482978368	0.00027742603291895	1	NA	NA	NA	NA	NA	NA	NA	NA	NA	NA	NA	NA	NA	NA	NA	NA	2	2	4	4	0.805833561032938
396.144	753.824594151525	-2.03128872624091	0.558928323960446	-3.63425619916279	0.000278783733747543	1	NA	NA	NA	NA	NA	NA	NA	NA	NA	NA	NA	NA	NA	NA	NA	NA	2	2	4	4	-1.5611238455105
293.0685	1421.53282482768	3.1012455682187	0.853663837358968	3.63286510743294	0.000280291564840028	1	NA	NA	NA	NA	NA	NA	NA	NA	NA	NA	NA	NA	NA	NA	NA	NA	0	2	4	4	1.90968760502413
215.1148	456946.877323551	-0.641112677490911	0.176544116582144	-3.63145875321542	0.000281823704886888	1	NA	NA	NA	NA	NA	NA	NA	NA	NA	NA	NA	NA	NA	NA	NA	NA	2	2	4	4	-0.744821007643762
299.1612	2226.29793359496	0.319513158042355	0.0879973543867938	3.63094050121018	0.000282390286036149	1	NA	NA	NA	NA	NA	NA	NA	NA	NA	NA	NA	NA	NA	NA	NA	NA	2	2	4	4	0.28764723797263
361.2146	1766.93836333113	0.306790687040624	0.0844976996734031	3.63075785762711	0.000282590216111407	1	NA	NA	NA	NA	NA	NA	NA	NA	NA	NA	NA	NA	NA	NA	NA	NA	2	2	4	4	0.275897155173428
403.2073	953.944835435677	-1.99209823158132	0.548692062696704	-3.63063067067269	0.000282729519137022	1	NA	NA	NA	NA	NA	NA	NA	NA	NA	NA	NA	NA	NA	NA	NA	NA	0	2	4	4	-1.53462156397192
406.0803	1325.2807788083	0.517786127027934	0.142639598679837	3.63003073354222	0.000283387475408795	1	NA	NA	NA	NA	NA	NA	NA	NA	NA	NA	NA	NA	NA	NA	NA	NA	2	2	0	4	0.445293384719294
285.1317	926.476470259094	2.4381254046974	0.671844808596712	3.62900088457918	0.000284520265972485	1	NA	NA	NA	NA	NA	NA	NA	NA	NA	NA	NA	NA	NA	NA	NA	NA	2	2	0	4	1.48463185534865
417.1625	1907.58555600417	-0.62117789058657	0.171293065470732	-3.62640419143359	0.000287395382656194	1	NA	NA	NA	NA	NA	NA	NA	NA	NA	NA	NA	NA	NA	NA	NA	NA	2	2	3	4	-0.725707328363449
197.0932	23676.1122223973	0.562504914264586	0.155163369179836	3.62524297608309	0.000288689894217303	1	NA	NA	NA	NA	NA	NA	NA	NA	NA	NA	NA	NA	NA	NA	NA	NA	2	2	4	4	0.471952198632918
189.0882	1623.30455237476	0.391294895589814	0.107982042625418	3.62370340545591	0.000290414615968318	1	NA	NA	NA	NA	NA	NA	NA	NA	NA	NA	NA	NA	NA	NA	NA	NA	2	2	4	4	0.352536854339169
600.298	1214.59667003071	-0.672671248915514	0.185639220807834	-3.62354057503739	0.000290597591979471	1	NA	NA	NA	NA	NA	NA	NA	NA	NA	NA	NA	NA	NA	NA	NA	NA	2	2	2	4	-0.771160256839989
411.1078	4030.38832825701	0.604914630158598	0.167216185795369	3.61756026954748	0.000297393094107222	1	NA	NA	NA	NA	NA	NA	NA	NA	NA	NA	NA	NA	NA	NA	NA	NA	2	2	0	4	0.507495464969747
592.2824	1401.07919340699	-0.549741151520095	0.152036774945419	-3.61584328342567	0.000299371457709094	1	NA	NA	NA	NA	NA	NA	NA	NA	NA	NA	NA	NA	NA	NA	NA	NA	2	2	1	4	-0.654065519141219
281.2455	16748.2020517758	-0.921982903887104	0.255035031462285	-3.61512259159366	0.000300205527749669	1	NA	NA	NA	NA	NA	NA	NA	NA	NA	NA	NA	NA	NA	NA	NA	NA	2	2	0	4	-0.954912879320452
374.143	15320.2493869424	-0.809618760137916	0.224030917687209	-3.61387065899672	0.000301659588590504	1	NA	NA	NA	NA	NA	NA	NA	NA	NA	NA	NA	NA	NA	NA	NA	NA	2	2	0	4	-0.881049806020104
462.3299	1107.5378129836	-0.389158491244768	0.10769975542643	-3.61336467017886	0.000302249140228274	1	NA	NA	NA	NA	NA	NA	NA	NA	NA	NA	NA	NA	NA	NA	NA	NA	0	2	2	4	-0.475637140160555
[truncated: 3,484 more rows]
