# Supplementary material for: An integrated host-microbiome response to atrazine exposure mediates toxicity in Drosophila
Source: Commun Biol. 2021 Nov 24;4:1324. doi: 10.1038/s42003-021-02847-y (PMC8613235; doi:10.1038/s42003-021-02847-y)
Supplement: Supplementary file 12 — Supplementary Data 10 [file 42003_2021_2847_MOESM12_ESM.zip › 20170504_DrosFaeces_GermFree_polarNeg.PA.CR.Treatment.72h.z_score.DESeq2_results.txt]

mz	baseMean	log2FoldChange	lfcSE	stat	pvalue	padj	name.hmdb	intensity.hmdb	formula.hmdb	ion.hmdb	exact_mass.hmdb	mass.hmdb	ppm_error.hmdb	HMDB__25_09_2016	name.kegg	intensity.kegg	formula.kegg	ion.kegg	exact_mass.kegg	mass.kegg	ppm_error.kegg	KEGG_COMPOUND__26_09_2016	control_count	control_reps	treatment_count	treatment_reps	z_score
154.073	23446.6119096229	7.07969812618731	0.172801231983763	40.9701831689056	0	0	NA	NA	NA	NA	NA	NA	NA	NA	Deisopropylhydroxyatrazine	1	C5H9N5O	[M-H]-	155.08071	154.0734336	-2.70455451196351	C06557	1	2	4	4	3.07151225061908
196.1204	31108.3866236519	7.48858541022775	0.180887671689175	41.3990922670265	0	0	NA	NA	NA	NA	NA	NA	NA	NA	Hydroxyatrazine	1	C8H15N5O	[M-H]-	197.12766	196.1203836	-0.0142769453786616	C06552	2	2	1	4	3.12948204997844
225.1842	2117.96613197918	-4.67134590750839	0.106304376648207	-43.943119322051	0	0	NA	NA	NA	NA	NA	NA	NA	NA	NA	NA	NA	NA	NA	NA	NA	NA	2	2	3	4	-3.02232620283919
232.0784	47035.4567142495	8.08666036603274	0.174574955322625	46.3219959076495	0	0	NA	NA	NA	NA	NA	NA	NA	NA	NA	NA	NA	NA	NA	NA	NA	NA	2	2	2	4	3.20036821843048
307.1887	2153.74685686036	-4.69721537061077	0.113775773066757	-41.2848468878759	0	0	NA	NA	NA	NA	NA	NA	NA	NA	NA	NA	NA	NA	NA	NA	NA	NA	1	2	4	4	-3.07151225061908
525.1912	4016.69665987621	-5.64762991555232	0.0957125359861079	-59.0061673464805	0	0	Prednicarbate,Austalide_F,Deacetylnomilinic_acid,alpha-Crocetin_glucosyl_ester,4-Oxo-9-cis-retinoyl-beta-glucuronide,Estradiol_acetate_glucuronide,4-Ketoretinoic_acid_glucuronide	1	C27H36O8	[M+K-2H]-	488.24102	525.1896266	2.93912888185533	HMDB15262,HMDB34434,HMDB35073,HMDB39120,HMDB60122,HMDB61687,HMDB61689	Deoxylimononic_acid_D-ring-lactone,beta-D-Glucosyl_crocetin	1	C26H34O9	[M+Cl]-	490.220285	525.1896866	2.8248841092697	C04251,C19867	1	2	2	4	-3.42479295322309
212.1152	111657.490403856	9.3332324934449	0.260159263541039	35.8750727012748	7.47800485306622e-282	3.94315195902182e-278	NA	NA	NA	NA	NA	NA	NA	NA	N-Guanylhistamine	1	C6H11N5	[M+Hac-H]-	153.101445	212.1152986	-0.645403707007898	C07454	2	2	0	4	3.67629960834663
317.2044	1258.90578148281	-3.84134385906759	0.109029256683829	-35.2322300995501	6.42097369423295e-272	3.38577942896903e-268	NA	NA	NA	NA	NA	NA	NA	NA	NA	NA	NA	NA	NA	NA	NA	NA	0	2	3	4	-2.66021095853235
198.185	1464.98500483185	-4.087787704285	0.118909962057064	-34.377167678544	5.53273311734553e-259	2.9174101727763e-255	NA	NA	NA	NA	NA	NA	NA	NA	NA	NA	NA	NA	NA	NA	NA	NA	0	2	2	4	-2.82148683347279
313.2214	1153.29063169873	-3.69659026037701	0.110088252052974	-33.5784263210777	3.46461244647798e-247	1.82689014302784e-243	NA	NA	NA	NA	NA	NA	NA	NA	NA	NA	NA	NA	NA	NA	NA	NA	0	2	2	4	-2.6141470877631
225.1834	1418.91256813936	-4.03675171763057	0.120746120144808	-33.4317302517827	4.74392305842834e-245	2.50147062870926e-241	NA	NA	NA	NA	NA	NA	NA	NA	NA	NA	NA	NA	NA	NA	NA	NA	0	2	3	4	-2.77398559341991
322.2213	1405.73412901896	-4.02101471369792	0.120343940658558	-33.4126894274338	8.96940695856881e-245	4.72956828925333e-241	NA	NA	NA	NA	NA	NA	NA	NA	NA	NA	NA	NA	NA	NA	NA	NA	1	2	4	4	-2.75239897998852
315.2042	1113.72584538685	-3.63806956501269	0.110865208951048	-32.8152501531753	3.56851462864035e-236	1.88167776368206e-232	NA	NA	NA	NA	NA	NA	NA	NA	NA	NA	NA	NA	NA	NA	NA	NA	0	2	2	4	-2.58626235749883
231.0848	8585.07950137626	5.6206039478163	0.180247521912035	31.1826974828497	1.82875084295591e-213	9.64300319490649e-210	NA	NA	NA	NA	NA	NA	NA	NA	NA	NA	NA	NA	NA	NA	NA	NA	1	2	4	4	2.84785239149088
257.082	3388.22629831391	4.259139658818	0.137511000093163	30.9730832873913	1.24231400854794e-210	6.55072176707328e-207	O-Desmethylangolensin,Archangin,Wyerone,Rhapontigenin,Acetomenaphthone,Xanthoxyletin,Demethylvestitol,Yangonin,5-Methoxyseselin,(2S,3R,4R)-3,4,4-Trihydroxyflavan,3,4,7-Trihydroxyisoflavan,3-Hydroxyequol,cis-4-Hydroxyequol,3-(2-Furanyl)-2-phenyl-2-propenal	1	C15H14O4	[M-H]-	258.08921	257.0819336	0.425934248008938	HMDB04629,HMDB30616,HMDB30947,HMDB31842,HMDB32725,HMDB33931,HMDB33986,HMDB34144,HMDB34255,HMDB40679,HMDB41652,HMDB41657,HMDB41710,HMDB36185	Wyerone,Luvangetin,Peucedanin,Davidigenin,Yangonin,Lunularic_acid,Hibiscoquinone_A,2,2-Bis(4-hydroxyphenyl)-propanoic_acid,2-Naphtylmethylsuccinic_acid,Catalpalactone,3,4-Dihydroxyfluorene,1,2-Dihydroxyfluorene,Dehydrosafynol,4-Hydroxybenzophenone,Capillarin,Atractylodinol	1	C15H14O4	[M-H]-	258.08921	257.0819336	0.425934248008938	C08465,C09273,C09283,C09618,C09980,C10268,C10352,C13633,C14115,C16929,C07717,C07724,C08447,C14230,C16926,C17856	1	2	2	4	2.53587079589498
386.0675	953.730264023756	-3.37484971419315	0.114118243057257	-29.573270879222	3.29814488318714e-192	1.73911179690458e-188	4beta-(2-Aminoethylthio)catechin,Hydromorphone-3-sulphate	1	C17H19NO6S	[M+Na-2H]-	365.093311	386.0679796	-1.22180554972982	HMDB37475,HMDB60825	NA	NA	NA	NA	NA	NA	NA	NA	2	2	4	4	-2.39727365566403
168.0887	71734.7286104393	8.69375001958337	0.305379147607325	28.468708776286	2.85945168083587e-178	1.50778887130475e-174	NA	NA	NA	NA	NA	NA	NA	NA	NA	NA	NA	NA	NA	NA	NA	NA	2	2	1	4	3.42479295322307
244.0607	5413.70407554332	4.94704410750505	0.174376647396008	28.3698773968877	4.7599244253264e-177	2.50990814947461e-173	NA	NA	NA	NA	NA	NA	NA	NA	NA	NA	NA	NA	NA	NA	NA	NA	2	2	4	4	2.69438247227992
314.1931	7035.57471860472	-2.3134072384663	0.0820903128559292	-28.1812452405486	9.92837040200779e-175	5.23522971297871e-171	NA	NA	NA	NA	NA	NA	NA	NA	NA	NA	NA	NA	NA	NA	NA	NA	2	2	4	4	-1.74995059076833
342.2192	836.395302657768	-3.14578935474311	0.117253739774033	-26.8289042277505	1.48696627288476e-158	7.84077315692132e-155	NA	NA	NA	NA	NA	NA	NA	NA	NA	NA	NA	NA	NA	NA	NA	NA	1	2	4	4	-2.27419551961025
253.2228	829.765511759198	-3.13191917923985	0.117644460663535	-26.621900951182	3.78686221919304e-156	1.99681244818049e-152	NA	NA	NA	NA	NA	NA	NA	NA	NA	NA	NA	NA	NA	NA	NA	NA	2	2	4	4	-2.26794006345477
230.0796	3046.77089851152	4.10027516975448	0.155597972663242	26.3517261798047	4.9038609754111e-153	2.58580589233427e-149	NA	NA	NA	NA	NA	NA	NA	NA	Tyr-OEt,Anhalamine,p-Lactophenetide,Propoxur	1	C11H15NO3	[M+Na-2H]-	209.105194	230.0798626	-1.19393325822346	C01458,C12231,C14262,C14334	2	2	4	4	2.51290775191418
233.0475	799.242210322543	-3.06525691019298	0.119502866967342	-25.6500700609188	4.22044076167541e-145	2.22543841363144e-141	NA	NA	NA	NA	NA	NA	NA	NA	NA	NA	NA	NA	NA	NA	NA	NA	0	2	2	4	-2.20979885304147
382.1112	864.544319884315	-3.20449834989028	0.126290634425049	-25.373998352919	4.88477627725795e-142	2.57574253099811e-138	De-O-methylsimmondsin,Tazarotenic_acid	1	C15H23NO9	[M+Na-2H]-	361.137284	382.1119526	-1.93555840099208	HMDB41208,HMDB60619	NA	NA	NA	NA	NA	NA	NA	NA	2	2	4	4	-2.31373114573923
572.3987	861.393018586831	-3.1980835901507	0.126467330056769	-25.2878240468517	4.34838065303048e-141	2.29290111834297e-137	NA	NA	NA	NA	NA	NA	NA	NA	NA	NA	NA	NA	NA	NA	NA	NA	1	2	2	4	-2.30014992952922
324.254	766.862626251897	-2.99074990304838	0.118773185216597	-25.1803460317612	6.57696743987903e-140	3.46803493104821e-136	NA	NA	NA	NA	NA	NA	NA	NA	NA	NA	NA	NA	NA	NA	NA	NA	2	2	4	4	-2.17314359985426
253.2116	864.943504312847	-3.20444936760485	0.127511380750585	-25.130693031023	2.29791767162473e-139	1.21169198824772e-135	NA	NA	NA	NA	NA	NA	NA	NA	NA	NA	NA	NA	NA	NA	NA	NA	2	2	4	4	-2.3068873511882
322.0753	971.883965270402	-3.40745959068403	0.13739217481288	-24.800972801579	8.7508709846256e-136	4.61433427019308e-132	NA	NA	NA	NA	NA	NA	NA	NA	NA	NA	NA	NA	NA	NA	NA	NA	2	2	4	4	-2.43230479091391
278.213	751.643208557125	-2.95420468902173	0.121099068865886	-24.3949414036654	1.93522508482319e-131	1.02044418722727e-127	NA	NA	NA	NA	NA	NA	NA	NA	NA	NA	NA	NA	NA	NA	NA	NA	2	2	4	4	-2.13919477942111
334.104	744.234371275932	-2.93668139098518	0.122285701489522	-24.0149204298984	1.94237608000849e-127	1.02421490698848e-123	NA	NA	NA	NA	NA	NA	NA	NA	NA	NA	NA	NA	NA	NA	NA	NA	2	2	4	4	-2.12085029122971
545.1718	4640.84304903654	4.71999888899225	0.197104455996853	23.9466878875007	1.00043373452175e-126	5.27528708213321e-123	NA	NA	NA	NA	NA	NA	NA	NA	NA	NA	NA	NA	NA	NA	NA	NA	1	2	4	4	2.6141470877631
385.2338	727.836458065702	-2.89555043702358	0.121385163702136	-23.8542367840678	9.15145155559344e-126	4.82556040526442e-122	NA	NA	NA	NA	NA	NA	NA	NA	NA	NA	NA	NA	NA	NA	NA	NA	0	2	4	4	-2.09460453054253
314.2035	1607.61737188228	-4.23617503823287	0.177615251353634	-23.8502887896636	1.00567700900602e-125	5.30293486848874e-122	NA	NA	NA	NA	NA	NA	NA	NA	NA	NA	NA	NA	NA	NA	NA	NA	2	2	4	4	-2.94155828131325
595.4567	817.845975610872	-3.10543201609131	0.130776392177216	-23.7461208738893	1.20496084988737e-124	6.35375856145609e-121	NA	NA	NA	NA	NA	NA	NA	NA	NA	NA	NA	NA	NA	NA	NA	NA	2	2	4	4	-2.24376747410235
287.1693	713.214684737148	-2.85830441208838	0.121620940373721	-23.5017456969605	3.91449959697978e-122	2.06411563748744e-118	NA	NA	NA	NA	NA	NA	NA	NA	NA	NA	NA	NA	NA	NA	NA	NA	1	2	3	4	-2.06972695195388
211.1071	716.822932074969	-2.86752653810096	0.122290007389963	-23.448576047239	1.36687249396036e-121	7.20751866065295e-118	NA	NA	NA	NA	NA	NA	NA	NA	NA	NA	NA	NA	NA	NA	NA	NA	2	2	4	4	-2.07787722957658
381.2136	746.412754252208	-2.94206004496188	0.125544459056175	-23.4344077554666	1.90647008024746e-121	1.00528167331448e-117	NA	NA	NA	NA	NA	NA	NA	NA	NA	NA	NA	NA	NA	NA	NA	NA	2	2	4	4	-2.12993294344518
237.1109	705.55803723815	-2.83880662558505	0.12217061885174	-23.2364102946066	1.95206732027739e-119	1.02932509798227e-115	NA	NA	NA	NA	NA	NA	NA	NA	NA	NA	NA	NA	NA	NA	NA	NA	2	2	4	4	-2.04993213306524
333.1468	962.242806733713	-3.39026255763238	0.148726741600886	-22.7952453011461	5.11114218104152e-115	2.69510527206319e-111	NA	NA	NA	NA	NA	NA	NA	NA	NA	NA	NA	NA	NA	NA	NA	NA	1	2	4	4	-2.40575790232569
543.4415	9903.28399613669	5.82664727413275	0.25937848943642	22.4638800495482	9.36430378734931e-112	4.93779738706929e-108	NA	NA	NA	NA	NA	NA	NA	NA	NA	NA	NA	NA	NA	NA	NA	NA	2	2	4	4	2.90741614349474
310.2081	773.146906296852	-3.00473230045695	0.134031098126828	-22.4181726662696	2.61710634718997e-111	1.38000017687327e-107	NA	NA	NA	NA	NA	NA	NA	NA	NA	NA	NA	NA	NA	NA	NA	NA	2	2	4	4	-2.18849408710717
198.1876	761.003235146353	-2.97720265584589	0.134575195732141	-22.1229673094566	1.90010322069021e-108	1.00192442826995e-104	NA	NA	NA	NA	NA	NA	NA	NA	NA	NA	NA	NA	NA	NA	NA	NA	1	2	4	4	-2.16318746260117
194.1048	23125.9477850366	7.05675920602671	0.324749363455295	21.7298630887021	1.07121036378383e-104	5.64849224823213e-101	NA	NA	NA	NA	NA	NA	NA	NA	NA	NA	NA	NA	NA	NA	NA	NA	2	2	4	4	3.02232620283918
353.1923	665.229468427594	-2.72854646088553	0.126510732801877	-21.5677073435231	3.61155235479187e-103	1.90437155668175e-99	NA	NA	NA	NA	NA	NA	NA	NA	NA	NA	NA	NA	NA	NA	NA	NA	2	2	4	4	-1.98803603235003
303.0487	2312.17755738147	3.68792789309668	0.171229222282741	21.5379585559702	6.86669378818396e-103	3.6208076345094e-99	NA	NA	NA	NA	NA	NA	NA	NA	NA	NA	NA	NA	NA	NA	NA	NA	2	2	4	4	2.34224810164991
252.055	1429.5791890486	2.96142562119999	0.137922232291533	21.4717059896499	2.86313051815754e-102	1.50972872222447e-98	NA	NA	NA	NA	NA	NA	NA	NA	NA	NA	NA	NA	NA	NA	NA	NA	2	2	4	4	2.07787722957657
236.0776	719.698689348521	-2.87439483551372	0.134575831726242	-21.3589230595349	3.22152933143431e-101	1.69871241646531e-97	NA	NA	NA	NA	NA	NA	NA	NA	NA	NA	NA	NA	NA	NA	NA	NA	1	2	2	4	-2.08200468551792
573.4109	630.963838621584	-2.62873463681652	0.123352135474123	-21.3108157934403	9.0111572245146e-101	4.75158320448655e-97	NA	NA	NA	NA	NA	NA	NA	NA	NA	NA	NA	NA	NA	NA	NA	NA	2	2	4	4	-1.93293377835983
395.2161	641.702585254902	-2.6606685459556	0.124882781013934	-21.3053274787237	1.01316617957624e-100	5.3424252649055e-97	NA	NA	NA	NA	NA	NA	NA	NA	NA	NA	NA	NA	NA	NA	NA	NA	2	2	4	4	-1.95171040216547
246.0578	1615.40720914754	3.14761201145827	0.148348224475945	21.2177262153122	6.55166375241749e-100	3.45469229664974e-96	NA	NA	NA	NA	NA	NA	NA	NA	NA	NA	NA	NA	NA	NA	NA	NA	2	2	4	4	2.1681386670794
227.1931	628.80810149012	-2.62250886805739	0.124536769674257	-21.0581089819249	1.92715071867335e-98	1.01618657395646e-94	NA	NA	NA	NA	NA	NA	NA	NA	NA	NA	NA	NA	NA	NA	NA	NA	2	2	4	4	-1.92682366532519
423.2189	965.238381079279	-3.39442975173231	0.161628267223339	-21.0014610070766	6.3599402922959e-98	3.35359651612763e-94	NA	NA	NA	NA	NA	NA	NA	NA	NA	NA	NA	NA	NA	NA	NA	NA	2	2	4	4	-2.42326496933028
296.156	799.352380880534	-3.06554885663929	0.146102742547742	-20.9821445044917	9.54887421550455e-98	5.03512137383555e-94	NA	NA	NA	NA	NA	NA	NA	NA	NA	NA	NA	NA	NA	NA	NA	NA	2	2	4	4	-2.21528514468745
314.0512	1719.88805544546	3.24248749310355	0.155430906551722	20.8612789118911	1.20408400913958e-96	6.34913498019298e-93	NA	NA	NA	NA	NA	NA	NA	NA	NA	NA	NA	NA	NA	NA	NA	NA	1	2	4	4	2.18849408710717
312.1817	19547.5882176615	-1.97724394364002	0.0948036392459162	-20.8562029830009	1.33888723470266e-96	7.05995238858713e-93	NA	NA	NA	NA	NA	NA	NA	NA	NA	NA	NA	NA	NA	NA	NA	NA	0	2	3	4	-1.52421442234509
297.0704	685.131311045486	-2.78336349056388	0.134948033329072	-20.6254468620275	1.62225253896183e-94	8.55413763794571e-91	Gamma_Glutamylglutamic_acid,Thymidine_glycol	1	C10H16N2O7	[M+Na-2H]-	276.095753	297.0704216	-0.14037075730827	HMDB11737,HMDB42036	Glutamyl-glutamic_acid,(5-L-Glutamyl)-L-glutamate,C20912,Mefenacet	1	C10H16N2O7	[M+Na-2H]-	276.095753	297.0704216	-0.14037075730827	C01425,C05282,C20912,C14525	1	2	4	4	-2.02350178506221
373.176	3646.74598164938	-1.69675074439287	0.0830246876589333	-20.4367013262748	7.88947224230246e-93	4.16011871336609e-89	NA	NA	NA	NA	NA	NA	NA	NA	NA	NA	NA	NA	NA	NA	NA	NA	0	2	4	4	-1.34987764928575
316.0801	2582.79612974092	3.85267040149817	0.192004821024945	20.0654878400039	1.47832694677345e-89	7.79521799033642e-86	N-(1-Deoxy-1-fructosyl)valine,Prunasin,Sambunigrin,Prulaurasin,(S)-2-Hydroxy-2-phenylacetonitrile_O-b-D-allopyranoside,N-(1-Deoxy-1-fructosyl)threonine	1	C11H21NO7	[M+K-2H]-	279.131804	316.0804106	-0.964311579456	HMDB37844,HMDB34934,HMDB34981,HMDB35022,HMDB39961,HMDB37843	Prunasin,(S)-Mandelonitrile_beta-D-glucoside,Indican,Nitrothal-isopropyl,Validamine_7-phosphate	1	C14H17NO6	[M+Na-2H]-	295.105589	316.0802576	-0.480257770990791	C00844,C04273,C08481,C18873,C21216	2	2	4	4	2.41441893930271
253.2013	889.527007187342	-3.2529826873254	0.162725705249894	-19.9905889627571	6.65061867434231e-89	3.5068712269807e-85	NA	NA	NA	NA	NA	NA	NA	NA	NA	NA	NA	NA	NA	NA	NA	NA	2	2	4	4	-2.34224810164992
366.1644	602.483309796638	-2.5395503112677	0.12712472783299	-19.9768397113427	8.75964707742197e-89	4.61896190392461e-85	NA	NA	NA	NA	NA	NA	NA	NA	NA	NA	NA	NA	NA	NA	NA	NA	2	2	0	4	-1.88876179585509
247.0395	1814.81763549981	3.32319805497865	0.167062749605478	19.8919152403899	4.78136473681736e-88	2.5212136257238e-84	NA	NA	NA	NA	NA	NA	NA	NA	NA	NA	NA	NA	NA	NA	NA	NA	2	2	4	4	2.22646208674145
438.7666	593.637226193034	-2.51086637018841	0.126357486594171	-19.871132592663	7.23519147429303e-88	3.81511646439472e-84	NA	NA	NA	NA	NA	NA	NA	NA	NA	NA	NA	NA	NA	NA	NA	NA	1	2	2	4	-1.8748243891332
351.0824	2354.50211511649	3.71441383446279	0.188699038417154	19.6843283655288	2.93805517158516e-86	1.54923649197685e-82	(-)-3,4,9-Trimethoxypterocarpan,p-Hydroxyphenethyl_trans-ferulate,2-Hydroxy-4,4,6-trimethoxychalcone,2,3,9-Trimethoxypterocarpan,5,8-Dimethoxychalepensin,beta,2-Dihydroxy-4,6-dimethoxy-3-methylchalcone,2-Hydroxyenterolactone,4-Hydroxyenterolactone,5-Hydroxyenterolactone,6-Hydroxyenterolactone,7-Hydroxyenterolactone	1	C18H18O5	[M+(37Cl)]-	314.115425	351.0818766	1.53183640587216	HMDB30567,HMDB32806,HMDB33586,HMDB33787,HMDB37086,HMDB40936,HMDB41645,HMDB41650,HMDB41672,HMDB41682,HMDB41694,HMDB41697,HMDB41700,HMDB41703	NA	NA	NA	NA	NA	NA	NA	NA	2	2	4	4	2.35725266823628
315.1242	8484.16182880303	5.6010689468879	0.284816388645162	19.6655430311841	4.25586493425923e-86	2.24411757983489e-82	Verimol_B,Verimol_A,7-Hydroxy-2,4,5-trimethoxyisoflavan,7-Hydroxy-2,3,4-trimethoxyisoflavan,Sorgolactone,5-Hydroxy-3,4,7-trimethoxyflavan,Feruloylcholine,Xenognosin_A,4-Methoxybenzyl_phenylacetate,7-Hydroxy-5-methoxyflavan,4-O-Methylequol	1	C18H20O5	[M-H]-	316.131075	315.1237986	1.25696631529822	HMDB38323,HMDB38324,HMDB38780,HMDB39510,HMDB39607,HMDB40534,HMDB32800,HMDB29539,HMDB34992,HMDB37686,HMDB41678	Sorgolactone,2-O-Methylodoratol,Combretastatin_A-4,Xenognosin_A,Broussin,7,4-Dihydroxy-8-methylflavan,Loroglossol,Orchinol,Pterostilbene	1	C18H20O5	[M-H]-	316.131075	315.1237986	1.25696631529822	C09186,C09774,C20268,C08731,C09505,C09650,C10267,C10272,C10287	0	2	3	4	2.79694781420287
598.4756	577.278752044595	-2.45631437228361	0.125325726338368	-19.5994425410453	1.56327028914061e-85	8.24312423463842e-82	NA	NA	NA	NA	NA	NA	NA	NA	NA	NA	NA	NA	NA	NA	NA	NA	2	2	4	4	-1.83762516368444
537.1934	5934.21853027058	5.07924337237548	0.260543766740098	19.4947798441949	1.21576678131896e-84	6.41073823789487e-81	NA	NA	NA	NA	NA	NA	NA	NA	NA	NA	NA	NA	NA	NA	NA	NA	1	2	2	4	2.73202344767445
199.096	767.834279944375	-2.99325398494291	0.15375794161859	-19.467313059952	2.07894231648948e-84	1.0962262834849e-80	NA	NA	NA	NA	NA	NA	NA	NA	NA	NA	NA	NA	NA	NA	NA	NA	2	2	4	4	-2.17820356795351
265.0866	1265.36298128777	2.77291618882766	0.143416117761309	19.334759803237	2.73940626397608e-83	1.44448892299459e-79	NA	NA	NA	NA	NA	NA	NA	NA	NA	NA	NA	NA	NA	NA	NA	NA	1	2	2	4	1.95812502605951
284.0175	1507.33465816682	3.04109833639141	0.158146180880099	19.2296666253172	2.08967076110176e-82	1.10188339232896e-78	NA	NA	NA	NA	NA	NA	NA	NA	NA	NA	NA	NA	NA	NA	NA	NA	2	2	4	4	2.10754595597549
323.1342	1203.29218088899	-3.76648720639748	0.196825594459117	-19.136165785491	1.2622404147096e-81	6.65579370676373e-78	NA	NA	NA	NA	NA	NA	NA	NA	NA	NA	NA	NA	NA	NA	NA	NA	1	2	4	4	-2.64422591564567
355.0724	8583.22733952589	5.6178779456029	0.295968902891143	18.9813115186265	2.4344264203389e-80	1.2836730514447e-76	Penicillin_G	1	C16H18N2O4S	[M+Na-2H]-	334.09873	355.0733986	-2.8456088347505	HMDB15186	Penicillin_G	1	C16H18N2O4S	[M+Na-2H]-	334.09873	355.0733986	-2.8456088347505	C05551	2	2	4	4	2.82148683347279
290.1438	677.332700591875	-2.76314300401409	0.146479684941816	-18.8636602072954	2.26951161414741e-79	1.19671347413993e-75	NA	NA	NA	NA	NA	NA	NA	NA	NA	NA	NA	NA	NA	NA	NA	NA	2	2	4	4	-1.99841371956345
323.1607	729.937756955733	-2.90130228714579	0.154746242398725	-18.7487737483808	1.98106415888732e-78	1.04461513098129e-74	NA	NA	NA	NA	NA	NA	NA	NA	NA	NA	NA	NA	NA	NA	NA	NA	2	2	0	4	-2.0988793728297
225.1827	628.556732644033	-2.62197635719185	0.140342627365116	-18.6826797133454	6.84928073548798e-78	3.61162573182281e-74	NA	NA	NA	NA	NA	NA	NA	NA	NA	NA	NA	NA	NA	NA	NA	NA	2	2	4	4	-1.9237953885313
293.1735	771.17436521913	-3.00102893554287	0.161951033976574	-18.530470981599	1.17256132491509e-76	6.18291586627729e-73	NA	NA	NA	NA	NA	NA	NA	NA	NA	NA	NA	NA	NA	NA	NA	NA	2	2	4	4	-2.18331992767278
271.0985	4751.32524444313	4.75321629181056	0.257398121088178	18.4663985568963	3.84923261566247e-76	2.02970035823882e-72	NA	NA	NA	NA	NA	NA	NA	NA	NA	NA	NA	NA	NA	NA	NA	NA	2	2	4	4	2.62888925603063
354.151	554.876426108141	-2.37831878188792	0.130125759790015	-18.2770789252322	1.25995912794388e-74	6.64376448164807e-71	NA	NA	NA	NA	NA	NA	NA	NA	NA	NA	NA	NA	NA	NA	NA	NA	0	2	3	4	-1.79088617719618
431.0673	8845.17329571036	5.66154011253673	0.309925393341773	18.2674289818306	1.50370265260405e-74	7.92902408718114e-71	NA	NA	NA	NA	NA	NA	NA	NA	NA	NA	NA	NA	NA	NA	NA	NA	2	2	4	4	2.87635993497244
200.101	677.994459159944	-2.76494302611544	0.151513474010787	-18.2488260147649	2.11403556313311e-74	1.11473095244009e-70	NA	NA	NA	NA	NA	NA	NA	NA	NA	NA	NA	NA	NA	NA	NA	NA	2	2	4	4	-2.00192127683829
292.1895	1033.41827720985	-3.51073043061257	0.193028804573934	-18.1875986765897	6.4713981633321e-74	3.41236825152502e-70	NA	NA	NA	NA	NA	NA	NA	NA	NA	NA	NA	NA	NA	NA	NA	NA	0	2	4	4	-2.5019054593463
324.0755	1370.21187500209	2.8945275674012	0.159542043754983	18.1427258876443	1.46577498383273e-73	7.72903148975e-70	NA	NA	NA	NA	NA	NA	NA	NA	SR95531	1	C15H17N3O3	[M+K-2H]-	287.126992	324.0755986	-0.157062118167262	C13796	1	2	4	4	2.04993213306524
375.2384	708.03461008317	-2.84534086824511	0.157844956580613	-18.0261753678013	1.214044225101e-72	6.40165519895755e-69	NA	NA	NA	NA	NA	NA	NA	NA	NA	NA	NA	NA	NA	NA	NA	NA	0	2	2	4	-2.06171188465449
352.1439	558.413177283245	-2.38995828868194	0.132618437125955	-18.0213124243959	1.32561133675608e-72	6.98994857871479e-69	NA	NA	NA	NA	NA	NA	NA	NA	NA	NA	NA	NA	NA	NA	NA	NA	2	2	4	4	-1.79325014154573
303.0698	931.861732955974	-3.33472151226722	0.185065153929061	-18.0191756333852	1.37781249459387e-72	7.26520528399347e-69	NA	NA	NA	NA	NA	NA	NA	NA	NA	NA	NA	NA	NA	NA	NA	NA	2	2	4	4	-2.38080538901285
313.1851	2744.99557983777	-1.89409437769766	0.105124829531112	-18.0175738324227	1.41828344871185e-72	7.4786086250576e-69	NA	NA	NA	NA	NA	NA	NA	NA	NA	NA	NA	NA	NA	NA	NA	NA	2	2	4	4	-1.48022222016491
423.3474	530.520116901887	-2.28730097456894	0.127059783981563	-18.0017697409343	1.88692025664345e-72	9.94973051328092e-69	NA	NA	NA	NA	NA	NA	NA	NA	NA	NA	NA	NA	NA	NA	NA	NA	2	2	4	4	-1.72420767954165
318.0826	5594.65490289761	4.99270875673281	0.27925082658814	17.8789399398858	1.72077680798591e-71	9.07365610850968e-68	1-Methylguanosine,2-Methylguanosine,3-O-Methylguanosine,Nelarabine	1	C11H15N5O5	[M+Na-2H]-	297.10732	318.0819886	1.83694777101013	HMDB01563,HMDB05862,HMDB06038,HMDB15401	Psicofuranine	1	C11H15N5O5	[M+Na-2H]-	297.10732	318.0819886	1.83694777101013	C05342	0	2	4	4	2.7127226883104
372.2212	805.409467257248	-3.07884844660185	0.172375793360116	-17.8612575848728	2.3625573226302e-71	1.2457764762229e-67	NA	NA	NA	NA	NA	NA	NA	NA	NA	NA	NA	NA	NA	NA	NA	NA	2	2	4	4	-2.23792429039881
299.1296	5158.55216307104	4.87374360516495	0.274171933703605	17.7762309195139	1.08000980860756e-70	5.69489172078765e-67	Myrigalone_E,1,3-Diacetoxy-4,6,12-tetradecatriene-8,10-diyne,Myrigalone_A,Myrigalon_B,Verimol_C,Obtustyrene,(E)-3,5-Dimethoxystilbene,1-Acetoxy-4,6-tetradecadiene-8,10,12-triyne,Phenethyl_phenylacetate	1	C18H20O4	[M-H]-	300.13616	299.1288836	2.32508473149056	HMDB30755,HMDB30922,HMDB37245,HMDB37246,HMDB38325,HMDB30672,HMDB30722,HMDB30881,HMDB35009	Toxyl_angelate,alpha,alpha-Diethyl-3,4,3,4-stilbenetetraol,(+)-3-Hydroxylarreatricin,Lapachenole,Dimethylstilbestrol,2,5-Dimethoxystilbene,Navenone_C,Methoxyphenone	1	C18H20O4	[M-H]-	300.13616	299.1288836	2.32508473149056	C08981,C14739,C20431,C09950,C14234,C15131,C17021,C19124	1	2	4	4	2.66021095853235
537.1394	7419.87247802612	5.40534266894523	0.304226658135127	17.7674852758773	1.2622369438782e-70	6.65577540506975e-67	NA	NA	NA	NA	NA	NA	NA	NA	NA	NA	NA	NA	NA	NA	NA	NA	2	2	4	4	2.77398559341992
315.2003	260037.719803123	-2.1125896126623	0.11917474497309	-17.7268230205932	2.60335679664047e-70	1.37275003886852e-66	NA	NA	NA	NA	NA	NA	NA	NA	NA	NA	NA	NA	NA	NA	NA	NA	2	2	2	4	-1.60486358124168
307.0891	755.640464400847	-2.96285090281512	0.167579318754129	-17.6802896970968	5.94897517998911e-70	3.13689461240826e-66	NA	NA	NA	NA	NA	NA	NA	NA	NA	NA	NA	NA	NA	NA	NA	NA	2	2	4	4	-2.14864383873643
280.0784	707.150981066085	-2.84158113429752	0.161021092532318	-17.6472603036599	1.06813671595138e-69	5.63228490321162e-66	NA	NA	NA	NA	NA	NA	NA	NA	Propetamphos	1	C10H20NO4PS	[M-H]-	281.085069	280.0777926	2.152973266718	C18669	0	2	3	4	-2.05775350934961
555.1175	532.166499046829	-2.29410859637228	0.130244723946164	-17.6138313082113	1.92932703460931e-69	1.01733414534949e-65	NA	NA	NA	NA	NA	NA	NA	NA	NA	NA	NA	NA	NA	NA	NA	NA	0	2	4	4	-1.73266149517861
322.0605	1194.4323271116	2.68249382195558	0.152533290715695	17.586284340744	3.13790284558948e-69	1.65461617047933e-65	NA	NA	NA	NA	NA	NA	NA	NA	NA	NA	NA	NA	NA	NA	NA	NA	2	2	4	4	1.90307605869642
412.1651	2319.41650787472	-2.33433773482013	0.132764625173919	-17.5825279645252	3.35288308521332e-69	1.76797525083298e-65	NA	NA	NA	NA	NA	NA	NA	NA	NA	NA	NA	NA	NA	NA	NA	NA	1	2	2	4	-1.77004766273818
328.2933	1483.18681355297	3.01578956170752	0.171588759503632	17.5756825239107	3.7831017675225e-69	1.99482956201461e-65	NA	NA	NA	NA	NA	NA	NA	NA	NA	NA	NA	NA	NA	NA	NA	NA	2	2	4	4	2.0988793728297
310.0923	2694.1894339442	3.91474390583977	0.223989462459318	17.4773574741302	2.13150700994885e-68	1.12394364634603e-64	Taxiphyllin,Dhurrin,N-Phenylacetylaspartic_acid,N-Carboxyacetyl-D-phenylalanine,4-Hydroxy-3-methoxy-cinnamoylglycine	1	C14H17NO7	[M-H]-	311.100504	310.0932276	-2.98587623836958	HMDB30704,HMDB60471,HMDB29355,HMDB39102,HMDB59747	Taxiphyllin,Dhurrin,p-Glucosyloxymandelonitrile,Zierin,8-Allyl-2-phenyl-8H-1,3a,8-triaza-cyclopenta[a]indene,N-Feruloylglycine	1	C14H17NO7	[M-H]-	311.100504	310.0932276	-2.98587623836958	C01855,C05143,C08330,C08345,C11565,C02564	2	2	4	4	2.4606852345999
568.2746	553.392623467376	-2.37308303329254	0.135902048332361	-17.461716452492	2.80375673580083e-68	1.47842092678778e-64	NA	NA	NA	NA	NA	NA	NA	NA	NA	NA	NA	NA	NA	NA	NA	NA	1	2	2	4	-1.78853217874217
314.1971	1488744.3969471	-2.08492857608521	0.119651749461975	-17.4249736043165	5.33330528902791e-68	2.81225187890441e-64	NA	NA	NA	NA	NA	NA	NA	NA	NA	NA	NA	NA	NA	NA	NA	NA	2	2	4	4	-1.59293748722485
437.363	513.935713713937	-2.22246063256141	0.127575406857937	-17.420760688118	5.74087989731974e-68	3.0271659698567e-64	NA	NA	NA	NA	NA	NA	NA	NA	NA	NA	NA	NA	NA	NA	NA	NA	2	2	4	4	-1.68958692379832
432.0884	616.952179581431	-2.58623701821944	0.148709709188265	-17.3911779690545	9.62358567335829e-68	5.07451672556183e-64	NA	NA	NA	NA	NA	NA	NA	NA	NA	NA	NA	NA	NA	NA	NA	NA	2	2	4	4	-1.90891259205545
314.2047	1086.16635534554	-3.59567381000462	0.206824696448007	-17.3851279453396	1.06948395393514e-67	5.6393888891e-64	NA	NA	NA	NA	NA	NA	NA	NA	NA	NA	NA	NA	NA	NA	NA	NA	2	2	4	4	-2.57304082994181
573.3068	663.071702000882	-2.72322405027254	0.157299120827209	-17.3123920588468	3.79323361665916e-67	2.00017208606438e-63	NA	NA	NA	NA	NA	NA	NA	NA	NA	NA	NA	NA	NA	NA	NA	NA	1	2	2	4	-1.9812347125133
353.0803	4427.63136985448	4.64934359890932	0.268731051956587	17.3011029617092	4.61468872023526e-67	2.43332536218005e-63	Verimol_B,Verimol_A,7-Hydroxy-2,4,5-trimethoxyisoflavan,7-Hydroxy-2,3,4-trimethoxyisoflavan,Sorgolactone,5-Hydroxy-3,4,7-trimethoxyflavan,Niazidin,4,7-Di-O-methylcatechin	1	C18H20O5	[M+K-2H]-	316.131075	353.0796816	1.64495446844788	HMDB38323,HMDB38324,HMDB38780,HMDB39510,HMDB39607,HMDB40534,HMDB31981,HMDB30663	Sorgolactone,2-O-Methylodoratol,Combretastatin_A-4,(S)-N-[3-(3,4-Methylenedioxyphenyl)-2-(mercaptomethyl)-1-oxoprolyl]glycine,Paeoniflorigenone,Paeonilactone_C	1	C18H20O5	[M+K-2H]-	316.131075	353.0796816	1.64495446844788	C09186,C09774,C20268,C01313,C17453,C17456	2	2	4	4	2.59995206393582
225.0519	574.435816538486	-2.44722863177435	0.141459162628008	-17.2998947986832	4.71248615179104e-67	2.48489394783942e-63	NA	NA	NA	NA	NA	NA	NA	NA	NA	NA	NA	NA	NA	NA	NA	NA	2	2	4	4	-1.83251377578153
372.1408	1232.64283341493	2.73106840762005	0.158159812363708	17.2677772362275	8.22498359792313e-67	4.33703385118487e-63	NA	NA	NA	NA	NA	NA	NA	NA	NA	NA	NA	NA	NA	NA	NA	NA	2	2	4	4	1.94223649836854
253.2099	1006.40352262635	-3.46664988625242	0.201390436043509	-17.213577538029	2.10045424440161e-66	1.10756952307297e-62	NA	NA	NA	NA	NA	NA	NA	NA	NA	NA	NA	NA	NA	NA	NA	NA	2	2	3	4	-2.4606852345999
291.1002	2090.30588209428	3.53511092491704	0.205460954603404	17.2057553793653	2.40421121415935e-66	1.26774057322623e-62	NA	NA	NA	NA	NA	NA	NA	NA	NA	NA	NA	NA	NA	NA	NA	NA	2	2	4	4	2.28698017202581
269.0671	1321.19038668738	2.83804500113442	0.165690314739093	17.1286113228971	9.07961457465515e-66	4.78768076521566e-62	NA	NA	NA	NA	NA	NA	NA	NA	NA	NA	NA	NA	NA	NA	NA	NA	2	2	4	4	1.99147147207971
433.1224	1358.64500962983	2.88101637628339	0.16855553561803	17.0923865877188	1.69108921833176e-65	8.91711344826335e-62	NA	NA	NA	NA	NA	NA	NA	NA	NA	NA	NA	NA	NA	NA	NA	NA	2	2	4	4	2.03465538683915
437.1679	505.729507500108	-2.18922916687649	0.128163283632655	-17.0815627130101	2.03592302879077e-65	1.07354221308137e-61	NA	NA	NA	NA	NA	NA	NA	NA	NA	NA	NA	NA	NA	NA	NA	NA	2	2	4	4	-1.65688038707783
465.3554	514.827724616315	-2.22549203043488	0.130414938016747	-17.0647018223411	2.71773392039093e-65	1.43306109622214e-61	NA	NA	NA	NA	NA	NA	NA	NA	NA	NA	NA	NA	NA	NA	NA	NA	2	2	4	4	-1.69355562559372
298.166	885.673008373357	-3.2463680751662	0.19099378081703	-16.9972449431544	8.60711096347403e-65	4.53852961103985e-61	NA	NA	NA	NA	NA	NA	NA	NA	NA	NA	NA	NA	NA	NA	NA	NA	2	2	0	4	-2.32775303413168
268.0863	1597.08033221825	3.12813713199994	0.184150065853485	16.9868911938852	1.02689574954679e-64	5.41482128736023e-61	NA	NA	NA	NA	NA	NA	NA	NA	NA	NA	NA	NA	NA	NA	NA	NA	2	2	2	4	2.15344124263764
586.1668	504.024863781148	-2.18226716410044	0.128548673790257	-16.976193528539	1.23223419031231e-64	6.49757088551681e-61	NA	NA	NA	NA	NA	NA	NA	NA	Jadomycin_B	1	C30H31NO9	[M+(37Cl)]-	549.199884	586.1663356	0.722149967095143	C12395	2	2	4	4	-1.64574912938212
567.4257	511.812033683398	-2.21423015927973	0.130772602296023	-16.9319117338316	2.61739309828333e-64	1.3801513807248e-60	NA	NA	NA	NA	NA	NA	NA	NA	NA	NA	NA	NA	NA	NA	NA	NA	2	2	4	4	-1.68172841473642
425.165	534.769770962516	-2.30416710239711	0.136640842146094	-16.8629457064788	8.42817877983934e-64	4.44417867060928e-60	NA	NA	NA	NA	NA	NA	NA	NA	NA	NA	NA	NA	NA	NA	NA	NA	2	2	4	4	-1.73908409116583
276.1584	782.500815553944	-3.02582783296041	0.179944430846801	-16.8153458193797	1.88390019417922e-63	9.933805723907e-60	NA	NA	NA	NA	NA	NA	NA	NA	NA	NA	NA	NA	NA	NA	NA	NA	2	2	4	4	-2.1990217128605
277.0932	1143.28790162277	2.61419879208238	0.155470683055501	16.8147379345414	1.9033237657199e-63	1.00362262166411e-59	Isovalerylglucuronide,Triacetin	1	C11H18O8	[M-H]-	278.10017	277.0928936	1.14113355970582	HMDB02091,HMDB29592	Tuliposide_A,6-Tuliposide_A,Prolyl-2-naphthylamide,LY201116	1	C11H18O8	[M-H]-	278.10017	277.0928936	1.14113355970582	C08561,C20577,C03305,C11485	2	2	4	4	1.84278501782213
317.0446	959.252753323855	2.33923248312167	0.140812560985771	16.6123850510612	5.66935896935418e-62	2.98945298454046e-58	NA	NA	NA	NA	NA	NA	NA	NA	NA	NA	NA	NA	NA	NA	NA	NA	2	2	4	4	1.61702240788923
362.2334	491.553739622744	-2.12960260886838	0.128475103653738	-16.5759944791173	1.03929265665428e-61	5.48019017853801e-58	NA	NA	NA	NA	NA	NA	NA	NA	NA	NA	NA	NA	NA	NA	NA	NA	2	2	4	4	-1.61004537798884
210.0997	2574.06066339025	3.84654391258852	0.233079888871564	16.5031137229867	3.48452023646756e-61	1.83738752068934e-57	NA	NA	NA	NA	NA	NA	NA	NA	N3-Metyladenine	1	C6H9N5	[M+Hac-H]-	151.085795	210.0996486	0.43788745296881	C05026	2	2	4	4	2.40575790232569
360.2469	715.483651092672	-2.86450721059556	0.173945652511153	-16.4678287111079	6.24727469003357e-61	3.2941879440547e-57	NA	NA	NA	NA	NA	NA	NA	NA	NA	NA	NA	NA	NA	NA	NA	NA	2	2	4	4	-2.07378487147868
316.2035	15407.4491600416	-2.3017782920364	0.140135625407319	-16.4253613979032	1.25931297734062e-60	6.64035732951709e-57	NA	NA	NA	NA	NA	NA	NA	NA	NA	NA	NA	NA	NA	NA	NA	NA	2	2	4	4	-1.73479441600779
346.2675	568.28408819203	-2.42596144928291	0.147812024751603	-16.4124769507739	1.55720730403873e-60	8.21115411419625e-57	NA	NA	NA	NA	NA	NA	NA	NA	NA	NA	NA	NA	NA	NA	NA	NA	1	2	3	4	-1.81746024379613
262.0393	1597.64585243165	3.1284280289942	0.190658148120556	16.4085724100081	1.66064450635598e-60	8.75657848201508e-57	Epinephrine_sulfate,N-acetyl-S-(3-oxo-3-carboxy-n-propyl)cysteine,Cystathionine_ketimine	1	C9H13NO6S	[M-H]-	263.046361	262.0390846	0.808657992124205	HMDB01876,HMDB02194,HMDB02015	NA	NA	NA	NA	NA	NA	NA	NA	2	2	4	4	2.15828872628174
259.0936	1152.07176369827	2.6258551842359	0.160070343074891	16.4043828094212	1.77925701807158e-60	9.38202225629146e-57	NA	NA	NA	NA	NA	NA	NA	NA	NA	NA	NA	NA	NA	NA	NA	NA	2	2	4	4	1.86393101298631
317.1177	1428.52874375145	2.95759260031377	0.180510714167641	16.3845820119411	2.4645731924235e-60	1.29956944436491e-56	NA	NA	NA	NA	NA	NA	NA	NA	NA	NA	NA	NA	NA	NA	NA	NA	2	2	4	4	2.07378487147868
415.2022	521.497719243194	-2.25296857643328	0.137591553701082	-16.3743232475437	2.91734316095994e-60	1.53831504877418e-56	NA	NA	NA	NA	NA	NA	NA	NA	NA	NA	NA	NA	NA	NA	NA	NA	2	2	4	4	-1.70359581645651
318.1684	1340.80091137574	-3.9432656603197	0.241352922887591	-16.3381723873145	5.28123382672883e-60	2.78479459683411e-56	NA	NA	NA	NA	NA	NA	NA	NA	NA	NA	NA	NA	NA	NA	NA	NA	0	2	2	4	-2.69438247227993
318.0592	1188.39053685627	2.67401930724932	0.16416907413799	16.288203617459	1.19693615409178e-59	6.31144434052594e-56	N-(1-Deoxy-1-fructosyl)threonine,Hexahydro-6,7-dihydroxy-5-(hydroxymethyl)-3-(2-hydroxyphenyl)-2H-pyrano[2,3-d]oxazol-2-one,N-Gluconyl_ethanolamine_phosphate,Glucosamine-1P,Glucosamine_6-phosphate,Aminofructose_6-phosphate	1	C10H19NO8	[M+K-2H]-	281.111069	318.0596756	-1.37144074974136	HMDB37843,HMDB37297,HMDB32294,HMDB01109,HMDB01254,HMDB60436	D-Glucosamine_6-phosphate,1-Amino-1-deoxy-scyllo-inositol_4-phosphate,D-Galactosamine_1-phosphate,alpha-D-Glucosamine_1-phosphate,D-Galactosamine_6-phosphate,Kanosamine_6-phosphate,Aminofructose_6-phosphate	1	C6H14NO8P	[M+Hac-H]-	259.045707	318.0595606	-1.00987374618629	C00352,C01283,C03783,C06156,C06377,C12213,C12214	2	2	4	4	1.89730364286989
306.0654	1209.57451620031	2.70124519864182	0.166146375295543	16.2582252777818	1.95313850723917e-59	1.02988993486722e-55	Carotamine	1	C14H13N3O3	[M+Cl]-	271.095692	306.0650936	0.905689690932246	HMDB39955	Disperse_Yellow_3,Methyl_red	1	C15H15N3O2	[M+K-2H]-	269.116427	306.0650336	1.10172663640704	C19412,C19459	1	2	2	4	1.91779122593191
254.1036	1025.76402545311	2.44434672412764	0.150411805952197	16.2510296891488	2.19644154777439e-59	1.15818362814144e-55	NA	NA	NA	NA	NA	NA	NA	NA	NA	NA	NA	NA	NA	NA	NA	NA	2	2	3	4	1.69156794429901
323.0879	1210.51713711604	2.7024947709431	0.167186166300768	16.164583653897	8.96414705672797e-59	4.72679474301266e-55	4-Hydroxy-5,7-dimethoxyflavan,Sativan,Isosativan,Myrigalone_G,Myrigalone_H,4-Hydroxy-3,4,5-trimethoxystilbene,4-Hydroxy-3,5,4-trimethoxystilbene	1	C17H18O4	[M+(37Cl)]-	286.12051	323.0869616	2.96266984986311	HMDB30152,HMDB30521,HMDB34024,HMDB41168,HMDB41169,HMDB41671,HMDB41680	Portulacaxanthin_I,7,3-Dihydroxy-4-methoxy-8-methylflavan,(-)-Sativan,Diphenolic_acid,Sugiresinol	1	C14H16N2O7	[M-H]-	324.095753	323.0884766	-1.72646206957695	C08564,C09646,C10526,C14294,C20133	2	2	4	4	1.92078465173179
266.1036	1030.57199918634	2.45176049547267	0.151761198913256	16.1553843342662	1.04067934151113e-58	5.48750216778817e-55	N-Acetyl-L-phenylalanine,Phenylpropionylglycine,3-Phenylpropionylglycine,N-isopropylterephthalamic_acid,2-Acetamido-4-methylphenyl_acetate	1	C11H13NO3	[M+Hac-H]-	207.089544	266.1033976	0.934599115340276	HMDB00512,HMDB00860,HMDB02042,HMDB60608,HMDB61682	N-Acetyl-L-phenylalanine,N-Acetyl-D-phenylalanine,Cantleyine,Rhexifoline,Methylone	1	C11H13NO3	[M+Hac-H]-	207.089544	266.1033976	0.934599115340276	C03519,C05620,C09933,C09986,C20126	2	2	4	4	1.69355562559372
324.1086	1346.18963880466	2.8663491870942	0.178247568777507	16.0807196796724	3.48309015094344e-58	1.83663343659248e-54	NA	NA	NA	NA	NA	NA	NA	NA	NA	NA	NA	NA	NA	NA	NA	NA	2	2	4	4	2.01983923190981
299.0287	995.754664743312	2.39780586088285	0.149232029481139	16.0676355419123	4.30184685311309e-58	2.26836384564653e-54	L-beta-aspartyl-L-glutamic_acid_,Na-L-Glutamyl-L-aspartic_acid,Ng-L-Glutamyl-L-aspartic_acid	1	C9H14N2O7	[M+K-2H]-	262.080103	299.0287096	-0.170552185618381	HMDB11164,HMDB30413,HMDB30419	NA	NA	NA	NA	NA	NA	NA	NA	2	2	4	4	1.65314717924895
583.4932	480.3142845925	-2.08054169646518	0.129560653485645	-16.0584378087881	4.98960228076646e-58	2.63101728264816e-54	NA	NA	NA	NA	NA	NA	NA	NA	NA	NA	NA	NA	NA	NA	NA	NA	2	2	0	4	-1.58957130871821
294.0652	1466.72579159592	2.99780633112228	0.186838105335501	16.0449407562724	6.2018097349928e-58	3.2702142732617e-54	Lenalidomide	1	C13H13N3O3	[M+Cl]-	259.095692	294.0650936	0.49274804531296	HMDB14623	NA	NA	NA	NA	NA	NA	NA	NA	2	2	4	4	2.09460453054253
393.2617	497.244198634065	-2.1543445279259	0.134473293112919	-16.0206125547685	9.17420356000073e-58	4.83755753718838e-54	NA	NA	NA	NA	NA	NA	NA	NA	NA	NA	NA	NA	NA	NA	NA	NA	2	2	4	4	-1.6348181310527
344.0319	1227.99101857923	2.72466733582061	0.170229709144962	16.0058273582572	1.16356124686761e-57	6.13545845473293e-54	NA	NA	NA	NA	NA	NA	NA	NA	NA	NA	NA	NA	NA	NA	NA	NA	2	2	4	4	1.93601609646702
401.3055	479.750226660241	-2.0785706041587	0.130161613642845	-15.969152087052	2.09616032511036e-57	1.10530533943069e-53	NA	NA	NA	NA	NA	NA	NA	NA	NA	NA	NA	NA	NA	NA	NA	NA	2	2	4	4	-1.58789495221303
417.0907	1092.75085659607	2.54339634976286	0.15929139871579	15.9669409037008	2.17179267305531e-57	1.14518627650207e-53	NA	NA	NA	NA	NA	NA	NA	NA	NA	NA	NA	NA	NA	NA	NA	NA	2	2	4	4	1.76102774453556
491.3711	574.33964523571	-2.44688811560264	0.15355482218262	-15.9349480584373	3.62501809372523e-57	1.91147204082131e-53	NA	NA	NA	NA	NA	NA	NA	NA	NA	NA	NA	NA	NA	NA	NA	NA	2	2	4	4	-1.82997593250596
382.1635	1226.83590626448	2.72298683408647	0.171288160967696	15.8971105691303	6.63554483753552e-57	3.49892279283248e-53	NA	NA	NA	NA	NA	NA	NA	NA	NA	NA	NA	NA	NA	NA	NA	NA	2	2	4	4	1.9298697157793
578.388	475.345375056301	-2.05841678948189	0.129585741133303	-15.8845932544725	8.10217999502425e-57	4.27227951137628e-53	NA	NA	NA	NA	NA	NA	NA	NA	NA	NA	NA	NA	NA	NA	NA	NA	2	2	4	4	-1.57628350708305
291.0722	1202.36284092922	2.69174870475077	0.170223639196233	15.8130135007144	2.53066639799222e-56	1.3344203916613e-52	NA	NA	NA	NA	NA	NA	NA	NA	NA	NA	NA	NA	NA	NA	NA	NA	2	2	4	4	1.91185541396238
296.1139	1298.11801511129	2.81026303233594	0.177958584633406	15.7916688207263	3.55060745521673e-56	1.87223531113578e-52	Phenethylamine_glucuronide,Arginyl-Serine,Serinyl-Arginine,Salsoline-1-carboxylate,3-Hydroxy-carbofuran	1	C14H19NO6	[M-H]-	297.121239	296.1139626	-0.270166253783231	HMDB10323,HMDB28718,HMDB29033,HMDB13067,HMDB32775	NA	NA	NA	NA	NA	NA	NA	NA	1	2	4	4	1.9812347125133
316.2012	9676.20660152645	-2.258661717714	0.144135888036219	-15.6703632140972	2.41197092932484e-55	1.27183227103299e-51	NA	NA	NA	NA	NA	NA	NA	NA	NA	NA	NA	NA	NA	NA	NA	NA	2	2	4	4	-1.70766041871973
192.0597	1017.66685470771	2.43159574187407	0.15533166628799	15.6542178422642	3.10912189083954e-55	1.63943997303969e-51	NA	NA	NA	NA	NA	NA	NA	NA	NA	NA	NA	NA	NA	NA	NA	NA	0	2	2	4	1.67397241110659
308.0613	984.176237843267	2.37921415522761	0.151988700622474	15.6538883843567	3.12526339331625e-55	1.64795138729566e-51	Clitocine,Carotamine	1	C9H13N5O6	[M+Na-2H]-	287.086585	308.0612536	0.305134121515003	HMDB33718,HMDB39955	NA	NA	NA	NA	NA	NA	NA	NA	2	2	4	4	1.64208363524067
363.0073	514.47203784007	-2.22352638548627	0.142051557374048	-15.6529532416974	3.17153598873971e-55	1.67235092686245e-51	NA	NA	NA	NA	NA	NA	NA	NA	NA	NA	NA	NA	NA	NA	NA	NA	2	2	4	4	-1.69156794429901
463.3399	492.96910476686	-2.13630930982895	0.136996854778444	-15.593856612868	8.01455103979484e-55	4.22607276328382e-51	NA	NA	NA	NA	NA	NA	NA	NA	NA	NA	NA	NA	NA	NA	NA	NA	2	2	1	4	-1.61877902092369
332.0335	787.060100034679	-3.03618897237858	0.194807062411184	-15.585620638178	9.1173527770275e-55	4.8075801193266e-51	NA	NA	NA	NA	NA	NA	NA	NA	NA	NA	NA	NA	NA	NA	NA	NA	1	2	4	4	-2.20437827954952
574.2824	614.435403008102	-2.5766108062803	0.165477991990185	-15.5707159320203	1.15111549237907e-54	6.06983199131483e-51	NA	NA	NA	NA	NA	NA	NA	NA	NA	NA	NA	NA	NA	NA	NA	NA	2	2	4	4	-1.90598620944399
310.0477	6698.13760415667	5.25561046069868	0.337607308914802	15.5672295057598	1.21559499469831e-54	6.40983240704417e-51	NA	NA	NA	NA	NA	NA	NA	NA	NA	NA	NA	NA	NA	NA	NA	NA	2	2	4	4	2.75239897998852
196.119	1956.60920443999	3.43515510682353	0.221019263654567	15.5423335053381	1.79332795005417e-54	9.45621828063564e-51	NA	NA	NA	NA	NA	NA	NA	NA	NA	NA	NA	NA	NA	NA	NA	NA	0	2	2	4	2.2805412534429
247.0759	937.834934562028	2.30278476529726	0.148591064148948	15.4974646590386	3.60853034578839e-54	1.90277805133422e-50	NA	NA	NA	NA	NA	NA	NA	NA	NA	NA	NA	NA	NA	NA	NA	NA	1	2	3	4	1.59972452183642
314.2059	1148.70943659331	-3.68842106166337	0.238202764755299	-15.4843755296141	4.42336755467233e-54	2.33244171157872e-50	NA	NA	NA	NA	NA	NA	NA	NA	NA	NA	NA	NA	NA	NA	NA	NA	1	2	3	4	-2.59995206393583
340.2318	1942.83427290505	-1.89432516979994	0.122499891811129	-15.4638925944573	6.08100414319602e-54	3.20651348470726e-50	NA	NA	NA	NA	NA	NA	NA	NA	NA	NA	NA	NA	NA	NA	NA	NA	2	2	4	4	-1.48164294465582
414.1718	497.263785812809	-2.15297785857278	0.139334919792537	-15.4518182647858	7.33448932556541e-54	3.86747622137064e-50	NA	NA	NA	NA	NA	NA	NA	NA	NA	NA	NA	NA	NA	NA	NA	NA	2	2	4	4	-1.63301517426389
323.1836	944.592083359776	2.31419945282718	0.150139529038525	15.4136586656893	1.32493328505364e-53	6.98637321208786e-50	xi-7-Hydroxyhexadecanedioic_acid,xi-8-Hydroxyhexadecanedioic_acid	1	C16H30O5	[M+Na-2H]-	302.209325	323.1839936	-1.1603297423315	HMDB37830,HMDB37831	NA	NA	NA	NA	NA	NA	NA	NA	1	2	4	4	1.60658605638229
439.0272	1014.65807455082	2.42676812661958	0.157669004858815	15.3915357605805	1.86551425151889e-53	9.83685664825913e-50	NA	NA	NA	NA	NA	NA	NA	NA	NA	NA	NA	NA	NA	NA	NA	NA	2	2	4	4	1.67013187621191
311.0376	1349.9503327549	2.87026656117542	0.186730491966556	15.3711722758675	2.55503945441783e-53	1.34727230431452e-49	NA	NA	NA	NA	NA	NA	NA	NA	NA	NA	NA	NA	NA	NA	NA	NA	2	2	4	4	2.02719168495588
368.1436	578.31425523462	-2.45867978799036	0.160030195882875	-15.3638491437569	2.86073492131828e-53	1.50846552401113e-49	NA	NA	NA	NA	NA	NA	NA	NA	NA	NA	NA	NA	NA	NA	NA	NA	0	2	3	4	-1.84278501782213
426.9795	472.769072280223	-2.04638749383211	0.133413014185181	-15.338739674914	4.21295149042971e-53	2.22148932090359e-49	NA	NA	NA	NA	NA	NA	NA	NA	NA	NA	NA	NA	NA	NA	NA	NA	1	2	3	4	-1.56811792706721
255.1355	1065.22985275381	2.5030502862153	0.163647069503518	15.2954177169759	8.2032797217538e-53	4.32558939728078e-49	NA	NA	NA	NA	NA	NA	NA	NA	NA	NA	NA	NA	NA	NA	NA	NA	2	2	4	4	1.74340600858528
390.2259	464.745797415832	-2.0097322418682	0.131795894708101	-15.2488227825253	1.67628117484986e-52	8.83903063498329e-49	NA	NA	NA	NA	NA	NA	NA	NA	NA	NA	NA	NA	NA	NA	NA	NA	1	2	2	4	-1.54266681289233
282.1561	1110.12152405528	2.56761360542553	0.168681157529486	15.2216978056763	2.53856566812777e-52	1.33858567680377e-48	NA	NA	NA	NA	NA	NA	NA	NA	NA	NA	NA	NA	NA	NA	NA	NA	2	2	4	4	1.79325014154573
273.1094	1120.07459548844	2.58134694164478	0.169816766187136	15.2007778713685	3.49446740530019e-52	1.84263266281479e-48	NA	NA	NA	NA	NA	NA	NA	NA	NA	NA	NA	NA	NA	NA	NA	NA	2	2	1	4	1.80522293665164
581.4776	478.094433259186	-2.07151983457932	0.136710265385227	-15.1526282883156	7.27961906272474e-52	3.83854313177476e-48	NA	NA	NA	NA	NA	NA	NA	NA	NA	NA	NA	NA	NA	NA	NA	NA	1	2	4	4	-1.58289247259989
299.1248	1315.00534252212	2.82986193054757	0.187055994282231	15.1284215264327	1.05188277196737e-51	5.54657785658396e-48	NA	NA	NA	NA	NA	NA	NA	NA	NA	NA	NA	NA	NA	NA	NA	NA	2	2	4	4	1.98803603235003
244.0479	1347.1676677886	2.86700340510067	0.189625602867292	15.1192843252666	1.20848843174561e-51	6.37235950059461e-48	Anthocyanidins	1	C15H11O	[M+(37Cl)]-	207.08099	244.0474416	1.92667457160183	HMDB31460	Anthocyanin	1	C15H11O	[M+(37Cl)]-	207.08099	244.0474416	1.92667457160183	C15549	0	2	3	4	2.02350178506221
381.151	900.268831827167	2.23766384837387	0.148753537401408	15.0427605787658	3.8514788944043e-51	2.03088482101939e-47	NA	NA	NA	NA	NA	NA	NA	NA	NA	NA	NA	NA	NA	NA	NA	NA	2	2	4	4	1.56165994481479
292.0949	1257.40619748965	2.76064078893789	0.184040106621303	15.0002129406414	7.31841571944913e-51	3.85900060886553e-47	Norhydromorphone,(E,E)-Trichostachine,(R)-Higenamine,Normorphine	1	C16H17NO3	[M+Na-2H]-	271.120844	292.0955126	-2.11540394615713	HMDB14004,HMDB29374,HMDB33103,HMDB41959	Meteloidine,(S)-Norcoclaurine,(R,S)-Norcoclaurine,(R)-Norcoclaurine,Caranine,Piperyline,Normorphine,Crinine,Vittatine,N-Demethylnarwedine	1	C13H21NO4	[M+K-2H]-	255.147059	292.0956656	-2.63920383219972	C10861,C06160,C06346,C06347,C08521,C10174,C11785,C12162,C12193,C16703	0	2	2	4	1.95490765923166
587.3428	460.85768275928	-1.99146384300313	0.132822618945395	-14.9934089450671	8.10824833509944e-51	4.27547934709793e-47	NA	NA	NA	NA	NA	NA	NA	NA	NA	NA	NA	NA	NA	NA	NA	NA	0	2	3	4	-1.53645778350772
273.9797	1278.0925524461	2.78601896927145	0.185990026579175	14.9793998125241	1.0011706180978e-50	5.27917266922971e-47	NA	NA	NA	NA	NA	NA	NA	NA	NA	NA	NA	NA	NA	NA	NA	NA	1	2	2	4	1.96790070017994
359.1343	544.730235879727	-2.34147756403823	0.15648348132244	-14.9630973458056	1.27930585105384e-50	6.74577975260687e-47	NA	NA	NA	NA	NA	NA	NA	NA	NA	NA	NA	NA	NA	NA	NA	NA	2	2	4	4	-1.77461215995385
590.3548	510.672977229732	-2.20988478573735	0.147943043667427	-14.9374024689199	1.8816820876407e-50	9.9221096481294e-47	NA	NA	NA	NA	NA	NA	NA	NA	NA	NA	NA	NA	NA	NA	NA	NA	2	2	4	4	-1.67397241110659
265.0849	1753.5432429563	3.26937568278423	0.219052565076761	14.925073722093	2.26385251281852e-50	1.19372943000921e-46	Traumatic_acid,5-Heptyltetrahydro-2-oxo-3-furancarboxylic_acid,Batatasin_III,3-(1,1-Dimethylallyl)herniarin,5-Hydroxy-2-(5-methyl-1-oxo-4-hexenyl)benzofuran,Batatasin_IV,Encelin,Glandulone_B,(S)-Menthone_8-thioacetate,Dicyclohexyl_disulfide	1	C12H20O4	[M+K-2H]-	228.13616	265.0847666	0.603203277499467	HMDB00933,HMDB30994,HMDB30636,HMDB30731,HMDB31925,HMDB32641,HMDB34723,HMDB38548,HMDB37386,HMDB41448	Traumatic_acid,Osthol,Encelin,Batatasin_IV,5-Hydroxybisphenol_A,1,2-Bis(4-hydroxyphenyl)-2-propanol,2,2-Bis(4-hydroxyphenyl)-1-propanol,Linderalactone	1	C12H20O4	[M+K-2H]-	228.13616	265.0847666	0.603203277499467	C16308,C09280,C09404,C10247,C13626,C13629,C13631,C17425	2	2	4	4	2.20437827954952
290.0365	1542.50452089858	3.07436491959092	0.206030245781619	14.9219106540774	2.37377644759817e-50	1.25169232081851e-46	NA	NA	NA	NA	NA	NA	NA	NA	NA	NA	NA	NA	NA	NA	NA	NA	2	2	2	4	2.12993294344518
267.2696	1541.97448622549	3.07405443801416	0.206417186525866	14.892434538773	3.69081598064e-50	1.94616726659147e-46	NA	NA	NA	NA	NA	NA	NA	NA	NA	NA	NA	NA	NA	NA	NA	NA	2	2	4	4	2.12536970113195
309.3162	910.569409024251	2.25558216500475	0.151534405353384	14.8849507789643	4.12790154557083e-50	2.1766424849795e-46	NA	NA	NA	NA	NA	NA	NA	NA	NA	NA	NA	NA	NA	NA	NA	NA	2	2	3	4	1.57464197886086
212.1137	3500.86940815767	4.30259325107411	0.289299503508831	14.8724529385263	4.9756368794014e-50	2.62365332650836e-46	NA	NA	NA	NA	NA	NA	NA	NA	NA	NA	NA	NA	NA	NA	NA	NA	1	2	3	4	2.54787323980112
315.1197	965.573173136473	2.34863897984408	0.157957125436437	14.8688384481217	5.25165936640642e-50	2.76919998390611e-46	1-(beta-D-Ribofuranosyl)-1,4-dihydronicotinamide_	1	C11H16N2O5	[M+Hac-H]-	256.105923	315.1197766	-0.112655576260833	HMDB11648	1-(beta-D-Ribofuranosyl)-1,4-dihydronicotinamide	1	C11H16N2O5	[M+Hac-H]-	256.105923	315.1197766	-0.112655576260833	C15497	2	2	1	4	1.62407905278801
274.0394	1391.44813617336	2.91662131103138	0.196428259568471	14.8482775209577	7.13791945580465e-50	3.76382492904579e-46	2-Amino-5-benzoylbenzimidazole	1	C14H11N3O	[M+K-2H]-	237.090212	274.0388186	2.08547096684275	HMDB60711	L-Tyrosine_methyl_ester_4-sulfate	1	C10H13NO6S	[M-H]-	275.046361	274.0390846	1.11480448298248	C04201	2	2	4	4	2.05775350934961
273.0553	1571.86175198525	3.10301548160982	0.20991089173327	14.782536799247	1.89877624082317e-49	1.00122471178606e-45	4-Phenyl-1H,3H-naphtho[1,8-cd]pyran-1,3-dione,Sulfacetamide	1	C18H10O3	[M-H]-	274.062995	273.0557186	-1.40227790115534	HMDB41120,HMDB14772	NA	NA	NA	NA	NA	NA	NA	NA	1	2	4	4	2.1438953822165
289.0499	1107.08545599581	2.56289629945189	0.17359981234735	14.76324348971	2.52823600516253e-49	1.3331388455222e-45	2-(4-Hydroxyphenyl)naphthalic_anhydride	1	C18H10O4	[M-H]-	290.05791	289.0506336	-2.36636741272436	HMDB41121	Asulam	1	C8H10N2O4S	[M+Hac-H]-	230.03613	289.0499836	-0.117626714952165	C18350	2	2	4	4	1.78618804957357
202.0502	2360.44213240195	3.71663867631182	0.252886653849331	14.6968557641883	6.75229649331806e-49	3.56048594092661e-45	NA	NA	NA	NA	NA	NA	NA	NA	N-Cyclopropylammeline	1	C6H9N5O	[M+Cl]-	167.08071	202.0501116	0.301905302130496	C14148	0	2	4	4	2.36495855790863
367.0815	1817.27581136179	3.32321682212319	0.227522681260257	14.6060902751135	2.56840289605188e-48	1.35431884708815e-44	NA	NA	NA	NA	NA	NA	NA	NA	NA	NA	NA	NA	NA	NA	NA	NA	2	2	4	4	2.23215653108887
230.0788	2143.45734283152	3.57204408773488	0.245201227630777	14.567806704107	4.50111500185047e-48	2.37343794047575e-44	Metronidazole	1	C6H9N3O3	[M+Hac-H]-	171.064392	230.0782456	2.23967284975394	HMDB15052	Metronidazole	1	C6H9N3O3	[M+Hac-H]-	171.064392	230.0782456	2.23967284975394	C07203	2	2	1	4	2.31373114573923
443.3371	547.253100338798	-2.34885971716587	0.161595991507425	-14.5353835528646	7.23073941188416e-48	3.81276889188652e-44	NA	NA	NA	NA	NA	NA	NA	NA	NA	NA	NA	NA	NA	NA	NA	NA	2	2	0	4	-1.77690834289184
320.0151	1057.66900871947	2.49164332358743	0.1714797417889	14.5302488655177	7.79367740554742e-48	4.10960609594515e-44	NA	NA	NA	NA	NA	NA	NA	NA	NA	NA	NA	NA	NA	NA	NA	NA	2	2	4	4	1.73266149517861
395.1932	492.732999804719	-2.13540610071248	0.147241622457704	-14.5027341119247	1.16418729958533e-47	6.13875963071342e-44	NA	NA	NA	NA	NA	NA	NA	NA	NA	NA	NA	NA	NA	NA	NA	NA	2	2	4	4	-1.61702240788923
205.0831	835.408683713989	2.11790726762162	0.146523028789227	14.454432761339	2.35058291075008e-47	1.23946236883852e-43	NA	NA	NA	NA	NA	NA	NA	NA	NA	NA	NA	NA	NA	NA	NA	NA	1	2	2	4	1.49601763179178
337.1064	5243.42551096911	4.89712347700428	0.339218040169987	14.4365066036885	3.04909384544312e-47	1.60778718470216e-43	Verimol_B,Verimol_A,7-Hydroxy-2,4,5-trimethoxyisoflavan,7-Hydroxy-2,3,4-trimethoxyisoflavan,Sorgolactone,5-Hydroxy-3,4,7-trimethoxyflavan,Histidinyl-Phenylalanine,Phenylalanyl-Histidine,Garcinia_lactone_dibutyl_ester	1	C18H20O5	[M+Na-2H]-	316.131075	337.1057436	1.86884979553644	HMDB38323,HMDB38324,HMDB38780,HMDB39510,HMDB39607,HMDB40534,HMDB28892,HMDB28997,HMDB40462	Sorgolactone,2-O-Methylodoratol,Combretastatin_A-4	1	C18H20O5	[M+Na-2H]-	316.131075	337.1057436	1.86884979553644	C09186,C09774,C20268	2	2	4	4	2.67690609773707
357.0694	2390.05241082818	3.73524954420202	0.258979373496845	14.4229615423312	3.71072013317809e-47	1.95666272622481e-43	NA	NA	NA	NA	NA	NA	NA	NA	NA	NA	NA	NA	NA	NA	NA	NA	0	2	4	4	2.38080538901285
422.2037	440.262024472394	-1.89192240336036	0.131365127235717	-14.4020140137006	5.02573506419254e-47	2.65007009934872e-43	NA	NA	NA	NA	NA	NA	NA	NA	NA	NA	NA	NA	NA	NA	NA	NA	2	2	4	4	-1.47597787450471
427.3424	1583.61771265086	-1.13137861741172	0.0789067309383146	-14.3381762741657	1.26331777091745e-46	6.66147460604772e-43	NA	NA	NA	NA	NA	NA	NA	NA	NA	NA	NA	NA	NA	NA	NA	NA	2	2	4	4	-1.0026885223035
239.0232	828.154420049127	2.10388917479882	0.146755399716861	14.3360256512394	1.30307087273612e-46	6.87109271193755e-43	NA	NA	NA	NA	NA	NA	NA	NA	NA	NA	NA	NA	NA	NA	NA	NA	1	2	2	4	1.48879183452554
265.1125	1097.32971844988	2.54876096200518	0.178047773334171	14.3150398023878	1.76263198659713e-46	9.29435846532666e-43	NA	NA	NA	NA	NA	NA	NA	NA	NA	NA	NA	NA	NA	NA	NA	NA	0	2	3	4	1.76551974863683
316.1036	1139.34899362353	2.60738416614397	0.182161538145508	14.3135822890408	1.79997412530116e-46	9.49126356271301e-43	NA	NA	NA	NA	NA	NA	NA	NA	N6,N6-Dimethyladenosine	1	C12H17N5O4	[M+Na-2H]-	295.128055	316.1027236	2.75954597952068	C03416	1	2	4	4	1.83251377578153
449.1623	436.035016256576	-1.87025279803487	0.130887920994439	-14.288964052797	2.56395087107805e-46	1.35197129431945e-42	NA	NA	NA	NA	NA	NA	NA	NA	NA	NA	NA	NA	NA	NA	NA	NA	0	2	4	4	-1.45788596826737
226.0946	1185.31671855446	2.6688969554248	0.187060265616378	14.2675781338735	3.48471678812095e-46	1.83749116237618e-42	NA	NA	NA	NA	NA	NA	NA	NA	N-Cyclopropylammeline	1	C6H9N5O	[M+Hac-H]-	167.08071	226.0945636	0.376391181740076	C14148	2	2	4	4	1.88594489619403
579.3374	492.885903348479	-2.1341334678163	0.149911381969211	-14.2359668744472	5.47997199266268e-46	2.88958923173103e-42	NA	NA	NA	NA	NA	NA	NA	NA	NA	NA	NA	NA	NA	NA	NA	NA	2	2	4	4	-1.61527077035792
213.1188	3777.64568776675	4.41487056296558	0.310499758123474	14.2185958200004	7.02483734162945e-46	3.70419673024121e-42	NA	NA	NA	NA	NA	NA	NA	NA	NA	NA	NA	NA	NA	NA	NA	NA	2	2	4	4	2.57304082994181
382.1843	18712.398704803	-2.5523850693207	0.179570616473357	-14.2138236168466	7.52045879720652e-46	3.965537923767e-42	NA	NA	NA	NA	NA	NA	NA	NA	NA	NA	NA	NA	NA	NA	NA	NA	2	2	4	4	-1.89730364286989
252.0507	1064.02452543787	2.50074774225056	0.176392661866767	14.1771642640068	1.26870554233726e-45	6.68988432474436e-42	NA	NA	NA	NA	NA	NA	NA	NA	NA	NA	NA	NA	NA	NA	NA	NA	2	2	1	4	1.73908409116583
563.1465	433.754609349692	-1.85818502843828	0.131670783699031	-14.1123564107103	3.18746440572362e-45	1.68074998113806e-41	NA	NA	NA	NA	NA	NA	NA	NA	NA	NA	NA	NA	NA	NA	NA	NA	2	2	4	4	-1.44563495973038
371.0147	868.127458924556	2.17915049307642	0.154487960878674	14.1056330906446	3.50628434861682e-45	1.84886373702565e-41	1-(sn-Glycero-3-phospho)-1D-myo-inositol_	1	C9H19O11P	[M+K-2H]-	334.066503	371.0151096	-1.10723253411505	HMDB11649	sn-Glycero-3-phospho-1-inositol,2-(alpha-D-Galactosyl)-sn-glycerol_3-phosphate,alpha-D-Galactosyl-(1,1)-sn-glycerol_3-phosphate,2-(alpha-D-Glucosyl)-sn-glycerol_3-phosphate,N-Phospho-D-lombricine,N-Phospholombricine	1	C9H19O11P	[M+K-2H]-	334.066503	371.0151096	-1.10723253411505	C01225,C04641,C04703,C10517,C02855,C14178	2	2	0	4	1.53491474673111
571.3955	3223.55175217339	-2.39058524903338	0.170140782675828	-14.0506303746598	7.63513688731183e-45	4.02600768067953e-41	NA	NA	NA	NA	NA	NA	NA	NA	NA	NA	NA	NA	NA	NA	NA	NA	0	2	2	4	-1.7980083616792
403.2073	801.567379510443	-3.06882470711108	0.218467622566407	-14.0470458325158	8.03150671429828e-45	4.23501349044948e-41	NA	NA	NA	NA	NA	NA	NA	NA	NA	NA	NA	NA	NA	NA	NA	NA	2	2	4	4	-2.22646208674145
412.112	1084.0535827526	2.52956237180704	0.180452964164913	14.0178488256658	1.21234024291929e-44	6.39267010091342e-41	NA	NA	NA	NA	NA	NA	NA	NA	NA	NA	NA	NA	NA	NA	NA	NA	2	2	4	4	1.7565709960971
310.01	1105.57447233616	2.56046092856821	0.18279208373517	14.0075044621616	1.40247099561417e-44	7.39522955987352e-41	NA	NA	NA	NA	NA	NA	NA	NA	NA	NA	NA	NA	NA	NA	NA	NA	2	2	4	4	1.7838536945068
226.0722	1062.45090244696	2.49829786348556	0.1785272559732	13.9939296656226	1.6976628186693e-44	8.95177604284322e-41	Pyridoxal,Isopyridoxal,3alpha,4,5,7alpha-Tetrahydro-5-hydroxy-1H-isoindole-1,3(2H)-dione,3alpha,4,7,7alpha-Tetrahydro-4-hydroxy-1H-isoindole-1,3(2H)-dione,3-Methoxyanthranilate	1	C8H9NO3	[M+Hac-H]-	167.058244	226.0720976	0.405180475445023	HMDB01545,HMDB04290,HMDB34887,HMDB34889,HMDB60374	L-Arogenate,Pyridoxal,D-4-Hydroxyphenylglycine,3-Hydroxy-4-methylanthranilate,3-Methoxyanthranilate,Isopyridoxal,L-4-Hydroxyphenylglycine,p-Aminosalicylic_acid_methyl_ester,Orthoform,C20821	1	C10H13NO5	[M-H]-	227.079374	226.0720976	0.405180475445023	C00826,C00250,C03493,C03986,C05831,C06051,C12323,C14170,C14171,C20821	1	2	3	4	1.7369352583553
389.1865	1907.86114254508	3.39662378477161	0.242768145580562	13.9912251529081	1.76347616048059e-44	9.29880979421417e-41	NA	NA	NA	NA	NA	NA	NA	NA	NA	NA	NA	NA	NA	NA	NA	NA	2	2	4	4	2.25568902931408
298.0658	740.349550543358	-2.92546302176015	0.209175055838393	-13.9857164614328	1.90548200692325e-44	1.00476066225063e-40	NA	NA	NA	NA	NA	NA	NA	NA	NA	NA	NA	NA	NA	NA	NA	NA	0	2	4	4	-2.11637378910605
570.4446	440.944134885724	-1.89438566572286	0.135618259537392	-13.9685148016559	2.42633769632187e-44	1.27940786727052e-40	NA	NA	NA	NA	NA	NA	NA	NA	NA	NA	NA	NA	NA	NA	NA	NA	2	2	4	4	-1.48306666609211
365.2305	635.197199427447	-2.6401368451473	0.189142254860344	-13.9584718766131	2.79359514493054e-44	1.47306271992187e-40	NA	NA	NA	NA	NA	NA	NA	NA	NA	NA	NA	NA	NA	NA	NA	NA	2	2	4	4	-1.93601609646702
279.1008	7702.66654317595	2.40879587454771	0.17267270685407	13.9500672598099	3.14308845605098e-44	1.65735054287568e-40	NA	NA	NA	NA	NA	NA	NA	NA	NA	NA	NA	NA	NA	NA	NA	NA	2	2	4	4	1.65875568296287
397.236	1037.59006195849	2.46098159688412	0.176673438992944	13.9295505363566	4.18983829846891e-44	2.20930173478266e-40	MG(0:0/20:5(5Z,8Z,11Z,14Z,17Z)/0:0),MG(20:5(5Z,8Z,11Z,14Z,17Z)/0:0/0:0),9-Carboxy-gamma-chromanol,[12]-Gingerdione	1	C23H36O4	[M+Na-2H]-	376.26136	397.2360286	-0.196356811604784	HMDB11550,HMDB11580,HMDB12868,HMDB39278	3-Acetyl-5alpha-androstane-3beta,17beta-diol_3-acetate,5alpha-Androstane-3beta,17beta-diol_diacetate,Tris(butoxyethyl)phosphate	1	C23H36O4	[M+Na-2H]-	376.26136	397.2360286	-0.196356811604784	C15157,C15346,C14446	2	2	4	4	1.7097033444099
555.3757	492.104063004092	-2.13273453279097	0.153190133291217	-13.9221403296034	4.64774568156524e-44	2.45075629788935e-40	NA	NA	NA	NA	NA	NA	NA	NA	NA	NA	NA	NA	NA	NA	NA	NA	2	2	4	4	-1.61352407487955
231.0785	1094.67596231208	2.54475728531442	0.183157570485801	13.8938143728637	6.905755565239e-44	3.64140490955053e-40	1,3-Diphenyl-1-propanone,1,3-Diphenyl-2-propanone,Lactaroviolin	1	C15H14O	[M+Na-2H]-	210.104465	231.0791336	-2.63416255086308	HMDB32041,HMDB32561,HMDB35896	Lactaroviolin,p-Methoxystilbene	1	C15H14O	[M+Na-2H]-	210.104465	231.0791336	-2.63416255086308	C09696,C14679	0	2	4	4	1.763269299164
350.109	886.423865522854	2.21205858201254	0.159344675292201	13.8822246677282	8.11845064597913e-44	4.28085902562479e-40	N-Acetyl-7-O-acetylneuraminic_acid,N-Acetyl-9-O-acetylneuraminic_acid,N-Acetyl-4-O-acetylneuraminic_acid,N-acetyl-O-acetylneuraminate	1	C13H21NO10	[M-H]-	351.116549	350.1092726	-0.82688469762068	HMDB00785,HMDB00794,HMDB00796,HMDB60492	N-Acetyl-4-O-acetylneuraminate,N-Acetyl-7-O-acetylneuraminate,N-Acetyl-9-O-acetylneuraminate,2,7-Anhydro-alpha-N-acetylneuraminic_acid,2-Deoxy-2,3-dehydro-N-acetylneuraminic_acid,Sarmentosin_epoxide	1	C13H21NO10	[M-H]-	351.116549	350.1092726	-0.82688469762068	C04015,C04016,C04017,C04521,C04580,C08341	2	2	4	4	1.55367796242454
314.0841	1139.29448129858	2.6071862074655	0.187814925404407	13.8816774111624	8.18068052508692e-44	4.31367284087833e-40	NA	NA	NA	NA	NA	NA	NA	NA	NA	NA	NA	NA	NA	NA	NA	NA	1	2	4	4	1.82997593250596
335.0877	2662.20445966479	3.89602653910898	0.28083321777	13.8730972427193	9.2207620454357e-44	4.86210782655825e-40	7,8-Dihydropteroic_acid,7C-aglycone,Enterolactone,(+)-Ligballinol,7-Hydroxy-5-methoxy-6,8-dimethylflavanone,1-(2,4-Dihydroxy-6-methoxy-3,5-dimethylphenyl)-3-phenyl-2-propen-1-one,5,7-Dimethoxy-6-methylflavanone	1	C14H14N6O3	[M+Na-2H]-	314.112739	335.0874076	0.783079262441635	HMDB01412,HMDB04808,HMDB06101,HMDB29543,HMDB30695,HMDB37376,HMDB38453	Dihydropteroate,Dibenzylsuccinate,Enterolactone	1	C14H14N6O3	[M+Na-2H]-	314.112739	335.0874076	0.783079262441635	C00921,C07332,C18165	2	2	4	4	2.45100434728331
294.1023	933.137351031148	2.29362030404038	0.165717990623807	13.8405027444913	1.45187581855874e-43	7.65574119126023e-40	NA	NA	NA	NA	NA	NA	NA	NA	NA	NA	NA	NA	NA	NA	NA	NA	2	2	4	4	1.59802085457842
197.1238	1214.74273989344	2.7068095131178	0.195608806669606	13.8378714087744	1.50600452884065e-43	7.94116188057673e-40	NA	NA	NA	NA	NA	NA	NA	NA	NA	NA	NA	NA	NA	NA	NA	NA	2	2	2	4	1.9237953885313
295.0863	995.047184325487	2.39501804403542	0.17341163822356	13.8111724712951	2.18250163270399e-43	1.15083311092482e-39	NA	NA	NA	NA	NA	NA	NA	NA	NA	NA	NA	NA	NA	NA	NA	NA	2	2	4	4	1.64574912938212
397.2339	434.73414496525	-1.86408252024712	0.135400602376325	-13.7671656368721	4.01664961403142e-43	2.11797934147877e-39	NA	NA	NA	NA	NA	NA	NA	NA	NA	NA	NA	NA	NA	NA	NA	NA	2	2	4	4	-1.4510529748386
195.0775	1329.35865460552	2.84601227491924	0.206958236936852	13.7516260142264	4.97976001433486e-43	2.62582745555877e-39	NA	NA	NA	NA	NA	NA	NA	NA	NA	NA	NA	NA	NA	NA	NA	NA	2	2	4	4	2.00545363801543
346.2052	822.250591956903	-3.11536308493045	0.227466363290333	-13.6959286633253	1.07378642329725e-42	5.66207581004641e-39	NA	NA	NA	NA	NA	NA	NA	NA	NA	NA	NA	NA	NA	NA	NA	NA	2	2	2	4	-2.26177211428316
234.0983	1023.95406255632	2.44005933827828	0.178322691150569	13.6833922959248	1.2759818506828e-42	6.72825229865041e-39	NA	NA	NA	NA	NA	NA	NA	NA	NA	NA	NA	NA	NA	NA	NA	NA	1	2	3	4	1.68368330802131
384.2386	920.060061311273	2.27145717786735	0.166063382355545	13.6782543246296	1.3694090395807e-42	7.22089386570903e-39	NA	NA	NA	NA	NA	NA	NA	NA	NA	NA	NA	NA	NA	NA	NA	NA	2	2	3	4	1.58455556223392
321.2044	13710.3684477285	-1.88445713559334	0.138275911004262	-13.6282388010104	2.72067102294485e-42	1.43460983039882e-38	NA	NA	NA	NA	NA	NA	NA	NA	NA	NA	NA	NA	NA	NA	NA	NA	2	2	4	4	-1.4675680529869
195.0339	1173.98664093563	2.65371511708476	0.195066324494308	13.6041683461473	3.78246520837038e-42	1.9944939043737e-38	NA	NA	NA	NA	NA	NA	NA	NA	NA	NA	NA	NA	NA	NA	NA	NA	2	2	4	4	1.87208016792371
359.1834	1335.10903832248	2.85262848874234	0.209820703055904	13.5955529992781	4.25532143280277e-42	2.2438309915169e-38	Dodecyl_gallate,[6]-Gingerdiol_3-acetate,[6]-Gingerdiol_5-acetate,Arginyl-Tryptophan,Tryptophyl-Arginine	1	C19H30O5	[M+Na-2H]-	338.209325	359.1839936	-1.73866322314566	HMDB38720,HMDB40566,HMDB40567,HMDB28720,HMDB29077	Shiromodiol_diacetate,Piperonyl_butoxide,Monacolin_J_acid	1	C19H30O5	[M+Na-2H]-	338.209325	359.1839936	-1.73866322314566	C09725,C18880,C20854	2	2	4	4	2.01259437398635
287.0706	1051.27542469144	2.48127276000501	0.182510045686128	13.5952667738202	4.27200163843268e-42	2.25262646394555e-38	NA	NA	NA	NA	NA	NA	NA	NA	NA	NA	NA	NA	NA	NA	NA	NA	2	2	4	4	1.72630958585433
292.0497	1119.93835465849	2.58020002406643	0.190259312408483	13.5614913740821	6.77445437303679e-42	3.5721697909023e-38	NA	NA	NA	NA	NA	NA	NA	NA	NA	NA	NA	NA	NA	NA	NA	NA	1	2	2	4	1.7980083616792
270.0388	1034.53046427515	2.45607192916205	0.181259337322435	13.5500436305416	7.91830620343802e-42	4.17532286107287e-38	NA	NA	NA	NA	NA	NA	NA	NA	NA	NA	NA	NA	NA	NA	NA	NA	2	2	0	4	1.69755118260407
208.0545	1370.53981587595	2.89301979842202	0.213531160052298	13.5484666393114	8.09024917542481e-42	4.2659883902015e-38	NA	NA	NA	NA	NA	NA	NA	NA	NA	NA	NA	NA	NA	NA	NA	NA	1	2	2	4	2.04606800313339
264.0727	1034.00815984185	2.4553165180822	0.181362117585143	13.538199436437	9.3041610944162e-42	4.90608414508566e-38	NA	NA	NA	NA	NA	NA	NA	NA	NA	NA	NA	NA	NA	NA	NA	NA	2	2	4	4	1.69555002053107
293.9998	924.360859522214	2.2786395011228	0.168534200696169	13.520338849387	1.18628126245127e-41	6.25526109690557e-38	NA	NA	NA	NA	NA	NA	NA	NA	NA	NA	NA	NA	NA	NA	NA	NA	1	2	3	4	1.58622304612369
232.031	1415.00808961549	2.94200165845313	0.21797016013896	13.4972679589608	1.62283263918024e-41	8.55719650639743e-38	NA	NA	NA	NA	NA	NA	NA	NA	NA	NA	NA	NA	NA	NA	NA	NA	0	2	3	4	2.06570283049666
433.0642	2760.53783665503	3.94993909930745	0.294333877941279	13.4199268087498	4.62169449636435e-41	2.43701950793292e-37	NA	NA	NA	NA	NA	NA	NA	NA	NA	NA	NA	NA	NA	NA	NA	NA	1	2	4	4	2.47060238150215
404.9793	429.801615824773	-1.83710975261758	0.136920135331185	-13.4173819517045	4.78314160170323e-41	2.52215056657811e-37	NA	NA	NA	NA	NA	NA	NA	NA	NA	NA	NA	NA	NA	NA	NA	NA	2	2	4	4	-1.4296303707181
491.1341	1190.60573945827	2.67533794912096	0.200033859373574	13.3744254972586	8.53102914037156e-41	4.49841166571792e-37	Americanin_B	1	C27H24O9	[M-H]-	492.142035	491.1347586	-1.37151767040607	HMDB37338	NA	NA	NA	NA	NA	NA	NA	NA	0	2	2	4	1.90018193636225
188.034	652.856309609303	-2.69371321741589	0.201481301195149	-13.3695444760248	9.1097019302853e-41	4.80354582783944e-37	NA	NA	NA	NA	NA	NA	NA	NA	NA	NA	NA	NA	NA	NA	NA	NA	2	2	4	4	-1.96462124857373
365.2584	605.937624219878	-2.54952574737043	0.19088474639542	-13.3563618650233	1.08750846170256e-40	5.7344321185576e-37	NA	NA	NA	NA	NA	NA	NA	NA	NA	NA	NA	NA	NA	NA	NA	NA	2	2	1	4	-1.89444098242768
248.114	980.9726923332	2.37251420959766	0.178094091039459	13.3216896515224	1.73144045122869e-40	9.1298854993289e-37	NA	NA	NA	NA	NA	NA	NA	NA	NA	NA	NA	NA	NA	NA	NA	NA	2	2	4	4	1.64025913171374
303.1199	1440.23439122169	2.96880201101139	0.223137660410282	13.304800299298	2.17072336991963e-40	1.14462243295862e-36	NA	NA	NA	NA	NA	NA	NA	NA	NA	NA	NA	NA	NA	NA	NA	NA	2	2	4	4	2.08200468551792
580.2065	776.202570774089	1.99890983174793	0.150623658725321	13.2708888408637	3.41505841008411e-40	1.80076029963735e-36	NA	NA	NA	NA	NA	NA	NA	NA	NA	NA	NA	NA	NA	NA	NA	NA	2	2	3	4	1.40756544645908
579.4002	413.647954204068	-1.75094558757773	0.132311270122441	-13.233533212684	5.61828729004933e-40	2.96252288804301e-36	NA	NA	NA	NA	NA	NA	NA	NA	NA	NA	NA	NA	NA	NA	NA	NA	2	2	4	4	-1.36779633844635
206.0493	1008.92824847406	2.41683320979952	0.182699873294472	13.2284339677899	6.01271269171371e-40	3.17050340234064e-36	(2R,2S)-Isobuteine,2-Methyl-2-[(1-oxo-2-propenyl)amino]-1-propanesulfonic_acid,Thiomorpholine_3-carboxylate	1	C7H13NO4S	[M-H]-	207.056531	206.0492546	0.446980505549275	HMDB30411,HMDB31200,HMDB59611	S-(2-Hydroxyethyl)-N-acetyl-L-cysteine,Thiomorpholine_3-carboxylate	1	C7H13NO4S	[M-H]-	207.056531	206.0492546	0.446980505549275	C14876,C03901	2	2	4	4	1.66441685413154
437.2345	530.539204118417	-2.28802505111544	0.173250556876853	-13.206451352083	8.05324090817533e-40	4.24647393088085e-36	NA	NA	NA	NA	NA	NA	NA	NA	NA	NA	NA	NA	NA	NA	NA	NA	0	2	2	4	-1.72630958585433
371.1261	1173.0981248172	2.65233961861692	0.200910592483388	13.2015917420393	8.59005327396529e-40	4.5295350913619e-36	3-(2-Methylpropanoyloxy)-8-(2-methylbutanoyloxy)-9,10-epoxy-p-mentha-1,3,5-triene,3-(2-Methylpropanoyloxy)-8-(3-methylbutanoyloxy)-9,10-epoxy-p-mentha-1,3,5-triene	1	C19H26O5	[M+K-2H]-	334.178025	371.1266316	-1.3801219217135	HMDB32699,HMDB32700	NA	NA	NA	NA	NA	NA	NA	NA	2	2	4	4	1.86934997288093
562.3602	417.391047239938	-1.77189155501326	0.13422412108997	-13.2009920469181	8.65871742456975e-40	4.56574169797563e-36	NA	NA	NA	NA	NA	NA	NA	NA	NA	NA	NA	NA	NA	NA	NA	NA	0	2	4	4	-1.38616529466844
340.2128	206422.943566747	-1.83175725177068	0.138826184458346	-13.1946092080366	9.42423225846239e-40	4.96939766988722e-36	NA	NA	NA	NA	NA	NA	NA	NA	NA	NA	NA	NA	NA	NA	NA	NA	2	2	4	4	-1.42699829130723
290.0707	972.808613263182	2.3590156499903	0.178799772848143	13.193616593651	9.54918040576123e-40	5.0352828279579e-36	NA	NA	NA	NA	NA	NA	NA	NA	NA	NA	NA	NA	NA	NA	NA	NA	2	2	4	4	1.63121751026582
425.2264	482.372321088155	-2.08844361225186	0.158465818200552	-13.179142580823	1.15698263058505e-39	6.10076941107497e-36	NA	NA	NA	NA	NA	NA	NA	NA	NA	NA	NA	NA	NA	NA	NA	NA	2	2	4	4	-1.59462736705361
499.2057	419.149629238119	-1.78158243241211	0.135297403995654	-13.1678981251506	1.34284231922248e-39	7.08080754926012e-36	NA	NA	NA	NA	NA	NA	NA	NA	NA	NA	NA	NA	NA	NA	NA	NA	1	2	2	4	-1.3936455146706
263.0674	1130.15503458662	2.59413611000329	0.197491155696967	13.1354546022494	2.06249075368154e-39	1.08755137441628e-35	NA	NA	NA	NA	NA	NA	NA	NA	NA	NA	NA	NA	NA	NA	NA	NA	2	2	4	4	1.81253271619917
250.0933	25475.1465034296	0.78180136372868	0.0595190943144255	13.1353034305026	2.06661382269882e-39	1.08972546870909e-35	NA	NA	NA	NA	NA	NA	NA	NA	NA	NA	NA	NA	NA	NA	NA	NA	2	2	4	4	0.681618607634003
351.1405	4315.6952948031	-1.06459064134956	0.0810513824342869	-13.134762287524	2.08144028405834e-39	1.09754346178396e-35	NA	NA	NA	NA	NA	NA	NA	NA	NA	NA	NA	NA	NA	NA	NA	NA	1	2	4	4	-0.959684045668024
387.2747	5602.35876671296	-1.55712168927631	0.118573949857513	-13.1320723577773	2.15672436968226e-39	1.13724076013345e-35	NA	NA	NA	NA	NA	NA	NA	NA	NA	NA	NA	NA	NA	NA	NA	NA	2	2	0	4	-1.2682884253228
383.0315	1046.29582663309	2.47373496012112	0.188515220467398	13.1222028332133	2.4568807076216e-39	1.29551319712887e-35	NA	NA	NA	NA	NA	NA	NA	NA	NA	NA	NA	NA	NA	NA	NA	NA	2	2	4	4	1.72002657340597
434.3246	596.951606956909	-2.52051228840898	0.19217229189301	-13.1158985698742	2.66998700354255e-39	1.40788414696799e-35	NA	NA	NA	NA	NA	NA	NA	NA	NA	NA	NA	NA	NA	NA	NA	NA	2	2	4	4	-1.88314288234489
339.229	12660.2985055211	-2.27259166126435	0.173315378430877	-13.1124640054415	2.79372000177694e-39	1.47312855693698e-35	NA	NA	NA	NA	NA	NA	NA	NA	NA	NA	NA	NA	NA	NA	NA	NA	0	2	2	4	-1.71794724692017
394.1842	469.934018697193	-2.03271446601502	0.155171149811981	-13.0998221542989	3.30030077662975e-39	1.74024859951687e-35	NA	NA	NA	NA	NA	NA	NA	NA	NA	NA	NA	NA	NA	NA	NA	NA	0	2	2	4	-1.56326833425112
291.1562	1034.58928477257	2.45616467001321	0.187601986222681	13.0924235903226	3.63811121874742e-39	1.91837604564551e-35	NA	NA	NA	NA	NA	NA	NA	NA	NA	NA	NA	NA	NA	NA	NA	NA	2	2	4	4	1.69955916596065
182.0573	2209.0974278761	3.61690058060276	0.276991486760646	13.0578041329053	5.73584815237483e-39	3.02451273074725e-35	NA	NA	NA	NA	NA	NA	NA	NA	NA	NA	NA	NA	NA	NA	NA	NA	2	2	4	4	2.33493924663247
180.0778	745.993046790831	1.93442827501234	0.148167493693817	13.0556860130858	5.89763695907074e-39	3.109823968518e-35	NA	NA	NA	NA	NA	NA	NA	NA	NA	NA	NA	NA	NA	NA	NA	NA	2	2	4	4	1.37508828783932
472.2607	461.087935093589	-1.99173862082572	0.152578808214891	-13.0538352221271	6.04271577560802e-39	3.18632402847811e-35	NA	NA	NA	NA	NA	NA	NA	NA	NA	NA	NA	NA	NA	NA	NA	NA	0	2	2	4	-1.53800448723022
289.0235	1040.58855785186	2.46494079830645	0.189088230449495	13.0359292719957	7.64301009716311e-39	4.03015922423411e-35	5-Hydroxy-N-formylkynurenine,N5-(3,4-Dioxo-1,5-cyclohexadien-1-yl)-L-glutamine,Hydroxyzileuton,Zileuton_sulfoxide	1	C11H12N2O5	[M+K-2H]-	252.074623	289.0232296	0.898543692749162	HMDB04086,HMDB35993,HMDB13968,HMDB13969	5-Hydroxy-N-formylkynurenine,Phenazine-1,6-dicarboxylic_acid	1	C11H12N2O5	[M+K-2H]-	252.074623	289.0232296	0.898543692749162	C05648,C12119	2	2	4	4	1.7117534306497
317.0809	1065.00862235242	2.5012924068212	0.192128559619366	13.0188474414039	9.56030248406059e-39	5.04114749984515e-35	NA	NA	NA	NA	NA	NA	NA	NA	NA	NA	NA	NA	NA	NA	NA	NA	2	2	2	4	1.74124098430685
334.2131	944.241273810704	-3.35715631307605	0.257909077308585	-13.0168210755113	9.8173589298407e-39	5.176693363705e-35	NA	NA	NA	NA	NA	NA	NA	NA	NA	NA	NA	NA	NA	NA	NA	NA	2	2	4	4	-2.38895853935733
198.1863	31791.4386719758	-2.61924687636332	0.201549780554207	-12.9955332581415	1.29700545767138e-38	6.83910977830116e-35	NA	NA	NA	NA	NA	NA	NA	NA	NA	NA	NA	NA	NA	NA	NA	NA	2	2	4	4	-1.92078465173179
491.41	421.810398061307	-1.79457365172266	0.138109493159869	-12.9938472053138	1.32590613833229e-38	6.99150306742616e-35	NA	NA	NA	NA	NA	NA	NA	NA	NA	NA	NA	NA	NA	NA	NA	NA	2	2	4	4	-1.39741504532472
326.1353	1102.82604181092	2.55592388066675	0.196749271737933	12.9907666650538	1.38037307064293e-38	7.27870720150017e-35	NA	NA	NA	NA	NA	NA	NA	NA	NA	NA	NA	NA	NA	NA	NA	NA	2	2	3	4	1.77921393290846
399.1618	560.676291010936	-2.39904916095495	0.184928261160495	-12.9728638873259	1.74390616995364e-38	9.19561723416554e-35	NA	NA	NA	NA	NA	NA	NA	NA	NA	NA	NA	NA	NA	NA	NA	NA	2	2	4	4	-1.80522293665164
418.2263	640.321306506958	-2.65536861765662	0.204960725438772	-12.9554997035267	2.18707245444238e-38	1.15324330522747e-34	NA	NA	NA	NA	NA	NA	NA	NA	NA	NA	NA	NA	NA	NA	NA	NA	2	2	4	4	-1.9453750949048
328.0298	1143.15153772903	2.61194983356805	0.20172162377224	12.9482887591523	2.40249927396628e-38	1.26683786716242e-34	NA	NA	NA	NA	NA	NA	NA	NA	NA	NA	NA	NA	NA	NA	NA	NA	2	2	4	4	1.84019896656215
184.0601	780.874228024437	2.00833280176066	0.155135187407011	12.9456948828226	2.48504428190353e-38	1.31036384984773e-34	NA	NA	NA	NA	NA	NA	NA	NA	NA	NA	NA	NA	NA	NA	NA	NA	2	2	4	4	1.41786297846125
266.9793	1563.06667673841	3.09387940868265	0.240484446956532	12.8651954329582	7.06629726771641e-38	3.72605854926686e-34	NA	NA	NA	NA	NA	NA	NA	NA	NA	NA	NA	NA	NA	NA	NA	NA	0	2	2	4	2.13919477942111
537.167	7195.07585629436	-6.51234807032096	0.507846578975832	-12.8234556260167	1.21177062038766e-37	6.38966648130411e-34	Isocycloheterophyllin,Cycloheterophyllin,Artonin_A,Artonin_B,Artonin_F	1	C30H30O7	[M+Cl]-	502.199155	537.1685566	-2.85980998172277	HMDB29471,HMDB30685,HMDB34665,HMDB34667,HMDB35187	NA	NA	NA	NA	NA	NA	NA	NA	2	2	4	4	-3.67629960834662
316.8635	2599.61640964216	3.86032540329002	0.301069823549795	12.822026989535	1.23430955278867e-37	6.50851427185466e-34	NA	NA	NA	NA	NA	NA	NA	NA	NA	NA	NA	NA	NA	NA	NA	NA	2	2	2	4	2.42326496933027
223.046	3312.58001464919	4.22047028669293	0.329311168123603	12.8160557406569	1.33311424179223e-37	7.02951139697044e-34	NA	NA	NA	NA	NA	NA	NA	NA	NA	NA	NA	NA	NA	NA	NA	NA	2	2	4	4	2.52422291343022
364.1802	795.51045172068	2.03821446846358	0.159371200485803	12.7891015581899	1.88642068031588e-37	9.94709624730562e-34	NA	NA	NA	NA	NA	NA	NA	NA	NA	NA	NA	NA	NA	NA	NA	NA	2	2	1	4	1.4362542700764
411.2495	460.948001434224	-1.99101623111257	0.15568126856948	-12.7890545176537	1.88756276241154e-37	9.95311844619606e-34	NA	NA	NA	NA	NA	NA	NA	NA	NA	NA	NA	NA	NA	NA	NA	NA	2	2	4	4	-1.53491474673112
120.0127	2600.531437707	3.86085280856483	0.302161629561674	12.7774423713742	2.19158494157161e-37	1.15562273969071e-33	NA	NA	NA	NA	NA	NA	NA	NA	NA	NA	NA	NA	NA	NA	NA	NA	2	2	4	4	2.43230479091391
226.0488	960.978643972634	2.3394300723999	0.183481823207538	12.7502007092754	3.10943665407884e-37	1.63960594769577e-33	NA	NA	NA	NA	NA	NA	NA	NA	NA	NA	NA	NA	NA	NA	NA	NA	2	2	4	4	1.61877902092369
578.7993	458.463546666124	-1.97927674481699	0.155560594917987	-12.7235097414	4.37747056352227e-37	2.3082402281453e-33	NA	NA	NA	NA	NA	NA	NA	NA	NA	NA	NA	NA	NA	NA	NA	NA	2	2	3	4	-1.52877885176153
354.2472	535.486997142839	-2.30681644280929	0.181311321007962	-12.7229586657084	4.4084595453596e-37	2.32458071826812e-33	NA	NA	NA	NA	NA	NA	NA	NA	NA	NA	NA	NA	NA	NA	NA	NA	2	2	4	4	-1.74776073858245
415.0002	433.433273673923	-1.85764273245573	0.146134490474876	-12.7118705954985	5.0804422930263e-37	2.67891722111277e-33	NA	NA	NA	NA	NA	NA	NA	NA	NA	NA	NA	NA	NA	NA	NA	NA	2	2	4	4	-1.44428706694593
405.1697	574.903438463666	-2.44676308341716	0.192880188555589	-12.6854038340594	7.12456921500201e-37	3.75678534707056e-33	NA	NA	NA	NA	NA	NA	NA	NA	NA	NA	NA	NA	NA	NA	NA	NA	0	2	3	4	-1.82744982101723
366.0862	1189.08855760125	2.67299206314312	0.210885212595074	12.675104291336	8.12505526047823e-37	4.28434163885017e-33	NA	NA	NA	NA	NA	NA	NA	NA	NA	NA	NA	NA	NA	NA	NA	NA	0	2	3	4	1.89159376292811
375.3112	915.537126037562	2.26285773896827	0.178643744665403	12.666873632808	9.02397414382632e-37	4.75834156603962e-33	NA	NA	NA	NA	NA	NA	NA	NA	NA	NA	NA	NA	NA	NA	NA	NA	2	2	4	4	1.57792929380646
253.9839	1926.39448908537	3.41081290175244	0.269435960134814	12.6590856693584	9.96532162188468e-37	5.25471409121979e-33	NA	NA	NA	NA	NA	NA	NA	NA	NA	NA	NA	NA	NA	NA	NA	NA	2	2	4	4	2.26794006345477
321.218	10795.7184911947	-2.3279127709376	0.183941642925381	-12.6557137030789	1.04025891259204e-36	5.48528524609784e-33	NA	NA	NA	NA	NA	NA	NA	NA	NA	NA	NA	NA	NA	NA	NA	NA	2	2	4	4	-1.7565709960971
319.1145	1150.2285634984	2.62139456815655	0.207250830684204	12.6484152536444	1.14154197231601e-36	6.01935082002234e-33	Isomugineic_acid,D-Fructosazine,L-alpha-glutamyl-L-hydroxyproline_,Oxypinnatanine	1	C12H20N2O8	[M-H]-	320.121968	319.1146916	-0.588503145980269	HMDB33555,HMDB35284,HMDB11161,HMDB29403	Mugineic_acid,3-Epihydroxy-2-deoxymugineic_acid	1	C12H20N2O8	[M-H]-	320.121968	319.1146916	-0.588503145980269	C15500,C15502	2	2	4	4	1.85856624118084
421.2313	526.225935818151	-2.26930619940394	0.179540415068022	-12.6395285348103	1.27818063971316e-36	6.73984651320749e-33	NA	NA	NA	NA	NA	NA	NA	NA	NA	NA	NA	NA	NA	NA	NA	NA	0	2	4	4	-1.71381073648892
376.1355	1026.80152206176	2.44379505813127	0.193585197421119	12.6238735744609	1.5595709337301e-36	8.22361753355883e-33	NA	NA	NA	NA	NA	NA	NA	NA	NA	NA	NA	NA	NA	NA	NA	NA	2	2	4	4	1.68958692379832
339.1581	1156.43538971824	2.62967477021956	0.208428918410009	12.6166502723322	1.70938916259356e-36	9.01360905435584e-33	xi-7-Hydroxyhexadecanedioic_acid,xi-8-Hydroxyhexadecanedioic_acid,Ubiquinone-2,Cohulupone,(1(10)E,4E,6a,9b)-9-(2-Methylpropanoyloxy)-1(10),4,11(13)-germacratrien-12,6-olide,Panaquinquecol_6,[8]-Dehydrogingerdione	1	C16H30O5	[M+K-2H]-	302.209325	339.1579316	0.371213491621778	HMDB37830,HMDB37831,HMDB06709,HMDB30064,HMDB31373,HMDB35500,HMDB39277	6beta-Hydroxy-D-homo-17a-oxaandrost-4-ene-3,17-dione,17beta-Hydroxy-4-oxa-5alpha-estr-1-en-3-one_acetate,7alpha-Hydroxytestololactone	1	C19H26O4	[M+Na-2H]-	318.18311	339.1577786	0.822331131859904	C14983,C15151,C15351	2	2	4	4	1.86663364120866
452.3821	402.214627235239	-1.68526852552658	0.133908743897613	-12.5852015071932	2.54692032258851e-36	1.34299108610092e-32	NA	NA	NA	NA	NA	NA	NA	NA	NA	NA	NA	NA	NA	NA	NA	NA	2	2	0	4	-1.33933121560881
310.1155	1150.0419351775	2.62104331115806	0.208527364859148	12.5693014580051	3.11463671348222e-36	1.64234793901917e-32	NA	NA	NA	NA	NA	NA	NA	NA	NA	NA	NA	NA	NA	NA	NA	NA	0	2	4	4	1.85590379153245
453.0492	2320.3024860105	3.69041804653061	0.294357407731449	12.5372012037064	4.67206303984716e-36	2.46357884091141e-32	NA	NA	NA	NA	NA	NA	NA	NA	O-Carbamoyl-deacetylcephalosporin_C	1	C15H20N4O8S	[M+K-2H]-	416.100188	453.0487946	0.957071302641598	C06568	2	2	2	4	2.34968426232363
262.1298	1323.74853133536	2.8390546715907	0.226454736910389	12.5369630608087	4.68612078912143e-36	2.47099149210373e-32	NA	NA	NA	NA	NA	NA	NA	NA	NA	NA	NA	NA	NA	NA	NA	NA	0	2	3	4	1.99493057772137
283.0205	1080.62772041878	2.52423648602032	0.201403361788749	12.5332390859889	4.91149774220308e-36	2.58983275946368e-32	NA	NA	NA	NA	NA	NA	NA	NA	NA	NA	NA	NA	NA	NA	NA	NA	1	2	3	4	1.74995059076833
436.3403	561.443367433591	-2.39982226743337	0.191635309857461	-12.5228605793909	5.59805697542638e-36	2.95185544314233e-32	NA	NA	NA	NA	NA	NA	NA	NA	NA	NA	NA	NA	NA	NA	NA	NA	0	2	2	4	-1.80764880881834
159.1024	91311.3696934595	-1.66114053883614	0.132697632084609	-12.5182379876756	5.93378084989736e-36	3.12888264215088e-32	NA	NA	NA	NA	NA	NA	NA	NA	NA	NA	NA	NA	NA	NA	NA	NA	0	2	3	4	-1.31980682605486
377.2133	985.129577258722	-3.42988588490273	0.274774168817986	-12.4825630431612	9.29457763029833e-36	4.90103078445631e-32	NA	NA	NA	NA	NA	NA	NA	NA	NA	NA	NA	NA	NA	NA	NA	NA	2	2	4	4	-2.44154785798951
415.0934	2104.8161808185	3.54422761406066	0.283978161340456	12.4806344168542	9.52248756962293e-36	5.02120769546217e-32	NA	NA	NA	NA	NA	NA	NA	NA	O-Carbamoyl-deacetylcephalosporin_C,N2-Citryl-N6-acetyl-N6-hydroxy-L-lysine	1	C15H20N4O8S	[M-H]-	416.100188	415.0929116	1.0867446477992	C06568,C20333	2	2	4	4	2.29351532799603
175.0733	768.785587940286	1.98261424297405	0.15938724491617	12.4389768078168	1.60547288815478e-35	8.46565853924017e-32	NA	NA	NA	NA	NA	NA	NA	NA	NA	NA	NA	NA	NA	NA	NA	NA	2	2	4	4	1.39993913915893
357.2109	739.491131026415	1.91979081993123	0.15473414219795	12.4070279038692	2.39374507114745e-35	1.26222177601605e-31	NA	NA	NA	NA	NA	NA	NA	NA	NA	NA	NA	NA	NA	NA	NA	NA	2	2	4	4	1.36779633844635
337.1423	1136.58705551777	2.60264532878738	0.209802549252087	12.4052130828028	2.44860493017129e-35	1.29114937967932e-31	Isopulegone_caffeate,Glycerol_tributanoate	1	C19H24O4	[M+Na-2H]-	316.16746	337.1421286	0.433051783340047	HMDB29566,HMDB31094	3,4-Dihydroxy-9,10-secoandrosta-1,3,5(10)-triene-9,17-dione,Gibberellin_A9,Bisphenol_A_bis(2-hydroxyethyl)ether,1-Dehydro-15alpha-hydroxytestololactone,11beta,13-Dihydroxy-3-oxo-13,17-secoandrosta-1,4-dien-17-oic_acid,_delta-lactone,Capillartemisin_A,Capillartemisin_B,Tributyrin	1	C19H24O4	[M+Na-2H]-	316.16746	337.1421286	0.433051783340047	C04793,C11863,C14347,C14946,C15456,C17789,C17795,C13870	2	2	4	4	1.82243229963737
120.0121	10204.921531332	3.88031051552817	0.312918600902976	12.4003830527521	2.60077338910424e-35	1.37138780807467e-31	NA	NA	NA	NA	NA	NA	NA	NA	NA	NA	NA	NA	NA	NA	NA	NA	1	2	2	4	2.44154785798951
297.2265	4302.83658912197	-1.94626265038381	0.157003999472395	-12.3962616043167	2.73802301720836e-35	1.44375953697397e-31	NA	NA	NA	NA	NA	NA	NA	NA	NA	NA	NA	NA	NA	NA	NA	NA	2	2	3	4	-1.510708267009
395.0745	426.402504309484	-1.81873939951268	0.146755491376279	-12.392990425479	2.85206063189473e-35	1.50389157119809e-31	NA	NA	NA	NA	NA	NA	NA	NA	NA	NA	NA	NA	NA	NA	NA	NA	1	2	2	4	-1.41656755728212
341.1351	1140.92419349147	2.60866263869879	0.21134019161691	12.3434289461961	5.28559367660703e-35	2.78709354567489e-31	NA	NA	NA	NA	NA	NA	NA	NA	NA	NA	NA	NA	NA	NA	NA	NA	2	2	2	4	1.83506347682095
324.9592	1329.26243141443	2.84533314182342	0.230638312849839	12.3367757362842	5.74091457265495e-35	3.02718425416095e-31	NA	NA	NA	NA	NA	NA	NA	NA	NA	NA	NA	NA	NA	NA	NA	NA	0	2	3	4	2.00192127683829
579.2034	4115.08249840636	1.35698092692504	0.110533981670362	12.2765950019956	1.20983786238895e-34	6.37947504837696e-31	NA	NA	NA	NA	NA	NA	NA	NA	NA	NA	NA	NA	NA	NA	NA	NA	2	2	0	4	1.04927660421191
398.1388	413.56628211872	-1.74916736537216	0.14267188432197	-12.2600705365662	1.48370684724282e-34	7.82358620551139e-31	NA	NA	NA	NA	NA	NA	NA	NA	NA	NA	NA	NA	NA	NA	NA	NA	2	2	4	4	-1.3665880636014
226.1311	3034.96746891795	4.09054843598488	0.33394804030988	12.2490565663722	1.69961568168272e-34	8.962073489513e-31	NA	NA	NA	NA	NA	NA	NA	NA	NA	NA	NA	NA	NA	NA	NA	NA	2	2	3	4	2.5019054593463
603.4043	414.674046137979	-1.75529105474365	0.143300610497198	-12.2490130966887	1.70052685983485e-34	8.96687813190916e-31	NA	NA	NA	NA	NA	NA	NA	NA	NA	NA	NA	NA	NA	NA	NA	NA	2	2	4	4	-1.37264952412627
251.0563	1060.60205604019	2.49446325976345	0.204147857837935	12.2189048965858	2.46381214643633e-34	1.29916814481588e-30	NA	NA	NA	NA	NA	NA	NA	NA	NA	NA	NA	NA	NA	NA	NA	NA	2	2	4	4	1.73479441600779
329.0042	1189.46398337936	2.67362513864154	0.219005492267367	12.2080278031453	2.8163334424482e-34	1.48505262420293e-30	NA	NA	NA	NA	NA	NA	NA	NA	NA	NA	NA	NA	NA	NA	NA	NA	1	2	4	4	1.89444098242768
396.1383	417.841375985926	-1.77264796458052	0.145543364116441	-12.1795175983587	3.99638600087028e-34	2.1072943382589e-30	NA	NA	NA	NA	NA	NA	NA	NA	NA	NA	NA	NA	NA	NA	NA	NA	2	2	4	4	-1.38740661298265
285.1453	948.756712495617	2.31921392124784	0.190454581032334	12.177254590973	4.10881073165585e-34	2.16657589880213e-30	NA	NA	NA	NA	NA	NA	NA	NA	NA	NA	NA	NA	NA	NA	NA	NA	2	2	4	4	1.6083133113701
213.0882	916.031880707292	2.26340632855428	0.18628402479217	12.1502975420435	5.71572024592222e-34	3.01389928567478e-30	NA	NA	NA	NA	NA	NA	NA	NA	NA	NA	NA	NA	NA	NA	NA	NA	0	2	4	4	1.57957936566469
268.1403	1020.93651914076	2.43479213689479	0.200469693797661	12.1454375011531	6.06572622771459e-34	3.1984574398739e-30	NA	NA	NA	NA	NA	NA	NA	NA	NA	NA	NA	NA	NA	NA	NA	NA	2	2	4	4	1.68172841473642
192.0529	1131.14719820793	2.59528057024089	0.213868041217908	12.1349620797087	6.89419342860902e-34	3.63530819490553e-30	NA	NA	NA	NA	NA	NA	NA	NA	NA	NA	NA	NA	NA	NA	NA	NA	2	2	4	4	1.81746024379613
606.4726	844.252044564741	2.13303367196598	0.176194019892916	12.1061638372423	9.79698927556962e-34	5.16595244500786e-30	NA	NA	NA	NA	NA	NA	NA	NA	NA	NA	NA	NA	NA	NA	NA	NA	2	2	4	4	1.510708267009
474.2768	390.104277814395	-1.61317945750767	0.133674664352364	-12.0679521831853	1.55967273290318e-33	8.22415432059848e-30	NA	NA	NA	NA	NA	NA	NA	NA	NA	NA	NA	NA	NA	NA	NA	NA	0	2	4	4	-1.29307084176441
312.1201	1907.84167300425	3.39600290125691	0.281643054207187	12.0578258562652	1.76377618674379e-33	9.30039183270002e-30	NA	NA	NA	NA	NA	NA	NA	NA	NA	NA	NA	NA	NA	NA	NA	NA	0	2	3	4	2.24968828586039
417.0516	1743.39232339666	3.25964002146691	0.270371711539839	12.0561430147495	1.80017661921151e-33	9.49233131310227e-30	Meticillin	1	C17H20N2O6S	[M+K-2H]-	380.10421	417.0528166	-2.83489273535588	HMDB15541	Methicillin	1	C17H20N2O6S	[M+K-2H]-	380.10421	417.0528166	-2.83489273535588	C07177	2	2	4	4	2.1990217128605
322.1042	1137.77456951922	2.60411583511116	0.216078745926724	12.0516982081813	1.89994694408003e-33	1.0018420236134e-29	NA	NA	NA	NA	NA	NA	NA	NA	NA	NA	NA	NA	NA	NA	NA	NA	2	2	3	4	1.82493531737619
243.0361	1055.93310902204	2.48764758216818	0.206698894741824	12.0351276443706	2.32274495678046e-33	1.22478341571033e-29	NA	NA	NA	NA	NA	NA	NA	NA	Pyrantel	1	C11H14N2S	[M+K-2H]-	206.08777	243.0363766	-1.02206922057861	C07409	2	2	4	4	1.73053642782944
459.1842	1153.1171226765	2.62508020483861	0.218255257961065	12.0275691379078	2.5454527235407e-33	1.34221722112301e-29	NA	NA	NA	NA	NA	NA	NA	NA	NA	NA	NA	NA	NA	NA	NA	NA	2	2	4	4	1.86124193110083
555.255	389.679388874984	-1.61048656940134	0.134089096421381	-12.0105706756373	3.12679833120447e-33	1.64876076004412e-29	NA	NA	NA	NA	NA	NA	NA	NA	NA	NA	NA	NA	NA	NA	NA	NA	2	2	4	4	-1.29197678208
437.1568	813.554641666598	2.07359831355303	0.172809850187086	11.9993062392458	3.58287007003443e-33	1.88924738792915e-29	NA	NA	NA	NA	NA	NA	NA	NA	NA	NA	NA	NA	NA	NA	NA	NA	2	2	4	4	1.46896248579986
597.0163	414.179190368885	-1.75243045249099	0.146169947171209	-11.9889928566394	4.05809128845439e-33	2.139831536402e-29	NA	NA	NA	NA	NA	NA	NA	NA	NA	NA	NA	NA	NA	NA	NA	NA	1	2	2	4	-1.37021889712165
466.2082	424.020073471992	-1.80592841866846	0.15065107805637	-11.9874908428649	4.13233592439916e-33	2.17898073293568e-29	NA	NA	NA	NA	NA	NA	NA	NA	NA	NA	NA	NA	NA	NA	NA	NA	2	2	4	4	-1.40247218372672
245.0318	1050.30505097716	2.47909317228327	0.206868845463986	11.983888471572	4.31594481350001e-33	2.27579770015855e-29	NA	NA	NA	NA	NA	NA	NA	NA	NA	NA	NA	NA	NA	NA	NA	NA	2	2	4	4	1.72420767954165
409.3431	511.868265962169	-2.21458437720313	0.184816220758023	-11.9826299234992	4.38198307957141e-33	2.310619677858e-29	NA	NA	NA	NA	NA	NA	NA	NA	NA	NA	NA	NA	NA	NA	NA	NA	2	2	4	4	-1.68368330802131
398.1495	505.468727397908	-2.18856192959684	0.182690383240599	-11.9796230692371	4.54384907286452e-33	2.39597161612146e-29	NA	NA	NA	NA	NA	NA	NA	NA	NA	NA	NA	NA	NA	NA	NA	NA	2	2	4	4	-1.65501089996256
296.038	1147.96640063962	2.61794397367828	0.218683066644358	11.9714069033787	5.01706004414349e-33	2.64549576127686e-29	NA	NA	NA	NA	NA	NA	NA	NA	NA	NA	NA	NA	NA	NA	NA	NA	2	2	4	4	1.8506180192915
189.1408	805.586810683157	-3.07880824377737	0.257345845804469	-11.9636990220415	5.50536990072669e-33	2.90298154865319e-29	NA	NA	NA	NA	NA	NA	NA	NA	NA	NA	NA	NA	NA	NA	NA	NA	2	2	4	4	-2.23215653108887
242.0436	6671.65580325155	1.58946240985068	0.132994646268133	11.95132627103	6.38973005437342e-33	3.3693046576711e-29	NA	NA	NA	NA	NA	NA	NA	NA	NA	NA	NA	NA	NA	NA	NA	NA	2	2	3	4	1.19050182793523
187.0016	997.254432886008	2.39785747831559	0.200967178341672	11.9315875263915	8.10135993313637e-33	4.27184709274281e-29	NA	NA	NA	NA	NA	NA	NA	NA	NA	NA	NA	NA	NA	NA	NA	NA	2	2	4	4	1.65501089996256
296.2231	34305.78831269	-2.13061198541928	0.17874056876404	-11.9201365428794	9.29560697504415e-33	4.90157355794078e-29	NA	NA	NA	NA	NA	NA	NA	NA	NA	NA	NA	NA	NA	NA	NA	NA	2	2	4	4	-1.61178228834646
370.102	890.01069573174	2.21727242743165	0.186140828108216	11.9118005972478	1.02734492429613e-32	5.41718978581351e-29	NA	NA	NA	NA	NA	NA	NA	NA	NA	NA	NA	NA	NA	NA	NA	NA	2	2	4	4	1.55685885832378
346.1808	593.739514827946	-2.51167660563076	0.210984720744728	-11.9045426453874	1.12076092567011e-32	5.90977236105848e-29	NA	NA	NA	NA	NA	NA	NA	NA	NA	NA	NA	NA	NA	NA	NA	NA	1	2	3	4	-1.8775828022513
401.005	418.655538135542	-1.77925378327187	0.149526539527293	-11.8992507209538	1.19414488542089e-32	6.29672598082438e-29	NA	NA	NA	NA	NA	NA	NA	NA	NA	NA	NA	NA	NA	NA	NA	NA	2	2	4	4	-1.39239339490296
341.2162	36414.5603598416	-2.04256287373453	0.171880889628376	-11.8835949601538	1.4403673542017e-32	7.59505705870558e-29	NA	NA	NA	NA	NA	NA	NA	NA	NA	NA	NA	NA	NA	NA	NA	NA	2	2	4	4	-1.56649730055784
404.1666	4550.7981168748	-2.20289051073791	0.185576494188145	-11.8705255230468	1.68406413139055e-32	8.88007016482239e-29	NA	NA	NA	NA	NA	NA	NA	NA	NA	NA	NA	NA	NA	NA	NA	NA	2	2	4	4	-1.66441685413154
227.0233	906.353164527819	2.24612417879346	0.189282459465458	11.8665204643717	1.7666356081604e-32	9.31546956182979e-29	6-Hydroxy-1H-indole-3-acetamide	1	C10H10N2O2	[M+K-2H]-	190.074228	227.0228346	1.96764347861636	HMDB31173	Indole-3-acetaldoxime_N-oxide	1	C10H10N2O2	[M+K-2H]-	190.074228	227.0228346	1.96764347861636	C17204	1	2	4	4	1.56974268262724
157.0399	506.006580857074	-2.19075492994001	0.185069814681246	-11.8374513624129	2.49932945467201e-32	1.31789642144855e-28	NA	NA	NA	NA	NA	NA	NA	NA	NA	NA	NA	NA	NA	NA	NA	NA	1	2	2	4	-1.65875568296287
484.0444	406.838790584341	-1.71114022902121	0.144715140314659	-11.8241963162985	2.92690488148922e-32	1.54335694400926e-28	NA	NA	NA	NA	NA	NA	NA	NA	NA	NA	NA	NA	NA	NA	NA	NA	2	2	4	4	-1.35937995413859
568.0673	666.964058153257	1.75027333367863	0.148492156305308	11.7869749973862	4.5561325403996e-32	2.40244868855271e-28	NA	NA	NA	NA	NA	NA	NA	NA	NA	NA	NA	NA	NA	NA	NA	NA	2	2	4	4	1.29197678208
319.9342	1294.44976356491	2.80413785543327	0.238830747515821	11.7411090682431	7.84508540581857e-32	4.13671353448813e-28	NA	NA	NA	NA	NA	NA	NA	NA	NA	NA	NA	NA	NA	NA	NA	NA	2	2	4	4	1.97786813406851
438.1271	965.169414174023	-3.39392301892846	0.289520803357407	-11.7225531967689	9.76828684427905e-32	5.15081765298834e-28	NA	NA	NA	NA	NA	NA	NA	NA	NA	NA	NA	NA	NA	NA	NA	NA	0	2	3	4	-2.4144189393027
309.111	1426.73148406617	2.95380353721928	0.252558534329678	11.6955205851944	1.34360733803363e-31	7.08484149345131e-28	NA	NA	NA	NA	NA	NA	NA	NA	NA	NA	NA	NA	NA	NA	NA	NA	2	2	4	4	2.06972695195388
336.1494	1466.34993470467	2.9957862413566	0.25624847315191	11.690942796684	1.41803646665694e-31	7.47730628868203e-28	NA	NA	NA	NA	NA	NA	NA	NA	NA	NA	NA	NA	NA	NA	NA	NA	2	2	4	4	2.09036762635916
338.9294	1395.44879450021	2.91991880811253	0.250381818997077	11.6618643470539	1.99622911594643e-31	1.05261161283855e-27	NA	NA	NA	NA	NA	NA	NA	NA	NA	NA	NA	NA	NA	NA	NA	NA	2	2	4	4	2.06171188465449
582.2502	551.015780553412	-2.36232479222488	0.202794201742155	-11.6488773935878	2.32501416853588e-31	1.22597997106897e-27	Americine	1	C31H39N5O4	[M+K-2H]-	545.300205	582.2488116	2.4687040513658	HMDB34441	Americine,Ergosine	1	C31H39N5O4	[M+K-2H]-	545.300205	582.2488116	2.4687040513658	C09996,C09167	2	2	1	4	-1.78152901975659
189.1383	1017.68853405052	-3.48525730525259	0.300418365308307	-11.6013456822981	4.05648935442026e-31	2.1389868365858e-27	NA	NA	NA	NA	NA	NA	NA	NA	NA	NA	NA	NA	NA	NA	NA	NA	2	2	4	4	-2.48076863413538
226.1086	842.677806200048	2.12986069886425	0.183903811325649	11.5813842220637	5.12123616120251e-31	2.70042782780208e-27	NA	NA	NA	NA	NA	NA	NA	NA	NA	NA	NA	NA	NA	NA	NA	NA	2	2	4	4	1.50774404413879
571.2355	485.571208074814	-2.10448219489903	0.18176307457943	-11.5781612946879	5.31743441231793e-31	2.80388316561524e-27	NA	NA	NA	NA	NA	NA	NA	NA	NA	NA	NA	NA	NA	NA	NA	NA	0	2	3	4	-1.60143284496163
378.9597	1796.82322959763	3.30521418719332	0.286356277065893	11.5423144240444	8.07235614755725e-31	4.25655339660694e-27	NA	NA	NA	NA	NA	NA	NA	NA	NA	NA	NA	NA	NA	NA	NA	NA	2	2	4	4	2.20979885304147
366.9603	1228.62877503993	2.72345227828592	0.23616634537811	11.5319237121851	9.10853481600889e-31	4.80293040848149e-27	NA	NA	NA	NA	NA	NA	NA	NA	NA	NA	NA	NA	NA	NA	NA	NA	2	2	4	4	1.93293377835983
330.9251	1102.81730361264	2.55532180953825	0.221651876538495	11.5285367732696	9.47402207140586e-31	4.99565183825231e-27	NA	NA	NA	NA	NA	NA	NA	NA	NA	NA	NA	NA	NA	NA	NA	NA	2	2	4	4	1.77690834289184
398.2989	448.234919685846	-1.92971126791272	0.167424424726688	-11.5258647061973	9.7726085713647e-31	5.15309649968061e-27	NA	NA	NA	NA	NA	NA	NA	NA	NA	NA	NA	NA	NA	NA	NA	NA	0	2	3	4	-1.50185502330183
165.0666	670.984568406497	1.75982603577206	0.152695268696578	11.5250855563117	9.86141948292952e-31	5.19992649334873e-27	NA	NA	NA	NA	NA	NA	NA	NA	NA	NA	NA	NA	NA	NA	NA	NA	2	2	4	4	1.29856450434165
438.1012	927.769182546211	2.28318833662844	0.19833276285254	11.5119070787411	1.14908819993549e-30	6.05914207825986e-27	NA	NA	NA	NA	NA	NA	NA	NA	NA	NA	NA	NA	NA	NA	NA	NA	2	2	4	4	1.58789495221303
207.0488	959.448836673419	2.33657983091039	0.203086679368993	11.5053327878044	1.24010084874756e-30	6.53905177544586e-27	NA	NA	NA	NA	NA	NA	NA	NA	NA	NA	NA	NA	NA	NA	NA	NA	2	2	4	4	1.61527077035792
363.1979	639.163927503278	-2.6518629922758	0.231271808632555	-11.4664342703744	1.94510058197482e-30	1.02565153687532e-26	NA	NA	NA	NA	NA	NA	NA	NA	NA	NA	NA	NA	NA	NA	NA	NA	2	2	4	4	-1.94223649836854
394.2207	468.66952780159	-2.02663546107891	0.176911157399366	-11.4556678666904	2.2025892381397e-30	1.16142530527106e-26	NA	NA	NA	NA	NA	NA	NA	NA	NA	NA	NA	NA	NA	NA	NA	NA	2	2	4	4	-1.5552664433325
311.1097	1013.05851807359	-3.47749443481321	0.303566486107078	-11.4554622923249	2.20782142111681e-30	1.16418423535489e-26	NA	NA	NA	NA	NA	NA	NA	NA	NA	NA	NA	NA	NA	NA	NA	NA	2	2	4	4	-2.47060238150215
465.0368	379.20956897125	-1.54561345486872	0.134979552957749	-11.4507228761716	2.33192696300406e-30	1.22962508759204e-26	NA	NA	NA	NA	NA	NA	NA	NA	NA	NA	NA	NA	NA	NA	NA	NA	0	2	2	4	-1.26617000982593
298.9481	1018.09738451581	2.43011238979714	0.212246646649094	11.4494736579506	2.36577607165701e-30	1.24747372258474e-26	NA	NA	NA	NA	NA	NA	NA	NA	NA	NA	NA	NA	NA	NA	NA	NA	2	2	4	4	1.67204906088222
328.1033	1273.77972134461	2.77908886640083	0.242774734634253	11.4471914492569	2.42887944535158e-30	1.28074813153389e-26	1,N2-propanodeoxyguanosine,Dopamine_glucuronide	1	C13H17N5O4	[M+Na-2H]-	307.128055	328.1027236	1.89026166320551	HMDB59780,HMDB10329	Lithospermoside	1	C14H19NO8	[M-H]-	329.111069	328.1037926	-1.36785983606543	C17771	2	2	4	4	1.96462124857373
562.3238	431.691484892723	-1.84868211637278	0.16276270289388	-11.3581433799247	6.75652853577596e-30	3.56271749691466e-26	NA	NA	NA	NA	NA	NA	NA	NA	NA	NA	NA	NA	NA	NA	NA	NA	2	2	4	4	-1.43758663633809
498.9792	377.671063384749	-1.53485628506964	0.135138973748159	-11.3576138881293	6.79759623028152e-30	3.58437249222745e-26	NA	NA	NA	NA	NA	NA	NA	NA	NA	NA	NA	NA	NA	NA	NA	NA	2	2	4	4	-1.25984860715716
574.2721	414.1842783302	-1.75221216335036	0.154407530089313	-11.3479709333919	7.59036903600311e-30	4.00240159268444e-26	NA	NA	NA	NA	NA	NA	NA	NA	NA	NA	NA	NA	NA	NA	NA	NA	2	2	4	4	-1.36900661348246
229.0499	1814.57216483506	3.32019147119496	0.293382641917081	11.3169322135062	1.08192055238511e-29	5.70496707272666e-26	1,9-Nonanedithiol,Caffeine,Enprofylline,3-[(2-Mercapto-1-methylpropyl)thio]-2-butanol	1	C9H20S2	[M+K-2H]-	192.100644	229.0492506	2.69810967896218	HMDB31710,HMDB01847,HMDB14962,HMDB37295	Caffeine	1	C8H10N4O2	[M+Cl]-	194.080376	229.0497776	0.397293553179249	C07481	2	2	4	4	2.22083893681422
361.0859	927.879521233141	2.28343697388239	0.202070196470417	11.3002165275604	1.30894858725823e-29	6.90208590061267e-26	1,5-Dihydroxy-3-methoxy-2-prenylxanthone,1,7-Dihydroxy-3-methoxy-2-prenylxanthone,1,6-Dihydroxy-3-methoxy-2-prenylxanthone,Egonol,Moracin_O,Moracin_P,1,5-Bis(4-hydroxy-3-methoxyphenyl)-1,4-pentadien-3-one,omega-Hydroxymoracin_N	1	C19H18O5	[M+Cl]-	326.115425	361.0848266	2.93172108596387	HMDB30605,HMDB30606,HMDB34015,HMDB34279,HMDB40313,HMDB40315,HMDB40930,HMDB41299	Methylophiopogonone_B,R1128C,R1128D	1	C19H18O5	[M+Cl]-	326.115425	361.0848266	2.93172108596387	C17474,C18842,C18843	0	2	4	4	1.58957130871821
369.0751	1178.40785765841	2.65858521239291	0.235599879912086	11.2843232916119	1.56843939308078e-29	8.27038091971497e-26	NA	NA	NA	NA	NA	NA	NA	NA	NA	NA	NA	NA	NA	NA	NA	NA	2	2	4	4	1.8775828022513
350.0886	799.440734963162	2.04515988305569	0.181465146411187	11.2702627667217	1.8401989463756e-29	9.70336904423852e-26	Indole-3-acetic-acid-O-glucuronide	1	C16H17NO8	[M-H]-	351.095419	350.0881426	1.36279965516286	HMDB60001	Angustine,Lycoricidine	1	C20H15N3O	[M+(37Cl)]-	313.121512	350.0879636	1.87410042112828	C09032,C08531	2	2	4	4	1.44159912551273
336.0699	878.676859144888	2.19655688275983	0.195373414816466	11.2428647716644	2.51099211886269e-29	1.3240461442763e-25	NA	NA	NA	NA	NA	NA	NA	NA	NA	NA	NA	NA	NA	NA	NA	NA	2	2	4	4	1.54579375821807
231.0778	1099.93219807152	2.55113806877584	0.226943689808159	11.2412822358374	2.55641925371782e-29	1.3479998724854e-25	NA	NA	NA	NA	NA	NA	NA	NA	NA	NA	NA	NA	NA	NA	NA	NA	2	2	4	4	1.7723252956338
406.2933	485.640910200193	-2.10246238093225	0.187074420223943	-11.238641704277	2.63403889136904e-29	1.3889287074189e-25	NA	NA	NA	NA	NA	NA	NA	NA	NA	NA	NA	NA	NA	NA	NA	NA	2	2	4	4	-1.59972452183642
431.029	1369.27138599073	-1.5827108689105	0.140962600840507	-11.2278778872792	2.97538877879456e-29	1.56892250305837e-25	NA	NA	NA	NA	NA	NA	NA	NA	NA	NA	NA	NA	NA	NA	NA	NA	2	2	4	4	-1.27467807624792
134.0171	393.450215716982	-1.63473538952115	0.145685030098227	-11.2210251692912	3.21521394782563e-29	1.69538231468846e-25	NA	NA	NA	NA	NA	NA	NA	NA	NA	NA	NA	NA	NA	NA	NA	NA	0	2	2	4	-1.30855306810488
386.0255	1551.02723181776	3.08148431762393	0.274844680293582	11.211729891706	3.57144147579e-29	1.88322109018407e-25	NA	NA	NA	NA	NA	NA	NA	NA	NA	NA	NA	NA	NA	NA	NA	NA	2	2	4	4	2.13454097363916
425.2905	440.317492084648	-1.89281063118777	0.168933732694013	-11.2044563332782	3.87726893029959e-29	2.04448390694697e-25	NA	NA	NA	NA	NA	NA	NA	NA	NA	NA	NA	NA	NA	NA	NA	NA	0	2	3	4	-1.47880447717304
415.3062	45406.8859284933	-2.08361938437698	0.186138372940944	-11.1939271384845	4.36655880650599e-29	2.30248645867061e-25	NA	NA	NA	NA	NA	NA	NA	NA	NA	NA	NA	NA	NA	NA	NA	NA	2	2	4	4	-1.5912521441315
185.1163	733.794079215663	-2.91037027550447	0.260200766009198	-11.18509495626	4.82388796791001e-29	2.54363612547895e-25	NA	NA	NA	NA	NA	NA	NA	NA	NA	NA	NA	NA	NA	NA	NA	NA	2	2	4	4	-2.10754595597549
243.0251	1314.44732932016	2.82756036080026	0.252843496490602	11.1830456390851	4.93661739509509e-29	2.60307835243364e-25	NA	NA	NA	NA	NA	NA	NA	NA	NA	NA	NA	NA	NA	NA	NA	NA	2	2	4	4	1.98462389690611
175.0621	943.339692731613	2.30929895052954	0.206762132523641	11.1688679273295	5.79142802875653e-29	3.05381999956332e-25	NA	NA	NA	NA	NA	NA	NA	NA	NA	NA	NA	NA	NA	NA	NA	NA	2	2	4	4	1.60143284496163
595.3324	1467.54713198759	-4.09005572797683	0.366857591159345	-11.1488921765293	7.25034001081362e-29	3.82310428770202e-25	NA	NA	NA	NA	NA	NA	NA	NA	NA	NA	NA	NA	NA	NA	NA	NA	2	2	4	4	-2.84785239149088
175.0236	1036.54715384562	2.45797214098444	0.220511778071295	11.1466705428757	7.4336044034846e-29	3.91973960195743e-25	NA	NA	NA	NA	NA	NA	NA	NA	NA	NA	NA	NA	NA	NA	NA	NA	0	2	3	4	1.70562459526535
492.3248	398.897952471813	-1.66727184931623	0.149862157415194	-11.1253693265408	9.44140471028558e-29	4.97845270373359e-25	NA	NA	NA	NA	NA	NA	NA	NA	NA	NA	NA	NA	NA	NA	NA	NA	0	2	4	4	-1.32435547106183
585.2516	522.387700850325	-2.25628133220808	0.202923254224836	-11.1188899509179	1.01527310226928e-28	5.35353506826594e-25	NA	NA	NA	NA	NA	NA	NA	NA	NA	NA	NA	NA	NA	NA	NA	NA	2	2	4	4	-1.70562459526535
353.2443	3263.35774955979	-1.94756892206712	0.176136455087864	-11.0571597520547	2.02405683475766e-28	1.06728516896772e-24	NA	NA	NA	NA	NA	NA	NA	NA	NA	NA	NA	NA	NA	NA	NA	NA	0	2	4	4	-1.51219536947202
574.7136	484.194252621669	-2.09613106601602	0.189620905862025	-11.0543247142867	2.08902964937474e-28	1.1015453341153e-24	NA	NA	NA	NA	NA	NA	NA	NA	NA	NA	NA	NA	NA	NA	NA	NA	2	2	2	4	-1.59632181296029
414.0917	830.538181390579	2.10633820469869	0.191599966165004	10.9934163708814	4.1106580024686e-28	2.16754996470169e-24	NA	NA	NA	NA	NA	NA	NA	NA	NA	NA	NA	NA	NA	NA	NA	NA	2	2	4	4	1.49167281113238
353.1012	1284.30642601193	2.7918031123117	0.253984738474964	10.9920112880597	4.17516790178918e-28	2.20156603461343e-24	10-Hydroxy-8-nor-2-fenchanone_glucoside,Glucosyl_(E)-2,6-Dimethyl-2,5-heptadienoate,3,3-Dihydroxy-4,5,7-trimethoxyflavan,Byssochlamic_acid,5-Hydroxy-3-methoxysativan,5,8-Dihydroxy-3,4,7-trimethoxyflavan,Asparaginyl-Tryptophan,Histidinyl-Tyrosine,Tryptophyl-Asparagine,Tyrosyl-Histidine	1	C15H24O7	[M+K-2H]-	316.152205	353.1008116	0.959216146945122	HMDB33643,HMDB35136,HMDB30664,HMDB34262,HMDB39571,HMDB40308,HMDB28742,HMDB28897,HMDB29078,HMDB29107	NA	NA	NA	NA	NA	NA	NA	NA	0	2	4	4	1.97120145377752
419.1814	509.543831994392	-2.20294482404474	0.201797176290802	-10.916628589838	9.59931894467361e-28	5.06172087952639e-24	NA	NA	NA	NA	NA	NA	NA	NA	NA	NA	NA	NA	NA	NA	NA	NA	2	2	4	4	-1.66631581844704
322.2021	13077.5337758114	-1.87678515654822	0.171966375156437	-10.9136751579541	9.91645529807712e-28	5.22894687867607e-24	NA	NA	NA	NA	NA	NA	NA	NA	NA	NA	NA	NA	NA	NA	NA	NA	2	2	4	4	-1.46478771639963
195.0284	682.72676377179	-2.77736276949133	0.254874863865634	-10.8969661714287	1.19164503201597e-27	6.28354425382023e-24	NA	NA	NA	NA	NA	NA	NA	NA	NA	NA	NA	NA	NA	NA	NA	NA	0	2	4	4	-2.01259437398635
184.0841	2166.41462533026	3.58710576814847	0.329859026870958	10.8746630406806	1.5221717532899e-27	8.02641165509762e-24	NA	NA	NA	NA	NA	NA	NA	NA	NA	NA	NA	NA	NA	NA	NA	NA	2	2	4	4	2.32068505704181
304.0496	1047.70425983547	2.47460173839291	0.228333744381603	10.837652336911	2.28253299197663e-27	1.20357964666928e-23	NA	NA	NA	NA	NA	NA	NA	NA	NA	NA	NA	NA	NA	NA	NA	NA	2	2	4	4	1.72211336330526
416.3095	9849.24390640506	-2.21288092788609	0.204368775785153	-10.8278817024986	2.53962387772538e-27	1.33914367072459e-23	NA	NA	NA	NA	NA	NA	NA	NA	NA	NA	NA	NA	NA	NA	NA	NA	2	2	4	4	-1.67783779654729
294.9677	1226.07253592676	2.7198714858964	0.251279373027132	10.8240937293437	2.64684590501387e-27	1.39568184571382e-23	NA	NA	NA	NA	NA	NA	NA	NA	NA	NA	NA	NA	NA	NA	NA	NA	1	2	4	4	1.92682366532519
403.0787	593.061962967323	-2.50765759189234	0.231725386241403	-10.8216783347162	2.71754735195009e-27	1.43296271868328e-23	NA	NA	NA	NA	NA	NA	NA	NA	NA	NA	NA	NA	NA	NA	NA	NA	1	2	4	4	-1.87208016792371
401.0778	1741.47845629708	3.2576630001888	0.301176263326956	10.8164666239062	2.87654366482159e-27	1.51680147446042e-23	Meticillin,4-Phosphopantothenoylcysteine	1	C17H20N2O6S	[M+Na-2H]-	380.10421	401.0788786	-2.75332374499526	HMDB15541,HMDB01117	Methicillin,(R)-4-Phosphopantothenoyl-L-cysteine	1	C17H20N2O6S	[M+Na-2H]-	380.10421	401.0788786	-2.75332374499526	C07177,C04352	2	2	4	4	2.19372750884836
486.0878	3366.17665117118	1.41719879109328	0.131227215447453	10.79957984524	3.45782199770976e-27	1.82330953939236e-23	NA	NA	NA	NA	NA	NA	NA	NA	NA	NA	NA	NA	NA	NA	NA	NA	2	2	4	4	1.08278071074802
413.0574	745.279109512958	1.93110396503512	0.179154563831638	10.7789828164796	4.32643381323582e-27	2.28132854971925e-23	NA	NA	NA	NA	NA	NA	NA	NA	NA	NA	NA	NA	NA	NA	NA	NA	2	2	4	4	1.37264952412627
174.0417	1011.43279479257	2.41926588518054	0.224503122901296	10.77609012256	4.46461812012382e-27	2.35419313474129e-23	NA	NA	NA	NA	NA	NA	NA	NA	NA	NA	NA	NA	NA	NA	NA	NA	2	2	4	4	1.668220810691
449.0056	365.130737063179	-1.45215689770386	0.13485256953736	-10.7684777730657	4.84952639017574e-27	2.55715526553967e-23	NA	NA	NA	NA	NA	NA	NA	NA	NA	NA	NA	NA	NA	NA	NA	NA	2	2	4	4	-1.21594749930337
312.0447	1898.83463745185	3.38852001272813	0.314794766337683	10.7642196601618	5.07899969640788e-27	2.67815653991588e-23	NA	NA	NA	NA	NA	NA	NA	NA	NA	NA	NA	NA	NA	NA	NA	NA	2	2	4	4	2.24376747410235
397.1908	558.823302300924	-2.39040277148884	0.222126305402188	-10.7614573931742	5.23358526838769e-27	2.75966951202083e-23	NA	NA	NA	NA	NA	NA	NA	NA	NA	NA	NA	NA	NA	NA	NA	NA	2	2	4	4	-1.79562416985645
381.2865	911.785391827792	2.25541278588404	0.209610741865396	10.760005741177	5.31668541975511e-27	2.80348822183687e-23	NA	NA	NA	NA	NA	NA	NA	NA	NA	NA	NA	NA	NA	NA	NA	NA	2	2	4	4	1.57300468275835
404.273	439.774550664166	-1.89004737295661	0.175688812670969	-10.7579267240898	5.43798275598055e-27	2.86744830722854e-23	NA	NA	NA	NA	NA	NA	NA	NA	NA	NA	NA	NA	NA	NA	NA	NA	1	2	4	4	-1.47316301547701
167.1185	369.738871861818	-1.48237595692325	0.137839630907891	-10.7543523379994	5.65297282727228e-27	2.98081257182068e-23	NA	NA	NA	NA	NA	NA	NA	NA	NA	NA	NA	NA	NA	NA	NA	NA	2	2	4	4	-1.22998118475523
368.1195	945.879784060875	2.31328532942963	0.215600167765251	10.7295154424387	7.39830976311203e-27	3.90112873808897e-23	NA	NA	NA	NA	NA	NA	NA	NA	NA	NA	NA	NA	NA	NA	NA	NA	2	2	4	4	1.60486358124168
363.1518	846.700817643172	2.13677582865193	0.199511340729485	10.7100469619377	9.13154796260272e-27	4.81506524068041e-23	NA	NA	NA	NA	NA	NA	NA	NA	NA	NA	NA	NA	NA	NA	NA	NA	2	2	4	4	1.51517964802957
349.0991	1121.65682429461	2.58134589293813	0.24142173124359	10.6922681717231	1.10631794470107e-26	5.83361452240875e-23	NA	NA	NA	NA	NA	NA	NA	NA	NA	NA	NA	NA	NA	NA	NA	NA	2	2	4	4	1.80280764167382
493.387	369.056761448488	-1.47930098567667	0.138510315337043	-10.6800781015986	1.26165469697121e-26	6.6527052171292e-23	NA	NA	NA	NA	NA	NA	NA	NA	NA	NA	NA	NA	NA	NA	NA	NA	0	2	3	4	-1.22897073863319
463.379	364.313016285282	-1.4459252504744	0.135682192910249	-10.656706082506	1.6224215875553e-26	8.55502903117907e-23	NA	NA	NA	NA	NA	NA	NA	NA	NA	NA	NA	NA	NA	NA	NA	NA	2	2	4	4	-1.20901961972072
464.9793	446.711942687594	-1.92463210583115	0.181114027738837	-10.6266319062068	2.24058615581882e-26	1.18146107996326e-22	NA	NA	NA	NA	NA	NA	NA	NA	NA	NA	NA	NA	NA	NA	NA	NA	2	2	4	4	-1.49311795412305
429.3217	2158.64164367299	-1.16822550865462	0.110091007823652	-10.6114525768165	2.6361844722313e-26	1.39006007220757e-22	NA	NA	NA	NA	NA	NA	NA	NA	NA	NA	NA	NA	NA	NA	NA	NA	2	2	4	4	-1.02892164991739
296.1868	1773.98562473734	-1.09841736733135	0.103531747864688	-10.6094738086228	2.69261155386249e-26	1.41981407235169e-22	NA	NA	NA	NA	NA	NA	NA	NA	NA	NA	NA	NA	NA	NA	NA	NA	2	2	4	4	-0.977893058803984
442.1939	779.12072137982	2.00281603973149	0.18911086046592	10.5906981481501	3.29127899087693e-26	1.73549141188941e-22	NA	NA	NA	NA	NA	NA	NA	NA	NA	NA	NA	NA	NA	NA	NA	NA	2	2	4	4	1.41269548736989
430.0155	931.382583773422	2.2888661014755	0.216602579242883	10.5671230207694	4.23280863786043e-26	2.2319599947438e-22	NA	NA	NA	NA	NA	NA	NA	NA	NA	NA	NA	NA	NA	NA	NA	NA	2	2	4	4	1.59462736705361
466.3101	373.708658603716	-1.51043541700932	0.14301219912704	-10.5615844398531	4.49017893142025e-26	2.3676713505379e-22	NA	NA	NA	NA	NA	NA	NA	NA	NA	NA	NA	NA	NA	NA	NA	NA	2	2	3	4	-1.24838835049325
469.0233	1918.41508119558	3.40397672733683	0.322650244475546	10.5500515980388	5.076920641865e-26	2.67706025445541e-22	NA	NA	NA	NA	NA	NA	NA	NA	NA	NA	NA	NA	NA	NA	NA	NA	2	2	4	4	2.26177211428316
432.3327	2387.65271197427	1.4092387139556	0.133630317346677	10.5458008477194	5.31183612087673e-26	2.8009311865383e-22	NA	NA	NA	NA	NA	NA	NA	NA	NA	NA	NA	NA	NA	NA	NA	NA	2	2	4	4	1.07598317400729
416.0529	634.876303406707	1.66757117458887	0.158631688981583	10.5122197544179	7.58860306127896e-26	4.0014703942124e-22	S-Lactoylglutathione	1	C13H21N3O8S	[M+K-2H]-	379.104939	416.0535456	-1.49884553701799	HMDB01066	(R)-S-Lactoylglutathione	1	C13H21N3O8S	[M+K-2H]-	379.104939	416.0535456	-1.49884553701799	C03451	2	2	4	4	1.24632221268618
194.1034	1521.40022970964	3.05182720986125	0.291301406286518	10.4765275553099	1.10735208309969e-25	5.83906753418468e-22	NA	NA	NA	NA	NA	NA	NA	NA	NA	NA	NA	NA	NA	NA	NA	NA	0	2	2	4	2.11193929964146
252.0047	1370.80112045311	2.89208564022975	0.276623079086441	10.4549687241606	1.39044646125259e-25	7.33182419018491e-22	Glycerylphosphorylethanolamine,sn-glycero-3-Phosphoethanolamine	1	C5H14NO6P	[M+K-2H]-	215.055877	252.0044836	0.972601742917377	HMDB00114,HMDB59660	sn-Glycero-3-phosphoethanolamine	1	C5H14NO6P	[M+K-2H]-	215.055877	252.0044836	0.972601742917377	C01233	2	2	4	4	2.04223418468427
351.0866	766.129778366564	1.97548405846198	0.189394461258363	10.4305270879443	1.79887630247129e-25	9.4854747429311e-22	NA	NA	NA	NA	NA	NA	NA	NA	NA	NA	NA	NA	NA	NA	NA	NA	2	2	4	4	1.39741504532472
359.0915	794.889020497511	2.03506815017243	0.195138202554398	10.4288556701506	1.8307981174508e-25	9.65379847331809e-22	Carboxytolbutamide	1	C12H16N2O5S	[M+Hac-H]-	300.077995	359.0918486	-0.930681109305216	HMDB41849	NA	NA	NA	NA	NA	NA	NA	NA	2	2	4	4	1.43359715981964
602.3133	442.152393502556	-1.89937674309103	0.182165271310204	-10.4266676597025	1.8734360141886e-25	9.87862810281651e-22	NA	NA	NA	NA	NA	NA	NA	NA	NA	NA	NA	NA	NA	NA	NA	NA	2	2	4	4	-1.48449340004242
412.1739	11101.7597022779	-2.01155323798836	0.19304359286584	-10.4202020285974	2.00526784778174e-25	1.05737773613531e-21	NA	NA	NA	NA	NA	NA	NA	NA	NA	NA	NA	NA	NA	NA	NA	NA	2	2	4	4	-1.54422839816382
348.0755	1146.52472518751	2.61535382064196	0.251817526078393	10.3859086433395	2.87419265491384e-25	1.51556178693607e-21	NA	NA	NA	NA	NA	NA	NA	NA	Imazaquin,Deoxyviolacein	1	C17H17N3O3	[M+K-2H]-	311.126992	348.0755986	-0.31200118713499	C05076,C21133	2	2	4	4	1.84799440614826
371.0833	683.892759918672	-2.77917444334172	0.268735161477377	-10.3416852043594	4.5643936629914e-25	2.40680477849537e-21	NA	NA	NA	NA	NA	NA	NA	NA	NA	NA	NA	NA	NA	NA	NA	NA	0	2	3	4	-2.01620357471912
279.0395	1051.73808714256	-3.54027143179173	0.342833235243108	-10.3265117493095	5.34697862842492e-25	2.81946183076846e-21	NA	NA	NA	NA	NA	NA	NA	NA	NA	NA	NA	NA	NA	NA	NA	NA	2	2	4	4	-2.53587079589499
148.0497	372.826823623969	-1.50471186594446	0.145779222082068	-10.3218541329393	5.61286220179463e-25	2.95966223900631e-21	NA	NA	NA	NA	NA	NA	NA	NA	NA	NA	NA	NA	NA	NA	NA	NA	2	2	4	4	-1.24632221268618
475.2557	359.360135299544	-1.41134535307766	0.136761801025778	-10.3197335987966	5.73821482386901e-25	3.02576067662613e-21	NA	NA	NA	NA	NA	NA	NA	NA	NA	NA	NA	NA	NA	NA	NA	NA	2	2	4	4	-1.18665503483461
391.0757	788.13302579931	2.0214683821077	0.195922800199256	10.3176780857146	5.86237033514524e-25	3.09122787772208e-21	NA	NA	NA	NA	NA	NA	NA	NA	NA	NA	NA	NA	NA	NA	NA	NA	2	2	4	4	1.42306861057676
153.056	381.495828505967	-1.56089801937794	0.151380959751549	-10.31105907863	6.2805344984665e-25	3.31172584104138e-21	Trimethylaminoacetone,Hydroxytyrosol,Sylvopinol,4-Hydroxy-3-methoxybenzenemethanol,2,6-Dimethoxyphenol,Propyl_2-furoate,2-Furanylmethyl_propanoate,3,5-Dimethoxyphenol,Trimethylammonioacetate,Phenol	1	C6H14NO	[M+K-2H]-	116.107539	153.0561456	-0.855241712138438	HMDB12296,HMDB05784,HMDB30570,HMDB32012,HMDB34158,HMDB37724,HMDB37728,HMDB59966,HMDB59606,HMDB00228	Vanillyl_alcohol,2,6-Dimethoxyphenol,Phenol,Arene_oxide	1	C8H10O3	[M-H]-	154.062995	153.0557186	1.9345895906022	C06317,C10787,C00146,C01782,C15584	2	2	4	4	-1.27147676186238
373.0434	1327.25408916852	2.84235248353658	0.276350216956509	10.2853274907466	8.20626234791447e-25	4.3271621360553e-21	NA	NA	NA	NA	NA	NA	NA	NA	6-(2-Amino-2-carboxyethyl)-7,8-dioxo-1,2,3,4,7,8-hexahydroquinoline-2,4-dicarboxylate	1	C14H14N2O8	[M+Cl]-	338.075018	373.0444196	-2.77580884617947	C15599	2	2	4	4	1.99841371956345
459.3323	1127.19829476623	-1.01462295453374	0.0988839570231404	-10.2607438565217	1.05887890161543e-24	5.58346844821816e-21	NA	NA	NA	NA	NA	NA	NA	NA	NA	NA	NA	NA	NA	NA	NA	NA	2	2	4	4	-0.922734500539455
297.1455	1102.86416746904	2.55473954775392	0.249020244499133	10.2591640807855	1.07634421636759e-24	5.67556305290629e-21	NA	NA	NA	NA	NA	NA	NA	NA	NA	NA	NA	NA	NA	NA	NA	NA	0	2	4	4	1.77461215995385
255.0278	2115.87387565722	3.55150291364366	0.34730467325348	10.2259001595743	1.51810913722969e-24	8.00498948061216e-21	NA	NA	NA	NA	NA	NA	NA	NA	NA	NA	NA	NA	NA	NA	NA	NA	0	2	4	4	2.3068873511882
447.2243	355.520870960898	-1.38486661532089	0.135459208990932	-10.2234955130559	1.55625646916282e-24	8.20614036189555e-21	NA	NA	NA	NA	NA	NA	NA	NA	NA	NA	NA	NA	NA	NA	NA	NA	2	2	4	4	-1.17711406137352
464.1718	1003.52570566674	2.40661476711113	0.235699294757557	10.2105301994501	1.77890104344425e-24	9.38014520208151e-21	(E)-Squamosamide	1	C26H27NO7	[M-H]-	465.178754	464.1714776	0.622183856523077	HMDB41088	(+/-)-6-Acetonyldihydrochelerythrine	1	C24H23NO5	[M+Hac-H]-	405.157624	464.1714776	0.622183856523077	C12200	0	2	4	4	1.65688038707783
494.235	356.241655769502	-1.39036198736024	0.137018800852909	-10.1472351144921	3.40884218216544e-24	1.79748248265584e-20	NA	NA	NA	NA	NA	NA	NA	NA	NA	NA	NA	NA	NA	NA	NA	NA	0	2	2	4	-1.17996507989561
166.0176	362.383208193328	-1.43394172662559	0.141494515943653	-10.134256561552	3.89323715751283e-24	2.05290395315651e-20	NA	NA	NA	NA	NA	NA	NA	NA	NA	NA	NA	NA	NA	NA	NA	NA	0	2	2	4	-1.20117243378464
357.1348	795.948557515589	2.03716470201916	0.201198839158045	10.1251314895457	4.27403881351029e-24	2.25370066636398e-20	NA	NA	NA	NA	NA	NA	NA	NA	NA	NA	NA	NA	NA	NA	NA	NA	2	2	4	4	1.43492444858527
274.0936	4418.37892959749	1.03303364250265	0.102266529958872	10.1013854964875	5.44671564381976e-24	2.87205315898616e-20	NA	NA	NA	NA	NA	NA	NA	NA	NA	NA	NA	NA	NA	NA	NA	NA	2	2	3	4	0.850325551089294
320.1611	1142.08323556628	2.60932120120067	0.258401516007996	10.0979330211047	5.64187841725683e-24	2.97496248941952e-20	Hydroxyl_frovatriptan	1	C14H19N3O2	[M+Hac-H]-	261.147727	320.1615806	-1.43864856968008	HMDB61150	NA	NA	NA	NA	NA	NA	NA	NA	2	2	4	4	1.83762516368444
117.0752	368.454793787471	-1.47559058352168	0.14641787624068	-10.0779400808691	6.91608099520422e-24	3.64684950877118e-20	NA	NA	NA	NA	NA	NA	NA	NA	NA	NA	NA	NA	NA	NA	NA	NA	2	2	4	4	-1.22594690311711
176.093	7374.09917434525	0.971424685072471	0.0964931483473394	10.06729184103	7.70710149808336e-24	4.06395461993936e-20	NA	NA	NA	NA	NA	NA	NA	NA	NA	NA	NA	NA	NA	NA	NA	NA	2	2	4	4	0.814757171143834
313.2133	20479.701045309	-2.44034278730666	0.242474812255825	-10.0643145760309	7.94387308500713e-24	4.18880427772426e-20	NA	NA	NA	NA	NA	NA	NA	NA	NA	NA	NA	NA	NA	NA	NA	NA	2	2	4	4	-1.8249353173762
370.1071	949.966022115895	2.31980214806782	0.23071136132687	10.0549974423719	8.7323702328445e-24	4.60457882377891e-20	NA	NA	NA	NA	NA	NA	NA	NA	NA	NA	NA	NA	NA	NA	NA	NA	2	2	4	4	1.61004537798884
369.0665	1249.66002786308	2.74909651909969	0.274189248234794	10.0262739578525	1.16842932219394e-23	6.16112781592863e-20	4-O-alpha-D-Galactopyranuronosyl-D-galacturonic_acid	1	C12H18O13	[M-H]-	370.074745	369.0674686	-2.56484269273085	HMDB39721	Digalacturonate,1,2-beta-D-Glucuronosyl-D-glucuronate	1	C12H18O13	[M-H]-	370.074745	369.0674686	-2.56484269273085	C02273,C04354	2	2	4	4	1.94853297275399
456.2825	394.660768333365	-1.64215446843715	0.164052866451759	-10.0099102439032	1.37877573804414e-23	7.27028446670672e-20	NA	NA	NA	NA	NA	NA	NA	NA	NA	NA	NA	NA	NA	NA	NA	NA	2	2	4	4	-1.31303462453613
618.6666	543.453775024156	-2.33447261444647	0.233222514219311	-10.0096366007411	1.3825946049734e-23	7.29042135202474e-20	NA	NA	NA	NA	NA	NA	NA	NA	NA	NA	NA	NA	NA	NA	NA	NA	0	2	4	4	-1.7723252956338
292.0817	3014.81115893484	4.08026068043835	0.407676523815082	10.0085740583118	1.39752262905951e-23	7.3691368230308e-20	Tetrahydroneopterin,4a-Hydroxytetrahydrobiopterin	1	C9H15N5O4	[M+Cl]-	257.112405	292.0818066	-0.285878812670285	HMDB00942,HMDB02281	N-Acetoxy-MeIQx,4a-Hydroxytetrahydrobiopterin,5,6,7,8-Tetrahydromonapterin	1	C13H13N5O2	[M+Na-2H]-	271.106925	292.0815936	0.443369259805562	C20293,C15522,C21007	0	2	3	4	2.49119793630358
420.1403	5269.50389700235	-1.99715642033002	0.199940303602368	-9.98876356765903	1.70697564894082e-23	9.00088259686492e-20	NA	NA	NA	NA	NA	NA	NA	NA	NA	NA	NA	NA	NA	NA	NA	NA	2	2	4	4	-1.5395548790866
188.1352	848.219961578443	-3.17007395345065	0.317427058941073	-9.98677921165862	1.74148353058358e-23	9.18284265676722e-20	NA	NA	NA	NA	NA	NA	NA	NA	NA	NA	NA	NA	NA	NA	NA	NA	0	2	3	4	-2.28698017202581
608.7363	497.384632255643	-2.15262700193249	0.215981553429079	-9.96671691519866	2.13158582846119e-23	1.12398520734758e-19	NA	NA	NA	NA	NA	NA	NA	NA	NA	NA	NA	NA	NA	NA	NA	NA	2	2	4	4	-1.63121751026582
255.0448	3182.52984665223	0.898568293589425	0.0902588885791369	9.95545488909474	2.38728590480084e-23	1.25881585760148e-19	NA	NA	NA	NA	NA	NA	NA	NA	NA	NA	NA	NA	NA	NA	NA	NA	2	2	4	4	0.757867253556077
299.0483	1292.81009724568	2.8016267461708	0.282371291202622	9.92178324587691	3.34721732095715e-23	1.7649876933407e-19	NA	NA	NA	NA	NA	NA	NA	NA	NA	NA	NA	NA	NA	NA	NA	NA	2	2	4	4	1.97452382435011
410.1303	689.470766592717	1.80310376971575	0.181767012774916	9.91986247773437	3.41225994535113e-23	1.79928466918365e-19	NA	NA	NA	NA	NA	NA	NA	NA	NA	NA	NA	NA	NA	NA	NA	NA	0	2	2	4	1.31754270872373
296.8949	1386.10370116643	2.90889852751997	0.293971861529659	9.8951597353017	4.36912364860634e-23	2.30383889991012e-19	NA	NA	NA	NA	NA	NA	NA	NA	NA	NA	NA	NA	NA	NA	NA	NA	0	2	2	4	2.05382711623248
401.2906	16057.607856505	-2.2698279098219	0.229910687423309	-9.87265070302157	5.46996672706823e-23	2.88431345518308e-19	NA	NA	NA	NA	NA	NA	NA	NA	NA	NA	NA	NA	NA	NA	NA	NA	2	2	4	4	-1.71587532172586
569.0218	400.137503523054	-1.67172223861371	0.169407912171538	-9.86802928614674	5.72788612582584e-23	3.02031435414796e-19	NA	NA	NA	NA	NA	NA	NA	NA	NA	NA	NA	NA	NA	NA	NA	NA	0	2	4	4	-1.32664010451829
422.1414	732.123923398128	1.90124339018088	0.19290175812877	9.85601898408682	6.45584825754674e-23	3.40416878620439e-19	NA	NA	NA	NA	NA	NA	NA	NA	NA	NA	NA	NA	NA	NA	NA	NA	2	2	4	4	1.35818544951922
280.0866	1121.35898566847	2.58076732375203	0.261919273884145	9.85329290769789	6.63343106067806e-23	3.49780819829554e-19	NA	NA	NA	NA	NA	NA	NA	NA	NA	NA	NA	NA	NA	NA	NA	NA	0	2	4	4	1.8004028180805
434.1558	21178.7097234805	-2.50099519400216	0.253831464780839	-9.85297546213013	6.65442199490912e-23	3.50887671791558e-19	NA	NA	NA	NA	NA	NA	NA	NA	NA	NA	NA	NA	NA	NA	NA	NA	2	2	2	4	-1.86934997288093
284.1613	6042.9722188789	-1.91365077412718	0.194399310110461	-9.84391751719596	7.2818864706814e-23	3.8397387359903e-19	NA	NA	NA	NA	NA	NA	NA	NA	NA	NA	NA	NA	NA	NA	NA	NA	1	2	2	4	-1.48879183452554
335.1461	12418.990432945	2.50611304006222	0.254906388366966	9.83150346335925	8.23796121182068e-23	4.34387694699304e-19	NA	NA	NA	NA	NA	NA	NA	NA	NA	NA	NA	NA	NA	NA	NA	NA	2	2	4	4	1.74776073858245
324.3098	1368.65764632729	2.88938392934516	0.293896262044191	9.83130547237344	8.25417521498221e-23	4.35242659086012e-19	NA	NA	NA	NA	NA	NA	NA	NA	NA	NA	NA	NA	NA	NA	NA	NA	1	2	2	4	2.03843015039079
403.083	613.257436901252	-2.57409737918039	0.262466687981031	-9.80732983290596	1.0470241139916e-22	5.52095815307773e-19	NA	NA	NA	NA	NA	NA	NA	NA	NA	NA	NA	NA	NA	NA	NA	NA	0	2	2	4	-1.90307605869642
314.201	7084.89941616813	-2.1380464820798	0.218333279196773	-9.79258173534273	1.21161933654094e-22	6.38886876158037e-19	NA	NA	NA	NA	NA	NA	NA	NA	NA	NA	NA	NA	NA	NA	NA	NA	2	2	4	4	-1.62230730904466
356.0756	981.688753730214	2.3718419131988	0.242677856342058	9.77362314366111	1.46130660039791e-22	7.7054697038982e-19	Salbutamol_4-O-sulfate,S-Glutaryldihydrolipoamide	1	C13H21NO6S	[M+(37Cl)]-	319.108961	356.0754126	0.497366551316626	HMDB60604,HMDB06832	NA	NA	NA	NA	NA	NA	NA	NA	0	2	2	4	1.63844007201997
487.3272	351.186750853157	-1.35396778396525	0.138776021361481	-9.75649662443096	1.73029396815012e-22	9.12384009405556e-19	NA	NA	NA	NA	NA	NA	NA	NA	NA	NA	NA	NA	NA	NA	NA	NA	2	2	4	4	-1.15834686364269
274.83	1495.38228386747	3.02525551516468	0.310864645278476	9.7317451859301	2.20772280850585e-22	1.16413223692514e-18	NA	NA	NA	NA	NA	NA	NA	NA	NA	NA	NA	NA	NA	NA	NA	NA	1	2	3	4	2.10319291831923
470.2009	353.245552015329	-1.36724411724876	0.140663505050349	-9.71996337471734	2.47870636116427e-22	1.30702186424192e-18	NA	NA	NA	NA	NA	NA	NA	NA	NA	NA	NA	NA	NA	NA	NA	NA	2	2	4	4	-1.17049862003797
408.17	583.596567018237	1.5260075578098	0.15733231939576	9.69926308637974	3.03684007959642e-22	1.60132577397119e-18	NA	NA	NA	NA	NA	NA	NA	NA	NA	NA	NA	NA	NA	NA	NA	NA	2	2	0	4	1.1527956427228
386.2179	12996.4767914385	0.891515503886193	0.09203978531485	9.68619712482481	3.45141090065477e-22	1.81992896791526e-18	NA	NA	NA	NA	NA	NA	NA	NA	NA	NA	NA	NA	NA	NA	NA	NA	2	2	4	4	0.7534478442162
402.199	1932.34665003115	-1.48654613920093	0.154075731655266	-9.64815239383044	5.00493080006482e-22	2.63910001087418e-18	NA	NA	NA	NA	NA	NA	NA	NA	NA	NA	NA	NA	NA	NA	NA	NA	2	2	4	4	-1.23505235973929
352.9072	805.325555440199	2.05587242146323	0.213650545199337	9.622593846157	6.41916481335554e-22	3.38482560608238e-18	NA	NA	NA	NA	NA	NA	NA	NA	NA	NA	NA	NA	NA	NA	NA	NA	2	2	2	4	1.44833865281106
346.1995	541.727250126901	-2.32804345792931	0.242274173486083	-9.60912764423502	7.31662227985263e-22	3.85805492816629e-18	NA	NA	NA	NA	NA	NA	NA	NA	NA	NA	NA	NA	NA	NA	NA	NA	0	2	3	4	-1.75879500354043
429.0971	997.920897682818	2.39744699566264	0.249727917919787	9.60023619158476	7.97614361710375e-22	4.20582052929881e-18	Caryoptosidic_acid,6-Hydroxymusizin_8-O-b-D-glucopyranoside,2-Oxoaloesol_7-glucoside	1	C16H24O11	[M+(37Cl)]-	392.131865	429.0983166	-2.92776725371545	HMDB34249,HMDB30817,HMDB35734	Shanzhiside,Aloesin,Podolactone_B	1	C16H24O11	[M+(37Cl)]-	392.131865	429.0983166	-2.92776725371545	C17066,C08994,C09172	2	2	4	4	1.65128918303976
449.3636	353.772464885348	-1.37088130885987	0.142889410704366	-9.59400211745697	8.47330279653661e-22	4.46797256461375e-18	NA	NA	NA	NA	NA	NA	NA	NA	NA	NA	NA	NA	NA	NA	NA	NA	2	2	3	4	-1.1723835121816
397.2035	6670.98791227082	-2.73627041391611	0.285301174730324	-9.59081369539585	8.73930395563095e-22	4.6082349758042e-18	NA	NA	NA	NA	NA	NA	NA	NA	NA	NA	NA	NA	NA	NA	NA	NA	0	2	4	4	-1.99493057772137
475.3273	3492.27662879636	-1.41688637953299	0.148111067283649	-9.56637748629207	1.10717125663532e-21	5.83811403623806e-18	NA	NA	NA	NA	NA	NA	NA	NA	NA	NA	NA	NA	NA	NA	NA	NA	2	2	2	4	-1.19146628292351
231.0624	860.136213866265	2.16138919128681	0.225949918983441	9.56578874208497	1.11349151672427e-21	5.87144076768706e-18	NA	NA	NA	NA	NA	NA	NA	NA	NA	NA	NA	NA	NA	NA	NA	NA	1	2	4	4	1.52877885176153
560.4061	378.893321256796	-1.54436391718041	0.16146175655267	-9.56488985474792	1.12321013180907e-21	5.92268702502923e-18	NA	NA	NA	NA	NA	NA	NA	NA	NA	NA	NA	NA	NA	NA	NA	NA	1	2	3	4	-1.26511292968119
336.1792	26944.5570774642	-2.7049915815743	0.283549963512862	-9.53973524828758	1.43197412950719e-21	7.55079958489142e-18	NA	NA	NA	NA	NA	NA	NA	NA	NA	NA	NA	NA	NA	NA	NA	NA	2	2	4	4	-1.96790070017994
115.0203	406.164062131877	-1.70949564278303	0.179390179063979	-9.52948289422994	1.58068613781457e-21	8.33495800469625e-18	NA	NA	NA	NA	NA	NA	NA	NA	NA	NA	NA	NA	NA	NA	NA	NA	2	2	4	4	-1.35818544951922
569.1795	390.952526360184	-1.61673811665717	0.170026074128196	-9.50876578752374	1.92937963344749e-21	1.01736188071686e-17	NA	NA	NA	NA	NA	NA	NA	NA	NA	NA	NA	NA	NA	NA	NA	NA	2	2	4	4	-1.29526361671808
175.0257	886.520462253327	2.20967617220043	0.232830534659157	9.4904913371229	2.29947828295296e-21	1.21251489860109e-17	NA	NA	NA	NA	NA	NA	NA	NA	NA	NA	NA	NA	NA	NA	NA	NA	2	2	4	4	1.55051270955414
252.0992	1123.61437060198	2.58357052999564	0.272533313443716	9.47983384985042	2.54688276476095e-21	1.34297128185845e-17	NA	NA	NA	NA	NA	NA	NA	NA	NA	NA	NA	NA	NA	NA	NA	NA	2	2	4	4	1.80764880881834
577.3848	1529.0250180589	-1.9569261727273	0.206524788648881	-9.47550260445651	2.65479547254209e-21	1.39987365267144e-17	NA	NA	NA	NA	NA	NA	NA	NA	NA	NA	NA	NA	NA	NA	NA	NA	2	2	4	4	-1.51667686121725
487.2809	342.549803072085	-1.2883608140128	0.136241765948104	-9.45643066975179	3.18634361155214e-21	1.68015898637144e-17	NA	NA	NA	NA	NA	NA	NA	NA	NA	NA	NA	NA	NA	NA	NA	NA	1	2	4	4	-1.120208721084
252.1972	6020.80230710267	-2.02555557087432	0.214293825436209	-9.45223487774866	3.31672168049485e-21	1.74890734212493e-17	NA	NA	NA	NA	NA	NA	NA	NA	NA	NA	NA	NA	NA	NA	NA	NA	2	2	1	4	-1.55367796242454
561.3277	359.682235641831	-1.4126356596533	0.149851077712948	-9.42693026445442	4.22266093718811e-21	2.22660911217929e-17	NA	NA	NA	NA	NA	NA	NA	NA	NA	NA	NA	NA	NA	NA	NA	NA	2	2	2	4	-1.18857623284308
326.2333	3075.07153250664	-0.977476335346959	0.103734200744347	-9.42289359086064	4.38824744988986e-21	2.31392288032693e-17	NA	NA	NA	NA	NA	NA	NA	NA	NA	NA	NA	NA	NA	NA	NA	NA	2	2	4	4	-0.894766322414408
402.2939	3182.0285375601	-2.10955294737735	0.22417961197378	-9.41010169838322	4.95657100009147e-21	2.61359988834823e-17	NA	NA	NA	NA	NA	NA	NA	NA	NA	NA	NA	NA	NA	NA	NA	NA	2	2	4	4	-1.60314585448429
396.2002	41090.5567744669	-2.71405678763684	0.289079563655323	-9.38861520793245	6.07942615077015e-21	3.2056814093011e-17	NA	NA	NA	NA	NA	NA	NA	NA	NA	NA	NA	NA	NA	NA	NA	NA	2	2	4	4	-1.97786813406851
478.3978	346.899951730288	-1.32048589860059	0.140746197038275	-9.38203607903876	6.47108308444892e-21	3.41220211042992e-17	NA	NA	NA	NA	NA	NA	NA	NA	NA	NA	NA	NA	NA	NA	NA	NA	2	2	4	4	-1.13635134301563
406.9621	997.050252323483	2.39618367859223	0.25564702029961	9.37301626196925	7.04887616071998e-21	3.71687239954764e-17	NA	NA	NA	NA	NA	NA	NA	NA	NA	NA	NA	NA	NA	NA	NA	NA	1	2	4	4	1.64759019885778
344.1457	780.335730134035	2.00459800412694	0.213917583249118	9.37088935691875	7.19238980764319e-21	3.79254714557025e-17	NA	NA	NA	NA	NA	NA	NA	NA	NA	NA	NA	NA	NA	NA	NA	NA	2	2	0	4	1.41527450891515
318.1664	1188.20860423183	2.67060290903057	0.285246547690269	9.36243726928608	7.79181813589519e-21	4.10862570305753e-17	NA	NA	NA	NA	NA	NA	NA	NA	NA	NA	NA	NA	NA	NA	NA	NA	2	2	4	4	1.88876179585509
341.0216	902.548617240981	2.23830379454061	0.239201709640026	9.35739045472975	8.17302837194614e-21	4.3096378605272e-17	2-(4-Methoxyphenyl)naphthalic_anhydride,4-(3,4-Dihydroxyphenyl)-2-hydroxy-1H-phenalen-1-one,Musanolone_E	1	C19H12O4	[M+K-2H]-	304.07356	341.0221666	-1.52775992594964	HMDB32909,HMDB38322,HMDB41450	Tetrangulol,Kinobscurinone	1	C19H12O4	[M+K-2H]-	304.07356	341.0221666	-1.52775992594964	C12397,C12391	2	2	1	4	1.56326833425112
476.3224	341.141055222318	-1.27798966866544	0.136600550158865	-9.35566999678371	8.30715278761067e-21	4.38036166490711e-17	NA	NA	NA	NA	NA	NA	NA	NA	NA	NA	NA	NA	NA	NA	NA	NA	2	2	4	4	-1.11136541256158
286.1658	5830.16796769611	-1.79098052137191	0.191598986352692	-9.34754695452877	8.97039979396188e-21	4.7300918113561e-17	NA	NA	NA	NA	NA	NA	NA	NA	NA	NA	NA	NA	NA	NA	NA	NA	2	2	4	4	-1.39615633020315
383.2294	921.115990963167	2.27060721855329	0.243057862795126	9.34183816331501	9.46759395341287e-21	4.99226229163461e-17	NA	NA	NA	NA	NA	NA	NA	NA	NA	NA	NA	NA	NA	NA	NA	NA	2	2	4	4	1.58289247259989
480.9926	340.705225693759	-1.27404729310356	0.1365972538229	-9.32703445674957	1.08874473976875e-20	5.74095101280063e-17	NA	NA	NA	NA	NA	NA	NA	NA	NA	NA	NA	NA	NA	NA	NA	NA	1	2	4	4	-1.10610089139209
362.1946	4666.55608499128	-2.14674320304754	0.230175062770578	-9.32656725367013	1.09355289237456e-20	5.76630440149103e-17	NA	NA	NA	NA	NA	NA	NA	NA	NA	NA	NA	NA	NA	NA	NA	NA	2	2	4	4	-1.62763791399205
477.0175	344.486228458387	-1.3041148295979	0.139999969178636	-9.3151079764445	1.21828559328131e-20	6.42401993337233e-17	NA	NA	NA	NA	NA	NA	NA	NA	NA	NA	NA	NA	NA	NA	NA	NA	2	2	4	4	-1.12824328165657
286.8741	1581.99577322171	3.11113023475214	0.334013319540517	9.31438973461282	1.22655605448872e-20	6.46763007531904e-17	NA	NA	NA	NA	NA	NA	NA	NA	NA	NA	NA	NA	NA	NA	NA	NA	2	2	4	4	2.14864383873643
452.2986	357.595700673532	-1.39787378102251	0.150432015564977	-9.29239547693706	1.50854241633662e-20	7.95454416134301e-17	NA	NA	NA	NA	NA	NA	NA	NA	NA	NA	NA	NA	NA	NA	NA	NA	2	2	4	4	-1.18187109985724
204.0473	930.259850249047	2.28640727506482	0.246628203390702	9.27066427777018	1.84990181417388e-20	9.75453226613888e-17	NA	NA	NA	NA	NA	NA	NA	NA	N-Cyclopropylammeline	1	C6H9N5O	[M+(37Cl)]-	167.08071	204.0471616	0.53762080852137	C14148	2	2	0	4	1.5912521441315
585.3722	549.572681603169	-2.35697073496096	0.254544259661017	-9.25957135352337	2.05254543062281e-20	1.08230720556741e-16	NA	NA	NA	NA	NA	NA	NA	NA	NA	NA	NA	NA	NA	NA	NA	NA	2	2	4	4	-1.77921393290846
253.2172	1398426.2185848	-1.46800890309622	0.158814009930823	-9.24357305590143	2.3840032764544e-20	1.2570849276744e-16	NA	NA	NA	NA	NA	NA	NA	NA	NA	NA	NA	NA	NA	NA	NA	NA	2	2	4	4	-1.22393722410102
393.0648	530.875303715919	-2.28891720629858	0.247691883902667	-9.24098589842384	2.44236316757754e-20	1.28785809826364e-16	NA	NA	NA	NA	NA	NA	NA	NA	NA	NA	NA	NA	NA	NA	NA	NA	2	2	4	4	-1.72841914681238
292.8403	1466.30548146096	2.99503717465434	0.325007407921048	9.21528894929653	3.10441046773021e-20	1.63695563963414e-16	NA	NA	NA	NA	NA	NA	NA	NA	NA	NA	NA	NA	NA	NA	NA	NA	1	2	4	4	2.08616791808536
556.2362	385.913649994302	-1.58563541896107	0.172157873364091	-9.21035668004372	3.25043032120484e-20	1.71395190837131e-16	NA	NA	NA	NA	NA	NA	NA	NA	NA	NA	NA	NA	NA	NA	NA	NA	1	2	2	4	-1.27574808899661
591.4536	1177.06692193644	2.65586830147561	0.288419700727186	9.20834566702425	3.31189659902553e-20	1.74636307666616e-16	NA	NA	NA	NA	NA	NA	NA	NA	NA	NA	NA	NA	NA	NA	NA	NA	2	2	4	4	1.8748243891332
491.9809	339.237451603457	-1.26341192886979	0.137503557752859	-9.18821265076332	3.99422664172116e-20	2.10615570817957e-16	NA	NA	NA	NA	NA	NA	NA	NA	NA	NA	NA	NA	NA	NA	NA	NA	2	2	4	4	-1.09479833083952
425.1677	681.283766169487	1.78291685554209	0.19406998566494	9.18697885937023	4.04029147302159e-20	2.13044569372429e-16	NA	NA	NA	NA	NA	NA	NA	NA	NA	NA	NA	NA	NA	NA	NA	NA	0	2	3	4	1.30855306810488
401.0423	587.96877203789	1.53802168785359	0.167719781061684	9.17018659407825	4.72200963743179e-20	2.48991568181778e-16	Gerberinol,Daphnoretin_methyl_ether	1	C21H16O6	[M+K-2H]-	364.09469	401.0432966	-2.51294563098021	HMDB33304,HMDB39046	Justicidin_B,Pachyrrhizone,Arnottin_II,Tetracenomycin_F1	1	C21H16O6	[M+K-2H]-	364.09469	401.0432966	-2.51294563098021	C10636,C10512,C12258,C12367	2	2	4	4	1.16393401166476
436.9915	809.745578172436	2.06465684534468	0.225749065612894	9.14580461159062	5.91875981417873e-20	3.12096205001644e-16	NA	NA	NA	NA	NA	NA	NA	NA	NA	NA	NA	NA	NA	NA	NA	NA	2	2	4	4	1.45926076299719
371.0672	1200.25929006717	2.68641513546548	0.294144175705146	9.13298768886174	6.66344437095701e-20	3.51363421680563e-16	(S)-a-Amino-2,5-dihydro-5-oxo-4-isoxazolepropanoic_acid_N2-glucoside	1	C12H18N2O9	[M+(37Cl)]-	334.101233	371.0676846	-1.35123596267684	HMDB29404	NA	NA	NA	NA	NA	NA	NA	NA	2	2	4	4	1.90598620944399
343.9318	751.507075301937	1.94338666415749	0.213289467733841	9.111498494537	8.12518408099861e-20	4.28440956591057e-16	NA	NA	NA	NA	NA	NA	NA	NA	NA	NA	NA	NA	NA	NA	NA	NA	2	2	0	4	1.38122125196859
486.1814	360.302525852861	-1.4198066514826	0.156193343907522	-9.09005861557856	9.89856775827622e-20	5.21951477893905e-16	Cadabicine_methyl_ether	1	C26H31N3O4	[M+K-2H]-	449.231457	486.1800636	2.80410510859297	HMDB39857	NA	NA	NA	NA	NA	NA	NA	NA	2	2	0	4	-1.19339852499516
590.4026	436.811768639648	-1.87221470751922	0.206006010028888	-9.08815576427447	1.00733151600059e-19	5.31165908387113e-16	NA	NA	NA	NA	NA	NA	NA	NA	NA	NA	NA	NA	NA	NA	NA	NA	2	2	4	4	-1.46063832136481
336.2238	4683.54843927507	-1.99730274413331	0.219924007022578	-9.08178589128865	1.06807715649435e-19	5.63197084619473e-16	NA	NA	NA	NA	NA	NA	NA	NA	NA	NA	NA	NA	NA	NA	NA	NA	2	2	4	4	-1.54110898045227
477.2353	372.46172559161	-1.50250171111198	0.165980060375484	-9.05230247364041	1.39984912504645e-19	7.38140443636993e-16	NA	NA	NA	NA	NA	NA	NA	NA	NA	NA	NA	NA	NA	NA	NA	NA	2	2	4	4	-1.24426138167888
494.1682	449.040170541562	-1.93336676623819	0.21463361311826	-9.00775390280057	2.10319689006399e-19	1.10901572013074e-15	NA	NA	NA	NA	NA	NA	NA	NA	NA	NA	NA	NA	NA	NA	NA	NA	2	2	4	4	-1.50479301034327
395.0586	832.180821295222	2.10815314807457	0.234201316924315	9.00145727513496	2.22741152526729e-19	1.17451409727344e-15	N1-(5-Phospho-a-D-ribosyl)-5,6-dimethylbenzimidazole	1	C14H19N2O7P	[M+(37Cl)]-	358.092991	395.0594426	-2.21460343847821	HMDB03882	Cellobionate,N1-(5-Phospho-alpha-D-ribosyl)-5,6-dimethylbenzimidazole	1	C12H22O12	[M+K-2H]-	358.11113	395.0597366	-2.95879304239361	C20888,C04778	2	2	3	4	1.49311795412305
257.0064	1361.31657080323	2.88095591065696	0.320262190928962	8.9956166923744	2.34909652516926e-19	1.23867859772175e-15	NA	NA	NA	NA	NA	NA	NA	NA	NA	NA	NA	NA	NA	NA	NA	NA	2	2	4	4	2.03090939403911
254.2207	252723.887998672	-1.52647826631593	0.169777758935476	-8.99103790677356	2.44906561577347e-19	1.29139229919735e-15	NA	NA	NA	NA	NA	NA	NA	NA	NA	NA	NA	NA	NA	NA	NA	NA	2	2	2	4	-1.25566215086362
372.1558	2180.33839875621	-4.71514667509374	0.524761580375921	-8.98531228546871	2.58000567902721e-19	1.36043699455105e-15	NA	NA	NA	NA	NA	NA	NA	NA	NA	NA	NA	NA	NA	NA	NA	NA	2	2	4	4	-3.12948204997843
575.4437	418.393728662521	-1.77491284809943	0.197663015487417	-8.97948887262837	2.72027501630485e-19	1.43440101609755e-15	NA	NA	NA	NA	NA	NA	NA	NA	NA	NA	NA	NA	NA	NA	NA	NA	2	2	4	4	-1.38865007280117
180.9297	1036.52897835056	2.45701327696742	0.273957531720749	8.9685918161648	3.00329331178607e-19	1.58363656330479e-15	NA	NA	NA	NA	NA	NA	NA	NA	NA	NA	NA	NA	NA	NA	NA	NA	2	2	2	4	1.70157402541458
398.0258	569.638711449164	1.48411960574619	0.165962387035308	8.94250578253283	3.80443905538049e-19	2.00608071390213e-15	NA	NA	NA	NA	NA	NA	NA	NA	NA	NA	NA	NA	NA	NA	NA	NA	2	2	4	4	1.12198792185742
489.3428	3958.21428298538	-1.53940194798301	0.172407082590957	-8.928878818948	4.30347962292709e-19	2.26922480516945e-15	NA	NA	NA	NA	NA	NA	NA	NA	NA	NA	NA	NA	NA	NA	NA	NA	2	2	4	4	-1.26300299977177
335.2204	31147.9764323969	-2.07470012862695	0.23280100595388	-8.91190362398165	5.01637309760618e-19	2.64513353436774e-15	NA	NA	NA	NA	NA	NA	NA	NA	NA	NA	NA	NA	NA	NA	NA	NA	2	2	3	4	-1.58622304612369
390.0629	655.688446100488	1.71996621095439	0.193270887204508	8.89925138665309	5.62246182338295e-19	2.96472411946983e-15	NA	NA	NA	NA	NA	NA	NA	NA	NA	NA	NA	NA	NA	NA	NA	NA	0	2	2	4	1.27896692403768
435.1589	3214.32767318641	-2.46521927826164	0.278075606030112	-8.86528420617625	7.63091724523769e-19	4.02378266341383e-15	NA	NA	NA	NA	NA	NA	NA	NA	NA	NA	NA	NA	NA	NA	NA	NA	2	2	4	4	-1.84799440614826
580.2338	436.359910560627	-1.86988785985825	0.211209640113556	-8.85323159895977	8.50209852346866e-19	4.48315655142503e-15	NA	NA	NA	NA	NA	NA	NA	NA	NA	NA	NA	NA	NA	NA	NA	NA	2	2	4	4	-1.45514461520517
339.0154	2853.55314363268	1.09247673266404	0.123515948248481	8.84482326497846	9.16732878627015e-19	4.83393246900025e-15	NA	NA	NA	NA	NA	NA	NA	NA	NA	NA	NA	NA	NA	NA	NA	NA	0	2	4	4	0.891937332966426
393.2043	618.991820216713	1.6241014818638	0.183693473929076	8.84136734487837	9.45542234308555e-19	4.98584420150901e-15	NA	NA	NA	NA	NA	NA	NA	NA	NA	NA	NA	NA	NA	NA	NA	NA	0	2	4	4	1.21694196991334
403.1398	669.335565666346	1.75352818558645	0.198435348831863	8.83677326599828	9.85228075921044e-19	5.19510764433167e-15	NA	NA	NA	NA	NA	NA	NA	NA	NA	NA	NA	NA	NA	NA	NA	NA	2	2	4	4	1.29307084176441
370.941	1252.38525374623	2.75213437851207	0.311723926044944	8.82875566668973	1.05846660070161e-18	5.58129438549959e-15	NA	NA	NA	NA	NA	NA	NA	NA	NA	NA	NA	NA	NA	NA	NA	NA	2	2	4	4	1.95171040216547
425.1609	1044.89417906891	2.46966971724044	0.279855270543476	8.82481045450517	1.09645357576839e-18	5.78159970502673e-15	Mangostanol,Edulisin_II,Archangelicin,Atrovirisidone,Mangostenol,Curcumin_II	1	C24H26O7	[M-H]-	426.167855	425.1605786	0.728195452777758	HMDB29868,HMDB30593,HMDB30845,HMDB36982,HMDB39912,HMDB39610	Archangelicin,Disenecionyl_cis-khellactone	1	C24H26O7	[M-H]-	426.167855	425.1605786	0.728195452777758	C09116,C09261	1	2	3	4	1.71587532172586
365.1013	1699.43154536875	3.22005926641183	0.36515863577942	8.81824760775191	1.16264927010354e-18	6.13064960125594e-15	Cymorcin_monoglucoside,3-Hydroxy-4-isopropylbenzyl_alcohol_3-glucoside,Perilloside_B,Dehydrocyanaropicrin,Diosbulbin_D,Diosbulbin_B,7-hydroxyolanzapine,2-hydroxymethylolanzapine,3-(3,4-Dihydroxyphenyl)-1-propanol_3-glucoside,Pseudomonine	1	C16H24O7	[M+K-2H]-	328.152205	365.1008116	1.3705803551308	HMDB29777,HMDB39385,HMDB40465,HMDB35029,HMDB35109,HMDB36777,HMDB60958,HMDB60987,HMDB38304,HMDB41438	Rhododendrin,Calaxin,Deoxyelephantopin,Echinone,2,3-Dihydro-2-(4-methoxyphenyl)-5,6,7-trimethoxy-4H-1-benzopyran-4-one	1	C16H24O7	[M+K-2H]-	328.152205	365.1008116	1.3705803551308	C09965,C09353,C09388,C10338,C15118	1	2	3	4	2.1782035679535
302.8881	975.348778906061	2.36108418194844	0.268482460259438	8.79418409555281	1.44091161973349e-18	7.59792697085467e-15	NA	NA	NA	NA	NA	NA	NA	NA	NA	NA	NA	NA	NA	NA	NA	NA	2	2	4	4	1.6348181310527
432.0704	1043.31538712758	2.46721670775918	0.281560546492518	8.76265065718199	1.90711976232208e-18	1.00562425067243e-14	NA	NA	NA	NA	NA	NA	NA	NA	NA	NA	NA	NA	NA	NA	NA	NA	2	2	4	4	1.71381073648892
566.7809	436.289943730944	-1.86952395719126	0.213379401453363	-8.76150155290349	1.92666513184928e-18	1.01593052402413e-14	NA	NA	NA	NA	NA	NA	NA	NA	NA	NA	NA	NA	NA	NA	NA	NA	2	2	4	4	-1.45377802986993
413.1012	1083.52509431606	2.52655064183347	0.288555568430522	8.75585474082372	2.02562462691077e-18	1.06811186577005e-14	Carissanol,1,2-Anhydridoniveusin,(1E,4Z,6a,8b,10a)-8-Angeloyloxy-10,15-dihydroxy-3-oxo-1,4,11(13)-germacratrien-12,6-olide,2-Hydroxy-3,4,5,7,8-pentamethoxyflavan,Diosbulbin_A,Diosbulbin_F,trans-Grandmarin_isovalerate,alpha-Peroxyachifolide,3,4-DHPEA-EA,Gibberellin_A32,2-(3,4-Dihydroxyphenylethyl)-6-epi-elenaiate,Niazidin	1	C20H24O7	[M+K-2H]-	376.152205	413.1008116	0.887676784291123	HMDB30081,HMDB32105,HMDB32731,HMDB33906,HMDB35108,HMDB36780,HMDB39032,HMDB39575,HMDB29304,HMDB35037,HMDB39137,HMDB31981	Ailanthone,Tripdiolide,Euparotin,Eupatundin,Hydroxyvernolide,(S)-N-[3-(3,4-Methylenedioxyphenyl)-2-(mercaptomethyl)-1-oxoprolyl]glycine	1	C20H24O7	[M+K-2H]-	376.152205	413.1008116	0.887676784291123	C08747,C09202,C09434,C09448,C09477,C01313	2	2	4	4	1.75435564323265
368.2005	2259.52476282698	-4.77065898893058	0.547549248640163	-8.71274867197516	2.96593744957173e-18	1.56393881715917e-14	NA	NA	NA	NA	NA	NA	NA	NA	NA	NA	NA	NA	NA	NA	NA	NA	2	2	4	4	-3.20036821843046
455.2804	331.558158259647	-1.20225185009126	0.13805792342819	-8.70831474382273	3.08425903803353e-18	1.62632979075508e-14	NA	NA	NA	NA	NA	NA	NA	NA	NA	NA	NA	NA	NA	NA	NA	NA	2	2	4	4	-1.05340001362096
413.0422	549.140359151982	1.42195663224454	0.163895911048181	8.67597381258967	4.10026520624966e-18	2.16206984325544e-14	NA	NA	NA	NA	NA	NA	NA	NA	NA	NA	NA	NA	NA	NA	NA	NA	0	2	3	4	1.0870546988825
287.2227	24018.349500538	0.74652029370509	0.0861228161642318	8.66808967650934	4.39430580857705e-18	2.31711745286268e-14	NA	NA	NA	NA	NA	NA	NA	NA	NA	NA	NA	NA	NA	NA	NA	NA	0	2	4	4	0.65198403369297
235.0612	1554.08989463373	-4.18199465389561	0.484747380146203	-8.62716298257103	6.28925224963889e-18	3.31632271123459e-14	Dillapional,Austdiol,Apional,(S)-2,3-Dihydro-7-hydroxy-2-methyl-4-oxo-4H-1-benzopyran-5-acetic_acid,Herniarin,10-Hydroxy-2,8-decadiene-4,6-diynoic_acid,1,4,5-Naphthalenetriol,7-Hydroxy-6-methyl-2H-1-benzopyran-2-one,3-(3,4-Methylenedioxyphenyl)propenal,4-Methylumbelliferone	1	C12H12O5	[M-H]-	236.068475	235.0611986	0.0148897394040743	HMDB30582,HMDB30858,HMDB33096,HMDB40407,HMDB29758,HMDB31054,HMDB32883,HMDB32990,HMDB33813,HMDB59622	5,6,7-Trimethoxycoumarin,Orthosporin,1,3,8-Naphthalenertriol,4-Methylumbelliferone,Herniarin	1	C12H12O5	[M-H]-	236.068475	235.0611986	0.0148897394040743	C09313,C09958,C01173,C03081,C09268	0	2	4	4	-2.90741614349473
188.1361	5165.74839910273	-2.04977588489509	0.237633365245767	-8.62579159612184	6.3650836983553e-18	3.35630863414275e-14	NA	NA	NA	NA	NA	NA	NA	NA	NA	NA	NA	NA	NA	NA	NA	NA	0	2	3	4	-1.57137159264281
391.5577	661.282861106516	1.73323565644386	0.201249476450575	8.61237349290456	7.15632492554723e-18	3.77353013324105e-14	NA	NA	NA	NA	NA	NA	NA	NA	NA	NA	NA	NA	NA	NA	NA	NA	2	2	4	4	1.28436128943775
393.1752	553.193928271779	-2.37181093848115	0.276089458401651	-8.59073342463758	8.64159168285087e-18	4.55671129436726e-14	NA	NA	NA	NA	NA	NA	NA	NA	NA	NA	NA	NA	NA	NA	NA	NA	2	2	4	4	-1.78618804957357
207.0494	2218.90052834748	0.982750661370618	0.114397491386106	8.5906661891187	8.64665046176416e-18	4.55937878848824e-14	NA	NA	NA	NA	NA	NA	NA	NA	NA	NA	NA	NA	NA	NA	NA	NA	2	2	4	4	0.824051054238578
180.9319	971.390005673198	2.35453539543478	0.274384523150181	8.58115234927467	9.39273814142806e-18	4.95279082197502e-14	NA	NA	NA	NA	NA	NA	NA	NA	NA	NA	NA	NA	NA	NA	NA	NA	0	2	2	4	1.62942510229879
592.1746	439.473302129354	-1.88571645847324	0.219835483614075	-8.57785298111223	9.66603845694389e-18	5.09690207834651e-14	NA	NA	NA	NA	NA	NA	NA	NA	NA	NA	NA	NA	NA	NA	NA	NA	2	2	0	4	-1.47035978079165
497.4205	339.408677697231	-1.26277299625763	0.147253510942705	-8.57550348493191	9.86542655514185e-18	5.2020394225263e-14	NA	NA	NA	NA	NA	NA	NA	NA	NA	NA	NA	NA	NA	NA	NA	NA	0	2	4	4	-1.09307185793923
413.1771	1866.1129065422	-1.78985337773274	0.208973813102641	-8.56496491669805	1.08108757214392e-17	5.7005747679149e-14	NA	NA	NA	NA	NA	NA	NA	NA	NA	NA	NA	NA	NA	NA	NA	NA	2	2	2	4	-1.39489982322201
420.17	734.509640108791	1.90570896201156	0.222649463935676	8.55923445008663	1.1361945104729e-17	5.99115365372359e-14	NA	NA	NA	NA	NA	NA	NA	NA	NA	NA	NA	NA	NA	NA	NA	NA	2	2	2	4	1.36297515689123
338.0623	820.348794626213	2.08490785180686	0.243812004309079	8.55129286072326	1.21717354216236e-17	6.4181560878221e-14	NA	NA	NA	NA	NA	NA	NA	NA	NA	NA	NA	NA	NA	NA	NA	NA	2	2	2	4	1.48022222016491
201.0171	14993.0671130881	1.83119078076304	0.214238806012128	8.54742805399776	1.25861698416899e-17	6.63668735752308e-14	NA	NA	NA	NA	NA	NA	NA	NA	NA	NA	NA	NA	NA	NA	NA	NA	2	2	4	4	1.32893168350468
169.0919	1053.96216967496	2.4830547593681	0.291574342296695	8.51602627244009	1.65121388256812e-17	8.70685080278167e-14	NA	NA	NA	NA	NA	NA	NA	NA	NA	NA	NA	NA	NA	NA	NA	NA	2	2	4	4	1.72841914681238
397.1249	849.763171128157	2.14160914188913	0.251538089888753	8.51405503968124	1.67954235045042e-17	8.85622681392504e-14	Lepidine_C,Lepidine,Quassinol,Casegravol_isovalerate,4-Acetylzearalenone,3,4,5,7,8-Pentamethoxyflavan,6-O-Formylmarmin	1	C21H20N4O2	[M+(37Cl)]-	360.158626	397.1250776	-0.46358190518241	HMDB32717,HMDB33437,HMDB37235,HMDB39034,HMDB39100,HMDB40311,HMDB40796	Triptolide,Euponin,Fastigilin_C,Molephantinin,Multigilin,Lariciresinol,Dibenzo-18-crown-6,(-)-Lariciresinol	1	C20H24O6	[M+(37Cl)]-	360.15729	397.1237416	2.90060723976622	C09204,C09449,C09452,C09513,C09514,C10646,C14289,C20454	2	2	4	4	1.51817748200087
417.1484	671.039240096422	1.75782159232446	0.207190592204869	8.48408015836133	2.1743183882686e-17	1.14651808613403e-13	NA	NA	NA	NA	NA	NA	NA	NA	NA	NA	NA	NA	NA	NA	NA	NA	2	2	4	4	1.29636234345273
431.2645	2765.1793173692	-2.17971388123174	0.257081176744585	-8.47869886404531	2.27726244677921e-17	1.20080048818668e-13	NA	NA	NA	NA	NA	NA	NA	NA	NA	NA	NA	NA	NA	NA	NA	NA	2	2	4	4	-1.64208363524067
471.0307	772.719701061087	1.98825428455105	0.234827967849991	8.46685470540353	2.52108251824833e-17	1.32936681187235e-13	NA	NA	NA	NA	NA	NA	NA	NA	NA	NA	NA	NA	NA	NA	NA	NA	2	2	4	4	1.40247218372672
419.1306	755.858824924447	1.9523159828611	0.23074100176207	8.46107093213647	2.64933190085805e-17	1.39699271132245e-13	3b,16a-Dihydroxyandrostenone_sulfate	1	C19H28O6S	[M+Cl]-	384.160662	419.1300636	1.18984545215748	HMDB00386	Acalyphin	1	C14H20N2O9	[M+Hac-H]-	360.116883	419.1307366	-0.415860696314314	C08324	2	2	3	4	1.38492610858882
602.1318	631.124231664293	1.65571952782263	0.196047270530729	8.44551175510045	3.0271637251588e-17	1.59622343227624e-13	NA	NA	NA	NA	NA	NA	NA	NA	NA	NA	NA	NA	NA	NA	NA	NA	0	2	4	4	1.23708974918522
476.1858	2315.16840548206	-1.46506564513078	0.173730175797775	-8.432994661999	3.36930077968762e-17	1.77663230112928e-13	NA	NA	NA	NA	NA	NA	NA	NA	NA	NA	NA	NA	NA	NA	NA	NA	0	2	2	4	-1.22193247621277
295.1891	2224.65673731274	-1.43459561839109	0.170203017915298	-8.42873196940035	3.49430921121536e-17	1.84254924707386e-13	NA	NA	NA	NA	NA	NA	NA	NA	NA	NA	NA	NA	NA	NA	NA	NA	2	2	4	4	-1.20312728804518
402.0808	627.318941486109	1.64580819218553	0.195733349788002	8.40841989353422	4.1557108668432e-17	2.19130634008642e-13	2-(acetylamino)-1,5-anhydro-2-deoxy-3-O-b-D-galactopyranosyl-D-arabino-Hex-1-enitol,2-(acetylamino)-1,5-anhydro-2-deoxy-4-O-b-D-galactopyranosyl-D-arabino-Hex-1-enitol	1	C14H23NO10	[M+K-2H]-	365.132199	402.0808056	-0.106197558798641	HMDB02278,HMDB02282	6-(alpha-D-Glucosaminyl)-1D-myo-inositol_1,2-cyclic_phosphate	1	C12H22NO12P	[M-H]-	403.087967	402.0806906	0.179814653492347	C16070	2	2	4	4	1.23302008408131
448.003	638.452021661047	1.67487942420897	0.199319078855427	8.40300604350987	4.3519228316918e-17	2.29476890915109e-13	Adenosine_3,5-diphosphate,dGDP,ADP	1	C10H15N5O10P2	[M+Na-2H]-	427.029421	448.0040896	-2.37341583422742	HMDB00061,HMDB00960,HMDB01341	ADP,Adenosine_3,5-bisphosphate,dGDP,Adenosine_2,5-bisphosphate	1	C10H15N5O10P2	[M+Na-2H]-	427.029421	448.0040896	-2.37341583422742	C00008,C00054,C00361,C03850	2	2	4	4	1.25253669194983
344.1571	896.742334075394	2.22739640527976	0.265282515570518	8.3963181685363	4.60696254806367e-17	2.42925135159397e-13	NA	NA	NA	NA	NA	NA	NA	NA	NA	NA	NA	NA	NA	NA	NA	NA	2	2	4	4	1.55845523099147
130.0852	385.594608318083	-1.58667886738334	0.189007670438119	-8.39478558571418	4.66745210871822e-17	2.46114749692712e-13	NA	NA	NA	NA	NA	NA	NA	NA	NA	NA	NA	NA	NA	NA	NA	NA	2	2	4	4	-1.27681956438134
339.1662	1610.39301704814	-4.23886550067167	0.504964241427735	-8.3943874692725	4.68329313941938e-17	2.46950047241584e-13	NA	NA	NA	NA	NA	NA	NA	NA	NA	NA	NA	NA	NA	NA	NA	NA	2	2	4	4	-2.97951750804028
418.182	11436.6465666917	-2.9890184666199	0.356760626595849	-8.37821845740272	5.37348401976376e-17	2.83343812362143e-13	NA	NA	NA	NA	NA	NA	NA	NA	NA	NA	NA	NA	NA	NA	NA	NA	0	2	3	4	-2.1681386670794
592.4183	497.351045821684	-2.15243611499857	0.257664588214372	-8.35363574760138	6.6193260115108e-17	3.49037060586965e-13	NA	NA	NA	NA	NA	NA	NA	NA	NA	NA	NA	NA	NA	NA	NA	NA	2	2	4	4	-1.62942510229879
350.19	867.670210821618	-3.20981393393816	0.384450275389076	-8.34910036334276	6.87848708141795e-17	3.62702623803169e-13	NA	NA	NA	NA	NA	NA	NA	NA	NA	NA	NA	NA	NA	NA	NA	NA	0	2	4	4	-2.32068505704181
614.706	638.520226780918	-2.64989814197522	0.317408523897022	-8.34854120941923	6.91112325763825e-17	3.64423529375265e-13	NA	NA	NA	NA	NA	NA	NA	NA	NA	NA	NA	NA	NA	NA	NA	NA	0	2	4	4	-1.93911691857368
489.2553	524.507292843975	-2.26240221290751	0.271158679782956	-8.34346226614765	7.21464697044225e-17	3.8042833475142e-13	NA	NA	NA	NA	NA	NA	NA	NA	NA	NA	NA	NA	NA	NA	NA	NA	0	2	3	4	-1.7097033444099
152.0574	799.269713091672	2.04274056567046	0.245252554207394	8.32913064767941	8.14381556548753e-17	4.29423394768157e-13	FAPy-adenine	1	C5H7N5O	[M-H]-	153.06506	152.0577836	-2.57533676165184	HMDB04816	4,6-Diamino-5-formamidopyrimidine	1	C5H7N5O	[M-H]-	153.06506	152.0577836	-2.57533676165184	C06502	1	2	4	4	1.44025905179106
433.1573	1846.37601520621	3.34562278957528	0.40213579966266	8.31963429364365	8.82351318092044e-17	4.65263850029935e-13	NA	NA	NA	NA	NA	NA	NA	NA	NA	NA	NA	NA	NA	NA	NA	NA	2	2	4	4	2.2379242903988
226.0545	1027.65569532561	2.44340363024143	0.293955463130545	8.3121558763353	9.39788657000697e-17	4.95550558836468e-13	NA	NA	NA	NA	NA	NA	NA	NA	NA	NA	NA	NA	NA	NA	NA	NA	2	2	4	4	1.68761251187687
159.0043	575.046862318809	1.49958237715112	0.180490209171365	8.30838627776955	9.70122871280178e-17	5.11545790026038e-13	NA	NA	NA	NA	NA	NA	NA	NA	NA	NA	NA	NA	NA	NA	NA	NA	2	2	2	4	1.13725685765119
283.2572	29537.5985894117	-0.862408701664793	0.103899671644159	-8.30039872135895	1.03762561791314e-16	5.47139988325597e-13	NA	NA	NA	NA	NA	NA	NA	NA	NA	NA	NA	NA	NA	NA	NA	NA	2	2	4	4	-0.821388423241189
498.1678	428.782641147425	-1.83055008476959	0.220663573662877	-8.29566046803107	1.07983551014005e-16	5.69397264496846e-13	NA	NA	NA	NA	NA	NA	NA	NA	NA	NA	NA	NA	NA	NA	NA	NA	0	2	2	4	-1.42568595073574
399.1287	609.761764625764	1.5981957415263	0.192741458743127	8.29191473359281	1.11439807269681e-16	5.87622103733027e-13	NA	NA	NA	NA	NA	NA	NA	NA	NA	NA	NA	NA	NA	NA	NA	NA	2	2	4	4	1.19727643491408
560.2965	465.89605916295	-2.01588616583368	0.243935165367825	-8.2640244295814	1.40841770964764e-16	7.42658658297199e-13	NA	NA	NA	NA	NA	NA	NA	NA	NA	NA	NA	NA	NA	NA	NA	NA	0	2	2	4	-1.54893589146558
477.2714	391.467234012325	-1.62277127954747	0.196502985148522	-8.25825255693158	1.4782052475164e-16	7.79457627015398e-13	NA	NA	NA	NA	NA	NA	NA	NA	NA	NA	NA	NA	NA	NA	NA	NA	2	2	4	4	-1.29966795015478
483.0494	401.270972053192	-1.68109919059275	0.204128919356427	-8.23547783377722	1.78842360470873e-16	9.43035766762911e-13	NA	NA	NA	NA	NA	NA	NA	NA	NA	NA	NA	NA	NA	NA	NA	NA	2	2	4	4	-1.33238219417578
427.0882	653.610992036414	1.71404570621013	0.208161314028865	8.23421832345107	1.80733824286561e-16	9.53009455463034e-13	NA	NA	NA	NA	NA	NA	NA	NA	NA	NA	NA	NA	NA	NA	NA	NA	2	2	3	4	1.27467807624792
352.0507	1026.62679359716	2.44176476782487	0.296802189845636	8.22690954232787	1.92105421588608e-16	1.01297188803673e-12	NA	NA	NA	NA	NA	NA	NA	NA	NA	NA	NA	NA	NA	NA	NA	NA	0	2	4	4	1.68564465694365
478.1675	733.475568901943	1.90336671645734	0.231673594040927	8.21572576856168	2.10884887110278e-16	1.1119960097325e-12	NA	NA	NA	NA	NA	NA	NA	NA	NA	NA	NA	NA	NA	NA	NA	NA	2	2	4	4	1.35937995413859
422.2155	6794.07550222736	-2.43127825273603	0.296641800249226	-8.19600693730072	2.48504002392722e-16	1.31036160461682e-12	NA	NA	NA	NA	NA	NA	NA	NA	NA	NA	NA	NA	NA	NA	NA	NA	0	2	3	4	-1.81994064780597
493.131	518.398073488107	1.32272716887838	0.161501805503978	8.19016954485871	2.60858444229419e-16	1.37550657642173e-12	NA	NA	NA	NA	NA	NA	NA	NA	5,10-Methenyltetrahydrofolate	1	C20H22N7O6	[M+(37Cl)]-	456.163158	493.1296096	2.77127954484089	C00445	2	2	3	4	1.02329818924287
353.0455	946.072057762031	2.31267499400122	0.282445891895901	8.18802843432254	2.65540096827433e-16	1.40019293057105e-12	4-[(2,4-Dihydroxyphenyl)azo]benzenesulfonic_acid	1	C12H10N2O5S	[M+Hac-H]-	294.031045	353.0448986	1.59413151767185	HMDB37835	NA	NA	NA	NA	NA	NA	NA	NA	2	2	4	4	1.60314585448429
579.4984	394.302022891052	-1.63678251838224	0.200662294741704	-8.15690122795184	3.43729255906803e-16	1.81248436639657e-12	NA	NA	NA	NA	NA	NA	NA	NA	NA	NA	NA	NA	NA	NA	NA	NA	2	2	4	4	-1.30967099223076
575.0946	806.283194203031	2.05692055783929	0.252221139969014	8.15522663204198	3.48525701639645e-16	1.83777602474585e-12	NA	NA	NA	NA	NA	NA	NA	NA	NA	NA	NA	NA	NA	NA	NA	NA	1	2	4	4	1.44969447873908
437.0908	1006.76010079139	2.41104388260172	0.296545929911595	8.13042311294066	4.27794577085809e-16	2.25576080497347e-12	NA	NA	NA	NA	NA	NA	NA	NA	NA	NA	NA	NA	NA	NA	NA	NA	2	2	4	4	1.66063683046377
166.0368	699.072496304469	1.82479496286656	0.224464599765803	8.12954454631365	4.30906388697624e-16	2.27216938760257e-12	2,8-Dihydroxyadenine,8-Hydroxyguanine	1	C5H5N5O2	[M-H]-	167.044325	166.0370486	-1.63156357143202	HMDB00401,HMDB02032	8-Oxoguanine	1	C5H5N5O2	[M-H]-	167.044325	166.0370486	-1.63156357143202	C20155	2	2	4	4	1.32549692297792
399.0822	809.284976575697	2.06305657500287	0.254245453806921	8.11442857330141	4.88076008604821e-16	2.57362479337322e-12	NA	NA	NA	NA	NA	NA	NA	NA	NA	NA	NA	NA	NA	NA	NA	NA	1	2	3	4	1.45788596826737
566.1389	535.549846715959	-2.3065512067468	0.285076059151081	-8.09100284890777	5.91754708687101e-16	3.12032257890709e-12	NA	NA	NA	NA	NA	NA	NA	NA	NA	NA	NA	NA	NA	NA	NA	NA	2	2	4	4	-1.74557923576462
296.054	1132.21763639059	2.59497395638953	0.32077559406248	8.08968638644027	5.98185514623527e-16	3.15423221860986e-12	Fumarycarnitine,Osmaronin,Dihydromaleimide_beta-D-glucoside,Pisatoside	1	C11H17NO6	[M+K-2H]-	259.105589	296.0541956	-0.505650662052563	HMDB13134,HMDB32769,HMDB30277,HMDB39127	Proacacipetalin,Hymexazol_O-glucoside,Hymexazol_N-glucoside	1	C11H17NO6	[M+K-2H]-	259.105589	296.0541956	-0.505650662052563	C08338,C11102,C11104	2	2	0	4	1.81499097139021
595.7205	459.434170987781	-1.98335888617585	0.245516352243355	-8.07831685365683	6.56668024637399e-16	3.46261049391301e-12	NA	NA	NA	NA	NA	NA	NA	NA	NA	NA	NA	NA	NA	NA	NA	NA	2	2	4	4	-1.53337535589766
336.0466	877.801532106159	2.19326047105621	0.271573361310484	8.07612521519997	6.68572298666229e-16	3.52538173086703e-12	Avenanthramide_1c,(Z)-N-Coumaroyl-5-hydroxyanthranilic_acid,Marshdine,Avenanthramide_G	1	C16H13NO5	[M+(37Cl)]-	299.079374	336.0458256	2.32379021122422	HMDB29284,HMDB38577,HMDB41141,HMDB41516	Avenanthramide_A	1	C16H13NO5	[M+(37Cl)]-	299.079374	336.0458256	2.32379021122422	C08472	2	2	0	4	1.53800448723022
274.1412	5660.39634194184	-0.851083185628536	0.105505094499363	-8.06674966424183	7.21943651727839e-16	3.8068088755609e-12	NA	NA	NA	NA	NA	NA	NA	NA	NA	NA	NA	NA	NA	NA	NA	NA	1	2	4	4	-0.815418681632205
405.3493	598.653380045545	1.56705824984431	0.195191239449353	8.02832265559196	9.88143202681891e-16	5.21047910774161e-12	NA	NA	NA	NA	NA	NA	NA	NA	NA	NA	NA	NA	NA	NA	NA	NA	2	2	4	4	1.17806333702971
398.1584	3749.23905880119	-1.63232013982976	0.2035645634338	-8.01868513996343	1.06883091200063e-15	5.63594539897931e-12	NA	NA	NA	NA	NA	NA	NA	NA	NA	NA	NA	NA	NA	NA	NA	NA	2	2	4	4	-1.30743677696086
235.0604	1070.99378811982	-3.57143315908103	0.445493052402207	-8.01681000370935	1.08526795613913e-15	5.72261793272165e-12	NA	NA	NA	NA	NA	NA	NA	NA	N-Hydroxy-IQ,SK&F_91581,3,6,8-Trimethylallantoin	1	C11H10N4O	[M+Na-2H]-	214.085461	235.0601296	1.16183038123759	C20289,C11799,C16362	2	2	4	4	-2.56025435134299
349.2358	24387.4864283158	-0.917421993068948	0.114491458836587	-8.01301688694857	1.1192826373024e-15	5.90197734649554e-12	NA	NA	NA	NA	NA	NA	NA	NA	NA	NA	NA	NA	NA	NA	NA	NA	2	2	4	4	-0.859214890140183
491.3214	1725.4271415985	-1.51990567046426	0.189695491786851	-8.01234471176617	1.12541894464712e-15	5.93433409512425e-12	NA	NA	NA	NA	NA	NA	NA	NA	NA	NA	NA	NA	NA	NA	NA	NA	2	2	4	4	-1.25253669194983
408.1992	2929.99457822151	-1.41508386716171	0.17666118347745	-8.01015729265925	1.145618259525e-15	6.04084508247534e-12	NA	NA	NA	NA	NA	NA	NA	NA	NA	NA	NA	NA	NA	NA	NA	NA	2	2	4	4	-1.19050182793523
398.0481	599.48398533599	1.56981329788649	0.196240823979834	7.99942267898246	1.25003917121599e-15	6.59145654982191e-12	NA	NA	NA	NA	NA	NA	NA	NA	NA	NA	NA	NA	NA	NA	NA	NA	2	2	4	4	1.17901367545622
406.9163	692.176034131341	1.80846347655674	0.226350066047041	7.98967505572055	1.35294885961596e-15	7.13409933675494e-12	NA	NA	NA	NA	NA	NA	NA	NA	NA	NA	NA	NA	NA	NA	NA	NA	2	2	0	4	1.31980682605486
464.117	1058.85552034628	0.934586008238435	0.11733428829513	7.96515683367572	1.65014356160937e-15	8.70120700036619e-12	NA	NA	NA	NA	NA	NA	NA	NA	NA	NA	NA	NA	NA	NA	NA	NA	2	2	4	4	0.784056824650408
352.1974	3621.23542421286	-1.21847704115101	0.153061358038552	-7.9607097229864	1.71055254784564e-15	9.01974358479006e-12	NA	NA	NA	NA	NA	NA	NA	NA	NA	NA	NA	NA	NA	NA	NA	NA	2	2	2	4	-1.0625351576279
213.1481	3967.41623314454	-1.22880253521326	0.154613842193631	-7.9475583672151	1.90223390398008e-15	1.0030479375687e-11	NA	NA	NA	NA	NA	NA	NA	NA	NA	NA	NA	NA	NA	NA	NA	NA	0	2	3	4	-1.07007585266517
416.0361	597.273751222756	1.56334939150865	0.196934800288676	7.93841103358583	2.04787727381325e-15	1.07984568648173e-11	NA	NA	NA	NA	NA	NA	NA	NA	NA	NA	NA	NA	NA	NA	NA	NA	2	2	2	4	1.17711406137352
388.1832	17243.3443873713	1.7948217621866	0.226226579545548	7.93373513312231	2.1265137189968e-15	1.12131068402701e-11	NA	NA	NA	NA	NA	NA	NA	NA	NA	NA	NA	NA	NA	NA	NA	NA	0	2	3	4	1.31303462453613
609.4723	511.832120824355	-2.21211568137048	0.279511350336682	-7.91422487389475	2.48798251943615e-15	1.31191318249868e-11	NA	NA	NA	NA	NA	NA	NA	NA	NA	NA	NA	NA	NA	NA	NA	NA	2	2	4	4	-1.67590197383021
320.8349	1127.00175012471	2.58777881213123	0.327417346518634	7.90360938309039	2.70941180504255e-15	1.42867284479894e-11	NA	NA	NA	NA	NA	NA	NA	NA	NA	NA	NA	NA	NA	NA	NA	NA	1	2	3	4	1.81008536562403
374.843	1068.77578788496	2.50478496312347	0.316994530136181	7.90166619609308	2.75199595431118e-15	1.45112746670828e-11	NA	NA	NA	NA	NA	NA	NA	NA	NA	NA	NA	NA	NA	NA	NA	NA	2	2	4	4	1.74557923576462
400.0623	549.671546345401	1.42288794796052	0.180498218904168	7.8831135099232	3.19322744761386e-15	1.68378883312679e-11	NA	NA	NA	NA	NA	NA	NA	NA	NA	NA	NA	NA	NA	NA	NA	NA	2	2	0	4	1.08791188204143
150.0417	844.432462833401	2.13142976612477	0.270427607729144	7.88170181300268	3.22951981006243e-15	1.70292579584592e-11	NA	NA	NA	NA	NA	NA	NA	NA	NA	NA	NA	NA	NA	NA	NA	NA	2	2	4	4	1.50922449795212
494.2228	3151.65033882428	-2.25082805917633	0.285606495760813	-7.88087138277602	3.25105818472533e-15	1.71428298080567e-11	NA	NA	NA	NA	NA	NA	NA	NA	NA	NA	NA	NA	NA	NA	NA	NA	2	2	4	4	-1.70157402541458
243.0446	25222.2070199381	0.785337046376317	0.099674638993962	7.87900567589606	3.2999650751642e-15	1.74007158413408e-11	NA	NA	NA	NA	NA	NA	NA	NA	NA	NA	NA	NA	NA	NA	NA	NA	2	2	2	4	0.684614819333734
455.3527	364.978333481632	-1.44870589917106	0.184436561088181	-7.85476529503504	4.00521450036405e-15	2.11194960604196e-11	NA	NA	NA	NA	NA	NA	NA	NA	NA	NA	NA	NA	NA	NA	NA	NA	2	2	4	4	-1.21198158906192
494.1274	2792.09702616861	1.14149931537363	0.145509281060374	7.84485571679793	4.33451554500518e-15	2.28559004688123e-11	NA	NA	NA	NA	NA	NA	NA	NA	NA	NA	NA	NA	NA	NA	NA	NA	2	2	4	4	0.919832899601979
451.1331	2804.46898354671	-1.81377207069272	0.23127101997955	-7.84262581128019	4.41221297735787e-15	2.32655990296081e-11	NA	NA	NA	NA	NA	NA	NA	NA	NA	NA	NA	NA	NA	NA	NA	NA	2	2	4	4	-1.4088444827979
401.1241	891.060219001013	-3.25629949739732	0.415407352266066	-7.83881045829847	4.54834490531545e-15	2.39834226857284e-11	NA	NA	NA	NA	NA	NA	NA	NA	NA	NA	NA	NA	NA	NA	NA	NA	2	2	4	4	-2.34968426232363
463.3185	446.907343959213	-1.92524692525259	0.245646848892608	-7.83745826145023	4.59757696789572e-15	2.42430233517141e-11	NA	NA	NA	NA	NA	NA	NA	NA	NA	NA	NA	NA	NA	NA	NA	NA	0	2	3	4	-1.49456622214432
296.0518	2522.04912902401	-1.14529489144627	0.146415349433814	-7.82223240852216	5.1894684691503e-15	2.73640672378295e-11	NA	NA	NA	NA	NA	NA	NA	NA	NA	NA	NA	NA	NA	NA	NA	NA	2	2	4	4	-1.00977410184219
252.088	4347.47877586042	0.573417194432053	0.0733569586662228	7.81680708767011	5.41800390977514e-15	2.85691346162443e-11	NA	NA	NA	NA	NA	NA	NA	NA	NA	NA	NA	NA	NA	NA	NA	NA	1	2	2	4	0.533706779971993
315.999	3112.43543347677	0.894687612946386	0.114561240331443	7.8096886028636	5.7329450511574e-15	3.02298192547529e-11	NA	NA	NA	NA	NA	NA	NA	NA	NA	NA	NA	NA	NA	NA	NA	NA	1	2	4	4	0.756603057818562
426.139	3169.94588886219	1.96837777586927	0.252384391829544	7.79912641031574	6.23371966176981e-15	3.28704037765122e-11	NA	NA	NA	NA	NA	NA	NA	NA	NA	NA	NA	NA	NA	NA	NA	NA	2	2	1	4	1.3936455146706
369.2473	6402.48471325868	-1.10467463410696	0.142092420417905	-7.77433891869834	7.58424312886281e-15	3.99917140184936e-11	NA	NA	NA	NA	NA	NA	NA	NA	NA	NA	NA	NA	NA	NA	NA	NA	2	2	4	4	-0.982496189436623
482.248	340.736518128167	-1.27248404256434	0.163900103825121	-7.76377813599229	8.24360536793852e-15	4.34685311051398e-11	NA	NA	NA	NA	NA	NA	NA	NA	NA	NA	NA	NA	NA	NA	NA	NA	0	2	4	4	-1.10522644784581
362.8914	1132.72210402784	2.59564726158575	0.334696450601327	7.75522792943373	8.81849448231484e-15	4.64999214052462e-11	NA	NA	NA	NA	NA	NA	NA	NA	NA	NA	NA	NA	NA	NA	NA	NA	2	2	4	4	1.81994064780597
405.0413	577.701876393063	-2.45764557877174	0.317198247752386	-7.74797968206384	9.33660744874968e-15	4.9231931077257e-11	NA	NA	NA	NA	NA	NA	NA	NA	NA	NA	NA	NA	NA	NA	NA	NA	2	2	4	4	-1.84019896656215
494.1863	338.719949989551	-1.25682141950215	0.162230479341918	-7.74713496872105	9.39890403279266e-15	4.95604209649157e-11	NA	NA	NA	NA	NA	NA	NA	NA	NA	NA	NA	NA	NA	NA	NA	NA	2	2	4	4	-1.08876986530406
478.0978	2489.01198477755	1.4366875072989	0.185457322881045	7.74672838462367	9.42903476810452e-15	4.97193003322151e-11	NA	NA	NA	NA	NA	NA	NA	NA	NA	NA	NA	NA	NA	NA	NA	NA	2	2	4	4	1.09307185793923
337.1504	1034.26914335228	-3.51244963361928	0.454222692515941	-7.73288013014896	1.05140289442139e-14	5.54404746228401e-11	NA	NA	NA	NA	NA	NA	NA	NA	NA	NA	NA	NA	NA	NA	NA	NA	2	2	4	4	-2.51290775191418
354.9425	742.654252821468	1.92369839825993	0.249314894342912	7.71593852557416	1.20095189643564e-14	6.33261934990511e-11	NA	NA	NA	NA	NA	NA	NA	NA	NA	NA	NA	NA	NA	NA	NA	NA	2	2	4	4	1.36900661348246
613.506	828.351176907345	2.10012288215586	0.273051521313532	7.69130628554302	1.45640314637195e-14	7.6796137908193e-11	NA	NA	NA	NA	NA	NA	NA	NA	NA	NA	NA	NA	NA	NA	NA	NA	1	2	3	4	1.48592316219895
321.0799	5706.38430485099	-2.78368018295032	0.362756866752138	-7.67368019211704	1.67130471511488e-14	8.81278976280074e-11	NA	NA	NA	NA	NA	NA	NA	NA	NA	NA	NA	NA	NA	NA	NA	NA	2	2	4	4	-2.02719168495588
496.8893	667.768293560653	1.74901746223171	0.22823714833042	7.66315858319282	1.81415108988656e-14	9.56601869697183e-11	NA	NA	NA	NA	NA	NA	NA	NA	NA	NA	NA	NA	NA	NA	NA	NA	2	2	4	4	1.29088426666654
467.2133	1440.05887486374	-1.06270508402554	0.138777508099572	-7.65761756770449	1.89413926327496e-14	9.98779633524889e-11	NA	NA	NA	NA	NA	NA	NA	NA	NA	NA	NA	NA	NA	NA	NA	NA	2	2	4	4	-0.956680068272888
492.183	2334.70210586733	1.91584025973826	0.250212932460449	7.65683948027387	1.9056457470889e-14	1.00484700243998e-10	NA	NA	NA	NA	NA	NA	NA	NA	NA	NA	NA	NA	NA	NA	NA	NA	1	2	2	4	1.3665880636014
368.8771	1147.11329417442	2.6152990595903	0.343306992159141	7.61796036585812	2.57715397731534e-14	1.35893329223838e-10	NA	NA	NA	NA	NA	NA	NA	NA	NA	NA	NA	NA	NA	NA	NA	NA	2	2	4	4	1.8453834520597
390.1341	593.092406204401	1.55103318775332	0.203675286633522	7.61522526070694	2.63231985255604e-14	1.3880222582528e-10	NA	NA	NA	NA	NA	NA	NA	NA	NA	NA	NA	NA	NA	NA	NA	NA	2	2	4	4	1.17144054587033
411.215	586.236694713888	1.53145514012864	0.201145128072213	7.6136824928657	2.66394744069105e-14	1.40469948547639e-10	15-deoxy-delta12,14-Prostaglandin_J2-2-glycerol_ester,Treprostinil,Annoglabasin_A,Tussilagone,Digoxigenin	1	C23H34O5	[M+Na-2H]-	390.240625	411.2152936	-0.732219848550636	HMDB13656,HMDB14518,HMDB33400,HMDB40953,HMDB60731	Mevastatin,3beta,17-Dihydroxy-5alpha-pregnane-11,20-dione_3-acetate	1	C23H34O5	[M+Na-2H]-	390.240625	411.2152936	-0.732219848550636	C13963,C15404	2	2	4	4	1.15556680193072
343.0433	1100.31933102027	2.55017493121402	0.33531059484685	7.6054111334561	2.83999596843858e-14	1.49752987415766e-10	Starch_acetate,D-Erythroascorbic_acid_1-a-D-glucoside	1	C12H18O9	[M+K-2H]-	306.095085	343.0436916	-1.04709694067213	HMDB29891,HMDB33627	Leucodelphinidin	1	C15H14O8	[M+Na-2H]-	322.06887	343.0435386	-0.601089881704189	C05909	0	2	2	4	1.76777917531637
415.1653	672.431975635926	1.76031432023954	0.231470462861728	7.60491986094612	2.85080490342799e-14	1.50322942557758e-10	NA	NA	NA	NA	NA	NA	NA	NA	NA	NA	NA	NA	NA	NA	NA	NA	2	2	4	4	1.29966795015478
584.5249	1082.18336482503	2.52436920689707	0.33297762424245	7.58119772354135	3.4237934536716e-14	1.80536628812104e-10	NA	NA	NA	NA	NA	NA	NA	NA	NA	NA	NA	NA	NA	NA	NA	NA	0	2	4	4	1.7521488670621
473.0784	663.244029090059	1.73782204164781	0.229476294775244	7.57299155169772	3.64726032842221e-14	1.92320037117703e-10	NA	NA	NA	NA	NA	NA	NA	NA	NA	NA	NA	NA	NA	NA	NA	NA	2	2	4	4	1.28544465687019
490.3461	956.933726450157	-1.40148038822068	0.185209863784874	-7.5669856862944	3.81983970471526e-14	2.01420147629636e-10	NA	NA	NA	NA	NA	NA	NA	NA	NA	NA	NA	NA	NA	NA	NA	NA	0	2	2	4	-1.18378142315241
422.976	631.288080406923	1.65599051850167	0.219114907425648	7.55763511464228	4.10463561566163e-14	2.16437436013838e-10	NA	NA	NA	NA	NA	NA	NA	NA	NA	NA	NA	NA	NA	NA	NA	NA	2	2	4	4	1.23811037228404
383.0378	1240.81450765266	2.73735416837362	0.362813844345267	7.54478973456329	4.53017808239484e-14	2.3887629028468e-10	Methyl_6-O-galloyl-beta-D-glucopyranoside,Ticarcillin	1	C14H18O10	[M+K-2H]-	346.09	383.0386066	-1.97917386634664	HMDB39354,HMDB15545	Ticarcillin,5-O-(1-Carboxyvinyl)-3-phosphoshikimate	1	C15H16N2O6S2	[M-H]-	384.044982	383.0377056	0.373070321603291	C07139,C01269	2	2	4	4	1.9453750949048
461.3478	2380.99740696163	-0.802503621444497	0.106467185525567	-7.53756772552032	4.78817979387471e-14	2.52480720531013e-10	NA	NA	NA	NA	NA	NA	NA	NA	NA	NA	NA	NA	NA	NA	NA	NA	2	2	4	4	-0.771215347677586
557.1648	5503.89630630305	2.24276953665649	0.297549880278158	7.53745736533281	4.79223234447553e-14	2.52694411524195e-10	NA	NA	NA	NA	NA	NA	NA	NA	NA	NA	NA	NA	NA	NA	NA	NA	2	2	4	4	1.56649730055784
499.733	375.647113285266	-1.51993578711838	0.201977011898168	-7.52529098650443	5.26030400860965e-14	2.77375830373987e-10	NA	NA	NA	NA	NA	NA	NA	NA	NA	NA	NA	NA	NA	NA	NA	NA	0	2	4	4	-1.25357715118557
350.2391	3945.66143477529	-0.928597470424622	0.123509210332434	-7.51844715001607	5.54306436380391e-14	2.9228578390338e-10	NA	NA	NA	NA	NA	NA	NA	NA	NA	NA	NA	NA	NA	NA	NA	NA	2	2	4	4	-0.870249728318756
123.0559	579.939099339851	1.51341232241937	0.201406903112549	7.51420283531025	5.72587507940175e-14	3.01925392936854e-10	NA	NA	NA	NA	NA	NA	NA	NA	NA	NA	NA	NA	NA	NA	NA	NA	0	2	2	4	1.14544881835413
366.1847	1316.68744221155	-3.91388760375299	0.520886880254118	-7.51389169534002	5.73950727907298e-14	3.02644218825518e-10	NA	NA	NA	NA	NA	NA	NA	NA	NA	NA	NA	NA	NA	NA	NA	NA	0	2	4	4	-2.67690609773706
300.1816	10551.4632143228	-0.888321782919794	0.118302034121957	-7.50893075941559	5.96122429916724e-14	3.14335357295089e-10	NA	NA	NA	NA	NA	NA	NA	NA	NA	NA	NA	NA	NA	NA	NA	NA	1	2	4	4	-0.836779281421261
482.987	334.503882362881	-1.22341118662094	0.162953358348886	-7.5077384045169	6.01575639214482e-14	3.17210834557797e-10	NA	NA	NA	NA	NA	NA	NA	NA	NA	NA	NA	NA	NA	NA	NA	NA	2	2	4	4	-1.06587909542377
354.9887	879.409648229566	2.19624187770024	0.292574601979278	7.50660468421585	6.06806155814368e-14	3.19968885960916e-10	NA	NA	NA	NA	NA	NA	NA	NA	NA	NA	NA	NA	NA	NA	NA	NA	0	2	4	4	1.54266681289233
343.1191	1605.0744029466	3.1328043608241	0.417364345399399	7.50616193107285	6.08860953152488e-14	3.21052380597307e-10	Dehydrocyanaropicrin,Diosbulbin_D,Diosbulbin_B,(S)-5,7-Dihydroxy-6,8-dimethylflavanone,2-Hydroxy-4,6-dimethoxychalcone,Stercurensin,Batatasin_I,DL-Propylene_glycol_dibenzoate	1	C19H20O6	[M-H]-	344.12599	343.1187136	1.18821849080083	HMDB35029,HMDB35109,HMDB36777,HMDB30694,HMDB33691,HMDB37485,HMDB38778,HMDB40412	Calaxin,Deoxyelephantopin,Echinone,2,3-Dihydro-2-(4-methoxyphenyl)-5,6,7-trimethoxy-4H-1-benzopyran-4-one,Batatasin_I,Isobatatasin_I,Phenethyl_caffeate	1	C19H20O6	[M-H]-	344.12599	343.1187136	1.18821849080083	C09353,C09388,C10338,C15118,C10246,C10265,C10484	2	2	4	4	2.16318746260117
342.1195	22498.3859973541	0.709968258830912	0.0947072636147016	7.49644992087705	6.55694513582461e-14	3.45747717012032e-10	NA	NA	NA	NA	NA	NA	NA	NA	NA	NA	NA	NA	NA	NA	NA	NA	2	2	4	4	0.629261446331126
359.1094	785.902002920498	2.01514091271978	0.268813490116598	7.49642777170784	6.55805268206249e-14	3.45806117925155e-10	NA	NA	NA	NA	NA	NA	NA	NA	Acalyphin	1	C14H20N2O9	[M-H]-	360.116883	359.1096066	-0.490936462639755	C08324	2	2	2	4	1.4204609829578
402.6673	974.50883326187	2.35915484865562	0.315680047627031	7.47324661913035	7.82400156456798e-14	4.1255960249967e-10	NA	NA	NA	NA	NA	NA	NA	NA	NA	NA	NA	NA	NA	NA	NA	NA	2	2	4	4	1.63301517426389
392.0596	1875.97338399752	0.911863307673784	0.122107912328752	7.46768403687688	8.16185322881948e-14	4.30374520755651e-10	NA	NA	NA	NA	NA	NA	NA	NA	NA	NA	NA	NA	NA	NA	NA	NA	2	2	4	4	0.764842118703224
568.0907	547.220117410833	1.41491395336764	0.190128067246068	7.44189942001793	9.92477790388124e-14	5.23333538871658e-10	NA	NA	NA	NA	NA	NA	NA	NA	NA	NA	NA	NA	NA	NA	NA	NA	2	2	1	4	1.0810766426682
451.3788	1483.17101092423	-0.941579016126805	0.126542862167325	-7.44079120702816	1.00084028181311e-13	5.27743080600054e-10	NA	NA	NA	NA	NA	NA	NA	NA	NA	NA	NA	NA	NA	NA	NA	NA	0	2	4	4	-0.877200618942859
155.0763	625.89827849457	1.64146964391588	0.221142329654917	7.42268405364692	1.14770333815278e-13	6.05183970207959e-10	NA	NA	NA	NA	NA	NA	NA	NA	NA	NA	NA	NA	NA	NA	NA	NA	2	2	4	4	1.23200585329758
403.9991	572.454456741933	1.49119794819872	0.200979224323142	7.41966217264882	1.17419446199764e-13	6.19152739811355e-10	NA	NA	NA	NA	NA	NA	NA	NA	NA	NA	NA	NA	NA	NA	NA	NA	0	2	3	4	1.12824328165657
391.1201	762.31754640512	1.96598184220686	0.265460845197317	7.40592022430106	1.30244115690382e-13	6.86777222035382e-10	NA	NA	NA	NA	NA	NA	NA	NA	NA	NA	NA	NA	NA	NA	NA	NA	2	2	4	4	1.39239339490296
582.1125	594.287808914046	-2.51298911028532	0.340349335363782	-7.38355815385776	1.54114305811471e-13	8.12644734543888e-10	NA	NA	NA	NA	NA	NA	NA	NA	NA	NA	NA	NA	NA	NA	NA	NA	2	2	4	4	-1.88035557603779
425.2376	800.008316267165	-3.06604204948928	0.415470626912006	-7.37968426860331	1.5866534363901e-13	8.36642357008501e-10	NA	NA	NA	NA	NA	NA	NA	NA	NA	NA	NA	NA	NA	NA	NA	NA	2	2	3	4	-2.22083893681422
474.1237	592.526492435114	1.54968717386662	0.210010994225627	7.37907641255058	1.59391337514882e-13	8.40470522715974e-10	NA	NA	NA	NA	NA	NA	NA	NA	NA	NA	NA	NA	NA	NA	NA	NA	2	2	4	4	1.16955773155702
368.244	37608.1501644922	-1.12674873425142	0.152706083880049	-7.37854514779177	1.60028526714523e-13	8.43830421365678e-10	NA	NA	NA	NA	NA	NA	NA	NA	NA	NA	NA	NA	NA	NA	NA	NA	0	2	2	4	-0.998773755715719
273.0384	5947.31743845627	1.18967973438997	0.161270094395324	7.37693953023736	1.61969526015243e-13	8.54065310678376e-10	NA	NA	NA	NA	NA	NA	NA	NA	NA	NA	NA	NA	NA	NA	NA	NA	2	2	4	4	0.95443273856054
461.2078	680.473182079285	1.77978943246224	0.241273285659484	7.37665352215625	1.62317694500949e-13	8.55901203103505e-10	NA	NA	NA	NA	NA	NA	NA	NA	NA	NA	NA	NA	NA	NA	NA	NA	2	2	4	4	1.30632211264802
314.2152	2363.30161202856	-1.59893695306951	0.217094126384602	-7.36517832010271	1.76910227459667e-13	9.32847629394827e-10	NA	NA	NA	NA	NA	NA	NA	NA	NA	NA	NA	NA	NA	NA	NA	NA	2	2	4	4	-1.28544465687019
400.2782	451.113235663253	-1.94572802761043	0.264416335467563	-7.35857723831559	1.85880693862652e-13	9.80148898737763e-10	NA	NA	NA	NA	NA	NA	NA	NA	NA	NA	NA	NA	NA	NA	NA	NA	0	2	4	4	-1.50922449795212
435.0089	950.655536196803	2.3199696481219	0.315443473574919	7.35462877652754	1.91458449318018e-13	1.00956040325391e-09	NA	NA	NA	NA	NA	NA	NA	NA	NA	NA	NA	NA	NA	NA	NA	NA	2	2	4	4	1.61178228834646
569.0288	554.800449702121	1.43811986818586	0.196143495588537	7.33197837568214	2.26779695732442e-13	1.19580933559717e-09	NA	NA	NA	NA	NA	NA	NA	NA	NA	NA	NA	NA	NA	NA	NA	NA	2	2	4	4	1.09479833083952
465.0969	325.969723178933	-1.15351766199851	0.157667167906673	-7.31615641552788	2.55174211902299e-13	1.34553361936082e-09	NA	NA	NA	NA	NA	NA	NA	NA	NA	NA	NA	NA	NA	NA	NA	NA	1	2	3	4	-1.01532035421247
397.075	706.669109776835	1.84182078497011	0.251789488677801	7.31492325053716	2.5752854050918e-13	1.35794799410491e-09	NA	NA	NA	NA	NA	NA	NA	NA	NA	NA	NA	NA	NA	NA	NA	NA	2	2	4	4	1.33584864156441
424.9658	710.209426269258	1.85005201894289	0.253221523317188	7.3060614860353	2.75086333959246e-13	1.4505302389671e-09	NA	NA	NA	NA	NA	NA	NA	NA	NA	NA	NA	NA	NA	NA	NA	NA	2	2	0	4	1.34049569064866
397.2082	1343.66458121699	-3.94697008317212	0.540278233962664	-7.30543974393179	2.76361408558218e-13	1.45725370732748e-09	NA	NA	NA	NA	NA	NA	NA	NA	NA	NA	NA	NA	NA	NA	NA	NA	2	2	4	4	-2.7127226883104
351.1941	20608.4906919173	-1.19791718925848	0.164002719913007	-7.30425196541799	2.78813475033497e-13	1.47018345385163e-09	NA	NA	NA	NA	NA	NA	NA	NA	NA	NA	NA	NA	NA	NA	NA	NA	1	2	4	4	-1.04927660421191
295.0701	3528.87578614177	0.806531231722018	0.110524419360578	7.29731254312922	2.93572318614317e-13	1.54800683605329e-09	NA	NA	NA	NA	NA	NA	NA	NA	NA	NA	NA	NA	NA	NA	NA	NA	0	2	3	4	0.70090212735816
414.8863	641.197019853036	1.68128934018116	0.230418457415814	7.29667822203626	2.94959064392428e-13	1.55531914654127e-09	NA	NA	NA	NA	NA	NA	NA	NA	NA	NA	NA	NA	NA	NA	NA	NA	2	2	4	4	1.25566215086362
280.1044	8968.9017280448	0.599529929573284	0.082415395623549	7.27448949358652	3.47732937355457e-13	1.83359577867532e-09	NA	NA	NA	NA	NA	NA	NA	NA	NA	NA	NA	NA	NA	NA	NA	NA	2	2	4	4	0.552957534394568
432.1438	640.623849116895	-2.65731501107693	0.365937889543797	-7.2616558356111	3.82380123327764e-13	2.0162903903073e-09	NA	NA	NA	NA	NA	NA	NA	NA	NA	NA	NA	NA	NA	NA	NA	NA	0	2	2	4	-1.94853297275399
361.315	860.293132987783	2.16084467433757	0.29775139990627	7.25721079738932	3.95153649413885e-13	2.08364519335942e-09	NA	NA	NA	NA	NA	NA	NA	NA	NA	NA	NA	NA	NA	NA	NA	NA	2	2	4	4	1.52725383830208
399.3113	5199.27404554327	-0.76536014296622	0.105810137071827	-7.23333476495422	4.71275765570027e-13	2.48503711185075e-09	NA	NA	NA	NA	NA	NA	NA	NA	NA	NA	NA	NA	NA	NA	NA	NA	0	2	4	4	-0.744652844522521
399.1768	575.320049200036	1.49970353209961	0.207513153147553	7.22702878999309	4.9367547624118e-13	2.60315078621974e-09	NA	NA	NA	NA	NA	NA	NA	NA	NA	NA	NA	NA	NA	NA	NA	NA	0	2	4	4	1.13816330574975
419.1026	511.684069984001	-2.2132759480316	0.30662461944932	-7.21819386847186	5.26825756884091e-13	2.77795221604981e-09	NA	NA	NA	NA	NA	NA	NA	NA	NA	NA	NA	NA	NA	NA	NA	NA	1	2	2	4	-1.67977992730983
472.1118	3450.73458597054	-1.93151960866027	0.267661484923606	-7.2162777144106	5.34298868259157e-13	2.81735793233054e-09	NA	NA	NA	NA	NA	NA	NA	NA	NA	NA	NA	NA	NA	NA	NA	NA	2	2	4	4	-1.50332239478175
416.2648	703.270202740202	1.83432194235346	0.254235437472945	7.21505216025859	5.39133069085036e-13	2.84284867328539e-09	NA	NA	NA	NA	NA	NA	NA	NA	NA	NA	NA	NA	NA	NA	NA	NA	2	2	2	4	1.33123026248764
365.1352	6027.93902778765	0.660067554072074	0.0914888388866138	7.21473309864742	5.40398637164656e-13	2.84952201376923e-09	NA	NA	NA	NA	NA	NA	NA	NA	NA	NA	NA	NA	NA	NA	NA	NA	1	2	2	4	0.592658074064562
447.2877	1132.68039386246	-1.02746152771909	0.14254367162348	-7.20804730239494	5.67599148110863e-13	2.99295030798858e-09	NA	NA	NA	NA	NA	NA	NA	NA	NA	NA	NA	NA	NA	NA	NA	NA	0	2	4	4	-0.934419471764084
367.1139	1976.18837464979	-0.974009318822431	0.135313000918321	-7.19819464657629	6.10150036394266e-13	3.21732114190696e-09	NA	NA	NA	NA	NA	NA	NA	NA	NA	NA	NA	NA	NA	NA	NA	NA	0	2	4	4	-0.893350933984022
390.3303	705.405135844681	1.83878572620765	0.256330419988413	7.17349788718312	7.31053814105103e-13	3.85484676177621e-09	NA	NA	NA	NA	NA	NA	NA	NA	NA	NA	NA	NA	NA	NA	NA	NA	2	2	4	4	1.33353589658262
445.2414	1794.31663045149	-0.894136821971962	0.124675199750701	-7.17172961230353	7.40560988956835e-13	3.90497809476939e-09	NA	NA	NA	NA	NA	NA	NA	NA	NA	NA	NA	NA	NA	NA	NA	NA	2	2	4	4	-0.8455667149664
454.1827	470.885199941047	1.15457405671369	0.161097907851682	7.16690906859367	7.67099459075327e-13	4.0449154477042e-09	NA	NA	NA	NA	NA	NA	NA	NA	NA	NA	NA	NA	NA	NA	NA	NA	2	2	4	4	0.931486308816079
354.0652	868.027686727361	2.17502325432763	0.303586774372447	7.16442031713565	7.8116388568053e-13	4.11907716919344e-09	NA	NA	NA	NA	NA	NA	NA	NA	NA	NA	NA	NA	NA	NA	NA	NA	2	2	4	4	1.53183959018765
148.007	1109.43633315529	2.56300701603283	0.357953085880911	7.16017578036897	8.05736769232935e-13	4.24864998416527e-09	NA	NA	NA	NA	NA	NA	NA	NA	NA	NA	NA	NA	NA	NA	NA	NA	2	2	4	4	1.78853217874217
157.0141	2491.35032506698	2.06857675488883	0.288940599615569	7.15917651462285	8.11631247715565e-13	4.27973156920417e-09	NA	NA	NA	NA	NA	NA	NA	NA	NA	NA	NA	NA	NA	NA	NA	NA	2	2	4	4	1.46340178415052
586.217	997.870436907628	2.39651320665289	0.335095582210434	7.15173023423485	8.56908460297222e-13	4.51847831114725e-09	NA	NA	NA	NA	NA	NA	NA	NA	NA	NA	NA	NA	NA	NA	NA	NA	2	2	4	4	1.64943686990154
231.0276	55125.4243505619	1.6048743164119	0.224735229345705	7.14117818147307	9.25343063937551e-13	4.8793339761427e-09	D-4-O-Methyl-myo-inositol,4-O-Methyl-myo-inositol,Methyl_beta-D-glucopyranoside,(-)-Bornesitol,Sequoyitol,Mytilitol,D-Pinitol,L-Quebrachitol,L-Pinitol,Vanilpyruvic_acid,3-(3,4-Dihydroxy-5-methoxy)-2-propenoic_acid,Galactonic_acid,Gluconic_acid,Gulonic_acid,Glycerol_3-phosphate,Beta-Glycerophosphoric_acid	1	C7H14O6	[M+K-2H]-	194.07904	231.0276466	-0.293038521512756	HMDB29915,HMDB29916,HMDB29965,HMDB31437,HMDB31449,HMDB33816,HMDB34219,HMDB34221,HMDB34222,HMDB11714,HMDB35484,HMDB00565,HMDB00625,HMDB03290,HMDB00126,HMDB02520	5-O-Methyl-myo-inositol,Methyl_beta-D-galactoside,D-Bornesitol,L-Bornesitol,D-Pinitol,O-Methyl-scyllo-inositol,4-O-Methyl-myo-inositol,6-O-Methyl-myo-inositol,(-)-Quebrachitol,5-Hydroxyferulic_acid_methyl_ester,D-Ribitol_5-phosphate,Xylitol_5-phosphate,L-Arabinitol_5-phosphate,D-Arabinitol_1-phosphate,D-Gluconic_acid,D-Mannonate,L-Idonate,L-Gulonate,D-Altronate,D-Galactonate,2-Carboxy-D-arabinito…	1	C7H14O6	[M+K-2H]-	194.07904	231.0276466	-0.293038521512756	C03365,C03619,C03659,C03660,C03844,C05163,C06352,C06353,C08257,C05619,C01068,C02895,C03509,C19674,C00257,C00514,C00770,C00800,C00817,C00880,C03215,C15930,C00093,C00623,C02979,C03189	1	2	3	4	1.20312728804518
456.9504	365.19840989331	-1.45009954813499	0.203656822765744	-7.12030919682451	1.07685212361208e-12	5.67824124780648e-09	NA	NA	NA	NA	NA	NA	NA	NA	NA	NA	NA	NA	NA	NA	NA	NA	2	2	4	4	-1.21495422977924
363.1406	2638.87218988474	0.663298013138032	0.0936272106178919	7.08445769942951	1.39589840942329e-12	7.36057231288902e-09	NA	NA	NA	NA	NA	NA	NA	NA	NA	NA	NA	NA	NA	NA	NA	NA	2	2	4	4	0.594922167077469
407.0593	609.59321585677	1.5969819234245	0.225614180725604	7.07837565124851	1.45853915523324e-12	7.69087696554489e-09	NA	NA	NA	NA	NA	NA	NA	NA	NA	NA	NA	NA	NA	NA	NA	NA	0	2	2	4	1.19436631901098
187.1326	60166.5421652801	-1.80945484667319	0.25606521766829	-7.06638278775206	1.59024373172358e-12	8.38535519737843e-09	NA	NA	NA	NA	NA	NA	NA	NA	NA	NA	NA	NA	NA	NA	NA	NA	0	2	3	4	-1.40501425910375
359.2435	4720.88751192179	-1.42266878220817	0.20210318351315	-7.03931901258549	1.93181626144867e-12	1.01864671466188e-08	NA	NA	NA	NA	NA	NA	NA	NA	NA	NA	NA	NA	NA	NA	NA	NA	2	2	4	4	-1.19630527045535
310.0966	4761.20150552408	0.935301696560736	0.132893384186138	7.03798539173855	1.95039129939524e-12	1.02844133217111e-08	NA	NA	NA	NA	NA	NA	NA	NA	NA	NA	NA	NA	NA	NA	NA	NA	2	2	4	4	0.784702287282963
456.1378	2539.3452407611	-2.20359448312769	0.313573491252335	-7.02736214827051	2.10474578580699e-12	1.10983245285603e-08	NA	NA	NA	NA	NA	NA	NA	NA	NA	NA	NA	NA	NA	NA	NA	NA	2	2	4	4	-1.668220810691
468.0863	330.900722986376	-1.19408707915629	0.170378132386482	-7.00845268363223	2.40968084840048e-12	1.27062471136157e-08	NA	NA	NA	NA	NA	NA	NA	NA	NA	NA	NA	NA	NA	NA	NA	NA	2	2	4	4	-1.04845406109004
566.1482	644.881130417948	1.69049648866553	0.241275514078529	7.00649833913657	2.44356460483781e-12	1.28849161613098e-08	NA	NA	NA	NA	NA	NA	NA	NA	NA	NA	NA	NA	NA	NA	NA	NA	2	2	4	4	1.26300299977177
572.3038	2168.98618080624	-4.04305903699004	0.577592315550446	-6.99984907717653	2.56238382034084e-12	1.35114498846572e-08	NA	NA	NA	NA	NA	NA	NA	NA	NA	NA	NA	NA	NA	NA	NA	NA	2	2	4	4	-2.79694781420287
397.2956	2010.08847234902	-1.32305940529106	0.189347141793385	-6.98748020572067	2.79867043722575e-12	1.47573892154914e-08	NA	NA	NA	NA	NA	NA	NA	NA	NA	NA	NA	NA	NA	NA	NA	NA	0	2	3	4	-1.14088827760893
367.1061	4891.81718368783	-2.9395129250366	0.421403439659806	-6.97553139910209	3.0471681221014e-12	1.60677175078407e-08	NA	NA	NA	NA	NA	NA	NA	NA	NA	NA	NA	NA	NA	NA	NA	NA	2	2	3	4	-2.12536970113195
187.135	24024.6484492398	-1.75996656461491	0.252581652087792	-6.96791136674957	3.21680769536103e-12	1.69622269776387e-08	NA	NA	NA	NA	NA	NA	NA	NA	NA	NA	NA	NA	NA	NA	NA	NA	0	2	3	4	-1.37631074257101
303.1257	2108.59812239168	3.54582926355501	0.509131669739938	6.96446415397062	3.2965606152452e-12	1.7382764124188e-08	NA	NA	NA	NA	NA	NA	NA	NA	NA	NA	NA	NA	NA	NA	NA	NA	0	2	4	4	2.30014992952922
445.1227	567.396163593129	1.47603101022394	0.211951100401505	6.9640167351236	3.3070529773052e-12	1.74380903493303e-08	NA	NA	NA	NA	NA	NA	NA	NA	NA	NA	NA	NA	NA	NA	NA	NA	2	2	4	4	1.11666091700905
439.2371	1785.74406299422	-1.03686838897527	0.148942041643802	-6.96155616998292	3.36534324849953e-12	1.7745454949338e-08	NA	NA	NA	NA	NA	NA	NA	NA	NA	NA	NA	NA	NA	NA	NA	NA	2	2	4	4	-0.94326760960497
312.8688	1208.45678800008	2.69618239534129	0.387589614010448	6.95628132922213	3.49371856777097e-12	1.84223780078563e-08	NA	NA	NA	NA	NA	NA	NA	NA	NA	NA	NA	NA	NA	NA	NA	NA	2	2	2	4	1.91481488668312
152.0642	3008.7184463509	0.996672876018026	0.143309347384482	6.95469551852799	3.53324307342992e-12	1.8630790726196e-08	NA	NA	NA	NA	NA	NA	NA	NA	NA	NA	NA	NA	NA	NA	NA	NA	2	2	0	4	0.83140361490199
253.2133	3935.76118189575	-1.67320192927261	0.24101108118754	-6.94242738146396	3.85419089645033e-12	2.03231485969826e-08	NA	NA	NA	NA	NA	NA	NA	NA	NA	NA	NA	NA	NA	NA	NA	NA	2	2	3	4	-1.32893168350468
352.153	11456.0665711364	-1.91546688352427	0.276066294277495	-6.93843081618246	3.96479071297455e-12	2.09063414295148e-08	NA	NA	NA	NA	NA	NA	NA	NA	NA	NA	NA	NA	NA	NA	NA	NA	2	2	4	4	-1.49167281113238
281.2487	2463925.77300992	-0.779140593135939	0.112368913417313	-6.93377349162738	4.0976056818552e-12	2.16066747604225e-08	NA	NA	NA	NA	NA	NA	NA	NA	NA	NA	NA	NA	NA	NA	NA	NA	2	2	4	4	-0.752817701603678
428.8561	809.011405965482	2.06180007624564	0.297930852587833	6.92039799952507	4.50376504187136e-12	2.37483530657877e-08	NA	NA	NA	NA	NA	NA	NA	NA	NA	NA	NA	NA	NA	NA	NA	NA	2	2	4	4	1.45514461520517
580.4572	684.295580799071	1.78879291379478	0.258697046576672	6.91462441286365	4.69104557782918e-12	2.47358833318933e-08	NA	NA	NA	NA	NA	NA	NA	NA	NA	NA	NA	NA	NA	NA	NA	NA	1	2	3	4	1.31191176420714
498.1603	612.112139376602	1.60389688681403	0.232002291208645	6.91328037519945	4.73572632506545e-12	2.49714849120701e-08	NA	NA	NA	NA	NA	NA	NA	NA	NA	NA	NA	NA	NA	NA	NA	NA	2	2	4	4	1.20214928666995
388.0645	7352.1112662629	1.19060061907988	0.172273199436249	6.91111921631472	4.80844734367599e-12	2.53549428432035e-08	NA	NA	NA	NA	NA	NA	NA	NA	NA	NA	NA	NA	NA	NA	NA	NA	2	2	4	4	0.956680068272888
353.1563	1877.45697040686	-1.62025739473401	0.234471208401395	-6.91026162990666	4.83760672809576e-12	2.5508700277249e-08	NA	NA	NA	NA	NA	NA	NA	NA	NA	NA	NA	NA	NA	NA	NA	NA	2	2	0	4	-1.29636234345273
234.0442	2033.14173503992	0.506445911781643	0.0733048441908726	6.90876458945808	4.88892457304246e-12	2.57792992736529e-08	NA	NA	NA	NA	NA	NA	NA	NA	NA	NA	NA	NA	NA	NA	NA	NA	2	2	0	4	0.479747327023779
375.1016	3288.44503941495	1.32147510915825	0.191298247814788	6.90793106708264	4.9177282060627e-12	2.59311808305686e-08	NA	NA	NA	NA	NA	NA	NA	NA	NA	NA	NA	NA	NA	NA	NA	NA	2	2	0	4	1.02089801596585
496.1651	346.183490216481	-1.31371427563495	0.190183591607891	-6.90761103273036	4.92883161958573e-12	2.59897291300756e-08	NA	NA	NA	NA	NA	NA	NA	NA	NA	NA	NA	NA	NA	NA	NA	NA	2	2	4	4	-1.13364037332764
433.2803	10369.5673090798	-2.83140128662032	0.410585415253302	-6.89601038281778	5.34832881674322e-12	2.8201737850687e-08	NA	NA	NA	NA	NA	NA	NA	NA	NA	NA	NA	NA	NA	NA	NA	NA	0	2	4	4	-2.03843015039079
398.9125	2167.55084115292	1.42878455502801	0.207978001735255	6.86988307949406	6.4254545782029e-12	3.38814219908639e-08	NA	NA	NA	NA	NA	NA	NA	NA	NA	NA	NA	NA	NA	NA	NA	NA	0	2	4	4	1.08876986530406
493.2406	341.241549819892	-1.27606269206946	0.186235862496515	-6.85186341107279	7.2894141788405e-12	3.8437080965026e-08	NA	NA	NA	NA	NA	NA	NA	NA	NA	NA	NA	NA	NA	NA	NA	NA	1	2	4	4	-1.10960715475967
294.0831	13605.4673759149	0.990664668388404	0.144724716110414	6.84516573957279	7.63873806855093e-12	4.0279065835469e-08	NA	NA	NA	NA	NA	NA	NA	NA	NA	NA	NA	NA	NA	NA	NA	NA	0	2	4	4	0.827387581907209
497.1991	600.40905363533	1.57096093457101	0.229552203244345	6.84358900663139	7.72332997953735e-12	4.07251189821004e-08	NA	NA	NA	NA	NA	NA	NA	NA	NA	NA	NA	NA	NA	NA	NA	NA	2	2	4	4	1.17996507989561
456.2349	535.510533131934	1.37693202968962	0.201851968456169	6.82149418814614	9.00984151208687e-12	4.75088942932341e-08	NA	NA	NA	NA	NA	NA	NA	NA	NA	NA	NA	NA	NA	NA	NA	NA	0	2	4	4	1.05671168205275
68.995	1622.33769193263	2.57194465154257	0.377107350933203	6.8201923011523	9.09187244771949e-12	4.79414434168249e-08	NA	NA	NA	NA	NA	NA	NA	NA	NA	NA	NA	NA	NA	NA	NA	NA	0	2	4	4	1.79562416985645
187.1315	6478.19471743691	-1.72226792478779	0.252545091321772	-6.8196452196864	9.12656159314273e-12	4.81243592806416e-08	NA	NA	NA	NA	NA	NA	NA	NA	NA	NA	NA	NA	NA	NA	NA	NA	0	2	4	4	-1.36177479975112
324.9815	3880.41658417497	0.815453803361662	0.119616745839462	6.81722109758853	9.28183616321372e-12	4.8943122088626e-08	NA	NA	NA	NA	NA	NA	NA	NA	NA	NA	NA	NA	NA	NA	NA	NA	2	2	4	4	0.706981730246095
496.1276	404.020030256077	-1.69680169284671	0.248916848689574	-6.81674101925823	9.31289268489039e-12	4.9106883127427e-08	NA	NA	NA	NA	NA	NA	NA	NA	NA	NA	NA	NA	NA	NA	NA	NA	2	2	4	4	-1.35105877566099
455.2617	337.961255452189	-1.25051742110802	0.183964154217413	-6.79761460284342	1.06365531751648e-11	5.60865448926441e-08	NA	NA	NA	NA	NA	NA	NA	NA	NA	NA	NA	NA	NA	NA	NA	NA	0	2	4	4	-1.0853427244059
414.199	3569.26497813092	-1.62227664617584	0.23916353623123	-6.78312702571587	1.17602147112564e-11	6.20116121724551e-08	NA	NA	NA	NA	NA	NA	NA	NA	NA	NA	NA	NA	NA	NA	NA	NA	2	2	4	4	-1.29746263738955
371.2799	1954.91018434219	-0.694029380974827	0.102459174700938	-6.77371629237293	1.25515695038548e-11	6.61844259938262e-08	NA	NA	NA	NA	NA	NA	NA	NA	NA	NA	NA	NA	NA	NA	NA	NA	1	2	3	4	-0.690023555435679
485.018	568.512080670683	1.47898294248292	0.218458678822968	6.77008096199941	1.28710348962065e-11	6.78689670076969e-08	NA	NA	NA	NA	NA	NA	NA	NA	NA	NA	NA	NA	NA	NA	NA	NA	2	2	4	4	1.11754654947112
187.1339	532392.156277595	-1.69019668727271	0.249931628987521	-6.76263622223302	1.35503170566952e-11	7.14508218399537e-08	NA	NA	NA	NA	NA	NA	NA	NA	NA	NA	NA	NA	NA	NA	NA	NA	2	2	4	4	-1.34400006833117
247.13	4077.61352704513	-0.565364039213517	0.0836507612525158	-6.75862395928302	1.39308434527737e-11	7.3457337526476e-08	NA	NA	NA	NA	NA	NA	NA	NA	NA	NA	NA	NA	NA	NA	NA	NA	0	2	2	4	-0.587011072198447
461.3117	15566.0718031904	-2.45067619762261	0.362621131262716	-6.75822776540597	1.39689817284224e-11	7.36584406539716e-08	NA	NA	NA	NA	NA	NA	NA	NA	NA	NA	NA	NA	NA	NA	NA	NA	2	2	4	4	-1.83506347682095
314.9886	3976.16370496481	1.37364268416587	0.203922918707043	6.73608779667995	1.62707994283616e-11	8.57959253857507e-08	NA	NA	NA	NA	NA	NA	NA	NA	NA	NA	NA	NA	NA	NA	NA	NA	2	2	2	4	1.05588267925292
367.1971	17905.1803550356	-4.01354556384167	0.595836590647058	-6.73598370231526	1.62824538253844e-11	8.58573790212519e-08	NA	NA	NA	NA	NA	NA	NA	NA	NA	NA	NA	NA	NA	NA	NA	NA	2	2	4	4	-2.73202344767445
229.1175	2498.1901046917	-0.983461496170979	0.146504581262227	-6.71283783549877	1.90875208319972e-11	1.00648497347121e-07	NA	NA	NA	NA	NA	NA	NA	NA	NA	NA	NA	NA	NA	NA	NA	NA	2	2	4	4	-0.901870335151909
579.1473	646.074316541612	1.69371936024155	0.252430169435153	6.70965504650842	1.95085035613138e-11	1.02868339278808e-07	NA	NA	NA	NA	NA	NA	NA	NA	NA	NA	NA	NA	NA	NA	NA	NA	0	2	2	4	1.26722850670921
450.1298	6361.39335803256	-1.68329383511982	0.250929252409497	-6.70824074497628	1.96984758646661e-11	1.03870063234385e-07	NA	NA	NA	NA	NA	NA	NA	NA	NA	NA	NA	NA	NA	NA	NA	NA	1	2	2	4	-1.33584864156441
103.0395	2057.71849390341	0.940010533203782	0.140144690364185	6.70742880633607	1.98083545366489e-11	1.0444945347175e-07	NA	NA	NA	NA	NA	NA	NA	NA	NA	NA	NA	NA	NA	NA	NA	NA	2	2	4	4	0.789229718003515
188.1374	54221.9461365452	-2.01530655112465	0.300527519930048	-6.70589685628039	2.00173081679384e-11	1.05551265969539e-07	NA	NA	NA	NA	NA	NA	NA	NA	NA	NA	NA	NA	NA	NA	NA	NA	2	2	4	4	-1.54579375821807
126.0417	709.894296590477	1.84907803330741	0.276000200224706	6.69955323149035	2.09057704954724e-11	1.10236127822626e-07	NA	NA	NA	NA	NA	NA	NA	NA	NA	NA	NA	NA	NA	NA	NA	NA	2	2	0	4	1.33816855387784
349.0538	1721.41067639103	0.879957036634445	0.131818823783475	6.67550362973846	2.46384565952622e-11	1.29918581626817e-07	NA	NA	NA	NA	NA	NA	NA	NA	NA	NA	NA	NA	NA	NA	NA	NA	2	2	2	4	0.74590573618522
481.9869	728.989390843877	1.89251718412192	0.283595885954838	6.67328856957856	2.50133855604232e-11	1.31895582060111e-07	NA	NA	NA	NA	NA	NA	NA	NA	NA	NA	NA	NA	NA	NA	NA	NA	1	2	4	4	1.35342669957974
375.0557	3099.657992767	1.32180372330469	0.19859757858768	6.65568902050397	2.81975902842873e-11	1.48685893569047e-07	NA	NA	NA	NA	NA	NA	NA	NA	NA	NA	NA	NA	NA	NA	NA	NA	2	2	4	4	1.02249747698322
561.0354	360.92840398742	-1.42052980867428	0.213431600683055	-6.65566768992076	2.82016804650914e-11	1.48707461092427e-07	NA	NA	NA	NA	NA	NA	NA	NA	NA	NA	NA	NA	NA	NA	NA	NA	1	2	4	4	-1.19533523299542
300.0395	11242.1563494764	6.0093269333748	0.907973528535767	6.61839441846468	3.63121114553437e-11	1.91473763704027e-07	N-Acetylgalactosamine_4-sulphate,N-Acetylglucosamine_6-sulfate,N-Acetylgalactosamine_6-sulfate,Isoniazid_alpha-ketoglutaric_acid	1	C8H15NO9S	[M-H]-	301.046756	300.0394796	0.0373284210202231	HMDB00781,HMDB00814,HMDB00841,HMDB60663	N-Acetylglucosamine_4-sulfate,N-Acetyl-D-glucosamine_6-sulfate,N-Acetyl-D-galactosamine_6-sulfate,N-Acetylgalactosamine_4-sulfate,Isoniazid_alpha-ketoglutaric_acid	1	C8H15NO9S	[M-H]-	301.046756	300.0394796	0.0373284210202231	C03953,C04132,C04255,C16265,C16625	2	2	4	4	2.97951750804027
362.9373	757.282865385574	1.9546011615772	0.295501455265112	6.61452296342708	3.72751795194769e-11	1.96552021606202e-07	NA	NA	NA	NA	NA	NA	NA	NA	NA	NA	NA	NA	NA	NA	NA	NA	2	2	4	4	1.38616529466844
496.1061	487.542889167286	1.2146817683773	0.183757153352919	6.61025568917266	3.83656790479035e-11	2.02302225619595e-07	Azlocillin	1	C20H23N5O6S	[M+Cl]-	461.136907	496.1063086	-0.46159461405226	HMDB15194	Azlocillin	1	C20H23N5O6S	[M+Cl]-	461.136907	496.1063086	-0.46159461405226	C06839	2	2	4	4	0.971026952226181
457.1229	467.612344187512	1.14166889190476	0.172843178370632	6.60522968084199	3.96901509138279e-11	2.09286165768614e-07	NA	NA	NA	NA	NA	NA	NA	NA	NA	NA	NA	NA	NA	NA	NA	NA	2	2	4	4	0.920557573174572
417.223	2953.18596073461	-2.20567161556401	0.334238497398725	-6.59909505556683	4.1367502803051e-11	2.18130842280488e-07	NA	NA	NA	NA	NA	NA	NA	NA	NA	NA	NA	NA	NA	NA	NA	NA	2	2	4	4	-1.67013187621191
555.1048	624.314225286361	-2.60806445888673	0.396248886038031	-6.58188464569315	4.64521941144039e-11	2.44942419565252e-07	NA	NA	NA	NA	NA	NA	NA	NA	NA	NA	NA	NA	NA	NA	NA	NA	2	2	4	4	-1.91481488668312
417.0202	706.192982506898	1.84038574187267	0.279965732142668	6.57361073366947	4.91095195544442e-11	2.58954496610585e-07	Cefalotin	1	C16H16N2O6S2	[M+Na-2H]-	396.044982	417.0196506	1.23543338846027	HMDB14599	Cephalothin,Tetracenomycin_D3	1	C16H16N2O6S2	[M+Na-2H]-	396.044982	417.0196506	1.23543338846027	C07761,C12368	0	2	3	4	1.33469137670069
360.3116	4293.45264149661	1.8944208689392	0.288640811894656	6.56324674429823	5.2648618929189e-11	2.77616167613614e-07	NA	NA	NA	NA	NA	NA	NA	NA	NA	NA	NA	NA	NA	NA	NA	NA	2	2	4	4	1.3558022366642
496.072	657.58109941612	1.72284060703115	0.262930712697183	6.55245098359939	5.66003002085008e-11	2.98453382999425e-07	NA	NA	NA	NA	NA	NA	NA	NA	NA	NA	NA	NA	NA	NA	NA	NA	1	2	2	4	1.28112019745896
465.0008	371.312228511009	-1.49131271943169	0.228169571137923	-6.53598423310455	6.31925729672914e-11	3.33214437256528e-07	NA	NA	NA	NA	NA	NA	NA	NA	NA	NA	NA	NA	NA	NA	NA	NA	2	2	4	4	-1.24015549683324
495.3043	374.678518258857	-1.51353771895482	0.231917758350048	-6.52618294400007	6.74669087138534e-11	3.55753009648149e-07	NA	NA	NA	NA	NA	NA	NA	NA	NA	NA	NA	NA	NA	NA	NA	NA	2	2	4	4	-1.25149758689025
460.1716	2495.10729034075	-2.18324231525784	0.334626608436532	-6.52441336168261	6.82681969570912e-11	3.59978202554742e-07	NA	NA	NA	NA	NA	NA	NA	NA	NA	NA	NA	NA	NA	NA	NA	NA	2	2	4	4	-1.64943686990154
433.197	2387.68002184326	-1.42014266105107	0.217717488157978	-6.52286903117584	6.89750884301289e-11	3.63705641292069e-07	NA	NA	NA	NA	NA	NA	NA	NA	NA	NA	NA	NA	NA	NA	NA	NA	2	2	4	4	-1.19436631901098
459.1384	546.19500238305	1.41077359530405	0.216350165693295	6.52078814353214	6.99389115093135e-11	3.6878788038861e-07	NA	NA	NA	NA	NA	NA	NA	NA	NA	NA	NA	NA	NA	NA	NA	NA	2	2	4	4	1.07683014573336
459.296	5611.60688335417	-2.13713612497863	0.327841693370774	-6.51880516783943	7.08696337985849e-11	3.73695579019938e-07	NA	NA	NA	NA	NA	NA	NA	NA	NA	NA	NA	NA	NA	NA	NA	NA	2	2	4	4	-1.6205406432589
384.1294	1274.11996356156	2.77811424280408	0.427075737370712	6.50496855641465	7.77096327567272e-11	4.09762893526223e-07	NA	NA	NA	NA	NA	NA	NA	NA	NA	NA	NA	NA	NA	NA	NA	NA	0	2	4	4	1.96136279094824
496.0464	582.830953596198	1.52081183455375	0.233797606207764	6.5048220947236	7.77853803614178e-11	4.10162310645756e-07	NA	NA	NA	NA	NA	NA	NA	NA	NA	NA	NA	NA	NA	NA	NA	NA	2	2	4	4	1.15095311053605
489.2197	2127.2871647749	-1.01898462652706	0.156783139666527	-6.49932530177931	8.06810317244463e-11	4.25431080283005e-07	NA	NA	NA	NA	NA	NA	NA	NA	NA	NA	NA	NA	NA	NA	NA	NA	0	2	2	4	-0.930022728698486
414.2937	1589.85045812096	-1.25554331019547	0.19346467907616	-6.48978054387491	8.59614961425106e-11	4.53274969159458e-07	NA	NA	NA	NA	NA	NA	NA	NA	NA	NA	NA	NA	NA	NA	NA	NA	2	2	4	4	-1.08791188204143
453.0647	554.795776341218	1.43747383224149	0.222051255752679	6.4736127132852	9.56869741340305e-11	5.04557414608743e-07	17-Beta-Estradiol-3,17-beta-sulfate	1	C18H24O8S2	[M+Na-2H]-	432.091264	453.0659326	-2.79804749983364	HMDB41620	Epithienamycin_F	1	C13H18N2O8S2	[M+Hac-H]-	394.050462	453.0643156	0.77097221743536	C17399	0	2	4	4	1.09393468680178
311.1225	5519.30477906492	-1.12504649209993	0.173896956609275	-6.46961576577655	9.82524326245389e-11	5.18085077229193e-07	NA	NA	NA	NA	NA	NA	NA	NA	NA	NA	NA	NA	NA	NA	NA	NA	2	2	4	4	-0.997212128246456
282.2522	482500.07423463	-0.803274978524495	0.124409534130982	-6.45669951371079	1.07011075015131e-10	5.64269398554786e-07	NA	NA	NA	NA	NA	NA	NA	NA	NA	NA	NA	NA	NA	NA	NA	NA	2	2	4	4	-0.77185439256846
326.1969	26259.1720542887	-1.26541345898603	0.196006671764776	-6.45597135848839	1.07526945633493e-10	5.66989584325406e-07	NA	NA	NA	NA	NA	NA	NA	NA	NA	NA	NA	NA	NA	NA	NA	NA	2	2	4	4	-1.09826110261565
476.7626	425.14589533696	-1.81127516827031	0.281136879723373	-6.44268076835929	1.17381425626328e-10	6.18952257327628e-07	NA	NA	NA	NA	NA	NA	NA	NA	NA	NA	NA	NA	NA	NA	NA	NA	2	2	4	4	-1.4062887086678
496.7368	6114.01977224397	-1.11937060252551	0.173832649649508	-6.43935765106526	1.19980179809306e-10	6.32655488134468e-07	NA	NA	NA	NA	NA	NA	NA	NA	NA	NA	NA	NA	NA	NA	NA	NA	2	2	4	4	-0.993318657784278
451.0846	515.928176401037	1.31254092443984	0.204022423073296	6.43331700833836	1.24848881238526e-10	6.58328150770748e-07	NA	NA	NA	NA	NA	NA	NA	NA	NA	NA	NA	NA	NA	NA	NA	NA	1	2	4	4	1.01770690383355
477.0624	1082.16446766894	-0.759800922891128	0.118303717366276	-6.42246025573935	1.34089266660319e-10	7.07052703099861e-07	NA	NA	NA	NA	NA	NA	NA	NA	NA	NA	NA	NA	NA	NA	NA	NA	2	2	3	4	-0.73965291484471
493.0976	486.423191615713	1.21035192640608	0.18849729301317	6.42105733752642	1.35331038506781e-10	7.13600566046255e-07	NA	NA	NA	NA	NA	NA	NA	NA	NA	NA	NA	NA	NA	NA	NA	NA	2	2	4	4	0.969507358896696
438.1897	2021.57805044922	-1.46005503066806	0.227454124592433	-6.41911872683899	1.37065483003925e-10	7.22746291879698e-07	NA	NA	NA	NA	NA	NA	NA	NA	NA	NA	NA	NA	NA	NA	NA	NA	0	2	2	4	-1.21893452998643
188.0354	9173.63044130546	-1.16059430509914	0.180964948111369	-6.41336522465608	1.42341957079146e-10	7.50569139678335e-07	NA	NA	NA	NA	NA	NA	NA	NA	NA	NA	NA	NA	NA	NA	NA	NA	0	2	4	4	-1.02249747698322
391.2334	802.445265767421	-0.660388848362335	0.103010571132095	-6.41088425299081	1.4467801117787e-10	7.62887152940909e-07	NA	NA	NA	NA	NA	NA	NA	NA	NA	NA	NA	NA	NA	NA	NA	NA	0	2	4	4	-0.667913896993723
462.0569	645.319893286834	1.69155269573636	0.26441523549715	6.39733445221461	1.58112753989355e-10	8.3372855178587e-07	NA	NA	NA	NA	NA	NA	NA	NA	NA	NA	NA	NA	NA	NA	NA	NA	2	2	4	4	1.26617000982593
229.0984	1100.73788174856	2.55043255365924	0.400249885486297	6.37210064547677	1.8645645355555e-10	9.83184879598415e-07	NA	NA	NA	NA	NA	NA	NA	NA	NA	NA	NA	NA	NA	NA	NA	NA	2	2	4	4	1.77004766273818
462.3149	3404.87524838921	-2.32871769127157	0.365625395745018	-6.36913550965586	1.90096602064156e-10	1.00237938268429e-06	NA	NA	NA	NA	NA	NA	NA	NA	NA	NA	NA	NA	NA	NA	NA	NA	2	2	4	4	-1.76102774453556
315.2535	10730.4404669411	0.503267416018097	0.0791985082635669	6.35450625336602	2.09097141327161e-10	1.10256922621812e-06	NA	NA	NA	NA	NA	NA	NA	NA	NA	NA	NA	NA	NA	NA	NA	NA	2	2	2	4	0.478150697533721
492.2198	448.233609848884	1.06645646450326	0.167922689588781	6.35087769922494	2.1408987037246e-10	1.12889588647398e-06	NA	NA	NA	NA	NA	NA	NA	NA	NA	NA	NA	NA	NA	NA	NA	NA	2	2	4	4	0.874415193648383
269.1373	29043.9951330113	-2.32072018227091	0.365917297288542	-6.34219863195184	2.26509006043399e-10	1.19438198886684e-06	NA	NA	NA	NA	NA	NA	NA	NA	NA	NA	NA	NA	NA	NA	NA	NA	2	2	4	4	-1.75435564323265
463.154	363.573908926663	-1.43887911239842	0.227035644266598	-6.33767934126153	2.332516337506e-10	1.22993586476691e-06	NA	NA	NA	NA	NA	NA	NA	NA	NA	NA	NA	NA	NA	NA	NA	NA	0	2	3	4	-1.20508675084827
419.0483	675.165365751127	1.76638474707353	0.278752262654511	6.3367548311628	2.34654930620544e-10	1.23733544916213e-06	NA	NA	NA	NA	NA	NA	NA	NA	NA	NA	NA	NA	NA	NA	NA	NA	2	2	4	4	1.30187960191156
469.0441	623.11602239301	1.63311544411715	0.258917216243433	6.30748108531221	2.83613225607205e-10	1.49549253862679e-06	NA	NA	NA	NA	NA	NA	NA	NA	7a-Hydroxy-O-carbamoyl-deacetylcephalosporin_C	1	C15H20N4O9S	[M+K-2H]-	432.095103	469.0437096	0.85876857907568	C06569	2	2	4	4	1.22293423578315
227.0651	3854.04518607644	-0.976692113032041	0.155199248579643	-6.29314975407781	3.11087951842894e-10	1.64036677006758e-06	NA	NA	NA	NA	NA	NA	NA	NA	NA	NA	NA	NA	NA	NA	NA	NA	0	2	2	4	-0.894058404313074
455.7803	336.460659594445	-1.23856964391008	0.196996909727083	-6.28725417889029	3.23130090448453e-10	1.70386496693469e-06	NA	NA	NA	NA	NA	NA	NA	NA	NA	NA	NA	NA	NA	NA	NA	NA	2	2	2	4	-1.07937570810115
329.1901	2444.8075889443	3.76754902466632	0.599501619044128	6.28446847345212	3.28977283765696e-10	1.73469721729651e-06	NA	NA	NA	NA	NA	NA	NA	NA	NA	NA	NA	NA	NA	NA	NA	NA	1	2	4	4	2.39727365566403
491.3486	709.817321998332	-2.43466610242184	0.387493055538805	-6.28312189759495	3.31840659895118e-10	1.74979579962696e-06	NA	NA	NA	NA	NA	NA	NA	NA	NA	NA	NA	NA	NA	NA	NA	NA	0	2	4	4	-1.82243229963736
292.1403	84122.0880230251	0.39856269225684	0.0635648950131543	6.27016991335171	3.60654330155724e-10	1.90173028291114e-06	NA	NA	NA	NA	NA	NA	NA	NA	NA	NA	NA	NA	NA	NA	NA	NA	0	2	4	4	0.38591469554561
483.2473	740.960154826065	-1.13306004076564	0.180926682165589	-6.2625369967744	3.78763973716553e-10	1.99722243340738e-06	NA	NA	NA	NA	NA	NA	NA	NA	NA	NA	NA	NA	NA	NA	NA	NA	0	2	4	4	-1.00425873837198
465.112	474.632756470725	1.16748641430384	0.186522406836424	6.25922876562332	3.86885989142208e-10	2.04004982074686e-06	NA	NA	NA	NA	NA	NA	NA	NA	NA	NA	NA	NA	NA	NA	NA	NA	0	2	4	4	0.939571946618314
246.0983	4114.85918279531	0.887998501756142	0.141876142054041	6.25896989373944	3.87528668326504e-10	2.04343866808565e-06	NA	NA	NA	NA	NA	NA	NA	NA	NA	NA	NA	NA	NA	NA	NA	NA	2	2	4	4	0.752187857778087
463.112	548.369572129786	1.41740054515108	0.226823134212077	6.24892407943641	4.13289735839184e-10	2.17927677708002e-06	NA	NA	NA	NA	NA	NA	NA	NA	NA	NA	NA	NA	NA	NA	NA	NA	2	2	4	4	1.0844879288739
416.1405	659.244672326508	-2.71138009583574	0.433911657160601	-6.24869152762169	4.13905453272739e-10	2.18252345510715e-06	NA	NA	NA	NA	NA	NA	NA	NA	NA	NA	NA	NA	NA	NA	NA	NA	2	2	4	4	-1.97120145377752
567.1394	731.825361470525	-2.90502679615829	0.466801291684577	-6.22326212010838	4.86922861780476e-10	2.56754425016845e-06	NA	NA	NA	NA	NA	NA	NA	NA	NA	NA	NA	NA	NA	NA	NA	NA	0	2	4	4	-2.10319291831923
295.1527	7246.14655602705	-1.81901390061648	0.29250269786663	-6.21879358338732	5.00991851780773e-10	2.64173003444002e-06	NA	NA	NA	NA	NA	NA	NA	NA	NA	NA	NA	NA	NA	NA	NA	NA	2	2	4	4	-1.41786297846125
320.1347	3124.56564089057	0.951877216762297	0.153124158384664	6.21637517426271	5.08770758820833e-10	2.68274821126225e-06	NA	NA	NA	NA	NA	NA	NA	NA	NA	NA	NA	NA	NA	NA	NA	NA	0	2	2	4	0.797028917010276
616.6697	2112.14682403693	-1.34151567240049	0.215818626480842	-6.21594018215834	5.10182380600761e-10	2.69019169290781e-06	NA	NA	NA	NA	NA	NA	NA	NA	NA	NA	NA	NA	NA	NA	NA	NA	0	2	4	4	-1.15187388781375
478.1197	1180.13730729585	-3.28670722695076	0.529093236895781	-6.21196227385943	5.23269918597438e-10	2.75920228076429e-06	NA	NA	NA	NA	NA	NA	NA	NA	NA	NA	NA	NA	NA	NA	NA	NA	2	2	4	4	-2.36495855790863
494.2464	467.977679779096	1.14278918867128	0.184057169644393	6.20888167996496	5.33629804002758e-10	2.81382995650654e-06	NA	NA	NA	NA	NA	NA	NA	NA	NA	NA	NA	NA	NA	NA	NA	NA	2	2	4	4	0.922734500539455
460.2992	1281.65414039508	-1.96245556792897	0.316213191818405	-6.2061154268857	5.43102949741715e-10	2.86378185398807e-06	NA	NA	NA	NA	NA	NA	NA	NA	NA	NA	NA	NA	NA	NA	NA	NA	0	2	2	4	-1.51968152932158
254.0671	9310.22077732954	0.792314329726722	0.128279399877859	6.17647362305343	6.55491546847809e-10	3.4564069265285e-06	NA	NA	NA	NA	NA	NA	NA	NA	NA	NA	NA	NA	NA	NA	NA	NA	2	2	4	4	0.689421589841954
256.0822	2427.54444996806	0.456059961355111	0.0738481793822962	6.17564258414803	6.58949061547109e-10	3.4746384015379e-06	NA	NA	NA	NA	NA	NA	NA	NA	NA	NA	NA	NA	NA	NA	NA	NA	0	2	2	4	0.434440004924724
396.1884	2883.24060674485	-1.1784379314224	0.191008725885675	-6.16955024414819	6.8484512221725e-10	3.61118832945156e-06	NA	NA	NA	NA	NA	NA	NA	NA	NA	NA	NA	NA	NA	NA	NA	NA	2	2	0	4	-1.03863832314842
446.0526	480.442442659569	1.18849569713352	0.19281811647725	6.16381758543808	7.10117432857621e-10	3.74444922345823e-06	NA	NA	NA	NA	NA	NA	NA	NA	NA	NA	NA	NA	NA	NA	NA	NA	2	2	4	4	0.952937192966895
318.0052	2554.34126137565	0.779776962473045	0.126637899889506	6.15753232763189	7.38871643416667e-10	3.89607017573609e-06	NA	NA	NA	NA	NA	NA	NA	NA	NA	NA	NA	NA	NA	NA	NA	NA	2	2	4	4	0.678628502562856
393.2588	588.677963170857	-2.49316629511555	0.405333774000861	-6.15089700151721	7.70459440474985e-10	4.0626326296246e-06	NA	NA	NA	NA	NA	NA	NA	NA	NA	NA	NA	NA	NA	NA	NA	NA	2	2	4	4	-1.86124193110083
556.2731	459.003958829145	-1.98332076629812	0.322637879235261	-6.14720370403847	7.88608250040498e-10	4.15833130246355e-06	NA	NA	NA	NA	NA	NA	NA	NA	NA	NA	NA	NA	NA	NA	NA	NA	2	2	4	4	-1.53183959018765
190.0722	2662.41332697105	0.950694494693511	0.154771533529846	6.14256687267481	8.11984745465195e-10	4.28159556283797e-06	NA	NA	NA	NA	NA	NA	NA	NA	NA	NA	NA	NA	NA	NA	NA	NA	2	2	3	4	0.796377135413639
236.0153	4478.89199442852	-1.15316097247112	0.18789803016156	-6.1371637131033	8.40078017123943e-10	4.42973138429455e-06	NA	NA	NA	NA	NA	NA	NA	NA	NA	NA	NA	NA	NA	NA	NA	NA	2	2	4	4	-1.01452612169816
229.1168	1633.56994147752	-1.03619951822752	0.168899361637475	-6.13501145404926	8.51530587079072e-10	4.49012078566795e-06	NA	NA	NA	NA	NA	NA	NA	NA	NA	NA	NA	NA	NA	NA	NA	NA	2	2	4	4	-0.941787800911535
393.2126	3325.05986038508	-3.25728297829433	0.531572335210415	-6.12763825830963	8.9193085243308e-10	4.70315138487963e-06	NA	NA	NA	NA	NA	NA	NA	NA	NA	NA	NA	NA	NA	NA	NA	NA	0	2	3	4	-2.35725266823628
399.095	3804.65108107492	-5.56458610668996	0.908133837320292	-6.12749561574521	8.92730585641871e-10	4.70736837808959e-06	NA	NA	NA	NA	NA	NA	NA	NA	NA	NA	NA	NA	NA	NA	NA	NA	2	2	4	4	-3.29224930310487
342.2222	2900.05194556691	-1.79894286524141	0.293599139335843	-6.12720755691191	8.94347735644014e-10	4.71589561005089e-06	NA	NA	NA	NA	NA	NA	NA	NA	NA	NA	NA	NA	NA	NA	NA	NA	0	2	4	4	-1.39867597836269
588.1088	914.7257847519	2.25822883840628	0.369142520730929	6.11749855837476	9.50556204272081e-10	5.01228286512668e-06	NA	NA	NA	NA	NA	NA	NA	NA	NA	NA	NA	NA	NA	NA	NA	NA	0	2	2	4	1.57628350708305
353.0699	990.819765256409	2.38517040534094	0.390162772518213	6.11327008455067	9.76099631465285e-10	5.14697335671645e-06	NA	NA	NA	NA	NA	NA	NA	NA	NA	NA	NA	NA	NA	NA	NA	NA	0	2	2	4	1.64391362139171
288.2261	3360.69958161672	0.576690186584736	0.0943852721509737	6.1099594612843	9.96564506193144e-10	5.25488464115645e-06	NA	NA	NA	NA	NA	NA	NA	NA	NA	NA	NA	NA	NA	NA	NA	NA	2	2	4	4	0.535349016083414
454.7807	894.666752265183	-0.927952933616826	0.152333875677469	-6.09157306272145	1.11806536044461e-09	5.89555864562442e-06	NA	NA	NA	NA	NA	NA	NA	NA	NA	NA	NA	NA	NA	NA	NA	NA	0	2	2	4	-0.86955695171631
494.2115	341.902543721444	-1.28103081274491	0.210383563564919	-6.08902516450443	1.13600264335382e-09	5.99014193840467e-06	NA	NA	NA	NA	NA	NA	NA	NA	NA	NA	NA	NA	NA	NA	NA	NA	2	2	0	4	-1.11400925985202
309.1553	8446.42916182013	-0.955864794174647	0.157083016309833	-6.08509319867711	1.16423567082698e-09	6.13901469227065e-06	NA	NA	NA	NA	NA	NA	NA	NA	NA	NA	NA	NA	NA	NA	NA	NA	2	2	0	4	-0.884194152066362
391.2617	1742.34416800811	-3.74347216873084	0.615561243835947	-6.08139678418173	1.19140051013005e-09	6.28225488991576e-06	NA	NA	NA	NA	NA	NA	NA	NA	NA	NA	NA	NA	NA	NA	NA	NA	2	2	4	4	-2.62888925603063
175.025	3457.02907357491	1.75381827822384	0.288582008052445	6.07736528711489	1.22173240318594e-09	6.44219496199948e-06	NA	NA	NA	NA	NA	NA	NA	NA	NA	NA	NA	NA	NA	NA	NA	NA	2	2	3	4	1.29416645140485
378.1769	2213.32206017836	-1.44595281899001	0.238672010122316	-6.05832589355148	1.37545513703049e-09	7.25277493756177e-06	NA	NA	NA	NA	NA	NA	NA	NA	NA	NA	NA	NA	NA	NA	NA	NA	2	2	4	4	-1.21000576346148
337.0043	968.627924720935	2.3492215012332	0.388220831418374	6.05125050258189	1.43725749431505e-09	7.57865876752327e-06	NA	NA	NA	NA	NA	NA	NA	NA	NA	NA	NA	NA	NA	NA	NA	NA	0	2	2	4	1.62585590935824
311.015	5561.35232546891	0.59152874753502	0.0978583271686642	6.04474616161676	1.49645415197896e-09	7.89080274338507e-06	NA	NA	NA	NA	NA	NA	NA	NA	NA	NA	NA	NA	NA	NA	NA	NA	2	2	4	4	0.546334526082881
410.0855	1215.82577385228	0.82066161548461	0.135828174131758	6.04191008772998	1.52300335261188e-09	8.03079667832245e-06	NA	NA	NA	NA	NA	NA	NA	NA	NA	NA	NA	NA	NA	NA	NA	NA	2	2	2	4	0.709420894407866
447.1787	460.059625998531	1.112433670042	0.184323891662168	6.0352114965155	1.58754623240753e-09	8.3711312834849e-06	NA	NA	NA	NA	NA	NA	NA	NA	NA	NA	NA	NA	NA	NA	NA	NA	2	2	4	4	0.901870335151909
395.2284	1851.09617496821	-1.40559932670377	0.233339682582624	-6.02383319950755	1.70333911411922e-09	8.98170714875063e-06	NA	NA	NA	NA	NA	NA	NA	NA	NA	NA	NA	NA	NA	NA	NA	NA	2	2	4	4	-1.18473820681521
564.7838	2314.22315842411	-0.879528407067438	0.146063824082995	-6.02153485018768	1.72770811806153e-09	9.11020490653844e-06	NA	NA	NA	NA	NA	NA	NA	NA	NA	NA	NA	NA	NA	NA	NA	NA	2	2	4	4	-0.83140361490199
367.0637	3507.10250564104	1.12823310037177	0.18737783715222	6.02116620363819	1.7316482989992e-09	9.13098148062279e-06	NA	NA	NA	NA	NA	NA	NA	NA	NA	NA	NA	NA	NA	NA	NA	NA	2	2	4	4	0.910455702624171
414.9261	625.063410387808	1.63817451376118	0.272214682614053	6.01795060439038	1.76639072900415e-09	9.31417831403889e-06	NA	NA	NA	NA	NA	NA	NA	NA	NA	NA	NA	NA	NA	NA	NA	NA	2	2	4	4	1.22897073863319
486.1693	543.206464768564	-2.33357378958505	0.387861796620597	-6.01650848296289	1.78219163196016e-09	9.39749647532594e-06	NA	NA	NA	NA	NA	NA	NA	NA	NA	NA	NA	NA	NA	NA	NA	NA	2	2	4	4	-1.76777917531637
312.2181	8170.51604091957	-2.97162661354192	0.494051589408883	-6.01481035026599	1.80097419304844e-09	9.49653691994443e-06	NA	NA	NA	NA	NA	NA	NA	NA	NA	NA	NA	NA	NA	NA	NA	NA	2	2	4	4	-2.15828872628174
475.0736	519.266936350147	1.32329104519843	0.220055918988582	6.01343081922323	1.81637465778286e-09	9.57774357048902e-06	NA	NA	NA	NA	NA	NA	NA	NA	NA	NA	NA	NA	NA	NA	NA	NA	2	2	2	4	1.02409955811821
472.9952	3548.86949619174	1.2230928921652	0.203583065521998	6.00783217911135	1.88020308018827e-09	9.91431084183275e-06	NA	NA	NA	NA	NA	NA	NA	NA	NA	NA	NA	NA	NA	NA	NA	NA	2	2	4	4	0.976363279767359
375.131	4333.78726750143	-0.774604698273108	0.128960375777778	-6.00653257716843	1.89532907706812e-09	9.9940702233802e-06	NA	NA	NA	NA	NA	NA	NA	NA	NA	NA	NA	NA	NA	NA	NA	NA	2	2	0	4	-0.749671459706775
301.0596	4700.74152797502	0.69831364468793	0.116507777490988	5.99370840064259	2.05109019795371e-09	1.08153986138099e-05	NA	NA	NA	NA	NA	NA	NA	NA	NA	NA	NA	NA	NA	NA	NA	NA	2	2	4	4	0.621183828158201
280.0502	3128.50447533569	0.345471381169586	0.0576563604658056	5.99190407404357	2.07398256110278e-09	1.0936110044695e-05	NA	NA	NA	NA	NA	NA	NA	NA	NA	NA	NA	NA	NA	NA	NA	NA	2	2	4	4	0.339789758459809
253.2144	12330.5389494819	-1.44984557738539	0.242426392757928	-5.98055995839164	2.22371853233577e-09	1.17256678210065e-05	NA	NA	NA	NA	NA	NA	NA	NA	NA	NA	NA	NA	NA	NA	NA	NA	2	2	4	4	-1.21297127850586
345.2139	2340.40791050974	-1.34545445279439	0.225546594969033	-5.96530598468629	2.44176027943901e-09	1.28754019534819e-05	NA	NA	NA	NA	NA	NA	NA	NA	NA	NA	NA	NA	NA	NA	NA	NA	2	2	4	4	-1.1546420968995
327.2901	9200.643049826	0.835416372889496	0.14020799301661	5.95840761225735	2.54707574061934e-09	1.34307303802858e-05	NA	NA	NA	NA	NA	NA	NA	NA	NA	NA	NA	NA	NA	NA	NA	NA	0	2	2	4	0.719834867272348
229.1194	129383.842216179	-0.909113966714789	0.153195996361597	-5.93431935759574	2.95066998808743e-09	1.5558882847185e-05	NA	NA	NA	NA	NA	NA	NA	NA	NA	NA	NA	NA	NA	NA	NA	NA	2	2	2	4	-0.855103722505675
411.0574	718.267900667527	1.86796380410929	0.314863562083366	5.93261345247282	2.98150228297194e-09	1.57214615381111e-05	NA	NA	NA	NA	NA	NA	NA	NA	NA	NA	NA	NA	NA	NA	NA	NA	2	2	4	4	1.34400006833117
485.1367	465.920234340795	-2.0156220223585	0.339802823584194	-5.93174006354035	2.99740898795056e-09	1.58053375934633e-05	NA	NA	NA	NA	NA	NA	NA	NA	NA	NA	NA	NA	NA	NA	NA	NA	1	2	4	4	-1.54736291520301
398.8666	1777.50256493762	1.19916527340373	0.202343821950816	5.92637453341772	3.09695803031026e-09	1.6330259693826e-05	NA	NA	NA	NA	NA	NA	NA	NA	NA	NA	NA	NA	NA	NA	NA	NA	2	2	4	4	0.962696708200809
323.1629	2714.6698272289	-0.845266485457036	0.142691630551516	-5.92372854798845	3.14722811250017e-09	1.65953338372134e-05	NA	NA	NA	NA	NA	NA	NA	NA	NA	NA	NA	NA	NA	NA	NA	NA	2	2	4	4	-0.812774775046258
359.057	10986.5236685503	-1.77766895371371	0.300933094507015	-5.90718995737529	3.47992414208842e-09	1.83496400012322e-05	Berberrubine,Lepidimoic_acid	1	C19H16NO4	[M+K-2H]-	322.107934	359.0565406	1.15190771712593	HMDB30266,HMDB41096	NA	NA	NA	NA	NA	NA	NA	NA	2	2	4	4	-1.39114345433721
407.023	642.85950254608	1.68482060206407	0.285326774461615	5.90488083441582	3.52901745066965e-09	1.86085090173811e-05	4-O-alpha-D-Galactopyranuronosyl-D-galacturonic_acid	1	C12H18O13	[M+K-2H]-	370.074745	407.0233516	-0.864078187719805	HMDB39721	Digalacturonate,1,2-beta-D-Glucuronosyl-D-glucuronate,MM_4550	1	C12H18O13	[M+K-2H]-	370.074745	407.0233516	-0.864078187719805	C02273,C04354,C20815	2	2	4	4	1.25879992407866
449.0634	524.017358152462	1.33883139468897	0.226964271939411	5.89886409543072	3.66012548003414e-09	1.929984165622e-05	NA	NA	NA	NA	NA	NA	NA	NA	NA	NA	NA	NA	NA	NA	NA	NA	2	2	0	4	1.03701207740223
422.0983	2286.40172330821	0.967037633412083	0.164096513338697	5.89310286816459	3.79010294478509e-09	1.99852128278518e-05	NA	NA	NA	NA	NA	NA	NA	NA	NA	NA	NA	NA	NA	NA	NA	NA	2	2	4	4	0.808819531833027
130.0223	1108.53001267296	-1.21765173969295	0.206790139419271	-5.88834527174498	3.90081512030067e-09	2.05689981293454e-05	NA	NA	NA	NA	NA	NA	NA	NA	NA	NA	NA	NA	NA	NA	NA	NA	1	2	3	4	-1.06086763597545
465.0409	641.356486120592	1.68119607277591	0.285996705760526	5.87837565577985	4.14311850066101e-09	2.18466638539855e-05	NA	NA	NA	NA	NA	NA	NA	NA	NA	NA	NA	NA	NA	NA	NA	NA	1	2	4	4	1.25461896926095
168.0273	7998.74823700605	-1.23162791362596	0.209628169371087	-5.87529775850743	4.22083981543477e-09	2.22564883467875e-05	NA	NA	NA	NA	NA	NA	NA	NA	NA	NA	NA	NA	NA	NA	NA	NA	2	2	4	4	-1.0751369734471
369.1037	7189.00811183158	0.936203138497076	0.159440116351158	5.87181670411692	4.31045182594193e-09	2.27290124781918e-05	NA	NA	NA	NA	NA	NA	NA	NA	NA	NA	NA	NA	NA	NA	NA	NA	0	2	3	4	0.785348077005474
498.1077	538.905069471078	1.38688774757307	0.23631550741743	5.86879702787874	4.38968423863951e-09	2.31468049903461e-05	NA	NA	NA	NA	NA	NA	NA	NA	NA	NA	NA	NA	NA	NA	NA	NA	2	2	4	4	1.06170102777715
394.1379	1071.16386705719	-3.57118396198392	0.60988179744948	-5.85553459197926	4.75478036399445e-09	2.50719568593428e-05	NA	NA	NA	NA	NA	NA	NA	NA	NA	NA	NA	NA	NA	NA	NA	NA	2	2	4	4	-2.54787323980112
495.2448	1192.57842801629	-0.921905228635717	0.157527400626127	-5.8523483849248	4.84680021079527e-09	2.55571775115235e-05	NA	NA	NA	NA	NA	NA	NA	NA	NA	NA	NA	NA	NA	NA	NA	NA	0	2	2	4	-0.864029684184869
472.1388	457.836324747668	1.1032400611656	0.18900480878505	5.8371004857357	5.3117063695028e-09	2.80086276863883e-05	NA	NA	NA	NA	NA	NA	NA	NA	NA	NA	NA	NA	NA	NA	NA	NA	0	2	3	4	0.894058404313074
423.2241	754.333534670173	-2.96012387061196	0.507233368674998	-5.83582243089496	5.35258775445708e-09	2.82241952292522e-05	NA	NA	NA	NA	NA	NA	NA	NA	NA	NA	NA	NA	NA	NA	NA	NA	2	2	4	4	-2.1438953822165
483.2932	334.7611038368	-1.224976242867	0.210224301591492	-5.82699637289019	5.64338384072196e-09	2.97575629921269e-05	NA	NA	NA	NA	NA	NA	NA	NA	NA	NA	NA	NA	NA	NA	NA	NA	2	2	4	4	-1.0675555420892
363.0207	5744.77618228737	1.49065549868181	0.25608154904795	5.82101875056485	5.84900066072691e-09	3.0841780484013e-05	NA	NA	NA	NA	NA	NA	NA	NA	NA	NA	NA	NA	NA	NA	NA	NA	2	2	4	4	1.12734695710025
365.1819	10858.4275062532	-3.10823189677219	0.534305053508351	-5.81733576420986	5.97929616932954e-09	3.15288287008747e-05	NA	NA	NA	NA	NA	NA	NA	NA	NA	NA	NA	NA	NA	NA	NA	NA	0	2	4	4	-2.24968828586039
316.1147	15325.889322892	0.827354652731782	0.142372982311781	5.81117736875083	6.20349939101069e-09	3.27110522887993e-05	NA	NA	NA	NA	NA	NA	NA	NA	NA	NA	NA	NA	NA	NA	NA	NA	0	2	2	4	0.714924517231782
471.2576	2596.57384538156	-1.46739633372169	0.253431019805675	-5.7901212521137	7.03356304550424e-09	3.70879779389439e-05	NA	NA	NA	NA	NA	NA	NA	NA	NA	NA	NA	NA	NA	NA	NA	NA	0	2	2	4	-1.22293423578315
419.1851	1569.70569273912	-3.44281417832656	0.59493180644797	-5.7869055596167	7.16948590230903e-09	3.78046991628755e-05	NA	NA	NA	NA	NA	NA	NA	NA	NA	NA	NA	NA	NA	NA	NA	NA	2	2	4	4	-2.45100434728331
555.2652	727.088998268185	-2.89311162845491	0.500384424616042	-5.78177794137952	7.3915234652251e-09	3.8975503232132e-05	NA	NA	NA	NA	NA	NA	NA	NA	NA	NA	NA	NA	NA	NA	NA	NA	2	2	4	4	-2.09036762635916
159.101	559.324040144244	-2.39343390950725	0.41414869107333	-5.77916569844587	7.50719628465838e-09	3.95854460090037e-05	NA	NA	NA	NA	NA	NA	NA	NA	NA	NA	NA	NA	NA	NA	NA	NA	2	2	4	4	-1.8004028180805
365.1199	1887.61465039955	0.636555139151314	0.110390518759325	5.76639322204058	8.09859794999035e-09	4.27039069902991e-05	NA	NA	NA	NA	NA	NA	NA	NA	NA	NA	NA	NA	NA	NA	NA	NA	2	2	4	4	0.578014551368514
390.1169	8655.07720727924	0.871712257171353	0.151336191933963	5.7601043480183	8.40619521188891e-09	4.43258673522902e-05	NA	NA	NA	NA	NA	NA	NA	NA	NA	NA	NA	NA	NA	NA	NA	NA	2	2	4	4	0.73902922432408
463.2829	756.16232678547	-0.809820616839208	0.140674961998573	-5.75667912280953	8.57847498437681e-09	4.52342985926189e-05	NA	NA	NA	NA	NA	NA	NA	NA	NA	NA	NA	NA	NA	NA	NA	NA	2	2	4	4	-0.780190884256006
318.9808	3361.06920194634	-1.08208994370388	0.187996585271677	-5.75590211992489	8.61803121492419e-09	4.54428785962952e-05	NA	NA	NA	NA	NA	NA	NA	NA	NA	NA	NA	NA	NA	NA	NA	NA	2	2	4	4	-0.967232157245954
444.0308	4315.17208680665	0.99151771069974	0.172434388055686	5.75011586656102	8.9182309440305e-09	4.70258317678728e-05	NA	NA	NA	NA	NA	NA	NA	NA	NA	NA	NA	NA	NA	NA	NA	NA	2	2	4	4	0.82805599297381
426.0206	5819.16852112208	1.30508073388893	0.22714199444396	5.74566027336223	9.15629804210909e-09	4.82811595760412e-05	NA	NA	NA	NA	NA	NA	NA	NA	NA	NA	NA	NA	NA	NA	NA	NA	0	2	2	4	1.01611522771325
478.2405	423.646855596415	0.96506436061557	0.168140943734032	5.73961546297805	9.48917683667486e-09	5.00364294597865e-05	NA	NA	NA	NA	NA	NA	NA	NA	NA	NA	NA	NA	NA	NA	NA	NA	0	2	3	4	0.804876901461631
327.1557	3929.71318233798	0.685202781386213	0.119396467810853	5.73888653449704	9.53010402202548e-09	5.02522385081404e-05	NA	NA	NA	NA	NA	NA	NA	NA	NA	NA	NA	NA	NA	NA	NA	NA	2	2	4	4	0.609142731586719
428.9019	3319.03104477556	1.77711182389525	0.310443688540827	5.72442568327988	1.03784225634569e-08	5.47254221771081e-05	NA	NA	NA	NA	NA	NA	NA	NA	NA	NA	NA	NA	NA	NA	NA	NA	2	2	4	4	1.30409764008747
558.1678	2948.08789119524	2.55923035429487	0.447397211876726	5.72026442355217	1.06358399348691e-08	5.60827839765645e-05	NA	NA	NA	NA	NA	NA	NA	NA	NA	NA	NA	NA	NA	NA	NA	NA	2	2	4	4	1.78152901975659
495.143	453.265908896503	1.08592481153655	0.189867245071985	5.71938994071801	1.06907195178202e-08	5.63721640174659e-05	Austinol	1	C25H30O8	[M+K-2H]-	458.19407	495.1426766	0.641027354279388	HMDB34464	6-Acetylpicropolin	1	C24H28O9	[M+Cl]-	460.173335	495.1427366	0.519850097610556	C09055	1	2	4	4	0.887707181335263
116.0349	1480.72959287251	1.6362057701135	0.286344948741418	5.71410732860899	1.10281381995773e-08	5.81513727263711e-05	NA	NA	NA	NA	NA	NA	NA	NA	NA	NA	NA	NA	NA	NA	NA	NA	2	2	4	4	1.22494144519588
571.0914	796.598382876935	-0.632820308580879	0.110944611149822	-5.70393011451727	1.17076093333286e-08	6.17342240146416e-05	NA	NA	NA	NA	NA	NA	NA	NA	NA	NA	NA	NA	NA	NA	NA	NA	2	2	4	4	-0.647881096467584
435.2959	10542.4281170555	-2.46722086471727	0.434895876294385	-5.673130050668	1.40211703145897e-08	7.39336310688315e-05	NA	NA	NA	NA	NA	NA	NA	NA	NA	NA	NA	NA	NA	NA	NA	NA	2	2	4	4	-1.85590379153245
59.0177	348.441251278554	-1.33047743532989	0.234585120453817	-5.67161903856483	1.41454259048745e-08	7.45888307964032e-05	NA	NA	NA	NA	NA	NA	NA	NA	NA	NA	NA	NA	NA	NA	NA	NA	2	2	4	4	-1.14636378927703
329.0874	3196.02492208019	-1.76837718371596	0.311953302835113	-5.6687240290277	1.43864871804183e-08	7.58599469023455e-05	NA	NA	NA	NA	NA	NA	NA	NA	NA	NA	NA	NA	NA	NA	NA	NA	2	2	3	4	-1.38122125196859
345.2642	4572.00592609412	-0.884728057239377	0.156130139616114	-5.66660645673353	1.4565335118112e-08	7.68030120778045e-05	NA	NA	NA	NA	NA	NA	NA	NA	NA	NA	NA	NA	NA	NA	NA	NA	1	2	3	4	-0.834088435244598
267.0989	8632.71863568381	-0.963929488263516	0.170364979780936	-5.65802601862767	1.53123926168779e-08	8.07422462687973e-05	NA	NA	NA	NA	NA	NA	NA	NA	NA	NA	NA	NA	NA	NA	NA	NA	1	2	4	4	-0.889115463905863
259.1412	1636.84672000721	-0.539436619521181	0.0953486315734042	-5.65751821100752	1.53577525671115e-08	8.0981429286379e-05	NA	NA	NA	NA	NA	NA	NA	NA	NA	NA	NA	NA	NA	NA	NA	NA	0	2	2	4	-0.558495284427939
393.1511	2293.0696048069	0.776812442676544	0.137334869487037	5.65633801217445	1.5463678635264e-08	8.15399774437469e-05	NA	NA	NA	NA	NA	NA	NA	NA	NA	NA	NA	NA	NA	NA	NA	NA	2	2	4	4	0.676240780674991
207.051	63423.4225991297	1.15775977845708	0.204805447866683	5.65297354399828	1.57695586799601e-08	8.31528829194296e-05	NA	NA	NA	NA	NA	NA	NA	NA	NA	NA	NA	NA	NA	NA	NA	NA	2	2	4	4	0.934419471764084
235.0631	107090.713889351	-2.32924024339852	0.412441017836602	-5.64745052666246	1.62844676340056e-08	8.58679978341118e-05	NA	NA	NA	NA	NA	NA	NA	NA	NA	NA	NA	NA	NA	NA	NA	NA	2	2	4	4	-1.763269299164
301.033	5150.77144268922	1.572417591609	0.278624799493242	5.64349474443367	1.66632615641043e-08	8.78653782275219e-05	3-Hydroxy-4-butanolide,Monoglyceride_citrate,Inositol_cyclic_phosphate	1	C10H16O8	[M+K-2H]-	264.08452	301.0331266	-0.398627225304334	HMDB34681,HMDB32437,HMDB01125	D-myo-Inositol_1,2-cyclic_phosphate,6-Deoxy-5-ketofructose_1-phosphate	1	C6H11O8P	[M+Hac-H]-	242.019158	301.0330116	-0.0166094740267888	C04299,C16848	0	2	3	4	1.1809175536052
446.0676	846.91547876766	-1.00607416421069	0.178293721656747	-5.64279075483989	1.67315645423082e-08	8.82255398315911e-05	NA	NA	NA	NA	NA	NA	NA	NA	NA	NA	NA	NA	NA	NA	NA	NA	2	2	1	4	-0.916939022408805
390.8169	797.893565931237	2.03893405649026	0.361460910325079	5.64081481080914	1.69247318039106e-08	8.92441108020205e-05	NA	NA	NA	NA	NA	NA	NA	NA	NA	NA	NA	NA	NA	NA	NA	NA	2	2	4	4	1.43758663633809
476.1454	1015.24676292193	-1.19862472312073	0.212521556736994	-5.64001478967185	1.70035558904283e-08	8.96597502102283e-05	NA	NA	NA	NA	NA	NA	NA	NA	NA	NA	NA	NA	NA	NA	NA	NA	2	2	4	4	-1.0500998578638
497.7363	2044.97158939277	-1.0750850583781	0.190820125512225	-5.63402343171198	1.76053084791534e-08	9.28327916105759e-05	NA	NA	NA	NA	NA	NA	NA	NA	NA	NA	NA	NA	NA	NA	NA	NA	0	2	3	4	-0.964961951527804
468.2324	370.117704445088	-1.48334392111548	0.263510288385479	-5.62916890343785	1.81080010946482e-08	9.54834897720797e-05	NA	NA	NA	NA	NA	NA	NA	NA	NA	NA	NA	NA	NA	NA	NA	NA	1	2	2	4	-1.23200585329758
308.1485	3354.99492268003	-0.666628952981234	0.118488457630416	-5.62610878994267	1.84320125794209e-08	9.71920023312864e-05	NA	NA	NA	NA	NA	NA	NA	NA	NA	NA	NA	NA	NA	NA	NA	NA	2	2	4	4	-0.671476858562429
391.1465	792.119899023261	2.02718403718764	0.360576549107223	5.62206289401485	1.88690538419582e-08	9.94965209086458e-05	NA	NA	NA	NA	NA	NA	NA	NA	NA	NA	NA	NA	NA	NA	NA	NA	2	2	4	4	1.42831309412192
457.1414	1469.19114652014	-1.8765398993785	0.333831902189748	-5.62121201439846	1.89622388594681e-08	9.99878855059753e-05	NA	NA	NA	NA	NA	NA	NA	NA	NA	NA	NA	NA	NA	NA	NA	NA	2	2	4	4	-1.46340178415052
111.0199	435.775325293502	1.01536357793819	0.180636771067511	5.62102373695946	1.89829185643478e-08	0.000100096929589806	NA	NA	NA	NA	NA	NA	NA	NA	NA	NA	NA	NA	NA	NA	NA	NA	2	2	4	4	0.840826951375046
250.0585	5060.68800764713	4.8440874468958	0.863268462773034	5.61133373427702	2.00773134536323e-08	0.000105867673841003	NA	NA	NA	NA	NA	NA	NA	NA	NA	NA	NA	NA	NA	NA	NA	NA	2	2	1	4	2.64422591564567
230.1227	8212.24281631893	-1.05753014516155	0.188471818328583	-5.61107838052393	2.01069661312733e-08	0.000106024032410204	NA	NA	NA	NA	NA	NA	NA	NA	NA	NA	NA	NA	NA	NA	NA	NA	2	2	4	4	-0.95518131243743
483.1329	27286.6520729788	-2.73263762700362	0.487542521458798	-5.60492163601889	2.08349207270709e-08	0.000109862536993845	NA	NA	NA	NA	NA	NA	NA	NA	NA	NA	NA	NA	NA	NA	NA	NA	2	2	4	4	-1.99147147207971
461.1292	425.064178527841	0.971001266996527	0.173354984685965	5.60123072754734	2.12835213511296e-08	0.000112228008084507	Aminopterin,4-Hydroxy-5-(3,4-dihydroxyphenyl)-valeric_acid-O-glucuronide,4-Hydroxy-5-(3,5-dihydroxyphenyl)-valeric_acid-O-glucuronide	1	C19H20N8O5	[M+Na-2H]-	440.155667	461.1303356	-2.43857303051445	HMDB01833,HMDB59971,HMDB59973	NA	NA	NA	NA	NA	NA	NA	NA	2	2	4	4	0.812114685900596
461.0061	327.377706362183	-1.16464393200878	0.208017832004658	-5.59876968616184	2.1587837028632e-08	0.000113832664651977	NA	NA	NA	NA	NA	NA	NA	NA	NA	NA	NA	NA	NA	NA	NA	NA	2	2	3	4	-1.02490158520248
593.7236	2199.61473640595	-1.19033375900586	0.212796504971001	-5.59376555159151	2.22196952094553e-08	0.000117164452839458	NA	NA	NA	NA	NA	NA	NA	NA	NA	NA	NA	NA	NA	NA	NA	NA	2	2	4	4	-1.04517095838066
482.2253	4812.97834882909	-1.09247055753013	0.196033976558766	-5.57286332046952	2.50586168562437e-08	0.000132134086682973	NA	NA	NA	NA	NA	NA	NA	NA	NA	NA	NA	NA	NA	NA	NA	NA	2	2	4	4	-0.974072885793508
461.0855	372.860145353624	-1.50158248865651	0.269468601238827	-5.57238387609278	2.51276979090861e-08	0.000132498351074611	NA	NA	NA	NA	NA	NA	NA	NA	NA	NA	NA	NA	NA	NA	NA	NA	2	2	4	4	-1.24323294499259
592.7242	5243.06485896429	-1.20219685862412	0.216240969625609	-5.55952399170958	2.70511410992012e-08	0.000142640667016088	NA	NA	NA	NA	NA	NA	NA	NA	NA	NA	NA	NA	NA	NA	NA	NA	0	2	3	4	-1.05257389990777
453.2091	1282.1737284583	0.901160051483478	0.162442968976076	5.54754728483324	2.89704826420434e-08	0.000152761354971495	NA	NA	NA	NA	NA	NA	NA	NA	NA	NA	NA	NA	NA	NA	NA	NA	2	2	4	4	0.759765821733354
394.927	569.453605252073	1.48108905226243	0.267270833133326	5.54152892367269	2.9984203608396e-08	0.000158106705627072	NA	NA	NA	NA	NA	NA	NA	NA	NA	NA	NA	NA	NA	NA	NA	NA	2	2	4	4	1.11932044906523
458.2133	1102.18797247332	-1.77054413601672	0.31974112217163	-5.53743016847964	3.06942013289121e-08	0.000161850523607353	NA	NA	NA	NA	NA	NA	NA	NA	NA	NA	NA	NA	NA	NA	NA	NA	2	2	4	4	-1.38492610858882
407.1667	4119.57164471781	0.419345556357473	0.0759467070890303	5.52157654269178	3.35971397082387e-08	0.000177157717681542	NA	NA	NA	NA	NA	NA	NA	NA	NA	NA	NA	NA	NA	NA	NA	NA	0	2	2	4	0.401297572397298
409.0472	2230.02272217376	-1.2326821958371	0.223428417671298	-5.51712359906961	3.44593089518742e-08	0.000181703936103232	NA	NA	NA	NA	NA	NA	NA	NA	Ohioensin-A	1	C23H16O5	[M+K-2H]-	372.099775	409.0483816	-2.96297468594981	C09956	2	2	4	4	-1.07598317400729
611.4994	36627.3087366491	1.41106491371873	0.255840782301888	5.51540259149808	3.47982440929112e-08	0.000183491141101921	NA	NA	NA	NA	NA	NA	NA	NA	NA	NA	NA	NA	NA	NA	NA	NA	0	2	4	4	1.07767789064087
227.1016	3727.58824711842	-1.01794824047665	0.184602070210782	-5.5142839910427	3.50202726623327e-08	0.000184661897748481	NA	NA	NA	NA	NA	NA	NA	NA	NA	NA	NA	NA	NA	NA	NA	NA	2	2	4	4	-0.926372463697437
436.1139	1804.8592908647	-1.23061463127823	0.223371037118967	-5.50928467338766	3.60294827892831e-08	0.00018998346274789	NA	NA	NA	NA	NA	NA	NA	NA	NA	NA	NA	NA	NA	NA	NA	NA	0	2	4	4	-1.07260297872176
457.1339	467.241551624509	1.13894764975986	0.206767620714973	5.50834625760814	3.6222039262532e-08	0.000190998813031331	NA	NA	NA	NA	NA	NA	NA	NA	NA	NA	NA	NA	NA	NA	NA	NA	2	2	4	4	0.91621675229762
473.1241	442.192280409554	1.04141659726464	0.189322011868312	5.50076870083668	3.78138999965678e-08	0.000199392694681902	NA	NA	NA	NA	NA	NA	NA	NA	NA	NA	NA	NA	NA	NA	NA	NA	2	2	4	4	0.857842890154753
259.1915	24558.0634973587	0.580370991468376	0.105584842834101	5.49672638505774	3.86906306823229e-08	0.000204015695587888	NA	NA	NA	NA	NA	NA	NA	NA	NA	NA	NA	NA	NA	NA	NA	NA	2	2	4	4	0.538089291000215
480.1225	346.639671590301	-1.31701218080715	0.239645971316957	-5.49565750498373	3.8925733835381e-08	0.000205255394513964	NA	NA	NA	NA	NA	NA	NA	NA	NA	NA	NA	NA	NA	NA	NA	NA	2	2	2	4	-1.13454310349856
241.1058	4552.4798148573	-1.91492227180798	0.348924320501455	-5.48807337091309	4.06341291883201e-08	0.000214263763210012	NA	NA	NA	NA	NA	NA	NA	NA	NA	NA	NA	NA	NA	NA	NA	NA	2	2	4	4	-1.49023077671004
606.7395	2405.50511089718	-1.09579850701861	0.199832083479936	-5.48359646727412	4.16764843984755e-08	0.000219760102233161	NA	NA	NA	NA	NA	NA	NA	NA	NA	NA	NA	NA	NA	NA	NA	NA	2	2	4	4	-0.976363279767359
471.0202	683.758903001312	1.78678352098338	0.325855625854235	5.48335943655814	4.17323888373708e-08	0.000220054886339456	NA	NA	NA	NA	NA	NA	NA	NA	NA	NA	NA	NA	NA	NA	NA	NA	2	2	4	4	1.31079055552439
351.0365	2341.12022890234	0.992101004168631	0.181366327206344	5.47014994155943	4.49655001461233e-08	0.000237103082270508	NA	NA	NA	NA	NA	NA	NA	NA	NA	NA	NA	NA	NA	NA	NA	NA	2	2	4	4	0.828724774198692
392.1494	1360.47080397874	-1.0326561265056	0.188811881442788	-5.46923275492335	4.51987871511862e-08	0.000238333204648205	NA	NA	NA	NA	NA	NA	NA	NA	NA	NA	NA	NA	NA	NA	NA	NA	2	2	4	4	-0.939571946618314
355.3214	9936.13247168314	0.76524939856884	0.139919099959087	5.46922756644807	4.52001101748928e-08	0.00023834018095221	NA	NA	NA	NA	NA	NA	NA	NA	NA	NA	NA	NA	NA	NA	NA	NA	2	2	4	4	0.667913896993723
341.0045	6731.66361139852	0.965236520898811	0.176696114245634	5.46269240282778	4.68966804003554e-08	0.000247286195751074	NA	NA	NA	NA	NA	NA	NA	NA	NA	NA	NA	NA	NA	NA	NA	NA	2	2	4	4	0.805533136645401
432.1977	4741.01393365647	-1.32714739808863	0.243611483578083	-5.44780311090404	5.0995762591321e-08	0.000268900656144035	NA	NA	NA	NA	NA	NA	NA	NA	NA	NA	NA	NA	NA	NA	NA	NA	1	2	2	4	-1.1436217475439
436.7701	4675.83041423557	-0.990250976277958	0.181853701319764	-5.44531658740748	5.17133252854793e-08	0.000272684364230332	NA	NA	NA	NA	NA	NA	NA	NA	NA	NA	NA	NA	NA	NA	NA	NA	2	2	4	4	-0.905439460219797
460.0542	501.917298949411	1.26387956215638	0.232255908423061	5.44175418717094	5.27584436331825e-08	0.000278195273277771	NA	NA	NA	NA	NA	NA	NA	NA	NA	NA	NA	NA	NA	NA	NA	NA	1	2	4	4	0.996432225759364
295.0647	7990.51343289513	1.87878672208036	0.345805449636075	5.43307436033061	5.53913108831018e-08	0.000292078382286596	NA	NA	NA	NA	NA	NA	NA	NA	NA	NA	NA	NA	NA	NA	NA	NA	2	2	4	4	1.34987764928575
455.2369	362.933266870372	-1.43445542373258	0.26402950331145	-5.43293611411483	5.54342585592896e-08	0.000292304845383134	NA	NA	NA	NA	NA	NA	NA	NA	NA	NA	NA	NA	NA	NA	NA	NA	0	2	4	4	-1.20214928666995
486.1775	10174.3531511501	1.82982035019388	0.336845921671655	5.43221761781496	5.56579873744956e-08	0.000293484567425716	NA	NA	NA	NA	NA	NA	NA	NA	NA	NA	NA	NA	NA	NA	NA	NA	0	2	4	4	1.32778502243116
186.0176	1660.14899971676	0.573118068822754	0.105678230160412	5.42323681947361	5.85293659301664e-08	0.000308625346549768	NA	NA	NA	NA	NA	NA	NA	NA	NA	NA	NA	NA	NA	NA	NA	NA	2	2	4	4	0.533159687858793
419.1183	2395.37238097109	0.712336391565422	0.131393806248583	5.4213848575005	5.913908403773e-08	0.00031184039013095	NA	NA	NA	NA	NA	NA	NA	NA	NA	NA	NA	NA	NA	NA	NA	NA	2	2	4	4	0.630997701156279
594.7211	1439.08534583188	-1.11459580763248	0.205907212567242	-5.41309745169073	6.19437556219367e-08	0.000326629423394472	NA	NA	NA	NA	NA	NA	NA	NA	NA	NA	NA	NA	NA	NA	NA	NA	0	2	3	4	-0.990214689684418
267.1216	3053.48408431379	-1.461337496346	0.27003044788678	-5.41175081470338	6.24114988500031e-08	0.000329095833436066	NA	NA	NA	NA	NA	NA	NA	NA	NA	NA	NA	NA	NA	NA	NA	NA	2	2	4	4	-1.21993262729488
460.9629	503.352574815254	1.26908577864812	0.234891501320897	5.40285949688045	6.55868333239648e-08	0.000345839372117266	NA	NA	NA	NA	NA	NA	NA	NA	NA	NA	NA	NA	NA	NA	NA	NA	2	2	4	4	0.998773755715719
471.1619	909.366324025662	0.68399183739679	0.126608360367369	5.40242236304229	6.57469166287614e-08	0.000346683491383459	NA	NA	NA	NA	NA	NA	NA	NA	NA	NA	NA	NA	NA	NA	NA	NA	2	2	4	4	0.608000580577229
258.0732	1852.6473282752	-0.827414249982	0.153162277560945	-5.40220649077748	6.58261110250679e-08	0.000347101083435183	NA	NA	NA	NA	NA	NA	NA	NA	NA	NA	NA	NA	NA	NA	NA	NA	2	2	4	4	-0.794423816963088
288.1564	4437.93547610899	-0.893511726777779	0.165501526034803	-5.39881261632528	6.70833941952496e-08	0.000353730737591551	NA	NA	NA	NA	NA	NA	NA	NA	NA	NA	NA	NA	NA	NA	NA	NA	2	2	4	4	-0.844210561989339
264.1091	18079.1880369743	0.349804010324084	0.0648612637545006	5.39311123582313	6.9248053688292e-08	0.000365144987098364	NA	NA	NA	NA	NA	NA	NA	NA	NA	NA	NA	NA	NA	NA	NA	NA	2	2	3	4	0.344317902417025
486.0416	533.733548821133	1.37030916533734	0.254221832872158	5.39021039167174	7.03752435228973e-08	0.000371088659096237	NA	NA	NA	NA	NA	NA	NA	NA	NA	NA	NA	NA	NA	NA	NA	NA	2	2	4	4	1.05340001362096
327.2003	3518.08787057625	-1.27041620550427	0.235710301597762	-5.38973560719558	7.05614164520013e-08	0.000372070348951403	NA	NA	NA	NA	NA	NA	NA	NA	NA	NA	NA	NA	NA	NA	NA	NA	0	2	4	4	-1.10260817382321
382.1351	2005.06797704749	0.499943942013555	0.0928513113982655	5.38434982214903	7.27069785098644e-08	0.000383383897682515	NA	NA	NA	NA	NA	NA	NA	NA	NA	NA	NA	NA	NA	NA	NA	NA	2	2	4	4	0.476023751834562
348.0699	8255.62738590799	0.960699582476302	0.179063449985699	5.36513499853279	8.08886971835187e-08	0.000426526100248694	NA	NA	NA	NA	NA	NA	NA	NA	NA	NA	NA	NA	NA	NA	NA	NA	0	2	2	4	0.804221012710828
400.9305	849.269699644582	2.13938580729296	0.398863468005754	5.36370457286928	8.15322146055844e-08	0.000429919367615247	NA	NA	NA	NA	NA	NA	NA	NA	NA	NA	NA	NA	NA	NA	NA	NA	2	2	4	4	1.51667686121725
451.3941	614.047221980892	1.6077814448236	0.299821678275484	5.36245895917615	8.20966249789423e-08	0.000432895503513963	NA	NA	NA	NA	NA	NA	NA	NA	NA	NA	NA	NA	NA	NA	NA	NA	2	2	4	4	1.20508675084827
467.2734	1079.4461677644	-2.59432819870975	0.484451842121739	-5.35518285439364	8.54699376552152e-08	0.00045068298125595	NA	NA	NA	NA	NA	NA	NA	NA	NA	NA	NA	NA	NA	NA	NA	NA	2	2	4	4	-1.91185541396238
491.1274	522.68218274583	1.33422301930582	0.24944308759633	5.34880734584625	8.85357240450157e-08	0.000466848872889368	NA	NA	NA	NA	NA	NA	NA	NA	NA	NA	NA	NA	NA	NA	NA	NA	2	2	4	4	1.03457783821757
298.1045	4095.92439022438	0.714098046961898	0.133587322634839	5.34555250361507	9.0141663019063e-08	0.000475316989099519	NA	NA	NA	NA	NA	NA	NA	NA	NA	NA	NA	NA	NA	NA	NA	NA	2	2	4	4	0.631576875473037
477.0039	449.058351856203	1.06869219244695	0.20030725412004	5.33526455215897	9.54053535027964e-08	0.000503072429020246	NA	NA	NA	NA	NA	NA	NA	NA	NA	NA	NA	NA	NA	NA	NA	NA	2	2	4	4	0.875110913365198
234.0667	21948.7050783284	-2.66846979506555	0.500358801671893	-5.33311253074625	9.65434400643538e-08	0.000509073559459338	NA	NA	NA	NA	NA	NA	NA	NA	NA	NA	NA	NA	NA	NA	NA	NA	2	2	4	4	-1.95812502605951
449.3033	4111.92404017016	-0.763881337458411	0.143246556113152	-5.33263317587206	9.67987285497667e-08	0.00051041969564292	NA	NA	NA	NA	NA	NA	NA	NA	NA	NA	NA	NA	NA	NA	NA	NA	0	2	3	4	-0.742775695399757
419.0569	1717.39972359974	-1.87574136618338	0.352375181211045	-5.32313700339742	1.01992869031101e-07	0.000537808398400996	NA	NA	NA	NA	NA	NA	NA	NA	NA	NA	NA	NA	NA	NA	NA	NA	2	2	4	4	-1.46201865712836
475.2393	387.766109295706	-1.5968777877957	0.300058974639917	-5.32187977284136	1.02700441351457e-07	0.000541539427246235	NA	NA	NA	NA	NA	NA	NA	NA	NA	NA	NA	NA	NA	NA	NA	NA	2	2	1	4	-1.28219906515762
345.1775	5643.00209230382	-0.994339521689722	0.186898643717297	-5.32020726267957	1.03649102048822e-07	0.000546541715103439	NA	NA	NA	NA	NA	NA	NA	NA	NA	NA	NA	NA	NA	NA	NA	NA	0	2	4	4	-0.907586481855715
400.2701	1979.29307427813	1.29449139275651	0.243690414580639	5.31203246128564	1.08409286132341e-07	0.000571642165775835	NA	NA	NA	NA	NA	NA	NA	NA	NA	NA	NA	NA	NA	NA	NA	NA	0	2	2	4	1.01056452044882
445.0349	482.988331179962	1.19694252659708	0.22548608409943	5.30827670087737	1.10666553885641e-07	0.000583544738638984	NA	NA	NA	NA	NA	NA	NA	NA	NA	NA	NA	NA	NA	NA	NA	NA	1	2	2	4	0.961942724094462
248.0777	4135.60392035108	0.762286617550791	0.143640156490698	5.30691859556805	1.11493939401446e-07	0.000587907542463826	NA	NA	NA	NA	NA	NA	NA	NA	NA	NA	NA	NA	NA	NA	NA	NA	0	2	2	4	0.661994383285816
479.9811	328.318567582466	-1.17244487375658	0.221016479625637	-5.30478485469725	1.12805961860047e-07	0.000594825836888026	NA	NA	NA	NA	NA	NA	NA	NA	NA	NA	NA	NA	NA	NA	NA	NA	2	2	4	4	-1.033767786277
345.0416	3152.03431050273	-1.385206312045	0.261355885498992	-5.30007697894502	1.15753865334693e-07	0.000610370131909834	NA	NA	NA	NA	NA	NA	NA	NA	NA	NA	NA	NA	NA	NA	NA	NA	2	2	4	4	-1.17806333702971
390.9461	3586.79543678485	1.37204427074738	0.259233427566549	5.29269810466534	1.20524794928666e-07	0.000635527243658853	NA	NA	NA	NA	NA	NA	NA	NA	NA	NA	NA	NA	NA	NA	NA	NA	2	2	4	4	1.05422684686792
175.0963	1704.02211336939	0.417561238920676	0.078944894059749	5.28927480230257	1.22802274201659e-07	0.000647536391865347	NA	NA	NA	NA	NA	NA	NA	NA	NA	NA	NA	NA	NA	NA	NA	NA	2	2	4	4	0.399241107023408
293.1162	5387.8879706979	1.23391906865536	0.233312843841443	5.28868899088091	1.23196156752882e-07	0.000649613334557947	NA	NA	NA	NA	NA	NA	NA	NA	NA	NA	NA	NA	NA	NA	NA	NA	1	2	3	4	0.982496189436623
462.2493	2750.41232821975	-0.731715349499381	0.138849198400725	-5.26985649126771	1.36530461181653e-07	0.000719925121810859	NA	NA	NA	NA	NA	NA	NA	NA	NA	NA	NA	NA	NA	NA	NA	NA	0	2	2	4	-0.717991457830356
401.9372	636.403321853569	1.66758670656774	0.316636933139171	5.26655778918496	1.39005502727428e-07	0.000732976015881726	NA	NA	NA	NA	NA	NA	NA	NA	NA	NA	NA	NA	NA	NA	NA	NA	0	2	2	4	1.24735461598174
338.0915	3186.33999661781	0.822084368104572	0.156217603660592	5.26243105028474	1.42162984796751e-07	0.000749625418833268	NA	NA	NA	NA	NA	NA	NA	NA	NA	NA	NA	NA	NA	NA	NA	NA	2	2	4	4	0.712475798719898
351.202	2780.04947278926	-2.06334147853591	0.392496212357748	-5.25697169443062	1.46446842185094e-07	0.000772214198842001	NA	NA	NA	NA	NA	NA	NA	NA	NA	NA	NA	NA	NA	NA	NA	NA	2	2	4	4	-1.57792929380646
579.016	611.718353972769	1.60142195306089	0.304734655874874	5.25513564731687	1.47915410223741e-07	0.000779957958109785	NA	NA	NA	NA	NA	NA	NA	NA	NA	NA	NA	NA	NA	NA	NA	NA	0	2	4	4	1.20019672576504
612.5026	10438.4341249826	1.44941569800902	0.275881538738151	5.25376110572123	1.49024154087094e-07	0.000785804364501247	NA	NA	NA	NA	NA	NA	NA	NA	NA	NA	NA	NA	NA	NA	NA	NA	2	2	1	4	1.09999743683452
160.0659	4386.85913944475	-1.66146169091236	0.316399193051729	-5.2511565370545	1.51147157877258e-07	0.000796998963486783	NA	NA	NA	NA	NA	NA	NA	NA	NA	NA	NA	NA	NA	NA	NA	NA	0	2	2	4	-1.32094142616896
448.2125	505.632059726236	1.27676190260851	0.243289131451736	5.24792001594939	1.53826051168996e-07	0.000811124767814118	NA	NA	NA	NA	NA	NA	NA	NA	NA	NA	NA	NA	NA	NA	NA	NA	2	2	4	4	1.00112077455808
466.0959	505.18612812	1.27529420673131	0.243038356186435	5.24729605129913	1.54347764527324e-07	0.00081387576235258	NA	NA	NA	NA	NA	NA	NA	NA	NA	NA	NA	NA	NA	NA	NA	NA	2	2	4	4	1.00033782268182
306.1196	3557.65213679749	0.747296191837553	0.142472834501237	5.24518371838153	1.56126674241567e-07	0.000823255953275785	NA	NA	NA	NA	NA	NA	NA	NA	NA	NA	NA	NA	NA	NA	NA	NA	0	2	4	4	0.652571062959947
188.1384	2914.5407974231	-1.05339560959004	0.201064286454674	-5.23909853989663	1.61362865158761e-07	0.000850866387982148	NA	NA	NA	NA	NA	NA	NA	NA	NA	NA	NA	NA	NA	NA	NA	NA	2	2	4	4	-0.951443775734825
559.236	1024.52625071817	-0.749214574351463	0.143054293046683	-5.23727431309574	1.6296539026787e-07	0.000859316502882478	NA	NA	NA	NA	NA	NA	NA	NA	NA	NA	NA	NA	NA	NA	NA	NA	2	2	4	4	-0.731567206688075
326.1242	37277.9871504813	0.364021968259202	0.0695125574599658	5.23677996553144	1.63402302217577e-07	0.000861620339593282	NA	NA	NA	NA	NA	NA	NA	NA	NA	NA	NA	NA	NA	NA	NA	NA	2	2	4	4	0.35541670150399
371.0457	4000.27463529859	2.85208581535863	0.544968875267978	5.23348386447973	1.6634453383129e-07	0.00087713472689239	NA	NA	NA	NA	NA	NA	NA	NA	NA	NA	NA	NA	NA	NA	NA	NA	1	2	4	4	2.00901120110707
281.1377	2721.14597776241	-1.36331953436263	0.260621139687149	-5.23103972302156	1.68559280333344e-07	0.000888813085197723	NA	NA	NA	NA	NA	NA	NA	NA	NA	NA	NA	NA	NA	NA	NA	NA	2	2	4	4	-1.16674125915729
287.9866	2013.93148433718	-1.0010731017754	0.191454728280026	-5.22877189176132	1.70639745399314e-07	0.000899783377490584	NA	NA	NA	NA	NA	NA	NA	NA	NA	NA	NA	NA	NA	NA	NA	NA	2	2	4	4	-0.911174179557443
465.1834	467.961261501622	1.14117846133182	0.218270712657993	5.22827111083804	1.71102487398833e-07	0.000902223416054048	NA	NA	NA	NA	NA	NA	NA	NA	NA	NA	NA	NA	NA	NA	NA	NA	2	2	4	4	0.919108708759582
255.1217	9521.56512929643	-2.07338201899809	0.397819030702133	-5.21187238161699	1.86944138724235e-07	0.000985756443492893	NA	NA	NA	NA	NA	NA	NA	NA	NA	NA	NA	NA	NA	NA	NA	NA	2	2	4	4	-1.58455556223392
565.7833	909.93537881772	-0.819835456529714	0.157406957675038	-5.20838131070572	1.90495141892931e-07	0.00100448088320142	NA	NA	NA	NA	NA	NA	NA	NA	NA	NA	NA	NA	NA	NA	NA	NA	0	2	4	4	-0.787287414732774
331.0431	2337.56668322925	0.821853561546792	0.15790702733576	5.20466742622717	1.94344338942631e-07	0.0010247776992445	Mono-trans-p-coumaroylmesotartaric_acid	1	C14H14O8	[M+Na-2H]-	310.06887	331.0435386	-1.29046469794751	HMDB29783	Tuliposide_B,6-Tuliposide_B,2-epi-5-epi-Valiolone_7-phosphate,5-epi-Valiolone_7-phosphate	1	C11H18O9	[M+K-2H]-	294.095085	331.0436916	-1.75263874444329	C08570,C21186,C17692,C17693	2	2	4	4	0.711864286608249
581.3909	1051.64741742672	-2.84048487665278	0.545896442802655	-5.2033401464747	1.95738126585884e-07	0.00103212714148737	NA	NA	NA	NA	NA	NA	NA	NA	NA	NA	NA	NA	NA	NA	NA	NA	1	2	4	4	-2.05382711623248
476.3305	891.130725517109	-1.3319900877557	0.256158780730094	-5.19986113284624	1.99437474454027e-07	0.00105163380279608	NA	NA	NA	NA	NA	NA	NA	NA	NA	NA	NA	NA	NA	NA	NA	NA	2	2	4	4	-1.14727972091132
486.6792	3919.8908792417	1.46280326568334	0.281366339977168	5.1989277246242	2.00441438591324e-07	0.00105692770569205	NA	NA	NA	NA	NA	NA	NA	NA	NA	NA	NA	NA	NA	NA	NA	NA	0	2	2	4	1.11048585453133
249.0552	3030.84164108104	0.511785734799688	0.098462219040827	5.1977879412557	2.01674002835905e-07	0.00106342701695373	NA	NA	NA	NA	NA	NA	NA	NA	NA	NA	NA	NA	NA	NA	NA	NA	2	2	4	4	0.484544582910482
353.1351	3289.92982518693	1.08228517240877	0.20831823708206	5.19534529270448	2.0434020830826e-07	0.00107748591840945	NA	NA	NA	NA	NA	NA	NA	NA	NA	NA	NA	NA	NA	NA	NA	NA	1	2	4	4	0.886300657121532
571.1301	728.62301873987	1.89101701209387	0.364100933864766	5.19366152682329	2.06197877015393e-07	0.00108728140550217	NA	NA	NA	NA	NA	NA	NA	NA	NA	NA	NA	NA	NA	NA	NA	NA	2	2	4	4	1.35224178985721
557.008	548.711432673228	1.41733589335608	0.273172914829837	5.18842028771029	2.12085509701454e-07	0.00111832689265577	NA	NA	NA	NA	NA	NA	NA	NA	NA	NA	NA	NA	NA	NA	NA	NA	2	2	4	4	1.08363392501687
462.1701	649.50464920143	-2.19936204939102	0.425004883310125	-5.1749100675301	2.28020785123684e-07	0.00120235359995719	NA	NA	NA	NA	NA	NA	NA	NA	NA	NA	NA	NA	NA	NA	NA	NA	2	2	4	4	-1.66252387291194
310.1507	8572.49853425269	-2.30572501766148	0.445739017315405	-5.1728139743036	2.30594563644587e-07	0.00121592513409791	NA	NA	NA	NA	NA	NA	NA	NA	NA	NA	NA	NA	NA	NA	NA	NA	2	2	4	4	-1.74340600858528
410.2157	13878.4265049859	-1.38176870925912	0.267354354172705	-5.16830449062569	2.36227226381408e-07	0.00124562616470916	NA	NA	NA	NA	NA	NA	NA	NA	NA	NA	NA	NA	NA	NA	NA	NA	2	2	4	4	-1.17521868547527
463.3275	9758.33976191513	-2.03274495790067	0.394159655794238	-5.15716138884043	2.50721691418475e-07	0.00132205547884962	NA	NA	NA	NA	NA	NA	NA	NA	NA	NA	NA	NA	NA	NA	NA	NA	0	2	4	4	-1.56488077793074
191.0561	39483.6198825048	0.764662900360899	0.148487520102973	5.14967789771572	2.60934178989034e-07	0.00137590592580918	NA	NA	NA	NA	NA	NA	NA	NA	NA	NA	NA	NA	NA	NA	NA	NA	2	2	4	4	0.666135593605427
363.2514	65845.9919096328	-1.10887902702481	0.215668608451912	-5.14158752627211	2.7242668680067e-07	0.00143650591949993	NA	NA	NA	NA	NA	NA	NA	NA	NA	NA	NA	NA	NA	NA	NA	NA	2	2	4	4	-0.984805578966353
199.0726	5668.30501381936	1.00253850321454	0.195125030791114	5.13792873804989	2.7778317492493e-07	0.00146475068137916	NA	NA	NA	NA	NA	NA	NA	NA	NA	NA	NA	NA	NA	NA	NA	NA	2	2	2	4	0.834088435244598
410.1651	3759.24904129526	1.32681550592778	0.258241638496054	5.13788370324351	2.77849735651164e-07	0.00146510165608859	NA	NA	NA	NA	NA	NA	NA	NA	NA	NA	NA	NA	NA	NA	NA	NA	0	2	3	4	1.02811630769167
260.1949	2844.17170492947	0.486809859807556	0.0947603019031494	5.13727637027903	2.78748869995079e-07	0.00146984279148405	NA	NA	NA	NA	NA	NA	NA	NA	NA	NA	NA	NA	NA	NA	NA	NA	2	2	4	4	0.464892259756496
364.2547	11538.2454035582	-1.16602803693768	0.227011886209578	-5.13641843344361	2.80023804193655e-07	0.00147656551951314	NA	NA	NA	NA	NA	NA	NA	NA	NA	NA	NA	NA	NA	NA	NA	NA	2	2	4	4	-1.02811630769167
472.9495	527.042681217275	1.34848651312536	0.262602295359462	5.13509035128385	2.82008509409677e-07	0.00148703087011723	NA	NA	NA	NA	NA	NA	NA	NA	NA	NA	NA	NA	NA	NA	NA	NA	0	2	4	4	1.0435336242085
477.3946	1290.64619449207	-0.903063859741105	0.176259801110062	-5.12348166770713	2.9994482091615e-07	0.00158160904069086	NA	NA	NA	NA	NA	NA	NA	NA	NA	NA	NA	NA	NA	NA	NA	NA	2	2	4	4	-0.850325551089294
555.518	1426.74656223058	0.390764367581875	0.0763380682506024	5.11886633414765	3.07377706582402e-07	0.00162080264680901	NA	NA	NA	NA	NA	NA	NA	NA	NA	NA	NA	NA	NA	NA	NA	NA	2	2	4	4	0.378257593506975
295.1316	4441.15300219972	1.49814213973142	0.292769623005547	5.11713655382557	3.102090388731e-07	0.00163573226197786	Tetradecanedioic_acid,Diethyl_decanedioate,Diisobutyl_adipate,2-Hydroxypropyl_2-isopropyl-5-methylcyclohexyl_carbonate,1-Hydroxypropan-2-yl_2-isopropyl-5-methylcyclohexyl_carbonate,1b-Furanoeudesm-4(15)-en-1-ol_acetate,[6]-Dehydroshogaol,Panaquinquecol_4,2-Butyl-5-[2-(4-hydroxy-3-methoxyphenyl)ethyl]furan,2-Polyprenyl-6-methoxy-1,4-benzoquinone,4-Hydroxy-3-polyprenylbenzoate	1	C14H26O4	[M+K-2H]-	258.18311	295.1317166	-0.55500642859649	HMDB00872,HMDB40429,HMDB41618,HMDB59946,HMDB59947,HMDB32697,HMDB33090,HMDB38939,HMDB40926,HMDB60354,HMDB60388	Dibutyl_adipate,Diisobutyl_adipate,Podocarpic_acid,Carbestrol,Geranyl-hydroxybenzoate	1	C14H26O4	[M+K-2H]-	258.18311	295.1317166	-0.55500642859649	C14253,C14260,C09171,C14660,C18131	2	2	4	4	1.13635134301563
445.1439	343.67638960357	-1.29459454612153	0.25324108669349	-5.11210310706191	3.18591845267175e-07	0.00167993480009381	NA	NA	NA	NA	NA	NA	NA	NA	NA	NA	NA	NA	NA	NA	NA	NA	2	2	2	4	-1.1246634020403
456.1723	1190.97652034454	-1.36586342431634	0.267187653180454	-5.11200052868408	3.18764934886326e-07	0.0016808475016556	NA	NA	NA	NA	NA	NA	NA	NA	NA	NA	NA	NA	NA	NA	NA	NA	2	2	4	4	-1.16861787731401
484.1362	3627.28046053412	-2.87516967889592	0.562581756177688	-5.1106699556532	3.2101837227698e-07	0.00169272987701651	NA	NA	NA	NA	NA	NA	NA	NA	NA	NA	NA	NA	NA	NA	NA	NA	2	2	4	4	-2.08616791808536
449.1169	1170.48173568711	-0.892792996986459	0.174731483190723	-5.10951421394368	3.22988192647391e-07	0.00170311673982969	NA	NA	NA	NA	NA	NA	NA	NA	NA	NA	NA	NA	NA	NA	NA	NA	2	2	4	4	-0.842179238495245
307.0649	4936.38779806345	-1.1216357048621	0.219788767632342	-5.10324397804688	3.33880104947181e-07	0.00176054979338649	NA	NA	NA	NA	NA	NA	NA	NA	NA	NA	NA	NA	NA	NA	NA	NA	0	2	4	4	-0.995652928879564
428.2146	1325.25351700022	-1.21840723102589	0.238856891203504	-5.10099258550518	3.37876800642384e-07	0.00178162436978729	NA	NA	NA	NA	NA	NA	NA	NA	NA	NA	NA	NA	NA	NA	NA	NA	2	2	4	4	-1.06170102777715
428.0726	2308.31077813407	0.974908866690572	0.191298026060354	5.09628294012291	3.46387306666887e-07	0.00182650026805449	NA	NA	NA	NA	NA	NA	NA	NA	NA	NA	NA	NA	NA	NA	NA	NA	0	2	4	4	0.819395265627205
412.928	7731.22342909768	1.14110085815516	0.224194185404516	5.08978792690924	3.58464185224691e-07	0.00189018164868979	NA	NA	NA	NA	NA	NA	NA	NA	NA	NA	NA	NA	NA	NA	NA	NA	0	2	4	4	0.918384999625381
467.1341	468.401893095679	1.14265186115396	0.224751836676865	5.08406017075978	3.69450813571837e-07	0.0019481141399643	Silymonin	1	C25H24O9	[M-H]-	468.142035	467.1347586	-1.45782343841613	HMDB30585	104-1,104-2,8-D-Olivosyl-landomycin	1	C25H24O9	[M-H]-	468.142035	467.1347586	-1.45782343841613	C12403,C12407,C18778	2	2	4	4	0.922008372613639
282.1074	2251.12909178788	-0.963067596034985	0.189535137913758	-5.08120872274987	3.75040751022282e-07	0.00197758988014049	NA	NA	NA	NA	NA	NA	NA	NA	NA	NA	NA	NA	NA	NA	NA	NA	2	2	4	4	-0.887003699882308
445.3168	10879.797283872	-0.775902446765821	0.152910238664901	-5.07423475066437	3.89058514653586e-07	0.00205150554776836	NA	NA	NA	NA	NA	NA	NA	NA	NA	NA	NA	NA	NA	NA	NA	NA	2	2	4	4	-0.750300113700708
294.0935	2532.67855690694	-1.2825849954808	0.253139557451923	-5.06671106006179	4.0474793358053e-07	0.00213423585377013	NA	NA	NA	NA	NA	NA	NA	NA	NA	NA	NA	NA	NA	NA	NA	NA	0	2	4	4	-1.11577615952915
450.1837	1013.69884028923	0.571357002242666	0.112889987586386	5.0611840293228	4.16660798943203e-07	0.00219705239282751	NA	NA	NA	NA	NA	NA	NA	NA	NA	NA	NA	NA	NA	NA	NA	NA	2	2	4	4	0.530972912176694
371.1933	2108.79194652007	-1.14233713051019	0.225765035129183	-5.05984963462807	4.1958722968792e-07	0.0022124834621444	NA	NA	NA	NA	NA	NA	NA	NA	NA	NA	NA	NA	NA	NA	NA	NA	2	2	4	4	-1.00898431360063
480.4134	848.381433790695	-0.927472396788803	0.183367049784145	-5.0580101380297	4.23653917332617e-07	0.00223392710609489	NA	NA	NA	NA	NA	NA	NA	NA	NA	NA	NA	NA	NA	NA	NA	NA	0	2	2	4	-0.867481121078492
498.7336	1088.07876720491	-1.03340735217372	0.204383341391317	-5.05622104589794	4.27645635392858e-07	0.00225497543542654	NA	NA	NA	NA	NA	NA	NA	NA	NA	NA	NA	NA	NA	NA	NA	NA	2	2	4	4	-0.940310051708046
494.1207	494.790815781247	1.23938768781119	0.245499948603079	5.04842341052792	4.45470991091941e-07	0.0023489685360278	NA	NA	NA	NA	NA	NA	NA	NA	NA	NA	NA	NA	NA	NA	NA	NA	2	2	4	4	0.987892960101692
423.1803	3789.19652001485	-0.882698413816279	0.174864665083066	-5.04789468699678	4.46705255276488e-07	0.00235547681107292	NA	NA	NA	NA	NA	NA	NA	NA	NA	NA	NA	NA	NA	NA	NA	NA	2	2	4	4	-0.833416667049744
498.1854	905.767952885506	0.797065873662646	0.157949615361988	5.04632994411499	4.50377385209052e-07	0.00237483995220733	NA	NA	NA	NA	NA	NA	NA	NA	NA	NA	NA	NA	NA	NA	NA	NA	2	2	4	4	0.693037144088589
405.2489	1441.63948405819	-1.69978806903558	0.337785539055584	-5.03215168354463	4.85005273366561e-07	0.00255743280646188	NA	NA	NA	NA	NA	NA	NA	NA	NA	NA	NA	NA	NA	NA	NA	NA	1	2	4	4	-1.35224178985721
484.2411	767.367699982458	-0.627556060556904	0.125012641152744	-5.01994082174568	5.1687400493112e-07	0.0027254766280018	NA	NA	NA	NA	NA	NA	NA	NA	NA	NA	NA	NA	NA	NA	NA	NA	2	2	0	4	-0.643789036870363
470.1204	1231.66071534399	-2.94546731694799	0.587442119528223	-5.01405537504445	5.32946376921282e-07	0.00281022624550592	NA	NA	NA	NA	NA	NA	NA	NA	NA	NA	NA	NA	NA	NA	NA	NA	2	2	0	4	-2.13454097363916
451.0133	2943.3733024686	1.40834391175278	0.281251964876872	5.00741003665283	5.51673221874567e-07	0.00290897289894459	NA	NA	NA	NA	NA	NA	NA	NA	NA	NA	NA	NA	NA	NA	NA	NA	2	2	0	4	1.07429154204495
450.8839	1305.34856640072	1.46668868193044	0.29299278745242	5.00588664548142	5.56054745880977e-07	0.00293207667503039	NA	NA	NA	NA	NA	NA	NA	NA	NA	NA	NA	NA	NA	NA	NA	NA	2	2	1	4	1.11224583121044
488.9692	1535.09553451592	2.07646001601908	0.414851583721398	5.00530815717837	5.5772734690908e-07	0.00294089630025158	NA	NA	NA	NA	NA	NA	NA	NA	NA	NA	NA	NA	NA	NA	NA	NA	2	2	4	4	1.47035978079165
490.2668	788.227690385186	-0.844141790929373	0.16877845631866	-5.00147832455346	5.68923643179031e-07	0.00299993437048303	NA	NA	NA	NA	NA	NA	NA	NA	NA	NA	NA	NA	NA	NA	NA	NA	2	2	4	4	-0.809477859302092
424.101	3583.64919764193	0.671831990476675	0.134385212778476	4.99929997197042	5.75388281261104e-07	0.0030340224070898	NA	NA	NA	NA	NA	NA	NA	NA	NA	NA	NA	NA	NA	NA	NA	NA	2	2	4	4	0.600595803446634
341.183	3608.07799553651	-0.878319520616669	0.17603696910228	-4.98940378885048	6.05659297462067e-07	0.00319364147551748	NA	NA	NA	NA	NA	NA	NA	NA	NA	NA	NA	NA	NA	NA	NA	NA	2	2	0	4	-0.830733345928875
451.0966	509.238085009975	1.2888957317256	0.259013728718518	4.97616762672181	6.48554889606695e-07	0.0034198299328961	NA	NA	NA	NA	NA	NA	NA	NA	NA	NA	NA	NA	NA	NA	NA	NA	0	2	4	4	1.00583143443197
494.3262	631.93301147718	1.65565912892684	0.332817529442232	4.97467525734464	6.53571112254074e-07	0.00344628047491573	Docosa-4,7,10,13,16-pentaenoyl_carnitine,Clupanodonyl_carnitine,23-Acetoxysoladulcidine,LysoPC(16:0)	1	C29H47NO4	[M+Na-2H]-	473.350509	494.3251776	1.99949354155605	HMDB06321,HMDB06496,HMDB31402,HMDB10382	NA	NA	NA	NA	NA	NA	NA	NA	2	2	4	4	1.23607041310306
403.1831	4653.34586297208	-1.15512568418438	0.232823984342319	-4.9613689390609	6.99980933488864e-07	0.00369099946228678	NA	NA	NA	NA	NA	NA	NA	NA	NA	NA	NA	NA	NA	NA	NA	NA	2	2	4	4	-1.016910743739
581.1092	3858.19756055265	-2.393906869557	0.482603163439418	-4.96040442937857	7.03465648850817e-07	0.00370937436639036	NA	NA	NA	NA	NA	NA	NA	NA	NA	NA	NA	NA	NA	NA	NA	NA	2	2	4	4	-1.80280764167382
203.0369	9164.59982953041	-2.76536387748344	0.558388236114713	-4.95240354045593	7.3302394579171e-07	0.00386523526615969	NA	NA	NA	NA	NA	NA	NA	NA	NA	NA	NA	NA	NA	NA	NA	NA	0	2	4	4	-2.00545363801543
569.2349	862.187271089189	-0.753167390203974	0.152086786568131	-4.95222107849963	7.33711789968684e-07	0.00386886226850487	NA	NA	NA	NA	NA	NA	NA	NA	NA	NA	NA	NA	NA	NA	NA	NA	2	2	4	4	-0.733428879485587
465.1731	540.982192010283	1.39283842101623	0.281539340947776	4.94722484014977	7.52790065090151e-07	0.00396946201322037	Cynaroside_A	1	C21H32O10	[M+Na-2H]-	444.19955	465.1742186	-2.37287441107956	HMDB40532	NA	NA	NA	NA	NA	NA	NA	NA	2	2	1	4	1.06504199440783
417.2854	10568.7357596878	-0.899787243162259	0.181951215536886	-4.94521149807789	7.6061239258499e-07	0.00401070914610065	NA	NA	NA	NA	NA	NA	NA	NA	NA	NA	NA	NA	NA	NA	NA	NA	2	2	4	4	-0.847603865541179
472.2409	1732.93176224842	-0.57710864835029	0.116716660996352	-4.94452671472781	7.63290744520179e-07	0.0040248320958549	NA	NA	NA	NA	NA	NA	NA	NA	NA	NA	NA	NA	NA	NA	NA	NA	0	2	3	4	-0.593789740091449
479.4101	2867.61382083773	-0.920993146517815	0.186396446672972	-4.94104454755875	7.7705150358161e-07	0.00409739257838583	NA	NA	NA	NA	NA	NA	NA	NA	NA	NA	NA	NA	NA	NA	NA	NA	2	2	4	4	-0.862651988526845
255.1079	3916.37259392602	-0.925561388926494	0.187537886430577	-4.9353301700407	8.00152810642302e-07	0.00421920577051686	NA	NA	NA	NA	NA	NA	NA	NA	NA	NA	NA	NA	NA	NA	NA	NA	2	2	4	4	-0.866790007818726
337.1787	6757.89151844978	-0.739967526785643	0.15017888470448	-4.92724079181798	8.33989523933126e-07	0.00439762675969938	NA	NA	NA	NA	NA	NA	NA	NA	NA	NA	NA	NA	NA	NA	NA	NA	2	2	4	4	-0.725379843171078
434.2252	6141.40505271484	-0.822059806291126	0.166917221712407	-4.92495500378928	8.43797685541794e-07	0.00444934519586188	NA	NA	NA	NA	NA	NA	NA	NA	NA	NA	NA	NA	NA	NA	NA	NA	2	2	4	4	-0.788581953063181
469.1172	10346.416972271	-2.52915095777437	0.5136280175713	-4.92409072568416	8.47535109247383e-07	0.00446905263106145	NA	NA	NA	NA	NA	NA	NA	NA	NA	NA	NA	NA	NA	NA	NA	NA	0	2	4	4	-1.88594489619403
289.0331	30903.1732665798	0.919807776073057	0.186810699881762	4.92374246579682	8.49045601702175e-07	0.00447701745777557	NA	NA	NA	NA	NA	NA	NA	NA	NA	NA	NA	NA	NA	NA	NA	NA	2	2	4	4	0.770576617579275
328.2126	216628.248435642	-1.30215042431875	0.264508730425155	-4.92290149450174	8.52703806294592e-07	0.00449630717059138	NA	NA	NA	NA	NA	NA	NA	NA	NA	NA	NA	NA	NA	NA	NA	NA	2	2	4	4	-1.12645153733789
474.1727	4758.08782332156	1.52815584963229	0.311607834723005	4.90409957435989	9.38568721349463e-07	0.00494907286767572	NA	NA	NA	NA	NA	NA	NA	NA	NA	NA	NA	NA	NA	NA	NA	NA	2	2	4	4	1.1546420968995
465.2984	2847.87094580877	-0.868905970607091	0.177594523861775	-4.89263943342858	9.94925816329078e-07	0.00524624382950323	NA	NA	NA	NA	NA	NA	NA	NA	NA	NA	NA	NA	NA	NA	NA	NA	1	2	3	4	-0.823384849321269
400.3146	1234.04971278031	-0.651726701707897	0.133368483136652	-4.88666202374159	1.02559929816326e-06	0.00540798509921486	NA	NA	NA	NA	NA	NA	NA	NA	NA	NA	NA	NA	NA	NA	NA	NA	2	2	4	4	-0.663176425121153
462.1021	572.18035711438	1.48849046233691	0.304648536990987	4.88592683568654	1.02943423950153e-06	0.00542820674489157	Hyaluronic_acid,Propinol_adenylate	1	C16H27NO12	[M+K-2H]-	425.153329	462.1019356	0.369182612854474	HMDB02061,HMDB06806	1-O-(2-Acetamido-2-deoxy-alpha-D-glucopyranosyl)-1D-myo-inositol_3-phosphate,Propionyladenylate,6-(alpha-D-Glucosaminyl)-1D-myo-inositol_1,2-cyclic_phosphate	1	C14H26NO14P	[M-H]-	463.109097	462.1018206	0.618045606513647	C19761,C05983,C16070	2	2	4	4	1.1246634020403
129.019	69128.9595527226	-1.26887887883954	0.259785941290782	-4.88432465796626	1.03783950747252e-06	0.00547252772290262	NA	NA	NA	NA	NA	NA	NA	NA	NA	NA	NA	NA	NA	NA	NA	NA	0	2	4	4	-1.10086684882725
305.1466	2937.52537220862	1.17420401273198	0.241144068521953	4.86930497577252	1.11991450690326e-06	0.0059053091949009	NA	NA	NA	NA	NA	NA	NA	NA	NA	NA	NA	NA	NA	NA	NA	NA	0	2	2	4	0.944008289070144
419.1669	5470.97521991168	0.870692524339629	0.179227821335725	4.85802102514356	1.18564821938764e-06	0.00625192306083101	NA	NA	NA	NA	NA	NA	NA	NA	NA	NA	NA	NA	NA	NA	NA	NA	0	2	2	4	0.738405821145918
454.0867	3682.11608119474	1.03955759254619	0.214008631927615	4.85754982489589	1.1884723700689e-06	0.00626681480737331	NA	NA	NA	NA	NA	NA	NA	NA	NA	NA	NA	NA	NA	NA	NA	NA	1	2	3	4	0.855103722505675
472.7913	681.121224598085	-0.797527415873179	0.164321578528051	-4.85345517622956	1.21328775020972e-06	0.00639766630685588	NA	NA	NA	NA	NA	NA	NA	NA	NA	NA	NA	NA	NA	NA	NA	NA	0	2	2	4	-0.768024833725745
448.1317	1883.05450916782	0.940989588356834	0.193931968805494	4.85216333414637	1.22121979701112e-06	0.00643949198963966	NA	NA	NA	NA	NA	NA	NA	NA	NA	NA	NA	NA	NA	NA	NA	NA	0	2	2	4	0.78987781427361
352.9906	9835.66273173759	1.07698017804322	0.222355158973043	4.84351333702938	1.27563154458265e-06	0.00672640513458433	NA	NA	NA	NA	NA	NA	NA	NA	NA	NA	NA	NA	NA	NA	NA	NA	1	2	4	4	0.882791992503787
213.1495	140391.034271127	-1.15903818671061	0.239478733267513	-4.83983763775756	1.29945247131634e-06	0.00685201288125108	NA	NA	NA	NA	NA	NA	NA	NA	NA	NA	NA	NA	NA	NA	NA	NA	0	2	3	4	-1.02169741975158
329.2159	34298.780876531	-1.42974211424734	0.296020786244185	-4.82987067356801	1.36621757275827e-06	0.00720406526115438	NA	NA	NA	NA	NA	NA	NA	NA	NA	NA	NA	NA	NA	NA	NA	NA	2	2	4	4	-1.19922215900403
418.9953	1237.74583670954	-1.10353763210641	0.228750347298824	-4.82420090346275	1.40565677861397e-06	0.00741202819363145	NA	NA	NA	NA	NA	NA	NA	NA	NA	NA	NA	NA	NA	NA	NA	NA	2	2	3	4	-0.981727556495929
473.3479	788.585432614901	-0.590080407234577	0.122412621111639	-4.82042130848935	1.43255357280227e-06	0.00755385498938636	NA	NA	NA	NA	NA	NA	NA	NA	NA	NA	NA	NA	NA	NA	NA	NA	2	2	4	4	-0.602301662871524
336.9921	2390.15191852263	-1.02688265337548	0.213079811093582	-4.8192395520967	1.44106440399836e-06	0.00759873260228338	NA	NA	NA	NA	NA	NA	NA	NA	NA	NA	NA	NA	NA	NA	NA	NA	2	2	4	4	-0.933685427992387
540.1567	55375.981203692	8.31843965201008	1.72669103386213	4.81756115534117	1.45323557173275e-06	0.00766291116974677	NA	NA	NA	NA	NA	NA	NA	NA	NA	NA	NA	NA	NA	NA	NA	NA	2	2	4	4	3.29224930310485
349.0708	4161.0936308573	1.0333103117571	0.214600970676718	4.81503093158748	1.47177090980655e-06	0.00776064800740994	NA	NA	NA	NA	NA	NA	NA	NA	NA	NA	NA	NA	NA	NA	NA	NA	0	2	2	4	0.851006957022195
477.1893	3708.7289520089	-0.591154312110712	0.12279248698951	-4.81425473662093	1.47750239909297e-06	0.00779087015041725	NA	NA	NA	NA	NA	NA	NA	NA	NA	NA	NA	NA	NA	NA	NA	NA	1	2	3	4	-0.602870672139458
260.1253	14737.3611774141	-0.688446499461211	0.143123551309243	-4.81015523415641	1.50813123534449e-06	0.00795237600397151	NA	NA	NA	NA	NA	NA	NA	NA	NA	NA	NA	NA	NA	NA	NA	NA	2	2	3	4	-0.685815025499982
475.1332	5945.30352366711	0.59321031147287	0.123376925273988	4.8081139172135	1.52360940347793e-06	0.00803399238453914	NA	NA	NA	NA	NA	NA	NA	NA	NA	NA	NA	NA	NA	NA	NA	NA	0	2	4	4	0.547436690105052
314.9513	3223.37317925953	0.766749293467291	0.159527653981772	4.8063722767145	1.53693592817932e-06	0.00810426314928956	NA	NA	NA	NA	NA	NA	NA	NA	NA	NA	NA	NA	NA	NA	NA	NA	0	2	3	4	0.669694315081839
439.175	1419.181096843	-0.83698528619532	0.174503402215647	-4.79638376999088	1.61555627437116e-06	0.00851882823475915	NA	NA	NA	NA	NA	NA	NA	NA	NA	NA	NA	NA	NA	NA	NA	NA	1	2	4	4	-0.803565469745556
270.0915	3526.49116897989	-2.02926582109019	0.423485820033224	-4.79181527478532	1.65279045156952e-06	0.00871516405112609	NA	NA	NA	NA	NA	NA	NA	NA	NA	NA	NA	NA	NA	NA	NA	NA	2	2	4	4	-1.55845523099147
371.1989	1787.88535251777	-0.788072064669457	0.164501102780386	-4.79067952341666	1.66217429096444e-06	0.00876464503625547	NA	NA	NA	NA	NA	NA	NA	NA	NA	NA	NA	NA	NA	NA	NA	NA	2	2	4	4	-0.761033056594681
313.0809	16792.1969998233	0.588443451477568	0.122855069734028	4.78973682365329	1.67000196504403e-06	0.00880592036167717	NA	NA	NA	NA	NA	NA	NA	NA	NA	NA	NA	NA	NA	NA	NA	NA	2	2	4	4	0.544132185713428
250.0311	5698.33745881293	-1.29412191863359	0.270606656603631	-4.78229890896272	1.73301721235981e-06	0.0091381997607733	NA	NA	NA	NA	NA	NA	NA	NA	NA	NA	NA	NA	NA	NA	NA	NA	2	2	4	4	-1.12377068145403
240.0877	2974.48266203136	0.498161530256028	0.104450310597032	4.76936379995967	1.84808643902084e-06	0.00974495979295691	NA	NA	NA	NA	NA	NA	NA	NA	NA	NA	NA	NA	NA	NA	NA	NA	0	2	4	4	0.473368093353445
464.3307	2201.24293732242	-1.87008316122663	0.392439823999828	-4.7652736721935	1.88597489949732e-06	0.00994474564504937	NA	NA	NA	NA	NA	NA	NA	NA	NA	NA	NA	NA	NA	NA	NA	NA	2	2	4	4	-1.45651392352074
121.0502	4012.75773693056	0.72195765959172	0.151573393135164	4.76308964692715	1.90651090479744e-06	0.0100530320009969	NA	NA	NA	NA	NA	NA	NA	NA	NA	NA	NA	NA	NA	NA	NA	NA	2	2	4	4	0.636217929153426
184.0617	3751.95445992114	0.534991005111916	0.112330450131966	4.76265344333087	1.91063811019542e-06	0.0100747947550605	NA	NA	NA	NA	NA	NA	NA	NA	NA	NA	NA	NA	NA	NA	NA	NA	2	2	4	4	0.501155045407519
447.3324	5709.79032411546	-0.699400143114795	0.146892948226995	-4.76129148169867	1.923579828248e-06	0.0101430364343517	NA	NA	NA	NA	NA	NA	NA	NA	NA	NA	NA	NA	NA	NA	NA	NA	2	2	4	4	-0.697872027305271
326.9885	3752.42296243057	0.930427725239355	0.19583326736132	4.75112189964476	2.02291129883176e-06	0.0106668112787399	D-Sedoheptulose_7-phosphate,Sedoheptulose_1-phosphate,Bis(4-isothiocyanatobutyl)_disulfide	1	C7H15O10P	[M+K-2H]-	290.040288	326.9888946	-1.22695298410566	HMDB01068,HMDB60509,HMDB34890	Sedoheptulose_7-phosphate,Sedoheptulose_1-phosphate,D-glycero-beta-D-manno-Heptose_7-phosphate,D-glycero-beta-D-manno-Heptose_1-phosphate,D-glycero-alpha-D-manno-Heptose_7-phosphate,D-glycero-alpha-D-manno-Heptose_1-phosphate,D-glycero-D-manno-Heptose_7-phosphate,alpha-D-Sedoheptulopyranose_7-phosphate	1	C7H15O10P	[M+K-2H]-	290.040288	326.9888946	-1.22695298410566	C05382,C06222,C07836,C07838,C19878,C19880,C19882,C20956	2	2	3	4	0.780834396894233
568.9825	574.940864128882	1.49667104954089	0.315024623192804	4.75096528764002	2.02447887059315e-06	0.0106750770846377	NA	NA	NA	NA	NA	NA	NA	NA	NA	NA	NA	NA	NA	NA	NA	NA	2	2	4	4	1.13454310349857
178.0875	14245.7039035341	0.95808012542698	0.201722190600198	4.74950288104812	2.03917292027384e-06	0.010752558808604	NA	NA	NA	NA	NA	NA	NA	NA	NA	NA	NA	NA	NA	NA	NA	NA	2	2	4	4	0.802255418589939
473.1152	3594.14246316834	-0.830085618452928	0.174898324108136	-4.74610390171436	2.07372218415027e-06	0.0109347370770244	NA	NA	NA	NA	NA	NA	NA	NA	NA	NA	NA	NA	NA	NA	NA	NA	0	2	2	4	-0.800292919154783
227.1401	26798.9242616467	-0.51018346372006	0.107521874473361	-4.7449271715074	2.08581366537787e-06	0.0109984954575375	NA	NA	NA	NA	NA	NA	NA	NA	NA	NA	NA	NA	NA	NA	NA	NA	2	2	4	4	-0.52715214758603
560.2676	1644.20211582959	-1.88736039839759	0.397844097111592	-4.74396984170461	2.09570062704106e-06	0.0110506294063875	NA	NA	NA	NA	NA	NA	NA	NA	NA	NA	NA	NA	NA	NA	NA	NA	2	2	4	4	-1.47175995247549
364.0866	4646.7948617913	-1.42679696681917	0.301088862836733	-4.73879024742558	2.14997909351151e-06	0.0113368397600862	NA	NA	NA	NA	NA	NA	NA	NA	NA	NA	NA	NA	NA	NA	NA	NA	2	2	4	4	-1.19727643491408
499.2879	2288.40057930466	-1.47892151237612	0.312477273590729	-4.732893036929	2.21342144655759e-06	0.0116713712876982	NA	NA	NA	NA	NA	NA	NA	NA	NA	NA	NA	NA	NA	NA	NA	NA	2	2	4	4	-1.22796154573616
174.041	4203.45035883756	1.18970827937002	0.251563318728268	4.72925975608994	2.25339927791135e-06	0.0118821743924266	NA	NA	NA	NA	NA	NA	NA	NA	NA	NA	NA	NA	NA	NA	NA	NA	2	2	4	4	0.955181312437429
338.9753	3735.75340029906	1.24998039926229	0.264314712740965	4.72913666552985	2.25476574197324e-06	0.0118893797574249	NA	NA	NA	NA	NA	NA	NA	NA	NA	NA	NA	NA	NA	NA	NA	NA	1	2	4	4	0.990214689684418
558.2518	1003.58823173247	-1.27537455413626	0.270382566602151	-4.71692598440671	2.39434745603337e-06	0.012625394135664	NA	NA	NA	NA	NA	NA	NA	NA	NA	NA	NA	NA	NA	NA	NA	NA	2	2	4	4	-1.10785232059982
418.2886	2237.6943009005	-0.871266344036997	0.184848002610545	-4.71342038719597	2.43592922751649e-06	0.0128446548166945	NA	NA	NA	NA	NA	NA	NA	NA	NA	NA	NA	NA	NA	NA	NA	NA	2	2	4	4	-0.826051867419384
448.3356	1349.02685535522	-0.63075379596409	0.133854297531477	-4.71224165078272	2.45006594309847e-06	0.0129191977179583	NA	NA	NA	NA	NA	NA	NA	NA	NA	NA	NA	NA	NA	NA	NA	NA	1	2	3	4	-0.646710832149354
310.2388	2472.73786501983	-1.2869773880867	0.27328175204601	-4.70934256843472	2.48517080833874e-06	0.0131043056723702	NA	NA	NA	NA	NA	NA	NA	NA	NA	NA	NA	NA	NA	NA	NA	NA	2	2	4	4	-1.11932044906523
269.0881	53052.568792901	-2.11938874047911	0.450291231635539	-4.7067066635544	2.51750754595658e-06	0.0132748172898291	NA	NA	NA	NA	NA	NA	NA	NA	NA	NA	NA	NA	NA	NA	NA	NA	2	2	4	4	-1.60658605638229
434.2837	1984.73151170797	-3.17553158091734	0.675849164802678	-4.69858031391438	2.61976168116476e-06	0.0138140033447818	NA	NA	NA	NA	NA	NA	NA	NA	NA	NA	NA	NA	NA	NA	NA	NA	0	2	4	4	-2.29351532799603
458.116	3294.96843757978	1.4456539816393	0.307743755215291	4.69758998237984	2.63249220457842e-06	0.013881131394742	NA	NA	NA	NA	NA	NA	NA	NA	NA	NA	NA	NA	NA	NA	NA	NA	2	2	1	4	1.09652807319783
446.948	510.78882936997	1.29386367347141	0.275512228290812	4.69621142225925	2.65031222080925e-06	0.0139750963403272	NA	NA	NA	NA	NA	NA	NA	NA	NA	NA	NA	NA	NA	NA	NA	NA	2	2	4	4	1.00898431360063
321.076	27060.1076100807	-0.740658088597987	0.158232172998196	-4.68083117714898	2.85714154122495e-06	0.0150657073468792	NA	NA	NA	NA	NA	NA	NA	NA	NA	NA	NA	NA	NA	NA	NA	NA	2	2	4	4	-0.726615088702013
359.0817	3152.71518052583	0.667076020527636	0.142583478028496	4.67849451950049	2.88988893324132e-06	0.0152383843449815	NA	NA	NA	NA	NA	NA	NA	NA	NA	NA	NA	NA	NA	NA	NA	NA	2	2	4	4	0.597189313848782
233.0667	16029.9842999322	0.431094793596971	0.0922197315620566	4.67464810724241	2.94458070532381e-06	0.0155267740591725	NA	NA	NA	NA	NA	NA	NA	NA	NA	NA	NA	NA	NA	NA	NA	NA	2	2	4	4	0.413672439342278
472.0269	459.31375721134	1.10792020005447	0.237123511106067	4.67233381829815	2.97796439526811e-06	0.0157028062562487	NA	NA	NA	NA	NA	NA	NA	NA	NA	NA	NA	NA	NA	NA	NA	NA	2	2	4	4	0.898312661882102
195.0461	3628.21764797412	-1.1023365009253	0.2364510943791	-4.66200633928103	3.13141542591017e-06	0.0165119535408243	4,4-Thiobis-2-butanone	1	C8H14O2S	[M+Na-2H]-	174.071452	195.0461206	0.00153809780829477	HMDB37155	NA	NA	NA	NA	NA	NA	NA	NA	2	2	4	4	-0.980959503119315
187.0727	2899.0764229517	0.765243920077398	0.164191766917997	4.66067169165422	3.15179121409422e-06	0.0166193950719188	NA	NA	NA	NA	NA	NA	NA	NA	NA	NA	NA	NA	NA	NA	NA	NA	2	2	4	4	0.667320894757138
356.2075	5892.04249070388	0.598260953111367	0.128405253730793	4.6591625788587	3.17498372087197e-06	0.0167416891601579	NA	NA	NA	NA	NA	NA	NA	NA	NA	NA	NA	NA	NA	NA	NA	NA	0	2	3	4	0.55074718321973
486.1543	899.537140758594	0.561754462672927	0.120573424919465	4.65902385246287	3.17712390692274e-06	0.0167529743612036	NA	NA	NA	NA	NA	NA	NA	NA	NA	NA	NA	NA	NA	NA	NA	NA	2	2	4	4	0.521707213649697
411.2189	2381.44972919392	-1.3451101559462	0.288833398970094	-4.65704506730356	3.20780244018813e-06	0.016914742267112	NA	NA	NA	NA	NA	NA	NA	NA	NA	NA	NA	NA	NA	NA	NA	NA	2	2	4	4	-1.1527956427228
161.0622	37959.6781184905	-1.68967371231422	0.363275189497708	-4.65122243732221	3.29973175326447e-06	0.0173994855349636	NA	NA	NA	NA	NA	NA	NA	NA	NA	NA	NA	NA	NA	NA	NA	NA	2	2	4	4	-1.34166198624634
367.1596	3658.12914760298	-1.48894302365369	0.320421963971342	-4.64681947891331	3.37091906537846e-06	0.0177748562317406	NA	NA	NA	NA	NA	NA	NA	NA	NA	NA	NA	NA	NA	NA	NA	NA	2	2	2	4	-1.23811037228404
342.2282	974412.807881258	-0.793302237093892	0.170991774572464	-4.63941753383993	3.49392519869164e-06	0.018423467572701	NA	NA	NA	NA	NA	NA	NA	NA	NA	NA	NA	NA	NA	NA	NA	NA	2	2	2	4	-0.765478041170954
344.2348	12434.3319086873	-0.888732145030157	0.192057910453732	-4.62741754781436	3.70253560836716e-06	0.01952347026292	NA	NA	NA	NA	NA	NA	NA	NA	NA	NA	NA	NA	NA	NA	NA	NA	2	2	4	4	-0.838126978766045
69.9989	1113.60579969194	1.8420287578491	0.398235774858316	4.6254728332844	3.73744793847613e-06	0.0197075629795846	NA	NA	NA	NA	NA	NA	NA	NA	NA	NA	NA	NA	NA	NA	NA	NA	1	2	4	4	1.3370076982504
391.1978	1719.1612928285	-2.78120621474592	0.601560670732636	-4.62331789636233	3.77650283881077e-06	0.0199134994690492	NA	NA	NA	NA	NA	NA	NA	NA	NA	NA	NA	NA	NA	NA	NA	NA	2	2	4	4	-2.01983923190981
397.0128	3506.74941968138	-1.30312444176011	0.281901040343387	-4.62263083588749	3.7890367848655e-06	0.0199795909665958	NA	NA	NA	NA	NA	NA	NA	NA	NA	NA	NA	NA	NA	NA	NA	NA	2	2	4	4	-1.12734695710025
428.3013	2714.13634205559	1.82039197365226	0.395104726540038	4.60736572197849	4.07802381480726e-06	0.0215034195754787	NA	NA	NA	NA	NA	NA	NA	NA	NA	NA	NA	NA	NA	NA	NA	NA	2	2	4	4	1.32435547106183
455.1789	751.191882089964	-1.22403036093692	0.266576503867294	-4.59166634410607	4.39720962174553e-06	0.0231864863354642	NA	NA	NA	NA	NA	NA	NA	NA	NA	NA	NA	NA	NA	NA	NA	NA	2	2	4	4	-1.06671694400902
214.0485	19468.5553242024	-1.1141102182501	0.242638336215589	-4.59164959514145	4.39756259567248e-06	0.023188347566981	NA	NA	NA	NA	NA	NA	NA	NA	NA	NA	NA	NA	NA	NA	NA	NA	2	2	4	4	-0.989440187214937
362.0856	5756.15047300605	0.784841258505937	0.171044961338954	4.58850849719358	4.46424139387555e-06	0.0235399448699058	NA	NA	NA	NA	NA	NA	NA	NA	NA	NA	NA	NA	NA	NA	NA	NA	2	2	4	4	0.684015085975163
452.1961	824.654583180339	-0.543313052897605	0.118496517659246	-4.58505501790341	4.53866907496529e-06	0.0239324020322919	NA	NA	NA	NA	NA	NA	NA	NA	NA	NA	NA	NA	NA	NA	NA	NA	0	2	2	4	-0.564606663630114
477.3065	778.124985618611	-1.04067845462095	0.227084612904745	-4.58277838075045	4.58838258835252e-06	0.0241945413883829	NA	NA	NA	NA	NA	NA	NA	NA	NA	NA	NA	NA	NA	NA	NA	NA	2	2	4	4	-0.947719482886264
446.32	2454.65453658588	-0.727583468668788	0.158944812181897	-4.57758550707613	4.70373542441508e-06	0.0248027968929407	NA	NA	NA	NA	NA	NA	NA	NA	NA	NA	NA	NA	NA	NA	NA	NA	2	2	4	4	-0.715537366691801
337.1825	3024.3849267633	-2.91479419090943	0.637898298385318	-4.56937132186669	4.89189404943416e-06	0.0257949573226664	NA	NA	NA	NA	NA	NA	NA	NA	NA	NA	NA	NA	NA	NA	NA	NA	2	2	4	4	-2.11193929964146
307.151	721400.110031936	-0.562471501551756	0.123342661086066	-4.56023484980007	5.10964433292153e-06	0.0269431545674952	NA	NA	NA	NA	NA	NA	NA	NA	NA	NA	NA	NA	NA	NA	NA	NA	2	2	2	4	-0.584194586627169
228.1435	2018.54080749461	-0.513306851656313	0.112648585888944	-4.55670923523498	5.19612756393651e-06	0.0273991806446372	NA	NA	NA	NA	NA	NA	NA	NA	NA	NA	NA	NA	NA	NA	NA	NA	2	2	4	4	-0.529880476416851
466.8999	542.279476022489	1.39682831256958	0.307042628495911	4.54929766401535	5.38252601895957e-06	0.0283820596979738	NA	NA	NA	NA	NA	NA	NA	NA	NA	NA	NA	NA	NA	NA	NA	NA	2	2	4	4	1.06923499447337
445.2543	3394.60806265005	-1.63915412186748	0.360381634558559	-4.54838417022921	5.40593838485658e-06	0.0285055131033488	NA	NA	NA	NA	NA	NA	NA	NA	NA	NA	NA	NA	NA	NA	NA	NA	2	2	4	4	-1.31079055552439
349.1865	7469.198520539	-1.92853865142381	0.424172981105731	-4.54658532562943	5.45232716682691e-06	0.0287501211506783	NA	NA	NA	NA	NA	NA	NA	NA	NA	NA	NA	NA	NA	NA	NA	NA	2	2	1	4	-1.50039087847689
321.1041	3209.40521445406	-1.55917007414858	0.343080444037451	-4.54461949448328	5.50345795720926e-06	0.0290197338083644	NA	NA	NA	NA	NA	NA	NA	NA	NA	NA	NA	NA	NA	NA	NA	NA	0	2	2	4	-1.27041254784089
288.0765	2057.20891202467	-0.614084809748941	0.135197282126827	-4.542138718239	5.5686377114544e-06	0.029363426652499	NA	NA	NA	NA	NA	NA	NA	NA	NA	NA	NA	NA	NA	NA	NA	NA	0	2	4	4	-0.629261446331126
241.1809	47202.011914425	0.477916692264013	0.105220334664054	4.54205637902502	5.57081370710771e-06	0.029374900677579	NA	NA	NA	NA	NA	NA	NA	NA	NA	NA	NA	NA	NA	NA	NA	NA	2	2	4	4	0.45381807784867
301.1517	5360.83826334423	-1.00909863656676	0.222221681597916	-4.54095491182813	5.60000079862187e-06	0.0295288042111331	NA	NA	NA	NA	NA	NA	NA	NA	NA	NA	NA	NA	NA	NA	NA	NA	2	2	4	4	-0.920557573174572
597.3479	2627.03900922607	-2.18358413263054	0.480999919382278	-4.5396767122847	5.63405451546429e-06	0.0297083694600432	NA	NA	NA	NA	NA	NA	NA	NA	NA	NA	NA	NA	NA	NA	NA	NA	2	2	4	4	-1.65128918303976
436.2311	3292.42063988491	-1.82225743304673	0.401832994647447	-4.53486263527342	5.76409871762871e-06	0.0303940925380562	NA	NA	NA	NA	NA	NA	NA	NA	NA	NA	NA	NA	NA	NA	NA	NA	0	2	4	4	-1.41916078335889
257.1139	40748.8486725856	0.490253440968564	0.10820167475845	4.53092285367125	5.87265826234602e-06	0.0309665270173506	NA	NA	NA	NA	NA	NA	NA	NA	NA	NA	NA	NA	NA	NA	NA	NA	0	2	2	4	0.467537343302138
456.0899	471.130356498141	1.15241424582658	0.254414734826595	4.52966785360149	5.90764846573563e-06	0.031151030359824	NA	NA	NA	NA	NA	NA	NA	NA	NA	NA	NA	NA	NA	NA	NA	NA	2	2	4	4	0.930022728698486
452.1279	555.94492210713	-1.84367844481658	0.408077517824818	-4.51796132912189	6.24378836983096e-06	0.0329234960741187	NA	NA	NA	NA	NA	NA	NA	NA	NA	NA	NA	NA	NA	NA	NA	NA	1	2	4	4	-1.43095013271647
456.8918	426.422484861037	0.975070360335083	0.215956438970961	4.51512520294057	6.32793688457421e-06	0.0333672111923598	NA	NA	NA	NA	NA	NA	NA	NA	NA	NA	NA	NA	NA	NA	NA	NA	2	2	4	4	0.820059289485293
412.1177	1811.11912127654	0.902928297070073	0.200517343234846	4.50299351918184	6.70029278293416e-06	0.0353306438444118	NA	NA	NA	NA	NA	NA	NA	NA	NA	NA	NA	NA	NA	NA	NA	NA	1	2	3	4	0.760399286524858
405.1738	1733.82581712462	-3.31523487583539	0.736726820339908	-4.49995138538029	6.7969005064533e-06	0.0358400563705282	Cinnarizine	1	C26H28N2	[M+K-2H]-	368.225248	405.1738546	-0.105386859410041	HMDB14708	NA	NA	NA	NA	NA	NA	NA	NA	0	2	4	4	-2.37280749364246
350.1946	10975.7194052186	-1.68226128682574	0.374208314958377	-4.49552086252509	6.93998529992354e-06	0.0365945424864968	NA	NA	NA	NA	NA	NA	NA	NA	NA	NA	NA	NA	NA	NA	NA	NA	0	2	2	4	-1.33469137670069
472.2036	6449.91151750421	-2.07050486956208	0.460746112702429	-4.49380865617701	6.99604956942211e-06	0.0368901693795628	NA	NA	NA	NA	NA	NA	NA	NA	NA	NA	NA	NA	NA	NA	NA	NA	2	2	4	4	-1.58123374954665
285.1107	11341.1482778274	-1.65013603250317	0.367407226811486	-4.49129987677091	7.07897971715805e-06	0.0373274600485744	NA	NA	NA	NA	NA	NA	NA	NA	NA	NA	NA	NA	NA	NA	NA	NA	2	2	4	4	-1.31754270872373
111.0193	734.661082096009	1.30198239783234	0.28995801376447	4.4902445734434	7.11414399543527e-06	0.0375128812879302	NA	NA	NA	NA	NA	NA	NA	NA	NA	NA	NA	NA	NA	NA	NA	NA	2	2	2	4	1.01452612169816
337.1866	2753.45965470892	-1.84492537922706	0.411110383383433	-4.48766427168137	7.200828484842e-06	0.0379699686005719	NA	NA	NA	NA	NA	NA	NA	NA	NA	NA	NA	NA	NA	NA	NA	NA	1	2	2	4	-1.43227239182099
354.2283	153457.910424342	-1.63081657195298	0.364703843505709	-4.471618824405	7.76297059653203e-06	0.0409341439555134	NA	NA	NA	NA	NA	NA	NA	NA	NA	NA	NA	NA	NA	NA	NA	NA	2	2	4	4	-1.30520906905059
567.2548	836.956059704959	-0.592896338354619	0.132734413239633	-4.46678690087874	7.94031527649997e-06	0.0418692824529843	NA	NA	NA	NA	NA	NA	NA	NA	NA	NA	NA	NA	NA	NA	NA	NA	2	2	4	4	-0.60628883936525
319.1506	2049.0129292237	-0.557444551215301	0.12481857330805	-4.46603847842049	7.9681284788807e-06	0.0420159414691379	NA	NA	NA	NA	NA	NA	NA	NA	NA	NA	NA	NA	NA	NA	NA	NA	2	2	4	4	-0.580820907728694
355.2317	28640.0276191049	-1.84845718659439	0.414470763784218	-4.45980114427743	8.20357319151729e-06	0.0432574414388707	NA	NA	NA	NA	NA	NA	NA	NA	NA	NA	NA	NA	NA	NA	NA	NA	0	2	4	4	-1.4362542700764
213.1472	2356.09673209381	-1.15715176209485	0.259654825590433	-4.45650012266704	8.33085533687261e-06	0.0439286001913293	NA	NA	NA	NA	NA	NA	NA	NA	NA	NA	NA	NA	NA	NA	NA	NA	0	2	2	4	-1.02009926404947
332.1247	2583.13808098676	-0.765211638438726	0.172069748177862	-4.4471015186688	8.70367109851342e-06	0.0458944577024613	NA	NA	NA	NA	NA	NA	NA	NA	NA	NA	NA	NA	NA	NA	NA	NA	0	2	3	4	-0.744026836882591
405.0971	1290.1439212616	-0.686290382663575	0.154395508376569	-4.44501520724114	8.78856504297536e-06	0.046342103471609	NA	NA	NA	NA	NA	NA	NA	NA	NA	NA	NA	NA	NA	NA	NA	NA	2	2	4	4	-0.681618607634003
408.309	1003.31911630769	-0.970024323237638	0.218375476454845	-4.44200209192544	8.91256934625389e-06	0.0469959781627967	NA	NA	NA	NA	NA	NA	NA	NA	NA	NA	NA	NA	NA	NA	NA	NA	0	2	2	4	-0.891937332966426
243.0276	139449.47732469	0.655280333400921	0.147820571206279	4.43294412985659	9.29549599556297e-06	0.0490151503846036	NA	NA	NA	NA	NA	NA	NA	NA	NA	NA	NA	NA	NA	NA	NA	NA	2	2	4	4	0.588703199952095
284.125	7207.1320429694	-0.979340692303685	0.220933154456034	-4.4327466138568	9.30401862151707e-06	0.0490600901912595	NA	NA	NA	NA	NA	NA	NA	NA	NA	NA	NA	NA	NA	NA	NA	NA	1	2	4	4	-0.896892772589283
343.2316	191063.240960695	-0.816221248848281	0.184137071517542	-4.43268290367333	9.30676924684817e-06	0.0490745942386304	NA	NA	NA	NA	NA	NA	NA	NA	NA	NA	NA	NA	NA	NA	NA	NA	2	2	4	4	-0.784056824650408
440.1961	1870.77352781436	-0.846085846461892	0.191153510065199	-4.42621140555205	9.59025398272306e-06	0.0505694092508987	NA	NA	NA	NA	NA	NA	NA	NA	NA	NA	NA	NA	NA	NA	NA	NA	2	2	4	4	-0.813435218522405
353.0365	23145.538800453	1.29451251708648	0.292516492559316	4.42543429179119	9.62484510958742e-06	0.0507518082628545	NA	NA	NA	NA	NA	NA	NA	NA	NA	NA	NA	NA	NA	NA	NA	NA	2	2	4	4	1.01135557092218
559.4707	1059.1578069928	-1.06387419278309	0.240657630706712	-4.42069586432364	9.83835636553226e-06	0.0518776531154516	NA	NA	NA	NA	NA	NA	NA	NA	NA	NA	NA	NA	NA	NA	NA	NA	2	2	1	4	-0.958932240107595
479.0912	427.758939468398	0.98072959880606	0.221926348762717	4.41916700866671	9.908205910957e-06	0.0522459697684763	NA	NA	NA	NA	NA	NA	NA	NA	NA	NA	NA	NA	NA	NA	NA	NA	0	2	4	4	0.822719009645726
447.1594	882.228247375777	-1.13567430775557	0.257037902108569	-4.41831456932712	9.9473571260094e-06	0.0524524141254476	NA	NA	NA	NA	NA	NA	NA	NA	NA	NA	NA	NA	NA	NA	NA	NA	0	2	4	4	-1.00661871612701
421.1822	2746.05760960661	0.386779970446551	0.0875425365774419	4.41819469218142	9.95287473371069e-06	0.0524815084708565	NA	NA	NA	NA	NA	NA	NA	NA	NA	NA	NA	NA	NA	NA	NA	NA	2	2	4	4	0.372147861447464
454.1214	539.460216594385	1.38797405521143	0.314695616726455	4.41052871866946	1.03118528216122e-05	0.0543743999283612	NA	NA	NA	NA	NA	NA	NA	NA	NA	NA	NA	NA	NA	NA	NA	NA	0	2	4	4	1.0625351576279
327.0458	2229.98837613306	0.651429394084747	0.147784511809586	4.40796796706334	1.04344972792237e-05	0.0550211041533467	NA	NA	NA	NA	NA	NA	NA	NA	NA	NA	NA	NA	NA	NA	NA	NA	2	2	4	4	0.585883920377854
451.1765	521.47618591208	1.32924659207459	0.302396022197316	4.39571454153337	1.1040895247698e-05	0.0582186406411116	NA	NA	NA	NA	NA	NA	NA	NA	NA	NA	NA	NA	NA	NA	NA	NA	2	2	4	4	1.03053433966474
260.0777	3300.62853203173	0.582108751283633	0.132498441082417	4.39332528389182	1.11629907612928e-05	0.0588624502842969	NA	NA	NA	NA	NA	NA	NA	NA	NA	NA	NA	NA	NA	NA	NA	NA	2	2	4	4	0.540833612461896
211.1087	34211.4163218261	-0.899835324371637	0.20519846982158	-4.38519509991494	1.15881868924941e-05	0.0611045094841213	NA	NA	NA	NA	NA	NA	NA	NA	NA	NA	NA	NA	NA	NA	NA	NA	0	2	3	4	-0.848283697740965
570.1927	1205.70957684101	-2.83215848324091	0.64782707552497	-4.37178159147772	1.23236773898325e-05	0.0649827508765867	NA	NA	NA	NA	NA	NA	NA	NA	Asperlicin	1	C31H29N5O4	[M+Cl]-	535.221955	570.1913566	2.41603101155975	C11688	2	2	1	4	-2.04606800313339
487.1768	6939.99625997107	-0.892024998724132	0.204102445436436	-4.37047678099446	1.23975537668277e-05	0.0653723010124825	NA	NA	NA	NA	NA	NA	NA	NA	NA	NA	NA	NA	NA	NA	NA	NA	2	2	4	4	-0.840151384134041
419.301	5380.25406527659	-0.727258669914013	0.166691608127566	-4.36289911701766	1.28350139014777e-05	0.0676790283024921	NA	NA	NA	NA	NA	NA	NA	NA	NA	NA	NA	NA	NA	NA	NA	NA	2	2	4	4	-0.714924517231782
345.2278	2660.82755890833	-0.73620971676729	0.168772920833508	-4.36213175153584	1.28801262994217e-05	0.0679169059768508	NA	NA	NA	NA	NA	NA	NA	NA	NA	NA	NA	NA	NA	NA	NA	NA	0	2	4	4	-0.72168072607985
299.0361	3580.4541788515	-1.4754811189812	0.33830576592985	-4.36138330343192	1.29242722785879e-05	0.068149687724994	Carbadox	1	C11H10N4O4	[M+(37Cl)]-	262.070206	299.0366576	-1.82820395471619	HMDB31762	Methacrifos	1	C7H13O5PS	[M+Hac-H]-	240.022135	299.0359886	0.408980874039212	C18745	1	2	4	4	-1.22494144519588
306.0768	6243.47578494256	0.751853428152837	0.17243888737979	4.36011528244733	1.29993940653167e-05	0.0685458049064152	NA	NA	NA	NA	NA	NA	NA	NA	NA	NA	NA	NA	NA	NA	NA	NA	0	2	2	4	0.656097975970864
289.1405	9456.5790330978	-0.597747306179853	0.137164077627469	-4.35789979795808	1.31316475777773e-05	0.0692431776776195	NA	NA	NA	NA	NA	NA	NA	NA	NA	NA	NA	NA	NA	NA	NA	NA	0	2	4	4	-0.613146539313966
456.2601	462.819493412432	1.1212757928998	0.257353265026148	4.35695188396337	1.31886246186673e-05	0.0695436176142325	NA	NA	NA	NA	NA	NA	NA	NA	NA	NA	NA	NA	NA	NA	NA	NA	2	2	4	4	0.906870343509658
330.879	6438.99517866959	1.33617041933442	0.306676228930452	4.35694159927025	1.31892441005371e-05	0.0695468841421322	NA	NA	NA	NA	NA	NA	NA	NA	NA	NA	NA	NA	NA	NA	NA	NA	2	2	4	4	1.03538856960128
370.1335	4772.43753035404	-2.16436233962424	0.49776201825455	-4.34818700553688	1.37267539410799e-05	0.0723811735313145	NA	NA	NA	NA	NA	NA	NA	NA	NA	NA	NA	NA	NA	NA	NA	NA	2	2	2	4	-1.63662641778653
430.1822	1781.40316263224	-0.799730225854289	0.184110393517087	-4.34375382387125	1.40068470179714e-05	0.0738581043257632	NA	NA	NA	NA	NA	NA	NA	NA	NA	NA	NA	NA	NA	NA	NA	NA	2	2	4	4	-0.769938201703219
369.1301	33473.2435063531	-2.2262237259291	0.51266570254596	-4.34244716366514	1.40904378581957e-05	0.0742988788262661	NA	NA	NA	NA	NA	NA	NA	NA	NA	NA	NA	NA	NA	NA	NA	NA	2	2	4	4	-1.69555002053107
455.0708	4125.06490766065	0.965790296828934	0.223193640900836	4.32714074169358	1.51057445825728e-05	0.0796525911839066	NA	NA	NA	NA	NA	NA	NA	NA	NA	NA	NA	NA	NA	NA	NA	NA	2	2	4	4	0.806846648909717
484.2023	567.666562302987	-1.87193106532398	0.432674106609806	-4.32642267408002	1.51550487232605e-05	0.0799125719177528	NA	NA	NA	NA	NA	NA	NA	NA	NA	NA	NA	NA	NA	NA	NA	NA	2	2	4	4	-1.45926076299719
415.109	971.771307754368	2.3539415163278	0.545795395333316	4.31286437455239	1.61152983169205e-05	0.0849759680251217	NA	NA	NA	NA	NA	NA	NA	NA	NA	NA	NA	NA	NA	NA	NA	NA	2	2	4	4	1.62763791399205
117.0554	149208.639834235	0.424896060349075	0.0985561564058663	4.31120769969256	1.62365303480005e-05	0.0856152245250068	NA	NA	NA	NA	NA	NA	NA	NA	NA	NA	NA	NA	NA	NA	NA	NA	2	2	4	4	0.406961644868685
254.0784	4537.25671820353	0.498984902646904	0.115746109746759	4.31102957791528	1.62496165638247e-05	0.0856842281410479	NA	NA	NA	NA	NA	NA	NA	NA	NA	NA	NA	NA	NA	NA	NA	NA	2	2	4	4	0.474429955118344
433.1336	9350.01746892704	0.65339925674632	0.151884138545997	4.30195847309259	1.69295045324906e-05	0.0892692773998227	NA	NA	NA	NA	NA	NA	NA	NA	NA	NA	NA	NA	NA	NA	NA	NA	2	2	4	4	0.587011072198447
466.3017	677.952150724025	-0.786279974179674	0.183038980974235	-4.29569685099127	1.74145426111666e-05	0.0918268831886817	NA	NA	NA	NA	NA	NA	NA	NA	NA	NA	NA	NA	NA	NA	NA	NA	0	2	4	4	-0.759765821733354
292.9696	26645.5292044302	1.18250522083691	0.275365892328283	4.29430533621484	1.75241161966286e-05	0.0924046647048226	NA	NA	NA	NA	NA	NA	NA	NA	NA	NA	NA	NA	NA	NA	NA	NA	2	2	4	4	0.949207620082551
347.0467	5143.00153275246	0.934315146949451	0.217680166002492	4.29214642797891	1.76954186968622e-05	0.0933079427885544	NA	NA	NA	NA	NA	NA	NA	NA	NA	NA	NA	NA	NA	NA	NA	NA	2	2	4	4	0.783411688507994
478.0518	481.773183909398	1.19162120792568	0.277681938787253	4.29131694027331	1.77616592121738e-05	0.0936572290257922	NA	NA	NA	NA	NA	NA	NA	NA	NA	NA	NA	NA	NA	NA	NA	NA	2	2	2	4	0.958932240107595
477.9783	460.821950300608	1.11307914195041	0.259551500720344	4.28847122386591	1.79907101256643e-05	0.0948650144926279	NA	NA	NA	NA	NA	NA	NA	NA	NA	NA	NA	NA	NA	NA	NA	NA	2	2	3	4	0.903296604297845
421.2448	903.825019944818	-0.572258270731458	0.133526163025924	-4.2857388976298	1.82132804370666e-05	0.0960386277446522	NA	NA	NA	NA	NA	NA	NA	NA	NA	NA	NA	NA	NA	NA	NA	NA	0	2	4	4	-0.591527166527461
406.0751	7730.48517191243	0.654315654680378	0.15296342158949	4.27759557076576	1.8892285610095e-05	0.0996190220220309	NA	NA	NA	NA	NA	NA	NA	NA	NA	NA	NA	NA	NA	NA	NA	NA	2	2	4	4	0.587574927810362
372.1021	2144.73928022803	-1.20799221122602	0.282694382980412	-4.27313835701405	1.92740776345737e-05	0.101632211367107	para-hydroxyrosiglitazone,ortho-hydroxyrosiglitazone	1	C18H19N3O4S	[M-H]-	373.109629	372.1023526	-0.663258370263507	HMDB60981,HMDB61105	NA	NA	NA	NA	NA	NA	NA	NA	2	2	4	4	-1.0550544014694
472.132	486.509383910241	1.20865525501011	0.283820700659339	4.25851691649801	2.05787649097458e-05	0.10851182736909	NA	NA	NA	NA	NA	NA	NA	NA	NA	NA	NA	NA	NA	NA	NA	NA	0	2	4	4	0.967232157245953
293.1436	8108.30845909016	0.369003784620371	0.0867621149373451	4.25305197881409	2.10876603559814e-05	0.11119523305709	NA	NA	NA	NA	NA	NA	NA	NA	NA	NA	NA	NA	NA	NA	NA	NA	2	2	4	4	0.358451202871742
280.2288	9277.8128687921	-0.935586945399391	0.219983068565011	-4.25299524869069	2.10930053709543e-05	0.111223417321042	NA	NA	NA	NA	NA	NA	NA	NA	NA	NA	NA	NA	NA	NA	NA	NA	2	2	4	4	-0.875110913365198
455.1515	451.251069293879	1.07581680462732	0.252996640620055	4.25229679726444	2.11589180493512e-05	0.111570974874229	NA	NA	NA	NA	NA	NA	NA	NA	NA	NA	NA	NA	NA	NA	NA	NA	0	2	2	4	0.880692001220372
590.4494	9275.35765369995	1.23991116171868	0.292537007318362	4.23847626351531	2.25041970762006e-05	0.118664631182806	NA	NA	NA	NA	NA	NA	NA	NA	NA	NA	NA	NA	NA	NA	NA	NA	2	2	4	4	0.988666277810823
331.1619	4576.11142845948	-0.657091628015219	0.155112175355367	-4.23623501191832	2.27298878516813e-05	0.119854698641916	NA	NA	NA	NA	NA	NA	NA	NA	NA	NA	NA	NA	NA	NA	NA	NA	2	2	4	4	-0.664951227595487
480.9154	1276.79744222061	0.886741436121419	0.209518073393597	4.23229090339907	2.31322939333519e-05	0.121976585910565	NA	NA	NA	NA	NA	NA	NA	NA	NA	NA	NA	NA	NA	NA	NA	NA	0	2	2	4	0.750300113700708
200.0563	68307.9771601733	0.515767884152782	0.121954405965456	4.22918614600013	2.34538228043429e-05	0.1236720076473	NA	NA	NA	NA	NA	NA	NA	NA	NA	NA	NA	NA	NA	NA	NA	NA	0	2	2	4	0.485612151928633
298.2388	168298.356531178	-0.833859525418862	0.197246193749722	-4.22750629336307	2.36295567865194e-05	0.124598652935317	NA	NA	NA	NA	NA	NA	NA	NA	NA	NA	NA	NA	NA	NA	NA	NA	2	2	4	4	-0.802255418589939
435.1728	2737.67230601286	0.581401746596895	0.137533908219613	4.22733385623362	2.3647666644067e-05	0.124694146214165	NA	NA	NA	NA	NA	NA	NA	NA	NA	NA	NA	NA	NA	NA	NA	NA	1	2	4	4	0.539735396205136
479.082	4254.30744956256	0.920757344594424	0.217946150616973	4.22470111074639	2.39258107656081e-05	0.126160800167051	NA	NA	NA	NA	NA	NA	NA	NA	NA	NA	NA	NA	NA	NA	NA	NA	0	2	4	4	0.77185439256846
497.1444	511.048288279933	1.29421157547553	0.306570858161989	4.22157403751559	2.42602242072113e-05	0.127924162244625	NA	NA	NA	NA	NA	NA	NA	NA	NA	NA	NA	NA	NA	NA	NA	NA	0	2	3	4	1.00977410184219
336.0761	1604.86983420177	0.507111754739573	0.120245602061255	4.21729981011066	2.47245151471278e-05	0.130372368370805	NA	NA	NA	NA	NA	NA	NA	NA	NA	NA	NA	NA	NA	NA	NA	NA	2	2	4	4	0.480812426273212
348.1273	3644.54848779001	-1.34708552190043	0.319528763988509	-4.21585057033824	2.48838497848579e-05	0.131212539915556	NA	NA	NA	NA	NA	NA	NA	NA	NA	NA	NA	NA	NA	NA	NA	NA	2	2	4	4	-1.15556680193072
210.0884	7537.15486970097	0.723282573837754	0.172061782050874	4.20362131100038	2.62678266852451e-05	0.138510250111297	NA	NA	NA	NA	NA	NA	NA	NA	NA	NA	NA	NA	NA	NA	NA	NA	2	2	4	4	0.637380333032743
446.0924	1060.35875634041	0.92247221907525	0.219557054594086	4.20151482165173	2.65134885005985e-05	0.139805624863656	NA	NA	NA	NA	NA	NA	NA	NA	NA	NA	NA	NA	NA	NA	NA	NA	2	2	4	4	0.773133429015938
265.0739	3701.81725977598	-1.37492896371237	0.327514643785521	-4.19806866593962	2.6920101314821e-05	0.141949694233051	NA	NA	NA	NA	NA	NA	NA	NA	Ungeremine	1	C16H12NO3	[M-H]-	266.081719	265.0744426	-2.12468616160649	C12189	2	2	4	4	-1.17427257882122
244.031	5493.18124766273	0.669324353608639	0.159444035961731	4.19786384339447	2.69444541332299e-05	0.142078106644521	NA	NA	NA	NA	NA	NA	NA	NA	NA	NA	NA	NA	NA	NA	NA	NA	2	2	3	4	0.598324038617407
450.9674	1358.78061260534	1.16791885686672	0.278686412817294	4.19079941881632	2.77973320011267e-05	0.146575331641941	NA	NA	NA	NA	NA	NA	NA	NA	NA	NA	NA	NA	NA	NA	NA	NA	0	2	4	4	0.941048669433755
465.1363	780.027220438034	-1.01743209110591	0.243092411349148	-4.18537166775063	2.84699880512198e-05	0.150122246994082	NA	NA	NA	NA	NA	NA	NA	NA	NA	NA	NA	NA	NA	NA	NA	NA	2	2	4	4	-0.925643891121594
344.1347	4129.55473115301	-1.22883421112386	0.294089693999737	-4.17843343781017	2.93523871855163e-05	0.154775137629227	NA	NA	NA	NA	NA	NA	NA	NA	NA	NA	NA	NA	NA	NA	NA	NA	2	2	4	4	-1.07091746812765
271.1302	3744.46401728857	-0.445220869002981	0.106644330292924	-4.17481986881136	2.98221927788605e-05	0.157252422522932	NA	NA	NA	NA	NA	NA	NA	NA	NA	NA	NA	NA	NA	NA	NA	NA	2	2	4	4	-0.47230676506694
225.0171	4127.45757904942	0.689458632584236	0.165203032138122	4.17340180540874	3.00085028026944e-05	0.158234835278608	NA	NA	NA	NA	NA	NA	NA	NA	NA	NA	NA	NA	NA	NA	NA	NA	2	2	4	4	0.612573966151426
445.0727	472.310850704536	-1.59772710670601	0.383251635030653	-4.16887225172104	3.06110491450375e-05	0.161412062141783	NA	NA	NA	NA	NA	NA	NA	NA	Khellol_glucoside	1	C19H20O10	[M+(37Cl)]-	408.10565	445.0721016	1.40314344073663	C09011	2	2	4	4	-1.28327942734699
356.2352	1735.53479869616	-1.51049743091348	0.363482015218772	-4.15563182680261	3.24389839149018e-05	0.171050762183277	NA	NA	NA	NA	NA	NA	NA	NA	NA	NA	NA	NA	NA	NA	NA	NA	1	2	3	4	-1.24942342076568
458.0773	481.759531599278	1.19121776354261	0.286778849208832	4.1537852837786	3.27020052579803e-05	0.17243767372533	NA	NA	NA	NA	NA	NA	NA	NA	NA	NA	NA	NA	NA	NA	NA	NA	2	2	2	4	0.957430252611323
344.2325	5225.94008428966	-0.844589041851379	0.203535092814407	-4.14959911911364	3.33058046154879e-05	0.175621507737468	NA	NA	NA	NA	NA	NA	NA	NA	NA	NA	NA	NA	NA	NA	NA	NA	2	2	3	4	-0.811454950418121
467.08	1695.01530321722	1.14047266191007	0.275208339856259	4.14403379819719	3.41249416473205e-05	0.179940817306321	NA	NA	NA	NA	NA	NA	NA	NA	NA	NA	NA	NA	NA	NA	NA	NA	1	2	4	4	0.917661771180427
251.1015	3978.14780478398	-0.815266446983768	0.196919204893234	-4.14010633155761	3.47144871910534e-05	0.183049490958425	NA	NA	NA	NA	NA	NA	NA	NA	NA	NA	NA	NA	NA	NA	NA	NA	2	2	4	4	-0.783411688507994
478.9946	979.897645451891	-1.86842451834554	0.451760927923395	-4.13587010929456	3.53612178406253e-05	0.186459701673617	NA	NA	NA	NA	NA	NA	NA	NA	NA	NA	NA	NA	NA	NA	NA	NA	1	2	3	4	-1.45241415416471
605.4688	2905.63987939301	1.10671984293098	0.268171316748137	4.12691355791192	3.67664515852366e-05	0.193869499208953	NA	NA	NA	NA	NA	NA	NA	NA	NA	NA	NA	NA	NA	NA	NA	NA	2	2	4	4	0.896183505626135
265.0544	7165.55009429363	3.06643852002706	0.744034854357274	4.12136407598266	3.76635663833234e-05	0.198599985539264	NA	NA	NA	NA	NA	NA	NA	NA	NA	NA	NA	NA	NA	NA	NA	NA	2	2	4	4	2.12085029122971
463.2901	3647.77642638846	-0.601107736163165	0.146168479075308	-4.11243066881379	3.91515067148842e-05	0.206445894907584	NA	NA	NA	NA	NA	NA	NA	NA	NA	NA	NA	NA	NA	NA	NA	NA	2	2	4	4	-0.616012427991364
459.2203	3303.63122988669	0.568085101885788	0.138234419191496	4.10957781143365	3.96383137183615e-05	0.20901282823692	NA	NA	NA	NA	NA	NA	NA	NA	NA	NA	NA	NA	NA	NA	NA	NA	0	2	4	4	0.52715214758603
299.2421	26570.4400925329	-0.945096515072364	0.230084508970198	-4.10760602398825	3.99781277386666e-05	0.210804667565989	NA	NA	NA	NA	NA	NA	NA	NA	NA	NA	NA	NA	NA	NA	NA	NA	2	2	4	4	-0.877898039134095
375.0866	7631.12361472086	0.478973988383252	0.116617543018676	4.10722071469595	4.00448532994444e-05	0.21115651144797	NA	NA	NA	NA	NA	NA	NA	NA	NA	NA	NA	NA	NA	NA	NA	NA	0	2	3	4	0.457503224426757
571.2504	918.437542101246	-0.800162854892997	0.19485424984128	-4.10646858123328	4.01754079091261e-05	0.211844925904822	NA	NA	NA	NA	NA	NA	NA	NA	NA	NA	NA	NA	NA	NA	NA	NA	2	2	4	4	-0.770576617579275
175.0977	6166.23979910371	0.694831431322606	0.169404548833736	4.10161023482642	4.102849632064e-05	0.216343261098735	NA	NA	NA	NA	NA	NA	NA	NA	NA	NA	NA	NA	NA	NA	NA	NA	0	2	2	4	0.61830878623221
315.1949	2783.7741442192	-3.15553192003828	0.769729352677118	-4.09953434809695	4.13982229481786e-05	0.218292829605746	NA	NA	NA	NA	NA	NA	NA	NA	NA	NA	NA	NA	NA	NA	NA	NA	2	2	4	4	-2.2805412534429
453.2811	701.162834307314	-1.89185081572553	0.461640910635657	-4.09810043291125	4.16554546272433e-05	0.219649212249454	NA	NA	NA	NA	NA	NA	NA	NA	NA	NA	NA	NA	NA	NA	NA	NA	2	2	4	4	-1.47456898453543
450.2622	7875.73144474648	-2.12527955734619	0.51939307677402	-4.09185191790853	4.27941901733479e-05	0.225653764784063	NA	NA	NA	NA	NA	NA	NA	NA	NA	NA	NA	NA	NA	NA	NA	NA	2	2	4	4	-1.6083133113701
361.0537	2306.01820673394	1.07633215117502	0.263046775089852	4.09178995183407	4.28056294378996e-05	0.225714084026044	NA	NA	NA	NA	NA	NA	NA	NA	NA	NA	NA	NA	NA	NA	NA	NA	2	2	4	4	0.882091563213398
390.1016	2766.41158594359	0.765131583256531	0.187201228761584	4.08721453549318	4.36583367137507e-05	0.230210409491608	NA	NA	NA	NA	NA	NA	NA	NA	NA	NA	NA	NA	NA	NA	NA	NA	2	2	4	4	0.666728127092247
308.1544	92864.4109084451	-0.573218067621219	0.140319462186927	-4.08509310602692	4.40591460178352e-05	0.232323876952045	NA	NA	NA	NA	NA	NA	NA	NA	NA	NA	NA	NA	NA	NA	NA	NA	2	2	4	4	-0.592092525638776
355.1984	1446.33344737429	-0.856106335763711	0.209656988375782	-4.08336656171582	4.43879219257874e-05	0.234057512314677	NA	NA	NA	NA	NA	NA	NA	NA	NA	NA	NA	NA	NA	NA	NA	NA	1	2	2	4	-0.818068300519417
292.9237	3770.25515281099	0.96577717469772	0.236733526133798	4.0795961200353	4.511401315265e-05	0.237886191353923	NA	NA	NA	NA	NA	NA	NA	NA	NA	NA	NA	NA	NA	NA	NA	NA	2	2	4	4	0.8061897189112
421.0236	3526.26543888141	0.936336791978745	0.229642973499086	4.07735877005822	4.55501802631254e-05	0.24018610052746	NA	NA	NA	NA	NA	NA	NA	NA	NA	NA	NA	NA	NA	NA	NA	NA	2	2	4	4	0.787287414732774
352.2854	2267.19567286308	-0.754048717697513	0.185136720171083	-4.07292900619987	4.64255789184659e-05	0.244802077637071	NA	NA	NA	NA	NA	NA	NA	NA	NA	NA	NA	NA	NA	NA	NA	NA	2	2	4	4	-0.734671407973811
324.2178	74406.2806120427	-0.80944158217585	0.19898060578284	-4.06794209411164	4.74301635688048e-05	0.250099252498308	NA	NA	NA	NA	NA	NA	NA	NA	NA	NA	NA	NA	NA	NA	NA	NA	0	2	4	4	-0.778904827154614
258.0983	2914.36668208143	0.399357626562849	0.0982551478443629	4.06449570658054	4.81364249592531e-05	0.253823368810142	NA	NA	NA	NA	NA	NA	NA	NA	NA	NA	NA	NA	NA	NA	NA	NA	2	2	4	4	0.386425969438739
486.1616	558.51789678152	1.44696674279231	0.356294843844939	4.0611498251769	4.8831619820838e-05	0.257489131315279	NA	NA	NA	NA	NA	NA	NA	NA	NA	NA	NA	NA	NA	NA	NA	NA	2	2	4	4	1.09739417591876
583.468	1403.57600703247	1.11448956640771	0.274441820060619	4.06093198974391	4.8877209311139e-05	0.257729524697636	NA	NA	NA	NA	NA	NA	NA	NA	NA	NA	NA	NA	NA	NA	NA	NA	0	2	4	4	0.904010428353665
589.4463	26987.3433771179	1.14978850776146	0.283375301966657	4.0574760742443	4.96058972849815e-05	0.261571896383708	NA	NA	NA	NA	NA	NA	NA	NA	NA	NA	NA	NA	NA	NA	NA	NA	2	2	3	4	0.928561138045054
401.207	4476.65894825323	-0.74626752951682	0.184114201755418	-4.05328607137097	5.05031827907799e-05	0.266303282855782	NA	NA	NA	NA	NA	NA	NA	NA	NA	NA	NA	NA	NA	NA	NA	NA	1	2	2	4	-0.72970806592902
270.1211	3206.16739988274	-0.582839752547254	0.144013906448448	-4.04710744205727	5.18544434759014e-05	0.273428480448428	NA	NA	NA	NA	NA	NA	NA	NA	NA	NA	NA	NA	NA	NA	NA	NA	1	2	3	4	-0.598324038617407
228.0491	5207.86693080407	-0.822131147168987	0.203679922079994	-4.03638777339133	5.42804724089416e-05	0.286220931012349	NA	NA	NA	NA	NA	NA	NA	NA	NA	NA	NA	NA	NA	NA	NA	NA	0	2	4	4	-0.789229718003515
200.055	2796.66797387089	3.96792794565649	0.983056827627362	4.03631594241933	5.42970858408153e-05	0.286308533638619	NA	NA	NA	NA	NA	NA	NA	NA	NA	NA	NA	NA	NA	NA	NA	NA	2	2	4	4	2.48076863413538
360.9566	6790.1533563045	1.00485438501256	0.249565029671451	4.02642303825755	5.66317636213384e-05	0.298619289575317	NA	NA	NA	NA	NA	NA	NA	NA	NA	NA	NA	NA	NA	NA	NA	NA	2	2	4	4	0.834760580051704
494.4078	1679.13607720847	1.03521716405119	0.257649548643904	4.01792733385285	5.87122956193989e-05	0.309589934801091	NA	NA	NA	NA	NA	NA	NA	NA	NA	NA	NA	NA	NA	NA	NA	NA	2	2	4	4	0.851688758318899
610.7346	1247.27446438789	-1.03158344362567	0.257146563555455	-4.0116555685692	6.02944245523055e-05	0.317932500664307	NA	NA	NA	NA	NA	NA	NA	NA	NA	NA	NA	NA	NA	NA	NA	NA	0	2	4	4	-0.938834353051902
493.3146	2340.12122467882	1.19602004241894	0.298239156407412	4.01027167869635	6.06489230459182e-05	0.319801771221127	NA	NA	NA	NA	NA	NA	NA	NA	NA	NA	NA	NA	NA	NA	NA	NA	0	2	2	4	0.961189286448649
476.1269	1326.33362306685	0.739552750642781	0.18525884935801	3.99199689086705	6.55192320395775e-05	0.345482910544692	NA	NA	NA	NA	NA	NA	NA	NA	NA	NA	NA	NA	NA	NA	NA	NA	2	2	4	4	0.647295853498001
495.0758	964.098605794802	1.41640524537991	0.355108996971339	3.98864928081287	6.64505806766941e-05	0.350393911908208	NA	NA	NA	NA	NA	NA	NA	NA	NA	NA	NA	NA	NA	NA	NA	NA	0	2	2	4	1.08192828398868
355.1023	9729.43948993928	0.403121745737795	0.101121385267674	3.98651328470934	6.70513751440447e-05	0.353561901134548	NA	NA	NA	NA	NA	NA	NA	NA	NA	NA	NA	NA	NA	NA	NA	NA	2	2	4	4	0.389495740559046
460.2273	1316.63833114023	-1.26010750054758	0.316151399999023	-3.98577232475162	6.7260984087934e-05	0.354667169095676	NA	NA	NA	NA	NA	NA	NA	NA	NA	NA	NA	NA	NA	NA	NA	NA	0	2	2	4	-1.09048824066002
242.0671	2922.68124856478	0.50482959790306	0.126748456047702	3.98292502839694	6.80722346317214e-05	0.358944893213067	NA	NA	NA	NA	NA	NA	NA	NA	NA	NA	NA	NA	NA	NA	NA	NA	2	2	4	4	0.479214981496111
316.1761	3389.01512983217	-0.893508080085279	0.224351139368268	-3.98263223713165	6.81561795719601e-05	0.359387534882946	NA	NA	NA	NA	NA	NA	NA	NA	NA	NA	NA	NA	NA	NA	NA	NA	0	2	4	4	-0.843533067448975
198.0175	2262.13658836209	0.743509904549167	0.186723732557277	3.98187147593088	6.83747523134685e-05	0.36054006894892	NA	NA	NA	NA	NA	NA	NA	NA	NA	NA	NA	NA	NA	NA	NA	NA	2	2	4	4	0.6490522487446
383.1876	2346.51135552296	-2.96730555064517	0.745907992207285	-3.97811202138261	6.94646451605384e-05	0.366287073931519	NA	NA	NA	NA	NA	NA	NA	NA	NA	NA	NA	NA	NA	NA	NA	NA	2	2	4	4	-2.15344124263764
308.0753	2407.69090278798	3.74444733209196	0.942419425889441	3.97322808637779	7.09050924760973e-05	0.373882552626461	NA	NA	NA	NA	NA	NA	NA	NA	NA	NA	NA	NA	NA	NA	NA	NA	2	2	4	4	2.38895853935733
307.0927	6120.62384210434	-1.2759652271049	0.321212569284963	-3.97233903375968	7.11703274765975e-05	0.375281136784099	NA	NA	NA	NA	NA	NA	NA	NA	NA	NA	NA	NA	NA	NA	NA	NA	2	2	4	4	-1.10872931089615
488.1803	814.730572287567	-0.930107899345377	0.234277043415614	-3.97011967448873	7.18365405055808e-05	0.378794078085927	NA	NA	NA	NA	NA	NA	NA	NA	NA	NA	NA	NA	NA	NA	NA	NA	1	2	3	4	-0.873025022312112
465.1948	860.131435731331	0.629455564826215	0.158572238985357	3.9695193109075	7.20177703684387e-05	0.379749703152777	NA	NA	NA	NA	NA	NA	NA	NA	NA	NA	NA	NA	NA	NA	NA	NA	2	2	4	4	0.573533819274011
236.0665	3342.22117328386	-3.50859934906983	0.884021926334944	-3.96890534561297	7.22035533650398e-05	0.380729336893855	NA	NA	NA	NA	NA	NA	NA	NA	NA	NA	NA	NA	NA	NA	NA	NA	2	2	4	4	-2.49119793630358
359.1988	2963.22784117348	-0.593905832075073	0.149658515570116	-3.96840654080138	7.23548230053176e-05	0.38152698170704	NA	NA	NA	NA	NA	NA	NA	NA	NA	NA	NA	NA	NA	NA	NA	NA	2	2	4	4	-0.606859222159816
412.8821	2984.69281512522	0.882936228388622	0.22249965907295	3.96825879224893	7.23996873656319e-05	0.381763551478977	NA	NA	NA	NA	NA	NA	NA	NA	NA	NA	NA	NA	NA	NA	NA	NA	2	2	4	4	0.747159799819938
446.1561	934.302886707777	-1.12387033620035	0.283441245620898	-3.96509101467725	7.33679474483742e-05	0.386869186895277	NA	NA	NA	NA	NA	NA	NA	NA	NA	NA	NA	NA	NA	NA	NA	NA	2	2	3	4	-0.996432225759364
457.0337	3300.25544593031	-1.5046944557871	0.379509510485333	-3.96483991629837	7.34452195672907e-05	0.387276642778324	NA	NA	NA	NA	NA	NA	NA	NA	NA	NA	NA	NA	NA	NA	NA	NA	1	2	2	4	-1.2452911360848
604.465	21682.7076534151	1.14658711691572	0.28924081928269	3.96412622450464	7.36652690491581e-05	0.388436963696211	NA	NA	NA	NA	NA	NA	NA	NA	NA	NA	NA	NA	NA	NA	NA	NA	2	2	4	4	0.925643891121594
541.1601	10551.3330812181	5.91699538021529	1.49308195833725	3.96294077975777	7.40321506466427e-05	0.390371530359747	NA	NA	NA	NA	NA	NA	NA	NA	NA	NA	NA	NA	NA	NA	NA	NA	2	2	4	4	2.94155828131324
325.221	9655.41044795715	-0.878257157218402	0.221955281326374	-3.95691038289362	7.59253983010943e-05	0.40035462524167	NA	NA	NA	NA	NA	NA	NA	NA	NA	NA	NA	NA	NA	NA	NA	NA	1	2	2	4	-0.83006344996379
359.0358	5248.03266794066	-1.01602591124366	0.256886555890422	-3.95515408629271	7.64853401604294e-05	0.403307198665944	NA	NA	NA	NA	NA	NA	NA	NA	NA	NA	NA	NA	NA	NA	NA	NA	2	2	4	4	-0.924915809563131
471.157	1523.64671261099	-1.75823078717164	0.444825981469194	-3.95262610642586	7.72981686822087e-05	0.407593243461286	NA	NA	NA	NA	NA	NA	NA	NA	NA	NA	NA	NA	NA	NA	NA	NA	1	2	3	4	-1.37386788458623
367.2963	43939.957573539	1.1080991875741	0.280978937607092	3.9437090801575	8.02309789446541e-05	0.423057951975161	NA	NA	NA	NA	NA	NA	NA	NA	NA	NA	NA	NA	NA	NA	NA	NA	2	2	4	4	0.899023286080623
252.0628	2941.45773146133	0.659604218720502	0.167281763944048	3.94307307125912	8.04441319276629e-05	0.424181907654567	NA	NA	NA	NA	NA	NA	NA	NA	NA	NA	NA	NA	NA	NA	NA	NA	2	2	2	4	0.592092525638776
436.2992	1963.60737747777	-2.49830178266413	0.633606550794658	-3.94298603688803	8.04733423626906e-05	0.424335934278468	NA	NA	NA	NA	NA	NA	NA	NA	NA	NA	NA	NA	NA	NA	NA	NA	2	2	4	4	-1.8639310129863
239.1013	32154.9871612052	-1.04039102665175	0.264079913710574	-3.93968254545857	8.15895003904349e-05	0.430221435558763	NA	NA	NA	NA	NA	NA	NA	NA	NA	NA	NA	NA	NA	NA	NA	NA	2	2	4	4	-0.946976200794952
461.1751	1545.71547556006	-1.1095995974873	0.281841451838773	-3.93696381510994	8.25190441882085e-05	0.435122920004423	NA	NA	NA	NA	NA	NA	NA	NA	NA	NA	NA	NA	NA	NA	NA	NA	2	2	0	4	-0.985576543508579
239.1149	2138.27844468798	-0.320549151300915	0.0814644212404726	-3.93483617043929	8.3253465708099e-05	0.438995524678806	NA	NA	NA	NA	NA	NA	NA	NA	NA	NA	NA	NA	NA	NA	NA	NA	2	2	4	4	-0.34935747162779
59.0145	956.354708924178	-2.22963987266735	0.566767855896256	-3.93395611531554	8.35590459602242e-05	0.440606849348262	NA	NA	NA	NA	NA	NA	NA	NA	NA	NA	NA	NA	NA	NA	NA	NA	1	2	4	4	-1.69755118260407
444.1974	2049.59622244832	-2.36789669177638	0.603046946936889	-3.92655448104638	8.61713807376061e-05	0.454381690629397	NA	NA	NA	NA	NA	NA	NA	NA	NA	NA	NA	NA	NA	NA	NA	NA	2	2	4	4	-1.7838536945068
270.1098	10045.9124299569	-0.513408336275897	0.130781984880847	-3.9256808706769	8.64847552050669e-05	0.456034114196318	NA	NA	NA	NA	NA	NA	NA	NA	NA	NA	NA	NA	NA	NA	NA	NA	2	2	4	4	-0.530426615169324
203.0674	8858.13445178622	0.546197484290538	0.139148030081028	3.92529800078721	8.6622434299863e-05	0.456760096063178	NA	NA	NA	NA	NA	NA	NA	NA	NA	NA	NA	NA	NA	NA	NA	NA	0	2	3	4	0.509241993313929
481.4046	8022.40191404544	1.15493270960209	0.294365576085234	3.92346389466302	8.72848514869344e-05	0.460253021890605	NA	NA	NA	NA	NA	NA	NA	NA	NA	NA	NA	NA	NA	NA	NA	NA	0	2	2	4	0.932218847599086
482.9794	1001.12198571411	1.69130964979365	0.431355742210195	3.92091604281808	8.82129952248143e-05	0.465147123820446	NA	NA	NA	NA	NA	NA	NA	NA	NA	NA	NA	NA	NA	NA	NA	NA	2	2	4	4	1.26511292968119
378.2393	2279.40566494531	0.612499875359269	0.156219788126998	3.9207573041985	8.82711287648663e-05	0.46545366197714	NA	NA	NA	NA	NA	NA	NA	NA	NA	NA	NA	NA	NA	NA	NA	NA	0	2	2	4	0.561826163299713
443.1401	3004.75683907278	-0.616370935853246	0.15727253813687	-3.91912627058156	8.8870549006486e-05	0.4686144049112	NA	NA	NA	NA	NA	NA	NA	NA	NA	NA	NA	NA	NA	NA	NA	NA	2	2	4	4	-0.633895695596574
437.7695	1586.15503221916	-0.826478913971599	0.210930644874787	-3.91824959555883	8.91943221822312e-05	0.470321660866905	NA	NA	NA	NA	NA	NA	NA	NA	NA	NA	NA	NA	NA	NA	NA	NA	2	2	4	4	-0.792473524906491
233.1395	2470.82488920406	-0.694895621869477	0.177485895457066	-3.91521602367312	9.03232995510153e-05	0.476274758532504	NA	NA	NA	NA	NA	NA	NA	NA	NA	NA	NA	NA	NA	NA	NA	NA	2	2	4	4	-0.691228237477613
376.2101	8927.53319483164	-2.04827298928419	0.523467343390554	-3.91289545593677	9.11960224742786e-05	0.480876626506871	NA	NA	NA	NA	NA	NA	NA	NA	NA	NA	NA	NA	NA	NA	NA	NA	1	2	2	4	-1.56974268262724
173.1021	1929.60717132193	-0.29525954025252	0.0756080849439532	-3.90513184497915	9.41740270941276e-05	0.496579644867335	NA	NA	NA	NA	NA	NA	NA	NA	NA	NA	NA	NA	NA	NA	NA	NA	2	2	4	4	-0.314756966707431
199.1896	2068.6491197017	-2.83176173772377	0.726235802006616	-3.8992318058398	9.64983576090464e-05	0.508835839672501	NA	NA	NA	NA	NA	NA	NA	NA	NA	NA	NA	NA	NA	NA	NA	NA	0	2	4	4	-2.04223418468427
227.0328	2659.0180650704	0.899482350979426	0.231007129584626	3.89374281476414	9.87093014789175e-05	0.520494146698332	NA	NA	NA	NA	NA	NA	NA	NA	NA	NA	NA	NA	NA	NA	NA	NA	2	2	4	4	0.758499805794952
603.4619	58509.7910551672	1.04677583978877	0.269060959412831	3.89047835878211	0.000100046799775971	0.527546775218696	NA	NA	NA	NA	NA	NA	NA	NA	Ribosylhopane	1	C35H60O4	[M+Hac-H]-	544.44916	603.4630136	-1.92555297295921	C21118	2	2	4	4	0.858528688137377
471.0897	1729.85916509271	0.85603067298256	0.220326122021108	3.88528906663437	0.000102208201986986	0.538943849077375	NA	NA	NA	NA	NA	NA	NA	NA	NA	NA	NA	NA	NA	NA	NA	NA	2	2	4	4	0.732808039724966
298.1144	4035.39877647187	-1.35381016457251	0.348598636865781	-3.88357848081248	0.00010293028777339	0.542751407429086	NA	NA	NA	NA	NA	NA	NA	NA	NA	NA	NA	NA	NA	NA	NA	NA	2	2	4	4	-1.15741918238251
595.2498	2746.51748371042	-0.398685887458443	0.102816654363911	-3.87763918136577	0.000105474989207816	0.556169618092815	NA	NA	NA	NA	NA	NA	NA	NA	NA	NA	NA	NA	NA	NA	NA	NA	2	2	4	4	-0.428710601580606
424.2313	29783.4734254539	-1.35728916836165	0.350585665117909	-3.87149077502974	0.000108171751838513	0.570389647444477	NA	NA	NA	NA	NA	NA	NA	NA	NA	NA	NA	NA	NA	NA	NA	NA	2	2	4	4	-1.16300029823912
470.114	3361.99072193926	0.521215473808956	0.134780700021688	3.86713731064673	0.000110120430077431	0.580665027798292	NA	NA	NA	NA	NA	NA	NA	NA	NA	NA	NA	NA	NA	NA	NA	NA	0	2	2	4	0.490423091015254
196.0382	2296.09819256173	0.795235955414849	0.206002701938293	3.86031808288155	0.00011323952007125	0.597111989335704	NA	NA	NA	NA	NA	NA	NA	NA	NA	NA	NA	NA	NA	NA	NA	NA	1	2	3	4	0.691830954779838
416.273	786.388103302238	-2.27573003345244	0.589780888526858	-3.85860253820144	0.000114037221671426	0.60131826987343	NA	NA	NA	NA	NA	NA	NA	NA	NA	NA	NA	NA	NA	NA	NA	NA	2	2	4	4	-1.72002657340597
449.0245	3264.64416950551	1.34958719309608	0.349807803847586	3.85808200460875	0.000114280307835876	0.602600063218574	NA	NA	NA	NA	NA	NA	NA	NA	Sulbenicillin	1	C16H18N2O7S2	[M+Cl]-	414.055547	449.0249486	-0.960971102688062	C11170	2	2	0	4	1.04517095838066
197.0667	10596.4910516774	0.880513684036412	0.228284623102962	3.85708714002729	0.00011474626409322	0.605057050563551	NA	NA	NA	NA	NA	NA	NA	NA	NA	NA	NA	NA	NA	NA	NA	NA	2	2	0	4	0.746532621245866
563.5036	3078.20662556108	-0.916467475143152	0.237822002030596	-3.85358573772853	0.00011640047652708	0.613779712727295	NA	NA	NA	NA	NA	NA	NA	NA	NA	NA	NA	NA	NA	NA	NA	NA	2	2	4	4	-0.858528688137377
374.9724	11804.1298140293	0.808009385386022	0.20992866925185	3.84897112083656	0.000118614989007996	0.62545683703916	NA	NA	NA	NA	NA	NA	NA	NA	NA	NA	NA	NA	NA	NA	NA	NA	2	2	4	4	0.702723279387505
242.1842	4730.50743860439	0.410112239849116	0.106643035341431	3.84565422895261	0.000120231210494003	0.633979172934876	NA	NA	NA	NA	NA	NA	NA	NA	NA	NA	NA	NA	NA	NA	NA	NA	2	2	4	4	0.394620210722854
299.0149	7393.68452684434	0.583261089245874	0.151770514411684	3.84304613782722	0.000121516613444731	0.640757102694066	NA	NA	NA	NA	NA	NA	NA	NA	NA	NA	NA	NA	NA	NA	NA	NA	2	2	4	4	0.541382965212358
178.044	2315.83243072143	-0.818310112418714	0.21324435652638	-3.837429162246	0.000124329082487567	0.655587251956942	NA	NA	NA	NA	NA	NA	NA	NA	NA	NA	NA	NA	NA	NA	NA	NA	2	2	4	4	-0.785994194419211
156.0299	907.207597174932	1.43434881163948	0.374266972144743	3.83242155571442	0.00012688806585054	0.669080771229899	NA	NA	NA	NA	NA	NA	NA	NA	NA	NA	NA	NA	NA	NA	NA	NA	2	2	4	4	1.09048824066002
436.1567	2088.35346052383	0.72993344701232	0.190836638158341	3.82491252233587	0.000130818528392633	0.689806100214356	NA	NA	NA	NA	NA	NA	NA	NA	NA	NA	NA	NA	NA	NA	NA	NA	1	2	2	4	0.642038595721816
293.0192	5515.52384151176	-0.983092734556133	0.257083343865708	-3.8240234461462	0.000131291421620164	0.692299666203125	NA	NA	NA	NA	NA	NA	NA	NA	NA	NA	NA	NA	NA	NA	NA	NA	1	2	4	4	-0.901157888154631
284.1501	2156.25177593056	0.331426684363724	0.0866721288794522	3.82391304619607	0.000131350254862529	0.692609893890117	NA	NA	NA	NA	NA	NA	NA	NA	NA	NA	NA	NA	NA	NA	NA	NA	1	2	4	4	0.328750017982581
458.0371	492.141996246877	-1.5615694479228	0.408763814563437	-3.82022427692276	0.000133330380086094	0.703051094193972	NA	NA	NA	NA	NA	NA	NA	NA	NA	NA	NA	NA	NA	NA	NA	NA	2	2	4	4	-1.27254241784854
465.3945	714.004041498898	-1.55909413241385	0.408330546399003	-3.81821577191134	0.000134420334728072	0.708798425021122	NA	NA	NA	NA	NA	NA	NA	NA	NA	NA	NA	NA	NA	NA	NA	NA	2	2	0	4	-1.26934977068502
265.0931	5551.2355146426	0.670018093504037	0.17559497563887	3.81570196451408	0.000135796331637514	0.716054056724614	NA	NA	NA	NA	NA	NA	NA	NA	NA	NA	NA	NA	NA	NA	NA	NA	0	2	4	4	0.598891689942002
348.0909	5100.82768558155	-0.639993353828256	0.167795811095884	-3.81411996907683	0.000136669069083601	0.720656001277826	NA	NA	NA	NA	NA	NA	NA	NA	NA	NA	NA	NA	NA	NA	NA	NA	2	2	4	4	-0.65374579676222
404.0959	17195.0194075492	3.59544800334068	0.942976942790586	3.81286947769958	0.000137362662310944	0.724313318365606	NA	NA	NA	NA	NA	NA	NA	NA	NA	NA	NA	NA	NA	NA	NA	NA	2	2	4	4	2.32775303413168
411.206	805.235942639198	-2.28149640882528	0.599752105480867	-3.80406569310171	0.000142340405234003	0.750560956798896	NA	NA	NA	NA	NA	NA	NA	NA	NA	NA	NA	NA	NA	NA	NA	NA	2	2	4	4	-1.72211336330526
236.0235	9633.10246385833	0.595623110814353	0.156612125968117	3.80317365039544	0.000142854145119297	0.753269907214051	NA	NA	NA	NA	NA	NA	NA	NA	NA	NA	NA	NA	NA	NA	NA	NA	2	2	4	4	0.548539519536151
560.2471	807.526910135159	-2.26753795531701	0.59628659885803	-3.80276524687902	0.000143089932719994	0.754513215232526	NA	NA	NA	NA	NA	NA	NA	NA	NA	NA	NA	NA	NA	NA	NA	NA	2	2	4	4	-1.7117534306497
443.0566	1827.52012579706	-0.594002268193584	0.156261145899175	-3.80134335234463	0.000143913711523702	0.758857000864481	NA	NA	NA	NA	NA	NA	NA	NA	NA	NA	NA	NA	NA	NA	NA	NA	0	2	2	4	-0.607429802456239
463.0211	677.081579687068	-1.71681649655349	0.452246454059125	-3.79619670014933	0.000146932930972232	0.774777345016578	NA	NA	NA	NA	NA	NA	NA	NA	NA	NA	NA	NA	NA	NA	NA	NA	2	2	4	4	-1.36057640153317
376.1412	2430.9466604317	-0.696076820479539	0.183381687586778	-3.79578151798908	0.000147179074479533	0.776075259730578	NA	NA	NA	NA	NA	NA	NA	NA	NA	NA	NA	NA	NA	NA	NA	NA	0	2	3	4	-0.692433923507078
493.4045	4968.71772524818	1.07511690251287	0.283524020718473	3.79197818861499	0.000149452042925009	0.788060622343572	NA	NA	NA	NA	NA	NA	NA	NA	NA	NA	NA	NA	NA	NA	NA	NA	2	2	4	4	0.879294162181116
446.152	1807.94391775202	-1.30638988861312	0.34451441330714	-3.79197455361164	0.000149454231020574	0.788072160171488	NA	NA	NA	NA	NA	NA	NA	NA	NA	NA	NA	NA	NA	NA	NA	NA	1	2	4	4	-1.12914051355879
375.1154	2519.99940455259	-0.661746489146602	0.174715740522558	-3.78756079542337	0.000152133467297978	0.802199773062238	NA	NA	NA	NA	NA	NA	NA	NA	NA	NA	NA	NA	NA	NA	NA	NA	2	2	4	4	-0.668507134196421
411.1357	1522.37606050939	-1.44991356409197	0.382954015006112	-3.78612968470597	0.000153011841565717	0.806831440576027	NA	NA	NA	NA	NA	NA	NA	NA	NA	NA	NA	NA	NA	NA	NA	NA	2	2	4	4	-1.21396215746562
415.1453	15533.0531116871	0.571629617878069	0.151000735110896	3.78560817904801	0.000153333111734527	0.808525498176163	NA	NA	NA	NA	NA	NA	NA	NA	NA	NA	NA	NA	NA	NA	NA	NA	2	2	4	4	0.531519367693835
420.9777	3957.62759940245	0.748987604091669	0.197932075442399	3.78406381288937	0.000154288236851277	0.813561872916783	NA	NA	NA	NA	NA	NA	NA	NA	NA	NA	NA	NA	NA	NA	NA	NA	2	2	3	4	0.653158317191307
421.0986	1900.8131343381	1.17446103030801	0.310472236490586	3.78282143222691	0.000155060658401555	0.8176348517514	NA	NA	NA	NA	NA	NA	NA	NA	NA	NA	NA	NA	NA	NA	NA	NA	2	2	2	4	0.944749486786453
368.2288	2791.53570570932	0.635549840025161	0.168117350968705	3.78039408997984	0.00015658031668416	0.825648009875576	NA	NA	NA	NA	NA	NA	NA	NA	NA	NA	NA	NA	NA	NA	NA	NA	2	2	4	4	0.576893283445925
382.997	2385.0525637288	-0.808103299972351	0.214195854447618	-3.77273081244425	0.000161470472528429	0.851433801642407	3,3-Bisjuglone	1	C20H10O6	[M+K-2H]-	346.04774	382.9963466	1.66946762204805	HMDB33936	NA	NA	NA	NA	NA	NA	NA	NA	2	2	1	4	-0.775695304666618
299.0983	17155.8183181893	-1.4581135216066	0.387408858534757	-3.76375885446043	0.00016737829649623	0.882585757424622	NA	NA	NA	NA	NA	NA	NA	NA	NA	NA	NA	NA	NA	NA	NA	NA	2	2	4	4	-1.21793764550332
441.0597	1308.95282275937	-2.80282779628542	0.745030343122018	-3.76203173758036	0.000168538654443168	0.888704324878825	Cassiaside,cis-Resveratrol_3-O-glucuronide,cis-Resveratrol_4-O-glucuronide,trans-Resveratrol_3-O-glucuronide,trans-Resveratrol_4-O-glucuronide	1	C20H20O9	[M+K-2H]-	404.110735	441.0593416	0.85158608970448	HMDB33913,HMDB41711,HMDB41713,HMDB41782,HMDB41783	Lancerin	1	C19H18O10	[M+Cl]-	406.09	441.0594016	0.715549875769232	C10075	2	2	4	4	-2.03090939403911
324.1813	6135.57908601918	-0.596806516989372	0.15866516110046	-3.76142130288765	0.000168950579832204	0.890876407455212	NA	NA	NA	NA	NA	NA	NA	NA	NA	NA	NA	NA	NA	NA	NA	NA	2	2	3	4	-0.611429421765841
348.0076	1816.89335327779	-0.843244119947095	0.224350099593478	-3.75860818192214	0.00017086116078131	0.900950900799847	NA	NA	NA	NA	NA	NA	NA	NA	NA	NA	NA	NA	NA	NA	NA	NA	2	2	3	4	-0.807503927293276
323.1091	1944.94736301111	-0.62471050622517	0.166494334050949	-3.75214273678528	0.000175329586645275	0.924512910380533	NA	NA	NA	NA	NA	NA	NA	NA	NA	NA	NA	NA	NA	NA	NA	NA	2	2	3	4	-0.639707729215428
478.1928	811.458968367242	-0.529374078527928	0.141268717639474	-3.74728451828184	0.000178759285409885	0.942597711966321	NA	NA	NA	NA	NA	NA	NA	NA	NA	NA	NA	NA	NA	NA	NA	NA	2	2	3	4	-0.546885525051751
226.0124	2176.07474485184	0.662536418197068	0.176961874463344	3.74395004690294	0.000181149683001881	0.955202278468919	NA	NA	NA	NA	NA	NA	NA	NA	NA	NA	NA	NA	NA	NA	NA	NA	2	2	3	4	0.593789740091449
160.0612	11974.7881268785	0.637887153136313	0.170387827792929	3.74373663540996	0.000181303691019476	0.956014362745697	NA	NA	NA	NA	NA	NA	NA	NA	NA	NA	NA	NA	NA	NA	NA	NA	2	2	4	4	0.578575457873461
336.1607	6215.54854763485	0.252122450067998	0.0673962552163307	3.74089701658834	0.000183364648163747	0.966881789767436	NA	NA	NA	NA	NA	NA	NA	NA	NA	NA	NA	NA	NA	NA	NA	NA	2	2	4	4	0.257404064644869
452.0477	419.033001454626	0.942495923944127	0.252042535759759	3.73943200143999	0.000184436529532703	0.972533820225943	NA	NA	NA	NA	NA	NA	NA	NA	NA	NA	NA	NA	NA	NA	NA	NA	2	2	1	4	0.793123287029731
358.0752	11063.0407169352	0.520669694672833	0.139355681489012	3.73626456495703	0.000186774158222084	0.98486013630505	NA	NA	NA	NA	NA	NA	NA	NA	NA	NA	NA	NA	NA	NA	NA	NA	2	2	4	4	0.489887983385773
405.151	1265.30955512528	0.665751132500768	0.178268369462888	3.73454435302593	0.000188055348802153	0.991615854233753	NA	NA	NA	NA	NA	NA	NA	NA	NA	NA	NA	NA	NA	NA	NA	NA	0	2	2	4	0.596055357500856
225.0616	14279.3741351729	-1.69392668656986	0.454397843767004	-3.72784930607732	0.00019312078959347	1	NA	NA	NA	NA	NA	NA	NA	NA	NA	NA	NA	NA	NA	NA	NA	NA	2	2	4	4	-1.34869840307355
300.8899	9447.65085723443	0.916036293808987	0.246159704417166	3.72130887944431	0.00019819283697316	1	NA	NA	NA	NA	NA	NA	NA	NA	NA	NA	NA	NA	NA	NA	NA	NA	1	2	4	4	0.76866231034339
586.272	887.878286408943	-0.544259685452886	0.146692751764829	-3.71020162145038	0.000207094249593296	1	NA	NA	NA	NA	NA	NA	NA	NA	NA	NA	NA	NA	NA	NA	NA	NA	0	2	2	4	-0.565720085930557
245.0433	29993.6080711502	-1.32131654760897	0.35742009296424	-3.69681664131056	0.000218319908112524	1	NA	NA	NA	NA	NA	NA	NA	NA	NA	NA	NA	NA	NA	NA	NA	NA	0	2	4	4	-1.13816330574975
446.2133	5891.46080844465	-1.49981854829992	0.405860849594313	-3.69540089860626	0.000219540101349052	1	NA	NA	NA	NA	NA	NA	NA	NA	NA	NA	NA	NA	NA	NA	NA	NA	2	2	1	4	-1.24118000698908
481.0394	863.471371298359	0.638882721895538	0.173025131699252	3.69242731169266	0.000222123838389206	1	NA	NA	NA	NA	NA	NA	NA	NA	NA	NA	NA	NA	NA	NA	NA	NA	2	2	4	4	0.579136546466675
397.0288	933.151061449309	-0.544344738051184	0.147489208990617	-3.69074281282379	0.000223600130178339	1	NA	NA	NA	NA	NA	NA	NA	NA	NA	NA	NA	NA	NA	NA	NA	NA	2	2	4	4	-0.5662770601031
485.1508	5372.4678820192	0.494959883917169	0.134138484248514	3.68991707853335	0.000224327161652886	1	NA	NA	NA	NA	NA	NA	NA	NA	NA	NA	NA	NA	NA	NA	NA	NA	1	2	3	4	0.470185702013828
489.089	1417.1658187837	-0.785750641728226	0.213007890606233	-3.68883349575424	0.00022528458700467	1	NA	NA	NA	NA	NA	NA	NA	NA	NA	NA	NA	NA	NA	NA	NA	NA	2	2	4	4	-0.759132661672261
192.0338	2553.39842957779	0.715511698105055	0.194123378424413	3.68586052804381	0.000227931159104003	1	NA	NA	NA	NA	NA	NA	NA	NA	NA	NA	NA	NA	NA	NA	NA	NA	0	2	4	4	0.632156261725313
300.1353	2894.20614079603	-0.489061339351786	0.13272416768616	-3.6847949237717	0.000228886856763076	1	NA	NA	NA	NA	NA	NA	NA	NA	NA	NA	NA	NA	NA	NA	NA	NA	2	2	1	4	-0.510863370055237
353.0398	4139.29340663453	-1.32259223440044	0.359312408208431	-3.68089774854986	0.000232414201178337	1	NA	NA	NA	NA	NA	NA	NA	NA	Cysteinyldopa,cis-4-(7-Hydroxtpyren-8-yl)-2-oxobut-3-enoate,cis-4-(8-Hydroxypyren-7-yl)-2-oxobut-3-enoate,4,5-Chrysenedicarboxylate	1	C12H16N2O6S	[M+(37Cl)]-	316.07291	353.0393616	1.36726963767682	C17935,C18271,C18272,C18277	2	2	4	4	-1.13997901303867
131.0459	12313.2301357765	-0.614624637854132	0.167104899046699	-3.67807671325285	0.000234999287464719	1	NA	NA	NA	NA	NA	NA	NA	NA	NA	NA	NA	NA	NA	NA	NA	NA	2	2	2	4	-0.630418738425906
264.0283	2889.28220395443	0.611322806002964	0.166235692994523	3.67744613079638	0.000235580806392618	1	NA	NA	NA	NA	NA	NA	NA	NA	NA	NA	NA	NA	NA	NA	NA	NA	2	2	3	4	0.560715179433214
279.1355	2066.42790788332	-0.540873208331664	0.147130435424364	-3.67614767652687	0.000236782487625832	1	NA	NA	NA	NA	NA	NA	NA	NA	NA	NA	NA	NA	NA	NA	NA	NA	2	2	4	4	-0.560159947008794
452.0802	699.427876875053	1.2165281557053	0.331030181812896	3.67497655060622	0.000237871261119271	1	NA	NA	NA	NA	NA	NA	NA	NA	NA	NA	NA	NA	NA	NA	NA	NA	2	2	4	4	0.971787590346959
492.3108	13287.4474592861	1.13654492883634	0.309548202957923	3.6716250263318	0.000241013123320499	1	NA	NA	NA	NA	NA	NA	NA	NA	NA	NA	NA	NA	NA	NA	NA	NA	2	2	4	4	0.913332438304464
335.1572	63945.2620714282	0.208707122919581	0.056906402956948	3.66755078646381	0.000244884921483333	1	NA	NA	NA	NA	NA	NA	NA	NA	NA	NA	NA	NA	NA	NA	NA	NA	2	2	4	4	0.209609754724064
309.1576	3108.51670917946	-0.594725727639245	0.16216452503753	-3.66742188220024	0.000245008367742721	1	NA	NA	NA	NA	NA	NA	NA	NA	NA	NA	NA	NA	NA	NA	NA	NA	2	2	3	4	-0.609142731586719
461.2742	2773.23477572318	-0.778520809808701	0.212406618666933	-3.66523799820697	0.000247108675160558	1	NA	NA	NA	NA	NA	NA	NA	NA	NA	NA	NA	NA	NA	NA	NA	NA	2	2	3	4	-0.752187857778087
270.0986	3677.47977034318	0.341155656024533	0.0930792554639194	3.66521685550844	0.000247129091029832	1	NA	NA	NA	NA	NA	NA	NA	NA	NA	NA	NA	NA	NA	NA	NA	NA	1	2	2	4	0.33526857091532
260.114	2560.72034828527	0.428418042702734	0.117057024385015	3.65990887734864	0.000252304954227077	1	NA	NA	NA	NA	NA	NA	NA	NA	NA	NA	NA	NA	NA	NA	NA	NA	0	2	4	4	0.411089175903582
298.077	2664.43347261268	0.530351280393638	0.145021818399912	3.65704475537013	0.000255139845798024	1	NA	NA	NA	NA	NA	NA	NA	NA	NA	NA	NA	NA	NA	NA	NA	NA	2	2	4	4	0.496318595760553
271.1052	1679.01644554783	3.20087150242275	0.875268065219373	3.65701849480879	0.00025516597600546	1	NA	NA	NA	NA	NA	NA	NA	NA	NA	NA	NA	NA	NA	NA	NA	NA	0	2	3	4	2.17314359985427
453.2578	792.937475554678	-1.93531597914875	0.529712638500467	-3.65352049108611	0.000258669135017116	1	NA	NA	NA	NA	NA	NA	NA	NA	NA	NA	NA	NA	NA	NA	NA	NA	1	2	4	4	-1.50626688755692
403.3426	33772.5356798358	0.550589149791074	0.150716806718116	3.6531370441044	0.000259055877797813	1	NA	NA	NA	NA	NA	NA	NA	NA	NA	NA	NA	NA	NA	NA	NA	NA	2	2	4	4	0.513568654735328
465.2047	2540.55461724458	-1.41810914293465	0.388515788583988	-3.65006824588311	0.000262170643252198	1	NA	NA	NA	NA	NA	NA	NA	NA	NA	NA	NA	NA	NA	NA	NA	NA	2	2	1	4	-1.19243184745743
400.3429	2312.1426678863	0.623431925505286	0.170857437939863	3.64884276050492	0.000263424267751343	1	NA	NA	NA	NA	NA	NA	NA	NA	NA	NA	NA	NA	NA	NA	NA	NA	2	2	4	4	0.569622605341436
178.0862	2887.52762504037	0.836183384266578	0.229322858317972	3.64631502676961	0.000266027813991077	1	NA	NA	NA	NA	NA	NA	NA	NA	NA	NA	NA	NA	NA	NA	NA	NA	2	2	4	4	0.720449880758266
495.1115	1047.30556162109	-0.377645190435878	0.103573546748409	-3.64615485605817	0.000266193598616445	1	NA	NA	NA	NA	NA	NA	NA	NA	NA	NA	NA	NA	NA	NA	NA	NA	2	2	4	4	-0.403355736282217
203.1273	2893.38636516457	0.941176885446464	0.258148984428266	3.64586708536131	0.000266491698896763	1	NA	NA	NA	NA	NA	NA	NA	NA	NA	NA	NA	NA	NA	NA	NA	NA	2	2	4	4	0.790526242485084
266.0051	15046.1193078454	-0.532559763999079	0.146165720904204	-3.64353393329558	0.000268920179953603	1	NA	NA	NA	NA	NA	NA	NA	NA	NA	NA	NA	NA	NA	NA	NA	NA	2	2	4	4	-0.551299518384346
282.0656	12999.339389553	0.852351432384447	0.234079567500716	3.64128933372982	0.000271276055371407	1	NA	NA	NA	NA	NA	NA	NA	NA	NA	NA	NA	NA	NA	NA	NA	NA	0	2	2	4	0.72908891271884
288.1313	2466.87171647672	-0.489489056958198	0.134664139068227	-3.63488795417317	0.000278101475180643	1	NA	NA	NA	NA	NA	NA	NA	NA	NA	NA	NA	NA	NA	NA	NA	NA	0	2	3	4	-0.511945034205889
427.0443	767.402601640608	-2.14385113425625	0.590183486637436	-3.63251629839869	0.000280670842181547	1	NA	NA	NA	NA	NA	NA	NA	NA	NA	NA	NA	NA	NA	NA	NA	NA	2	2	4	4	-1.62407905278801
427.1229	1738.45359857954	0.563982257757472	0.155311076104748	3.6313073858113	0.000281989077710258	1	NA	NA	NA	NA	NA	NA	NA	NA	NA	NA	NA	NA	NA	NA	NA	NA	2	2	4	4	0.524427737131251
239.0562	2067.61288796494	0.423364990705752	0.116594874246842	3.63107721021638	0.000282240724801519	1	NA	NA	NA	NA	NA	NA	NA	NA	NA	NA	NA	NA	NA	NA	NA	NA	2	2	4	4	0.40490048078422
363.2305	1065.20695403736	-2.55942635208901	0.704888009499105	-3.63096877461109	0.000282359348518813	1	NA	NA	NA	NA	NA	NA	NA	NA	NA	NA	NA	NA	NA	NA	NA	NA	2	2	4	4	-1.90018193636225
176.0916	1832.87734239049	0.622339554316558	0.171521592952206	3.62834523400195	0.000285243662883216	1	NA	NA	NA	NA	NA	NA	NA	NA	NA	NA	NA	NA	NA	NA	NA	NA	1	2	4	4	0.569064572543242
609.4837	1079.61873941354	1.45106771956493	0.400202359539694	3.62583499316178	0.00028802923832168	1	NA	NA	NA	NA	NA	NA	NA	NA	NA	NA	NA	NA	NA	NA	NA	NA	1	2	4	4	1.10260817382321
482.408	2544.66456536572	1.06505547975745	0.29381134932613	3.62496371294098	0.000289002027828006	1	NA	NA	NA	NA	NA	NA	NA	NA	NA	NA	NA	NA	NA	NA	NA	NA	0	2	4	4	0.872330568995538
432.1367	1171.60659253696	-0.64263611412889	0.177855182092719	-3.61325493340909	0.000302377142059009	1	NA	NA	NA	NA	NA	NA	NA	NA	NA	NA	NA	NA	NA	NA	NA	NA	0	2	3	4	-0.656097975970864
103.04	1040.00220624675	0.942869181865826	0.261043216598305	3.61192753503616	0.000303929504636879	1	NA	NA	NA	NA	NA	NA	NA	NA	NA	NA	NA	NA	NA	NA	NA	NA	0	2	3	4	0.793773384175034
450.1726	3026.0530548216	0.809905096315653	0.224433248511966	3.60866806360231	0.000307773103759151	1	NA	NA	NA	NA	NA	NA	NA	NA	NA	NA	NA	NA	NA	NA	NA	NA	2	2	4	4	0.703938676462151
301.0807	2573.81109029217	-0.903424133296722	0.250400186839747	-3.60792116291391	0.000308660242536212	1	NA	NA	NA	NA	NA	NA	NA	NA	NA	NA	NA	NA	NA	NA	NA	NA	2	2	4	4	-0.851006957022195
419.1965	3778.89194741809	0.622281641222005	0.172504124688519	3.60734354813617	0.000309347951450723	1	NA	NA	NA	NA	NA	NA	NA	NA	NA	NA	NA	NA	NA	NA	NA	NA	1	2	4	4	0.56850671689586
420.9318	2772.42791925327	0.702392164851894	0.194778139303918	3.60611394770504	0.00031081669574795	1	NA	NA	NA	NA	NA	NA	NA	NA	NA	NA	NA	NA	NA	NA	NA	NA	2	2	4	4	0.624640672038602
418.1578	1614.89079769028	-0.753648914422203	0.209074594827942	-3.60468910650009	0.000312526818628502	1	NA	NA	NA	NA	NA	NA	NA	NA	NA	NA	NA	NA	NA	NA	NA	NA	2	2	4	4	-0.734050002069322
430.1564	2531.16054204056	-1.76316682371386	0.489888737685182	-3.59911687712022	0.000319299669199282	1	NA	NA	NA	NA	NA	NA	NA	NA	NA	NA	NA	NA	NA	NA	NA	NA	2	2	1	4	-1.37753525752291
277.0544	54685.8420129903	-1.26091881300737	0.350386409871024	-3.59865216653668	0.000319870671902597	1	NA	NA	NA	NA	NA	NA	NA	NA	cis-1,2-Dihydroxy-1,2-dihydrodibenzothiophene	1	C12H10O2S	[M+Hac-H]-	218.040152	277.0540056	1.50692641718636	C06721	2	2	4	4	-1.09134863703407
348.1198	1375.09798483928	-0.531535928075244	0.147970522700558	-3.59217443024712	0.000327930220077756	1	NA	NA	NA	NA	NA	NA	NA	NA	NA	NA	NA	NA	NA	NA	NA	NA	2	2	4	4	-0.54964301652304
186.0522	1949.23958083997	3.42696656183664	0.954466953140837	3.59045072284548	0.000330106636813441	1	NA	NA	NA	NA	NA	NA	NA	NA	NA	NA	NA	NA	NA	NA	NA	NA	1	2	3	4	2.27419551961025
376.9305	2549.61682251014	2.1014024017106	0.585671972519192	3.58801940388524	0.000333199497883389	1	NA	NA	NA	NA	NA	NA	NA	NA	NA	NA	NA	NA	NA	NA	NA	NA	0	2	4	4	1.48735596837886
466.2152	791.109257064573	1.14690209484653	0.320715350886025	3.57607483295714	0.000348791846757176	1	NA	NA	NA	NA	NA	NA	NA	NA	NA	NA	NA	NA	NA	NA	NA	NA	1	2	2	4	0.926372463697437
272.0779	15610.7729212862	0.467996571796038	0.130921221903732	3.57464255978425	0.000350706684411428	1	NA	NA	NA	NA	NA	NA	NA	NA	NA	NA	NA	NA	NA	NA	NA	NA	2	2	4	4	0.448039537211823
309.109	2264.13914400014	-0.70277575036068	0.196678449992931	-3.57322192841127	0.000352615667097935	1	NA	NA	NA	NA	NA	NA	NA	NA	NA	NA	NA	NA	NA	NA	NA	NA	2	2	4	4	-0.70090212735816
211.0015	2238.68363621728	0.547453836455354	0.153261094186636	3.57203398136179	0.000354219435345318	1	NA	NA	NA	NA	NA	NA	NA	NA	NA	NA	NA	NA	NA	NA	NA	NA	1	2	4	4	0.510322762117223
496.1778	2146.0599044829	-1.20503584453944	0.337378061633476	-3.57176705179063	0.000354580736616425	1	NA	NA	NA	NA	NA	NA	NA	NA	NA	NA	NA	NA	NA	NA	NA	NA	1	2	4	4	-1.05422684686792
240.0806	4253.21269336043	-0.698483833243063	0.195564915053281	-3.57162138747005	0.000354778045204067	1	NA	NA	NA	NA	NA	NA	NA	NA	NA	NA	NA	NA	NA	NA	NA	NA	0	2	2	4	-0.696661780670158
202.0406	2039.54368689299	-3.24828996411564	0.909805340615718	-3.57031314183904	0.000356554728285364	1	NA	NA	NA	NA	NA	NA	NA	NA	NA	NA	NA	NA	NA	NA	NA	NA	1	2	4	4	-2.33493924663247
320.0208	2380.03386592012	0.765879951938773	0.21458322947448	3.5691510180662	0.000358139943524468	1	NA	NA	NA	NA	NA	NA	NA	NA	NA	NA	NA	NA	NA	NA	NA	NA	0	2	4	4	0.668507134196421
458.1876	1822.0924281761	-1.77050938225148	0.496265492463973	-3.56766571348905	0.000360175594639795	1	NA	NA	NA	NA	NA	NA	NA	NA	NA	NA	NA	NA	NA	NA	NA	NA	2	2	4	4	-1.38368904553483
368.2997	7958.7359095841	1.08679272263688	0.30466773694248	3.56714082542342	0.000360897551978172	1	NA	NA	NA	NA	NA	NA	NA	NA	NA	NA	NA	NA	NA	NA	NA	NA	2	2	4	4	0.889820266823977
493.2296	1035.38031882532	-0.523291043815981	0.146760385035269	-3.56561509218054	0.000363003812898886	1	NA	NA	NA	NA	NA	NA	NA	NA	NA	NA	NA	NA	NA	NA	NA	NA	1	2	4	4	-0.541382965212358
83.0135	935.316777437729	-0.769569524058201	0.215846345915319	-3.56535812915785	0.000363359676945747	1	NA	NA	NA	NA	NA	NA	NA	NA	NA	NA	NA	NA	NA	NA	NA	NA	2	2	4	4	-0.747159799819938
425.2345	4743.53687537709	-1.28414427440842	0.360448322732563	-3.56263073905659	0.000367156955101214	1	NA	NA	NA	NA	NA	NA	NA	NA	NA	NA	NA	NA	NA	NA	NA	NA	2	2	0	4	-1.11666091700905
413.0909	7845.96648521981	-1.96844443932411	0.552579281403415	-3.56228419264065	0.000367642091047389	1	NA	NA	NA	NA	NA	NA	NA	NA	NA	NA	NA	NA	NA	NA	NA	NA	2	2	4	4	-1.52269998014611
328.0449	8488.85799390083	0.678431844054435	0.190520113828928	3.56094603566956	0.000369521029491569	1	NA	NA	NA	NA	NA	NA	NA	NA	NA	NA	NA	NA	NA	NA	NA	NA	2	2	4	4	0.60628883936525
568.421	859.302301131494	-0.619447245162864	0.17395593852889	-3.5609433653223	0.000369524787949969	1	NA	NA	NA	NA	NA	NA	NA	NA	NA	NA	NA	NA	NA	NA	NA	NA	0	2	2	4	-0.636799023539093
398.2042	1258.50336386637	-1.18419461707833	0.333099830771334	-3.55507420804202	0.000377872424555755	1	NA	NA	NA	NA	NA	NA	NA	NA	NA	NA	NA	NA	NA	NA	NA	NA	2	2	4	4	-1.04271600529184
484.9827	787.011048892789	-0.727664784418391	0.204854685876601	-3.55210221970084	0.000382166364927107	1	NA	NA	NA	NA	NA	NA	NA	NA	NA	NA	NA	NA	NA	NA	NA	NA	2	2	3	4	-0.716150485014467
272.0891	5960.75264224438	-0.373451026245307	0.105182801333465	-3.55049515235236	0.00038450721698998	1	NA	NA	NA	NA	NA	NA	NA	NA	NA	NA	NA	NA	NA	NA	NA	NA	2	2	4	4	-0.398727254725286
188.0565	26835.5434204724	0.468479030744632	0.131948484810653	3.5504691957388	0.000384545135088338	1	NA	NA	NA	NA	NA	NA	NA	NA	NA	NA	NA	NA	NA	NA	NA	NA	2	2	4	4	0.44856423841793
411.0687	6240.03179634245	0.789679854266615	0.222470222255317	3.54959799231172	0.000385819840701482	1	NA	NA	NA	NA	NA	NA	NA	NA	NA	NA	NA	NA	NA	NA	NA	NA	0	2	2	4	0.688218407380653
364.2103	22179.7214575409	-1.3068674317629	0.36836582453866	-3.54774342435162	0.000388546522613042	1	NA	NA	NA	NA	NA	NA	NA	NA	NA	NA	NA	NA	NA	NA	NA	NA	2	2	4	4	-1.13003865536954
493.272	1373.5302771095	-0.357104076132812	0.100685096018827	-3.5467421719103	0.000390026090879537	1	NA	NA	NA	NA	NA	NA	NA	NA	NA	NA	NA	NA	NA	NA	NA	NA	2	2	4	4	-0.382338592643946
329.1326	3949.07670076319	-1.0715653322508	0.302149252640425	-3.54647685832943	0.000390419030862217	1	NA	NA	NA	NA	NA	NA	NA	NA	NA	NA	NA	NA	NA	NA	NA	NA	2	2	4	4	-0.961942724094462
146.0456	214667.435181707	-0.514003314990386	0.144978414289481	-3.54537823792213	0.000392050072149786	1	NA	NA	NA	NA	NA	NA	NA	NA	NA	NA	NA	NA	NA	NA	NA	NA	2	2	4	4	-0.530972912176694
487.2403	925.178181806314	-0.443231989866756	0.125032142731737	-3.54494436536798	0.000392695962999793	1	NA	NA	NA	NA	NA	NA	NA	NA	NA	NA	NA	NA	NA	NA	NA	NA	2	2	4	4	-0.470185702013828
569.2724	2594.44136128631	-1.81531616773132	0.512256514431689	-3.54376394753179	0.000394458245561277	1	NA	NA	NA	NA	NA	NA	NA	NA	NA	NA	NA	NA	NA	NA	NA	NA	0	2	4	4	-1.41140949275444
159.0406	2372.38224958636	0.584293157436853	0.165016593037415	3.54081457314037	0.0003988938087147	1	NA	NA	NA	NA	NA	NA	NA	NA	NA	NA	NA	NA	NA	NA	NA	NA	2	2	4	4	0.541932481394564
203.1287	62799.4049808967	1.10449275397512	0.311934922382207	3.54077942136217	0.000398946953364903	1	NA	NA	NA	NA	NA	NA	NA	NA	NA	NA	NA	NA	NA	NA	NA	NA	2	2	4	4	0.895474689210413
159.0853	971.532153201729	0.753871915787321	0.213144328541123	3.53690816428115	0.000404840410105534	1	NA	NA	NA	NA	NA	NA	NA	NA	NA	NA	NA	NA	NA	NA	NA	NA	0	2	4	4	0.657864494937021
390.1571	1800.43576827563	-0.951809100362891	0.269126311696776	-3.53666311689096	0.000405216184610469	1	NA	NA	NA	NA	NA	NA	NA	NA	NA	NA	NA	NA	NA	NA	NA	NA	2	2	3	4	-0.882091563213398
355.129	899.841537212395	-2.30423597773282	0.652310758279855	-3.53242062695562	0.000411773817966958	1	NA	NA	NA	NA	NA	NA	NA	NA	NA	NA	NA	NA	NA	NA	NA	NA	1	2	2	4	-1.74124098430685
479.297	3670.8386907531	-1.81818631083119	0.514749904007736	-3.53217416200598	0.000412157809808002	1	NA	NA	NA	NA	NA	NA	NA	NA	NA	NA	NA	NA	NA	NA	NA	NA	0	2	2	4	-1.41527450891515
436.9976	1758.11907064107	1.76336730201185	0.499300939840584	3.53167230683533	0.000412940733122564	1	NA	NA	NA	NA	NA	NA	NA	NA	NA	NA	NA	NA	NA	NA	NA	NA	2	2	4	4	1.30077298070751
359.1932	2547.49022745491	-0.620143288638119	0.175627267457086	-3.53101940044504	0.000413961384315237	1	NA	NA	NA	NA	NA	NA	NA	NA	NA	NA	NA	NA	NA	NA	NA	NA	0	2	2	4	-0.637380333032743
144.0668	2213.48457111425	0.540144157224579	0.153017977121778	3.52993920965712	0.000415655159886603	1	NA	NA	NA	NA	NA	NA	NA	NA	NA	NA	NA	NA	NA	NA	NA	NA	2	2	4	4	0.506542668055765
478.2936	19221.2763321032	-1.70945785442092	0.484782487410334	-3.52623681509763	0.000421509877357707	1	NA	NA	NA	NA	NA	NA	NA	NA	NA	NA	NA	NA	NA	NA	NA	NA	1	2	4	4	-1.35699287967714
564.5069	1112.64618992819	-0.836807896445638	0.23773664042128	-3.51989451421024	0.000431718460316089	1	NA	NA	NA	NA	NA	NA	NA	NA	NA	NA	NA	NA	NA	NA	NA	NA	2	2	4	4	-0.802910271919995
383.1455	2273.2232430804	-1.00370202262706	0.285314400408844	-3.51788069998849	0.00043500788078716	1	NA	NA	NA	NA	NA	NA	NA	NA	NA	NA	NA	NA	NA	NA	NA	NA	2	2	4	4	-0.912612546406969
314.1917	3170.06396791574	-2.42018961503664	0.688808208605448	-3.51358997294258	0.000442094662766982	1	NA	NA	NA	NA	NA	NA	NA	NA	NA	NA	NA	NA	NA	NA	NA	NA	2	2	4	4	-1.81253271619917
177.0414	4755.94972436812	-0.612659234419742	0.174658754402273	-3.50774993510299	0.000451913625933435	1	NA	NA	NA	NA	NA	NA	NA	NA	NA	NA	NA	NA	NA	NA	NA	NA	2	2	4	4	-0.627527086396796
485.1774	3797.62634515929	-0.425728854435809	0.121475806598041	-3.50463904178493	0.000457226742092012	1	NA	NA	NA	NA	NA	NA	NA	NA	NA	NA	NA	NA	NA	NA	NA	NA	0	2	4	4	-0.45434414901817
487.3787	850.079456348288	-0.791430000019888	0.225889540846935	-3.50361507244893	0.000458988298575311	1	NA	NA	NA	NA	NA	NA	NA	NA	NA	NA	NA	NA	NA	NA	NA	NA	0	2	4	4	-0.764206505385319
568.1511	1700.4194007819	3.22010845138857	0.920627064147917	3.49773385640029	0.000469229130358079	1	NA	NA	NA	NA	NA	NA	NA	NA	NA	NA	NA	NA	NA	NA	NA	NA	0	2	3	4	2.18331992767278
229.0579	9547.08207220058	2.66639412749108	0.762360610246415	3.49754970502638	0.000469553204730115	1	NA	NA	NA	NA	NA	NA	NA	NA	NA	NA	NA	NA	NA	NA	NA	NA	2	2	4	4	1.88314288234489
601.4463	1211.46649506907	1.60111368542441	0.457912278188805	3.49655111183597	0.000471314194135563	1	NA	NA	NA	NA	NA	NA	NA	NA	NA	NA	NA	NA	NA	NA	NA	NA	2	2	4	4	1.19922215900403
487.2143	1710.10249075459	-0.993898173210542	0.284288215749588	-3.49609346483079	0.000472123298091609	1	NA	NA	NA	NA	NA	NA	NA	NA	NA	NA	NA	NA	NA	NA	NA	NA	2	2	3	4	-0.906870343509658
296.1351	2834.38797346865	-1.26300800884317	0.361485806437477	-3.49393527035099	0.00047595640382579	1	NA	NA	NA	NA	NA	NA	NA	NA	NA	NA	NA	NA	NA	NA	NA	NA	2	2	2	4	-1.09393468680178
239.0772	81279.481153324	-0.578561168923459	0.165745423120081	-3.49066150987648	0.000481826283995982	1	NA	NA	NA	NA	NA	NA	NA	NA	NA	NA	NA	NA	NA	NA	NA	NA	2	2	4	4	-0.594922167077469
281.1168	3396.11466802782	2.15345185669986	0.616950840300983	3.4904756036142	0.0004821616331025	1	NA	NA	NA	NA	NA	NA	NA	NA	NA	NA	NA	NA	NA	NA	NA	NA	0	2	2	4	1.52573236847528
118.0586	2201.6418467955	0.452337423817332	0.129680279057155	3.48809724274243	0.000486471117337074	1	NA	NA	NA	NA	NA	NA	NA	NA	NA	NA	NA	NA	NA	NA	NA	NA	2	2	0	4	0.429751259578265
451.0378	758.936139683752	-0.694433759379178	0.199102051029929	-3.48782825584651	0.000486960764254246	1	NA	NA	NA	NA	NA	NA	NA	NA	NA	NA	NA	NA	NA	NA	NA	NA	0	2	3	4	-0.690625771172045
572.2677	607.3189361259	-1.8126277708033	0.519945112264517	-3.48619061521468	0.000489951753961645	1	NA	NA	NA	NA	NA	NA	NA	NA	NA	NA	NA	NA	NA	NA	NA	NA	2	2	2	4	-1.40756544645909
284.0303	1953.71666127052	-0.408326852464161	0.117326969726412	-3.48024715388385	0.000500951421985454	1	NA	NA	NA	NA	NA	NA	NA	NA	NA	NA	NA	NA	NA	NA	NA	NA	2	2	4	4	-0.437571143248907
420.1554	5202.58123816994	-0.92408983019576	0.265568704748363	-3.47966388235154	0.000502043209668338	1	NA	NA	NA	NA	NA	NA	NA	NA	NA	NA	NA	NA	NA	NA	NA	NA	2	2	4	4	-0.865409021765867
345.1411	3295.65985469218	0.721433743792828	0.207362218365484	3.47909927603722	0.000503102171906021	1	NA	NA	NA	NA	NA	NA	NA	NA	NA	NA	NA	NA	NA	NA	NA	NA	0	2	3	4	0.635637049520527
157.0363	1133152.61943896	0.213826733644605	0.0614681227529505	3.47866054904598	0.00050392647527156	1	NA	NA	NA	NA	NA	NA	NA	NA	NA	NA	NA	NA	NA	NA	NA	NA	1	2	2	4	0.213977469743617
477.1725	4865.2672732437	1.32161980975258	0.379938532067551	3.47850954353216	0.000504210483532705	1	NA	NA	NA	NA	NA	NA	NA	NA	NA	NA	NA	NA	NA	NA	NA	NA	0	2	3	4	1.02169741975158
327.167	1949.33190333489	-0.477133180568259	0.137256632364163	-3.47621220446639	0.000508549720708825	1	NA	NA	NA	NA	NA	NA	NA	NA	NA	NA	NA	NA	NA	NA	NA	NA	2	2	4	4	-0.497392355525447
432.2094	1492.99554147085	-0.532576056229423	0.153409305934567	-3.47160201908859	0.000517362708207069	1	NA	NA	NA	NA	NA	NA	NA	NA	NA	NA	NA	NA	NA	NA	NA	NA	0	2	4	4	-0.551852021787428
447.3516	814.200935262228	1.37216459596362	0.395274636377085	3.4714208038752	0.000517712016031059	1	NA	NA	NA	NA	NA	NA	NA	NA	NA	NA	NA	NA	NA	NA	NA	NA	0	2	3	4	1.0550544014694
475.0617	1233.87945426728	-1.08743376416955	0.313493072635286	-3.46876489176734	0.000522856798686042	1	NA	NA	NA	NA	NA	NA	NA	NA	NA	NA	NA	NA	NA	NA	NA	NA	0	2	3	4	-0.971026952226182
392.2777	630.461787331599	-1.90433804097909	0.549414377739977	-3.46612341819776	0.000528020840544697	1	NA	NA	NA	NA	NA	NA	NA	NA	NA	NA	NA	NA	NA	NA	NA	NA	2	2	4	4	-1.48592316219895
493.107	653.43502374694	0.960559420692147	0.277203603727521	3.46517652647956	0.000529883544065177	1	NA	NA	NA	NA	NA	NA	NA	NA	NA	NA	NA	NA	NA	NA	NA	NA	0	2	4	4	0.803565469745556
420.3043	1201.82570687494	-0.710513111646012	0.205705623705841	-3.45402862034558	0.000552278761537945	1	NA	NA	NA	NA	NA	NA	NA	NA	NA	NA	NA	NA	NA	NA	NA	NA	0	2	4	4	-0.703938676462151
488.162	3874.24625046812	-1.6287116136439	0.471558356549943	-3.45389195424301	0.000552558703931658	1	NA	NA	NA	NA	NA	NA	NA	NA	NA	NA	NA	NA	NA	NA	NA	NA	1	2	2	4	-1.30298781971198
495.1998	1010.86247217702	-2.23826284367733	0.648456849493539	-3.45167584462323	0.000557116599725169	1	NA	NA	NA	NA	NA	NA	NA	NA	NA	NA	NA	NA	NA	NA	NA	NA	1	2	3	4	-1.69955916596065
450.3065	974.415792674189	-0.639267748525472	0.185236645888254	-3.45108682712339	0.000558333915361703	1	NA	NA	NA	NA	NA	NA	NA	NA	NA	NA	NA	NA	NA	NA	NA	NA	0	2	4	4	-0.652571062959947
493.1932	448.791798655025	-1.44050242726571	0.417565392335509	-3.44976488403111	0.000561074984722147	1	NA	NA	NA	NA	NA	NA	NA	NA	NA	NA	NA	NA	NA	NA	NA	NA	0	2	4	4	-1.20705085153345
347.1456	2924.7346445041	0.384275677846437	0.11172318018937	3.43953400892359	0.000582716566115561	1	NA	NA	NA	NA	NA	NA	NA	NA	NA	NA	NA	NA	NA	NA	NA	NA	0	2	2	4	0.370622605457966
492.1596	1643.56735523853	-0.556059250351297	0.161747240784206	-3.43782835277643	0.000586399283798664	1	NA	NA	NA	NA	NA	NA	NA	NA	NA	NA	NA	NA	NA	NA	NA	NA	2	2	4	4	-0.578575457873461
498.9532	478.6027270685	1.17945428150409	0.34324229587035	3.43621487122785	0.000589902917447594	1	NA	NA	NA	NA	NA	NA	NA	NA	NA	NA	NA	NA	NA	NA	NA	NA	0	2	4	4	0.948463288931697
310.0675	1759.80229219521	-0.525155380509533	0.152843097803092	-3.43591165095392	0.00059056352379318	1	NA	NA	NA	NA	NA	NA	NA	NA	NA	NA	NA	NA	NA	NA	NA	NA	2	2	4	4	-0.543582013166859
381.0388	1521.32002879412	-2.81352972097347	0.818932406756773	-3.43560677018012	0.000591228442033557	1	Eupatilin,Lathycarpin,Xanthomicrol,5,7-Dihydroxy-3,4,5-trimethoxyflavone,Aflatoxin_Ex2B1,3,8-Dihydroxy-4,5,7-trimethoxyflavone,Limocitrin,Aflatoxin_G2a,Aflatoxin_GM2,Spinacetin,5,6,7,8-Tetrahydroxy-3,4-dimethoxyflavone,Aflatoxin_B1_diol	1	C18H16O7	[M+K-2H]-	344.089605	381.0382116	1.50824768361783	HMDB29469,HMDB34013,HMDB37600,HMDB37692,HMDB38807,HMDB40321,HMDB29516,HMDB30476,HMDB30478,HMDB30587,HMDB38466,HMDB60430	3,7,4-Tri-O-methylquercetin,Cirsilineol,Eupatilin,(-)-Usnic_acid,Nevadensin,Pachypodol,Santin,Tambulin,Xanthomicrol,Obtusin,3,4,5-O-Trimethyltricetin,Bluensidine_6-phosphate,Tomentin,Taxifolin_3-O-acetate,Axillarin,Syringetin,Eupatolitin,Aflatoxin_B1_diol,Aflatoxin_B1_dialdehyde	1	C18H16O7	[M+K-2H]-	344.089605	381.0382116	1.50824768361783	C04444,C10032,C10040,C10101,C10111,C10117,C10180,C10189,C14476,C17040,C19807,C17572,C04581,C09967,C10021,C11620,C17788,C19588,C19589	2	2	4	4	-2.03465538683915
314.1722	1205.42055736776	2.69170799788751	0.784346336152242	3.43178500851064	0.000599622702958444	1	NA	NA	NA	NA	NA	NA	NA	NA	L-Pyrrolysine	1	C12H21N3O3	[M+Hac-H]-	255.158292	314.1721456	0.329755522557661	C16138	2	2	0	4	1.90891259205545
457.0797	1832.31419191343	-1.12847445007307	0.328896241525437	-3.43109560887393	0.000601148685804657	1	Doripenem,Sulfinpyrazone_sulfone	1	C15H24N4O6S2	[M+(37Cl)]-	420.11373	457.0801816	-1.0934624165801	HMDB41883,HMDB60944	NA	NA	NA	NA	NA	NA	NA	NA	0	2	4	4	-1.00112077455808
375.1383	22719.765755066	-0.635403834916718	0.18563021053216	-3.42295487946255	0.000619443586439245	1	NA	NA	NA	NA	NA	NA	NA	NA	NA	NA	NA	NA	NA	NA	NA	NA	2	2	4	4	-0.650810648555182
479.016	657.729270386234	-1.68158478232561	0.49198921658822	-3.41793016112597	0.000630992958455908	1	NA	NA	NA	NA	NA	NA	NA	NA	NA	NA	NA	NA	NA	NA	NA	NA	2	2	4	4	-1.33353589658262
405.1622	1649.12281353713	0.449581950826412	0.131908424633167	3.40828837943205	0.000653717685870415	1	NA	NA	NA	NA	NA	NA	NA	NA	NA	NA	NA	NA	NA	NA	NA	NA	2	2	4	4	0.425071943082394
475.0968	908.470563257314	0.672319903977283	0.197437409288006	3.40523058118413	0.000661082089773084	1	NA	NA	NA	NA	NA	NA	NA	NA	NA	NA	NA	NA	NA	NA	NA	NA	2	2	4	4	0.601164228842265
453.0791	1763.55302825612	0.536840174123415	0.157720679083588	3.40373993595921	0.000664700063162939	1	NA	NA	NA	NA	NA	NA	NA	NA	NA	NA	NA	NA	NA	NA	NA	NA	2	2	4	4	0.503308340418393
242.1146	5791.2739113329	-0.53025553329852	0.156018589337228	-3.39866893779172	0.000677146285055555	1	NA	NA	NA	NA	NA	NA	NA	NA	NA	NA	NA	NA	NA	NA	NA	NA	2	2	4	4	-0.547988021510474
523.2731	8627.91916882353	-0.434804266213391	0.12818146254802	-3.3920994313082	0.000693592653542806	1	NA	NA	NA	NA	NA	NA	NA	NA	NA	NA	NA	NA	NA	NA	NA	NA	2	2	4	4	-0.463835137430869
393.1413	2377.63647649424	-0.767954942922389	0.226404485848222	-3.39195992537539	0.000693945890251447	1	NA	NA	NA	NA	NA	NA	NA	NA	NA	NA	NA	NA	NA	NA	NA	NA	2	2	4	4	-0.74590573618522
244.0827	2728.36021252778	0.276297766721273	0.0814995289095166	3.39017624295753	0.000698477031975064	1	NA	NA	NA	NA	NA	NA	NA	NA	NA	NA	NA	NA	NA	NA	NA	NA	2	2	4	4	0.276582855458765
451.2654	1561.2605162526	-1.81408406645584	0.53576834418575	-3.38594858420173	0.000709326723244822	1	NA	NA	NA	NA	NA	NA	NA	NA	NA	NA	NA	NA	NA	NA	NA	NA	2	2	4	4	-1.41012582807543
426.2856	3277.02058716341	1.2862112704169	0.37987752253444	3.38585779394277	0.000709561432075305	1	NA	NA	NA	NA	NA	NA	NA	NA	NA	NA	NA	NA	NA	NA	NA	NA	2	2	4	4	1.00504477567065
492.194	820.667579597199	2.08380464678521	0.615482759356981	3.38564259535432	0.000710118046645138	1	NA	NA	NA	NA	NA	NA	NA	NA	NA	NA	NA	NA	NA	NA	NA	NA	2	2	4	4	1.47880447717304
124.04	1365.38057325385	0.335773139799964	0.0993534429827327	3.37958232467415	0.000725960620183882	1	NA	NA	NA	NA	NA	NA	NA	NA	NA	NA	NA	NA	NA	NA	NA	NA	2	2	4	4	0.332258254476323
284.0985	1194.54982874324	-2.60931442662371	0.773208197234919	-3.37465954959468	0.000739070602286334	1	NA	NA	NA	NA	NA	NA	NA	NA	NA	NA	NA	NA	NA	NA	NA	NA	2	2	4	4	-1.91779122593191
473.1622	1549.51275663082	-1.66688229536414	0.49398745676637	-3.37434133707668	0.000739925564098906	1	NA	NA	NA	NA	NA	NA	NA	NA	NA	NA	NA	NA	NA	NA	NA	NA	2	2	4	4	-1.32207772930722
245.078	6914.5339208944	0.63525592360555	0.188340827910824	3.37290608017467	0.000743793187509714	1	NA	NA	NA	NA	NA	NA	NA	NA	NA	NA	NA	NA	NA	NA	NA	NA	2	2	4	4	0.575772740349058
323.2054	1372.42237892793	-2.67597814109787	0.793535334942782	-3.3722230419529	0.000745640374265863	1	NA	NA	NA	NA	NA	NA	NA	NA	NA	NA	NA	NA	NA	NA	NA	NA	2	2	4	4	-1.96136279094824
489.358	6908.27134550715	-1.36281126561178	0.404460350805732	-3.3694557770543	0.000753167757742665	1	NA	NA	NA	NA	NA	NA	NA	NA	NA	NA	NA	NA	NA	NA	NA	NA	2	2	4	4	-1.16580448908581
371.2266	3287.30097266312	0.57725479439498	0.171502083771825	3.36587627216814	0.00076300924369809	1	NA	NA	NA	NA	NA	NA	NA	NA	NA	NA	NA	NA	NA	NA	NA	NA	2	2	0	4	0.535896748903745
241.012	10097.7444850413	0.545964411054491	0.162626845665494	3.35716042957311	0.000787474061401807	1	NA	NA	NA	NA	NA	NA	NA	NA	NA	NA	NA	NA	NA	NA	NA	NA	0	2	4	4	0.508701831969013
455.0219	1444.53996306817	0.540241846206959	0.160926079759235	3.35708076040396	0.000787701008571801	1	NA	NA	NA	NA	NA	NA	NA	NA	NA	NA	NA	NA	NA	NA	NA	NA	2	2	3	4	0.507082237291159
387.114	84953.3415595632	-2.72848535941351	0.813801993707534	-3.35276317889445	0.000800091341804549	1	NA	NA	NA	NA	NA	NA	NA	NA	NA	NA	NA	NA	NA	NA	NA	NA	2	2	4	4	-1.98462389690611
473.29	1007.91270670837	-1.0342329982122	0.308556756046358	-3.3518403922318	0.000802762850728745	1	NA	NA	NA	NA	NA	NA	NA	NA	NA	NA	NA	NA	NA	NA	NA	NA	0	2	4	4	-0.941048669433755
570.276	1027.95549629109	-1.09015000687899	0.325588143140909	-3.34824848461141	0.000813240600968864	1	NA	NA	NA	NA	NA	NA	NA	NA	NA	NA	NA	NA	NA	NA	NA	NA	2	2	4	4	-0.971787590346959
307.1322	3632.63122405204	2.18459716086757	0.65248826273953	3.34810185197101	0.000813671018556178	1	NA	NA	NA	NA	NA	NA	NA	NA	NA	NA	NA	NA	NA	NA	NA	NA	2	2	4	4	1.53645778350772
336.0939	1141.35863568187	2.60662875771422	0.778543758200552	3.34808253262337	0.000813727743289243	1	NA	NA	NA	NA	NA	NA	NA	NA	NA	NA	NA	NA	NA	NA	NA	NA	2	2	4	4	1.82744982101723
96.9677	414.513359182601	0.922202191723955	0.27586835522107	3.34290676792175	0.000829057490026661	1	NA	NA	NA	NA	NA	NA	NA	NA	NA	NA	NA	NA	NA	NA	NA	NA	0	2	4	4	0.772493752823568
365.2134	2757.0812163651	-1.48773454461828	0.445825414575427	-3.33703395091348	0.000846776036909228	1	NA	NA	NA	NA	NA	NA	NA	NA	NA	NA	NA	NA	NA	NA	NA	NA	2	2	2	4	-1.23708974918522
479.1018	2833.93535541976	0.730269777031265	0.218862538522478	3.33665953964189	0.00084791747671806	1	NA	NA	NA	NA	NA	NA	NA	NA	NA	NA	NA	NA	NA	NA	NA	NA	2	2	4	4	0.642621857285585
433.1436	947.121471592099	-2.2920535921264	0.686968123417057	-3.33647736189777	0.000848473384407098	1	NA	NA	NA	NA	NA	NA	NA	NA	NA	NA	NA	NA	NA	NA	NA	NA	2	2	4	4	-1.73053642782944
491.2115	661.930152275886	-0.86075056139645	0.258194680821443	-3.33372693294062	0.000856907381698483	1	NA	NA	NA	NA	NA	NA	NA	NA	NA	NA	NA	NA	NA	NA	NA	NA	0	2	4	4	-0.820723675127279
447.2127	1043.46973860849	-0.795600307210595	0.23893722782299	-3.32974611976328	0.000869252029211245	1	NA	NA	NA	NA	NA	NA	NA	NA	NA	NA	NA	NA	NA	NA	NA	NA	2	2	4	4	-0.766114273346801
461.0674	3347.02011834213	-0.679536501950796	0.20424333035876	-3.3270927415704	0.000877571615656702	1	NA	NA	NA	NA	NA	NA	NA	NA	NA	NA	NA	NA	NA	NA	NA	NA	2	2	1	4	-0.677434158844012
446.0461	1100.56019387362	0.579121681961341	0.174110577393301	3.32617173885509	0.000880476608587374	1	NA	NA	NA	NA	NA	NA	NA	NA	NA	NA	NA	NA	NA	NA	NA	NA	2	2	1	4	0.537540913334912
426.2103	740.888062646791	-2.02871442886695	0.610440808015918	-3.32335977907632	0.000889401241826859	1	NA	NA	NA	NA	NA	NA	NA	NA	NA	NA	NA	NA	NA	NA	NA	NA	2	2	4	4	-1.55685885832378
455.1018	2267.10803371444	-1.8173906221939	0.54700145454248	-3.32246030993463	0.000892273642497279	1	NA	NA	NA	NA	NA	NA	NA	NA	NA	NA	NA	NA	NA	NA	NA	NA	2	2	4	4	-1.41398382252964
239.0167	7552.15207753787	0.696449734279738	0.209704957304594	3.32109332669782	0.000896655489769651	1	NA	NA	NA	NA	NA	NA	NA	NA	NA	NA	NA	NA	NA	NA	NA	NA	2	2	4	4	0.6188833851344
243.1351	1786.49236415055	-0.354069826434337	0.106718179853393	-3.31780233621629	0.000907286657858113	1	NA	NA	NA	NA	NA	NA	NA	NA	NA	NA	NA	NA	NA	NA	NA	NA	0	2	4	4	-0.378257593506975
425.3057	1989.05897954378	-1.06298528607054	0.320464155992671	-3.31701772629714	0.000909838437264528	1	NA	NA	NA	NA	NA	NA	NA	NA	NA	NA	NA	NA	NA	NA	NA	NA	2	2	4	4	-0.957430252611323
458.1752	569.338781136923	-0.61200603870019	0.184528741599269	-3.31658923914005	0.00091123480838998	1	NA	NA	NA	NA	NA	NA	NA	NA	NA	NA	NA	NA	NA	NA	NA	NA	2	2	4	4	-0.625794612016136
375.1882	1365.96211345619	-2.66333426783525	0.803135838316471	-3.31616912204804	0.000912605830803931	1	NA	NA	NA	NA	NA	NA	NA	NA	NA	NA	NA	NA	NA	NA	NA	NA	2	2	4	4	-1.95490765923166
483.2837	688.332780368268	1.21811649802939	0.367553576214008	3.31411956476284	0.000919321869342273	1	NA	NA	NA	NA	NA	NA	NA	NA	NA	NA	NA	NA	NA	NA	NA	NA	2	2	4	4	0.973310555853787
365.2181	1452.92374593871	-1.18292930717207	0.357208514768575	-3.31159325230098	0.000927663164522864	1	NA	NA	NA	NA	NA	NA	NA	NA	NA	NA	NA	NA	NA	NA	NA	NA	2	2	4	4	-1.04026732040565
311.1268	4460.70183699878	-0.817533096515615	0.24755237137142	-3.30246521972926	0.000958389724282444	1	NA	NA	NA	NA	NA	NA	NA	NA	NA	NA	NA	NA	NA	NA	NA	NA	2	2	4	4	-0.785348077005474
348.1789	955.902203001371	-2.30235858262163	0.69731277567123	-3.30175878450728	0.000960806582707416	1	NA	NA	NA	NA	NA	NA	NA	NA	NA	NA	NA	NA	NA	NA	NA	NA	2	2	4	4	-1.7369352583553
465.1894	1063.19237350162	-2.18035902767214	0.660441256695478	-3.30136708688004	0.000962149091349295	1	NA	NA	NA	NA	NA	NA	NA	NA	NA	NA	NA	NA	NA	NA	NA	NA	2	2	4	4	-1.64391362139171
345.2357	1153.51012891117	-0.723680290613342	0.21933509617002	-3.29942769419981	0.00096882182008178	1	NA	NA	NA	NA	NA	NA	NA	NA	NA	NA	NA	NA	NA	NA	NA	NA	0	2	4	4	-0.712475798719898
204.1323	2974.24156794965	0.970801291253213	0.29431393876045	3.29852298311761	0.000971949231027657	1	NA	NA	NA	NA	NA	NA	NA	NA	NA	NA	NA	NA	NA	NA	NA	NA	2	2	4	4	0.811454950418121
454.2416	474.3106263745	-1.48748144956678	0.451322262303329	-3.29582999512455	0.000981313786466255	1	NA	NA	NA	NA	NA	NA	NA	NA	NA	NA	NA	NA	NA	NA	NA	NA	0	2	4	4	-1.23607041310306
345.2109	4032.21008734611	0.834620186206268	0.253300341839338	3.29498247079211	0.000984278194532164	1	NA	NA	NA	NA	NA	NA	NA	NA	NA	NA	NA	NA	NA	NA	NA	NA	2	2	4	4	0.718605656280738
108.0449	556.833070462617	0.807354084536434	0.245051852715072	3.29462550717854	0.000985529235389383	1	NA	NA	NA	NA	NA	NA	NA	NA	NA	NA	NA	NA	NA	NA	NA	NA	2	2	4	4	0.702115970011729
298.1408	3890.70295432009	-0.60784116420625	0.184502118619206	-3.29449422453935	0.000985989708346353	1	NA	NA	NA	NA	NA	NA	NA	NA	NA	NA	NA	NA	NA	NA	NA	NA	1	2	4	4	-0.621759452450292
371.0359	2028.39840253035	0.561546579929539	0.170535215953135	3.29284820610811	0.000991780038437837	1	NA	NA	NA	NA	NA	NA	NA	NA	NA	NA	NA	NA	NA	NA	NA	NA	2	2	4	4	0.521163572644306
317.1099	5692.82219263894	-0.597613516910462	0.181781669759568	-3.28753453360227	0.00101068792431479	1	NA	NA	NA	NA	NA	NA	NA	NA	NA	NA	NA	NA	NA	NA	NA	NA	2	2	4	4	-0.612573966151426
445.2299	1177.00985299631	-0.488085925596865	0.148579765285218	-3.28500939989992	0.00101978969361214	1	NA	NA	NA	NA	NA	NA	NA	NA	NA	NA	NA	NA	NA	NA	NA	NA	0	2	4	4	-0.508701831969013
480.309	833.870014179178	-1.4892567048387	0.453519707349789	-3.28377506137803	0.00102426638212605	1	NA	NA	NA	NA	NA	NA	NA	NA	NA	NA	NA	NA	NA	NA	NA	NA	2	2	2	4	-1.23913228671946
493.3369	2158.18958289072	-0.746699164775384	0.227673222278571	-3.27969691517677	0.00103918660706263	1	NA	NA	NA	NA	NA	NA	NA	NA	NA	NA	NA	NA	NA	NA	NA	NA	2	2	4	4	-0.730947212422086
493.4256	633.226154752622	-1.32438470378851	0.404153809079807	-3.27693238077831	0.00104941498281515	1	NA	NA	NA	NA	NA	NA	NA	NA	NA	NA	NA	NA	NA	NA	NA	NA	2	2	0	4	-1.14179848640211
396.2753	9586.43634427322	-0.85165084377648	0.260293200609196	-3.27189047498458	0.00106830952804764	1	NA	NA	NA	NA	NA	NA	NA	NA	NA	NA	NA	NA	NA	NA	NA	NA	2	2	4	4	-0.816080549137259
194.0802	1091.8509239531	2.53729837122992	0.776254088784529	3.26864413069033	0.00108064123316925	1	NA	NA	NA	NA	NA	NA	NA	NA	NA	NA	NA	NA	NA	NA	NA	NA	2	2	4	4	1.75879500354043
312.0814	1827.28590846959	-0.635357801430903	0.194399230256153	-3.26831438886725	0.00108190114324427	1	NA	NA	NA	NA	NA	NA	NA	NA	NA	NA	NA	NA	NA	NA	NA	NA	0	2	4	4	-0.650224291937728
404.3459	7137.42190607204	0.550703758940905	0.168745800546941	3.26351089719541	0.00110040952335527	1	NA	NA	NA	NA	NA	NA	NA	NA	NA	NA	NA	NA	NA	NA	NA	NA	2	2	4	4	0.514110162359872
597.3035	5757.32550385972	-1.32132680334298	0.405181741197263	-3.26107193142173	0.00110991879957683	1	NA	NA	NA	NA	NA	NA	NA	NA	NA	NA	NA	NA	NA	NA	NA	NA	0	2	2	4	-1.13907068998417
494.773	503.863341387746	-1.60173705732922	0.491220848353983	-3.26072694735257	0.00111126997427087	1	NA	NA	NA	NA	NA	NA	NA	NA	NA	NA	NA	NA	NA	NA	NA	NA	2	2	4	4	-1.28761592967046
313.0307	2716.93770685249	0.875629327596858	0.268846415326654	3.25698717809925	0.00112601519139353	1	NA	NA	NA	NA	NA	NA	NA	NA	NA	NA	NA	NA	NA	NA	NA	NA	1	2	3	4	0.744026836882591
360.0607	897.81801591982	-2.22064561189351	0.682043854020098	-3.25586925064217	0.00113045796361179	1	NA	NA	NA	NA	NA	NA	NA	NA	NA	NA	NA	NA	NA	NA	NA	NA	0	2	3	4	-1.68564465694365
595.5045	25570.778241438	0.700973691103846	0.215310948602463	3.25563421485863	0.00113139408209089	1	NA	NA	NA	NA	NA	NA	NA	NA	NA	NA	NA	NA	NA	NA	NA	NA	0	2	2	4	0.62291131964204
440.0958	3133.28853455582	0.635540380017726	0.195261769881586	3.25481214475901	0.00113467392528035	1	NA	NA	NA	NA	NA	NA	NA	NA	NA	NA	NA	NA	NA	NA	NA	NA	2	2	4	4	0.576332921440821
253.0852	4505.08029899722	0.689426891422799	0.211916170793886	3.25330006124615	0.00114072970286305	1	Undecanedioic_acid,Butyl_butyryllactate,Marindinin,Tetrahydrofurfuryl_cinnamate,Pterosin_E,3-Hydroxysebacic_acid,2-Hydroxydecanedioic_acid	1	C11H20O4	[M+K-2H]-	216.13616	253.0847666	1.5876103701916	HMDB00888,HMDB37137,HMDB29504,HMDB36189,HMDB36605,HMDB00350,HMDB00424	Encecalin,Mexicanin_E	1	C14H16O3	[M+Na-2H]-	232.109945	253.0846136	2.19215222957701	C09005,C09503	2	2	0	4	0.612001593744755
387.2244	1925.52881164485	-0.639621945091323	0.1966600137241	-3.25242499976974	0.00114424788977299	1	NA	NA	NA	NA	NA	NA	NA	NA	NA	NA	NA	NA	NA	NA	NA	NA	2	2	4	4	-0.653158317191307
270.1407	2493.97731358273	-2.71144798682967	0.834045315048663	-3.25096003527274	0.00115016024150347	1	NA	NA	NA	NA	NA	NA	NA	NA	NA	NA	NA	NA	NA	NA	NA	NA	2	2	4	4	-1.9745238243501
440.2647	1715.62642914353	0.304431970781551	0.0936504252095915	3.25072705329662	0.00115110311598487	1	NA	NA	NA	NA	NA	NA	NA	NA	NA	NA	NA	NA	NA	NA	NA	NA	2	2	4	4	0.304799689072961
277.0334	17183.4970186153	-1.86111698572723	0.573349072205727	-3.2460451685521	0.00117020271306834	1	NA	NA	NA	NA	NA	NA	NA	NA	NA	NA	NA	NA	NA	NA	NA	NA	2	2	4	4	-1.44833865281106
278.0578	2352.94123170179	-1.08561852310688	0.334574573444023	-3.24477294234229	0.00117544308716168	1	NA	NA	NA	NA	NA	NA	NA	NA	NA	NA	NA	NA	NA	NA	NA	NA	0	2	4	4	-0.97026687549827
173.0571	2489.95547870502	0.502764168474719	0.154986328146102	3.24392592874885	0.0011789440010508	1	NA	NA	NA	NA	NA	NA	NA	NA	NA	NA	NA	NA	NA	NA	NA	NA	2	2	4	4	0.477086954897486
450.247	1563.72287228045	-1.03625902749095	0.319969189856282	-3.23862128086894	0.00120108943151763	1	NA	NA	NA	NA	NA	NA	NA	NA	NA	NA	NA	NA	NA	NA	NA	NA	0	2	3	4	-0.942527447260934
373.0053	4001.01707881145	2.41856352536467	0.747567974673627	3.23524228873043	0.00121539547725319	1	NA	NA	NA	NA	NA	NA	NA	NA	NA	NA	NA	NA	NA	NA	NA	NA	2	2	0	4	1.66631581844704
447.1622	971.425865287048	0.578298602238503	0.178834603085592	3.23370640950131	0.00122195000259873	1	NA	NA	NA	NA	NA	NA	NA	NA	NA	NA	NA	NA	NA	NA	NA	NA	2	2	4	4	0.536444642546345
151.0403	1111.00881884967	2.56444810122853	0.793553118297162	3.23160232390168	0.00123098241531371	1	p-Hydroxyphenylacetic_acid,3-Hydroxyphenylacetic_acid,Ortho-Hydroxyphenylacetic_acid,Mandelic_acid,p-Anisic_acid,3-Cresotinic_acid,3,4-Dihydroxyphenylacetaldehyde,4-Hydroxy-3-methylbenzoic_acid,Vanillin,2,4-Dihydroxyacetophenone,2,3-Dihydroxyacetophenone,2,6-Dihydroxyacetophenone,3,4-Dihydroxyacetophenone,3,5-Dihydroxyacetophenone,Phenoxyacetic_acid,Methyl_furfuracrylate,Methylparaben,2-(Hydroxym…	1	C8H8O3	[M-H]-	152.047345	151.0400686	1.84454365377229	HMDB00020,HMDB00440,HMDB00669,HMDB00703,HMDB01101,HMDB02390,HMDB03791,HMDB04815,HMDB12308,HMDB29657,HMDB29658,HMDB29659,HMDB29660,HMDB29661,HMDB29662,HMDB31609,HMDB32399,HMDB32572,HMDB32594,HMDB32604,HMDB32606,HMDB32629,HMDB32919,HMDB33003,HMDB34172,HMDB36907,HMDB41283,HMDB60390	4-Hydroxyphenylacetate,4-Hydroxy-3-methoxy-benzaldehyde,(R)-Mandelate,(S)-Mandelate,Phenoxyacetate,4-Methoxybenzoate,3-Methoxytropolone,6-Methylsalicylate,2,4-Dihydroxyacetophenone,3,4-Dihydroxyphenylacetaldehyde,3-Hydroxyphenylacetate,2-Hydroxyphenylacetate,3,4-Dihydroxyacetophenone,2-(Hydroxymethyl)benzoic_acid,Resorcinol_monoacetate,Methyl_salicylate,4-Hydroxyphenacyl_alcohol,4-Hydroxyphenyl_a…	1	C8H8O3	[M-H]-	152.047345	151.0400686	1.84454365377229	C00642,C00755,C01983,C01984,C02181,C02519,C02639,C02657,C03663,C04043,C05593,C05852,C10675,C10804,C12064,C12305,C13635,C13636,C14088,C14103,C14108,C17900,C21167	2	2	4	4	1.79088617719618
351.0476	21551.2585957598	1.04976612972167	0.325235834238094	3.22770746397266	0.00124786516272468	1	NA	NA	NA	NA	NA	NA	NA	NA	NA	NA	NA	NA	NA	NA	NA	NA	2	2	4	4	0.861275928278724
473.207	1024.79136504379	-1.92675688021712	0.597101133749053	-3.22685182009198	0.00125160258541251	1	NA	NA	NA	NA	NA	NA	NA	NA	NA	NA	NA	NA	NA	NA	NA	NA	2	2	4	4	-1.49892994302268
315.0897	1039.01052168817	2.45941478577485	0.762495183644008	3.22548238799511	0.00125760573159739	1	NA	NA	NA	NA	NA	NA	NA	NA	NA	NA	NA	NA	NA	NA	NA	NA	2	2	4	4	1.70766041871973
483.2099	839.279270272114	-1.01534331558028	0.314878280217866	-3.22455812092774	0.00126167243308256	1	NA	NA	NA	NA	NA	NA	NA	NA	NA	NA	NA	NA	NA	NA	NA	NA	2	2	4	4	-0.923461115314174
367.0857	1951.25325776334	0.777287274626087	0.241137487943983	3.22341947431522	0.00126669907889594	1	NA	NA	NA	NA	NA	NA	NA	NA	NA	NA	NA	NA	NA	NA	NA	NA	2	2	4	4	0.677434158844012
281.005	1923.85874690321	-0.360194111685208	0.111772072386569	-3.22257701762439	0.00127043006411875	1	NA	NA	NA	NA	NA	NA	NA	NA	NA	NA	NA	NA	NA	NA	NA	NA	2	2	4	4	-0.384892450161827
241.0385	5649.81025587904	0.770836773061117	0.239374871838726	3.22020756456197	0.00128097811536201	1	NA	NA	NA	NA	NA	NA	NA	NA	NA	NA	NA	NA	NA	NA	NA	NA	2	2	0	4	0.673856907972887
158.0819	33851.2175824291	0.626970666231221	0.194709669413503	3.22002840495677	0.00128177895528349	1	NA	NA	NA	NA	NA	NA	NA	NA	NA	NA	NA	NA	NA	NA	NA	NA	1	2	4	4	0.571297769507649
448.1716	5490.27714432836	-0.978748863556454	0.30401433955179	-3.21941677158857	0.0012845164277907	1	NA	NA	NA	NA	NA	NA	NA	NA	NA	NA	NA	NA	NA	NA	NA	NA	2	2	4	4	-0.895474689210413
323.0624	1723.89337307275	-0.626553655283695	0.195118276495632	-3.21114795874964	0.00132205845885322	1	NA	NA	NA	NA	NA	NA	NA	NA	NA	NA	NA	NA	NA	NA	NA	NA	2	2	4	4	-0.641455552494017
464.1883	1272.45552547517	0.510627390309762	0.159037290477721	3.21074000176891	0.00132393661367891	1	NA	NA	NA	NA	NA	NA	NA	NA	NA	NA	NA	NA	NA	NA	NA	NA	0	2	4	4	0.482411098945754
226.2177	10708.3712546735	-1.03019552606921	0.320952692760618	-3.20980490055454	0.00132825093123198	1	NA	NA	NA	NA	NA	NA	NA	NA	NA	NA	NA	NA	NA	NA	NA	NA	1	2	4	4	-0.937360696055522
318.1091	5265.59126662724	-0.608349198077125	0.189568046348143	-3.20913365831648	0.00133135586497542	1	NA	NA	NA	NA	NA	NA	NA	NA	NA	NA	NA	NA	NA	NA	NA	NA	0	2	2	4	-0.62291131964204
577.1312	1440.98366153326	-0.873830372344242	0.272324002062517	-3.20878940426132	0.00133295086149773	1	NA	NA	NA	NA	NA	NA	NA	NA	NA	NA	NA	NA	NA	NA	NA	NA	2	2	4	4	-0.827387581907209
397.2786	2051.79779246166	-0.787093110779797	0.245508720216316	-3.2059680409164	0.00134608937784295	1	NA	NA	NA	NA	NA	NA	NA	NA	NA	NA	NA	NA	NA	NA	NA	NA	0	2	4	4	-0.760399286524859
473.2248	1229.06725123744	-0.531100086832108	0.165689425555734	-3.20539518470029	0.0013487716016423	1	NA	NA	NA	NA	NA	NA	NA	NA	NA	NA	NA	NA	NA	NA	NA	NA	2	2	4	4	-0.549091184450664
581.1549	1515.38314284829	-2.46130226812279	0.768008507849419	-3.20478515923599	0.00135163327912977	1	NA	NA	NA	NA	NA	NA	NA	NA	NA	NA	NA	NA	NA	NA	NA	NA	0	2	4	4	-1.8453834520597
557.2305	7363.68240626327	-1.6403835822498	0.512108751315537	-3.20319380997861	0.00135912480757277	1	NA	NA	NA	NA	NA	NA	NA	NA	NA	NA	NA	NA	NA	NA	NA	NA	2	2	4	4	-1.31191176420714
164.0645	1001.41942649739	0.372896222848115	0.116417475219768	3.20309491460949	0.00135959163490027	1	NA	NA	NA	NA	NA	NA	NA	NA	NA	NA	NA	NA	NA	NA	NA	NA	0	2	3	4	0.363009161492392
411.1145	16105.5573103458	0.89427408548178	0.279448536175799	3.20013873652642	0.00137361450242383	1	NA	NA	NA	NA	NA	NA	NA	NA	NA	NA	NA	NA	NA	NA	NA	NA	2	2	2	4	0.755340070122229
605.192	1502.57794499253	1.07707913417253	0.336802975383801	3.19795017530695	0.00138408192062402	1	NA	NA	NA	NA	NA	NA	NA	NA	NA	NA	NA	NA	NA	NA	NA	NA	2	2	4	4	0.883492855161012
189.0518	1409.31306015278	-0.501642254699967	0.156891609525028	-3.19738102132187	0.00138681608854001	1	NA	NA	NA	NA	NA	NA	NA	NA	NA	NA	NA	NA	NA	NA	NA	NA	0	2	3	4	-0.521163572644306
477.1604	974.347690225893	-0.45029548479953	0.140887891895369	-3.19612621596995	0.00139286167288051	1	NA	NA	NA	NA	NA	NA	NA	NA	NA	NA	NA	NA	NA	NA	NA	NA	2	2	4	4	-0.476555286028713
410.1117	1786.68174115844	-1.80538770584565	0.565911440330795	-3.19023009110815	0.00142159561911015	1	NA	NA	NA	NA	NA	NA	NA	NA	NA	NA	NA	NA	NA	NA	NA	NA	2	2	4	4	-1.40120453762179
360.2023	4043.25569570734	0.185141869748169	0.0580722209600393	3.18813137654179	0.00143195459913699	1	NA	NA	NA	NA	NA	NA	NA	NA	NA	NA	NA	NA	NA	NA	NA	NA	0	2	4	4	0.185897725773513
378.1686	1218.68605109973	-2.49982588113755	0.784111687455719	-3.18809924801525	0.00143211372072543	1	NA	NA	NA	NA	NA	NA	NA	NA	NA	NA	NA	NA	NA	NA	NA	NA	0	2	4	4	-1.86663364120866
450.8378	491.872252179498	1.22717022368293	0.384962538954111	3.18776530053281	0.00143376861370142	1	NA	NA	NA	NA	NA	NA	NA	NA	NA	NA	NA	NA	NA	NA	NA	NA	2	2	4	4	0.977893058803984
285.024	978.147904316971	2.36414380899711	0.741856069588236	3.18679580300437	0.0014385829985201	1	NA	NA	NA	NA	NA	NA	NA	NA	NA	NA	NA	NA	NA	NA	NA	NA	2	2	4	4	1.63662641778653
370.2233	19986.8711280749	0.590333897288768	0.185500510733987	3.18238421529374	0.00146067905661816	1	NA	NA	NA	NA	NA	NA	NA	NA	NA	NA	NA	NA	NA	NA	NA	NA	2	2	4	4	0.545783692931197
399.3265	995.249516408269	-0.502910349532087	0.158108739718478	-3.18078779470097	0.0014687517254274	1	NA	NA	NA	NA	NA	NA	NA	NA	NA	NA	NA	NA	NA	NA	NA	NA	1	2	4	4	-0.522251008887085
250.0756	2646.75976096312	0.383756503304563	0.120966516954506	3.17241921951748	0.00151174609529578	1	NA	NA	NA	NA	NA	NA	NA	NA	NA	NA	NA	NA	NA	NA	NA	NA	0	2	2	4	0.36909821120045
379.1354	3586.15525351016	0.424196517019591	0.13382812958312	3.16971116865326	0.00152590535206259	1	NA	NA	NA	NA	NA	NA	NA	NA	NA	NA	NA	NA	NA	NA	NA	NA	0	2	4	4	0.405930847256958
167.0191	17731.9135151558	0.551545409749345	0.174050129359837	3.16888824948277	0.00153023218807653	1	NA	NA	NA	NA	NA	NA	NA	NA	NA	NA	NA	NA	NA	NA	NA	NA	2	2	4	4	0.515193630236304
318.0649	3835.16073448563	0.605276907764915	0.191066201507445	3.1678910398045	0.00153549057130654	1	NA	NA	NA	NA	NA	NA	NA	NA	NA	NA	NA	NA	NA	NA	NA	NA	2	2	4	4	0.556832168057869
467.1071	1671.48971259503	-1.69180300485991	0.534413660555041	-3.16571811263733	0.00154700631682157	1	NA	NA	NA	NA	NA	NA	NA	NA	NA	NA	NA	NA	NA	NA	NA	NA	0	2	3	4	-1.34752102941336
295.1299	10268.0300415526	-0.799710521177746	0.252742969233124	-3.16412568707346	0.001555496053027	1	NA	NA	NA	NA	NA	NA	NA	NA	NA	NA	NA	NA	NA	NA	NA	NA	2	2	4	4	-0.76930009948046
244.097	1022.12818780436	2.43355654715393	0.769467277514009	3.16265112015713	0.00156339568345352	1	Minoxidil	1	C9H15N5O	[M+Cl]-	209.12766	244.0970616	-0.106924679118148	HMDB14494	NA	NA	NA	NA	NA	NA	NA	NA	2	2	2	4	1.67977992730983
409.0386	898.938270224914	-0.757994127603761	0.240238445648301	-3.1551741252665	0.00160402343305641	1	NA	NA	NA	NA	NA	NA	NA	NA	NA	NA	NA	NA	NA	NA	NA	NA	2	2	4	4	-0.738405821145918
391.3061	1214.79452749824	-0.440619355316795	0.139707928534464	-3.15386077181797	0.00161125935770259	1	NA	NA	NA	NA	NA	NA	NA	NA	NA	NA	NA	NA	NA	NA	NA	NA	2	2	4	4	-0.467537343302138
402.0417	1706.13471906542	-1.11145518261761	0.352646382727901	-3.15175551786449	0.00162292096572928	1	4beta-(2-Aminoethylthio)catechin,Hydromorphone-3-sulphate	1	C17H19NO6S	[M+K-2H]-	365.093311	402.0419176	-0.559145676535887	HMDB37475,HMDB60825	NA	NA	NA	NA	NA	NA	NA	NA	2	2	4	4	-0.987120232721717
325.1137	7345.99023482612	-0.96349553138988	0.306041186117938	-3.14825446735323	0.00164248642688988	1	NA	NA	NA	NA	NA	NA	NA	NA	NA	NA	NA	NA	NA	NA	NA	NA	0	2	2	4	-0.887707181335263
148.0434	6748.36547017908	-0.808825609095164	0.257261330719179	-3.14398439452239	0.00166664327324982	1	NA	NA	NA	NA	NA	NA	NA	NA	NA	NA	NA	NA	NA	NA	NA	NA	2	2	4	4	-0.777620057028761
162.0768	1339.51751663409	0.942447680708645	0.299804102633909	3.14354497629897	0.00166914763059481	1	NA	NA	NA	NA	NA	NA	NA	NA	NA	NA	NA	NA	NA	NA	NA	NA	2	2	4	4	0.792473524906491
367.2253	17163.1356657334	0.586479925972343	0.186595950049579	3.14304745529854	0.00167198730942111	1	NA	NA	NA	NA	NA	NA	NA	NA	NA	NA	NA	NA	NA	NA	NA	NA	1	2	3	4	0.542482161271817
176.0937	1547.22931390687	0.571095904830178	0.181815994519803	3.14106526402426	0.00168334516052685	1	NA	NA	NA	NA	NA	NA	NA	NA	NA	NA	NA	NA	NA	NA	NA	NA	2	2	4	4	0.529880476416851
187.1299	1207.99686961866	-2.46528454478014	0.785084031375939	-3.14015372400261	0.00168859202396588	1	NA	NA	NA	NA	NA	NA	NA	NA	NA	NA	NA	NA	NA	NA	NA	NA	2	2	4	4	-1.8506180192915
234.0809	1336.73897829463	-0.650818270144359	0.207526486148073	-3.136073289845	0.00171226407964493	1	NA	NA	NA	NA	NA	NA	NA	NA	NA	NA	NA	NA	NA	NA	NA	NA	2	2	3	4	-0.66258528848106
389.1496	1985.60535420478	-0.612316734173583	0.195686286968297	-3.12907329205334	0.00175358562492599	1	NA	NA	NA	NA	NA	NA	NA	NA	NA	NA	NA	NA	NA	NA	NA	NA	2	2	4	4	-0.626949385890174
318.0803	3575.77883421984	0.439256676891202	0.140416860233027	3.1282331492261	0.00175860620423944	1	NA	NA	NA	NA	NA	NA	NA	NA	NA	NA	NA	NA	NA	NA	NA	NA	1	2	2	4	0.420401915540652
560.3448	720.53971070499	-1.68505733090762	0.538972568386811	-3.12642503486056	0.00176945610585925	1	NA	NA	NA	NA	NA	NA	NA	NA	NA	NA	NA	NA	NA	NA	NA	NA	0	2	2	4	-1.33816855387784
449.0916	1389.2054781207	-0.980758009443863	0.313703492403951	-3.12638537087421	0.00176969480473221	1	NA	NA	NA	NA	NA	NA	NA	NA	NA	NA	NA	NA	NA	NA	NA	NA	2	2	4	4	-0.899023286080623
452.2778	3257.66212584204	-2.0297095368956	0.649588318715477	-3.12460904609435	0.00178041516946295	1	NA	NA	NA	NA	NA	NA	NA	NA	NA	NA	NA	NA	NA	NA	NA	NA	0	2	2	4	-1.56005558514539
309.1475	3507.70768830211	0.670752185538624	0.214678709721945	3.12444669714753	0.00178139793909143	1	NA	NA	NA	NA	NA	NA	NA	NA	NA	NA	NA	NA	NA	NA	NA	NA	2	2	4	4	0.59945953431193
412.1457	1241.94521633832	0.506544649221087	0.162288538000439	3.12125955081139	0.00180079240503351	1	NA	NA	NA	NA	NA	NA	NA	NA	NA	NA	NA	NA	NA	NA	NA	NA	2	2	4	4	0.480279808542629
256.0588	2981.97272147681	-0.893612771962681	0.286381774104316	-3.12035489953065	0.0018063326550071	1	NA	NA	NA	NA	NA	NA	NA	NA	NA	NA	NA	NA	NA	NA	NA	NA	2	2	4	4	-0.844888444243191
194.9453	4155.4792260307	0.909154059803604	0.291421373267538	3.11972333947161	0.00181020972527007	1	NA	NA	NA	NA	NA	NA	NA	NA	NA	NA	NA	NA	NA	NA	NA	NA	0	2	2	4	0.763571200660262
232.9024	16438.973526042	1.3666222580418	0.438834880898797	3.11420608872922	0.00184440611750389	1	NA	NA	NA	NA	NA	NA	NA	NA	NA	NA	NA	NA	NA	NA	NA	NA	2	2	3	4	1.05092382383323
215.1134	17403.4836614019	0.73552764482324	0.236255889415146	3.11326691852654	0.00185028594945763	1	NA	NA	NA	NA	NA	NA	NA	NA	NA	NA	NA	NA	NA	NA	NA	NA	1	2	4	4	0.644957094154074
316.1621	4368.51355492412	0.390908034200464	0.125603238684157	3.11224486164283	0.00185670427226333	1	NA	NA	NA	NA	NA	NA	NA	NA	NA	NA	NA	NA	NA	NA	NA	NA	2	2	4	4	0.378767372624021
394.187	1519.36893158561	-0.352065160304741	0.113156469432136	-3.11131269888098	0.00186257590538273	1	NA	NA	NA	NA	NA	NA	NA	NA	NA	NA	NA	NA	NA	NA	NA	NA	2	2	3	4	-0.377238329944601
269.1146	2531.52178547857	-0.41200107660574	0.13247844395931	-3.10994803601622	0.00187120259956644	1	NA	NA	NA	NA	NA	NA	NA	NA	NA	NA	NA	NA	NA	NA	NA	NA	2	2	4	4	-0.442275918800173
342.2236	4404.4098100169	-0.66295233939251	0.213305285530547	-3.10799771202843	0.00188359526301854	1	NA	NA	NA	NA	NA	NA	NA	NA	NA	NA	NA	NA	NA	NA	NA	NA	0	2	3	4	-0.669100606760453
367.0433	1184.51682360389	2.6643965628774	0.857539063722541	3.10702646164172	0.00188979481855947	1	NA	NA	NA	NA	NA	NA	NA	NA	NA	NA	NA	NA	NA	NA	NA	NA	2	2	4	4	1.88035557603779
203.0812	8021.42088368409	0.499576917474562	0.160874609654777	3.10538075925474	0.00190034224344628	1	NA	NA	NA	NA	NA	NA	NA	NA	NA	NA	NA	NA	NA	NA	NA	NA	0	2	3	4	0.475492352096724
419.3373	1212.5928881116	-0.49783137076539	0.160461431262726	-3.102498630654	0.00191894435722873	1	NA	NA	NA	NA	NA	NA	NA	NA	NA	NA	NA	NA	NA	NA	NA	NA	2	2	4	4	-0.516819967270264
447.2167	860.436330738022	-1.85891986249309	0.599514624024471	-3.10070811953573	0.00193058490440677	1	NA	NA	NA	NA	NA	NA	NA	NA	NA	NA	NA	NA	NA	NA	NA	NA	2	2	4	4	-1.44698548409588
362.2446	16318.8295341159	-1.29105076953881	0.41644459729992	-3.10017413579029	0.00193406899323907	1	NA	NA	NA	NA	NA	NA	NA	NA	NA	NA	NA	NA	NA	NA	NA	NA	2	2	4	4	-1.12198792185742
472.8198	521.515940024954	1.32884730420062	0.428753899378191	3.09932412539642	0.00193962697554452	1	NA	NA	NA	NA	NA	NA	NA	NA	NA	NA	NA	NA	NA	NA	NA	NA	2	2	4	4	1.02972766003068
215.1111	920.99301330403	2.26854793405323	0.732104517950842	3.0986667592257	0.001943935362713	1	NA	NA	NA	NA	NA	NA	NA	NA	NA	NA	NA	NA	NA	NA	NA	NA	2	2	4	4	1.58123374954665
307.0845	4963.88954406152	-2.42458703234395	0.782771779041751	-3.09743797267712	0.00195201241809125	1	NA	NA	NA	NA	NA	NA	NA	NA	NA	NA	NA	NA	NA	NA	NA	NA	0	2	2	4	-1.81499097139021
305.0825	1021.49470811738	2.43251945185234	0.785344267076169	3.09739251157788	0.00195231183302049	1	2,3-Dihydro-2,3-dihydroxy-4-(4-hydroxyphenyl)-1H-phenalen-1-one,Musanolone_C,Dehydrowarfarin	1	C19H14O4	[M-H]-	306.08921	305.0819336	1.75919954918851	HMDB32848,HMDB37111,HMDB60575	NA	NA	NA	NA	NA	NA	NA	NA	0	2	2	4	1.67590197383021
420.0909	1332.78228738656	0.529311969291254	0.17091364704059	3.09695555888259	0.00195519183261665	1	NA	NA	NA	NA	NA	NA	NA	NA	NA	NA	NA	NA	NA	NA	NA	NA	0	2	4	4	0.495245407926544
415.0618	927.522479199742	-0.687601541719543	0.222093394916239	-3.09600176078567	0.00196149196683767	1	NA	NA	NA	NA	NA	NA	NA	NA	NA	NA	NA	NA	NA	NA	NA	NA	1	2	4	4	-0.683415598542349
388.2334	4479.10262106588	0.396876766313738	0.12824175709698	3.09475458928412	0.00196975804066759	1	NA	NA	NA	NA	NA	NA	NA	NA	NA	NA	NA	NA	NA	NA	NA	NA	2	2	2	4	0.384892450161827
397.0533	1911.49985911561	0.923094674887521	0.298305125252422	3.09446468312072	0.00197168407198446	1	NA	NA	NA	NA	NA	NA	NA	NA	NA	NA	NA	NA	NA	NA	NA	NA	0	2	4	4	0.774413731511433
327.2285	1207.19120562686	-2.46674554171689	0.797443018837984	-3.0933188747597	0.00197931333770962	1	NA	NA	NA	NA	NA	NA	NA	NA	NA	NA	NA	NA	NA	NA	NA	NA	0	2	2	4	-1.85325443307717
189.0577	1842.5556949636	-1.07265469407608	0.346775986330019	-3.09322080063311	0.00197996761311498	1	NA	NA	NA	NA	NA	NA	NA	NA	NA	NA	NA	NA	NA	NA	NA	NA	2	2	4	4	-0.962696708200808
337.1001	2106.83197648876	-1.4334425504795	0.463427624317491	-3.09313143037296	0.00198056399586246	1	NA	NA	NA	NA	NA	NA	NA	NA	NA	NA	NA	NA	NA	NA	NA	NA	2	2	0	4	-1.20019672576504
598.3067	1639.96271073055	-1.17169200322453	0.378905639326097	-3.0923055283855	0.00198608318636621	1	NA	NA	NA	NA	NA	NA	NA	NA	NA	NA	NA	NA	NA	NA	NA	NA	2	2	4	4	-1.03214971405712
585.1638	1518.937327489	-0.742296586713391	0.24031347375845	-3.08886794861743	0.00200920722270863	1	NA	NA	NA	NA	NA	NA	NA	NA	NA	NA	NA	NA	NA	NA	NA	NA	2	2	4	4	-0.727851443921651
256.0223	879.045116117134	2.19418318715971	0.710359354857221	3.08883549172198	0.00200942672756731	1	NA	NA	NA	NA	NA	NA	NA	NA	NA	NA	NA	NA	NA	NA	NA	NA	1	2	3	4	1.5395548790866
198.0772	3252.69747709278	0.412588412027437	0.133683225481313	3.08631401241221	0.00202654682426668	1	NA	NA	NA	NA	NA	NA	NA	NA	NA	NA	NA	NA	NA	NA	NA	NA	2	2	4	4	0.395646345152429
311.1476	880.281789633703	2.1964209023338	0.711695833124543	3.08617923571493	0.00202746567541252	1	1-Octen-3-yl_glucoside	1	C14H26O6	[M+Na-2H]-	290.17294	311.1476086	-0.120200184615925	HMDB32959	NA	NA	NA	NA	NA	NA	NA	NA	0	2	4	4	1.54422839816382
398.2181	1378.0161100615	0.450310616764442	0.145956735226691	3.08523355270347	0.00203392370606748	1	NA	NA	NA	NA	NA	NA	NA	NA	NA	NA	NA	NA	NA	NA	NA	NA	0	2	4	4	0.427150484240916
429.3945	1372.08024731543	-0.603171463306474	0.195525369661121	-3.08487570872196	0.00203637232641168	1	NA	NA	NA	NA	NA	NA	NA	NA	NA	NA	NA	NA	NA	NA	NA	NA	1	2	2	4	-0.61830878623221
327.1214	883.791060977729	2.20277241345672	0.714534774869051	3.08280645103719	0.00205058476414872	1	1-Octen-3-yl_glucoside,Naematolone,Achillicin,Matricin,Diisopentyl_thiomalate	1	C14H26O6	[M+K-2H]-	290.17294	327.1215466	-0.589383371359198	HMDB32959,HMDB35781,HMDB36487,HMDB36643,HMDB32223	Arnicolide_A,Confertiflorin,Eupaformonin,Gaillardin,Isotenulin,Ligulatin_B,Lipiferolide,Matricin,Ovatifolin,Pyrethrosin,Tenulin,Viscidulin_B,Xanthinin,Xanthumin	1	C17H22O5	[M+Na-2H]-	306.146725	327.1213936	-0.121667371206046	C09299,C09374,C09431,C09455,C09487,C09494,C09497,C09499,C09522,C09536,C09557,C09587,C09602,C09603	2	2	4	4	1.54893589146558
402.0206	984.222930499864	1.47382343819165	0.478090889165872	3.08272646810535	0.00205113593931595	1	NA	NA	NA	NA	NA	NA	NA	NA	NA	NA	NA	NA	NA	NA	NA	NA	2	2	4	4	1.11489227461299
59.0097	388.275987951057	-1.16466239868197	0.377978203478954	-3.08129513279412	0.00206102250819778	1	NA	NA	NA	NA	NA	NA	NA	NA	NA	NA	NA	NA	NA	NA	NA	NA	2	2	4	4	-1.02650762039906
266.0664	891.476288928035	2.2166074210097	0.71945074916932	3.08097173235138	0.00206326235704771	1	NA	NA	NA	NA	NA	NA	NA	NA	NA	NA	NA	NA	NA	NA	NA	NA	2	2	4	4	1.5552664433325
339.1199	2457.06919861631	0.35963363304992	0.116792717147025	3.07924707837042	0.00207524494321714	1	NA	NA	NA	NA	NA	NA	NA	NA	NA	NA	NA	NA	NA	NA	NA	NA	0	2	4	4	0.350366446969735
290.0834	1047.05956174666	2.47143030515158	0.802787621289051	3.07856055526013	0.00208003251977628	1	NA	NA	NA	NA	NA	NA	NA	NA	NA	NA	NA	NA	NA	NA	NA	NA	2	2	4	4	1.71794724692017
490.3613	1776.08400543855	-1.17086360921489	0.380511626554553	-3.07707709174828	0.00209041230216006	1	NA	NA	NA	NA	NA	NA	NA	NA	NA	NA	NA	NA	NA	NA	NA	NA	2	2	4	4	-1.0313416904586
418.1336	912.01197540137	2.25292316835819	0.7335015918241	3.07146322989638	0.00213012398342562	1	NA	NA	NA	NA	NA	NA	NA	NA	NA	NA	NA	NA	NA	NA	NA	NA	2	2	3	4	1.57137159264281
323.0411	3890.22197433566	0.467508677007657	0.152317282931184	3.06930814422992	0.00214555164182771	1	NA	NA	NA	NA	NA	NA	NA	NA	NA	NA	NA	NA	NA	NA	NA	NA	2	2	4	4	0.446990504561537
175.0984	1446.48529199432	0.556335951438918	0.181296508670132	3.06865231724439	0.002150266816599	1	NA	NA	NA	NA	NA	NA	NA	NA	NA	NA	NA	NA	NA	NA	NA	NA	1	2	4	4	0.518990545987763
478.1438	752.047978736534	-0.565113941716584	0.184291244990676	-3.06641773321991	0.00216640414628966	1	NA	NA	NA	NA	NA	NA	NA	NA	NA	NA	NA	NA	NA	NA	NA	NA	2	2	4	4	-0.585883920377854
276.9728	852.625142040238	2.14526015120191	0.699672342667227	3.06609254129432	0.00216876179296318	1	L-Cystine	1	C6H12N2O4S2	[M+K-2H]-	240.023852	276.9724586	1.30121240882713	HMDB00192	L-Cystine,Cystine,L-Ascorbate_6-phosphate	1	C6H12N2O4S2	[M+K-2H]-	240.023852	276.9724586	1.30121240882713	C00491,C01420,C16186	0	2	2	4	1.51968152932158
269.0782	932.114756567693	2.28757751872661	0.74712367683112	3.06184583579152	0.00219976715447934	1	NA	NA	NA	NA	NA	NA	NA	NA	NA	NA	NA	NA	NA	NA	NA	NA	0	2	3	4	1.59293748722485
231.0256	888.701687118929	2.21163754896527	0.722796960807223	3.05983238570249	0.00221460894702377	1	NA	NA	NA	NA	NA	NA	NA	NA	NA	NA	NA	NA	NA	NA	NA	NA	0	2	2	4	1.55209339222093
433.1548	5803.06238603562	-1.3211127584067	0.431783922774443	-3.0596617630361	0.00221587087042625	1	NA	NA	NA	NA	NA	NA	NA	NA	NA	NA	NA	NA	NA	NA	NA	NA	2	2	4	4	-1.13725685765119
447.1381	1867.28468768279	0.44216227430776	0.144544008211844	3.05901489641636	0.00222066107637768	1	NA	NA	NA	NA	NA	NA	NA	NA	NA	NA	NA	NA	NA	NA	NA	NA	2	2	4	4	0.421957567849542
300.1065	2637.92481316043	0.556205901911547	0.181848103905747	3.05862909739127	0.00222352252860655	1	N-(1-Deoxy-1-fructosyl)valine	1	C11H21NO7	[M+Na-2H]-	279.131804	300.1064726	0.0399858087784086	HMDB37844	NA	NA	NA	NA	NA	NA	NA	NA	2	2	3	4	0.518447672429569
260.0929	856.469508963486	2.15247988866511	0.704451243020147	3.0555413309187	0.00224654636959145	1	NA	NA	NA	NA	NA	NA	NA	NA	NA	NA	NA	NA	NA	NA	NA	NA	2	2	4	4	1.52421442234509
309.0372	933.18562848358	2.28940828971827	0.749334926121412	3.05525367884338	0.00224870232376541	1	NA	NA	NA	NA	NA	NA	NA	NA	NA	NA	NA	NA	NA	NA	NA	NA	2	2	4	4	1.59632181296029
288.1088	2887.11958630437	0.38735434719698	0.126806839555096	3.05468024087675	0.00225300590259733	1	NA	NA	NA	NA	NA	NA	NA	NA	NA	NA	NA	NA	NA	NA	NA	NA	0	2	4	4	0.372656472388653
337.045	1933.75471049691	0.539302623439915	0.176551855459218	3.05464149349871	0.00225329696873252	1	NA	NA	NA	NA	NA	NA	NA	NA	NA	NA	NA	NA	NA	NA	NA	NA	2	2	4	4	0.504924843992245
299.1224	2499.61896995581	-0.693732771666039	0.227152859974855	-3.05403494256174	0.0022578578073317	1	NA	NA	NA	NA	NA	NA	NA	NA	NA	NA	NA	NA	NA	NA	NA	NA	2	2	3	4	-0.688819873965203
239.9714	870.504151255548	2.17851745236161	0.713436257667561	3.05355584181247	0.00226146628680867	1	NA	NA	NA	NA	NA	NA	NA	NA	NA	NA	NA	NA	NA	NA	NA	NA	1	2	4	4	1.53337535589766
271.0956	4627.85079478774	-1.2770990848992	0.418337254935222	-3.05279787977992	0.00226718587993051	1	NA	NA	NA	NA	NA	NA	NA	NA	NA	NA	NA	NA	NA	NA	NA	NA	2	2	4	4	-1.11048585453133
268.0757	2773.03979420183	-2.77449321043288	0.909645103507461	-3.05008315851406	0.00228778011408401	1	NA	NA	NA	NA	NA	NA	NA	NA	NA	NA	NA	NA	NA	NA	NA	NA	2	2	4	4	-2.00901120110707
473.3632	915.524964689964	-0.461002675982675	0.151267291844005	-3.04760315573103	0.00230674337433449	1	NA	NA	NA	NA	NA	NA	NA	NA	NA	NA	NA	NA	NA	NA	NA	NA	2	2	4	4	-0.48187807125341
328.1398	865.865377362068	2.16996778153287	0.712738843051773	3.04454822784963	0.00233030064653381	1	NA	NA	NA	NA	NA	NA	NA	NA	NA	NA	NA	NA	NA	NA	NA	NA	2	2	4	4	1.53030742896228
338.1819	1152.39830941947	-0.541482389410216	0.177972104586757	-3.04251270539006	0.00234611912887923	1	NA	NA	NA	NA	NA	NA	NA	NA	NA	NA	NA	NA	NA	NA	NA	NA	2	2	4	4	-0.562381915300601
313.0256	846.533465364081	2.13374595644245	0.701638892965238	3.04108848274488	0.00235724546976117	1	NA	NA	NA	NA	NA	NA	NA	NA	Nifurthiazole	1	C8H6N4O4S	[M+Hac-H]-	254.010978	313.0248316	2.31642964650676	C19240	2	2	4	4	1.51368582365596
598.5403	1357.65648314637	1.58530761799562	0.521339683745306	3.04083434931859	0.00235923588828896	1	NA	NA	NA	NA	NA	NA	NA	NA	NA	NA	NA	NA	NA	NA	NA	NA	2	2	4	4	1.18953847905049
476.193	664.077752438966	-0.60358148740262	0.198538310149037	-3.04012604393343	0.00236479158725884	1	NA	NA	NA	NA	NA	NA	NA	NA	NA	NA	NA	NA	NA	NA	NA	NA	2	2	4	4	-0.619458188442249
323.0383	3562.58261810643	-1.02008494669128	0.335542990726936	-3.0401020879063	0.00236497969917909	1	NA	NA	NA	NA	NA	NA	NA	NA	NA	NA	NA	NA	NA	NA	NA	NA	2	2	0	4	-0.930754269540045
583.2501	1008.7228454024	-0.608315785772945	0.200117250329065	-3.03979684296408	0.00236737779939383	1	NA	NA	NA	NA	NA	NA	NA	NA	NA	NA	NA	NA	NA	NA	NA	NA	2	2	4	4	-0.622335282832007
387.0408	843.242655291403	2.12749232851447	0.70006960724959	3.03897256284685	0.00237386473089442	1	NA	NA	NA	NA	NA	NA	NA	NA	NA	NA	NA	NA	NA	NA	NA	NA	2	2	4	4	1.50479301034327
362.9859	3867.36403476779	0.496462837786492	0.163391931485978	3.03847829737601	0.00237776230905028	1	NA	NA	NA	NA	NA	NA	NA	NA	NA	NA	NA	NA	NA	NA	NA	NA	2	2	4	4	0.47230676506694
331.1254	1525.96620895619	-0.349350657000574	0.115076569175405	-3.03581049994702	0.00239890081946463	1	NA	NA	NA	NA	NA	NA	NA	NA	NA	NA	NA	NA	NA	NA	NA	NA	1	2	4	4	-0.371639346757167
565.5193	1978.69495338067	-0.822907459624189	0.271116022313192	-3.03525941625674	0.00240328875651288	1	NA	NA	NA	NA	NA	NA	NA	NA	NA	NA	NA	NA	NA	NA	NA	NA	2	2	3	4	-0.790526242485084
158.0334	5581.21679314719	0.395713405780395	0.13043977839329	3.03368658437364	0.00241585267783283	1	NA	NA	NA	NA	NA	NA	NA	NA	NA	NA	NA	NA	NA	NA	NA	NA	2	2	4	4	0.383870606827043
241.0233	840.410003237342	2.12205860775818	0.699713119535883	3.0327552085428	0.00242332090259051	1	NA	NA	NA	NA	NA	NA	NA	NA	NA	NA	NA	NA	NA	NA	NA	NA	2	2	4	4	1.49892994302268
415.1885	1337.57728074851	0.743152211217127	0.245161335635925	3.03127819600698	0.00243520764291609	1	NA	NA	NA	NA	NA	NA	NA	NA	NA	NA	NA	NA	NA	NA	NA	NA	2	2	1	4	0.648466561426684
349.0751	902.258067325886	2.2357915926146	0.738006897852869	3.02949958749618	0.00244959238274305	1	NA	NA	NA	NA	NA	NA	NA	NA	NA	NA	NA	NA	NA	NA	NA	NA	2	2	3	4	1.56005558514539
183.0159	1952.99525492765	0.830645246927744	0.274417069668001	3.02694452620126	0.00247039290197539	1	NA	NA	NA	NA	NA	NA	NA	NA	NA	NA	NA	NA	NA	NA	NA	NA	2	2	0	4	0.716150485014467
254.9193	828.484755764307	2.09907140513921	0.693582390388363	3.02641969321606	0.00247468547588922	1	NA	NA	NA	NA	NA	NA	NA	NA	NA	NA	NA	NA	NA	NA	NA	NA	2	2	4	4	1.48449340004242
281.1532	4524.40320042586	0.762732939652283	0.252045207159567	3.02617513837271	0.00247668800359448	1	NA	NA	NA	NA	NA	NA	NA	NA	NA	NA	NA	NA	NA	NA	NA	NA	1	2	4	4	0.663767793594201
487.1307	2665.8253538867	-0.695406485547955	0.229841222970339	-3.02559513285263	0.00248144328538222	1	NA	NA	NA	NA	NA	NA	NA	NA	NA	NA	NA	NA	NA	NA	NA	NA	0	2	4	4	-0.691830954779838
102.0555	2443.7475100098	0.459027423631961	0.151731897889159	3.02525329227268	0.00248424983922982	1	NA	NA	NA	NA	NA	NA	NA	NA	NA	NA	NA	NA	NA	NA	NA	NA	0	2	3	4	0.437048989686654
499.1064	9068.94511852646	-2.17884199733856	0.720709421249001	-3.02319066894199	0.00250124595290338	1	NA	NA	NA	NA	NA	NA	NA	NA	NA	NA	NA	NA	NA	NA	NA	NA	2	2	4	4	-1.64025913171374
319.0642	840.852112637185	2.12293781081995	0.702391646996422	3.02244171025964	0.00250744368725272	1	NA	NA	NA	NA	NA	NA	NA	NA	NA	NA	NA	NA	NA	NA	NA	NA	2	2	4	4	1.50039087847689
282.958	6608.48311554028	-1.11234773242172	0.368087609041016	-3.02196462228037	0.00251139897617983	1	NA	NA	NA	NA	NA	NA	NA	NA	NA	NA	NA	NA	NA	NA	NA	NA	1	2	2	4	-0.988666277810823
406.1311	7143.58633282923	-0.311768173115481	0.103169835147784	-3.02189271378492	0.00251199562691258	1	NA	NA	NA	NA	NA	NA	NA	NA	NA	NA	NA	NA	NA	NA	NA	NA	0	2	3	4	-0.339287062846528
411.3838	2524.11560808807	-0.844062018124127	0.279319391632771	-3.02185255807029	0.00251232886978649	1	NA	NA	NA	NA	NA	NA	NA	NA	NA	NA	NA	NA	NA	NA	NA	NA	2	2	4	4	-0.808819531833026
131.0908	1219.40150804385	-0.584070555003561	0.193317771018882	-3.02129779339589	0.00251693687241605	1	NA	NA	NA	NA	NA	NA	NA	NA	NA	NA	NA	NA	NA	NA	NA	NA	2	2	4	4	-0.59945953431193
133.014	33581.0803391457	-0.897864318270714	0.297325438944872	-3.01980322120096	0.00252938962895959	1	NA	NA	NA	NA	NA	NA	NA	NA	NA	NA	NA	NA	NA	NA	NA	NA	2	2	4	4	-0.846924424854469
200.0332	817.344487647982	2.07725826065974	0.687986490874737	3.01933001332428	0.00253334412125464	1	NA	NA	NA	NA	NA	NA	NA	NA	NA	NA	NA	NA	NA	NA	NA	NA	2	2	4	4	1.47175995247549
201.0599	2202.69765356017	0.457744512971376	0.151653986859993	3.01834803323677	0.00254156835787114	1	NA	NA	NA	NA	NA	NA	NA	NA	NA	NA	NA	NA	NA	NA	NA	NA	1	2	4	4	0.436005039760871
381.2614	831.058513821715	2.10406849701507	0.697280790884248	3.01753400426652	0.00254840448136458	1	NA	NA	NA	NA	NA	NA	NA	NA	NA	NA	NA	NA	NA	NA	NA	NA	1	2	4	4	1.49023077671004
431.1891	922.815252541199	-1.87840574154133	0.622666696975269	-3.01671142951129	0.00255532944982592	1	NA	NA	NA	NA	NA	NA	NA	NA	NA	NA	NA	NA	NA	NA	NA	NA	1	2	2	4	-1.46617646795078
270.0963	2382.56667395129	-0.51496778335285	0.170757999186757	-3.01577545886815	0.00256322998734421	1	NA	NA	NA	NA	NA	NA	NA	NA	NA	NA	NA	NA	NA	NA	NA	NA	2	2	4	4	-0.53261275527898
342.2342	2501.58475946261	-0.651979197183857	0.216196316231579	-3.01568134253263	0.00256402565904522	1	NA	NA	NA	NA	NA	NA	NA	NA	NA	NA	NA	NA	NA	NA	NA	NA	0	2	3	4	-0.663767793594201
131.0903	9170.87039318828	-0.626216514362115	0.207704893982016	-3.01493384366926	0.00257035313668705	1	NA	NA	NA	NA	NA	NA	NA	NA	NA	NA	NA	NA	NA	NA	NA	NA	1	2	4	4	-0.640872727240737
428.113	3730.65739334245	-0.480523555882423	0.159418360601041	-3.01422969142793	0.00257632674876415	1	NA	NA	NA	NA	NA	NA	NA	NA	NA	NA	NA	NA	NA	NA	NA	NA	2	2	4	4	-0.502769798233915
395.1781	3740.22583807855	-1.29235138109158	0.42884693640584	-3.01354929085598	0.00258211092279089	1	NA	NA	NA	NA	NA	NA	NA	NA	NA	NA	NA	NA	NA	NA	NA	NA	2	2	4	4	-1.12287885555956
409.272	1020.80898096096	0.390703419768526	0.129816244816457	3.00966508714629	0.00261535903754148	1	NA	NA	NA	NA	NA	NA	NA	NA	NA	NA	NA	NA	NA	NA	NA	NA	0	2	4	4	0.3772383299446
253.1211	3514.04360586722	1.99260063078499	0.662426228046597	3.00803402163119	0.00262943699805084	1	3-Hydroxydodecanoic_acid,12-Hydroxydodecanoic_acid,(R)-3-Hydroxydodecanoic_acid,xi-5-Hydroxydodecanoic_acid,Pterosin_O,6-[(3,4-Methylenedioxy)phenyl]-3,3-dimethyl-1-hexene,(Z)-8-Decene-4,6-diyn-1-yl_3-methylbutanoate,1(10),11-Eremophiladiene-2,9-dione,Alantolactone,Isoalantolactone,(S)-Bilobanone,Alloalantolactone,Furoeremophilone_1,alpha-Amylcinnamyl_formate,Costunolide,Furanogermenone,Germacron…	1	C12H24O3	[M+K-2H]-	216.172545	253.1211516	-0.160002432651046	HMDB00387,HMDB02059,HMDB10728,HMDB40169,HMDB30761,HMDB30790,HMDB31000,HMDB35412,HMDB35906,HMDB35934,HMDB36110,HMDB36119,HMDB36148,HMDB36206,HMDB36688,HMDB36766,HMDB36881,HMDB37563,HMDB37608,HMDB39011,HMDB40902,HMDB40981,HMDB41038,HMDB41062	12-Hydroxydodecanoic_acid,7-Hydroxydodecanoate,Alantolactone,Costunolide,alpha-Cyclocostunolide,beta-Cyclocostunolide,Eremofrullanolide,Frullanolide,Glechomanolide,Isoalantolactone,Isovelleral,Pinguisone,Furanogermenone,3beta-Hydroxyatractylon,Atractylenolide_II	1	C12H24O3	[M+K-2H]-	216.172545	253.1211516	-0.160002432651046	C08317,C21080,C09289,C09382,C09383,C09384,C09408,C09454,C09466,C09484,C09692,C09710,C17488,C17884,C17886	2	2	4	4	1.40501425910375
446.2577	837.464602842732	-1.52858185476535	0.508445982559205	-3.00638004271646	0.00264378343513344	1	NA	NA	NA	NA	NA	NA	NA	NA	NA	NA	NA	NA	NA	NA	NA	NA	2	2	1	4	-1.25670670070563
314.2326	808.323857587394	2.05934178864216	0.685043942014453	3.0061455365716	0.00264582329778353	1	NA	NA	NA	NA	NA	NA	NA	NA	NA	NA	NA	NA	NA	NA	NA	NA	2	2	4	4	1.4510529748386
556.1813	1319.80899585684	0.690007512279327	0.229636527573036	3.00478116252595	0.00265771992967224	1	NA	NA	NA	NA	NA	NA	NA	NA	NA	NA	NA	NA	NA	NA	NA	NA	2	2	4	4	0.613719313561099
314.9053	22323.1965380141	0.817567186034228	0.272147500545602	3.00413262806077	0.00266339193834641	1	NA	NA	NA	NA	NA	NA	NA	NA	NA	NA	NA	NA	NA	NA	NA	NA	2	2	4	4	0.708810708128602
236.0599	2155.08183048149	0.401442890241703	0.13364862295984	3.00371886631658	0.00266701643008457	1	NA	NA	NA	NA	NA	NA	NA	NA	NA	NA	NA	NA	NA	NA	NA	NA	0	2	2	4	0.387960398005805
333.13	813.170050805551	2.06897627495871	0.688842246511101	3.00355601799659	0.00266844419315005	1	NA	NA	NA	NA	NA	NA	NA	NA	NA	NA	NA	NA	NA	NA	NA	NA	2	2	4	4	1.46478771639963
174.0396	1450.69307290664	0.798627674630865	0.265927306459896	3.0031804001719	0.00267174006456103	1	NA	NA	NA	NA	NA	NA	NA	NA	NA	NA	NA	NA	NA	NA	NA	NA	0	2	4	4	0.694244342535985
374.1718	2406.82213861949	-0.664315015557531	0.221232449634655	-3.00279193515502	0.00267515257716947	1	NA	NA	NA	NA	NA	NA	NA	NA	NA	NA	NA	NA	NA	NA	NA	NA	2	2	2	4	-0.670882440584789
148.0624	1071.93878401577	0.461794616386183	0.15385020804372	3.00158590786535	0.0026857724493292	1	NA	NA	NA	NA	NA	NA	NA	NA	NA	NA	NA	NA	NA	NA	NA	NA	0	2	4	4	0.440706577429433
488.0857	1222.31820715562	-0.827030318132585	0.275590981872031	-3.00093389310036	0.00269152990412562	1	NA	NA	NA	NA	NA	NA	NA	NA	NA	NA	NA	NA	NA	NA	NA	NA	2	2	4	4	-0.793773384175034
387.2213	1803.33831742136	1.58263471584728	0.527382407202952	3.00092436575768	0.00269161411650617	1	NA	NA	NA	NA	NA	NA	NA	NA	NA	NA	NA	NA	NA	NA	NA	NA	0	2	4	4	1.18665503483461
159.0771	1553.71262885144	0.571313085246099	0.190421793190156	3.00025052634382	0.00269757630799069	1	NA	NA	NA	NA	NA	NA	NA	NA	NA	NA	NA	NA	NA	NA	NA	NA	0	2	3	4	0.530426615169324
299.0538	3661.55471200522	0.689866061639742	0.229944866009912	3.00013683110457	0.00269858348273214	1	NA	NA	NA	NA	NA	NA	NA	NA	NA	NA	NA	NA	NA	NA	NA	NA	2	2	4	4	0.613146539313966
267.137	7208.63532404199	0.966349860315963	0.32218170890518	2.99939392462645	0.00270517301807325	1	NA	NA	NA	NA	NA	NA	NA	NA	NA	NA	NA	NA	NA	NA	NA	NA	0	2	4	4	0.807503927293276
231.0445	3286.78235663512	0.325484616925637	0.10855483351984	2.99834292377362	0.00271452044662927	1	NA	NA	NA	NA	NA	NA	NA	NA	NA	NA	NA	NA	NA	NA	NA	NA	2	2	4	4	0.32624661222292
321.1085	881.388410612556	2.19833363178625	0.733677630266951	2.99632091956569	0.00273258687019265	1	16-Oxoestrone,Estrone-2,3-quinone,Estrone-3,4-quinone,(S)-17-Hydroxy-9,11,13,15-octadecatetraynoic_acid,L-cis-Cyclo(aspartylphenylalanyl)	1	C18H20O3	[M+(37Cl)]-	284.141245	321.1076966	2.51410977846568	HMDB00372,HMDB12941,HMDB12942,HMDB38995,HMDB31360	Binapacryl,Allogibberic_acid,16-Ketoestrone,alpha,alpha-Diethyl-3,4,4-stilbenetriol,(+)-Larreatricin	1	C15H18N2O6	[M-H]-	322.116488	321.1092116	-2.20392307164821	C19022,C09061,C14441,C14740,C20430	2	2	4	4	1.54736291520301
196.1216	907.471455799522	2.24488543373492	0.749317143257052	2.99590827987345	0.00273628723774405	1	Aminopropylcadaverine,4,4-Diaminodibutylamine	1	C8H21N3	[M+K-2H]-	159.173547	196.1221536	-2.72075331734144	HMDB12189,HMDB31506	sym-Homospermidine,Aminopropylcadaverine	1	C8H21N3	[M+K-2H]-	159.173547	196.1221536	-2.72075331734144	C06366,C16565	1	2	4	4	1.56811792706721
608.1429	1021.73481077996	2.43292754768853	0.812265558651437	2.99523662154012	0.00274232015945268	1	NA	NA	NA	NA	NA	NA	NA	NA	NA	NA	NA	NA	NA	NA	NA	NA	0	2	4	4	1.67783779654729
322.2077	2079.56361145793	-1.92646011931197	0.643342365299784	-2.99445555464746	0.00274935108321746	1	NA	NA	NA	NA	NA	NA	NA	NA	NA	NA	NA	NA	NA	NA	NA	NA	0	2	2	4	-1.49747219979572
298.0447	813.622731428347	2.06988395250292	0.691461411832214	2.99349163537297	0.00275805068769962	1	NA	NA	NA	NA	NA	NA	NA	NA	NA	NA	NA	NA	NA	NA	NA	NA	2	2	4	4	1.4675680529869
250.9827	812.024264341233	2.06669592648548	0.690874182685369	2.99142156166904	0.00277681865054184	1	NA	NA	NA	NA	NA	NA	NA	NA	NA	NA	NA	NA	NA	NA	NA	NA	2	2	0	4	1.46063832136481
456.0525	846.184347436993	0.711527223922711	0.238058547160753	2.98887493185549	0.00280006722105042	1	NA	NA	NA	NA	NA	NA	NA	NA	NA	NA	NA	NA	NA	NA	NA	NA	2	2	4	4	0.629839986933455
463.1681	862.392965989248	0.511599520318483	0.171203235806412	2.98825847483965	0.00280572160915872	1	NA	NA	NA	NA	NA	NA	NA	NA	NA	NA	NA	NA	NA	NA	NA	NA	2	2	4	4	0.48401100549498
454.2667	788.393874836665	-0.772597113871422	0.258550218170433	-2.98818975802269	0.00280635255258447	1	NA	NA	NA	NA	NA	NA	NA	NA	NA	NA	NA	NA	NA	NA	NA	NA	2	2	4	4	-0.749043101847856
494.9768	692.734817193984	0.941838408175281	0.315477537941293	2.98543729712556	0.00283173186285245	1	NA	NA	NA	NA	NA	NA	NA	NA	NA	NA	NA	NA	NA	NA	NA	NA	2	2	4	4	0.791175003251055
358.1138	1841.55510181548	0.372549138839476	0.124791452119575	2.98537385783843	0.00283231927343644	1	NA	NA	NA	NA	NA	NA	NA	NA	NA	NA	NA	NA	NA	NA	NA	NA	0	2	4	4	0.36250235079929
291.039	799.854829543337	2.04229664309268	0.68426508863697	2.98465708247787	0.0028389639274592	1	NA	NA	NA	NA	NA	NA	NA	NA	NA	NA	NA	NA	NA	NA	NA	NA	2	2	4	4	1.43892155950276
386.8774	905.765675193942	2.24189185951135	0.752285875698691	2.98010627599405	0.0028814839449478	1	NA	NA	NA	NA	NA	NA	NA	NA	NA	NA	NA	NA	NA	NA	NA	NA	2	2	4	4	1.56488077793074
267.0735	79185.7883944799	-2.0529722158003	0.688938961754544	-2.97990435984623	0.00288338392866212	1	NA	NA	NA	NA	NA	NA	NA	NA	NA	NA	NA	NA	NA	NA	NA	NA	2	2	0	4	-1.57464197886086
257.0113	840.997550717738	2.12320735205144	0.712622338139425	2.97942856744414	0.00288786554707206	1	NA	NA	NA	NA	NA	NA	NA	NA	NA	NA	NA	NA	NA	NA	NA	NA	2	2	4	4	1.50185502330183
409.0596	767.915967481944	-1.95698215584036	0.656994964463588	-2.97868668968896	0.00289486618396733	1	NA	NA	NA	NA	NA	NA	NA	NA	NA	NA	NA	NA	NA	NA	NA	NA	2	2	4	4	-1.51817748200087
285.1581	806.045644096287	2.05479052675425	0.690332303072486	2.97652379529238	0.00291536457286453	1	NA	NA	NA	NA	NA	NA	NA	NA	NA	NA	NA	NA	NA	NA	NA	NA	2	2	4	4	1.44698548409588
312.1452	819.909169646408	2.08229576847461	0.699698983369852	2.97598798621368	0.00292046302544904	1	NA	NA	NA	NA	NA	NA	NA	NA	NA	NA	NA	NA	NA	NA	NA	NA	0	2	3	4	1.47597787450471
197.0916	3320.26512651863	-0.442943127799124	0.148895454887559	-2.97485996556188	0.00293122323345329	1	NA	NA	NA	NA	NA	NA	NA	NA	NA	NA	NA	NA	NA	NA	NA	NA	2	2	4	4	-0.469655766977352
323.9889	794.130341272793	2.03067338644191	0.68283493928317	2.9738861760262	0.00294054131321287	1	NA	NA	NA	NA	NA	NA	NA	NA	NA	NA	NA	NA	NA	NA	NA	NA	2	2	4	4	1.43095013271647
382.1728	1514.20632730173	-0.444312297931431	0.149610785561776	-2.96978788168964	0.00298005442717824	1	NA	NA	NA	NA	NA	NA	NA	NA	NA	NA	NA	NA	NA	NA	NA	NA	2	2	4	4	-0.471776300437243
499.1524	9183.17235732719	-2.31559507741311	0.780147599639717	-2.96814997377738	0.00299598111716088	1	NA	NA	NA	NA	NA	NA	NA	NA	NA	NA	NA	NA	NA	NA	NA	NA	0	2	4	4	-1.7521488670621
228.0628	1930.03653242305	-0.633094745291207	0.213443270391993	-2.96610309675501	0.00301599368720608	1	NA	NA	NA	NA	NA	NA	NA	NA	NA	NA	NA	NA	NA	NA	NA	NA	2	2	4	4	-0.648466561426684
467.0127	458.187366857519	-1.32511359654631	0.446840566023303	-2.96551767521753	0.00302173980982666	1	NA	NA	NA	NA	NA	NA	NA	NA	NA	NA	NA	NA	NA	NA	NA	NA	2	2	4	4	-1.14270964213697
458.1114	514.268976925061	-1.2648721818787	0.426555348396218	-2.96531783421407	0.00302370360614706	1	NA	NA	NA	NA	NA	NA	NA	NA	NA	NA	NA	NA	NA	NA	NA	NA	1	2	4	4	-1.09739417591876
451.1867	1447.02395203719	0.632548224882008	0.213338958597061	2.96499162197899	0.00302691172775985	1	NA	NA	NA	NA	NA	NA	NA	NA	NA	NA	NA	NA	NA	NA	NA	NA	0	2	4	4	0.574093279631841
427.1097	36773.696866191	-0.53857862190542	0.181696088138475	-2.96417290775659	0.00303497702003182	1	NA	NA	NA	NA	NA	NA	NA	NA	NA	NA	NA	NA	NA	NA	NA	NA	2	2	4	4	-0.557940740872622
318.1433	794.916603405222	2.03226291776194	0.685696012743096	2.96379573454418	0.00303869920814107	1	NA	NA	NA	NA	NA	NA	NA	NA	NA	NA	NA	NA	NA	NA	NA	NA	0	2	3	4	1.43227239182099
465.3067	1413.04111654797	-1.77579903523661	0.599230114522743	-2.96346760985293	0.00304194074005317	1	NA	NA	NA	NA	NA	NA	NA	NA	NA	NA	NA	NA	NA	NA	NA	NA	0	2	3	4	-1.38989568345506
596.5077	8490.18047773848	0.692203132220854	0.23357893213791	2.96346560832876	0.0030419605227119	1	NA	NA	NA	NA	NA	NA	NA	NA	NA	NA	NA	NA	NA	NA	NA	NA	2	2	4	4	0.616586212613694
246.0748	12286.5806154723	-0.730617914883345	0.246715513385363	-2.96137808627437	0.0030626571650291	1	NA	NA	NA	NA	NA	NA	NA	NA	NA	NA	NA	NA	NA	NA	NA	NA	2	2	4	4	-0.716763872666469
328.0549	786.929768718689	2.01591247784033	0.680757094882846	2.96128015850831	0.00306363121145692	1	NA	NA	NA	NA	NA	NA	NA	NA	NA	NA	NA	NA	NA	NA	NA	NA	0	2	4	4	1.42176358831785
201.0941	780.611983148779	2.00285673071074	0.676660701629273	2.95991288675141	0.00307726043097894	1	NA	NA	NA	NA	NA	NA	NA	NA	NA	NA	NA	NA	NA	NA	NA	NA	2	2	4	4	1.41398382252964
300.0795	843.779668178878	2.12850218620004	0.720280727074219	2.95510084636863	0.0031256686279335	1	NA	NA	NA	NA	NA	NA	NA	NA	NA	NA	NA	NA	NA	NA	NA	NA	1	2	4	4	1.50626688755692
299.0651	772.147068302211	1.98515331335187	0.672528212329057	2.95177700646492	0.00315951011397117	1	NA	NA	NA	NA	NA	NA	NA	NA	NA	NA	NA	NA	NA	NA	NA	NA	2	2	4	4	1.40120453762179
402.1447	606.232739961899	-1.68992383016936	0.572511176861988	-2.95177439055787	0.00315953687870031	1	NA	NA	NA	NA	NA	NA	NA	NA	NA	NA	NA	NA	NA	NA	NA	NA	0	2	2	4	-1.34283010969476
347.22	3768.92709925448	-0.237578405083388	0.0805886311722145	-2.94803871994913	0.00319797006881015	1	NA	NA	NA	NA	NA	NA	NA	NA	NA	NA	NA	NA	NA	NA	NA	NA	0	2	3	4	-0.247116554125456
445.1577	1200.84184230937	0.647587880794813	0.21975419135185	2.94687385396875	0.00321004125276866	1	NA	NA	NA	NA	NA	NA	NA	NA	NA	NA	NA	NA	NA	NA	NA	NA	2	2	4	4	0.582506918436923
267.0896	2453.74787103469	-2.62373121678736	0.890445576708648	-2.94653742510064	0.00321353529172027	1	NA	NA	NA	NA	NA	NA	NA	NA	Ellipticine,Olivacine	1	C17H14N2	[M+Na-2H]-	246.115698	267.0903666	-2.75037999084421	C09154,C09230	2	2	4	4	-1.9298697157793
489.1946	451.287461075152	-1.35442400409581	0.459803636134744	-2.94565744516841	0.00322269086640948	1	NA	NA	NA	NA	NA	NA	NA	NA	NA	NA	NA	NA	NA	NA	NA	NA	2	2	4	4	-1.15927554284018
317.1137	779.426383684758	2.00038175541548	0.679232074299763	2.94506374346018	0.00322888133796089	1	7-(4-Hydroxyphenyl)-1-phenyl-4-hepten-3-one	1	C19H20O2	[M+(37Cl)]-	280.14633	317.1127816	2.83463818614601	HMDB33295	NA	NA	NA	NA	NA	NA	NA	NA	2	2	4	4	1.41012582807543
228.0878	2037.7152356788	0.362368604443031	0.123054991690299	2.94476964701302	0.0032319518651483	1	NA	NA	NA	NA	NA	NA	NA	NA	NA	NA	NA	NA	NA	NA	NA	NA	0	2	2	4	0.35339551898547
198.0386	775.174650704911	1.991505187219	0.676328729938561	2.94458167908957	0.00323391574612721	1	NA	NA	NA	NA	NA	NA	NA	NA	NA	NA	NA	NA	NA	NA	NA	NA	2	2	4	4	1.40374208751687
242.1034	780.241257661006	2.00205778157925	0.680687496003096	2.94122896826379	0.00326912788447459	1	3-Hydroxy-N6,N6,N6-trimethyl-L-lysine,Epinephrine,Normetanephrine,Methylnoradrenaline,Levonordefrin,Ginkgotoxin,3,4,5,6-Tetrahydrohippuric_acid	1	C9H21N2O3	[M+K-2H]-	205.155218	242.1038246	-1.84342399683436	HMDB01422,HMDB00068,HMDB00819,HMDB02832,HMDB15652,HMDB29455,HMDB61679	3-Hydroxy-N6,N6,N6-trimethyl-L-lysine,L-Adrenaline,L-Normetanephrine,Levonordefrin,Nordephrine	1	C9H21N2O3	[M+K-2H]-	205.155218	242.1038246	-1.84342399683436	C01259,C00788,C05589,C11768,C17925	2	2	4	4	1.41140949275444
324.1175	2617.53496709936	-0.759180793711747	0.258193369118289	-2.94035743948147	0.00327833821231749	1	NA	NA	NA	NA	NA	NA	NA	NA	NA	NA	NA	NA	NA	NA	NA	NA	2	2	4	4	-0.73902922432408
350.0697	1144.50956787144	-2.01608383184798	0.68571495608122	-2.94011938046336	0.00328085813023825	1	NA	NA	NA	NA	NA	NA	NA	NA	NA	NA	NA	NA	NA	NA	NA	NA	2	2	4	4	-1.55051270955414
180.9311	6394.38993705649	1.30469508935891	0.444004225502593	2.93847448834986	0.00329831802199413	1	NA	NA	NA	NA	NA	NA	NA	NA	NA	NA	NA	NA	NA	NA	NA	NA	2	2	0	4	1.01532035421247
556.2247	429.484430840653	-1.22234206780049	0.416827055167766	-2.9324921514716	0.00336253421445555	1	NA	NA	NA	NA	NA	NA	NA	NA	NA	NA	NA	NA	NA	NA	NA	NA	0	2	4	4	-1.06420563904279
264.088	768.148165787409	1.97669597556566	0.674345834660387	2.93127928425799	0.00337569148652918	1	NA	NA	NA	NA	NA	NA	NA	NA	NA	NA	NA	NA	NA	NA	NA	NA	0	2	4	4	1.39867597836269
382.9384	2447.70689269016	0.649326377193377	0.221602215137977	2.9301438922399	0.00338805076542925	1	NA	NA	NA	NA	NA	NA	NA	NA	NA	NA	NA	NA	NA	NA	NA	NA	2	2	4	4	0.585320623564922
463.3636	1542.51358298216	-0.552497674704833	0.188610041996362	-2.92931208146113	0.00339713155197746	1	NA	NA	NA	NA	NA	NA	NA	NA	NA	NA	NA	NA	NA	NA	NA	NA	2	2	4	4	-0.575212739878184
286.114	1121.06894369804	-2.33151274153091	0.796096282589767	-2.9286818598704	0.00340402635977033	1	NA	NA	NA	NA	NA	NA	NA	NA	NA	NA	NA	NA	NA	NA	NA	NA	2	2	4	4	-1.76551974863683
316.1276	856.341209551915	2.15212612445749	0.735117006062743	2.92759670461739	0.0034159281346308	1	NA	NA	NA	NA	NA	NA	NA	NA	Butralin	1	C14H21N3O4	[M+Na-2H]-	295.153207	316.1278756	-0.93506464576825	C18582	2	2	4	4	1.52269998014611
366.9898	846.385322796008	2.13341092634704	0.728809550412862	2.92725434942296	0.00341969087440164	1	NA	NA	NA	NA	NA	NA	NA	NA	NA	NA	NA	NA	NA	NA	NA	NA	2	2	4	4	1.51219536947202
245.1507	779.262511142378	2.00002767135806	0.683321394447756	2.92692090077823	0.00342335935131005	1	NA	NA	NA	NA	NA	NA	NA	NA	NA	NA	NA	NA	NA	NA	NA	NA	2	2	4	4	1.4088444827979
617.6692	970.371185275845	-1.85303158684965	0.633440998916959	-2.9253420445123	0.00344077802300487	1	NA	NA	NA	NA	NA	NA	NA	NA	NA	NA	NA	NA	NA	NA	NA	NA	2	2	4	4	-1.44025905179106
357.1775	1134.37551189432	-0.537137909190148	0.183657103656922	-2.9246781011724	0.00344812701850604	1	NA	NA	NA	NA	NA	NA	NA	NA	NA	NA	NA	NA	NA	NA	NA	NA	0	2	3	4	-0.557386368841379
368.8349	1037.68813784653	2.45727449428212	0.840265122505183	2.92440377265208	0.00345116764991033	1	NA	NA	NA	NA	NA	NA	NA	NA	NA	NA	NA	NA	NA	NA	NA	NA	2	2	1	4	1.70359581645652
496.241	746.278048150322	-0.460230539364473	0.157380897145675	-2.92431005103799	0.0034522070106099	1	NA	NA	NA	NA	NA	NA	NA	NA	NA	NA	NA	NA	NA	NA	NA	NA	2	2	3	4	-0.480812426273212
233.049	2098.3540587217	0.323031797192836	0.110503148468959	2.92328138762106	0.00346363349509122	1	NA	NA	NA	NA	NA	NA	NA	NA	NA	NA	NA	NA	NA	NA	NA	NA	2	2	4	4	0.324245359440067
212.0542	758.0789750651	1.95526679572484	0.669347214849	2.9211547495061	0.00348736559385395	1	NA	NA	NA	NA	NA	NA	NA	NA	NA	NA	NA	NA	NA	NA	NA	NA	2	2	4	4	1.38740661298265
167.0184	3998.02197128354	0.781834392438712	0.267785127189474	2.91963336666386	0.00350443407595928	1	NA	NA	NA	NA	NA	NA	NA	NA	NA	NA	NA	NA	NA	NA	NA	NA	2	2	4	4	0.682217359787349
247.0573	2398.40764081998	-0.418326767905363	0.143309838307305	-2.91903733090765	0.00351114173476097	1	NA	NA	NA	NA	NA	NA	NA	NA	NA	NA	NA	NA	NA	NA	NA	NA	2	2	3	4	-0.449614011604675
217.0982	802.415729829495	2.04748165088444	0.701830490423124	2.91734496979469	0.00353025093086139	1	NA	NA	NA	NA	NA	NA	NA	NA	NA	NA	NA	NA	NA	NA	NA	NA	2	2	0	4	1.44428706694593
255.0138	68803.1506928546	0.873687188081154	0.299545223239665	2.91671213659154	0.00353742080333154	1	NA	NA	NA	NA	NA	NA	NA	NA	NA	NA	NA	NA	NA	NA	NA	NA	2	2	0	4	0.740276893215649
363.194	3165.51269620853	0.414480202131665	0.142125188092498	2.91630363128817	0.00354205611981441	1	NA	NA	NA	NA	NA	NA	NA	NA	NA	NA	NA	NA	NA	NA	NA	NA	2	2	0	4	0.396672896347878
342.2207	840.432190350726	2.12199208726404	0.727813314506694	2.91557195364351	0.00355037229346073	1	NA	NA	NA	NA	NA	NA	NA	NA	Pumiliotoxin_A	1	C19H33NO2	[M+Cl]-	307.251129	342.2205306	0.635262880553953	C20033	2	2	4	4	1.49747219979572
310.0601	855.373134141631	2.15028364804979	0.737607740519178	2.91521296473417	0.0035544590171165	1	NA	NA	NA	NA	NA	NA	NA	NA	NA	NA	NA	NA	NA	NA	NA	NA	0	2	3	4	1.5211890222816
559.0441	2784.08513563762	-1.26168010077078	0.432796487008706	-2.91518101149791	0.00355482297954871	1	NA	NA	NA	NA	NA	NA	NA	NA	NA	NA	NA	NA	NA	NA	NA	NA	2	2	4	4	-1.09220984207332
373.2089	3184.55588063815	-0.517926505040609	0.17774178440536	-2.91392655234866	0.00356913868283704	1	NA	NA	NA	NA	NA	NA	NA	NA	NA	NA	NA	NA	NA	NA	NA	NA	2	2	4	4	-0.535896748903745
430.2302	1527.28970969418	-0.479070160701958	0.164475119110076	-2.91272116593718	0.00358294376247947	1	NA	NA	NA	NA	NA	NA	NA	NA	NA	NA	NA	NA	NA	NA	NA	NA	2	2	4	4	-0.500617084925996
188.0364	886.147390201478	-2.09807395755768	0.720494373306248	-2.91199214773867	0.00359131663367752	1	NA	NA	NA	NA	NA	NA	NA	NA	NA	NA	NA	NA	NA	NA	NA	NA	0	2	2	4	-1.59802085457842
463.1903	2167.68491295068	-1.05407479625656	0.362360485848048	-2.90891208457695	0.00362688836373866	1	NA	NA	NA	NA	NA	NA	NA	NA	NA	NA	NA	NA	NA	NA	NA	NA	2	2	4	4	-0.952190218892706
475.3038	2610.47709847859	1.24664609347172	0.428708542133529	2.90791055216118	0.00363852393951948	1	NA	NA	NA	NA	NA	NA	NA	NA	NA	NA	NA	NA	NA	NA	NA	NA	2	2	4	4	0.989440187214937
489.2307	562.990103072427	-1.36497963155068	0.46981945907644	-2.90532800457844	0.00366868418035749	1	NA	NA	NA	NA	NA	NA	NA	NA	NA	NA	NA	NA	NA	NA	NA	NA	2	2	4	4	-1.16767905420935
488.2145	982.248138931807	-0.83778759888861	0.288528029736595	-2.90366103998093	0.00368827233323828	1	NA	NA	NA	NA	NA	NA	NA	NA	NA	NA	NA	NA	NA	NA	NA	NA	2	2	4	4	-0.804221012710828
194.106	756.276001144798	1.95134307451477	0.672429718703063	2.90192866293654	0.0037087298495272	1	NA	NA	NA	NA	NA	NA	NA	NA	NA	NA	NA	NA	NA	NA	NA	NA	2	2	4	4	1.38368904553483
416.2145	1302.10988938634	-0.558896271735339	0.192652472919646	-2.90105942200103	0.00371903347050352	1	NA	NA	NA	NA	NA	NA	NA	NA	NA	NA	NA	NA	NA	NA	NA	NA	0	2	3	4	-0.581382727630345
285.9498	812.210673821311	2.06696360090104	0.712542281095818	2.90082940442813	0.00372176435385637	1	NA	NA	NA	NA	NA	NA	NA	NA	NA	NA	NA	NA	NA	NA	NA	NA	2	2	4	4	1.46201865712836
241.0484	759.218059886773	1.95766010872234	0.674918048614305	2.90058935709554	0.00372461625925659	1	NA	NA	NA	NA	NA	NA	NA	NA	NA	NA	NA	NA	NA	NA	NA	NA	0	2	4	4	1.38989568345506
321.0489	808.689303440422	2.05994719726651	0.710427903530996	2.89958655484685	0.00373655164393467	1	NA	NA	NA	NA	NA	NA	NA	NA	NA	NA	NA	NA	NA	NA	NA	NA	0	2	4	4	1.45241415416471
457.1649	393.948809318467	-1.13324257640784	0.39090832439094	-2.89899832185335	0.00374356897916718	1	NA	NA	NA	NA	NA	NA	NA	NA	NA	NA	NA	NA	NA	NA	NA	NA	2	2	4	4	-1.00504477567065
457.2956	1410.66999502691	-0.696504821070215	0.240434564311174	-2.89685812464463	0.00376920169052177	1	NA	NA	NA	NA	NA	NA	NA	NA	NA	NA	NA	NA	NA	NA	NA	NA	2	2	4	4	-0.693640616954535
322.0542	806.092054229017	2.05475621412997	0.70940358861014	2.89645590622912	0.00377403674805367	1	NA	NA	NA	NA	NA	NA	NA	NA	NA	NA	NA	NA	NA	NA	NA	NA	2	2	2	4	1.44563495973038
315.0095	41504.6878537302	-0.858353626651197	0.29647063291065	-2.89523997106954	0.00378868777158819	1	NA	NA	NA	NA	NA	NA	NA	NA	NA	NA	NA	NA	NA	NA	NA	NA	2	2	4	4	-0.81873160286675
145.0979	28063.44912041	-0.532117515604693	0.183803751768303	-2.89503076235062	0.00379121377070369	1	NA	NA	NA	NA	NA	NA	NA	NA	NA	NA	NA	NA	NA	NA	NA	NA	1	2	3	4	-0.55074718321973
267.1004	11535.9924585854	1.01879472782838	0.352005927385357	2.89425446723531	0.00380060018775827	1	NA	NA	NA	NA	NA	NA	NA	NA	NA	NA	NA	NA	NA	NA	NA	NA	2	2	0	4	0.8455667149664
243.0487	1812.71084334518	-0.616527742828298	0.21307955564732	-2.89341575241853	0.00381076506918608	1	NA	NA	NA	NA	NA	NA	NA	NA	NA	NA	NA	NA	NA	NA	NA	NA	2	2	4	4	-0.634475933095609
164.0384	2729.11560115199	-0.711037762213343	0.245867064693584	-2.89196018628801	0.00382846459149126	1	NA	NA	NA	NA	NA	NA	NA	NA	NA	NA	NA	NA	NA	NA	NA	NA	2	2	4	4	-0.704546765053928
299.0884	833.311731903476	2.1083099562249	0.729053167368211	2.89184664519823	0.00382984837409166	1	NA	NA	NA	NA	NA	NA	NA	NA	Streptidine,Sudan_Brown_RR,Dinoseb,Dinoterb	1	C8H18N6O4	[M+K-2H]-	262.138954	299.0875606	2.89881664831461	C00837,C19528,C14302,C18671	2	2	3	4	1.49456622214432
476.2777	1434.08951240148	-1.00552805975457	0.347793151968322	-2.89116693087205	0.00383814190363563	1	NA	NA	NA	NA	NA	NA	NA	NA	NA	NA	NA	NA	NA	NA	NA	NA	1	2	4	4	-0.915494959836989
451.1457	508.164290036109	-1.48297721894364	0.513333870769286	-2.88891363572257	0.00386575230928552	1	NA	NA	NA	NA	NA	NA	NA	NA	NA	NA	NA	NA	NA	NA	NA	NA	0	2	4	4	-1.23099288825292
460.9828	930.547573011804	-0.591511842737728	0.204964860108824	-2.8859183102102	0.00390273441179522	1	NA	NA	NA	NA	NA	NA	NA	NA	NA	NA	NA	NA	NA	NA	NA	NA	0	2	4	4	-0.60457887277446
378.9434	758.691932208699	1.95652991691973	0.678337084134585	2.88430333926952	0.00392280688631871	1	NA	NA	NA	NA	NA	NA	NA	NA	NA	NA	NA	NA	NA	NA	NA	NA	2	2	4	4	1.38865007280117
461.2284	3404.01654642249	-0.90524019266959	0.313924770586426	-2.88362141980246	0.00393131058198457	1	NA	NA	NA	NA	NA	NA	NA	NA	NA	NA	NA	NA	NA	NA	NA	NA	0	2	3	4	-0.852370955755773
258.1176	3682.45248057065	0.381437155302471	0.132305517346784	2.88300263625961	0.00393904144237386	1	NA	NA	NA	NA	NA	NA	NA	NA	NA	NA	NA	NA	NA	NA	NA	NA	2	2	4	4	0.367067018200273
195.0478	10478.3690146058	-0.816768297348046	0.283511574081981	-2.88089930717208	0.00396542301976842	1	NA	NA	NA	NA	NA	NA	NA	NA	NA	NA	NA	NA	NA	NA	NA	NA	2	2	4	4	-0.784702287282964
291.0656	794.103263866371	2.03051386398114	0.705638156091721	2.87755678523314	0.00400767773042964	1	NA	NA	NA	NA	NA	NA	NA	NA	NA	NA	NA	NA	NA	NA	NA	NA	2	2	4	4	1.4296303707181
290.0882	537049.43828821	0.374490866840232	0.130146935534708	2.87744667441949	0.00400907663265467	1	NA	NA	NA	NA	NA	NA	NA	NA	NA	NA	NA	NA	NA	NA	NA	NA	2	2	4	4	0.36402306281913
373.2422	730.731222845823	1.8952711835118	0.659080651145354	2.87562862028826	0.00403223826844826	1	NA	NA	NA	NA	NA	NA	NA	NA	NA	NA	NA	NA	NA	NA	NA	NA	2	2	4	4	1.35699287967714
366.9811	721.730626597265	1.87497690517564	0.652316693893644	2.87433530787631	0.0040487886718179	1	NA	NA	NA	NA	NA	NA	NA	NA	NA	NA	NA	NA	NA	NA	NA	NA	2	2	4	4	1.3451718695375
159.0295	10589.4580738008	-0.687676882592609	0.239255461776423	-2.87423692436005	0.0040500501971678	1	NA	NA	NA	NA	NA	NA	NA	NA	NA	NA	NA	NA	NA	NA	NA	NA	0	2	4	4	-0.684015085975163
294.1558	1407.92301663909	-0.396310148023689	0.137945388933527	-2.87294958597466	0.00406659003936999	1	NA	NA	NA	NA	NA	NA	NA	NA	NA	NA	NA	NA	NA	NA	NA	NA	1	2	4	4	-0.423514241989981
341.0993	747.525024941194	1.93235621855228	0.672701052322412	2.87253336661371	0.00407195076495451	1	NA	NA	NA	NA	NA	NA	NA	NA	NA	NA	NA	NA	NA	NA	NA	NA	0	2	4	4	1.37386788458623
459.2456	981.307534561881	-0.334186559841054	0.116340937581857	-2.87247607580884	0.00407268914774618	1	NA	NA	NA	NA	NA	NA	NA	NA	NA	NA	NA	NA	NA	NA	NA	NA	2	2	4	4	-0.361489008531428
196.0557	3210.24827624676	-0.781905456902084	0.272381763522154	-2.87062337357431	0.00409663299263905	1	2-Methylbutyrylglycine,Isovalerylglycine,Valerylglycine,N-Acetylvaline,3-Dehydrocarnitine,5-Acetamidovalerate,4-Hydroxystachydrine,Turicine,Betonicine,Calystegine_A6,Calystegine_A7,Calystegin_A3,Medicanine,Methyl_5-(hydroxymethyl)pyrrolidine-3-carboxylate	1	C7H13NO3	[M+(37Cl)]-	159.089544	196.0559956	-1.59393238152213	HMDB00339,HMDB00678,HMDB00927,HMDB11757,HMDB12154,HMDB12175,HMDB29230,HMDB29409,HMDB29412,HMDB31345,HMDB36384,HMDB38593,HMDB38625,HMDB61678	5-Acetamidopentanoate,(-)-Betonicine,3-Hydroxystachydrine,Calystegin_A3	1	C7H13NO3	[M+(37Cl)]-	159.089544	196.0559956	-1.59393238152213	C03087,C08269,C10151,C10850	2	2	4	4	-0.755340070122229
234.0701	723.146418830453	1.87818042807804	0.655230298764925	2.86644319046038	0.00415112655903713	1	NA	NA	NA	NA	NA	NA	NA	NA	NA	NA	NA	NA	NA	NA	NA	NA	2	2	2	4	1.34752102941336
458.9981	595.731427960793	-1.75332549524065	0.611727151902356	-2.86618877352123	0.00415446431737885	1	NA	NA	NA	NA	NA	NA	NA	NA	NA	NA	NA	NA	NA	NA	NA	NA	0	2	4	4	-1.37143319782961
302.0368	809.669613490548	2.06186826121991	0.719493055998538	2.86572364254215	0.00416057278083003	1	Albendazole,Isoniazid_alpha-ketoglutaric_acid,Sulfisoxazole,Sulfamoxole	1	C12H15N3O2S	[M+K-2H]-	265.088499	302.0371056	-0.846253639912668	HMDB14659,HMDB60663,HMDB14408,HMDB15688	Albendazole,Isoniazid_alpha-ketoglutaric_acid,Sulfisoxazole	1	C12H15N3O2S	[M+K-2H]-	265.088499	302.0371056	-0.846253639912668	C01779,C16625,C07318	2	2	4	4	1.45651392352074
[truncated: 3,402 more rows]
