# Supplementary material for: An integrated host-microbiome response to atrazine exposure mediates toxicity in Drosophila
Source: Commun Biol. 2021 Nov 24;4:1324. doi: 10.1038/s42003-021-02847-y (PMC8613235; doi:10.1038/s42003-021-02847-y)
Supplement: Supplementary file 12 — Supplementary Data 10 [file 42003_2021_2847_MOESM12_ESM.zip › 20170504_DrosFaeces_GermFree_polarNeg.PA.GF.Treatment.24h.z_score.DESeq2_results.txt]

mz	baseMean	log2FoldChange	lfcSE	stat	pvalue	padj	name.hmdb	intensity.hmdb	formula.hmdb	ion.hmdb	exact_mass.hmdb	mass.hmdb	ppm_error.hmdb	HMDB__25_09_2016	name.kegg	intensity.kegg	formula.kegg	ion.kegg	exact_mass.kegg	mass.kegg	ppm_error.kegg	KEGG_COMPOUND__26_09_2016	control_count	control_reps	treatment_count	treatment_reps	z_score
194.1048	22139.6525314746	7.20620973001109	0.189044470504367	38.1191246207046	0	0	NA	NA	NA	NA	NA	NA	NA	NA	NA	NA	NA	NA	NA	NA	NA	NA	2	2	3	3	3.05623291073216
231.0848	22047.8397102966	7.20093088136077	0.107245828009416	67.1441585655764	0	0	NA	NA	NA	NA	NA	NA	NA	NA	NA	NA	NA	NA	NA	NA	NA	NA	2	2	1	3	3.00683424434937
232.0784	104152.724693688	9.44600171570582	0.111588499791481	84.650315519583	0	0	NA	NA	NA	NA	NA	NA	NA	NA	NA	NA	NA	NA	NA	NA	NA	NA	2	2	2	3	3.66324390820301
244.0607	14625.2935928324	6.60499334724274	0.14416079381432	45.81684917572	0	0	NA	NA	NA	NA	NA	NA	NA	NA	NA	NA	NA	NA	NA	NA	NA	NA	1	2	2	3	2.92570483368733
313.0256	4273.68383428009	4.80618759910087	0.114200147085977	42.0856515664772	0	0	NA	NA	NA	NA	NA	NA	NA	NA	Nifurthiazole	1	C8H6N4O4S	[M+Hac-H]-	254.010978	313.0248316	2.31642964650676	C19240	0	2	2	3	2.51793374293346
337.1825	3864.29828214001	-5.2912137844106	0.138598859627737	-38.1764597387185	0	0	NA	NA	NA	NA	NA	NA	NA	NA	NA	NA	NA	NA	NA	NA	NA	NA	0	2	2	3	-3.18562059097937
415.0934	8574.83601275461	5.82784196284122	0.12698443399533	45.8941444984944	0	0	NA	NA	NA	NA	NA	NA	NA	NA	O-Carbamoyl-deacetylcephalosporin_C,N2-Citryl-N6-acetyl-N6-hydroxy-L-lysine	1	C15H20N4O8S	[M-H]-	416.100188	415.0929116	1.0867446477992	C06568,C20333	0	2	2	3	2.71515400455097
503.151	5436.76616714045	-5.79898085539723	0.158281834509684	-36.6370586578111	7.35506034066279e-294	3.69076927894459e-290	NA	NA	NA	NA	NA	NA	NA	NA	NA	NA	NA	NA	NA	NA	NA	NA	2	2	0	3	-3.4108921001908
231.0785	2997.62583844072	4.2798612447594	0.117369964579374	36.4647059415703	4.02282953287678e-291	2.01865585959757e-287	1,3-Diphenyl-1-propanone,1,3-Diphenyl-2-propanone,Lactaroviolin	1	C15H14O	[M+Na-2H]-	210.104465	231.0791336	-2.63416255086308	HMDB32041,HMDB32561,HMDB35896	Lactaroviolin,p-Methoxystilbene	1	C15H14O	[M+Na-2H]-	210.104465	231.0791336	-2.63416255086308	C09696,C14679	2	2	3	3	2.38704073433975
315.1949	3208.9285961943	-5.01175222806062	0.138377045059127	-36.2180896832935	3.16072231185018e-287	1.58605045608642e-283	NA	NA	NA	NA	NA	NA	NA	NA	NA	NA	NA	NA	NA	NA	NA	NA	1	2	3	3	-3.00683424434937
351.0824	5558.79233079502	5.19313440453487	0.144755446157955	35.8752264068062	7.4368512396392e-282	3.73181195205095e-278	(-)-3,4,9-Trimethoxypterocarpan,p-Hydroxyphenethyl_trans-ferulate,2-Hydroxy-4,4,6-trimethoxychalcone,2,3,9-Trimethoxypterocarpan,5,8-Dimethoxychalepensin,beta,2-Dihydroxy-4,6-dimethoxy-3-methylchalcone,2-Hydroxyenterolactone,4-Hydroxyenterolactone,5-Hydroxyenterolactone,6-Hydroxyenterolactone,7-Hydroxyenterolactone	1	C18H18O5	[M+(37Cl)]-	314.115425	351.0818766	1.53183640587216	HMDB30567,HMDB32806,HMDB33586,HMDB33787,HMDB37086,HMDB40936,HMDB41645,HMDB41650,HMDB41672,HMDB41682,HMDB41694,HMDB41697,HMDB41700,HMDB41703	NA	NA	NA	NA	NA	NA	NA	NA	2	2	2	3	2.582377360615
510.1971	3871.46030621695	-5.29355833894138	0.151006685469961	-35.0551256884212	3.25745492594282e-269	1.63459088183811e-265	NA	NA	NA	NA	NA	NA	NA	NA	NA	NA	NA	NA	NA	NA	NA	NA	1	2	2	3	-3.27785988771721
230.0796	5466.95338752753	5.1686651256127	0.14809121608504	34.9019020996131	6.95654413213675e-267	3.49079384550622e-263	NA	NA	NA	NA	NA	NA	NA	NA	Tyr-OEt,Anhalamine,p-Lactophenetide,Propoxur	1	C11H15NO3	[M+Na-2H]-	209.105194	230.0798626	-1.19393325822346	C01458,C12231,C14262,C14334	2	2	3	3	2.56861139643625
532.1789	3285.14196215315	-5.0468533200463	0.147564805263536	-34.2009282703497	2.34231391410872e-256	1.17537312209976e-252	NA	NA	NA	NA	NA	NA	NA	NA	NA	NA	NA	NA	NA	NA	NA	NA	1	2	3	3	-3.05623291073216
431.0673	34875.5589199871	7.86403884530262	0.231555978870272	33.9617179555032	8.19066302930347e-253	4.11007470810448e-249	NA	NA	NA	NA	NA	NA	NA	NA	NA	NA	NA	NA	NA	NA	NA	NA	1	2	3	3	3.27785988771719
383.2182	3620.05414266159	-5.19277116540602	0.153531392986407	-33.8222109784789	9.30078930717129e-251	4.66713607433856e-247	NA	NA	NA	NA	NA	NA	NA	NA	NA	NA	NA	NA	NA	NA	NA	NA	2	2	3	3	-3.11444632845819
291.0439	2910.93536738619	4.23607597506737	0.125590583879241	33.729248198579	2.15450791093954e-249	1.08113206970946e-245	L-Phosphoarginine,Cyclobrassinone	1	C6H15N4O5P	[M+(37Cl)]-	254.078009	291.0444606	-1.85607380698934	HMDB29438,HMDB34209	L-Arginine_phosphate	1	C6H15N4O5P	[M+(37Cl)]-	254.078009	291.0444606	-1.85607380698934	C05945	0	2	2	3	2.36193137945901
355.0724	34103.5021432084	7.83163900722952	0.235823476846562	33.2097512595201	7.78550430561692e-242	3.90676606055857e-238	Penicillin_G	1	C16H18N2O4S	[M+Na-2H]-	334.09873	355.0733986	-2.8456088347505	HMDB15186	Penicillin_G	1	C16H18N2O4S	[M+Na-2H]-	334.09873	355.0733986	-2.8456088347505	C05551	2	2	3	3	3.18562059097937
310.0477	8398.44387004789	5.79711872232009	0.174588753826643	33.2044223654652	9.29410952133805e-242	4.66378415780743e-238	NA	NA	NA	NA	NA	NA	NA	NA	NA	NA	NA	NA	NA	NA	NA	NA	0	2	2	3	2.67731748151584
417.0907	2815.97971126776	4.18621909137072	0.128744880168034	32.5156160455234	6.41502396685106e-232	3.21905902656586e-228	NA	NA	NA	NA	NA	NA	NA	NA	NA	NA	NA	NA	NA	NA	NA	NA	2	2	3	3	2.35388269622231
271.0985	6940.89060202631	5.51846106926016	0.170756801581215	32.3176647615731	3.95072049964434e-229	1.98247154672153e-225	NA	NA	NA	NA	NA	NA	NA	NA	NA	NA	NA	NA	NA	NA	NA	NA	0	2	2	3	2.62689368212849
418.182	14969.1629742286	-3.59797526647614	0.111820759445056	-32.1762728524844	3.7907524487109e-227	1.90219957876313e-223	NA	NA	NA	NA	NA	NA	NA	NA	NA	NA	NA	NA	NA	NA	NA	NA	2	2	3	3	-2.39575564767149
246.0578	3833.29558099646	4.64510334964161	0.154014894338888	30.1600917858031	7.90932983273458e-200	3.96890171006621e-196	NA	NA	NA	NA	NA	NA	NA	NA	NA	NA	NA	NA	NA	NA	NA	NA	0	2	2	3	2.47299995200047
315.2003	311951.804938991	-2.83595711964503	0.0949062632835894	-29.8816645132356	3.40616817685364e-196	1.70921519114515e-192	NA	NA	NA	NA	NA	NA	NA	NA	NA	NA	NA	NA	NA	NA	NA	NA	1	2	3	3	-1.97679373691054
371.0672	3788.36736646508	4.62750273126784	0.15564112941587	29.7318758135149	2.9747178762772e-194	1.4927134303159e-190	(S)-a-Amino-2,5-dihydro-5-oxo-4-isoxazolepropanoic_acid_N2-glucoside	1	C12H18N2O9	[M+(37Cl)]-	334.101233	371.0676846	-1.35123596267684	HMDB29404	NA	NA	NA	NA	NA	NA	NA	NA	1	2	3	3	2.46250871438982
314.1971	1776292.09742989	-2.77614830122037	0.0934290733697982	-29.7139659111484	5.06870326819099e-194	2.54347529997824e-190	NA	NA	NA	NA	NA	NA	NA	NA	NA	NA	NA	NA	NA	NA	NA	NA	2	2	2	3	-1.92970441489343
365.2134	2139.17065077567	-4.39227621641114	0.148427290594441	-29.5921066727039	1.88798753878014e-192	9.47392146959872e-189	NA	NA	NA	NA	NA	NA	NA	NA	NA	NA	NA	NA	NA	NA	NA	NA	0	2	3	3	-2.89140507391923
299.1296	15125.9649729164	6.65344183826345	0.226301879805187	29.4007360610133	5.37394674776774e-190	2.69664647802985e-186	Myrigalone_E,1,3-Diacetoxy-4,6,12-tetradecatriene-8,10-diyne,Myrigalone_A,Myrigalon_B,Verimol_C,Obtustyrene,(E)-3,5-Dimethoxystilbene,1-Acetoxy-4,6-tetradecadiene-8,10,12-triyne,Phenethyl_phenylacetate	1	C18H20O4	[M-H]-	300.13616	299.1288836	2.32508473149056	HMDB30755,HMDB30922,HMDB37245,HMDB37246,HMDB38325,HMDB30672,HMDB30722,HMDB30881,HMDB35009	Toxyl_angelate,alpha,alpha-Diethyl-3,4,3,4-stilbenetetraol,(+)-3-Hydroxylarreatricin,Lapachenole,Dimethylstilbestrol,2,5-Dimethoxystilbene,Navenone_C,Methoxyphenone	1	C18H20O4	[M-H]-	300.13616	299.1288836	2.32508473149056	C08981,C14739,C20431,C09950,C14234,C15131,C17021,C19124	2	2	2	3	2.96383590975675
199.1896	2778.95503985977	-4.79285163803091	0.164539604040343	-29.1288633273711	1.54773397801213e-186	7.76652910166489e-183	NA	NA	NA	NA	NA	NA	NA	NA	NA	NA	NA	NA	NA	NA	NA	NA	0	2	2	3	-2.96383590975676
419.1851	2005.85097073248	-4.29264944166825	0.148350225507848	-28.9359145021398	4.22076922659063e-184	2.11798199790318e-180	NA	NA	NA	NA	NA	NA	NA	NA	NA	NA	NA	NA	NA	NA	NA	NA	2	2	3	3	-2.83155917414191
314.2152	1764.88173984709	-4.0929826821654	0.142483592597292	-28.7259929901795	1.80717210070599e-181	9.06838960134264e-178	NA	NA	NA	NA	NA	NA	NA	NA	NA	NA	NA	NA	NA	NA	NA	NA	2	2	3	3	-2.71515400455096
336.1792	35202.9225191248	-3.50259467689811	0.123998988509463	-28.2469616809077	1.55106612626497e-175	7.78324982159761e-172	NA	NA	NA	NA	NA	NA	NA	NA	NA	NA	NA	NA	NA	NA	NA	NA	0	2	2	3	-2.36193137945901
504.165	3473.68149922199	4.49895578586202	0.162176789454699	27.7410583905949	2.23383589802827e-169	1.12093885363058e-165	NA	NA	NA	NA	NA	NA	NA	NA	NA	NA	NA	NA	NA	NA	NA	NA	0	2	2	3	2.45228171042721
328.9992	1731.93361449867	3.45185687640557	0.127092903935067	27.1601070518395	1.92357586043728e-162	9.65250366767428e-159	NA	NA	NA	NA	NA	NA	NA	NA	NA	NA	NA	NA	NA	NA	NA	NA	1	2	3	3	2.15796033318904
323.2054	1679.84356386886	-4.01506206254634	0.147910855896252	-27.1451479218172	2.88901325414632e-162	1.44970685093062e-158	NA	NA	NA	NA	NA	NA	NA	NA	NA	NA	NA	NA	NA	NA	NA	NA	2	2	3	3	-2.69575350300079
317.2044	1781.45025411295	-4.10737694327474	0.151878063709685	-27.0439116943575	4.50417255108421e-161	2.26019378613406e-157	NA	NA	NA	NA	NA	NA	NA	NA	NA	NA	NA	NA	NA	NA	NA	NA	2	2	3	3	-2.73563364910417
198.1863	44895.7076088777	-3.91696423446894	0.147050131896845	-26.6369311196312	2.53636085127866e-156	1.27274587517163e-152	NA	NA	NA	NA	NA	NA	NA	NA	NA	NA	NA	NA	NA	NA	NA	NA	2	2	2	3	-2.64296474044581
312.0447	2385.34559967497	3.93691753811642	0.148214937516111	26.5622183842872	1.85572067701088e-155	9.31200635724058e-152	NA	NA	NA	NA	NA	NA	NA	NA	NA	NA	NA	NA	NA	NA	NA	NA	1	2	3	3	2.28753412368548
387.0408	1740.28138964932	3.45866340566105	0.130793639198765	26.4436667321793	4.3150813176385e-154	2.165307805191e-150	NA	NA	NA	NA	NA	NA	NA	NA	NA	NA	NA	NA	NA	NA	NA	NA	0	2	3	3	2.16311351242734
230.0788	3935.01023376461	4.68358042552751	0.177257939778962	26.4224013399223	7.5763171779317e-154	3.80179595988613e-150	Metronidazole	1	C6H9N3O3	[M+Hac-H]-	171.064392	230.0782456	2.23967284975394	HMDB15052	Metronidazole	1	C6H9N3O3	[M+Hac-H]-	171.064392	230.0782456	2.23967284975394	C07203	0	2	2	3	2.48377065773014
198.185	2405.03918222152	-4.57198140187675	0.176491834554701	-25.9047757841722	5.88370212695905e-148	2.95244172730805e-144	NA	NA	NA	NA	NA	NA	NA	NA	NA	NA	NA	NA	NA	NA	NA	NA	0	2	3	3	-2.92570483368732
292.1895	1491.37868539251	-3.8263272664633	0.148448410010833	-25.7754681655672	1.67084569392265e-146	8.38430369210388e-143	NA	NA	NA	NA	NA	NA	NA	NA	NA	NA	NA	NA	NA	NA	NA	NA	2	2	3	3	-2.5553156315235
396.2002	52250.8776661575	-3.50030480959928	0.138156921947922	-25.3357179665506	1.29128427438722e-141	6.47966448887509e-138	NA	NA	NA	NA	NA	NA	NA	NA	NA	NA	NA	NA	NA	NA	NA	NA	2	2	3	3	-2.35388269622231
397.2035	9011.03747112745	-3.64036899609287	0.145109117982825	-25.0871140745528	6.87542392262827e-139	3.45008772437487e-135	NA	NA	NA	NA	NA	NA	NA	NA	NA	NA	NA	NA	NA	NA	NA	NA	2	2	3	3	-2.43256549724228
257.082	12607.651670502	6.3887346784529	0.254972059521339	25.0566069491948	1.47912625963776e-138	7.42225557086227e-135	O-Desmethylangolensin,Archangin,Wyerone,Rhapontigenin,Acetomenaphthone,Xanthoxyletin,Demethylvestitol,Yangonin,5-Methoxyseselin,(2S,3R,4R)-3,4,4-Trihydroxyflavan,3,4,7-Trihydroxyisoflavan,3-Hydroxyequol,cis-4-Hydroxyequol,3-(2-Furanyl)-2-phenyl-2-propenal	1	C15H14O4	[M-H]-	258.08921	257.0819336	0.425934248008938	HMDB04629,HMDB30616,HMDB30947,HMDB31842,HMDB32725,HMDB33931,HMDB33986,HMDB34144,HMDB34255,HMDB40679,HMDB41652,HMDB41657,HMDB41710,HMDB36185	Wyerone,Luvangetin,Peucedanin,Davidigenin,Yangonin,Lunularic_acid,Hibiscoquinone_A,2,2-Bis(4-hydroxyphenyl)-propanoic_acid,2-Naphtylmethylsuccinic_acid,Catalpalactone,3,4-Dihydroxyfluorene,1,2-Dihydroxyfluorene,Dehydrosafynol,4-Hydroxybenzophenone,Capillarin,Atractylodinol	1	C15H14O4	[M-H]-	258.08921	257.0819336	0.425934248008938	C08465,C09273,C09283,C09618,C09980,C10268,C10352,C13633,C14115,C16929,C07717,C07724,C08447,C14230,C16926,C17856	1	2	3	3	2.89140507391922
315.0227	1255.76454075161	2.95423793745716	0.12022783753367	24.5719959541802	2.51752578760019e-133	1.26329444021778e-129	NA	NA	NA	NA	NA	NA	NA	NA	NA	NA	NA	NA	NA	NA	NA	NA	2	2	3	3	1.92970441489343
357.0694	9226.73220117939	5.93415030454939	0.242794273920057	24.4410636574703	6.26333534351431e-132	3.14294167537548e-128	NA	NA	NA	NA	NA	NA	NA	NA	NA	NA	NA	NA	NA	NA	NA	NA	2	2	3	3	2.75732925787323
373.0644	1677.09810023284	3.40207371675954	0.141895498599871	23.9759100910804	4.96097071157324e-127	2.48941510306745e-123	3-Hydroxymugineic_acid,5-Phosphoribosyl-N-formylglycinamide	1	C12H20N2O9	[M+K-2H]-	336.116883	373.0654896	-2.87429427236872	HMDB33927,HMDB01308	3-Epihydroxymugineic_acid,5-Phosphoribosyl-N-formylglycinamide	1	C12H20N2O9	[M+K-2H]-	336.116883	373.0654896	-2.87429427236872	C15501,C04376	1	2	3	3	2.13301805038306
422.2155	9366.80990973079	-2.54189339173441	0.106280753004175	-23.916780036688	2.0491514043881e-126	1.02826417472195e-122	NA	NA	NA	NA	NA	NA	NA	NA	NA	NA	NA	NA	NA	NA	NA	NA	2	2	3	3	-1.78929842278493
295.1276	1200.05364707447	2.88281223401258	0.120894592847526	23.8456672553454	1.12307259810776e-125	5.63557829730474e-122	NA	NA	NA	NA	NA	NA	NA	NA	NA	NA	NA	NA	NA	NA	NA	NA	2	2	3	3	1.88950996033343
521.1474	4213.20747789105	4.78446075880504	0.201060400876162	23.7961365736653	3.66198687089815e-125	1.83758501181669e-121	NA	NA	NA	NA	NA	NA	NA	NA	NA	NA	NA	NA	NA	NA	NA	NA	1	2	2	3	2.50621849935473
350.0886	1781.80397756013	3.49495817228436	0.147330802227814	23.72184308669	2.14614874221031e-124	1.07693743884113e-120	Indole-3-acetic-acid-O-glucuronide	1	C16H17NO8	[M-H]-	351.095419	350.0881426	1.36279965516286	HMDB60001	Angustine,Lycoricidine	1	C20H15N3O	[M+(37Cl)]-	313.121512	350.0879636	1.87410042112828	C09032,C08531	2	2	3	3	2.17892752881087
423.2189	1360.64255981526	-3.67896222600701	0.155325190590675	-23.6855477982454	5.08112768507357e-124	2.54970987236992e-120	NA	NA	NA	NA	NA	NA	NA	NA	NA	NA	NA	NA	NA	NA	NA	NA	2	2	3	3	-2.48377065773014
372.1558	1429.53831177185	-3.75832688476517	0.160620226181641	-23.3988394494912	4.39143689231479e-121	2.20362303256356e-117	NA	NA	NA	NA	NA	NA	NA	NA	NA	NA	NA	NA	NA	NA	NA	NA	2	2	3	3	-2.5300051093778
437.0752	1705.09690521903	3.42722536022083	0.146662324104038	23.3681375306016	9.01493517756346e-121	4.52369447210134e-117	NA	NA	NA	NA	NA	NA	NA	NA	O-Carbamoyl-deacetylcephalosporin_C	1	C15H20N4O8S	[M+Na-2H]-	416.100188	437.0748566	0.743579721241062	C06568	2	2	3	3	2.14782263971325
389.02	1703.1268203601	3.42543654679498	0.147648410675939	23.1999554286648	4.5579321613944e-119	2.28717035858771e-115	NA	NA	NA	NA	NA	NA	NA	NA	NA	NA	NA	NA	NA	NA	NA	NA	2	2	3	3	2.14283544966426
330.2192	1415.46626736042	-3.74222975116757	0.163581275804243	-22.8768832665536	7.89442476614068e-116	3.96142234764939e-112	NA	NA	NA	NA	NA	NA	NA	NA	NA	NA	NA	NA	NA	NA	NA	NA	2	2	3	3	-2.50621849935473
385.2338	1254.95592284524	-3.54807745973557	0.155586309427548	-22.8045608433678	4.13142513807987e-115	2.07314913428848e-111	NA	NA	NA	NA	NA	NA	NA	NA	NA	NA	NA	NA	NA	NA	NA	NA	1	2	2	3	-2.38704073433975
202.0502	5782.58175199317	5.25072664109076	0.23088249074787	22.741987164478	1.72250916689266e-114	8.64355099946737e-111	NA	NA	NA	NA	NA	NA	NA	NA	N-Cyclopropylammeline	1	C6H9N5O	[M+Cl]-	167.08071	202.0501116	0.301905302130496	C14148	1	2	2	3	2.61147374003537
212.1152	32958.5356553166	7.78207064599505	0.342683554762029	22.7092036890979	3.63366975854015e-114	1.82337548483545e-110	NA	NA	NA	NA	NA	NA	NA	NA	N-Guanylhistamine	1	C6H11N5	[M+Hac-H]-	153.101445	212.1152986	-0.645403707007898	C07454	2	2	3	3	3.1144463284582
335.0877	9647.6744951505	5.99917323163722	0.264732727436691	22.6612451347629	1.0808140595115e-113	5.42352495062869e-110	7,8-Dihydropteroic_acid,7C-aglycone,Enterolactone,(+)-Ligballinol,7-Hydroxy-5-methoxy-6,8-dimethylflavanone,1-(2,4-Dihydroxy-6-methoxy-3,5-dimethylphenyl)-3-phenyl-2-propen-1-one,5,7-Dimethoxy-6-methylflavanone	1	C14H14N6O3	[M+Na-2H]-	314.112739	335.0874076	0.783079262441635	HMDB01412,HMDB04808,HMDB06101,HMDB29543,HMDB30695,HMDB37376,HMDB38453	Dihydropteroate,Dibenzylsuccinate,Enterolactone	1	C14H14N6O3	[M+Na-2H]-	314.112739	335.0874076	0.783079262441635	C00921,C07332,C18165	2	2	3	3	2.78040597123941
281.233	1352.08702372704	-3.66857227232527	0.162115929535838	-22.6293139904816	2.23046217232625e-113	1.11924591807331e-109	NA	NA	NA	NA	NA	NA	NA	NA	NA	NA	NA	NA	NA	NA	NA	NA	1	2	3	3	-2.45228171042721
378.1686	1568.46354841329	-3.90593710992362	0.173240682351434	-22.546304118106	1.45979438408921e-112	7.32524821935964e-109	NA	NA	NA	NA	NA	NA	NA	NA	NA	NA	NA	NA	NA	NA	NA	NA	2	2	2	3	-2.62689368212849
549.1668	3437.4256187441	4.48310370533065	0.199475547082797	22.4744524875013	7.38080299622191e-112	3.70368694350415e-108	NA	NA	NA	NA	NA	NA	NA	NA	NA	NA	NA	NA	NA	NA	NA	NA	0	2	2	3	2.44230493805288
217.0174	5600.38560200727	-5.84130675607091	0.26008301048692	-22.4593938109797	1.03591708305561e-111	5.19823192277303e-108	NA	NA	NA	NA	NA	NA	NA	NA	NA	NA	NA	NA	NA	NA	NA	NA	2	2	3	3	-3.66324390820307
494.2228	6064.81550510882	-4.00023771937304	0.179000965233215	-22.3475762500009	1.27478362926223e-110	6.39686425163786e-107	NA	NA	NA	NA	NA	NA	NA	NA	NA	NA	NA	NA	NA	NA	NA	NA	0	2	2	3	-2.67731748151584
433.0642	10709.4016684326	6.15126279819653	0.275839400988644	22.3001600791968	3.6818096382866e-110	1.84753207649222e-106	NA	NA	NA	NA	NA	NA	NA	NA	NA	NA	NA	NA	NA	NA	NA	NA	2	2	3	3	2.83155917414192
315.2042	1531.29584461721	-3.86780710144829	0.174069990234687	-22.2198386765781	2.20861931000947e-109	1.10828516976275e-105	NA	NA	NA	NA	NA	NA	NA	NA	NA	NA	NA	NA	NA	NA	NA	NA	2	2	1	3	-2.582377360615
373.0434	3029.62595493709	4.2950514063966	0.195397311914834	21.9811181858461	4.36576032712626e-107	2.19073853215196e-103	NA	NA	NA	NA	NA	NA	NA	NA	6-(2-Amino-2-carboxyethyl)-7,8-dioxo-1,2,3,4,7,8-hexahydroquinoline-2,4-dicarboxylate	1	C14H14N2O8	[M+Cl]-	338.075018	373.0444196	-2.77580884617947	C15599	2	2	3	3	2.39575564767149
331.0431	1434.23269718001	3.16085080123074	0.144194502734793	21.9207441426827	1.64742398265152e-106	8.26677354494531e-103	Mono-trans-p-coumaroylmesotartaric_acid	1	C14H14O8	[M+Na-2H]-	310.06887	331.0435386	-1.29046469794751	HMDB29783	Tuliposide_B,6-Tuliposide_B,2-epi-5-epi-Valiolone_7-phosphate,5-epi-Valiolone_7-phosphate	1	C11H18O9	[M+K-2H]-	294.095085	331.0436916	-1.75263874444329	C08570,C21186,C17692,C17693	0	2	2	3	2.02096528279245
329.0291	1689.77794100547	3.41328870105659	0.15754696369208	21.6652141118235	4.36876295210591e-104	2.19224524936675e-100	Inosine_2,3-cyclic_phosphate_,Malathion,S-methylazathioprine	1	C10H11N4O7P	[M-H]-	330.036539	329.0292626	-0.613623233337012	HMDB11680,HMDB14910,HMDB61068	3,5-Cyclic_IMP,Malathion	1	C10H11N4O7P	[M-H]-	330.036539	329.0292626	-0.613623233337012	C00943,C07497	2	2	3	3	2.13790099362399
326.0715	4612.90242173845	-1.84134878271809	0.0852677554580697	-21.5949015290261	2.00570771138799e-103	1.00646412957449e-99	NA	NA	NA	NA	NA	NA	NA	NA	NA	NA	NA	NA	NA	NA	NA	NA	2	2	3	3	-1.38644064616537
255.9448	1279.74803053549	2.98338751599464	0.139264023845994	21.4225284722049	8.23929431467501e-102	4.13447788710392e-98	NA	NA	NA	NA	NA	NA	NA	NA	NA	NA	NA	NA	NA	NA	NA	NA	2	2	3	3	1.94602994142949
320.2203	1128.96842605373	-3.37446290299391	0.157998696883562	-21.3575362933578	3.31858906529851e-101	1.66526799296679e-97	NA	NA	NA	NA	NA	NA	NA	NA	NA	NA	NA	NA	NA	NA	NA	NA	0	2	3	3	-2.30142298021177
436.1139	1555.41580732857	-3.89247717243879	0.182388360518358	-21.3416972518211	4.6572998450685e-101	2.33703306225537e-97	NA	NA	NA	NA	NA	NA	NA	NA	NA	NA	NA	NA	NA	NA	NA	NA	2	2	3	3	-2.61147374003537
296.1868	2062.482412223	-4.33460056408865	0.203632406849056	-21.2863985215365	1.51751437476188e-100	7.61488713255513e-97	NA	NA	NA	NA	NA	NA	NA	NA	NA	NA	NA	NA	NA	NA	NA	NA	2	2	3	3	-2.86020291074946
318.1684	1843.26558200429	-4.15978713231217	0.19598201985438	-21.2253508531191	5.5708896940274e-100	2.79547244846295e-96	NA	NA	NA	NA	NA	NA	NA	NA	NA	NA	NA	NA	NA	NA	NA	NA	1	2	3	3	-2.75732925787323
413.1771	1908.55519527575	-4.214094290194	0.198878306899024	-21.1893109706209	1.1983808149243e-99	6.01347492929015e-96	NA	NA	NA	NA	NA	NA	NA	NA	NA	NA	NA	NA	NA	NA	NA	NA	2	2	3	3	-2.78040597123941
434.1558	27138.7201189483	-3.21152445479077	0.15587256020443	-20.603526692439	2.55166752643935e-94	1.28042676476727e-90	NA	NA	NA	NA	NA	NA	NA	NA	NA	NA	NA	NA	NA	NA	NA	NA	1	2	2	3	-2.20089880268019
314.1722	2542.29509320278	4.0326479514417	0.19641053143746	20.5317297495616	1.12112122506143e-93	5.62578630735828e-90	NA	NA	NA	NA	NA	NA	NA	NA	L-Pyrrolysine	1	C12H21N3O3	[M+Hac-H]-	255.158292	314.1721456	0.329755522557661	C16138	0	2	2	3	2.33061119577785
252.1972	7626.73653524679	-3.08114648961357	0.150158839205082	-20.5192481902811	1.44936370072169e-93	7.27290705022146e-90	NA	NA	NA	NA	NA	NA	NA	NA	NA	NA	NA	NA	NA	NA	NA	NA	0	2	2	3	-2.10473891620525
324.254	1047.42303203207	-3.24994738640543	0.159154906427931	-20.4200263714589	1.11004282237412e-92	5.57019488267334e-89	NA	NA	NA	NA	NA	NA	NA	NA	NA	NA	NA	NA	NA	NA	NA	NA	2	2	3	3	-2.23599050259394
251.0563	1180.03344308702	2.85583243195507	0.141385747649596	20.198870674241	1.00161719610357e-90	5.02611509004772e-87	NA	NA	NA	NA	NA	NA	NA	NA	NA	NA	NA	NA	NA	NA	NA	NA	1	2	2	3	1.86907205170191
313.2214	1350.85450351964	-3.66660554037518	0.18159586911009	-20.1910184319906	1.17418985548266e-90	5.89208469481197e-87	NA	NA	NA	NA	NA	NA	NA	NA	NA	NA	NA	NA	NA	NA	NA	NA	2	2	3	3	-2.44230493805288
196.1204	64264.6606069678	8.74752284502747	0.435920642096727	20.0667782166794	1.44044795673008e-89	7.22816784687156e-86	NA	NA	NA	NA	NA	NA	NA	NA	Hydroxyatrazine	1	C8H15N5O	[M-H]-	197.12766	196.1203836	-0.0142769453786616	C06552	2	2	2	3	3.41089210019082
276.1584	1089.71217334824	-3.31572953250831	0.166447291523966	-19.920597698827	2.6975176122208e-88	1.3536143378124e-84	NA	NA	NA	NA	NA	NA	NA	NA	NA	NA	NA	NA	NA	NA	NA	NA	0	2	3	3	-2.24832519199964
312.1088	1145.63271476949	2.80916468564801	0.141983787125307	19.7851088671751	4.00033148665192e-87	2.00736634000193e-83	Arginyl-Threonine,Threoninyl-Arginine,Tyramine_glucuronide,N-Acetylvanilalanine,Dihydroferuloylglycine	1	C10H21N5O4	[M+K-2H]-	275.159355	312.1079616	2.79422541965987	HMDB28719,HMDB29055,HMDB10328,HMDB11716,HMDB41725	NA	NA	NA	NA	NA	NA	NA	NA	2	2	3	3	1.85215487704374
352.2854	1105.97843057833	-3.34008181112138	0.168890780471155	-19.7765786966201	4.73764538412834e-87	2.3773504537556e-83	NA	NA	NA	NA	NA	NA	NA	NA	NA	NA	NA	NA	NA	NA	NA	NA	2	2	3	3	-2.26749402072051
329.0483	998.943827246586	2.59176212003432	0.131137822032852	19.763650790121	6.12131571979983e-87	3.07167622819555e-83	D-Erythroascorbic_acid_1-a-D-glucoside,Sulfacytine	1	C11H16O10	[M+Na-2H]-	308.07435	329.0490186	-2.10394184706674	HMDB33627,HMDB15412	NA	NA	NA	NA	NA	NA	NA	NA	0	2	3	3	1.69590501329512
226.1311	1587.30616556714	3.31772578647986	0.167982965191025	19.7503704182566	7.96316307830978e-87	3.99591523269585e-83	NA	NA	NA	NA	NA	NA	NA	NA	NA	NA	NA	NA	NA	NA	NA	NA	0	2	2	3	2.10018572222504
316.2035	18953.5870165252	-3.13707719331979	0.159414013605622	-19.6788044059958	3.27640658460334e-86	1.64410082415396e-82	NA	NA	NA	NA	NA	NA	NA	NA	NA	NA	NA	NA	NA	NA	NA	NA	2	2	3	3	-2.14283544966426
351.1976	1004.99385187175	-3.18057980046369	0.162178427358876	-19.6116083517419	1.23077679764786e-85	6.17603797059697e-82	NA	NA	NA	NA	NA	NA	NA	NA	NA	NA	NA	NA	NA	NA	NA	NA	1	2	3	3	-2.17892752881087
385.1012	1018.7475100307	2.62282283875294	0.134772856365702	19.4610614442717	2.34869861254638e-84	1.17857696377577e-80	NA	NA	NA	NA	NA	NA	NA	NA	NA	NA	NA	NA	NA	NA	NA	NA	2	2	3	3	1.71951441514329
279.2299	1066.94758222098	-3.2803829615356	0.16947369364713	-19.3562959002112	1.80400046305741e-83	9.05247432362207e-80	NA	NA	NA	NA	NA	NA	NA	NA	NA	NA	NA	NA	NA	NA	NA	NA	2	2	3	3	-2.24211520754547
438.1271	1328.28347730236	-3.63945552227252	0.18883492188337	-19.2732122108237	9.01623209877117e-83	4.52434526716337e-79	NA	NA	NA	NA	NA	NA	NA	NA	NA	NA	NA	NA	NA	NA	NA	NA	0	2	3	3	-2.42305147649358
253.2013	1008.11955424978	-3.18572783691917	0.165865066574076	-19.2067437871037	3.25023962858102e-82	1.63097024562195e-78	NA	NA	NA	NA	NA	NA	NA	NA	NA	NA	NA	NA	NA	NA	NA	NA	1	2	2	3	-2.18432212038911
425.2345	4110.93107319968	-2.43146240215602	0.126643968300188	-19.1991962569639	3.75863047945214e-82	1.88608077458908e-78	NA	NA	NA	NA	NA	NA	NA	NA	NA	NA	NA	NA	NA	NA	NA	NA	2	2	3	3	-1.72391154226889
120.0121	38541.925223424	5.75541850424468	0.302074989742103	19.0529461216183	6.21064956799793e-81	3.11650395322136e-77	NA	NA	NA	NA	NA	NA	NA	NA	NA	NA	NA	NA	NA	NA	NA	NA	2	2	3	3	2.65974886868906
300.2454	982.433712132872	-3.14213880820582	0.165431099240192	-18.9936403894875	1.92508720995418e-80	9.66008761955009e-77	NA	NA	NA	NA	NA	NA	NA	NA	NA	NA	NA	NA	NA	NA	NA	NA	0	2	2	3	-2.14782263971325
453.0492	10496.2511439599	6.12192215734288	0.322989249125775	18.9539502442044	4.09646473127621e-80	2.0556060021544e-76	NA	NA	NA	NA	NA	NA	NA	NA	O-Carbamoyl-deacetylcephalosporin_C	1	C15H20N4O8S	[M+K-2H]-	416.100188	453.0487946	0.957071302641598	C06568	2	2	3	3	2.80506572476726
412.1739	13996.2607866221	-3.11248633322833	0.164625819183595	-18.9064288254639	1.00967171668617e-79	5.06653267433118e-76	NA	NA	NA	NA	NA	NA	NA	NA	NA	NA	NA	NA	NA	NA	NA	NA	2	2	3	3	-2.12340202918031
299.2421	20451.5932338082	-1.98218426644973	0.104889000337749	-18.8979231384319	1.18631129209359e-79	5.95291006372565e-76	NA	NA	NA	NA	NA	NA	NA	NA	NA	NA	NA	NA	NA	NA	NA	NA	0	2	2	3	-1.46800485615233
316.0517	1325.45404888858	3.03783086786804	0.160798377406856	18.8921736453948	1.3228497249204e-79	6.63805991965059e-76	NA	NA	NA	NA	NA	NA	NA	NA	NA	NA	NA	NA	NA	NA	NA	NA	2	2	3	3	1.96633135063261
462.1872	10399.4858173572	-2.01065509061972	0.106433198751193	-18.891239897055	1.34645814042299e-79	6.75652694864254e-76	NA	NA	NA	NA	NA	NA	NA	NA	NA	NA	NA	NA	NA	NA	NA	NA	1	2	3	3	-1.48885945887373
318.119	1094.87376097197	2.73759176059654	0.145425132692896	18.8247499583012	4.73437983251591e-79	2.37571179995648e-75	NA	NA	NA	NA	NA	NA	NA	NA	NA	NA	NA	NA	NA	NA	NA	NA	2	2	3	3	1.79928946105241
293.041	1447.88291118533	3.17512612964299	0.168685536718382	18.8227526284237	4.91628665200604e-79	2.46699264197663e-75	NA	NA	NA	NA	NA	NA	NA	NA	NA	NA	NA	NA	NA	NA	NA	NA	2	2	3	3	2.04059570413233
327.2285	1113.24235307221	-3.35089153437963	0.178104102872764	-18.8142298820228	5.77413867674126e-79	2.89746278798877e-75	NA	NA	NA	NA	NA	NA	NA	NA	NA	NA	NA	NA	NA	NA	NA	NA	2	2	3	3	-2.28075190300124
322.2021	16790.7096938845	-2.22421243959865	0.118251153835975	-18.8092239901848	6.34599046398092e-79	3.18441801482563e-75	NA	NA	NA	NA	NA	NA	NA	NA	NA	NA	NA	NA	NA	NA	NA	NA	2	2	3	3	-1.59717981251155
342.2207	902.548675001143	2.42796531562505	0.130495736223164	18.6057061011781	2.88860754780702e-77	1.44950326748956e-73	NA	NA	NA	NA	NA	NA	NA	NA	Pumiliotoxin_A	1	C19H33NO2	[M+Cl]-	307.251129	342.2205306	0.635262880553953	C20033	1	2	3	3	1.59717981251155
239.9714	2761.67147141001	4.15650035076146	0.223431761147091	18.6029968587372	3.03837569518495e-77	1.52465692384381e-73	NA	NA	NA	NA	NA	NA	NA	NA	NA	NA	NA	NA	NA	NA	NA	NA	2	2	3	3	2.34598367195562
314.9886	2239.39158305046	3.8417101691891	0.206878378439258	18.5698969518802	5.63109221294592e-77	2.82568207245626e-73	NA	NA	NA	NA	NA	NA	NA	NA	NA	NA	NA	NA	NA	NA	NA	NA	2	2	2	3	2.26101174688988
340.2172	1014.00150576526	-3.19536586770638	0.172264571438475	-18.5491760785393	8.28116195727766e-77	4.15548707016193e-73	NA	NA	NA	NA	NA	NA	NA	NA	NA	NA	NA	NA	NA	NA	NA	NA	2	2	3	3	-2.18978103849601
324.0755	1123.01356514749	2.77822355241799	0.149943727187414	18.5284413328308	1.21763166992339e-76	6.11007571967559e-73	NA	NA	NA	NA	NA	NA	NA	NA	SR95531	1	C15H17N3O3	[M+K-2H]-	287.126992	324.0755986	-0.157062118167262	C13796	2	2	3	3	1.84116454165567
323.2336	996.94780786823	-3.16668426095962	0.171457489951142	-18.4692092591697	3.65397272808107e-76	1.83356351495108e-72	NA	NA	NA	NA	NA	NA	NA	NA	NA	NA	NA	NA	NA	NA	NA	NA	2	2	3	3	-2.16832478222792
325.0876	1045.73127303329	-3.24690242233779	0.175965335813579	-18.4519434315041	5.03031192569557e-76	2.52421052431404e-72	NA	NA	NA	NA	NA	NA	NA	NA	NA	NA	NA	NA	NA	NA	NA	NA	2	2	3	3	-2.22994854300371
245.0643	1328.67971386958	3.042175446378	0.165216393853253	18.4132783401633	1.02806764004779e-75	5.15884341775979e-72	NA	NA	NA	NA	NA	NA	NA	NA	NA	NA	NA	NA	NA	NA	NA	NA	2	2	3	3	1.96979489623789
307.1306	916.948732122632	-3.02503593988847	0.164300434490776	-18.4116125393344	1.06018389072553e-75	5.3200027636607e-72	NA	NA	NA	NA	NA	NA	NA	NA	NA	NA	NA	NA	NA	NA	NA	NA	2	2	3	3	-2.0652406705849
293.1119	907.87257291532	-3.00806314277228	0.163536632547292	-18.3938185342199	1.47235282778072e-75	7.38826648980366e-72	NA	NA	NA	NA	NA	NA	NA	NA	NA	NA	NA	NA	NA	NA	NA	NA	2	2	3	3	-2.05276234865711
278.213	1003.39556119482	-3.1776761439237	0.17307764009401	-18.3598305488663	2.75465342546959e-75	1.38228508890064e-71	NA	NA	NA	NA	NA	NA	NA	NA	NA	NA	NA	NA	NA	NA	NA	NA	0	2	2	3	-2.17359561200791
378.9597	925.374724711179	2.46856240478886	0.134464283445719	18.3584989376408	2.82303066901596e-75	1.41659678971221e-71	NA	NA	NA	NA	NA	NA	NA	NA	NA	NA	NA	NA	NA	NA	NA	NA	2	2	3	3	1.62834519733282
469.0233	5216.72346387264	5.09926146164556	0.27899669904464	18.2771390453966	1.25857130100691e-74	6.31551078845267e-71	NA	NA	NA	NA	NA	NA	NA	NA	NA	NA	NA	NA	NA	NA	NA	NA	2	2	2	3	2.54245680303534
356.0756	2918.45352495597	4.23910219863298	0.232642932481048	18.2214957206074	3.48497512978724e-74	1.74876052012723e-70	Salbutamol_4-O-sulfate,S-Glutaryldihydrolipoamide	1	C13H21NO6S	[M+(37Cl)]-	319.108961	356.0754126	0.497366551316626	HMDB60604,HMDB06832	NA	NA	NA	NA	NA	NA	NA	NA	2	2	0	3	2.37013604432814
255.0966	1097.38050049275	2.74137519955731	0.150641636802879	18.1979913239029	5.35351327697126e-74	2.68639296238418e-70	NA	NA	NA	NA	NA	NA	NA	NA	NA	NA	NA	NA	NA	NA	NA	NA	2	2	3	3	1.80181549896716
363.1979	901.434231515582	-2.9958768742304	0.165221277701725	-18.1325124457569	1.76507177769065e-73	8.85713018045168e-70	NA	NA	NA	NA	NA	NA	NA	NA	NA	NA	NA	NA	NA	NA	NA	NA	2	2	3	3	-2.04867303435084
330.2167	909.636847276185	-3.01135605493375	0.167457749562373	-17.9827811063	2.65818538995449e-72	1.33387742867916e-68	NA	NA	NA	NA	NA	NA	NA	NA	NA	NA	NA	NA	NA	NA	NA	NA	2	2	3	3	-2.05688628121437
310.2024	1320.81436614433	-3.6301155023257	0.201930631323228	-17.9770423067465	2.94805033560207e-72	1.47933165840512e-68	NA	NA	NA	NA	NA	NA	NA	NA	NA	NA	NA	NA	NA	NA	NA	NA	2	2	3	3	-2.41375185362094
344.0398	909.52020783949	2.44028997975527	0.135799006601293	17.9698662076371	3.35522946931109e-72	1.6836541477003e-68	(S)-Succinyldihydrolipoamide,Cyclic_GMP,Guanosine_2,3-cyclic_phosphate_	1	C12H21NO4S2	[M+K-2H]-	307.091203	344.0398096	-0.162190532685884	HMDB01177,HMDB01314,HMDB11629	S-Succinyldihydrolipoamide,3,5-Cyclic_GMP,2,3-Cyclic_GMP,3-Keto-3-deoxy-AMP	1	C12H21NO4S2	[M+K-2H]-	307.091203	344.0398096	-0.162190532685884	C01169,C00942,C06194,C07025	2	2	1	3	1.60437341356037
227.2209	893.226213876416	-2.98016905956906	0.165869187537799	-17.9669841265119	3.53412605248518e-72	1.77342445313706e-68	NA	NA	NA	NA	NA	NA	NA	NA	NA	NA	NA	NA	NA	NA	NA	NA	2	2	3	3	-2.04461769467172
432.0704	3256.50128495232	4.40247226168602	0.245125870954387	17.960047401546	4.0046565007542e-72	2.00953663207846e-68	NA	NA	NA	NA	NA	NA	NA	NA	NA	NA	NA	NA	NA	NA	NA	NA	2	2	3	3	2.42305147649358
226.0699	943.154808612296	2.49939163131245	0.139410308936258	17.9283128370029	7.08986464612249e-72	3.55769407942426e-68	NA	NA	NA	NA	NA	NA	NA	NA	NA	NA	NA	NA	NA	NA	NA	NA	2	2	3	3	1.64744286011255
237.0147	1365.12989656392	3.08375536455207	0.172858132972919	17.8398048822799	3.46905127992243e-71	1.74076993226507e-67	NA	NA	NA	NA	NA	NA	NA	NA	2-C-Methyl-D-erythritol_4-phosphate	1	C5H13O7P	[M+Na-2H]-	216.039893	237.0145616	0.617683567698324	C11434	2	2	3	3	1.98747709030341
444.1974	2742.41702076242	-2.22676446821165	0.124867733399321	-17.832985412577	3.91923261986542e-71	1.96667092864847e-67	NA	NA	NA	NA	NA	NA	NA	NA	NA	NA	NA	NA	NA	NA	NA	NA	2	2	3	3	-1.60076625852394
328.2169	1018.30137223951	-3.20231580357667	0.179769879761952	-17.8134168405582	5.56090903360263e-71	2.7904641530618e-67	NA	NA	NA	NA	NA	NA	NA	NA	NA	NA	NA	NA	NA	NA	NA	NA	0	2	2	3	-2.19530600240584
316.9864	1058.42031404684	2.68390350458295	0.150873101341479	17.7891451870425	8.57784846488638e-71	4.30436435967999e-67	NA	NA	NA	NA	NA	NA	NA	NA	NA	NA	NA	NA	NA	NA	NA	NA	2	2	3	3	1.75800402348852
371.2297	1266.15832856913	2.96672338837334	0.166878164224977	17.777780587122	1.05057227942864e-70	5.27177169817292e-67	NA	NA	NA	NA	NA	NA	NA	NA	NA	NA	NA	NA	NA	NA	NA	NA	2	2	3	3	1.93292849753542
334.2131	1111.69906301267	-3.3483958804397	0.188440633865633	-17.7689695250508	1.22928169309056e-70	6.16853553592844e-67	NA	NA	NA	NA	NA	NA	NA	NA	NA	NA	NA	NA	NA	NA	NA	NA	0	2	3	3	-2.2740729985679
314.2035	1918.38777570889	-4.22159906541154	0.23800043446789	-17.7377788189757	2.14237751111268e-70	1.07504503507634e-66	NA	NA	NA	NA	NA	NA	NA	NA	NA	NA	NA	NA	NA	NA	NA	NA	0	2	2	3	-2.80506572476726
256.1298	1161.20177150694	2.83085961001814	0.15988284049813	17.7058376070773	3.78014851672632e-70	1.89687852569327e-66	NA	NA	NA	NA	NA	NA	NA	NA	NA	NA	NA	NA	NA	NA	NA	NA	1	2	3	3	1.86054690700419
411.0021	1106.82939809141	2.75456285894094	0.155646043580507	17.6976092393647	4.37489054909601e-70	2.19532007753638e-66	NA	NA	NA	NA	NA	NA	NA	NA	NA	NA	NA	NA	NA	NA	NA	NA	2	2	3	3	1.81982816548954
385.245	914.32404309356	2.44867984664642	0.138837555679335	17.637013520333	1.28052229457381e-69	6.42566087417139e-66	NA	NA	NA	NA	NA	NA	NA	NA	NA	NA	NA	NA	NA	NA	NA	NA	2	2	3	3	1.61348380855991
338.0202	859.61103997835	-2.91398043842491	0.165505636915725	-17.6065328814674	2.19484118802154e-69	1.10137130814921e-65	NA	NA	NA	NA	NA	NA	NA	NA	NA	NA	NA	NA	NA	NA	NA	NA	2	2	3	3	-2.01332651337329
317.1252	1255.82658581271	2.95410727769497	0.167930757434767	17.5912222562475	2.87606764227038e-69	1.44321074289128e-65	Asparaginyl-Tryptophan,Histidinyl-Tyrosine,Tryptophyl-Asparagine,Tyrosyl-Histidine	1	C15H18N4O4	[M-H]-	318.132806	317.1255296	-1.11186254991802	HMDB28742,HMDB28897,HMDB29078,HMDB29107	sn-Glycero-3-phosphocholine	1	C8H21NO6P	[M+Hac-H]-	258.110652	317.1245056	2.11714953632219	C00670	0	2	3	3	1.92650026705753
154.073	10727.8821215128	6.15367167682104	0.350864672914062	17.5385900943304	7.27090137174462e-69	3.64853830834145e-65	NA	NA	NA	NA	NA	NA	NA	NA	Deisopropylhydroxyatrazine	1	C5H9N5O	[M-H]-	155.08071	154.0734336	-2.70455451196351	C06557	2	2	2	3	2.86020291074946
312.0563	892.12325603328	-2.97781684693224	0.170040605273393	-17.5123867745852	1.15258440213435e-68	5.78366852991018e-65	NA	NA	NA	NA	NA	NA	NA	NA	NA	NA	NA	NA	NA	NA	NA	NA	2	2	3	3	-2.04059570413234
416.0965	1049.27606059979	2.6695941767384	0.152838191181099	17.4668003861363	2.56480858884839e-68	1.28702094988412e-64	N-Acetyl-9-O-lactoylneuraminic_acid	1	C14H23NO11	[M+Cl]-	381.127114	416.0965156	0.00720986582870858	HMDB00768	NA	NA	NA	NA	NA	NA	NA	NA	2	2	3	3	1.75102140830533
256.0165	891.602305636942	-2.97678318169283	0.17104828966789	-17.4031741999443	7.8055211091016e-68	3.91681049254718e-64	NA	NA	NA	NA	NA	NA	NA	NA	NA	NA	NA	NA	NA	NA	NA	NA	2	2	3	3	-2.03660645470036
348.0535	2135.08921273508	-2.09399156538077	0.120390089758065	-17.3933881899153	9.2594984635552e-68	4.646416329012e-64	NA	NA	NA	NA	NA	NA	NA	NA	NA	NA	NA	NA	NA	NA	NA	NA	2	2	3	3	-1.52300229523451
234.0701	833.499001510484	2.2984931001472	0.132210554005785	17.3850954443972	1.07009040537216e-67	5.3697136541575e-64	NA	NA	NA	NA	NA	NA	NA	NA	NA	NA	NA	NA	NA	NA	NA	NA	2	2	3	3	1.53262882227694
297.1682	962.975620872985	-3.108134459685	0.179702931020243	-17.2959586248199	5.04566428340208e-67	2.53191433741116e-63	NA	NA	NA	NA	NA	NA	NA	NA	NA	NA	NA	NA	NA	NA	NA	NA	2	2	0	3	-2.11866671466669
491.1341	1767.49788596991	3.4821078888788	0.201563598884618	17.2754798393537	7.19723392421729e-67	3.61157198317224e-63	Americanin_B	1	C27H24O9	[M-H]-	492.142035	491.1347586	-1.37151767040607	HMDB37338	NA	NA	NA	NA	NA	NA	NA	NA	2	2	3	3	2.16832478222792
324.1086	983.110966601914	2.56615412270384	0.148721625033902	17.254747735031	1.03070878504759e-66	5.17209668336881e-63	NA	NA	NA	NA	NA	NA	NA	NA	NA	NA	NA	NA	NA	NA	NA	NA	1	2	3	3	1.66916882321877
291.039	833.724756521349	-2.86095369358625	0.165874392856507	-17.2477116227408	1.16419919110427e-66	5.84195154096125e-63	NA	NA	NA	NA	NA	NA	NA	NA	NA	NA	NA	NA	NA	NA	NA	NA	2	2	1	3	-1.99472738971126
135.03	969.887033037757	-3.11997679694688	0.1816754737217	-17.1733516529932	4.204267139616e-66	2.10970125065931e-62	NA	NA	NA	NA	NA	NA	NA	NA	NA	NA	NA	NA	NA	NA	NA	NA	2	2	3	3	-2.13790099362399
342.2356	855.286865050567	-2.90524818020459	0.16936435837924	-17.1538345376019	5.88386202305588e-66	2.95252196316944e-62	NA	NA	NA	NA	NA	NA	NA	NA	NA	NA	NA	NA	NA	NA	NA	NA	2	2	3	3	-2.00955076388759
326.1329	997.97011546217	2.58986661903435	0.151148663419612	17.1345651389883	8.19634409542795e-66	4.11292546708575e-62	NA	NA	NA	NA	NA	NA	NA	NA	NA	NA	NA	NA	NA	NA	NA	NA	2	2	3	3	1.69171251048187
479.4101	2667.35965892796	-1.57996396315348	0.0926196488172606	-17.0586261482244	3.01564344243668e-65	1.51324987941473e-61	NA	NA	NA	NA	NA	NA	NA	NA	NA	NA	NA	NA	NA	NA	NA	NA	1	2	2	3	-1.26392787759909
230.9693	934.149917127143	-3.05629823275105	0.179461296301681	-17.0304031885143	4.88663781000909e-65	2.45211485306256e-61	NA	NA	NA	NA	NA	NA	NA	NA	NA	NA	NA	NA	NA	NA	NA	NA	0	2	3	3	-2.08239537591204
276.9728	1503.38363737904	3.23332484111614	0.190294893879879	16.9911276923549	9.55346511878073e-65	4.79392879660417e-61	L-Cystine	1	C6H12N2O4S2	[M+K-2H]-	240.023852	276.9724586	1.30121240882713	HMDB00192	L-Cystine,Cystine,L-Ascorbate_6-phosphate	1	C6H12N2O4S2	[M+K-2H]-	240.023852	276.9724586	1.30121240882713	C00491,C01420,C16186	1	2	3	3	2.06104549449783
241.0233	828.1238645259	-2.84907380093013	0.168114598451457	-16.9472123609348	2.01797763683227e-64	1.01262117816244e-60	NA	NA	NA	NA	NA	NA	NA	NA	NA	NA	NA	NA	NA	NA	NA	NA	2	2	3	3	-1.98389076971614
493.1174	2389.46909413954	-1.56505204909004	0.0930090668794942	-16.8268761487284	1.55070636040972e-63	7.78144451653599e-60	NA	NA	NA	NA	NA	NA	NA	NA	NA	NA	NA	NA	NA	NA	NA	NA	2	2	3	3	-1.25619528429731
261.1708	817.501714319771	-2.82664122341305	0.168173454395569	-16.8078917898919	2.13635008192646e-63	1.0720204711107e-59	NA	NA	NA	NA	NA	NA	NA	NA	NA	NA	NA	NA	NA	NA	NA	NA	2	2	1	3	-1.96633135063261
233.0756	967.628817974232	2.53995005791514	0.1518955980181	16.7216831235128	9.11093255381992e-63	4.57186595550684e-59	NA	NA	NA	NA	NA	NA	NA	NA	NA	NA	NA	NA	NA	NA	NA	NA	1	2	2	3	1.65525300080982
393.1752	806.994967226992	-2.80399695169775	0.167922987761479	-16.6981125638415	1.35276719797715e-62	6.78818579944932e-59	NA	NA	NA	NA	NA	NA	NA	NA	NA	NA	NA	NA	NA	NA	NA	NA	1	2	3	3	-1.94602994142949
322.0605	1180.79258623137	2.85728123523446	0.171447425401295	16.6656409598839	2.32977650458267e-62	1.16908184999958e-58	NA	NA	NA	NA	NA	NA	NA	NA	NA	NA	NA	NA	NA	NA	NA	NA	1	2	3	3	1.87194419191599
253.081	790.815794608428	-2.76840532982533	0.166541936486495	-16.6228722220353	4.75966622533107e-62	2.38840051187113e-58	NA	NA	NA	NA	NA	NA	NA	NA	NA	NA	NA	NA	NA	NA	NA	NA	2	2	3	3	-1.92650026705753
297.2265	5782.18404536564	-2.13762983778823	0.128634451673576	-16.6178641100963	5.17434825366375e-62	2.59648795368847e-58	NA	NA	NA	NA	NA	NA	NA	NA	NA	NA	NA	NA	NA	NA	NA	NA	1	2	3	3	-1.54734057467901
377.0985	1847.39341514906	3.54987146236047	0.21418127578283	16.5741447257037	1.07176940905422e-61	5.37813889463407e-58	Dolichin_B,(S)-4,5,7-Trihydroxy-3-prenylflavanone,Desmethylxanthohumol,Glyceollidin_I,5-Deoxykievitone,(S)-4,5,7-Trihydroxy-6-prenylflavanone,Selinone,Glyceollidin_II,Licocoumarone,Morachalcone_A,1-Hydroxy-3,5-dimethoxy-2-prenylxanthone	1	C20H20O5	[M+(37Cl)]-	340.131075	377.0975266	2.61311711289935	HMDB29468,HMDB29866,HMDB30610,HMDB34026,HMDB34214,HMDB37247,HMDB37585,HMDB37916,HMDB38755,HMDB40306,HMDB41251	Glepidotin_B,6-Prenylnaringenin,5-Deoxykievitone,(+)-Galbacin,Glyceocarpin,4-Glyceollidin,Desmethylxanthohumol,Sophoraflavanone_B	1	C20H20O5	[M+(37Cl)]-	340.131075	377.0975266	2.61311711289935	C09753,C09832,C10418,C10616,C15509,C15510,C16416,C18023	2	2	3	3	2.2065613052023
296.2231	46845.8138877437	-2.33952745936406	0.141172026736245	-16.5721744842202	1.107474384734e-61	5.55730646259522e-58	NA	NA	NA	NA	NA	NA	NA	NA	NA	NA	NA	NA	NA	NA	NA	NA	2	2	2	3	-1.67118338525501
387.1032	1154.10131650144	-3.4096625798697	0.205781767994646	-16.5693132734597	1.16144615678529e-61	5.82813681474859e-58	NA	NA	NA	NA	NA	NA	NA	NA	NA	NA	NA	NA	NA	NA	NA	NA	2	2	2	3	-2.32312689581279
314.2047	1544.03379768155	-3.88003537014059	0.23469118680324	-16.5325141646394	2.14027052640458e-61	1.07398775014982e-57	NA	NA	NA	NA	NA	NA	NA	NA	NA	NA	NA	NA	NA	NA	NA	NA	2	2	3	3	-2.59665081079023
387.2213	801.851922192641	-2.79274503524982	0.170205056631443	-16.4081202434376	1.67305692251856e-60	8.39539963719813e-57	NA	NA	NA	NA	NA	NA	NA	NA	NA	NA	NA	NA	NA	NA	NA	NA	2	2	3	3	-1.94272322100137
362.1946	6376.44616272273	-2.36552400062158	0.144478510402046	-16.3728432279579	2.98917155829055e-60	1.4999662879502e-56	NA	NA	NA	NA	NA	NA	NA	NA	NA	NA	NA	NA	NA	NA	NA	NA	2	2	3	3	-1.68547896612905
358.1867	7583.18346266355	-1.26183197097226	0.0772221856725608	-16.340277861633	5.10198672853799e-60	2.56017694038036e-56	NA	NA	NA	NA	NA	NA	NA	NA	NA	NA	NA	NA	NA	NA	NA	NA	2	2	3	3	-1.10487552748296
328.0298	815.374043151407	-2.82199420965268	0.173310044263969	-16.2829235987875	1.30483289329413e-59	6.54765145854996e-56	NA	NA	NA	NA	NA	NA	NA	NA	NA	NA	NA	NA	NA	NA	NA	NA	2	2	2	3	-1.96289123402658
315.2056	812.959583307192	-2.81680994662039	0.173053699059589	-16.2770860254796	1.43543310650013e-59	7.20300332841765e-56	NA	NA	NA	NA	NA	NA	NA	NA	NA	NA	NA	NA	NA	NA	NA	NA	2	2	3	3	-1.95270794871656
302.0992	889.606570494872	-2.97261840906158	0.18323882754898	-16.2226447790766	3.4884408901608e-59	1.75049963868269e-55	NA	NA	NA	NA	NA	NA	NA	NA	NA	NA	NA	NA	NA	NA	NA	NA	2	2	3	3	-2.02872383043875
436.2615	776.57973017657	-2.73621553013127	0.169570751790951	-16.1361290271598	1.42183576627324e-58	7.1347718751591e-55	NA	NA	NA	NA	NA	NA	NA	NA	NA	NA	NA	NA	NA	NA	NA	NA	0	2	3	3	-1.90460681633961
345.2357	767.685433011634	-2.71585535965307	0.168776398269182	-16.0914404354189	2.92941730617818e-58	1.46998160424021e-54	NA	NA	NA	NA	NA	NA	NA	NA	NA	NA	NA	NA	NA	NA	NA	NA	2	2	3	3	-1.89549693359862
323.0469	807.261867496114	-2.80427220761356	0.174441046782337	-16.0757588843907	3.77343952554967e-58	1.89351195392082e-54	NA	NA	NA	NA	NA	NA	NA	NA	NA	NA	NA	NA	NA	NA	NA	NA	2	2	3	3	-1.94935807847614
354.0398	935.447914431812	-3.05842107155783	0.1905206150097	-16.0529666115245	5.44957861271322e-58	2.7345985478595e-54	NA	NA	NA	NA	NA	NA	NA	NA	NA	NA	NA	NA	NA	NA	NA	NA	2	2	3	3	-2.08678134079538
353.0365	17298.0647715005	-2.13415938098129	0.133107656236587	-16.0333330277261	7.47629450384134e-58	3.75160458202758e-54	NA	NA	NA	NA	NA	NA	NA	NA	NA	NA	NA	NA	NA	NA	NA	NA	2	2	3	3	-1.54404234583941
342.2326	4395.55308032506	-1.85598718399932	0.115809724569977	-16.0261773429731	8.38868813857388e-58	4.20944370793637e-54	NA	NA	NA	NA	NA	NA	NA	NA	NA	NA	NA	NA	NA	NA	NA	NA	2	2	3	3	-1.39431800285888
232.0765	1799.82507663248	3.5096721683534	0.219518157206676	15.9880722989536	1.54745791339799e-57	7.76514380943112e-54	NA	NA	NA	NA	NA	NA	NA	NA	NA	NA	NA	NA	NA	NA	NA	NA	2	2	3	3	2.19530600240584
376.108	934.441817501451	2.48435095828606	0.155650394149609	15.9610964807332	2.38504192328923e-57	1.19681403710654e-53	NA	NA	NA	NA	NA	NA	NA	NA	NA	NA	NA	NA	NA	NA	NA	NA	1	2	2	3	1.64165052892235
324.2178	59532.9060603156	-1.78349898186733	0.111791050136578	-15.9538619566449	2.67811004763294e-57	1.34387562190221e-53	NA	NA	NA	NA	NA	NA	NA	NA	NA	NA	NA	NA	NA	NA	NA	NA	2	2	3	3	-1.36711462171064
305.0183	1029.46424423882	2.63989182851274	0.165565091516143	15.9447369269587	3.09942585281002e-57	1.55529189294007e-53	NA	NA	NA	NA	NA	NA	NA	NA	NA	NA	NA	NA	NA	NA	NA	NA	0	2	2	3	1.72612266323845
341.2162	49280.2977891254	-2.21475128262996	0.139108825060048	-15.9209976913682	4.53093996799171e-57	2.27362567593824e-53	NA	NA	NA	NA	NA	NA	NA	NA	NA	NA	NA	NA	NA	NA	NA	NA	2	2	3	3	-1.59539426702356
342.2192	1357.5125201117	-3.6737678073745	0.231176691240202	-15.8916013014362	7.24528540477503e-57	3.63568421611611e-53	NA	NA	NA	NA	NA	NA	NA	NA	NA	NA	NA	NA	NA	NA	NA	NA	0	2	3	3	-2.47299995200047
227.0077	746.862230963549	-2.66700016225981	0.167978167318082	-15.8770642925851	9.13551641113483e-57	4.58420213510746e-53	NA	NA	NA	NA	NA	NA	NA	NA	NA	NA	NA	NA	NA	NA	NA	NA	2	2	3	3	-1.87194419191599
278.1249	991.789539029944	-3.15761090959033	0.198959954880538	-15.8705851712033	1.01292081171558e-56	5.08283663318877e-53	NA	NA	NA	NA	NA	NA	NA	NA	NA	NA	NA	NA	NA	NA	NA	NA	2	2	2	3	-2.15796033318904
373.0709	936.934354941403	2.48875901256717	0.157028596615117	15.8490814171078	1.42650770866225e-56	7.15821568206719e-53	NA	NA	NA	NA	NA	NA	NA	NA	NA	NA	NA	NA	NA	NA	NA	NA	2	2	0	3	1.64357518299337
300.1329	1476.22730718473	3.20506178642583	0.202416293730518	15.8340108266819	1.81287620446824e-56	9.09701279402165e-53	Oxamniquine	1	C14H21N3O3	[M+Na-2H]-	279.158292	300.1329606	-0.164926904218046	HMDB15228	Oxamniquine,Karbutilate	1	C14H21N3O3	[M+Na-2H]-	279.158292	300.1329606	-0.164926904218046	C07341,C18433	2	2	3	3	2.05276234865711
316.1036	1080.41667849974	2.71643729113239	0.172110370286016	15.7831122355856	4.06633693581587e-56	2.0404878743924e-52	NA	NA	NA	NA	NA	NA	NA	NA	N6,N6-Dimethyladenosine	1	C12H17N5O4	[M+Na-2H]-	295.128055	316.1027236	2.75954597952068	C03416	0	2	2	3	1.78192069218573
230.078	1571.96388407767	3.30220189541222	0.209646561849648	15.7512809476955	6.73040727986324e-56	3.37731837303538e-52	Metronidazole	1	C6H9N3O3	[M+Hac-H]-	171.064392	230.0782456	-1.17047137295093	HMDB15052	Metronidazole	1	C6H9N3O3	[M+Hac-H]-	171.064392	230.0782456	-1.17047137295093	C07203	1	2	2	3	2.09120781972913
302.0368	1414.5692680865	3.13894153047404	0.199539851792103	15.7309003804636	9.28808602696988e-56	4.66076156833349e-52	Albendazole,Isoniazid_alpha-ketoglutaric_acid,Sulfisoxazole,Sulfamoxole	1	C12H15N3O2S	[M+K-2H]-	265.088499	302.0371056	-0.846253639912668	HMDB14659,HMDB60663,HMDB14408,HMDB15688	Albendazole,Isoniazid_alpha-ketoglutaric_acid,Sulfisoxazole	1	C12H15N3O2S	[M+K-2H]-	265.088499	302.0371056	-0.846253639912668	C01779,C16625,C07318	2	2	3	3	2.00955076388759
314.0512	845.72855042862	-2.88548963796331	0.183753524613929	-15.703043759437	1.44156232267405e-55	7.23375973517837e-52	NA	NA	NA	NA	NA	NA	NA	NA	NA	NA	NA	NA	NA	NA	NA	NA	2	2	3	3	-2.00208408771409
359.1901	738.533081055216	-2.64700930734717	0.168839123937272	-15.677701030542	2.14892268595103e-55	1.07832940381023e-51	NA	NA	NA	NA	NA	NA	NA	NA	NA	NA	NA	NA	NA	NA	NA	NA	0	2	2	3	-1.86621524755764
288.0804	968.890378105011	2.54274702676077	0.162272979326835	15.6695651815168	2.44244573857672e-55	1.2256192716178e-51	Didesmethyl_doxepin,Ethyl_3-methyl-9H-carbazole-9-carboxylate,Cinnamyl_anthranilate	1	C17H17NO	[M+K-2H]-	251.131014	288.0796206	2.87038700714238	HMDB60816,HMDB32758,HMDB41319	Cinnamyl_anthranilate	1	C16H15NO2	[M+Cl]-	253.110279	288.0796806	2.6621106994887	C19374	2	2	2	3	1.65722139594843
595.4567	1025.44318063246	-3.21360053402611	0.205223369740414	-15.6590379452934	2.88224174556561e-55	1.44630890792482e-51	NA	NA	NA	NA	NA	NA	NA	NA	NA	NA	NA	NA	NA	NA	NA	NA	0	2	2	3	-2.2065613052023
368.1629	732.025579787172	-2.63115755036463	0.168110334733793	-15.6513729779382	3.25128632120735e-55	1.63149547598185e-51	NA	NA	NA	NA	NA	NA	NA	NA	NA	NA	NA	NA	NA	NA	NA	NA	0	2	3	3	-1.84116454165567
296.1332	819.130042606052	-2.82964831416309	0.18083950047497	-15.6472911434233	3.46664558524961e-55	1.73956275467825e-51	NA	NA	NA	NA	NA	NA	NA	NA	NA	NA	NA	NA	NA	NA	NA	NA	2	2	3	3	-1.96979489623789
330.119	1018.78462584238	2.62303419998942	0.167925724998158	15.6202047066832	5.30350873574547e-55	2.66130068359708e-51	NA	NA	NA	NA	NA	NA	NA	NA	NA	NA	NA	NA	NA	NA	NA	NA	2	2	3	3	1.72170881761476
340.2128	271747.285116924	-2.01595323371721	0.129089766637771	-15.6166773418533	5.60514316185427e-55	2.81266083861847e-51	NA	NA	NA	NA	NA	NA	NA	NA	NA	NA	NA	NA	NA	NA	NA	NA	2	2	3	3	-1.49189204166914
447.2167	786.279392751665	-2.75811603472509	0.177237030310261	-15.5617369005613	1.32455064266317e-54	6.6465951248838e-51	NA	NA	NA	NA	NA	NA	NA	NA	NA	NA	NA	NA	NA	NA	NA	NA	1	2	3	3	-1.92015067168592
240.2333	732.163244969281	-2.6314068561856	0.169138183529018	-15.557733926675	1.41003377939392e-54	7.0755495049987e-51	NA	NA	NA	NA	NA	NA	NA	NA	NA	NA	NA	NA	NA	NA	NA	NA	1	2	2	3	-1.84389129550765
384.2214	762.934103286609	-2.70484845010523	0.174399888735696	-15.5094620169422	2.9937669488609e-54	1.5022722549384e-50	NA	NA	NA	NA	NA	NA	NA	NA	NA	NA	NA	NA	NA	NA	NA	NA	2	2	3	3	-1.88654169465914
446.2133	5639.18778812167	-2.17095124251441	0.140150586725089	-15.4901331007113	4.04452293311476e-54	2.02954160783699e-50	NA	NA	NA	NA	NA	NA	NA	NA	NA	NA	NA	NA	NA	NA	NA	NA	2	2	3	3	-1.56578901981167
252.0047	1572.3515217284	3.30241852404233	0.213516624081215	15.466798139269	5.81271784007838e-54	2.91682181215133e-50	Glycerylphosphorylethanolamine,sn-glycero-3-Phosphoethanolamine	1	C5H14NO6P	[M+K-2H]-	215.055877	252.0044836	0.972601742917377	HMDB00114,HMDB59660	sn-Glycero-3-phosphoethanolamine	1	C5H14NO6P	[M+K-2H]-	215.055877	252.0044836	0.972601742917377	C01233	2	2	3	3	2.09567565653392
281.1248	1034.10603187194	2.64696795527013	0.171150084586793	15.4657706518854	5.9062171479209e-54	2.96373976482671e-50	Isopropyl_beta-D-glucoside	1	C9H18O6	[M+Hac-H]-	222.11034	281.1241936	2.23922385313436	HMDB32705	Verruculotoxin,Anagyrine,Rhombifoline,Sophoramine,Thermospine,Tinctorine,Tsukushinamine_A,IBMX	1	C15H20N2O	[M+(37Cl)]-	244.157563	281.1240146	2.87595494520622	C10624,C10750,C10781,C10782,C10789,C10790,C10791,C13708	0	2	2	3	1.73505262886819
308.1251	1065.10470396733	2.69364463305448	0.174366964309758	15.4481363125029	7.76565048854158e-54	3.89680341515017e-50	Glutaminyl-Tyrosine,Tyrosyl-Glutamine,Tyrosyl-Gamma-glutamate,gln-tyr	1	C14H19N3O5	[M-H]-	309.132472	308.1251956	-0.344665095621019	HMDB28809,HMDB29103,HMDB29119,HMDB29161	NA	NA	NA	NA	NA	NA	NA	NA	2	2	3	3	1.76744960866098
372.2212	929.072676467313	-3.0466412193789	0.197276913474673	-15.4434756998063	8.34778643509949e-54	4.18891923313292e-50	NA	NA	NA	NA	NA	NA	NA	NA	NA	NA	NA	NA	NA	NA	NA	NA	2	2	3	3	-2.0737417422631
207.0758	735.396574920063	-2.63936344676282	0.171188758014779	-15.4178549886726	1.24160220544027e-53	6.23035986689926e-50	NA	NA	NA	NA	NA	NA	NA	NA	NA	NA	NA	NA	NA	NA	NA	NA	0	2	3	3	-1.86054690700419
188.034	824.664475672477	-2.84131894745638	0.1846109867245	-15.3908442713464	1.88555866578973e-53	9.46173338493286e-50	NA	NA	NA	NA	NA	NA	NA	NA	NA	NA	NA	NA	NA	NA	NA	NA	0	2	3	3	-1.98032978525141
378.1769	1028.68502339961	-3.2185555626759	0.20969011241821	-15.3491050462921	3.59106242714787e-53	1.8019951259428e-49	NA	NA	NA	NA	NA	NA	NA	NA	NA	NA	NA	NA	NA	NA	NA	NA	2	2	3	3	-2.21229545550231
592.4183	755.346233521439	-2.68706572209113	0.175487671588492	-15.3119914223498	6.35868134346569e-53	3.19078629815108e-49	NA	NA	NA	NA	NA	NA	NA	NA	NA	NA	NA	NA	NA	NA	NA	NA	2	2	3	3	-1.8835899580715
446.1561	814.416853308226	-2.81947943705702	0.184153366340678	-15.3104963166466	6.50655271890474e-53	3.2649881543464e-49	NA	NA	NA	NA	NA	NA	NA	NA	NA	NA	NA	NA	NA	NA	NA	NA	0	2	3	3	-1.95947419141106
355.0343	729.834150629065	-2.62558972996541	0.171949439256734	-15.2695451716199	1.2202117388949e-52	6.1230225057746e-49	NA	NA	NA	NA	NA	NA	NA	NA	NA	NA	NA	NA	NA	NA	NA	NA	2	2	3	3	-1.83575174198665
377.2133	1123.2231578886	-3.36471480121418	0.220444304882922	-15.2633328540793	1.34214338098822e-52	6.73487548579886e-49	NA	NA	NA	NA	NA	NA	NA	NA	NA	NA	NA	NA	NA	NA	NA	NA	2	2	3	3	-2.28753412368548
300.1065	1007.24204779609	2.60414905721034	0.17083479247472	15.2436691582934	1.81391293450193e-52	9.10221510533068e-49	N-(1-Deoxy-1-fructosyl)valine	1	C11H21NO7	[M+Na-2H]-	279.131804	300.1064726	0.0399858087784086	HMDB37844	NA	NA	NA	NA	NA	NA	NA	NA	1	2	2	3	1.70225021892725
350.0118	819.850369789464	-2.83133219125417	0.185952546932873	-15.2261006259637	2.37330706973118e-52	1.19092548759111e-48	NA	NA	NA	NA	NA	NA	NA	NA	NA	NA	NA	NA	NA	NA	NA	NA	2	2	3	3	-1.97328223428267
352.153	14324.2159246932	-3.40874931380779	0.224587507143226	-15.1778224762695	4.95975242401192e-52	2.48880376636918e-48	NA	NA	NA	NA	NA	NA	NA	NA	NA	NA	NA	NA	NA	NA	NA	NA	0	2	3	3	-2.31577050616457
590.2565	771.690735269435	-2.7249749161894	0.180186229294169	-15.1231030632238	1.14039659523891e-51	5.72251011490886e-48	NA	NA	NA	NA	NA	NA	NA	NA	NA	NA	NA	NA	NA	NA	NA	NA	2	2	3	3	-1.89851607917226
397.2786	1560.17401006778	-1.88431600068137	0.124820391904946	-15.0962192308796	1.7148844148745e-51	8.60528999384022e-48	NA	NA	NA	NA	NA	NA	NA	NA	NA	NA	NA	NA	NA	NA	NA	NA	2	2	3	3	-1.41168904612302
442.2301	747.935128836317	2.11973563027092	0.140557304044177	15.080935456792	2.16184130991999e-51	1.08481196931785e-47	NA	NA	NA	NA	NA	NA	NA	NA	NA	NA	NA	NA	NA	NA	NA	NA	2	2	3	3	1.43227703932196
375.2384	719.93101849734	-2.60100219795008	0.173159628129568	-15.020834972017	5.36279058463335e-51	2.69104831536902e-47	NA	NA	NA	NA	NA	NA	NA	NA	NA	NA	NA	NA	NA	NA	NA	NA	2	2	3	3	-1.81721863312298
229.0499	5679.0102793033	5.22400936645937	0.34833703644867	14.9969966435917	7.68174254591298e-51	3.85469840953913e-47	1,9-Nonanedithiol,Caffeine,Enprofylline,3-[(2-Mercapto-1-methylpropyl)thio]-2-butanol	1	C9H20S2	[M+K-2H]-	192.100644	229.0492506	2.69810967896218	HMDB31710,HMDB01847,HMDB14962,HMDB37295	Caffeine	1	C8H10N4O2	[M+Cl]-	194.080376	229.0497776	0.397293553179249	C07481	2	2	1	3	2.59665081079024
325.221	8147.50369389888	-1.87296784838166	0.12528844186115	-14.9492468783143	1.57520523569204e-50	7.90437987270266e-47	NA	NA	NA	NA	NA	NA	NA	NA	NA	NA	NA	NA	NA	NA	NA	NA	2	2	2	3	-1.40228284396679
233.0626	1093.0134341134	2.73466373778007	0.182957838900992	14.9469613010675	1.63019914246222e-50	8.18033929687542e-47	NA	NA	NA	NA	NA	NA	NA	NA	NA	NA	NA	NA	NA	NA	NA	NA	2	2	2	3	1.79677485225695
194.1034	1528.54093999003	3.25887870328524	0.218078793028513	14.9435837296621	1.71498600799258e-50	8.60579978810678e-47	NA	NA	NA	NA	NA	NA	NA	NA	NA	NA	NA	NA	NA	NA	NA	NA	2	2	0	3	2.0737417422631
469.0441	1619.07003886092	3.34752168163592	0.224410238687616	14.9169739367184	2.55605020321476e-50	1.28262599197317e-46	NA	NA	NA	NA	NA	NA	NA	NA	7a-Hydroxy-O-carbamoyl-deacetylcephalosporin_C	1	C15H20N4O9S	[M+K-2H]-	432.095103	469.0437096	0.85876857907568	C06569	2	2	2	3	2.11397843620798
232.0758	1227.14961938711	2.91723432403634	0.195583739576514	14.9155258527772	2.61211277672385e-50	1.31075819136003e-46	NA	NA	NA	NA	NA	NA	NA	NA	NA	NA	NA	NA	NA	NA	NA	NA	2	2	3	3	1.90767887297048
204.0473	1662.010230206	3.38780047811302	0.227174351671067	14.9127771387605	2.72191807233985e-50	1.36585848870013e-46	NA	NA	NA	NA	NA	NA	NA	NA	N-Cyclopropylammeline	1	C6H9N5O	[M+(37Cl)]-	167.08071	204.0471616	0.53762080852137	C14148	2	2	3	3	2.12340202918031
436.9976	920.054218816676	-3.02986679510415	0.204857162519156	-14.7901433264303	1.69592288838988e-49	8.51014105394044e-46	NA	NA	NA	NA	NA	NA	NA	NA	NA	NA	NA	NA	NA	NA	NA	NA	2	2	3	3	-2.06947251194388
315.1242	4427.58874042924	4.85756408223004	0.328728113022622	14.7768441146248	2.06623359873161e-49	1.03683601984352e-45	Verimol_B,Verimol_A,7-Hydroxy-2,4,5-trimethoxyisoflavan,7-Hydroxy-2,3,4-trimethoxyisoflavan,Sorgolactone,5-Hydroxy-3,4,7-trimethoxyflavan,Feruloylcholine,Xenognosin_A,4-Methoxybenzyl_phenylacetate,7-Hydroxy-5-methoxyflavan,4-O-Methylequol	1	C18H20O5	[M-H]-	316.131075	315.1237986	1.25696631529822	HMDB38323,HMDB38324,HMDB38780,HMDB39510,HMDB39607,HMDB40534,HMDB32800,HMDB29539,HMDB34992,HMDB37686,HMDB41678	Sorgolactone,2-O-Methylodoratol,Combretastatin_A-4,Xenognosin_A,Broussin,7,4-Dihydroxy-8-methylflavan,Loroglossol,Orchinol,Pterostilbene	1	C18H20O5	[M-H]-	316.131075	315.1237986	1.25696631529822	C09186,C09774,C20268,C08731,C09505,C09650,C10267,C10272,C10287	2	2	1	3	2.53000510937781
424.2313	26538.0587152305	-2.34804699954186	0.160793144981763	-14.6029048676681	2.69129274457149e-48	1.35049069922597e-44	NA	NA	NA	NA	NA	NA	NA	NA	NA	NA	NA	NA	NA	NA	NA	NA	1	2	3	3	-1.67523297984554
574.2824	671.578718177808	-2.47488163153385	0.169866495522981	-14.5695690248641	4.38649538643145e-48	2.2011433849113e-44	NA	NA	NA	NA	NA	NA	NA	NA	NA	NA	NA	NA	NA	NA	NA	NA	0	2	2	3	-1.76035072339953
390.2259	685.566461638265	-2.51244866847508	0.172462893514822	-14.568053552106	4.48488247566767e-48	2.25051402629004e-44	NA	NA	NA	NA	NA	NA	NA	NA	NA	NA	NA	NA	NA	NA	NA	NA	2	2	1	3	-1.77705556888269
343.2362	672.990072211049	-2.47880451704524	0.170207536144244	-14.5634240010651	4.79925181008424e-48	2.40826455830027e-44	NA	NA	NA	NA	NA	NA	NA	NA	NA	NA	NA	NA	NA	NA	NA	NA	2	2	3	3	-1.7627071578035
226.2177	8736.76448868155	-2.24489503356995	0.15432194696246	-14.5468293898342	6.11733353963289e-48	3.06967797018778e-44	NA	NA	NA	NA	NA	NA	NA	NA	NA	NA	NA	NA	NA	NA	NA	NA	2	2	1	3	-1.61716575434865
188.1346	666.402607317571	-2.46074574844436	0.169164888419507	-14.5464331956525	6.15285733184207e-48	3.08750380911835e-44	NA	NA	NA	NA	NA	NA	NA	NA	NA	NA	NA	NA	NA	NA	NA	NA	2	2	3	3	-1.75102140830533
378.1004	665.586765427537	-2.45849565412045	0.169178194039574	-14.5319889958475	7.59817533907343e-48	3.81276438514705e-44	NA	NA	NA	NA	NA	NA	NA	NA	NA	NA	NA	NA	NA	NA	NA	NA	2	2	2	3	-1.74641333608231
298.2388	130248.817406632	-1.8211303884312	0.125886366817445	-14.4664623697665	1.97365212723731e-47	9.90378637447684e-44	NA	NA	NA	NA	NA	NA	NA	NA	NA	NA	NA	NA	NA	NA	NA	NA	2	2	3	3	-1.37994129113393
354.151	707.09853255813	-2.56865741637198	0.177581344501643	-14.464680530382	2.02543208050787e-47	1.01636181799885e-43	NA	NA	NA	NA	NA	NA	NA	NA	NA	NA	NA	NA	NA	NA	NA	NA	1	2	2	3	-1.80435308663466
583.4398	1529.42147470946	-2.19740216715193	0.152000750866651	-14.4565217909989	2.28033476786626e-47	1.14427198651529e-43	NA	NA	NA	NA	NA	NA	NA	NA	NA	NA	NA	NA	NA	NA	NA	NA	2	2	3	3	-1.5795485471863
320.1611	1104.52756149667	2.75154772851674	0.190473972219548	14.4457938082228	2.66469458447537e-47	1.33714374248974e-43	Hydroxyl_frovatriptan	1	C14H19N3O2	[M+Hac-H]-	261.147727	320.1615806	-1.43864856968008	HMDB61150	NA	NA	NA	NA	NA	NA	NA	NA	2	2	3	3	1.80946340360757
394.1379	663.902781969358	-2.4538578483826	0.16992708947946	-14.4406513163942	2.87116053848819e-47	1.44074835821338e-43	NA	NA	NA	NA	NA	NA	NA	NA	NA	NA	NA	NA	NA	NA	NA	NA	1	2	2	3	-1.74184205210934
368.1018	958.124005409839	2.52428883052491	0.175384724511667	14.3928659554213	5.73684697412109e-47	2.87874981161396e-43	NA	NA	NA	NA	NA	NA	NA	NA	NA	NA	NA	NA	NA	NA	NA	NA	2	2	3	3	1.65329099826394
395.2161	661.39722746533	-2.44682221259131	0.170057717253259	-14.3881868586262	6.13841460977431e-47	3.08025645118475e-43	NA	NA	NA	NA	NA	NA	NA	NA	NA	NA	NA	NA	NA	NA	NA	NA	1	2	2	3	-1.73505262886819
386.2117	707.078644151401	-2.56832338905153	0.17947583079878	-14.3101351174744	1.89145483543495e-46	9.49132036421257e-43	NA	NA	NA	NA	NA	NA	NA	NA	NA	NA	NA	NA	NA	NA	NA	NA	2	2	3	3	-1.80181549896716
346.1995	654.153847932686	-2.42649543016495	0.17077908840642	-14.2083872961682	8.1275710516402e-46	4.07841515371305e-42	NA	NA	NA	NA	NA	NA	NA	NA	NA	NA	NA	NA	NA	NA	NA	NA	2	2	2	3	-1.71951441514329
342.237	709.314597447026	-2.57424492052813	0.181461244772777	-14.1861967482454	1.11546413916246e-45	5.59739905031723e-42	NA	NA	NA	NA	NA	NA	NA	NA	NA	NA	NA	NA	NA	NA	NA	NA	2	2	3	3	-1.8069023466489
453.2578	828.601599893728	-2.84960517177459	0.201570609758087	-14.1370072511787	2.24636264451623e-45	1.12722477501824e-41	NA	NA	NA	NA	NA	NA	NA	NA	NA	NA	NA	NA	NA	NA	NA	NA	2	2	1	3	-1.98747709030341
305.0825	1618.01458140465	3.34637166458471	0.236993129176882	14.1201210187284	2.85500622187404e-45	1.43264212213639e-41	2,3-Dihydro-2,3-dihydroxy-4-(4-hydroxyphenyl)-1H-phenalen-1-one,Musanolone_C,Dehydrowarfarin	1	C19H14O4	[M-H]-	306.08921	305.0819336	1.75919954918851	HMDB32848,HMDB37111,HMDB60575	NA	NA	NA	NA	NA	NA	NA	NA	2	2	3	3	2.10933616752407
348.1789	722.061390604986	-2.6060079761853	0.184641830316038	-14.1138547626222	3.12044062456769e-45	1.56583710540807e-41	NA	NA	NA	NA	NA	NA	NA	NA	NA	NA	NA	NA	NA	NA	NA	NA	2	2	3	3	-1.8224501494418
292.1665	1030.51313393665	2.64114600238042	0.187279353999302	14.102707778404	3.65472686750071e-45	1.83394194211185e-41	NA	NA	NA	NA	NA	NA	NA	NA	NA	NA	NA	NA	NA	NA	NA	NA	1	2	3	3	1.7305703957514
292.8403	1127.81241656239	2.78407863952043	0.197643043660712	14.0863983267723	4.60453446922975e-45	2.31055539665949e-41	NA	NA	NA	NA	NA	NA	NA	NA	NA	NA	NA	NA	NA	NA	NA	NA	1	2	3	3	1.84389129550765
332.0335	878.439815993372	-2.95069514188964	0.209961911485958	-14.0534781809079	7.33415849800111e-45	3.68028073429696e-41	NA	NA	NA	NA	NA	NA	NA	NA	NA	NA	NA	NA	NA	NA	NA	NA	1	2	3	3	-2.02096528279245
308.998	1004.75499210696	2.60055625305791	0.185305518306127	14.0338845644184	9.67060214068602e-45	4.85270815419624e-41	NA	NA	NA	NA	NA	NA	NA	NA	Disulfoton	1	C8H19O2PS3	[M+Cl]-	274.028484	308.9978856	0.220389857465381	C18400	2	2	0	3	1.69801249171054
372.1408	977.745214030212	2.55715775009054	0.18222382104538	14.0330596484075	9.78377314690367e-45	4.90949736511626e-41	NA	NA	NA	NA	NA	NA	NA	NA	NA	NA	NA	NA	NA	NA	NA	NA	2	2	3	3	1.66316543456609
397.2339	659.608317373676	-2.44166518343377	0.174625511690545	-13.9822936511171	1.99938957166646e-44	1.00329368706223e-40	NA	NA	NA	NA	NA	NA	NA	NA	NA	NA	NA	NA	NA	NA	NA	NA	2	2	3	3	-1.7305703957514
370.2508	634.537875806709	-2.37012017959483	0.16973017035481	-13.9640476094512	2.58335700820279e-44	1.29632854671616e-40	NA	NA	NA	NA	NA	NA	NA	NA	NA	NA	NA	NA	NA	NA	NA	NA	2	2	3	3	-1.68962736194588
348.0755	848.506696383773	2.32727587256417	0.166769795804571	13.9550202201566	2.93218557762247e-44	1.47137072285095e-40	NA	NA	NA	NA	NA	NA	NA	NA	Imazaquin,Deoxyviolacein	1	C17H17N3O3	[M+K-2H]-	311.126992	348.0755986	-0.31200118713499	C05076,C21133	2	2	2	3	1.54734057467901
286.1658	6192.71785750469	-2.01588222259721	0.144537501377004	-13.9471223965543	3.27556905658062e-44	1.64368055259215e-40	NA	NA	NA	NA	NA	NA	NA	NA	NA	NA	NA	NA	NA	NA	NA	NA	2	2	1	3	-1.49037403698292
314.2059	1508.86101263832	-3.84281599552041	0.275566636415582	-13.9451424363472	3.36775027485211e-44	1.68993708792079e-40	NA	NA	NA	NA	NA	NA	NA	NA	NA	NA	NA	NA	NA	NA	NA	NA	2	2	3	3	-2.56861139643625
391.0173	816.016400472006	2.26330952598724	0.162829390387852	13.8998833109682	6.3444713803214e-44	3.18365573864528e-40	NA	NA	NA	NA	NA	NA	NA	NA	NA	NA	NA	NA	NA	NA	NA	NA	2	2	3	3	1.51982460661025
380.1688	722.210186821475	-2.60630908408511	0.187681865208645	-13.8868456000674	7.61142483613957e-44	3.81941298277483e-40	NA	NA	NA	NA	NA	NA	NA	NA	NA	NA	NA	NA	NA	NA	NA	NA	2	2	3	3	-1.82508472257648
421.1434	1092.50549835988	-3.31883867676927	0.239051152546184	-13.8833828719068	7.9882972292192e-44	4.00852754962219e-40	NA	NA	NA	NA	NA	NA	NA	NA	NA	NA	NA	NA	NA	NA	NA	NA	0	2	2	3	-2.26101174688988
440.205	5690.47142785778	-1.9327486800062	0.13933639246655	-13.8710974627119	9.48149046676889e-44	4.75781191622463e-40	NA	NA	NA	NA	NA	NA	NA	NA	NA	NA	NA	NA	NA	NA	NA	NA	2	2	3	3	-1.44351011839719
307.0437	1374.10583322741	3.09402679854951	0.223724350774855	13.8296380694973	1.68868012459466e-43	8.47379686521599e-40	D-erythro-L-galacto-Nonulose,3-Methoxyfukiic_acid,Uralenneoside,Diphenol_glucuronide	1	C9H18O9	[M+K-2H]-	270.095085	307.0436916	0.166100139426946	HMDB29955,HMDB29498,HMDB41272,HMDB59998	NA	NA	NA	NA	NA	NA	NA	NA	0	2	2	3	1.99108915691943
372.1175	892.74802925735	2.41048140163541	0.174537344471432	13.8106913963616	2.19712640467572e-43	1.10251802986627e-39	NA	NA	NA	NA	NA	NA	NA	NA	NA	NA	NA	NA	NA	NA	NA	NA	2	2	3	3	1.58478631529218
263.0974	939.56485431066	-3.06568984611532	0.222535646231995	-13.7761742804985	3.54570367730552e-43	1.77923410527191e-39	NA	NA	NA	NA	NA	NA	NA	NA	NA	NA	NA	NA	NA	NA	NA	NA	2	2	3	3	-2.09120781972913
366.0862	743.251704888111	2.1087095980477	0.153086873072087	13.774594488286	3.62412321751008e-43	1.81858503054656e-39	NA	NA	NA	NA	NA	NA	NA	NA	NA	NA	NA	NA	NA	NA	NA	NA	1	2	3	3	1.42534713620729
314.1931	8142.24494724446	-2.68098885932116	0.194681756886767	-13.771135530077	3.80189913695747e-43	1.90779298692526e-39	NA	NA	NA	NA	NA	NA	NA	NA	NA	NA	NA	NA	NA	NA	NA	NA	2	2	2	3	-1.87773524214329
396.2753	7320.57660297838	-1.9993324531688	0.145229265819606	-13.7667324962741	4.04079837135074e-43	2.0276726227438e-39	NA	NA	NA	NA	NA	NA	NA	NA	NA	NA	NA	NA	NA	NA	NA	NA	2	2	3	3	-1.48433609586343
485.018	833.640695891945	2.29849616825619	0.167030101618331	13.7609697053788	4.37617417799106e-43	2.19596420251592e-39	NA	NA	NA	NA	NA	NA	NA	NA	NA	NA	NA	NA	NA	NA	NA	NA	2	2	3	3	1.53424711848129
399.1618	649.688652329007	-2.41366226079969	0.175831679272734	-13.7271182916694	6.98571788724043e-43	3.50543323581725e-39	NA	NA	NA	NA	NA	NA	NA	NA	NA	NA	NA	NA	NA	NA	NA	NA	1	2	3	3	-1.71298041434589
258.8558	1329.99133058378	3.04293471807595	0.222016917322415	13.7058687003431	9.36398359153415e-43	4.69884696623184e-39	NA	NA	NA	NA	NA	NA	NA	NA	NA	NA	NA	NA	NA	NA	NA	NA	1	2	3	3	1.97328223428267
568.421	621.024184943041	-2.32994686953229	0.170166610241735	-13.6921506882133	1.13111047814484e-42	5.67591237933081e-39	NA	NA	NA	NA	NA	NA	NA	NA	NA	NA	NA	NA	NA	NA	NA	NA	1	2	3	3	-1.65919623314939
168.0887	7182.83016082009	5.56820507645963	0.409264613894851	13.6053909559115	3.71973977087092e-42	1.86656541702303e-38	NA	NA	NA	NA	NA	NA	NA	NA	NA	NA	NA	NA	NA	NA	NA	NA	2	2	3	3	2.64296474044582
227.0563	910.397453567678	2.44198733269045	0.179514302191064	13.6033023713696	3.82752908450507e-42	1.92065409460464e-38	NA	NA	NA	NA	NA	NA	NA	NA	NA	NA	NA	NA	NA	NA	NA	NA	1	2	3	3	1.60800156565199
365.2584	680.972358224827	-2.50015196412378	0.183975966819995	-13.5895574152355	4.61864813748697e-42	2.31763763539096e-38	NA	NA	NA	NA	NA	NA	NA	NA	NA	NA	NA	NA	NA	NA	NA	NA	2	2	3	3	-1.76983581794179
338.0661	1038.23490792646	-3.23367622727167	0.238233773783964	-13.5735423903583	5.74757274375112e-42	2.88413200281431e-38	NA	NA	NA	NA	NA	NA	NA	NA	NA	NA	NA	NA	NA	NA	NA	NA	2	2	3	3	-2.22398690798829
296.156	967.116214650866	-3.11465033998097	0.229821280958887	-13.552488816465	7.65886215049893e-42	3.84321702712036e-38	NA	NA	NA	NA	NA	NA	NA	NA	NA	NA	NA	NA	NA	NA	NA	NA	0	2	3	3	-2.13301805038306
253.1211	2016.61909228397	3.68286911808418	0.271779208559003	13.5509597574114	7.82009302166506e-42	3.92412267827152e-38	3-Hydroxydodecanoic_acid,12-Hydroxydodecanoic_acid,(R)-3-Hydroxydodecanoic_acid,xi-5-Hydroxydodecanoic_acid,Pterosin_O,6-[(3,4-Methylenedioxy)phenyl]-3,3-dimethyl-1-hexene,(Z)-8-Decene-4,6-diyn-1-yl_3-methylbutanoate,1(10),11-Eremophiladiene-2,9-dione,Alantolactone,Isoalantolactone,(S)-Bilobanone,Alloalantolactone,Furoeremophilone_1,alpha-Amylcinnamyl_formate,Costunolide,Furanogermenone,Germacron…	1	C12H24O3	[M+K-2H]-	216.172545	253.1211516	-0.160002432651046	HMDB00387,HMDB02059,HMDB10728,HMDB40169,HMDB30761,HMDB30790,HMDB31000,HMDB35412,HMDB35906,HMDB35934,HMDB36110,HMDB36119,HMDB36148,HMDB36206,HMDB36688,HMDB36766,HMDB36881,HMDB37563,HMDB37608,HMDB39011,HMDB40902,HMDB40981,HMDB41038,HMDB41062	12-Hydroxydodecanoic_acid,7-Hydroxydodecanoate,Alantolactone,Costunolide,alpha-Cyclocostunolide,beta-Cyclocostunolide,Eremofrullanolide,Frullanolide,Glechomanolide,Isoalantolactone,Isovelleral,Pinguisone,Furanogermenone,3beta-Hydroxyatractylon,Atractylenolide_II	1	C12H24O3	[M+K-2H]-	216.172545	253.1211516	-0.160002432651046	C08317,C21080,C09289,C09382,C09383,C09384,C09408,C09454,C09466,C09484,C09692,C09710,C17488,C17884,C17886	1	2	3	3	2.24211520754547
281.2562	1178.42139327564	-3.44339762023892	0.254168051380228	-13.5477201069921	8.17293543164447e-42	4.10117899959919e-38	NA	NA	NA	NA	NA	NA	NA	NA	NA	NA	NA	NA	NA	NA	NA	NA	0	2	3	3	-2.34598367195562
327.1214	1041.28589425622	2.65720552044854	0.196175601826162	13.54503565027	8.47727342552924e-42	4.25389580493057e-38	1-Octen-3-yl_glucoside,Naematolone,Achillicin,Matricin,Diisopentyl_thiomalate	1	C14H26O6	[M+K-2H]-	290.17294	327.1215466	-0.589383371359198	HMDB32959,HMDB35781,HMDB36487,HMDB36643,HMDB32223	Arnicolide_A,Confertiflorin,Eupaformonin,Gaillardin,Isotenulin,Ligulatin_B,Lipiferolide,Matricin,Ovatifolin,Pyrethrosin,Tenulin,Viscidulin_B,Xanthinin,Xanthumin	1	C17H22O5	[M+Na-2H]-	306.146725	327.1213936	-0.121667371206046	C09299,C09374,C09431,C09455,C09487,C09494,C09497,C09499,C09522,C09536,C09557,C09587,C09602,C09603	2	2	3	3	1.7441231383134
253.0835	915.007343043451	-3.0202092910879	0.22306070288836	-13.5398537347903	9.096986920076e-42	4.56486803649414e-38	NA	NA	NA	NA	NA	NA	NA	NA	NA	NA	NA	NA	NA	NA	NA	NA	2	2	3	3	-2.06104549449784
240.1242	1038.80137158509	2.65404125991672	0.196234484981607	13.5248463600344	1.11576516090931e-41	5.59890957744291e-38	3-Hydroxy-N6,N6,N6-trimethyl-L-lysine,beta-O-Methylynephrine,cis-6-Nitro-p-mentha-1(7),2-diene,(R)-2-Nitro-p-mentha-1,5-diene,2,5-Dimethyl-4-(1-pyrrolidinyl)-3(2H)-furanone,2-(5-Methyl-2-furanyl)-3-piperidinol,5-(1-Pyrrolidinylmethyl)-2-furanmethanol,3,4-Dimethoxyphenylethylamine,3-O-Methyl-a-methyldopamine	1	C9H21N2O3	[M+Cl]-	205.155218	240.1246196	-1.83696282673504	HMDB01422,HMDB33868,HMDB35195,HMDB36090,HMDB39784,HMDB39838,HMDB40038,HMDB41806,HMDB60748	Bufotenidine,N-(3-Oxooctanoyl)homoserine_lactone,3-Hydroxy-N6,N6,N6-trimethyl-L-lysine	1	C13H19N2O	[M+Na-2H]-	219.149738	240.1244066	-0.949924263197635	C13664,C11841,C01259	2	2	3	3	1.74184205210934
324.1676	1051.90193883256	2.67368823305162	0.198176552996802	13.4914458477576	1.75622329067587e-41	8.8127284726115e-38	NA	NA	NA	NA	NA	NA	NA	NA	NA	NA	NA	NA	NA	NA	NA	NA	2	2	3	3	1.75566696515693
568.2746	675.881612868587	-2.48643358999194	0.184310836643659	-13.4904362395095	1.78043950467137e-41	8.93424543444093e-38	NA	NA	NA	NA	NA	NA	NA	NA	NA	NA	NA	NA	NA	NA	NA	NA	2	2	3	3	-1.76744960866098
360.2469	798.325747132941	-2.78405785205585	0.206635547543459	-13.4732764287341	2.2467068527174e-41	1.12739749869359e-37	NA	NA	NA	NA	NA	NA	NA	NA	NA	NA	NA	NA	NA	NA	NA	NA	2	2	2	3	-1.93943760762288
371.0457	11070.381715958	2.44422016013964	0.181509805813466	13.4660502179784	2.47770040086987e-41	1.2433100611565e-37	NA	NA	NA	NA	NA	NA	NA	NA	NA	NA	NA	NA	NA	NA	NA	NA	2	2	3	3	1.60982360728502
254.0883	1283.31438218063	2.98777332066745	0.221973439821499	13.4600487475893	2.68738862366844e-41	1.34853161135683e-37	NA	NA	NA	NA	NA	NA	NA	NA	NA	NA	NA	NA	NA	NA	NA	NA	1	2	2	3	1.94935807847614
342.2282	778244.329366802	-1.76208521564351	0.131227357981074	-13.427727592425	4.15981333903839e-41	2.08739433352947e-37	NA	NA	NA	NA	NA	NA	NA	NA	NA	NA	NA	NA	NA	NA	NA	NA	0	2	2	3	-1.35326024193517
325.1168	1359.48102331989	3.0774400950517	0.229261585782433	13.4232696879806	4.41782836089421e-41	2.21686627149671e-37	NA	NA	NA	NA	NA	NA	NA	NA	NA	NA	NA	NA	NA	NA	NA	NA	0	2	2	3	1.98389076971614
293.1242	1269.62248345625	2.9706955489821	0.22149757374591	13.4118649642182	5.15265799508533e-41	2.58560378193382e-37	Ethyl_(S)-3-hydroxybutyrate_glucoside,(-)-Fumigaclavine_B	1	C12H22O8	[M-H]-	294.13147	293.1241936	0.128614426536978	HMDB31693,HMDB30201	Chanoclavine-I,Huperzine_B,Fumigaclavine_B	1	C16H20N2O	[M+(37Cl)]-	256.157563	293.1240146	0.739277538572408	C09131,C09866,C20437	1	2	3	3	1.93617279852428
433.0855	673.87201537773	1.94411698115839	0.145033579355493	13.4045990576648	5.682956963984e-41	2.85170780452717e-37	Methyl_acrylate-divinylbenzene,_completely_hydrolyzed,_copolymer	1	C18H18N6O3S	[M+Cl]-	398.116111	433.0855126	-0.00600343336484306	HMDB32389	NA	NA	NA	NA	NA	NA	NA	NA	1	2	3	3	1.3263048053846
401.0778	8661.33501891103	5.84172402934959	0.435810783087029	13.4042668425279	5.70846043108536e-41	2.86450544431863e-37	Meticillin,4-Phosphopantothenoylcysteine	1	C17H20N2O6S	[M+Na-2H]-	380.10421	401.0788786	-2.75332374499526	HMDB15541,HMDB01117	Methicillin,(R)-4-Phosphopantothenoyl-L-cysteine	1	C17H20N2O6S	[M+Na-2H]-	380.10421	401.0788786	-2.75332374499526	C07177,C04352	2	2	3	3	2.73563364910417
284.0609	1899.57308475186	-1.13948401827725	0.0850350123568183	-13.4001746656521	6.03210263260095e-41	3.02690910103915e-37	NA	NA	NA	NA	NA	NA	NA	NA	NA	NA	NA	NA	NA	NA	NA	NA	2	2	3	3	-1.04524285011106
380.1387	784.977385398706	-2.75438759824143	0.205603628016909	-13.3965904435057	6.33052414274358e-41	3.17665701482873e-37	NA	NA	NA	NA	NA	NA	NA	NA	NA	NA	NA	NA	NA	NA	NA	NA	2	2	3	3	-1.91387756090661
198.1841	636.130764605074	-2.37448317784138	0.177769917780367	-13.3570584241088	1.07738191508994e-40	5.40630244992131e-37	NA	NA	NA	NA	NA	NA	NA	NA	NA	NA	NA	NA	NA	NA	NA	NA	2	2	3	3	-1.69590501329512
423.3474	755.359083663344	-2.68630953252613	0.202047933595581	-13.2954071082115	2.46129924507636e-40	1.23507996117932e-36	NA	NA	NA	NA	NA	NA	NA	NA	NA	NA	NA	NA	NA	NA	NA	NA	1	2	3	3	-1.88065454206714
384.1037	836.875496246364	2.30441740383004	0.173509864598655	13.2811895690218	2.97628060470695e-40	1.49349760744195e-36	NA	NA	NA	NA	NA	NA	NA	NA	NA	NA	NA	NA	NA	NA	NA	NA	1	2	3	3	1.53749581933966
313.1039	1071.63142804928	2.70299271062749	0.203790926249473	13.2635577077588	3.7659676646532e-40	1.88976257412297e-36	Histidinyl-Histidine,L-Agaridoxin,p-Hydroxyfelbamate,2-Hydroxyfelbamate	1	C12H16N6O3	[M+Na-2H]-	292.128389	313.1030576	2.83101674812968	HMDB28887,HMDB29445,HMDB60669,HMDB60670	2-Hydroxyfelbamate,p-Hydroxyfelbamate	1	C11H14N2O5	[M+Hac-H]-	254.090273	313.1041266	-0.583192569010429	C16582,C16584	0	2	3	3	1.77223214742763
235.0271	1106.23200529393	2.75372503359446	0.207651256494129	13.2612972350221	3.88123249487278e-40	1.94760246592716e-36	NA	NA	NA	NA	NA	NA	NA	NA	NA	NA	NA	NA	NA	NA	NA	NA	1	2	2	3	1.81721863312298
234.9837	1016.47046836019	2.61894176100971	0.198236721120544	13.21118381199	7.56256275687434e-40	3.79489399139955e-36	NA	NA	NA	NA	NA	NA	NA	NA	NA	NA	NA	NA	NA	NA	NA	NA	0	2	2	3	1.71515028518467
383.2294	898.212031680159	2.41943970024465	0.183341723905878	13.1963398658056	9.21025678583788e-40	4.62170685513345e-36	NA	NA	NA	NA	NA	NA	NA	NA	NA	NA	NA	NA	NA	NA	NA	NA	1	2	2	3	1.59183835755742
323.0879	1063.53328782541	2.69112050524472	0.204341407497139	13.1697267734754	1.31071143450695e-39	6.57714997835586e-36	4-Hydroxy-5,7-dimethoxyflavan,Sativan,Isosativan,Myrigalone_G,Myrigalone_H,4-Hydroxy-3,4,5-trimethoxystilbene,4-Hydroxy-3,5,4-trimethoxystilbene	1	C17H18O4	[M+(37Cl)]-	286.12051	323.0869616	2.96266984986311	HMDB30152,HMDB30521,HMDB34024,HMDB41168,HMDB41169,HMDB41671,HMDB41680	Portulacaxanthin_I,7,3-Dihydroxy-4-methoxy-8-methylflavan,(-)-Sativan,Diphenolic_acid,Sugiresinol	1	C14H16N2O7	[M-H]-	324.095753	323.0884766	-1.72646206957695	C08564,C09646,C10526,C14294,C20133	1	2	2	3	1.7627071578035
449.3033	2827.28896865215	-1.7211664301332	0.130863524584112	-13.1523771471318	1.64907225360568e-39	8.27504456859332e-36	NA	NA	NA	NA	NA	NA	NA	NA	NA	NA	NA	NA	NA	NA	NA	NA	1	2	3	3	-1.33234627899504
344.2185	722.443242294816	2.0619538668668	0.156796911807178	13.1504749876866	1.69108777832193e-39	8.48587847161943e-36	NA	NA	NA	NA	NA	NA	NA	NA	Pumiliotoxin_A	1	C19H33NO2	[M+(37Cl)]-	307.251129	344.2175806	2.71340004872621	C20033	2	2	3	3	1.39168261635311
287.0521	959.922516578319	-3.10164084439275	0.235951197996185	-13.1452642357124	1.81171539103349e-39	9.09118783220605e-36	NA	NA	NA	NA	NA	NA	NA	NA	NA	NA	NA	NA	NA	NA	NA	NA	2	2	1	3	-2.11397843620798
449.2169	1164.6158337156	-1.78405967319553	0.136140093038819	-13.1045868514782	3.09945420830003e-39	1.55530612172495e-35	NA	NA	NA	NA	NA	NA	NA	NA	NA	NA	NA	NA	NA	NA	NA	NA	2	2	3	3	-1.3696619579817
409.3068	1426.65925981317	-1.84914746969598	0.141185205278	-13.0973175698893	3.41101235837228e-39	1.71164600143121e-35	NA	NA	NA	NA	NA	NA	NA	NA	NA	NA	NA	NA	NA	NA	NA	NA	2	2	3	3	-1.39036854000054
372.0494	1043.6754470685	2.66118007434102	0.203347298257963	13.0868720516025	3.91396780138668e-39	1.96402904273583e-35	2,8-Dihydroxyquinoline-beta-D-glucuronide_,3-Indole_carboxylic_acid_glucuronide	1	C15H15NO8	[M+Cl]-	337.079769	372.0491706	0.658515108513102	HMDB11658,HMDB13189	Pretetramid	1	C19H13NO6	[M+Na-2H]-	351.074289	372.0489576	1.23102078536916	C18295	2	2	2	3	1.74641333608231
384.2023	4994.60244012038	-1.39798794045404	0.106900457405411	-13.0774738891181	4.42916139264075e-39	2.22255318682713e-35	NA	NA	NA	NA	NA	NA	NA	NA	NA	NA	NA	NA	NA	NA	NA	NA	1	2	3	3	-1.17268425282001
357.1176	831.718454359522	2.29422721454031	0.175684163442132	13.0588162848042	5.66010254819739e-39	2.84023945868545e-35	NA	NA	NA	NA	NA	NA	NA	NA	Thalassemine	1	C8H19N4O6P	[M+Hac-H]-	298.104224	357.1180776	-1.41269801676602	C01961	1	2	3	3	1.52940421746638
450.1298	7569.63268954028	-2.94686716541107	0.225924627034014	-13.0435853943776	6.91281623338597e-39	3.46885118591308e-35	NA	NA	NA	NA	NA	NA	NA	NA	NA	NA	NA	NA	NA	NA	NA	NA	0	2	3	3	-2.0171311855229
460.1716	3254.6456583862	-2.45741113053423	0.188580476531912	-13.0311004390658	8.14247703432605e-39	4.08589497582481e-35	NA	NA	NA	NA	NA	NA	NA	NA	NA	NA	NA	NA	NA	NA	NA	NA	0	2	2	3	-1.74412313831339
425.165	620.271446488246	-2.32730052782438	0.178878215048185	-13.010530808335	1.06599043756569e-38	5.34914001570465e-35	NA	NA	NA	NA	NA	NA	NA	NA	NA	NA	NA	NA	NA	NA	NA	NA	2	2	3	3	-1.65722139594843
380.2438	704.915860772372	-2.56272756584396	0.197912087059154	-12.9488178510188	2.38599969973834e-38	1.1972946493287e-34	NA	NA	NA	NA	NA	NA	NA	NA	NA	NA	NA	NA	NA	NA	NA	NA	2	2	3	3	-1.79677485225695
356.1285	623.829705542077	-2.33796605516479	0.180611231578568	-12.9447434399879	2.5160237052988e-38	1.26254069531894e-34	NA	NA	NA	NA	NA	NA	NA	NA	NA	NA	NA	NA	NA	NA	NA	NA	2	2	3	3	-1.66515990069894
208.081	732.923431687418	-2.63243690134641	0.203703961718914	-12.922855692806	3.34492453689702e-38	1.67848313261493e-34	NA	NA	NA	NA	NA	NA	NA	NA	NA	NA	NA	NA	NA	NA	NA	NA	2	2	3	3	-1.84663182836896
383.0584	907.388662784172	2.43660214974268	0.188745773273486	12.9094395465595	3.98188639245105e-38	1.99811059173194e-34	NA	NA	NA	NA	NA	NA	NA	NA	NA	NA	NA	NA	NA	NA	NA	NA	2	2	3	3	1.60256722955471
349.14	764.797884779593	2.15596360016266	0.167196220351486	12.894810634058	4.81444291605621e-38	2.41588745527701e-34	NA	NA	NA	NA	NA	NA	NA	NA	NA	NA	NA	NA	NA	NA	NA	NA	0	2	3	3	1.45205602198918
355.0435	804.78421405825	2.23995488805945	0.174013618568372	12.8722964701716	6.44567807818515e-38	3.23444125963331e-34	Xanthotoxol_arabinoside,Hovenitin_I	1	C16H14O8	[M+Na-2H]-	334.06887	355.0435386	-0.0563311195162482	HMDB31971,HMDB33014	6-Methoxytaxifolin,5,5-Dehydrodivanillate	1	C16H14O8	[M+Na-2H]-	334.06887	355.0435386	-0.0563311195162482	C09770,C18347	0	2	2	3	1.50726482374709
347.1047	577.985660665856	-2.19380319879098	0.170437693071121	-12.8715846786048	6.50536115016726e-38	3.26439022515393e-34	NA	NA	NA	NA	NA	NA	NA	NA	NA	NA	NA	NA	NA	NA	NA	NA	2	2	3	3	-1.57781221716929
598.4756	796.77836430385	-2.78085314428715	0.216073212957741	-12.8699578546602	6.64383942501843e-38	3.33387862347425e-34	NA	NA	NA	NA	NA	NA	NA	NA	NA	NA	NA	NA	NA	NA	NA	NA	2	2	3	3	-1.93617279852428
356.1397	702.447902027446	2.01388302612748	0.156743262747056	12.848290834531	8.79315952935549e-38	4.41240745183059e-34	NA	NA	NA	NA	NA	NA	NA	NA	NA	NA	NA	NA	NA	NA	NA	NA	2	2	3	3	1.3658442735627
450.3065	611.143314880075	-2.29971534866731	0.179253528881558	-12.8294006986432	1.12228920749524e-37	5.63164724321109e-34	NA	NA	NA	NA	NA	NA	NA	NA	NA	NA	NA	NA	NA	NA	NA	NA	2	2	3	3	-1.64165052892235
359.1834	901.312739525466	2.42542167099239	0.189181712581579	12.8205926349594	1.25735788515566e-37	6.30942186771108e-34	Dodecyl_gallate,[6]-Gingerdiol_3-acetate,[6]-Gingerdiol_5-acetate,Arginyl-Tryptophan,Tryptophyl-Arginine	1	C19H30O5	[M+Na-2H]-	338.209325	359.1839936	-1.73866322314566	HMDB38720,HMDB40566,HMDB40567,HMDB28720,HMDB29077	Shiromodiol_diacetate,Piperonyl_butoxide,Monacolin_J_acid	1	C19H30O5	[M+Na-2H]-	338.209325	359.1839936	-1.73866322314566	C09725,C18880,C20854	0	2	2	3	1.59539426702356
369.0665	1401.28549187081	3.12415470508895	0.243893966126147	12.809479277864	1.45105029056073e-37	7.28137035803377e-34	4-O-alpha-D-Galactopyranuronosyl-D-galacturonic_acid	1	C12H18O13	[M-H]-	370.074745	369.0674686	-2.56484269273085	HMDB39721	Digalacturonate,1,2-beta-D-Glucuronosyl-D-glucuronate	1	C12H18O13	[M-H]-	370.074745	369.0674686	-2.56484269273085	C02273,C04354	2	2	3	3	2.00580344762582
341.0216	627.533092615033	1.82334469967749	0.142552719555453	12.7906693422864	1.84874736442494e-37	9.27701427468437e-34	2-(4-Methoxyphenyl)naphthalic_anhydride,4-(3,4-Dihydroxyphenyl)-2-hydroxy-1H-phenalen-1-one,Musanolone_E	1	C19H12O4	[M+K-2H]-	304.07356	341.0221666	-1.52775992594964	HMDB32909,HMDB38322,HMDB41450	Tetrangulol,Kinobscurinone	1	C19H12O4	[M+K-2H]-	304.07356	341.0221666	-1.52775992594964	C12397,C12391	2	2	3	3	1.26503871815637
494.1682	686.90390847914	-2.51575485806613	0.196988749925743	-12.7710585452949	2.3789694490154e-37	1.19376686951593e-33	NA	NA	NA	NA	NA	NA	NA	NA	NA	NA	NA	NA	NA	NA	NA	NA	0	2	3	3	-1.77948286562589
262.128	1119.85805830094	2.77329599373081	0.217326785130144	12.7609488727772	2.70881154513767e-37	1.35928163335008e-33	NA	NA	NA	NA	NA	NA	NA	NA	NA	NA	NA	NA	NA	NA	NA	NA	2	2	3	3	1.83575174198665
362.2334	623.948791426466	-2.33856766408337	0.183349424963035	-12.7547041096794	2.93487025315424e-37	1.4727178930328e-33	NA	NA	NA	NA	NA	NA	NA	NA	NA	NA	NA	NA	NA	NA	NA	NA	2	2	3	3	-1.66716101274783
449.1623	632.79078891329	-2.36480595053851	0.185453361013082	-12.7514860750983	3.05858523798955e-37	1.53479807242316e-33	NA	NA	NA	NA	NA	NA	NA	NA	NA	NA	NA	NA	NA	NA	NA	NA	2	2	3	3	-1.68341559934212
365.144	645.254476166437	-2.4009986409452	0.18834108751437	-12.748140475519	3.19270177216388e-37	1.60209774927183e-33	NA	NA	NA	NA	NA	NA	NA	NA	NA	NA	NA	NA	NA	NA	NA	NA	2	2	3	3	-1.70866470967891
582.4365	4623.01794979999	-2.21406635791894	0.174040726531803	-12.7215416876254	4.48914612481557e-37	2.25265352543245e-33	NA	NA	NA	NA	NA	NA	NA	NA	NA	NA	NA	NA	NA	NA	NA	NA	2	2	3	3	-1.59361379348723
438.1546	605.815052309563	-2.28291633438287	0.179538672055215	-12.7154573900424	4.85261768864517e-37	2.43504355616215e-33	NA	NA	NA	NA	NA	NA	NA	NA	NA	NA	NA	NA	NA	NA	NA	NA	2	2	3	3	-1.63401208445642
486.1668	781.792854399096	2.19263180293415	0.172989936465378	12.6749095799164	8.14525602023338e-37	4.08728947095311e-33	NA	NA	NA	NA	NA	NA	NA	NA	NA	NA	NA	NA	NA	NA	NA	NA	2	2	3	3	1.47686395636144
417.1406	569.642678783861	-2.16593928823613	0.171036739823955	-12.663590819525	9.40948746912321e-37	4.72168081200603e-33	NA	NA	NA	NA	NA	NA	NA	NA	NA	NA	NA	NA	NA	NA	NA	NA	2	2	3	3	-1.56239506295064
429.1452	646.956265590772	1.87562587717889	0.148114504165623	12.6633504783674	9.43834633220681e-37	4.73616218950138e-33	NA	NA	NA	NA	NA	NA	NA	NA	NA	NA	NA	NA	NA	NA	NA	NA	2	2	3	3	1.29448677275178
386.057	9126.21857600593	1.41805871601609	0.112160140962081	12.6431609647807	1.22046878564493e-36	6.12431236636628e-33	NA	NA	NA	NA	NA	NA	NA	NA	NA	NA	NA	NA	NA	NA	NA	NA	2	2	2	3	1.06089338175828
343.0249	634.97853530036	-2.37084804150719	0.187906255564566	-12.6171852788187	1.6978182964905e-36	8.51965221178932e-33	NA	NA	NA	NA	NA	NA	NA	NA	NA	NA	NA	NA	NA	NA	NA	NA	2	2	0	3	-1.69171251048187
417.0516	5347.22657739104	5.13550963498366	0.407480033775275	12.6030951440823	2.03018390178536e-36	1.01874628191589e-32	Meticillin	1	C17H20N2O6S	[M+K-2H]-	380.10421	417.0528166	-2.83489273535588	HMDB15541	Methicillin	1	C17H20N2O6S	[M+K-2H]-	380.10421	417.0528166	-2.83489273535588	C07177	2	2	3	3	2.55531563152349
429.0606	629.879593076362	1.82987234339053	0.145333184114639	12.5908776755838	2.3702316245931e-36	1.18938222922082e-32	Garcimangosone_D,9-Hydroxy-4-methoxypsoralen_9-glucoside	1	C19H20O9	[M+K-2H]-	392.110735	429.0593416	2.97767668983246	HMDB38066,HMDB39047	NA	NA	NA	NA	NA	NA	NA	NA	2	2	3	3	1.26949777054134
323.1342	2466.71017581768	-1.4166470675841	0.112623170519193	-12.5786466590609	2.76729996925537e-36	1.38863112457235e-32	NA	NA	NA	NA	NA	NA	NA	NA	NA	NA	NA	NA	NA	NA	NA	NA	1	2	3	3	-1.17866486087648
267.1353	943.189572293516	-3.07200537932602	0.24427538898287	-12.5759921706294	2.86184613751882e-36	1.43607439180695e-32	NA	NA	NA	NA	NA	NA	NA	NA	NA	NA	NA	NA	NA	NA	NA	NA	1	2	3	3	-2.09567565653392
380.0012	891.394416033503	-2.97556116419061	0.236656542821274	-12.5733314985413	2.95983334838707e-36	1.48524437422063e-32	NA	NA	NA	NA	NA	NA	NA	NA	NA	NA	NA	NA	NA	NA	NA	NA	2	2	3	3	-2.03264935514922
498.1678	564.232078925885	-2.14742800016837	0.171054054614657	-12.5540900214613	3.77496085511654e-36	1.89427535709748e-32	NA	NA	NA	NA	NA	NA	NA	NA	NA	NA	NA	NA	NA	NA	NA	NA	2	2	3	3	-1.55231970671561
471.0202	1774.06622969946	3.48762249619281	0.277984742255048	12.5460932420275	4.17610782815945e-36	2.09557090817041e-32	NA	NA	NA	NA	NA	NA	NA	NA	NA	NA	NA	NA	NA	NA	NA	NA	1	2	2	3	2.17359561200791
461.2742	3311.73148113033	-1.90362737031491	0.151932512381173	-12.5294273126942	5.15334469331175e-36	2.58594836710384e-32	NA	NA	NA	NA	NA	NA	NA	NA	NA	NA	NA	NA	NA	NA	NA	NA	2	2	3	3	-1.4198520959175
154.0737	1359.21030046075	3.07677650394647	0.246151239321443	12.4995369205864	7.50873966185473e-36	3.7678855623187e-32	NA	NA	NA	NA	NA	NA	NA	NA	NA	NA	NA	NA	NA	NA	NA	NA	2	2	3	3	1.98032978525141
443.3371	690.725712308307	-2.52540104153099	0.202164750544907	-12.4917970849227	8.27628130634837e-36	4.15303795952561e-32	NA	NA	NA	NA	NA	NA	NA	NA	NA	NA	NA	NA	NA	NA	NA	NA	2	2	3	3	-1.78436915493369
381.3118	720.426678608384	-2.60147252688591	0.208462927703667	-12.4793053400072	9.68277103445269e-36	4.85881450508836e-32	NA	NA	NA	NA	NA	NA	NA	NA	NA	NA	NA	NA	NA	NA	NA	NA	1	2	3	3	-1.81982816548953
411.2495	657.141230574097	-2.43424800546855	0.195451925677635	-12.4544590544655	1.32245105143937e-35	6.63605937612275e-32	NA	NA	NA	NA	NA	NA	NA	NA	NA	NA	NA	NA	NA	NA	NA	NA	2	2	3	3	-1.72612266323845
441.139	557.079794053055	-2.12283197574019	0.17069139732935	-12.4366664574441	1.65257966121477e-35	8.29264473997573e-32	NA	NA	NA	NA	NA	NA	NA	NA	NA	NA	NA	NA	NA	NA	NA	NA	2	2	3	3	-1.53749581933966
420.0228	606.457789529571	-2.28513264315485	0.183924166311571	-12.4243197018699	1.92860040731206e-35	9.67771684389191e-32	NA	NA	NA	NA	NA	NA	NA	NA	NA	NA	NA	NA	NA	NA	NA	NA	2	2	3	3	-1.63591275895306
403.1071	572.52546206905	-2.17538326924967	0.175154452182652	-12.4198000230172	2.04070953078172e-35	1.02402804254627e-31	NA	NA	NA	NA	NA	NA	NA	NA	NA	NA	NA	NA	NA	NA	NA	NA	2	2	3	3	-1.56920110936396
239.0374	889.087666483312	-2.97076138540544	0.239206346249812	-12.4192415125264	2.05500523326617e-35	1.03120162605296e-31	NA	NA	NA	NA	NA	NA	NA	NA	NA	NA	NA	NA	NA	NA	NA	NA	2	2	3	3	-2.02482932112424
215.1111	737.187204119243	-2.64267636194481	0.213202036288901	-12.3951741172107	2.77542237039734e-35	1.39270694546538e-31	NA	NA	NA	NA	NA	NA	NA	NA	NA	NA	NA	NA	NA	NA	NA	NA	2	2	3	3	-1.86337359350677
213.1458	552.757992787302	-2.10767899689741	0.170163954800392	-12.3861660324584	3.10538274976786e-35	1.55828106383351e-31	NA	NA	NA	NA	NA	NA	NA	NA	NA	NA	NA	NA	NA	NA	NA	NA	2	2	3	3	-1.52619543754625
513.1538	8498.81381827888	5.81408614415576	0.46985099443762	12.374319120288	3.59933622353969e-35	1.80614691697222e-31	NA	NA	NA	NA	NA	NA	NA	NA	2-Methoxyestrone_3-glucuronide,Sirodesmin_H	1	C25H32O9	[M+K-2H]-	476.204635	513.1532416	1.05738394699648	C11132,C10617	2	2	3	3	2.69575350300079
146.0277	727.448457830134	2.07264998356463	0.167544229636579	12.3707631594381	3.76229629429984e-35	1.88792028047966e-31	Thiomorpholine_3-carboxylate	1	C5H9NO2S	[M-H]-	147.035401	146.0281246	-2.80219992640448	HMDB59611	Thiomorpholine_3-carboxylate	1	C5H9NO2S	[M-H]-	147.035401	146.0281246	-2.80219992640448	C03901	2	2	3	3	1.40629884257067
476.1858	3577.84616036578	-1.20064887815941	0.0970798583498033	-12.3676414301426	3.91138672282152e-35	1.96273385751184e-31	NA	NA	NA	NA	NA	NA	NA	NA	NA	NA	NA	NA	NA	NA	NA	NA	2	2	3	3	-1.07591686884734
441.212	693.491373372619	-2.53299857736838	0.204978122663796	-12.3574093881375	4.44243666415666e-35	2.22921471807381e-31	NA	NA	NA	NA	NA	NA	NA	NA	NA	NA	NA	NA	NA	NA	NA	NA	2	2	3	3	-1.7868283618953
382.0391	952.325723992935	2.51392465305671	0.203645024683168	12.3446406656283	5.20661808107684e-35	2.61268095308436e-31	NA	NA	NA	NA	NA	NA	NA	NA	NA	NA	NA	NA	NA	NA	NA	NA	2	2	3	3	1.65133533941987
343.2316	153361.596536877	-1.78645337387019	0.14484739308618	-12.3333484697739	5.99046109098891e-35	3.00601337545824e-31	NA	NA	NA	NA	NA	NA	NA	NA	NA	NA	NA	NA	NA	NA	NA	NA	2	2	3	3	-1.37093896571298
376.1337	711.664644746994	-2.57939990532401	0.209434408677113	-12.3160273501223	7.42634087068975e-35	3.72653784891212e-31	NA	NA	NA	NA	NA	NA	NA	NA	NA	NA	NA	NA	NA	NA	NA	NA	2	2	3	3	-1.80946340360757
352.1439	699.885845189342	-2.54962044971269	0.207409177541632	-12.2927079694963	9.91287536962516e-35	4.9742808604779e-31	NA	NA	NA	NA	NA	NA	NA	NA	NA	NA	NA	NA	NA	NA	NA	NA	2	2	3	3	-1.7942715538658
307.0676	1090.34976594012	2.73051876277682	0.222483079811553	12.2729277439417	1.26591602925792e-34	6.35236663481623e-31	N-Desmethylpromazine,D-Erythroascorbic_acid_1-a-D-glucoside,10,11-Dihydroxycarbamazepine	1	C16H18N2S	[M+K-2H]-	270.11907	307.0676766	-0.135475021311293	HMDB13939,HMDB33627,HMDB60568	N-Glucosylnicotinate,Dihydroxycarbazepine	1	C12H16NO7	[M+Na-2H]-	286.092679	307.0673476	0.935951029289626	C03003,C07495	2	2	3	3	1.79177944904163
246.1347	969.866363150586	2.54386037001568	0.207278589868896	12.2726634314942	1.27005614238807e-34	6.37314172250331e-31	NA	NA	NA	NA	NA	NA	NA	NA	NA	NA	NA	NA	NA	NA	NA	NA	2	2	3	3	1.65919623314939
328.0449	14860.26435966	1.84540907353013	0.150635458977604	12.2508278333357	1.66289741231126e-34	8.34441921497788e-31	NA	NA	NA	NA	NA	NA	NA	NA	NA	NA	NA	NA	NA	NA	NA	NA	2	2	3	3	1.27510732896049
579.3374	567.925302222544	-2.15980038001518	0.176723144091534	-12.2213781964885	2.38998229361735e-34	1.19929311493719e-30	NA	NA	NA	NA	NA	NA	NA	NA	NA	NA	NA	NA	NA	NA	NA	NA	2	2	3	3	-1.559019008392
344.2348	9806.65523653257	-1.92968516162286	0.157998942676944	-12.2132789557234	2.64029690435042e-34	1.32490098660304e-30	NA	NA	NA	NA	NA	NA	NA	NA	NA	NA	NA	NA	NA	NA	NA	NA	2	2	3	3	-1.43787089973723
354.2472	548.177066793021	-2.09136384361181	0.171385780476386	-12.2026683765632	3.00802256117571e-34	1.50942572119797e-30	NA	NA	NA	NA	NA	NA	NA	NA	NA	NA	NA	NA	NA	NA	NA	NA	2	2	3	3	-1.52141153057744
312.1817	19575.3552058565	-2.26527726321298	0.185706211721358	-12.1981771218935	3.17860190352033e-34	1.5950224351865e-30	NA	NA	NA	NA	NA	NA	NA	NA	NA	NA	NA	NA	NA	NA	NA	NA	2	2	3	3	-1.62459612797392
462.2773	617.911987261425	-2.31986923079669	0.190189801014739	-12.1976531781371	3.19911709297267e-34	1.60531695725368e-30	NA	NA	NA	NA	NA	NA	NA	NA	NA	NA	NA	NA	NA	NA	NA	NA	2	2	1	3	-1.65133533941987
491.2479	573.344004898365	-2.17800820477777	0.178979311699183	-12.1690500656211	4.54339143432012e-34	2.27987382174184e-30	NA	NA	NA	NA	NA	NA	NA	NA	NA	NA	NA	NA	NA	NA	NA	NA	2	2	0	3	-1.57091402713921
337.092	629.934606350766	1.82938885132165	0.1504315184841	12.1609412027242	5.01772117716066e-34	2.51789248669922e-30	NA	NA	NA	NA	NA	NA	NA	NA	NA	NA	NA	NA	NA	NA	NA	NA	2	2	3	3	1.26838064228448
387.0317	927.120310290025	2.47108822013826	0.203393476509417	12.1492992919262	5.78593480576624e-34	2.9033820855335e-30	Phosphoribosyl_formamidocarboxamide	1	C10H15N4O9P	[M+Na-2H]-	366.057669	387.0323376	-1.63810601440276	HMDB01439	1-(5-Phosphoribosyl)-5-formamido-4-imidazolecarboxamide	1	C10H15N4O9P	[M+Na-2H]-	366.057669	387.0323376	-1.63810601440276	C04734	2	2	3	3	1.632117294666
318.0334	1397.11826203526	3.11956928714294	0.257501317345265	12.1147702050787	8.82110114629802e-34	4.42642855521235e-30	NA	NA	NA	NA	NA	NA	NA	NA	Propetamphos	1	C10H20NO4PS	[M+K-2H]-	281.085069	318.0336756	-0.960275667115579	C18669	2	2	3	3	1.99839221941416
324.9815	1076.03206012216	2.70935960317555	0.22414961020214	12.0872822430172	1.23298208023181e-33	6.18710407860321e-30	NA	NA	NA	NA	NA	NA	NA	NA	NA	NA	NA	NA	NA	NA	NA	NA	2	2	3	3	1.77463869720473
358.1041	569.477022377177	-2.16498280709444	0.179171644807812	-12.0832892359541	1.29436256663236e-33	6.4951113593612e-30	NA	NA	NA	NA	NA	NA	NA	NA	NA	NA	NA	NA	NA	NA	NA	NA	2	2	3	3	-1.56070481210799
341.0877	763.911816367296	2.15473960257582	0.178345644885816	12.0818178877055	1.31773737001265e-33	6.6124061227235e-30	Glucocaffeic_acid,1-O-Caffeoylglucose,Vanillic_acid-4-O-glucuronide	1	C15H18O9	[M-H]-	342.095085	341.0878086	-0.188221326947271	HMDB34313,HMDB36937,HMDB60024	Nopaline,Caffeic_acid_3-glucoside,1-Caffeoyl-beta-D-glucose,Ceceline	1	C11H20N4O6	[M+K-2H]-	304.138286	341.0868926	2.49731085685475	C01682,C10431,C10433,C09130	2	2	3	3	1.45062433698262
383.1792	735.753915294495	-2.63911672285969	0.218578578769244	-12.073995254795	1.44923564027873e-33	7.27226444291869e-30	NA	NA	NA	NA	NA	NA	NA	NA	NA	NA	NA	NA	NA	NA	NA	NA	0	2	3	3	-1.85773500885139
280.2288	7299.45376642827	-1.92034917552584	0.159141890285774	-12.0668993693454	1.57975038558887e-33	7.92718743488493e-30	NA	NA	NA	NA	NA	NA	NA	NA	NA	NA	NA	NA	NA	NA	NA	NA	1	2	2	3	-1.43227703932196
439.3647	541.242410727735	-2.06646885193464	0.171308351804199	-12.0628610932907	1.65917158481141e-33	8.32572301258366e-30	NA	NA	NA	NA	NA	NA	NA	NA	NA	NA	NA	NA	NA	NA	NA	NA	2	2	3	3	-1.51351487106326
346.2052	685.84989482033	-2.51239622496157	0.208527134395157	-12.0482940133853	1.98005621937972e-33	9.93592210884743e-30	NA	NA	NA	NA	NA	NA	NA	NA	NA	NA	NA	NA	NA	NA	NA	NA	2	2	3	3	-1.77463869720473
344.1457	677.672951558126	1.95410066318827	0.162608722096654	12.0171946374855	2.88604228630751e-33	1.44821601926911e-29	NA	NA	NA	NA	NA	NA	NA	NA	NA	NA	NA	NA	NA	NA	NA	NA	2	2	3	3	1.33599462994113
312.8688	1038.61702987326	2.65298217504872	0.220829246701961	12.0137265089224	3.00970493757177e-33	1.51026993767351e-29	NA	NA	NA	NA	NA	NA	NA	NA	NA	NA	NA	NA	NA	NA	NA	NA	2	2	3	3	1.7395699934809
210.075	541.217774996946	-2.06650183401106	0.172379234196433	-11.9881135546536	4.10139292577411e-33	2.05807897015345e-29	NA	NA	NA	NA	NA	NA	NA	NA	NA	NA	NA	NA	NA	NA	NA	NA	2	2	3	3	-1.51508665506399
269.0507	955.44946271278	-3.0938090224742	0.258703968507603	-11.9588773234581	5.83453953744477e-33	2.92777193988979e-29	NA	NA	NA	NA	NA	NA	NA	NA	NA	NA	NA	NA	NA	NA	NA	NA	2	2	3	3	-2.10933616752407
585.1535	1447.74254799518	-1.44635128123513	0.121016947286771	-11.9516424241619	6.36546591138455e-33	3.19419079433277e-29	NA	NA	NA	NA	NA	NA	NA	NA	NA	NA	NA	NA	NA	NA	NA	NA	2	2	0	3	-1.19891156327172
369.2473	9518.63089811708	-1.69871550446483	0.142219834952653	-11.9442938815838	6.95384188915325e-33	3.4894378599771e-29	NA	NA	NA	NA	NA	NA	NA	NA	NA	NA	NA	NA	NA	NA	NA	NA	2	2	3	3	-1.31911834448956
573.4109	1736.486664304	-2.05098173814915	0.171732679479033	-11.9428739152676	7.07361073463225e-33	3.54953786663846e-29	NA	NA	NA	NA	NA	NA	NA	NA	NA	NA	NA	NA	NA	NA	NA	NA	2	2	3	3	-1.51038247238847
486.1693	660.16470725793	-2.44252626073595	0.205338797589316	-11.8951035528175	1.25497263843476e-32	6.29745269966564e-29	NA	NA	NA	NA	NA	NA	NA	NA	NA	NA	NA	NA	NA	NA	NA	NA	2	2	3	3	-1.73280716071368
422.0537	564.569970921961	1.63983041367316	0.137879146171323	11.8932446218921	1.28322747898466e-32	6.43923548954504e-29	NA	NA	NA	NA	NA	NA	NA	NA	S-Inosyl-L-homocysteine,Chromopyrrolate	1	C14H19N5O6S	[M+K-2H]-	385.105607	422.0542136	-1.28301052946514	C03431,C21125	2	2	3	3	1.18569595691774
357.1451	534.153556567395	-2.04069321151921	0.171714291200907	-11.8842362930152	1.4293551729767e-32	7.1725042579971e-29	NA	NA	NA	NA	NA	NA	NA	NA	NA	NA	NA	NA	NA	NA	NA	NA	2	2	2	3	-1.50726482374709
451.0133	2151.39569488587	-1.70595302926929	0.143813226989818	-11.8622818288478	1.85840422450288e-32	9.32547239855543e-29	NA	NA	NA	NA	NA	NA	NA	NA	NA	NA	NA	NA	NA	NA	NA	NA	2	2	3	3	-1.32390171795701
316.8635	1588.98734196798	3.31863483778583	0.279936663681773	11.8549488807168	2.02847981813439e-32	1.01789117273984e-28	NA	NA	NA	NA	NA	NA	NA	NA	NA	NA	NA	NA	NA	NA	NA	NA	2	2	3	3	2.10473891620526
489.2553	638.085658380664	-2.38007193749467	0.200814188892331	-11.8521104042642	2.09838665201204e-32	1.05297042197964e-28	NA	NA	NA	NA	NA	NA	NA	NA	NA	NA	NA	NA	NA	NA	NA	NA	2	2	3	3	-1.70012753889103
174.1219	645.360869409765	1.87032206238999	0.15787131568524	11.8471303939659	2.2268644151426e-32	1.11744056351855e-28	NA	NA	NA	NA	NA	NA	NA	NA	NA	NA	NA	NA	NA	NA	NA	NA	2	2	3	3	1.28873662588947
486.3209	599.788446325553	1.74559710264046	0.147532514792994	11.8319484019489	2.66874128935528e-32	1.33917437899848e-28	LysoSM(d18:1)	1	C23H50N2O5P	[M+Na-2H]-	465.345736	486.3204046	1.07603957206941	HMDB06482	Sphingosyl-phosphocholine	1	C23H50N2O5P	[M+Na-2H]-	465.345736	486.3204046	1.07603957206941	C03640	2	2	3	3	1.23450578016952
281.0317	974.812914628321	2.55148019354807	0.21571149383519	11.8282069637767	2.79038711463036e-32	1.40021625412152e-28	NA	NA	NA	NA	NA	NA	NA	NA	NA	NA	NA	NA	NA	NA	NA	NA	2	2	3	3	1.66117756247027
583.4065	553.763799537557	-2.11083840677249	0.179049267301197	-11.789148532072	4.44007182943508e-32	2.22802804401052e-28	NA	NA	NA	NA	NA	NA	NA	NA	NA	NA	NA	NA	NA	NA	NA	NA	2	2	3	3	-1.52940421746638
427.193	638.443980586851	-2.38109548876632	0.202170927025237	-11.7776355077458	5.09009500871133e-32	2.55420967537135e-28	NA	NA	NA	NA	NA	NA	NA	NA	NA	NA	NA	NA	NA	NA	NA	NA	2	2	3	3	-1.70225021892725
344.2517	592.587822844494	-2.24082222304028	0.190264278374674	-11.7774195039785	5.10315293574592e-32	2.5607621431573e-28	NA	NA	NA	NA	NA	NA	NA	NA	NA	NA	NA	NA	NA	NA	NA	NA	2	2	3	3	-1.60982360728502
404.1666	6073.20451397414	-2.35540101021298	0.200185819191211	-11.766073239999	5.8379186321789e-32	2.92946756962737e-28	NA	NA	NA	NA	NA	NA	NA	NA	NA	NA	NA	NA	NA	NA	NA	NA	2	2	1	3	-1.67931023481353
314.9373	1159.39573041329	2.82804203602446	0.240495429846178	11.7592340022149	6.33060140467314e-32	3.17669578486498e-28	NA	NA	NA	NA	NA	NA	NA	NA	NA	NA	NA	NA	NA	NA	NA	NA	2	2	3	3	1.85773500885139
309.0825	1182.52539905459	2.85926015589083	0.243907336019952	11.722731273884	9.74777048208859e-32	4.89143122791206e-28	(2S,4R)-4-(9H-Pyrido[3,4-b]indol-1-yl)-1,2,4-butanetriol	1	C15H16N2O3	[M+(37Cl)]-	272.116093	309.0825446	0.0161769083202255	HMDB35191	NA	NA	NA	NA	NA	NA	NA	NA	2	2	3	3	1.87483185769505
194.9479	1543.37427795518	3.2736339900274	0.279448437510658	11.7146262086455	1.07263266911516e-31	5.38247073361987e-28	NA	NA	NA	NA	NA	NA	NA	NA	NA	NA	NA	NA	NA	NA	NA	NA	2	2	3	3	2.08678134079538
286.0696	898.810058057312	2.42115945827275	0.207527615112547	11.6666856936591	1.88629571594444e-31	9.46543190260919e-28	2-(2-Phenylacetoxy)propionylglycine,N-Phenylacetylglutamic_acid,Muramic_acid,N-(1-Deoxy-1-fructosyl)alanine	1	C13H15NO5	[M+Na-2H]-	265.095024	286.0696926	-0.180026061385383	HMDB59732,HMDB59772,HMDB03254,HMDB38662	Muramic_acid	1	C9H17NO7	[M+Cl]-	251.100504	286.0699056	-0.924599179360443	C06470	0	2	2	3	1.59361379348723
207.064	684.449671821467	-2.50857034622639	0.215166602646368	-11.6587347449515	2.07096906401367e-31	1.03921227632206e-27	NA	NA	NA	NA	NA	NA	NA	NA	NA	NA	NA	NA	NA	NA	NA	NA	2	2	3	3	-1.77223214742763
421.2313	593.698556228224	-2.24432756169901	0.192745613151795	-11.6439877670861	2.46227742316103e-31	1.23557081094221e-27	NA	NA	NA	NA	NA	NA	NA	NA	NA	NA	NA	NA	NA	NA	NA	NA	2	2	3	3	-1.61532204414645
394.2207	520.650669460855	-1.98990598498014	0.171083696213014	-11.6311842041485	2.86100734395896e-31	1.4356534851986e-27	NA	NA	NA	NA	NA	NA	NA	NA	NA	NA	NA	NA	NA	NA	NA	NA	2	2	3	3	-1.47686395636144
398.2071	524.241994340573	-2.00348970705736	0.172494741267855	-11.6147871658666	3.46650510762352e-31	1.73949226300548e-27	NA	NA	NA	NA	NA	NA	NA	NA	NA	NA	NA	NA	NA	NA	NA	NA	2	2	3	3	-1.48584050697085
337.1064	2663.70055378081	4.10228524255884	0.353968902421289	11.589394476457	4.66418195147975e-31	2.34048650325254e-27	Verimol_B,Verimol_A,7-Hydroxy-2,4,5-trimethoxyisoflavan,7-Hydroxy-2,3,4-trimethoxyisoflavan,Sorgolactone,5-Hydroxy-3,4,7-trimethoxyflavan,Histidinyl-Phenylalanine,Phenylalanyl-Histidine,Garcinia_lactone_dibutyl_ester	1	C18H20O5	[M+Na-2H]-	316.131075	337.1057436	1.86884979553644	HMDB38323,HMDB38324,HMDB38780,HMDB39510,HMDB39607,HMDB40534,HMDB28892,HMDB28997,HMDB40462	Sorgolactone,2-O-Methylodoratol,Combretastatin_A-4	1	C18H20O5	[M+Na-2H]-	316.131075	337.1057436	1.86884979553644	C09186,C09774,C20268	2	2	3	3	2.33822836733777
390.1262	592.703553235097	-2.241123655421	0.193495077486548	-11.5823290418166	5.065093899693e-31	2.54166411886595e-27	NA	NA	NA	NA	NA	NA	NA	NA	NA	NA	NA	NA	NA	NA	NA	NA	1	2	3	3	-1.61165100899827
463.1903	1830.96413369823	-1.97968808016056	0.171283204466227	-11.5579813346551	6.72716264306412e-31	3.37569021428958e-27	NA	NA	NA	NA	NA	NA	NA	NA	NA	NA	NA	NA	NA	NA	NA	NA	0	2	2	3	-1.46653949500577
300.1565	1079.52065130265	2.71468910637088	0.23495446143269	11.5541075058436	7.03747874365881e-31	3.53140683356799e-27	NA	NA	NA	NA	NA	NA	NA	NA	NA	NA	NA	NA	NA	NA	NA	NA	0	2	2	3	1.77948286562589
402.3301	554.549276540986	-2.11347903591185	0.183130883635184	-11.5408116531678	8.21464098393988e-31	4.12210684574103e-27	NA	NA	NA	NA	NA	NA	NA	NA	NA	NA	NA	NA	NA	NA	NA	NA	1	2	3	3	-1.53262882227693
484.1686	1514.77685274469	-1.3207406401208	0.1147738516561	-11.5073304682513	1.21171370807316e-30	6.08037938711114e-27	NA	NA	NA	NA	NA	NA	NA	NA	NA	NA	NA	NA	NA	NA	NA	NA	2	2	3	3	-1.12816112066072
405.1697	790.299264258898	-2.76584359188094	0.241137030301775	-11.4700076898997	1.86642698237249e-30	9.36573059754517e-27	NA	NA	NA	NA	NA	NA	NA	NA	NA	NA	NA	NA	NA	NA	NA	NA	2	2	3	3	-1.92331577653039
273.1571	1121.11230279297	2.77469968787547	0.241957385082611	11.4677205943853	1.91640834606933e-30	9.6165370805759e-27	NA	NA	NA	NA	NA	NA	NA	NA	NA	NA	NA	NA	NA	NA	NA	NA	2	2	3	3	1.83845140887596
359.2435	5670.341788897	-1.44176159525568	0.125787160151016	-11.4619138672401	2.04935457076531e-30	1.02836612361003e-26	NA	NA	NA	NA	NA	NA	NA	NA	NA	NA	NA	NA	NA	NA	NA	NA	2	2	3	3	-1.19584325468336
243.0276	88961.0325041784	0.883019004632671	0.077087398999692	11.4547775134584	2.22533924151255e-30	1.116675231391e-26	NA	NA	NA	NA	NA	NA	NA	NA	NA	NA	NA	NA	NA	NA	NA	NA	2	2	3	3	0.748594399964812
488.0857	1036.20733334624	-3.23032408499775	0.282228785022061	-11.4457640624617	2.46919314383514e-30	1.23904111957647e-26	NA	NA	NA	NA	NA	NA	NA	NA	NA	NA	NA	NA	NA	NA	NA	NA	2	2	2	3	-2.2181032833993
425.1609	842.216229597865	2.31495380032877	0.202369989643734	11.4392148974468	2.66284237670912e-30	1.33621430463264e-26	Mangostanol,Edulisin_II,Archangelicin,Atrovirisidone,Mangostenol,Curcumin_II	1	C24H26O7	[M-H]-	426.167855	425.1605786	0.728195452777758	HMDB29868,HMDB30593,HMDB30845,HMDB36982,HMDB39912,HMDB39610	Archangelicin,Disenecionyl_cis-khellactone	1	C24H26O7	[M-H]-	426.167855	425.1605786	0.728195452777758	C09116,C09261	2	2	3	3	1.54404234583941
383.1336	3198.32657910655	-2.06573964952074	0.180717957708837	-11.4307381275797	2.93602361339578e-30	1.473296649202e-26	NA	NA	NA	NA	NA	NA	NA	NA	NA	NA	NA	NA	NA	NA	NA	NA	2	2	3	3	-1.51194681733854
581.3909	2669.65666087964	-2.22638838925393	0.194808186270295	-11.4286182314989	3.00858124295258e-30	1.50970606771361e-26	NA	NA	NA	NA	NA	NA	NA	NA	NA	NA	NA	NA	NA	NA	NA	NA	2	2	3	3	-1.59897046465551
426.2351	575.25944913775	-2.18410602200753	0.191130391491859	-11.4273088908551	3.05428218000161e-30	1.53263879792481e-26	NA	NA	NA	NA	NA	NA	NA	NA	NA	NA	NA	NA	NA	NA	NA	NA	0	2	2	3	-1.57435375771442
238.0237	905.938727522872	2.43374989827235	0.213113243277945	11.4199843277606	3.32293864493234e-30	1.66745061202705e-26	NA	NA	NA	NA	NA	NA	NA	NA	NA	NA	NA	NA	NA	NA	NA	NA	2	2	3	3	1.60076625852394
574.4146	527.982115436779	-2.01739746061978	0.177210994289406	-11.3841551914389	5.01519144559047e-30	2.5166230673973e-26	NA	NA	NA	NA	NA	NA	NA	NA	NA	NA	NA	NA	NA	NA	NA	NA	2	2	3	3	-1.493413491986
437.1568	509.245415913327	-1.94567853508361	0.171018082376517	-11.3770339840437	5.44191811155824e-30	2.73075450837992e-26	NA	NA	NA	NA	NA	NA	NA	NA	NA	NA	NA	NA	NA	NA	NA	NA	2	2	3	3	-1.45492835496209
154.9982	670.689338449556	1.93658452164385	0.170267892075429	11.3737504942267	5.65062934627943e-30	2.83548580596302e-26	NA	NA	NA	NA	NA	NA	NA	NA	NA	NA	NA	NA	NA	NA	NA	NA	2	2	3	3	1.32270303603047
468.2324	528.699087126405	-2.02037929410725	0.177648575146588	-11.3728989519906	5.70604164171619e-30	2.86329169581318e-26	NA	NA	NA	NA	NA	NA	NA	NA	NA	NA	NA	NA	NA	NA	NA	NA	0	2	3	3	-1.4949384071491
414.1718	655.684287850316	-2.43026515115592	0.213857993558496	-11.3639200981803	6.32417044199159e-30	3.17346872779138e-26	NA	NA	NA	NA	NA	NA	NA	NA	NA	NA	NA	NA	NA	NA	NA	NA	2	2	3	3	-1.72170881761476
349.1785	793.885958946282	2.21753024781623	0.195623823828331	11.335686034653	8.73449697769543e-30	4.38297058340757e-26	13-L-Hydroperoxylinoleic_acid,8(R)-Hydroperoxylinoleic_acid,9(S)-HPODE,12,13-DiHODE,15,16-DiHODE,9,10-DiHODE,Megestrol,12-Methoxy-8,11,13-abietatrien-20,11-olide	1	C18H32O4	[M+K-2H]-	312.23006	349.1786666	-0.442466893846111	HMDB03871,HMDB04706,HMDB06940,HMDB10201,HMDB10208,HMDB10221,HMDB14495,HMDB38391	(9Z,11E)-(13S)-13-Hydroperoxyoctadeca-9,11-dienoic_acid,(9Z,12Z)-(11S)-11-Hydroperoxyoctadeca-9,12-dienoic_acid,(7S,8S)-DiHODE,9(S)-HPODE,8(R)-HPODE,12,13-Epoxy-9-hydroxy-10-octadecenoate,9,10-Epoxy-13-hydroxy-11-octadecenoate,9,10-12,13-Diepoxyoctadecanoate,Octadec-9-ene-1,18-dioic-acid,(8E,10R,12Z)-10-Hydroperoxy-8,12-octadecadienoate,5S,8R-DiHODE,(8E,10S,12Z)-10-Hydroperoxyoctadeca-8,12-dienoa…	1	C18H32O4	[M+K-2H]-	312.23006	349.1786666	-0.442466893846111	C04717,C07338,C07354,C14827,C14831,C14832,C14834,C14836,C19618,C19937,C20186,C20703,C04379,C07594,C14681,C15130,C15187,C15254,C15303,C15443	0	2	3	3	1.4949384071491
429.2713	589.045160200261	1.71435293955154	0.152008279786375	11.2780234205716	1.68489127481081e-29	8.45478441700062e-26	NA	NA	NA	NA	NA	NA	NA	NA	NA	NA	NA	NA	NA	NA	NA	NA	2	2	3	3	1.22176611739766
185.1157	618.669800317532	-2.3218668780519	0.205905740679508	-11.2763581548991	1.71708139456341e-29	8.61631443791919e-26	NA	NA	NA	NA	NA	NA	NA	NA	NA	NA	NA	NA	NA	NA	NA	NA	2	2	3	3	-1.65525300080982
420.1403	6103.39262779117	-2.67896882348772	0.237597572153775	-11.2752365236875	1.73910608689699e-29	8.72683434404908e-26	NA	NA	NA	NA	NA	NA	NA	NA	NA	NA	NA	NA	NA	NA	NA	NA	2	2	3	3	-1.87483185769505
463.2901	4337.67761989515	-1.13412851936305	0.100731078959095	-11.2589732094858	2.09181737303828e-29	1.04967395779061e-25	NA	NA	NA	NA	NA	NA	NA	NA	NA	NA	NA	NA	NA	NA	NA	NA	2	2	3	3	-1.03922521753249
590.4026	536.551156221415	-2.04900637904368	0.182043012149078	-11.2556167625139	2.17300583353907e-29	1.0904143272699e-25	NA	NA	NA	NA	NA	NA	NA	NA	NA	NA	NA	NA	NA	NA	NA	NA	2	2	3	3	-1.5088218149002
489.3178	1551.61840351333	-2.74529604747199	0.244032263302388	-11.2497257957658	2.32313148872847e-29	1.16574738104395e-25	NA	NA	NA	NA	NA	NA	NA	NA	NA	NA	NA	NA	NA	NA	NA	NA	2	2	1	3	-1.90767887297048
480.0725	538.346942849302	1.55601563020321	0.13857142712061	11.2289788922278	2.93854805116939e-29	1.4745634120768e-25	NA	NA	NA	NA	NA	NA	NA	NA	NA	NA	NA	NA	NA	NA	NA	NA	2	2	3	3	1.13574296582225
296.9965	1188.42621652828	2.86649556228876	0.255510948513009	11.2186799781803	3.30161725656378e-29	1.65675153934371e-25	Fructose_6-phosphate,Myo-inositol_1-phosphate,Galactose_1-phosphate,Dolichyl_phosphate_D-mannose,Fructose_1-phosphate,Mannose_6-phosphate,D-Myo-inositol_4-phosphate,Glucose_6-phosphate,Glucose_1-phosphate,Inositol_phosphate,Beta-D-Glucose_6-phosphate,Beta-D-Fructose_6-phosphate,D-Tagatose_1-phosphate,D-Mannose_1-phosphate,Sorbose_1-phosphate,Beta-D-Fructose_2-phosphate,1D-myo-Inositol_3-phosphate…	1	C6H13O9P	[M+(37Cl)]-	260.029723	296.9961746	0.928631489508625	HMDB00124,HMDB00213,HMDB00645,HMDB00994,HMDB01076,HMDB01078,HMDB01313,HMDB01401,HMDB01586,HMDB02985,HMDB03498,HMDB03971,HMDB06328,HMDB06330,HMDB06797,HMDB06800,HMDB06814,HMDB06873,HMDB60467	D-Fructose_6-phosphate,D-Glucose_6-phosphate,D-Glucose_1-phosphate,D-Mannose_6-phosphate,alpha-D-Galactose_1-phosphate,D-Mannose_1-phosphate,beta-D-Glucose_1-phosphate,alpha-D-Glucose_6-phosphate,Hexose_1-phosphate,D-Fructose_1-phosphate,D-Tagatose_6-phosphate,D-Galactose_6-phosphate,alpha-D-Hexose_1-phosphate,beta-D-Glucose_6-phosphate,Inositol_1-phosphate,Sorbose_1-phosphate,D-Allose_6-phosphat…	1	C6H13O9P	[M+(37Cl)]-	260.029723	296.9961746	0.928631489508625	C00085,C00092,C00103,C00275,C00446,C00636,C00663,C00668,C01002,C01094,C01097,C01113,C01171,C01172,C01177,C02888,C02962,C02965,C03251,C03267,C03384,C03546,C03606,C03654,C03735,C03811,C04006,C05001,C05345,C06019,C06155,C06312,C15924,C15926,C18096,C18984	2	2	3	3	1.88065454206714
590.3548	727.700095750381	-2.61919676624904	0.233695307825806	-11.207742211929	3.73601827299466e-29	1.87473396938872e-25	NA	NA	NA	NA	NA	NA	NA	NA	NA	NA	NA	NA	NA	NA	NA	NA	2	2	3	3	-1.8277320248322
381.2754	2765.70670283814	-1.59010410163224	0.141915151223578	-11.204611261888	3.87049150820286e-29	1.9422126388162e-25	NA	NA	NA	NA	NA	NA	NA	NA	NA	NA	NA	NA	NA	NA	NA	NA	2	2	3	3	-1.26838064228448
409.3431	640.815962678326	-2.38738683479041	0.213841149285549	-11.1643004293924	6.09692758106108e-29	3.05943826017645e-25	NA	NA	NA	NA	NA	NA	NA	NA	NA	NA	NA	NA	NA	NA	NA	NA	2	2	3	3	-1.70438059674411
466.278	496.630231504409	-1.8952128833488	0.169801202631913	-11.1613631350842	6.30178268815262e-29	3.16223455291498e-25	NA	NA	NA	NA	NA	NA	NA	NA	NA	NA	NA	NA	NA	NA	NA	NA	2	2	0	3	-1.4171205803047
399.261	628.294393723335	1.82525289833777	0.163707311511776	11.1494891796966	7.20186158227762e-29	3.61389414198691e-25	NA	NA	NA	NA	NA	NA	NA	NA	NA	NA	NA	NA	NA	NA	NA	NA	2	2	3	3	1.26615112192682
434.0672	1084.63660522534	2.72225300378977	0.244547541517482	11.1317946068788	8.78488046923459e-29	4.40825301946192e-25	NA	NA	NA	NA	NA	NA	NA	NA	NA	NA	NA	NA	NA	NA	NA	NA	1	2	3	3	1.7868283618953
451.3788	1505.84671644697	-1.46317427016768	0.131467148290967	-11.1295809575891	9.00578676245487e-29	4.51910379739985e-25	NA	NA	NA	NA	NA	NA	NA	NA	NA	NA	NA	NA	NA	NA	NA	NA	2	2	0	3	-1.20405064215323
494.9768	562.026817794117	-2.13923075194693	0.192360431267004	-11.1209500719906	9.92098263267994e-29	4.97834908507879e-25	NA	NA	NA	NA	NA	NA	NA	NA	NA	NA	NA	NA	NA	NA	NA	NA	2	2	1	3	-1.54899602056894
432.0148	519.088145549095	-1.98397473292698	0.178853877907942	-11.0927129796322	1.36096524321536e-28	6.8293235904547e-25	NA	NA	NA	NA	NA	NA	NA	NA	NA	NA	NA	NA	NA	NA	NA	NA	2	2	2	3	-1.47241996117564
567.4257	499.659437344057	-1.90756216523848	0.172822771444195	-11.0376783643609	2.51446118042153e-28	1.26175662033552e-24	NA	NA	NA	NA	NA	NA	NA	NA	NA	NA	NA	NA	NA	NA	NA	NA	2	2	1	3	-1.42396934246678
580.3321	505.039345038176	-1.92885069223426	0.174918752875943	-11.0271235103205	2.82764871254613e-28	1.41891412395565e-24	NA	NA	NA	NA	NA	NA	NA	NA	NA	NA	NA	NA	NA	NA	NA	NA	2	2	3	3	-1.43646821776845
439.0479	986.071524813618	-3.14697950030237	0.285700843369791	-11.0149464845267	3.2372893306542e-28	1.62447178612228e-24	NA	NA	NA	NA	NA	NA	NA	NA	NA	NA	NA	NA	NA	NA	NA	NA	2	2	3	3	-2.15286382983413
230.0629	1269.77567585252	2.97102475926182	0.27013215100828	10.9984122518269	3.88919314070226e-28	1.95159711800439e-24	NA	NA	NA	NA	NA	NA	NA	NA	NA	NA	NA	NA	NA	NA	NA	NA	2	2	3	3	1.93943760762288
218.0683	633.718678422889	-2.36664342916789	0.21584218216311	-10.9646937658342	5.64914720051316e-28	2.8347420652175e-24	NA	NA	NA	NA	NA	NA	NA	NA	NA	NA	NA	NA	NA	NA	NA	NA	0	2	2	3	-1.68754953387135
582.3943	734.083436532725	-2.63479028569715	0.2403266423318	-10.9633716018031	5.73231526218375e-28	2.8764757985638e-24	NA	NA	NA	NA	NA	NA	NA	NA	NA	NA	NA	NA	NA	NA	NA	NA	2	2	3	3	-1.85493772311431
343.2097	721.750971319406	2.05947672000719	0.188012667301616	10.9539253368674	6.36291118077298e-28	3.19290883051188e-24	NA	NA	NA	NA	NA	NA	NA	NA	NA	NA	NA	NA	NA	NA	NA	NA	0	2	2	3	1.38774756584237
359.963	726.533130300814	2.07019201619841	0.189648368326085	10.9159495252755	9.67133370166203e-28	4.85307525149401e-24	NA	NA	NA	NA	NA	NA	NA	NA	NA	NA	NA	NA	NA	NA	NA	NA	2	2	3	3	1.40361899562153
364.2103	19789.1220016512	-2.31918342690677	0.212604347422964	-10.9084478046579	1.05034403876362e-27	5.27062638651584e-24	NA	NA	NA	NA	NA	NA	NA	NA	NA	NA	NA	NA	NA	NA	NA	NA	0	2	2	3	-1.64938597595628
316.1661	1429.14723340142	3.15517131439598	0.289255396219316	10.9079082210231	1.05659588192514e-27	5.30199813550035e-24	NA	NA	NA	NA	NA	NA	NA	NA	NA	NA	NA	NA	NA	NA	NA	NA	2	2	3	3	2.0171311855229
315.0805	3916.68234993521	-1.57042976980614	0.144485661561114	-10.8691046076007	1.61780727648404e-27	8.1181569133969e-24	NA	NA	NA	NA	NA	NA	NA	NA	NA	NA	NA	NA	NA	NA	NA	NA	2	2	3	3	-1.25950003289423
392.1824	1171.58121988653	2.84406762466642	0.261801683346361	10.8634428484699	1.72134590890776e-27	8.63771377089913e-24	NA	NA	NA	NA	NA	NA	NA	NA	Primidolol	1	C17H23N3O4	[M+Hac-H]-	333.168857	392.1827106	-0.78713311847115	C11774	2	2	3	3	1.86337359350677
491.3486	1840.45446462019	-2.56749843131487	0.236380567245323	-10.8617153314902	1.75422686239583e-27	8.8027103955023e-24	NA	NA	NA	NA	NA	NA	NA	NA	NA	NA	NA	NA	NA	NA	NA	NA	2	2	3	3	-1.79928946105242
339.229	13621.8450882751	-2.07983371994144	0.191789916789307	-10.8443329803738	2.12177883183272e-27	1.06470861781366e-23	NA	NA	NA	NA	NA	NA	NA	NA	NA	NA	NA	NA	NA	NA	NA	NA	2	2	3	3	-1.51982460661025
392.134	930.772081621517	2.47692817906617	0.228509584744248	10.8394935899008	2.23705916258387e-27	1.12255628778459e-23	NA	NA	NA	NA	NA	NA	NA	NA	NA	NA	NA	NA	NA	NA	NA	NA	2	2	3	3	1.63781936173168
371.1261	1062.59824234641	2.68935730915237	0.248327892082601	10.8298640422471	2.48524046522694e-27	1.24709366545088e-23	3-(2-Methylpropanoyloxy)-8-(2-methylbutanoyloxy)-9,10-epoxy-p-mentha-1,3,5-triene,3-(2-Methylpropanoyloxy)-8-(3-methylbutanoyloxy)-9,10-epoxy-p-mentha-1,3,5-triene	1	C19H26O5	[M+K-2H]-	334.178025	371.1266316	-1.3801219217135	HMDB32699,HMDB32700	NA	NA	NA	NA	NA	NA	NA	NA	2	2	3	3	1.76035072339953
435.0392	5379.73998482725	-2.21147814851469	0.204411676197282	-10.8187467059384	2.80587970132903e-27	1.40799043412691e-23	NA	NA	NA	NA	NA	NA	NA	NA	NA	NA	NA	NA	NA	NA	NA	NA	2	2	0	3	-1.59183835755742
281.1168	5115.31240903969	2.26482661210293	0.209467251372968	10.8123183803576	3.00966109889039e-27	1.5102479394232e-23	NA	NA	NA	NA	NA	NA	NA	NA	NA	NA	NA	NA	NA	NA	NA	NA	2	2	2	3	1.52141153057744
344.2325	4039.55560124096	-1.89455950095427	0.175351411620162	-10.8043584220364	3.28243579752749e-27	1.64712628319929e-23	NA	NA	NA	NA	NA	NA	NA	NA	NA	NA	NA	NA	NA	NA	NA	NA	2	2	3	3	-1.41575877858341
367.1596	6580.59919572902	-2.23097587693932	0.206544395417136	-10.8014350737218	3.38865319646228e-27	1.70042617398477e-23	NA	NA	NA	NA	NA	NA	NA	NA	NA	NA	NA	NA	NA	NA	NA	NA	1	2	2	3	-1.60437341356037
476.1454	1116.24998391521	-1.7579057295243	0.162763363359048	-10.8003772670048	3.42792167521869e-27	1.72013109662474e-23	NA	NA	NA	NA	NA	NA	NA	NA	NA	NA	NA	NA	NA	NA	NA	NA	2	2	3	3	-1.35076901146059
493.131	746.051421858162	2.11485285053046	0.195889047530968	10.7961771073297	3.58834539576063e-27	1.80063171959268e-23	NA	NA	NA	NA	NA	NA	NA	NA	5,10-Methenyltetrahydrofolate	1	C20H22N7O6	[M+(37Cl)]-	456.163158	493.1296096	2.77127954484089	C00445	0	2	3	3	1.42811087027485
187.0395	738.855394695329	2.09891146549029	0.19442711073638	10.7953641729324	3.62024433057773e-27	1.81663860508391e-23	NA	NA	NA	NA	NA	NA	NA	NA	NA	NA	NA	NA	NA	NA	NA	NA	0	2	3	3	1.42122183540806
207.114	551.079083930435	-2.10098900674951	0.194871774581936	-10.7813920782362	4.21458660829518e-27	2.11487956004252e-23	NA	NA	NA	NA	NA	NA	NA	NA	NA	NA	NA	NA	NA	NA	NA	NA	2	2	3	3	-1.52459692326221
397.1731	522.768042949442	1.50415652342724	0.139812524706039	10.7583818158622	5.41119863215641e-27	2.71533947361608e-23	NA	NA	NA	NA	NA	NA	NA	NA	NA	NA	NA	NA	NA	NA	NA	NA	2	2	3	3	1.10763812761977
326.9885	1284.0528338562	2.98824365126383	0.278006320406038	10.7488335045743	6.00157902564568e-27	3.011592355069e-23	D-Sedoheptulose_7-phosphate,Sedoheptulose_1-phosphate,Bis(4-isothiocyanatobutyl)_disulfide	1	C7H15O10P	[M+K-2H]-	290.040288	326.9888946	-1.22695298410566	HMDB01068,HMDB60509,HMDB34890	Sedoheptulose_7-phosphate,Sedoheptulose_1-phosphate,D-glycero-beta-D-manno-Heptose_7-phosphate,D-glycero-beta-D-manno-Heptose_1-phosphate,D-glycero-alpha-D-manno-Heptose_7-phosphate,D-glycero-alpha-D-manno-Heptose_1-phosphate,D-glycero-D-manno-Heptose_7-phosphate,alpha-D-Sedoheptulopyranose_7-phosphate	1	C7H15O10P	[M+K-2H]-	290.040288	326.9888946	-1.22695298410566	C05382,C06222,C07836,C07838,C19878,C19880,C19882,C20956	2	2	3	3	1.95270794871656
213.1188	1106.32467677876	2.75345567358779	0.256825282513046	10.721123896546	8.10128696879356e-27	4.06522580094061e-23	NA	NA	NA	NA	NA	NA	NA	NA	NA	NA	NA	NA	NA	NA	NA	NA	0	2	3	3	1.81462141703489
337.0627	18746.2205014868	-2.35851639365764	0.220241618279179	-10.7087679980083	9.25856991701251e-27	4.64595038435688e-23	NA	NA	NA	NA	NA	NA	NA	NA	NA	NA	NA	NA	NA	NA	NA	NA	2	2	3	3	-1.6813593748735
344.0207	677.834564547896	1.95401188954113	0.182470318312814	10.7086561124496	9.26976495395036e-27	4.65156805389229e-23	NA	NA	NA	NA	NA	NA	NA	NA	NA	NA	NA	NA	NA	NA	NA	NA	2	2	3	3	1.33477653843597
210.9652	514.02776507946	-1.96436999177567	0.183581506573046	-10.7002607639788	1.0149219848435e-26	5.09287851994469e-23	NA	NA	NA	NA	NA	NA	NA	NA	NA	NA	NA	NA	NA	NA	NA	NA	1	2	2	3	-1.46070930872847
326.1969	18215.9065753235	-1.83395708082644	0.17143962315893	-10.6973933273658	1.04681631719705e-26	5.25292427969479e-23	NA	NA	NA	NA	NA	NA	NA	NA	NA	NA	NA	NA	NA	NA	NA	NA	2	2	3	3	-1.38383388750358
374.843	1109.80765818167	2.75840146998159	0.25822657302718	10.6820976541839	1.23450143596501e-26	6.19472820567244e-23	NA	NA	NA	NA	NA	NA	NA	NA	NA	NA	NA	NA	NA	NA	NA	NA	2	2	3	3	1.82508472257648
601.1272	508.986618462051	-1.94466135818999	0.182444724905322	-10.6589070152571	1.58448542473172e-26	7.95094786130376e-23	NA	NA	NA	NA	NA	NA	NA	NA	NA	NA	NA	NA	NA	NA	NA	NA	0	2	2	3	-1.45205602198918
413.2401	576.97384363124	1.67729087787781	0.15767534279303	10.637623157601	1.99144573405569e-26	9.99307469349146e-23	NA	NA	NA	NA	NA	NA	NA	NA	NA	NA	NA	NA	NA	NA	NA	NA	2	2	0	3	1.20199120074846
398.1931	483.761324245527	-1.8415507895819	0.173226286797175	-10.6308968669294	2.14044079821196e-26	1.07407319254276e-22	NA	NA	NA	NA	NA	NA	NA	NA	NA	NA	NA	NA	NA	NA	NA	NA	2	2	2	3	-1.38774756584237
343.1191	2982.05522699824	4.271059486447	0.401836591900426	10.6288465822579	2.18801701020163e-26	1.09794693571918e-22	Dehydrocyanaropicrin,Diosbulbin_D,Diosbulbin_B,(S)-5,7-Dihydroxy-6,8-dimethylflavanone,2-Hydroxy-4,6-dimethoxychalcone,Stercurensin,Batatasin_I,DL-Propylene_glycol_dibenzoate	1	C19H20O6	[M-H]-	344.12599	343.1187136	1.18821849080083	HMDB35029,HMDB35109,HMDB36777,HMDB30694,HMDB33691,HMDB37485,HMDB38778,HMDB40412	Calaxin,Deoxyelephantopin,Echinone,2,3-Dihydro-2-(4-methoxyphenyl)-5,6,7-trimethoxy-4H-1-benzopyran-4-one,Batatasin_I,Isobatatasin_I,Phenethyl_caffeate	1	C19H20O6	[M-H]-	344.12599	343.1187136	1.18821849080083	C09353,C09388,C10338,C15118,C10246,C10265,C10484	2	2	3	3	2.3785034308566
464.1778	520.041482400974	1.49502911032929	0.140707466483956	10.6250872657121	2.27799014696607e-26	1.14309545574757e-22	NA	NA	NA	NA	NA	NA	NA	NA	NA	NA	NA	NA	NA	NA	NA	NA	2	2	3	3	1.09937547561752
398.2989	628.156581409142	-2.35012478542793	0.221227806885629	-10.6230985087824	2.32706145214261e-26	1.16771943668516e-22	NA	NA	NA	NA	NA	NA	NA	NA	NA	NA	NA	NA	NA	NA	NA	NA	2	2	3	3	-1.67726812196786
312.2181	10678.4998025204	-2.14660028917912	0.202167306311835	-10.6179398060934	2.45928797971479e-26	1.23407070822088e-22	NA	NA	NA	NA	NA	NA	NA	NA	NA	NA	NA	NA	NA	NA	NA	NA	2	2	3	3	-1.55065572240284
398.1584	3822.04033157629	-2.19964411418157	0.207220838063588	-10.6149754760985	2.538610857089e-26	1.27387492808726e-22	NA	NA	NA	NA	NA	NA	NA	NA	NA	NA	NA	NA	NA	NA	NA	NA	2	2	3	3	-1.58303556444215
423.0097	580.073734688778	1.68643854508943	0.159177054004489	10.5947339937694	3.15235936890783e-26	1.58185393131795e-22	NA	NA	NA	NA	NA	NA	NA	NA	NA	NA	NA	NA	NA	NA	NA	NA	2	2	3	3	1.21025982080023
463.3399	651.175222663623	-2.4173530185401	0.228168751741788	-10.594584052753	3.15741502671553e-26	1.58439086040585e-22	NA	NA	NA	NA	NA	NA	NA	NA	NA	NA	NA	NA	NA	NA	NA	NA	0	2	2	3	-1.71515028518467
596.5247	1308.19607079761	-3.61346313718397	0.34122457545347	-10.5896919422696	3.32684878897333e-26	1.66941272230682e-22	NA	NA	NA	NA	NA	NA	NA	NA	NA	NA	NA	NA	NA	NA	NA	NA	2	2	0	3	-2.40465640873781
183.0494	502.040504085133	-1.91665594226672	0.181000743962107	-10.5892158248144	3.34381230019676e-26	1.67792501223873e-22	NA	NA	NA	NA	NA	NA	NA	NA	NA	NA	NA	NA	NA	NA	NA	NA	2	2	3	3	-1.42949683736505
610.4677	3315.26756592302	-1.66396356551229	0.157235983142178	-10.5825876002421	3.5890686055989e-26	1.80099462628953e-22	NA	NA	NA	NA	NA	NA	NA	NA	NA	NA	NA	NA	NA	NA	NA	NA	2	2	3	3	-1.30846468730911
399.0822	473.750891818297	-1.79882617875603	0.170626194030219	-10.5424972348469	5.50182173326742e-26	2.76081414575359e-22	NA	NA	NA	NA	NA	NA	NA	NA	NA	NA	NA	NA	NA	NA	NA	NA	2	2	3	3	-1.37478346633039
395.0745	507.871172384743	1.45228873929879	0.13805369136793	10.5197385517803	7.00677405104277e-26	3.51599921881326e-22	NA	NA	NA	NA	NA	NA	NA	NA	NA	NA	NA	NA	NA	NA	NA	NA	2	2	3	3	1.08127761563882
436.9915	588.253171436835	-2.22692872045078	0.21188059173794	-10.510300647098	7.74462591628953e-26	3.88625328479409e-22	NA	NA	NA	NA	NA	NA	NA	NA	NA	NA	NA	NA	NA	NA	NA	NA	2	2	3	3	-1.60256722955471
433.2426	2531.97454184545	-1.93110816850713	0.184093399532799	-10.489828388242	9.62029640015815e-26	4.82746473359936e-22	NA	NA	NA	NA	NA	NA	NA	NA	NA	NA	NA	NA	NA	NA	NA	NA	1	2	3	3	-1.44068478220782
587.1246	603.674949225975	1.75684421852179	0.167769827799869	10.4717531248677	1.16465812011223e-25	5.84425444672315e-22	NA	NA	NA	NA	NA	NA	NA	NA	NA	NA	NA	NA	NA	NA	NA	NA	2	2	3	3	1.2398735602406
231.0469	1884.57136985971	3.57988131402253	0.342062467058696	10.4655776613113	1.24315939890667e-25	6.23817386371365e-22	Caffeine,Enprofylline,3-[(2-Mercapto-1-methylpropyl)thio]-2-butanol	1	C8H10N4O2	[M+(37Cl)]-	194.080376	231.0468276	0.242375108900747	HMDB01847,HMDB14962,HMDB37295	Caffeine	1	C8H10N4O2	[M+(37Cl)]-	194.080376	231.0468276	0.242375108900747	C07481	2	2	3	3	2.21229545550231
434.2005	533.569502735819	-2.03820960459932	0.19497835976133	-10.4535170318094	1.41190190540491e-25	7.08492376132183e-22	NA	NA	NA	NA	NA	NA	NA	NA	NA	NA	NA	NA	NA	NA	NA	NA	2	2	3	3	-1.50571147798657
385.0538	95929.618289642	1.26833509045364	0.121541067145719	10.4354447450507	1.70811987533344e-25	8.57134553442321e-22	NA	NA	NA	NA	NA	NA	NA	NA	NA	NA	NA	NA	NA	NA	NA	NA	2	2	3	3	0.986672211577068
356.0696	725.394734505689	2.06771425481608	0.198310275245586	10.4266622203788	1.87354322743531e-25	9.40143991527038e-22	NA	NA	NA	NA	NA	NA	NA	NA	NA	NA	NA	NA	NA	NA	NA	NA	2	2	0	3	1.39961802541676
429.0971	723.81814613766	2.06463516830806	0.198065656724051	10.4239937526603	1.92688077438495e-25	9.66908772586368e-22	Caryoptosidic_acid,6-Hydroxymusizin_8-O-b-D-glucopyranoside,2-Oxoaloesol_7-glucoside	1	C16H24O11	[M+(37Cl)]-	392.131865	429.0983166	-2.92776725371545	HMDB34249,HMDB30817,HMDB35734	Shanzhiside,Aloesin,Podolactone_B	1	C16H24O11	[M+(37Cl)]-	392.131865	429.0983166	-2.92776725371545	C17066,C08994,C09172	2	2	3	3	1.39563933534664
239.0167	17005.5396361372	2.10589514715907	0.202175367292771	10.4161806423703	2.09185745130493e-25	1.04969406906481e-21	NA	NA	NA	NA	NA	NA	NA	NA	NA	NA	NA	NA	NA	NA	NA	NA	2	2	3	3	1.42396934246678
416.1667	465.465611492978	-1.76218582403344	0.169217106159428	-10.4137570014535	2.14582297625282e-25	1.07677396948366e-21	NA	NA	NA	NA	NA	NA	NA	NA	NA	NA	NA	NA	NA	NA	NA	NA	2	2	3	3	-1.35450901278953
364.1989	789.08421307386	2.20767381497563	0.212384503430862	10.3947029058751	2.62102470659105e-25	1.31523019776739e-21	NA	NA	NA	NA	NA	NA	NA	NA	NA	NA	NA	NA	NA	NA	NA	NA	1	2	3	3	1.48584050697085
313.2133	17851.6326495907	-2.73247890942196	0.26367805496938	-10.3629363836868	3.65563827253108e-25	1.83439928515609e-21	NA	NA	NA	NA	NA	NA	NA	NA	NA	NA	NA	NA	NA	NA	NA	NA	0	2	2	3	-1.9015526300287
365.1013	3237.14561803271	4.39339631148469	0.424009384596217	10.3615544162272	3.70885047565014e-25	1.86110116868124e-21	Cymorcin_monoglucoside,3-Hydroxy-4-isopropylbenzyl_alcohol_3-glucoside,Perilloside_B,Dehydrocyanaropicrin,Diosbulbin_D,Diosbulbin_B,7-hydroxyolanzapine,2-hydroxymethylolanzapine,3-(3,4-Dihydroxyphenyl)-1-propanol_3-glucoside,Pseudomonine	1	C16H24O7	[M+K-2H]-	328.152205	365.1008116	1.3705803551308	HMDB29777,HMDB39385,HMDB40465,HMDB35029,HMDB35109,HMDB36777,HMDB60958,HMDB60987,HMDB38304,HMDB41438	Rhododendrin,Calaxin,Deoxyelephantopin,Echinone,2,3-Dihydro-2-(4-methoxyphenyl)-5,6,7-trimethoxy-4H-1-benzopyran-4-one	1	C16H24O7	[M+K-2H]-	328.152205	365.1008116	1.3705803551308	C09965,C09353,C09388,C10338,C15118	1	2	2	3	2.41375185362094
286.0389	1416.40570316664	3.14104574803922	0.303520917574979	10.3486961397423	4.24223659681948e-25	2.12875432428401e-21	NA	NA	NA	NA	NA	NA	NA	NA	NA	NA	NA	NA	NA	NA	NA	NA	0	2	2	3	2.01332651337329
419.1814	461.532497320017	-1.74451503770121	0.169118710703096	-10.3153283894405	6.00755794614229e-25	3.0145925773742e-21	NA	NA	NA	NA	NA	NA	NA	NA	NA	NA	NA	NA	NA	NA	NA	NA	2	2	0	3	-1.34581154471428
347.1602	737.939904349802	2.09631097068624	0.203353909501319	10.3086829057134	6.43775227892128e-25	3.2304640935627e-21	NA	NA	NA	NA	NA	NA	NA	NA	NA	NA	NA	NA	NA	NA	NA	NA	2	2	3	3	1.41848501516524
611.471	1181.97039258095	-1.61762669937138	0.156996382403101	-10.3035921886276	6.78782213187667e-25	3.40612914577571e-21	NA	NA	NA	NA	NA	NA	NA	NA	NA	NA	NA	NA	NA	NA	NA	NA	1	2	2	3	-1.28302877715058
456.1378	2962.09968117879	-2.40088880578888	0.233225801788832	-10.2942675611968	7.47865457862104e-25	3.75278886755204e-21	NA	NA	NA	NA	NA	NA	NA	NA	NA	NA	NA	NA	NA	NA	NA	NA	1	2	3	3	-1.7065187381154
251.1153	1132.77608821583	2.79124727783812	0.271312905276588	10.2879266837403	7.98777719322623e-25	4.00826659556092e-21	NA	NA	NA	NA	NA	NA	NA	NA	NA	NA	NA	NA	NA	NA	NA	NA	1	2	3	3	1.84938630099819
573.3068	460.391399049682	-1.73930871865924	0.169134554642958	-10.2835799717622	8.356475017477e-25	4.19327916376996e-21	NA	NA	NA	NA	NA	NA	NA	NA	NA	NA	NA	NA	NA	NA	NA	NA	2	2	3	3	-1.3421150370245
368.244	54413.9631875594	-1.60658425126213	0.15628572840657	-10.2797886130887	8.69180235673507e-25	4.36154642260966e-21	NA	NA	NA	NA	NA	NA	NA	NA	NA	NA	NA	NA	NA	NA	NA	NA	2	2	3	3	-1.27849241375652
340.2318	2090.28822897218	-1.68665404722947	0.164286351106621	-10.2665500564611	9.97066790450456e-25	5.00328115448039e-21	NA	NA	NA	NA	NA	NA	NA	NA	NA	NA	NA	NA	NA	NA	NA	NA	2	2	3	3	-1.31673793551558
345.0937	665.154679980651	1.9222448905711	0.187271679514021	10.2644718921698	1.01876862573295e-24	5.11218096392795e-21	NA	NA	NA	NA	NA	NA	NA	NA	NA	NA	NA	NA	NA	NA	NA	NA	2	2	3	3	1.31555052394561
363.2305	662.283948331196	-2.44798399817116	0.238649674026798	-10.2576465195434	1.09339039123263e-24	5.48663298320534e-21	NA	NA	NA	NA	NA	NA	NA	NA	NA	NA	NA	NA	NA	NA	NA	NA	2	2	3	3	-1.7395699934809
465.1948	1019.53832453799	-1.44678255756102	0.141244959445621	-10.2430738996957	1.27131746207524e-24	6.37947102469355e-21	NA	NA	NA	NA	NA	NA	NA	NA	NA	NA	NA	NA	NA	NA	NA	NA	2	2	3	3	-1.19993684476701
599.3301	467.874669458629	-1.77297105653465	0.173161713681692	-10.2388167617338	1.32851127804919e-24	6.66646959325084e-21	NA	NA	NA	NA	NA	NA	NA	NA	NA	NA	NA	NA	NA	NA	NA	NA	2	2	3	3	-1.36204639278684
384.2104	832.954422935573	2.29677879668878	0.224433454889491	10.2336739316324	1.40101293226738e-24	7.03028289411769e-21	NA	NA	NA	NA	NA	NA	NA	NA	NA	NA	NA	NA	NA	NA	NA	NA	2	2	3	3	1.53101452992167
419.1306	732.155834344066	2.08409509087817	0.203738208882328	10.2292795362792	1.46605967753602e-24	7.35668746187575e-21	3b,16a-Dihydroxyandrostenone_sulfate	1	C19H28O6S	[M+Cl]-	384.160662	419.1300636	1.18984545215748	HMDB00386	Acalyphin	1	C14H20N2O9	[M+Hac-H]-	360.116883	419.1307366	-0.415860696314314	C08324	2	2	3	3	1.41439959734212
385.9784	1070.42078698693	2.70100618861573	0.264247902623051	10.2214858161758	1.58886567080058e-24	7.97292793607732e-21	NA	NA	NA	NA	NA	NA	NA	NA	NA	NA	NA	NA	NA	NA	NA	NA	1	2	3	3	1.76983581794179
189.0388	603.436031953265	-2.27466161654584	0.22278539486858	-10.2101020485999	1.78676818115269e-24	8.96600273302422e-21	NA	NA	NA	NA	NA	NA	NA	NA	NA	NA	NA	NA	NA	NA	NA	NA	2	2	3	3	-1.62834519733282
598.1613	553.519161337194	-2.10987352097889	0.206869978687704	-10.1990319444273	2.00258539046238e-24	1.00489734893402e-20	NA	NA	NA	NA	NA	NA	NA	NA	NA	NA	NA	NA	NA	NA	NA	NA	2	2	3	3	-1.52779786117988
392.2051	460.893115593795	-1.74165942460168	0.170792940947532	-10.1974906863201	2.03461283514886e-24	1.0209687206777e-20	NA	NA	NA	NA	NA	NA	NA	NA	NA	NA	NA	NA	NA	NA	NA	NA	2	2	3	3	-1.34334516723504
472.1463	485.442934041676	-1.84880359294599	0.181318263128341	-10.1964554537861	2.05640938413884e-24	1.03190622896087e-20	NA	NA	NA	NA	NA	NA	NA	NA	NA	NA	NA	NA	NA	NA	NA	NA	2	2	3	3	-1.38905686015488
187.1278	581.568228173223	-2.20455326977909	0.216639021309488	-10.1761596616045	2.53363849379725e-24	1.27137979618746e-20	NA	NA	NA	NA	NA	NA	NA	NA	NA	NA	NA	NA	NA	NA	NA	NA	2	2	3	3	-1.58830246290242
426.9764	584.766407272288	1.70109095352701	0.167206750483211	10.1735782114719	2.60171633113112e-24	1.3055412549616e-20	NA	NA	NA	NA	NA	NA	NA	NA	NA	NA	NA	NA	NA	NA	NA	NA	2	2	3	3	1.21651601366082
196.119	4018.77343741779	4.71430899855736	0.463734919770443	10.1659564496265	2.81346976674031e-24	1.41179912895029e-20	NA	NA	NA	NA	NA	NA	NA	NA	NA	NA	NA	NA	NA	NA	NA	NA	2	2	3	3	2.49483744881008
382.1843	23482.6028883669	-2.81939216228349	0.277382072361558	-10.1642912185345	2.86195965706015e-24	1.43613135591279e-20	NA	NA	NA	NA	NA	NA	NA	NA	NA	NA	NA	NA	NA	NA	NA	NA	2	2	1	3	-1.95607987594755
398.0019	596.430668546898	1.73468225208788	0.170717233312853	10.1611431864581	2.95590002184252e-24	1.48327063096058e-20	NA	NA	NA	NA	NA	NA	NA	NA	NA	NA	NA	NA	NA	NA	NA	NA	1	2	2	3	1.22917333621569
210.0997	1049.92879838897	2.6702049557167	0.262914170131959	10.1561850180099	3.1100866587877e-24	1.56064148537967e-20	NA	NA	NA	NA	NA	NA	NA	NA	N3-Metyladenine	1	C6H9N5	[M+Hac-H]-	151.085795	210.0996486	0.43788745296881	C05026	2	2	3	3	1.75333945684197
349.0824	597.679550032489	-2.25700968373215	0.222319248839821	-10.152110964347	3.24272142996649e-24	1.62719761355719e-20	NA	NA	NA	NA	NA	NA	NA	NA	NA	NA	NA	NA	NA	NA	NA	NA	1	2	3	3	-1.61901497817769
403.0773	456.427919990116	-1.72113144222014	0.16963053359833	-10.1463539948275	3.43974886631673e-24	1.72606598111774e-20	NA	NA	NA	NA	NA	NA	NA	NA	NA	NA	NA	NA	NA	NA	NA	NA	2	2	3	3	-1.33113409470772
230.1258	1201.65661778716	2.88402511813032	0.284529323708317	10.1361261487651	3.81946868372089e-24	1.91660938549114e-20	NA	NA	NA	NA	NA	NA	NA	NA	NA	NA	NA	NA	NA	NA	NA	NA	2	2	3	3	1.89549693359862
376.0868	5229.09171967296	1.32232329825838	0.130496434382992	10.133022442418	3.94270337780354e-24	1.97844855498182e-20	NA	NA	NA	NA	NA	NA	NA	NA	NA	NA	NA	NA	NA	NA	NA	NA	2	2	1	3	1.01051660965654
458.2133	1227.34106516739	-1.73133286182599	0.171015057382573	-10.1238621225784	4.3298546831605e-24	2.17272108000994e-20	NA	NA	NA	NA	NA	NA	NA	NA	NA	NA	NA	NA	NA	NA	NA	NA	2	2	3	3	-1.3384367777877
394.0907	723.396367426977	2.0636444847335	0.203997984545915	10.1160042797826	4.69180244280805e-24	2.35434646580108e-20	NA	NA	NA	NA	NA	NA	NA	NA	NA	NA	NA	NA	NA	NA	NA	NA	2	2	3	3	1.39431800285888
486.1616	497.818965606602	1.41607920851753	0.139984425489579	10.1159768564607	4.69311668054556e-24	2.35500595029776e-20	NA	NA	NA	NA	NA	NA	NA	NA	NA	NA	NA	NA	NA	NA	NA	NA	1	2	3	3	1.06001709276007
401.3055	454.567476368126	-1.71256273711799	0.169379040222258	-10.1108303298376	4.94632652703032e-24	2.48206665126381e-20	NA	NA	NA	NA	NA	NA	NA	NA	NA	NA	NA	NA	NA	NA	NA	NA	2	2	3	3	-1.3263048053846
487.1768	12423.0572622881	-1.85314194264714	0.1835319983133	-10.0971054621424	5.68967869365668e-24	2.85508076847692e-20	NA	NA	NA	NA	NA	NA	NA	NA	NA	NA	NA	NA	NA	NA	NA	NA	2	2	3	3	-1.39168261635311
610.4595	502.958244392108	-1.92009527772669	0.190355799592562	-10.0868756393893	6.31474716065002e-24	3.16874012521418e-20	NA	NA	NA	NA	NA	NA	NA	NA	NA	NA	NA	NA	NA	NA	NA	NA	2	2	3	3	-1.43088555583591
407.2952	451.596299362405	-1.69880615692651	0.168849255149082	-10.061081734868	8.20913264592818e-24	4.11934276172676e-20	NA	NA	NA	NA	NA	NA	NA	NA	NA	NA	NA	NA	NA	NA	NA	NA	2	2	3	3	-1.32031135697984
328.1068	1713.17165267464	3.43437695331541	0.341407531168484	10.0594645395229	8.34509898960226e-24	4.18757067298241e-20	Glutaminyl-Phenylalanine,Phenylalanyl-Glutamine,Phenylalanyl-Gamma-glutamate,Gamma-glutamyl-Phenylalanine	1	C14H19N3O4	[M+Cl]-	293.137557	328.1069586	-0.355981477805494	HMDB28804,HMDB28993,HMDB29009,HMDB29156	Eseridine	1	C15H21N3O3	[M+K-2H]-	291.158292	328.1068986	-0.17311431207589	C09176	0	2	2	3	2.15286382983413
398.1388	452.756631484965	-1.70414453893408	0.169500268388823	-10.0539341626579	8.82714209081788e-24	4.42945990117241e-20	NA	NA	NA	NA	NA	NA	NA	NA	NA	NA	NA	NA	NA	NA	NA	NA	2	2	2	3	-1.32270303603047
583.5125	508.83512130628	-1.9438928392522	0.193684216135206	-10.0364029554954	1.05449542966816e-23	5.29145806607482e-20	NA	NA	NA	NA	NA	NA	NA	NA	NA	NA	NA	NA	NA	NA	NA	NA	2	2	2	3	-1.45062433698262
451.0749	530.124273133308	-2.02533306644486	0.201854546786102	-10.0336261862411	1.08458646239686e-23	5.44245486830743e-20	NA	NA	NA	NA	NA	NA	NA	NA	NA	NA	NA	NA	NA	NA	NA	NA	0	2	3	3	-1.49953413634101
358.1414	915.886726522159	2.45140684839983	0.244579483577603	10.022945557582	1.20846628522064e-23	6.06408381923718e-20	NA	NA	NA	NA	NA	NA	NA	NA	NA	NA	NA	NA	NA	NA	NA	NA	0	2	3	3	1.61716575434865
387.2747	7201.63091253706	-1.48408482069564	0.148074805423916	-10.0225343295028	1.21350626070554e-23	6.08937441622041e-20	NA	NA	NA	NA	NA	NA	NA	NA	NA	NA	NA	NA	NA	NA	NA	NA	0	2	2	3	-1.21966204114733
555.4088	454.366380473525	-1.71175044743777	0.170841232412401	-10.0195393305622	1.25084596609193e-23	6.27674505784933e-20	NA	NA	NA	NA	NA	NA	NA	NA	NA	NA	NA	NA	NA	NA	NA	NA	2	2	3	3	-1.32510230514093
436.1535	637.124048490675	-2.37681477429316	0.237679164241906	-10.0000973239458	1.5224735960275e-23	7.63977250486598e-20	NA	NA	NA	NA	NA	NA	NA	NA	NA	NA	NA	NA	NA	NA	NA	NA	0	2	3	3	-1.69801249171054
370.0863	786.437600895007	-2.75729035463582	0.275733031982531	-9.99985505839034	1.52620275711347e-23	7.6584854351954e-20	NA	NA	NA	NA	NA	NA	NA	NA	NA	NA	NA	NA	NA	NA	NA	NA	2	2	3	3	-1.91700468660329
571.3955	6151.11133207559	-2.54874885683574	0.254972349121848	-9.99617748988822	1.58393458570776e-23	7.94818375108155e-20	NA	NA	NA	NA	NA	NA	NA	NA	NA	NA	NA	NA	NA	NA	NA	NA	2	2	3	3	-1.79177944904163
174.0904	490.621418563943	-1.86986476068213	0.187280395541892	-9.98430591344983	1.78546258034437e-23	8.95945122816807e-20	NA	NA	NA	NA	NA	NA	NA	NA	NA	NA	NA	NA	NA	NA	NA	NA	0	2	3	3	-1.40094919112926
455.2369	467.871968519347	-1.77290517074048	0.177867724627152	-9.96754849401076	2.11381830542163e-23	1.06071402566057e-19	NA	NA	NA	NA	NA	NA	NA	NA	NA	NA	NA	NA	NA	NA	NA	NA	2	2	3	3	-1.36078478849108
494.0934	2258.5849464464	-2.47008804551281	0.24813283798389	-9.95470033544363	2.40546466853885e-23	1.2070621706728e-19	NA	NA	NA	NA	NA	NA	NA	NA	NA	NA	NA	NA	NA	NA	NA	NA	2	2	3	3	-1.75333945684198
426.2103	609.79874705311	-2.29484999635919	0.230607134843423	-9.95133996143417	2.48810180448304e-23	1.24852948548959e-19	NA	NA	NA	NA	NA	NA	NA	NA	NA	NA	NA	NA	NA	NA	NA	NA	2	2	3	3	-1.63973193686341
141.019	608.427911241545	1.76902212079252	0.177785392189089	9.95032324652986	2.51365396696423e-23	1.26135156062265e-19	NA	NA	NA	NA	NA	NA	NA	NA	NA	NA	NA	NA	NA	NA	NA	NA	1	2	2	3	1.24311145024857
438.2466	2066.99073133863	-1.57493272540063	0.158462955578198	-9.93880695746225	2.82186404809245e-23	1.41601137933279e-19	NA	NA	NA	NA	NA	NA	NA	NA	NA	NA	NA	NA	NA	NA	NA	NA	2	2	3	3	-1.26171086313916
491.2134	554.136608271909	-2.11194762123209	0.213909932801901	-9.87306944361455	5.44717312656723e-23	2.73339147491144e-19	NA	NA	NA	NA	NA	NA	NA	NA	NA	NA	NA	NA	NA	NA	NA	NA	0	2	3	3	-1.53101452992167
491.1855	458.409823158525	-1.7303202639428	0.175289822471875	-9.87119639658728	5.54986594856362e-23	2.78492273298923e-19	NA	NA	NA	NA	NA	NA	NA	NA	NA	NA	NA	NA	NA	NA	NA	NA	2	2	3	3	-1.33721470695653
225.0899	1065.01025871044	2.69360844127892	0.273125844927531	9.8621514269132	6.07338631410563e-23	3.04762525241821e-19	3-Hydroxycapric_acid,(R)-3-Hydroxydecanoic_acid,9-Hydroxydecanoic_acid,(1R,2R,4R,8R)-p-Menthane-2,8,9-triol,7-Methyl-3-methylene-1,6,7-octanetriol,cis-p-Menthane-1,7,8-triol,2,6-Dimethyl-7-octene-2,3,6-triol,(1S,2S,4R,8R)-p-Menthane-1,2,9-triol,2-Hexyl-1,3-dioxan-5-ol,2-Hexyl-1,3-dioxolane-4-methanol,(1R,2R,4S)-p-Menthane-1,2,8-triol,xi-5-Hydroxydecanoic_acid,4-Hydroxy-3-(3-methyl-2-butenyl)aceto…	1	C10H20O3	[M+K-2H]-	188.141245	225.0898516	0.132391575102777	HMDB02203,HMDB10725,HMDB33201,HMDB33574,HMDB33640,HMDB34783,HMDB38186,HMDB39470,HMDB39668,HMDB39669,HMDB39893,HMDB40329,HMDB30770,HMDB30904,HMDB31553,HMDB31661,HMDB33379,HMDB36224,HMDB37628,HMDB37702,HMDB37703,HMDB37721,HMDB41316,HMDB41317	10-Hydroxydecanoic_acid,6-Hydroxy-3,7-dimethyloctanoate,4-Hydroxy-3-prenylacetophenone,Plastoquinone-1	1	C10H20O3	[M+K-2H]-	188.141245	225.0898516	0.132391575102777	C02774,C18067,C10702,C16694	2	2	3	3	1.76507342099174
581.4412	489.251560451685	-1.86412060300937	0.189262527170505	-9.84939084814187	6.89606542836042e-23	3.46044563195126e-19	NA	NA	NA	NA	NA	NA	NA	NA	NA	NA	NA	NA	NA	NA	NA	NA	2	2	3	3	-1.39828933522004
403.0747	2465.3427753472	3.98615892151643	0.404793540440333	9.84738767614793	7.03486462042753e-23	3.53009506653053e-19	NA	NA	NA	NA	NA	NA	NA	NA	(S)-N-[3-(3,4-Methylenedioxyphenyl)-2-(mercaptomethyl)-1-oxoprolyl]-(S)-alanine,Indolylmethyl-desulfoglucosinolate	1	C16H20N2O6S	[M+Cl]-	368.10421	403.0736116	2.65013627591027	C01314,C16517	0	2	2	3	2.31577050616457
407.1192	505.754984000197	1.4450115302367	0.146853873217237	9.83979175066864	7.58677135741847e-23	3.80704186715259e-19	NA	NA	NA	NA	NA	NA	NA	NA	NA	NA	NA	NA	NA	NA	NA	NA	2	2	3	3	1.07859336771759
439.2808	598.722842655438	-2.25973156465991	0.229798307336018	-9.83354312247243	8.07275277817375e-23	4.05090734408759e-19	NA	NA	NA	NA	NA	NA	NA	NA	NA	NA	NA	NA	NA	NA	NA	NA	0	2	2	3	-1.62086975507127
563.5036	1198.17453527553	-1.07268546996712	0.109147119115081	-9.82788623890397	8.53922145630597e-23	4.28498132677434e-19	NA	NA	NA	NA	NA	NA	NA	NA	NA	NA	NA	NA	NA	NA	NA	NA	0	2	3	3	-1.00388183526057
433.1436	614.332775247843	-2.30874345596079	0.234928566628678	-9.82742749888704	8.57819859226091e-23	4.30454005359652e-19	NA	NA	NA	NA	NA	NA	NA	NA	NA	NA	NA	NA	NA	NA	NA	NA	0	2	3	3	-1.64550594468001
403.0062	503.462554247614	1.43674359784396	0.146692064673763	9.79428301755256	1.19139643926093e-22	5.97842733221137e-19	NA	NA	NA	NA	NA	NA	NA	NA	NA	NA	NA	NA	NA	NA	NA	NA	0	2	3	3	1.07324805535239
572.3987	1766.59243633259	-2.47460875923371	0.252964169745057	-9.78244769497464	1.33931684342773e-22	6.72069192032035e-19	NA	NA	NA	NA	NA	NA	NA	NA	NA	NA	NA	NA	NA	NA	NA	NA	0	2	2	3	-1.75800402348853
378.0678	1088.45804148642	2.72751796863401	0.278994243669385	9.77625177050672	1.4238617809796e-22	7.14493841695562e-19	NA	NA	NA	NA	NA	NA	NA	NA	NA	NA	NA	NA	NA	NA	NA	NA	2	2	3	3	1.78929842278493
182.9702	486.820567694528	-1.8539424031572	0.189891573644363	-9.7631630913194	1.62021414015827e-22	8.1302345553142e-19	NA	NA	NA	NA	NA	NA	NA	NA	NA	NA	NA	NA	NA	NA	NA	NA	2	2	2	3	-1.39299910026318
353.0803	1525.27214539578	3.25550676237384	0.333689425793451	9.75609806823471	1.73710474092581e-22	8.71679158996572e-19	Verimol_B,Verimol_A,7-Hydroxy-2,4,5-trimethoxyisoflavan,7-Hydroxy-2,3,4-trimethoxyisoflavan,Sorgolactone,5-Hydroxy-3,4,7-trimethoxyflavan,Niazidin,4,7-Di-O-methylcatechin	1	C18H20O5	[M+K-2H]-	316.131075	353.0796816	1.64495446844788	HMDB38323,HMDB38324,HMDB38780,HMDB39510,HMDB39607,HMDB40534,HMDB31981,HMDB30663	Sorgolactone,2-O-Methylodoratol,Combretastatin_A-4,(S)-N-[3-(3,4-Methylenedioxyphenyl)-2-(mercaptomethyl)-1-oxoprolyl]glycine,Paeoniflorigenone,Paeonilactone_C	1	C18H20O5	[M+K-2H]-	316.131075	353.0796816	1.64495446844788	C09186,C09774,C20268,C01313,C17453,C17456	2	2	3	3	2.06947251194388
371.9979	1009.49762285774	2.60746701596278	0.267516748631502	9.74692997467048	1.90131155812714e-22	9.54078139868199e-19	NA	NA	NA	NA	NA	NA	NA	NA	NA	NA	NA	NA	NA	NA	NA	NA	2	2	3	3	1.70866470967891
245.1336	1223.08264071616	2.91214558345406	0.299162648986681	9.73432209307557	2.15248074890184e-22	1.08011483979894e-18	NA	NA	NA	NA	NA	NA	NA	NA	NA	NA	NA	NA	NA	NA	NA	NA	2	2	3	3	1.90460681633961
386.8774	988.612365096751	2.57408096020993	0.264477113417015	9.73271723573013	2.18672172627767e-22	1.09729696224613e-18	NA	NA	NA	NA	NA	NA	NA	NA	NA	NA	NA	NA	NA	NA	NA	NA	1	2	2	3	1.67523297984554
608.4519	10367.4333295763	-1.66954115103283	0.171740076685479	-9.72132529141927	2.44577195666687e-22	1.22728836785544e-18	NA	NA	NA	NA	NA	NA	NA	NA	NA	NA	NA	NA	NA	NA	NA	NA	2	2	3	3	-1.31081932323522
576.1838	509.664795169975	-1.94706023052786	0.200429402970662	-9.71444409687168	2.61672960099778e-22	1.31307491378069e-18	NA	NA	NA	NA	NA	NA	NA	NA	NA	NA	NA	NA	NA	NA	NA	NA	0	2	3	3	-1.45636903388551
330.9109	1172.58266755404	2.84546420306076	0.29368356710471	9.68887783239924	3.36202186111941e-22	1.68706256990972e-18	NA	NA	NA	NA	NA	NA	NA	NA	NA	NA	NA	NA	NA	NA	NA	NA	2	2	3	3	1.86621524755764
300.1816	10800.7536560054	-1.09593523296894	0.113265538689584	-9.67580471207983	3.82073867142125e-22	1.91724666531918e-18	NA	NA	NA	NA	NA	NA	NA	NA	NA	NA	NA	NA	NA	NA	NA	NA	1	2	2	3	-1.01468602834455
496.0464	502.956143048814	1.43445940968553	0.148274598620845	9.67434356948492	3.87570813620036e-22	1.94483034274534e-18	NA	NA	NA	NA	NA	NA	NA	NA	NA	NA	NA	NA	NA	NA	NA	NA	1	2	2	3	1.06881694094709
456.9757	480.724342865286	-1.82867768020166	0.189301984278996	-9.66010835632087	4.45392615073285e-22	2.23498014243775e-18	NA	NA	NA	NA	NA	NA	NA	NA	NA	NA	NA	NA	NA	NA	NA	NA	2	2	3	3	-1.38253402709768
409.2027	505.882523598281	-1.93156172436224	0.200026787874448	-9.6565152342227	4.6128870821588e-22	2.31474673782729e-18	NA	NA	NA	NA	NA	NA	NA	NA	NA	NA	NA	NA	NA	NA	NA	NA	2	2	3	3	-1.44209601135693
415.3062	58879.1807819829	-1.79568759171546	0.185996583179267	-9.65441171564289	4.70853956908539e-22	2.36274515576705e-18	NA	NA	NA	NA	NA	NA	NA	NA	NA	NA	NA	NA	NA	NA	NA	NA	2	2	3	3	-1.37349970988354
373.2956	2319.28917357738	-0.818206918543518	0.0847752656568323	-9.65148162266568	4.84505779441743e-22	2.43125000123866e-18	NA	NA	NA	NA	NA	NA	NA	NA	NA	NA	NA	NA	NA	NA	NA	NA	2	2	3	3	-0.839648062138629
416.3095	12980.826855518	-1.97276351011512	0.204589534183321	-9.64254363249805	5.28615777241572e-22	2.65259397019821e-18	NA	NA	NA	NA	NA	NA	NA	NA	NA	NA	NA	NA	NA	NA	NA	NA	2	2	3	3	-1.46507727618495
416.1015	636.687962217648	1.84727677486081	0.191586539290811	9.64199667522998	5.3144054255566e-22	2.6667686425443e-18	NA	NA	NA	NA	NA	NA	NA	NA	NA	NA	NA	NA	NA	NA	NA	NA	2	2	3	3	1.27736242551797
430.1822	1845.84473020253	-1.25045475291884	0.129719294003404	-9.63969749084532	5.43478972855438e-22	2.72717748578859e-18	NA	NA	NA	NA	NA	NA	NA	NA	NA	NA	NA	NA	NA	NA	NA	NA	1	2	2	3	-1.09937547561752
578.3454	439.714292278805	-1.64225924700556	0.170469698696089	-9.63373115320255	5.75991766764947e-22	2.8903266856265e-18	NA	NA	NA	NA	NA	NA	NA	NA	NA	NA	NA	NA	NA	NA	NA	NA	2	2	1	3	-1.29333332029658
341.192	642.404796233369	1.86266505924877	0.193771713312629	9.61267786409864	7.06862634926399e-22	3.54703670206067e-18	NA	NA	NA	NA	NA	NA	NA	NA	NA	NA	NA	NA	NA	NA	NA	NA	2	2	0	3	1.28416700182914
297.0829	1238.26395970734	2.93148672865383	0.305562175951614	9.59374870114173	8.49414826582662e-22	4.2623635997918e-18	NA	NA	NA	NA	NA	NA	NA	NA	NA	NA	NA	NA	NA	NA	NA	NA	2	2	0	3	1.91700468660329
263.0177	1440.82206645612	3.16763563630567	0.330327603682309	9.58937612538166	8.86192302213677e-22	4.44691297250823e-18	NA	NA	NA	NA	NA	NA	NA	NA	NA	NA	NA	NA	NA	NA	NA	NA	2	2	3	3	2.02482932112424
316.0801	1025.58656705442	2.63311589099412	0.274611733579395	9.58850467411961	8.93708152359209e-22	4.48462750853851e-18	N-(1-Deoxy-1-fructosyl)valine,Prunasin,Sambunigrin,Prulaurasin,(S)-2-Hydroxy-2-phenylacetonitrile_O-b-D-allopyranoside,N-(1-Deoxy-1-fructosyl)threonine	1	C11H21NO7	[M+K-2H]-	279.131804	316.0804106	-0.964311579456	HMDB37844,HMDB34934,HMDB34981,HMDB35022,HMDB39961,HMDB37843	Prunasin,(S)-Mandelonitrile_beta-D-glucoside,Indican,Nitrothal-isopropyl,Validamine_7-phosphate	1	C14H17NO6	[M+Na-2H]-	295.105589	316.0802576	-0.480257770990791	C00844,C04273,C08481,C18873,C21216	1	2	3	3	1.72391154226889
437.2345	592.686693044902	-2.24045199087411	0.233672105761629	-9.58801643684255	8.97946495803116e-22	4.50589551594004e-18	NA	NA	NA	NA	NA	NA	NA	NA	NA	NA	NA	NA	NA	NA	NA	NA	2	2	3	3	-1.60800156565199
569.1335	507.787818635041	-1.93963273888129	0.202354367751358	-9.58532677320118	9.21654267530675e-22	4.62486111446893e-18	NA	NA	NA	NA	NA	NA	NA	NA	NA	NA	NA	NA	NA	NA	NA	NA	2	2	3	3	-1.44776985344143
152.0574	514.677570819734	1.47611876950085	0.154163738446415	9.57500631715628	1.0185108039325e-21	5.11088721413328e-18	FAPy-adenine	1	C5H7N5O	[M-H]-	153.06506	152.0577836	-2.57533676165184	HMDB04816	4,6-Diamino-5-formamidopyrimidine	1	C5H7N5O	[M-H]-	153.06506	152.0577836	-2.57533676165184	C06502	2	2	3	3	1.0920933988637
436.1009	10756.4358609122	1.61393070356836	0.169254696065902	9.53551506151387	1.49143360225706e-21	7.48401381612595e-18	NA	NA	NA	NA	NA	NA	NA	NA	NA	NA	NA	NA	NA	NA	NA	NA	2	2	3	3	1.16084721172967
424.219	580.74125524881	-2.20164225994975	0.231170111401698	-9.52390534658704	1.66790413503644e-21	8.36954294961284e-18	NA	NA	NA	NA	NA	NA	NA	NA	NA	NA	NA	NA	NA	NA	NA	NA	2	2	3	3	-1.58478631529218
435.2582	5192.84421838859	-1.31173692555293	0.137745522235421	-9.52290066686191	1.6841131208385e-21	8.45087964036759e-18	NA	NA	NA	NA	NA	NA	NA	NA	NA	NA	NA	NA	NA	NA	NA	NA	2	2	3	3	-1.12251701847261
358.9752	1007.96076203614	2.60500614212046	0.273599091167163	9.52125290697277	1.71103526898744e-21	8.58597497977897e-18	NA	NA	NA	NA	NA	NA	NA	NA	NA	NA	NA	NA	NA	NA	NA	NA	2	2	3	3	1.7065187381154
419.0483	2096.15115144399	3.74142719218506	0.392980677264449	9.52063907627536	1.72117290254524e-21	8.63684562497203e-18	NA	NA	NA	NA	NA	NA	NA	NA	NA	NA	NA	NA	NA	NA	NA	NA	2	2	3	3	2.24832519199964
472.1118	3919.57436362805	-2.62328686945826	0.27553984027424	-9.52053563959154	1.72288703692122e-21	8.6454471512707e-18	NA	NA	NA	NA	NA	NA	NA	NA	NA	NA	NA	NA	NA	NA	NA	NA	2	2	3	3	-1.83306538849673
296.8949	1490.71178719915	3.2199522484388	0.338472861894354	9.51317701046245	1.84926715593716e-21	9.27962258849268e-18	NA	NA	NA	NA	NA	NA	NA	NA	NA	NA	NA	NA	NA	NA	NA	NA	2	2	2	3	2.05688628121437
420.9777	3010.87987587989	-0.976990224657665	0.102972254114618	-9.48789781342638	2.35740224575057e-21	1.18294444691764e-17	NA	NA	NA	NA	NA	NA	NA	NA	NA	NA	NA	NA	NA	NA	NA	NA	2	2	3	3	-0.942146875971951
217.1193	626.68179666341	-2.34543790697075	0.247648478268882	-9.47083512632858	2.77615177721707e-21	1.39307296180753e-17	NA	NA	NA	NA	NA	NA	NA	NA	NA	NA	NA	NA	NA	NA	NA	NA	2	2	0	3	-1.67320475264748
558.3501	429.177180299422	-1.59007046677831	0.168177913391422	-9.45469256166556	3.23972601719193e-21	1.62569451542691e-17	NA	NA	NA	NA	NA	NA	NA	NA	NA	NA	NA	NA	NA	NA	NA	NA	1	2	3	3	-1.26726509469667
404.3378	445.207229424245	-1.66823966848003	0.176498658654826	-9.45185465540879	3.32879408109563e-21	1.67038886989379e-17	NA	NA	NA	NA	NA	NA	NA	NA	NA	NA	NA	NA	NA	NA	NA	NA	2	2	3	3	-1.30964109764013
259.9981	1441.31336557008	3.16796196851612	0.335388693232586	9.44564331606492	3.53227766995432e-21	1.77249693478308e-17	NA	NA	NA	NA	NA	NA	NA	NA	NA	NA	NA	NA	NA	NA	NA	NA	2	2	3	3	2.02872383043875
478.1611	3233.47712453706	-1.78217369418574	0.188784418453906	-9.44025841105565	3.71861176832508e-21	1.86599938534553e-17	NA	NA	NA	NA	NA	NA	NA	NA	NA	NA	NA	NA	NA	NA	NA	NA	2	2	3	3	-1.3658442735627
122.0078	528.490719830327	1.5225636319413	0.161483464125304	9.42860397619319	4.15583086386725e-21	2.08539592748858e-17	NA	NA	NA	NA	NA	NA	NA	NA	NA	NA	NA	NA	NA	NA	NA	NA	2	2	3	3	1.1178407705092
358.206	555.878620564015	-2.11791268216341	0.224761859872211	-9.42291847632668	4.38720721639266e-21	2.20150058118584e-17	NA	NA	NA	NA	NA	NA	NA	NA	NA	NA	NA	NA	NA	NA	NA	NA	2	2	3	3	-1.53424711848129
425.2651	440.67050029023	-1.64647509668206	0.175046048341327	-9.40595410341143	5.15602676345666e-21	2.58729422990255e-17	NA	NA	NA	NA	NA	NA	NA	NA	NA	NA	NA	NA	NA	NA	NA	NA	2	2	3	3	-1.29679885886315
452.1279	717.573195656778	-2.59402280977768	0.27703894089971	-9.36338697135264	7.72207421836811e-21	3.87493684277712e-17	NA	NA	NA	NA	NA	NA	NA	NA	NA	NA	NA	NA	NA	NA	NA	NA	0	2	3	3	-1.81462141703489
243.1462	27976.1099278249	-0.900447513459323	0.096288379459504	-9.35156992478021	8.63562673624319e-21	4.33335749624683e-17	NA	NA	NA	NA	NA	NA	NA	NA	NA	NA	NA	NA	NA	NA	NA	NA	2	2	3	3	-0.895679676139935
406.0143	610.357867369479	1.77445707185467	0.189935874284146	9.34240084208665	9.41740213880107e-21	4.72565239325038e-17	NA	NA	NA	NA	NA	NA	NA	NA	NA	NA	NA	NA	NA	NA	NA	NA	2	2	3	3	1.24744901629557
384.0979	6290.38839814439	0.868691158954862	0.0930773382746898	9.33300387674582	1.02912067827262e-20	5.164127563572e-17	NA	NA	NA	NA	NA	NA	NA	NA	NA	NA	NA	NA	NA	NA	NA	NA	2	2	3	3	0.738061360081078
585.3722	1517.51968699554	-0.946181514773985	0.101506513997388	-9.32138714564004	1.14829083340052e-20	5.76212340200382e-17	NA	NA	NA	NA	NA	NA	NA	NA	NA	NA	NA	NA	NA	NA	NA	NA	2	2	3	3	-0.924392181994661
579.4002	670.681930830584	-2.4708919497409	0.265114164132962	-9.32010538864185	1.16224799411103e-20	5.83216043444915e-17	NA	NA	NA	NA	NA	NA	NA	NA	NA	NA	NA	NA	NA	NA	NA	NA	2	2	3	3	-1.75566696515693
576.1494	469.14326534376	1.30824070817976	0.140414904711784	9.31696468309438	1.19716051917858e-20	6.0073514852381e-17	Neoacrimarine_J,Vitisin_B	1	C28H23NO9	[M+Hac-H]-	517.137284	576.1511376	-2.98359213025364	HMDB34787,HMDB36825	NA	NA	NA	NA	NA	NA	NA	NA	2	2	3	3	1.00470876341468
401.0423	537.41429233872	1.55224435235004	0.166686567839811	9.31235415346591	1.2502983524132e-20	6.27399713240946e-17	Gerberinol,Daphnoretin_methyl_ether	1	C21H16O6	[M+K-2H]-	364.09469	401.0432966	-2.51294563098021	HMDB33304,HMDB39046	Justicidin_B,Pachyrrhizone,Arnottin_II,Tetracenomycin_F1	1	C21H16O6	[M+K-2H]-	364.09469	401.0432966	-2.51294563098021	C10636,C10512,C12258,C12367	2	2	3	3	1.13289214100881
396.0538	427.810023126446	-1.58299240579184	0.170076661166281	-9.30752282492292	1.30848395727787e-20	6.56597249762035e-17	NA	NA	NA	NA	NA	NA	NA	NA	NA	NA	NA	NA	NA	NA	NA	NA	2	2	3	3	-1.26615112192682
423.1018	519.873949829776	-1.98647795628963	0.21377109708691	-9.29254695026436	1.50639652665999e-20	7.55909777077982e-17	NA	NA	NA	NA	NA	NA	NA	NA	NA	NA	NA	NA	NA	NA	NA	NA	2	2	3	3	-1.4738980599377
575.12	505.672997608583	-1.93058832406005	0.207788960045425	-9.29110152742475	1.52699714299652e-20	7.66247166355654e-17	NA	NA	NA	NA	NA	NA	NA	NA	NA	NA	NA	NA	NA	NA	NA	NA	0	2	3	3	-1.43927641646074
280.2367	42074.3212076297	-0.829001520395219	0.0894283280222573	-9.27001028341818	1.86127978166679e-20	9.33990194440396e-17	NA	NA	NA	NA	NA	NA	NA	NA	NA	NA	NA	NA	NA	NA	NA	NA	2	2	3	3	-0.846059504972124
604.4317	504.449234773532	-1.92571083680015	0.207891531808992	-9.26305569083724	1.98663694596728e-20	9.96894419486379e-17	NA	NA	NA	NA	NA	NA	NA	NA	NA	NA	NA	NA	NA	NA	NA	NA	2	2	3	3	-1.43367130156076
447.3686	1725.6873241137	-1.13215076850569	0.122432355960982	-9.24715333311476	2.30550901199574e-20	1.15690442221946e-16	NA	NA	NA	NA	NA	NA	NA	NA	NA	NA	NA	NA	NA	NA	NA	NA	2	2	3	3	-1.0375127929007
195.1081	861.166776408703	2.35092951743852	0.254527666682525	9.23643998344139	2.5483488231983e-20	1.27876143948091e-16	NA	NA	NA	NA	NA	NA	NA	NA	N-Nitrosodi-n-butylamine	1	C8H18N2O	[M+(37Cl)]-	158.141913	195.1083646	-1.23623608075958	C19277	2	2	3	3	1.55733762369699
564.5069	421.950333679721	-1.5531356269985	0.168216470691315	-9.23295810817825	2.63259059195505e-20	1.32103395904304e-16	NA	NA	NA	NA	NA	NA	NA	NA	NA	NA	NA	NA	NA	NA	NA	NA	2	2	3	3	-1.24853708175415
157.032	482.793657922471	-1.83673563890129	0.199733139751264	-9.19594835983981	3.71701151809859e-20	1.86519637978187e-16	NA	NA	NA	NA	NA	NA	NA	NA	NA	NA	NA	NA	NA	NA	NA	NA	0	2	2	3	-1.38513609030163
424.165	474.943962489491	-1.80309306242006	0.196180417626362	-9.19099410754732	3.89227413468699e-20	1.95314316078593e-16	NA	NA	NA	NA	NA	NA	NA	NA	NA	NA	NA	NA	NA	NA	NA	NA	2	2	3	3	-1.37735779847601
233.1395	2932.01104604683	-1.10938047743592	0.121262591175602	-9.14857967886737	5.76869760228318e-20	2.8947324568257e-16	NA	NA	NA	NA	NA	NA	NA	NA	NA	NA	NA	NA	NA	NA	NA	NA	1	2	2	3	-1.02392142153783
609.4554	3514.5347539797	-1.63290208348774	0.178534442982827	-9.14614601085579	5.90009246264277e-20	2.96066639775414e-16	NA	NA	NA	NA	NA	NA	NA	NA	NA	NA	NA	NA	NA	NA	NA	NA	2	2	3	3	-1.28759169825775
422.2517	431.145251494169	-1.59998008297308	0.174992261152172	-9.14314765943709	6.06604821453273e-20	3.04394299405252e-16	NA	NA	NA	NA	NA	NA	NA	NA	NA	NA	NA	NA	NA	NA	NA	NA	2	2	3	3	-1.27510732896049
325.0099	1662.16461718157	3.38771653005842	0.370886514102214	9.1341054507169	6.59497361943313e-20	3.30935776223155e-16	D-Sedoheptulose_7-phosphate,Sedoheptulose_1-phosphate	1	C7H15O10P	[M+Cl]-	290.040288	325.0096896	0.772900033500078	HMDB01068,HMDB60509	Terbufos,Sedoheptulose_7-phosphate,Sedoheptulose_1-phosphate,D-glycero-beta-D-manno-Heptose_7-phosphate,D-glycero-beta-D-manno-Heptose_1-phosphate,D-glycero-alpha-D-manno-Heptose_7-phosphate,D-glycero-alpha-D-manno-Heptose_1-phosphate,D-glycero-D-manno-Heptose_7-phosphate,alpha-D-Sedoheptulopyranose_7-phosphate	1	C9H21O2PS3	[M+(37Cl)]-	288.044134	325.0105856	-1.98393538118613	C18693,C05382,C06222,C07836,C07838,C19878,C19880,C19882,C20956	2	2	3	3	2.11866671466669
349.9812	755.028749465709	2.13425873227201	0.233857243730574	9.12633150987996	7.08597668100555e-20	3.55574309852859e-16	NA	NA	NA	NA	NA	NA	NA	NA	NA	NA	NA	NA	NA	NA	NA	NA	2	2	3	3	1.44068478220782
435.1009	2604.57262149825	-1.04967574366839	0.115220778332355	-9.11012543797084	8.22867759373112e-20	4.12915041653428e-16	NA	NA	NA	NA	NA	NA	NA	NA	NA	NA	NA	NA	NA	NA	NA	NA	0	2	2	3	-0.987485085012703
352.0705	640.45290597856	1.85812977659228	0.204086858554352	9.10460276450102	8.65826974490884e-20	4.34471975799526e-16	(1R*,3R*,3S*)-1,2,3,4-Tetrahydro-1-(2-thio-3-pyrrolidinyl)-beta-carboline-3-carboxylic_acid	1	C16H17N3O2S	[M+(37Cl)]-	315.104149	352.0706006	-0.19484728319593	HMDB34767	NA	NA	NA	NA	NA	NA	NA	NA	2	2	3	3	1.27962403683066
305.0839	1531.02330134013	3.26116973576737	0.358448880720356	9.09800507456899	9.20061998185283e-20	4.61687110689375e-16	Acetylcarnosine,Dexrazoxane,Pentostatin,Hydroxyprolyl-Histidine,Histidinyl-Hydroxyproline	1	C11H16N4O4	[M+(37Cl)]-	268.117156	305.0836076	1.06036506670116	HMDB12881,HMDB14524,HMDB14692,HMDB28865,HMDB28886	Isomethiozin,Deoxycoformycin	1	C12H20N4OS	[M+K-2H]-	268.135783	305.0843896	-1.50286286570498	C19107,C02267	2	2	3	3	2.0780491073227
591.0938	421.53701085614	-1.55112030930529	0.171088224851054	-9.06620143294876	1.23238504789782e-19	6.18410817035128e-16	NA	NA	NA	NA	NA	NA	NA	NA	NA	NA	NA	NA	NA	NA	NA	NA	0	2	2	3	-1.24744901629557
349.1248	662.057152152784	-2.44752641701038	0.270122498407032	-9.06080178972114	1.29495130731776e-19	6.49806566012051e-16	NA	NA	NA	NA	NA	NA	NA	NA	NA	NA	NA	NA	NA	NA	NA	NA	2	2	3	3	-1.73730687961813
420.1166	565.679854278799	-2.15160592480549	0.237533292357479	-9.05812361480426	1.32713799619953e-19	6.65957846492924e-16	NA	NA	NA	NA	NA	NA	NA	NA	NA	NA	NA	NA	NA	NA	NA	NA	0	2	3	3	-1.55566063018766
485.2723	504.264596624352	1.43988331755961	0.159116887068488	9.04921749091189	1.43996513203801e-19	7.22574503256676e-16	NA	NA	NA	NA	NA	NA	NA	NA	NA	NA	NA	NA	NA	NA	NA	NA	2	2	3	3	1.07591686884734
327.1017	3509.70254104473	-1.32349550181489	0.146407067342072	-9.03983343046286	1.56910731968344e-19	7.8737805301715e-16	NA	NA	NA	NA	NA	NA	NA	NA	NA	NA	NA	NA	NA	NA	NA	NA	2	2	3	3	-1.12910530341734
391.049	1229.12753899243	2.91940835303825	0.323520964492077	9.02386142926372	1.81573626864641e-19	9.11136459606767e-16	4-O-alpha-D-Galactopyranuronosyl-D-galacturonic_acid	1	C12H18O13	[M+Na-2H]-	370.074745	391.0494136	-1.17990203784837	HMDB39721	Digalacturonate,1,2-beta-D-Glucuronosyl-D-glucuronate	1	C12H18O13	[M+Na-2H]-	370.074745	391.0494136	-1.17990203784837	C02273,C04354	2	2	3	3	1.91076903961044
562.3602	417.628532413968	-1.53049646135788	0.169845749290369	-9.01109664358647	2.04006147104151e-19	1.02370284616863e-15	NA	NA	NA	NA	NA	NA	NA	NA	NA	NA	NA	NA	NA	NA	NA	NA	2	2	2	3	-1.23557648943122
598.9989	491.617076111574	-1.87417817499321	0.208012311108491	-9.00993871471248	2.06171673203343e-19	1.03456945613438e-15	NA	NA	NA	NA	NA	NA	NA	NA	NA	NA	NA	NA	NA	NA	NA	NA	0	2	2	3	-1.40495765786936
348.0874	1201.01771397355	2.88354596326677	0.320321356296631	9.00204093977576	2.21559907187544e-19	1.11178761426709e-15	NA	NA	NA	NA	NA	NA	NA	NA	NA	NA	NA	NA	NA	NA	NA	NA	2	2	3	3	1.89249496770443
479.1233	466.785543589154	-1.7671894949917	0.196511540192093	-8.99280262759248	2.41004799994366e-19	1.20936208637173e-15	NA	NA	NA	NA	NA	NA	NA	NA	NA	NA	NA	NA	NA	NA	NA	NA	2	2	3	3	-1.35701291116539
381.0295	1016.8444355019	2.61934975430064	0.292352253614872	8.95956751457516	3.25954334513785e-19	1.63563885059017e-15	hesperetin_3-O-sulfate	1	C16H14O9S	[M-H]-	382.035857	381.0285806	2.36596425018325	HMDB29202	NA	NA	NA	NA	NA	NA	NA	NA	1	2	3	3	1.71732826171879
232.1303	998.291528830642	2.58983263052993	0.289271278325735	8.95295462971487	3.46092130656279e-19	1.73669031163321e-15	NA	NA	NA	NA	NA	NA	NA	NA	NA	NA	NA	NA	NA	NA	NA	NA	2	2	3	3	1.68962736194588
566.4053	412.60121777022	-1.50397140510603	0.168016672542438	-8.95132240359157	3.51248856741982e-19	1.76256676313126e-15	NA	NA	NA	NA	NA	NA	NA	NA	NA	NA	NA	NA	NA	NA	NA	NA	1	2	3	3	-1.22811103363475
424.2673	489.57747138649	-1.86571170946316	0.208470238582608	-8.94953506144648	3.56982741588666e-19	1.79133939729192e-15	NA	NA	NA	NA	NA	NA	NA	NA	NA	NA	NA	NA	NA	NA	NA	NA	2	2	3	3	-1.39961802541676
452.3821	443.040763274179	-1.65758244755106	0.185653820453544	-8.92835086022823	4.32406349110951e-19	2.16981505983875e-15	NA	NA	NA	NA	NA	NA	NA	NA	NA	NA	NA	NA	NA	NA	NA	NA	1	2	3	3	-1.30260961384014
488.203	440.816922844689	-1.6474457699551	0.184567556574949	-8.92597702720364	4.41782194267951e-19	2.21686305083658e-15	NA	NA	NA	NA	NA	NA	NA	NA	NA	NA	NA	NA	NA	NA	NA	NA	2	2	3	3	-1.29795750598353
359.1094	631.592072705737	1.83436189421921	0.205772729107741	8.9145043766162	4.90002976018938e-19	2.45883493366303e-15	NA	NA	NA	NA	NA	NA	NA	NA	Acalyphin	1	C14H20N2O9	[M-H]-	360.116883	359.1096066	-0.490936462639755	C08324	2	2	3	3	1.27173679263092
412.1651	3978.70835517757	-2.63429160972368	0.296168782046244	-8.89456205182476	5.86501311055034e-19	2.94306357887416e-15	NA	NA	NA	NA	NA	NA	NA	NA	NA	NA	NA	NA	NA	NA	NA	NA	2	2	3	3	-1.85215487704374
403.2557	429.381304410556	-1.59107631403461	0.179071129119399	-8.88516379976432	6.38266597414642e-19	3.20282178582668e-15	NA	NA	NA	NA	NA	NA	NA	NA	NA	NA	NA	NA	NA	NA	NA	NA	2	2	0	3	-1.26949777054134
584.9832	442.665908155049	-1.65574583826797	0.186915490422484	-8.85825906951581	8.12736647793762e-19	4.0783124986291e-15	NA	NA	NA	NA	NA	NA	NA	NA	NA	NA	NA	NA	NA	NA	NA	NA	2	2	0	3	-1.30144394522496
472.1544	423.165993696926	-1.55948182669617	0.176152816861536	-8.85300533071798	8.51935932684467e-19	4.27501451021065e-15	NA	NA	NA	NA	NA	NA	NA	NA	NA	NA	NA	NA	NA	NA	NA	NA	2	2	3	3	-1.25399971813311
333.0589	49996.2126229185	1.25643525261868	0.142055702964837	8.84466604575307	9.18024466387876e-19	4.60664677233436e-15	NA	NA	NA	NA	NA	NA	NA	NA	NA	NA	NA	NA	NA	NA	NA	NA	2	2	0	3	0.98019254384595
464.1718	506.624601054094	1.44840970780791	0.163791058374515	8.84303283819111	9.31548364314584e-19	4.67450969213058e-15	(E)-Squamosamide	1	C26H27NO7	[M-H]-	465.178754	464.1714776	0.622183856523077	HMDB41088	(+/-)-6-Acetonyldihydrochelerythrine	1	C24H23NO5	[M+Hac-H]-	405.157624	464.1714776	0.622183856523077	C12200	2	2	3	3	1.0803820013636
281.2487	2308722.5136183	-0.80444382857731	0.0909786714680603	-8.84211448240069	9.39239113274142e-19	4.71310187040964e-15	NA	NA	NA	NA	NA	NA	NA	NA	NA	NA	NA	NA	NA	NA	NA	NA	2	2	2	3	-0.828334309784644
583.4932	506.345445160691	-1.93309109992717	0.218727386453002	-8.83790151418708	9.75331938794668e-19	4.89421566887165e-15	NA	NA	NA	NA	NA	NA	NA	NA	NA	NA	NA	NA	NA	NA	NA	NA	2	2	2	3	-1.44492711792962
555.3757	1136.43848338092	-2.20194835543028	0.249910123804843	-8.81096100432413	1.24077527492815e-18	6.22621032958946e-15	NA	NA	NA	NA	NA	NA	NA	NA	NA	NA	NA	NA	NA	NA	NA	NA	2	2	3	3	-1.58654193723803
607.4927	419.06722311728	-1.53781390525073	0.174694929620354	-8.80285368666798	1.33380402282262e-18	6.69302858652389e-15	NA	NA	NA	NA	NA	NA	NA	NA	NA	NA	NA	NA	NA	NA	NA	NA	2	2	0	3	-1.2398735602406
244.097	1982.97167941653	3.65733027873347	0.416201231722858	8.78740858981607	1.53049323072792e-18	7.68001503179271e-15	Minoxidil	1	C9H15N5O	[M+Cl]-	209.12766	244.0970616	-0.106924679118148	HMDB14494	NA	NA	NA	NA	NA	NA	NA	NA	1	2	3	3	2.23599050259394
432.1977	4717.83675933663	-1.63922079870674	0.18672258174925	-8.77891031363337	1.65066087524431e-18	8.28301627197593e-15	NA	NA	NA	NA	NA	NA	NA	NA	NA	NA	NA	NA	NA	NA	NA	NA	2	2	3	3	-1.29218158599775
498.1276	493.491351707226	-1.88182288493644	0.214632626511395	-8.76764597965969	1.82440413007865e-18	9.15485992473469e-15	NA	NA	NA	NA	NA	NA	NA	NA	NA	NA	NA	NA	NA	NA	NA	NA	2	2	2	3	-1.40898882720284
474.0572	506.281223165105	1.44678586500088	0.165047489428648	8.76587623361783	1.85329530340197e-18	9.29983583247107e-15	Chondroitin_4-sulfate	1	C14H21NO15S	[M-H]-	475.063196	474.0559196	2.62120975318765	HMDB00652	NA	NA	NA	NA	NA	NA	NA	NA	2	2	3	3	1.07948725285223
464.1456	1532.16703093165	-1.71711962632433	0.196279822692222	-8.74832472727913	2.16543379459171e-18	1.08661467812612e-14	NA	NA	NA	NA	NA	NA	NA	NA	NA	NA	NA	NA	NA	NA	NA	NA	2	2	3	3	-1.3287155765032
237.1109	2553.9437569306	-1.72236887545137	0.19702443867812	-8.74190474545756	2.29212711262043e-18	1.15018938511293e-14	NA	NA	NA	NA	NA	NA	NA	NA	NA	NA	NA	NA	NA	NA	NA	NA	2	2	3	3	-1.33356042418776
176.0567	454.939303270722	-1.71342669330144	0.196349291634932	-8.72642156757654	2.6285750162179e-18	1.31901894313814e-14	NA	NA	NA	NA	NA	NA	NA	NA	NA	NA	NA	NA	NA	NA	NA	NA	2	2	0	3	-1.32750922653881
345.1188	729.342288444603	2.07730719919399	0.238517454857313	8.70924604002959	3.05902642877697e-18	1.53501946196028e-14	NA	NA	NA	NA	NA	NA	NA	NA	NA	NA	NA	NA	NA	NA	NA	NA	2	2	3	3	1.41033765128452
355.9893	894.589374121086	2.41265254338049	0.277293647575528	8.70071335739252	3.29804354908264e-18	1.65495825292967e-14	NA	NA	NA	NA	NA	NA	NA	NA	NA	NA	NA	NA	NA	NA	NA	NA	2	2	3	3	1.58654193723803
581.4776	519.255521063305	-1.98333027812534	0.228341916742682	-8.6857914938165	3.76114247566362e-18	1.887341294288e-14	NA	NA	NA	NA	NA	NA	NA	NA	NA	NA	NA	NA	NA	NA	NA	NA	0	2	3	3	-1.47094507233828
397.1062	609.059612310994	1.77093818488067	0.204008171447933	8.68072181771723	3.9326494356191e-18	1.97340348679366e-14	Lepidine_C,Lepidine,Quassinol,Casegravol_isovalerate,4-Acetylzearalenone,3,4,5,7,8-Pentamethoxyflavan,6-O-Formylmarmin,Cinnatriacetin_A,Gibberellin_A93,2,8-Dihydroxy-3,4,5,7-tetramethoxyflavan,Gibberellin_A21,Diosbulbin_C,Gibberellin_A87	1	C21H20N4O2	[M+K-2H]-	360.158626	397.1072326	-2.5088941179207	HMDB32717,HMDB33437,HMDB37235,HMDB39034,HMDB39100,HMDB40311,HMDB40796,HMDB33932,HMDB31366,HMDB33905,HMDB35050,HMDB36778,HMDB39239	Triptolide,Euponin,Fastigilin_C,Molephantinin,Multigilin,Lariciresinol,Dibenzo-18-crown-6,(-)-Lariciresinol,S-Adenosyl-4-methylthio-2-oxobutanoate,Nagilactone_C,Vernolide,Gibberellin_A8-catabolite	1	C20H24O6	[M+K-2H]-	360.15729	397.1058966	0.855439324603629	C09204,C09449,C09452,C09513,C09514,C10646,C14289,C20454,C04425,C09138,C09583,C11870	2	2	3	3	1.24419364788023
461.1751	1895.70328307902	-1.19677650660041	0.137974926394022	-8.67386950570072	4.17678942451071e-18	2.09591293321947e-14	NA	NA	NA	NA	NA	NA	NA	NA	NA	NA	NA	NA	NA	NA	NA	NA	2	2	0	3	-1.07413680981907
353.2443	3074.07019766254	-1.72610463514667	0.199557677372955	-8.64965286161725	5.16563208291913e-18	2.59211417920882e-14	NA	NA	NA	NA	NA	NA	NA	NA	NA	NA	NA	NA	NA	NA	NA	NA	2	2	3	3	-1.33599462994113
371.2799	2140.63664538892	-0.877445658830835	0.101535513702539	-8.64176116153229	5.53530492606183e-18	2.77761601189783e-14	NA	NA	NA	NA	NA	NA	NA	NA	NA	NA	NA	NA	NA	NA	NA	NA	2	2	1	3	-0.87865459591321
399.0534	485.354412303516	1.37076856207957	0.159062072173287	8.61782160480225	6.82398873001649e-18	3.42427754472227e-14	NA	NA	NA	NA	NA	NA	NA	NA	Sulfometuron_methyl	1	C15H16N4O5S	[M+Cl]-	364.084143	399.0535446	-0.246332857634661	C10955	2	2	1	3	1.03154312018605
197.1238	2424.84066403059	3.96111034051885	0.460564932550673	8.60054698168543	7.93370620748069e-18	3.98113377491381e-14	NA	NA	NA	NA	NA	NA	NA	NA	NA	NA	NA	NA	NA	NA	NA	NA	2	2	1	3	2.30142298021176
194.9445	926.705333117867	2.46978115859586	0.287221076814456	8.59888552047778	8.0493929882894e-18	4.03918540152362e-14	NA	NA	NA	NA	NA	NA	NA	NA	NA	NA	NA	NA	NA	NA	NA	NA	2	2	3	3	1.63022834649392
592.4441	635.804116394499	-2.37262472907579	0.277293694261996	-8.55636019921195	1.16486948123414e-17	5.84531505683291e-14	NA	NA	NA	NA	NA	NA	NA	NA	NA	NA	NA	NA	NA	NA	NA	NA	1	2	3	3	-1.69380504037393
244.031	3488.22502979207	0.753041364172843	0.0880407343767411	8.55332897327335	1.19588436015583e-17	6.00094771926198e-14	NA	NA	NA	NA	NA	NA	NA	NA	NA	NA	NA	NA	NA	NA	NA	NA	2	2	3	3	0.659013755956645
456.0746	480.689545416613	1.35354337331139	0.158293042225184	8.55087093080103	1.22163171466558e-17	6.13014794419186e-14	NA	NA	NA	NA	NA	NA	NA	NA	NA	NA	NA	NA	NA	NA	NA	NA	2	2	2	3	1.02307823413377
393.1298	444.223684742749	-1.66369323724843	0.194712837422878	-8.54434283464943	1.29269755798734e-17	6.48675634598045e-14	NA	NA	NA	NA	NA	NA	NA	NA	NA	NA	NA	NA	NA	NA	NA	NA	2	2	3	3	-1.30611728365068
408.17	448.024535612165	-1.68173445982895	0.197217323420134	-8.52731611333316	1.49782155377315e-17	7.51606855683368e-14	NA	NA	NA	NA	NA	NA	NA	NA	NA	NA	NA	NA	NA	NA	NA	NA	2	2	1	3	-1.31555052394561
186.0554	1116.18926959602	2.76774152577045	0.324757909085579	8.52247612248637	1.56177856156498e-17	7.83700482193305e-14	NA	NA	NA	NA	NA	NA	NA	NA	N3-Metyladenine	1	C6H9N5	[M+Cl]-	151.085795	186.0551966	0.927681694289693	C05026	2	2	2	3	1.83306538849673
131.0372	405.39933415856	-1.46507809539473	0.172017739265234	-8.51701749861818	1.63714770580098e-17	8.21520718770934e-14	NA	NA	NA	NA	NA	NA	NA	NA	NA	NA	NA	NA	NA	NA	NA	NA	2	2	3	3	-1.20508228050668
352.1248	990.332627425013	2.57737322190579	0.30265192916289	8.51596495365019	1.65208794422458e-17	8.29017730411896e-14	NA	NA	NA	NA	NA	NA	NA	NA	NA	NA	NA	NA	NA	NA	NA	NA	0	2	3	3	1.67931023481353
164.0695	533.210869099882	1.53914304254543	0.180755721729276	8.51504465706849	1.66526118314761e-17	8.35628061703473e-14	NA	NA	NA	NA	NA	NA	NA	NA	NA	NA	NA	NA	NA	NA	NA	NA	0	2	3	3	1.12439440661352
479.3129	447.012999706094	-1.67694794292998	0.197048473077956	-8.51033208598651	1.73435901401161e-17	8.70301353231023e-14	NA	NA	NA	NA	NA	NA	NA	NA	NA	NA	NA	NA	NA	NA	NA	NA	0	2	3	3	-1.31436496433922
475.1906	468.29036594424	-1.77365173063436	0.20853586381248	-8.50525995005474	1.81189151530153e-17	9.09207162378307e-14	NA	NA	NA	NA	NA	NA	NA	NA	NA	NA	NA	NA	NA	NA	NA	NA	2	2	3	3	-1.36331016871052
321.218	11867.997652536	-2.03236499009507	0.23902362555083	-8.50277869148494	1.85105587486843e-17	9.28859838008978e-14	NA	NA	NA	NA	NA	NA	NA	NA	NA	NA	NA	NA	NA	NA	NA	NA	2	2	3	3	-1.50416175685797
295.1316	2352.14384977839	3.9154173902982	0.461607288713939	8.4821394419632	2.21090372799151e-17	1.10943149070614e-13	Tetradecanedioic_acid,Diethyl_decanedioate,Diisobutyl_adipate,2-Hydroxypropyl_2-isopropyl-5-methylcyclohexyl_carbonate,1-Hydroxypropan-2-yl_2-isopropyl-5-methylcyclohexyl_carbonate,1b-Furanoeudesm-4(15)-en-1-ol_acetate,[6]-Dehydroshogaol,Panaquinquecol_4,2-Butyl-5-[2-(4-hydroxy-3-methoxyphenyl)ethyl]furan,2-Polyprenyl-6-methoxy-1,4-benzoquinone,4-Hydroxy-3-polyprenylbenzoate	1	C14H26O4	[M+K-2H]-	258.18311	295.1317166	-0.55500642859649	HMDB00872,HMDB40429,HMDB41618,HMDB59946,HMDB59947,HMDB32697,HMDB33090,HMDB38939,HMDB40926,HMDB60354,HMDB60388	Dibutyl_adipate,Diisobutyl_adipate,Podocarpic_acid,Carbestrol,Geranyl-hydroxybenzoate	1	C14H26O4	[M+K-2H]-	258.18311	295.1317166	-0.55500642859649	C14253,C14260,C09171,C14660,C18131	2	2	1	3	2.2740729985679
356.1687	687.513907150513	-2.51640301265421	0.296721737684371	-8.48068305440754	2.23875704911144e-17	1.12340828724412e-13	NA	NA	NA	NA	NA	NA	NA	NA	NA	NA	NA	NA	NA	NA	NA	NA	2	2	2	3	-1.78192069218573
311.0724	2789.32361795293	-1.13928978746507	0.134393524001495	-8.47726701066633	2.3054543160919e-17	1.15687697581492e-13	NA	NA	NA	NA	NA	NA	NA	NA	NA	NA	NA	NA	NA	NA	NA	NA	0	2	3	3	-1.04438087258195
454.0524	1101.60929876429	2.74672603348265	0.324368981060306	8.46790597702677	2.49843853755596e-17	1.25371645814558e-13	NA	NA	NA	NA	NA	NA	NA	NA	NA	NA	NA	NA	NA	NA	NA	NA	2	2	3	3	1.8069023466489
390.0404	869.348297355497	2.36625968338685	0.280195951284576	8.44501739778387	3.04000176146546e-17	1.52547288390337e-13	NA	NA	NA	NA	NA	NA	NA	NA	2,5-Diamino-6-(5-phospho-D-ribosylamino)pyrimidin-4(3H)-one	1	C9H16N5O8P	[M+(37Cl)]-	353.073653	390.0401046	0.712747219474215	C01304	2	2	0	3	1.559019008392
364.0274	3532.40873302121	-1.58273481417052	0.187419021854038	-8.44489955455616	3.04306996836827e-17	1.5270125101272e-13	NA	NA	NA	NA	NA	NA	NA	NA	NA	NA	NA	NA	NA	NA	NA	NA	2	2	2	3	-1.26503871815637
609.4723	617.993997271637	-2.3190750146142	0.274786566596893	-8.43955016919093	3.18561249294015e-17	1.59854034895737e-13	NA	NA	NA	NA	NA	NA	NA	NA	NA	NA	NA	NA	NA	NA	NA	NA	2	2	3	3	-1.64744286011255
249.0882	2348.32475857102	-0.695474129202671	0.082525187383892	-8.42741654093377	3.53380147877645e-17	1.77326158205002e-13	NA	NA	NA	NA	NA	NA	NA	NA	NA	NA	NA	NA	NA	NA	NA	NA	2	2	3	3	-0.756548980100178
449.3636	397.215952250182	-1.41916917112844	0.168505474450659	-8.4220953399588	3.69809925367163e-17	1.85570620549242e-13	NA	NA	NA	NA	NA	NA	NA	NA	NA	NA	NA	NA	NA	NA	NA	NA	2	2	3	3	-1.18066779155801
487.002	515.612248560779	1.4784362644099	0.175641971188461	8.4173290381919	3.85164758879364e-17	1.93275676005665e-13	NA	NA	NA	NA	NA	NA	NA	NA	NA	NA	NA	NA	NA	NA	NA	NA	2	2	3	3	1.09300048979325
425.0464	583.751091601738	1.69716427423337	0.201924588988417	8.40494108585618	4.28076435442612e-17	2.14808755305102e-13	Urolithin_B_3-O-glucuronide	1	C19H16O9	[M+(37Cl)]-	388.079435	425.0458866	1.20739905073657	HMDB41787	NA	NA	NA	NA	NA	NA	NA	NA	2	2	3	3	1.21547000934334
417.223	4246.0648650021	-1.3159966433025	0.156752655493182	-8.39537065041773	4.64426827805627e-17	2.33049382192864e-13	NA	NA	NA	NA	NA	NA	NA	NA	NA	NA	NA	NA	NA	NA	NA	NA	2	2	3	3	-1.12533458849848
611.1358	642.248209992411	1.86187274218518	0.222839380644934	8.35522310642134	6.530915714834e-17	3.2772135057037e-13	NA	NA	NA	NA	NA	NA	NA	NA	NA	NA	NA	NA	NA	NA	NA	NA	2	2	3	3	1.28302877715058
266.9057	1845.748668648	3.54797501489601	0.424747103679486	8.35314704717402	6.64678178280817e-17	3.33535509861314e-13	NA	NA	NA	NA	NA	NA	NA	NA	NA	NA	NA	NA	NA	NA	NA	NA	2	2	3	3	2.20089880268019
482.0747	454.808342836577	1.25077746983583	0.149774689656757	8.35106033404088	6.76528496785092e-17	3.39481999686759e-13	NA	NA	NA	NA	NA	NA	NA	NA	NA	NA	NA	NA	NA	NA	NA	NA	2	2	0	3	0.977773253939492
588.3392	452.869333659034	-1.70366851319718	0.204165964321762	-8.34452754579712	7.14991402183625e-17	3.58782685615743e-13	NA	NA	NA	NA	NA	NA	NA	NA	NA	NA	NA	NA	NA	NA	NA	NA	2	2	3	3	-1.32150625160698
560.4735	396.890695869882	-1.41723780438878	0.169959748526204	-8.3386673414045	7.51324488516393e-17	3.77014628337526e-13	NA	NA	NA	NA	NA	NA	NA	NA	NA	NA	NA	NA	NA	NA	NA	NA	2	2	3	3	-1.17966573465449
411.1145	9057.04401172228	-1.39544703969774	0.167458969185322	-8.33306837183165	7.87736390702512e-17	3.95286120854521e-13	NA	NA	NA	NA	NA	NA	NA	NA	NA	NA	NA	NA	NA	NA	NA	NA	2	2	3	3	-1.17169155578363
568.9635	393.55579477941	-1.39850420861112	0.16833080396775	-8.30807063025172	9.72706283930962e-17	4.88104013276557e-13	NA	NA	NA	NA	NA	NA	NA	NA	NA	NA	NA	NA	NA	NA	NA	NA	2	2	3	3	-1.1736781068223
134.0171	924.982243285114	2.46741228504694	0.297318852678739	8.29887598050516	1.0510101339562e-16	5.2739688521922e-13	NA	NA	NA	NA	NA	NA	NA	NA	NA	NA	NA	NA	NA	NA	NA	NA	2	2	3	3	1.62459612797392
569.1582	390.719582016517	-1.38200089151261	0.166707333715493	-8.28998257431892	1.13265060913532e-16	5.68364075664106e-13	NA	NA	NA	NA	NA	NA	NA	NA	NA	NA	NA	NA	NA	NA	NA	NA	2	2	3	3	-1.16379119388529
170.9977	877.468786291787	2.38122952745799	0.28799307396908	8.26835692483926	1.35817767128449e-16	6.81533555450557e-13	NA	NA	NA	NA	NA	NA	NA	NA	NA	NA	NA	NA	NA	NA	NA	NA	2	2	0	3	1.56920110936396
282.2522	446721.224755114	-0.842448300482358	0.102189902388671	-8.24394857799328	1.6661878457711e-16	8.36093061007939e-13	NA	NA	NA	NA	NA	NA	NA	NA	NA	NA	NA	NA	NA	NA	NA	NA	2	2	1	3	-0.856823273859469
569.1795	508.161691922416	-1.94007217765084	0.235584191626339	-8.23515433806353	1.7932629792927e-16	8.99859363009078e-13	NA	NA	NA	NA	NA	NA	NA	NA	NA	NA	NA	NA	NA	NA	NA	NA	2	2	0	3	-1.44919561919277
369.1394	920.893234004517	2.46025501933859	0.299079515915594	8.2260900142453	1.93423679358625e-16	9.70600023021581e-13	NA	NA	NA	NA	NA	NA	NA	NA	NA	NA	NA	NA	NA	NA	NA	NA	2	2	3	3	1.62086975507128
395.1407	12018.4295160687	-1.63520152008153	0.198821642944135	-8.2244643785636	1.96065052287979e-16	9.8385443238108e-13	NA	NA	NA	NA	NA	NA	NA	NA	NA	NA	NA	NA	NA	NA	NA	NA	2	2	0	3	-1.28988324537075
599.2445	558.657803180692	1.6203952711049	0.197436812981169	8.20715876962343	2.26483992927813e-16	1.13649667651176e-12	NA	NA	NA	NA	NA	NA	NA	NA	NA	NA	NA	NA	NA	NA	NA	NA	2	2	0	3	1.16773226422525
407.014	666.4798908476	1.92473874440666	0.234890361132305	8.19420062674484	2.52263996670549e-16	1.26586073529282e-12	NA	NA	NA	NA	NA	NA	NA	NA	NA	NA	NA	NA	NA	NA	NA	NA	2	2	3	3	1.31792720652353
373.1588	6180.30141722486	-1.40712486123709	0.17210618432096	-8.17591109110261	2.9363846779184e-16	1.47347783137945e-12	NA	NA	NA	NA	NA	NA	NA	NA	NA	NA	NA	NA	NA	NA	NA	NA	2	2	3	3	-1.17566930047798
361.1062	645.486575555029	1.87088030568602	0.228915011177065	8.17281617341775	3.01272851565449e-16	1.51178716915542e-12	AF_Toxin_II,3-Acetoxyscirpene-4,15-diol,Blumealactone_C,4-Acetoxyscirpene-3,15-diol,Monoacetoxyscirpenol,Dolichin_B,(S)-4,5,7-Trihydroxy-3-prenylflavanone,Desmethylxanthohumol,Glyceollidin_I,5-Deoxykievitone,(S)-4,5,7-Trihydroxy-6-prenylflavanone,Selinone,Glyceollidin_II,Licocoumarone,Morachalcone_A,1-Hydroxy-3,5-dimethoxy-2-prenylxanthone,1-Methoxy-3-(4-hydroxyphenyl)-2E-propenal_4-glucoside,4-(…	1	C17H24O6	[M+K-2H]-	324.15729	361.1058966	0.885612788411495	HMDB33504,HMDB34576,HMDB35357,HMDB35847,HMDB35848,HMDB29468,HMDB29866,HMDB30610,HMDB34026,HMDB34214,HMDB37247,HMDB37585,HMDB37916,HMDB38755,HMDB40306,HMDB41251,HMDB34755,HMDB34863,HMDB38708	Tetraneurin_E,Glepidotin_B,6-Prenylnaringenin,5-Deoxykievitone,(+)-Galbacin,Glyceocarpin,4-Glyceollidin,Desmethylxanthohumol,Sophoraflavanone_B,Hinokitiol_glucoside	1	C17H24O6	[M+K-2H]-	324.15729	361.1058966	0.885612788411495	C09560,C09753,C09832,C10418,C10616,C15509,C15510,C16416,C18023,C15451	2	2	3	3	1.28988324537075
573.2162	404.368564400264	-1.45933094119349	0.178714156327608	-8.16572660600167	3.19506150128708e-16	1.60328186134586e-12	NA	NA	NA	NA	NA	NA	NA	NA	NA	NA	NA	NA	NA	NA	NA	NA	0	2	2	3	-1.20302028365476
466.1978	422.564752397902	-1.55548606341711	0.191003373376785	-8.14376225884062	3.83181242775108e-16	1.92280347624549e-12	NA	NA	NA	NA	NA	NA	NA	NA	NA	NA	NA	NA	NA	NA	NA	NA	2	2	3	3	-1.25071765841334
303.0035	1289.74630801154	2.99519575195984	0.368172396797868	8.13530774715914	4.10893215997909e-16	2.06186215787751e-12	NA	NA	NA	NA	NA	NA	NA	NA	NA	NA	NA	NA	NA	NA	NA	NA	2	2	3	3	1.95947419141106
596.9998	579.063637287814	1.68407349104005	0.20773756959157	8.10673531201448	5.19979640567725e-16	2.60925783636884e-12	NA	NA	NA	NA	NA	NA	NA	NA	NA	NA	NA	NA	NA	NA	NA	NA	2	2	3	3	1.20714941393669
180.9319	1155.38297143922	2.82219526684172	0.349593229397293	8.07279726700443	6.87056353443153e-16	3.44764878157774e-12	NA	NA	NA	NA	NA	NA	NA	NA	NA	NA	NA	NA	NA	NA	NA	NA	2	2	3	3	1.85493772311431
186.0458	711.256955974632	2.03464671232641	0.25249330357795	8.0582204893932	7.7413093508317e-16	3.88458903224735e-12	NA	NA	NA	NA	NA	NA	NA	NA	NA	NA	NA	NA	NA	NA	NA	NA	2	2	3	3	1.37606949246977
329.1326	6807.82233805551	-1.17804720709615	0.146244627429718	-8.05531955464343	7.92714338091299e-16	3.97784054854214e-12	NA	NA	NA	NA	NA	NA	NA	NA	NA	NA	NA	NA	NA	NA	NA	NA	0	2	3	3	-1.06616831626603
329.1901	1894.82382135714	3.58807252496625	0.446246268635783	8.04056588738619	8.94245319934564e-16	4.48732301543164e-12	NA	NA	NA	NA	NA	NA	NA	NA	NA	NA	NA	NA	NA	NA	NA	NA	2	2	3	3	2.22398690798828
417.0202	561.194234200813	1.62920646535969	0.2027706806892	8.03472405291613	9.37897447318615e-16	4.70636939064481e-12	Cefalotin	1	C16H16N2O6S2	[M+Na-2H]-	396.044982	417.0196506	1.23543338846027	HMDB14599	Cephalothin,Tetracenomycin_D3	1	C16H16N2O6S2	[M+Na-2H]-	396.044982	417.0196506	1.23543338846027	C07761,C12368	2	2	2	3	1.17566930047798
380.1841	6646.57633913737	-2.17054803032103	0.270426777216596	-8.02637983065764	1.00391075369384e-15	5.03762416203569e-12	NA	NA	NA	NA	NA	NA	NA	NA	NA	NA	NA	NA	NA	NA	NA	NA	2	2	3	3	-1.5640897892995
122.0368	597.196672674223	1.73800545826961	0.216793022073689	8.0168883741971	1.0845760176771e-15	5.44240245670369e-12	NA	NA	NA	NA	NA	NA	NA	NA	NA	NA	NA	NA	NA	NA	NA	NA	2	2	3	3	1.23023702771666
148.007	1664.18998647954	3.38948538354256	0.423051090283605	8.01200011391132	1.12857762644646e-15	5.66320252950833e-12	NA	NA	NA	NA	NA	NA	NA	NA	NA	NA	NA	NA	NA	NA	NA	NA	2	2	3	3	2.12818544147359
264.0283	3651.47784741772	1.03907717736994	0.130031009596948	7.99099522945126	1.33853737973782e-15	6.71678057152438e-12	NA	NA	NA	NA	NA	NA	NA	NA	NA	NA	NA	NA	NA	NA	NA	NA	1	2	2	3	0.840358737800682
559.2048	406.862987869913	-1.47293981426863	0.184646250718024	-7.97709029314644	1.498232255458e-15	7.51812945788824e-12	NA	NA	NA	NA	NA	NA	NA	NA	NA	NA	NA	NA	NA	NA	NA	NA	1	2	2	3	-1.20922171847708
355.2598	1806.95233673094	-1.20845734016654	0.151493367562563	-7.97696532600663	1.49974934585499e-15	7.52574221750036e-12	NA	NA	NA	NA	NA	NA	NA	NA	NA	NA	NA	NA	NA	NA	NA	NA	0	2	3	3	-1.07948725285223
398.0677	789.308325913179	2.20799381367235	0.276805501575221	7.97669772135052	1.50300313464605e-15	7.54206972965388e-12	NA	NA	NA	NA	NA	NA	NA	NA	NA	NA	NA	NA	NA	NA	NA	NA	2	2	3	3	1.48734828844809
427.0235	871.753974418239	2.37119236066131	0.297411689883272	7.97276112983977	1.55167913022243e-15	7.78632587545615e-12	1-Phosphatidyl-D-myo-inositol	1	C11H19O13P	[M+(37Cl)]-	390.056333	427.0227846	1.7570491014799	HMDB06953	NA	NA	NA	NA	NA	NA	NA	NA	0	2	3	3	1.56239506295064
320.0974	1446.64638503962	3.1734868498056	0.398533825518791	7.9629046434754	1.68046965768415e-15	8.43259674225908e-12	NA	NA	NA	NA	NA	NA	NA	NA	NA	NA	NA	NA	NA	NA	NA	NA	2	2	3	3	2.03660645470036
462.1701	1220.94747640837	-1.13872539942544	0.143071839918189	-7.95911620397547	1.73272452568881e-15	8.69481166990643e-12	NA	NA	NA	NA	NA	NA	NA	NA	NA	NA	NA	NA	NA	NA	NA	NA	2	2	3	3	-1.04351967033559
397.0036	739.43307426411	2.0996496079341	0.263942545412178	7.95494945559172	1.79204653333024e-15	8.99248950425114e-12	NA	NA	NA	NA	NA	NA	NA	NA	NA	NA	NA	NA	NA	NA	NA	NA	2	2	0	3	1.42259424657859
231.0655	1467.24546560682	3.1956015475089	0.401919486067037	7.95085000426154	1.85236116461653e-15	9.29514832404574e-12	NA	NA	NA	NA	NA	NA	NA	NA	NA	NA	NA	NA	NA	NA	NA	NA	1	2	3	3	2.04461769467172
416.0445	635.826445293992	1.84453875488054	0.232384748160458	7.93743466161951	2.06405711807124e-15	1.03574386184815e-11	NA	NA	NA	NA	NA	NA	NA	NA	NA	NA	NA	NA	NA	NA	NA	NA	0	2	2	3	1.27398220843485
572.2098	381.927183268522	-1.32975083666056	0.167734967895643	-7.92769005379886	2.23259682131409e-15	1.12031708493541e-11	NA	NA	NA	NA	NA	NA	NA	NA	NA	NA	NA	NA	NA	NA	NA	NA	2	2	3	3	-1.13479166605984
406.0575	531.73517000462	1.53432938985503	0.193555686337404	7.92706956271184	2.24377615294714e-15	1.12592687354888e-11	NA	NA	NA	NA	NA	NA	NA	NA	NA	NA	NA	NA	NA	NA	NA	NA	0	2	3	3	1.1234552175787
159.1024	113361.089952662	-1.12524165156932	0.142062183486036	-7.92076838435983	2.36047281863699e-15	1.18448526039204e-11	NA	NA	NA	NA	NA	NA	NA	NA	NA	NA	NA	NA	NA	NA	NA	NA	2	2	3	3	-1.03409703893017
471.1071	1374.49860062171	3.09450523683266	0.390909436840963	7.91616918189577	2.44940271694301e-15	1.229110283362e-11	Vestitone_7-glucoside,Phenethyl_6-galloylglucoside,Phlorizin,Trilobatin,Zileuton_O-glucuronide	1	C22H26O9	[M+K-2H]-	434.157685	471.1062916	1.65971037520458	HMDB33012,HMDB34573,HMDB36634,HMDB37505,HMDB60914	Eleganin,Graminiliatrin,Phlorizin	1	C22H26O9	[M+K-2H]-	434.157685	471.1062916	1.65971037520458	C09401,C09469,C01604	1	2	2	3	1.99472738971126
410.1303	563.33813932884	1.63645555464841	0.206873684623651	7.91040947342088	2.56543669767526e-15	1.28733613489344e-11	NA	NA	NA	NA	NA	NA	NA	NA	NA	NA	NA	NA	NA	NA	NA	NA	1	2	2	3	1.18066779155801
298.9481	1539.72107864131	3.2700344765046	0.413656593071125	7.90519124142749	2.67522568815767e-15	1.34242825031752e-11	NA	NA	NA	NA	NA	NA	NA	NA	NA	NA	NA	NA	NA	NA	NA	NA	2	2	3	3	2.08239537591204
583.025	380.144002332684	-1.31920075407886	0.167455554133759	-7.87791579027069	3.32886933731097e-15	1.67042663346264e-11	NA	NA	NA	NA	NA	NA	NA	NA	NA	NA	NA	NA	NA	NA	NA	NA	2	2	3	3	-1.12721794256855
370.9161	915.330191419599	2.4502903390754	0.311735507822071	7.86015797877586	3.83649288263747e-15	1.92515212850748e-11	NA	NA	NA	NA	NA	NA	NA	NA	NA	NA	NA	NA	NA	NA	NA	NA	2	2	3	3	1.61532204414645
148.0624	461.636769398988	-1.74362609674092	0.222628444514462	-7.83200053588684	4.80167486113979e-15	2.40948044531995e-11	NA	NA	NA	NA	NA	NA	NA	NA	NA	NA	NA	NA	NA	NA	NA	NA	2	2	2	3	-1.34457733358875
467.2734	1408.6464697114	-3.15925874284539	0.403967465707736	-7.82057717769546	5.25816824347148e-15	2.63854882457399e-11	NA	NA	NA	NA	NA	NA	NA	NA	NA	NA	NA	NA	NA	NA	NA	NA	2	2	2	3	-2.16311351242734
367.0637	4270.26648807527	1.79071247567023	0.229015940726863	7.81916084088629	5.31766300309903e-15	2.6684032949551e-11	NA	NA	NA	NA	NA	NA	NA	NA	NA	NA	NA	NA	NA	NA	NA	NA	2	2	3	3	1.25290419840267
448.372	426.484034597202	-1.57532127395345	0.202536402283365	-7.77796611470097	7.369980273086e-15	3.69825610103455e-11	NA	NA	NA	NA	NA	NA	NA	NA	NA	NA	NA	NA	NA	NA	NA	NA	2	2	3	3	-1.26281859450079
344.1226	761.532741661005	2.14834676411814	0.276568495036085	7.76786511362341	7.98199943573254e-15	4.00536731685059e-11	NA	NA	NA	NA	NA	NA	NA	NA	Lividamine	1	C12H25N3O6	[M+K-2H]-	307.174337	344.1229436	-0.97610463419809	C21255	2	2	0	3	1.44919561919277
482.2253	5654.3328508226	-1.65340655094515	0.213319439365807	-7.75084800457328	9.12808948475757e-15	4.58047530345135e-11	NA	NA	NA	NA	NA	NA	NA	NA	NA	NA	NA	NA	NA	NA	NA	NA	2	2	3	3	-1.30028004231238
454.2416	390.744545024558	-1.38216695433575	0.178460836944666	-7.74493148188196	9.56334023185639e-15	4.79888412834554e-11	NA	NA	NA	NA	NA	NA	NA	NA	NA	NA	NA	NA	NA	NA	NA	NA	2	2	3	3	-1.1657594657279
96.9704	494.411646627779	1.40280544628364	0.181160774143035	7.74342819475949	9.67714495633807e-15	4.85599133909044e-11	NA	NA	NA	NA	NA	NA	NA	NA	NA	NA	NA	NA	NA	NA	NA	NA	2	2	3	3	1.04956443862869
201.0171	4197.37078760601	1.04758031764235	0.135389297676817	7.7375415606556	1.01357555220718e-14	5.08612212097563e-11	NA	NA	NA	NA	NA	NA	NA	NA	NA	NA	NA	NA	NA	NA	NA	NA	2	2	3	3	0.846774034249102
321.1471	1336.53956686022	3.05079132620192	0.394481237815049	7.73367915569223	1.04482159549511e-14	5.24291476619445e-11	2-Methoxyestrone,19-Oxoandrost-4-ene-3,17-dione,Adrenosterone,2-Hydroxy-3-methoxyestrone,Testolactone,Sageone,Ginsenoyne_F,4-Methoxyestrone	1	C19H24O3	[M+Na-2H]-	300.172545	321.1472136	-0.422236264934535	HMDB00010,HMDB06768,HMDB06772,HMDB11195,HMDB15031,HMDB38684,HMDB39569,HMDB60088	(10S)-Juvenile_hormone_III_diol,Testolactone,Adrenosterone,19-Oxoandrost-4-ene-3,17-dione,2-Methoxyestrone,11alpha-Hydroxyandrosta-1,4-diene-3,17-dione,9alpha-Hydroxyandrosta-1,4-diene-3,17-dione,14-Hydroxyandrosta-1,4-diene-3,17-dione,9beta,11beta-Epoxyandrost-4-ene-3,17-dione,17beta-Hydroxy-3-methoxyestra-1,3,5(10)-trien-16-one,D-Homo-17a-oxaandrosta-4,6-diene-3,17-dione,5alpha-Androst-1-ene-3,…	1	C16H28O4	[M+K-2H]-	284.19876	321.1473666	-0.898652861555843	C16505,C02197,C05285,C05297,C05299,C14587,C14909,C15150,C15200,C15295,C15386,C15406,C17850,C17851,C18510,C19944	0	2	2	3	1.97679373691054
425.2264	593.675229606443	-2.2436654444433	0.290479813003395	-7.72399782706098	1.12736763991045e-14	5.65713081707065e-11	NA	NA	NA	NA	NA	NA	NA	NA	NA	NA	NA	NA	NA	NA	NA	NA	2	2	3	3	-1.61348380855991
241.1058	6379.85520183434	-1.36968316447403	0.179283481755783	-7.63976218589837	2.17623322937108e-14	1.09203383449841e-10	NA	NA	NA	NA	NA	NA	NA	NA	NA	NA	NA	NA	NA	NA	NA	NA	2	2	3	3	-1.15498923485382
451.2325	2411.10188618018	-1.23280179501891	0.162014688460445	-7.60919770135471	2.75802593647469e-14	1.383977414923e-10	NA	NA	NA	NA	NA	NA	NA	NA	NA	NA	NA	NA	NA	NA	NA	NA	2	2	3	3	-1.08757135952644
488.1803	1391.00980714603	-1.89860717494356	0.249754418882341	-7.60189622846271	2.91822705087641e-14	1.46436633412978e-10	NA	NA	NA	NA	NA	NA	NA	NA	NA	NA	NA	NA	NA	NA	NA	NA	2	2	3	3	-1.41848501516524
482.1999	1066.87052765135	-0.836435586492503	0.110057676068082	-7.5999749983371	2.96187966866515e-14	1.48627121773617e-10	NA	NA	NA	NA	NA	NA	NA	NA	NA	NA	NA	NA	NA	NA	NA	NA	1	2	3	3	-0.851787901558067
170.0009	810.940235687137	2.25222352214245	0.296654977512935	7.59206382115819	3.14849864154319e-14	1.57991661832638e-10	NA	NA	NA	NA	NA	NA	NA	NA	NA	NA	NA	NA	NA	NA	NA	NA	2	2	3	3	1.51351487106326
172.0406	495.339682463082	-1.88837242582769	0.248922632115819	-7.58618213931254	3.2946920513169e-14	1.65327647135082e-10	NA	NA	NA	NA	NA	NA	NA	NA	NA	NA	NA	NA	NA	NA	NA	NA	2	2	3	3	-1.41439959734212
562.4914	370.094774923752	-1.25672808616858	0.165807579464909	-7.57943690043764	3.47057942220947e-14	1.74153675406471e-10	NA	NA	NA	NA	NA	NA	NA	NA	NA	NA	NA	NA	NA	NA	NA	NA	2	2	3	3	-1.10303846891193
214.153	6717.33735075648	-1.48457701980681	0.196306581548572	-7.56254328355002	3.95263525307621e-14	1.98343236999364e-10	NA	NA	NA	NA	NA	NA	NA	NA	NA	NA	NA	NA	NA	NA	NA	NA	2	2	3	3	-1.22071340373933
560.1637	560.363377297171	-2.1329848097607	0.282128571253341	-7.56032896733934	4.02051223202405e-14	2.01749303802967e-10	NA	NA	NA	NA	NA	NA	NA	NA	NA	NA	NA	NA	NA	NA	NA	NA	2	2	3	3	-1.54239951105835
216.1322	604.719870007021	-2.27803102046163	0.301441570332769	-7.5571229872073	4.12082295985575e-14	2.06782896125562e-10	NA	NA	NA	NA	NA	NA	NA	NA	NA	NA	NA	NA	NA	NA	NA	NA	2	2	3	3	-1.632117294666
469.0604	380.058636828686	-1.31865897092816	0.174764402703093	-7.54535220292218	4.51066798147205e-14	2.26345319310267e-10	NA	NA	NA	NA	NA	NA	NA	NA	NA	NA	NA	NA	NA	NA	NA	NA	0	2	3	3	-1.12627576616781
486.1274	410.04098992605	-1.49000848489102	0.197618348057809	-7.53982866234237	4.70589339247921e-14	2.36141730434607e-10	NA	NA	NA	NA	NA	NA	NA	NA	NA	NA	NA	NA	NA	NA	NA	NA	0	2	2	3	-1.22176611739766
361.2357	6581.6570093064	-1.19379135122113	0.158439117813651	-7.53470082195999	4.89455704075992e-14	2.45608872305333e-10	NA	NA	NA	NA	NA	NA	NA	NA	NA	NA	NA	NA	NA	NA	NA	NA	2	2	3	3	-1.07147308491089
492.3518	521.093702616537	-1.99000856544144	0.264641874514072	-7.51962843784811	5.49321310582088e-14	2.75649433650092e-10	NA	NA	NA	NA	NA	NA	NA	NA	NA	NA	NA	NA	NA	NA	NA	NA	2	2	3	3	-1.47835178894134
556.3791	395.347078533094	-1.40782855235715	0.187296020413653	-7.51659618420022	5.62207238897077e-14	2.82115592478553e-10	NA	NA	NA	NA	NA	NA	NA	NA	NA	NA	NA	NA	NA	NA	NA	NA	2	2	3	3	-1.17666664755193
410.2157	12496.904749591	-1.98912331414462	0.264711071135328	-7.51431855726097	5.72081299602793e-14	2.87070396140681e-10	NA	NA	NA	NA	NA	NA	NA	NA	NA	NA	NA	NA	NA	NA	NA	NA	2	2	3	3	-1.47537938587046
564.5352	410.399312132237	-1.49190648838042	0.200074112111851	-7.45676925731589	8.86697880396272e-14	4.44944996382849e-10	NA	NA	NA	NA	NA	NA	NA	NA	NA	NA	NA	NA	NA	NA	NA	NA	2	2	3	3	-1.22282018676882
413.1012	809.441740518718	2.24942898111363	0.302269062762281	7.44181015601551	9.93148819035456e-14	4.98362077391992e-10	Carissanol,1,2-Anhydridoniveusin,(1E,4Z,6a,8b,10a)-8-Angeloyloxy-10,15-dihydroxy-3-oxo-1,4,11(13)-germacratrien-12,6-olide,2-Hydroxy-3,4,5,7,8-pentamethoxyflavan,Diosbulbin_A,Diosbulbin_F,trans-Grandmarin_isovalerate,alpha-Peroxyachifolide,3,4-DHPEA-EA,Gibberellin_A32,2-(3,4-Dihydroxyphenylethyl)-6-epi-elenaiate,Niazidin	1	C20H24O7	[M+K-2H]-	376.152205	413.1008116	0.887676784291123	HMDB30081,HMDB32105,HMDB32731,HMDB33906,HMDB35108,HMDB36780,HMDB39032,HMDB39575,HMDB29304,HMDB35037,HMDB39137,HMDB31981	Ailanthone,Tripdiolide,Euparotin,Eupatundin,Hydroxyvernolide,(S)-N-[3-(3,4-Methylenedioxyphenyl)-2-(mercaptomethyl)-1-oxoprolyl]glycine	1	C20H24O7	[M+K-2H]-	376.152205	413.1008116	0.887676784291123	C08747,C09202,C09434,C09448,C09477,C01313	1	2	3	3	1.51038247238847
253.0852	7277.81888645656	1.26330614906733	0.169826717546311	7.43879506899633	1.01607805222686e-13	5.09867966607439e-10	Undecanedioic_acid,Butyl_butyryllactate,Marindinin,Tetrahydrofurfuryl_cinnamate,Pterosin_E,3-Hydroxysebacic_acid,2-Hydroxydecanedioic_acid	1	C11H20O4	[M+K-2H]-	216.13616	253.0847666	1.5876103701916	HMDB00888,HMDB37137,HMDB29504,HMDB36189,HMDB36605,HMDB00350,HMDB00424	Encecalin,Mexicanin_E	1	C14H16O3	[M+Na-2H]-	232.109945	253.0846136	2.19215222957701	C09005,C09503	0	2	2	3	0.983427216423266
570.4446	559.056949897404	-2.12843685590242	0.286259337369027	-7.43534473133563	1.04295609083919e-13	5.23355366383107e-10	NA	NA	NA	NA	NA	NA	NA	NA	NA	NA	NA	NA	NA	NA	NA	NA	2	2	3	3	-1.54076082855229
472.9033	516.685125613777	1.48337578674593	0.199545132990539	7.43378585343028	1.05532772246153e-13	5.29563451131196e-10	NA	NA	NA	NA	NA	NA	NA	NA	NA	NA	NA	NA	NA	NA	NA	NA	0	2	3	3	1.09390848095165
370.941	1187.59452352653	2.86537409774002	0.386211273184985	7.41918814049632	1.17840419997677e-13	5.91323227548342e-10	NA	NA	NA	NA	NA	NA	NA	NA	NA	NA	NA	NA	NA	NA	NA	NA	2	2	3	3	1.87773524214329
156.0299	458.080436908927	1.26371179532575	0.170471576323403	7.41303519672016	1.23441107907322e-13	6.19427479478942e-10	NA	NA	NA	NA	NA	NA	NA	NA	NA	NA	NA	NA	NA	NA	NA	NA	0	2	3	3	0.985048417430681
298.1214	6406.81615116238	-0.769289918072899	0.103833551590312	-7.40887609342524	1.27374241020384e-13	6.39163941440287e-10	NA	NA	NA	NA	NA	NA	NA	NA	NA	NA	NA	NA	NA	NA	NA	NA	0	2	3	3	-0.806709897505548
471.0412	594.48413506912	1.72881164504187	0.233352382871255	7.4085879208514	1.27651273426341e-13	6.40554090053381e-10	NA	NA	NA	NA	NA	NA	NA	NA	NA	NA	NA	NA	NA	NA	NA	NA	0	2	3	3	1.22811103363475
578.3031	487.844324394195	1.37893035251479	0.186172937965455	7.40671747238932	1.29463863135328e-13	6.49649665213077e-10	LysoPC(20:4(5Z,8Z,11Z,14Z)),LysoPC(20:4(8Z,11Z,14Z,17Z))	1	C28H50NO7P	[M+Cl]-	543.332492	578.3018936	2.16236539067571	HMDB10395,HMDB10396	NA	NA	NA	NA	NA	NA	NA	NA	2	2	3	3	1.0375127929007
407.023	766.694795206614	2.15958427821214	0.29169611122755	7.40354154576803	1.32599650528814e-13	6.65385046353591e-10	4-O-alpha-D-Galactopyranuronosyl-D-galacturonic_acid	1	C12H18O13	[M+K-2H]-	370.074745	407.0233516	-0.864078187719805	HMDB39721	Digalacturonate,1,2-beta-D-Glucuronosyl-D-glucuronate,MM_4550	1	C12H18O13	[M+K-2H]-	370.074745	407.0233516	-0.864078187719805	C02273,C04354,C20815	2	2	3	3	1.45781274194237
266.0884	28614.9519301326	-0.739790127547621	0.0999698337453033	-7.4001336186315	1.36047532853201e-13	6.8268651985736e-10	NA	NA	NA	NA	NA	NA	NA	NA	NA	NA	NA	NA	NA	NA	NA	NA	2	2	3	3	-0.783418354457442
361.133	1105.89708310338	2.75327191074723	0.372791968572161	7.38554513739284	1.51830016978177e-13	7.61883025196491e-10	NA	NA	NA	NA	NA	NA	NA	NA	NA	NA	NA	NA	NA	NA	NA	NA	0	2	3	3	1.81203638415642
289.9912	1797.04825478102	3.50725734969297	0.47536849087164	7.37797606917958	1.60713845605423e-13	8.06462077248014e-10	NA	NA	NA	NA	NA	NA	NA	NA	NA	NA	NA	NA	NA	NA	NA	NA	2	2	3	3	2.18978103849601
157.035	11683.1705090045	-1.0362402017841	0.140643587452023	-7.36784534977524	1.73407777844641e-13	8.70160229224409e-10	NA	NA	NA	NA	NA	NA	NA	NA	NA	NA	NA	NA	NA	NA	NA	NA	2	2	0	3	-0.98019254384595
321.0426	23934.7001574985	-1.75608784270043	0.238455771248816	-7.36441744942311	1.7792211277073e-13	8.92813161883522e-10	NA	NA	NA	NA	NA	NA	NA	NA	NA	NA	NA	NA	NA	NA	NA	NA	2	2	3	3	-1.34952653384386
180.9297	1249.19933210651	2.94502346663208	0.400514401155698	7.35310255544897	1.93658234245125e-13	9.71777019442039e-10	NA	NA	NA	NA	NA	NA	NA	NA	NA	NA	NA	NA	NA	NA	NA	NA	2	2	3	3	1.92015067168592
492.712	434.386029708293	-1.61469198781044	0.220109206802935	-7.33586755076575	2.20289795941225e-13	1.10541419603307e-09	NA	NA	NA	NA	NA	NA	NA	NA	NA	NA	NA	NA	NA	NA	NA	NA	1	2	3	3	-1.28075730093107
260.9987	4766.23810772602	1.40280119841756	0.191478944286117	7.32613814875343	2.36879608912411e-13	1.18866187752248e-09	NA	NA	NA	NA	NA	NA	NA	NA	NA	NA	NA	NA	NA	NA	NA	NA	2	2	3	3	1.04869855394747
212.1137	1100.05095659002	2.74432914355646	0.374940678432533	7.31936890664766	2.49139827385818e-13	1.25018365382203e-09	NA	NA	NA	NA	NA	NA	NA	NA	NA	NA	NA	NA	NA	NA	NA	NA	0	2	3	3	1.80435308663466
336.0466	858.880496471954	2.34631863141634	0.32073395849929	7.31546681989874	2.56488153000996e-13	1.287057551759e-09	Avenanthramide_1c,(Z)-N-Coumaroyl-5-hydroxyanthranilic_acid,Marshdine,Avenanthramide_G	1	C16H13NO5	[M+(37Cl)]-	299.079374	336.0458256	2.32379021122422	HMDB29284,HMDB38577,HMDB41141,HMDB41516	Avenanthramide_A	1	C16H13NO5	[M+(37Cl)]-	299.079374	336.0458256	2.32379021122422	C08472	1	2	3	3	1.55065572240284
487.118	417.934882219296	-1.53184032004337	0.209462635740564	-7.3131912745559	2.60871252487706e-13	1.30905194498331e-09	NA	NA	NA	NA	NA	NA	NA	NA	NA	NA	NA	NA	NA	NA	NA	NA	0	2	3	3	-1.23772216804673
598.3192	536.927139691787	1.55087569854907	0.212307504757816	7.30485575777543	2.77564339072777e-13	1.39281785346719e-09	NA	NA	NA	NA	NA	NA	NA	NA	NA	NA	NA	NA	NA	NA	NA	NA	0	2	3	3	1.13194390960105
495.1614	520.982309551476	-1.99013809561102	0.272525735615804	-7.3025693926266	2.82323616040143e-13	1.41669990528944e-09	NA	NA	NA	NA	NA	NA	NA	NA	NA	NA	NA	NA	NA	NA	NA	NA	0	2	3	3	-1.48133731121587
487.3272	374.706065804637	-1.28571427216004	0.177088687335542	-7.26028461504103	3.86276670338407e-13	1.93833633175813e-09	NA	NA	NA	NA	NA	NA	NA	NA	NA	NA	NA	NA	NA	NA	NA	NA	2	2	3	3	-1.11504671664872
382.9759	1128.35211756911	2.78489787047614	0.383675784561408	7.25846660784091	3.91503007625059e-13	1.96456209226255e-09	NA	NA	NA	NA	NA	NA	NA	NA	NA	NA	NA	NA	NA	NA	NA	NA	2	2	3	3	1.84663182836896
359.0787	714.662098307755	2.04270907281188	0.281457477091156	7.25761167876279	3.9398466956109e-13	1.97701507185755e-09	NA	NA	NA	NA	NA	NA	NA	NA	NA	NA	NA	NA	NA	NA	NA	NA	2	2	3	3	1.37994129113393
252.0394	6910.57369658209	1.3826884056041	0.19092425767579	7.24207820648987	4.418609132705e-13	2.21725806279137e-09	NA	NA	NA	NA	NA	NA	NA	NA	NA	NA	NA	NA	NA	NA	NA	NA	2	2	3	3	1.03922521753249
431.0586	1287.7347360392	2.99260251415459	0.413532230773187	7.23668505489712	4.59784163998182e-13	2.30719693494288e-09	NA	NA	NA	NA	NA	NA	NA	NA	NA	NA	NA	NA	NA	NA	NA	NA	0	2	3	3	1.95607987594755
412.3065	10690.4187695553	-1.10145792171977	0.152247237370207	-7.23466606518083	4.66675984862643e-13	2.34178009204074e-09	NA	NA	NA	NA	NA	NA	NA	NA	NA	NA	NA	NA	NA	NA	NA	NA	0	2	3	3	-1.01803430691412
159.101	511.324470174617	-1.95283181047674	0.270483667013254	-7.21977719409228	5.20728210183896e-13	2.61301415870279e-09	NA	NA	NA	NA	NA	NA	NA	NA	NA	NA	NA	NA	NA	NA	NA	NA	0	2	3	3	-1.45781274194237
441.0905	880.853217191353	2.3881160758114	0.330855629794345	7.21800042301174	5.27575523705314e-13	2.64737397795327e-09	NA	NA	NA	NA	NA	NA	NA	NA	NA	NA	NA	NA	NA	NA	NA	NA	2	2	3	3	1.57091402713921
255.0448	2315.64506828344	0.56499287778435	0.0783637682679944	7.20987377549461	5.6003766264335e-13	2.81026899114433e-09	NA	NA	NA	NA	NA	NA	NA	NA	NA	NA	NA	NA	NA	NA	NA	NA	2	2	3	3	0.522768119186487
448.1716	4604.97903297194	-1.96264990377394	0.272470849685555	-7.20315551567786	5.88348029154087e-13	2.95233041029521e-09	NA	NA	NA	NA	NA	NA	NA	NA	NA	NA	NA	NA	NA	NA	NA	NA	0	2	3	3	-1.45925949491927
122.0244	21010.0937289003	1.41570847051483	0.19664872850577	7.19917429048257	6.05782772846707e-13	3.03981795414478e-09	NA	NA	NA	NA	NA	NA	NA	NA	NA	NA	NA	NA	NA	NA	NA	NA	2	2	3	3	1.05914161697517
459.0938	498.976072945489	1.4210918348269	0.197840449787991	7.18301963198003	6.81883044695779e-13	3.42168911828342e-09	NA	NA	NA	NA	NA	NA	NA	NA	NA	NA	NA	NA	NA	NA	NA	NA	0	2	2	3	1.06177048615611
353.1814	896.968430012943	2.41766900876688	0.337065775731952	7.17269204657996	7.35371484980326e-13	3.69009411163128e-09	NA	NA	NA	NA	NA	NA	NA	NA	NA	NA	NA	NA	NA	NA	NA	NA	2	2	3	3	1.58830246290242
133.0145	892.740661011316	2.40999462809382	0.336528561282519	7.1613375664439	7.98936426154145e-13	4.0090629864415e-09	NA	NA	NA	NA	NA	NA	NA	NA	NA	NA	NA	NA	NA	NA	NA	NA	2	2	3	3	1.58303556444215
417.0726	1219.02954413032	2.90670247603809	0.407230735684458	7.1377286175431	9.48857274515619e-13	4.76136580351938e-09	NA	NA	NA	NA	NA	NA	NA	NA	NA	NA	NA	NA	NA	NA	NA	NA	0	2	3	3	1.9015526300287
298.077	2641.48183090962	-1.06072500059203	0.149331116073368	-7.10317466636277	1.21923151381527e-12	6.11810373632503e-09	NA	NA	NA	NA	NA	NA	NA	NA	NA	NA	NA	NA	NA	NA	NA	NA	2	2	3	3	-0.996470144434603
262.9254	2531.39444253015	4.02583458294601	0.566940389786911	7.10098390495543	1.23871804889054e-12	6.2158871693327e-09	NA	NA	NA	NA	NA	NA	NA	NA	NA	NA	NA	NA	NA	NA	NA	NA	0	2	3	3	2.32312689581279
343.2481	3958.52505117945	-0.941149819098155	0.133079873658484	-7.07206727227123	1.5264238423706e-12	7.65959484101568e-09	NA	NA	NA	NA	NA	NA	NA	NA	NA	NA	NA	NA	NA	NA	NA	NA	2	2	3	3	-0.919808273449396
454.1117	5463.55076685156	1.07782326794929	0.152407289828734	7.07199287619693	1.52724263288164e-12	7.66370353180005e-09	NA	NA	NA	NA	NA	NA	NA	NA	NA	NA	NA	NA	NA	NA	NA	NA	2	2	3	3	0.870601624953219
397.2566	529.772007360189	-2.02318828789296	0.286664810265539	-7.05767926666296	1.6930627733532e-12	8.49578899668638e-09	NA	NA	NA	NA	NA	NA	NA	NA	NA	NA	NA	NA	NA	NA	NA	NA	1	2	3	3	-1.4979987096976
212.1126	1005.8548755404	2.60165765104294	0.369706197330658	7.03709504960251	1.96288963794829e-12	9.84978020322453e-09	NA	NA	NA	NA	NA	NA	NA	NA	NA	NA	NA	NA	NA	NA	NA	NA	1	2	3	3	1.70012753889102
407.0443	545.41657239913	1.57804804803949	0.224695513187913	7.02305099755048	2.17074932532449e-12	1.08928201144783e-08	NA	NA	NA	NA	NA	NA	NA	NA	Thiophanate	1	C14H18N4O4S2	[M+(37Cl)]-	370.07695	407.0434016	2.11058574240483	C18918	0	2	3	3	1.14723971406319
347.0981	2489.73129486008	0.786458288021224	0.112013491011891	7.02110326994218	2.20123073952266e-12	1.10457758509247e-08	NA	NA	NA	NA	NA	NA	NA	NA	NA	NA	NA	NA	NA	NA	NA	NA	2	2	3	3	0.677745679451813
472.9952	2774.21083728913	-1.35899626473851	0.193569632705419	-7.02071004498249	2.20743534300483e-12	1.10769105511982e-08	NA	NA	NA	NA	NA	NA	NA	NA	NA	NA	NA	NA	NA	NA	NA	NA	0	2	2	3	-1.15110583323669
299.0538	2254.51217785775	0.701431198658354	0.0999865495568277	7.01525556954731	2.29529007595137e-12	1.1517765601124e-08	NA	NA	NA	NA	NA	NA	NA	NA	NA	NA	NA	NA	NA	NA	NA	NA	0	2	3	3	0.622829723146132
453.0536	359.656860422028	-1.18848979865307	0.169977261663405	-6.99205168398674	2.70895040422064e-12	1.35935131283792e-08	NA	NA	NA	NA	NA	NA	NA	NA	NA	NA	NA	NA	NA	NA	NA	NA	2	2	3	3	-1.06881694094709
465.1363	1206.79522714548	-1.62963021979169	0.233574046715131	-6.97693190964494	3.01695831969046e-12	1.51390968482067e-08	NA	NA	NA	NA	NA	NA	NA	NA	NA	NA	NA	NA	NA	NA	NA	NA	0	2	3	3	-1.28530689265341
478.3978	354.185858068094	-1.15205988212145	0.165154865745341	-6.97563391137297	3.04494684939582e-12	1.52795432902682e-08	NA	NA	NA	NA	NA	NA	NA	NA	NA	NA	NA	NA	NA	NA	NA	NA	1	2	3	3	-1.05216682682718
453.2811	1173.48999972922	-3.43588902004387	0.493117942332379	-6.96768201901677	3.2220544963082e-12	1.61682694624745e-08	NA	NA	NA	NA	NA	NA	NA	NA	NA	NA	NA	NA	NA	NA	NA	NA	2	2	3	3	-2.33061119577785
462.0874	399.939462839006	-1.43430701689906	0.205856902530962	-6.96749537792803	3.22633048726742e-12	1.61897263851079e-08	NA	NA	NA	NA	NA	NA	NA	NA	NA	NA	NA	NA	NA	NA	NA	NA	2	2	3	3	-1.18872730026583
436.2311	3462.60928381367	-2.03092248652608	0.291593937622399	-6.96489955547715	3.28638141140632e-12	1.64910619224369e-08	NA	NA	NA	NA	NA	NA	NA	NA	NA	NA	NA	NA	NA	NA	NA	NA	2	2	3	3	-1.50261563978038
341.1169	4212.46745721339	-1.42462797747432	0.204557266721237	-6.96444570417412	3.29699263308139e-12	1.65443090328024e-08	NA	NA	NA	NA	NA	NA	NA	NA	NA	NA	NA	NA	NA	NA	NA	NA	2	2	3	3	-1.1836810992035
402.0808	1110.17686508771	2.7590751730827	0.397058308052939	6.94879093857126	3.68430046905899e-12	1.8487819753738e-08	2-(acetylamino)-1,5-anhydro-2-deoxy-3-O-b-D-galactopyranosyl-D-arabino-Hex-1-enitol,2-(acetylamino)-1,5-anhydro-2-deoxy-4-O-b-D-galactopyranosyl-D-arabino-Hex-1-enitol	1	C14H23NO10	[M+K-2H]-	365.132199	402.0808056	-0.106197558798641	HMDB02278,HMDB02282	6-(alpha-D-Glucosaminyl)-1D-myo-inositol_1,2-cyclic_phosphate	1	C12H22NO12P	[M-H]-	403.087967	402.0806906	0.179814653492347	C16070	2	2	3	3	1.8277320248322
458.083	1128.84206806286	1.10390817523598	0.159001386336471	6.94275817759187	3.8451732830781e-12	1.92950795344859e-08	NA	NA	NA	NA	NA	NA	NA	NA	NA	NA	NA	NA	NA	NA	NA	NA	2	2	3	3	0.891956595436822
571.3086	416.076385730474	1.08467570628369	0.156552111687706	6.92852810856633	4.25241687366164e-12	2.13386278720341e-08	NA	NA	NA	NA	NA	NA	NA	NA	NA	NA	NA	NA	NA	NA	NA	NA	2	2	3	3	0.876452696078449
386.2179	8092.68016473169	-0.730132034389408	0.105421467043155	-6.92583830284325	4.33401279801146e-12	2.17480762204215e-08	NA	NA	NA	NA	NA	NA	NA	NA	NA	NA	NA	NA	NA	NA	NA	NA	2	2	3	3	-0.777323939572887
459.0715	579.103263497805	1.68318073266654	0.243387796541301	6.91563322642149	4.65778065751734e-12	2.3372743339422e-08	Azimsulfuron	1	C13H16N10O5S	[M+Cl]-	424.102587	459.0719886	-1.1041841206813	HMDB33145	Azimsulfuron	1	C13H16N10O5S	[M+Cl]-	424.102587	459.0719886	-1.1041841206813	C18438	2	2	3	3	1.20611520299927
409.2784	639.192119166111	1.85466591106305	0.268880727717195	6.89772720718667	5.28410897774309e-12	2.65156588503148e-08	NA	NA	NA	NA	NA	NA	NA	NA	NA	NA	NA	NA	NA	NA	NA	NA	2	2	3	3	1.27849241375652
350.1946	10085.6501545881	-2.48523876577101	0.360799974259748	-6.88813454288615	5.65287366555594e-12	2.83661200537597e-08	NA	NA	NA	NA	NA	NA	NA	NA	NA	NA	NA	NA	NA	NA	NA	NA	2	2	3	3	-1.76507342099174
488.1284	368.912180732433	-1.24837983548384	0.181366620770878	-6.88318407310971	5.85293171653587e-12	2.9370011353577e-08	NA	NA	NA	NA	NA	NA	NA	NA	NA	NA	NA	NA	NA	NA	NA	NA	2	2	3	3	-1.09663788123974
496.2293	360.54456311965	-1.19485521413953	0.173775220580728	-6.87586647938942	6.1614190112391e-12	3.09180005983978e-08	NA	NA	NA	NA	NA	NA	NA	NA	NA	NA	NA	NA	NA	NA	NA	NA	2	2	3	3	-1.0723601478201
354.0724	4340.01027026779	1.29752802581182	0.188743548360381	6.8745556448603	6.21833825465235e-12	3.12036213618455e-08	NA	NA	NA	NA	NA	NA	NA	NA	NA	NA	NA	NA	NA	NA	NA	NA	2	2	3	3	0.997290960223335
452.2261	351.903661527426	-1.13624594859668	0.165291432235431	-6.87419749003254	6.23397953364303e-12	3.12821092998207e-08	NA	NA	NA	NA	NA	NA	NA	NA	NA	NA	NA	NA	NA	NA	NA	NA	0	2	2	3	-1.04094069502226
462.1917	437.748543582198	1.18033607812456	0.171863994690265	6.86784966363532	6.51768519752973e-12	3.27057443212042e-08	Vilazodone	1	C26H27N5O2	[M+Na-2H]-	441.216475	462.1911436	1.25467570727178	HMDB15637	NA	NA	NA	NA	NA	NA	NA	NA	2	2	3	3	0.938262011119215
353.1563	2516.27003771087	-1.96670767167292	0.286379874658102	-6.86747863836766	6.53465337151259e-12	3.27908906182502e-08	NA	NA	NA	NA	NA	NA	NA	NA	NA	NA	NA	NA	NA	NA	NA	NA	0	2	3	3	-1.46216219940915
445.114	353.863302627076	-1.14953898696156	0.167443357243679	-6.86524091420743	6.63791341000557e-12	3.3309049491408e-08	NA	NA	NA	NA	NA	NA	NA	NA	NA	NA	NA	NA	NA	NA	NA	NA	2	2	1	3	-1.04783345482144
494.3093	350.434605937509	-1.12612238338392	0.164878270971005	-6.83002300273976	8.49010180652203e-12	4.26033308651275e-08	NA	NA	NA	NA	NA	NA	NA	NA	NA	NA	NA	NA	NA	NA	NA	NA	2	2	3	3	-1.03580340527675
414.2937	1235.91120248852	-1.38451863291942	0.202773009209288	-6.82792368825783	8.61523897965676e-12	4.32312691999176e-08	NA	NA	NA	NA	NA	NA	NA	NA	NA	NA	NA	NA	NA	NA	NA	NA	2	2	3	3	-1.16773226422525
311.1225	3521.49701382067	-0.553772931925752	0.0812805782210155	-6.81310276139954	9.55158601681045e-12	4.79298586323549e-08	NA	NA	NA	NA	NA	NA	NA	NA	NA	NA	NA	NA	NA	NA	NA	NA	2	2	3	3	-0.638059765519641
201.035	886.491252600025	2.39785663454045	0.352187775123356	6.8084607243979	9.86485112334266e-12	4.95018229369334e-08	NA	NA	NA	NA	NA	NA	NA	NA	NA	NA	NA	NA	NA	NA	NA	NA	2	2	3	3	1.57608063101692
352.1607	910.089468157601	2.44118101092701	0.359142669089313	6.79724583302	1.06638049492016e-11	5.35109732350938e-08	NA	NA	NA	NA	NA	NA	NA	NA	NA	NA	NA	NA	NA	NA	NA	NA	2	2	3	3	1.60618484673346
594.4363	1147.01277528835	-1.38214614172097	0.203429684601062	-6.79422054078018	1.08899688394641e-11	5.4645863636431e-08	NA	NA	NA	NA	NA	NA	NA	NA	NA	NA	NA	NA	NA	NA	NA	NA	2	2	3	3	-1.16477476575071
428.0447	789.587993967787	2.20844899989809	0.325233495678776	6.79034917756231	1.11862467327583e-11	5.61325861049813e-08	NA	NA	NA	NA	NA	NA	NA	NA	NA	NA	NA	NA	NA	NA	NA	NA	1	2	3	3	1.49189204166914
122.0249	4096.76929997456	0.791487479847916	0.116727208589599	6.7806597057478	1.19628352358037e-11	6.0029507213263e-08	NA	NA	NA	NA	NA	NA	NA	NA	NA	NA	NA	NA	NA	NA	NA	NA	2	2	3	3	0.681520558681438
494.1207	367.101335849272	-1.23673445587026	0.182537615041489	-6.7752307138951	1.24207887922281e-11	6.23275181594007e-08	NA	NA	NA	NA	NA	NA	NA	NA	NA	NA	NA	NA	NA	NA	NA	NA	0	2	3	3	-1.08937750221842
368.0587	3511.80706039866	0.952573357805934	0.140600222048352	6.77504874407912	1.24364323032474e-11	6.24060172976955e-08	NA	NA	NA	NA	NA	NA	NA	NA	NA	NA	NA	NA	NA	NA	NA	NA	2	2	3	3	0.789542006905175
478.2512	365.257752417477	-1.22565745307082	0.181112896527647	-6.76736707638995	1.31147043244787e-11	6.58095863002341e-08	NA	NA	NA	NA	NA	NA	NA	NA	NA	NA	NA	NA	NA	NA	NA	NA	1	2	2	3	-1.08396967706504
559.3115	368.978312384206	-1.24870358534389	0.184606506763861	-6.7641363635203	1.3410673077125e-11	6.72947575010132e-08	NA	NA	NA	NA	NA	NA	NA	NA	NA	NA	NA	NA	NA	NA	NA	NA	0	2	2	3	-1.0975494988064
390.1119	782.745274102749	2.19407489856185	0.324560215039737	6.76014741453515	1.37851408466423e-11	6.91738367684513e-08	Olopatadine_n-oxide,Gravacridonediol_methyl_ether,Promucosine,Romucosine_C,Buntanine,Marshmine,5-O-Desmethyl_omeprazole	1	C21H23NO4	[M+K-2H]-	353.162709	390.1113156	1.46445380368264	HMDB60595,HMDB29327,HMDB35438,HMDB36764,HMDB38590,HMDB41046,HMDB14011	Melosatin_A,Buntanine	1	C21H23NO4	[M+K-2H]-	353.162709	390.1113156	1.46445380368264	C09221,C10653	2	2	1	3	1.47984290128556
489.3789	348.133175544615	-1.11010213517149	0.164618499523444	-6.74348349903042	1.54633545552545e-11	7.75951131582669e-08	NA	NA	NA	NA	NA	NA	NA	NA	NA	NA	NA	NA	NA	NA	NA	NA	0	2	2	3	-1.0247653375434
397.0829	652.096725731965	1.88859954619206	0.280177894859741	6.7407157411098	1.5760828870816e-11	7.90878392737549e-08	NA	NA	NA	NA	NA	NA	NA	NA	Ethoxysulfuron,Acalyphin	1	C15H18N4O7S	[M-H]-	398.089623	397.0823466	1.27253201839058	C18440,C08324	2	2	3	3	1.30144394522496
585.1072	472.398221173487	-1.79181593637251	0.265950467828287	-6.73740471676633	1.61240606997275e-11	8.09105365912323e-08	NA	NA	NA	NA	NA	NA	NA	NA	NA	NA	NA	NA	NA	NA	NA	NA	2	2	3	3	-1.37221821302358
557.4414	347.920948615635	-1.10861789483161	0.164620310300872	-6.73439317910058	1.646154871974e-11	8.26040514756551e-08	NA	NA	NA	NA	NA	NA	NA	NA	NA	NA	NA	NA	NA	NA	NA	NA	2	2	3	3	-1.02223577347578
342.0082	898.170082115964	2.41924791049318	0.359407129307404	6.73121847959775	1.68248106681355e-11	8.44268999327041e-08	Cytidine_2,3-cyclic_phosphate	1	C9H12N3O7P	[M+(37Cl)]-	305.04129	342.0077416	1.2490945321633	HMDB11691	3,5-Cyclic_CMP,2,3-Cyclic_CMP	1	C9H12N3O7P	[M+(37Cl)]-	305.04129	342.0077416	1.2490945321633	C00941,C02354	2	2	0	3	1.59006792524308
477.2714	398.257525765605	-1.42385710104245	0.211912777875599	-6.71907147514395	1.82886189961206e-11	9.17722901225329e-08	NA	NA	NA	NA	NA	NA	NA	NA	NA	NA	NA	NA	NA	NA	NA	NA	2	2	3	3	-1.18267546999595
280.9897	1929.59060471546	3.61567899909236	0.539952483012427	6.69629108643093	2.1377569737584e-11	1.07272644943197e-07	NA	NA	NA	NA	NA	NA	NA	NA	NA	NA	NA	NA	NA	NA	NA	NA	2	2	3	3	2.22994854300371
302.1012	7896.28285565314	1.02030273572236	0.152403684009443	6.69473800685257	2.16058368367117e-11	1.08418089246619e-07	NA	NA	NA	NA	NA	NA	NA	NA	NA	NA	NA	NA	NA	NA	NA	NA	1	2	2	3	0.831152766995897
335.1289	814.20845746793	2.25958175898941	0.33831936893057	6.67884243852773	2.40836917969002e-11	1.20851965436845e-07	Minaprine,9-desmethylgranisetron,Licoagrochalcone_B,Curcumin_III	1	C17H22N4O	[M+K-2H]-	298.179361	335.1279676	2.68852524142163	HMDB14943,HMDB61061,HMDB35501,HMDB39609	NA	NA	NA	NA	NA	NA	NA	NA	2	2	2	3	1.51824150085474
483.0308	2939.75986692777	1.34109680674186	0.20125028472952	6.66382563654155	2.66789967418716e-11	1.33875205650712e-07	NA	NA	NA	NA	NA	NA	NA	NA	NA	NA	NA	NA	NA	NA	NA	NA	2	2	3	3	1.01803430691412
300.1928	3883.11242189881	0.939288765225392	0.140995745764181	6.66182344817963	2.704508056551e-11	1.35712214277729e-07	NA	NA	NA	NA	NA	NA	NA	NA	NA	NA	NA	NA	NA	NA	NA	NA	2	2	3	3	0.781383659242024
329.2159	29496.018260309	-2.46029688851384	0.369465159479006	-6.65907684498096	2.75552843702814e-11	1.38272416970072e-07	NA	NA	NA	NA	NA	NA	NA	NA	NA	NA	NA	NA	NA	NA	NA	NA	1	2	3	3	-1.7487127306074
479.297	4214.80923175319	-1.50218542205165	0.226025600981863	-6.64608529089671	3.00990886170679e-11	1.51037226680447e-07	NA	NA	NA	NA	NA	NA	NA	NA	NA	NA	NA	NA	NA	NA	NA	NA	2	2	3	3	-1.22705011515571
167.0257	998.727073088342	2.59026253154012	0.389845197483823	6.64433613202994	3.04586761347001e-11	1.52841636843925e-07	NA	NA	NA	NA	NA	NA	NA	NA	NA	NA	NA	NA	NA	NA	NA	NA	1	2	3	3	1.69380504037393
405.091	478.302107480477	-1.81736428506612	0.274520361162021	-6.62014386609931	3.58849451826066e-11	1.8007065492632e-07	NA	NA	NA	NA	NA	NA	NA	NA	NA	NA	NA	NA	NA	NA	NA	NA	0	2	3	3	-1.37864839459283
284.1613	5826.31141179889	-0.874564977990656	0.132189207925167	-6.61600891417516	3.69026125599803e-11	1.85177309825981e-07	NA	NA	NA	NA	NA	NA	NA	NA	NA	NA	NA	NA	NA	NA	NA	NA	2	2	3	3	-0.874987120731793
124.007	3560.84152411327	1.49995871670848	0.227559021148823	6.59151506776572	4.35360628722702e-11	2.18463963493052e-07	NA	NA	NA	NA	NA	NA	NA	NA	NA	NA	NA	NA	NA	NA	NA	NA	2	2	3	3	1.10303846891193
491.235	346.694484841302	-1.10007673643182	0.167310578733705	-6.57505786399033	4.8634250907122e-11	2.44046671051938e-07	NA	NA	NA	NA	NA	NA	NA	NA	NA	NA	NA	NA	NA	NA	NA	NA	2	2	3	3	-1.01719616814966
461.2284	2842.5049969464	-1.47774532881173	0.225435072802977	-6.55508173789456	5.56114076249281e-11	2.79058043461889e-07	NA	NA	NA	NA	NA	NA	NA	NA	NA	NA	NA	NA	NA	NA	NA	NA	0	2	2	3	-1.21442533321392
379.1207	9319.30236988258	-1.06990991065592	0.163333608936959	-6.55045778771025	5.73609695392618e-11	2.87837345148016e-07	NA	NA	NA	NA	NA	NA	NA	NA	NA	NA	NA	NA	NA	NA	NA	NA	2	2	3	3	-1.00140515937656
446.0526	414.94632945161	1.07855751423541	0.16469329152851	6.54888553277051	5.79680403897038e-11	2.90883626675534e-07	NA	NA	NA	NA	NA	NA	NA	NA	NA	NA	NA	NA	NA	NA	NA	NA	2	2	3	3	0.872061593075505
118.0222	605.561370506529	1.76188098351278	0.269116468409639	6.54690883068109	5.87401972174811e-11	2.9475830963732e-07	NA	NA	NA	NA	NA	NA	NA	NA	NA	NA	NA	NA	NA	NA	NA	NA	2	2	3	3	1.24095141157535
491.3214	1246.07637796742	-1.09322984960763	0.167257405852656	-6.53621191859628	6.30964958859133e-11	3.16618216355513e-07	NA	NA	NA	NA	NA	NA	NA	NA	NA	NA	NA	NA	NA	NA	NA	NA	2	2	3	3	-1.01301614761462
572.1139	2008.08202961025	0.959762333838279	0.147154640050701	6.52213435816637	6.93138805675039e-11	3.47817052687735e-07	NA	NA	NA	NA	NA	NA	NA	NA	NA	NA	NA	NA	NA	NA	NA	NA	2	2	3	3	0.795695410665372
267.0918	1973.09488463343	-0.60313706713291	0.0925381883702658	-6.51770990717502	7.13888828100401e-11	3.58229413940781e-07	NA	NA	NA	NA	NA	NA	NA	NA	NA	NA	NA	NA	NA	NA	NA	NA	0	2	3	3	-0.685305174472564
372.2388	3709.07129420535	-0.888175743564195	0.136293126845997	-6.51665835334296	7.18909109082303e-11	3.607485909375e-07	NA	NA	NA	NA	NA	NA	NA	NA	NA	NA	NA	NA	NA	NA	NA	NA	2	2	0	3	-0.887505153080702
439.0335	985.514665428716	2.56914929185648	0.394435149945355	6.51348971361303	7.34246358525761e-11	3.68444822708227e-07	4-Phosphopantothenoylcysteine,Tectorigenin_4-sulfate,Tectorigenin_7-sulfate,6-Thioxanthine_5-monophosphate,6-Thioxanthylic_acid	1	C12H23N2O9PS	[M+K-2H]-	402.086193	439.0347996	-2.96445748992273	HMDB01117,HMDB41777,HMDB41778,HMDB60418,HMDB60792	(R)-4-Phosphopantothenoyl-L-cysteine,6-Thioxanthine_5-monophosphate	1	C12H23N2O9PS	[M+K-2H]-	402.086193	439.0347996	-2.96445748992273	C04352,C16618	1	2	3	3	1.67118338525501
577.3848	2733.20135563394	-1.33937979688042	0.205814937775218	-6.50768992454391	7.63152360014489e-11	3.82949854255271e-07	NA	NA	NA	NA	NA	NA	NA	NA	NA	NA	NA	NA	NA	NA	NA	NA	0	2	2	3	-1.14243104833039
450.2831	430.277437203276	-1.59474034819505	0.245339975328448	-6.5001243521774	8.02536454669617e-11	4.02712792953214e-07	NA	NA	NA	NA	NA	NA	NA	NA	NA	NA	NA	NA	NA	NA	NA	NA	2	2	3	3	-1.27173679263092
390.8169	599.890758625093	1.74436626124753	0.268985049779812	6.48499335808978	8.87356941815568e-11	4.45275713403052e-07	NA	NA	NA	NA	NA	NA	NA	NA	NA	NA	NA	NA	NA	NA	NA	NA	2	2	3	3	1.23343648430025
446.3564	1181.81935873801	-0.905517725071744	0.139799033759475	-6.47728171447659	9.33897336736304e-11	4.68629683574277e-07	NA	NA	NA	NA	NA	NA	NA	NA	NA	NA	NA	NA	NA	NA	NA	NA	2	2	3	3	-0.898667103171173
478.2936	22280.3663284682	-1.56833610331078	0.242190155610953	-6.475639356003	9.44113048960203e-11	4.7375592796823e-07	NA	NA	NA	NA	NA	NA	NA	NA	NA	NA	NA	NA	NA	NA	NA	NA	2	2	0	3	-1.25839692272329
375.1016	6636.13343105813	1.71334291833997	0.26460984766488	6.47497790977858	9.48258131849139e-11	4.75835930561898e-07	NA	NA	NA	NA	NA	NA	NA	NA	NA	NA	NA	NA	NA	NA	NA	NA	2	2	3	3	1.22071340373933
364.0471	2186.19960729272	0.7045866263782	0.108876237336236	6.47144541009688	9.70698286947108e-11	4.87096400390059e-07	NA	NA	NA	NA	NA	NA	NA	NA	3-Methylthiopropyl-desulfoglucosinolate	1	C11H21NO6S2	[M+(37Cl)]-	327.081033	364.0474846	-1.16111226646448	C17244	2	2	3	3	0.624649649406805
471.3686	368.099039781681	-1.2428781462062	0.192189336354017	-6.46694644866659	1.00003068436891e-10	5.0181539741632e-07	NA	NA	NA	NA	NA	NA	NA	NA	NA	NA	NA	NA	NA	NA	NA	NA	1	2	2	3	-1.09118720563481
488.9692	866.360385759292	-1.3263745735022	0.205142225488044	-6.46563412455275	1.00874883532049e-10	5.06190165563822e-07	NA	NA	NA	NA	NA	NA	NA	NA	NA	NA	NA	NA	NA	NA	NA	NA	2	2	3	3	-1.13005049382453
490.2228	398.814242927111	-1.42686482477114	0.220766595202922	-6.46322793291986	1.02492729028843e-10	5.14308514266733e-07	NA	NA	NA	NA	NA	NA	NA	NA	NA	NA	NA	NA	NA	NA	NA	NA	2	2	3	3	-1.18670519320936
399.3113	4941.59032664613	-0.978067111400476	0.151515339711417	-6.45523491722584	1.08051159082751e-10	5.42200716277247e-07	NA	NA	NA	NA	NA	NA	NA	NA	NA	NA	NA	NA	NA	NA	NA	NA	2	2	3	3	-0.942925556264565
426.1895	4393.52981922113	-1.53084037577338	0.237762092111643	-6.43853846581464	1.20629392131128e-10	6.05318289713999e-07	NA	NA	NA	NA	NA	NA	NA	NA	NA	NA	NA	NA	NA	NA	NA	NA	0	2	2	3	-1.23664861705748
360.1229	1475.88249260262	3.20479426184986	0.498495188345303	6.42893720296037	1.28499194931275e-10	6.4480896016514e-07	NA	NA	NA	NA	NA	NA	NA	NA	NA	NA	NA	NA	NA	NA	NA	NA	2	2	3	3	2.04867303435083
566.1482	382.660687871092	-1.33393783405436	0.207551363721843	-6.42702514757782	1.30125301275448e-10	6.52968761800199e-07	NA	NA	NA	NA	NA	NA	NA	NA	NA	NA	NA	NA	NA	NA	NA	NA	0	2	2	3	-1.13860305105876
403.0644	15141.1864535839	1.24492258111043	0.193959004436906	6.41848304348971	1.37638934478577e-10	6.90672173213497e-07	NA	NA	NA	NA	NA	NA	NA	NA	NA	NA	NA	NA	NA	NA	NA	NA	2	2	3	3	0.974556408239347
425.0566	727.965443404137	2.07356695373238	0.32394399537583	6.40100444314977	1.54358080657835e-10	7.74568848741016e-07	Dopaxanthin_quinone,Betanidin	1	C18H16N2O8	[M+(37Cl)]-	388.090668	425.0571196	-1.29229690472114	HMDB12220,HMDB29407	Betanidin,Dopaxanthin_quinone	1	C18H16N2O8	[M+(37Cl)]-	388.090668	425.0571196	-1.29229690472114	C08539,C17753	2	2	3	3	1.4076425616712
423.1803	5848.42038180666	-1.10597838543611	0.17301926880972	-6.39222667535617	1.63487293366734e-10	8.20379238114272e-07	NA	NA	NA	NA	NA	NA	NA	NA	NA	NA	NA	NA	NA	NA	NA	NA	2	2	3	3	-1.02139403771525
328.2126	187421.18560764	-2.19205535405703	0.343128053610697	-6.38844691068039	1.67578982133851e-10	8.40911332347665e-07	NA	NA	NA	NA	NA	NA	NA	NA	NA	NA	NA	NA	NA	NA	NA	NA	2	2	3	3	-1.57608063101692
470.114	2724.43724610779	-0.828536766600764	0.129906988807424	-6.377922960165	1.79505765694613e-10	9.00759932255569e-07	NA	NA	NA	NA	NA	NA	NA	NA	NA	NA	NA	NA	NA	NA	NA	NA	2	2	3	3	-0.845345407391686
568.9825	439.12784654637	1.18559056190191	0.186148699897356	6.36905099286569	1.90201370264005e-10	9.54430475984778e-07	NA	NA	NA	NA	NA	NA	NA	NA	NA	NA	NA	NA	NA	NA	NA	NA	2	2	3	3	0.943704808713699
559.4707	1261.59642980036	-1.05521479147014	0.165759734769869	-6.36592953611527	1.94110536860089e-10	9.74046673963928e-07	NA	NA	NA	NA	NA	NA	NA	NA	NA	NA	NA	NA	NA	NA	NA	NA	2	2	3	3	-0.993193572964089
465.2659	359.009048600708	-1.1835826572859	0.185961996065163	-6.36464805890319	1.95738028461737e-10	9.82213426820995e-07	NA	NA	NA	NA	NA	NA	NA	NA	NA	NA	NA	NA	NA	NA	NA	NA	2	2	3	3	-1.06793323360133
419.0195	7752.60245288511	-1.76286613709029	0.276995964590286	-6.36423039482832	1.96271341676221e-10	9.84889592531279e-07	NA	NA	NA	NA	NA	NA	NA	NA	NA	NA	NA	NA	NA	NA	NA	NA	2	2	3	3	-1.35575989948427
572.3038	1628.73008755583	-1.55045997037832	0.244303259937196	-6.34645632963272	2.20331052324431e-10	1.10562122056399e-06	NA	NA	NA	NA	NA	NA	NA	NA	NA	NA	NA	NA	NA	NA	NA	NA	0	2	2	3	-1.24636242567383
573.117	405.733176258921	1.03647744608339	0.163389322147689	6.34360576602744	2.24448753367553e-10	1.12628384439838e-06	NA	NA	NA	NA	NA	NA	NA	NA	NA	NA	NA	NA	NA	NA	NA	NA	2	2	3	3	0.837518574620981
488.1885	418.409416341421	1.09476562984072	0.17263968319002	6.34133247705129	2.27786357830815e-10	1.14303194359503e-06	NA	NA	NA	NA	NA	NA	NA	NA	NA	NA	NA	NA	NA	NA	NA	NA	2	2	3	3	0.887505153080702
476.0935	1060.67963432857	1.17623888475729	0.185741252384606	6.33267445791583	2.40947599470319e-10	1.20907505414206e-06	NA	NA	NA	NA	NA	NA	NA	NA	NA	NA	NA	NA	NA	NA	NA	NA	2	2	3	3	0.93284686768152
232.9024	16019.7122464517	1.56131875489429	0.246853636777202	6.32487645423455	2.5343527009682e-10	1.27173818534584e-06	NA	NA	NA	NA	NA	NA	NA	NA	NA	NA	NA	NA	NA	NA	NA	NA	2	2	3	3	1.14051496061833
470.2326	489.602111625349	1.38512093822209	0.219029130804497	6.32391195241712	2.5502307327837e-10	1.27970578171086e-06	NA	NA	NA	NA	NA	NA	NA	NA	NA	NA	NA	NA	NA	NA	NA	NA	2	2	3	3	1.04008257367479
423.0596	1196.24870575285	2.876955817997	0.455291036930921	6.31893796414337	2.63366966184802e-10	1.32157543631533e-06	Dopaxanthin_quinone,Betanidin	1	C18H16N2O8	[M+Cl]-	388.090668	423.0600696	-1.18257438115542	HMDB12220,HMDB29407	Betanidin,Dopaxanthin_quinone	1	C18H16N2O8	[M+Cl]-	388.090668	423.0600696	-1.18257438115542	C08539,C17753	2	2	3	3	1.88654169465914
411.2189	2147.92306259864	-1.91633904703155	0.303347095410956	-6.3173146406278	2.66147364987419e-10	1.33552747750687e-06	NA	NA	NA	NA	NA	NA	NA	NA	NA	NA	NA	NA	NA	NA	NA	NA	2	2	3	3	-1.42811087027485
488.1241	1110.5182761933	-0.735157080849424	0.117013206646517	-6.28268468080059	3.3277558562146e-10	1.66986788864849e-06	NA	NA	NA	NA	NA	NA	NA	NA	NA	NA	NA	NA	NA	NA	NA	NA	2	2	3	3	-0.780706146154795
248.0332	2995.29232884774	0.72417232563004	0.115489846770184	6.27044147933705	3.60025844635595e-10	1.80660968838141e-06	NA	NA	NA	NA	NA	NA	NA	NA	NA	NA	NA	NA	NA	NA	NA	NA	2	2	3	3	0.639897286120136
499.1233	477.90625536351	1.34268536893287	0.214132589538131	6.27034573218843	3.60247310255262e-10	1.80772100286091e-06	NA	NA	NA	NA	NA	NA	NA	NA	NA	NA	NA	NA	NA	NA	NA	NA	2	2	3	3	1.01971273352634
493.107	360.001677931805	-1.19103257664021	0.190378239240671	-6.25613820881355	3.94627056886542e-10	1.98023857145667e-06	NA	NA	NA	NA	NA	NA	NA	NA	NA	NA	NA	NA	NA	NA	NA	NA	2	2	3	3	-1.0705868643227
188.0354	11285.0446105068	-1.48229848218834	0.237327112550321	-6.24580338192099	4.21627287969213e-10	2.11572573102951e-06	NA	NA	NA	NA	NA	NA	NA	NA	NA	NA	NA	NA	NA	NA	NA	NA	2	2	3	3	-1.21547000934334
492.2071	356.005133046353	-1.1642978354229	0.186533082320393	-6.24177663789996	4.32628455622087e-10	2.17092959031163e-06	NA	NA	NA	NA	NA	NA	NA	NA	NA	NA	NA	NA	NA	NA	NA	NA	2	2	3	3	-1.05826695222586
597.528	582.692056254844	-2.2077796292828	0.354235347017785	-6.23252210111023	4.58984760050399e-10	2.3031855259329e-06	NA	NA	NA	NA	NA	NA	NA	NA	NA	NA	NA	NA	NA	NA	NA	NA	2	2	3	3	-1.59006792524308
560.3448	679.249187745036	-0.962681429882864	0.154696127871998	-6.22304800466258	4.87588110128781e-10	2.44671713662622e-06	NA	NA	NA	NA	NA	NA	NA	NA	NA	NA	NA	NA	NA	NA	NA	NA	2	2	3	3	-0.934391255321676
345.2642	5367.7435732253	-0.802183727602897	0.129247559235387	-6.20656770888765	5.41542946998285e-10	2.71746250803739e-06	NA	NA	NA	NA	NA	NA	NA	NA	NA	NA	NA	NA	NA	NA	NA	NA	2	2	3	3	-0.826927546256193
578.388	869.39451344995	-1.28053210740271	0.207011126907199	-6.18581293930526	6.1783237205121e-10	3.10028284295297e-06	NA	NA	NA	NA	NA	NA	NA	NA	NA	NA	NA	NA	NA	NA	NA	NA	2	2	3	3	-1.11133479737391
477.3946	1013.8680860763	-1.2876143372078	0.208221945975872	-6.18385507432056	6.2554801001879e-10	3.13899991427429e-06	NA	NA	NA	NA	NA	NA	NA	NA	NA	NA	NA	NA	NA	NA	NA	NA	2	2	3	3	-1.11690845033239
225.0537	1989.18701876431	-0.616950558545907	0.100228859387572	-6.15541833276022	7.4879574767693e-10	3.75745706184284e-06	NA	NA	NA	NA	NA	NA	NA	NA	NA	NA	NA	NA	NA	NA	NA	NA	0	2	2	3	-0.695445885981359
448.089	456.483441483969	1.25758742115382	0.204472866687034	6.15038778264248	7.72937303781937e-10	3.87859939037776e-06	NA	NA	NA	NA	NA	NA	NA	NA	NA	NA	NA	NA	NA	NA	NA	NA	0	2	3	3	0.981000249691546
471.0331	499.435097548942	-1.90464429786239	0.309794355301035	-6.14809232405669	7.8420385867139e-10	3.93513496281303e-06	NA	NA	NA	NA	NA	NA	NA	NA	NA	NA	NA	NA	NA	NA	NA	NA	2	2	3	3	-1.42122183540806
474.1237	371.92518093639	-1.26790009177593	0.206300404995789	-6.14589240288601	7.95151739129884e-10	3.99007142695376e-06	NA	NA	NA	NA	NA	NA	NA	NA	NA	NA	NA	NA	NA	NA	NA	NA	2	2	3	3	-1.10763812761976
440.2647	1329.40222682223	-0.84725090177682	0.137871705829075	-6.14521229487935	7.98566353951105e-10	4.00720596412664e-06	NA	NA	NA	NA	NA	NA	NA	NA	NA	NA	NA	NA	NA	NA	NA	NA	0	2	3	3	-0.858987951324192
320.0919	2579.17286841526	-0.75730282366543	0.123245092624055	-6.1446894764037	8.0120098525994e-10	4.02042654403438e-06	NA	NA	NA	NA	NA	NA	NA	NA	NA	NA	NA	NA	NA	NA	NA	NA	2	2	3	3	-0.799127016846892
488.1767	431.150394398939	1.15262662867742	0.187873237063712	6.13512944521488	8.5089880814277e-10	4.26981021926042e-06	NA	NA	NA	NA	NA	NA	NA	NA	NA	NA	NA	NA	NA	NA	NA	NA	2	2	3	3	0.919808273449396
445.3531	4718.8184126132	-0.943698717104502	0.153857710032694	-6.1335809359438	8.59226730844627e-10	4.31159973537834e-06	NA	NA	NA	NA	NA	NA	NA	NA	NA	NA	NA	NA	NA	NA	NA	NA	2	2	3	3	-0.922862058058166
327.0458	2007.31990025818	-0.872162066245247	0.142384495949983	-6.12540052500958	9.04557703867087e-10	4.53907055800504e-06	NA	NA	NA	NA	NA	NA	NA	NA	NA	NA	NA	NA	NA	NA	NA	NA	1	2	3	3	-0.873523422373972
347.0915	789.335935346962	2.20817193603738	0.361383573820004	6.11032735300031	9.94269852749446e-10	4.98924612109672e-06	Hydroxyanigorufone,Irenolone	1	C19H12O3	[M+Hac-H]-	288.078645	347.0924986	-2.84074131244189	HMDB34449,HMDB40716	NA	NA	NA	NA	NA	NA	NA	NA	2	2	2	3	1.49037403698292
203.0812	9795.23923764024	0.675854277478265	0.110626510925856	6.10933375573268	1.00047908936054e-09	5.02040407041119e-06	NA	NA	NA	NA	NA	NA	NA	NA	NA	NA	NA	NA	NA	NA	NA	NA	2	2	3	3	0.600550130028693
464.2035	334.343827039476	-1.0099153476896	0.165340641584855	-6.10808896112391	1.00831149849069e-09	5.05970709942627e-06	NA	NA	NA	NA	NA	NA	NA	NA	NA	NA	NA	NA	NA	NA	NA	NA	1	2	3	3	-0.959412068140451
472.1033	333.089699317821	-1.00029738964098	0.163814945550441	-6.10626451866063	1.01989926688593e-09	5.1178545212336e-06	NA	NA	NA	NA	NA	NA	NA	NA	NA	NA	NA	NA	NA	NA	NA	NA	2	2	3	3	-0.952314727266433
369.059	5929.78514427689	0.656591581259645	0.107924856944109	6.08378458726772	1.17378284598231e-09	5.89004232113925e-06	NA	NA	NA	NA	NA	NA	NA	NA	NA	NA	NA	NA	NA	NA	NA	NA	2	2	2	3	0.589224752810971
397.2956	3423.56251207997	-1.1108029664013	0.182654590388016	-6.08144018741387	1.19107798437327e-09	5.97682932558505e-06	NA	NA	NA	NA	NA	NA	NA	NA	NA	NA	NA	NA	NA	NA	NA	NA	0	2	3	3	-1.02560998401282
157.0363	1045100.23697864	-0.940631464548305	0.154696824187493	-6.08048335503164	1.19820790978488e-09	6.01260729130053e-06	NA	NA	NA	NA	NA	NA	NA	NA	NA	NA	NA	NA	NA	NA	NA	NA	2	2	3	3	-0.91904616680259
401.0463	1115.20127698823	0.915984981274204	0.150692402593541	6.0785080435997	1.21305898733028e-09	6.08712999842336e-06	NA	NA	NA	NA	NA	NA	NA	NA	NA	NA	NA	NA	NA	NA	NA	NA	2	2	3	3	0.767230195210869
337.0169	16401.3753304024	-1.5414817144382	0.253764163126146	-6.07446573798496	1.24401191850685e-09	6.24245180706739e-06	NA	NA	NA	NA	NA	NA	NA	NA	NA	NA	NA	NA	NA	NA	NA	NA	2	2	3	3	-1.24095141157535
568.2712	452.35111602495	1.24181628732036	0.20462870252227	6.06863197593315	1.29004381980156e-09	6.47343988776424e-06	NA	NA	NA	NA	NA	NA	NA	NA	NA	NA	NA	NA	NA	NA	NA	NA	2	2	3	3	0.971349615859723
315.999	4041.7946013603	1.14070469482489	0.188124956492692	6.06354795286929	1.33151058212703e-09	6.68152010111342e-06	NA	NA	NA	NA	NA	NA	NA	NA	NA	NA	NA	NA	NA	NA	NA	NA	2	2	3	3	0.912968417287176
388.2334	2195.17465117525	-0.802715657410766	0.132527232717408	-6.05698648459991	1.38695236931803e-09	6.95972698923789e-06	NA	NA	NA	NA	NA	NA	NA	NA	NA	NA	NA	NA	NA	NA	NA	NA	0	2	3	3	-0.827630723286949
326.0103	2612.22085814582	-0.475958604410038	0.0785889728443529	-6.05630264888032	1.39285835234473e-09	6.98936321206587e-06	NA	NA	NA	NA	NA	NA	NA	NA	NA	NA	NA	NA	NA	NA	NA	NA	2	2	3	3	-0.552778049858685
580.4208	2757.05187811021	-1.10224346916344	0.182327628666103	-6.04540012518881	1.4903965328867e-09	7.47880980202546e-06	NA	NA	NA	NA	NA	NA	NA	NA	NA	NA	NA	NA	NA	NA	NA	NA	2	2	3	3	-1.01887316143474
451.319	721.60340227701	-0.927170506228946	0.153528632715475	-6.03907225531808	1.55002829201129e-09	7.77804196931264e-06	NA	NA	NA	NA	NA	NA	NA	NA	NA	NA	NA	NA	NA	NA	NA	NA	0	2	3	3	-0.909942156454785
372.2025	4383.83283765029	-1.01163456806544	0.167827906786939	-6.02780900645879	1.66197285745171e-09	8.33977979869268e-06	NA	NA	NA	NA	NA	NA	NA	NA	NA	NA	NA	NA	NA	NA	NA	NA	2	2	3	3	-0.960995826945415
478.1197	1385.91985809028	-2.70674366921515	0.450549696563601	-6.00764730252805	1.88234765078376e-09	9.44562051163293e-06	NA	NA	NA	NA	NA	NA	NA	NA	NA	NA	NA	NA	NA	NA	NA	NA	2	2	3	3	-1.88950996033343
124.0511	484.784936908147	1.36766417416163	0.227721939036191	6.005851609863	1.90330208992641e-09	9.55076988725074e-06	NA	NA	NA	NA	NA	NA	NA	NA	NA	NA	NA	NA	NA	NA	NA	NA	2	2	3	3	1.02984423898617
571.1377	1098.92290420096	-1.37679038090637	0.229649790878522	-5.99517367570628	2.03268084384374e-09	1.01999924744079e-05	NA	NA	NA	NA	NA	NA	NA	NA	NA	NA	NA	NA	NA	NA	NA	NA	2	2	3	3	-1.16084721172967
560.2965	491.719629083019	-1.87370168161792	0.312599302709492	-5.99394069461252	2.04816091809352e-09	1.02776714869933e-05	NA	NA	NA	NA	NA	NA	NA	NA	NA	NA	NA	NA	NA	NA	NA	NA	0	2	3	3	-1.40361899562153
404.0678	1393.28611871295	1.16968559498562	0.195233058178941	5.99122713077388	2.08263531950455e-09	1.04506640332738e-05	NA	NA	NA	NA	NA	NA	NA	NA	NA	NA	NA	NA	NA	NA	NA	NA	2	2	3	3	0.928995596856457
396.9917	9000.47481219619	1.93075872540518	0.322631084465631	5.98441631438913	2.1716720824855e-09	1.08974505099122e-05	NA	NA	NA	NA	NA	NA	NA	NA	NA	NA	NA	NA	NA	NA	NA	NA	2	2	3	3	1.31911834448956
359.1139	839.202424581549	2.30842314068988	0.386789588861044	5.96816255444557	2.39940263770294e-09	1.20402024359934e-05	Gibberellin_A59,Heteroflavanone_A,Edulisin_IV,2,4-Dihydroxy-4,6-dimethoxychalcone,Heliannone_B,Heliannone_A,Melilotocarpan_A,8-Hydroxy-3,9-dimethoxypterocarpan,3-Hydroxy-2,9-dimethoxypterocarpan,3-Hydroxy-4,9-dimethoxypterocarpan,Methylnissolin,Homopisatin,Sativanone,4,4-Dihydroxy-2,6-dimethoxychalcone,5,7-Dihydroxy-4-methoxy-8-methylflavanone,5,7-Dihydroxy-4-methoxy-8-methylisoflavanone	1	C19H20O7	[M-H]-	360.120905	359.1136286	0.825087037652593	HMDB35051,HMDB40910,HMDB41196,HMDB30875,HMDB31421,HMDB31705,HMDB33142,HMDB33292,HMDB33861,HMDB34001,HMDB34008,HMDB34116,HMDB38110,HMDB38812,HMDB41321,HMDB41322	Columbamine,(S)-cis-N-Methylstylopine,Jatrorrhizine,Elephantopin,Goyazensolide,Vernodalin,2,3-Dihydro-2-(4-hydroxyphenyl)-5,6,7,8-tetramethoxy-4H-1-benzopyran-4-one,Farrerol,Coelogin,4-Hydroxyhomopterocarpin,(-)-Sparticarpin,(-)-Variabilin,Phellopterin,Astrapterocarpan,Cnidilin	1	C20H20NO4	[M+Na-2H]-	338.139234	359.1139026	0.062097289607718	C01795,C06163,C09553,C09403,C09467,C09576,C14940,C09734,C10251,C10461,C10531,C10539,C17047,C17416,C17503	2	2	3	3	1.54076082855229
451.2654	1586.99571846852	-2.1357190027612	0.357920001419119	-5.96702892907151	2.41612584915793e-09	1.21241195110745e-05	NA	NA	NA	NA	NA	NA	NA	NA	NA	NA	NA	NA	NA	NA	NA	NA	1	2	2	3	-1.54568935844839
482.0089	386.001318117379	-1.35364417448807	0.227397353184342	-5.95277014236274	2.63641455589069e-09	1.32295282414595e-05	NA	NA	NA	NA	NA	NA	NA	NA	NA	NA	NA	NA	NA	NA	NA	NA	2	2	2	3	-1.14917062658564
458.1502	444.463902896304	-1.66394944410944	0.279688967872204	-5.94928522482782	2.69315975381044e-09	1.35142756446208e-05	Niaziminin_A,Oxmetidine	1	C18H25NO7S	[M+Hac-H]-	399.135176	458.1490296	2.46710115480687	HMDB31945,HMDB41970	Oxmetidine	1	C19H21N5O3S	[M+Hac-H]-	399.136512	458.1503656	-0.448979233513198	C11803	2	2	3	3	-1.30729008503422
492.0567	357.846342816119	-1.17653719478705	0.197960084391057	-5.94330517895156	2.79331691905083e-09	1.40168642997971e-05	NA	NA	NA	NA	NA	NA	NA	NA	NA	NA	NA	NA	NA	NA	NA	NA	2	2	3	3	-1.06440671373989
456.9293	1467.20609900465	1.80621937212226	0.304075143154246	5.94004282423714	2.84947631284654e-09	1.42986721378639e-05	NA	NA	NA	NA	NA	NA	NA	NA	NA	NA	NA	NA	NA	NA	NA	NA	2	2	3	3	1.26060467782344
599.5609	522.358393717059	1.50141584850575	0.252897192222711	5.93686246695669	2.90528181982971e-09	1.45787041719055e-05	NA	NA	NA	NA	NA	NA	NA	NA	NA	NA	NA	NA	NA	NA	NA	NA	1	2	3	3	1.10579545654369
450.2622	8005.87635383999	-2.27752518063218	0.38368124182433	-5.93598261359609	2.92090755553039e-09	1.46571141136515e-05	NA	NA	NA	NA	NA	NA	NA	NA	NA	NA	NA	NA	NA	NA	NA	NA	2	2	3	3	-1.63022834649391
468.3092	345.677547056668	-1.09270416820123	0.184353417005353	-5.9272249245562	3.08096842046827e-09	1.54602995339098e-05	NA	NA	NA	NA	NA	NA	NA	NA	NA	NA	NA	NA	NA	NA	NA	NA	2	2	3	3	-1.01218226564598
587.3428	840.666952365488	-0.839965121831114	0.141879676227427	-5.92026387545943	3.21425474758601e-09	1.61291303233866e-05	NA	NA	NA	NA	NA	NA	NA	NA	NA	NA	NA	NA	NA	NA	NA	NA	2	2	3	3	-0.854662603894622
483.1826	685.061122558971	-0.950940560707767	0.160822528207246	-5.91298104381449	3.35970857814439e-09	1.68590176451286e-05	NA	NA	NA	NA	NA	NA	NA	NA	NA	NA	NA	NA	NA	NA	NA	NA	2	2	3	3	-0.927458941606318
476.1269	1465.11311957223	1.12028062171164	0.189467874469315	5.9127734706977	3.36394680159639e-09	1.68802850504107e-05	NA	NA	NA	NA	NA	NA	NA	NA	NA	NA	NA	NA	NA	NA	NA	NA	0	2	2	3	0.900912947147203
268.0666	3025.08565733445	-1.00403765797769	0.169808301003708	-5.91277135477477	3.36399003125383e-09	1.68805019768317e-05	NA	NA	NA	NA	NA	NA	NA	NA	NA	NA	NA	NA	NA	NA	NA	NA	0	2	2	3	-0.954675163929043
452.2778	5907.24706470133	-3.74373139806991	0.633195331468157	-5.91244314671354	3.37070208413181e-09	1.69141830581734e-05	NA	NA	NA	NA	NA	NA	NA	NA	NA	NA	NA	NA	NA	NA	NA	NA	0	2	2	3	-2.51793374293346
300.9644	1324.19820931377	3.03618710203816	0.515876792086919	5.88548883882841	3.968791707e-09	1.9915396785726e-05	NA	NA	NA	NA	NA	NA	NA	NA	NA	NA	NA	NA	NA	NA	NA	NA	2	2	3	3	1.96289123402658
457.0212	1767.47592003073	-1.78368194464474	0.303078340139884	-5.88521747816585	3.97530911794415e-09	1.99481011538438e-05	NA	NA	NA	NA	NA	NA	NA	NA	NA	NA	NA	NA	NA	NA	NA	NA	2	2	3	3	-1.36838717992656
461.3478	3102.34247835908	-0.844447978182226	0.143511129954629	-5.8841985179073	3.99987514762073e-09	2.00713734907608e-05	NA	NA	NA	NA	NA	NA	NA	NA	NA	NA	NA	NA	NA	NA	NA	NA	2	2	3	3	-0.857544386502786
482.248	429.651887450715	-1.5913786263222	0.270966198590637	-5.87297838106508	4.28034311517436e-09	2.14787617519449e-05	NA	NA	NA	NA	NA	NA	NA	NA	NA	NA	NA	NA	NA	NA	NA	NA	2	2	3	3	-1.27061648535116
314.0884	6256.64552981323	0.583494420731806	0.0993702421100853	5.87192310637015	4.30768550603695e-09	2.16159658692934e-05	NA	NA	NA	NA	NA	NA	NA	NA	NA	NA	NA	NA	NA	NA	NA	NA	2	2	3	3	0.533677359864428
334.0622	3346.60191459404	1.02577974026548	0.17470637517656	5.87144996414019	4.31999984280247e-09	2.16777592111828e-05	NA	NA	NA	NA	NA	NA	NA	NA	NA	NA	NA	NA	NA	NA	NA	NA	2	2	3	3	0.834685151292099
453.1442	327.883223570979	-0.960384227979849	0.164165403288773	-5.8501012316858	4.91273919197585e-09	2.46521252653348e-05	NA	NA	NA	NA	NA	NA	NA	NA	NA	NA	NA	NA	NA	NA	NA	NA	2	2	3	3	-0.933618783150938
301.0807	4423.45873761351	-0.418198078488641	0.0715281675979516	-5.84662088422655	5.01659046860809e-09	2.51732509714754e-05	NA	NA	NA	NA	NA	NA	NA	NA	NA	NA	NA	NA	NA	NA	NA	NA	2	2	3	3	-0.501133271765498
497.2867	344.632945324711	-1.08523416221944	0.185998225034559	-5.834647949021	5.39042593328512e-09	2.70491573332247e-05	NA	NA	NA	NA	NA	NA	NA	NA	NA	NA	NA	NA	NA	NA	NA	NA	2	2	3	3	-1.00968483211707
96.9712	423.489653943788	1.11884842255132	0.191902147577315	5.83030693859513	5.53255150588305e-09	2.77623434565211e-05	NA	NA	NA	NA	NA	NA	NA	NA	NA	NA	NA	NA	NA	NA	NA	NA	2	2	2	3	0.898667103171173
468.1292	6424.23200748657	0.432296050887884	0.0742091989489685	5.82537012945203	5.69861598967732e-09	2.85956550362008e-05	NA	NA	NA	NA	NA	NA	NA	NA	NA	NA	NA	NA	NA	NA	NA	NA	0	2	2	3	0.422772813134991
422.0983	2010.03298085413	-1.47335145986526	0.253448809841159	-5.81321119948693	6.12856596898035e-09	3.07531440323434e-05	NA	NA	NA	NA	NA	NA	NA	NA	NA	NA	NA	NA	NA	NA	NA	NA	2	2	3	3	-1.21025982080023
433.197	2871.72373944474	-1.31258565441454	0.225977820325917	-5.80847116996466	6.30458830306539e-09	3.16364241047821e-05	NA	NA	NA	NA	NA	NA	NA	NA	NA	NA	NA	NA	NA	NA	NA	NA	0	2	3	3	-1.1234552175787
329.0809	2050.12027823795	-0.753131332137007	0.12970115482952	-5.80666635641701	6.37289506365143e-09	3.19791874294029e-05	NA	NA	NA	NA	NA	NA	NA	NA	NA	NA	NA	NA	NA	NA	NA	NA	2	2	3	3	-0.797753247177967
464.2935	939.130979736392	-0.914030860705974	0.157510828456698	-5.80297157764778	6.51498385331424e-09	3.26921889759309e-05	NA	NA	NA	NA	NA	NA	NA	NA	NA	NA	NA	NA	NA	NA	NA	NA	2	2	3	3	-0.901662572168039
497.0631	559.470287856311	1.62276052996166	0.279650068363262	5.80282543630103	6.52066684599854e-09	3.27207062332207e-05	NA	NA	NA	NA	NA	NA	NA	NA	NA	NA	NA	NA	NA	NA	NA	NA	2	2	3	3	1.16970961795976
460.3355	400.467861498686	-1.43584626962247	0.247758250571536	-5.79535198650386	6.81780351236735e-09	3.42117380250594e-05	NA	NA	NA	NA	NA	NA	NA	NA	NA	NA	NA	NA	NA	NA	NA	NA	2	2	3	3	-1.18974017892965
468.277	362.950920146019	-1.21022237720021	0.209312241364835	-5.78189966009092	7.38617611044546e-09	3.70638317222153e-05	NA	NA	NA	NA	NA	NA	NA	NA	NA	NA	NA	NA	NA	NA	NA	NA	0	2	3	3	-1.0803820013636
236.8738	2559.08406543821	1.22967172271415	0.212690023844221	5.78152045163523	7.4028479306874e-09	3.71474909161894e-05	NA	NA	NA	NA	NA	NA	NA	NA	NA	NA	NA	NA	NA	NA	NA	NA	2	2	3	3	0.961788610939201
247.1551	2063.24328606825	-0.612471728794056	0.106476212693138	-5.75219303262772	8.80931286882939e-09	4.42051319757859e-05	NA	NA	NA	NA	NA	NA	NA	NA	NA	NA	NA	NA	NA	NA	NA	NA	0	2	3	3	-0.691634789658741
412.9655	6010.65537509367	2.08530024290128	0.362791310957878	5.74793326057192	9.03408817906064e-09	4.53330544825263e-05	NA	NA	NA	NA	NA	NA	NA	NA	NA	NA	NA	NA	NA	NA	NA	NA	2	2	3	3	1.41575877858341
393.0462	694.107117362059	1.99330341981162	0.346838242425503	5.74706931355691	9.08035134631668e-09	4.55652030558171e-05	3,3,4,5,6,7,8-Heptahydroxyflavone	1	C15H10O9	[M+Hac-H]-	334.032485	393.0463386	-0.395882074826149	HMDB30159	5-(3,4-Diacetoxybut-1-ynyl)-2,2-bithiophene	1	C16H14O4S2	[M+Hac-H]-	334.033354	393.0472076	-2.60681154879632	C04606	2	2	3	3	1.34952653384386
448.0653	465.433255580707	1.29363789645732	0.22515147931401	5.74563356367354	9.15774363034447e-09	4.59535575370686e-05	NA	NA	NA	NA	NA	NA	NA	NA	NA	NA	NA	NA	NA	NA	NA	NA	1	2	3	3	0.996470144434603
342.2222	3069.53227457555	-3.7976926765173	0.661356075976786	-5.74228137377935	9.34094383963451e-09	4.6872856187286e-05	NA	NA	NA	NA	NA	NA	NA	NA	NA	NA	NA	NA	NA	NA	NA	NA	2	2	3	3	-2.54245680303534
392.2413	941.486602110348	-0.618371436338507	0.10768864393432	-5.74221583397092	9.34456092088796e-09	4.68910067010158e-05	NA	NA	NA	NA	NA	NA	NA	NA	NA	NA	NA	NA	NA	NA	NA	NA	2	2	3	3	-0.697992236687152
499.2057	529.411311491972	-2.02151356987308	0.352803851999659	-5.72985118619125	1.00518778917582e-08	5.04403232608427e-05	NA	NA	NA	NA	NA	NA	NA	NA	NA	NA	NA	NA	NA	NA	NA	NA	2	2	3	3	-1.49646680653791
286.1882	2218.83991118038	0.776892772470934	0.135854084441913	5.71858237212669	1.07416441496553e-08	5.39015703429705e-05	NA	NA	NA	NA	NA	NA	NA	NA	NA	NA	NA	NA	NA	NA	NA	NA	2	2	3	3	0.672727474236498
607.1345	1038.13000246561	-1.24772345342136	0.218467228232156	-5.71126142588058	1.12141823630631e-08	5.62727670978505e-05	NA	NA	NA	NA	NA	NA	NA	NA	NA	NA	NA	NA	NA	NA	NA	NA	0	2	2	3	-1.09481737487759
557.4563	737.518412905141	-1.07400921631421	0.188149437531049	-5.70827758194585	1.14125187858621e-08	5.72680192674561e-05	NA	NA	NA	NA	NA	NA	NA	NA	NA	NA	NA	NA	NA	NA	NA	NA	2	2	0	3	-1.00553637917029
405.0039	4197.39047600569	-1.10518390930567	0.193680361926935	-5.70622596070216	1.15508635640591e-08	5.79622333644484e-05	NA	NA	NA	NA	NA	NA	NA	NA	NA	NA	NA	NA	NA	NA	NA	NA	2	2	0	3	-1.02055302501043
367.0023	904.171512844124	2.43028927706601	0.426217386964955	5.70199468954521	1.18413518255319e-08	5.94199034605193e-05	Inosine_2,3-cyclic_phosphate_,Malathion	1	C10H11N4O7P	[M+(37Cl)]-	330.036539	367.0029906	-1.75965868538755	HMDB11680,HMDB14910	3,5-Cyclic_IMP,Malathion	1	C10H11N4O7P	[M+(37Cl)]-	330.036539	367.0029906	-1.75965868538755	C00943,C07497	2	2	3	3	1.59897046465552
391.0397	757.895878642954	2.14037777959498	0.375467354265033	5.70056958423114	1.19407778468895e-08	5.99188232356913e-05	NA	NA	NA	NA	NA	NA	NA	NA	NA	NA	NA	NA	NA	NA	NA	NA	2	2	3	3	1.44351011839719
351.1405	5791.40955838561	-1.04234912319721	0.183092249852334	-5.69302700708456	1.24806636011872e-08	6.26279699507576e-05	NA	NA	NA	NA	NA	NA	NA	NA	NA	NA	NA	NA	NA	NA	NA	NA	2	2	3	3	-0.982617584431862
445.2543	3520.96535836986	-1.37314459809086	0.24125960661046	-5.69156444123674	1.25880629695364e-08	6.31668999811335e-05	NA	NA	NA	NA	NA	NA	NA	NA	NA	NA	NA	NA	NA	NA	NA	NA	0	2	3	3	-1.15889013321563
445.0922	1019.27435979608	1.04152896158828	0.183003803023843	5.691296816671	1.26078121722419e-08	6.32660014803096e-05	NA	NA	NA	NA	NA	NA	NA	NA	NA	NA	NA	NA	NA	NA	NA	NA	0	2	2	3	0.842493316371945
283.2572	25595.8812526377	-0.875788119534201	0.153886766898743	-5.69112040745171	1.26208466491756e-08	6.33314084855633e-05	NA	NA	NA	NA	NA	NA	NA	NA	NA	NA	NA	NA	NA	NA	NA	NA	2	2	0	3	-0.875719673284105
486.0878	1840.4541614513	-0.682011177914121	0.120173469143782	-5.6752225160291	1.38508493135964e-08	6.95035618556267e-05	NA	NA	NA	NA	NA	NA	NA	NA	NA	NA	NA	NA	NA	NA	NA	NA	2	2	3	3	-0.752565737660745
477.0975	2350.2313526914	-0.939137947054711	0.16554221222783	-5.67310255442406	1.40234219219116e-08	7.03695312041523e-05	NA	NA	NA	NA	NA	NA	NA	NA	NA	NA	NA	NA	NA	NA	NA	NA	2	2	3	3	-0.918284593570299
163.0398	32008.7287418717	1.08659517829113	0.191604897529263	5.67101985545635	1.41949943665501e-08	7.12304817313484e-05	NA	NA	NA	NA	NA	NA	NA	NA	NA	NA	NA	NA	NA	NA	NA	NA	2	2	3	3	0.87865459591321
435.1589	3696.43743462882	-3.52902198299919	0.622439346699475	-5.66966404311048	1.4307779975581e-08	7.17964399174656e-05	NA	NA	NA	NA	NA	NA	NA	NA	NA	NA	NA	NA	NA	NA	NA	NA	1	2	3	3	-2.3785034308566
566.9999	526.700522513249	1.51638236815408	0.267756093320971	5.66329732909693	1.4849153148999e-08	7.45130505016768e-05	NA	NA	NA	NA	NA	NA	NA	NA	NA	NA	NA	NA	NA	NA	NA	NA	2	2	3	3	1.11226134065265
241.012	8703.07519691047	0.675514949539349	0.119308966963334	5.66189588873857	1.49709649676678e-08	7.51243022077568e-05	NA	NA	NA	NA	NA	NA	NA	NA	NA	NA	NA	NA	NA	NA	NA	NA	2	2	3	3	0.599952146017824
489.2472	486.537262087888	1.37378584621559	0.242780209966416	5.65855778115369	1.52650323811183e-08	7.65999324884517e-05	3,17-Androstanediol_glucuronide,3-alpha-Androstanediol_glucuronide,17-Hydroxyandrostane-3-glucuronide	1	C25H40O8	[M+Na-2H]-	468.27232	489.2469886	0.337252970025371	HMDB10321,HMDB10339,HMDB10359	NA	NA	NA	NA	NA	NA	NA	NA	0	2	3	3	1.0349498454223
470.0265	559.953488396414	1.62459696895764	0.288070170833553	5.63958761942183	1.70457897927848e-08	8.55357731801943e-05	NA	NA	NA	NA	NA	NA	NA	NA	NA	NA	NA	NA	NA	NA	NA	NA	0	2	2	3	1.17268425282001
341.0045	5031.87183262681	0.829985493417853	0.147449939320379	5.62893072213791	1.81330204697438e-08	9.09914967171745e-05	NA	NA	NA	NA	NA	NA	NA	NA	NA	NA	NA	NA	NA	NA	NA	NA	2	2	3	3	0.707581699909494
353.1302	1826.88411497039	-1.00613491707436	0.179253656641544	-5.61291153511217	1.98950324604354e-08	9.98332728864648e-05	NA	NA	NA	NA	NA	NA	NA	NA	NA	NA	NA	NA	NA	NA	NA	NA	2	2	2	3	-0.957040931741443
471.157	2673.56588453314	-1.33346774764975	0.237994302433202	-5.60293979316593	2.10746443955673e-08	0.000105752565576957	NA	NA	NA	NA	NA	NA	NA	NA	NA	NA	NA	NA	NA	NA	NA	NA	2	2	3	3	-1.13669529451141
561.4874	1158.3939941476	-0.617695368728025	0.110605798044753	-5.5846563168243	2.34162818383678e-08	0.000117502902264929	NA	NA	NA	NA	NA	NA	NA	NA	NA	NA	NA	NA	NA	NA	NA	NA	2	2	3	3	-0.696718496652301
215.1134	11816.9096662256	-0.912246445775906	0.163817737338297	-5.56866710893486	2.56695368961058e-08	0.000128809736144659	NA	NA	NA	NA	NA	NA	NA	NA	NA	NA	NA	NA	NA	NA	NA	NA	2	2	3	3	-0.900912947147203
478.0518	453.39013959443	1.24457594725863	0.223788405825309	5.56139601007817	2.67625131942221e-08	0.000134294291208607	NA	NA	NA	NA	NA	NA	NA	NA	NA	NA	NA	NA	NA	NA	NA	NA	0	2	2	3	0.973753771395084
365.2181	1751.53868885469	0.813759352429861	0.14634614800545	5.56051090869545	2.68986037735579e-08	0.000134977193735713	NA	NA	NA	NA	NA	NA	NA	NA	NA	NA	NA	NA	NA	NA	NA	NA	2	2	3	3	0.699904973219035
490.3211	447.083551404675	-1.67553144470374	0.301795396517494	-5.5518787365155	2.82615622231845e-08	0.00014181651923594	NA	NA	NA	NA	NA	NA	NA	NA	NA	NA	NA	NA	NA	NA	NA	NA	2	2	3	3	-1.31318124926734
448.003	478.940889834485	1.34535434089101	0.242439271019627	5.54924264222069	2.86909753778188e-08	0.000143971314445895	Adenosine_3,5-diphosphate,dGDP,ADP	1	C10H15N5O10P2	[M+Na-2H]-	427.029421	448.0040896	-2.37341583422742	HMDB00061,HMDB00960,HMDB01341	ADP,Adenosine_3,5-bisphosphate,dGDP,Adenosine_2,5-bisphosphate	1	C10H15N5O10P2	[M+Na-2H]-	427.029421	448.0040896	-2.37341583422742	C00008,C00054,C00361,C03850	2	2	3	3	1.02055302501043
495.3043	400.907129162063	-1.4391377281564	0.259802777576708	-5.53934696764929	3.03601609911888e-08	0.000152347287853785	NA	NA	NA	NA	NA	NA	NA	NA	NA	NA	NA	NA	NA	NA	NA	NA	2	2	3	3	-1.19380395421295
196.1182	1078.37987136603	2.71270658516735	0.490226933529199	5.53357312630351	3.13772077276651e-08	0.000157450828377424	NA	NA	NA	NA	NA	NA	NA	NA	NA	NA	NA	NA	NA	NA	NA	NA	0	2	3	3	1.77705556888269
419.0697	575.950507432168	1.67425376008805	0.30288886361876	5.52761742404434	3.2460895694159e-08	0.00016288877459329	NA	NA	NA	NA	NA	NA	NA	NA	NA	NA	NA	NA	NA	NA	NA	NA	2	2	3	3	1.20096338919272
479.2141	504.714298364163	1.44076119844138	0.260839160393121	5.52356170856381	3.32195542479986e-08	0.000166695723216457	NA	NA	NA	NA	NA	NA	NA	NA	NA	NA	NA	NA	NA	NA	NA	NA	2	2	3	3	1.07680817807823
364.2547	12567.5121659017	-1.28579246224846	0.233328218951314	-5.51065991086467	3.57490859466968e-08	0.000179388913280525	NA	NA	NA	NA	NA	NA	NA	NA	NA	NA	NA	NA	NA	NA	NA	NA	0	2	2	3	-1.11597709998616
477.2813	406.664920191847	-1.47090669411782	0.267009126196986	-5.50882554116392	3.6123569199096e-08	0.000181268070241064	NA	NA	NA	NA	NA	NA	NA	NA	NA	NA	NA	NA	NA	NA	NA	NA	0	2	3	3	-1.20818491764625
481.2057	350.241940138006	-1.12451674731788	0.204147582759526	-5.50835200749104	3.62208563926238e-08	0.000181756257378186	NA	NA	NA	NA	NA	NA	NA	NA	NA	NA	NA	NA	NA	NA	NA	NA	2	2	0	3	-1.03324498385253
434.9933	4564.63754717693	-1.72255569288131	0.312869417083089	-5.50566977412129	3.67767342528326e-08	0.000184545652480714	NA	NA	NA	NA	NA	NA	NA	NA	NA	NA	NA	NA	NA	NA	NA	NA	2	2	3	3	-1.33477653843597
371.1933	2379.75335814189	-1.044413932083	0.189718697988301	-5.50506588521605	3.69030231895187e-08	0.000185179370365005	NA	NA	NA	NA	NA	NA	NA	NA	NA	NA	NA	NA	NA	NA	NA	NA	2	2	3	3	-0.983427216423266
555.2722	424.984844332263	1.12519920840144	0.204425431330199	5.50420366526684	3.7084065091685e-08	0.000186087838630075	NA	NA	NA	NA	NA	NA	NA	NA	NA	NA	NA	NA	NA	NA	NA	NA	2	2	3	3	0.906171008667406
406.0803	1200.41023822036	0.652084503298778	0.118640210020127	5.49631952934129	3.87799569606561e-08	0.000194597824028572	NA	NA	NA	NA	NA	NA	NA	NA	NA	NA	NA	NA	NA	NA	NA	NA	2	2	1	3	0.585071299814988
158.0398	32172.2557134387	-1.32925782481992	0.242097290186178	-5.4905935700383	4.00585198863611e-08	0.00020101365278976	NA	NA	NA	NA	NA	NA	NA	NA	NA	NA	NA	NA	NA	NA	NA	NA	0	2	3	3	-1.13384139214414
487.0528	424.838191566222	-1.56602925148281	0.285282672644882	-5.48939491124366	4.03312986585168e-08	0.000202382456668438	NA	NA	NA	NA	NA	NA	NA	NA	NA	NA	NA	NA	NA	NA	NA	NA	1	2	3	3	-1.25729534171322
321.1041	5361.48666718517	-1.25105632083616	0.228060218345543	-5.48564028357037	4.11974468529437e-08	0.000206728788308071	NA	NA	NA	NA	NA	NA	NA	NA	NA	NA	NA	NA	NA	NA	NA	NA	1	2	3	3	-1.10028984005708
342.0458	2499.0097772883	-1.32997965346768	0.242497007745617	-5.48451985379898	4.14593924040415e-08	0.00020804323108348	NA	NA	NA	NA	NA	NA	NA	NA	NA	NA	NA	NA	NA	NA	NA	NA	2	2	3	3	-1.13574296582225
240.0432	3577.85142350089	-1.35369482927777	0.246944784136739	-5.48177129559537	4.21088369293467e-08	0.000211302143711462	NA	NA	NA	NA	NA	NA	NA	NA	NA	NA	NA	NA	NA	NA	NA	NA	2	2	3	3	-1.15013769149938
434.0853	1851.84655348145	0.828734841254669	0.151282821093471	5.47804988870898	4.30038899686625e-08	0.000215793519862748	NA	NA	NA	NA	NA	NA	NA	NA	NA	NA	NA	NA	NA	NA	NA	NA	2	2	3	3	0.706299358435013
483.2282	1103.4066893355	-1.05225357177394	0.192902922281916	-5.45483479112948	4.90183980883586e-08	0.000245974321607384	NA	NA	NA	NA	NA	NA	NA	NA	NA	NA	NA	NA	NA	NA	NA	NA	2	2	3	3	-0.990743124857834
251.1015	6239.7004472088	-0.847172426785697	0.155509113192521	-5.44773492301313	5.10153109744025e-08	0.000255994830469552	NA	NA	NA	NA	NA	NA	NA	NA	NA	NA	NA	NA	NA	NA	NA	NA	2	2	3	3	-0.858265945348134
187.1339	825928.904030092	-1.04676421792323	0.192157371823367	-5.44743200841355	5.1102239603191e-08	0.000256431038328812	NA	NA	NA	NA	NA	NA	NA	NA	NA	NA	NA	NA	NA	NA	NA	NA	0	2	3	3	-0.984237493568926
286.1042	2615.73098227207	-0.611852442403657	0.112484653337921	-5.43943039558969	5.34511864625479e-08	0.000268218053669065	NA	NA	NA	NA	NA	NA	NA	NA	NA	NA	NA	NA	NA	NA	NA	NA	0	2	2	3	-0.691000583944115
421.0236	3031.6380729991	-1.76854800136051	0.325196389352797	-5.43839986932282	5.37612094508231e-08	0.00026977374902423	NA	NA	NA	NA	NA	NA	NA	NA	NA	NA	NA	NA	NA	NA	NA	NA	2	2	3	3	-1.35826805703895
381.0174	3991.09459963733	1.38538192446327	0.25484828009835	5.43610466560195	5.44579730964179e-08	0.000273270108997825	NA	NA	NA	NA	NA	NA	NA	NA	NA	NA	NA	NA	NA	NA	NA	NA	2	2	3	3	1.04094069502226
473.3632	696.764161559882	-0.938182401267953	0.172674353188656	-5.43324694109575	5.53377420598496e-08	0.000277684789656325	NA	NA	NA	NA	NA	NA	NA	NA	NA	NA	NA	NA	NA	NA	NA	NA	0	2	2	3	-0.917523552565258
338.9753	2205.51070461131	-0.565650142629247	0.104163788753003	-5.43039139993782	5.62305895573901e-08	0.000282165098398984	NA	NA	NA	NA	NA	NA	NA	NA	NA	NA	NA	NA	NA	NA	NA	NA	2	2	3	3	-0.651585620973811
238.0099	5473.90792349701	0.809865881910471	0.149176346332517	5.42891619094401	5.66972988519145e-08	0.000284507045638907	NA	NA	NA	NA	NA	NA	NA	NA	NA	NA	NA	NA	NA	NA	NA	NA	2	2	3	3	0.697992236687152
496.1415	349.800953367102	-1.12141327994662	0.206608597463389	-5.4277183704581	5.70790105397563e-08	0.000286422474888497	3-cis-Hydroxyglipizide,4-trans-Hydroxyglipizide	1	C21H27N5O5S	[M+Cl]-	461.173292	496.1426936	-2.4357911858976	HMDB60934,HMDB60935	NA	NA	NA	NA	NA	NA	NA	NA	2	2	3	3	-1.03239367824889
445.0349	344.418017456449	-1.08349896310562	0.199823579551241	-5.4222778189587	5.88443315325569e-08	0.000295280855630371	NA	NA	NA	NA	NA	NA	NA	NA	NA	NA	NA	NA	NA	NA	NA	NA	1	2	3	3	-1.00885375254596
421.0151	985.999329625612	2.57013994209355	0.474359962962964	5.41812155907901	6.02284630771439e-08	0.000302226427721108	NA	NA	NA	NA	NA	NA	NA	NA	NA	NA	NA	NA	NA	NA	NA	NA	0	2	2	3	1.67320475264748
411.1264	3301.21872513101	-0.456167593505317	0.0845026942971059	-5.39826093475151	6.72899541947156e-08	0.000337660990149083	NA	NA	NA	NA	NA	NA	NA	NA	NA	NA	NA	NA	NA	NA	NA	NA	2	2	3	3	-0.537712549054913
413.3098	2261.73439700334	-1.03245034456874	0.191340886274354	-5.3958689367016	6.81927128526695e-08	0.000342191033094695	NA	NA	NA	NA	NA	NA	NA	NA	NA	NA	NA	NA	NA	NA	NA	NA	2	2	3	3	-0.974556408239347
477.1435	1240.26251337538	-2.86096669767912	0.533841572648729	-5.35920551013672	8.35887271691091e-08	0.000419448232934589	NA	NA	NA	NA	NA	NA	NA	NA	NA	NA	NA	NA	NA	NA	NA	NA	2	2	3	3	-1.99839221941416
560.2098	1179.41613325123	-2.32097682050305	0.433318634932886	-5.35628203680307	8.49518691397093e-08	0.000426288479343061	NA	NA	NA	NA	NA	NA	NA	NA	NA	NA	NA	NA	NA	NA	NA	NA	2	2	3	3	-1.65329099826394
478.9946	3082.38878227276	0.85988585767796	0.160611720623429	5.35381760646255	8.61176691956743e-08	0.000432138464023894	NA	NA	NA	NA	NA	NA	NA	NA	NA	NA	NA	NA	NA	NA	NA	NA	2	2	3	3	0.732172386820788
267.1465	5012.03192047699	1.17827774856421	0.220318344366382	5.34806918576318	8.88974853465532e-08	0.000446087581469004	NA	NA	NA	NA	NA	NA	NA	NA	NA	NA	NA	NA	NA	NA	NA	NA	0	2	3	3	0.936712024713915
492.1596	2000.3700861374	-0.956384449813098	0.17888444179177	-5.34638138584671	8.97300363514228e-08	0.00045026532241144	NA	NA	NA	NA	NA	NA	NA	NA	NA	NA	NA	NA	NA	NA	NA	NA	1	2	3	3	-0.932075507652311
468.0603	490.888996237924	1.38971817319674	0.261125563580039	5.32203034487954	1.02615449274873e-07	0.000514924324461314	NA	NA	NA	NA	NA	NA	NA	NA	NA	NA	NA	NA	NA	NA	NA	NA	2	2	3	3	1.04265924134102
461.2166	526.18541204774	1.51449547889493	0.285245312247208	5.30944914383865	1.0995705931077e-07	0.000551764523621442	NA	NA	NA	NA	NA	NA	NA	NA	NA	NA	NA	NA	NA	NA	NA	NA	2	2	3	3	1.11133479737391
97.0043	788.50731423996	-1.07694947025252	0.203090862852287	-5.30279627122273	1.14042170405735e-07	0.00057226361109598	NA	NA	NA	NA	NA	NA	NA	NA	NA	NA	NA	NA	NA	NA	NA	NA	0	2	2	3	-1.00636468423967
309.1475	4851.2835646968	1.30888898995126	0.24808107652869	5.27605333008898	1.3199568992965e-07	0.000662354372066982	NA	NA	NA	NA	NA	NA	NA	NA	NA	NA	NA	NA	NA	NA	NA	NA	2	2	3	3	1.00553637917029
336.2292	2326.25901044686	-3.38936359678749	0.643027209271972	-5.27094895506037	1.35720214384242e-07	0.000681044035780128	NA	NA	NA	NA	NA	NA	NA	NA	NA	NA	NA	NA	NA	NA	NA	NA	1	2	2	3	-2.30853734315453
480.9528	1329.48108788509	1.71479235096352	0.325374491533454	5.27021138898102	1.36266732699501e-07	0.000683786464686097	NA	NA	NA	NA	NA	NA	NA	NA	NA	NA	NA	NA	NA	NA	NA	NA	2	2	3	3	1.22282018676882
403.0456	3598.04737833824	-1.66291941080075	0.315650853026789	-5.26822403568674	1.37749929428544e-07	0.000691229145872435	NA	NA	NA	NA	NA	NA	NA	NA	NA	NA	NA	NA	NA	NA	NA	NA	2	2	3	3	-1.30494627603648
162.0227	28047.9479934075	1.68806197241094	0.321214797215758	5.25524349140453	1.47828758486524e-07	0.000741804710085375	NA	NA	NA	NA	NA	NA	NA	NA	NA	NA	NA	NA	NA	NA	NA	NA	2	2	3	3	1.21129922900887
400.9305	786.722521251146	2.20223417204223	0.419106514907379	5.25459302995783	1.48352144224179e-07	0.00074443105971693	NA	NA	NA	NA	NA	NA	NA	NA	NA	NA	NA	NA	NA	NA	NA	NA	2	2	3	3	1.48433609586343
591.441	1609.33077379399	-1.8865282851172	0.359201133124225	-5.25201095193863	1.50447514328224e-07	0.000754945626899029	NA	NA	NA	NA	NA	NA	NA	NA	NA	NA	NA	NA	NA	NA	NA	NA	1	2	3	3	-1.41304302401385
469.2775	796.392622706325	-2.77866571879852	0.529795503292707	-5.24478917153688	1.56461133759944e-07	0.0007851219692074	NA	NA	NA	NA	NA	NA	NA	NA	NA	NA	NA	NA	NA	NA	NA	NA	0	2	3	3	-1.93292849753542
279.2332	240305.878247748	-0.78614505068614	0.150052859096449	-5.23912076997369	1.61343431036274e-07	0.000809621336940021	NA	NA	NA	NA	NA	NA	NA	NA	NA	NA	NA	NA	NA	NA	NA	NA	2	2	3	3	-0.813643899242461
394.0629	1377.02391395338	0.998536252291866	0.190941938545228	5.22952820056001	1.69943178048698e-07	0.000852774867448367	NA	NA	NA	NA	NA	NA	NA	NA	NA	NA	NA	NA	NA	NA	NA	NA	2	2	3	3	0.821316772455967
462.3511	764.991644534213	-0.819721642733274	0.15678830477879	-5.22820655462666	1.71162228180816e-07	0.000858892061011334	NA	NA	NA	NA	NA	NA	NA	NA	NA	NA	NA	NA	NA	NA	NA	NA	2	2	3	3	-0.841069838147931
326.1441	1704.51205121151	-0.446476653910101	0.0855258102138255	-5.22037327438176	1.78562858888086e-07	0.000896028425900416	NA	NA	NA	NA	NA	NA	NA	NA	NA	NA	NA	NA	NA	NA	NA	NA	2	2	3	3	-0.530225531647695
367.0433	1773.194802803	0.970886275712146	0.186138865203768	5.21592454455607	1.82902624919649e-07	0.000917805371846796	NA	NA	NA	NA	NA	NA	NA	NA	NA	NA	NA	NA	NA	NA	NA	NA	2	2	3	3	0.800502296321122
160.0612	5400.30127765587	0.840068368428598	0.161188545357921	5.21171257277131	1.87105284147438e-07	0.000938894315851845	NA	NA	NA	NA	NA	NA	NA	NA	NA	NA	NA	NA	NA	NA	NA	NA	2	2	3	3	0.719175692729872
371.2629	4125.99081061654	-0.705528078361732	0.135377365709388	-5.21156601522498	1.87253185471545e-07	0.000939636484696215	NA	NA	NA	NA	NA	NA	NA	NA	NA	NA	NA	NA	NA	NA	NA	NA	2	2	3	3	-0.762546461380793
492.0514	365.621803779479	-1.22730254241215	0.235670562018697	-5.20770405900243	1.91191530882254e-07	0.000959399101967149	NA	NA	NA	NA	NA	NA	NA	NA	NA	NA	NA	NA	NA	NA	NA	NA	2	2	3	3	-1.08576875770558
400.2338	1822.87238162832	-0.823019909106499	0.158246233576955	-5.20088150285273	1.98345535769152e-07	0.000995297898489604	NA	NA	NA	NA	NA	NA	NA	NA	NA	NA	NA	NA	NA	NA	NA	NA	1	2	3	3	-0.842493316371945
336.2238	6551.87405230848	-1.20842274834773	0.232558006457679	-5.19622079133895	2.03380688540188e-07	0.00102056429509466	NA	NA	NA	NA	NA	NA	NA	NA	NA	NA	NA	NA	NA	NA	NA	NA	0	2	2	3	-1.07859336771759
472.8198	601.598939126746	1.74925849306328	0.33667927399925	5.19562274292887	2.04035658775053e-07	0.00102385093573322	NA	NA	NA	NA	NA	NA	NA	NA	NA	NA	NA	NA	NA	NA	NA	NA	2	2	3	3	1.23557648943122
225.0171	2673.72619086276	0.618356872574528	0.119129298176631	5.19063640967399	2.09576517708872e-07	0.00105165496586312	NA	NA	NA	NA	NA	NA	NA	NA	NA	NA	NA	NA	NA	NA	NA	NA	2	2	3	3	0.557438783446617
401.3268	3168.61956992021	-0.764472182338514	0.147298029204428	-5.18996884389771	2.10329270544841e-07	0.00105543227959401	NA	NA	NA	NA	NA	NA	NA	NA	NA	NA	NA	NA	NA	NA	NA	NA	2	2	3	3	-0.803257408433444
462.1334	441.317420715697	1.19514306257691	0.230509333343393	5.18479249947111	2.16255499667403e-07	0.00108517009733103	NA	NA	NA	NA	NA	NA	NA	NA	NA	NA	NA	NA	NA	NA	NA	NA	2	2	3	3	0.947609699494296
396.1817	758.043536792733	2.14142815065525	0.413196205034258	5.18259394584156	2.18821084366336e-07	0.00109804420135027	Olopatadine	1	C21H23NO3	[M+Hac-H]-	337.167794	396.1816476	0.166590250718863	HMDB14906	Loxtidine,Olopatadine	1	C19H29N5O2	[M+K-2H]-	359.232125	396.1807316	2.47866673388161	C11805,C07789	2	2	3	3	1.44492711792962
487.126	428.058100604392	1.13850051847375	0.219706697227901	5.18191085132369	2.19624187373027e-07	0.00110207417223785	NA	NA	NA	NA	NA	NA	NA	NA	NA	NA	NA	NA	NA	NA	NA	NA	2	2	3	3	0.912211068939957
352.9906	6446.45632617562	-1.31544668295054	0.254062410213574	-5.17765175038973	2.24696159165639e-07	0.00112752532669318	NA	NA	NA	NA	NA	NA	NA	NA	NA	NA	NA	NA	NA	NA	NA	NA	2	2	3	3	-1.12439440661352
307.151	1090079.99655252	-0.539074429621048	0.104118205154146	-5.17752326620453	2.24850910393256e-07	0.00112830186835336	NA	NA	NA	NA	NA	NA	NA	NA	NA	NA	NA	NA	NA	NA	NA	NA	2	2	1	3	-0.626471646945919
354.1279	1764.4384227188	-0.636294534283987	0.12296057737107	-5.17478486103544	2.28173742671011e-07	0.00114497584072313	NA	NA	NA	NA	NA	NA	NA	NA	NA	NA	NA	NA	NA	NA	NA	NA	2	2	3	3	-0.712722754303478
446.9111	497.362633264668	1.41394836651114	0.273315575234555	5.1733179322024	2.29973206188477e-07	0.00115400554865378	NA	NA	NA	NA	NA	NA	NA	NA	NA	NA	NA	NA	NA	NA	NA	NA	2	2	3	3	1.05826695222586
133.014	79114.6330625727	1.5921045803566	0.307851631165463	5.17166199291917	2.32021002678448e-07	0.00116428139144045	NA	NA	NA	NA	NA	NA	NA	NA	NA	NA	NA	NA	NA	NA	NA	NA	2	2	3	3	1.15304536043805
447.2127	965.542621601294	-1.05010522040128	0.203400344708254	-5.16275044620744	2.43347467487805e-07	0.00122111759185381	NA	NA	NA	NA	NA	NA	NA	NA	NA	NA	NA	NA	NA	NA	NA	NA	2	2	2	3	-0.989112792527735
465.1223	356.030096054394	-1.16394111991747	0.225667701294604	-5.15776565826746	2.49914125434125e-07	0.00125406908142844	NA	NA	NA	NA	NA	NA	NA	NA	NA	NA	NA	NA	NA	NA	NA	NA	2	2	0	3	-1.05652004716566
483.2473	723.604162067184	-2.07830481537136	0.403137440381198	-5.15532572069257	2.5319043050316e-07	0.00127050958026486	NA	NA	NA	NA	NA	NA	NA	NA	NA	NA	NA	NA	NA	NA	NA	NA	0	2	2	3	-1.51824150085474
176.9361	12824.5394826165	2.09524364133786	0.408725042203516	5.1262913327796	2.9550523113654e-07	0.00148284524984316	NA	NA	NA	NA	NA	NA	NA	NA	NA	NA	NA	NA	NA	NA	NA	NA	2	2	3	3	1.4171205803047
239.0398	94367.5981370333	-1.44603514583392	0.282427347878479	-5.1200252266509	3.05494788250904e-07	0.00153297284744303	NA	NA	NA	NA	NA	NA	NA	NA	NA	NA	NA	NA	NA	NA	NA	NA	2	2	3	3	-1.19788754052804
370.2597	24072.4802890512	-0.66214324510685	0.129359191558176	-5.11864087221874	3.07745327153222e-07	0.00154426605165487	NA	NA	NA	NA	NA	NA	NA	NA	NA	NA	NA	NA	NA	NA	NA	NA	2	2	1	3	-0.733478847774324
461.1235	1358.91455254172	-0.984808367294525	0.192545843318165	-5.11466957854403	3.14290627635423e-07	0.00157711036947455	NA	NA	NA	NA	NA	NA	NA	NA	NA	NA	NA	NA	NA	NA	NA	NA	2	2	3	3	-0.946046012174938
251.0053	5986.53210516773	0.898511776726147	0.175704602242406	5.11376347152556	3.15802754040356e-07	0.0015846982197745	NA	NA	NA	NA	NA	NA	NA	NA	NA	NA	NA	NA	NA	NA	NA	NA	0	2	3	3	0.758545107761358
398.2908	1559.5199533332	-0.601849566885316	0.117704792823947	-5.11321206593102	3.16726384067617e-07	0.0015893329952513	NA	NA	NA	NA	NA	NA	NA	NA	NA	NA	NA	NA	NA	NA	NA	NA	0	2	3	3	-0.683411642986073
446.8985	649.378237626827	1.88053937400783	0.368391806498203	5.10472638325903	3.31273483159109e-07	0.00166233033849241	NA	NA	NA	NA	NA	NA	NA	NA	NA	NA	NA	NA	NA	NA	NA	NA	2	2	3	3	1.29679885886315
493.3083	333.69904343469	-1.00473659896235	0.19689315326155	-5.10295346648074	3.34393247865147e-07	0.00167798531778731	NA	NA	NA	NA	NA	NA	NA	NA	NA	NA	NA	NA	NA	NA	NA	NA	0	2	3	3	-0.955463159008822
434.2252	7999.31018538637	-0.883915474153135	0.173348703552083	-5.09906019509147	3.41343996990848e-07	0.00171286417690008	NA	NA	NA	NA	NA	NA	NA	NA	NA	NA	NA	NA	NA	NA	NA	NA	2	2	3	3	-0.885286014905029
188.1374	89744.7480128908	-1.16271065627674	0.228189999606505	-5.09536201534573	3.48075467723145e-07	0.00174664269703474	NA	NA	NA	NA	NA	NA	NA	NA	NA	NA	NA	NA	NA	NA	NA	NA	2	2	0	3	-1.05564780254177
424.1837	1154.97324135623	-0.694957261811356	0.13657287943708	-5.08854513923848	3.60820902781223e-07	0.00181059929015618	NA	NA	NA	NA	NA	NA	NA	NA	NA	NA	NA	NA	NA	NA	NA	NA	2	2	2	3	-0.755884273930167
452.9192	424.215600282911	1.12117085208952	0.220372977700784	5.08760585706569	3.62611993261774e-07	0.00181958698218758	NA	NA	NA	NA	NA	NA	NA	NA	NA	NA	NA	NA	NA	NA	NA	NA	1	2	3	3	0.901662572168039
267.1216	4402.51504857514	-1.40403612963438	0.276561400204133	-5.07676099628525	3.83923304778858e-07	0.00192652714338031	NA	NA	NA	NA	NA	NA	NA	NA	NA	NA	NA	NA	NA	NA	NA	NA	2	2	3	3	-1.17467312147447
561.2284	2531.17477082214	-0.882672914950949	0.174471214913346	-5.05913204874136	4.21169140211621e-07	0.00211342674558192	NA	NA	NA	NA	NA	NA	NA	NA	NA	NA	NA	NA	NA	NA	NA	NA	2	2	3	3	-0.883071227844726
452.0962	1496.18693569878	0.77134339091046	0.152507804615199	5.05773060504463	4.2427521682368e-07	0.00212901303802123	NA	NA	NA	NA	NA	NA	NA	NA	NA	NA	NA	NA	NA	NA	NA	NA	2	2	3	3	0.670224718069655
467.0432	556.587600464695	1.61400644335887	0.319211279996455	5.05623248456881	4.27619999217567e-07	0.00214579715607375	NA	NA	NA	NA	NA	NA	NA	NA	MM_4550	1	C13H16N2O9S2	[M+Hac-H]-	408.029727	467.0435806	-0.894563199954421	C20815	2	2	3	3	1.16182742038137
345.1066	17259.4008789068	-0.445333890879132	0.0880844846433326	-5.05575860132867	4.28683301741721e-07	0.00215113280813995	NA	NA	NA	NA	NA	NA	NA	NA	NA	NA	NA	NA	NA	NA	NA	NA	2	2	3	3	-0.52850198635609
453.0414	1898.66424833311	1.65619569004556	0.327994502888033	5.04946173018921	4.43056681260168e-07	0.00222325842656352	NA	NA	NA	NA	NA	NA	NA	NA	NA	NA	NA	NA	NA	NA	NA	NA	2	2	3	3	1.192786163263
362.0314	2891.83295352218	0.797226693072569	0.157909243622314	5.04863853935853	4.44969731652197e-07	0.00223285811343072	NA	NA	NA	NA	NA	NA	NA	NA	NA	NA	NA	NA	NA	NA	NA	NA	2	2	3	3	0.684673724591436
216.1183	3163.18545560677	-1.59722804538002	0.316576584078164	-5.0453132850333	4.52778862814814e-07	0.00227204433360474	NA	NA	NA	NA	NA	NA	NA	NA	NA	NA	NA	NA	NA	NA	NA	NA	2	2	3	3	-1.27285869833087
566.1107	497.480764899319	1.41383950337766	0.280335004563872	5.04339265650119	4.57349382927769e-07	0.00229497920353154	NA	NA	NA	NA	NA	NA	NA	NA	NA	NA	NA	NA	NA	NA	NA	NA	2	2	2	3	1.05739309634293
479.0127	397.35192010476	0.995387831564579	0.197507257824107	5.03975318441733	4.6613259837357e-07	0.00233905337863857	NA	NA	NA	NA	NA	NA	NA	NA	NA	NA	NA	NA	NA	NA	NA	NA	2	2	3	3	0.819219389776815
97.0039	2051.32405727546	-0.95248378783015	0.189228158589004	-5.03352035411869	4.81553659901036e-07	0.0024164362653834	NA	NA	NA	NA	NA	NA	NA	NA	NA	NA	NA	NA	NA	NA	NA	NA	2	2	3	3	-0.92976474765536
229.012	2045.94233608669	0.685882254079789	0.136316995334447	5.03152414999326	4.86595799802064e-07	0.00244173772340676	Quinic_acid,D-Ribulose_5-phosphate,Xylulose_5-phosphate,Ribose_1-phosphate,D-Ribose_5-phosphate,D-Xylulose_1-phosphate,D-Arabinose_5-phosphate,Beta-L-arabinose_1-phosphate,D-Glucuronic_acid,Galacturonic_acid,Iduronic_acid,Pectic_acid,Pectin,3-Dehydro-L-gulonate,5-Keto-D-gluconate,2-Keto-L-gluconate,L-Altruronic_acid,D-Glyceraldehyde_3-phosphate,Dihydroxyacetone_phosphate	1	C7H12O6	[M+K-2H]-	192.06339	229.0119966	0.0537089767843886	HMDB03072,HMDB00618,HMDB00868,HMDB01489,HMDB01548,HMDB06534,HMDB11734,HMDB12195,HMDB00127,HMDB02545,HMDB02704,HMDB03363,HMDB03402,HMDB06334,HMDB11731,HMDB11732,HMDB38491,HMDB01112,HMDB01473	Quinate,2D-5-O-Methyl-2,3,5/4,6-pentahydroxycyclohexanone,Valiolone,2-epi-5-epi-Valiolone,5-epi-Valiolone,Fraxetin,3-[(1-Carboxyvinyl)oxy]benzoate,D-Ribose_5-phosphate,D-Ribulose_5-phosphate,D-Xylulose_5-phosphate,alpha-D-Ribose_1-phosphate,L-Ribulose_5-phosphate,D-Arabinose_5-phosphate,L-Xylulose_5-phosphate,alpha-D-Ribose_5-phosphate,alpha-D-Xylose_1-phosphate,beta-L-Arabinose_1-phosphate,L-Ara…	1	C7H12O6	[M+K-2H]-	192.06339	229.0119966	0.0537089767843886	C00296,C01295,C12113,C17691,C17694,C09265,C20772,C00117,C00199,C00231,C00620,C01101,C01112,C03291,C03736,C03737,C03906,C06238,C06239,C06441,C06814,C00191,C00333,C00558,C00618,C00905,C01062,C02024,C03342,C06472,C06473,C06477,C08348,C08350,C15673,C16245,C21034,C21037,C21047,C21059,C00111,C00118,C00661,C19156	0	2	2	3	0.605941697626487
164.0431	614.888177740099	1.78695812773863	0.355203288653527	5.03080400666467	4.88427251115246e-07	0.0024509279460963	NA	NA	NA	NA	NA	NA	NA	NA	NA	NA	NA	NA	NA	NA	NA	NA	2	2	3	3	1.25181018030166
188.1361	8524.20003870552	-1.16426755043754	0.231730674569381	-5.02422716630444	5.05463799006992e-07	0.00253641734341709	NA	NA	NA	NA	NA	NA	NA	NA	NA	NA	NA	NA	NA	NA	NA	NA	2	2	3	3	-1.05739309634293
480.4134	799.153383081734	-1.87987549932423	0.374285146489981	-5.02257574727067	5.09830796934428e-07	0.00255833093901696	NA	NA	NA	NA	NA	NA	NA	NA	NA	NA	NA	NA	NA	NA	NA	NA	2	2	3	3	-1.4076425616712
189.1408	1603.1401725574	-1.11724627232348	0.222497053506105	-5.02139805771779	5.1296726985112e-07	0.00257406976011292	NA	NA	NA	NA	NA	NA	NA	NA	NA	NA	NA	NA	NA	NA	NA	NA	2	2	3	3	-1.03069330773806
187.1315	10484.8506394623	-1.20150581252008	0.239750363084272	-5.01148693609173	5.40110508217514e-07	0.00271027453023548	NA	NA	NA	NA	NA	NA	NA	NA	NA	NA	NA	NA	NA	NA	NA	NA	0	2	3	3	-1.07680817807823
352.8611	3315.9431505484	1.72151202884435	0.343528722866076	5.01126081825618	5.40745645677514e-07	0.00271346165000977	NA	NA	NA	NA	NA	NA	NA	NA	NA	NA	NA	NA	NA	NA	NA	NA	1	2	3	3	1.2259905759855
467.0355	519.318214500026	-1.98320537578205	0.395948384510921	-5.00874723414196	5.4785467027564e-07	0.00274913473544316	NA	NA	NA	NA	NA	NA	NA	NA	NA	NA	NA	NA	NA	NA	NA	NA	2	2	3	3	-1.46947337631967
237.0881	4362.14866015238	1.02146838860485	0.204347578252559	4.99868115560629	5.77237604109107e-07	0.0028965782974195	NA	NA	NA	NA	NA	NA	NA	NA	NA	NA	NA	NA	NA	NA	NA	NA	2	2	3	3	0.831858413261456
239.1013	57679.5774374104	-0.889758746957613	0.178269788496412	-4.99107983726318	6.00426718770872e-07	0.00301294127479223	NA	NA	NA	NA	NA	NA	NA	NA	NA	NA	NA	NA	NA	NA	NA	NA	2	2	3	3	-0.889728670473064
447.1594	906.749235127578	-0.897973125495811	0.180293806605166	-4.98060994109646	6.33841810749797e-07	0.00318061820634248	NA	NA	NA	NA	NA	NA	NA	NA	NA	NA	NA	NA	NA	NA	NA	NA	2	2	3	3	-0.894934067766246
480.309	1144.58072575487	-1.65267656775829	0.331949087140945	-4.97870496344087	6.40111325201663e-07	0.00321207862986195	NA	NA	NA	NA	NA	NA	NA	NA	NA	NA	NA	NA	NA	NA	NA	NA	2	2	3	3	-1.29911789818933
335.0495	40325.012748593	1.99643905385204	0.402392788017867	4.9614185773215	6.99802044200246e-07	0.00351160665779683	NA	NA	NA	NA	NA	NA	NA	NA	NA	NA	NA	NA	NA	NA	NA	NA	2	2	3	3	1.35575989948427
573.0076	558.731421035402	1.62057476817547	0.327599044847285	4.9468238496572	7.54341805066617e-07	0.00378528717782428	NA	NA	NA	NA	NA	NA	NA	NA	NA	NA	NA	NA	NA	NA	NA	NA	2	2	3	3	1.16872036989096
131.0459	25324.7175540728	0.717990717643566	0.14520631814844	4.9446244956751	7.6290774451529e-07	0.00382827106197772	NA	NA	NA	NA	NA	NA	NA	NA	NA	NA	NA	NA	NA	NA	NA	NA	2	2	3	3	0.634391168745513
227.0903	2009.68854103894	-0.81117688722406	0.16425873552161	-4.93840942247691	7.87623464318464e-07	0.00395229454395005	NA	NA	NA	NA	NA	NA	NA	NA	NA	NA	NA	NA	NA	NA	NA	NA	2	2	3	3	-0.833977842155463
354.1193	48557.8138072883	0.340396091846864	0.0689299495210112	4.93829016577336	7.88105177181678e-07	0.00395471177909766	NA	NA	NA	NA	NA	NA	NA	NA	NA	NA	NA	NA	NA	NA	NA	NA	2	2	0	3	0.342688991809777
459.3323	1857.51291622277	-1.01699079225341	0.206634094125352	-4.92169889271256	8.57961478459001e-07	0.00430525069890727	NA	NA	NA	NA	NA	NA	NA	NA	NA	NA	NA	NA	NA	NA	NA	NA	1	2	3	3	-0.963375995206149
363.2514	70168.2314341552	-1.13201341768873	0.23010818217227	-4.91948355335427	8.67728587892086e-07	0.00435426205404249	NA	NA	NA	NA	NA	NA	NA	NA	NA	NA	NA	NA	NA	NA	NA	NA	2	2	3	3	-1.03665772044869
323.0411	5173.28055077071	0.994314312401476	0.202237983661486	4.91655570531102	8.80801425948776e-07	0.00441986155541096	NA	NA	NA	NA	NA	NA	NA	NA	NA	NA	NA	NA	NA	NA	NA	NA	2	2	3	3	0.81852106274328
493.1932	817.547948577355	-0.813767105656446	0.16566952456384	-4.91199034824817	9.01564919920654e-07	0.00452405276816184	NA	NA	NA	NA	NA	NA	NA	NA	NA	NA	NA	NA	NA	NA	NA	NA	0	2	2	3	-0.836809589069024
424.9201	925.768535234221	2.46848289068078	0.502731585192853	4.91014084530584	9.10110009293489e-07	0.00456693202663473	NA	NA	NA	NA	NA	NA	NA	NA	NA	NA	NA	NA	NA	NA	NA	NA	2	2	3	3	1.62646780504873
192.0338	2703.71721264555	0.857485169571759	0.174778972690196	4.90611173857677	9.28996137032007e-07	0.00466170261562661	NA	NA	NA	NA	NA	NA	NA	NA	NA	NA	NA	NA	NA	NA	NA	NA	2	2	3	3	0.730867174374893
481.135	427.758321403043	1.1366294397384	0.231913476081668	4.90109267879776	9.53050796164081e-07	0.00478240889515136	NA	NA	NA	NA	NA	NA	NA	NA	NA	NA	NA	NA	NA	NA	NA	NA	2	2	3	3	0.909942156454786
474.147	1399.52562389573	1.08455143961523	0.221699143282115	4.89199652988792	9.98182050622333e-07	0.00500887753002287	NA	NA	NA	NA	NA	NA	NA	NA	NA	NA	NA	NA	NA	NA	NA	NA	2	2	3	3	0.875719673284105
444.0881	6789.86254270768	1.15157937567162	0.23576430578625	4.88445174867001	1.03717036553946e-06	0.005204520894277	NA	NA	NA	NA	NA	NA	NA	NA	NA	NA	NA	NA	NA	NA	NA	NA	2	2	3	3	0.91904616680259
582.5093	1097.88580864555	-2.62042180943395	0.536984170760551	-4.87988650712469	1.06146906342297e-06	0.00532645176025646	NA	NA	NA	NA	NA	NA	NA	NA	NA	NA	NA	NA	NA	NA	NA	NA	2	2	3	3	-1.83039219854356
418.1578	1925.70420448907	-0.655924585650062	0.13518358895642	-4.85210217241324	1.22159657073277e-06	0.00612997159193704	NA	NA	NA	NA	NA	NA	NA	NA	NA	NA	NA	NA	NA	NA	NA	NA	1	2	2	3	-0.726308696546819
463.3636	1351.17976973397	-0.595898807720114	0.122833785221734	-4.85126145583176	1.22678697183955e-06	0.00615601702469088	NA	NA	NA	NA	NA	NA	NA	NA	NA	NA	NA	NA	NA	NA	NA	NA	1	2	2	3	-0.677117472237646
245.0667	4398.60396282682	0.541440433518573	0.11176749703534	4.84434605659437	1.27029363533128e-06	0.00637433346209235	NA	NA	NA	NA	NA	NA	NA	NA	NA	NA	NA	NA	NA	NA	NA	NA	2	2	0	3	0.507371459538157
257.0176	1763.15620451236	-0.514497816110691	0.106230817496955	-4.84320678531386	1.27760203438728e-06	0.00641100700855535	NA	NA	NA	NA	NA	NA	NA	NA	NA	NA	NA	NA	NA	NA	NA	NA	2	2	2	3	-0.596965435483133
431.0762	1177.98024096971	0.484568340973361	0.100070507028549	4.84226926955732	1.28364649657551e-06	0.00644133811981589	6-Hydroxymusizin_8-O-b-D-glucopyranoside,2-Oxoaloesol_7-glucoside	1	C19H22O9	[M+K-2H]-	394.126385	431.0749916	2.8064722462309	HMDB30817,HMDB35734	Aloesin,Podolactone_B,Nicosulfuron	1	C19H22O9	[M+K-2H]-	394.126385	431.0749916	2.8064722462309	C08994,C09172,C10949	1	2	3	3	0.464656288034463
339.1288	14468.1429852953	-0.562731712525718	0.116259558202606	-4.84030492826268	1.29640055330557e-06	0.00650533797648737	NA	NA	NA	NA	NA	NA	NA	NA	NA	NA	NA	NA	NA	NA	NA	NA	2	2	3	3	-0.649117564180603
453.0733	484.110633534153	1.36554856352364	0.282752168115464	4.82948927544918	1.36883686329725e-06	0.00686882338002558	NA	NA	NA	NA	NA	NA	NA	NA	NA	NA	NA	NA	NA	NA	NA	NA	2	2	3	3	1.02899591201884
309.1553	12906.9682753923	-0.620418309749531	0.12854748089499	-4.82637470162756	1.39040801617911e-06	0.0069770674251868	NA	NA	NA	NA	NA	NA	NA	NA	NA	NA	NA	NA	NA	NA	NA	NA	2	2	3	3	-0.699267110162385
498.2641	400.679857640254	1.0115655245396	0.209747990889582	4.82276621696995	1.41580877770138e-06	0.00710452844650551	NA	NA	NA	NA	NA	NA	NA	NA	NA	NA	NA	NA	NA	NA	NA	NA	2	2	3	3	0.826927546256193
451.1765	446.162577346683	1.21542047506828	0.252174204128855	4.81976528593398	1.43727216173343e-06	0.00721223170757837	NA	NA	NA	NA	NA	NA	NA	NA	NA	NA	NA	NA	NA	NA	NA	NA	2	2	3	3	0.957040931741443
592.2461	952.129126223536	-0.665443454417663	0.138116798937837	-4.81797623124153	1.4502164140161e-06	0.00727718596553279	NA	NA	NA	NA	NA	NA	NA	NA	NA	NA	NA	NA	NA	NA	NA	NA	2	2	3	3	-0.738061360081078
460.0624	3536.66737659093	1.18074971824982	0.245162483869466	4.81619250879549	1.46323364158116e-06	0.00734250641345426	NA	NA	NA	NA	NA	NA	NA	NA	NA	NA	NA	NA	NA	NA	NA	NA	2	2	3	3	0.939814254944161
341.2443	1446.55959982428	-1.02961102377381	0.213830808677101	-4.81507332897285	1.47145846045126e-06	0.00738377855454445	NA	NA	NA	NA	NA	NA	NA	NA	NA	NA	NA	NA	NA	NA	NA	NA	2	2	3	3	-0.972951761378447
343.1984	4478.70130524379	0.866151282784459	0.1800632744121	4.81026064650001	1.50733607105868e-06	0.00756381240457244	NA	NA	NA	NA	NA	NA	NA	NA	NA	NA	NA	NA	NA	NA	NA	NA	2	2	3	3	0.736095533726294
412.2336	1554.12911501162	-0.520064143985141	0.108115768623669	-4.81025247848338	1.5073976710188e-06	0.00756412151317234	NA	NA	NA	NA	NA	NA	NA	NA	NA	NA	NA	NA	NA	NA	NA	NA	2	2	3	3	-0.60474205389189
445.0532	2193.32421356463	-3.07638237614498	0.641050928033539	-4.79896719841271	1.59485909011448e-06	0.00800300291419446	NA	NA	NA	NA	NA	NA	NA	NA	NA	NA	NA	NA	NA	NA	NA	NA	2	2	3	3	-2.10018572222504
465.3945	807.503252321698	-1.0259943413058	0.213951749690071	-4.79544730432001	1.62312235115623e-06	0.00814482795810197	NA	NA	NA	NA	NA	NA	NA	NA	NA	NA	NA	NA	NA	NA	NA	NA	2	2	3	3	-0.96974995979734
378.2257	4097.95658946133	-1.44087278236582	0.300670094085725	-4.79220518005694	1.64958072140753e-06	0.00827759606002297	NA	NA	NA	NA	NA	NA	NA	NA	NA	NA	NA	NA	NA	NA	NA	NA	2	2	3	3	-1.19482298332742
359.098	3808.8969798363	0.860490471879976	0.179621913747543	4.79056510381793	1.66312248629252e-06	0.00834554863621588	NA	NA	NA	NA	NA	NA	NA	NA	NA	NA	NA	NA	NA	NA	NA	NA	2	2	3	3	0.732825460945549
493.4256	831.027656899874	-1.02961101696879	0.214999325158327	-4.78890348242062	1.67695107785498e-06	0.0084149405086763	NA	NA	NA	NA	NA	NA	NA	NA	NA	NA	NA	NA	NA	NA	NA	NA	0	2	2	3	-0.97215037669608
295.0814	2069.72924376835	-0.40359264467173	0.0843036962165199	-4.78736594935493	1.68984535476989e-06	0.0084796439902353	NA	NA	NA	NA	NA	NA	NA	NA	NA	NA	NA	NA	NA	NA	NA	NA	1	2	3	3	-0.488152187423288
450.0268	471.981547954206	1.31819768018715	0.275357609053462	4.78722082428897	1.69106733276624e-06	0.00848577587582099	NA	NA	NA	NA	NA	NA	NA	NA	NA	NA	NA	NA	NA	NA	NA	NA	1	2	3	3	1.00885375254596
176.9348	3035.06112556057	1.94663887919518	0.407040990873025	4.78241484971822	1.73201763765922e-06	0.00869126450577399	NA	NA	NA	NA	NA	NA	NA	NA	NA	NA	NA	NA	NA	NA	NA	NA	0	2	2	3	1.3287155765032
400.3146	1161.7130823592	-0.902401664029644	0.189036943320571	-4.77367888084893	1.80890730880708e-06	0.0090770968755939	NA	NA	NA	NA	NA	NA	NA	NA	NA	NA	NA	NA	NA	NA	NA	NA	0	2	2	3	-0.896425782783327
585.1427	1102.91882650871	0.642759775480662	0.134916778837212	4.76412037865361	1.8967924875492e-06	0.00951810470252189	NA	NA	NA	NA	NA	NA	NA	NA	NA	NA	NA	NA	NA	NA	NA	NA	2	2	3	3	0.576794480571845
286.177	4820.6150987718	1.15546700697033	0.242738268718119	4.76013532218161	1.93463201291117e-06	0.00970798344078826	NA	NA	NA	NA	NA	NA	NA	NA	NA	NA	NA	NA	NA	NA	NA	NA	0	2	2	3	0.920570914701718
458.0906	3246.11490742338	0.925237059526994	0.194464027456736	4.75788284150824	1.9563398248217e-06	0.00981691324095529	NA	NA	NA	NA	NA	NA	NA	NA	NA	NA	NA	NA	NA	NA	NA	NA	2	2	3	3	0.773950601763095
438.1897	2055.37733809433	-2.66662188909887	0.560868338274132	-4.75445252856388	1.98984888235254e-06	0.00998506169164503	NA	NA	NA	NA	NA	NA	NA	NA	NA	NA	NA	NA	NA	NA	NA	NA	2	2	3	3	-1.86907205170191
344.0833	4291.62881099407	1.21127772253316	0.254909482488955	4.75179546365305	2.01618269571047e-06	0.0101172047670752	NA	NA	NA	NA	NA	NA	NA	NA	NA	NA	NA	NA	NA	NA	NA	NA	2	2	3	3	0.95310094943291
392.1842	2172.60158121509	-2.6292753515031	0.554177874149754	-4.74446107314742	2.09062175409295e-06	0.0104907399620384	NA	NA	NA	NA	NA	NA	NA	NA	NA	NA	NA	NA	NA	NA	NA	NA	0	2	3	3	-1.83845140887596
422.0782	3068.10282644655	0.808387137390522	0.170399295450369	4.74407558584052	2.09460633179407e-06	0.0105107345729427	NA	NA	NA	NA	NA	NA	NA	NA	NA	NA	NA	NA	NA	NA	NA	NA	1	2	2	3	0.696082050400411
271.1302	5118.8784621498	-0.739855594460761	0.155982921097062	-4.7431833514669	2.1038568837475e-06	0.010557153842645	NA	NA	NA	NA	NA	NA	NA	NA	NA	NA	NA	NA	NA	NA	NA	NA	2	2	3	3	-0.784097307160331
440.0798	1201.326160172	0.477532416637507	0.100786134581283	4.73807650845448	2.15756359018082e-06	0.0108266540955274	NA	NA	NA	NA	NA	NA	NA	NA	NA	NA	NA	NA	NA	NA	NA	NA	2	2	3	3	0.459100113411118
240.1047	3390.33473164038	-0.831662995458734	0.176224800929357	-4.71933003228144	2.36622657761549e-06	0.0118737249664745	NA	NA	NA	NA	NA	NA	NA	NA	NA	NA	NA	NA	NA	NA	NA	NA	2	2	3	3	-0.848204391445225
422.9123	794.506123161913	2.21850071410666	0.470983968383353	4.71035292713177	2.47288195503468e-06	0.012408921650364	NA	NA	NA	NA	NA	NA	NA	NA	NA	NA	NA	NA	NA	NA	NA	NA	2	2	3	3	1.4979987096976
462.2315	600.647956435619	-1.71820775185048	0.365128084407904	-4.70576716835338	2.52913041306863e-06	0.0126911764127784	NA	NA	NA	NA	NA	NA	NA	NA	NA	NA	NA	NA	NA	NA	NA	NA	2	2	3	3	-1.32992386322665
288.1201	7539.38031840947	-0.662719474624586	0.140858727519737	-4.70485206201885	2.54050106504247e-06	0.0127482343443831	NA	NA	NA	NA	NA	NA	NA	NA	NA	NA	NA	NA	NA	NA	NA	NA	2	2	1	3	-0.734786561860521
581.4241	937.178687111792	-1.03826989179369	0.22098221502914	-4.69843191524159	2.62166554701783e-06	0.0131555177149355	NA	NA	NA	NA	NA	NA	NA	NA	NA	NA	NA	NA	NA	NA	NA	NA	2	2	3	3	-0.981000249691546
303.0834	7204.22603545491	-0.587879498172472	0.125201052053423	-4.69548369227459	2.65976588422582e-06	0.0133467052070452	NA	NA	NA	NA	NA	NA	NA	NA	NA	NA	NA	NA	NA	NA	NA	NA	2	2	3	3	-0.67085001303334
419.0653	2622.23922438241	-2.88574178224503	0.61465649250881	-4.69488538299898	2.66756252618205e-06	0.0133858287563815	NA	NA	NA	NA	NA	NA	NA	NA	NA	NA	NA	NA	NA	NA	NA	NA	1	2	3	3	-2.00580344762582
433.234	8934.85363130526	-0.601380186362037	0.128169325413823	-4.69207577101892	2.7044692055367e-06	0.0135710264733832	NA	NA	NA	NA	NA	NA	NA	NA	NA	NA	NA	NA	NA	NA	NA	NA	2	2	3	3	-0.682150649015323
190.0498	8590.18815512048	-0.540262954808196	0.115210971058544	-4.6893360054544	2.74092998930062e-06	0.0137539866863105	NA	NA	NA	NA	NA	NA	NA	NA	NA	NA	NA	NA	NA	NA	NA	NA	2	2	3	3	-0.627079441604808
452.2625	786.323008279861	-0.88642462468362	0.189399381307746	-4.68018754107392	2.86612615759312e-06	0.0143822210588023	NA	NA	NA	NA	NA	NA	NA	NA	NA	NA	NA	NA	NA	NA	NA	NA	2	2	3	3	-0.886025242790449
392.1157	2927.97544925177	-0.511156500586177	0.10932264908257	-4.67566881040459	2.92997140159239e-06	0.0147025964931906	NA	NA	NA	NA	NA	NA	NA	NA	NA	NA	NA	NA	NA	NA	NA	NA	2	2	3	3	-0.593984040678173
274.0214	8852.14742426018	1.12192121698212	0.239949335260197	4.67565878340744	2.93011457899019e-06	0.0147033149573728	NA	NA	NA	NA	NA	NA	NA	NA	NA	NA	NA	NA	NA	NA	NA	NA	0	2	2	3	0.902412704209832
302.0882	6218.07867974555	1.63681623275628	0.350807390775739	4.66585447112957	3.07337171322846e-06	0.0154221792569804	NA	NA	NA	NA	NA	NA	NA	NA	NA	NA	NA	NA	NA	NA	NA	NA	2	2	3	3	1.18167103539605
361.0537	1623.31391714488	0.623563512190901	0.133850231568291	4.658665919997	3.18265226315416e-06	0.0159705490565076	NA	NA	NA	NA	NA	NA	NA	NA	NA	NA	NA	NA	NA	NA	NA	NA	0	2	3	3	0.562111657578702
285.1107	16790.8250461712	-1.5257722247847	0.327788958042571	-4.6547395430768	3.24390505470316e-06	0.0162779155645005	NA	NA	NA	NA	NA	NA	NA	NA	NA	NA	NA	NA	NA	NA	NA	NA	2	2	3	3	-1.23343648430025
454.2667	1057.94159186999	0.878268002816986	0.188718653946841	4.65384838461373	3.25796402601209e-06	0.0163484634825287	NA	NA	NA	NA	NA	NA	NA	NA	NA	NA	NA	NA	NA	NA	NA	NA	2	2	3	3	0.745953389384885
457.1042	461.800240280074	1.27970058218614	0.275726430406562	4.64119663936172	3.46397285106382e-06	0.0173822157666382	NA	NA	NA	NA	NA	NA	NA	NA	NA	NA	NA	NA	NA	NA	NA	NA	2	2	3	3	0.990743124857834
412.1177	1201.04923639	-0.848381854569307	0.182853877967848	-4.63967110786942	3.48964099782676e-06	0.0175110185270947	NA	NA	NA	NA	NA	NA	NA	NA	NA	NA	NA	NA	NA	NA	NA	NA	2	2	3	3	-0.859710405362296
483.1291	2921.50652411379	0.496683895313775	0.107059431988034	4.6393286989351	3.49542728065553e-06	0.0175400540943294	NA	NA	NA	NA	NA	NA	NA	NA	NA	NA	NA	NA	NA	NA	NA	NA	0	2	2	3	0.474134923742192
105.0188	3152.11585566473	1.23711401189953	0.266739559867129	4.63790977429735	3.51950353367118e-06	0.017660868731962	NA	NA	NA	NA	NA	NA	NA	NA	NA	NA	NA	NA	NA	NA	NA	NA	2	2	3	3	0.967355117632752
424.122	4430.6848586718	0.370164333434248	0.079820169213401	4.63747868592718	3.52684966116954e-06	0.0176977315997488	NA	NA	NA	NA	NA	NA	NA	NA	NA	NA	NA	NA	NA	NA	NA	NA	2	2	1	3	0.367689799342623
598.2454	1889.6007523006	-0.559413245977025	0.121192879181239	-4.61589203719176	3.91410399213204e-06	0.0196409738325186	NA	NA	NA	NA	NA	NA	NA	NA	NA	NA	NA	NA	NA	NA	NA	NA	2	2	3	3	-0.642964633045194
237.0647	9479.26460225573	-0.889555013276085	0.192800466441794	-4.61386338784943	3.95252270895162e-06	0.0198337589535192	NA	NA	NA	NA	NA	NA	NA	NA	NA	NA	NA	NA	NA	NA	NA	NA	0	2	2	3	-0.888987009684269
158.925	6343.65889963998	2.08260968866703	0.451727983938009	4.61031807352637	4.0205334868002e-06	0.0201750370367634	NA	NA	NA	NA	NA	NA	NA	NA	NA	NA	NA	NA	NA	NA	NA	NA	2	2	3	3	1.41304302401385
376.2101	9039.24442439722	-2.23324959533511	0.484414014483494	-4.61020847573188	4.02265370171164e-06	0.020185676275189	NA	NA	NA	NA	NA	NA	NA	NA	NA	NA	NA	NA	NA	NA	NA	NA	0	2	2	3	-1.60618484673346
383.1876	2987.85961826512	-3.51459594550912	0.762840892101042	-4.60724638899352	4.08036404002663e-06	0.0204752667528536	NA	NA	NA	NA	NA	NA	NA	NA	NA	NA	NA	NA	NA	NA	NA	NA	2	2	1	3	-2.37013604432814
348.9217	10505.8948173286	1.63229735430063	0.354616929346534	4.60298767266562	4.16472888830284e-06	0.0208986095615036	NA	NA	NA	NA	NA	NA	NA	NA	NA	NA	NA	NA	NA	NA	NA	NA	0	2	2	3	1.17666664755193
271.0956	6490.75110634021	-0.745371816823252	0.1619506286326	-4.6024632514036	4.17523249417592e-06	0.0209513166557748	NA	NA	NA	NA	NA	NA	NA	NA	NA	NA	NA	NA	NA	NA	NA	NA	2	2	3	3	-0.790224239722235
250.0464	18742.2571810988	1.19379961180933	0.259582776971769	4.59891686858394	4.24693196872288e-06	0.0213111046190514	NA	NA	NA	NA	NA	NA	NA	NA	NA	NA	NA	NA	NA	NA	NA	NA	2	2	3	3	0.946827566446454
314.1917	3576.24842862662	-3.72342960748292	0.811575704318867	-4.58790176648756	4.4772321250058e-06	0.0224667508032791	NA	NA	NA	NA	NA	NA	NA	NA	NA	NA	NA	NA	NA	NA	NA	NA	2	2	3	3	-2.49483744881009
428.251	1547.69257624591	1.03760998407337	0.226214500012073	4.58684117957953	4.50002741808312e-06	0.0225811375839411	NA	NA	NA	NA	NA	NA	NA	NA	NA	NA	NA	NA	NA	NA	NA	NA	2	2	3	3	0.838227981410646
327.096	2295.68220517221	-0.436913724128477	0.0952578320664946	-4.58664358247718	4.50428666023114e-06	0.0226025104610398	NA	NA	NA	NA	NA	NA	NA	NA	NA	NA	NA	NA	NA	NA	NA	NA	2	2	3	3	-0.522195679734225
187.1326	94630.5314709124	-0.995114189469822	0.217115452773681	-4.58334115217086	4.57604538547334e-06	0.0229625957443052	NA	NA	NA	NA	NA	NA	NA	NA	NA	NA	NA	NA	NA	NA	NA	NA	2	2	3	3	-0.949959584687998
390.1016	2448.20029551751	0.832586357724331	0.182029862229858	4.57389983997782	4.7872876191172e-06	0.0240226092727301	NA	NA	NA	NA	NA	NA	NA	NA	NA	NA	NA	NA	NA	NA	NA	NA	2	2	3	3	0.710149880907161
296.038	3383.41009567155	1.30131280085122	0.28453160526628	4.57352637375164	4.79583278582171e-06	0.0240654889192534	NA	NA	NA	NA	NA	NA	NA	NA	NA	NA	NA	NA	NA	NA	NA	NA	2	2	3	3	0.998934610850836
496.072	460.446056529709	1.2727432194707	0.278449249911156	4.57082653257925	4.85804301468983e-06	0.0243776598477136	NA	NA	NA	NA	NA	NA	NA	NA	NA	NA	NA	NA	NA	NA	NA	NA	2	2	1	3	0.988298611466484
230.0671	4811.56316881541	0.429690746453835	0.094536675690524	4.54522801140664	5.48758172766768e-06	0.0275366851094364	NA	NA	NA	NA	NA	NA	NA	NA	NA	NA	NA	NA	NA	NA	NA	NA	2	2	2	3	0.416228760854566
310.1135	10270.3131187072	-0.596613123286528	0.13150512671607	-4.53680505228259	5.71128552436552e-06	0.0286592307612662	NA	NA	NA	NA	NA	NA	NA	NA	NA	NA	NA	NA	NA	NA	NA	NA	2	2	3	3	-0.677745679451813
262.9343	4430.51402773716	0.953782510671206	0.210345555138414	4.5343601867108	5.77783591210711e-06	0.0289931806069535	NA	NA	NA	NA	NA	NA	NA	NA	NA	NA	NA	NA	NA	NA	NA	NA	2	2	3	3	0.790224239722235
277.0334	72340.3867731989	1.52498283764949	0.336443133883295	4.53266149333418	5.82451146996973e-06	0.0292273985563081	NA	NA	NA	NA	NA	NA	NA	NA	NA	NA	NA	NA	NA	NA	NA	NA	2	2	3	3	1.1197083317028
490.1428	436.238002607831	1.17286021959	0.2588824847087	4.53047343434505	5.88516550161135e-06	0.0295317604870858	NA	NA	NA	NA	NA	NA	NA	NA	NA	NA	NA	NA	NA	NA	NA	NA	2	2	3	3	0.932075507652312
314.201	8769.01666989775	-3.67271281780761	0.811692512376187	-4.52475877479261	6.04644303127442e-06	0.0303410511309351	NA	NA	NA	NA	NA	NA	NA	NA	NA	NA	NA	NA	NA	NA	NA	NA	2	2	3	3	-2.46250871438982
270.1407	4630.08215475928	-1.62384494983678	0.358898228630247	-4.5245276245421	6.05305468535531e-06	0.030374228411113	NA	NA	NA	NA	NA	NA	NA	NA	NA	NA	NA	NA	NA	NA	NA	NA	2	2	3	3	-1.28416700182914
284.0303	4076.07184063682	1.13264692857858	0.250582078563915	4.52006358583094	6.18210604765184e-06	0.0310218081471169	NA	NA	NA	NA	NA	NA	NA	NA	NA	NA	NA	NA	NA	NA	NA	NA	2	2	3	3	0.907677918675316
379.0643	2496.40879973913	0.838774510622469	0.185664202768962	4.5176964547454	6.25160169551702e-06	0.0313705373081044	Melibiose,Cellobiose,D-Maltose,Alpha-Lactose,Sucrose,Lactulose,Trehalose,Isomaltose,Galactinol,3-b-Galactopyranosyl_glucose,Epimelibiose,Turanose,Kojibiose,Neotrehalose,Sakebiose,Inulobiose,Galabiose,Maltulose,Mannobiose,DEAE-cellulose,Allolactose,Glucinol,Trehalulose,Fagopyritol_A1,beta-Lactose,Glucose-1,3-mannose_oligosaccharide,Dihydrocaffeic_acid_3-O-glucuronide	1	C12H22O11	[M+K-2H]-	342.116215	379.0648216	-1.26601038310696	HMDB00048,HMDB00055,HMDB00163,HMDB00186,HMDB00258,HMDB00740,HMDB00975,HMDB02923,HMDB05826,HMDB06603,HMDB06792,HMDB11740,HMDB11742,HMDB29880,HMDB29882,HMDB29898,HMDB29902,HMDB29919,HMDB29933,HMDB33368,HMDB38489,HMDB39237,HMDB39727,HMDB39876,HMDB41627,HMDB60068,HMDB41720	Sucrose,Cellobiose,Maltose,Lactose,Isomaltose,alpha-Maltose,alpha,alpha-Trehalose,alpha-D-Galactosyl-(1->3)-1D-myo-inositol,Nigerose,Inulobiose,Levanbiose,Mannobiose,Palatinose,beta-Lactose,beta-Maltose,Laminaribiose,4-O-beta-D-Glucopyranosyl-D-mannose,alpha-D-Glucosyl-(1,3)-D-mannose,alpha-D-Aldosyl_beta-D-fructoside,Epimelibiose,Melibiose,alpha-Cellobiose,beta-Cellobiose,Lactulose,Gentiobiose,S…	1	C12H22O11	[M+K-2H]-	342.116215	379.0648216	-1.26601038310696	C00089,C00185,C00208,C00243,C00252,C00897,C01083,C01235,C01518,C01711,C01725,C01728,C01742,C01970,C01971,C02048,C02964,C04147,C04219,C05400,C05402,C06421,C06422,C07064,C08240,C08250,C15548,C18068,C19632,C19633,C19634,C19636,C19773,C20236,C20861	2	2	3	3	0.717882715698298
254.0671	6770.31366613322	0.465062039456637	0.103053991495718	4.5127998703084	6.39773854348052e-06	0.0321038520111852	NA	NA	NA	NA	NA	NA	NA	NA	NA	NA	NA	NA	NA	NA	NA	NA	2	2	0	3	0.446925952124525
308.1544	141680.53875991	-0.548987224111854	0.121733502609137	-4.50974639146419	6.49051710896561e-06	0.0325694148527894	NA	NA	NA	NA	NA	NA	NA	NA	NA	NA	NA	NA	NA	NA	NA	NA	2	2	3	3	-0.633170200474322
421.0749	30874.7842136883	0.857621057817573	0.190297606442572	4.50673591670417	6.58324832373563e-06	0.0330347400885054	NA	NA	NA	NA	NA	NA	NA	NA	NA	NA	NA	NA	NA	NA	NA	NA	2	2	3	3	0.731519624822597
481.1838	392.96921521683	0.97536220021952	0.216780771268239	4.4993021960081	6.81768834439644e-06	0.0342111601121813	NA	NA	NA	NA	NA	NA	NA	NA	NA	NA	NA	NA	NA	NA	NA	NA	2	2	3	3	0.803257408433444
269.1373	49190.5958971992	-1.64467743765732	0.36594739912886	-4.49430011409423	6.97991316238005e-06	0.0350252042488231	NA	NA	NA	NA	NA	NA	NA	NA	NA	NA	NA	NA	NA	NA	NA	NA	0	2	3	3	-1.29448677275178
198.9179	42809.2315669974	1.71832010442105	0.382543858184442	4.49182510098638	7.06154048134456e-06	0.035434810135387	NA	NA	NA	NA	NA	NA	NA	NA	NA	NA	NA	NA	NA	NA	NA	NA	2	2	3	3	1.22493241135589
496.0597	6085.96473797703	1.40732493087293	0.313365100740701	4.49100722303292	7.08871468191829e-06	0.035571170273866	NA	NA	NA	NA	NA	NA	NA	NA	NA	NA	NA	NA	NA	NA	NA	NA	2	2	3	3	1.05303587459319
232.0592	8537.00694369028	0.851943324924775	0.189723525833693	4.4904464071133	7.10740570269846e-06	0.0356649618161409	NA	NA	NA	NA	NA	NA	NA	NA	NA	NA	NA	NA	NA	NA	NA	NA	1	2	2	3	0.726308696546819
335.2204	45528.5330370626	-1.21351427513227	0.270275623061396	-4.48991389377578	7.12519706730776e-06	0.0357542388837504	NA	NA	NA	NA	NA	NA	NA	NA	NA	NA	NA	NA	NA	NA	NA	NA	2	2	3	3	-1.08217409807476
331.1254	1621.99429718323	-0.385220456223141	0.085968991771949	-4.48092327574366	7.43208273147883e-06	0.0372941911465608	NA	NA	NA	NA	NA	NA	NA	NA	NA	NA	NA	NA	NA	NA	NA	NA	2	2	3	3	-0.47134270320534
213.1481	6201.67814645792	-0.952638176224385	0.213030573729191	-4.47183781908882	7.75502328001018e-06	0.0389147068190911	NA	NA	NA	NA	NA	NA	NA	NA	NA	NA	NA	NA	NA	NA	NA	NA	1	2	2	3	-0.930534448890273
408.1992	4230.07133365568	-0.997815861256129	0.223818028297579	-4.45815678408834	8.26674296991836e-06	0.0414825162230503	NA	NA	NA	NA	NA	NA	NA	NA	NA	NA	NA	NA	NA	NA	NA	NA	2	2	3	3	-0.951529093328518
344.2075	14917.4365299914	-0.924049967344418	0.20763712021058	-4.45031199819796	8.57456278700894e-06	0.0430271560652109	NA	NA	NA	NA	NA	NA	NA	NA	NA	NA	NA	NA	NA	NA	NA	NA	2	2	3	3	-0.907677918675316
335.1225	2077.22882769258	-0.842052694738923	0.189224543260679	-4.45001837620449	8.58629422329581e-06	0.0430860244124984	NA	NA	NA	NA	NA	NA	NA	NA	NA	NA	NA	NA	NA	NA	NA	NA	0	2	2	3	-0.856102606492157
207.0774	23244.1047794871	-1.33368387413785	0.299946873650047	-4.44640031719045	8.73211582291282e-06	0.0438177571993765	NA	NA	NA	NA	NA	NA	NA	NA	NA	NA	NA	NA	NA	NA	NA	NA	2	2	3	3	-1.13764865522105
203.1287	65116.5484999109	1.12302038354605	0.252982060300413	4.43913051467948	9.03230333618046e-06	0.0453240981409535	NA	NA	NA	NA	NA	NA	NA	NA	NA	NA	NA	NA	NA	NA	NA	NA	1	2	3	3	0.90466615356795
450.247	2186.42412784654	-1.03923787250689	0.234384375723131	-4.43390421951377	9.25417518092142e-06	0.0464374510578637	NA	NA	NA	NA	NA	NA	NA	NA	NA	NA	NA	NA	NA	NA	NA	NA	0	2	2	3	-0.981808596038297
213.1495	197233.735905357	-0.897663348927141	0.202583631656795	-4.43107541110679	9.37642883359214e-06	0.0470509198869653	NA	NA	NA	NA	NA	NA	NA	NA	NA	NA	NA	NA	NA	NA	NA	NA	2	2	0	3	-0.89344434151513
322.0001	1841.30461823581	-0.722654329989212	0.163170774031283	-4.42882209929743	9.47491353376367e-06	0.0475451161124261	NA	NA	NA	NA	NA	NA	NA	NA	NA	NA	NA	NA	NA	NA	NA	NA	2	2	0	3	-0.772603730914585
448.1909	1018.64041321679	-0.602881307137936	0.13616050594194	-4.42772522742396	9.52321098050143e-06	0.0477874727001562	NA	NA	NA	NA	NA	NA	NA	NA	NA	NA	NA	NA	NA	NA	NA	NA	0	2	2	3	-0.684673724591436
168.0242	69375.7697449294	1.4617803678774	0.330575170565358	4.42193031429864	9.7823009271213e-06	0.0490875860522947	NA	NA	NA	NA	NA	NA	NA	NA	NA	NA	NA	NA	NA	NA	NA	NA	2	2	3	3	1.08666961724158
215.1148	354962.541721017	-0.757424779167535	0.171369019940333	-4.41984659439176	9.87709907865538e-06	0.0495632831766927	NA	NA	NA	NA	NA	NA	NA	NA	NA	NA	NA	NA	NA	NA	NA	NA	2	2	3	3	-0.799814467488495
289.1405	12264.388025681	-0.66943327512359	0.151755316972884	-4.41126735113476	1.02767334082306e-05	0.051568648242501	NA	NA	NA	NA	NA	NA	NA	NA	NA	NA	NA	NA	NA	NA	NA	NA	2	2	3	3	-0.742001597853572
303.0698	2254.3159523989	-0.859340405834493	0.19492987771543	-4.40845916442326	1.04108644528616e-05	0.0522417178244597	NA	NA	NA	NA	NA	NA	NA	NA	NA	NA	NA	NA	NA	NA	NA	NA	2	2	0	3	-0.867687240933766
558.194	637.289924616939	-1.38797515592616	0.31496562947586	-4.40675116912253	1.04932615441263e-05	0.0526551864284259	NA	NA	NA	NA	NA	NA	NA	NA	NA	NA	NA	NA	NA	NA	NA	NA	2	2	3	3	-1.16970961795976
395.0948	6078.77466730464	-0.786228716104741	0.178730400023213	-4.39896467530217	1.08768527354555e-05	0.0545800470265158	NA	NA	NA	NA	NA	NA	NA	NA	NA	NA	NA	NA	NA	NA	NA	NA	1	2	3	3	-0.814339450371103
118.0506	36187.5726854796	0.261774765500414	0.0596541882240096	4.38820430373495	1.14290389089204e-05	0.0573509172449627	NA	NA	NA	NA	NA	NA	NA	NA	NA	NA	NA	NA	NA	NA	NA	NA	1	2	3	3	0.276662655817564
494.252	1023.95482035178	-1.0089218190993	0.23011473060999	-4.38442952532785	1.1629012172974e-05	0.0583543830839834	NA	NA	NA	NA	NA	NA	NA	NA	NA	NA	NA	NA	NA	NA	NA	NA	2	2	3	3	-0.958621090504815
159.0295	4678.86135716631	1.01072497202799	0.230764981403216	4.37988886304178	1.18739852025057e-05	0.0595836577461738	NA	NA	NA	NA	NA	NA	NA	NA	NA	NA	NA	NA	NA	NA	NA	NA	2	2	2	3	0.82552241730332
316.1873	2956.72469975052	0.921327305422525	0.210564058497717	4.37552026682898	1.21143185109824e-05	0.0607896502881096	NA	NA	NA	NA	NA	NA	NA	NA	NA	NA	NA	NA	NA	NA	NA	NA	2	2	3	3	0.769914184161661
357.2139	3978.26253391418	0.805093421599905	0.184142975052318	4.37211042870989	1.23051255133197e-05	0.0617471198258381	NA	NA	NA	NA	NA	NA	NA	NA	NA	NA	NA	NA	NA	NA	NA	NA	2	2	3	3	0.693539078659616
357.2473	14934.8749433548	-1.28283795427253	0.293618603497205	-4.36906224262707	1.24781201239127e-05	0.0626152067817939	NA	NA	NA	NA	NA	NA	NA	NA	NA	NA	NA	NA	NA	NA	NA	NA	2	2	3	3	-1.11318883977358
299.0149	6117.7707754607	1.07360532654485	0.245922004258398	4.36563344456472	1.26754889606742e-05	0.063605603604663	NA	NA	NA	NA	NA	NA	NA	NA	NA	NA	NA	NA	NA	NA	NA	NA	2	2	3	3	0.867687240933766
596.452	823.088566384896	-2.12682809117929	0.487952584006867	-4.35867779142523	1.3085059628972e-05	0.0656608292181813	NA	NA	NA	NA	NA	NA	NA	NA	NA	NA	NA	NA	NA	NA	NA	NA	0	2	3	3	-1.53912627300614
258.1823	6044.26999009541	0.607542974083655	0.139605387762733	4.35185907807662	1.34988018978268e-05	0.0677369879232947	NA	NA	NA	NA	NA	NA	NA	NA	NA	NA	NA	NA	NA	NA	NA	NA	0	2	2	3	0.547549032651658
451.1208	929.502021794559	-0.877363326920834	0.201803238272397	-4.34761768161794	1.37624230965611e-05	0.0690598390985438	NA	NA	NA	NA	NA	NA	NA	NA	NA	NA	NA	NA	NA	NA	NA	NA	2	2	3	3	-0.877920156390101
248.0542	8369.55269214861	0.986769168365164	0.227345996300809	4.34038507130576	1.42233245190268e-05	0.0713726424364763	NA	NA	NA	NA	NA	NA	NA	NA	NA	NA	NA	NA	NA	NA	NA	NA	0	2	3	3	0.812253976438783
458.116	2663.44757941349	1.13355388134243	0.261181182043771	4.34010548720337	1.42414334020515e-05	0.0714635128114944	NA	NA	NA	NA	NA	NA	NA	NA	NA	NA	NA	NA	NA	NA	NA	NA	2	2	3	3	0.909186892642623
464.9793	1779.88876729017	1.45926124099378	0.336248325648716	4.33983199225888	1.42591691593517e-05	0.071552510841627	NA	NA	NA	NA	NA	NA	NA	NA	NA	NA	NA	NA	NA	NA	NA	NA	2	2	3	3	1.08486877846214
523.2731	9732.22045259314	-0.928597516874816	0.214325582603844	-4.33264898008568	1.47325903785117e-05	0.0739281385193717	NA	NA	NA	NA	NA	NA	NA	NA	NA	NA	NA	NA	NA	NA	NA	NA	0	2	3	3	-0.910697939676327
233.0779	13298.1400345603	-0.784887901245118	0.181388445283041	-4.32711080366982	1.51077971359561e-05	0.0758109260282275	NA	NA	NA	NA	NA	NA	NA	NA	NA	NA	NA	NA	NA	NA	NA	NA	2	2	3	3	-0.812253976438783
188.1352	1596.76204463666	-1.03311545381361	0.238956646773691	-4.32344305028703	1.53612805012569e-05	0.0770829055553071	NA	NA	NA	NA	NA	NA	NA	NA	NA	NA	NA	NA	NA	NA	NA	NA	1	2	3	3	-0.976163568409801
347.0841	13667.6179927145	1.59095782909037	0.368720060393065	4.31481223829908	1.59738612615535e-05	0.0801568358104755	NA	NA	NA	NA	NA	NA	NA	NA	NA	NA	NA	NA	NA	NA	NA	NA	2	2	0	3	1.15207505510779
446.0304	789.659580026255	-0.765169956989096	0.177494355046298	-4.3109537584421	1.62551899037998e-05	0.0815685429372676	NA	NA	NA	NA	NA	NA	NA	NA	NA	NA	NA	NA	NA	NA	NA	NA	2	2	3	3	-0.80394713939197
314.1177	3786.15433567889	1.31482917173359	0.305102245199655	4.30947065261083	1.6364577183681e-05	0.0821174483077112	NA	NA	NA	NA	NA	NA	NA	NA	NA	NA	NA	NA	NA	NA	NA	NA	1	2	2	3	1.00719368034127
356.2075	2452.41035072148	-0.625223533896679	0.145196563678996	-4.30604911063143	1.66196174630776e-05	0.0833972404297233	NA	NA	NA	NA	NA	NA	NA	NA	NA	NA	NA	NA	NA	NA	NA	NA	2	2	3	3	-0.703738152452703
321.13	2658.63632465145	-0.399627952243958	0.0928621185121631	-4.30345504331365	1.68154981895265e-05	0.0843801699150442	NA	NA	NA	NA	NA	NA	NA	NA	NA	NA	NA	NA	NA	NA	NA	NA	2	2	3	3	-0.483095060315892
147.0488	3486.25126326312	-0.571271583135231	0.133303389381908	-4.28549930938788	1.8232921456527e-05	0.0914927998688527	NA	NA	NA	NA	NA	NA	NA	NA	NA	NA	NA	NA	NA	NA	NA	NA	2	2	2	3	-0.655914303007902
491.0289	623.450534452852	1.81122723206589	0.423066875995576	4.28118421657013	1.85901383597132e-05	0.0932853142890406	NA	NA	NA	NA	NA	NA	NA	NA	NA	NA	NA	NA	NA	NA	NA	NA	2	2	2	3	1.26281859450079
359.0817	2092.79867968614	-0.893385647643271	0.208908124443998	-4.27645238796236	1.89895146461738e-05	0.0952893844945001	NA	NA	NA	NA	NA	NA	NA	NA	NA	NA	NA	NA	NA	NA	NA	NA	2	2	1	3	-0.891213462291268
485.2064	540.276637856496	1.56202208477949	0.365584195129071	4.27267399846979	1.93142732314034e-05	0.0969190230751824	NA	NA	NA	NA	NA	NA	NA	NA	NA	NA	NA	NA	NA	NA	NA	NA	2	2	1	3	1.14147248062521
338.0915	2481.62178302267	0.499857891983152	0.117050437489177	4.27044872881721	1.95080065607449e-05	0.0978911769218179	NA	NA	NA	NA	NA	NA	NA	NA	NA	NA	NA	NA	NA	NA	NA	NA	2	2	0	3	0.476371363730835
194.9467	76447.0935987597	0.882691667849506	0.206723054160156	4.26992369784577	1.95539851680662e-05	0.0981218975733564	NA	NA	NA	NA	NA	NA	NA	NA	NA	NA	NA	NA	NA	NA	NA	NA	2	2	3	3	0.74793365837265
295.1299	14404.2617308457	-0.617184098823912	0.144596288787718	-4.26832599922396	1.96945363608235e-05	0.0988271834586124	NA	NA	NA	NA	NA	NA	NA	NA	NA	NA	NA	NA	NA	NA	NA	NA	2	2	3	3	-0.696082050400411
420.2347	6730.72178140247	0.585464771369383	0.137266690527984	4.26516272168758	1.99756562822769e-05	0.100237843224466	NA	NA	NA	NA	NA	NA	NA	NA	NA	NA	NA	NA	NA	NA	NA	NA	2	2	3	3	0.534253282180657
180.0654	25019.4229259118	0.611913007673173	0.143610301386431	4.26092697923264	2.03580745578653e-05	0.102156818131368	NA	NA	NA	NA	NA	NA	NA	NA	NA	NA	NA	NA	NA	NA	NA	NA	2	2	3	3	0.552196303616848
323.0009	11039.5854426779	-0.946962452357864	0.222537502897092	-4.25529378208116	2.08774707709594e-05	0.104763148328674	NA	NA	NA	NA	NA	NA	NA	NA	NA	NA	NA	NA	NA	NA	NA	NA	2	2	3	3	-0.925158056102367
476.2777	1698.42722069188	-1.33395755281854	0.313565414596679	-4.25416034652398	2.09834901884639e-05	0.105295153765712	NA	NA	NA	NA	NA	NA	NA	NA	NA	NA	NA	NA	NA	NA	NA	NA	2	2	3	3	-1.13955848514603
414.199	5004.60058089903	-0.730122227431429	0.171667836716746	-4.25311020046311	2.10821761527879e-05	0.10579035993469	NA	NA	NA	NA	NA	NA	NA	NA	NA	NA	NA	NA	NA	NA	NA	NA	2	2	3	3	-0.776648565230963
356.2439	87974.3366306917	-1.11480186756985	0.262322431344288	-4.24973900194877	2.14019743120038e-05	0.107395107097635	NA	NA	NA	NA	NA	NA	NA	NA	NA	NA	NA	NA	NA	NA	NA	NA	2	2	3	3	-1.02730147582721
491.3711	885.881050238306	-2.28622431666566	0.538024177555649	-4.24929661535368	2.14442810943237e-05	0.107607402531316	NA	NA	NA	NA	NA	NA	NA	NA	NA	NA	NA	NA	NA	NA	NA	NA	2	2	1	3	-1.63781936173168
471.0521	504.088764214839	1.43812968866683	0.338455355539332	4.24909715603452	2.14633820270834e-05	0.107703251011905	NA	NA	NA	NA	NA	NA	NA	NA	NA	NA	NA	NA	NA	NA	NA	NA	0	2	2	3	1.07413680981907
452.1961	1215.2223115586	-0.50168359946794	0.118171187130478	-4.24539696731666	2.18206760181937e-05	0.109496152259296	NA	NA	NA	NA	NA	NA	NA	NA	NA	NA	NA	NA	NA	NA	NA	NA	2	2	3	3	-0.585071299814988
390.1304	1133.05498880374	0.695157395528376	0.163748538800438	4.24527388531735	2.18326576918894e-05	0.109556276297901	NA	NA	NA	NA	NA	NA	NA	NA	NA	NA	NA	NA	NA	NA	NA	NA	0	2	2	3	0.615570517474952
171.04	1379.61825081385	-0.453003479352263	0.106765999958235	-4.24295636747156	2.20594337785585e-05	0.110694238700806	NA	NA	NA	NA	NA	NA	NA	NA	NA	NA	NA	NA	NA	NA	NA	NA	2	2	1	3	-0.535982113886725
569.0679	563.25741751343	1.6349524422111	0.385349662478044	4.24277637016033	2.20771405715482e-05	0.110783091388029	NA	NA	NA	NA	NA	NA	NA	NA	NA	NA	NA	NA	NA	NA	NA	NA	2	2	3	3	1.1776651664332
361.0711	1751.68753891282	0.571285408134282	0.134944419744873	4.23348671411799	2.30095781765389e-05	0.115462063289872	NA	NA	NA	NA	NA	NA	NA	NA	NA	NA	NA	NA	NA	NA	NA	NA	2	2	3	3	0.52850198635609
333.1045	2355.00210006071	-0.914360664456474	0.215985895021557	-4.23342767065977	2.3015622731024e-05	0.115492394864279	NA	NA	NA	NA	NA	NA	NA	NA	NA	NA	NA	NA	NA	NA	NA	NA	2	2	3	3	-0.902412704209832
272.0544	8009.54335268714	-1.15450674956997	0.272851011703324	-4.23127164661309	2.32373828984413e-05	0.116605187384379	NA	NA	NA	NA	NA	NA	NA	NA	NA	NA	NA	NA	NA	NA	NA	NA	2	2	3	3	-1.05303587459319
189.1383	2052.67193198387	-1.26297179987438	0.298635948464574	-4.22913519409806	2.34591346854646e-05	0.117717937851662	NA	NA	NA	NA	NA	NA	NA	NA	NA	NA	NA	NA	NA	NA	NA	NA	2	2	3	3	-1.10579545654369
465.3554	1039.94712327551	-1.33985771030896	0.317115483876891	-4.22514124485044	2.38790958247861e-05	0.119825302848777	NA	NA	NA	NA	NA	NA	NA	NA	NA	NA	NA	NA	NA	NA	NA	NA	2	2	2	3	-1.14435133956185
176.9369	1849.49606502687	1.38165196914022	0.327470765792177	4.21916126099959	2.45212841120369e-05	0.123047803674201	NA	NA	NA	NA	NA	NA	NA	NA	NA	NA	NA	NA	NA	NA	NA	NA	0	2	2	3	1.0383686246028
453.966	477.647647452425	1.3399959224537	0.318039703232669	4.21329761295053	2.51669097645483e-05	0.126287553198503	NA	NA	NA	NA	NA	NA	NA	NA	NA	NA	NA	NA	NA	NA	NA	NA	2	2	3	3	1.01635874333318
167.0184	3446.63146709205	0.713456501158555	0.169416109391376	4.21126717950043	2.5394218663583e-05	0.127428189253859	NA	NA	NA	NA	NA	NA	NA	NA	NA	NA	NA	NA	NA	NA	NA	NA	2	2	2	3	0.630731090197568
253.2172	1737299.93939541	-0.855385244643581	0.203416995828949	-4.20508247679984	2.60986966472132e-05	0.130963259775716	NA	NA	NA	NA	NA	NA	NA	NA	NA	NA	NA	NA	NA	NA	NA	NA	2	2	2	3	-0.862604720855617
225.0859	1629.95286248345	-0.660795939203099	0.1572460324935	-4.20230595789699	2.64209699569669e-05	0.13258042724406	NA	NA	NA	NA	NA	NA	NA	NA	NA	NA	NA	NA	NA	NA	NA	NA	1	2	2	3	-0.732825460945549
445.9846	391.056623985701	-1.38255212344848	0.329080881053662	-4.20125325732015	2.65441445591981e-05	0.133198517398056	NA	NA	NA	NA	NA	NA	NA	NA	NA	NA	NA	NA	NA	NA	NA	NA	2	2	3	3	-1.16674529736461
362.9859	3297.64971103072	0.795915451788194	0.18972926880853	4.19500616212995	2.72864169609387e-05	0.13692324030999	NA	NA	NA	NA	NA	NA	NA	NA	NA	NA	NA	NA	NA	NA	NA	NA	0	2	2	3	0.684042547591601
340.132	1296.01420139902	-0.498277438023869	0.118833420221547	-4.19307495395577	2.75198463166434e-05	0.138094588816917	NA	NA	NA	NA	NA	NA	NA	NA	NA	NA	NA	NA	NA	NA	NA	NA	2	2	3	3	-0.580336818481132
355.2317	25660.3131778128	-1.99001954490222	0.475222482600322	-4.18755344657356	2.81977631330016e-05	0.141496375401402	NA	NA	NA	NA	NA	NA	NA	NA	NA	NA	NA	NA	NA	NA	NA	NA	2	2	3	3	-1.47984290128556
398.2042	1330.72610105861	-0.742250232035839	0.177629633955079	-4.17863965324359	2.93257901027323e-05	0.147156814735511	NA	NA	NA	NA	NA	NA	NA	NA	NA	NA	NA	NA	NA	NA	NA	NA	2	2	3	3	-0.786816741405859
411.1357	2628.37093734877	-1.06675165534426	0.255333255503256	-4.17787981922573	2.94239047948797e-05	0.147649154260706	NA	NA	NA	NA	NA	NA	NA	NA	NA	NA	NA	NA	NA	NA	NA	NA	2	2	3	3	-0.999757449011591
488.272	796.358226239162	0.727967396356488	0.174449260465187	4.1729463020668	3.00685827590127e-05	0.150884148284726	NA	NA	NA	NA	NA	NA	NA	NA	NA	NA	NA	NA	NA	NA	NA	NA	2	2	3	3	0.643578828102697
200.101	1470.93935582163	-0.866340708722215	0.207777067771191	-4.16956846111741	3.05176935747734e-05	0.153137786358213	NA	NA	NA	NA	NA	NA	NA	NA	NA	NA	NA	NA	NA	NA	NA	NA	2	2	3	3	-0.872061593075505
476.1824	527.637124459244	1.51924425005351	0.364807734108615	4.16450669217771	3.12026475232374e-05	0.156574885271605	NA	NA	NA	NA	NA	NA	NA	NA	NA	NA	NA	NA	NA	NA	NA	NA	2	2	3	3	1.11597709998616
289.9951	3832.69796717438	1.00911261227138	0.243024926862051	4.15230085778068	3.29149143948755e-05	0.165167040433485	NA	NA	NA	NA	NA	NA	NA	NA	NA	NA	NA	NA	NA	NA	NA	NA	2	2	3	3	0.824820463740707
283.0687	4175.0197135284	-0.647465330694001	0.15601929086686	-4.14990561164977	3.32612402283251e-05	0.166904903465736	NA	NA	NA	NA	NA	NA	NA	NA	NA	NA	NA	NA	NA	NA	NA	NA	2	2	3	3	-0.719175692729872
78.0346	984.849333363002	0.898285894823665	0.216715627175427	4.14499824738768	3.39816309226042e-05	0.170519823969628	NA	NA	NA	NA	NA	NA	NA	NA	NA	NA	NA	NA	NA	NA	NA	NA	2	2	3	3	0.757879396383865
317.0637	2875.48856609986	0.698838183809618	0.16906854305018	4.13346073256338	3.57341371707926e-05	0.179313900323037	NA	NA	NA	NA	NA	NA	NA	NA	NA	NA	NA	NA	NA	NA	NA	NA	2	2	3	3	0.619196041651032
351.0695	2173.68442285743	0.798113574520348	0.193122653573918	4.13267713419683	3.58562238814383e-05	0.179926531437058	NA	NA	NA	NA	NA	NA	NA	NA	NA	NA	NA	NA	NA	NA	NA	NA	2	2	3	3	0.685305174472564
290.0991	8164.09160172049	-0.647771242835409	0.156873473272698	-4.12925926430766	3.63933835640082e-05	0.182621998724193	NA	NA	NA	NA	NA	NA	NA	NA	NA	NA	NA	NA	NA	NA	NA	NA	1	2	3	3	-0.719822632256548
447.2877	777.057711271735	-1.67354023717087	0.405478536262377	-4.1273213931303	3.67013285763827e-05	0.184167266796289	NA	NA	NA	NA	NA	NA	NA	NA	NA	NA	NA	NA	NA	NA	NA	NA	1	2	2	3	-1.31199937134586
366.1687	3904.56034427375	-2.85668990229742	0.693915426862974	-4.11676955390923	3.84219901408794e-05	0.192801546526933	NA	NA	NA	NA	NA	NA	NA	NA	NA	NA	NA	NA	NA	NA	NA	NA	0	2	3	3	-1.99108915691943
345.2109	2148.21146315697	-0.922706173458741	0.224342207680888	-4.112940596409	3.90650934417834e-05	0.196028638890869	NA	NA	NA	NA	NA	NA	NA	NA	NA	NA	NA	NA	NA	NA	NA	NA	2	2	3	3	-0.906171008667406
495.143	990.810347659064	2.5779124555403	0.626871332988619	4.11234701585421	3.91657000109212e-05	0.196533482654803	Austinol	1	C25H30O8	[M+K-2H]-	458.19407	495.1426766	0.641027354279388	HMDB34464	6-Acetylpicropolin	1	C24H28O9	[M+Cl]-	460.173335	495.1427366	0.519850097610556	C09055	0	2	3	3	1.6813593748735
362.2446	20936.4653084811	-1.44411017259348	0.352153242024902	-4.10080044781005	4.11723494728749e-05	0.206602849654886	NA	NA	NA	NA	NA	NA	NA	NA	NA	NA	NA	NA	NA	NA	NA	NA	2	2	3	3	-1.19686477237781
467.057	4064.90120595083	0.894887963490977	0.21829919680932	4.09936443455009	4.1428625028848e-05	0.207888840394759	NA	NA	NA	NA	NA	NA	NA	NA	NA	NA	NA	NA	NA	NA	NA	NA	2	2	3	3	0.754555862385845
417.0764	1592.76407427122	-0.488310814877835	0.119314942404107	-4.09262079869239	4.26524917474258e-05	0.214030203588583	NA	NA	NA	NA	NA	NA	NA	NA	NA	NA	NA	NA	NA	NA	NA	NA	2	2	2	3	-0.56973140028361
461.0674	3126.50086188366	0.854266350444904	0.209025901905769	4.08689230691618	4.37189929419251e-05	0.21938190658258	NA	NA	NA	NA	NA	NA	NA	NA	NA	NA	NA	NA	NA	NA	NA	NA	0	2	2	3	0.728911686594143
390.1571	2867.65631859249	-0.856748218391349	0.209652018895179	-4.08652500894686	4.37882305103294e-05	0.219729340700833	NA	NA	NA	NA	NA	NA	NA	NA	NA	NA	NA	NA	NA	NA	NA	NA	2	2	3	3	-0.864780208162182
271.0704	6455.74024465042	0.928006853815208	0.227417563977179	4.08062964700622	4.49138692688117e-05	0.225377795990897	NA	NA	NA	NA	NA	NA	NA	NA	NA	NA	NA	NA	NA	NA	NA	NA	2	2	3	3	0.775973544956469
326.087	4731.13342136749	-0.782767517143979	0.192112196656256	-4.0745331674312	4.61067421046965e-05	0.231363631881367	NA	NA	NA	NA	NA	NA	NA	NA	NA	NA	NA	NA	NA	NA	NA	NA	2	2	3	3	-0.810865621048063
254.0784	3489.34579949895	0.312067136621091	0.0766556083143947	4.07102811500995	4.68060992751428e-05	0.234873006162666	NA	NA	NA	NA	NA	NA	NA	NA	NA	NA	NA	NA	NA	NA	NA	NA	0	2	2	3	0.324210396181222
426.1263	17410.8923114823	0.508003050983562	0.12479401217181	4.07073257877286	4.68655246928697e-05	0.23517120290882	NA	NA	NA	NA	NA	NA	NA	NA	NA	NA	NA	NA	NA	NA	NA	NA	0	2	2	3	0.485341139517802
293.1507	4859.98636197272	1.01833636192921	0.250386734936279	4.06705396030012	4.76112214483882e-05	0.238913109228012	NA	NA	NA	NA	NA	NA	NA	NA	NA	NA	NA	NA	NA	NA	NA	NA	2	2	3	3	0.83044753434924
387.2244	3061.52070001005	0.591484392511955	0.145448840022176	4.06661471086171	4.7701010293044e-05	0.239363669650495	NA	NA	NA	NA	NA	NA	NA	NA	NA	NA	NA	NA	NA	NA	NA	NA	2	2	3	3	0.538289718513168
275.1867	1960.99043615731	-0.680535509583236	0.168155628571787	-4.04705757020029	5.18654885260534e-05	0.260261021423736	NA	NA	NA	NA	NA	NA	NA	NA	NA	NA	NA	NA	NA	NA	NA	NA	0	2	2	3	-0.750578589090924
449.0245	2060.05112761163	0.876524881145241	0.216649177566285	4.04582602616648	5.21389452169677e-05	0.261633227098744	NA	NA	NA	NA	NA	NA	NA	NA	Sulbenicillin	1	C16H18N2O7S2	[M+Cl]-	414.055547	449.0249486	-0.960971102688062	C11170	1	2	3	3	0.745293949623379
497.0436	412.98114827033	1.06916476119288	0.264350559355947	4.04449592918491	5.2435819431269e-05	0.263122941906108	NA	NA	NA	NA	NA	NA	NA	NA	CDP-N-methylethanolamine	1	C12H22N4O11P2	[M+(37Cl)]-	460.076037	497.0424886	2.15897035898171	C03486	2	2	0	3	0.864054591386627
260.1041	3526.47334707977	0.8915529187803	0.220457665035352	4.04410034297211	5.25244218420971e-05	0.263567548803643	NA	NA	NA	NA	NA	NA	NA	NA	NA	NA	NA	NA	NA	NA	NA	NA	2	2	3	3	0.751903024947987
249.0617	3876.358918752	1.05001021198086	0.259738514283626	4.04256648220557	5.28693154895057e-05	0.26529822512634	NA	NA	NA	NA	NA	NA	NA	NA	NA	NA	NA	NA	NA	NA	NA	NA	2	2	3	3	0.849636486110187
203.0825	194053.272024807	0.612382999500704	0.151547519524262	4.04086455141658	5.32545114763685e-05	0.267231138588417	NA	NA	NA	NA	NA	NA	NA	NA	NA	NA	NA	NA	NA	NA	NA	NA	2	2	3	3	0.552778049858685
485.0486	694.478953156668	-1.93634407149505	0.479349924156243	-4.03952097187337	5.35604789911713e-05	0.268766483577698	NA	NA	NA	NA	NA	NA	NA	NA	NA	NA	NA	NA	NA	NA	NA	NA	0	2	2	3	-1.44634702466828
158.0334	5295.38912884346	-1.24983211116986	0.309499795690843	-4.03823242719783	5.3855477762298e-05	0.270246787411211	NA	NA	NA	NA	NA	NA	NA	NA	NA	NA	NA	NA	NA	NA	NA	NA	2	2	3	3	-1.09846202940162
489.2197	3476.73806084072	-0.948716715560527	0.234948702418311	-4.03797384618621	5.39148623385575e-05	0.270544779214882	NA	NA	NA	NA	NA	NA	NA	NA	NA	NA	NA	NA	NA	NA	NA	NA	2	2	3	3	-0.925924473258577
255.0755	11035.144727461	-0.854513033525826	0.211705523567224	-4.03632847706257	5.42941864179479e-05	0.272448227445262	NA	NA	NA	NA	NA	NA	NA	NA	NA	NA	NA	NA	NA	NA	NA	NA	2	2	3	3	-0.861156661363356
282.1074	3724.58859330283	-0.888571233918081	0.220197548346504	-4.03533663562785	5.45240659945995e-05	0.2736017631609	NA	NA	NA	NA	NA	NA	NA	NA	NA	NA	NA	NA	NA	NA	NA	NA	2	2	3	3	-0.888245837570202
324.1175	3870.59450055545	-0.673449997072835	0.166960615011152	-4.03358598689788	5.49320665526592e-05	0.275649109961244	NA	NA	NA	NA	NA	NA	NA	NA	NA	NA	NA	NA	NA	NA	NA	NA	0	2	3	3	-0.745293949623379
277.1561	3765.49692309191	1.24018986460573	0.30748854338435	4.03328804044429	5.50017923727769e-05	0.275998994126594	NA	NA	NA	NA	NA	NA	NA	NA	NA	NA	NA	NA	NA	NA	NA	NA	1	2	3	3	0.969749959797341
158.0819	19020.4285554936	1.18060044708088	0.292921543850166	4.03043228423232	5.56743668727112e-05	0.279373972967265	NA	NA	NA	NA	NA	NA	NA	NA	NA	NA	NA	NA	NA	NA	NA	NA	2	2	3	3	0.939037850209798
68.9946	509.688366347742	-1.94562711332291	0.484674546863737	-4.01429603826485	5.96234756315474e-05	0.299190600719105	NA	NA	NA	NA	NA	NA	NA	NA	NA	NA	NA	NA	NA	NA	NA	NA	2	2	1	3	-1.45349068950977
298.0658	2073.15312624427	-0.790760721437339	0.197065961874284	-4.01267024460467	6.00357518297577e-05	0.301259402681724	NA	NA	NA	NA	NA	NA	NA	NA	NA	NA	NA	NA	NA	NA	NA	NA	2	2	3	3	-0.819219389776816
190.0181	1278.04177686955	0.767593751849122	0.191555227206257	4.00716682621569	6.14514588261116e-05	0.308363420389428	NA	NA	NA	NA	NA	NA	NA	NA	NA	NA	NA	NA	NA	NA	NA	NA	2	2	3	3	0.665231749545766
473.1152	4400.89368535761	-0.572373466159508	0.142841867540638	-4.00704272503768	6.14837442798196e-05	0.308525428796135	NA	NA	NA	NA	NA	NA	NA	NA	NA	NA	NA	NA	NA	NA	NA	NA	2	2	3	3	-0.656533688761856
236.0306	4740.48304336954	0.963701718554148	0.24063683350859	4.00479720624211	6.20707071504257e-05	0.311470808480836	NA	NA	NA	NA	NA	NA	NA	NA	NA	NA	NA	NA	NA	NA	NA	NA	2	2	3	3	0.797066926676072
474.1876	1469.76149240728	-2.11925487248779	0.52970287372347	-4.00083703075045	6.31188183022841e-05	0.316730230240861	NA	NA	NA	NA	NA	NA	NA	NA	NA	NA	NA	NA	NA	NA	NA	NA	2	2	3	3	-1.53586944270448
360.0922	2784.55656590026	-0.535309187800898	0.133812019257812	-4.00045669118506	6.32203570839147e-05	0.317239751847084	NA	NA	NA	NA	NA	NA	NA	NA	NA	NA	NA	NA	NA	NA	NA	NA	2	2	3	3	-0.622829723146132
258.9947	32972.2727417479	1.61701628461605	0.404692710980892	3.99566446525993	6.45130519428156e-05	0.323726494649049	NA	NA	NA	NA	NA	NA	NA	NA	NA	NA	NA	NA	NA	NA	NA	NA	2	2	2	3	1.16477476575071
282.071	1705.49344909146	-0.624045821670819	0.156234535624	-3.9942885814483	6.4888792151772e-05	0.325611959017592	NA	NA	NA	NA	NA	NA	NA	NA	NA	NA	NA	NA	NA	NA	NA	NA	2	2	3	3	-0.701820273831337
449.1748	800.182126250454	-2.02553007590413	0.507118442690993	-3.9941952518149	6.49143544198e-05	0.325740230478556	NA	NA	NA	NA	NA	NA	NA	NA	NA	NA	NA	NA	NA	NA	NA	NA	2	2	3	3	-1.5010731063506
183.0159	3054.44785107169	3.16808352530045	0.793706370583687	3.99150572896455	6.56551020509731e-05	0.329457302091783	NA	NA	NA	NA	NA	NA	NA	NA	NA	NA	NA	NA	NA	NA	NA	NA	2	2	3	3	2.03264935514923
235.0086	7099.07962536472	1.30664292875912	0.327438013925464	3.99050468543507	6.59328465247858e-05	0.330851023861375	NA	NA	NA	NA	NA	NA	NA	NA	NA	NA	NA	NA	NA	NA	NA	NA	2	2	3	3	1.00305559300184
371.1339	1896.4927417665	0.536105743954349	0.134357507506641	3.99014356475652	6.60333138837015e-05	0.331355169068414	NA	NA	NA	NA	NA	NA	NA	NA	NA	NA	NA	NA	NA	NA	NA	NA	2	2	3	3	0.50339943518734
204.0859	13541.7569718011	0.712499986444428	0.178586316473359	3.98966729654629	6.61660379862867e-05	0.332021178615187	NA	NA	NA	NA	NA	NA	NA	NA	NA	NA	NA	NA	NA	NA	NA	NA	2	2	3	3	0.62890421763219
398.2545	2010.582714145	-0.524873295534312	0.131618682190029	-3.98783278179696	6.66796344481109e-05	0.334598405660621	NA	NA	NA	NA	NA	NA	NA	NA	NA	NA	NA	NA	NA	NA	NA	NA	0	2	3	3	-0.609545876891569
313.1141	44242.4720908724	1.48936881127005	0.373911954778073	3.98320725571353	6.79914110429543e-05	0.341180900613545	NA	NA	NA	NA	NA	NA	NA	NA	NA	NA	NA	NA	NA	NA	NA	NA	2	2	3	3	1.0975494988064
561.2665	843.430171962214	-1.0563839222711	0.265252138333539	-3.98256515068227	6.81754274308442e-05	0.342104294847976	NA	NA	NA	NA	NA	NA	NA	NA	NA	NA	NA	NA	NA	NA	NA	NA	2	2	3	3	-0.994011715360041
354.2283	140230.207103539	-1.7581967648433	0.441816477964101	-3.97947304488303	6.90681902445415e-05	0.346584178647109	NA	NA	NA	NA	NA	NA	NA	NA	NA	NA	NA	NA	NA	NA	NA	NA	2	2	3	3	-1.35201357783469
362.0504	9498.76329704589	-2.42205112728338	0.609461671994748	-3.97408276611733	7.06509938512766e-05	0.354526687145706	NA	NA	NA	NA	NA	NA	NA	NA	NA	NA	NA	NA	NA	NA	NA	NA	2	2	2	3	-1.71732826171879
473.1035	570.747618251532	1.65879673773217	0.417842615315703	3.96990799150262	7.19003912884685e-05	0.360796163485535	Phenethyl_6-galloylglucoside,Phlorizin,Trilobatin	1	C21H24O10	[M+(37Cl)]-	436.13695	473.1034016	0.205451915371394	HMDB34573,HMDB36634,HMDB37505	Phlorizin	1	C21H24O10	[M+(37Cl)]-	436.13695	473.1034016	0.205451915371394	C01604	2	2	3	3	1.19686477237781
229.1307	2153.69920392899	-0.685614689039111	0.173020204001272	-3.96262790809141	7.41292686921816e-05	0.371980670297367	NA	NA	NA	NA	NA	NA	NA	NA	NA	NA	NA	NA	NA	NA	NA	NA	2	2	3	3	-0.753892155756958
383.108	1911.85852911627	-0.516513230289818	0.13035579921892	-3.96233411466706	7.42205743703903e-05	0.372438842190619	NA	NA	NA	NA	NA	NA	NA	NA	NA	NA	NA	NA	NA	NA	NA	NA	2	2	2	3	-0.598756820999563
360.9942	2719.93521734656	2.72044302910622	0.687552896577073	3.95670361167807	7.59911191420245e-05	0.381323435854679	NA	NA	NA	NA	NA	NA	NA	NA	NA	NA	NA	NA	NA	NA	NA	NA	0	2	2	3	1.78436915493369
239.0562	2173.5894183014	0.549736492867496	0.139023569901755	3.95426828167326	7.67692312102267e-05	0.385228002212918	NA	NA	NA	NA	NA	NA	NA	NA	NA	NA	NA	NA	NA	NA	NA	NA	2	2	0	3	0.512490147303439
463.1024	858.785632987372	0.597601913879738	0.151158188083346	3.95348688322613	7.70204880106721e-05	0.386488808837553	NA	NA	NA	NA	NA	NA	NA	NA	NA	NA	NA	NA	NA	NA	NA	NA	0	2	3	3	0.542913557227534
255.0138	54825.4082122183	-0.616583373262728	0.155971527490807	-3.95317903967485	7.71196877052661e-05	0.386986592905025	NA	NA	NA	NA	NA	NA	NA	NA	NA	NA	NA	NA	NA	NA	NA	NA	2	2	3	3	-0.694810002888421
103.0395	1681.59653018601	0.434802345504294	0.110067085476185	3.95033941003525	7.80404457252664e-05	0.391606956649387	NA	NA	NA	NA	NA	NA	NA	NA	NA	NA	NA	NA	NA	NA	NA	NA	1	2	3	3	0.42659853672484
426.1072	5970.36344053409	0.407994027524036	0.103282898739227	3.95025732724791	7.80672152383758e-05	0.39174128606617	NA	NA	NA	NA	NA	NA	NA	NA	NA	NA	NA	NA	NA	NA	NA	NA	2	2	3	3	0.398863852835648
419.0807	3070.82622055947	-1.19776826179023	0.303288343254817	-3.94927232921672	7.83891287975668e-05	0.39335664830619	NA	NA	NA	NA	NA	NA	NA	NA	NA	NA	NA	NA	NA	NA	NA	NA	0	2	2	3	-1.07502641354073
469.0155	1027.24162495786	1.95582070708822	0.495306183818531	3.94871045624738	7.85733198227703e-05	0.394280918870661	NA	NA	NA	NA	NA	NA	NA	NA	NA	NA	NA	NA	NA	NA	NA	NA	2	2	3	3	1.33721470695653
559.0441	2467.05587543039	1.01509869352099	0.257284307472744	3.94543570687277	7.96550035400114e-05	0.399708807763777	NA	NA	NA	NA	NA	NA	NA	NA	NA	NA	NA	NA	NA	NA	NA	NA	2	2	3	3	0.828334309784644
167.017	1147.99055807443	1.91034981111719	0.484214486409529	3.94525538730267	7.97149720067255e-05	0.400009729529749	NA	NA	NA	NA	NA	NA	NA	NA	NA	NA	NA	NA	NA	NA	NA	NA	0	2	3	3	1.31081932323522
515.1509	2321.10275151136	3.89535445714958	0.989399081586169	3.93709124017448	8.24752544491387e-05	0.413860826825778	NA	NA	NA	NA	NA	NA	NA	NA	NA	NA	NA	NA	NA	NA	NA	NA	2	2	0	3	2.26749402072051
464.1654	866.534329488116	-0.730798424801167	0.18564390308611	-3.93656033218709	8.26578464546389e-05	0.414777073509378	NA	NA	NA	NA	NA	NA	NA	NA	NA	NA	NA	NA	NA	NA	NA	NA	0	2	3	3	-0.777999668662256
180.9311	8151.99762249822	1.77395274052114	0.450690828488367	3.936074640061	8.28252222123091e-05	0.415616965061367	NA	NA	NA	NA	NA	NA	NA	NA	NA	NA	NA	NA	NA	NA	NA	NA	2	2	3	3	1.24636242567383
266.0204	8515.73673242562	1.1142707610218	0.283190374454494	3.93470563103781	8.32987259065226e-05	0.417993006598931	NA	NA	NA	NA	NA	NA	NA	NA	NA	NA	NA	NA	NA	NA	NA	NA	2	2	3	3	0.896425782783327
346.2675	1057.63390345719	-0.655304983941394	0.16662692385965	-3.93276769901457	8.3973380490549e-05	0.421378423301575	NA	NA	NA	NA	NA	NA	NA	NA	NA	NA	NA	NA	NA	NA	NA	NA	2	2	3	3	-0.725009045730491
308.1485	4981.44542838462	-0.558351477759955	0.142071741413154	-3.93006710698528	8.49221569518696e-05	0.426139383584482	NA	NA	NA	NA	NA	NA	NA	NA	NA	NA	NA	NA	NA	NA	NA	NA	2	2	3	3	-0.642350680441099
249.0552	4116.87252580482	0.480393722073978	0.122245853533823	3.92973428698801	8.50397824748429e-05	0.426729628458762	NA	NA	NA	NA	NA	NA	NA	NA	NA	NA	NA	NA	NA	NA	NA	NA	2	2	3	3	0.461876418392064
345.2278	2930.87970226606	-0.740350562554248	0.188453443255514	-3.92855948803465	8.54562129133292e-05	0.428819276399086	NA	NA	NA	NA	NA	NA	NA	NA	NA	NA	NA	NA	NA	NA	NA	NA	0	2	3	3	-0.784776621506443
576.1382	1287.27030238622	-1.42580521553232	0.363372697059671	-3.9238094305643	8.71596908238398e-05	0.437367328554028	NA	NA	NA	NA	NA	NA	NA	NA	NA	NA	NA	NA	NA	NA	NA	NA	2	2	3	3	-1.18569595691774
388.1173	2228.73305983927	3.83408935329972	0.980840194353689	3.90898474121581	9.26848173120397e-05	0.465092413271815	NA	NA	NA	NA	NA	NA	NA	NA	NA	NA	NA	NA	NA	NA	NA	NA	2	2	3	3	2.25462311070948
115.0766	2380.90910773445	3.93367139405849	1.00676832755503	3.90722600860073	9.3361816909798e-05	0.468489597253366	NA	NA	NA	NA	NA	NA	NA	NA	NA	NA	NA	NA	NA	NA	NA	NA	2	2	3	3	2.28075190300124
403.2073	1480.36843510738	-0.857704281669706	0.219702352644816	-3.90393762899901	9.46401802226604e-05	0.47490442435731	NA	NA	NA	NA	NA	NA	NA	NA	NA	NA	NA	NA	NA	NA	NA	NA	2	2	3	3	-0.866232809498423
309.1576	4859.87950448722	-0.585391863164403	0.149979775896134	-3.90313867097525	9.49532630154377e-05	0.476475473811466	NA	NA	NA	NA	NA	NA	NA	NA	NA	NA	NA	NA	NA	NA	NA	NA	2	2	3	3	-0.668974913510807
173.0094	13242.2131132971	0.974423195786515	0.249735254225426	3.90182474960841	9.54702690542791e-05	0.479069810114372	NA	NA	NA	NA	NA	NA	NA	NA	NA	NA	NA	NA	NA	NA	NA	NA	2	2	0	3	0.802568059396055
431.0081	1746.70447751957	0.860837169707893	0.220685381074369	3.90074397097376	9.58975286610457e-05	0.481213798821127	NA	NA	NA	NA	NA	NA	NA	NA	NA	NA	NA	NA	NA	NA	NA	NA	2	2	3	3	0.733478847774325
449.1169	1231.19827028833	-1.15075320024976	0.295238090898521	-3.89771250974963	9.71055982267702e-05	0.487275891901933	NA	NA	NA	NA	NA	NA	NA	NA	NA	NA	NA	NA	NA	NA	NA	NA	2	2	3	3	-1.05043111094346
330.1917	2683.37805585008	-0.865287513878487	0.222410410834468	-3.8904991480929	0.000100038228200883	0.501991829112032	NA	NA	NA	NA	NA	NA	NA	NA	NA	NA	NA	NA	NA	NA	NA	NA	0	2	3	3	-0.870601624953219
359.2799	1325.56981148967	-0.488688060062598	0.125659278065302	-3.88899305794706	0.000100660996883075	0.50511688235927	NA	NA	NA	NA	NA	NA	NA	NA	NA	NA	NA	NA	NA	NA	NA	NA	2	2	3	3	-0.571494493819104
605.4198	1162.60653663913	-1.01865106084357	0.262095054869001	-3.88657108144488	0.000101670165266315	0.510180889306367	NA	NA	NA	NA	NA	NA	NA	NA	NA	NA	NA	NA	NA	NA	NA	NA	2	2	3	3	-0.965761633738972
289.0806	8439.41934350849	-1.14947301388199	0.296055833841318	-3.88262240594149	0.000103335968378379	0.518539889322706	NA	NA	NA	NA	NA	NA	NA	NA	NA	NA	NA	NA	NA	NA	NA	NA	2	2	3	3	-1.04696913918029
345.0201	4039.80012070784	1.87323579847948	0.482496314219063	3.88238364372043	0.000103437514922545	0.51904944988133	NA	NA	NA	NA	NA	NA	NA	NA	NA	NA	NA	NA	NA	NA	NA	NA	1	2	2	3	1.29333332029658
352.1974	4108.0370924947	-1.10434853789991	0.284916069535741	-3.87604861915793	0.000106166479363145	0.532743393444259	NA	NA	NA	NA	NA	NA	NA	NA	NA	NA	NA	NA	NA	NA	NA	NA	1	2	2	3	-1.01971273352634
276.8666	2845.96680306656	0.925798502258697	0.238936481561483	3.87466366043592	0.000106772066254483	0.535782228464993	NA	NA	NA	NA	NA	NA	NA	NA	NA	NA	NA	NA	NA	NA	NA	NA	0	2	2	3	0.774624563898276
450.1073	1037.95237599542	0.693053105798399	0.179109492491946	3.86943816408593	0.000109086443172484	0.547395771839524	NA	NA	NA	NA	NA	NA	NA	NA	NA	NA	NA	NA	NA	NA	NA	NA	2	2	3	3	0.61436380760924
493.387	644.775250825299	-1.86162238950948	0.481195933313715	-3.86874090287832	0.000109398815989467	0.548963258635147	NA	NA	NA	NA	NA	NA	NA	NA	NA	NA	NA	NA	NA	NA	NA	NA	2	2	3	3	-1.39696310901194
482.2098	678.598864147389	-0.613725837899474	0.158871061069842	-3.86304361390065	0.000111983005061406	0.561930719398135	NA	NA	NA	NA	NA	NA	NA	NA	NA	NA	NA	NA	NA	NA	NA	NA	2	2	3	3	-0.69226927368267
299.0983	5983.66001477816	1.27463837595212	0.330027821462747	3.86221491964732	0.000112363648534796	0.563840788347606	NA	NA	NA	NA	NA	NA	NA	NA	NA	NA	NA	NA	NA	NA	NA	NA	1	2	2	3	0.989112792527735
214.0485	20013.8568483691	-1.24533725783345	0.322898536352805	-3.85674482114336	0.000114907007004638	0.576603361149273	NA	NA	NA	NA	NA	NA	NA	NA	NA	NA	NA	NA	NA	NA	NA	NA	1	2	3	3	-1.0920933988637
478.9571	1120.67859854721	-1.18859788148818	0.308502709292822	-3.85279560173974	0.000116776868163012	0.585986324441996	NA	NA	NA	NA	NA	NA	NA	NA	NA	NA	NA	NA	NA	NA	NA	NA	2	2	3	3	-1.06970148376267
318.8764	3911.64175501605	1.46360939683517	0.380021710528444	3.85138363489792	0.000117452336847123	0.589375826298862	NA	NA	NA	NA	NA	NA	NA	NA	NA	NA	NA	NA	NA	NA	NA	NA	2	2	3	3	1.08847398702654
250.0311	6101.91168539318	-0.95897861635048	0.249078641797321	-3.85010376413894	0.000118067794248063	0.592464191536779	NA	NA	NA	NA	NA	NA	NA	NA	NA	NA	NA	NA	NA	NA	NA	NA	2	2	3	3	-0.93284686768152
315.0483	22176.6132053922	0.99107388749884	0.257766006536862	3.84485875703362	0.000120621895290847	0.605280670569472	NA	NA	NA	NA	NA	NA	NA	NA	NA	NA	NA	NA	NA	NA	NA	NA	2	2	3	3	0.81503539569348
457.1562	1481.9570058557	0.729560914833234	0.189768147465913	3.84448562403909	0.000120805566415019	0.606202332270567	NA	NA	NA	NA	NA	NA	NA	NA	NA	NA	NA	NA	NA	NA	NA	NA	2	2	3	3	0.645422872234486
489.358	3130.92829772105	-0.794555952626874	0.20704035846716	-3.83768632603533	0.000124198989115568	0.623230527381923	NA	NA	NA	NA	NA	NA	NA	NA	NA	NA	NA	NA	NA	NA	NA	NA	2	2	3	3	-0.82201670321375
348.0076	1738.34277859095	-0.988829559222327	0.25787166027522	-3.83458018677575	0.000125778935352373	0.631158697598207	NA	NA	NA	NA	NA	NA	NA	NA	NA	NA	NA	NA	NA	NA	NA	NA	0	2	2	3	-0.947609699494296
316.2012	10931.621772424	-3.44242262733795	0.898611856677203	-3.83082262019889	0.000127715554057132	0.640876650258691	NA	NA	NA	NA	NA	NA	NA	NA	NA	NA	NA	NA	NA	NA	NA	NA	2	2	3	3	-2.33822836733777
254.2207	315986.617283432	-0.862929882769636	0.225267919393761	-3.8306825272411	0.000127788297406446	0.641241676385545	NA	NA	NA	NA	NA	NA	NA	NA	NA	NA	NA	NA	NA	NA	NA	NA	2	2	3	3	-0.869872336382221
332.9476	14996.4772688608	1.48645823523727	0.388061901243814	3.83046681592004	0.000127900381994062	0.641804116846202	NA	NA	NA	NA	NA	NA	NA	NA	NA	NA	NA	NA	NA	NA	NA	NA	2	2	3	3	1.09481737487759
295.1527	10523.9863585799	-1.24625622275191	0.325474142427467	-3.82904833378475	0.000128639742913851	0.645514229941702	NA	NA	NA	NA	NA	NA	NA	NA	NA	NA	NA	NA	NA	NA	NA	NA	2	2	3	3	-1.09300048979325
240.0877	2503.04424047751	0.396825783115151	0.103667449868851	3.82787252524466	0.000129255665566667	0.648604929813533	NA	NA	NA	NA	NA	NA	NA	NA	NA	NA	NA	NA	NA	NA	NA	NA	0	2	3	3	0.388071877122273
187.135	36996.4165421202	-0.965310605687131	0.252390444540965	-3.82467175983144	0.000130946429515376	0.657089183308157	NA	NA	NA	NA	NA	NA	NA	NA	NA	NA	NA	NA	NA	NA	NA	NA	2	2	3	3	-0.936712024713915
69.9989	1459.03651437762	-3.11441332254053	0.81494545663379	-3.8216217995802	0.000132576905704222	0.665270912823784	NA	NA	NA	NA	NA	NA	NA	NA	NA	NA	NA	NA	NA	NA	NA	NA	0	2	3	3	-2.12818544147358
405.0498	1565.17134136443	-2.71492780300755	0.710675423125504	-3.82020781170042	0.000133339281312213	0.669096513624686	NA	NA	NA	NA	NA	NA	NA	NA	NA	NA	NA	NA	NA	NA	NA	NA	2	2	3	3	-1.89249496770443
198.9164	2113.61639366082	2.27842420207583	0.596887094883958	3.81717785759596	0.000134986863893946	0.677364083019823	NA	NA	NA	NA	NA	NA	NA	NA	NA	NA	NA	NA	NA	NA	NA	NA	2	2	3	3	1.52459692326221
173.0082	3776.33218290183	1.09234483797925	0.286361623090613	3.8145643476591	0.000136423387124779	0.684572556592139	NA	NA	NA	NA	NA	NA	NA	NA	NA	NA	NA	NA	NA	NA	NA	NA	2	2	3	3	0.884547270474811
397.0288	1626.81930952203	-1.01334086375829	0.265662220179193	-3.81439582592802	0.000136516508102675	0.685039837659221	NA	NA	NA	NA	NA	NA	NA	NA	NA	NA	NA	NA	NA	NA	NA	NA	2	2	3	3	-0.962581999884738
331.2485	2981.00982494753	-0.499606794701567	0.131131859407861	-3.80995737387992	0.000138990753594402	0.697455601536708	NA	NA	NA	NA	NA	NA	NA	NA	NA	NA	NA	NA	NA	NA	NA	NA	0	2	2	3	-0.58329433780309
444.2457	1891.6208953689	0.593476372022839	0.156162200865038	3.80038427183636	0.000144471877632589	0.724959881960333	NA	NA	NA	NA	NA	NA	NA	NA	NA	NA	NA	NA	NA	NA	NA	NA	2	2	3	3	0.539444595853623
117.019	62969.352167512	1.46311990391855	0.385449357450078	3.79588102986537	0.000147120042849732	0.738248375019956	NA	NA	NA	NA	NA	NA	NA	NA	NA	NA	NA	NA	NA	NA	NA	NA	2	2	3	3	1.08757135952644
330.203	3710.02008282289	0.581607205941512	0.153227888391472	3.79570071771532	0.000147227022569504	0.738785199253771	NA	NA	NA	NA	NA	NA	NA	NA	NA	NA	NA	NA	NA	NA	NA	NA	2	2	3	3	0.531375437199707
336.8874	2637.00888465026	1.35839091549958	0.357898209803253	3.79546719791173	0.000147365679402317	0.739480979240829	NA	NA	NA	NA	NA	NA	NA	NA	NA	NA	NA	NA	NA	NA	NA	NA	2	2	3	3	1.02560998401282
319.0432	7274.53126527751	0.544708080092866	0.143762725671739	3.78893817954332	0.000151292553373226	0.759186032826846	NA	NA	NA	NA	NA	NA	NA	NA	NA	NA	NA	NA	NA	NA	NA	NA	0	2	2	3	0.510213525033788
210.0385	3382.36082860931	-0.632745568999003	0.167016594536404	-3.78851916335227	0.000151547904894944	0.760467386762828	NA	NA	NA	NA	NA	NA	NA	NA	NA	NA	NA	NA	NA	NA	NA	NA	2	2	2	3	-0.709507397077291
487.1307	3258.06536246614	-0.819665227590402	0.216612908083483	-3.78400915643725	0.000154322141940901	0.774388508259441	NA	NA	NA	NA	NA	NA	NA	NA	NA	NA	NA	NA	NA	NA	NA	NA	2	2	3	3	-0.840358737800682
370.9036	3817.81067798695	1.24001706544832	0.327956789921711	3.78103794022479	0.000156175868543321	0.783690508350384	NA	NA	NA	NA	NA	NA	NA	NA	NA	NA	NA	NA	NA	NA	NA	NA	1	2	3	3	0.968951061620062
466.1215	1367.27873973969	0.487528882765157	0.129099496769554	3.77638096944257	0.000159123548906352	0.798481968412074	NA	NA	NA	NA	NA	NA	NA	NA	NA	NA	NA	NA	NA	NA	NA	NA	2	2	3	3	0.469669134488758
479.1642	1334.69823894539	-0.87095525051418	0.230882509605408	-3.77228769733444	0.000161757586879828	0.811699570962978	NA	NA	NA	NA	NA	NA	NA	NA	NA	NA	NA	NA	NA	NA	NA	NA	2	2	0	3	-0.872792274586099
293.1162	4083.12036728243	1.52574485055936	0.40454907281951	3.77147039276512	0.000162288416096943	0.814363271974457	NA	NA	NA	NA	NA	NA	NA	NA	NA	NA	NA	NA	NA	NA	NA	NA	2	2	3	3	1.12064357842445
204.1323	3097.63079317454	1.04952342044143	0.278489706862532	3.76862553472935	0.000164148926247058	0.823699311907739	NA	NA	NA	NA	NA	NA	NA	NA	NA	NA	NA	NA	NA	NA	NA	NA	2	2	0	3	0.848920221146898
408.2233	1123.63640109993	-0.762924199031195	0.20276648719652	-3.76257541164469	0.000168172575165565	0.843889982180804	NA	NA	NA	NA	NA	NA	NA	NA	NA	NA	NA	NA	NA	NA	NA	NA	2	2	0	3	-0.801879091529862
203.0801	1894.74084241578	0.677768195914739	0.180468158530597	3.75561097000848	0.000172919120670781	0.867708147525978	NA	NA	NA	NA	NA	NA	NA	NA	NA	NA	NA	NA	NA	NA	NA	NA	2	2	3	3	0.602345372485372
303.2178	2245.15390025395	-0.330766588805579	0.0880859489695638	-3.75504371213471	0.000173311228308017	0.869675743649627	NA	NA	NA	NA	NA	NA	NA	NA	NA	NA	NA	NA	NA	NA	NA	NA	0	2	3	3	-0.405361326308182
463.3185	506.992167223216	-1.49883830881352	0.399243616952746	-3.7541947952819	0.000173899590479112	0.872628145024186	NA	NA	NA	NA	NA	NA	NA	NA	NA	NA	NA	NA	NA	NA	NA	NA	2	2	3	3	-1.22493241135589
105.0192	1682.67049337172	1.07985983126985	0.287658009023313	3.75397102599822	0.000174054991691737	0.873407948309137	NA	NA	NA	NA	NA	NA	NA	NA	NA	NA	NA	NA	NA	NA	NA	NA	0	2	2	3	0.873523422373972
303.0658	7435.39281705211	0.324355850903606	0.0864241766304969	3.75306845317574	0.000174683128838736	0.876559940512776	NA	NA	NA	NA	NA	NA	NA	NA	NA	NA	NA	NA	NA	NA	NA	NA	2	2	3	3	0.331060622077459
499.2879	712.242116336064	0.633716446885989	0.168992585897742	3.74996597347443	0.00017685856714456	0.887476289931402	NA	NA	NA	NA	NA	NA	NA	NA	NA	NA	NA	NA	NA	NA	NA	NA	2	2	3	3	0.56973140028361
353.0725	1900.91247837834	0.660568048188531	0.176173797890863	3.74952493558517	0.000177169880299226	0.889038459341516	NA	NA	NA	NA	NA	NA	NA	NA	NA	NA	NA	NA	NA	NA	NA	NA	0	2	3	3	0.59219773648484
455.1152	3172.06633737605	0.718652209498678	0.191747392812369	3.74791124384102	0.000178313325998993	0.894776269862946	NA	NA	NA	NA	NA	NA	NA	NA	NA	NA	NA	NA	NA	NA	NA	NA	2	2	3	3	0.635002007598206
154.0619	195535.469549214	0.671099726403796	0.179245600515317	3.74402342079492	0.000181096761285357	0.908743548129923	NA	NA	NA	NA	NA	NA	NA	NA	NA	NA	NA	NA	NA	NA	NA	NA	0	2	3	3	0.595772242219737
336.9335	1470.73074579389	-0.897789910038649	0.23982063125124	-3.74358913724195	0.000181410204738114	0.910316407375854	NA	NA	NA	NA	NA	NA	NA	NA	NA	NA	NA	NA	NA	NA	NA	NA	2	2	3	3	-0.894188956583233
131.0903	13948.0554069044	0.700558946885641	0.187381705727861	3.73867312267442	0.000184994077891824	0.92830028286117	NA	NA	NA	NA	NA	NA	NA	NA	NA	NA	NA	NA	NA	NA	NA	NA	2	2	3	3	0.621617584387052
323.1091	2114.20438451955	-1.09878352369537	0.294078422198112	-3.7363622787501	0.000186701629136255	0.936868775005728	NA	NA	NA	NA	NA	NA	NA	NA	NA	NA	NA	NA	NA	NA	NA	NA	2	2	3	3	-1.01635874333318
490.3613	849.527508512544	-0.810561971846737	0.21697440392971	-3.73574927349184	0.00018715707700508	0.939154212411491	NA	NA	NA	NA	NA	NA	NA	NA	NA	NA	NA	NA	NA	NA	NA	NA	2	2	0	3	-0.832564473983156
298.0811	3192.19139587476	-0.644003759173469	0.172677067254244	-3.72952685271902	0.00019183966223852	0.962651425112893	NA	NA	NA	NA	NA	NA	NA	NA	NA	NA	NA	NA	NA	NA	NA	NA	2	2	3	3	-0.717236677095004
256.0822	2050.41088995738	0.430727305267409	0.115583935290974	3.72653262049857	0.000194131957770023	0.974154164089974	NA	NA	NA	NA	NA	NA	NA	NA	NA	NA	NA	NA	NA	NA	NA	NA	0	2	2	3	0.417318191591059
140.0114	3115.50903024723	1.09877865882765	0.295050885456956	3.72403105018965	0.000196066795700289	0.98386318082405	NA	NA	NA	NA	NA	NA	NA	NA	NA	NA	NA	NA	NA	NA	NA	NA	2	2	2	3	0.890470820989903
463.1831	956.365896139349	-0.800349998449517	0.214932468352139	-3.72372775777295	0.000196302604776779	0.985046470769876	NA	NA	NA	NA	NA	NA	NA	NA	NA	NA	NA	NA	NA	NA	NA	NA	2	2	3	3	-0.824820463740707
460.2407	899.157007842309	0.640596327059746	0.172038702813512	3.72355938857633	0.000196433626400831	0.985703937279369	NA	NA	NA	NA	NA	NA	NA	NA	NA	NA	NA	NA	NA	NA	NA	NA	2	2	3	3	0.573848052989462
486.293	648.267655884664	0.543967004429479	0.146121994459856	3.72269079983658	0.000197110851595291	0.989102253305169	NA	NA	NA	NA	NA	NA	NA	NA	NA	NA	NA	NA	NA	NA	NA	NA	2	2	3	3	0.508507792713473
351.1941	25902.7452253031	-1.06738816321213	0.287664256536534	-3.71053455185373	0.000206822064646887	1	NA	NA	NA	NA	NA	NA	NA	NA	NA	NA	NA	NA	NA	NA	NA	NA	2	2	3	3	-1.00058096462822
254.1229	2667.78583452221	-0.534838281635339	0.14422384344146	-3.70839015847217	0.000208581103573688	1	NA	NA	NA	NA	NA	NA	NA	NA	NA	NA	NA	NA	NA	NA	NA	NA	2	2	3	3	-0.62222353948898
468.893	455.209646254266	1.25218667133324	0.337823952932743	3.70662488690535	0.00021003968466313	1	NA	NA	NA	NA	NA	NA	NA	NA	NA	NA	NA	NA	NA	NA	NA	NA	2	2	3	3	0.978579047502276
253.2133	4701.02376267308	-1.0275450665742	0.277588529529406	-3.70168417375238	0.000214173108815936	1	NA	NA	NA	NA	NA	NA	NA	NA	NA	NA	NA	NA	NA	NA	NA	NA	2	2	3	3	-0.971349615859723
425.2376	1054.06787758941	-2.3364564189945	0.631537821431702	-3.69963023544295	0.000215913819313015	1	NA	NA	NA	NA	NA	NA	NA	NA	NA	NA	NA	NA	NA	NA	NA	NA	2	2	3	3	-1.66316543456609
237.1245	1626.62766883309	-0.598317837587745	0.161741225979337	-3.6992290244182	0.00021625539242717	1	NA	NA	NA	NA	NA	NA	NA	NA	NA	NA	NA	NA	NA	NA	NA	NA	0	2	2	3	-0.681520558681438
142.0658	871.070023445172	0.61479550536931	0.166246612329903	3.69809343332241	0.000217224936320917	1	NA	NA	NA	NA	NA	NA	NA	NA	NA	NA	NA	NA	NA	NA	NA	NA	2	2	3	3	0.553942104068432
240.9841	3963.61424578964	1.47567736371621	0.39984103064808	3.69066016392656	0.00022367280003508	1	NA	NA	NA	NA	NA	NA	NA	NA	NA	NA	NA	NA	NA	NA	NA	NA	2	2	1	3	1.09118720563481
401.2906	21844.109798415	-1.51255941604257	0.410189158944607	-3.68746804507048	0.000226496525812894	1	NA	NA	NA	NA	NA	NA	NA	NA	NA	NA	NA	NA	NA	NA	NA	NA	1	2	3	3	-1.23023702771666
337.1252	2641.05391751186	-0.435145870275152	0.118010207545482	-3.68735789323517	0.000226594560019548	1	NA	NA	NA	NA	NA	NA	NA	NA	NA	NA	NA	NA	NA	NA	NA	NA	2	2	3	3	-0.519907629688243
251.1038	4212.69397590726	0.799277112316984	0.216932708900277	3.68444720194043	0.000229199527483688	1	NA	NA	NA	NA	NA	NA	NA	NA	NA	NA	NA	NA	NA	NA	NA	NA	2	2	3	3	0.686568894831968
394.2596	1372.53391180752	-0.744272162156778	0.202034153376555	-3.68389279593529	0.000229698877395671	1	NA	NA	NA	NA	NA	NA	NA	NA	NA	NA	NA	NA	NA	NA	NA	NA	0	2	3	3	-0.788860141376034
465.0409	446.247137660792	1.21529676763775	0.330292405634055	3.67945719280092	0.000233730917337811	1	NA	NA	NA	NA	NA	NA	NA	NA	NA	NA	NA	NA	NA	NA	NA	NA	2	2	3	3	0.956251747817446
306.0913	51526.7319212953	0.552885238381864	0.150285240014926	3.67890578161203	0.000234236775676702	1	NA	NA	NA	NA	NA	NA	NA	NA	NA	NA	NA	NA	NA	NA	NA	NA	2	2	3	3	0.515339666965203
380.2286	5491.71630953784	-1.00033790493421	0.271995490503909	-3.67777385970975	0.00023527840866589	1	NA	NA	NA	NA	NA	NA	NA	NA	NA	NA	NA	NA	NA	NA	NA	NA	2	2	3	3	-0.95310094943291
154.0142	3039.66897101118	-1.11509964719786	0.303550734458625	-3.67351984565812	0.0002392320874632	1	NA	NA	NA	NA	NA	NA	NA	NA	NA	NA	NA	NA	NA	NA	NA	NA	2	2	2	3	-1.02814832493162
487.1846	895.40685630342	1.27608245548095	0.347564074872751	3.67150274650262	0.000241128486513086	1	NA	NA	NA	NA	NA	NA	NA	NA	NA	NA	NA	NA	NA	NA	NA	NA	2	2	3	3	0.989927629791351
317.1099	7758.01672156314	-0.653326022187644	0.178039599263902	-3.66955455353077	0.000242973483926176	1	NA	NA	NA	NA	NA	NA	NA	NA	NA	NA	NA	NA	NA	NA	NA	NA	0	2	2	3	-0.723061862081277
275.0387	29492.4248671741	-2.75365803680981	0.750505810434327	-3.66906957751098	0.000243434825162157	1	NA	NA	NA	NA	NA	NA	NA	NA	NA	NA	NA	NA	NA	NA	NA	NA	2	2	3	3	-1.91076903961044
473.0784	905.516543157694	1.6007857195832	0.436567055378211	3.6667579467177	0.000245645116342281	1	NA	NA	NA	NA	NA	NA	NA	NA	NA	NA	NA	NA	NA	NA	NA	NA	2	2	1	3	1.15693748339363
241.0385	5905.90224222865	0.471831115497756	0.128747819510008	3.66476975915759	0.000247561188064309	1	NA	NA	NA	NA	NA	NA	NA	NA	NA	NA	NA	NA	NA	NA	NA	NA	0	2	2	3	0.45355807575779
357.1382	25826.6078776499	0.772409940771265	0.211027671580451	3.6602305990795	0.000251988367976682	1	NA	NA	NA	NA	NA	NA	NA	NA	NA	NA	NA	NA	NA	NA	NA	NA	2	2	3	3	0.671475570405319
359.0598	1804.75666494573	-0.475131961935	0.129883961699239	-3.65812649782905	0.000254065651005391	1	NA	NA	NA	NA	NA	NA	NA	NA	NA	NA	NA	NA	NA	NA	NA	NA	0	2	3	3	-0.550452184540292
291.0916	45120.0761833862	0.41562195980996	0.113620607285391	3.65798044685683	0.000254210434866836	1	NA	NA	NA	NA	NA	NA	NA	NA	NA	NA	NA	NA	NA	NA	NA	NA	2	2	3	3	0.405361326308182
563.3801	579.604967653069	-1.54217414264113	0.421603954052398	-3.65787400193467	0.000254316005034824	1	NA	NA	NA	NA	NA	NA	NA	NA	NA	NA	NA	NA	NA	NA	NA	NA	2	2	3	3	-1.24203070653372
258.1459	9842.90579932063	1.3574569115229	0.371163525776479	3.65730147832572	0.000254884529319812	1	NA	NA	NA	NA	NA	NA	NA	NA	NA	NA	NA	NA	NA	NA	NA	NA	2	2	3	3	1.0247653375434
458.2617	1102.18965333683	0.686378057614403	0.188002812120174	3.65089250460604	0.000261330606826348	1	NA	NA	NA	NA	NA	NA	NA	NA	NA	NA	NA	NA	NA	NA	NA	NA	1	2	3	3	0.606541846558624
325.0649	3229.91552981071	-0.536144565910211	0.146867327021108	-3.65053669039101	0.000261692921892545	1	NA	NA	NA	NA	NA	NA	NA	NA	NA	NA	NA	NA	NA	NA	NA	NA	2	2	3	3	-0.624649649406804
379.2252	34334.8613815777	-1.02576694269323	0.281184410187431	-3.64802210054774	0.000264266910863727	1	NA	NA	NA	NA	NA	NA	NA	NA	NA	NA	NA	NA	NA	NA	NA	NA	2	2	3	3	-0.968951061620062
396.144	966.350033982107	-2.17223293810504	0.598097198076043	-3.63190622710268	0.000281335359284459	1	NA	NA	NA	NA	NA	NA	NA	NA	NA	NA	NA	NA	NA	NA	NA	NA	0	2	3	3	-1.56749278342542
180.0666	167592.43746893	0.568628861652104	0.156597571753374	3.6311473753095	0.000282163992203422	1	NA	NA	NA	NA	NA	NA	NA	NA	NA	NA	NA	NA	NA	NA	NA	NA	2	2	3	3	0.524486466839114
244.1497	2067.86479385025	-0.637302255869843	0.175600870890183	-3.62926591786893	0.000284228335758696	1	NA	NA	NA	NA	NA	NA	NA	NA	NA	NA	NA	NA	NA	NA	NA	NA	2	2	3	3	-0.713366709849303
464.2624	1819.50839094061	-0.952463390092555	0.262450100431275	-3.62912183507419	0.000284387005975188	1	NA	NA	NA	NA	NA	NA	NA	NA	NA	NA	NA	NA	NA	NA	NA	NA	0	2	3	3	-0.928995596856457
257.0663	5391.93026148757	0.801241915389726	0.220875360505787	3.62757490720082	0.000286095786777405	1	NA	NA	NA	NA	NA	NA	NA	NA	NA	NA	NA	NA	NA	NA	NA	NA	2	2	3	3	0.687833712587087
469.229	3258.7523893467	0.769442412714215	0.212211216467778	3.62583291082093	0.000288031559606122	1	NA	NA	NA	NA	NA	NA	NA	NA	NA	NA	NA	NA	NA	NA	NA	NA	2	2	3	3	0.668350402989939
244.0286	1844.03516049543	0.436684457766813	0.120591821431576	3.62117805820345	0.000293264582635966	1	NA	NA	NA	NA	NA	NA	NA	NA	NA	NA	NA	NA	NA	NA	NA	NA	0	2	3	3	0.428240042568762
320.1096	4276.87615006433	-0.513316271639121	0.141814594017884	-3.61962938436638	0.000295025266969646	1	NA	NA	NA	NA	NA	NA	NA	NA	NA	NA	NA	NA	NA	NA	NA	NA	2	2	3	3	-0.595175963621102
403.2226	8296.88805102633	0.688055919683986	0.190283125781744	3.61595867661535	0.000299238112766807	1	NA	NA	NA	NA	NA	NA	NA	NA	NA	NA	NA	NA	NA	NA	NA	NA	2	2	3	3	0.609545876891569
313.0866	2848.55626475674	0.368996724912002	0.102085864604014	3.61457216768769	0.000300844008807969	1	NA	NA	NA	NA	NA	NA	NA	NA	NA	NA	NA	NA	NA	NA	NA	NA	2	2	0	3	0.366621351647304
493.3369	1902.28541380198	-0.497524318088385	0.137852215772132	-3.60911368237117	0.000307244953319127	1	NA	NA	NA	NA	NA	NA	NA	NA	NA	NA	NA	NA	NA	NA	NA	NA	2	2	3	3	-0.579155232061293
423.0902	1905.21197894909	0.941886295038672	0.261221650139074	3.60569766915266	0.000311315413494032	1	NA	NA	NA	NA	NA	NA	NA	NA	NA	NA	NA	NA	NA	NA	NA	NA	0	2	2	3	0.782739762700279
366.0652	1817.47265798851	0.923087236228406	0.256222128543513	3.60268350542425	0.000314948912116016	1	NA	NA	NA	NA	NA	NA	NA	NA	NA	NA	NA	NA	NA	NA	NA	NA	0	2	3	3	0.771258260160262
306.0768	4993.67129710618	0.539831444815793	0.150135538709256	3.59562732086504	0.000323610805689787	1	NA	NA	NA	NA	NA	NA	NA	NA	NA	NA	NA	NA	NA	NA	NA	NA	0	2	2	3	0.505668186771443
405.0654	1039.15399548255	-0.701339976995601	0.195107375323158	-3.59463590668455	0.000324845540063017	1	NA	NA	NA	NA	NA	NA	NA	NA	NA	NA	NA	NA	NA	NA	NA	NA	0	2	2	3	-0.759211155474413
351.1194	1248.11214504745	-0.66036038484474	0.18378650278644	-3.59308422997786	0.000326786894938789	1	NA	NA	NA	NA	NA	NA	NA	NA	NA	NA	NA	NA	NA	NA	NA	NA	2	2	3	3	-0.732172386820788
450.1185	784.520183545743	0.63422499466091	0.176576452062901	3.59178694130168	0.000328418304651555	1	NA	NA	NA	NA	NA	NA	NA	NA	NA	NA	NA	NA	NA	NA	NA	NA	2	2	3	3	0.570318901101374
366.1894	1239.84881259456	-2.33873911705451	0.651257414135311	-3.59111323156253	0.000329268534441257	1	NA	NA	NA	NA	NA	NA	NA	NA	NA	NA	NA	NA	NA	NA	NA	NA	0	2	2	3	-1.66916882321878
497.2602	2097.7360921641	1.00757375116244	0.280583707871721	3.59099164668212	0.000329422195267492	1	NA	NA	NA	NA	NA	NA	NA	NA	NA	NA	NA	NA	NA	NA	NA	NA	2	2	3	3	0.824118916364029
462.0042	915.168630382413	-0.800346869850382	0.223119118150436	-3.58708333236938	0.000334397479974582	1	NA	NA	NA	NA	NA	NA	NA	NA	NA	NA	NA	NA	NA	NA	NA	NA	2	2	3	3	-0.824118916364029
411.1078	4479.2775258922	0.304538924895625	0.0849313871721144	3.5857052973652	0.000336168421514304	1	NA	NA	NA	NA	NA	NA	NA	NA	NA	NA	NA	NA	NA	NA	NA	NA	2	2	3	3	0.316850195467726
325.1401	1729.97191079523	-0.436690937490897	0.121832036873176	-3.58436868247949	0.000337894513546104	1	NA	NA	NA	NA	NA	NA	NA	NA	NA	NA	NA	NA	NA	NA	NA	NA	0	2	2	3	-0.52162341134754
168.999	58717.1865451828	1.32669709019338	0.370236144988115	3.58338079129463	0.000339175592453167	1	NA	NA	NA	NA	NA	NA	NA	NA	NA	NA	NA	NA	NA	NA	NA	NA	2	2	3	3	1.01301614761462
566.2557	987.693002487998	-0.848867015722437	0.236894040342935	-3.58331942202341	0.000339255324705515	1	NA	NA	NA	NA	NA	NA	NA	NA	NA	NA	NA	NA	NA	NA	NA	NA	2	2	1	3	-0.860433308396454
475.3635	767.657787857561	-0.58936001376871	0.164486549706659	-3.58302861127403	0.000339633390659218	1	NA	NA	NA	NA	NA	NA	NA	NA	NA	NA	NA	NA	NA	NA	NA	NA	0	2	2	3	-0.673980433297873
485.0031	1854.79254808515	-0.878583825145761	0.245262106624426	-3.58222408360519	0.000340681364424336	1	NA	NA	NA	NA	NA	NA	NA	NA	NA	NA	NA	NA	NA	NA	NA	NA	2	2	3	3	-0.880860764048739
194.9453	4865.5309341422	0.955977144421862	0.266915661560591	3.58157006910907	0.000341535508871094	1	NA	NA	NA	NA	NA	NA	NA	NA	NA	NA	NA	NA	NA	NA	NA	NA	0	2	3	3	0.793640938173082
430.9246	1545.03981064636	2.02555703469784	0.565612848513806	3.58117224532675	0.000342056047172275	1	NA	NA	NA	NA	NA	NA	NA	NA	NA	NA	NA	NA	NA	NA	NA	NA	2	2	3	3	1.37093896571298
161.0445	1788.23685728022	3.49968868872159	0.97727143134971	3.58108154649335	0.000342174827226958	1	NA	NA	NA	NA	NA	NA	NA	NA	NA	NA	NA	NA	NA	NA	NA	NA	1	2	2	3	2.18432212038911
356.1348	164796.627151936	0.651811251788272	0.182238580921733	3.5766918755157	0.000347969926677815	1	NA	NA	NA	NA	NA	NA	NA	NA	NA	NA	NA	NA	NA	NA	NA	NA	2	2	3	3	0.58329433780309
463.2829	769.290852458833	-0.585773378364521	0.16413012805424	-3.56895705443513	0.000358405163946278	1	NA	NA	NA	NA	NA	NA	NA	NA	NA	NA	NA	NA	NA	NA	NA	NA	2	2	0	3	-0.669599685049926
190.0522	3681.52854572251	-0.596714868243308	0.167239450018881	-3.5680269707652	0.00035967948814525	1	NA	NA	NA	NA	NA	NA	NA	NA	NA	NA	NA	NA	NA	NA	NA	NA	2	2	3	3	-0.67837415424841
176.093	3206.14293323911	-0.562090354638145	0.157600396089215	-3.56655420028231	0.00036170602678578	1	NA	NA	NA	NA	NA	NA	NA	NA	NA	NA	NA	NA	NA	NA	NA	NA	2	2	3	3	-0.647885017880143
155.0095	5317.68083561542	-0.73300036901382	0.205530401541886	-3.56638416270714	0.000361940685498487	1	NA	NA	NA	NA	NA	NA	NA	NA	NA	NA	NA	NA	NA	NA	NA	NA	1	2	3	3	-0.77935219381199
421.209	1078.0518717883	0.606262591446395	0.170292619897821	3.56012252210439	0.00037068180325923	1	NA	NA	NA	NA	NA	NA	NA	NA	NA	NA	NA	NA	NA	NA	NA	NA	1	2	3	3	0.545809355656899
260.9923	3432.67635416159	1.42817279022337	0.401389121234374	3.55807548005131	0.0003735819721222	1	NA	NA	NA	NA	NA	NA	NA	NA	NA	NA	NA	NA	NA	NA	NA	NA	0	2	2	3	1.06440671373989
370.1141	1812.368020704	0.668073486275658	0.18805669508018	3.55251104455928	0.000381572999972028	1	NA	NA	NA	NA	NA	NA	NA	NA	NA	NA	NA	NA	NA	NA	NA	NA	1	2	3	3	0.593984040678173
402.2939	4401.90771655168	-1.48400881247022	0.417779544376033	-3.55213373284379	0.000382120596359283	1	NA	NA	NA	NA	NA	NA	NA	NA	NA	NA	NA	NA	NA	NA	NA	NA	0	2	2	3	-1.218612024999
578.4052	627.781493690643	-0.499232869087621	0.140622274362528	-3.55016921288433	0.000384983611520929	1	NA	NA	NA	NA	NA	NA	NA	NA	NA	NA	NA	NA	NA	NA	NA	NA	0	2	3	3	-0.581519215692461
159.0406	1843.30967067774	-0.812044789440442	0.228774936293851	-3.54953563793111	0.000385911226086903	1	NA	NA	NA	NA	NA	NA	NA	NA	NA	NA	NA	NA	NA	NA	NA	NA	2	2	3	3	-0.834685151292099
570.276	2584.04176374466	-0.522640974968745	0.147384672625475	-3.54610127130959	0.000390975922746256	1	NA	NA	NA	NA	NA	NA	NA	NA	NA	NA	NA	NA	NA	NA	NA	NA	2	2	3	3	-0.60834360611719
381.1385	2027.93930545932	-0.587992395254706	0.166136204305471	-3.53921890603433	0.000401312914081191	1	NA	NA	NA	NA	NA	NA	NA	NA	NA	NA	NA	NA	NA	NA	NA	NA	2	2	3	3	-0.671475570405319
421.238	1110.39821289733	0.642113039024101	0.181866115356526	3.53069090283981	0.00041447579630188	1	NA	NA	NA	NA	NA	NA	NA	NA	NA	NA	NA	NA	NA	NA	NA	NA	2	2	3	3	0.575026024839086
163.0245	1601.12019192868	1.95217479127516	0.553329058606206	3.52805398688538	0.000418626767595234	1	NA	NA	NA	NA	NA	NA	NA	NA	NA	NA	NA	NA	NA	NA	NA	NA	2	2	3	3	1.33356042418776
390.0863	1465.64772202377	0.481704792517619	0.136689706168091	3.52407511890657	0.000424963753232781	1	NA	NA	NA	NA	NA	NA	NA	NA	NA	NA	NA	NA	NA	NA	NA	NA	0	2	2	3	0.463543910458276
180.0643	2163.63932620695	0.513775567619292	0.14609758048391	3.5166603438438	0.000437012614835635	1	NA	NA	NA	NA	NA	NA	NA	NA	NA	NA	NA	NA	NA	NA	NA	NA	1	2	2	3	0.488152187423288
467.1071	5550.02494758134	1.16771710011686	0.332067305945694	3.51650728394149	0.000437264661044827	1	NA	NA	NA	NA	NA	NA	NA	NA	NA	NA	NA	NA	NA	NA	NA	NA	2	2	3	3	0.925924473258577
492.1767	587.898028289356	-0.450262309034143	0.128093345441065	-3.51511085516388	0.000439570457722839	1	NA	NA	NA	NA	NA	NA	NA	NA	NA	NA	NA	NA	NA	NA	NA	NA	2	2	3	3	-0.534829381756052
319.1506	2688.38033194641	-0.520902758917661	0.148287852043556	-3.51278106560379	0.000443442710042483	1	NA	NA	NA	NA	NA	NA	NA	NA	NA	NA	NA	NA	NA	NA	NA	NA	2	2	3	3	-0.605941697626487
490.1611	680.003497656155	-1.32833203168691	0.378238935923583	-3.51188602105012	0.00044493877614333	1	NA	NA	NA	NA	NA	NA	NA	NA	NA	NA	NA	NA	NA	NA	NA	NA	2	2	3	3	-1.13194390960105
580.361	7669.90012778705	-0.785415612468509	0.223680099273081	-3.51133433426113	0.000445863265486954	1	NA	NA	NA	NA	NA	NA	NA	NA	NA	NA	NA	NA	NA	NA	NA	NA	2	2	3	3	-0.812948741525134
236.9483	11945.4637023359	1.19107522634982	0.339460005841673	3.50873506702686	0.000450243161074184	1	NA	NA	NA	NA	NA	NA	NA	NA	NA	NA	NA	NA	NA	NA	NA	NA	1	2	2	3	0.946046012174938
356.121	1433.79448609827	-0.664266889785393	0.1896202619973	-3.50314298054735	0.000459802579483668	1	NA	NA	NA	NA	NA	NA	NA	NA	NA	NA	NA	NA	NA	NA	NA	NA	2	2	3	3	-0.736095533726294
256.0934	4155.63552867208	-0.279708574358027	0.0798617855593747	-3.50240822189071	0.000461072599335338	1	NA	NA	NA	NA	NA	NA	NA	NA	NA	NA	NA	NA	NA	NA	NA	NA	2	2	3	3	-0.342159434986999
359.0358	12964.4362220136	1.10313302848876	0.315134851724015	3.50051104298312	0.000464366998598252	1	NA	NA	NA	NA	NA	NA	NA	NA	NA	NA	NA	NA	NA	NA	NA	NA	2	2	3	3	0.891213462291268
201.1358	1385.00752947555	-0.486508953888005	0.138982638884085	-3.50050162951478	0.000464383399447017	1	NA	NA	NA	NA	NA	NA	NA	NA	NA	NA	NA	NA	NA	NA	NA	NA	0	2	2	3	-0.564452699126644
228.0628	3153.08704197454	-1.15961571155788	0.332492320684855	-3.48764659938416	0.000487291700284131	1	NA	NA	NA	NA	NA	NA	NA	NA	NA	NA	NA	NA	NA	NA	NA	NA	0	2	3	3	-1.05477636032738
369.1301	108504.985805478	1.00101681367433	0.287212518798946	3.48528266755341	0.000491617404563503	1	NA	NA	NA	NA	NA	NA	NA	NA	NA	NA	NA	NA	NA	NA	NA	NA	2	2	3	3	0.822717036911931
395.1194	950.619654003515	0.396003466439833	0.113624129457757	3.4852057246085	0.000491758800575293	1	NA	NA	NA	NA	NA	NA	NA	NA	NA	NA	NA	NA	NA	NA	NA	NA	0	2	3	3	0.385380979444279
154.0606	1297.82576714627	0.76771403404429	0.22053348209984	3.48116769723307	0.00049923282020594	1	NA	NA	NA	NA	NA	NA	NA	NA	NA	NA	NA	NA	NA	NA	NA	NA	0	2	3	3	0.665854961876311
371.1989	2305.31030408909	-0.382552138214257	0.110000450548456	-3.47773246661148	0.000505674356156416	1	NA	NA	NA	NA	NA	NA	NA	NA	NA	NA	NA	NA	NA	NA	NA	NA	2	2	3	3	-0.469669134488758
303.0946	1998.43288058951	-0.792446523980525	0.228033799604027	-3.47512748266522	0.000510610630617436	1	NA	NA	NA	NA	NA	NA	NA	NA	NA	NA	NA	NA	NA	NA	NA	NA	2	2	2	3	-0.820617243832675
460.1675	1808.23472508714	0.913754734567217	0.263068687689551	3.47344544344079	0.000513821811992743	1	NA	NA	NA	NA	NA	NA	NA	NA	NA	NA	NA	NA	NA	NA	NA	NA	2	2	3	3	0.766560061427809
426.0206	4012.73961724225	0.93593383663407	0.269503474433619	3.47280805414848	0.000515043562571463	1	NA	NA	NA	NA	NA	NA	NA	NA	NA	NA	NA	NA	NA	NA	NA	NA	2	2	3	3	0.78002899124101
451.1457	919.757141710108	-0.518533832117417	0.149323709762902	-3.47254855200658	0.000515541752613904	1	NA	NA	NA	NA	NA	NA	NA	NA	NA	NA	NA	NA	NA	NA	NA	NA	2	2	3	3	-0.601746742893493
229.0233	3944.63825064993	0.521377213428809	0.150668022514509	3.46043709028305	0.00053929922891518	1	NA	NA	NA	NA	NA	NA	NA	NA	NA	NA	NA	NA	NA	NA	NA	NA	2	2	3	3	0.491530546549953
344.1347	13690.9243218643	1.24368389930451	0.360014867134351	3.45453483408615	0.00055124300032185	1	NA	NA	NA	NA	NA	NA	NA	NA	NA	NA	NA	NA	NA	NA	NA	NA	2	2	3	3	0.972951761378447
130.0856	1138.94717480201	0.808818389802451	0.234180133010236	3.45383008970747	0.000552685468684952	1	NA	NA	NA	NA	NA	NA	NA	NA	NA	NA	NA	NA	NA	NA	NA	NA	2	2	3	3	0.697355225244885
399.1491	2149.33974503916	-0.495721161039732	0.143746370220671	-3.4485821122212	0.000563538098534212	1	NA	NA	NA	NA	NA	NA	NA	NA	NA	NA	NA	NA	NA	NA	NA	NA	2	2	3	3	-0.578564742035721
314.1443	3008.47896863496	0.376350737343204	0.109132701057281	3.44856063945185	0.000563582908351435	1	NA	NA	NA	NA	NA	NA	NA	NA	NA	NA	NA	NA	NA	NA	NA	NA	2	2	3	3	0.372503032835345
191.0198	326407.884712959	0.977060824339976	0.283337711556427	3.44839668172937	0.00056392516812038	1	NA	NA	NA	NA	NA	NA	NA	NA	NA	NA	NA	NA	NA	NA	NA	NA	0	2	3	3	0.806018631323455
465.1182	8103.40552803307	0.487462002381122	0.141434517822659	3.44655611575909	0.000567780633881509	1	NA	NA	NA	NA	NA	NA	NA	NA	NA	NA	NA	NA	NA	NA	NA	NA	2	2	3	3	0.469111570679036
393.1413	3550.84683827314	-0.67810006171258	0.196754330900916	-3.44643016805596	0.000568045354026469	1	NA	NA	NA	NA	NA	NA	NA	NA	NA	NA	NA	NA	NA	NA	NA	NA	0	2	3	3	-0.749916864710236
118.0586	1741.26960397066	0.671223296669535	0.194819171114072	3.44536573495898	0.000570287201851581	1	NA	NA	NA	NA	NA	NA	NA	NA	NA	NA	NA	NA	NA	NA	NA	NA	2	2	3	3	0.596965435483133
276.084	2721.99583614431	-0.776116360465192	0.225275559113834	-3.44518670164752	0.000570665079974198	1	NA	NA	NA	NA	NA	NA	NA	NA	NA	NA	NA	NA	NA	NA	NA	NA	2	2	3	3	-0.808786013305078
311.0984	4748.32167577124	0.445040442612901	0.129285202821418	3.44231538413284	0.000576757394255182	1	NA	NA	NA	NA	NA	NA	NA	NA	NA	NA	NA	NA	NA	NA	NA	NA	2	2	3	3	0.431526524490307
352.1036	2355.5101836219	0.960101851475386	0.278919943255777	3.44221298867449	0.000576975769508001	1	NA	NA	NA	NA	NA	NA	NA	NA	NA	NA	NA	NA	NA	NA	NA	NA	2	2	3	3	0.79638098141604
439.0854	58004.2649327603	0.91223569787791	0.265211619818271	3.43965207294837	0.000582462450117224	1	NA	NA	NA	NA	NA	NA	NA	NA	NA	NA	NA	NA	NA	NA	NA	NA	2	2	0	3	0.764551721884295
366.2283	1830.0137041788	-0.650000131559522	0.18897986015402	-3.43952065066494	0.000582745324363752	1	NA	NA	NA	NA	NA	NA	NA	NA	NA	NA	NA	NA	NA	NA	NA	NA	1	2	3	3	-0.721117416087189
344.0722	2103.41785187846	0.988004051343354	0.287866908012195	3.43215570753099	0.00059880365373303	1	NA	NA	NA	NA	NA	NA	NA	NA	NA	NA	NA	NA	NA	NA	NA	NA	1	2	3	3	0.812948741525134
278.0367	1273.09533396655	2.9747243253626	0.867919696202755	3.42741884805398	0.000609348402219793	1	NA	NA	NA	NA	NA	NA	NA	NA	NA	NA	NA	NA	NA	NA	NA	NA	2	2	3	3	1.94272322100137
450.9674	654.058936217412	-1.731668529028	0.505307012381523	-3.42696318593841	0.000610371813221051	1	NA	NA	NA	NA	NA	NA	NA	NA	NA	NA	NA	NA	NA	NA	NA	NA	2	2	1	3	-1.33966085079288
144.0663	12914.0527818773	0.946831379325361	0.276688209209992	3.4220156400187	0.000621587379696537	1	NA	NA	NA	NA	NA	NA	NA	NA	NA	NA	NA	NA	NA	NA	NA	NA	2	2	3	3	0.784776621506443
414.0861	1216.56569618881	-1.85903863263094	0.544042355042861	-3.41708437844784	0.00063295658578528	1	NA	NA	NA	NA	NA	NA	NA	NA	NA	NA	NA	NA	NA	NA	NA	NA	1	2	2	3	-1.39563933534664
601.346	875.29358830385	-0.711164581770932	0.208133640786192	-3.41686514051558	0.000633466510595034	1	NA	NA	NA	NA	NA	NA	NA	NA	NA	NA	NA	NA	NA	NA	NA	NA	2	2	3	3	-0.764551721884295
129.019	9868.7413468987	0.823181201442236	0.241172160276864	3.41325134914921	0.000641927074118727	1	NA	NA	NA	NA	NA	NA	NA	NA	NA	NA	NA	NA	NA	NA	NA	NA	2	2	3	3	0.704378020638375
348.9342	5254.08458985851	1.33344589230485	0.390749377916092	3.41253490771058	0.000643616832642568	1	NA	NA	NA	NA	NA	NA	NA	NA	NA	NA	NA	NA	NA	NA	NA	NA	0	2	2	3	1.01468602834455
430.2302	2515.63071206761	0.63461801141339	0.185987200539014	3.41215959794109	0.000644503667548658	1	NA	NA	NA	NA	NA	NA	NA	NA	NA	NA	NA	NA	NA	NA	NA	NA	2	2	3	3	0.571494493819104
571.1301	775.728183982879	1.30582797576172	0.383341557581021	3.40643467930223	0.00065817297902084	1	NA	NA	NA	NA	NA	NA	NA	NA	NA	NA	NA	NA	NA	NA	NA	NA	2	2	3	3	1.00058096462822
249.097	9025.39713524499	-0.590363534020593	0.173344108411365	-3.40573175189546	0.000659869807747854	1	NA	NA	NA	NA	NA	NA	NA	NA	NA	NA	NA	NA	NA	NA	NA	NA	0	2	2	3	-0.675234451340207
322.2213	1901.65874321248	-2.63316581243846	0.773351369976577	-3.40487637917834	0.000661940117803522	1	NA	NA	NA	NA	NA	NA	NA	NA	NA	NA	NA	NA	NA	NA	NA	NA	0	2	3	3	-1.84938630099819
606.436	1690.8191037901	-0.574977064847398	0.169003850471958	-3.40215363875867	0.000668570409951568	1	NA	NA	NA	NA	NA	NA	NA	NA	NA	NA	NA	NA	NA	NA	NA	NA	2	2	3	3	-0.659013755956645
457.1414	2223.45665716675	-0.855964993992026	0.251626259535987	-3.40173158226996	0.000669603692967918	1	NA	NA	NA	NA	NA	NA	NA	NA	NA	NA	NA	NA	NA	NA	NA	NA	2	2	3	3	-0.864054591386627
355.0659	1473.02499114554	-0.838004232434986	0.246539526593056	-3.39906644591809	0.000676162872639999	1	NA	NA	NA	NA	NA	NA	NA	NA	NA	NA	NA	NA	NA	NA	NA	NA	2	2	2	3	-0.853224371354557
328.1875	2416.46720360201	0.67350643635288	0.198259669543803	3.39709249946105	0.00068105941053747	1	NA	NA	NA	NA	NA	NA	NA	NA	NA	NA	NA	NA	NA	NA	NA	NA	2	2	3	3	0.598756820999563
285.055	54732.5788970413	-0.434029308347059	0.127805816203316	-3.39600591929712	0.000683768808560802	1	NA	NA	NA	NA	NA	NA	NA	NA	NA	NA	NA	NA	NA	NA	NA	NA	1	2	3	3	-0.51876462528173
254.959	5306.95711315091	1.13020582117339	0.33307446862807	3.39325264355653	0.000690679050515109	1	NA	NA	NA	NA	NA	NA	NA	NA	NA	NA	NA	NA	NA	NA	NA	NA	2	2	3	3	0.906924206243429
559.2508	730.550094501146	-1.45912652753329	0.430273543847211	-3.39116022446274	0.00069597400538259	1	NA	NA	NA	NA	NA	NA	NA	NA	NA	NA	NA	NA	NA	NA	NA	NA	0	2	3	3	-1.20199120074846
462.2493	2054.8123650102	-0.90303717442968	0.26633703475303	-3.39058056746428	0.000697447510976992	1	NA	NA	NA	NA	NA	NA	NA	NA	NA	NA	NA	NA	NA	NA	NA	NA	2	2	3	3	-0.89717238877872
243.0446	15994.0530490991	0.445237631681069	0.131562262979972	3.38423512636634	0.000713768503374245	1	NA	NA	NA	NA	NA	NA	NA	NA	NA	NA	NA	NA	NA	NA	NA	NA	0	2	2	3	0.432074723946433
301.0929	2672.34475280596	0.681978645387755	0.201623860940863	3.38243024513741	0.00071847521785228	1	NA	NA	NA	NA	NA	NA	NA	NA	NA	NA	NA	NA	NA	NA	NA	NA	1	2	3	3	0.604142558341493
307.0275	8827.68694266357	-1.04853444091415	0.310238280276364	-3.37977131635756	0.00072546164356073	1	NA	NA	NA	NA	NA	NA	NA	NA	NA	NA	NA	NA	NA	NA	NA	NA	0	2	3	3	-0.985859989575811
455.0081	603.433538304708	1.75459148952688	0.519644552506269	3.37652243454571	0.000734083851804809	1	NA	NA	NA	NA	NA	NA	NA	NA	NA	NA	NA	NA	NA	NA	NA	NA	2	2	3	3	1.2387971474239
375.0099	7814.24831599845	1.30627220303503	0.387087894489721	3.37461393556889	0.000739193100029595	1	NA	NA	NA	NA	NA	NA	NA	NA	NA	NA	NA	NA	NA	NA	NA	NA	2	2	3	3	1.00223003493848
191.0544	6561.94065693827	-0.576151559584432	0.170872965496842	-3.37181225777391	0.000746753336532586	1	NA	NA	NA	NA	NA	NA	NA	NA	NA	NA	NA	NA	NA	NA	NA	NA	2	2	3	3	-0.660255310289067
404.142	1488.55635368112	-0.454734648672355	0.134898699528337	-3.37093426595142	0.000749137307151177	1	NA	NA	NA	NA	NA	NA	NA	NA	NA	NA	NA	NA	NA	NA	NA	NA	2	2	3	3	-0.537135558666368
254.9999	11549.6046996742	0.901605556453854	0.267705302643532	3.36790324117861	0.000757421732534193	1	NA	NA	NA	NA	NA	NA	NA	NA	NA	NA	NA	NA	NA	NA	NA	NA	2	2	3	3	0.760544262451953
493.0715	1010.67967731103	-0.903565222203027	0.268597245114583	-3.36401522591034	0.000768173051755015	1	NA	NA	NA	NA	NA	NA	NA	NA	NA	NA	NA	NA	NA	NA	NA	NA	2	2	3	3	-0.897919495211706
228.0657	1205.86928870344	2.88963306434393	0.860663294493722	3.35744893831418	0.000786652717440858	1	NA	NA	NA	NA	NA	NA	NA	NA	N-Butyl-1H-pyrazolo[3,4-d]pyrimidin-4-amine	1	C9H13N5	[M+K-2H]-	191.117095	228.0657016	0.109617534852178	C15344	2	2	3	3	1.89851607917226
164.9568	53697.4745010501	1.89927539686177	0.56597127893416	3.35578052730607	0.000791413469094399	1	NA	NA	NA	NA	NA	NA	NA	NA	NA	NA	NA	NA	NA	NA	NA	NA	2	2	3	3	1.30611728365068
354.9296	3984.21793190184	1.30602265862052	0.38937363509211	3.354163047818	0.000796054405988613	1	NA	NA	NA	NA	NA	NA	NA	NA	NA	NA	NA	NA	NA	NA	NA	NA	0	2	2	3	1.00140515937656
356.2352	1441.20360040952	-2.43429514150845	0.725982177717306	-3.3531059249451	0.00079910117965456	1	NA	NA	NA	NA	NA	NA	NA	NA	NA	NA	NA	NA	NA	NA	NA	NA	2	2	1	3	-1.72834225567175
370.1335	15869.2524082583	1.12241123022436	0.33525504433151	3.34793241504365	0.000814168637854275	1	NA	NA	NA	NA	NA	NA	NA	NA	NA	NA	NA	NA	NA	NA	NA	NA	2	2	3	3	0.903163344381581
408.09	2105.45989131202	-0.72069695459812	0.215641185174565	-3.34211182346593	0.000831435578409877	1	NA	NA	NA	NA	NA	NA	NA	NA	NA	NA	NA	NA	NA	NA	NA	NA	0	2	3	3	-0.769914184161661
481.3287	494.621857265503	-1.42468144691339	0.426468684036157	-3.3406472743321	0.000835833374938339	1	NA	NA	NA	NA	NA	NA	NA	NA	NA	NA	NA	NA	NA	NA	NA	NA	2	2	3	3	-1.18468792688308
314.9513	2628.17253233077	-0.480872667818613	0.143996250814364	-3.33948047326969	0.000839352516310384	1	NA	NA	NA	NA	NA	NA	NA	NA	NA	NA	NA	NA	NA	NA	NA	NA	0	2	2	3	-0.55685553119039
259.1915	15376.7700977951	-0.573293973401848	0.17174554039458	-3.33804285156239	0.000843707366617281	1	NA	NA	NA	NA	NA	NA	NA	NA	NA	NA	NA	NA	NA	NA	NA	NA	2	2	3	3	-0.65777321663566
313.1851	2555.89752269445	-2.30677719001417	0.691891923628376	-3.33401375451402	0.000856024246277433	1	NA	NA	NA	NA	NA	NA	NA	NA	NA	NA	NA	NA	NA	NA	NA	NA	2	2	3	3	-1.64357518299337
373.1361	1757.21824556006	-0.578668149257753	0.173645797035321	-3.3324627439157	0.000860809949816154	1	NA	NA	NA	NA	NA	NA	NA	NA	NA	NA	NA	NA	NA	NA	NA	NA	2	2	3	3	-0.663986099223312
98.9738	499.717247541077	0.986446217796929	0.296763496942493	3.32401467148126	0.00088731527720626	1	NA	NA	NA	NA	NA	NA	NA	NA	NA	NA	NA	NA	NA	NA	NA	NA	2	2	3	3	0.811559603205155
358.9984	6001.98314407866	-0.859479637486943	0.258766728654073	-3.32144569727866	0.000895524066329098	1	NA	NA	NA	NA	NA	NA	NA	NA	NA	NA	NA	NA	NA	NA	NA	NA	2	2	3	3	-0.868415145343621
414.1391	1875.55664325585	-0.345690401260224	0.104159123204062	-3.31886819537612	0.000903830798590647	1	NA	NA	NA	NA	NA	NA	NA	NA	NA	NA	NA	NA	NA	NA	NA	NA	2	2	0	3	-0.422226787271952
168.0273	8404.06283667624	-0.576893360836955	0.173838386123986	-3.31856141615064	0.000904824223361963	1	NA	NA	NA	NA	NA	NA	NA	NA	NA	NA	NA	NA	NA	NA	NA	NA	2	2	1	3	-0.662119552767929
188.0364	1471.4547334958	-0.619272944474037	0.186699472276688	-3.31695069580206	0.000910056748005744	1	NA	NA	NA	NA	NA	NA	NA	NA	NA	NA	NA	NA	NA	NA	NA	NA	2	2	2	3	-0.698629531489229
288.1313	3606.40936550819	-0.515922905867239	0.155613374056486	-3.31541494421916	0.000915071833919717	1	NA	NA	NA	NA	NA	NA	NA	NA	NA	NA	NA	NA	NA	NA	NA	NA	2	2	3	3	-0.598159479258442
310.0367	4294.1769284945	-0.566786204535722	0.171202439198683	-3.31061991399526	0.000930895572468097	1	NA	NA	NA	NA	NA	NA	NA	NA	NA	NA	NA	NA	NA	NA	NA	NA	2	2	3	3	-0.652203255240248
442.1372	2739.11343425599	-0.835917638396642	0.25292107063889	-3.30505337607925	0.000949583139321767	1	NA	NA	NA	NA	NA	NA	NA	NA	NA	NA	NA	NA	NA	NA	NA	NA	2	2	3	3	-0.851070325414398
497.1991	485.665525480169	-1.25817638290625	0.380837168355458	-3.30371215692876	0.000954137435261657	1	NA	NA	NA	NA	NA	NA	NA	NA	NA	NA	NA	NA	NA	NA	NA	NA	2	2	3	3	-1.10395653249554
319.0602	3750.95335690909	0.553641174400887	0.167831327515228	3.29879518083805	0.000971007314364328	1	NA	NA	NA	NA	NA	NA	NA	NA	NA	NA	NA	NA	NA	NA	NA	NA	1	2	2	3	0.515910072632763
477.2192	568.318112178446	-1.42298072248269	0.431403024503393	-3.29849500735594	0.00097204608666658	1	NA	NA	NA	NA	NA	NA	NA	NA	NA	NA	NA	NA	NA	NA	NA	NA	0	2	2	3	-1.18167103539605
487.3787	567.45030945855	-1.54667356173562	0.469472230326667	-3.29449424657006	0.000985989631057068	1	NA	NA	NA	NA	NA	NA	NA	NA	NA	NA	NA	NA	NA	NA	NA	NA	2	2	3	3	-1.24527730461669
131.0347	29964.197223546	1.17109771315926	0.355473075375008	3.29447655613245	0.000986051695369369	1	NA	NA	NA	NA	NA	NA	NA	NA	NA	NA	NA	NA	NA	NA	NA	NA	2	2	3	3	0.930534448890273
310.1507	34914.8377003079	1.23383605196295	0.374779569945658	3.29216465065547	0.000994193874796113	1	NA	NA	NA	NA	NA	NA	NA	NA	NA	NA	NA	NA	NA	NA	NA	NA	2	2	3	3	0.964170598332358
351.0931	3702.17063148238	0.978246818222758	0.297230851273516	3.29120215492894	0.000997601953972024	1	NA	NA	NA	NA	NA	NA	NA	NA	NA	NA	NA	NA	NA	NA	NA	NA	2	2	3	3	0.807401549388248
201.0516	7493.7047093862	-0.881832501425749	0.268003750860771	-3.29037373019404	0.00100054396177573	1	NA	NA	NA	NA	NA	NA	NA	NA	NA	NA	NA	NA	NA	NA	NA	NA	2	2	3	3	-0.882333927584905
312.9282	1506.82321010712	3.23669062795823	0.98372659783397	3.29023392788706	0.00100104123698922	1	NA	NA	NA	NA	NA	NA	NA	NA	NA	NA	NA	NA	NA	NA	NA	NA	1	2	3	3	2.0652406705849
421.0393	1001.13937058115	-0.421287027783482	0.128229729923217	-3.28540836852534	0.00101834659475339	1	NA	NA	NA	NA	NA	NA	NA	NA	NA	NA	NA	NA	NA	NA	NA	NA	1	2	2	3	-0.50339943518734
279.1079	3223.22516804357	-0.628788109729708	0.19179514786916	-3.2784359600101	0.00104384046120408	1	NA	NA	NA	NA	NA	NA	NA	NA	NA	NA	NA	NA	NA	NA	NA	NA	2	2	3	3	-0.705658623106049
289.11	6557.04399466042	-2.15102390663125	0.656199036712951	-3.27800527932229	0.00104543440362775	1	NA	NA	NA	NA	NA	NA	NA	NA	NA	NA	NA	NA	NA	NA	NA	NA	2	2	3	3	-1.55398800029555
478.1438	971.221100444276	-0.520167281520074	0.15878572719959	-3.27590703959328	0.00105323221925131	1	NA	NA	NA	NA	NA	NA	NA	NA	NA	NA	NA	NA	NA	NA	NA	NA	2	2	3	3	-0.605341766862352
587.5009	580.446929703795	-1.43773551687174	0.438934559851332	-3.27551222523627	0.00105470549391378	1	NA	NA	NA	NA	NA	NA	NA	NA	NA	NA	NA	NA	NA	NA	NA	NA	2	2	3	3	-1.1917696064206
434.237	1834.3255011882	-0.493942134792599	0.150962570565088	-3.27195100708512	0.00106808082942653	1	NA	NA	NA	NA	NA	NA	NA	NA	NA	NA	NA	NA	NA	NA	NA	NA	0	2	3	3	-0.577974453674343
315.167	3606.9132611964	0.703412321773586	0.215175187784706	3.26902153085322	0.00107920089095864	1	NA	NA	NA	NA	NA	NA	NA	NA	NA	NA	NA	NA	NA	NA	NA	NA	2	2	0	3	0.624042777708471
487.019	756.336050138652	-0.550374928603034	0.168499575852528	-3.26632827304401	0.00108951867240894	1	NA	NA	NA	NA	NA	NA	NA	NA	NA	NA	NA	NA	NA	NA	NA	NA	0	2	2	3	-0.635613083477417
450.9215	1186.83852214043	1.08944375717025	0.333568835826385	3.26602380126807	0.00109069081591002	1	NA	NA	NA	NA	NA	NA	NA	NA	NA	NA	NA	NA	NA	NA	NA	NA	2	2	3	3	0.881597106660361
168.0178	7476.77854211191	1.44353761726416	0.443007255162938	3.25849656058844	0.00112004234011285	1	NA	NA	NA	NA	NA	NA	NA	NA	NA	NA	NA	NA	NA	NA	NA	NA	0	2	3	3	1.07770034358221
468.8804	994.161441601302	1.69609985035068	0.520696413489781	3.25736802944961	0.00112450533449581	1	NA	NA	NA	NA	NA	NA	NA	NA	NA	NA	NA	NA	NA	NA	NA	NA	1	2	2	3	1.21442533321392
229.1558	5011.08811195806	1.53959095579848	0.47315406953857	3.2538892824063	0.00113836637381405	1	NA	NA	NA	NA	NA	NA	NA	NA	NA	NA	NA	NA	NA	NA	NA	NA	2	2	3	3	1.12533458849848
455.1789	843.371556900873	-0.618174704430681	0.190006409905144	-3.2534413167392	0.00114016272300895	1	NA	NA	NA	NA	NA	NA	NA	NA	NA	NA	NA	NA	NA	NA	NA	NA	2	2	3	3	-0.697355225244885
243.1714	5108.93236544931	1.40921012061002	0.43433784626609	3.24450225262362	0.00117656086799654	1	NA	NA	NA	NA	NA	NA	NA	NA	NA	NA	NA	NA	NA	NA	NA	NA	0	2	3	3	1.05477636032738
415.1453	2077.35944495997	0.50634231262707	0.156347121968891	3.23857776370082	0.00120127268237581	1	NA	NA	NA	NA	NA	NA	NA	NA	NA	NA	NA	NA	NA	NA	NA	NA	0	2	2	3	0.483095060315892
494.9309	926.995190773322	-1.0251578179047	0.316894416788655	-3.23501382035519	0.00121636842947935	1	NA	NA	NA	NA	NA	NA	NA	NA	NA	NA	NA	NA	NA	NA	NA	NA	0	2	2	3	-0.968152781386244
286.8741	1400.62642738689	3.12343732810723	0.965566079618112	3.23482503584071	0.00121717292734775	1	NA	NA	NA	NA	NA	NA	NA	NA	NA	NA	NA	NA	NA	NA	NA	NA	2	2	3	3	2.00208408771409
233.0667	13771.0212933386	0.539528728080556	0.167191681682578	3.22700700567674	0.00125092397381698	1	NA	NA	NA	NA	NA	NA	NA	NA	NA	NA	NA	NA	NA	NA	NA	NA	0	2	2	3	0.505100755273387
481.1424	1144.52619469053	-0.648314424391657	0.200934684220379	-3.22649335980545	0.00125317139730034	1	NA	NA	NA	NA	NA	NA	NA	NA	NA	NA	NA	NA	NA	NA	NA	NA	0	2	3	3	-0.720469873191527
361.1136	2209.17052942266	0.620004778827624	0.1921783225738	3.22619518436857	0.00125447775388436	1	NA	NA	NA	NA	NA	NA	NA	NA	NA	NA	NA	NA	NA	NA	NA	NA	2	2	3	3	0.559773692626023
383.1455	7352.51511882854	1.22201542384476	0.379116559739193	3.22332378381317	0.00126712235328679	1	NA	NA	NA	NA	NA	NA	NA	NA	NA	NA	NA	NA	NA	NA	NA	NA	2	2	3	3	0.96020364648403
96.9685	2003.44003070899	1.07040942011379	0.33238689017078	3.22037195740127	0.00128024368895964	1	NA	NA	NA	NA	NA	NA	NA	NA	NA	NA	NA	NA	NA	NA	NA	NA	2	2	3	3	0.865506280547528
371.2266	1785.3844417737	-0.568105801726314	0.176423208269181	-3.22013077134113	0.00128132132297839	1	NA	NA	NA	NA	NA	NA	NA	NA	NA	NA	NA	NA	NA	NA	NA	NA	0	2	3	3	-0.653439270902771
377.2095	4108.94456484302	-0.681875587660955	0.212048426277111	-3.21565974165665	0.00130145040253875	1	NA	NA	NA	NA	NA	NA	NA	NA	NA	NA	NA	NA	NA	NA	NA	NA	2	2	3	3	-0.751903024947987
358.2506	896.869726257857	-1.90604104975555	0.593413381792178	-3.21199539518149	0.0013181648812096	1	NA	NA	NA	NA	NA	NA	NA	NA	NA	NA	NA	NA	NA	NA	NA	NA	2	2	3	3	-1.42259424657859
144.0452	16751.8525245155	-0.893933831569517	0.278467635929071	-3.21018932267308	0.00132647573815601	1	NA	NA	NA	NA	NA	NA	NA	NA	NA	NA	NA	NA	NA	NA	NA	NA	2	2	2	3	-0.891956595436822
470.207	7985.47287246243	-0.658300623895114	0.205173499912748	-3.20850706438727	0.001334260313204	1	NA	NA	NA	NA	NA	NA	NA	NA	NA	NA	NA	NA	NA	NA	NA	NA	2	2	3	3	-0.729563205833372
326.2333	1972.59670739145	-2.58431204823557	0.805467729458321	-3.20846131225335	0.00133447261672795	1	NA	NA	NA	NA	NA	NA	NA	NA	NA	NA	NA	NA	NA	NA	NA	NA	2	2	0	3	-1.81203638415642
492.2822	616.035881297418	-1.13759052703679	0.354745156987775	-3.20678240316609	0.00134228484517697	1	NA	NA	NA	NA	NA	NA	NA	NA	NA	NA	NA	NA	NA	NA	NA	NA	2	2	0	3	-1.04265924134102
560.2471	1242.20724517965	-1.03343409546817	0.322811869167912	-3.20135098542681	0.00136784804521624	1	NA	NA	NA	NA	NA	NA	NA	NA	NA	NA	NA	NA	NA	NA	NA	NA	2	2	3	3	-0.9769680947484
479.1018	1810.47271589889	-1.04791200761518	0.327362661341953	-3.2010737062055	0.00136916504130524	1	NA	NA	NA	NA	NA	NA	NA	NA	NA	NA	NA	NA	NA	NA	NA	NA	2	2	3	3	-0.985048417430681
588.1088	1121.04554866147	1.54582655139336	0.483086167586657	3.19989818610582	0.00137476142153074	1	NA	NA	NA	NA	NA	NA	NA	NA	NA	NA	NA	NA	NA	NA	NA	NA	2	2	3	3	1.12910530341734
341.0646	2962.54610595333	1.00076561523779	0.313148819043677	3.19581475125476	0.00139436605321643	1	NA	NA	NA	NA	NA	NA	NA	NA	NA	NA	NA	NA	NA	NA	NA	NA	2	2	3	3	0.82201670321375
452.2052	1289.08401060332	-1.23846590301733	0.38757468077917	-3.19542520302811	0.00139624968716208	1	NA	NA	NA	NA	NA	NA	NA	NA	NA	NA	NA	NA	NA	NA	NA	NA	2	2	3	3	-1.09028190758884
295.0647	6719.50602840004	-2.27195177791881	0.711474683027849	-3.19329953983743	0.00140656958667158	1	NA	NA	NA	NA	NA	NA	NA	NA	NA	NA	NA	NA	NA	NA	NA	NA	2	2	3	3	-1.62646780504873
241.0442	3250.02190962977	-0.748246534747722	0.234417322877682	-3.19194215496674	0.00141319631126424	1	NA	NA	NA	NA	NA	NA	NA	NA	NA	NA	NA	NA	NA	NA	NA	NA	2	2	3	3	-0.792273149047905
187.1078	3923.78370524084	0.889478582810057	0.278910358534639	3.1891199290097	0.00142706659551252	1	NA	NA	NA	NA	NA	NA	NA	NA	NA	NA	NA	NA	NA	NA	NA	NA	0	2	3	3	0.750578589090924
408.0966	6741.44361399338	0.370041453561915	0.116102035916842	3.18720899801409	0.00143652931253094	1	NA	NA	NA	NA	NA	NA	NA	NA	NA	NA	NA	NA	NA	NA	NA	NA	2	2	1	3	0.367155523102763
305.0878	431449.571437907	0.430751120973148	0.135186015893868	3.18635857507128	0.00144075908109123	1	NA	NA	NA	NA	NA	NA	NA	NA	NA	NA	NA	NA	NA	NA	NA	NA	2	2	3	3	0.417863092671519
440.0887	5535.3685639517	0.910816331345761	0.286136354080504	3.18315487828403	0.00145679667396887	1	NA	NA	NA	NA	NA	NA	NA	NA	NA	NA	NA	NA	NA	NA	NA	NA	2	2	3	3	0.763214540513844
477.0414	1232.48996872195	0.703073893225544	0.220994150575264	3.18141403921955	0.00146558008742629	1	NA	NA	NA	NA	NA	NA	NA	NA	NA	NA	NA	NA	NA	NA	NA	NA	2	2	2	3	0.623436135753903
235.0823	5232.06628609288	0.378886881719284	0.119225717708064	3.17789558329208	0.00148348165893061	1	NA	NA	NA	NA	NA	NA	NA	NA	NA	NA	NA	NA	NA	NA	NA	NA	2	2	1	3	0.37518077795635
469.2038	51494.5077118585	-0.611252926491104	0.192410925312983	-3.17680986927751	0.00148904621410024	1	NA	NA	NA	NA	NA	NA	NA	NA	NA	NA	NA	NA	NA	NA	NA	NA	2	2	0	3	-0.69036665603988
404.3459	9211.7612804591	0.494397686737979	0.155710242908145	3.17511345114032	0.00149777929164154	1	NA	NA	NA	NA	NA	NA	NA	NA	NA	NA	NA	NA	NA	NA	NA	NA	2	2	0	3	0.471900852708246
117.0554	120735.100988457	0.656464346427974	0.206768720997415	3.17487259804728	0.00149902300990381	1	NA	NA	NA	NA	NA	NA	NA	NA	NA	NA	NA	NA	NA	NA	NA	NA	2	2	0	3	0.588630781358106
499.171	650.152821679193	-0.653695318665416	0.206154460924392	-3.17090067192464	0.00151967096388769	1	NA	NA	NA	NA	NA	NA	NA	NA	NA	NA	NA	NA	NA	NA	NA	NA	1	2	2	3	-0.723710618369114
167.0207	1531651.41250454	0.874398974202229	0.275910842325511	3.16913596737398	0.00152892852199012	1	NA	NA	NA	NA	NA	NA	NA	NA	NA	NA	NA	NA	NA	NA	NA	NA	2	2	0	3	0.743317571563378
246.0442	4200.39173342426	0.511510087775547	0.161443815203172	3.16834737293483	0.00153308222058662	1	NA	NA	NA	NA	NA	NA	NA	NA	NA	NA	NA	NA	NA	NA	NA	NA	2	2	3	3	0.487589669878913
305.0547	3816.90450126439	-0.825530890541054	0.260660231181716	-3.16707649187016	0.00153979810482673	1	NA	NA	NA	NA	NA	NA	NA	NA	NA	NA	NA	NA	NA	NA	NA	NA	0	2	3	3	-0.843918503782806
405.0413	1599.95435530574	1.29968712161881	0.41109527777116	3.16152286804494	0.00156946494509044	1	NA	NA	NA	NA	NA	NA	NA	NA	NA	NA	NA	NA	NA	NA	NA	NA	2	2	3	3	0.998112448476066
418.1336	1189.29367891551	2.86767602812836	0.907350593956506	3.1604939118669	0.00157501896609821	1	NA	NA	NA	NA	NA	NA	NA	NA	NA	NA	NA	NA	NA	NA	NA	NA	0	2	3	3	1.8835899580715
311.9669	5023.20834087064	0.803249334338258	0.254243557420471	3.15936947424722	0.00158110905856113	1	NA	NA	NA	NA	NA	NA	NA	NA	NA	NA	NA	NA	NA	NA	NA	NA	0	2	3	3	0.689099631672436
301.0596	5245.54463978193	0.641352588890963	0.203391721542142	3.15328757743013	0.00161442678169664	1	NA	NA	NA	NA	NA	NA	NA	NA	NA	NA	NA	NA	NA	NA	NA	NA	2	2	3	3	0.574436939276911
458.1752	804.197210020049	-0.409137987801752	0.129863798957018	-3.15051608752927	0.00162982280502971	1	NA	NA	NA	NA	NA	NA	NA	NA	NA	NA	NA	NA	NA	NA	NA	NA	2	2	3	3	-0.494350135935149
312.0814	2641.02211983397	-0.549583320330627	0.174469487117803	-3.1500254251309	0.00163256254257494	1	NA	NA	NA	NA	NA	NA	NA	NA	NA	NA	NA	NA	NA	NA	NA	NA	2	2	3	3	-0.634391168745513
399.0458	1264.08902149857	0.944406768271489	0.30018935727599	3.14603681103596	0.00165499174295563	1	NA	NA	NA	NA	NA	NA	NA	NA	NA	NA	NA	NA	NA	NA	NA	NA	2	2	3	3	0.784097307160331
407.0359	1189.76052773002	1.68302517581321	0.535080763897606	3.14536662382293	0.00165878811642958	1	NA	NA	NA	NA	NA	NA	NA	NA	NA	NA	NA	NA	NA	NA	NA	NA	2	2	3	3	1.20508228050668
253.1197	38128.4728818398	-0.674073898384081	0.214792885701725	-3.13825058116749	0.00169959512151568	1	NA	NA	NA	NA	NA	NA	NA	NA	NA	NA	NA	NA	NA	NA	NA	NA	2	2	1	3	-0.745953389384885
393.0648	4267.18633071934	1.55470444638876	0.495736013898557	3.13615392628486	0.00171179333758422	1	NA	NA	NA	NA	NA	NA	NA	NA	NA	NA	NA	NA	NA	NA	NA	NA	1	2	3	3	1.13479166605984
269.1146	2984.63863788926	-0.812189420739607	0.259147746170184	-3.13407865876726	0.00172394636727971	1	NA	NA	NA	NA	NA	NA	NA	NA	NA	NA	NA	NA	NA	NA	NA	NA	0	2	3	3	-0.835392878256951
353.1676	3319.57830095509	1.20526014817135	0.384726844785425	3.13276852007446	0.00173165951111828	1	NA	NA	NA	NA	NA	NA	NA	NA	NA	NA	NA	NA	NA	NA	NA	NA	2	2	3	3	0.949959584687998
429.3217	2550.70710000275	-0.75198543223444	0.240060316789193	-3.13248537822596	0.00173333060909088	1	NA	NA	NA	NA	NA	NA	NA	NA	NA	NA	NA	NA	NA	NA	NA	NA	2	2	3	3	-0.79638098141604
274.9726	6796.55631413714	2.18762559698647	0.699490231347503	3.12745696644285	0.00176325630808997	1	NA	NA	NA	NA	NA	NA	NA	NA	NA	NA	NA	NA	NA	NA	NA	NA	2	2	0	3	1.47241996117564
255.1217	14958.8699222402	-0.808756849466817	0.258751275621313	-3.12561492701758	0.00177433723124395	1	NA	NA	NA	NA	NA	NA	NA	NA	NA	NA	NA	NA	NA	NA	NA	NA	2	2	3	3	-0.831152766995897
414.2353	1276.41308514899	0.400606452931898	0.128207773933393	3.12466585013811	0.00178007142729916	1	NA	NA	NA	NA	NA	NA	NA	NA	NA	NA	NA	NA	NA	NA	NA	NA	0	2	2	3	0.392383174921507
584.1394	3666.38330267028	0.644214402219934	0.206393061894865	3.1212987311952	0.00180055281041698	1	NA	NA	NA	NA	NA	NA	NA	NA	NA	NA	NA	NA	NA	NA	NA	NA	2	2	0	3	0.577384366633919
270.9775	992.390740844553	2.58034112436544	0.826897345716873	3.12050962278568	0.0018053839923566	1	NA	NA	NA	NA	NA	NA	NA	NA	NA	NA	NA	NA	NA	NA	NA	NA	2	2	0	3	1.68341559934212
198.0733	2572.09501433585	0.50087166652366	0.160581197014969	3.11911777863364	0.00181393437010951	1	NA	NA	NA	NA	NA	NA	NA	NA	NA	NA	NA	NA	NA	NA	NA	NA	2	2	3	3	0.478050258113901
207.9994	4291.39368260017	0.753716937369913	0.241798895427179	3.11712316153614	0.0018262525947044	1	NA	NA	NA	NA	NA	NA	NA	NA	NA	NA	NA	NA	NA	NA	NA	NA	2	2	3	3	0.6608764692025
286.9798	13204.8786594125	1.33381463343912	0.428019598975304	3.11624663130455	0.00183169008574952	1	NA	NA	NA	NA	NA	NA	NA	NA	NA	NA	NA	NA	NA	NA	NA	NA	0	2	3	3	1.01552203066313
310.9787	15938.9137863497	1.07435817467865	0.344776205849151	3.11610301538243	0.0018325824136779	1	NA	NA	NA	NA	NA	NA	NA	NA	NA	NA	NA	NA	NA	NA	NA	NA	0	2	3	3	0.869143510169868
455.0219	1097.99137390885	-0.993778326692505	0.319200355916317	-3.11333715101821	0.00184984565215061	1	NA	NA	NA	NA	NA	NA	NA	NA	NA	NA	NA	NA	NA	NA	NA	NA	0	2	3	3	-0.949175707271438
450.1618	642.095971542483	0.580839902902289	0.186889097816811	3.10793893109608	0.00188396993386818	1	NA	NA	NA	NA	NA	NA	NA	NA	NA	NA	NA	NA	NA	NA	NA	NA	2	2	2	3	0.530800396690167
232.9445	1252.37425785871	2.94890424848234	0.949159552283718	3.1068583162727	0.00189087000281828	1	NA	NA	NA	NA	NA	NA	NA	NA	NA	NA	NA	NA	NA	NA	NA	NA	2	2	3	3	1.92331577653039
292.9148	4696.24401713935	1.05451144055467	0.339675924930079	3.104463293275	0.00190624579457302	1	NA	NA	NA	NA	NA	NA	NA	NA	NA	NA	NA	NA	NA	NA	NA	NA	0	2	3	3	0.854662603894622
410.0468	6825.96242840187	0.803641503971313	0.258971986191594	3.10319859607039	0.00191441126193744	1	NA	NA	NA	NA	NA	NA	NA	NA	NA	NA	NA	NA	NA	NA	NA	NA	2	2	3	3	0.689733005448224
296.9506	11611.2370543191	1.37162173576011	0.44211099118502	3.10243753968581	0.00191934046006026	1	NA	NA	NA	NA	NA	NA	NA	NA	NA	NA	NA	NA	NA	NA	NA	NA	2	2	3	3	1.03409703893017
375.1882	1855.70192166815	-0.841481879267253	0.271253083885001	-3.102202073485	0.00192086788299403	1	NA	NA	NA	NA	NA	NA	NA	NA	NA	NA	NA	NA	NA	NA	NA	NA	2	2	2	3	-0.855382383477461
301.0718	1032.87529899494	2.64429807588049	0.853575652442043	3.09790710210075	0.00194892510908822	1	NA	NA	NA	NA	NA	NA	NA	NA	NA	NA	NA	NA	NA	NA	NA	NA	2	2	3	3	1.73280716071368
372.1296	3254.44977656975	0.598178376321826	0.193175809899934	3.09654907947162	0.00195787448103272	1	NA	NA	NA	NA	NA	NA	NA	NA	NA	NA	NA	NA	NA	NA	NA	NA	0	2	2	3	0.543492352036925
275.0775	11772.0943314314	0.768122634698893	0.248102914277129	3.09598392641574	0.0019616099457115	1	NA	NA	NA	NA	NA	NA	NA	NA	NA	NA	NA	NA	NA	NA	NA	NA	0	2	3	3	0.666478432928058
448.1317	1398.88417604775	-0.403665971037787	0.130386856660279	-3.09590998185908	0.00196209917718332	1	NA	NA	NA	NA	NA	NA	NA	NA	NA	NA	NA	NA	NA	NA	NA	NA	1	2	3	3	-0.488714859474141
259.0072	980.365889387539	2.56077735545928	0.827532404568482	3.09447381313678	0.00197162338911651	1	NA	NA	NA	NA	NA	NA	NA	NA	NA	NA	NA	NA	NA	NA	NA	NA	0	2	3	3	1.66716101274783
483.2099	903.859533064306	-0.656159783747144	0.212058672676342	-3.09423696501496	0.00197319816053399	1	NA	NA	NA	NA	NA	NA	NA	NA	NA	NA	NA	NA	NA	NA	NA	NA	2	2	3	3	-0.72695898215826
322.0832	928.642777244642	2.47352692709013	0.799510429758742	3.09380195057185	0.00197609352137308	1	NA	NA	NA	NA	NA	NA	NA	NA	NA	NA	NA	NA	NA	NA	NA	NA	2	2	3	3	1.63591275895306
311.9694	2888.97846058596	0.782616055579744	0.253349448590859	3.08907739856033	0.002007791249112	1	NA	NA	NA	NA	NA	NA	NA	NA	NA	NA	NA	NA	NA	NA	NA	NA	2	2	3	3	0.676489532130444
192.0232	13692.1271891932	1.3916111471696	0.452310205754532	3.07667421487462	0.00209323942011565	1	NA	NA	NA	NA	NA	NA	NA	NA	NA	NA	NA	NA	NA	NA	NA	NA	2	2	3	3	1.04438087258195
428.1419	6320.66401489747	0.379261947382536	0.123327911481928	3.07523206081464	0.00210338825264725	1	NA	NA	NA	NA	NA	NA	NA	NA	NA	NA	NA	NA	NA	NA	NA	NA	0	2	2	3	0.375716649336894
394.0744	2166.40047040865	-0.56088803694921	0.182485684121928	-3.07360020950713	0.00211492644630306	1	NA	NA	NA	NA	NA	NA	NA	NA	NA	NA	NA	NA	NA	NA	NA	NA	2	2	3	3	-0.646038041348808
344.0973	2070.82215137177	-0.749779553329344	0.244044288517284	-3.07230936599544	0.00212409459004453	1	NA	NA	NA	NA	NA	NA	NA	NA	NA	NA	NA	NA	NA	NA	NA	NA	2	2	3	3	-0.792956858172853
428.1671	1128.36010122753	-2.18399232385325	0.711009010968226	-3.07168023212416	0.00212857617527419	1	NA	NA	NA	NA	NA	NA	NA	NA	NA	NA	NA	NA	NA	NA	NA	NA	2	2	3	3	-1.57263156655569
481.2623	960.560573426057	-0.499478714826586	0.162615559123933	-3.07153090096331	0.00212964119643979	1	NA	NA	NA	NA	NA	NA	NA	NA	NA	NA	NA	NA	NA	NA	NA	NA	0	2	2	3	-0.582702426464095
203.1273	2742.21858480254	0.975514114092228	0.317698847508387	3.07056233204144	0.00213656084484886	1	NA	NA	NA	NA	NA	NA	NA	NA	NA	NA	NA	NA	NA	NA	NA	NA	0	2	3	3	0.804637253023551
196.1216	1231.03666708891	2.9219085520583	0.952886266674038	3.06637702131751	0.00216669917951589	1	Aminopropylcadaverine,4,4-Diaminodibutylamine	1	C8H21N3	[M+K-2H]-	159.173547	196.1221536	-2.72075331734144	HMDB12189,HMDB31506	sym-Homospermidine,Aminopropylcadaverine	1	C8H21N3	[M+K-2H]-	159.173547	196.1221536	-2.72075331734144	C06366,C16565	1	2	3	3	1.91387756090661
198.0175	1510.7780365721	0.719641757955024	0.234716799393487	3.06600021734529	0.00216943157162782	1	NA	NA	NA	NA	NA	NA	NA	NA	NA	NA	NA	NA	NA	NA	NA	NA	2	2	3	3	0.636224396795529
312.9639	7926.42348739979	0.867682245158586	0.283038248871664	3.06560066922974	0.00217233234308571	1	NA	NA	NA	NA	NA	NA	NA	NA	NA	NA	NA	NA	NA	NA	NA	NA	2	2	0	3	0.736750492784707
210.0772	8675.45619546657	-0.743702630697587	0.243061904282323	-3.05972518767793	0.00221540170552686	1	NA	NA	NA	NA	NA	NA	NA	NA	NA	NA	NA	NA	NA	NA	NA	NA	0	2	3	3	-0.788178642422873
569.2724	9110.96512051628	-0.72389850746684	0.236668683311357	-3.05870002460146	0.00222299621164368	1	NA	NA	NA	NA	NA	NA	NA	NA	NA	NA	NA	NA	NA	NA	NA	NA	0	2	2	3	-0.773276990992366
477.1604	1436.92125543953	-0.380872308648877	0.124707730171295	-3.05411948502087	0.00225722160032152	1	NA	NA	NA	NA	NA	NA	NA	NA	NA	NA	NA	NA	NA	NA	NA	NA	2	2	3	3	-0.46743975304128
597.1287	1039.30708196417	-0.93808703562968	0.307411449136037	-3.05156830777163	0.00227649244227079	1	NA	NA	NA	NA	NA	NA	NA	NA	NA	NA	NA	NA	NA	NA	NA	NA	2	2	3	3	-0.916763042603923
475.0551	725.483420603542	1.2405007039812	0.406575404297701	3.05109628095674	0.00228007447390264	1	Silica_aerogel	1	C23H22N2O3S2	[M+K-2H]-	438.107187	475.0557936	-1.47098511253524	HMDB32503	NA	NA	NA	NA	NA	NA	NA	NA	2	2	3	3	0.97054947738619
458.1335	969.683347111674	0.521905773247199	0.171058317757923	3.05104002008125	0.00228050176045127	1	NA	NA	NA	NA	NA	NA	NA	NA	NA	NA	NA	NA	NA	NA	NA	NA	2	2	3	3	0.493221829778005
376.1011	353031.552563404	0.759819206494277	0.249595697759638	3.04419993338983	0.00233300037226986	1	NA	NA	NA	NA	NA	NA	NA	NA	NA	NA	NA	NA	NA	NA	NA	NA	0	2	3	3	0.662119552767929
436.1567	1435.77209715262	0.544125187731286	0.178824865450473	3.04278259268137	0.00234401613760695	1	NA	NA	NA	NA	NA	NA	NA	NA	NA	NA	NA	NA	NA	NA	NA	NA	2	2	3	3	0.509076205533866
325.0303	5975.42012782725	0.376040547675615	0.12358862429137	3.04267929052329	0.00234482087532304	1	NA	NA	NA	NA	NA	NA	NA	NA	NA	NA	NA	NA	NA	NA	NA	NA	2	2	3	3	0.371967804791729
571.2878	933.106724033017	-0.744394824963709	0.244736311538127	-3.04161985724681	0.00235308861716647	1	NA	NA	NA	NA	NA	NA	NA	NA	NA	NA	NA	NA	NA	NA	NA	NA	2	2	3	3	-0.789542006905175
457.0962	973.593256123048	1.22337531306586	0.402255721975405	3.04128753484995	0.00235568753194585	1	NA	NA	NA	NA	NA	NA	NA	NA	NA	NA	NA	NA	NA	NA	NA	NA	1	2	3	3	0.960995826945415
211.0338	1227.64646003674	-2.26227699651607	0.744375810061661	-3.03915974422741	0.00237239022165868	1	NA	NA	NA	NA	NA	NA	NA	NA	NA	NA	NA	NA	NA	NA	NA	NA	2	2	0	3	-1.62273012490004
377.1045	38691.4548259357	0.923278582338839	0.303884216950445	3.03825776673818	0.00237950321414476	1	NA	NA	NA	NA	NA	NA	NA	NA	NA	NA	NA	NA	NA	NA	NA	NA	2	2	3	3	0.771930820859932
305.1048	3275.03793358077	-1.37264397641165	0.451847441868493	-3.03784828511023	0.00238273882471297	1	NA	NA	NA	NA	NA	NA	NA	NA	NA	NA	NA	NA	NA	NA	NA	NA	0	2	2	3	-1.15693748339363
295.067	870.002223587272	2.3676885371683	0.779668286854641	3.03678958999358	0.00239112301877504	1	NA	NA	NA	NA	NA	NA	NA	NA	NA	NA	NA	NA	NA	NA	NA	NA	2	2	3	3	1.56070481210799
167.0234	2070.25542785168	2.05928397166754	0.678232838960405	3.03624928398337	0.00239541230040366	1	NA	NA	NA	NA	NA	NA	NA	NA	NA	NA	NA	NA	NA	NA	NA	NA	2	2	3	3	1.38644064616537
303.0721	3949.46690949886	0.408201888948567	0.134601919760311	3.03266023007296	0.00242408367225688	1	NA	NA	NA	NA	NA	NA	NA	NA	NA	NA	NA	NA	NA	NA	NA	NA	2	2	3	3	0.399404662491919
282.9745	1109.5184137221	2.75802915616499	0.909904687767277	3.03111874600035	0.00243649405499064	1	NA	NA	NA	NA	NA	NA	NA	NA	NA	NA	NA	NA	NA	NA	NA	NA	2	2	3	3	1.8224501494418
339.0214	1044.54894007949	-0.477613049476072	0.157664465490073	-3.02930053383617	0.00245120708525044	1	NA	NA	NA	NA	NA	NA	NA	NA	NA	NA	NA	NA	NA	NA	NA	NA	2	2	3	3	-0.554524412672166
334.945	1049.04824372934	2.66892974532297	0.881238139421983	3.02861352219	0.00245678753689855	1	NA	NA	NA	NA	NA	NA	NA	NA	NA	NA	NA	NA	NA	NA	NA	NA	0	2	2	3	1.7487127306074
393.3734	5223.94668702686	-0.46705716775355	0.154487506970229	-3.02326820409857	0.00250060514016	1	NA	NA	NA	NA	NA	NA	NA	NA	NA	NA	NA	NA	NA	NA	NA	NA	1	2	3	3	-0.545809355656899
252.9735	2886.13071546498	0.620294697183105	0.205422683580227	3.01960176146201	0.002531072492192	1	NA	NA	NA	NA	NA	NA	NA	NA	NA	NA	NA	NA	NA	NA	NA	NA	1	2	3	3	0.560357896574634
490.1109	1588.65168534482	0.496848366564147	0.16459021394595	3.01869931785438	0.00253862349318102	1	NA	NA	NA	NA	NA	NA	NA	NA	NA	NA	NA	NA	NA	NA	NA	NA	2	2	3	3	0.474693811017208
476.193	688.679067834255	-0.504149888216977	0.167059807788104	-3.01778084682362	0.00254632975097663	1	NA	NA	NA	NA	NA	NA	NA	NA	NA	NA	NA	NA	NA	NA	NA	NA	0	2	3	3	-0.587443460890942
373.1135	3089.75029860619	0.296243407704317	0.0981763214039072	3.01746290213443	0.00254900238691198	1	NA	NA	NA	NA	NA	NA	NA	NA	NA	NA	NA	NA	NA	NA	NA	NA	2	2	3	3	0.312127710777326
133.0492	3554.13650916107	1.2622502817205	0.418337139899566	3.01730389518735	0.00255033995788485	1	NA	NA	NA	NA	NA	NA	NA	NA	NA	NA	NA	NA	NA	NA	NA	NA	2	2	3	3	0.982617584431862
378.1052	5001.34848853094	0.800846470869149	0.265487394788607	3.01651410420754	0.00255699321967809	1	NA	NA	NA	NA	NA	NA	NA	NA	NA	NA	NA	NA	NA	NA	NA	NA	0	2	3	3	0.687201166289561
378.9531	3896.41869545312	1.16853526287521	0.387437192400256	3.01606372799649	0.00256079432751829	1	NA	NA	NA	NA	NA	NA	NA	NA	NA	NA	NA	NA	NA	NA	NA	NA	2	2	0	3	0.927458941606318
557.2432	392.039185993079	-0.862703985415892	0.28612782933511	-3.01509988532259	0.00256894638399834	1	NA	NA	NA	NA	NA	NA	NA	NA	NA	NA	NA	NA	NA	NA	NA	NA	0	2	2	3	-0.869143510169868
403.1831	6029.91608725407	-0.562483752808992	0.186638305864646	-3.01376370838319	0.00258028685129188	1	NA	NA	NA	NA	NA	NA	NA	NA	NA	NA	NA	NA	NA	NA	NA	NA	2	2	3	3	-0.648501167882394
274.0394	836.991680790998	2.30454268396564	0.764895137039838	3.01288709048965	0.00258775177435688	1	2-Amino-5-benzoylbenzimidazole	1	C14H11N3O	[M+K-2H]-	237.090212	274.0388186	2.08547096684275	HMDB60711	L-Tyrosine_methyl_ester_4-sulfate	1	C10H13NO6S	[M-H]-	275.046361	274.0390846	1.11480448298248	C04201	2	2	3	3	1.53912627300614
135.0296	30045.4063948213	1.29136320877324	0.42918460732231	3.00887587005992	0.00262216225648261	1	NA	NA	NA	NA	NA	NA	NA	NA	NA	NA	NA	NA	NA	NA	NA	NA	2	2	3	3	0.994830523646352
463.1734	1228.72620238525	0.595415749439427	0.198105431530741	3.00554984706229	0.00265101140102729	1	NA	NA	NA	NA	NA	NA	NA	NA	NA	NA	NA	NA	NA	NA	NA	NA	2	2	3	3	0.542334944238931
241.0918	4670.66565200662	0.916545211411438	0.304978564219668	3.0052774815717	0.00265338663964976	1	NA	NA	NA	NA	NA	NA	NA	NA	NA	NA	NA	NA	NA	NA	NA	NA	0	2	2	3	0.767900673718404
268.0555	2090.3525262204	-0.667858053511512	0.22235739991315	-3.00353419212659	0.00266863560325847	1	NA	NA	NA	NA	NA	NA	NA	NA	NA	NA	NA	NA	NA	NA	NA	NA	2	2	3	3	-0.739373496871095
474.2567	719.625316498701	0.487192479487069	0.162439407716111	2.99922590421233	0.0027066653861327	1	NA	NA	NA	NA	NA	NA	NA	NA	NA	NA	NA	NA	NA	NA	NA	NA	2	2	3	3	0.468554152667379
358.0577	1719.91037200751	-1.77467147257348	0.591974165764027	-2.99788669034739	0.00271858728992968	1	NA	NA	NA	NA	NA	NA	NA	NA	NA	NA	NA	NA	NA	NA	NA	NA	0	2	2	3	-1.36457612577655
215.1124	5537.0120371583	-0.579265398728328	0.193369158942037	-2.99564523059214	0.0027386485343625	1	NA	NA	NA	NA	NA	NA	NA	NA	NA	NA	NA	NA	NA	NA	NA	NA	2	2	3	3	-0.665231749545766
244.1303	20965.1826968942	1.01147368841561	0.337662363159174	2.99551800488585	0.00273979126050692	1	NA	NA	NA	NA	NA	NA	NA	NA	NA	NA	NA	NA	NA	NA	NA	NA	2	2	3	3	0.826224777868772
119.0347	58422.9997141977	0.972390855691618	0.324672724125835	2.99498782446149	0.00274455796937136	1	NA	NA	NA	NA	NA	NA	NA	NA	NA	NA	NA	NA	NA	NA	NA	NA	0	2	3	3	0.801879091529862
351.0961	1149.97788398642	-0.611172582717114	0.204115452327892	-2.99424945905283	0.00275120903614784	1	NA	NA	NA	NA	NA	NA	NA	NA	NA	NA	NA	NA	NA	NA	NA	NA	2	2	3	3	-0.689733005448224
271.0593	946.195456756051	2.50356443051198	0.836526633731245	2.99280899084477	0.00276422692151699	1	Samin,Citrinin	1	C13H14O5	[M+Na-2H]-	250.084125	271.0587936	1.82432745838821	HMDB38926,HMDB41857	Citrinin	1	C13H14O5	[M+Na-2H]-	250.084125	271.0587936	1.82432745838821	C16765	2	2	3	3	1.64938597595628
450.1837	923.431939612691	-0.656463498095775	0.219431148096663	-2.99166049938632	0.00277464642395489	1	NA	NA	NA	NA	NA	NA	NA	NA	NA	NA	NA	NA	NA	NA	NA	NA	2	2	3	3	-0.727609575325276
187.1101	1009.90268528403	2.6081820883984	0.871988176090096	2.9910750626152	0.00277997149655966	1	NA	NA	NA	NA	NA	NA	NA	NA	NA	NA	NA	NA	NA	NA	NA	NA	2	2	3	3	1.7108185789517
425.1677	916.187080462889	0.355795319473727	0.119094733375637	2.98749835017063	0.00281270812925691	1	NA	NA	NA	NA	NA	NA	NA	NA	NA	NA	NA	NA	NA	NA	NA	NA	0	2	3	3	0.355427615715631
404.2257	1316.25755335909	0.700382345154935	0.234507270672067	2.98661249669458	0.00282087030211438	1	NA	NA	NA	NA	NA	NA	NA	NA	NA	NA	NA	NA	NA	NA	NA	NA	2	2	3	3	0.621011857445735
270.9479	1010.15713820185	2.6085729623899	0.873707044961723	2.98563800925307	0.00282987411893969	1	NA	NA	NA	NA	NA	NA	NA	NA	NA	NA	NA	NA	NA	NA	NA	NA	0	2	2	3	1.71298041434589
279.0395	826.567969404205	2.28401818485737	0.765032212942392	2.98551897059707	0.00283097577821241	1	NA	NA	NA	NA	NA	NA	NA	NA	NA	NA	NA	NA	NA	NA	NA	NA	2	2	3	3	1.52619543754625
312.937	892.739528592886	2.40961551633373	0.807455639806272	2.98420792120773	0.00284313499510956	1	NA	NA	NA	NA	NA	NA	NA	NA	NA	NA	NA	NA	NA	NA	NA	NA	2	2	3	3	1.58128965239564
307.1561	2879.67550136894	-1.13524373333113	0.380658879374186	-2.9823124977342	0.00286079825292871	1	NA	NA	NA	NA	NA	NA	NA	NA	NA	NA	NA	NA	NA	NA	NA	NA	2	2	3	3	-1.04008257367479
283.082	1493.2431352316	-0.299555482946079	0.100561663442334	-2.97882386480069	0.00289357058196973	1	NA	NA	NA	NA	NA	NA	NA	NA	NA	NA	NA	NA	NA	NA	NA	NA	2	2	3	3	-0.366087284782793
449.171	861.140176830718	-0.535623256522089	0.179966238349441	-2.97624299665623	0.00291803547803034	1	NA	NA	NA	NA	NA	NA	NA	NA	NA	NA	NA	NA	NA	NA	NA	NA	2	2	1	3	-0.623436135753903
296.1351	8364.11968496955	1.1155195679108	0.374839930132256	2.97598915760443	0.00292045187029483	1	NA	NA	NA	NA	NA	NA	NA	NA	NA	NA	NA	NA	NA	NA	NA	NA	0	2	2	3	0.89717238877872
378.2393	2029.24018755482	-0.556975000377077	0.187408855317973	-2.97197802863728	0.00295887857752955	1	NA	NA	NA	NA	NA	NA	NA	NA	NA	NA	NA	NA	NA	NA	NA	NA	2	2	3	3	-0.639897286120136
257.0887	924.613865571224	2.46630974587042	0.83121479905555	2.96711481637804	0.00300608678815201	1	5-Acetylamino-6-amino-3-methyluracil,6-amino-5[N-methylformylamino]-1-methyluracil	1	C7H10N4O3	[M+Hac-H]-	198.075291	257.0891446	-1.79393027556841	HMDB04400,HMDB59771	Acadesine,5-Acetylamino-6-amino-3-methyluracil,Cymoxanil	1	C9H14N4O5	[M-H]-	258.096421	257.0891446	-1.79393027556841	C04663,C16366,C18498	2	2	1	3	1.62273012490004
489.3428	6467.16011434928	-0.787844193027553	0.265651654695838	-2.96570406809477	0.00301990921413791	1	NA	NA	NA	NA	NA	NA	NA	NA	NA	NA	NA	NA	NA	NA	NA	NA	2	2	3	3	-0.816428472059614
133.0503	379625.085949371	0.838037992133652	0.282645095814928	2.96498331137643	0.00302699349860018	1	NA	NA	NA	NA	NA	NA	NA	NA	NA	NA	NA	NA	NA	NA	NA	NA	1	2	2	3	0.716590937703218
309.3162	797.393345535366	2.22493591656156	0.750623445466605	2.96411726811769	0.00303552584619748	1	NA	NA	NA	NA	NA	NA	NA	NA	NA	NA	NA	NA	NA	NA	NA	NA	2	2	3	3	1.5010731063506
490.2668	602.034075326861	-1.17471966401139	0.396515809407623	-2.9626048599837	0.00305047886851672	1	NA	NA	NA	NA	NA	NA	NA	NA	NA	NA	NA	NA	NA	NA	NA	NA	2	2	3	3	-1.06352714993897
311.015	2948.81247467942	0.832315297967434	0.280967122239434	2.96232274912989	0.00305327549221853	1	NA	NA	NA	NA	NA	NA	NA	NA	NA	NA	NA	NA	NA	NA	NA	NA	2	2	3	3	0.708865205988357
309.0229	1007.38492781149	2.60433380535588	0.879548802246598	2.96098840530932	0.00306653483307917	1	NA	NA	NA	NA	NA	NA	NA	NA	NA	NA	NA	NA	NA	NA	NA	NA	2	2	0	3	1.70438059674411
357.031	9424.10896880668	1.79838024326133	0.607439448716646	2.96059178747909	0.00307048612610481	1	NA	NA	NA	NA	NA	NA	NA	NA	NA	NA	NA	NA	NA	NA	NA	NA	2	2	3	3	1.25729534171322
326.0755	1872.88761208656	-0.508752167911407	0.172089341544277	-2.95632584415758	0.00311327995280235	1	NA	NA	NA	NA	NA	NA	NA	NA	NA	NA	NA	NA	NA	NA	NA	NA	2	2	3	3	-0.591602721706835
333.9484	979.068259190008	2.55847348848911	0.866003134301358	2.9543466843837	0.00313331797080326	1	NA	NA	NA	NA	NA	NA	NA	NA	NA	NA	NA	NA	NA	NA	NA	NA	1	2	3	3	1.66515990069894
315.2022	785.717147107337	2.20059236031715	0.744921239740607	2.95412755459011	0.00313554376635444	1	NA	NA	NA	NA	NA	NA	NA	NA	NA	NA	NA	NA	NA	NA	NA	NA	0	2	3	3	1.48133731121587
466.2208	831.993591516454	-0.728653272896512	0.246705260886097	-2.95353763547398	0.00314154299376381	1	NA	NA	NA	NA	NA	NA	NA	NA	NA	NA	NA	NA	NA	NA	NA	NA	2	2	3	3	-0.775973544956469
368.8771	1036.11524166075	2.64916902503059	0.897066783628035	2.95314582300826	0.00314553334131808	1	NA	NA	NA	NA	NA	NA	NA	NA	NA	NA	NA	NA	NA	NA	NA	NA	2	2	3	3	1.73730687961813
191.0184	30037.7358015264	1.12002600933095	0.379319336045242	2.95272585101583	0.00314981560471002	1	NA	NA	NA	NA	NA	NA	NA	NA	NA	NA	NA	NA	NA	NA	NA	NA	2	2	2	3	0.900163828041713
276.9412	5958.79126102752	0.805015358097629	0.272872589862961	2.95015105218855	0.00317618602649987	1	NA	NA	NA	NA	NA	NA	NA	NA	NA	NA	NA	NA	NA	NA	NA	NA	2	2	3	3	0.692904036515919
336.0529	3218.92698972037	2.19317050196326	0.743952598066458	2.94799763810671	0.00319839508385534	1	NA	NA	NA	NA	NA	NA	NA	NA	NA	NA	NA	NA	NA	NA	NA	NA	2	2	3	3	1.47835178894134
406.0751	6289.18502380224	0.5818427960112	0.197432842960808	2.94704157264605	0.00320830067552009	1	NA	NA	NA	NA	NA	NA	NA	NA	NA	NA	NA	NA	NA	NA	NA	NA	2	2	3	3	0.532526045810155
467.1887	578.828616476181	-1.55332204828614	0.527554852724731	-2.94438017253276	0.00323602228576662	1	NA	NA	NA	NA	NA	NA	NA	NA	NA	NA	NA	NA	NA	NA	NA	NA	2	2	3	3	-1.24962662735028
332.9601	4065.84385519772	1.05466158391906	0.358256206403998	2.9438752631957	0.00324130607554784	1	NA	NA	NA	NA	NA	NA	NA	NA	NA	NA	NA	NA	NA	NA	NA	NA	1	2	2	3	0.856823273859469
327.093	774.462910251845	2.17673284841505	0.740364886521779	2.94008115193213	0.0032812629537776	1	NA	NA	NA	NA	NA	NA	NA	NA	NA	NA	NA	NA	NA	NA	NA	NA	2	2	0	3	1.46507727618495
400.161	1291.2040648397	-0.295347156719766	0.100570374239003	-2.93672126562721	0.00331702094664716	1	NA	NA	NA	NA	NA	NA	NA	NA	NA	NA	NA	NA	NA	NA	NA	NA	2	2	0	3	-0.360752326245755
422.1776	6533.585305181	-0.447231422492016	0.152340508953228	-2.9357353836157	0.00332758046062623	1	NA	NA	NA	NA	NA	NA	NA	NA	NA	NA	NA	NA	NA	NA	NA	NA	0	2	3	3	-0.530800396690167
317.12	887.054677390132	2.39910056299416	0.817723649732553	2.93387694458735	0.00334756898474482	1	NA	NA	NA	NA	NA	NA	NA	NA	NA	NA	NA	NA	NA	NA	NA	NA	2	2	3	3	1.57781221716929
359.1192	16582.4246783187	1.62565324889975	0.554533418691981	2.93156948545013	0.00337253910357461	1	NA	NA	NA	NA	NA	NA	NA	NA	NA	NA	NA	NA	NA	NA	NA	NA	2	2	3	3	1.17467312147447
391.2081	7446.72775993639	-0.366930223321253	0.125231138045661	-2.93002386664781	0.00338935970571689	1	NA	NA	NA	NA	NA	NA	NA	NA	NA	NA	NA	NA	NA	NA	NA	NA	0	2	3	3	-0.451345164918321
332.1095	2507.08934930843	-0.239032232895346	0.0815827087497237	-2.92993744089375	0.00339030250774642	1	NA	NA	NA	NA	NA	NA	NA	NA	NA	NA	NA	NA	NA	NA	NA	NA	2	2	3	3	-0.310031067277218
310.1586	1581.48268385338	-0.306584441699293	0.104675631406503	-2.92889985548485	0.00340163998432739	1	NA	NA	NA	NA	NA	NA	NA	NA	NA	NA	NA	NA	NA	NA	NA	NA	2	2	3	3	-0.374109358141939
334.0877	2175.63281812568	-0.704552218468644	0.240582591730595	-2.92852534923891	0.00340574060529975	1	NA	NA	NA	NA	NA	NA	NA	NA	NA	NA	NA	NA	NA	NA	NA	NA	2	2	3	3	-0.761878722421643
262.0393	766.280119417903	2.15914795086637	0.737294234317074	2.92847529570918	0.00340628900252341	1	Epinephrine_sulfate,N-acetyl-S-(3-oxo-3-carboxy-n-propyl)cysteine,Cystathionine_ketimine	1	C9H13NO6S	[M-H]-	263.046361	262.0390846	0.808657992124205	HMDB01876,HMDB02194,HMDB02015	NA	NA	NA	NA	NA	NA	NA	NA	2	2	3	3	1.45636903388551
390.3303	1072.60015079284	1.51902656507146	0.518781206940571	2.92806783427965	0.00341075622925162	1	NA	NA	NA	NA	NA	NA	NA	NA	NA	NA	NA	NA	NA	NA	NA	NA	0	2	3	3	1.11504671664872
293.0633	3819.51610079549	0.740681047843396	0.253453051838004	2.92235994978986	0.00347389812394711	1	NA	NA	NA	NA	NA	NA	NA	NA	NA	NA	NA	NA	NA	NA	NA	NA	2	2	3	3	0.650351097391264
299.1177	761.264564955461	2.148258785899	0.73565091842077	2.92021491730166	0.00349790067057675	1	NA	NA	NA	NA	NA	NA	NA	NA	NA	NA	NA	NA	NA	NA	NA	NA	1	2	3	3	1.44776985344143
248.9185	1092.80418205713	2.73397080618192	0.936499287093628	2.91935172173664	0.00350760219316057	1	NA	NA	NA	NA	NA	NA	NA	NA	NA	NA	NA	NA	NA	NA	NA	NA	2	2	3	3	1.7942715538658
465.1486	832.614608863535	-0.625109020735702	0.214260948395475	-2.917512619154	0.00352835371415259	1	NA	NA	NA	NA	NA	NA	NA	NA	NA	NA	NA	NA	NA	NA	NA	NA	2	2	0	3	-0.703098572269801
260.9634	1030.6935928472	2.64072746191784	0.905149979007054	2.91744741000239	0.00352909154819993	1	NA	NA	NA	NA	NA	NA	NA	NA	NA	NA	NA	NA	NA	NA	NA	NA	0	2	3	3	1.72834225567175
236.0153	5332.49966489809	-0.461728695246133	0.158282122217939	-2.91712474394535	0.00353274454386716	1	NA	NA	NA	NA	NA	NA	NA	NA	NA	NA	NA	NA	NA	NA	NA	NA	0	2	3	3	-0.540600193122589
491.2926	868.691604348036	-0.973707068415189	0.333824863700521	-2.9168200882985	0.00353619679579301	1	NA	NA	NA	NA	NA	NA	NA	NA	NA	NA	NA	NA	NA	NA	NA	NA	2	2	3	3	-0.939814254944161
338.1457	2553.98727206322	1.087749088008	0.372995402410415	2.91625333979619	0.00354262716008968	1	NA	NA	NA	NA	NA	NA	NA	NA	NA	NA	NA	NA	NA	NA	NA	NA	2	2	3	3	0.879389509689974
427.1294	2196.81395931545	0.432074850739702	0.148297489611284	2.91356820585604	0.00357323769975006	1	NA	NA	NA	NA	NA	NA	NA	NA	NA	NA	NA	NA	NA	NA	NA	NA	0	2	2	3	0.421680887264393
265.1256	938.160899255523	2.48975274472522	0.85477619671275	2.91275395161935	0.00358256763211989	1	NA	NA	NA	NA	NA	NA	NA	NA	NA	NA	NA	NA	NA	NA	NA	NA	2	2	3	3	1.64550594468001
241.0943	859.623148747474	2.34797172925242	0.806144144844021	2.91259540154165	0.00358438691474339	1	NA	NA	NA	NA	NA	NA	NA	NA	NA	NA	NA	NA	NA	NA	NA	NA	2	2	0	3	1.55566063018766
190.0511	105773.120216496	-0.51850245600553	0.178185139462162	-2.90990852307094	0.00361534555972271	1	NA	NA	NA	NA	NA	NA	NA	NA	NA	NA	NA	NA	NA	NA	NA	NA	2	2	3	3	-0.601148328864376
310.9662	58487.5128710711	0.836431670227514	0.287704298498912	2.90726163839598	0.00364608098392372	1	NA	NA	NA	NA	NA	NA	NA	NA	NA	NA	NA	NA	NA	NA	NA	NA	2	2	3	3	0.714655509342767
355.1224	5501.8142962702	0.261943109646045	0.0901414597416769	2.90591155719809	0.00366184935974495	1	NA	NA	NA	NA	NA	NA	NA	NA	NA	NA	NA	NA	NA	NA	NA	NA	0	2	3	3	0.278738797865378
321.0821	746.323233085424	2.11530948513592	0.728000346856816	2.90564351276602	0.00366498737302492	1	NA	NA	NA	NA	NA	NA	NA	NA	NA	NA	NA	NA	NA	NA	NA	NA	2	2	3	3	1.43088555583591
321.1111	760.882517840769	2.14739595444813	0.739065529138692	2.90555555601506	0.00366601762102496	1	Alpha-dihydroartemisinin,Dihydroartemisinin_(DHA),Myrigalone_E,1,3-Diacetoxy-4,6,12-tetradecatriene-8,10-diyne,Myrigalone_A,Myrigalon_B,Verimol_C	1	C15H24O5	[M+K-2H]-	284.162375	321.1109816	0.288996656364881	HMDB60593,HMDB61088,HMDB30755,HMDB30922,HMDB37245,HMDB37246,HMDB38325	Toxyl_angelate,alpha,alpha-Diethyl-3,4,3,4-stilbenetetraol,(+)-3-Hydroxylarreatricin	1	C18H20O4	[M+Na-2H]-	300.13616	321.1108286	0.765467801530443	C08981,C14739,C20431	2	2	3	3	1.44634702466828
300.8899	8729.36017275746	0.95468182070824	0.328663055528996	2.90474333712879	0.0036755436892716	1	NA	NA	NA	NA	NA	NA	NA	NA	NA	NA	NA	NA	NA	NA	NA	NA	2	2	3	3	0.791589810077058
565.5193	1955.81721932335	-0.430819069340558	0.148316558917156	-2.90472670405734	0.00367573900436656	1	NA	NA	NA	NA	NA	NA	NA	NA	NA	NA	NA	NA	NA	NA	NA	NA	2	2	3	3	-0.513059717689337
278.1237	989.458700814533	2.57538022347897	0.886713922565081	2.90440936805066	0.00367946715428815	1	NA	NA	NA	NA	NA	NA	NA	NA	NA	NA	NA	NA	NA	NA	NA	NA	2	2	3	3	1.67726812196786
475.0816	1218.67768944502	0.970573358798299	0.334178841513113	2.90435311345172	0.00368012840729355	1	NA	NA	NA	NA	NA	NA	NA	NA	NA	NA	NA	NA	NA	NA	NA	NA	2	2	3	3	0.799814467488495
130.0506	10322.9283273758	0.809996390715523	0.27899086978876	2.90330788003499	0.00369243442901617	1	NA	NA	NA	NA	NA	NA	NA	NA	NA	NA	NA	NA	NA	NA	NA	NA	2	2	3	3	0.698629531489229
457.013	1462.27165414713	0.74500850056058	0.256610851396564	2.90326187106269	0.00369297697281643	1	NA	NA	NA	NA	NA	NA	NA	NA	NA	NA	NA	NA	NA	NA	NA	NA	2	2	3	3	0.654676285654516
556.2362	576.087185813865	-1.03344564076166	0.356116662453581	-2.90198620205356	0.00370804872137557	1	NA	NA	NA	NA	NA	NA	NA	NA	NA	NA	NA	NA	NA	NA	NA	NA	2	2	3	3	-0.977773253939492
373.0053	4073.43573159369	1.62423277606661	0.559868709130317	2.90109582760866	0.00371860141197891	1	NA	NA	NA	NA	NA	NA	NA	NA	NA	NA	NA	NA	NA	NA	NA	NA	2	2	3	3	1.17169155578363
273.1207	801.534603562235	2.23348688007338	0.770205446419144	2.8998585902727	0.00373331043797219	1	Glutaminyl-Glutamine,Glutaminyl-Gamma-glutamate,Gamma-glutamyl-Glutamine,Gamma-glutamyl-Gamma-glutamate,N2-Succinoylarginine	1	C10H18N4O5	[M-H]-	274.127721	273.1204446	1.06399943971096	HMDB28795,HMDB28811,HMDB29147,HMDB29163,HMDB32764	N2-Succinyl-L-arginine	1	C10H18N4O5	[M-H]-	274.127721	273.1204446	1.06399943971096	C03296	2	2	3	3	1.50416175685797
424.1741	1132.81030211464	-1.55797833037259	0.537497192381971	-2.89857947623551	0.00374857290393981	1	NA	NA	NA	NA	NA	NA	NA	NA	NA	NA	NA	NA	NA	NA	NA	NA	0	2	3	3	-1.25290419840267
255.2402	847.593840627306	2.32497635633272	0.802461429615036	2.89730605176635	0.00376382379602166	1	NA	NA	NA	NA	NA	NA	NA	NA	NA	NA	NA	NA	NA	NA	NA	NA	2	2	3	3	1.54568935844839
316.8398	931.205704380998	2.47774670280878	0.855450089032167	2.89642462438929	0.00377441302241186	1	NA	NA	NA	NA	NA	NA	NA	NA	NA	NA	NA	NA	NA	NA	NA	NA	2	2	3	3	1.63973193686341
380.1751	2229.91416330772	-0.582996128627139	0.201321280292811	-2.89584949876736	0.00378133701314749	1	NA	NA	NA	NA	NA	NA	NA	NA	NA	NA	NA	NA	NA	NA	NA	NA	2	2	3	3	-0.667102163158462
327.2003	2480.91489451388	-2.00847905840013	0.694198914737215	-2.89323278351772	0.00381298585742474	1	NA	NA	NA	NA	NA	NA	NA	NA	NA	NA	NA	NA	NA	NA	NA	NA	1	2	3	3	-1.48734828844809
595.2877	1946.57174768811	-0.921418091681544	0.31857889701106	-2.89227598038157	0.00382461823793008	1	NA	NA	NA	NA	NA	NA	NA	NA	NA	NA	NA	NA	NA	NA	NA	NA	2	2	1	3	-0.90466615356795
270.1462	841.510387324015	2.31319484831592	0.800315012682592	2.89035543712004	0.00384806470647201	1	NA	NA	NA	NA	NA	NA	NA	NA	NA	NA	NA	NA	NA	NA	NA	NA	2	2	3	3	1.54239951105835
419.1669	4008.24076008964	0.407498327736719	0.141029092393503	2.88946288188332	0.00385900562569954	1	NA	NA	NA	NA	NA	NA	NA	NA	NA	NA	NA	NA	NA	NA	NA	NA	2	2	3	3	0.398323159811965
357.0549	14296.5281485364	-2.40865148858564	0.834098136513178	-2.88773153079402	0.0038803090966218	1	NA	NA	NA	NA	NA	NA	NA	NA	NA	NA	NA	NA	NA	NA	NA	NA	0	2	2	3	-1.7108185789517
68.995	1303.84599535242	-1.96810416844686	0.68193450173849	-2.88606041112376	0.00390097271255157	1	NA	NA	NA	NA	NA	NA	NA	NA	NA	NA	NA	NA	NA	NA	NA	NA	0	2	3	3	-1.46361818312889
350.9195	1678.75432690741	1.77718212792749	0.615926776707923	2.8853789040093	0.00390942829196093	1	NA	NA	NA	NA	NA	NA	NA	NA	NA	NA	NA	NA	NA	NA	NA	NA	2	2	3	3	1.24962662735028
231.135	8241.23840507014	0.927443379794925	0.32148638864014	2.88486048730689	0.00391587152387293	1	NA	NA	NA	NA	NA	NA	NA	NA	NA	NA	NA	NA	NA	NA	NA	NA	2	2	3	3	0.775298878071104
469.0509	796.61420394637	2.22326982051174	0.771343432414622	2.88233454396829	0.0039474038468937	1	NA	NA	NA	NA	NA	NA	NA	NA	NA	NA	NA	NA	NA	NA	NA	NA	2	2	3	3	1.49953413634101
463.0211	1452.6947057774	0.415949136083244	0.144323719641912	2.88205665094604	0.00395088693458303	1	NA	NA	NA	NA	NA	NA	NA	NA	NA	NA	NA	NA	NA	NA	NA	NA	0	2	2	3	0.406988361398848
556.2247	530.571996247295	-0.487836481426086	0.169272000205626	-2.88196796182167	0.00395199914394482	1	NA	NA	NA	NA	NA	NA	NA	NA	NA	NA	NA	NA	NA	NA	NA	NA	2	2	3	3	-0.567970075981843
292.0949	728.682961141183	2.0754174593574	0.720200897763152	2.88172017808277	0.00395510799241084	1	Norhydromorphone,(E,E)-Trichostachine,(R)-Higenamine,Normorphine	1	C16H17NO3	[M+Na-2H]-	271.120844	292.0955126	-2.11540394615713	HMDB14004,HMDB29374,HMDB33103,HMDB41959	Meteloidine,(S)-Norcoclaurine,(R,S)-Norcoclaurine,(R)-Norcoclaurine,Caranine,Piperyline,Normorphine,Crinine,Vittatine,N-Demethylnarwedine	1	C13H21NO4	[M+K-2H]-	255.147059	292.0956656	-2.63920383219972	C10861,C06160,C06346,C06347,C08521,C10174,C11785,C12162,C12193,C16703	2	2	3	3	1.40898882720284
225.0495	1834.20693577219	-0.680800654067706	0.23629162003192	-2.88118831288109	0.0039617886039154	1	NA	NA	NA	NA	NA	NA	NA	NA	NA	NA	NA	NA	NA	NA	NA	NA	2	2	3	3	-0.751240642297694
191.0164	1266.30237435839	1.61623395407352	0.561099459556658	2.88047676137589	0.00397074222957922	1	NA	NA	NA	NA	NA	NA	NA	NA	NA	NA	NA	NA	NA	NA	NA	NA	0	2	3	3	1.16379119388529
453.0913	1741.49955969856	1.32896121807446	0.461444963446273	2.87999940046847	0.00397675927195788	1	NA	NA	NA	NA	NA	NA	NA	NA	NA	NA	NA	NA	NA	NA	NA	NA	2	2	3	3	1.01385073458901
134.0542	1917.50801753524	1.23417024164116	0.428805943953307	2.8781556297073	0.00400007747008439	1	NA	NA	NA	NA	NA	NA	NA	NA	NA	NA	NA	NA	NA	NA	NA	NA	1	2	3	3	0.964965810697104
427.3424	1294.37045050608	-0.670290629070684	0.233125102725426	-2.87524003736376	0.0040372044636716	1	NA	NA	NA	NA	NA	NA	NA	NA	NA	NA	NA	NA	NA	NA	NA	NA	2	2	3	3	-0.74265942394249
301.0426	749.890963402934	2.12321180138737	0.738536124410948	2.87489227839848	0.00404165362489443	1	NA	NA	NA	NA	NA	NA	NA	NA	NA	NA	NA	NA	NA	NA	NA	NA	2	2	3	3	1.43367130156076
294.0652	737.903541006702	2.09642638759804	0.729282104983514	2.87464394542553	0.00404483347257322	1	Lenalidomide	1	C13H13N3O3	[M+Cl]-	259.095692	294.0650936	0.49274804531296	HMDB14623	NA	NA	NA	NA	NA	NA	NA	NA	2	2	2	3	1.4198520959175
[truncated: 3,155 more rows]
