# Supplementary material for: An integrated host-microbiome response to atrazine exposure mediates toxicity in Drosophila
Source: Commun Biol. 2021 Nov 24;4:1324. doi: 10.1038/s42003-021-02847-y (PMC8613235; doi:10.1038/s42003-021-02847-y)
Supplement: Supplementary file 12 — Supplementary Data 10 [file 42003_2021_2847_MOESM12_ESM.zip › 20170504_DrosFaeces_GermFree_polarNeg.PA.GF.Treatment.48h.z_score.DESeq2_results.txt]

mz	baseMean	log2FoldChange	lfcSE	stat	pvalue	padj	name.hmdb	intensity.hmdb	formula.hmdb	ion.hmdb	exact_mass.hmdb	mass.hmdb	ppm_error.hmdb	HMDB__25_09_2016	name.kegg	intensity.kegg	formula.kegg	ion.kegg	exact_mass.kegg	mass.kegg	ppm_error.kegg	KEGG_COMPOUND__26_09_2016	control_count	control_reps	treatment_count	treatment_reps	z_score
194.1048	55226.6412286891	8.66042537038139	0.177245895601821	48.8610770984329	0	0	NA	NA	NA	NA	NA	NA	NA	NA	NA	NA	NA	NA	NA	NA	NA	NA	1	2	3	4	3.13678058702724
196.1204	171878.492541626	10.2995370175094	0.20805674336478	49.5035001074276	0	0	NA	NA	NA	NA	NA	NA	NA	NA	Hydroxyatrazine	1	C8H15N5O	[M-H]-	197.12766	196.1203836	-0.0142769453786616	C06552	1	2	3	4	3.68264157210818
198.185	3109.8887397891	-5.05740578598022	0.111490088125482	-45.361931908136	0	0	NA	NA	NA	NA	NA	NA	NA	NA	NA	NA	NA	NA	NA	NA	NA	NA	1	2	3	4	-2.85575739685131
199.1896	4050.39936226357	-5.45827189570869	0.13818128306721	-39.5008048452831	0	0	NA	NA	NA	NA	NA	NA	NA	NA	NA	NA	NA	NA	NA	NA	NA	NA	1	2	3	4	-3.02984487231075
212.1152	132042.370620635	9.91894715170356	0.237345181027732	41.7912304296778	0	0	NA	NA	NA	NA	NA	NA	NA	NA	N-Guanylhistamine	1	C6H11N5	[M+Hac-H]-	153.101445	212.1152986	-0.645403707007898	C07454	0	2	2	4	3.29923581585013
217.0174	3856.94677542539	-5.38536839349444	0.0812291170948528	-66.2984972150546	0	0	NA	NA	NA	NA	NA	NA	NA	NA	NA	NA	NA	NA	NA	NA	NA	NA	1	2	4	4	-2.98712764560904
230.0788	5864.15763999025	5.41005597172889	0.137290704534041	39.4058431711776	0	0	Metronidazole	1	C6H9N3O3	[M+Hac-H]-	171.064392	230.0782456	2.23967284975394	HMDB15052	Metronidazole	1	C6H9N3O3	[M+Hac-H]-	171.064392	230.0782456	2.23967284975394	C07203	1	2	2	4	2.54456728150311
230.0796	8622.71966168881	5.9718711805856	0.106519771444274	56.063499757975	0	0	NA	NA	NA	NA	NA	NA	NA	NA	Tyr-OEt,Anhalamine,p-Lactophenetide,Propoxur	1	C11H15NO3	[M+Na-2H]-	209.105194	230.0798626	-1.19393325822346	C01458,C12231,C14262,C14334	0	2	2	4	2.68522730148849
231.0848	35145.2789986012	8.00732160091512	0.208301399564673	38.4410360067169	0	0	NA	NA	NA	NA	NA	NA	NA	NA	NA	NA	NA	NA	NA	NA	NA	NA	1	2	3	4	3.02984487231075
232.0784	155503.015174764	10.1550987773823	0.165469684745858	61.3713550792059	0	0	NA	NA	NA	NA	NA	NA	NA	NA	NA	NA	NA	NA	NA	NA	NA	NA	1	2	2	4	3.43154345752904
244.0607	18676.8612973561	7.09291287231271	0.143331470983118	49.4860816236801	0	0	NA	NA	NA	NA	NA	NA	NA	NA	NA	NA	NA	NA	NA	NA	NA	NA	0	2	3	4	2.88419929779462
246.0578	4846.94783837287	5.13176853754495	0.124937100993932	41.0748168215796	0	0	NA	NA	NA	NA	NA	NA	NA	NA	NA	NA	NA	NA	NA	NA	NA	NA	2	2	4	4	2.48962039265572
257.082	14734.6351146087	6.7494378244879	0.145364521459346	46.4311219596696	0	0	O-Desmethylangolensin,Archangin,Wyerone,Rhapontigenin,Acetomenaphthone,Xanthoxyletin,Demethylvestitol,Yangonin,5-Methoxyseselin,(2S,3R,4R)-3,4,4-Trihydroxyflavan,3,4,7-Trihydroxyisoflavan,3-Hydroxyequol,cis-4-Hydroxyequol,3-(2-Furanyl)-2-phenyl-2-propenal	1	C15H14O4	[M-H]-	258.08921	257.0819336	0.425934248008938	HMDB04629,HMDB30616,HMDB30947,HMDB31842,HMDB32725,HMDB33931,HMDB33986,HMDB34144,HMDB34255,HMDB40679,HMDB41652,HMDB41657,HMDB41710,HMDB36185	Wyerone,Luvangetin,Peucedanin,Davidigenin,Yangonin,Lunularic_acid,Hibiscoquinone_A,2,2-Bis(4-hydroxyphenyl)-propanoic_acid,2-Naphtylmethylsuccinic_acid,Catalpalactone,3,4-Dihydroxyfluorene,1,2-Dihydroxyfluorene,Dehydrosafynol,4-Hydroxybenzophenone,Capillarin,Atractylodinol	1	C15H14O4	[M-H]-	258.08921	257.0819336	0.425934248008938	C08465,C09273,C09283,C09618,C09980,C10268,C10352,C13633,C14115,C16929,C07717,C07724,C08447,C14230,C16926,C17856	2	2	4	4	2.80497262620493
271.0985	11356.4399761567	6.37185648038119	0.115514981529366	55.1604337032367	0	0	NA	NA	NA	NA	NA	NA	NA	NA	NA	NA	NA	NA	NA	NA	NA	NA	0	2	2	4	2.74020606993892
281.1168	4738.46794188186	5.09883024259549	0.100530687558896	50.7191422480658	0	0	NA	NA	NA	NA	NA	NA	NA	NA	NA	NA	NA	NA	NA	NA	NA	NA	0	2	2	4	2.47948334966606
292.1895	1584.48624429591	-3.99870280183262	0.102295955093079	-39.0895495153664	0	0	NA	NA	NA	NA	NA	NA	NA	NA	NA	NA	NA	NA	NA	NA	NA	NA	2	2	2	4	-2.41482945506882
299.1296	18049.0632959696	7.0433361666797	0.153964438650491	45.7465128208501	0	0	Myrigalone_E,1,3-Diacetoxy-4,6,12-tetradecatriene-8,10-diyne,Myrigalone_A,Myrigalon_B,Verimol_C,Obtustyrene,(E)-3,5-Dimethoxystilbene,1-Acetoxy-4,6-tetradecadiene-8,10,12-triyne,Phenethyl_phenylacetate	1	C18H20O4	[M-H]-	300.13616	299.1288836	2.32508473149056	HMDB30755,HMDB30922,HMDB37245,HMDB37246,HMDB38325,HMDB30672,HMDB30722,HMDB30881,HMDB35009	Toxyl_angelate,alpha,alpha-Diethyl-3,4,3,4-stilbenetetraol,(+)-3-Hydroxylarreatricin,Lapachenole,Dimethylstilbestrol,2,5-Dimethoxystilbene,Navenone_C,Methoxyphenone	1	C18H20O4	[M-H]-	300.13616	299.1288836	2.32508473149056	C08981,C14739,C20431,C09950,C14234,C15131,C17021,C19124	2	2	2	4	2.85575739685131
313.1851	2345.19959508154	-4.62219407219048	0.0872592392621769	-52.9708270582413	0	0	NA	NA	NA	NA	NA	NA	NA	NA	NA	NA	NA	NA	NA	NA	NA	NA	2	2	4	4	-2.70265926435819
313.2133	26679.7106976298	-3.9821362288408	0.0784020793539684	-50.7912068360116	0	0	NA	NA	NA	NA	NA	NA	NA	NA	NA	NA	NA	NA	NA	NA	NA	NA	0	2	2	4	-2.38197881035825
313.2214	2192.26795912697	-4.5168511129585	0.0831498391577223	-54.3218262201414	0	0	NA	NA	NA	NA	NA	NA	NA	NA	NA	NA	NA	NA	NA	NA	NA	NA	2	2	3	4	-2.65263136876786
314.1722	2948.88449046609	4.40152437867784	0.105123924008642	41.869863783966	0	0	NA	NA	NA	NA	NA	NA	NA	NA	L-Pyrrolysine	1	C12H21N3O3	[M+Hac-H]-	255.158292	314.1721456	0.329755522557661	C16138	2	2	0	4	2.25925092326425
314.1733	1557.43599808667	-3.97111669391619	0.0871155181501387	-45.5844926167137	0	0	NA	NA	NA	NA	NA	NA	NA	NA	NA	NA	NA	NA	NA	NA	NA	NA	2	2	4	4	-2.36647178622654
314.1917	4157.9581946805	-5.49854832425719	0.08982671939787	-61.2128369054918	0	0	NA	NA	NA	NA	NA	NA	NA	NA	NA	NA	NA	NA	NA	NA	NA	NA	2	2	1	4	-3.07892834608819
314.2035	2604.13531622486	-4.78431245421771	0.117253661003879	-40.8030965792994	0	0	NA	NA	NA	NA	NA	NA	NA	NA	NA	NA	NA	NA	NA	NA	NA	NA	2	2	4	4	-2.76053145619998
314.2059	1570.27693291582	-3.9844396498355	0.0876140909525734	-45.4771556323323	0	0	NA	NA	NA	NA	NA	NA	NA	NA	NA	NA	NA	NA	NA	NA	NA	NA	2	2	4	4	-2.39808070398274
314.2152	2072.16912686823	-4.42793708098631	0.0973834879579098	-45.4690746227955	0	0	NA	NA	NA	NA	NA	NA	NA	NA	NA	NA	NA	NA	NA	NA	NA	NA	0	2	4	4	-2.59482120513001
315.1949	3204.10419160284	-5.1036041898763	0.0854015251663551	-59.7601059224048	0	0	NA	NA	NA	NA	NA	NA	NA	NA	NA	NA	NA	NA	NA	NA	NA	NA	2	2	4	4	-2.88419929779463
319.0545	1864.64945636345	3.72063082938015	0.0872338889190859	42.6512090138642	0	0	NA	NA	NA	NA	NA	NA	NA	NA	NA	NA	NA	NA	NA	NA	NA	NA	2	2	4	4	2.00540806264319
322.2213	2344.97113418207	-4.62171071220363	0.101648021875264	-45.4677880291175	0	0	NA	NA	NA	NA	NA	NA	NA	NA	NA	NA	NA	NA	NA	NA	NA	NA	0	2	2	4	-2.68522730148849
323.2054	2038.2036437153	-4.40163934399123	0.103221182520226	-42.6427913004072	0	0	NA	NA	NA	NA	NA	NA	NA	NA	NA	NA	NA	NA	NA	NA	NA	NA	1	2	2	4	-2.58163539750708
327.2285	1491.22204375968	-3.8999661025837	0.0964945601067801	-40.4164348567217	0	0	NA	NA	NA	NA	NA	NA	NA	NA	NA	NA	NA	NA	NA	NA	NA	NA	2	2	4	4	-2.33001837782903
336.2292	1620.96541748922	-4.035957604179	0.0877793786868011	-45.9784252811745	0	0	NA	NA	NA	NA	NA	NA	NA	NA	NA	NA	NA	NA	NA	NA	NA	NA	2	2	3	4	-2.42346460074279
342.2222	3233.3153127968	-5.11756895140016	0.0805860766879002	-63.5043814233551	0	0	NA	NA	NA	NA	NA	NA	NA	NA	NA	NA	NA	NA	NA	NA	NA	NA	2	2	2	4	-2.91518514769024
356.2352	1438.73357647565	-3.84133560334104	0.0912000213040024	-42.1198980923095	0	0	NA	NA	NA	NA	NA	NA	NA	NA	NA	NA	NA	NA	NA	NA	NA	NA	0	2	2	4	-2.30293520041274
366.1687	2475.93605885336	-4.70621257278347	0.106768048690782	-44.0788478434538	0	0	NA	NA	NA	NA	NA	NA	NA	NA	NA	NA	NA	NA	NA	NA	NA	NA	1	2	3	4	-2.72095334607593
377.2133	1275.51942625791	-3.64162972466695	0.0927022614444249	-39.2830732274003	0	0	NA	NA	NA	NA	NA	NA	NA	NA	NA	NA	NA	NA	NA	NA	NA	NA	2	2	3	4	-2.24752592688255
396.2753	7498.29996045841	-2.19467155863671	0.0536480928978121	-40.9086593780152	0	0	NA	NA	NA	NA	NA	NA	NA	NA	NA	NA	NA	NA	NA	NA	NA	NA	2	2	4	4	-1.53687132237747
413.1771	1845.90695366209	-4.24426566670269	0.108557134382144	-39.0970680173077	0	0	NA	NA	NA	NA	NA	NA	NA	NA	NA	NA	NA	NA	NA	NA	NA	NA	0	2	2	4	-2.51069705338462
419.1851	2223.66322020812	-4.53912831749188	0.0840995568893533	-53.9732726946926	0	0	NA	NA	NA	NA	NA	NA	NA	NA	NA	NA	NA	NA	NA	NA	NA	NA	0	2	3	4	-2.66857500491204
423.2189	1575.48273218411	-3.98985600462047	0.0869460527207037	-45.8888687843835	0	0	NA	NA	NA	NA	NA	NA	NA	NA	NA	NA	NA	NA	NA	NA	NA	NA	2	2	4	4	-2.40637070416912
435.1589	3107.29985720335	-5.05603725390974	0.117737494672036	-42.9433059365972	0	0	NA	NA	NA	NA	NA	NA	NA	NA	NA	NA	NA	NA	NA	NA	NA	NA	2	2	4	4	-2.82945347082192
467.2734	1947.51560508082	-4.32951760102186	0.107586310840349	-40.2422721552985	0	0	NA	NA	NA	NA	NA	NA	NA	NA	NA	NA	NA	NA	NA	NA	NA	NA	1	2	2	4	-2.55653657132369
503.151	5758.82017922001	-5.98594739562389	0.0985816661485062	-60.7206961445194	0	0	NA	NA	NA	NA	NA	NA	NA	NA	NA	NA	NA	NA	NA	NA	NA	NA	0	2	2	4	-3.68264157210811
510.1971	4659.72942065498	-5.66973750945893	0.0918113742228211	-61.7541950270649	0	0	NA	NA	NA	NA	NA	NA	NA	NA	NA	NA	NA	NA	NA	NA	NA	NA	0	2	2	4	-3.29923581585014
532.1789	4289.60226318819	-5.54474995266302	0.134338377399121	-41.2745044269033	0	0	NA	NA	NA	NA	NA	NA	NA	NA	NA	NA	NA	NA	NA	NA	NA	NA	0	2	2	4	-3.13678058702723
545.2548	4680.56350005576	-5.67626582928609	0.101673432544179	-55.8284075519889	0	0	NA	NA	NA	NA	NA	NA	NA	NA	NA	NA	NA	NA	NA	NA	NA	NA	0	2	2	4	-3.43154345752908
168.0887	72471.825667018	9.05281956164935	0.24648544381123	36.7276031463441	2.64885130085166e-295	1.43302855376075e-291	NA	NA	NA	NA	NA	NA	NA	NA	NA	NA	NA	NA	NA	NA	NA	NA	2	2	4	4	3.2075276955283
378.1686	1677.826430827	-4.09113134874758	0.111442992325966	-36.7105303201226	4.96041095390441e-295	2.68358232606228e-291	NA	NA	NA	NA	NA	NA	NA	NA	NA	NA	NA	NA	NA	NA	NA	NA	2	2	4	4	-2.46959486896682
312.2181	17552.0029112755	-3.44554551484883	0.0938761352852229	-36.7031035564072	6.51627878426131e-295	3.52530682228537e-291	NA	NA	NA	NA	NA	NA	NA	NA	NA	NA	NA	NA	NA	NA	NA	NA	2	2	4	4	-2.16816222292371
243.0276	98281.0826710859	1.58306209438141	0.0432457573719105	36.6061826774632	2.28045220878616e-293	1.23372464495331e-289	NA	NA	NA	NA	NA	NA	NA	NA	NA	NA	NA	NA	NA	NA	NA	NA	2	2	4	4	0.916153570986865
418.1336	2208.95936191716	3.97326297987227	0.109444903832821	36.3037733208804	1.41066012190501e-288	7.63167125950609e-285	NA	NA	NA	NA	NA	NA	NA	NA	NA	NA	NA	NA	NA	NA	NA	NA	2	2	4	4	2.12639609999648
237.1109	1138.14618907674	-3.4489658341323	0.0950477687297457	-36.2866575431026	2.62675558314811e-288	1.42107477048313e-284	NA	NA	NA	NA	NA	NA	NA	NA	NA	NA	NA	NA	NA	NA	NA	NA	2	2	1	4	-2.17304383032003
278.1249	1167.10106673191	-3.49167368694604	0.0962378725069784	-36.2817007066823	3.14476954679138e-288	1.70132032481413e-284	NA	NA	NA	NA	NA	NA	NA	NA	NA	NA	NA	NA	NA	NA	NA	NA	2	2	4	4	-2.18800776758196
310.0477	13056.4760203954	6.57404124522116	0.183458617260841	35.8339190787327	3.27418616669787e-281	1.77133471618355e-277	NA	NA	NA	NA	NA	NA	NA	NA	NA	NA	NA	NA	NA	NA	NA	NA	2	2	4	4	2.78206556513108
317.2044	2173.25466033924	-4.50231374116929	0.126038592051346	-35.7217076761308	1.81976839279926e-279	9.84494700504402e-276	NA	NA	NA	NA	NA	NA	NA	NA	NA	NA	NA	NA	NA	NA	NA	NA	1	2	3	4	-2.63733479626423
295.0594	1631.39432560441	3.51970692832459	0.0985366032494716	35.7197915521151	1.94878905159695e-279	1.05429487691395e-275	1,1-(Tetrahydro-6a-hydroxy-2,3a,5-trimethylfuro[2,3-d]-1,3-dioxole-2,5-diyl)bis-ethanone,Phloretin,(Z)-4-Methoxy-3,3,5,5-tetrahydroxystilbene,3,3,4,7-Tetrahydroxyflavan,beta-Pyrufuran,alpha-Pyrufuran,Hemigossypolone,11-Methoxynoryangonin,(-)-Epiafzelechin,Afzelechin,Wyerone_epoxide,11-Hydroxyyangonin,2,3-Epoxysesamone,(R)-Methysticin,(2xi,4xi)-4,4,5,7-Tetrahydroxyflavan,Hydroxysesamone,(2S,3S,4R)…	1	C12H18O6	[M+K-2H]-	258.11034	295.0589466	1.64340043096854	HMDB32527,HMDB03306,HMDB30377,HMDB30541,HMDB30634,HMDB30635,HMDB30744,HMDB30754,HMDB30822,HMDB30823,HMDB30949,HMDB33017,HMDB33333,HMDB33590,HMDB37232,HMDB37760,HMDB40828,HMDB41654,HMDB41685,HMDB41695,HMDB32924	sn-Glycero-3-phosphocholine,Phloretin,alpha-Pyrufuran,beta-Pyrufuran,Ptaerochromenol,Afzelechin,Fisetinidol,Methysticin,Luteoliflavan,Apiforol,(-)-Epiafzelechin,H37,5-Deoxyleucopelargonidin	1	C8H21NO6P	[M+K-2H]-	258.110652	295.0592586	0.585983984423526	C00670,C00774,C08929,C08948,C09029,C09320,C09735,C09952,C12122,C12124,C12128,C13767,C16415	2	2	4	4	1.92561371809055
392.1842	1767.57179831733	-4.17477412949435	0.11870544856998	-35.1691870911319	5.91760216465382e-271	3.20142277107772e-267	NA	NA	NA	NA	NA	NA	NA	NA	NA	NA	NA	NA	NA	NA	NA	NA	2	2	4	4	-2.47948334966606
590.2565	1168.780835837	-3.49402141206513	0.0999105444746848	-34.9714980579496	6.10327785206064e-268	3.30187331796481e-264	NA	NA	NA	NA	NA	NA	NA	NA	NA	NA	NA	NA	NA	NA	NA	NA	2	2	4	4	-2.19310646762617
281.233	1539.44006007354	-3.95159689078865	0.113405880756295	-34.8447264324898	5.11736456578958e-266	2.76849423009216e-262	NA	NA	NA	NA	NA	NA	NA	NA	NA	NA	NA	NA	NA	NA	NA	NA	2	2	4	4	-2.3442277424448
284.1501	2146.96035065739	3.93108922945023	0.113163132242309	34.7382504492086	2.08544591096381e-264	1.12822623783142e-260	NA	NA	NA	NA	NA	NA	NA	NA	NA	NA	NA	NA	NA	NA	NA	NA	2	2	4	4	2.09630003368919
365.1013	3813.11533718504	4.77996860767961	0.138268903072636	34.5700913326013	7.11405020500526e-262	3.84870116090784e-258	Cymorcin_monoglucoside,3-Hydroxy-4-isopropylbenzyl_alcohol_3-glucoside,Perilloside_B,Dehydrocyanaropicrin,Diosbulbin_D,Diosbulbin_B,7-hydroxyolanzapine,2-hydroxymethylolanzapine,3-(3,4-Dihydroxyphenyl)-1-propanol_3-glucoside,Pseudomonine	1	C16H24O7	[M+K-2H]-	328.152205	365.1008116	1.3705803551308	HMDB29777,HMDB39385,HMDB40465,HMDB35029,HMDB35109,HMDB36777,HMDB60958,HMDB60987,HMDB38304,HMDB41438	Rhododendrin,Calaxin,Deoxyelephantopin,Echinone,2,3-Dihydro-2-(4-methoxyphenyl)-5,6,7-trimethoxy-4H-1-benzopyran-4-one	1	C16H24O7	[M+K-2H]-	328.152205	365.1008116	1.3705803551308	C09965,C09353,C09388,C10338,C15118	2	2	4	4	2.37415393780406
344.2348	10415.8247620403	-2.49304455403135	0.0722536746364413	-34.5040520994343	6.97405826995587e-261	3.77296552404612e-257	NA	NA	NA	NA	NA	NA	NA	NA	NA	NA	NA	NA	NA	NA	NA	NA	2	2	0	4	-1.68013014137191
271.1428	1324.73900551725	3.20501921209831	0.0929364876653264	34.486123723977	1.29507934713992e-260	7.00637926802699e-257	NA	NA	NA	NA	NA	NA	NA	NA	NA	NA	NA	NA	NA	NA	NA	NA	1	2	4	4	1.75929019900437
453.2578	1065.33684476484	-3.33532852170185	0.0967852136161045	-34.4611371622459	3.06691769126199e-260	1.65920247097274e-256	NA	NA	NA	NA	NA	NA	NA	NA	NA	NA	NA	NA	NA	NA	NA	NA	2	2	4	4	-2.13085651376889
323.2336	1121.61645641875	-3.42378820430087	0.0996419854962757	-34.3608990452006	9.68222454826566e-259	5.23808348061172e-255	NA	NA	NA	NA	NA	NA	NA	NA	NA	NA	NA	NA	NA	NA	NA	NA	2	2	4	4	-2.16333174266803
230.078	2220.97138063031	3.98113655764491	0.116762783597084	34.0959373783235	8.47311254725418e-255	4.58395388806451e-251	Metronidazole	1	C6H9N3O3	[M+Hac-H]-	171.064392	230.0782456	-1.17047137295093	HMDB15052	Metronidazole	1	C6H9N3O3	[M+Hac-H]-	171.064392	230.0782456	-1.17047137295093	C07203	2	2	4	4	2.13535972889756
280.0502	1658.80118210895	3.54455421658545	0.104015198868297	34.0772719290142	1.60175718768624e-254	8.66550638538258e-251	NA	NA	NA	NA	NA	NA	NA	NA	NA	NA	NA	NA	NA	NA	NA	NA	2	2	1	4	1.93155892456755
324.254	1087.05103679671	-3.37015853858064	0.0989638971580305	-34.0544242432066	3.49068015370991e-254	1.88845796315706e-250	NA	NA	NA	NA	NA	NA	NA	NA	NA	NA	NA	NA	NA	NA	NA	NA	2	2	1	4	-2.14449828399911
227.2209	1040.97397766627	-3.29524000809002	0.0971717402133878	-33.911505555563	4.50832422330497e-252	2.43900340480799e-248	NA	NA	NA	NA	NA	NA	NA	NA	NA	NA	NA	NA	NA	NA	NA	NA	0	2	3	4	-2.10470575706287
494.1682	1090.2760928955	-3.37514918220956	0.0996546155097632	-33.8684682585413	1.94088016829772e-251	1.05001617104907e-247	NA	NA	NA	NA	NA	NA	NA	NA	NA	NA	NA	NA	NA	NA	NA	NA	2	2	4	4	-2.15381952301516
363.1979	1098.24228735434	-3.38776108053645	0.100220613246651	-33.8030368283509	1.77963553074939e-250	9.62782822135419e-247	NA	NA	NA	NA	NA	NA	NA	NA	NA	NA	NA	NA	NA	NA	NA	NA	1	2	2	4	-2.15855121929139
312.0447	3665.3651095869	4.72189209856008	0.139922130273408	33.7465709629599	1.20035331030912e-249	6.49391140877234e-246	NA	NA	NA	NA	NA	NA	NA	NA	NA	NA	NA	NA	NA	NA	NA	NA	2	2	1	4	2.35892680504888
318.1684	2117.93855680897	-4.46170705196493	0.132693280654561	-33.6242123938441	7.42871721087521e-248	4.01893601108349e-244	NA	NA	NA	NA	NA	NA	NA	NA	NA	NA	NA	NA	NA	NA	NA	NA	2	2	4	4	-2.62263149762031
278.1237	5159.08026895648	5.22295373960803	0.155396336957218	33.6105331816537	1.17707608412574e-247	6.36798161512027e-244	NA	NA	NA	NA	NA	NA	NA	NA	NA	NA	NA	NA	NA	NA	NA	NA	0	2	3	4	2.51069705338462
314.2047	2082.25761799653	-4.4350568261528	0.132734466262814	-33.4130007904005	8.87649467613929e-245	4.80218361979135e-241	NA	NA	NA	NA	NA	NA	NA	NA	NA	NA	NA	NA	NA	NA	NA	NA	2	2	4	4	-2.60847421619464
300.2454	1012.04198772738	-3.24614307193962	0.0979957443913004	-33.1253473515916	1.28287588598975e-240	6.94035854320454e-237	NA	NA	NA	NA	NA	NA	NA	NA	NA	NA	NA	NA	NA	NA	NA	NA	2	2	4	4	-2.07991976055993
309.1455	1047.08516612785	-3.30538613014329	0.100801488648442	-32.7910447996581	7.90027644656588e-236	4.27404955759214e-232	NA	NA	NA	NA	NA	NA	NA	NA	NA	NA	NA	NA	NA	NA	NA	NA	2	2	4	4	-2.10896501331615
312.1088	1370.00608792098	3.25581317793561	0.0994140791728131	32.7500209731458	3.03416069896412e-235	1.64148093813959e-231	Arginyl-Threonine,Threoninyl-Arginine,Tyramine_glucuronide,N-Acetylvanilalanine,Dihydroferuloylglycine	1	C10H21N5O4	[M+K-2H]-	275.159355	312.1079616	2.79422541965987	HMDB28719,HMDB29055,HMDB10328,HMDB11716,HMDB41725	NA	NA	NA	NA	NA	NA	NA	NA	2	2	3	4	1.78147456269597
262.0393	1341.94250727931	3.22467524889185	0.0984929051136106	32.7401780379228	4.18933819765306e-235	2.26643196493031e-231	Epinephrine_sulfate,N-acetyl-S-(3-oxo-3-carboxy-n-propyl)cysteine,Cystathionine_ketimine	1	C9H13NO6S	[M-H]-	263.046361	262.0390846	0.808657992124205	HMDB01876,HMDB02194,HMDB02015	NA	NA	NA	NA	NA	NA	NA	NA	2	2	4	4	1.77027348037428
321.218	17210.2646566302	-2.94971116118559	0.091615468359639	-32.1966499107599	1.96613022419911e-227	1.06367645129172e-223	NA	NA	NA	NA	NA	NA	NA	NA	NA	NA	NA	NA	NA	NA	NA	NA	2	2	4	4	-1.96554347659917
196.119	12487.5082569926	6.50940852762935	0.203932461506997	31.9194329315051	1.43532447938913e-223	7.76510543349517e-220	NA	NA	NA	NA	NA	NA	NA	NA	NA	NA	NA	NA	NA	NA	NA	NA	2	2	4	4	2.76053145619998
250.9578	1242.47129084598	3.10729035059597	0.0976193052841829	31.8306951842183	2.43538705819566e-222	1.31754439848385e-218	NA	NA	NA	NA	NA	NA	NA	NA	NA	NA	NA	NA	NA	NA	NA	NA	1	2	2	4	1.69942718212797
315.1242	14813.357913034	6.75702761937917	0.21365153003062	31.6263947111017	1.60148843654091e-219	8.66405244168633e-216	Verimol_B,Verimol_A,7-Hydroxy-2,4,5-trimethoxyisoflavan,7-Hydroxy-2,3,4-trimethoxyisoflavan,Sorgolactone,5-Hydroxy-3,4,7-trimethoxyflavan,Feruloylcholine,Xenognosin_A,4-Methoxybenzyl_phenylacetate,7-Hydroxy-5-methoxyflavan,4-O-Methylequol	1	C18H20O5	[M-H]-	316.131075	315.1237986	1.25696631529822	HMDB38323,HMDB38324,HMDB38780,HMDB39510,HMDB39607,HMDB40534,HMDB32800,HMDB29539,HMDB34992,HMDB37686,HMDB41678	Sorgolactone,2-O-Methylodoratol,Combretastatin_A-4,Xenognosin_A,Broussin,7,4-Dihydroxy-8-methylflavan,Loroglossol,Orchinol,Pterostilbene	1	C18H20O5	[M-H]-	316.131075	315.1237986	1.25696631529822	C09186,C09774,C20268,C08731,C09505,C09650,C10267,C10272,C10287	2	2	2	4	2.82945347082192
340.0915	1004.49698093849	-3.23301352642032	0.102447007243345	-31.5579108986644	1.39663094691478e-218	7.55577342280893e-215	NA	NA	NA	NA	NA	NA	NA	NA	NA	NA	NA	NA	NA	NA	NA	NA	2	2	2	4	-2.07591059549127
230.0772	1250.36189827643	3.11700791985409	0.0987757522231573	31.5564078197253	1.46454308541109e-218	7.92317809207397e-215	(R)-N-Methylsalsolinol,(S)-N-Methylsalsolinol,(-)-Salsoline,(R)-1,2-dimethyl-5,6-dihydroxy-tetrahydroisoquinoline,2-Isopropylphenyl_methylcarbamate,2-Methylpropyl_2-aminobenzoate,Butyl_2-aminobenzoate,Ethyl_N-ethylanthranilate	1	C11H15NO2	[M+(37Cl)]-	193.110279	230.0767306	2.00715647691286	HMDB03626,HMDB03892,HMDB12469,HMDB12484,HMDB31797,HMDB35072,HMDB36906,HMDB37698	3,4-Methylenedioxymethamphetamine,Butamben,Heliamine,(-)-Salsoline,Isoprocarb,2,3,5-Trimethacarb	1	C11H15NO2	[M+(37Cl)]-	193.110279	230.0767306	2.00715647691286	C07577,C07875,C09460,C09640,C18418,C18957	2	2	4	4	1.7053415538625
320.2203	1148.33627237368	-3.46378366571109	0.109935585828906	-31.507392620819	6.88012637897381e-218	3.72214837102483e-214	NA	NA	NA	NA	NA	NA	NA	NA	NA	NA	NA	NA	NA	NA	NA	NA	1	2	3	4	-2.17797777757778
269.0671	1197.76709979859	3.05084536217569	0.0975884577545246	31.2623586064843	1.5165687292596e-214	8.20463682529446e-211	NA	NA	NA	NA	NA	NA	NA	NA	NA	NA	NA	NA	NA	NA	NA	NA	2	2	4	4	1.6651310335998
494.2228	7394.95049172607	-4.74753750533781	0.151961626944683	-31.2416864756654	2.89549587828872e-214	1.5664632701542e-210	NA	NA	NA	NA	NA	NA	NA	NA	NA	NA	NA	NA	NA	NA	NA	NA	2	2	4	4	-2.74020606993892
245.0643	1608.40014534008	3.49858024395962	0.112169629109024	31.1900848005761	1.4521031625771e-213	7.85587810954209e-210	NA	NA	NA	NA	NA	NA	NA	NA	NA	NA	NA	NA	NA	NA	NA	NA	2	2	4	4	1.91682154677494
368.244	58834.0648327898	-2.0881035937511	0.0670523560467851	-31.1413903531465	6.63375207097483e-213	3.58885987039739e-209	NA	NA	NA	NA	NA	NA	NA	NA	NA	NA	NA	NA	NA	NA	NA	NA	2	2	4	4	-1.48750321872719
489.3178	1051.2154856912	-3.31198197337688	0.106414227250204	-31.1234884560093	1.15892058953892e-212	6.26976038940555e-209	NA	NA	NA	NA	NA	NA	NA	NA	NA	NA	NA	NA	NA	NA	NA	NA	2	2	4	4	-2.11326287608653
194.1034	4104.93141154492	4.8882360355518	0.157217547045452	31.0921784967081	3.07245978563595e-212	1.66220074402905e-208	NA	NA	NA	NA	NA	NA	NA	NA	NA	NA	NA	NA	NA	NA	NA	NA	2	2	4	4	2.41482945506882
289.1041	1321.03500131478	3.20040432638671	0.103202052365319	31.0110531044263	3.82506362819272e-211	2.06935942285226e-207	NA	NA	NA	NA	NA	NA	NA	NA	NA	NA	NA	NA	NA	NA	NA	NA	0	2	3	4	1.75711882396184
412.1651	6323.33073719153	-4.32326954144829	0.139795069674479	-30.9257654902656	5.38146186998946e-210	2.9113708716643e-206	NA	NA	NA	NA	NA	NA	NA	NA	NA	NA	NA	NA	NA	NA	NA	NA	0	2	4	4	-2.54456728150312
434.3246	981.688145772771	-3.19258058057606	0.103843865065577	-30.7440461558316	1.46870980131898e-207	7.94572002513569e-204	NA	NA	NA	NA	NA	NA	NA	NA	NA	NA	NA	NA	NA	NA	NA	NA	2	2	4	4	-2.06799093728006
292.1665	1128.52115477026	2.95951418068788	0.0963996841594489	30.7004551570182	5.61259850826372e-207	3.03641579297067e-203	NA	NA	NA	NA	NA	NA	NA	NA	NA	NA	NA	NA	NA	NA	NA	NA	0	2	2	4	1.60690860057515
491.2479	925.270579177555	-3.08787175384065	0.10169085934678	-30.3652833074267	1.57901413675171e-202	8.54246647982673e-199	NA	NA	NA	NA	NA	NA	NA	NA	NA	NA	NA	NA	NA	NA	NA	NA	2	2	2	4	-2.03386883850538
574.2824	976.610008684775	-3.18355276593177	0.10540068599503	-30.2042888609082	2.0805189876393e-200	1.12556077231286e-196	NA	NA	NA	NA	NA	NA	NA	NA	NA	NA	NA	NA	NA	NA	NA	NA	2	2	4	4	-2.06407925352326
423.0506	1188.42895432672	3.03913306160251	0.100973697455883	30.098264579549	5.10544925134164e-199	2.76204804497583e-195	NA	NA	NA	NA	NA	NA	NA	NA	O-Feruloylgalactarate	1	C16H18O11	[M+(37Cl)]-	386.084915	423.0513666	-1.88062269235653	C03156	2	2	0	4	1.65230736813254
227.0328	1312.19449987846	3.19009477972909	0.106596225415748	29.9269018887587	8.79226525683786e-197	4.75661550394928e-193	NA	NA	NA	NA	NA	NA	NA	NA	NA	NA	NA	NA	NA	NA	NA	NA	0	2	4	4	1.74851513434643
305.0779	1238.0984478079	3.10140680708739	0.103663506880758	29.9180193725732	1.14725281326764e-196	6.20663771977795e-193	NA	NA	NA	NA	NA	NA	NA	NA	NA	NA	NA	NA	NA	NA	NA	NA	0	2	4	4	1.69163266958748
434.1751	897.749645578429	-3.03388475201368	0.101475437189266	-29.8977253614099	2.10643714673122e-196	1.13958249638159e-192	NA	NA	NA	NA	NA	NA	NA	NA	NA	NA	NA	NA	NA	NA	NA	NA	2	2	4	4	-2.01237154476995
299.0538	2162.67168652983	3.94157708238197	0.132019740572447	29.8559674885817	7.34475219001262e-196	3.97351093479683e-192	NA	NA	NA	NA	NA	NA	NA	NA	NA	NA	NA	NA	NA	NA	NA	NA	2	2	4	4	2.10470575706287
300.1088	1300.0061648388	3.17599606721681	0.106534331095037	29.8119492052152	2.73494890986386e-195	1.47960736023635e-191	NA	NA	NA	NA	NA	NA	NA	NA	NA	NA	NA	NA	NA	NA	NA	NA	2	2	4	4	1.74214629043194
381.0295	3104.26670377314	4.47710616974157	0.151329085600346	29.585232422308	2.31438314091248e-192	1.25208127923365e-188	hesperetin_3-O-sulfate	1	C16H14O9S	[M-H]-	382.035857	381.0285806	2.36596425018325	HMDB29202	NA	NA	NA	NA	NA	NA	NA	NA	2	2	4	4	2.29000297843588
342.2304	4322.63285338333	-5.55590483318489	0.187884264616343	-29.5708895288808	3.5390629224701e-192	1.91463304105632e-188	NA	NA	NA	NA	NA	NA	NA	NA	NA	NA	NA	NA	NA	NA	NA	NA	2	2	4	4	-3.2075276955283
310.0923	2806.96046629936	4.32864012101934	0.146625140445221	29.5218139800284	1.51125057246931e-191	8.17586559705896e-188	Taxiphyllin,Dhurrin,N-Phenylacetylaspartic_acid,N-Carboxyacetyl-D-phenylalanine,4-Hydroxy-3-methoxy-cinnamoylglycine	1	C14H17NO7	[M-H]-	311.100504	310.0932276	-2.98587623836958	HMDB30704,HMDB60471,HMDB29355,HMDB39102,HMDB59747	Taxiphyllin,Dhurrin,p-Glucosyloxymandelonitrile,Zierin,8-Allyl-2-phenyl-8H-1,3a,8-triaza-cyclopenta[a]indene,N-Feruloylglycine	1	C14H17NO7	[M-H]-	311.100504	310.0932276	-2.98587623836958	C01855,C05143,C08330,C08345,C11565,C02564	2	2	3	4	2.23610200345417
568.2746	966.620894182531	-3.16525653418935	0.10735190057083	-29.4848672204078	4.50073071556459e-191	2.43489531712045e-187	NA	NA	NA	NA	NA	NA	NA	NA	NA	NA	NA	NA	NA	NA	NA	NA	2	2	4	4	-2.06019890012564
489.2553	962.709536207116	-3.15809616506057	0.107476045564976	-29.3841864804311	8.74565728168626e-190	4.73140058939226e-186	NA	NA	NA	NA	NA	NA	NA	NA	NA	NA	NA	NA	NA	NA	NA	NA	2	2	4	4	-2.05634932168968
330.2192	1363.16538479505	-3.75160727791796	0.127731726856615	-29.3709900448565	1.28930045733434e-189	6.97511547417879e-186	NA	NA	NA	NA	NA	NA	NA	NA	NA	NA	NA	NA	NA	NA	NA	NA	2	2	4	4	-2.2774427664741
351.0824	5224.00872902865	5.24106613010157	0.179342879111153	29.2237202618637	9.6904893429185e-188	5.24255473451891e-184	(-)-3,4,9-Trimethoxypterocarpan,p-Hydroxyphenethyl_trans-ferulate,2-Hydroxy-4,4,6-trimethoxychalcone,2,3,9-Trimethoxypterocarpan,5,8-Dimethoxychalepensin,beta,2-Dihydroxy-4,6-dimethoxy-3-methylchalcone,2-Hydroxyenterolactone,4-Hydroxyenterolactone,5-Hydroxyenterolactone,6-Hydroxyenterolactone,7-Hydroxyenterolactone	1	C18H18O5	[M+(37Cl)]-	314.115425	351.0818766	1.53183640587216	HMDB30567,HMDB32806,HMDB33586,HMDB33787,HMDB37086,HMDB40936,HMDB41645,HMDB41650,HMDB41672,HMDB41682,HMDB41694,HMDB41697,HMDB41700,HMDB41703	NA	NA	NA	NA	NA	NA	NA	NA	2	2	4	4	2.52166832751268
339.229	20891.8852709107	-3.06707315798858	0.10524993088419	-29.1408567418765	1.09084734085155e-186	5.90148411400689e-183	NA	NA	NA	NA	NA	NA	NA	NA	NA	NA	NA	NA	NA	NA	NA	NA	2	2	4	4	-2.02659863485346
198.0897	885.096165410509	-3.00837091671499	0.103418349362155	-29.0893341004713	4.8979015645888e-186	2.64976474644254e-182	NA	NA	NA	NA	NA	NA	NA	NA	NA	NA	NA	NA	NA	NA	NA	NA	0	2	2	4	-1.99854048631584
327.1214	1415.98909846361	3.30577937837322	0.11368093864465	29.0794518217922	6.53103819075665e-186	3.53329166119935e-182	1-Octen-3-yl_glucoside,Naematolone,Achillicin,Matricin,Diisopentyl_thiomalate	1	C14H26O6	[M+K-2H]-	290.17294	327.1215466	-0.589383371359198	HMDB32959,HMDB35781,HMDB36487,HMDB36643,HMDB32223	Arnicolide_A,Confertiflorin,Eupaformonin,Gaillardin,Isotenulin,Ligulatin_B,Lipiferolide,Matricin,Ovatifolin,Pyrethrosin,Tenulin,Viscidulin_B,Xanthinin,Xanthumin	1	C17H22O5	[M+Na-2H]-	306.146725	327.1213936	-0.121667371206046	C09299,C09374,C09431,C09455,C09487,C09494,C09497,C09499,C09522,C09536,C09557,C09587,C09602,C09603	2	2	4	4	1.80457199804491
154.073	35256.0232962088	8.01181980812696	0.2759332012853	29.0353599016277	2.35535504739406e-185	1.27424708064019e-181	NA	NA	NA	NA	NA	NA	NA	NA	Deisopropylhydroxyatrazine	1	C5H9N5O	[M-H]-	155.08071	154.0734336	-2.70455451196351	C06557	2	2	4	4	3.07892834608818
296.0977	1273.17339880622	-3.63803371943247	0.125905662439229	-28.8949174242935	1.38305430133535e-183	7.48232377022425e-180	NA	NA	NA	NA	NA	NA	NA	NA	NA	NA	NA	NA	NA	NA	NA	NA	2	2	4	4	-2.23610200345417
294.0652	2239.75453555345	3.99382784819106	0.13843731306541	28.8493597553719	5.16144095046356e-183	2.79233955420079e-179	Lenalidomide	1	C13H13N3O3	[M+Cl]-	259.095692	294.0650936	0.49274804531296	HMDB14623	NA	NA	NA	NA	NA	NA	NA	NA	2	2	4	4	2.14449828399911
351.1976	951.76938280777	-3.13783426868903	0.109962786472056	-28.5354197484476	4.26089709459373e-179	2.30514532817521e-175	NA	NA	NA	NA	NA	NA	NA	NA	NA	NA	NA	NA	NA	NA	NA	NA	2	2	0	4	-2.04497990291342
438.1271	1017.2845660316	-3.25476968382428	0.114203408278427	-28.499759620914	1.17949091837645e-178	6.38104586841657e-175	NA	NA	NA	NA	NA	NA	NA	NA	NA	NA	NA	NA	NA	NA	NA	NA	2	2	2	4	-2.09630003368919
355.0724	31495.9745192793	7.84877108441629	0.275519755404944	28.4871444985155	1.69041313759541e-178	9.14513507439116e-175	Penicillin_G	1	C16H18N2O4S	[M+Na-2H]-	334.09873	355.0733986	-2.8456088347505	HMDB15186	Penicillin_G	1	C16H18N2O4S	[M+Na-2H]-	334.09873	355.0733986	-2.8456088347505	C05551	2	2	4	4	2.98712764560904
328.2488	850.415552834707	-2.93597749647239	0.103830538339404	-28.2766278922219	6.69968260925782e-176	3.62452829160848e-172	NA	NA	NA	NA	NA	NA	NA	NA	NA	NA	NA	NA	NA	NA	NA	NA	2	2	4	4	-1.95292335118435
308.1178	1161.37064860047	3.00340232075973	0.106303086199948	28.2531996776704	1.30017431323419e-175	7.03394303459697e-172	NA	NA	NA	NA	NA	NA	NA	NA	NA	NA	NA	NA	NA	NA	NA	NA	2	2	4	4	1.63444625946338
253.0711	1153.48684246819	2.9932373299568	0.106930726349912	27.9923033549961	2.01600801465646e-172	1.09066033592914e-168	N-a-Acetyl-L-arginine,L-Phosphoarginine,trans-Ferulic_acid,Isoferulic_acid,Monoethyl_phthalate,Vanillin_acetate,(-)-trans-3,4-Dihydro-4,8-dihydroxy-3-methyl-1H-2-benzopyran-1-one,Piperonyl_acetate,Meconine,3-(2-Hydroxy-3-methoxyphenyl)-2-propenoic_acid,Repandiol,mono-Benzyl_malonate,2,5-Dihydroxycinnamic_acid_methyl_ester	1	C8H16N4O3	[M+K-2H]-	216.122241	253.0708476	0.945585010179774	HMDB04620,HMDB29438,HMDB00954,HMDB00955,HMDB02120,HMDB29663,HMDB30765,HMDB32614,HMDB32652,HMDB37644,HMDB39606,HMDB59721,HMDB61686	L-Arginine_phosphate,Scytalone,Ferulate,6-Hydroxymellein,2,4,8-Trihydroxy-1-tetralone,Isoferulic_acid,Methyl_caffeate,Dimethyl_phthalate,5-Hydroxyconiferaldehyde,Kakuol	1	C6H15N4O5P	[M-H]-	254.078009	253.0707326	1.40000385014067	C05945,C00779,C01494,C02379,C09974,C10470,C10477,C11233,C12204,C16982	2	2	4	4	1.62918829654751
299.1738	1211.39144677186	3.06829270912329	0.109663720904532	27.9791045189355	2.91820434009343e-172	1.57874854799054e-168	NA	NA	NA	NA	NA	NA	NA	NA	NA	NA	NA	NA	NA	NA	NA	NA	2	2	0	4	1.67446127144888
276.1584	1221.05691000674	-3.56760932885497	0.127534952489994	-27.9735810395575	3.40652312644803e-172	1.84292901140839e-168	NA	NA	NA	NA	NA	NA	NA	NA	NA	NA	NA	NA	NA	NA	NA	NA	2	2	4	4	-2.21409274366141
202.0502	6034.39082656349	5.45172610675329	0.195417016803809	27.8979087692583	2.8285669562334e-171	1.53025472332227e-167	NA	NA	NA	NA	NA	NA	NA	NA	N-Cyclopropylammeline	1	C6H9N5O	[M+Cl]-	167.08071	202.0501116	0.301905302130496	C14148	2	2	4	4	2.55653657132369
380.0418	1201.25706388682	3.05514971973193	0.109536693606234	27.8915641795312	3.37696620065006e-171	1.82693871455168e-167	NA	NA	NA	NA	NA	NA	NA	NA	NA	NA	NA	NA	NA	NA	NA	NA	2	2	4	4	1.66884570698673
495.143	19490.5722436955	7.15447122945692	0.257688462919159	27.7640339362084	1.17970524553937e-169	6.38220537836797e-166	Austinol	1	C25H30O8	[M+K-2H]-	458.19407	495.1426766	0.641027354279388	HMDB34464	6-Acetylpicropolin	1	C24H28O9	[M+Cl]-	460.173335	495.1427366	0.519850097610556	C09055	2	2	4	4	2.91518514769023
418.182	16617.7383937133	-3.63865267329348	0.131374228315794	-27.6968528754893	7.61897316091356e-169	4.12186448005424e-165	NA	NA	NA	NA	NA	NA	NA	NA	NA	NA	NA	NA	NA	NA	NA	NA	2	2	4	4	-2.24177739518693
278.213	1165.55527682328	-3.48887102528171	0.126020133477748	-27.6850288045265	1.05749410371026e-168	5.72104310107251e-165	NA	NA	NA	NA	NA	NA	NA	NA	NA	NA	NA	NA	NA	NA	NA	NA	2	2	4	4	-2.1829653219758
345.2357	838.753866344664	-2.91069713489403	0.105321321999234	-27.6363520666329	4.07181743897899e-168	2.20285323448763e-164	NA	NA	NA	NA	NA	NA	NA	NA	NA	NA	NA	NA	NA	NA	NA	NA	2	2	4	4	-1.92857780054337
449.2169	836.08205210423	-2.9048719108238	0.105169451849304	-27.6208714578654	6.24859117742055e-168	3.38048782698452e-164	NA	NA	NA	NA	NA	NA	NA	NA	NA	NA	NA	NA	NA	NA	NA	NA	0	2	4	4	-1.91973580429124
265.1125	1128.01206418801	2.95913798087623	0.107219459444529	27.5988891961087	1.14739327105009e-167	6.20739759638099e-164	NA	NA	NA	NA	NA	NA	NA	NA	NA	NA	NA	NA	NA	NA	NA	NA	2	2	4	4	1.60522750351267
232.0758	1895.05962828299	3.74429729521922	0.136816728459807	27.3672476850607	6.73251220928846e-165	3.64228910522506e-161	NA	NA	NA	NA	NA	NA	NA	NA	NA	NA	NA	NA	NA	NA	NA	NA	2	2	4	4	2.01943399669496
383.0584	1465.01169154644	3.35711795287413	0.122825287749326	27.3324656053374	1.74528266659746e-164	9.44197922629228e-161	NA	NA	NA	NA	NA	NA	NA	NA	NA	NA	NA	NA	NA	NA	NA	NA	2	2	2	4	1.83114380154075
300.1329	1686.38712332127	3.56921398863482	0.130867555076244	27.2734826180209	8.75374896573074e-164	4.73577819046033e-160	Oxamniquine	1	C14H21N3O3	[M+Na-2H]-	279.158292	300.1329606	-0.164926904218046	HMDB15228	Oxamniquine,Karbutilate	1	C14H21N3O3	[M+Na-2H]-	279.158292	300.1329606	-0.164926904218046	C07341,C18433	2	2	4	4	1.94672816585853
308.1136	988.620492965083	2.7555138989181	0.10129248563364	27.2035371792968	5.89831966143266e-163	3.19099093683507e-159	Arginyl-Proline,Prolyl-Arginine	1	C11H21N5O3	[M+K-2H]-	271.16444	308.1130466	1.90352212108229	HMDB28717,HMDB29011	Methoprotryne	1	C11H21N5OS	[M+(37Cl)]-	271.146682	308.1131336	1.62115776828503	C19104	0	2	2	4	1.48192871642811
301.0718	810.988906975814	-2.84894790060347	0.10500589725291	-27.1313133370184	4.20750388011354e-162	2.27625959914142e-158	NA	NA	NA	NA	NA	NA	NA	NA	NA	NA	NA	NA	NA	NA	NA	NA	1	2	3	4	-1.89407371919797
311.1976	850.829166201165	-2.9366766755105	0.108474545139051	-27.0724958721518	2.07614781201667e-161	1.12319596630102e-157	NA	NA	NA	NA	NA	NA	NA	NA	NA	NA	NA	NA	NA	NA	NA	NA	2	2	4	4	-1.9560492651268
440.1961	2866.57898640432	-2.6157610581177	0.0971725559612103	-26.9187223927903	1.32608825923496e-159	7.17413748246115e-156	NA	NA	NA	NA	NA	NA	NA	NA	NA	NA	NA	NA	NA	NA	NA	NA	2	2	4	4	-1.75065392832567
284.1865	844.833044964619	-2.92378524055593	0.108907077186512	-26.846604610908	9.24078490433868e-159	4.99926463324723e-155	NA	NA	NA	NA	NA	NA	NA	NA	NA	NA	NA	NA	NA	NA	NA	NA	2	2	4	4	-1.94365838299637
292.0949	1048.78477593839	2.84705014546276	0.106755675301026	26.6688411406207	1.08225006212661e-156	5.85497283610499e-153	Norhydromorphone,(E,E)-Trichostachine,(R)-Higenamine,Normorphine	1	C16H17NO3	[M+Na-2H]-	271.120844	292.0955126	-2.11540394615713	HMDB14004,HMDB29374,HMDB33103,HMDB41959	Meteloidine,(S)-Norcoclaurine,(R,S)-Norcoclaurine,(R)-Norcoclaurine,Caranine,Piperyline,Normorphine,Crinine,Vittatine,N-Demethylnarwedine	1	C13H21NO4	[M+K-2H]-	255.147059	292.0956656	-2.63920383219972	C10861,C06160,C06346,C06347,C08521,C10174,C11785,C12162,C12193,C16703	1	2	4	4	1.52196401704396
287.1693	823.246515113045	-2.87657809325139	0.108293817473013	-26.5627176174506	1.83124034063153e-155	9.90701024281659e-152	NA	NA	NA	NA	NA	NA	NA	NA	NA	NA	NA	NA	NA	NA	NA	NA	2	2	0	4	-1.90532439663035
258.0859	1097.68223402213	2.91716906442078	0.109963488464384	26.5285241961527	4.54470849712072e-155	2.45868729694231e-151	Glutamyl-Hydroxyproline,Hydroxyprolyl-Glutamate	1	C10H15N2O6	[M-H]-	259.093013	258.0857366	0.671869752801599	HMDB28820,HMDB28862	3-(3,4-Dihydroxypyridin-1-yl)-L-alanine	1	C8H11N2O4	[M+Hac-H]-	199.071883	258.0857366	0.671869752581349	C04446	2	2	4	4	1.57251875068277
306.0654	1009.80036207538	2.7885461150294	0.106237175405831	26.2483081310947	7.47269096284382e-152	4.04272581089851e-148	Carotamine	1	C14H13N3O3	[M+Cl]-	271.095692	306.0650936	0.905689690932246	HMDB39955	Disperse_Yellow_3,Methyl_red	1	C15H15N3O2	[M+K-2H]-	269.116427	306.0650336	1.10172663640704	C19412,C19459	2	2	4	4	1.49453700652074
325.0876	824.029639964004	-2.87815731806426	0.109879423249835	-26.1937788981669	3.12851064712136e-151	1.69252426009266e-147	NA	NA	NA	NA	NA	NA	NA	NA	NA	NA	NA	NA	NA	NA	NA	NA	2	2	4	4	-1.90817510038434
373.0709	1104.87719578803	2.92726027756898	0.112232587677286	26.0820884392868	5.82168930042848e-150	3.14953391153181e-146	NA	NA	NA	NA	NA	NA	NA	NA	NA	NA	NA	NA	NA	NA	NA	NA	0	2	3	4	1.58053823775911
417.0516	2598.03948841217	4.2139058637368	0.161634439470867	26.0705940982109	7.85979360111774e-150	4.2521483382047e-146	Meticillin	1	C17H20N2O6S	[M+K-2H]-	380.10421	417.0528166	-2.83489273535588	HMDB15541	Methicillin	1	C17H20N2O6S	[M+K-2H]-	380.10421	417.0528166	-2.83489273535588	C07177	2	2	4	4	2.20347830508189
486.1693	905.059371536748	-3.04806505708753	0.117695870756266	-25.8978079477376	7.04931438211087e-148	3.81367908072198e-144	NA	NA	NA	NA	NA	NA	NA	NA	NA	NA	NA	NA	NA	NA	NA	NA	2	2	1	4	-2.02300333523519
381.2232	889.909062563098	-3.01777318265601	0.116608220009348	-25.8795922141173	1.13046433677897e-147	6.11581206197423e-144	NA	NA	NA	NA	NA	NA	NA	NA	NA	NA	NA	NA	NA	NA	NA	NA	2	2	4	4	-2.00540806264319
281.0279	992.646392490301	2.76198216708585	0.106830283303041	25.8539253261272	2.19797612740549e-147	1.18910508492637e-143	NA	NA	NA	NA	NA	NA	NA	NA	NA	NA	NA	NA	NA	NA	NA	NA	0	2	3	4	1.48331802392358
395.2161	875.345804568752	-2.98803056920443	0.116279613155064	-25.6969428099126	1.2645692101335e-145	6.84131942682222e-142	NA	NA	NA	NA	NA	NA	NA	NA	NA	NA	NA	NA	NA	NA	NA	NA	2	2	4	4	-1.99176589465664
353.1012	2080.58137675506	3.88387872339854	0.151200756525354	25.6869000701546	1.63744731700657e-145	8.85858998500554e-142	10-Hydroxy-8-nor-2-fenchanone_glucoside,Glucosyl_(E)-2,6-Dimethyl-2,5-heptadienoate,3,3-Dihydroxy-4,5,7-trimethoxyflavan,Byssochlamic_acid,5-Hydroxy-3-methoxysativan,5,8-Dihydroxy-3,4,7-trimethoxyflavan,Asparaginyl-Tryptophan,Histidinyl-Tyrosine,Tryptophyl-Asparagine,Tyrosyl-Histidine	1	C15H24O7	[M+K-2H]-	316.152205	353.1008116	0.959216146945122	HMDB33643,HMDB35136,HMDB30664,HMDB34262,HMDB39571,HMDB40308,HMDB28742,HMDB28897,HMDB29078,HMDB29107	NA	NA	NA	NA	NA	NA	NA	NA	2	2	4	4	2.07193452228216
348.1789	802.939780862297	-2.83038374903666	0.110738276946145	-25.5592178882569	4.33676874019011e-144	2.34619188844285e-140	NA	NA	NA	NA	NA	NA	NA	NA	NA	NA	NA	NA	NA	NA	NA	NA	2	2	4	4	-1.88033921271348
431.0673	25267.6335628683	7.53011213156389	0.295112302673626	25.516090191237	1.30683515652542e-143	7.06997819680252e-140	NA	NA	NA	NA	NA	NA	NA	NA	NA	NA	NA	NA	NA	NA	NA	NA	1	2	3	4	2.94925128960888
323.1629	1640.84686905595	3.52848227943624	0.138351910133099	25.5036759235324	1.79459609819267e-143	9.70876489122236e-140	NA	NA	NA	NA	NA	NA	NA	NA	NA	NA	NA	NA	NA	NA	NA	NA	2	2	2	4	1.92857780054337
295.0863	1137.76508379924	2.97226286986508	0.116562764124466	25.4992483422176	2.00945365103698e-143	1.087114425211e-139	NA	NA	NA	NA	NA	NA	NA	NA	NA	NA	NA	NA	NA	NA	NA	NA	2	2	4	4	1.61367882152074
401.0778	4970.81924611463	5.1683721645433	0.202924873264392	25.4693871746781	4.30605649059069e-143	2.32957656140956e-139	Meticillin,4-Phosphopantothenoylcysteine	1	C17H20N2O6S	[M+Na-2H]-	380.10421	401.0788786	-2.75332374499526	HMDB15541,HMDB01117	Methicillin,(R)-4-Phosphopantothenoyl-L-cysteine	1	C17H20N2O6S	[M+Na-2H]-	380.10421	401.0788786	-2.75332374499526	C07177,C04352	2	2	4	4	2.50001991361026
329.2159	25577.8539457749	-2.90138309270244	0.113977022749143	-25.4558596348689	6.07996423632919e-143	3.28926065185409e-139	NA	NA	NA	NA	NA	NA	NA	NA	NA	NA	NA	NA	NA	NA	NA	NA	2	2	2	4	-1.91682154677495
252.2335	778.22681716559	-2.77238005373286	0.108937564417121	-25.4492568157429	7.19449445137051e-143	3.89222149819144e-139	NA	NA	NA	NA	NA	NA	NA	NA	NA	NA	NA	NA	NA	NA	NA	NA	2	2	4	4	-1.8462003646348
308.0613	1427.88724731668	3.31823206194971	0.130660582078895	25.395815701679	2.80508909737746e-142	1.51755320168121e-138	Clitocine,Carotamine	1	C9H13N5O6	[M+Na-2H]-	287.086585	308.0612536	0.305134121515003	HMDB33718,HMDB39955	NA	NA	NA	NA	NA	NA	NA	NA	2	2	4	4	1.80930889103641
381.0968	1048.72941056918	2.84675834800136	0.11290908380237	25.2128371972637	2.89684339466018e-140	1.56719227651116e-136	(-)-erythro-Anethole_glycol_1-glucoside,(-)-erythro-Anethole_glycol_2-glucoside,Dihydroconiferin,Di-O-methylcrenatin,1-(3-Hydroxy-4-Methoxyphenyl)-1,2-ethanediol_3-O-b-D-glucoside,Aucubin,(1xi,2xi)-1-(4-Hydroxyphenyl)-1,2,3-propanetriol_2-O-beta-D-glucopyranoside,(1xi,2xi)-1-(4-Hydroxyphenyl)-1,2,3-propanetriol_3-O-beta-D-Glucopyranoside,3,4,5-Trimethoxyphenyl_glucoside	1	C16H24O8	[M+K-2H]-	344.14712	381.0957266	2.77331894919582	HMDB33066,HMDB33067,HMDB41509,HMDB32742,HMDB35057,HMDB36562,HMDB40601,HMDB40602,HMDB41189	8-Epiiridotrial_glucoside,Iridotrial_glucoside,Aucubin,Deutzioside	1	C16H24O8	[M+K-2H]-	344.14712	381.0957266	2.77331894919582	C11652,C11653,C09771,C11671	0	2	4	4	1.52049177487636
383.1876	3833.46870350056	-5.37468596266036	0.214760361502433	-25.0264337658021	3.15262376728312e-138	1.70556945810017e-134	NA	NA	NA	NA	NA	NA	NA	NA	NA	NA	NA	NA	NA	NA	NA	NA	2	2	4	4	-2.94925128960888
372.1558	1482.92646395345	-3.89003741973979	0.155595167704428	-25.0010169154443	5.95968755407828e-138	3.22419096675635e-134	NA	NA	NA	NA	NA	NA	NA	NA	NA	NA	NA	NA	NA	NA	NA	NA	2	2	4	4	-2.32308647917327
397.2786	1599.0830292737	-2.15156416373326	0.0860893646848772	-24.9922179308545	7.42842454537302e-138	4.0187776790468e-134	NA	NA	NA	NA	NA	NA	NA	NA	NA	NA	NA	NA	NA	NA	NA	NA	2	2	3	4	-1.50451029181272
328.2126	161766.064077548	-2.62790936085503	0.105173715469414	-24.9863699226187	8.59933324200042e-138	4.65223928392223e-134	NA	NA	NA	NA	NA	NA	NA	NA	NA	NA	NA	NA	NA	NA	NA	NA	2	2	4	4	-1.75711882396184
343.1191	3274.47975422	4.55581247874488	0.182340997656579	24.9851242304011	8.87163331491798e-138	4.79955362337063e-134	Dehydrocyanaropicrin,Diosbulbin_D,Diosbulbin_B,(S)-5,7-Dihydroxy-6,8-dimethylflavanone,2-Hydroxy-4,6-dimethoxychalcone,Stercurensin,Batatasin_I,DL-Propylene_glycol_dibenzoate	1	C19H20O6	[M-H]-	344.12599	343.1187136	1.18821849080083	HMDB35029,HMDB35109,HMDB36777,HMDB30694,HMDB33691,HMDB37485,HMDB38778,HMDB40412	Calaxin,Deoxyelephantopin,Echinone,2,3-Dihydro-2-(4-methoxyphenyl)-5,6,7-trimethoxy-4H-1-benzopyran-4-one,Batatasin_I,Isobatatasin_I,Phenethyl_caffeate	1	C19H20O6	[M-H]-	344.12599	343.1187136	1.18821849080083	C09353,C09388,C10338,C15118,C10246,C10265,C10484	2	2	4	4	2.30954853092789
316.2012	13156.0802154646	-3.9308365173481	0.157344939360331	-24.9822875354524	9.52426975320849e-138	5.15262993648579e-134	NA	NA	NA	NA	NA	NA	NA	NA	NA	NA	NA	NA	NA	NA	NA	NA	2	2	4	4	-2.33706407868282
312.0563	792.680405772873	-2.80651942007708	0.113063056226339	-24.822603543095	5.11198036709735e-136	2.76558137859967e-132	NA	NA	NA	NA	NA	NA	NA	NA	NA	NA	NA	NA	NA	NA	NA	NA	2	2	3	4	-1.86168748348206
286.1658	6271.16285967485	-2.90524039464329	0.117309218033749	-24.7656615851575	2.10247961355787e-135	1.13744147093481e-131	NA	NA	NA	NA	NA	NA	NA	NA	NA	NA	NA	NA	NA	NA	NA	NA	2	2	4	4	-1.92266645773248
354.151	859.090308242782	-2.95402863977434	0.119647922516694	-24.6893433470371	1.39203694740813e-134	7.53091988547798e-131	NA	NA	NA	NA	NA	NA	NA	NA	NA	NA	NA	NA	NA	NA	NA	NA	2	2	4	4	-1.96874795519244
360.0713	795.704367348236	-2.81373935235349	0.114014094813976	-24.6788728792204	1.80334822367108e-134	9.75611389006052e-131	NA	NA	NA	NA	NA	NA	NA	NA	NA	NA	NA	NA	NA	NA	NA	NA	0	2	3	4	-1.87226576638648
328.1033	1112.32491151505	2.93734617035588	0.119211514342264	24.6397857334701	4.73550216460351e-134	2.5619066710505e-130	1,N2-propanodeoxyguanosine,Dopamine_glucuronide	1	C13H17N5O4	[M+Na-2H]-	307.128055	328.1027236	1.89026166320551	HMDB59780,HMDB10329	Lithospermoside	1	C14H19NO8	[M-H]-	329.111069	328.1037926	-1.36785983606543	C17771	0	2	4	4	1.58702780292487
354.2472	783.167250769743	-2.78407880173594	0.113084923663842	-24.6193631435073	7.8374533415383e-134	4.24006225777222e-130	NA	NA	NA	NA	NA	NA	NA	NA	NA	NA	NA	NA	NA	NA	NA	NA	2	2	0	4	-1.85647552389728
301.033	1069.04177599323	2.87635249705783	0.117202363413997	24.5417619002921	5.29603127890032e-133	2.86515292188507e-129	3-Hydroxy-4-butanolide,Monoglyceride_citrate,Inositol_cyclic_phosphate	1	C10H16O8	[M+K-2H]-	264.08452	301.0331266	-0.398627225304334	HMDB34681,HMDB32437,HMDB01125	D-myo-Inositol_1,2-cyclic_phosphate,6-Deoxy-5-ketofructose_1-phosphate	1	C6H11O8P	[M+Hac-H]-	242.019158	301.0330116	-0.0166094740267888	C04299,C16848	2	2	4	4	1.54293101790426
397.2035	9496.96883046235	-4.05730470221675	0.165641057349872	-24.4945593026902	1.6881147237454e-132	9.13270065546261e-129	NA	NA	NA	NA	NA	NA	NA	NA	NA	NA	NA	NA	NA	NA	NA	NA	2	2	4	4	-2.45051329660019
343.2316	161372.136457551	-2.36124681914894	0.096946820989583	-24.3561036354421	4.99532526684288e-131	2.702470969362e-127	NA	NA	NA	NA	NA	NA	NA	NA	NA	NA	NA	NA	NA	NA	NA	NA	2	2	4	4	-1.61709185260929
263.0674	1147.06939920153	2.98477169329081	0.122602775462268	24.3450581117505	6.53988468655783e-131	3.53807761542779e-127	NA	NA	NA	NA	NA	NA	NA	NA	NA	NA	NA	NA	NA	NA	NA	NA	2	2	2	4	1.62052382549412
234.0149	1546.63002263181	3.43886269702833	0.141490444470874	24.3045578794278	1.75444788381576e-130	9.49156305144324e-127	NA	NA	NA	NA	NA	NA	NA	NA	NA	NA	NA	NA	NA	NA	NA	NA	2	2	2	4	1.88305780265013
355.2598	1930.65667444112	-1.95868683480317	0.0805896734182052	-24.3044394117213	1.75951528956848e-130	9.51897771656549e-127	NA	NA	NA	NA	NA	NA	NA	NA	NA	NA	NA	NA	NA	NA	NA	NA	2	2	2	4	-1.41582881324776
397.2339	729.829965400914	-2.65144780438523	0.109551186924745	-24.2028213369026	2.07764738698416e-129	1.12400723635843e-125	NA	NA	NA	NA	NA	NA	NA	NA	NA	NA	NA	NA	NA	NA	NA	NA	0	2	3	4	-1.78147456269597
385.2338	884.778078653993	-3.00745591231839	0.124333011476488	-24.1887160666667	2.92444592480757e-129	1.5821252453209e-125	NA	NA	NA	NA	NA	NA	NA	NA	NA	NA	NA	NA	NA	NA	NA	NA	2	2	4	4	-1.99514174463876
366.0862	1101.25772459798	2.9218999632935	0.120882291838606	24.1714474374348	4.44319471067488e-129	2.40376833847511e-125	NA	NA	NA	NA	NA	NA	NA	NA	NA	NA	NA	NA	NA	NA	NA	NA	2	2	1	4	1.57411456153668
421.2313	771.318235347198	-2.75560800619752	0.11424569443134	-24.1200162501844	1.54149850401776e-128	8.33950690673607e-125	NA	NA	NA	NA	NA	NA	NA	NA	NA	NA	NA	NA	NA	NA	NA	NA	2	2	2	4	-1.83114380154075
291.0439	2160.43159048399	3.93984765391074	0.163546140180528	24.0901292415816	3.17218031199424e-128	1.71614954878888e-124	L-Phosphoarginine,Cyclobrassinone	1	C6H15N4O5P	[M+(37Cl)]-	254.078009	291.0444606	-1.85607380698934	HMDB29438,HMDB34209	L-Arginine_phosphate	1	C6H15N4O5P	[M+(37Cl)]-	254.078009	291.0444606	-1.85607380698934	C05945	2	2	4	4	2.10048434400866
381.3118	740.375920320162	-2.67876734674774	0.111303713111491	-24.0671876244098	5.51665683101035e-128	2.9845113455766e-124	NA	NA	NA	NA	NA	NA	NA	NA	NA	NA	NA	NA	NA	NA	NA	NA	0	2	4	4	-1.79521788094142
582.3943	724.235239761761	-2.63679092830581	0.109642461807634	-24.0489942020093	8.55250889944117e-128	4.62690731459767e-124	NA	NA	NA	NA	NA	NA	NA	NA	NA	NA	NA	NA	NA	NA	NA	NA	2	2	4	4	-1.77027348037428
332.0737	1054.14693351692	2.85450482093268	0.118764642241346	24.034971748005	1.19883282025634e-127	6.48568555758678e-124	NA	NA	NA	NA	NA	NA	NA	NA	NA	NA	NA	NA	NA	NA	NA	NA	2	2	4	4	1.52788623022009
425.2345	4398.54669103889	-2.50028434853359	0.104095105059934	-24.0192307514751	1.75104339490517e-127	9.47314476643696e-124	NA	NA	NA	NA	NA	NA	NA	NA	NA	NA	NA	NA	NA	NA	NA	NA	2	2	0	4	-1.68393959666241
384.1224	840.636440851836	2.50250896340059	0.104417758023126	23.9663157951192	6.24628098741013e-127	3.37923801418888e-123	NA	NA	NA	NA	NA	NA	NA	NA	NA	NA	NA	NA	NA	NA	NA	NA	2	2	4	4	1.35192289815898
271.1132	720.967629602871	-2.62825936618693	0.109681578887312	-23.9626324935314	6.82374061005645e-127	3.69164367004054e-123	NA	NA	NA	NA	NA	NA	NA	NA	NA	NA	NA	NA	NA	NA	NA	NA	2	2	4	4	-1.75929019900437
442.1019	928.529295390068	2.65833267144716	0.111220626402863	23.9014358885028	2.9592332511071e-126	1.60094518884894e-122	NA	NA	NA	NA	NA	NA	NA	NA	NA	NA	NA	NA	NA	NA	NA	NA	2	2	4	4	1.44545151664325
374.1137	1607.68739731707	3.49758482260495	0.146458541116911	23.8810573690816	4.81939517922379e-126	2.60729279196007e-122	NA	NA	NA	NA	NA	NA	NA	NA	NA	NA	NA	NA	NA	NA	NA	NA	2	2	4	4	1.91392347826879
392.1824	1293.58174767868	3.16862498903175	0.132854972632128	23.850255103402	1.00648673784353e-125	5.44509325173351e-122	NA	NA	NA	NA	NA	NA	NA	NA	Primidolol	1	C17H23N3O4	[M+Hac-H]-	333.168857	392.1827106	-0.78713311847115	C11774	2	2	2	4	1.73168599143009
323.1836	1233.56250996236	3.09563813925972	0.13026778664298	23.7636503930464	7.93977634078624e-125	4.29541900036536e-121	xi-7-Hydroxyhexadecanedioic_acid,xi-8-Hydroxyhexadecanedioic_acid	1	C16H30O5	[M+Na-2H]-	302.209325	323.1839936	-1.1603297423315	HMDB37830,HMDB37831	NA	NA	NA	NA	NA	NA	NA	NA	1	2	3	4	1.68585352416474
273.0553	1191.71348644046	3.04328069442684	0.128210644690651	23.7365680655435	1.51231947014313e-124	8.18164833347434e-121	4-Phenyl-1H,3H-naphtho[1,8-cd]pyran-1,3-dione,Sulfacetamide	1	C18H10O3	[M-H]-	274.062995	273.0557186	-1.40227790115534	HMDB41120,HMDB14772	NA	NA	NA	NA	NA	NA	NA	NA	0	2	2	4	1.65594353918049
332.0293	1165.7664914579	3.00933581704097	0.126907325658257	23.7128613453307	2.6566752660485e-124	1.43726131893224e-120	N4-Acetylsulfamethoxazole	1	C12H13N3O4S	[M+(37Cl)]-	295.062679	332.0291306	0.537001074685549	HMDB13854	Acetylsulfamethoxazole	1	C12H13N3O4S	[M+(37Cl)]-	295.062679	332.0291306	0.537001074685549	C13061	0	2	4	4	1.63974980086065
204.0473	1686.47263096088	3.56955029043214	0.150832752490882	23.6656179210673	8.15167554141169e-124	4.41005646790373e-120	NA	NA	NA	NA	NA	NA	NA	NA	N-Cyclopropylammeline	1	C6H9N5O	[M+(37Cl)]-	167.08071	204.0471616	0.53762080852137	C14148	2	2	0	4	1.94981640423338
340.2187	700.890904073457	-2.57402399972389	0.108826097729031	-23.6526352909668	1.10887155775309e-123	5.9989951274442e-120	NA	NA	NA	NA	NA	NA	NA	NA	NA	NA	NA	NA	NA	NA	NA	NA	2	2	4	4	-1.73584733769188
316.2035	21950.3101866163	-3.98235823083191	0.168837049654389	-23.5869925409372	5.24136358342464e-123	2.83557769863273e-119	NA	NA	NA	NA	NA	NA	NA	NA	NA	NA	NA	NA	NA	NA	NA	NA	2	2	4	4	-2.38995230503563
370.2508	697.174072147839	-2.56378582948904	0.108805812547705	-23.5629491610568	9.24811643090875e-123	5.00323098912163e-119	NA	NA	NA	NA	NA	NA	NA	NA	NA	NA	NA	NA	NA	NA	NA	NA	2	2	4	4	-1.73168599143009
483.2473	918.642927893551	-3.07452745563566	0.130570762047064	-23.5468293776783	1.35285398795416e-122	7.318940074832e-119	NA	NA	NA	NA	NA	NA	NA	NA	NA	NA	NA	NA	NA	NA	NA	NA	1	2	2	4	-2.03022032312644
337.1064	9152.27710109208	6.05815873752668	0.259475162712863	23.3477403932903	1.45295982067386e-120	7.8605126298456e-117	Verimol_B,Verimol_A,7-Hydroxy-2,4,5-trimethoxyisoflavan,7-Hydroxy-2,3,4-trimethoxyisoflavan,Sorgolactone,5-Hydroxy-3,4,7-trimethoxyflavan,Histidinyl-Phenylalanine,Phenylalanyl-Histidine,Garcinia_lactone_dibutyl_ester	1	C18H20O5	[M+Na-2H]-	316.131075	337.1057436	1.86884979553644	HMDB38323,HMDB38324,HMDB38780,HMDB39510,HMDB39607,HMDB40534,HMDB28892,HMDB28997,HMDB40462	Sorgolactone,2-O-Methylodoratol,Combretastatin_A-4	1	C18H20O5	[M+Na-2H]-	316.131075	337.1057436	1.86884979553644	C09186,C09774,C20268	2	2	3	4	2.70265926435819
300.1065	2091.46333457128	3.89151969103328	0.166837989663643	23.3251413474764	2.46440131882467e-120	1.33324111348414e-116	N-(1-Deoxy-1-fructosyl)valine	1	C11H21NO7	[M+Na-2H]-	279.131804	300.1064726	0.0399858087784086	HMDB37844	NA	NA	NA	NA	NA	NA	NA	NA	2	2	4	4	2.07991976055993
334.2131	942.258529998894	-3.11988995043352	0.133761592246463	-23.3242584663986	2.51577159918858e-120	1.36103243516102e-116	NA	NA	NA	NA	NA	NA	NA	NA	NA	NA	NA	NA	NA	NA	NA	NA	2	2	2	4	-2.04124816102932
313.0256	3626.18845599592	4.70586621099292	0.201787231144471	23.3209315787862	2.71913369382714e-120	1.47105132836048e-116	NA	NA	NA	NA	NA	NA	NA	NA	Nifurthiazole	1	C8H6N4O4S	[M+Hac-H]-	254.010978	313.0248316	2.31642964650676	C19240	2	2	4	4	2.35151376682501
401.0691	8891.81341528194	1.75305346367167	0.0754655443438933	23.229852496433	2.27397269145394e-119	1.23021922607658e-115	NA	NA	NA	NA	NA	NA	NA	NA	NA	NA	NA	NA	NA	NA	NA	NA	2	2	4	4	0.979253231158035
340.0903	1571.21746491547	3.46277176634885	0.149204190910172	23.2082741458221	3.7564839384104e-119	2.03225781068002e-115	NA	NA	NA	NA	NA	NA	NA	NA	NA	NA	NA	NA	NA	NA	NA	NA	2	2	4	4	1.89407371919797
343.2362	784.079962809055	-2.78633074835269	0.120107198140013	-23.1986990913282	4.69298660692389e-119	2.53890575434583e-115	NA	NA	NA	NA	NA	NA	NA	NA	NA	NA	NA	NA	NA	NA	NA	NA	0	2	4	4	-1.85907519109236
324.0755	1183.54692615589	3.03277494922367	0.131256215567662	23.1057625431863	4.05184292343659e-118	2.1920470215792e-114	NA	NA	NA	NA	NA	NA	NA	NA	SR95531	1	C15H17N3O3	[M+K-2H]-	287.126992	324.0755986	-0.157062118167262	C13796	2	2	4	4	1.64689373372626
592.4183	775.843130576837	-2.76643546963904	0.119899330547652	-23.072985120126	8.6485900504293e-118	4.67888721728225e-114	NA	NA	NA	NA	NA	NA	NA	NA	NA	NA	NA	NA	NA	NA	NA	NA	2	2	4	4	-1.84113503409899
239.0167	14420.9453216408	2.04439557277072	0.0886185963601883	23.0696000245966	9.35247499980532e-118	5.05968897489468e-114	NA	NA	NA	NA	NA	NA	NA	NA	NA	NA	NA	NA	NA	NA	NA	NA	2	2	4	4	1.1188786514636
347.1148	902.275484068123	2.61376971150477	0.113431706048629	23.0426730105269	1.74203221209499e-117	9.4243942674339e-114	Sinapine	1	C16H24NO5	[M+K-2H]-	310.165449	347.1140556	2.04889427115198	HMDB29379	Sinapine	1	C16H24NO5	[M+K-2H]-	310.165449	347.1140556	2.04889427115198	C00933	2	2	4	4	1.41835558258975
213.0939	683.284521074853	-2.52479277908734	0.109676538680879	-23.0203543023327	2.91552945196843e-117	1.57730143351492e-113	NA	NA	NA	NA	NA	NA	NA	NA	NA	NA	NA	NA	NA	NA	NA	NA	2	2	4	4	-1.70139203151981
264.0968	726.00873619747	-2.64132827934588	0.114848034208482	-22.9984631217205	4.82930418474561e-117	2.61265356394738e-113	NA	NA	NA	NA	NA	NA	NA	NA	NA	NA	NA	NA	NA	NA	NA	NA	0	2	2	4	-1.77472721791318
364.1247	824.713314090231	2.47277973635277	0.107663616915214	22.967645033699	9.81912539820923e-117	5.31214684043119e-113	2-(acetylamino)-1,5-anhydro-2-deoxy-3-O-b-D-galactopyranosyl-D-arabino-Hex-1-enitol,2-(acetylamino)-1,5-anhydro-2-deoxy-4-O-b-D-galactopyranosyl-D-arabino-Hex-1-enitol,N1-(2-Methoxy-4-methylbenzyl)-n2-(2-(pyridin-2-yl)_ethyl)oxalamide,Cinereain	1	C14H23NO10	[M-H]-	365.132199	364.1249226	-0.582492399818026	HMDB02278,HMDB02282,HMDB32383,HMDB35218	NA	NA	NA	NA	NA	NA	NA	NA	2	2	4	4	1.33706556168348
290.1357	781.816615554574	-2.78093417785642	0.121255221777724	-22.9345519070033	2.10161699424101e-116	1.13697479388439e-112	NA	NA	NA	NA	NA	NA	NA	NA	NA	NA	NA	NA	NA	NA	NA	NA	0	2	4	4	-1.85388834304744
372.2212	1012.56230056591	-3.2464967262553	0.141656696265934	-22.9180604364837	3.06949226494272e-116	1.66059531533401e-112	NA	NA	NA	NA	NA	NA	NA	NA	NA	NA	NA	NA	NA	NA	NA	NA	2	2	1	4	-2.08803986824273
229.012	1673.82564127177	3.55796772672455	0.155337930999342	22.9046936819289	4.17178551357453e-116	2.25693596284382e-112	Quinic_acid,D-Ribulose_5-phosphate,Xylulose_5-phosphate,Ribose_1-phosphate,D-Ribose_5-phosphate,D-Xylulose_1-phosphate,D-Arabinose_5-phosphate,Beta-L-arabinose_1-phosphate,D-Glucuronic_acid,Galacturonic_acid,Iduronic_acid,Pectic_acid,Pectin,3-Dehydro-L-gulonate,5-Keto-D-gluconate,2-Keto-L-gluconate,L-Altruronic_acid,D-Glyceraldehyde_3-phosphate,Dihydroxyacetone_phosphate	1	C7H12O6	[M+K-2H]-	192.06339	229.0119966	0.0537089767843886	HMDB03072,HMDB00618,HMDB00868,HMDB01489,HMDB01548,HMDB06534,HMDB11734,HMDB12195,HMDB00127,HMDB02545,HMDB02704,HMDB03363,HMDB03402,HMDB06334,HMDB11731,HMDB11732,HMDB38491,HMDB01112,HMDB01473	Quinate,2D-5-O-Methyl-2,3,5/4,6-pentahydroxycyclohexanone,Valiolone,2-epi-5-epi-Valiolone,5-epi-Valiolone,Fraxetin,3-[(1-Carboxyvinyl)oxy]benzoate,D-Ribose_5-phosphate,D-Ribulose_5-phosphate,D-Xylulose_5-phosphate,alpha-D-Ribose_1-phosphate,L-Ribulose_5-phosphate,D-Arabinose_5-phosphate,L-Xylulose_5-phosphate,alpha-D-Ribose_5-phosphate,alpha-D-Xylose_1-phosphate,beta-L-Arabinose_1-phosphate,L-Ara…	1	C7H12O6	[M+K-2H]-	192.06339	229.0119966	0.0537089767843886	C00296,C01295,C12113,C17691,C17694,C09265,C20772,C00117,C00199,C00231,C00620,C01101,C01112,C03291,C03736,C03737,C03906,C06238,C06239,C06441,C06814,C00191,C00333,C00558,C00618,C00905,C01062,C02024,C03342,C06472,C06473,C06477,C08348,C08350,C15673,C16245,C21034,C21037,C21047,C21059,C00111,C00118,C00661,C19156	1	2	4	4	1.93455731405474
231.0785	4207.94352978865	4.92440641670273	0.215057720026706	22.8980685561588	4.85668861948712e-116	2.62746854314253e-112	1,3-Diphenyl-1-propanone,1,3-Diphenyl-2-propanone,Lactaroviolin	1	C15H14O	[M+Na-2H]-	210.104465	231.0791336	-2.63416255086308	HMDB32041,HMDB32561,HMDB35896	Lactaroviolin,p-Methoxystilbene	1	C15H14O	[M+Na-2H]-	210.104465	231.0791336	-2.63416255086308	C09696,C14679	2	2	4	4	2.43228432695596
295.2027	839.050738935498	-2.91093167936421	0.127716906406278	-22.7920622357097	5.49652296449392e-115	2.97361892379121e-111	NA	NA	NA	NA	NA	NA	NA	NA	NA	NA	NA	NA	NA	NA	NA	NA	2	2	4	4	-1.93155892456754
365.2584	703.150652769292	-2.58008510199061	0.113486133100117	-22.7348049625981	2.02872689058469e-114	1.09754124780632e-110	NA	NA	NA	NA	NA	NA	NA	NA	NA	NA	NA	NA	NA	NA	NA	NA	2	2	1	4	-1.74214629043194
340.2318	2899.27065034287	-2.6863642836202	0.118262025522942	-22.7153583049283	3.15878602646111e-114	1.70890324031546e-110	NA	NA	NA	NA	NA	NA	NA	NA	NA	NA	NA	NA	NA	NA	NA	NA	2	2	3	4	-1.79987525359339
439.025	770.263874551458	2.36468365822465	0.10426452330575	22.6796573105729	7.11409650731355e-114	3.84872621045663e-110	NA	NA	NA	NA	NA	NA	NA	NA	NA	NA	NA	NA	NA	NA	NA	NA	2	2	4	4	1.29203894156098
188.034	758.44746714194	-2.7241630056251	0.120243643587173	-22.6553597708486	1.23531452495791e-113	6.6830515800223e-110	NA	NA	NA	NA	NA	NA	NA	NA	NA	NA	NA	NA	NA	NA	NA	NA	1	2	2	4	-1.82376859029006
279.2366	837.109202724912	-2.90669072509469	0.128320231657014	-22.651850667352	1.33772948652218e-113	7.23711652208498e-110	NA	NA	NA	NA	NA	NA	NA	NA	NA	NA	NA	NA	NA	NA	NA	NA	2	2	2	4	-1.92561371809055
267.1104	721.294587027272	-2.62887787883199	0.116072110229725	-22.6486610231262	1.43815393190472e-113	7.78041277160453e-110	NA	NA	NA	NA	NA	NA	NA	NA	NA	NA	NA	NA	NA	NA	NA	NA	0	2	2	4	-1.76146990069922
148.007	2169.18903523303	3.94616864837674	0.174255264365102	22.6459077879488	1.53086770211985e-113	8.28199426846838e-110	NA	NA	NA	NA	NA	NA	NA	NA	NA	NA	NA	NA	NA	NA	NA	NA	2	2	1	4	2.11760013250523
590.4026	671.987199688806	-2.49227036888968	0.110110230196321	-22.6343216651722	1.99103702976291e-113	1.07715103310173e-109	NA	NA	NA	NA	NA	NA	NA	NA	NA	NA	NA	NA	NA	NA	NA	NA	2	2	1	4	-1.67823452155642
417.0969	763.354549512767	2.35076145378736	0.103883644026023	22.6287927789526	2.25697694620701e-113	1.22102452789799e-109	NA	NA	NA	NA	NA	NA	NA	NA	NA	NA	NA	NA	NA	NA	NA	NA	2	2	3	4	1.28566608228411
314.1971	1983529.81200846	-3.55119284475939	0.157016810714242	-22.6166410373872	2.97268849844807e-113	1.60822447766041e-109	NA	NA	NA	NA	NA	NA	NA	NA	NA	NA	NA	NA	NA	NA	NA	NA	2	2	4	4	-2.20875441833977
342.2192	1547.26633550595	-3.95939435814151	0.175155031414815	-22.6050849134021	3.86232681942575e-113	2.08951880930933e-109	NA	NA	NA	NA	NA	NA	NA	NA	NA	NA	NA	NA	NA	NA	NA	NA	2	2	4	4	-2.35892680504889
417.1406	675.436992399693	-2.5022061307592	0.1108109671649	-22.5808527330659	6.68465828096144e-113	3.61640013000014e-109	NA	NA	NA	NA	NA	NA	NA	NA	NA	NA	NA	NA	NA	NA	NA	NA	2	2	4	4	-1.68777364714972
311.0376	1241.09276947894	3.10523760649517	0.137647399700138	22.5593626415018	1.08677231693929e-112	5.87943823464154e-109	NA	NA	NA	NA	NA	NA	NA	NA	NA	NA	NA	NA	NA	NA	NA	NA	2	2	4	4	1.69551704963195
299.0997	1012.47037251462	-3.24631206681652	0.144405332450974	-22.4805553348845	6.43296285971063e-112	3.48023290710345e-108	NA	NA	NA	NA	NA	NA	NA	NA	NA	NA	NA	NA	NA	NA	NA	NA	2	2	2	4	-2.08396263847666
446.2133	7013.38128550601	-1.84216011323833	0.0820249009320516	-22.4585472497474	1.05584093523353e-111	5.7120994596134e-108	NA	NA	NA	NA	NA	NA	NA	NA	NA	NA	NA	NA	NA	NA	NA	NA	2	2	4	4	-1.35888189333773
255.0626	686.338190297586	-2.53330981926811	0.112996564373709	-22.4193525998701	2.54865096112983e-111	1.37882016997124e-107	NA	NA	NA	NA	NA	NA	NA	NA	NA	NA	NA	NA	NA	NA	NA	NA	2	2	1	4	-1.70931785795185
378.1278	696.79221716554	-2.56271162592237	0.114413309196597	-22.3987195538489	4.05053095545031e-111	2.19133724689862e-107	NA	NA	NA	NA	NA	NA	NA	NA	NA	NA	NA	NA	NA	NA	NA	NA	2	2	0	4	-1.72961651424206
381.2754	3349.80541283826	-2.18127000619267	0.0974335952702753	-22.3872474390579	5.23964178859248e-111	2.83464620762853e-107	NA	NA	NA	NA	NA	NA	NA	NA	NA	NA	NA	NA	NA	NA	NA	NA	2	2	4	4	-1.52049177487636
259.0072	1603.16488767643	3.49329185066909	0.156302916518285	22.349498835234	1.22106546203886e-110	6.60596414963021e-107	NA	NA	NA	NA	NA	NA	NA	NA	NA	NA	NA	NA	NA	NA	NA	NA	2	2	0	4	1.90817510038434
320.0208	1066.84372604814	2.87308870036062	0.12911204047601	22.2526782921881	1.06254445027536e-109	5.74836547598968e-106	NA	NA	NA	NA	NA	NA	NA	NA	NA	NA	NA	NA	NA	NA	NA	NA	2	2	2	4	1.53989410205371
253.2013	1235.08583811416	-3.58653928385007	0.161272677024324	-22.2389765583735	1.44207972009542e-109	7.8016512857162e-106	NA	NA	NA	NA	NA	NA	NA	NA	NA	NA	NA	NA	NA	NA	NA	NA	2	2	4	4	-2.22496265936044
416.273	660.54485197289	-2.45853070214842	0.110592768749965	-22.2304833303054	1.74248351762011e-109	9.42683583032481e-106	NA	NA	NA	NA	NA	NA	NA	NA	NA	NA	NA	NA	NA	NA	NA	NA	2	2	4	4	-1.6651310335998
335.0877	6951.78439956748	5.65795581300627	0.254811038606397	22.2045161149633	3.10620613472717e-109	1.6804575188874e-105	7,8-Dihydropteroic_acid,7C-aglycone,Enterolactone,(+)-Ligballinol,7-Hydroxy-5-methoxy-6,8-dimethylflavanone,1-(2,4-Dihydroxy-6-methoxy-3,5-dimethylphenyl)-3-phenyl-2-propen-1-one,5,7-Dimethoxy-6-methylflavanone	1	C14H14N6O3	[M+Na-2H]-	314.112739	335.0874076	0.783079262441635	HMDB01412,HMDB04808,HMDB06101,HMDB29543,HMDB30695,HMDB37376,HMDB38453	Dihydropteroate,Dibenzylsuccinate,Enterolactone	1	C14H14N6O3	[M+Na-2H]-	314.112739	335.0874076	0.783079262441635	C00921,C07332,C18165	2	2	4	4	2.58163539750708
373.0644	1844.73699958832	3.70386961629267	0.167086035734596	22.1674396666876	7.08261928418271e-109	3.83169703274285e-105	3-Hydroxymugineic_acid,5-Phosphoribosyl-N-formylglycinamide	1	C12H20N2O9	[M+K-2H]-	336.116883	373.0654896	-2.87429427236872	HMDB33927,HMDB01308	3-Epihydroxymugineic_acid,5-Phosphoribosyl-N-formylglycinamide	1	C12H20N2O9	[M+K-2H]-	336.116883	373.0654896	-2.87429427236872	C15501,C04376	2	2	4	4	1.99514174463876
414.1718	721.938209115065	-2.63053144475994	0.118678901917518	-22.1651144580708	7.4580164607318e-109	4.0347869052559e-105	NA	NA	NA	NA	NA	NA	NA	NA	NA	NA	NA	NA	NA	NA	NA	NA	2	2	1	4	-1.76365800358939
378.1004	721.860675298358	-2.6305325879423	0.118706314255609	-22.1600055939568	8.35403440983961e-109	4.51953261572323e-105	NA	NA	NA	NA	NA	NA	NA	NA	NA	NA	NA	NA	NA	NA	NA	NA	2	2	4	4	-1.76585458324435
311.1476	2272.42670688572	4.01518797143685	0.181194559233114	22.1595393836917	8.44096511506982e-109	4.56656212725277e-105	1-Octen-3-yl_glucoside	1	C14H26O6	[M+Na-2H]-	290.17294	311.1476086	-0.120200184615925	HMDB32959	NA	NA	NA	NA	NA	NA	NA	NA	0	2	2	4	2.1491355626818
376.1337	689.255955315801	-2.54166409336916	0.114806355733973	-22.1387054498851	1.34031107770956e-108	7.25108293040871e-105	NA	NA	NA	NA	NA	NA	NA	NA	NA	NA	NA	NA	NA	NA	NA	NA	2	2	4	4	-1.71332137321777
396.2002	54684.1903512904	-3.81305606199129	0.172837860314991	-22.0614630095636	7.41457106651422e-108	4.01128294698419e-104	NA	NA	NA	NA	NA	NA	NA	NA	NA	NA	NA	NA	NA	NA	NA	NA	2	2	4	4	-2.29000297843588
402.0723	967.690720652772	2.72205457978998	0.123422805831175	22.0547131582259	8.60755839941446e-108	4.65668909408322e-104	2-Hydroxyestrone_sulfate	1	C18H21O6S	[M+(37Cl)]-	365.105887	402.0723386	-0.211902167258547	HMDB12622	NA	NA	NA	NA	NA	NA	NA	NA	2	2	2	4	1.46819030569952
328.0549	867.823559767403	-2.97215755982573	0.135137903034843	-21.9935154614573	3.3222690754638e-107	1.79734756982591e-103	NA	NA	NA	NA	NA	NA	NA	NA	NA	NA	NA	NA	NA	NA	NA	NA	2	2	4	4	-1.97848464287513
211.0361	684.889977735687	-2.52915476908241	0.115283734596536	-21.9385221855782	1.11464897787766e-106	6.03025097031814e-103	NA	NA	NA	NA	NA	NA	NA	NA	NA	NA	NA	NA	NA	NA	NA	NA	2	2	0	4	-1.70732633159448
283.0958	3145.8520475379	4.4967679255759	0.205143267593254	21.920134052324	1.6696499792946e-106	9.03280638798378e-103	NA	NA	NA	NA	NA	NA	NA	NA	NA	NA	NA	NA	NA	NA	NA	NA	2	2	4	4	2.29642108332497
252.1972	9666.76545220502	-3.72337124646995	0.170160028814691	-21.8815856603128	3.89078061725359e-106	2.10491231393419e-102	NA	NA	NA	NA	NA	NA	NA	NA	NA	NA	NA	NA	NA	NA	NA	NA	2	2	4	4	-2.27129499400384
315.2003	349212.665893976	-3.64760809892499	0.166772381873882	-21.8717755178637	4.82431973715627e-106	2.60995697780154e-102	NA	NA	NA	NA	NA	NA	NA	NA	NA	NA	NA	NA	NA	NA	NA	NA	0	2	4	4	-2.25334970330847
313.1039	1894.98544087784	3.74412714811211	0.171192383798438	21.8708745391409	4.92053055110981e-106	2.66200702815041e-102	Histidinyl-Histidine,L-Agaridoxin,p-Hydroxyfelbamate,2-Hydroxyfelbamate	1	C12H16N6O3	[M+Na-2H]-	292.128389	313.1030576	2.83101674812968	HMDB28887,HMDB29445,HMDB60669,HMDB60670	2-Hydroxyfelbamate,p-Hydroxyfelbamate	1	C11H14N2O5	[M+Hac-H]-	254.090273	313.1041266	-0.583192569010429	C16582,C16584	2	2	4	4	2.01589020217074
248.9994	1035.84519970184	2.82737980589118	0.129277549561584	21.8706172531859	4.9483545702841e-106	2.6770598225237e-102	NA	NA	NA	NA	NA	NA	NA	NA	NA	NA	NA	NA	NA	NA	NA	NA	2	2	4	4	1.51027716491401
483.2323	652.234084482612	-2.43352096048761	0.111550226583441	-21.8154730386612	1.65450468475782e-105	8.95087034453979e-102	NA	NA	NA	NA	NA	NA	NA	NA	NA	NA	NA	NA	NA	NA	NA	NA	0	2	3	4	-1.64689373372626
287.0342	979.385275036089	2.74073002364112	0.125781076549535	21.7896848939893	2.90643608673345e-105	1.5723819229228e-101	NA	NA	NA	NA	NA	NA	NA	NA	NA	NA	NA	NA	NA	NA	NA	NA	2	2	4	4	1.47639988846949
377.1308	652.541752749386	-2.43444031567822	0.111900515404962	-21.7553985955124	6.14104951230249e-105	3.32230778615565e-101	NA	NA	NA	NA	NA	NA	NA	NA	NA	NA	NA	NA	NA	NA	NA	NA	2	2	4	4	-1.65049744531073
406.2933	688.299141394532	-2.53876215385079	0.116762527802394	-21.7429529972777	8.05462934968336e-105	4.3575544781787e-101	NA	NA	NA	NA	NA	NA	NA	NA	NA	NA	NA	NA	NA	NA	NA	NA	1	2	2	4	-1.71131618693734
342.2282	813103.059108274	-2.32586144991918	0.10698602839705	-21.7398615947062	8.61581990571458e-105	4.66115856899159e-101	NA	NA	NA	NA	NA	NA	NA	NA	NA	NA	NA	NA	NA	NA	NA	NA	1	2	2	4	-1.59029780539419
244.0479	1049.29342902102	2.8477556863615	0.131174644053685	21.7096505723776	1.6631723465352e-104	8.99776239475545e-101	Anthocyanidins	1	C15H11O	[M+(37Cl)]-	207.08099	244.0474416	1.92667457160183	HMDB31460	Anthocyanin	1	C15H11O	[M+(37Cl)]-	207.08099	244.0474416	1.92667457160183	C15549	2	2	1	4	1.52343956547552
195.1081	1975.62689529846	3.80672115743252	0.17535207974478	21.7090163000809	1.6862810692438e-104	9.12278058460898e-101	NA	NA	NA	NA	NA	NA	NA	NA	N-Nitrosodi-n-butylamine	1	C8H18N2O	[M+(37Cl)]-	158.141913	195.1083646	-1.23623608075958	C19277	2	2	4	4	2.03754463069177
342.237	872.514695492594	-2.98188526826284	0.137579115454459	-21.6739674362124	3.61248785561371e-104	1.95435592988702e-100	NA	NA	NA	NA	NA	NA	NA	NA	NA	NA	NA	NA	NA	NA	NA	NA	2	2	4	4	-1.98841259210335
378.1769	866.149691415211	-2.96886979410829	0.137334749231545	-21.6177610598962	1.22266494525372e-103	6.61461735382265e-100	NA	NA	NA	NA	NA	NA	NA	NA	NA	NA	NA	NA	NA	NA	NA	NA	2	2	4	4	-1.97197277870721
331.0431	1581.19187331969	3.47226601978313	0.160637157439535	21.6155843089424	1.28169989779971e-103	6.93399644709642e-100	Mono-trans-p-coumaroylmesotartaric_acid	1	C14H14O8	[M+Na-2H]-	310.06887	331.0435386	-1.29046469794751	HMDB29783	Tuliposide_B,6-Tuliposide_B,2-epi-5-epi-Valiolone_7-phosphate,5-epi-Valiolone_7-phosphate	1	C11H18O9	[M+K-2H]-	294.095085	331.0436916	-1.75263874444329	C08570,C21186,C17692,C17693	2	2	4	4	1.89966900127169
342.2207	884.666866812059	2.58266242823155	0.11952105313972	21.6084309867352	1.49647820206387e-103	8.09594707316551e-100	NA	NA	NA	NA	NA	NA	NA	NA	Pumiliotoxin_A	1	C19H33NO2	[M+Cl]-	307.251129	342.2205306	0.635262880553953	C20033	2	2	3	4	1.40456867289231
353.1923	738.275340731318	-2.67323678225175	0.124286405225325	-21.5086821234013	1.29120783915228e-102	6.98543440981386e-99	NA	NA	NA	NA	NA	NA	NA	NA	NA	NA	NA	NA	NA	NA	NA	NA	2	2	4	4	-1.79059912612308
468.2324	795.617334219982	-2.81309206885786	0.131106793740034	-21.4564935089163	3.97149863625529e-102	2.14858076221411e-98	NA	NA	NA	NA	NA	NA	NA	NA	NA	NA	NA	NA	NA	NA	NA	NA	2	2	1	4	-1.86960153632025
323.0665	1696.19184616691	3.57799121318165	0.16675604912767	21.4564403024583	3.97604499506474e-102	2.15104034233003e-98	NA	NA	NA	NA	NA	NA	NA	NA	NA	NA	NA	NA	NA	NA	NA	NA	2	2	4	4	1.95292335118435
296.038	2082.2943243995	3.88492116952442	0.181333134538547	21.4242211133156	7.94524745456907e-102	4.29837887292186e-98	NA	NA	NA	NA	NA	NA	NA	NA	NA	NA	NA	NA	NA	NA	NA	NA	0	2	4	4	2.07591059549127
310.2024	856.002829899102	-2.94725015102677	0.13793151225667	-21.3674895809333	2.68169370530512e-101	1.45079629457007e-97	NA	NA	NA	NA	NA	NA	NA	NA	NA	NA	NA	NA	NA	NA	NA	NA	2	2	4	4	-1.96235905533403
359.1834	1757.3352852936	3.63121333050628	0.170205899405582	21.3342389610921	5.46262055745694e-101	2.9552777215842e-97	Dodecyl_gallate,[6]-Gingerdiol_3-acetate,[6]-Gingerdiol_5-acetate,Arginyl-Tryptophan,Tryptophyl-Arginine	1	C19H30O5	[M+Na-2H]-	338.209325	359.1839936	-1.73866322314566	HMDB38720,HMDB40566,HMDB40567,HMDB28720,HMDB29077	Shiromodiol_diacetate,Piperonyl_butoxide,Monacolin_J_acid	1	C19H30O5	[M+Na-2H]-	338.209325	359.1839936	-1.73866322314566	C09725,C18880,C20854	2	2	4	4	1.98177229129557
362.9919	852.634115407772	2.52487954226193	0.118436821755668	21.3183662380833	7.6689228278644e-101	4.14888724987464e-97	NA	NA	NA	NA	NA	NA	NA	NA	NA	NA	NA	NA	NA	NA	NA	NA	2	2	2	4	1.36708480387087
425.2264	736.957634535968	-2.66960176626822	0.125249074731201	-21.3143432156884	8.3571732838962e-101	4.52123074658784e-97	NA	NA	NA	NA	NA	NA	NA	NA	NA	NA	NA	NA	NA	NA	NA	NA	0	2	2	4	-1.78830400079452
273.023	1513.08425577309	3.40609886229044	0.159808417398274	21.3136386539751	8.48389941087848e-101	4.58978958128526e-97	NA	NA	NA	NA	NA	NA	NA	NA	NA	NA	NA	NA	NA	NA	NA	NA	2	2	4	4	1.86168748348206
350.0118	655.484079034465	-2.44324715018887	0.114691208637645	-21.3028285185141	1.06869159340209e-100	5.78162152030533e-97	NA	NA	NA	NA	NA	NA	NA	NA	NA	NA	NA	NA	NA	NA	NA	NA	2	2	4	4	-1.65230736813254
184.9859	910.624247081616	2.62810710606738	0.12338649806838	21.2997949306488	1.1401915599919e-100	6.16843633955619e-97	Citramalic_acid,3-Hydroxyglutaric_acid,D-2-Hydroxyglutaric_acid,L-2-Hydroxyglutaric_acid,Ribonolactone,D-Xylono-1,5-lactone,2-Hydroxyglutarate,Terephthalate,2-Phosphoglyceric_acid,3-Phosphoglyceric_acid,2-Phospho-D-glyceric_acid,(2R)-2-Hydroxy-3-(phosphonatooxy)propanoate,2-Oxo-4-methylthiobutanoic_acid,Tartaric_acid,D-Tartaric_acid,2,3-Dihydroxybutanedioic_acid,Foscarnet	1	C5H8O5	[M+K-2H]-	148.037175	184.9857816	0.374623386768085	HMDB00426,HMDB00428,HMDB00606,HMDB00694,HMDB01900,HMDB11676,HMDB59655,HMDB61917,HMDB00362,HMDB00807,HMDB03391,HMDB60180,HMDB01553,HMDB00956,HMDB29878,HMDB59916,HMDB14670	D-Arabinono-1,4-lactone,2-Dehydro-3-deoxy-L-arabinonate,Citramalate,(R)-2-Hydroxyglutarate,L-Arabinono-1,4-lactone,D-Xylonolactone,(R)-2-Methylmalate,(S)-2-Methylmalate,2-Hydroxyglutarate,D-Xylono-1,4-lactone,L-Xylono-1,4-lactone,(S)-2-Hydroxyglutarate,2-Dehydro-3-deoxy-D-xylonate,L-Arabinono-1,5-lactone,L-threo-3-Methylmalate,D-threo-3-Methylmalate,D-erythro-3-Methylmalate,3-Phospho-D-glycerate,…	1	C5H8O5	[M+K-2H]-	148.037175	184.9857816	0.374623386768085	C00652,C00684,C00815,C01087,C01114,C02266,C02612,C02614,C02630,C02753,C02994,C03196,C03826,C05405,C06029,C06031,C06032,C00197,C00597,C00631,C01180,C00552,C00898,C02107,C02405,C06456	0	2	3	4	1.42983970548537
312.1817	21952.4038036484	-3.14970629019434	0.147945776841063	-21.2895991859102	1.41734908130452e-100	7.66785852985744e-97	NA	NA	NA	NA	NA	NA	NA	NA	NA	NA	NA	NA	NA	NA	NA	NA	2	2	4	4	-2.04874034221873
462.2773	680.223780463558	-2.51599695993026	0.118288976290333	-21.2699191322351	2.15652012643743e-100	1.16667738840265e-96	NA	NA	NA	NA	NA	NA	NA	NA	NA	NA	NA	NA	NA	NA	NA	NA	2	2	0	4	-1.69551704963195
227.0175	1086.65830989959	2.90147105862269	0.13641558798227	21.2693512635798	2.18278331168815e-100	1.18088577162329e-96	2-Methylcitric_acid,Homocitric_acid,Methylisocitric_acid,3-(Carboxymethyl)-3-hydroxypentanedioic_acid	1	C7H10O7	[M+Na-2H]-	206.042655	227.0173236	0.658099556583654	HMDB00379,HMDB03518,HMDB06471,HMDB59932	(R)-2-Hydroxybutane-1,2,4-tricarboxylate,2-Methylcitrate,(2S,3R)-3-Hydroxybutane-1,2,3-tricarboxylate,Homoisocitrate	1	C7H10O7	[M+Na-2H]-	206.042655	227.0173236	0.658099556583654	C01251,C02225,C04593,C05662	2	2	4	4	1.55833337881643
437.2345	646.200807023938	-2.41505254244966	0.113626850934351	-21.2542416039055	3.0118871958149e-100	1.62943097293586e-96	NA	NA	NA	NA	NA	NA	NA	NA	NA	NA	NA	NA	NA	NA	NA	NA	2	2	3	4	-1.63974980086065
374.1391	670.261277964968	-2.48701167389023	0.117075147270019	-21.2428660726281	3.83747061821348e-100	2.07607160445349e-96	NA	NA	NA	NA	NA	NA	NA	NA	NA	NA	NA	NA	NA	NA	NA	NA	2	2	4	4	-1.6763449131524
297.1682	1089.9841439769	2.90643845747027	0.136944850119159	21.2234228227006	5.80411109343741e-100	3.14002410154964e-96	NA	NA	NA	NA	NA	NA	NA	NA	NA	NA	NA	NA	NA	NA	NA	NA	2	2	4	4	1.56775518994962
385.0738	1875.31208679419	3.72857339893542	0.175998054690447	21.185310289329	1.30463459059369e-99	7.05807313511185e-96	Torasemide,Riboflavin_reduced	1	C16H20N4O3S	[M+K-2H]-	348.125613	385.0742196	-1.04109800028864	HMDB14359,HMDB01557	Musca-aurin-VII,Biapenem	1	C15H16N4O6	[M+(37Cl)]-	348.106986	385.0734376	0.989681351030812	C08562,C11268	2	2	4	4	2.00887762743851
364.0274	2764.15762232505	-1.77250800082118	0.0841867709134531	-21.0544718794759	2.08089574537545e-98	1.12576459824812e-94	NA	NA	NA	NA	NA	NA	NA	NA	NA	NA	NA	NA	NA	NA	NA	NA	2	2	4	4	-1.32918625458948
353.0803	4006.58229691357	4.85247291171863	0.230640333116833	21.0391341624562	2.87580848340217e-98	1.55581238952057e-94	Verimol_B,Verimol_A,7-Hydroxy-2,4,5-trimethoxyisoflavan,7-Hydroxy-2,3,4-trimethoxyisoflavan,Sorgolactone,5-Hydroxy-3,4,7-trimethoxyflavan,Niazidin,4,7-Di-O-methylcatechin	1	C18H20O5	[M+K-2H]-	316.131075	353.0796816	1.64495446844788	HMDB38323,HMDB38324,HMDB38780,HMDB39510,HMDB39607,HMDB40534,HMDB31981,HMDB30663	Sorgolactone,2-O-Methylodoratol,Combretastatin_A-4,(S)-N-[3-(3,4-Methylenedioxyphenyl)-2-(mercaptomethyl)-1-oxoprolyl]glycine,Paeoniflorigenone,Paeonilactone_C	1	C18H20O5	[M+K-2H]-	316.131075	353.0796816	1.64495446844788	C09186,C09774,C20268,C01313,C17453,C17456	2	2	0	4	2.40637070416912
232.0765	2842.05969584348	4.34666595964707	0.206896792177985	21.0088610552637	5.44244858947597e-98	2.9443646869065e-94	NA	NA	NA	NA	NA	NA	NA	NA	NA	NA	NA	NA	NA	NA	NA	NA	0	2	3	4	2.25334970330847
475.2393	629.220430506089	-2.36206762344132	0.112514957974509	-20.9933653797077	7.54126580311704e-98	4.07982479948632e-94	NA	NA	NA	NA	NA	NA	NA	NA	NA	NA	NA	NA	NA	NA	NA	NA	2	2	4	4	-1.61880545567808
314.1905	1868.51075763661	-4.26286766316774	0.203061797202016	-20.9929574243196	7.60627576585005e-98	4.11499518932488e-94	NA	NA	NA	NA	NA	NA	NA	NA	NA	NA	NA	NA	NA	NA	NA	NA	2	2	0	4	-2.52166832751268
197.1238	8618.5892097532	5.97082575374246	0.284451527570857	20.9906615891002	7.98269663118178e-98	4.31863887746934e-94	NA	NA	NA	NA	NA	NA	NA	NA	NA	NA	NA	NA	NA	NA	NA	NA	1	2	4	4	2.66857500491204
279.0991	793.732369117886	-2.80865979264252	0.133902613334541	-20.9753919113244	1.10056060328399e-97	5.95403286376637e-94	NA	NA	NA	NA	NA	NA	NA	NA	NA	NA	NA	NA	NA	NA	NA	NA	1	2	2	4	-1.86431254229405
240.1242	1263.07542897514	3.13206288596018	0.149989840953807	20.8818335031423	7.83278055556223e-97	4.23753428055916e-93	3-Hydroxy-N6,N6,N6-trimethyl-L-lysine,beta-O-Methylynephrine,cis-6-Nitro-p-mentha-1(7),2-diene,(R)-2-Nitro-p-mentha-1,5-diene,2,5-Dimethyl-4-(1-pyrrolidinyl)-3(2H)-furanone,2-(5-Methyl-2-furanyl)-3-piperidinol,5-(1-Pyrrolidinylmethyl)-2-furanmethanol,3,4-Dimethoxyphenylethylamine,3-O-Methyl-a-methyldopamine	1	C9H21N2O3	[M+Cl]-	205.155218	240.1246196	-1.83696282673504	HMDB01422,HMDB33868,HMDB35195,HMDB36090,HMDB39784,HMDB39838,HMDB40038,HMDB41806,HMDB60748	Bufotenidine,N-(3-Oxooctanoyl)homoserine_lactone,3-Hydroxy-N6,N6,N6-trimethyl-L-lysine	1	C13H19N2O	[M+Na-2H]-	219.149738	240.1244066	-0.949924263197635	C13664,C11841,C01259	2	2	0	4	1.7153334721352
229.9984	655.998616848835	-2.4447365499604	0.117317105369396	-20.8387049975592	1.92988961939999e-96	1.04407028409539e-92	NA	NA	NA	NA	NA	NA	NA	NA	NA	NA	NA	NA	NA	NA	NA	NA	0	2	4	4	-1.65412271986084
285.1317	3164.09322489788	4.50520098469707	0.216298225259451	20.8286544158791	2.38055494583346e-96	1.2878802256959e-92	NA	NA	NA	NA	NA	NA	NA	NA	NA	NA	NA	NA	NA	NA	NA	NA	1	2	4	4	2.30293520041274
292.0817	3016.15186899481	4.43465307190912	0.213319139088784	20.7888194695151	5.46385261135889e-96	2.95594426274516e-92	Tetrahydroneopterin,4a-Hydroxytetrahydrobiopterin	1	C9H15N5O4	[M+Cl]-	257.112405	292.0818066	-0.285878812670285	HMDB00942,HMDB02281	N-Acetoxy-MeIQx,4a-Hydroxytetrahydrobiopterin,5,6,7,8-Tetrahydromonapterin	1	C13H13N5O2	[M+Na-2H]-	271.106925	292.0815936	0.443369259805562	C20293,C15522,C21007	1	2	4	4	2.2774427664741
492.3518	619.705476223636	-2.33140675089315	0.112233600942537	-20.7728053926277	7.62709291564392e-96	4.12625726736336e-92	NA	NA	NA	NA	NA	NA	NA	NA	NA	NA	NA	NA	NA	NA	NA	NA	0	2	2	4	-1.59358490176228
495.3043	635.612549502056	-2.38214673357529	0.114681636858221	-20.7718236226459	7.78460018773224e-96	4.21146870156314e-92	NA	NA	NA	NA	NA	NA	NA	NA	NA	NA	NA	NA	NA	NA	NA	NA	0	2	2	4	-1.62052382549412
404.2035	15625.3652455593	-1.17819901811341	0.0567260147757326	-20.7699945566676	8.08674632868192e-96	4.37492976381692e-92	NA	NA	NA	NA	NA	NA	NA	NA	NA	NA	NA	NA	NA	NA	NA	NA	0	2	2	4	-1.00961083120254
375.1599	624.313554565418	-2.3463496022996	0.113018254925499	-20.760801906261	9.79190646205552e-96	5.29742139597204e-92	NA	NA	NA	NA	NA	NA	NA	NA	NA	NA	NA	NA	NA	NA	NA	NA	0	2	3	4	-1.60355093076018
225.1842	779.871103599144	-2.77590076750173	0.133782098885112	-20.7494185741964	1.24082854021223e-95	6.71288240254817e-92	NA	NA	NA	NA	NA	NA	NA	NA	NA	NA	NA	NA	NA	NA	NA	NA	0	2	3	4	-1.85131351201817
424.2313	26826.3098530624	-2.43259551044698	0.117544276739332	-20.6951421024228	3.83097282596135e-95	2.07255629884509e-91	NA	NA	NA	NA	NA	NA	NA	NA	NA	NA	NA	NA	NA	NA	NA	NA	0	2	4	4	-1.64509986965513
144.0457	1548.28812988613	3.44074065430496	0.16639554838769	20.6780811604904	5.45685586875807e-95	2.95215902499812e-91	NA	NA	NA	NA	NA	NA	NA	NA	NA	NA	NA	NA	NA	NA	NA	NA	0	2	4	4	1.88579038143015
240.9433	1134.59104023609	2.96754327179672	0.143591251401649	20.666602197762	6.92212309136788e-95	3.74486859243002e-91	NA	NA	NA	NA	NA	NA	NA	NA	NA	NA	NA	NA	NA	NA	NA	NA	1	2	4	4	1.60859425120855
230.0629	1152.74556647302	2.99199749211743	0.144809842725566	20.6615616438978	7.6838732125297e-95	4.15697540797857e-91	NA	NA	NA	NA	NA	NA	NA	NA	NA	NA	NA	NA	NA	NA	NA	NA	1	2	4	4	1.62744561102388
407.1127	678.410375384671	2.16286721330614	0.104967245461567	20.6051631039329	2.46687172461939e-94	1.33457760301909e-90	NA	NA	NA	NA	NA	NA	NA	NA	NA	NA	NA	NA	NA	NA	NA	NA	2	2	4	4	1.18820233290343
311.9819	1535.75751296606	3.4283851302125	0.166554240063233	20.5841960487521	3.80293812586522e-94	2.05738952609308e-90	NA	NA	NA	NA	NA	NA	NA	NA	NA	NA	NA	NA	NA	NA	NA	NA	2	2	4	4	1.87494335269781
478.2782	614.883456945698	-2.31560499940346	0.112625651573415	-20.5601918129107	6.23859585041311e-94	3.37508035507349e-90	NA	NA	NA	NA	NA	NA	NA	NA	NA	NA	NA	NA	NA	NA	NA	NA	2	2	4	4	-1.58539914566038
383.0378	927.373663240336	2.65580823659974	0.129594394373174	20.4932339044867	2.47401537483503e-93	1.33844231778575e-89	Methyl_6-O-galloyl-beta-D-glucopyranoside,Ticarcillin	1	C14H18O10	[M+K-2H]-	346.09	383.0386066	-1.97917386634664	HMDB39354,HMDB15545	Ticarcillin,5-O-(1-Carboxyvinyl)-3-phosphoshikimate	1	C15H16N2O6S2	[M-H]-	384.044982	383.0377056	0.373070321603291	C07139,C01269	2	2	4	4	1.44413704516843
415.0934	10005.6524383853	6.18765855056056	0.30211430613188	20.4811835287916	3.16865266524394e-93	1.71424109189697e-89	NA	NA	NA	NA	NA	NA	NA	NA	O-Carbamoyl-deacetylcephalosporin_C,N2-Citryl-N6-acetyl-N6-hydroxy-L-lysine	1	C15H20N4O8S	[M-H]-	416.100188	415.0929116	1.0867446477992	C06568,C20333	0	2	4	4	2.72095334607593
120.0121	32034.1259956662	5.89085843224284	0.287870852737114	20.4635459833178	4.55054133996599e-93	2.4618428649216e-89	NA	NA	NA	NA	NA	NA	NA	NA	NA	NA	NA	NA	NA	NA	NA	NA	0	2	4	4	2.63733479626423
276.9728	1243.17758070116	3.1077638850085	0.152183460826084	20.421167110663	1.08442340372884e-92	5.86673061417303e-89	L-Cystine	1	C6H12N2O4S2	[M+K-2H]-	240.023852	276.9724586	1.30121240882713	HMDB00192	L-Cystine,Cystine,L-Ascorbate_6-phosphate	1	C6H12N2O4S2	[M+K-2H]-	240.023852	276.9724586	1.30121240882713	C00491,C01420,C16186	2	2	4	4	1.70139203151981
316.0801	1537.78214876061	3.43021194331904	0.168174953151791	20.3966873724829	1.78934098448133e-92	9.680334726044e-89	N-(1-Deoxy-1-fructosyl)valine,Prunasin,Sambunigrin,Prulaurasin,(S)-2-Hydroxy-2-phenylacetonitrile_O-b-D-allopyranoside,N-(1-Deoxy-1-fructosyl)threonine	1	C11H21NO7	[M+K-2H]-	279.131804	316.0804106	-0.964311579456	HMDB37844,HMDB34934,HMDB34981,HMDB35022,HMDB39961,HMDB37843	Prunasin,(S)-Mandelonitrile_beta-D-glucoside,Indican,Nitrothal-isopropyl,Validamine_7-phosphate	1	C14H17NO6	[M+Na-2H]-	295.105589	316.0802576	-0.480257770990791	C00844,C04273,C08481,C18873,C21216	0	2	3	4	1.87763444923491
328.9992	1297.05319182105	3.1720691447361	0.155940194117972	20.3415749395333	5.51313021846434e-92	2.98260344818921e-88	NA	NA	NA	NA	NA	NA	NA	NA	NA	NA	NA	NA	NA	NA	NA	NA	0	2	3	4	1.7379393330917
369.2473	10514.4908355297	-2.21635402234532	0.109273704954177	-20.2825924432116	1.83215849019288e-91	9.91197743194346e-88	NA	NA	NA	NA	NA	NA	NA	NA	NA	NA	NA	NA	NA	NA	NA	NA	0	2	3	4	-1.55367389743793
390.2259	695.464343937912	-2.55889635782696	0.126324996740718	-20.2564529891031	3.11619412352855e-91	1.68586102082895e-87	NA	NA	NA	NA	NA	NA	NA	NA	NA	NA	NA	NA	NA	NA	NA	NA	1	2	3	4	-1.72549964195464
370.2782	1126.16761581135	2.95608526576481	0.14635804449137	20.1976275102467	1.0271488692338e-90	5.55687538255485e-87	NA	NA	NA	NA	NA	NA	NA	NA	NA	NA	NA	NA	NA	NA	NA	NA	0	2	2	4	1.60187885334318
422.2155	10711.9989279085	-2.93730322777264	0.145431964510593	-20.1970951685707	1.03827948553603e-90	5.61709201674994e-87	NA	NA	NA	NA	NA	NA	NA	NA	NA	NA	NA	NA	NA	NA	NA	NA	1	2	2	4	-1.95919440998155
387.0408	1484.2742820847	3.37674678175388	0.167779293364831	20.126123516394	4.35781488835966e-90	2.35757785460258e-86	NA	NA	NA	NA	NA	NA	NA	NA	NA	NA	NA	NA	NA	NA	NA	NA	1	2	2	4	1.85131351201817
256.2391	1016.5821963698	-3.25304010754105	0.16221623024108	-20.0537276862278	1.87273225050779e-89	1.01314814752471e-85	NA	NA	NA	NA	NA	NA	NA	NA	NA	NA	NA	NA	NA	NA	NA	NA	2	2	4	4	-2.09215210758249
354.2331	749.275663797799	-2.7010867035037	0.135070606612848	-19.9975906767474	5.7797968033698e-89	3.12687007062306e-85	NA	NA	NA	NA	NA	NA	NA	NA	NA	NA	NA	NA	NA	NA	NA	NA	2	2	0	4	-1.80930889103641
330.2167	800.929078587959	-2.82529726945105	0.141425406009608	-19.9772965068179	8.67987761606958e-89	4.69581379029364e-85	NA	NA	NA	NA	NA	NA	NA	NA	NA	NA	NA	NA	NA	NA	NA	NA	0	2	2	4	-1.87763444923491
325.0473	1314.95123431181	3.19296489267856	0.160122631591878	19.9407470445328	1.80351221603291e-88	9.75700108873804e-85	NA	NA	NA	NA	NA	NA	NA	NA	NA	NA	NA	NA	NA	NA	NA	NA	2	2	4	4	1.75065392832567
353.2443	4253.03761451406	-2.76540821709899	0.139036516048182	-19.8897979876068	4.98755544622873e-88	2.69826749640974e-84	NA	NA	NA	NA	NA	NA	NA	NA	NA	NA	NA	NA	NA	NA	NA	NA	2	2	4	4	-1.83861998209835
382.2784	657.379839812502	-2.44901213437831	0.123203061489986	-19.8778512868153	6.32866824531302e-88	3.42380952071435e-84	NA	NA	NA	NA	NA	NA	NA	NA	NA	NA	NA	NA	NA	NA	NA	NA	2	2	1	4	-1.65776986519962
498.1678	663.890247405952	-2.46815216404557	0.124232156494018	-19.8672568656926	7.81588721659957e-88	4.22839498418037e-84	NA	NA	NA	NA	NA	NA	NA	NA	NA	NA	NA	NA	NA	NA	NA	NA	0	2	4	4	-1.66884570698673
357.0694	8448.52141605283	5.94178600777287	0.299183986425265	19.8599733854977	9.03584614109327e-88	4.88839276233146e-84	NA	NA	NA	NA	NA	NA	NA	NA	NA	NA	NA	NA	NA	NA	NA	NA	0	2	2	4	2.65263136876786
305.0825	1473.35449478863	3.3656918342257	0.169776686665716	19.8242285223331	1.83980592512968e-87	9.95335005495159e-84	2,3-Dihydro-2,3-dihydroxy-4-(4-hydroxyphenyl)-1H-phenalen-1-one,Musanolone_C,Dehydrowarfarin	1	C19H14O4	[M-H]-	306.08921	305.0819336	1.75919954918851	HMDB32848,HMDB37111,HMDB60575	NA	NA	NA	NA	NA	NA	NA	NA	0	2	4	4	1.84366178639294
382.2232	659.964746653415	-2.45649450619162	0.12392370765572	-19.8226356575462	1.89897845495057e-87	1.02734734412826e-83	NA	NA	NA	NA	NA	NA	NA	NA	NA	NA	NA	NA	NA	NA	NA	NA	2	2	4	4	-1.65960173745581
286.0696	1296.18491748378	3.17121088799034	0.160261026433912	19.787785954922	3.79343733602138e-87	2.05224959878757e-83	2-(2-Phenylacetoxy)propionylglycine,N-Phenylacetylglutamic_acid,Muramic_acid,N-(1-Deoxy-1-fructosyl)alanine	1	C13H15NO5	[M+Na-2H]-	265.095024	286.0696926	-0.180026061385383	HMDB59732,HMDB59772,HMDB03254,HMDB38662	Muramic_acid	1	C9H17NO7	[M+Cl]-	251.100504	286.0699056	-0.924599179360443	C06470	2	2	4	4	1.73584733769188
444.3041	680.057288510541	-2.51516849450368	0.127271645833707	-19.7622060909779	6.29906542995697e-87	3.40779439760672e-83	NA	NA	NA	NA	NA	NA	NA	NA	NA	NA	NA	NA	NA	NA	NA	NA	2	2	4	4	-1.69357166544986
426.1806	1062.63958915641	-3.32999072653755	0.1686724606189	-19.742349843709	9.33347657549139e-87	5.04941082734084e-83	NA	NA	NA	NA	NA	NA	NA	NA	NA	NA	NA	NA	NA	NA	NA	NA	0	2	3	4	-2.12197759452725
239.0328	943.635783878087	2.68302272576275	0.136055406392999	19.7200743204042	1.45015257135767e-86	7.845325411045e-83	NA	NA	NA	NA	NA	NA	NA	NA	NA	NA	NA	NA	NA	NA	NA	NA	0	2	4	4	1.45873583742102
233.0756	1390.11138339046	3.27772335663595	0.166439462540913	19.6931863789829	2.46673883412574e-86	1.33450570926202e-82	NA	NA	NA	NA	NA	NA	NA	NA	NA	NA	NA	NA	NA	NA	NA	NA	0	2	3	4	1.79059912612308
356.2326	623.461137921974	-2.34336179261695	0.119237428269718	-19.6529045168285	5.45973903665128e-86	2.95371881882834e-82	NA	NA	NA	NA	NA	NA	NA	NA	NA	NA	NA	NA	NA	NA	NA	NA	2	2	4	4	-1.59854807002714
425.165	636.116668826682	-2.38381083486621	0.121336341949455	-19.6463054396287	6.21772679853851e-86	3.36379019800933e-82	NA	NA	NA	NA	NA	NA	NA	NA	NA	NA	NA	NA	NA	NA	NA	NA	2	2	4	4	-1.62224699375322
453.0963	1613.38477070678	3.50287037151791	0.178392808091417	19.6357151893863	7.65947940455324e-86	4.14377835786331e-82	8-Acetoxypinoresinol,4-Methylliquiritigenin_7-rhamnoside,Liquiritin,Natsudaidain,5-Hydroxy-3,3,4,6,7,8-hexamethoxyflavone,7-Hydroxy-3,3,4,5,6,8-hexamethoxyflavone,Aloin,Neoisoliquiritin,Isoliquiritin,Isosakuranetin_7-xyloside,Neoliquiritin,Naringenin_5-rhamnoside,Dihydrodaidzin,Gaylussacin,2-Hydroxy-3-methyl-4H-pyran-4-one_O-(6E-cinnamoyl-b-D-glucoside),6-Hydroxy-3,3,4,5,7,8-hexamethoxyflavone,Eq…	1	C22H24O8	[M+K-2H]-	416.14712	453.0957266	1.2001878810098	HMDB33280,HMDB40545,HMDB29520,HMDB30160,HMDB30161,HMDB32785,HMDB35219,HMDB37317,HMDB37318,HMDB37486,HMDB37490,HMDB37581,HMDB39902,HMDB40620,HMDB41098,HMDB41359,HMDB41731,HMDB41732,HMDB61142	1-Acetoxypinoresinol,Lophotoxin,Barbaloin,Isoliquiritin,Liquiritin,Isobarbaloin,Polygonimitin_B	1	C22H24O8	[M+K-2H]-	416.14712	453.0957266	1.2001878810098	C10544,C13680,C10305,C16978,C16989,C17778,C17809	2	2	4	4	1.92266645773248
580.3321	710.897634182738	-2.60108732644857	0.133030281305928	-19.5525958519692	3.92055171586182e-85	2.12101847828124e-81	NA	NA	NA	NA	NA	NA	NA	NA	NA	NA	NA	NA	NA	NA	NA	NA	2	2	4	4	-1.7463843090619
377.0075	2011.33060018679	3.83322072607635	0.196251210471511	19.5322144350942	5.84491372950027e-85	3.16209832765965e-81	NA	NA	NA	NA	NA	NA	NA	NA	NA	NA	NA	NA	NA	NA	NA	NA	2	2	4	4	2.05634932168968
426.2103	660.293629085872	-2.45744409336704	0.125876933662491	-19.5225925979107	7.05651650146385e-85	3.81757542729194e-81	NA	NA	NA	NA	NA	NA	NA	NA	NA	NA	NA	NA	NA	NA	NA	NA	2	2	4	4	-1.66328228101557
328.0449	16418.8198971619	2.07211878529277	0.106231710617285	19.5056520623854	9.82956631811705e-85	5.31779537810133e-81	NA	NA	NA	NA	NA	NA	NA	NA	NA	NA	NA	NA	NA	NA	NA	NA	2	2	0	4	1.13901383836205
241.012	9619.52724762188	0.991141200411164	0.0508518841006981	19.4907468609911	1.3154710075419e-84	7.11669815080168e-81	NA	NA	NA	NA	NA	NA	NA	NA	NA	NA	NA	NA	NA	NA	NA	NA	2	2	4	4	0.647529764668897
379.0643	1680.70903532664	3.56421226390645	0.182977168460254	19.4789999970988	1.65480085851476e-84	8.95247264456485e-81	Melibiose,Cellobiose,D-Maltose,Alpha-Lactose,Sucrose,Lactulose,Trehalose,Isomaltose,Galactinol,3-b-Galactopyranosyl_glucose,Epimelibiose,Turanose,Kojibiose,Neotrehalose,Sakebiose,Inulobiose,Galabiose,Maltulose,Mannobiose,DEAE-cellulose,Allolactose,Glucinol,Trehalulose,Fagopyritol_A1,beta-Lactose,Glucose-1,3-mannose_oligosaccharide,Dihydrocaffeic_acid_3-O-glucuronide	1	C12H22O11	[M+K-2H]-	342.116215	379.0648216	-1.26601038310696	HMDB00048,HMDB00055,HMDB00163,HMDB00186,HMDB00258,HMDB00740,HMDB00975,HMDB02923,HMDB05826,HMDB06603,HMDB06792,HMDB11740,HMDB11742,HMDB29880,HMDB29882,HMDB29898,HMDB29902,HMDB29919,HMDB29933,HMDB33368,HMDB38489,HMDB39237,HMDB39727,HMDB39876,HMDB41627,HMDB60068,HMDB41720	Sucrose,Cellobiose,Maltose,Lactose,Isomaltose,alpha-Maltose,alpha,alpha-Trehalose,alpha-D-Galactosyl-(1->3)-1D-myo-inositol,Nigerose,Inulobiose,Levanbiose,Mannobiose,Palatinose,beta-Lactose,beta-Maltose,Laminaribiose,4-O-beta-D-Glucopyranosyl-D-mannose,alpha-D-Glucosyl-(1,3)-D-mannose,alpha-D-Aldosyl_beta-D-fructoside,Epimelibiose,Melibiose,alpha-Cellobiose,beta-Cellobiose,Lactulose,Gentiobiose,S…	1	C12H22O11	[M+K-2H]-	342.116215	379.0648216	-1.26601038310696	C00089,C00185,C00208,C00243,C00252,C00897,C01083,C01235,C01518,C01711,C01725,C01728,C01742,C01970,C01971,C02048,C02964,C04147,C04219,C05400,C05402,C06421,C06422,C07064,C08240,C08250,C15548,C18068,C19632,C19633,C19634,C19636,C19773,C20236,C20861	2	2	4	4	1.94060680778725
444.1974	3184.79353158582	-2.38762827685966	0.122678781377765	-19.462438818229	2.28641452409146e-84	1.23695025753348e-80	NA	NA	NA	NA	NA	NA	NA	NA	NA	NA	NA	NA	NA	NA	NA	NA	1	2	2	4	-1.62397499247452
322.2021	20888.6047022127	-2.86952721850456	0.147883519229618	-19.4039689713433	7.14372516287039e-84	3.86475531311288e-80	NA	NA	NA	NA	NA	NA	NA	NA	NA	NA	NA	NA	NA	NA	NA	NA	2	2	4	4	-1.90248909294081
240.2333	692.198030143415	-2.54946782525262	0.131666164550363	-19.3631206161355	1.58016852693376e-83	8.54871173071167e-80	NA	NA	NA	NA	NA	NA	NA	NA	NA	NA	NA	NA	NA	NA	NA	NA	2	2	4	4	-1.72141180849645
443.3371	583.106340882255	-2.2070950555442	0.113996682928906	-19.361046293958	1.64510016381661e-83	8.89999188624787e-80	NA	NA	NA	NA	NA	NA	NA	NA	NA	NA	NA	NA	NA	NA	NA	NA	2	2	4	4	-1.54598223104126
595.3324	809.473201900753	-2.84484644417438	0.146947994256908	-19.3595459302478	1.69371754995602e-83	9.16301194526205e-80	NA	NA	NA	NA	NA	NA	NA	NA	NA	NA	NA	NA	NA	NA	NA	NA	2	2	4	4	-1.8885371143775
354.0398	730.98670320995	-2.65426489125791	0.13717965811102	-19.3488227613879	2.08551361554494e-83	1.12826286600981e-79	NA	NA	NA	NA	NA	NA	NA	NA	NA	NA	NA	NA	NA	NA	NA	NA	2	2	4	4	-1.78374180667882
302.0316	1050.39020023016	2.84890339548315	0.147356553893518	19.3334013330809	2.8125059086107e-83	1.52156569655839e-79	NA	NA	NA	NA	NA	NA	NA	NA	NA	NA	NA	NA	NA	NA	NA	NA	2	2	4	4	1.52491843828159
355.076	582.045381140625	-2.20330769843202	0.114039158432032	-19.320623974485	3.60269314040024e-83	1.94905698895653e-79	NA	NA	NA	NA	NA	NA	NA	NA	NA	NA	NA	NA	NA	NA	NA	NA	2	2	4	4	-1.54293101790426
455.2369	726.903329714816	-2.64333650610328	0.137268916319606	-19.2566283538565	1.24207623583962e-82	6.71963243589234e-79	NA	NA	NA	NA	NA	NA	NA	NA	NA	NA	NA	NA	NA	NA	NA	NA	2	2	4	4	-1.77696735222657
371.0672	4115.55455269423	4.89175897621984	0.254285382515154	19.2372795000449	1.80433264877482e-82	9.7614396298718e-79	(S)-a-Amino-2,5-dihydro-5-oxo-4-isoxazolepropanoic_acid_N2-glucoside	1	C12H18N2O9	[M+(37Cl)]-	334.101233	371.0676846	-1.35123596267684	HMDB29404	NA	NA	NA	NA	NA	NA	NA	NA	2	2	3	4	2.42346460074279
252.0809	1165.51106681925	3.00922832103085	0.156632952992356	19.2119746422562	2.93872701224106e-82	1.58985131362241e-78	NA	NA	NA	NA	NA	NA	NA	NA	NA	NA	NA	NA	NA	NA	NA	NA	2	2	0	4	1.63797683149354
434.2252	10718.2341452094	-1.10953964016002	0.0579309773345317	-19.1527864919801	9.17438282612284e-82	4.96334110893246e-78	NA	NA	NA	NA	NA	NA	NA	NA	NA	NA	NA	NA	NA	NA	NA	NA	2	2	3	4	-0.97477710349589
417.0907	3432.41883488365	4.62505619882989	0.24156131996519	19.1465098778909	1.03494779539264e-81	5.59906757307416e-78	NA	NA	NA	NA	NA	NA	NA	NA	NA	NA	NA	NA	NA	NA	NA	NA	2	2	2	4	2.33706407868282
412.1739	12696.0383169039	-3.8421870233004	0.20084782327025	-19.1298414926338	1.42506828105719e-81	7.70961940051939e-78	NA	NA	NA	NA	NA	NA	NA	NA	NA	NA	NA	NA	NA	NA	NA	NA	2	2	4	4	-2.30954853092789
409.3068	1672.56467434859	-2.18155764758057	0.114343538553489	-19.0789761728431	3.77582798547931e-81	2.0427229401443e-77	NA	NA	NA	NA	NA	NA	NA	NA	NA	NA	NA	NA	NA	NA	NA	NA	2	2	4	4	-1.52196401704396
254.0883	1007.25808683046	2.78406423556995	0.146095353394609	19.0564872248201	5.80434017508861e-81	3.14014803472294e-77	NA	NA	NA	NA	NA	NA	NA	NA	NA	NA	NA	NA	NA	NA	NA	NA	2	2	3	4	1.49312433244217
239.0232	891.954587196683	2.59501088996863	0.136300548576486	19.0388880827755	8.12339224944056e-81	4.39475520694734e-77	NA	NA	NA	NA	NA	NA	NA	NA	NA	NA	NA	NA	NA	NA	NA	NA	2	2	4	4	1.41205552283649
369.0751	1128.02995041568	2.95875078746828	0.155635898836476	19.0107218809266	1.39026123028055e-80	7.52131325581776e-77	NA	NA	NA	NA	NA	NA	NA	NA	NA	NA	NA	NA	NA	NA	NA	NA	2	2	4	4	1.60355093076018
364.2103	20262.2698461401	-2.66139003285161	0.139999386740262	-19.0100120780475	1.4092003445691e-80	7.62377386411886e-77	NA	NA	NA	NA	NA	NA	NA	NA	NA	NA	NA	NA	NA	NA	NA	NA	2	2	4	4	-1.7860182570564
429.0971	883.34191041506	2.57989039320758	0.135725455608819	19.0081542304283	1.45999876962408e-80	7.89859334366628e-77	Caryoptosidic_acid,6-Hydroxymusizin_8-O-b-D-glucopyranoside,2-Oxoaloesol_7-glucoside	1	C16H24O11	[M+(37Cl)]-	392.131865	429.0983166	-2.92776725371545	HMDB34249,HMDB30817,HMDB35734	Shanzhiside,Aloesin,Podolactone_B	1	C16H24O11	[M+(37Cl)]-	392.131865	429.0983166	-2.92776725371545	C17066,C08994,C09172	2	2	4	4	1.39838923388035
319.0021	1165.59106289699	3.00887932785779	0.15829495147811	19.0080561620051	1.46273038953718e-80	7.91337140739612e-77	3-O-Methylcoumestrol,9-O-Methylcoumestrol,Cochliophilin_A,Pseudobaptigenin,Rhein,Lucernol,Repensol,Aureol	1	C16H10O5	[M+K-2H]-	282.052825	319.0014316	1.96206016019846	HMDB29584,HMDB33588,HMDB34445,HMDB36616,HMDB32876,HMDB34042,HMDB34138,HMDB37921	4,5-Methylenedioxy-6-hydroxyaurone,Pseudobaptigenin,Rhein	1	C16H10O5	[M+K-2H]-	282.052825	319.0014316	1.96206016019846	C08722,C10522,C10401	2	2	4	4	1.63620899607438
309.1475	4244.22130711748	4.93700371729746	0.259843611722569	18.9999041522276	1.70856198293187e-80	9.24332032766141e-77	NA	NA	NA	NA	NA	NA	NA	NA	NA	NA	NA	NA	NA	NA	NA	NA	2	2	4	4	2.44129741407197
227.0077	690.155695213651	-2.54371337830627	0.134117327560213	-18.9663291431472	3.23739624938514e-80	1.75143137091736e-76	NA	NA	NA	NA	NA	NA	NA	NA	NA	NA	NA	NA	NA	NA	NA	NA	0	2	2	4	-1.71735253971814
419.1642	578.404535209855	-2.19023539174745	0.11555149579322	-18.954626045403	4.04418299834747e-80	2.18790300210598e-76	NA	NA	NA	NA	NA	NA	NA	NA	NA	NA	NA	NA	NA	NA	NA	NA	2	2	4	4	-1.53386252051836
439.2808	605.881241198291	-2.28546329240874	0.120878659197291	-18.9070867230463	9.97155981773522e-80	5.39461386139475e-76	NA	NA	NA	NA	NA	NA	NA	NA	NA	NA	NA	NA	NA	NA	NA	NA	2	2	4	4	-1.57571439114983
433.0642	7288.64009017145	5.72686323816386	0.303166237782549	18.8901748428582	1.37389976570313e-79	7.43279773245395e-76	NA	NA	NA	NA	NA	NA	NA	NA	NA	NA	NA	NA	NA	NA	NA	NA	2	2	4	4	2.59482120513001
398.0481	570.985014135741	-2.16343554302403	0.11452893729892	-18.8898595765144	1.38212922171806e-79	7.47731908949471e-76	NA	NA	NA	NA	NA	NA	NA	NA	NA	NA	NA	NA	NA	NA	NA	NA	2	2	4	4	-1.51172675792815
328.2169	867.743849485175	-2.97178535036713	0.157375865744325	-18.8833614119406	1.56313854349237e-79	8.45657952029374e-76	NA	NA	NA	NA	NA	NA	NA	NA	NA	NA	NA	NA	NA	NA	NA	NA	2	2	4	4	-1.97521824109873
413.1012	1555.50933129096	3.44744337725563	0.182774515784165	18.8617289585745	2.35395062139024e-79	1.27348728617212e-75	Carissanol,1,2-Anhydridoniveusin,(1E,4Z,6a,8b,10a)-8-Angeloyloxy-10,15-dihydroxy-3-oxo-1,4,11(13)-germacratrien-12,6-olide,2-Hydroxy-3,4,5,7,8-pentamethoxyflavan,Diosbulbin_A,Diosbulbin_F,trans-Grandmarin_isovalerate,alpha-Peroxyachifolide,3,4-DHPEA-EA,Gibberellin_A32,2-(3,4-Dihydroxyphenylethyl)-6-epi-elenaiate,Niazidin	1	C20H24O7	[M+K-2H]-	376.152205	413.1008116	0.887676784291123	HMDB30081,HMDB32105,HMDB32731,HMDB33906,HMDB35108,HMDB36780,HMDB39032,HMDB39575,HMDB29304,HMDB35037,HMDB39137,HMDB31981	Ailanthone,Tripdiolide,Euparotin,Eupatundin,Hydroxyvernolide,(S)-N-[3-(3,4-Methylenedioxyphenyl)-2-(mercaptomethyl)-1-oxoprolyl]glycine	1	C20H24O7	[M+K-2H]-	376.152205	413.1008116	0.887676784291123	C08747,C09202,C09434,C09448,C09477,C01313	2	2	4	4	1.89129816982687
344.0398	1011.02286901589	2.7897717618676	0.148257969528165	18.8170104497325	5.47900785424923e-79	2.96414324914883e-75	(S)-Succinyldihydrolipoamide,Cyclic_GMP,Guanosine_2,3-cyclic_phosphate_	1	C12H21NO4S2	[M+K-2H]-	307.091203	344.0398096	-0.162190532685884	HMDB01177,HMDB01314,HMDB11629	S-Succinyldihydrolipoamide,3,5-Cyclic_GMP,2,3-Cyclic_GMP,3-Keto-3-deoxy-AMP	1	C12H21NO4S2	[M+K-2H]-	307.091203	344.0398096	-0.162190532685884	C01169,C00942,C06194,C07025	2	2	4	4	1.49737133685005
347.1047	577.615886792194	-2.18737125145299	0.116581944881358	-18.7625215352087	1.52967703297272e-78	8.27555274838241e-75	NA	NA	NA	NA	NA	NA	NA	NA	NA	NA	NA	NA	NA	NA	NA	NA	2	2	4	4	-1.52788623022009
326.9885	1110.29362482965	2.93455767768499	0.156520096525257	18.7487596981609	1.98158756471763e-78	1.07203887251224e-74	D-Sedoheptulose_7-phosphate,Sedoheptulose_1-phosphate,Bis(4-isothiocyanatobutyl)_disulfide	1	C7H15O10P	[M+K-2H]-	290.040288	326.9888946	-1.22695298410566	HMDB01068,HMDB60509,HMDB34890	Sedoheptulose_7-phosphate,Sedoheptulose_1-phosphate,D-glycero-beta-D-manno-Heptose_7-phosphate,D-glycero-beta-D-manno-Heptose_1-phosphate,D-glycero-alpha-D-manno-Heptose_7-phosphate,D-glycero-alpha-D-manno-Heptose_1-phosphate,D-glycero-D-manno-Heptose_7-phosphate,alpha-D-Sedoheptulopyranose_7-phosphate	1	C7H15O10P	[M+K-2H]-	290.040288	326.9888946	-1.22695298410566	C05382,C06222,C07836,C07838,C19878,C19880,C19882,C20956	2	2	4	4	1.58377468288058
340.2172	1200.069358369	-3.5380242593646	0.188775329515291	-18.741984286024	2.25075420140781e-78	1.21765802296163e-74	NA	NA	NA	NA	NA	NA	NA	NA	NA	NA	NA	NA	NA	NA	NA	NA	2	2	4	4	-2.20347830508189
461.2742	3384.04160701862	-2.3541163680543	0.125633441928225	-18.7379755893277	2.42686661534834e-78	1.31293483890345e-74	NA	NA	NA	NA	NA	NA	NA	NA	NA	NA	NA	NA	NA	NA	NA	NA	2	2	4	4	-1.61028448496405
560.2471	1299.05773034546	-2.02134647728469	0.108250321443367	-18.6728912240893	8.22758107489956e-78	4.45112136152066e-74	NA	NA	NA	NA	NA	NA	NA	NA	NA	NA	NA	NA	NA	NA	NA	NA	1	2	2	4	-1.4520616459337
314.1931	9235.68284022865	-3.72181048842091	0.199649581248391	-18.6417144736732	1.47438741706455e-77	7.9764359263192e-74	NA	NA	NA	NA	NA	NA	NA	NA	NA	NA	NA	NA	NA	NA	NA	NA	2	2	4	4	-2.26523188532031
423.3474	579.90751960092	-2.1955498544972	0.117914153534951	-18.6199009082181	2.21623789888624e-77	1.19898470329746e-73	NA	NA	NA	NA	NA	NA	NA	NA	NA	NA	NA	NA	NA	NA	NA	NA	2	2	4	4	-1.53838095515495
274.1299	1103.98394523805	2.92588499049818	0.157249486387986	18.6066425888289	2.8385690532832e-77	1.53566585782621e-73	Glutarylcarnitine,Propenoylcarnitine	1	C12H21NO6	[M-H]-	275.136889	274.1296126	1.08233472925918	HMDB13130,HMDB13124	2-Amino-9,10-epoxy-8-oxodecanoic_acid	1	C10H17NO4	[M+Hac-H]-	215.115759	274.1296126	1.08233472925918	C12027	2	2	4	4	1.57731826392978
293.041	1120.01481871116	2.94762487067733	0.158534252043853	18.5929843719954	3.66222355379495e-77	1.98126294260307e-73	NA	NA	NA	NA	NA	NA	NA	NA	NA	NA	NA	NA	NA	NA	NA	NA	2	2	4	4	1.59523492735518
207.0758	577.0271622623	-2.1853838953069	0.117631263769095	-18.5782573890961	4.81900981895729e-77	2.60708431205589e-73	NA	NA	NA	NA	NA	NA	NA	NA	NA	NA	NA	NA	NA	NA	NA	NA	2	2	4	4	-1.52640065372449
345.0758	845.074598913114	2.5104715754313	0.135367018664758	18.5456664421973	8.8398166529946e-77	4.78234080927008e-73	NA	NA	NA	NA	NA	NA	NA	NA	NA	NA	NA	NA	NA	NA	NA	NA	2	2	4	4	1.35539419094061
166.9852	1611.60524277783	3.50088590953201	0.189121081584646	18.5113467002096	1.67266178103138e-76	9.04910023537978e-73	NA	NA	NA	NA	NA	NA	NA	NA	NA	NA	NA	NA	NA	NA	NA	NA	2	2	4	4	1.91973580429125
239.1013	63970.7783572425	-1.12044145612118	0.0606424793373729	-18.4761815210064	3.21119540966296e-76	1.73725671662766e-72	NA	NA	NA	NA	NA	NA	NA	NA	NA	NA	NA	NA	NA	NA	NA	NA	2	2	4	4	-0.979253231158034
212.1137	4592.93670952368	5.05268650637496	0.273570524008401	18.4694112228984	3.64032874336244e-76	1.96941785015908e-72	NA	NA	NA	NA	NA	NA	NA	NA	NA	NA	NA	NA	NA	NA	NA	NA	2	2	4	4	2.45994213042833
440.0798	974.388709472629	2.73267360339902	0.148051656602629	18.4575685683378	4.53292952545482e-76	2.45231487327106e-72	NA	NA	NA	NA	NA	NA	NA	NA	NA	NA	NA	NA	NA	NA	NA	NA	2	2	4	4	1.4722826936323
386.0255	1077.30796147809	2.88789648566696	0.156568498809074	18.4449394842099	5.7263100777711e-76	3.09793375207416e-72	NA	NA	NA	NA	NA	NA	NA	NA	NA	NA	NA	NA	NA	NA	NA	NA	2	2	4	4	1.55367389743793
132.0304	2174.20770056499	3.94926115478913	0.21429164661782	18.4293751862035	7.63598586464099e-76	4.13106835277078e-72	NA	NA	NA	NA	NA	NA	NA	NA	NA	NA	NA	NA	NA	NA	NA	NA	2	2	4	4	2.12197759452725
342.0082	644.770428604363	2.08059200778002	0.11292755518731	18.4241304465416	8.41317180780193e-76	4.55152594802084e-72	Cytidine_2,3-cyclic_phosphate	1	C9H12N3O7P	[M+(37Cl)]-	305.04129	342.0077416	1.2490945321633	HMDB11691	3,5-Cyclic_CMP,2,3-Cyclic_CMP	1	C9H12N3O7P	[M+(37Cl)]-	305.04129	342.0077416	1.2490945321633	C00941,C02354	2	2	4	4	1.14523435441326
523.2731	14106.0230351965	-1.58015724829152	0.0860151006810433	-18.3706957938813	2.25502349074315e-75	1.21996770849205e-71	NA	NA	NA	NA	NA	NA	NA	NA	NA	NA	NA	NA	NA	NA	NA	NA	2	2	3	4	-1.22756240236773
368.1018	906.901579570446	2.62088277470784	0.142849757450092	18.3471279300107	3.48029460832581e-75	1.88283938310426e-71	NA	NA	NA	NA	NA	NA	NA	NA	NA	NA	NA	NA	NA	NA	NA	NA	2	2	3	4	1.42599074895231
394.1379	720.740967982718	-2.62703309644188	0.143249967413284	-18.338804146899	4.05621773341394e-75	2.19441379377694e-71	NA	NA	NA	NA	NA	NA	NA	NA	NA	NA	NA	NA	NA	NA	NA	NA	2	2	4	4	-1.75495570203641
382.0516	1298.66456763689	3.17397321982164	0.173146858664266	18.331104845373	4.67315649635516e-75	2.52817766452814e-71	NA	NA	NA	NA	NA	NA	NA	NA	NA	NA	NA	NA	NA	NA	NA	NA	2	2	4	4	1.74003896225837
210.0997	3398.24062743358	4.6104496812285	0.251713784200526	18.3162384049482	6.14137763309412e-75	3.32248529950392e-71	NA	NA	NA	NA	NA	NA	NA	NA	N3-Metyladenine	1	C6H9N5	[M+Hac-H]-	151.085795	210.0996486	0.43788745296881	C05026	2	2	4	4	2.33001837782903
198.1841	729.737785892155	-2.65066592299431	0.144809556287002	-18.304495856205	7.61939524212016e-75	4.12209282598701e-71	NA	NA	NA	NA	NA	NA	NA	NA	NA	NA	NA	NA	NA	NA	NA	NA	2	2	4	4	-1.77921643938185
250.0278	1251.37022142279	3.11740514055436	0.170751103485065	18.2570131432681	1.81977674651663e-74	9.84499219865497e-71	NA	NA	NA	NA	NA	NA	NA	NA	Benzyl_nicotinate,Fenamic_acid,Salicylanilide,Robustine	1	C13H11NO2	[M+K-2H]-	213.078979	250.0275856	0.697922989445351	C12865,C13697,C18915,C10736	2	2	4	4	1.70732633159448
225.0171	2821.05949870964	1.06781765546476	0.0586166166942019	18.216978660428	3.7848443186516e-74	2.04760077639052e-70	NA	NA	NA	NA	NA	NA	NA	NA	NA	NA	NA	NA	NA	NA	NA	NA	2	2	3	4	0.675761477628121
491.1341	1676.91780906463	3.56078582399891	0.195588004763773	18.2055429641483	4.66406515132747e-74	2.52325924686816e-70	Americanin_B	1	C27H24O9	[M-H]-	492.142035	491.1347586	-1.37151767040607	HMDB37338	NA	NA	NA	NA	NA	NA	NA	NA	2	2	0	4	1.93757319743218
367.2599	575.83891752657	-2.18108535138821	0.119853493710261	-18.1979288535457	5.35962107773024e-74	2.89955500305206e-70	NA	NA	NA	NA	NA	NA	NA	NA	NA	NA	NA	NA	NA	NA	NA	NA	2	2	4	4	-1.51902282101229
336.1792	39269.4780635793	-4.03786383116817	0.221983607159175	-18.1899189892558	6.20317816766007e-74	3.3559193887041e-70	NA	NA	NA	NA	NA	NA	NA	NA	NA	NA	NA	NA	NA	NA	NA	NA	2	2	4	4	-2.43228432695596
330.119	1197.8534255515	3.05055851204029	0.167951156776665	18.1633670799708	1.0065748315519e-73	5.44556983869575e-70	NA	NA	NA	NA	NA	NA	NA	NA	NA	NA	NA	NA	NA	NA	NA	NA	2	2	3	4	1.66328228101557
311.015	2167.81965787505	3.94497198976803	0.217341147162959	18.151059020638	1.25949037721091e-73	6.81384294071104e-70	NA	NA	NA	NA	NA	NA	NA	NA	NA	NA	NA	NA	NA	NA	NA	NA	2	2	4	4	2.11326287608653
350.0886	1697.20744103255	3.57882034445975	0.197194925778856	18.1486431779346	1.31611823251721e-73	7.12019963791811e-70	Indole-3-acetic-acid-O-glucuronide	1	C16H17NO8	[M-H]-	351.095419	350.0881426	1.36279965516286	HMDB60001	Angustine,Lycoricidine	1	C20H15N3O	[M+(37Cl)]-	313.121512	350.0879636	1.87410042112828	C09032,C08531	2	2	4	4	1.9560492651268
399.0822	601.888750847522	-2.27216797283991	0.12524184232932	-18.1422432837208	1.4787042204804e-73	7.99978983279894e-70	NA	NA	NA	NA	NA	NA	NA	NA	NA	NA	NA	NA	NA	NA	NA	NA	2	2	4	4	-1.56933908874143
346.1995	624.274473335233	-2.34581079452481	0.129332952237497	-18.1377657738543	1.60421345873863e-73	8.67879481177598e-70	NA	NA	NA	NA	NA	NA	NA	NA	NA	NA	NA	NA	NA	NA	NA	NA	2	2	2	4	-1.60187885334317
212.0887	695.676611323477	-2.55933523781328	0.141127537096457	-18.1349103829683	1.6897429407756e-73	9.141509309596e-70	NA	NA	NA	NA	NA	NA	NA	NA	NA	NA	NA	NA	NA	NA	NA	NA	2	2	4	4	-1.7275544181405
146.0277	878.768882770611	2.57203513147777	0.142336473787054	18.0701057363957	5.48085658942144e-73	2.965143414877e-69	Thiomorpholine_3-carboxylate	1	C5H9NO2S	[M-H]-	147.035401	146.0281246	-2.80219992640448	HMDB59611	Thiomorpholine_3-carboxylate	1	C5H9NO2S	[M-H]-	147.035401	146.0281246	-2.80219992640448	C03901	2	2	4	4	1.39348385509735
604.4317	553.94086939211	-2.09966922640122	0.116298902837093	-18.0540759644341	7.32779550212827e-73	3.96433736665139e-69	NA	NA	NA	NA	NA	NA	NA	NA	NA	NA	NA	NA	NA	NA	NA	NA	2	2	4	4	-1.49030788944799
579.4002	575.665479913725	-2.18023730220299	0.120938717795991	-18.0276204505556	1.18273208117813e-72	6.39858055917368e-69	NA	NA	NA	NA	NA	NA	NA	NA	NA	NA	NA	NA	NA	NA	NA	NA	2	2	4	4	-1.51609470709354
359.1343	570.321851432856	-2.16082364050731	0.119987202906141	-18.0087841717387	1.66239947836778e-72	8.99358117796967e-69	NA	NA	NA	NA	NA	NA	NA	NA	NA	NA	NA	NA	NA	NA	NA	NA	2	2	4	4	-1.50738746200487
385.1012	1201.37266637379	3.05504459725121	0.169931365699795	17.9781088951425	2.89189040573917e-72	1.56451270950489e-68	NA	NA	NA	NA	NA	NA	NA	NA	NA	NA	NA	NA	NA	NA	NA	NA	2	2	4	4	1.66698549499579
229.0499	6121.10872926914	5.47246754422389	0.304809101170916	17.9537537534199	4.48536811158133e-72	2.4265841483655e-68	1,9-Nonanedithiol,Caffeine,Enprofylline,3-[(2-Mercapto-1-methylpropyl)thio]-2-butanol	1	C9H20S2	[M+K-2H]-	192.100644	229.0492506	2.69810967896218	HMDB31710,HMDB01847,HMDB14962,HMDB37295	Caffeine	1	C8H10N4O2	[M+Cl]-	194.080376	229.0497776	0.397293553179249	C07481	2	2	4	4	2.56888372760264
322.1042	1047.22875849961	2.84427309988019	0.158530633693464	17.9414730996402	5.59519985252285e-72	3.02700312021486e-68	NA	NA	NA	NA	NA	NA	NA	NA	NA	NA	NA	NA	NA	NA	NA	NA	0	2	4	4	1.51609470709354
352.153	14200.9972283909	-4.34282131894208	0.242177257884288	-17.9324076789121	6.58646827651583e-72	3.56327933759506e-68	NA	NA	NA	NA	NA	NA	NA	NA	NA	NA	NA	NA	NA	NA	NA	NA	2	2	4	4	-2.56888372760264
314.201	10330.5157250296	-3.37252871018299	0.188237858181095	-17.9163147242062	8.79660224243179e-72	4.7589618131556e-68	NA	NA	NA	NA	NA	NA	NA	NA	NA	NA	NA	NA	NA	NA	NA	NA	0	2	4	4	-2.1491355626818
425.2219	847.032372535853	-2.92786028340913	0.163751557369255	-17.8798927500084	1.6916208801195e-71	9.15166896144649e-68	NA	NA	NA	NA	NA	NA	NA	NA	NA	NA	NA	NA	NA	NA	NA	NA	2	2	4	4	-1.94981640423339
315.2042	1650.83974046313	-4.06413432430356	0.227368335020821	-17.8746716156909	1.85765904281718e-71	1.00499354216409e-67	NA	NA	NA	NA	NA	NA	NA	NA	NA	NA	NA	NA	NA	NA	NA	NA	2	2	4	4	-2.45994213042833
341.2102	577.663587232799	-2.18740781971597	0.122409360742265	-17.8696123111172	2.03403003376441e-71	1.10041024826654e-67	NA	NA	NA	NA	NA	NA	NA	NA	NA	NA	NA	NA	NA	NA	NA	NA	2	2	4	4	-1.52937518633951
349.0538	1047.9768531665	2.84518847845357	0.159531265897293	17.8346762463812	3.80245764725039e-71	2.05712958716246e-67	NA	NA	NA	NA	NA	NA	NA	NA	NA	NA	NA	NA	NA	NA	NA	NA	2	2	4	4	1.51755713763976
421.1434	1443.96962538331	-3.84606827921698	0.216053126966899	-17.8014932401614	6.88094498434132e-71	3.72259123652865e-67	NA	NA	NA	NA	NA	NA	NA	NA	NA	NA	NA	NA	NA	NA	NA	NA	2	2	4	4	-2.31626444214419
317.2069	810.930159401805	-2.84805392262732	0.160342106532926	-17.762358149152	1.38300035996808e-70	7.4820319474273e-67	NA	NA	NA	NA	NA	NA	NA	NA	NA	NA	NA	NA	NA	NA	NA	NA	2	2	4	4	-1.89129816982687
439.3647	550.093153913745	-2.08484938553957	0.117690612317333	-17.7146617261037	3.23164348351831e-70	1.7483191245834e-66	NA	NA	NA	NA	NA	NA	NA	NA	NA	NA	NA	NA	NA	NA	NA	NA	2	2	4	4	-1.48471020039764
226.1311	7750.83480739913	5.8164112337256	0.328536409205138	17.7040080513385	3.90500135044719e-70	2.11260573059193e-66	NA	NA	NA	NA	NA	NA	NA	NA	NA	NA	NA	NA	NA	NA	NA	NA	2	2	4	4	2.62263149762031
417.0726	781.633569837813	2.38761662823317	0.134888977690569	17.7006058546183	4.14820554426187e-70	2.24417919944567e-66	NA	NA	NA	NA	NA	NA	NA	NA	NA	NA	NA	NA	NA	NA	NA	NA	0	2	4	4	1.30386076994555
584.2927	579.486834845901	-2.19416320283426	0.124125749874495	-17.6769381458143	6.31329757564196e-70	3.4154939884223e-66	NA	NA	NA	NA	NA	NA	NA	NA	NA	NA	NA	NA	NA	NA	NA	NA	2	2	4	4	-1.53536518401223
316.9864	1879.46809436168	3.73179147269379	0.211132393359508	17.6751251350589	6.51956002801067e-70	3.52708197515377e-66	NA	NA	NA	NA	NA	NA	NA	NA	NA	NA	NA	NA	NA	NA	NA	NA	2	2	4	4	2.01237154476995
328.1068	938.782918733816	-3.11277129179274	0.176302963430969	-17.6558081113114	9.18101462454603e-70	4.9669289118794e-66	Glutaminyl-Phenylalanine,Phenylalanyl-Glutamine,Phenylalanyl-Gamma-glutamate,Gamma-glutamyl-Phenylalanine	1	C14H19N3O4	[M+Cl]-	293.137557	328.1069586	-0.355981477805494	HMDB28804,HMDB28993,HMDB29009,HMDB29156	Eseridine	1	C15H21N3O3	[M+K-2H]-	291.158292	328.1068986	-0.17311431207589	C09176	2	2	4	4	-2.03754463069177
599.3301	575.736193799336	-2.18043919312805	0.123640786762621	-17.6352743315545	1.32053718457654e-69	7.14410616855908e-66	NA	NA	NA	NA	NA	NA	NA	NA	NA	NA	NA	NA	NA	NA	NA	NA	2	2	3	4	-1.51755713763976
368.1071	560.630238165108	-2.12508412898475	0.120666702659962	-17.6111891859118	2.02153014752866e-69	1.093647809813e-65	NA	NA	NA	NA	NA	NA	NA	NA	NA	NA	NA	NA	NA	NA	NA	NA	1	2	2	4	-1.49737133685005
298.1104	1249.73563291631	3.1155309296949	0.177060650323927	17.5958403179652	2.65094221263683e-69	1.43415973703652e-65	NA	NA	NA	NA	NA	NA	NA	NA	NA	NA	NA	NA	NA	NA	NA	NA	2	2	1	4	1.70336347140651
425.1609	1026.83348097286	2.81370762773616	0.160112985099646	17.5732631927701	3.94796201570058e-69	2.13584745049401e-65	Mangostanol,Edulisin_II,Archangelicin,Atrovirisidone,Mangostenol,Curcumin_II	1	C24H26O7	[M-H]-	426.167855	425.1605786	0.728195452777758	HMDB29868,HMDB30593,HMDB30845,HMDB36982,HMDB39912,HMDB39610	Archangelicin,Disenecionyl_cis-khellactone	1	C24H26O7	[M-H]-	426.167855	425.1605786	0.728195452777758	C09116,C09261	2	2	4	4	1.50451029181272
380.1841	5964.2998877256	-2.70058801600482	0.153816824404292	-17.5571692268629	5.24252832486954e-69	2.83620782375442e-65	NA	NA	NA	NA	NA	NA	NA	NA	NA	NA	NA	NA	NA	NA	NA	NA	2	2	4	4	-1.80693537651197
267.0837	2075.3711543927	3.88013173236003	0.221045867759529	17.5535139909566	5.59112033113196e-69	3.02479609914239e-65	NA	NA	NA	NA	NA	NA	NA	NA	NA	NA	NA	NA	NA	NA	NA	NA	2	2	4	4	2.06799093728006
598.1613	577.939622844146	-2.18861029635851	0.124748504556523	-17.5441806227573	6.58963519127176e-69	3.56499263847802e-65	NA	NA	NA	NA	NA	NA	NA	NA	NA	NA	NA	NA	NA	NA	NA	NA	2	2	4	4	-1.53236331252131
409.3431	682.531481057462	-2.52232591228594	0.143936233734647	-17.5239121299781	9.41246836242502e-69	5.09214538407194e-65	NA	NA	NA	NA	NA	NA	NA	NA	NA	NA	NA	NA	NA	NA	NA	NA	2	2	4	4	-1.69942718212797
296.1068	1150.2908636906	2.98887598127077	0.170659601763875	17.5136701971576	1.12688512221432e-68	6.09644851117949e-65	NA	NA	NA	NA	NA	NA	NA	NA	NA	NA	NA	NA	NA	NA	NA	NA	2	2	4	4	1.62397499247452
380.1387	1169.81610275318	-3.49453673140655	0.199583633313055	-17.5091347591875	1.22034854919621e-68	6.60208565115151e-65	NA	NA	NA	NA	NA	NA	NA	NA	NA	NA	NA	NA	NA	NA	NA	NA	1	2	3	4	-2.19826282702674
453.0492	7668.91252637668	5.8009035644962	0.331667513985504	17.4901168184646	1.70407618749456e-68	9.21905217434555e-65	NA	NA	NA	NA	NA	NA	NA	NA	O-Carbamoyl-deacetylcephalosporin_C	1	C15H20N4O8S	[M+K-2H]-	416.100188	453.0487946	0.957071302641598	C06568	2	2	4	4	2.60847421619464
601.346	573.658501926766	-2.17289900635322	0.124502698497373	-17.4526257870553	3.2876561343994e-68	1.77862196871008e-64	NA	NA	NA	NA	NA	NA	NA	NA	NA	NA	NA	NA	NA	NA	NA	NA	2	2	4	4	-1.51463551185356
398.1495	1429.10397123142	-3.82903828910437	0.219565086947189	-17.4391946476689	4.1589316942975e-68	2.24998204661495e-64	NA	NA	NA	NA	NA	NA	NA	NA	NA	NA	NA	NA	NA	NA	NA	NA	2	2	4	4	-2.29642108332497
405.0284	788.392531508828	2.40136522082621	0.137725892317026	17.4358298242034	4.41110005175069e-68	2.38640512799712e-64	NA	NA	NA	NA	NA	NA	NA	NA	NA	NA	NA	NA	NA	NA	NA	NA	2	2	4	4	1.30820511196524
396.1411	651.948193419437	2.09874623924857	0.120378473821248	17.4345642757112	4.5098383327905e-68	2.43982253803966e-64	NA	NA	NA	NA	NA	NA	NA	NA	NA	NA	NA	NA	NA	NA	NA	NA	2	2	4	4	1.15060171609824
266.9793	1469.21783556161	3.36133074443007	0.192860433571753	17.4288249911017	4.98599945200943e-68	2.6974257035371e-64	NA	NA	NA	NA	NA	NA	NA	NA	NA	NA	NA	NA	NA	NA	NA	NA	2	2	4	4	1.83362448647909
317.0809	1114.34663236246	2.93993671197778	0.168747272026597	17.4221288241887	5.60522703372135e-68	3.03242782524325e-64	NA	NA	NA	NA	NA	NA	NA	NA	NA	NA	NA	NA	NA	NA	NA	NA	2	2	4	4	1.59029780539419
387.0864	1109.45635566131	2.9330888917446	0.168717983513003	17.3845658338997	1.08002111332142e-67	5.84291422306891e-64	NA	NA	NA	NA	NA	NA	NA	NA	NA	NA	NA	NA	NA	NA	NA	NA	2	2	3	4	1.582154388771
294.0361	1072.18987625349	2.88049174553813	0.165884124666887	17.3644810877621	1.53279357541891e-67	8.29241324301633e-64	NA	NA	NA	NA	NA	NA	NA	NA	NA	NA	NA	NA	NA	NA	NA	NA	0	2	2	4	1.54751325020898
280.0363	1315.59668938229	3.19363862192476	0.183924898534817	17.3638188595776	1.55057969087331e-67	8.38863612762463e-64	NA	NA	NA	NA	NA	NA	NA	NA	NA	NA	NA	NA	NA	NA	NA	NA	2	2	4	4	1.75280076068238
286.0907	1068.31175920463	2.87503253254855	0.165593848500755	17.3619525035402	1.60182078234855e-67	8.66585043250563e-64	D-1-[(3-Carboxypropyl)amino]-1-deoxyfructose,Melatonin_radical	1	C10H19NO7	[M+Na-2H]-	265.116154	286.0908226	-0.413505050325606	HMDB38663,HMDB60070	NA	NA	NA	NA	NA	NA	NA	NA	2	2	4	4	1.54141078295301
244.097	3310.55086201535	4.57189366095969	0.26352547851648	17.3489625621675	2.00838501156681e-67	1.08653629125764e-63	Minoxidil	1	C9H15N5O	[M+Cl]-	209.12766	244.0970616	-0.106924679118148	HMDB14494	NA	NA	NA	NA	NA	NA	NA	NA	1	2	2	4	2.31626444214419
244.031	3879.41363935469	1.36865191218592	0.0790866199747296	17.305732785435	4.25828642908696e-67	2.30373295813604e-63	NA	NA	NA	NA	NA	NA	NA	NA	NA	NA	NA	NA	NA	NA	NA	NA	2	2	4	4	0.811286045375508
259.0436	1405.46795708371	3.29420865851561	0.190532011653763	17.2895285675244	5.64117308789064e-67	3.05187464054884e-63	NA	NA	NA	NA	NA	NA	NA	NA	NA	NA	NA	NA	NA	NA	NA	NA	2	2	4	4	1.80221865634246
296.2231	56083.6982258541	-3.03515020696684	0.175984614447912	-17.2466792991451	1.18518349017537e-66	6.41184268184876e-63	NA	NA	NA	NA	NA	NA	NA	NA	NA	NA	NA	NA	NA	NA	NA	NA	2	2	4	4	-2.01589020217074
281.239	1069.97760066898	-3.3417543225586	0.194757509066256	-17.1585390395486	5.42614889646817e-66	2.93554655298928e-62	NA	NA	NA	NA	NA	NA	NA	NA	NA	NA	NA	NA	NA	NA	NA	NA	2	2	4	4	-2.13535972889756
563.3801	563.307198786048	-2.13481515133158	0.124525123593029	-17.1436501304632	7.01080858243906e-66	3.79284744309953e-62	NA	NA	NA	NA	NA	NA	NA	NA	NA	NA	NA	NA	NA	NA	NA	NA	2	2	1	4	-1.50164552248454
348.149	675.372982933577	2.1550815915165	0.125750318579859	17.137782359954	7.75525647595158e-66	4.1955937534898e-62	NA	NA	NA	NA	NA	NA	NA	NA	NA	NA	NA	NA	NA	NA	NA	NA	2	2	4	4	1.18539404051356
399.0534	880.134948051036	2.57433843143876	0.150301705368379	17.1278058697287	9.20617471476266e-66	4.9805405206866e-62	NA	NA	NA	NA	NA	NA	NA	NA	Sulfometuron_methyl	1	C15H16N4O5S	[M+Cl]-	364.084143	399.0535446	-0.246332857634661	C10955	2	2	4	4	1.3947070552446
297.2265	6833.9159611389	-2.92260439621753	0.170954388005192	-17.0958138619336	1.5945435426018e-65	8.62648056547574e-62	NA	NA	NA	NA	NA	NA	NA	NA	NA	NA	NA	NA	NA	NA	NA	NA	2	2	4	4	-1.94060680778725
339.1581	802.761228702804	2.42992861160406	0.142511348674209	17.050772687297	3.44943003458352e-65	1.86614164870968e-61	xi-7-Hydroxyhexadecanedioic_acid,xi-8-Hydroxyhexadecanedioic_acid,Ubiquinone-2,Cohulupone,(1(10)E,4E,6a,9b)-9-(2-Methylpropanoyloxy)-1(10),4,11(13)-germacratrien-12,6-olide,Panaquinquecol_6,[8]-Dehydrogingerdione	1	C16H30O5	[M+K-2H]-	302.209325	339.1579316	0.371213491621778	HMDB37830,HMDB37831,HMDB06709,HMDB30064,HMDB31373,HMDB35500,HMDB39277	6beta-Hydroxy-D-homo-17a-oxaandrost-4-ene-3,17-dione,17beta-Hydroxy-4-oxa-5alpha-estr-1-en-3-one_acetate,7alpha-Hydroxytestololactone	1	C19H26O4	[M+Na-2H]-	318.18311	339.1577786	0.822331131859904	C14983,C15151,C15351	2	2	4	4	1.32138861469126
397.0036	1521.39994874986	3.41405122661985	0.200291970902951	17.0453723692903	3.78326975333051e-65	2.04674893655181e-61	NA	NA	NA	NA	NA	NA	NA	NA	NA	NA	NA	NA	NA	NA	NA	NA	2	2	4	4	1.86695051118959
360.0698	806.997916341465	2.43855622067515	0.143485520717889	16.9951379656605	8.92202050109686e-65	4.8268130910934e-61	NA	NA	NA	NA	NA	NA	NA	NA	NA	NA	NA	NA	NA	NA	NA	NA	2	2	0	4	1.32918625458948
497.14	3954.74163443115	4.8333135827014	0.284683073339618	16.9778748205918	1.19744153457624e-64	6.47815870205743e-61	NA	NA	NA	NA	NA	NA	NA	NA	6-Acetylpicropolin	1	C24H28O9	[M+(37Cl)]-	460.173335	497.1397866	0.393249555331407	C09055	2	2	4	4	2.39808070398274
253.9839	1263.39700502906	3.1322180301409	0.184623960804669	16.9653928801515	1.48105783797068e-64	8.01252290342139e-61	NA	NA	NA	NA	NA	NA	NA	NA	NA	NA	NA	NA	NA	NA	NA	NA	0	2	2	4	1.71735253971814
225.1834	644.135332920434	-2.40824274590265	0.142167214192089	-16.9395085891516	2.30038197779121e-64	1.24450664998504e-60	NA	NA	NA	NA	NA	NA	NA	NA	NA	NA	NA	NA	NA	NA	NA	NA	2	2	2	4	-1.6326885868872
476.1454	797.074165992301	-2.81615825927109	0.166856150931247	-16.8777611346883	6.55853379242583e-64	3.54816678170237e-60	NA	NA	NA	NA	NA	NA	NA	NA	NA	NA	NA	NA	NA	NA	NA	NA	2	2	4	4	-1.87494335269781
380.0012	664.098790504138	-2.46849431380101	0.146262735103699	-16.8771239786462	6.62969053489751e-64	3.58666257937955e-60	NA	NA	NA	NA	NA	NA	NA	NA	NA	NA	NA	NA	NA	NA	NA	NA	2	2	3	4	-1.67071171182547
587.3428	539.71883732802	-2.04415371565425	0.121131291812857	-16.8755214698147	6.81207575452236e-64	3.68533298319659e-60	NA	NA	NA	NA	NA	NA	NA	NA	NA	NA	NA	NA	NA	NA	NA	NA	2	2	3	4	-1.46412235980513
434.1558	23409.3441954904	-3.66548449333279	0.21722251024975	-16.8743307915852	6.95081947425817e-64	3.76039333557367e-60	NA	NA	NA	NA	NA	NA	NA	NA	NA	NA	NA	NA	NA	NA	NA	NA	2	2	0	4	-2.25925092326424
184.0841	2837.14458140086	4.34425834590932	0.257546856036639	16.8678368385569	7.75859954010914e-64	4.19740235119904e-60	NA	NA	NA	NA	NA	NA	NA	NA	NA	NA	NA	NA	NA	NA	NA	NA	2	2	4	4	2.24752592688255
298.9776	1089.62717943155	2.90531367715014	0.172299269771673	16.862019676579	8.56128596487857e-64	4.63165570699931e-60	NA	NA	NA	NA	NA	NA	NA	NA	NA	NA	NA	NA	NA	NA	NA	NA	2	2	2	4	1.56459913908814
344.2325	4181.56206879518	-2.42364265139931	0.143735667659156	-16.8618039688421	8.59259131873401e-64	4.6485919034351e-60	NA	NA	NA	NA	NA	NA	NA	NA	NA	NA	NA	NA	NA	NA	NA	NA	2	2	4	4	-1.64331128386174
205.0337	1112.57783812839	2.93786012355939	0.174457979126877	16.8399298115381	1.24383940989404e-63	6.72917120752678e-60	NA	NA	NA	NA	NA	NA	NA	NA	NA	NA	NA	NA	NA	NA	NA	NA	2	2	1	4	1.58866068073357
364.0471	1300.67703009125	3.17623553263366	0.18864612882448	16.8370035071798	1.3068895893881e-63	7.07027267858961e-60	NA	NA	NA	NA	NA	NA	NA	NA	3-Methylthiopropyl-desulfoglucosinolate	1	C11H21NO6S2	[M+(37Cl)]-	327.081033	364.0474846	-1.16111226646448	C17244	0	2	4	4	1.74426138370979
301.1061	1512.30807463149	3.40505360786883	0.202268765871818	16.8343025834581	1.36790597572434e-63	7.40037132866868e-60	Hexyl_glucoside,Artabsinolide_A,Dihydromarasmone,Nigellic_acid,13-Hydroxyabscisic_acid,Crispolide,(1beta,4alpha,5alpha,6beta,8alpha,10b)-1,10:4,5-Diepoxy-6-hydroxy-7(11)-germacren-12,8-olide,Vulgarolide,8-Deoxy-11,13-dihydroxygrosheimin	1	C12H24O6	[M+K-2H]-	264.15729	301.1058966	0.604438511667598	HMDB31688,HMDB35620,HMDB36051,HMDB36094,HMDB36095,HMDB36695,HMDB38545,HMDB41003,HMDB41144	Autumnolide,Hymenoflorin,Phaseic_acid,8-Hydroxyabscisate	1	C15H20O5	[M+Na-2H]-	280.131075	301.1057436	1.11256595773173	C09346,C09480,C09707,C15514	0	2	2	4	1.85907519109236
355.0343	612.637976755718	-2.30803740444284	0.137270842862358	-16.8137483264172	1.9353722127551e-63	1.04703636710051e-59	NA	NA	NA	NA	NA	NA	NA	NA	NA	NA	NA	NA	NA	NA	NA	NA	2	2	4	4	-1.58377468288058
308.1026	1138.79494340419	2.97308167890496	0.177070338149483	16.7903992841257	2.86908159134012e-63	1.552173140915e-59	NA	NA	NA	NA	NA	NA	NA	NA	C20916	1	C11H19N3O5	[M+Cl]-	273.132472	308.1018736	2.47612905149385	C20916	1	2	4	4	1.61538298491091
348.0755	828.649984159023	2.47965854609904	0.147917395789906	16.7638061288005	4.48941360245302e-63	2.42877275892708e-59	NA	NA	NA	NA	NA	NA	NA	NA	Imazaquin,Deoxyviolacein	1	C17H17N3O3	[M+K-2H]-	311.126992	348.0755986	-0.31200118713499	C05076,C21133	2	2	4	4	1.33933210194231
462.1917	567.02967411444	1.8717390756727	0.111660221317523	16.7628100104703	4.56527766900562e-63	2.46981521893204e-59	Vilazodone	1	C26H27N5O2	[M+Na-2H]-	441.216475	462.1911436	1.25467570727178	HMDB15637	NA	NA	NA	NA	NA	NA	NA	NA	2	2	4	4	1.03775100291451
469.0141	582.216602941597	1.91475817403844	0.114239786304035	16.7608697108602	4.71673713886072e-63	2.55175479212365e-59	NA	NA	NA	NA	NA	NA	NA	NA	NA	NA	NA	NA	NA	NA	NA	NA	0	2	4	4	1.05778645542114
307.0437	1270.88832577401	3.14094760826693	0.188173093586887	16.6917998125839	1.50368510795725e-62	8.1349364340487e-59	D-erythro-L-galacto-Nonulose,3-Methoxyfukiic_acid,Uralenneoside,Diphenol_glucuronide	1	C9H18O9	[M+K-2H]-	270.095085	307.0436916	0.166100139426946	HMDB29955,HMDB29498,HMDB41272,HMDB59998	NA	NA	NA	NA	NA	NA	NA	NA	0	2	4	4	1.72549964195464
326.087	3962.76238369776	-1.50526266696648	0.0902572995701342	-16.6774618134549	1.9117065861348e-62	1.03423326309893e-58	NA	NA	NA	NA	NA	NA	NA	NA	NA	NA	NA	NA	NA	NA	NA	NA	2	2	3	4	-1.18726519495332
310.0601	1727.38818566916	3.605425221832	0.216286918068854	16.6696407439873	2.17900227837379e-62	1.17884023260022e-58	NA	NA	NA	NA	NA	NA	NA	NA	NA	NA	NA	NA	NA	NA	NA	NA	2	2	4	4	1.97521824109873
466.2208	534.410565789957	-2.02291917886732	0.121394103224688	-16.6640646055361	2.39201469061964e-62	1.29407994762522e-58	NA	NA	NA	NA	NA	NA	NA	NA	NA	NA	NA	NA	NA	NA	NA	NA	2	2	4	4	-1.4547235491431
436.1535	681.705173502742	-2.51960896379008	0.151317459478225	-16.6511450329541	2.96867348797904e-62	1.60605235699666e-58	NA	NA	NA	NA	NA	NA	NA	NA	NA	NA	NA	NA	NA	NA	NA	NA	2	2	4	4	-1.69746887177873
394.187	681.267073033646	2.16897227896502	0.130363025479695	16.6379406352674	3.70129985265161e-62	2.00240322028452e-58	NA	NA	NA	NA	NA	NA	NA	NA	NA	NA	NA	NA	NA	NA	NA	NA	2	2	4	4	1.19479172739917
436.1139	1899.61688523621	-4.28899909196721	0.257937418041712	-16.6280608859689	4.3649368134273e-62	2.36143081606417e-58	NA	NA	NA	NA	NA	NA	NA	NA	NA	NA	NA	NA	NA	NA	NA	NA	2	2	4	4	-2.53295179934892
359.0943	517.449604158469	-1.95304706339275	0.117481701499275	-16.6242660641479	4.65026246977145e-62	2.51579199614636e-58	NA	NA	NA	NA	NA	NA	NA	NA	NA	NA	NA	NA	NA	NA	NA	NA	2	2	1	4	-1.40955112226029
336.13	774.138638993506	2.37299165516308	0.142874568094427	16.6089156860635	6.00691821247737e-62	3.24974275295026e-58	NA	NA	NA	NA	NA	NA	NA	NA	NA	NA	NA	NA	NA	NA	NA	NA	2	2	4	4	1.29846471135606
423.2597	524.036374932965	-1.98071701117847	0.119354563924309	-16.5952347866193	7.54482076243168e-62	4.08174803247554e-58	NA	NA	NA	NA	NA	NA	NA	NA	NA	NA	NA	NA	NA	NA	NA	NA	2	2	0	4	-1.43241749153144
492.1596	1734.37536801871	-1.75887353514093	0.106038345511189	-16.5871461560604	8.63259704897239e-62	4.67023500349407e-58	NA	NA	NA	NA	NA	NA	NA	NA	NA	NA	NA	NA	NA	NA	NA	NA	2	2	1	4	-1.31696866027429
405.2068	2254.44489951167	-1.09383437187884	0.0660240200472357	-16.5672185834228	1.20261315715579e-61	6.50613718021285e-58	NA	NA	NA	NA	NA	NA	NA	NA	NA	NA	NA	NA	NA	NA	NA	NA	2	2	4	4	-0.964407985812825
410.1303	659.141053247727	2.11572183313811	0.127765658602623	16.5593936295388	1.36967429505519e-61	7.40993793624859e-58	NA	NA	NA	NA	NA	NA	NA	NA	NA	NA	NA	NA	NA	NA	NA	NA	1	2	2	4	1.16052892126064
198.1863	50411.9671852147	-4.83852697543871	0.292423172724106	-16.54631857785	1.70197042551148e-61	9.20766000201712e-58	NA	NA	NA	NA	NA	NA	NA	NA	NA	NA	NA	NA	NA	NA	NA	NA	0	2	4	4	-2.78206556513109
373.0053	5511.63409978784	5.31928551222583	0.321833671303165	16.5280577718516	2.30450368898938e-61	1.24673649574326e-57	NA	NA	NA	NA	NA	NA	NA	NA	NA	NA	NA	NA	NA	NA	NA	NA	2	2	4	4	2.53295179934892
468.277	557.647031370521	-2.11349807151983	0.127925824210845	-16.5212777369829	2.5787647463115e-61	1.39511172775452e-57	NA	NA	NA	NA	NA	NA	NA	NA	NA	NA	NA	NA	NA	NA	NA	NA	1	2	3	4	-1.49312433244217
452.1279	701.267235489054	-2.57436551421447	0.155843345013196	-16.5189313281006	2.68106588847708e-61	1.4504566456661e-57	NA	NA	NA	NA	NA	NA	NA	NA	NA	NA	NA	NA	NA	NA	NA	NA	2	2	4	4	-1.7379393330917
325.0099	2317.73940427609	4.0443637520437	0.245579885454707	16.4686278949732	6.16529508070207e-61	3.33542463865982e-57	D-Sedoheptulose_7-phosphate,Sedoheptulose_1-phosphate	1	C7H15O10P	[M+Cl]-	290.040288	325.0096896	0.772900033500078	HMDB01068,HMDB60509	Terbufos,Sedoheptulose_7-phosphate,Sedoheptulose_1-phosphate,D-glycero-beta-D-manno-Heptose_7-phosphate,D-glycero-beta-D-manno-Heptose_1-phosphate,D-glycero-alpha-D-manno-Heptose_7-phosphate,D-glycero-alpha-D-manno-Heptose_1-phosphate,D-glycero-D-manno-Heptose_7-phosphate,alpha-D-Sedoheptulopyranose_7-phosphate	1	C9H21O2PS3	[M+(37Cl)]-	288.044134	325.0105856	-1.98393538118613	C18693,C05382,C06222,C07836,C07838,C19878,C19880,C19882,C20956	0	2	2	4	2.16333174266803
367.0433	1682.9180273655	3.56604987570507	0.217262625566274	16.4135449730965	1.53004931642473e-60	8.27756680185779e-57	NA	NA	NA	NA	NA	NA	NA	NA	NA	NA	NA	NA	NA	NA	NA	NA	2	2	4	4	1.94365838299637
231.0469	1983.37962495166	3.81248095370456	0.232351139368634	16.4082731165605	1.66885009678899e-60	9.02847902362844e-57	Caffeine,Enprofylline,3-[(2-Mercapto-1-methylpropyl)thio]-2-butanol	1	C8H10N4O2	[M+(37Cl)]-	194.080376	231.0468276	0.242375108900747	HMDB01847,HMDB14962,HMDB37295	Caffeine	1	C8H10N4O2	[M+(37Cl)]-	194.080376	231.0468276	0.242375108900747	C07481	2	2	4	4	2.04124816102932
441.2085	645.580449838617	-2.41295183475942	0.147157581678834	-16.3970609412813	2.00716438226459e-60	1.08587593080514e-56	NA	NA	NA	NA	NA	NA	NA	NA	NA	NA	NA	NA	NA	NA	NA	NA	0	2	2	4	-1.63444625946338
418.1351	592.659999208695	-2.24011481551874	0.136665868132688	-16.3911797885323	2.21111167920436e-60	1.19621141844956e-56	NA	NA	NA	NA	NA	NA	NA	NA	NA	NA	NA	NA	NA	NA	NA	NA	2	2	4	4	-1.55833337881643
342.0458	1729.48631946691	-1.39362484391501	0.0850259163378891	-16.3905889396924	2.23270918719662e-60	1.20789567027337e-56	NA	NA	NA	NA	NA	NA	NA	NA	NA	NA	NA	NA	NA	NA	NA	NA	2	2	4	4	-1.13636134995982
576.1838	517.269220885794	-1.95221550992688	0.11921106159717	-16.3761272131246	2.83211455562614e-60	1.53217397459374e-56	NA	NA	NA	NA	NA	NA	NA	NA	NA	NA	NA	NA	NA	NA	NA	NA	2	2	4	4	-1.40830223044364
239.9714	2444.98521008778	4.12377599450584	0.252186439732144	16.3520925188755	4.20295553700399e-60	2.27379894551916e-56	NA	NA	NA	NA	NA	NA	NA	NA	NA	NA	NA	NA	NA	NA	NA	NA	2	2	1	4	2.17797777757778
436.9976	772.166676245797	-2.75706092525416	0.168616334679591	-16.3510903643659	4.27265594901154e-60	2.31150686841524e-56	NA	NA	NA	NA	NA	NA	NA	NA	NA	NA	NA	NA	NA	NA	NA	NA	2	2	3	4	-1.83611650676934
425.2651	508.732168961561	-1.91572616223809	0.117581343080859	-16.2927732584298	1.110760559013e-59	6.00921462426031e-56	NA	NA	NA	NA	NA	NA	NA	NA	NA	NA	NA	NA	NA	NA	NA	NA	2	2	4	4	-1.3947070552446
281.0997	2734.55984876032	4.28972112386174	0.26333702679399	16.2898517389945	1.16511332666679e-59	6.30326309726734e-56	NA	NA	NA	NA	NA	NA	NA	NA	2-Aminoadenosine	1	C10H14N6O4	[M-H]-	282.107654	281.1003776	-2.53681622939406	C00939	2	2	4	4	2.21949492149236
437.2651	515.184457624664	-1.94335704580382	0.119569594877093	-16.2529366081856	2.12916715040928e-59	1.15187942837142e-55	NA	NA	NA	NA	NA	NA	NA	NA	NA	NA	NA	NA	NA	NA	NA	NA	2	2	4	4	-1.40705553134415
323.0879	1390.24409389848	3.27745895136833	0.201731171634505	16.2466659208543	2.35846584315851e-59	1.27593002114876e-55	4-Hydroxy-5,7-dimethoxyflavan,Sativan,Isosativan,Myrigalone_G,Myrigalone_H,4-Hydroxy-3,4,5-trimethoxystilbene,4-Hydroxy-3,5,4-trimethoxystilbene	1	C17H18O4	[M+(37Cl)]-	286.12051	323.0869616	2.96266984986311	HMDB30152,HMDB30521,HMDB34024,HMDB41168,HMDB41169,HMDB41671,HMDB41680	Portulacaxanthin_I,7,3-Dihydroxy-4-methoxy-8-methylflavan,(-)-Sativan,Diphenolic_acid,Sugiresinol	1	C14H16N2O7	[M-H]-	324.095753	323.0884766	-1.72646206957695	C08564,C09646,C10526,C14294,C20133	2	2	4	4	1.78830400079452
403.0747	1501.9591973875	3.39452080556441	0.20906740348282	16.2364899980372	2.78404876264055e-59	1.50617038058854e-55	NA	NA	NA	NA	NA	NA	NA	NA	(S)-N-[3-(3,4-Methylenedioxyphenyl)-2-(mercaptomethyl)-1-oxoprolyl]-(S)-alanine,Indolylmethyl-desulfoglucosinolate	1	C16H20N2O6S	[M+Cl]-	368.10421	403.0736116	2.65013627591027	C01314,C16517	2	2	4	4	1.85388834304744
596.3052	531.287981960936	-2.01047415851812	0.12390944648953	-16.2253501688267	3.33808455128907e-59	1.80590374224739e-55	NA	NA	NA	NA	NA	NA	NA	NA	NA	NA	NA	NA	NA	NA	NA	NA	2	2	0	4	-1.44808797820539
316.1276	1473.75658962916	3.36607750383557	0.207945639242044	16.1872954686851	6.19941232122078e-59	3.35388206578044e-55	NA	NA	NA	NA	NA	NA	NA	NA	Butralin	1	C14H21N3O4	[M+Na-2H]-	295.153207	316.1278756	-0.93506464576825	C18582	2	2	4	4	1.8462003646348
438.2466	1753.93296470308	-0.983914406653058	0.0609103864550779	-16.1534750297259	1.07340382123307e-58	5.80711467287092e-55	NA	NA	NA	NA	NA	NA	NA	NA	NA	NA	NA	NA	NA	NA	NA	NA	2	2	4	4	-0.881489894065012
342.2326	4774.31995579775	-2.40713087391598	0.14905790446114	-16.1489649449857	1.15483243047727e-58	6.24764344888202e-55	NA	NA	NA	NA	NA	NA	NA	NA	NA	NA	NA	NA	NA	NA	NA	NA	0	2	2	4	-1.63093594393382
595.4567	723.278300111759	-2.63357465914418	0.163235359647229	-16.1336040477728	1.48118782090929e-58	8.01322611111927e-55	NA	NA	NA	NA	NA	NA	NA	NA	NA	NA	NA	NA	NA	NA	NA	NA	2	2	4	4	-1.76805971627921
238.018	637.672374310124	-2.38811085323641	0.148147637140153	-16.1198038614491	1.85196112340473e-58	1.00191096776196e-54	NA	NA	NA	NA	NA	NA	NA	NA	NA	NA	NA	NA	NA	NA	NA	NA	2	2	4	4	-1.62570785400497
229.1423	1032.57452252818	2.82271079838655	0.175297021385834	16.1024458719904	2.45216455330977e-58	1.32662102334059e-54	NA	NA	NA	NA	NA	NA	NA	NA	NA	NA	NA	NA	NA	NA	NA	NA	2	2	4	4	1.50883073854557
362.1946	7387.93421553648	-2.89482643457371	0.179782471299255	-16.1018280239076	2.47677641062604e-58	1.33993603814869e-54	NA	NA	NA	NA	NA	NA	NA	NA	NA	NA	NA	NA	NA	NA	NA	NA	2	2	2	4	-1.91392347826879
356.0756	2758.58184179896	4.30256299581893	0.267289615001065	16.0970077187689	2.67743468388423e-58	1.44849216398137e-54	Salbutamol_4-O-sulfate,S-Glutaryldihydrolipoamide	1	C13H21NO6S	[M+(37Cl)]-	319.108961	356.0754126	0.497366551316626	HMDB60604,HMDB06832	NA	NA	NA	NA	NA	NA	NA	NA	2	2	4	4	2.23049773561862
267.1088	1339.97180441058	3.22176404655339	0.200404488736336	16.0763068076391	3.74022088539798e-58	2.02345949900031e-54	NA	NA	NA	NA	NA	NA	NA	NA	NA	NA	NA	NA	NA	NA	NA	NA	2	2	4	4	1.76805971627921
208.081	550.697820500085	-2.08692685438761	0.130172709350492	-16.0319844674088	7.64033737068025e-58	4.13342251753801e-54	NA	NA	NA	NA	NA	NA	NA	NA	NA	NA	NA	NA	NA	NA	NA	NA	2	2	4	4	-1.48610526043339
253.222	1019.73829878523	-3.25842281244374	0.203965988298883	-15.9753243156844	1.89864312360887e-57	1.0271659298724e-53	NA	NA	NA	NA	NA	NA	NA	NA	NA	NA	NA	NA	NA	NA	NA	NA	2	2	4	4	-2.10048434400866
322.0963	1277.24612018651	3.1485890061424	0.197499583084066	15.9422564694843	3.22495316753892e-57	1.74469966363856e-53	NA	NA	NA	NA	NA	NA	NA	NA	NA	NA	NA	NA	NA	NA	NA	NA	2	2	1	4	1.7275544181405
343.0099	869.135298818647	2.55437632960107	0.160363625666599	15.9286516439313	4.00909147737335e-57	2.16891848925898e-53	NA	NA	NA	NA	NA	NA	NA	NA	NA	NA	NA	NA	NA	NA	NA	NA	2	2	4	4	1.38016409964411
207.114	557.602803759831	-2.11325681836539	0.132738300284823	-15.9204752044503	4.56893600879661e-57	2.47179438075896e-53	NA	NA	NA	NA	NA	NA	NA	NA	NA	NA	NA	NA	NA	NA	NA	NA	2	2	4	4	-1.4917146318449
460.2273	3240.29038050522	-2.00076860902327	0.125780312389662	-15.9068503727752	5.67999796191157e-57	3.07287889739416e-53	NA	NA	NA	NA	NA	NA	NA	NA	NA	NA	NA	NA	NA	NA	NA	NA	2	2	4	4	-1.44413704516843
496.1464	2556.09871733519	4.18978538133884	0.263818043093476	15.8813450824299	8.53287792776521e-57	4.61628695892098e-53	NA	NA	NA	NA	NA	NA	NA	NA	NA	NA	NA	NA	NA	NA	NA	NA	2	2	1	4	2.19826282702674
424.0485	638.16735731884	2.06378190618819	0.12997851845506	15.8778691334426	9.01906426800301e-57	4.87931376898963e-53	NA	NA	NA	NA	NA	NA	NA	NA	NA	NA	NA	NA	NA	NA	NA	NA	0	2	4	4	1.13108022026218
398.2989	499.068715519325	-1.87317061933396	0.118127140642931	-15.8572416900878	1.252764169736e-56	6.77745415827179e-53	NA	NA	NA	NA	NA	NA	NA	NA	NA	NA	NA	NA	NA	NA	NA	NA	2	2	0	4	-1.37776848348341
326.2333	3629.35353222247	-2.19567963355084	0.1384924672179	-15.854144832991	1.31606872380425e-56	7.11993179578099e-53	NA	NA	NA	NA	NA	NA	NA	NA	NA	NA	NA	NA	NA	NA	NA	NA	2	2	4	4	-1.53989410205371
362.2334	623.852240758356	-2.34455187757739	0.14791805074516	-15.8503432526751	1.39815089433063e-56	7.5639963383287e-53	NA	NA	NA	NA	NA	NA	NA	NA	NA	NA	NA	NA	NA	NA	NA	NA	1	2	2	4	-1.6002112425698
405.1697	1059.52717235967	-3.32472669230444	0.209762298925534	-15.8499726086847	1.40642150875583e-56	7.60874036236904e-53	NA	NA	NA	NA	NA	NA	NA	NA	NA	NA	NA	NA	NA	NA	NA	NA	2	2	4	4	-2.11760013250523
563.1213	1160.51238725729	3.0025669955301	0.189519337754557	15.8430639907505	1.56981636478606e-56	8.49270653349257e-53	NA	NA	NA	NA	NA	NA	NA	NA	NA	NA	NA	NA	NA	NA	NA	NA	2	2	4	4	1.6326885868872
403.1071	544.385411786347	-2.062692971111	0.130393687198021	-15.818963443978	2.30252232209924e-56	1.24566457625569e-52	NA	NA	NA	NA	NA	NA	NA	NA	NA	NA	NA	NA	NA	NA	NA	NA	2	2	4	4	-1.47091582618637
340.2128	314074.176983152	-2.76988270806381	0.175232538017159	-15.8068971630861	2.78867207028743e-56	1.5086715900255e-52	NA	NA	NA	NA	NA	NA	NA	NA	NA	NA	NA	NA	NA	NA	NA	NA	2	2	3	4	-1.84366178639294
321.1471	1959.14218735685	3.79408560439399	0.240079744184455	15.8034390501473	2.94597153883214e-56	1.59377060250819e-52	2-Methoxyestrone,19-Oxoandrost-4-ene-3,17-dione,Adrenosterone,2-Hydroxy-3-methoxyestrone,Testolactone,Sageone,Ginsenoyne_F,4-Methoxyestrone	1	C19H24O3	[M+Na-2H]-	300.172545	321.1472136	-0.422236264934535	HMDB00010,HMDB06768,HMDB06772,HMDB11195,HMDB15031,HMDB38684,HMDB39569,HMDB60088	(10S)-Juvenile_hormone_III_diol,Testolactone,Adrenosterone,19-Oxoandrost-4-ene-3,17-dione,2-Methoxyestrone,11alpha-Hydroxyandrosta-1,4-diene-3,17-dione,9alpha-Hydroxyandrosta-1,4-diene-3,17-dione,14-Hydroxyandrosta-1,4-diene-3,17-dione,9beta,11beta-Epoxyandrost-4-ene-3,17-dione,17beta-Hydroxy-3-methoxyestra-1,3,5(10)-trien-16-one,D-Homo-17a-oxaandrosta-4,6-diene-3,17-dione,5alpha-Androst-1-ene-3,…	1	C16H28O4	[M+K-2H]-	284.19876	321.1473666	-0.898652861555843	C16505,C02197,C05285,C05297,C05299,C14587,C14909,C15150,C15200,C15295,C15386,C15406,C17850,C17851,C18510,C19944	2	2	1	4	2.03386883850538
271.1302	5939.23096603806	-0.729091153825718	0.0462238941707676	-15.7730361516534	4.7700527376199e-56	2.58059853105237e-52	NA	NA	NA	NA	NA	NA	NA	NA	NA	NA	NA	NA	NA	NA	NA	NA	2	2	4	4	-0.713469717848603
315.0227	1115.85588937647	2.94182605082681	0.187039783619222	15.7283439592499	9.67074434434122e-56	5.2318726902886e-52	NA	NA	NA	NA	NA	NA	NA	NA	NA	NA	NA	NA	NA	NA	NA	NA	2	2	4	4	1.59193920346584
433.0855	800.398436893909	2.42505599565106	0.154457166240224	15.7005081388028	1.50035451105983e-55	8.11691790483366e-52	Methyl_acrylate-divinylbenzene,_completely_hydrolyzed,_copolymer	1	C18H18N6O3S	[M+Cl]-	398.116111	433.0855126	-0.00600343336484306	HMDB32389	NA	NA	NA	NA	NA	NA	NA	NA	2	2	4	4	1.3180712358278
212.0881	565.230993660864	-2.14178494181487	0.136632055664875	-15.6755669918934	2.22233006834551e-55	1.20228056697492e-51	NA	NA	NA	NA	NA	NA	NA	NA	NA	NA	NA	NA	NA	NA	NA	NA	2	2	4	4	-1.50307636519873
341.2162	57558.4784862179	-3.01549121527616	0.192664946862753	-15.6514781976624	3.24591473684353e-55	1.75603987263235e-51	NA	NA	NA	NA	NA	NA	NA	NA	NA	NA	NA	NA	NA	NA	NA	NA	2	2	3	4	-2.00196247206687
450.1298	5604.48077539475	-3.58880675511326	0.229310182723207	-15.6504465370611	3.29896595389884e-55	1.78474058105927e-51	NA	NA	NA	NA	NA	NA	NA	NA	NA	NA	NA	NA	NA	NA	NA	NA	2	2	4	4	-2.23049773561862
558.3501	621.180426517922	-2.33590112760164	0.149398023048395	-15.635421941594	4.17698881715629e-55	2.25975095008155e-51	NA	NA	NA	NA	NA	NA	NA	NA	NA	NA	NA	NA	NA	NA	NA	NA	0	2	2	4	-1.59523492735518
327.1017	4292.92208719108	-1.3601442222123	0.0871564142167172	-15.6057845476554	6.64873536266502e-55	3.59696583120178e-51	NA	NA	NA	NA	NA	NA	NA	NA	NA	NA	NA	NA	NA	NA	NA	NA	1	2	3	4	-1.11542294581248
430.3251	492.220303368069	-1.84222674377696	0.118520422745118	-15.5435384139553	1.75992003574987e-54	9.52116739340678e-51	NA	NA	NA	NA	NA	NA	NA	NA	NA	NA	NA	NA	NA	NA	NA	NA	1	2	3	4	-1.36004814162497
462.2315	536.721613485043	-2.03202298224098	0.130885186789969	-15.5252327026263	2.34153144985576e-54	1.26676851437197e-50	NA	NA	NA	NA	NA	NA	NA	NA	NA	NA	NA	NA	NA	NA	NA	NA	2	2	4	4	-1.46007849919523
256.9967	1090.45543164915	2.90642753188202	0.187294460925304	15.5179577523179	2.62265955732774e-54	1.41885882051431e-50	NA	NA	NA	NA	NA	NA	NA	NA	NA	NA	NA	NA	NA	NA	NA	NA	2	2	4	4	1.56617521450288
346.2383	583.023409227578	-2.20659286702164	0.1423898360611	-15.4968425279652	3.64363445854551e-54	1.97120624207312e-50	NA	NA	NA	NA	NA	NA	NA	NA	NA	NA	NA	NA	NA	NA	NA	NA	2	2	4	4	-1.54445482713307
419.0483	1218.17667829486	3.07633574651509	0.198629059143111	15.4878433185278	4.19115619887843e-54	2.26741550359323e-50	NA	NA	NA	NA	NA	NA	NA	NA	NA	NA	NA	NA	NA	NA	NA	NA	2	2	4	4	1.6763449131524
479.4101	2359.29379393797	-1.13883999935165	0.073534192867566	-15.4872169658908	4.23218075725582e-54	2.2896097896754e-50	NA	NA	NA	NA	NA	NA	NA	NA	NA	NA	NA	NA	NA	NA	NA	NA	2	2	3	4	-0.986757367396909
393.1752	493.7657160905	-1.84917831918529	0.119469074057487	-15.4783012572399	4.86140900868532e-54	2.63002227369876e-50	NA	NA	NA	NA	NA	NA	NA	NA	NA	NA	NA	NA	NA	NA	NA	NA	2	2	0	4	-1.36473173784698
207.064	512.961739422226	-1.93373045106272	0.125061285811879	-15.462262669932	6.23686735987467e-54	3.37414524169219e-50	NA	NA	NA	NA	NA	NA	NA	NA	NA	NA	NA	NA	NA	NA	NA	NA	2	2	4	4	-1.40332849449712
241.0579	1122.28853541439	2.95097183415389	0.19129412867242	15.4263586375265	1.08840314166931e-53	5.88826099643098e-50	NA	NA	NA	NA	NA	NA	NA	NA	NA	NA	NA	NA	NA	NA	NA	NA	2	2	4	4	1.59854807002714
424.0638	489.325677523594	-1.82892655271501	0.118566084618035	-15.4253769837046	1.10507984405575e-53	5.97848195634163e-50	NA	NA	NA	NA	NA	NA	NA	NA	NA	NA	NA	NA	NA	NA	NA	NA	2	2	4	4	-1.35423527976504
436.1009	16095.9262945322	1.8868415609021	0.122487349076375	15.4043791063319	1.52951128036765e-53	8.27465602678896e-50	NA	NA	NA	NA	NA	NA	NA	NA	NA	NA	NA	NA	NA	NA	NA	NA	2	2	3	4	1.04172465153077
281.005	1266.51217215763	3.13567727237277	0.203858527291302	15.3816340873103	2.17391109062308e-53	1.17608590002709e-49	NA	NA	NA	NA	NA	NA	NA	NA	NA	NA	NA	NA	NA	NA	NA	NA	2	2	4	4	1.72345212528623
400.0414	874.294182819021	2.56372516054002	0.166754195381276	15.374276819112	2.43547570802385e-53	1.3175923580409e-49	NA	NA	NA	NA	NA	NA	NA	NA	NA	NA	NA	NA	NA	NA	NA	NA	2	2	4	4	1.3910436901466
568.2712	712.909092344973	2.24220313806109	0.145884398409545	15.3697253613543	2.61274331169229e-53	1.41349413162553e-49	NA	NA	NA	NA	NA	NA	NA	NA	NA	NA	NA	NA	NA	NA	NA	NA	2	2	4	4	1.23249389398241
338.9693	771.907509228688	2.36795177856765	0.154238707774264	15.3525130801359	3.4072716147104e-53	1.84333394355833e-49	NA	NA	NA	NA	NA	NA	NA	NA	NA	NA	NA	NA	NA	NA	NA	NA	2	2	4	4	1.29310619810476
251.1015	7287.13172555643	-0.984175211452659	0.0641097641917641	-15.35140900704	3.46576318869934e-53	1.87497788508634e-49	NA	NA	NA	NA	NA	NA	NA	NA	NA	NA	NA	NA	NA	NA	NA	NA	2	2	1	4	-0.88217275280175
373.0434	2165.4092482244	3.9432264861877	0.257002912944874	15.3431198152742	3.9380469390708e-53	2.13048339403731e-49	NA	NA	NA	NA	NA	NA	NA	NA	6-(2-Amino-2-carboxyethyl)-7,8-dioxo-1,2,3,4,7,8-hexahydroquinoline-2,4-dicarboxylate	1	C14H14N2O8	[M+Cl]-	338.075018	373.0444196	-2.77580884617947	C15599	2	2	2	4	2.10896501331615
350.1946	8808.66354442192	-2.68321552025301	0.175048041623337	-15.3284520944637	4.93609433610824e-53	2.67042703583456e-49	NA	NA	NA	NA	NA	NA	NA	NA	NA	NA	NA	NA	NA	NA	NA	NA	2	2	4	4	-1.79754169343845
579.3374	523.677281938207	-1.97886358278476	0.129106628666268	-15.3273585037991	5.01988790609542e-53	2.71575935719762e-49	NA	NA	NA	NA	NA	NA	NA	NA	NA	NA	NA	NA	NA	NA	NA	NA	2	2	4	4	-1.42983970548537
434.0853	2164.7590099883	0.981784683700684	0.0640710840966348	15.3233661884028	5.33799233655614e-53	2.88785385407687e-49	NA	NA	NA	NA	NA	NA	NA	NA	NA	NA	NA	NA	NA	NA	NA	NA	0	2	3	4	0.641263132308204
293.1162	4662.81631471347	5.07477960584353	0.331360895801891	15.314962236454	6.07471544230538e-53	3.28642105428721e-49	NA	NA	NA	NA	NA	NA	NA	NA	NA	NA	NA	NA	NA	NA	NA	NA	2	2	0	4	2.46959486896683
196.1182	2223.54624694287	3.98285048964194	0.260228040432691	15.3052318382735	7.05501514050199e-53	3.81676319101157e-49	NA	NA	NA	NA	NA	NA	NA	NA	NA	NA	NA	NA	NA	NA	NA	NA	2	2	4	4	2.13990666788385
474.1544	626.786364651665	2.03525957737555	0.133003288827373	15.3023251930044	7.37731483101006e-53	3.99112732357644e-49	NA	NA	NA	NA	NA	NA	NA	NA	NA	NA	NA	NA	NA	NA	NA	NA	2	2	4	4	1.1145610982944
381.2136	677.196094600816	-2.50657930500658	0.164055876194256	-15.2788145304748	1.05848726000768e-52	5.72641607664157e-49	NA	NA	NA	NA	NA	NA	NA	NA	NA	NA	NA	NA	NA	NA	NA	NA	2	2	4	4	-1.68970001298323
467.2239	513.276479077561	-1.93504734572274	0.126659502044058	-15.2775537128643	1.07916285993812e-52	5.83827107226523e-49	NA	NA	NA	NA	NA	NA	NA	NA	NA	NA	NA	NA	NA	NA	NA	NA	2	2	4	4	-1.40456867289231
601.1272	493.884256145448	-1.84983655603327	0.121220302402465	-15.2601216081083	1.40985332868543e-52	7.62730650818819e-49	NA	NA	NA	NA	NA	NA	NA	NA	NA	NA	NA	NA	NA	NA	NA	NA	0	2	4	4	-1.36590732549411
489.2197	6034.98527703408	-1.66795307461368	0.109472420072602	-15.236285755878	2.03092150135725e-52	1.09872853223427e-48	NA	NA	NA	NA	NA	NA	NA	NA	NA	NA	NA	NA	NA	NA	NA	NA	2	2	0	4	-1.26685395390828
433.1436	493.311347943267	-1.84723063558286	0.121714170857288	-15.1767918441377	5.03828312552068e-52	2.72571117090669e-48	NA	NA	NA	NA	NA	NA	NA	NA	NA	NA	NA	NA	NA	NA	NA	NA	2	2	1	4	-1.36238620406169
488.0857	719.980479390569	-2.62478630140441	0.173047330890361	-15.1680253483217	5.75832773404829e-52	3.11525530412013e-48	NA	NA	NA	NA	NA	NA	NA	NA	NA	NA	NA	NA	NA	NA	NA	NA	0	2	3	4	-1.75280076068238
237.9888	1401.09103309846	3.2892712898056	0.217264154943151	15.1395028354597	8.88830795192797e-52	4.80857460199303e-48	NA	NA	NA	NA	NA	NA	NA	NA	NA	NA	NA	NA	NA	NA	NA	NA	0	2	4	4	1.79987525359339
392.1157	2624.02500094314	-1.22928461380487	0.0812684204017041	-15.126227478381	1.08753704679711e-51	5.88357542317239e-48	NA	NA	NA	NA	NA	NA	NA	NA	NA	NA	NA	NA	NA	NA	NA	NA	0	2	4	4	-1.03775100291451
329.1326	7979.09464590411	-1.19358052424326	0.0789245173287924	-15.1230639684612	1.14107395964922e-51	6.17321012170231e-48	NA	NA	NA	NA	NA	NA	NA	NA	NA	NA	NA	NA	NA	NA	NA	NA	0	2	2	4	-1.0181236922677
424.2703	548.026920826957	1.8158267331929	0.120161294965955	15.1115775983221	1.35847987757831e-51	7.34937613769867e-48	NA	NA	NA	NA	NA	NA	NA	NA	NA	NA	NA	NA	NA	NA	NA	NA	2	2	4	4	1.00961083120254
321.13	5780.22749713269	0.743947657142753	0.0492679355958599	15.1000371366335	1.61842224204048e-51	8.75566432943899e-48	NA	NA	NA	NA	NA	NA	NA	NA	NA	NA	NA	NA	NA	NA	NA	NA	2	2	4	4	0.536094466299607
469.0233	3007.7574410665	4.4303594873548	0.293814365512428	15.0787708409969	2.23389056462609e-51	1.20853479546272e-47	NA	NA	NA	NA	NA	NA	NA	NA	NA	NA	NA	NA	NA	NA	NA	NA	2	2	4	4	2.27129499400384
587.5009	523.719710269574	-1.97900356464481	0.131340608476228	-15.0677203920751	2.64068312954561e-51	1.42860957308418e-47	NA	NA	NA	NA	NA	NA	NA	NA	NA	NA	NA	NA	NA	NA	NA	NA	2	2	2	4	-1.4311274097818
432.0704	2416.61554574719	4.10643535591258	0.272698359544592	15.0585260680349	3.03477717025274e-51	1.64181444910673e-47	NA	NA	NA	NA	NA	NA	NA	NA	NA	NA	NA	NA	NA	NA	NA	NA	2	2	4	4	2.17304383032003
344.1226	834.946461111369	2.4917498359229	0.16551047546276	15.0549373322509	3.20402849728915e-51	1.73337941703343e-47	NA	NA	NA	NA	NA	NA	NA	NA	Lividamine	1	C12H25N3O6	[M+K-2H]-	307.174337	344.1229436	-0.97610463419809	C21255	1	2	3	4	1.34502876441427
308.1485	5264.3850091905	-0.930410531187108	0.0619280088529098	-15.024066628672	5.10757030022167e-51	2.76319553241992e-47	NA	NA	NA	NA	NA	NA	NA	NA	NA	NA	NA	NA	NA	NA	NA	NA	2	2	4	4	-0.845866770529966
265.1423	1224.01042976252	3.08395108312447	0.205620082062487	14.9982971127659	7.53272212777263e-51	4.07520267112499e-47	1,11-Undecanedicarboxylic_acid,Menthyl_ethylene_glycol_carbonate	1	C13H24O4	[M+Na-2H]-	244.16746	265.1421286	0.776941790186466	HMDB02327,HMDB36141	NA	NA	NA	NA	NA	NA	NA	NA	2	2	4	4	1.68203181782449
193.1208	871.979656327662	2.56009199334666	0.170743067077707	14.9938269070775	8.05737209455163e-51	4.35903830315243e-47	NA	NA	NA	NA	NA	NA	NA	NA	NA	NA	NA	NA	NA	NA	NA	NA	1	2	2	4	1.38497923991724
315.1197	1092.98781443099	2.91011162187719	0.194109082988609	14.9921455352399	8.26398910053074e-51	4.47081810338713e-47	1-(beta-D-Ribofuranosyl)-1,4-dihydronicotinamide_	1	C11H16N2O5	[M+Hac-H]-	256.105923	315.1197766	-0.112655576260833	HMDB11648	1-(beta-D-Ribofuranosyl)-1,4-dihydronicotinamide	1	C11H16N2O5	[M+Hac-H]-	256.105923	315.1197766	-0.112655576260833	C15497	2	2	4	4	1.56933908874143
325.221	8453.77368873699	-2.27779266074962	0.152129033455426	-14.9727675842824	1.10620333074031e-50	5.98456001930509e-47	NA	NA	NA	NA	NA	NA	NA	NA	NA	NA	NA	NA	NA	NA	NA	NA	0	2	4	4	-1.57251875068277
240.1047	3734.01817193419	-1.07227842666874	0.0716684978415332	-14.9616422690994	1.30758957318111e-50	7.07405959090981e-47	NA	NA	NA	NA	NA	NA	NA	NA	NA	NA	NA	NA	NA	NA	NA	NA	2	2	4	4	-0.948319902090609
398.2071	521.375230639738	-1.96954924219954	0.131700247404386	-14.9547877169284	1.44943166741241e-50	7.84142532070111e-47	NA	NA	NA	NA	NA	NA	NA	NA	NA	NA	NA	NA	NA	NA	NA	NA	2	2	4	4	-1.42216280252555
391.0757	2876.06365924259	1.0663273790721	0.0713366179986954	14.9478263616535	1.60916339344542e-50	8.70557395853972e-47	NA	NA	NA	NA	NA	NA	NA	NA	NA	NA	NA	NA	NA	NA	NA	NA	2	2	4	4	0.674598712642165
480.0725	819.759660943558	2.46283210593584	0.16476594071252	14.9474587726412	1.61806886271257e-50	8.75375254727503e-47	NA	NA	NA	NA	NA	NA	NA	NA	NA	NA	NA	NA	NA	NA	NA	NA	2	2	3	4	1.33367857487041
413.1677	3366.24785598873	-0.977340616063163	0.0655917317064318	-14.9003630585244	3.27793490789291e-50	1.77336278517007e-46	NA	NA	NA	NA	NA	NA	NA	NA	NA	NA	NA	NA	NA	NA	NA	NA	2	2	4	4	-0.876041744662794
415.0979	506.122323667586	-1.90435612851478	0.127886925639529	-14.8909368099326	3.77443597623557e-50	2.04196986314344e-46	NA	NA	NA	NA	NA	NA	NA	NA	NA	NA	NA	NA	NA	NA	NA	NA	0	2	3	4	-1.39348385509735
488.2145	2451.01450548076	-1.12116339092206	0.0754773875222433	-14.8542951435839	6.52506102757093e-50	3.53005801591587e-46	NA	NA	NA	NA	NA	NA	NA	NA	NA	NA	NA	NA	NA	NA	NA	NA	0	2	4	4	-0.980749639917022
293.0633	1992.50125203811	3.81905605088715	0.257382122728571	14.8380781477765	8.3102815783819e-50	4.49586233390461e-46	NA	NA	NA	NA	NA	NA	NA	NA	NA	NA	NA	NA	NA	NA	NA	NA	0	2	4	4	2.04497990291342
346.2052	778.814496788556	-2.77322050284654	0.187303818835527	-14.8060008604615	1.33977824822044e-49	7.24820032287258e-46	NA	NA	NA	NA	NA	NA	NA	NA	NA	NA	NA	NA	NA	NA	NA	NA	0	2	4	4	-1.84875089655736
446.1561	988.243951612571	-3.20328985010396	0.216366953276506	-14.8048941929238	1.36201184219725e-49	7.36848406628714e-46	NA	NA	NA	NA	NA	NA	NA	NA	NA	NA	NA	NA	NA	NA	NA	NA	0	2	4	4	-2.07193452228216
336.0873	522.63753636226	-1.97447103396806	0.133392520327314	-14.8019621274354	1.42271045325302e-49	7.69686355209883e-46	NA	NA	NA	NA	NA	NA	NA	NA	NA	NA	NA	NA	NA	NA	NA	NA	0	2	2	4	-1.42471244648022
416.0361	836.888662550225	2.4952066743742	0.168821559876534	14.7801422768457	1.96750135457154e-49	1.06441823282321e-45	NA	NA	NA	NA	NA	NA	NA	NA	NA	NA	NA	NA	NA	NA	NA	NA	0	2	3	4	1.34731969709427
341.0877	643.027220364531	2.07583208607468	0.140719772653329	14.7515309819936	3.00763598851034e-49	1.62713106978409e-45	Glucocaffeic_acid,1-O-Caffeoylglucose,Vanillic_acid-4-O-glucuronide	1	C15H18O9	[M-H]-	342.095085	341.0878086	-0.188221326947271	HMDB34313,HMDB36937,HMDB60024	Nopaline,Caffeic_acid_3-glucoside,1-Caffeoyl-beta-D-glucose,Ceceline	1	C11H20N4O6	[M+K-2H]-	304.138286	341.0868926	2.49731085685475	C01682,C10431,C10433,C09130	2	2	4	4	1.14078662538319
397.1908	677.753060746552	-2.50813702109442	0.171117701289912	-14.657379115005	1.20848348456761e-48	6.53789565151079e-45	NA	NA	NA	NA	NA	NA	NA	NA	NA	NA	NA	NA	NA	NA	NA	NA	2	2	4	4	-1.69163266958748
168.0426	885.391407471389	2.58337885404217	0.176253331872261	14.6571915923522	1.21182502139461e-48	6.55597336574482e-45	NA	NA	NA	NA	NA	NA	NA	NA	NA	NA	NA	NA	NA	NA	NA	NA	2	2	4	4	1.40581101534474
436.2311	3650.6898412182	-2.1981808422673	0.149984266362134	-14.6560762377557	1.23189083822641e-48	6.66452943480485e-45	NA	NA	NA	NA	NA	NA	NA	NA	NA	NA	NA	NA	NA	NA	NA	NA	2	2	0	4	-1.54141078295301
322.9951	1151.91228295724	2.99072776844007	0.2040914280181	14.653862719677	1.27269788092222e-48	6.88529553578922e-45	NA	NA	NA	NA	NA	NA	NA	NA	NA	NA	NA	NA	NA	NA	NA	NA	2	2	4	4	1.62570785400497
435.1235	492.839112731531	-1.84479034396835	0.125926869147342	-14.6496959422522	1.35319906053029e-48	7.32080691746888e-45	NA	NA	NA	NA	NA	NA	NA	NA	NA	NA	NA	NA	NA	NA	NA	NA	0	2	2	4	-1.36121624270121
253.2172	1436610.33548393	-1.39942038127382	0.0956179827109601	-14.6355355090901	1.66658312491377e-48	9.01621470578349e-45	NA	NA	NA	NA	NA	NA	NA	NA	NA	NA	NA	NA	NA	NA	NA	NA	0	2	4	4	-1.13812878576813
424.165	576.789956423672	-2.18390274885768	0.149387137916823	-14.6190815307918	2.1224424358776e-48	1.14824135780978e-44	NA	NA	NA	NA	NA	NA	NA	NA	NA	NA	NA	NA	NA	NA	NA	NA	2	2	4	4	-1.52343956547552
311.9694	1532.53629122291	3.42494420872871	0.234564026807299	14.6013191167732	2.75463395023949e-48	1.49025696707956e-44	NA	NA	NA	NA	NA	NA	NA	NA	NA	NA	NA	NA	NA	NA	NA	NA	2	2	1	4	1.86960153632025
299.2421	22152.7809563659	-2.54166475024116	0.174143904639007	-14.5951978940056	3.01337051470067e-48	1.63023344845306e-44	NA	NA	NA	NA	NA	NA	NA	NA	NA	NA	NA	NA	NA	NA	NA	NA	2	2	1	4	-1.7153334721352
226.2177	10450.0813182247	-2.9187086435094	0.199991995380976	-14.5941273196929	3.06104565893455e-48	1.65602570148359e-44	NA	NA	NA	NA	NA	NA	NA	NA	NA	NA	NA	NA	NA	NA	NA	NA	2	2	4	4	-1.93455731405474
159.0853	684.696451855432	2.17743038366153	0.149648789445503	14.5502706151491	5.81724694880969e-48	3.14713059930604e-44	NA	NA	NA	NA	NA	NA	NA	NA	NA	NA	NA	NA	NA	NA	NA	NA	2	2	4	4	1.20143341242014
298.2388	135668.877695144	-2.2773381473981	0.156598384821054	-14.5425391839158	6.51311761810939e-48	3.52359663139718e-44	NA	NA	NA	NA	NA	NA	NA	NA	NA	NA	NA	NA	NA	NA	NA	NA	2	2	4	4	-1.57092693440489
194.0686	504.679257486192	-1.89769042086813	0.130506904419675	-14.5409197260987	6.66905581432991e-48	3.60795919555248e-44	NA	NA	NA	NA	NA	NA	NA	NA	NA	NA	NA	NA	NA	NA	NA	NA	2	2	3	4	-1.38982670762829
573.2162	471.386813533885	-1.74371692701319	0.120006587679509	-14.5301767238811	7.80188965856972e-48	4.22082230528622e-44	NA	NA	NA	NA	NA	NA	NA	NA	NA	NA	NA	NA	NA	NA	NA	NA	2	2	4	4	-1.31038657185205
347.0008	1295.61356696061	3.17031346114205	0.218196981544872	14.529593575015	7.86858946692941e-48	4.25690690160881e-44	NA	NA	NA	NA	NA	NA	NA	NA	NA	NA	NA	NA	NA	NA	NA	NA	2	2	4	4	1.73376291166127
280.2288	8029.39900994738	-2.49732746192497	0.172000088975998	-14.5193381979789	9.13882870318345e-48	4.94410632842225e-44	NA	NA	NA	NA	NA	NA	NA	NA	NA	NA	NA	NA	NA	NA	NA	NA	2	2	0	4	-1.68203181782449
593.1195	1996.35625763166	3.82208697399096	0.263610560168324	14.49899037258	1.22944945249197e-47	6.65132153798154e-44	Sulforhodamine_B	1	C27H30N2O7S2	[M+Cl]-	558.149447	593.1188486	1.112087403089	HMDB31987	NA	NA	NA	NA	NA	NA	NA	NA	2	2	1	4	2.05252997774609
441.139	628.986697497375	-2.36056401342429	0.163330563912013	-14.452677789663	2.41125946487565e-47	1.30449137049773e-43	NA	NA	NA	NA	NA	NA	NA	NA	NA	NA	NA	NA	NA	NA	NA	NA	2	2	0	4	-1.61367882152074
206.08	468.630142630718	-1.73023847307372	0.119743472524869	-14.4495431491213	2.52354114507737e-47	1.36523575948686e-43	NA	NA	NA	NA	NA	NA	NA	NA	NA	NA	NA	NA	NA	NA	NA	NA	2	2	0	4	-1.30277852179189
368.1195	1343.31696261967	3.22565498752016	0.22324074350797	14.4492216646151	2.53534678071761e-47	1.37162260836823e-43	NA	NA	NA	NA	NA	NA	NA	NA	NA	NA	NA	NA	NA	NA	NA	NA	2	2	4	4	1.77249595429515
312.13	1336.32681758894	3.21777737143853	0.223260387457126	14.4126658924502	4.30757072083755e-47	2.33039575997312e-43	NA	NA	NA	NA	NA	NA	NA	NA	NA	NA	NA	NA	NA	NA	NA	NA	0	2	3	4	1.76585458324435
342.1499	668.396190075819	2.13838491100151	0.148405186224589	14.4090982626806	4.5359386242115e-47	2.45394279569842e-43	NA	NA	NA	NA	NA	NA	NA	NA	NA	NA	NA	NA	NA	NA	NA	NA	2	2	4	4	1.17795058760816
464.1718	1044.42881839034	2.84042483217657	0.197198460709437	14.4038894723515	4.89116539371946e-47	2.64612047800223e-43	(E)-Squamosamide	1	C26H27NO7	[M-H]-	465.178754	464.1714776	0.622183856523077	HMDB41088	(+/-)-6-Acetonyldihydrochelerythrine	1	C24H23NO5	[M+Hac-H]-	405.157624	464.1714776	0.622183856523077	C12200	2	2	4	4	1.51463551185356
296.0081	1048.26229426029	2.84573923538269	0.197771069372001	14.3890572287393	6.06165676272131e-47	3.27935630863223e-43	NA	NA	NA	NA	NA	NA	NA	NA	NA	NA	NA	NA	NA	NA	NA	NA	2	2	4	4	1.51902282101229
433.1505	1259.5255710852	3.12750179499014	0.217412816264114	14.3850847835522	6.41993834049567e-47	3.47318664220816e-43	Vestitone_7-glucoside,(-)-Wikstromol,3,4,5,7,8-Pentamethoxyflavanone,8-Hydroxypinoresinol,Kievitone_hydrate,Kievitol	1	C22H26O9	[M-H]-	434.157685	433.1504086	0.181692083061114	HMDB33012,HMDB30598,HMDB32869,HMDB33279,HMDB38111,HMDB38112	Eleganin,Graminiliatrin,Kievitone_hydrate,Chasmanthin,Palmarin,Plaunol_D,Budlein_A,Elephantin,Nortrachelogenin	1	C22H26O9	[M-H]-	434.157685	433.1504086	0.181692083061114	C09401,C09469,C02549,C09073,C09151,C09168,C09351,C09402,C10725	2	2	4	4	1.71131618693734
308.0154	1223.00155772497	3.08236005174447	0.214294577764463	14.3837519544352	6.54480933878594e-47	3.54074185228319e-43	NA	NA	NA	NA	NA	NA	NA	NA	NA	NA	NA	NA	NA	NA	NA	NA	2	2	4	4	1.68013014137191
217.1193	560.794805110069	-2.12546331048465	0.147812600143077	-14.3794460582338	6.96497847135081e-47	3.76805335300079e-43	NA	NA	NA	NA	NA	NA	NA	NA	NA	NA	NA	NA	NA	NA	NA	NA	2	2	4	4	-1.50021774751688
126.0417	740.387616827976	2.30234040760333	0.160190618741172	14.3725046179099	7.69955686875539e-47	4.16546026599667e-43	NA	NA	NA	NA	NA	NA	NA	NA	NA	NA	NA	NA	NA	NA	NA	NA	2	2	1	4	1.26685395390828
458.083	1578.70002590481	1.47396716409767	0.102727070791533	14.3483811301193	1.0905319448173e-46	5.89977782146162e-43	NA	NA	NA	NA	NA	NA	NA	NA	NA	NA	NA	NA	NA	NA	NA	NA	2	2	4	4	0.855170999269023
148.0434	6193.82270980817	-1.00601827784343	0.0701651805113431	-14.3378563343223	1.26915435516745e-46	6.86612506145589e-43	NA	NA	NA	NA	NA	NA	NA	NA	NA	NA	NA	NA	NA	NA	NA	NA	2	2	4	4	-0.901462943376129
178.9706	1000.71351886894	2.77383179905044	0.193618672749765	14.3262618199814	1.49979042382083e-46	8.11386619287071e-43	NA	NA	NA	NA	NA	NA	NA	NA	NA	NA	NA	NA	NA	NA	NA	NA	2	2	2	4	1.4917146318449
491.3486	2223.94981928046	-2.64087389907357	0.184590018557988	-14.3066993529986	1.98723548680636e-46	1.07509439836224e-42	NA	NA	NA	NA	NA	NA	NA	NA	NA	NA	NA	NA	NA	NA	NA	NA	2	2	4	4	-1.77249595429515
491.2134	583.880595065329	-2.20917777876571	0.154804860310761	-14.270726218356	3.33091743634389e-46	1.80202633306205e-42	NA	NA	NA	NA	NA	NA	NA	NA	NA	NA	NA	NA	NA	NA	NA	NA	2	2	0	4	-1.54751325020898
450.1185	691.442170376896	2.19275466681423	0.1539229788941	14.245791515787	4.76122606247023e-46	2.57582329979639e-42	NA	NA	NA	NA	NA	NA	NA	NA	NA	NA	NA	NA	NA	NA	NA	NA	0	2	3	4	1.21294409998803
439.141	923.619995629326	2.64932960592995	0.186003619307921	14.2434304009111	4.92489292901795e-46	2.66436707459871e-42	3-O-Methylglycyrol,2-(4-Hydroxyphenyl)-3,6-dimethoxy-8,8-dimethyl-4H,8H-benzo[1,2-b:3,4-b]dipyran-4-one	1	C22H20O6	[M+Hac-H]-	380.12599	439.1398436	2.70027877737617	HMDB33883,HMDB41236	Rubrophen	1	C22H20O6	[M+Hac-H]-	380.12599	439.1398436	2.70027877737617	C14612	2	2	0	4	1.43890394804029
602.3133	593.206798322153	-2.24214651590522	0.157428062830706	-14.242356004319	5.00120937339721e-46	2.70565427100789e-42	NA	NA	NA	NA	NA	NA	NA	NA	NA	NA	NA	NA	NA	NA	NA	NA	2	2	4	4	-1.5598940830537
297.0829	1282.62068409677	3.15535298934145	0.221575060435823	14.2405602107705	5.13140427116529e-46	2.77608971070042e-42	NA	NA	NA	NA	NA	NA	NA	NA	NA	NA	NA	NA	NA	NA	NA	NA	2	2	4	4	1.72961651424206
378.981	2146.23444421023	3.92995354666156	0.27628462237958	14.2242934580061	6.47550532798862e-46	3.50324838244185e-42	NA	NA	NA	NA	NA	NA	NA	NA	NA	NA	NA	NA	NA	NA	NA	NA	2	2	4	4	2.09215210758249
426.199	463.500455086006	-1.7046725723672	0.119916122439213	-14.2155411440303	7.33819854525203e-46	3.96996541298135e-42	NA	NA	NA	NA	NA	NA	NA	NA	NA	NA	NA	NA	NA	NA	NA	NA	2	2	1	4	-1.2877845595705
600.262	517.930710038088	-1.95502462071733	0.137611161560335	-14.2068753620698	8.30492328163416e-46	4.49296349536408e-42	NA	NA	NA	NA	NA	NA	NA	NA	NA	NA	NA	NA	NA	NA	NA	NA	2	2	4	4	-1.41331105115516
211.0838	1000.06266915388	2.77341910284273	0.195398347690393	14.1936671196278	1.00274894469562e-45	5.42487179080333e-42	Glycyl-Histidine,Histidinyl-Glycine	1	C8H12N4O3	[M-H]-	212.090941	211.0836646	0.496011854858172	HMDB28843,HMDB28885	NA	NA	NA	NA	NA	NA	NA	NA	2	2	4	4	1.49030788944799
392.1782	612.921943545098	1.9986448647272	0.140921338542128	14.1826985565406	1.17249590948025e-45	6.34320287028816e-42	N-Desmethyltamoxifen	1	C25H27NO	[M+Cl]-	357.209264	392.1786656	-1.22444192442782	HMDB13866	N-Desmethyltamoxifen	1	C25H27NO	[M+Cl]-	357.209264	392.1786656	-1.22444192442782	C16546	0	2	2	4	1.09749493013212
288.0895	1365.96088771143	3.25104189436736	0.22949702132106	14.1659437479986	1.48853637595557e-45	8.05298179391966e-42	NA	NA	NA	NA	NA	NA	NA	NA	NA	NA	NA	NA	NA	NA	NA	NA	2	2	4	4	1.77921643938185
264.9734	1376.88336064866	3.26280095742265	0.230590216965713	14.1497805082849	1.87341091077949e-45	1.0135153027317e-41	NA	NA	NA	NA	NA	NA	NA	NA	NA	NA	NA	NA	NA	NA	NA	NA	2	2	4	4	1.7860182570564
382.1843	29635.6838704819	-4.23022625409376	0.299038906627607	-14.1460731708789	1.9748084574581e-45	1.06837137548483e-41	NA	NA	NA	NA	NA	NA	NA	NA	NA	NA	NA	NA	NA	NA	NA	NA	2	2	4	4	-2.50001991361026
462.3149	5134.11077377977	-1.64968010132948	0.116682963135494	-14.1381402820038	2.21049094554798e-45	1.19587560154146e-41	NA	NA	NA	NA	NA	NA	NA	NA	NA	NA	NA	NA	NA	NA	NA	NA	2	2	4	4	-1.26068189369801
307.151	1128961.28940492	-0.873273681716874	0.0618107265229983	-14.1281898926063	2.54604786597557e-45	1.37741189549278e-41	NA	NA	NA	NA	NA	NA	NA	NA	NA	NA	NA	NA	NA	NA	NA	NA	2	2	4	4	-0.805510121192613
432.1977	5877.09028555116	-1.88427648618499	0.133524089476122	-14.1118841819322	3.2088834047452e-45	1.73600592196715e-41	NA	NA	NA	NA	NA	NA	NA	NA	NA	NA	NA	NA	NA	NA	NA	NA	2	2	3	4	-1.38377244542176
329.0809	2437.00406142189	-1.10013370226038	0.0781244833176903	-14.0818045194197	4.91388161206453e-45	2.65840995212691e-41	NA	NA	NA	NA	NA	NA	NA	NA	NA	NA	NA	NA	NA	NA	NA	NA	2	2	2	4	-0.968839137672603
324.2178	59762.4394497162	-2.16279244154875	0.153662338966581	-14.0749675951446	5.41296982210267e-45	2.92841667375754e-41	NA	NA	NA	NA	NA	NA	NA	NA	NA	NA	NA	NA	NA	NA	NA	NA	2	2	4	4	-1.50883073854557
408.0732	565.325296377525	1.86661292417858	0.132687342312136	14.06775425336	5.99428791931586e-45	3.24290976434988e-41	NA	NA	NA	NA	NA	NA	NA	NA	NA	NA	NA	NA	NA	NA	NA	NA	0	2	4	4	1.0345838429367
425.1252	753.0500369879	2.32894128081012	0.16555847692637	14.067182327643	6.04295302716086e-45	3.26923758769402e-41	Wampetin,Glycyrol,Glycyrrhizaisoflavone_B	1	C21H18O6	[M+Hac-H]-	366.11034	425.1241936	2.30897233035928	HMDB30080,HMDB33882,HMDB36556	Glycyrol	1	C21H18O6	[M+Hac-H]-	366.11034	425.1241936	2.30897233035928	C16968	2	2	4	4	1.27620356275863
407.0359	963.625436107444	2.71530992125558	0.193174385268263	14.0562627777218	7.05128145482308e-45	3.81474326705929e-41	NA	NA	NA	NA	NA	NA	NA	NA	NA	NA	NA	NA	NA	NA	NA	NA	2	2	4	4	1.46412235980513
556.2731	499.052899191612	-1.8730501000744	0.133578711460033	-14.0220704302483	1.14232736067508e-44	6.1799910212522e-41	NA	NA	NA	NA	NA	NA	NA	NA	NA	NA	NA	NA	NA	NA	NA	NA	2	2	2	4	-1.37657363486818
315.2056	871.858226992073	-2.98006961983729	0.212670391728763	-14.0126211063646	1.30498244557023e-44	7.05995503053493e-41	NA	NA	NA	NA	NA	NA	NA	NA	NA	NA	NA	NA	NA	NA	NA	NA	2	2	4	4	-1.9850815005761
588.3392	469.00672550378	-1.7319097773973	0.123639324181715	-14.00775836377	1.39746680388385e-44	7.56029540901164e-41	NA	NA	NA	NA	NA	NA	NA	NA	NA	NA	NA	NA	NA	NA	NA	NA	2	2	4	4	-1.3049445474193
441.2852	601.508192229616	-2.27021488847762	0.162079137245684	-14.0068297934999	1.41585496113395e-44	7.65977533973469e-41	NA	NA	NA	NA	NA	NA	NA	NA	NA	NA	NA	NA	NA	NA	NA	NA	2	2	4	4	-1.56775518994962
458.2133	1324.74889530315	-1.76386528622814	0.126135936819977	-13.9838441818968	1.95629222753217e-44	1.0583540950949e-40	NA	NA	NA	NA	NA	NA	NA	NA	NA	NA	NA	NA	NA	NA	NA	NA	0	2	2	4	-1.3202812069913
416.1239	950.474659472882	2.69451255569463	0.193176927122854	13.948418146133	3.21660619031632e-44	1.74018394896113e-40	NA	NA	NA	NA	NA	NA	NA	NA	NA	NA	NA	NA	NA	NA	NA	NA	2	2	4	4	1.4614237982845
403.2975	486.347868566977	-1.81481476146949	0.130128799879815	-13.9462960016969	3.31373436395065e-44	1.7927302908973e-40	NA	NA	NA	NA	NA	NA	NA	NA	NA	NA	NA	NA	NA	NA	NA	NA	1	2	2	4	-1.34961772291878
349.1785	912.082493539761	2.62992584276664	0.188618547749646	13.9430924166448	3.46591339767378e-44	1.87505914814151e-40	13-L-Hydroperoxylinoleic_acid,8(R)-Hydroperoxylinoleic_acid,9(S)-HPODE,12,13-DiHODE,15,16-DiHODE,9,10-DiHODE,Megestrol,12-Methoxy-8,11,13-abietatrien-20,11-olide	1	C18H32O4	[M+K-2H]-	312.23006	349.1786666	-0.442466893846111	HMDB03871,HMDB04706,HMDB06940,HMDB10201,HMDB10208,HMDB10221,HMDB14495,HMDB38391	(9Z,11E)-(13S)-13-Hydroperoxyoctadeca-9,11-dienoic_acid,(9Z,12Z)-(11S)-11-Hydroperoxyoctadeca-9,12-dienoic_acid,(7S,8S)-DiHODE,9(S)-HPODE,8(R)-HPODE,12,13-Epoxy-9-hydroxy-10-octadecenoate,9,10-Epoxy-13-hydroxy-11-octadecenoate,9,10-12,13-Diepoxyoctadecanoate,Octadec-9-ene-1,18-dioic-acid,(8E,10R,12Z)-10-Hydroperoxy-8,12-octadecadienoate,5S,8R-DiHODE,(8E,10S,12Z)-10-Hydroperoxyoctadeca-8,12-dienoa…	1	C18H32O4	[M+K-2H]-	312.23006	349.1786666	-0.442466893846111	C04717,C07338,C07354,C14827,C14831,C14832,C14834,C14836,C19618,C19937,C20186,C20703,C04379,C07594,C14681,C15130,C15187,C15254,C15303,C15443	2	2	4	4	1.4311274097818
432.2962	505.480249401652	-1.90111619635937	0.136424697971709	-13.9352787627473	3.86687660672562e-44	2.09198024423856e-40	NA	NA	NA	NA	NA	NA	NA	NA	NA	NA	NA	NA	NA	NA	NA	NA	2	2	4	4	-1.39226273636007
157.0686	461.815288142944	-1.69607776179862	0.12181281315238	-13.9236400334744	4.55122059133215e-44	2.46221033991069e-40	NA	NA	NA	NA	NA	NA	NA	NA	NA	NA	NA	NA	NA	NA	NA	NA	2	2	4	4	-1.28039497569589
364.9082	1519.68209579197	3.41242679041925	0.245366583440554	13.9074634474258	5.70676523209881e-44	3.08735999056546e-40	NA	NA	NA	NA	NA	NA	NA	NA	NA	NA	NA	NA	NA	NA	NA	NA	2	2	4	4	1.86431254229406
567.1394	501.547677260554	-1.88378758648721	0.13549146965137	-13.9033666941124	6.04306330709104e-44	3.26929724913625e-40	NA	NA	NA	NA	NA	NA	NA	NA	NA	NA	NA	NA	NA	NA	NA	NA	2	2	2	4	-1.38256766282884
472.1463	596.465160626961	-2.25299927180875	0.162064111827792	-13.9019012068679	6.1680918859747e-44	3.33693771031231e-40	NA	NA	NA	NA	NA	NA	NA	NA	NA	NA	NA	NA	NA	NA	NA	NA	0	2	4	4	-1.56459913908814
486.2674	581.1187986108	1.9122411571259	0.137631226373445	13.8939483975626	6.89284234342291e-44	3.72902770779179e-40	NA	NA	NA	NA	NA	NA	NA	NA	NA	NA	NA	NA	NA	NA	NA	NA	2	2	4	4	1.05455232306767
429.0316	680.736586911239	2.16772895218498	0.15605329194975	13.8909530526469	7.18725734113475e-44	3.8883062215539e-40	NA	NA	NA	NA	NA	NA	NA	NA	NA	NA	NA	NA	NA	NA	NA	NA	2	2	4	4	1.19384720987047
213.1188	4491.53135781148	5.01996016834838	0.36151956472929	13.885721986049	7.73173514736358e-44	4.18286871472369e-40	NA	NA	NA	NA	NA	NA	NA	NA	NA	NA	NA	NA	NA	NA	NA	NA	0	2	3	4	2.45051329660019
212.2021	478.475652896219	-1.77774582830055	0.128030203563463	-13.8853628192456	7.77059033109896e-44	4.20388936912454e-40	NA	NA	NA	NA	NA	NA	NA	NA	NA	NA	NA	NA	NA	NA	NA	NA	2	2	4	4	-1.33255297256182
410.3099	462.915203386026	-1.70178480495356	0.122598213960657	-13.8809918185242	8.25931101205752e-44	4.46828725752312e-40	NA	NA	NA	NA	NA	NA	NA	NA	NA	NA	NA	NA	NA	NA	NA	NA	0	2	4	4	-1.28460900406218
398.0761	2116.40077678099	0.955847356255164	0.0689506597561894	13.8627731719327	1.06479580197783e-43	5.76054528870005e-40	NA	NA	NA	NA	NA	NA	NA	NA	NA	NA	NA	NA	NA	NA	NA	NA	2	2	4	4	0.629933207212337
440.205	5072.89663909289	-2.23825477287962	0.16151921463824	-13.8575139675655	1.1457414359775e-43	6.19846116863827e-40	NA	NA	NA	NA	NA	NA	NA	NA	NA	NA	NA	NA	NA	NA	NA	NA	2	2	4	4	-1.55677646115888
420.1166	485.237409105419	-1.80962943138929	0.130605509331539	-13.8556898606443	1.17522333059127e-43	6.35795821849875e-40	NA	NA	NA	NA	NA	NA	NA	NA	NA	NA	NA	NA	NA	NA	NA	NA	2	2	4	4	-1.34388594060173
265.0849	1331.47730043468	3.2122451216238	0.232082467481029	13.8409641903966	1.44258499283884e-43	7.80438481125812e-40	Traumatic_acid,5-Heptyltetrahydro-2-oxo-3-furancarboxylic_acid,Batatasin_III,3-(1,1-Dimethylallyl)herniarin,5-Hydroxy-2-(5-methyl-1-oxo-4-hexenyl)benzofuran,Batatasin_IV,Encelin,Glandulone_B,(S)-Menthone_8-thioacetate,Dicyclohexyl_disulfide	1	C12H20O4	[M+K-2H]-	228.13616	265.0847666	0.603203277499467	HMDB00933,HMDB30994,HMDB30636,HMDB30731,HMDB31925,HMDB32641,HMDB34723,HMDB38548,HMDB37386,HMDB41448	Traumatic_acid,Osthol,Encelin,Batatasin_IV,5-Hydroxybisphenol_A,1,2-Bis(4-hydroxyphenyl)-2-propanol,2,2-Bis(4-hydroxyphenyl)-1-propanol,Linderalactone	1	C12H20O4	[M+K-2H]-	228.13616	265.0847666	0.603203277499467	C16308,C09280,C09404,C10247,C13626,C13629,C13631,C17425	0	2	4	4	1.76365800358939
570.1492	725.926914936632	2.27078593415147	0.164280900282656	13.8225802892755	1.86271319858338e-43	1.00772784043361e-39	NA	NA	NA	NA	NA	NA	NA	NA	NA	NA	NA	NA	NA	NA	NA	NA	2	2	4	4	1.25151285594348
169.0919	1116.24020161629	2.94278288692811	0.212944752179102	13.8194665837692	1.94505784860909e-43	1.05227629609752e-39	NA	NA	NA	NA	NA	NA	NA	NA	NA	NA	NA	NA	NA	NA	NA	NA	2	2	4	4	1.59358490176228
473.2248	2288.70009181573	-0.815934873048525	0.0592246296570787	-13.7769518825687	3.50772644351562e-43	1.89768000594195e-39	NA	NA	NA	NA	NA	NA	NA	NA	NA	NA	NA	NA	NA	NA	NA	NA	2	2	4	4	-0.773272607343499
454.2416	460.733114235631	-1.69056363365878	0.122920246203708	-13.7533375165643	4.86331900363013e-43	2.6310555809639e-39	NA	NA	NA	NA	NA	NA	NA	NA	NA	NA	NA	NA	NA	NA	NA	NA	2	2	4	4	-1.27829646209771
235.0271	1104.74832424232	2.92652991697252	0.213186408897418	13.727563272482	6.9429536316722e-43	3.75613791473466e-39	NA	NA	NA	NA	NA	NA	NA	NA	NA	NA	NA	NA	NA	NA	NA	NA	0	2	3	4	1.57892620451128
380.1688	647.013890979731	-2.41682864094954	0.176296342869924	-13.7088983333747	8.98111218393348e-43	4.85878169150801e-39	NA	NA	NA	NA	NA	NA	NA	NA	NA	NA	NA	NA	NA	NA	NA	NA	2	2	4	4	-1.64152793968722
186.037	476.820570786725	-1.76979785165363	0.129260294537238	-13.6917361823261	1.13758230398205e-42	6.15432026454289e-39	NA	NA	NA	NA	NA	NA	NA	NA	NA	NA	NA	NA	NA	NA	NA	NA	2	2	1	4	-1.32583453561088
359.1139	1072.41548343192	2.88112734132316	0.210656927161649	13.6768696863802	1.39573051400719e-42	7.55090208077889e-39	Gibberellin_A59,Heteroflavanone_A,Edulisin_IV,2,4-Dihydroxy-4,6-dimethoxychalcone,Heliannone_B,Heliannone_A,Melilotocarpan_A,8-Hydroxy-3,9-dimethoxypterocarpan,3-Hydroxy-2,9-dimethoxypterocarpan,3-Hydroxy-4,9-dimethoxypterocarpan,Methylnissolin,Homopisatin,Sativanone,4,4-Dihydroxy-2,6-dimethoxychalcone,5,7-Dihydroxy-4-methoxy-8-methylflavanone,5,7-Dihydroxy-4-methoxy-8-methylisoflavanone	1	C19H20O7	[M-H]-	360.120905	359.1136286	0.825087037652593	HMDB35051,HMDB40910,HMDB41196,HMDB30875,HMDB31421,HMDB31705,HMDB33142,HMDB33292,HMDB33861,HMDB34001,HMDB34008,HMDB34116,HMDB38110,HMDB38812,HMDB41321,HMDB41322	Columbamine,(S)-cis-N-Methylstylopine,Jatrorrhizine,Elephantopin,Goyazensolide,Vernodalin,2,3-Dihydro-2-(4-hydroxyphenyl)-5,6,7,8-tetramethoxy-4H-1-benzopyran-4-one,Farrerol,Coelogin,4-Hydroxyhomopterocarpin,(-)-Sparticarpin,(-)-Variabilin,Phellopterin,Astrapterocarpan,Cnidilin	1	C20H20NO4	[M+Na-2H]-	338.139234	359.1139026	0.062097289607718	C01795,C06163,C09553,C09403,C09467,C09576,C14940,C09734,C10251,C10461,C10531,C10539,C17047,C17416,C17503	2	2	0	4	1.54904790539679
312.9282	1265.97562280297	3.13536245466408	0.229876151961291	13.6393550523329	2.33617514090086e-42	1.26387075122737e-38	NA	NA	NA	NA	NA	NA	NA	NA	NA	NA	NA	NA	NA	NA	NA	NA	2	2	4	4	1.72141180849645
606.2303	455.550454141077	-1.66421868143127	0.122086269302843	-13.6314975544307	2.60185743527868e-42	1.40760487248577e-38	NA	NA	NA	NA	NA	NA	NA	NA	NA	NA	NA	NA	NA	NA	NA	NA	0	2	3	4	-1.26376190603413
614.4004	468.382518302347	-1.72875292160889	0.126900384752877	-13.6229131611809	2.9265674407416e-42	1.5832729854412e-38	NA	NA	NA	NA	NA	NA	NA	NA	NA	NA	NA	NA	NA	NA	NA	NA	2	2	4	4	-1.30061859117943
592.2609	468.948355115967	-1.73153874097183	0.127210695011697	-13.6115814854451	3.41767282509607e-42	1.84896099837698e-38	NA	NA	NA	NA	NA	NA	NA	NA	NA	NA	NA	NA	NA	NA	NA	NA	2	2	1	4	-1.30386076994555
596.1554	704.014133847781	2.22123081247243	0.163247954058785	13.6064848425149	3.66449599280925e-42	1.9824923321098e-38	NA	NA	NA	NA	NA	NA	NA	NA	NA	NA	NA	NA	NA	NA	NA	NA	2	2	4	4	1.22168374104768
392.134	687.415960492424	2.18320815782253	0.160620985778246	13.5922970914689	4.44894885316875e-42	2.4068813295643e-38	NA	NA	NA	NA	NA	NA	NA	NA	NA	NA	NA	NA	NA	NA	NA	NA	2	2	0	4	1.20621011461169
607.2567	450.813291525872	-1.63946330613154	0.120642980605916	-13.5893799862828	4.62985770878237e-42	2.50475302045126e-38	NA	NA	NA	NA	NA	NA	NA	NA	NA	NA	NA	NA	NA	NA	NA	NA	2	2	0	4	-1.25354131946704
464.1778	501.418924104578	1.66797837869685	0.122783489112168	13.5847123319088	4.93466941534125e-42	2.66965615369961e-38	NA	NA	NA	NA	NA	NA	NA	NA	NA	NA	NA	NA	NA	NA	NA	NA	2	2	4	4	0.948319902090609
608.2633	521.435400306874	-1.96968629457599	0.145047580369876	-13.5795873985159	5.29237254028727e-42	2.86317354429541e-38	NA	NA	NA	NA	NA	NA	NA	NA	NA	NA	NA	NA	NA	NA	NA	NA	2	2	0	4	-1.42343646783916
462.1727	816.837493086062	2.45764762429489	0.18102252589355	13.5764740446728	5.52214695463715e-42	2.9874815024587e-38	O-Desmethyl-tramado_glucuronide,N,O-Didesmethylvenlafaxine_glucuronide	1	C21H31NO8	[M+(37Cl)]-	425.204969	462.1714206	2.7643422830467	HMDB60856,HMDB61167	NA	NA	NA	NA	NA	NA	NA	NA	2	2	4	4	1.33255297256182
167.016	913.077553407348	2.63154755481661	0.193954033434647	13.567892908519	6.20811342559684e-42	3.35858936324789e-38	NA	NA	NA	NA	NA	NA	NA	NA	NA	NA	NA	NA	NA	NA	NA	NA	2	2	3	4	1.43241749153144
461.3117	23619.3899874077	-1.62999260942925	0.120299794522828	-13.5494213925689	7.98571174710437e-42	4.32027005518346e-38	NA	NA	NA	NA	NA	NA	NA	NA	NA	NA	NA	NA	NA	NA	NA	NA	0	2	2	4	-1.2474713042772
404.0678	927.43332091672	2.65579325170169	0.196399119408388	13.5224295287154	1.15303958506705e-41	6.23794415521274e-38	NA	NA	NA	NA	NA	NA	NA	NA	NA	NA	NA	NA	NA	NA	NA	NA	2	2	1	4	1.44282506419867
242.0436	5324.15056307212	1.68289398434901	0.124478423715392	13.519563745415	1.19884610157764e-41	6.48575740953502e-38	NA	NA	NA	NA	NA	NA	NA	NA	NA	NA	NA	NA	NA	NA	NA	NA	2	2	4	4	0.952683101440046
576.287	460.064805152241	-1.68736081352822	0.124976753794967	-13.5013973582355	1.53438001840917e-41	8.30099589959362e-38	NA	NA	NA	NA	NA	NA	NA	NA	NA	NA	NA	NA	NA	NA	NA	NA	2	2	1	4	-1.27724931309784
565.2117	544.705549279652	-2.06375415051105	0.152910812070237	-13.4964566767397	1.64079748648504e-41	8.87671440188406e-38	NA	NA	NA	NA	NA	NA	NA	NA	NA	NA	NA	NA	NA	NA	NA	NA	2	2	0	4	-1.47365231733212
292.9237	1709.53233075744	3.58964131352652	0.266040690374697	13.4928281402022	1.72359842156723e-41	9.32466746067873e-38	NA	NA	NA	NA	NA	NA	NA	NA	NA	NA	NA	NA	NA	NA	NA	NA	0	2	3	4	1.96554347659917
438.1991	536.108327688283	-2.0297056325763	0.150718173932306	-13.4668937369685	2.44956309848664e-41	1.32521363628127e-37	NA	NA	NA	NA	NA	NA	NA	NA	NA	NA	NA	NA	NA	NA	NA	NA	2	2	1	4	-1.45873583742102
226.0545	605.417750925708	-2.28336938319182	0.169703738764513	-13.4550328697254	2.87611390153463e-41	1.55597762073023e-37	NA	NA	NA	NA	NA	NA	NA	NA	NA	NA	NA	NA	NA	NA	NA	NA	2	2	4	4	-1.57411456153668
326.0715	3924.92390508078	-1.6675228570543	0.124126867927177	-13.4340202479982	3.82091863375852e-41	2.06711698086336e-37	NA	NA	NA	NA	NA	NA	NA	NA	NA	NA	NA	NA	NA	NA	NA	NA	2	2	3	4	-1.26582192637288
258.9392	1242.80992170064	3.10695165419086	0.231326821137184	13.4310048394619	3.9797438204787e-41	2.15304140687897e-37	NA	NA	NA	NA	NA	NA	NA	NA	NA	NA	NA	NA	NA	NA	NA	NA	2	2	4	4	1.69746887177873
414.1593	686.937045177279	2.18231648400287	0.162675854721457	13.4151222856002	4.93119043101484e-41	2.66777402317903e-37	NA	NA	NA	NA	NA	NA	NA	NA	NA	NA	NA	NA	NA	NA	NA	NA	2	2	4	4	1.20525257337769
339.1199	850.805379042326	2.52134891869018	0.188288479976256	13.3908825383695	6.83635538604991e-41	3.698468263853e-37	NA	NA	NA	NA	NA	NA	NA	NA	NA	NA	NA	NA	NA	NA	NA	NA	2	2	4	4	1.36473173784698
472.1118	2521.43200676597	-2.81282541689453	0.21009938049578	-13.3880709703046	7.1000929834426e-41	3.84115030404244e-37	NA	NA	NA	NA	NA	NA	NA	NA	NA	NA	NA	NA	NA	NA	NA	NA	2	2	0	4	-1.86695051118959
343.0433	709.129675221151	2.23279862693982	0.166957964315225	13.3734178905308	8.64741280526461e-41	4.67825032764815e-37	Starch_acetate,D-Erythroascorbic_acid_1-a-D-glucoside	1	C12H18O9	[M+K-2H]-	306.095085	343.0436916	-1.04709694067213	HMDB29891,HMDB33627	Leucodelphinidin	1	C15H14O8	[M+Na-2H]-	322.06887	343.0435386	-0.601089881704189	C05909	2	2	4	4	1.22756240236773
189.0388	531.867710094214	-2.0122209845375	0.150502436538047	-13.3700226443099	9.05132910955308e-41	4.89676904826822e-37	NA	NA	NA	NA	NA	NA	NA	NA	NA	NA	NA	NA	NA	NA	NA	NA	2	2	4	4	-1.45073454393099
490.2147	1385.27067768681	-1.20799011117404	0.0905236983844125	-13.3444626405371	1.27587266220839e-40	6.90247110254742e-37	NA	NA	NA	NA	NA	NA	NA	NA	NA	NA	NA	NA	NA	NA	NA	NA	2	2	4	4	-1.02749540297182
341.2443	1700.28956321271	-1.35126256938089	0.101327320853896	-13.335619238658	1.43656866845658e-40	7.77183649635012e-37	NA	NA	NA	NA	NA	NA	NA	NA	NA	NA	NA	NA	NA	NA	NA	NA	0	2	4	4	-1.11026422258641
560.1637	480.680629762888	-1.78813116245724	0.134115321150732	-13.3327881342323	1.492149830286e-40	8.07253058184724e-37	NA	NA	NA	NA	NA	NA	NA	NA	NA	NA	NA	NA	NA	NA	NA	NA	2	2	4	4	-1.33480586946513
284.1613	5562.39168078533	-1.30712093774628	0.0981204393997801	-13.321596863428	1.73359393297881e-40	9.37874317741538e-37	NA	NA	NA	NA	NA	NA	NA	NA	NA	NA	NA	NA	NA	NA	NA	NA	2	2	2	4	-1.08740689768638
456.1378	2211.08041184405	-2.32537733562724	0.174695940797041	-13.310998097711	1.99794705168432e-40	1.08088935496122e-36	NA	NA	NA	NA	NA	NA	NA	NA	NA	NA	NA	NA	NA	NA	NA	NA	2	2	4	4	-1.58702780292487
359.1094	694.336657502143	2.19915048108276	0.16521856434035	13.3105531443338	2.00988180071112e-40	1.08734605418471e-36	NA	NA	NA	NA	NA	NA	NA	NA	Acalyphin	1	C14H20N2O9	[M-H]-	360.116883	359.1096066	-0.490936462639755	C08324	2	2	4	4	1.21584699895955
408.1363	452.652229737955	-1.64894933179029	0.124072544480857	-13.2902032330344	2.63860568423768e-40	1.42748567517259e-36	NA	NA	NA	NA	NA	NA	NA	NA	NA	NA	NA	NA	NA	NA	NA	NA	2	2	0	4	-1.25965787628682
262.0627	1182.34703787036	3.03064302458764	0.228572082181926	13.2590253177791	4.0006153387825e-40	2.16433289828133e-36	NA	NA	NA	NA	NA	NA	NA	NA	NA	NA	NA	NA	NA	NA	NA	NA	2	2	0	4	1.64509986965513
362.2446	18082.6367297828	-2.21407958926065	0.167230309646519	-13.2397027425269	5.17532549241715e-40	2.79985109139768e-36	NA	NA	NA	NA	NA	NA	NA	NA	NA	NA	NA	NA	NA	NA	NA	NA	2	2	4	4	-1.55058621754783
398.2908	1358.11694057673	-1.02187060427974	0.0772869028645509	-13.2217822995264	6.56887382390078e-40	3.55376073873032e-36	NA	NA	NA	NA	NA	NA	NA	NA	NA	NA	NA	NA	NA	NA	NA	NA	0	2	4	4	-0.914042840335912
450.2831	472.256720055633	-1.74766505254455	0.132236145435282	-13.2162431594762	7.07083609728042e-40	3.82532232862871e-36	NA	NA	NA	NA	NA	NA	NA	NA	NA	NA	NA	NA	NA	NA	NA	NA	2	2	4	4	-1.31257428545188
460.1716	2747.14903451217	-3.35884876107776	0.254202805647161	-13.2132639233727	7.35640630932523e-40	3.97981581334495e-36	NA	NA	NA	NA	NA	NA	NA	NA	NA	NA	NA	NA	NA	NA	NA	NA	2	2	2	4	-2.13990666788385
341.0045	4193.80796078286	1.37483662370198	0.10415486709641	13.1999268207925	8.78203254416104e-40	4.75107960639112e-36	NA	NA	NA	NA	NA	NA	NA	NA	NA	NA	NA	NA	NA	NA	NA	NA	2	2	3	4	0.815797208010398
229.0694	863.977916555663	2.54514512382027	0.19285890269437	13.1969283671267	9.13860179866208e-40	4.94398357307619e-36	NA	NA	NA	NA	NA	NA	NA	NA	NA	NA	NA	NA	NA	NA	NA	NA	2	2	0	4	1.37896530233262
329.0291	1860.0752947547	3.71620252429386	0.282203679508577	13.1685119441574	1.33197062129711e-39	7.20596106121735e-36	Inosine_2,3-cyclic_phosphate_,Malathion,S-methylazathioprine	1	C10H11N4O7P	[M-H]-	330.036539	329.0292626	-0.613623233337012	HMDB11680,HMDB14910,HMDB61068	3,5-Cyclic_IMP,Malathion	1	C10H11N4O7P	[M-H]-	330.036539	329.0292626	-0.613623233337012	C00943,C07497	2	2	0	4	1.99854048631584
424.219	524.968376129904	-1.98433167932409	0.150919382080173	-13.1482891857452	1.74068424757793e-39	9.41710177939663e-36	NA	NA	NA	NA	NA	NA	NA	NA	NA	NA	NA	NA	NA	NA	NA	NA	2	2	4	4	-1.43760181322318
562.2319	450.457922818493	-1.6376659564307	0.124685101960524	-13.1344156653871	2.09099270197576e-39	1.13122705176888e-35	NA	NA	NA	NA	NA	NA	NA	NA	NA	NA	NA	NA	NA	NA	NA	NA	1	2	4	4	-1.25252644348954
559.4707	1069.20768582699	-1.57606760253486	0.120048271526701	-13.1286155351625	2.2574596800327e-39	1.22128568689769e-35	NA	NA	NA	NA	NA	NA	NA	NA	NA	NA	NA	NA	NA	NA	NA	NA	0	2	4	4	-1.22363859748068
408.0966	8155.81996002538	0.970673086250983	0.0740437335166014	13.1094562652402	2.90674882836626e-39	1.57255111614615e-35	NA	NA	NA	NA	NA	NA	NA	NA	NA	NA	NA	NA	NA	NA	NA	NA	0	2	4	4	0.636154563934663
308.1544	146268.264963069	-0.876807296837086	0.0668871290735774	-13.1087596220878	2.93357004430216e-39	1.58706139396747e-35	NA	NA	NA	NA	NA	NA	NA	NA	NA	NA	NA	NA	NA	NA	NA	NA	2	2	0	4	-0.807432435425095
404.1666	8703.06911185133	-2.73883154963866	0.209272646305646	-13.0873843189165	3.88766544913069e-39	2.10322700797971e-35	NA	NA	NA	NA	NA	NA	NA	NA	NA	NA	NA	NA	NA	NA	NA	NA	2	2	4	4	-1.82621596845307
310.9787	31141.3776648861	2.12838221502961	0.162660638655156	13.0848017850331	4.0220801688702e-39	2.17594537135878e-35	NA	NA	NA	NA	NA	NA	NA	NA	NA	NA	NA	NA	NA	NA	NA	NA	2	2	4	4	1.17149069131138
499.2041	467.161301847228	1.54938136676163	0.118414327036533	13.0844079896144	4.04297834939116e-39	2.18725128702062e-35	NA	NA	NA	NA	NA	NA	NA	NA	NA	NA	NA	NA	NA	NA	NA	NA	2	2	0	4	0.894535393350263
210.0521	482.692879859085	-1.79758872025849	0.137553609871238	-13.0682773206838	4.99846738488559e-39	2.7041708552231e-35	NA	NA	NA	NA	NA	NA	NA	NA	NA	NA	NA	NA	NA	NA	NA	NA	2	2	2	4	-1.33819797248833
203.1287	107214.93808422	2.85437780586119	0.218565762727144	13.0595833960719	5.60335810266627e-39	3.03141673354245e-35	NA	NA	NA	NA	NA	NA	NA	NA	NA	NA	NA	NA	NA	NA	NA	NA	2	2	0	4	1.52640065372449
420.17	690.562696714826	2.19063499372971	0.168193180864633	13.0245172989076	8.87606082257477e-39	4.80194890501295e-35	NA	NA	NA	NA	NA	NA	NA	NA	NA	NA	NA	NA	NA	NA	NA	NA	0	2	4	4	1.21101449848889
353.0089	2521.4695728918	4.16944504873342	0.320583844788157	13.0057865251713	1.13425865574914e-38	6.13633932760283e-35	NA	NA	NA	NA	NA	NA	NA	NA	NA	NA	NA	NA	NA	NA	NA	NA	2	2	4	4	2.1829653219758
224.2021	476.654330291173	-1.76888780225752	0.136061154745747	-13.0006819768874	1.21257106935989e-38	6.56000948523701e-35	NA	NA	NA	NA	NA	NA	NA	NA	NA	NA	NA	NA	NA	NA	NA	NA	2	2	1	4	-1.32360830481132
481.1134	534.006241211392	1.77251033024757	0.136686248895714	12.9677297062993	1.86471950743879e-38	1.00881325352439e-34	NA	NA	NA	NA	NA	NA	NA	NA	NA	NA	NA	NA	NA	NA	NA	NA	2	2	4	4	0.989774626072635
348.0535	1944.18190061776	-1.74811783474805	0.134941696062554	-12.9546158508167	2.2124083391502e-38	1.19691291148026e-34	NA	NA	NA	NA	NA	NA	NA	NA	NA	NA	NA	NA	NA	NA	NA	NA	2	2	4	4	-1.31367050190186
371.2629	3474.487259306	-1.28578198965932	0.0993376061660085	-12.9435572215277	2.5551857698053e-38	1.38235550146467e-34	NA	NA	NA	NA	NA	NA	NA	NA	NA	NA	NA	NA	NA	NA	NA	NA	2	2	4	4	-1.07742833191286
420.1403	7146.34643157926	-4.20330247933042	0.325171338915943	-12.9264236305186	3.1933067460914e-38	1.72757894963545e-34	NA	NA	NA	NA	NA	NA	NA	NA	NA	NA	NA	NA	NA	NA	NA	NA	2	2	4	4	-2.48962039265572
378.9656	1016.23292158822	2.79807634327213	0.216613762253703	12.9173525918217	3.5929218153923e-38	1.94377070212724e-34	NA	NA	NA	NA	NA	NA	NA	NA	2,2-Disulfonyl_azobenzene	1	C12H10N2O6S2	[M+(37Cl)]-	341.998032	378.9644836	2.95753308958315	C20938	2	2	4	4	1.50164552248454
432.3407	468.366576245902	-1.72854655738845	0.133870572988401	-12.9120725996909	3.84802258605223e-38	2.08178021905426e-34	NA	NA	NA	NA	NA	NA	NA	NA	NA	NA	NA	NA	NA	NA	NA	NA	2	2	4	4	-1.29954089766429
580.1855	602.762119907561	1.97181821072595	0.153169388022789	12.8734483840373	6.35024227386143e-38	3.43548107015904e-34	NA	NA	NA	NA	NA	NA	NA	NA	NA	NA	NA	NA	NA	NA	NA	NA	2	2	4	4	1.08573629314575
433.3529	505.370580014589	-1.9005008230546	0.147676404233155	-12.8693600912306	6.69545499579968e-38	3.62224115272762e-34	NA	NA	NA	NA	NA	NA	NA	NA	NA	NA	NA	NA	NA	NA	NA	NA	2	2	4	4	-1.3910436901466
253.0852	6342.60574453821	1.95813647859999	0.152178618960943	12.8673560843823	6.8714223316315e-38	3.71743948141264e-34	Undecanedioic_acid,Butyl_butyryllactate,Marindinin,Tetrahydrofurfuryl_cinnamate,Pterosin_E,3-Hydroxysebacic_acid,2-Hydroxydecanedioic_acid	1	C11H20O4	[M+K-2H]-	216.13616	253.0847666	1.5876103701916	HMDB00888,HMDB37137,HMDB29504,HMDB36189,HMDB36605,HMDB00350,HMDB00424	Encecalin,Mexicanin_E	1	C14H16O3	[M+Na-2H]-	232.109945	253.0846136	2.19215222957701	C09005,C09503	2	2	0	4	1.07495040197108
165.0754	669.753434352962	-2.48482003542818	0.193163487063171	-12.863818484575	7.19334403489232e-38	3.89159912287674e-34	NA	NA	NA	NA	NA	NA	NA	NA	NA	NA	NA	NA	NA	NA	NA	NA	2	2	3	4	-1.67258355224162
499.2057	623.144347529851	-2.34170716297074	0.182129588046414	-12.8573681414904	7.8193940736404e-38	4.23029219383945e-34	NA	NA	NA	NA	NA	NA	NA	NA	NA	NA	NA	NA	NA	NA	NA	NA	2	2	3	4	-1.59688930757756
329.0874	4372.27503660044	-0.982943446536902	0.0765304185583801	-12.8438268737166	9.31533347807413e-38	5.0395954116381e-34	NA	NA	NA	NA	NA	NA	NA	NA	NA	NA	NA	NA	NA	NA	NA	NA	2	2	4	4	-0.878762558895726
404.1074	436.607201518227	-1.56275512018382	0.121726488365117	-12.8382502540972	1.00111608702661e-37	5.41603803081396e-34	NA	NA	NA	NA	NA	NA	NA	NA	NA	NA	NA	NA	NA	NA	NA	NA	2	2	4	4	-1.21487822831843
191.0528	444.318574531403	-1.60498642579112	0.125043361124949	-12.8354389337579	1.03812932768598e-37	5.61627966278115e-34	NA	NA	NA	NA	NA	NA	NA	NA	NA	NA	NA	NA	NA	NA	NA	NA	2	2	4	4	-1.2374555429426
420.1554	9606.76577382189	-1.16881095530841	0.0910615623915356	-12.8353931627364	1.03874305806494e-37	5.61959994413132e-34	NA	NA	NA	NA	NA	NA	NA	NA	NA	NA	NA	NA	NA	NA	NA	NA	2	2	4	4	-1.0049981462416
594.2405	477.662443211693	-1.77407813184025	0.138477455968129	-12.8113137220586	1.41714767185367e-37	7.66676890472834e-34	NA	NA	NA	NA	NA	NA	NA	NA	NA	NA	NA	NA	NA	NA	NA	NA	2	2	4	4	-1.33030681886016
587.2129	711.198461191207	2.23829191665508	0.175130670003422	12.7806963601027	2.10179227471359e-37	1.13706962062005e-33	Physalin_L,Physalin_O	1	C28H32O10	[M+Hac-H]-	528.19955	587.2134036	-0.877023577447348	HMDB34341,HMDB39081	NA	NA	NA	NA	NA	NA	NA	NA	1	2	2	4	1.22953141129822
350.1026	498.854900311902	-1.87205708509479	0.146581773636625	-12.7714178826599	2.36801110030944e-37	1.28109400526741e-33	NA	NA	NA	NA	NA	NA	NA	NA	NA	NA	NA	NA	NA	NA	NA	NA	2	2	0	4	-1.37418981568508
487.1768	13503.7977194609	-2.07663392144025	0.162950644682024	-12.7439441893128	3.36921183312152e-37	1.82274360171874e-33	NA	NA	NA	NA	NA	NA	NA	NA	NA	NA	NA	NA	NA	NA	NA	NA	2	2	4	4	-1.4791586505999
254.2207	258080.885212191	-1.4569916918549	0.114342785987705	-12.7423140801517	3.44036621200929e-37	1.86123812069703e-33	NA	NA	NA	NA	NA	NA	NA	NA	NA	NA	NA	NA	NA	NA	NA	NA	2	2	0	4	-1.16416730742797
561.277	438.371953014785	-1.57260741615103	0.123445349725738	-12.7393005864128	3.57586090794912e-37	1.93454075120047e-33	NA	NA	NA	NA	NA	NA	NA	NA	NA	NA	NA	NA	NA	NA	NA	NA	2	2	0	4	-1.22266058522005
356.1285	595.580985599359	-2.24986586816921	0.17665069589148	-12.7362411838522	3.71884538452805e-37	2.01189535302968e-33	NA	NA	NA	NA	NA	NA	NA	NA	NA	NA	NA	NA	NA	NA	NA	NA	2	2	0	4	-1.56302694060326
433.201	646.409098664659	-2.41490611788695	0.189666813464249	-12.7323598355394	3.90844908540567e-37	2.11447095520447e-33	NA	NA	NA	NA	NA	NA	NA	NA	NA	NA	NA	NA	NA	NA	NA	NA	2	2	4	4	-1.63797683149354
433.2803	12711.3243307302	-1.88519408813048	0.148409516311429	-12.7026496345053	5.71610938688202e-37	3.09241517830318e-33	NA	NA	NA	NA	NA	NA	NA	NA	NA	NA	NA	NA	NA	NA	NA	NA	2	2	4	4	-1.38497923991724
409.0298	598.395373752768	1.95935098504151	0.154275634440477	12.7003268672181	5.88832555989793e-37	3.18558412790478e-33	NA	NA	NA	NA	NA	NA	NA	NA	NA	NA	NA	NA	NA	NA	NA	NA	2	2	4	4	1.07742833191286
324.9941	1111.16030999846	2.9354859134666	0.231416444731687	12.6848630695632	7.1739115425907e-37	3.88108614454157e-33	NA	NA	NA	NA	NA	NA	NA	NA	NA	NA	NA	NA	NA	NA	NA	NA	2	2	4	4	1.58539914566038
441.2212	618.401912805408	-2.32630387566028	0.183574611262316	-12.6722527677651	8.42593205786633e-37	4.55842924330568e-33	NA	NA	NA	NA	NA	NA	NA	NA	NA	NA	NA	NA	NA	NA	NA	NA	2	2	1	4	-1.59193920346584
338.1819	640.793158859822	-2.39756676356006	0.189294271611164	-12.6658178462209	9.1462150044744e-37	4.94810231742065e-33	NA	NA	NA	NA	NA	NA	NA	NA	NA	NA	NA	NA	NA	NA	NA	NA	2	2	4	4	-1.62744561102388
586.1373	529.95953972176	1.76062863659978	0.139122040158823	12.655281899186	1.04599442554484e-36	5.65882984219758e-33	NA	NA	NA	NA	NA	NA	NA	NA	NA	NA	NA	NA	NA	NA	NA	NA	2	2	4	4	0.984500305589655
466.1978	438.110185909292	-1.57095589239746	0.124291895857254	-12.6392463608542	1.28277570728349e-36	6.93981657640368e-33	NA	NA	NA	NA	NA	NA	NA	NA	NA	NA	NA	NA	NA	NA	NA	NA	2	2	4	4	-1.21973354211823
358.1414	917.615102349507	2.63938516725291	0.208885899478846	12.6355353512993	1.34475765596562e-36	7.27513891877402e-33	NA	NA	NA	NA	NA	NA	NA	NA	NA	NA	NA	NA	NA	NA	NA	NA	2	2	4	4	1.43760181322318
426.133	497.111111523562	-1.86382195230307	0.147562781769511	-12.6307049104991	1.42991509651377e-36	7.7358406721395e-33	NA	NA	NA	NA	NA	NA	NA	NA	NA	NA	NA	NA	NA	NA	NA	NA	0	2	2	4	-1.36944546377899
571.1301	537.513304881934	1.78370604087413	0.141465948055177	12.6087306902889	1.89012615923892e-36	1.02255825214825e-32	NA	NA	NA	NA	NA	NA	NA	NA	NA	NA	NA	NA	NA	NA	NA	NA	2	2	4	4	0.993558918399789
598.4756	535.096490480384	-2.02517805437868	0.160618681657688	-12.6086083728091	1.89306161608265e-36	1.02414633430072e-32	NA	NA	NA	NA	NA	NA	NA	NA	NA	NA	NA	NA	NA	NA	NA	NA	2	2	4	4	-1.45739580023071
376.0868	6440.91048317342	1.13002434401129	0.089700452683592	12.5977551974829	2.17239575216946e-36	1.17526610192368e-32	NA	NA	NA	NA	NA	NA	NA	NA	NA	NA	NA	NA	NA	NA	NA	NA	2	2	0	4	0.703949243711964
559.288	477.283809601843	-1.77184438271144	0.140776863728951	-12.5861902004218	2.51522918200941e-36	1.36073898746709e-32	NA	NA	NA	NA	NA	NA	NA	NA	NA	NA	NA	NA	NA	NA	NA	NA	2	2	0	4	-1.32806735684915
384.9564	2758.40076964952	4.30247015901244	0.34219322090563	12.5732185682281	2.96406530819855e-36	1.60355933173542e-32	NA	NA	NA	NA	NA	NA	NA	NA	NA	NA	NA	NA	NA	NA	NA	NA	2	2	4	4	2.22496265936044
386.0465	1056.21664873812	2.8572914524334	0.227340896763217	12.5683125786618	3.15383529285155e-36	1.70622489343269e-32	NA	NA	NA	NA	NA	NA	NA	NA	NA	NA	NA	NA	NA	NA	NA	NA	0	2	3	4	1.52937518633951
203.1273	5362.3772415979	3.03998053450885	0.242085051999681	12.5574896483607	3.61625001509094e-36	1.9563912581642e-32	NA	NA	NA	NA	NA	NA	NA	NA	NA	NA	NA	NA	NA	NA	NA	NA	2	2	0	4	1.65412271986084
368.0709	839.979517971409	2.50120728304852	0.199380777018602	12.5448767952949	4.24073394119155e-36	2.29423706218463e-32	NA	NA	NA	NA	NA	NA	NA	NA	NA	NA	NA	NA	NA	NA	NA	NA	2	2	4	4	1.35076941331858
302.9539	3547.22069258878	4.6734529499644	0.372706726410349	12.5392235202617	4.55436084516534e-36	2.46390921723445e-32	NA	NA	NA	NA	NA	NA	NA	NA	NA	NA	NA	NA	NA	NA	NA	NA	1	2	4	4	2.3442277424448
478.1438	578.031173709243	-2.18817952471191	0.174612539799764	-12.5316287548488	5.01226149618436e-36	2.71163346943574e-32	NA	NA	NA	NA	NA	NA	NA	NA	NA	NA	NA	NA	NA	NA	NA	NA	0	2	3	4	-1.53086754081092
449.1748	707.478845483614	-2.59106583785459	0.20707874877304	-12.5124661666486	6.38118254757027e-36	3.45221975823551e-32	NA	NA	NA	NA	NA	NA	NA	NA	NA	NA	NA	NA	NA	NA	NA	NA	2	2	4	4	-1.74426138370979
408.2519	451.826425098165	-1.64446368698113	0.131727364686386	-12.4838426009374	9.14636903038681e-36	4.94818564543927e-32	NA	NA	NA	NA	NA	NA	NA	NA	NA	NA	NA	NA	NA	NA	NA	NA	0	2	4	4	-1.25761379457546
307.0676	1227.07329241392	3.08746707110142	0.247427381248472	12.4782756682896	9.80878750758229e-36	5.30655404160202e-32	N-Desmethylpromazine,D-Erythroascorbic_acid_1-a-D-glucoside,10,11-Dihydroxycarbamazepine	1	C16H18N2S	[M+K-2H]-	270.11907	307.0676766	-0.135475021311293	HMDB13939,HMDB33627,HMDB60568	N-Glucosylnicotinate,Dihydroxycarbazepine	1	C12H16NO7	[M+Na-2H]-	286.092679	307.0673476	0.935951029289626	C03003,C07495	2	2	4	4	1.68393959666241
602.2668	429.258394329724	-1.52149689507979	0.121959415826408	-12.4754360683838	1.01648196250486e-35	5.49916741715128e-32	NA	NA	NA	NA	NA	NA	NA	NA	NA	NA	NA	NA	NA	NA	NA	NA	0	2	4	4	-1.20048135621932
367.172	1616.25921065	-1.23731384142929	0.0991812053153518	-12.4752853879441	1.01840668234923e-35	5.50958015150933e-32	NA	NA	NA	NA	NA	NA	NA	NA	NA	NA	NA	NA	NA	NA	NA	NA	2	2	4	4	-1.04331872455643
423.1803	7201.59619344193	-1.29400873549645	0.103829775180244	-12.4627904977171	1.19127977354406e-35	6.44482357487339e-32	NA	NA	NA	NA	NA	NA	NA	NA	NA	NA	NA	NA	NA	NA	NA	NA	2	2	4	4	-1.08240414266856
482.248	501.222267658011	-1.88215858687821	0.15130068011563	-12.43985542854	1.58791061192731e-35	8.59059641052675e-32	NA	NA	NA	NA	NA	NA	NA	NA	NA	NA	NA	NA	NA	NA	NA	NA	1	2	2	4	-1.38136488369843
338.9936	1070.3607181912	2.87785079713064	0.231364225510718	12.4386161723059	1.61273718262505e-35	8.72490815800149e-32	NA	NA	NA	NA	NA	NA	NA	NA	NA	NA	NA	NA	NA	NA	NA	NA	2	2	0	4	1.54598223104126
397.1475	439.397555813609	-1.57824351326291	0.127032117721628	-12.4239723116432	1.93699576684256e-35	1.04791470986183e-31	NA	NA	NA	NA	NA	NA	NA	NA	NA	NA	NA	NA	NA	NA	NA	NA	2	2	4	4	-1.22461778156417
402.0808	873.832311649881	2.56296765800416	0.206712198366405	12.398724788661	2.65515396417839e-35	1.43643829462051e-31	2-(acetylamino)-1,5-anhydro-2-deoxy-3-O-b-D-galactopyranosyl-D-arabino-Hex-1-enitol,2-(acetylamino)-1,5-anhydro-2-deoxy-4-O-b-D-galactopyranosyl-D-arabino-Hex-1-enitol	1	C14H23NO10	[M+K-2H]-	365.132199	402.0808056	-0.106197558798641	HMDB02278,HMDB02282	6-(alpha-D-Glucosaminyl)-1D-myo-inositol_1,2-cyclic_phosphate	1	C12H22NO12P	[M-H]-	403.087967	402.0806906	0.179814653492347	C16070	0	2	4	4	1.38861178003346
416.0569	598.586929481079	1.95968000536801	0.158114995389644	12.3940174082715	2.81575949300643e-35	1.52332588571648e-31	Gonyautoxin_V	1	C10H17N7O7S	[M+(37Cl)]-	379.09102	416.0574716	-1.38202060825423	HMDB33513	Grixazone_B,Gonyautoxin_5	1	C18H15N3O7S	[M-H]-	417.063074	416.0557976	2.64147262556368	C20799,C20018	0	2	4	4	1.07825578011442
463.3185	593.409566396171	-2.2423491519238	0.181144173816459	-12.3788091257951	3.4035547878975e-35	1.84132314025255e-31	NA	NA	NA	NA	NA	NA	NA	NA	NA	NA	NA	NA	NA	NA	NA	NA	2	2	4	4	-1.56145859615443
582.1596	560.707863155312	1.8538437157201	0.149914881995417	12.3659752190364	3.99335093043248e-35	2.16040285336397e-31	NA	NA	NA	NA	NA	NA	NA	NA	NA	NA	NA	NA	NA	NA	NA	NA	1	2	2	4	1.02592719318502
571.2004	426.821735191129	-1.50747178761026	0.122143936467748	-12.3417652255567	5.39597151643992e-35	2.919220590394e-31	NA	NA	NA	NA	NA	NA	NA	NA	NA	NA	NA	NA	NA	NA	NA	NA	2	2	2	4	-1.19007974598979
336.0699	749.076048948503	2.3200918159754	0.188227709493936	12.3259844271236	6.56369841345575e-35	3.55096084167956e-31	NA	NA	NA	NA	NA	NA	NA	NA	NA	NA	NA	NA	NA	NA	NA	NA	2	2	2	4	1.27099562134445
410.2034	428.275219862266	-1.5157641765088	0.123053121681809	-12.3179660604489	7.2499804832961e-35	3.92223944146319e-31	NA	NA	NA	NA	NA	NA	NA	NA	NA	NA	NA	NA	NA	NA	NA	NA	2	2	4	4	-1.19479172739917
448.1716	3758.88997536848	-2.73905202335863	0.222793399244687	-12.2941345329105	9.73942960623049e-35	5.2690314169707e-31	NA	NA	NA	NA	NA	NA	NA	NA	NA	NA	NA	NA	NA	NA	NA	NA	2	2	4	4	-1.82867433417172
400.2524	479.103584385031	-1.78090891394521	0.144918457483989	-12.2890413330681	1.03728842775204e-34	5.61173039413851e-31	NA	NA	NA	NA	NA	NA	NA	NA	NA	NA	NA	NA	NA	NA	NA	NA	2	2	4	4	-1.33367857487041
444.2235	789.688696783417	2.40384866483733	0.195697388938814	12.2834989157107	1.11087832108814e-34	6.00985171708683e-31	NA	NA	NA	NA	NA	NA	NA	NA	NA	NA	NA	NA	NA	NA	NA	NA	2	2	4	4	1.31038657185205
397.1062	559.908464870541	1.85042065072821	0.150708748438786	12.2781236649961	1.18719751077594e-34	6.42273853329782e-31	Lepidine_C,Lepidine,Quassinol,Casegravol_isovalerate,4-Acetylzearalenone,3,4,5,7,8-Pentamethoxyflavan,6-O-Formylmarmin,Cinnatriacetin_A,Gibberellin_A93,2,8-Dihydroxy-3,4,5,7-tetramethoxyflavan,Gibberellin_A21,Diosbulbin_C,Gibberellin_A87	1	C21H20N4O2	[M+K-2H]-	360.158626	397.1072326	-2.5088941179207	HMDB32717,HMDB33437,HMDB37235,HMDB39034,HMDB39100,HMDB40311,HMDB40796,HMDB33932,HMDB31366,HMDB33905,HMDB35050,HMDB36778,HMDB39239	Triptolide,Euponin,Fastigilin_C,Molephantinin,Multigilin,Lariciresinol,Dibenzo-18-crown-6,(-)-Lariciresinol,S-Adenosyl-4-methylthio-2-oxobutanoate,Nagilactone_C,Vernolide,Gibberellin_A8-catabolite	1	C20H24O6	[M+K-2H]-	360.15729	397.1058966	0.855439324603629	C09204,C09449,C09452,C09513,C09514,C10646,C14289,C20454,C04425,C09138,C09583,C11870	2	2	4	4	1.0243615023918
493.131	685.543006759472	2.17890286991811	0.177749817058116	12.2582566102204	1.51729153575136e-34	8.20854720841486e-31	NA	NA	NA	NA	NA	NA	NA	NA	5,10-Methenyltetrahydrofolate	1	C20H22N7O6	[M+(37Cl)]-	456.163158	493.1296096	2.77127954484089	C00445	2	2	4	4	1.20238655886085
493.3896	452.99134608329	1.49696703060559	0.122317693984594	12.2383522926302	1.93929614288726e-34	1.04915921330201e-30	NA	NA	NA	NA	NA	NA	NA	NA	6-Deoxoteasterone,6-Deoxotyphasterol	1	C28H50O3	[M+Hac-H]-	434.375995	493.3898486	-0.42177600653806	C15799,C15801	2	2	0	4	0.866569513663746
326.1969	21302.2423025107	-2.01128709957976	0.164606672011218	-12.2187459050426	2.46863492685313e-34	1.33553149542754e-30	NA	NA	NA	NA	NA	NA	NA	NA	NA	NA	NA	NA	NA	NA	NA	NA	0	2	3	4	-1.44940999205377
380.9802	985.423404330572	2.75001733082064	0.225254423021534	12.2084942614323	2.8002353987472e-34	1.51492735072224e-30	NA	NA	NA	NA	NA	NA	NA	NA	NA	NA	NA	NA	NA	NA	NA	NA	2	2	3	4	1.4791586505999
462.1872	9072.68246270757	-1.97733235332946	0.162005953916368	-12.2053066910752	2.91209156694102e-34	1.57544153771509e-30	NA	NA	NA	NA	NA	NA	NA	NA	NA	NA	NA	NA	NA	NA	NA	NA	2	2	4	4	-1.42727138583174
404.082	606.691009296543	1.98159317045171	0.162851037313341	12.1681335479549	4.59468779155265e-34	2.48572609522999e-30	NA	NA	NA	NA	NA	NA	NA	NA	NA	NA	NA	NA	NA	NA	NA	NA	2	2	4	4	1.08908054261838
414.9634	1240.39369356966	3.10396750902731	0.255153614168686	12.1650932483959	4.76900448009037e-34	2.58003142372889e-30	NA	NA	NA	NA	NA	NA	NA	NA	NA	NA	NA	NA	NA	NA	NA	NA	2	2	4	4	1.69357166544986
254.0784	3816.56413562783	0.79711455181675	0.0655983933578515	12.1514340674221	5.63680965163392e-34	3.04951402153395e-30	NA	NA	NA	NA	NA	NA	NA	NA	NA	NA	NA	NA	NA	NA	NA	NA	0	2	4	4	0.559760425451531
321.1111	1316.98335597133	3.19519460819638	0.263326403380197	12.1339697317898	6.9782756286642e-34	3.77524711510733e-30	Alpha-dihydroartemisinin,Dihydroartemisinin_(DHA),Myrigalone_E,1,3-Diacetoxy-4,6,12-tetradecatriene-8,10-diyne,Myrigalone_A,Myrigalon_B,Verimol_C	1	C15H24O5	[M+K-2H]-	284.162375	321.1109816	0.288996656364881	HMDB60593,HMDB61088,HMDB30755,HMDB30922,HMDB37245,HMDB37246,HMDB38325	Toxyl_angelate,alpha,alpha-Diethyl-3,4,3,4-stilbenetetraol,(+)-3-Hydroxylarreatricin	1	C18H20O4	[M+Na-2H]-	300.13616	321.1108286	0.765467801530443	C08981,C14739,C20431	2	2	4	4	1.75495570203641
420.186	437.234881549574	-1.56600451159331	0.129076075127951	-12.132415012162	7.11206051618824e-34	3.84762473925784e-30	NA	NA	NA	NA	NA	NA	NA	NA	NA	NA	NA	NA	NA	NA	NA	NA	2	2	4	4	-1.21681691203926
337.1423	1042.09777910839	2.83689102715027	0.234111651483657	12.1176840587463	8.5130857027479e-34	4.60557936518662e-30	Isopulegone_caffeate,Glycerol_tributanoate	1	C19H24O4	[M+Na-2H]-	316.16746	337.1421286	0.433051783340047	HMDB29566,HMDB31094	3,4-Dihydroxy-9,10-secoandrosta-1,3,5(10)-triene-9,17-dione,Gibberellin_A9,Bisphenol_A_bis(2-hydroxyethyl)ether,1-Dehydro-15alpha-hydroxytestololactone,11beta,13-Dihydroxy-3-oxo-13,17-secoandrosta-1,4-dien-17-oic_acid,_delta-lactone,Capillartemisin_A,Capillartemisin_B,Tributyrin	1	C19H24O4	[M+Na-2H]-	316.16746	337.1421286	0.433051783340047	C04793,C11863,C14347,C14946,C15456,C17789,C17795,C13870	2	2	1	4	1.51317953454328
257.0887	2369.67105651792	4.07744388969931	0.336521082565254	12.116458970765	8.64126275696928e-34	4.67492315152038e-30	5-Acetylamino-6-amino-3-methyluracil,6-amino-5[N-methylformylamino]-1-methyluracil	1	C7H10N4O3	[M+Hac-H]-	198.075291	257.0891446	-1.79393027556841	HMDB04400,HMDB59771	Acadesine,5-Acetylamino-6-amino-3-methyluracil,Cymoxanil	1	C9H14N4O5	[M-H]-	258.096421	257.0891446	-1.79393027556841	C04663,C16366,C18498	2	2	4	4	2.16816222292371
327.0095	1326.69450907368	3.20648881726532	0.265173386178781	12.0920461267689	1.1635237384037e-33	6.29466342476401e-30	NA	NA	NA	NA	NA	NA	NA	NA	NA	NA	NA	NA	NA	NA	NA	NA	2	2	4	4	1.76146990069922
397.2956	2677.38753733081	-1.09795303136345	0.0909562236129983	-12.0712249008384	1.4988649237828e-33	8.10885923766495e-30	NA	NA	NA	NA	NA	NA	NA	NA	NA	NA	NA	NA	NA	NA	NA	NA	0	2	3	4	-0.96662118927783
473.2441	421.578905429439	-1.47701136356225	0.122423266037492	-12.0647930035613	1.62069357298357e-33	8.76795222984113e-30	NA	NA	NA	NA	NA	NA	NA	NA	NA	NA	NA	NA	NA	NA	NA	NA	2	2	4	4	-1.174253218659
469.0441	1457.95246255383	3.34954447219773	0.277689203569269	12.0622063412782	1.67241712273494e-33	9.04777663399602e-30	NA	NA	NA	NA	NA	NA	NA	NA	7a-Hydroxy-O-carbamoyl-deacetylcephalosporin_C	1	C15H20N4O9S	[M+K-2H]-	432.095103	469.0437096	0.85876857907568	C06569	0	2	4	4	1.82376859029006
218.0225	521.037603268129	-1.96788479802579	0.163178584190817	-12.0597001609267	1.72409437463337e-33	9.32735056676653e-30	NA	NA	NA	NA	NA	NA	NA	NA	NA	NA	NA	NA	NA	NA	NA	NA	2	2	4	4	-1.42089144010781
452.1961	1367.79575907126	-0.994531651727639	0.0826338203119255	-12.0354069069237	2.31489831928019e-33	1.25235999073058e-29	NA	NA	NA	NA	NA	NA	NA	NA	NA	NA	NA	NA	NA	NA	NA	NA	2	2	4	4	-0.889711545228964
360.0545	806.183741617404	2.43625644831864	0.202586586578671	12.0257539724752	2.60201933825519e-33	1.40769246199606e-29	NA	NA	NA	NA	NA	NA	NA	NA	NA	NA	NA	NA	NA	NA	NA	NA	2	2	4	4	1.32806735684915
491.3214	1321.39685234325	-1.69390608764743	0.140864137562552	-12.0251053032943	2.62253539462389e-33	1.41879164849152e-29	NA	NA	NA	NA	NA	NA	NA	NA	NA	NA	NA	NA	NA	NA	NA	NA	2	2	4	4	-1.27934501465587
575.12	511.057610891234	-1.92552481708335	0.160212104718945	-12.0185975988595	2.8374628560602e-33	1.53506740512857e-29	NA	NA	NA	NA	NA	NA	NA	NA	NA	NA	NA	NA	NA	NA	NA	NA	0	2	4	4	-1.39962084969626
161.957	529.845854690686	1.75952716157468	0.14679530636524	11.9862630838947	4.19402498050193e-33	2.26896751445155e-29	NA	NA	NA	NA	NA	NA	NA	NA	NA	NA	NA	NA	NA	NA	NA	NA	0	2	3	4	0.982998379935753
403.1831	6416.06272415046	-0.885828283993742	0.0740101786448712	-11.9690061585215	5.16435067789761e-33	2.79391371674261e-29	NA	NA	NA	NA	NA	NA	NA	NA	NA	NA	NA	NA	NA	NA	NA	NA	0	2	4	4	-0.811929485099046
370.9161	1458.54749898104	3.35024957761853	0.280514643693023	11.9432252573767	7.04378696024893e-33	3.81068874549467e-29	NA	NA	NA	NA	NA	NA	NA	NA	NA	NA	NA	NA	NA	NA	NA	NA	2	2	4	4	1.82621596845307
309.1553	13363.8636395739	-0.969312990272422	0.0812021288563992	-11.9370391383038	7.58763610776488e-33	4.1049111343008e-29	NA	NA	NA	NA	NA	NA	NA	NA	NA	NA	NA	NA	NA	NA	NA	NA	2	2	4	4	-0.874005382559207
399.0696	881.401064434503	2.57630726425117	0.215983863632101	11.9282395495969	8.43382022436327e-33	4.56269674138053e-29	NA	NA	NA	NA	NA	NA	NA	NA	NA	NA	NA	NA	NA	NA	NA	NA	2	2	4	4	1.39715973560397
481.2623	887.705333256322	-1.36854638052101	0.114885758978131	-11.9122369273072	1.02198215265059e-32	5.52892344583968e-29	NA	NA	NA	NA	NA	NA	NA	NA	NA	NA	NA	NA	NA	NA	NA	NA	0	2	4	4	-1.12061152522829
226.0946	1541.74992995474	3.43424280765896	0.289113524284544	11.8785270116904	1.53040362796957e-32	8.27948362731535e-29	NA	NA	NA	NA	NA	NA	NA	NA	N-Cyclopropylammeline	1	C6H9N5O	[M+Hac-H]-	167.08071	226.0945636	0.376391181740076	C14148	2	2	4	4	1.88033921271348
463.1903	1593.46893513752	-1.96411523428834	0.165445856299191	-11.8716496032179	1.66158597299888e-32	8.98918011392392e-29	NA	NA	NA	NA	NA	NA	NA	NA	NA	NA	NA	NA	NA	NA	NA	NA	2	2	0	4	-1.41709106698045
566.2311	417.13706758321	-1.45062224587739	0.122518278525448	-11.8400475695232	2.42315487389735e-32	1.31092678677847e-28	NA	NA	NA	NA	NA	NA	NA	NA	NA	NA	NA	NA	NA	NA	NA	NA	0	2	2	4	-1.16143707666554
162.0227	23420.4407116272	1.54055614248147	0.130190589810838	11.8330836715607	2.63288240436639e-32	1.42438938076222e-28	NA	NA	NA	NA	NA	NA	NA	NA	NA	NA	NA	NA	NA	NA	NA	NA	2	2	4	4	0.889711545228964
377.0985	2210.38055588041	3.97380340033838	0.335861692770032	11.8316660872048	2.6777335837446e-32	1.44865386880583e-28	Dolichin_B,(S)-4,5,7-Trihydroxy-3-prenylflavanone,Desmethylxanthohumol,Glyceollidin_I,5-Deoxykievitone,(S)-4,5,7-Trihydroxy-6-prenylflavanone,Selinone,Glyceollidin_II,Licocoumarone,Morachalcone_A,1-Hydroxy-3,5-dimethoxy-2-prenylxanthone	1	C20H20O5	[M+(37Cl)]-	340.131075	377.0975266	2.61311711289935	HMDB29468,HMDB29866,HMDB30610,HMDB34026,HMDB34214,HMDB37247,HMDB37585,HMDB37916,HMDB38755,HMDB40306,HMDB41251	Glepidotin_B,6-Prenylnaringenin,5-Deoxykievitone,(+)-Galbacin,Glyceocarpin,4-Glyceollidin,Desmethylxanthohumol,Sophoraflavanone_B	1	C20H20O5	[M+(37Cl)]-	340.131075	377.0975266	2.61311711289935	C09753,C09832,C10418,C10616,C15509,C15510,C16416,C18023	0	2	4	4	2.13085651376889
461.2248	417.773618282441	-1.45436070580489	0.123056309791366	-11.8186601586759	3.12630764262862e-32	1.69133243466208e-28	NA	NA	NA	NA	NA	NA	NA	NA	NA	NA	NA	NA	NA	NA	NA	NA	2	2	4	4	-1.16325626696313
417.0436	637.642982462128	2.06243262472917	0.174989816266349	11.7860151449612	4.60834014446468e-32	2.49311201815539e-28	4-Methoxybenzyl_O-(2-sulfoglucoside)	1	C14H20O10S	[M+(37Cl)]-	380.077722	417.0441736	-1.37779169791509	HMDB34754	NA	NA	NA	NA	NA	NA	NA	NA	0	2	2	4	1.13020309480509
239.0692	1178.57400129105	3.02608750600168	0.256845834210958	11.7817270242983	4.84892598173832e-32	2.62326895612043e-28	NA	NA	NA	NA	NA	NA	NA	NA	NA	NA	NA	NA	NA	NA	NA	NA	0	2	4	4	1.64331128386174
455.1188	443.984419989708	-1.60312738319421	0.136105727422727	-11.7785446178551	5.03549988647969e-32	2.72420543858551e-28	NA	NA	NA	NA	NA	NA	NA	NA	NA	NA	NA	NA	NA	NA	NA	NA	0	2	4	4	-1.23646077698834
393.1413	4629.22864246819	-1.07082807182963	0.0909921000578004	-11.7683630903058	5.68162501019476e-32	3.07375913051536e-28	NA	NA	NA	NA	NA	NA	NA	NA	NA	NA	NA	NA	NA	NA	NA	NA	0	2	4	4	-0.947594456427435
412.2093	509.923760798473	-1.92019347205488	0.163185254801989	-11.7669545228511	5.77726770250404e-32	3.12550182705469e-28	NA	NA	NA	NA	NA	NA	NA	NA	NA	NA	NA	NA	NA	NA	NA	NA	0	2	4	4	-1.39593234574593
455.0974	2459.00144778727	1.22659634373498	0.104504653735768	11.737241356125	8.21215913002378e-32	4.44277808934286e-28	NA	NA	NA	NA	NA	NA	NA	NA	NA	NA	NA	NA	NA	NA	NA	NA	2	2	4	4	0.745481327716895
390.1016	3911.96822152824	1.41849277791725	0.12089733653883	11.7330358015096	8.63066872569281e-32	4.66919178059981e-28	NA	NA	NA	NA	NA	NA	NA	NA	NA	NA	NA	NA	NA	NA	NA	NA	2	2	4	4	0.831391899549391
479.0403	453.607333882212	1.49923111244661	0.127851001893319	11.7263931470603	9.33524285935236e-32	5.05036638690963e-28	NA	NA	NA	NA	NA	NA	NA	NA	NA	NA	NA	NA	NA	NA	NA	NA	2	2	4	4	0.868592713450378
422.0692	587.271217515575	1.92897245079753	0.164596529911892	11.7193992596933	1.01388403373027e-31	5.48511262248078e-28	Niazicin_A	1	C17H23NO7S	[M+K-2H]-	385.119526	422.0681326	2.58062600760101	HMDB38952	NA	NA	NA	NA	NA	NA	NA	NA	1	2	2	4	1.06510401421143
215.1104	538.555656774086	-2.03932131463264	0.174170831026973	-11.7087419438036	1.14972877913371e-31	6.2200326951134e-28	NA	NA	NA	NA	NA	NA	NA	NA	NA	NA	NA	NA	NA	NA	NA	NA	2	2	4	4	-1.46277174751425
398.3095	745.943123324205	2.31342697174797	0.197691348277908	11.7022165709337	1.24167130048344e-31	6.71744173561538e-28	NA	NA	NA	NA	NA	NA	NA	NA	NA	NA	NA	NA	NA	NA	NA	NA	2	2	2	4	1.26995816154581
320.1096	5293.00098523736	-0.751630331549379	0.0643043173775129	-11.6886449029039	1.45692615776104e-31	7.88197051348725e-28	NA	NA	NA	NA	NA	NA	NA	NA	NA	NA	NA	NA	NA	NA	NA	NA	0	2	3	4	-0.727269928548742
435.0828	1070.37844638702	2.87784439717483	0.246787979119742	11.6612016818635	2.01182781424434e-31	1.08839884750619e-27	Methyl_acrylate-divinylbenzene,_completely_hydrolyzed,_copolymer	1	C18H18N6O3S	[M+(37Cl)]-	398.116111	435.0825626	0.610229006708985	HMDB32389	NA	NA	NA	NA	NA	NA	NA	NA	2	2	4	4	1.54445482713307
282.1074	3943.9973962417	-0.951659781812878	0.0816293184263605	-11.6583085606845	2.0813596532163e-31	1.12601557239002e-27	NA	NA	NA	NA	NA	NA	NA	NA	NA	NA	NA	NA	NA	NA	NA	NA	2	2	4	4	-0.861862449001904
265.021	1908.92449187104	3.75500711101213	0.322120316408729	11.6571570302554	2.10969411752694e-31	1.14134451758207e-27	NA	NA	NA	NA	NA	NA	NA	NA	NA	NA	NA	NA	NA	NA	NA	NA	1	2	4	4	2.02300333523519
574.4146	447.039762763032	-1.61905844813828	0.139102180613521	-11.6393462776593	2.60000767391413e-31	1.40660415158754e-27	NA	NA	NA	NA	NA	NA	NA	NA	NA	NA	NA	NA	NA	NA	NA	NA	2	2	4	4	-1.24044721316278
451.3788	1402.82724165157	-1.17264023844183	0.100786409425531	-11.6349043995686	2.73896838553305e-31	1.48178189657338e-27	NA	NA	NA	NA	NA	NA	NA	NA	NA	NA	NA	NA	NA	NA	NA	NA	0	2	4	4	-1.00730180969315
585.4852	464.352620271985	-1.70840577246068	0.146864875748166	-11.6325007171227	2.81721481332485e-31	1.52411321400875e-27	NA	NA	NA	NA	NA	NA	NA	NA	NA	NA	NA	NA	NA	NA	NA	NA	1	2	2	4	-1.28884596888263
454.2218	445.915160524352	-1.61305773899908	0.138705168175274	-11.629398963424	2.92147305613636e-31	1.58051692336977e-27	NA	NA	NA	NA	NA	NA	NA	NA	NA	NA	NA	NA	NA	NA	NA	NA	1	2	2	4	-1.23944875700354
410.2157	12899.182236405	-2.71636913941868	0.235293135185806	-11.5446170466198	7.8590723036528e-31	4.25175811627617e-27	NA	NA	NA	NA	NA	NA	NA	NA	NA	NA	NA	NA	NA	NA	NA	NA	0	2	4	4	-1.82133208737365
452.0802	497.291072583981	1.65426300786664	0.143374133422828	11.5380854856713	8.47914265980648e-31	4.58721617895531e-27	NA	NA	NA	NA	NA	NA	NA	NA	NA	NA	NA	NA	NA	NA	NA	NA	0	2	4	4	0.941808742671247
453.0536	427.757209217983	-1.5129348936619	0.131164724321253	-11.534617264596	8.82789184924313e-31	4.77588949044053e-27	NA	NA	NA	NA	NA	NA	NA	NA	NA	NA	NA	NA	NA	NA	NA	NA	0	2	4	4	-1.19384720987047
477.1604	1377.99988323629	-0.999065258656508	0.0866554513058949	-11.5291680281001	9.40481630173624e-31	5.08800561923931e-27	NA	NA	NA	NA	NA	NA	NA	NA	NA	NA	NA	NA	NA	NA	NA	NA	2	2	4	4	-0.892465487074664
482.9794	698.559101948129	2.20903892614398	0.191831209410466	11.5155345834121	1.10174160630662e-30	5.96042209011883e-27	NA	NA	NA	NA	NA	NA	NA	NA	NA	NA	NA	NA	NA	NA	NA	NA	2	2	4	4	1.21778797116981
471.1071	996.052479665672	2.76657764364919	0.240304333529904	11.5128079590163	1.13714460490747e-30	6.1519523125494e-27	Vestitone_7-glucoside,Phenethyl_6-galloylglucoside,Phlorizin,Trilobatin,Zileuton_O-glucuronide	1	C22H26O9	[M+K-2H]-	434.157685	471.1062916	1.65971037520458	HMDB33012,HMDB34573,HMDB36634,HMDB37505,HMDB60914	Eleganin,Graminiliatrin,Phlorizin	1	C22H26O9	[M+K-2H]-	434.157685	471.1062916	1.65971037520458	C09401,C09469,C01604	2	2	4	4	1.48610526043339
356.1397	756.030147932862	2.33469114883598	0.203034475937834	11.4989887212594	1.33470019584454e-30	7.22072805951895e-27	NA	NA	NA	NA	NA	NA	NA	NA	NA	NA	NA	NA	NA	NA	NA	NA	1	2	3	4	1.27934501465587
320.0974	1533.09866591068	3.42552451660368	0.29816716524794	11.4886040981581	1.50524510962435e-30	8.14337604306771e-27	NA	NA	NA	NA	NA	NA	NA	NA	NA	NA	NA	NA	NA	NA	NA	NA	2	2	4	4	1.87226576638648
422.288	425.794333112981	-1.50127994774155	0.130698360806434	-11.4866011974317	1.54054474110179e-30	8.3343470493607e-27	NA	NA	NA	NA	NA	NA	NA	NA	NA	NA	NA	NA	NA	NA	NA	NA	0	2	2	4	-1.18632909853369
213.0858	690.770654561001	-2.54490458924599	0.221649813583736	-11.4816455204667	1.6314560573723e-30	8.82617727038415e-27	NA	NA	NA	NA	NA	NA	NA	NA	NA	NA	NA	NA	NA	NA	NA	NA	0	2	4	4	-1.71937863269312
355.2317	26855.3017808079	-2.92628676223243	0.254935617798609	-11.4785324526293	1.69126776155276e-30	9.14975859000042e-27	NA	NA	NA	NA	NA	NA	NA	NA	NA	NA	NA	NA	NA	NA	NA	NA	0	2	4	4	-1.94672816585853
495.0758	471.135590646868	-1.7419385772017	0.151957139152242	-11.4633546467106	2.01553752707096e-30	1.09040580214539e-26	NA	NA	NA	NA	NA	NA	NA	NA	NA	NA	NA	NA	NA	NA	NA	NA	0	2	4	4	-1.30711671277755
477.177	3822.38601307235	4.78329650947531	0.417290555537449	11.4627480684644	2.02970669989422e-30	1.09807132464277e-26	Lirioresinol_A,(R)-Byakangelicinn_2-(3-methylbutanoate)	1	C22H26O8	[M+Hac-H]-	418.16277	477.1766236	0.770993342428058	HMDB38928,HMDB39068	Euparotin_acetate,Liatrin,(+)-Syringaresinol	1	C22H26O8	[M+Hac-H]-	418.16277	477.1766236	0.770993342428058	C09435,C09493,C10889	0	2	2	4	2.38197881035825
477.2054	423.401901585077	-1.48739565886108	0.129825274848285	-11.4569036006221	2.17139624817277e-30	1.17472537026147e-26	NA	NA	NA	NA	NA	NA	NA	NA	NA	NA	NA	NA	NA	NA	NA	NA	2	2	4	4	-1.17980532520442
567.4257	463.120147925565	-1.70219546703542	0.148988781087706	-11.4249908926591	3.13688499289917e-30	1.69705478115845e-26	NA	NA	NA	NA	NA	NA	NA	NA	NA	NA	NA	NA	NA	NA	NA	NA	2	2	1	4	-1.28672459908351
384.0671	1120.83233683446	2.94865386121629	0.258119608308493	11.4235949780777	3.18769469031006e-30	1.72454282745774e-26	NA	NA	NA	NA	NA	NA	NA	NA	NA	NA	NA	NA	NA	NA	NA	NA	2	2	4	4	1.59688930757756
557.1648	652.593894694159	2.10005265449075	0.183859471476247	11.4220531454212	3.24476541228926e-30	1.75541808804849e-26	NA	NA	NA	NA	NA	NA	NA	NA	NA	NA	NA	NA	NA	NA	NA	NA	2	2	4	4	1.15149950369141
424.1837	1329.08116663593	-1.11435497463903	0.0975653285602903	-11.4216288827482	3.26064657749565e-30	1.76400979842515e-26	NA	NA	NA	NA	NA	NA	NA	NA	NA	NA	NA	NA	NA	NA	NA	NA	2	2	3	4	-0.976266972641223
585.3722	1399.63968756552	-1.32256019627821	0.115987762458426	-11.4025839299406	4.05890276518458e-30	2.19586639596486e-26	NA	NA	NA	NA	NA	NA	NA	NA	NA	NA	NA	NA	NA	NA	NA	NA	2	2	4	4	-1.09749493013212
471.0202	1102.72220718171	2.92365987324188	0.256596673343947	11.3939897783591	4.47995987360641e-30	2.42365829162107e-26	NA	NA	NA	NA	NA	NA	NA	NA	NA	NA	NA	NA	NA	NA	NA	NA	0	2	3	4	1.57571439114983
360.9942	936.979527427566	2.67191751968349	0.234706843249641	11.3840631261081	5.02049052959333e-30	2.71608537650999e-26	NA	NA	NA	NA	NA	NA	NA	NA	NA	NA	NA	NA	NA	NA	NA	NA	2	2	4	4	1.4520616459337
425.0464	582.839324176605	1.91614373636228	0.168643969068481	11.3620649878336	6.45993527534253e-30	3.49482498396031e-26	Urolithin_B_3-O-glucuronide	1	C19H16O9	[M+(37Cl)]-	388.079435	425.0458866	1.20739905073657	HMDB41787	NA	NA	NA	NA	NA	NA	NA	NA	0	2	4	4	1.05859671890139
406.0027	758.035785260154	2.33943220529802	0.205932467754354	11.3601911869896	6.60000402482823e-30	3.57060217743207e-26	NA	NA	NA	NA	NA	NA	NA	NA	NA	NA	NA	NA	NA	NA	NA	NA	2	2	4	4	1.28249914304624
354.2283	143163.593590395	-2.60667370783624	0.229492947987176	-11.3584043897588	6.73637516043082e-30	3.64437896179307e-26	NA	NA	NA	NA	NA	NA	NA	NA	NA	NA	NA	NA	NA	NA	NA	NA	2	2	3	4	-1.74851513434643
186.0554	1454.02279668791	3.34563792665736	0.294928684366255	11.3438878752892	7.95309200804335e-30	4.30262277635145e-26	NA	NA	NA	NA	NA	NA	NA	NA	N3-Metyladenine	1	C6H9N5	[M+Cl]-	151.085795	186.0551966	0.927681694289693	C05026	2	2	4	4	1.82133208737365
379.0129	1765.33214585436	3.63781008628265	0.320742127735941	11.3418530704441	8.14022659864693e-30	4.40386258986799e-26	Tectorigenin_4-sulfate,Tectorigenin_7-sulfate,6-Thioxanthine_5-monophosphate,6-Thioxanthylic_acid	1	C16H12O9S	[M-H]-	380.020207	379.0129306	-0.144058409596046	HMDB41777,HMDB41778,HMDB60418,HMDB60792	6-Thioxanthine_5-monophosphate,Thiophanate-methyl	1	C10H13N4O8PS	[M-H]-	380.019176	379.0118996	2.57617241317138	C16618,C14432	0	2	4	4	1.9850815005761
247.9942	1417.98667399739	3.30746199274772	0.291705549373489	11.3383581486582	8.4718963517443e-30	4.58329592629367e-26	NA	NA	NA	NA	NA	NA	NA	NA	NA	NA	NA	NA	NA	NA	NA	NA	1	2	4	4	1.80693537651197
325.0303	7286.39849599118	1.55589064132146	0.1372578430132	11.335531778478	8.74990065609755e-30	4.73369625494878e-26	NA	NA	NA	NA	NA	NA	NA	NA	NA	NA	NA	NA	NA	NA	NA	NA	0	2	2	4	0.900073978756369
462.0874	431.590781919225	-1.53473681185844	0.135681802120408	-11.3112944247046	1.15374725988434e-29	6.24177267597429e-26	NA	NA	NA	NA	NA	NA	NA	NA	NA	NA	NA	NA	NA	NA	NA	NA	2	2	4	4	-1.20525257337769
281.0145	1959.00596589721	3.7937872366483	0.335575340905365	11.3053218583131	1.23500492216831e-29	6.68137662893053e-26	NA	NA	NA	NA	NA	NA	NA	NA	NA	NA	NA	NA	NA	NA	NA	NA	1	2	4	4	2.03022032312644
490.1611	527.471773409265	-1.99407694287143	0.176496975402726	-11.2980799717469	1.34118252784716e-29	7.25579747565311e-26	NA	NA	NA	NA	NA	NA	NA	NA	NA	NA	NA	NA	NA	NA	NA	NA	2	2	4	4	-1.4415155620646
319.1506	2943.18841250383	-0.922008060108561	0.081773250182204	-11.2751793288658	1.7402366632563e-29	9.41468034821656e-26	NA	NA	NA	NA	NA	NA	NA	NA	NA	NA	NA	NA	NA	NA	NA	NA	2	2	4	4	-0.840582812793366
314.9886	2040.12395011079	3.85437264894408	0.342175454699648	11.2643165838045	1.96873418081685e-29	1.06508519182192e-25	NA	NA	NA	NA	NA	NA	NA	NA	NA	NA	NA	NA	NA	NA	NA	NA	0	2	4	4	2.06019890012564
354.9425	1233.70910390503	3.09571150696276	0.274900707735788	11.2611987523077	2.03965116100521e-29	1.10345127810382e-25	NA	NA	NA	NA	NA	NA	NA	NA	NA	NA	NA	NA	NA	NA	NA	NA	1	2	4	4	1.68777364714972
450.2988	487.215975809401	-1.81848662292021	0.161506586622219	-11.2595198805969	2.07888215576939e-29	1.12467524627124e-25	NA	NA	NA	NA	NA	NA	NA	NA	NA	NA	NA	NA	NA	NA	NA	NA	2	2	2	4	-1.35076941331858
408.9886	1036.04172324556	-0.931836252672933	0.0827865481805725	-11.2558896723225	2.16628929731493e-29	1.17196250984738e-25	NA	NA	NA	NA	NA	NA	NA	NA	NA	NA	NA	NA	NA	NA	NA	NA	2	2	4	4	-0.847191452562765
266.0707	8576.57976183108	0.892305200661481	0.0792959323178524	11.2528496050054	2.24228573075337e-29	1.21307658033758e-25	NA	NA	NA	NA	NA	NA	NA	NA	NA	NA	NA	NA	NA	NA	NA	NA	2	2	4	4	0.59475700775715
408.1406	1820.68474925265	-0.639157680932772	0.0568139207439747	-11.2500188785256	2.31542499943639e-29	1.25264492469509e-25	NA	NA	NA	NA	NA	NA	NA	NA	NA	NA	NA	NA	NA	NA	NA	NA	2	2	4	4	-0.641831782997553
609.4723	611.033565001812	-2.30196202977615	0.204838982527244	-11.2379099006215	2.65596141540273e-29	1.43687512573288e-25	NA	NA	NA	NA	NA	NA	NA	NA	NA	NA	NA	NA	NA	NA	NA	NA	2	2	4	4	-1.58053823775911
330.879	2303.2559765035	4.03508715887656	0.359654564291039	11.2193408884735	3.27703699112655e-29	1.77287701219946e-25	NA	NA	NA	NA	NA	NA	NA	NA	NA	NA	NA	NA	NA	NA	NA	NA	2	2	4	4	2.15855121929139
447.1594	1276.56650366149	-1.1659727643793	0.103949513225096	-11.2167217354299	3.37552647404565e-29	1.8261598224587e-25	NA	NA	NA	NA	NA	NA	NA	NA	NA	NA	NA	NA	NA	NA	NA	NA	2	2	4	4	-1.00346532903016
175.0599	408.173807337255	-1.39577863572884	0.124442029819776	-11.2162959552354	3.39181254023187e-29	1.83497058426544e-25	NA	NA	NA	NA	NA	NA	NA	NA	NA	NA	NA	NA	NA	NA	NA	NA	2	2	4	4	-1.1372446237942
421.0236	2559.89125724647	-2.12237953740341	0.189321620868252	-11.2104445740002	3.62368690383347e-29	1.96041461497391e-25	NA	NA	NA	NA	NA	NA	NA	NA	NA	NA	NA	NA	NA	NA	NA	NA	2	2	4	4	-1.49595266948218
409.2027	628.102396741041	-2.3575128413859	0.210390135774857	-11.2054342885577	3.83468443356055e-29	2.07456427855626e-25	NA	NA	NA	NA	NA	NA	NA	NA	NA	NA	NA	NA	NA	NA	NA	NA	2	2	4	4	-1.61197933168697
369.0665	2275.90400684754	4.01728928232685	0.360037944051984	11.1579608446681	6.54761678866713e-29	3.54226068266892e-25	4-O-alpha-D-Galactopyranuronosyl-D-galacturonic_acid	1	C12H18O13	[M-H]-	370.074745	369.0674686	-2.56484269273085	HMDB39721	Digalacturonate,1,2-beta-D-Glucuronosyl-D-glucuronate	1	C12H18O13	[M-H]-	370.074745	369.0674686	-2.56484269273085	C02273,C04354	2	2	4	4	2.15381952301517
560.4735	406.769822386046	-1.38702302610076	0.124323351471532	-11.1565768593229	6.65031855851278e-29	3.59782234015541e-25	NA	NA	NA	NA	NA	NA	NA	NA	NA	NA	NA	NA	NA	NA	NA	NA	2	2	4	4	-1.13371683264282
466.143	416.352017724195	-1.44596923532411	0.129906347143898	-11.1308590158601	8.87758206551599e-29	4.80277189744415e-25	NA	NA	NA	NA	NA	NA	NA	NA	NA	NA	NA	NA	NA	NA	NA	NA	2	2	4	4	-1.15962172199017
295.0047	16374.7556733593	1.72940598972022	0.155371523824272	11.1307783250952	8.88562249975509e-29	4.8071217723675e-25	NA	NA	NA	NA	NA	NA	NA	NA	NA	NA	NA	NA	NA	NA	NA	NA	1	2	2	4	0.970320421475679
196.1176	1470.76018741755	3.3630386171746	0.302225904093959	11.127565743435	9.21167843968509e-29	4.98351803586963e-25	NA	NA	NA	NA	NA	NA	NA	NA	NA	NA	NA	NA	NA	NA	NA	NA	2	2	4	4	1.84113503409899
568.2359	405.353493937038	-1.37827181342338	0.123904082226049	-11.1236997898816	9.61981790357428e-29	5.20432148583369e-25	NA	NA	NA	NA	NA	NA	NA	NA	NA	NA	NA	NA	NA	NA	NA	NA	0	2	4	4	-1.12757692084105
342.2236	2833.43615424979	-1.8947247993933	0.170349160006799	-11.1225954933836	9.73966111656157e-29	5.26915666405981e-25	NA	NA	NA	NA	NA	NA	NA	NA	NA	NA	NA	NA	NA	NA	NA	NA	2	2	4	4	-1.38861178003346
249.0243	27557.6692868586	2.40911342189338	0.216616587991036	11.1215555753887	9.85387143368443e-29	5.33094444562328e-25	NA	NA	NA	NA	NA	NA	NA	NA	NA	NA	NA	NA	NA	NA	NA	NA	0	2	3	4	1.31257428545188
399.0458	1137.39250278728	2.97119471518352	0.267190629911385	11.1201306579087	1.00125252881263e-28	5.41677618087635e-25	NA	NA	NA	NA	NA	NA	NA	NA	NA	NA	NA	NA	NA	NA	NA	NA	2	2	4	4	1.61197933168697
468.118	441.278982748517	1.45236574222189	0.13064589507016	11.1168111439088	1.03920248498422e-28	5.62208544376464e-25	NA	NA	NA	NA	NA	NA	NA	NA	NA	NA	NA	NA	NA	NA	NA	NA	0	2	4	4	0.843221848792645
589.1283	578.982787500262	1.90590858276135	0.171764551577791	11.0960530869385	1.31106711502053e-28	7.09287309226104e-25	NA	NA	NA	NA	NA	NA	NA	NA	NA	NA	NA	NA	NA	NA	NA	NA	2	2	2	4	1.05213394371687
479.1233	459.093848453849	-1.68176833886234	0.15161453468837	-11.0923952134211	1.36580940498397e-28	7.38902888096329e-25	NA	NA	NA	NA	NA	NA	NA	NA	NA	NA	NA	NA	NA	NA	NA	NA	2	2	4	4	-1.27411623859996
448.1076	463.570526892578	1.53617378528164	0.138502619765913	11.0912976799859	1.38267260793116e-28	7.4802588089076e-25	NA	NA	NA	NA	NA	NA	NA	NA	Oxidized_Oplophorus_luciferin	1	C25H21N3O3	[M+K-2H]-	411.158292	448.1068986	1.6388946528013	C15038	2	2	4	4	0.886964334652772
247.13	6190.01674860834	-0.876189763779377	0.0790178804352401	-11.0884999566328	1.4265987279802e-28	7.71789911837288e-25	NA	NA	NA	NA	NA	NA	NA	NA	NA	NA	NA	NA	NA	NA	NA	NA	2	2	4	4	-0.806791332786029
363.0073	723.062034284779	2.26380005769453	0.204344053790545	11.0783750038303	1.59745477994363e-28	8.64223035949502e-25	NA	NA	NA	NA	NA	NA	NA	NA	NA	NA	NA	NA	NA	NA	NA	NA	0	2	2	4	1.24244784401952
571.3955	6049.55558232777	-2.86797834806408	0.258946288164978	-11.0755723450913	1.64823600523685e-28	8.91695678833135e-25	NA	NA	NA	NA	NA	NA	NA	NA	NA	NA	NA	NA	NA	NA	NA	NA	2	2	0	4	-1.89966900127169
319.0432	7407.42600671278	1.09666874586131	0.099247139819993	11.0498775869044	2.19513999135339e-28	1.18757073532218e-24	NA	NA	NA	NA	NA	NA	NA	NA	NA	NA	NA	NA	NA	NA	NA	NA	2	2	4	4	0.686853778515617
476.1824	599.755910347466	1.96334312613689	0.17797685957709	11.0314516774945	2.69479652073402e-28	1.45788491771711e-24	NA	NA	NA	NA	NA	NA	NA	NA	NA	NA	NA	NA	NA	NA	NA	NA	0	2	4	4	1.08240414266856
171.1127	420.944028280799	-1.47289683869073	0.133585826795395	-11.025846633765	2.86806891924219e-28	1.55162528531002e-24	NA	NA	NA	NA	NA	NA	NA	NA	NA	NA	NA	NA	NA	NA	NA	NA	2	2	4	4	-1.16965396207614
193.0136	534.855937540574	-2.02406579963503	0.183679791580718	-11.0195344965075	3.07645905367165e-28	1.66436434803636e-24	NA	NA	NA	NA	NA	NA	NA	NA	NA	NA	NA	NA	NA	NA	NA	NA	2	2	0	4	-1.45605837498653
422.9856	623.587061539927	2.02634271296672	0.184004588538292	11.0124575102377	3.32800019685359e-28	1.80044810649779e-24	NA	NA	NA	NA	NA	NA	NA	NA	NA	NA	NA	NA	NA	NA	NA	NA	2	2	4	4	1.11026422258641
405.0039	3524.0610843713	-0.993250543798162	0.0902826398704306	-11.0015673580616	3.75546949339228e-28	2.03170899592522e-24	NA	NA	NA	NA	NA	NA	NA	NA	NA	NA	NA	NA	NA	NA	NA	NA	2	2	4	4	-0.887650509173944
355.0659	1766.22699311481	-0.767416648971621	0.0699126374478819	-10.9767944249523	4.94148542005315e-28	2.67334361224875e-24	NA	NA	NA	NA	NA	NA	NA	NA	NA	NA	NA	NA	NA	NA	NA	NA	2	2	2	4	-0.741210056960043
434.2837	2508.10283686527	-1.77002164670463	0.161257778009116	-10.9763489771301	4.96590423462655e-28	2.68655419093296e-24	NA	NA	NA	NA	NA	NA	NA	NA	NA	NA	NA	NA	NA	NA	NA	NA	0	2	3	4	-1.32695011929288
488.9692	412.590958187887	-1.42318468616902	0.129829449708899	-10.9619557762901	5.8227217821522e-28	3.15009248414434e-24	NA	NA	NA	NA	NA	NA	NA	NA	NA	NA	NA	NA	NA	NA	NA	NA	0	2	2	4	-1.14880891764446
477.0414	723.907138540124	2.26583277061996	0.206983231212097	10.9469388285766	6.87312637470204e-28	3.71836136871381e-24	NA	NA	NA	NA	NA	NA	NA	NA	NA	NA	NA	NA	NA	NA	NA	NA	0	2	3	4	1.24345002688956
559.182	487.355081794552	1.62106265369826	0.148359597813797	10.9265775695403	8.60322446462849e-28	4.65434443536401e-24	NA	NA	NA	NA	NA	NA	NA	NA	NA	NA	NA	NA	NA	NA	NA	NA	2	2	4	4	0.928192376559306
407.216	504.033710390344	-1.89442049409909	0.173460157198567	-10.9213581072135	9.11229332667571e-28	4.92975068973156e-24	NA	NA	NA	NA	NA	NA	NA	NA	NA	NA	NA	NA	NA	NA	NA	NA	2	2	4	4	-1.3873988986469
478.1197	1069.12518154393	-3.03915905213594	0.278331508674372	-10.9192059016629	9.33080243499681e-28	5.04796411733327e-24	NA	NA	NA	NA	NA	NA	NA	NA	NA	NA	NA	NA	NA	NA	NA	NA	0	2	4	4	-2.01943399669496
167.0149	1061.73524668715	2.86526664021101	0.262631856859586	10.9098213540138	1.03459459638507e-27	5.5971567664432e-24	Dihydro-2-methoxy-2-methyl-3(2H)-thiophenone	1	C6H10O2S	[M+Na-2H]-	146.040152	167.0148206	0.769392797157592	HMDB40237	THTA	1	C6H10O2S	[M+Na-2H]-	146.040152	167.0148206	0.769392797157592	C11072	0	2	4	4	1.53536518401223
395.0586	525.934704505528	1.74732743882291	0.160484107422	10.8878534260606	1.31708052116161e-27	7.1254056194843e-24	N1-(5-Phospho-a-D-ribosyl)-5,6-dimethylbenzimidazole	1	C14H19N2O7P	[M+(37Cl)]-	358.092991	395.0594426	-2.21460343847821	HMDB03882	Cellobionate,N1-(5-Phospho-alpha-D-ribosyl)-5,6-dimethylbenzimidazole	1	C12H22O12	[M+K-2H]-	358.11113	395.0597366	-2.95879304239361	C20888,C04778	2	2	4	4	0.978505848478525
364.8992	823.27997953094	2.4694196057759	0.226836323030994	10.8863500024134	1.33899769005964e-27	7.24397750322267e-24	NA	NA	NA	NA	NA	NA	NA	NA	NA	NA	NA	NA	NA	NA	NA	NA	2	2	4	4	1.33593486287904
499.1788	400.202592226642	-1.34544360144466	0.123976997551427	-10.8523647774787	1.94331403185895e-27	1.05133289123569e-23	NA	NA	NA	NA	NA	NA	NA	NA	NA	NA	NA	NA	NA	NA	NA	NA	1	2	4	4	-1.10769590742794
189.0031	1125.3751012205	2.9549400665022	0.272788132217945	10.832362986163	2.41832737259846e-27	1.30831510857577e-23	Uric_acid	1	C5H4N4O3	[M+Na-2H]-	168.028341	189.0030096	0.535441209127292	HMDB00289	Urate	1	C5H4N4O3	[M+Na-2H]-	168.028341	189.0030096	0.535441209127292	C00366	0	2	4	4	1.6002112425698
237.0147	1355.50789396073	3.23909333120638	0.299080955355551	10.830155759519	2.47733559422944e-27	1.34023855647813e-23	NA	NA	NA	NA	NA	NA	NA	NA	2-C-Methyl-D-erythritol_4-phosphate	1	C5H13O7P	[M+Na-2H]-	216.039893	237.0145616	0.617683567698324	C11434	2	2	4	4	1.77696735222657
398.0258	542.947379440849	1.79982406896666	0.166503164011609	10.8095487533268	3.10192136531882e-27	1.67813945863748e-23	NA	NA	NA	NA	NA	NA	NA	NA	NA	NA	NA	NA	NA	NA	NA	NA	2	2	4	4	1.00269980387001
125.0828	668.205344626882	2.13842220516633	0.197872911046665	10.8070487963965	3.18760386658096e-27	1.7244936918203e-23	NA	NA	NA	NA	NA	NA	NA	NA	NA	NA	NA	NA	NA	NA	NA	NA	2	2	3	4	1.17887744948139
480.0981	1211.21721890375	3.06755621380272	0.284142451460174	10.7958391927673	3.60157091885932e-27	1.94844986710289e-23	NA	NA	NA	NA	NA	NA	NA	NA	NA	NA	NA	NA	NA	NA	NA	NA	2	2	4	4	1.67258355224162
185.0224	973.7638041746	2.73180079478336	0.253542654244509	10.7745215609713	4.54136931697997e-27	2.45688080048616e-23	NA	NA	NA	NA	NA	NA	NA	NA	NA	NA	NA	NA	NA	NA	NA	NA	0	2	4	4	1.47091582618637
133.014	83328.4735286715	1.32056756340026	0.122584281189017	10.7727316307711	4.63055166524309e-27	2.50512845089651e-23	NA	NA	NA	NA	NA	NA	NA	NA	NA	NA	NA	NA	NA	NA	NA	NA	2	2	4	4	0.790237251104236
159.0413	431.362698205947	-1.53339884813171	0.142456008650989	-10.7640166438221	5.09020534229514e-27	2.75380109018167e-23	NA	NA	NA	NA	NA	NA	NA	NA	NA	NA	NA	NA	NA	NA	NA	NA	2	2	4	4	-1.20334079890918
561.2511	917.419838647394	-0.900496334228697	0.083670866366848	-10.7623641696328	5.18233151066383e-27	2.80364134726913e-23	NA	NA	NA	NA	NA	NA	NA	NA	NA	NA	NA	NA	NA	NA	NA	NA	2	2	4	4	-0.824219454892537
572.2098	429.302496211681	-1.5212506916861	0.141433740764126	-10.7559248837457	5.55736922454241e-27	3.00653675047744e-23	NA	NA	NA	NA	NA	NA	NA	NA	NA	NA	NA	NA	NA	NA	NA	NA	1	2	4	4	-1.19953038690616
437.0752	2103.94520692543	3.9002831393526	0.363233450086798	10.7376761100075	6.77277313570842e-27	3.66407026641826e-23	NA	NA	NA	NA	NA	NA	NA	NA	O-Carbamoyl-deacetylcephalosporin_C	1	C15H20N4O8S	[M+Na-2H]-	416.100188	437.0748566	0.743579721241062	C06568	2	2	4	4	2.08396263847666
312.937	1259.65826167658	3.12769306799251	0.291368330922801	10.7344990379933	7.00981245655894e-27	3.79230853899838e-23	NA	NA	NA	NA	NA	NA	NA	NA	NA	NA	NA	NA	NA	NA	NA	NA	2	2	4	4	1.71332137321777
405.3493	766.821487724707	2.35737642612606	0.219614414099154	10.7341607598749	7.03553070064812e-27	3.80622210905063e-23	NA	NA	NA	NA	NA	NA	NA	NA	NA	NA	NA	NA	NA	NA	NA	NA	2	2	4	4	1.28884596888263
478.0518	483.204205478227	1.60611386260219	0.149709121352975	10.7282298372147	7.50194626000789e-27	4.05855292666427e-23	NA	NA	NA	NA	NA	NA	NA	NA	NA	NA	NA	NA	NA	NA	NA	NA	2	2	4	4	0.923928098716972
427.2304	1437.22982697066	-1.17041142318814	0.109168797514602	-10.7211167461251	8.10191335485944e-27	4.38313512497896e-23	NA	NA	NA	NA	NA	NA	NA	NA	NA	NA	NA	NA	NA	NA	NA	NA	2	2	4	4	-1.00576544100923
464.2035	459.35249821165	1.52138605908625	0.141911383219826	10.7206766967352	8.14055480403491e-27	4.40404014898289e-23	NA	NA	NA	NA	NA	NA	NA	NA	NA	NA	NA	NA	NA	NA	NA	NA	0	2	2	4	0.88217275280175
454.1344	397.357466102095	-1.32691456906302	0.123859719175371	-10.7130435778258	8.84066200461818e-27	4.78279814449844e-23	NA	NA	NA	NA	NA	NA	NA	NA	NA	NA	NA	NA	NA	NA	NA	NA	0	2	4	4	-1.10088253004213
472.132	455.814913508269	1.50735240022505	0.140757693953934	10.7088455194383	9.25082114621336e-27	5.00469424010143e-23	NA	NA	NA	NA	NA	NA	NA	NA	NA	NA	NA	NA	NA	NA	NA	NA	2	2	0	4	0.875362553993987
449.1231	445.526176435165	1.46914256374473	0.137217580945773	10.7066642161934	9.47133136844222e-27	5.12399027032724e-23	Ptelatoside_A	1	C19H26O10	[M+Cl]-	414.1526	449.1220016	2.536281892198	HMDB32600	NA	NA	NA	NA	NA	NA	NA	NA	0	2	4	4	0.85183959748712
457.0834	798.012810104611	2.42025015161013	0.226230955410329	10.6981387547976	1.03843062397683e-26	5.61790967571463e-23	NA	NA	NA	NA	NA	NA	NA	NA	NA	NA	NA	NA	NA	NA	NA	NA	2	2	4	4	1.31696866027429
422.0537	603.012093673994	1.97177261407559	0.184628721214347	10.6796634949686	1.26730199187959e-26	6.85610377606858e-23	NA	NA	NA	NA	NA	NA	NA	NA	S-Inosyl-L-homocysteine,Chromopyrrolate	1	C14H19N5O6S	[M+K-2H]-	385.105607	422.0542136	-1.28301052946514	C03431,C21125	2	2	4	4	1.08490212612
397.3108	424.291474450649	-1.49285641006606	0.139802848923897	-10.6782974850442	1.28608610991563e-26	6.95772585464354e-23	NA	NA	NA	NA	NA	NA	NA	NA	NA	NA	NA	NA	NA	NA	NA	NA	2	2	4	4	-1.18166413029757
477.2025	417.770019723794	-1.45400010805854	0.136666201263772	-10.639061411038	1.96094664119794e-26	1.06087213288808e-22	NA	NA	NA	NA	NA	NA	NA	NA	NA	NA	NA	NA	NA	NA	NA	NA	2	2	2	4	-1.16234619097301
274.1121	1993.08406357804	3.8195789968084	0.359346844633223	10.6292264809142	2.17912314097995e-26	1.17890561927015e-22	NA	NA	NA	NA	NA	NA	NA	NA	Anatalline	1	C15H17N3	[M+Cl]-	239.142247	274.1116486	1.73651868674643	C12454	2	2	4	4	2.04874034221873
289.1405	14807.8874657114	-0.823700329249086	0.0775562156562384	-10.6206874881579	2.38795899751397e-26	1.29188581765506e-22	NA	NA	NA	NA	NA	NA	NA	NA	NA	NA	NA	NA	NA	NA	NA	NA	2	2	4	4	-0.780157010833254
131.0903	9751.25842272338	-0.952838194825867	0.0897405440385067	-10.6177002271907	2.4656065812717e-26	1.33389316046799e-22	NA	NA	NA	NA	NA	NA	NA	NA	NA	NA	NA	NA	NA	NA	NA	NA	0	2	4	4	-0.863205372643355
450.247	2129.73463574443	-1.40907667949321	0.132918244898713	-10.6010779826875	2.94565082604731e-26	1.5935970968916e-22	NA	NA	NA	NA	NA	NA	NA	NA	NA	NA	NA	NA	NA	NA	NA	NA	2	2	4	4	-1.14345254817101
416.0965	1265.68593313839	3.13472658929832	0.297684209874103	10.5303757650568	6.25841490267522e-26	3.38580246234729e-22	N-Acetyl-9-O-lactoylneuraminic_acid	1	C14H23NO11	[M+Cl]-	381.127114	416.0965156	0.00720986582870858	HMDB00768	NA	NA	NA	NA	NA	NA	NA	NA	2	2	4	4	1.71937863269313
484.2516	404.38973435594	-1.37186561112155	0.130335264905116	-10.5256671102811	6.57937188237812e-26	3.55944018836656e-22	NA	NA	NA	NA	NA	NA	NA	NA	NA	NA	NA	NA	NA	NA	NA	NA	2	2	4	4	-1.1214792253069
448.1909	1191.79423943445	-1.46033236060339	0.138843739848333	-10.5178120540299	7.15149751864944e-26	3.86896015758935e-22	NA	NA	NA	NA	NA	NA	NA	NA	NA	NA	NA	NA	NA	NA	NA	NA	2	2	4	4	-1.16599229301077
359.0705	859.22632161324	2.53644022461666	0.241396936596123	10.5073422239005	7.99139509850522e-26	4.32334474829133e-22	NA	NA	NA	NA	NA	NA	NA	NA	NA	NA	NA	NA	NA	NA	NA	NA	2	2	4	4	1.37538074831044
408.1992	5229.0071273935	-1.74582666588111	0.166393229351349	-10.492173706147	9.38441820859489e-26	5.07697025084983e-22	NA	NA	NA	NA	NA	NA	NA	NA	NA	NA	NA	NA	NA	NA	NA	NA	2	2	4	4	-1.31147964404442
493.2889	404.396805744501	-1.3719005771815	0.130767895120479	-10.4911115676944	9.49052307024062e-26	5.13437298100017e-22	NA	NA	NA	NA	NA	NA	NA	NA	NA	NA	NA	NA	NA	NA	NA	NA	2	2	4	4	-1.12234777057375
450.1073	1100.89106626156	1.18737045557426	0.113183925399951	10.4906279878394	9.53922452800832e-26	5.1607204696525e-22	NA	NA	NA	NA	NA	NA	NA	NA	NA	NA	NA	NA	NA	NA	NA	NA	2	2	4	4	0.731497510930217
364.068	856.361987749217	2.53132557854559	0.241535636713624	10.4801329236019	1.06593818531713e-25	5.76672558256568e-22	NA	NA	NA	NA	NA	NA	NA	NA	NA	NA	NA	NA	NA	NA	NA	NA	2	2	4	4	1.37300082891792
411.1145	10389.1577314323	-1.56859288987127	0.150015497191365	-10.4562056536753	1.37242031531675e-25	7.42479390586363e-22	NA	NA	NA	NA	NA	NA	NA	NA	NA	NA	NA	NA	NA	NA	NA	NA	2	2	4	4	-1.21778797116981
231.0655	1605.61930741139	3.49544573633161	0.334374023682419	10.4537000148418	1.40917951942494e-25	7.62366120008893e-22	NA	NA	NA	NA	NA	NA	NA	NA	NA	NA	NA	NA	NA	NA	NA	NA	1	2	4	4	1.91104139582971
456.1183	453.724863053684	1.50049455671613	0.143550704167363	10.4527147074578	1.42390039601793e-25	7.703301142457e-22	NA	NA	NA	NA	NA	NA	NA	NA	NA	NA	NA	NA	NA	NA	NA	NA	2	2	4	4	0.869943490746374
168.0184	610.156461362771	-2.29899811807469	0.220355216382274	-10.4331458806329	1.74996668903112e-25	9.46731978765837e-22	NA	NA	NA	NA	NA	NA	NA	NA	NA	NA	NA	NA	NA	NA	NA	NA	2	2	4	4	-1.57892620451128
418.1211	665.096964221777	2.13011680757262	0.204922858349935	10.3947252381925	2.6204108075454e-25	1.41764224688206e-21	Meropenem	1	C17H25N3O5S	[M+Cl]-	383.151494	418.1208956	0.421887549373753	HMDB14898	NA	NA	NA	NA	NA	NA	NA	NA	2	2	4	4	1.17241053971168
140.0114	2655.97042149207	1.62079881566411	0.155958483250732	10.3925017856091	2.68223645629786e-25	1.45108992285714e-21	NA	NA	NA	NA	NA	NA	NA	NA	NA	NA	NA	NA	NA	NA	NA	NA	2	2	4	4	0.927480492548245
287.2227	22015.6857659456	0.928203497183553	0.0893488276348085	10.3885358292261	2.79612412038024e-25	1.51270314912571e-21	NA	NA	NA	NA	NA	NA	NA	NA	NA	NA	NA	NA	NA	NA	NA	NA	0	2	3	4	0.614764700741668
495.1721	392.508960549236	-1.29499881530445	0.124799252775372	-10.3766552002947	3.16676308022137e-25	1.71321882639976e-21	NA	NA	NA	NA	NA	NA	NA	NA	NA	NA	NA	NA	NA	NA	NA	NA	2	2	4	4	-1.08323605281824
468.3092	431.479187524106	-1.53353219058087	0.147915077137044	-10.3676529821233	3.47966087393793e-25	1.88249653280042e-21	NA	NA	NA	NA	NA	NA	NA	NA	NA	NA	NA	NA	NA	NA	NA	NA	2	2	4	4	-1.20429613594845
308.0518	1234.8406958408	3.0970828629281	0.298976527755209	10.3589498686796	3.81123266590853e-25	2.06187687225652e-21	NA	NA	NA	NA	NA	NA	NA	NA	NA	NA	NA	NA	NA	NA	NA	NA	2	2	4	4	1.68970001298323
427.193	643.92101479808	-2.40710526773029	0.23282498484742	-10.3386896784628	4.70932458358283e-25	2.54774459971831e-21	NA	NA	NA	NA	NA	NA	NA	NA	NA	NA	NA	NA	NA	NA	NA	NA	2	2	4	4	-1.62918829654751
563.1297	600.668838449617	1.96609608210802	0.190277655747783	10.3327743574585	5.00904732471362e-25	2.70989460267007e-21	NA	NA	NA	NA	NA	NA	NA	NA	NA	NA	NA	NA	NA	NA	NA	NA	1	2	3	4	1.08406871332433
431.0586	1088.71813023359	2.90398559868839	0.281187354249075	10.3275824990197	5.28764068637555e-25	2.86061361132917e-21	NA	NA	NA	NA	NA	NA	NA	NA	NA	NA	NA	NA	NA	NA	NA	NA	2	2	4	4	1.5598940830537
416.1783	2449.67159746851	-0.857954148915338	0.0832082755710589	-10.3109233189511	6.28941357252922e-25	3.40257274273831e-21	NA	NA	NA	NA	NA	NA	NA	NA	NA	NA	NA	NA	NA	NA	NA	NA	2	2	4	4	-0.797214228492315
397.0829	846.068711421857	2.51224650398966	0.243657104767825	10.3105817759081	6.31180651564882e-25	3.41468732496601e-21	NA	NA	NA	NA	NA	NA	NA	NA	Ethoxysulfuron,Acalyphin	1	C15H18N4O7S	[M-H]-	398.089623	397.0823466	1.27253201839058	C18440,C08324	1	2	2	4	1.35771749038993
437.0633	880.83681716483	2.57536376768981	0.25025724846658	10.290865832938	7.74765301712754e-25	4.191480282266e-21	NA	NA	NA	NA	NA	NA	NA	NA	NA	NA	NA	NA	NA	NA	NA	NA	1	2	4	4	1.39593234574593
176.9369	1187.42110520639	3.03724794010344	0.295171340638313	10.2897792635808	7.83557918075834e-25	4.23904833679026e-21	NA	NA	NA	NA	NA	NA	NA	NA	NA	NA	NA	NA	NA	NA	NA	NA	2	2	4	4	1.65049744531073
599.1572	603.865035012731	1.97424547563632	0.191982358987492	10.2834733672845	8.36572614905799e-25	4.52585784664037e-21	NA	NA	NA	NA	NA	NA	NA	NA	NA	NA	NA	NA	NA	NA	NA	NA	2	2	4	4	1.08740689768638
478.2512	422.565678455544	-1.48274943378833	0.144259189156045	-10.2783707745954	8.82059949390507e-25	4.77194432620264e-21	NA	NA	NA	NA	NA	NA	NA	NA	NA	NA	NA	NA	NA	NA	NA	NA	2	2	4	4	-1.17702473657709
438.1012	4542.66954407657	2.01750453103805	0.196318224830195	10.2767052462046	8.97431395192825e-25	4.85510384799318e-21	NA	NA	NA	NA	NA	NA	NA	NA	NA	NA	NA	NA	NA	NA	NA	NA	2	2	4	4	1.10684142434299
419.0945	530.862877239406	1.76293283439659	0.171564615502533	10.275620233419	9.07587626646014e-25	4.91004906015494e-21	NA	NA	NA	NA	NA	NA	NA	NA	2-Methoxyestradiol-17beta_3-sulfate,Nitrovin	1	C19H26O6S	[M+K-2H]-	382.145012	419.0936186	2.17827225108455	C08359,C19487	2	2	3	4	0.985252101832651
236.8738	1447.27072970283	3.33844284213753	0.325048384633594	10.270602777801	9.56054157958005e-25	5.1722529945528e-21	NA	NA	NA	NA	NA	NA	NA	NA	NA	NA	NA	NA	NA	NA	NA	NA	2	2	4	4	1.81890634914304
497.1815	473.438632281601	1.57176828678829	0.153176022911967	10.2611900799358	1.05399670785951e-24	5.70212218951994e-21	NA	NA	NA	NA	NA	NA	NA	NA	NA	NA	NA	NA	NA	NA	NA	NA	1	2	4	4	0.91123485087468
600.2026	443.326403667328	-1.59893947033831	0.155849822964991	-10.2594885250366	1.07273416614349e-24	5.8034918388363e-21	NA	NA	NA	NA	NA	NA	NA	NA	NA	NA	NA	NA	NA	NA	NA	NA	2	2	4	4	-1.23348379552787
399.1618	825.434418364676	-2.88025811196412	0.280810089944311	-10.2569608967232	1.10117918195149e-24	5.95737937435758e-21	NA	NA	NA	NA	NA	NA	NA	NA	NA	NA	NA	NA	NA	NA	NA	NA	0	2	4	4	-1.91104139582971
182.0738	419.66732832369	-1.46520159235154	0.142937276205183	-10.2506612078453	1.1753672091209e-24	6.35873660134409e-21	NA	NA	NA	NA	NA	NA	NA	NA	NA	NA	NA	NA	NA	NA	NA	NA	0	2	4	4	-1.16782117030125
445.2163	394.268314207823	-1.30644890765828	0.127584036841503	-10.2399088475409	1.31360071085463e-24	7.10657984572353e-21	NA	NA	NA	NA	NA	NA	NA	NA	NA	NA	NA	NA	NA	NA	NA	NA	2	2	4	4	-1.08657121634945
257.1139	31678.7924830142	0.664187664319341	0.0648898053457892	10.2356242368115	1.37306810125049e-24	7.42829842776514e-21	NA	NA	NA	NA	NA	NA	NA	NA	NA	NA	NA	NA	NA	NA	NA	NA	2	2	4	4	0.495380621149607
402.2939	4730.4257775606	-2.4852344659751	0.242865010731836	-10.2329868698922	1.41099106779817e-24	7.63346167678809e-21	NA	NA	NA	NA	NA	NA	NA	NA	NA	NA	NA	NA	NA	NA	NA	NA	0	2	4	4	-1.67446127144888
499.1233	644.629515714731	2.08027059469001	0.20331878597803	10.2315710015837	1.43177616855222e-24	7.74590907186749e-21	NA	NA	NA	NA	NA	NA	NA	NA	NA	NA	NA	NA	NA	NA	NA	NA	2	2	4	4	1.14434299715482
496.0464	515.397605989524	1.71409778469834	0.167865779584316	10.2111209857241	1.76810184645737e-24	9.56543098933438e-21	NA	NA	NA	NA	NA	NA	NA	NA	NA	NA	NA	NA	NA	NA	NA	NA	2	2	4	4	0.964407985812825
411.215	627.746967172672	2.03711740330621	0.199789731466033	10.1963068289751	2.05955757068666e-24	1.11422064574148e-20	15-deoxy-delta12,14-Prostaglandin_J2-2-glycerol_ester,Treprostinil,Annoglabasin_A,Tussilagone,Digoxigenin	1	C23H34O5	[M+Na-2H]-	390.240625	411.2152936	-0.732219848550636	HMDB13656,HMDB14518,HMDB33400,HMDB40953,HMDB60731	Mevastatin,3beta,17-Dihydroxy-5alpha-pregnane-11,20-dione_3-acetate	1	C23H34O5	[M+Na-2H]-	390.240625	411.2152936	-0.732219848550636	C13963,C15404	2	2	4	4	1.11628562264315
370.2597	19738.0413024714	-1.34552984560031	0.131967848809668	-10.1958913306294	2.06838405471992e-24	1.11899577360348e-20	NA	NA	NA	NA	NA	NA	NA	NA	NA	NA	NA	NA	NA	NA	NA	NA	2	2	4	4	-1.10855120005391
482.1536	395.557357662732	-1.31491306307608	0.129117870184182	-10.183819336552	2.34185286940822e-24	1.26694240234985e-20	NA	NA	NA	NA	NA	NA	NA	NA	NA	NA	NA	NA	NA	NA	NA	NA	2	2	2	4	-1.09327806059371
409.0745	639.450510503771	2.06696543627923	0.203476551349944	10.1582488132719	3.0449629988405e-24	1.64732498237271e-20	NA	NA	NA	NA	NA	NA	NA	NA	NA	NA	NA	NA	NA	NA	NA	NA	2	2	4	4	1.1372446237942
157.0962	486.446742278099	-1.81479706717843	0.178904042394123	-10.1439690400089	3.52480437682164e-24	1.9069191678605e-20	NA	NA	NA	NA	NA	NA	NA	NA	NA	NA	NA	NA	NA	NA	NA	NA	2	2	4	4	-1.3484678198623
299.0708	2813.62135186383	-1.29361720427833	0.12754446651804	-10.1424800275076	3.5789605230002e-24	1.93621764294311e-20	NA	NA	NA	NA	NA	NA	NA	NA	NA	NA	NA	NA	NA	NA	NA	NA	0	2	2	4	-1.08157298094943
460.083	690.83260638348	2.19112709663289	0.216067607715668	10.1409328302291	3.63610607062683e-24	1.96713338420912e-20	NA	NA	NA	NA	NA	NA	NA	NA	NA	NA	NA	NA	NA	NA	NA	NA	2	2	4	4	1.21197873515902
358.9752	860.572786588123	2.53889364016718	0.250714142437353	10.1266470869372	4.20832866787955e-24	2.27670580932283e-20	NA	NA	NA	NA	NA	NA	NA	NA	NA	NA	NA	NA	NA	NA	NA	NA	2	2	4	4	1.37657363486818
203.1264	1470.62899813757	3.36281970841878	0.332673630377885	10.108464877721	5.0672014493643e-24	2.74135598410609e-20	NA	NA	NA	NA	NA	NA	NA	NA	NA	NA	NA	NA	NA	NA	NA	NA	0	2	4	4	1.83861998209835
569.1795	550.074116213583	-2.08431625897845	0.206197012455123	-10.1083727361573	5.07196863624293e-24	2.74393503220743e-20	NA	NA	NA	NA	NA	NA	NA	NA	NA	NA	NA	NA	NA	NA	NA	NA	2	2	4	4	-1.48331802392358
430.1822	2429.07529128031	-1.44153298614299	0.142644861013863	-10.1057477703518	5.20965994798407e-24	2.81842603185938e-20	NA	NA	NA	NA	NA	NA	NA	NA	NA	NA	NA	NA	NA	NA	NA	NA	2	2	4	4	-1.15781018083939
282.0656	30009.5799905949	2.30090992468273	0.227701113845246	10.104956826195	5.25186977522216e-24	2.84126154839519e-20	NA	NA	NA	NA	NA	NA	NA	NA	NA	NA	NA	NA	NA	NA	NA	NA	2	2	4	4	1.26582192637288
565.2829	407.183687209969	-1.38974514685303	0.137572569313509	-10.1019058798414	5.41788497544073e-24	2.93107577171344e-20	NA	NA	NA	NA	NA	NA	NA	NA	NA	NA	NA	NA	NA	NA	NA	NA	2	2	4	4	-1.1345974568391
561.3255	476.877016166481	-1.76959073798297	0.175285682346839	-10.0954665223681	5.78553174571562e-24	3.12997267443215e-20	NA	NA	NA	NA	NA	NA	NA	NA	NA	NA	NA	NA	NA	NA	NA	NA	2	2	4	4	-1.32472059952958
173.0082	6831.81579251588	1.1210249497548	0.111065212669423	10.0933939872915	5.90903659060289e-24	3.19678879551616e-20	NA	NA	NA	NA	NA	NA	NA	NA	NA	NA	NA	NA	NA	NA	NA	NA	1	2	4	4	0.69921288092994
449.3033	2490.19452449814	-1.23585542322825	0.122467250101549	-10.0913135732491	6.03563672698146e-24	3.26527946929697e-20	NA	NA	NA	NA	NA	NA	NA	NA	NA	NA	NA	NA	NA	NA	NA	NA	2	2	4	4	-1.04252135690377
308.0811	10007.8920081949	0.648676733768611	0.0643815934992817	10.0754998208587	7.089938832159e-24	3.83565690819802e-20	NA	NA	NA	NA	NA	NA	NA	NA	NA	NA	NA	NA	NA	NA	NA	NA	2	2	4	4	0.485461958497189
490.3211	386.548196255496	-1.25462684881512	0.124523135401056	-10.0754518007783	7.09340312480339e-24	3.83753109051863e-20	NA	NA	NA	NA	NA	NA	NA	NA	NA	NA	NA	NA	NA	NA	NA	NA	2	2	4	4	-1.05778645542114
466.0959	407.798771502878	1.31678210768012	0.131033457928905	10.0492052067692	9.26113229413408e-24	5.01027257112654e-20	NA	NA	NA	NA	NA	NA	NA	NA	NA	NA	NA	NA	NA	NA	NA	NA	0	2	4	4	0.788972842184
602.1405	573.949559817907	1.89139492708133	0.188304870769248	10.0443229076059	9.73136720196404e-24	5.26466965626254e-20	NA	NA	NA	NA	NA	NA	NA	NA	NA	NA	NA	NA	NA	NA	NA	NA	2	2	4	4	1.04491545314559
414.9795	567.103806329797	1.87158610526207	0.186341981388193	10.0438242167401	9.78070922787131e-24	5.29136369227838e-20	NA	NA	NA	NA	NA	NA	NA	NA	NA	NA	NA	NA	NA	NA	NA	NA	2	2	4	4	1.03695823773044
598.3192	537.979873736533	1.78525755209094	0.177770599739465	10.042479210327	9.91502707938007e-24	5.36402964994462e-20	NA	NA	NA	NA	NA	NA	NA	NA	NA	NA	NA	NA	NA	NA	NA	NA	0	2	3	4	0.995836338945603
456.0746	617.36748186712	2.01021868641353	0.200439434376274	10.0290578681232	1.13595295652317e-23	6.14550549479033e-20	NA	NA	NA	NA	NA	NA	NA	NA	NA	NA	NA	NA	NA	NA	NA	NA	2	2	4	4	1.10258107694757
295.1316	3101.75046128341	4.47582290583329	0.446586774316743	10.0222916647747	1.21649009867039e-23	6.58121143380679e-20	Tetradecanedioic_acid,Diethyl_decanedioate,Diisobutyl_adipate,2-Hydroxypropyl_2-isopropyl-5-methylcyclohexyl_carbonate,1-Hydroxypropan-2-yl_2-isopropyl-5-methylcyclohexyl_carbonate,1b-Furanoeudesm-4(15)-en-1-ol_acetate,[6]-Dehydroshogaol,Panaquinquecol_4,2-Butyl-5-[2-(4-hydroxy-3-methoxyphenyl)ethyl]furan,2-Polyprenyl-6-methoxy-1,4-benzoquinone,4-Hydroxy-3-polyprenylbenzoate	1	C14H26O4	[M+K-2H]-	258.18311	295.1317166	-0.55500642859649	HMDB00872,HMDB40429,HMDB41618,HMDB59946,HMDB59947,HMDB32697,HMDB33090,HMDB38939,HMDB40926,HMDB60354,HMDB60388	Dibutyl_adipate,Diisobutyl_adipate,Podocarpic_acid,Carbestrol,Geranyl-hydroxybenzoate	1	C14H26O4	[M+K-2H]-	258.18311	295.1317166	-0.55500642859649	C14253,C14260,C09171,C14660,C18131	2	2	4	4	2.28367783973475
130.0852	418.298700315286	-1.45702985549613	0.145559005375277	-10.0098915332628	1.37903652407268e-23	7.46058759523318e-20	NA	NA	NA	NA	NA	NA	NA	NA	NA	NA	NA	NA	NA	NA	NA	NA	2	2	4	4	-1.16507931517174
499.1329	548.648162724295	-2.07842936081468	0.208104880042068	-9.98741288716786	1.73038951953514e-23	9.3614073006851e-20	NA	NA	NA	NA	NA	NA	NA	NA	NA	NA	NA	NA	NA	NA	NA	NA	2	2	4	4	-1.48054226344024
376.2101	9608.19011046549	-2.83810872166818	0.28465166055305	-9.97046255115466	2.05270611522992e-23	1.11051400833939e-19	NA	NA	NA	NA	NA	NA	NA	NA	NA	NA	NA	NA	NA	NA	NA	NA	2	2	4	4	-1.88305780265013
309.1576	5001.08904177039	-0.948869025691056	0.0952272928452838	-9.96425496661642	2.18505946397206e-23	1.18211717000888e-19	NA	NA	NA	NA	NA	NA	NA	NA	NA	NA	NA	NA	NA	NA	NA	NA	2	2	4	4	-0.86119156975322
430.9372	1136.08795136363	2.96949144881859	0.298063090639843	9.96262718219847	2.22114230560661e-23	1.20163798733318e-19	NA	NA	NA	NA	NA	NA	NA	NA	NA	NA	NA	NA	NA	NA	NA	NA	2	2	4	4	1.61028448496405
448.2992	386.102573047414	-1.25143653003284	0.125639199472443	-9.96055797304987	2.2678629649117e-23	1.22691386401723e-19	NA	NA	NA	NA	NA	NA	NA	NA	NA	NA	NA	NA	NA	NA	NA	NA	2	2	4	4	-1.05616800835572
264.055	11914.9562605867	1.75333217919294	0.17614078567248	9.95415214312219	2.41875766129206e-23	1.30854789475901e-19	NA	NA	NA	NA	NA	NA	NA	NA	NA	NA	NA	NA	NA	NA	NA	NA	2	2	4	4	0.980001161230391
419.1669	5215.66455976806	1.06335062713108	0.106848063690534	9.95198780776112	2.47195441000351e-23	1.3373273358119e-19	NA	NA	NA	NA	NA	NA	NA	NA	NA	NA	NA	NA	NA	NA	NA	NA	2	2	4	4	0.673436859014273
573.4109	1305.81691791681	-1.9834271447762	0.199330314065095	-9.95045411973049	2.51035033643249e-23	1.35809953200998e-19	NA	NA	NA	NA	NA	NA	NA	NA	NA	NA	NA	NA	NA	NA	NA	NA	2	2	4	4	-1.43500483126789
429.0606	768.352725942083	2.36040789411437	0.237277953980538	9.94786011307218	2.57663995137548e-23	1.39396221369413e-19	Garcimangosone_D,9-Hydroxy-4-methoxypsoralen_9-glucoside	1	C19H20O9	[M+K-2H]-	392.110735	429.0593416	2.97767668983246	HMDB38066,HMDB39047	NA	NA	NA	NA	NA	NA	NA	NA	2	2	4	4	1.29097315467085
384.1649	1930.61614878564	-0.957142042555567	0.0963007687213652	-9.93909036515527	2.81384798784067e-23	1.5222917614218e-19	NA	NA	NA	NA	NA	NA	NA	NA	NA	NA	NA	NA	NA	NA	NA	NA	0	2	4	4	-0.865895901634193
164.0172	385.6870346729	-1.24857071040702	0.125767863525942	-9.92758146161462	3.15822758865269e-23	1.7086011254611e-19	NA	NA	NA	NA	NA	NA	NA	NA	NA	NA	NA	NA	NA	NA	NA	NA	2	2	4	4	-1.05213394371687
486.1399	478.560437948711	1.59000126459115	0.160231416045902	9.92315554482558	3.30150072506661e-23	1.78611189226104e-19	Glisoxepide	1	C20H27N5O5S	[M+(37Cl)]-	449.173292	486.1397436	0.390217015824492	HMDB15406	NA	NA	NA	NA	NA	NA	NA	NA	2	2	4	4	0.921094556851585
402.0239	787.060017937208	2.39837274688911	0.241980852616545	9.91141539074456	3.71347636711616e-23	2.00899071460985e-19	NA	NA	NA	NA	NA	NA	NA	NA	NA	NA	NA	NA	NA	NA	NA	NA	2	2	4	4	1.30711671277755
302.0647	15183.3290822243	1.56793552828139	0.158317546459368	9.90373817272239	4.00999877304563e-23	2.16940933621769e-19	NA	NA	NA	NA	NA	NA	NA	NA	NA	NA	NA	NA	NA	NA	NA	NA	1	2	4	4	0.908434028002953
560.2394	410.003874881453	-1.40674539677545	0.142099858259686	-9.89969598846917	4.17542353544436e-23	2.2589041326754e-19	NA	NA	NA	NA	NA	NA	NA	NA	NA	NA	NA	NA	NA	NA	NA	NA	2	2	4	4	-1.13989978406671
452.3602	678.965420328419	2.16400275262735	0.218641752863416	9.89748172198009	4.26888751612975e-23	2.30946814622619e-19	NA	NA	NA	NA	NA	NA	NA	NA	NA	NA	NA	NA	NA	NA	NA	NA	0	2	3	4	1.19007974598979
569.1582	462.766829954975	-1.70070455523933	0.171959900153535	-9.89012295146051	4.59463253184353e-23	2.48569619972735e-19	NA	NA	NA	NA	NA	NA	NA	NA	NA	NA	NA	NA	NA	NA	NA	NA	0	2	4	4	-1.28355335933484
410.1947	448.604590371823	-1.6271124710553	0.164645798229781	-9.88250224754893	4.9579148247557e-23	2.68223192019283e-19	NA	NA	NA	NA	NA	NA	NA	NA	NA	NA	NA	NA	NA	NA	NA	NA	2	2	4	4	-1.24646409472853
348.9342	7533.15498757073	2.33424265518328	0.236230777690426	9.88119616759779	5.02296969182256e-23	2.717426603276e-19	NA	NA	NA	NA	NA	NA	NA	NA	NA	NA	NA	NA	NA	NA	NA	NA	0	2	3	4	1.27829646209771
400.2782	456.634175870248	-1.66901896915934	0.168931470098459	-9.87985819448903	5.09048944327928e-23	2.75395478881409e-19	NA	NA	NA	NA	NA	NA	NA	NA	NA	NA	NA	NA	NA	NA	NA	NA	2	2	4	4	-1.26892206683416
601.0276	531.011545941906	1.76363594996309	0.178536304651992	9.87830432247838	5.17003279166068e-23	2.79698774028843e-19	NA	NA	NA	NA	NA	NA	NA	NA	NA	NA	NA	NA	NA	NA	NA	NA	2	2	4	4	0.986004455350645
446.9859	471.233491717686	1.56383194050481	0.158371361143524	9.87446170325951	5.37206127544324e-23	2.90628515001479e-19	NA	NA	NA	NA	NA	NA	NA	NA	NA	NA	NA	NA	NA	NA	NA	NA	2	2	4	4	0.904942988603415
225.0859	1659.81331368207	-0.783275286477803	0.0794069303202252	-9.86406706970135	5.95857710357484e-23	3.22359021303399e-19	NA	NA	NA	NA	NA	NA	NA	NA	NA	NA	NA	NA	NA	NA	NA	NA	0	2	2	4	-0.751606852266388
162.0485	5517.8412024925	0.856084885191565	0.0867907697966618	9.86377799387247	5.97576346318584e-23	3.23288803358354e-19	NA	NA	NA	NA	NA	NA	NA	NA	NA	NA	NA	NA	NA	NA	NA	NA	2	2	4	4	0.582098346916335
352.1974	2884.22686363539	-1.6405879332822	0.166403622553254	-9.85908784982827	6.261562147083e-23	3.3875051215719e-19	NA	NA	NA	NA	NA	NA	NA	NA	NA	NA	NA	NA	NA	NA	NA	NA	2	2	4	4	-1.2545574882037
443.214	1489.81034449471	-0.577414757575509	0.0585880631930215	-9.85550172008903	6.48917829107644e-23	3.51064545547235e-19	NA	NA	NA	NA	NA	NA	NA	NA	NA	NA	NA	NA	NA	NA	NA	NA	0	2	4	4	-0.572256328881665
188.0354	10409.0546586474	-1.47443291459968	0.149632745925791	-9.8536781202352	6.60804708892962e-23	3.57495347511093e-19	NA	NA	NA	NA	NA	NA	NA	NA	NA	NA	NA	NA	NA	NA	NA	NA	2	2	4	4	-1.17149069131138
435.3322	2161.97338151383	0.729240610891197	0.0740214740098598	9.85174397897104	6.73647743262802e-23	3.64443429105176e-19	NA	NA	NA	NA	NA	NA	NA	NA	NA	NA	NA	NA	NA	NA	NA	NA	2	2	4	4	0.532357296089435
255.0755	11847.8404164394	-1.3208401221046	0.134135288068108	-9.8470741080001	7.05684058844393e-23	3.81775075834817e-19	NA	NA	NA	NA	NA	NA	NA	NA	NA	NA	NA	NA	NA	NA	NA	NA	2	2	4	4	-1.0958058439232
168.0242	92307.0681145079	2.58506080669921	0.262796824518173	9.83672771327739	7.82134262061225e-23	4.23134635775123e-19	NA	NA	NA	NA	NA	NA	NA	NA	NA	NA	NA	NA	NA	NA	NA	NA	2	2	3	4	1.40830223044364
211.0379	523.305719716918	-1.97674076957519	0.200991440304139	-9.83495001868733	7.96071267329828e-23	4.30674555625437e-19	NA	NA	NA	NA	NA	NA	NA	NA	NA	NA	NA	NA	NA	NA	NA	NA	2	2	4	4	-1.42599074895231
367.0637	3553.44441084015	1.27900730629319	0.130074211480546	9.83290455298645	8.12411983802536e-23	4.39514883237172e-19	NA	NA	NA	NA	NA	NA	NA	NA	NA	NA	NA	NA	NA	NA	NA	NA	2	2	4	4	0.770155427102888
436.1567	2398.26502251247	0.751255211263201	0.0764037506011935	9.83270069010808	8.14058677545988e-23	4.4040574455238e-19	NA	NA	NA	NA	NA	NA	NA	NA	NA	NA	NA	NA	NA	NA	NA	NA	0	2	4	4	0.541446315750308
444.9511	1210.6264167072	3.06708935739413	0.312376883417659	9.81855418953432	9.36774001351323e-23	5.06794734731066e-19	NA	NA	NA	NA	NA	NA	NA	NA	NA	NA	NA	NA	NA	NA	NA	NA	0	2	2	4	1.67071171182547
489.3332	405.199722668017	-1.37727678112616	0.140303043395374	-9.8164426643618	9.5659756370646e-23	5.17519281965195e-19	NA	NA	NA	NA	NA	NA	NA	NA	NA	NA	NA	NA	NA	NA	NA	NA	2	2	4	4	-1.12583044975578
420.3087	468.624619064015	-1.7294104016923	0.176455374710754	-9.80083720616135	1.11656313967493e-22	6.04060658564138e-19	NA	NA	NA	NA	NA	NA	NA	NA	NA	NA	NA	NA	NA	NA	NA	NA	1	2	4	4	-1.30169779738431
124.0148	878.163238886863	2.57065162209754	0.262327821162929	9.79938616766437	1.13271885695455e-22	6.12800901612413e-19	NA	NA	NA	NA	NA	NA	NA	NA	NA	NA	NA	NA	NA	NA	NA	NA	2	2	4	4	1.39226273636007
249.0552	3156.47431679289	0.744738146101384	0.0761449197564674	9.78053622596573	1.36485502583077e-22	7.38386568974447e-19	NA	NA	NA	NA	NA	NA	NA	NA	NA	NA	NA	NA	NA	NA	NA	NA	2	2	4	4	0.537163603598778
357.031	16762.1201150346	3.87734494933475	0.396452598538823	9.78009720109089	1.37078835068719e-22	7.4159649772177e-19	NA	NA	NA	NA	NA	NA	NA	NA	NA	NA	NA	NA	NA	NA	NA	NA	2	2	3	4	2.06407925352326
184.044	497.096843017707	-1.86345892294953	0.1905656353709	-9.77856747006175	1.39166249706113e-22	7.5288941091007e-19	NA	NA	NA	NA	NA	NA	NA	NA	NA	NA	NA	NA	NA	NA	NA	NA	0	2	3	4	-1.36826418070669
426.1895	3876.43003557808	-2.34895613638318	0.240391659067142	-9.77137120937755	1.494159488447e-22	8.08340283249826e-19	NA	NA	NA	NA	NA	NA	NA	NA	NA	NA	NA	NA	NA	NA	NA	NA	2	2	4	4	-1.60859425120855
395.1407	15492.8464884627	-1.40828431294207	0.144201483037573	-9.76608758299062	1.57413865628759e-22	8.51609013051586e-19	NA	NA	NA	NA	NA	NA	NA	NA	NA	NA	NA	NA	NA	NA	NA	NA	2	2	4	4	-1.14167436482299
490.1428	506.041794040865	1.68295837689502	0.172544380885128	9.75377099075431	1.77740433037337e-22	9.61575742731995e-19	NA	NA	NA	NA	NA	NA	NA	NA	NA	NA	NA	NA	NA	NA	NA	NA	1	2	4	4	0.953412065634642
298.0811	3181.26195125268	-0.90806970595827	0.0931335418883854	-9.75018975490628	1.84123784325462e-22	9.96109673200747e-19	NA	NA	NA	NA	NA	NA	NA	NA	NA	NA	NA	NA	NA	NA	NA	NA	2	2	4	4	-0.830084644277875
600.1654	464.692046922917	-1.70987070403581	0.175572985675142	-9.73880291128348	2.05966278951482e-22	1.11427756912752e-18	NA	NA	NA	NA	NA	NA	NA	NA	NA	NA	NA	NA	NA	NA	NA	NA	2	2	4	4	-1.29203894156098
606.3764	454.549412609117	-1.65823723497504	0.170405307744937	-9.73113605978223	2.22098455848524e-22	1.20155264614052e-18	NA	NA	NA	NA	NA	NA	NA	NA	NA	NA	NA	NA	NA	NA	NA	NA	1	2	4	4	-1.26170723478428
495.2204	380.688230680935	-1.21383346106952	0.124885955780154	-9.71953534315994	2.48914755838926e-22	1.34662882908859e-18	NA	NA	NA	NA	NA	NA	NA	NA	NA	NA	NA	NA	NA	NA	NA	NA	0	2	2	4	-1.02985246701068
401.2906	22814.4220799106	-2.54953421217456	0.262353326802427	-9.71794123310112	2.52841788774233e-22	1.3678740772686e-18	NA	NA	NA	NA	NA	NA	NA	NA	NA	NA	NA	NA	NA	NA	NA	NA	2	2	4	4	-1.72345212528623
274.1412	8552.1791600244	-0.739052634833176	0.0760875374690068	-9.71318903748487	2.64916185954845e-22	1.43319656601571e-18	NA	NA	NA	NA	NA	NA	NA	NA	NA	NA	NA	NA	NA	NA	NA	NA	0	2	4	4	-0.720052707223538
401.3055	498.54735777386	-1.87038421855187	0.192832218823037	-9.69954206806243	3.02854828299478e-22	1.63844462110017e-18	NA	NA	NA	NA	NA	NA	NA	NA	NA	NA	NA	NA	NA	NA	NA	NA	2	2	4	4	-1.37300082891792
204.1323	5447.4133148023	2.75089843298845	0.283852672879251	9.69128951679332	3.28356351840088e-22	1.77640786345488e-18	NA	NA	NA	NA	NA	NA	NA	NA	NA	NA	NA	NA	NA	NA	NA	NA	2	2	4	4	1.48054226344024
577.1457	1443.9602891427	3.33507903210302	0.345299829510336	9.65850182096077	4.52431839789885e-22	2.44765625326328e-18	NA	NA	NA	NA	NA	NA	NA	NA	NA	NA	NA	NA	NA	NA	NA	NA	2	2	0	4	1.81649126674926
408.09	1971.23149497156	-0.921584114492892	0.0954993590344457	-9.65016020851497	4.90789942202229e-22	2.65517358731406e-18	NA	NA	NA	NA	NA	NA	NA	NA	NA	NA	NA	NA	NA	NA	NA	NA	1	2	4	4	-0.838607371561743
498.1276	419.06433528794	-1.46152025915817	0.151523570081068	-9.64549778213529	5.13613947249375e-22	2.77865145461912e-18	NA	NA	NA	NA	NA	NA	NA	NA	NA	NA	NA	NA	NA	NA	NA	NA	1	2	4	4	-1.16690624377364
164.9574	584.746777299697	-2.21188757365805	0.229819179441821	-9.62446902399628	6.30316147413237e-22	3.41001035750561e-18	NA	NA	NA	NA	NA	NA	NA	NA	NA	NA	NA	NA	NA	NA	NA	NA	0	2	4	4	-1.54904790539679
428.1783	1530.9256382563	-0.763089370807801	0.0793881554250218	-9.61213126470109	7.10625937347897e-22	3.84448632105212e-18	NA	NA	NA	NA	NA	NA	NA	NA	NA	NA	NA	NA	NA	NA	NA	NA	1	2	3	4	-0.736952266053575
473.0908	524.686271377835	1.7441485903255	0.181787976531592	9.59441115745295	8.43976280551074e-22	4.56591167778131e-18	NA	NA	NA	NA	NA	NA	NA	NA	NA	NA	NA	NA	NA	NA	NA	NA	2	2	2	4	0.976266972641223
170.6109	546.225646362823	-2.06898590822117	0.215752652865757	-9.58961978330114	8.8410208015117e-22	4.78299225361783e-18	NA	NA	NA	NA	NA	NA	NA	NA	NA	NA	NA	NA	NA	NA	NA	NA	2	2	4	4	-1.47502471100378
370.941	1185.05508549735	3.0342536759993	0.316569437005185	9.58479663957455	9.26399623875358e-22	5.01182196516568e-18	NA	NA	NA	NA	NA	NA	NA	NA	NA	NA	NA	NA	NA	NA	NA	NA	2	2	4	4	1.64869291312757
452.2052	1072.87159139868	-1.55747876323151	0.162537333701066	-9.58228320698295	9.49229046432993e-22	5.13532914120249e-18	NA	NA	NA	NA	NA	NA	NA	NA	NA	NA	NA	NA	NA	NA	NA	NA	2	2	4	4	-1.21294409998803
364.1722	4289.17416176939	-1.20136482354175	0.125510469496548	-9.57182957215208	1.05030313930639e-21	5.68213998364758e-18	NA	NA	NA	NA	NA	NA	NA	NA	NA	NA	NA	NA	NA	NA	NA	NA	0	2	3	4	-1.02123763024642
555.2089	427.251290614033	-1.50932160295009	0.157977399858031	-9.5540349714989	1.24741017668293e-21	6.74848905585467e-18	NA	NA	NA	NA	NA	NA	NA	NA	NA	NA	NA	NA	NA	NA	NA	NA	1	2	4	4	-1.19290375618957
228.0657	1303.23203844638	3.17936540192967	0.333078663204974	9.54538898210094	1.3559777376939e-21	7.33583956092398e-18	NA	NA	NA	NA	NA	NA	NA	NA	N-Butyl-1H-pyrazolo[3,4-d]pyrimidin-4-amine	1	C9H13N5	[M+K-2H]-	191.117095	228.0657016	0.109617534852178	C15344	2	2	0	4	1.7463843090619
466.3299	416.33072616572	1.35214443509394	0.142058241213524	9.51824000876916	1.76136750072887e-21	9.52899817894321e-18	NA	NA	NA	NA	NA	NA	NA	NA	NA	NA	NA	NA	NA	NA	NA	NA	2	2	4	4	0.80359077895661
491.0526	378.948291908707	-1.20154527438189	0.12632363764615	-9.51164245085775	1.87675594843223e-21	1.01532496810184e-17	NA	NA	NA	NA	NA	NA	NA	NA	NA	NA	NA	NA	NA	NA	NA	NA	2	2	4	4	-1.02201766329438
588.1594	539.370210445907	1.78969089128161	0.188269973509603	9.50598153236752	1.98170220768142e-21	1.07210089435565e-17	NA	NA	NA	NA	NA	NA	NA	NA	NA	NA	NA	NA	NA	NA	NA	NA	2	2	4	4	0.998880958602891
326.9522	6501.83856234887	1.66144187127219	0.175141207133539	9.48629907526785	2.39382527695396e-21	1.29505947483209e-17	NA	NA	NA	NA	NA	NA	NA	NA	NA	NA	NA	NA	NA	NA	NA	NA	2	2	4	4	0.944697646637749
348.9819	751.322414307629	2.32487605810464	0.245097210335181	9.48552639552802	2.4116277427871e-21	1.30469060884782e-17	NA	NA	NA	NA	NA	NA	NA	NA	NA	NA	NA	NA	NA	NA	NA	NA	2	2	0	4	1.27411623859996
430.1939	2616.84009635846	-0.74149539753828	0.0782470710501193	-9.47633422678956	2.63373060976145e-21	1.42484825988094e-17	NA	NA	NA	NA	NA	NA	NA	NA	NA	NA	NA	NA	NA	NA	NA	NA	0	2	4	4	-0.721252965723868
300.1816	11059.0632811108	-1.36262418738101	0.143846520814293	-9.47276430230915	2.72534105487902e-21	1.47440951068955e-17	NA	NA	NA	NA	NA	NA	NA	NA	NA	NA	NA	NA	NA	NA	NA	NA	2	2	4	4	-1.11628562264315
499.1584	1437.27785632865	3.32805577105576	0.352014765854383	9.45430730150811	3.25167773753064e-21	1.75915765600408e-17	NA	NA	NA	NA	NA	NA	NA	NA	Patrinoside,Valerosidatum	1	C21H34O11	[M+K-2H]-	462.210115	499.1587216	-0.553331010801704	C11640,C17068	2	2	4	4	1.81408673301958
449.3636	379.296589227524	-1.20379086047303	0.127393214937037	-9.44941110928072	3.40742279493277e-21	1.84341573205863e-17	NA	NA	NA	NA	NA	NA	NA	NA	NA	NA	NA	NA	NA	NA	NA	NA	0	2	4	4	-1.02514403366022
347.0467	6199.55183908665	0.992726850517508	0.105082277888253	9.44713866569581	3.48219312427649e-21	1.88386648023358e-17	NA	NA	NA	NA	NA	NA	NA	NA	NA	NA	NA	NA	NA	NA	NA	NA	1	2	4	4	0.649243258358367
451.0749	437.980975907136	-1.5696717266563	0.166406558584328	-9.43275156946924	3.99469542674653e-21	2.16113022586987e-17	NA	NA	NA	NA	NA	NA	NA	NA	NA	NA	NA	NA	NA	NA	NA	NA	0	2	2	4	-1.21876017998058
482.2253	6540.99260700534	-1.97852497538415	0.209758889712547	-9.43237723128455	4.00898121017976e-21	2.16885883470725e-17	NA	NA	NA	NA	NA	NA	NA	NA	NA	NA	NA	NA	NA	NA	NA	NA	2	2	4	4	-1.42855436776818
376.1944	977.859649528902	2.7380665068282	0.290348090773768	9.43028934521783	4.08959259422834e-21	2.21246959347753e-17	NA	NA	NA	NA	NA	NA	NA	NA	NA	NA	NA	NA	NA	NA	NA	NA	2	2	1	4	1.47502471100378
426.3407	720.242701003369	2.25759720084585	0.239427783185037	9.42913629660564	4.13479579645798e-21	2.23692452588377e-17	NA	NA	NA	NA	NA	NA	NA	NA	NA	NA	NA	NA	NA	NA	NA	NA	2	2	4	4	1.23944875700354
464.1654	935.854201265822	-1.17972783531288	0.12518050481236	-9.42421375501913	4.33339887774946e-21	2.34436879286246e-17	NA	NA	NA	NA	NA	NA	NA	NA	NA	NA	NA	NA	NA	NA	NA	NA	2	2	4	4	-1.01115317400366
442.1372	2621.54918111529	-1.19890022773137	0.127265388009143	-9.42047359840871	4.49057925850729e-21	2.42940337885245e-17	NA	NA	NA	NA	NA	NA	NA	NA	NA	NA	NA	NA	NA	NA	NA	NA	2	2	4	4	-1.02045821807762
393.1103	526.663584376511	-1.99060086299742	0.211319508579771	-9.41986320324035	4.51676099003966e-21	2.44356769561146e-17	NA	NA	NA	NA	NA	NA	NA	NA	NA	NA	NA	NA	NA	NA	NA	NA	2	2	4	4	-1.44020852717986
260.1253	23280.3258350731	-0.848585879274054	0.0901424773364285	-9.41382913303983	4.78384266420767e-21	2.58805888133635e-17	NA	NA	NA	NA	NA	NA	NA	NA	NA	NA	NA	NA	NA	NA	NA	NA	2	2	4	4	-0.791502924664625
457.1414	2041.46378617075	-1.41317730786007	0.150230426559188	-9.4067316470229	5.11803994882161e-21	2.76885961231249e-17	NA	NA	NA	NA	NA	NA	NA	NA	NA	NA	NA	NA	NA	NA	NA	NA	2	2	4	4	-1.1461266225108
381.1879	1836.08941713968	-1.26383270797254	0.134358729230351	-9.40640563670236	5.13393333311696e-21	2.77745793321628e-17	NA	NA	NA	NA	NA	NA	NA	NA	NA	NA	NA	NA	NA	NA	NA	NA	2	2	4	4	-1.06592060083633
481.2892	379.031349292117	-1.20188234540436	0.128027577163215	-9.38768327914344	6.13344466101588e-21	3.31819356160959e-17	NA	NA	NA	NA	NA	NA	NA	NA	NA	NA	NA	NA	NA	NA	NA	NA	2	2	0	4	-1.02279831868684
581.4776	544.033012993952	-2.06039583004523	0.219718154333707	-9.37744919755654	6.75880264175706e-21	3.65651222919057e-17	NA	NA	NA	NA	NA	NA	NA	NA	NA	NA	NA	NA	NA	NA	NA	NA	2	2	4	4	-1.46819030569952
336.0466	1475.76859645048	3.36795718378284	0.359285016229343	9.3740541120506	6.97987868696752e-21	3.77611436964943e-17	Avenanthramide_1c,(Z)-N-Coumaroyl-5-hydroxyanthranilic_acid,Marshdine,Avenanthramide_G	1	C16H13NO5	[M+(37Cl)]-	299.079374	336.0458256	2.32379021122422	HMDB29284,HMDB38577,HMDB41141,HMDB41516	Avenanthramide_A	1	C16H13NO5	[M+(37Cl)]-	299.079374	336.0458256	2.32379021122422	C08472	1	2	3	4	1.84875089655736
260.9987	4268.70984212499	1.45662824858408	0.155430362078854	9.37158113190967	7.14539778790704e-21	3.86566020325771e-17	NA	NA	NA	NA	NA	NA	NA	NA	NA	NA	NA	NA	NA	NA	NA	NA	2	2	4	4	0.844543571148849
237.0647	9455.26392601601	-1.31983110393083	0.141072187370817	-9.35571446454978	8.30365889547594e-21	4.49227946245249e-17	NA	NA	NA	NA	NA	NA	NA	NA	NA	NA	NA	NA	NA	NA	NA	NA	2	2	4	4	-1.09496247205493
360.0392	721.844411615622	2.26122181835338	0.241829372259871	9.35048458846206	8.72470669465128e-21	4.72006632180634e-17	NA	NA	NA	NA	NA	NA	NA	NA	NA	NA	NA	NA	NA	NA	NA	NA	2	2	3	4	1.24044721316278
192.0216	2203.82488265777	1.43727174843018	0.153874341582633	9.34055498562988	9.58304705083111e-21	5.18442845449963e-17	NA	NA	NA	NA	NA	NA	NA	NA	NA	NA	NA	NA	NA	NA	NA	NA	0	2	3	4	0.837292226962703
302.1358	18600.7939919567	-0.795941881149197	0.0852355576435894	-9.33814364748348	9.80378483548422e-21	5.30384759599696e-17	NA	NA	NA	NA	NA	NA	NA	NA	NA	NA	NA	NA	NA	NA	NA	NA	0	2	2	4	-0.762085533811334
558.1678	416.611168317825	1.35377476762196	0.145166557331901	9.32566558375259	1.10289174053242e-20	5.96664431628038e-17	NA	NA	NA	NA	NA	NA	NA	NA	NA	NA	NA	NA	NA	NA	NA	NA	2	2	2	4	0.804230230484062
407.0046	1460.88777017753	3.35280238657533	0.359719169540018	9.32061082778168	1.15672430394731e-20	6.25787848435493e-17	NA	NA	NA	NA	NA	NA	NA	NA	NA	NA	NA	NA	NA	NA	NA	NA	2	2	4	4	1.82867433417172
358.9525	1176.90463045307	3.02359519361519	0.324579000543235	9.31543688456344	1.21451669085428e-20	6.57053529752167e-17	NA	NA	NA	NA	NA	NA	NA	NA	NA	NA	NA	NA	NA	NA	NA	NA	2	2	4	4	1.64152793968722
375.131	7636.22791807479	-1.09543036111998	0.117639524498882	-9.31175441065634	1.25737981133906e-20	6.8024247793443e-17	NA	NA	NA	NA	NA	NA	NA	NA	NA	NA	NA	NA	NA	NA	NA	NA	2	2	4	4	-0.965145195009616
250.1199	2036.24022764599	-0.768497724056319	0.0825654654877884	-9.30773804176009	1.30583594488925e-20	7.06457246185083e-17	NA	NA	NA	NA	NA	NA	NA	NA	NA	NA	NA	NA	NA	NA	NA	NA	2	2	4	4	-0.741819409401229
152.0574	1193.55474696873	3.04534991925136	0.327469505632336	9.29964429320176	1.40916321611423e-20	7.62357299917797e-17	FAPy-adenine	1	C5H7N5O	[M-H]-	153.06506	152.0577836	-2.57533676165184	HMDB04816	4,6-Diamino-5-formamidopyrimidine	1	C5H7N5O	[M-H]-	153.06506	152.0577836	-2.57533676165184	C06502	2	2	0	4	1.65960173745581
394.068	797.49022492617	2.4193332330719	0.260587939134188	9.2841335677707	1.63028146336753e-20	8.81982271681834e-17	NA	NA	NA	NA	NA	NA	NA	NA	NA	NA	NA	NA	NA	NA	NA	NA	1	2	4	4	1.31586768340322
494.9768	375.036933933292	-1.17342400033425	0.12671743241986	-9.26016237802448	2.04121551362264e-20	1.10429759286985e-16	NA	NA	NA	NA	NA	NA	NA	NA	NA	NA	NA	NA	NA	NA	NA	NA	0	2	4	4	-1.00807088635309
478.1073	384.652686934924	-1.24161630998484	0.134408777650011	-9.23761328458699	2.5205663296722e-20	1.36362638435266e-16	NA	NA	NA	NA	NA	NA	NA	NA	NA	NA	NA	NA	NA	NA	NA	NA	2	2	3	4	-1.04731555355796
476.1269	2134.62921454181	1.64488950833765	0.178213574962661	9.22987773901218	2.70940980762168e-20	1.46579070592333e-16	NA	NA	NA	NA	NA	NA	NA	NA	NA	NA	NA	NA	NA	NA	NA	NA	2	2	4	4	0.940367234398149
456.0674	440.472165248998	1.44883829251423	0.157050145388033	9.22532283516518	2.82707981293233e-20	1.52945017879639e-16	Delphinidin_3-arabinoside,[3-[1-Formyl-2-(2-furanyl)ethenyl]]-2-(2-furanyl)-5-(2-furanylmethylene)-4,5-dihydro-a-methyl-4-oxo-1H-pyrrole-1-acetic_acid,_9CI	1	C20H19O11	[M+Na-2H]-	435.09274	456.0674086	-0.0313550141107541	HMDB37998,HMDB35174	NA	NA	NA	NA	NA	NA	NA	NA	2	2	4	4	0.841901597863719
476.0935	964.625400225599	2.71695332780564	0.29470019464321	9.21938083921197	2.98820676030334e-20	1.6166198573241e-16	NA	NA	NA	NA	NA	NA	NA	NA	NA	NA	NA	NA	NA	NA	NA	NA	2	2	4	4	1.46547564817396
472.2409	3453.52236001291	-1.05711645409974	0.114790091226332	-9.20912635233841	3.28789980953513e-20	1.77875379695851e-16	NA	NA	NA	NA	NA	NA	NA	NA	NA	NA	NA	NA	NA	NA	NA	NA	2	2	4	4	-0.941087744093484
458.0906	4590.93096065122	1.18938954403365	0.129358097022761	9.19455041012523	3.76565989076867e-20	2.03722200090585e-16	NA	NA	NA	NA	NA	NA	NA	NA	NA	NA	NA	NA	NA	NA	NA	NA	0	2	4	4	0.73270779347608
583.1133	473.973519654121	-1.75550098075236	0.191115339463479	-9.18555771441794	4.09400247484646e-20	2.21485533889193e-16	NA	NA	NA	NA	NA	NA	NA	NA	NA	NA	NA	NA	NA	NA	NA	NA	0	2	4	4	-1.31586768340322
487.2918	377.065126085934	-1.18809779253772	0.129437717061543	-9.17891492147389	4.35457058418804e-20	2.35582268604573e-16	NA	NA	NA	NA	NA	NA	NA	NA	NA	NA	NA	NA	NA	NA	NA	NA	2	2	4	4	-1.01424509817669
494.3093	388.836230505575	-1.26979800729381	0.138341641469305	-9.17871144080326	4.36280580914536e-20	2.36027794274764e-16	NA	NA	NA	NA	NA	NA	NA	NA	NA	NA	NA	NA	NA	NA	NA	NA	2	2	4	4	-1.06673789885106
452.3821	394.447023929907	-1.30784633576667	0.142562689199764	-9.17383323159728	4.56491016925468e-20	2.46961640156678e-16	NA	NA	NA	NA	NA	NA	NA	NA	NA	NA	NA	NA	NA	NA	NA	NA	0	2	2	4	-1.08908054261838
485.3086	476.230450648376	1.58124187426323	0.172617350190985	9.16038783189369	5.17111331540671e-20	2.79757230363503e-16	NA	NA	NA	NA	NA	NA	NA	NA	NA	NA	NA	NA	NA	NA	NA	NA	0	2	2	4	0.914745964382661
326.0755	1885.9194149795	-0.85615643124179	0.0936094896523509	-9.14604314606782	5.90571086661753e-20	3.19498957884008e-16	NA	NA	NA	NA	NA	NA	NA	NA	NA	NA	NA	NA	NA	NA	NA	NA	2	2	4	4	-0.794672671370545
558.1391	449.168412214225	1.48337566623993	0.162209530757655	9.14481201758807	5.97336605937885e-20	3.23159103812396e-16	NA	NA	NA	NA	NA	NA	NA	NA	NA	NA	NA	NA	NA	NA	NA	NA	2	2	4	4	0.859181253299147
394.2596	1226.8816936994	-1.04679837838784	0.114494198200196	-9.14280718886288	6.08518220273015e-20	3.29208357167701e-16	NA	NA	NA	NA	NA	NA	NA	NA	NA	NA	NA	NA	NA	NA	NA	NA	2	2	4	4	-0.931044629460035
396.1884	2281.97275883721	-1.02655741513937	0.112556785971281	-9.12035117457337	7.48812905803747e-20	4.05107782039827e-16	NA	NA	NA	NA	NA	NA	NA	NA	NA	NA	NA	NA	NA	NA	NA	NA	2	2	4	4	-0.918974244417551
365.2098	9990.3175496997	-1.83583898214607	0.201594522308519	-9.10659159347848	8.50106956474399e-20	4.5990786345265e-16	NA	NA	NA	NA	NA	NA	NA	NA	NA	NA	NA	NA	NA	NA	NA	NA	2	2	1	4	-1.35655492537733
480.3915	589.686189132996	1.93611153880784	0.212639271411024	9.10514565799753	8.61507571909451e-20	4.66075596403013e-16	NA	NA	NA	NA	NA	NA	NA	NA	NA	NA	NA	NA	NA	NA	NA	NA	0	2	4	4	1.06673789885106
492.3248	382.49708405945	-1.22617014649361	0.134747277142816	-9.09977680064005	9.05176578082915e-20	4.89700528742857e-16	NA	NA	NA	NA	NA	NA	NA	NA	NA	NA	NA	NA	NA	NA	NA	NA	2	2	4	4	-1.03616612371523
487.1218	391.946722294262	-1.29121943268901	0.141908255819773	-9.09897331363789	9.11897465009067e-20	4.93336528569905e-16	NA	NA	NA	NA	NA	NA	NA	NA	NA	NA	NA	NA	NA	NA	NA	NA	0	2	2	4	-1.07908396722536
373.1588	7566.3568496507	-1.59883865737438	0.175747214084222	-9.0973769667164	9.25397017031777e-20	5.00639786214191e-16	NA	NA	NA	NA	NA	NA	NA	NA	NA	NA	NA	NA	NA	NA	NA	NA	2	2	4	4	-1.23249389398241
191.0184	52773.6290999544	1.27682193637079	0.140351131356597	9.09733982212585	9.25713471284554e-20	5.00810987964944e-16	NA	NA	NA	NA	NA	NA	NA	NA	NA	NA	NA	NA	NA	NA	NA	NA	2	2	4	4	0.767667061269858
497.2477	389.838819859393	-1.27655660968941	0.140347476268321	-9.09568624696074	9.39910032173593e-20	5.08491327405914e-16	NA	NA	NA	NA	NA	NA	NA	NA	NA	NA	NA	NA	NA	NA	NA	NA	2	2	4	4	-1.07083512256498
282.2522	442911.35097105	-1.31317169239022	0.14439953677668	-9.094015962261	9.5446846929583e-20	5.16367441889044e-16	NA	NA	NA	NA	NA	NA	NA	NA	NA	NA	NA	NA	NA	NA	NA	NA	2	2	4	4	-1.09243701694546
332.1459	8866.09425340888	-0.737575513551485	0.0811326971951055	-9.09097736240403	9.81527096597327e-20	5.31006159259154e-16	NA	NA	NA	NA	NA	NA	NA	NA	NA	NA	NA	NA	NA	NA	NA	NA	0	2	3	4	-0.718853485150582
348.1105	2713.91599340458	1.45778189450324	0.160420367315718	9.08726191627665	1.01564503183692e-19	5.49463962223774e-16	NA	NA	NA	NA	NA	NA	NA	NA	NA	NA	NA	NA	NA	NA	NA	NA	0	2	4	4	0.845204985860306
486.3209	584.546308742764	1.92130533382488	0.21165799275655	9.07740505710441	1.11194154118714e-19	6.01560373782244e-16	LysoSM(d18:1)	1	C23H50N2O5P	[M+Na-2H]-	465.345736	486.3204046	1.07603957206941	HMDB06482	Sphingosyl-phosphocholine	1	C23H50N2O5P	[M+Na-2H]-	465.345736	486.3204046	1.07603957206941	C03640	2	2	4	4	1.06184474609005
565.1169	548.928127427894	1.81848225616971	0.200376438529494	9.07532976189735	1.13333789990097e-19	6.13135803846423e-16	NA	NA	NA	NA	NA	NA	NA	NA	NA	NA	NA	NA	NA	NA	NA	NA	2	2	4	4	1.01115317400366
452.167	566.17985636842	1.86923127319913	0.205996375279716	9.07409788478538	1.14623050867126e-19	6.20110705191152e-16	NA	NA	NA	NA	NA	NA	NA	NA	Alpinine	1	C23H29NO6	[M+(37Cl)]-	415.199489	452.1659406	2.40398469318959	C09331	0	2	4	4	1.03537465930383
460.1627	965.420926255512	0.705772536381838	0.0777846069611784	9.07342164413176	1.15336943622574e-19	6.23972864998125e-16	NA	NA	NA	NA	NA	NA	NA	NA	NA	NA	NA	NA	NA	NA	NA	NA	2	2	4	4	0.516423900050519
494.3262	683.122454748963	2.17335393381167	0.239982937559848	9.05628523390194	1.34968824440404e-19	7.30181340222587e-16	Docosa-4,7,10,13,16-pentaenoyl_carnitine,Clupanodonyl_carnitine,23-Acetoxysoladulcidine,LysoPC(16:0)	1	C29H47NO4	[M+Na-2H]-	473.350509	494.3251776	1.99949354155605	HMDB06321,HMDB06496,HMDB31402,HMDB10382	NA	NA	NA	NA	NA	NA	NA	NA	0	2	4	4	1.19953038690616
348.0699	7028.91781971511	1.09723586185527	0.121376326791953	9.03994947660601	1.56744246251914e-19	8.47986372222857e-16	NA	NA	NA	NA	NA	NA	NA	NA	NA	NA	NA	NA	NA	NA	NA	NA	2	2	4	4	0.688026296546226
125.0352	396.901172946805	-1.32342469331928	0.146497818652829	-9.03375016426377	1.65887172765546e-19	8.97449604661604e-16	NA	NA	NA	NA	NA	NA	NA	NA	NA	NA	NA	NA	NA	NA	NA	NA	2	2	4	4	-1.09918715332586
414.199	4755.43455892641	-0.807879915785699	0.0894483145488744	-9.03180702576878	1.6885999834373e-19	9.13532591039578e-16	NA	NA	NA	NA	NA	NA	NA	NA	NA	NA	NA	NA	NA	NA	NA	NA	2	2	3	4	-0.768288706640495
600.298	1428.85344638961	-1.04899602104604	0.116154990685753	-9.03100258415931	1.70106074106051e-19	9.20273860913737e-16	NA	NA	NA	NA	NA	NA	NA	NA	NA	NA	NA	NA	NA	NA	NA	NA	1	2	2	4	-0.933904476919413
575.1658	450.424490883744	-1.63711481289235	0.181314276062605	-9.02915561004739	1.73001511553877e-19	9.35938177506473e-16	NA	NA	NA	NA	NA	NA	NA	NA	NA	NA	NA	NA	NA	NA	NA	NA	2	2	4	4	-1.25151285594348
559.236	1575.05636820172	-0.930747510731748	0.103182064184482	-9.02043895020008	1.87337142824269e-19	1.0134939426793e-15	NA	NA	NA	NA	NA	NA	NA	NA	NA	NA	NA	NA	NA	NA	NA	NA	0	2	2	4	-0.846528925862088
428.9956	764.899274862709	2.35324286529999	0.260906479514419	9.0194880160879	1.88970377037639e-19	1.02232973977363e-15	NA	NA	NA	NA	NA	NA	NA	NA	NA	NA	NA	NA	NA	NA	NA	NA	2	2	4	4	1.28672459908351
358.0344	1373.6221930843	3.25920793906678	0.361479753485756	9.01629457151661	1.9455877633649e-19	1.05256297998041e-15	NA	NA	NA	NA	NA	NA	NA	NA	NA	NA	NA	NA	NA	NA	NA	NA	2	2	4	4	1.78374180667881
252.0628	2430.99318762173	0.670222667840528	0.0743665448351044	9.01242177280975	2.01555494989522e-19	1.09041522789331e-15	NA	NA	NA	NA	NA	NA	NA	NA	NA	NA	NA	NA	NA	NA	NA	NA	2	2	4	4	0.497474952333271
592.2461	1543.20764842637	-0.818664895246614	0.0909908463694049	-8.99722255492597	2.31499943636203e-19	1.25241469507186e-15	NA	NA	NA	NA	NA	NA	NA	NA	NA	NA	NA	NA	NA	NA	NA	NA	2	2	4	4	-0.775146526530865
479.1018	1866.27131918777	-1.58580705076078	0.176730464495462	-8.97302598783977	2.88478001382773e-19	1.5606659874808e-15	NA	NA	NA	NA	NA	NA	NA	NA	NA	NA	NA	NA	NA	NA	NA	NA	2	2	4	4	-1.23051770575847
351.1941	17435.908877187	-1.63526590633122	0.182250997641018	-8.97260331903493	2.89587461079072e-19	1.56666816443778e-15	NA	NA	NA	NA	NA	NA	NA	NA	NA	NA	NA	NA	NA	NA	NA	NA	2	2	4	4	-1.25050055252288
358.1867	7451.63298933455	-0.817520695600854	0.0911398312194513	-8.96996060517585	2.96620506355504e-19	1.60471693938328e-15	NA	NA	NA	NA	NA	NA	NA	NA	NA	NA	NA	NA	NA	NA	NA	NA	2	2	4	4	-0.774521584635439
423.0596	773.530347149605	2.37098005297697	0.264498534556483	8.96405742645296	3.12945891116348e-19	1.69303727093944e-15	Dopaxanthin_quinone,Betanidin	1	C18H16N2O8	[M+Cl]-	388.090668	423.0600696	-1.18257438115542	HMDB12220,HMDB29407	Betanidin,Dopaxanthin_quinone	1	C18H16N2O8	[M+Cl]-	388.090668	423.0600696	-1.18257438115542	C08539,C17753	2	2	4	4	1.2952451412928
176.9348	1550.59781702231	3.4426466129026	0.384339887491632	8.9572972385739	3.32733835030329e-19	1.80009004751408e-15	NA	NA	NA	NA	NA	NA	NA	NA	NA	NA	NA	NA	NA	NA	NA	NA	2	2	4	4	1.8885371143775
406.9621	485.597924193303	-1.81073450254517	0.202457682631452	-8.94376779883123	3.76122380263146e-19	2.03482207722362e-15	NA	NA	NA	NA	NA	NA	NA	NA	NA	NA	NA	NA	NA	NA	NA	NA	2	2	4	4	-1.34617334760192
561.2284	3391.5800198614	-1.4879166087897	0.166546289851448	-8.93395229708723	4.11054631676963e-19	2.22380555737237e-15	NA	NA	NA	NA	NA	NA	NA	NA	NA	NA	NA	NA	NA	NA	NA	NA	2	2	4	4	-1.18073421779832
333.1045	2699.07664024663	-0.744681905741623	0.0833556847291986	-8.93378667766818	4.11670738832653e-19	2.22713869708465e-15	NA	NA	NA	NA	NA	NA	NA	NA	NA	NA	NA	NA	NA	NA	NA	NA	0	2	3	4	-0.723055304491051
575.4437	438.359358059521	-1.57169346848894	0.175950232636716	-8.93260238952918	4.16102976202968e-19	2.25111710125806e-15	NA	NA	NA	NA	NA	NA	NA	NA	NA	NA	NA	NA	NA	NA	NA	NA	2	2	4	4	-1.22168374104768
394.0907	719.646877537239	2.25637159127441	0.252617026741043	8.93198538666758	4.18430774542285e-19	2.26371049027376e-15	NA	NA	NA	NA	NA	NA	NA	NA	NA	NA	NA	NA	NA	NA	NA	NA	2	2	4	4	1.2374555429426
167.0234	1925.40375225907	3.76783318782186	0.421888026589106	8.93088438248452	4.22616593644745e-19	2.28635577161807e-15	NA	NA	NA	NA	NA	NA	NA	NA	NA	NA	NA	NA	NA	NA	NA	NA	2	2	4	4	2.02659863485346
345.1066	14499.2077011419	-1.07855944210492	0.120865845523609	-8.92360813290499	4.51338686311155e-19	2.44174229294335e-15	NA	NA	NA	NA	NA	NA	NA	NA	NA	NA	NA	NA	NA	NA	NA	NA	2	2	4	4	-0.953412065634642
418.2886	1967.6511930821	-0.910252154164521	0.102110269283988	-8.91440362019748	4.90448700594558e-19	2.65332747021656e-15	NA	NA	NA	NA	NA	NA	NA	NA	NA	NA	NA	NA	NA	NA	NA	NA	2	2	4	4	-0.832046060223924
474.0572	584.503936482634	1.92138748148332	0.215579958772742	8.91264425701459	4.98296615292362e-19	2.69578468873168e-15	Chondroitin_4-sulfate	1	C14H21NO15S	[M-H]-	475.063196	474.0559196	2.62120975318765	HMDB00652	NA	NA	NA	NA	NA	NA	NA	NA	2	2	4	4	1.06265850489944
487.0528	400.344145726597	-1.34626832421135	0.151348515319601	-8.89515382009829	5.83384368845951e-19	3.1561094354566e-15	NA	NA	NA	NA	NA	NA	NA	NA	NA	NA	NA	NA	NA	NA	NA	NA	2	2	4	4	-1.10940730438314
494.0934	1556.53817733218	-3.02379957764021	0.339994838256755	-8.89366318954736	5.91267265614608e-19	3.19875590697503e-15	NA	NA	NA	NA	NA	NA	NA	NA	NA	NA	NA	NA	NA	NA	NA	NA	2	2	4	4	-2.00887762743851
476.0574	447.508591211545	1.47633821798795	0.166157675625594	8.88516412154569	6.38264749998367e-19	3.45301229749117e-15	NA	NA	NA	NA	NA	NA	NA	NA	NA	NA	NA	NA	NA	NA	NA	NA	2	2	4	4	0.857174403133637
463.1278	1244.61994489098	-1.60923876308573	0.181176239678565	-8.88217332438716	6.55665691817192e-19	3.54715139273101e-15	NA	NA	NA	NA	NA	NA	NA	NA	NA	NA	NA	NA	NA	NA	NA	NA	2	2	4	4	-1.2384515349422
288.1201	9232.28467307425	-0.857450849599774	0.0965671791337004	-8.87931963314995	6.72705479474288e-19	3.6393366439559e-15	NA	NA	NA	NA	NA	NA	NA	NA	NA	NA	NA	NA	NA	NA	NA	NA	2	2	3	4	-0.795942807255956
400.187	476.586963506743	-1.76808098213937	0.199220135561014	-8.87501143978427	6.9926226135898e-19	3.78300883395208e-15	NA	NA	NA	NA	NA	NA	NA	NA	NA	NA	NA	NA	NA	NA	NA	NA	2	2	3	4	-1.32249764525409
227.1149	117496.284376908	-0.587909463503917	0.0662678618254591	-8.87171318507896	7.20290992330914e-19	3.89677426851024e-15	NA	NA	NA	NA	NA	NA	NA	NA	NA	NA	NA	NA	NA	NA	NA	NA	0	2	4	4	-0.58429310671019
160.0612	6056.87796475255	0.705864212288739	0.0795810631988888	8.86975096732051	7.33096614981526e-19	3.96605268705005e-15	NA	NA	NA	NA	NA	NA	NA	NA	NA	NA	NA	NA	NA	NA	NA	NA	2	2	4	4	0.517482012782876
434.9933	3825.48427615703	-1.0078233203007	0.113706359612701	-8.86338568689984	7.76204791389805e-19	4.19926792141884e-15	NA	NA	NA	NA	NA	NA	NA	NA	NA	NA	NA	NA	NA	NA	NA	NA	0	2	4	4	-0.90354965745822
247.0395	2171.56320636572	0.712620295783013	0.0804482860374015	8.85811657257317	8.13775960791413e-19	4.40252794788154e-15	NA	NA	NA	NA	NA	NA	NA	NA	NA	NA	NA	NA	NA	NA	NA	NA	2	2	4	4	0.522250720140835
193.0241	3286.6458676022	1.31602474902398	0.148631069428268	8.85430451443481	8.42072056861812e-19	4.5556098276224e-15	NA	NA	NA	NA	NA	NA	NA	NA	NA	NA	NA	NA	NA	NA	NA	NA	2	2	3	4	0.787709693361805
371.0457	11838.7170609178	1.78508702127173	0.201667084016688	8.85165286132671	8.62325613722231e-19	4.66518157023727e-15	NA	NA	NA	NA	NA	NA	NA	NA	NA	NA	NA	NA	NA	NA	NA	NA	2	2	4	4	0.995076625308591
350.9449	1195.18743889275	3.04721301062655	0.344562221758432	8.84372347924697	9.25805614368126e-19	5.00860837373156e-15	NA	NA	NA	NA	NA	NA	NA	NA	NA	NA	NA	NA	NA	NA	NA	NA	0	2	3	4	1.66143919592251
307.1471	4843.35393843746	-0.928916469533454	0.105048993780991	-8.84269745096358	9.34349820053554e-19	5.05483252648973e-15	NA	NA	NA	NA	NA	NA	NA	NA	NA	NA	NA	NA	NA	NA	NA	NA	2	2	4	4	-0.843882525693166
200.0332	521.052916680912	-1.96727184301496	0.222686882448939	-8.83425113046808	1.00771038687491e-18	5.45171319299327e-15	NA	NA	NA	NA	NA	NA	NA	NA	NA	NA	NA	NA	NA	NA	NA	NA	1	2	4	4	-1.41835558258975
417.223	4007.97971352795	-1.72825785956408	0.195749490707056	-8.82892646781119	1.05685170933743e-18	5.71756774751549e-15	NA	NA	NA	NA	NA	NA	NA	NA	NA	NA	NA	NA	NA	NA	NA	NA	2	2	4	4	-1.29846471135606
484.3039	367.249574925268	-1.11572495722173	0.12645393488019	-8.82317310472653	1.11261152902069e-18	6.01922837200196e-15	NA	NA	NA	NA	NA	NA	NA	NA	NA	NA	NA	NA	NA	NA	NA	NA	0	2	4	4	-0.977012720431826
281.2487	2298014.93178974	-1.24774026532472	0.141574734296692	-8.81329759524667	1.21517407155585e-18	6.57409172711717e-15	NA	NA	NA	NA	NA	NA	NA	NA	NA	NA	NA	NA	NA	NA	NA	NA	1	2	2	4	-1.05132918347022
428.9019	745.039223080291	2.31170664212559	0.262363437498773	8.81108535611559	1.23939947555125e-18	6.70515116273229e-15	NA	NA	NA	NA	NA	NA	NA	NA	NA	NA	NA	NA	NA	NA	NA	NA	2	2	4	4	1.26892206683416
478.1611	2237.40155862274	-2.06106538892388	0.233929973816726	-8.8106083854762	1.24468477572344e-18	6.7337446366638e-15	NA	NA	NA	NA	NA	NA	NA	NA	NA	NA	NA	NA	NA	NA	NA	NA	0	2	3	4	-1.46955170137962
583.4065	455.306176913887	-1.66205339805383	0.188784623158829	-8.80396597055204	1.32064447698906e-18	7.14468662051079e-15	NA	NA	NA	NA	NA	NA	NA	NA	NA	NA	NA	NA	NA	NA	NA	NA	2	2	4	4	-1.26273390405286
201.0171	4803.84531468866	2.0647759984774	0.234571211689477	8.80234187139181	1.33990278493758e-18	7.24887406651228e-15	NA	NA	NA	NA	NA	NA	NA	NA	NA	NA	NA	NA	NA	NA	NA	NA	2	2	4	4	1.13283708676613
461.1751	2353.71498303039	-1.04668945680217	0.119086918923094	-8.7892899259416	1.50508196891248e-18	8.1424934518165e-15	NA	NA	NA	NA	NA	NA	NA	NA	NA	NA	NA	NA	NA	NA	NA	NA	2	2	4	4	-0.93033085673088
194.9913	2697.534983095	0.775955752011909	0.088286745401078	8.7890401723024	1.50843126130988e-18	8.16061312368646e-15	NA	NA	NA	NA	NA	NA	NA	NA	NA	NA	NA	NA	NA	NA	NA	NA	2	2	4	4	0.548427009156799
396.2058	448.161143629262	-1.6251337223979	0.185007189344099	-8.78416524330457	1.57529974400432e-18	8.5223716150634e-15	NA	NA	NA	NA	NA	NA	NA	NA	NA	NA	NA	NA	NA	NA	NA	NA	2	2	4	4	-1.24445346020286
482.1493	737.889161770372	2.29655222008077	0.261490857483922	8.78253351638489	1.59832920982488e-18	8.64696102515258e-15	NA	NA	NA	NA	NA	NA	NA	NA	NA	NA	NA	NA	NA	NA	NA	NA	0	2	2	4	1.26170723478428
329.1901	2533.56623881478	4.17656411998195	0.476028149546761	8.77377550877732	1.72773504730853e-18	9.34704660593913e-15	NA	NA	NA	NA	NA	NA	NA	NA	NA	NA	NA	NA	NA	NA	NA	NA	2	2	0	4	2.18800776758196
439.0725	874.247509655336	2.56356702374461	0.292249437195906	8.77184588734092	1.75760855839765e-18	9.50866230093129e-15	NA	NA	NA	NA	NA	NA	NA	NA	NA	NA	NA	NA	NA	NA	NA	NA	2	2	4	4	1.38982670762829
318.8764	2538.14011083427	4.17922694011055	0.476909278392797	8.76314873594976	1.89870877797163e-18	1.02720144888265e-14	NA	NA	NA	NA	NA	NA	NA	NA	NA	NA	NA	NA	NA	NA	NA	NA	2	2	2	4	2.19310646762618
452.0477	1031.0768200436	1.11359239206421	0.127293958130746	8.74819518865477	2.16792044862051e-18	1.1728449627037e-14	NA	NA	NA	NA	NA	NA	NA	NA	NA	NA	NA	NA	NA	NA	NA	NA	0	2	4	4	0.695670879965097
495.1831	383.269790420666	-1.23145937648698	0.140854455390465	-8.74277901308291	2.27445296096531e-18	1.23047905188223e-14	NA	NA	NA	NA	NA	NA	NA	NA	NA	NA	NA	NA	NA	NA	NA	NA	0	2	4	4	-1.03933849307694
242.0797	42961.7817196887	0.598706077910966	0.0685335537485383	8.73595553074226	2.41605015130419e-18	1.30708313185556e-14	NA	NA	NA	NA	NA	NA	NA	NA	NA	NA	NA	NA	NA	NA	NA	NA	2	2	4	4	0.460098205682992
562.3602	416.125481832775	-1.44381979134014	0.165310704870485	-8.73397637782333	2.45872485963909e-18	1.33017014906475e-14	NA	NA	NA	NA	NA	NA	NA	NA	NA	NA	NA	NA	NA	NA	NA	NA	2	2	3	4	-1.1587154760979
373.1361	2428.3355013733	-0.811288094211783	0.0929164299434802	-8.73137393144871	2.51597360899869e-18	1.36114172246829e-14	NA	NA	NA	NA	NA	NA	NA	NA	NA	NA	NA	NA	NA	NA	NA	NA	2	2	4	4	-0.770155427102888
263.0775	12596.8652007072	0.611850065280449	0.0701368299921745	8.72366295067394	2.69344028705806e-18	1.45715119529841e-14	NA	NA	NA	NA	NA	NA	NA	NA	NA	NA	NA	NA	NA	NA	NA	NA	2	2	4	4	0.469380282723117
454.2119	367.705742351825	-1.11893827773512	0.128267231538401	-8.72349285405855	2.69749121519677e-18	1.45934274742145e-14	NA	NA	NA	NA	NA	NA	NA	NA	NA	NA	NA	NA	NA	NA	NA	NA	0	2	4	4	-0.978505848478525
466.2951	647.155444550266	2.0862181082511	0.239337441983546	8.71663911405273	2.86581784104366e-18	1.55040745200462e-14	LysoPC(14:0),Buprenorphine,1-Heptadecanoylglycerophosphoethanolamine	1	C22H46NO7P	[M-H]-	467.301192	466.2939156	2.62473937374618	HMDB10379,HMDB15057,HMDB61691	Buprenorphine	1	C29H41NO4	[M-H]-	467.303559	466.2962826	-2.45144566369927	C08007	0	2	2	4	1.14701980402266
338.0623	730.131955566383	2.27933331850108	0.261530836201954	8.71535208468107	2.89856422693511e-18	1.56812324677189e-14	NA	NA	NA	NA	NA	NA	NA	NA	NA	NA	NA	NA	NA	NA	NA	NA	2	2	4	4	1.25659372137512
192.0338	3038.52013404045	1.33844415035645	0.153601880101849	8.71372244577324	2.94055824587295e-18	1.59084201101727e-14	NA	NA	NA	NA	NA	NA	NA	NA	NA	NA	NA	NA	NA	NA	NA	NA	0	2	4	4	0.795942807255956
496.1061	439.238807462045	1.44409440312389	0.166028744039906	8.69785778043823	3.38208035741474e-18	1.82970547336137e-14	Azlocillin	1	C20H23N5O6S	[M+Cl]-	461.136907	496.1063086	-0.46159461405226	HMDB15194	Azlocillin	1	C20H23N5O6S	[M+Cl]-	461.136907	496.1063086	-0.46159461405226	C06839	2	2	4	4	0.839265488041599
471.0412	598.231719732595	1.95873136059628	0.225299084097628	8.69391621560037	3.5015594135823e-18	1.89434364274802e-14	NA	NA	NA	NA	NA	NA	NA	NA	NA	NA	NA	NA	NA	NA	NA	NA	2	2	4	4	1.07577564471351
561.1804	375.7989703473	-1.17849409185332	0.135946130183511	-8.66883147216105	4.36577580812729e-18	2.36188471219686e-14	NA	NA	NA	NA	NA	NA	NA	NA	NA	NA	NA	NA	NA	NA	NA	NA	0	2	4	4	-1.0103817021634
265.0712	4779.43991863418	-0.813154771814726	0.0938338560631888	-8.66589955833359	4.47961760931021e-18	2.42347312663682e-14	NA	NA	NA	NA	NA	NA	NA	NA	NA	NA	NA	NA	NA	NA	NA	NA	2	2	4	4	-0.770778263793942
306.0768	4917.2835514976	0.789294846858485	0.0911616192898382	8.65819248283656	4.79303684612008e-18	2.59303293375096e-14	NA	NA	NA	NA	NA	NA	NA	NA	NA	NA	NA	NA	NA	NA	NA	NA	2	2	4	4	0.555974697649617
586.2826	911.147335585647	-0.887498336888144	0.102661290906798	-8.64491697940825	5.38444323594092e-18	2.91298379064404e-14	NA	NA	NA	NA	NA	NA	NA	NA	NA	NA	NA	NA	NA	NA	NA	NA	0	2	2	4	-0.814506613454296
584.1394	3426.73720058317	1.00216036350083	0.116055708800057	8.6351664546496	5.86415849975977e-18	3.17250974837004e-14	NA	NA	NA	NA	NA	NA	NA	NA	NA	NA	NA	NA	NA	NA	NA	NA	2	2	4	4	0.655542466487332
474.3068	366.452055839723	-1.10944888430121	0.128506709070909	-8.63339270239211	5.95585234561581e-18	3.22211611897815e-14	NA	NA	NA	NA	NA	NA	NA	NA	NA	NA	NA	NA	NA	NA	NA	NA	2	2	2	4	-0.974032979740806
349.2358	24502.8466411428	-1.75976146056446	0.203891043648919	-8.63089142647486	6.08756492811129e-18	3.29337262610821e-14	NA	NA	NA	NA	NA	NA	NA	NA	NA	NA	NA	NA	NA	NA	NA	NA	2	2	4	4	-1.3180712358278
487.1846	518.342612444117	1.7234238065876	0.200179867334052	8.60937630511874	7.34591398426287e-18	3.97413946548621e-14	NA	NA	NA	NA	NA	NA	NA	NA	NA	NA	NA	NA	NA	NA	NA	NA	0	2	3	4	0.967359976653081
558.194	894.522471652125	-1.38133995375108	0.160499194659913	-8.6065226475313	7.53102756106347e-18	4.07428591053534e-14	NA	NA	NA	NA	NA	NA	NA	NA	NA	NA	NA	NA	NA	NA	NA	NA	0	2	3	4	-1.1293268380078
595.1163	713.321946237636	2.24257244690268	0.260633293775574	8.60432070828876	7.67700504617496e-18	4.15325972998065e-14	3,3-Bis(4-hydroxyanigorufone),Anigorootin,Sulforhodamine_B	1	C38H22O6	[M+Na-2H]-	574.14164	595.1163086	-0.0252051571416396	HMDB31234,HMDB33185,HMDB31987	NA	NA	NA	NA	NA	NA	NA	NA	0	2	4	4	1.23348379552787
412.3065	10959.4643109839	-1.36529906697544	0.158716020935714	-8.6021502991714	7.82362439571098e-18	4.23258079807964e-14	NA	NA	NA	NA	NA	NA	NA	NA	NA	NA	NA	NA	NA	NA	NA	NA	2	2	3	4	-1.11801347321444
376.1412	4132.9343183168	-1.25855943411741	0.146644511845284	-8.58238346788761	9.292725370394e-18	5.02736442538315e-14	NA	NA	NA	NA	NA	NA	NA	NA	NA	NA	NA	NA	NA	NA	NA	NA	2	2	4	4	-1.05940767797568
379.2252	28387.2139434486	-1.43664199887169	0.167515590108823	-8.57616892814812	9.80854583937265e-18	5.3064232991006e-14	NA	NA	NA	NA	NA	NA	NA	NA	NA	NA	NA	NA	NA	NA	NA	NA	2	2	4	4	-1.15509997159779
409.272	696.228953125808	2.20352698184774	0.257128603909256	8.56974661063143	1.03712992197816e-17	5.61087287790184e-14	NA	NA	NA	NA	NA	NA	NA	NA	NA	NA	NA	NA	NA	NA	NA	NA	0	2	4	4	1.21681691203926
356.2439	74436.3013952867	-0.944323533770519	0.110208312301816	-8.56853275444779	1.0481188085046e-17	5.67032275400989e-14	NA	NA	NA	NA	NA	NA	NA	NA	NA	NA	NA	NA	NA	NA	NA	NA	2	2	4	4	-0.856506219905586
155.0763	763.317829867017	2.35044656660267	0.274569098771308	8.56049197495594	1.12386893659097e-17	6.08013094695714e-14	NA	NA	NA	NA	NA	NA	NA	NA	NA	NA	NA	NA	NA	NA	NA	NA	2	2	4	4	1.28460900406218
404.2257	902.895393331254	2.61401061598668	0.305363258854449	8.56033114721454	1.12543789323833e-17	6.08861900241935e-14	NA	NA	NA	NA	NA	NA	NA	NA	NA	NA	NA	NA	NA	NA	NA	NA	2	2	4	4	1.41962237022572
435.1009	2425.23193570226	-1.02657142660816	0.120007537419968	-8.55422458187489	1.1866368229338e-17	6.41970521207184e-14	NA	NA	NA	NA	NA	NA	NA	NA	NA	NA	NA	NA	NA	NA	NA	NA	2	2	4	4	-0.91968055580733
255.0448	2649.83233071821	0.930043818653629	0.108756730863588	8.55159778405043	1.21396167629132e-17	6.56753266873606e-14	NA	NA	NA	NA	NA	NA	NA	NA	NA	NA	NA	NA	NA	NA	NA	NA	2	2	2	4	0.615883413326488
412.1177	1353.03034488853	-0.983085687272457	0.114987801415571	-8.54947807654434	1.2364635231899e-17	6.68926766045735e-14	NA	NA	NA	NA	NA	NA	NA	NA	NA	NA	NA	NA	NA	NA	NA	NA	0	2	4	4	-0.879443779339749
341.0256	4422.31905713099	1.35955410995917	0.159034738843137	8.54878701250397	1.24388813386575e-17	6.72943480421371e-14	NA	NA	NA	NA	NA	NA	NA	NA	NA	NA	NA	NA	NA	NA	NA	NA	2	2	0	4	0.807432435425095
366.0829	5913.69232618255	0.659247153422794	0.0771284260699292	8.54739538993161	1.25897311823084e-17	6.81104456962887e-14	NA	NA	NA	NA	NA	NA	NA	NA	NA	NA	NA	NA	NA	NA	NA	NA	2	2	4	4	0.490676291482475
476.3377	405.022686496524	-1.37544890334808	0.160971910191975	-8.54465168306522	1.28924528060215e-17	6.97481696805764e-14	NA	NA	NA	NA	NA	NA	NA	NA	NA	NA	NA	NA	NA	NA	NA	NA	2	2	1	4	-1.12408740589992
286.9798	16009.7508451794	3.07971671962513	0.361672123408833	8.51521729293973	1.6627821791562e-17	8.99565158923504e-14	NA	NA	NA	NA	NA	NA	NA	NA	NA	NA	NA	NA	NA	NA	NA	NA	2	2	3	4	1.67823452155642
283.2572	25311.9672748081	-1.41020622872664	0.165653235062812	-8.51300144058109	1.69487966937708e-17	9.16929901133002e-14	NA	NA	NA	NA	NA	NA	NA	NA	NA	NA	NA	NA	NA	NA	NA	NA	2	2	4	4	-1.14523435441326
321.2044	14680.7978742433	-1.87251697583471	0.219980518175143	-8.51219458599445	1.70671847658572e-17	9.23334695832876e-14	NA	NA	NA	NA	NA	NA	NA	NA	NA	NA	NA	NA	NA	NA	NA	NA	2	2	1	4	-1.37538074831044
446.3847	457.254606301673	1.5126021822357	0.178063957563166	8.49471281519236	1.98422913309256e-17	1.07346796100308e-13	NA	NA	NA	NA	NA	NA	NA	NA	NA	NA	NA	NA	NA	NA	NA	NA	2	2	4	4	0.878762558895726
436.1932	8160.20507583759	-0.680440454704653	0.0801123372808965	-8.49357886437437	2.00369397969815e-17	1.0839984430167e-13	NA	NA	NA	NA	NA	NA	NA	NA	NA	NA	NA	NA	NA	NA	NA	NA	2	2	2	4	-0.675179981027828
592.4441	475.983970470994	-1.7651476262773	0.208150431348138	-8.48015358337178	2.24896872548822e-17	1.21669208048913e-13	NA	NA	NA	NA	NA	NA	NA	NA	NA	NA	NA	NA	NA	NA	NA	NA	2	2	4	4	-1.32138861469126
557.1845	384.307736717289	-1.23859893454252	0.146410564862851	-8.45976474240619	2.6791745798888e-17	1.44943344771984e-13	NA	NA	NA	NA	NA	NA	NA	NA	NA	NA	NA	NA	NA	NA	NA	NA	2	2	4	4	-1.04491545314559
416.9687	1700.51538392701	3.58164533463006	0.423710875164213	8.45304084593524	2.83812332003169e-17	1.53542471613715e-13	NA	NA	NA	NA	NA	NA	NA	NA	NA	NA	NA	NA	NA	NA	NA	NA	2	2	4	4	1.95919440998155
439.1935	1314.44552742083	-0.896352004392198	0.1061894116854	-8.44106761837758	3.14452163696228e-17	1.70118620559659e-13	NA	NA	NA	NA	NA	NA	NA	NA	NA	NA	NA	NA	NA	NA	NA	NA	2	2	4	4	-0.822919928080674
496.2634	411.669501209423	-1.4167346459609	0.167917092315363	-8.43710801816498	3.25285818426329e-17	1.75979627768644e-13	NA	NA	NA	NA	NA	NA	NA	NA	NA	NA	NA	NA	NA	NA	NA	NA	2	2	4	4	-1.14701980402266
480.267	361.791004948099	-1.07388579578551	0.127283335420798	-8.43697089045674	3.25667530076868e-17	1.76186133771586e-13	NA	NA	NA	NA	NA	NA	NA	NA	NA	NA	NA	NA	NA	NA	NA	NA	2	2	3	4	-0.949045847171097
346.9174	1710.43534761162	3.59041589179278	0.425690023553902	8.43434352024025	3.33067067592919e-17	1.80189283567769e-13	NA	NA	NA	NA	NA	NA	NA	NA	NA	NA	NA	NA	NA	NA	NA	NA	2	2	4	4	1.96874795519244
449.0056	600.387249800573	1.96464666441852	0.23295374377722	8.4336342166596	3.35092971198957e-17	1.81285297418636e-13	NA	NA	NA	NA	NA	NA	NA	NA	NA	NA	NA	NA	NA	NA	NA	NA	2	2	2	4	1.08323605281824
454.1117	5385.50378705363	1.37255313013723	0.162859777669751	8.42782146565687	3.52159800586326e-17	1.90518452117203e-13	NA	NA	NA	NA	NA	NA	NA	NA	NA	NA	NA	NA	NA	NA	NA	NA	2	2	4	4	0.81386182470551
320.0749	4691.1265571764	1.54624379381492	0.183505617250869	8.42613875792735	3.57258501237001e-17	1.93276849169218e-13	NA	NA	NA	NA	NA	NA	NA	NA	NA	NA	NA	NA	NA	NA	NA	NA	0	2	4	4	0.893844999092663
480.1527	515.256593603401	-1.9427833484485	0.230771095059234	-8.41865983237558	3.80815367037116e-17	2.0602111356708e-13	NA	NA	NA	NA	NA	NA	NA	NA	NA	NA	NA	NA	NA	NA	NA	NA	2	2	4	4	-1.40581101534474
448.157	436.385167576495	1.43384918520873	0.170488896681786	8.410220331738	4.09241232153367e-17	2.21399506594972e-13	NA	NA	NA	NA	NA	NA	NA	NA	NA	NA	NA	NA	NA	NA	NA	NA	2	2	4	4	0.836635197476251
487.118	433.181417237491	1.42039945214978	0.169270956485927	8.39127681226207	4.80890560709932e-17	2.60161793344073e-13	NA	NA	NA	NA	NA	NA	NA	NA	NA	NA	NA	NA	NA	NA	NA	NA	2	2	4	4	0.834010682414419
398.2042	1432.25787837221	-1.18601813669032	0.141502493638976	-8.38160590806463	5.22103932836642e-17	2.82458227664623e-13	NA	NA	NA	NA	NA	NA	NA	NA	NA	NA	NA	NA	NA	NA	NA	NA	2	2	4	4	-1.01269792591655
341.1169	5534.28234584962	-1.63368165382106	0.195064301793888	-8.37509292472832	5.51803146920613e-17	2.98525502484051e-13	NA	NA	NA	NA	NA	NA	NA	NA	NA	NA	NA	NA	NA	NA	NA	NA	2	2	4	4	-1.248479780942
435.2286	1574.89507352629	-1.06942731330019	0.127739290835283	-8.37195279782158	5.66711463135114e-17	3.06590901556097e-13	NA	NA	NA	NA	NA	NA	NA	NA	NA	NA	NA	NA	NA	NA	NA	NA	2	2	4	4	-0.946869509113638
360.1341	2785.6598401783	-0.948178573839986	0.113275989735543	-8.37051678871782	5.73660881021864e-17	3.10350536632828e-13	NA	NA	NA	NA	NA	NA	NA	NA	NA	NA	NA	NA	NA	NA	NA	NA	0	2	3	4	-0.86052107788499
583.4932	608.455226634531	-2.29321957801707	0.274049161623505	-8.367913130738	5.86476023627237e-17	3.17283528782335e-13	NA	NA	NA	NA	NA	NA	NA	NA	NA	NA	NA	NA	NA	NA	NA	NA	2	2	4	4	-1.57731826392978
358.9435	1011.82325177118	2.79091840200402	0.333579281210108	8.36658197679292	5.93136597256886e-17	3.20886899115975e-13	NA	NA	NA	NA	NA	NA	NA	NA	NA	NA	NA	NA	NA	NA	NA	NA	2	2	4	4	1.49879302427115
467.1341	443.822288269413	1.46292632922111	0.175153789209665	8.35223911410753	6.69808903560009e-17	3.62366616825965e-13	Silymonin	1	C25H24O9	[M-H]-	468.142035	467.1347586	-1.45782343841613	HMDB30585	104-1,104-2,8-D-Olivosyl-landomycin	1	C25H24O9	[M-H]-	468.142035	467.1347586	-1.45782343841613	C12403,C12407,C18778	2	2	4	4	0.848517622903366
228.9757	17178.1062271919	1.51902994419298	0.181938556913417	8.34913703814784	6.87635180005719e-17	3.72010632383094e-13	NA	NA	NA	NA	NA	NA	NA	NA	NA	NA	NA	NA	NA	NA	NA	NA	2	2	4	4	0.880807446116327
491.3711	466.987152561557	-1.72116820198839	0.206263366019295	-8.34451718308223	7.15054095675726e-17	3.86844265760568e-13	NA	NA	NA	NA	NA	NA	NA	NA	NA	NA	NA	NA	NA	NA	NA	NA	2	2	4	4	-1.29631683857869
458.2363	488.515211646201	1.6245939708885	0.19473665071184	8.3425177795241	7.27252296883348e-17	3.93443492613891e-13	NA	NA	NA	NA	NA	NA	NA	NA	NA	NA	NA	NA	NA	NA	NA	NA	2	2	4	4	0.932473599883586
590.1095	977.5344245525	2.73752884094887	0.328746014383055	8.32718488187998	8.27874011922508e-17	4.47879840450077e-13	NA	NA	NA	NA	NA	NA	NA	NA	NA	NA	NA	NA	NA	NA	NA	NA	2	2	4	4	1.47365231733212
446.0526	428.360365793253	1.40178091948293	0.168366739919525	8.32575911461454	8.37900376233029e-17	4.53304103542069e-13	NA	NA	NA	NA	NA	NA	NA	NA	NA	NA	NA	NA	NA	NA	NA	NA	2	2	3	4	0.823569517634165
454.0524	854.84347902214	2.52842466869429	0.303692429911679	8.32560979353227	8.3895734272716e-17	4.53875922415394e-13	NA	NA	NA	NA	NA	NA	NA	NA	NA	NA	NA	NA	NA	NA	NA	NA	2	2	4	4	1.36826418070669
480.1667	608.150582478481	1.98592557677834	0.23859912235975	8.32327276453281	8.55672314610682e-17	4.62918722204379e-13	Pranlukast	1	C27H23N5O4	[M-H]-	481.175005	480.1677286	-2.09426819023621	HMDB15481	NA	NA	NA	NA	NA	NA	NA	NA	0	2	2	4	1.09075724373373
314.0884	6415.85117868427	0.859448642107671	0.103319443440603	8.31836306398379	8.91864609220083e-17	4.82498753588065e-13	NA	NA	NA	NA	NA	NA	NA	NA	NA	NA	NA	NA	NA	NA	NA	NA	0	2	2	4	0.583195375658811
476.1858	3382.5922587988	-2.12521403507351	0.255573359112296	-8.31547561316718	9.1385035265156e-17	4.94393040784494e-13	NA	NA	NA	NA	NA	NA	NA	NA	NA	NA	NA	NA	NA	NA	NA	NA	2	2	4	4	-1.49879302427115
493.1174	2692.53385682767	-1.1277907324783	0.135641911862333	-8.3144709256452	9.21624931858801e-17	4.98599088135611e-13	NA	NA	NA	NA	NA	NA	NA	NA	NA	NA	NA	NA	NA	NA	NA	NA	2	2	4	4	-0.984500305589655
447.9888	377.280740572681	-1.18904794892453	0.143315207681974	-8.29673255306655	1.07013924769484e-16	5.78945333002907e-13	NA	NA	NA	NA	NA	NA	NA	NA	NA	NA	NA	NA	NA	NA	NA	NA	2	2	2	4	-1.01579470209567
468.0603	488.084532985273	1.62253288718377	0.195720452715893	8.29005280065967	1.13198206863087e-16	6.124022991293e-13	NA	NA	NA	NA	NA	NA	NA	NA	NA	NA	NA	NA	NA	NA	NA	NA	0	2	2	4	0.931044629460035
456.2211	359.28183264457	-1.05405603222731	0.1272558926399	-8.28296442986738	1.20146317064639e-16	6.49991575319695e-13	NA	NA	NA	NA	NA	NA	NA	NA	NA	NA	NA	NA	NA	NA	NA	NA	2	2	4	4	-0.937490063766294
451.0846	471.752837650427	1.56559168812118	0.189033606913662	8.28208123244581	1.21040977076561e-16	6.54831685984196e-13	NA	NA	NA	NA	NA	NA	NA	NA	NA	NA	NA	NA	NA	NA	NA	NA	2	2	4	4	0.906338078798347
446.2447	359.283631923893	-1.05424345192749	0.127328256634316	-8.27972894465411	1.23455965423006e-16	6.67896772938464e-13	NA	NA	NA	NA	NA	NA	NA	NA	NA	NA	NA	NA	NA	NA	NA	NA	2	2	4	4	-0.938208628261555
178.9737	4484.30218998082	1.0814812283538	0.13076778523429	8.27024198976962	1.33687386787428e-16	7.23248762519988e-13	NA	NA	NA	NA	NA	NA	NA	NA	NA	NA	NA	NA	NA	NA	NA	NA	0	2	4	4	0.681005278987283
494.1274	372.768188840841	-1.15633104435605	0.139926515488554	-8.26384506409463	1.41053668309008e-16	7.63100345551736e-13	NA	NA	NA	NA	NA	NA	NA	NA	NA	NA	NA	NA	NA	NA	NA	NA	2	2	3	4	-0.992043496644533
166.0176	381.664208031099	-1.22012197055462	0.147911060535268	-8.24902455664358	1.59692621674018e-16	8.63937083256436e-13	NA	NA	NA	NA	NA	NA	NA	NA	NA	NA	NA	NA	NA	NA	NA	NA	2	2	4	4	-1.0345838429367
189.0518	1461.33827552273	-0.886209348519796	0.107536853346572	-8.24098270444737	1.70801920813673e-16	9.2403839160197e-13	NA	NA	NA	NA	NA	NA	NA	NA	NA	NA	NA	NA	NA	NA	NA	NA	2	2	0	4	-0.81386182470551
497.1722	412.805024852776	-1.42421108029621	0.172986333892168	-8.23308436135771	1.82453609116502e-16	9.87074025320278e-13	NA	NA	NA	NA	NA	NA	NA	NA	NA	NA	NA	NA	NA	NA	NA	NA	0	2	3	4	-1.14970485495926
380.2286	4554.37392255674	-1.40922390632637	0.171178702213983	-8.23247219484562	1.83388725803906e-16	9.92133006599132e-13	NA	NA	NA	NA	NA	NA	NA	NA	NA	NA	NA	NA	NA	NA	NA	NA	2	2	4	4	-1.14434299715482
248.0777	4843.98007482515	1.17151277340049	0.142312173315321	8.2319927108749	1.84124461221784e-16	9.96113335209853e-13	NA	NA	NA	NA	NA	NA	NA	NA	NA	NA	NA	NA	NA	NA	NA	NA	0	2	4	4	0.724258169515473
564.2524	953.579414084331	-0.786090258221363	0.0955024469946991	-8.23110069907418	1.85500942934924e-16	1.00356010127794e-12	NA	NA	NA	NA	NA	NA	NA	NA	NA	NA	NA	NA	NA	NA	NA	NA	2	2	4	4	-0.75406496754545
428.1228	3316.03322501024	0.967799600840513	0.117580976568372	8.23091990801549	1.85781159238376e-16	1.00507607147961e-12	NA	NA	NA	NA	NA	NA	NA	NA	NA	NA	NA	NA	NA	NA	NA	NA	2	2	4	4	0.634455397063241
478.0571	408.775660078921	1.32046443619084	0.160454281745387	8.22953692370881	1.87938560067812e-16	1.01674760996686e-12	NA	NA	NA	NA	NA	NA	NA	NA	NA	NA	NA	NA	NA	NA	NA	NA	2	2	4	4	0.789604888848489
473.1882	359.73979935045	-1.05759780998058	0.128633534248857	-8.22178925702631	2.00489265200681e-16	1.08464692473569e-12	NA	NA	NA	NA	NA	NA	NA	NA	NA	NA	NA	NA	NA	NA	NA	NA	2	2	4	4	-0.941808742671247
489.2472	476.738686247519	1.58307249265874	0.192561222690935	8.22113855809694	2.01580209452809e-16	1.09054893313969e-12	3,17-Androstanediol_glucuronide,3-alpha-Androstanediol_glucuronide,17-Hydroxyandrostane-3-glucuronide	1	C25H40O8	[M+Na-2H]-	468.27232	489.2469886	0.337252970025371	HMDB10321,HMDB10339,HMDB10359	NA	NA	NA	NA	NA	NA	NA	NA	2	2	4	4	0.916858055410212
402.1627	1233.43063650534	-1.02616033395399	0.125003389324509	-8.20906008628354	2.22926658620683e-16	1.2060332231379e-12	NA	NA	NA	NA	NA	NA	NA	NA	NA	NA	NA	NA	NA	NA	NA	NA	2	2	4	4	-0.918268391184455
457.0366	564.274659884998	1.86325475009589	0.227493625041413	8.19036027825707	2.60445363884191e-16	1.40900941861347e-12	NA	NA	NA	NA	NA	NA	NA	NA	NA	NA	NA	NA	NA	NA	NA	NA	2	2	4	4	1.03221526658671
449.1623	365.576751480005	-1.10261441435398	0.134992863517607	-8.1679459611594	3.13684360166484e-16	1.69703238850068e-12	NA	NA	NA	NA	NA	NA	NA	NA	NA	NA	NA	NA	NA	NA	NA	NA	0	2	4	4	-0.970320421475679
581.4412	421.739622358289	-1.47710981403543	0.181223396019459	-8.15076776221997	3.6162099605122e-16	1.9563695886371e-12	NA	NA	NA	NA	NA	NA	NA	NA	NA	NA	NA	NA	NA	NA	NA	NA	2	2	4	4	-1.1751760550771
417.2854	9485.72917237853	-0.889038377138514	0.10939726920887	-8.12669624724447	4.41149018904683e-16	2.38661619227433e-12	NA	NA	NA	NA	NA	NA	NA	NA	NA	NA	NA	NA	NA	NA	NA	NA	1	2	4	4	-0.815797208010399
363.0207	4256.44256894716	0.794492090821136	0.0980625273471867	8.10189286686714	5.41105853654806e-16	2.9273826682725e-12	NA	NA	NA	NA	NA	NA	NA	NA	NA	NA	NA	NA	NA	NA	NA	NA	0	2	4	4	0.558136991418338
405.1659	485.695124353835	-1.81112091015116	0.223613011201235	-8.09935388116252	5.52518448401088e-16	2.98912480584989e-12	NA	NA	NA	NA	NA	NA	NA	NA	NA	NA	NA	NA	NA	NA	NA	NA	2	2	4	4	-1.34731969709427
257.1252	41848.4708648722	-0.506610723535763	0.0627000347173782	-8.07991137196848	6.48138606727921e-16	3.50642986239805e-12	NA	NA	NA	NA	NA	NA	NA	NA	NA	NA	NA	NA	NA	NA	NA	NA	2	2	4	4	-0.520659836429959
486.3795	378.508066538596	-1.19834879257876	0.148332793644227	-8.0787852985023	6.54150804996255e-16	3.53895585502974e-12	NA	NA	NA	NA	NA	NA	NA	NA	NA	NA	NA	NA	NA	NA	NA	NA	1	2	4	4	-1.01967942532765
191.0198	524729.235854212	1.15565778527008	0.143181168807651	8.07129732836994	6.95551045168043e-16	3.76293115435911e-12	NA	NA	NA	NA	NA	NA	NA	NA	NA	NA	NA	NA	NA	NA	NA	NA	2	2	4	4	0.717056587668353
477.0795	522.701723512732	1.73678438512862	0.21521085227872	8.07015244230951	7.02104507951531e-16	3.79838538801778e-12	Ginkgolide_C,Flavin_Mononucleotide,Epicatechin_3-O-(3-O-methylgallate),Epicatechin_3-O-(4-methylgallate)	1	C20H24O11	[M+K-2H]-	440.131865	477.0804716	-2.10278990596552	HMDB36860,HMDB01520,HMDB37945,HMDB39328	Ginkgolide_C,FMN,Hallactone_B,Muscapurpurin	1	C20H24O11	[M+K-2H]-	440.131865	477.0804716	-2.10278990596552	C07603,C00061,C09105,C08563	0	2	2	4	0.973289394936887
274.0612	2387.20121553461	-1.15931473388892	0.143771178547115	-8.06361014498469	7.40737274239346e-16	4.00738865363486e-12	NA	NA	NA	NA	NA	NA	NA	NA	NA	NA	NA	NA	NA	NA	NA	NA	2	2	4	4	-0.996596627779582
346.9919	915.441446137823	2.63550551695708	0.326896677567905	8.06219731740657	7.49351156753639e-16	4.05398975803718e-12	O-Ethyl_S,S-diphenyl_phosphorodithioate	1	C14H15O2PS2	[M+(37Cl)]-	310.025112	346.9915636	1.08129430056415	HMDB31781	Edifenphos	1	C14H15O2PS2	[M+(37Cl)]-	310.025112	346.9915636	1.08129430056415	C14436	2	2	4	4	1.43630211138644
392.1494	2142.03526931835	-1.01638727507041	0.126080298032831	-8.0614282400074	7.54081559350403e-16	4.07958123608568e-12	NA	NA	NA	NA	NA	NA	NA	NA	NA	NA	NA	NA	NA	NA	NA	NA	2	2	4	4	-0.909833547277593
477.2714	390.938860831207	-1.28434411340006	0.159321579036443	-8.06133181184633	7.54676736678794e-16	4.08280114543228e-12	NA	NA	NA	NA	NA	NA	NA	NA	NA	NA	NA	NA	NA	NA	NA	NA	2	2	4	4	-1.07660162073783
485.018	585.661291780512	1.92419421166422	0.238712796225481	8.06070827408299	7.58536547079234e-16	4.10368271969866e-12	NA	NA	NA	NA	NA	NA	NA	NA	NA	NA	NA	NA	NA	NA	NA	NA	0	2	3	4	1.06428813719549
272.0779	11435.7439572894	0.550073784968851	0.0684411236697124	8.03718225935963	9.19278839855971e-16	4.9732985236208e-12	NA	NA	NA	NA	NA	NA	NA	NA	NA	NA	NA	NA	NA	NA	NA	NA	2	2	4	4	0.439101277028133
466.9339	839.269271411523	2.50002079109638	0.311121756512905	8.03550616040789	9.3193377660367e-16	5.04176173142585e-12	NA	NA	NA	NA	NA	NA	NA	NA	NA	NA	NA	NA	NA	NA	NA	NA	2	2	4	4	1.34961772291878
473.1152	3832.53758174806	-1.12251303295488	0.139984429960799	-8.01884204742792	1.06746666684545e-15	5.7749946676339e-12	NA	NA	NA	NA	NA	NA	NA	NA	NA	NA	NA	NA	NA	NA	NA	NA	2	2	4	4	-0.981498668443277
254.0671	7483.53862217376	0.75147956521808	0.0937171148330799	8.01859475247979	1.06961757313188e-15	5.78663107064348e-12	NA	NA	NA	NA	NA	NA	NA	NA	NA	NA	NA	NA	NA	NA	NA	NA	0	2	4	4	0.541982352104094
310.1135	9694.04948950948	-1.13650961542782	0.141763296071967	-8.01695253227509	1.08400988510164e-15	5.86449347839988e-12	NA	NA	NA	NA	NA	NA	NA	NA	NA	NA	NA	NA	NA	NA	NA	NA	0	2	4	4	-0.985252101832652
429.3217	2550.11369943435	-0.999284886570648	0.124660365214929	-8.01605935332984	1.09191756991744e-15	5.90727405325335e-12	NA	NA	NA	NA	NA	NA	NA	NA	NA	NA	NA	NA	NA	NA	NA	NA	2	2	4	4	-0.893155030618436
458.116	3717.92566110908	2.18948747995798	0.273153901558579	8.01558193921107	1.09616759266452e-15	5.93026667631504e-12	NA	NA	NA	NA	NA	NA	NA	NA	NA	NA	NA	NA	NA	NA	NA	NA	1	2	3	4	1.21005138644949
191.0164	2308.24046822469	1.04683379696989	0.1306004770831	8.01554343713305	1.09651105403833e-15	5.93212480234734e-12	NA	NA	NA	NA	NA	NA	NA	NA	NA	NA	NA	NA	NA	NA	NA	NA	2	2	4	4	0.669377505150944
461.1089	364.337207745024	-1.0931007092693	0.136548091326458	-8.0052434175438	1.19230587425484e-15	6.45037477971868e-12	NA	NA	NA	NA	NA	NA	NA	NA	NA	NA	NA	NA	NA	NA	NA	NA	2	2	4	4	-0.963671300377692
453.2188	3313.70545518245	-0.770299799494629	0.0965544495458841	-7.97787987107286	1.48868173353006e-15	8.05376817839761e-12	NA	NA	NA	NA	NA	NA	NA	NA	NA	NA	NA	NA	NA	NA	NA	NA	2	2	4	4	-0.744870314693445
271.0064	8993.78416540035	2.06603095256464	0.259123486777306	7.97315202207129	1.54677712779708e-15	8.36806426138222e-12	NA	NA	NA	NA	NA	NA	NA	NA	NA	NA	NA	NA	NA	NA	NA	NA	2	2	4	4	1.1354789617948
420.9935	655.577488250775	2.10740499588088	0.264562552102452	7.96562090565557	1.64396206711175e-15	8.89383478307455e-12	NA	NA	NA	NA	NA	NA	NA	NA	NA	NA	NA	NA	NA	NA	NA	NA	0	2	2	4	1.15690583348195
461.0023	354.139801602059	-1.01307984839909	0.127202695716315	-7.96429543174497	1.6616782828293e-15	8.98967951010651e-12	NA	NA	NA	NA	NA	NA	NA	NA	NA	NA	NA	NA	NA	NA	NA	NA	2	2	4	4	-0.908434028002953
476.3305	1257.10119351698	-1.5411520810051	0.193674565662526	-7.95743145587082	1.75647368893367e-15	9.50252265713117e-12	NA	NA	NA	NA	NA	NA	NA	NA	NA	NA	NA	NA	NA	NA	NA	NA	2	2	4	4	-1.20812852223271
607.4398	713.613673210854	2.24344505324494	0.282602281145972	7.93852421908137	2.04600973075289e-15	1.10689126433732e-11	NA	NA	NA	NA	NA	NA	NA	NA	NA	NA	NA	NA	NA	NA	NA	NA	2	2	4	4	1.23447490724846
212.0904	39085.0843467464	-1.03886103073926	0.130896867440001	-7.93648504396366	2.07991435011037e-15	1.12523366340971e-11	NA	NA	NA	NA	NA	NA	NA	NA	NA	NA	NA	NA	NA	NA	NA	NA	2	2	4	4	-0.926769078254619
399.1405	1867.60204420065	0.503912345561631	0.0634986781876282	7.93579268016655	2.09155138317149e-15	1.13152929829578e-11	NA	NA	NA	NA	NA	NA	NA	NA	NA	NA	NA	NA	NA	NA	NA	NA	2	2	4	4	0.409723020813556
477.2278	373.677050864041	-1.16289019447392	0.146692408825792	-7.92740540415376	2.23771850168721e-15	1.21060570941278e-11	NA	NA	NA	NA	NA	NA	NA	NA	NA	NA	NA	NA	NA	NA	NA	NA	2	2	4	4	-0.998880958602891
335.0495	71601.3313013995	3.48273877232579	0.440078949345396	7.913895398783	2.49457913641704e-15	1.34956731280162e-11	NA	NA	NA	NA	NA	NA	NA	NA	NA	NA	NA	NA	NA	NA	NA	NA	2	2	4	4	1.90248909294081
483.0308	2076.3348551212	1.52416199398771	0.193428236732338	7.8797285222468	3.28093130391617e-15	1.77498383541865e-11	NA	NA	NA	NA	NA	NA	NA	NA	NA	NA	NA	NA	NA	NA	NA	NA	2	2	4	4	0.883539705896145
345.2139	3682.15256797201	-1.16066556023407	0.147314288385482	-7.87883899759215	3.30436939953811e-15	1.78766384515012e-11	NA	NA	NA	NA	NA	NA	NA	NA	NA	NA	NA	NA	NA	NA	NA	NA	2	2	4	4	-0.997357493122322
424.2829	497.920722649441	-1.86701126948774	0.237105503663977	-7.87417938696877	3.42986536636546e-15	1.85555716320371e-11	NA	NA	NA	NA	NA	NA	NA	NA	NA	NA	NA	NA	NA	NA	NA	NA	1	2	3	4	-1.37062866091364
356.1824	19548.0849242679	-1.10821335407243	0.141185828467205	-7.8493242990733	4.1828472540458e-15	2.26292036443878e-11	NA	NA	NA	NA	NA	NA	NA	NA	NA	NA	NA	NA	NA	NA	NA	NA	0	2	3	4	-0.973289394936887
499.1304	469.638249539327	1.55784924629642	0.198685044173741	7.84079774486776	4.47693040093604e-15	2.4220193469064e-11	NA	NA	NA	NA	NA	NA	NA	NA	NA	NA	NA	NA	NA	NA	NA	NA	2	2	4	4	0.901462943376129
469.2316	510.37620393765	-1.92182334165775	0.245360443530129	-7.83265351988881	4.77679372008372e-15	2.58424540256529e-11	NA	NA	NA	NA	NA	NA	NA	NA	NA	NA	NA	NA	NA	NA	NA	NA	2	2	4	4	-1.39715973560397
337.1825	4826.56609365013	-4.89442019581765	0.624958530696581	-7.83159194636853	4.81730850158191e-15	2.60616389935581e-11	NA	NA	NA	NA	NA	NA	NA	NA	NA	NA	NA	NA	NA	NA	NA	NA	2	2	4	4	-2.80497262620494
422.0231	724.190781350155	2.26636572468654	0.289616513637615	7.82540227496266	5.06036156090139e-15	2.73765560444765e-11	NA	NA	NA	NA	NA	NA	NA	NA	NA	NA	NA	NA	NA	NA	NA	NA	2	2	4	4	1.24646409472853
473.1065	352.146966392223	-0.996679527327513	0.12745356158268	-7.81994253397902	5.28474567538563e-15	2.85904741038363e-11	NA	NA	NA	NA	NA	NA	NA	NA	NA	NA	NA	NA	NA	NA	NA	NA	2	2	0	4	-0.891776367610811
473.3479	745.056709173529	-0.921652574530777	0.117896689311823	-7.81745933588611	5.39001326911152e-15	2.91599717858933e-11	NA	NA	NA	NA	NA	NA	NA	NA	NA	NA	NA	NA	NA	NA	NA	NA	0	2	3	4	-0.839265488041599
477.1813	382.74303483723	-1.22819222935993	0.157241588586892	-7.81086123841358	5.67985204895444e-15	3.07279995848435e-11	NA	NA	NA	NA	NA	NA	NA	NA	NA	NA	NA	NA	NA	NA	NA	NA	2	2	4	4	-1.03695823773044
176.9361	6557.34501980893	3.28037537543309	0.420503938527605	7.80105743341983	6.13905627395331e-15	3.32122944420874e-11	NA	NA	NA	NA	NA	NA	NA	NA	NA	NA	NA	NA	NA	NA	NA	NA	2	2	4	4	1.79290372256094
555.4088	381.605837643287	-1.21961455435482	0.156647542763943	-7.78572413480304	6.93150440333787e-15	3.74994388220579e-11	NA	NA	NA	NA	NA	NA	NA	NA	NA	NA	NA	NA	NA	NA	NA	NA	0	2	4	4	-1.0337936730597
464.1456	1107.56953451715	-2.97443147013995	0.382125640805621	-7.78390966873897	7.03169730719645e-15	3.80414824319328e-11	NA	NA	NA	NA	NA	NA	NA	NA	NA	NA	NA	NA	NA	NA	NA	NA	2	2	4	4	-1.98177229129557
370.0518	2971.27692705591	1.31627966257632	0.169188936779223	7.77993932483867	7.25593406311999e-15	3.92546032814791e-11	NA	NA	NA	NA	NA	NA	NA	NA	NA	NA	NA	NA	NA	NA	NA	NA	0	2	3	4	0.788341110543684
384.2751	16841.6725912778	-1.42575002258692	0.183321057648748	-7.77733906226274	7.40659025800023e-15	4.00696532957812e-11	NA	NA	NA	NA	NA	NA	NA	NA	NA	NA	NA	NA	NA	NA	NA	NA	2	2	4	4	-1.15060171609824
452.2261	360.848459532684	-1.0660625796069	0.137223525535759	-7.76880331156548	7.92310864801227e-15	4.28640177857464e-11	NA	NA	NA	NA	NA	NA	NA	NA	NA	NA	NA	NA	NA	NA	NA	NA	2	2	4	4	-0.945421105278642
416.3095	14595.9448090271	-2.05204123697156	0.264257423829591	-7.76531159364832	8.14447483820065e-15	4.40616088746655e-11	NA	NA	NA	NA	NA	NA	NA	NA	NA	NA	NA	NA	NA	NA	NA	NA	2	2	4	4	-1.46683162573472
253.2133	4140.39096040291	-1.71346664943226	0.221145980697367	-7.74812476369215	9.3259488204972e-15	5.04533831188899e-11	NA	NA	NA	NA	NA	NA	NA	NA	NA	NA	NA	NA	NA	NA	NA	NA	0	2	3	4	-1.2941749295799
404.1864	1002.79852069387	-0.768975856019494	0.0992961665148719	-7.74426529250071	9.6136099439671e-15	5.2009629796862e-11	NA	NA	NA	NA	NA	NA	NA	NA	NA	NA	NA	NA	NA	NA	NA	NA	2	2	4	4	-0.74242903741227
331.1619	6394.17598535001	-0.629954275906638	0.081483802827738	-7.731036771055	1.06674202369933e-14	5.77107434821337e-11	NA	NA	NA	NA	NA	NA	NA	NA	NA	NA	NA	NA	NA	NA	NA	NA	1	2	4	4	-0.631062543928899
454.2611	372.301351467076	-1.15276465192309	0.149168165484654	-7.72795353604907	1.09289217368071e-14	5.91254665961266e-11	NA	NA	NA	NA	NA	NA	NA	NA	NA	NA	NA	NA	NA	NA	NA	NA	2	2	4	4	-0.989774626072635
282.2488	2444.3236572273	-1.22945055548603	0.15916602683965	-7.72432773436401	1.12445193585252e-14	6.08328497296214e-11	NA	NA	NA	NA	NA	NA	NA	NA	NA	NA	NA	NA	NA	NA	NA	NA	2	2	4	4	-1.03854442083799
286.0601	6307.58168562658	1.84922451426484	0.239645866918224	7.71648824177663	1.19578602883317e-14	6.46920241598743e-11	NA	NA	NA	NA	NA	NA	NA	NA	NA	NA	NA	NA	NA	NA	NA	NA	0	2	3	4	1.02357959789417
267.0989	15869.0590554888	-0.929190495452088	0.120534406487782	-7.70892330685908	1.26883630863981e-14	6.86440442974135e-11	NA	NA	NA	NA	NA	NA	NA	NA	NA	NA	NA	NA	NA	NA	NA	NA	2	2	4	4	-0.844543571148849
168.0178	10939.6186507269	2.62037530734485	0.340484938706719	7.69600945433285	1.40381428352256e-14	7.59463527385707e-11	NA	NA	NA	NA	NA	NA	NA	NA	NA	NA	NA	NA	NA	NA	NA	NA	2	2	4	4	1.42471244648022
585.2668	641.304998878264	2.07208218041929	0.269854545568759	7.67851501649552	1.60943294905763e-14	8.70703225440178e-11	NA	NA	NA	NA	NA	NA	NA	NA	NA	NA	NA	NA	NA	NA	NA	NA	2	2	4	4	1.13812878576813
464.0894	470.197172923127	1.55987374246673	0.203230186861418	7.67540377025979	1.6489840652934e-14	8.92100379323729e-11	NA	NA	NA	NA	NA	NA	NA	NA	NA	NA	NA	NA	NA	NA	NA	NA	0	2	4	4	0.90354965745822
458.2992	787.936831897752	-0.75874347777832	0.0989537300817484	-7.66765918931506	1.75163561774252e-14	9.47634869198702e-11	NA	NA	NA	NA	NA	NA	NA	NA	NA	NA	NA	NA	NA	NA	NA	NA	2	2	0	4	-0.729684093227486
156.5948	2464.99143321886	-4.04767685869351	0.527972737281202	-7.66645050563981	1.76821351545849e-14	9.56603511863043e-11	NA	NA	NA	NA	NA	NA	NA	NA	NA	NA	NA	NA	NA	NA	NA	NA	2	2	0	4	-2.44129741407197
178.9728	84094.3027752485	1.52926613283551	0.199612547341162	7.66117237220468	1.84243373385309e-14	9.96756650014523e-11	NA	NA	NA	NA	NA	NA	NA	NA	NA	NA	NA	NA	NA	NA	NA	NA	0	2	3	4	0.884223801887795
261.0383	9238.42021479704	0.915213869907937	0.119484782668738	7.65966886716693	1.86413091652061e-14	1.00849482583765e-10	NA	NA	NA	NA	NA	NA	NA	NA	NA	NA	NA	NA	NA	NA	NA	NA	2	2	4	4	0.607511700811819
194.9467	45417.1493340607	1.94397714837044	0.253872972961643	7.65728279655883	1.89908151204691e-14	1.02740309801738e-10	NA	NA	NA	NA	NA	NA	NA	NA	NA	NA	NA	NA	NA	NA	NA	NA	2	2	0	4	1.07001424065676
455.2398	544.709579789103	1.80582151547459	0.236021262759708	7.65109674594483	1.99272342736704e-14	1.07806337420557e-10	NA	NA	NA	NA	NA	NA	NA	NA	NA	NA	NA	NA	NA	NA	NA	NA	2	2	4	4	1.00576544100923
445.3168	10046.5325597306	-0.92351652070995	0.120709568209486	-7.6507317059343	1.99838899850941e-14	1.08112844819359e-10	NA	NA	NA	NA	NA	NA	NA	NA	NA	NA	NA	NA	NA	NA	NA	NA	2	2	4	4	-0.841901597863719
493.1719	725.932927369838	2.27064384737206	0.296854540353207	7.64901168319803	2.02529840953434e-14	1.09568643955808e-10	NA	NA	NA	NA	NA	NA	NA	NA	NA	NA	NA	NA	NA	NA	NA	NA	2	2	4	4	1.25050055252288
454.0809	376.359660780415	-1.18289639703603	0.154786172707164	-7.64213221599533	2.13653609631101e-14	1.15586602810426e-10	NA	NA	NA	NA	NA	NA	NA	NA	NA	NA	NA	NA	NA	NA	NA	NA	2	2	0	4	-1.01192524812069
178.0862	3579.90439406699	1.02562361921308	0.134314197880345	7.63600300935247	2.24069087503943e-14	1.21221376339633e-10	NA	NA	NA	NA	NA	NA	NA	NA	NA	NA	NA	NA	NA	NA	NA	NA	0	2	2	4	0.664751706134536
458.2252	2360.80003208196	-0.608149143803048	0.0796474867436354	-7.63550952662853	2.2492907375046e-14	1.21686628898999e-10	NA	NA	NA	NA	NA	NA	NA	NA	NA	NA	NA	NA	NA	NA	NA	NA	0	2	4	4	-0.605842474234058
464.8958	660.769842340118	2.11977113675635	0.277850569520201	7.62917686444488	2.36257327158838e-14	1.27815213992931e-10	NA	NA	NA	NA	NA	NA	NA	NA	NA	NA	NA	NA	NA	NA	NA	NA	0	2	4	4	1.16234619097301
555.255	599.724576403639	1.96324063486446	0.257578599706738	7.6219089516741	2.49951322786297e-14	1.35223665627387e-10	NA	NA	NA	NA	NA	NA	NA	NA	NA	NA	NA	NA	NA	NA	NA	NA	2	2	4	4	1.08157298094943
490.9495	536.723089215102	1.78087378128221	0.233654586332136	7.62182249121673	2.50118839562943e-14	1.35314292203552e-10	NA	NA	NA	NA	NA	NA	NA	NA	NA	NA	NA	NA	NA	NA	NA	NA	0	2	3	4	0.992043496644533
441.2349	1439.71495131374	-0.702179066769446	0.0921339360681513	-7.62128588807977	2.51160978126866e-14	1.35878089166634e-10	NA	NA	NA	NA	NA	NA	NA	NA	NA	NA	NA	NA	NA	NA	NA	NA	2	2	4	4	-0.692725866832907
479.3129	353.227341020212	-1.00533301235924	0.131997264005292	-7.61631704971504	2.610161039929e-14	1.41209712260159e-10	NA	NA	NA	NA	NA	NA	NA	NA	NA	NA	NA	NA	NA	NA	NA	NA	2	2	4	4	-0.900768243843417
488.203	440.640320921039	-1.58405283012175	0.208264958863486	-7.60594983796611	2.82818976942119e-14	1.53005066525687e-10	NA	NA	NA	NA	NA	NA	NA	NA	NA	NA	NA	NA	NA	NA	NA	NA	2	2	4	4	-1.22953141129822
98.9733	721.175165814807	1.20637088326729	0.158673716521878	7.60284002739012	2.89701521451445e-14	1.56728523105232e-10	NA	NA	NA	NA	NA	NA	NA	NA	NA	NA	NA	NA	NA	NA	NA	NA	2	2	4	4	0.738167411711104
380.1458	1650.05995037956	-0.902663187130589	0.118741790312892	-7.60189975872871	2.91814742440296e-14	1.578717756602e-10	NA	NA	NA	NA	NA	NA	NA	NA	NA	NA	NA	NA	NA	NA	NA	NA	2	2	4	4	-0.826822693944725
578.2669	1542.72793108625	-0.629827133173669	0.0828928607344803	-7.59808658541912	3.00541229307005e-14	1.6259280505509e-10	NA	NA	NA	NA	NA	NA	NA	NA	NA	NA	NA	NA	NA	NA	NA	NA	0	2	4	4	-0.630497775053392
194.9453	3087.25723880695	1.95527041027328	0.257364288007792	7.59728719710358	3.02402919662773e-14	1.6359997953756e-10	NA	NA	NA	NA	NA	NA	NA	NA	NA	NA	NA	NA	NA	NA	NA	NA	0	2	4	4	1.07330210889151
493.1932	951.416507439251	-1.09260145926589	0.143838153103956	-7.59604761106906	3.05312236074784e-14	1.65173919716458e-10	NA	NA	NA	NA	NA	NA	NA	NA	NA	NA	NA	NA	NA	NA	NA	NA	0	2	4	4	-0.961464375230679
336.8874	1701.31762417854	3.58236547222488	0.472229377736117	7.58607075527333	3.29752401826514e-14	1.78396049388144e-10	NA	NA	NA	NA	NA	NA	NA	NA	NA	NA	NA	NA	NA	NA	NA	NA	2	2	4	4	1.96235905533403
350.2391	4110.08976387837	-1.67314794925465	0.22056350982879	-7.58578765160845	3.30473277901299e-14	1.78786043344603e-10	NA	NA	NA	NA	NA	NA	NA	NA	NA	NA	NA	NA	NA	NA	NA	NA	0	2	4	4	-1.2720344509515
439.2371	2988.97307321148	-1.79479342071183	0.236845015380992	-7.5779235540368	3.51129178089865e-14	1.89960885346617e-10	NA	NA	NA	NA	NA	NA	NA	NA	NA	NA	NA	NA	NA	NA	NA	NA	2	2	4	4	-1.33706556168348
192.0232	27113.6158317921	1.53821700012918	0.203161970656486	7.57138255333257	3.69272836104146e-14	1.99776604332343e-10	NA	NA	NA	NA	NA	NA	NA	NA	NA	NA	NA	NA	NA	NA	NA	NA	2	2	2	4	0.88902411362677
167.0191	22894.8817082662	1.51946496308928	0.200711081859654	7.5704089132047	3.72051228419531e-14	2.01279714574966e-10	NA	NA	NA	NA	NA	NA	NA	NA	NA	NA	NA	NA	NA	NA	NA	NA	0	2	4	4	0.881489894065012
498.2317	359.050150372645	-1.05189761490244	0.139015596355381	-7.56675971963139	3.82648727234737e-14	2.07012961433993e-10	NA	NA	NA	NA	NA	NA	NA	NA	NA	NA	NA	NA	NA	NA	NA	NA	0	2	2	4	-0.936054384954403
246.0442	3589.75843928707	0.510244910189148	0.0674670567405416	7.56287490280479	3.94256739478912e-14	2.13292896058091e-10	NA	NA	NA	NA	NA	NA	NA	NA	NA	NA	NA	NA	NA	NA	NA	NA	2	2	4	4	0.413249466689169
148.0624	379.248763058188	-1.20292555882325	0.159187578856308	-7.55665465525476	4.1356809562733e-14	2.23740339734385e-10	NA	NA	NA	NA	NA	NA	NA	NA	NA	NA	NA	NA	NA	NA	NA	NA	2	2	3	4	-1.0243615023918
228.0644	14228.5303690093	-0.601564389066255	0.0796437464142878	-7.55319050333294	4.24723043477561e-14	2.29775166521361e-10	NA	NA	NA	NA	NA	NA	NA	NA	NA	NA	NA	NA	NA	NA	NA	NA	2	2	0	4	-0.599182351475148
452.3564	445.626367297915	1.46888443744515	0.194585950058389	7.54876925597343	4.39390537780671e-14	2.37710280939343e-10	NA	NA	NA	NA	NA	NA	NA	NA	NA	NA	NA	NA	NA	NA	NA	NA	2	2	0	4	0.851174451280478
489.1946	774.173922159297	-0.90925346156972	0.120487864381389	-7.5464318853855	4.47344872487401e-14	2.42013576015684e-10	NA	NA	NA	NA	NA	NA	NA	NA	NA	NA	NA	NA	NA	NA	NA	NA	2	2	3	4	-0.830738094455885
566.1612	432.890118135144	-1.54112299105306	0.204377830618911	-7.54055851550103	4.6796285937271e-14	2.53167906920636e-10	NA	NA	NA	NA	NA	NA	NA	NA	NA	NA	NA	NA	NA	NA	NA	NA	1	2	2	4	-1.20716876308114
328.151	5060.43966880249	-0.665619865254483	0.088592387537397	-7.5132850999586	5.76617628854072e-14	3.11950137210053e-10	NA	NA	NA	NA	NA	NA	NA	NA	NA	NA	NA	NA	NA	NA	NA	NA	2	2	4	4	-0.662444136022189
398.1584	4448.89584646082	-3.97828794678787	0.530667777163763	-7.49675808101719	6.54155497037054e-14	3.53898123897046e-10	NA	NA	NA	NA	NA	NA	NA	NA	NA	NA	NA	NA	NA	NA	NA	NA	2	2	4	4	-2.37415393780406
332.9601	7861.8806229015	1.94589466386802	0.260299011891693	7.47561294884085	7.68448231771952e-14	4.15730493388626e-10	NA	NA	NA	NA	NA	NA	NA	NA	NA	NA	NA	NA	NA	NA	NA	NA	2	2	4	4	1.07083512256498
564.5069	551.565550556312	-2.08953789266842	0.279527302631589	-7.4752550931398	7.70542350488499e-14	4.16863411614278e-10	NA	NA	NA	NA	NA	NA	NA	NA	NA	NA	NA	NA	NA	NA	NA	NA	2	2	4	4	-1.48890409008988
225.0995	2082.82719104436	-0.983452986456636	0.131633984861036	-7.4711176410473	7.95165250407244e-14	4.30184400470319e-10	NA	NA	NA	NA	NA	NA	NA	NA	NA	NA	NA	NA	NA	NA	NA	NA	2	2	3	4	-0.880125408144297
456.2727	350.84905226943	-0.985807304472024	0.131961633428936	-7.47040847295137	7.99462619455308e-14	4.32509277125322e-10	Phytosphingosine-1-P	1	C18H40NO6P	[M+Hac-H]-	397.259327	456.2731806	-0.954691221233217	HMDB12280	NA	NA	NA	NA	NA	NA	NA	NA	2	2	1	4	-0.883539705896145
396.144	1382.04694646111	-1.47648265723161	0.197807000062454	-7.46425888247349	8.37697588108456e-14	4.53194395166675e-10	NA	NA	NA	NA	NA	NA	NA	NA	NA	NA	NA	NA	NA	NA	NA	NA	2	2	2	4	-1.17241053971168
459.0309	446.332657517784	1.47171025732651	0.197195853474635	7.46319068780935	8.44519867357675e-14	4.56885248240502e-10	NA	NA	NA	NA	NA	NA	NA	NA	NA	NA	NA	NA	NA	NA	NA	NA	1	2	4	4	0.85383730150538
167.0207	1906213.88514595	1.70067856334267	0.227878860231258	7.46308175149189	8.45218676202138e-14	4.57263303825357e-10	NA	NA	NA	NA	NA	NA	NA	NA	NA	NA	NA	NA	NA	NA	NA	NA	2	2	4	4	0.957064513320431
134.0468	355.53311660606	-1.0238909530691	0.137197339331698	-7.46290677396934	8.46342318530267e-14	4.57871194324874e-10	NA	NA	NA	NA	NA	NA	NA	NA	NA	NA	NA	NA	NA	NA	NA	NA	2	2	4	4	-0.917562995162831
319.0602	4068.67384208603	0.710647618890413	0.0952336574226847	7.46214771250754	8.51233760853649e-14	4.60517464621824e-10	NA	NA	NA	NA	NA	NA	NA	NA	NA	NA	NA	NA	NA	NA	NA	NA	2	2	4	4	0.521189984398987
402.199	2154.33569884857	-1.01662642554471	0.136334589097367	-7.45684886187364	8.86162549237098e-14	4.7941393913727e-10	NA	NA	NA	NA	NA	NA	NA	NA	NA	NA	NA	NA	NA	NA	NA	NA	2	2	4	4	-0.910533975579668
560.2098	1282.00084364712	-2.84002628055426	0.38107151949681	-7.45273822694597	9.14225700822671e-14	4.94596104145065e-10	NA	NA	NA	NA	NA	NA	NA	NA	NA	NA	NA	NA	NA	NA	NA	NA	2	2	4	4	-1.88579038143015
487.2809	361.90054860643	-1.07414609847854	0.144172435594617	-7.45042624859872	9.30391399994764e-14	5.03341747397167e-10	NA	NA	NA	NA	NA	NA	NA	NA	NA	NA	NA	NA	NA	NA	NA	NA	2	2	4	4	-0.949772292740096
96.9693	292649.496269659	1.3935750669865	0.187310036928216	7.43993802916481	1.0073254415012e-13	5.44963063852147e-10	NA	NA	NA	NA	NA	NA	NA	NA	NA	NA	NA	NA	NA	NA	NA	NA	2	2	4	4	0.820325034026862
239.1149	3160.47377279566	-0.763934073847147	0.102702384301893	-7.43832851632315	1.01967228381526e-13	5.51642705544054e-10	NA	NA	NA	NA	NA	NA	NA	NA	NA	NA	NA	NA	NA	NA	NA	NA	2	2	2	4	-0.738775393408137
337.1787	5350.38068021998	-1.50715978715611	0.202630459958253	-7.43797249173015	1.02242343163571e-13	5.53131076514921e-10	NA	NA	NA	NA	NA	NA	NA	NA	NA	NA	NA	NA	NA	NA	NA	NA	2	2	4	4	-1.18914051552914
198.9179	22806.2514880467	3.22954226439952	0.434674289907566	7.42979821761781	1.08763468884968e-13	5.88410366667678e-10	NA	NA	NA	NA	NA	NA	NA	NA	NA	NA	NA	NA	NA	NA	NA	NA	2	2	4	4	1.77472721791318
484.1071	439.18924378959	1.4444637763528	0.194471086033731	7.42765315817829	1.10541354393301e-13	5.98028727267758e-10	NA	NA	NA	NA	NA	NA	NA	NA	NA	NA	NA	NA	NA	NA	NA	NA	2	2	4	4	0.839923968222792
419.0653	2654.38561058307	-1.74137937129291	0.234453994258422	-7.42738197658305	1.10768141112313e-13	5.99255643417614e-10	NA	NA	NA	NA	NA	NA	NA	NA	NA	NA	NA	NA	NA	NA	NA	NA	2	2	4	4	-1.30602985981799
435.0392	4445.71956397704	-1.59175507627046	0.214438409571707	-7.4229009599989	1.14582459862805e-13	6.19891107857776e-10	NA	NA	NA	NA	NA	NA	NA	NA	NA	NA	NA	NA	NA	NA	NA	NA	0	2	4	4	-1.23150519869273
403.0644	10396.323517408	1.49908539193147	0.202065326671245	7.41881557131493	1.18172328239045e-13	6.39312295773235e-10	NA	NA	NA	NA	NA	NA	NA	NA	NA	NA	NA	NA	NA	NA	NA	NA	2	2	4	4	0.867917918804398
579.1179	506.135467661442	1.68395118197104	0.227039692420098	7.41699023647009	1.19811775197449e-13	6.48181703818201e-10	3,3-Bisanigorufone	1	C38H22O4	[M+(37Cl)]-	542.15181	579.1182616	-0.610238052272997	HMDB39472	NA	NA	NA	NA	NA	NA	NA	NA	2	2	2	4	0.954141536814172
464.117	1248.20177956776	1.13028250977566	0.152446753587184	7.41427733408078	1.22289778598707e-13	6.61587702219004e-10	NA	NA	NA	NA	NA	NA	NA	NA	NA	NA	NA	NA	NA	NA	NA	NA	0	2	3	4	0.705135801830735
158.925	3462.18239491884	2.91034037920419	0.392603496252888	7.4129252718869	1.23543508101771e-13	6.68370378830583e-10	NA	NA	NA	NA	NA	NA	NA	NA	NA	NA	NA	NA	NA	NA	NA	NA	1	2	4	4	1.57092693440489
282.071	1953.54334570507	-0.75961278198895	0.102519035949092	-7.40948034632464	1.26795264193445e-13	6.85962379286539e-10	NA	NA	NA	NA	NA	NA	NA	NA	NA	NA	NA	NA	NA	NA	NA	NA	2	2	4	4	-0.73270779347608
375.1517	2892.17218274222	-0.698423160989615	0.0943302766317678	-7.40401900564771	1.3212350229384e-13	7.14788147409672e-10	NA	NA	NA	NA	NA	NA	NA	NA	NA	NA	NA	NA	NA	NA	NA	NA	2	2	4	4	-0.690374175740642
463.3399	385.064501022059	-1.24362685196205	0.167974341042533	-7.40367156223669	1.32469824421059e-13	7.16661750117929e-10	NA	NA	NA	NA	NA	NA	NA	NA	NA	NA	NA	NA	NA	NA	NA	NA	2	2	4	4	-1.0497217022279
267.1004	8662.49695972267	2.03975597695445	0.275588195078987	7.40146353645456	1.34691665874411e-13	7.28681912380564e-10	NA	NA	NA	NA	NA	NA	NA	NA	NA	NA	NA	NA	NA	NA	NA	NA	0	2	2	4	1.11801347321444
353.0365	14155.9748234335	-2.02222671734003	0.273777356558426	-7.38639141951271	1.50867241308462e-13	8.16191775478778e-10	NA	NA	NA	NA	NA	NA	NA	NA	NA	NA	NA	NA	NA	NA	NA	NA	0	2	2	4	-1.45339131024657
270.1098	13783.1716160518	-0.794742188381799	0.107666160918595	-7.38154106732471	1.564677352897e-13	8.46490447917277e-10	NA	NA	NA	NA	NA	NA	NA	NA	NA	NA	NA	NA	NA	NA	NA	NA	1	2	2	4	-0.760848418050642
495.2595	356.965387111514	-1.03531793742434	0.140274814720353	-7.38064020607199	1.57530185810794e-13	8.52238305236396e-10	NA	NA	NA	NA	NA	NA	NA	NA	NA	NA	NA	NA	NA	NA	NA	NA	0	2	3	4	-0.923928098716972
394.1828	1922.86505071106	-0.648615535110087	0.0879107180884213	-7.37811667580402	1.60544250856093e-13	8.68544397131465e-10	NA	NA	NA	NA	NA	NA	NA	NA	NA	NA	NA	NA	NA	NA	NA	NA	1	2	4	4	-0.6503866471009
210.1078	2607.29826542399	-0.85366608203124	0.115938783582149	-7.36307606182854	1.79719897515555e-13	9.72284645559152e-10	NA	NA	NA	NA	NA	NA	NA	NA	NA	NA	NA	NA	NA	NA	NA	NA	1	2	4	4	-0.793403816194931
421.0749	30474.483660745	0.942368380635819	0.128023226820668	7.36091726508245	1.82650750969269e-13	9.88140562743748e-10	NA	NA	NA	NA	NA	NA	NA	NA	NA	NA	NA	NA	NA	NA	NA	NA	2	2	4	4	0.622611973312808
211.0338	1537.1014916383	-0.894444144152846	0.121797723179733	-7.34368525783479	2.0779144307254e-13	1.12415170702244e-09	NA	NA	NA	NA	NA	NA	NA	NA	NA	NA	NA	NA	NA	NA	NA	NA	2	2	4	4	-0.820325034026862
433.1824	2847.64895254354	-0.774200720341319	0.105429281853022	-7.34331778357955	2.08363006825752e-13	1.12724386692732e-09	NA	NA	NA	NA	NA	NA	NA	NA	NA	NA	NA	NA	NA	NA	NA	NA	2	2	4	4	-0.746704189574001
233.0779	17937.6001094387	-0.963438986548634	0.131278115198106	-7.33891543990215	2.15331597280617e-13	1.16494394128814e-09	NA	NA	NA	NA	NA	NA	NA	NA	NA	NA	NA	NA	NA	NA	NA	NA	2	2	4	4	-0.869943490746374
445.2414	2704.38793829523	-0.747007013818393	0.101939265200592	-7.32796153031379	2.33679770976011e-13	1.26420756098022e-09	NA	NA	NA	NA	NA	NA	NA	NA	NA	NA	NA	NA	NA	NA	NA	NA	2	2	4	4	-0.724859995116351
407.0443	680.34012574282	2.16655099867619	0.295802724496953	7.32431049227374	2.40130132065005e-13	1.29910401447168e-09	NA	NA	NA	NA	NA	NA	NA	NA	Thiophanate	1	C14H18N4O4S2	[M+(37Cl)]-	370.07695	407.0434016	2.11058574240483	C18918	0	2	4	4	1.19196136312475
251.0053	5550.29167887646	1.38607655751157	0.189308206072445	7.32179859641764	2.44669180791149e-13	1.32366026808011e-09	NA	NA	NA	NA	NA	NA	NA	NA	NA	NA	NA	NA	NA	NA	NA	NA	2	2	4	4	0.818382482912006
378.0803	3944.39219503269	0.787985840650478	0.107734513477708	7.31414488462444	2.59025548188454e-13	1.40132821569953e-09	NA	NA	NA	NA	NA	NA	NA	NA	NA	NA	NA	NA	NA	NA	NA	NA	2	2	0	4	0.554894525416222
228.1184	6327.86395889615	-0.79938914123135	0.10929367072632	-7.31413938171297	2.59036162141936e-13	1.40138563718787e-09	NA	NA	NA	NA	NA	NA	NA	NA	NA	NA	NA	NA	NA	NA	NA	NA	0	2	3	4	-0.763943397683636
484.2023	1890.38004219651	-1.34186152388724	0.183572036190172	-7.30972729690229	2.67685087365637e-13	1.4481763226481e-09	NA	NA	NA	NA	NA	NA	NA	NA	NA	NA	NA	NA	NA	NA	NA	NA	2	2	4	4	-1.10513487818966
431.2368	9618.87526439592	-0.761685306053301	0.104391918317231	-7.29640108479143	2.95566956447827e-13	1.59901723438274e-09	NA	NA	NA	NA	NA	NA	NA	NA	NA	NA	NA	NA	NA	NA	NA	NA	2	2	4	4	-0.735738207591148
360.0922	2802.99307061904	-1.34198161500389	0.183934427768089	-7.29597841626423	2.96496437072863e-13	1.60404572456419e-09	NA	NA	NA	NA	NA	NA	NA	NA	NA	NA	NA	NA	NA	NA	NA	NA	2	2	4	4	-1.10598774864533
307.0927	6532.08958217322	0.928685873719841	0.127303576866346	7.29504933466918	2.98549661759406e-13	1.61515367011839e-09	NA	NA	NA	NA	NA	NA	NA	NA	NA	NA	NA	NA	NA	NA	NA	NA	2	2	4	4	0.615323960772957
205.0353	24966.9163666409	1.37283521946041	0.188247893109558	7.29269898740081	3.03806368474544e-13	1.64359245344729e-09	NA	NA	NA	NA	NA	NA	NA	NA	NA	NA	NA	NA	NA	NA	NA	NA	2	2	4	4	0.814506613454296
337.0712	1850.13605670907	0.660506612566877	0.0906218183511475	7.2886047155609	3.13181427474001e-13	1.69431152263434e-09	NA	NA	NA	NA	NA	NA	NA	NA	NA	NA	NA	NA	NA	NA	NA	NA	0	2	4	4	0.491720756381342
451.0133	1531.39798563079	-1.30757045637544	0.179417467937581	-7.28786595533906	3.14903040956514e-13	1.70362545157474e-09	NA	NA	NA	NA	NA	NA	NA	NA	NA	NA	NA	NA	NA	NA	NA	NA	2	2	4	4	-1.08824333911929
392.9814	2092.96222730648	1.46555245410278	0.201101922873981	7.2876103478193	3.15500872709143e-13	1.70685972135646e-09	NA	NA	NA	NA	NA	NA	NA	NA	NA	NA	NA	NA	NA	NA	NA	NA	0	2	3	4	0.849845287237451
461.2284	2694.88710729257	-1.31315022016199	0.180382663995441	-7.27980278745182	3.34308525089241e-13	1.80860912073279e-09	NA	NA	NA	NA	NA	NA	NA	NA	NA	NA	NA	NA	NA	NA	NA	NA	0	2	3	4	-1.09159674532822
388.0645	4336.20289551937	1.10280783935284	0.151490905412412	7.27969666793267	3.34571594452728e-13	1.81003232598926e-09	NA	NA	NA	NA	NA	NA	NA	NA	NA	NA	NA	NA	NA	NA	NA	NA	2	2	4	4	0.690961740157862
427.3424	1270.84692523392	-0.959325463511515	0.132042707240335	-7.26526654565948	3.72303400562608e-13	2.01416139704371e-09	NA	NA	NA	NA	NA	NA	NA	NA	NA	NA	NA	NA	NA	NA	NA	NA	2	2	4	4	-0.867243519131678
577.3848	2305.77495628664	-1.84863655619529	0.254568924094173	-7.26183120258397	3.81884581816325e-13	2.06599558762632e-09	NA	NA	NA	NA	NA	NA	NA	NA	NA	NA	NA	NA	NA	NA	NA	NA	0	2	4	4	-1.3635580332477
470.2009	940.355858804474	-0.932177807468617	0.128482420529136	-7.25529456582138	4.00788646941736e-13	2.16826657995479e-09	NA	NA	NA	NA	NA	NA	NA	NA	NA	NA	NA	NA	NA	NA	NA	NA	0	2	3	4	-0.84785435133993
318.1091	8634.89988062451	-0.58816911553002	0.0810730679711673	-7.25480273842844	4.02247626647798e-13	2.17615966016459e-09	NA	NA	NA	NA	NA	NA	NA	NA	NA	NA	NA	NA	NA	NA	NA	NA	0	2	4	4	-0.584842236296504
492.1227	378.603341691072	-1.19827348162684	0.16555529223423	-7.23790502529819	4.55668336949713e-13	2.46516570289795e-09	NA	NA	NA	NA	NA	NA	NA	NA	NA	NA	NA	NA	NA	NA	NA	NA	2	2	4	4	-1.01890125054114
398.9895	661.28384412589	2.12106747197077	0.293078226289473	7.2372059119663	4.58022496566954e-13	2.47790170642722e-09	NA	NA	NA	NA	NA	NA	NA	NA	NA	NA	NA	NA	NA	NA	NA	NA	2	2	4	4	1.16507931517174
487.3272	391.334984319361	-1.28688863285258	0.17786427839549	-7.23522814396225	4.64747205443103e-13	2.51428238144719e-09	NA	NA	NA	NA	NA	NA	NA	NA	NA	NA	NA	NA	NA	NA	NA	NA	1	2	4	4	-1.07825578011442
459.0715	549.200259150486	1.81862204428921	0.251363413557548	7.23503082071587	4.65423429023797e-13	2.51794075101874e-09	Azimsulfuron	1	C13H16N10O5S	[M+Cl]-	424.102587	459.0719886	-1.1041841206813	HMDB33145	Azimsulfuron	1	C13H16N10O5S	[M+Cl]-	424.102587	459.0719886	-1.1041841206813	C18438	2	2	4	4	1.01192524812069
450.0797	444.731482711224	1.4654746333713	0.202691644597373	7.23006928224557	4.82747694298045e-13	2.61166502615242e-09	NA	NA	NA	NA	NA	NA	NA	NA	NA	NA	NA	NA	NA	NA	NA	NA	2	2	4	4	0.849181267964707
160.9618	1515.85735517412	1.63375021722721	0.226098421172616	7.22583646871164	4.98026758560967e-13	2.69432476381483e-09	NA	NA	NA	NA	NA	NA	NA	NA	NA	NA	NA	NA	NA	NA	NA	NA	1	2	4	4	0.937490063766294
454.2197	1452.52234684639	0.490388782336035	0.0678673376819308	7.22569647028599	4.98540135549859e-13	2.69710213332474e-09	NA	NA	NA	NA	NA	NA	NA	NA	NA	NA	NA	NA	NA	NA	NA	NA	0	2	3	4	0.399675298415219
470.1665	431.642711721507	1.41424789394645	0.196228788440736	7.20713767426422	5.71402251331017e-13	3.0912861797008e-09	NA	NA	NA	NA	NA	NA	NA	NA	NA	NA	NA	NA	NA	NA	NA	NA	2	2	4	4	0.829431548351525
243.0446	17395.94346478	0.708298742362044	0.0984423684807177	7.19505994515747	6.24333294598445e-13	3.37764312377759e-09	NA	NA	NA	NA	NA	NA	NA	NA	NA	NA	NA	NA	NA	NA	NA	NA	2	2	4	4	0.520129834755585
78.9583	537.782085407255	1.78406101702004	0.247976260402273	7.19448310949562	6.2697827573625e-13	3.39195247173311e-09	NA	NA	NA	NA	NA	NA	NA	NA	NA	NA	NA	NA	NA	NA	NA	NA	0	2	4	4	0.994317485561056
259.0226	74760.0813317652	0.954109710188093	0.132617091363442	7.19447018765718	6.27037652408261e-13	3.39227369952869e-09	NA	NA	NA	NA	NA	NA	NA	NA	NA	NA	NA	NA	NA	NA	NA	NA	2	2	4	4	0.628804673342622
390.0863	1469.29827322187	0.590395024582276	0.0820945217258044	7.19164948124304	6.40131978956017e-13	3.46311400615205e-09	NA	NA	NA	NA	NA	NA	NA	NA	NA	NA	NA	NA	NA	NA	NA	NA	2	2	2	4	0.458040922193087
598.2454	2387.60616108355	-0.863643348519591	0.12013313962058	-7.18905167422793	6.52428801976506e-13	3.5296398186929e-09	NA	NA	NA	NA	NA	NA	NA	NA	NA	NA	NA	NA	NA	NA	NA	NA	2	2	4	4	-0.799760945694738
232.9024	7778.59313364311	2.35760901957886	0.328016668699988	7.18746711538368	6.60042922886225e-13	3.57083221281448e-09	NA	NA	NA	NA	NA	NA	NA	NA	NA	NA	NA	NA	NA	NA	NA	NA	2	2	4	4	1.28990883218508
294.1193	5989.49518122988	1.02832754933831	0.143085741314933	7.18679261740662	6.63310426468236e-13	3.58850940719316e-09	NA	NA	NA	NA	NA	NA	NA	NA	NA	NA	NA	NA	NA	NA	NA	NA	2	2	4	4	0.665329151688175
315.0805	4116.25742038006	-1.27268130895354	0.177548889328563	-7.16806122396168	7.60672861114985e-13	4.11524017863207e-09	NA	NA	NA	NA	NA	NA	NA	NA	NA	NA	NA	NA	NA	NA	NA	NA	2	2	4	4	-1.06837463620651
260.0889	9461.34059939949	-0.501767909614646	0.0701002531976526	-7.15786158717396	8.19452286433872e-13	4.43323686960725e-09	NA	NA	NA	NA	NA	NA	NA	NA	NA	NA	NA	NA	NA	NA	NA	NA	2	2	0	4	-0.518540705207007
352.8611	1756.8225916619	3.63059731209732	0.507557824791664	7.15307130490514	8.4857496109572e-13	4.59079053952785e-09	NA	NA	NA	NA	NA	NA	NA	NA	NA	NA	NA	NA	NA	NA	NA	NA	2	2	4	4	1.97848464287512
385.0538	78882.9331122407	1.18901922970058	0.166232004716275	7.15276959891085	8.50442818859343e-13	4.60089565002904e-09	NA	NA	NA	NA	NA	NA	NA	NA	NA	NA	NA	NA	NA	NA	NA	NA	0	2	3	4	0.732102518156648
272.0891	7733.91375545092	-0.46084986966118	0.0645471884396609	-7.13973576234053	9.35105020716531e-13	5.05891816207643e-09	NA	NA	NA	NA	NA	NA	NA	NA	NA	NA	NA	NA	NA	NA	NA	NA	2	2	4	4	-0.481299981664058
355.1023	9723.51849621351	-0.49214433632965	0.0689515282033407	-7.13754066303357	9.50155191152184e-13	5.14033958413332e-09	NA	NA	NA	NA	NA	NA	NA	NA	NA	NA	NA	NA	NA	NA	NA	NA	2	2	4	4	-0.50903319029152
471.1719	2101.52701643896	0.47493149639523	0.0665580468647979	7.13559845528487	9.63669518605602e-13	5.2134520956563e-09	NA	NA	NA	NA	NA	NA	NA	NA	NA	NA	NA	NA	NA	NA	NA	NA	2	2	4	4	0.389168420216696
115.0033	8103.66759566019	0.895823363566505	0.125728246528188	7.12507641125545	1.04022963028312e-12	5.6276422998317e-09	NA	NA	NA	NA	NA	NA	NA	NA	NA	NA	NA	NA	NA	NA	NA	NA	0	2	3	4	0.59752147683576
451.2501	351.434429698143	-0.991018153271055	0.139129650932305	-7.1229831069816	1.05615769535848e-12	5.71381313188937e-09	NA	NA	NA	NA	NA	NA	NA	NA	NA	NA	NA	NA	NA	NA	NA	NA	0	2	2	4	-0.885593236861901
415.3062	65040.0106285594	-1.87715016500162	0.263548433877557	-7.12260034098222	1.05909595559847e-12	5.72970911978771e-09	NA	NA	NA	NA	NA	NA	NA	NA	NA	NA	NA	NA	NA	NA	NA	NA	0	2	4	4	-1.38016409964411
325.1401	2301.72118963924	-0.515307032420344	0.0724538815029847	-7.11220740325854	1.14201467210691e-12	6.17829937609838e-09	NA	NA	NA	NA	NA	NA	NA	NA	NA	NA	NA	NA	NA	NA	NA	NA	2	2	4	4	-0.527031333503245
435.2582	4140.47507930782	-1.08076455631631	0.152078724170438	-7.10661246148456	1.18925757901044e-12	6.4338835024465e-09	NA	NA	NA	NA	NA	NA	NA	NA	NA	NA	NA	NA	NA	NA	NA	NA	2	2	4	4	-0.954871516073043
361.136	2026.84639039185	-0.7885737688271	0.110977479165874	-7.10570986793136	1.19705649899023e-12	6.47607565953713e-09	NA	NA	NA	NA	NA	NA	NA	NA	NA	NA	NA	NA	NA	NA	NA	NA	2	2	4	4	-0.755295734985463
428.2146	1827.7772621812	-1.03211000662639	0.145437316598425	-7.09659687600124	1.27866327187058e-12	6.91756830081986e-09	NA	NA	NA	NA	NA	NA	NA	NA	NA	NA	NA	NA	NA	NA	NA	NA	2	2	4	4	-0.923219018382493
421.1936	2209.7390930978	-0.611284378630458	0.0861524970629594	-7.0953762162429	1.29000072627791e-12	6.9789039291635e-09	NA	NA	NA	NA	NA	NA	NA	NA	NA	NA	NA	NA	NA	NA	NA	NA	2	2	4	4	-0.610297514537557
129.0195	1800.83075100674	0.997668011255634	0.140807135112674	7.08535125338145	1.38692067897305e-12	7.50324087324421e-09	NA	NA	NA	NA	NA	NA	NA	NA	NA	NA	NA	NA	NA	NA	NA	NA	2	2	4	4	0.652675980078219
362.0856	4137.05789082182	0.576258471562869	0.0813435515475791	7.08425512040504	1.39794168000774e-12	7.56286448884187e-09	NA	NA	NA	NA	NA	NA	NA	NA	NA	NA	NA	NA	NA	NA	NA	NA	2	2	4	4	0.449831033435814
376.1508	4473.59957172877	-0.589241125530832	0.0832600841689315	-7.07711421880483	1.47187218330964e-12	7.96282851170513e-09	NA	NA	NA	NA	NA	NA	NA	NA	NA	NA	NA	NA	NA	NA	NA	NA	2	2	4	4	-0.585941024984158
574.2464	749.325715837261	-0.759089462335356	0.107268629263679	-7.07652803569835	1.47810861866886e-12	7.99656762699855e-09	NA	NA	NA	NA	NA	NA	NA	NA	NA	NA	NA	NA	NA	NA	NA	NA	0	2	3	4	-0.730288298922781
496.072	566.315235967318	1.86924461353254	0.26434206926167	7.07130960559361	1.53478277311494e-12	8.30317480255182e-09	NA	NA	NA	NA	NA	NA	NA	NA	NA	NA	NA	NA	NA	NA	NA	NA	2	2	4	4	1.03616612371523
555.1642	993.436140042508	-1.51890954186344	0.215000908795822	-7.06466568151063	1.61003141870292e-12	8.71026997518282e-09	NA	NA	NA	NA	NA	NA	NA	NA	NA	NA	NA	NA	NA	NA	NA	NA	2	2	4	4	-1.19573731202211
258.0732	2994.0136955644	-0.759570979171103	0.107647888468339	-7.0560694685108	1.71278223230662e-12	9.26615187677884e-09	NA	NA	NA	NA	NA	NA	NA	NA	NA	NA	NA	NA	NA	NA	NA	NA	2	2	4	4	-0.732102518156648
475.3273	5144.14897095306	-1.52737256800505	0.216702956436251	-7.04823133529502	1.81206207521802e-12	9.80325582692949e-09	NA	NA	NA	NA	NA	NA	NA	NA	NA	NA	NA	NA	NA	NA	NA	NA	0	2	4	4	-1.20143341242014
303.1392	1978.47173705504	-0.723009207791185	0.102620787399204	-7.04544591904771	1.84868504000938e-12	1.00013860664508e-08	NA	NA	NA	NA	NA	NA	NA	NA	NA	NA	NA	NA	NA	NA	NA	NA	0	2	3	4	-0.708701451213276
411.05	717.218489578705	2.25098641008839	0.31982726185557	7.03813176221639	1.94834408264426e-12	1.05405414871054e-08	NA	NA	NA	NA	NA	NA	NA	NA	NA	NA	NA	NA	NA	NA	NA	NA	2	2	4	4	1.23546723308269
445.0112	449.704312792186	1.48440801316124	0.211205031182931	7.02827960511767	2.09095571826416e-12	1.13120704358091e-08	NA	NA	NA	NA	NA	NA	NA	NA	NA	NA	NA	NA	NA	NA	NA	NA	2	2	4	4	0.86052107788499
357.2473	12410.5638679968	-1.00148471733026	0.142579519742232	-7.024043278732	2.15537996739392e-12	1.16606056236011e-08	NA	NA	NA	NA	NA	NA	NA	NA	NA	NA	NA	NA	NA	NA	NA	NA	2	2	4	4	-0.897993781408963
300.049	10134.9574405356	0.874792807449617	0.1246994199829	7.01521151878316	2.29601337418167e-12	1.24214323543228e-08	NA	NA	NA	NA	NA	NA	NA	NA	NA	NA	NA	NA	NA	NA	NA	NA	2	2	4	4	0.588691098605849
337.1001	5412.81875096208	-1.02890650171535	0.146680871650384	-7.0145922241842	2.30620567086806e-12	1.24765726793962e-08	NA	NA	NA	NA	NA	NA	NA	NA	NA	NA	NA	NA	NA	NA	NA	NA	0	2	3	4	-0.921094556851585
455.1152	2742.14851199648	1.5070028368754	0.214945385968883	7.01109647030791	2.36457615946281e-12	1.27923570226938e-08	NA	NA	NA	NA	NA	NA	NA	NA	NA	NA	NA	NA	NA	NA	NA	NA	2	2	4	4	0.874683766890018
579.1423	670.901322692406	2.14454491052687	0.306467726811925	6.99762070491341	2.60345743948378e-12	1.40847047476072e-08	NA	NA	NA	NA	NA	NA	NA	NA	NA	NA	NA	NA	NA	NA	NA	NA	2	2	4	4	1.18352702721789
427.1831	1346.81762377864	-0.620036674314744	0.0886221554594393	-6.99640706209773	2.62609832786261e-12	1.42071919537367e-08	NA	NA	NA	NA	NA	NA	NA	NA	NA	NA	NA	NA	NA	NA	NA	NA	2	2	4	4	-0.622050186321368
362.0314	2038.09124401585	1.08773472600237	0.155542637338832	6.99316113325804	2.68760527088257e-12	1.45399445154747e-08	NA	NA	NA	NA	NA	NA	NA	NA	NA	NA	NA	NA	NA	NA	NA	NA	2	2	4	4	0.681589078541747
401.1671	1571.25669322352	-0.731771365101343	0.104759274003809	-6.98526571570872	2.8431735035617e-12	1.53815686542688e-08	NA	NA	NA	NA	NA	NA	NA	NA	NA	NA	NA	NA	NA	NA	NA	NA	2	2	4	4	-0.715262002470378
331.1254	2076.58711350244	-0.82282706848802	0.117952914950315	-6.97589431201947	3.03931153160944e-12	1.64426753860071e-08	NA	NA	NA	NA	NA	NA	NA	NA	NA	NA	NA	NA	NA	NA	NA	NA	1	2	3	4	-0.778275790025902
495.3545	364.95781638781	-1.09756103045293	0.157560593588339	-6.96596151015108	3.26168317144788e-12	1.7645705957533e-08	NA	NA	NA	NA	NA	NA	NA	NA	NA	NA	NA	NA	NA	NA	NA	NA	2	2	0	4	-0.965882929114581
420.9719	644.302794592889	2.07907455922201	0.298865514274712	6.95655557405987	3.4869274396555e-12	1.88642774485362e-08	NA	NA	NA	NA	NA	NA	NA	NA	NA	NA	NA	NA	NA	NA	NA	NA	2	2	3	4	1.1425630049081
390.1169	13604.1885549169	0.725469633162974	0.104347329503058	6.95245040402984	3.58995064650015e-12	1.94216329975658e-08	NA	NA	NA	NA	NA	NA	NA	NA	NA	NA	NA	NA	NA	NA	NA	NA	1	2	4	4	0.53075792801402
391.1122	14957.8484805651	-1.11237445586551	0.160434309354516	-6.93351977105762	4.10496509614049e-12	2.22078611701201e-08	NA	NA	NA	NA	NA	NA	NA	NA	NA	NA	NA	NA	NA	NA	NA	NA	0	2	4	4	-0.975521767396606
323.0009	9091.37155470454	-1.02145330439302	0.148053139025061	-6.89923436354912	5.22835547312717e-12	2.8285403109618e-08	NA	NA	NA	NA	NA	NA	NA	NA	NA	NA	NA	NA	NA	NA	NA	NA	2	2	4	4	-0.91334016788663
303.0834	5939.95527693333	-0.524895744612862	0.0760924621175377	-6.89813064271822	5.26912802203206e-12	2.85059825991934e-08	NA	NA	NA	NA	NA	NA	NA	NA	NA	NA	NA	NA	NA	NA	NA	NA	2	2	4	4	-0.532890721335226
413.3098	2326.80355857532	-1.2050229234026	0.174736939180216	-6.89621169431031	5.3407591105298e-12	2.88935067879662e-08	NA	NA	NA	NA	NA	NA	NA	NA	NA	NA	NA	NA	NA	NA	NA	NA	0	2	3	4	-1.02592719318502
240.0854	3008.08309834983	0.987519839574927	0.143257779737818	6.89330688624541	5.45101022325387e-12	2.94899653078035e-08	NA	NA	NA	NA	NA	NA	NA	NA	NA	NA	NA	NA	NA	NA	NA	NA	0	2	3	4	0.644108465325325
274.1048	4057.5761757998	-0.590499981066092	0.0857922972330203	-6.88290207991793	5.86453416986244e-12	3.17271298589558e-08	NA	NA	NA	NA	NA	NA	NA	NA	NA	NA	NA	NA	NA	NA	NA	NA	0	2	2	4	-0.588140728255116
236.9993	3485.90038129146	0.978179752242131	0.142183459676399	6.87970143973433	5.99781300526092e-12	3.24481683584616e-08	NA	NA	NA	NA	NA	NA	NA	NA	NA	NA	NA	NA	NA	NA	NA	NA	0	2	4	4	0.638990599063758
347.0981	1837.08983810666	0.52235465420586	0.0759746936897546	6.87537690298448	6.18261747391557e-12	3.34479605338832e-08	NA	NA	NA	NA	NA	NA	NA	NA	NA	NA	NA	NA	NA	NA	NA	NA	2	2	4	4	0.418296188967243
388.1719	2611.83980156315	-0.822865988718317	0.119698823793077	-6.87447012963808	6.22206936241769e-12	3.36613952506797e-08	NA	NA	NA	NA	NA	NA	NA	NA	NA	NA	NA	NA	NA	NA	NA	NA	0	2	4	4	-0.778902557314935
385.2783	3045.01174184112	-1.27804735562896	0.186227448270473	-6.86283019768789	6.75094562737941e-12	3.65226158441226e-08	NA	NA	NA	NA	NA	NA	NA	NA	NA	NA	NA	NA	NA	NA	NA	NA	2	2	4	4	-1.07247905485144
197.0667	538.425692399535	-2.03808604901577	0.29719896242716	-6.8576486013651	7.00031922481576e-12	3.78717270062533e-08	NA	NA	NA	NA	NA	NA	NA	NA	NA	NA	NA	NA	NA	NA	NA	NA	2	2	4	4	-1.4614237982845
437.1772	53611.9815313346	0.699854929095648	0.102131748898313	6.85247179887669	7.25846992681995e-12	3.92683223040959e-08	NA	NA	NA	NA	NA	NA	NA	NA	NA	NA	NA	NA	NA	NA	NA	NA	0	2	4	4	0.513253021853364
419.157	903.890019468145	-0.673421868932298	0.0982853944533144	-6.85169828821488	7.297835055347e-12	3.94812876494273e-08	NA	NA	NA	NA	NA	NA	NA	NA	NA	NA	NA	NA	NA	NA	NA	NA	2	2	0	4	-0.669956736404093
465.1948	985.042324648049	-2.71046141091784	0.395802525845172	-6.8480144363154	7.48820105888541e-12	4.05111677285701e-08	NA	NA	NA	NA	NA	NA	NA	NA	NA	NA	NA	NA	NA	NA	NA	NA	0	2	2	4	-1.81169264242298
419.301	6002.8277105234	-0.596190737399343	0.0870823589104099	-6.84628603151072	7.57918665564417e-12	4.1003399807035e-08	NA	NA	NA	NA	NA	NA	NA	NA	NA	NA	NA	NA	NA	NA	NA	NA	2	2	4	4	-0.595862248829232
169.0249	3322.76269929875	2.19314772541776	0.321060068958538	6.83095762276493	8.43496501333756e-12	4.56331607221562e-08	NA	NA	NA	NA	NA	NA	NA	NA	NA	NA	NA	NA	NA	NA	NA	NA	0	2	4	4	1.21391059652068
336.2238	5277.65691266021	-1.62016705177667	0.237896440337586	-6.81038795484952	9.73358971229e-12	5.26587203434889e-08	NA	NA	NA	NA	NA	NA	NA	NA	NA	NA	NA	NA	NA	NA	NA	NA	2	2	4	4	-1.24244784401952
163.0245	1048.91915773304	1.00293982412045	0.147752209575257	6.78798528295175	1.13710247023125e-11	6.15172436395107e-08	NA	NA	NA	NA	NA	NA	NA	NA	NA	NA	NA	NA	NA	NA	NA	NA	2	2	4	4	0.656116409952418
249.097	12320.962170953	-0.6656874107843	0.0981872196804271	-6.7797765630897	1.20361882589332e-11	6.51157784808288e-08	NA	NA	NA	NA	NA	NA	NA	NA	NA	NA	NA	NA	NA	NA	NA	NA	0	2	2	4	-0.663020697457824
393.0648	6714.47856653377	1.50431954189334	0.221942290892264	6.77797609390079	1.21871008780613e-11	6.59322157503118e-08	NA	NA	NA	NA	NA	NA	NA	NA	NA	NA	NA	NA	NA	NA	NA	NA	2	2	3	4	0.872649819061076
322.1139	5231.37754541394	1.17761004030621	0.173785223293082	6.7762380367646	1.23345396865406e-11	6.67298597041849e-08	NA	NA	NA	NA	NA	NA	NA	NA	NA	NA	NA	NA	NA	NA	NA	NA	0	2	4	4	0.726667049638743
439.175	2290.19069259742	-0.779868424105102	0.115447463499241	-6.75518023928025	1.42657800067197e-11	7.71778698363533e-08	NA	NA	NA	NA	NA	NA	NA	NA	NA	NA	NA	NA	NA	NA	NA	NA	2	2	4	4	-0.74792816906695
411.0021	728.807839854299	2.27647819238132	0.337822879727594	6.73867381101296	1.59838775701127e-11	8.64727776543099e-08	NA	NA	NA	NA	NA	NA	NA	NA	NA	NA	NA	NA	NA	NA	NA	NA	2	2	4	4	1.2545574882037
391.049	1430.56124318386	3.3208256743587	0.493396912686871	6.73053598222699	1.69039238785656e-11	9.14502281830398e-08	4-O-alpha-D-Galactopyranuronosyl-D-galacturonic_acid	1	C12H18O13	[M+Na-2H]-	370.074745	391.0494136	-1.17990203784837	HMDB39721	Digalacturonate,1,2-beta-D-Glucuronosyl-D-glucuronate	1	C12H18O13	[M+Na-2H]-	370.074745	391.0494136	-1.17990203784837	C02273,C04354	0	2	4	4	1.81169264242298
477.3946	1011.73089664621	-0.789658667367706	0.117415797084261	-6.72531879846649	1.75208407143014e-11	9.47877482643706e-08	NA	NA	NA	NA	NA	NA	NA	NA	NA	NA	NA	NA	NA	NA	NA	NA	2	2	4	4	-0.757144034606097
446.9111	643.205608879163	2.07638241249164	0.308960950207469	6.72053348844681	1.81060413649115e-11	9.7953683784171e-08	NA	NA	NA	NA	NA	NA	NA	NA	NA	NA	NA	NA	NA	NA	NA	NA	2	2	4	4	1.14167436482299
316.0517	1804.49288988546	3.67072540997809	0.546678590741059	6.71459514264529	1.8858909460657e-11	1.02026700182155e-07	NA	NA	NA	NA	NA	NA	NA	NA	NA	NA	NA	NA	NA	NA	NA	NA	2	2	4	4	1.99176589465664
174.041	3470.05403470736	0.49694401787223	0.0740114413302142	6.71442156699845	1.88813703787532e-11	1.02148213749055e-07	NA	NA	NA	NA	NA	NA	NA	NA	NA	NA	NA	NA	NA	NA	NA	NA	2	2	4	4	0.405699023646414
336.0761	1405.09316137371	0.767300940541325	0.114434795213346	6.70513665979662	2.01217964548223e-11	1.08858918820589e-07	NA	NA	NA	NA	NA	NA	NA	NA	NA	NA	NA	NA	NA	NA	NA	NA	0	2	4	4	0.546813718657251
78.9589	29476.9808238954	1.99548270384767	0.297605259064781	6.70513253064962	2.01223654577852e-11	1.08861997126618e-07	NA	NA	NA	NA	NA	NA	NA	NA	NA	NA	NA	NA	NA	NA	NA	NA	1	2	4	4	1.0958058439232
395.1542	1040.31551746146	-0.710924218138086	0.106060465901513	-6.70300862904225	2.04171402448953e-11	1.10456728724883e-07	NA	NA	NA	NA	NA	NA	NA	NA	NA	NA	NA	NA	NA	NA	NA	NA	2	2	4	4	-0.700987173631309
480.9528	563.970371096468	1.86246655849329	0.27788957031575	6.70218229628797	2.05329652306781e-11	1.11083341897969e-07	NA	NA	NA	NA	NA	NA	NA	NA	NA	NA	NA	NA	NA	NA	NA	NA	2	2	4	4	1.0314270269095
496.241	738.515776838781	-1.00694178497	0.150539423221568	-6.68889094578203	2.24868220034547e-11	1.2165370703869e-07	NA	NA	NA	NA	NA	NA	NA	NA	NA	NA	NA	NA	NA	NA	NA	NA	0	2	4	4	-0.902853649300033
496.1651	336.015282230439	-0.857940794184014	0.128320901386416	-6.68590062035547	2.29508742254118e-11	1.24164229559478e-07	NA	NA	NA	NA	NA	NA	NA	NA	NA	NA	NA	NA	NA	NA	NA	NA	2	2	4	4	-0.796578356914321
459.296	2586.68298261691	-1.57963909706297	0.236285320367274	-6.68530357538775	2.30446428081565e-11	1.24671517592127e-07	NA	NA	NA	NA	NA	NA	NA	NA	NA	NA	NA	NA	NA	NA	NA	NA	0	2	4	4	-1.22657968022801
258.1176	2999.74231015098	0.568080155813594	0.0850338204347418	6.68063780868884	2.37904543204193e-11	1.28706357873469e-07	NA	NA	NA	NA	NA	NA	NA	NA	NA	NA	NA	NA	NA	NA	NA	NA	2	2	4	4	0.446248751767688
426.1072	6360.80512171144	0.648389765423776	0.0970673079306087	6.67979548672861	2.3927592751368e-11	1.29448276784901e-07	NA	NA	NA	NA	NA	NA	NA	NA	NA	NA	NA	NA	NA	NA	NA	NA	2	2	4	4	0.48442067848005
474.1876	1181.31452559551	-2.41469019054206	0.361541258666957	-6.67887864152847	2.40777439610027e-11	1.30260594829025e-07	NA	NA	NA	NA	NA	NA	NA	NA	NA	NA	NA	NA	NA	NA	NA	NA	2	2	4	4	-1.63620899607438
566.2557	2877.8991269846	-0.936563878500512	0.140536644560577	-6.66419695324953	2.6611639742473e-11	1.43968971006779e-07	NA	NA	NA	NA	NA	NA	NA	NA	NA	NA	NA	NA	NA	NA	NA	NA	2	2	4	4	-0.852505120777899
406.0751	7060.14570921075	1.09787925631195	0.164963450704	6.65528789332808	2.8274604497992e-11	1.52965610334137e-07	NA	NA	NA	NA	NA	NA	NA	NA	NA	NA	NA	NA	NA	NA	NA	NA	1	2	4	4	0.688612910363165
375.1383	39549.2189016824	-1.26260511783525	0.189872714669614	-6.64974490954232	2.93601423379937e-11	1.58838370048546e-07	NA	NA	NA	NA	NA	NA	NA	NA	NA	NA	NA	NA	NA	NA	NA	NA	2	2	4	4	-1.06347296801412
433.197	2324.42901694966	-1.85918545437435	0.279623403759851	-6.64889072007391	2.95310144042671e-11	1.59762787927085e-07	NA	NA	NA	NA	NA	NA	NA	NA	NA	NA	NA	NA	NA	NA	NA	NA	2	2	2	4	-1.36708480387087
227.1124	1516.67187269061	-0.549649423412876	0.0826723100045753	-6.64853109079034	2.96032454607163e-11	1.60153557942475e-07	NA	NA	NA	NA	NA	NA	NA	NA	NA	NA	NA	NA	NA	NA	NA	NA	2	2	4	4	-0.553275479645729
254.959	4130.90107792589	1.29300433757187	0.194569445284802	6.64546448019744	3.02262350536517e-11	1.63523931640256e-07	NA	NA	NA	NA	NA	NA	NA	NA	NA	NA	NA	NA	NA	NA	NA	NA	2	2	4	4	0.777023171664422
418.1578	2221.19418357032	-0.725107065473157	0.109206590361417	-6.63977387329311	3.14164748677925e-11	1.69963129034758e-07	NA	NA	NA	NA	NA	NA	NA	NA	NA	NA	NA	NA	NA	NA	NA	NA	2	2	4	4	-0.709892003873326
299.0149	6519.21318413779	1.86159616318905	0.280712090217376	6.63169214317587	3.31860178076324e-11	1.79536356339291e-07	NA	NA	NA	NA	NA	NA	NA	NA	NA	NA	NA	NA	NA	NA	NA	NA	0	2	4	4	1.02985246701068
240.9981	6370.14313896322	-1.35446783904925	0.204521324605067	-6.6226240303535	3.52877745803638e-11	1.90906860479768e-07	NA	NA	NA	NA	NA	NA	NA	NA	NA	NA	NA	NA	NA	NA	NA	NA	2	2	4	4	-1.11283988227734
440.0887	3745.68776568767	1.12641273211733	0.170172337857863	6.61924697219692	3.61033236776159e-11	1.95318981095902e-07	NA	NA	NA	NA	NA	NA	NA	NA	NA	NA	NA	NA	NA	NA	NA	NA	2	2	4	4	0.702763675870781
471.1135	362.199346205319	-1.07625532996778	0.162640102897812	-6.61740438423109	3.65560507765675e-11	1.9776823470123e-07	NA	NA	NA	NA	NA	NA	NA	NA	NA	NA	NA	NA	NA	NA	NA	NA	2	2	4	4	-0.951226689644806
591.441	1301.72751285237	-1.26085616675327	0.190598100236912	-6.61526093484688	3.70896928897634e-11	2.0065523853362e-07	NA	NA	NA	NA	NA	NA	NA	NA	NA	NA	NA	NA	NA	NA	NA	NA	0	2	4	4	-1.06103168983096
415.1453	2037.84143088516	0.431552027422661	0.0652693092911196	6.61186753942527	3.79501513404564e-11	2.05310318751869e-07	NA	NA	NA	NA	NA	NA	NA	NA	NA	NA	NA	NA	NA	NA	NA	NA	2	2	4	4	0.349521607912246
353.1563	2227.41800947597	-3.79314515151597	0.573841576914883	-6.61009118912031	3.84083359449303e-11	2.07789097462073e-07	NA	NA	NA	NA	NA	NA	NA	NA	NA	NA	NA	NA	NA	NA	NA	NA	2	2	4	4	-2.28367783973475
445.2299	2000.66167701069	-0.559643366871589	0.084689171049277	-6.60820456662584	3.89008911016839e-11	2.1045382086011e-07	NA	NA	NA	NA	NA	NA	NA	NA	NA	NA	NA	NA	NA	NA	NA	NA	2	2	4	4	-0.559219117049732
462.9374	849.789865127007	2.51916467674106	0.381596243216669	6.60164957470685	4.066077330328e-11	2.19974783570745e-07	NA	NA	NA	NA	NA	NA	NA	NA	NA	NA	NA	NA	NA	NA	NA	NA	0	2	4	4	1.36238620406169
585.1427	1107.81553111775	0.794561895802175	0.120380502951022	6.60042013718324	4.09994204251462e-11	2.21806864500041e-07	NA	NA	NA	NA	NA	NA	NA	NA	NA	NA	NA	NA	NA	NA	NA	NA	2	2	4	4	0.55867797245783
387.2747	6903.32009798351	-1.38435773707925	0.209889083069766	-6.5956633705389	4.23358549329925e-11	2.29036975187489e-07	NA	NA	NA	NA	NA	NA	NA	NA	NA	NA	NA	NA	NA	NA	NA	NA	2	2	2	4	-1.13195821677921
311.0724	3185.23850692756	-0.920464454437218	0.139692098520072	-6.58923778931532	4.42090251420139e-11	2.39170826018295e-07	NA	NA	NA	NA	NA	NA	NA	NA	NA	NA	NA	NA	NA	NA	NA	NA	2	2	0	4	-0.837949618096948
420.9777	2280.27506306341	-0.970877946898238	0.147367370466071	-6.58814732072434	4.45348645270935e-11	2.40933617091576e-07	NA	NA	NA	NA	NA	NA	NA	NA	NA	NA	NA	NA	NA	NA	NA	NA	2	2	4	4	-0.875362553993987
271.1052	4780.15657331084	0.671215783261872	0.101888459717487	6.58775081224114	4.46539255009044e-11	2.41577736959893e-07	NA	NA	NA	NA	NA	NA	NA	NA	NA	NA	NA	NA	NA	NA	NA	NA	2	2	4	4	0.499571467831448
468.2427	562.762307137822	1.8593044862615	0.282274683630254	6.58686235106004	4.49218386438592e-11	2.43027147063278e-07	NA	NA	NA	NA	NA	NA	NA	NA	NA	NA	NA	NA	NA	NA	NA	NA	0	2	4	4	1.02906614373985
584.2297	1056.18668488227	-0.869849342733521	0.132094604641209	-6.58504823188031	4.54737746302387e-11	2.46013120749591e-07	NA	NA	NA	NA	NA	NA	NA	NA	NA	NA	NA	NA	NA	NA	NA	NA	0	2	4	4	-0.80359077895661
572.3987	1737.94842692948	-2.75637243559405	0.418983097712144	-6.57871988308172	4.74515755460387e-11	2.56713023704069e-07	NA	NA	NA	NA	NA	NA	NA	NA	NA	NA	NA	NA	NA	NA	NA	NA	2	2	4	4	-1.83362448647909
462.1701	941.63626549674	-2.67838593632128	0.407543234199027	-6.57202895684256	4.96342069209977e-11	2.68521059442597e-07	NA	NA	NA	NA	NA	NA	NA	NA	NA	NA	NA	NA	NA	NA	NA	NA	0	2	3	4	-1.79290372256094
489.173	367.578331628993	-1.11736246461052	0.170102138616406	-6.56877375968955	5.07312944216029e-11	2.74456302820872e-07	NA	NA	NA	NA	NA	NA	NA	NA	NA	NA	NA	NA	NA	NA	NA	NA	2	2	4	4	-0.977759011974335
167.0241	1394.83864415278	3.28248741558352	0.499793658787898	6.56768519941654	5.1103433841462e-11	2.76469577082309e-07	NA	NA	NA	NA	NA	NA	NA	NA	NA	NA	NA	NA	NA	NA	NA	NA	2	2	4	4	1.79521788094142
152.0642	348.497249793569	-0.965929262074855	0.147157293005083	-6.5639238283725	5.24099816272069e-11	2.83538000603189e-07	NA	NA	NA	NA	NA	NA	NA	NA	NA	NA	NA	NA	NA	NA	NA	NA	2	2	0	4	-0.871295857208995
487.2143	1797.39546095651	-0.654158410422111	0.0996870424084841	-6.56212075930179	5.30478263675945e-11	2.86988740648686e-07	NA	NA	NA	NA	NA	NA	NA	NA	NA	NA	NA	NA	NA	NA	NA	NA	2	2	4	4	-0.656116409952418
445.2543	3783.60070936488	-1.26330256689562	0.192682896783786	-6.55638143282222	5.51291135827408e-11	2.98248504482628e-07	NA	NA	NA	NA	NA	NA	NA	NA	NA	NA	NA	NA	NA	NA	NA	NA	0	2	4	4	-1.06510401421143
374.1566	7941.19945822843	-0.695713521573868	0.106149413455598	-6.55409671071695	5.59796809756716e-11	3.02850074078384e-07	NA	NA	NA	NA	NA	NA	NA	NA	NA	NA	NA	NA	NA	NA	NA	NA	0	2	3	4	-0.686853778515617
335.2204	35480.7564949416	-1.61944400692903	0.247486010224909	-6.54357798025561	6.00641421459512e-11	3.24947009009596e-07	NA	NA	NA	NA	NA	NA	NA	NA	NA	NA	NA	NA	NA	NA	NA	NA	2	2	4	4	-1.24144690747605
361.0859	3009.34393625008	1.34645834902358	0.205775410524634	6.54333938924346	6.01600894998158e-11	3.25466084194003e-07	1,5-Dihydroxy-3-methoxy-2-prenylxanthone,1,7-Dihydroxy-3-methoxy-2-prenylxanthone,1,6-Dihydroxy-3-methoxy-2-prenylxanthone,Egonol,Moracin_O,Moracin_P,1,5-Bis(4-hydroxy-3-methoxyphenyl)-1,4-pentadien-3-one,omega-Hydroxymoracin_N	1	C19H18O5	[M+Cl]-	326.115425	361.0848266	2.93172108596387	HMDB30605,HMDB30606,HMDB34015,HMDB34279,HMDB40313,HMDB40315,HMDB40930,HMDB41299	Methylophiopogonone_B,R1128C,R1128D	1	C19H18O5	[M+Cl]-	326.115425	361.0848266	2.93172108596387	C17474,C18842,C18843	1	2	2	4	0.801036251055815
440.0958	5307.07756859805	0.687111166179238	0.1051097778005	6.53708133113347	6.27309400664734e-11	3.39374385759621e-07	NA	NA	NA	NA	NA	NA	NA	NA	NA	NA	NA	NA	NA	NA	NA	NA	2	2	4	4	0.50692667346636
477.1667	712.496884059632	2.24070106941477	0.342852323364493	6.53546998727098	6.34100975658775e-11	3.43048627831397e-07	NA	NA	NA	NA	NA	NA	NA	NA	NA	NA	NA	NA	NA	NA	NA	NA	0	2	2	4	1.23150519869273
354.0724	2774.85891333711	1.41879453609679	0.217584400612542	6.52066293402749	6.99973241377517e-11	3.78685523585237e-07	NA	NA	NA	NA	NA	NA	NA	NA	NA	NA	NA	NA	NA	NA	NA	NA	2	2	2	4	0.832700577146705
236.9483	8616.19511744526	1.18282945454857	0.181441343035344	6.51907351853187	7.07429766006962e-11	3.82719503409766e-07	NA	NA	NA	NA	NA	NA	NA	NA	NA	NA	NA	NA	NA	NA	NA	NA	2	2	4	4	0.729684093227486
129.019	11327.2554903808	0.749470929014843	0.115068144508509	6.51327899842358	7.35277559274747e-11	3.97785159567638e-07	NA	NA	NA	NA	NA	NA	NA	NA	NA	NA	NA	NA	NA	NA	NA	NA	0	2	3	4	0.539839138901234
581.3909	2699.53415385527	-2.15729679817633	0.331606752727739	-6.50558765896891	7.73902390758441e-11	4.18681193400317e-07	NA	NA	NA	NA	NA	NA	NA	NA	NA	NA	NA	NA	NA	NA	NA	NA	2	2	4	4	-1.50594731860983
300.1394	2461.22817509507	-0.49715613962633	0.0764230215941825	-6.50531906820306	7.75286465132589e-11	4.1942997763673e-07	NA	NA	NA	NA	NA	NA	NA	NA	NA	NA	NA	NA	NA	NA	NA	NA	1	2	4	4	-0.514309406395284
392.2777	1046.36656782811	-1.152428095658	0.177192392505207	-6.50382377801084	7.83036203030271e-11	4.23622585839377e-07	NA	NA	NA	NA	NA	NA	NA	NA	NA	NA	NA	NA	NA	NA	NA	NA	2	2	4	4	-0.989019467299076
424.122	7288.8176453467	0.435506648353344	0.0670160116359119	6.49854620891777	8.10998858859053e-11	4.38750382642748e-07	NA	NA	NA	NA	NA	NA	NA	NA	NA	NA	NA	NA	NA	NA	NA	NA	2	2	4	4	0.352967960731115
467.057	3906.08743753406	1.28418352307758	0.197687790000653	6.496018408994	8.24735697531009e-11	4.46182012364276e-07	NA	NA	NA	NA	NA	NA	NA	NA	NA	NA	NA	NA	NA	NA	NA	NA	0	2	2	4	0.773272607343499
422.0782	3018.69043137507	0.812026821622314	0.125008963876229	6.49574875627559	8.2621443337978e-11	4.46982008458461e-07	NA	NA	NA	NA	NA	NA	NA	NA	NA	NA	NA	NA	NA	NA	NA	NA	2	2	4	4	0.563554192659711
260.9759	19986.4977361997	1.75859371478471	0.271157577817872	6.48550458717366	8.84353089945686e-11	4.78435021660616e-07	NA	NA	NA	NA	NA	NA	NA	NA	NA	NA	NA	NA	NA	NA	NA	NA	0	2	2	4	0.982248248038441
459.0623	510.506546925713	1.69809834271166	0.261948890411554	6.48255596747799	9.01816141130512e-11	4.87882532351607e-07	NA	NA	NA	NA	NA	NA	NA	NA	NA	NA	NA	NA	NA	NA	NA	NA	0	2	4	4	0.956333003223308
438.1897	1981.63306287667	-3.58601403389086	0.553677038698624	-6.47672520847083	9.37346721443731e-11	5.07104576301058e-07	NA	NA	NA	NA	NA	NA	NA	NA	NA	NA	NA	NA	NA	NA	NA	NA	2	2	4	4	-2.21949492149236
412.2196	1299.41122999948	-0.760433591695249	0.117439844035375	-6.47509027231161	9.47552737572134e-11	5.12626031026524e-07	NA	NA	NA	NA	NA	NA	NA	NA	NA	NA	NA	NA	NA	NA	NA	NA	2	2	4	4	-0.73513158489185
585.1535	1444.04985513059	-1.16592567132859	0.180374189420063	-6.46392743372685	1.02019810074816e-10	5.51927172504752e-07	NA	NA	NA	NA	NA	NA	NA	NA	NA	NA	NA	NA	NA	NA	NA	NA	2	2	2	4	-1.00193486587021
469.2775	1481.17753706136	-2.52624119031243	0.39160843220653	-6.4509366564919	1.11160958239824e-10	6.01380784077446e-07	NA	NA	NA	NA	NA	NA	NA	NA	NA	NA	NA	NA	NA	NA	NA	NA	0	2	4	4	-1.70336347140651
400.3146	1050.99524227855	-0.651316146612563	0.100969323654085	-6.45063394545392	1.11383238233547e-10	6.02583318843491e-07	NA	NA	NA	NA	NA	NA	NA	NA	NA	NA	NA	NA	NA	NA	NA	NA	2	2	4	4	-0.653248847737876
572.3038	1103.4333810582	-1.50858178705106	0.234408774272984	-6.43568821913733	1.22915108818401e-10	6.64970738707551e-07	NA	NA	NA	NA	NA	NA	NA	NA	NA	NA	NA	NA	NA	NA	NA	NA	2	2	3	4	-1.19102002745899
414.0861	1449.45990775263	-1.40691251375516	0.218723663541868	-6.43237449013305	1.25625755877358e-10	6.79635339296509e-07	NA	NA	NA	NA	NA	NA	NA	NA	NA	NA	NA	NA	NA	NA	NA	NA	2	2	4	4	-1.14078662538319
482.7731	434.28420486752	1.4246227046169	0.222300775951077	6.40853680569438	1.46922813879272e-10	7.94852423086861e-07	NA	NA	NA	NA	NA	NA	NA	NA	NA	NA	NA	NA	NA	NA	NA	NA	1	2	4	4	0.835322220724456
307.1306	1877.90269733656	-0.889094474600512	0.138785363782854	-6.40625531660242	1.49137142760787e-10	8.06831942335859e-07	NA	NA	NA	NA	NA	NA	NA	NA	NA	NA	NA	NA	NA	NA	NA	NA	2	2	4	4	-0.816443015069326
413.0574	1806.96271118104	1.28113262669356	0.199985935895783	6.4061136147153	1.49275743896114e-10	8.07581774477975e-07	NA	NA	NA	NA	NA	NA	NA	NA	NA	NA	NA	NA	NA	NA	NA	NA	2	2	4	4	0.771401399633219
484.2411	1351.52689357045	-0.707741280417629	0.110496143627055	-6.4051219996092	1.50249188980607e-10	8.12848112385083e-07	NA	NA	NA	NA	NA	NA	NA	NA	NA	NA	NA	NA	NA	NA	NA	NA	2	2	4	4	-0.696850575279044
601.2824	998.319498707083	-0.600869439735007	0.0938837714766057	-6.40014168886189	1.55232830428609e-10	8.39809612618776e-07	NA	NA	NA	NA	NA	NA	NA	NA	NA	NA	NA	NA	NA	NA	NA	NA	0	2	4	4	-0.598628543151683
169.0256	1204.93664293643	1.26071867967979	0.197368860571413	6.38762708580179	1.68479579252413e-10	9.11474523755555e-07	NA	NA	NA	NA	NA	NA	NA	NA	NA	NA	NA	NA	NA	NA	NA	NA	2	2	4	4	0.760848418050642
490.2228	777.430403703991	-2.32563824803471	0.365055976059124	-6.37063464387186	1.88247596435132e-10	1.01841949671407e-06	NA	NA	NA	NA	NA	NA	NA	NA	NA	NA	NA	NA	NA	NA	NA	NA	2	2	4	4	-1.58866068073357
131.0372	368.609206537055	-1.12507498063914	0.176710755064624	-6.36676007766302	1.93062807617119e-10	1.04446978920861e-06	NA	NA	NA	NA	NA	NA	NA	NA	NA	NA	NA	NA	NA	NA	NA	NA	2	2	4	4	-0.983749065372425
455.2506	1600.14915690844	-0.473536280580489	0.0743989971024595	-6.36482075058555	1.95517933227941e-10	1.05775201876316e-06	NA	NA	NA	NA	NA	NA	NA	NA	NA	NA	NA	NA	NA	NA	NA	NA	2	2	1	4	-0.49119845695043
356.9991	3607.81898436649	1.10544152074077	0.173744064993393	6.36247068803649	1.98533935178646e-10	1.07406858931648e-06	NA	NA	NA	NA	NA	NA	NA	NA	NA	NA	NA	NA	NA	NA	NA	NA	1	2	4	4	0.693314388192383
324.1197	4900.09931186212	-0.66209179461977	0.104068088186884	-6.36210202527018	1.99011172157993e-10	1.07665044137474e-06	NA	NA	NA	NA	NA	NA	NA	NA	NA	NA	NA	NA	NA	NA	NA	NA	0	2	3	4	-0.660715771044737
438.1376	6681.10939456176	0.787448139538342	0.12377827365777	6.36176379156433	1.99450004135586e-10	1.07902452237352e-06	NA	NA	NA	NA	NA	NA	NA	NA	NA	NA	NA	NA	NA	NA	NA	NA	2	2	4	4	0.554354682069562
469.1937	2179.66101050958	-0.691417702400497	0.108687315605517	-6.36153076877904	1.99752882944428e-10	1.08066309672936e-06	NA	NA	NA	NA	NA	NA	NA	NA	NA	NA	NA	NA	NA	NA	NA	NA	2	2	4	4	-0.68334187310171
327.096	2444.23389090012	-0.550153321627446	0.0864833271005447	-6.36138016507902	1.99948873912387e-10	1.08172340786601e-06	NA	NA	NA	NA	NA	NA	NA	NA	NA	NA	NA	NA	NA	NA	NA	NA	0	2	4	4	-0.554354682069562
439.0854	40213.6888515873	1.09686866895943	0.172532425786533	6.3574639025625	2.05111849857435e-10	1.10965510772872e-06	NA	NA	NA	NA	NA	NA	NA	NA	NA	NA	NA	NA	NA	NA	NA	NA	2	2	4	4	0.68743991939449
556.1449	957.003414274987	2.70481844548739	0.425544564976875	6.35613439366656	2.06894033369835e-10	1.11929672053081e-06	NA	NA	NA	NA	NA	NA	NA	NA	NA	NA	NA	NA	NA	NA	NA	NA	0	2	4	4	1.46277174751425
312.0814	3032.72282445874	-0.474071096594828	0.0746648181957447	-6.34932365805782	2.16263607510108e-10	1.16998611662969e-06	NA	NA	NA	NA	NA	NA	NA	NA	NA	NA	NA	NA	NA	NA	NA	NA	2	2	4	4	-0.492243189986521
403.2226	6090.87347071239	1.6366109502202	0.257947243041376	6.34475069755903	2.22785920412619e-10	1.20527182943227e-06	NA	NA	NA	NA	NA	NA	NA	NA	NA	NA	NA	NA	NA	NA	NA	NA	2	2	4	4	0.938927677513591
298.0658	2400.06430326583	-0.660544062373546	0.104240265244588	-6.33674579418669	2.34668688295401e-10	1.26955760367812e-06	NA	NA	NA	NA	NA	NA	NA	NA	NA	NA	NA	NA	NA	NA	NA	NA	0	2	2	4	-0.659564623583221
260.0777	2473.81391300588	0.389888783619262	0.0615319573746146	6.33636244083003	2.35253022360215e-10	1.27271885096876e-06	NA	NA	NA	NA	NA	NA	NA	NA	NA	NA	NA	NA	NA	NA	NA	NA	2	2	4	4	0.310416904462667
499.1444	363.953427754669	-1.08973404421515	0.172206041671154	-6.32808253206416	2.48226373022117e-10	1.34290467804965e-06	NA	NA	NA	NA	NA	NA	NA	NA	NA	NA	NA	NA	NA	NA	NA	NA	2	2	0	4	-0.959995689748513
314.9053	14038.1624957232	2.27819876479156	0.360222546838342	6.32442023628784	2.54185108053602e-10	1.37514143456998e-06	NA	NA	NA	NA	NA	NA	NA	NA	NA	NA	NA	NA	NA	NA	NA	NA	2	2	4	4	1.25557495404916
557.136	512.01243937545	1.70287825742454	0.269449020550054	6.31985320988839	2.61811877035576e-10	1.41640225476246e-06	NA	NA	NA	NA	NA	NA	NA	NA	NA	NA	NA	NA	NA	NA	NA	NA	1	2	4	4	0.95779653590838
575.0181	627.908691570607	2.03756529763804	0.322779141360674	6.31256805829736	2.74442703295256e-10	1.48473502482734e-06	NA	NA	NA	NA	NA	NA	NA	NA	NA	NA	NA	NA	NA	NA	NA	NA	0	2	4	4	1.11714913102722
371.2799	2074.53037524212	-0.615073593751297	0.0974619131044855	-6.3109123775551	2.77395222813947e-10	1.50070815542345e-06	NA	NA	NA	NA	NA	NA	NA	NA	NA	NA	NA	NA	NA	NA	NA	NA	2	2	4	4	-0.613646757017335
446.32	2279.03686931686	-0.804536814346716	0.127599856115748	-6.3051545576737	2.87906449184037e-10	1.55757389008564e-06	NA	NA	NA	NA	NA	NA	NA	NA	NA	NA	NA	NA	NA	NA	NA	NA	2	2	4	4	-0.765803902177974
288.2261	3154.05639202711	0.745038926656841	0.118174135492214	6.30458537778707	2.88966401161466e-10	1.56330823028353e-06	NA	NA	NA	NA	NA	NA	NA	NA	NA	NA	NA	NA	NA	NA	NA	NA	0	2	4	4	0.53823335525828
390.1571	3226.77003527716	-0.611054898479114	0.0969408196533114	-6.3033807704992	2.91222256342333e-10	1.57551240681202e-06	NA	NA	NA	NA	NA	NA	NA	NA	NA	NA	NA	NA	NA	NA	NA	NA	2	2	4	4	-0.60973997344631
478.2191	1120.58959866986	0.605507580872133	0.0961573982656403	6.29704621582402	3.03370852990119e-10	1.64123631467655e-06	NA	NA	NA	NA	NA	NA	NA	NA	NA	NA	NA	NA	NA	NA	NA	NA	0	2	3	4	0.465765823181343
144.0663	12842.2864867022	0.896145277612614	0.142407510699519	6.29282313278746	3.11743477099992e-10	1.68653221111096e-06	NA	NA	NA	NA	NA	NA	NA	NA	NA	NA	NA	NA	NA	NA	NA	NA	2	2	4	4	0.598074918368951
386.057	7297.3926254023	1.23712849564671	0.197341692213786	6.26896669309235	3.63451854750008e-10	1.96627453419755e-06	NA	NA	NA	NA	NA	NA	NA	NA	NA	NA	NA	NA	NA	NA	NA	NA	2	2	4	4	0.751606852266388
420.0909	1952.60644920193	0.952715969743468	0.152337076256715	6.25399930964915	4.00072779440462e-10	2.1643937367729e-06	NA	NA	NA	NA	NA	NA	NA	NA	NA	NA	NA	NA	NA	NA	NA	NA	0	2	4	4	0.627113372243653
301.1517	6937.84025215738	-0.502261397883336	0.0804006017065638	-6.24698556008856	4.18449728638631e-10	2.263813031935e-06	NA	NA	NA	NA	NA	NA	NA	NA	NA	NA	NA	NA	NA	NA	NA	NA	0	2	4	4	-0.51959997914635
225.0495	2269.21472257079	-0.582596171418147	0.0932795665061374	-6.24569981658109	4.21906779138775e-10	2.28251567514077e-06	NA	NA	NA	NA	NA	NA	NA	NA	NA	NA	NA	NA	NA	NA	NA	NA	2	2	4	4	-0.578811452413969
559.0441	1667.04958596749	1.57221875879685	0.251869283324883	6.24220126425207	4.31455277900409e-10	2.33417305344121e-06	NA	NA	NA	NA	NA	NA	NA	NA	NA	NA	NA	NA	NA	NA	NA	NA	0	2	4	4	0.911936174078238
381.1385	2187.74420085947	-0.676024127327005	0.108497209847456	-6.23079734748459	4.64067100777816e-10	2.51060301520798e-06	NA	NA	NA	NA	NA	NA	NA	NA	NA	NA	NA	NA	NA	NA	NA	NA	2	2	4	4	-0.672856273023686
317.1464	173199.069720621	-0.380265118562961	0.0610763408641646	-6.22606255028737	4.78303170534778e-10	2.58762015259315e-06	NA	NA	NA	NA	NA	NA	NA	NA	NA	NA	NA	NA	NA	NA	NA	NA	2	2	4	4	-0.420317857500678
461.0674	2290.92464077429	1.36348245026171	0.219375808458793	6.21528171151023	5.12326502527315e-10	2.77168637867277e-06	NA	NA	NA	NA	NA	NA	NA	NA	NA	NA	NA	NA	NA	NA	NA	NA	2	2	4	4	0.80871563742198
417.1625	2473.36340588716	-0.883571625893665	0.142167970759963	-6.21498373487719	5.13299666227613e-10	2.77695119429139e-06	NA	NA	NA	NA	NA	NA	NA	NA	NA	NA	NA	NA	NA	NA	NA	NA	2	2	4	4	-0.8106429413611
450.1491	663.446926953978	-2.07123969096113	0.333310156420324	-6.21415114740509	5.16028390879657e-10	2.79171359465895e-06	NA	NA	NA	NA	NA	NA	NA	NA	NA	NA	NA	NA	NA	NA	NA	NA	2	2	4	4	-1.47639988846949
446.0717	514.966031361263	1.71222813594858	0.276065838120129	6.20224562230516	5.56631115940148e-10	3.0113743372362e-06	NA	NA	NA	NA	NA	NA	NA	NA	NA	NA	NA	NA	NA	NA	NA	NA	2	2	0	4	0.962935137561281
555.2722	631.488412335802	2.04700796396891	0.330454343198026	6.19452582816332	5.84607543979103e-10	3.16272681292695e-06	NA	NA	NA	NA	NA	NA	NA	NA	NA	NA	NA	NA	NA	NA	NA	NA	2	2	4	4	1.1214792253069
355.0407	904.05880164958	2.61598334008411	0.422750308938372	6.18801047515134	6.09282806992782e-10	3.29621998583095e-06	NA	NA	NA	NA	NA	NA	NA	NA	NA	NA	NA	NA	NA	NA	NA	NA	0	2	3	4	1.42216280252555
428.0726	2381.25298986846	0.873274781576126	0.141210191220741	6.18421924102501	6.24105804763506e-10	3.37641240377057e-06	NA	NA	NA	NA	NA	NA	NA	NA	NA	NA	NA	NA	NA	NA	NA	NA	0	2	4	4	0.587590535999
409.0995	1323.72376572938	0.727787839049176	0.117738715949385	6.18138080732971	6.35433280958522e-10	3.4376940499856e-06	NA	NA	NA	NA	NA	NA	NA	NA	NA	NA	NA	NA	NA	NA	NA	NA	0	2	3	4	0.53129089966617
436.0734	2756.98529460344	1.09347167902847	0.177064408503459	6.17555887301378	6.59298324229278e-10	3.56680393408039e-06	NA	NA	NA	NA	NA	NA	NA	NA	NA	NA	NA	NA	NA	NA	NA	NA	2	2	4	4	0.685096769604722
410.0468	5955.47638487443	1.83321025796288	0.296919492859303	6.1740987104257	6.65419598385734e-10	3.59992002726682e-06	NA	NA	NA	NA	NA	NA	NA	NA	NA	NA	NA	NA	NA	NA	NA	NA	2	2	4	4	1.01967942532765
421.0986	1852.97084701601	1.34124209991756	0.217243876718579	6.17390059584982	6.66254391741394e-10	3.60443625932094e-06	NA	NA	NA	NA	NA	NA	NA	NA	NA	NA	NA	NA	NA	NA	NA	NA	2	2	0	4	0.797850422573586
242.0671	2297.83104385884	0.459763357152139	0.0744782606569843	6.17312156723983	6.69546895771128e-10	3.6222487061218e-06	NA	NA	NA	NA	NA	NA	NA	NA	NA	NA	NA	NA	NA	NA	NA	NA	2	2	4	4	0.375722240918346
298.1408	5441.49145562608	-0.612291146442398	0.0992605167238941	-6.16852668766137	6.89292175172268e-10	3.72907066768197e-06	NA	NA	NA	NA	NA	NA	NA	NA	NA	NA	NA	NA	NA	NA	NA	NA	1	2	4	4	-0.611413166353404
483.2282	1041.85632526283	-1.37248241968051	0.222594623325628	-6.16583814638118	7.01107707055047e-10	3.79299269516781e-06	NA	NA	NA	NA	NA	NA	NA	NA	NA	NA	NA	NA	NA	NA	NA	NA	2	2	4	4	-1.12321716333344
233.0667	13445.3180805728	0.659572179971956	0.1070729119684	6.16002841285026	7.27318935756007e-10	3.93479544244e-06	NA	NA	NA	NA	NA	NA	NA	NA	NA	NA	NA	NA	NA	NA	NA	NA	0	2	4	4	0.49119845695043
477.2353	800.107467989206	-0.549797314079919	0.0893060392446574	-6.15632849390765	7.44507177405991e-10	4.02778382976641e-06	NA	NA	NA	NA	NA	NA	NA	NA	NA	NA	NA	NA	NA	NA	NA	NA	2	2	4	4	-0.553815000230631
468.2559	818.216971329742	-0.643754169691303	0.104846128929318	-6.13998987149337	8.25267426542453e-10	4.46469677759467e-06	NA	NA	NA	NA	NA	NA	NA	NA	NA	NA	NA	NA	NA	NA	NA	NA	1	2	3	4	-0.646388491157137
455.0933	455.461315704995	1.50651956942352	0.245415737777385	6.13864287216197	8.32294384593665e-10	4.50271262065173e-06	NA	NA	NA	NA	NA	NA	NA	NA	NA	NA	NA	NA	NA	NA	NA	NA	2	2	1	4	0.874005382559207
311.1542	2359.49359342421	-0.703761095676005	0.115051477699536	-6.11692356975999	9.53990920622791e-10	5.1610908805693e-06	NA	NA	NA	NA	NA	NA	NA	NA	NA	NA	NA	NA	NA	NA	NA	NA	2	2	4	4	-0.693314388192383
476.2245	2826.68140896684	-0.414253441299098	0.0677343399725867	-6.11585558325	9.60402724184661e-10	5.19577873783902e-06	NA	NA	NA	NA	NA	NA	NA	NA	NA	NA	NA	NA	NA	NA	NA	NA	0	2	4	4	-0.450855601633231
375.1016	10200.8122795537	1.3735434589022	0.224691086445077	6.11303047501151	9.7756693560573e-10	5.288637121627e-06	NA	NA	NA	NA	NA	NA	NA	NA	NA	NA	NA	NA	NA	NA	NA	NA	0	2	3	4	0.815151741014249
489.2307	1099.56382160261	-1.05449908925536	0.172618769821148	-6.1088321411857	1.00362815044693e-09	5.4296282939179e-06	NA	NA	NA	NA	NA	NA	NA	NA	NA	NA	NA	NA	NA	NA	NA	NA	2	2	4	4	-0.938927677513591
372.091	26294.7342642202	0.862328043341945	0.141305437776015	6.1025821575871	1.04368431065371e-09	5.64633212063656e-06	NA	NA	NA	NA	NA	NA	NA	NA	NA	NA	NA	NA	NA	NA	NA	NA	2	2	4	4	0.58374415325705
557.4563	814.296109173236	-0.936234850902514	0.153476245871011	-6.10019384816966	1.05939908124931e-09	5.73134902955878e-06	NA	NA	NA	NA	NA	NA	NA	NA	NA	NA	NA	NA	NA	NA	NA	NA	2	2	4	4	-0.85183959748712
289.0331	8807.91441540123	1.03280691007007	0.169875712001176	6.07977972779844	1.20347758580534e-09	6.5108137392069e-06	NA	NA	NA	NA	NA	NA	NA	NA	NA	NA	NA	NA	NA	NA	NA	NA	2	2	4	4	0.665906819176695
275.1017	1817.03402661292	-0.523470199880708	0.0864895774535654	-6.05240787725838	1.4269660548383e-09	7.71988635667519e-06	NA	NA	NA	NA	NA	NA	NA	NA	NA	NA	NA	NA	NA	NA	NA	NA	1	2	4	4	-0.532357296089435
190.0181	1270.87573684294	0.818820824510102	0.135313633609234	6.05128103258787	1.43698509316577e-09	7.77408935402681e-06	NA	NA	NA	NA	NA	NA	NA	NA	NA	NA	NA	NA	NA	NA	NA	NA	2	2	4	4	0.566812459311358
437.1679	1376.5076180182	-0.647759374591089	0.107453505796622	-6.02827585557896	1.65718023439059e-09	8.96534506805307e-06	NA	NA	NA	NA	NA	NA	NA	NA	NA	NA	NA	NA	NA	NA	NA	NA	0	2	4	4	-0.649814846538687
154.9982	947.438585216007	0.849869053541141	0.14098153340636	6.02822960572793	1.65765442873088e-09	8.96791045943406e-06	NA	NA	NA	NA	NA	NA	NA	NA	NA	NA	NA	NA	NA	NA	NA	NA	0	2	2	4	0.581002018266126
252.0394	5378.91175131067	0.835357886612404	0.138605693388198	6.02686560841902	1.67169894097548e-09	9.04389127067737e-06	NA	NA	NA	NA	NA	NA	NA	NA	NA	NA	NA	NA	NA	NA	NA	NA	2	2	4	4	0.574438625124357
154.0142	3137.79338618315	-0.977643379282034	0.162303484248326	-6.02355139700038	1.70630890448519e-09	9.23113117326486e-06	NA	NA	NA	NA	NA	NA	NA	NA	NA	NA	NA	NA	NA	NA	NA	NA	0	2	2	4	-0.877401339872447
373.0946	2594.43354966184	0.838451252008299	0.139446533931372	6.0127077265394	1.82449811913598e-09	9.87053482452566e-06	NA	NA	NA	NA	NA	NA	NA	NA	NA	NA	NA	NA	NA	NA	NA	NA	2	2	4	4	0.576623660520674
363.2514	69782.9842676376	-1.26028715129758	0.209755827954329	-6.00835344404346	1.87416921133515e-09	1.01392554333232e-05	NA	NA	NA	NA	NA	NA	NA	NA	NA	NA	NA	NA	NA	NA	NA	NA	2	2	4	4	-1.06021933437357
496.1276	403.77594564425	-1.3672467186415	0.227701539515288	-6.00455632206958	1.9185580843649e-09	1.03793992364141e-05	NA	NA	NA	NA	NA	NA	NA	NA	NA	NA	NA	NA	NA	NA	NA	NA	2	2	4	4	-1.11974466804257
304.1039	5492.81546108234	0.614273474359097	0.102334241510423	6.00261911646191	1.94159720662201e-09	1.05040408878251e-05	NA	NA	NA	NA	NA	NA	NA	NA	NA	NA	NA	NA	NA	NA	NA	NA	2	2	4	4	0.471448441686265
309.1021	23733.3414800338	0.535963026633911	0.0893445233871863	5.99883469422344	1.98738542921238e-09	1.0751755172039e-05	NA	NA	NA	NA	NA	NA	NA	NA	NA	NA	NA	NA	NA	NA	NA	NA	2	2	4	4	0.427914519419195
400.995	998.970024125939	2.77118442038844	0.46218611967932	5.99581922172649	2.02462153758685e-09	1.09532025183449e-05	Tectorigenin_4-sulfate,Tectorigenin_7-sulfate,6-Thioxanthine_5-monophosphate,6-Thioxanthylic_acid	1	C16H12O9S	[M+Na-2H]-	380.020207	400.9948756	0.227933087267296	HMDB41777,HMDB41778,HMDB60418,HMDB60792	6-Thioxanthine_5-monophosphate	1	C10H13N4O8PS	[M+Na-2H]-	380.019176	400.9938446	2.7990454594266	C16618	1	2	4	4	1.48750321872719
146.0439	370.814183403724	-1.14145307352263	0.190578806425976	-5.98940194310634	2.10614066854227e-09	1.13942210168137e-05	NA	NA	NA	NA	NA	NA	NA	NA	NA	NA	NA	NA	NA	NA	NA	NA	2	2	4	4	-0.987510839228778
158.0819	28555.4378243667	1.37007859710971	0.228760604895065	5.98913697460354	2.10957442879231e-09	1.14127976597664e-05	NA	NA	NA	NA	NA	NA	NA	NA	NA	NA	NA	NA	NA	NA	NA	NA	2	2	4	4	0.811929485099046
231.0445	2647.89070990215	0.322952287517063	0.0540390021913386	5.97628147117835	2.28288431346029e-09	1.23504041358202e-05	NA	NA	NA	NA	NA	NA	NA	NA	NA	NA	NA	NA	NA	NA	NA	NA	2	2	4	4	0.253096172048289
571.1377	1148.28273703832	-2.22399488862525	0.372224180201879	-5.97488021175585	2.30259311958231e-09	1.24570287769403e-05	NA	NA	NA	NA	NA	NA	NA	NA	NA	NA	NA	NA	NA	NA	NA	NA	2	2	4	4	-1.55522330799577
317.1099	9376.10187930011	-0.63491009424179	0.106359601942022	-5.96946662688611	2.38030441757765e-09	1.28774468990951e-05	NA	NA	NA	NA	NA	NA	NA	NA	NA	NA	NA	NA	NA	NA	NA	NA	2	2	4	4	-0.639558422615885
470.2806	478.199365827406	-1.77560641781045	0.297625751812571	-5.96590317536984	2.43284526222686e-09	1.31616928686473e-05	NA	NA	NA	NA	NA	NA	NA	NA	NA	NA	NA	NA	NA	NA	NA	NA	2	2	4	4	-1.33142905604423
426.0206	2885.11644973135	1.5773718773773	0.264584841821245	5.96168649163575	2.49647778214153e-09	1.35059448013857e-05	NA	NA	NA	NA	NA	NA	NA	NA	NA	NA	NA	NA	NA	NA	NA	NA	2	2	4	4	0.91334016788663
472.9952	1685.63465966513	-0.847794797734847	0.142223346881593	-5.9610100333293	2.50683572990591e-09	1.3561981298791e-05	NA	NA	NA	NA	NA	NA	NA	NA	NA	NA	NA	NA	NA	NA	NA	NA	2	2	4	4	-0.790869929519681
228.0628	3534.74176019894	-0.618448340151618	0.103786997114505	-5.95882294840174	2.54061166769547e-09	1.37447091222325e-05	NA	NA	NA	NA	NA	NA	NA	NA	NA	NA	NA	NA	NA	NA	NA	NA	2	2	4	4	-0.619804997751355
483.1417	2650.23931503238	1.94030408828907	0.325852163170414	5.95455334532897	2.6078305840784e-09	1.41083634598642e-05	NA	NA	NA	NA	NA	NA	NA	NA	NA	NA	NA	NA	NA	NA	NA	NA	2	2	4	4	1.06837463620651
483.2345	2571.16390936977	0.775548574827521	0.130287016505003	5.95261596766815	2.63890019117822e-09	1.42764500342742e-05	NA	NA	NA	NA	NA	NA	NA	NA	NA	NA	NA	NA	NA	NA	NA	NA	0	2	2	4	0.547889087249403
318.1433	2040.83227663141	-0.533895721436798	0.089804158718009	-5.94511132956845	2.76269025157317e-09	1.49461542610109e-05	NA	NA	NA	NA	NA	NA	NA	NA	NA	NA	NA	NA	NA	NA	NA	NA	2	2	4	4	-0.541446315750308
352.9906	4849.63808662759	-0.823157784986485	0.138498391398006	-5.94344653881903	2.79090801998405e-09	1.50988123881137e-05	NA	NA	NA	NA	NA	NA	NA	NA	NA	NA	NA	NA	NA	NA	NA	NA	0	2	4	4	-0.779529630735381
261.0553	6077.70601914206	0.286240617482216	0.0482523907339316	5.93215409906993	2.98985803969462e-09	1.61751319947479e-05	NA	NA	NA	NA	NA	NA	NA	NA	NA	NA	NA	NA	NA	NA	NA	NA	0	2	4	4	0.22451893030756
484.1686	1630.669163924	-0.791204745501303	0.133474696849722	-5.92775083349405	3.07112019388661e-09	1.66147602489266e-05	NA	NA	NA	NA	NA	NA	NA	NA	NA	NA	NA	NA	NA	NA	NA	NA	0	2	2	4	-0.758377672509152
424.1741	1545.72659611337	-1.25081449021724	0.21109736258472	-5.92529662569919	3.11734170545351e-09	1.68648186265035e-05	NA	NA	NA	NA	NA	NA	NA	NA	NA	NA	NA	NA	NA	NA	NA	NA	2	2	4	4	-1.05535982134263
331.1506	1632.89389475598	-0.394298524327034	0.0665696015328671	-5.92310176488526	3.15925201758247e-09	1.70915534151212e-05	NA	NA	NA	NA	NA	NA	NA	NA	NA	NA	NA	NA	NA	NA	NA	NA	0	2	3	4	-0.43146807035897
234.9837	1992.54105747902	0.789373519053561	0.133338091901694	5.92009010925055	3.2176527312183e-09	1.7407501275891e-05	NA	NA	NA	NA	NA	NA	NA	NA	NA	NA	NA	NA	NA	NA	NA	NA	2	2	4	4	0.55651502704584
238.0099	4893.85765189593	1.24105202529663	0.209769786000271	5.91625728833526	3.29349884052326e-09	1.78178287272309e-05	NA	NA	NA	NA	NA	NA	NA	NA	NA	NA	NA	NA	NA	NA	NA	NA	2	2	4	4	0.753450012020367
362.9859	2853.02817039266	1.43321996350219	0.243064689605383	5.89645483195865	3.71394359755983e-09	2.00924348627987e-05	NA	NA	NA	NA	NA	NA	NA	NA	NA	NA	NA	NA	NA	NA	NA	NA	0	2	4	4	0.835978528956589
307.0275	7916.71325188306	-0.804780141215764	0.136603230057633	-5.891369778564	3.83007417580963e-09	2.07207012911301e-05	NA	NA	NA	NA	NA	NA	NA	NA	NA	NA	NA	NA	NA	NA	NA	NA	2	2	4	4	-0.766424659560391
284.125	10485.5180457207	-0.988121218988339	0.1678734000617	-5.88610952435088	3.9539234536688e-09	2.13907258843482e-05	NA	NA	NA	NA	NA	NA	NA	NA	NA	NA	NA	NA	NA	NA	NA	NA	2	2	4	4	-0.884223801887795
341.183	4996.99173445139	-0.794231044056001	0.135007266127111	-5.88287628391957	4.03197313982848e-09	2.18129746864721e-05	NA	NA	NA	NA	NA	NA	NA	NA	NA	NA	NA	NA	NA	NA	NA	NA	2	2	4	4	-0.760230296681415
477.1435	1791.79328226897	-1.27549688951907	0.217113699198698	-5.87478769983908	4.2338558469206e-09	2.29051601318405e-05	NA	NA	NA	NA	NA	NA	NA	NA	NA	NA	NA	NA	NA	NA	NA	NA	2	2	4	4	-1.07001424065676
403.1103	1579.62043489352	1.07061800958297	0.18232982961994	5.87187522642146	4.30893010841945e-09	2.33113118865492e-05	NA	NA	NA	NA	NA	NA	NA	NA	NA	NA	NA	NA	NA	NA	NA	NA	2	2	4	4	0.677507340481071
414.2937	1038.37068635599	-2.68659900503869	0.45759419206953	-5.87113877667064	4.32811769876232e-09	2.34151167503041e-05	NA	NA	NA	NA	NA	NA	NA	NA	NA	NA	NA	NA	NA	NA	NA	NA	0	2	4	4	-1.80221865634246
167.0248	1564.30893977456	1.9884936507779	0.33914838908651	5.86319650856626	4.54040342809384e-09	2.45635825459877e-05	NA	NA	NA	NA	NA	NA	NA	NA	NA	NA	NA	NA	NA	NA	NA	NA	2	2	4	4	1.09243701694546
359.2435	4635.90275600305	-1.05174593692654	0.179408583871707	-5.8622944021376	4.56514687555038e-09	2.46974445967276e-05	NA	NA	NA	NA	NA	NA	NA	NA	NA	NA	NA	NA	NA	NA	NA	NA	0	2	4	4	-0.935337268599568
298.077	2980.67442529219	-0.8174530170082	0.139468355080009	-5.86120784560234	4.5951237598079e-09	2.48596195405607e-05	NA	NA	NA	NA	NA	NA	NA	NA	NA	NA	NA	NA	NA	NA	NA	NA	2	2	3	4	-0.773896945084946
459.0452	553.068751400104	1.8302531086007	0.312525254618521	5.85633666896703	4.73188501838095e-09	2.55994979494409e-05	NA	NA	NA	NA	NA	NA	NA	NA	NA	NA	NA	NA	NA	NA	NA	NA	2	2	4	4	1.0181236922677
171.0413	3305.21829496906	-0.595941953202312	0.101984295957668	-5.84346783596642	5.11251733791069e-09	2.76587187980968e-05	NA	NA	NA	NA	NA	NA	NA	NA	NA	NA	NA	NA	NA	NA	NA	NA	2	2	4	4	-0.595309537392558
399.3113	4291.22538936162	-0.67883862618395	0.116491813744449	-5.82735047522857	5.63142668046895e-09	3.0466018341337e-05	NA	NA	NA	NA	NA	NA	NA	NA	NA	NA	NA	NA	NA	NA	NA	NA	2	2	4	4	-0.674598712642165
309.109	2595.40791636472	-0.686799808610792	0.117858576488952	-5.82732143108118	5.63240650090472e-09	3.04713191698945e-05	NA	NA	NA	NA	NA	NA	NA	NA	NA	NA	NA	NA	NA	NA	NA	NA	2	2	4	4	-0.680421711442129
266.0884	36703.0262228512	-0.451504661565081	0.0775019580341981	-5.82571941428696	5.68670905277206e-09	3.07650959754968e-05	NA	NA	NA	NA	NA	NA	NA	NA	NA	NA	NA	NA	NA	NA	NA	NA	2	2	1	4	-0.477146325305334
433.1336	7518.29261360198	0.988046479354976	0.169729961783325	5.82128499278344	5.83968943037332e-09	3.15927198183197e-05	NA	NA	NA	NA	NA	NA	NA	NA	NA	NA	NA	NA	NA	NA	NA	NA	2	2	4	4	0.644678157484062
451.2325	1681.18808592827	-1.19111501668759	0.204639444095941	-5.82055439971366	5.86527487217813e-09	3.17311370584837e-05	NA	NA	NA	NA	NA	NA	NA	NA	NA	NA	NA	NA	NA	NA	NA	NA	2	2	4	4	-1.01657041948307
256.0822	2211.17960925764	0.54180346891314	0.0930888551696532	5.82028286765059	5.87481171985905e-09	3.17827314044374e-05	NA	NA	NA	NA	NA	NA	NA	NA	NA	NA	NA	NA	NA	NA	NA	NA	1	2	4	4	0.431976164509879
589.2825	968.983358306152	-0.630405082913956	0.108570597923399	-5.80640702889681	6.38276878614814e-09	3.45307791330614e-05	NA	NA	NA	NA	NA	NA	NA	NA	NA	NA	NA	NA	NA	NA	NA	NA	2	2	2	4	-0.631627514162347
276.9501	5212.21688884988	1.29904492881445	0.223744773522849	5.80592300933362	6.40123732599618e-09	3.46306939336393e-05	NA	NA	NA	NA	NA	NA	NA	NA	NA	NA	NA	NA	NA	NA	NA	NA	0	2	4	4	0.779529630735381
563.5036	1550.52211722013	-1.98178779517096	0.34145047407351	-5.80402707171028	6.47408169801164e-09	3.5024781986243e-05	NA	NA	NA	NA	NA	NA	NA	NA	NA	NA	NA	NA	NA	NA	NA	NA	0	2	4	4	-1.43370996168445
469.1057	357.098195672317	-1.03670213661937	0.179218503811021	-5.78457087060908	7.26976699883163e-09	3.93294394636791e-05	NA	NA	NA	NA	NA	NA	NA	NA	NA	NA	NA	NA	NA	NA	NA	NA	0	2	4	4	-0.925347654906424
368.1436	1684.55446436862	-0.760139523552157	0.131476096136658	-5.78157966267922	7.4002423208338e-09	4.00353109557108e-05	NA	NA	NA	NA	NA	NA	NA	NA	NA	NA	NA	NA	NA	NA	NA	NA	2	2	4	4	-0.734525232593876
468.1292	5364.45466019851	0.745581842566216	0.128974197272557	5.78086050026426	7.43194985460667e-09	4.02068487134221e-05	NA	NA	NA	NA	NA	NA	NA	NA	NA	NA	NA	NA	NA	NA	NA	NA	2	2	4	4	0.538768462076684
433.2426	2115.97764740023	-2.71052383373587	0.468879202272979	-5.78085745879984	7.43208423147842e-09	4.02075756922983e-05	NA	NA	NA	NA	NA	NA	NA	NA	NA	NA	NA	NA	NA	NA	NA	NA	2	2	4	4	-1.81408673301958
105.0192	1814.48513096732	0.652653175248745	0.113016274457101	5.77486011093454	7.7017044299586e-09	4.1666220966076e-05	NA	NA	NA	NA	NA	NA	NA	NA	NA	NA	NA	NA	NA	NA	NA	NA	0	2	4	4	0.488588965024824
364.2547	12392.7992620758	-1.37783582893052	0.2387518563075	-5.77099525105237	7.8804695967433e-09	4.26333405183812e-05	NA	NA	NA	NA	NA	NA	NA	NA	NA	NA	NA	NA	NA	NA	NA	NA	0	2	4	4	-1.12670325572008
462.2493	1867.40024581764	-0.769330898834923	0.133374016845468	-5.76822170487899	8.01123704576696e-09	4.33407924175992e-05	NA	NA	NA	NA	NA	NA	NA	NA	NA	NA	NA	NA	NA	NA	NA	NA	0	2	4	4	-0.743649122049491
354.1755	1162.88377835629	-0.943355553567497	0.163559165223742	-5.76767160847898	8.03742262453846e-09	4.34824563987531e-05	NA	NA	NA	NA	NA	NA	NA	NA	NA	NA	NA	NA	NA	NA	NA	NA	1	2	4	4	-0.855838418862188
384.2023	5917.67267518119	-0.653529332027838	0.113576400943491	-5.7540943946005	8.71074764678377e-09	4.71251447691002e-05	NA	NA	NA	NA	NA	NA	NA	NA	NA	NA	NA	NA	NA	NA	NA	NA	2	2	4	4	-0.655542466487332
303.0721	4801.43657537278	0.488688433423531	0.0849997421329207	5.74929312914068	8.96173291736804e-09	4.84829750829611e-05	NA	NA	NA	NA	NA	NA	NA	NA	NA	NA	NA	NA	NA	NA	NA	NA	2	2	4	4	0.399173978327651
463.112	1437.54913338638	0.908805955756782	0.158454269063952	5.73544632861857	9.72558874024179e-09	5.26154350847081e-05	NA	NA	NA	NA	NA	NA	NA	NA	NA	NA	NA	NA	NA	NA	NA	NA	2	2	2	4	0.604730593881831
280.9897	3791.03359225663	1.20007666009698	0.209432119744118	5.7301461760652	1.00344125594e-08	5.42861719463539e-05	NA	NA	NA	NA	NA	NA	NA	NA	NA	NA	NA	NA	NA	NA	NA	NA	2	2	4	4	0.735738207591148
405.0498	1572.7475762767	-2.43398718196496	0.424833976753637	-5.72926676101625	1.00865669877004e-08	5.4568327403459e-05	NA	NA	NA	NA	NA	NA	NA	NA	NA	NA	NA	NA	NA	NA	NA	NA	0	2	3	4	-1.64869291312756
164.9568	23815.4511759389	2.18119251083548	0.380728475427284	5.72899757074269	1.01025841386188e-08	5.46549801899278e-05	NA	NA	NA	NA	NA	NA	NA	NA	NA	NA	NA	NA	NA	NA	NA	NA	2	2	2	4	1.20429613594845
310.1507	23933.0913261018	-0.742963200281659	0.12968934368433	-5.72879142707412	1.01148666513035e-08	5.47214285835517e-05	NA	NA	NA	NA	NA	NA	NA	NA	NA	NA	NA	NA	NA	NA	NA	NA	0	2	2	4	-0.721853484735308
417.1986	2601.92360385905	-0.526311841374858	0.0918764944198988	-5.72847108172717	1.0133982369522e-08	5.48248446191143e-05	NA	NA	NA	NA	NA	NA	NA	NA	NA	NA	NA	NA	NA	NA	NA	NA	0	2	2	4	-0.535560127433052
167.0197	31604.179736073	1.66661793650925	0.290990025340674	5.7274057231277	1.01978075807879e-08	5.51701390120626e-05	NA	NA	NA	NA	NA	NA	NA	NA	NA	NA	NA	NA	NA	NA	NA	NA	0	2	2	4	0.947594456427435
397.0288	1768.11020611053	-1.24173275630767	0.217092193711281	-5.71984065884514	1.06623996943945e-08	5.76835823466741e-05	NA	NA	NA	NA	NA	NA	NA	NA	NA	NA	NA	NA	NA	NA	NA	NA	0	2	2	4	-1.04811692889525
374.1718	3757.5676469994	-0.60607829532956	0.105964725338136	-5.71962314247074	1.06760577143611e-08	5.77574722346934e-05	NA	NA	NA	NA	NA	NA	NA	NA	NA	NA	NA	NA	NA	NA	NA	NA	0	2	2	4	-0.604730593881831
447.2167	955.347906138395	-2.04540482169691	0.357785622233718	-5.7168446538659	1.08520239856003e-08	5.87094497620978e-05	NA	NA	NA	NA	NA	NA	NA	NA	NA	NA	NA	NA	NA	NA	NA	NA	2	2	4	4	-1.46547564817396
410.1117	1233.30476074819	-1.0547113220323	0.18455069236612	-5.71502229826329	1.09689639954342e-08	5.93420952152991e-05	NA	NA	NA	NA	NA	NA	NA	NA	NA	NA	NA	NA	NA	NA	NA	NA	2	2	4	4	-0.93964721254917
396.9917	5085.15166966107	2.2822289831649	0.400215709738408	5.70249724743845	1.18064818611893e-08	6.38730668690341e-05	NA	NA	NA	NA	NA	NA	NA	NA	NA	NA	NA	NA	NA	NA	NA	NA	0	2	3	4	1.25863517806644
586.272	2470.36079668966	-0.912373137003585	0.160238630887792	-5.69384006808244	1.24213443744307e-08	6.719947306567e-05	NA	NA	NA	NA	NA	NA	NA	NA	NA	NA	NA	NA	NA	NA	NA	NA	2	2	4	4	-0.834010682414419
268.0666	3200.11243079772	-0.722100922185379	0.126823197061359	-5.693760596778	1.24271303333519e-08	6.72307751034337e-05	NA	NA	NA	NA	NA	NA	NA	NA	NA	NA	NA	NA	NA	NA	NA	NA	1	2	4	4	-0.708106551473569
242.9653	4576.55372555842	1.49585873207441	0.262965153610018	5.68842948025272	1.28213037598622e-08	6.93632533408543e-05	Methyl_2-propenyl_tetrasulfide	1	C4H8S4	[M+Hac-H]-	183.950888	242.9647416	2.30609592280615	HMDB36350	NA	NA	NA	NA	NA	NA	NA	NA	2	2	0	4	0.865895901634193
115.0038	2359.05725243364	0.907704533663076	0.15967379841531	5.68474316181886	1.31009396822477e-08	7.08760836809602e-05	NA	NA	NA	NA	NA	NA	NA	NA	NA	NA	NA	NA	NA	NA	NA	NA	0	2	4	4	0.60417493402162
576.2512	1275.073857421	-0.696254797360517	0.12253465464379	-5.68210519207438	1.33046783144664e-08	7.19783096812633e-05	NA	NA	NA	NA	NA	NA	NA	NA	NA	NA	NA	NA	NA	NA	NA	NA	2	2	4	4	-0.688026296546226
401.2038	1874.24405357299	-0.540329800751806	0.0951722539206041	-5.67738787822097	1.36767113498922e-08	7.39910084029168e-05	NA	NA	NA	NA	NA	NA	NA	NA	NA	NA	NA	NA	NA	NA	NA	NA	2	2	4	4	-0.544128057726846
337.0627	16923.9870531308	-1.95351442000257	0.344586734622195	-5.66915154799676	1.43506390908189e-08	7.76369574813304e-05	NA	NA	NA	NA	NA	NA	NA	NA	NA	NA	NA	NA	NA	NA	NA	NA	0	2	3	4	-1.41080221647567
450.9215	551.098646268817	1.8245682063288	0.322027260632621	5.66588121373465	1.46270834558823e-08	7.91325214963232e-05	NA	NA	NA	NA	NA	NA	NA	NA	NA	NA	NA	NA	NA	NA	NA	NA	2	2	4	4	1.01579470209567
488.1803	1271.32585505453	-2.34658522542168	0.414269324825109	-5.66439532159986	1.47543898718809e-08	7.98212492068756e-05	NA	NA	NA	NA	NA	NA	NA	NA	NA	NA	NA	NA	NA	NA	NA	NA	0	2	3	4	-1.60522750351267
135.0296	23967.8350755187	0.634916151670404	0.112109958597531	5.66333410174309	1.48459699043109e-08	8.03166971823217e-05	NA	NA	NA	NA	NA	NA	NA	NA	NA	NA	NA	NA	NA	NA	NA	NA	2	2	4	4	0.477665080910219
456.9293	795.212083049357	2.41475498182885	0.426404145826897	5.66306637836759	1.48691606912497e-08	8.04421593396608e-05	NA	NA	NA	NA	NA	NA	NA	NA	NA	NA	NA	NA	NA	NA	NA	NA	0	2	4	4	1.31476829925457
491.1775	639.214015066172	-0.582113134800481	0.102864749649279	-5.65901474300203	1.52244477926629e-08	8.23642625583063e-05	NA	NA	NA	NA	NA	NA	NA	NA	NA	NA	NA	NA	NA	NA	NA	NA	0	2	4	4	-0.578264245066144
191.0173	5958.02593883098	1.01000497293721	0.178538920452429	5.65705769015401	1.53990014545225e-08	8.3308597868967e-05	NA	NA	NA	NA	NA	NA	NA	NA	NA	NA	NA	NA	NA	NA	NA	NA	2	2	4	4	0.657839539038713
253.1197	50009.257976648	-0.869990791541812	0.154025772873088	-5.64834556784634	1.61999285640939e-08	8.76416135317478e-05	NA	NA	NA	NA	NA	NA	NA	NA	NA	NA	NA	NA	NA	NA	NA	NA	0	2	4	4	-0.804230230484062
338.0915	2821.45980813291	0.705820789150821	0.12497337307191	5.64776937519873	1.62543025095e-08	8.79357765763948e-05	NA	NA	NA	NA	NA	NA	NA	NA	NA	NA	NA	NA	NA	NA	NA	NA	2	2	4	4	0.516952884068972
394.0744	1615.48274565381	-0.892891862550471	0.1581130826773	-5.64717256428939	1.63108090173791e-08	8.82414767840207e-05	NA	NA	NA	NA	NA	NA	NA	NA	NA	NA	NA	NA	NA	NA	NA	NA	2	2	4	4	-0.819029656519115
413.0939	1653.42860238161	-1.07760141725634	0.190889066119337	-5.64517098419175	1.65017164575804e-08	8.92742860355098e-05	NA	NA	NA	NA	NA	NA	NA	NA	NA	NA	NA	NA	NA	NA	NA	NA	2	2	4	4	-0.952683101440046
473.1685	1302.08756336197	0.925773518090141	0.164288070531317	5.63506233347398	1.7499502897327e-08	9.46723106745391e-05	NA	NA	NA	NA	NA	NA	NA	NA	NA	NA	NA	NA	NA	NA	NA	NA	2	2	4	4	0.613088072711442
452.9065	663.005155585098	2.1251330761283	0.37720993535037	5.6338205253114	1.76260456051439e-08	9.53569067238282e-05	NA	NA	NA	NA	NA	NA	NA	NA	NA	NA	NA	NA	NA	NA	NA	NA	2	2	1	4	1.16782117030125
290.0991	9923.15050083495	-0.618841761207035	0.10993589673536	-5.62911459845296	1.81137025234384e-08	9.79951306518017e-05	NA	NA	NA	NA	NA	NA	NA	NA	NA	NA	NA	NA	NA	NA	NA	NA	2	2	0	4	-0.620927200784475
420.3043	1303.14531714741	-0.517278438630041	0.0918975393638049	-5.62886060074181	1.81403926537378e-08	9.81395242567213e-05	NA	NA	NA	NA	NA	NA	NA	NA	NA	NA	NA	NA	NA	NA	NA	NA	2	2	1	4	-0.529159916455267
326.1718	5453.09654865959	-0.602629174088734	0.10707152324604	-5.6282861756244	1.82008942759992e-08	9.84668380331558e-05	NA	NA	NA	NA	NA	NA	NA	NA	NA	NA	NA	NA	NA	NA	NA	NA	2	2	4	4	-0.60029051991161
323.1091	2330.60933650268	-0.462239737096227	0.0821602783618401	-5.62607316227055	1.84358178686982e-08	9.97377746696574e-05	NA	NA	NA	NA	NA	NA	NA	NA	NA	NA	NA	NA	NA	NA	NA	NA	2	2	4	4	-0.481819771584493
411.2189	2017.39284365345	-2.71459423980761	0.482690150252361	-5.6238857129949	1.86709199731826e-08	0.000101009677054918	NA	NA	NA	NA	NA	NA	NA	NA	NA	NA	NA	NA	NA	NA	NA	NA	2	2	4	4	-1.81890634914304
318.0649	3347.46276928736	0.633601873795851	0.11285155369169	5.61447187095759	1.97163497983567e-08	0.00010666545240911	NA	NA	NA	NA	NA	NA	NA	NA	NA	NA	NA	NA	NA	NA	NA	NA	0	2	4	4	0.476627698072279
467.0432	554.77079822873	1.83533979670053	0.327076694111212	5.61134385220515	2.00761393950837e-08	0.000108611914127403	NA	NA	NA	NA	NA	NA	NA	NA	MM_4550	1	C13H16N2O9S2	[M+Hac-H]-	408.029727	467.0435806	-0.894563199954421	C20815	0	2	2	4	1.02045821807762
498.2565	691.114021927388	-0.687401772297659	0.12259014852995	-5.60731657919248	2.05487594563456e-08	0.00011116878865883	NA	NA	NA	NA	NA	NA	NA	NA	NA	NA	NA	NA	NA	NA	NA	NA	0	2	4	4	-0.681005278987283
451.193	6325.16683982623	-0.411898925600178	0.0735373885479491	-5.60121774424455	2.12851157979678e-08	0.000115152476467006	NA	NA	NA	NA	NA	NA	NA	NA	NA	NA	NA	NA	NA	NA	NA	NA	2	2	4	4	-0.448295065646292
359.1569	13067.3233925378	-0.727424954406947	0.129922708230886	-5.59890541316485	2.15709444597781e-08	0.000116698809527399	NA	NA	NA	NA	NA	NA	NA	NA	NA	NA	NA	NA	NA	NA	NA	NA	2	2	4	4	-0.712276133783972
423.1518	1559.44473903682	-0.352561926688859	0.0629712062040752	-5.59877994946273	2.15865592105655e-08	0.000116783285329159	NA	NA	NA	NA	NA	NA	NA	NA	NA	NA	NA	NA	NA	NA	NA	NA	2	2	4	4	-0.395667536862944
326.9434	13009.8578010147	1.07984917204954	0.193070463141117	5.59303144811055	2.23138854428947e-08	0.00012071812024606	NA	NA	NA	NA	NA	NA	NA	NA	NA	NA	NA	NA	NA	NA	NA	NA	2	2	4	4	0.680421711442129
483.191	362.705013351804	-1.07998167466446	0.19321916941595	-5.58941267540357	2.27838906913912e-08	0.000123260848640426	NA	NA	NA	NA	NA	NA	NA	NA	NA	NA	NA	NA	NA	NA	NA	NA	2	2	4	4	-0.954141536814172
373.2089	5008.0553759749	-0.528786652398652	0.0946134313454059	-5.5889173966031	2.28489602904514e-08	0.000123612875171342	NA	NA	NA	NA	NA	NA	NA	NA	NA	NA	NA	NA	NA	NA	NA	NA	2	2	4	4	-0.537163603598778
323.0981	36238.7237771102	0.476001555280881	0.085196005755356	5.58713464393789	2.30846744060897e-08	0.000124888088536945	NA	NA	NA	NA	NA	NA	NA	NA	NA	NA	NA	NA	NA	NA	NA	NA	0	2	4	4	0.391166385469355
373.1727	9726.02071473655	-0.730495118221213	0.13077351608382	-5.58595608726308	2.32417963481008e-08	0.000125738118243225	NA	NA	NA	NA	NA	NA	NA	NA	NA	NA	NA	NA	NA	NA	NA	NA	2	2	4	4	-0.714066891155928
178.0875	16289.8925581039	0.844640567683175	0.151899820098635	5.56051065191988	2.68986433518801e-08	0.000145521660533671	NA	NA	NA	NA	NA	NA	NA	NA	NA	NA	NA	NA	NA	NA	NA	NA	2	2	0	4	0.579906387499158
176.0916	1077.49675311483	0.478251627946253	0.0860106812041805	5.56037484240978	2.69195843883e-08	0.000145634951540703	NA	NA	NA	NA	NA	NA	NA	NA	NA	NA	NA	NA	NA	NA	NA	NA	2	2	4	4	0.392665884364116
175.0963	1556.03329260178	0.513791012804382	0.0925320838558687	5.55257151243542	2.81497495976065e-08	0.000152290145323051	NA	NA	NA	NA	NA	NA	NA	NA	NA	NA	NA	NA	NA	NA	NA	NA	0	2	4	4	0.415771504144699
423.1612	1615.90577326846	0.649661611162015	0.117215440725455	5.54245760747229	2.98255625890488e-08	0.000161356293606754	NA	NA	NA	NA	NA	NA	NA	NA	NA	NA	NA	NA	NA	NA	NA	NA	0	2	2	4	0.486503765149658
96.9685	2093.97978620613	1.2303202604556	0.222145072055022	5.53836395772429	3.05310270040329e-08	0.000165172856091818	NA	NA	NA	NA	NA	NA	NA	NA	NA	NA	NA	NA	NA	NA	NA	NA	0	2	4	4	0.74792816906695
230.0671	4953.57676769576	0.452341108795733	0.0817588762701359	5.53262384993127	3.15475535906766e-08	0.00017067226492556	NA	NA	NA	NA	NA	NA	NA	NA	NA	NA	NA	NA	NA	NA	NA	NA	0	2	3	4	0.367786227388714
245.0602	1885.6047445523	-0.515679150103855	0.0933100708363163	-5.52651118450499	3.26661444200123e-08	0.000176723841312266	NA	NA	NA	NA	NA	NA	NA	NA	NA	NA	NA	NA	NA	NA	NA	NA	0	2	4	4	-0.528095325888083
360.1408	7518.50496923962	-0.706053166012048	0.127961291986199	-5.51770894973611	3.43447614557054e-08	0.000185805159475366	NA	NA	NA	NA	NA	NA	NA	NA	NA	NA	NA	NA	NA	NA	NA	NA	2	2	0	4	-0.695670879965097
310.9695	14321.7006775647	0.998901795817467	0.181085361151075	5.51619296815555	3.4642187766212e-08	0.000187414235815207	NA	NA	NA	NA	NA	NA	NA	NA	NA	NA	NA	NA	NA	NA	NA	NA	0	2	3	4	0.653821929859289
326.1104	2198.35198946895	-0.695815693240121	0.126255073614422	-5.51118995316667	3.56415817845548e-08	0.000192820957454442	NA	NA	NA	NA	NA	NA	NA	NA	NA	NA	NA	NA	NA	NA	NA	NA	2	2	4	4	-0.68743991939449
345.2642	5250.10020631409	-0.364143497471864	0.0660922952177966	-5.50962099699953	3.59607134566432e-08	0.00019454745980044	NA	NA	NA	NA	NA	NA	NA	NA	NA	NA	NA	NA	NA	NA	NA	NA	0	2	4	4	-0.404191720240107
492.2822	534.70473814946	-1.64310319482712	0.2986850162172	-5.50112361054054	3.77378509518958e-08	0.000204161773649756	NA	NA	NA	NA	NA	NA	NA	NA	NA	NA	NA	NA	NA	NA	NA	NA	2	2	4	4	-1.25659372137512
371.0705	5105.70253295208	-1.39185397218189	0.253261080744235	-5.49572783979197	3.89102210111516e-08	0.00021050429567033	NA	NA	NA	NA	NA	NA	NA	NA	NA	NA	NA	NA	NA	NA	NA	NA	0	2	4	4	-1.1354789617948
293.0991	42815.5776843776	0.671456323797507	0.122218967256789	5.49387986879922	3.93198009995712e-08	0.00021272012340768	NA	NA	NA	NA	NA	NA	NA	NA	NA	NA	NA	NA	NA	NA	NA	NA	2	2	4	4	0.500095939619981
359.0882	1746.84916951105	-1.05201100073374	0.191576079055856	-5.49134842887674	3.9887655632909e-08	0.000215792216974038	NA	NA	NA	NA	NA	NA	NA	NA	NA	NA	NA	NA	NA	NA	NA	NA	2	2	4	4	-0.93677198300412
225.0242	21123.2542702228	-1.29296687436924	0.235494535874019	-5.49043258931889	4.00950499981269e-08	0.000216914220489866	NA	NA	NA	NA	NA	NA	NA	NA	NA	NA	NA	NA	NA	NA	NA	NA	2	2	4	4	-1.08074256574225
286.0583	3198.50989067689	-0.760116235617867	0.138506316977584	-5.4879535620089	4.06616921065535e-08	0.000219979754296455	NA	NA	NA	NA	NA	NA	NA	NA	NA	NA	NA	NA	NA	NA	NA	NA	0	2	4	4	-0.733919150233537
402.1756	1083.01461619376	-0.879610036073367	0.160288656186915	-5.48766242726273	4.07287453659791e-08	0.000220342512429947	NA	NA	NA	NA	NA	NA	NA	NA	NA	NA	NA	NA	NA	NA	NA	NA	0	2	4	4	-0.80871563742198
173.0094	20254.7508231437	0.988804304526682	0.1804477756239	5.47972564975037	4.25985850372432e-08	0.000230458345051486	NA	NA	NA	NA	NA	NA	NA	NA	NA	NA	NA	NA	NA	NA	NA	NA	2	2	4	4	0.645818170060556
478.1796	725.464424885887	2.2694698476995	0.414167810313454	5.47959013517227	4.263122290299e-08	0.000230634915905176	NA	NA	NA	NA	NA	NA	NA	NA	NA	NA	NA	NA	NA	NA	NA	NA	0	2	3	4	1.2474713042772
277.0334	45827.4104772803	1.31029351571883	0.239163381147769	5.4786544220549	4.28572463457703e-08	0.000231857702730618	NA	NA	NA	NA	NA	NA	NA	NA	NA	NA	NA	NA	NA	NA	NA	NA	0	2	4	4	0.783927762385536
366.2132	2174.84273246908	-1.27119259747008	0.232304904034268	-5.47208679366738	4.44766896206148e-08	0.000240618890847526	NA	NA	NA	NA	NA	NA	NA	NA	NA	NA	NA	NA	NA	NA	NA	NA	2	2	4	4	-1.06755591004311
432.2403	1217.7644104869	-0.633398166380822	0.115751194365778	-5.47206592425527	4.44819289521377e-08	0.000240647235631065	NA	NA	NA	NA	NA	NA	NA	NA	NA	NA	NA	NA	NA	NA	NA	NA	2	2	4	4	-0.636721361046793
448.9218	570.209895508386	1.88041001147464	0.343779814071691	5.46980926309565	4.50520153383516e-08	0.000243731402980482	NA	NA	NA	NA	NA	NA	NA	NA	NA	NA	NA	NA	NA	NA	NA	NA	2	2	4	4	1.04013322121298
413.1421	953.138495658534	-0.594434098812983	0.108740075669566	-5.46655954718404	4.58854326056793e-08	0.000248240190396725	NA	NA	NA	NA	NA	NA	NA	NA	NA	NA	NA	NA	NA	NA	NA	NA	0	2	4	4	-0.592548701473172
424.101	5149.14643595053	0.672938523492609	0.123210558647495	5.46169525468903	4.71609154461243e-08	0.000255140552563532	NA	NA	NA	NA	NA	NA	NA	NA	NA	NA	NA	NA	NA	NA	NA	NA	0	2	2	4	0.501145296207178
348.1198	2191.65476470352	-0.603858858605842	0.110622838655107	-5.45871780138019	4.79585302699905e-08	0.000259455648760649	NA	NA	NA	NA	NA	NA	NA	NA	NA	NA	NA	NA	NA	NA	NA	NA	2	2	4	4	-0.60139942601818
482.2098	798.661766729629	-0.763552862130601	0.140008828049479	-5.45360512453373	4.93587437297739e-08	0.000267030803578077	NA	NA	NA	NA	NA	NA	NA	NA	NA	NA	NA	NA	NA	NA	NA	NA	2	2	4	4	-0.738167411711104
279.1079	3718.47553088783	-0.463448376370974	0.0850080637401598	-5.45181663927289	4.98578501656984e-08	0.000269730969396428	NA	NA	NA	NA	NA	NA	NA	NA	NA	NA	NA	NA	NA	NA	NA	NA	2	2	0	4	-0.483379923438197
261.0594	24008.4400322121	0.83766869481804	0.153862378927797	5.44427234685571	5.20175821420725e-08	0.000281415119388612	NA	NA	NA	NA	NA	NA	NA	NA	NA	NA	NA	NA	NA	NA	NA	NA	2	2	4	4	0.576077143929493
575.2308	1006.88998707232	-0.628604061073673	0.115508684390777	-5.44205021803421	5.2670821534417e-08	0.000284949144501196	NA	NA	NA	NA	NA	NA	NA	NA	NA	NA	NA	NA	NA	NA	NA	NA	2	2	0	4	-0.629368840082844
419.0195	7304.34356788225	-0.785134293963981	0.144306041451041	-5.44075830830934	5.30542518227292e-08	0.000287023502360965	NA	NA	NA	NA	NA	NA	NA	NA	NA	NA	NA	NA	NA	NA	NA	NA	1	2	2	4	-0.752835341295771
411.1491	2690.39336994318	-0.372629853872426	0.068499402149046	-5.4398993594372	5.33106779381564e-08	0.000288410767645426	NA	NA	NA	NA	NA	NA	NA	NA	NA	NA	NA	NA	NA	NA	NA	NA	0	2	2	4	-0.412241388136971
177.0738	1214.19048675367	0.433209911721439	0.0798417018991871	5.42586018855704	5.76760935637589e-08	0.000312027666179936	NA	NA	NA	NA	NA	NA	NA	NA	NA	NA	NA	NA	NA	NA	NA	NA	2	2	4	4	0.350013688981365
[truncated: 3,621 more rows]
