# Supplementary material for: An integrated host-microbiome response to atrazine exposure mediates toxicity in Drosophila
Source: Commun Biol. 2021 Nov 24;4:1324. doi: 10.1038/s42003-021-02847-y (PMC8613235; doi:10.1038/s42003-021-02847-y)
Supplement: Supplementary file 12 — Supplementary Data 10 [file 42003_2021_2847_MOESM12_ESM.zip › 20170504_DrosFaeces_GermFree_polarNeg.PA.GF.Treatment.72h.z_score.DESeq2_results.txt]

mz	baseMean	log2FoldChange	lfcSE	stat	pvalue	padj	name.hmdb	intensity.hmdb	formula.hmdb	ion.hmdb	exact_mass.hmdb	mass.hmdb	ppm_error.hmdb	HMDB__25_09_2016	name.kegg	intensity.kegg	formula.kegg	ion.kegg	exact_mass.kegg	mass.kegg	ppm_error.kegg	KEGG_COMPOUND__26_09_2016	control_count	control_reps	treatment_count	treatment_reps	z_score
120.0121	23626.774147102	5.23707299394892	0.0748375404284486	69.9792238489723	0	0	NA	NA	NA	NA	NA	NA	NA	NA	NA	NA	NA	NA	NA	NA	NA	NA	2	2	1	3	2.48790917546949
148.007	1978.68165468703	3.95270896753687	0.0945643048024595	41.7991648729814	0	0	NA	NA	NA	NA	NA	NA	NA	NA	NA	NA	NA	NA	NA	NA	NA	NA	2	2	2	3	2.09434193763708
154.073	31755.3518793189	8.01353857145688	0.15581489077213	51.4298635499237	0	0	NA	NA	NA	NA	NA	NA	NA	NA	Deisopropylhydroxyatrazine	1	C5H9N5O	[M-H]-	155.08071	154.0734336	-2.70455451196351	C06557	1	2	3	3	3.07749420365326
168.0887	77664.6564497217	9.3061972261606	0.130310511802182	71.4155527244639	0	0	NA	NA	NA	NA	NA	NA	NA	NA	NA	NA	NA	NA	NA	NA	NA	NA	1	2	2	3	3.20614310464553
194.1034	3614.4123143516	4.84981802495193	0.0990393650572401	48.9685896325058	0	0	NA	NA	NA	NA	NA	NA	NA	NA	NA	NA	NA	NA	NA	NA	NA	NA	2	2	2	3	2.36468971223381
194.1048	48403.1213619541	8.62314908199471	0.12795987887535	67.3894751838177	0	0	NA	NA	NA	NA	NA	NA	NA	NA	NA	NA	NA	NA	NA	NA	NA	NA	0	2	2	3	3.13536914353502
196.119	14839.5165696225	6.91232370395699	0.101104997777569	68.3677746491239	0	0	NA	NA	NA	NA	NA	NA	NA	NA	NA	NA	NA	NA	NA	NA	NA	NA	0	2	2	3	2.85422886963682
196.1204	195899.327460866	10.6420191458649	0.11840306548097	89.8795913993907	0	0	NA	NA	NA	NA	NA	NA	NA	NA	Hydroxyatrazine	1	C8H15N5O	[M-H]-	197.12766	196.1203836	-0.0142769453786616	C06552	2	2	0	3	3.68141488633412
196.1216	6071.24794170585	5.61126142962392	0.110294954249655	50.8750510646455	0	0	Aminopropylcadaverine,4,4-Diaminodibutylamine	1	C8H21N3	[M+K-2H]-	159.173547	196.1221536	-2.72075331734144	HMDB12189,HMDB31506	sym-Homospermidine,Aminopropylcadaverine	1	C8H21N3	[M+K-2H]-	159.173547	196.1221536	-2.72075331734144	C06366,C16565	2	2	0	3	2.57997379803656
197.1238	11018.1790063715	6.4794714378413	0.152382556343487	42.5210837337303	0	0	NA	NA	NA	NA	NA	NA	NA	NA	NA	NA	NA	NA	NA	NA	NA	NA	2	2	2	3	2.71936196692993
198.1863	36174.6414597031	-3.93843188937882	0.0955944052069679	-41.1993974004218	0	0	NA	NA	NA	NA	NA	NA	NA	NA	NA	NA	NA	NA	NA	NA	NA	NA	2	2	3	3	-2.70105898218944
210.0997	3165.1638129955	4.65369088183709	0.0891509071052088	52.2001517757433	0	0	NA	NA	NA	NA	NA	NA	NA	NA	N3-Metyladenine	1	C6H9N5	[M+Hac-H]-	151.085795	210.0996486	0.43788745296881	C05026	2	2	0	3	2.32127813626401
212.1137	4608.77028401639	5.20737612398188	0.111540782285321	46.685849043639	0	0	NA	NA	NA	NA	NA	NA	NA	NA	NA	NA	NA	NA	NA	NA	NA	NA	2	2	0	3	2.46787248744185
212.1152	127421.934069043	10.021107373765	0.126981758694892	78.9176924052804	0	0	NA	NA	NA	NA	NA	NA	NA	NA	N-Guanylhistamine	1	C6H11N5	[M+Hac-H]-	153.101445	212.1152986	-0.645403707007898	C07454	1	2	2	3	3.43023785204005
217.0174	1790.94884888554	-3.92450462092826	0.0986645382553991	-39.77624271417	0	0	NA	NA	NA	NA	NA	NA	NA	NA	NA	NA	NA	NA	NA	NA	NA	NA	2	2	3	3	-2.68361844898037
231.0848	26895.4653587926	7.77313614224951	0.180179409626381	43.1410900855311	0	0	NA	NA	NA	NA	NA	NA	NA	NA	NA	NA	NA	NA	NA	NA	NA	NA	2	2	0	3	3.02839092550941
232.0784	124982.996214455	9.99310882375436	0.138150492530349	72.3349489438777	0	0	NA	NA	NA	NA	NA	NA	NA	NA	NA	NA	NA	NA	NA	NA	NA	NA	2	2	3	3	3.29788462754863
244.0607	14812.2896251931	6.90942681213738	0.116207399616271	59.4577181397486	0	0	NA	NA	NA	NA	NA	NA	NA	NA	NA	NA	NA	NA	NA	NA	NA	NA	2	2	0	3	2.82791304745946
246.0578	3699.38032054745	4.88404304960694	0.0953412380730177	51.2269732208267	0	0	NA	NA	NA	NA	NA	NA	NA	NA	NA	NA	NA	NA	NA	NA	NA	NA	2	2	3	3	2.37237644191408
253.1211	4190.34650987158	5.06708245713245	0.128025728494582	39.5786262395444	0	0	3-Hydroxydodecanoic_acid,12-Hydroxydodecanoic_acid,(R)-3-Hydroxydodecanoic_acid,xi-5-Hydroxydodecanoic_acid,Pterosin_O,6-[(3,4-Methylenedioxy)phenyl]-3,3-dimethyl-1-hexene,(Z)-8-Decene-4,6-diyn-1-yl_3-methylbutanoate,1(10),11-Eremophiladiene-2,9-dione,Alantolactone,Isoalantolactone,(S)-Bilobanone,Alloalantolactone,Furoeremophilone_1,alpha-Amylcinnamyl_formate,Costunolide,Furanogermenone,Germacron…	1	C12H24O3	[M+K-2H]-	216.172545	253.1211516	-0.160002432651046	HMDB00387,HMDB02059,HMDB10728,HMDB40169,HMDB30761,HMDB30790,HMDB31000,HMDB35412,HMDB35906,HMDB35934,HMDB36110,HMDB36119,HMDB36148,HMDB36206,HMDB36688,HMDB36766,HMDB36881,HMDB37563,HMDB37608,HMDB39011,HMDB40902,HMDB40981,HMDB41038,HMDB41062	12-Hydroxydodecanoic_acid,7-Hydroxydodecanoate,Alantolactone,Costunolide,alpha-Cyclocostunolide,beta-Cyclocostunolide,Eremofrullanolide,Frullanolide,Glechomanolide,Isoalantolactone,Isovelleral,Pinguisone,Furanogermenone,3beta-Hydroxyatractylon,Atractylenolide_II	1	C12H24O3	[M+K-2H]-	216.172545	253.1211516	-0.160002432651046	C08317,C21080,C09289,C09382,C09383,C09384,C09408,C09454,C09466,C09484,C09692,C09710,C17488,C17884,C17886	2	2	2	3	2.41307584154923
257.082	13691.8086163875	6.79523361000945	0.117251232434758	57.9544749245214	0	0	O-Desmethylangolensin,Archangin,Wyerone,Rhapontigenin,Acetomenaphthone,Xanthoxyletin,Demethylvestitol,Yangonin,5-Methoxyseselin,(2S,3R,4R)-3,4,4-Trihydroxyflavan,3,4,7-Trihydroxyisoflavan,3-Hydroxyequol,cis-4-Hydroxyequol,3-(2-Furanyl)-2-phenyl-2-propenal	1	C15H14O4	[M-H]-	258.08921	257.0819336	0.425934248008938	HMDB04629,HMDB30616,HMDB30947,HMDB31842,HMDB32725,HMDB33931,HMDB33986,HMDB34144,HMDB34255,HMDB40679,HMDB41652,HMDB41657,HMDB41710,HMDB36185	Wyerone,Luvangetin,Peucedanin,Davidigenin,Yangonin,Lunularic_acid,Hibiscoquinone_A,2,2-Bis(4-hydroxyphenyl)-propanoic_acid,2-Naphtylmethylsuccinic_acid,Catalpalactone,3,4-Dihydroxyfluorene,1,2-Dihydroxyfluorene,Dehydrosafynol,4-Hydroxybenzophenone,Capillarin,Atractylodinol	1	C15H14O4	[M-H]-	258.08921	257.0819336	0.425934248008938	C08465,C09273,C09283,C09618,C09980,C10268,C10352,C13633,C14115,C16929,C07717,C07724,C08447,C14230,C16926,C17856	2	2	3	3	2.80342097444418
271.0985	12068.4876137123	6.61166732850206	0.169685653875353	38.9642092746323	0	0	NA	NA	NA	NA	NA	NA	NA	NA	NA	NA	NA	NA	NA	NA	NA	NA	2	2	3	3	2.73862396098531
274.1121	1925.10945845489	3.91147734142422	0.0998907901548646	39.1575373000865	0	0	NA	NA	NA	NA	NA	NA	NA	NA	Anatalline	1	C15H17N3	[M+Cl]-	239.142247	274.1116486	1.73651868674643	C12454	1	2	3	3	2.08199574404296
286.1658	5558.28028957389	-2.47370441177309	0.0589906646206078	-41.9338284740891	0	0	NA	NA	NA	NA	NA	NA	NA	NA	NA	NA	NA	NA	NA	NA	NA	NA	2	2	3	3	-1.78610249318525
299.1296	16174.097733531	7.03716268149524	0.103884759709682	67.7400872000998	0	0	Myrigalone_E,1,3-Diacetoxy-4,6,12-tetradecatriene-8,10-diyne,Myrigalone_A,Myrigalon_B,Verimol_C,Obtustyrene,(E)-3,5-Dimethoxystilbene,1-Acetoxy-4,6-tetradecadiene-8,10,12-triyne,Phenethyl_phenylacetate	1	C18H20O4	[M-H]-	300.13616	299.1288836	2.32508473149056	HMDB30755,HMDB30922,HMDB37245,HMDB37246,HMDB38325,HMDB30672,HMDB30722,HMDB30881,HMDB35009	Toxyl_angelate,alpha,alpha-Diethyl-3,4,3,4-stilbenetetraol,(+)-3-Hydroxylarreatricin,Lapachenole,Dimethylstilbestrol,2,5-Dimethoxystilbene,Navenone_C,Methoxyphenone	1	C18H20O4	[M-H]-	300.13616	299.1288836	2.32508473149056	C08981,C14739,C20431,C09950,C14234,C15131,C17021,C19124	2	2	3	3	2.88268344133893
313.1039	2034.58609799897	3.99475552592077	0.0953863186963573	41.8797536220813	0	0	Histidinyl-Histidine,L-Agaridoxin,p-Hydroxyfelbamate,2-Hydroxyfelbamate	1	C12H16N6O3	[M+Na-2H]-	292.128389	313.1030576	2.83101674812968	HMDB28887,HMDB29445,HMDB60669,HMDB60670	2-Hydroxyfelbamate,p-Hydroxyfelbamate	1	C11H14N2O5	[M+Hac-H]-	254.090273	313.1041266	-0.583192569010429	C16582,C16584	1	2	2	3	2.12003758143464
313.1851	2455.29414797936	-4.41788359296315	0.0933967469640954	-47.3023283633371	0	0	NA	NA	NA	NA	NA	NA	NA	NA	NA	NA	NA	NA	NA	NA	NA	NA	2	2	3	3	-3.07749420365324
314.1722	2187.1209520422	4.10304544365579	0.0935393038874402	43.8644000236859	0	0	NA	NA	NA	NA	NA	NA	NA	NA	L-Pyrrolysine	1	C12H21N3O3	[M+Hac-H]-	255.158292	314.1721456	0.329755522557661	C16138	2	2	2	3	2.16142021797007
315.1242	12439.6708431582	6.65574298844062	0.151290209181738	43.9932169070199	0	0	Verimol_B,Verimol_A,7-Hydroxy-2,4,5-trimethoxyisoflavan,7-Hydroxy-2,3,4-trimethoxyisoflavan,Sorgolactone,5-Hydroxy-3,4,7-trimethoxyflavan,Feruloylcholine,Xenognosin_A,4-Methoxybenzyl_phenylacetate,7-Hydroxy-5-methoxyflavan,4-O-Methylequol	1	C18H20O5	[M-H]-	316.131075	315.1237986	1.25696631529822	HMDB38323,HMDB38324,HMDB38780,HMDB39510,HMDB39607,HMDB40534,HMDB32800,HMDB29539,HMDB34992,HMDB37686,HMDB41678	Sorgolactone,2-O-Methylodoratol,Combretastatin_A-4,Xenognosin_A,Broussin,7,4-Dihydroxy-8-methylflavan,Loroglossol,Orchinol,Pterostilbene	1	C18H20O5	[M-H]-	316.131075	315.1237986	1.25696631529822	C09186,C09774,C20268,C08731,C09505,C09650,C10267,C10272,C10287	1	2	3	3	2.75895902504705
315.1949	2705.28483709598	-4.56661661914513	0.110316377276284	-41.3956361865309	0	0	NA	NA	NA	NA	NA	NA	NA	NA	NA	NA	NA	NA	NA	NA	NA	NA	1	2	3	3	-3.13536914353501
316.0801	1582.41636473611	3.61463383879117	0.095645405607112	37.7920279165234	0	0	N-(1-Deoxy-1-fructosyl)valine,Prunasin,Sambunigrin,Prulaurasin,(S)-2-Hydroxy-2-phenylacetonitrile_O-b-D-allopyranoside,N-(1-Deoxy-1-fructosyl)threonine	1	C11H21NO7	[M+K-2H]-	279.131804	316.0804106	-0.964311579456	HMDB37844,HMDB34934,HMDB34981,HMDB35022,HMDB39961,HMDB37843	Prunasin,(S)-Mandelonitrile_beta-D-glucoside,Indican,Nitrothal-isopropyl,Validamine_7-phosphate	1	C14H17NO6	[M+Na-2H]-	295.105589	316.0802576	-0.480257770990791	C00844,C04273,C08481,C18873,C21216	2	2	2	3	1.91182755594682
319.0545	3332.62537028029	4.72939529452194	0.123976552662493	38.1474979982464	0	0	NA	NA	NA	NA	NA	NA	NA	NA	NA	NA	NA	NA	NA	NA	NA	NA	2	2	3	3	2.32821427985418
322.2213	2100.48593138618	-4.17543624958404	0.0952027118707188	-43.8583751191258	0	0	NA	NA	NA	NA	NA	NA	NA	NA	NA	NA	NA	NA	NA	NA	NA	NA	2	2	3	3	-2.91368287289156
323.2054	1808.98831864693	-3.9403144390575	0.0991483073428024	-39.7416208572677	0	0	NA	NA	NA	NA	NA	NA	NA	NA	NA	NA	NA	NA	NA	NA	NA	NA	0	2	2	3	-2.71936196692992
335.0877	5589.89026162187	5.49003810351381	0.141148044835656	38.8956014934963	0	0	7,8-Dihydropteroic_acid,7C-aglycone,Enterolactone,(+)-Ligballinol,7-Hydroxy-5-methoxy-6,8-dimethylflavanone,1-(2,4-Dihydroxy-6-methoxy-3,5-dimethylphenyl)-3-phenyl-2-propen-1-one,5,7-Dimethoxy-6-methylflavanone	1	C14H14N6O3	[M+Na-2H]-	314.112739	335.0874076	0.783079262441635	HMDB01412,HMDB04808,HMDB06101,HMDB29543,HMDB30695,HMDB37376,HMDB38453	Dihydropteroate,Dibenzylsuccinate,Enterolactone	1	C14H14N6O3	[M+Na-2H]-	314.112739	335.0874076	0.783079262441635	C00921,C07332,C18165	0	2	2	3	2.55486170496905
339.229	18686.8517305003	-2.65816835145332	0.0685899165257821	-38.7545062903547	0	0	NA	NA	NA	NA	NA	NA	NA	NA	NA	NA	NA	NA	NA	NA	NA	NA	1	2	2	3	-1.92649359908978
355.0724	23892.9104519671	7.60173058818615	0.200118708499971	37.9861065722761	0	0	Penicillin_G	1	C16H18N2O4S	[M+Na-2H]-	334.09873	355.0733986	-2.8456088347505	HMDB15186	Penicillin_G	1	C16H18N2O4S	[M+Na-2H]-	334.09873	355.0733986	-2.8456088347505	C05551	2	2	3	3	2.98565603972436
412.1651	3844.55221490138	-3.27663587325029	0.0738251674750218	-44.383724213818	0	0	NA	NA	NA	NA	NA	NA	NA	NA	NA	NA	NA	NA	NA	NA	NA	NA	2	2	3	3	-2.38020595534239
435.1589	1813.53460869701	-3.94416010208149	0.103039275481064	-38.2782204520285	0	0	NA	NA	NA	NA	NA	NA	NA	NA	NA	NA	NA	NA	NA	NA	NA	NA	1	2	2	3	-2.73862396098531
503.151	7158.05398424254	-6.02551418941694	0.154143250217109	-39.0903538165316	0	0	NA	NA	NA	NA	NA	NA	NA	NA	NA	NA	NA	NA	NA	NA	NA	NA	0	2	3	3	-3.68141488633419
554.2191	4440.01911050578	5.15211967626766	0.137720926865008	37.4098533428961	2.70211861225653e-306	1.45590150828382e-302	NA	NA	NA	NA	NA	NA	NA	NA	NA	NA	NA	NA	NA	NA	NA	NA	2	2	3	3	2.43955902463918
431.0673	22699.5553371351	7.52751420234704	0.204394448640764	36.828369128445	6.49212924213068e-297	3.49795923566001e-293	NA	NA	NA	NA	NA	NA	NA	NA	NA	NA	NA	NA	NA	NA	NA	NA	2	2	3	3	2.94776368531213
194.106	1658.00113071169	3.68556764225359	0.100936603533479	36.5136879311689	6.72557071221896e-292	3.62373749974357e-288	NA	NA	NA	NA	NA	NA	NA	NA	NA	NA	NA	NA	NA	NA	NA	NA	2	2	3	3	1.95398671810755
199.1896	2179.04032748073	-4.23213727141998	0.116326181941505	-36.3816399780759	8.30787231710831e-290	4.47628160445796e-286	NA	NA	NA	NA	NA	NA	NA	NA	NA	NA	NA	NA	NA	NA	NA	NA	0	2	3	3	-2.94776368531212
418.1336	2199.99326099575	4.11135231927096	0.115868045817162	35.4830556628064	8.97306014437503e-276	4.83468480578927e-272	NA	NA	NA	NA	NA	NA	NA	NA	NA	NA	NA	NA	NA	NA	NA	NA	2	2	3	3	2.16625397593064
342.2222	2706.80746967872	-4.56710937845556	0.129081140161611	-35.3816938147393	3.26547013782018e-274	1.75943531025751e-270	NA	NA	NA	NA	NA	NA	NA	NA	NA	NA	NA	NA	NA	NA	NA	NA	2	2	3	3	-3.20614310464555
374.1137	2084.44035103459	4.03043148935515	0.114233634610378	35.2823536001627	1.0951939940186e-272	5.90090523977222e-269	NA	NA	NA	NA	NA	NA	NA	NA	NA	NA	NA	NA	NA	NA	NA	NA	2	2	3	3	2.13797910078104
195.1081	1794.28534254091	3.80498985337922	0.107854215739438	35.2790090521042	1.23247469079331e-272	6.64057363399433e-269	NA	NA	NA	NA	NA	NA	NA	NA	N-Nitrosodi-n-butylamine	1	C8H18N2O	[M+(37Cl)]-	158.141913	195.1083646	-1.23623608075958	C19277	2	2	3	3	2.02458986559858
415.0934	7515.72753676694	5.92244626260411	0.168702634494862	35.1058315143531	5.49206085951948e-270	2.9591223911091e-266	NA	NA	NA	NA	NA	NA	NA	NA	O-Carbamoyl-deacetylcephalosporin_C,N2-Citryl-N6-acetyl-N6-hydroxy-L-lysine	1	C15H20N4O8S	[M-H]-	416.100188	415.0929116	1.0867446477992	C06568,C20333	2	2	3	3	2.70105898218944
244.097	2471.99706689081	4.28596836312101	0.122798674430843	34.9023992562293	6.83677932726004e-267	3.68365670152771e-263	Minoxidil	1	C9H15N5O	[M+Cl]-	209.12766	244.0970616	-0.106924679118148	HMDB14494	NA	NA	NA	NA	NA	NA	NA	NA	0	2	2	3	2.1963747746295
239.9714	2024.50604454888	3.9869122784613	0.114695268040802	34.760913388711	9.48194074956499e-265	5.10886967586561e-261	NA	NA	NA	NA	NA	NA	NA	NA	NA	NA	NA	NA	NA	NA	NA	NA	2	2	3	3	2.11131676016804
337.1825	2870.86147662588	-4.65713305301616	0.134313019931287	-34.6737275016131	1.96125852121652e-263	1.05672609123146e-259	NA	NA	NA	NA	NA	NA	NA	NA	NA	NA	NA	NA	NA	NA	NA	NA	2	2	3	3	-3.43023785204005
285.1317	3159.9327232809	4.65056936219611	0.137138432927581	33.9114955809067	4.50985077121519e-252	2.42990759553074e-248	NA	NA	NA	NA	NA	NA	NA	NA	NA	NA	NA	NA	NA	NA	NA	NA	2	2	3	3	2.3144519035625
351.0824	4272.03483920139	5.09542726793645	0.150429558417218	33.8725136306272	1.69215624013771e-251	9.117337821862e-248	(-)-3,4,9-Trimethoxypterocarpan,p-Hydroxyphenethyl_trans-ferulate,2-Hydroxy-4,4,6-trimethoxychalcone,2,3,9-Trimethoxypterocarpan,5,8-Dimethoxychalepensin,beta,2-Dihydroxy-4,6-dimethoxy-3-methylchalcone,2-Hydroxyenterolactone,4-Hydroxyenterolactone,5-Hydroxyenterolactone,6-Hydroxyenterolactone,7-Hydroxyenterolactone	1	C18H18O5	[M+(37Cl)]-	314.115425	351.0818766	1.53183640587216	HMDB30567,HMDB32806,HMDB33586,HMDB33787,HMDB37086,HMDB40936,HMDB41645,HMDB41650,HMDB41672,HMDB41682,HMDB41694,HMDB41697,HMDB41700,HMDB41703	NA	NA	NA	NA	NA	NA	NA	NA	2	2	3	3	2.42171598109684
385.0738	1670.71121673392	3.6968817512423	0.10934323126295	33.8098820433796	1.41169903943072e-250	7.60623442445274e-247	Torasemide,Riboflavin_reduced	1	C16H20N4O3S	[M+K-2H]-	348.125613	385.0742196	-1.04109800028864	HMDB14359,HMDB01557	Musca-aurin-VII,Biapenem	1	C15H16N4O6	[M+(37Cl)]-	348.106986	385.0734376	0.989681351030812	C08562,C11268	2	2	3	3	1.96030142436852
314.2152	2190.53053533012	-4.24014575631374	0.125787952576361	-33.7086793247525	4.31342564565879e-249	2.32407373788096e-245	NA	NA	NA	NA	NA	NA	NA	NA	NA	NA	NA	NA	NA	NA	NA	NA	2	2	3	3	-2.98565603972435
226.0946	1384.92858340996	3.41086662380025	0.101481630259347	33.6106802293521	1.17126778480925e-247	6.31079082455221e-244	NA	NA	NA	NA	NA	NA	NA	NA	N-Cyclopropylammeline	1	C6H9N5O	[M+Hac-H]-	167.08071	226.0945636	0.376391181740076	C14148	2	2	0	3	1.83646189755245
300.1329	1516.19999610236	3.54943572676379	0.105833778416443	33.5378343273089	1.35447586786935e-246	7.29791597608007e-243	Oxamniquine	1	C14H21N3O3	[M+Na-2H]-	279.158292	300.1329606	-0.164926904218046	HMDB15228	Oxamniquine,Karbutilate	1	C14H21N3O3	[M+Na-2H]-	279.158292	300.1329606	-0.164926904218046	C07341,C18433	2	2	3	3	1.88918391470575
349.0751	1428.85135068895	-3.56172582223677	0.106750134850305	-33.3650709409534	4.40432070595305e-244	2.3730479963675e-240	NA	NA	NA	NA	NA	NA	NA	NA	NA	NA	NA	NA	NA	NA	NA	NA	2	2	3	3	-2.48790917546949
294.0652	2234.5468201869	4.1346432995611	0.123954080689634	33.3562499641601	5.91282422117537e-244	3.18582969036929e-240	Lenalidomide	1	C13H13N3O3	[M+Cl]-	259.095692	294.0650936	0.49274804531296	HMDB14623	NA	NA	NA	NA	NA	NA	NA	NA	2	2	3	3	2.18106705568592
343.1191	3125.999585555	4.63469362841761	0.139279558994727	33.2761940220753	8.53434522513838e-243	4.59830520730456e-239	Dehydrocyanaropicrin,Diosbulbin_D,Diosbulbin_B,(S)-5,7-Dihydroxy-6,8-dimethylflavanone,2-Hydroxy-4,6-dimethoxychalcone,Stercurensin,Batatasin_I,DL-Propylene_glycol_dibenzoate	1	C19H20O6	[M-H]-	344.12599	343.1187136	1.18821849080083	HMDB35029,HMDB35109,HMDB36777,HMDB30694,HMDB33691,HMDB37485,HMDB38778,HMDB40412	Calaxin,Deoxyelephantopin,Echinone,2,3-Dihydro-2-(4-methoxyphenyl)-5,6,7-trimethoxy-4H-1-benzopyran-4-one,Batatasin_I,Isobatatasin_I,Phenethyl_caffeate	1	C19H20O6	[M-H]-	344.12599	343.1187136	1.18821849080083	C09353,C09388,C10338,C15118,C10246,C10265,C10484	2	2	3	3	2.29459623813457
229.0499	2934.62117743122	4.54092459717676	0.136909640962289	33.1673106821421	3.18832393721194e-241	1.71786893736979e-237	1,9-Nonanedithiol,Caffeine,Enprofylline,3-[(2-Mercapto-1-methylpropyl)thio]-2-butanol	1	C9H20S2	[M+K-2H]-	192.100644	229.0492506	2.69810967896218	HMDB31710,HMDB01847,HMDB14962,HMDB37295	Caffeine	1	C8H10N4O2	[M+Cl]-	194.080376	229.0497776	0.397293553179249	C07481	2	2	3	3	2.25149760944207
281.1168	4482.26402358029	5.16600958765447	0.158478612805218	32.5975189725056	4.44703982808787e-233	2.39606505937375e-229	NA	NA	NA	NA	NA	NA	NA	NA	NA	NA	NA	NA	NA	NA	NA	NA	2	2	0	3	2.44878015076185
310.0477	13670.8083493058	6.7924946480097	0.208503072613546	32.5774318952094	8.56291830011648e-233	4.61370038010276e-229	NA	NA	NA	NA	NA	NA	NA	NA	NA	NA	NA	NA	NA	NA	NA	NA	0	2	3	3	2.78050326726876
378.1686	1460.17343406223	-3.59678744398485	0.112028339938666	-32.1060496473843	3.62993749391535e-226	1.95581032172159e-222	NA	NA	NA	NA	NA	NA	NA	NA	NA	NA	NA	NA	NA	NA	NA	NA	2	2	3	3	-2.51997470052468
292.0817	3856.88787930365	4.944797196852	0.154393414575438	32.0272545979344	4.55295397539283e-225	2.45313160194165e-221	Tetrahydroneopterin,4a-Hydroxytetrahydrobiopterin	1	C9H15N5O4	[M+Cl]-	257.112405	292.0818066	-0.285878812670285	HMDB00942,HMDB02281	N-Acetoxy-MeIQx,4a-Hydroxytetrahydrobiopterin,5,6,7,8-Tetrahydromonapterin	1	C13H13N5O2	[M+Na-2H]-	271.106925	292.0815936	0.443369259805562	C20293,C15522,C21007	2	2	1	3	2.39631732877658
257.0887	3003.6553340738	4.5752150874512	0.143790329069496	31.8186564914247	3.57373309418094e-222	1.92552739114469e-218	5-Acetylamino-6-amino-3-methyluracil,6-amino-5[N-methylformylamino]-1-methyluracil	1	C7H10N4O3	[M+Hac-H]-	198.075291	257.0891446	-1.79393027556841	HMDB04400,HMDB59771	Acadesine,5-Acetylamino-6-amino-3-methyluracil,Cymoxanil	1	C9H14N4O5	[M-H]-	258.096421	257.0891446	-1.79393027556841	C04663,C16366,C18498	2	2	1	3	2.26338738305592
513.1538	5435.86620833144	5.44897392502522	0.173997184184303	31.3164488872045	2.78669869781863e-215	1.50147325838468e-211	NA	NA	NA	NA	NA	NA	NA	NA	2-Methoxyestrone_3-glucuronide,Sirodesmin_H	1	C25H32O9	[M+K-2H]-	476.204635	513.1532416	1.05738394699648	C11132,C10617	2	2	3	3	2.54288601882259
299.0538	2029.13287952159	3.99014500584882	0.127457560553719	31.3056753048957	3.90607612450611e-215	2.10459381588389e-211	NA	NA	NA	NA	NA	NA	NA	NA	NA	NA	NA	NA	NA	NA	NA	NA	2	2	3	3	2.11565705830583
396.2002	36066.8269639426	-2.84985102943649	0.0912275002215333	-31.2389468363818	3.15450345399355e-214	1.69964646101172e-210	NA	NA	NA	NA	NA	NA	NA	NA	NA	NA	NA	NA	NA	NA	NA	NA	1	2	2	3	-2.09434193763708
359.1834	1891.39127811871	3.88421775687523	0.125139705201026	31.0390515195442	1.60323302043896e-211	8.63821951412509e-208	Dodecyl_gallate,[6]-Gingerdiol_3-acetate,[6]-Gingerdiol_5-acetate,Arginyl-Tryptophan,Tryptophyl-Arginine	1	C19H30O5	[M+Na-2H]-	338.209325	359.1839936	-1.73866322314566	HMDB38720,HMDB40566,HMDB40567,HMDB28720,HMDB29077	Shiromodiol_diacetate,Piperonyl_butoxide,Monacolin_J_acid	1	C19H30O5	[M+Na-2H]-	338.209325	359.1839936	-1.73866322314566	C09725,C18880,C20854	2	2	3	3	2.05821485357561
310.0923	2873.40714343234	4.50937090165857	0.146247644932916	30.8338018278996	9.23651705765069e-209	4.97663539066219e-205	Taxiphyllin,Dhurrin,N-Phenylacetylaspartic_acid,N-Carboxyacetyl-D-phenylalanine,4-Hydroxy-3-methoxy-cinnamoylglycine	1	C14H17NO7	[M-H]-	311.100504	310.0932276	-2.98587623836958	HMDB30704,HMDB60471,HMDB29355,HMDB39102,HMDB59747	Taxiphyllin,Dhurrin,p-Glucosyloxymandelonitrile,Zierin,8-Allyl-2-phenyl-8H-1,3a,8-triaza-cyclopenta[a]indene,N-Feruloylglycine	1	C14H17NO7	[M-H]-	311.100504	310.0932276	-2.98587623836958	C01855,C05143,C08330,C08345,C11565,C02564	2	2	3	3	2.24567009114888
317.2044	1485.41632426477	-3.62440358479238	0.118424315917358	-30.6052313388211	1.04271130094029e-205	5.61812848946631e-202	NA	NA	NA	NA	NA	NA	NA	NA	NA	NA	NA	NA	NA	NA	NA	NA	2	2	3	3	-2.54288601882259
438.1897	1262.56465054858	-3.35877812549291	0.110286935600063	-30.4549048100581	1.03153367196154e-203	5.5579034245288e-200	NA	NA	NA	NA	NA	NA	NA	NA	NA	NA	NA	NA	NA	NA	NA	NA	2	2	0	3	-2.43054078083781
350.0886	1459.05059046642	3.49053287577581	0.115459064820032	30.2317785200891	9.05766438655014e-201	4.88026957147321e-197	Indole-3-acetic-acid-O-glucuronide	1	C16H17NO8	[M-H]-	351.095419	350.0881426	1.36279965516286	HMDB60001	Angustine,Lycoricidine	1	C20H15N3O	[M+(37Cl)]-	313.121512	350.0879636	1.87410042112828	C09032,C08531	2	2	3	3	1.86217603796377
281.0997	4696.59866379264	5.23456479573961	0.174150662549593	30.0576794776704	1.73288435838053e-198	9.33678092295429e-195	NA	NA	NA	NA	NA	NA	NA	NA	2-Aminoadenosine	1	C10H14N6O4	[M-H]-	282.107654	281.1003776	-2.53681622939406	C00939	2	2	3	3	2.4777664978412
383.1876	1930.60048864308	-4.04224991730611	0.134493003698103	-30.0554661295227	1.8522227722278e-198	9.97977629676338e-195	NA	NA	NA	NA	NA	NA	NA	NA	NA	NA	NA	NA	NA	NA	NA	NA	1	2	2	3	-2.85422886963681
281.115	1224.23908675487	-3.30769034794083	0.110347956929048	-29.9750936944636	2.07274593341446e-197	1.11679550892371e-193	NA	NA	NA	NA	NA	NA	NA	NA	NA	NA	NA	NA	NA	NA	NA	NA	2	2	3	3	-2.4046121731529
311.015	1640.91797072504	3.66952714230342	0.122432989289738	29.9717189263382	2.29363960974746e-197	1.23581302173193e-193	NA	NA	NA	NA	NA	NA	NA	NA	NA	NA	NA	NA	NA	NA	NA	NA	2	2	3	3	1.93853213881185
357.0549	23976.8884436539	-1.73962058540106	0.0581515852373796	-29.9152736473097	1.24558424610222e-196	6.71120791799874e-193	NA	NA	NA	NA	NA	NA	NA	NA	NA	NA	NA	NA	NA	NA	NA	NA	1	2	2	3	-1.28504849024148
308.1563	1202.35677755576	-3.27773449478302	0.109716541291033	-29.8745700166443	4.21139976276337e-196	2.2691021921769e-192	NA	NA	NA	NA	NA	NA	NA	NA	NA	NA	NA	NA	NA	NA	NA	NA	2	2	0	3	-2.38818415606529
370.2782	1164.80906648271	3.14403327250461	0.105576641035261	29.7796296763652	7.17197380529197e-195	3.86425948629131e-191	NA	NA	NA	NA	NA	NA	NA	NA	NA	NA	NA	NA	NA	NA	NA	NA	2	2	2	3	1.71105215731128
380.0418	1651.98074629713	3.67931888601952	0.123704591372914	29.7427835554464	2.14988877229961e-194	1.15836007051503e-190	NA	NA	NA	NA	NA	NA	NA	NA	NA	NA	NA	NA	NA	NA	NA	NA	2	2	3	3	1.94774898009628
196.1182	2863.61557802995	4.50442550266064	0.151701164767869	29.6927548944879	9.52420046559661e-194	5.13163921086345e-190	NA	NA	NA	NA	NA	NA	NA	NA	NA	NA	NA	NA	NA	NA	NA	NA	1	2	3	3	2.23991785227678
310.0601	2635.64743555327	4.3809665675651	0.147877812612131	29.6255840560473	6.99882168191304e-193	3.77096512221475e-189	NA	NA	NA	NA	NA	NA	NA	NA	NA	NA	NA	NA	NA	NA	NA	NA	1	2	2	3	2.2068733128708
314.1917	2721.01298469635	-4.57478269073111	0.155786769135461	-29.3656689596868	1.50764968687762e-189	8.12321651289661e-186	NA	NA	NA	NA	NA	NA	NA	NA	NA	NA	NA	NA	NA	NA	NA	NA	2	2	3	3	-3.2978846275486
453.0492	6580.04656697089	5.72820031915572	0.195853475038239	29.2473764789587	4.84881899106362e-188	2.61254367238508e-184	NA	NA	NA	NA	NA	NA	NA	NA	O-Carbamoyl-deacetylcephalosporin_C	1	C15H20N4O8S	[M+K-2H]-	416.100188	453.0487946	0.957071302641598	C06568	2	2	3	3	2.63570195123159
316.2035	15597.7705262696	-3.09099227268816	0.105821090931039	-29.2096050559758	1.46439331408347e-187	7.89015117628175e-184	NA	NA	NA	NA	NA	NA	NA	NA	NA	NA	NA	NA	NA	NA	NA	NA	2	2	3	3	-2.25149760944207
300.1088	1121.95176917005	3.08560385467797	0.106275664306058	29.0339644059236	2.45286609462194e-185	1.3216042517823e-181	NA	NA	NA	NA	NA	NA	NA	NA	NA	NA	NA	NA	NA	NA	NA	NA	2	2	3	3	1.68355856035476
184.0841	3089.18220722047	4.61696483751004	0.159055015592258	29.0274709057008	2.96237495453899e-185	1.59612762550561e-181	NA	NA	NA	NA	NA	NA	NA	NA	NA	NA	NA	NA	NA	NA	NA	NA	2	2	1	3	2.27560600637924
357.0694	6432.00818276701	5.69502276027902	0.196224661638446	29.0229714895491	3.37617191056789e-185	1.81908142541398e-181	NA	NA	NA	NA	NA	NA	NA	NA	NA	NA	NA	NA	NA	NA	NA	NA	2	2	3	3	2.60682658872182
353.1012	2079.80570880014	4.0272247472056	0.139397413160238	28.8902401838425	1.58342995530774e-183	8.53152059919813e-180	10-Hydroxy-8-nor-2-fenchanone_glucoside,Glucosyl_(E)-2,6-Dimethyl-2,5-heptadienoate,3,3-Dihydroxy-4,5,7-trimethoxyflavan,Byssochlamic_acid,5-Hydroxy-3-methoxysativan,5,8-Dihydroxy-3,4,7-trimethoxyflavan,Asparaginyl-Tryptophan,Histidinyl-Tyrosine,Tryptophyl-Asparagine,Tyrosyl-Histidine	1	C15H24O7	[M+K-2H]-	316.152205	353.1008116	0.959216146945122	HMDB33643,HMDB35136,HMDB30664,HMDB34262,HMDB39571,HMDB40308,HMDB28742,HMDB28897,HMDB29078,HMDB29107	NA	NA	NA	NA	NA	NA	NA	NA	0	2	3	3	2.12892268256653
260.8925	1870.42912389576	3.86717288420405	0.133970050581782	28.8659507659388	3.19588670360369e-183	1.72194375590167e-179	NA	NA	NA	NA	NA	NA	NA	NA	NA	NA	NA	NA	NA	NA	NA	NA	2	2	3	3	2.05054033753893
383.2182	1694.44164415858	-3.83558220961975	0.133326567685387	-28.7683263449086	5.34368540574879e-182	2.87917769661745e-178	NA	NA	NA	NA	NA	NA	NA	NA	NA	NA	NA	NA	NA	NA	NA	NA	2	2	0	3	-2.63570195123159
397.2035	5816.47626907187	-2.83296225521003	0.0988909394661537	-28.6473388816337	1.73020085834897e-180	9.32232222478426e-177	NA	NA	NA	NA	NA	NA	NA	NA	NA	NA	NA	NA	NA	NA	NA	NA	0	2	2	3	-2.08607588945616
396.2753	9512.99699280177	-2.17801389326955	0.0761727023301286	-28.5931026029528	8.18564661777267e-180	4.41042639765591e-176	NA	NA	NA	NA	NA	NA	NA	NA	NA	NA	NA	NA	NA	NA	NA	NA	2	2	1	3	-1.58627025651241
315.2042	1525.19772582566	-3.6669037878356	0.128913734750744	-28.4446323343715	5.67805792195194e-178	3.0593376083477e-174	NA	NA	NA	NA	NA	NA	NA	NA	NA	NA	NA	NA	NA	NA	NA	NA	2	2	3	3	-2.55486170496905
321.218	15105.2159536717	-2.51620353357917	0.0889214268527056	-28.2969316017291	3.7697835905132e-176	2.03115939856851e-172	NA	NA	NA	NA	NA	NA	NA	NA	NA	NA	NA	NA	NA	NA	NA	NA	2	2	1	3	-1.84660136827581
248.9784	1679.90269701878	3.70519568040823	0.131623897897765	28.1498704990953	2.40514335382605e-174	1.29589123904148e-170	NA	NA	NA	NA	NA	NA	NA	NA	NA	NA	NA	NA	NA	NA	NA	NA	0	2	3	3	1.96348831858358
340.0903	1195.31319100216	3.18418121750454	0.113218284386204	28.1242666303159	4.94776027601629e-174	2.66585323671758e-170	NA	NA	NA	NA	NA	NA	NA	NA	NA	NA	NA	NA	NA	NA	NA	NA	0	2	3	3	1.73990354131667
365.1013	3392.67674841831	4.7556295587184	0.169574234180952	28.0445291803216	4.65787921784162e-173	2.50966532257307e-169	Cymorcin_monoglucoside,3-Hydroxy-4-isopropylbenzyl_alcohol_3-glucoside,Perilloside_B,Dehydrocyanaropicrin,Diosbulbin_D,Diosbulbin_B,7-hydroxyolanzapine,2-hydroxymethylolanzapine,3-(3,4-Dihydroxyphenyl)-1-propanol_3-glucoside,Pseudomonine	1	C16H24O7	[M+K-2H]-	328.152205	365.1008116	1.3705803551308	HMDB29777,HMDB39385,HMDB40465,HMDB35029,HMDB35109,HMDB36777,HMDB60958,HMDB60987,HMDB38304,HMDB41438	Rhododendrin,Calaxin,Deoxyelephantopin,Echinone,2,3-Dihydro-2-(4-methoxyphenyl)-5,6,7-trimethoxy-4H-1-benzopyran-4-one	1	C16H24O7	[M+K-2H]-	328.152205	365.1008116	1.3705803551308	C09965,C09353,C09388,C10338,C15118	2	2	3	3	2.34243228874929
425.1609	1069.51995020564	3.01117879464389	0.108075957750704	27.8616896608005	7.77448699377946e-171	4.18889359224837e-167	Mangostanol,Edulisin_II,Archangelicin,Atrovirisidone,Mangostenol,Curcumin_II	1	C24H26O7	[M-H]-	426.167855	425.1605786	0.728195452777758	HMDB29868,HMDB30593,HMDB30845,HMDB36982,HMDB39912,HMDB39610	Archangelicin,Disenecionyl_cis-khellactone	1	C24H26O7	[M-H]-	426.167855	425.1605786	0.728195452777758	C09116,C09261	2	2	2	3	1.61816546845342
391.049	1429.99471198733	3.45990891195122	0.124204559816701	27.856536966576	8.97624325051076e-171	4.8363998633752e-167	4-O-alpha-D-Galactopyranuronosyl-D-galacturonic_acid	1	C12H18O13	[M+Na-2H]-	370.074745	391.0494136	-1.17990203784837	HMDB39721	Digalacturonate,1,2-beta-D-Glucuronosyl-D-glucuronate	1	C12H18O13	[M+Na-2H]-	370.074745	391.0494136	-1.17990203784837	C02273,C04354	2	2	3	3	1.85693431946398
264.9734	1154.50753209113	3.13016473824339	0.112694359719136	27.7757000975435	8.52892169745703e-170	4.59538301058985e-166	NA	NA	NA	NA	NA	NA	NA	NA	NA	NA	NA	NA	NA	NA	NA	NA	2	2	3	3	1.70505154044085
342.2192	1183.22478098961	-3.25072989214984	0.117304841945518	-27.7118134105635	5.03106327338246e-169	2.71073689169847e-165	NA	NA	NA	NA	NA	NA	NA	NA	NA	NA	NA	NA	NA	NA	NA	NA	2	2	3	3	-2.35714021346065
312.1817	21008.386748017	-2.87490776445556	0.103894882048376	-27.6713126553909	1.54656175857154e-168	8.33287475518343e-165	NA	NA	NA	NA	NA	NA	NA	NA	NA	NA	NA	NA	NA	NA	NA	NA	1	2	3	3	-2.11131676016804
345.2139	4357.5951792545	-1.57293059030623	0.057577325095105	-27.3185770215635	2.55215023402634e-164	1.37509854609339e-160	NA	NA	NA	NA	NA	NA	NA	NA	NA	NA	NA	NA	NA	NA	NA	NA	2	2	3	3	-1.1778532177417
313.2214	2035.18865032912	-4.12488429291722	0.151205359053968	-27.2800138746734	7.32352532376793e-164	3.94591544444616e-160	NA	NA	NA	NA	NA	NA	NA	NA	NA	NA	NA	NA	NA	NA	NA	NA	2	2	3	3	-2.88268344133892
369.2473	11215.0380937957	-2.04522741524835	0.0752942524331125	-27.1631279833108	1.77184535140308e-162	9.54670275335981e-159	NA	NA	NA	NA	NA	NA	NA	NA	NA	NA	NA	NA	NA	NA	NA	NA	2	2	3	3	-1.49204715510641
314.1971	1480058.44632441	-2.77268951023103	0.102191849547795	-27.1321981400703	4.10756660251147e-162	2.21315688543318e-158	NA	NA	NA	NA	NA	NA	NA	NA	NA	NA	NA	NA	NA	NA	NA	NA	1	2	3	3	-2.02458986559858
274.0394	1104.13390179434	3.0609138240752	0.112903947785338	27.1107776487574	7.34907199701728e-162	3.95967999199291e-158	2-Amino-5-benzoylbenzimidazole	1	C14H11N3O	[M+K-2H]-	237.090212	274.0388186	2.08547096684275	HMDB60711	L-Tyrosine_methyl_ester_4-sulfate	1	C10H13NO6S	[M-H]-	275.046361	274.0390846	1.11480448298248	C04201	2	2	3	3	1.65179735232615
434.3246	1169.79987082301	-3.23177006537551	0.119918038495892	-26.9498242792406	5.73140247635462e-160	3.08807965425987e-156	NA	NA	NA	NA	NA	NA	NA	NA	NA	NA	NA	NA	NA	NA	NA	NA	2	2	1	3	-2.32821427985418
237.0647	7591.20641538583	-1.16371138043441	0.0432721886501096	-26.8928246233153	2.66443723033668e-159	1.43559877970541e-155	NA	NA	NA	NA	NA	NA	NA	NA	NA	NA	NA	NA	NA	NA	NA	NA	2	2	3	3	-0.939273949582213
476.1858	3696.37592171103	-2.26214767443611	0.0843267165341127	-26.8259902366886	1.60804836389934e-158	8.66416458468962e-155	NA	NA	NA	NA	NA	NA	NA	NA	NA	NA	NA	NA	NA	NA	NA	NA	2	2	3	3	-1.64998023933098
262.9254	1000.94065826334	2.90722905028609	0.10846163221783	26.80421630063	2.88550910636958e-158	1.55471230651193e-154	NA	NA	NA	NA	NA	NA	NA	NA	NA	NA	NA	NA	NA	NA	NA	NA	2	2	3	3	1.55279838518058
324.1086	1251.03647907418	3.25448884087062	0.121737735203193	26.7336075822219	1.91528268362422e-157	1.03195430993673e-153	NA	NA	NA	NA	NA	NA	NA	NA	NA	NA	NA	NA	NA	NA	NA	NA	2	2	3	3	1.77926703952403
379.0643	1733.87317662738	3.75264743076447	0.140522972432662	26.7048680069925	4.13231339073738e-157	2.2264904549293e-153	Melibiose,Cellobiose,D-Maltose,Alpha-Lactose,Sucrose,Lactulose,Trehalose,Isomaltose,Galactinol,3-b-Galactopyranosyl_glucose,Epimelibiose,Turanose,Kojibiose,Neotrehalose,Sakebiose,Inulobiose,Galabiose,Maltulose,Mannobiose,DEAE-cellulose,Allolactose,Glucinol,Trehalulose,Fagopyritol_A1,beta-Lactose,Glucose-1,3-mannose_oligosaccharide,Dihydrocaffeic_acid_3-O-glucuronide	1	C12H22O11	[M+K-2H]-	342.116215	379.0648216	-1.26601038310696	HMDB00048,HMDB00055,HMDB00163,HMDB00186,HMDB00258,HMDB00740,HMDB00975,HMDB02923,HMDB05826,HMDB06603,HMDB06792,HMDB11740,HMDB11742,HMDB29880,HMDB29882,HMDB29898,HMDB29902,HMDB29919,HMDB29933,HMDB33368,HMDB38489,HMDB39237,HMDB39727,HMDB39876,HMDB41627,HMDB60068,HMDB41720	Sucrose,Cellobiose,Maltose,Lactose,Isomaltose,alpha-Maltose,alpha,alpha-Trehalose,alpha-D-Galactosyl-(1->3)-1D-myo-inositol,Nigerose,Inulobiose,Levanbiose,Mannobiose,Palatinose,beta-Lactose,beta-Maltose,Laminaribiose,4-O-beta-D-Glucopyranosyl-D-mannose,alpha-D-Glucosyl-(1,3)-D-mannose,alpha-D-Aldosyl_beta-D-fructoside,Epimelibiose,Melibiose,alpha-Cellobiose,beta-Cellobiose,Lactulose,Gentiobiose,S…	1	C12H22O11	[M+K-2H]-	342.116215	379.0648216	-1.26601038310696	C00089,C00185,C00208,C00243,C00252,C00897,C01083,C01235,C01518,C01711,C01725,C01728,C01742,C01970,C01971,C02048,C02964,C04147,C04219,C05400,C05402,C06421,C06422,C07064,C08240,C08250,C15548,C18068,C19632,C19633,C19634,C19636,C19773,C20236,C20861	2	2	1	3	1.99651063818338
276.0421	1056.35800171763	-3.05966955610609	0.11510265656119	-26.5820933027686	1.09352654695474e-155	5.89192103499213e-152	N-Ornithyl-L-taurine	1	C7H17N3O4S	[M+K-2H]-	239.093979	276.0425856	-1.73415271753541	HMDB33519	NA	NA	NA	NA	NA	NA	NA	NA	2	2	3	3	-2.23423878715783
315.2003	259692.940836656	-2.85325641480895	0.107426227195859	-26.5601472683845	1.96081885601012e-155	1.05648919961825e-151	NA	NA	NA	NA	NA	NA	NA	NA	NA	NA	NA	NA	NA	NA	NA	NA	2	2	3	3	-2.10275361442175
225.0899	2007.92537338576	3.97406429956537	0.149714499181566	26.5442847639348	2.98960879035849e-155	1.61080121624515e-151	3-Hydroxycapric_acid,(R)-3-Hydroxydecanoic_acid,9-Hydroxydecanoic_acid,(1R,2R,4R,8R)-p-Menthane-2,8,9-triol,7-Methyl-3-methylene-1,6,7-octanetriol,cis-p-Menthane-1,7,8-triol,2,6-Dimethyl-7-octene-2,3,6-triol,(1S,2S,4R,8R)-p-Menthane-1,2,9-triol,2-Hexyl-1,3-dioxan-5-ol,2-Hexyl-1,3-dioxolane-4-methanol,(1R,2R,4S)-p-Menthane-1,2,8-triol,xi-5-Hydroxydecanoic_acid,4-Hydroxy-3-(3-methyl-2-butenyl)aceto…	1	C10H20O3	[M+K-2H]-	188.141245	225.0898516	0.132391575102777	HMDB02203,HMDB10725,HMDB33201,HMDB33574,HMDB33640,HMDB34783,HMDB38186,HMDB39470,HMDB39668,HMDB39669,HMDB39893,HMDB40329,HMDB30770,HMDB30904,HMDB31553,HMDB31661,HMDB33379,HMDB36224,HMDB37628,HMDB37702,HMDB37703,HMDB37721,HMDB41316,HMDB41317	10-Hydroxydecanoic_acid,6-Hydroxy-3,7-dimethyloctanoate,4-Hydroxy-3-prenylacetophenone,Plastoquinone-1	1	C10H20O3	[M+K-2H]-	188.141245	225.0898516	0.132391575102777	C02774,C18067,C10702,C16694	2	2	0	3	2.10275361442175
563.1213	1594.22578955843	3.62542050738681	0.13666961507706	26.5268948430318	4.74574222455991e-155	2.55700591059288e-151	NA	NA	NA	NA	NA	NA	NA	NA	NA	NA	NA	NA	NA	NA	NA	NA	2	2	3	3	1.91764454508463
340.2318	2696.26139069577	-2.20653503931325	0.0833340449252604	-26.4781943717267	1.72837479931649e-154	9.31248341871725e-151	NA	NA	NA	NA	NA	NA	NA	NA	NA	NA	NA	NA	NA	NA	NA	NA	1	2	3	3	-1.61301950630006
283.0958	3822.79874216185	4.93157981818678	0.187665182321682	26.2786083021699	3.3679946692034e-152	1.81467552776679e-148	NA	NA	NA	NA	NA	NA	NA	NA	NA	NA	NA	NA	NA	NA	NA	NA	2	2	0	3	2.38818415606529
267.0837	2970.60759028795	4.55884083464856	0.174756864461436	26.0867625926911	5.15253692790246e-150	2.77618689675385e-146	NA	NA	NA	NA	NA	NA	NA	NA	NA	NA	NA	NA	NA	NA	NA	NA	2	2	3	3	2.25740260689457
231.0469	1114.83910954513	3.07568592331562	0.117924548396416	26.0818121853337	5.86384938849421e-150	3.15944205052068e-146	Caffeine,Enprofylline,3-[(2-Mercapto-1-methylpropyl)thio]-2-butanol	1	C8H10N4O2	[M+(37Cl)]-	194.080376	231.0468276	0.242375108900747	HMDB01847,HMDB14962,HMDB37295	Caffeine	1	C8H10N4O2	[M+(37Cl)]-	194.080376	231.0468276	0.242375108900747	C07481	2	2	3	3	1.66840232899363
309.1475	4560.77205662584	5.19127442441666	0.19907005114655	26.0776264160146	6.54126125657633e-150	3.52443156504333e-146	NA	NA	NA	NA	NA	NA	NA	NA	NA	NA	NA	NA	NA	NA	NA	NA	2	2	3	3	2.45821431911771
401.0778	3395.35611238675	4.75666840228692	0.18241795752519	26.0756587060792	6.88618001399395e-150	3.71027379153994e-146	Meticillin,4-Phosphopantothenoylcysteine	1	C17H20N2O6S	[M+Na-2H]-	380.10421	401.0788786	-2.75332374499526	HMDB15541,HMDB01117	Methicillin,(R)-4-Phosphopantothenoyl-L-cysteine	1	C17H20N2O6S	[M+Na-2H]-	380.10421	401.0788786	-2.75332374499526	C07177,C04352	2	2	3	3	2.34972271600995
319.0021	1230.3216705558	3.22814513635082	0.12440321043355	25.9490500695329	1.86374521804078e-148	1.00418592348037e-144	3-O-Methylcoumestrol,9-O-Methylcoumestrol,Cochliophilin_A,Pseudobaptigenin,Rhein,Lucernol,Repensol,Aureol	1	C16H10O5	[M+K-2H]-	282.052825	319.0014316	1.96206016019846	HMDB29584,HMDB33588,HMDB34445,HMDB36616,HMDB32876,HMDB34042,HMDB34138,HMDB37921	4,5-Methylenedioxy-6-hydroxyaurone,Pseudobaptigenin,Rhein	1	C16H10O5	[M+K-2H]-	282.052825	319.0014316	1.96206016019846	C08722,C10522,C10401	2	2	3	3	1.76143464671918
423.0506	1169.71872969587	3.15056441743921	0.121882280113359	25.849240878239	2.48138793768585e-147	1.33697182082514e-143	NA	NA	NA	NA	NA	NA	NA	NA	O-Feruloylgalactarate	1	C16H18O11	[M+(37Cl)]-	386.084915	423.0513666	-1.88062269235653	C03156	2	2	3	3	1.71915007766483
269.0258	1047.42696228924	-3.045056660493	0.117807133842396	-25.8478121075989	2.57488476633393e-147	1.38734791210072e-143	NA	NA	NA	NA	NA	NA	NA	NA	NA	NA	NA	NA	NA	NA	NA	NA	2	2	3	3	-2.22863087886199
314.2059	1369.50663871036	-3.49193815618412	0.135223236236382	-25.8235067683183	4.82923089301774e-147	2.60198960515796e-143	NA	NA	NA	NA	NA	NA	NA	NA	NA	NA	NA	NA	NA	NA	NA	NA	0	2	3	3	-2.46787248744185
433.0642	6597.53844095062	5.73199442633242	0.222733861884236	25.7347238441526	4.77923775423951e-146	2.57505330198425e-142	NA	NA	NA	NA	NA	NA	NA	NA	NA	NA	NA	NA	NA	NA	NA	NA	2	2	3	3	2.65100625891397
353.0803	3103.6744669136	4.62365775836276	0.179950626415751	25.694035361013	1.362815322705e-145	7.34284895873453e-142	Verimol_B,Verimol_A,7-Hydroxy-2,4,5-trimethoxyisoflavan,7-Hydroxy-2,3,4-trimethoxyisoflavan,Sorgolactone,5-Hydroxy-3,4,7-trimethoxyflavan,Niazidin,4,7-Di-O-methylcatechin	1	C18H20O5	[M+K-2H]-	316.131075	353.0796816	1.64495446844788	HMDB38323,HMDB38324,HMDB38780,HMDB39510,HMDB39607,HMDB40534,HMDB31981,HMDB30663	Sorgolactone,2-O-Methylodoratol,Combretastatin_A-4,(S)-N-[3-(3,4-Methylenedioxyphenyl)-2-(mercaptomethyl)-1-oxoprolyl]glycine,Paeoniflorigenone,Paeonilactone_C	1	C18H20O5	[M+K-2H]-	316.131075	353.0796816	1.64495446844788	C09186,C09774,C20268,C01313,C17453,C17456	2	2	3	3	2.28184500988713
377.0985	1899.18933762277	3.89006585738864	0.151883871279176	25.6121063061287	1.11838257020239e-144	6.02584528825047e-141	Dolichin_B,(S)-4,5,7-Trihydroxy-3-prenylflavanone,Desmethylxanthohumol,Glyceollidin_I,5-Deoxykievitone,(S)-4,5,7-Trihydroxy-6-prenylflavanone,Selinone,Glyceollidin_II,Licocoumarone,Morachalcone_A,1-Hydroxy-3,5-dimethoxy-2-prenylxanthone	1	C20H20O5	[M+(37Cl)]-	340.131075	377.0975266	2.61311711289935	HMDB29468,HMDB29866,HMDB30610,HMDB34026,HMDB34214,HMDB37247,HMDB37585,HMDB37916,HMDB38755,HMDB40306,HMDB41251	Glepidotin_B,6-Prenylnaringenin,5-Deoxykievitone,(+)-Galbacin,Glyceocarpin,4-Glyceollidin,Desmethylxanthohumol,Sophoraflavanone_B	1	C20H20O5	[M+(37Cl)]-	340.131075	377.0975266	2.61311711289935	C09753,C09832,C10418,C10616,C15509,C15510,C16416,C18023	2	2	2	3	2.06209802634969
312.0447	3809.71593302539	4.92651945485033	0.192642641116852	25.5733591809616	3.01933838137176e-144	1.6268195198831e-140	NA	NA	NA	NA	NA	NA	NA	NA	NA	NA	NA	NA	NA	NA	NA	NA	0	2	3	3	2.38020595534239
332.0737	1186.93798125111	3.17284615777028	0.124327279725719	25.5201124384765	1.17917029074486e-143	6.3533695265333e-140	NA	NA	NA	NA	NA	NA	NA	NA	NA	NA	NA	NA	NA	NA	NA	NA	2	2	3	3	1.7335988524964
337.1064	7494.38452291396	5.91809273454607	0.232578785019145	25.4455398159334	7.90938213630815e-143	4.26157509504283e-139	Verimol_B,Verimol_A,7-Hydroxy-2,4,5-trimethoxyisoflavan,7-Hydroxy-2,3,4-trimethoxyisoflavan,Sorgolactone,5-Hydroxy-3,4,7-trimethoxyflavan,Histidinyl-Phenylalanine,Phenylalanyl-Histidine,Garcinia_lactone_dibutyl_ester	1	C18H20O5	[M+Na-2H]-	316.131075	337.1057436	1.86884979553644	HMDB38323,HMDB38324,HMDB38780,HMDB39510,HMDB39607,HMDB40534,HMDB28892,HMDB28997,HMDB40462	Sorgolactone,2-O-Methylodoratol,Combretastatin_A-4	1	C18H20O5	[M+Na-2H]-	316.131075	337.1057436	1.86884979553644	C09186,C09774,C20268	2	2	0	3	2.68361844898037
266.1036	964.548720783063	2.84903684816006	0.11231207100695	25.3671472942899	5.81364636390159e-142	3.13239266087018e-138	N-Acetyl-L-phenylalanine,Phenylpropionylglycine,3-Phenylpropionylglycine,N-isopropylterephthalamic_acid,2-Acetamido-4-methylphenyl_acetate	1	C11H13NO3	[M+Hac-H]-	207.089544	266.1033976	0.934599115340276	HMDB00512,HMDB00860,HMDB02042,HMDB60608,HMDB61682	N-Acetyl-L-phenylalanine,N-Acetyl-D-phenylalanine,Cantleyine,Rhexifoline,Methylone	1	C11H13NO3	[M+Hac-H]-	207.089544	266.1033976	0.934599115340276	C03519,C05620,C09933,C09986,C20126	1	2	2	3	1.51655953542646
392.1824	1003.65477481849	2.91156440743713	0.114782019218583	25.3660323041759	5.98068608736968e-142	3.22239366387478e-138	NA	NA	NA	NA	NA	NA	NA	NA	Primidolol	1	C17H23N3O4	[M+Hac-H]-	333.168857	392.1827106	-0.78713311847115	C11774	2	2	3	3	1.55904017368837
309.1455	1200.62898079815	-3.27505182015684	0.129785603667969	-25.2343228185417	1.68342131920624e-140	9.07027406788322e-137	NA	NA	NA	NA	NA	NA	NA	NA	NA	NA	NA	NA	NA	NA	NA	NA	2	2	3	3	-2.37237644191408
198.185	2220.92859810928	-4.26105647124644	0.168960406046716	-25.2192603636873	2.46305106397024e-140	1.32709191326717e-136	NA	NA	NA	NA	NA	NA	NA	NA	NA	NA	NA	NA	NA	NA	NA	NA	2	2	3	3	-3.02839092550942
262.0393	1184.86420896595	3.1704895492456	0.125761349750647	25.210365152186	3.08343310253808e-140	1.66135375564752e-136	Epinephrine_sulfate,N-acetyl-S-(3-oxo-3-carboxy-n-propyl)cysteine,Cystathionine_ketimine	1	C9H13NO6S	[M-H]-	263.046361	262.0390846	0.808657992124205	HMDB01876,HMDB02194,HMDB02015	NA	NA	NA	NA	NA	NA	NA	NA	2	2	3	3	1.73151252248588
369.0665	1830.83034513161	3.83504813331572	0.152533395944518	25.1423506935535	1.71344839685808e-139	9.23205996227136e-136	4-O-alpha-D-Galactopyranuronosyl-D-galacturonic_acid	1	C12H18O13	[M-H]-	370.074745	369.0674686	-2.56484269273085	HMDB39721	Digalacturonate,1,2-beta-D-Glucuronosyl-D-glucuronate	1	C12H18O13	[M-H]-	370.074745	369.0674686	-2.56484269273085	C02273,C04354	2	2	3	3	2.039250239452
425.2345	3095.01992554548	-1.96265244951513	0.0781135377867535	-25.125637695134	2.60969986032896e-139	1.40610628474524e-135	NA	NA	NA	NA	NA	NA	NA	NA	NA	NA	NA	NA	NA	NA	NA	NA	2	2	3	3	-1.4415908808461
316.2012	9378.83256476066	-2.97775583592962	0.118580804576758	-25.1116177408132	3.71342126749226e-139	2.00079137892483e-135	NA	NA	NA	NA	NA	NA	NA	NA	NA	NA	NA	NA	NA	NA	NA	NA	2	2	3	3	-2.19121498370089
261.1708	1053.95735801567	2.98805359160823	0.119219930845003	25.0633729648188	1.24810465558286e-138	6.72478788428048e-135	NA	NA	NA	NA	NA	NA	NA	NA	NA	NA	NA	NA	NA	NA	NA	NA	2	2	2	3	1.60117558854714
301.185	989.695701554223	-2.94787389455946	0.118434493751501	-24.8903322096744	9.46840533737195e-137	5.10157679577601e-133	NA	NA	NA	NA	NA	NA	NA	NA	NA	NA	NA	NA	NA	NA	NA	NA	2	2	3	3	-2.15663644061223
278.1249	1611.99127823291	-3.75579950022691	0.150987772528403	-24.8748586546661	1.39238414219016e-136	7.50216575812061e-133	NA	NA	NA	NA	NA	NA	NA	NA	NA	NA	NA	NA	NA	NA	NA	NA	2	2	3	3	-2.59316649747403
269.9764	1168.90547867176	3.14919470232686	0.126739856597863	24.8477060560281	2.73779969792379e-136	1.47512647724134e-132	NA	NA	NA	NA	NA	NA	NA	NA	NA	NA	NA	NA	NA	NA	NA	NA	2	2	3	3	1.71306612193094
324.0755	1129.19864588266	3.09579552748376	0.124613597996211	24.8431597936678	3.06574564793645e-136	1.65182375510816e-132	NA	NA	NA	NA	NA	NA	NA	NA	SR95531	1	C15H17N3O3	[M+K-2H]-	287.126992	324.0755986	-0.157062118167262	C13796	2	2	3	3	1.69323120383587
397.2786	2028.34329890702	-2.15547032520504	0.0868059019882522	-24.8309190485314	4.1570510674791e-136	2.23981911515774e-132	NA	NA	NA	NA	NA	NA	NA	NA	NA	NA	NA	NA	NA	NA	NA	NA	2	2	3	3	-1.57011178235675
202.0502	5391.11929391284	5.43667443534555	0.218963595943863	24.8291247314891	4.34676072941749e-136	2.34203468101014e-132	NA	NA	NA	NA	NA	NA	NA	NA	N-Cyclopropylammeline	1	C6H9N5O	[M+Cl]-	167.08071	202.0501116	0.301905302130496	C14148	2	2	3	3	2.53126428590136
321.1471	2645.47520681823	4.38634028522351	0.176719932576597	24.8208576207006	5.33876206879865e-136	2.87652500266871e-132	2-Methoxyestrone,19-Oxoandrost-4-ene-3,17-dione,Adrenosterone,2-Hydroxy-3-methoxyestrone,Testolactone,Sageone,Ginsenoyne_F,4-Methoxyestrone	1	C19H24O3	[M+Na-2H]-	300.172545	321.1472136	-0.422236264934535	HMDB00010,HMDB06768,HMDB06772,HMDB11195,HMDB15031,HMDB38684,HMDB39569,HMDB60088	(10S)-Juvenile_hormone_III_diol,Testolactone,Adrenosterone,19-Oxoandrost-4-ene-3,17-dione,2-Methoxyestrone,11alpha-Hydroxyandrosta-1,4-diene-3,17-dione,9alpha-Hydroxyandrosta-1,4-diene-3,17-dione,14-Hydroxyandrosta-1,4-diene-3,17-dione,9beta,11beta-Epoxyandrost-4-ene-3,17-dione,17beta-Hydroxy-3-methoxyestra-1,3,5(10)-trien-16-one,D-Homo-17a-oxaandrosta-4,6-diene-3,17-dione,5alpha-Androst-1-ene-3,…	1	C16H28O4	[M+K-2H]-	284.19876	321.1473666	-0.898652861555843	C16505,C02197,C05285,C05297,C05299,C14587,C14909,C15150,C15200,C15295,C15386,C15406,C17850,C17851,C18510,C19944	2	2	1	3	2.2122151549367
344.0963	1084.67496730287	3.03315766900737	0.122248310852091	24.8114485007258	6.74546142214678e-136	3.63445461425269e-132	NA	NA	NA	NA	NA	NA	NA	NA	NA	NA	NA	NA	NA	NA	NA	NA	0	2	2	3	1.63386614333369
169.0919	1198.37038839573	3.18739797705397	0.12849366740087	24.8058759744948	7.74727147809024e-136	4.17422987239502e-132	NA	NA	NA	NA	NA	NA	NA	NA	NA	NA	NA	NA	NA	NA	NA	NA	0	2	2	3	1.74414540445325
449.2169	1029.82961022846	-3.01601483449639	0.121936985746654	-24.7342085424573	4.58525123246295e-135	2.47053336405103e-131	NA	NA	NA	NA	NA	NA	NA	NA	NA	NA	NA	NA	NA	NA	NA	NA	2	2	2	3	-2.21762087930414
259.0072	1899.17738680838	3.89028588106308	0.157389279721065	24.717603943278	6.91766322742888e-135	3.72723694693868e-131	NA	NA	NA	NA	NA	NA	NA	NA	NA	NA	NA	NA	NA	NA	NA	NA	2	2	3	3	2.06601254485176
244.2	944.060731000119	2.81504911362878	0.113902023371421	24.7146541413863	7.441739851978e-135	4.00960943224575e-131	NA	NA	NA	NA	NA	NA	NA	NA	NA	NA	NA	NA	NA	NA	NA	NA	2	2	3	3	1.50203132211995
278.1237	5670.17981871069	5.51059664935322	0.223604238519158	24.6444194700767	4.22371610750107e-134	2.27573823872158e-130	NA	NA	NA	NA	NA	NA	NA	NA	NA	NA	NA	NA	NA	NA	NA	NA	0	2	2	3	2.56721541228741
298.1104	1001.18793451518	2.90770085868282	0.118012380494763	24.6389475959419	4.83447653707177e-134	2.60481595817427e-130	NA	NA	NA	NA	NA	NA	NA	NA	NA	NA	NA	NA	NA	NA	NA	NA	1	2	3	3	1.55435316043315
132.0304	1858.35456881686	3.85738460702046	0.156788605793382	24.6024549265	1.18903282154246e-133	6.40650884247076e-130	NA	NA	NA	NA	NA	NA	NA	NA	NA	NA	NA	NA	NA	NA	NA	NA	2	2	3	3	2.04674792724162
366.0862	927.087132733781	2.7862258054824	0.113280300682177	24.5958546075855	1.39901710672253e-133	7.53790417102099e-130	NA	NA	NA	NA	NA	NA	NA	NA	NA	NA	NA	NA	NA	NA	NA	NA	2	2	3	3	1.48081582975992
296.1068	1041.85502998331	2.97018753422186	0.120795465060274	24.5885682276219	1.67406271623034e-133	9.01984991504907e-130	NA	NA	NA	NA	NA	NA	NA	NA	NA	NA	NA	NA	NA	NA	NA	NA	0	2	3	3	1.58955211465523
333.1788	1153.03563963456	3.12784934675858	0.127412604064567	24.5489790411435	4.43495409117137e-133	2.38955326432313e-129	NA	NA	NA	NA	NA	NA	NA	NA	NA	NA	NA	NA	NA	NA	NA	NA	2	2	3	3	1.70306491148516
299.2421	18365.087785241	-2.26737532350416	0.0924510723838518	-24.5251381627045	7.9682964281632e-133	4.29331811549433e-129	NA	NA	NA	NA	NA	NA	NA	NA	NA	NA	NA	NA	NA	NA	NA	NA	2	2	2	3	-1.65544802893759
326.0103	1101.11718495053	-3.12966009765966	0.128675797760992	-24.3220570776863	1.14565153420192e-130	6.17277046627992e-127	NA	NA	NA	NA	NA	NA	NA	NA	NA	NA	NA	NA	NA	NA	NA	NA	2	2	3	3	-2.28184500988713
213.1188	4374.46537674355	5.13009427524266	0.211641649763256	24.2395307397255	8.52638869220176e-130	4.59401822735831e-126	NA	NA	NA	NA	NA	NA	NA	NA	NA	NA	NA	NA	NA	NA	NA	NA	2	2	3	3	2.43054078083781
344.2348	9005.36199246725	-2.20252684384819	0.091215447612481	-24.1464236760136	8.14132843263924e-129	4.38654775950602e-125	NA	NA	NA	NA	NA	NA	NA	NA	NA	NA	NA	NA	NA	NA	NA	NA	1	2	2	3	-1.60961245122198
340.2172	1156.90476978918	-3.2129964709829	0.133469557468107	-24.0728787292986	4.809298909261e-128	2.59125025230983e-124	NA	NA	NA	NA	NA	NA	NA	NA	NA	NA	NA	NA	NA	NA	NA	NA	2	2	3	3	-2.3144519035625
367.0433	1312.9091000587	3.32871519567989	0.139245328178517	23.9053994789138	2.69129260197057e-126	1.45006845394174e-122	NA	NA	NA	NA	NA	NA	NA	NA	NA	NA	NA	NA	NA	NA	NA	NA	2	2	3	3	1.81190767123913
342.2282	706705.434667162	-1.99246833388324	0.0837189971934732	-23.7994768293591	3.38168881198806e-125	1.82205393189917e-121	NA	NA	NA	NA	NA	NA	NA	NA	NA	NA	NA	NA	NA	NA	NA	NA	2	2	0	3	-1.45620621547751
309.9686	971.997189763228	2.86065135703187	0.120417368610006	23.7561357639081	9.49482633607497e-125	5.11581242987719e-121	NA	NA	NA	NA	NA	NA	NA	NA	NA	NA	NA	NA	NA	NA	NA	NA	2	2	2	3	1.52394527402177
266.9057	1118.17939870244	3.07985906952837	0.129684521445914	23.7488563414475	1.129044621254e-124	6.08329241931657e-121	NA	NA	NA	NA	NA	NA	NA	NA	NA	NA	NA	NA	NA	NA	NA	NA	2	2	3	3	1.67593232269267
343.2316	139190.320866234	-2.03264177820372	0.0858479495172122	-23.6772315429174	6.18931016159089e-124	3.33480031506517e-120	NA	NA	NA	NA	NA	NA	NA	NA	NA	NA	NA	NA	NA	NA	NA	NA	2	2	3	3	-1.48220954376278
230.0356	2061.98646794573	4.0141210192732	0.169691423537992	23.6554148440772	1.03818933554377e-123	5.59376413990983e-120	NA	NA	NA	NA	NA	NA	NA	NA	NA	NA	NA	NA	NA	NA	NA	NA	0	2	2	3	2.12445916777388
368.244	63071.6573378514	-1.97702465734685	0.0835790285570083	-23.6545541564693	1.05958145932586e-123	5.70902490284774e-120	NA	NA	NA	NA	NA	NA	NA	NA	NA	NA	NA	NA	NA	NA	NA	NA	0	2	3	3	-1.45085565441062
402.0239	1048.17738104705	2.97902126143882	0.12594089993573	23.654120805545	1.07051823683205e-123	5.76795226005106e-120	NA	NA	NA	NA	NA	NA	NA	NA	NA	NA	NA	NA	NA	NA	NA	NA	2	2	2	3	1.59119948407266
495.143	17684.2885551933	7.16570309370566	0.303041035770596	23.6459827147969	1.29816537423547e-123	6.99451503638072e-120	Austinol	1	C25H30O8	[M+K-2H]-	458.19407	495.1426766	0.641027354279388	HMDB34464	6-Acetylpicropolin	1	C24H28O9	[M+Cl]-	460.173335	495.1427366	0.519850097610556	C09055	2	2	3	3	2.91368287289155
371.0672	3132.14917087958	4.63724767297107	0.196633953101913	23.5831482804378	5.73972476905698e-123	3.0925637055679e-119	(S)-a-Amino-2,5-dihydro-5-oxo-4-isoxazolepropanoic_acid_N2-glucoside	1	C12H18N2O9	[M+(37Cl)]-	334.101233	371.0676846	-1.35123596267684	HMDB29404	NA	NA	NA	NA	NA	NA	NA	NA	2	2	3	3	2.30111441213327
422.2155	7710.24100351804	-2.05358081325984	0.0871739962519289	-23.5572636514802	1.05762568600182e-122	5.6984871961778e-119	NA	NA	NA	NA	NA	NA	NA	NA	NA	NA	NA	NA	NA	NA	NA	NA	2	2	2	3	-1.49773410466959
423.2189	1098.52135856529	-3.12559121146394	0.13301350377915	-23.4982999669984	4.24528237755697e-122	2.2873581450277e-118	NA	NA	NA	NA	NA	NA	NA	NA	NA	NA	NA	NA	NA	NA	NA	NA	2	2	2	3	-2.27560600637924
231.0785	3345.10440762212	4.73460725903374	0.201650509916978	23.4792724351802	6.64290337343769e-122	3.57919633760823e-118	1,3-Diphenyl-1-propanone,1,3-Diphenyl-2-propanone,Lactaroviolin	1	C15H14O	[M+Na-2H]-	210.104465	231.0791336	-2.63416255086308	HMDB32041,HMDB32561,HMDB35896	Lactaroviolin,p-Methoxystilbene	1	C15H14O	[M+Na-2H]-	210.104465	231.0791336	-2.63416255086308	C09696,C14679	2	2	0	3	2.33526427653882
326.1353	910.230628863477	2.75705233937284	0.117634708049005	23.4374053805981	1.77690644193915e-121	9.57397190916815e-118	NA	NA	NA	NA	NA	NA	NA	NA	NA	NA	NA	NA	NA	NA	NA	NA	2	2	3	3	1.46567129553595
290.9862	935.536459670506	2.80072878985483	0.119507950715448	23.4355017644262	1.85812672264779e-121	1.00115867816263e-117	NA	NA	NA	NA	NA	NA	NA	NA	Shikimate_3-phosphate,Valienone_7-phosphate	1	C7H11O8P	[M+(37Cl)]-	254.019158	290.9856096	1.94408239230778	C03175,C17697	2	2	3	3	1.49204715510641
471.1071	1089.05443633077	3.03918321315504	0.12972184130312	23.4284618736903	2.1920272234231e-121	1.18106426798037e-117	Vestitone_7-glucoside,Phenethyl_6-galloylglucoside,Phlorizin,Trilobatin,Zileuton_O-glucuronide	1	C22H26O9	[M+K-2H]-	434.157685	471.1062916	1.65971037520458	HMDB33012,HMDB34573,HMDB36634,HMDB37505,HMDB60914	Eleganin,Graminiliatrin,Phlorizin	1	C22H26O9	[M+K-2H]-	434.157685	471.1062916	1.65971037520458	C09401,C09469,C01604	2	2	1	3	1.63919030317992
307.0676	987.659362837123	2.88637889527122	0.123344423826593	23.4009678405009	4.17770357370752e-121	2.25094668551361e-117	N-Desmethylpromazine,D-Erythroascorbic_acid_1-a-D-glucoside,10,11-Dihydroxycarbamazepine	1	C16H18N2S	[M+K-2H]-	270.11907	307.0676766	-0.135475021311293	HMDB13939,HMDB33627,HMDB60568	N-Glucosylnicotinate,Dihydroxycarbazepine	1	C12H16NO7	[M+Na-2H]-	286.092679	307.0673476	0.935951029289626	C03003,C07495	1	2	2	3	1.53442708547734
276.0493	1536.74523527064	3.5692544030834	0.152895574968312	23.3443930854318	1.5712823362299e-120	8.46606922760672e-117	NA	NA	NA	NA	NA	NA	NA	NA	NA	NA	NA	NA	NA	NA	NA	NA	2	2	3	3	1.89756156263093
352.153	10633.5548473802	-3.50489548548387	0.150160745409754	-23.3409568920281	1.70275695812292e-120	9.17445449036629e-117	NA	NA	NA	NA	NA	NA	NA	NA	NA	NA	NA	NA	NA	NA	NA	NA	0	2	3	3	-2.4777664978412
316.1036	927.258232847293	2.78632073708528	0.119506240788709	23.3152739028215	3.10334744515579e-120	1.67208360344994e-116	NA	NA	NA	NA	NA	NA	NA	NA	N6,N6-Dimethyladenosine	1	C12H17N5O4	[M+Na-2H]-	295.128055	316.1027236	2.75954597952068	C03416	2	2	3	3	1.48220954376278
323.2336	1141.39843656324	-3.19005724496977	0.137015416043903	-23.282469499254	6.67380246530394e-120	3.59584476830576e-116	NA	NA	NA	NA	NA	NA	NA	NA	NA	NA	NA	NA	NA	NA	NA	NA	2	2	3	3	-2.30773184438216
286.0696	1490.93258836211	3.52299304291061	0.151331665718988	23.2799462437197	7.07835972928592e-120	3.81382022213926e-116	2-(2-Phenylacetoxy)propionylglycine,N-Phenylacetylglutamic_acid,Muramic_acid,N-(1-Deoxy-1-fructosyl)alanine	1	C13H15NO5	[M+Na-2H]-	265.095024	286.0696926	-0.180026061385383	HMDB59732,HMDB59772,HMDB03254,HMDB38662	Muramic_acid	1	C9H17NO7	[M+Cl]-	251.100504	286.0699056	-0.924599179360443	C06470	2	2	0	3	1.87013586328849
258.0859	1007.69315049843	2.91751789496475	0.125781097007294	23.1952015396683	5.0903772113455e-119	2.74269524147295e-115	Glutamyl-Hydroxyproline,Hydroxyprolyl-Glutamate	1	C10H15N2O6	[M-H]-	259.093013	258.0857366	0.671869752801599	HMDB28820,HMDB28862	3-(3,4-Dihydroxypyridin-1-yl)-L-alanine	1	C8H11N2O4	[M+Hac-H]-	199.071883	258.0857366	0.671869752581349	C04446	0	2	3	3	1.56534330026758
413.1771	1170.76483211752	-3.23260788819652	0.139558806865951	-23.1630519118833	1.07395600541691e-118	5.78647495718628e-115	NA	NA	NA	NA	NA	NA	NA	NA	NA	NA	NA	NA	NA	NA	NA	NA	2	2	3	3	-2.34243228874929
375.1882	1837.47476153615	-3.96382431567127	0.171254027977636	-23.1458749465963	1.59969269810132e-118	8.61914425736993e-115	NA	NA	NA	NA	NA	NA	NA	NA	NA	NA	NA	NA	NA	NA	NA	NA	2	2	2	3	-2.80342097444418
296.0977	1741.17410682802	-3.87848741730721	0.16821040370348	-23.0573575231659	1.24102721185679e-117	6.6866546174844e-114	NA	NA	NA	NA	NA	NA	NA	NA	NA	NA	NA	NA	NA	NA	NA	NA	0	2	2	3	-2.6669578850818
336.1792	27450.2658822769	-3.16468124556782	0.137316741804866	-23.0465797831483	1.5917807467102e-117	8.57651466327454e-114	NA	NA	NA	NA	NA	NA	NA	NA	NA	NA	NA	NA	NA	NA	NA	NA	2	2	2	3	-2.30111441213327
417.0907	3106.3645150325	2.62392661955213	0.113870820689657	23.0430114023976	1.72847623036612e-117	9.31302992921268e-114	NA	NA	NA	NA	NA	NA	NA	NA	NA	NA	NA	NA	NA	NA	NA	NA	1	2	2	3	1.39578996875978
259.0936	1001.93685648333	2.90852295334923	0.1264515172192	23.0010917805548	4.54546469457339e-117	2.44909637743614e-113	NA	NA	NA	NA	NA	NA	NA	NA	NA	NA	NA	NA	NA	NA	NA	NA	0	2	3	3	1.55591170217064
309.0825	1029.90350652154	2.95194285286939	0.128975627985009	22.8876020918658	6.17444722766052e-116	3.32679216626349e-112	(2S,4R)-4-(9H-Pyrido[3,4-b]indol-1-yl)-1,2,4-butanetriol	1	C15H16N2O3	[M+(37Cl)]-	272.116093	309.0825446	0.0161769083202255	HMDB35191	NA	NA	NA	NA	NA	NA	NA	NA	2	2	3	3	1.58137927240655
314.1733	1833.88495619346	-3.9608944264007	0.173142916112563	-22.8764451664061	7.97409476010742e-116	4.29644225674588e-112	NA	NA	NA	NA	NA	NA	NA	NA	NA	NA	NA	NA	NA	NA	NA	NA	2	2	3	3	-2.78050326726875
278.213	1000.18263764534	-2.96572915255965	0.130640622536851	-22.7014315682941	4.33643486390271e-114	2.33647110467078e-110	NA	NA	NA	NA	NA	NA	NA	NA	NA	NA	NA	NA	NA	NA	NA	NA	1	2	2	3	-2.18106705568592
312.1088	1116.77735555806	3.07845669075613	0.136083003671198	22.6219043356381	2.63842722964852e-113	1.42158459133462e-109	Arginyl-Threonine,Threoninyl-Arginine,Tyramine_glucuronide,N-Acetylvanilalanine,Dihydroferuloylglycine	1	C10H21N5O4	[M+K-2H]-	275.159355	312.1079616	2.79422541965987	HMDB28719,HMDB29055,HMDB10328,HMDB11716,HMDB41725	NA	NA	NA	NA	NA	NA	NA	NA	2	2	3	3	1.67215547430923
344.1226	835.507903874106	2.62106188161761	0.11633243888527	22.530791125273	2.07222213013586e-112	1.1165132837172e-108	NA	NA	NA	NA	NA	NA	NA	NA	Lividamine	1	C12H25N3O6	[M+K-2H]-	307.174337	344.1229436	-0.97610463419809	C21255	0	2	2	3	1.3896562111653
225.1842	877.872596731743	-2.73871871545653	0.121564582309663	-22.5289197184108	2.16163912844558e-112	1.16469116240648e-108	NA	NA	NA	NA	NA	NA	NA	NA	NA	NA	NA	NA	NA	NA	NA	NA	2	2	3	3	-1.99651063818338
323.0879	1392.01680272392	3.41835593764863	0.151896191946508	22.5045532336481	3.74566221824806e-112	2.01816280319205e-108	4-Hydroxy-5,7-dimethoxyflavan,Sativan,Isosativan,Myrigalone_G,Myrigalone_H,4-Hydroxy-3,4,5-trimethoxystilbene,4-Hydroxy-3,5,4-trimethoxystilbene	1	C17H18O4	[M+(37Cl)]-	286.12051	323.0869616	2.96266984986311	HMDB30152,HMDB30521,HMDB34024,HMDB41168,HMDB41169,HMDB41671,HMDB41680	Portulacaxanthin_I,7,3-Dihydroxy-4-methoxy-8-methylflavan,(-)-Sativan,Diphenolic_acid,Sugiresinol	1	C14H16N2O7	[M-H]-	324.095753	323.0884766	-1.72646206957695	C08564,C09646,C10526,C14294,C20133	2	2	3	3	1.83897907943162
298.1772	877.686676673936	-2.73834419860446	0.121697960276651	-22.5011511481334	4.04428854276193e-112	2.17906266684013e-108	NA	NA	NA	NA	NA	NA	NA	NA	NA	NA	NA	NA	NA	NA	NA	NA	1	2	2	3	-1.99310931580589
328.058	1405.2581014814	3.43292743517395	0.152674768721374	22.485230951546	5.78985171513461e-112	3.11957210411453e-108	NA	NA	NA	NA	NA	NA	NA	NA	NA	NA	NA	NA	NA	NA	NA	NA	2	2	3	3	1.84404868803688
328.0549	946.659090924791	-2.87067754001904	0.128027606891072	-22.4223322588656	2.38363193170497e-111	1.28430088480264e-107	NA	NA	NA	NA	NA	NA	NA	NA	NA	NA	NA	NA	NA	NA	NA	NA	2	2	3	3	-2.10701587470172
422.0231	996.887334681765	2.90045622479386	0.129396443896664	22.4152699830774	2.79342062991428e-111	1.50509503539781e-107	NA	NA	NA	NA	NA	NA	NA	NA	NA	NA	NA	NA	NA	NA	NA	NA	2	2	3	3	1.54508024638719
356.0756	2138.20078540214	4.06848231365524	0.181885271550845	22.3683989306299	7.99551435077293e-111	4.30798313219646e-107	Salbutamol_4-O-sulfate,S-Glutaryldihydrolipoamide	1	C13H21NO6S	[M+(37Cl)]-	319.108961	356.0754126	0.497366551316626	HMDB60604,HMDB06832	NA	NA	NA	NA	NA	NA	NA	NA	0	2	3	3	2.14257388081154
292.1895	1023.56806865454	-3.00532040395346	0.134629003358109	-22.3229789197756	2.21059468110277e-110	1.19106841417817e-106	NA	NA	NA	NA	NA	NA	NA	NA	NA	NA	NA	NA	NA	NA	NA	NA	1	2	3	3	-2.2122151549367
298.2388	115078.864018319	-2.01515860344243	0.0906006379397317	-22.2422120778325	1.34175914836187e-109	7.22939829137373e-106	NA	NA	NA	NA	NA	NA	NA	NA	NA	NA	NA	NA	NA	NA	NA	NA	2	2	3	3	-1.47113940183688
407.0046	2712.10064702885	4.4232799541626	0.199216519553612	22.2033793385906	3.18576995437988e-109	1.71649285141988e-105	NA	NA	NA	NA	NA	NA	NA	NA	NA	NA	NA	NA	NA	NA	NA	NA	2	2	3	3	2.21762087930414
240.1088	1027.74906058351	2.94810005810191	0.132996203553387	22.1667985952583	7.18419378256669e-109	3.87084361004694e-105	NA	NA	NA	NA	NA	NA	NA	NA	NA	NA	NA	NA	NA	NA	NA	NA	2	2	3	3	1.57975732065285
329.0483	1121.80972135551	3.08512428949079	0.139373080917916	22.1357257023527	1.43189552399567e-108	7.71505308328867e-105	D-Erythroascorbic_acid_1-a-D-glucoside,Sulfacytine	1	C11H16O10	[M+Na-2H]-	308.07435	329.0490186	-2.10394184706674	HMDB33627,HMDB15412	NA	NA	NA	NA	NA	NA	NA	NA	2	2	3	3	1.68164281921646
371.0502	1048.31781775548	2.97912306135898	0.134689811040721	22.118399590436	2.10255849327229e-108	1.13285851617511e-104	NA	NA	NA	NA	NA	NA	NA	NA	NA	NA	NA	NA	NA	NA	NA	NA	2	2	0	3	1.59285118308318
331.0431	1407.34166608799	3.43472660060903	0.155318506354466	22.1140846717283	2.31354049338513e-108	1.24653561783591e-104	Mono-trans-p-coumaroylmesotartaric_acid	1	C14H14O8	[M+Na-2H]-	310.06887	331.0435386	-1.29046469794751	HMDB29783	Tuliposide_B,6-Tuliposide_B,2-epi-5-epi-Valiolone_7-phosphate,5-epi-Valiolone_7-phosphate	1	C11H18O9	[M+K-2H]-	294.095085	331.0436916	-1.75263874444329	C08570,C21186,C17692,C17693	2	2	3	3	1.84660136827581
300.0353	900.740674956762	-2.78381047719716	0.126402536364921	-22.0233751414636	1.71966874013009e-107	9.26557517182091e-104	NA	NA	NA	NA	NA	NA	NA	NA	NA	NA	NA	NA	NA	NA	NA	NA	0	2	3	3	-2.04674792724162
273.0553	1019.92280027113	2.93615788080992	0.133321862872297	22.0230787175718	1.73095502649895e-107	9.32638568277634e-104	4-Phenyl-1H,3H-naphtho[1,8-cd]pyran-1,3-dione,Sulfacetamide	1	C18H10O3	[M-H]-	274.062995	273.0557186	-1.40227790115534	HMDB41120,HMDB14772	NA	NA	NA	NA	NA	NA	NA	NA	1	2	2	3	1.57331071428684
308.0154	1077.21649216023	3.0216211255795	0.137328626687088	22.0028496495815	2.70442751693095e-107	1.45714554612239e-103	NA	NA	NA	NA	NA	NA	NA	NA	NA	NA	NA	NA	NA	NA	NA	NA	0	2	3	3	1.62509411852558
384.0671	1304.19295069828	3.31844619647705	0.15083031232121	22.0011889215614	2.80528403197003e-107	1.51148703642545e-103	NA	NA	NA	NA	NA	NA	NA	NA	NA	NA	NA	NA	NA	NA	NA	NA	2	2	3	3	1.80951151383258
258.9392	1060.39216003596	2.99716753282319	0.136369416640437	21.9782969426773	4.64564532651559e-107	2.5030737019266e-103	NA	NA	NA	NA	NA	NA	NA	NA	NA	NA	NA	NA	NA	NA	NA	NA	2	2	3	3	1.60791590728027
197.1221	825.42622624569	2.60166117153996	0.118526798610001	21.9499826372636	8.6634539245576e-107	4.66786897455164e-103	NA	NA	NA	NA	NA	NA	NA	NA	NA	NA	NA	NA	NA	NA	NA	NA	2	2	0	3	1.38236403682471
329.1901	1637.89374559474	3.66616975580362	0.167117210878999	21.9377150714783	1.13460292208237e-106	6.11324054417979e-103	NA	NA	NA	NA	NA	NA	NA	NA	NA	NA	NA	NA	NA	NA	NA	NA	0	2	3	3	1.93549613192505
250.9578	1423.20787862326	3.45188139709742	0.157484681151004	21.9188391649825	1.71782010858165e-106	9.25561474503795e-103	NA	NA	NA	NA	NA	NA	NA	NA	NA	NA	NA	NA	NA	NA	NA	NA	2	2	3	3	1.85174313028294
314.2326	846.219080632089	-2.6735235289894	0.122055293254919	-21.9041997908734	2.36905797635004e-106	1.2764484376574e-102	NA	NA	NA	NA	NA	NA	NA	NA	NA	NA	NA	NA	NA	NA	NA	NA	2	2	0	3	-1.95085836080233
272.1731	847.981793969223	-2.67723572940138	0.122376012274182	-21.8771283656724	4.29020891610982e-106	2.31156456399997e-102	NA	NA	NA	NA	NA	NA	NA	NA	NA	NA	NA	NA	NA	NA	NA	NA	2	2	1	3	-1.95713431605842
282.2555	1481.41672388347	-3.61958092034322	0.166121686943142	-21.7887320249889	2.9675403014597e-105	1.59891071442649e-101	NA	NA	NA	NA	NA	NA	NA	NA	NA	NA	NA	NA	NA	NA	NA	NA	0	2	3	3	-2.53126428590136
230.0788	4941.89472606135	5.30907461439532	0.243913319497684	21.7662349285756	4.84861116655329e-105	2.61243169653891e-101	Metronidazole	1	C6H9N3O3	[M+Hac-H]-	171.064392	230.0782456	2.23967284975394	HMDB15052	Metronidazole	1	C6H9N3O3	[M+Hac-H]-	171.064392	230.0782456	2.23967284975394	C07203	2	2	2	3	2.50899744247545
293.041	1184.71393573367	3.16965002724032	0.14585062287918	21.732166545946	1.01880174040884e-104	5.48930377732282e-101	NA	NA	NA	NA	NA	NA	NA	NA	NA	NA	NA	NA	NA	NA	NA	NA	2	2	2	3	1.72943370224337
265.1125	937.94840597982	2.80448311955817	0.129093953293714	21.7243569354284	1.20764761666788e-104	6.50680535860654e-101	NA	NA	NA	NA	NA	NA	NA	NA	NA	NA	NA	NA	NA	NA	NA	NA	2	2	3	3	1.49630782691
296.1139	869.795722840139	2.68510922588839	0.123679641325998	21.7101957694953	1.64356166814182e-104	8.85551026794813e-101	Phenethylamine_glucuronide,Arginyl-Serine,Serinyl-Arginine,Salsoline-1-carboxylate,3-Hydroxy-carbofuran	1	C14H19NO6	[M-H]-	297.121239	296.1139626	-0.270166253783231	HMDB10323,HMDB28718,HMDB29033,HMDB13067,HMDB32775	NA	NA	NA	NA	NA	NA	NA	NA	2	2	3	3	1.42470587034519
226.1311	6308.78244068864	5.66658544600546	0.261563017199967	21.6643220691759	4.45419696541468e-104	2.39992132496543e-100	NA	NA	NA	NA	NA	NA	NA	NA	NA	NA	NA	NA	NA	NA	NA	NA	2	2	3	3	2.59316649747403
429.0606	800.155792224743	2.55140467028073	0.1179170173997	21.6372897359869	8.00736608045522e-104	4.31436884414927e-100	Garcimangosone_D,9-Hydroxy-4-methoxypsoralen_9-glucoside	1	C19H20O9	[M+K-2H]-	392.110735	429.0593416	2.97767668983246	HMDB38066,HMDB39047	NA	NA	NA	NA	NA	NA	NA	NA	2	2	2	3	1.36444806238535
390.1016	4184.0604686354	1.58450696873472	0.073509801780457	21.5550434140331	4.74824120040711e-103	2.55835235877935e-99	NA	NA	NA	NA	NA	NA	NA	NA	NA	NA	NA	NA	NA	NA	NA	NA	1	2	2	3	0.914262499700639
327.2285	1208.9711817838	-3.28602803270991	0.152715571569816	-21.5173082805617	1.0720839297124e-102	5.77638821329043e-99	NA	NA	NA	NA	NA	NA	NA	NA	NA	NA	NA	NA	NA	NA	NA	NA	2	2	3	3	-2.39631732877658
462.2773	900.589849248857	-2.78344934066787	0.12939425278178	-21.5113830856312	1.21817674981769e-102	6.56353632801769e-99	NA	NA	NA	NA	NA	NA	NA	NA	NA	NA	NA	NA	NA	NA	NA	NA	2	2	1	3	-2.04298472755613
324.254	1170.36146930663	-3.23188522834836	0.150425616987908	-21.4849391550652	2.15346019799145e-102	1.16028435467779e-98	NA	NA	NA	NA	NA	NA	NA	NA	NA	NA	NA	NA	NA	NA	NA	NA	2	2	3	3	-2.33526427653882
206.9678	856.089817958583	2.65950636506169	0.123860073490745	21.4718616751057	2.85355489601644e-102	1.53749537797366e-98	NA	NA	NA	NA	NA	NA	NA	NA	NA	NA	NA	NA	NA	NA	NA	NA	2	2	2	3	1.40821755198387
442.1019	1077.73163123844	3.0225137917744	0.140916787893838	21.4489262560501	4.67314745847088e-102	2.51789185062411e-98	NA	NA	NA	NA	NA	NA	NA	NA	NA	NA	NA	NA	NA	NA	NA	NA	2	2	3	3	1.62683852668984
324.9941	1103.3250160018	3.05893055808709	0.14283302519179	21.4161294559133	9.45245782577105e-102	5.09298427652544e-98	NA	NA	NA	NA	NA	NA	NA	NA	NA	NA	NA	NA	NA	NA	NA	NA	2	2	0	3	1.64998023933098
299.0884	916.969794547455	2.76850496994019	0.1293830443405	21.397741752422	1.40237795947859e-101	7.55601244567063e-98	NA	NA	NA	NA	NA	NA	NA	NA	Streptidine,Sudan_Brown_RR,Dinoseb,Dinoterb	1	C8H18N6O4	[M+K-2H]-	262.138954	299.0875606	2.89881664831461	C00837,C19528,C14302,C18671	2	2	3	3	1.47113940183688
297.1455	846.099866504653	-2.67311492648821	0.125175238425651	-21.3549817049155	3.50508672564357e-101	1.88854072777676e-97	NA	NA	NA	NA	NA	NA	NA	NA	NA	NA	NA	NA	NA	NA	NA	NA	2	2	3	3	-1.94774898009628
303.1563	822.168953900242	-2.62188650080663	0.123092404654235	-21.3001485198983	1.1316178271835e-100	6.09715685286472e-97	NA	NA	NA	NA	NA	NA	NA	NA	NA	NA	NA	NA	NA	NA	NA	NA	2	2	3	3	-1.90038394177211
280.0363	1658.10342732277	3.68461674144651	0.17309445393665	21.2867406069234	1.50648013282629e-100	8.11691495566803e-97	NA	NA	NA	NA	NA	NA	NA	NA	NA	NA	NA	NA	NA	NA	NA	NA	2	2	0	3	1.95085836080233
268.0578	844.275760276489	-2.66926015475645	0.125454383346727	-21.2767388715246	1.86469618574538e-100	1.00469830487961e-96	NA	NA	NA	NA	NA	NA	NA	NA	NA	NA	NA	NA	NA	NA	NA	NA	2	2	3	3	-1.94465831745093
344.2325	3792.8900741365	-2.08241002870147	0.0979940882746936	-21.2503638266844	3.27121088539121e-100	1.76252842504878e-96	NA	NA	NA	NA	NA	NA	NA	NA	NA	NA	NA	NA	NA	NA	NA	NA	2	2	2	3	-1.5224614739062
560.2471	1458.12523942671	-1.80068192917944	0.0848875213450239	-21.2125634091801	7.3118110322826e-100	3.93960378419386e-96	NA	NA	NA	NA	NA	NA	NA	NA	NA	NA	NA	NA	NA	NA	NA	NA	2	2	1	3	-1.33439197728371
311.1976	913.355110076574	-2.80807892602756	0.132644129407636	-21.1700204039781	1.80479293345365e-99	9.72422432544827e-96	NA	NA	NA	NA	NA	NA	NA	NA	NA	NA	NA	NA	NA	NA	NA	NA	2	2	3	3	-2.0699589802289
381.2754	4638.35742198459	-2.47711125213695	0.117146370053977	-21.145437549585	3.03958194857817e-99	1.63772675389392e-95	NA	NA	NA	NA	NA	NA	NA	NA	NA	NA	NA	NA	NA	NA	NA	NA	2	2	1	3	-1.79302243321589
302.0316	974.507982270035	2.86452923642215	0.135582034357877	21.127646077806	4.43092421838928e-99	2.38738196886814e-95	NA	NA	NA	NA	NA	NA	NA	NA	NA	NA	NA	NA	NA	NA	NA	NA	2	2	3	3	1.52543243695832
253.2013	903.715218111284	-2.78970304501337	0.133192666843205	-20.9448696473464	2.08969889242792e-97	1.12592976324017e-93	NA	NA	NA	NA	NA	NA	NA	NA	NA	NA	NA	NA	NA	NA	NA	NA	2	2	0	3	-2.05821485357561
434.1751	994.692816228496	-2.95607879794267	0.141210376195964	-20.9338639098332	2.6326643366336e-97	1.41847954457818e-93	NA	NA	NA	NA	NA	NA	NA	NA	NA	NA	NA	NA	NA	NA	NA	NA	2	2	3	3	-2.16142021797007
388.2487	898.764001635976	-2.77981329010946	0.13282271978677	-20.9287484443331	2.93091028919672e-97	1.57917446381919e-93	NA	NA	NA	NA	NA	NA	NA	NA	NA	NA	NA	NA	NA	NA	NA	NA	2	2	3	3	-2.039250239452
292.0497	1051.02525215872	2.9831553904787	0.142727351791802	20.9010771448367	5.23503185984226e-97	2.82063516608301e-93	NA	NA	NA	NA	NA	NA	NA	NA	NA	NA	NA	NA	NA	NA	NA	NA	2	2	3	3	1.59616767953942
359.1139	888.105152330578	2.718397249137	0.130246790939153	20.8711264940642	9.79970977781592e-97	5.28008362828722e-93	Gibberellin_A59,Heteroflavanone_A,Edulisin_IV,2,4-Dihydroxy-4,6-dimethoxychalcone,Heliannone_B,Heliannone_A,Melilotocarpan_A,8-Hydroxy-3,9-dimethoxypterocarpan,3-Hydroxy-2,9-dimethoxypterocarpan,3-Hydroxy-4,9-dimethoxypterocarpan,Methylnissolin,Homopisatin,Sativanone,4,4-Dihydroxy-2,6-dimethoxychalcone,5,7-Dihydroxy-4-methoxy-8-methylflavanone,5,7-Dihydroxy-4-methoxy-8-methylisoflavanone	1	C19H20O7	[M-H]-	360.120905	359.1136286	0.825087037652593	HMDB35051,HMDB40910,HMDB41196,HMDB30875,HMDB31421,HMDB31705,HMDB33142,HMDB33292,HMDB33861,HMDB34001,HMDB34008,HMDB34116,HMDB38110,HMDB38812,HMDB41321,HMDB41322	Columbamine,(S)-cis-N-Methylstylopine,Jatrorrhizine,Elephantopin,Goyazensolide,Vernodalin,2,3-Dihydro-2-(4-hydroxyphenyl)-5,6,7,8-tetramethoxy-4H-1-benzopyran-4-one,Farrerol,Coelogin,4-Hydroxyhomopterocarpin,(-)-Sparticarpin,(-)-Variabilin,Phellopterin,Astrapterocarpan,Cnidilin	1	C20H20NO4	[M+Na-2H]-	338.139234	359.1139026	0.062097289607718	C01795,C06163,C09553,C09403,C09467,C09576,C14940,C09734,C10251,C10461,C10531,C10539,C17047,C17416,C17503	2	2	3	3	1.4415908808461
146.0277	787.265284036592	2.5251628757693	0.121292673050847	20.8187585635179	2.92669854000868e-96	1.57690517335668e-92	Thiomorpholine_3-carboxylate	1	C5H9NO2S	[M-H]-	147.035401	146.0281246	-2.80219992640448	HMDB59611	Thiomorpholine_3-carboxylate	1	C5H9NO2S	[M-H]-	147.035401	146.0281246	-2.80219992640448	C03901	2	2	3	3	1.349267660978
372.2212	1444.38295215283	-3.57826077536352	0.172040843141636	-20.7989028071529	4.42822985650681e-96	2.38593024668587e-92	NA	NA	NA	NA	NA	NA	NA	NA	NA	NA	NA	NA	NA	NA	NA	NA	0	2	3	3	-2.50899744247544
353.1923	815.116270281798	-2.60646007682003	0.125935591620201	-20.6967708118658	3.70370155207117e-95	1.99555439625595e-91	NA	NA	NA	NA	NA	NA	NA	NA	NA	NA	NA	NA	NA	NA	NA	NA	2	2	3	3	-1.8919617286682
321.1085	1143.23287221598	3.11431158133473	0.150474393975605	20.6966215251188	3.71518940703276e-95	2.00174405250925e-91	16-Oxoestrone,Estrone-2,3-quinone,Estrone-3,4-quinone,(S)-17-Hydroxy-9,11,13,15-octadecatetraynoic_acid,L-cis-Cyclo(aspartylphenylalanyl)	1	C18H20O3	[M+(37Cl)]-	284.141245	321.1076966	2.51410977846568	HMDB00372,HMDB12941,HMDB12942,HMDB38995,HMDB31360	Binapacryl,Allogibberic_acid,16-Ketoestrone,alpha,alpha-Diethyl-3,4,4-stilbenetriol,(+)-Larreatricin	1	C15H18N2O6	[M-H]-	322.116488	321.1092116	-2.20392307164821	C19022,C09061,C14441,C14740,C20430	2	2	3	3	1.69714500726747
595.3324	1086.69587967933	-3.10729200408598	0.15014310169752	-20.6955362514488	3.79977846872024e-95	2.04732063894646e-91	NA	NA	NA	NA	NA	NA	NA	NA	NA	NA	NA	NA	NA	NA	NA	NA	2	2	0	3	-2.26338738305592
182.0573	2957.99003855176	2.51987103647894	0.12195353997863	20.6625493357593	7.52829372873037e-95	4.05624466103992e-91	NA	NA	NA	NA	NA	NA	NA	NA	NA	NA	NA	NA	NA	NA	NA	NA	2	2	2	3	1.34351103673442
279.0991	854.018838366001	-2.68979555806739	0.130187960753471	-20.6608625137073	7.79593389936162e-95	4.20044918497604e-91	NA	NA	NA	NA	NA	NA	NA	NA	NA	NA	NA	NA	NA	NA	NA	NA	2	2	0	3	-1.96669528025257
308.0613	1372.07832985823	3.3958809937843	0.164426343609118	20.6529009843893	9.19303658553369e-95	4.95320811228555e-91	Clitocine,Carotamine	1	C9H13N5O6	[M+Na-2H]-	287.086585	308.0612536	0.305134121515003	HMDB33718,HMDB39955	NA	NA	NA	NA	NA	NA	NA	NA	2	2	3	3	1.83146216018208
294.1558	936.454651017599	-2.85162387077926	0.138081852097018	-20.6516919310705	9.42602333498403e-95	5.07874137288939e-91	NA	NA	NA	NA	NA	NA	NA	NA	NA	NA	NA	NA	NA	NA	NA	NA	2	2	3	3	-2.09852921566631
247.9942	1414.72147635109	3.44311677634557	0.166784529938173	20.6441015699833	1.10294084509866e-94	5.94264527339156e-91	NA	NA	NA	NA	NA	NA	NA	NA	NA	NA	NA	NA	NA	NA	NA	NA	2	2	3	3	1.84916613832602
204.0473	1633.30674127405	3.66209547921073	0.177439076966924	20.6386075818765	1.23571332397325e-94	6.65802338956788e-91	NA	NA	NA	NA	NA	NA	NA	NA	N-Cyclopropylammeline	1	C6H9N5O	[M+(37Cl)]-	167.08071	204.0471616	0.53762080852137	C14148	2	2	3	3	1.92649359908978
400.0414	1216.34125400843	3.21021753913584	0.156664384602762	20.4910487299054	2.58759151910828e-93	1.39419431049554e-89	NA	NA	NA	NA	NA	NA	NA	NA	NA	NA	NA	NA	NA	NA	NA	NA	2	2	2	3	1.75272453677672
593.1195	2004.3408048153	3.97135605024712	0.193903511234463	20.4810940501489	3.17447874336591e-93	1.71040914692555e-89	Sulforhodamine_B	1	C27H30N2O7S2	[M+Cl]-	558.149447	593.1188486	1.112087403089	HMDB31987	NA	NA	NA	NA	NA	NA	NA	NA	2	2	3	3	2.09852921566631
238.9453	935.058177722231	2.79934838844509	0.137131762116737	20.4135668151195	1.26693034750279e-92	6.82622071234501e-89	NA	NA	NA	NA	NA	NA	NA	NA	NA	NA	NA	NA	NA	NA	NA	NA	2	2	1	3	1.49063293281039
334.2131	1123.72044749436	-3.16355870656647	0.155057149430304	-20.4025336347902	1.58772263921006e-92	8.55464958006378e-89	NA	NA	NA	NA	NA	NA	NA	NA	NA	NA	NA	NA	NA	NA	NA	NA	2	2	3	3	-2.29459623813457
356.0365	792.176420665816	2.53531508489239	0.124358698937735	20.3871149067087	2.17605881262766e-92	1.17246048824378e-88	NA	NA	NA	NA	NA	NA	NA	NA	NA	NA	NA	NA	NA	NA	NA	NA	1	2	2	3	1.35274320847671
398.0677	942.201785012842	2.81191096758832	0.138214368974839	20.3445632204869	5.18720782402667e-92	2.79486757558557e-88	NA	NA	NA	NA	NA	NA	NA	NA	NA	NA	NA	NA	NA	NA	NA	NA	2	2	3	3	1.50059583617664
378.1163	914.636654032588	2.76488852372787	0.136434227335179	20.2653584641582	2.60059953928509e-91	1.40120303176681e-87	Histidinyl-Tryptophan,Tryptophyl-Histidine	1	C17H19N5O3	[M+(37Cl)]-	341.14879	378.1152416	2.79835320984567	HMDB28896,HMDB29085	Bakankoside,Tetrodotoxin	1	C16H23NO8	[M+Na-2H]-	357.142369	378.1170376	-1.95151216849076	C09914,C11692	2	2	3	3	1.46839986051219
428.9864	1552.81463093934	3.58485678199223	0.176995333830095	20.2539620927717	3.27785232991629e-91	1.7661068353589e-87	NA	NA	NA	NA	NA	NA	NA	NA	NA	NA	NA	NA	NA	NA	NA	NA	2	2	1	3	1.9032215407376
360.0698	1058.01318638696	2.99344587305164	0.1480281038711	20.2221456248488	6.25046804776665e-91	3.36775218413667e-87	NA	NA	NA	NA	NA	NA	NA	NA	NA	NA	NA	NA	NA	NA	NA	NA	1	2	3	3	1.60453663578942
374.1757	788.405441504253	-2.54615596930254	0.12595385534782	-20.2149903412751	7.22594572762888e-91	3.89333955804644e-87	NA	NA	NA	NA	NA	NA	NA	NA	NA	NA	NA	NA	NA	NA	NA	NA	0	2	3	3	-1.86481620049358
462.1701	917.210316977688	-2.8153377387008	0.139326415863105	-20.2067764483873	8.53429367757077e-91	4.59827743347513e-87	NA	NA	NA	NA	NA	NA	NA	NA	NA	NA	NA	NA	NA	NA	NA	NA	2	2	3	3	-2.08199574404296
256.9899	1601.21410242903	3.63196038605928	0.180190834233939	20.1561883072474	2.37487709073318e-90	1.27958377648704e-86	NA	NA	NA	NA	NA	NA	NA	NA	NA	NA	NA	NA	NA	NA	NA	NA	2	2	3	3	1.92352715550579
281.233	1325.35111384985	-3.43781425218386	0.170639040178138	-20.146704110589	2.87638506413867e-90	1.54979627255792e-86	NA	NA	NA	NA	NA	NA	NA	NA	NA	NA	NA	NA	NA	NA	NA	NA	0	2	3	3	-2.44878015076184
313.0256	2831.05947124289	4.4871216955966	0.222806521340524	20.139094980702	3.35408892614348e-90	1.80718311340611e-86	NA	NA	NA	NA	NA	NA	NA	NA	Nifurthiazole	1	C8H6N4O4S	[M+Hac-H]-	254.010978	313.0248316	2.31642964650676	C19240	2	2	3	3	2.23423878715783
315.1197	1014.24243169475	2.92734820388424	0.145377522797165	20.1361816294569	3.55726559064721e-90	1.91665470024072e-86	1-(beta-D-Ribofuranosyl)-1,4-dihydronicotinamide_	1	C11H16N2O5	[M+Hac-H]-	256.105923	315.1197766	-0.112655576260833	HMDB11648	1-(beta-D-Ribofuranosyl)-1,4-dihydronicotinamide	1	C11H16N2O5	[M+Hac-H]-	256.105923	315.1197766	-0.112655576260833	C15497	2	2	0	3	1.57011178235675
413.1012	1701.41819656935	3.72369887496197	0.18496624087966	20.1317757081122	3.88809238219044e-90	2.09490417552421e-86	Carissanol,1,2-Anhydridoniveusin,(1E,4Z,6a,8b,10a)-8-Angeloyloxy-10,15-dihydroxy-3-oxo-1,4,11(13)-germacratrien-12,6-olide,2-Hydroxy-3,4,5,7,8-pentamethoxyflavan,Diosbulbin_A,Diosbulbin_F,trans-Grandmarin_isovalerate,alpha-Peroxyachifolide,3,4-DHPEA-EA,Gibberellin_A32,2-(3,4-Dihydroxyphenylethyl)-6-epi-elenaiate,Niazidin	1	C20H24O7	[M+K-2H]-	376.152205	413.1008116	0.887676784291123	HMDB30081,HMDB32105,HMDB32731,HMDB33906,HMDB35108,HMDB36780,HMDB39032,HMDB39575,HMDB29304,HMDB35037,HMDB39137,HMDB31981	Ailanthone,Tripdiolide,Euparotin,Eupatundin,Hydroxyvernolide,(S)-N-[3-(3,4-Methylenedioxyphenyl)-2-(mercaptomethyl)-1-oxoprolyl]glycine	1	C20H24O7	[M+K-2H]-	376.152205	413.1008116	0.887676784291123	C08747,C09202,C09434,C09448,C09477,C01313	2	2	3	3	1.97972965268512
196.1176	1636.6487955246	3.66526158587078	0.182130221668634	20.1244008396328	4.51193117801606e-90	2.43102851871505e-86	NA	NA	NA	NA	NA	NA	NA	NA	NA	NA	NA	NA	NA	NA	NA	NA	2	2	0	3	1.93247786103142
271.1132	788.054586890428	-2.5454702131962	0.126689307383931	-20.0922261377764	8.63044876228006e-90	4.6500857931165e-86	NA	NA	NA	NA	NA	NA	NA	NA	NA	NA	NA	NA	NA	NA	NA	NA	2	2	3	3	-1.86217603796377
230.078	1908.85284813811	3.89772041535309	0.194011689549108	20.0901318080966	9.00227917986913e-90	4.85042802211349e-86	Metronidazole	1	C6H9N3O3	[M+Hac-H]-	171.064392	230.0782456	-1.17047137295093	HMDB15052	Metronidazole	1	C6H9N3O3	[M+Hac-H]-	171.064392	230.0782456	-1.17047137295093	C07203	1	2	3	3	2.07393791971076
312.0758	1063.56262599448	3.00226230492736	0.149468379263225	20.086270552517	9.7302028163252e-90	5.24263327743602e-86	Alanyltryptophan,Alanyl-Tryptophan,Tryptophyl-Alanine	1	C14H17N3O3	[M+K-2H]-	275.126992	312.0755986	0.587998551862099	HMDB13209,HMDB28698,HMDB29076	NA	NA	NA	NA	NA	NA	NA	NA	2	2	2	3	1.60961245122198
307.1887	906.465619629432	-2.79468626413393	0.139287959864446	-20.0640907286867	1.52046018066842e-89	8.19223945344144e-86	NA	NA	NA	NA	NA	NA	NA	NA	NA	NA	NA	NA	NA	NA	NA	NA	2	2	3	3	-2.06209802634969
467.2734	1352.4338716282	-3.47097215995367	0.173360927710765	-20.0216519707638	3.56696320788245e-89	1.92187977640706e-85	NA	NA	NA	NA	NA	NA	NA	NA	NA	NA	NA	NA	NA	NA	NA	NA	2	2	3	3	-2.45821431911771
320.0596	1819.78859284206	3.82560991607329	0.191098558212845	20.0190412311345	3.75884701562124e-89	2.02526677201672e-85	NA	NA	NA	NA	NA	NA	NA	NA	NA	NA	NA	NA	NA	NA	NA	NA	2	2	0	3	2.03554397683058
253.0711	1065.12449584977	3.0041344676497	0.150294400463059	19.9883326218005	6.95823076538941e-89	3.74909473639181e-85	N-a-Acetyl-L-arginine,L-Phosphoarginine,trans-Ferulic_acid,Isoferulic_acid,Monoethyl_phthalate,Vanillin_acetate,(-)-trans-3,4-Dihydro-4,8-dihydroxy-3-methyl-1H-2-benzopyran-1-one,Piperonyl_acetate,Meconine,3-(2-Hydroxy-3-methoxyphenyl)-2-propenoic_acid,Repandiol,mono-Benzyl_malonate,2,5-Dihydroxycinnamic_acid_methyl_ester	1	C8H16N4O3	[M+K-2H]-	216.122241	253.0708476	0.945585010179774	HMDB04620,HMDB29438,HMDB00954,HMDB00955,HMDB02120,HMDB29663,HMDB30765,HMDB32614,HMDB32652,HMDB37644,HMDB39606,HMDB59721,HMDB61686	L-Arginine_phosphate,Scytalone,Ferulate,6-Hydroxymellein,2,4,8-Trihydroxy-1-tetralone,Isoferulic_acid,Methyl_caffeate,Dimethyl_phthalate,5-Hydroxyconiferaldehyde,Kakuol	1	C6H15N4O5P	[M-H]-	254.078009	253.0707326	1.40000385014067	C05945,C00779,C01494,C02379,C09974,C10470,C10477,C11233,C12204,C16982	0	2	3	3	1.61473007866664
312.13	1282.36247666006	3.29233799477956	0.164833929536378	19.9736668539044	9.33426744760483e-89	5.02930330076948e-85	NA	NA	NA	NA	NA	NA	NA	NA	NA	NA	NA	NA	NA	NA	NA	NA	2	2	3	3	1.79768387102183
363.1979	893.524975937398	-2.76942013827433	0.138943480922222	-19.9319904747788	2.1484512668859e-88	1.15758554259812e-84	NA	NA	NA	NA	NA	NA	NA	NA	NA	NA	NA	NA	NA	NA	NA	NA	2	2	0	3	-2.02099188730776
404.2035	17230.546140273	-1.4152882914906	0.0711164776611231	-19.9009897289147	3.98972408021954e-88	2.14966333442229e-84	NA	NA	NA	NA	NA	NA	NA	NA	NA	NA	NA	NA	NA	NA	NA	NA	2	2	3	3	-1.08858450539266
362.2446	24336.0262930552	-2.16608208389128	0.108859806978624	-19.8979048742628	4.24296886036319e-88	2.28611162196369e-84	NA	NA	NA	NA	NA	NA	NA	NA	NA	NA	NA	NA	NA	NA	NA	NA	2	2	2	3	-1.57813951419369
492.2936	771.965669679079	-2.50783724292853	0.126172139713264	-19.8763153944111	6.52535769446635e-88	3.51586272577847e-84	NA	NA	NA	NA	NA	NA	NA	NA	NA	NA	NA	NA	NA	NA	NA	NA	0	2	3	3	-1.82897936325138
374.0855	862.09402272607	2.67068940158342	0.134477975183023	19.8596788652465	9.08898688153175e-88	4.8971461317693e-84	NA	NA	NA	NA	NA	NA	NA	NA	NA	NA	NA	NA	NA	NA	NA	NA	1	2	3	3	1.41451374441686
299.1738	1233.38158794403	3.23207762728695	0.162787882765902	19.8545344553369	1.00691301015229e-87	5.42524729870055e-84	NA	NA	NA	NA	NA	NA	NA	NA	NA	NA	NA	NA	NA	NA	NA	NA	1	2	3	3	1.7658402902444
434.1558	14936.1201348771	-2.55992195166101	0.12901527871441	-19.8420061342322	1.29198884140982e-87	6.96123587751612e-84	NA	NA	NA	NA	NA	NA	NA	NA	NA	NA	NA	NA	NA	NA	NA	NA	0	2	2	3	-1.87013586328849
267.137	8881.36348246411	1.82580068473749	0.0921875306513945	19.8052889781995	2.68020587501011e-87	1.44409492545545e-83	NA	NA	NA	NA	NA	NA	NA	NA	NA	NA	NA	NA	NA	NA	NA	NA	0	2	2	3	1.01811428180203
244.031	3578.3640130507	1.51221756359636	0.0764210060591414	19.7879829326779	3.77864273204676e-87	2.0359327040268e-83	NA	NA	NA	NA	NA	NA	NA	NA	NA	NA	NA	NA	NA	NA	NA	NA	0	2	2	3	0.886360501586801
345.0758	721.725696464531	2.3846485868188	0.120798449031881	19.7407218878236	9.63910212663054e-87	5.19354822582853e-83	NA	NA	NA	NA	NA	NA	NA	NA	NA	NA	NA	NA	NA	NA	NA	NA	2	2	2	3	1.26719885418971
252.2335	762.01550825959	-2.48415749423637	0.125862195112779	-19.7371219531841	1.03508458991125e-86	5.57703577044184e-83	NA	NA	NA	NA	NA	NA	NA	NA	NA	NA	NA	NA	NA	NA	NA	NA	1	2	3	3	-1.80002931405857
295.0863	1260.59212680732	3.26589682928586	0.165591764921363	19.7225799896317	1.38006036541792e-86	7.43576524887177e-83	NA	NA	NA	NA	NA	NA	NA	NA	NA	NA	NA	NA	NA	NA	NA	NA	2	2	3	3	1.78610249318525
193.1208	874.428263607723	2.69368036511705	0.136659685275966	19.7108632269827	1.73973817022992e-86	9.37370926119881e-83	NA	NA	NA	NA	NA	NA	NA	NA	NA	NA	NA	NA	NA	NA	NA	NA	2	2	3	3	1.43244822114145
342.2356	994.738092231122	-2.95631576847456	0.150410703082314	-19.6549561160995	5.24342626184704e-86	2.82515806988319e-82	NA	NA	NA	NA	NA	NA	NA	NA	NA	NA	NA	NA	NA	NA	NA	NA	2	2	3	3	-2.16625397593064
365.2134	1659.68923550801	-3.80190475073328	0.193547731239088	-19.6432411085037	6.60454238623599e-86	3.55852743770395e-82	NA	NA	NA	NA	NA	NA	NA	NA	NA	NA	NA	NA	NA	NA	NA	NA	2	2	3	3	-2.62099115252592
241.0233	753.707015779891	-2.46415081906992	0.125597798733341	-19.61937903308	1.05635641738372e-85	5.69164837686349e-82	NA	NA	NA	NA	NA	NA	NA	NA	NA	NA	NA	NA	NA	NA	NA	NA	1	2	2	3	-1.76805602655339
404.2257	916.065234441824	2.76689754408626	0.141077109915962	19.6126610882124	1.20556182259322e-85	6.49556710013229e-82	NA	NA	NA	NA	NA	NA	NA	NA	NA	NA	NA	NA	NA	NA	NA	NA	1	2	3	3	1.46976825233255
340.2128	279109.631102935	-2.22338777626096	0.113471073491595	-19.594313403809	1.72902113325942e-85	9.31596586600175e-82	NA	NA	NA	NA	NA	NA	NA	NA	NA	NA	NA	NA	NA	NA	NA	NA	0	2	2	3	-1.62683852668984
287.0342	893.521187224456	2.72725304697658	0.13922335863422	19.5890479423202	1.91742290433538e-85	1.0331074608559e-81	NA	NA	NA	NA	NA	NA	NA	NA	NA	NA	NA	NA	NA	NA	NA	NA	1	2	3	3	1.45085565441062
402.0808	708.926897455895	2.35569502996459	0.120323582441268	19.5779994425819	2.381931878915e-85	1.2833848963594e-81	2-(acetylamino)-1,5-anhydro-2-deoxy-3-O-b-D-galactopyranosyl-D-arabino-Hex-1-enitol,2-(acetylamino)-1,5-anhydro-2-deoxy-4-O-b-D-galactopyranosyl-D-arabino-Hex-1-enitol	1	C14H23NO10	[M+K-2H]-	365.132199	402.0808056	-0.106197558798641	HMDB02278,HMDB02282	6-(alpha-D-Glucosaminyl)-1D-myo-inositol_1,2-cyclic_phosphate	1	C12H22NO12P	[M-H]-	403.087967	402.0806906	0.179814653492347	C16070	1	2	2	3	1.24166029785952
322.2021	17325.9188436308	-2.27765202575238	0.116395297217458	-19.5682478605395	2.8842832781362e-85	1.55405183025979e-81	NA	NA	NA	NA	NA	NA	NA	NA	NA	NA	NA	NA	NA	NA	NA	NA	0	2	2	3	-1.66653453597042
406.2933	785.835824774955	-2.54032749186926	0.129852740566997	-19.5631411457088	3.1881873240592e-85	1.7177953302031e-81	NA	NA	NA	NA	NA	NA	NA	NA	NA	NA	NA	NA	NA	NA	NA	NA	0	2	3	3	-1.85693431946398
369.1406	718.52009047223	2.37736390208833	0.121530291517716	19.5619040520591	3.26649028931494e-85	1.75998496788289e-81	NA	NA	NA	NA	NA	NA	NA	NA	NA	NA	NA	NA	NA	NA	NA	NA	2	2	3	3	1.26099444014528
387.0864	959.331809507283	2.84033898202448	0.145436811557328	19.5297115744653	6.13851341826803e-85	3.30743102976281e-81	NA	NA	NA	NA	NA	NA	NA	NA	NA	NA	NA	NA	NA	NA	NA	NA	2	2	0	3	1.51070995523779
233.0756	1097.26311859119	3.050845265812	0.156390838198566	19.5078260399014	9.42039230410239e-85	5.07570737345037e-81	NA	NA	NA	NA	NA	NA	NA	NA	NA	NA	NA	NA	NA	NA	NA	NA	0	2	2	3	1.64456133835683
328.2488	860.447233651038	-2.70274083666911	0.13866056426746	-19.4917772832356	1.28924652810126e-84	6.94646029340959e-81	NA	NA	NA	NA	NA	NA	NA	NA	NA	NA	NA	NA	NA	NA	NA	NA	2	2	3	3	-1.97643947929417
587.2129	708.876774595602	2.35559119822274	0.120883044249511	19.4865310751162	1.42842138340529e-84	7.69633441378768e-81	Physalin_L,Physalin_O	1	C28H32O10	[M+Hac-H]-	528.19955	587.2134036	-0.877023577447348	HMDB34341,HMDB39081	NA	NA	NA	NA	NA	NA	NA	NA	2	2	3	3	1.24065551771307
341.1169	6947.85445059143	-1.70078654966263	0.087387472219965	-19.4625900767737	2.27967588614417e-84	1.22828936745448e-80	NA	NA	NA	NA	NA	NA	NA	NA	NA	NA	NA	NA	NA	NA	NA	NA	2	2	1	3	-1.25996508051405
302.9862	998.306739609146	2.90235478322063	0.149213600642681	19.4510069505718	2.85763983417919e-84	1.53969634265575e-80	NA	NA	NA	NA	NA	NA	NA	NA	NA	NA	NA	NA	NA	NA	NA	NA	0	2	3	3	1.54815644028761
371.2629	3155.39857214	-1.37676495982719	0.0708504875290511	-19.4319758105075	4.14110879740767e-84	2.23122942004326e-80	NA	NA	NA	NA	NA	NA	NA	NA	NA	NA	NA	NA	NA	NA	NA	NA	0	2	2	3	-1.06205075229893
489.3178	783.190972962087	-2.53399026306464	0.130525691620419	-19.4137279152194	5.90810026086292e-84	3.18328442055294e-80	NA	NA	NA	NA	NA	NA	NA	NA	NA	NA	NA	NA	NA	NA	NA	NA	0	2	2	3	-1.85174313028294
580.1855	725.63171711105	2.39327006011639	0.12341692728695	19.3917488688722	9.06032383184503e-84	4.8817024805981e-80	NA	NA	NA	NA	NA	NA	NA	NA	NA	NA	NA	NA	NA	NA	NA	NA	0	2	2	3	1.27240671448992
301.0718	793.21994111977	-2.55726077051529	0.132005417294663	-19.3723926102742	1.3197965075623e-83	7.1110635827457e-80	NA	NA	NA	NA	NA	NA	NA	NA	NA	NA	NA	NA	NA	NA	NA	NA	0	2	3	3	-1.86746942601069
322.1042	891.505504852588	2.7237390771871	0.140601643282001	19.3720287587547	1.32915693185415e-83	7.16149754883015e-80	NA	NA	NA	NA	NA	NA	NA	NA	NA	NA	NA	NA	NA	NA	NA	NA	2	2	3	3	1.44686982475718
327.093	1117.85171457903	3.07954487382894	0.158995022677072	19.3688130733731	1.41481555329128e-83	7.62302620113344e-80	NA	NA	NA	NA	NA	NA	NA	NA	NA	NA	NA	NA	NA	NA	NA	NA	2	2	3	3	1.67404091356617
211.0361	757.295576729906	-2.47286469530163	0.127821358304395	-19.3462558065823	2.19199348890614e-83	1.18104609182263e-79	NA	NA	NA	NA	NA	NA	NA	NA	NA	NA	NA	NA	NA	NA	NA	NA	1	2	3	3	-1.78381473939462
255.0626	766.144326650669	-2.49394099869142	0.128938150278971	-19.3421496531129	2.37370686687143e-83	1.27895325987033e-79	NA	NA	NA	NA	NA	NA	NA	NA	NA	NA	NA	NA	NA	NA	NA	NA	0	2	2	3	-1.80712570104158
440.2108	828.930516251229	2.60775897564615	0.134944423064598	19.3246887601855	3.32985896878981e-83	1.79412801238395e-79	NA	NA	NA	NA	NA	NA	NA	NA	NA	NA	NA	NA	NA	NA	NA	NA	0	2	3	3	1.38721728570459
253.0099	1254.80380761674	3.25884068148886	0.168923094067189	19.2918599998687	6.28702449388313e-83	3.38744879730423e-79	NA	NA	NA	NA	NA	NA	NA	NA	NA	NA	NA	NA	NA	NA	NA	NA	0	2	2	3	1.78153628384413
211.0838	837.185671553404	2.62362917719936	0.136261848390379	19.2543195926924	1.29869500371494e-82	6.9973686800161e-79	Glycyl-Histidine,Histidinyl-Glycine	1	C8H12N4O3	[M-H]-	212.090941	211.0836646	0.496011854858172	HMDB28843,HMDB28885	NA	NA	NA	NA	NA	NA	NA	NA	2	2	3	3	1.39455901636173
271.0593	1178.90498656024	3.16226986904466	0.16449792275624	19.2237677902514	2.34134821298341e-82	1.26151841715546e-78	Samin,Citrinin	1	C13H14O5	[M+Na-2H]-	250.084125	271.0587936	1.82432745838821	HMDB38926,HMDB41857	Citrinin	1	C13H14O5	[M+Na-2H]-	250.084125	271.0587936	1.82432745838821	C16765	2	2	3	3	1.72529834070806
398.1495	738.458177155509	-2.42652737302031	0.126351726105604	-19.2045447087303	3.39083882397311e-82	1.82698395835671e-78	NA	NA	NA	NA	NA	NA	NA	NA	NA	NA	NA	NA	NA	NA	NA	NA	2	2	3	3	-1.74202055477976
360.0392	875.03618099181	2.69474011947245	0.140424343822024	19.189978362212	4.48826406430795e-82	2.41827667784912e-78	NA	NA	NA	NA	NA	NA	NA	NA	NA	NA	NA	NA	NA	NA	NA	NA	2	2	3	3	1.4337469897662
260.9987	3226.47298463569	1.49639450002222	0.0780016304508666	19.1841438617723	5.02143312487217e-82	2.70554816768113e-78	NA	NA	NA	NA	NA	NA	NA	NA	NA	NA	NA	NA	NA	NA	NA	NA	2	2	3	3	0.878123675120665
237.9888	1560.49029962804	3.59241232125797	0.187362238956282	19.1736197286595	6.14784904951752e-82	3.31246106788004e-78	NA	NA	NA	NA	NA	NA	NA	NA	NA	NA	NA	NA	NA	NA	NA	NA	2	2	3	3	1.90607454766257
203.1264	1345.41610754551	3.36582941220093	0.175718081141744	19.1547129944235	8.8411356813065e-82	4.76360390508794e-78	NA	NA	NA	NA	NA	NA	NA	NA	NA	NA	NA	NA	NA	NA	NA	NA	2	2	2	3	1.81915925898017
245.0643	1256.39661070162	3.26079352490596	0.170294422796896	19.1479760249987	1.00622142440861e-81	5.42152103471358e-78	NA	NA	NA	NA	NA	NA	NA	NA	NA	NA	NA	NA	NA	NA	NA	NA	2	2	3	3	1.78381473939462
293.1242	840.335270868511	2.62957387490425	0.137342535676785	19.1460996547534	1.04313077722538e-81	5.62038862769034e-78	Ethyl_(S)-3-hydroxybutyrate_glucoside,(-)-Fumigaclavine_B	1	C12H22O8	[M-H]-	294.13147	293.1241936	0.128614426536978	HMDB31693,HMDB30201	Chanoclavine-I,Huperzine_B,Fumigaclavine_B	1	C16H20N2O	[M+(37Cl)]-	256.157563	293.1240146	0.739277538572408	C09131,C09866,C20437	2	2	3	3	1.39825823855301
212.0887	896.995797489119	-2.77644097985525	0.145060786378185	-19.1398450896084	1.17619245850442e-81	6.3373249664218e-78	NA	NA	NA	NA	NA	NA	NA	NA	NA	NA	NA	NA	NA	NA	NA	NA	2	2	3	3	-2.03554397683058
432.0704	2170.3112927607	4.09047006706864	0.213740830351468	19.1375230476199	1.22979070065825e-81	6.62611229514663e-78	NA	NA	NA	NA	NA	NA	NA	NA	NA	NA	NA	NA	NA	NA	NA	NA	2	2	3	3	2.14721434523262
323.1836	1289.58897515633	3.30088047495064	0.172509566767696	19.134477796212	1.30379103944266e-81	7.02482612051704e-78	xi-7-Hydroxyhexadecanedioic_acid,xi-8-Hydroxyhexadecanedioic_acid	1	C16H30O5	[M+Na-2H]-	302.209325	323.1839936	-1.1603297423315	HMDB37830,HMDB37831	NA	NA	NA	NA	NA	NA	NA	NA	2	2	3	3	1.80238470125352
380.0012	829.032234691447	-2.63643351711267	0.137962152044669	-19.1098317766097	2.09141971343451e-81	1.12685694159851e-77	NA	NA	NA	NA	NA	NA	NA	NA	NA	NA	NA	NA	NA	NA	NA	NA	2	2	3	3	-1.91764454508462
237.1109	935.28305081907	-2.84927903579373	0.1492019033078	-19.0968008626252	2.68439462268998e-81	1.44635182270536e-77	NA	NA	NA	NA	NA	NA	NA	NA	NA	NA	NA	NA	NA	NA	NA	NA	2	2	3	3	-2.09019106148749
387.0317	891.540297622769	2.72419561503595	0.142671572748717	19.0941724588261	2.8229509847089e-81	1.52100599056116e-77	Phosphoribosyl_formamidocarboxamide	1	C10H15N4O9P	[M+Na-2H]-	366.057669	387.0323376	-1.63810601440276	HMDB01439	1-(5-Phosphoribosyl)-5-formamido-4-imidazolecarboxamide	1	C10H15N4O9P	[M+Na-2H]-	366.057669	387.0323376	-1.63810601440276	C04734	2	2	3	3	1.44819587913921
358.9525	1056.38423456565	2.9909702115051	0.156725455333477	19.0841379604926	3.42073589183404e-81	1.84309249852018e-77	NA	NA	NA	NA	NA	NA	NA	NA	NA	NA	NA	NA	NA	NA	NA	NA	2	2	3	3	1.60285384881184
403.2073	741.727583957359	-2.43454034288506	0.127892404512996	-19.035847767157	8.60881150054085e-81	4.63842763649141e-77	NA	NA	NA	NA	NA	NA	NA	NA	NA	NA	NA	NA	NA	NA	NA	NA	2	2	1	3	-1.75056765420461
385.2056	731.530109589032	-2.40901908863856	0.126769543777467	-19.003137637439	1.60647396639845e-80	8.65568173095486e-77	NA	NA	NA	NA	NA	NA	NA	NA	NA	NA	NA	NA	NA	NA	NA	NA	2	2	2	3	-1.73151252248588
325.0876	1163.14228751784	-3.22132729358212	0.169722902093339	-18.9799211176024	2.49970992069991e-80	1.34684370527311e-76	NA	NA	NA	NA	NA	NA	NA	NA	NA	NA	NA	NA	NA	NA	NA	NA	2	2	0	3	-2.32127813626401
310.2024	839.031510423761	-2.65783782345843	0.140170907660184	-18.9614083822717	3.55496102908538e-80	1.9154130024712e-76	NA	NA	NA	NA	NA	NA	NA	NA	NA	NA	NA	NA	NA	NA	NA	NA	2	2	3	3	-1.92352715550579
284.1613	5102.00522131546	-1.45164481721797	0.0765916705014342	-18.9530376830048	4.16813397338459e-80	2.24579058485962e-76	NA	NA	NA	NA	NA	NA	NA	NA	NA	NA	NA	NA	NA	NA	NA	NA	2	2	3	3	-1.11072133776936
433.0855	759.256743575357	2.46656138888801	0.130324512575578	18.9263043470629	6.92537894932744e-80	3.73139417789763e-76	Methyl_acrylate-divinylbenzene,_completely_hydrolyzed,_copolymer	1	C18H18N6O3S	[M+Cl]-	398.116111	433.0855126	-0.00600343336484306	HMDB32389	NA	NA	NA	NA	NA	NA	NA	NA	1	2	3	3	1.31206675768087
416.1239	1448.06067823334	3.4783922967884	0.183877415143551	18.9169088225046	8.27687106310281e-80	4.45957812879979e-76	NA	NA	NA	NA	NA	NA	NA	NA	NA	NA	NA	NA	NA	NA	NA	NA	2	2	2	3	1.85954879219786
402.0723	990.559195149712	2.89015079475793	0.152795419054254	18.9151665190415	8.55498439636443e-80	4.60942559276116e-76	2-Hydroxyestrone_sulfate	1	C18H21O6S	[M+(37Cl)]-	365.105887	402.0723386	-0.211902167258547	HMDB12622	NA	NA	NA	NA	NA	NA	NA	NA	2	2	3	3	1.5359383173664
341.2162	50551.4367331204	-2.42760311367376	0.128498805854178	-18.8920285876325	1.32649002367106e-79	7.14712824753966e-76	NA	NA	NA	NA	NA	NA	NA	NA	NA	NA	NA	NA	NA	NA	NA	NA	2	2	3	3	-1.74414540445325
417.0516	1787.14535716348	3.79815067194334	0.201155545904089	18.8816602339878	1.61431027710622e-79	8.6979037730483e-76	Meticillin	1	C17H20N2O6S	[M+K-2H]-	380.10421	417.0528166	-2.83489273535588	HMDB15541	Methicillin	1	C17H20N2O6S	[M+K-2H]-	380.10421	417.0528166	-2.83489273535588	C07177	2	2	3	3	2.02099188730776
336.2292	1589.43828550939	-3.73260218406718	0.197952822318151	-18.8560190269383	2.62237135525117e-79	1.41293368620933e-75	NA	NA	NA	NA	NA	NA	NA	NA	NA	NA	NA	NA	NA	NA	NA	NA	2	2	3	3	-2.57997379803656
427.3788	712.882961265595	2.36455040208153	0.125460128172628	18.8470268325249	3.10828124326726e-79	1.6747419338724e-75	Tetracosanoic_acid,5-Hydroxy-7-tetracosanone,4-Hydroxy-6-tetracosanone,20-Tetracosene-1,18-diol	1	C24H48O2	[M+Hac-H]-	368.36543	427.3792836	-1.15541398229626	HMDB02003,HMDB35633,HMDB35636,HMDB40887	Tetracosanoic_acid	1	C24H48O2	[M+Hac-H]-	368.36543	427.3792836	-1.15541398229626	C08320	2	2	3	3	1.24872913684575
320.2203	895.741996668155	-2.7736551694789	0.147350634284159	-18.82350342741	4.84710417623877e-79	2.61161973015745e-75	NA	NA	NA	NA	NA	NA	NA	NA	NA	NA	NA	NA	NA	NA	NA	NA	2	2	2	3	-2.02821424563716
232.0765	2332.38579849494	4.19835925818029	0.223073912355399	18.8204851649866	5.13125687051614e-79	2.7647212018341e-75	NA	NA	NA	NA	NA	NA	NA	NA	NA	NA	NA	NA	NA	NA	NA	NA	2	2	3	3	2.19121498370089
419.1067	742.987708204684	2.43206104168721	0.129256061565198	18.8158374333606	5.60163210259258e-79	3.01815937687688e-75	Doripenem,Sulfinpyrazone_sulfone	1	C15H24N4O6S2	[M-H]-	420.11373	419.1064536	0.479114550367858	HMDB41883,HMDB60944	Macrozamin	1	C13H24N2O11	[M+Cl]-	384.138013	419.1074146	-1.81385481015812	C08504	2	2	3	3	1.29574240035199
325.0473	1002.60442173118	2.9097589197686	0.15479968813164	18.796930115868	8.00155607159349e-79	4.31123841137457e-75	NA	NA	NA	NA	NA	NA	NA	NA	NA	NA	NA	NA	NA	NA	NA	NA	2	2	3	3	1.5574740324904
420.1403	2966.55079668604	-2.68771519745119	0.143084673392037	-18.7840887059031	1.01920932478923e-78	5.49149984196437e-75	NA	NA	NA	NA	NA	NA	NA	NA	NA	NA	NA	NA	NA	NA	NA	NA	2	2	3	3	-1.96348831858358
416.0965	1112.98956949909	3.07285249596309	0.163847663400246	18.7543260135285	1.78465682497327e-78	9.61573097295599e-75	N-Acetyl-9-O-lactoylneuraminic_acid	1	C14H23NO11	[M+Cl]-	381.127114	416.0965156	0.00720986582870858	HMDB00768	NA	NA	NA	NA	NA	NA	NA	NA	1	2	3	3	1.6646725388727
370.2597	18264.4214591552	-1.44999238293726	0.0775092556650144	-18.7073449550845	4.31334946866738e-78	2.32403269371798e-74	NA	NA	NA	NA	NA	NA	NA	NA	NA	NA	NA	NA	NA	NA	NA	NA	2	2	3	3	-1.10985985058657
439.141	849.857043228719	2.6481591571533	0.141731837896659	18.6842927916038	6.6453666654415e-78	3.58052355933988e-74	3-O-Methylglycyrol,2-(4-Hydroxyphenyl)-3,6-dimethoxy-8,8-dimethyl-4H,8H-benzo[1,2-b:3,4-b]dipyran-4-one	1	C22H20O6	[M+Hac-H]-	380.12599	439.1398436	2.70027877737617	HMDB33883,HMDB41236	Rubrophen	1	C22H20O6	[M+Hac-H]-	380.12599	439.1398436	2.70027877737617	C14612	2	2	3	3	1.40446647516853
295.1316	4725.30429727676	5.24317363023183	0.280939929157062	18.6629705715508	9.90677169098253e-78	5.33776858710139e-74	Tetradecanedioic_acid,Diethyl_decanedioate,Diisobutyl_adipate,2-Hydroxypropyl_2-isopropyl-5-methylcyclohexyl_carbonate,1-Hydroxypropan-2-yl_2-isopropyl-5-methylcyclohexyl_carbonate,1b-Furanoeudesm-4(15)-en-1-ol_acetate,[6]-Dehydroshogaol,Panaquinquecol_4,2-Butyl-5-[2-(4-hydroxy-3-methoxyphenyl)ethyl]furan,2-Polyprenyl-6-methoxy-1,4-benzoquinone,4-Hydroxy-3-polyprenylbenzoate	1	C14H26O4	[M+K-2H]-	258.18311	295.1317166	-0.55500642859649	HMDB00872,HMDB40429,HMDB41618,HMDB59946,HMDB59947,HMDB32697,HMDB33090,HMDB38939,HMDB40926,HMDB60354,HMDB60388	Dibutyl_adipate,Diisobutyl_adipate,Podocarpic_acid,Carbestrol,Geranyl-hydroxybenzoate	1	C14H26O4	[M+K-2H]-	258.18311	295.1317166	-0.55500642859649	C14253,C14260,C09171,C14660,C18131	2	2	3	3	2.49831444143352
312.2181	15343.4891115072	-2.78830000522927	0.149421176502395	-18.6606749491401	1.03416698087907e-77	5.57209169297645e-74	NA	NA	NA	NA	NA	NA	NA	NA	NA	NA	NA	NA	NA	NA	NA	NA	2	2	3	3	-2.05054033753893
322.2077	1434.05823149591	-3.56668009554006	0.191165834002372	-18.6575185579229	1.09708851391532e-77	5.91111291297577e-74	NA	NA	NA	NA	NA	NA	NA	NA	NA	NA	NA	NA	NA	NA	NA	NA	2	2	3	3	-2.49831444143352
385.1012	1192.18052965842	3.17908667734372	0.170626939461111	18.6317980465699	1.77461180397209e-77	9.56160839980163e-74	NA	NA	NA	NA	NA	NA	NA	NA	NA	NA	NA	NA	NA	NA	NA	NA	2	2	3	3	1.73569275587741
300.1065	1778.01425183949	3.79070657713354	0.2039961985185	18.5822412606859	4.47422860465412e-77	2.41071437218764e-73	N-(1-Deoxy-1-fructosyl)valine	1	C11H21NO7	[M+Na-2H]-	279.131804	300.1064726	0.0399858087784086	HMDB37844	NA	NA	NA	NA	NA	NA	NA	NA	2	2	3	3	2.01387343538827
290.0707	1107.15043284522	3.06416371352955	0.164975278353819	18.5734720020165	5.26835052031661e-77	2.83858726034659e-73	NA	NA	NA	NA	NA	NA	NA	NA	NA	NA	NA	NA	NA	NA	NA	NA	2	2	3	3	1.65728167124114
438.1271	786.807484952755	-2.54249115509197	0.13705267840056	-18.5511964068379	7.97568499571594e-77	4.29729907569175e-73	NA	NA	NA	NA	NA	NA	NA	NA	NA	NA	NA	NA	NA	NA	NA	NA	2	2	3	3	-1.85954879219786
374.1391	751.426949658579	-2.4583205468952	0.132636548410482	-18.5342620594078	1.09278500514834e-76	5.88792560773924e-73	NA	NA	NA	NA	NA	NA	NA	NA	NA	NA	NA	NA	NA	NA	NA	NA	2	2	3	3	-1.7658402902444
348.0755	673.950647244182	2.27299763798458	0.122701227820259	18.5246527550175	1.30643271303633e-76	7.03905945783974e-73	NA	NA	NA	NA	NA	NA	NA	NA	Imazaquin,Deoxyviolacein	1	C17H17N3O3	[M+K-2H]-	311.126992	348.0755986	-0.31200118713499	C05076,C21133	2	2	3	3	1.19762808853705
344.0398	1004.53010718239	2.91227051847808	0.157446146765659	18.4969310351728	2.18570902300522e-76	1.17766002159521e-72	(S)-Succinyldihydrolipoamide,Cyclic_GMP,Guanosine_2,3-cyclic_phosphate_	1	C12H21NO4S2	[M+K-2H]-	307.091203	344.0398096	-0.162190532685884	HMDB01177,HMDB01314,HMDB11629	S-Succinyldihydrolipoamide,3,5-Cyclic_GMP,2,3-Cyclic_GMP,3-Keto-3-deoxy-AMP	1	C12H21NO4S2	[M+K-2H]-	307.091203	344.0398096	-0.162190532685884	C01169,C00942,C06194,C07025	2	2	3	3	1.56061014826149
188.034	1239.06732649158	-3.326631821486	0.180100101527776	-18.4710158032474	3.53371836622185e-76	1.90396745572033e-72	NA	NA	NA	NA	NA	NA	NA	NA	NA	NA	NA	NA	NA	NA	NA	NA	2	2	3	3	-2.42171598109684
362.2393	996.951541307255	-2.96003434934586	0.160514112142116	-18.4409601738014	6.16369288873329e-76	3.32099772844949e-72	NA	NA	NA	NA	NA	NA	NA	NA	NA	NA	NA	NA	NA	NA	NA	NA	2	2	3	3	-2.17607615924603
305.0779	1231.88261527601	3.23016524319284	0.175235400173443	18.4332916750595	7.10269780849609e-76	3.8269335792177e-72	NA	NA	NA	NA	NA	NA	NA	NA	NA	NA	NA	NA	NA	NA	NA	NA	2	2	3	3	1.7636331895396
318.1684	1093.82442057769	-3.1178926600723	0.169181554973424	-18.4292706173677	7.65075877099096e-76	4.12222882580993e-72	NA	NA	NA	NA	NA	NA	NA	NA	NA	NA	NA	NA	NA	NA	NA	NA	2	2	3	3	-2.26945434347526
393.0462	804.425236034306	2.56026974095373	0.139115571234735	18.4039048844769	1.2223060845425e-75	6.58578518351501e-72	3,3,4,5,6,7,8-Heptahydroxyflavone	1	C15H10O9	[M+Hac-H]-	334.032485	393.0463386	-0.395882074826149	HMDB30159	5-(3,4-Diacetoxybut-1-ynyl)-2,2-bithiophene	1	C16H14O4S2	[M+Hac-H]-	334.033354	393.0472076	-2.60681154879632	C04606	2	2	3	3	1.36918276083602
345.2357	766.674046898244	-2.49505224858727	0.135657582259534	-18.3922800851179	1.51473667230508e-75	8.16140119037977e-72	NA	NA	NA	NA	NA	NA	NA	NA	NA	NA	NA	NA	NA	NA	NA	NA	2	2	3	3	-1.80951151383258
240.1242	1058.27205078666	2.99427851927057	0.16284576335636	18.3872055223083	1.66335367765186e-75	8.9621496151882e-72	3-Hydroxy-N6,N6,N6-trimethyl-L-lysine,beta-O-Methylynephrine,cis-6-Nitro-p-mentha-1(7),2-diene,(R)-2-Nitro-p-mentha-1,5-diene,2,5-Dimethyl-4-(1-pyrrolidinyl)-3(2H)-furanone,2-(5-Methyl-2-furanyl)-3-piperidinol,5-(1-Pyrrolidinylmethyl)-2-furanmethanol,3,4-Dimethoxyphenylethylamine,3-O-Methyl-a-methyldopamine	1	C9H21N2O3	[M+Cl]-	205.155218	240.1246196	-1.83696282673504	HMDB01422,HMDB33868,HMDB35195,HMDB36090,HMDB39784,HMDB39838,HMDB40038,HMDB41806,HMDB60748	Bufotenidine,N-(3-Oxooctanoyl)homoserine_lactone,3-Hydroxy-N6,N6,N6-trimethyl-L-lysine	1	C13H19N2O	[M+Na-2H]-	219.149738	240.1244066	-0.949924263197635	C13664,C11841,C01259	2	2	3	3	1.60622397875654
437.0752	1496.07619031331	3.52843330689766	0.191996004107396	18.3776392810966	1.98417637759207e-75	1.06907423224661e-71	NA	NA	NA	NA	NA	NA	NA	NA	O-Carbamoyl-deacetylcephalosporin_C	1	C15H20N4O8S	[M+Na-2H]-	416.100188	437.0748566	0.743579721241062	C06568	2	2	3	3	1.87550898133351
373.0644	1592.07256537	3.62304056156315	0.197370868134119	18.3565112512005	2.92825774645564e-75	1.5777452737903e-71	3-Hydroxymugineic_acid,5-Phosphoribosyl-N-formylglycinamide	1	C12H20N2O9	[M+K-2H]-	336.116883	373.0654896	-2.87429427236872	HMDB33927,HMDB01308	3-Epihydroxymugineic_acid,5-Phosphoribosyl-N-formylglycinamide	1	C12H20N2O9	[M+K-2H]-	336.116883	373.0654896	-2.87429427236872	C15501,C04376	2	2	3	3	1.91472795187245
349.1248	983.14708487657	2.87836184108964	0.156965959322953	18.3374908388098	4.15538789669992e-75	2.23892299874192e-71	NA	NA	NA	NA	NA	NA	NA	NA	NA	NA	NA	NA	NA	NA	NA	NA	2	2	3	3	1.52991428929546
282.0656	34597.2183770446	2.66892197828658	0.146294392413866	18.2435015741151	2.33039879697876e-74	1.25561887181216e-70	NA	NA	NA	NA	NA	NA	NA	NA	NA	NA	NA	NA	NA	NA	NA	NA	2	2	3	3	1.41198854857296
283.0615	764.646340109536	-2.49046322142795	0.136629160012118	-18.2279040667971	3.09974911681035e-74	1.67014482413742e-70	NA	NA	NA	NA	NA	NA	NA	NA	NA	NA	NA	NA	NA	NA	NA	NA	2	2	3	3	-1.80475013046699
344.0973	1903.74459162292	-4.01946804597112	0.220524168305389	-18.226882236349	3.15819989283947e-74	1.7016381022619e-70	NA	NA	NA	NA	NA	NA	NA	NA	NA	NA	NA	NA	NA	NA	NA	NA	2	2	3	3	-2.82791304745947
229.0514	1101.79164475741	3.05687016421646	0.167969076815769	18.199005567967	5.25531482918037e-74	2.83156362996238e-70	NA	NA	NA	NA	NA	NA	NA	NA	NA	NA	NA	NA	NA	NA	NA	NA	2	2	3	3	1.64816855812789
292.0949	971.620976224679	2.85970990035803	0.157214534770052	18.1898569654564	6.21020162896475e-74	3.34605663768621e-70	Norhydromorphone,(E,E)-Trichostachine,(R)-Higenamine,Normorphine	1	C16H17NO3	[M+Na-2H]-	271.120844	292.0955126	-2.11540394615713	HMDB14004,HMDB29374,HMDB33103,HMDB41959	Meteloidine,(S)-Norcoclaurine,(R,S)-Norcoclaurine,(R)-Norcoclaurine,Caranine,Piperyline,Normorphine,Crinine,Vittatine,N-Demethylnarwedine	1	C13H21NO4	[M+K-2H]-	255.147059	292.0956656	-2.63920383219972	C10861,C06160,C06346,C06347,C08521,C10174,C11785,C12162,C12193,C16703	2	2	2	3	1.5224614739062
367.2599	844.003979056431	-2.66828351305332	0.146698650850391	-18.1888756139587	6.32238908381869e-74	3.40650323836151e-70	NA	NA	NA	NA	NA	NA	NA	NA	NA	NA	NA	NA	NA	NA	NA	NA	2	2	3	3	-1.94158611968213
208.9834	933.131493564225	2.79587438282281	0.153852664680776	18.1724144240458	8.53582688477317e-74	4.59910352551578e-70	NA	NA	NA	NA	NA	NA	NA	NA	NA	NA	NA	NA	NA	NA	NA	NA	2	2	3	3	1.48922168554802
316.1276	1197.04882741293	3.18591836137898	0.175567732195963	18.1463775918855	1.37152809144408e-73	7.3897933567007e-70	NA	NA	NA	NA	NA	NA	NA	NA	Butralin	1	C14H21N3O4	[M+Na-2H]-	295.153207	316.1278756	-0.93506464576825	C18582	2	2	0	3	1.74202055477976
264.9346	984.893569402103	-2.93875763460019	0.162026225864265	-18.1375429744447	1.61072896291979e-73	8.67860765221183e-70	NA	NA	NA	NA	NA	NA	NA	NA	NA	NA	NA	NA	NA	NA	NA	NA	2	2	3	3	-2.14721434523262
213.0939	697.301752605931	-2.31979239785281	0.128025532575255	-18.119763700176	2.22548750894761e-73	1.19909266982097e-69	NA	NA	NA	NA	NA	NA	NA	NA	NA	NA	NA	NA	NA	NA	NA	NA	2	2	3	3	-1.69128398932249
433.1505	1547.47034677706	3.58000250938597	0.197734156087508	18.1051295346345	2.903275692126e-73	1.56428494291749e-69	Vestitone_7-glucoside,(-)-Wikstromol,3,4,5,7,8-Pentamethoxyflavanone,8-Hydroxypinoresinol,Kievitone_hydrate,Kievitol	1	C22H26O9	[M-H]-	434.157685	433.1504086	0.181692083061114	HMDB33012,HMDB30598,HMDB32869,HMDB33279,HMDB38111,HMDB38112	Eleganin,Graminiliatrin,Kievitone_hydrate,Chasmanthin,Palmarin,Plaunol_D,Budlein_A,Elephantin,Nortrachelogenin	1	C22H26O9	[M-H]-	434.157685	433.1504086	0.181692083061114	C09401,C09469,C02549,C09073,C09151,C09168,C09351,C09402,C10725	2	2	3	3	1.90038394177211
300.2454	854.995989353524	-2.69129789317713	0.148669930998655	-18.1025031430296	3.04509336259536e-73	1.64069630376638e-69	NA	NA	NA	NA	NA	NA	NA	NA	NA	NA	NA	NA	NA	NA	NA	NA	2	2	2	3	-1.9699225971051
241.117	694.174464588404	-2.31134569216741	0.127803128938568	-18.0852042619272	4.168204202672e-73	2.24582842439968e-69	NA	NA	NA	NA	NA	NA	NA	NA	NA	NA	NA	NA	NA	NA	NA	NA	2	2	3	3	-1.68355856035476
439.0725	809.994176644391	2.57102841668017	0.142275644835493	18.0707556774945	5.41666837222544e-73	2.91850091895507e-69	NA	NA	NA	NA	NA	NA	NA	NA	NA	NA	NA	NA	NA	NA	NA	NA	2	2	3	3	1.37156166340997
389.1461	694.969000517171	-2.31349900670395	0.128049805282149	-18.0671809816993	5.77921952056598e-73	3.11384347768095e-69	NA	NA	NA	NA	NA	NA	NA	NA	NA	NA	NA	NA	NA	NA	NA	NA	2	2	3	3	-1.68740868633685
342.237	839.661200681701	-2.65906993639576	0.147250444565667	-18.0581453878731	6.80714466025757e-73	3.66768954294678e-69	NA	NA	NA	NA	NA	NA	NA	NA	NA	NA	NA	NA	NA	NA	NA	NA	2	2	3	3	-1.92947709293192
440.2145	772.020097031244	-2.5076733908454	0.138944727626772	-18.0479924188373	8.18107853232566e-73	4.40796511321707e-69	NA	NA	NA	NA	NA	NA	NA	NA	NA	NA	NA	NA	NA	NA	NA	NA	2	2	3	3	-1.82650778973375
291.0439	1763.29890624839	3.77774081743891	0.209463299706854	18.0353351767393	1.02869799059247e-72	5.54262477331221e-69	L-Phosphoarginine,Cyclobrassinone	1	C6H15N4O5P	[M+(37Cl)]-	254.078009	291.0444606	-1.85607380698934	HMDB29438,HMDB34209	L-Arginine_phosphate	1	C6H15N4O5P	[M+(37Cl)]-	254.078009	291.0444606	-1.85607380698934	C05945	2	2	3	3	2.00685559185138
259.9708	1093.68280998056	3.04533501689892	0.168907007402989	18.0296546823138	1.1400139608279e-72	6.1423952209407e-69	NA	NA	NA	NA	NA	NA	NA	NA	NA	NA	NA	NA	NA	NA	NA	NA	2	2	3	3	1.64097539160761
294.0361	984.692844216248	2.88134777641432	0.159971146875512	18.0116716838728	1.57790485085864e-72	8.50175133642637e-69	NA	NA	NA	NA	NA	NA	NA	NA	NA	NA	NA	NA	NA	NA	NA	NA	2	2	0	3	1.53141509091031
168.0184	756.68530835942	-2.47101876926582	0.137408837557634	-17.9829682951026	2.64922506018579e-72	1.42740246242811e-68	NA	NA	NA	NA	NA	NA	NA	NA	NA	NA	NA	NA	NA	NA	NA	NA	0	2	3	3	-1.77926703952403
464.1718	1023.74151633483	2.94189745420467	0.163663262983305	17.9753073510746	3.04173428432574e-72	1.63888643239471e-68	(E)-Squamosamide	1	C26H27NO7	[M-H]-	465.178754	464.1714776	0.622183856523077	HMDB41088	(+/-)-6-Acetonyldihydrochelerythrine	1	C24H23NO5	[M+Hac-H]-	405.157624	464.1714776	0.622183856523077	C12200	2	2	3	3	1.5765258276817
405.2068	2478.19733370752	-1.36637144130083	0.0760892569308097	-17.9574817315316	4.19408863066008e-72	2.25977495419965e-68	NA	NA	NA	NA	NA	NA	NA	NA	NA	NA	NA	NA	NA	NA	NA	NA	0	2	3	3	-1.05715840317336
370.2508	755.010286454445	-2.46695360616961	0.137473885025447	-17.9448889926473	5.26156160717158e-72	2.83492939394405e-68	NA	NA	NA	NA	NA	NA	NA	NA	NA	NA	NA	NA	NA	NA	NA	NA	2	2	3	3	-1.77251372231268
189.0388	718.361485950425	-2.37515494580484	0.132380728558678	-17.9418482710046	5.55754842889843e-72	2.99440709349048e-68	NA	NA	NA	NA	NA	NA	NA	NA	NA	NA	NA	NA	NA	NA	NA	NA	2	2	3	3	-1.72119227509983
383.2294	874.287696321543	-2.73082051227135	0.152397491996156	-17.9190646545563	8.37240019679241e-72	4.51104922603175e-68	NA	NA	NA	NA	NA	NA	NA	NA	NA	NA	NA	NA	NA	NA	NA	NA	2	2	3	3	-1.98637503609482
373.0434	1728.61375163928	3.74777779984486	0.209278003160587	17.9081305404517	1.01900989720576e-71	5.49042532614462e-68	NA	NA	NA	NA	NA	NA	NA	NA	6-(2-Amino-2-carboxyethyl)-7,8-dioxo-1,2,3,4,7,8-hexahydroquinoline-2,4-dicarboxylate	1	C14H14N2O8	[M+Cl]-	338.075018	373.0444196	-2.77580884617947	C15599	2	2	3	3	1.98973089658561
409.3109	827.585664499246	2.6050134415418	0.145504782631889	17.9032839637456	1.11169053361816e-71	5.98978859513466e-68	NA	NA	NA	NA	NA	NA	NA	NA	NA	NA	NA	NA	NA	NA	NA	NA	2	2	3	3	1.38478658410415
382.2232	828.593777530655	-2.63533565712342	0.147571545075615	-17.8580203641094	2.50362674256522e-71	1.34895408889414e-67	NA	NA	NA	NA	NA	NA	NA	NA	NA	NA	NA	NA	NA	NA	NA	NA	2	2	0	3	-1.91472795187245
186.9392	919.401749559798	2.77260074917971	0.155270921288287	17.8565357001515	2.57110318542239e-71	1.38531039630558e-67	NA	NA	NA	NA	NA	NA	NA	NA	NA	NA	NA	NA	NA	NA	NA	NA	0	2	3	3	1.47389002890452
302.0817	860.406648491413	-2.70278570708358	0.151375752155142	-17.8548127332412	2.6516860838286e-71	1.42872846196685e-67	NA	NA	NA	NA	NA	NA	NA	NA	NA	NA	NA	NA	NA	NA	NA	NA	2	2	3	3	-1.97972965268512
311.1476	2220.98816114159	4.12522048214518	0.231616415725609	17.8105704175659	5.85104846647502e-71	3.15254491373674e-67	1-Octen-3-yl_glucoside	1	C14H26O6	[M+Na-2H]-	290.17294	311.1476086	-0.120200184615925	HMDB32959	NA	NA	NA	NA	NA	NA	NA	NA	2	2	3	3	2.17607615924603
392.134	633.316352218486	2.17027972082753	0.121912925178136	17.8018837433059	6.83312821402109e-71	3.68168948171456e-67	NA	NA	NA	NA	NA	NA	NA	NA	NA	NA	NA	NA	NA	NA	NA	NA	2	2	3	3	1.15037754930978
324.2178	49671.9477071096	-1.95059620848007	0.109823872370404	-17.7611312220105	1.41356704002437e-70	7.6162992116513e-67	NA	NA	NA	NA	NA	NA	NA	NA	NA	NA	NA	NA	NA	NA	NA	NA	1	2	3	3	-1.4337469897662
377.1308	717.59150717807	-2.37312890427099	0.133706448892609	-17.7487991336682	1.76078962224737e-70	9.48713448466882e-67	NA	NA	NA	NA	NA	NA	NA	NA	NA	NA	NA	NA	NA	NA	NA	NA	2	2	3	3	-1.71915007766483
350.2309	806.025698221921	-2.5857302186618	0.145690132249328	-17.7481492997528	1.78128017027414e-70	9.59753755743705e-67	NA	NA	NA	NA	NA	NA	NA	NA	NA	NA	NA	NA	NA	NA	NA	NA	2	2	3	3	-1.88093679815247
144.0457	1494.41416475165	3.52639285012098	0.198729265691134	17.7447082987853	1.89380961041959e-70	1.02038461809407e-66	NA	NA	NA	NA	NA	NA	NA	NA	NA	NA	NA	NA	NA	NA	NA	NA	2	2	3	3	1.87281566371073
240.9433	1121.20884499521	3.08377203163252	0.173999246968242	17.7229044686347	2.79121554053169e-70	1.50390693323847e-66	NA	NA	NA	NA	NA	NA	NA	NA	NA	NA	NA	NA	NA	NA	NA	NA	1	2	3	3	1.67782974642319
270.9606	1304.04636439165	3.31757561260104	0.187484670516013	17.6951833100279	4.56741743854166e-70	2.46092451588625e-66	NA	NA	NA	NA	NA	NA	NA	NA	NA	NA	NA	NA	NA	NA	NA	NA	0	2	3	3	1.80712570104158
314.0634	882.645067875118	2.70824333101146	0.153107857964098	17.6884672480136	5.14561324731163e-70	2.77245641765151e-66	NA	NA	NA	NA	NA	NA	NA	NA	NA	NA	NA	NA	NA	NA	NA	NA	2	2	0	3	1.43765787854216
285.1283	773.259966774477	-2.51085019504296	0.142013141374501	-17.6804073956905	5.93656924777218e-70	3.19862351069965e-66	NA	NA	NA	NA	NA	NA	NA	NA	NA	NA	NA	NA	NA	NA	NA	NA	2	2	0	3	-1.83897907943161
342.2207	796.053012231975	2.54268688130613	0.144001082259509	17.657415079172	8.92337001120812e-70	4.80791176203893e-66	NA	NA	NA	NA	NA	NA	NA	NA	Pumiliotoxin_A	1	C19H33NO2	[M+Cl]-	307.251129	342.2205306	0.635262880553953	C20033	2	2	3	3	1.35740284461315
315.1272	955.549989619514	-2.88640437532017	0.163593691028813	-17.6437389313002	1.13683765221057e-69	6.12528127011055e-66	NA	NA	NA	NA	NA	NA	NA	NA	NA	NA	NA	NA	NA	NA	NA	NA	2	2	3	3	-2.12445916777388
335.0595	722.193877079844	-2.38498028824698	0.135220847538031	-17.6376670585221	1.26580026430304e-69	6.82013182406477e-66	NA	NA	NA	NA	NA	NA	NA	NA	NA	NA	NA	NA	NA	NA	NA	NA	2	2	3	3	-1.72529834070807
299.0997	970.239326685759	-2.91282614370961	0.165180019481867	-17.634252331768	1.34463005480134e-69	7.2448667352696e-66	NA	NA	NA	NA	NA	NA	NA	NA	NA	NA	NA	NA	NA	NA	NA	NA	2	2	3	3	-2.13342901926464
348.1789	681.042676684415	-2.27524169776041	0.12907162612457	-17.6277448892177	1.50865479145706e-69	8.12863201637063e-66	NA	NA	NA	NA	NA	NA	NA	NA	NA	NA	NA	NA	NA	NA	NA	NA	2	2	3	3	-1.66281629542538
354.9425	1840.64109202982	3.8426709780551	0.218369008668736	17.5971444001213	2.59061219846055e-69	1.39582185253054e-65	NA	NA	NA	NA	NA	NA	NA	NA	NA	NA	NA	NA	NA	NA	NA	NA	2	2	3	3	2.04298472755613
340.2187	673.427008738402	-2.25402230990257	0.128098080898803	-17.5960661868404	2.64039359688202e-69	1.42264407000003e-65	NA	NA	NA	NA	NA	NA	NA	NA	NA	NA	NA	NA	NA	NA	NA	NA	0	2	2	3	-1.64456133835684
376.1944	963.50777363699	2.8471415990946	0.161988077652322	17.5762416614726	3.74598745851897e-69	2.01833804265002e-65	NA	NA	NA	NA	NA	NA	NA	NA	NA	NA	NA	NA	NA	NA	NA	NA	2	2	3	3	1.51509227607133
227.0328	1345.84707309625	3.36643158214961	0.191813986636183	17.5505010932012	5.89575527436226e-69	3.17663294182638e-65	NA	NA	NA	NA	NA	NA	NA	NA	NA	NA	NA	NA	NA	NA	NA	NA	2	2	3	3	1.82159785085643
203.1273	6680.55440114126	2.84138379521602	0.161977501435132	17.5418423549021	6.86647369575822e-69	3.69965602727453e-65	NA	NA	NA	NA	NA	NA	NA	NA	NA	NA	NA	NA	NA	NA	NA	NA	2	2	3	3	1.51362827125078
385.2142	747.217494259398	-2.44785395185038	0.139691142065671	-17.5233297949529	9.5093247381231e-69	5.12362416890073e-65	NA	NA	NA	NA	NA	NA	NA	NA	NA	NA	NA	NA	NA	NA	NA	NA	2	2	3	3	-1.75924458512903
243.0276	93394.8412693869	1.55734592533709	0.0889596226332755	17.5062110116749	1.28465532762189e-68	6.92172290522675e-65	NA	NA	NA	NA	NA	NA	NA	NA	NA	NA	NA	NA	NA	NA	NA	NA	2	2	3	3	0.905117108733193
494.1682	686.388726817415	-2.28994250931143	0.130819176082497	-17.5046394411424	1.32060592436688e-68	7.11542472048872e-65	NA	NA	NA	NA	NA	NA	NA	NA	NA	NA	NA	NA	NA	NA	NA	NA	2	2	3	3	-1.67215547430923
494.2228	5811.92499330313	-3.86274959648202	0.220691768603092	-17.5029164926811	1.3611726526685e-68	7.33399825257786e-65	NA	NA	NA	NA	NA	NA	NA	NA	NA	NA	NA	NA	NA	NA	NA	NA	2	2	3	3	-2.65100625891398
381.2136	772.365638605729	-2.50841554029856	0.143331832133604	-17.5007568309069	1.41378036125709e-68	7.61744858645318e-65	NA	NA	NA	NA	NA	NA	NA	NA	NA	NA	NA	NA	NA	NA	NA	NA	2	2	3	3	-1.833956298367
255.0755	9780.46061655453	-1.12878433605787	0.0645007612559196	-17.5003257958334	1.42452018189283e-68	7.67531474003854e-65	NA	NA	NA	NA	NA	NA	NA	NA	NA	NA	NA	NA	NA	NA	NA	NA	2	2	3	3	-0.91780037765398
382.1843	15018.9556597305	-3.07639523159723	0.175864935802442	-17.4929426241801	1.62163509823294e-68	8.73736990927909e-65	NA	NA	NA	NA	NA	NA	NA	NA	NA	NA	NA	NA	NA	NA	NA	NA	2	2	3	3	-2.24567009114888
386.1174	767.651020115385	-2.49724896751811	0.142932461138702	-17.4715312926346	2.36072740305314e-68	1.27195992476503e-64	NA	NA	NA	NA	NA	NA	NA	NA	NA	NA	NA	NA	NA	NA	NA	NA	0	2	2	3	-1.81190767123913
362.1946	5962.77930894194	-2.27680952389015	0.130676541271342	-17.4232459915088	5.49683129781314e-68	2.96169270326172e-64	NA	NA	NA	NA	NA	NA	NA	NA	NA	NA	NA	NA	NA	NA	NA	NA	2	2	3	3	-1.6646725388727
418.182	9722.43790478483	-2.4248755484022	0.13925834810563	-17.4127840907814	6.59950128803535e-68	3.55581129399345e-64	NA	NA	NA	NA	NA	NA	NA	NA	NA	NA	NA	NA	NA	NA	NA	NA	2	2	3	3	-1.73990354131666
354.151	671.129350999543	-2.24747130812819	0.12907840332225	-17.4116757744305	6.7285225080652e-68	3.62532792734553e-64	NA	NA	NA	NA	NA	NA	NA	NA	NA	NA	NA	NA	NA	NA	NA	NA	2	2	3	3	-1.63919030317992
338.0623	891.039957296354	2.72346244106283	0.156784405657251	17.3707482555162	1.37422190330717e-67	7.40430761501905e-64	NA	NA	NA	NA	NA	NA	NA	NA	NA	NA	NA	NA	NA	NA	NA	NA	2	2	3	3	1.44554630971016
263.0674	1080.94345008049	3.0271458074942	0.174478938069984	17.3496345231079	1.98503072615668e-67	1.06953455525322e-63	NA	NA	NA	NA	NA	NA	NA	NA	NA	NA	NA	NA	NA	NA	NA	NA	2	2	0	3	1.62858789935416
376.1337	895.922692571812	-2.77385606490852	0.160038464508221	-17.3324336335783	2.67754688263137e-67	1.44266226036178e-63	NA	NA	NA	NA	NA	NA	NA	NA	NA	NA	NA	NA	NA	NA	NA	NA	2	2	3	3	-2.03186546607796
411.05	677.060529313869	2.28027018561251	0.13157163445625	17.331016636194	2.74434179826612e-67	1.47865136090579e-63	NA	NA	NA	NA	NA	NA	NA	NA	NA	NA	NA	NA	NA	NA	NA	NA	2	2	3	3	1.20049150833416
301.1061	1743.39093642672	3.76056365914646	0.217302520275198	17.3056605803926	4.263628405539e-67	2.29724298490441e-63	Hexyl_glucoside,Artabsinolide_A,Dihydromarasmone,Nigellic_acid,13-Hydroxyabscisic_acid,Crispolide,(1beta,4alpha,5alpha,6beta,8alpha,10b)-1,10:4,5-Diepoxy-6-hydroxy-7(11)-germacren-12,8-olide,Vulgarolide,8-Deoxy-11,13-dihydroxygrosheimin	1	C12H24O6	[M+K-2H]-	264.15729	301.1058966	0.604438511667598	HMDB31688,HMDB35620,HMDB36051,HMDB36094,HMDB36095,HMDB36695,HMDB38545,HMDB41003,HMDB41144	Autumnolide,Hymenoflorin,Phaseic_acid,8-Hydroxyabscisate	1	C15H20O5	[M+Na-2H]-	280.131075	301.1057436	1.11256595773173	C09346,C09480,C09707,C15514	2	2	3	3	1.99993521626226
323.1629	1784.31279121289	3.7956443655736	0.219375272125706	17.3020611156148	4.53856926321235e-67	2.44538111901881e-63	NA	NA	NA	NA	NA	NA	NA	NA	NA	NA	NA	NA	NA	NA	NA	NA	2	2	3	3	2.0174198829896
328.0449	15866.5893776364	2.33219121998608	0.134852614992315	17.2943714893404	5.18655785564919e-67	2.79451737262378e-63	NA	NA	NA	NA	NA	NA	NA	NA	NA	NA	NA	NA	NA	NA	NA	NA	2	2	3	3	1.22573166346642
326.0715	5351.98047193039	-1.77765688193793	0.102790558476467	-17.2939704607687	5.22277434113227e-67	2.81403081500207e-63	NA	NA	NA	NA	NA	NA	NA	NA	NA	NA	NA	NA	NA	NA	NA	NA	2	2	3	3	-1.31426990044208
433.2426	2935.39755631969	-2.56691112537588	0.148493867349661	-17.2863106819862	5.96499068781398e-67	3.21393698259417e-63	NA	NA	NA	NA	NA	NA	NA	NA	NA	NA	NA	NA	NA	NA	NA	NA	0	2	2	3	-1.87281566371073
301.0445	940.910084014277	2.80918649503616	0.162816314742161	17.2537162475692	1.04927937291938e-66	5.65351726128965e-63	NA	NA	NA	NA	NA	NA	NA	NA	NA	NA	NA	NA	NA	NA	NA	NA	2	2	3	3	1.49916343574729
453.0963	1503.7780642577	3.53621841816967	0.205101967081079	17.2412701277105	1.30145755373775e-66	7.01225329953901e-63	8-Acetoxypinoresinol,4-Methylliquiritigenin_7-rhamnoside,Liquiritin,Natsudaidain,5-Hydroxy-3,3,4,6,7,8-hexamethoxyflavone,7-Hydroxy-3,3,4,5,6,8-hexamethoxyflavone,Aloin,Neoisoliquiritin,Isoliquiritin,Isosakuranetin_7-xyloside,Neoliquiritin,Naringenin_5-rhamnoside,Dihydrodaidzin,Gaylussacin,2-Hydroxy-3-methyl-4H-pyran-4-one_O-(6E-cinnamoyl-b-D-glucoside),6-Hydroxy-3,3,4,5,7,8-hexamethoxyflavone,Eq…	1	C22H24O8	[M+K-2H]-	416.14712	453.0957266	1.2001878810098	HMDB33280,HMDB40545,HMDB29520,HMDB30160,HMDB30161,HMDB32785,HMDB35219,HMDB37317,HMDB37318,HMDB37486,HMDB37490,HMDB37581,HMDB39902,HMDB40620,HMDB41098,HMDB41359,HMDB41731,HMDB41732,HMDB61142	1-Acetoxypinoresinol,Lophotoxin,Barbaloin,Isoliquiritin,Liquiritin,Isobarbaloin,Polygonimitin_B	1	C22H24O8	[M+K-2H]-	416.14712	453.0957266	1.2001878810098	C10544,C13680,C10305,C16978,C16989,C17778,C17809	2	2	2	3	1.88093679815247
296.0081	1368.01685095723	3.39131687989365	0.196749115616548	17.2367579354365	1.40709963300648e-66	7.58145282263892e-63	NA	NA	NA	NA	NA	NA	NA	NA	NA	NA	NA	NA	NA	NA	NA	NA	2	2	0	3	1.82897936325138
371.103	661.429985298323	-2.21984548042761	0.128834382557594	-17.2302256304543	1.57535642569216e-66	8.48802042162935e-63	NA	NA	NA	NA	NA	NA	NA	NA	NA	NA	NA	NA	NA	NA	NA	NA	2	2	0	3	-1.61989034898003
477.177	5165.55884889992	5.37392920984734	0.311914335390775	17.2288625436684	1.61291887221401e-66	8.69040688348909e-63	Lirioresinol_A,(R)-Byakangelicinn_2-(3-methylbutanoate)	1	C22H26O8	[M+Hac-H]-	418.16277	477.1766236	0.770993342428058	HMDB38928,HMDB39068	Euparotin_acetate,Liatrin,(+)-Syringaresinol	1	C22H26O8	[M+Hac-H]-	418.16277	477.1766236	0.770993342428058	C09435,C09493,C10889	2	2	3	3	2.51997470052468
290.1357	772.119889271226	-2.508120137431	0.145635842238552	-17.2218603530489	1.82041514321337e-66	9.80839679163364e-63	NA	NA	NA	NA	NA	NA	NA	NA	NA	NA	NA	NA	NA	NA	NA	NA	2	2	3	3	-1.83146216018208
253.209	743.591919804382	-2.43917249710215	0.141671491260198	-17.2171018700036	1.97640135655516e-66	1.06488505091192e-62	NA	NA	NA	NA	NA	NA	NA	NA	NA	NA	NA	NA	NA	NA	NA	NA	2	2	0	3	-1.75272453677672
438.1546	709.512824914852	-2.35196233346204	0.13675948806092	-17.1978000708393	2.75805774692239e-66	1.48604151404179e-62	NA	NA	NA	NA	NA	NA	NA	NA	NA	NA	NA	NA	NA	NA	NA	NA	0	2	3	3	-1.7070449215992
375.131	8578.37223845219	-1.16653123286156	0.0680009117609356	-17.1546410577938	5.80274691945031e-66	3.12652004019982e-62	NA	NA	NA	NA	NA	NA	NA	NA	NA	NA	NA	NA	NA	NA	NA	NA	2	2	3	3	-0.939997192454889
426.1806	737.598676681088	-2.42425223280629	0.141411200831555	-17.1432829828947	7.05522513575662e-66	3.80135530314567e-62	NA	NA	NA	NA	NA	NA	NA	NA	NA	NA	NA	NA	NA	NA	NA	NA	2	2	3	3	-1.73779429705965
238.9105	874.75908444211	2.69356841092848	0.157137941257031	17.141426121414	7.28419599625121e-66	3.92472480278015e-62	NA	NA	NA	NA	NA	NA	NA	NA	NA	NA	NA	NA	NA	NA	NA	NA	2	2	3	3	1.43115186428508
324.0465	1083.29539707072	3.03080112442012	0.17682655224893	17.1399661751786	7.46941115592811e-66	4.02451873081407e-62	NA	NA	NA	NA	NA	NA	NA	NA	NA	NA	NA	NA	NA	NA	NA	NA	2	2	3	3	1.6303422702409
375.2384	769.943080235358	2.48932918001592	0.14524098917082	17.1393020264286	7.55521402778996e-66	4.07074931817323e-62	NA	NA	NA	NA	NA	NA	NA	NA	NA	NA	NA	NA	NA	NA	NA	NA	0	2	3	3	1.3310007766162
439.0579	846.175963214826	2.64079402063702	0.154364247223976	17.1075496310058	1.30369756381305e-65	7.02432247382469e-62	NA	NA	NA	NA	NA	NA	NA	NA	NA	NA	NA	NA	NA	NA	NA	NA	1	2	3	3	1.4019766944473
346.2052	1006.0918498763	-2.97530927869082	0.174024999771255	-17.0970221669397	1.56183221244503e-65	8.41515196065383e-62	NA	NA	NA	NA	NA	NA	NA	NA	NA	NA	NA	NA	NA	NA	NA	NA	0	2	2	3	-2.18611287923026
325.0099	1506.08511753648	3.53823817461864	0.20695668984449	17.0965151079548	1.5754771141479e-65	8.48867069102887e-62	D-Sedoheptulose_7-phosphate,Sedoheptulose_1-phosphate	1	C7H15O10P	[M+Cl]-	290.040288	325.0096896	0.772900033500078	HMDB01068,HMDB60509	Terbufos,Sedoheptulose_7-phosphate,Sedoheptulose_1-phosphate,D-glycero-beta-D-manno-Heptose_7-phosphate,D-glycero-beta-D-manno-Heptose_1-phosphate,D-glycero-alpha-D-manno-Heptose_7-phosphate,D-glycero-alpha-D-manno-Heptose_1-phosphate,D-glycero-D-manno-Heptose_7-phosphate,alpha-D-Sedoheptulopyranose_7-phosphate	1	C9H21O2PS3	[M+(37Cl)]-	288.044134	325.0105856	-1.98393538118613	C18693,C05382,C06222,C07836,C07838,C19878,C19880,C19882,C20956	2	2	3	3	1.88367161940786
367.0023	715.312854497461	2.3697502210794	0.138739873442404	17.0805274812591	2.07236886380531e-65	1.1165923438183e-61	Inosine_2,3-cyclic_phosphate_,Malathion	1	C10H11N4O7P	[M+(37Cl)]-	330.036539	367.0029906	-1.75965868538755	HMDB11680,HMDB14910	3,5-Cyclic_IMP,Malathion	1	C10H11N4O7P	[M+(37Cl)]-	330.036539	367.0029906	-1.75965868538755	C00943,C07497	2	2	3	3	1.2538167643123
431.0586	866.098564977496	2.67779255011839	0.156849047420697	17.0724183165491	2.38128422875548e-65	1.28303594245345e-61	NA	NA	NA	NA	NA	NA	NA	NA	NA	NA	NA	NA	NA	NA	NA	NA	2	2	3	3	1.41959137412912
598.4756	654.12128180746	-2.19859793801481	0.128909196037348	-17.0554002786413	3.18682386036427e-65	1.71706069596427e-61	NA	NA	NA	NA	NA	NA	NA	NA	NA	NA	NA	NA	NA	NA	NA	NA	2	2	3	3	-1.60453663578942
339.1199	715.284296429694	2.37038573331293	0.139102768120341	17.0405360392416	4.1094773428152e-65	2.21418639230883e-61	NA	NA	NA	NA	NA	NA	NA	NA	NA	NA	NA	NA	NA	NA	NA	NA	2	2	3	3	1.25483819164061
460.2273	3332.58327264722	-2.30928896578292	0.135731817919695	-17.013615533752	6.50937638679241e-65	3.50725199720375e-61	NA	NA	NA	NA	NA	NA	NA	NA	NA	NA	NA	NA	NA	NA	NA	NA	2	2	1	3	-1.67973323000704
461.2742	4515.92576588324	-2.43082110053535	0.142886994026755	-17.0121928667643	6.66940339838325e-65	3.5934745510489e-61	NA	NA	NA	NA	NA	NA	NA	NA	NA	NA	NA	NA	NA	NA	NA	NA	2	2	3	3	-1.74841888490772
265.0849	1643.31788967193	3.67098625214438	0.216118945393025	16.985953015218	1.04344899720751e-64	5.62210319695407e-61	Traumatic_acid,5-Heptyltetrahydro-2-oxo-3-furancarboxylic_acid,Batatasin_III,3-(1,1-Dimethylallyl)herniarin,5-Hydroxy-2-(5-methyl-1-oxo-4-hexenyl)benzofuran,Batatasin_IV,Encelin,Glandulone_B,(S)-Menthone_8-thioacetate,Dicyclohexyl_disulfide	1	C12H20O4	[M+K-2H]-	228.13616	265.0847666	0.603203277499467	HMDB00933,HMDB30994,HMDB30636,HMDB30731,HMDB31925,HMDB32641,HMDB34723,HMDB38548,HMDB37386,HMDB41448	Traumatic_acid,Osthol,Encelin,Batatasin_IV,5-Hydroxybisphenol_A,1,2-Bis(4-hydroxyphenyl)-2-propanol,2,2-Bis(4-hydroxyphenyl)-1-propanol,Linderalactone	1	C12H20O4	[M+K-2H]-	228.13616	265.0847666	0.603203277499467	C16308,C09280,C09404,C10247,C13626,C13629,C13631,C17425	2	2	2	3	1.94465831745093
313.2133	19066.0395188509	-2.94378054673595	0.173358295993465	-16.9809037973408	1.13721225364079e-64	6.1272996226166e-61	NA	NA	NA	NA	NA	NA	NA	NA	NA	NA	NA	NA	NA	NA	NA	NA	2	2	3	3	-2.15190151357978
382.0239	702.730181131749	-2.33426787438882	0.137538196516573	-16.9717789930999	1.32845883837108e-64	7.15773622114338e-61	NA	NA	NA	NA	NA	NA	NA	NA	NA	NA	NA	NA	NA	NA	NA	NA	2	2	1	3	-1.69323120383587
295.0594	1289.7564308584	3.30062885088617	0.194524407700245	16.9676848777369	1.42437789727982e-64	7.67454811054367e-61	1,1-(Tetrahydro-6a-hydroxy-2,3a,5-trimethylfuro[2,3-d]-1,3-dioxole-2,5-diyl)bis-ethanone,Phloretin,(Z)-4-Methoxy-3,3,5,5-tetrahydroxystilbene,3,3,4,7-Tetrahydroxyflavan,beta-Pyrufuran,alpha-Pyrufuran,Hemigossypolone,11-Methoxynoryangonin,(-)-Epiafzelechin,Afzelechin,Wyerone_epoxide,11-Hydroxyyangonin,2,3-Epoxysesamone,(R)-Methysticin,(2xi,4xi)-4,4,5,7-Tetrahydroxyflavan,Hydroxysesamone,(2S,3S,4R)…	1	C12H18O6	[M+K-2H]-	258.11034	295.0589466	1.64340043096854	HMDB32527,HMDB03306,HMDB30377,HMDB30541,HMDB30634,HMDB30635,HMDB30744,HMDB30754,HMDB30822,HMDB30823,HMDB30949,HMDB33017,HMDB33333,HMDB33590,HMDB37232,HMDB37760,HMDB40828,HMDB41654,HMDB41685,HMDB41695,HMDB32924	sn-Glycero-3-phosphocholine,Phloretin,alpha-Pyrufuran,beta-Pyrufuran,Ptaerochromenol,Afzelechin,Fisetinidol,Methysticin,Luteoliflavan,Apiforol,(-)-Epiafzelechin,H37,5-Deoxyleucopelargonidin	1	C8H21NO6P	[M+K-2H]-	258.110652	295.0592586	0.585983984423526	C00670,C00774,C08929,C08948,C09029,C09320,C09735,C09952,C12122,C12124,C12128,C13767,C16415	0	2	3	3	1.80002931405857
448.2466	1322.39156054465	-2.09640538338844	0.123765349735881	-16.9385485344826	2.33822914829627e-64	1.25983786510203e-60	NA	NA	NA	NA	NA	NA	NA	NA	NA	NA	NA	NA	NA	NA	NA	NA	2	2	3	3	-1.53442708547734
288.0765	3812.54479367228	-1.48411610102953	0.0876237670582746	-16.9373692875189	2.38556751951341e-64	1.28534377951382e-60	NA	NA	NA	NA	NA	NA	NA	NA	NA	NA	NA	NA	NA	NA	NA	NA	0	2	3	3	-1.12374392236386
227.0675	825.977357493924	2.60229471587848	0.154030640374958	16.894656216086	4.9257649031649e-64	2.65400212982525e-60	Deoxyuridine,2,3-Diaminosalicylic_acid,2-Pyrroloylglycine	1	C9H12N2O5	[M-H]-	228.074623	227.0673466	0.665881740676455	HMDB00012,HMDB13159,HMDB59778	Deoxyuridine,5-Nitro-ortho-anisidine	1	C9H12N2O5	[M-H]-	228.074623	227.0673466	0.665881740676455	C00526,C19469	2	2	3	3	1.38357429548562
238.018	651.144819497839	-2.18987679262067	0.129773120573524	-16.8746561918419	6.91262498463361e-64	3.72452234172059e-60	NA	NA	NA	NA	NA	NA	NA	NA	NA	NA	NA	NA	NA	NA	NA	NA	2	2	3	3	-1.5978325324787
436.1139	879.89159659687	-2.74199949244624	0.162565796753494	-16.8670135244012	7.86747765547367e-64	4.23899696076921e-60	NA	NA	NA	NA	NA	NA	NA	NA	NA	NA	NA	NA	NA	NA	NA	NA	2	2	3	3	-2.00338341096278
319.1523	1024.75827644884	2.94326310251482	0.174709103973532	16.8466498629672	1.11028740994868e-63	5.98222856480351e-60	NA	NA	NA	NA	NA	NA	NA	NA	NA	NA	NA	NA	NA	NA	NA	NA	1	2	2	3	1.57813951419369
178.0708	745.821764586713	2.43804348010076	0.144843587620052	16.8322500164533	1.41616654150091e-63	7.63030532560689e-60	NA	NA	NA	NA	NA	NA	NA	NA	NA	NA	NA	NA	NA	NA	NA	NA	2	2	3	3	1.30006173347715
490.2228	881.777095716064	-2.74576987621151	0.163540834485803	-16.7895063324376	2.91257452090434e-63	1.56929515186326e-59	NA	NA	NA	NA	NA	NA	NA	NA	NA	NA	NA	NA	NA	NA	NA	NA	2	2	3	3	-2.00685559185138
382.2784	882.794387437255	-2.74780298306515	0.163779681122294	-16.7774351753278	3.5692215832278e-63	1.92309658904314e-59	NA	NA	NA	NA	NA	NA	NA	NA	NA	NA	NA	NA	NA	NA	NA	NA	2	2	3	3	-2.01035213742188
336.095	643.56250451701	-2.167355629162	0.129370537259544	-16.7530851697234	5.3764266412065e-63	2.89681867428206e-59	NA	NA	NA	NA	NA	NA	NA	NA	NA	NA	NA	NA	NA	NA	NA	NA	2	2	0	3	-1.57975732065285
176.9369	1478.71619085051	3.51022084287927	0.210500227960594	16.6756153990312	1.97170387901797e-62	1.06235405001488e-58	NA	NA	NA	NA	NA	NA	NA	NA	NA	NA	NA	NA	NA	NA	NA	NA	2	2	0	3	1.86481620049358
372.1345	697.364975766869	-2.31959270745734	0.13912361528682	-16.6728898086441	2.06371461580187e-62	1.11192943499405e-58	NA	NA	NA	NA	NA	NA	NA	NA	NA	NA	NA	NA	NA	NA	NA	NA	2	2	3	3	-1.68934316651855
158.0341	654.93515073849	-2.20081134521063	0.132243528968134	-16.6421099193516	3.45236083609843e-62	1.86013201848984e-58	NA	NA	NA	NA	NA	NA	NA	NA	NA	NA	NA	NA	NA	NA	NA	NA	2	2	3	3	-1.60622397875654
168.0426	1085.48480856662	3.03329016962842	0.182325861321217	16.6366424798315	3.78240228516707e-62	2.03795835124802e-58	NA	NA	NA	NA	NA	NA	NA	NA	NA	NA	NA	NA	NA	NA	NA	NA	2	2	3	3	1.63563571476194
409.3068	2724.49885519749	-2.34603983068742	0.141044046002699	-16.6333843730101	3.99383711369975e-62	2.15187943686143e-58	NA	NA	NA	NA	NA	NA	NA	NA	NA	NA	NA	NA	NA	NA	NA	NA	2	2	3	3	-1.701084981355
381.0295	4009.03287352616	5.0014654303637	0.300827617537552	16.6256857375782	4.54140683487311e-62	2.44691000262963e-58	hesperetin_3-O-sulfate	1	C16H14O9S	[M-H]-	382.035857	381.0285806	2.36596425018325	HMDB29202	NA	NA	NA	NA	NA	NA	NA	NA	2	2	3	3	2.4046121731529
288.1564	7055.63235497562	-0.843824114244329	0.0508153368332416	-16.6056975478381	6.337908641276e-62	3.41486517591951e-58	NA	NA	NA	NA	NA	NA	NA	NA	NA	NA	NA	NA	NA	NA	NA	NA	2	2	3	3	-0.704390846476331
424.2313	19917.1623534603	-1.95817031981411	0.117963296228203	-16.5998270854179	6.98919791626252e-62	3.76577983728224e-58	NA	NA	NA	NA	NA	NA	NA	NA	NA	NA	NA	NA	NA	NA	NA	NA	2	2	0	3	-1.43896640693073
203.1287	126482.599126625	2.73583595706992	0.164848073514898	16.5961051211355	7.43624102338797e-62	4.00664666340144e-58	NA	NA	NA	NA	NA	NA	NA	NA	NA	NA	NA	NA	NA	NA	NA	NA	2	2	3	3	1.45620621547751
350.109	835.398253824722	2.62071830898495	0.158043154080676	16.5822956662024	9.35845105748076e-62	5.04233342977063e-58	N-Acetyl-7-O-acetylneuraminic_acid,N-Acetyl-9-O-acetylneuraminic_acid,N-Acetyl-4-O-acetylneuraminic_acid,N-acetyl-O-acetylneuraminate	1	C13H21NO10	[M-H]-	351.116549	350.1092726	-0.82688469762068	HMDB00785,HMDB00794,HMDB00796,HMDB60492	N-Acetyl-4-O-acetylneuraminate,N-Acetyl-7-O-acetylneuraminate,N-Acetyl-9-O-acetylneuraminate,2,7-Anhydro-alpha-N-acetylneuraminic_acid,2-Deoxy-2,3-dehydro-N-acetylneuraminic_acid,Sarmentosin_epoxide	1	C13H21NO10	[M-H]-	351.116549	350.1092726	-0.82688469762068	C04015,C04016,C04017,C04521,C04580,C08341	2	2	3	3	1.38843571607107
401.0463	658.171268377124	2.23349707189879	0.134699895785708	16.5812828500775	9.51752407316244e-62	5.12804197061992e-58	NA	NA	NA	NA	NA	NA	NA	NA	NA	NA	NA	NA	NA	NA	NA	NA	2	2	3	3	1.1759938176342
252.1972	5907.07190738891	-2.66730327698337	0.160911349288881	-16.5762283939016	1.03525620352973e-61	5.5779604246182e-58	NA	NA	NA	NA	NA	NA	NA	NA	NA	NA	NA	NA	NA	NA	NA	NA	2	2	3	3	-1.93549613192505
342.2384	638.073673399364	2.18259436863089	0.131670722665439	16.576155461504	1.03651305233653e-61	5.58473232598924e-58	NA	NA	NA	NA	NA	NA	NA	NA	NA	NA	NA	NA	NA	NA	NA	NA	2	2	3	3	1.15580299449076
198.9164	1690.78346037741	3.71409222467867	0.224111098207738	16.5725493042559	1.1005917449225e-61	5.92998832164243e-58	NA	NA	NA	NA	NA	NA	NA	NA	NA	NA	NA	NA	NA	NA	NA	NA	2	2	0	3	1.96669528025257
327.1214	1576.58156444161	3.60793685822412	0.217995646914187	16.5504995594906	1.58779652220595e-61	8.55504766164566e-58	1-Octen-3-yl_glucoside,Naematolone,Achillicin,Matricin,Diisopentyl_thiomalate	1	C14H26O6	[M+K-2H]-	290.17294	327.1215466	-0.589383371359198	HMDB32959,HMDB35781,HMDB36487,HMDB36643,HMDB32223	Arnicolide_A,Confertiflorin,Eupaformonin,Gaillardin,Isotenulin,Ligulatin_B,Lipiferolide,Matricin,Ovatifolin,Pyrethrosin,Tenulin,Viscidulin_B,Xanthinin,Xanthumin	1	C17H22O5	[M+Na-2H]-	306.146725	327.1213936	-0.121667371206046	C09299,C09374,C09431,C09455,C09487,C09494,C09497,C09499,C09522,C09536,C09557,C09587,C09602,C09603	2	2	2	3	1.90894315426671
206.0307	872.25133451307	2.68904473681667	0.162639836286434	16.5337398156307	2.09718252989884e-61	1.12996194710949e-57	NA	NA	NA	NA	NA	NA	NA	NA	NA	NA	NA	NA	NA	NA	NA	NA	2	2	3	3	1.42985790808603
279.2299	1190.31899118568	-3.25999224082462	0.197209861837403	-16.530574132811	2.21028279061007e-61	1.1909003675807e-57	NA	NA	NA	NA	NA	NA	NA	NA	NA	NA	NA	NA	NA	NA	NA	NA	2	2	3	3	-2.36468971223381
586.272	2690.99387315218	-1.03720773346388	0.0629415430715008	-16.4789053913982	5.20181480815548e-61	2.80273781863417e-57	NA	NA	NA	NA	NA	NA	NA	NA	NA	NA	NA	NA	NA	NA	NA	NA	2	2	3	3	-0.847751249611864
494.3262	892.76351011269	2.72644168025319	0.165492372241871	16.4747271630648	5.57394585150871e-61	3.00324202479289e-57	Docosa-4,7,10,13,16-pentaenoyl_carnitine,Clupanodonyl_carnitine,23-Acetoxysoladulcidine,LysoPC(16:0)	1	C29H47NO4	[M+Na-2H]-	473.350509	494.3251776	1.99949354155605	HMDB06321,HMDB06496,HMDB31402,HMDB10382	NA	NA	NA	NA	NA	NA	NA	NA	2	2	3	3	1.44952448495983
296.2231	47943.1607735073	-2.50972656276025	0.152367218024293	-16.471565178542	5.87309414344969e-61	3.16442312449069e-57	NA	NA	NA	NA	NA	NA	NA	NA	NA	NA	NA	NA	NA	NA	NA	NA	2	2	0	3	-1.83646189755245
158.1271	690.354440922383	-2.30058686790398	0.14002282110399	-16.4300851087368	1.16495335705872e-60	6.27676868783241e-57	NA	NA	NA	NA	NA	NA	NA	NA	NA	NA	NA	NA	NA	NA	NA	NA	2	2	3	3	-1.67593232269267
217.1193	633.943864709083	-2.13821878833793	0.130151721170022	-16.4286631718431	1.19259129836535e-60	6.42568191559251e-57	NA	NA	NA	NA	NA	NA	NA	NA	NA	NA	NA	NA	NA	NA	NA	NA	2	2	3	3	-1.56218397891012
307.0437	1265.89243311875	3.27173910208926	0.199603662546164	16.3911776986185	2.21118770454844e-60	1.1913879352107e-56	D-erythro-L-galacto-Nonulose,3-Methoxyfukiic_acid,Uralenneoside,Diphenol_glucuronide	1	C9H18O9	[M+K-2H]-	270.095085	307.0436916	0.166100139426946	HMDB29955,HMDB29498,HMDB41272,HMDB59998	NA	NA	NA	NA	NA	NA	NA	NA	1	2	3	3	1.78839963349047
266.0664	1031.84962262644	2.95460363027549	0.180406026008766	16.3775218358389	2.76792958690837e-60	1.49136046142623e-56	NA	NA	NA	NA	NA	NA	NA	NA	NA	NA	NA	NA	NA	NA	NA	NA	0	2	2	3	1.5830053950412
226.0488	781.068145184147	2.5126862024733	0.153462138912795	16.3733297364057	2.9653679930021e-60	1.59774027462953e-56	NA	NA	NA	NA	NA	NA	NA	NA	NA	NA	NA	NA	NA	NA	NA	NA	2	2	0	3	1.34236504139788
398.1584	2157.52089869846	-2.34557737095464	0.143335789903251	-16.3642128217793	3.44452741611461e-60	1.85591137180255e-56	NA	NA	NA	NA	NA	NA	NA	NA	NA	NA	NA	NA	NA	NA	NA	NA	2	2	3	3	-1.69911169731627
359.1343	637.763977260296	-2.14977538856444	0.131428799878015	-16.3569582204186	3.88031527920852e-60	2.09071387243755e-56	NA	NA	NA	NA	NA	NA	NA	NA	NA	NA	NA	NA	NA	NA	NA	NA	2	2	2	3	-1.56692883741696
309.1835	1064.18398673391	3.00238181291627	0.183843703388453	16.3311647751807	5.92424123301164e-60	3.19198117634667e-56	NA	NA	NA	NA	NA	NA	NA	NA	NA	NA	NA	NA	NA	NA	NA	NA	2	2	3	3	1.61131364074127
202.9988	1501.48521362539	3.53357221691116	0.216440107079303	16.3258661465016	6.46170664212443e-60	3.48156753877664e-56	NA	NA	NA	NA	NA	NA	NA	NA	NA	NA	NA	NA	NA	NA	NA	NA	2	2	2	3	1.87821597294923
386.2039	726.680515623614	-2.39626714714217	0.146854745860583	-16.3172605222924	7.44002402717611e-60	4.00868494584249e-56	NA	NA	NA	NA	NA	NA	NA	NA	NA	NA	NA	NA	NA	NA	NA	NA	2	2	3	3	-1.72943370224337
322.1332	966.368965247094	2.85142711200827	0.174850792865495	16.3077734180008	8.69032137824994e-60	4.68234515860107e-56	NA	NA	NA	NA	NA	NA	NA	NA	NA	NA	NA	NA	NA	NA	NA	NA	2	2	2	3	1.51950388858744
280.2288	6362.00961603026	-2.02235306590084	0.124018304935509	-16.3068916879044	8.81665245191543e-60	4.75041234109203e-56	NA	NA	NA	NA	NA	NA	NA	NA	NA	NA	NA	NA	NA	NA	NA	NA	2	2	0	3	-1.47526953423332
421.2313	682.637061581289	-2.2793904484728	0.140011723753367	-16.2799970414476	1.36875562648296e-59	7.37485531549019e-56	NA	NA	NA	NA	NA	NA	NA	NA	NA	NA	NA	NA	NA	NA	NA	NA	2	2	3	3	-1.67027596069443
366.0652	810.454159988519	-2.59577193330607	0.159466088190782	-16.2778930790636	1.41662970054055e-59	7.63280082651247e-56	NA	NA	NA	NA	NA	NA	NA	NA	NA	NA	NA	NA	NA	NA	NA	NA	2	2	3	3	-1.88367161940786
385.2338	903.759374925534	-2.78905338309111	0.171417367212508	-16.2705414768942	1.59738921478169e-59	8.60673308924377e-56	NA	NA	NA	NA	NA	NA	NA	NA	NA	NA	NA	NA	NA	NA	NA	NA	2	2	3	3	-2.05436247087771
293.1162	6890.4875389451	5.79529530786225	0.356208255716119	16.2694019997134	1.62739297643149e-59	8.76839335701289e-56	NA	NA	NA	NA	NA	NA	NA	NA	NA	NA	NA	NA	NA	NA	NA	NA	2	2	3	3	2.66695788508181
230.0796	6543.99731559275	5.71997788173899	0.351800137947405	16.2591689563071	1.9232894511517e-59	1.03626835628054e-55	NA	NA	NA	NA	NA	NA	NA	NA	Tyr-OEt,Anhalamine,p-Lactophenetide,Propoxur	1	C11H15NO3	[M+Na-2H]-	209.105194	230.0798626	-1.19393325822346	C01458,C12231,C14262,C14334	2	2	3	3	2.62099115252592
299.0708	2962.22433588098	-1.16130240110415	0.0714816495235166	-16.2461612014437	2.37795781145246e-59	1.28124366881058e-55	NA	NA	NA	NA	NA	NA	NA	NA	NA	NA	NA	NA	NA	NA	NA	NA	2	2	3	3	-0.93782893574027
380.1841	5280.55302930263	-2.51996438873091	0.155184446624606	-16.2385112911911	2.69382455786941e-59	1.45143267178004e-55	NA	NA	NA	NA	NA	NA	NA	NA	NA	NA	NA	NA	NA	NA	NA	NA	0	2	3	3	-1.84916613832602
384.2386	854.115087156861	2.65551339528797	0.163786011899816	16.2133100652837	4.06094765961591e-59	2.18803859900105e-55	NA	NA	NA	NA	NA	NA	NA	NA	NA	NA	NA	NA	NA	NA	NA	NA	1	2	2	3	1.40696499276247
431.2031	682.152972877105	-2.2780410510051	0.140511731734511	-16.212461570891	4.11741214770739e-59	2.21846166518474e-55	NA	NA	NA	NA	NA	NA	NA	NA	NA	NA	NA	NA	NA	NA	NA	NA	1	2	3	3	-1.66840232899363
466.2951	767.824541363147	2.48500882130375	0.153283911268332	16.2118046228192	4.16166650185142e-59	2.24230591119754e-55	LysoPC(14:0),Buprenorphine,1-Heptadecanoylglycerophosphoethanolamine	1	C22H46NO7P	[M-H]-	467.301192	466.2939156	2.62473937374618	HMDB10379,HMDB15057,HMDB61691	Buprenorphine	1	C29H41NO4	[M-H]-	467.303559	466.2962826	-2.45144566369927	C08007	2	2	2	3	1.32650284922717
320.1154	927.628981294739	2.78686829889382	0.17191723259971	16.2105232660575	4.24935127974339e-59	2.28955046952574e-55	NA	NA	NA	NA	NA	NA	NA	NA	NA	NA	NA	NA	NA	NA	NA	NA	2	2	3	3	1.48360614282917
205.0337	1795.79899825618	1.30177890816209	0.0803468554574808	16.2019894960418	4.88216824180829e-59	2.63051224868631e-55	NA	NA	NA	NA	NA	NA	NA	NA	NA	NA	NA	NA	NA	NA	NA	NA	2	2	3	3	0.800074755825902
248.0777	4846.94519833809	1.67426988176657	0.103416302307779	16.1896127051975	5.97031658070208e-59	3.21680657368228e-55	NA	NA	NA	NA	NA	NA	NA	NA	NA	NA	NA	NA	NA	NA	NA	NA	2	2	3	3	0.947985570419242
279.1163	811.441937054724	-2.59761072108454	0.160525593737034	-16.18191006563	6.76623880733464e-59	3.64564946939191e-55	NA	NA	NA	NA	NA	NA	NA	NA	NA	NA	NA	NA	NA	NA	NA	NA	2	2	3	3	-1.88642060212003
321.0934	953.104770411333	2.82958452295259	0.174883362305903	16.1798382970423	6.99779759321471e-59	3.77041334322409e-55	NA	NA	NA	NA	NA	NA	NA	NA	NA	NA	NA	NA	NA	NA	NA	NA	2	2	2	3	1.50491161584965
271.1428	1318.99022363732	3.33519614337725	0.206407944217592	16.1582741207932	9.93030809989641e-59	5.35045000422419e-55	NA	NA	NA	NA	NA	NA	NA	NA	NA	NA	NA	NA	NA	NA	NA	NA	2	2	0	3	1.8167314374079
433.1724	879.330353654017	-2.74080100194792	0.169940753498481	-16.1279795783206	1.62241785955848e-58	8.74158742730107e-55	NA	NA	NA	NA	NA	NA	NA	NA	NA	NA	NA	NA	NA	NA	NA	NA	2	2	3	3	-1.99993521626226
347.0008	985.452920773289	2.88210243507845	0.178874949514452	16.1123871335913	2.08804989876533e-58	1.12504128545476e-54	NA	NA	NA	NA	NA	NA	NA	NA	NA	NA	NA	NA	NA	NA	NA	NA	2	2	3	3	1.53291934984252
491.1341	1697.24545393357	3.72004478728664	0.230892927680379	16.1115579617762	2.1162406476619e-58	1.14023046096023e-54	Americanin_B	1	C27H24O9	[M-H]-	492.142035	491.1347586	-1.37151767040607	HMDB37338	NA	NA	NA	NA	NA	NA	NA	NA	2	2	3	3	1.97643947929417
358.1041	770.63627823378	-2.50415412581582	0.155821446264791	-16.0706641212947	4.09673656079353e-58	2.20732165895555e-54	NA	NA	NA	NA	NA	NA	NA	NA	NA	NA	NA	NA	NA	NA	NA	NA	2	2	2	3	-1.81915925898017
369.0751	1161.14848592964	3.13815984446843	0.195307442779314	16.0677944465965	4.2908351236844e-58	2.31190196464115e-54	NA	NA	NA	NA	NA	NA	NA	NA	NA	NA	NA	NA	NA	NA	NA	NA	0	2	2	3	1.7070449215992
228.9497	905.140341178915	2.74828828026888	0.171078664077549	16.0644712482855	4.52708207995697e-58	2.43919182468081e-54	NA	NA	NA	NA	NA	NA	NA	NA	NA	NA	NA	NA	NA	NA	NA	NA	0	2	2	3	1.46159879344229
359.0943	622.106462785683	-2.10160798013325	0.130943797659868	-16.049694736915	5.74458983689139e-58	3.09518500411708e-54	NA	NA	NA	NA	NA	NA	NA	NA	NA	NA	NA	NA	NA	NA	NA	NA	2	2	3	3	-1.53897134895725
388.2779	754.61920222176	-2.4657507167569	0.153873483682655	-16.0245329977854	8.61355554760968e-58	4.6409837290521e-54	NA	NA	NA	NA	NA	NA	NA	NA	NA	NA	NA	NA	NA	NA	NA	NA	2	2	3	3	-1.77028047727217
399.0534	1105.13474466921	3.06128682264369	0.191118269076578	16.0177613445059	9.60463967534162e-58	5.17497985707406e-54	NA	NA	NA	NA	NA	NA	NA	NA	Sulfometuron_methyl	1	C15H16N4O5S	[M+Cl]-	364.084143	399.0535446	-0.246332857634661	C10955	2	2	3	3	1.65361993581876
450.247	2038.03410708092	-1.29571665320017	0.0809072831081603	-16.0148333181329	1.00676150277069e-57	5.42443097692846e-54	NA	NA	NA	NA	NA	NA	NA	NA	NA	NA	NA	NA	NA	NA	NA	NA	2	2	3	3	-1.01499526303445
364.9827	746.351542625447	2.43872047254889	0.152304083498086	16.0121804782702	1.05062414444279e-57	5.66076289025775e-54	NA	NA	NA	NA	NA	NA	NA	NA	NA	NA	NA	NA	NA	NA	NA	NA	2	2	0	3	1.30114536407304
429.0971	727.297180014087	2.39743650840793	0.149834940945831	16.0005169239841	1.26718566602729e-57	6.82759636855504e-54	Caryoptosidic_acid,6-Hydroxymusizin_8-O-b-D-glucopyranoside,2-Oxoaloesol_7-glucoside	1	C16H24O11	[M+(37Cl)]-	392.131865	429.0983166	-2.92776725371545	HMDB34249,HMDB30817,HMDB35734	Shanzhiside,Aloesin,Podolactone_B	1	C16H24O11	[M+(37Cl)]-	392.131865	429.0983166	-2.92776725371545	C17066,C08994,C09172	2	2	2	3	1.27659798674856
478.2782	757.001068623344	-2.4715187807202	0.154797617457263	-15.966129332724	2.20022880658957e-57	1.18548328099046e-53	NA	NA	NA	NA	NA	NA	NA	NA	NA	NA	NA	NA	NA	NA	NA	NA	2	2	3	3	-1.78153628384413
312.0563	1015.41589269247	-2.99104449358348	0.187420738625815	-15.9589835976214	2.46716512136665e-57	1.32930856739235e-53	NA	NA	NA	NA	NA	NA	NA	NA	NA	NA	NA	NA	NA	NA	NA	NA	2	2	3	3	-2.1963747746295
199.0783	614.564466308906	-2.07786470748266	0.13026646324334	-15.9508798791994	2.80911093587654e-57	1.51354897225028e-53	NA	NA	NA	NA	NA	NA	NA	NA	NA	NA	NA	NA	NA	NA	NA	NA	2	2	3	3	-1.51362827125078
198.1876	971.981054521105	-2.91578095966997	0.182824273088811	-15.9485439783675	2.91616766396441e-57	1.57123113734402e-53	NA	NA	NA	NA	NA	NA	NA	NA	NA	NA	NA	NA	NA	NA	NA	NA	2	2	3	3	-2.13797910078104
406.1651	716.170852645988	-2.36917255811861	0.148683036985584	-15.9343836805561	3.6578940924242e-57	1.97087333699816e-53	NA	NA	NA	NA	NA	NA	NA	NA	NA	NA	NA	NA	NA	NA	NA	NA	2	2	3	3	-1.71508705890748
351.1941	18141.455112837	-1.93121854145101	0.121409571524036	-15.9066416033655	5.69896590791836e-57	3.07060283118641e-53	NA	NA	NA	NA	NA	NA	NA	NA	NA	NA	NA	NA	NA	NA	NA	NA	0	2	2	3	-1.41959137412912
164.9568	18890.4696055182	2.42878221015939	0.152864643071429	15.8884498165118	7.61884615193433e-57	4.10503430666222e-53	NA	NA	NA	NA	NA	NA	NA	NA	NA	NA	NA	NA	NA	NA	NA	NA	2	2	3	3	1.29466633687866
570.1492	712.444863285633	2.36357452057731	0.148788966934039	15.8854152245383	7.99666692013052e-57	4.30860413656632e-53	NA	NA	NA	NA	NA	NA	NA	NA	NA	NA	NA	NA	NA	NA	NA	NA	2	2	3	3	1.24771548272016
227.0077	645.441038097339	-2.172683188475	0.136909478602954	-15.8694869825333	1.03079979811597e-56	5.55394931224885e-53	NA	NA	NA	NA	NA	NA	NA	NA	NA	NA	NA	NA	NA	NA	NA	NA	2	2	3	3	-1.58137927240655
301.033	936.206532287361	2.80096881903281	0.176579370153824	15.8623785813302	1.15437717706827e-56	6.21978423004384e-53	3-Hydroxy-4-butanolide,Monoglyceride_citrate,Inositol_cyclic_phosphate	1	C10H16O8	[M+K-2H]-	264.08452	301.0331266	-0.398627225304334	HMDB34681,HMDB32437,HMDB01125	D-myo-Inositol_1,2-cyclic_phosphate,6-Deoxy-5-ketofructose_1-phosphate	1	C6H11O8P	[M+Hac-H]-	242.019158	301.0330116	-0.0166094740267888	C04299,C16848	0	2	3	3	1.4934643678463
344.1016	669.608726457097	-2.24285641335957	0.14151766515597	-15.8485967874588	1.43755025397894e-56	7.74552076843855e-53	Glutaminyl-Tyrosine,Tyrosyl-Glutamine,Tyrosyl-Gamma-glutamate,gln-tyr	1	C14H19N3O5	[M+Cl]-	309.132472	344.1018736	-0.727982086735217	HMDB28809,HMDB29103,HMDB29119,HMDB29161	2-Descarboxy-betanidin	1	C17H17N2O6	[M-H]-	345.108663	344.1013866	0.687297433948127	C17757	2	2	0	3	-1.63741042286723
290.1146	865.222719506037	2.67606278073213	0.168907671166283	15.8433466180328	1.56277521657172e-56	8.42023286688845e-53	NA	NA	NA	NA	NA	NA	NA	NA	NA	NA	NA	NA	NA	NA	NA	NA	2	2	1	3	1.41831853642742
306.0654	954.66277653433	2.83209056954122	0.178804553427223	15.839029349406	1.67384653792432e-56	9.01868514633622e-53	Carotamine	1	C14H13N3O3	[M+Cl]-	271.095692	306.0650936	0.905689690932246	HMDB39955	Disperse_Yellow_3,Methyl_red	1	C15H15N3O2	[M+K-2H]-	269.116427	306.0650336	1.10172663640704	C19412,C19459	0	2	2	3	1.50635645661697
352.1974	2863.94626026504	-1.81860757016348	0.114823486389496	-15.8382890761089	1.69366632707926e-56	9.12547417030303e-53	NA	NA	NA	NA	NA	NA	NA	NA	NA	NA	NA	NA	NA	NA	NA	NA	0	2	3	3	-1.34236504139788
188.1352	612.5158629036	-2.07128568209449	0.130853753681356	-15.8290123425753	1.96277927406058e-56	1.05754547286384e-52	NA	NA	NA	NA	NA	NA	NA	NA	NA	NA	NA	NA	NA	NA	NA	NA	0	2	3	3	-1.51070995523779
267.1353	755.918634586115	-2.46923644264112	0.156043597067698	-15.8240164226018	2.12493807594765e-56	1.14491663532059e-52	NA	NA	NA	NA	NA	NA	NA	NA	NA	NA	NA	NA	NA	NA	NA	NA	0	2	3	3	-1.77475584271422
355.2598	1981.08535347743	-1.84704249724096	0.116745532240931	-15.8210979194404	2.22577206616577e-56	1.19924598925012e-52	NA	NA	NA	NA	NA	NA	NA	NA	NA	NA	NA	NA	NA	NA	NA	NA	2	2	3	3	-1.36562886839033
332.0293	1107.4127846929	3.0647848735016	0.193882627155067	15.8074238959553	2.76545812981928e-56	1.49002884034663e-52	N4-Acetylsulfamethoxazole	1	C12H13N3O4S	[M+(37Cl)]-	295.062679	332.0291306	0.537001074685549	HMDB13854	Acetylsulfamethoxazole	1	C12H13N3O4S	[M+(37Cl)]-	295.062679	332.0291306	0.537001074685549	C13061	0	2	2	3	1.65912090272398
167.0561	1066.54937650969	3.00641021237142	0.190346286678406	15.7944253330816	3.39876389863195e-56	1.8312539885829e-52	NA	NA	NA	NA	NA	NA	NA	NA	NA	NA	NA	NA	NA	NA	NA	NA	2	2	3	3	1.61644538891988
353.0089	1694.78460666207	3.71796409862036	0.235406991190575	15.7937709488435	3.4342148349451e-56	1.85035495306842e-52	NA	NA	NA	NA	NA	NA	NA	NA	NA	NA	NA	NA	NA	NA	NA	NA	2	2	3	3	1.97317056323558
289.0696	1084.4997958172	3.03223766937241	0.192069605448896	15.7871812267517	3.81239351528557e-56	2.05411762603587e-52	NA	NA	NA	NA	NA	NA	NA	NA	NA	NA	NA	NA	NA	NA	NA	NA	0	2	2	3	1.63210167342396
297.1682	997.226021416419	2.90058880330972	0.184458985726026	15.7248441537997	1.02201992128289e-55	5.50664333587219e-52	NA	NA	NA	NA	NA	NA	NA	NA	NA	NA	NA	NA	NA	NA	NA	NA	2	2	3	3	1.54661651389004
494.2115	770.58542253624	-2.50399338099027	0.159266567481609	-15.7220276708696	1.0684868392784e-55	5.75700709003204e-52	NA	NA	NA	NA	NA	NA	NA	NA	NA	NA	NA	NA	NA	NA	NA	NA	2	2	2	3	-1.8167314374079
398.1388	606.636609753593	-2.05242623036409	0.130593462828701	-15.7161483117747	1.17237628324339e-55	6.31676341411536e-52	NA	NA	NA	NA	NA	NA	NA	NA	NA	NA	NA	NA	NA	NA	NA	NA	2	2	3	3	-1.49630782691
335.0788	621.976622579566	-2.10130983397253	0.134202859214662	-15.6577128555169	2.94291644207699e-55	1.58564337899108e-51	NA	NA	NA	NA	NA	NA	NA	NA	NA	NA	NA	NA	NA	NA	NA	NA	2	2	3	3	-1.53745306522963
231.0655	1123.82255063142	3.08738878465743	0.19723367645406	15.6534565504413	3.14654717969721e-55	1.69535962042086e-51	NA	NA	NA	NA	NA	NA	NA	NA	NA	NA	NA	NA	NA	NA	NA	NA	2	2	3	3	1.68548050026467
469.0441	1352.31129194303	3.3733924750024	0.216163599035558	15.6057379228197	6.6535945683853e-55	3.584956753446e-51	NA	NA	NA	NA	NA	NA	NA	NA	7a-Hydroxy-O-carbamoyl-deacetylcephalosporin_C	1	C15H20N4O9S	[M+K-2H]-	432.095103	469.0437096	0.85876857907568	C06569	2	2	3	3	1.82404732365263
387.0408	1175.652501227	3.15744390430149	0.202750483748788	15.5730523840014	1.10982203741448e-54	5.97972113758923e-51	NA	NA	NA	NA	NA	NA	NA	NA	NA	NA	NA	NA	NA	NA	NA	NA	0	2	3	3	1.72119227509983
397.1731	557.754291226944	1.95781139306418	0.125762495375414	15.5675297887491	1.20990266225595e-54	6.51895554423507e-51	NA	NA	NA	NA	NA	NA	NA	NA	NA	NA	NA	NA	NA	NA	NA	NA	2	2	3	3	1.0735662801567
489.2197	6931.61889378646	-1.95764478367982	0.125983660294583	-15.5388784474298	1.89266766651397e-54	1.01976933871773e-50	NA	NA	NA	NA	NA	NA	NA	NA	NA	NA	NA	NA	NA	NA	NA	NA	2	2	3	3	-1.43765787854216
186.0554	1241.18081604205	3.2417333682263	0.208692343461811	15.5335519954977	2.05665372900313e-54	1.10812502918689e-50	NA	NA	NA	NA	NA	NA	NA	NA	N3-Metyladenine	1	C6H9N5	[M+Cl]-	151.085795	186.0551966	0.927681694289693	C05026	2	2	3	3	1.77251372231269
165.0754	771.90235763295	-2.50744391698811	0.16144633610702	-15.5311292745966	2.13585171525734e-54	1.15079690418065e-50	NA	NA	NA	NA	NA	NA	NA	NA	NA	NA	NA	NA	NA	NA	NA	NA	2	2	3	3	-1.82404732365263
492.712	631.34620805394	-2.13033411317279	0.13720662370186	-15.5264669860389	2.29690606869867e-54	1.23757298981484e-50	NA	NA	NA	NA	NA	NA	NA	NA	NA	NA	NA	NA	NA	NA	NA	NA	2	2	3	3	-1.55904017368837
381.0968	967.379421851561	2.85328694405879	0.184560264356176	15.4599201188417	6.46786906436423e-54	3.48488785187944e-50	(-)-erythro-Anethole_glycol_1-glucoside,(-)-erythro-Anethole_glycol_2-glucoside,Dihydroconiferin,Di-O-methylcrenatin,1-(3-Hydroxy-4-Methoxyphenyl)-1,2-ethanediol_3-O-b-D-glucoside,Aucubin,(1xi,2xi)-1-(4-Hydroxyphenyl)-1,2,3-propanetriol_2-O-beta-D-glucopyranoside,(1xi,2xi)-1-(4-Hydroxyphenyl)-1,2,3-propanetriol_3-O-beta-D-Glucopyranoside,3,4,5-Trimethoxyphenyl_glucoside	1	C16H24O8	[M+K-2H]-	344.14712	381.0957266	2.77331894919582	HMDB33066,HMDB33067,HMDB41509,HMDB32742,HMDB35057,HMDB36562,HMDB40601,HMDB40602,HMDB41189	8-Epiiridotrial_glucoside,Iridotrial_glucoside,Aucubin,Deutzioside	1	C16H24O8	[M+K-2H]-	344.14712	381.0957266	2.77331894919582	C11652,C11653,C09771,C11671	0	2	2	3	1.52098101818558
194.0686	628.008531707386	-2.11978271203235	0.137159523256329	-15.4548708081379	6.99516972309051e-54	3.76899744680117e-50	NA	NA	NA	NA	NA	NA	NA	NA	NA	NA	NA	NA	NA	NA	NA	NA	0	2	3	3	-1.55279838518058
317.154	855.725294081063	-2.69287648717575	0.174342691655825	-15.4458811069169	8.0421077171474e-54	4.33308763799902e-50	NA	NA	NA	NA	NA	NA	NA	NA	NA	NA	NA	NA	NA	NA	NA	NA	0	2	3	3	-1.97317056323558
336.0699	766.165450455532	2.4809395763239	0.161067690320741	15.4030865618269	1.56039889157424e-53	8.407429227802e-50	NA	NA	NA	NA	NA	NA	NA	NA	NA	NA	NA	NA	NA	NA	NA	NA	0	2	3	3	1.32426391517741
584.2927	640.203753783477	-2.15692584829751	0.140175540914636	-15.3873196010068	1.99111092057488e-53	1.07281056400574e-49	NA	NA	NA	NA	NA	NA	NA	NA	NA	NA	NA	NA	NA	NA	NA	NA	0	2	3	3	-1.57170923787754
362.0504	6080.17739087528	-2.1575641917787	0.140221572836804	-15.3868206448502	2.006520979729e-53	1.08111350387798e-49	NA	NA	NA	NA	NA	NA	NA	NA	NA	NA	NA	NA	NA	NA	NA	NA	0	2	3	3	-1.57331071428684
362.9919	1007.6739839358	2.91734394403591	0.189662815571982	15.3817390891189	2.17038813666117e-53	1.16940512803304e-49	NA	NA	NA	NA	NA	NA	NA	NA	NA	NA	NA	NA	NA	NA	NA	NA	0	2	3	3	1.56376168854057
358.0577	2518.23055300026	-1.3944297219882	0.0906611776000424	-15.3806707446468	2.20649950253259e-53	1.18886193196456e-49	NA	NA	NA	NA	NA	NA	NA	NA	NA	NA	NA	NA	NA	NA	NA	NA	2	2	2	3	-1.07771363508209
242.1842	5025.23215904484	1.25025789904096	0.0813452454257531	15.3697722896678	2.61085157549208e-53	1.40672682887513e-49	NA	NA	NA	NA	NA	NA	NA	NA	NA	NA	NA	NA	NA	NA	NA	NA	2	2	3	3	0.775965030004638
381.2232	1016.28696066357	-2.99275425803893	0.194724026982154	-15.3692089487919	2.63365088768007e-53	1.41901109828202e-49	NA	NA	NA	NA	NA	NA	NA	NA	NA	NA	NA	NA	NA	NA	NA	NA	2	2	3	3	-2.20159371195023
565.1169	557.94432486444	1.95801199845369	0.127539318890056	15.352222479262	3.42257106133527e-53	1.84408128784744e-49	NA	NA	NA	NA	NA	NA	NA	NA	NA	NA	NA	NA	NA	NA	NA	NA	2	2	3	3	1.07439427290506
498.1678	758.562100555033	-2.47521786855102	0.161347945160924	-15.3408701057971	4.07693446001179e-53	2.19665228705436e-49	NA	NA	NA	NA	NA	NA	NA	NA	NA	NA	NA	NA	NA	NA	NA	NA	2	2	3	3	-1.79070624987431
386.0255	1064.29676486231	3.00245732901597	0.196171857520613	15.3052398390044	7.05414762842485e-53	3.80077474219531e-49	NA	NA	NA	NA	NA	NA	NA	NA	NA	NA	NA	NA	NA	NA	NA	NA	0	2	3	3	1.61301950630006
416.1783	2422.86848271843	-1.20905673166139	0.0791819885654319	-15.2693403331528	1.2240505370186e-52	6.59518429345621e-49	NA	NA	NA	NA	NA	NA	NA	NA	NA	NA	NA	NA	NA	NA	NA	NA	0	2	3	3	-0.963406615060132
333.0757	920.102834854819	2.77351394691107	0.18179445292383	15.256317793553	1.49447102386858e-52	8.05220987660388e-49	NA	NA	NA	NA	NA	NA	NA	NA	NA	NA	NA	NA	NA	NA	NA	NA	2	2	3	3	1.47526953423332
309.1576	5019.34314840564	-1.07497600986491	0.070527604705445	-15.2419185984622	1.86317804107458e-52	1.00388032853098e-48	NA	NA	NA	NA	NA	NA	NA	NA	NA	NA	NA	NA	NA	NA	NA	NA	2	2	2	3	-0.878123675120665
325.221	6933.66904821727	-1.94287830419996	0.12751625147167	-15.2363191497328	2.02988402218803e-52	1.09370151115491e-48	NA	NA	NA	NA	NA	NA	NA	NA	NA	NA	NA	NA	NA	NA	NA	NA	2	2	3	3	-1.42856634151092
337.1423	1400.16646864477	3.42685653205935	0.22509174452288	15.2242657291726	2.44083577033303e-52	1.31512231305544e-48	Isopulegone_caffeate,Glycerol_tributanoate	1	C19H24O4	[M+Na-2H]-	316.16746	337.1421286	0.433051783340047	HMDB29566,HMDB31094	3,4-Dihydroxy-9,10-secoandrosta-1,3,5(10)-triene-9,17-dione,Gibberellin_A9,Bisphenol_A_bis(2-hydroxyethyl)ether,1-Dehydro-15alpha-hydroxytestololactone,11beta,13-Dihydroxy-3-oxo-13,17-secoandrosta-1,4-dien-17-oic_acid,_delta-lactone,Capillartemisin_A,Capillartemisin_B,Tributyrin	1	C19H24O4	[M+Na-2H]-	316.16746	337.1421286	0.433051783340047	C04793,C11863,C14347,C14946,C15456,C17789,C17795,C13870	2	2	3	3	1.84150796768748
360.0713	1082.98863791303	-3.10079167669662	0.20389254834013	-15.207969599379	3.13104325869218e-52	1.68700610778335e-48	NA	NA	NA	NA	NA	NA	NA	NA	NA	NA	NA	NA	NA	NA	NA	NA	2	2	3	3	-2.25740260689457
164.9574	889.081872011537	-2.76049235173731	0.181589792460847	-15.2018035503427	3.4401753048012e-52	1.85356645422689e-48	NA	NA	NA	NA	NA	NA	NA	NA	NA	NA	NA	NA	NA	NA	NA	NA	2	2	3	3	-2.0174198829896
227.2209	805.731101230168	-2.58478497883398	0.170313644835763	-15.1766171249905	5.05171833455934e-52	2.72186583866057e-48	NA	NA	NA	NA	NA	NA	NA	NA	NA	NA	NA	NA	NA	NA	NA	NA	2	2	3	3	-1.87821597294923
371.0705	5672.7862151785	-2.29267917181567	0.151149710047286	-15.1682670849877	5.73716169610589e-52	3.09118272186185e-48	NA	NA	NA	NA	NA	NA	NA	NA	NA	NA	NA	NA	NA	NA	NA	NA	2	2	2	3	-1.67404091356617
343.2362	627.610393050645	-2.11849466970954	0.139802971309612	-15.1534309311485	7.19123947913113e-52	3.87463983135585e-48	NA	NA	NA	NA	NA	NA	NA	NA	NA	NA	NA	NA	NA	NA	NA	NA	2	2	0	3	-1.55124735451175
336.8874	1901.61862321682	3.89171771490395	0.256860845491635	15.1510741446605	7.4538329068161e-52	4.01612517019251e-48	NA	NA	NA	NA	NA	NA	NA	NA	NA	NA	NA	NA	NA	NA	NA	NA	2	2	0	3	2.0699589802289
436.1816	647.547551624242	-2.17880945624274	0.143859590093062	-15.1453890201778	8.12722928448729e-52	4.37895113848175e-48	NA	NA	NA	NA	NA	NA	NA	NA	NA	NA	NA	NA	NA	NA	NA	NA	2	2	3	3	-1.58790904774457
601.346	623.21850036309	-2.10486193243479	0.138984227625308	-15.1446100640237	8.22409572929664e-52	4.43114277894503e-48	NA	NA	NA	NA	NA	NA	NA	NA	NA	NA	NA	NA	NA	NA	NA	NA	2	2	0	3	-1.54201860442974
350.1026	593.871348925876	-2.01050384622706	0.13282206205065	-15.1368215128326	9.25813483640829e-52	4.98828304985679e-48	NA	NA	NA	NA	NA	NA	NA	NA	NA	NA	NA	NA	NA	NA	NA	NA	0	2	3	3	-1.46976825233255
204.1323	6850.98329442224	2.96290718098283	0.196219765680402	15.0999425094041	1.62074647980031e-51	8.73258203316407e-48	NA	NA	NA	NA	NA	NA	NA	NA	NA	NA	NA	NA	NA	NA	NA	NA	2	2	3	3	1.58627025651241
314.2035	1833.53596816865	-3.9599943863189	0.262307677128195	-15.0967536660529	1.70104452898112e-51	9.16522792215029e-48	NA	NA	NA	NA	NA	NA	NA	NA	NA	NA	NA	NA	NA	NA	NA	NA	2	2	3	3	-2.75895902504706
349.0763	1716.64181501203	3.73740921334213	0.247572172462052	15.0962411331386	1.71431503073246e-51	9.23672938558651e-48	NA	NA	NA	NA	NA	NA	NA	NA	NA	NA	NA	NA	NA	NA	NA	NA	2	2	3	3	1.98637503609482
313.0652	996.082125835684	-2.9579590555579	0.195954173352518	-15.095157224524	1.7427200607583e-51	9.38977568736574e-48	NA	NA	NA	NA	NA	NA	NA	NA	NA	NA	NA	NA	NA	NA	NA	NA	2	2	3	3	-2.17113888527122
381.3118	744.13235501583	-2.43993197267473	0.161778120484768	-15.0819651344909	2.1283852570351e-51	1.14677397649051e-47	NA	NA	NA	NA	NA	NA	NA	NA	NA	NA	NA	NA	NA	NA	NA	NA	2	2	3	3	-1.75488960423466
349.0538	1009.9334864145	2.92033373281164	0.194145565219193	15.0419801220519	3.89716184828919e-51	2.09979080385822e-47	NA	NA	NA	NA	NA	NA	NA	NA	NA	NA	NA	NA	NA	NA	NA	NA	2	2	3	3	1.56851832352812
486.2674	671.848632454831	2.267685150312	0.151175097292284	15.0003882314534	7.29911329050702e-51	3.93276224092518e-47	NA	NA	NA	NA	NA	NA	NA	NA	NA	NA	NA	NA	NA	NA	NA	NA	2	2	0	3	1.19287742457422
390.2259	714.964158097557	-2.36590898428354	0.158059802161998	-14.9684420195508	1.18054531628648e-50	6.36077816415158e-47	NA	NA	NA	NA	NA	NA	NA	NA	NA	NA	NA	NA	NA	NA	NA	NA	2	2	3	3	-1.71306612193095
275.0543	1228.791425778	3.22597125249602	0.21553648515646	14.9671701761038	1.20333563936379e-50	6.48357242489212e-47	NA	NA	NA	NA	NA	NA	NA	NA	NA	NA	NA	NA	NA	NA	NA	NA	2	2	3	3	1.75924458512903
561.3255	614.595989004183	-2.07798214240949	0.138846754550351	-14.9660116229504	1.22447688996683e-50	6.59748148314126e-47	NA	NA	NA	NA	NA	NA	NA	NA	NA	NA	NA	NA	NA	NA	NA	NA	2	2	3	3	-1.51509227607133
351.1976	648.452594756863	-2.18145817710366	0.145848236400444	-14.9570418603774	1.40117244662009e-50	7.54951714238905e-47	NA	NA	NA	NA	NA	NA	NA	NA	NA	NA	NA	NA	NA	NA	NA	NA	2	2	3	3	-1.58955211465523
337.1404	587.518544265174	-1.989160933268	0.133040867221811	-14.9515030592185	1.52273069270993e-50	8.20447297232113e-47	NA	NA	NA	NA	NA	NA	NA	NA	NA	NA	NA	NA	NA	NA	NA	NA	2	2	0	3	-1.45486466779881
435.2872	582.75307007729	-1.97293277289108	0.132233975829545	-14.9200140169291	2.44222075636051e-50	1.31586854352704e-46	NA	NA	NA	NA	NA	NA	NA	NA	NA	NA	NA	NA	NA	NA	NA	NA	1	2	3	3	-1.44819587913921
227.0175	1127.26027282112	3.09263656751447	0.207704136738479	14.889624328515	3.84926239252145e-50	2.07398257709056e-46	2-Methylcitric_acid,Homocitric_acid,Methylisocitric_acid,3-(Carboxymethyl)-3-hydroxypentanedioic_acid	1	C7H10O7	[M+Na-2H]-	206.042655	227.0173236	0.658099556583654	HMDB00379,HMDB03518,HMDB06471,HMDB59932	(R)-2-Hydroxybutane-1,2,4-tricarboxylate,2-Methylcitrate,(2S,3R)-3-Hydroxybutane-1,2,3-tricarboxylate,Homoisocitrate	1	C7H10O7	[M+Na-2H]-	206.042655	227.0173236	0.658099556583654	C01251,C02225,C04593,C05662	2	2	0	3	1.69128398932249
237.0147	1275.96160245005	3.28440540828393	0.221322793761028	14.8398877154526	8.08912433765089e-50	4.3584201931263e-46	NA	NA	NA	NA	NA	NA	NA	NA	2-C-Methyl-D-erythritol_4-phosphate	1	C5H13O7P	[M+Na-2H]-	216.039893	237.0145616	0.617683567698324	C11434	2	2	3	3	1.79534827573559
309.111	1977.73283748	3.95088913959435	0.266333836033962	14.834349245398	8.7851727836787e-50	4.73345109584608e-46	NA	NA	NA	NA	NA	NA	NA	NA	NA	NA	NA	NA	NA	NA	NA	NA	2	2	3	3	2.09019106148749
584.304	576.596722667885	-1.95165584796379	0.131617869765268	-14.8281981120378	9.62828946641488e-50	5.18772236450434e-46	NA	NA	NA	NA	NA	NA	NA	NA	NA	NA	NA	NA	NA	NA	NA	NA	2	2	2	3	-1.43635180715795
374.9175	959.220040651323	2.83930380913908	0.192421569716559	14.7556420692412	2.82985353607847e-49	1.52472508523908e-45	NA	NA	NA	NA	NA	NA	NA	NA	NA	NA	NA	NA	NA	NA	NA	NA	2	2	3	3	1.50925560941501
442.1372	2872.45453299394	-1.20360533153675	0.0815837398381851	-14.7530051199418	2.94264394388875e-49	1.58549655696726e-45	NA	NA	NA	NA	NA	NA	NA	NA	NA	NA	NA	NA	NA	NA	NA	NA	2	2	2	3	-0.95824095076056
497.14	3506.08153282093	4.80384561365056	0.326075508368289	14.7323104322966	3.99800015440098e-49	2.15412248319125e-45	NA	NA	NA	NA	NA	NA	NA	NA	6-Acetylpicropolin	1	C24H28O9	[M+(37Cl)]-	460.173335	497.1397866	0.393249555331407	C09055	2	2	3	3	2.35714021346065
403.0747	1051.93361026588	2.98474983982952	0.202895971426985	14.7107397886588	5.50028039601569e-49	2.96355107737325e-45	NA	NA	NA	NA	NA	NA	NA	NA	(S)-N-[3-(3,4-Methylenedioxyphenyl)-2-(mercaptomethyl)-1-oxoprolyl]-(S)-alanine,Indolylmethyl-desulfoglucosinolate	1	C16H20N2O6S	[M+Cl]-	368.10421	403.0736116	2.65013627591027	C01314,C16517	2	2	3	3	1.59950182600519
354.2472	828.557030681228	-2.63492426393395	0.179215624342371	-14.7025365316376	6.20896462500932e-49	3.34539013995502e-45	NA	NA	NA	NA	NA	NA	NA	NA	NA	NA	NA	NA	NA	NA	NA	NA	1	2	3	3	-1.91182755594682
242.9653	4222.41725307321	1.70929053116354	0.116605612983006	14.658732864023	1.18463109177019e-48	6.3827923224578e-45	Methyl_2-propenyl_tetrasulfide	1	C4H8S4	[M+Hac-H]-	183.950888	242.9647416	2.30609592280615	HMDB36350	NA	NA	NA	NA	NA	NA	NA	NA	2	2	3	3	0.967854875902151
587.5009	587.036196945707	-1.98752559282239	0.135610067373003	-14.6561802624549	1.23000547847955e-48	6.62726951804781e-45	NA	NA	NA	NA	NA	NA	NA	NA	NA	NA	NA	NA	NA	NA	NA	NA	2	2	3	3	-1.4535257334145
241.012	9092.14548466866	0.884434934038351	0.0603910718224055	14.645127290326	1.4472995711682e-48	7.79805008945427e-45	NA	NA	NA	NA	NA	NA	NA	NA	NA	NA	NA	NA	NA	NA	NA	NA	2	2	3	3	0.623212807929519
378.0544	825.715632731873	-2.62876400734222	0.179712476578806	-14.6276099321879	1.87250270773033e-48	1.0089044589251e-44	NA	NA	NA	NA	NA	NA	NA	NA	NA	NA	NA	NA	NA	NA	NA	NA	2	2	3	3	-1.90607454766257
384.2751	24625.1175322109	-1.84768755457243	0.126327175610383	-14.6262080636636	1.91147625489724e-48	1.02990340613863e-44	NA	NA	NA	NA	NA	NA	NA	NA	NA	NA	NA	NA	NA	NA	NA	NA	2	2	3	3	-1.36681158157198
347.1148	1759.39820531356	3.77454519365415	0.258167336270628	14.6205373932255	2.07753982197971e-48	1.11937845608267e-44	Sinapine	1	C16H24NO5	[M+K-2H]-	310.165449	347.1140556	2.04889427115198	HMDB29379	Sinapine	1	C16H24NO5	[M+K-2H]-	310.165449	347.1140556	2.04889427115198	C00933	2	2	1	3	2.00338341096278
379.0129	1097.45471397382	3.05064295108819	0.209219926157079	14.5810344507904	3.70854327670726e-48	1.99816311748987e-44	Tectorigenin_4-sulfate,Tectorigenin_7-sulfate,6-Thioxanthine_5-monophosphate,6-Thioxanthylic_acid	1	C16H12O9S	[M-H]-	380.020207	379.0129306	-0.144058409596046	HMDB41777,HMDB41778,HMDB60418,HMDB60792	6-Thioxanthine_5-monophosphate,Thiophanate-methyl	1	C10H13N4O8PS	[M-H]-	380.019176	379.0118996	2.57617241317138	C16618,C14432	2	2	3	3	1.64276572444047
234.0983	1034.75629107807	2.95901156484435	0.202991634202528	14.5770123801856	3.93358159036639e-48	2.11941376088941e-44	NA	NA	NA	NA	NA	NA	NA	NA	NA	NA	NA	NA	NA	NA	NA	NA	2	2	3	3	1.58463571438527
263.0887	1274.92846554203	3.28304079256978	0.22581697465844	14.5385031286313	6.90868691451162e-48	3.72240050953886e-44	NA	NA	NA	NA	NA	NA	NA	NA	NA	NA	NA	NA	NA	NA	NA	NA	0	2	3	3	1.79070624987431
318.8764	2792.61996454784	4.46663416413034	0.307614364418485	14.5202392371178	9.01949050963181e-48	4.85970148658962e-44	NA	NA	NA	NA	NA	NA	NA	NA	NA	NA	NA	NA	NA	NA	NA	NA	2	2	3	3	2.22309219423915
415.0002	542.119881110673	1.90910149615692	0.131564685591616	14.5107441831531	1.03590578416831e-47	5.58146036509884e-44	NA	NA	NA	NA	NA	NA	NA	NA	NA	NA	NA	NA	NA	NA	NA	NA	2	2	3	3	1.04744885260965
395.1194	605.814775027248	2.09667097873712	0.144649423661883	14.494845023635	1.30596801576161e-47	7.03655566892358e-44	NA	NA	NA	NA	NA	NA	NA	NA	NA	NA	NA	NA	NA	NA	NA	NA	2	2	3	3	1.1219965760409
361.1062	632.502147905398	2.16749378750537	0.149757333651133	14.4733732543253	1.78498965523666e-47	9.61752426241511e-44	AF_Toxin_II,3-Acetoxyscirpene-4,15-diol,Blumealactone_C,4-Acetoxyscirpene-3,15-diol,Monoacetoxyscirpenol,Dolichin_B,(S)-4,5,7-Trihydroxy-3-prenylflavanone,Desmethylxanthohumol,Glyceollidin_I,5-Deoxykievitone,(S)-4,5,7-Trihydroxy-6-prenylflavanone,Selinone,Glyceollidin_II,Licocoumarone,Morachalcone_A,1-Hydroxy-3,5-dimethoxy-2-prenylxanthone,1-Methoxy-3-(4-hydroxyphenyl)-2E-propenal_4-glucoside,4-(…	1	C17H24O6	[M+K-2H]-	324.15729	361.1058966	0.885612788411495	HMDB33504,HMDB34576,HMDB35357,HMDB35847,HMDB35848,HMDB29468,HMDB29866,HMDB30610,HMDB34026,HMDB34214,HMDB37247,HMDB37585,HMDB37916,HMDB38755,HMDB40306,HMDB41251,HMDB34755,HMDB34863,HMDB38708	Tetraneurin_E,Glepidotin_B,6-Prenylnaringenin,5-Deoxykievitone,(+)-Galbacin,Glyceocarpin,4-Glyceollidin,Desmethylxanthohumol,Sophoraflavanone_B,Hinokitiol_glucoside	1	C17H24O6	[M+K-2H]-	324.15729	361.1058966	0.885612788411495	C09560,C09753,C09832,C10418,C10616,C15509,C15510,C16416,C18023,C15451	2	2	3	3	1.14677931699216
488.0857	576.563369702699	-1.95159965142833	0.134854997092443	-14.4718378518113	1.82529021333714e-47	9.83466366946048e-44	NA	NA	NA	NA	NA	NA	NA	NA	NA	NA	NA	NA	NA	NA	NA	NA	2	2	3	3	-1.43504818134882
312.9767	1181.57681502515	3.1651839454483	0.219075150939687	14.4479368466564	2.58307954751398e-47	1.39176326020053e-43	NA	NA	NA	NA	NA	NA	NA	NA	NA	NA	NA	NA	NA	NA	NA	NA	2	2	1	3	1.72736232898029
457.1042	755.435806585495	2.45853867282423	0.170438344445755	14.4247978987305	3.61326740663948e-47	1.94682847869735e-43	NA	NA	NA	NA	NA	NA	NA	NA	NA	NA	NA	NA	NA	NA	NA	NA	0	2	3	3	1.30986996513489
370.0518	3428.21735577253	1.26535432385435	0.0877463796612307	14.4205872508884	3.8406074545333e-47	2.06931929650254e-43	NA	NA	NA	NA	NA	NA	NA	NA	NA	NA	NA	NA	NA	NA	NA	NA	2	2	3	3	0.782897282716161
316.0784	1239.56865844936	3.23930374335026	0.224812629539207	14.4089046509077	4.54867098128406e-47	2.45082392471585e-43	Nor-ketotifen	1	C18H17NOS	[M+Na-2H]-	295.103086	316.0777546	2.08144986602193	HMDB60646	NA	NA	NA	NA	NA	NA	NA	NA	2	2	0	3	1.77028047727217
599.1572	642.106131949954	2.19234268505011	0.152187376357581	14.4055488537956	4.77509352759081e-47	2.57282039266593e-43	NA	NA	NA	NA	NA	NA	NA	NA	NA	NA	NA	NA	NA	NA	NA	NA	2	2	0	3	1.16035032654309
238.0099	5981.24081314794	1.71539490830037	0.119183450184428	14.3928952018583	5.73442106869369e-47	3.08970607181216e-43	NA	NA	NA	NA	NA	NA	NA	NA	NA	NA	NA	NA	NA	NA	NA	NA	2	2	3	3	0.970831052867114
582.979	537.193835944956	1.89399762273775	0.131678339499491	14.3835169089832	6.56707982667602e-47	3.53834261061304e-43	NA	NA	NA	NA	NA	NA	NA	NA	NA	NA	NA	NA	NA	NA	NA	NA	2	2	3	3	1.03863437812218
230.9738	1106.1421365947	3.06262270770358	0.213136650190229	14.3692917429739	8.06518080621176e-47	4.34551941838689e-43	NA	NA	NA	NA	NA	NA	NA	NA	NA	NA	NA	NA	NA	NA	NA	NA	2	2	3	3	1.65544802893759
488.2145	2400.22786359009	-1.30202775328456	0.0908787133979079	-14.3270927217432	1.4819575378159e-46	7.98478721375205e-43	NA	NA	NA	NA	NA	NA	NA	NA	NA	NA	NA	NA	NA	NA	NA	NA	2	2	3	3	-1.01967751135137
343.0433	669.418911440856	2.261224679115	0.157978534971091	14.3134931560721	1.80228312853673e-46	9.71070149655593e-43	Starch_acetate,D-Erythroascorbic_acid_1-a-D-glucoside	1	C12H18O9	[M+K-2H]-	306.095085	343.0436916	-1.04709694067213	HMDB29891,HMDB33627	Leucodelphinidin	1	C15H14O8	[M+Na-2H]-	322.06887	343.0435386	-0.601089881704189	C05909	2	2	2	3	1.19003990203639
412.1739	8047.56096575726	-2.63286503393615	0.184085219069972	-14.3024249705534	2.11315818897124e-46	1.1385696322177e-42	NA	NA	NA	NA	NA	NA	NA	NA	NA	NA	NA	NA	NA	NA	NA	NA	0	2	3	3	-1.90894315426671
156.0299	659.710017747438	2.23693568877516	0.156514983453407	14.292150434537	2.44927819793974e-46	1.31967109304993e-42	NA	NA	NA	NA	NA	NA	NA	NA	NA	NA	NA	NA	NA	NA	NA	NA	2	2	3	3	1.1778532177417
336.2181	670.940709370552	2.26486026621022	0.158626205882163	14.2779703619256	3.00218306875875e-46	1.61757623744721e-42	NA	NA	NA	NA	NA	NA	NA	NA	NA	NA	NA	NA	NA	NA	NA	NA	2	2	3	3	1.19098467752781
590.2565	912.446761944903	-2.80565353576174	0.19660112752569	-14.2707906667276	3.32784042469821e-46	1.7930404208274e-42	NA	NA	NA	NA	NA	NA	NA	NA	NA	NA	NA	NA	NA	NA	NA	NA	0	2	2	3	-2.06601254485176
305.0825	1136.48305222699	3.10524973871812	0.21762424135687	14.2688595689392	3.42127753622901e-46	1.84338433652019e-42	2,3-Dihydro-2,3-dihydroxy-4-(4-hydroxyphenyl)-1H-phenalen-1-one,Musanolone_C,Dehydrowarfarin	1	C19H14O4	[M-H]-	306.08921	305.0819336	1.75919954918851	HMDB32848,HMDB37111,HMDB60575	NA	NA	NA	NA	NA	NA	NA	NA	2	2	3	3	1.69518485972954
480.0725	635.512716087854	2.17622268527481	0.152670463417693	14.2543792463697	4.21029395142867e-46	2.26850638102977e-42	NA	NA	NA	NA	NA	NA	NA	NA	NA	NA	NA	NA	NA	NA	NA	NA	0	2	3	3	1.15399073786159
425.1252	717.682694609013	2.37529320103726	0.166850325269948	14.2360717439073	5.47175699725601e-46	2.94818267012154e-42	Wampetin,Glycyrol,Glycyrrhizaisoflavone_B	1	C21H18O6	[M+Hac-H]-	366.11034	425.1241936	2.30897233035928	HMDB30080,HMDB33882,HMDB36556	Glycyrol	1	C21H18O6	[M+Hac-H]-	366.11034	425.1241936	2.30897233035928	C16968	2	2	3	3	1.25996508051405
416.0569	621.211463982732	2.13794972042652	0.15028029725971	14.2264139705006	6.28216068613661e-46	3.3848281776904e-42	Gonyautoxin_V	1	C10H17N7O7S	[M+(37Cl)]-	379.09102	416.0574716	-1.38202060825423	HMDB33513	Grixazone_B,Gonyautoxin_5	1	C18H15N3O7S	[M-H]-	417.063074	416.0557976	2.64147262556368	C20799,C20018	2	2	3	3	1.13607267644549
443.3371	561.04797401241	-1.89652838966001	0.133329545039144	-14.2243670681034	6.46869551823951e-46	3.48533314522745e-42	NA	NA	NA	NA	NA	NA	NA	NA	NA	NA	NA	NA	NA	NA	NA	NA	0	2	2	3	-1.4019766944473
378.9656	1121.60241870433	3.08438273586999	0.216997292965976	14.2139226425908	7.50982908718477e-46	4.04629591217516e-42	NA	NA	NA	NA	NA	NA	NA	NA	2,2-Disulfonyl_azobenzene	1	C12H10N2O6S2	[M+(37Cl)]-	341.998032	378.9644836	2.95753308958315	C20938	2	2	3	3	1.67973323000704
354.9672	1193.97506456188	3.1814412573617	0.223827685841511	14.2137968562764	7.5233339231364e-46	4.05357231778589e-42	NA	NA	NA	NA	NA	NA	NA	NA	NA	NA	NA	NA	NA	NA	NA	NA	2	2	3	3	1.73779429705965
560.2098	1031.29799322942	-3.01748377139209	0.212298199245244	-14.2134214144055	7.56378649226784e-46	4.07536816203391e-42	NA	NA	NA	NA	NA	NA	NA	NA	NA	NA	NA	NA	NA	NA	NA	NA	2	2	3	3	-2.22309219423915
492.2822	582.807497429455	-1.97280454746789	0.139124987273798	-14.1800878916554	1.21694047551522e-45	6.55687528207601e-42	NA	NA	NA	NA	NA	NA	NA	NA	NA	NA	NA	NA	NA	NA	NA	NA	2	2	3	3	-1.44686982475718
469.0233	2602.48784405693	4.36172757216358	0.307784150223416	14.1713846180756	1.37757293041733e-45	7.42236294908855e-42	NA	NA	NA	NA	NA	NA	NA	NA	NA	NA	NA	NA	NA	NA	NA	NA	2	2	3	3	2.20159371195023
208.081	690.917514135144	-2.30180271167344	0.162447653526639	-14.1695042169137	1.414959252282e-45	7.62380045129541e-42	NA	NA	NA	NA	NA	NA	NA	NA	NA	NA	NA	NA	NA	NA	NA	NA	2	2	3	3	-1.67782974642319
438.1604	559.211589206039	-1.88988348984125	0.133445296414754	-14.1622338187733	1.56925421273344e-45	8.45514169820779e-42	NA	NA	NA	NA	NA	NA	NA	NA	NA	NA	NA	NA	NA	NA	NA	NA	0	2	3	3	-1.39702303976135
385.245	750.543069798129	-2.45559949943623	0.17339500766525	-14.1618812011989	1.57714922530523e-45	8.4976800259446e-42	NA	NA	NA	NA	NA	NA	NA	NA	NA	NA	NA	NA	NA	NA	NA	NA	1	2	3	3	-1.7636331895396
426.3407	864.348438756035	2.67439085567848	0.188902504368911	14.1575193225369	1.67814140403236e-45	9.04182588492634e-42	NA	NA	NA	NA	NA	NA	NA	NA	NA	NA	NA	NA	NA	NA	NA	NA	2	2	2	3	1.4157797318317
450.1491	615.783528320734	-2.08130133117726	0.147269245154705	-14.1326271414705	2.39056851358657e-45	1.28803831512045e-41	NA	NA	NA	NA	NA	NA	NA	NA	NA	NA	NA	NA	NA	NA	NA	NA	2	2	0	3	-1.51950388858744
384.9564	2187.15582145738	4.10197425270677	0.290277069185109	14.1312376627688	2.43821103884227e-45	1.31370810772822e-41	NA	NA	NA	NA	NA	NA	NA	NA	NA	NA	NA	NA	NA	NA	NA	NA	2	2	3	3	2.15190151357978
207.114	590.275822436996	-1.99808408738435	0.141630795292462	-14.1076951750386	3.4052658407078e-45	1.83475723497336e-41	NA	NA	NA	NA	NA	NA	NA	NA	NA	NA	NA	NA	NA	NA	NA	NA	0	2	3	3	-1.46024666519762
229.9791	878.093081301105	2.6993377769489	0.1914518314737	14.099305063685	3.83527831975863e-45	2.06644795868595e-41	NA	NA	NA	NA	NA	NA	NA	NA	NA	NA	NA	NA	NA	NA	NA	NA	2	2	2	3	1.43504818134882
489.2553	707.492350320583	-2.34621654710751	0.166428142912006	-14.0974747783373	3.93603798570176e-45	2.12073726669611e-41	NA	NA	NA	NA	NA	NA	NA	NA	NA	NA	NA	NA	NA	NA	NA	NA	1	2	2	3	-1.70306491148516
346.2172	622.904570369074	-2.10368889493494	0.149764051089606	-14.0466879710424	8.072185010537e-45	4.34929328367733e-41	NA	NA	NA	NA	NA	NA	NA	NA	NA	NA	NA	NA	NA	NA	NA	NA	2	2	3	3	-1.54049318861171
364.0274	3383.89480252375	-2.00417260612859	0.1427398398298	-14.0407373899138	8.77943435442577e-45	4.73035923016461e-41	NA	NA	NA	NA	NA	NA	NA	NA	NA	NA	NA	NA	NA	NA	NA	NA	2	2	0	3	-1.4629535991496
421.2187	555.121347934294	-1.87511783683736	0.133646852960296	-14.0303927500217	1.01587416241693e-44	5.47352998710239e-41	NA	NA	NA	NA	NA	NA	NA	NA	NA	NA	NA	NA	NA	NA	NA	NA	2	2	0	3	-1.38721728570459
192.0529	568.825004859817	-1.92418508382543	0.137495400080741	-13.9945415097195	1.68311613321127e-44	9.0686297257423e-41	NA	NA	NA	NA	NA	NA	NA	NA	NA	NA	NA	NA	NA	NA	NA	NA	2	2	3	3	-1.4157797318317
456.1378	1662.45627190485	-1.40727938335028	0.100732214524434	-13.970499804796	2.35964883369124e-44	1.27137879159284e-40	NA	NA	NA	NA	NA	NA	NA	NA	NA	NA	NA	NA	NA	NA	NA	NA	2	2	0	3	-1.08606444767875
232.0758	1642.30151400442	3.67010934600382	0.262913100888212	13.9594007814936	2.75742409566647e-44	1.48570010274509e-40	NA	NA	NA	NA	NA	NA	NA	NA	NA	NA	NA	NA	NA	NA	NA	NA	2	2	3	3	1.94158611968213
599.3301	602.662099839851	-2.03943457653955	0.146408622730467	-13.9297436073425	4.17852790689991e-44	2.25139083623767e-40	NA	NA	NA	NA	NA	NA	NA	NA	NA	NA	NA	NA	NA	NA	NA	NA	2	2	1	3	-1.48922168554802
308.0811	8996.55286018311	0.707078863249213	0.050798744772226	13.9192191936956	4.84164350142616e-44	2.60867751856842e-40	NA	NA	NA	NA	NA	NA	NA	NA	NA	NA	NA	NA	NA	NA	NA	NA	2	2	3	3	0.531431331422963
183.1141	601.495723795471	-2.03561838263201	0.146364552261196	-13.9078646515402	5.67484916973645e-44	3.057608732654e-40	NA	NA	NA	NA	NA	NA	NA	NA	NA	NA	NA	NA	NA	NA	NA	NA	2	2	3	3	-1.48500564166373
434.2252	12200.0586911754	-1.11129693888941	0.0800063805295814	-13.8901039083817	7.27297351963443e-44	3.91867813237903e-40	NA	NA	NA	NA	NA	NA	NA	NA	NA	NA	NA	NA	NA	NA	NA	NA	2	2	0	3	-0.900921603004951
491.3711	593.054086110605	-2.00734037289266	0.144530210735626	-13.8887251507886	7.41432262454071e-44	3.99483703010253e-40	NA	NA	NA	NA	NA	NA	NA	NA	NA	NA	NA	NA	NA	NA	NA	NA	0	2	3	3	-1.46431109544095
583.1133	554.446115018155	-1.87245256443454	0.134900832783387	-13.8802150127655	8.34931167338355e-44	4.49860912961906e-40	NA	NA	NA	NA	NA	NA	NA	NA	NA	NA	NA	NA	NA	NA	NA	NA	2	2	0	3	-1.38600091128905
597.2882	550.005108017776	-1.85611420390337	0.133727787879121	-13.8797944192507	8.39844808096867e-44	4.52508382602592e-40	NA	NA	NA	NA	NA	NA	NA	NA	NA	NA	NA	NA	NA	NA	NA	NA	2	2	3	3	-1.37156166340997
418.3532	537.321317079511	1.89417019714875	0.1365048095062	13.8762158198002	8.82833123377604e-44	4.75670486875853e-40	NA	NA	NA	NA	NA	NA	NA	NA	NA	NA	NA	NA	NA	NA	NA	NA	2	2	1	3	1.03943235749707
376.1508	4022.27952423713	-0.756188791584323	0.0544979968652298	-13.8755336907947	8.9127230015633e-44	4.8021751532423e-40	NA	NA	NA	NA	NA	NA	NA	NA	NA	NA	NA	NA	NA	NA	NA	NA	2	2	3	3	-0.645967628527228
417.0726	569.93511070556	1.99445245286942	0.144174443902066	13.8336060045718	1.59804387562136e-43	8.61026040184791e-40	NA	NA	NA	NA	NA	NA	NA	NA	NA	NA	NA	NA	NA	NA	NA	NA	2	2	3	3	1.08271506131767
483.2473	631.923390114814	-2.13153935607107	0.154097784196223	-13.8323816087896	1.62548295334753e-43	8.75810215263651e-40	NA	NA	NA	NA	NA	NA	NA	NA	NA	NA	NA	NA	NA	NA	NA	NA	2	2	0	3	-1.56061014826149
415.2022	661.984351587502	-2.22077939060676	0.160595869691245	-13.8283717686908	1.71866795751082e-43	9.26018295506827e-40	NA	NA	NA	NA	NA	NA	NA	NA	NA	NA	NA	NA	NA	NA	NA	NA	2	2	3	3	-1.62509411852558
270.1098	13626.9188877267	-0.712351747449417	0.0515173448788449	-13.8274157786019	1.74165760598793e-43	9.38405118106297e-40	NA	NA	NA	NA	NA	NA	NA	NA	NA	NA	NA	NA	NA	NA	NA	NA	2	2	0	3	-0.611395201838918
458.083	1820.32893992381	1.18166389870723	0.0855146851751137	13.8182570196858	1.97801368953421e-43	1.06575377592103e-39	NA	NA	NA	NA	NA	NA	NA	NA	NA	NA	NA	NA	NA	NA	NA	NA	2	2	3	3	0.747369327283766
364.1247	902.449116261793	2.74319461878087	0.198601090801404	13.8125858609911	2.14009218118625e-43	1.15308166722315e-39	2-(acetylamino)-1,5-anhydro-2-deoxy-3-O-b-D-galactopyranosyl-D-arabino-Hex-1-enitol,2-(acetylamino)-1,5-anhydro-2-deoxy-4-O-b-D-galactopyranosyl-D-arabino-Hex-1-enitol,N1-(2-Methoxy-4-methylbenzyl)-n2-(2-(pyridin-2-yl)_ethyl)oxalamide,Cinereain	1	C14H23NO10	[M-H]-	365.132199	364.1249226	-0.582492399818026	HMDB02278,HMDB02282,HMDB32383,HMDB35218	NA	NA	NA	NA	NA	NA	NA	NA	2	2	3	3	1.45889720139137
405.1697	619.603640871946	-2.09330819237804	0.1516474898963	-13.8037773906412	2.41840747692158e-43	1.30303794856535e-39	NA	NA	NA	NA	NA	NA	NA	NA	NA	NA	NA	NA	NA	NA	NA	NA	2	2	3	3	-1.52841692577718
452.3602	763.333824003411	2.47538565209409	0.179424217917553	13.7962738855663	2.68369877774443e-43	1.4459769014487e-39	NA	NA	NA	NA	NA	NA	NA	NA	NA	NA	NA	NA	NA	NA	NA	NA	0	2	3	3	1.31647944099373
347.1047	593.760930607213	-2.00967921631075	0.145690992089911	-13.7941212938581	2.76501442713242e-43	1.48978977333895e-39	NA	NA	NA	NA	NA	NA	NA	NA	NA	NA	NA	NA	NA	NA	NA	NA	2	2	3	3	-1.46703421275338
162.0768	560.449778361918	1.96517972874053	0.142594503710605	13.7815952060036	3.28922820042737e-43	1.77223615439027e-39	NA	NA	NA	NA	NA	NA	NA	NA	NA	NA	NA	NA	NA	NA	NA	NA	2	2	2	3	1.07688268207773
284.0175	856.910250524356	2.66037882445276	0.193100730735871	13.777155655054	3.49784151205929e-43	1.88463700669754e-39	NA	NA	NA	NA	NA	NA	NA	NA	NA	NA	NA	NA	NA	NA	NA	NA	2	2	3	3	1.41072932003786
427.0235	671.641870170976	2.26637817679737	0.16451921466424	13.7757658363658	3.56581520759241e-43	1.92126123385079e-39	1-Phosphatidyl-D-myo-inositol	1	C11H19O13P	[M+(37Cl)]-	390.056333	427.0227846	1.7570491014799	HMDB06953	NA	NA	NA	NA	NA	NA	NA	NA	2	2	1	3	1.19193051729091
336.0939	993.665107645574	2.89518780632304	0.210239436989864	13.7709073415308	3.81392752261011e-43	2.05494414918233e-39	NA	NA	NA	NA	NA	NA	NA	NA	NA	NA	NA	NA	NA	NA	NA	NA	2	2	0	3	1.54049318861171
357.1857	2300.86088253612	-1.07018628844834	0.0777952296297915	-13.7564513086611	4.65837745081339e-43	2.50993377049825e-39	NA	NA	NA	NA	NA	NA	NA	NA	NA	NA	NA	NA	NA	NA	NA	NA	2	2	0	3	-0.873346265189563
353.2443	4423.61340992185	-2.49793429332527	0.181630618270812	-13.7528260218817	4.89783153659505e-43	2.63895163191741e-39	NA	NA	NA	NA	NA	NA	NA	NA	NA	NA	NA	NA	NA	NA	NA	NA	2	2	3	3	-1.81431427723631
439.3647	554.303996233832	-1.87212751784417	0.136163437872788	-13.7491205208348	5.15523912670851e-43	2.77764284147055e-39	NA	NA	NA	NA	NA	NA	NA	NA	NA	NA	NA	NA	NA	NA	NA	NA	0	2	3	3	-1.38478658410415
338.1819	645.68469050636	-2.17347849884115	0.158089731209993	-13.7483850608493	5.20790728610921e-43	2.80602044575564e-39	NA	NA	NA	NA	NA	NA	NA	NA	NA	NA	NA	NA	NA	NA	NA	NA	2	2	3	3	-1.5830053950412
311.0376	1022.28899758367	2.93937260309574	0.214039026276302	13.7328815881517	6.45156207009432e-43	3.47610164336682e-39	NA	NA	NA	NA	NA	NA	NA	NA	NA	NA	NA	NA	NA	NA	NA	NA	2	2	2	3	1.57491623600552
596.1554	625.555810240772	2.14997267285343	0.156558151110317	13.7327418445206	6.46402007323756e-43	3.4828140154604e-39	NA	NA	NA	NA	NA	NA	NA	NA	NA	NA	NA	NA	NA	NA	NA	NA	2	2	3	3	1.1378480642643
206.0493	557.918944610166	-1.88506423217382	0.137326527658363	-13.7268761128471	7.00910214657724e-43	3.77650423657581e-39	(2R,2S)-Isobuteine,2-Methyl-2-[(1-oxo-2-propenyl)amino]-1-propanesulfonic_acid,Thiomorpholine_3-carboxylate	1	C7H13NO4S	[M-H]-	207.056531	206.0492546	0.446980505549275	HMDB30411,HMDB31200,HMDB59611	S-(2-Hydroxyethyl)-N-acetyl-L-cysteine,Thiomorpholine_3-carboxylate	1	C7H13NO4S	[M-H]-	207.056531	206.0492546	0.446980505549275	C14876,C03901	2	2	0	3	-1.39333017344071
383.0378	929.722877871774	2.78990346904996	0.20327647386507	13.7246746561623	7.2252731561324e-43	3.89297717652414e-39	Methyl_6-O-galloyl-beta-D-glucopyranoside,Ticarcillin	1	C14H18O10	[M+K-2H]-	346.09	383.0386066	-1.97917386634664	HMDB39354,HMDB15545	Ticarcillin,5-O-(1-Carboxyvinyl)-3-phosphoshikimate	1	C15H16N2O6S2	[M-H]-	384.044982	383.0377056	0.373070321603291	C07139,C01269	2	2	0	3	1.48640805508564
418.1351	616.014902151549	-2.08237195223978	0.151804188689582	-13.7174867848866	7.97832776045355e-43	4.29872299733237e-39	NA	NA	NA	NA	NA	NA	NA	NA	NA	NA	NA	NA	NA	NA	NA	NA	2	2	3	3	-1.52098101818558
404.0678	710.207799761123	2.35770610301682	0.172046170652213	13.7039150251292	9.61944700324296e-43	5.1829580453473e-39	NA	NA	NA	NA	NA	NA	NA	NA	NA	NA	NA	NA	NA	NA	NA	NA	1	2	3	3	1.24367362768982
360.1065	765.119733788194	2.47933863076891	0.181019340450287	13.6965399641913	1.06478662429209e-42	5.73707033168579e-39	NA	NA	NA	NA	NA	NA	NA	NA	NA	NA	NA	NA	NA	NA	NA	NA	0	2	3	3	1.32091790848156
481.2623	1160.63535406809	-1.82411320774678	0.133212727948659	-13.6932351422891	1.11435125469916e-42	6.0041245603191e-39	NA	NA	NA	NA	NA	NA	NA	NA	NA	NA	NA	NA	NA	NA	NA	NA	0	2	3	3	-1.34695965365806
241.1809	53418.1216877201	1.38977779444903	0.101521238828414	13.6895275361835	1.17269278941504e-42	6.31846874936822e-39	NA	NA	NA	NA	NA	NA	NA	NA	NA	NA	NA	NA	NA	NA	NA	NA	2	2	3	3	0.827930620280264
348.0465	811.284812708303	2.57365790651516	0.188117298647421	13.6811336597961	1.31624445811405e-42	7.09192514031853e-39	NA	NA	NA	NA	NA	NA	NA	NA	NA	NA	NA	NA	NA	NA	NA	NA	2	2	2	3	1.37514463875793
424.0912	599.206461839889	2.0780767992309	0.151983526538393	13.6730397468831	1.47118668631843e-42	7.92675386588371e-39	NA	NA	NA	NA	NA	NA	NA	NA	Azoxystrobin	1	C22H17N3O5	[M+Na-2H]-	403.116822	424.0914906	-0.658348507836539	C18558	2	2	0	3	1.11331075896207
382.8925	1301.34218672847	3.31425026898332	0.242408908239304	13.6721471708932	1.48934700920642e-42	8.02460168560416e-39	NA	NA	NA	NA	NA	NA	NA	NA	NA	NA	NA	NA	NA	NA	NA	NA	2	2	2	3	1.80475013046699
211.0379	653.931967865412	-2.19738729776575	0.160819056083154	-13.6637246311752	1.67207656631161e-42	9.00914853928693e-39	NA	NA	NA	NA	NA	NA	NA	NA	NA	NA	NA	NA	NA	NA	NA	NA	2	2	0	3	-1.60117558854713
286.9341	1427.80883561218	3.45661871290597	0.253032738878991	13.6607568183461	1.74164181465409e-42	9.38396609735621e-39	NA	NA	NA	NA	NA	NA	NA	NA	NA	NA	NA	NA	NA	NA	NA	NA	0	2	3	3	1.85433247846493
203.0735	544.066203361455	-1.83404799270058	0.13428186634837	-13.6581955745422	1.80398667888072e-42	9.71988022580932e-39	NA	NA	NA	NA	NA	NA	NA	NA	NA	NA	NA	NA	NA	NA	NA	NA	2	2	3	3	-1.35506934885245
346.2675	571.999665805452	-1.93528093109568	0.141707839140236	-13.65683749634	1.83794006089659e-42	9.90282104811082e-39	NA	NA	NA	NA	NA	NA	NA	NA	NA	NA	NA	NA	NA	NA	NA	NA	2	2	1	3	-1.42214397217183
606.4726	904.260576312955	2.746164248403	0.201233688400939	13.6466427178511	2.11395552046292e-42	1.13899923442542e-38	NA	NA	NA	NA	NA	NA	NA	NA	NA	NA	NA	NA	NA	NA	NA	NA	2	2	3	3	1.46024666519762
434.2458	590.621364011481	-1.99914156549395	0.147273031425788	-13.5743900029744	5.68147217729798e-42	3.06117720912815e-38	NA	NA	NA	NA	NA	NA	NA	NA	NA	NA	NA	NA	NA	NA	NA	NA	2	2	3	3	-1.46159879344229
308.1544	147437.209182189	-0.937172175397607	0.0691004963579256	-13.5624521500288	6.68628704109016e-42	3.60257145773938e-38	NA	NA	NA	NA	NA	NA	NA	NA	NA	NA	NA	NA	NA	NA	NA	NA	2	2	3	3	-0.775965030004638
348.1523	657.277758631291	2.23133018990811	0.164555145443121	13.5597716127289	6.93516853155664e-42	3.73666880480272e-38	NA	NA	NA	NA	NA	NA	NA	NA	NA	NA	NA	NA	NA	NA	NA	NA	2	2	3	3	1.17506564045378
336.0873	594.00824355605	-2.01045864194061	0.148369201224166	-13.5503772033057	7.88240438403275e-42	4.24703948211684e-38	NA	NA	NA	NA	NA	NA	NA	NA	NA	NA	NA	NA	NA	NA	NA	NA	0	2	2	3	-1.46839986051219
426.199	544.420540744713	-1.83517579613262	0.135554239797888	-13.5383135110261	9.2897256626467e-42	5.00530418703404e-38	NA	NA	NA	NA	NA	NA	NA	NA	NA	NA	NA	NA	NA	NA	NA	NA	2	2	3	3	-1.35623517361098
354.2331	620.420814802026	-2.09624710924736	0.155271419792654	-13.5005341745869	1.55246418835639e-41	8.36467704686423e-38	NA	NA	NA	NA	NA	NA	NA	NA	NA	NA	NA	NA	NA	NA	NA	NA	2	2	3	3	-1.53291934984252
346.1616	13303.1207531445	-0.986794612238114	0.0730960968087728	-13.4999631350997	1.56454412725208e-41	8.42976375763419e-38	NA	NA	NA	NA	NA	NA	NA	NA	NA	NA	NA	NA	NA	NA	NA	NA	2	2	3	3	-0.813599902105607
314.9886	1891.59491361164	3.88371546054007	0.287699165054475	13.499223954316	1.58031990792309e-41	8.5147636638896e-38	NA	NA	NA	NA	NA	NA	NA	NA	NA	NA	NA	NA	NA	NA	NA	NA	2	2	3	3	2.05436247087771
479.1931	556.14060165545	1.95310061401361	0.144786134121603	13.4895556529829	1.80183201565389e-41	9.70827090034317e-38	1-alpha-Acevaltrate,Acevaltrate,Castaneiolide,Citreoviridinol_A1	1	C24H32O10	[M-H]-	480.19955	479.1922736	1.78362642124123	HMDB33653,HMDB34494,HMDB34876,HMDB35369	Acevaltrate,Eupacunolin,Eupacunoxin,Eupaformosanin,Eupatocunoxin,Hiyodorilactone_A	1	C24H32O10	[M-H]-	480.19955	479.1922736	1.78362642124123	C16752,C09428,C09429,C09432,C09439,C09475	2	2	0	3	1.06943730941896
397.0829	771.089360196343	2.49145998629105	0.184789349503636	13.4827033754022	1.97727037527904e-41	1.06535327820035e-37	NA	NA	NA	NA	NA	NA	NA	NA	Ethoxysulfuron,Acalyphin	1	C15H18N4O7S	[M-H]-	398.089623	397.0823466	1.27253201839058	C18440,C08324	2	2	3	3	1.33325987304156
583.2857	530.776111447058	1.87380858247341	0.139125152237301	13.4685105629018	2.39651593290253e-41	1.29124278464788e-37	NA	NA	NA	NA	NA	NA	NA	NA	NA	NA	NA	NA	NA	NA	NA	NA	2	2	3	3	1.03148211008683
207.064	533.046153138517	-1.7918651673277	0.133098498705843	-13.4627000661205	2.59266088613774e-41	1.39692568545101e-37	NA	NA	NA	NA	NA	NA	NA	NA	NA	NA	NA	NA	NA	NA	NA	NA	2	2	3	3	-1.32091790848156
365.2584	771.786537389756	-2.50696654258139	0.186222387683742	-13.4622188758471	2.60960294443096e-41	1.4060540664594e-37	NA	NA	NA	NA	NA	NA	NA	NA	NA	NA	NA	NA	NA	NA	NA	NA	2	2	3	3	-1.82159785085643
467.2239	535.066716617977	-1.79960386409326	0.133718033826142	-13.4581986632639	2.75552075397372e-41	1.48467458224104e-37	NA	NA	NA	NA	NA	NA	NA	NA	NA	NA	NA	NA	NA	NA	NA	NA	2	2	3	3	-1.32987377132075
487.2143	2036.92212755211	-1.08320689971748	0.0804974124899582	-13.4564188613219	2.82268518173204e-41	1.52086277591722e-37	NA	NA	NA	NA	NA	NA	NA	NA	NA	NA	NA	NA	NA	NA	NA	NA	2	2	3	3	-0.882921211614417
462.343	1782.00819704609	1.18354558786139	0.088000081902359	13.4493691627992	3.10509981757165e-41	1.6730277817076e-37	NA	NA	NA	NA	NA	NA	NA	NA	NA	NA	NA	NA	NA	NA	NA	NA	2	2	3	3	0.748599826527846
601.0276	557.796787278305	1.95716368020495	0.145607451505494	13.4413703417582	3.45969859733046e-41	1.86408560424165e-37	NA	NA	NA	NA	NA	NA	NA	NA	NA	NA	NA	NA	NA	NA	NA	NA	2	2	2	3	1.07273902276184
315.0871	2796.62494748655	-1.3725607732052	0.102144083128231	-13.4374966338686	3.64562216888912e-41	1.96426122459746e-37	NA	NA	NA	NA	NA	NA	NA	NA	NA	NA	NA	NA	NA	NA	NA	NA	2	2	0	3	-1.0596014075294
462.1128	544.463114504648	1.91652219276001	0.142747258204884	13.4259825152595	4.25897987968782e-41	2.2947383591758e-37	Dofetilide	1	C19H27N3O5S2	[M+Na-2H]-	441.139216	462.1138846	-2.40027412504701	HMDB14349	Dofetilide	1	C19H27N3O5S2	[M+Na-2H]-	441.139216	462.1138846	-2.40027412504701	C07751	2	2	2	3	1.04986696268038
350.0118	724.126838012337	-2.38939167221887	0.177972521751995	-13.4256212627502	4.27980046467172e-41	2.30595649036513e-37	NA	NA	NA	NA	NA	NA	NA	NA	NA	NA	NA	NA	NA	NA	NA	NA	2	2	0	3	-1.72736232898029
324.1197	4752.45942642833	-0.730820790946966	0.0544699804858423	-13.4169460761404	4.81135100321039e-41	2.59235592052976e-37	NA	NA	NA	NA	NA	NA	NA	NA	NA	NA	NA	NA	NA	NA	NA	NA	2	2	3	3	-0.630572220708425
376.0868	6225.55471742161	1.31643814533518	0.0981597142122106	13.4111855958462	5.2000808343771e-41	2.80180355356238e-37	NA	NA	NA	NA	NA	NA	NA	NA	NA	NA	NA	NA	NA	NA	NA	NA	2	2	3	3	0.806496900143909
426.2103	543.434771718799	-1.83167176342917	0.13662456816722	-13.4066060592215	5.53127601092172e-41	2.98025151468463e-37	NA	NA	NA	NA	NA	NA	NA	NA	NA	NA	NA	NA	NA	NA	NA	NA	2	2	3	3	-1.35390536292892
360.042	672.079847905173	-2.24991780468528	0.167903018556373	-13.4001033693738	6.03790011354511e-41	3.2532205811781e-37	NA	NA	NA	NA	NA	NA	NA	NA	NA	NA	NA	NA	NA	NA	NA	NA	2	2	2	3	-1.64097539160761
417.0969	599.623897739938	2.07862235706018	0.155228790356491	13.390701249984	6.85306321989443e-41	3.69243046287912e-37	NA	NA	NA	NA	NA	NA	NA	NA	NA	NA	NA	NA	NA	NA	NA	NA	2	2	1	3	1.11417556001916
297.2265	5885.52593677188	-2.34206398249522	0.175008269619542	-13.3825903632253	7.64362998269476e-41	4.11838783467594e-37	NA	NA	NA	NA	NA	NA	NA	NA	NA	NA	NA	NA	NA	NA	NA	NA	2	2	3	3	-1.69518485972954
444.9511	1765.16335160607	3.7792297257334	0.282734881781922	13.3666907383872	9.46594139791622e-41	5.10024922519726e-37	NA	NA	NA	NA	NA	NA	NA	NA	NA	NA	NA	NA	NA	NA	NA	NA	2	2	3	3	2.01035213742188
392.1782	836.785372781123	2.62311809821194	0.19627988879731	13.364171511839	9.79191675344024e-41	5.2758847467536e-37	N-Desmethyltamoxifen	1	C25H27NO	[M+Cl]-	357.209264	392.1786656	-1.22444192442782	HMDB13866	N-Desmethyltamoxifen	1	C25H27NO	[M+Cl]-	357.209264	392.1786656	-1.22444192442782	C16546	2	2	2	3	1.39333017344071
398.1095	594.428759614843	2.06404348566863	0.154449720493581	13.3638538099808	9.83381060677435e-41	5.29845715493002e-37	NA	NA	NA	NA	NA	NA	NA	NA	NA	NA	NA	NA	NA	NA	NA	NA	2	2	3	3	1.1072803176623
198.1841	599.813825236821	-2.02962860633074	0.151968337907977	-13.3556017935773	1.09866636968365e-40	5.91961439985551e-37	NA	NA	NA	NA	NA	NA	NA	NA	NA	NA	NA	NA	NA	NA	NA	NA	0	2	3	3	-1.47942498622931
559.288	737.475802013836	-2.42357060557883	0.181514954179735	-13.3519059987698	1.15456485916866e-40	6.22079546120073e-37	NA	NA	NA	NA	NA	NA	NA	NA	NA	NA	NA	NA	NA	NA	NA	NA	2	2	3	3	-1.73569275587741
407.126	604.888005264572	-2.04620373960592	0.153442781620222	-13.3352883596073	1.44295683169069e-40	7.77465140914943e-37	NA	NA	NA	NA	NA	NA	NA	NA	NA	NA	NA	NA	NA	NA	NA	NA	2	2	3	3	-1.49488458656231
454.2305	552.307989910783	-1.86476638246412	0.140105409863288	-13.3097386052667	2.03191373027898e-40	1.09479511787432e-36	NA	NA	NA	NA	NA	NA	NA	NA	NA	NA	NA	NA	NA	NA	NA	NA	2	2	0	3	-1.37634289540632
421.3165	610.678731188052	2.1090899890236	0.158587724077935	13.2992008132176	2.33955596054803e-40	1.26055275154328e-36	NA	NA	NA	NA	NA	NA	NA	NA	NA	NA	NA	NA	NA	NA	NA	NA	0	2	3	3	1.12637139361888
594.2405	561.639087151015	-1.89840335493761	0.142815259541541	-13.2927206870734	2.55129906128386e-40	1.37463993421975e-36	NA	NA	NA	NA	NA	NA	NA	NA	NA	NA	NA	NA	NA	NA	NA	NA	0	2	3	3	-1.40322049748616
480.3915	726.563254911507	2.39534165354109	0.180338542896185	13.2824720388253	2.92573391849852e-40	1.576385435287e-36	NA	NA	NA	NA	NA	NA	NA	NA	NA	NA	NA	NA	NA	NA	NA	NA	2	2	1	3	1.27554806728399
311.9729	1176.33721764168	3.15830986347678	0.237954392760345	13.2727529289937	3.33114420414366e-40	1.7948204971926e-36	NA	NA	NA	NA	NA	NA	NA	NA	NA	NA	NA	NA	NA	NA	NA	NA	2	2	3	3	1.72324167622438
433.2083	552.122069852977	-1.86407700231061	0.140650671782109	-13.2532392394	4.32140618645791e-40	2.32837365326352e-36	6-Epi-7-isocucurbic_acid_glucoside	1	C18H30O8	[M+Hac-H]-	374.19407	433.2079236	0.92726835801952	HMDB29782	NA	NA	NA	NA	NA	NA	NA	NA	0	2	3	3	-1.37394835332136
436.168	615.730931238477	-2.08099013274934	0.157257031281112	-13.2330498407373	5.65454466839483e-40	3.04666866733113e-36	NA	NA	NA	NA	NA	NA	NA	NA	NA	NA	NA	NA	NA	NA	NA	NA	0	2	2	3	-1.51803006699119
449.171	529.073473494683	-1.77626778296499	0.134245115348654	-13.2315263639333	5.77034878172025e-40	3.10906392359087e-36	NA	NA	NA	NA	NA	NA	NA	NA	NA	NA	NA	NA	NA	NA	NA	NA	2	2	3	3	-1.31316753232369
427.0731	656.805141897366	2.23035080786682	0.168779466600042	13.2145861863167	7.22827418446468e-40	3.89459413058957e-36	NA	NA	NA	NA	NA	NA	NA	NA	NA	NA	NA	NA	NA	NA	NA	NA	0	2	3	3	1.17321231679135
372.0494	1041.19012472769	2.9681724517536	0.224716295649411	13.2085323103776	7.83369706999257e-40	4.220795981312e-36	2,8-Dihydroxyquinoline-beta-D-glucuronide_,3-Indole_carboxylic_acid_glucuronide	1	C15H15NO8	[M+Cl]-	337.079769	372.0491706	0.658515108513102	HMDB11658,HMDB13189	Pretetramid	1	C19H13NO6	[M+Na-2H]-	351.074289	372.0489576	1.23102078536916	C18295	2	2	3	3	1.58790904774457
363.0865	803.27643620191	2.55705346352104	0.193707531694607	13.2005887491893	8.70520103404255e-40	4.69036231714213e-36	NA	NA	NA	NA	NA	NA	NA	NA	NA	NA	NA	NA	NA	NA	NA	NA	0	2	3	3	1.36681158157198
363.11	894.886723157569	2.73005893496899	0.206944331662119	13.1922382847693	9.72541502246425e-40	5.24005361410374e-36	NA	NA	NA	NA	NA	NA	NA	NA	NA	NA	NA	NA	NA	NA	NA	NA	2	2	3	3	1.4535257334145
276.8666	1707.77054555593	3.72918024235982	0.28285729058738	13.1839636680951	1.08535200865197e-39	5.84787662261683e-36	NA	NA	NA	NA	NA	NA	NA	NA	NA	NA	NA	NA	NA	NA	NA	NA	2	2	3	3	1.98304139777266
160.0618	708.841163653337	-2.34966724554567	0.178256880123502	-13.1813551539651	1.1235431064573e-39	6.05365025759193e-36	NA	NA	NA	NA	NA	NA	NA	NA	NA	NA	NA	NA	NA	NA	NA	NA	2	2	0	3	-1.70505154044085
437.2345	533.433754601769	-1.79341879201556	0.136360901667533	-13.1520015641153	1.65728518665022e-39	8.92945258567137e-36	NA	NA	NA	NA	NA	NA	NA	NA	NA	NA	NA	NA	NA	NA	NA	NA	2	2	3	3	-1.32203159982088
203.0791	524.286924919819	-1.75748958030634	0.13365271349428	-13.1496737653707	1.70910245859605e-39	9.20864404691552e-36	NA	NA	NA	NA	NA	NA	NA	NA	NA	NA	NA	NA	NA	NA	NA	NA	0	2	3	3	-1.30006173347715
608.2633	527.782570283527	-1.77116687076169	0.134936958085005	-13.1258840861517	2.34035420189119e-39	1.26098284397897e-35	NA	NA	NA	NA	NA	NA	NA	NA	NA	NA	NA	NA	NA	NA	NA	NA	0	2	3	3	-1.30877393547122
435.0828	926.200429609199	2.78411725437253	0.212343863856538	13.1113619381699	2.83461847724184e-39	1.5272924355379e-35	Methyl_acrylate-divinylbenzene,_completely_hydrolyzed,_copolymer	1	C18H18N6O3S	[M+(37Cl)]-	398.116111	435.0825626	0.610229006708985	HMDB32389	NA	NA	NA	NA	NA	NA	NA	NA	2	2	3	3	1.47803699869179
326.087	4350.852099035	-1.86733102544114	0.142429878898189	-13.110528773081	2.86593245862743e-39	1.54416440870846e-35	NA	NA	NA	NA	NA	NA	NA	NA	NA	NA	NA	NA	NA	NA	NA	NA	0	2	3	3	-1.3787453553234
403.1584	526.025081100541	-1.76440295769481	0.134633403348414	-13.1052392185969	3.07291801293723e-39	1.65568822537058e-35	NA	NA	NA	NA	NA	NA	NA	NA	NA	NA	NA	NA	NA	NA	NA	NA	2	2	1	3	-1.30549524304285
325.0303	6254.47916746046	1.40680733001378	0.107453207463929	13.0922786133306	3.64506314313742e-39	1.96396002152244e-35	NA	NA	NA	NA	NA	NA	NA	NA	NA	NA	NA	NA	NA	NA	NA	NA	2	2	3	3	0.837139313508652
404.082	546.360923021826	1.92216018557117	0.146983007592134	13.0774313103254	4.43164259946551e-39	2.38776903259202e-35	NA	NA	NA	NA	NA	NA	NA	NA	NA	NA	NA	NA	NA	NA	NA	NA	2	2	3	3	1.052291227229
226.0124	1073.67959739527	3.01648300421	0.230693802606365	13.0757002144399	4.53369813172046e-39	2.44275655337099e-35	NA	NA	NA	NA	NA	NA	NA	NA	NA	NA	NA	NA	NA	NA	NA	NA	2	2	3	3	1.62162006253601
207.0758	694.156784085667	-2.31087477264296	0.17676522899334	-13.0731297427846	4.68956464365214e-39	2.52673742999977e-35	NA	NA	NA	NA	NA	NA	NA	NA	NA	NA	NA	NA	NA	NA	NA	NA	2	2	2	3	-1.68164281921646
157.004	539.034172107662	-1.81465962113351	0.138830830612989	-13.0710132116988	4.82189627064998e-39	2.59803771062621e-35	NA	NA	NA	NA	NA	NA	NA	NA	NA	NA	NA	NA	NA	NA	NA	NA	2	2	3	3	-1.34122080628956
307.151	1127049.41700768	-0.919865818765822	0.0704424524120541	-13.058401393879	5.69103037914211e-39	3.06632716828177e-35	NA	NA	NA	NA	NA	NA	NA	NA	NA	NA	NA	NA	NA	NA	NA	NA	2	2	3	3	-0.764701019899265
586.1373	517.839941375824	1.83139951674435	0.140288710523281	13.054503886401	5.98989598847203e-39	3.22735595858873e-35	NA	NA	NA	NA	NA	NA	NA	NA	NA	NA	NA	NA	NA	NA	NA	NA	2	2	0	3	1.02046006129562
561.277	520.773776823757	-1.7433941403963	0.133627938093192	-13.0466290603127	6.64218856029677e-39	3.5788111962879e-35	NA	NA	NA	NA	NA	NA	NA	NA	NA	NA	NA	NA	NA	NA	NA	NA	0	2	2	3	-1.29144710705375
395.1932	523.530966110387	-1.75450281164755	0.134526548960282	-13.0420561978852	7.05289417884118e-39	3.80009938355963e-35	NA	NA	NA	NA	NA	NA	NA	NA	NA	NA	NA	NA	NA	NA	NA	NA	2	2	3	3	-1.29789904011083
116.0349	731.893583256477	2.40675389649999	0.184681165776641	13.0319401351992	8.05335054952198e-39	4.33914527608244e-35	NA	NA	NA	NA	NA	NA	NA	NA	NA	NA	NA	NA	NA	NA	NA	NA	2	2	3	3	1.28081180549183
236.8738	1490.17725882807	3.52190714888521	0.270713585355225	13.009717056733	1.07740265329592e-38	5.80504549595841e-35	NA	NA	NA	NA	NA	NA	NA	NA	NA	NA	NA	NA	NA	NA	NA	NA	2	2	3	3	1.86746942601069
299.0149	6457.49071477752	1.6012123815302	0.123212764119239	12.9955073484158	1.29744480338958e-38	6.99063260066304e-35	NA	NA	NA	NA	NA	NA	NA	NA	NA	NA	NA	NA	NA	NA	NA	NA	2	2	3	3	0.917091883868122
350.928	789.312248265549	2.52870786341035	0.194699124677271	12.9877721207113	1.43545034829727e-38	7.73420647662569e-35	NA	NA	NA	NA	NA	NA	NA	NA	NA	NA	NA	NA	NA	NA	NA	NA	2	2	3	3	1.35158287817675
454.0524	759.607226816016	2.46691779800918	0.190040367816976	12.9810199082808	1.56778855588791e-38	8.44724473912408e-35	NA	NA	NA	NA	NA	NA	NA	NA	NA	NA	NA	NA	NA	NA	NA	NA	2	2	3	3	1.31316753232369
210.0521	525.99529978998	-1.76408026357799	0.135908110147094	-12.9799484494981	1.58987549629767e-38	8.56624917405186e-35	NA	NA	NA	NA	NA	NA	NA	NA	NA	NA	NA	NA	NA	NA	NA	NA	2	2	1	3	-1.3044054585336
373.0053	3154.30910060535	4.64732304859482	0.358196125319057	12.974241540037	1.71283434302936e-38	9.2287514402422e-35	NA	NA	NA	NA	NA	NA	NA	NA	NA	NA	NA	NA	NA	NA	NA	NA	2	2	3	3	2.30773184438216
155.0763	691.557081388231	2.3142932784924	0.178434367476664	12.9699973789806	1.81036534126133e-38	9.75424845871604e-35	NA	NA	NA	NA	NA	NA	NA	NA	NA	NA	NA	NA	NA	NA	NA	NA	2	2	3	3	1.21690686593625
281.2562	1269.52178834409	-3.36667660105027	0.259649893055139	-12.9662160127881	1.90190126549072e-38	1.0247444018464e-34	NA	NA	NA	NA	NA	NA	NA	NA	NA	NA	NA	NA	NA	NA	NA	NA	0	2	3	3	-2.43955902463919
398.1807	506.737256818488	1.79366600586088	0.138615684772674	12.939848825928	2.68156641304549e-38	1.44482798334891e-34	NA	NA	NA	NA	NA	NA	NA	NA	NA	NA	NA	NA	NA	NA	NA	NA	0	2	2	3	1.00338586207154
364.068	1088.86280505642	3.03857765705649	0.234829511381299	12.9395050868315	2.69359096772943e-38	1.45130681341262e-34	NA	NA	NA	NA	NA	NA	NA	NA	NA	NA	NA	NA	NA	NA	NA	NA	2	2	3	3	1.63741042286723
370.1141	2345.81071054425	1.1466123184748	0.0886430836721364	12.9351582884432	2.85035428490463e-38	1.53577088870661e-34	NA	NA	NA	NA	NA	NA	NA	NA	NA	NA	NA	NA	NA	NA	NA	NA	1	2	3	3	0.732690409512372
284.125	10612.9082197998	-1.0973782928261	0.0848731041808158	-12.9296354059139	3.0626774068161e-38	1.65017058679251e-34	NA	NA	NA	NA	NA	NA	NA	NA	NA	NA	NA	NA	NA	NA	NA	NA	2	2	3	3	-0.893270737168558
156.9251	541.072208255847	1.90610845219772	0.147891493841699	12.8885604079298	5.22092949653412e-38	2.81303681273258e-34	NA	NA	NA	NA	NA	NA	NA	NA	NA	NA	NA	NA	NA	NA	NA	NA	2	2	3	3	1.04584017602401
394.1379	572.1889797475	-1.93621416381543	0.150383990002101	-12.8751349381565	6.21304000061732e-38	3.34758595233261e-34	NA	NA	NA	NA	NA	NA	NA	NA	NA	NA	NA	NA	NA	NA	NA	NA	2	2	3	3	-1.42342375346008
431.2505	515.240065248234	-1.72102162697014	0.133733837154685	-12.8690065550089	6.726169469614e-38	3.62406011022802e-34	NA	NA	NA	NA	NA	NA	NA	NA	NA	NA	NA	NA	NA	NA	NA	NA	0	2	2	3	-1.27554806728399
424.2463	528.520937475412	-1.77424808451631	0.137986279475213	-12.858148587411	7.74085616330031e-38	4.1707733007862e-34	NA	NA	NA	NA	NA	NA	NA	NA	NA	NA	NA	NA	NA	NA	NA	NA	2	2	3	3	-1.31096757058353
410.2157	8196.73492898902	-1.66280826531035	0.129323022048547	-12.8577900436485	7.7768393231241e-38	4.19016102729927e-34	NA	NA	NA	NA	NA	NA	NA	NA	NA	NA	NA	NA	NA	NA	NA	NA	0	2	3	3	-1.2306758474428
453.2578	821.129113062929	-2.61861502723709	0.203793315228765	-12.8493666453073	8.671731141553e-38	4.67232873906876e-34	NA	NA	NA	NA	NA	NA	NA	NA	NA	NA	NA	NA	NA	NA	NA	NA	0	2	3	3	-1.89756156263093
314.1931	7654.65095090365	-2.81058037254053	0.21900775653745	-12.8332458036021	1.06794540332372e-37	5.75408983310821e-34	NA	NA	NA	NA	NA	NA	NA	NA	NA	NA	NA	NA	NA	NA	NA	NA	2	2	3	3	-2.07393791971076
303.1392	2106.90540768065	-0.994428365492447	0.0775749137320808	-12.818942589184	1.28440168681221e-37	6.9203562885442e-34	NA	NA	NA	NA	NA	NA	NA	NA	NA	NA	NA	NA	NA	NA	NA	NA	0	2	2	3	-0.818791606150571
439.025	712.334885418796	2.36254583830142	0.184389279796801	12.8128155872454	1.3899785838265e-37	7.48920460965719e-34	NA	NA	NA	NA	NA	NA	NA	NA	NA	NA	NA	NA	NA	NA	NA	NA	2	2	3	3	1.2467031089967
565.1295	522.185724432257	-1.74890471045974	0.136832438981528	-12.7813603519545	2.08392391114276e-37	1.12281820332372e-33	NA	NA	NA	NA	NA	NA	NA	NA	Tremulacin	1	C27H28O11	[M+(37Cl)]-	528.163165	565.1296166	-0.13890618679358	C09973	2	2	3	3	-1.29574240035199
402.1266	731.957118169141	2.40705185098738	0.188343350925529	12.7801265038506	2.11724877986549e-37	1.14077364259152e-33	NA	NA	NA	NA	NA	NA	NA	NA	NA	NA	NA	NA	NA	NA	NA	NA	0	2	3	3	1.28186882036026
401.0691	9115.42886911152	2.00026938217572	0.156640366404734	12.7698206285303	2.4171083107069e-37	1.30233795780888e-33	NA	NA	NA	NA	NA	NA	NA	NA	NA	NA	NA	NA	NA	NA	NA	NA	2	2	3	3	1.0869036999982
441.139	694.634173906559	-2.31171846559293	0.181093712276063	-12.7653160153286	2.56109137179269e-37	1.3799160311219e-33	NA	NA	NA	NA	NA	NA	NA	NA	NA	NA	NA	NA	NA	NA	NA	NA	0	2	3	3	-1.68548050026467
249.0243	20043.86813621	2.07400029868584	0.162508030200447	12.7624480841202	2.65716943551231e-37	1.43168289185403e-33	NA	NA	NA	NA	NA	NA	NA	NA	NA	NA	NA	NA	NA	NA	NA	NA	0	2	3	3	1.11158365007504
499.1304	497.150882031685	1.76082396273296	0.138134425345644	12.74717694975	3.23239997675535e-37	1.74161710747579e-33	NA	NA	NA	NA	NA	NA	NA	NA	NA	NA	NA	NA	NA	NA	NA	NA	2	2	2	3	0.991149737668974
396.0673	630.952475620948	2.1635080208071	0.169758445622176	12.744626712843	3.33985585774345e-37	1.79951433615217e-33	NA	NA	NA	NA	NA	NA	NA	NA	NA	NA	NA	NA	NA	NA	NA	NA	0	2	2	3	1.14319587139561
462.1872	6910.57124098509	-1.39671930477548	0.109656658190205	-12.7372047245211	3.67321075094805e-37	1.97912595261081e-33	NA	NA	NA	NA	NA	NA	NA	NA	NA	NA	NA	NA	NA	NA	NA	NA	2	2	3	3	-1.07937777743356
144.0663	15760.8645780229	1.23496321104057	0.0970393311512543	12.7264192404175	4.21741290626831e-37	2.27234207389737e-33	NA	NA	NA	NA	NA	NA	NA	NA	NA	NA	NA	NA	NA	NA	NA	NA	0	2	2	3	0.770946729824262
190.9942	867.863654503528	2.68060162476876	0.210986188360525	12.7051047540053	5.53952040034966e-37	2.98469359170839e-33	NA	NA	NA	NA	NA	NA	NA	NA	NA	NA	NA	NA	NA	NA	NA	NA	0	2	3	3	1.42086651589806
302.1358	19554.7841545872	-0.932756959242421	0.0734291912519449	-12.7028085607264	5.70451085195778e-37	3.07359044703485e-33	NA	NA	NA	NA	NA	NA	NA	NA	NA	NA	NA	NA	NA	NA	NA	NA	0	2	3	3	-0.772826311149978
580.4572	917.995495740779	2.77003716577704	0.218145818690375	12.6980988331877	6.05836090478231e-37	3.26424485549671e-33	NA	NA	NA	NA	NA	NA	NA	NA	NA	NA	NA	NA	NA	NA	NA	NA	0	2	3	3	1.47251332275086
179.0486	929.022428938261	2.78910923806721	0.219654067807673	12.6977354250927	6.08655406528253e-37	3.27943533037423e-33	NA	NA	NA	NA	NA	NA	NA	NA	NA	NA	NA	NA	NA	NA	NA	NA	2	2	3	3	1.48500564166373
454.2048	535.061403578637	-1.79969291835327	0.141776258968186	-12.6938948132149	6.39259732439013e-37	3.4443314383814e-33	NA	NA	NA	NA	NA	NA	NA	NA	NA	NA	NA	NA	NA	NA	NA	NA	2	2	3	3	-1.3310007766162
367.0637	3069.57431444004	1.48775325484145	0.117259882799404	12.6876576994925	6.92252103026658e-37	3.72985433110763e-33	NA	NA	NA	NA	NA	NA	NA	NA	NA	NA	NA	NA	NA	NA	NA	NA	2	2	3	3	0.872665404864712
452.2625	517.979751802509	-1.7320072258896	0.136524067807416	-12.6864607369655	7.02910338329282e-37	3.78728090291817e-33	NA	NA	NA	NA	NA	NA	NA	NA	NA	NA	NA	NA	NA	NA	NA	NA	2	2	3	3	-1.28081180549183
339.1581	991.829451384841	2.89191994691992	0.228047829431674	12.6811991770629	7.51729005426843e-37	4.05031588123983e-33	xi-7-Hydroxyhexadecanedioic_acid,xi-8-Hydroxyhexadecanedioic_acid,Ubiquinone-2,Cohulupone,(1(10)E,4E,6a,9b)-9-(2-Methylpropanoyloxy)-1(10),4,11(13)-germacratrien-12,6-olide,Panaquinquecol_6,[8]-Dehydrogingerdione	1	C16H30O5	[M+K-2H]-	302.209325	339.1579316	0.371213491621778	HMDB37830,HMDB37831,HMDB06709,HMDB30064,HMDB31373,HMDB35500,HMDB39277	6beta-Hydroxy-D-homo-17a-oxaandrost-4-ene-3,17-dione,17beta-Hydroxy-4-oxa-5alpha-estr-1-en-3-one_acetate,7alpha-Hydroxytestololactone	1	C19H26O4	[M+Na-2H]-	318.18311	339.1577786	0.822331131859904	C14983,C15151,C15351	2	2	3	3	1.53745306522963
348.149	734.287102129833	2.41272699729859	0.190367291676553	12.6740627344637	8.23369608767995e-37	4.43631545204196e-33	NA	NA	NA	NA	NA	NA	NA	NA	NA	NA	NA	NA	NA	NA	NA	NA	0	2	3	3	1.28611127233823
341.2443	1705.4548189365	-1.21583381332927	0.0960481746917214	-12.6585832290061	1.00292993874076e-36	5.40378650993519e-33	NA	NA	NA	NA	NA	NA	NA	NA	NA	NA	NA	NA	NA	NA	NA	NA	2	2	3	3	-0.967854875902151
345.1855	565.904711287077	-1.91354347588366	0.151209344981077	-12.6549286760229	1.05070953754905e-36	5.66122298831427e-33	NA	NA	NA	NA	NA	NA	NA	NA	NA	NA	NA	NA	NA	NA	NA	NA	2	2	3	3	-1.41198854857296
342.1674	4804.71612617651	-0.730098497817479	0.0577814961619556	-12.635506975643	1.34524287774772e-36	7.24816862530474e-33	NA	NA	NA	NA	NA	NA	NA	NA	NA	NA	NA	NA	NA	NA	NA	NA	2	2	3	3	-0.629437788044714
431.2645	509.097737801751	-1.69574264315463	0.134212807680889	-12.6347304140042	1.3585897825243e-36	7.32008174824095e-33	NA	NA	NA	NA	NA	NA	NA	NA	NA	NA	NA	NA	NA	NA	NA	NA	2	2	3	3	-1.25586092983961
391.0757	3557.40699971822	1.38999633176036	0.110021137524293	12.6339025667086	1.37296309761006e-36	7.39752516992302e-33	NA	NA	NA	NA	NA	NA	NA	NA	NA	NA	NA	NA	NA	NA	NA	NA	0	2	3	3	0.828586051601529
420.3087	531.065908163107	-1.78419386838678	0.14146165738214	-12.6125616043577	1.80044381348262e-36	9.70079126704434e-33	NA	NA	NA	NA	NA	NA	NA	NA	NA	NA	NA	NA	NA	NA	NA	NA	0	2	3	3	-1.31869542745184
316.151	10723.0836431847	-0.657994048131745	0.0521723822437042	-12.611922627151	1.81510293242792e-36	9.77977459992164e-33	NA	NA	NA	NA	NA	NA	NA	NA	NA	NA	NA	NA	NA	NA	NA	NA	0	2	3	3	-0.570956770968584
435.1235	525.497191122874	-1.76199111816857	0.139976717304748	-12.5877442484416	2.46620669875098e-36	1.32879216928703e-32	NA	NA	NA	NA	NA	NA	NA	NA	NA	NA	NA	NA	NA	NA	NA	NA	0	2	3	3	-1.30331722097745
604.4317	552.406307421623	-1.86464590563354	0.148222563598353	-12.5800408545508	2.71889233212248e-36	1.46493918854759e-32	NA	NA	NA	NA	NA	NA	NA	NA	NA	NA	NA	NA	NA	NA	NA	NA	2	2	3	3	-1.37514463875793
370.9161	2084.83053023779	4.03008579226791	0.320468683427656	12.5755994288212	2.8761045937059e-36	1.54964515508874e-32	NA	NA	NA	NA	NA	NA	NA	NA	NA	NA	NA	NA	NA	NA	NA	NA	2	2	3	3	2.13342901926464
446.1561	520.642195232924	-1.74296344648883	0.138832824156701	-12.5544046019084	3.75998866605803e-36	2.02588189327207e-32	NA	NA	NA	NA	NA	NA	NA	NA	NA	NA	NA	NA	NA	NA	NA	NA	2	2	3	3	-1.28824120570513
418.1464	602.475217331506	2.08727575628908	0.166369087358841	12.5460552162977	4.17811312173909e-36	2.25116734999302e-32	Petasitenine	1	C19H27NO7	[M+(37Cl)]-	381.178754	418.1452056	2.83466122304808	HMDB30328	Petasitenine	1	C19H27NO7	[M+(37Cl)]-	381.178754	418.1452056	2.83466122304808	C10359	2	2	3	3	1.11677497668765
266.9793	1314.91944818274	3.33017714306218	0.265678801901244	12.5345986176949	4.82799633944546e-36	2.60132442769321e-32	NA	NA	NA	NA	NA	NA	NA	NA	NA	NA	NA	NA	NA	NA	NA	NA	0	2	2	3	1.81431427723631
476.1454	626.405262116547	-2.11480529467385	0.168737494966843	-12.5331082761979	4.9196072717554e-36	2.65068439802181e-32	NA	NA	NA	NA	NA	NA	NA	NA	NA	NA	NA	NA	NA	NA	NA	NA	0	2	3	3	-1.54815644028761
417.0436	599.101560822987	2.07701435919313	0.165749510421567	12.5310437051093	5.04937652420421e-36	2.72060407124123e-32	4-Methoxybenzyl_O-(2-sulfoglucoside)	1	C14H20O10S	[M+(37Cl)]-	380.077722	417.0441736	-1.37779169791509	HMDB34754	NA	NA	NA	NA	NA	NA	NA	NA	0	2	3	3	1.11244678972814
456.2349	475.9784149254	1.68539917282671	0.134540756400705	12.5270529014052	5.30993894393043e-36	2.86099510298972e-32	NA	NA	NA	NA	NA	NA	NA	NA	NA	NA	NA	NA	NA	NA	NA	NA	0	2	3	3	0.951636715631006
365.2098	8597.94427648109	-1.80058513166436	0.143760092291116	-12.5249302707607	5.45392620697686e-36	2.93857544031913e-32	NA	NA	NA	NA	NA	NA	NA	NA	NA	NA	NA	NA	NA	NA	NA	NA	2	2	3	3	-1.33325987304156
225.0171	2460.70167252306	1.15418933729978	0.0921582811972923	12.5239894050204	5.51898398718449e-36	2.973628572295e-32	NA	NA	NA	NA	NA	NA	NA	NA	NA	NA	NA	NA	NA	NA	NA	NA	2	2	3	3	0.736955336789448
189.0518	1605.90982923307	-0.847309400727414	0.0676625632752585	-12.522573188374	5.61836755460634e-36	3.0271764384219e-32	NA	NA	NA	NA	NA	NA	NA	NA	NA	NA	NA	NA	NA	NA	NA	NA	2	2	3	3	-0.708569545466275
491.2134	542.445519923452	-1.82787839201466	0.145981187299711	-12.5213284384506	5.70718566823495e-36	3.07503163804499e-32	NA	NA	NA	NA	NA	NA	NA	NA	NA	NA	NA	NA	NA	NA	NA	NA	2	2	3	3	-1.35274320847671
425.165	674.274319519808	-2.25557453854347	0.180204562763936	-12.516744881195	6.04643802822936e-36	3.25782080960998e-32	NA	NA	NA	NA	NA	NA	NA	NA	NA	NA	NA	NA	NA	NA	NA	NA	2	2	3	3	-1.64636227042879
568.2712	697.004048296321	2.32786471998219	0.186012991613175	12.5145276133353	6.21766744645946e-36	3.35007922015236e-32	NA	NA	NA	NA	NA	NA	NA	NA	NA	NA	NA	NA	NA	NA	NA	NA	2	2	3	3	1.22277947938161
163.0493	489.084281146804	1.73234817789088	0.138463674487497	12.5112104983702	6.48286969401217e-36	3.49297019113376e-32	NA	NA	NA	NA	NA	NA	NA	NA	NA	NA	NA	NA	NA	NA	NA	NA	0	2	3	3	0.979811637475189
398.2908	1597.46538440477	-1.23720189563996	0.0989338609372849	-12.5053433063148	6.97976313219581e-36	3.76069637562711e-32	NA	NA	NA	NA	NA	NA	NA	NA	NA	NA	NA	NA	NA	NA	NA	NA	2	2	3	3	-0.979060239856891
280.2367	40363.9832504047	-1.94874215733751	0.155834171094319	-12.5052300381411	6.98971915472413e-36	3.76606068056536e-32	NA	NA	NA	NA	NA	NA	NA	NA	NA	NA	NA	NA	NA	NA	NA	NA	2	2	2	3	-1.43244822114145
484.2023	2222.16310086204	-1.7480539065754	0.139839455264511	-12.5004341819617	7.42446765526869e-36	4.00030317265877e-32	NA	NA	NA	NA	NA	NA	NA	NA	NA	NA	NA	NA	NA	NA	NA	NA	2	2	3	3	-1.29466633687866
404.1666	5136.5512550448	-1.34037360737469	0.107303563251272	-12.4914174959498	8.31586749613818e-36	4.48058940691925e-32	NA	NA	NA	NA	NA	NA	NA	NA	NA	NA	NA	NA	NA	NA	NA	NA	1	2	3	3	-1.041030305148
302.9539	2799.74409568912	4.47039606379409	0.357944904901843	12.4890618711837	8.56576982141574e-36	4.6152367797788e-32	NA	NA	NA	NA	NA	NA	NA	NA	NA	NA	NA	NA	NA	NA	NA	NA	2	2	3	3	2.22863087886199
412.0929	535.694665491201	-1.80172683930141	0.144315560595988	-12.4846332014422	9.05597162624742e-36	4.87935751222211e-32	NA	NA	NA	NA	NA	NA	NA	NA	NA	NA	NA	NA	NA	NA	NA	NA	2	2	3	3	-1.33552579435109
424.0638	507.173661563223	-1.68768926354189	0.135207474114667	-12.4822187130764	9.33486657917653e-36	5.02962611286031e-32	NA	NA	NA	NA	NA	NA	NA	NA	NA	NA	NA	NA	NA	NA	NA	NA	0	2	3	3	-1.24771548272016
408.1992	3883.101405158	-1.03066394528628	0.08266978856352	-12.4672381917895	1.1266349125757e-35	6.07030890895789e-32	NA	NA	NA	NA	NA	NA	NA	NA	NA	NA	NA	NA	NA	NA	NA	NA	2	2	3	3	-0.84243342287712
282.958	8205.08141833468	1.76550209273663	0.141827323390801	12.4482508061711	1.42943654366519e-35	7.70180409726802e-32	NA	NA	NA	NA	NA	NA	NA	NA	NA	NA	NA	NA	NA	NA	NA	NA	2	2	3	3	0.994957523913718
133.0145	825.580657256798	-2.62827737211238	0.211261494740396	-12.4408727456089	1.56781436534196e-35	8.44738380046246e-32	NA	NA	NA	NA	NA	NA	NA	NA	NA	NA	NA	NA	NA	NA	NA	NA	0	2	2	3	-1.9032215407376
356.1824	19448.8256382497	-1.08927206334161	0.0875855874683924	-12.4366587566099	1.65273895132873e-35	8.90495746975918e-32	NA	NA	NA	NA	NA	NA	NA	NA	NA	NA	NA	NA	NA	NA	NA	NA	0	2	2	3	-0.886360501586801
392.1118	885.133387221153	2.71230785142658	0.218154219122562	12.432983704536	1.73052414786331e-35	9.32406410868752e-32	NA	NA	NA	NA	NA	NA	NA	NA	NA	NA	NA	NA	NA	NA	NA	NA	2	2	3	3	1.43896640693073
574.2824	818.98053964726	-2.61387671366979	0.210243613887844	-12.4326093208433	1.73864958188483e-35	9.36784394719544e-32	NA	NA	NA	NA	NA	NA	NA	NA	NA	NA	NA	NA	NA	NA	NA	NA	2	2	2	3	-1.89475421867375
416.2648	531.405558698787	1.87558421871976	0.151004960605605	12.4206795008438	2.01839836985884e-35	1.08751304167994e-31	NA	NA	NA	NA	NA	NA	NA	NA	NA	NA	NA	NA	NA	NA	NA	NA	2	2	3	3	1.03227419915462
226.2177	7136.20599990472	-2.43996078048986	0.197425359887883	-12.3589025334714	4.36069396669346e-35	2.34954190925444e-31	NA	NA	NA	NA	NA	NA	NA	NA	NA	NA	NA	NA	NA	NA	NA	NA	2	2	3	3	-1.75706292916119
424.2829	501.603114253082	-1.66429746264273	0.134760261092473	-12.3500611318991	4.86744279430654e-35	2.62257817757237e-31	NA	NA	NA	NA	NA	NA	NA	NA	NA	NA	NA	NA	NA	NA	NA	NA	2	2	3	3	-1.23266196856064
590.4026	506.068678409873	-1.68302845080775	0.136355374557261	-12.3429564567767	5.31671039836718e-35	2.86464356264024e-31	NA	NA	NA	NA	NA	NA	NA	NA	NA	NA	NA	NA	NA	NA	NA	NA	2	2	3	3	-1.24367362768982
395.0837	570.864880584953	1.9960778654203	0.161824732096987	12.3348133474677	5.88250805959054e-35	3.16949534250738e-31	NA	NA	NA	NA	NA	NA	NA	NA	NA	NA	NA	NA	NA	NA	NA	NA	2	2	3	3	1.08438823386185
253.9839	1511.42937039579	3.54350461069963	0.287303832518365	12.3336489445303	5.96815854689636e-35	3.21564382506776e-31	NA	NA	NA	NA	NA	NA	NA	NA	NA	NA	NA	NA	NA	NA	NA	NA	2	2	3	3	1.88642060212003
364.2103	15718.8416156855	-2.18179360822922	0.176963087572029	-12.3290887278466	6.31569141513894e-35	3.40289453447686e-31	NA	NA	NA	NA	NA	NA	NA	NA	NA	NA	NA	NA	NA	NA	NA	NA	2	2	3	3	-1.59119948407266
319.1506	2907.78759406016	-0.980941202403408	0.0796669643990241	-12.3130234696808	7.70805150885622e-35	4.15309815297173e-31	NA	NA	NA	NA	NA	NA	NA	NA	NA	NA	NA	NA	NA	NA	NA	NA	2	2	3	3	-0.807785321734078
149.0088	836.817204852877	2.6224486801459	0.21309404081332	12.3065322246307	8.35359346194052e-35	4.50091615729355e-31	NA	NA	NA	NA	NA	NA	NA	NA	NA	NA	NA	NA	NA	NA	NA	NA	2	2	3	3	1.3908787798211
395.2161	620.429788381182	-2.09568458567425	0.170314229282201	-12.3048120788652	8.53348083136532e-35	4.59783947193963e-31	NA	NA	NA	NA	NA	NA	NA	NA	NA	NA	NA	NA	NA	NA	NA	NA	2	2	3	3	-1.52991428929546
385.2783	4378.7165633363	-1.71909653508357	0.139743604897268	-12.3017903849508	8.85884695437027e-35	4.7731467390147e-31	NA	NA	NA	NA	NA	NA	NA	NA	NA	NA	NA	NA	NA	NA	NA	NA	2	2	3	3	-1.27345243604248
304.044	1170.21080523941	3.15013603744706	0.256182856535589	12.2964357570486	9.4659730254852e-35	5.10026626613142e-31	NA	NA	NA	NA	NA	NA	NA	NA	NA	NA	NA	NA	NA	NA	NA	NA	2	2	3	3	1.71711502499677
409.3431	665.737847093535	-2.23135502799007	0.1815253006774	-12.2922535848353	9.96876255971105e-35	5.37116926717231e-31	NA	NA	NA	NA	NA	NA	NA	NA	NA	NA	NA	NA	NA	NA	NA	NA	0	2	2	3	-1.63210167342396
493.1719	1006.43049381247	2.91536824556019	0.23774731785519	12.2624653428726	1.44049588996033e-34	7.76139185510626e-31	NA	NA	NA	NA	NA	NA	NA	NA	NA	NA	NA	NA	NA	NA	NA	NA	2	2	3	3	1.56218397891012
346.1098	553.360464867068	-1.86808955590766	0.152648005058409	-12.2378904014687	1.95036206252319e-34	1.05085507928749e-30	NA	NA	NA	NA	NA	NA	NA	NA	NA	NA	NA	NA	NA	NA	NA	NA	0	2	3	3	-1.37994957521565
454.0809	496.281621276494	-1.64163658547209	0.134153201682762	-12.2370287468363	1.97117338626785e-34	1.06206822052112e-30	NA	NA	NA	NA	NA	NA	NA	NA	NA	NA	NA	NA	NA	NA	NA	NA	2	2	3	3	-1.21885973435301
455.2398	457.990244158758	1.61799098534381	0.132296905348516	12.2299987371696	2.14941976660674e-34	1.15810737024771e-30	NA	NA	NA	NA	NA	NA	NA	NA	NA	NA	NA	NA	NA	NA	NA	NA	0	2	2	3	0.924910829481413
575.1534	549.178038207628	1.93173471088613	0.157987322070349	12.2271501635173	2.22612376839041e-34	1.19943548640875e-30	NA	NA	NA	NA	NA	NA	NA	NA	NA	NA	NA	NA	NA	NA	NA	NA	2	2	3	3	1.05797203639541
355.0967	5285.41183939119	-1.0995104400386	0.0900370437505805	-12.2117563420279	2.69018342566153e-34	1.44947082974643e-30	NA	NA	NA	NA	NA	NA	NA	NA	NA	NA	NA	NA	NA	NA	NA	NA	0	2	3	3	-0.894657907037163
492.1596	1812.4529197429	-1.91171487495274	0.156753658408435	-12.1956635294062	3.27822768620983e-34	1.76630907732986e-30	NA	NA	NA	NA	NA	NA	NA	NA	NA	NA	NA	NA	NA	NA	NA	NA	2	2	3	3	-1.41072932003786
390.3303	551.050361322393	1.93638339402066	0.158900603847282	12.1861298644384	3.68510384794635e-34	1.9855339532735e-30	NA	NA	NA	NA	NA	NA	NA	NA	NA	NA	NA	NA	NA	NA	NA	NA	2	2	3	3	1.06205075229893
398.9895	785.602580096302	2.5216307855783	0.206949001358062	12.184793205237	3.74602313029179e-34	2.01835726260122e-30	NA	NA	NA	NA	NA	NA	NA	NA	NA	NA	NA	NA	NA	NA	NA	NA	2	2	3	3	1.3446587992329
416.273	711.508564582327	-2.35697326866644	0.193561185211587	-12.1768900417197	4.1272128155814e-34	2.22374226503526e-30	NA	NA	NA	NA	NA	NA	NA	NA	NA	NA	NA	NA	NA	NA	NA	NA	0	2	2	3	-1.70904510899094
356.2326	599.685815300612	-2.02902490654998	0.166632181777997	-12.1766689057294	4.1384154112494e-34	2.22977822358118e-30	NA	NA	NA	NA	NA	NA	NA	NA	NA	NA	NA	NA	NA	NA	NA	NA	2	2	0	3	-1.47803699869179
496.1464	2188.23741525453	4.10289357085617	0.336999087570896	12.1747913337986	4.2347570758193e-34	2.28168711245144e-30	NA	NA	NA	NA	NA	NA	NA	NA	NA	NA	NA	NA	NA	NA	NA	NA	2	2	3	3	2.15663644061222
410.3099	679.322201006431	-2.26965183020739	0.186772123107464	-12.1519838852049	5.5990243653782e-34	3.01675432806578e-30	NA	NA	NA	NA	NA	NA	NA	NA	NA	NA	NA	NA	NA	NA	NA	NA	0	2	3	3	-1.65912090272398
157.0276	681.350368206653	2.28982098562293	0.188645588677077	12.1382164389894	6.62544859469829e-34	3.56979170282344e-30	NA	NA	NA	NA	NA	NA	NA	NA	NA	NA	NA	NA	NA	NA	NA	NA	2	2	3	3	1.20432478155953
260.9759	19260.8393067803	1.85583132985126	0.153064618727276	12.1244958193631	7.83408383918043e-34	4.22100437255041e-30	NA	NA	NA	NA	NA	NA	NA	NA	NA	NA	NA	NA	NA	NA	NA	NA	2	2	0	3	1.02674310083224
436.9976	842.202866370346	-2.66389344216964	0.219925472919292	-12.1127098503375	9.04555205878333e-34	4.87374344927246e-30	NA	NA	NA	NA	NA	NA	NA	NA	NA	NA	NA	NA	NA	NA	NA	NA	2	2	3	3	-1.93247786103142
437.0633	711.487792334212	2.36056104553597	0.195192138127741	12.0935252217542	1.14275959389351e-33	6.15718869189823e-30	NA	NA	NA	NA	NA	NA	NA	NA	NA	NA	NA	NA	NA	NA	NA	NA	0	2	2	3	1.2456920114098
599.267	588.730640738137	-1.99253555217932	0.164870945001418	-12.085425677412	1.26115298947848e-33	6.79509230731006e-30	NA	NA	NA	NA	NA	NA	NA	NA	NA	NA	NA	NA	NA	NA	NA	NA	2	2	3	3	-1.45755038909557
181.0983	528.734897459064	-1.77503429097204	0.146977997811559	-12.0768708065259	1.39944785229045e-33	7.54022502814095e-30	NA	NA	NA	NA	NA	NA	NA	NA	NA	NA	NA	NA	NA	NA	NA	NA	0	2	3	3	-1.31206675768087
407.023	631.992747685967	2.16588963164742	0.179382493434682	12.074141629858	1.44665930116386e-33	7.79460031467086e-30	4-O-alpha-D-Galactopyranuronosyl-D-galacturonic_acid	1	C12H18O13	[M+K-2H]-	370.074745	407.0233516	-0.864078187719805	HMDB39721	Digalacturonate,1,2-beta-D-Glucuronosyl-D-glucuronate,MM_4550	1	C12H18O13	[M+K-2H]-	370.074745	407.0233516	-0.864078187719805	C02273,C04354,C20815	0	2	3	3	1.14498575633665
460.083	1623.23741609438	2.01763038913662	0.167129208194436	12.0722787532705	1.47978990123448e-33	7.97310798785136e-30	NA	NA	NA	NA	NA	NA	NA	NA	NA	NA	NA	NA	NA	NA	NA	NA	2	2	3	3	1.09280003355879
412.3065	14652.9070094453	-1.66909702433613	0.138260637061313	-12.0721056969813	1.48290563901135e-33	7.98989558299316e-30	NA	NA	NA	NA	NA	NA	NA	NA	NA	NA	NA	NA	NA	NA	NA	NA	2	2	3	3	-1.23664886589513
131.0908	1555.83803162455	-1.43554287203884	0.11891519841282	-12.0719881999884	1.48502478992895e-33	8.0013135681372e-30	NA	NA	NA	NA	NA	NA	NA	NA	NA	NA	NA	NA	NA	NA	NA	NA	0	2	2	3	-1.10043732221223
499.2057	551.387274315715	-1.86078728001394	0.15425323333123	-12.0631978975652	1.65239872250509e-33	8.90312431685744e-30	NA	NA	NA	NA	NA	NA	NA	NA	NA	NA	NA	NA	NA	NA	NA	NA	0	2	2	3	-1.37275403091534
309.1191	7784.66605874287	-0.697210042835318	0.0578734577239593	-12.0471468312956	2.00780104924059e-33	1.08180320533083e-29	NA	NA	NA	NA	NA	NA	NA	NA	NA	NA	NA	NA	NA	NA	NA	NA	2	2	1	3	-0.600219197012283
491.2479	748.238446520405	-2.44973823549317	0.203406649937533	-12.0435503767723	2.09730935114888e-33	1.13003027839902e-29	NA	NA	NA	NA	NA	NA	NA	NA	NA	NA	NA	NA	NA	NA	NA	NA	2	2	3	3	-1.76143464671918
374.1566	7996.57985160764	-0.766318892639427	0.0636309887968466	-12.043171214674	2.10697382319388e-33	1.13523749593686e-29	NA	NA	NA	NA	NA	NA	NA	NA	NA	NA	NA	NA	NA	NA	NA	NA	2	2	3	3	-0.649984001186921
354.2234	660.426891310437	-2.21606583100611	0.184125389971842	-12.0356341477132	2.30853280665404e-33	1.2438374762252e-29	NA	NA	NA	NA	NA	NA	NA	NA	NA	NA	NA	NA	NA	NA	NA	NA	2	2	2	3	-1.61816546845342
427.2558	521.636760067611	-1.74650360756633	0.1452287316862	-12.0258821191116	2.59798522342085e-33	1.39979443837915e-29	NA	NA	NA	NA	NA	NA	NA	NA	NA	NA	NA	NA	NA	NA	NA	NA	2	2	3	3	-1.29251869561179
296.1868	2089.04989853166	-1.43800059110505	0.119579787274171	-12.02544864717	2.61165620805408e-33	1.40716036489954e-29	NA	NA	NA	NA	NA	NA	NA	NA	NA	NA	NA	NA	NA	NA	NA	NA	2	2	3	3	-1.10299739349547
341.0616	573.371294909901	-1.93978386071117	0.16132261823898	-12.0242522833197	2.64975938853917e-33	1.42769035854491e-29	NA	NA	NA	NA	NA	NA	NA	NA	NA	NA	NA	NA	NA	NA	NA	NA	2	2	3	3	-1.42470587034519
414.1311	490.525153908547	-1.61666387365716	0.134498304765638	-12.0199572513139	2.79115822518733e-33	1.50387605173093e-29	NA	NA	NA	NA	NA	NA	NA	NA	NA	NA	NA	NA	NA	NA	NA	NA	2	2	3	3	-1.20528586910402
487.1307	3264.40789468602	-0.911131300921396	0.0758937209743022	-12.0053581406281	3.33019142071757e-33	1.79430713748262e-29	NA	NA	NA	NA	NA	NA	NA	NA	NA	NA	NA	NA	NA	NA	NA	NA	2	2	3	3	-0.759725852890297
177.077	490.153313792933	-1.615047370242	0.134775853287784	-11.9832101288458	4.35141490726158e-33	2.34454235203254e-29	NA	NA	NA	NA	NA	NA	NA	NA	NA	NA	NA	NA	NA	NA	NA	NA	0	2	3	3	-1.20432478155953
463.2977	469.798296966293	1.66259349229253	0.139224918823999	11.9417810140317	7.16718608259667e-33	3.86167986130309e-29	4alpha-Formyl-4beta-methyl-5alpha-cholesta-8,24-dien-3beta-ol,7-Oxostigmasterol,Momordenol,Stigmast-22-ene-3,6-dione,29-Norcycloartane-3,24-dione,(3beta,23E)-3-Hydroxy-27-norcycloart-23-en-25-one,Stigmast-4-ene-3,6-dione,(6beta,22E)-6-Hydroxystigmasta-4,22-dien-3-one,(all-E)-6-Apo-y-caroten-6-al,Ercalcitriol,Nandrolone_decanoate,3,5-Dihydroxyergosta-7,22-dien-6-one,(3beta,5alpha,6alpha,22E,24R)-E…	1	C29H46O2	[M+K-2H]-	426.34978	463.2983866	-1.54932549039463	HMDB12167,HMDB30015,HMDB31080,HMDB31931,HMDB32084,HMDB37382,HMDB38063,HMDB39425,HMDB40118,HMDB06225,HMDB15694,HMDB31953,HMDB32108,HMDB32863,HMDB34541,HMDB37941,HMDB39602	Nandrolone_decanoate	1	C28H44O3	[M+Cl]-	428.329045	463.2984466	-1.6788314438461	C08154	2	2	3	3	0.941445155335431
588.1594	528.99177501569	1.86698959624165	0.156389473351192	11.9380771367462	7.4935537815625e-33	4.03752677750588e-29	NA	NA	NA	NA	NA	NA	NA	NA	NA	NA	NA	NA	NA	NA	NA	NA	2	2	3	3	1.02910971646324
423.1803	8018.75484246993	-1.20316676264367	0.100832510188027	-11.9323297654702	8.02943539284038e-33	4.3262597896624e-29	NA	NA	NA	NA	NA	NA	NA	NA	NA	NA	NA	NA	NA	NA	NA	NA	2	2	3	3	-0.95750508482859
449.1231	458.966274530041	1.62245585202139	0.136259035882046	11.9071431961832	1.08635782404294e-32	5.85329595594336e-29	Ptelatoside_A	1	C19H26O10	[M+Cl]-	414.1526	449.1220016	2.536281892198	HMDB32600	NA	NA	NA	NA	NA	NA	NA	NA	0	2	2	3	0.92562444739776
450.2831	589.1057858528	-1.99425213887267	0.167547950975892	-11.9025755149916	1.14750119780951e-32	6.18273645379764e-29	NA	NA	NA	NA	NA	NA	NA	NA	NA	NA	NA	NA	NA	NA	NA	NA	2	2	3	3	-1.45889720139137
499.1329	607.389174678784	-2.05409360593837	0.172761075998206	-11.8897940063751	1.33736016100596e-32	7.20569654750014e-29	NA	NA	NA	NA	NA	NA	NA	NA	NA	NA	NA	NA	NA	NA	NA	NA	2	2	3	3	-1.49916343574729
475.2393	556.175564275295	-1.87833479881404	0.158004328508535	-11.8878692536109	1.36853439901647e-32	7.37366334190076e-29	NA	NA	NA	NA	NA	NA	NA	NA	NA	NA	NA	NA	NA	NA	NA	NA	2	2	3	3	-1.38843571607107
360.1536	739.342412556725	-2.42770057909803	0.204222261051761	-11.8875413806271	1.37391626100262e-32	7.4026608142821e-29	NA	NA	NA	NA	NA	NA	NA	NA	NA	NA	NA	NA	NA	NA	NA	NA	2	2	3	3	-1.74627815823007
389.2035	679.27134530889	-2.26947941633007	0.191260378084131	-11.8659151417748	1.77946036636624e-32	9.5877324539813e-29	NA	NA	NA	NA	NA	NA	NA	NA	NA	NA	NA	NA	NA	NA	NA	NA	2	2	3	3	-1.65728167124114
407.1127	706.812193443776	2.35000340787922	0.198057237142201	11.8652741085748	1.79314251662932e-32	9.66145187959877e-29	NA	NA	NA	NA	NA	NA	NA	NA	NA	NA	NA	NA	NA	NA	NA	NA	0	2	3	3	1.2376486667324
423.1018	489.790269486094	-1.61328778201834	0.13603527724227	-11.8593339516277	1.9250029618245e-32	1.03719159583104e-28	NA	NA	NA	NA	NA	NA	NA	NA	NA	NA	NA	NA	NA	NA	NA	NA	0	2	3	3	-1.20240593643013
398.3095	738.259589836498	2.42097057042505	0.20424591016768	11.8532144337064	2.07091644285413e-32	1.1158097794098e-28	NA	NA	NA	NA	NA	NA	NA	NA	NA	NA	NA	NA	NA	NA	NA	NA	0	2	3	3	1.29037699941826
164.0391	659.991916919077	-2.21478813475416	0.186854026219518	-11.8530393996017	2.0752476596173e-32	1.1181434390018e-28	NA	NA	NA	NA	NA	NA	NA	NA	NA	NA	NA	NA	NA	NA	NA	NA	2	2	2	3	-1.61644538891988
327.1017	4445.68996037819	-1.27693919816351	0.107733620592668	-11.8527456066061	2.08253779359153e-32	1.12207136318712e-28	NA	NA	NA	NA	NA	NA	NA	NA	NA	NA	NA	NA	NA	NA	NA	NA	2	2	3	3	-1.00646843911863
286.0583	2971.18542940676	-1.00267212304459	0.0847022204243016	-11.8376132056736	2.49451212603985e-32	1.34404313351027e-28	NA	NA	NA	NA	NA	NA	NA	NA	NA	NA	NA	NA	NA	NA	NA	NA	2	2	3	3	-0.825966456521654
476.3224	515.755676647696	-1.72317865995078	0.145579759395914	-11.8366637443361	2.52290541298685e-32	1.35934143651732e-28	NA	NA	NA	NA	NA	NA	NA	NA	NA	NA	NA	NA	NA	NA	NA	NA	2	2	0	3	-1.27659798674856
399.1032	520.85450271705	-1.74332896449553	0.147299692517572	-11.835251891565	2.5657207896116e-32	1.38241036144273e-28	NA	NA	NA	NA	NA	NA	NA	NA	NA	NA	NA	NA	NA	NA	NA	NA	2	2	3	3	-1.29037699941826
188.0678	489.467543683304	-1.61186124222436	0.136249334141364	-11.8302320696261	2.7238765935791e-32	1.46762470862042e-28	NA	NA	NA	NA	NA	NA	NA	NA	NA	NA	NA	NA	NA	NA	NA	NA	2	2	3	3	-1.20049150833416
478.2512	517.902508678649	-1.73188120584588	0.146423695634629	-11.8278752516085	2.80143419737442e-32	1.50941274554534e-28	NA	NA	NA	NA	NA	NA	NA	NA	NA	NA	NA	NA	NA	NA	NA	NA	1	2	3	3	-1.27975621971523
565.0105	453.984897768183	1.60240044221403	0.135926956027822	11.7886877558418	4.46442822792805e-32	2.40543392920763e-28	NA	NA	NA	NA	NA	NA	NA	NA	NA	NA	NA	NA	NA	NA	NA	NA	2	2	3	3	0.91780037765398
405.3493	647.310026831104	2.20547580170581	0.187117542676291	11.7865795486703	4.57756998435815e-32	2.46639470757217e-28	NA	NA	NA	NA	NA	NA	NA	NA	NA	NA	NA	NA	NA	NA	NA	NA	2	2	3	3	1.16492178004335
449.1748	483.414649053696	-1.58513194980197	0.134513143901224	-11.7842160537558	4.70780029091161e-32	2.53656279674318e-28	NA	NA	NA	NA	NA	NA	NA	NA	NA	NA	NA	NA	NA	NA	NA	NA	2	2	3	3	-1.18439341872208
423.2597	496.744635593698	-1.64370505945101	0.139516969898133	-11.7813987836114	4.86784772832439e-32	2.62279635602118e-28	NA	NA	NA	NA	NA	NA	NA	NA	NA	NA	NA	NA	NA	NA	NA	NA	2	2	3	3	-1.21983791400031
346.9919	768.577503970268	2.48582280282069	0.211299168581631	11.7644703455629	5.94985685901167e-32	3.20578287563549e-28	O-Ethyl_S,S-diphenyl_phosphorodithioate	1	C14H15O2PS2	[M+(37Cl)]-	310.025112	346.9915636	1.08129430056415	HMDB31781	Edifenphos	1	C14H15O2PS2	[M+(37Cl)]-	310.025112	346.9915636	1.08129430056415	C14436	2	2	0	3	1.3276248140689
421.0393	483.835603482134	-1.58696531958654	0.134944649364585	-11.7601203683073	6.26449225561333e-32	3.37530842732446e-28	NA	NA	NA	NA	NA	NA	NA	NA	NA	NA	NA	NA	NA	NA	NA	NA	2	2	3	3	-1.18627137833104
392.2413	513.943937882929	-1.71536084266842	0.145943941346526	-11.7535598041409	6.77052931022435e-32	3.64796119234888e-28	NA	NA	NA	NA	NA	NA	NA	NA	NA	NA	NA	NA	NA	NA	NA	NA	2	2	3	3	-1.26719885418971
451.1208	484.756407962393	-1.59119371172911	0.135409946117171	-11.7509367469376	6.98403034421717e-32	3.76299554946421e-28	NA	NA	NA	NA	NA	NA	NA	NA	NA	NA	NA	NA	NA	NA	NA	NA	2	2	3	3	-1.18909618758285
468.3108	565.818079993434	1.98211132157342	0.168803472876997	11.7421240676591	7.75148397021737e-32	4.17649956315312e-28	NA	NA	NA	NA	NA	NA	NA	NA	NA	NA	NA	NA	NA	NA	NA	NA	2	2	3	3	1.08104491436307
462.2493	2474.95408648943	-0.950234772549492	0.0809310367854762	-11.7412899956821	7.82831879650563e-32	4.21789816755723e-28	NA	NA	NA	NA	NA	NA	NA	NA	NA	NA	NA	NA	NA	NA	NA	NA	2	2	3	3	-0.786060767018788
239.0167	10521.9289727677	1.89547273293993	0.161918498334358	11.706338388995	1.18278070118614e-31	6.37282241799093e-28	NA	NA	NA	NA	NA	NA	NA	NA	NA	NA	NA	NA	NA	NA	NA	NA	2	2	3	3	1.041030305148
586.3196	534.935223912335	-1.7986347860785	0.153749372987592	-11.6984853409689	1.29748710386258e-31	6.99086051561161e-28	NA	NA	NA	NA	NA	NA	NA	NA	NA	NA	NA	NA	NA	NA	NA	NA	0	2	2	3	-1.32874845262543
399.261	526.31280143862	-1.76499946951343	0.150927012250335	-11.6943908396326	1.36160697580295e-31	7.33633838562631e-28	NA	NA	NA	NA	NA	NA	NA	NA	NA	NA	NA	NA	NA	NA	NA	NA	2	2	3	3	-1.30658658020748
357.0759	4382.00197770368	-1.43766055738263	0.123167977651953	-11.6723566042885	1.76466184878121e-31	9.50799804123315e-28	NA	NA	NA	NA	NA	NA	NA	NA	NA	NA	NA	NA	NA	NA	NA	NA	2	2	3	3	-1.1021432337557
439.2808	621.841735989683	-2.10002780219464	0.180030995989184	-11.6648124433017	1.9282756061245e-31	1.03895489657988e-27	NA	NA	NA	NA	NA	NA	NA	NA	NA	NA	NA	NA	NA	NA	NA	NA	2	2	3	3	-1.5359383173664
226.0699	1126.43978362629	3.09133761249188	0.265064060057514	11.662605680382	1.97892088882376e-31	1.06624257489824e-27	NA	NA	NA	NA	NA	NA	NA	NA	NA	NA	NA	NA	NA	NA	NA	NA	2	2	3	3	1.68934316651855
572.2677	546.27451716863	-1.84170362892099	0.157951466994171	-11.6599336743669	2.04201395948777e-31	1.10023712137201e-27	NA	NA	NA	NA	NA	NA	NA	NA	NA	NA	NA	NA	NA	NA	NA	NA	0	2	2	3	-1.36209214082535
418.0695	613.453103814584	2.11669630809623	0.18161499617657	11.65485423923	2.16751005810044e-31	1.16785441930452e-27	NA	NA	NA	NA	NA	NA	NA	NA	NA	NA	NA	NA	NA	NA	NA	NA	0	2	2	3	1.12988683178195
444.3041	844.068410290937	-2.66812634946949	0.229248772487313	-11.6385632975075	2.62398401986862e-31	1.41380258990521e-27	NA	NA	NA	NA	NA	NA	NA	NA	NA	NA	NA	NA	NA	NA	NA	NA	2	2	3	3	-1.93853213881185
568.2746	774.537205563477	-2.51290988683994	0.216111993580823	-11.627813177801	2.97624625306335e-31	1.60360148115053e-27	NA	NA	NA	NA	NA	NA	NA	NA	NA	NA	NA	NA	NA	NA	NA	NA	2	2	3	3	-1.84150796768748
430.3251	502.306475980257	-1.6670084164813	0.143433453463112	-11.6221730442405	3.17944806898644e-31	1.71308661956989e-27	NA	NA	NA	NA	NA	NA	NA	NA	NA	NA	NA	NA	NA	NA	NA	NA	2	2	3	3	-1.23465296407275
424.1101	487.369825965175	-1.60255159428565	0.137920986407964	-11.6193455109534	3.28644207237835e-31	1.77073498859745e-27	NA	NA	NA	NA	NA	NA	NA	NA	NA	NA	NA	NA	NA	NA	NA	NA	2	2	3	3	-1.19667579440184
486.1693	496.885012993305	-1.64393688252372	0.141522710127758	-11.6160641711827	3.41509593362376e-31	1.84005368903648e-27	NA	NA	NA	NA	NA	NA	NA	NA	NA	NA	NA	NA	NA	NA	NA	NA	2	2	2	3	-1.22081726222654
375.1016	10496.229971095	1.54638149644189	0.133161152541974	11.6128575558434	3.54564762999994e-31	1.91039494304397e-27	NA	NA	NA	NA	NA	NA	NA	NA	NA	NA	NA	NA	NA	NA	NA	NA	2	2	3	3	0.898829786643637
379.2252	31046.2327358655	-1.69951112204066	0.146612165021671	-11.5918834005994	4.53059187349509e-31	2.44108290143915e-27	NA	NA	NA	NA	NA	NA	NA	NA	NA	NA	NA	NA	NA	NA	NA	NA	2	2	2	3	-1.2589370541895
329.0291	1531.49308112012	3.56361154257426	0.308262636642401	11.5603096806968	6.54722466709253e-31	3.52764465062946e-27	Inosine_2,3-cyclic_phosphate_,Malathion,S-methylazathioprine	1	C10H11N4O7P	[M-H]-	330.036539	329.0292626	-0.613623233337012	HMDB11680,HMDB14910,HMDB61068	3,5-Cyclic_IMP,Malathion	1	C10H11N4O7P	[M-H]-	330.036539	329.0292626	-0.613623233337012	C00943,C07497	2	2	3	3	1.89475421867375
456.1183	483.306382007197	1.71223198726854	0.148170404620363	11.5558298680196	6.89779108246623e-31	3.71652983523281e-27	NA	NA	NA	NA	NA	NA	NA	NA	NA	NA	NA	NA	NA	NA	NA	NA	2	2	3	3	0.969341891125516
390.2758	626.719192110563	-2.11566533426141	0.183244449883862	-11.5455902517228	7.77061834361052e-31	4.18680916353735e-27	NA	NA	NA	NA	NA	NA	NA	NA	NA	NA	NA	NA	NA	NA	NA	NA	2	2	3	3	-1.54970004671935
456.9293	908.232194619459	2.75281160907382	0.238467374164215	11.5437661806858	7.93722541054167e-31	4.27657705119985e-27	NA	NA	NA	NA	NA	NA	NA	NA	NA	NA	NA	NA	NA	NA	NA	NA	2	2	3	3	1.46431109544095
472.2409	3382.68656961723	-1.48646808231168	0.128770454746834	-11.5435492189114	7.95727675383865e-31	4.28738071496826e-27	NA	NA	NA	NA	NA	NA	NA	NA	NA	NA	NA	NA	NA	NA	NA	NA	2	2	3	3	-1.12724894732323
585.3722	1407.94203293843	-1.3509473035832	0.117113853594299	-11.5353330295415	8.75477052241021e-31	4.71707035747462e-27	NA	NA	NA	NA	NA	NA	NA	NA	NA	NA	NA	NA	NA	NA	NA	NA	2	2	3	3	-1.04906024440325
354.0398	1173.02270466348	-3.23499474112712	0.280481426351799	-11.5337217982825	8.92022533570246e-31	4.80621741087649e-27	NA	NA	NA	NA	NA	NA	NA	NA	NA	NA	NA	NA	NA	NA	NA	NA	2	2	3	3	-2.34972271600994
274.0214	7005.47634507731	0.589643296869684	0.051137588445332	11.5305260728131	9.25762750126549e-31	4.98800969768185e-27	NA	NA	NA	NA	NA	NA	NA	NA	NA	NA	NA	NA	NA	NA	NA	NA	2	2	2	3	0.458345713159355
430.1939	2616.78982814959	-0.94697853546406	0.082130138464785	-11.5302196388004	9.29063864223375e-31	5.00579610043555e-27	NA	NA	NA	NA	NA	NA	NA	NA	NA	NA	NA	NA	NA	NA	NA	NA	2	2	3	3	-0.784161734627085
435.3322	2302.57650290538	1.22069369344764	0.106016759188965	11.51415778775	1.119479252897e-30	6.03175421460906e-27	NA	NA	NA	NA	NA	NA	NA	NA	NA	NA	NA	NA	NA	NA	NA	NA	0	2	3	3	0.762833120053962
400.2524	675.026795559808	-2.257577349157	0.196216505204573	-11.5055425475206	1.23708940051368e-30	6.66543768996771e-27	NA	NA	NA	NA	NA	NA	NA	NA	NA	NA	NA	NA	NA	NA	NA	NA	2	2	3	3	-1.64816855812789
424.3065	475.609578280444	-1.54971669653945	0.134946241492282	-11.4839559768553	1.58842685106858e-30	8.55844387355751e-27	NA	NA	NA	NA	NA	NA	NA	NA	NA	NA	NA	NA	NA	NA	NA	NA	2	2	3	3	-1.1630902815962
373.0294	1149.61839262223	3.12251287409936	0.271914668478605	11.4834293110048	1.59813509668858e-30	8.61075190095809e-27	NA	NA	NA	NA	NA	NA	NA	NA	NA	NA	NA	NA	NA	NA	NA	NA	0	2	3	3	1.69911169731627
381.0174	3484.20630892632	1.46499676203563	0.12763135698188	11.4783451079629	1.69493587685772e-30	9.1323145045094e-27	NA	NA	NA	NA	NA	NA	NA	NA	NA	NA	NA	NA	NA	NA	NA	NA	2	2	3	3	0.861826089526855
431.0974	520.80364701951	-1.74304438187129	0.15198028215374	-11.4688850235721	1.89079752012861e-30	1.0187617038453e-26	NA	NA	NA	NA	NA	NA	NA	NA	NA	NA	NA	NA	NA	NA	NA	NA	2	2	3	3	-1.2893083673957
400.0623	2202.24747885871	1.59895398375624	0.139511783725271	11.4610675963038	2.06947960883875e-30	1.11503561324232e-26	NA	NA	NA	NA	NA	NA	NA	NA	NA	NA	NA	NA	NA	NA	NA	NA	2	2	3	3	0.916383850130021
357.1348	660.610791956913	2.2389984735064	0.195450345849435	11.4555871660172	2.20464172510971e-30	1.18786096148911e-26	NA	NA	NA	NA	NA	NA	NA	NA	NA	NA	NA	NA	NA	NA	NA	NA	2	2	3	3	1.17971669906556
328.151	5152.40577348204	-0.710375312216208	0.0620200156680363	-11.4539686029509	2.24621037266773e-30	1.21025814879337e-26	NA	NA	NA	NA	NA	NA	NA	NA	NA	NA	NA	NA	NA	NA	NA	NA	0	2	3	3	-0.610834595861328
397.2339	638.83752660356	-2.15224823289606	0.187911914615731	-11.4534953108071	2.25851200964675e-30	1.21688627079767e-26	NA	NA	NA	NA	NA	NA	NA	NA	NA	NA	NA	NA	NA	NA	NA	NA	2	2	3	3	-1.56851832352812
337.1001	11872.1640892396	-1.26572835156802	0.110569393940827	-11.4473662779177	2.42398688357737e-30	1.30604413287149e-26	NA	NA	NA	NA	NA	NA	NA	NA	NA	NA	NA	NA	NA	NA	NA	NA	2	2	3	3	-0.998779791215296
189.1408	599.943665442938	-2.0297689608809	0.177578639594187	-11.4302540300987	2.95243825001498e-30	1.59077372910807e-26	NA	NA	NA	NA	NA	NA	NA	NA	NA	NA	NA	NA	NA	NA	NA	NA	2	2	3	3	-1.48081582975992
399.1618	475.562205352336	-1.5496005814294	0.135618472253617	-11.4261763584206	3.094367134912e-30	1.66724501229059e-26	NA	NA	NA	NA	NA	NA	NA	NA	NA	NA	NA	NA	NA	NA	NA	NA	2	2	3	3	-1.1621759937266
282.2522	468456.737505814	-1.45839163912977	0.127741422099485	-11.4167481084873	3.4489888281067e-30	1.85831518058389e-26	NA	NA	NA	NA	NA	NA	NA	NA	NA	NA	NA	NA	NA	NA	NA	NA	0	2	3	3	-1.11244678972814
172.0406	511.858498743005	-1.70673708067092	0.149621051884284	-11.4070651100014	3.85518313614864e-30	2.07717267375689e-26	NA	NA	NA	NA	NA	NA	NA	NA	NA	NA	NA	NA	NA	NA	NA	NA	2	2	3	3	-1.26305717757724
463.1903	1254.62495036409	-1.40629424933125	0.123360130394617	-11.399908907624	4.18556800097766e-30	2.25518403892676e-26	NA	NA	NA	NA	NA	NA	NA	NA	NA	NA	NA	NA	NA	NA	NA	NA	2	2	3	3	-1.08522595962635
598.3511	480.669738345272	-1.57260430059972	0.138005959399825	-11.3951912470942	4.41858702917645e-30	2.38073469132027e-26	NA	NA	NA	NA	NA	NA	NA	NA	NA	NA	NA	NA	NA	NA	NA	NA	2	2	3	3	-1.17692300905584
175.0733	489.849920992407	-1.61337411372587	0.141667006369089	-11.3884958472441	4.77155345983105e-30	2.57091300415697e-26	NA	NA	NA	NA	NA	NA	NA	NA	NA	NA	NA	NA	NA	NA	NA	NA	2	2	3	3	-1.20336480515119
462.9374	643.091666835931	2.19517427714273	0.192958942570404	11.3763801143437	5.48286127717864e-30	2.95416565614385e-26	NA	NA	NA	NA	NA	NA	NA	NA	NA	NA	NA	NA	NA	NA	NA	NA	0	2	2	3	1.16126267631497
284.2588	889.092231434644	-2.76018360967648	0.242624214337328	-11.3763732000752	5.4832958552838e-30	2.95439980682691e-26	NA	NA	NA	NA	NA	NA	NA	NA	NA	NA	NA	NA	NA	NA	NA	NA	2	2	3	3	-2.01387343538827
455.1757	472.966378967101	-1.53751284785485	0.135289986141455	-11.3645724395838	6.27710543138818e-30	3.38210440643195e-26	NA	NA	NA	NA	NA	NA	NA	NA	NA	NA	NA	NA	NA	NA	NA	NA	2	2	3	3	-1.15761905506607
446.152	2774.17289313158	-0.635370297045456	0.0559292207069265	-11.3602565709765	6.59506612417904e-30	3.55342162770766e-26	NA	NA	NA	NA	NA	NA	NA	NA	NA	NA	NA	NA	NA	NA	NA	NA	2	2	2	3	-0.549192555724553
350.9449	965.355840515516	2.84973028691871	0.251027375847603	11.3522689598953	7.22627783571264e-30	3.89351849788197e-26	NA	NA	NA	NA	NA	NA	NA	NA	NA	NA	NA	NA	NA	NA	NA	NA	2	2	2	3	1.51803006699119
416.2227	493.087716213788	-1.62747662509695	0.143457084554125	-11.3446932938535	7.88020522836183e-30	4.24585457704136e-26	NA	NA	NA	NA	NA	NA	NA	NA	NA	NA	NA	NA	NA	NA	NA	NA	2	2	3	3	-1.21301498958767
362.2334	607.424269028686	-2.05413238586414	0.181415567562895	-11.3228010884567	1.01186200677417e-29	5.45191249249922e-26	NA	NA	NA	NA	NA	NA	NA	NA	NA	NA	NA	NA	NA	NA	NA	NA	0	2	3	3	-1.50059583617664
567.4257	534.5493638338	-1.79707285886301	0.158824116536237	-11.3148613576767	1.10777288881192e-29	5.96868032491862e-26	NA	NA	NA	NA	NA	NA	NA	NA	NA	NA	NA	NA	NA	NA	NA	NA	2	2	3	3	-1.32538255171337
419.1351	767.426162241037	2.48410441728344	0.219913630941839	11.2958183021425	1.37616253706414e-29	7.41476374970157e-26	NA	NA	NA	NA	NA	NA	NA	NA	NA	NA	NA	NA	NA	NA	NA	NA	2	2	3	3	1.32538255171337
212.0881	545.715015610494	-1.8395433919887	0.162896100536003	-11.2927405010664	1.42522371763907e-29	7.6791053906393e-26	NA	NA	NA	NA	NA	NA	NA	NA	NA	NA	NA	NA	NA	NA	NA	NA	0	2	2	3	-1.35974375520996
360.2469	805.252414450516	-2.58336419412167	0.22893979670934	-11.2840328822406	1.57362753443852e-29	8.47870515555473e-26	NA	NA	NA	NA	NA	NA	NA	NA	NA	NA	NA	NA	NA	NA	NA	NA	2	2	3	3	-1.87550898133351
607.293	486.499877182456	-1.5985897286053	0.141733402521374	-11.2788495877972	1.66914416459192e-29	8.99334875882128e-26	NA	NA	NA	NA	NA	NA	NA	NA	NA	NA	NA	NA	NA	NA	NA	NA	2	2	3	3	-1.19477445476995
184.9859	1204.23665221551	3.19449029619756	0.283383508043287	11.2726753869869	1.79045380775606e-29	9.64696511618967e-26	Citramalic_acid,3-Hydroxyglutaric_acid,D-2-Hydroxyglutaric_acid,L-2-Hydroxyglutaric_acid,Ribonolactone,D-Xylono-1,5-lactone,2-Hydroxyglutarate,Terephthalate,2-Phosphoglyceric_acid,3-Phosphoglyceric_acid,2-Phospho-D-glyceric_acid,(2R)-2-Hydroxy-3-(phosphonatooxy)propanoate,2-Oxo-4-methylthiobutanoic_acid,Tartaric_acid,D-Tartaric_acid,2,3-Dihydroxybutanedioic_acid,Foscarnet	1	C5H8O5	[M+K-2H]-	148.037175	184.9857816	0.374623386768085	HMDB00426,HMDB00428,HMDB00606,HMDB00694,HMDB01900,HMDB11676,HMDB59655,HMDB61917,HMDB00362,HMDB00807,HMDB03391,HMDB60180,HMDB01553,HMDB00956,HMDB29878,HMDB59916,HMDB14670	D-Arabinono-1,4-lactone,2-Dehydro-3-deoxy-L-arabinonate,Citramalate,(R)-2-Hydroxyglutarate,L-Arabinono-1,4-lactone,D-Xylonolactone,(R)-2-Methylmalate,(S)-2-Methylmalate,2-Hydroxyglutarate,D-Xylono-1,4-lactone,L-Xylono-1,4-lactone,(S)-2-Hydroxyglutarate,2-Dehydro-3-deoxy-D-xylonate,L-Arabinono-1,5-lactone,L-threo-3-Methylmalate,D-threo-3-Methylmalate,D-erythro-3-Methylmalate,3-Phospho-D-glycerate,…	1	C5H8O5	[M+K-2H]-	148.037175	184.9857816	0.374623386768085	C00652,C00684,C00815,C01087,C01114,C02266,C02612,C02614,C02630,C02753,C02994,C03196,C03826,C05405,C06029,C06031,C06032,C00197,C00597,C00631,C01180,C00552,C00898,C02107,C02405,C06456	2	2	3	3	1.74841888490772
133.0524	3712.38270080724	0.654698590182688	0.0581140491928714	11.2657541382093	1.93686562914534e-29	1.04358320098351e-25	NA	NA	NA	NA	NA	NA	NA	NA	NA	NA	NA	NA	NA	NA	NA	NA	2	2	2	3	0.500084819595607
420.17	659.651521932007	2.23668446689026	0.198730787820613	11.2548462742936	2.19207991217303e-29	1.18109265667883e-25	NA	NA	NA	NA	NA	NA	NA	NA	NA	NA	NA	NA	NA	NA	NA	NA	1	2	3	3	1.17692300905584
152.0574	979.930791836604	2.87283426798059	0.255269259700591	11.2541332683386	2.20987893383775e-29	1.19068276955178e-25	FAPy-adenine	1	C5H7N5O	[M-H]-	153.06506	152.0577836	-2.57533676165184	HMDB04816	4,6-Diamino-5-formamidopyrimidine	1	C5H7N5O	[M-H]-	153.06506	152.0577836	-2.57533676165184	C06502	2	2	3	3	1.52841692577718
417.0764	3315.32317921253	1.48529673721419	0.132151936313039	11.2393111947739	2.61414038723632e-29	1.40849884064293e-25	NA	NA	NA	NA	NA	NA	NA	NA	NA	NA	NA	NA	NA	NA	NA	NA	2	2	3	3	0.870625246526187
432.2726	4109.76765881462	-2.09040514823859	0.185996334772957	-11.2389588256689	2.62459478830473e-29	1.41413167193859e-25	NA	NA	NA	NA	NA	NA	NA	NA	NA	NA	NA	NA	NA	NA	NA	NA	2	2	3	3	-1.52543243695832
558.2518	470.537139637409	-1.526353968314	0.135861599270989	-11.2346238856614	2.75665291892729e-29	1.48528459271802e-25	NA	NA	NA	NA	NA	NA	NA	NA	NA	NA	NA	NA	NA	NA	NA	NA	0	2	2	3	-1.15399073786159
599.3536	538.279830713819	1.89651197337502	0.168815616210886	11.2342211931737	2.76925006425395e-29	1.49207193462003e-25	Cholesterol_glucuronide	1	C33H54O7	[M+(37Cl)]-	562.386955	599.3534066	0.271292359860526	HMDB10330	NA	NA	NA	NA	NA	NA	NA	NA	2	2	1	3	1.04263091543557
294.1023	4009.64614028477	0.808256859070315	0.0719509046272631	11.233449575894	2.79354782323851e-29	1.50516356716091e-25	NA	NA	NA	NA	NA	NA	NA	NA	NA	NA	NA	NA	NA	NA	NA	NA	2	2	3	3	0.584697377557716
280.1044	42682.9659417839	1.41129359272779	0.125728204232906	11.2249562565408	3.07538602118229e-29	1.65701798821302e-25	NA	NA	NA	NA	NA	NA	NA	NA	NA	NA	NA	NA	NA	NA	NA	NA	2	2	3	3	0.840445371858875
403.2226	6766.95320536737	1.66036856725718	0.1480991409474	11.2111964771415	3.59303229293341e-29	1.93592579943252e-25	NA	NA	NA	NA	NA	NA	NA	NA	NA	NA	NA	NA	NA	NA	NA	NA	2	2	3	3	0.940720927356121
405.0654	581.928841723153	-1.96928619597548	0.17576262217833	-11.2042376904085	3.88685360079745e-29	2.09423672010967e-25	NA	NA	NA	NA	NA	NA	NA	NA	NA	NA	NA	NA	NA	NA	NA	NA	0	2	3	3	-1.44422532198176
490.1611	485.963102510824	-1.59657862450908	0.142504765735822	-11.2036858294891	3.9111502668949e-29	2.10732776380297e-25	NA	NA	NA	NA	NA	NA	NA	NA	NA	NA	NA	NA	NA	NA	NA	NA	2	2	1	3	-1.19287742457422
587.3034	498.049647652969	-1.64881054534389	0.147216273398611	-11.1999204115124	4.08099966960231e-29	2.19884262198173e-25	NA	NA	NA	NA	NA	NA	NA	NA	NA	NA	NA	NA	NA	NA	NA	NA	2	2	3	3	-1.22277947938161
78.9589	38858.0171076446	2.45769362433398	0.219586675814511	11.1923622652316	4.44432833574619e-29	2.39460410730005e-25	NA	NA	NA	NA	NA	NA	NA	NA	NA	NA	NA	NA	NA	NA	NA	NA	2	2	3	3	1.30877393547122
418.9953	554.712858300768	1.94752776073288	0.174046281981784	11.1897119464851	4.57918829048687e-29	2.46726665091433e-25	NA	NA	NA	NA	NA	NA	NA	NA	NA	NA	NA	NA	NA	NA	NA	NA	2	2	3	3	1.066147213368
392.0957	582.213121470168	2.02917291000943	0.181360709887226	11.1886025990481	4.6368350723474e-29	2.49832673698078e-25	NA	NA	NA	NA	NA	NA	NA	NA	NA	NA	NA	NA	NA	NA	NA	NA	2	2	3	3	1.0953386987542
344.2075	25963.7137778815	1.16475913954115	0.104119592478235	11.1867431654098	4.73507904652808e-29	2.55126059026933e-25	NA	NA	NA	NA	NA	NA	NA	NA	NA	NA	NA	NA	NA	NA	NA	NA	0	2	3	3	0.740009936927019
364.1722	4324.42688535846	-1.25897947696427	0.112662868818074	-11.1747507423874	5.4202327212149e-29	2.92042139019059e-25	NA	NA	NA	NA	NA	NA	NA	NA	NA	NA	NA	NA	NA	NA	NA	NA	2	2	3	3	-0.995720813590432
198.0772	2001.74435324944	0.871936953987061	0.0780347737088574	11.1736974754383	5.48491172067083e-29	2.95527043509744e-25	NA	NA	NA	NA	NA	NA	NA	NA	NA	NA	NA	NA	NA	NA	NA	NA	2	2	3	3	0.61644934241386
200.0332	517.514996100588	-1.72974395773156	0.15481188872951	-11.1731984663904	5.51582162925106e-29	2.97192469384047e-25	NA	NA	NA	NA	NA	NA	NA	NA	NA	NA	NA	NA	NA	NA	NA	NA	2	2	3	3	-1.27870205799836
449.1776	421.262233551408	1.47021527982299	0.13173410247168	11.1604759302099	6.36499117898593e-29	3.42945724723762e-25	NA	NA	NA	NA	NA	NA	NA	NA	NA	NA	NA	NA	NA	NA	NA	NA	2	2	3	3	0.865878907833003
430.9372	1595.60292043461	3.62604870012503	0.32504394044511	11.1555646758392	6.72644030539003e-29	3.62420603654415e-25	NA	NA	NA	NA	NA	NA	NA	NA	NA	NA	NA	NA	NA	NA	NA	NA	2	2	3	3	1.9205775425979
265.0712	3797.61540906119	-0.670199891163702	0.0600926786906668	-11.1527711156566	6.94104604694548e-29	3.73983561009423e-25	NA	NA	NA	NA	NA	NA	NA	NA	NA	NA	NA	NA	NA	NA	NA	NA	2	2	3	3	-0.581940493944063
342.2326	4031.66679247609	-2.04071468454826	0.183035568252171	-11.1492793670394	7.2188622305657e-29	3.8895229698288e-25	NA	NA	NA	NA	NA	NA	NA	NA	NA	NA	NA	NA	NA	NA	NA	NA	2	2	3	3	-1.49063293281039
279.2332	227374.578239769	-1.56955369926675	0.140844836151189	-11.1438498006552	7.67292524723257e-29	4.13417212320891e-25	NA	NA	NA	NA	NA	NA	NA	NA	NA	NA	NA	NA	NA	NA	NA	NA	2	2	3	3	-1.17321231679135
341.183	5045.51811581429	-0.962954115963685	0.0865346513296108	-11.1279597382994	9.17106057746983e-29	4.94136743914074e-25	NA	NA	NA	NA	NA	NA	NA	NA	NA	NA	NA	NA	NA	NA	NA	NA	1	2	2	3	-0.791774960095353
349.1785	1016.77383505951	2.93082814788958	0.263436897102791	11.1253517640165	9.44326431652714e-29	5.08803081374482e-25	13-L-Hydroperoxylinoleic_acid,8(R)-Hydroperoxylinoleic_acid,9(S)-HPODE,12,13-DiHODE,15,16-DiHODE,9,10-DiHODE,Megestrol,12-Methoxy-8,11,13-abietatrien-20,11-olide	1	C18H32O4	[M+K-2H]-	312.23006	349.1786666	-0.442466893846111	HMDB03871,HMDB04706,HMDB06940,HMDB10201,HMDB10208,HMDB10221,HMDB14495,HMDB38391	(9Z,11E)-(13S)-13-Hydroperoxyoctadeca-9,11-dienoic_acid,(9Z,12Z)-(11S)-11-Hydroperoxyoctadeca-9,12-dienoic_acid,(7S,8S)-DiHODE,9(S)-HPODE,8(R)-HPODE,12,13-Epoxy-9-hydroxy-10-octadecenoate,9,10-Epoxy-13-hydroxy-11-octadecenoate,9,10-12,13-Diepoxyoctadecanoate,Octadec-9-ene-1,18-dioic-acid,(8E,10R,12Z)-10-Hydroperoxy-8,12-octadecadienoate,5S,8R-DiHODE,(8E,10S,12Z)-10-Hydroperoxyoctadeca-8,12-dienoa…	1	C18H32O4	[M+K-2H]-	312.23006	349.1786666	-0.442466893846111	C04717,C07338,C07354,C14827,C14831,C14832,C14834,C14836,C19618,C19937,C20186,C20703,C04379,C07594,C14681,C15130,C15187,C15254,C15303,C15443	2	2	3	3	1.57170923787754
602.3133	652.855113523099	-2.19392425025004	0.197369654523429	-11.1158133987087	1.05088554268894e-28	5.66217130400799e-25	NA	NA	NA	NA	NA	NA	NA	NA	NA	NA	NA	NA	NA	NA	NA	NA	2	2	3	3	-1.59950182600519
425.2219	784.977887914868	-2.53756248025558	0.228661503946687	-11.0974625656587	1.2905593382756e-28	6.95353371462891e-25	NA	NA	NA	NA	NA	NA	NA	NA	NA	NA	NA	NA	NA	NA	NA	NA	2	2	3	3	-1.85433247846493
408.1363	480.804802705539	-1.57310334127406	0.141842827977754	-11.0904679757286	1.3955576594433e-28	7.5192646690805e-25	NA	NA	NA	NA	NA	NA	NA	NA	NA	NA	NA	NA	NA	NA	NA	NA	0	2	3	3	-1.17878444672827
386.2179	17269.8458702883	0.970551952808958	0.0875607746610028	11.0843235063476	1.49476016613111e-28	8.05376777511442e-25	NA	NA	NA	NA	NA	NA	NA	NA	NA	NA	NA	NA	NA	NA	NA	NA	2	2	3	3	0.662675889540262
331.1619	6083.42712594596	-0.895727295165686	0.0808336866636979	-11.0811139777935	1.5493277628854e-28	8.34777798642653e-25	NA	NA	NA	NA	NA	NA	NA	NA	NA	NA	NA	NA	NA	NA	NA	NA	2	2	1	3	-0.749831460293753
209.0569	525.276087829975	-1.76129390939137	0.159100346619514	-11.0703335776098	1.74748908277614e-28	9.41547117799787e-25	NA	NA	NA	NA	NA	NA	NA	NA	NA	NA	NA	NA	NA	NA	NA	NA	2	2	3	3	-1.30223052470372
184.0729	488.27312771308	-1.60635476465351	0.145156786892937	-11.0663428079206	1.82705619336894e-28	9.84417876987185e-25	NA	NA	NA	NA	NA	NA	NA	NA	NA	NA	NA	NA	NA	NA	NA	NA	2	2	3	3	-1.19858146999866
589.2462	495.555532662814	-1.63807127696215	0.148048608082065	-11.0644152497141	1.8667643868e-28	1.00581265160784e-24	NA	NA	NA	NA	NA	NA	NA	NA	NA	NA	NA	NA	NA	NA	NA	NA	1	2	3	3	-1.21788271956547
213.0858	570.985945738885	-1.93126946957761	0.174578381895836	-11.062477774195	1.90753949183862e-28	1.02778227820265e-24	NA	NA	NA	NA	NA	NA	NA	NA	NA	NA	NA	NA	NA	NA	NA	NA	0	2	2	3	-1.42086651589806
337.1787	4796.63556862642	-1.38537250613596	0.125305864698236	-11.0559271066222	2.05205629527456e-28	1.10564793189393e-24	NA	NA	NA	NA	NA	NA	NA	NA	NA	NA	NA	NA	NA	NA	NA	NA	2	2	3	3	-1.07026164403166
468.2324	514.847239630833	-1.71888928063899	0.155525259666641	-11.0521550282143	2.14014790484819e-28	1.1531116911322e-24	NA	NA	NA	NA	NA	NA	NA	NA	NA	NA	NA	NA	NA	NA	NA	NA	2	2	3	3	-1.27240671448992
448.0857	443.164980381991	1.55969137225542	0.141216405727598	11.0446896323364	2.32569947344117e-28	1.2530868762901e-24	NA	NA	NA	NA	NA	NA	NA	NA	NA	NA	NA	NA	NA	NA	NA	NA	2	2	3	3	0.906519154937093
561.0354	431.365361350355	1.51208502317826	0.137026532809393	11.0349798114034	2.59109693397349e-28	1.39608302802492e-24	NA	NA	NA	NA	NA	NA	NA	NA	NA	NA	NA	NA	NA	NA	NA	NA	2	2	3	3	0.885671805624336
338.9936	700.684964327235	2.33591905271533	0.211817977834763	11.0279546457457	2.8016428204123e-28	1.50952515163815e-24	NA	NA	NA	NA	NA	NA	NA	NA	NA	NA	NA	NA	NA	NA	NA	NA	0	2	2	3	1.2277057362025
592.4183	564.236743806158	-1.90731937187514	0.173112937679864	-11.0177748551777	3.13718319603547e-28	1.69031430602391e-24	NA	NA	NA	NA	NA	NA	NA	NA	NA	NA	NA	NA	NA	NA	NA	NA	0	2	2	3	-1.40571463705309
408.0133	462.60754169738	-1.4888482962117	0.135148415566743	-11.0163947536361	3.1856403065792e-28	1.71642299718487e-24	NA	NA	NA	NA	NA	NA	NA	NA	NA	NA	NA	NA	NA	NA	NA	NA	2	2	3	3	-1.13076787575547
391.0397	628.961214932225	2.15804105735837	0.19616955045029	11.0008971953332	3.78348625546411e-28	2.03854239444406e-24	NA	NA	NA	NA	NA	NA	NA	NA	NA	NA	NA	NA	NA	NA	NA	NA	0	2	2	3	1.13962704584628
130.0884	470.991447031031	-1.5281868890128	0.139047047874992	-10.9904303066304	4.24895487730672e-28	2.28933688789286e-24	NA	NA	NA	NA	NA	NA	NA	NA	NA	NA	NA	NA	NA	NA	NA	NA	2	2	3	3	-1.15489639205163
569.2929	514.710433885851	-1.7183108684093	0.156922949454887	-10.9500291345422	6.64262475080696e-28	3.57904621573479e-24	NA	NA	NA	NA	NA	NA	NA	NA	NA	NA	NA	NA	NA	NA	NA	NA	2	2	3	3	-1.27031943527406
360.1341	3078.43831828384	-0.921895332190498	0.0842623095961969	-10.940779295137	7.35648286037851e-28	3.96367296517194e-24	NA	NA	NA	NA	NA	NA	NA	NA	NA	NA	NA	NA	NA	NA	NA	NA	2	2	0	3	-0.765947769975595
414.1718	478.657970674585	-1.56335204262471	0.142928604559066	-10.9379927653225	7.58608392764017e-28	4.08738202021253e-24	NA	NA	NA	NA	NA	NA	NA	NA	NA	NA	NA	NA	NA	NA	NA	NA	2	2	3	3	-1.17136301415061
571.3955	5965.5265482245	-2.2345659500818	0.204354968011744	-10.9347278014468	7.86416272160083e-28	4.23721087439853e-24	NA	NA	NA	NA	NA	NA	NA	NA	NA	NA	NA	NA	NA	NA	NA	NA	0	2	3	3	-1.63386614333369
321.13	9621.86979124591	1.47962541639857	0.135335324926135	10.9330318392935	8.01257465147289e-28	4.31717522221359e-24	NA	NA	NA	NA	NA	NA	NA	NA	NA	NA	NA	NA	NA	NA	NA	NA	0	2	3	3	0.867910658702429
360.1408	8009.26966558875	-0.736236135673345	0.0673597802584735	-10.9299070283224	8.29333494642201e-28	4.46844886913218e-24	NA	NA	NA	NA	NA	NA	NA	NA	NA	NA	NA	NA	NA	NA	NA	NA	2	2	1	3	-0.634549147501324
292.9237	1732.82207570565	3.75121087828693	0.343324141423541	10.9261494479622	8.64389623828126e-28	4.65733129318594e-24	NA	NA	NA	NA	NA	NA	NA	NA	NA	NA	NA	NA	NA	NA	NA	NA	2	2	3	3	1.99310931580589
381.1879	1795.37617018635	-1.17364657340381	0.10754703295597	-10.9128679903639	1.00049216495089e-27	5.3906517847554e-24	NA	NA	NA	NA	NA	NA	NA	NA	NA	NA	NA	NA	NA	NA	NA	NA	2	2	3	3	-0.945800937026703
600.262	516.248650045844	-1.72455790660731	0.158224383092618	-10.8994446551125	1.1596288122435e-27	6.248080040368e-24	NA	NA	NA	NA	NA	NA	NA	NA	NA	NA	NA	NA	NA	NA	NA	NA	2	2	3	3	-1.27764931533579
487.1768	17521.4821967397	-2.03643406616733	0.186886812975382	-10.8966172291438	1.19622239622711e-27	6.44524627087166e-24	NA	NA	NA	NA	NA	NA	NA	NA	NA	NA	NA	NA	NA	NA	NA	NA	0	2	3	3	-1.48640805508564
582.3943	662.096689061264	-2.22075844269936	0.203805344609629	-10.8964681321435	1.19818353810698e-27	6.45581290332039e-24	NA	NA	NA	NA	NA	NA	NA	NA	NA	NA	NA	NA	NA	NA	NA	NA	2	2	0	3	-1.6233546414856
588.2873	503.060693404973	-1.67000896390139	0.153481524820458	-10.8808468371354	1.42235368351619e-27	7.66364164678521e-24	NA	NA	NA	NA	NA	NA	NA	NA	NA	NA	NA	NA	NA	NA	NA	NA	2	2	0	3	-1.2376486667324
155.0095	15064.0512491488	1.80051115038077	0.165587274987322	10.873487413321	1.54191988356e-27	8.30786433262126e-24	NA	NA	NA	NA	NA	NA	NA	NA	NA	NA	NA	NA	NA	NA	NA	NA	2	2	3	3	1.00646843911863
567.1394	602.013343235223	-2.03648335639473	0.187313265390948	-10.8720722589738	1.56602885092268e-27	8.43776344877142e-24	NA	NA	NA	NA	NA	NA	NA	NA	NA	NA	NA	NA	NA	NA	NA	NA	2	2	3	3	-1.48781339802979
355.0343	915.388307675006	-2.81104523665477	0.258649056862708	-10.8681828217409	1.63423318487294e-27	8.80524840009541e-24	NA	NA	NA	NA	NA	NA	NA	NA	NA	NA	NA	NA	NA	NA	NA	NA	2	2	3	3	-2.07794996722506
362.1678	2614.24514208862	-1.02198679300769	0.0940492679491733	-10.8665044959201	1.66456622535425e-27	8.96868282220868e-24	NA	NA	NA	NA	NA	NA	NA	NA	NA	NA	NA	NA	NA	NA	NA	NA	0	2	3	3	-0.837799792433132
281.2487	2391815.55521231	-1.3900177998697	0.127934689569276	-10.8650578240315	1.69116012698196e-27	9.11197076417882e-24	NA	NA	NA	NA	NA	NA	NA	NA	NA	NA	NA	NA	NA	NA	NA	NA	2	2	3	3	-1.07439427290506
366.2283	2086.32888456381	-0.953969035149626	0.0878726064717235	-10.8562733422116	1.86193402563742e-27	1.00321005301344e-23	NA	NA	NA	NA	NA	NA	NA	NA	NA	NA	NA	NA	NA	NA	NA	NA	2	2	3	3	-0.787962638441388
380.2286	5052.78887252958	-1.55663526480593	0.143427944224353	-10.8530821746355	1.9281173126742e-27	1.03886960806886e-23	NA	NA	NA	NA	NA	NA	NA	NA	NA	NA	NA	NA	NA	NA	NA	NA	1	2	3	3	-1.16492178004335
478.1438	563.75770148574	-1.90609670966012	0.17591769361823	-10.8351620036394	2.34549884785151e-27	1.2637547792224e-23	NA	NA	NA	NA	NA	NA	NA	NA	NA	NA	NA	NA	NA	NA	NA	NA	0	2	2	3	-1.40446647516853
571.3086	514.747269620469	-1.71843777694025	0.158618090907963	-10.8338069579804	2.380480483584e-27	1.28260288455506e-23	NA	NA	NA	NA	NA	NA	NA	NA	NA	NA	NA	NA	NA	NA	NA	NA	2	2	3	3	-1.27136238250846
466.278	509.673089592718	-1.69760458792982	0.156699644798229	-10.8334935290741	2.3886453071386e-27	1.28700209148628e-23	NA	NA	NA	NA	NA	NA	NA	NA	NA	NA	NA	NA	NA	NA	NA	NA	2	2	1	3	-1.25688498335082
349.0991	698.917560460135	2.33142308081727	0.215250555518936	10.8312058716716	2.44908583293547e-27	1.31956744678563e-23	NA	NA	NA	NA	NA	NA	NA	NA	NA	NA	NA	NA	NA	NA	NA	NA	2	2	3	3	1.22376235583839
414.9795	578.313772731168	2.01777773722713	0.186328728625842	10.829128455435	2.50528441925166e-27	1.34984724509279e-23	NA	NA	NA	NA	NA	NA	NA	NA	NA	NA	NA	NA	NA	NA	NA	NA	2	2	3	3	1.0936454721803
555.2032	432.960169586666	1.51842004540646	0.140270912591559	10.8249102921844	2.62335916307735e-27	1.41346591706608e-23	6S,9R-Dihydroxy-4,7E-megastigmadien-3-one_9-[apiosyl-(1->6)-glucoside],Vomifoliol_9-[xylosyl-(1->6)-glucoside],Cinnamoside	1	C24H38O12	[M+(37Cl)]-	518.23633	555.2027816	0.673447634613929	HMDB29773,HMDB35520,HMDB38923	NA	NA	NA	NA	NA	NA	NA	NA	2	2	3	3	0.889810308164118
422.2517	473.282050345833	-1.5391195485736	0.142247541698581	-10.8200080661848	2.76753021857023e-27	1.49114528176564e-23	NA	NA	NA	NA	NA	NA	NA	NA	NA	NA	NA	NA	NA	NA	NA	NA	2	2	3	3	-1.15852851870657
595.1163	675.059780407528	2.27534560492965	0.210314563393585	10.818773404063	2.80506255766521e-27	1.51136770607002e-23	3,3-Bis(4-hydroxyanigorufone),Anigorootin,Sulforhodamine_B	1	C38H22O6	[M+Na-2H]-	574.14164	595.1163086	-0.0252051571416396	HMDB31234,HMDB33185,HMDB31987	NA	NA	NA	NA	NA	NA	NA	NA	2	2	3	3	1.19858146999866
477.0795	510.282326176282	1.80540771278758	0.166905131843682	10.8169694535125	2.86080990210798e-27	1.54140437525578e-23	Ginkgolide_C,Flavin_Mononucleotide,Epicatechin_3-O-(3-O-methylgallate),Epicatechin_3-O-(4-methylgallate)	1	C20H24O11	[M+K-2H]-	440.131865	477.0804716	-2.10278990596552	HMDB36860,HMDB01520,HMDB37945,HMDB39328	Ginkgolide_C,FMN,Hallactone_B,Muscapurpurin	1	C20H24O11	[M+K-2H]-	440.131865	477.0804716	-2.10278990596552	C07603,C00061,C09105,C08563	2	2	3	3	1.01111032054717
583.3084	469.030535057885	-1.51898244736521	0.140475063196937	-10.8131821605639	2.98144793643559e-27	1.6064041481515e-23	NA	NA	NA	NA	NA	NA	NA	NA	NA	NA	NA	NA	NA	NA	NA	NA	2	2	2	3	-1.15037754930978
355.162	2772.24114215687	-0.727644549845513	0.0672969618229086	-10.8124427928902	3.00558122165648e-27	1.61940716222851e-23	NA	NA	NA	NA	NA	NA	NA	NA	NA	NA	NA	NA	NA	NA	NA	NA	2	2	0	3	-0.626605242109127
411.2942	14470.8298034511	-2.27241524167824	0.210167973898014	-10.8123764031762	3.00775766571068e-27	1.62057983028492e-23	NA	NA	NA	NA	NA	NA	NA	NA	NA	NA	NA	NA	NA	NA	NA	NA	2	2	3	3	-1.66096576382326
462.0874	504.67771630316	-1.67731177795399	0.155191774415744	-10.807994072293	3.1549333756448e-27	1.69987810279742e-23	NA	NA	NA	NA	NA	NA	NA	NA	NA	NA	NA	NA	NA	NA	NA	NA	2	2	3	3	-1.23864970625862
497.0436	429.238388702244	1.50375784267062	0.139135052230224	10.8079008026128	3.15814212771801e-27	1.70160697841447e-23	NA	NA	NA	NA	NA	NA	NA	NA	CDP-N-methylethanolamine	1	C12H22N4O11P2	[M+(37Cl)]-	460.076037	497.0424886	2.15897035898171	C03486	0	2	2	3	0.881548416849622
557.136	559.879210726537	1.96314566672508	0.181786714249668	10.7991701969423	3.47328268109654e-27	1.87140470857481e-23	NA	NA	NA	NA	NA	NA	NA	NA	NA	NA	NA	NA	NA	NA	NA	NA	2	2	3	3	1.07605247197785
281.1532	6036.5826706108	1.80349112930848	0.167092989121311	10.7933381214405	3.70097401889917e-27	1.99408480138287e-23	NA	NA	NA	NA	NA	NA	NA	NA	NA	NA	NA	NA	NA	NA	NA	NA	1	2	3	3	1.00878666278298
478.1796	907.384095487295	2.7518988279105	0.25504830404217	10.7897162392246	3.84976368360019e-27	2.07425267272378e-23	NA	NA	NA	NA	NA	NA	NA	NA	NA	NA	NA	NA	NA	NA	NA	NA	0	2	2	3	1.4629535991496
179.0503	530.490734142524	-1.78122313247224	0.165139804627993	-10.7861525964909	4.00194702231358e-27	2.15624905562256e-23	NA	NA	NA	NA	NA	NA	NA	NA	NA	NA	NA	NA	NA	NA	NA	NA	0	2	3	3	-1.31537386799962
412.9825	517.465079611816	1.8291945470884	0.169844885109037	10.7697947213076	4.7806589270266e-27	2.57581902988193e-23	NA	NA	NA	NA	NA	NA	NA	NA	NA	NA	NA	NA	NA	NA	NA	NA	2	2	2	3	1.01967751135137
229.1423	1117.22223967049	3.07822578760161	0.285833138030408	10.7693104054091	4.80587188763438e-27	2.5894037730574e-23	NA	NA	NA	NA	NA	NA	NA	NA	NA	NA	NA	NA	NA	NA	NA	NA	2	2	3	3	1.67027596069443
579.4002	565.178622673397	-1.91064447898628	0.177882672514159	-10.7410376288011	6.53062252318288e-27	3.51869941549094e-23	NA	NA	NA	NA	NA	NA	NA	NA	NA	NA	NA	NA	NA	NA	NA	NA	2	2	3	3	-1.40947232446964
414.1391	2302.32162098668	-1.17357840465381	0.109465933360251	-10.7209464043171	8.11684972297638e-27	4.37335863073967e-23	NA	NA	NA	NA	NA	NA	NA	NA	NA	NA	NA	NA	NA	NA	NA	NA	2	2	3	3	-0.945073728359871
557.1648	597.549554354274	2.07259166807639	0.193360569857875	10.7187916833292	8.30815936542414e-27	4.47643626609053e-23	NA	NA	NA	NA	NA	NA	NA	NA	NA	NA	NA	NA	NA	NA	NA	NA	2	2	3	3	1.11072133776936
188.0354	15459.6114540716	-1.60871994714895	0.150091519676835	-10.7182601029873	8.35603984543835e-27	4.50223426872218e-23	NA	NA	NA	NA	NA	NA	NA	NA	NA	NA	NA	NA	NA	NA	NA	NA	0	2	3	3	-1.19953594214106
455.2369	530.515291298936	-1.7813058169251	0.16631521521219	-10.7104200577948	9.09482008784316e-27	4.9002890633299e-23	NA	NA	NA	NA	NA	NA	NA	NA	NA	NA	NA	NA	NA	NA	NA	NA	0	2	2	3	-1.31647944099373
565.2117	613.079025001552	-2.07221665245486	0.193488166320275	-10.7097849541081	9.15742809738285e-27	4.93402225886988e-23	NA	NA	NA	NA	NA	NA	NA	NA	NA	NA	NA	NA	NA	NA	NA	NA	2	2	3	3	-1.512167503435
264.9435	1207.9958958582	3.19929378081358	0.298997926007646	10.7000534202092	1.01719558200504e-26	5.48064979584314e-23	NA	NA	NA	NA	NA	NA	NA	NA	NA	NA	NA	NA	NA	NA	NA	NA	2	2	3	3	1.75056765420461
352.0705	731.501522328555	2.40586822255309	0.224878293589571	10.6985346791366	1.03400378667203e-26	5.57121240258889e-23	(1R*,3R*,3S*)-1,2,3,4-Tetrahydro-1-(2-thio-3-pyrrolidinyl)-beta-carboline-3-carboxylic_acid	1	C16H17N3O2S	[M+(37Cl)]-	315.104149	352.0706006	-0.19484728319593	HMDB34767	NA	NA	NA	NA	NA	NA	NA	NA	2	2	3	3	1.27975621971523
346.1995	570.612364238555	-1.92990108780526	0.180598291659533	-10.6861536179065	1.18170642790704e-26	6.36703423356311e-23	NA	NA	NA	NA	NA	NA	NA	NA	NA	NA	NA	NA	NA	NA	NA	NA	2	2	3	3	-1.41831853642742
464.2624	1925.36988261665	-1.09613256286256	0.102611862963819	-10.6823181180236	1.23157256490983e-26	6.63571297973415e-23	NA	NA	NA	NA	NA	NA	NA	NA	NA	NA	NA	NA	NA	NA	NA	NA	2	2	3	3	-0.892577796444198
405.0284	1668.76971254124	3.69414078409725	0.346028065617002	10.6758415029435	1.32055543144473e-26	7.11515266462418e-23	NA	NA	NA	NA	NA	NA	NA	NA	NA	NA	NA	NA	NA	NA	NA	NA	0	2	3	3	1.95713431605842
439.2371	3263.97976966694	-1.97520530974871	0.185057200746422	-10.6734852887745	1.35448490457332e-26	7.29796466584103e-23	NA	NA	NA	NA	NA	NA	NA	NA	NA	NA	NA	NA	NA	NA	NA	NA	0	2	3	3	-1.44952448495983
499.2041	435.093312891566	1.5270426472091	0.14333434450814	10.6537107519431	1.67550075494608e-26	9.02759806764946e-23	NA	NA	NA	NA	NA	NA	NA	NA	NA	NA	NA	NA	NA	NA	NA	NA	2	2	3	3	0.893270737168558
407.0443	570.435952282705	1.99468624757349	0.18725379947185	10.6523138820121	1.7008393433671e-26	9.16412238206195e-23	NA	NA	NA	NA	NA	NA	NA	NA	Thiophanate	1	C14H18N4O4S2	[M+(37Cl)]-	370.07695	407.0434016	2.11058574240483	C18918	2	2	3	3	1.08355126841367
377.2095	3575.82114810766	-1.20004616192996	0.112656227660922	-10.6522842708875	1.70138056744407e-26	9.16703849738867e-23	NA	NA	NA	NA	NA	NA	NA	NA	NA	NA	NA	NA	NA	NA	NA	NA	2	2	3	3	-0.956034906206738
489.3069	607.513435189986	-2.05482035389306	0.193142534871411	-10.6388805306977	1.96475672044493e-26	1.05861092097573e-22	NA	NA	NA	NA	NA	NA	NA	NA	NA	NA	NA	NA	NA	NA	NA	NA	2	2	3	3	-1.50203132211995
575.4437	493.212154495373	-1.62835351699714	0.15306613254898	-10.6382351855403	1.97841022706685e-26	1.06596743034362e-22	NA	NA	NA	NA	NA	NA	NA	NA	NA	NA	NA	NA	NA	NA	NA	NA	2	2	3	3	-1.21398623524758
445.0112	440.006351907043	1.54800581478754	0.145619665562117	10.6304722566967	2.15020879247759e-26	1.15853249738693e-22	NA	NA	NA	NA	NA	NA	NA	NA	NA	NA	NA	NA	NA	NA	NA	NA	2	2	3	3	0.90161975162599
288.0547	7122.217688555	-1.1202811753866	0.105385500392727	-10.6303160416925	2.15381356730208e-26	1.16047475006236e-22	NA	NA	NA	NA	NA	NA	NA	NA	NA	NA	NA	NA	NA	NA	NA	NA	0	2	3	3	-0.910736028337706
413.3098	3062.11026533873	-1.54133614811477	0.145024065860159	-10.6281405018738	2.20464287685482e-26	1.18786158204937e-22	NA	NA	NA	NA	NA	NA	NA	NA	NA	NA	NA	NA	NA	NA	NA	NA	2	2	3	3	-1.15943894160494
401.3055	499.089755145856	-1.65311202982238	0.155965671163178	-10.5992044114171	3.00525866159503e-26	1.6192333668674e-22	NA	NA	NA	NA	NA	NA	NA	NA	NA	NA	NA	NA	NA	NA	NA	NA	2	2	3	3	-1.22573166346642
488.1993	2487.11341158957	-0.773476915313555	0.0730000646683712	-10.5955647961046	3.12449174620908e-26	1.68347615285745e-22	NA	NA	NA	NA	NA	NA	NA	NA	NA	NA	NA	NA	NA	NA	NA	NA	2	2	3	3	-0.655163372765769
419.1669	5315.91719391861	1.07885993994024	0.101832216350012	10.5944855038021	3.16074224177338e-26	1.7030079198675e-22	NA	NA	NA	NA	NA	NA	NA	NA	NA	NA	NA	NA	NA	NA	NA	NA	2	2	3	3	0.705583502739014
491.3486	1950.75292938296	-1.94569445223387	0.183779235908058	-10.5871288593629	3.41918578326331e-26	1.84225730002227e-22	NA	NA	NA	NA	NA	NA	NA	NA	NA	NA	NA	NA	NA	NA	NA	NA	2	2	3	3	-1.42985790808603
468.0498	409.666594772821	1.4200128700616	0.134249494886891	10.5774168555197	3.79270536224519e-26	2.04350964917771e-22	NA	NA	NA	NA	NA	NA	NA	NA	NA	NA	NA	NA	NA	NA	NA	NA	0	2	2	3	0.84243342287712
609.4723	534.62129391832	-1.79722031817092	0.17004952140865	-10.5688055060854	4.15756195370084e-26	2.24009438065401e-22	NA	NA	NA	NA	NA	NA	NA	NA	NA	NA	NA	NA	NA	NA	NA	NA	0	2	3	3	-1.32650284922717
176.0937	455.346211134625	-1.45347370450224	0.137570685280295	-10.5652865037406	4.31648578724869e-26	2.32572254216959e-22	NA	NA	NA	NA	NA	NA	NA	NA	NA	NA	NA	NA	NA	NA	NA	NA	2	2	3	3	-1.11158365007504
447.2243	507.743611429657	-1.69009085533839	0.160061421816548	-10.5590143843372	4.61481738133058e-26	2.48646360506091e-22	NA	NA	NA	NA	NA	NA	NA	NA	NA	NA	NA	NA	NA	NA	NA	NA	2	2	3	3	-1.25279664343567
350.0987	929.503442092431	2.79002102655853	0.264295412678114	10.5564489307141	4.74265205231273e-26	2.5553409257861e-22	Moupinamide,Muricinine,Laurelliptine,N-cis-Feruloyltyramine,Laurolitsine,Neosaxitoxin,N-Hydroxysaxitoxin	1	C18H19NO4	[M+(37Cl)]-	313.131409	350.0978606	2.39847224027465	HMDB29365,HMDB30288,HMDB33357,HMDB36381,HMDB40974,HMDB29369,HMDB33664	N-Feruloyltyramine,Acetylcaranine,Kresoxim-methyl,Laurolitsine,Neosaxitoxin	1	C18H19NO4	[M+(37Cl)]-	313.131409	350.0978606	2.39847224027465	C02717,C08513,C11017,C16984,C17208	0	2	3	3	1.48781339802979
596.5247	673.781523892042	-2.25398331242319	0.213533774616769	-10.5556290402698	4.78424206565232e-26	2.57774962497347e-22	NA	NA	NA	NA	NA	NA	NA	NA	NA	NA	NA	NA	NA	NA	NA	NA	2	2	3	3	-1.64276572444047
349.1035	797.96225515841	2.54644974285155	0.24145600493369	10.5462266036865	5.28782948703465e-26	2.84908252761427e-22	NA	NA	NA	NA	NA	NA	NA	NA	NA	NA	NA	NA	NA	NA	NA	NA	1	2	3	3	1.36091700985003
378.9434	1077.4033653731	3.02147427155196	0.286601694353613	10.5424159419798	5.50658069077595e-26	2.96694567619008e-22	NA	NA	NA	NA	NA	NA	NA	NA	NA	NA	NA	NA	NA	NA	NA	NA	0	2	3	3	1.6233546414856
366.121	1921.05349874324	3.90716351568429	0.37067123860142	10.540778751614	5.60329657330654e-26	3.01905619369756e-22	NA	NA	NA	NA	NA	NA	NA	NA	NA	NA	NA	NA	NA	NA	NA	NA	2	2	2	3	2.07794996722505
423.2148	632.277514204395	2.16660247965703	0.205577488519261	10.5391037475099	5.70398881754393e-26	3.07330917489267e-22	NA	NA	NA	NA	NA	NA	NA	NA	NA	NA	NA	NA	NA	NA	NA	NA	2	2	3	3	1.14588207589664
266.0707	7692.4459012662	0.697793043365509	0.0662340116003401	10.5352677046958	5.94139875330975e-26	3.20122564828329e-22	NA	NA	NA	NA	NA	NA	NA	NA	NA	NA	NA	NA	NA	NA	NA	NA	2	2	1	3	0.527150920804659
447.0532	432.79421577581	1.5180238958272	0.144118468994045	10.53316695926	6.07553635332947e-26	3.27349898717392e-22	NA	NA	NA	NA	NA	NA	NA	NA	NA	NA	NA	NA	NA	NA	NA	NA	2	2	3	3	0.889119500462071
389.02	1071.92583685825	3.01352697638989	0.286460063149853	10.5198851918617	6.99587771997062e-26	3.76937891552017e-22	NA	NA	NA	NA	NA	NA	NA	NA	NA	NA	NA	NA	NA	NA	NA	NA	0	2	3	3	1.61989034898003
598.2454	2478.69714201468	-0.78870516080857	0.0750048352135045	-10.5153908886472	7.33758996407442e-26	3.9534934726433e-22	NA	NA	NA	NA	NA	NA	NA	NA	NA	NA	NA	NA	NA	NA	NA	NA	1	2	2	3	-0.661517691253701
405.1659	541.407331585664	-1.82317400565536	0.173475163381016	-10.5097119963565	7.79311719514983e-26	4.19893154474673e-22	NA	NA	NA	NA	NA	NA	NA	NA	NA	NA	NA	NA	NA	NA	NA	NA	2	2	3	3	-1.3446587992329
563.3801	542.424623306856	-1.82702522512363	0.173953920631663	-10.5029263984929	8.37429792424516e-26	4.51207172158329e-22	NA	NA	NA	NA	NA	NA	NA	NA	NA	NA	NA	NA	NA	NA	NA	NA	2	2	3	3	-1.35158287817675
264.055	12081.4014727364	1.88464515250141	0.179494843227606	10.4997175328965	8.66389886614866e-26	4.6681087090809e-22	NA	NA	NA	NA	NA	NA	NA	NA	NA	NA	NA	NA	NA	NA	NA	NA	2	2	3	3	1.03544905290247
215.1104	635.546778759156	-2.14262814314826	0.204303861695021	-10.4874578746177	9.86467920555322e-26	5.31508915595208e-22	NA	NA	NA	NA	NA	NA	NA	NA	NA	NA	NA	NA	NA	NA	NA	NA	2	2	3	3	-1.56376168854057
374.1718	3652.10602062909	-0.69396201476995	0.0662047624314011	-10.4820558111512	1.04448203866339e-25	5.62766922431832e-22	NA	NA	NA	NA	NA	NA	NA	NA	NA	NA	NA	NA	NA	NA	NA	NA	2	2	3	3	-0.599105731701677
209.1296	463.223211992397	-1.49145162426432	0.142365320906504	-10.4762284436096	1.11085869460605e-25	5.98530664653738e-22	NA	NA	NA	NA	NA	NA	NA	NA	NA	NA	NA	NA	NA	NA	NA	NA	2	2	3	3	-1.1343008623259
386.1298	1276.17901072821	3.28415217642508	0.313584049966322	10.4729566978224	1.14994075006707e-25	6.19588076136139e-22	Propericiazine	1	C21H23N3OS	[M+Na-2H]-	365.156184	386.1308526	-2.68898481696904	HMDB15546	Apholate	1	C12H24N9P3	[M-H]-	387.136755	386.1294786	0.86939749140035	C19329	2	2	3	3	1.79302243321589
566.1612	453.34846342686	-1.44363054222574	0.137855295639457	-10.4720717149769	1.16074430887586e-25	6.25409033622312e-22	NA	NA	NA	NA	NA	NA	NA	NA	NA	NA	NA	NA	NA	NA	NA	NA	2	2	1	3	-1.10470813160288
456.105	449.738828089866	-1.42577191238478	0.136219679715851	-10.4667102092656	1.22838010328057e-25	6.61851199647573e-22	NA	NA	NA	NA	NA	NA	NA	NA	NA	NA	NA	NA	NA	NA	NA	NA	2	2	3	3	-1.09618649082787
187.1278	611.998599004614	-2.06873573992364	0.197767356087581	-10.4604510109722	1.31229520343971e-25	7.07064655613315e-22	NA	NA	NA	NA	NA	NA	NA	NA	NA	NA	NA	NA	NA	NA	NA	NA	2	2	3	3	-1.50780444886299
439.1045	1098.81553168033	3.05237943328553	0.292013744588636	10.4528622020359	1.42168710851545e-25	7.66005014068123e-22	NA	NA	NA	NA	NA	NA	NA	NA	NA	NA	NA	NA	NA	NA	NA	NA	0	2	3	3	1.64636227042879
308.1485	5223.50205047559	-0.973791207157917	0.0931853814063732	-10.4500426189307	1.46459398563789e-25	7.89123239461697e-22	NA	NA	NA	NA	NA	NA	NA	NA	NA	NA	NA	NA	NA	NA	NA	NA	2	2	3	3	-0.799434356924973
464.9793	1057.12035411604	1.09001741892124	0.104335739501733	10.4472103626881	1.50898548557419e-25	8.13041379627376e-22	NA	NA	NA	NA	NA	NA	NA	NA	NA	NA	NA	NA	NA	NA	NA	NA	2	2	2	3	0.713360405376568
480.9926	477.924223701632	1.69190197333701	0.162095075190303	10.4377136156091	1.66779176377459e-25	8.9860620232175e-22	NA	NA	NA	NA	NA	NA	NA	NA	NA	NA	NA	NA	NA	NA	NA	NA	2	2	3	3	0.95750508482859
489.1655	481.572951207986	-1.5768896958895	0.151172831270483	-10.4310389812577	1.78921062946319e-25	9.64026687154767e-22	NA	NA	NA	NA	NA	NA	NA	NA	NA	NA	NA	NA	NA	NA	NA	NA	2	2	3	3	-1.18064997781723
558.1391	460.726519277946	1.62794656350015	0.156374777587781	10.4105443896559	2.21948779739559e-25	1.19586002523674e-21	NA	NA	NA	NA	NA	NA	NA	NA	NA	NA	NA	NA	NA	NA	NA	NA	2	2	3	3	0.927768135222358
453.1621	454.07986507988	-1.44718302646245	0.139392829216166	-10.3820478757785	2.99285310855523e-25	1.61254925488956e-21	NA	NA	NA	NA	NA	NA	NA	NA	NA	NA	NA	NA	NA	NA	NA	NA	2	2	3	3	-1.1072803176623
410.2909	66459.8651622966	-2.11460525407198	0.20372729774975	-10.3795872101021	3.07100141531359e-25	1.65465556257096e-21	NA	NA	NA	NA	NA	NA	NA	NA	NA	NA	NA	NA	NA	NA	NA	NA	2	2	3	3	-1.54661651389004
573.2162	462.751401866419	-1.48916808262407	0.143474282076706	-10.3793381020573	3.0790246781147e-25	1.6589784965682e-21	NA	NA	NA	NA	NA	NA	NA	NA	NA	NA	NA	NA	NA	NA	NA	NA	2	2	3	3	-1.1316497983501
407.0359	671.985276247573	2.26780582820967	0.218529552730273	10.3775704469993	3.13655701343905e-25	1.68997691884096e-21	NA	NA	NA	NA	NA	NA	NA	NA	NA	NA	NA	NA	NA	NA	NA	NA	2	2	3	3	1.19382540264113
581.4412	459.017239362649	-1.47123208152519	0.141800533875438	-10.3753634864137	3.20988486718055e-25	1.72948596643688e-21	NA	NA	NA	NA	NA	NA	NA	NA	NA	NA	NA	NA	NA	NA	NA	NA	2	2	3	3	-1.1185121217646
559.236	1720.82684057529	-0.91355522279593	0.088072536991293	-10.372759250551	3.29860002473775e-25	1.7772856933287e-21	NA	NA	NA	NA	NA	NA	NA	NA	NA	NA	NA	NA	NA	NA	NA	NA	2	2	3	3	-0.760967877987135
463.3466	417.357790698554	1.45377490929431	0.140434671493711	10.3519657491378	4.09980263845736e-25	2.20897366160083e-21	NA	NA	NA	NA	NA	NA	NA	NA	NA	NA	NA	NA	NA	NA	NA	NA	0	2	3	3	0.855773260784127
398.2989	457.329938879467	-1.46304487351207	0.141414250285524	-10.3458093548429	4.37206277751798e-25	2.35566742452669e-21	NA	NA	NA	NA	NA	NA	NA	NA	NA	NA	NA	NA	NA	NA	NA	NA	0	2	3	3	-1.11417556001916
198.9179	30762.8713078078	3.13990501331608	0.304414338466458	10.3145766035	6.05475881511086e-25	3.26230404958173e-21	NA	NA	NA	NA	NA	NA	NA	NA	NA	NA	NA	NA	NA	NA	NA	NA	2	2	3	3	1.70904510899094
408.0077	726.341859074223	2.39413723137662	0.232290757181714	10.3066400937501	6.57602648967318e-25	3.54316307263591e-21	NA	NA	NA	NA	NA	NA	NA	NA	NA	NA	NA	NA	NA	NA	NA	NA	0	2	2	3	1.27345243604248
603.2982	467.701054727394	-1.51258122087951	0.146987250841886	-10.2905606589417	7.7722487665105e-25	4.18768763539586e-21	NA	NA	NA	NA	NA	NA	NA	NA	NA	NA	NA	NA	NA	NA	NA	NA	2	2	3	3	-1.14677931699216
172.0617	2453.70016339584	0.593499848113027	0.0576945592014109	10.2869292413021	8.07093103752914e-25	4.3486176430207e-21	NA	NA	NA	NA	NA	NA	NA	NA	NA	NA	NA	NA	NA	NA	NA	NA	2	2	3	3	0.458862404891438
304.1039	4955.90145111339	0.772042477673856	0.0750761700580284	10.2834558166343	8.3672501661712e-25	4.50827438953304e-21	NA	NA	NA	NA	NA	NA	NA	NA	NA	NA	NA	NA	NA	NA	NA	NA	2	2	3	3	0.563309023553824
392.1157	2488.63788199305	-1.32636002495939	0.129021751406944	-10.2801272692072	8.66131540590929e-25	4.66671674070393e-21	NA	NA	NA	NA	NA	NA	NA	NA	NA	NA	NA	NA	NA	NA	NA	NA	0	2	3	3	-1.03227419915462
470.128	4359.86899930712	-1.14146422802564	0.111103412382887	-10.2738899152071	9.24020328007509e-25	4.97862152730446e-21	NA	NA	NA	NA	NA	NA	NA	NA	NA	NA	NA	NA	NA	NA	NA	NA	1	2	3	3	-0.929199632090837
460.4084	7367.50220790217	0.979212041914112	0.0953118577796842	10.2737693370492	9.25176374775517e-25	4.98485030729048e-21	NA	NA	NA	NA	NA	NA	NA	NA	NA	NA	NA	NA	NA	NA	NA	NA	0	2	2	3	0.668480283872642
177.0754	2498.78669897583	0.612783304789659	0.0596523311778736	10.272579339145	9.36662652744561e-25	5.04673837298769e-21	NA	NA	NA	NA	NA	NA	NA	NA	NA	NA	NA	NA	NA	NA	NA	NA	2	2	3	3	0.468703053857943
338.0915	2808.56215173564	0.892240637619151	0.086887270886258	10.2689453647032	9.72620799225465e-25	5.24048086622681e-21	NA	NA	NA	NA	NA	NA	NA	NA	NA	NA	NA	NA	NA	NA	NA	NA	0	2	3	3	0.626605242109127
434.0672	732.266516341307	2.40734843426167	0.234565609794274	10.2630067398756	1.03434954482881e-24	5.57307534753766e-21	NA	NA	NA	NA	NA	NA	NA	NA	NA	NA	NA	NA	NA	NA	NA	NA	2	2	3	3	1.28292726937946
446.3847	476.538805792852	1.68727322163568	0.164420322707205	10.2619505536449	1.04572759715194e-24	5.63438029345467e-21	NA	NA	NA	NA	NA	NA	NA	NA	NA	NA	NA	NA	NA	NA	NA	NA	0	2	3	3	0.953833504538782
459.296	4023.64541076724	-1.85557318287897	0.180838362221435	-10.2609488389794	1.05663338345677e-24	5.69314067006506e-21	NA	NA	NA	NA	NA	NA	NA	NA	NA	NA	NA	NA	NA	NA	NA	NA	1	2	2	3	-1.37037124272633
559.182	468.095485926983	1.65666036373094	0.161577016222691	10.253069418287	1.14643982331318e-24	6.17701776801141e-21	NA	NA	NA	NA	NA	NA	NA	NA	NA	NA	NA	NA	NA	NA	NA	NA	2	2	3	3	0.939997192454889
326.2333	4514.5487600525	-1.80262872632646	0.175817360121467	-10.252848325564	1.14906591101396e-24	6.19116712854322e-21	NA	NA	NA	NA	NA	NA	NA	NA	NA	NA	NA	NA	NA	NA	NA	NA	2	2	3	3	-1.33779859361158
426.2351	664.276874057402	-2.22695935231156	0.21720987326026	-10.2525696409906	1.15238455336912e-24	6.20904797355281e-21	NA	NA	NA	NA	NA	NA	NA	NA	NA	NA	NA	NA	NA	NA	NA	NA	2	2	3	3	-1.62858789935416
289.1405	15845.656957459	-0.779574954647701	0.0760707930680948	-10.248019288426	1.20793419537009e-24	6.50834944465403e-21	NA	NA	NA	NA	NA	NA	NA	NA	NA	NA	NA	NA	NA	NA	NA	NA	2	2	3	3	-0.656893736082923
345.055	898.179063847575	2.73528695945171	0.26694626115309	10.2465827677693	1.22601579129099e-24	6.60577308347585e-21	NA	NA	NA	NA	NA	NA	NA	NA	NA	NA	NA	NA	NA	NA	NA	NA	2	2	3	3	1.45486466779881
590.2663	477.712609037913	-1.55886169825744	0.152302402019355	-10.2353060594497	1.37758909401329e-24	7.4224500385436e-21	NA	NA	NA	NA	NA	NA	NA	NA	NA	NA	NA	NA	NA	NA	NA	NA	2	2	3	3	-1.1658389963188
347.0592	3857.93708565734	-0.717623412830862	0.0701205591678302	-10.2341370540595	1.39432652199221e-24	7.51263130049402e-21	NA	NA	NA	NA	NA	NA	NA	NA	NA	NA	NA	NA	NA	NA	NA	NA	2	2	0	3	-0.614762885022911
422.288	450.233453987539	-1.42810243490616	0.139601102046599	-10.2298793775242	1.45700741934721e-24	7.85035597544277e-21	NA	NA	NA	NA	NA	NA	NA	NA	NA	NA	NA	NA	NA	NA	NA	NA	0	2	3	3	-1.0970350715202
355.3214	7561.06253683964	1.20158509420307	0.117472631180067	10.2286386380606	1.47579310439445e-24	7.95157324647727e-21	NA	NA	NA	NA	NA	NA	NA	NA	NA	NA	NA	NA	NA	NA	NA	NA	0	2	3	3	0.75538795870135
479.0778	487.486956263946	1.72683890855579	0.16909024110212	10.2125285131795	1.74263412983359e-24	9.38931269154337e-21	NA	NA	NA	NA	NA	NA	NA	NA	NA	NA	NA	NA	NA	NA	NA	NA	2	2	3	3	0.977559100494804
414.1071	449.563445225549	-1.42475381261278	0.139607141831675	-10.2054507664845	1.87448706648708e-24	1.00997363142324e-20	NA	NA	NA	NA	NA	NA	NA	NA	NA	NA	NA	NA	NA	NA	NA	NA	2	2	2	3	-1.09195537531329
581.4776	484.325005225658	-1.58864250652625	0.155723010458761	-10.2017197191738	1.94792376261414e-24	1.0495413232965e-20	NA	NA	NA	NA	NA	NA	NA	NA	NA	NA	NA	NA	NA	NA	NA	NA	2	2	3	3	-1.18815353094807
415.2303	449.575723803755	-1.42480374620203	0.139963618982277	-10.1798149873679	2.44024887208934e-24	1.31480609228174e-20	NA	NA	NA	NA	NA	NA	NA	NA	NA	NA	NA	NA	NA	NA	NA	NA	2	2	3	3	-1.09280003355878
577.1457	1359.0699549107	3.38124292436847	0.332160721980441	10.1795387010496	2.44718693984025e-24	1.31854432318592e-20	NA	NA	NA	NA	NA	NA	NA	NA	NA	NA	NA	NA	NA	NA	NA	NA	2	2	2	3	1.82650778973375
160.1063	510.899117143411	-1.70253873630444	0.1673562197033	-10.1731428884019	2.61337386220451e-24	1.40808583695579e-20	NA	NA	NA	NA	NA	NA	NA	NA	NA	NA	NA	NA	NA	NA	NA	NA	0	2	3	3	-1.26099444014528
286.9798	12317.5510241065	2.63690365435122	0.259210883480335	10.1728122636922	2.62226223157889e-24	1.41287489037471e-20	NA	NA	NA	NA	NA	NA	NA	NA	NA	NA	NA	NA	NA	NA	NA	NA	2	2	3	3	1.40073505655672
498.2061	462.984605967142	-1.49069573376036	0.146562114959723	-10.1710850322406	2.66918550454995e-24	1.43815714985152e-20	NA	NA	NA	NA	NA	NA	NA	NA	NA	NA	NA	NA	NA	NA	NA	NA	0	2	3	3	-1.1334162891787
466.3299	464.832446226086	1.64473678380668	0.161711165937027	10.170830036852	2.67618300323056e-24	1.44192740214063e-20	NA	NA	NA	NA	NA	NA	NA	NA	NA	NA	NA	NA	NA	NA	NA	NA	2	2	3	3	0.934944766570156
602.2668	505.998578595261	-1.68219317749959	0.165651235828172	-10.1550294453856	3.14715167032945e-24	1.69568531997351e-20	NA	NA	NA	NA	NA	NA	NA	NA	NA	NA	NA	NA	NA	NA	NA	NA	1	2	3	3	-1.24266633313164
458.2992	924.564049028378	-1.19038384013324	0.117344639926125	-10.1443392802829	3.511465050295e-24	1.89197736909895e-20	NA	NA	NA	NA	NA	NA	NA	NA	NA	NA	NA	NA	NA	NA	NA	NA	0	2	2	3	-0.951636715631006
473.0908	503.904065396369	1.78413799831032	0.175898548150645	10.1429944537253	3.56015802945037e-24	1.91821314626786e-20	NA	NA	NA	NA	NA	NA	NA	NA	NA	NA	NA	NA	NA	NA	NA	NA	2	2	3	3	1.00108017179156
346.9174	1114.16010529927	3.07381919384631	0.303059399949017	10.1426294461199	3.57348909717355e-24	1.92539592555711e-20	NA	NA	NA	NA	NA	NA	NA	NA	NA	NA	NA	NA	NA	NA	NA	NA	2	2	3	3	1.66653453597042
348.0535	2500.35991067371	-1.96654874601158	0.193896428795911	-10.1422638788335	3.58689016474205e-24	1.93261642076302e-20	NA	NA	NA	NA	NA	NA	NA	NA	NA	NA	NA	NA	NA	NA	NA	NA	0	2	3	3	-1.44290684964193
191.0528	566.081924421301	-1.91378103745231	0.188915609353566	-10.1303489108227	4.05200968746857e-24	2.18322281960807e-20	NA	NA	NA	NA	NA	NA	NA	NA	NA	NA	NA	NA	NA	NA	NA	NA	2	2	3	3	-1.41325002002632
423.0789	549.063500790119	1.93009678340593	0.190645374572108	10.1240157949696	4.32305926431143e-24	2.329264331611e-20	NA	NA	NA	NA	NA	NA	NA	NA	NA	NA	NA	NA	NA	NA	NA	NA	2	2	1	3	1.05553323270176
166.9852	1151.15130964615	3.12473701162687	0.308738471342945	10.1209836209752	4.45911565428916e-24	2.402571514531e-20	NA	NA	NA	NA	NA	NA	NA	NA	NA	NA	NA	NA	NA	NA	NA	NA	2	2	3	3	1.701084981355
403.1071	500.42803128512	-1.65870923564395	0.163981659300485	-10.115211925039	4.72992262316695e-24	2.54848230936235e-20	NA	NA	NA	NA	NA	NA	NA	NA	NA	NA	NA	NA	NA	NA	NA	NA	0	2	3	3	-1.22968460489303
444.1974	2333.07582267494	-1.54156126469764	0.152657614118542	-10.0981616514758	5.62874286566257e-24	3.03276665601899e-20	NA	NA	NA	NA	NA	NA	NA	NA	NA	NA	NA	NA	NA	NA	NA	NA	0	2	3	3	-1.16035032654309
556.262	439.329135122604	-1.37278179147814	0.136039770449316	-10.0910328424113	6.0529245764855e-24	3.26131576181039e-20	NA	NA	NA	NA	NA	NA	NA	NA	NA	NA	NA	NA	NA	NA	NA	NA	0	2	3	3	-1.06041714894742
178.9728	91428.8396112135	1.44789240999955	0.143660543165343	10.0785670031411	6.87210154062008e-24	3.7026883100861e-20	NA	NA	NA	NA	NA	NA	NA	NA	NA	NA	NA	NA	NA	NA	NA	NA	1	2	3	3	0.854432442685879
428.9956	730.750897700359	2.4039701470967	0.238824105438387	10.0658605741827	7.82003973924979e-24	4.21343741150779e-20	NA	NA	NA	NA	NA	NA	NA	NA	NA	NA	NA	NA	NA	NA	NA	NA	2	2	3	3	1.27870205799836
292.9808	1109.85675835992	3.06773899861691	0.304815396245746	10.0642521224343	7.94891617897811e-24	4.28287603723341e-20	NA	NA	NA	NA	NA	NA	NA	NA	NA	NA	NA	NA	NA	NA	NA	NA	2	2	3	3	1.66281629542538
583.4932	534.966835492804	-1.7984718350287	0.178899755376461	-10.0529586037955	8.91499096307669e-24	4.80339713090572e-20	NA	NA	NA	NA	NA	NA	NA	NA	NA	NA	NA	NA	NA	NA	NA	NA	0	2	3	3	-1.3276248140689
580.3321	641.498317534449	-2.16010959225366	0.214985979664448	-10.0476765769804	9.40588838660598e-24	5.0678926627033e-20	NA	NA	NA	NA	NA	NA	NA	NA	NA	NA	NA	NA	NA	NA	NA	NA	2	2	3	3	-1.57491623600552
560.9975	492.129902646403	1.74371332938438	0.173572816976174	10.0460046668697	9.56677921163537e-24	5.15458063922914e-20	NA	NA	NA	NA	NA	NA	NA	NA	NA	NA	NA	NA	NA	NA	NA	NA	2	2	3	3	0.983576954586538
459.4052	29837.3157189903	1.01960460199497	0.101549541098852	10.0404648899639	1.01196091339027e-23	5.45244540134676e-20	NA	NA	NA	NA	NA	NA	NA	NA	NA	NA	NA	NA	NA	NA	NA	NA	2	2	3	3	0.687208148413903
420.0228	526.679417400084	-1.76614278781168	0.175909410432358	-10.0400699625493	1.01602069080392e-23	5.47431948205152e-20	NA	NA	NA	NA	NA	NA	NA	NA	NA	NA	NA	NA	NA	NA	NA	NA	2	2	3	3	-1.30767947576156
246.9602	4127.60605195144	1.61109447204486	0.160817234418761	10.0181704894243	1.26828849105903e-23	6.83353838982606e-20	NA	NA	NA	NA	NA	NA	NA	NA	NA	NA	NA	NA	NA	NA	NA	NA	1	2	2	3	0.922061055010269
417.9976	587.035905845842	2.04284101233455	0.204202432878726	10.0039993820631	1.46363799523995e-23	7.88608151835287e-20	NA	NA	NA	NA	NA	NA	NA	NA	NA	NA	NA	NA	NA	NA	NA	NA	1	2	3	3	1.09958556615687
165.0666	498.286159381423	1.76416801523068	0.176399620975863	10.0009739560159	1.50905495976895e-23	8.1307881232351e-20	NA	NA	NA	NA	NA	NA	NA	NA	NA	NA	NA	NA	NA	NA	NA	NA	2	2	3	3	0.993432680939459
452.1279	454.239486596558	-1.44782106523936	0.144830147471461	-9.99668294561849	1.5758733773174e-23	8.49080575698616e-20	NA	NA	NA	NA	NA	NA	NA	NA	NA	NA	NA	NA	NA	NA	NA	NA	2	2	0	3	-1.1081393427356
481.1134	471.416306997124	1.66816109913432	0.1668874677576	9.99572419396577	1.59119865296105e-23	8.57337834215414e-20	NA	NA	NA	NA	NA	NA	NA	NA	NA	NA	NA	NA	NA	NA	NA	NA	2	2	3	3	0.943620808284853
125.0828	688.266616791554	2.30704540484027	0.230846867503638	9.99383457002688	1.62183695379255e-23	8.73845750703423e-20	NA	NA	NA	NA	NA	NA	NA	NA	NA	NA	NA	NA	NA	NA	NA	NA	2	2	3	3	1.20914140018687
405.141	492.842055764476	-1.62666503272322	0.162981384694979	-9.98067991487213	1.85193367313914e-23	9.9782186308737e-20	NA	NA	NA	NA	NA	NA	NA	NA	NA	NA	NA	NA	NA	NA	NA	NA	2	2	3	3	-1.21107592340914
407.014	611.095035528544	2.10992307859876	0.211400785148346	9.98067758886591	1.85197708984698e-23	9.97845256009554e-20	NA	NA	NA	NA	NA	NA	NA	NA	NA	NA	NA	NA	NA	NA	NA	NA	2	2	0	3	1.12812736998238
468.2464	443.024720507041	-1.39166542061429	0.13948756282021	-9.97698570737844	1.92217492375881e-23	1.03566784892125e-19	NA	NA	NA	NA	NA	NA	NA	NA	NA	NA	NA	NA	NA	NA	NA	NA	2	2	3	3	-1.07522300288404
251.0053	5186.27316326104	1.32735187002973	0.133041998549672	9.97693874490438	1.92308463481005e-23	1.03615800123565e-19	NA	NA	NA	NA	NA	NA	NA	NA	NA	NA	NA	NA	NA	NA	NA	NA	2	2	3	3	0.809075085670021
458.1389	437.448206713924	1.5377827462166	0.154231968991682	9.97058363625986	2.05020499472515e-23	1.10465045115791e-19	NA	NA	NA	NA	NA	NA	NA	NA	NA	NA	NA	NA	NA	NA	NA	NA	2	2	3	3	0.896046800582726
253.2172	1406304.65169721	-1.42573614189759	0.143082394555175	-9.96444144180014	2.1809631347977e-23	1.175102937029e-19	NA	NA	NA	NA	NA	NA	NA	NA	NA	NA	NA	NA	NA	NA	NA	NA	2	2	3	3	-1.0953386987542
457.0834	916.9945366159	0.918748588837383	0.0923241897586443	9.95133118675824	2.48832122625337e-23	1.34070747670532e-19	NA	NA	NA	NA	NA	NA	NA	NA	NA	NA	NA	NA	NA	NA	NA	NA	1	2	3	3	0.639677139255057
162.0227	21254.3967460506	1.27963567760144	0.128652369629543	9.9464602267815	2.61313100312995e-23	1.40795498448641e-19	NA	NA	NA	NA	NA	NA	NA	NA	NA	NA	NA	NA	NA	NA	NA	NA	2	2	0	3	0.789867364296178
121.0502	2932.82273494187	0.757763070987635	0.0762136504377456	9.94261614074773	2.71598825136723e-23	1.46337446983666e-19	NA	NA	NA	NA	NA	NA	NA	NA	NA	NA	NA	NA	NA	NA	NA	NA	2	2	3	3	0.555151394052492
499.1584	1811.839585349	3.81888619479958	0.384106990184926	9.94224602098754	2.72610072622692e-23	1.46882307129107e-19	NA	NA	NA	NA	NA	NA	NA	NA	Patrinoside,Valerosidatum	1	C21H34O11	[M+K-2H]-	462.210115	499.1587216	-0.553331010801704	C11640,C17068	1	2	2	3	2.03186546607796
495.1942	455.461490293298	1.60854921518138	0.161891899749141	9.93594625595165	2.90405449552886e-23	1.56470456219095e-19	NA	NA	NA	NA	NA	NA	NA	NA	NA	NA	NA	NA	NA	NA	NA	NA	2	2	3	3	0.921349780798947
255.3	1373.38819571206	3.39727924468037	0.342349001012484	9.92343846376958	3.29215275182483e-23	1.77381190268322e-19	NA	NA	NA	NA	NA	NA	NA	NA	NA	NA	NA	NA	NA	NA	NA	NA	0	2	2	3	1.833956298367
488.1803	1733.38792759546	-2.22065943344921	0.223781959959496	-9.92331747318304	3.29614721085948e-23	1.77596411721109e-19	NA	NA	NA	NA	NA	NA	NA	NA	NA	NA	NA	NA	NA	NA	NA	NA	2	2	3	3	-1.62162006253601
235.0086	4497.91094687628	1.56878074049009	0.158131138492007	9.9207578940525	3.38178437351243e-23	1.8221054204485e-19	NA	NA	NA	NA	NA	NA	NA	NA	NA	NA	NA	NA	NA	NA	NA	NA	2	2	3	3	0.908625571986484
329.0809	2592.38009503874	-0.949299040728892	0.0956895667985859	-9.9206117499418	3.38673993322097e-23	1.82477547601946e-19	NA	NA	NA	NA	NA	NA	NA	NA	NA	NA	NA	NA	NA	NA	NA	NA	2	2	3	3	-0.78542744153106
254.2207	255633.460511738	-1.54684275606142	0.15605002209101	-9.91248021201354	3.67410169639836e-23	1.97960599401944e-19	NA	NA	NA	NA	NA	NA	NA	NA	NA	NA	NA	NA	NA	NA	NA	NA	2	2	3	3	-1.16126267631497
602.1405	602.921709722233	2.08759760413712	0.21065115920666	9.91021180229571	3.75848552828955e-23	2.02507200264241e-19	NA	NA	NA	NA	NA	NA	NA	NA	NA	NA	NA	NA	NA	NA	NA	NA	2	2	3	3	1.11764312764092
555.2776	454.611326712171	-1.44961703310168	0.146334940050582	-9.9061579729394	3.91409202956769e-23	2.10891278553107e-19	NA	NA	NA	NA	NA	NA	NA	NA	NA	NA	NA	NA	NA	NA	NA	NA	2	2	3	3	-1.10899918631096
470.2806	485.266884092897	-1.59277002402036	0.160859644650675	-9.90161346855662	4.09612572693978e-23	2.20699254167516e-19	NA	NA	NA	NA	NA	NA	NA	NA	NA	NA	NA	NA	NA	NA	NA	NA	0	2	3	3	-1.19098467752781
463.3399	435.584435425344	-1.35336668743219	0.13677619924076	-9.89475285133439	4.38692651013799e-23	2.36367600366235e-19	NA	NA	NA	NA	NA	NA	NA	NA	NA	NA	NA	NA	NA	NA	NA	NA	2	2	3	3	-1.05067436478434
347.165	1483.86661978205	-0.885930477343746	0.0896032606948111	-9.88725712071157	4.72804717082289e-23	2.54747181563937e-19	NA	NA	NA	NA	NA	NA	NA	NA	NA	NA	NA	NA	NA	NA	NA	NA	2	2	3	3	-0.743684597291677
441.2852	667.777299149301	-2.23734675824089	0.226294923920006	-9.88686232764007	4.74672426567514e-23	2.55753503434576e-19	NA	NA	NA	NA	NA	NA	NA	NA	NA	NA	NA	NA	NA	NA	NA	NA	2	2	3	3	-1.63563571476194
301.0426	1798.38392879862	3.80738593199169	0.385660257198609	9.87238342796352	5.48456484334503e-23	2.9550835375943e-19	NA	NA	NA	NA	NA	NA	NA	NA	NA	NA	NA	NA	NA	NA	NA	NA	2	2	3	3	2.02821424563716
493.3896	446.933124523474	1.57561574885072	0.159696755020015	9.86629783838278	5.82758729033121e-23	3.13990403203046e-19	NA	NA	NA	NA	NA	NA	NA	NA	6-Deoxoteasterone,6-Deoxotyphasterol	1	C28H50O3	[M+Hac-H]-	434.375995	493.3898486	-0.42177600653806	C15799,C15801	2	2	3	3	0.912145255610974
579.1423	705.433891097348	2.34716652998076	0.238242292054705	9.85201455937054	6.71836284585536e-23	3.61985390134687e-19	NA	NA	NA	NA	NA	NA	NA	NA	NA	NA	NA	NA	NA	NA	NA	NA	2	2	3	3	1.23465296407275
283.2572	27937.1964807054	-1.74802227988666	0.177673528176691	-9.83839459836871	7.69285548374002e-23	4.14491053463912e-19	NA	NA	NA	NA	NA	NA	NA	NA	NA	NA	NA	NA	NA	NA	NA	NA	2	2	3	3	-1.2935917704309
495.2204	434.244417901364	-1.34630439892225	0.136843550564845	-9.83827438973297	7.70205109764349e-23	4.14986513141031e-19	NA	NA	NA	NA	NA	NA	NA	NA	NA	NA	NA	NA	NA	NA	NA	NA	2	2	3	3	-1.04664417574831
396.9917	7692.44641054255	1.88060188901603	0.191244397053427	9.83350057827138	8.07616504928254e-23	4.35143772855343e-19	NA	NA	NA	NA	NA	NA	NA	NA	NA	NA	NA	NA	NA	NA	NA	NA	0	2	3	3	1.03386032340354
476.2504	456.47870108167	1.61161933642835	0.164227935647495	9.81330813222659	9.86793582940955e-23	5.31684382488587e-19	NA	NA	NA	NA	NA	NA	NA	NA	NA	NA	NA	NA	NA	NA	NA	NA	2	2	3	3	0.922772796008638
455.0974	2765.45534346153	1.30236286740516	0.13273954491566	9.81141579348227	1.00547790462928e-22	5.41751495014258e-19	NA	NA	NA	NA	NA	NA	NA	NA	NA	NA	NA	NA	NA	NA	NA	NA	2	2	3	3	0.800715483014336
378.0803	6133.93384326033	1.26205353075828	0.128664080342242	9.80890336604639	1.03082691380932e-22	5.55409541160463e-19	NA	NA	NA	NA	NA	NA	NA	NA	NA	NA	NA	NA	NA	NA	NA	NA	2	2	1	3	0.782265525974781
428.1228	3933.06744680642	1.23878672384076	0.126448599610373	9.7967611160411	1.16253604437867e-22	6.26374420711227e-19	NA	NA	NA	NA	NA	NA	NA	NA	NA	NA	NA	NA	NA	NA	NA	NA	0	2	3	3	0.771572954029318
176.9348	2298.44061477573	4.1762247922572	0.426382202506033	9.79455701413359	1.18817086946304e-22	6.40186464466683e-19	NA	NA	NA	NA	NA	NA	NA	NA	NA	NA	NA	NA	NA	NA	NA	NA	2	2	3	3	2.18611287923025
595.2349	468.542963584268	-1.51639769360442	0.15485757145485	-9.79220892693996	1.21609604216992e-22	6.55232547521152e-19	NA	NA	NA	NA	NA	NA	NA	NA	NA	NA	NA	NA	NA	NA	NA	NA	2	2	3	3	-1.14947659575416
440.205	3812.78755114029	-1.58499362016984	0.161929873434287	-9.78814832961039	1.26592902925114e-22	6.82082560960515e-19	NA	NA	NA	NA	NA	NA	NA	NA	NA	NA	NA	NA	NA	NA	NA	NA	2	2	3	3	-1.18345600340104
410.0468	5846.47012117962	1.72338301685542	0.176165383124119	9.78275632983578	1.335237917819e-22	7.19426190120877e-19	NA	NA	NA	NA	NA	NA	NA	NA	NA	NA	NA	NA	NA	NA	NA	NA	0	2	3	3	0.975311512684122
358.869	925.199710558079	2.78214291649578	0.284485023663468	9.77957602361143	1.37786510263893e-22	7.42393717301854e-19	NA	NA	NA	NA	NA	NA	NA	NA	NA	NA	NA	NA	NA	NA	NA	NA	0	2	2	3	1.47665185277922
298.1408	5462.81094723312	-0.687478369902277	0.0703419921815443	-9.77337076447846	1.46495262330538e-22	7.89316473436941e-19	NA	NA	NA	NA	NA	NA	NA	NA	NA	NA	NA	NA	NA	NA	NA	NA	2	2	3	3	-0.595769779994912
400.1835	441.0760871121	-1.38159407636913	0.141409656619804	-9.77015367545732	1.51222517938512e-22	8.14786926652703e-19	NA	NA	NA	NA	NA	NA	NA	NA	NA	NA	NA	NA	NA	NA	NA	NA	2	2	0	3	-1.06532649082796
271.0064	5777.94071255561	1.96303813969165	0.200922394287651	9.77013113272609	1.51256169753032e-22	8.14968242629338e-19	NA	NA	NA	NA	NA	NA	NA	NA	NA	NA	NA	NA	NA	NA	NA	NA	0	2	2	3	1.07522300288404
301.1517	6877.45720120532	-0.881781830204311	0.0904212013580667	-9.75193668034189	1.80982134841776e-22	9.75131742527486e-19	NA	NA	NA	NA	NA	NA	NA	NA	NA	NA	NA	NA	NA	NA	NA	NA	2	2	3	3	-0.738176350226683
393.0749	505.624997094931	-1.68055643238158	0.172399359491739	-9.74804336475569	1.88057813892172e-22	1.01325550125102e-18	NA	NA	NA	NA	NA	NA	NA	NA	NA	NA	NA	NA	NA	NA	NA	NA	0	2	3	3	-1.24065551771307
456.0674	420.540771403928	1.46621263449412	0.15072551233343	9.72770045226724	2.2972737084801e-22	1.23777107412908e-18	Delphinidin_3-arabinoside,[3-[1-Formyl-2-(2-furanyl)ethenyl]]-2-(2-furanyl)-5-(2-furanylmethylene)-4,5-dihydro-a-methyl-4-oxo-1H-pyrrole-1-acetic_acid,_9CI	1	C20H19O11	[M+Na-2H]-	435.09274	456.0674086	-0.0313550141107541	HMDB37998,HMDB35174	NA	NA	NA	NA	NA	NA	NA	NA	2	2	3	3	0.862500575172675
571.2355	441.435648649507	-1.38342239336317	0.14225919649547	-9.72466053122429	2.36693569599142e-22	1.27530495300018e-18	NA	NA	NA	NA	NA	NA	NA	NA	NA	NA	NA	NA	NA	NA	NA	NA	2	2	3	3	-1.06779081657456
179.0512	569.467062581154	-1.92573454976086	0.198232457873723	-9.71452692670328	2.61460305441127e-22	1.40874812571679e-18	S-Isopropyl_3-methylbut-2-enethioate	1	C8H14OS	[M+Na-2H]-	158.076537	179.0512056	0.175927327046913	HMDB32354	NA	NA	NA	NA	NA	NA	NA	NA	2	2	3	3	-1.41704799242676
578.4052	663.952017387824	2.2474855828326	0.231387122361327	9.7130970811893	2.65155370402915e-22	1.4286571357309e-18	NA	NA	NA	NA	NA	NA	NA	NA	NA	NA	NA	NA	NA	NA	NA	NA	0	2	2	3	1.18439341872208
584.2673	485.328276983927	-1.59300270350258	0.164069429445693	-9.7093206753051	2.75164872376569e-22	1.48258833236496e-18	NA	NA	NA	NA	NA	NA	NA	NA	NA	NA	NA	NA	NA	NA	NA	NA	2	2	3	3	-1.19193051729091
423.1612	1960.11722813022	1.19464706444582	0.123053698315014	9.70833937382004	2.77826488695139e-22	1.49692912108941e-18	NA	NA	NA	NA	NA	NA	NA	NA	NA	NA	NA	NA	NA	NA	NA	NA	2	2	3	3	0.752915534310827
358.9752	716.739241240306	2.37247148978787	0.244619312569967	9.69862708247652	3.05582725567298e-22	1.6464797253566e-18	NA	NA	NA	NA	NA	NA	NA	NA	NA	NA	NA	NA	NA	NA	NA	NA	2	2	3	3	1.25688498335082
124.0406	428.361681981923	-1.31480410909605	0.135814070329498	-9.68091233777336	3.63457910090747e-22	1.95831121956894e-18	NA	NA	NA	NA	NA	NA	NA	NA	NA	NA	NA	NA	NA	NA	NA	NA	2	2	0	3	-1.02753133326627
600.298	1519.73380834944	-1.12506015001591	0.116434187228047	-9.6626272472051	4.34573388483627e-22	2.34148141714978e-18	NA	NA	NA	NA	NA	NA	NA	NA	NA	NA	NA	NA	NA	NA	NA	NA	2	2	3	3	-0.912145255610974
452.0802	620.03776292063	2.13413654165897	0.220909704493962	9.66067356138856	4.42941964748251e-22	2.38657130606358e-18	NA	NA	NA	NA	NA	NA	NA	NA	NA	NA	NA	NA	NA	NA	NA	NA	1	2	3	3	1.1334162891787
496.1061	415.234376315041	1.44360743945376	0.149495943926214	9.65649904298594	4.6136159451625e-22	2.48581627125356e-18	Azlocillin	1	C20H23N5O6S	[M+Cl]-	461.136907	496.1063086	-0.46159461405226	HMDB15194	Azlocillin	1	C20H23N5O6S	[M+Cl]-	461.136907	496.1063086	-0.46159461405226	C06839	2	2	3	3	0.851755403592684
404.1074	462.154975688474	-1.48667425176655	0.154034465200439	-9.65156888643071	4.8409359905975e-22	2.60829631173393e-18	NA	NA	NA	NA	NA	NA	NA	NA	NA	NA	NA	NA	NA	NA	NA	NA	2	2	3	3	-1.12812736998238
395.0586	577.799410283797	2.01637059671865	0.208932697125371	9.65081399159233	4.87670772209766e-22	2.62757012066622e-18	N1-(5-Phospho-a-D-ribosyl)-5,6-dimethylbenzimidazole	1	C14H19N2O7P	[M+(37Cl)]-	358.092991	395.0594426	-2.21460343847821	HMDB03882	Cellobionate,N1-(5-Phospho-alpha-D-ribosyl)-5,6-dimethylbenzimidazole	1	C12H22O12	[M+K-2H]-	358.11113	395.0597366	-2.95879304239361	C20888,C04778	0	2	3	3	1.09195537531329
570.1432	526.709070096879	1.85948175446066	0.193194203096875	9.62493555527771	6.27462439577222e-22	3.38076762444207e-18	NA	NA	NA	NA	NA	NA	NA	NA	NA	NA	NA	NA	NA	NA	NA	NA	2	2	3	3	1.02832020463381
482.1999	1328.79098113042	-0.800291726934371	0.0831518673995226	-9.62445886018629	6.30378460775464e-22	3.3964791466582e-18	NA	NA	NA	NA	NA	NA	NA	NA	NA	NA	NA	NA	NA	NA	NA	NA	2	2	3	3	-0.673140060380691
393.1413	4933.94529505951	-1.09032883798767	0.11331250548904	-9.62231691270058	6.43647472370684e-22	3.46797258113324e-18	NA	NA	NA	NA	NA	NA	NA	NA	NA	NA	NA	NA	NA	NA	NA	NA	1	2	2	3	-0.88842911680105
485.0818	477.90906628921	-1.55961270935893	0.162109451777952	-9.62073890358467	6.53599431777828e-22	3.52159373841894e-18	NA	NA	NA	NA	NA	NA	NA	NA	NA	NA	NA	NA	NA	NA	NA	NA	2	2	3	3	-1.16675719444815
455.1152	3024.95692923297	1.18606545039201	0.123456044693118	9.60718815624045	7.45571905369385e-22	4.01714142613025e-18	NA	NA	NA	NA	NA	NA	NA	NA	NA	NA	NA	NA	NA	NA	NA	NA	2	2	2	3	0.751064232547225
370.0813	993.066869573348	2.89390191912418	0.301292498847738	9.60495840484449	7.61886868511218e-22	4.10504644753844e-18	NA	NA	NA	NA	NA	NA	NA	NA	NA	NA	NA	NA	NA	NA	NA	NA	2	2	3	3	1.53897134895725
412.3872	651.783317395368	2.21676018317709	0.230872845179851	9.60164969358012	7.86749642094683e-22	4.23900707160615e-18	NA	NA	NA	NA	NA	NA	NA	NA	NA	NA	NA	NA	NA	NA	NA	NA	2	2	3	3	1.16859654780165
329.0874	5332.66858932077	-1.46093570650593	0.152159850246135	-9.60132192653123	7.89255870481555e-22	4.25251063015462e-18	NA	NA	NA	NA	NA	NA	NA	NA	NA	NA	NA	NA	NA	NA	NA	NA	2	2	3	3	-1.11331075896207
181.0727	4866.05691648635	0.583224026020563	0.0607770817166375	9.59611764085257	8.30124802201176e-22	4.47271243425994e-18	NA	NA	NA	NA	NA	NA	NA	NA	NA	NA	NA	NA	NA	NA	NA	NA	0	2	3	3	0.456796371195099
480.2964	483.09320578351	1.71053752691307	0.178456417578296	9.58518359902965	9.22933478911372e-22	4.97276558437447e-18	NA	NA	NA	NA	NA	NA	NA	NA	NA	NA	NA	NA	NA	NA	NA	NA	2	2	2	3	0.968598115791572
387.2213	2416.05985705822	1.04840034667132	0.109380530269004	9.58488996252761	9.25562517485093e-22	4.98693084420968e-18	NA	NA	NA	NA	NA	NA	NA	NA	NA	NA	NA	NA	NA	NA	NA	NA	2	2	3	3	0.698442514582077
611.7341	462.016517443966	-1.48541429509548	0.155547862233114	-9.54956419053416	1.30243014825107e-21	7.01749363877679e-18	NA	NA	NA	NA	NA	NA	NA	NA	NA	NA	NA	NA	NA	NA	NA	NA	2	2	3	3	-1.1254947064774
402.199	2400.71517680462	-1.62893671192859	0.170593632746727	-9.54863722462024	1.31413493852318e-21	7.08055904876288e-18	NA	NA	NA	NA	NA	NA	NA	NA	NA	NA	NA	NA	NA	NA	NA	NA	0	2	3	3	-1.21495862743497
336.0466	1200.56796409156	3.18974422627773	0.334110009257432	9.5469879318103	1.33521842074228e-21	7.19415685095942e-18	Avenanthramide_1c,(Z)-N-Coumaroyl-5-hydroxyanthranilic_acid,Marshdine,Avenanthramide_G	1	C16H13NO5	[M+(37Cl)]-	299.079374	336.0458256	2.32379021122422	HMDB29284,HMDB38577,HMDB41141,HMDB41516	Avenanthramide_A	1	C16H13NO5	[M+(37Cl)]-	299.079374	336.0458256	2.32379021122422	C08472	0	2	2	3	1.74627815823007
181.0717	83383.821495884	0.520601683822362	0.0546047244335522	9.53400441487211	1.51330588737643e-21	8.15369212118418e-18	NA	NA	NA	NA	NA	NA	NA	NA	NA	NA	NA	NA	NA	NA	NA	NA	2	2	3	3	0.415868615044915
492.7363	425.757059787915	-1.30072767015523	0.136456202791611	-9.53219892936371	1.53986369024707e-21	8.29678556305119e-18	NA	NA	NA	NA	NA	NA	NA	NA	NA	NA	NA	NA	NA	NA	NA	NA	2	2	2	3	-1.01655353625357
560.2311	426.313078576618	-1.3035931844253	0.136767795912434	-9.53143373941576	1.55125789986507e-21	8.35817756447302e-18	NA	NA	NA	NA	NA	NA	NA	NA	NA	NA	NA	NA	NA	NA	NA	NA	2	2	3	3	-1.02124323665327
352.8611	2012.34384731933	3.97685115009929	0.417815175690938	9.51820656950241	1.76193426256547e-21	9.49330180670276e-18	NA	NA	NA	NA	NA	NA	NA	NA	NA	NA	NA	NA	NA	NA	NA	NA	2	2	3	3	2.10701587470172
557.2879	538.913353529409	1.89837914042602	0.199466374127343	9.51728906053136	1.77755569876025e-21	9.57747010492025e-18	NA	NA	NA	NA	NA	NA	NA	NA	NA	NA	NA	NA	NA	NA	NA	NA	2	2	3	3	1.04343222312779
145.0485	440.839311356753	-1.38027551391147	0.145119775299167	-9.51128480640222	1.88322034694627e-21	1.01467912293465e-17	NA	NA	NA	NA	NA	NA	NA	NA	NA	NA	NA	NA	NA	NA	NA	NA	2	2	3	3	-1.06368719483121
394.0577	466.734529818551	-1.50842293373448	0.158786409901738	-9.49969795694692	2.10499969848636e-21	1.13417383754445e-17	NA	NA	NA	NA	NA	NA	NA	NA	NA	NA	NA	NA	NA	NA	NA	NA	0	2	3	3	-1.14230230082808
453.2811	610.968673164451	-2.0658048036724	0.217727392975935	-9.48803352410845	2.35433579923105e-21	1.26851612862569e-17	NA	NA	NA	NA	NA	NA	NA	NA	NA	NA	NA	NA	NA	NA	NA	NA	2	2	3	3	-1.50635645661697
371.005	871.021906197086	2.68631834563296	0.283442390478066	9.47747562071467	2.6050882362969e-21	1.40362154171677e-17	Nicotinamide_ribotide	1	C11H15N2O8P	[M+K-2H]-	334.056606	371.0052126	-0.57950668256667	HMDB00229	Nicotinamide_D-ribonucleotide	1	C11H15N2O8P	[M+K-2H]-	334.056606	371.0052126	-0.57950668256667	C00455	2	2	3	3	1.42599033348296
494.1524	463.542327461437	1.63868245311092	0.172914214134179	9.47685221435482	2.62069371995008e-21	1.4120297763091e-17	Minocycline	1	C23H27N3O7	[M+(37Cl)]-	457.184902	494.1513536	2.17362553427707	HMDB15152	Minocycline	1	C23H27N3O7	[M+(37Cl)]-	457.184902	494.1513536	2.17362553427707	C07225	2	2	3	3	0.932068353779716
596.3052	535.349212801907	-1.79986136117336	0.189949076586703	-9.47549413514421	2.65501085390453e-21	1.43051984808376e-17	NA	NA	NA	NA	NA	NA	NA	NA	NA	NA	NA	NA	NA	NA	NA	NA	2	2	3	3	-1.33212947501081
418.1211	620.930386002384	2.13653495987376	0.225580502335713	9.4712749450931	2.76448597079679e-21	1.48950504106531e-17	Meropenem	1	C17H25N3O5S	[M+Cl]-	383.151494	418.1208956	0.421887549373753	HMDB14898	NA	NA	NA	NA	NA	NA	NA	NA	2	2	1	3	1.1343008623259
582.1435	479.669067294274	1.69821705056639	0.179403001210194	9.46593445544819	2.90947829573653e-21	1.56762690574284e-17	NA	NA	NA	NA	NA	NA	NA	NA	NA	NA	NA	NA	NA	NA	NA	NA	2	2	3	3	0.961189618362503
484.2411	1396.44803601554	-0.876517176494424	0.0927515529644488	-9.45016173292957	3.38307563798966e-21	1.82280115374883e-17	NA	NA	NA	NA	NA	NA	NA	NA	NA	NA	NA	NA	NA	NA	NA	NA	2	2	3	3	-0.734516599291178
446.2133	5592.70913354076	-1.25124235378806	0.132451191086388	-9.4468184357207	3.49285930695735e-21	1.88195259458862e-17	NA	NA	NA	NA	NA	NA	NA	NA	NA	NA	NA	NA	NA	NA	NA	NA	2	2	3	3	-0.990389903658067
126.0417	771.840688380746	2.49253670253364	0.26394407838677	9.44342725083305	3.60781473720863e-21	1.94389058040801e-17	NA	NA	NA	NA	NA	NA	NA	NA	NA	NA	NA	NA	NA	NA	NA	NA	2	2	3	3	1.33439197728371
352.0507	804.009004941195	2.55830194347083	0.271765169653859	9.41364909539102	4.79204701315776e-21	2.5819549306894e-17	NA	NA	NA	NA	NA	NA	NA	NA	NA	NA	NA	NA	NA	NA	NA	NA	2	2	0	3	1.36799620976077
160.007	662.836076239338	2.24467614027698	0.23876782868091	9.40108285390813	5.40043810315297e-21	2.90975604997882e-17	NA	NA	NA	NA	NA	NA	NA	NA	NA	NA	NA	NA	NA	NA	NA	NA	0	2	3	3	1.18064997781723
476.0935	1265.80161636679	1.48173487021121	0.157776790450809	9.39133611463071	5.92438877837496e-21	3.19206067378843e-17	NA	NA	NA	NA	NA	NA	NA	NA	NA	NA	NA	NA	NA	NA	NA	NA	2	2	3	3	0.868588705523699
478.3248	397.436643475595	1.36462097538279	0.145367860662266	9.38736367974224	6.15207908261077e-21	3.31474020971069e-17	NA	NA	NA	NA	NA	NA	NA	NA	NA	NA	NA	NA	NA	NA	NA	NA	2	2	3	3	0.822699911172041
68.9909	505.412778495996	-1.67960481068012	0.179077940689729	-9.3791831881192	6.64857754345694e-21	3.5822535804146e-17	NA	NA	NA	NA	NA	NA	NA	NA	NA	NA	NA	NA	NA	NA	NA	NA	1	2	3	3	-1.23965198855253
475.3273	4262.12228612986	-0.993916290971835	0.106045881912138	-9.37251190758471	7.08264934463236e-21	3.81613146688792e-17	NA	NA	NA	NA	NA	NA	NA	NA	NA	NA	NA	NA	NA	NA	NA	NA	2	2	3	3	-0.818141437811119
202.1198	1483.05719254237	-0.640074340570082	0.0683002053189986	-9.37148486714778	7.15191878508623e-21	3.85345384140446e-17	NA	NA	NA	NA	NA	NA	NA	NA	NA	NA	NA	NA	NA	NA	NA	NA	0	2	3	3	-0.556236934011204
349.0708	2891.81200089659	1.17683900378964	0.125639666137436	9.36677913886138	7.47796494758469e-21	4.02912751375863e-17	NA	NA	NA	NA	NA	NA	NA	NA	NA	NA	NA	NA	NA	NA	NA	NA	2	2	3	3	0.743071457450198
462.2315	553.786465679271	-1.8697538908586	0.199637919178546	-9.36572520166563	7.55298028694684e-21	4.06954577860696e-17	NA	NA	NA	NA	NA	NA	NA	NA	NA	NA	NA	NA	NA	NA	NA	NA	2	2	3	3	-1.38115579956776
487.1846	493.758861487247	1.74832453033995	0.186748554604416	9.36191733340788	7.83026452880818e-21	4.21894652812185e-17	NA	NA	NA	NA	NA	NA	NA	NA	NA	NA	NA	NA	NA	NA	NA	NA	0	2	2	3	0.986599278295267
187.1288	565.048871352471	-1.90999873159573	0.204288013270326	-9.34953892311004	8.80306346532466e-21	4.74309059511693e-17	NA	NA	NA	NA	NA	NA	NA	NA	NA	NA	NA	NA	NA	NA	NA	NA	2	2	3	3	-1.40821755198387
558.3501	636.792494852879	-2.14584031214522	0.229946718313439	-9.33190231147477	1.03987498849722e-20	5.602846438023e-17	NA	NA	NA	NA	NA	NA	NA	NA	NA	NA	NA	NA	NA	NA	NA	NA	2	2	3	3	-1.56534330026758
572.3987	1786.85935164987	-2.06976021838465	0.221938484036692	-9.32582840406564	1.10119954969175e-20	5.93326317373915e-17	NA	NA	NA	NA	NA	NA	NA	NA	NA	NA	NA	NA	NA	NA	NA	NA	2	2	2	3	-1.50925560941501
375.1383	32691.1839718712	-1.12632700505672	0.120778858319908	-9.32553114613327	1.10429088807847e-20	5.9499193049668e-17	NA	NA	NA	NA	NA	NA	NA	NA	NA	NA	NA	NA	NA	NA	NA	NA	2	2	3	3	-0.912850548948461
254.0784	3360.25968939725	0.89793148067228	0.0965071169521639	9.30430323721473	1.34873726249238e-20	7.26699637030895e-17	NA	NA	NA	NA	NA	NA	NA	NA	NA	NA	NA	NA	NA	NA	NA	NA	2	2	3	3	0.628304164850367
287.2227	27863.192262543	1.14765918509953	0.123380648736618	9.30177622545532	1.38118713873598e-20	7.44183630350948e-17	NA	NA	NA	NA	NA	NA	NA	NA	NA	NA	NA	NA	NA	NA	NA	NA	0	2	2	3	0.733298867678419
601.2464	467.685293379755	-1.51225409043891	0.162641243902586	-9.29809717481422	1.42981526766514e-20	7.70384466217978e-17	NA	NA	NA	NA	NA	NA	NA	NA	NA	NA	NA	NA	NA	NA	NA	NA	2	2	3	3	-1.14588207589664
259.1915	25278.1164127859	1.03353941979777	0.111166096024895	9.29725389984297	1.44119763744631e-20	7.76517287056072e-17	NA	NA	NA	NA	NA	NA	NA	NA	NA	NA	NA	NA	NA	NA	NA	NA	2	2	3	3	0.692518793441489
474.1615	488.807606547769	1.73203229821945	0.186315946819898	9.29621069898928	1.45540261433059e-20	7.84170928601321e-17	NA	NA	NA	NA	NA	NA	NA	NA	NA	NA	NA	NA	NA	NA	NA	NA	1	2	3	3	0.979060239856891
372.0438	706.438400635157	-2.34296354251547	0.252103018313551	-9.2936750943673	1.49050902576034e-20	8.03086263079671e-17	Gluconapin	1	C11H19NO9S2	[M-H]-	373.050128	372.0428516	2.43009641546002	HMDB38427	Gluconapin	1	C11H19NO9S2	[M-H]-	373.050128	372.0428516	2.43009641546002	C08415	2	2	3	3	-1.69714500726747
260.1253	24543.8844727978	-0.859604806485702	0.0925347803325866	-9.28953203753365	1.549681531579e-20	8.34968409214764e-17	NA	NA	NA	NA	NA	NA	NA	NA	NA	NA	NA	NA	NA	NA	NA	NA	2	2	3	3	-0.718769772383188
444.96	1169.796795321	3.14949043156306	0.339269071716588	9.28316399613939	1.6451901728075e-20	8.8642846510868e-17	NA	NA	NA	NA	NA	NA	NA	NA	NA	NA	NA	NA	NA	NA	NA	NA	2	2	3	3	1.71508705890748
345.1775	7797.93979099928	-1.2224618549936	0.13177670889446	-9.27676723185331	1.74698578564214e-20	9.41275941303985e-17	NA	NA	NA	NA	NA	NA	NA	NA	NA	NA	NA	NA	NA	NA	NA	NA	0	2	3	3	-0.970831052867114
350.2391	3687.30258566653	-1.68810946126072	0.182076856562984	-9.27141149691792	1.83698610981802e-20	9.89768115969948e-17	NA	NA	NA	NA	NA	NA	NA	NA	NA	NA	NA	NA	NA	NA	NA	NA	2	2	0	3	-1.24872913684575
200.9547	9054.52185025236	1.80498995310953	0.194694138182559	9.2709003463527	1.84581168949512e-20	9.9452333829997e-17	NA	NA	NA	NA	NA	NA	NA	NA	NA	NA	NA	NA	NA	NA	NA	NA	2	2	0	3	1.00956060970659
495.3043	524.92724125644	-1.75909645381395	0.189755124517108	-9.27035018574873	1.85535766956302e-20	9.99666712360558e-17	NA	NA	NA	NA	NA	NA	NA	NA	NA	NA	NA	NA	NA	NA	NA	NA	1	2	3	3	-1.30114536407304
356.0919	1492.93886428987	-0.899739167644379	0.0971929551229622	-9.25724674701049	2.09771444341529e-20	1.13024854211216e-16	NA	NA	NA	NA	NA	NA	NA	NA	NA	NA	NA	NA	NA	NA	NA	NA	2	2	3	3	-0.752915534310827
410.9948	438.047027720221	-1.36573881641384	0.147601553898638	-9.25287559880113	2.18532705614765e-20	1.17745421785236e-16	NA	NA	NA	NA	NA	NA	NA	NA	NA	NA	NA	NA	NA	NA	NA	NA	2	2	0	3	-1.05634546918786
581.27	463.186287372587	-1.49155413070515	0.161213241368874	-9.25205720101059	2.20212806379539e-20	1.18650660077295e-16	NA	NA	NA	NA	NA	NA	NA	NA	NA	NA	NA	NA	NA	NA	NA	NA	2	2	3	3	-1.13518632392079
489.173	419.972552494123	-1.26864637213423	0.137199084580803	-9.24675537020121	2.31410617455619e-20	1.24684040685087e-16	NA	NA	NA	NA	NA	NA	NA	NA	NA	NA	NA	NA	NA	NA	NA	NA	2	2	0	3	-1.00184814343736
196.9449	869.358590575779	2.68324772864629	0.290745601999447	9.22885061783803	2.73551391182336e-20	1.47389489569043e-16	NA	NA	NA	NA	NA	NA	NA	NA	NA	NA	NA	NA	NA	NA	NA	NA	2	2	3	3	1.42214397217183
400.9478	606.838506960874	2.09842516455214	0.227377361942291	9.22882184324368	2.73624878231509e-20	1.47429084391137e-16	NA	NA	NA	NA	NA	NA	NA	NA	NA	NA	NA	NA	NA	NA	NA	NA	2	2	0	3	1.12286982065641
569.1795	629.894208596963	-2.12475622094367	0.230284192448052	-9.22666987410774	2.79176433603982e-20	1.50420262425825e-16	NA	NA	NA	NA	NA	NA	NA	NA	NA	NA	NA	NA	NA	NA	NA	NA	2	2	3	3	-1.55435316043315
431.2142	1564.62363298807	-1.07172025337885	0.116158566029153	-9.22635574814066	2.79996061545737e-20	1.50861877960843e-16	NA	NA	NA	NA	NA	NA	NA	NA	NA	NA	NA	NA	NA	NA	NA	NA	0	2	3	3	-0.874027530613168
483.1417	3809.0681335412	2.3354846068305	0.253140388473119	9.2260449662639	2.80809305021075e-20	1.51300053545355e-16	NA	NA	NA	NA	NA	NA	NA	NA	NA	NA	NA	NA	NA	NA	NA	NA	2	2	3	3	1.22671810227505
454.1344	419.476185211733	-1.2658702651288	0.137309505694979	-9.2191014651296	2.99600192375653e-20	1.61424583652002e-16	NA	NA	NA	NA	NA	NA	NA	NA	NA	NA	NA	NA	NA	NA	NA	NA	2	2	2	3	-1.00031279010982
463.0211	1790.05083849487	1.14271409395325	0.124164460829976	9.20323002503929	3.47348296798785e-20	1.87151262315186e-16	NA	NA	NA	NA	NA	NA	NA	NA	NA	NA	NA	NA	NA	NA	NA	NA	2	2	1	3	0.731474306124314
326.1718	5316.94805922391	-0.721203848272342	0.078434865401321	-9.19493957925751	3.75205401102747e-20	2.0216067011416e-16	NA	NA	NA	NA	NA	NA	NA	NA	NA	NA	NA	NA	NA	NA	NA	NA	2	2	3	3	-0.618700683877743
404.1784	481.676403987783	-1.5771947198644	0.171701181449606	-9.18569520925112	4.08877527942863e-20	2.20303212055615e-16	NA	NA	NA	NA	NA	NA	NA	NA	NA	NA	NA	NA	NA	NA	NA	NA	2	2	3	3	-1.18158428606062
310.1135	12214.1363926545	-1.34867194441228	0.146953335913516	-9.17755242525421	4.41000766715109e-20	2.37611213106101e-16	NA	NA	NA	NA	NA	NA	NA	NA	NA	NA	NA	NA	NA	NA	NA	NA	2	2	3	3	-1.04744885260965
469.1497	414.000833715651	1.43805042016792	0.156893616584854	9.16576755301046	4.91956107454734e-20	2.65065950696611e-16	NA	NA	NA	NA	NA	NA	NA	NA	NA	NA	NA	NA	NA	NA	NA	NA	2	2	3	3	0.849084454763823
328.9992	999.268263475615	2.90353127508737	0.316789024454565	9.16550464488649	4.93156840759878e-20	2.65712905801422e-16	NA	NA	NA	NA	NA	NA	NA	NA	NA	NA	NA	NA	NA	NA	NA	NA	2	2	3	3	1.54970004671935
490.2147	1363.73615194881	-1.11200220150443	0.121377650693573	-9.16150704145499	5.11775346736654e-20	2.75744556821709e-16	NA	NA	NA	NA	NA	NA	NA	NA	NA	NA	NA	NA	NA	NA	NA	NA	1	2	3	3	-0.902318339983729
397.1475	468.069412073574	-1.51402799039538	0.165335278025503	-9.15731965056992	5.32022969532245e-20	2.86653975983973e-16	NA	NA	NA	NA	NA	NA	NA	NA	NA	NA	NA	NA	NA	NA	NA	NA	1	2	3	3	-1.14767748224388
452.176	417.627521827157	-1.25551278829427	0.137211666702312	-9.1501897649722	5.68336243003954e-20	3.0621956773053e-16	NA	NA	NA	NA	NA	NA	NA	NA	NA	NA	NA	NA	NA	NA	NA	NA	2	2	3	3	-0.992671125003316
482.0908	426.812284194353	1.49355684945826	0.163284846365075	9.14694096057724	5.85685067190199e-20	3.15567114202079e-16	NA	NA	NA	NA	NA	NA	NA	NA	NA	NA	NA	NA	NA	NA	NA	NA	0	2	3	3	0.876756659306041
436.0734	4004.8069668699	1.36824637539538	0.149763992773461	9.13601694277106	6.47948919787395e-20	3.49114877981448e-16	NA	NA	NA	NA	NA	NA	NA	NA	NA	NA	NA	NA	NA	NA	NA	NA	2	2	3	3	0.824658782546112
397.1908	559.135998581704	-1.8892349345639	0.206942698337591	-9.12926597430335	6.89652953718456e-20	3.71585011463504e-16	NA	NA	NA	NA	NA	NA	NA	NA	NA	NA	NA	NA	NA	NA	NA	NA	2	2	0	3	-1.39578996875978
476.1269	2167.00012877632	1.39164663340774	0.152562076328316	9.12183857810701	7.38604830285987e-20	3.9796028255809e-16	NA	NA	NA	NA	NA	NA	NA	NA	NA	NA	NA	NA	NA	NA	NA	NA	0	2	3	3	0.82989798335142
362.9859	2964.51028597924	1.53985384929369	0.169043284930774	9.10922814783374	8.29701324463549e-20	4.4704307362096e-16	NA	NA	NA	NA	NA	NA	NA	NA	NA	NA	NA	NA	NA	NA	NA	NA	1	2	2	3	0.8974374247801
357.1775	1265.07647021551	-0.864729411244707	0.0951489912310425	-9.08816163005823	1.00727718215893e-19	5.42720945747234e-16	NA	NA	NA	NA	NA	NA	NA	NA	NA	NA	NA	NA	NA	NA	NA	NA	2	2	3	3	-0.722387727217552
184.044	556.14551630916	-1.87835468023379	0.206729338702736	-9.08605760566354	1.02695342079108e-19	5.53322503122235e-16	NA	NA	NA	NA	NA	NA	NA	NA	NA	NA	NA	NA	NA	NA	NA	NA	2	2	3	3	-1.3896562111653
298.9317	18882.5859340453	1.74166549887272	0.191718260864548	9.08450499716995	1.04171609315203e-19	5.61276630990312e-16	NA	NA	NA	NA	NA	NA	NA	NA	NA	NA	NA	NA	NA	NA	NA	NA	2	2	0	3	0.982822776467623
477.1667	668.150838230679	2.25759007580145	0.2486390130731	9.07979020628479	1.08784329882507e-19	5.86129969406947e-16	NA	NA	NA	NA	NA	NA	NA	NA	NA	NA	NA	NA	NA	NA	NA	NA	2	2	3	3	1.18815353094807
190.0722	4030.73892971673	0.803723169095699	0.0885378802073527	9.07773223408339	1.10860496400683e-19	5.9731635460688e-16	NA	NA	NA	NA	NA	NA	NA	NA	NA	NA	NA	NA	NA	NA	NA	NA	2	2	2	3	0.583042715515278
146.1011	470.128552672369	-1.52364875566763	0.167911395393779	-9.0741236000953	1.14595990127052e-19	6.17443194804556e-16	NA	NA	NA	NA	NA	NA	NA	NA	NA	NA	NA	NA	NA	NA	NA	NA	2	2	3	3	-1.15308602919783
289.0678	3449.58833795912	-0.956282662719308	0.105515674099942	-9.06294416328646	1.26976036840156e-19	6.84146886494761e-16	NA	NA	NA	NA	NA	NA	NA	NA	NA	NA	NA	NA	NA	NA	NA	NA	2	2	3	3	-0.789232137563534
242.0436	7254.82663580232	2.15439966220719	0.237801761860033	9.05964550201795	1.30875199319799e-19	7.05155573935077e-16	NA	NA	NA	NA	NA	NA	NA	NA	NA	NA	NA	NA	NA	NA	NA	NA	2	2	1	3	1.13873710457437
446.3352	440.076975840593	1.5471993868387	0.170912098973599	9.05260304057053	1.39600021332538e-19	7.52164914939717e-16	NA	NA	NA	NA	NA	NA	NA	NA	NA	NA	NA	NA	NA	NA	NA	NA	2	2	1	3	0.900921603004951
380.9343	4182.45571158421	1.48691104513904	0.164277136156222	9.0512354910122	1.41359725882811e-19	7.61646203056584e-16	NA	NA	NA	NA	NA	NA	NA	NA	NA	NA	NA	NA	NA	NA	NA	NA	2	2	2	3	0.871304896326508
355.1984	2095.87746072292	-0.884041541422993	0.0976739574106321	-9.05094423180157	1.41737327756557e-19	7.63680721952331e-16	NA	NA	NA	NA	NA	NA	NA	NA	NA	NA	NA	NA	NA	NA	NA	NA	2	2	0	3	-0.741233711330784
116.0714	85916.1239573522	-1.10039972067778	0.12161467060406	-9.04824816950205	1.45280283820151e-19	7.82770169222971e-16	NA	NA	NA	NA	NA	NA	NA	NA	NA	NA	NA	NA	NA	NA	NA	NA	2	2	2	3	-0.895352137915319
413.1192	491.479400239183	-1.61997405674755	0.179324126731319	-9.03377635946753	1.65847451872629e-19	8.93586070689725e-16	NA	NA	NA	NA	NA	NA	NA	NA	NA	NA	NA	NA	NA	NA	NA	NA	2	2	3	3	-1.20817583328539
361.0859	2756.99682325237	1.56959122415626	0.173936040860389	9.02395625651903	1.81416456267686e-19	9.77471866370292e-16	1,5-Dihydroxy-3-methoxy-2-prenylxanthone,1,7-Dihydroxy-3-methoxy-2-prenylxanthone,1,6-Dihydroxy-3-methoxy-2-prenylxanthone,Egonol,Moracin_O,Moracin_P,1,5-Bis(4-hydroxy-3-methoxyphenyl)-1,4-pentadien-3-one,omega-Hydroxymoracin_N	1	C19H18O5	[M+Cl]-	326.115425	361.0848266	2.93172108596387	HMDB30605,HMDB30606,HMDB34015,HMDB34279,HMDB40313,HMDB40315,HMDB40930,HMDB41299	Methylophiopogonone_B,R1128C,R1128D	1	C19H18O5	[M+Cl]-	326.115425	361.0848266	2.93172108596387	C17474,C18842,C18843	2	2	3	3	0.91003209253983
413.0574	2540.65302704861	1.25706465128431	0.139565504988962	9.00698672916153	2.11795695559276e-19	1.14115520767338e-15	NA	NA	NA	NA	NA	NA	NA	NA	NA	NA	NA	NA	NA	NA	NA	NA	2	2	3	3	0.779741614028852
478.9946	2945.7721215151	1.20630645249413	0.133954242393445	9.00536206200182	2.14955352567886e-19	1.15817943963577e-15	NA	NA	NA	NA	NA	NA	NA	NA	NA	NA	NA	NA	NA	NA	NA	NA	2	2	3	3	0.757865009338197
422.0692	540.094011726484	1.90207894001387	0.211437211820599	8.99595167584666	2.34194314383004e-19	1.26183896589563e-15	Niazicin_A	1	C17H23NO7S	[M+K-2H]-	385.119526	422.0681326	2.58062600760101	HMDB38952	NA	NA	NA	NA	NA	NA	NA	NA	2	2	3	3	1.0442342013624
576.287	443.901723713817	-1.39579375462652	0.155322321972713	-8.9864337392003	2.55382560692648e-19	1.37600123701199e-15	NA	NA	NA	NA	NA	NA	NA	NA	NA	NA	NA	NA	NA	NA	NA	NA	0	2	2	3	-1.07854533289645
491.0526	415.136889606435	-1.24165481069642	0.138176260110043	-8.98602125797563	2.56342422426855e-19	1.38117297203589e-15	NA	NA	NA	NA	NA	NA	NA	NA	NA	NA	NA	NA	NA	NA	NA	NA	2	2	2	3	-0.980563588701235
397.0036	1974.11535731544	3.94800292869824	0.440713668137126	8.95820396355358	3.30009623537744e-19	1.77809185162136e-15	NA	NA	NA	NA	NA	NA	NA	NA	NA	NA	NA	NA	NA	NA	NA	NA	2	2	3	3	2.08607588945616
312.937	1243.08669752648	3.2435559171699	0.362142207097744	8.95658073982645	3.34902225575148e-19	1.8044531913989e-15	NA	NA	NA	NA	NA	NA	NA	NA	NA	NA	NA	NA	NA	NA	NA	NA	2	2	0	3	1.77475584271422
575.267	462.039333215662	-1.48538194367015	0.165917197302929	-8.95254963208045	3.47364628087474e-19	1.87160061613531e-15	NA	NA	NA	NA	NA	NA	NA	NA	NA	NA	NA	NA	NA	NA	NA	NA	2	2	3	3	-1.12461888351657
382.1728	2295.10856485728	-0.721252373169093	0.0806834661019676	-8.93928344944397	3.91701937943738e-19	2.11049004164086e-15	NA	NA	NA	NA	NA	NA	NA	NA	NA	NA	NA	NA	NA	NA	NA	NA	0	2	2	3	-0.619264009124519
134.0607	3331.95246208696	0.790563002890433	0.0884659510542624	8.93635340454911	4.02224136436733e-19	2.16718364712112e-15	NA	NA	NA	NA	NA	NA	NA	NA	NA	NA	NA	NA	NA	NA	NA	NA	2	2	3	3	0.574244601220622
359.2435	5483.1150444071	-1.38071696513762	0.154574523034475	-8.93237085926299	4.16974978845379e-19	2.2466611860189e-15	NA	NA	NA	NA	NA	NA	NA	NA	NA	NA	NA	NA	NA	NA	NA	NA	2	2	0	3	-1.06450648524969
412.2093	542.21039666763	-1.82655016717414	0.204566354545284	-8.92888848332001	4.30310373541776e-19	2.31851229264309e-15	NA	NA	NA	NA	NA	NA	NA	NA	NA	NA	NA	NA	NA	NA	NA	NA	2	2	3	3	-1.35042436475418
435.2286	1833.76550718613	-1.03593745639122	0.116024804943987	-8.92858606305208	4.31488150067936e-19	2.32485815256604e-15	NA	NA	NA	NA	NA	NA	NA	NA	NA	NA	NA	NA	NA	NA	NA	NA	2	2	1	3	-0.845754262191711
323.0624	1847.21477546153	-0.846130179622808	0.0948461165214367	-8.9210840744499	4.61745901098289e-19	2.48788691511758e-15	NA	NA	NA	NA	NA	NA	NA	NA	NA	NA	NA	NA	NA	NA	NA	NA	2	2	3	3	-0.707971832125817
564.5069	557.225942306098	-1.88227143937732	0.211102987276506	-8.9163657211155	4.81840401111372e-19	2.59615608118807e-15	NA	NA	NA	NA	NA	NA	NA	NA	NA	NA	NA	NA	NA	NA	NA	NA	0	2	3	3	-1.3908787798211
253.0852	6048.56788603866	1.94397543631453	0.218309692710556	8.90466846514203	5.35458360535204e-19	2.88504964656368e-15	Undecanedioic_acid,Butyl_butyryllactate,Marindinin,Tetrahydrofurfuryl_cinnamate,Pterosin_E,3-Hydroxysebacic_acid,2-Hydroxydecanedioic_acid	1	C11H20O4	[M+K-2H]-	216.13616	253.0847666	1.5876103701916	HMDB00888,HMDB37137,HMDB29504,HMDB36189,HMDB36605,HMDB00350,HMDB00424	Encecalin,Mexicanin_E	1	C14H16O3	[M+Na-2H]-	232.109945	253.0846136	2.19215222957701	C09005,C09503	2	2	3	3	1.06368719483121
610.4595	565.554395496106	1.98053567860252	0.222440373599045	8.90366998831106	5.40299278833759e-19	2.9111325143563e-15	NA	NA	NA	NA	NA	NA	NA	NA	NA	NA	NA	NA	NA	NA	NA	NA	2	2	1	3	1.08021097061336
450.1837	2631.88601582181	-0.643286522739539	0.0723012385235277	-8.89730986461879	5.72165913033285e-19	3.08282993942334e-15	NA	NA	NA	NA	NA	NA	NA	NA	NA	NA	NA	NA	NA	NA	NA	NA	0	2	2	3	-0.557866474343096
492.3248	415.571863997794	-1.24414143961788	0.139935661748717	-8.89081042009141	6.06648056101299e-19	3.2686197262738e-15	NA	NA	NA	NA	NA	NA	NA	NA	NA	NA	NA	NA	NA	NA	NA	NA	2	2	3	3	-0.984331692564315
330.879	2212.03501426525	4.11885608133777	0.463547336671425	8.88551342116184	6.36262457145044e-19	3.4281821190975e-15	NA	NA	NA	NA	NA	NA	NA	NA	NA	NA	NA	NA	NA	NA	NA	NA	2	2	3	3	2.17113888527122
405.214	3025.04187780424	-0.497186089336348	0.0559573183250913	-8.88509500129868	6.38661705573599e-19	3.44110926963055e-15	NA	NA	NA	NA	NA	NA	NA	NA	NA	NA	NA	NA	NA	NA	NA	NA	2	2	1	3	-0.450609908365998
178.9737	5162.2736247337	1.22129483209162	0.13767291129041	8.87098863999028	7.24993506189319e-19	3.90626501134805e-15	NA	NA	NA	NA	NA	NA	NA	NA	NA	NA	NA	NA	NA	NA	NA	NA	2	2	3	3	0.763455457331696
296.1351	8653.14463332054	-0.942777324042535	0.106293793737936	-8.86954252820185	7.34470050762345e-19	3.95732463350751e-15	NA	NA	NA	NA	NA	NA	NA	NA	NA	NA	NA	NA	NA	NA	NA	NA	0	2	2	3	-0.781002948115233
446.0717	462.656522609215	1.63518159055426	0.184367208193114	8.8691563243801	7.3702152460023e-19	3.97107197454604e-15	NA	NA	NA	NA	NA	NA	NA	NA	NA	NA	NA	NA	NA	NA	NA	NA	0	2	2	3	0.930633035597038
442.975	1234.01436220689	3.23225571841652	0.36447399694349	8.86827522819869	7.42875345462067e-19	4.00261236134962e-15	NA	NA	NA	NA	NA	NA	NA	NA	NA	NA	NA	NA	NA	NA	NA	NA	0	2	2	3	1.76805602655339
366.9188	2046.29500211065	1.27799608507062	0.144121404419432	8.86749674844487	7.48085601697943e-19	4.03068522194852e-15	NA	NA	NA	NA	NA	NA	NA	NA	NA	NA	NA	NA	NA	NA	NA	NA	0	2	3	3	0.789232137563534
412.0985	5111.7191350183	1.09158385297003	0.123110049804943	8.86673228302277	7.53237183480868e-19	4.05844194459491e-15	NA	NA	NA	NA	NA	NA	NA	NA	NA	NA	NA	NA	NA	NA	NA	NA	2	2	3	3	0.713960413492017
296.8949	1251.60316377658	3.25408139215904	0.367350207589193	8.85825385403912	8.12774664170799e-19	4.37922989055227e-15	NA	NA	NA	NA	NA	NA	NA	NA	NA	NA	NA	NA	NA	NA	NA	NA	0	2	2	3	1.77700692066495
607.4398	725.343211081127	2.39215297224573	0.27050406061899	8.84331631389122	9.29186990876156e-19	5.00645950684073e-15	NA	NA	NA	NA	NA	NA	NA	NA	NA	NA	NA	NA	NA	NA	NA	NA	2	2	3	3	1.27031943527406
559.4707	1138.34224187615	-1.48149733201306	0.167574265895831	-8.84084035274243	9.5001323802552e-19	5.1186713264815e-15	NA	NA	NA	NA	NA	NA	NA	NA	NA	NA	NA	NA	NA	NA	NA	NA	2	2	3	3	-1.12286982065641
452.3564	530.177753345743	1.87068453517524	0.211629693187995	8.83942374529396	9.62135509061442e-19	5.18398612282305e-15	NA	NA	NA	NA	NA	NA	NA	NA	NA	NA	NA	NA	NA	NA	NA	NA	2	2	3	3	1.02989987028828
560.4735	422.447334482014	-1.28261855562656	0.145106059524723	-8.83917983733842	9.64238053139497e-19	5.19531463031561e-15	NA	NA	NA	NA	NA	NA	NA	NA	NA	NA	NA	NA	NA	NA	NA	NA	2	2	3	3	-1.01033516182379
573.4109	1277.71747804723	-1.22367875659131	0.138534214218121	-8.83304361668114	1.01865279140341e-18	5.48850124008157e-15	NA	NA	NA	NA	NA	NA	NA	NA	NA	NA	NA	NA	NA	NA	NA	NA	2	2	3	3	-0.972322370644878
96.9693	337104.159500909	1.28523774555244	0.145731989773775	8.81918752051322	1.15293218979062e-18	6.21199863859186e-15	NA	NA	NA	NA	NA	NA	NA	NA	NA	NA	NA	NA	NA	NA	NA	NA	2	2	3	3	0.792411465824398
178.0862	3469.72086590411	1.04615461459396	0.118685730648435	8.81449361164423	1.2022723158494e-18	6.47784323779658e-15	NA	NA	NA	NA	NA	NA	NA	NA	NA	NA	NA	NA	NA	NA	NA	NA	2	2	3	3	0.697849041798894
480.1667	542.366914079479	1.91018123181233	0.21712624303441	8.79756037371129	1.39822581703888e-18	7.53364070220549e-15	Pranlukast	1	C27H23N5O4	[M-H]-	481.175005	480.1677286	-2.09426819023621	HMDB15481	NA	NA	NA	NA	NA	NA	NA	NA	2	2	0	3	1.04825420827149
491.1192	1287.78658675853	-1.00266346495521	0.114065720118941	-8.79022605485402	1.49259334358936e-18	8.04209293525949e-15	NA	NA	NA	NA	NA	NA	NA	NA	NA	NA	NA	NA	NA	NA	NA	NA	2	2	3	3	-0.82531244312218
570.4446	476.49189452656	-1.5529804943251	0.176773530843196	-8.78514157021983	1.56167731244254e-18	8.41431735944038e-15	NA	NA	NA	NA	NA	NA	NA	NA	NA	NA	NA	NA	NA	NA	NA	NA	2	2	3	3	-1.1640055427542
205.0353	38252.1648102784	1.44333921708998	0.164328216956796	8.78327072379454	1.58788371030497e-18	8.55551743112317e-15	NA	NA	NA	NA	NA	NA	NA	NA	NA	NA	NA	NA	NA	NA	NA	NA	2	2	3	3	0.851087097252524
483.2564	417.662616177058	-1.25549128870632	0.143007063963931	-8.77922568232697	1.64603941691405e-18	8.86886037833291e-15	NA	NA	NA	NA	NA	NA	NA	NA	NA	NA	NA	NA	NA	NA	NA	NA	2	2	3	3	-0.99191014434932
358.0344	898.838061821186	2.73644916852892	0.312169518608171	8.7659076412379	1.85277865625746e-18	9.98277139991522e-15	NA	NA	NA	NA	NA	NA	NA	NA	NA	NA	NA	NA	NA	NA	NA	NA	2	2	3	3	1.45755038909557
401.1086	518.037484153724	-1.73204100832913	0.197620047931601	-8.76450049707817	1.87606594402069e-18	1.01082433063835e-14	NA	NA	NA	NA	NA	NA	NA	NA	NA	NA	NA	NA	NA	NA	NA	NA	2	2	0	3	-1.28186882036026
584.1584	551.000561442256	1.93599627856975	0.221040266758598	8.75856832313763	1.97745848691064e-18	1.06545463274745e-14	NA	NA	NA	NA	NA	NA	NA	NA	NA	NA	NA	NA	NA	NA	NA	NA	0	2	3	3	1.06123359661422
467.0432	590.012789749612	2.05160982598424	0.234521008316949	8.74808547305726	2.1700287803738e-18	1.1692115068654e-14	NA	NA	NA	NA	NA	NA	NA	NA	MM_4550	1	C13H16N2O9S2	[M+Hac-H]-	408.029727	467.0435806	-0.894563199954421	C20815	2	2	3	3	1.1021432337557
478.1073	406.437312894051	-1.19126737744641	0.136283701833842	-8.74108467422473	2.30882886221651e-18	1.24399699096225e-14	NA	NA	NA	NA	NA	NA	NA	NA	NA	NA	NA	NA	NA	NA	NA	NA	2	2	3	3	-0.95236846791949
433.2803	20789.0038917161	-2.12907144726272	0.243673077823408	-8.73740942692766	2.38516784015719e-18	1.28512843227669e-14	NA	NA	NA	NA	NA	NA	NA	NA	NA	NA	NA	NA	NA	NA	NA	NA	1	2	3	3	-1.5574740324904
366.1894	2272.32395251311	0.928013943528009	0.106271836992916	8.73245414577592	2.49205295993764e-18	1.3427181348144e-14	NA	NA	NA	NA	NA	NA	NA	NA	NA	NA	NA	NA	NA	NA	NA	NA	2	2	3	3	0.643677232416402
486.1399	507.630520453458	1.7972262834488	0.205916414346232	8.72794084509897	2.59351236298138e-18	1.39738446117437e-14	Glisoxepide	1	C20H27N5O5S	[M+(37Cl)]-	449.173292	486.1397436	0.390217015824492	HMDB15406	NA	NA	NA	NA	NA	NA	NA	NA	2	2	3	3	1.00492595695872
403.1831	6803.24961927393	-1.11027537986886	0.127267939350373	-8.72392045896361	2.68731903715797e-18	1.44792749722072e-14	NA	NA	NA	NA	NA	NA	NA	NA	NA	NA	NA	NA	NA	NA	NA	NA	0	2	3	3	-0.900223893227505
492.3518	546.685023288769	-1.84280614842666	0.211430044311122	-8.7159143083513	2.88421415748507e-18	1.55401458805295e-14	NA	NA	NA	NA	NA	NA	NA	NA	NA	NA	NA	NA	NA	NA	NA	NA	2	2	3	3	-1.36326915577502
462.3149	8834.8488331813	-1.97199705822425	0.226461747129072	-8.70785942095691	3.09667027332104e-18	1.66848594326538e-14	NA	NA	NA	NA	NA	NA	NA	NA	NA	NA	NA	NA	NA	NA	NA	NA	2	2	3	3	-1.44554630971016
566.1107	511.638151418771	1.80984890369101	0.208079796702353	8.69785982288275	3.3820195012066e-18	1.82223210725012e-14	NA	NA	NA	NA	NA	NA	NA	NA	NA	NA	NA	NA	NA	NA	NA	NA	1	2	3	3	1.01343945055249
467.1341	480.548059721104	1.70197140234327	0.195892109205852	8.68831015829619	3.67870313410236e-18	1.98208524865435e-14	Silymonin	1	C25H24O9	[M-H]-	468.142035	467.1347586	-1.45782343841613	HMDB30585	104-1,104-2,8-D-Olivosyl-landomycin	1	C25H24O9	[M-H]-	468.142035	467.1347586	-1.45782343841613	C12403,C12407,C18778	2	2	3	3	0.965628357116027
404.2414	4640.77247186623	-1.24234605302186	0.14300651851798	-8.687338632509	3.71028898995522e-18	1.99910370778787e-14	NA	NA	NA	NA	NA	NA	NA	NA	NA	NA	NA	NA	NA	NA	NA	NA	2	2	3	3	-0.982069156949261
445.3895	4092.56976143075	0.752354066667068	0.0866170609128434	8.6859800914292	3.75490675058869e-18	2.02314375721719e-14	NA	NA	NA	NA	NA	NA	NA	NA	NA	NA	NA	NA	NA	NA	NA	NA	2	2	3	3	0.552982273457504
104.0348	4961.05520352709	-0.987112807065413	0.113679907878062	-8.68326536756378	3.84565756420626e-18	2.07204029559433e-14	NA	NA	NA	NA	NA	NA	NA	NA	NA	NA	NA	NA	NA	NA	NA	NA	0	2	2	3	-0.81424766423962
453.1366	413.257799756119	1.43489410529931	0.165297790982106	8.68066110728989	3.93474935381195e-18	2.12004295183388e-14	NA	NA	NA	NA	NA	NA	NA	NA	NA	NA	NA	NA	NA	NA	NA	NA	0	2	3	3	0.847085211817251
271.1302	6005.41863206171	-0.793046267379588	0.0913583994956989	-8.68060596242083	3.93665772381053e-18	2.12107118158912e-14	NA	NA	NA	NA	NA	NA	NA	NA	NA	NA	NA	NA	NA	NA	NA	NA	2	2	3	3	-0.666155833792598
361.2357	6487.49625876964	-1.83851067136108	0.212236569207536	-8.6625536693598	4.6131168624176e-18	2.4855473654706e-14	NA	NA	NA	NA	NA	NA	NA	NA	NA	NA	NA	NA	NA	NA	NA	NA	2	2	3	3	-1.35857236931292
477.2714	434.347959566352	-1.34617979689814	0.155539799042773	-8.65488964999851	4.93388788156064e-18	2.65837879058487e-14	NA	NA	NA	NA	NA	NA	NA	NA	NA	NA	NA	NA	NA	NA	NA	NA	0	2	3	3	-1.04503685177924
345.2109	3616.16236699371	1.07347800818333	0.12405112180646	8.65351310452585	4.99379063650436e-18	2.69065439494855e-14	NA	NA	NA	NA	NA	NA	NA	NA	NA	NA	NA	NA	NA	NA	NA	NA	2	2	2	3	0.703794893970357
373.1727	9852.43001174192	-0.904377784104696	0.104565761610373	-8.64889013551622	5.20026958928242e-18	2.80190525470537e-14	NA	NA	NA	NA	NA	NA	NA	NA	NA	NA	NA	NA	NA	NA	NA	NA	2	2	3	3	-0.756006786381569
456.2099	1335.14220272532	-1.01534619539804	0.117451197396473	-8.64483477312367	5.38832107230077e-18	2.90322739375566e-14	NA	NA	NA	NA	NA	NA	NA	NA	NA	NA	NA	NA	NA	NA	NA	NA	2	2	3	3	-0.832526142088969
466.0959	549.10728496744	1.93040932441789	0.223329133576406	8.64378638605812	5.43801803678258e-18	2.93000411821845e-14	NA	NA	NA	NA	NA	NA	NA	NA	NA	NA	NA	NA	NA	NA	NA	NA	2	2	3	3	1.05634546918786
267.1004	11448.0118806366	1.6972907833753	0.196553615420612	8.63525598215634	5.85956751479891e-18	3.15713497697365e-14	NA	NA	NA	NA	NA	NA	NA	NA	NA	NA	NA	NA	NA	NA	NA	NA	2	2	3	3	0.960451668607425
373.2089	4916.21998560977	-0.825344636721538	0.0956165833848356	-8.63181477003533	6.03861191672883e-18	3.2536041007335e-14	NA	NA	NA	NA	NA	NA	NA	NA	NA	NA	NA	NA	NA	NA	NA	NA	2	2	3	3	-0.689566033768385
359.1569	13680.9123952163	-0.703246295199761	0.0815801767775199	-8.62030854771997	6.67739397288806e-18	3.59777987259208e-14	NA	NA	NA	NA	NA	NA	NA	NA	NA	NA	NA	NA	NA	NA	NA	NA	2	2	3	3	-0.606915710243333
471.0202	955.022937474417	2.83222392830931	0.328630409861337	8.61826490586899	6.79762735121304e-18	3.66256161683359e-14	NA	NA	NA	NA	NA	NA	NA	NA	NA	NA	NA	NA	NA	NA	NA	NA	1	2	3	3	1.50780444886299
357.031	10377.3023845077	2.98427730065141	0.346281309413327	8.6180721266978	6.80907879951533e-18	3.66873165717886e-14	NA	NA	NA	NA	NA	NA	NA	NA	NA	NA	NA	NA	NA	NA	NA	NA	2	2	3	3	1.5978325324787
453.2966	403.422273465095	-1.17342237291569	0.13635422295671	-8.6056914664699	7.58580593402723e-18	4.08723223725387e-14	NA	NA	NA	NA	NA	NA	NA	NA	NA	NA	NA	NA	NA	NA	NA	NA	2	2	3	3	-0.944347019135524
366.2132	2188.31998165672	-1.03853143881469	0.120788576640792	-8.59792761614482	8.11684645549724e-18	4.37335687022191e-14	NA	NA	NA	NA	NA	NA	NA	NA	NA	NA	NA	NA	NA	NA	NA	NA	2	2	3	3	-0.848417663686823
344.1823	6765.3425969153	-0.665943717911923	0.0774840344359385	-8.59459271525808	8.3560638268969e-18	4.50224718993205e-14	NA	NA	NA	NA	NA	NA	NA	NA	NA	NA	NA	NA	NA	NA	NA	NA	1	2	3	3	-0.578638059530746
192.0338	2825.28925221135	1.26664575053113	0.14740677135858	8.59286000810574	8.48308681240072e-18	4.57068717452151e-14	NA	NA	NA	NA	NA	NA	NA	NA	NA	NA	NA	NA	NA	NA	NA	NA	2	2	3	3	0.784161734627085
158.0819	33180.5246309642	1.32389424422618	0.154094281352049	8.59145603983556	8.58740641134676e-18	4.62689457443363e-14	NA	NA	NA	NA	NA	NA	NA	NA	NA	NA	NA	NA	NA	NA	NA	NA	2	2	3	3	0.808430035600027
438.1012	13047.2209016465	2.43784841787052	0.283757294806632	8.59131540400328	8.59792563692568e-18	4.63256233317556e-14	NA	NA	NA	NA	NA	NA	NA	NA	NA	NA	NA	NA	NA	NA	NA	NA	2	2	3	3	1.29897962733866
429.0316	792.995343278212	2.53608796661427	0.295417410997278	8.58476133161172	9.10252038475551e-18	4.90443798330627e-14	NA	NA	NA	NA	NA	NA	NA	NA	NA	NA	NA	NA	NA	NA	NA	NA	2	2	3	3	1.35390536292892
342.0458	2546.11628363885	-1.81361968470781	0.211950487062494	-8.55680828972602	1.16035256803761e-17	6.25197963658665e-14	NA	NA	NA	NA	NA	NA	NA	NA	NA	NA	NA	NA	NA	NA	NA	NA	2	2	3	3	-1.34007832451687
69.9989	1875.61703563071	-1.30189512699741	0.152233688469818	-8.55195154294327	1.21024588756134e-17	6.52080484218052e-14	NA	NA	NA	NA	NA	NA	NA	NA	NA	NA	NA	NA	NA	NA	NA	NA	2	2	3	3	-1.01889558534399
434.3117	1740.57873720265	0.905647013279004	0.106043256881553	8.54035456767031	1.33810604640892e-17	7.20971537805129e-14	NA	NA	NA	NA	NA	NA	NA	NA	NA	NA	NA	NA	NA	NA	NA	NA	2	2	3	3	0.630572220708425
411.215	693.176611219784	2.31797957128347	0.27148042686165	8.53829352664434	1.3621853229046e-17	7.33945451981e-14	15-deoxy-delta12,14-Prostaglandin_J2-2-glycerol_ester,Treprostinil,Annoglabasin_A,Tussilagone,Digoxigenin	1	C23H34O5	[M+Na-2H]-	390.240625	411.2152936	-0.732219848550636	HMDB13656,HMDB14518,HMDB33400,HMDB40953,HMDB60731	Mevastatin,3beta,17-Dihydroxy-5alpha-pregnane-11,20-dione_3-acetate	1	C23H34O5	[M+Na-2H]-	390.240625	411.2152936	-0.732219848550636	C13963,C15404	1	2	3	3	1.21983791400031
436.1009	19416.9818632563	1.39720987224462	0.163680985870042	8.53617703252325	1.38735743047599e-17	7.47508183540463e-14	NA	NA	NA	NA	NA	NA	NA	NA	NA	NA	NA	NA	NA	NA	NA	NA	2	2	3	3	0.833842379886178
436.3403	1362.9749701176	-0.678976666580231	0.0795440837311991	-8.53585376474605	1.39124234829689e-17	7.49601377262363e-14	NA	NA	NA	NA	NA	NA	NA	NA	NA	NA	NA	NA	NA	NA	NA	NA	0	2	3	3	-0.587458712293953
255.0448	2415.53262917485	0.997681010294819	0.116946342355195	8.53110059025713	1.44961918473686e-17	7.81054816736222e-14	NA	NA	NA	NA	NA	NA	NA	NA	NA	NA	NA	NA	NA	NA	NA	NA	2	2	3	3	0.677229385863764
494.1137	404.389092588682	1.39637811698512	0.163713876901952	8.52938152470368	1.47132192812162e-17	7.9274825487193e-14	NA	NA	NA	NA	NA	NA	NA	NA	NA	NA	NA	NA	NA	NA	NA	NA	0	2	2	3	0.832526142088969
559.3115	410.441604118354	-1.21430017014895	0.142366733927869	-8.52938138458799	1.47132371004679e-17	7.92749214973212e-14	NA	NA	NA	NA	NA	NA	NA	NA	NA	NA	NA	NA	NA	NA	NA	NA	2	2	3	3	-0.965628357116026
388.1719	2752.40246602432	-0.82828390568899	0.0971469290851846	-8.52609458156622	1.51371510212867e-17	8.15589697026927e-14	NA	NA	NA	NA	NA	NA	NA	NA	NA	NA	NA	NA	NA	NA	NA	NA	1	2	3	3	-0.69311006979386
130.087	277952.10521115	-0.853764175527818	0.100232246020596	-8.51785936586099	1.62529393922552e-17	8.75708374454712e-14	NA	NA	NA	NA	NA	NA	NA	NA	NA	NA	NA	NA	NA	NA	NA	NA	2	2	3	3	-0.716363021757051
352.1148	1647.61874257825	-0.759600846304044	0.08922619860738	-8.51320417276207	1.69191778353089e-17	9.11605301766443e-14	NA	NA	NA	NA	NA	NA	NA	NA	NA	NA	NA	NA	NA	NA	NA	NA	2	2	3	3	-0.64826141835506
185.0933	4674.08140502424	0.630772458674984	0.0741024220180212	8.51217060788627	1.70707154795051e-17	9.19770150035736e-14	NA	NA	NA	NA	NA	NA	NA	NA	NA	NA	NA	NA	NA	NA	NA	NA	2	2	3	3	0.482243377150215
407.3293	639.300278706976	2.18499792194754	0.257380642650163	8.489363844341	2.07771279544541e-17	1.11947165418599e-13	NA	NA	NA	NA	NA	NA	NA	NA	NA	NA	NA	NA	NA	NA	NA	NA	2	2	3	3	1.15671054791349
420.1554	11080.8418769845	-1.18363849095715	0.13943563381941	-8.488780511373	2.08816680807467e-17	1.12510427619063e-13	NA	NA	NA	NA	NA	NA	NA	NA	NA	NA	NA	NA	NA	NA	NA	NA	2	2	3	3	-0.949444509635655
156.5948	756.450629529555	-2.4695056250822	0.291048988113751	-8.48484525263851	2.16005997632317e-17	1.16384031524292e-13	NA	NA	NA	NA	NA	NA	NA	NA	NA	NA	NA	NA	NA	NA	NA	NA	0	2	3	3	-1.77700692066495
425.2651	506.773870406956	-1.68515497666646	0.198967843568919	-8.4694840454596	2.4648237338049e-17	1.32804702777408e-13	NA	NA	NA	NA	NA	NA	NA	NA	NA	NA	NA	NA	NA	NA	NA	NA	2	2	3	3	-1.2456920114098
315.0257	5920.85189304385	-1.0620149021254	0.125452208578715	-8.46549386541123	2.55069539573035e-17	1.37431467921951e-13	NA	NA	NA	NA	NA	NA	NA	NA	NA	NA	NA	NA	NA	NA	NA	NA	2	2	3	3	-0.867910658702429
303.1199	4241.61564693496	1.38004421733851	0.16302626612099	8.46516484843193	2.55790640602567e-17	1.37819997156663e-13	NA	NA	NA	NA	NA	NA	NA	NA	NA	NA	NA	NA	NA	NA	NA	NA	2	2	3	3	0.82531244312218
478.9113	777.836176972698	2.50509425074515	0.296017246075033	8.4626631858813	2.61339674505819e-17	1.40809816623735e-13	NA	NA	NA	NA	NA	NA	NA	NA	NA	NA	NA	NA	NA	NA	NA	NA	2	2	3	3	1.34122080628956
408.0966	7896.07480169974	1.00259024337379	0.118506575884313	8.46020767955133	2.6690177633869e-17	1.43806677091286e-13	NA	NA	NA	NA	NA	NA	NA	NA	NA	NA	NA	NA	NA	NA	NA	NA	2	2	3	3	0.680743555858109
281.1078	2690.88043436988	0.884983927502938	0.104659044803283	8.45587621372195	2.76999343349245e-17	1.49247246196573e-13	NA	NA	NA	NA	NA	NA	NA	NA	NA	NA	NA	NA	NA	NA	NA	NA	0	2	3	3	0.623777714729692
434.2837	4044.34992916537	-1.94079368535281	0.229521022761177	-8.45584278949584	2.77078709435585e-17	1.49290008643893e-13	NA	NA	NA	NA	NA	NA	NA	NA	NA	NA	NA	NA	NA	NA	NA	NA	2	2	0	3	-1.42727715360331
589.3889	576.161917729701	2.0118838653251	0.238108349613396	8.44944693704226	2.92685987376419e-17	1.57699209998414e-13	NA	NA	NA	NA	NA	NA	NA	NA	NA	NA	NA	NA	NA	NA	NA	NA	2	2	3	3	1.09026839179494
573.2879	846.125165622657	-1.13304983765538	0.134167130894364	-8.44506273706847	3.03882210537e-17	1.63731735037335e-13	NA	NA	NA	NA	NA	NA	NA	NA	NA	NA	NA	NA	NA	NA	NA	NA	0	2	3	3	-0.924197682265794
403.0644	8886.17006427219	1.14034894471469	0.135221479416799	8.43319382122523	3.36356934742647e-17	1.81229116439338e-13	NA	NA	NA	NA	NA	NA	NA	NA	NA	NA	NA	NA	NA	NA	NA	NA	0	2	2	3	0.730259283558085
398.0481	615.089140172714	-2.07838657078627	0.246610143698205	-8.42782271490724	3.52156042081547e-17	1.89741675473537e-13	NA	NA	NA	NA	NA	NA	NA	NA	NA	NA	NA	NA	NA	NA	NA	NA	2	2	3	3	-1.51655953542646
322.1139	7706.49757592718	1.4612405091214	0.173627145456444	8.41596805200004	3.89663505087758e-17	2.09950696541284e-13	NA	NA	NA	NA	NA	NA	NA	NA	NA	NA	NA	NA	NA	NA	NA	NA	0	2	3	3	0.857787377804187
461.0674	2546.00052019895	1.13221658773523	0.134612886458093	8.41090788204519	4.06849167337205e-17	2.19210331361286e-13	NA	NA	NA	NA	NA	NA	NA	NA	NA	NA	NA	NA	NA	NA	NA	NA	2	2	3	3	0.728438768138464
558.2771	775.805953411529	-0.938271000723754	0.111656045525369	-8.40322614247139	4.34377055429047e-17	2.3404235746517e-13	NA	NA	NA	NA	NA	NA	NA	NA	NA	NA	NA	NA	NA	NA	NA	NA	2	2	3	3	-0.777851935243406
409.1096	1409.91382719543	0.794609572008674	0.0947413646871273	8.38714509372736	4.98090101878523e-17	2.68370946892148e-13	NA	NA	NA	NA	NA	NA	NA	NA	NA	NA	NA	NA	NA	NA	NA	NA	0	2	3	3	0.576989208061387
448.2125	399.177723716012	-1.14781526836856	0.136956361894892	-8.38088316955631	5.25320239925333e-17	2.8304254527177e-13	NA	NA	NA	NA	NA	NA	NA	NA	NA	NA	NA	NA	NA	NA	NA	NA	0	2	3	3	-0.932068353779716
477.2054	409.485705288192	-1.20869809006087	0.144374076248994	-8.37198838921948	5.6654028096595e-17	3.05251903384454e-13	NA	NA	NA	NA	NA	NA	NA	NA	NA	NA	NA	NA	NA	NA	NA	NA	2	2	3	3	-0.962667090439626
557.1111	460.023131498681	1.62504021993486	0.194105069125834	8.37196177953184	5.66668259439865e-17	3.05320858186199e-13	NA	NA	NA	NA	NA	NA	NA	NA	NA	NA	NA	NA	NA	NA	NA	NA	0	2	3	3	0.926338537000495
561.2511	911.901318301253	-1.15703690879279	0.138205492885223	-8.37185906752409	5.6716251718209e-17	3.0558716425771e-13	NA	NA	NA	NA	NA	NA	NA	NA	NA	NA	NA	NA	NA	NA	NA	NA	2	2	3	3	-0.934224938775244
563.015	427.32211015911	1.49468139885002	0.178622043407308	8.36784402606864	5.8681997369676e-17	3.16178601827814e-13	NA	NA	NA	NA	NA	NA	NA	NA	NA	NA	NA	NA	NA	NA	NA	NA	2	2	3	3	0.877439962250799
341.0256	4732.995009741	0.831804765584635	0.0995312967198664	8.35721821173266	6.42144559561197e-17	3.45987488691573e-13	NA	NA	NA	NA	NA	NA	NA	NA	NA	NA	NA	NA	NA	NA	NA	NA	2	2	3	3	0.598549277549143
164.0172	422.065046058103	-1.27982502431969	0.153143183048733	-8.35704860537227	6.43068096722541e-17	3.46485090514105e-13	NA	NA	NA	NA	NA	NA	NA	NA	NA	NA	NA	NA	NA	NA	NA	NA	2	2	0	3	-1.00801331964507
353.1302	2181.81033257487	-1.56310599094841	0.187088484782241	-8.35490218848989	6.54869527955236e-17	3.52843701662281e-13	NA	NA	NA	NA	NA	NA	NA	NA	NA	NA	NA	NA	NA	NA	NA	NA	2	2	1	3	-1.17043986329661
600.1536	556.465844389172	1.95288178818348	0.233761844147288	8.35415118881856	6.59048910802499e-17	3.55095553140387e-13	NA	NA	NA	NA	NA	NA	NA	NA	NA	NA	NA	NA	NA	NA	NA	NA	2	2	3	3	1.06861370087847
427.2304	1628.81263988026	-1.00473047078657	0.120315392132449	-8.35080576956036	6.77988338170267e-17	3.6530011660614e-13	NA	NA	NA	NA	NA	NA	NA	NA	NA	NA	NA	NA	NA	NA	NA	NA	0	2	3	3	-0.82727554443704
131.0372	464.952661249537	-1.49914960820211	0.179527668876479	-8.35052121817264	6.79623821796025e-17	3.66181315183698e-13	NA	NA	NA	NA	NA	NA	NA	NA	NA	NA	NA	NA	NA	NA	NA	NA	2	2	3	3	-1.13962704584628
452.3144	404.665803748144	-1.18093095809677	0.141575869904087	-8.34132934444843	7.34599848863111e-17	3.95802398567444e-13	NA	NA	NA	NA	NA	NA	NA	NA	NA	NA	NA	NA	NA	NA	NA	NA	0	2	3	3	-0.948714787609576
562.2319	506.487980338785	-1.68394343798983	0.201884166991423	-8.34113671757811	7.3579764788798e-17	3.96447772682043e-13	NA	NA	NA	NA	NA	NA	NA	NA	NA	NA	NA	NA	NA	NA	NA	NA	2	2	1	3	-1.2446821857152
495.1998	2372.81621654682	-1.63061843034878	0.195910687231253	-8.32327451551433	8.55659669070603e-17	4.61029429695241e-13	NA	NA	NA	NA	NA	NA	NA	NA	NA	NA	NA	NA	NA	NA	NA	NA	0	2	3	3	-1.21690686593625
560.2917	427.54955443561	-1.31044860126851	0.157455140222225	-8.32267907811082	8.59970543434198e-17	4.63352128802346e-13	NA	NA	NA	NA	NA	NA	NA	NA	NA	NA	NA	NA	NA	NA	NA	NA	2	2	3	3	-1.02516854667756
459.0623	503.243695407977	1.7816429153656	0.214695220835633	8.29847496572637	1.0545631835969e-16	5.6819864332201e-13	NA	NA	NA	NA	NA	NA	NA	NA	NA	NA	NA	NA	NA	NA	NA	NA	2	2	3	3	1.00031279010982
453.0536	453.787009472843	-1.4451526682786	0.174211551763672	-8.29538944833594	1.08230038093906e-16	5.83143445249965e-13	NA	NA	NA	NA	NA	NA	NA	NA	NA	NA	NA	NA	NA	NA	NA	NA	1	2	2	3	-1.10556471427251
473.2248	2231.03870645848	-0.844443365043647	0.101987328189827	-8.27988515859442	1.2329412526246e-16	6.64308746914134e-13	NA	NA	NA	NA	NA	NA	NA	NA	NA	NA	NA	NA	NA	NA	NA	NA	2	2	3	3	-0.705583502739014
406.9383	743.802775468203	2.4326954622999	0.293892970929476	8.2774877350968	1.25801086084591e-16	6.77816251823779e-13	NA	NA	NA	NA	NA	NA	NA	NA	NA	NA	NA	NA	NA	NA	NA	NA	2	2	3	3	1.29681996627732
394.2596	1226.42460913683	-1.24372785940181	0.150255924490244	-8.27739647285962	1.25897504601076e-16	6.78335754790595e-13	NA	NA	NA	NA	NA	NA	NA	NA	NA	NA	NA	NA	NA	NA	NA	NA	2	2	3	3	-0.983576954586538
488.9769	420.259967439798	1.46487645147695	0.177038859243371	8.27432156836945	1.29189073126222e-16	6.96070726004086e-13	NA	NA	NA	NA	NA	NA	NA	NA	NA	NA	NA	NA	NA	NA	NA	NA	2	2	3	3	0.860478293005005
459.2285	396.101291396026	-1.12910674810673	0.136511494097945	-8.27114782947594	1.32675418443613e-16	7.14855154574189e-13	NA	NA	NA	NA	NA	NA	NA	NA	NA	NA	NA	NA	NA	NA	NA	NA	2	2	2	3	-0.919218749189061
247.13	5872.27046783997	-0.789162007578738	0.0954232504305329	-8.27012288952827	1.33821005697349e-16	7.21027578697315e-13	NA	NA	NA	NA	NA	NA	NA	NA	NA	NA	NA	NA	NA	NA	NA	NA	0	2	3	3	-0.662675889540262
296.1228	1996.27574921157	-0.567347693909408	0.0686979733724288	-8.25857978129391	1.47415919222672e-16	7.94276972771759e-13	NA	NA	NA	NA	NA	NA	NA	NA	NA	NA	NA	NA	NA	NA	NA	NA	0	2	3	3	-0.504305829753966
135.0296	30866.1170579763	0.842595136021956	0.102045498207577	8.25705347930179	1.49312535943479e-16	8.04495943663467e-13	NA	NA	NA	NA	NA	NA	NA	NA	NA	NA	NA	NA	NA	NA	NA	NA	2	2	3	3	0.604122205390676
480.0857	465.386479534216	1.64645477863644	0.199534675432327	8.25147195628586	1.5645535380422e-16	8.42981446297135e-13	NA	NA	NA	NA	NA	NA	NA	NA	NA	NA	NA	NA	NA	NA	NA	NA	2	2	3	3	0.935665079134951
159.0413	536.050833144366	-1.80240510169057	0.218653284143168	-8.24321074688458	1.67649902323988e-16	9.03297673721648e-13	NA	NA	NA	NA	NA	NA	NA	NA	NA	NA	NA	NA	NA	NA	NA	NA	2	2	3	3	-1.33666133089641
597.1287	1486.09990836702	-1.15720612034661	0.140527878279433	-8.23470854690879	1.79995300728097e-16	9.69814680322984e-13	NA	NA	NA	NA	NA	NA	NA	NA	NA	NA	NA	NA	NA	NA	NA	NA	0	2	3	3	-0.934944766570156
281.0886	7346.87522801653	0.546691247125806	0.0664167577576065	8.23122455210779	1.85309218012253e-16	9.9844606665002e-13	NA	NA	NA	NA	NA	NA	NA	NA	NA	NA	NA	NA	NA	NA	NA	NA	2	2	3	3	0.431131342889328
133.0129	995.421588349997	2.89773201538488	0.352530137621667	8.21981358795118	2.03819740312425e-16	1.09818076080335e-12	NA	NA	NA	NA	NA	NA	NA	NA	NA	NA	NA	NA	NA	NA	NA	NA	0	2	3	3	1.54201860442974
447.1381	3359.38706909217	0.721711619939207	0.0879703145068015	8.20403591808698	2.32448608756107e-16	1.25243310397791e-12	NA	NA	NA	NA	NA	NA	NA	NA	NA	NA	NA	NA	NA	NA	NA	NA	2	2	3	3	0.537870284306622
372.2136	1808.09438616839	-0.657955219469329	0.0802186745821978	-8.20202057558481	2.36379826391168e-16	1.27361450459561e-12	NA	NA	NA	NA	NA	NA	NA	NA	NA	NA	NA	NA	NA	NA	NA	NA	2	2	3	3	-0.570409399768024
115.0589	410.523982511172	-1.21521958296796	0.148316830434324	-8.19340313172392	2.53941845457866e-16	1.36823866332698e-12	NA	NA	NA	NA	NA	NA	NA	NA	NA	NA	NA	NA	NA	NA	NA	NA	2	2	3	3	-0.966369997739163
174.041	3764.63493624424	0.792870714986162	0.0970315834513681	8.17126431192938	3.05174214450596e-16	1.64427866745981e-12	NA	NA	NA	NA	NA	NA	NA	NA	NA	NA	NA	NA	NA	NA	NA	NA	2	2	3	3	0.575341923769249
318.1091	8869.8310232477	-0.70969199173881	0.0869459145228209	-8.16245358547049	3.28286744219686e-16	1.76880897785567e-12	NA	NA	NA	NA	NA	NA	NA	NA	NA	NA	NA	NA	NA	NA	NA	NA	2	2	3	3	-0.610274181790562
482.2098	1175.57688392005	-0.653187244685489	0.0800520026287326	-8.15953659166854	3.36312384476269e-16	1.81205112755814e-12	NA	NA	NA	NA	NA	NA	NA	NA	NA	NA	NA	NA	NA	NA	NA	NA	2	2	3	3	-0.567675101114969
360.1601	1651.72607560835	-0.758223031858461	0.0929786849531007	-8.15480485920957	3.49744123178462e-16	1.88442133568555e-12	NA	NA	NA	NA	NA	NA	NA	NA	NA	NA	NA	NA	NA	NA	NA	NA	2	2	0	3	-0.647114097844473
489.2307	1024.84832279334	-1.47820588148639	0.181293273362018	-8.15367197068926	3.53037643714621e-16	1.90216682433438e-12	NA	NA	NA	NA	NA	NA	NA	NA	NA	NA	NA	NA	NA	NA	NA	NA	2	2	3	3	-1.1219965760409
450.0797	430.346106045424	1.50711204994791	0.185357393123341	8.13084401195174	4.263116437547e-16	2.29696713655032e-12	NA	NA	NA	NA	NA	NA	NA	NA	NA	NA	NA	NA	NA	NA	NA	NA	2	2	3	3	0.882921211614417
465.3554	440.114964127789	-1.37614383246811	0.169331438496782	-8.12692459642846	4.40319092246299e-16	2.37243926902306e-12	NA	NA	NA	NA	NA	NA	NA	NA	NA	NA	NA	NA	NA	NA	NA	NA	2	2	3	3	-1.06123359661422
491.3214	1607.00475090475	-1.3994455448606	0.172217186190985	-8.12605045880059	4.43504466852973e-16	2.38960206740382e-12	NA	NA	NA	NA	NA	NA	NA	NA	NA	NA	NA	NA	NA	NA	NA	NA	0	2	3	3	-1.08104491436307
283.088	2878.18463307483	-0.562766924191736	0.0693116835631754	-8.11936596055687	4.68625433823058e-16	2.52495383743864e-12	NA	NA	NA	NA	NA	NA	NA	NA	NA	NA	NA	NA	NA	NA	NA	NA	2	2	3	3	-0.500611957317945
293.0991	50563.5831525284	0.929298408438355	0.114483471384633	8.11731507787849	4.76610238338599e-16	2.56797596416837e-12	NA	NA	NA	NA	NA	NA	NA	NA	NA	NA	NA	NA	NA	NA	NA	NA	2	2	3	3	0.645394712201089
309.1553	13625.7080107449	-1.03220163779653	0.127259062609056	-8.11102656765188	5.01938782867834e-16	2.70444616209189e-12	NA	NA	NA	NA	NA	NA	NA	NA	NA	NA	NA	NA	NA	NA	NA	NA	2	2	3	3	-0.844424809074293
447.1982	436.393080202225	-1.35677909668856	0.16741500261386	-8.1042862079568	5.30560759063218e-16	2.85866136983262e-12	NA	NA	NA	NA	NA	NA	NA	NA	NA	NA	NA	NA	NA	NA	NA	NA	0	2	3	3	-1.052291227229
148.0434	5837.80633152671	-1.3997690918479	0.172736773546447	-8.10348059136069	5.34087507686812e-16	2.87766349141654e-12	NA	NA	NA	NA	NA	NA	NA	NA	NA	NA	NA	NA	NA	NA	NA	NA	2	2	3	3	-1.08187961061722
486.3209	554.098405335327	1.946032905586	0.240308453770761	8.09806261515206	5.58413274452194e-16	3.00873072274842e-12	LysoSM(d18:1)	1	C23H50N2O5P	[M+Na-2H]-	465.345736	486.3204046	1.07603957206941	HMDB06482	Sphingosyl-phosphocholine	1	C23H50N2O5P	[M+Na-2H]-	465.345736	486.3204046	1.07603957206941	C03640	2	2	3	3	1.06450648524969
559.1397	478.367540661834	1.69429879130322	0.209391252179282	8.09154524684992	5.89125001150335e-16	3.174205506198e-12	NA	NA	NA	NA	NA	NA	NA	NA	NA	NA	NA	NA	NA	NA	NA	NA	2	2	3	3	0.958977335944965
340.1882	1409.12930764343	-0.925825045538534	0.114467276255553	-8.08811981750655	6.0592784534782e-16	3.26473923073405e-12	NA	NA	NA	NA	NA	NA	NA	NA	NA	NA	NA	NA	NA	NA	NA	NA	0	2	3	3	-0.769069868181065
282.0847	40782.0708116629	-0.681811176670202	0.0843035484820771	-8.08757387970632	6.08649125163801e-16	3.27940148638256e-12	NA	NA	NA	NA	NA	NA	NA	NA	NA	NA	NA	NA	NA	NA	NA	NA	2	2	3	3	-0.589671008750128
398.2042	1461.11094081734	-1.17383676732807	0.145161580514459	-8.0864148982668	6.14466162438751e-16	3.31074368321999e-12	NA	NA	NA	NA	NA	NA	NA	NA	NA	NA	NA	NA	NA	NA	NA	NA	0	2	2	3	-0.946528646208096
168.0242	75329.5556959754	2.40951473228758	0.29874906690764	8.06534647029541	7.30284589181564e-16	3.93477336651027e-12	NA	NA	NA	NA	NA	NA	NA	NA	NA	NA	NA	NA	NA	NA	NA	NA	2	2	1	3	1.28504849024148
332.1459	8375.48444975766	-0.769828363116572	0.0954560000005641	-8.06474567457281	7.33884833222015e-16	3.95417148140022e-12	NA	NA	NA	NA	NA	NA	NA	NA	NA	NA	NA	NA	NA	NA	NA	NA	2	2	3	3	-0.652859268039642
250.1199	1846.47842922526	-0.538472739341225	0.0668904885353298	-8.05006438332137	8.27504934789111e-16	4.45859658864373e-12	NA	NA	NA	NA	NA	NA	NA	NA	NA	NA	NA	NA	NA	NA	NA	NA	2	2	3	3	-0.480154549393887
403.0773	655.330073281373	-2.20089231318774	0.273438733969562	-8.04894127922906	8.35133019878037e-16	4.49969671110286e-12	NA	NA	NA	NA	NA	NA	NA	NA	NA	NA	NA	NA	NA	NA	NA	NA	0	2	3	3	-1.60791590728027
310.1507	34080.7822073353	-1.24888836581179	0.155217117626328	-8.0460736863983	8.54925290501211e-16	4.60633746522053e-12	NA	NA	NA	NA	NA	NA	NA	NA	NA	NA	NA	NA	NA	NA	NA	NA	2	2	3	3	-0.987356268373502
347.0705	2734.55669614602	-1.28438088553508	0.15966152918585	-8.04439799671485	8.66704162955841e-16	4.66980203000607e-12	NA	NA	NA	NA	NA	NA	NA	NA	NA	NA	NA	NA	NA	NA	NA	NA	2	2	3	3	-1.01111032054717
603.2617	542.103727773974	-1.82548400398671	0.22751450155722	-8.02359406320126	1.02695281266735e-15	5.5332217546517e-12	NA	NA	NA	NA	NA	NA	NA	NA	NA	NA	NA	NA	NA	NA	NA	NA	2	2	3	3	-1.34811275966073
458.0906	4325.79480962869	0.975227607626668	0.121607900588717	8.01944283969618	1.06225886851241e-15	5.72345078354487e-12	NA	NA	NA	NA	NA	NA	NA	NA	NA	NA	NA	NA	NA	NA	NA	NA	2	2	3	3	0.665575283715718
140.0114	3281.59864829015	1.73443334724333	0.216279990778417	8.01938885331418	1.06272580890938e-15	5.72596665840372e-12	NA	NA	NA	NA	NA	NA	NA	NA	NA	NA	NA	NA	NA	NA	NA	NA	2	2	3	3	0.9813160947772
433.1824	3192.39518976219	-0.726365244551039	0.0905846144114171	-8.01863814590008	1.069239839983e-15	5.76106425782842e-12	NA	NA	NA	NA	NA	NA	NA	NA	NA	NA	NA	NA	NA	NA	NA	NA	2	2	0	3	-0.624342820659804
579.3374	492.715964983366	-1.62520154269155	0.202683323185819	-8.01842755065536	1.07107426920157e-15	5.77094816245805e-12	NA	NA	NA	NA	NA	NA	NA	NA	NA	NA	NA	NA	NA	NA	NA	NA	2	2	3	3	-1.21010809571244
466.1978	534.635402766433	-1.79692290309673	0.224130434478717	-8.01730879287331	1.08087152454446e-15	5.82373577424558e-12	NA	NA	NA	NA	NA	NA	NA	NA	NA	NA	NA	NA	NA	NA	NA	NA	0	2	3	3	-1.32426391517741
424.1837	1438.247612434	-0.92542492350932	0.115517966683915	-8.01109082919983	1.13695437449124e-15	6.12591016975882e-12	NA	NA	NA	NA	NA	NA	NA	NA	NA	NA	NA	NA	NA	NA	NA	NA	0	2	3	3	-0.768444849506521
262.0934	5092.62201717514	1.04101645848172	0.130050247951564	8.00472490348066	1.19734036266833e-15	6.45126987405694e-12	NA	NA	NA	NA	NA	NA	NA	NA	NA	NA	NA	NA	NA	NA	NA	NA	2	2	3	3	0.696070095928341
558.0598	587.593094741302	2.04452305165358	0.255562378978557	8.00009398811054	1.24324276498474e-15	6.69859201773778e-12	NA	NA	NA	NA	NA	NA	NA	NA	NA	NA	NA	NA	NA	NA	NA	NA	2	2	2	3	1.10043732221223
471.198	394.461363840952	-1.11876940324301	0.140082784075531	-7.98648749470729	1.38837841801908e-15	7.48058291628681e-12	NA	NA	NA	NA	NA	NA	NA	NA	NA	NA	NA	NA	NA	NA	NA	NA	2	2	3	3	-0.907220846673979
440.0958	5806.10376417913	0.935663879783295	0.117166992404779	7.98572926196516	1.39693977015962e-15	7.52671148162003e-12	NA	NA	NA	NA	NA	NA	NA	NA	NA	NA	NA	NA	NA	NA	NA	NA	2	2	3	3	0.649409592836377
124.0148	705.521167774807	2.34686870716101	0.294526923835895	7.96826543595942	1.60916945830364e-15	8.67020504133999e-12	NA	NA	NA	NA	NA	NA	NA	NA	NA	NA	NA	NA	NA	NA	NA	NA	2	2	3	3	1.23365685502999
409.0298	720.064588548668	2.37998978728733	0.298752074182302	7.96643770190205	1.63313759251508e-15	8.79934534847127e-12	NA	NA	NA	NA	NA	NA	NA	NA	NA	NA	NA	NA	NA	NA	NA	NA	0	2	3	3	1.26202513763968
454.2416	396.359141538352	-1.13039154396438	0.142001065814675	-7.96044408173421	1.71422913294784e-15	9.23626656832297e-12	NA	NA	NA	NA	NA	NA	NA	NA	NA	NA	NA	NA	NA	NA	NA	NA	2	2	3	3	-0.921349780798947
290.096	2475.64679314743	-0.875125810471553	0.109996078775444	-7.95597279661321	1.77729451836127e-15	9.57606286493052e-12	NA	NA	NA	NA	NA	NA	NA	NA	NA	NA	NA	NA	NA	NA	NA	NA	2	2	3	3	-0.732690409512372
294.1193	6629.65862131212	0.794648187123398	0.0998851256710154	7.95562083728737	1.78235465863941e-15	9.60332690074913e-12	NA	NA	NA	NA	NA	NA	NA	NA	NA	NA	NA	NA	NA	NA	NA	NA	2	2	3	3	0.577538650718639
353.0455	717.534730631962	2.37426311943687	0.298550514223587	7.95263450009925	1.82586428944056e-15	9.83775679150573e-12	4-[(2,4-Dihydroxyphenyl)azo]benzenesulfonic_acid	1	C12H10N2O5S	[M+Hac-H]-	294.031045	353.0448986	1.59413151767185	HMDB37835	NA	NA	NA	NA	NA	NA	NA	NA	2	2	3	3	1.25791035663843
391.1122	12538.8229787755	-0.799857980177867	0.100663843280145	-7.9458319304567	1.92891807312621e-15	1.0393010578004e-11	NA	NA	NA	NA	NA	NA	NA	NA	NA	NA	NA	NA	NA	NA	NA	NA	2	2	3	3	-0.671973749223208
390.9883	464.591358327414	-1.49735954744107	0.188458867179397	-7.94528572654376	1.93743682946014e-15	1.04389096371312e-11	NA	NA	NA	NA	NA	NA	NA	NA	NA	NA	NA	NA	NA	NA	NA	NA	2	2	3	3	-1.1378480642643
472.1118	1919.60646393287	-1.78149994659433	0.22427165141036	-7.94349145507755	1.96568242130454e-15	1.05910968859889e-11	NA	NA	NA	NA	NA	NA	NA	NA	NA	NA	NA	NA	NA	NA	NA	NA	2	2	3	3	-1.31758662545587
167.0184	4087.85222260831	1.17825971609579	0.148342244766766	7.94284674570172	1.97593021870897e-15	1.06463120184039e-11	NA	NA	NA	NA	NA	NA	NA	NA	NA	NA	NA	NA	NA	NA	NA	NA	0	2	2	3	0.744298016841863
450.2988	541.582447794407	-1.82404264281989	0.229765333798643	-7.93871996555584	2.0427839022276e-15	1.10065196652023e-11	NA	NA	NA	NA	NA	NA	NA	NA	NA	NA	NA	NA	NA	NA	NA	NA	2	2	3	3	-1.34580833586847
465.2354	404.720231100308	-1.18062323872427	0.148870790278083	-7.93052308326519	2.18224741301951e-15	1.17579490613491e-11	NA	NA	NA	NA	NA	NA	NA	NA	NA	NA	NA	NA	NA	NA	NA	NA	2	2	1	3	-0.947985570419242
295.1299	20345.2302825165	-0.739603245261639	0.0932787291681415	-7.92895927997102	2.20989987063673e-15	1.19069405029907e-11	NA	NA	NA	NA	NA	NA	NA	NA	NA	NA	NA	NA	NA	NA	NA	NA	2	2	0	3	-0.637395962894325
482.248	392.091776017574	-1.10406826472446	0.13935326649405	-7.92280147068962	2.32218191147664e-15	1.25119161390361e-11	NA	NA	NA	NA	NA	NA	NA	NA	NA	NA	NA	NA	NA	NA	NA	NA	0	2	3	3	-0.898829786643637
493.131	715.912734978775	2.37072188725658	0.299284731549262	7.92129245947303	2.35054337927691e-15	1.2664727727544e-11	NA	NA	NA	NA	NA	NA	NA	NA	5,10-Methenyltetrahydrofolate	1	C20H22N7O6	[M+(37Cl)]-	456.163158	493.1296096	2.77127954484089	C00445	2	2	3	3	1.25586092983961
492.1227	396.036415735563	-1.12839439285163	0.142480377524801	-7.91964769082129	2.38184496105439e-15	1.28333806501611e-11	NA	NA	NA	NA	NA	NA	NA	NA	NA	NA	NA	NA	NA	NA	NA	NA	2	2	1	3	-0.917091883868122
484.3039	394.156140770518	-1.11727136925656	0.141100363942906	-7.91827418466937	2.4082983805582e-15	1.29759116744476e-11	NA	NA	NA	NA	NA	NA	NA	NA	NA	NA	NA	NA	NA	NA	NA	NA	2	2	3	3	-0.905817909260548
252.0628	2120.70258266903	0.745449152608893	0.0942790604560163	7.90683688406786	2.64011190369826e-15	1.42249229371262e-11	NA	NA	NA	NA	NA	NA	NA	NA	NA	NA	NA	NA	NA	NA	NA	NA	2	2	3	3	0.549733460036443
428.2146	1902.20028929968	-1.38343665329274	0.17509212257388	-7.9011930003247	2.76246522827673e-15	1.4884162649955e-11	NA	NA	NA	NA	NA	NA	NA	NA	NA	NA	NA	NA	NA	NA	NA	NA	2	2	3	3	-1.06861370087847
499.2879	811.146463582658	-0.886032451048676	0.112142419924063	-7.90095711906926	2.76769864773061e-15	1.49123603139725e-11	NA	NA	NA	NA	NA	NA	NA	NA	NA	NA	NA	NA	NA	NA	NA	NA	2	2	3	3	-0.744298016841863
388.1832	1804.52379050084	-0.873223060194388	0.110598130177852	-7.89545952350337	2.89247535816731e-15	1.55846572298055e-11	NA	NA	NA	NA	NA	NA	NA	NA	NA	NA	NA	NA	NA	NA	NA	NA	2	2	3	3	-0.730866659970727
308.161	3586.92948898319	-0.984225067345957	0.12469579486776	-7.89300929024695	2.94985646917436e-15	1.58938266559115e-11	NA	NA	NA	NA	NA	NA	NA	NA	NA	NA	NA	NA	NA	NA	NA	NA	0	2	3	3	-0.811658660403607
563.5036	1499.93538041813	-1.65320326937208	0.209520878037127	-7.8903987271337	3.01222571589419e-15	1.62298721572379e-11	NA	NA	NA	NA	NA	NA	NA	NA	NA	NA	NA	NA	NA	NA	NA	NA	2	2	3	3	-1.22671810227505
488.2357	2380.38958489533	-0.943746554468759	0.119659618553369	-7.88692598119755	3.09720984805543e-15	1.66877666613227e-11	NA	NA	NA	NA	NA	NA	NA	NA	NA	NA	NA	NA	NA	NA	NA	NA	2	2	3	3	-0.782265525974781
353.0699	2480.60267928636	-1.05424367448852	0.133748419158399	-7.8822888608498	3.21437872789048e-15	1.73190725858739e-11	NA	NA	NA	NA	NA	NA	NA	NA	NA	NA	NA	NA	NA	NA	NA	NA	0	2	2	3	-0.85913205777987
471.0809	387.999793361112	-1.07853245672918	0.136844900584474	-7.88142234107882	3.23675257516347e-15	1.74396228749808e-11	NA	NA	NA	NA	NA	NA	NA	NA	NA	NA	NA	NA	NA	NA	NA	NA	2	2	3	3	-0.880177281413419
374.1315	2467.46438093458	-0.508765415669024	0.0645754476411276	-7.87862003677378	3.31016403914831e-15	1.78351638429311e-11	NA	NA	NA	NA	NA	NA	NA	NA	NA	NA	NA	NA	NA	NA	NA	NA	2	2	1	3	-0.457312696506746
414.0917	7791.32036920571	1.40141755558177	0.178107338328618	7.86838750571904	3.59241377378862e-15	1.93559254131731e-11	NA	NA	NA	NA	NA	NA	NA	NA	NA	NA	NA	NA	NA	NA	NA	NA	2	2	0	3	0.835160063888283
483.2932	415.687595355798	-1.2447283474992	0.158326529681096	-7.86178001884051	3.78712699939552e-15	2.0405040272743e-11	NA	NA	NA	NA	NA	NA	NA	NA	NA	NA	NA	NA	NA	NA	NA	NA	1	2	3	3	-0.985086991663349
490.2668	838.88233345714	-0.851749213726314	0.108367480413536	-7.85982298818795	3.8467667886394e-15	2.07263794571891e-11	NA	NA	NA	NA	NA	NA	NA	NA	NA	NA	NA	NA	NA	NA	NA	NA	2	2	3	3	-0.71456067875035
452.3821	387.205257432346	-1.07343200599385	0.136663912003954	-7.85453884828639	4.01245695452555e-15	2.16191180709837e-11	NA	NA	NA	NA	NA	NA	NA	NA	NA	NA	NA	NA	NA	NA	NA	NA	2	2	3	3	-0.876073765476486
559.2724	1684.44735214029	-0.874687257197004	0.111400166375302	-7.85175898436475	4.10242302496283e-15	2.21038552584998e-11	NA	NA	NA	NA	NA	NA	NA	NA	NA	NA	NA	NA	NA	NA	NA	NA	2	2	3	3	-0.732082222483103
282.1074	3832.82088927448	-0.932228671597551	0.118815541952123	-7.84601623896303	4.29461357705026e-15	2.31393779531468e-11	NA	NA	NA	NA	NA	NA	NA	NA	NA	NA	NA	NA	NA	NA	NA	NA	2	2	3	3	-0.771572954029318
458.116	3201.3566743062	1.74746013540094	0.222867498645189	7.84080292561163	4.47674567768885e-15	2.41207057113875e-11	NA	NA	NA	NA	NA	NA	NA	NA	NA	NA	NA	NA	NA	NA	NA	NA	0	2	3	3	0.98584285315013
347.1568	1177.36921642954	-0.700868108598441	0.089559676540432	-7.82571058395942	5.04797433462261e-15	2.71984857149466e-11	NA	NA	NA	NA	NA	NA	NA	NA	NA	NA	NA	NA	NA	NA	NA	NA	2	2	3	3	-0.603006123356766
465.1948	1628.64402511211	-2.26226621132349	0.289242246905819	-7.82135471399554	5.22578609016915e-15	2.81565354538314e-11	NA	NA	NA	NA	NA	NA	NA	NA	NA	NA	NA	NA	NA	NA	NA	NA	2	2	3	3	-1.65179735232615
496.1778	3536.47867332599	-0.558139686803445	0.0713647072991555	-7.82094830801681	5.24268716646253e-15	2.82475984529001e-11	NA	NA	NA	NA	NA	NA	NA	NA	NA	NA	NA	NA	NA	NA	NA	NA	0	2	3	3	-0.496924902995802
601.2824	1087.18659875221	-0.871795243955395	0.111518647726083	-7.81748399690727	5.38895776124205e-15	2.90357044175722e-11	NA	NA	NA	NA	NA	NA	NA	NA	NA	NA	NA	NA	NA	NA	NA	NA	2	2	3	3	-0.730259283558085
300.049	9957.25248622109	0.816385935605456	0.10454307625763	7.80908659693159	5.76039133076878e-15	3.10369884901822e-11	NA	NA	NA	NA	NA	NA	NA	NA	NA	NA	NA	NA	NA	NA	NA	NA	2	2	0	3	0.586906087556396
461.3117	39441.051431538	-1.84469995974507	0.236340919880185	-7.80524997821052	5.93837199449506e-15	3.19959483063394e-11	NA	NA	NA	NA	NA	NA	NA	NA	NA	NA	NA	NA	NA	NA	NA	NA	2	2	2	3	-1.36444806238535
325.1614	3466.80358459591	-1.50340069775826	0.192735983071592	-7.8003114613	6.17545669908409e-15	3.32733606946651e-11	NA	NA	NA	NA	NA	NA	NA	NA	NA	NA	NA	NA	NA	NA	NA	NA	2	2	3	3	-1.14140964142301
460.1716	1833.85297749282	-2.18936608413675	0.280957587293573	-7.7925145401006	6.56886089402046e-15	3.53930224969822e-11	NA	NA	NA	NA	NA	NA	NA	NA	NA	NA	NA	NA	NA	NA	NA	NA	2	2	3	3	-1.59616767953942
258.1176	2660.19771136529	0.64179036769546	0.0823650556880469	7.79202250680441	6.59449829815949e-15	3.55311568304834e-11	NA	NA	NA	NA	NA	NA	NA	NA	NA	NA	NA	NA	NA	NA	NA	NA	0	2	3	3	0.489570949217718
484.2774	388.382170670215	-1.0807305328882	0.138705350812412	-7.79155617687596	6.6188873202099e-15	3.5662564881291e-11	NA	NA	NA	NA	NA	NA	NA	NA	NA	NA	NA	NA	NA	NA	NA	NA	2	2	3	3	-0.880862642127424
496.1651	385.977488496936	-1.06562257368891	0.137027107137668	-7.77672823975119	7.44242475067415e-15	4.00997845566323e-11	NA	NA	NA	NA	NA	NA	NA	NA	NA	NA	NA	NA	NA	NA	NA	NA	2	2	3	3	-0.869267151911826
377.12	7812.03511599432	-0.978547527114077	0.125886804781636	-7.77323349187766	7.65075255000469e-15	4.12222547394252e-11	NA	NA	NA	NA	NA	NA	NA	NA	NA	NA	NA	NA	NA	NA	NA	NA	0	2	3	3	-0.80456677388881
147.0488	3430.38159380446	-0.76130121814546	0.097939645320788	-7.77316699128245	7.65477189790062e-15	4.12439109858886e-11	NA	NA	NA	NA	NA	NA	NA	NA	NA	NA	NA	NA	NA	NA	NA	NA	2	2	3	3	-0.649409592836377
615.4559	549.976762883727	1.93333669241986	0.249139300673314	7.76006309399964	8.488714433725e-15	4.57371933689103e-11	NA	NA	NA	NA	NA	NA	NA	NA	NA	NA	NA	NA	NA	NA	NA	NA	0	2	2	3	1.0596014075294
324.1562	2581.71424998472	-0.44451665155815	0.0572842103272362	-7.75984602072453	8.50325609154146e-15	4.58155438212254e-11	NA	NA	NA	NA	NA	NA	NA	NA	NA	NA	NA	NA	NA	NA	NA	NA	2	2	0	3	-0.404232635635702
467.0709	542.125773559534	1.90878444995209	0.246171584829636	7.75387805734392	8.91279185309985e-15	4.8022122504502e-11	NA	NA	NA	NA	NA	NA	NA	NA	NA	NA	NA	NA	NA	NA	NA	NA	2	2	3	3	1.04664417574831
267.0989	15202.5892336943	-1.02663446279211	0.132527143193424	-7.74659770107421	9.43873950788553e-15	5.08559284684872e-11	NA	NA	NA	NA	NA	NA	NA	NA	NA	NA	NA	NA	NA	NA	NA	NA	2	2	3	3	-0.841107686131088
407.1571	1700.15188082838	-0.670907759201106	0.0866221816248239	-7.7452189106357	9.54173122774323e-15	5.14108478550805e-11	NA	NA	NA	NA	NA	NA	NA	NA	NA	NA	NA	NA	NA	NA	NA	NA	0	2	3	3	-0.582491516271601
393.0648	15267.2575636562	1.33697634818328	0.172810533923816	7.73666001618105	1.0206250594872e-14	5.49912782051701e-11	NA	NA	NA	NA	NA	NA	NA	NA	NA	NA	NA	NA	NA	NA	NA	NA	0	2	3	3	0.812305400817164
433.1224	2006.36302629894	0.625094310291837	0.0808026536374506	7.73606165332814	1.02543749554512e-14	5.5250572259971e-11	NA	NA	NA	NA	NA	NA	NA	NA	NA	NA	NA	NA	NA	NA	NA	NA	2	2	3	3	0.478589302778043
335.0495	56417.5794912416	2.76304387509378	0.357753859782387	7.72330975485345	1.13347274713801e-14	6.10715116157962e-11	NA	NA	NA	NA	NA	NA	NA	NA	NA	NA	NA	NA	NA	NA	NA	NA	0	2	3	3	1.46703421275338
372.091	23815.534892374	0.781065132004634	0.101163170771777	7.72084471103333	1.15561274835114e-14	6.22644148811596e-11	NA	NA	NA	NA	NA	NA	NA	NA	NA	NA	NA	NA	NA	NA	NA	NA	2	2	3	3	0.567128750968127
416.3095	16530.2444770342	-1.82564382190317	0.236639893198443	-7.71486074147361	1.2111440096222e-14	6.52564392384441e-11	NA	NA	NA	NA	NA	NA	NA	NA	NA	NA	NA	NA	NA	NA	NA	NA	2	2	3	3	-1.349267660978
494.3093	384.214775159801	-1.05419296390304	0.136727613456194	-7.71016868688919	1.25651543688217e-14	6.77010517392115e-11	NA	NA	NA	NA	NA	NA	NA	NA	NA	NA	NA	NA	NA	NA	NA	NA	2	2	3	3	-0.858459523762541
131.0903	9155.77462419801	-1.23104809832894	0.159709135917428	-7.70806310645504	1.27741582979885e-14	6.88271649095619e-11	NA	NA	NA	NA	NA	NA	NA	NA	NA	NA	NA	NA	NA	NA	NA	NA	2	2	3	3	-0.976060160757131
493.107	384.611172431827	-1.05668739117927	0.137136183568604	-7.70538718288485	1.30447174679361e-14	7.02849377172395e-11	NA	NA	NA	NA	NA	NA	NA	NA	NA	NA	NA	NA	NA	NA	NA	NA	2	2	3	3	-0.861826089526855
403.0114	722.597184939337	2.38580384245858	0.309961304893787	7.69710220208331	1.39186570362142e-14	7.49937241111222e-11	NA	NA	NA	NA	NA	NA	NA	NA	NA	NA	NA	NA	NA	NA	NA	NA	2	2	0	3	1.2682376758761
335.0739	35362.9699613876	1.18355175638479	0.153767736627013	7.69700967411438	1.39287355488184e-14	7.50480271370336e-11	NA	NA	NA	NA	NA	NA	NA	NA	NA	NA	NA	NA	NA	NA	NA	NA	1	2	3	3	0.749215501348132
478.0518	555.815123625055	1.95070268016892	0.253482773205706	7.69560256698744	1.40828910451665e-14	7.58786169513572e-11	NA	NA	NA	NA	NA	NA	NA	NA	NA	NA	NA	NA	NA	NA	NA	NA	0	2	2	3	1.06696865467842
495.2448	1478.36707548659	-1.38833490622482	0.180451227175052	-7.69368503589076	1.42956714808938e-14	7.7025077939056e-11	NA	NA	NA	NA	NA	NA	NA	NA	NA	NA	NA	NA	NA	NA	NA	NA	0	2	3	3	-1.07273902276184
576.971	536.542208027977	1.89081203575532	0.245841908450298	7.6911705073978	1.4579497989182e-14	7.85543351657127e-11	NA	NA	NA	NA	NA	NA	NA	NA	NA	NA	NA	NA	NA	NA	NA	NA	0	2	3	3	1.03704040024713
460.0542	383.842935044188	-1.05182182400787	0.136779376192084	-7.68991534608817	1.47232410926834e-14	7.93288230073779e-11	NA	NA	NA	NA	NA	NA	NA	NA	NA	NA	NA	NA	NA	NA	NA	NA	0	2	3	3	-0.857115619153926
148.0699	425.03262367376	-1.29666967911567	0.16881354130942	-7.68107622799638	1.57757567356802e-14	8.49997772918447e-11	NA	NA	NA	NA	NA	NA	NA	NA	NA	NA	NA	NA	NA	NA	NA	NA	2	2	3	3	-1.01577409132921
473.0784	1238.13036501344	1.69255476111299	0.220416792806025	7.67888299056465	1.60481731949498e-14	8.64675571743895e-11	NA	NA	NA	NA	NA	NA	NA	NA	NA	NA	NA	NA	NA	NA	NA	NA	2	2	3	3	0.95824095076056
392.1494	2468.03671857279	-1.03076727974218	0.134481475149471	-7.66475292300687	1.79175789949138e-14	9.65399156245956e-11	NA	NA	NA	NA	NA	NA	NA	NA	NA	NA	NA	NA	NA	NA	NA	NA	2	2	0	3	-0.843096846758987
284.0985	4658.61425451208	-0.984435651163688	0.128593224503126	-7.65542395384728	1.92675538733603e-14	1.03813580269666e-10	NA	NA	NA	NA	NA	NA	NA	NA	NA	NA	NA	NA	NA	NA	NA	NA	0	2	2	3	-0.812305400817164
445.1227	928.846372460771	0.847914117481362	0.11080761524461	7.65212856182828	1.97679453415739e-14	1.065096895004e-10	NA	NA	NA	NA	NA	NA	NA	NA	NA	NA	NA	NA	NA	NA	NA	NA	2	2	3	3	0.60579774111907
434.9099	862.247042021637	2.67015290688135	0.348943444387109	7.65210795569255	1.97711141693208e-14	1.06526763144301e-10	NA	NA	NA	NA	NA	NA	NA	NA	NA	NA	NA	NA	NA	NA	NA	NA	2	2	3	3	1.41325002002632
405.0498	1850.33793240247	-2.01944180579476	0.263924750549617	-7.65158175422851	1.98522033654792e-14	1.06963671733202e-10	NA	NA	NA	NA	NA	NA	NA	NA	NA	NA	NA	NA	NA	NA	NA	NA	2	2	3	3	-1.47251332275086
447.2127	560.025191481495	-1.89226678815789	0.247694617316402	-7.63951517662872	2.18041205848433e-14	1.17480601711136e-10	NA	NA	NA	NA	NA	NA	NA	NA	NA	NA	NA	NA	NA	NA	NA	NA	0	2	3	3	-1.39825823855301
401.2906	19690.8615743945	-2.0197041255914	0.264394283580156	-7.63898560227035	2.1893978595367e-14	1.17964756671838e-10	NA	NA	NA	NA	NA	NA	NA	NA	NA	NA	NA	NA	NA	NA	NA	NA	2	2	3	3	-1.47389002890452
452.109	430.63659698653	1.50834022028728	0.197514822324899	7.63659254800717	2.23045944961655e-14	1.2017715514534e-10	NA	NA	NA	NA	NA	NA	NA	NA	NA	NA	NA	NA	NA	NA	NA	NA	1	2	3	3	0.883608233310625
103.0395	1954.58362905066	0.720669794909034	0.0943802759788299	7.63580936201844	2.24406168061981e-14	1.20910043351795e-10	NA	NA	NA	NA	NA	NA	NA	NA	NA	NA	NA	NA	NA	NA	NA	NA	2	2	0	3	0.537332856027883
446.2335	394.62098535763	-1.11955422306702	0.14662417404417	-7.63553643432463	2.24882098465517e-14	1.21166474653221e-10	NA	NA	NA	NA	NA	NA	NA	NA	NA	NA	NA	NA	NA	NA	NA	NA	2	2	3	3	-0.907922985384977
461.2284	2374.68704677185	-1.30671089193487	0.171351801929331	-7.6258952472165	2.42346569902781e-14	1.30576331863618e-10	NA	NA	NA	NA	NA	NA	NA	NA	NA	NA	NA	NA	NA	NA	NA	NA	0	2	3	3	-1.02281146954026
377.0075	3316.21708568612	1.46305033830067	0.191913439824539	7.62349077604098	2.46905950831896e-14	1.33032926308226e-10	NA	NA	NA	NA	NA	NA	NA	NA	NA	NA	NA	NA	NA	NA	NA	NA	1	2	2	3	0.858459523762541
176.9361	9497.7655655593	3.09046869753892	0.405494500226633	7.62148116882384	2.50781229418782e-14	1.3512092641084e-10	NA	NA	NA	NA	NA	NA	NA	NA	NA	NA	NA	NA	NA	NA	NA	NA	2	2	3	3	1.68740868633685
371.1933	2747.54483429323	-1.34933702585128	0.17717867103395	-7.6156854432706	2.62295757722003e-14	1.41324954260615e-10	NA	NA	NA	NA	NA	NA	NA	NA	NA	NA	NA	NA	NA	NA	NA	NA	2	2	0	3	-1.04825420827149
257.1139	28337.9542454236	0.760741464265698	0.0998928695722803	7.61557323884106	2.62523731867901e-14	1.41447786730425e-10	NA	NA	NA	NA	NA	NA	NA	NA	NA	NA	NA	NA	NA	NA	NA	NA	2	2	3	3	0.556779949810031
392.0357	864.489549181623	2.6744634282717	0.351210519588642	7.61498667922641	2.63718665056567e-14	1.42091616732478e-10	NA	NA	NA	NA	NA	NA	NA	NA	NA	NA	NA	NA	NA	NA	NA	NA	2	2	3	3	1.41704799242676
445.0532	1486.14101370149	-3.06829053777864	0.403039961431865	-7.6128692720147	2.68076904668029e-14	1.44439836235134e-10	NA	NA	NA	NA	NA	NA	NA	NA	NA	NA	NA	NA	NA	NA	NA	NA	2	2	3	3	-2.23991785227678
592.2824	1887.3808903184	-0.557753483878999	0.0732668543305853	-7.6126304176016	2.68572960809117e-14	1.44707111283952e-10	NA	NA	NA	NA	NA	NA	NA	NA	NA	NA	NA	NA	NA	NA	NA	NA	2	2	3	3	-0.496398733143902
406.0027	683.006097351006	2.29367193051277	0.301593986065145	7.6051646799659	2.84541336866351e-14	1.5331087230359e-10	NA	NA	NA	NA	NA	NA	NA	NA	NA	NA	NA	NA	NA	NA	NA	NA	2	2	3	3	1.20528586910402
190.0181	1234.35020917715	0.826410114067336	0.108670463118799	7.60473536552338	2.85487459775023e-14	1.53820643326782e-10	NA	NA	NA	NA	NA	NA	NA	NA	NA	NA	NA	NA	NA	NA	NA	NA	0	2	3	3	0.594659269645893
323.1342	2715.88534556815	-1.31909886761234	0.173467370120295	-7.60430544774833	2.86438012808812e-14	1.54332801301388e-10	NA	NA	NA	NA	NA	NA	NA	NA	NA	NA	NA	NA	NA	NA	NA	NA	0	2	2	3	-1.02832020463381
471.1312	394.633263935836	-1.11961487649362	0.147240149813731	-7.60400527919872	2.87103533562599e-14	1.54691383883528e-10	NA	NA	NA	NA	NA	NA	NA	NA	NA	NA	NA	NA	NA	NA	NA	NA	0	2	3	3	-0.908625571986484
350.0619	2648.05069192131	-1.49446147004783	0.196814399867044	-7.59325268403837	3.1197333098205e-14	1.68091230733129e-10	NA	NA	NA	NA	NA	NA	NA	NA	NA	NA	NA	NA	NA	NA	NA	NA	2	2	3	3	-1.13607267644549
499.1524	6905.88866442717	-1.60077999189098	0.210874489003807	-7.59115054387676	3.17077300440703e-14	1.70841249477451e-10	NA	NA	NA	NA	NA	NA	NA	NA	NA	NA	NA	NA	NA	NA	NA	NA	2	2	3	3	-1.19572458425403
496.1276	384.526963769101	-1.05635269444636	0.13922098310637	-7.58759686130984	3.25892984792345e-14	1.75591140206116e-10	NA	NA	NA	NA	NA	NA	NA	NA	NA	NA	NA	NA	NA	NA	NA	NA	2	2	3	3	-0.861151995724623
444.2093	1928.41162282119	-0.833771594567615	0.109992565292557	-7.58025410490211	3.44878821291575e-14	1.85820708911901e-10	NA	NA	NA	NA	NA	NA	NA	NA	NA	NA	NA	NA	NA	NA	NA	NA	2	2	3	3	-0.699036233465695
450.1298	3576.80859058844	-2.51360491782584	0.331899462664077	-7.57339254980934	3.63601466200387e-14	1.95908469988769e-10	NA	NA	NA	NA	NA	NA	NA	NA	NA	NA	NA	NA	NA	NA	NA	NA	2	2	3	3	-1.84404868803688
585.4852	518.328598376044	-1.73305141492231	0.228868707902671	-7.5722514921494	3.66810458096026e-14	1.97637474822139e-10	NA	NA	NA	NA	NA	NA	NA	NA	NA	NA	NA	NA	NA	NA	NA	NA	2	2	3	3	-1.28292726937946
309.109	2353.81881494151	-1.12003166472339	0.147932725368595	-7.57122308084754	3.69726507501525e-14	1.99208642241822e-10	NA	NA	NA	NA	NA	NA	NA	NA	NA	NA	NA	NA	NA	NA	NA	NA	2	2	3	3	-0.909328607397539
98.9738	449.858511691196	1.58565045981805	0.209511202650877	7.5683325748472	3.78045139750427e-14	2.0369072129753e-10	NA	NA	NA	NA	NA	NA	NA	NA	NA	NA	NA	NA	NA	NA	NA	NA	2	2	3	3	0.914969158993676
462.0779	1433.54981119448	1.09552288710923	0.144798803352684	7.56582832000955	3.85400780948101e-14	2.07653940774837e-10	NA	NA	NA	NA	NA	NA	NA	NA	NA	NA	NA	NA	NA	NA	NA	NA	2	2	0	3	0.71516120158854
576.1838	467.455572048465	-1.51084385779989	0.199774125492768	-7.56276046296388	3.94603890016794e-14	2.12612575941049e-10	NA	NA	NA	NA	NA	NA	NA	NA	NA	NA	NA	NA	NA	NA	NA	NA	2	2	3	3	-1.14409035570253
447.173	2199.60510678917	-0.569736200401617	0.0753666889841069	-7.55952275575966	4.04550915881204e-14	2.17972033476793e-10	NA	NA	NA	NA	NA	NA	NA	NA	NA	NA	NA	NA	NA	NA	NA	NA	2	2	3	3	-0.507477490265665
393.1752	719.212546156838	-2.37625629653885	0.31476261325997	-7.54936004606189	4.37402133172116e-14	2.35672269353136e-10	NA	NA	NA	NA	NA	NA	NA	NA	NA	NA	NA	NA	NA	NA	NA	NA	2	2	3	3	-1.72324167622438
468.3092	458.476893036393	-1.46864083558903	0.194730262283112	-7.54192398433596	4.6308767833132e-14	2.49511641084915e-10	NA	NA	NA	NA	NA	NA	NA	NA	NA	NA	NA	NA	NA	NA	NA	NA	0	2	3	3	-1.11764312764092
201.0171	5318.00486185974	1.81299197672784	0.241000517428065	7.52277213375273	5.36268414694308e-14	2.88941421837293e-10	NA	NA	NA	NA	NA	NA	NA	NA	NA	NA	NA	NA	NA	NA	NA	NA	2	2	3	3	1.01499526303445
300.1353	3258.96627626865	-0.570725708632207	0.0758827045108112	-7.52115666292435	5.42937436169901e-14	2.92534690608343e-10	NA	NA	NA	NA	NA	NA	NA	NA	NA	NA	NA	NA	NA	NA	NA	NA	2	2	3	3	-0.508006596156424
345.1066	12993.7978868394	-1.17028668254676	0.155868137458392	-7.50818417175967	5.99531216165141e-14	3.23027419269778e-10	NA	NA	NA	NA	NA	NA	NA	NA	NA	NA	NA	NA	NA	NA	NA	NA	2	2	3	3	-0.942169877445524
345.1226	1453.49862862618	-0.976247511304743	0.130046524901203	-7.50690963904188	6.05394840799778e-14	3.2618674022292e-10	NA	NA	NA	NA	NA	NA	NA	NA	NA	NA	NA	NA	NA	NA	NA	NA	2	2	3	3	-0.802639640312607
578.4413	545.25119891479	1.9185672073551	0.255720231588912	7.50260233785227	6.25631341355894e-14	3.37090166722556e-10	NA	NA	NA	NA	NA	NA	NA	NA	NA	NA	NA	NA	NA	NA	NA	NA	2	2	3	3	1.05067436478434
416.9687	959.977294845581	2.8404646530467	0.378723581800036	7.50009978133987	6.37692716785221e-14	3.43588835803877e-10	NA	NA	NA	NA	NA	NA	NA	NA	NA	NA	NA	NA	NA	NA	NA	NA	2	2	3	3	1.512167503435
272.0779	10838.9718379244	0.645809702720447	0.0861558880090498	7.49582782609833	6.5881223967764e-14	3.54968034738313e-10	NA	NA	NA	NA	NA	NA	NA	NA	NA	NA	NA	NA	NA	NA	NA	NA	0	2	2	3	0.493244591724654
274.1412	7597.93714669498	-0.849373044725544	0.113341278875525	-7.49394265842324	6.68349320051103e-14	3.60106613643534e-10	NA	NA	NA	NA	NA	NA	NA	NA	NA	NA	NA	NA	NA	NA	NA	NA	2	2	3	3	-0.710364206713618
463.112	1898.99723009444	1.21294158020602	0.162145512158213	7.48057447943732	7.39984159461836e-14	3.98703465118037e-10	NA	NA	NA	NA	NA	NA	NA	NA	NA	NA	NA	NA	NA	NA	NA	NA	0	2	3	3	0.759725852890297
459.0452	414.858675884047	1.44253404707134	0.192849496019314	7.48010275809518	7.42645195661111e-14	4.00137231422206e-10	NA	NA	NA	NA	NA	NA	NA	NA	NA	NA	NA	NA	NA	NA	NA	NA	0	2	3	3	0.850419170820223
461.1089	394.000090908464	-1.11564970306335	0.149195172126853	-7.47778689591092	7.55846311003635e-14	4.07249992368759e-10	NA	NA	NA	NA	NA	NA	NA	NA	NA	NA	NA	NA	NA	NA	NA	NA	0	2	2	3	-0.903716839494481
253.2133	4371.34365377307	-1.46637019017653	0.196235127428328	-7.47251630935497	7.86756142063224e-14	4.23904209343665e-10	NA	NA	NA	NA	NA	NA	NA	NA	NA	NA	NA	NA	NA	NA	NA	NA	2	2	3	3	-1.11504119515073
359.0358	15149.1045394554	1.17368758115127	0.1570678986713	7.47248540968559	7.86940970087589e-14	4.24003794683193e-10	NA	NA	NA	NA	NA	NA	NA	NA	NA	NA	NA	NA	NA	NA	NA	NA	2	2	3	3	0.741233711330784
155.0588	419.816502632069	-1.26709500932074	0.169670654774496	-7.46796793473096	8.14426821798871e-14	4.38813171585232e-10	NA	NA	NA	NA	NA	NA	NA	NA	NA	NA	NA	NA	NA	NA	NA	NA	2	2	3	3	-1.00108017179156
321.2044	11401.455290395	-1.89385183341359	0.253867561185791	-7.45999931841464	8.65229276924959e-14	4.66185534407168e-10	NA	NA	NA	NA	NA	NA	NA	NA	NA	NA	NA	NA	NA	NA	NA	NA	0	2	3	3	-1.40073505655672
168.0178	8515.76710834075	2.24682506987096	0.301392540653464	7.45481313173679	8.99952924445555e-14	4.84894635691265e-10	NA	NA	NA	NA	NA	NA	NA	NA	NA	NA	NA	NA	NA	NA	NA	NA	2	2	3	3	1.18251962688688
446.2447	403.353826150008	-1.17307626549006	0.157414264124071	-7.45215989172022	9.18243424618326e-14	4.94749557184354e-10	NA	NA	NA	NA	NA	NA	NA	NA	NA	NA	NA	NA	NA	NA	NA	NA	2	2	3	3	-0.943620808284853
466.1319	445.939432705635	1.57079372010542	0.210905484639722	7.4478561939189	9.48691464055073e-14	5.11154960832873e-10	NA	NA	NA	NA	NA	NA	NA	NA	NA	NA	NA	NA	NA	NA	NA	NA	2	2	3	3	0.910736028337706
409.0745	635.07894236189	2.17380482297302	0.292194602664029	7.43957897631841	1.0100669989251e-13	5.44224099020846e-10	NA	NA	NA	NA	NA	NA	NA	NA	NA	NA	NA	NA	NA	NA	NA	NA	2	2	3	3	1.15218226334914
575.1658	630.637977713381	-2.12689757431209	0.28658420695895	-7.42154495141718	1.15761950431039e-13	6.23725388922441e-10	NA	NA	NA	NA	NA	NA	NA	NA	NA	NA	NA	NA	NA	NA	NA	NA	2	2	3	3	-1.55591170217064
556.2463	1248.90071353619	1.29945005575947	0.175197124876129	7.41707409113151	1.19735972657642e-13	6.45137420679374e-10	NA	NA	NA	NA	NA	NA	NA	NA	NA	NA	NA	NA	NA	NA	NA	NA	0	2	3	3	0.798154541592681
445.2299	2062.17224742172	-0.982646106727526	0.132540027635573	-7.41395730978244	1.22585393940169e-13	6.60490102549632e-10	NA	NA	NA	NA	NA	NA	NA	NA	NA	NA	NA	NA	NA	NA	NA	NA	2	2	3	3	-0.809720472563566
432.1977	4248.93779099599	-0.957618751049477	0.129228119049665	-7.41029706299018	1.26016819310373e-13	6.78978622444288e-10	NA	NA	NA	NA	NA	NA	NA	NA	NA	NA	NA	NA	NA	NA	NA	NA	0	2	3	3	-0.789867364296178
381.1778	1670.06799965298	-0.657138143193586	0.0886845815531641	-7.40983530265235	1.26456362434207e-13	6.81346880795506e-10	NA	NA	NA	NA	NA	NA	NA	NA	NA	NA	NA	NA	NA	NA	NA	NA	2	2	1	3	-0.569862199417478
427.9828	813.734215574697	2.57767718226243	0.348103924750427	7.40490698032345	1.31242430909879e-13	7.07134217742428e-10	NA	NA	NA	NA	NA	NA	NA	NA	NA	NA	NA	NA	NA	NA	NA	NA	2	2	3	3	1.37754313149967
329.1326	7005.45505549783	-1.07572578178829	0.145504513039697	-7.39307502781581	1.43471465585122e-13	7.73024256572639e-10	NA	NA	NA	NA	NA	NA	NA	NA	NA	NA	NA	NA	NA	NA	NA	NA	2	2	3	3	-0.879492333886489
320.0749	6998.86026015265	1.41060004516318	0.190884067896715	7.38982598551092	1.47021095450809e-13	7.92149662288961e-10	NA	NA	NA	NA	NA	NA	NA	NA	NA	NA	NA	NA	NA	NA	NA	NA	2	2	3	3	0.839783426051541
117.0746	1347.14568513617	-0.808768297409214	0.109628226784105	-7.37737279106005	1.61443498469153e-13	8.69857569751798e-10	NA	NA	NA	NA	NA	NA	NA	NA	NA	NA	NA	NA	NA	NA	NA	NA	2	2	3	3	-0.677814499209899
362.0314	2156.44415904151	0.91473794927333	0.124215579214342	7.36411612020814	1.78324421883423e-13	9.60811985107881e-10	NA	NA	NA	NA	NA	NA	NA	NA	NA	NA	NA	NA	NA	NA	NA	NA	1	2	2	3	0.637965945640935
586.2826	975.529900486105	-0.970701651485257	0.131882771777133	-7.36033705088965	1.83446442640484e-13	9.88409432946928e-10	NA	NA	NA	NA	NA	NA	NA	NA	NA	NA	NA	NA	NA	NA	NA	NA	2	2	3	3	-0.795598824136939
160.9618	1557.10993548596	1.48515658328647	0.201845419500693	7.35789093931541	1.86838590374022e-13	1.00668632493523e-09	NA	NA	NA	NA	NA	NA	NA	NA	NA	NA	NA	NA	NA	NA	NA	NA	2	2	3	3	0.869945998650664
295.0047	24709.177752087	1.67244233418675	0.227328936163615	7.35692676176975	1.88192531238661e-13	1.0139813583139e-09	NA	NA	NA	NA	NA	NA	NA	NA	NA	NA	NA	NA	NA	NA	NA	NA	2	2	1	3	0.946528646208096
315.0805	6888.46736010623	-1.68889860735106	0.229665968970057	-7.35371729179105	1.92769227066537e-13	1.0386405954345e-09	NA	NA	NA	NA	NA	NA	NA	NA	NA	NA	NA	NA	NA	NA	NA	NA	1	2	3	3	-1.24974407566053
382.1002	43193.665092975	0.52909604286234	0.0719509551139459	7.35356524488704	1.92988737313577e-13	1.03982331664556e-09	NA	NA	NA	NA	NA	NA	NA	NA	NA	NA	NA	NA	NA	NA	NA	NA	2	2	0	3	0.418913306902595
437.1679	1442.73167645893	-0.802681879206106	0.109201422903254	-7.35047088092645	1.97509806492519e-13	1.06418283738169e-09	NA	NA	NA	NA	NA	NA	NA	NA	NA	NA	NA	NA	NA	NA	NA	NA	0	2	3	3	-0.674307287918091
231.0318	13780.7551015973	2.72948478222134	0.371478351483013	7.34762812240528	2.01754876087873e-13	1.08705527236146e-09	NA	NA	NA	NA	NA	NA	NA	NA	NA	NA	NA	NA	NA	NA	NA	NA	1	2	3	3	1.45218939977209
105.0192	2610.59200998044	0.906431772431906	0.123368527321432	7.34735018819048	2.02174691843726e-13	1.089317239654e-09	NA	NA	NA	NA	NA	NA	NA	NA	NA	NA	NA	NA	NA	NA	NA	NA	0	2	3	3	0.63170746546037
478.3533	434.229915939106	1.52336911916592	0.207545170434534	7.33994010063672	2.13689468157414e-13	1.15135885443215e-09	NA	NA	NA	NA	NA	NA	NA	NA	NA	NA	NA	NA	NA	NA	NA	NA	2	2	1	3	0.891885284041252
482.2253	5787.65467989463	-1.50909889652535	0.20561285061642	-7.33951643587026	2.14366939416726e-13	1.15500906957732e-09	NA	NA	NA	NA	NA	NA	NA	NA	NA	NA	NA	NA	NA	NA	NA	NA	2	2	3	3	-1.14319587139561
467.2616	383.318527835954	-1.04803489486436	0.143077904794762	-7.3249248118898	2.39032693620199e-13	1.28790815322563e-09	NA	NA	NA	NA	NA	NA	NA	NA	NA	NA	NA	NA	NA	NA	NA	NA	0	2	2	3	-0.855102659572777
158.925	4785.53905386057	3.06656212124967	0.418828360973266	7.32176329731743	2.44733563758956e-13	1.31862444153326e-09	NA	NA	NA	NA	NA	NA	NA	NA	NA	NA	NA	NA	NA	NA	NA	NA	2	2	3	3	1.66096576382326
330.1666	3674.13313306914	-0.589207249198553	0.0805470629529614	-7.31506808066539	2.57250932371811e-13	1.38606802361932e-09	NA	NA	NA	NA	NA	NA	NA	NA	NA	NA	NA	NA	NA	NA	NA	NA	0	2	2	3	-0.521281066445799
568.5382	611.431024766802	2.11109064948202	0.288665822243365	7.31326844680017	2.60721407080975e-13	1.4047669413523e-09	NA	NA	NA	NA	NA	NA	NA	NA	NA	NA	NA	NA	NA	NA	NA	NA	2	2	3	3	1.12900666399809
452.2778	2398.70112024154	-3.31553984218504	0.453493520972878	-7.31110741135226	2.64949627917848e-13	1.42754859522136e-09	NA	NA	NA	NA	NA	NA	NA	NA	NA	NA	NA	NA	NA	NA	NA	NA	2	2	3	3	-2.41307584154923
402.2939	4004.62154100319	-1.90775737609818	0.260981342679759	-7.30993777757948	2.67266117979599e-13	1.44002984367408e-09	NA	NA	NA	NA	NA	NA	NA	NA	NA	NA	NA	NA	NA	NA	NA	NA	2	2	3	3	-1.40696499276247
361.136	2266.59345624184	-0.789130744513372	0.10808045572433	-7.3013269533775	2.8494338505457e-13	1.53527495867402e-09	NA	NA	NA	NA	NA	NA	NA	NA	NA	NA	NA	NA	NA	NA	NA	NA	2	2	3	3	-0.662096679377988
415.2194	3638.91125741638	-0.896062917084939	0.122814170433951	-7.29608736450194	2.96256577243992e-13	1.59623043819063e-09	NA	NA	NA	NA	NA	NA	NA	NA	NA	NA	NA	NA	NA	NA	NA	NA	2	2	0	3	-0.750447703860985
427.0102	844.106386125563	2.63629431510286	0.361813374547582	7.28633737876422	3.18494815714367e-13	1.71605006706901e-09	NA	NA	NA	NA	NA	NA	NA	NA	NA	NA	NA	NA	NA	NA	NA	NA	2	2	3	3	1.399495574382
414.199	4995.38963090077	-1.01988264674839	0.140069399333127	-7.28126665498724	3.30700273165099e-13	1.78181307181355e-09	NA	NA	NA	NA	NA	NA	NA	NA	NA	NA	NA	NA	NA	NA	NA	NA	0	2	2	3	-0.835819449925831
335.1461	13493.9284748628	1.00707295572365	0.138407027772229	7.27616922300331	3.4343274415727e-13	1.85041562551937e-09	NA	NA	NA	NA	NA	NA	NA	NA	NA	NA	NA	NA	NA	NA	NA	NA	2	2	1	3	0.682503795711352
448.2992	375.343298352533	-0.995630450992705	0.136900325919363	-7.27266676909995	3.52459035211758e-13	1.89904928172095e-09	NA	NA	NA	NA	NA	NA	NA	NA	NA	NA	NA	NA	NA	NA	NA	NA	0	2	2	3	-0.819442120793085
341.0045	4505.38883721309	1.3586986311062	0.186949709066738	7.26772262919742	3.6559849781271e-13	1.96984470621488e-09	NA	NA	NA	NA	NA	NA	NA	NA	NA	NA	NA	NA	NA	NA	NA	NA	0	2	3	3	0.819442120793085
339.1662	4344.79750157383	-0.789407813685515	0.108648246973155	-7.26572066901886	3.7105464796894e-13	1.99924244325665e-09	NA	NA	NA	NA	NA	NA	NA	NA	NA	NA	NA	NA	NA	NA	NA	NA	2	2	3	3	-0.663255322105354
441.2349	1469.16429946901	-0.90289631174613	0.124330779301463	-7.26204980632262	3.81267747411977e-13	2.05427062305573e-09	NA	NA	NA	NA	NA	NA	NA	NA	NA	NA	NA	NA	NA	NA	NA	NA	2	2	3	3	-0.753533208469591
458.752	405.970815807414	-1.1877611494586	0.163659411373957	-7.25751815607232	3.94257079920165e-13	2.12425714660985e-09	NA	NA	NA	NA	NA	NA	NA	NA	NA	NA	NA	NA	NA	NA	NA	NA	0	2	3	3	-0.95017473758607
348.1198	2226.5579352427	-0.551785683794595	0.0760949785663948	-7.25127589481017	4.1286371009152e-13	2.22450966997311e-09	NA	NA	NA	NA	NA	NA	NA	NA	NA	NA	NA	NA	NA	NA	NA	NA	2	2	3	3	-0.491669361228463
443.2505	1843.85502823948	-0.908071033105814	0.125393995024549	-7.24174258048031	4.42956006088957e-13	2.3866469608073e-09	NA	NA	NA	NA	NA	NA	NA	NA	NA	NA	NA	NA	NA	NA	NA	NA	0	2	2	3	-0.757865009338197
133.014	129601.898823709	1.10322473969839	0.152395868484962	7.2392037308233	4.51326634018327e-13	2.43174790409075e-09	NA	NA	NA	NA	NA	NA	NA	NA	NA	NA	NA	NA	NA	NA	NA	NA	2	2	0	3	0.716964319965999
351.0695	2140.37129752503	0.872632751691031	0.120580288512407	7.23694363694647	4.58908745533922e-13	2.47260032093677e-09	NA	NA	NA	NA	NA	NA	NA	NA	NA	NA	NA	NA	NA	NA	NA	NA	0	2	3	3	0.618137554898167
367.0857	3394.59624390083	-0.652527860375184	0.0901899372509815	-7.23504062941438	4.65389791965447e-13	2.50752019910983e-09	NA	NA	NA	NA	NA	NA	NA	NA	NA	NA	NA	NA	NA	NA	NA	NA	2	2	3	3	-0.567128750968127
587.2672	1140.48758218275	-0.845094407527052	0.116816761962094	-7.23435912220611	4.67732578762046e-13	2.5201431343699e-09	NA	NA	NA	NA	NA	NA	NA	NA	NA	NA	NA	NA	NA	NA	NA	NA	2	2	3	3	-0.70618020734142
336.1543	1167.94015826172	-0.716280744961367	0.0990491308365759	-7.23157022087534	4.77441111416051e-13	2.57245270830968e-09	NA	NA	NA	NA	NA	NA	NA	NA	NA	NA	NA	NA	NA	NA	NA	NA	0	2	3	3	-0.61363955098161
417.1406	514.335199885996	-1.71621485454242	0.237913095448077	-7.21362080263034	5.44833444708069e-13	2.93556260008707e-09	NA	NA	NA	NA	NA	NA	NA	NA	NA	NA	NA	NA	NA	NA	NA	NA	2	2	3	3	-1.26927786798789
358.1979	6700.08722955309	-0.816510850066163	0.113270029512203	-7.20853392183675	5.65574834679749e-13	3.04731720925449e-09	NA	NA	NA	NA	NA	NA	NA	NA	NA	NA	NA	NA	NA	NA	NA	NA	0	2	3	3	-0.682503795711352
386.057	5332.08376410406	0.995693616073017	0.138154838163945	7.20708466895274	5.71624633231063e-13	3.07991352384897e-09	NA	NA	NA	NA	NA	NA	NA	NA	NA	NA	NA	NA	NA	NA	NA	NA	2	2	3	3	0.676059854076536
564.2524	1025.47375635517	-0.936477537199805	0.129988142659258	-7.20433047231563	5.83297427518748e-13	3.14280653947102e-09	NA	NA	NA	NA	NA	NA	NA	NA	NA	NA	NA	NA	NA	NA	NA	NA	0	2	3	3	-0.774708626711171
169.0249	2680.43692945437	1.82543671237196	0.25339447547661	7.20393255984961	5.85003086296591e-13	3.15199662896603e-09	NA	NA	NA	NA	NA	NA	NA	NA	NA	NA	NA	NA	NA	NA	NA	NA	0	2	3	3	1.01733359925903
370.2233	20120.1787424233	0.730585886035258	0.10144215874019	7.20199466482575	5.93380151758576e-13	3.19713225767521e-09	NA	NA	NA	NA	NA	NA	NA	NA	NA	NA	NA	NA	NA	NA	NA	NA	2	2	2	3	0.541636647155995
561.1093	478.606937206662	-1.56302212375694	0.21732137057275	-7.19221547166577	6.37483180973745e-13	3.43475937908654e-09	NA	NA	NA	NA	NA	NA	NA	NA	NA	NA	NA	NA	NA	NA	NA	NA	0	2	3	3	-1.16951770882395
310.2388	2716.18148301665	-1.42164703096576	0.197781492431727	-7.18796796144365	6.57626877426094e-13	3.54329361557179e-09	NA	NA	NA	NA	NA	NA	NA	NA	NA	NA	NA	NA	NA	NA	NA	NA	2	2	3	3	-1.09026839179494
487.3272	374.250593777389	-0.98815514487593	0.137528304308691	-7.18510382166825	6.71561353553091e-13	3.61837257294405e-09	NA	NA	NA	NA	NA	NA	NA	NA	NA	NA	NA	NA	NA	NA	NA	NA	2	2	3	3	-0.814895768208861
403.3426	35982.7445792463	1.0513561085326	0.146347208670854	7.18398470378194	6.77084430079011e-13	3.64813090926571e-09	NA	NA	NA	NA	NA	NA	NA	NA	NA	NA	NA	NA	NA	NA	NA	NA	2	2	3	3	0.699036233465695
257.1252	38567.5502234235	-0.389258232771616	0.0541883440698075	-7.18343103952685	6.79833339347396e-13	3.66294203240377e-09	NA	NA	NA	NA	NA	NA	NA	NA	NA	NA	NA	NA	NA	NA	NA	NA	2	2	3	3	-0.353258318613554
240.9981	5505.29592737453	-0.943722475437043	0.131606369842394	-7.17079634190356	7.45627563453637e-13	4.01744131188819e-09	NA	NA	NA	NA	NA	NA	NA	NA	NA	NA	NA	NA	NA	NA	NA	NA	2	2	2	3	-0.781634081294358
368.1436	1689.29893183043	-0.745051945429615	0.103928819686151	-7.16886757378327	7.56206595616058e-13	4.07444113717932e-09	NA	NA	NA	NA	NA	NA	NA	NA	NA	NA	NA	NA	NA	NA	NA	NA	2	2	0	3	-0.640247953374696
429.3217	2625.03269304497	-0.571784380081034	0.0798976793656005	-7.15645791743999	8.27882786349324e-13	4.46063245285016e-09	NA	NA	NA	NA	NA	NA	NA	NA	NA	NA	NA	NA	NA	NA	NA	NA	2	2	3	3	-0.509594768265845
302.0647	23547.23983594	1.55351334550425	0.217338568747425	7.14789535266348	8.81184444016296e-13	4.7478217843598e-09	NA	NA	NA	NA	NA	NA	NA	NA	NA	NA	NA	NA	NA	NA	NA	NA	2	2	3	3	0.903716839494481
460.103	414.666909750365	-1.23802847135926	0.17329257475159	-7.14415186648327	9.05532441160173e-13	4.87900879297101e-09	NA	NA	NA	NA	NA	NA	NA	NA	NA	NA	NA	NA	NA	NA	NA	NA	2	2	3	3	-0.979811637475189
415.3062	73141.7616944354	-1.61894821360729	0.226643235166107	-7.14315700806496	9.12113381354886e-13	4.91446689874013e-09	NA	NA	NA	NA	NA	NA	NA	NA	NA	NA	NA	NA	NA	NA	NA	NA	2	2	3	3	-1.20721139147762
449.204	791.391177207707	-0.869338971451043	0.121737415704584	-7.14109927847193	9.25874465439794e-13	4.98861161978961e-09	NA	NA	NA	NA	NA	NA	NA	NA	NA	NA	NA	NA	NA	NA	NA	NA	0	2	3	3	-0.728438768138464
455.2031	5202.45800808556	0.393480684799093	0.0551235759080667	7.13815601250774	9.45912379466246e-13	5.09657590056413e-09	NA	NA	NA	NA	NA	NA	NA	NA	NA	NA	NA	NA	NA	NA	NA	NA	0	2	3	3	0.330083433234424
382.2595	113981.659961917	-1.34232176090446	0.188108641143534	-7.13588569214225	9.61659036901628e-13	5.18141889082597e-09	NA	NA	NA	NA	NA	NA	NA	NA	NA	NA	NA	NA	NA	NA	NA	NA	0	2	2	3	-1.04343222312779
560.2676	423.326167958698	-1.28644084279269	0.1802880005066	-7.13547678812708	9.64522357210035e-13	5.19684646064767e-09	NA	NA	NA	NA	NA	NA	NA	NA	NA	NA	NA	NA	NA	NA	NA	NA	2	2	3	3	-1.01188608729414
180.0606	2766.4047970974	0.513681875251836	0.0720170561491894	7.13278079831117	9.83611380453068e-13	5.29969811788113e-09	NA	NA	NA	NA	NA	NA	NA	NA	NA	NA	NA	NA	NA	NA	NA	NA	2	2	3	3	0.411308784752058
421.061	1089.91154488983	-0.869831184296788	0.121961045713075	-7.13204104811585	9.88913705370079e-13	5.32826704453399e-09	NA	NA	NA	NA	NA	NA	NA	NA	NA	NA	NA	NA	NA	NA	NA	NA	2	2	3	3	-0.729045338103678
298.0658	2407.75356684987	-0.582370287524706	0.0816743077297801	-7.13039759640794	1.00079410072872e-12	5.39227861472636e-09	NA	NA	NA	NA	NA	NA	NA	NA	NA	NA	NA	NA	NA	NA	NA	NA	2	2	3	3	-0.51702334602489
323.0411	4488.39862131806	0.95280313364529	0.13363808851545	7.12972734218011	1.00567943198497e-12	5.41860077953503e-09	NA	NA	NA	NA	NA	NA	NA	NA	NA	NA	NA	NA	NA	NA	NA	NA	2	2	3	3	0.654587020899495
452.2146	386.642273104777	-1.0692832074245	0.150118818618085	-7.12291248537499	1.05669921170871e-12	5.69349535268652e-09	NA	NA	NA	NA	NA	NA	NA	NA	NA	NA	NA	NA	NA	NA	NA	NA	2	2	3	3	-0.871984948841881
523.2731	20268.1179205837	-1.21350452914099	0.170382764377414	-7.12222585174732	1.06197844320772e-12	5.72193985200321e-09	NA	NA	NA	NA	NA	NA	NA	NA	NA	NA	NA	NA	NA	NA	NA	NA	0	2	3	3	-0.964887247238244
452.9192	769.029344002284	2.48665671042679	0.349227018748317	7.12045911951299	1.07568135671463e-12	5.79577114997842e-09	NA	NA	NA	NA	NA	NA	NA	NA	NA	NA	NA	NA	NA	NA	NA	NA	2	2	3	3	1.32874845262543
167.0207	1669932.6857202	1.43019404777411	0.20099959810367	7.11540749965306	1.11582661073103e-12	6.01207377861878e-09	NA	NA	NA	NA	NA	NA	NA	NA	NA	NA	NA	NA	NA	NA	NA	NA	2	2	0	3	0.845089348926811
489.1946	936.044386418615	-0.90328723244677	0.126970442598348	-7.11415360899532	1.12601687814247e-12	6.06697893943165e-09	NA	NA	NA	NA	NA	NA	NA	NA	NA	NA	NA	NA	NA	NA	NA	NA	2	2	3	3	-0.754151170251278
105.0188	4418.3339913882	0.963363891948731	0.135417089024031	7.114049629126	1.12686600294813e-12	6.0715540238845e-09	NA	NA	NA	NA	NA	NA	NA	NA	NA	NA	NA	NA	NA	NA	NA	NA	2	2	3	3	0.660938924803286
426.9976	888.759187033613	2.7183521018545	0.382492809787551	7.10693647643825	1.18647008582354e-12	6.39270082241723e-09	NA	NA	NA	NA	NA	NA	NA	NA	NA	NA	NA	NA	NA	NA	NA	NA	0	2	3	3	1.44027740383438
194.9467	55859.7474651337	1.88583066489695	0.265459973974924	7.10401133797702	1.2118690781292e-12	6.52955059296011e-09	NA	NA	NA	NA	NA	NA	NA	NA	NA	NA	NA	NA	NA	NA	NA	NA	1	2	3	3	1.03624439855339
488.162	3090.91158271954	-0.831754678589478	0.117098742729985	-7.10301971821677	1.22059981531743e-12	6.5765918049303e-09	NA	NA	NA	NA	NA	NA	NA	NA	NA	NA	NA	NA	NA	NA	NA	NA	0	2	2	3	-0.697255814703355
418.2886	1994.34009631084	-0.604183988763196	0.085073854854183	-7.10187624386799	1.23074419775024e-12	6.63124973747827e-09	NA	NA	NA	NA	NA	NA	NA	NA	NA	NA	NA	NA	NA	NA	NA	NA	0	2	3	3	-0.529289913912076
354.1783	1266.80471365562	-0.85812599631556	0.120913069780207	-7.09704912690945	1.27448764840396e-12	6.86693944960053e-09	NA	NA	NA	NA	NA	NA	NA	NA	NA	NA	NA	NA	NA	NA	NA	NA	2	2	0	3	-0.717565877512065
455.1018	3565.45270718728	-1.33991193878315	0.188831784209905	-7.09579663396979	1.28608480628165e-12	6.92942493624553e-09	NA	NA	NA	NA	NA	NA	NA	NA	NA	NA	NA	NA	NA	NA	NA	NA	0	2	3	3	-1.04023099930202
458.2252	2350.20594221422	-0.937802717685067	0.132277142210215	-7.08968081722469	1.3442166509578e-12	7.24263931536065e-09	NA	NA	NA	NA	NA	NA	NA	NA	NA	NA	NA	NA	NA	NA	NA	NA	2	2	3	3	-0.776593691163183
239.1052	18147.9427007353	2.36709323713444	0.334017929406455	7.08672507892236	1.37322795765007e-12	7.39895223581858e-09	NA	NA	NA	NA	NA	NA	NA	NA	NA	NA	NA	NA	NA	NA	NA	NA	2	2	1	3	1.2517778246141
362.1065	5110.85036718404	1.23306104358178	0.174065705812147	7.08388270870833	1.40170559083071e-12	7.55238972339589e-09	NA	NA	NA	NA	NA	NA	NA	NA	NA	NA	NA	NA	NA	NA	NA	NA	0	2	3	3	0.769695187435999
481.2304	401.107112993881	-1.15879530144977	0.163701295195213	-7.07871797879127	1.45494132761493e-12	7.83922387318922e-09	NA	NA	NA	NA	NA	NA	NA	NA	NA	NA	NA	NA	NA	NA	NA	NA	1	2	3	3	-0.936385877497245
349.2358	21456.1604421517	-1.75062959894841	0.247414928087747	-7.07568299325716	1.48714472323502e-12	8.0127357687903e-09	NA	NA	NA	NA	NA	NA	NA	NA	NA	NA	NA	NA	NA	NA	NA	NA	0	2	3	3	-1.29681996627732
98.9733	889.700794598752	1.26836483416935	0.179420676384301	7.06922334554488	1.55803213398929e-12	8.39467713793427e-09	NA	NA	NA	NA	NA	NA	NA	NA	NA	NA	NA	NA	NA	NA	NA	NA	2	2	3	3	0.784794430922609
415.0091	645.854213835716	2.20191341872403	0.311928478022506	7.05903299590736	1.67665260703297e-12	9.03380424669362e-09	NA	NA	NA	NA	NA	NA	NA	NA	NA	NA	NA	NA	NA	NA	NA	NA	2	2	3	3	1.1630902815962
385.0538	58602.2742338097	0.926322914889954	0.131242912679267	7.0580795258157	1.68819441764389e-12	9.09599152226528e-09	NA	NA	NA	NA	NA	NA	NA	NA	NA	NA	NA	NA	NA	NA	NA	NA	2	2	3	3	0.642533300121053
480.1119	442.146137998719	1.555127572939	0.220412251072645	7.05554053992421	1.71931046557115e-12	9.26364478849733e-09	1-(2-Hydroxyphenylamino)-1-deoxy-beta-D-gentiobioside_1,2-carbamate	1	C19H25NO12	[M+Na-2H]-	459.137679	480.1123476	-0.861048465177097	HMDB37551	NA	NA	NA	NA	NA	NA	NA	NA	1	2	3	3	0.904416752446486
463.2522	710.885464616018	-0.836525190770568	0.118644123944743	-7.05070898547131	1.78008439875251e-12	9.59109474047853e-09	NA	NA	NA	NA	NA	NA	NA	NA	NA	NA	NA	NA	NA	NA	NA	NA	0	2	3	3	-0.700224411189702
360.0922	3281.39810177276	-1.3420390282619	0.190437099896928	-7.04715115378391	1.82617915340121e-12	9.83945327852571e-09	NA	NA	NA	NA	NA	NA	NA	NA	NA	NA	NA	NA	NA	NA	NA	NA	0	2	2	3	-1.04263091543557
477.2353	822.736783281469	-0.866303663790826	0.12307489038022	-7.03883351928667	1.93855817036787e-12	1.04449514219421e-08	NA	NA	NA	NA	NA	NA	NA	NA	NA	NA	NA	NA	NA	NA	NA	NA	2	2	3	3	-0.725409927553788
449.1623	432.530907762245	-1.33617088824308	0.189995553541449	-7.03264293999166	2.02657514235678e-12	1.09191868670183e-08	NA	NA	NA	NA	NA	NA	NA	NA	NA	NA	NA	NA	NA	NA	NA	NA	0	2	2	3	-1.03783705957207
276.9501	5249.73795271948	1.35909939172749	0.193282217561686	7.03168356030337	2.04056179191481e-12	1.0994546934837e-08	NA	NA	NA	NA	NA	NA	NA	NA	NA	NA	NA	NA	NA	NA	NA	NA	0	2	3	3	0.820092982383337
252.9735	3056.81865230485	1.12222901540886	0.159742798497519	7.02522446059617	2.13722384929284e-12	1.15153620999898e-08	NA	NA	NA	NA	NA	NA	NA	NA	NA	NA	NA	NA	NA	NA	NA	NA	0	2	3	3	0.724804958084626
167.0191	20122.6941257393	1.57815229921195	0.224951557295265	7.01552066670298	2.29094198978971e-12	1.2343595440987e-08	NA	NA	NA	NA	NA	NA	NA	NA	NA	NA	NA	NA	NA	NA	NA	NA	2	2	0	3	0.912850548948461
350.9324	815.987691139348	2.5820177812266	0.368071693976109	7.01498600268402	2.29971977332698e-12	1.23908901386857e-08	NA	NA	NA	NA	NA	NA	NA	NA	NA	NA	NA	NA	NA	NA	NA	NA	2	2	3	3	1.3787453553234
447.9888	376.56227147917	-1.00399600962183	0.143306485311177	-7.00593561723146	2.45340723039438e-12	1.32189581573649e-08	NA	NA	NA	NA	NA	NA	NA	NA	NA	NA	NA	NA	NA	NA	NA	NA	2	2	3	3	-0.826620823405669
392.898	711.023746669194	2.35942384719239	0.336969602730987	7.00188927449337	2.52533635236289e-12	1.36065122665313e-08	NA	NA	NA	NA	NA	NA	NA	NA	NA	NA	NA	NA	NA	NA	NA	NA	2	2	3	3	1.2446821857152
289.0929	24637.3078921203	-0.880163558342493	0.125797147046834	-6.99668934474968	2.62081508470832e-12	1.41209516764084e-08	NA	NA	NA	NA	NA	NA	NA	NA	NA	NA	NA	NA	NA	NA	NA	NA	0	2	3	3	-0.735735421072345
480.267	406.230407334456	-1.18921109523155	0.170029329468252	-6.9941527085396	2.66866760665141e-12	1.43787810646378e-08	NA	NA	NA	NA	NA	NA	NA	NA	NA	NA	NA	NA	NA	NA	NA	NA	2	2	3	3	-0.950905472552756
261.1285	2183.80102858922	-0.727565347139062	0.104069391866397	-6.99115594019326	2.72630519475509e-12	1.46893323893404e-08	NA	NA	NA	NA	NA	NA	NA	NA	NA	NA	NA	NA	NA	NA	NA	NA	2	2	3	3	-0.626039336443026
469.2775	1684.42127577097	-3.14877679953338	0.450601950660916	-6.98793423977623	2.78963078243178e-12	1.50305306557424e-08	NA	NA	NA	NA	NA	NA	NA	NA	NA	NA	NA	NA	NA	NA	NA	NA	2	2	0	3	-2.28817411981593
288.2261	3746.91991756106	0.913147452915528	0.1307094691856	6.98608493022729	2.82663002567171e-12	1.52298825783192e-08	NA	NA	NA	NA	NA	NA	NA	NA	NA	NA	NA	NA	NA	NA	NA	NA	2	2	3	3	0.636826187149941
129.0195	2305.09187176215	1.22419713469529	0.175406952857104	6.97918249393788	2.96902607037232e-12	1.59971124671661e-08	NA	NA	NA	NA	NA	NA	NA	NA	NA	NA	NA	NA	NA	NA	NA	NA	2	2	0	3	0.764701019899265
332.9601	12097.279908166	2.24606443460445	0.321937424464556	6.97671119889242	3.02169960429769e-12	1.62809174679559e-08	NA	NA	NA	NA	NA	NA	NA	NA	NA	NA	NA	NA	NA	NA	NA	NA	2	2	2	3	1.18158428606062
376.1412	3397.22546471006	-1.00576368341546	0.144198711039437	-6.97484517139952	3.06207852443511e-12	1.64984790896564e-08	NA	NA	NA	NA	NA	NA	NA	NA	NA	NA	NA	NA	NA	NA	NA	NA	0	2	3	3	-0.827930620280264
280.9897	4619.01762482824	1.54235384994596	0.221134698996524	6.97472561721398	3.06468351373706e-12	1.65125147720153e-08	NA	NA	NA	NA	NA	NA	NA	NA	NA	NA	NA	NA	NA	NA	NA	NA	2	2	3	3	0.898133388063649
488.9161	645.706990597777	2.20145888155587	0.315653679144533	6.97428551291446	3.07429176920422e-12	1.65642840524724e-08	NA	NA	NA	NA	NA	NA	NA	NA	NA	NA	NA	NA	NA	NA	NA	NA	2	2	3	3	1.1621759937266
585.2668	759.148977284418	2.466159618013	0.353622845920861	6.9739827232908	3.0809193481481e-12	1.65999934478219e-08	NA	NA	NA	NA	NA	NA	NA	NA	NA	NA	NA	NA	NA	NA	NA	NA	2	2	3	3	1.31096757058353
363.2514	73860.9085777316	-1.48545231182453	0.213006550441123	-6.97374005047379	3.08624117896927e-12	1.66286674722864e-08	NA	NA	NA	NA	NA	NA	NA	NA	NA	NA	NA	NA	NA	NA	NA	NA	2	2	3	3	-1.12637139361888
273.0384	2996.58683904507	1.17864048772156	0.169081774075064	6.97083109145935	3.15074076459704e-12	1.69761912396488e-08	NA	NA	NA	NA	NA	NA	NA	NA	NA	NA	NA	NA	NA	NA	NA	NA	2	2	3	3	0.745525697014837
465.2659	391.120115839774	-1.09752573457735	0.157479652920965	-6.96931771324244	3.18481733620546e-12	1.7159795807475e-08	NA	NA	NA	NA	NA	NA	NA	NA	NA	NA	NA	NA	NA	NA	NA	NA	2	2	3	3	-0.893964107077634
404.3459	7526.86178891858	1.01253264148394	0.145326396012677	6.96730029275352	3.23080588182581e-12	1.74075820912775e-08	NA	NA	NA	NA	NA	NA	NA	NA	NA	NA	NA	NA	NA	NA	NA	NA	2	2	3	3	0.684266152810111
498.1229	573.819193969872	2.00450562620086	0.288057292282272	6.95870467405701	3.43415550210496e-12	1.85032298453415e-08	3-cis-Hydroxyglipizide,4-trans-Hydroxyglipizide	1	C21H27N5O5S	[M+K-2H]-	461.173292	498.1218986	1.93968585342069	HMDB60934,HMDB60935	NA	NA	NA	NA	NA	NA	NA	NA	0	2	3	3	1.08858450539266
364.2547	13262.0361618123	-1.59159617089758	0.228814115057498	-6.95584785273248	3.50447920870508e-12	1.8882133976503e-08	NA	NA	NA	NA	NA	NA	NA	NA	NA	NA	NA	NA	NA	NA	NA	NA	2	2	0	3	-1.19003990203639
497.1722	487.612003645054	-1.60268376867466	0.230533254001895	-6.95207194993865	3.59959721064091e-12	1.93946297709332e-08	NA	NA	NA	NA	NA	NA	NA	NA	NA	NA	NA	NA	NA	NA	NA	NA	2	2	0	3	-1.19762808853705
327.2003	2738.98360267575	-1.33044146645856	0.191529166590826	-6.94641703997416	3.74680092475806e-12	2.01877633825964e-08	NA	NA	NA	NA	NA	NA	NA	NA	NA	NA	NA	NA	NA	NA	NA	NA	2	2	3	3	-1.03544905290247
334.0877	3148.10804659398	-1.5330694985231	0.220919618140676	-6.93949007981211	3.93517752221415e-12	2.12027364896899e-08	NA	NA	NA	NA	NA	NA	NA	NA	NA	NA	NA	NA	NA	NA	NA	NA	2	2	3	3	-1.15671054791349
397.0288	1991.06024077266	-1.13027755520219	0.163020507907231	-6.93334580852486	4.11001853697913e-12	2.21447798772435e-08	NA	NA	NA	NA	NA	NA	NA	NA	NA	NA	NA	NA	NA	NA	NA	NA	2	2	2	3	-0.920638972403429
578.2669	1642.90628928818	-0.572837098740934	0.0826259450442034	-6.93289617969848	4.12310808346436e-12	2.2215306353706e-08	NA	NA	NA	NA	NA	NA	NA	NA	NA	NA	NA	NA	NA	NA	NA	NA	2	2	1	3	-0.51065426395574
337.0627	27759.7995681154	-2.00877791878567	0.289781049207735	-6.93205412941147	4.14773179164687e-12	2.23479788933933e-08	NA	NA	NA	NA	NA	NA	NA	NA	NA	NA	NA	NA	NA	NA	NA	NA	2	2	0	3	-1.46567129553595
457.0366	636.557389524707	2.17779890921655	0.314364317051554	6.92762756804678	4.27956586694545e-12	2.30583008911021e-08	NA	NA	NA	NA	NA	NA	NA	NA	NA	NA	NA	NA	NA	NA	NA	NA	2	2	0	3	1.15489639205163
176.0718	74540.242164273	0.695970753399145	0.10058057251156	6.91953461807106	4.53129750224526e-12	2.44146309420975e-08	NA	NA	NA	NA	NA	NA	NA	NA	NA	NA	NA	NA	NA	NA	NA	NA	2	2	0	3	0.526082328633567
284.9157	5241.61057868882	1.35701474690854	0.196153863081058	6.91811379900161	4.57696573845732e-12	2.4660691398808e-08	NA	NA	NA	NA	NA	NA	NA	NA	NA	NA	NA	NA	NA	NA	NA	NA	2	2	0	3	0.818141437811119
336.2238	5513.17011668071	-1.7373793595578	0.25118038256496	-6.91685927784781	4.61766365009434e-12	2.48799717467083e-08	NA	NA	NA	NA	NA	NA	NA	NA	NA	NA	NA	NA	NA	NA	NA	NA	2	2	3	3	-1.28398715763545
473.1508	4342.84119301655	0.381292746812311	0.0552141213450204	6.90571066828538	4.99527169499056e-12	2.69145238926091e-08	NA	NA	NA	NA	NA	NA	NA	NA	NA	NA	NA	NA	NA	NA	NA	NA	2	2	3	3	0.32076564689014
194.9453	3988.21247353136	1.87717468021715	0.271935152754244	6.90302324360988	5.09072962641049e-12	2.74288512270997e-08	NA	NA	NA	NA	NA	NA	NA	NA	NA	NA	NA	NA	NA	NA	NA	NA	0	2	3	3	1.03306693640661
[truncated: 3,613 more rows]
