# Supplementary material for: An integrated host-microbiome response to atrazine exposure mediates toxicity in Drosophila
Source: Commun Biol. 2021 Nov 24;4:1324. doi: 10.1038/s42003-021-02847-y (PMC8613235; doi:10.1038/s42003-021-02847-y)
Supplement: Supplementary file 12 — Supplementary Data 10 [file 42003_2021_2847_MOESM12_ESM.zip › 20170508_DrosFaeces_GermFree_ApNeg.PA.CR.Treatment.24h.z_score.DESeq2_results.txt]

mz	baseMean	log2FoldChange	lfcSE	stat	pvalue	padj	name	intensity	formula	ion	exact_mass	mass	ppm_error	LIPIDMAPS__28_06_2015	control_count	control_reps	treatment_count	treatment_reps	z_score
230.0815	56306.9904044742	12.2262640179617	0.384754750577889	31.7767720855902	1.35549761814939e-221	6.38168278624731e-218	NA	NA	NA	NA	NA	NA	NA	NA	2	2	3	4	3.65281960153517
232.0786	16644.1638320333	10.4655793880462	0.406277694462789	25.7596701238659	2.51184689813634e-146	1.18257751964259e-142	NA	NA	NA	NA	NA	NA	NA	NA	2	2	2	4	3.39978896797739
355.0726	11303.4727442831	9.90663515868991	0.411280958581359	24.0872691817805	3.3988345448497e-128	1.60017130371524e-124	NA	NA	NA	NA	NA	NA	NA	NA	2	2	4	4	3.17383661829028
333.0907	10983.1467798957	9.8652073671331	0.410323819660131	24.0424925253045	1.00024672590197e-127	4.70916158554646e-124	4-Prenylresveratrol,Aurentiacin,,Ceroptene,Infectocaryone,7,4-Dimethoxy-6-C-methylflavanone,(+)-6,8-Di-C-methylpinocembrin_5-methyl_ether	1	C19H20O3	[M+K-2H]-	296.141245	333.0898516	2.685461582	LMPK13090014,LMPK12120224,LMPK12120225,LMPK12120416,LMPK12120418,LMPK12140047,LMPK12140193,LMPK12140195,LMPK12140197	0	2	4	4	3.10243054817489
217.0175	2667.53973592284	-8.91233298677172	0.397499815752851	-22.420973881188	2.45749555401521e-111	1.15698890683036e-107	NA	NA	NA	NA	NA	NA	NA	NA	0	2	4	4	-3.65281960153524
401.0781	7716.26297416035	9.35402592632849	0.429353654118502	21.786296300501	3.12962484178896e-105	1.47342737551424e-101	NA	NA	NA	NA	NA	NA	NA	NA	2	2	3	4	3.04402104078662
337.1828	2089.08678582916	-8.55728294226736	0.405774839015819	-21.0887470574137	1.00898605891175e-98	4.75030636535654e-95	NA	NA	NA	NA	NA	NA	NA	NA	1	2	4	4	-3.3997889679774
569.229	4681.23553152752	8.63220704323311	0.42966164480208	20.0907089279739	8.89824993630037e-90	4.18929607001021e-86	NA	NA	NA	NA	NA	NA	NA	NA	2	2	2	4	2.99445118482203
415.0936	3881.14397616151	8.36241245708728	0.418894636598782	19.9630449436783	1.15458225293746e-88	5.43577324682955e-85	NA	NA	NA	NA	NA	NA	NA	NA	2	2	4	4	2.87860384683036
231.085	3071.84038945378	8.02572418853454	0.403883596596491	19.8713794176514	7.19970276928218e-88	3.38962006377805e-84	NA	NA	NA	NA	NA	NA	NA	NA	2	2	4	4	2.81853053967225
349.0858	2665.15012163721	7.82101846930006	0.396098605403764	19.7451300322749	8.83371939474256e-87	4.1589150910448e-83	Desmosdumotin_C,,2-Methoxyhomopterocarpin,4-Methoxyhomopterocarpin,6-Methoxyhomopterocarpin,Crotaoprostrin,Helilandin_B,Syzygiol,Tepanone,Ponganone_VII,Leridol,Isomatteucinol,Matteucinol,Angophorol,Naringenin_trimethyl_ether	1	C19H20O4	[M+K-2H]-	312.13616	349.0847666	2.880102761	LMPK12120421,LMPK12020250,LMPK12020251,LMPK12070064,LMPK12070076,LMPK12070138,LMPK12120198,LMPK12120205,LMPK12120322,LMPK12120339,LMPK12120340,LMPK12120417,LMPK12120433,LMPK12120461,LMPK12120556,LMPK12140105,LMPK12140199,LMPK12140202,LMPK12140351,LMPK12140568,LMPK12140596,LMPK12140662	2	2	4	4	2.70166066155884
394.1379	1514.71055785962	-8.08932430566273	0.417956552806606	-19.3544622074768	1.86935366095127e-83	8.80091703575858e-80	NA	NA	NA	NA	NA	NA	NA	NA	2	2	0	4	-3.1024305481749
335.0878	2773.9063981724	7.87769080693038	0.408523504627126	19.2833232793316	7.41556328679114e-83	3.49124719542127e-79	Aurentiacin,,Ceroptene,Infectocaryone,7,4-Dimethoxy-6-C-methylflavanone,(+)-6,8-Di-C-methylpinocembrin_5-methyl_ether	1	C18H18O4	[M+(37Cl)]-	298.12051	335.0869616	2.649461488	LMPK12120224,LMPK12120225,LMPK12120416,LMPK12120418,LMPK12140047,LMPK12140193,LMPK12140195,LMPK12140197	2	2	4	4	2.7440078235763
357.0695	2892.88051411786	7.93808624058805	0.413622727777472	19.1916103915323	4.34950253427243e-82	2.04774579313546e-78	NA	NA	NA	NA	NA	NA	NA	NA	2	2	4	4	2.76717687395269
198.1865	1601.96742629094	-8.16989014693812	0.427211080181416	-19.1237786797776	1.60079001909945e-81	7.53651940992019e-78	NA	NA	NA	NA	NA	NA	NA	NA	2	2	0	4	-3.17383661829026
292.1897	1225.93144325453	-7.78048866673722	0.431471439922464	-18.0324534762611	1.08374325288874e-72	5.10226323460017e-69	NA	NA	NA	NA	NA	NA	NA	NA	1	2	4	4	-2.91303060941424
403.0751	1949.40217765629	7.36688332319886	0.416561935663523	17.6849651696199	5.47548897221529e-70	2.57786020811896e-66	NA	NA	NA	NA	NA	NA	NA	NA	0	2	2	4	2.59753965420098
296.2233	1129.48402690774	-7.6608492621146	0.43580556566668	-17.5785943678698	3.59375550266297e-69	1.69194009065373e-65	NA	NA	NA	NA	NA	NA	NA	NA	1	2	4	4	-2.79193398225672
513.1542	1942.80518503164	7.36129676367497	0.424552689599285	17.3389474239887	2.39074897085336e-67	1.12556461547776e-63	2-Methoxyestrone_3-glucuronide,Dichotosinin,Bidenoside_B	1	C25H32O9	[M+K-2H]-	476.204635	513.1532416	1.797318861	LMST05010010,LMPK12020273,LMPK12120548	2	2	4	4	2.58265151212626
423.0602	2414.31926424202	7.67431050653006	0.444385335683685	17.2694953912536	7.98374235943711e-67	3.75874590282299e-63	NA	NA	NA	NA	NA	NA	NA	NA	2	2	4	4	2.68217968252727
270.2059	1076.56605366215	-7.59035007061886	0.443365787067674	-17.1198371458019	1.05570266083046e-65	4.97024812718981e-62	NA	NA	NA	NA	NA	NA	NA	NA	2	2	4	4	-2.7440078235763
244.0609	1508.11875487552	6.99591780968389	0.409208347124396	17.0962245976795	1.58334817863213e-65	7.45440322500009e-62	NA	NA	NA	NA	NA	NA	NA	NA	2	2	4	4	2.50357839059152
299.13	1594.07518661993	7.07561477879374	0.415844962558839	17.0150306384741	6.35399661507146e-65	2.99146160637564e-61	NA	NA	NA	NA	NA	NA	NA	NA	0	2	4	4	2.5411314416362
372.1562	1058.68622375855	-7.56527784567135	0.450270372982138	-16.8016336397319	2.37414018278143e-63	1.1177451980535e-59	NA	NA	NA	NA	NA	NA	NA	NA	1	2	2	4	-2.7222242974074
313.026	1776.04495631085	7.2305027278453	0.435747642358247	16.5933261020396	7.78850386742929e-62	3.66682762078571e-58	NA	NA	NA	NA	NA	NA	NA	NA	2	2	4	4	2.56831472692996
398.1585	1123.07278310301	-7.65046079103823	0.461646627413202	-16.5721145498386	1.10857890098862e-61	5.21918946585444e-58	NA	NA	NA	NA	NA	NA	NA	NA	2	2	0	4	-2.76717687395269
252.1974	1197.59885364734	-7.74325585205736	0.47292470330256	-16.3731262037786	2.97530323914249e-60	1.40077276498828e-56	NA	NA	NA	NA	NA	NA	NA	NA	0	2	3	4	-2.87860384683036
315.1953	989.106330401423	-7.46482272835308	0.467669270219586	-15.961755889687	2.35997399572289e-57	1.11107575718634e-53	NA	NA	NA	NA	NA	NA	NA	NA	1	2	4	4	-2.70166066155884
437.0758	2111.69984679004	7.47847331175964	0.477358446655267	15.6663684578317	2.56841364526329e-55	1.20920914418996e-51	NA	NA	NA	NA	NA	NA	NA	NA	0	2	4	4	2.62916733435706
644.3375	907.490639742771	-7.33854612697952	0.47578478243905	-15.4240875241099	1.12737290918109e-53	5.30767165642459e-50	NA	NA	NA	NA	NA	NA	NA	NA	2	2	3	4	-2.66366634913081
270.2048	852.947885205866	-7.24822684452744	0.473055738873373	-15.3221412381335	5.4395617824457e-53	2.56094568717544e-49	NA	NA	NA	NA	NA	NA	NA	NA	2	2	4	4	-2.61302683715911
314.1909	984.887826122763	-7.45721390936366	0.487737065491443	-15.2894139834334	8.99559432379441e-53	4.23512580764241e-49	NA	NA	NA	NA	NA	NA	NA	NA	2	2	4	4	-2.68217968252727
371.0677	1167.15112698335	6.62247417590602	0.433582457274828	15.2738517548194	1.14222250522235e-52	5.3775835545868e-49	NA	NA	NA	NA	NA	NA	NA	NA	2	2	4	4	2.45843371282649
202.0502	1186.00339791533	6.64502503414601	0.446335897923592	14.8879466452496	3.94706354614291e-50	1.85827751752408e-46	NA	NA	NA	NA	NA	NA	NA	NA	1	2	3	4	2.4692554908557
423.2193	797.216441462246	-7.14857631871003	0.486273168007081	-14.7007418649222	6.37573683151243e-49	3.00169690027605e-45	NA	NA	NA	NA	NA	NA	NA	NA	0	2	3	4	-2.52821416593263
340.2097	819.899675361525	-7.18897789817406	0.494449093011358	-14.5393691682005	6.82184035807502e-48	3.21172244058172e-44	NA	NA	NA	NA	NA	NA	NA	NA	2	2	4	4	-2.55448717206529
230.0799	1326.19717781279	6.80542325139824	0.470701763325077	14.4580364503505	2.23071155731262e-47	1.05021900118278e-43	NA	NA	NA	NA	NA	NA	NA	NA	0	2	4	4	2.49180871306634
228.066	2746.50742610446	7.85500524444948	0.547152788173879	14.3561458777639	9.75005675860127e-47	4.59032672194948e-43	NA	NA	NA	NA	NA	NA	NA	NA	2	2	4	4	2.72222429740739
233.0821	910.599548559358	6.26098023082119	0.454337740342415	13.7804537789499	3.34165087148208e-43	1.57324923029376e-39	NA	1	C11H10O2	[M+Hac-H]-	174.06808	233.0819336	0.598072952	LMFA01030751,LMFA01030752	2	2	4	4	2.39889860595113
334.0941	923.254111935194	6.28055549937686	0.457877849838272	13.7166615541574	8.06963397117897e-43	3.79918367363106e-39	NA	NA	NA	NA	NA	NA	NA	NA	0	2	4	4	2.41780451521303
282.9836	1946.69469522092	-8.44211812737229	0.617739203396341	-13.6661524490552	1.61722951770204e-42	7.61391656934119e-39	NA	NA	NA	NA	NA	NA	NA	NA	1	2	2	4	-3.26636402100273
282.2083	716.847109748437	-6.99129848682037	0.513909224283539	-13.6041506096086	3.78338287286858e-42	1.78121665654653e-38	NA	NA	NA	NA	NA	NA	NA	NA	2	2	4	4	-2.48037441287561
230.0789	936.200844646553	6.30021284450223	0.471371068394002	13.3657181506017	9.59049035851418e-41	4.51520286078848e-37	NA	NA	NA	NA	NA	NA	NA	NA	2	2	2	4	2.42759130373246
356.076	918.814095077379	6.27273897384349	0.471452003538999	13.3051486190674	2.16063073205546e-40	1.01722494865171e-36	NA	NA	NA	NA	NA	NA	NA	NA	0	2	4	4	2.40824396911652
462.1875	849.316472939552	-7.23783054948252	0.549806629594153	-13.1643202535139	1.40799097788093e-39	6.62882152386344e-36	NA	NA	NA	NA	NA	NA	NA	NA	2	2	4	4	-2.58265151212626
318.169	694.586648992656	-6.9441100730791	0.529423880489785	-13.116352187693	2.65405776981694e-39	1.24953039802981e-35	NA	NA	NA	NA	NA	NA	NA	NA	2	2	3	4	-2.44789240640346
488.1284	1447.97615789346	-8.01226929475603	0.616041954496361	-13.0060448582701	1.13043190638713e-38	5.32207341527061e-35	NA	NA	NA	NA	NA	NA	NA	NA	2	2	1	4	-2.99445118482202
342.2225	726.331650387599	-7.00922827510891	0.541781232786029	-12.9373773968969	2.76922297257041e-38	1.30375017548615e-34	NA	NA	NA	NA	NA	NA	NA	NA	2	2	4	4	-2.49180871306634
419.0685	1108.15042691144	6.5428855221861	0.505745481714535	12.9371111730054	2.7788337027501e-38	1.30827490725475e-34	NA	NA	NA	NA	NA	NA	NA	NA	2	2	4	4	2.44789240640346
527.1962	670.969508819176	-6.89323031014176	0.53401905833289	-12.9082103018218	4.04595612712008e-38	1.90483614464813e-34	NA	NA	NA	NA	NA	NA	NA	NA	2	2	4	4	-2.41780451521303
276.0876	827.995061400509	6.12139540722408	0.475965118995271	12.8610168328005	7.45889614977912e-38	3.51164830731601e-34	NA	NA	NA	NA	NA	NA	NA	NA	2	2	3	4	2.35506473394136
412.174	810.939513592691	-7.16965584937288	0.56159785102311	-12.7665300647275	2.52146745537005e-37	1.18710687798822e-33	NA	NA	NA	NA	NA	NA	NA	NA	0	2	3	4	-2.5411314416362
666.3206	653.200722020045	-6.85338705049355	0.542239379599435	-12.6390433973208	1.28609101908164e-36	6.05491651783634e-33	NA	NA	NA	NA	NA	NA	NA	NA	2	2	4	4	-2.38975817111411
310.0483	911.415636393156	6.25976476691313	0.495401784901118	12.6357331719396	1.34137976634769e-36	6.31521593996491e-33	NA	NA	NA	NA	NA	NA	NA	NA	2	2	4	4	2.38975817111411
331.0023	859.240029259382	6.1743158936449	0.493986349429142	12.4989605497804	7.56337389170964e-36	3.5608364282169e-32	Medicagol	1	C16H8O6	[M+Cl]-	296.03209	331.0014916	2.556786061	LMPK12090025	2	2	3	4	2.37205464050162
427.1073	768.781862967935	6.01312429565527	0.483220893779613	12.4438416737786	1.51059926087146e-35	7.11190132018284e-32	NA	NA	NA	NA	NA	NA	NA	NA	0	2	2	4	2.32299374415874
421.0242	699.699053921253	-6.95321233836145	0.560722649009816	-12.4004485116486	2.59864960749824e-35	1.22344423521017e-31	NA	NA	NA	NA	NA	NA	NA	NA	2	2	2	4	-2.45843371282649
408.1703	1169.23960175747	-7.70082656423638	0.623048371532203	-12.3599176502115	4.30597621803944e-35	2.02725360345297e-31	NA	NA	NA	NA	NA	NA	NA	NA	2	2	4	4	-2.81853053967226
441.1226	774.408413275237	6.02339500301107	0.487445284167687	12.3570689852832	4.46128419618614e-35	2.10037259956443e-31	NA	NA	NA	NA	NA	NA	NA	NA	2	2	4	4	2.33872860325687
365.214	667.209535737471	-6.88373805277748	0.562262950699062	-12.2429159599062	1.83325834831786e-34	8.63098030388046e-31	NA	NA	NA	NA	NA	NA	NA	NA	2	2	1	4	-2.40824396911652
409.2037	727.850480779309	-7.01042759443447	0.573358010459671	-12.2269637234406	2.23123783999599e-34	1.05046677507011e-30	NA	NA	NA	NA	NA	NA	NA	NA	0	2	4	4	-2.50357839059152
296.1844	626.216292288444	-6.79078243938454	0.556657959275126	-12.1992011903098	3.13888078331255e-34	1.47778507278355e-30	NA	NA	NA	NA	NA	NA	NA	NA	2	2	4	4	-2.37205464050162
271.0989	751.330912410627	5.97907352585681	0.491536996857091	12.1640355946496	4.83117294554879e-34	2.27451622276437e-30	NA	NA	NA	NA	NA	NA	NA	NA	2	2	4	4	2.31533710104159
638.5087	620.653680501077	-6.77755891398475	0.558744122407138	-12.1299869514263	7.32611101673876e-34	3.44913306668061e-30	NA	NA	NA	NA	NA	NA	NA	NA	2	2	4	4	-2.34681838540455
351.0829	749.729599454084	5.97584591016815	0.494327149629779	12.0888482751629	1.20970624248147e-33	5.69529698960276e-30	,2-Methoxyhomopterocarpin,4-Methoxyhomopterocarpin,6-Methoxyhomopterocarpin,Crotaoprostrin,Helilandin_B,Syzygiol,Tepanone,Ponganone_VII,Leridol,Isomatteucinol,Matteucinol,Angophorol,Naringenin_trimethyl_ether	1	C18H18O5	[M+(37Cl)]-	314.115425	351.0818766	2.995027856	LMPK12020250,LMPK12020251,LMPK12070064,LMPK12070076,LMPK12070138,LMPK12120198,LMPK12120205,LMPK12120322,LMPK12120339,LMPK12120340,LMPK12120417,LMPK12120433,LMPK12120461,LMPK12120556,LMPK12140105,LMPK12140199,LMPK12140202,LMPK12140351,LMPK12140568,LMPK12140596,LMPK12140662	2	2	4	4	2.30781383358019
348.0878	992.501000815674	6.38161169580895	0.528104788568105	12.0839875607111	1.28341310624554e-33	6.042308904204e-30	NA	NA	NA	NA	NA	NA	NA	NA	0	2	4	4	2.43761628634298
391.2619	625.766856862266	-6.78950723993396	0.562439008054893	-12.0715440122377	1.49306328191425e-33	7.02934193125229e-30	NA	NA	NA	NA	NA	NA	NA	NA	1	2	4	4	-2.3634744122553
357.068	624.858045605069	-6.78713508159058	0.563900317999178	-12.0360547156146	2.29679760691572e-33	1.08133231333592e-29	NA	NA	NA	NA	NA	NA	NA	NA	0	2	4	4	-2.35506473394136
344.2329	614.101157569017	-6.76171314832254	0.565048525780625	-11.9666061228655	5.31588960477913e-33	2.50272082593002e-29	NA	NA	NA	NA	NA	NA	NA	NA	2	2	4	4	-2.32299374415875
612.4926	607.464302616148	-6.74559588366576	0.566363040295251	-11.9103744484266	1.04506889946812e-32	4.92018437869589e-29	NA	NA	NA	NA	NA	NA	NA	NA	1	2	4	4	-2.30781383358019
298.0772	618.413309243674	-6.77129301707442	0.576691859256641	-11.7416136683508	7.79841264775064e-32	3.671492674561e-28	NA	NA	NA	NA	NA	NA	NA	NA	1	2	4	4	-2.33078904285304
229.0505	872.275409310187	6.19450895269968	0.529361215500999	11.7018564475621	1.24695279666633e-31	5.87065376670508e-28	Visnagin	1	C13H10O4	[M-H]-	230.05791	229.0506336	-0.715125723	LMPK13110003	2	2	4	4	2.38081313806724
636.1604	659.593749882736	-6.86545891145913	0.586970298016608	-11.6964332516615	1.3292389800794e-31	6.25805711821382e-28	NA	NA	NA	NA	NA	NA	NA	NA	2	2	4	4	-2.39889860595113
416.969	770.518053395077	6.01444095344242	0.514934734306643	11.6800063245701	1.61283529550764e-31	7.59322857124997e-28	Luteolin_3-methyl_ether_7-sulfate,Luteolin_4-methyl_ether_7-sulfate,Luteolin_4-methyl_ether_3-sulfate,Hispidulin_7-sulfate,Hispidulin_4-sulfate,Kaempferide_3-O-sulfate,Rhamnocitrin_3-O-sulfate,Tricetin_3-sulfate,6-Hydroxyluteolin_7-sulfate,6-Hydroxyluteolin_6-sulfate,8-Hydroxyluteolin_7-sulfate,Quercetin_3-O-sulfate,Quercetin_7-O-sulfate	1	C16H12O9S	[M+K-2H]-	380.020207	416.9688136	0.376047308	LMPK12110800,LMPK12110825,LMPK12110826,LMPK12111171,LMPK12111172,LMPK12112039,LMPK12112590,LMPK12110848,LMPK12111251,LMPK12111252,LMPK12111405,LMPK12112304,LMPK12112305,LMPK12112306	2	2	4	4	2.33078904285305
328.2099	592.981754288623	-6.7097085435143	0.577944053716239	-11.6096160179696	3.6826561518359e-31	1.73379451628434e-27	NA	NA	NA	NA	NA	NA	NA	NA	0	2	2	4	-2.28599586988428
271.0044	743.743883657244	5.96328391165506	0.514790028508423	11.5839149583634	4.97222717898846e-31	2.34092455586777e-27	NA	NA	NA	NA	NA	NA	NA	NA	2	2	4	4	2.30041896304103
340.2083	584.11615775132	-6.68743324347451	0.580210050791952	-11.5258831424009	9.77051677602574e-31	4.59995929815292e-27	NA	NA	NA	NA	NA	NA	NA	NA	2	2	4	4	-2.27895900208526
402.0812	724.89574781156	5.92582599703591	0.516076564302553	11.4824551373386	1.61624791461774e-30	7.60929518202031e-27	NA	NA	NA	NA	NA	NA	NA	NA	2	2	4	4	2.26521470510783
240.9983	853.894509792	-7.24180410500077	0.633369039061739	-11.4337829265047	2.83483805716485e-30	1.33464175731321e-26	NA	NA	NA	NA	NA	NA	NA	NA	2	2	4	4	-2.59753965420098
424.1657	696.131297032983	-6.94363762921093	0.608963686761076	-11.4023837219956	4.06824966038637e-30	1.9153319401099e-26	NA	NA	NA	NA	NA	NA	NA	NA	2	2	2	4	-2.43761628634298
426.19	566.220401802964	-6.64125665704444	0.588196919300318	-11.2908729017902	1.45583593637763e-29	6.85407558846588e-26	NA	NA	NA	NA	NA	NA	NA	NA	2	2	4	4	-2.25849992060097
276.1588	552.496387436495	-6.60479208099598	0.596240843336451	-11.0773895394968	1.61513092545967e-28	7.6040363970641e-25	NA	NA	NA	NA	NA	NA	NA	NA	2	2	4	4	-2.22636831220928
352.1532	628.935295156895	-6.79484456863222	0.615993673509342	-11.0307051205927	2.71726167233367e-28	1.27928679533469e-24	NA	NA	NA	NA	NA	NA	NA	NA	2	2	4	4	-2.38081313806724
395.1439	672.001705583716	5.81489045640755	0.529282460750057	10.9863652919221	4.4446676148838e-28	2.09254951308729e-24	NA	NA	NA	NA	NA	NA	NA	NA	0	2	2	4	2.2326123517727
290.996	662.029472313841	5.79319946851939	0.527534886826639	10.9816423769963	4.68330818081019e-28	2.20490149152544e-24	NA	NA	NA	NA	NA	NA	NA	NA	2	2	4	4	2.20222341971224
264.9898	714.602064628125	5.90345277582768	0.543885488497264	10.8542200530827	1.90425484758185e-27	8.96523182241535e-24	NA	NA	NA	NA	NA	NA	NA	NA	2	2	4	4	2.25188544980221
422.1692	535.635616061478	-6.55878676417071	0.605319072568142	-10.8352554237953	2.3431060002763e-27	1.10313430493008e-23	NA	NA	NA	NA	NA	NA	NA	NA	2	2	2	4	-2.22020988638137
425.0575	717.996166751988	5.91083031557375	0.546487286257016	10.816043601047	2.88984667891527e-27	1.36053981643331e-23	NA	NA	NA	NA	NA	NA	NA	NA	2	2	4	4	2.25849992060097
620.4516	561.92839934338	-6.62890281729851	0.613980568263599	-10.7966003485187	3.57184822061524e-27	1.68162614226565e-23	NA	NA	NA	NA	NA	NA	NA	NA	2	2	4	4	-2.23894466945902
466.1371	1460.12230006834	-8.0207027908244	0.743371448670622	-10.7896298750348	3.85338305981855e-27	1.81417274456257e-23	NA	NA	NA	NA	NA	NA	NA	NA	2	2	4	4	-3.04402104078662
225.0227	1201.09671049535	-7.73706203259658	0.720800562361128	-10.7339844564664	7.04897157073049e-27	3.31865581549991e-23	NA	NA	NA	NA	NA	NA	NA	NA	2	2	4	4	-2.84728405720251
360.1301	744.050904656442	5.96165890345694	0.556620285924497	10.7104592739647	9.09096813162002e-27	4.28002779636671e-23	NA	NA	NA	NA	NA	NA	NA	NA	2	2	4	4	2.29314778921997
609.4734	4898.31433852586	-3.26282428602115	0.304783201812743	-10.7053940854188	9.6021227535467e-27	4.52067939236979e-23	NA	NA	NA	NA	NA	NA	NA	NA	2	2	3	4	-1.29262589717899
284.0615	582.259950475396	-6.68113901763247	0.625205032687045	-10.6863167574289	1.17963039156909e-26	5.55369988350727e-23	NA	NA	NA	NA	NA	NA	NA	NA	2	2	4	4	-2.27203320514027
285.1321	664.140479523938	5.79730558798384	0.543354789726057	10.6694662448944	1.41436496378233e-26	6.65883024948719e-23	NA	NA	NA	NA	NA	NA	NA	NA	2	2	4	4	2.22020988638137
196.1205	666.774523886882	5.80281756859605	0.545816398308663	10.6314460074439	2.12787324330606e-26	1.00180272294849e-22	NA	NA	NA	NA	NA	NA	NA	NA	2	2	4	4	2.22636831220928
359.1194	663.382884878125	5.79564977458602	0.545146470417156	10.6313625586736	2.12977831609677e-26	1.00269963121836e-22	NA	NA	NA	NA	NA	NA	NA	NA	2	2	4	4	2.2081398162414
497.0967	708.426503309107	5.89089018477593	0.557908502149909	10.5588822577094	4.62131692394452e-26	2.17571600779308e-22	Oxytetracycline	1	C22H24N2O9	[M+K-2H]-	460.148183	497.0967896	-0.198150546	LMPK07000005	2	2	4	4	2.24536805855987
358.0349	733.087566498333	5.93941540087839	0.57186640389337	10.3860191129288	2.8708668950406e-25	1.35160413418511e-21	NA	NA	NA	NA	NA	NA	NA	NA	1	2	3	4	2.28599586988428
299.2423	499.850763635314	-6.45600622299904	0.626297059313947	-10.3082173658472	6.46900815139521e-25	3.04560903767686e-21	NA	NA	NA	NA	NA	NA	NA	NA	2	2	0	4	-2.2081398162414
431.184	603.275092124319	-6.73187563500521	0.653967129040139	-10.2939052072631	7.50686229231864e-25	3.53423076722361e-21	NA	NA	NA	NA	NA	NA	NA	NA	2	2	0	4	-2.29314778921997
305.0116	653.536134360299	5.77317271985837	0.56415986339293	10.2332212808224	1.40757885151583e-24	6.62688123293653e-21	NA	NA	NA	NA	NA	NA	NA	NA	2	2	4	4	2.19061678873265
353.0368	489.541670558293	-6.42504581148658	0.631733616306418	-10.1704985228618	2.68530747613633e-24	1.26424275976498e-20	NA	NA	NA	NA	NA	NA	NA	NA	2	2	4	4	-2.17374165850198
351.1982	489.691200822331	-6.42546010769277	0.632552145924311	-10.1579927427226	3.05296938905042e-24	1.43733798836494e-20	NA	NA	NA	NA	NA	NA	NA	NA	1	2	4	4	-2.17929797097227
460.1719	479.121461175333	-6.39325748647849	0.633652549415067	-10.0895317037392	6.146202746529e-24	2.89363225306585e-20	NA	NA	NA	NA	NA	NA	NA	NA	2	2	4	4	-2.14692122091379
396.1351	485.661460999381	-6.41309983753916	0.636648317485181	-10.0732219993473	7.25612659316088e-24	3.41618440006014e-20	NA	NA	NA	NA	NA	NA	NA	NA	2	2	2	4	-2.16825165552329
461.2743	479.51993513491	-6.39438498630341	0.635282277219691	-10.0654232230252	7.85487602092976e-24	3.69807563065373e-20	NA	NA	NA	NA	NA	NA	NA	NA	2	2	4	4	-2.15216258228367
374.263	490.267605397734	-6.42693401810687	0.638998528792903	-10.0578228720614	8.48540390178414e-24	3.99492815695997e-20	NA	NA	NA	NA	NA	NA	NA	NA	2	2	4	4	-2.1849223901239
435.1595	491.767009205983	-6.43163364681117	0.639852970795529	-10.0517367901172	9.026237230423e-24	4.24955248808315e-20	NA	NA	NA	NA	NA	NA	NA	NA	2	2	4	4	-2.19061678873265
327.2006	474.599697598769	-6.37915863498946	0.635806845091486	-10.0331707408271	1.08960252295705e-23	5.1298486780818e-20	NA	NA	NA	NA	NA	NA	NA	NA	2	2	4	4	-2.13661205208084
400.1873	477.644569680917	-6.38852459812574	0.637048648972222	-10.0283151191555	1.14452918741283e-23	5.38844341433962e-20	NA	NA	NA	NA	NA	NA	NA	NA	2	2	3	4	-2.14173818417238
293.8913	1409.83154236675	-7.9686362406152	0.795864957403379	-10.0125481923642	1.34249304528513e-23	6.32045725720241e-20	NA	NA	NA	NA	NA	NA	NA	NA	2	2	4	4	-2.951300120855
343.2272	470.163135077567	-6.36522662855644	0.637539223997362	-9.98405492394108	1.78998656239276e-23	8.4272567357451e-20	NA	NA	NA	NA	NA	NA	NA	NA	0	2	2	4	-2.11178877853222
314.2158	470.541557424031	-6.36634307104903	0.638737124395299	-9.96707851774881	2.12384172524374e-23	9.99904684244752e-20	NA	NA	NA	NA	NA	NA	NA	NA	2	2	1	4	-2.11664994565537
417.0907	612.871056349253	5.67931163116578	0.571331504858882	9.94048390971991	2.77475902766492e-23	1.30635655022464e-19	NA	NA	NA	NA	NA	NA	NA	NA	2	2	4	4	2.16825165552329
399.1528	758.28165948938	-7.06570654722362	0.711528372001897	-9.93032298535634	3.07258659265315e-23	1.4465737678211e-19	NA	NA	NA	NA	NA	NA	NA	NA	2	2	4	4	-2.5157054471227
610.4774	1668.96729174262	-3.22703674118722	0.325055139915476	-9.92765947963887	3.15575806245933e-23	1.48573089580585e-19	NA	NA	NA	NA	NA	NA	NA	NA	2	2	2	4	-1.27954414664279
599.0177	860.555580061776	6.17151334020439	0.622524657849852	9.91368496393425	3.63005095683182e-23	1.70902799047642e-19	NA	NA	NA	NA	NA	NA	NA	NA	2	2	1	4	2.3634744122553
495.1721	483.259832203012	-6.40539421037852	0.646759157396356	-9.90383226449328	4.00622641490637e-23	1.88613139613792e-19	NA	NA	NA	NA	NA	NA	NA	NA	2	2	4	4	-2.16282623638462
257.0826	607.713978441548	5.66661242110692	0.572938922891122	9.89043019195219	4.5805525176742e-23	2.15652412532101e-19	Guibourtinidol,Epidistenin,Apigeniflavan,Demethylvestitol,Davidigenin,,Lunularic_acid,Dehydrosafynol	1	C15H14O4	[M-H]-	258.08921	257.0819336	2.578166388	LMPK12020007,LMPK12020023,LMPK12020262,LMPK12080027,LMPK12120452,LMPK12120510,LMPK12120606,LMPK13090038,LMFA05000649	0	2	4	4	2.15216258228367
277.0499	634.451087246	5.72920716829293	0.579878383516273	9.88001507066378	5.08252654154615e-23	2.39285349575993e-19	Neorauteen,Pongaglabol,	1	C17H10O4	[M-H]-	278.05791	277.0506336	-2.828002917	LMPK12070144,LMPK12110162,LMPK12130024	2	2	4	4	2.1849223901239
592.4189	474.296487101845	-6.37775762901206	0.646591445250297	-9.86365915581085	5.98284294164965e-23	2.81672245692866e-19	NA	NA	NA	NA	NA	NA	NA	NA	2	2	4	4	-2.1315414568753
487.1734	458.002057894939	-6.32633244468496	0.642647985026054	-9.84416444475194	7.26402877883239e-23	3.41990474907429e-19	NA	NA	NA	NA	NA	NA	NA	NA	0	2	2	4	-2.07908447754766
473.1575	853.065060353191	-7.23741177481274	0.737680514789758	-9.81103828786291	1.00924695625775e-22	4.7515346700615e-19	NA	NA	NA	NA	NA	NA	NA	NA	2	2	0	4	-2.56831472692996
340.2321	464.334061883738	-6.34631123388447	0.648967576198626	-9.77908830369991	1.38452030499448e-22	6.51832159591399e-19	NA	NA	NA	NA	NA	NA	NA	NA	1	2	3	4	-2.10697700859395
329.0293	597.654111891235	5.64194352140224	0.579746711635942	9.73173871996907	2.20786317146412e-22	1.03946198112531e-18	NA	NA	NA	NA	NA	NA	NA	NA	2	2	4	4	2.13661205208084
409.0486	712.749881784969	-6.9748134738722	0.717944963337066	-9.71496957294986	2.60326765740205e-22	1.22561841310489e-18	NA	NA	NA	NA	NA	NA	NA	NA	0	2	4	4	-2.4692554908557
343.2286	450.199846282763	-6.30073755332156	0.649811392907717	-9.69625590146641	3.12765744789772e-22	1.47250112647025e-18	NA	NA	NA	NA	NA	NA	NA	NA	2	2	4	4	-2.06572351566246
280.2292	449.590071153152	-6.29854430105311	0.650967127111603	-9.67567184075837	3.82570534858399e-22	1.80114207811334e-18	NA	NA	NA	NA	NA	NA	NA	NA	2	2	4	4	-2.06135068605796
467.2737	445.399098191725	-6.28474961259098	0.649774251257401	-9.67220477024003	3.95758580799604e-22	1.86323139840453e-18	NA	NA	NA	NA	NA	NA	NA	NA	1	2	4	4	-2.04424241181216
412.2097	620.744867196354	-6.77241618140065	0.701450318399905	-9.65487648056011	4.68723798080556e-22	2.20675164136326e-18	NA	NA	NA	NA	NA	NA	NA	NA	2	2	0	4	-2.33872860325686
291.9853	607.042629036439	5.66484728282844	0.587420695695253	9.64359499817026	5.23227655323148e-22	2.46335580126138e-18	NA	NA	NA	NA	NA	NA	NA	NA	2	2	4	4	2.14692122091379
339.2069	481.310968568095	-6.39878052398097	0.665426857217207	-9.61605389770479	6.840520447852e-22	3.22051702684872e-18	NA	NA	NA	NA	NA	NA	NA	NA	2	2	4	4	-2.15746374319328
353.2445	434.80095819294	-6.24909881848265	0.651720130144551	-9.58862329002573	8.92681450743847e-22	4.20274427010203e-18	NA	NA	NA	NA	NA	NA	NA	NA	2	2	0	4	-2.02771234888029
296.1833	445.957960655716	-6.28635232211068	0.656095805136372	-9.58145483159132	9.56874432898683e-22	4.504964830087e-18	NA	NA	NA	NA	NA	NA	NA	NA	2	2	0	4	-2.05272144925841
456.1381	566.007484566274	-6.63688421894403	0.693691708683281	-9.56748384890129	1.09539015461798e-21	5.15709684794146e-18	NA	NA	NA	NA	NA	NA	NA	NA	2	2	4	4	-2.25188544980221
678.2963	461.840548160969	-6.3377583120304	0.665781663164567	-9.51927435475771	1.743925174681e-21	8.21039972239816e-18	NA	NA	NA	NA	NA	NA	NA	NA	2	2	4	4	-2.09749728549158
331.0149	577.737769374424	5.59221879039269	0.587988384033858	9.51076405970406	1.89267221300513e-21	8.91070077882816e-18	NA	NA	NA	NA	NA	NA	NA	NA	2	2	1	4	2.11664994565537
336.2293	431.257378486139	-6.2368811310839	0.656515924095517	-9.49996931099039	2.09952166896337e-21	9.88454801747954e-18	NA	NA	NA	NA	NA	NA	NA	NA	0	2	3	4	-2.02366514778988
348.0469	463.121146694573	-6.34178692348976	0.667719346459753	-9.49768335620933	2.1461145589628e-21	1.01039073435969e-17	NA	NA	NA	NA	NA	NA	NA	NA	1	2	4	4	-2.10221353283406
352.0488	436.382306522747	-6.25409552077869	0.659960822007687	-9.47646483279555	2.63043743667585e-21	1.23840994518699e-17	NA	NA	NA	NA	NA	NA	NA	NA	2	2	3	4	-2.03179303872299
346.1999	446.042341477505	-6.28629328224013	0.665626104018857	-9.44418081605471	3.58195103130874e-21	1.68638254554016e-17	NA	NA	NA	NA	NA	NA	NA	NA	2	2	4	4	-2.04846352163495
449.3033	420.986723767708	-6.2010952442017	0.656724267528855	-9.44246398497713	3.64114488088045e-21	1.71425100991852e-17	NA	NA	NA	NA	NA	NA	NA	NA	2	2	4	4	-1.98865190594468
431.0593	554.37748082398	5.53241672566107	0.585956469722124	9.44168553729715	3.66830246727088e-21	1.72703680159113e-17	NA	NA	NA	NA	NA	NA	NA	NA	2	2	4	4	2.09749728549158
612.224	460.055402765739	-6.33181370303218	0.672467556752969	-9.41579060498554	4.69535329714991e-21	2.21057233229818e-17	NA	NA	NA	NA	NA	NA	NA	NA	2	2	0	4	-2.08820238929807
313.1855	421.824595146662	-6.20391157750795	0.65890768348405	-9.41544882995454	4.71065472476716e-21	2.21777624442038e-17	NA	NA	NA	NA	NA	NA	NA	NA	2	2	4	4	-1.99622320007052
296.2062	421.238176964947	-6.20184687426577	0.659028053756308	-9.41059616342077	4.93330753382841e-21	2.32260118692642e-17	NA	NA	NA	NA	NA	NA	NA	NA	2	2	3	4	-1.99242327625962
297.1903	3524.74843516773	-3.68521150455317	0.391656389112787	-9.40929755518918	4.99463604871518e-21	2.3514746517351e-17	NA	NA	NA	NA	NA	NA	NA	NA	0	2	4	4	-1.37221881080012
642.4329	419.015299017977	-6.19402927835753	0.658704353223032	-9.403352578513	5.28516272318343e-21	2.48825461007476e-17	NA	NA	NA	NA	NA	NA	NA	NA	2	2	4	4	-1.98119292292937
317.205	423.704979604056	-6.2104333789436	0.660470251330437	-9.40304785330367	5.30049659041603e-21	2.49547379476787e-17	NA	NA	NA	NA	NA	NA	NA	NA	0	2	2	4	-2.00391068675267
270.017	550.717648043428	5.52245054052103	0.589309692457999	9.37104991008548	7.18145632784238e-21	3.38102963914819e-17	NA	NA	NA	NA	NA	NA	NA	NA	2	2	4	4	2.08820238929807
320.2208	422.00086089485	-6.20439402686317	0.662307019161009	-9.36785183814407	7.40237085084707e-21	3.4850361965788e-17	NA	NA	NA	NA	NA	NA	NA	NA	2	2	4	4	-2.0000521687543
433.243	413.559604766722	-6.17456861202509	0.660005472887155	-9.35532941115595	8.33396131316096e-21	3.92362898623618e-17	NA	NA	NA	NA	NA	NA	NA	NA	2	2	1	4	-1.96301307963751
317.1438	609.084009558422	5.66864105075878	0.607069171739799	9.33771852474903	9.84321930915419e-21	4.63418765074979e-17	NA	NA	NA	NA	NA	NA	NA	NA	2	2	4	4	2.15746374319328
614.4017	416.206847523356	-6.18391340412898	0.662368923009334	-9.33605606983139	9.99894073807634e-21	4.70750129948634e-17	NA	NA	NA	NA	NA	NA	NA	NA	2	2	4	4	-1.96659732671211
644.1589	454.679070332871	-6.31430278405936	0.67650642373599	-9.33369227920819	1.02245589525551e-20	4.81372235486295e-17	NA	NA	NA	NA	NA	NA	NA	NA	1	2	2	4	-2.07458957742036
366.0645	442.386004997618	-6.27387601902882	0.672742473063825	-9.32582120236313	1.10127434265716e-20	5.18479960522989e-17	NA	NA	NA	NA	NA	NA	NA	NA	1	2	2	4	-2.04005741459368
349.0495	553.239092997706	5.52916040378856	0.592916162244558	9.32536630955924	1.10600880567967e-20	5.20708945713989e-17	NA	NA	NA	NA	NA	NA	NA	NA	2	2	4	4	2.09282723637808
216.9931	459.111458484736	-6.32854274700094	0.679859232498179	-9.3086074947403	1.29519209724219e-20	6.09776439381624e-17	NA	NA	NA	NA	NA	NA	NA	NA	0	2	4	4	-2.08362178055649
431.0891	542.121639775122	5.49966954709322	0.590959859940201	9.30633350909777	1.3232132439921e-20	6.22968795271481e-17	Barbigerone,Rotenone,Myriconol,(-)-cis-Deguelin,Dehydrodihydrorotenone,Muxiangrin_I,8-C-Methylvellokaempferol_3,5-dimethyl_ether,Purpurin,,Robustic_acid_methyl_ether,Pumilaisoflavone_D,Elongatin,3-O-Demethylamorphigenin,5-Hydroxy-8-(4-hydroxy-3,5-dimethoxyphenyl)-2,2-dimethyl-2H,6H-benzo[1,2-b:5,4-b]dipyran-6-one,Artonin_L,Artoindonesianin_S,8-C-Methylvelloquercetin_3-methyl_ether,Velloquercetin_…	1	C23H22O6	[M+K-2H]-	394.14164	431.0902466	-2.67020655	LMPK12050076,LMPK12060007,LMPK12060017,LMPK12060019,LMPK12060066,LMPK12111044,LMPK12112679,LMPK12140007,LMPK12140577,LMPK12160026,LMPK12050271,LMPK12050312,LMPK12060016,LMPK12110872,LMPK12111520,LMPK12111535,LMPK12112717,LMPK12112738	1	2	2	4	2.07458957742037
314.1897	417.336250925286	-6.18779527517602	0.665851283505295	-9.29305901852603	1.49916449177218e-20	7.05806642726344e-17	NA	NA	NA	NA	NA	NA	NA	NA	2	2	4	4	-1.97020701786036
347.0012	593.553220972439	5.63088459908554	0.60641035364598	9.28560102120689	1.60797076397686e-20	7.57032635680305e-17	NA	NA	NA	NA	NA	NA	NA	NA	2	2	1	4	2.1315414568753
328.2086	407.524996438363	-6.15273168030284	0.663982628181914	-9.26640460029799	1.925263787932e-20	9.06414191358385e-17	NA	NA	NA	NA	NA	NA	NA	NA	2	2	4	4	-1.94892264263174
225.1836	417.813193268207	-6.18960188402808	0.669505578688425	-9.24503406850416	2.35165781866937e-20	1.10716050102954e-16	NA	NA	NA	NA	NA	NA	NA	NA	0	2	3	4	-1.97750438883175
383.2187	403.270563302814	-6.13701837245181	0.664916406048233	-9.22975928496887	2.71240768788633e-20	1.27700153945689e-16	NA	NA	NA	NA	NA	NA	NA	NA	2	2	3	4	-1.93520884384037
291.0439	547.693259682067	5.51415932089827	0.599469272519707	9.19840194264002	3.63312495754616e-20	1.71047523001273e-16	NA	NA	NA	NA	NA	NA	NA	NA	1	2	4	4	2.08362178055649
416.1664	452.415268926102	-6.30661352544104	0.686410669312906	-9.1878139536408	4.00905532845087e-20	1.88746324863467e-16	NA	NA	NA	NA	NA	NA	NA	NA	0	2	4	4	-2.07013620581417
483.0813	574.107090402966	5.58295605325677	0.607987204531002	9.18268675993507	4.20467028852028e-20	1.97955877183535e-16	NA	NA	NA	NA	NA	NA	NA	NA	2	2	4	4	2.10221353283406
304.1897	411.55394042823	-6.16689567193132	0.672022975792532	-9.17661433325037	4.44858159616405e-20	2.09439221547404e-16	NA	NA	NA	NA	NA	NA	NA	NA	0	2	4	4	-1.95945387503802
426.2108	394.737422248286	-6.10528605716198	0.665814783206637	-9.1696462907571	4.74573638844018e-20	2.23429269167764e-16	NA	NA	NA	NA	NA	NA	NA	NA	1	2	4	4	-1.91856282105316
326.2336	403.205413860565	-6.13659189380076	0.669636415074737	-9.1640653878058	4.99781622615e-20	2.35297187927142e-16	NA	NA	NA	NA	NA	NA	NA	NA	2	2	4	4	-1.93183661469346
413.0175	575.241706718343	5.5855548827966	0.610462118142058	9.14971579202366	5.70835274448591e-20	2.68749247210397e-16	NA	NA	NA	NA	NA	NA	NA	NA	2	2	4	4	2.10697700859395
226.0571	674.524194076565	5.8163094281345	0.636145078898278	9.14305497451558	6.07125108357288e-20	2.85834501014611e-16	NA	NA	NA	NA	NA	NA	NA	NA	2	2	4	4	2.23894466945902
489.0115	561.469023512361	-6.62421617091229	0.724584846714926	-9.14208487928599	6.12597277995673e-20	2.88410798480363e-16	NA	NA	NA	NA	NA	NA	NA	NA	0	2	2	4	-2.2326123517727
446.1563	496.617175898435	-6.4438023213736	0.705463113121053	-9.13414493475846	6.59256770441894e-20	3.10378087524044e-16	NA	NA	NA	NA	NA	NA	NA	NA	1	2	4	4	-2.20222341971224
505.2144	401.177139606279	-6.12926210687957	0.671098438095727	-9.13317891823983	6.65168061025489e-20	3.131611231308e-16	NA	NA	NA	NA	NA	NA	NA	NA	2	2	4	4	-1.92515731851082
402.2941	2940.23462399323	-3.02159139530783	0.330971191864864	-9.12946948126397	6.88357847217886e-20	3.24078874470181e-16	NA	NA	NA	NA	NA	NA	NA	NA	2	2	4	4	-1.23261188749549
279.0398	404.03158236508	-6.13951443565773	0.672774395521332	-9.1256660130477	7.12965116002873e-20	3.35663976614153e-16	NA	NA	NA	NA	NA	NA	NA	NA	2	2	4	4	-1.93860322474987
234.9816	605.895352081925	5.66104332467062	0.620568174272361	9.12235522117839	7.35091384089128e-20	3.46081023629161e-16	NA	NA	NA	NA	NA	NA	NA	NA	1	2	4	4	2.14173818417237
350.9936	584.292933733698	5.60831868570477	0.614817444455809	9.12192511171969	7.38015200907246e-20	3.47457556587132e-16	NA	NA	NA	NA	NA	NA	NA	NA	1	2	4	4	2.12156165198845
598.2077	409.194851158317	-6.15851377615395	0.6761128320931	-9.10870713263719	8.33694970216976e-20	3.92503591978152e-16	NA	NA	NA	NA	NA	NA	NA	NA	2	2	4	4	-1.9524090346831
397.0832	533.686769857671	5.47649726630242	0.601294796882204	9.10784077078133	8.40377844504266e-20	3.95649889192609e-16	NA	NA	NA	NA	NA	NA	NA	NA	2	2	4	4	2.06572351566246
294.0459	527.658686999494	5.45971690341057	0.600097493015586	9.09804984515869	9.19682888702989e-20	4.32986704001367e-16	NA	NA	NA	NA	NA	NA	NA	NA	2	2	4	4	2.03179303872299
296.0981	391.892221663203	-6.09430902817805	0.671193643711197	-9.0798074226107	1.08767124449933e-19	5.12075621910284e-16	NA	NA	NA	NA	NA	NA	NA	NA	0	2	2	4	-1.90882483792439
434.0516	427.146660778145	-6.221537825056	0.686435983470977	-9.06353684082334	1.26287734782935e-19	5.94562655358059e-16	NA	NA	NA	NA	NA	NA	NA	NA	0	2	4	4	-2.01171845663745
594.1881	390.326774977661	-6.08820196252918	0.675654337446436	-9.01082347156816	2.04514991208558e-19	9.6285657860989e-16	NA	NA	NA	NA	NA	NA	NA	NA	0	2	4	4	-1.90561870174748
435.0509	875.742430615006	-7.27429909985991	0.808747305236783	-8.99452653845957	2.3725259236837e-19	1.11698520487029e-15	NA	NA	NA	NA	NA	NA	NA	NA	0	2	4	4	-2.62916733435706
432.1976	12369.8472202156	-3.55373374190156	0.395938652589202	-8.9754655643299	2.82155968123558e-19	1.32839029792571e-15	NA	NA	NA	NA	NA	NA	NA	NA	1	2	2	4	-1.34989280199521
307.9068	677.792862730957	-6.89988533394869	0.76933009233286	-8.96869289621309	3.00053888303075e-19	1.41265370613088e-15	NA	NA	NA	NA	NA	NA	NA	NA	2	2	4	4	-2.42759130373246
225.0218	564.60829002261	-6.63199593619838	0.742315886867277	-8.93419641628141	4.10148164502422e-19	1.9309775584774e-15	NA	NA	NA	NA	NA	NA	NA	NA	1	2	3	4	-2.24536805855987
344.0978	385.354755741345	-6.06899814150694	0.680381457185581	-8.91999344986786	4.66315789821155e-19	2.195414738478e-15	NA	NA	NA	NA	NA	NA	NA	NA	2	2	4	4	-1.88987480729156
590.1871	381.37930712027	-6.05363145342091	0.679252037737278	-8.91220212395203	5.00288244500352e-19	2.35535705510766e-15	NA	NA	NA	NA	NA	NA	NA	NA	0	2	2	4	-1.87760869822219
618.4348	381.40353310272	-6.05370200744458	0.679932889637536	-8.90338164207902	5.4170529641136e-19	2.55034853550468e-15	NA	NA	NA	NA	NA	NA	NA	NA	2	2	4	4	-1.88064877157815
719.0302	577.61949256097	5.59126144146119	0.629050015495624	8.88842111712829	6.19833668958181e-19	2.91817691345512e-15	NA	NA	NA	NA	NA	NA	NA	NA	1	2	4	4	2.11178877853222
494.1685	2394.41679476542	-3.5979179599694	0.405198175955538	-8.87940315003835	6.72200630234149e-19	3.16472056714238e-15	NA	NA	NA	NA	NA	NA	NA	NA	2	2	4	4	-1.36031471987782
244.0972	632.572552308181	5.72304902608515	0.644851339001729	8.87498975336671	6.99398527333872e-19	3.29276826668787e-15	NA	NA	NA	NA	NA	NA	NA	NA	0	2	4	4	2.17929797097227
672.3699	374.359831051109	-6.02602831719504	0.679090744867163	-8.87367168930242	7.0772997404504e-19	3.33199271780405e-15	NA	NA	NA	NA	NA	NA	NA	NA	0	2	4	4	-1.86561875114712
373.1592	405.115887937873	-6.14282000764575	0.693479602595571	-8.8579678258081	8.1486225773096e-19	3.83637150939736e-15	NA	NA	NA	NA	NA	NA	NA	NA	2	2	4	4	-1.94202009000208
231.0787	507.804645841806	5.40367695909163	0.610279437508115	8.85443065418664	8.4112038704138e-19	3.95999478219082e-15	,Cucujolide_IV,Cucujolide_IX,Parcoblattalactone,Dihydrochalcone,p-methoxystilbene,Isobutyl_2-furanpropionate	1	C12H18O2	[M+K-2H]-	194.13068	231.0792866	-2.521645313	LMFA07040024,LMFA07040036,LMFA07040037,LMFA07040066,LMPK12120464,LMPK13090021,LMFA07010915	2	2	4	4	1.97750438883175
637.5044	3760.90014116916	-3.37854979803717	0.384217291134902	-8.79333095097724	1.45189991557584e-18	6.83554480253106e-15	NA	NA	NA	NA	NA	NA	NA	NA	0	2	2	4	-1.31328943084056
382.9809	914.244718643945	-7.33671061725808	0.835007878249508	-8.78639688123494	1.54433311095074e-18	7.2707202863561e-15	NA	NA	NA	NA	NA	NA	NA	NA	0	2	4	4	-2.64602329294325
357.203	359.947475569724	-5.96763097650965	0.679276178870388	-8.78527933429611	1.55976451578988e-18	7.34337134033876e-15	NA	NA	NA	NA	NA	NA	NA	NA	1	2	2	4	-1.84241312799947
223.9978	614.037507644297	5.67970541132289	0.646765683947265	8.78170495481326	1.61015011083633e-18	7.58058672181746e-15	NA	NA	NA	NA	NA	NA	NA	NA	2	2	4	4	2.17374165850198
272.2149	355.927749353086	-5.95098543469819	0.67796071536064	-8.7777732542107	1.66743013874227e-18	7.8502610931986e-15	NA	NA	NA	NA	NA	NA	NA	NA	0	2	2	4	-1.83396122624348
348.1792	366.74558806156	-5.99532947004639	0.683017216864553	-8.77771353637092	1.66831548743924e-18	7.85442931486396e-15	NA	NA	NA	NA	NA	NA	NA	NA	1	2	3	4	-1.85679917403322
263.0737	504.88994418241	5.394875511767	0.615117245888733	8.77048326611681	1.77901073003232e-18	8.37558251699216e-15	NA	NA	NA	NA	NA	NA	NA	NA	0	2	3	4	1.97384256462587
212.1155	533.29772445144	5.47436930640524	0.624227290048825	8.76983335024818	1.78930915455627e-18	8.42406749965091e-15	NA	NA	NA	NA	NA	NA	NA	NA	2	2	4	4	2.06135068605796
332.0306	519.939024146582	5.43769209527142	0.620119431658542	8.76878197596232	1.80609378350445e-18	8.50308953273895e-15	NA	NA	NA	NA	NA	NA	NA	NA	2	2	4	4	2.00391068675267
404.1667	30441.5553610004	-4.29606410800705	0.490027241555649	-8.76699037051224	1.83505474051984e-18	8.63943771836739e-15	NA	NA	NA	NA	NA	NA	NA	NA	2	2	4	4	-1.45258073503065
246.058	497.18714594368	5.37258864229561	0.613198507256579	8.76158141077726	1.92530043956523e-18	9.06431446947311e-15	NA	NA	NA	NA	NA	NA	NA	NA	0	2	4	4	1.96301307963751
382.1849	31561.1388306552	-4.41193171438493	0.504226525831243	-8.74990007142451	2.13541757170779e-18	1.00535459276003e-14	NA	NA	NA	NA	NA	NA	NA	NA	2	2	1	4	-1.46463627518659
204.0474	494.455381416141	5.36468574574792	0.613268498063229	8.74769495366255	2.17754957321985e-18	1.02519033907191e-14	NA	NA	NA	NA	NA	NA	NA	NA	2	2	0	4	1.9524090346831
411.0369	494.315377165178	5.36426401813287	0.614190458250183	8.73387716477322	2.46088358127049e-18	1.15858399006215e-14	NA	NA	NA	NA	NA	NA	NA	NA	0	2	4	4	1.94892264263174
463.2036	363.709040317596	-5.98312007805212	0.685809217993	-8.72417564692632	2.68126649476926e-18	1.26234026573737e-14	NA	NA	NA	NA	NA	NA	NA	NA	2	2	4	4	-1.85389115472935
336.0913	533.003399945635	5.47352541595516	0.627438374578871	8.72360639342298	2.69478655667787e-18	1.26870551088394e-14	NA	NA	NA	NA	NA	NA	NA	NA	1	2	2	4	2.05701692117694
666.1507	392.120220310585	-6.09467088114371	0.698711161812549	-8.72273296068912	2.71566200904775e-18	1.27853367385968e-14	NA	NA	NA	NA	NA	NA	NA	NA	1	2	4	4	-1.91205071643718
319.2127	360.486286420602	-5.96963943318793	0.685121548314674	-8.71325598774787	2.95268854757077e-18	1.39012576819632e-14	NA	NA	NA	NA	NA	NA	NA	NA	2	2	4	4	-1.84525990066445
308.0453	472.38191185667	-6.3692435084937	0.731124428361973	-8.71157256058793	2.99687859601689e-18	1.41093044300475e-14	NA	NA	NA	NA	NA	NA	NA	NA	0	2	4	4	-2.12156165198845
432.973	387.21844272139	-6.07560918617789	0.697855348067046	-8.70611539054105	3.14466704376228e-18	1.48050924420328e-14	NA	NA	NA	NA	NA	NA	NA	NA	1	2	4	4	-1.89926457118845
481.0181	513.939487826831	5.42091892707909	0.622774570896652	8.70446415189081	3.19078671283606e-18	1.50222238440322e-14	NA	NA	NA	NA	NA	NA	NA	NA	2	2	4	4	1.98865190594468
491.3494	354.378179911319	-5.94424403613214	0.683795728259507	-8.69301136358699	3.52957056414103e-18	1.66172182159759e-14	NA	NA	NA	NA	NA	NA	NA	NA	2	2	0	4	-1.83117281942066
652.1348	401.5739974992	-6.12938425351889	0.707367730058338	-8.66506060859376	4.51272860676037e-18	2.12459262806278e-14	NA	NA	NA	NA	NA	NA	NA	NA	2	2	4	4	-1.92848621220268
363.1982	353.787587360268	-5.94168703356622	0.685812956913636	-8.66371358789369	4.56639780739474e-18	2.14986008772144e-14	NA	NA	NA	NA	NA	NA	NA	NA	2	2	4	4	-1.82839857808411
300.2182	362.195424133208	-5.9765185826281	0.689889892535829	-8.66300354200031	4.59494119757584e-18	2.1632983158187e-14	NA	NA	NA	NA	NA	NA	NA	NA	0	2	3	4	-1.85099872900047
281.0629	536.65768105444	5.48372130154699	0.633577429429368	8.65517148627896	4.92171105655252e-18	2.31714156542493e-14	NA	NA	NA	NA	NA	NA	NA	NA	2	2	4	4	2.07013620581417
486.17	5002.9078936446	-3.25501602692739	0.376240083400798	-8.65143340790704	5.0856564473698e-18	2.3943270554217e-14	NA	NA	NA	NA	NA	NA	NA	NA	2	2	1	4	-1.28903624763163
523.1006	512.606130241304	5.41695816748573	0.626666067862739	8.64409044191654	5.42355839991984e-18	2.55341129468226e-14	Trifolirhizin_6-monoacetate,Echioidinin_2-(6-acetylglucoside),Acacetin_7-(2-acetylglucoside),Acacetin_7-(6-acetylglucoside),Isoswertisin_2-acetate	1	C24H24O11	[M+Cl]-	488.131865	523.1012666	-1.216399272	LMPK12070035,LMPK12110121,LMPK12110452,LMPK12110457,LMPK12110975	2	2	3	4	1.98490861036207
200.0178	531.174104926214	-6.54174922174622	0.757084013843959	-8.64071767746311	5.58610000567084e-18	2.62993588266983e-14	NA	NA	NA	NA	NA	NA	NA	NA	2	2	4	4	-2.21413453092957
658.1751	350.340887182778	-5.92731281728532	0.686085981254187	-8.63931486611927	5.65511226067416e-18	2.66242685232539e-14	NA	NA	NA	NA	NA	NA	NA	NA	1	2	4	4	-1.82289193743085
270.2038	346.293629648906	-5.90982545450158	0.684877900865766	-8.62902051158443	6.18795954420247e-18	2.91329135341052e-14	NA	NA	NA	NA	NA	NA	NA	NA	2	2	1	4	-1.82015921807935
313.2218	340.477055162598	-5.88471283243473	0.682030285796091	-8.62822803472118	6.23097553180976e-18	2.93354328037603e-14	NA	NA	NA	NA	NA	NA	NA	NA	2	2	4	4	-1.80140049639326
315.0231	512.563750295909	5.41645194872398	0.628275913760439	8.62113576231933	6.62932552232929e-18	3.12108645591263e-14	NA	NA	NA	NA	NA	NA	NA	NA	2	2	4	4	1.98119292292936
323.0628	394.704051694078	-6.10371611952008	0.709250194812754	-8.60587161506736	7.5739000917285e-18	3.56579216318578e-14	NA	NA	NA	NA	NA	NA	NA	NA	2	2	1	4	-1.91529661591485
477.2196	338.574109590391	-5.87636717095063	0.684266277882166	-8.58783687125171	8.86219753363017e-18	4.17232259883308e-14	NA	NA	NA	NA	NA	NA	NA	NA	0	2	2	4	-1.79877183516994
289.0787	582.650270900221	-6.67749299111469	0.778510174362759	-8.57727132028876	9.71502704337991e-18	4.57383473202326e-14	NA	NA	NA	NA	NA	NA	NA	NA	2	2	4	4	-2.26521470510783
374.1533	334.522653286691	-5.85837374515878	0.683441545720375	-8.5718724327533	1.01815838974957e-17	4.79348969894098e-14	NA	NA	NA	NA	NA	NA	NA	NA	0	2	2	4	-1.79615554475841
286.9763	531.973091182199	5.47068073193015	0.638295259648882	8.57076822870265	1.02796952080491e-17	4.83968050394954e-14	NA	NA	NA	NA	NA	NA	NA	NA	1	2	2	4	2.05272144925841
334.9592	411.304200899608	-6.16457276479107	0.719444051240619	-8.5685228116916	1.04820929180509e-17	4.93496934581835e-14	NA	NA	NA	NA	NA	NA	NA	NA	2	2	0	4	-1.95591932093929
630.143	610.535211951325	-6.74605144874937	0.787688516986237	-8.56436434361178	1.0867369491026e-17	5.11635755637506e-14	NA	NA	NA	NA	NA	NA	NA	NA	2	2	4	4	-2.31533710104159
380.1691	407.862544126009	-6.15213612228875	0.718414961841345	-8.56348551889903	1.09505628660278e-17	5.15552499732589e-14	NA	NA	NA	NA	NA	NA	NA	NA	2	2	4	4	-1.94545977988395
314.1974	418094.282247099	-3.35422610139623	0.391908655860085	-8.55869359158457	1.1415366485978e-17	5.37435454159842e-14	NA	NA	NA	NA	NA	NA	NA	NA	1	2	2	4	-1.30471340568132
330.2199	332.698249299298	-5.85010798105192	0.684999289207766	-8.54031248385359	1.33859348783608e-17	6.30209814073228e-14	NA	NA	NA	NA	NA	NA	NA	NA	2	2	4	4	-1.79355149152512
296.187	30725.8996922866	-3.86254114697763	0.452335125069668	-8.53911388460652	1.35255022692176e-17	6.36780646834766e-14	NA	NA	NA	NA	NA	NA	NA	NA	2	2	4	4	-1.40216734708533
383.1881	4903.34781094203	-4.33090170684368	0.507520809441474	-8.53344656273272	1.42051082181198e-17	6.68776494909081e-14	NA	NA	NA	NA	NA	NA	NA	NA	2	2	0	4	-1.45557481822753
364.0601	492.28373747287	5.35785601354538	0.629025348284266	8.51771081747263	1.62737937811963e-17	7.66170211218722e-14	NA	NA	NA	NA	NA	NA	NA	NA	2	2	2	4	1.94202009000208
321.1117	488.499791434788	5.34633330905425	0.628241613422673	8.50999550941448	1.73940090915586e-17	8.1890994803058e-14	,5-O-Methyllatifolin,Myrigalon_B,Angoletin,alpha,alpha-diethyl-3,4,3,4-stilbenetetraol	1	C18H20O4	[M+Na-2H]-	300.13616	321.1108286	2.560175263	LMPK12020275,LMPK12020277,LMPK12100065,LMPK12120488,LMPK12120490,LMPK12120491,LMPK12120594,LMPK13090022	2	2	4	4	1.93520884384037
369.0042	519.202628287729	5.43537708994796	0.638834933869604	8.50826528384155	1.76554873043285e-17	8.31220342287787e-14	NA	NA	NA	NA	NA	NA	NA	NA	2	2	2	4	2.0000521687543
430.0572	328.436263258158	-5.83090679290136	0.686914568646571	-8.48854727945283	2.09236110643501e-17	9.85083608909601e-14	NA	NA	NA	NA	NA	NA	NA	NA	2	2	4	4	-1.79095954403415
373.0647	476.914291399526	5.31145328846777	0.626509007094409	8.47785622923596	2.29381169420228e-17	1.07992654563044e-13	NA	NA	NA	NA	NA	NA	NA	NA	2	2	4	4	1.91205071643718
449.1746	375.117520378102	-6.02803464534373	0.711052552171955	-8.47762183952609	2.29843613613656e-17	1.08210373289309e-13	NA	NA	NA	NA	NA	NA	NA	NA	2	2	4	4	-1.86859112147684
416.1786	343.222046483097	-5.89613834226951	0.696667149522882	-8.46335060625081	2.59803155638328e-17	1.22315325674525e-13	NA	NA	NA	NA	NA	NA	NA	NA	1	2	4	4	-1.80936207528883
478.1203	462.371879307726	-6.33711314866316	0.750729010012436	-8.44127916218155	3.13883494861531e-17	1.47776349380809e-13	NA	NA	NA	NA	NA	NA	NA	NA	2	2	4	4	-2.09282723637808
281.1171	465.486782550007	5.27602079935578	0.626532985917399	8.42097849266528	3.73352811024033e-17	1.75774503430115e-13	NA	NA	NA	NA	NA	NA	NA	NA	2	2	4	4	1.89926457118845
681.5127	495.007476017821	-6.43756943735352	0.76455770795765	-8.41999154589664	3.76511477126308e-17	1.77261603431066e-13	NA	NA	NA	NA	NA	NA	NA	NA	1	2	2	4	-2.19638311950029
446.0881	607.221368961014	-6.73779565021397	0.800950518808399	-8.41224956098165	4.02220963556963e-17	1.89365629642618e-13	NA	NA	NA	NA	NA	NA	NA	NA	2	2	4	4	-2.30041896304103
431.0681	515.054782604872	5.4230498610919	0.645250937828011	8.4045594406209	4.29470736504576e-17	2.02194822746354e-13	NA	NA	NA	NA	NA	NA	NA	NA	1	2	4	4	1.99242327625962
516.1594	1971.62961086959	-3.3857556542602	0.403174933715188	-8.39773351746112	4.55178723551886e-17	2.14298143048228e-13	NA	NA	NA	NA	NA	NA	NA	NA	2	2	0	4	-1.31699460904719
402.9464	474.647402531566	-6.3756521802786	0.759264256524862	-8.39714516453051	4.57464370485155e-17	2.15374225624411e-13	NA	NA	NA	NA	NA	NA	NA	NA	2	2	4	4	-2.12652508045552
377.0989	544.82415110629	5.50465090308785	0.655667776399928	8.39548793035432	4.63963461736563e-17	2.18433997785574e-13	NA	NA	NA	NA	NA	NA	NA	NA	2	2	4	4	2.07908447754766
509.1877	320.834567777111	-5.79565200468646	0.69085634561786	-8.38908412935425	4.89944009226664e-17	2.30665639543913e-13	NA	NA	NA	NA	NA	NA	NA	NA	2	2	4	4	-1.7807102570163
282.248	327.158198626744	-5.82464758125552	0.695367984045771	-8.37635283029097	5.45930857276073e-17	2.57024247605575e-13	NA	NA	NA	NA	NA	NA	NA	NA	2	2	0	4	-1.78837957299874
483.2329	313.834298687	-5.7627875886267	0.688855584276369	-8.36574126735202	5.97381559191656e-17	2.81247238067432e-13	NA	NA	NA	NA	NA	NA	NA	NA	2	2	2	4	-1.76321157075071
235.0273	490.981929267649	5.35352560433647	0.641499216392111	8.34533459673655	7.10125431521532e-17	3.34327053160337e-13	NA	NA	NA	NA	NA	NA	NA	NA	2	2	2	4	1.93860322474987
244.0618	385.719834746225	-6.06900706655967	0.728072922621381	-8.33571319299802	7.70324407076453e-17	3.62668730851594e-13	NA	NA	NA	NA	NA	NA	NA	NA	2	2	4	4	-1.89298621064778
268.1925	317.775507719314	-5.78119511447932	0.694568811621032	-8.3234303322471	8.54535102527985e-17	4.02315126270176e-13	NA	NA	NA	NA	NA	NA	NA	NA	2	2	4	4	-1.7731442714925
515.2047	308.865609185958	-5.7388991357929	0.691647596480578	-8.2974323412603	1.06385651277849e-16	5.00863646216113e-13	NA	NA	NA	NA	NA	NA	NA	NA	2	2	4	4	-1.74863098354408
408.2002	5669.12803813252	-3.78439680391617	0.45663653568214	-8.28754711504392	1.15607811731725e-16	5.44281577632961e-13	NA	NA	NA	NA	NA	NA	NA	NA	0	2	3	4	-1.39387520196521
332.9857	492.666679124099	5.35804611045276	0.64665560374082	8.28578006508743	1.17337443583711e-16	5.5242468439211e-13	NA	NA	NA	NA	NA	NA	NA	NA	2	2	4	4	1.94545977988395
352.0195	448.57808365452	5.22174903623909	0.630572123292507	8.28097031783445	1.22175642226868e-16	5.75202923604094e-13	NA	NA	NA	NA	NA	NA	NA	NA	0	2	2	4	1.8776086982222
279.0107	488.35655838253	5.34560705500723	0.64586919036482	8.27660946636542	1.26732005821233e-16	5.96654283406366e-13	NA	NA	NA	NA	NA	NA	NA	NA	2	2	4	4	1.93183661469346
500.1854	7615.00126126768	-3.130254003431	0.378207367693405	-8.27655479723112	1.26790176326056e-16	5.9692815014307e-13	NA	NA	NA	NA	NA	NA	NA	NA	2	2	4	4	-1.25745051186759
394.1547	310.312459861439	-5.74564567009956	0.694760094215723	-8.26997076823404	1.33991862538949e-16	6.30833688833372e-13	NA	NA	NA	NA	NA	NA	NA	NA	2	2	4	4	-1.7510353291273
483.3803	341.920576102806	-5.88998318255082	0.71283336114841	-8.26277711394114	1.42321837437695e-16	6.70051210656669e-13	NA	NA	NA	NA	NA	NA	NA	NA	2	2	4	4	-1.80669547709751
520.2392	319.491329302957	-5.78903100813783	0.70088807722057	-8.25956553733189	1.46203641765287e-16	6.88326745430973e-13	NA	NA	NA	NA	NA	NA	NA	NA	2	2	4	4	-1.77817694029809
301.0169	477.561759977818	5.31293656042606	0.64367204047501	8.25410492664133	1.53044855132365e-16	7.20535177963177e-13	NA	NA	NA	NA	NA	NA	NA	NA	2	2	4	4	1.91529661591485
359.0983	457.847615612368	5.25136334625512	0.636685431451343	8.24797158352514	1.61105664818879e-16	7.58485469967281e-13	NA	NA	NA	NA	NA	NA	NA	NA	1	2	4	4	1.886781592637
613.3192	503.848944184238	5.39087535297841	0.654225551129416	8.24008683805138	1.72085710803839e-16	8.10179526464476e-13	NA	NA	NA	NA	NA	NA	NA	NA	2	2	4	4	1.96659732671211
382.1806	379.348596565754	-6.04410806917843	0.733644997841118	-8.23846422583716	1.74435202634906e-16	8.21240934005138e-13	NA	NA	NA	NA	NA	NA	NA	NA	0	2	4	4	-1.87458587940834
373.2597	3251.45233159512	-2.64750213205269	0.321571999253742	-8.23299957146961	1.82582849142671e-16	8.59600053763697e-13	NA	NA	NA	NA	NA	NA	NA	NA	2	2	0	4	-1.14310307411625
381.2007	358.34279469251	-5.95959443335645	0.723955717660199	-8.23198752075288	1.8413244100797e-16	8.66895532265521e-13	NA	NA	NA	NA	NA	NA	NA	NA	2	2	4	4	-1.83958120862097
397.2787	319.427844728345	-5.78863185412698	0.704092173814481	-8.22141201025792	2.01121035879911e-16	9.46877836922623e-13	NA	NA	NA	NA	NA	NA	NA	NA	1	2	4	4	-1.77565498423573
676.0831	659.844469225418	5.78301925678058	0.703608379757862	8.21908809382107	2.05056380457371e-16	9.65405439193302e-13	NA	NA	NA	NA	NA	NA	NA	NA	0	2	4	4	2.19638311950029
338.0663	325.287852176152	-5.81564599130424	0.709159718953054	-8.20075624133022	2.38879472699631e-16	1.12464455746986e-12	NA	NA	NA	NA	NA	NA	NA	NA	2	2	4	4	-1.78581145123424
430.1826	4081.56250443509	-3.48881120652579	0.425627430968105	-8.19686644394693	2.46734314593917e-16	1.16162515310816e-12	NA	NA	NA	NA	NA	NA	NA	NA	2	2	4	4	-1.34217153114584
399.0373	496.623344772338	5.36997808371873	0.65542385009983	8.19313804784616	2.54501987306573e-16	1.19819535623935e-12	NA	NA	NA	NA	NA	NA	NA	NA	2	2	4	4	1.95945387503802
311.1486	445.294844923086	5.21083525598528	0.63661231194477	8.1852568010613	2.71723595693526e-16	1.27927468852512e-12	NA	NA	NA	NA	NA	NA	NA	NA	2	2	4	4	1.87158009306738
422	470.812156787082	5.29225428241665	0.646613882167002	8.18456644432174	2.73285725914383e-16	1.28662919760491e-12	NA	NA	NA	NA	NA	NA	NA	NA	2	2	4	4	1.90561870174748
475.2404	299.473749306279	-5.69237949460074	0.695821194033018	-8.18080786186951	2.81947167915642e-16	1.32740726654684e-12	NA	NA	NA	NA	NA	NA	NA	NA	2	2	4	4	-1.72743344739858
320.9436	367.745537213054	-5.99790691659344	0.733444425848878	-8.17772513527735	2.89252652446886e-16	1.36180148771994e-12	NA	NA	NA	NA	NA	NA	NA	NA	2	2	2	4	-1.85972298081926
348.2237	386.192651520789	-6.07044166815264	0.74345683398249	-8.16515686006272	3.21017800241532e-16	1.51135180353713e-12	NA	NA	NA	NA	NA	NA	NA	NA	2	2	4	4	-1.89611604835724
224.2023	303.273776813229	-5.71111613939524	0.699899580172065	-8.15990793706606	3.35280043470508e-16	1.57849844465915e-12	NA	NA	NA	NA	NA	NA	NA	NA	2	2	4	4	-1.73675832098879
680.2126	293.888576404098	-5.66414165842872	0.696498165929416	-8.13231381718058	4.21172774957427e-16	1.98288142449957e-12	NA	NA	NA	NA	NA	NA	NA	NA	0	2	2	4	-1.7205371047812
247.0064	429.425543595606	-6.22736318778848	0.765905800540248	-8.13071683671266	4.26759179271828e-16	2.00918221601177e-12	NA	NA	NA	NA	NA	NA	NA	NA	0	2	4	4	-2.01965082504038
271.1057	308.756206548635	-5.73772013202267	0.70665861909015	-8.11950774676775	4.68078308409012e-16	2.20371267598963e-12	NA	NA	NA	NA	NA	NA	NA	NA	2	2	4	4	-1.74623670428994
694.3517	297.356968661848	-5.68158324054378	0.700303442272124	-8.11303057730227	4.93726408345256e-16	2.32446393048946e-12	NA	NA	NA	NA	NA	NA	NA	NA	2	2	0	4	-1.72512554230621
588.2262	296.948481095959	-5.67951262640242	0.700593423599559	-8.10671701315981	5.20057922668403e-16	2.44843269992284e-12	NA	NA	NA	NA	NA	NA	NA	NA	1	2	4	4	-1.72282678955206
407.2163	427.690515032913	-6.22132960280582	0.767514890997251	-8.10580964067328	5.23954242466516e-16	2.46677657353236e-12	NA	NA	NA	NA	NA	NA	NA	NA	2	2	1	4	-2.0077992720441
394.221	288.478824616043	-5.63631975895716	0.695890741905959	-8.09943202221656	5.52163696901068e-16	2.59958668501023e-12	NA	NA	NA	NA	NA	NA	NA	NA	2	2	4	4	-1.70253633213076
328.965	436.490463956656	5.18134517557786	0.64180130975536	8.07312963813188	6.85187896728672e-16	3.22586461779859e-12	NA	NA	NA	NA	NA	NA	NA	NA	2	2	4	4	1.85972298081926
597.249	418.178345474557	-6.1879635340509	0.768882505470866	-8.04799626733784	8.41605147184626e-16	3.96227703294522e-12	NA	NA	NA	NA	NA	NA	NA	NA	0	2	2	4	-1.97384256462587
341.2163	9961.33063557012	-3.42833753081871	0.426140488166453	-8.04508753807871	8.61837956774243e-16	4.05753310049314e-12	NA	NA	NA	NA	NA	NA	NA	NA	2	2	4	4	-1.32321039541255
437.2349	281.518658752158	-5.59963223055337	0.697200809665945	-8.03159169197805	9.62161242445129e-16	4.52985512943167e-12	NA	NA	NA	NA	NA	NA	NA	NA	1	2	2	4	-1.68078389979292
402.1509	421.057810048892	-6.19806998372169	0.771959274268316	-8.02901162058892	9.82610516314477e-16	4.62613031080856e-12	NA	NA	NA	NA	NA	NA	NA	NA	2	2	4	4	-1.98490861036207
513.1804	280.347487256366	-5.59339291964497	0.698684713809494	-8.00560368516962	1.18882015591443e-15	5.59696529404514e-12	NA	NA	NA	NA	NA	NA	NA	NA	1	2	4	4	-1.67652756437019
314.1736	314.607865257768	-5.76539269265787	0.720971520530802	-7.99669963164871	1.27798491675992e-15	6.01675298810569e-12	NA	NA	NA	NA	NA	NA	NA	NA	0	2	2	4	-1.76815611580389
643.4361	288.848898223833	-5.63787240605273	0.70539099727394	-7.9925494198833	1.32176499593415e-15	6.22286960085797e-12	NA	NA	NA	NA	NA	NA	NA	NA	2	2	4	4	-1.70475637226657
427.0695	353.202038213107	-5.93756950223493	0.743373510066752	-7.98732995167095	1.37892667923321e-15	6.49198680582995e-12	NA	NA	NA	NA	NA	NA	NA	NA	2	2	1	4	-1.82563833789876
390.2259	279.094468840975	-5.58651994697659	0.69943127163125	-7.98723216070597	1.3800205610211e-15	6.49713680128733e-12	NA	NA	NA	NA	NA	NA	NA	NA	1	2	4	4	-1.67019945054397
515.151	465.227696130051	5.27422120168702	0.661258672298157	7.97603331742607	1.51111167402072e-15	7.11431376128957e-12	Dichotosinin,Bidenoside_B	1	C24H30O10	[M+(37Cl)]-	478.1839	515.1503516	1.196737997	LMPK12020273,LMPK12120548	1	2	4	4	1.89611604835724
263.102	287.368652593653	-5.63013354178826	0.70622958535271	-7.97210094076761	1.55999303061456e-15	7.34444718813336e-12	NA	NA	NA	NA	NA	NA	NA	NA	2	2	3	4	-1.70032465150217
640.4171	276.100558225428	-5.57037206434168	0.698748503773248	-7.97192700129106	1.56219078008276e-15	7.35479419262962e-12	NA	NA	NA	NA	NA	NA	NA	NA	2	2	3	4	-1.66393752163869
643.0385	279.852954001051	-5.59070794385045	0.70144333354563	-7.97029164934927	1.58300337043696e-15	7.45277986801722e-12	NA	NA	NA	NA	NA	NA	NA	NA	2	2	4	4	-1.67230138663824
272.1259	418.053424895679	5.11831948606365	0.643297054430722	7.95638570208136	1.77137618573624e-15	8.33963908244621e-12	NA	NA	NA	NA	NA	NA	NA	NA	0	2	3	4	1.83117281942066
441.1997	273.998810190709	-5.55885246578323	0.699447122465926	-7.94749493883869	1.90320780184937e-15	8.96030233110684e-12	NA	NA	NA	NA	NA	NA	NA	NA	2	2	4	4	-1.65979887392408
666.1967	274.420665498673	-5.56113481904078	0.699849735456373	-7.94618406966226	1.92344557568092e-15	9.05558177030576e-12	NA	NA	NA	NA	NA	NA	NA	NA	0	2	2	4	-1.66186463964828
432.0151	291.375011068217	-5.65074768963003	0.711272482738568	-7.94456108842184	1.94879570625989e-15	9.17493018507156e-12	NA	NA	NA	NA	NA	NA	NA	NA	2	2	0	4	-1.7092218299109
338.1976	282.659765028525	-5.60533695406899	0.705940081807105	-7.9402446447298	2.01782862219455e-15	9.49993715329196e-12	NA	NA	NA	NA	NA	NA	NA	NA	1	2	4	4	-1.68507090463442
325.0767	303.378209248131	-5.71099344307286	0.720493458441344	-7.92650283796824	2.25403493970101e-15	1.06119964961123e-11	NA	NA	NA	NA	NA	NA	NA	NA	2	2	0	4	-1.73441293850009
435.1469	447.622893974229	-6.28824294092021	0.793552079671225	-7.92417171098018	2.29672070149016e-15	1.08129610626157e-11	NA	NA	NA	NA	NA	NA	NA	NA	2	2	4	4	-2.05701692117694
519.38	291.796866376181	-5.6528244059109	0.714324331983375	-7.91352632524137	2.50198903115112e-15	1.17793643586595e-11	NA	NA	NA	NA	NA	NA	NA	NA	2	2	2	4	-1.71146739941312
301.0655	341.623204842857	-5.88784548603633	0.744481714996686	-7.90865022932435	2.60194522914478e-15	1.22499581388136e-11	NA	NA	NA	NA	NA	NA	NA	NA	2	2	4	4	-1.80404166430927
287.0524	286.086389192412	-5.62322797975173	0.712192104175623	-7.89566178392378	2.88778810408885e-15	1.35957063940503e-11	NA	NA	NA	NA	NA	NA	NA	NA	2	2	2	4	-1.69373903699161
375.1346	357.487405602634	-5.9552726322747	0.754391473888066	-7.89414095785278	2.92321639855646e-15	1.37625028044038e-11	NA	NA	NA	NA	NA	NA	NA	NA	2	2	4	4	-1.83676396585961
312.0566	281.014956524595	-5.59646505995377	0.709084067614791	-7.89252687453421	2.96128533875254e-15	1.3941731374847e-11	NA	NA	NA	NA	NA	NA	NA	NA	2	2	4	4	-1.67865193069595
634.3332	322.910449362233	-5.80395342348152	0.735454309809936	-7.89165736887373	2.98199494181879e-15	1.40392321860829e-11	NA	NA	NA	NA	NA	NA	NA	NA	1	2	3	4	-1.78325505361229
204.1324	409.921501413604	5.08938999240126	0.645410792663577	7.88550493771202	3.13266201951465e-15	1.4748572787875e-11	NA	NA	NA	NA	NA	NA	NA	NA	2	2	1	4	1.80669547709751
334.0335	436.601879405657	5.18124032446901	0.657617242074095	7.87880851196604	3.30517558068286e-15	1.55607666338549e-11	NA	NA	NA	NA	NA	NA	NA	NA	2	2	4	4	1.85679917403322
481.1568	397.058942194164	-6.11088547259915	0.7776274163055	-7.85837194582453	3.89158282566841e-15	1.83215719432469e-11	NA	NA	NA	NA	NA	NA	NA	NA	2	2	4	4	-1.92184962279389
311.1756	292.071700921807	-5.65405726891945	0.720375041281186	-7.8487689674308	4.20140763970015e-15	1.97802271677083e-11	NA	NA	NA	NA	NA	NA	NA	NA	0	2	2	4	-1.71372163244823
602.3145	271.590497523302	-5.54524468742569	0.707260499347063	-7.84045580453738	4.48913914225936e-15	2.1134867081757e-11	NA	NA	NA	NA	NA	NA	NA	NA	2	2	2	4	-1.65568846218497
399.0021	439.880135274695	5.19236594974043	0.662568371513778	7.83672474114236	4.62450276430573e-15	2.17721590143514e-11	NA	NA	NA	NA	NA	NA	NA	NA	0	2	2	4	1.86266277271144
606.4371	271.318172479376	-5.54372798475695	0.707473536038988	-7.83595103188629	4.65307203528999e-15	2.19066631421453e-11	NA	NA	NA	NA	NA	NA	NA	NA	0	2	3	4	-1.6536437033797
361.0686	400.044553082236	5.05376750680088	0.645160801864974	7.83334556624007	4.75056269216338e-15	2.23656491547052e-11	NA	NA	NA	NA	NA	NA	NA	NA	2	2	4	4	1.78325505361229
290.0716	314.281249011968	-5.7634259286466	0.736242551889555	-7.82816194724803	4.95053998717144e-15	2.33071422596031e-11	NA	NA	NA	NA	NA	NA	NA	NA	2	2	4	4	-1.76567844725681
444.198	3494.92916099487	-3.08446452248199	0.394153961969064	-7.82553220338828	5.05513765814692e-15	2.37995880945557e-11	NA	NA	NA	NA	NA	NA	NA	NA	2	2	4	4	-1.25059969395947
356.2356	282.27383857745	-5.60295795298008	0.716131086567197	-7.82392785074879	5.12001586934448e-15	2.41050347128738e-11	NA	NA	NA	NA	NA	NA	NA	NA	2	2	4	4	-1.68292353603517
611.4808	283.784994061117	-5.61091412710437	0.718246740765116	-7.81195905062836	5.63058560807569e-15	2.65087970428203e-11	NA	NA	NA	NA	NA	NA	NA	NA	1	2	2	4	-1.6915600695694
366.1133	306.895053470781	-5.72787315963699	0.734482940096574	-7.79851082570257	6.26419803008207e-15	2.94918443256264e-11	NA	NA	NA	NA	NA	NA	NA	NA	2	2	4	4	-1.73911329617178
446.3198	302.849436404055	-5.70803077138583	0.733166095103948	-7.78545381394997	6.94634166510987e-15	3.27033765593373e-11	NA	NA	NA	NA	NA	NA	NA	NA	2	2	4	4	-1.73207705807604
340.2129	59459.5470659735	-3.16291232202294	0.406756298944573	-7.77593937753363	7.48895670330691e-15	3.52580081591689e-11	NA	NA	NA	NA	NA	NA	NA	NA	2	2	4	4	-1.26783878805036
382.1794	311.540456461296	-5.75019340524374	0.741107774889777	-7.75891658416207	8.56579640422658e-15	4.03277694710987e-11	NA	NA	NA	NA	NA	NA	NA	NA	2	2	4	4	-1.75587461685534
410.216	17580.4126502473	-3.58076700440131	0.461517071399753	-7.75868808826737	8.58124072409527e-15	4.04004813290405e-11	NA	NA	NA	NA	NA	NA	NA	NA	1	2	3	4	-1.35508536290747
472.1541	6753.64902612472	-4.8627866581107	0.628172496344134	-7.74116454701751	9.85103073457472e-15	4.63786526983778e-11	NA	NA	NA	NA	NA	NA	NA	NA	2	2	4	4	-1.52006317853519
725.0472	525.867118254743	5.45258476595592	0.705362481888707	7.73018824499407	1.07387666771404e-14	5.05581135159771e-11	NA	NA	NA	NA	NA	NA	NA	NA	0	2	4	4	2.02771234888029
645.3413	262.820960281736	-5.49568952011505	0.711396598628479	-7.72521197136779	1.11667364155357e-14	5.2572995044342e-11	NA	NA	NA	NA	NA	NA	NA	NA	2	2	4	4	-1.63752918459686
233.1397	265.885039342934	-5.51302330105813	0.715164339852573	-7.70875027436995	1.2705575431748e-14	5.98178491326697e-11	NA	NA	NA	NA	NA	NA	NA	NA	2	2	4	4	-1.64151796314222
411.2192	2813.8499956733	-3.4336019076836	0.445580079972678	-7.70591429467435	1.2990979680246e-14	6.11615323345981e-11	NA	NA	NA	NA	NA	NA	NA	NA	1	2	4	4	-1.32571108199498
427.1843	379.179039089093	-6.04227846004878	0.78454748177501	-7.7016096544958	1.34362801925323e-14	6.32580071464423e-11	NA	NA	NA	NA	NA	NA	NA	NA	2	2	2	4	-1.87158009306738
316.2042	4082.48827021466	-3.66084974181884	0.476460836931398	-7.68342213684593	1.54894124189847e-14	7.29241536685801e-11	NA	NA	NA	NA	NA	NA	NA	NA	2	2	4	4	-1.3695566616906
600.1662	286.757188195915	-5.62615746982755	0.732466097213013	-7.68111656120976	1.57707898941131e-14	7.42488788214843e-11	NA	NA	NA	NA	NA	NA	NA	NA	1	2	4	4	-1.6959260759233
473.2249	270.67328872645	-5.53969796542156	0.721504060678488	-7.67798584558503	1.6160934318115e-14	7.60856787696854e-11	NA	NA	NA	NA	NA	NA	NA	NA	2	2	1	4	-1.65160583523686
474.2447	265.975259401697	-5.51343464829075	0.718331816288861	-7.67533126511779	1.64991708300073e-14	7.76780962676746e-11	NA	NA	NA	NA	NA	NA	NA	NA	0	2	3	4	-1.64352218529517
312.0704	409.020932770828	5.08564646833232	0.662668631668412	7.67449404618429	1.66072836081196e-14	7.8187091227027e-11	NA	NA	NA	NA	NA	NA	NA	NA	0	2	2	4	1.80140049639326
333.0407	382.431907006492	-6.05488138705685	0.789265634400087	-7.6715381021994	1.69945978385395e-14	8.00105666238439e-11	NA	NA	NA	NA	NA	NA	NA	NA	2	2	3	4	-1.88370632600982
425.0557	429.626879960309	-6.22710830930031	0.813091439844591	-7.65855844022971	1.88031675191091e-14	8.85253126799655e-11	NA	NA	NA	NA	NA	NA	NA	NA	2	2	4	4	-2.01566878708847
226.2178	2251.15974754854	-2.85693617154488	0.373422466461238	-7.65068100647191	1.9991771271987e-14	9.41212591485148e-11	NA	NA	NA	NA	NA	NA	NA	NA	1	2	4	4	-1.19885155446094
336.1794	20045.0484166124	-3.56495207459936	0.465974093776995	-7.65053706248629	2.00141641900035e-14	9.42266850065364e-11	NA	NA	NA	NA	NA	NA	NA	NA	1	2	4	4	-1.3524845241256
221.0934	408.262273051575	5.08281413972113	0.664552101699259	7.64848102462453	2.03367217599376e-14	9.57452860457862e-11	NA	NA	NA	NA	NA	NA	NA	NA	1	2	2	4	1.79877183516994
406.0535	389.517377151965	-6.08203343730303	0.795738795889396	-7.64325362634249	2.11800199136451e-14	9.97155337534412e-11	NA	NA	NA	NA	NA	NA	NA	NA	2	2	4	4	-1.90243203517143
403.2978	286.983570776641	-5.62722620116526	0.736801988373031	-7.63736565585418	2.21711180744963e-14	1.04381623894729e-10	NA	NA	NA	NA	NA	NA	NA	NA	2	2	3	4	-1.69812125692416
212.0713	386.76861762141	5.00407887665974	0.655690842334411	7.6317656943996	2.31560013037576e-14	1.09018454138091e-10	NA	NA	NA	NA	NA	NA	NA	NA	2	2	4	4	1.77064468657692
779.4811	256.45804643945	-5.45895585790449	0.715762589214812	-7.62676890376869	2.40710530586415e-14	1.13326517800084e-10	NA	NA	NA	NA	NA	NA	NA	NA	2	2	4	4	-1.62571658594788
330.2035	433.009205824771	5.16862734772169	0.67770475409642	7.62666532362312	2.40903929232447e-14	1.13417569882636e-10	NA	NA	NA	NA	NA	NA	NA	NA	0	2	3	4	1.84812170656262
470.9799	429.562440624175	5.15757257264725	0.676759947901171	7.62097784988959	2.5176114837937e-14	1.18529148657007e-10	NA	NA	NA	NA	NA	NA	NA	NA	0	2	2	4	1.84241312799947
350.234	292.836894353411	-5.65738013430017	0.742559470539335	-7.61875695988513	2.56130195642835e-14	1.20586096108647e-10	NA	NA	NA	NA	NA	NA	NA	NA	2	2	4	4	-1.71825640482287
432.0724	255.360421925562	-5.45212119479231	0.716022381997727	-7.61445637995381	2.64803588874756e-14	1.24669529642235e-10	NA	NA	NA	NA	NA	NA	NA	NA	1	2	2	4	-1.6237697311902
314.1726	409.552392063997	5.08749110558096	0.668272228186023	7.61290218417514	2.68008622919088e-14	1.26178459670307e-10	NA	NA	NA	NA	NA	NA	NA	NA	2	2	4	4	1.80404166430927
267.1469	455.006950482107	5.24068625581686	0.688658554933666	7.60999223529818	2.74112390053892e-14	1.29052113237372e-10	NA	NA	NA	NA	NA	NA	NA	NA	2	2	4	4	1.88370632600982
425.0528	427.762459164886	5.1510836394907	0.676998710792057	7.60870524179311	2.76855338872837e-14	1.30343493541332e-10	NA	NA	NA	NA	NA	NA	NA	NA	2	2	1	4	1.83958120862097
398.291	245.790607029568	-5.3946758403196	0.710175168074821	-7.59626087031987	3.04809762070901e-14	1.4350443598298e-10	NA	NA	NA	NA	NA	NA	NA	NA	2	2	4	4	-1.61604320765286
385.2342	255.094780752674	-5.45048963025236	0.717898901566442	-7.59228021990212	3.14324338128611e-14	1.4798389839095e-10	NA	NA	NA	NA	NA	NA	NA	NA	2	2	4	4	-1.62182901153144
588.1094	403.397767424991	5.06523399427924	0.66813071493179	7.58120212269594	3.42367734620512e-14	1.61186729459337e-10	NA	NA	NA	NA	NA	NA	NA	NA	2	2	4	4	1.78581145123424
235.0705	268.040258345954	-5.52476945026997	0.728851843205714	-7.58009944239193	3.45290202517676e-14	1.62562627345322e-10	NA	NA	NA	NA	NA	NA	NA	NA	1	2	3	4	-1.64553303115402
357.2144	420.257029831955	5.12495340630029	0.676382520661144	7.57700450521815	3.53624506243723e-14	1.66486417539545e-10	NA	NA	NA	NA	NA	NA	NA	NA	2	2	4	4	1.83396122624348
653.3763	279.059409018641	-5.58512249661407	0.738236768565208	-7.56548946683998	3.8640682864802e-14	1.81920334927488e-10	NA	NA	NA	NA	NA	NA	NA	NA	1	2	4	4	-1.66810486781744
313.2137	3783.15579030028	-3.80110188446195	0.502973392194739	-7.55726235909961	4.11641148084106e-14	1.93800652517997e-10	NA	NA	NA	NA	NA	NA	NA	NA	2	2	3	4	-1.39800925870888
237.9739	343.853611294928	-5.89672984922588	0.780537459918786	-7.55470448508574	4.19811923876189e-14	1.9764745376091e-10	NA	NA	NA	NA	NA	NA	NA	NA	1	2	3	4	-1.81204160181963
422.1389	264.291192305605	-5.50355194088376	0.728947247975919	-7.55000029997448	4.35257239432722e-14	2.04919108324926e-10	NA	NA	NA	NA	NA	NA	NA	NA	2	2	1	4	-1.63952031320348
324.1568	262.099224212122	-5.49104907709822	0.727323799856296	-7.54966230746628	4.36388245109865e-14	2.05451585797724e-10	NA	NA	NA	NA	NA	NA	NA	NA	2	2	4	4	-1.63554452704023
506.1511	345.263688479458	-5.90279439967163	0.782398640163784	-7.5444844822787	4.54080094933201e-14	2.13780908694551e-10	NA	NA	NA	NA	NA	NA	NA	NA	0	2	4	4	-1.81744002400938
675.2073	411.489647243365	5.09400169050251	0.67642961471224	7.5307195009041	5.0461485196237e-14	2.37572672303884e-10	NA	NA	NA	NA	NA	NA	NA	NA	2	2	0	4	1.81473420208763
504.2666	243.970377411513	-5.38322714997285	0.715708615699581	-7.52153464676533	5.41369765098136e-14	2.54876885408202e-10	NA	NA	NA	NA	NA	NA	NA	NA	1	2	3	4	-1.61412657546664
358.0382	406.745447491086	5.07707513117817	0.675209850309144	7.51925513061403	5.50891913062174e-14	2.59359912669671e-10	NA	NA	NA	NA	NA	NA	NA	NA	1	2	2	4	1.79355149152512
491.1345	375.982621493934	4.96263298477937	0.663350420659857	7.48116354526898	7.36674326485087e-14	3.46826272909179e-10	NA	NA	NA	NA	NA	NA	NA	NA	2	2	4	4	1.74623670428993
383.1086	257.463014594345	-5.46402666296979	0.731300025970372	-7.47166206608498	7.91881594710641e-14	3.7281785478977e-10	NA	NA	NA	NA	NA	NA	NA	NA	0	2	2	4	-1.62962888665016
314.1861	308.811366785064	-5.73635631693869	0.768956959151031	-7.4599185931966	8.65759539377616e-14	4.07599591138982e-10	NA	NA	NA	NA	NA	NA	NA	NA	0	2	4	4	-1.74385239381487
384.0167	268.15053001783	-5.52505848336038	0.740940704782502	-7.45681597420434	8.86383676369929e-14	4.17309434834963e-10	NA	NA	NA	NA	NA	NA	NA	NA	0	2	3	4	-1.64755055283002
406.1737	315.540975698886	-5.76849838438569	0.774546195936	-7.4475846820405	9.50645302308215e-14	4.47563808326708e-10	NA	NA	NA	NA	NA	NA	NA	NA	2	2	4	4	-1.77064468657692
421.1177	301.187930422776	-5.69898941035235	0.765519030635896	-7.44460840590515	9.72324018968633e-14	4.57770148130432e-10	NA	NA	NA	NA	NA	NA	NA	NA	2	2	4	4	-1.72975059039109
384.1887	283.724863622269	-5.609635660142	0.75410753084983	-7.43877422072726	1.01623839715367e-13	4.78445037379948e-10	NA	NA	NA	NA	NA	NA	NA	NA	2	2	4	4	-1.68938910402831
667.3239	239.679170785012	-5.3561939077393	0.721392446621886	-7.42479898815287	1.1295131979124e-13	5.31774813577156e-10	NA	NA	NA	NA	NA	NA	NA	NA	0	2	3	4	-1.60463122381436
520.314	236.995178937915	-5.33921523833201	0.719419164591757	-7.4215638130266	1.15745462582641e-13	5.44929637839073e-10	NA	NA	NA	NA	NA	NA	NA	NA	1	2	4	4	-1.59900274469926
360.007	375.915466481724	4.96195742556173	0.668718615206098	7.4200976505379	1.17034014014877e-13	5.50996137982041e-10	NA	NA	NA	NA	NA	NA	NA	NA	0	2	2	4	1.74385239381487
211.0016	395.977486859771	5.0377669531441	0.679467334138494	7.41428866412181	1.2227932557523e-13	5.75691064808183e-10	NA	NA	NA	NA	NA	NA	NA	NA	2	2	4	4	1.77817694029809
382.0746	313.90702543533	-5.7606585219244	0.777836386619944	-7.40600288314757	1.30163004708356e-13	6.12807426166939e-10	NA	NA	NA	NA	NA	NA	NA	NA	1	2	2	4	-1.76075537779633
315.2007	70751.8074429196	-3.41954322979558	0.462239349402387	-7.39777613960515	1.38484047016474e-13	6.51982893353558e-10	NA	NA	NA	NA	NA	NA	NA	NA	2	2	4	4	-1.3219631492444
623.1146	453.402194534858	5.23564598982245	0.707953257581613	7.39546846314056	1.40910600922688e-13	6.63407109144013e-10	NA	NA	NA	NA	NA	NA	NA	NA	0	2	2	4	1.88064877157815
205.1564	380.345420501237	4.97919218869333	0.674392638457323	7.38322440779197	1.54501287366518e-13	7.27392060921568e-10	NA	NA	NA	NA	NA	NA	NA	NA	2	2	4	4	1.75830976156516
403.1592	362.040854715624	4.90698353444961	0.665371116401711	7.3748069513241	1.64583361967055e-13	7.74858468140897e-10	NA	NA	NA	NA	NA	NA	NA	NA	2	2	4	4	1.7205371047812
643.0438	495.520270324777	5.36536764027802	0.728520994765048	7.3647399029432	1.77492587981094e-13	8.35635104214989e-10	NA	NA	NA	NA	NA	NA	NA	NA	0	2	4	4	1.95591932093929
404.9953	280.652435822397	-5.59312942611111	0.760176758785373	-7.35766959653955	1.87148560882224e-13	8.81095424633509e-10	NA	NA	NA	NA	NA	NA	NA	NA	2	2	2	4	-1.67441073726485
314.1933	5828.63319708207	-3.2020405094003	0.435324672903605	-7.35552269078332	1.90181445472918e-13	8.95374245286496e-10	NA	NA	NA	NA	NA	NA	NA	NA	2	2	4	4	-1.27601416748653
412.1652	4050.77300601272	-3.57253180282063	0.485834820843855	-7.35338771439937	1.93245349006629e-13	9.09799103123209e-10	NA	NA	NA	NA	NA	NA	NA	NA	2	2	3	4	-1.35378379883112
425.0192	358.546962492579	4.89254642553971	0.666286358073984	7.34300855218238	2.08845177030639e-13	9.8324309346025e-10	Axillarin_7-sulfate,Eupatolitin_3-O-sulfate,Spinacetin_3-O-sulfate,Luteolin_7-sulfate,Luteolin_3-sulfate,Luteolin_4-sulfate,Kaempferol_3-O-sulfate,Kaempferol_7-O-sulfate,Kaempferol_8-C-sulfate	1	C17H14O11S	[M-H]-	426.025687	425.0184106	1.898035426	LMPK12112974,LMPK12113031,LMPK12113032,LMPK12110734,LMPK12110735,LMPK12110736,LMPK12111997,LMPK12111998,LMPK12112001	2	2	4	4	1.71372163244823
322.0635	256.969325973094	-5.46077351736683	0.744445786642499	-7.3353541860923	2.21135883958674e-13	1.04110774167744e-09	NA	NA	NA	NA	NA	NA	NA	NA	2	2	1	4	-1.62766962214271
400.2783	235.618521108574	-5.3301427150063	0.72711276712021	-7.3305585543722	2.2919546208328e-13	1.07905223548808e-09	NA	NA	NA	NA	NA	NA	NA	NA	1	2	4	4	-1.59342447052258
197.007	412.695608509782	5.09820202479875	0.695895237524722	7.32610564045948	2.36937046217898e-13	1.11549961359387e-09	NA	NA	NA	NA	NA	NA	NA	NA	2	2	0	4	1.81744002400938
445.0537	369.538235513876	-6.00328771169917	0.81964902825758	-7.32421744519241	2.40296785106654e-13	1.13131726428213e-09	NA	NA	NA	NA	NA	NA	NA	NA	0	2	3	4	-1.86266277271144
316.9994	379.533743810683	4.97548930724147	0.680483409538223	7.31169818029487	2.63787102402824e-13	1.2419096781125e-09	NA	NA	NA	NA	NA	NA	NA	NA	2	2	4	4	1.7510353291273
340.0874	374.962946503107	4.958130704053	0.679247039192611	7.29945133061823	2.88943557050253e-13	1.36034626659259e-09	NA	NA	NA	NA	NA	NA	NA	NA	2	2	3	4	1.74147795600855
362.1947	2274.6965478023	-2.98471460832041	0.409257231862014	-7.29300394947386	3.03119202323314e-13	1.42708520453816e-09	NA	NA	NA	NA	NA	NA	NA	NA	2	2	1	4	-1.21937833835958
253.0837	344.161865195742	-5.89749898571686	0.808791968928069	-7.29173781675046	3.05982184656005e-13	1.44056412536047e-09	NA	NA	NA	NA	NA	NA	NA	NA	2	2	4	4	-1.81473420208763
229.0293	423.457506081723	5.13557210787631	0.704405358748958	7.29064883463865	3.08465825837907e-13	1.45225710804487e-09	NA	NA	NA	NA	NA	NA	NA	NA	2	2	3	4	1.83676396585961
402.0256	307.399624732897	-5.7291249120608	0.785983171053007	-7.28911905885377	3.11988259203966e-13	1.46884072433227e-09	NA	NA	NA	NA	NA	NA	NA	NA	2	2	4	4	-1.74147795600855
371.0463	353.758955885869	4.87288325823985	0.668829304931856	7.28569041803024	3.20027103237731e-13	1.50668760204324e-09	NA	NA	NA	NA	NA	NA	NA	NA	1	2	4	4	1.70032465150217
652.1809	383.489477095134	-6.05819119827654	0.831570720198876	-7.28523870685067	3.21101243917347e-13	1.51174465636287e-09	NA	NA	NA	NA	NA	NA	NA	NA	0	2	4	4	-1.886781592637
401.9984	376.610292135411	4.96442788511433	0.682050436851641	7.27868148289771	3.37098526896241e-13	1.5870598646275e-09	NA	NA	NA	NA	NA	NA	NA	NA	2	2	4	4	1.74863098354408
651.3603	259.216429902514	-5.47367106837495	0.753634041052616	-7.26303586383885	3.78497526549617e-13	1.78196635499559e-09	NA	NA	NA	NA	NA	NA	NA	NA	0	2	3	4	-1.63356629084193
318.0152	343.366552333095	4.82937144328742	0.665638363191948	7.25524806011638	4.00926380881122e-13	1.88756140118832e-09	NA	NA	NA	NA	NA	NA	NA	NA	2	2	4	4	1.67230138663823
342.0086	369.051244021548	4.93443832124311	0.680547640609736	7.25068757393986	4.14661179279486e-13	1.95222483204782e-09	NA	NA	NA	NA	NA	NA	NA	NA	2	2	4	4	1.72975059039109
915.605	237.404511137868	-5.34128861907967	0.736941908894008	-7.24790998397119	4.23251736271886e-13	1.99266917436804e-09	NA	NA	NA	NA	NA	NA	NA	NA	2	2	4	4	-1.60087327281802
336.0952	363.906267365844	4.91391907287174	0.678112615266772	7.24646461699962	4.27790867402095e-13	2.01403940372907e-09	NA	NA	NA	NA	NA	NA	NA	NA	1	2	4	4	1.72512554230621
329.1832	347.343520243312	4.84592155770178	0.668765048993215	7.24607478365834	4.29023290023607e-13	2.01984164943114e-09	NA	NA	NA	NA	NA	NA	NA	NA	2	2	0	4	1.68938910402831
665.0876	430.923290846103	5.16150894794796	0.712939059591344	7.23976176997026	4.49473554202042e-13	2.11612149318321e-09	NA	NA	NA	NA	NA	NA	NA	NA	2	2	0	4	1.84525990066445
359.0359	482.79495977473	5.3266838232331	0.736953893438259	7.22797432873507	4.90251365295762e-13	2.30810342781245e-09	Elephantorrhizol,Gallocatechin-4beta-ol	1	C15H14O8	[M+(37Cl)]-	322.06887	359.0353216	1.716265679	LMPK12020151,LMPK12020209	2	2	0	4	1.92184962279389
312.1094	342.658440747463	4.82599586700252	0.668852829094616	7.21533296575148	5.38021652921704e-13	2.53300594195538e-09	NA	NA	NA	NA	NA	NA	NA	NA	0	2	4	4	1.66810486781744
465.2321	371.712217327332	4.94484471716374	0.685884295574659	7.20944443409477	5.61806168565662e-13	2.64498344160714e-09	NA	NA	NA	NA	NA	NA	NA	NA	2	2	4	4	1.73207705807604
392.2415	229.449439526379	-5.28972380531736	0.733902626486474	-7.2076643609271	5.69197166096917e-13	2.67978025798429e-09	NA	NA	NA	NA	NA	NA	NA	NA	1	2	4	4	-1.58973298870047
322.1147	354.143186081408	4.87421693661165	0.676674182952974	7.20319624925071	5.88172217898517e-13	2.76911480186622e-09	NA	NA	NA	NA	NA	NA	NA	NA	0	2	2	4	1.70253633213076
366.99	405.598973805401	5.072815746338	0.705703006251735	7.18831534143762	6.55956242410963e-13	3.08824198927082e-09	NA	NA	NA	NA	NA	NA	NA	NA	1	2	2	4	1.78837957299874
339.2289	2790.51734577665	-3.31563362025134	0.461746211353193	-7.18064066088284	6.9385500945461e-13	3.2666693845123e-09	NA	NA	NA	NA	NA	NA	NA	NA	2	2	4	4	-1.29864593365951
422.2161	5302.5691735512	-3.24117683007265	0.451811903246853	-7.173730498866	7.29812122349207e-13	3.43595547202006e-09	NA	NA	NA	NA	NA	NA	NA	NA	2	2	4	4	-1.2842757329929
384.1916	278.109625500664	-5.57904055225323	0.777979468939884	-7.17119252498466	7.43472606685311e-13	3.50026903227444e-09	NA	NA	NA	NA	NA	NA	NA	NA	2	2	1	4	-1.66601757806252
453.0491	415.165504565359	5.10648385610058	0.712259369184953	7.1694161944742	7.53182582690561e-13	3.54598359930716e-09	Kaempferol_7,4-dimethyl_ether_3-O-sulfate	1	C17H14O9S	[M+Hac-H]-	394.035857	453.0497106	-1.26365824	LMPK12112596	0	2	4	4	1.82289193743085
510.1969	208.974075364848	-5.14827044137195	0.718899708515441	-7.16131941686742	7.99042227591775e-13	3.76189080750208e-09	NA	NA	NA	NA	NA	NA	NA	NA	0	2	2	4	-1.55744425296865
318.1672	382.147437302857	4.98519205531443	0.696463593854305	7.15786453061507	8.19434696842592e-13	3.85789855273493e-09	NA	NA	NA	NA	NA	NA	NA	NA	2	2	0	4	1.76075537779633
508.2397	226.548258471295	-5.2703311368434	0.736807669465102	-7.15292654414073	8.49470670002333e-13	3.99930791437098e-09	NA	NA	NA	NA	NA	NA	NA	NA	1	2	4	4	-1.58241433763737
739.0625	525.815702537072	5.45137948441988	0.762191036066456	7.15224822447869	8.53680157709825e-13	4.01912618249785e-09	NA	NA	NA	NA	NA	NA	NA	NA	2	2	4	4	2.02366514778988
368.0202	359.551403916031	4.89660649765828	0.685024573938981	7.14807422090299	8.80037293864647e-13	4.14321557951476e-09	NA	NA	NA	NA	NA	NA	NA	NA	2	2	3	4	1.71825640482287
239.0987	235.766386504975	-5.33055966996904	0.745748346769402	-7.14793360663975	8.80938983385319e-13	4.14746073377808e-09	NA	NA	NA	NA	NA	NA	NA	NA	1	2	4	4	-1.59527838295451
523.2402	229.368412840354	-5.28900788700683	0.740156834255407	-7.14579348892662	8.94774941562357e-13	4.21260042487558e-09	NA	NA	NA	NA	NA	NA	NA	NA	2	2	4	4	-1.58789534301928
241.0468	227.881483339137	-5.27917488062931	0.738941093379142	-7.14424319872088	9.04930623560414e-13	4.26041337572243e-09	NA	NA	NA	NA	NA	NA	NA	NA	2	2	4	4	-1.58606304397486
202.0835	213.312913722676	-5.17918250416786	0.725342864023984	-7.14032323339518	9.31117013889706e-13	4.38369890139274e-09	NA	NA	NA	NA	NA	NA	NA	NA	0	2	3	4	-1.56095214810023
500.0026	272.660615120446	-5.54927966548377	0.777789633454126	-7.13467938732956	9.70130185792642e-13	4.56737291471176e-09	NA	NA	NA	NA	NA	NA	NA	NA	0	2	4	4	-1.65774016701715
326.0971	240.17454867439	-5.35843484493787	0.752403680762803	-7.12175522520753	1.06561182994367e-12	5.01690049537479e-09	NA	NA	NA	NA	NA	NA	NA	NA	1	2	4	4	-1.60651872812593
374.9601	385.160536942589	4.99692754478074	0.702616540368902	7.11188430343122	1.14469205002899e-12	5.38921017153647e-09	NA	NA	NA	NA	NA	NA	NA	NA	2	2	0	4	1.76815611580389
390.0256	233.901879291357	-5.31841148280004	0.750219127126672	-7.08914407870334	1.3494398063367e-12	6.3531626082332e-09	NA	NA	NA	NA	NA	NA	NA	NA	1	2	4	4	-1.59157601855475
324.0762	353.142307532787	4.86965660352755	0.687685601452947	7.08122518959085	1.42885491174878e-12	6.72704892451324e-09	NA	NA	NA	NA	NA	NA	NA	NA	0	2	3	4	1.69812125692417
430.3256	222.421614718544	-5.24227497871701	0.741681903277311	-7.06809072130879	1.57079849321351e-12	7.39531930604919e-09	NA	NA	NA	NA	NA	NA	NA	NA	2	2	4	4	-1.57159275507549
342.2285	169670.0119563	-2.67687204367878	0.379076384839435	-7.0615637131092	1.64639223167322e-12	7.75121462671753e-09	NA	NA	NA	NA	NA	NA	NA	NA	0	2	2	4	-1.1501289074754
659.0183	384.007773816197	4.99276815367951	0.707626735036514	7.05565223369051	1.71792986966788e-12	8.08801382639639e-09	NA	NA	NA	NA	NA	NA	NA	NA	2	2	4	4	1.76567844725681
315.1977	1811.38663081216	-3.00429152219515	0.426237291195108	-7.04840140516929	1.80984917915539e-12	8.52076993546356e-09	NA	NA	NA	NA	NA	NA	NA	NA	1	2	3	4	-1.22707178530132
835.5447	213.667110086691	-5.18129178974718	0.738432872295357	-7.01660500790216	2.27324072896107e-12	1.07024173519487e-08	NA	NA	NA	NA	NA	NA	NA	NA	1	2	4	4	-1.56271332235945
393.0465	337.769599143234	4.80492137713628	0.68490269609045	7.01548030773371	2.2916034301889e-12	1.07888689493293e-08	,Hibiscetin,8-Hydroxyquercetagetin	1	C15H10O9	[M+Hac-H]-	334.032485	393.0463386	0.305561936	LMPK12113049,LMPK12113272,LMPK12113327	2	2	4	4	1.65774016701715
203.0565	319.23822599319	4.72193849443378	0.67562085368679	6.98903603798887	2.76781325846215e-12	1.30308648208398e-08	NA	NA	NA	NA	NA	NA	NA	NA	2	2	4	4	1.61412657546664
376.0603	345.982774265106	4.83996214333281	0.693850416153689	6.97551234481172	3.0475811723958e-12	1.43480121596394e-08	NA	NA	NA	NA	NA	NA	NA	NA	2	2	3	4	1.67865193069595
513.1888	243.981260052378	-5.38175376408824	0.771904779597649	-6.97204358145503	3.12369745868303e-12	1.47063676354797e-08	NA	NA	NA	NA	NA	NA	NA	NA	0	2	2	4	-1.61031100135952
726.163	197.244891496986	-5.05967591229252	0.725749661680716	-6.97165452419936	3.1323500746265e-12	1.47471041513415e-08	NA	NA	NA	NA	NA	NA	NA	NA	0	2	2	4	-1.54703394533268
330.0631	329.548885554723	4.76851880950895	0.685597301624924	6.95527651320557	3.51871182338119e-12	1.65660952644786e-08	NA	NA	NA	NA	NA	NA	NA	NA	2	2	4	4	1.64151796314222
495.3049	194.424737127927	-5.03770664607017	0.7243055455113	-6.95522307856136	3.52004582602842e-12	1.65723757489418e-08	NA	NA	NA	NA	NA	NA	NA	NA	2	2	4	4	-1.54531510836341
322.0886	327.197950945466	4.7581392617004	0.68512978288529	6.94487289935409	3.7880121203467e-12	1.78339610625923e-08	NA	NA	NA	NA	NA	NA	NA	NA	2	2	4	4	1.63554452704023
222.0944	222.999684161584	-5.24583533338634	0.755973172142538	-6.93918187403248	3.94377140328146e-12	1.85672757666491e-08	NA	NA	NA	NA	NA	NA	NA	NA	2	2	4	4	-1.57517947653674
613.2433	311.358375876624	-5.74746380683389	0.828411643135963	-6.93793219162975	3.97880597800929e-12	1.87322185444678e-08	NA	NA	NA	NA	NA	NA	NA	NA	2	2	4	4	-1.75344984005848
286.1661	1499.27974782186	-2.39186249201365	0.34478752967146	-6.9372070802352	3.99927401669126e-12	1.88285820705825e-08	NA	NA	NA	NA	NA	NA	NA	NA	2	2	4	4	-1.0573628746648
380.2052	252.951289024582	-5.43598418555608	0.786819691521724	-6.90880546601824	4.88751628332006e-12	2.30104266618708e-08	NA	NA	NA	NA	NA	NA	NA	NA	2	2	4	4	-1.61989438116239
701.398	188.766886278396	-4.99254751209521	0.723156822777877	-6.90382411510305	5.06209699619639e-12	2.38323526580926e-08	NA	NA	NA	NA	NA	NA	NA	NA	0	2	3	4	-1.53848500508298
671.075	524.82552541287	5.44815139004815	0.790130373730655	6.89525624021303	5.37677965672713e-12	2.53138786238713e-08	NA	NA	NA	NA	NA	NA	NA	NA	2	2	4	4	2.01965082504038
681.0335	322.251241218437	4.73558767576457	0.687081938644264	6.89231867324113	5.48902369568042e-12	2.58423235592634e-08	NA	NA	NA	NA	NA	NA	NA	NA	1	2	2	4	1.62766962214271
316.1879	345.68037279971	4.83794201507725	0.702073632492405	6.89093250504545	5.54278344869143e-12	2.60954244764393e-08	NA	NA	NA	NA	NA	NA	NA	NA	2	2	3	4	1.67652756437019
377.1431	293.085017815376	-5.65693654543068	0.821927681244162	-6.88252345616066	5.88014789313861e-12	2.76837362808966e-08	NA	NA	NA	NA	NA	NA	NA	NA	2	2	1	4	-1.71598460766815
491.199	188.47284475372	-4.99004619279475	0.725068392131976	-6.88217311214205	5.89463170136295e-12	2.77519260500168e-08	NA	NA	NA	NA	NA	NA	NA	NA	0	2	4	4	-1.53509670003561
653.4815	313.148540275255	-5.75590132374115	0.83659876778678	-6.88012168481718	5.98014560153133e-12	2.81545254920095e-08	NA	NA	NA	NA	NA	NA	NA	NA	2	2	4	4	-1.75830976156516
330.077	306.949501911789	4.66408544212099	0.67929668370406	6.86605065799633	6.60036437787855e-12	3.10745154910522e-08	NA	NA	NA	NA	NA	NA	NA	NA	2	2	4	4	1.57878657726373
588.1711	244.060621870766	-5.38197617647868	0.783883065279038	-6.8657895735544	6.61244845909574e-12	3.11314073454227e-08	NA	NA	NA	NA	NA	NA	NA	NA	2	2	0	4	-1.61221585446315
509.1104	311.256185517783	4.68473888090068	0.683334084957696	6.85570789461015	7.09602425886715e-12	3.34080822107465e-08	NA	NA	NA	NA	NA	NA	NA	NA	2	2	3	4	1.59342447052258
386.0446	347.816275510401	4.84743263333449	0.709391491686939	6.83322634982167	8.30257952787581e-12	3.90885444172393e-08	NA	NA	NA	NA	NA	NA	NA	NA	2	2	4	4	1.69373903699161
680.2681	356.812294020177	4.88432469636397	0.718607538290394	6.79692938927978	1.06872443908942e-11	5.031554659233e-08	NA	NA	NA	NA	NA	NA	NA	NA	2	2	4	4	1.7092218299109
667.0071	461.56042817837	5.26073679822776	0.777015180222512	6.77044275598484	1.28388876478948e-11	6.04454830462889e-08	NA	NA	NA	NA	NA	NA	NA	NA	2	2	1	4	1.89298621064778
514.1574	304.620798789352	4.65275369130055	0.687598038676783	6.76667679310769	1.31773995005655e-11	6.20391968486622e-08	NA	NA	NA	NA	NA	NA	NA	NA	2	2	4	4	1.57159275507549
328.0586	335.427031189529	4.79363477195149	0.709590647335031	6.75549317054089	1.42350213578144e-11	6.70184805525902e-08	NA	NA	NA	NA	NA	NA	NA	NA	0	2	4	4	1.65160583523686
402.9843	355.393579642161	4.87849595183209	0.722569740488062	6.7515918235614	1.46231790955482e-11	6.88459271818411e-08	NA	NA	NA	NA	NA	NA	NA	NA	2	2	4	4	1.70475637226657
396.2006	24656.6486898417	-3.377486528005	0.500862570076064	-6.74333984967588	1.54786575617152e-11	7.28735198005554e-08	NA	NA	NA	NA	NA	NA	NA	NA	1	2	4	4	-1.31205836964574
517.0886	206.044518358467	-5.12528692873103	0.761561527203201	-6.72997091588043	1.69697003686655e-11	7.98933493356774e-08	NA	NA	NA	NA	NA	NA	NA	NA	2	2	4	4	-1.55221807162885
364.2104	7940.80857598322	-2.90580138435553	0.432101205210582	-6.72481666173416	1.75813671013473e-11	8.27730763131432e-08	NA	NA	NA	NA	NA	NA	NA	NA	0	2	2	4	-1.20743242794531
484.1693	226.446359938584	-5.26846913369263	0.78370547512762	-6.72251158234501	1.7861853449883e-11	8.40936060420489e-08	NA	NA	NA	NA	NA	NA	NA	NA	0	2	3	4	-1.580597857241
665.2923	258.363550314338	-5.4673964054932	0.813405900967552	-6.7216089765143	1.79728739346083e-11	8.46162904841359e-08	NA	NA	NA	NA	NA	NA	NA	NA	1	2	3	4	-1.63159442689142
375.1521	214.124894251543	-5.18368617404085	0.771292014851349	-6.72078288667348	1.80750749791903e-11	8.50974530020281e-08	NA	NA	NA	NA	NA	NA	NA	NA	0	2	3	4	-1.56802613827056
523.3387	188.965713141398	-4.99341257146875	0.743257877275887	-6.71827736258928	1.83885427944174e-11	8.65732594761172e-08	NA	NA	NA	NA	NA	NA	NA	NA	0	2	2	4	-1.54018580179598
343.232	31586.5612561714	-2.8817831933521	0.429677900888962	-6.70684526104314	1.98876954229234e-11	9.36312700511235e-08	NA	NA	NA	NA	NA	NA	NA	NA	2	2	4	4	-1.20313091767615
397.2036	3913.03123194016	-3.38013933740011	0.505220331069341	-6.69042619533098	2.2252156501282e-11	1.04763152808036e-07	NA	NA	NA	NA	NA	NA	NA	NA	1	2	4	4	-1.31575754216699
518.1881	209.143681642489	-5.14785672609643	0.769751622227956	-6.68768545260945	2.26727801535048e-11	1.06743448962701e-07	NA	NA	NA	NA	NA	NA	NA	NA	0	2	4	4	-1.55569746883322
489.1311	270.377606734628	-5.53561885855035	0.82816433396047	-6.68420340209263	2.32184132402438e-11	1.09312289535068e-07	NA	NA	NA	NA	NA	NA	NA	NA	2	2	4	4	-1.64957480306404
667.979	406.662927954718	5.07589347966112	0.760941796103014	6.67054103961186	2.5486209067847e-11	1.19989072291424e-07	NA	NA	NA	NA	NA	NA	NA	NA	2	2	0	4	1.79095954403415
480.1977	283.718204151721	-5.60781596021958	0.841741369255965	-6.66216033218904	2.69831418521232e-11	1.27036631839796e-07	NA	NA	NA	NA	NA	NA	NA	NA	2	2	4	4	-1.68722607165489
528.1996	178.877983641703	-4.90931563740257	0.736980271240179	-6.66139356639934	2.71243197640486e-11	1.27701297449141e-07	NA	NA	NA	NA	NA	NA	NA	NA	2	2	4	4	-1.52503611180093
524.3201	204.689577009875	-5.11505292806414	0.768101075205542	-6.65934874091325	2.75043602596248e-11	1.29490528102314e-07	NA	NA	NA	NA	NA	NA	NA	NA	2	2	4	4	-1.55048539716984
383.0588	211.164402991184	-5.16237387054103	0.775661664007707	-6.6554454217422	2.82443353884607e-11	1.32974331008873e-07	NA	NA	NA	NA	NA	NA	NA	NA	2	2	4	4	-1.55919580223357
518.3678	184.109804813932	-4.95339097266531	0.745146733409838	-6.64753766013076	2.98036744463022e-11	1.40315699293191e-07	NA	NA	NA	NA	NA	NA	NA	NA	1	2	4	4	-1.53172592773145
613.1236	315.983012696146	4.70645913934397	0.708752174037939	6.64048635298019	3.12649783199142e-11	1.47195517930156e-07	NA	NA	NA	NA	NA	NA	NA	NA	2	2	2	4	1.60463122381436
342.2239	2211.39298112308	-2.56657943174507	0.386535967767397	-6.63994982554778	3.13789949775802e-11	1.47732308354448e-07	NA	NA	NA	NA	NA	NA	NA	NA	2	2	0	4	-1.12138069614619
507.3077	180.43759109027	-4.92245175646243	0.743947252521108	-6.61666770027188	3.67386057659213e-11	1.72965355945957e-07	NA	NA	NA	NA	NA	NA	NA	NA	0	2	4	4	-1.52837246975114
733.4504	188.814518009723	-4.99185095365942	0.75494888697897	-6.61217075719521	3.78724768186283e-11	1.78303620862102e-07	NA	NA	NA	NA	NA	NA	NA	NA	0	2	3	4	-1.53678864715111
710.4214	226.975977416723	-5.27170561412284	0.798134800237054	-6.60503164698129	3.97432434862807e-11	1.8711119033341e-07	NA	NA	NA	NA	NA	NA	NA	NA	0	2	4	4	-1.58423605442929
659.9804	447.050206607438	5.21398153770134	0.789465600290278	6.60444424150237	3.99011350966302e-11	1.87854544034935e-07	NA	NA	NA	NA	NA	NA	NA	NA	2	2	4	4	1.87458587940834
490.1567	222.752429734172	-5.24325715469174	0.794314888117366	-6.60098058481438	4.08447048829316e-11	1.92296870588842e-07	NA	NA	NA	NA	NA	NA	NA	NA	2	2	4	4	-1.57338358569436
396.0326	303.386486348603	4.64644543108281	0.704322058852629	6.59704658214463	4.19429012652201e-11	1.97467179156656e-07	NA	NA	NA	NA	NA	NA	NA	NA	0	2	2	4	1.56625028483764
514.2011	2557.40691012406	-2.33750541614543	0.354657443450969	-6.5908821577252	4.37220828197271e-11	2.05843565915275e-07	NA	NA	NA	NA	NA	NA	NA	NA	2	2	3	4	-1.04112820641934
707.4349	204.371309502749	-5.11247653532545	0.776466357540066	-6.58428595866324	4.5707666795295e-11	2.15191695272249e-07	NA	NA	NA	NA	NA	NA	NA	NA	2	2	4	4	-1.54875736505194
650.9982	411.209692365775	5.09194623100188	0.77412672813617	6.57766492995473	4.77893641918038e-11	2.24992326615012e-07	NA	NA	NA	NA	NA	NA	NA	NA	2	2	4	4	1.80936207528883
480.2942	206.758750323469	-5.13012139501692	0.780010693998832	-6.57698853937072	4.8007176233936e-11	2.26017785709371e-07	NA	NA	NA	NA	NA	NA	NA	NA	2	2	4	4	-1.55395541866928
686.9975	532.907081309987	5.46985508857513	0.834423251607777	6.55525247892571	5.55478139129927e-11	2.6151910790237e-07	NA	NA	NA	NA	NA	NA	NA	NA	2	2	4	4	2.04846352163495
625.9979	285.145535034114	4.55564453428178	0.695136279811281	6.55359915255548	5.61666094435199e-11	2.64432397260091e-07	NA	NA	NA	NA	NA	NA	NA	NA	2	2	4	4	1.52503611180093
629.0281	365.871754066891	4.92118389075189	0.750913432155036	6.5535968328981	5.61674823478207e-11	2.6443650689354e-07	NA	NA	NA	NA	NA	NA	NA	NA	2	2	0	4	1.72743344739858
652.991	380.623466341715	4.97889860604391	0.761191814441015	6.54092504883305	6.11394688525588e-11	2.87844619357847e-07	NA	NA	NA	NA	NA	NA	NA	NA	2	2	0	4	1.75587461685534
504.2497	243.551900639803	-5.37803614929272	0.822721355242835	-6.53688653518096	6.28126640645183e-11	2.95722022415752e-07	NA	NA	NA	NA	NA	NA	NA	NA	2	2	0	4	-1.60841197335542
658.9969	303.391238229719	4.64674921695196	0.710891123660505	6.53651320475773	6.29695809090333e-11	2.96460786919729e-07	NA	NA	NA	NA	NA	NA	NA	NA	0	2	2	4	1.56802613827056
344.2354	1981.28204483742	-2.82065284396791	0.432332016075904	-6.52427472193661	6.83313664036004e-11	3.21704073028151e-07	NA	NA	NA	NA	NA	NA	NA	NA	1	2	4	4	-1.19247337106672
514.3529	280.654978887072	4.53219121215788	0.69502321691392	6.5209205992887	6.98771702556107e-11	3.28981717563415e-07	Ecalcidene	1	C29H45NO3	[M+Hac-H]-	455.339944	514.3537976	-1.661113428	LMST03020681	2	2	1	4	1.50536555846107
492.2072	174.883328041577	-4.87418256912651	0.747789443730347	-6.51812165843322	7.11932418532389e-11	3.35177782645049e-07	NA	NA	NA	NA	NA	NA	NA	NA	2	2	4	4	-1.52171664360816
734.3081	214.105687272494	-5.18297540607499	0.796888146363922	-6.50401870039616	7.82021688628443e-11	3.68175811006271e-07	NA	NA	NA	NA	NA	NA	NA	NA	2	2	2	4	-1.5644793571249
516.9346	236.870743690881	-5.33595040436608	0.821579484901728	-6.49474640302676	8.31733955175654e-11	3.91580346096698e-07	NA	NA	NA	NA	NA	NA	NA	NA	2	2	4	4	-1.59713779461715
593.001	331.353393760881	4.77590111303321	0.735481899752138	6.4935671627578	8.38273687226873e-11	3.94659251946412e-07	Isoscutellarein_4-methyl_ether_8-(2-sulfatoglucuronide),Quercetin_3-glucuronide-7-sulfate,Quercetin_3-glucuronide-3-sulfate	1	C22H20O15S	[M+K-2H]-	556.052297	593.0009036	0.132040271	LMPK12111358,LMPK12112276,LMPK12112277	2	2	2	4	1.64755055283002
481.0364	189.605602291414	-4.99781655201497	0.772320764380007	-6.47116688106534	9.72489557388644e-11	4.57848083618574e-07	NA	NA	NA	NA	NA	NA	NA	NA	2	2	4	4	-1.54189106552635
614.9922	399.897473795642	5.05082887541871	0.781662113512309	6.46165240467315	1.03565776649504e-10	4.87587676465866e-07	NA	NA	NA	NA	NA	NA	NA	NA	2	2	4	4	1.7807102570163
487.0446	267.966923249227	4.46389528035412	0.691183454416	6.45833642549472	1.05860201453985e-10	4.98389828445361e-07	NA	NA	NA	NA	NA	NA	NA	NA	0	2	2	4	1.46615825908999
512.1974	167.207265345052	-4.80495378828085	0.745142831642504	-6.44836611752593	1.13062375902182e-10	5.32297665747472e-07	NA	NA	NA	NA	NA	NA	NA	NA	1	2	2	4	-1.51185753306311
628.0574	284.642159570551	4.55279251669281	0.706535444553829	6.44382748492945	1.1649750009799e-10	5.48470230461337e-07	NA	NA	NA	NA	NA	NA	NA	NA	2	2	3	4	1.52171664360816
419.1853	2687.41032783554	-3.15931783106785	0.490733171762322	-6.43795449922838	1.21094286371705e-10	5.70111900237989e-07	NA	NA	NA	NA	NA	NA	NA	NA	1	2	4	4	-1.2655184691392
593.0788	374.547065334155	4.9551434388888	0.770671144355839	6.42964703580608	1.27900587346209e-10	6.02155965225954e-07	NA	NA	NA	NA	NA	NA	NA	NA	1	2	4	4	1.73911329617178
510.1409	303.038914551446	4.64455993392906	0.722478300206419	6.42864973605721	1.28742396261693e-10	6.0611920160005e-07	NA	NA	NA	NA	NA	NA	NA	NA	2	2	0	4	1.5644793571249
802.5479	180.697393026184	-4.92399604243539	0.768164283033878	-6.41008199832981	1.45441390228101e-10	6.84738065193901e-07	NA	NA	NA	NA	NA	NA	NA	NA	2	2	4	4	-1.53004704793962
720.2245	261.694577668302	4.4288197354097	0.691249363890698	6.4069783883519	1.48431849234689e-10	6.98817146196917e-07	NA	NA	NA	NA	NA	NA	NA	NA	2	2	4	4	1.44811387707062
625.0231	298.701903107058	4.62355020979253	0.723436787221023	6.39109082018516	1.6470651381121e-10	7.75438267023176e-07	NA	NA	NA	NA	NA	NA	NA	NA	2	2	4	4	1.55744425296865
521.2292	592.745821208394	5.62416154447762	0.881202692727062	6.38236990297034	1.74368146364722e-10	8.20925233085112e-07	NA	NA	NA	NA	NA	NA	NA	NA	2	2	3	4	2.12652508045552
774.5176	154.097224878022	-4.67873311669474	0.733374963854819	-6.37972844355368	1.77402272120893e-10	8.35209897145164e-07	NA	NA	NA	NA	NA	NA	NA	NA	0	2	3	4	-1.49733877462832
508.2289	178.222241648402	-4.90270012624617	0.770759947284713	-6.36086520001169	2.0062045388013e-10	9.4452109686765e-07	NA	NA	NA	NA	NA	NA	NA	NA	2	2	4	4	-1.52337427947262
711.0322	344.751944350967	4.83381295838849	0.760250602327942	6.35818366152819	2.04153291830892e-10	9.61153697939839e-07	NA	NA	NA	NA	NA	NA	NA	NA	2	2	4	4	1.67441073726485
787.5853	153.245165523419	-4.67002972038044	0.735091718646185	-6.35298916029311	2.11170602656497e-10	9.94191197306786e-07	NA	NA	NA	NA	NA	NA	NA	NA	1	2	2	4	-1.49574494632887
831.5114	170.888672441452	-4.83812255909699	0.762115545439596	-6.3482795857501	2.17736110990059e-10	1.0251016105412e-06	NA	NA	NA	NA	NA	NA	NA	NA	1	2	3	4	-1.51676865926548
486.3216	279.106358337369	4.52355838373105	0.713742801348614	6.33779895949045	2.33070667421993e-10	1.09729670222274e-06	NA	NA	NA	NA	NA	NA	NA	NA	0	2	4	4	1.49893641570389
705.0146	311.329503318071	4.68411525904119	0.739456493886848	6.33453799887509	2.3805349815771e-10	1.1207558693265e-06	NA	NA	NA	NA	NA	NA	NA	NA	0	2	3	4	1.58973298870047
712.1474	224.89010662578	-5.25705871824252	0.830351418581369	-6.33112511233383	2.43379890409501e-10	1.14583252404793e-06	NA	NA	NA	NA	NA	NA	NA	NA	2	2	4	4	-1.57878657726373
368.2444	7164.17773067731	-2.40787593558634	0.381859952193157	-6.30565190656172	2.86983373072868e-10	1.35111772042706e-06	NA	NA	NA	NA	NA	NA	NA	NA	1	2	2	4	-1.06650374905062
777.4659	169.373342588448	-4.82424104191055	0.766699970937559	-6.29221497949351	3.12967629569054e-10	1.4734516000111e-06	NA	NA	NA	NA	NA	NA	NA	NA	1	2	4	4	-1.51512755490634
516.045	322.008602258473	4.73365222372235	0.752637570372318	6.28941792180357	3.1865853459228e-10	1.50024438086045e-06	NA	NA	NA	NA	NA	NA	NA	NA	2	2	4	4	1.62571658594788
312.1819	3835.51976820464	-2.57920507647142	0.410127758602632	-6.28878446379528	3.19961335714178e-10	1.50637796854235e-06	NA	NA	NA	NA	NA	NA	NA	NA	2	2	3	4	-1.12725227217814
418.1822	17862.5590778907	-3.13842168867012	0.501328227137789	-6.26021340667006	3.84450996183434e-10	1.80999529003161e-06	NA	NA	NA	NA	NA	NA	NA	NA	2	2	2	4	-1.25859806589281
786.1177	326.434342982851	4.75332140325983	0.760584712888658	6.24956211019149	4.11605037181968e-10	1.9378365150527e-06	NA	NA	NA	NA	NA	NA	NA	NA	2	2	4	4	1.63356629084193
495.0947	269.55149537596	4.47236264496848	0.716304567284728	6.24366065669763	4.27446828106414e-10	2.01241966672499e-06	NA	NA	NA	NA	NA	NA	NA	NA	2	2	4	4	1.47381961538464
600.3061	278.984415478904	4.52198138509644	0.725633464474253	6.23177073065777	4.61192113866813e-10	2.17129247208496e-06	NA	NA	NA	NA	NA	NA	NA	NA	2	2	3	4	1.4941549086209
619.0408	280.719549300254	4.53198069772116	0.728122833380661	6.22419801983032	4.84025441082803e-10	2.27879177661784e-06	NA	NA	NA	NA	NA	NA	NA	NA	0	2	4	4	1.50375244042683
405.05	4309.66346663369	-3.15949282745991	0.508297592598443	-6.21583275912921	5.10531574298971e-10	2.40358265179956e-06	NA	NA	NA	NA	NA	NA	NA	NA	2	2	4	4	-1.26667777613968
756.5293	144.545796727504	-4.57878534790122	0.736693111126845	-6.21532260685527	5.12193082765084e-10	2.41140503365801e-06	NA	NA	NA	NA	NA	NA	NA	NA	2	2	4	4	-1.48626081609478
499.0027	256.1617542709	4.39725865741564	0.707888696441928	6.21179385900305	5.23831181984679e-10	2.46619720478387e-06	NA	NA	NA	NA	NA	NA	NA	NA	2	2	0	4	1.43342916534483
504.98	262.34249203375	4.43237320279925	0.714631426885602	6.20232057539891	5.56365996835849e-10	2.61937111310318e-06	NA	NA	NA	NA	NA	NA	NA	NA	2	2	4	4	1.45108856412836
603.2992	255.607406254184	4.39328179882649	0.708611542944334	6.19984509506023	5.65187606333784e-10	2.66090325061945e-06	NA	NA	NA	NA	NA	NA	NA	NA	2	2	4	4	1.4276409247442
516.0994	274.193705905181	4.49743930092364	0.725998434409435	6.19483333263947	5.83467369338261e-10	2.74696437484453e-06	NA	NA	NA	NA	NA	NA	NA	NA	2	2	1	4	1.48469306688376
499.0673	257.182264584308	4.40296965389667	0.715328239659301	6.15517382061378	7.49951959958238e-10	3.53077382748338e-06	NA	NA	NA	NA	NA	NA	NA	NA	2	2	4	4	1.43926583366366
501.0189	284.038375385476	4.54924099300579	0.740333920223918	6.14485013955574	8.00390456781717e-10	3.76823827052832e-06	NA	NA	NA	NA	NA	NA	NA	NA	2	2	1	4	1.52006317853519
485.3094	293.078811824116	4.59431571733327	0.748426203782882	6.13863557169903	8.32332627821654e-10	3.91862201178435e-06	NA	NA	NA	NA	NA	NA	NA	NA	2	2	4	4	1.54018580179597
758.0865	380.251903000205	4.97632401312333	0.814464094322715	6.1099366415428	9.96707009884877e-10	4.692496602538e-06	NA	NA	NA	NA	NA	NA	NA	NA	2	2	3	4	1.75344984005848
494.0562	273.662195591784	4.49441314417107	0.735900768444995	6.10736302622437	1.01290674286161e-09	4.76876494539247e-06	NA	NA	NA	NA	NA	NA	NA	NA	2	2	2	4	1.48312895833693
747.0905	286.670188676721	4.56271830409905	0.747300023573721	6.10560438935801	1.02412392278999e-09	4.82157542849526e-06	NA	NA	NA	NA	NA	NA	NA	NA	2	2	4	4	1.53004704793962
835.5161	144.01034001239	-4.57252002943923	0.749202455735964	-6.10318345119077	1.03976383169459e-09	4.89520811961814e-06	NA	NA	NA	NA	NA	NA	NA	NA	2	2	4	4	-1.48469306688376
759.5543	141.368116259156	-4.54364907272616	0.745419235955095	-6.09542771847636	1.09145222115035e-09	5.13855705717583e-06	NA	NA	NA	NA	NA	NA	NA	NA	2	2	4	4	-1.48001158070027
593.9495	285.652853343768	4.55747513921291	0.748803235531737	6.08634541486266	1.15517084139188e-09	5.43854432127297e-06	NA	NA	NA	NA	NA	NA	NA	NA	2	2	4	4	1.52670216650736
508.072	271.48802611487	4.48254026657739	0.74066189570002	6.05207354745962	1.42993153356399e-09	6.73211766001926e-06	NA	NA	NA	NA	NA	NA	NA	NA	2	2	3	4	1.47845827078673
512.9567	234.562472101087	4.26659194461313	0.705246527892231	6.04978794771905	1.45036612735118e-09	6.82832372756933e-06	DIDS	1	C16H10N2O6S4	[M+Hac-H]-	453.942176	512.9560296	1.364834332	LMPK13090003	2	2	4	4	1.3396154766
518.3439	244.791300375753	4.3291953380375	0.71565456952071	6.04928064797638	1.45494013155167e-09	6.84985813934526e-06	NA	NA	NA	NA	NA	NA	NA	NA	2	2	4	4	1.38161379854224
586.332	235.304978523266	4.27104902621464	0.706253936860575	6.04746933546341	1.47138660470231e-09	6.92728813493848e-06	NA	NA	NA	NA	NA	NA	NA	NA	2	2	0	4	1.34089240879721
517.1136	229.652136870986	4.23565075781305	0.700669397992994	6.04514878193011	1.492721875198e-09	7.0277345884322e-06	NA	NA	NA	NA	NA	NA	NA	NA	2	2	4	4	1.32696454003484
516.0263	296.977546658733	4.61439123782008	0.763726388986373	6.04194290568427	1.52269352614932e-09	7.16884112111098e-06	NA	NA	NA	NA	NA	NA	NA	NA	2	2	4	4	1.55221807162885
708.4055	158.016717429586	-4.7162739803589	0.783895156389288	-6.01646016296695	1.78272343763682e-09	8.39306194439414e-06	NA	NA	NA	NA	NA	NA	NA	NA	2	2	4	4	-1.50214322591725
491.027	257.561692589531	4.40490468444607	0.732738661500738	6.01156307956276	1.83742988329647e-09	8.6506198905598e-06	NA	NA	NA	NA	NA	NA	NA	NA	2	2	4	4	1.44367572760647
787.5223	130.010646466231	-4.41244635741299	0.734412304820198	-6.00813239164514	1.87672568175977e-09	8.835624509725e-06	NA	NA	NA	NA	NA	NA	NA	NA	0	2	2	4	-1.46615825908999
705.2801	168.247293322282	-4.81310950558613	0.801314529223702	-6.00651720398602	1.89550871232479e-09	8.92405501762513e-06	NA	NA	NA	NA	NA	NA	NA	NA	2	2	4	4	-1.51349052100806
865.5722	133.810673973182	-4.45742115750358	0.743211364963009	-5.99751479543835	2.00360116221985e-09	9.43295427173104e-06	NA	NA	NA	NA	NA	NA	NA	NA	2	2	4	4	-1.46768364685271
595.2654	286.538587162883	4.56088091894004	0.761240009687505	5.99138361213084	2.08063203899421e-09	9.79561563958476e-06	NA	NA	NA	NA	NA	NA	NA	NA	2	2	4	4	1.52837246975114
735.0043	238.580503520506	4.29185567836395	0.716816192198519	5.9873866202723	2.13239488873309e-09	1.00393151361554e-05	NA	NA	NA	NA	NA	NA	NA	NA	2	2	3	4	1.35900389466272
493.3876	282.211220659305	4.53835116213114	0.758566550305618	5.98279895192148	2.19335435170652e-09	1.03263122878343e-05	NA	NA	NA	NA	NA	NA	NA	NA	2	2	0	4	1.51185753306311
528.721	265.033960564797	4.44662150077883	0.743348742963978	5.98187801199297	2.2057944922913e-09	1.03848804697074e-05	NA	NA	NA	NA	NA	NA	NA	NA	2	2	4	4	1.45557481822753
502.1258	235.692547753194	4.27395366463738	0.716962734263556	5.96119360238084	2.50402078493821e-09	1.17889298554891e-05	NA	NA	NA	NA	NA	NA	NA	NA	2	2	4	4	1.34217153114584
863.5664	1255.499148875	-2.46243039447524	0.413347340496657	-5.95729100740435	2.56453350984091e-09	1.2073823764331e-05	NA	NA	NA	NA	NA	NA	NA	NA	2	2	4	4	-1.08225115140288
477.966	140.595418722942	-4.53455243289389	0.761374579300393	-5.9557444603162	2.58890589960456e-09	1.21885689753383e-05	NA	NA	NA	NA	NA	NA	NA	NA	2	2	4	4	-1.47845827078673
490.1	222.045225673424	4.18544867444542	0.7031789423003	5.95218147567618	2.64591744339536e-09	1.24569793235054e-05	NA	NA	NA	NA	NA	NA	NA	NA	0	2	2	4	1.29623228069695
709.5437	157.538061418047	-4.71137395640227	0.791850835137061	-5.94982507732885	2.68429208157097e-09	1.26376471200361e-05	NA	NA	NA	NA	NA	NA	NA	NA	0	2	4	4	-1.5005378919388
727.0061	266.645124725382	4.45590494465028	0.749760187479538	5.94310690146092	2.79669915752509e-09	1.31668596336281e-05	NA	NA	NA	NA	NA	NA	NA	NA	0	2	2	4	1.45858200714115
365.1097	3477.42167621702	-2.39811599960171	0.403532968216792	-5.94280068416458	2.80193048160594e-09	1.31914887074008e-05	NA	NA	NA	NA	NA	NA	NA	NA	2	2	4	4	-1.05918397099986
754.465	151.614569395628	-4.65190472270287	0.784462087473303	-5.93005678284126	3.02829937856595e-09	1.42572334742885e-05	NA	NA	NA	NA	NA	NA	NA	NA	0	2	4	4	-1.4941549086209
396.2759	1802.22933183783	-2.16554827663422	0.365400934975928	-5.92649900246393	3.09461264451803e-09	1.45694363303909e-05	NA	NA	NA	NA	NA	NA	NA	NA	1	2	2	4	-0.972068971967249
484.9955	294.781356973074	4.60326404571582	0.777036149706749	5.92413113270609	3.13952863390096e-09	1.47809008084057e-05	NA	NA	NA	NA	NA	NA	NA	NA	0	2	4	4	1.54531510836341
747.0169	340.344969705697	4.8140808079188	0.81317696109531	5.92009001513578	3.2176545725722e-09	1.51487177276699e-05	NA	NA	NA	NA	NA	NA	NA	NA	2	2	4	4	1.66393752163869
681.0612	237.317958737751	4.28403937974802	0.72433028325068	5.91448332178233	3.32918967962527e-09	1.56738250116758e-05	NA	NA	NA	NA	NA	NA	NA	NA	1	2	4	4	1.3524845241256
507.1295	229.342497221187	4.23295027538128	0.717190930795832	5.90212465554212	3.58849852142645e-09	1.68946510388757e-05	NA	NA	NA	NA	NA	NA	NA	NA	2	2	0	4	1.3219631492444
651.122	264.281410478654	4.44268205670452	0.753347026869871	5.89725836599329	3.69590920231062e-09	1.74003405244784e-05	NA	NA	NA	NA	NA	NA	NA	NA	1	2	2	4	1.45407614724005
643.2554	245.098749732715	4.33084948816549	0.736724961785846	5.87851601724932	4.13960758271483e-09	1.94892724994214e-05	NA	NA	NA	NA	NA	NA	NA	NA	0	2	2	4	1.38296593078362
491.1271	226.860042839522	4.21695910191455	0.717385615713387	5.8782320268871	4.14671414802356e-09	1.95227302088949e-05	NA	NA	NA	NA	NA	NA	NA	NA	2	2	2	4	1.31575754216699
596.9542	297.600789237689	4.61678979283229	0.790107040564878	5.84324598541936	5.11933361351846e-09	2.41018226524449e-05	NA	NA	NA	NA	NA	NA	NA	NA	2	2	4	4	1.55395541866928
608.4526	2516.85658459636	-2.47219393843828	0.423164465959066	-5.84215863407922	5.15287015894595e-09	2.42597127083176e-05	NA	NA	NA	NA	NA	NA	NA	NA	2	2	4	4	-1.0859956069617
489.0397	236.884115090642	4.28077872341191	0.732997541544267	5.84009970128035	5.21695918489229e-09	2.45614438424729e-05	NA	NA	NA	NA	NA	NA	NA	NA	2	2	4	4	1.34602213568087
672.9824	363.361449182309	4.90978613050605	0.842686372479245	5.82635045593665	5.66525850707334e-09	2.66720370513013e-05	NA	NA	NA	NA	NA	NA	NA	NA	2	2	4	4	1.72282678955206
479.0253	213.166154525905	4.12483658057772	0.708869701825487	5.81889248469135	5.92388211932769e-09	2.78896370177948e-05	NA	NA	NA	NA	NA	NA	NA	NA	2	2	4	4	1.27250001720512
656.0452	266.729378290931	4.45612637935555	0.767263593178105	5.80781679070383	6.3292718926644e-09	2.9798212070664e-05	NA	NA	NA	NA	NA	NA	NA	NA	2	2	0	4	1.46160244444386
495.02	252.779776993634	4.37686728896896	0.7553595285139	5.79441593538914	6.85593538250752e-09	3.22777437808454e-05	NA	NA	NA	NA	NA	NA	NA	NA	2	2	2	4	1.40774946005691
520.9851	258.638286977636	4.41070482245811	0.766037151932259	5.75782102908783	8.52066213536906e-09	4.01152773333175e-05	NA	NA	NA	NA	NA	NA	NA	NA	2	2	2	4	1.446631326678
797.1307	291.920536378681	4.58855661897899	0.797030545470444	5.75706495197196	8.55889855490962e-09	4.02952943965145e-05	NA	NA	NA	NA	NA	NA	NA	NA	0	2	4	4	1.53678864715111
599.0568	233.277917542698	4.25834725494913	0.743120241326388	5.73036100772662	1.00217116842045e-08	4.71822186092348e-05	NA	NA	NA	NA	NA	NA	NA	NA	2	2	4	4	1.33706814447379
522.1997	842.671922061752	-2.42213879041882	0.423109338145973	-5.72461671735352	1.03667516516555e-08	4.8806666775994e-05	NA	NA	NA	NA	NA	NA	NA	NA	2	2	4	4	-1.0729557543944
666.9649	282.675563668687	4.5413673953326	0.793732246030205	5.72153571691955	1.05565459243888e-08	4.97002182120223e-05	NA	NA	NA	NA	NA	NA	NA	NA	1	2	4	4	1.51676865926548
598.3073	1519.81572454004	-2.03007798752136	0.355661873822345	-5.70788756664818	1.14386937145196e-08	5.38533700079584e-05	NA	NA	NA	NA	NA	NA	NA	NA	2	2	4	4	-0.915238570075257
513.1168	228.905088916589	4.23027360127615	0.741278267092107	5.70672821404937	1.1516845766992e-08	5.42213098709982e-05	Matteucinol_7-O-glucoside,Okanin_3,4-dimethyl_ehter_4-glucoside,,Phloretin_2-O-(6-O-acetylglucoside),Phloretin_2-O-(2-O-Acetylglucoside),Eriodictyol_3,4-dimethyl_ether_5-O-glucoside,Eriodictyol_5,4-dimethyl_ether_7-O-glucoside,Persiconin,Persicogenin_3-glucoside	1	C24H28O10	[M+K-2H]-	476.16825	513.1168566	-0.11751709	LMPK12140328,LMPK12120173,LMPK12120180,LMPK12120519,LMPK12120520,LMPK12140386,LMPK12140558,LMPK12140562,LMPK12140586,LMPK12140587	2	2	4	4	1.32071795616864
508.0792	255.803292638507	4.39421623843112	0.773840009349974	5.67845573417981	1.3591619538181e-08	6.39893447857562e-05	NA	NA	NA	NA	NA	NA	NA	NA	1	2	4	4	1.42908349934315
425.235	1866.67258089954	-2.65646504018281	0.468818453609778	-5.66629794482007	1.45915713018536e-08	6.86971176891267e-05	NA	NA	NA	NA	NA	NA	NA	NA	2	2	4	4	-1.14610721869518
664.0424	322.139121499979	4.73303600610997	0.838837644682513	5.64237434515871	1.67720936367516e-08	7.89630168418266e-05	NA	NA	NA	NA	NA	NA	NA	NA	1	2	4	4	1.6237697311902
338.9937	21347.464306492	1.76913090727643	0.313624674753384	5.64091747139339	1.6914642639108e-08	7.96341375449205e-05	NA	NA	NA	NA	NA	NA	NA	NA	2	2	4	4	0.588252974835294
676.9318	237.362975350017	4.28393221112773	0.759784872222293	5.63834891657906	1.71688359598664e-08	8.0830879699051e-05	NA	NA	NA	NA	NA	NA	NA	NA	2	2	4	4	1.35118752856569
424.2318	11009.9952450388	-2.60914401436473	0.46349608250559	-5.62926875295277	1.80975225362502e-08	8.52031361006661e-05	NA	NA	NA	NA	NA	NA	NA	NA	2	2	4	4	-1.13118834568868
484.1158	201.66555369955	4.04247545593215	0.719284788246643	5.62013200054772	1.90811614675307e-08	8.98341081891346e-05	NA	NA	NA	NA	NA	NA	NA	NA	2	2	1	4	1.24043218339046
513.0555	256.613026135291	4.39885069250842	0.782917525215225	5.61853650076254	1.92581714358754e-08	9.06674711201015e-05	NA	NA	NA	NA	NA	NA	NA	NA	0	2	2	4	1.43488375305604
493.0408	219.67169119412	4.1693505703321	0.742555792176478	5.61486505695615	1.96715702645415e-08	9.26137528054615e-05	NA	NA	NA	NA	NA	NA	NA	NA	1	2	4	4	1.28903624763163
778.409	145.90911121526	-4.5912846051758	0.817820266521871	-5.61405090228712	1.97644031740152e-08	9.30508101432638e-05	NA	NA	NA	NA	NA	NA	NA	NA	2	2	4	4	-1.48783222682907
476.1153	198.829796183834	4.02153297529141	0.719121440211461	5.59228629605156	2.24098896082514e-08	0.000105505760275648	NA	NA	NA	NA	NA	NA	NA	NA	1	2	4	4	1.22707178530132
519.1291	201.34343323574	4.03983395510183	0.722474045210975	5.59166655450179	2.24900413856912e-08	0.000105883114843834	NA	NA	NA	NA	NA	NA	NA	NA	2	2	4	4	1.23819008248768
861.5583	717.360818106491	-3.10258649289023	0.555313285182169	-5.58709214362202	2.30903224692232e-08	0.000108709238185103	NA	NA	NA	NA	NA	NA	NA	NA	2	2	4	4	-1.25287676862298
597.3041	5705.20381311672	-2.0526702818203	0.367911704848116	-5.57924701707355	2.41561993393342e-08	0.000113727386489585	NA	NA	NA	NA	NA	NA	NA	NA	2	2	0	4	-0.922378118395266
652.0462	221.997553670368	4.18485816944319	0.754744888588398	5.54473204485047	2.94404669140372e-08	0.000138605718231287	NA	NA	NA	NA	NA	NA	NA	NA	2	2	4	4	1.29502828100594
494.2232	1688.33101532312	-4.51588691922917	0.816639836532719	-5.52983912516769	3.20524595549306e-08	0.000150902979584613	NA	NA	NA	NA	NA	NA	NA	NA	2	2	1	4	-1.47690851988587
844.5328	144.163224412192	-4.57219098256631	0.830962940625454	-5.50228025707728	3.74910359851681e-08	0.000176507797418172	NA	NA	NA	NA	NA	NA	NA	NA	2	2	4	4	-1.48312895833693
487.0571	244.336261452304	4.32607714281501	0.786855357422468	5.49793186512208	3.84271341046185e-08	0.000180914947364544	NA	NA	NA	NA	NA	NA	NA	NA	0	2	2	4	1.37891708595544
871.6156	111.457459256447	-4.16637974710073	0.757879800035767	-5.49741495538489	3.8539907599553e-08	0.000181445884978696	NA	NA	NA	NA	NA	NA	NA	NA	2	2	0	4	-1.44515194911506
514.288	192.014754183551	3.96865418043422	0.725789763190136	5.46804926400505	4.55015432122991e-08	0.000214221265443504	NA	NA	NA	NA	NA	NA	NA	NA	2	2	0	4	1.20098848686323
516.9004	230.514257813305	4.23989752122253	0.776210258842324	5.46230544227297	4.69990505239333e-08	0.000221271529866678	NA	NA	NA	NA	NA	NA	NA	NA	2	2	4	4	1.33199934549252
512.9419	204.720542465094	4.06470416043345	0.750426656172684	5.41652422258586	6.07687613782646e-08	0.00028609932856887	NA	NA	NA	NA	NA	NA	NA	NA	2	2	0	4	1.2471961906966
505.0522	197.420267995953	4.01072616249531	0.740760097429301	5.41433883441338	6.15155814343911e-08	0.000289615357393113	NA	NA	NA	NA	NA	NA	NA	NA	2	2	0	4	1.22156909141564
507.0456	191.638127259119	3.96662344488425	0.734464387582039	5.40070221504263	6.63805374554727e-08	0.000312519570340366	NA	NA	NA	NA	NA	NA	NA	NA	1	2	3	4	1.1999193357361
774.5303	2664.6103815359	-2.55865536196478	0.474785028095524	-5.38908181715028	7.08185621492588e-08	0.000333413790598711	NA	NA	NA	NA	NA	NA	NA	NA	1	2	2	4	-1.11651708501656
503.2287	316.115787086441	4.70435502187089	0.87329181818597	5.38692213061486	7.16744680022314e-08	0.000337443395354506	NA	NA	NA	NA	NA	NA	NA	NA	2	2	4	4	1.60274941902535
793.0343	236.138242561365	4.27573005603065	0.796935481318731	5.36521482134962	8.08529318998017e-08	0.000380655603384266	NA	NA	NA	NA	NA	NA	NA	NA	2	2	4	4	1.34345285327178
522.0495	184.149152065439	3.90731461576584	0.728441876679435	5.36393464029983	8.14283787518428e-08	0.000383364807163676	NA	NA	NA	NA	NA	NA	NA	NA	2	2	3	4	1.17881784638173
787.0178	224.497948591605	4.20103189434533	0.786129072632279	5.34394673927854	9.09443004174709e-08	0.000428165766365453	NA	NA	NA	NA	NA	NA	NA	NA	2	2	2	4	1.30960219471588
807.5043	2965.1367137409	-2.28054078662809	0.426757062084465	-5.34388529035453	9.09751525646598e-08	0.000428311018274418	NA	NA	NA	NA	NA	NA	NA	NA	2	2	4	4	-1.01727818089101
369.2477	1255.37254893139	-2.22992376043642	0.418456475902766	-5.32892639700616	9.87950208404212e-08	0.000465126958116703	NA	NA	NA	NA	NA	NA	NA	NA	1	2	4	4	-0.999977989173272
740.9999	197.083718703149	4.00805756652738	0.752809115595447	5.32413527346456	1.01434403264463e-07	0.000477553170569091	NA	NA	NA	NA	NA	NA	NA	NA	1	2	4	4	1.21937833835958
522.9922	254.387186294621	4.38536779795549	0.825637455748861	5.31149328003526	1.08730580881619e-07	0.000511903574790661	NA	NA	NA	NA	NA	NA	NA	NA	2	2	4	4	1.41904721336562
446.2129	6014.212564743	-2.5293131057475	0.476266477756848	-5.31070991529832	1.09199025656374e-07	0.000514109012790209	NA	NA	NA	NA	NA	NA	NA	NA	2	2	4	4	-1.10495084471293
806.5003	112.681257086477	-4.18294476204356	0.791443367912808	-5.28521045425501	1.25560323906025e-07	0.000591138004949566	NA	NA	NA	NA	NA	NA	NA	NA	2	2	4	4	-1.446631326678
326.1971	3936.01055823252	-2.71778444423598	0.514535047016009	-5.28202006840445	1.27767198649999e-07	0.000601527971244194	NA	NA	NA	NA	NA	NA	NA	NA	2	2	4	4	-1.16128564306128
249.0244	19352.2442859693	2.08485348064693	0.395159792955534	5.27597573896272	1.32051558814086e-07	0.000621698738896717	NA	NA	NA	NA	NA	NA	NA	NA	2	2	4	4	0.639754352937127
498.9829	214.340066055738	4.1320977737588	0.783488679706152	5.27397252926303	1.33501899343597e-07	0.000628526942109656	NA	NA	NA	NA	NA	NA	NA	NA	2	2	4	4	1.27366965331403
762.2718	183.363988785015	3.9000467404876	0.74223011725237	5.25449809949105	1.48428678551578e-07	0.000698802218620831	NA	NA	NA	NA	NA	NA	NA	NA	2	2	0	4	1.1746601065693
702.9717	252.853549147736	4.37628062975264	0.838910981450435	5.21662098425065	1.82216575157535e-07	0.000857875635841673	NA	NA	NA	NA	NA	NA	NA	NA	2	2	4	4	1.40634982086366
337.0629	5072.18450884936	-2.51409285137412	0.48204744072816	-5.21544694351337	1.8337454342352e-07	0.00086332735043793	NA	NA	NA	NA	NA	NA	NA	NA	2	2	4	4	-1.10208229423431
475.3278	1944.01103734504	-1.90268639883628	0.365146698782812	-5.21074517496321	1.88083643297767e-07	0.000885497792645885	NA	NA	NA	NA	NA	NA	NA	NA	2	2	4	4	-0.867265518269598
480.153	1711.27705026226	-4.40339883838266	0.845127780899644	-5.21033497880665	1.88499978586493e-07	0.00088745789918521	NA	NA	NA	NA	NA	NA	NA	NA	2	2	4	4	-1.46311767647516
497.0744	176.623185302441	3.8446689266736	0.738083117130872	5.20899182956368	1.89869473253711e-07	0.000893905480078474	NA	NA	NA	NA	NA	NA	NA	NA	2	2	4	4	1.14610721869518
733.0012	255.706934737974	4.39282837952914	0.843393081817263	5.20851839342088	1.9035448426048e-07	0.00089618891189834	NA	NA	NA	NA	NA	NA	NA	NA	1	2	4	4	1.42620131499321
724.0334	187.869778527943	3.93684666900671	0.756103571660929	5.20675581568628	1.92170705025559e-07	0.000904739679260332	NA	NA	NA	NA	NA	NA	NA	NA	1	2	3	4	1.18404385128975
955.5608	96.8655082916	-3.93928241858741	0.756947062831787	-5.20417161518574	1.94863868179613e-07	0.000917419091389619	NA	NA	NA	NA	NA	NA	NA	NA	2	2	4	4	-1.41337578649634
904.5252	122.841664533523	-4.31986385802153	0.830284233619981	-5.20287352583733	1.96230420367546e-07	0.000923852819090407	NA	NA	NA	NA	NA	NA	NA	NA	0	2	3	4	-1.45407614724004
840.0889	220.068703822255	4.17089093116944	0.801878082317522	5.20140283559699	1.97789869393364e-07	0.000931194705103956	NA	NA	NA	NA	NA	NA	NA	NA	2	2	4	4	1.29023095059642
376.973	3566.05535347021	-3.95196119034242	0.760035341393955	-5.19970713874208	1.99602773464508e-07	0.000939729857470906	NA	NA	NA	NA	NA	NA	NA	NA	2	2	4	4	-1.42047222355202
420.1408	4366.06801495953	-4.78794670074761	0.92200729456326	-5.19295967502685	2.06977027734691e-07	0.000974447846574927	NA	NA	NA	NA	NA	NA	NA	NA	0	2	4	4	-1.51022856678832
463.128	1744.61760680684	-2.41968160908494	0.466780175590954	-5.18377115313771	2.17443715633931e-07	0.00102372501320455	NA	NA	NA	NA	NA	NA	NA	NA	2	2	4	4	-1.07110777387837
293.174	2687.07470017089	-2.29991239555523	0.444373074948054	-5.17563400038151	2.27138338682551e-07	0.00106936729851745	NA	NA	NA	NA	NA	NA	NA	NA	2	2	4	4	-1.02516340497544
522.9175	238.54993069408	4.28969291814935	0.829924702272125	5.16877363260215	2.3563509598802e-07	0.0011093700319116	NA	NA	NA	NA	NA	NA	NA	NA	2	2	3	4	1.35508536290747
808.5079	1162.3258869142	-2.40848669752374	0.466382706867074	-5.16418525400042	2.41488442435186e-07	0.00113692758698486	NA	NA	NA	NA	NA	NA	NA	NA	2	2	0	4	-1.067422744139
757.1673	166.221675782095	3.75329269167088	0.729093941912585	5.14788626802345	2.63438129770366e-07	0.00124026671495888	NA	NA	NA	NA	NA	NA	NA	NA	2	2	4	4	1.11264512845624
482.226	882.574636748589	-2.27374339267632	0.441695377677178	-5.14776361173092	2.63610398301965e-07	0.00124107775520565	NA	NA	NA	NA	NA	NA	NA	NA	0	2	2	4	-1.01553448260238
720.1292	205.345277364066	4.0686122585528	0.790926699793605	5.14410786690412	2.68795066946441e-07	0.00126548717518384	NA	1	C30H35O18	[M+K-2H]-	683.182345	720.1309516	-2.417615846	LMPK12010366	2	2	4	4	1.24832908534099
526.2009	888.302352263419	-2.54454927603114	0.496454732656438	-5.12544066689772	2.96842638581653e-07	0.00139753514244242	NA	NA	NA	NA	NA	NA	NA	NA	2	2	4	4	-1.11167974235131
816.1875	107.441087175572	-4.10607971100418	0.80404438789889	-5.10678237769197	3.27690773637834e-07	0.00154276816228692	NA	NA	NA	NA	NA	NA	NA	NA	2	2	1	4	-1.43780207128947
329.2164	5845.77826989099	-3.0732760176831	0.602879037898612	-5.09766607310692	3.43866704469654e-07	0.00161892444464313	NA	NA	NA	NA	NA	NA	NA	NA	2	2	2	4	-1.24832908534099
390.9886	2808.80235903758	-1.80284438620477	0.359277841966528	-5.01796708735725	5.22211204604948e-07	0.00245857035128009	NA	NA	NA	NA	NA	NA	NA	NA	2	2	2	4	-0.81975341194384
393.1555	732.60650434897	5.93016037123111	1.18377864359834	5.00951795616548	5.45665357676102e-07	0.00256899250393909	NA	NA	NA	NA	NA	NA	NA	NA	1	2	4	4	2.27203320514027
802.2273	176.832488903708	3.8454279792936	0.767743603744093	5.00873984562088	5.4787569903243e-07	0.00257939879104468	NA	NA	NA	NA	NA	NA	NA	NA	2	2	4	4	1.14711090183557
930.5484	104.777146941589	-4.06520533332175	0.819002685755252	-4.9636043984068	6.91968184579203e-07	0.00325778621299889	NA	NA	NA	NA	NA	NA	NA	NA	2	2	4	4	-1.43197760421161
768.9989	225.706951448042	4.20818030622011	0.850217026672562	4.94953661736155	7.43903815417754e-07	0.00350229916298678	NA	NA	NA	NA	NA	NA	NA	NA	2	2	4	4	1.31082929368526
757.2099	171.551397286281	3.79943108533186	0.768856062172517	4.94166759197554	7.74571940885941e-07	0.00364668469769101	NA	NA	NA	NA	NA	NA	NA	NA	2	2	4	4	1.13118834568868
624.4924	1459.54130747053	-2.49193818608024	0.504807268393324	-4.93641502827695	7.95716821978231e-07	0.00374623479787351	NA	NA	NA	NA	NA	NA	NA	NA	0	2	3	4	-1.0925853007205
540.1079	4651.90710206426	8.60543465679878	1.74877147856213	4.9208457264378	8.61710363659494e-07	0.0040569323921089	NA	NA	NA	NA	NA	NA	NA	NA	2	2	0	4	2.95130012085499
775.5337	1130.66234656536	-2.56446386176499	0.521984631103272	-4.91291066624837	8.9734169509746e-07	0.00422468470051884	NA	NA	NA	NA	NA	NA	NA	NA	1	2	2	4	-1.11943207387969
750.2148	167.968474469705	3.76830490415997	0.768670894532827	4.90236449820338	9.46899285686817e-07	0.00445800183701353	NA	NA	NA	NA	NA	NA	NA	NA	1	2	4	4	1.11943207387969
954.6171	86.0293072381401	-3.74358289436083	0.767692417037004	-4.87640988927521	1.08034005117355e-06	0.00508624096092509	NA	NA	NA	NA	NA	NA	NA	NA	0	2	4	4	-1.38703757458684
350.1949	3815.78478607111	-2.94464341185665	0.604590635563893	-4.8704747289217	1.11330440112584e-06	0.00524143712050043	NA	NA	NA	NA	NA	NA	NA	NA	0	2	2	4	-1.21392690086112
773.0018	158.07847978062	3.67885876394576	0.757508305816778	4.85652597561825	1.19463116380155e-06	0.00562432351917768	NA	NA	NA	NA	NA	NA	NA	NA	2	2	4	4	1.07759181429943
650.1766	851.569134706016	-2.34145517080632	0.484403949706139	-4.83368307014581	1.34029907578277e-06	0.00631012804878528	NA	NA	NA	NA	NA	NA	NA	NA	2	2	0	4	-1.04291848943529
953.6889	97.0066898169637	-3.94007358739965	0.815441509872874	-4.83182857347292	1.35284720158652e-06	0.00636920462506933	NA	NA	NA	NA	NA	NA	NA	NA	2	2	4	4	-1.41478937980953
891.5955	90.8459569734435	-3.83297764094852	0.793278575154516	-4.83181792751925	1.35291956067954e-06	0.0063695452916793	NA	NA	NA	NA	NA	NA	NA	NA	2	2	4	4	-1.40077862576924
788.2115	138.28807015851	3.47783228469018	0.720261303168346	4.82857022776539	1.37516837199417e-06	0.00647429269534854	NA	NA	NA	NA	NA	NA	NA	NA	1	2	2	4	0.998264401921263
703.9774	200.600050142728	4.03338879651217	0.841452888556921	4.79336258911579	1.64008809161209e-06	0.00772153473530972	NA	NA	NA	NA	NA	NA	NA	NA	1	2	3	4	1.23150084180529
225.0243	38905.6358677252	-2.34193719642608	0.488702168747131	-4.79215634018982	1.64998244646461e-06	0.0077681173579554	NA	NA	NA	NA	NA	NA	NA	NA	2	2	4	4	-1.0438148856483
765.9563	158.511505079674	3.68284579683875	0.770620200001526	4.7790672977836	1.76110244972718e-06	0.00829127033331557	NA	NA	NA	NA	NA	NA	NA	NA	1	2	4	4	1.07852180885931
769.0522	198.355559951341	4.01651418293477	0.840502596155929	4.7787052667112	1.7642758924778e-06	0.00830621090178547	NA	NA	NA	NA	NA	NA	NA	NA	1	2	4	4	1.22486625645972
815.554	672.204020216217	-2.5627449902957	0.536367732596152	-4.77796264494022	1.77080267167455e-06	0.00833693897824379	NA	NA	NA	NA	NA	NA	NA	NA	1	2	3	4	-1.11845935487884
833.5272	562.989735400928	-5.03518465434611	1.06119286992581	-4.74483460739621	2.08676767464356e-06	0.00982450221222189	NA	NA	NA	NA	NA	NA	NA	NA	2	2	4	4	-1.54360082478546
328.213	37207.0442426475	-2.92226017138989	0.617013806715443	-4.73613416682845	2.17833408278263e-06	0.0102555968617406	NA	NA	NA	NA	NA	NA	NA	NA	2	2	3	4	-1.21175639612201
299.0988	532.098821623507	5.46482249345025	1.15905731284759	4.71488547880706	2.41846735240608e-06	0.0113861442951278	NA	NA	NA	NA	NA	NA	NA	NA	0	2	3	4	2.04005741459368
854.1038	194.488211637188	3.98715857623023	0.846240154504257	4.71161591069379	2.45760248125643e-06	0.0115703924817553	NA	NA	NA	NA	NA	NA	NA	NA	2	2	4	4	1.20743242794531
395.141	3017.40621117112	-2.18516056431121	0.463822318089058	-4.71120185271385	2.4626017080773e-06	0.0115939288416279	NA	NA	NA	NA	NA	NA	NA	NA	1	2	4	4	-0.98297202625274
347.0843	13529.7350789092	1.97922366046801	0.420669389840726	4.70493862464627	2.53942338350885e-06	0.0119556052895597	NA	NA	NA	NA	NA	NA	NA	NA	2	2	1	4	0.623878514532374
757.9578	187.998132949131	3.93690718349268	0.838517749130786	4.69507912930133	2.66503539598397e-06	0.0125469866442925	NA	NA	NA	NA	NA	NA	NA	NA	2	2	4	4	1.18509293942272
420.9965	5163.60665397881	1.80243122682035	0.384325548620804	4.6898553408395	2.73398263950863e-06	0.0128715902668066	NA	NA	NA	NA	NA	NA	NA	NA	2	2	4	4	0.597554143664205
260.0925	533.344787091537	5.46811621910462	1.17031294399189	4.67235387524051	2.97767351956444e-06	0.0140188869301094	NA	NA	NA	NA	NA	NA	NA	NA	2	2	4	4	2.04424241181216
634.4685	905.371814486707	-1.93445957780967	0.414276602622655	-4.66948788698954	3.01951501752057e-06	0.0142158767024868	NA	NA	NA	NA	NA	NA	NA	NA	1	2	4	4	-0.883286499723099
951.5436	135.535198953455	3.44661283289288	0.739384428468441	4.66146256289462	3.13970184767692e-06	0.014781716298863	NA	NA	NA	NA	NA	NA	NA	NA	2	2	4	4	0.990589256942177
898.9683	206.465467402343	4.07584026437001	0.875439957418467	4.65576220257185	3.22784321355519e-06	0.0151966858494178	NA	NA	NA	NA	NA	NA	NA	NA	2	2	4	4	1.25173741999812
302.969	506.222110427459	5.39201629451238	1.16103527267248	4.64414511895146	3.41487477505709e-06	0.0160772304409688	NA	NA	NA	NA	NA	NA	NA	NA	1	2	2	4	1.97020701786036
839.2124	128.519123727907	3.36656863155218	0.730723459533689	4.60717195763847	4.0818243563025e-06	0.0192172290694722	NA	NA	NA	NA	NA	NA	NA	NA	2	2	3	4	0.961280266423402
757.3745	132.51515950045	3.4134013852101	0.740951487817023	4.60678120138012	4.08949907344463e-06	0.0192533616377773	NA	NA	NA	NA	NA	NA	NA	NA	2	2	0	4	0.975411406964453
764.2303	144.143706390118	3.53930157717135	0.76900212435847	4.60246007788856	4.17529613354812e-06	0.0196572941967445	NA	NA	NA	NA	NA	NA	NA	NA	0	2	2	4	1.02077488940039
825.1972	126.530306679794	3.34266884768556	0.731550176388739	4.56929538885012	4.89366658645522e-06	0.0230393822890312	NA	NA	NA	NA	NA	NA	NA	NA	0	2	4	4	0.948153521443813
859.2445	161.222118523855	3.70682593375713	0.811701661031526	4.56673444408926	4.95380932624252e-06	0.0233225343079498	NA	NA	NA	NA	NA	NA	NA	NA	0	2	2	4	1.09353056383076
329.1905	522.553427030902	5.4381171678226	1.19124972555575	4.56505218944381	4.99370091924996e-06	0.0235103439278288	NA	NA	NA	NA	NA	NA	NA	NA	1	2	2	4	2.00779927204409
502.9996	3656.30770048141	2.09955084228926	0.460601289706058	4.55828259540727	5.15736130299713e-06	0.0242808570145105	NA	NA	NA	NA	NA	NA	NA	NA	2	2	4	4	0.641670255312739
596.2035	959.57040542798	-2.02690619376528	0.445789862999185	-4.54677497628291	5.44741852410571e-06	0.0256464464114897	NA	NA	NA	NA	NA	NA	NA	NA	2	2	4	4	-0.912869068237015
268.9912	470.359345429374	5.28473407368426	1.16268943349056	4.54526713794819	5.48656241635184e-06	0.0258307358561845	NA	NA	NA	NA	NA	NA	NA	NA	2	2	4	4	1.90243203517143
444.8513	3079.39746042522	-3.20207069014273	0.704514474280505	-4.54507438390516	5.49158573259358e-06	0.0258543856290506	NA	NA	NA	NA	NA	NA	NA	NA	0	2	3	4	-1.27718905924431
458.9757	1679.71179931638	-2.40098917376881	0.528478552448309	-4.54321024504329	5.54039433486975e-06	0.0260841765285668	NA	NA	NA	NA	NA	NA	NA	NA	2	2	4	4	-1.06192222065185
775.1562	123.737825876958	3.30937197966386	0.728438952944209	4.54310133510574	5.54325871781278e-06	0.0260976620434626	NA	NA	NA	NA	NA	NA	NA	NA	2	2	4	4	0.934383037583694
316.0525	525.406599160182	5.44579664697147	1.20044044636922	4.53649880212094	5.71958142039515e-06	0.0269277893272204	NA	NA	NA	NA	NA	NA	NA	NA	2	2	4	4	2.01566878708848
821.0658	188.81025447978	3.94292203428259	0.869800945488048	4.53313146500457	5.81156191686962e-06	0.0273608335046222	NA	NA	NA	NA	NA	NA	NA	NA	1	2	4	4	1.18824805703687
761.3874	134.364385830653	3.43384180825604	0.762700848139619	4.50221317654474	6.7249477667393e-06	0.0316610540858086	NA	NA	NA	NA	NA	NA	NA	NA	1	2	4	4	0.986350396592237
927.5296	86.5547503469425	-3.75201120947442	0.835169790051742	-4.49251308436572	7.03875924099254e-06	0.0331384785065929	NA	NA	NA	NA	NA	NA	NA	NA	1	2	4	4	-1.38839991185262
864.5699	576.184062006945	-2.45983459956695	0.548424304715698	-4.48527641538813	7.28194703712646e-06	0.0342834066507914	NA	NA	NA	NA	NA	NA	NA	NA	2	2	4	4	-1.08131740572806
431.3375	1172.70584639327	-1.63327435092814	0.365008495958665	-4.4746200951802	7.65472926563649e-06	0.0360384653826166	NA	NA	NA	NA	NA	NA	NA	NA	1	2	2	4	-0.73053702313285
842.5172	312.442629927361	-4.77239891016068	1.06960617078081	-4.46182813874088	8.12633894674245e-06	0.0382588037612634	NA	NA	NA	NA	NA	NA	NA	NA	2	2	4	4	-1.50860359812213
414.9248	4924.57347826473	-4.10620745629463	0.921184739249481	-4.45752874677461	8.29099214882544e-06	0.0390339910366702	NA	NA	NA	NA	NA	NA	NA	NA	2	2	4	4	-1.43926583366366
271.0067	30251.2566572366	2.07725869909379	0.467934334810379	4.43920983044673	9.02897562424952e-06	0.0425084172389667	NA	NA	NA	NA	NA	NA	NA	NA	2	2	4	4	0.638478388508529
924.5202	79.6363525769199	-3.61328559044468	0.81520043287126	-4.43238919503286	9.31945988205435e-06	0.0438760171247119	NA	NA	NA	NA	NA	NA	NA	NA	2	2	4	4	-1.36426128753926
487.0533	900.677621361205	-2.06833830519469	0.468611440167722	-4.41375973333986	1.01590703539303e-05	0.0478289032263039	NA	NA	NA	NA	NA	NA	NA	NA	2	2	0	4	-0.932774617911103
256.9592	14585.4984373118	-4.02642813159981	0.912584920689171	-4.41211337193596	1.02366483961472e-05	0.048194140649061	NA	NA	NA	NA	NA	NA	NA	NA	2	2	0	4	-1.42908349934315
807.0493	171.896501813383	3.80302771515605	0.863234079273626	4.40555789729262	1.05511964683096e-05	0.0496750329728015	NA	NA	NA	NA	NA	NA	NA	NA	2	2	4	4	1.13217510608544
900.9266	140.346598801857	3.49977222511727	0.796268670470803	4.39521527708479	1.10663027410553e-05	0.0521001533048884	NA	NA	NA	NA	NA	NA	NA	NA	0	2	2	4	1.00599880772809
436.9849	2772.32105552051	-3.32679556202536	0.759198445240196	-4.38198416090384	1.1760336072738e-05	0.0553676622304507	NA	NA	NA	NA	NA	NA	NA	NA	2	2	1	4	-1.30106717597648
376.0946	474.390829646708	5.29660108082603	1.20966584130808	4.37856546821105	1.19463055502345e-05	0.0562432065305038	NA	NA	NA	NA	NA	NA	NA	NA	2	2	4	4	1.90882483792439
817.0081	120.253719170815	3.26670502969631	0.746796196610829	4.37429253726993	1.21826919142526e-05	0.0573561135323014	NA	NA	NA	NA	NA	NA	NA	NA	2	2	3	4	0.917613221733583
789.1379	173.288243676453	3.81481136838428	0.872788437059126	4.37083170033548	1.23774170404477e-05	0.0582728794264276	NA	NA	NA	NA	NA	NA	NA	NA	0	2	2	4	1.13712553147811
285.1515	417.628500913829	5.11089278180423	1.17075406778438	4.36547087252616	1.26849205284744e-05	0.0597206058480575	NA	NA	NA	NA	NA	NA	NA	NA	0	2	3	4	1.82839857808411
360.9989	15140.667504887	-3.72051520457943	0.855306940619718	-4.34991817309902	1.36188341471665e-05	0.0641174711648599	NA	NA	NA	NA	NA	NA	NA	NA	0	2	2	4	-1.3802641875442
466.0707	461.887957101977	5.25767982223405	1.20905348077584	4.34859160974437	1.37014583886523e-05	0.064506466093775	NA	NA	NA	NA	NA	NA	NA	NA	2	2	4	4	1.88987480729156
378.1008	1369.89809187322	-2.03862943411309	0.469491041907754	-4.34221156985066	1.41055600149041e-05	0.0664089765501687	NA	NA	NA	NA	NA	NA	NA	NA	0	2	4	4	-0.916821096770805
273.0742	3260.23751706027	-1.77289494829528	0.408946164885539	-4.33527711108748	1.45576615090924e-05	0.0685374703848071	NA	NA	NA	NA	NA	NA	NA	NA	1	2	4	4	-0.801690948722618
799.2084	133.646166307536	3.42600508866979	0.795537918402717	4.30652645137084	1.65838106766394e-05	0.0780765806656182	NA	NA	NA	NA	NA	NA	NA	NA	2	2	4	4	0.9812870413327
306.0008	445.475061762194	5.20497008147116	1.21094614692859	4.29826718114006	1.72138586892119e-05	0.0810428467088098	NA	NA	NA	NA	NA	NA	NA	NA	2	2	4	4	1.86859112147684
511.1135	3435.91828312769	-3.42929106803152	0.798886960944466	-4.29258610501956	1.76604028599387e-05	0.0831451766645913	NA	NA	NA	NA	NA	NA	NA	NA	0	2	2	4	-1.32445970340127
376.0962	1256.19351062734	6.71195069831991	1.56404545233798	4.29140386443801	1.77547066312348e-05	0.0835891588198532	NA	NA	NA	NA	NA	NA	NA	NA	2	2	4	4	2.48037441287561
516.2425	1302.9664526954	-2.06547551838275	0.481596906382441	-4.28880561940848	1.79636495254582e-05	0.0845728619658571	NA	NA	NA	NA	NA	NA	NA	NA	2	2	3	4	-0.93116860772643
837.0388	146.321574818236	3.56186566446078	0.831840176382551	4.28191107569531	1.85295033849428e-05	0.0872369019363108	NA	NA	NA	NA	NA	NA	NA	NA	1	2	4	4	1.02692434964961
831.0238	126.761176589361	3.34602484390969	0.782240553671666	4.27748833553078	1.89013858996595e-05	0.0889877248155971	NA	NA	NA	NA	NA	NA	NA	NA	2	2	4	4	0.949785411578249
284.1619	1480.16356978687	-1.33151722651996	0.311809062957464	-4.27029674471522	1.95213056853066e-05	0.0919063071664234	NA	NA	NA	NA	NA	NA	NA	NA	2	2	4	4	-0.609410431641678
624.0688	434.735709052013	5.16902738620233	1.21221407550742	4.26412090953377	2.00690754669305e-05	0.0944852072983087	NA	NA	NA	NA	NA	NA	NA	NA	0	2	3	4	1.85099872900047
416.3096	1475.39311921198	-2.11009092736436	0.495751242757918	-4.2563502526503	2.07791098893778e-05	0.0978280493591908	NA	NA	NA	NA	NA	NA	NA	NA	2	2	4	4	-0.949785411578249
890.97	212.56759380949	4.11814035625437	0.968940102292345	4.25014956704915	2.13627818144388e-05	0.100575976782378	NA	NA	NA	NA	NA	NA	NA	NA	2	2	4	4	1.27016595300705
311.1552	434.966731058555	5.16968899665355	1.21654285770546	4.24949188095532	2.14255974425124e-05	0.100871712759348	NA	NA	NA	NA	NA	NA	NA	NA	0	2	2	4	1.85389115472935
353.0091	20257.2452919186	2.426099038855	0.571356289823523	4.24621043308083	2.17416447395224e-05	0.102359663433672	NA	NA	NA	NA	NA	NA	NA	NA	0	2	2	4	0.70696685979642
266.0765	416.786884455688	5.10745023610697	1.20547853936752	4.23686533547638	2.26661984104201e-05	0.106712462116258	NA	NA	NA	NA	NA	NA	NA	NA	2	2	4	4	1.82563833789876
472.9915	1441.053310137	-1.4725967583514	0.347616886556338	-4.23626358586792	2.27269969879814e-05	0.106998701819416	NA	NA	NA	NA	NA	NA	NA	NA	2	2	4	4	-0.673959300306507
342.9789	489.560501007791	5.34241606064125	1.26142901394861	4.23520943435259	2.28338788670428e-05	0.107501901706038	NA	NA	NA	NA	NA	NA	NA	NA	2	2	4	4	1.92848621220268
889.5899	549.023501103001	-2.56662056735526	0.60891223608414	-4.21509113342994	2.49677345762463e-05	0.117548094384968	NA	NA	NA	NA	NA	NA	NA	NA	1	2	4	4	-1.12235660590578
270.0603	359.801742042004	4.89253358761758	1.1622023685213	4.20970884256798	2.5569999054332e-05	0.120383555547795	S-Acetyldihydrolipoamide,S-Acetyldihydrolipoamide-E	1	C10H19NO2S2	[M+Na-2H]-	249.085723	270.0603916	-0.43323643	LMFA08010023,LMFA08020202	2	2	4	4	1.71146739941312
843.1087	168.265510937661	3.77073690840815	0.896302095302528	4.2069932985434	2.58790812614036e-05	0.121838714578688	NA	NA	NA	NA	NA	NA	NA	NA	0	2	4	4	1.12040585322226
489.2201	1147.1571267296	-1.58809645536099	0.377986098661029	-4.20146788727583	2.65189868585629e-05	0.124851390130114	NA	NA	NA	NA	NA	NA	NA	NA	0	2	3	4	-0.715003234451895
256.078	356.513100517031	4.87905884722367	1.16177654988885	4.19965340812782	2.67323861603214e-05	0.125856074042793	NA	NA	NA	NA	NA	NA	NA	NA	2	2	0	4	1.70698484636744
434.1561	3004.68754404124	-3.99315702887275	0.951201541739975	-4.19801362134917	2.69266439027746e-05	0.126770639494263	NA	NA	NA	NA	NA	NA	NA	NA	2	2	4	4	-1.42476465495683
925.2739	131.903997308115	3.40498716689944	0.811485306999611	4.19599361507734	2.71677899996121e-05	0.127905955318174	NA	NA	NA	NA	NA	NA	NA	NA	0	2	3	4	0.973738829654842
833.2442	104.205661296938	3.04767782023149	0.726352718066353	4.1958648249363	2.7183234256228e-05	0.127978666878321	NA	NA	NA	NA	NA	NA	NA	NA	0	2	3	4	0.858209895026608
301.072	4421.92198612394	-3.16498733339369	0.754921304315251	-4.19247319595051	2.75929692712933e-05	0.129907699329249	NA	NA	NA	NA	NA	NA	NA	NA	2	2	0	4	-1.26900151146281
837.5413	563.13329504168	-2.34255998111837	0.559441332391067	-4.1873201808422	2.82267495897163e-05	0.132891537068384	NA	NA	NA	NA	NA	NA	NA	NA	1	2	4	4	-1.04471212137964
935.4408	111.368983439378	3.14861067206895	0.752789285178845	4.18259230578835	2.88203943295698e-05	0.135686416503615	NA	NA	NA	NA	NA	NA	NA	NA	0	2	4	4	0.887134513393195
346.9922	3142.41022318431	1.53809837616949	0.367873862815605	4.18104826583032	2.90168256238128e-05	0.13661121503691	NA	NA	NA	NA	NA	NA	NA	NA	2	2	4	4	0.5497255180154
906.9665	127.260799210668	3.35197409109506	0.803686055760627	4.17075058982163	3.03597999215401e-05	0.142933938030611	NA	NA	NA	NA	NA	NA	NA	NA	0	2	4	4	0.955517057189627
384.2027	1056.57991164715	-1.71998882367427	0.412985081514427	-4.16477228999901	3.11663468552261e-05	0.146731160994404	NA	NA	NA	NA	NA	NA	NA	NA	0	2	2	4	-0.773321987608703
276.0408	416.197021995544	5.1050419568913	1.22634832301576	4.16279931327935	3.14369651121115e-05	0.148005231747821	NA	NA	NA	NA	NA	NA	NA	NA	2	2	4	4	1.82015921807935
225.1845	1036.7714551028	-1.57840273638089	0.379606732506715	-4.15799458022775	3.21053639111255e-05	0.151152053293579	NA	NA	NA	NA	NA	NA	NA	NA	2	2	2	4	-0.712319334502372
309.1434	375.607255108611	4.95514316324987	1.19184654355013	4.15753453333855	3.21700657376954e-05	0.15145666949307	NA	NA	NA	NA	NA	NA	NA	NA	2	2	4	4	1.73675832098879
419.0769	3485.64533950489	-3.35578581281898	0.80936611816207	-4.14619013264279	3.38053143881752e-05	0.159155420139529	NA	NA	NA	NA	NA	NA	NA	NA	0	2	4	4	-1.30593267809322
357.0314	11365.4231588307	1.7427864715663	0.421005643180582	4.13957983650772	3.47942498659677e-05	0.163811328368976	NA	NA	NA	NA	NA	NA	NA	NA	0	2	3	4	0.583313132960348
272.9651	409.283502969799	5.08060552409387	1.22872470731276	4.1348607168527	3.55169978703302e-05	0.167214025973515	NA	NA	NA	NA	NA	NA	NA	NA	0	2	3	4	1.79615554475841
412.8248	6750.10120196964	-2.98733482406424	0.722718233097489	-4.13347095348745	3.57325473345996e-05	0.168228832851295	NA	NA	NA	NA	NA	NA	NA	NA	0	2	2	4	-1.22266666976369
272.0997	374.448864401149	4.95047595815672	1.19796109416203	4.13241797440807	3.5896688749546e-05	0.169001610632863	NA	NA	NA	NA	NA	NA	NA	NA	2	2	2	4	1.73441293850009
518.8335	2362.30430785665	-2.55168435388176	0.618817866834889	-4.12348203023457	3.73187586635631e-05	0.175696715788055	NA	NA	NA	NA	NA	NA	NA	NA	2	2	4	4	-1.11264512845624
903.5216	284.254307501043	-4.46576464809787	1.08338237584856	-4.12205768494253	3.75503136047318e-05	0.176786876451077	NA	NA	NA	NA	NA	NA	NA	NA	2	2	4	4	-1.47228042233945
540.1572	15430.6176194105	10.335942564254	2.50895935335098	4.11961339686481	3.79508618860598e-05	0.17867265775957	NA	NA	NA	NA	NA	NA	NA	NA	1	2	2	4	3.26636402100275
310.1139	2141.88956938475	-1.66736912654216	0.405376404365523	-4.11313808249855	3.90316757385166e-05	0.183761129376936	NA	NA	NA	NA	NA	NA	NA	NA	2	2	4	4	-0.74900046037799
440.8563	2316.37859615831	-2.67551983622822	0.650488105375239	-4.11309571092745	3.9038843377211e-05	0.18379487461991	NA	NA	NA	NA	NA	NA	NA	NA	2	2	0	4	-1.14912174252987
362.0444	318.40244558432	4.71314706082668	1.15029108107486	4.09735165156859	4.17903813646376e-05	0.196749115464714	NA	NA	NA	NA	NA	NA	NA	NA	2	2	4	4	1.60841197335543
443.126	11162.1611319603	-2.8050016522056	0.685631962119546	-4.09111856969778	4.29297562492891e-05	0.202113292421653	NA	NA	NA	NA	NA	NA	NA	NA	0	2	2	4	-1.18824805703687
365.2103	1283.70676772405	-1.78517204965484	0.436393100787023	-4.09074306270042	4.29993297427083e-05	0.20244084442867	NA	NA	NA	NA	NA	NA	NA	NA	2	2	0	4	-0.810327933755129
300.1931	319.519053332416	4.71822714041395	1.15405574363791	4.08838755530192	4.34382013010186e-05	0.204507051725195	NA	NA	NA	NA	NA	NA	NA	NA	1	2	4	4	1.61031100135952
400.9424	331.436841843222	4.77197210069218	1.16784535944773	4.08613354678127	4.38621376483943e-05	0.20650294404864	NA	NA	NA	NA	NA	NA	NA	NA	2	2	4	4	1.64553303115402
341.0467	337.751692235329	4.79957608958559	1.17463568401593	4.0860125014902	4.38850146552468e-05	0.206610648996902	NA	NA	NA	NA	NA	NA	NA	NA	2	2	4	4	1.6536437033797
837.0189	122.859748467608	3.29846230786659	0.807360631027661	4.08548817108916	4.39842414635546e-05	0.207077808810415	NA	NA	NA	NA	NA	NA	NA	NA	0	2	3	4	0.928764085457532
258.0754	322.28534980491	4.73085715526602	1.15901732699905	4.08178294237866	4.46915263100993e-05	0.210407705867948	NA	NA	NA	NA	NA	NA	NA	NA	0	2	3	4	1.62182901153144
476.1862	1855.78521977649	-1.38939537768268	0.340419337982852	-4.08142318211273	4.47607719453049e-05	0.210733714318495	NA	NA	NA	NA	NA	NA	NA	NA	2	2	4	4	-0.635293013320118
430.8358	2972.79794180408	-3.02693142742189	0.742455285413095	-4.07692084209184	4.56360201678652e-05	0.214854382950309	NA	NA	NA	NA	NA	NA	NA	NA	2	2	4	4	-1.23483855539518
278.0514	388.848877966403	5.00553184647601	1.22793022090371	4.07639763340309	4.57387774004563e-05	0.215338164001348	NA	NA	NA	NA	NA	NA	NA	NA	2	2	4	4	1.7731442714925
837.0909	101.329286954553	3.00564984488699	0.737868355778267	4.07342288275363	4.63271958675672e-05	0.218108438144506	NA	NA	NA	NA	NA	NA	NA	NA	0	2	2	4	0.846244054325404
225.0584	360.949833681491	4.89652151426158	1.21056188929118	4.04483369051757	5.23602806021514e-05	0.246512201074929	NA	NA	NA	NA	NA	NA	NA	NA	0	2	4	4	1.71598460766815
356.3249	304.5640900649	4.64776452845488	1.15036601964344	4.0402484505718	5.33946072672275e-05	0.251381811014107	NA	NA	NA	NA	NA	NA	NA	NA	2	2	0	4	1.56980695053301
204.0281	311.779841745112	4.68217728560639	1.16020748635092	4.0356378843346	5.44541481109125e-05	0.256370129306176	NA	NA	NA	NA	NA	NA	NA	NA	2	2	0	4	1.58789534301928
704.1644	668.542199582359	5.79637251906525	1.43677744858653	4.03428695569214	5.47683550281967e-05	0.25784941547275	NA	NA	NA	NA	NA	NA	NA	NA	2	2	0	4	2.21413453092957
434.0194	348.079165895848	4.84361147722517	1.20176548443534	4.03041320453715	5.56788865241098e-05	0.262136197755509	NA	NA	NA	NA	NA	NA	NA	NA	2	2	0	4	1.68292353603517
823.0035	121.646325092747	3.28353876083553	0.814903655850793	4.02935824040129	5.59293309932483e-05	0.263315290316213	NA	NA	NA	NA	NA	NA	NA	NA	2	2	3	4	0.923174304907467
502.1435	1297.12639499035	-3.6238629535764	0.901027039527634	-4.02192475319744	5.77245002205219e-05	0.271766947038217	NA	NA	NA	NA	NA	NA	NA	NA	2	2	4	4	-1.36690418344912
438.9821	300.291374366119	4.62696256073526	1.1507845717457	4.02070263569518	5.80248126146711e-05	0.273180817789872	NA	NA	NA	NA	NA	NA	NA	NA	2	2	4	4	1.55919580223357
328.1072	344.644610322902	4.82871156234587	1.20150603600588	4.0188824838515	5.84748250039964e-05	0.275299476118815	NA	NA	NA	NA	NA	NA	NA	NA	2	2	0	4	1.67019945054397
416.0966	294.524692018495	4.59847933714928	1.14591126449522	4.01294539955057	5.99657875345003e-05	0.282318927712427	NA	NA	NA	NA	NA	NA	NA	NA	2	2	4	4	1.54360082478546
868.1204	115.366073339493	3.20241704040294	0.798107085057349	4.01251548866131	6.00751359423688e-05	0.282833740016672	NA	NA	NA	NA	NA	NA	NA	NA	2	2	4	4	0.900317248080646
619.012	385.117612459161	4.99183249280351	1.24598360894865	4.00633881292834	6.16671741254359e-05	0.290329055782552	NA	NA	NA	NA	NA	NA	NA	NA	0	2	4	4	1.76321157075071
826.9227	111.081000337104	3.14574117725403	0.785973468185468	4.00235033953044	6.27163392200301e-05	0.295268525047902	NA	NA	NA	NA	NA	NA	NA	NA	2	2	4	4	0.886363860889323
391.1123	3877.76101912998	-1.97948502061325	0.494784659894177	-4.00070006421908	6.31553662871914e-05	0.297335464480097	NA	NA	NA	NA	NA	NA	NA	NA	2	2	4	4	-0.898758237317289
434.0228	339.632566359155	4.80757527931877	1.20532262013979	3.98862113677182	6.64584635633132e-05	0.312886446456079	NA	NA	NA	NA	NA	NA	NA	NA	2	2	4	4	1.65979887392408
889.0507	120.92614347189	3.27436751362622	0.82161094380574	3.9853017274322	6.73944323897719e-05	0.317292987691046	NA	NA	NA	NA	NA	NA	NA	NA	2	2	4	4	0.921582516161543
338.9904	320.404488865216	4.72184609313634	1.18825061233793	3.97377964219681	7.07410146801802e-05	0.333048697114288	,Quercetin,Tricetin,Isoetin,6-Hydroxyluteolin,Hypolaetin,Robinetin,Rhynchosin,Melanoxetin,Viscidulin_I,Morin,6-Hydroxykaempferol,Herbacetin,Bracteatin	1	C15H10O7	[M+K-2H]-	302.042655	338.9912616	-2.646675893	LMPK12050441,LMPK12110004,LMPK12110847,LMPK12110940,LMPK12111229,LMPK12111397,LMPK12111577,LMPK12111592,LMPK12111605,LMPK12111625,LMPK12111627,LMPK12112517,LMPK12112860,LMPK12113149,LMPK12130044	2	2	4	4	1.61221585446315
285.0328	315.634934366599	4.69982307658871	1.18373643573006	3.97032898095271	7.17734593008811e-05	0.337909446388548	NA	NA	NA	NA	NA	NA	NA	NA	2	2	4	4	1.59900274469926
448.0382	330.071441668503	4.7656325634134	1.2003371096125	3.97024512968018	7.17987242732307e-05	0.33802839387837	NA	NA	NA	NA	NA	NA	NA	NA	0	2	3	4	1.63952031320348
449.0052	389.978153434403	5.00970237681658	1.26239364588684	3.9684153933595	7.23521357305162e-05	0.34063385501927	NA	NA	NA	NA	NA	NA	NA	NA	2	2	4	4	1.77565498423573
297.986	2624.83363645091	-2.75110848045525	0.693949982031533	-3.96441898074758	7.35749294699496e-05	0.346390767944523	NA	NA	NA	NA	NA	NA	NA	NA	1	2	4	4	-1.17052257430621
446.0515	281.990704183731	4.53444107655925	1.14396183574431	3.96380450367817	7.37646675922818e-05	0.347284055024463	NA	NA	NA	NA	NA	NA	NA	NA	1	2	4	4	1.51022856678832
826.8999	107.595695461159	3.09722393765935	0.781670091711097	3.96231603396702	7.42261969974484e-05	0.349456935463987	NA	NA	NA	NA	NA	NA	NA	NA	2	2	0	4	0.871059743054802
364.2131	321.822785524071	4.72813308683867	1.19456207271556	3.95804721649195	7.55650224122568e-05	0.355760125516905	NA	NA	NA	NA	NA	NA	NA	NA	2	2	4	4	1.61989438116239
827.24	119.479741561708	3.25608820679412	0.822675893338287	3.95792344611124	7.5604178976396e-05	0.355944474620873	NA	NA	NA	NA	NA	NA	NA	NA	2	2	4	4	0.915238570075257
316.2018	2227.17596823498	-3.68863722074995	0.93279894112561	-3.95437543732507	7.67348360550607e-05	0.361267608147226	NA	NA	NA	NA	NA	NA	NA	NA	2	2	4	4	-1.37355353993827
355.1229	348.493521638044	4.8448018515546	1.22660212015209	3.94977456174126	7.82248344592051e-05	0.368282520633937	NA	NA	NA	NA	NA	NA	NA	NA	0	2	3	4	1.68722607165489
353.1678	341.613905829841	4.81553706542223	1.22007729676605	3.94691146059874	7.91658157662905e-05	0.372712660627696	NA	NA	NA	NA	NA	NA	NA	NA	0	2	3	4	1.66601757806252
353.0056	309.029620982937	4.66869887476963	1.18347709811901	3.9449000594857	7.98332674997736e-05	0.375855023388934	NA	NA	NA	NA	NA	NA	NA	NA	0	2	3	4	1.58423605442929
829.0938	144.379609933589	3.54134078231075	0.897751722242284	3.94467723600202	7.99075343821396e-05	0.376204671871113	NA	NA	NA	NA	NA	NA	NA	NA	2	2	4	4	1.02165101849221
468.9929	277.84052610163	4.51255822423442	1.14436566145011	3.94328349429518	8.03735512492522e-05	0.378398679281479	NA	NA	NA	NA	NA	NA	NA	NA	0	2	3	4	1.49256863951597
236.004	309.081677622998	4.66885364880789	1.18401215427562	3.94324807557766	8.03854273949573e-05	0.378454592175459	NA	NA	NA	NA	NA	NA	NA	NA	2	2	4	4	1.58606304397486
281.0823	305.725103096071	4.65293539814616	1.1815483549473	3.93799828730132	8.21641808777586e-05	0.386828963572488	NA	NA	NA	NA	NA	NA	NA	NA	2	2	4	4	1.57338358569436
264.9987	349.380462085668	4.84862414293965	1.23186720644185	3.93599579368991	8.28524238887501e-05	0.390069211668235	NA	NA	NA	NA	NA	NA	NA	NA	0	2	4	4	1.6959260759233
242.1013	307.67025018665	4.66216074647457	1.18560582991553	3.93230248100815	8.41361042549771e-05	0.396112778832432	NA	NA	NA	NA	NA	NA	NA	NA	2	2	3	4	1.57517947653674
316.1402	284.684332938053	4.5482936904081	1.15682811120834	3.93169360801345	8.43495258518296e-05	0.397117567710414	NA	NA	NA	NA	NA	NA	NA	NA	2	2	4	4	1.51841385882018
638.2204	272.432182723149	4.48368834096983	1.14117693524472	3.92900364745659	8.52985459001035e-05	0.401585554097687	NA	NA	NA	NA	NA	NA	NA	NA	2	2	2	4	1.48001158070027
417.0728	300.854383207814	4.62923741773337	1.18024827988341	3.92225728826366	8.77232438251521e-05	0.413001031928816	NA	NA	NA	NA	NA	NA	NA	NA	2	2	4	4	1.56095214810023
251.104	277.043524630722	4.50825656382033	1.15056046302762	3.9183134730331	8.91706933984231e-05	0.419815624519776	NA	NA	NA	NA	NA	NA	NA	NA	0	2	4	4	1.48940732012842
623.1636	615.913517032162	5.67693660275311	1.44903473300374	3.91773673429155	8.93842481281486e-05	0.420821040187324	Tectorigenin_7-O-gentiobioside,Isorhamnetin_3-neohesperidoside,Narcissin,Tamarixetin_7-rutinoside,Tamarixetin_3-neohesperidoside,Isoscoparin_2-O-glucoside,Scoparin_2-O-glucoside,Stellarin_2,Scoparin_6-O-glucoside,Isoscoparin_4-O-glucoside,Isoscoparin_7-O-glucoside,Chrysoeriol_7-O-8-C-bisglucoside,Luteolin_3-methyl_ether_7-mannosyl-(1->2)-alloside,Luteolin_3-methyl_ether_7-allosyl-(1->2)-glucoside…	1	C28H32O16	[M-H]-	624.16904	623.1617636	2.983013575	LMPK12050374,LMPK12110585,LMPK12110586,LMPK12110603,LMPK12110604,LMPK12110747,LMPK12110750,LMPK12110751,LMPK12110760,LMPK12110762,LMPK12110763,LMPK12110765,LMPK12110776,LMPK12110777,LMPK12110779,LMPK12110781,LMPK12110805,LMPK12110806,LMPK12110815,LMPK12110855,LMPK12110856,LMPK12111032,LMPK12111034,LMPK12111037,LMPK12111063,LMPK12111350,LMPK12112033,LMPK12112320,LMPK12112321,LMPK12112323,LMPK12112…	2	2	4	4	2.16282623638462
277.1564	340.200038474413	4.8095424219491	1.22808953218714	3.91627995833792	8.99258163384876e-05	0.4233707433216	NA	NA	NA	NA	NA	NA	NA	NA	2	2	3	4	1.66186463964828
586.8208	1051.69311048796	-2.51463578984904	0.642356910188158	-3.91470185805654	9.05159847482178e-05	0.42614925619461	NA	NA	NA	NA	NA	NA	NA	NA	2	2	1	4	-1.1030374692977
424.0117	297.331098423403	4.61196377284387	1.1809302966763	3.90536493629144	9.40832949461454e-05	0.442944152606453	NA	NA	NA	NA	NA	NA	NA	NA	2	2	4	4	1.55048539716984
440.9913	307.820361136774	4.66308806679953	1.194168419355	3.90488308953788	9.42709477393967e-05	0.44382762195708	NA	NA	NA	NA	NA	NA	NA	NA	2	2	4	4	1.57698046210538
348.0539	1936.47687117836	-1.8098738965695	0.464727838367797	-3.89448134401864	9.84090649723198e-05	0.463309877889682	NA	NA	NA	NA	NA	NA	NA	NA	1	2	4	4	-0.822668232626762
354.2286	26333.3427658933	-2.85014609139058	0.731967305362076	-3.89381611789439	9.86794627261877e-05	0.464582910514891	NA	NA	NA	NA	NA	NA	NA	NA	1	2	4	4	-1.19778513831763
851.1067	97.5553099895161	2.94718128355475	0.757011390451737	3.89317957527172	9.89388579358195e-05	0.465804143161838	NA	NA	NA	NA	NA	NA	NA	NA	2	2	4	4	0.832190093290562
352.9745	293.241813891714	4.59150317189884	1.17938976220491	3.89311771141278	9.89641021476789e-05	0.465922992911272	NA	NA	NA	NA	NA	NA	NA	NA	1	2	3	4	1.53848500508298
356.0243	295.991242633892	4.60518272738671	1.18294393089265	3.89298478746297	9.90183637631812e-05	0.466178456597057	NA	NA	NA	NA	NA	NA	NA	NA	0	2	4	4	1.54703394533268
637.2916	1118.03759238033	-1.86391255306363	0.478995121333305	-3.89129757287578	9.97095562836082e-05	0.469432590983227	NA	NA	NA	NA	NA	NA	NA	NA	2	2	4	4	-0.847733139965803
209.0015	331.041272373034	4.76948070782634	1.22569551549521	3.89124431600728	9.973144772877e-05	0.469535655907049	NA	NA	NA	NA	NA	NA	NA	NA	2	2	0	4	1.64352218529517
312.0521	321.542533128606	4.7266002002705	1.21520610656993	3.88954612284816	0.000100431880410192	0.472833292971183	NA	NA	NA	NA	NA	NA	NA	NA	0	2	4	4	1.61796579479467
340.0328	317.793511587833	4.70942140832045	1.21110493944002	3.88853290491735	0.000100851998977871	0.474811211187817	NA	NA	NA	NA	NA	NA	NA	NA	2	2	4	4	1.60651872812593
313.0401	256.696708857499	4.39589105604712	1.13559081262792	3.87101674931167	0.000108382343875832	0.510264074967418	NA	NA	NA	NA	NA	NA	NA	NA	2	2	3	4	1.43197760421161
1142.4288	51.1591541071272	-2.83766363956728	0.733183301693065	-3.87033315272532	0.000108686721729094	0.511697085900575	NA	NA	NA	NA	NA	NA	NA	NA	2	2	4	4	-1.19565638266755
959.2117	95.7414984951705	2.91677512529907	0.754354057696559	3.86658638014824	0.000110369382673535	0.519619053627001	NA	NA	NA	NA	NA	NA	NA	NA	2	2	4	4	0.824858942854362
476.0711	256.004003536572	4.39194996046353	1.13618480900204	3.86552427533437	0.000110850822173861	0.521885670794537	NA	NA	NA	NA	NA	NA	NA	NA	1	2	2	4	1.42476465495683
459.3266	347.765653861284	4.84187971884853	1.25346911176357	3.86278343312047	0.000112102382499013	0.527778016805355	NA	NA	NA	NA	NA	NA	NA	NA	2	2	4	4	1.68078389979292
228.1437	290.271900832406	4.57634305542743	1.18484823003376	3.86238755262102	0.000112284252666856	0.528634261555557	NA	NA	NA	NA	NA	NA	NA	NA	0	2	4	4	1.53172592773145
875.4907	175.368841869428	-4.00372160854679	1.03716125213753	-3.86026917250847	0.000113262189561625	0.533238388456131	NA	NA	NA	NA	NA	NA	NA	NA	2	2	0	4	-1.42620131499321
300.1818	2672.01618704673	-1.34616933782005	0.348775213174724	-3.85970472375762	0.000113524116101854	0.534471538607529	NA	NA	NA	NA	NA	NA	NA	NA	1	2	4	4	-0.616313850209192
401.0248	285.874393545568	4.55411227530038	1.180002876987	3.85940777274102	0.000113662142362092	0.535121366240728	NA	NA	NA	NA	NA	NA	NA	NA	0	2	2	4	1.52337427947262
719.9576	258.225374752155	4.40467712589156	1.141654808781	3.85815142371683	0.000114247861296224	0.537878930982623	NA	NA	NA	NA	NA	NA	NA	NA	1	2	4	4	1.44220264551147
870.5488	791.905065087498	-2.32508653038606	0.603144123643901	-3.85494351887079	0.000115756350622196	0.544980898729297	NA	NA	NA	NA	NA	NA	NA	NA	2	2	2	4	-1.03755761452001
489.2558	465.748165982605	-4.48588668554632	1.16483108972999	-3.85110487271264	0.000117586128245137	0.553595491778104	NA	NA	NA	NA	NA	NA	NA	NA	2	2	3	4	-1.47536230802071
471.2347	251.961834055103	4.36835982509486	1.1383458810978	3.83746267073246	0.000124312124023237	0.585261479901401	NA	NA	NA	NA	NA	NA	NA	NA	2	2	4	4	1.40495293128541
614.2056	298.763824474622	4.61864592004464	1.20378097183404	3.83678262749727	0.000124656717521319	0.586883826090372	NA	NA	NA	NA	NA	NA	NA	NA	2	2	4	4	1.55569746883322
776.5459	1175.65104765283	-2.22135646271235	0.579193146106872	-3.83526027136804	0.00012543139707847	0.590531017445438	NA	NA	NA	NA	NA	NA	NA	NA	0	2	3	4	-0.995699503140725
312.0451	257.465876984368	4.40012176885883	1.14857451818407	3.83094148372328	0.00012765386470955	0.600994395052561	NA	NA	NA	NA	NA	NA	NA	NA	2	2	4	4	1.43634138308329
345.0763	276.198269344891	4.50320782546947	1.17687108606563	3.82642404829914	0.000130018240682249	0.612125877132028	NA	NA	NA	NA	NA	NA	NA	NA	2	2	4	4	1.48783222682907
323.1843	247.717974521736	4.34326942191639	1.13580771347702	3.82394781298012	0.000131331724614759	0.618309759486284	NA	NA	NA	NA	NA	NA	NA	NA	2	2	0	4	1.39525057221502
622.9763	308.286323762148	4.66527578821909	1.22015604770646	3.82350749069223	0.000131566592787557	0.619415518843818	NA	NA	NA	NA	NA	NA	NA	NA	2	2	4	4	1.58241433763737
313.0481	243.68170356146	4.31899492041045	1.13264504213282	3.81319368359005	0.000137182521676817	0.645855312054457	,Pongone,Cauliflorin_A,Glabone,Kanjone,Pinnatin,Karanjin,Ponganone_XI,Derriobtusone_A	1	C18H12O4	[M+Na-2H]-	292.07356	313.0482286	-0.343397567	LMPK12110008,LMPK12110011,LMPK12110012,LMPK12110027,LMPK12110028,LMPK12110060,LMPK12110073,LMPK12110163,LMPK12111542,LMPK12111543,LMPK12130025,LMPK12130059	0	2	2	4	1.37623036408916
347.0221	294.044156170657	4.5952363138277	1.20630557453821	3.80934682788548	0.000139334393114431	0.655986322782742	NA	NA	NA	NA	NA	NA	NA	NA	2	2	4	4	1.54189106552635
608.9666	1067.86622614963	-2.25554580528124	0.592180824234359	-3.80888018148422	0.000139597579639933	0.657225404944802	NA	NA	NA	NA	NA	NA	NA	NA	2	2	4	4	-1.00859035134292
860.5463	167.116824209052	-3.90813988540316	1.02663248256107	-3.80675650906135	0.000140801247027769	0.662892271006735	NA	NA	NA	NA	NA	NA	NA	NA	2	2	4	4	-1.40634982086366
354.9361	1863.57819457893	-2.95121715196825	0.77614614529856	-3.80239877482482	0.000143301823572404	0.674664985378879	NA	NA	NA	NA	NA	NA	NA	NA	1	2	4	4	-1.215014300959
505.8175	1492.72233402672	-2.45611386592002	0.646428894411678	-3.79951126435238	0.000144981722736376	0.682573950642859	NA	NA	NA	NA	NA	NA	NA	NA	2	2	0	4	-1.07945273715863
675.9541	255.604791301194	4.38962461220666	1.15640434568454	3.79592538594986	0.000147093737476143	0.692517316037682	NA	NA	NA	NA	NA	NA	NA	NA	2	2	4	4	1.42333092961889
718.2187	301.500197331134	4.63205161636311	1.22058905071059	3.79493131915814	0.00014768433258515	0.695297837810887	NA	NA	NA	NA	NA	NA	NA	NA	2	2	0	4	1.56271332235945
358.187	1337.80372540851	-1.42205630555825	0.376039546708537	-3.78166689648859	0.000155781725928246	0.73342036567018	NA	NA	NA	NA	NA	NA	NA	NA	1	2	3	4	-0.649357576809217
335.129	268.254264135146	4.46006884005817	1.18026230372927	3.77887934399474	0.000157535727457893	0.741678204871763	NA	NA	NA	NA	NA	NA	NA	NA	1	2	4	4	1.46463627518659
392.1538	279.978480048727	4.52309623752248	1.19700601491995	3.77867461077459	0.000157665280967012	0.742288142792692	NA	NA	NA	NA	NA	NA	NA	NA	1	2	4	4	1.49733877462832
876.9549	141.217397087606	3.50774212407196	0.92943374210637	3.77406367464386	0.000160609738569247	0.756150649184013	NA	NA	NA	NA	NA	NA	NA	NA	2	2	4	4	1.00859035134292
464.0525	267.451457131248	4.45602715115858	1.18199278040291	3.76992755373652	0.000163294941402765	0.768792584124218	NA	NA	NA	NA	NA	NA	NA	NA	2	2	4	4	1.46009056073456
706.0724	283.083185015752	4.5392248442486	1.20481273467207	3.76757707950698	0.000164839652747986	0.77606508513752	NA	NA	NA	NA	NA	NA	NA	NA	2	2	4	4	1.51349052100806
687.0487	283.004927073773	4.53933256442315	1.20494556952699	3.76725113500779	0.000165054942881354	0.777078671085415	NA	NA	NA	NA	NA	NA	NA	NA	0	2	2	4	1.51512755490634
443.0022	6006.77811756766	-2.49278415948829	0.661928154569069	-3.76594369386078	0.000165921184614734	0.781156937166169	NA	NA	NA	NA	NA	NA	NA	NA	2	2	4	4	-1.09353056383076
407.1784	281.887492185531	4.53298056918958	1.20472887284831	3.76265620535213	0.00016811823714627	0.791500660484641	NA	NA	NA	NA	NA	NA	NA	NA	0	2	2	4	1.50698260322187
388.0362	257.718479090489	4.40113169071988	1.17019268143921	3.76103163224963	0.000169214027199589	0.796659640055667	NA	NA	NA	NA	NA	NA	NA	NA	2	2	4	4	1.43780207128947
400.9952	4776.57493398934	1.41559353518573	0.376766638587944	3.75721571445692	0.000171814381507247	0.80890210813612	NA	NA	NA	NA	NA	NA	NA	NA	2	2	3	4	0.515558524067458
660.0463	291.10160953583	4.58086861583728	1.22166995672361	3.74967771829529	0.000177061978062655	0.833607792718982	NA	NA	NA	NA	NA	NA	NA	NA	0	2	4	4	1.53340913603978
314.1921	1945.46179075439	-3.48124456691625	0.929308032340808	-3.74606098921522	0.000179632936440341	0.845711864761126	NA	NA	NA	NA	NA	NA	NA	NA	2	2	4	4	-1.33834072499193
349.0128	237.692405060553	4.28204007669412	1.14329721653287	3.74534286865469	0.000180147572619445	0.848134771892345	NA	NA	NA	NA	NA	NA	NA	NA	1	2	2	4	1.34860033432637
319.1002	232.567572107927	4.24987166061018	1.13494224587563	3.74457085904959	0.000180702374060302	0.850746777075901	NA	NA	NA	NA	NA	NA	NA	NA	2	2	3	4	1.33326333540117
496.0509	269.411721862005	4.46636031432595	1.19324112114935	3.74304927576068	0.000181800560031843	0.855917036629918	NA	NA	NA	NA	NA	NA	NA	NA	1	2	4	4	1.4692124572993
332.9974	275.64475568173	4.50007644084576	1.20339341608941	3.73948899892552	0.000184394717311706	0.86813032910351	NA	NA	NA	NA	NA	NA	NA	NA	2	2	4	4	1.48626081609478
650.0268	246.65720177965	4.33695375676057	1.16002220996463	3.738681655839	0.000184987799776024	0.87092256134552	NA	NA	NA	NA	NA	NA	NA	NA	1	2	2	4	1.3897648308222
433.2013	1738.0886715971	-3.47579038709986	0.930592286424822	-3.73503030038348	0.000187692587094439	0.883656700040619	NA	NA	NA	NA	NA	NA	NA	NA	1	2	4	4	-1.33452945902246
202.1531	251.994185205624	4.36785570037767	1.17094601646895	3.73019391068869	0.000191332458950686	0.90079321673983	NA	NA	NA	NA	NA	NA	NA	NA	1	2	4	4	1.40355877782491
322.0968	254.815763480652	4.38421270956099	1.17562377583716	3.72926509285591	0.000192039038606074	0.904119793757398	NA	NA	NA	NA	NA	NA	NA	NA	2	2	0	4	1.41620580588772
450.2319	254.289839844806	4.38120040783343	1.17513864571332	3.72824127928666	0.000192820725333775	0.907799974871413	NA	NA	NA	NA	NA	NA	NA	NA	2	2	4	4	1.41478937980953
634.9857	264.420633215022	4.43919368409726	1.19075487765104	3.72804996848244	0.000192967123255025	0.908489216284657	NA	NA	NA	NA	NA	NA	NA	NA	0	2	4	4	1.45258073503065
619.0084	274.374100747048	4.49369178742092	1.20617276952481	3.72557887307575	0.000194867507080295	0.917436223334029	NA	NA	NA	NA	NA	NA	NA	NA	0	2	3	4	1.48156846977578
311.018	253.913592890595	4.37896499835574	1.17550748215624	3.72516982224851	0.000195183777125263	0.918925222705738	NA	NA	NA	NA	NA	NA	NA	NA	1	2	3	4	1.41196501182661
682.3556	291.424333155207	4.58165757695484	1.23096403438987	3.72200766956262	0.000197645018231451	0.930512745833672	NA	NA	NA	NA	NA	NA	NA	NA	0	2	4	4	1.53509670003562
620.9704	271.66953658039	4.47910696472571	1.20341750092266	3.72198921927891	0.000197659464085609	0.930580756915047	NA	NA	NA	NA	NA	NA	NA	NA	2	2	4	4	1.47536230802071
382.9948	250.541765293045	4.35947150005778	1.1713613368831	3.72171367006017	0.000197875326480494	0.931597037070168	NA	NA	NA	NA	NA	NA	NA	NA	1	2	4	4	1.39939260067762
510.9895	4210.16940948544	-2.91815032393087	0.78429875115704	-3.72071269988109	0.000198661341315599	0.935297594913842	NA	NA	NA	NA	NA	NA	NA	NA	1	2	2	4	-1.21067328140362
391.0258	266.61192519257	4.45085566437545	1.19653690250899	3.71978135822016	0.000199395313846822	0.93875313759084	NA	NA	NA	NA	NA	NA	NA	NA	1	2	4	4	1.45707676560785
372.0403	246.72987502059	4.33679264227606	1.16711100296368	3.71583562425813	0.00020253322468689	0.953526421825879	NA	NA	NA	NA	NA	NA	NA	NA	1	2	3	4	1.38839991185262
372.9991	251.493508447999	4.36515532814776	1.17497481473531	3.71510544175461	0.000203118977615829	0.956284146615324	NA	NA	NA	NA	NA	NA	NA	NA	2	2	4	4	1.40216734708533
427.1007	986.433957539077	-2.08443121819842	0.56128569665961	-3.71367243206719	0.000204273168243423	0.961718076090036	NA	NA	NA	NA	NA	NA	NA	NA	2	2	1	4	-0.939222868056358
490.8022	2921.06911970634	-2.61743855175788	0.70617363077986	-3.70650848130272	0.000210136202353204	0.989321240678883	NA	NA	NA	NA	NA	NA	NA	NA	2	2	4	4	-1.13514202280899
381.018	316.493623403237	4.70327167776981	1.26949491219188	3.70483696515904	0.000211526741194619	0.995867897544266	NA	NA	NA	NA	NA	NA	NA	NA	2	2	4	4	1.60087327281802
521.2179	241.120987962161	4.30306505189882	1.16194428532129	3.70333165390023	0.000212786404584736	1	NA	NA	NA	NA	NA	NA	NA	NA	2	2	4	4	1.36558154318821
300.0397	4198.79949049581	8.45685334493889	2.28704045556781	3.69772791922008	0.000217537871844434	1	NA	NA	NA	NA	NA	NA	NA	NA	2	2	0	4	2.91303060941423
404.0784	243.621597934032	4.31808502921906	1.16780290383005	3.69761456754133	0.0002176350040319	1	NA	NA	NA	NA	NA	NA	NA	NA	2	2	4	4	1.37489072056075
702.9668	223.647236433904	4.19216636549137	1.13503266444842	3.69343235379802	0.000221247384759582	1	NA	NA	NA	NA	NA	NA	NA	NA	2	2	4	4	1.30106717597648
654.3237	280.660295138556	4.52622045666707	1.22570866704616	3.69273757978299	0.000221852919859036	1	NA	NA	NA	NA	NA	NA	NA	NA	1	2	4	4	1.5005378919388
233.0492	270.188946752748	4.47037664664881	1.21153322175273	3.68985065071637	0.000224385745461838	1	NA	NA	NA	NA	NA	NA	NA	NA	2	2	4	4	1.47228042233945
402.1015	244.249511899629	4.32178605919629	1.17139544590981	3.68943389210432	0.00022475361970835	1	NA	NA	NA	NA	NA	NA	NA	NA	0	2	3	4	1.37757248202599
663.0472	279.801573254429	4.52256479930102	1.22639955175922	3.68767649402152	0.000226311116941934	1	NA	NA	NA	NA	NA	NA	NA	NA	0	2	4	4	1.49574494632887
467.1406	1026.0696300531	-1.76892093038825	0.479966190466587	-3.68551153294493	0.000228243745566618	1	NA	NA	NA	NA	NA	NA	NA	NA	1	2	4	4	-0.800973901045879
397.0217	255.156442498813	4.38610276487615	1.19049275241368	3.68427506675995	0.000229354459367164	1	NA	NA	NA	NA	NA	NA	NA	NA	2	2	4	4	1.42047222355202
469.219	239.700905533458	4.29411547688079	1.16771908665761	3.67735316305563	0.000235666654746136	1	NA	NA	NA	NA	NA	NA	NA	NA	2	2	4	4	1.36162788664795
338.9891	237.492606909247	4.28034381479736	1.16435345822092	3.67615502369661	0.000236775671885301	1	NA	NA	NA	NA	NA	NA	NA	NA	2	2	4	4	1.34473638486516
325.0105	3966.32855703623	1.45314230500457	0.395437099917966	3.67477483854202	0.00023805926253965	1	NA	NA	NA	NA	NA	NA	NA	NA	2	2	0	4	0.526281344881195
450.247	1426.23361982013	-1.95761573251389	0.532740541953947	-3.67461377227625	0.000238209481007926	1	NA	NA	NA	NA	NA	NA	NA	NA	1	2	3	4	-0.891769541809518
604.9963	269.121052288513	4.46521254968024	1.21521073786186	3.67443473840324	0.000238376561337832	1	NA	NA	NA	NA	NA	NA	NA	NA	2	2	1	4	1.46768364685271
600.2223	246.217009683419	4.33345200808262	1.18014363350976	3.6719699916483	0.000240687949655061	1	NA	NA	NA	NA	NA	NA	NA	NA	2	2	4	4	1.38703757458684
350.089	238.052427093881	4.28370096049346	1.16719857636571	3.67007041238136	0.000242483665179838	1	NA	NA	NA	NA	NA	NA	NA	NA	2	2	4	4	1.34989280199521
345.1385	254.20959482362	4.38046904057132	1.19504329792952	3.66553165743931	0.000246825274679576	1	NA	NA	NA	NA	NA	NA	NA	NA	2	2	4	4	1.41337578649634
510.0198	217.640066550159	4.15179202787713	1.13361498095472	3.66243574549494	0.000249828428829258	1	NA	NA	NA	NA	NA	NA	NA	NA	1	2	4	4	1.27954414664279
638.0844	253.894525757993	4.37891901555336	1.19570395573037	3.66221002662704	0.000250048719910724	1	NA	NA	NA	NA	NA	NA	NA	NA	2	2	4	4	1.4105570417855
354.0918	255.028719505021	4.38519784481161	1.1976886018113	3.66138396756866	0.000250856469362001	1	NA	NA	NA	NA	NA	NA	NA	NA	2	2	4	4	1.41762507896032
488.1151	249.168080210664	4.35106048903988	1.18841309631357	3.6612357290043	0.000251001680953787	1	NA	NA	NA	NA	NA	NA	NA	NA	2	2	4	4	1.39800925870888
370.26	2907.78258138032	-1.31855963275394	0.360497626771781	-3.65760974506685	0.000254578268022493	1	NA	NA	NA	NA	NA	NA	NA	NA	2	2	0	4	-0.605032441231894
378.2261	1572.46644023216	-1.97471186757505	0.540068535129648	-3.65640976862501	0.000255772384321046	1	NA	NA	NA	NA	NA	NA	NA	NA	2	2	2	4	-0.895646750102312
331.0793	531.388320320566	5.46171093275047	1.49466339200006	3.65414110092171	0.000258044337901481	1	NA	1	C12H22O8	[M+K-2H]-	294.13147	331.0800766	-2.462244205	LMFA13010042	2	2	4	4	2.03590784524921
603.0769	247.666568329093	4.34258710387078	1.1892655168757	3.65148660433637	0.000260726700723015	1	NA	NA	NA	NA	NA	NA	NA	NA	1	2	4	4	1.39387520196521
595.0329	245.291522486756	4.32834411888318	1.18646206034227	3.64811001005338	0.000264176525811815	1	NA	NA	NA	NA	NA	NA	NA	NA	1	2	4	4	1.3802641875442
805.4968	226.377032082813	-3.99308044146026	1.09458530464529	-3.6480303769054	0.00026425840020639	1	NA	NA	NA	NA	NA	NA	NA	NA	0	2	2	4	-1.42333092961889
663.1665	524.827396619415	5.4435851515046	1.49271765914243	3.64676140739968	0.000265566298526471	1	NA	NA	NA	NA	NA	NA	NA	NA	1	2	4	4	2.01171845663745
633.0711	247.248540919182	4.3401058767354	1.19055388546687	3.64545102049997	0.00026692325184685	1	NA	NA	NA	NA	NA	NA	NA	NA	2	2	4	4	1.39113234385164
429.9989	230.974744412704	4.23918760308344	1.16467362260561	3.63980734242057	0.000272842103936714	1	NA	NA	NA	NA	NA	NA	NA	NA	2	2	4	4	1.3294777301043
365.1199	211.415233400387	4.10854362499672	1.12949241657371	3.63751324463063	0.00027528304071439	1	NA	NA	NA	NA	NA	NA	NA	NA	2	2	0	4	1.26900151146281
474.0694	242.62460563472	4.31161726986448	1.18692084303637	3.63260725865637	0.000280571890261556	1	NA	NA	NA	NA	NA	NA	NA	NA	2	2	4	4	1.36955666169059
675.0832	203.361526196058	4.05116423009082	1.1172474483516	3.62602236063995	0.000287820442598793	1	NA	NA	NA	NA	NA	NA	NA	NA	1	2	4	4	1.24268053736905
662.0671	241.981432677456	4.3078468787092	1.18839378082964	3.62493219688662	0.000289037273303538	1	NA	NA	NA	NA	NA	NA	NA	NA	2	2	3	4	1.36690418344912
588.0936	239.110800456963	4.29002133526306	1.18600686507683	3.61719772590451	0.000297809805320327	1	NA	NA	NA	NA	NA	NA	NA	NA	2	2	4	4	1.35638922664955
741.9836	224.281282641168	4.19628921823985	1.16177845548427	3.61195303496197	0.000303899612867884	1	NA	NA	NA	NA	NA	NA	NA	NA	0	2	2	4	1.30593267809322
454.0432	224.969829480354	4.20029379831091	1.16342720226156	3.61027642309381	0.000305870858326252	1	NA	NA	NA	NA	NA	NA	NA	NA	2	2	0	4	1.30837706454593
616.0939	239.382325485743	4.29162793694339	1.18911374012012	3.60909792910966	0.000307263609714299	1	NA	NA	NA	NA	NA	NA	NA	NA	1	2	2	4	1.35769540042257
418.2265	1687.24926497091	-1.40705736840009	0.390260039393695	-3.6054354183587	0.000311629984613236	1	NA	NA	NA	NA	NA	NA	NA	NA	2	2	3	4	-0.644868672898138
333.1305	221.854888552335	4.17955781467796	1.1593632712186	3.60504590617646	0.000312097755691481	1	NA	NA	NA	NA	NA	NA	NA	NA	1	2	4	4	1.29142749797149
439.1298	226.282010418504	4.20881614413393	1.16807560882142	3.60320523119269	0.000314317156836189	1	NA	NA	NA	NA	NA	NA	NA	NA	1	2	2	4	1.31205836964574
430.9539	239.465429741389	4.29211608270104	1.19141151029528	3.60254710115843	0.000315114279313925	1	NA	NA	NA	NA	NA	NA	NA	NA	1	2	2	4	1.36031471987782
423.0997	240.588284858741	4.29913287491483	1.19394074942135	3.60079248237272	0.000317248719565026	1	NA	NA	NA	NA	NA	NA	NA	NA	2	2	4	4	1.36426128753926
809.5108	204.648145305299	-3.86957847386655	1.07471197883907	-3.60057257205468	0.000317517186145185	1	NA	NA	NA	NA	NA	NA	NA	NA	2	2	4	4	-1.40355877782491
500.9263	203.398208944487	4.05142312571199	1.1255146460906	3.59961830775311	0.000318684617826435	1	NA	NA	NA	NA	NA	NA	NA	NA	2	2	0	4	1.24380707374341
316.104	247.425455221016	4.34043756861001	1.20619009749203	3.59846891268205	0.000320096103627214	1	NA	NA	NA	NA	NA	NA	NA	NA	2	2	4	4	1.39250246338699
522.2543	689.912905567734	-3.75890948427569	1.04463177652115	-3.59831049443437	0.000320291103397831	1	NA	NA	NA	NA	NA	NA	NA	NA	0	2	4	4	-1.3897648308222
690.1483	482.286385738976	5.32016225296369	1.47894116494521	3.59727782217813	0.00032156496500207	1	NA	NA	NA	NA	NA	NA	NA	NA	1	2	3	4	1.91856282105316
314.0975	238.508120056711	4.28620060821614	1.19182741872312	3.59632656614681	0.000322742589574174	1	NA	NA	NA	NA	NA	NA	NA	NA	0	2	3	4	1.35378379883112
605.0659	197.392214906583	4.00673504696731	1.11479054429313	3.59415951945297	0.000325440412870894	1	NA	NA	NA	NA	NA	NA	NA	NA	2	2	4	4	1.21828515319211
479.1025	560.300707737814	-1.92124090757163	0.534719675803439	-3.59298711925063	0.000326908753750896	1	NA	NA	NA	NA	NA	NA	NA	NA	2	2	0	4	-0.876392825859942
682.9807	230.040211932771	4.23328952187861	1.17881870580638	3.59112856033515	0.000329249166466661	1	NA	NA	NA	NA	NA	NA	NA	NA	2	2	0	4	1.32321039541255
541.1606	3132.7679083457	8.0336528114723	2.23726210112592	3.59084114795012	0.000329612490802319	1	NA	NA	NA	NA	NA	NA	NA	NA	2	2	4	4	2.84728405720251
622.1598	3060.37588456869	7.99986700795746	2.22926944387662	3.58855993380772	0.000332509559224539	1	NA	NA	NA	NA	NA	NA	NA	NA	2	2	4	4	2.79193398225672
337.1791	1254.67543503315	-1.45531845040875	0.406879024065201	-3.57678416515159	0.000347847149844337	1	NA	NA	NA	NA	NA	NA	NA	NA	1	2	2	4	-0.668096163847904
387.2304	243.326470206437	4.31574535040154	1.20664091408771	3.5766608773286	0.000348011173979549	1	NA	NA	NA	NA	NA	NA	NA	NA	0	2	4	4	1.37221881080012
461.1128	217.629588326582	4.15111476874506	1.16064662774106	3.57655350864568	0.000348154077964694	1	NA	NA	NA	NA	NA	NA	NA	NA	1	2	2	4	1.27836571664677
273.1139	521.988083183205	5.43523336905302	1.51971117400353	3.57649102147116	0.000348237271488008	1	NA	NA	NA	NA	NA	NA	NA	NA	2	2	4	4	1.99622320007052
907.3904	94.8002650459355	2.90292003665198	0.813041650171656	3.57044443668918	0.000356376046382888	1	NA	NA	NA	NA	NA	NA	NA	NA	0	2	4	4	0.820481463460935
518.9882	1940.09874549054	-2.39473400119435	0.671629749616102	-3.56555677077015	0.000363084552702378	1	NA	NA	NA	NA	NA	NA	NA	NA	1	2	4	4	-1.05827298412632
586.2067	218.372107568788	4.15582550418103	1.16591716917167	3.5644260279086	0.000364653268823846	1	NA	NA	NA	NA	NA	NA	NA	NA	2	2	4	4	1.28309014230266
654.5405	815.134132361044	-2.22485211097213	0.624509340669381	-3.56256018298689	0.000367255679135765	1	NA	NA	NA	NA	NA	NA	NA	NA	2	2	4	4	-0.997408706589005
311.0728	1096.02914270646	-1.65189999077247	0.464642042899816	-3.55520989978225	0.000377677457203419	1	NA	NA	NA	NA	NA	NA	NA	NA	1	2	3	4	-0.738711892175269
611.3127	216.125886678093	4.14040038191381	1.16497012109805	3.55408289614437	0.000379299638134849	1	NA	NA	NA	NA	NA	NA	NA	NA	0	2	4	4	1.27484103446552
834.531	241.911906028249	-3.98446613745023	1.12136867075126	-3.55321692265653	0.000380550520838466	1	NA	NA	NA	NA	NA	NA	NA	NA	0	2	3	4	-1.42190012407912
375.3116	237.776595036787	4.28150690364831	1.20517007307873	3.55261634792406	0.00038142030307419	1	NA	NA	NA	NA	NA	NA	NA	NA	2	2	4	4	1.34731011553919
522.9938	230.234863294263	4.23464285120072	1.19382700504626	3.54711598355628	0.00038947308805857	1	NA	NA	NA	NA	NA	NA	NA	NA	1	2	3	4	1.32571108199498
399.0805	209.698913386829	4.0959547646493	1.15474973661651	3.54704975006161	0.000389571017946499	1	NA	NA	NA	NA	NA	NA	NA	NA	0	2	2	4	1.25974727973909
387.9639	910.88480676663	-2.26283253438058	0.638024043094485	-3.5466258033249	0.000390198391870147	1	NA	NA	NA	NA	NA	NA	NA	NA	2	2	4	4	-1.01292470936292
685.1483	486.560988613785	5.33305232068194	1.50383670275132	3.54629748756958	0.000390684895659695	1	NA	NA	NA	NA	NA	NA	NA	NA	0	2	4	4	1.92515731851082
510.4244	280.67879525891	4.5265024073607	1.27744242938412	3.54341010071429	0.000394987952330824	1	NA	NA	NA	NA	NA	NA	NA	NA	0	2	4	4	1.50214322591725
681.0225	233.582226818922	4.25594268694577	1.20133519333451	3.54267710673878	0.00039608735543497	1	NA	NA	NA	NA	NA	NA	NA	NA	1	2	4	4	1.33579772560889
316.0475	229.611225405898	4.22997383413339	1.19442510979255	3.54143076820284	0.000397963280127712	1	NA	NA	NA	NA	NA	NA	NA	NA	2	2	4	4	1.31947480751282
598.1022	183.268760888728	3.89636955874627	1.10239069427361	3.53447246877722	0.0004085899986248	1	NA	NA	NA	NA	NA	NA	NA	NA	2	2	4	4	1.17258883121861
398.7856	1821.69377037851	-2.37836653524043	0.67312806646662	-3.53330466180818	0.00041039924065137	1	NA	NA	NA	NA	NA	NA	NA	NA	1	2	4	4	-1.05463778639279
730.0504	258.295362050407	4.40455839121415	1.24724520166957	3.53142941365353	0.000413320159273016	1	NA	NA	NA	NA	NA	NA	NA	NA	2	2	3	4	1.44073268632248
608.9609	227.174393499567	4.21484409753843	1.19369387267842	3.53092546925882	0.000414108415280905	1	NA	NA	NA	NA	NA	NA	NA	NA	0	2	4	4	1.31452248556504
665.1379	221.856679950372	4.1797312198216	1.18494030339802	3.52737703986901	0.000419698646936687	1	NA	NA	NA	NA	NA	NA	NA	NA	2	2	0	4	1.29262589717899
438.0273	208.937500853786	4.09055422826141	1.16003724045355	3.52622664653601	0.000421526062757407	1	NA	NA	NA	NA	NA	NA	NA	NA	0	2	2	4	1.25401774595205
501.2308	706.18173187489	-1.80086344291599	0.510908799838594	-3.52482369355337	0.000423764729064459	1	NA	NA	NA	NA	NA	NA	NA	NA	1	2	2	4	-0.818298610782889
314.1182	220.344564295626	4.16900593809446	1.18299493927435	3.5241113885506	0.000424905585636462	1	NA	NA	NA	NA	NA	NA	NA	NA	1	2	4	4	1.2878433816998
346.9375	5753.60073994368	-2.86107691611762	0.811913137260628	-3.52387070096047	0.00042529172845537	1	NA	NA	NA	NA	NA	NA	NA	NA	0	2	4	4	-1.19991933573611
661.0676	182.476317822436	3.8899610152342	1.10398653263399	3.52355839518548	0.000425793259054373	1	NA	NA	NA	NA	NA	NA	NA	NA	0	2	4	4	1.1674325263261
609.148	443.81773102437	5.19866656263615	1.47778667912776	3.51787347664046	0.000435019721607163	1	NA	NA	NA	NA	NA	NA	NA	NA	1	2	4	4	1.86561875114712
538.0202	2320.22969810087	7.59959231962139	2.16291431807721	3.5135891681448	0.000442096002062653	1	NA	NA	NA	NA	NA	NA	NA	NA	2	2	4	4	2.6636663491308
391.3063	229.197535545312	4.22715363095121	1.2032504665579	3.51311198161733	0.000442890774125631	1	NA	NA	NA	NA	NA	NA	NA	NA	0	2	2	4	1.31823369465979
874.561	140.149991177904	-3.5815894725902	1.01984245277382	-3.51190467002901	0.000444907556394784	1	NA	NA	NA	NA	NA	NA	NA	NA	1	2	4	4	-1.35638922664955
885.9417	185.719013263109	3.91596025473536	1.11561194763263	3.51014549731668	0.00044786155722921	1	NA	NA	NA	NA	NA	NA	NA	NA	2	2	4	4	1.18194957522832
390.1956	985.359362492826	-1.97723825099317	0.563358364652271	-3.50973443380681	0.000448554448058216	1	NA	NA	NA	NA	NA	NA	NA	NA	1	2	4	4	-0.897979550574554
390.0756	201.53225960956	4.03689618514122	1.15041625873419	3.50907434982103	0.000449669182645497	1	NA	NA	NA	NA	NA	NA	NA	NA	2	2	4	4	1.23595418876653
670.0615	209.128970636241	4.09212159757043	1.16768173501684	3.50448369179246	0.000457493587458326	1	NA	NA	NA	NA	NA	NA	NA	NA	2	2	4	4	1.25516035813809
487.0283	184.053650573434	3.90277423884122	1.11429285509181	3.50246725625793	0.00046097043847436	1	NA	NA	NA	NA	NA	NA	NA	NA	1	2	3	4	1.17673643372433
586.0058	209.296124245543	4.09326697618229	1.16936778465903	3.5004102472139	0.000464542640618867	1	NA	NA	NA	NA	NA	NA	NA	NA	0	2	4	4	1.25630461136891
315.12	199.638379857454	4.02276263049681	1.14992611507298	3.49827921791436	0.000468270612587867	1	NA	NA	NA	NA	NA	NA	NA	NA	2	2	4	4	1.22817679143943
645.9646	182.681121834715	3.89166405245651	1.11282568863174	3.49710120121459	0.000470343367165234	1	NA	NA	NA	NA	NA	NA	NA	NA	0	2	2	4	1.17052257430621
901.5134	160.479348766342	-3.67500894760261	1.05165730472565	-3.49449286482284	0.000474963305138865	1	NA	NA	NA	NA	NA	NA	NA	NA	2	2	4	4	-1.37088652180491
681.111	178.944657706965	3.86083467198383	1.10741998563632	3.486332847574	0.000489691302749194	1	NA	NA	NA	NA	NA	NA	NA	NA	2	2	4	4	1.15518232760787
517.0295	175.103352675016	3.82840470338477	1.09837309963376	3.48552300184818	0.000491175992712493	1	NA	NA	NA	NA	NA	NA	NA	NA	2	2	4	4	1.14110602878848
888.5779	180.1290788125	-3.78872947034184	1.08702100797467	-3.48542433177162	0.000491357171136668	1	NA	NA	NA	NA	NA	NA	NA	NA	1	2	3	4	-1.39525057221502
508.8129	1374.14370534198	-2.42195119570211	0.695003513566891	-3.48480424691983	0.000492497200873981	1	NA	NA	NA	NA	NA	NA	NA	NA	1	2	3	4	-1.07203130650871
375.2307	223.312226340196	4.18866458648148	1.20268992965406	3.48274686866822	0.000496297395568375	1	NA	NA	NA	NA	NA	NA	NA	NA	1	2	4	4	1.29985560228152
315.0487	10644.4134883348	2.14589499331662	0.617621924760461	3.47444756620142	0.000511906399996645	1	NA	NA	NA	NA	NA	NA	NA	NA	2	2	4	4	0.652571961475527
317.0116	4007.96909700498	1.361987531806	0.392111121109272	3.47347335610623	0.000513768370665224	1	NA	NA	NA	NA	NA	NA	NA	NA	0	2	4	4	0.501942685047118
388.2784	827.966994574552	-1.65945208578913	0.478261235174214	-3.46976079962795	0.000520922061490449	1	NA	NA	NA	NA	NA	NA	NA	NA	0	2	3	4	-0.742132680170675
502.0474	205.941129977576	4.06869955438636	1.17286521732442	3.46902567685314	0.000522349528713092	1	NA	NA	NA	NA	NA	NA	NA	NA	1	2	4	4	1.24946358442352
458.1044	17800.4238538808	2.24502049407445	0.647502375630418	3.46720039735555	0.000525909649819023	1	NA	NA	NA	NA	NA	NA	NA	NA	2	2	0	4	0.673306699110569
501.0728	180.838120091487	3.87637708602609	1.12048450825078	3.45955437802313	0.000541070014080449	1	NA	NA	NA	NA	NA	NA	NA	NA	1	2	4	4	1.16435358542515
612.1183	201.166050407209	4.03444425090795	1.16804277571293	3.45402097833745	0.000552294411690772	1	NA	NA	NA	NA	NA	NA	NA	NA	2	2	4	4	1.23372445683691
749.9816	184.65485311306	3.90763667803034	1.13155885150849	3.45332164811492	0.000553728327675162	1	NA	NA	NA	NA	NA	NA	NA	NA	0	2	4	4	1.17986047039632
438.181	2375.13272732144	-1.24456591930016	0.360855720287904	-3.44892944556123	0.000562813736928709	1	NA	NA	NA	NA	NA	NA	NA	NA	1	2	3	4	-0.575316072343975
283.225	413.05121726458	5.09353474932914	1.47692649544739	3.44873950398337	0.00056320975144403	1	NA	NA	NA	NA	NA	NA	NA	NA	2	2	4	4	1.81204160181963
514.0389	172.907666228124	3.80954615729842	1.10463163733253	3.44870274266065	0.000563286426122247	1	NA	NA	NA	NA	NA	NA	NA	NA	0	2	3	4	1.13514202280899
608.144	2056.51044287688	7.42504843744677	2.15338317654536	3.4480850961967	0.000564576132705496	1	NA	NA	NA	NA	NA	NA	NA	NA	2	2	4	4	2.61302683715911
511.0522	919.010880284137	-2.75288656569639	0.798969504454396	-3.44554648249847	0.000569905941953128	1	NA	NA	NA	NA	NA	NA	NA	NA	1	2	4	4	-1.17258883121861
631.3847	1350.47495465887	-1.29089574275398	0.3747234654302	-3.44492902592042	0.000571209354649185	1	NA	NA	NA	NA	NA	NA	NA	NA	0	2	4	4	-0.592587139082005
504.2242	176.259063299678	3.83792152938281	1.11512491968385	3.44169649663188	0.000578078448233775	1	NA	NA	NA	NA	NA	NA	NA	NA	2	2	2	4	1.14410330847936
513.0185	166.269112424668	3.75109697371458	1.09083712890553	3.43873239580519	0.000584444655577375	1	NA	NA	NA	NA	NA	NA	NA	NA	2	2	4	4	1.10975207185644
728.0346	223.985569552166	4.19385514139349	1.22027094413927	3.43682291341589	0.000588580287640153	1	NA	NA	NA	NA	NA	NA	NA	NA	2	2	4	4	1.30228066253845
721.0772	178.862371515619	3.86005065544964	1.12379524289342	3.43483448596137	0.000592915845901971	1	NA	NA	NA	NA	NA	NA	NA	NA	2	2	4	4	1.15416928497162
506.9695	165.605003164136	3.74519903623862	1.09100108953672	3.43280962059256	0.000597361388971525	1	NA	NA	NA	NA	NA	NA	NA	NA	0	2	4	4	1.10782851630685
517.1255	164.874689155837	3.73858667823434	1.09095816366348	3.42688363564743	0.000610550646024443	1	NA	NA	NA	NA	NA	NA	NA	NA	2	2	3	4	1.10495084471293
510.257	574.623098434183	-1.86319021340321	0.544133640224267	-3.42414082804234	0.000616746512269063	1	NA	NA	NA	NA	NA	NA	NA	NA	2	2	4	4	-0.846244054325404
341.0613	1223.36508411473	-2.01760278976	0.589684403454068	-3.42149593569361	0.000622776557891728	1	NA	NA	NA	NA	NA	NA	NA	NA	2	2	3	4	-0.910504680684446
1141.4249	101.727159453568	-3.11156967162388	0.909942253161514	-3.41952432784939	0.000627307229801951	1	NA	NA	NA	NA	NA	NA	NA	NA	2	2	3	4	-1.25516035813809
610.4688	924.603944926856	-1.87209244067822	0.547730735155826	-3.41790650134983	0.000631047811487956	1	NA	NA	NA	NA	NA	NA	NA	NA	2	2	0	4	-0.849970299927252
603.371	210.188479947085	4.09854574456593	1.20039522262141	3.41433027000522	0.000639390176482353	1	NA	NA	NA	NA	NA	NA	NA	NA	1	2	2	4	1.26089815973707
647.0155	164.285855609137	3.73325990100014	1.09492076868591	3.40961648346545	0.000650542904553651	1	NA	NA	NA	NA	NA	NA	NA	NA	2	2	4	4	1.10399365178944
388.9101	1424.49292041103	-2.29421306440338	0.673760272215753	-3.40508806917117	0.000661427190114001	1	NA	NA	NA	NA	NA	NA	NA	NA	2	2	4	4	-1.02252793250837
684.2603	195.099341607339	3.98809113633387	1.1718565984633	3.40322454263057	0.000665955261304695	1	NA	NA	NA	NA	NA	NA	NA	NA	2	2	3	4	1.20851130227483
681.0856	160.541007995139	3.69872429149192	1.08686973830339	3.40309805411056	0.000666263650336184	1	NA	NA	NA	NA	NA	NA	NA	NA	2	2	4	4	1.0869341028095
901.5894	144.99143147335	-3.52117876038029	1.03495382586698	-3.40225686632021	0.000668317912911166	1	NA	NA	NA	NA	NA	NA	NA	NA	0	2	4	4	-1.34860033432637
610.0533	191.859328426946	3.96342250693791	1.16647440651634	3.39777922669954	0.000679352199932821	1	NA	NA	NA	NA	NA	NA	NA	NA	2	2	4	4	1.1967200826104
483.0277	198.725583281246	4.0163455954699	1.18208080211114	3.39769124775303	0.000679570694052142	1	NA	NA	NA	NA	NA	NA	NA	NA	2	2	2	4	1.2237657230116
690.0983	1074.18911454524	2.93674136357131	0.864752067508796	3.39605012108449	0.000683658395768795	1	NA	NA	NA	NA	NA	NA	NA	NA	2	2	4	4	0.829252285837489
720.0887	195.092371086787	3.98819609885	1.17441503956186	3.39590005619981	0.000684033314130433	1	NA	NA	NA	NA	NA	NA	NA	NA	0	2	3	4	1.20959158511209
687.5454	207.765808274613	4.08157247332382	1.20290952740417	3.39308350323877	0.000691105672271714	1	NA	NA	NA	NA	NA	NA	NA	NA	2	2	4	4	1.25287676862298
887.5736	433.882762642308	-3.24928030833994	0.959746696158223	-3.3855602955931	0.000710331023513765	1	NA	NA	NA	NA	NA	NA	NA	NA	0	2	2	4	-1.2878433816998
552.0356	1644.5434521756	7.10154674142459	2.09995843906763	3.38175585254803	0.000720241266357271	1	NA	NA	NA	NA	NA	NA	NA	NA	2	2	4	4	2.5544871720653
494.9186	235.378778281023	4.26643038776442	1.26225812636638	3.37999835267137	0.000724862642613852	1	NA	NA	NA	NA	NA	NA	NA	NA	2	2	4	4	1.33834072499193
376.1418	5321.21759264857	-1.81270813636485	0.536686892200003	-3.37758973194621	0.000731240907663072	1	NA	NA	NA	NA	NA	NA	NA	NA	0	2	2	4	-0.825590059665788
984.8583	68.95233990982	2.40784799702768	0.71406920117051	3.37200931377619	0.00074621924847173	1	NA	NA	NA	NA	NA	NA	NA	NA	1	2	4	4	0.702965761996604
560.989	1591.69083475528	7.05425299349855	2.09291548909261	3.37053886325671	0.000750213232355651	1	NA	NA	NA	NA	NA	NA	NA	NA	0	2	4	4	2.52821416593263
568.9641	1591.28690079195	7.05388441501362	2.09383694302384	3.36887952928496	0.000754744090605171	1	NA	NA	NA	NA	NA	NA	NA	NA	0	2	4	4	2.5157054471227
405.1701	4361.82064340466	-4.6091283182733	1.36820040657926	-3.36875233782229	0.000755092436893872	1	NA	NA	NA	NA	NA	NA	NA	NA	2	2	4	4	-1.48940732012842
490.9805	153.551828126425	3.63199582347836	1.07925961267384	3.36526613321533	0.000764698622299867	1	NA	NA	NA	NA	NA	NA	NA	NA	2	2	4	4	1.05918397099986
713.559	606.284747951433	-1.88067308931105	0.559741292976294	-3.35989699689835	0.000779715368270378	1	NA	NA	NA	NA	NA	NA	NA	NA	2	2	0	4	-0.852211722003169
779.0196	156.837608149303	3.66383764775082	1.09077890159205	3.35891869782525	0.000782480847497705	1	NA	NA	NA	NA	NA	NA	NA	NA	1	2	3	4	1.07110777387837
599.2648	824.022577214749	-1.85665677569304	0.553022848603768	-3.35728764260029	0.000787111805678791	1	NA	NA	NA	NA	NA	NA	NA	NA	2	2	4	4	-0.843271497295125
328.0453	4710.52023196258	1.11623342611325	0.332590728900405	3.35617721457146	0.0007902791190382	1	NA	NA	NA	NA	NA	NA	NA	NA	1	2	4	4	0.430608409499355
516.0633	183.113649738777	3.89395992146277	1.16148036533364	3.35258351125393	0.000800610840013715	1	NA	NA	NA	NA	NA	NA	NA	NA	1	2	4	4	1.17155507753016
602.078	181.568677856976	3.88121437145222	1.15973943765373	3.34662618639952	0.000818014390694086	1	NA	NA	NA	NA	NA	NA	NA	NA	2	2	4	4	1.16640498396534
447.2166	976.232532685564	-3.00254774754709	0.898052700214813	-3.34339816230037	0.000827590633684981	1	NA	NA	NA	NA	NA	NA	NA	NA	2	2	2	4	-1.22596827543703
316.948	23564.7815884358	-5.24591383613364	1.56923950422962	-3.34296569898614	0.000828881448316238	1	NA	NA	NA	NA	NA	NA	NA	NA	1	2	2	4	-1.57698046210538
472.2291	1222.43074702373	-1.73674931832676	0.519883365782871	-3.34065183199592	0.000835819655627645	1	NA	NA	NA	NA	NA	NA	NA	NA	2	2	4	4	-0.782472712485847
508.1842	862.899238795421	-3.70008083557709	1.10821023597254	-3.3387896226477	0.000841442635386917	1	NA	NA	NA	NA	NA	NA	NA	NA	2	2	2	4	-1.37489072056075
687.0003	349.053545682573	4.84702927117134	1.45341413839941	3.33492646253543	0.000853219593976515	1	NA	NA	NA	NA	NA	NA	NA	NA	2	2	4	4	1.6915600695694
385.0687	168.949600967418	3.77414108024819	1.13189099972568	3.33436795695245	0.00085493480717523	1	Machaerol_C,Robustone,,Gancaonin_F	1	C18H20O7	[M+K-2H]-	348.120905	385.0695116	-2.231804841	LMPK12080043,LMPK12050245,LMPK12050249,LMPK12090043	2	2	4	4	1.12235660590578
754.9837	160.209851583418	3.69564817870684	1.1083873510208	3.33425690513632	0.000855276236650116	1	NA	NA	NA	NA	NA	NA	NA	NA	2	2	4	4	1.0859956069617
477.148	169.670698956528	3.78065502365637	1.13389008749685	3.33423412493398	0.000855346290146889	1	NA	NA	NA	NA	NA	NA	NA	NA	2	2	4	4	1.12529076896367
597.2865	178.095280194513	3.85243661701951	1.15792866898856	3.32700685300812	0.000877842146041738	1	NA	NA	NA	NA	NA	NA	NA	NA	1	2	2	4	1.15214674517414
697.0171	151.656760771871	3.61348669805033	1.08683547684731	3.32477801380971	0.000884889601901738	1	NA	NA	NA	NA	NA	NA	NA	NA	2	2	4	4	1.05463778639279
338.9336	2071.66670576614	-2.08055719695899	0.625866932852278	-3.32428043046982	0.000886470075482178	1	NA	NA	NA	NA	NA	NA	NA	NA	2	2	0	4	-0.938414703370146
299.077	2681.66414440322	-1.63478749993534	0.491940400641041	-3.32314137607944	0.000890097909646563	1	NA	NA	NA	NA	NA	NA	NA	NA	1	2	3	4	-0.731896100775214
646.9741	165.368409375759	3.74203214884772	1.127307410354	3.31944251805517	0.000901973721043225	1	NA	NA	NA	NA	NA	NA	NA	NA	0	2	2	4	1.10590905108479
869.6007	304.571012319883	-2.26122808835079	0.681297406525432	-3.31900292984071	0.000903394815607928	1	NA	NA	NA	NA	NA	NA	NA	NA	1	2	2	4	-1.01118868651682
324.9468	13085.8619329073	-4.74293038156251	1.43064090737752	-3.31524868127577	0.000915616308880196	1	NA	NA	NA	NA	NA	NA	NA	NA	2	2	0	4	-1.50536555846107
506.0146	167.133572528248	3.75808308852239	1.13372761546405	3.31480245983438	0.000917079071418924	1	NA	NA	NA	NA	NA	NA	NA	NA	1	2	4	4	1.1155475277484
475.1693	1082.6310020603	-2.20041027472042	0.663982772206507	-3.3139568778391	0.000919856922933209	1	NA	NA	NA	NA	NA	NA	NA	NA	2	2	2	4	-0.988891580614116
514.1431	344.654136516869	-4.01352830959814	1.21358472764941	-3.30716778001313	0.000942444264729151	1	NA	NA	NA	NA	NA	NA	NA	NA	2	2	4	4	-1.4276409247442
646.7878	841.286251866785	-1.97611463318704	0.598837246442767	-3.29991937696865	0.000967126079179186	1	NA	NA	NA	NA	NA	NA	NA	NA	2	2	0	4	-0.896423808195508
291.0019	332.992842170868	4.77790065960562	1.4483857326395	3.29877639080199	0.000971072308485907	1	NA	NA	NA	NA	NA	NA	NA	NA	2	2	4	4	1.64957480306404
788.0757	179.488355700035	3.86420008919659	1.17189172012521	3.29740369595216	0.000975831327636143	1	NA	NA	NA	NA	NA	NA	NA	NA	0	2	3	4	1.15721197741506
744.0709	180.378049873475	3.87172756363914	1.17447540691323	3.29655907722653	0.000978770273955204	1	NA	NA	NA	NA	NA	NA	NA	NA	0	2	3	4	1.16128564306128
514.1013	514.18632911086	-1.99288629539594	0.60477507922655	-3.29525200996155	0.000983334522329243	1	NA	NA	NA	NA	NA	NA	NA	NA	2	2	4	4	-0.904224383836353
460.2284	1034.43657563123	-1.33006882211532	0.403697192744348	-3.2947190270843	0.000985201336411881	1	NA	NA	NA	NA	NA	NA	NA	NA	2	2	4	4	-0.608784290816659
367.16	810.852722577247	-1.74265021168504	0.529472279806815	-3.29129640615155	0.000997267744882069	1	NA	NA	NA	NA	NA	NA	NA	NA	2	2	4	4	-0.78600970030689
696.9546	145.496565842426	3.5512207626723	1.07900944941954	3.29118597115409	0.000997659351080896	1	NA	NA	NA	NA	NA	NA	NA	NA	2	2	4	4	1.02516340497544
495.0977	916.293259370543	-1.91741083867183	0.583044238715222	-3.28861981879279	0.00100679919888709	1	NA	NA	NA	NA	NA	NA	NA	NA	2	2	4	4	-0.874104174936979
322.2082	3632.91799317001	-1.5928975332979	0.484381636789821	-3.28851759091165	0.0010071649036384	1	NA	NA	NA	NA	NA	NA	NA	NA	2	2	4	4	-0.717692294711275
445.3165	2007.79934390769	-1.24661046604326	0.379222457164977	-3.28728017681962	0.00101160132836115	1	NA	NA	NA	NA	NA	NA	NA	NA	2	2	0	4	-0.57777276619153
814.5414	144.682466517043	-3.45249462497073	1.05032426592614	-3.28707498910008	0.00101233872134997	1	NA	NA	NA	NA	NA	NA	NA	NA	2	2	4	4	-1.33199934549252
823.0239	149.428555599277	3.59123423933662	1.09452631598979	3.281085330588	0.00103408454463411	1	NA	NA	NA	NA	NA	NA	NA	NA	0	2	2	4	1.0420229304521
271.1041	348.315932549032	4.8436299080125	1.47776336447803	3.27767626701408	0.00104665359006943	1	NA	NA	NA	NA	NA	NA	NA	NA	2	2	4	4	1.68507090463442
375.1387	45911.0949138858	-1.64101414753379	0.50086929511197	-3.2763320961149	0.00105164822262852	1	NA	NA	NA	NA	NA	NA	NA	NA	0	2	3	4	-0.733256531643834
260.0458	2789.41257035628	-2.17815270482919	0.665776827237354	-3.27159584971956	0.00106942330988264	1	NA	NA	NA	NA	NA	NA	NA	NA	1	2	4	4	-0.977086717463554
233.0781	2608.6934587242	-1.16123830035009	0.355148785759948	-3.26972341427346	0.00107652688425335	1	NA	NA	NA	NA	NA	NA	NA	NA	0	2	4	4	-0.53886835540142
470.2071	1353.1526513765	-1.33633488863895	0.408768025533504	-3.26917666051505	0.0010786093560005	1	NA	NA	NA	NA	NA	NA	NA	NA	2	2	4	4	-0.612544729529766
496.9825	1354.68468219611	1.14301387609558	0.349938074792784	3.26633184106193	0.00108950494330241	1	NA	NA	NA	NA	NA	NA	NA	NA	0	2	2	4	0.439184175317798
504.9498	138.68086495098	3.47891519687908	1.06609101168499	3.263244093373	0.00110144608173832	1	NA	NA	NA	NA	NA	NA	NA	NA	2	2	4	4	0.999977989173272
600.9908	1125.01332360481	-2.00507612810071	0.614696948529837	-3.26189373950241	0.00110670619929827	1	NA	NA	NA	NA	NA	NA	NA	NA	2	2	3	4	-0.90736005872892
851.6939	132.547451062793	-3.48588035638593	1.06892053625166	-3.26112207424671	0.00110972253521617	1	NA	NA	NA	NA	NA	NA	NA	NA	2	2	0	4	-1.3396154766
445.0321	338.583294521729	4.80204393711834	1.47322951312215	3.2595355267772	0.00111594803200798	1	NA	NA	NA	NA	NA	NA	NA	NA	2	2	0	4	1.65568846218497
320.935	2925.64463384671	-2.28611096672917	0.701911874366995	-3.25697719359834	0.00112605479940583	1	NA	NA	NA	NA	NA	NA	NA	NA	2	2	4	4	-1.01989954315767
729.5563	180.569390749244	3.87262238108311	1.18904301328611	3.25692370907635	0.00112626699174205	1	PE-Cer(d14:1(4E)/24:1(15Z)(2OH)),PE-Cer(d14:2(4E,6E)/24:0(2OH)),PE-Cer(d16:1(4E)/22:1(13Z)(2OH)),PE-Cer(d16:2(4E,6E)/22:0(2OH))	1	C40H79N2O7P	[M-H]-	730.562491	729.5552146	1.468428953	LMSP03020065,LMSP03020072,LMSP03020085,LMSP03020091	2	2	0	4	1.1623070750913
301.0429	329.52236868	4.76227699432523	1.4627077919109	3.25579519071525	0.00113075285785444	1	NA	NA	NA	NA	NA	NA	NA	NA	2	2	4	4	1.63752918459686
712.991	138.385904872559	3.47585234087985	1.06788749640709	3.254886261497	0.00113437785891052	1	NA	NA	NA	NA	NA	NA	NA	NA	2	2	4	4	0.997408706589005
838.0022	161.332201929946	3.70593378694283	1.13941424713379	3.25249030040229	0.0011439850025137	1	NA	NA	NA	NA	NA	NA	NA	NA	1	2	4	4	1.09164101285272
516.0223	163.367440575737	3.72418960053661	1.14539412056724	3.2514481554107	0.00114818714079812	1	NA	NA	NA	NA	NA	NA	NA	NA	0	2	3	4	1.09827160865519
640.5247	708.721529117077	-3.6043541209976	1.10873504292426	-3.25087057002475	0.0011505222215305	1	NA	NA	NA	NA	NA	NA	NA	NA	2	2	3	4	-1.36294340562619
229.0597	325.106387082643	4.7425157425418	1.4592572289109	3.24995185809791	0.00115424546453156	1	NA	NA	NA	NA	NA	NA	NA	NA	2	2	4	4	1.63159442689142
335.0496	18766.4777491052	1.49421712270902	0.459971231590948	3.24850125417805	0.00116014697378537	1	NA	NA	NA	NA	NA	NA	NA	NA	2	2	3	4	0.535863770142142
512.9479	2755.27979460629	-5.23140046548892	1.61062960837885	-3.24804687451045	0.00116200125966574	1	NA	NA	NA	NA	NA	NA	NA	NA	1	2	4	4	-1.56980695053301
707.2951	180.030213402065	3.86805287841738	1.19147782816807	3.24643294820234	0.00116860972432974	1	NA	NA	NA	NA	NA	NA	NA	NA	1	2	2	4	1.15924640556211
254.2179	983.800263086074	-1.19985185063645	0.369698315112489	-3.24548909634974	0.00117249054537283	1	NA	NA	NA	NA	NA	NA	NA	NA	1	2	4	4	-0.558214941881613
510.1066	744.006162297887	-1.44822013972712	0.446243780491465	-3.24535646890616	0.00117303682087751	1	NA	NA	NA	NA	NA	NA	NA	NA	2	2	4	4	-0.662255904720938
482.998	155.197765764291	3.64714793169634	1.1238183762402	3.24531793464536	0.001173195582665	1	NA	NA	NA	NA	NA	NA	NA	NA	2	2	4	4	1.06466845584959
507.1599	152.719085259146	3.622785975596	1.11769457095836	3.24130229288816	0.00118984936319624	1	NA	NA	NA	NA	NA	NA	NA	NA	2	2	4	4	1.0573628746648
482.0357	163.180573945503	3.72171458203983	1.14831270654115	3.2410288250228	0.00119099140270591	1	NA	NA	NA	NA	NA	NA	NA	NA	1	2	4	4	1.09637223330716
598.2458	639.219696481037	-1.62925953850946	0.502890087047867	-3.23979251226399	0.0011961670646806	1	NA	NA	NA	NA	NA	NA	NA	NA	2	2	4	4	-0.729857990147144
516.7635	2501.71359800755	-1.88939751988351	0.583432818684712	-3.23841487721406	0.00120195882690257	1	NA	NA	NA	NA	NA	NA	NA	NA	0	2	2	4	-0.859714266751346
371.9903	3019.17885819449	-2.23462888945034	0.691534246093983	-3.23140741340327	0.00123182223948826	1	NA	NA	NA	NA	NA	NA	NA	NA	0	2	4	4	-1.00169451778497
512.902	945.72644521329	-2.44348473215988	0.757790440912894	-3.22448608511908	0.00126198989436626	1	NA	NA	NA	NA	NA	NA	NA	NA	2	2	4	4	-1.07666275080501
829.0202	153.879473051429	3.63508538763746	1.12753841857798	3.22391266474265	0.00126451958511202	1	NA	NA	NA	NA	NA	NA	NA	NA	2	2	4	4	1.06009583773633
518.1816	150.559255734979	3.60150100789498	1.11758833488498	3.22256496016993	0.00127048353649203	1	NA	NA	NA	NA	NA	NA	NA	NA	2	2	4	4	1.04830950557902
718.9857	137.728505591038	3.46872707480827	1.07727387012232	3.21991201217423	0.00128229947636376	1	NA	NA	NA	NA	NA	NA	NA	NA	2	2	4	4	0.996553740951267
492.1945	161.243650205368	3.70398862013556	1.15064926461499	3.21904226947463	0.00128619524045611	1	PS(13:0/0:0)	1	C19H38NO9P	[M+(37Cl)]-	455.228422	492.1948736	-0.750312569	LMGP03050005	2	2	4	4	1.09069769737687
847.7403	255.707466540466	-3.79831618147838	1.18061375096406	-3.21723864250842	0.00129430891469612	1	NA	NA	NA	NA	NA	NA	NA	NA	2	2	4	4	-1.39662858685789
319.9768	1598.62776953482	-1.53347373290201	0.477171611940878	-3.21367343431152	0.00131048627184062	1	NA	NA	NA	NA	NA	NA	NA	NA	2	2	0	4	-0.698311989201659
362.2448	2034.72351796193	-2.08549444385256	0.65015259095988	-3.20769996590117	0.0013380100682554	1	NA	NA	NA	NA	NA	NA	NA	NA	2	2	4	4	-0.940031646643463
505.004	831.661733365597	-2.3016162931953	0.717644806816192	-3.20718030888615	0.00134042952164313	1	NA	NA	NA	NA	NA	NA	NA	NA	2	2	4	4	-1.02604347960187
983.5915	102.927287493324	-3.19886469590971	0.999467044558402	-3.20057045735117	0.00137155831585636	1	NA	NA	NA	NA	NA	NA	NA	NA	0	2	3	4	-1.27484103446552
431.3168	312.530372229349	4.6844107839584	1.46398600754772	3.19976472439455	0.00137539813382229	1	NA	NA	NA	NA	NA	NA	NA	NA	2	2	4	4	1.59157601855475
654.9493	150.39981459492	3.60018754256918	1.12546036014968	3.19885770307394	0.00137973251478134	1	NA	NA	NA	NA	NA	NA	NA	NA	2	2	4	4	1.04740888870592
488.9529	7044.68507829324	-2.78407030426408	0.870696962570961	-3.19751925634767	0.00138615156150595	1	NA	NA	NA	NA	NA	NA	NA	NA	2	2	4	4	-1.18090437857598
611.246	165.600487774409	3.74350936179439	1.17186009087309	3.19450196397191	0.00140072332103143	1	NA	NA	NA	NA	NA	NA	NA	NA	1	2	4	4	1.10686827393498
695.1269	130.614146415833	3.38868559171696	1.06168109252955	3.19181119034824	0.00141383719802763	1	NA	NA	NA	NA	NA	NA	NA	NA	1	2	4	4	0.964587908730652
734.995	154.008104474047	3.63585314729051	1.13969426669376	3.19020043668208	0.00142174150702248	1	NA	NA	NA	NA	NA	NA	NA	NA	2	2	4	4	1.06100858679665
372.2393	781.129611854861	-1.41947752508848	0.445258881587485	-3.18798250587973	0.00143269204176577	1	NA	NA	NA	NA	NA	NA	NA	NA	2	2	0	4	-0.648715505273627
774.0597	156.229527806233	3.65662368079033	1.14782356484997	3.18570187332604	0.00144403318582447	1	NA	NA	NA	NA	NA	NA	NA	NA	2	2	0	4	1.067422744139
789.0644	134.442819451544	3.43222156320537	1.07789541373584	3.18418792720321	0.00145160738297562	1	NA	NA	NA	NA	NA	NA	NA	NA	2	2	4	4	0.98550474953005
511.2023	323.615334711439	-3.91970791428825	1.23167526191761	-3.18241994093931	0.00146049887033402	1	NA	NA	NA	NA	NA	NA	NA	NA	2	2	1	4	-1.40915186246381
476.0618	149.493795386338	3.59111608781002	1.12849727483782	3.18221068661961	0.00146155455933868	1	NA	NA	NA	NA	NA	NA	NA	NA	0	2	2	4	1.04112820641934
494.2126	679.057558774534	-1.62442476676072	0.510565484592481	-3.18161884377532	0.00146454421772245	1	NA	NA	NA	NA	NA	NA	NA	NA	0	2	2	4	-0.727145215363301
304.94	313.647309813221	4.68955012108086	1.47444281379092	3.1805574805737	0.00146991974962514	1	NA	NA	NA	NA	NA	NA	NA	NA	2	2	4	4	1.59527838295451
835.5203	188.209137349487	-3.55630756199741	1.11920250557415	-3.177537169802	0.00148531649534726	1	NA	NA	NA	NA	NA	NA	NA	NA	2	2	0	4	-1.35118752856569
706.2089	127.10989156836	3.34763130182265	1.05359119507824	3.17735314936269	0.00148625936863553	1	NA	NA	NA	NA	NA	NA	NA	NA	2	2	4	4	0.950602305857368
873.5586	166.159729219028	-3.47955151988837	1.0951199794492	-3.1773244805911	0.00148640630967094	1	NA	NA	NA	NA	NA	NA	NA	NA	2	2	4	4	-1.33706814447379
290.9245	315.126908919212	4.69644962311413	1.47882056193103	3.17580762941351	0.00149420000752267	1	NA	NA	NA	NA	NA	NA	NA	NA	2	2	4	4	1.59713779461715
522.3716	167.634922758627	3.76124962156986	1.18533530751297	3.17315243858009	0.00150793327783539	1	NA	NA	NA	NA	NA	NA	NA	NA	2	2	0	4	1.11845935487884
357.2475	1941.1037452557	-1.79691565550993	0.566341702267759	-3.172847149194	0.00150951973759932	1	NA	NA	NA	NA	NA	NA	NA	NA	2	2	4	4	-0.816845539448928
783.014	161.824966025847	3.71000371929431	1.16943978256965	3.17246238292166	0.00151152139519689	1	NA	NA	NA	NA	NA	NA	NA	NA	2	2	3	4	1.09447680504637
711.1178	142.358999108689	3.51726275637734	1.10911020808484	3.17124730323309	0.00151785863032009	1	NA	NA	NA	NA	NA	NA	NA	NA	0	2	2	4	1.01032181689527
514.1654	144.230189201434	3.53714968665717	1.1157738439483	3.17013138983482	0.00152370021547589	1	NA	NA	NA	NA	NA	NA	NA	NA	1	2	4	4	1.0190249776968
226.0277	1451.90251616906	-3.03727496763468	0.958468786857944	-3.16888250225809	0.00153026244617111	1	NA	NA	NA	NA	NA	NA	NA	NA	1	2	4	4	-1.23931035418488
392.934	10709.7884214685	-5.97026200660328	1.88490495113009	-3.16740746159313	0.0015380465134746	1	NA	NA	NA	NA	NA	NA	NA	NA	2	2	4	4	-1.84812170656262
255.2194	324.131266468518	4.73748114704219	1.49580463865395	3.16717907179735	0.00153925502462549	1	NA	NA	NA	NA	NA	NA	NA	NA	2	2	4	4	1.62962888665016
840.9376	829.500932123691	-2.72639283267195	0.86181455028409	-3.16354931785872	0.00155857942364227	1	NA	NA	NA	NA	NA	NA	NA	NA	2	2	4	4	-1.16332972122536
481.082	854.322301153069	-3.19349244078481	1.00949586756994	-3.16345271276066	0.00155909677699451	1	NA	NA	NA	NA	NA	NA	NA	NA	2	2	3	4	-1.27366965331403
715.0033	125.466724955449	3.32796844355111	1.05254233189002	3.16183809688222	0.00156776703898263	1	NA	NA	NA	NA	NA	NA	NA	NA	1	2	2	4	0.944897292373431
791.2576	148.708043199376	3.58250346232933	1.13343906205327	3.16073760140177	0.00157370196440808	1	NA	NA	NA	NA	NA	NA	NA	NA	0	2	3	4	1.03666703136314
853.9755	150.806882377222	3.60476852915235	1.1412883903484	3.15850801571014	0.00158578948326168	1	NA	NA	NA	NA	NA	NA	NA	NA	2	2	4	4	1.05101647217749
831.9852	133.599592797569	3.42280705491479	1.0844894627489	3.15614597696399	0.00159868828285131	1	NA	NA	NA	NA	NA	NA	NA	NA	1	2	4	4	0.980445592787716
817.5698	175.173749942365	-3.5003845769965	1.1104421373472	-3.15224401098357	0.00162020816151775	1	NA	NA	NA	NA	NA	NA	NA	NA	0	2	3	4	-1.34345285327178
436.9391	2713.22553348768	-1.8978141943077	0.602698293604213	-3.14886273023693	0.00163907167334246	1	NA	NA	NA	NA	NA	NA	NA	NA	2	2	3	4	-0.863483737868045
519.9769	143.643956910202	3.53100106869155	1.12149320228643	3.14848191811843	0.00164120876555292	1	NA	NA	NA	NA	NA	NA	NA	NA	2	2	4	4	1.01553448260238
727.0273	123.884654381039	3.30856655161294	1.0510158987717	3.14797003116659	0.00164408548094493	1	NA	NA	NA	NA	NA	NA	NA	NA	2	2	2	4	0.932774617911103
403.1765	321.433803099117	4.72549525627114	1.50181025594736	3.14653281768292	0.00165218719042727	1	NA	NA	NA	NA	NA	NA	NA	NA	2	2	4	4	1.61604320765286
797.0786	131.588068664618	3.39997168702694	1.08113531425615	3.14481604864255	0.0016619129234172	1	NA	NA	NA	NA	NA	NA	NA	NA	1	2	4	4	0.969569255285276
519.2141	155.996093730597	3.65383328890752	1.16206817866116	3.14425035983445	0.00166512914853306	1	NA	NA	NA	NA	NA	NA	NA	NA	2	2	4	4	1.06650374905062
1060.9998	65.12647752455	2.31398157370776	0.736323681234283	3.14261463087658	0.00167446133691664	1	NA	NA	NA	NA	NA	NA	NA	NA	1	2	4	4	0.686413894604187
289.9874	2285.89554033496	-2.11279079045869	0.672391896071438	-3.14220144948656	0.00167682622633326	1	NA	NA	NA	NA	NA	NA	NA	NA	1	2	4	4	-0.950602305857368
490.2151	529.355255258658	-1.76538869123913	0.562001910847676	-3.14125033592212	0.00168228171207468	1	NA	NA	NA	NA	NA	NA	NA	NA	2	2	4	4	-0.797394819753852
494.828	872.234411186789	-3.23924244143825	1.03289073388253	-3.13609400799082	0.00171214311920783	1	NA	NA	NA	NA	NA	NA	NA	NA	2	2	4	4	-1.28309014230266
476.1278	154.794495601737	3.64223238990631	1.16191252226722	3.13468726784981	0.00172037407793162	1	NA	NA	NA	NA	NA	NA	NA	NA	0	2	2	4	1.06192222065185
421.9687	1557.16474887536	-2.26108803712838	0.721832692521438	-3.13242675283958	0.00173367680029791	1	NA	NA	NA	NA	NA	NA	NA	NA	2	2	0	4	-1.01032181689527
502.0298	140.255915072579	3.49521793740925	1.11623062469612	3.13126862861408	0.0017405287352624	1	NA	NA	NA	NA	NA	NA	NA	NA	2	2	4	4	1.00427485901141
520.9467	723.7691177113	-3.20706697781476	1.0244583520172	-3.13050010427453	0.00174508937378189	1	NA	NA	NA	NA	NA	NA	NA	NA	1	2	3	4	-1.27836571664677
292.9887	269.739379325051	4.46791930329019	1.42760954393923	3.12965076638657	0.00175014236246642	1	NA	NA	NA	NA	NA	NA	NA	NA	2	2	4	4	1.4707447094134
733.0752	125.49635588548	3.3283169896146	1.06359861776104	3.12929796450936	0.00175224524793862	1	NA	NA	NA	NA	NA	NA	NA	NA	0	2	4	4	0.945710409516129
757.0867	125.416442830204	3.32741953492696	1.06387809710463	3.12763233304888	0.00176220470099065	1	NA	NA	NA	NA	NA	NA	NA	NA	0	2	3	4	0.944084799479059
823.9869	127.7383162569	3.35513738246539	1.07334174721406	3.12587988976849	0.00177273939639088	1	NA	NA	NA	NA	NA	NA	NA	NA	2	2	4	4	0.957160444117363
657.7777	1142.78794392998	-1.9446005444022	0.622528574227564	-3.12371291039141	0.00178584609673215	1	NA	NA	NA	NA	NA	NA	NA	NA	2	2	4	4	-0.887134513393195
656.7785	2521.06230127929	-1.81532081630583	0.581256546399595	-3.1230974129242	0.001789585065019	1	NA	NA	NA	NA	NA	NA	NA	NA	2	2	4	4	-0.827786063229928
506.2102	135.998063212656	3.44817233251148	1.10465030222353	3.1215058064717	0.00179928699693689	1	NA	NA	NA	NA	NA	NA	NA	NA	1	2	3	4	0.991439166619959
289.0681	5302.56513043703	-1.51759963484129	0.486615733307685	-3.1186818077699	0.0018166202709259	1	NA	NA	NA	NA	NA	NA	NA	NA	2	2	4	4	-0.693011839243914
322.0134	2112.88325070011	-1.75490708873005	0.562818523740844	-3.11806917275189	0.00182040072939484	1	NA	NA	NA	NA	NA	NA	NA	NA	1	2	4	4	-0.79311335791767
520.0754	143.967028382748	3.53370914369134	1.13337311832523	3.11786920525612	0.00182163625634863	1	NA	NA	NA	NA	NA	NA	NA	NA	2	2	2	4	1.01727818089101
852.0174	169.262620087833	3.77714677661894	1.2117880447818	3.11700283963362	0.0018269981234774	1	NA	NA	NA	NA	NA	NA	NA	NA	0	2	2	4	1.12431163902312
497.9861	136.598210586345	3.45533599307973	1.10990965720375	3.11316868958952	0.0018509019219014	1	NA	NA	NA	NA	NA	NA	NA	NA	2	2	4	4	0.993993203566352
705.1185	146.541722058646	3.56061807073599	1.14443041428526	3.11125781549568	0.00186292214345849	1	NA	NA	NA	NA	NA	NA	NA	NA	1	2	4	4	1.02604347960187
275.0455	308.396771606823	4.66420688656132	1.50048534761264	3.10846546684535	0.00188061622277504	1	NA	NA	NA	NA	NA	NA	NA	NA	2	2	0	4	1.580597857241
710.0177	135.699036227583	3.44535663242985	1.10864112949943	3.1077294002122	0.00188530604493853	1	NA	NA	NA	NA	NA	NA	NA	NA	2	2	4	4	0.989740062211287
701.0452	118.212861174531	3.23765938410931	1.04311870960947	3.10382639510074	0.00191035389598099	1	NA	NA	NA	NA	NA	NA	NA	NA	2	2	4	4	0.908931246193814
392.1162	1284.68892647436	-1.13771466715308	0.366650135943858	-3.10299807805688	0.00191570884467731	1	NA	NA	NA	NA	NA	NA	NA	NA	0	2	4	4	-0.526878823680727
676.1328	268.012104793625	4.45827064707522	1.43945930125778	3.09718422964764	0.00195368415424875	1	NA	NA	NA	NA	NA	NA	NA	NA	2	2	4	4	1.46311767647516
875.7719	211.207964163962	-3.59141767855735	1.16013261795093	-3.09569580493361	0.00196351684524888	1	NA	NA	NA	NA	NA	NA	NA	NA	1	2	3	4	-1.35900389466272
478.1931	148.456792560793	3.57948750488281	1.15701952037852	3.09371401418689	0.00197667928032333	1	NA	NA	NA	NA	NA	NA	NA	NA	2	2	0	4	1.03400020180598
255.1653	277.746986820121	4.51061841562929	1.45838509814211	3.09288570033768	0.00198220464370866	1	NA	NA	NA	NA	NA	NA	NA	NA	2	2	0	4	1.49098611721948
521.3483	1055.58652626925	-1.82033848209489	0.58895850452879	-3.09077544189857	0.00199634549406845	1	NA	NA	NA	NA	NA	NA	NA	NA	0	2	3	4	-0.829986066011578
454.7809	3442.07013083231	-1.8816518307888	0.609678417411542	-3.08630218333391	0.00202662745467491	1	NA	NA	NA	NA	NA	NA	NA	NA	1	2	2	4	-0.854457433768425
308.0811	282.12178206907	4.53358755934098	1.47019325776614	3.08366776639246	0.00204465790700628	1	NA	NA	NA	NA	NA	NA	NA	NA	2	2	4	4	1.50860359812213
701.3758	146.758247229429	3.56222029394756	1.15620560769882	3.080957461396	0.00206336124811188	1	PA(14:1(9Z)/20:5(5Z,8Z,11Z,14Z,17Z)),PA(20:5(5Z,8Z,11Z,14Z,17Z)/14:1(9Z)),PA(22:6(4Z,7Z,10Z,13Z,16Z,19Z)/12:0),PA(12:0/22:6(4Z,7Z,10Z,13Z,16Z,19Z))	1	C37H61O8P	[M+(37Cl)]-	664.410408	701.3768596	-1.468112308	LMGP10010130,LMGP10010650,LMGP10010816,LMGP10010939	0	2	4	4	1.02780601724251
743.0707	115.746348038528	3.20581220406072	1.04083070311734	3.08005153427848	0.00206964780681915	1	NA	NA	NA	NA	NA	NA	NA	NA	1	2	4	4	0.903441853526911
496.9516	1667.95394166824	-2.36979456858002	0.770587641718946	-3.07530829756591	0.00210285062606325	1	NA	NA	NA	NA	NA	NA	NA	NA	0	2	4	4	-1.04921097355102
504.2827	1320.73586669389	-1.10961786015065	0.361022828919223	-3.07353932013789	0.0021153580928075	1	NA	NA	NA	NA	NA	NA	NA	NA	1	2	4	4	-0.519126154476817
226.1532	272.489205123523	4.48247239331248	1.45864597075758	3.07303655799659	0.00211892527697596	1	NA	NA	NA	NA	NA	NA	NA	NA	2	2	4	4	1.47690851988587
356.2442	12104.8838599113	-1.82748175529218	0.596473163882262	-3.06381219801686	0.00218536050696851	1	NA	NA	NA	NA	NA	NA	NA	NA	2	2	4	4	-0.833661693223873
522.2836	941.103528080156	-1.26044616904686	0.411447149719053	-3.0634461070092	0.0021880361208955	1	NA	NA	NA	NA	NA	NA	NA	NA	2	2	4	4	-0.582696654821735
620.2282	644.684119614677	-1.49606829400371	0.488704593555649	-3.06129370120878	0.00220382801887335	1	NA	NA	NA	NA	NA	NA	NA	NA	1	2	2	4	-0.684440337089502
277.1234	263.132580374608	4.43094292165286	1.44921475907807	3.05747846818207	0.00223207676674659	1	NA	NA	NA	NA	NA	NA	NA	NA	2	2	4	4	1.4495996172044
282.9933	296.693239474361	4.60738535874395	1.50784070948086	3.05561809664247	0.00224597133024316	1	NA	NA	NA	NA	NA	NA	NA	NA	2	2	4	4	1.54875736505194
232.0769	243.366725028091	4.31606449659895	1.41389072610777	3.05261532373185	0.00226856542957218	1	NA	NA	NA	NA	NA	NA	NA	NA	0	2	3	4	1.37355353993827
636.9918	245.994687089529	4.33188463073711	1.41924728596204	3.05224091219645	0.00227139720972384	1	NA	NA	NA	NA	NA	NA	NA	NA	2	2	2	4	1.38432059618729
375.0767	2991.2673059567	-1.91441486701685	0.627436127043255	-3.05117092322749	0.00227950769868805	1	NA	NA	NA	NA	NA	NA	NA	NA	2	2	4	4	-0.873342308199616
479.0722	126.894362415906	3.34403817595657	1.09864747490754	3.04377723731446	0.00233628065257586	1	NA	NA	NA	NA	NA	NA	NA	NA	2	2	4	4	0.948969150615145
489.0733	125.012861765227	3.32125219412894	1.09192815197057	3.04163986260011	0.00235293224986654	1	NA	NA	NA	NA	NA	NA	NA	NA	2	2	0	4	0.940841040594681
396.1152	249.115563491453	4.35028282355622	1.43097882466551	3.04007491136222	0.00236519311642174	1	(S)-malyl_N-acetyl-alpha-D-glucosaminide	1	C12H19NO10	[M+Hac-H]-	337.100899	396.1147526	1.009051032	LMFA13010059	2	2	4	4	1.39662858685789
471.195	1503.1833827704	-1.2080926698291	0.397477619635044	-3.03939796896829	0.0023705148343546	1	NA	NA	NA	NA	NA	NA	NA	NA	2	2	1	4	-0.562474749757746
300.0469	1534.97854233647	-1.99317599938294	0.657055129341844	-3.03349888064865	0.00241735608054667	1	NA	NA	NA	NA	NA	NA	NA	NA	0	2	4	4	-0.905007468243106
609.4563	846.153676705613	-2.79706633258636	0.92269990866547	-3.03139331251462	0.00243427929141966	1	NA	NA	NA	NA	NA	NA	NA	NA	2	2	4	4	-1.18404385128975
214.0159	255.39013070352	4.38687476892759	1.44774739336105	3.03013826102849	0.00244441809937875	1	NA	NA	NA	NA	NA	NA	NA	NA	0	2	2	4	1.42190012407912
275.0655	5638.43591675519	-1.54328136760127	0.509481001644452	-3.02912446709498	0.00245263613198945	1	NA	NA	NA	NA	NA	NA	NA	NA	0	2	4	4	-0.701634562788866
264.9715	253.752406291289	4.37735457673938	1.44545033650087	3.02836733037541	0.00245879012922233	1	NA	NA	NA	NA	NA	NA	NA	NA	2	2	4	4	1.40915186246381
729.4075	138.992169960535	3.48034523210145	1.14931669914106	3.02818642999139	0.00246026257489637	1	NA	NA	NA	NA	NA	NA	NA	NA	1	2	4	4	1.00083588486242
719.264	143.991171220705	3.53364491190412	1.16730547910948	3.02718095232439	0.00246846141523912	1	NA	NA	NA	NA	NA	NA	NA	NA	1	2	4	4	1.01640594545096
811.0953	116.230786702672	3.21214559190768	1.06120499884319	3.02688509327529	0.00247087865760458	1	NA	NA	NA	NA	NA	NA	NA	NA	0	2	2	4	0.904224383836353
326.0347	2048.81784579812	0.96500899170701	0.318895096494722	3.02610169398757	0.00247728968948122	1	NA	NA	NA	NA	NA	NA	NA	NA	2	2	4	4	0.384263285488932
484.9877	132.060929016514	3.40365173651373	1.12478104478389	3.02605716223436	0.00247765457660817	1	NA	NA	NA	NA	NA	NA	NA	NA	1	2	4	4	0.972068971967249
377.1049	17294.5255480118	1.78194488274159	0.589258994627883	3.0240435852267	0.00249420502455572	1	NA	NA	NA	NA	NA	NA	NA	NA	2	2	0	4	0.591347673696208
794.9924	107.860625169037	3.09843579382282	1.02552900965967	3.02130487254678	0.00251687802269918	1	NA	NA	NA	NA	NA	NA	NA	NA	1	2	3	4	0.871820093370825
610.7899	2767.16940657692	-1.76790374845606	0.585245629603251	-3.02078932166406	0.00252116714431339	1	NA	NA	NA	NA	NA	NA	NA	NA	1	2	4	4	-0.800257264959448
763.0375	122.707146323614	3.29318342147804	1.09018564581761	3.02075470734	0.00252145535729651	1	NA	NA	NA	NA	NA	NA	NA	NA	0	2	4	4	0.926364921093833
314.9936	1622.81065762583	-2.06782326530687	0.68466262918981	-3.02020758421387	0.00252601493241416	1	NA	NA	NA	NA	NA	NA	NA	NA	1	2	4	4	-0.93197131234319
278.9508	4835.88609854132	-2.04170928813272	0.67612727274318	-3.01971148101911	0.00253015583963933	1	NA	NA	NA	NA	NA	NA	NA	NA	2	2	0	4	-0.917613221733583
819.5125	164.476251101118	-3.36584129092885	1.11520536097217	-3.01813585974398	0.00254334854901191	1	NA	NA	NA	NA	NA	NA	NA	NA	1	2	4	4	-1.30960219471588
246.0421	250.830964341465	4.36021139488999	1.44580095287191	3.01577570980912	0.00256322786615852	1	NA	NA	NA	NA	NA	NA	NA	NA	1	2	4	4	1.40077862576924
772.1518	240.558459730751	4.29867634607777	1.42745002353366	3.01143737098156	0.00260014034191464	1	NA	NA	NA	NA	NA	NA	NA	NA	2	2	4	4	1.36294340562619
384.2755	3184.76782995114	-1.29720617351084	0.432124217957662	-3.00192888897039	0.00268274835907009	1	NA	NA	NA	NA	NA	NA	NA	NA	2	2	0	4	-0.595689795488912
343.0524	1479.3910862421	-1.9349342148229	0.645167669992483	-2.99911837622838	0.00270762085128886	1	NA	NA	NA	NA	NA	NA	NA	NA	2	2	4	4	-0.884055055027654
701.016	226.734932621632	4.21133303911904	1.40491677641299	2.99756762095997	0.00272143476660756	1	NA	NA	NA	NA	NA	NA	NA	NA	2	2	4	4	1.31328943084055
257.0543	4493.36480507273	-1.05248633072657	0.351197498753258	-2.99685030349837	0.00272784628770336	1	NA	NA	NA	NA	NA	NA	NA	NA	2	2	3	4	-0.500763121128608
428.9408	4769.48535198817	-2.06938991987835	0.690600465390547	-2.99650814557165	0.0027309094196467	1	NA	NA	NA	NA	NA	NA	NA	NA	2	2	3	4	-0.934383037583694
750.9599	106.39817432102	3.07759546670261	1.02742160052633	2.9954552883899	0.00274035473288225	1	NA	NA	NA	NA	NA	NA	NA	NA	0	2	3	4	0.865751320394062
309.2437	224.779337478828	4.19851623115063	1.40351156578835	2.99143685986823	0.00277667952528071	1	NA	NA	NA	NA	NA	NA	NA	NA	0	2	2	4	1.30715389503496
776.9971	123.969380092194	3.30887854675593	1.10651292281952	2.99036593113122	0.00278643418389738	1	NA	NA	NA	NA	NA	NA	NA	NA	0	2	3	4	0.933578525849807
417.0558	224.192207533984	4.19462365916871	1.40380074928504	2.98804774203536	0.00280765692427288	1	NA	NA	NA	NA	NA	NA	NA	NA	2	2	4	4	1.30349606980974
267.047	223.051028823662	4.18708779396145	1.40250897537444	2.98542673699723	0.00283182963572806	1	NA	NA	NA	NA	NA	NA	NA	NA	1	2	4	4	1.29743816236424
281.2135	233.596810156186	4.25511177085329	1.42624784112096	2.98343082329155	0.00285036461299692	1	NA	NA	NA	NA	NA	NA	NA	NA	2	2	0	4	1.33452945902246
639.0739	224.412374613414	4.19604734632157	1.4066611841228	2.98298367345526	0.00285453221042097	1	NA	1	C28H26O15	[M+K-2H]-	602.127175	639.0757816	-2.964750119	LMPK12140388	2	2	3	4	1.30471340568132
275.0344	222.190291474584	4.18135681300775	1.4019208281014	2.9825912627823	0.00285819420177238	1	NA	NA	NA	NA	NA	NA	NA	NA	2	2	4	4	1.2938261556862
427.0761	1289.8539862662	-1.95183553397338	0.654888017384829	-2.98041112703155	0.00287861753324546	1	NA	NA	NA	NA	NA	NA	NA	NA	0	2	3	4	-0.890222407583038
321.1001	822.858065154241	6.09739273954513	2.04651478817483	2.97940321505473	0.00288810452647849	1	NA	NA	NA	NA	NA	NA	NA	NA	2	2	0	4	2.34681838540455
786.1675	231.127344286843	4.23952600167142	1.42375725949203	2.97770281654894	0.00290417427417688	1	NA	NA	NA	NA	NA	NA	NA	NA	1	2	4	4	1.33073748010435
344.2078	3166.20245430682	-1.04926316073032	0.352698753498809	-2.97495568192831	0.00293030879062277	1	NA	NA	NA	NA	NA	NA	NA	NA	0	2	2	4	-0.498406079842313
478.2789	682.340946738939	-1.78247439212514	0.599267738129041	-2.97442074504153	0.00293542274281555	1	NA	NA	NA	NA	NA	NA	NA	NA	0	2	3	4	-0.80744224893205
407.0743	1441.33638770639	-1.31501168588696	0.442249921254643	-2.97345827028376	0.00294464443627076	1	NA	NA	NA	NA	NA	NA	NA	NA	2	2	4	4	-0.603783717514145
517.0148	2561.50523282567	2.78488092006747	0.936598088825651	2.97340017377068	0.00294520191753979	1	NA	NA	NA	NA	NA	NA	NA	NA	2	2	4	4	0.787427250848276
526.7998	1073.97111785228	-3.01362427174137	1.01491000879693	-2.96935121894572	0.00298429287955222	1	NA	NA	NA	NA	NA	NA	NA	NA	2	2	4	4	-1.22928329926747
428.0165	218.485029451993	4.15640049000685	1.40157020307427	2.96553143102643	0.00302160467713602	1	NA	NA	NA	NA	NA	NA	NA	NA	2	2	4	4	1.2842757329929
384.8844	3969.42545198423	-5.64187396229295	1.90273447850605	-2.96513992153162	0.00302545289684523	1	NA	NA	NA	NA	NA	NA	NA	NA	2	2	4	4	-1.70698484636744
449.0262	243.124971209445	4.31400274386284	1.45519264490585	2.96455782604781	0.00303118268655931	1	NA	NA	NA	NA	NA	NA	NA	NA	2	2	4	4	1.37088652180491
296.0384	259.599934813256	4.41042116143616	1.48831694822912	2.96336151159463	0.00304298955546861	1	NA	NA	NA	NA	NA	NA	NA	NA	2	2	3	4	1.44515194911506
436.7704	1781.13260236228	-1.82622424517234	0.616381415743728	-2.96281522856884	0.00304839496168168	1	NA	NA	NA	NA	NA	NA	NA	NA	0	2	4	4	-0.832190093290562
209.9821	217.57559805025	4.15021545592866	1.40120451820022	2.96189128854609	0.00305755717399803	1	NA	NA	NA	NA	NA	NA	NA	NA	1	2	3	4	1.27718905924431
358.9883	217.872508638379	4.15223067530349	1.40201915337955	2.96160766797985	0.00306037471916568	1	NA	NA	NA	NA	NA	NA	NA	NA	1	2	2	4	1.28072435622256
296.1565	216.823971761249	4.14509036619554	1.40026874222165	2.96021059473125	0.00307428812226931	1	NA	NA	NA	NA	NA	NA	NA	NA	0	2	3	4	1.27601416748653
740.9801	1855.96411840759	1.74312454099781	0.588892583205163	2.96000423627431	0.00307634812115995	1	NA	NA	NA	NA	NA	NA	NA	NA	2	2	4	4	0.583929832864143
623.0652	219.085684585262	4.16043621742159	1.40573072184197	2.95962530574138	0.00308013412040097	1	NA	NA	NA	NA	NA	NA	NA	NA	2	2	4	4	1.28546313164743
305.0829	246.354374631485	4.33313012285033	1.4645775914646	2.9586210714293	0.00309018826152987	1	NA	NA	NA	NA	NA	NA	NA	NA	2	2	4	4	1.38567780675795
847.9586	103.885172196644	3.04119598688357	1.02887673123299	2.95584096186047	0.00311817831231392	1	NA	NA	NA	NA	NA	NA	NA	NA	2	2	4	4	0.854457433768425
678.0581	213.583203435001	4.12278476657868	1.39652388099029	2.95217634492234	0.00315542669396867	1	NA	NA	NA	NA	NA	NA	NA	NA	2	2	3	4	1.27133211935187
350.9244	1003.03799906795	-1.14336870621098	0.387399017065401	-2.95139805689789	0.00316338950171273	1	NA	NA	NA	NA	NA	NA	NA	NA	2	2	4	4	-0.529869046504224
697.1971	132.076132761015	3.40292295290299	1.15365429422171	2.94969036213635	0.00318092546232843	1	Isocaviunin_7-O-gentiobioside,,7-O-Methyltectorigenin_4-O-gentiobioside,Dillenetin_3-neohesperidoside,Dillenetin_3-rutinoside,Tricin_7-neohesperidoside,Tricin_7-rutinoside,6-Hydroxyluteolin_6,4-dimethyl_ether_7-rutinoside,6-Hydroxyluteolin_6,3-dimethyl_eter_7-rutinoside,Rhamnazin_3-rutinoside,Ombuin_3-neohesperidoside,Ombuoside,Quercetin_3,7-dimethyl_ether_3-neohesperidoside,Quercetin_3,3-dimethy…	1	C31H38O18	[M-H]-	698.20582	697.1985436	-2.010044359	LMPK12050438,LMPK12113302,LMPK12050377,LMPK12110608,LMPK12110609,LMPK12110862,LMPK12110866,LMPK12111204,LMPK12111225,LMPK12111575,LMPK12112634,LMPK12112646,LMPK12112647,LMPK12112675,LMPK12112736	0	2	3	4	0.971235058768258
463.0208	230.277577165339	4.23374595003584	1.43739186587904	2.94543614064956	0.00322499712228119	1	NA	NA	NA	NA	NA	NA	NA	NA	2	2	4	4	1.32445970340127
325.1621	242.688638800331	4.31084847098955	1.46382328584298	2.94492409888604	0.00323033897184537	1	NA	NA	NA	NA	NA	NA	NA	NA	0	2	4	4	1.36822921927382
784.9722	124.532530242964	3.31581138421	1.12722960433017	2.94155810978754	0.00326565564930457	1	NA	NA	NA	NA	NA	NA	NA	NA	1	2	2	4	0.938414703370146
201.0173	257.013971422868	4.39567727661291	1.49695600749305	2.93641045869768	0.00332034661632481	1	NA	NA	NA	NA	NA	NA	NA	NA	2	2	4	4	1.43052905404182
267.1094	230.658522876725	4.23592724010479	1.44430133427625	2.93285558877328	0.00335860072288436	1	NA	NA	NA	NA	NA	NA	NA	NA	2	2	4	4	1.32822008641924
463.0573	210.378978029878	4.10030168739862	1.39977508069204	2.92925752426702	0.00339772792048881	1	NA	NA	NA	NA	NA	NA	NA	NA	1	2	4	4	1.2620507122538
884.9529	106.845782762699	3.08401053568949	1.05312231760562	2.92844476290398	0.00340662356597118	1	NA	NA	NA	NA	NA	NA	NA	NA	2	2	4	4	0.868023363316874
250.0585	218.245913932558	4.1546066056993	1.41912295302091	2.92758749117215	0.00341602934791719	1	NA	NA	NA	NA	NA	NA	NA	NA	2	2	2	4	1.28190635241792
886.9151	119.854610967646	3.2570014382781	1.11332661383428	2.92546805026158	0.00343938491274868	1	NA	NA	NA	NA	NA	NA	NA	NA	2	2	0	4	0.916029546661022
278.0847	206.043351909904	4.06945028904503	1.39149764743619	2.92451108095145	0.00344997796436525	1	NA	NA	NA	NA	NA	NA	NA	NA	2	2	4	4	1.25059969395947
845.0668	100.113201065554	2.98441110107236	1.02271820967065	2.91811671372649	0.00352152512346766	1	NA	NA	NA	NA	NA	NA	NA	NA	0	2	3	4	0.840306372881281
357.0366	203.809403090729	4.05328272516687	1.38933781184335	2.91742058023243	0.00352939516472032	1	NA	NA	NA	NA	NA	NA	NA	NA	2	2	2	4	1.24606489450875
379.0136	2815.97210046721	0.982300170772813	0.337000844389476	2.91482999857875	0.00355882341480046	1	NA	NA	NA	NA	NA	NA	NA	NA	1	2	3	4	0.389869168349465
585.0023	1723.78426063352	2.63100401654986	0.903690376120242	2.91139984011491	0.00359813246546926	1	NA	NA	NA	NA	NA	NA	NA	NA	2	2	4	4	0.751067687472726
634.6812	2540.72084733411	-1.98246695665789	0.681013425591765	-2.91105414689179	0.00360211587900549	1	NA	NA	NA	NA	NA	NA	NA	NA	2	2	4	4	-0.899537469406584
346.1772	734.870808383822	5.93292303733958	2.04104379982277	2.90680828988323	0.00365136900317617	1	NA	NA	NA	NA	NA	NA	NA	NA	0	2	2	4	2.27895900208527
697.1026	113.116665545072	3.16991251406708	1.09052168465595	2.90678540249949	0.00365163615464704	1	NA	NA	NA	NA	NA	NA	NA	NA	1	2	3	4	0.892543909888452
430.032	201.261931730943	4.03457749705936	1.38813647666239	2.90647033983289	0.00365531550958446	1	NA	NA	NA	NA	NA	NA	NA	NA	2	2	0	4	1.23483855539518
311.0584	201.187561358313	4.03400700102977	1.38971751926563	2.90275321790681	0.00369897990884363	1	NA	NA	NA	NA	NA	NA	NA	NA	0	2	4	4	1.23261188749549
589.0713	1061.71445042034	2.59619470665727	0.894413083002648	2.90267970806235	0.0036998481780666	1	NA	NA	NA	NA	NA	NA	NA	NA	1	2	2	4	0.742132680170675
608.0947	2456.0928742327	2.78696057254689	0.960387280217506	2.90191324890903	0.00370891233476496	1	NA	NA	NA	NA	NA	NA	NA	NA	0	2	2	4	0.788846385454109
378.1082	210.769027467454	4.10269353092692	1.41400728045796	2.9014656343199	0.00371421516387003	1	NA	NA	NA	NA	NA	NA	NA	NA	2	2	4	4	1.2655184691392
829.0652	119.561550924418	3.25421188373834	1.12283615165998	2.89820725751247	0.00375302488100644	1	NA	NA	NA	NA	NA	NA	NA	NA	0	2	2	4	0.912869068237015
386.2183	1686.88609707308	-1.10826858437312	0.382601732487474	-2.89666378970045	0.00377153708267855	1	NA	NA	NA	NA	NA	NA	NA	NA	0	2	2	4	-0.518531091597959
1142.769	73.9008403597452	-2.61796312525976	0.904157378782497	-2.89547283105183	0.00378587800431767	1	NA	NA	NA	NA	NA	NA	NA	NA	2	2	0	4	-1.13613321840647
282.1079	2014.49492797415	-1.1379954613073	0.393222788852119	-2.89402215123213	0.00380341329292567	1	NA	NA	NA	NA	NA	NA	NA	NA	0	2	4	4	-0.52747649062519
672.985	196.842585419661	4.00160123653188	1.38396139857707	2.89141101814412	0.00383516179864294	1	NA	NA	NA	NA	NA	NA	NA	NA	2	2	4	4	1.21610313963845
624.8054	1682.82907703409	-1.44404510119486	0.499755645877872	-2.88950232599824	0.00385852152452383	1	NA	NA	NA	NA	NA	NA	NA	NA	0	2	4	4	-0.659667478857412
435.2586	1687.13475511532	-1.2977873888266	0.449445745418062	-2.88752847714564	0.0038828145641671	1	NA	NA	NA	NA	NA	NA	NA	NA	0	2	4	4	-0.596311014534184
258.0987	203.696627821721	4.05211313767461	1.40425689736034	2.88559247619976	0.00390677667472516	1	Fumarycarnitine	1	C11H17NO6	[M-H]-	259.105589	258.0983126	1.67881764	LMFA07070064	1	2	3	4	1.24493519082932
634.1541	983.982132055898	-1.15432672954395	0.400232430875827	-2.88414091536245	0.00392483083347679	1	NA	NA	NA	NA	NA	NA	NA	NA	0	2	2	4	-0.535863770142142
694.996	194.842757045134	3.98641389411045	1.38234718846851	2.88380077549618	0.00392907235336151	1	NA	NA	NA	NA	NA	NA	NA	NA	2	2	4	4	1.2063549572029
323.0013	3173.60301866651	-1.31974860451937	0.45766250123717	-2.88367214039119	0.00393067750852296	1	NA	NA	NA	NA	NA	NA	NA	NA	2	2	4	4	-0.605657156934915
440.9927	219.573700326425	4.16318255698489	1.4439618663252	2.88316655313063	0.00393699218047138	1	NA	NA	NA	NA	NA	NA	NA	NA	2	2	4	4	1.28665234546802
271.0177	223.382485901225	4.188244398787	1.45285083036513	2.8827766149498	0.00394186871257309	1	NA	NA	NA	NA	NA	NA	NA	NA	0	2	2	4	1.29864593365951
376.1015	151041.832027349	1.4985901077502	0.51995238506569	2.88216796536257	0.00394949139414474	1	NA	NA	NA	NA	NA	NA	NA	NA	2	2	4	4	0.53886835540142
363.1403	202.085964887204	4.04035244288572	1.40273995258564	2.88032891302356	0.00397260494532971	1	NA	NA	NA	NA	NA	NA	NA	NA	1	2	4	4	1.23931035418488
458.063	193.986623242597	3.97985376657331	1.38210758282218	2.87955425180917	0.00398237774381616	1	NA	NA	NA	NA	NA	NA	NA	NA	1	2	4	4	1.20527888515265
597.0368	193.692085790536	3.97760776228863	1.38134500678994	2.87951796454678	0.00398283606334819	1	NA	NA	NA	NA	NA	NA	NA	NA	0	2	4	4	1.2042042069251
514.0755	607.494489504679	-3.34886884446716	1.1630142525231	-2.87947360679541	0.00398339638074751	1	NA	NA	NA	NA	NA	NA	NA	NA	1	2	4	4	-1.30349606980974
503.2463	1526.14880517481	-1.41851863172325	0.493267989729681	-2.875756508142	0.00403060504028	1	NA	NA	NA	NA	NA	NA	NA	NA	1	2	4	4	-0.648073701063487
326.0719	1732.43711008364	-1.34899828282396	0.469385164752545	-2.87396872360706	0.00405349102099065	1	NA	NA	NA	NA	NA	NA	NA	NA	2	2	4	4	-0.618831467004065
414.0479	228.505506967232	4.22160370248911	1.46901041224242	2.87377384619411	0.00405599282302782	1	NA	NA	NA	NA	NA	NA	NA	NA	2	2	4	4	1.31699460904719
817.9697	93.3422367184135	2.87723953737281	1.00131808899504	2.87345207181918	0.00406012677383058	1	NA	NA	NA	NA	NA	NA	NA	NA	0	2	4	4	0.809605880641521
761.211	104.428205647367	3.04730088182508	1.06063373018486	2.87309444825402	0.00406472577899659	1	NA	NA	NA	NA	NA	NA	NA	NA	0	2	4	4	0.85745843709204
389.0636	1789.90783558798	-1.30147464590795	0.453080187037711	-2.87250399188086	0.00407232934102187	1	NA	NA	NA	NA	NA	NA	NA	NA	2	2	4	4	-0.598798196923371
418.9948	191.580915945461	3.9613014810262	1.3796801552666	2.87117377596892	0.0040895064296944	1	NA	NA	NA	NA	NA	NA	NA	NA	1	2	4	4	1.19565638266755
404.0242	190.970910993514	3.95657449319988	1.37914158709266	2.86886751166764	0.00411944313447338	1	NA	NA	NA	NA	NA	NA	NA	NA	1	2	4	4	1.19247337106672
696.6955	111.375608661267	3.14520552123577	1.09676333942078	2.8677157671014	0.00413446780675277	1	NA	NA	NA	NA	NA	NA	NA	NA	1	2	4	4	0.885593734442389
586.7663	875.251719072697	-1.71806620174228	0.59944686927469	-2.86608586983043	0.00415581502765852	1	NA	NA	NA	NA	NA	NA	NA	NA	2	2	3	4	-0.77051939340796
915.5306	92.3656653296101	-2.86811171250726	1.00141789264432	-2.86405079595072	0.0041826093233352	1	NA	NA	NA	NA	NA	NA	NA	NA	0	2	4	4	-1.20205901258685
610.0693	189.745726640688	3.94695954816774	1.37905682909884	2.86207171806467	0.00420881657732576	1	NA	NA	NA	NA	NA	NA	NA	NA	2	2	2	4	1.18930239544512
676.0781	195.25281133749	3.98942296895578	1.39492171177088	2.85996191420027	0.00423691888329183	1	NA	NA	NA	NA	NA	NA	NA	NA	0	2	4	4	1.21067328140362
405.0041	3962.86556978328	-1.33942938180422	0.468384668731992	-2.85967810481567	0.00424071214500724	1	NA	NA	NA	NA	NA	NA	NA	NA	2	2	3	4	-0.615056506209099
826.0738	117.468180709971	3.22674453697079	1.12901677387608	2.85801292915507	0.00426303021200673	1	NA	NA	NA	NA	NA	NA	NA	NA	0	2	2	4	0.90736005872892
592.0583	189.200456791498	3.94266044438354	1.37979294663525	2.85742904687117	0.00427088107546419	1	NA	NA	NA	NA	NA	NA	NA	NA	2	2	4	4	1.18719503786797
311.0573	188.655329667905	3.93837674611792	1.37844961834096	2.8571060514043	0.00427522969324681	1	NA	NA	NA	NA	NA	NA	NA	NA	2	2	4	4	1.18614333347641
397.1204	2897.75408797637	-1.25329484376141	0.438804513740545	-2.85615759299699	0.0042880223865128	1	NA	NA	NA	NA	NA	NA	NA	NA	0	2	4	4	-0.58023295205934
393.0294	1646.59041724177	-1.24667214038191	0.436581874634944	-2.85552885452319	0.0042965218572486	1	NA	NA	NA	NA	NA	NA	NA	NA	0	2	2	4	-0.578387484313195
242.1512	211.309475625985	4.10579594091154	1.4384979960257	2.85422430358269	0.00431420590837768	1	NA	NA	NA	NA	NA	NA	NA	NA	0	2	2	4	1.26667777613968
463.0419	199.960091456476	4.02445903722523	1.41000584734897	2.85421443094853	0.00431433998970433	1	NA	NA	NA	NA	NA	NA	NA	NA	1	2	4	4	1.22928329926747
398.951	14611.4077736545	-4.14035908746709	1.45077860299452	-2.85388761518889	0.00431878064362026	1	NA	NA	NA	NA	NA	NA	NA	NA	1	2	2	4	-1.44220264551147
657.0589	897.433800744926	2.5318163244195	0.887216424020801	2.85366259671512	0.00432184052144679	1	NA	NA	NA	NA	NA	NA	NA	NA	0	2	3	4	0.733256531643834
448.0353	191.19302303222	3.95819233623239	1.38812698483259	2.85146271161191	0.0043518590152167	1	NA	NA	NA	NA	NA	NA	NA	NA	2	2	4	4	1.19459403384135
486.2141	813.469279182115	-1.69188978516619	0.593873833427669	-2.84890441358746	0.00438700586182785	1	NA	NA	NA	NA	NA	NA	NA	NA	2	2	4	4	-0.758675167405794
395.0289	200.42079600704	4.02781364060364	1.41510183743384	2.84630655833767	0.00442295926070272	1	NA	NA	NA	NA	NA	NA	NA	NA	2	2	4	4	1.23039131423101
807.1366	108.852456188577	3.11140152957714	1.09342201806315	2.84556326667775	0.00443329517400426	1	NA	NA	NA	NA	NA	NA	NA	NA	0	2	2	4	0.879451520817744
447.0979	195.444906569101	3.99054085570531	1.40312884032515	2.84403024228378	0.00445468195126561	1	NA	NA	NA	NA	NA	NA	NA	NA	2	2	0	4	1.21284093426609
237.0689	211.488564035804	4.1071253078555	1.44599247864056	2.8403503949874	0.0045064004885465	1	NA	NA	NA	NA	NA	NA	NA	NA	0	2	4	4	1.26783878805036
604.9929	183.521470891138	3.8973179841725	1.37256147005367	2.83944877457482	0.00451915503335552	1	NA	NA	NA	NA	NA	NA	NA	NA	2	2	4	4	1.17362383951152
309.0331	210.577916477799	4.10065751944861	1.44514009521344	2.83755016764859	0.00454612019660949	1	NA	NA	NA	NA	NA	NA	NA	NA	2	2	4	4	1.26320494369304
230.0781	191.162531056264	3.95767233901704	1.39483495761742	2.83737679314929	0.00454858981377665	1	NA	NA	NA	NA	NA	NA	NA	NA	0	2	3	4	1.19353303150785
445.0682	182.714173866864	3.89075565990555	1.37175792305484	2.83632818481632	0.00456355253887588	1	NA	NA	NA	NA	NA	NA	NA	NA	1	2	4	4	1.16846130279356
473.0741	184.367969423803	3.90412074381037	1.37673242392808	2.83578760546017	0.00457128353707208	1	NA	NA	NA	NA	NA	NA	NA	NA	2	2	3	4	1.17777650224601
420.0034	182.734961189093	3.89091073721956	1.37208151925714	2.83577227927839	0.00457150289451942	1	NA	NA	NA	NA	NA	NA	NA	NA	2	2	4	4	1.16949131742715
929.6046	114.466514726772	-3.02556172626398	1.06705256772253	-2.8354383071507	0.00457628527069132	1	NA	NA	NA	NA	NA	NA	NA	NA	2	2	4	4	-1.23372445683691
637.026	191.975456999839	3.96412611911578	1.39912607267445	2.83328729021416	0.00460719588929788	1	NA	NA	NA	NA	NA	NA	NA	NA	0	2	3	4	1.19885155446094
465.3558	209.729925908368	4.09456781483276	1.44648414964475	2.83070354821266	0.00464457475991951	1	NA	NA	NA	NA	NA	NA	NA	NA	2	2	4	4	1.25745051186759
500.0598	475.626523200643	-1.65710543370729	0.585495500625152	-2.83026160224621	0.00465099580267078	1	NA	NA	NA	NA	NA	NA	NA	NA	2	2	4	4	-0.740763324925791
857.1236	121.770240707612	3.2817938472613	1.15997587262215	2.82919147261464	0.00466657704715864	1	NA	NA	NA	NA	NA	NA	NA	NA	2	2	4	4	0.922378118395266
628.9979	181.225017379678	3.87858760041244	1.37236050473362	2.82621627993098	0.00471014494996873	1	NA	NA	NA	NA	NA	NA	NA	NA	2	2	4	4	1.16537867167167
372.9273	197.993712640434	4.00959857231353	1.41943704905808	2.82478083475013	0.00473129661249373	1	NA	NA	NA	NA	NA	NA	NA	NA	2	2	0	4	1.22047298269552
622.1106	2455.09470710638	2.66864169092876	0.945440350526313	2.82264416728476	0.00476294022984214	1	NA	NA	NA	NA	NA	NA	NA	NA	1	2	2	4	0.757981767748665
485.0867	672.543947419378	2.48290586232893	0.880380466445462	2.82026459804778	0.00479840651850801	1	Agehoustin_C,,Homobutein_4-glucoside,Homobutein_4-O-glucoside,Androechin,Helichrysin,Neosakuranin,Haplanthin,Poriolin,Isosakuranetin_5-O-glucoside,Isosakuranin,Puddumin_B,Hesperetin_7-O-rhamnoside,Puddumin_A,Alhagitin,Sakuranin,Dihydrowogonin_7-O-glucoside,Macrocarposide,Stillopsin,Okanin_3-glucoside,Marein,Hovetrichoside_C,Maesopsin_6-beta-D-glucopyranoside,Isookaninglucoside,Coccinoside_B,8-C-G…	1	C22H24O10	[M+K-2H]-	448.13695	485.0855566	2.437714304	LMPK12111505,LMPK12113368,LMPK12113369,LMPK12120104,LMPK12120150,LMPK12120199,LMPK12120288,LMPK12120289,LMPK12120306,LMPK12140106,LMPK12140231,LMPK12140334,LMPK12140336,LMPK12140340,LMPK12140379,LMPK12140538,LMPK12140539,LMPK12140564,LMPK12140606,LMPK12140651,LMPK12050478,LMPK12120140,LMPK12120155,LMPK12120156,LMPK12120266,LMPK12120267,LMPK12130069,LMPK12130070,LMPK12140092,LMPK12140109,LMPK12140…	1	2	3	4	0.720386554682042
386.9428	193.488110480432	3.97540763186795	1.41102236003155	2.81739520540204	0.00484149112121088	1	NA	NA	NA	NA	NA	NA	NA	NA	1	2	4	4	1.20313091767615
473.1103	179.229364374898	3.86200447242409	1.37094701706323	2.81703408254031	0.0048469381906561	1	NA	NA	NA	NA	NA	NA	NA	NA	1	2	4	4	1.15619655714561
215.062	192.629981026262	3.96882577638616	1.40892735017705	2.81691300540615	0.00484876572278396	1	NA	NA	NA	NA	NA	NA	NA	NA	1	2	4	4	1.20205901258685
703.077	99.7274463427764	2.97731171238148	1.05714773217774	2.816362956432	0.00485707598610118	1	NA	NA	NA	NA	NA	NA	NA	NA	2	2	0	4	0.839566245723367
222.0622	198.803166101858	4.01524027944683	1.42605374338483	2.8156304052864	0.00486816354113039	1	NA	NA	NA	NA	NA	NA	NA	NA	2	2	4	4	1.22266666976369
705.1682	186.307640049288	3.91948803585768	1.39215966733872	2.81540122718125	0.00487163697419197	1	NA	NA	NA	NA	NA	NA	NA	NA	2	2	4	4	1.18299606468258
464.0075	1025.59017535106	-1.86729746904055	0.663314532757798	-2.81510109732871	0.00487618914556007	1	NA	NA	NA	NA	NA	NA	NA	NA	2	2	4	4	-0.84847838807683
760.045	108.373736032358	3.10391133888854	1.10330422133302	2.81328692383537	0.00490378735510607	1	NA	NA	NA	NA	NA	NA	NA	NA	2	2	0	4	0.876392825859942
397.2958	1115.11254232498	-1.16144879348991	0.412969671463696	-2.81243121165137	0.00491685389657617	1	NA	NA	NA	NA	NA	NA	NA	NA	2	2	3	4	-0.540071551410815
499.0594	177.501055719732	3.84756401629391	1.36855156751787	2.81141325443235	0.00493243889473248	1	NA	NA	NA	NA	NA	NA	NA	NA	1	2	3	4	1.14912174252987
806.2179	112.660694761439	3.16168777963995	1.12482250626781	2.81083260872021	0.00494134862044851	1	NA	NA	NA	NA	NA	NA	NA	NA	2	2	2	4	0.890995708107635
230.1844	199.033413125098	4.01686967198156	1.42927465284062	2.81042531888339	0.00494760696793672	1	NA	NA	NA	NA	NA	NA	NA	NA	2	2	1	4	1.22596827543703
249.0121	203.365457309389	4.04897631162065	1.44115790495947	2.80952996037899	0.00496139010525778	1	NA	NA	NA	NA	NA	NA	NA	NA	1	2	4	4	1.24155557585699
892.9511	86.9647709539349	2.76818576079402	0.985485418582864	2.80895658991555	0.0049702347918454	1	NA	NA	NA	NA	NA	NA	NA	NA	1	2	3	4	0.784593727455412
387.0135	177.491705901054	3.84746950427939	1.36981786822831	2.80874530367721	0.0049734976404974	1	NA	NA	NA	NA	NA	NA	NA	NA	2	2	4	4	1.14811574188478
260.1046	195.744810117036	3.99228170812516	1.42190855048443	2.80769231380248	0.00498978764050467	1	NA	NA	NA	NA	NA	NA	NA	NA	2	2	1	4	1.21392690086112
418.9807	176.665851965021	3.84052286757251	1.36818969890572	2.80701051224415	0.00500036098800359	1	NA	NA	NA	NA	NA	NA	NA	NA	0	2	2	4	1.14510468879391
336.0467	209.830034783831	4.09507640524315	1.45896912694159	2.80682869131547	0.00500318407827472	1	NA	NA	NA	NA	NA	NA	NA	NA	0	2	4	4	1.25859806589281
694.6489	2098.78037336688	-1.88971400822153	0.673330604191741	-2.80651732812579	0.00500802188773139	1	NA	NA	NA	NA	NA	NA	NA	NA	1	2	4	4	-0.860467182648651
445.0877	176.099794793601	3.83573682794933	1.36751383725455	2.80489800063014	0.00503325047747567	1	NA	NA	NA	NA	NA	NA	NA	NA	1	2	4	4	1.14310307411625
310.1162	201.977202489099	4.03860953909848	1.44087385758918	2.80288903697354	0.00506470914818047	1	NA	NA	NA	NA	NA	NA	NA	NA	1	2	2	4	1.23707136257801
344.0401	190.347359800312	3.95103337180603	1.40966014555717	2.80282689714858	0.00506568503305467	1	NA	NA	NA	NA	NA	NA	NA	NA	1	2	4	4	1.19035805757737
399.0463	190.58242768439	3.95293223420632	1.41045493699199	2.80259378058299	0.00506934756483336	1	Tephcalostan	1	C21H14O6	[M+(37Cl)]-	362.07904	399.0454916	2.042874853	LMPK12090001	2	2	4	4	1.19141504794109
477.0366	578.121594463932	-2.09974561699558	0.749872535869433	-2.80013671198273	0.00510809680088465	1	NA	NA	NA	NA	NA	NA	NA	NA	1	2	2	4	-0.947338522545227
413.1681	1076.45077856063	-2.61895038060246	0.936356690591754	-2.79695804698885	0.0051586231204644	1	NA	NA	NA	NA	NA	NA	NA	NA	1	2	4	4	-1.13712553147811
664.1926	712.091520408905	-2.57827824594253	0.922063410578688	-2.79620492079216	0.0051706603898167	1	NA	NA	NA	NA	NA	NA	NA	NA	2	2	2	4	-1.12529076896367
592.7247	1545.74328032822	-1.77330010251666	0.634339056294121	-2.79550830887896	0.0051818169774162	1	NA	NA	NA	NA	NA	NA	NA	NA	2	2	3	4	-0.803126282217939
344.0339	173.522329018505	3.81372968276925	1.3652763705263	2.79337558687777	0.00521610895425571	1	NA	NA	NA	NA	NA	NA	NA	NA	2	2	4	4	1.13613321840647
688.9559	172.631597254118	3.80607492951959	1.36254092971834	2.79336557640611	0.0052162703946557	1	NA	NA	NA	NA	NA	NA	NA	NA	2	2	4	4	1.13415194120001
676.0208	173.700921453477	3.81525468029611	1.36632771824309	2.79234229779222	0.00523279680066297	1	NA	NA	NA	NA	NA	NA	NA	NA	2	2	4	4	1.13811896552575
750.9687	100.868474078929	2.99490782189414	1.07281078546834	2.79164589176525	0.0052440711044415	1	NA	NA	NA	NA	NA	NA	NA	NA	0	2	4	4	0.84252952185797
929.5448	218.669279684564	-3.06918028965966	1.09985437335327	-2.79053333242858	0.00526212816428065	1	NA	NA	NA	NA	NA	NA	NA	NA	0	2	2	4	-1.2471961906966
439.04	171.627150883114	3.79737877114329	1.36102056523489	2.79009654089093	0.00526923271858085	1	NA	NA	NA	NA	NA	NA	NA	NA	2	2	4	4	1.1302026854979
747.0082	171.587663923529	3.79702633077979	1.36119195895832	2.78948630704926	0.00527917287631019	1	NA	NA	NA	NA	NA	NA	NA	NA	2	2	4	4	1.12921812210697
438.0793	170.82668781585	3.79038150998317	1.36070000964581	2.78561143757896	0.00534268722102168	1	NA	NA	NA	NA	NA	NA	NA	NA	1	2	4	4	1.12627097890566
341.2332	178.13989354256	3.85253147619255	1.38364757799093	2.78433001110476	0.00536384287740956	1	NA	NA	NA	NA	NA	NA	NA	NA	2	2	4	4	1.15315742542495
480.9543	8642.28456049429	-2.53414112745915	0.910244800405267	-2.78402153610862	0.00536894691594073	1	NA	NA	NA	NA	NA	NA	NA	NA	2	2	4	4	-1.10686827393498
514.7479	5020.70475167902	-1.67911540222955	0.603210387585369	-2.78363144399915	0.00537540767373249	1	NA	NA	NA	NA	NA	NA	NA	NA	2	2	4	4	-0.75313812919625
418.9228	171.12582881445	3.79296467749182	1.36287590491974	2.78305945816482	0.00538489367361639	1	NA	NA	NA	NA	NA	NA	NA	NA	0	2	2	4	1.12823465212539
480.0864	1388.77782300181	2.51857341895316	0.905765344119021	2.78060254270692	0.00542581209850959	1	NA	NA	NA	NA	NA	NA	NA	NA	1	2	4	4	0.728500932611839
357.1268	195.509127939384	3.9902230354184	1.43542988340136	2.77981048155642	0.00543906310216683	1	,Derricin,Isoderricin_A	1	C22H24O2	[M+K-2H]-	320.17763	357.1262366	1.627995763	LMFA01030678,LMFA01030679,LMPK12120009,LMPK12140014	0	2	4	4	1.21175639612201
498.0443	533.416699030721	-1.5510750117667	0.55834399478337	-2.77799175106826	0.00546960067645993	1	NA	NA	NA	NA	NA	NA	NA	NA	1	2	4	4	-0.705631905781181
633.9729	168.903460224425	3.7734690333515	1.35871680569216	2.77722996988266	0.00548243736187968	1	NA	NA	NA	NA	NA	NA	NA	NA	2	2	4	4	1.12138069614619
688.9583	167.175151569258	3.75810884776432	1.35657733682149	2.77028721161574	0.00560068820419619	1	NA	NA	NA	NA	NA	NA	NA	NA	2	2	4	4	1.11651708501656
463.2901	1323.40076524157	-1.25292686054915	0.452497468108749	-2.76891463235333	0.00562433698257844	1	NA	NA	NA	NA	NA	NA	NA	NA	2	2	4	4	-0.579617576858442
351.0562	177.73534073737	3.84901676336723	1.39018152108022	2.76871523970222	0.00562777989099887	1	NA	NA	NA	NA	NA	NA	NA	NA	2	2	4	4	1.1501289074754
361.0991	167.103154332697	3.75744806780619	1.35719935738402	2.76853068590351	0.00563096827152124	1	NA	NA	NA	NA	NA	NA	NA	NA	2	2	4	4	1.11457901800835
332.0842	166.569750163851	3.75270499888643	1.35580228199683	2.76788514720556	0.00564213352275837	1	NA	NA	NA	NA	NA	NA	NA	NA	1	2	2	4	1.11167974235131
425.0415	166.40719877897	3.7512154833805	1.35617888212722	2.76601820955696	0.00567453660551745	1	NA	NA	NA	NA	NA	NA	NA	NA	2	2	4	4	1.11071539118856
313.0657	179.994308636713	3.86771596080143	1.39927092677128	2.76409370537407	0.00570811443778049	1	NA	NA	NA	NA	NA	NA	NA	NA	1	2	2	4	1.15822859226483
898.2448	94.7944867499304	2.8992014127496	1.04924764740367	2.76312405362413	0.00572510025771225	1	NA	NA	NA	NA	NA	NA	NA	NA	1	2	3	4	0.81975341194384
312.1182	174.739209970811	3.82369385507387	1.38384646365623	2.76309110547667	0.00572567822496734	1	NA	NA	NA	NA	NA	NA	NA	NA	1	2	4	4	1.14010921063811
361.0716	185.360586214714	3.91097500264792	1.41588524103174	2.7622118582139	0.00574112118771714	1	Tephcalostan	1	C21H14O6	[M-H]-	362.07904	361.0717636	-0.341760316	LMPK12090001	2	2	2	4	1.18090437857597
232.1192	197.497906211015	4.00510168620622	1.44998594604372	2.76216586590657	0.00574193002229801	1	NA	NA	NA	NA	NA	NA	NA	NA	2	2	4	4	1.21719342200518
330.928	196.58581262849	3.99817317941683	1.44926384538175	2.75876141680997	0.00580208778560009	1	NA	NA	NA	NA	NA	NA	NA	NA	2	2	4	4	1.215014300959
358.058	172.433906252967	3.80390520314274	1.37945065392581	2.75755076291937	0.00582361703485215	1	NA	NA	NA	NA	NA	NA	NA	NA	1	2	2	4	1.13316297011001
388.0038	166.757264240707	3.75429200231223	1.36158576462905	2.75729381126061	0.00582819570135829	1	NA	NA	NA	NA	NA	NA	NA	NA	2	2	4	4	1.11361155262878
360.2025	163.676816888868	3.72651320430468	1.3528413349413	2.75458260185875	0.00587670536634635	1	NA	NA	NA	NA	NA	NA	NA	NA	0	2	4	4	1.10112812360902
354.0822	184.261559977694	3.90204752652566	1.41684366931975	2.75404239085819	0.00588641433312487	1	NA	NA	NA	NA	NA	NA	NA	NA	1	2	4	4	1.17569763657297
353.0045	163.249865192835	3.72259178905559	1.3521908098598	2.75300775741965	0.00590504970057989	1	NA	NA	NA	NA	NA	NA	NA	NA	0	2	4	4	1.09732142614039
318.9816	178.119924422132	3.85207054496461	1.39961397944948	2.75223783237703	0.00591895174412786	1	NA	NA	NA	NA	NA	NA	NA	NA	2	2	4	4	1.15113724044353
517.763	905.290419896785	-1.67584970715934	0.609041309533115	-2.75161911175455	0.00593014495506793	1	NA	NA	NA	NA	NA	NA	NA	NA	2	2	3	4	-0.751757476601731
449.1379	163.546633055366	3.72526683095739	1.35424325902863	2.75081068790363	0.00594479881244047	1	Laxiflorin,Heteroflavanone_C	1	C23H26O7	[M+Cl]-	414.167855	449.1372566	1.394673879	LMPK12140443,LMPK12140478	2	2	3	4	1.09922278377716
878.9128	83.0153831329628	2.69627206174977	0.980673312226439	2.7494090316666	0.00597028322280596	1	NA	NA	NA	NA	NA	NA	NA	NA	2	2	4	4	0.767722838251329
484.0288	643.681757518591	-2.61208796390724	0.95031792243746	-2.74864642898402	0.00598418990197239	1	NA	NA	NA	NA	NA	NA	NA	NA	2	2	4	4	-1.13217510608544
252.0995	180.764511522831	3.8737059180666	1.40935246391622	2.74857143067149	0.00598555913224621	1	NA	NA	NA	NA	NA	NA	NA	NA	0	2	2	4	1.16332972122536
338.0013	162.143141718764	3.7123905714559	1.35168486701023	2.74649118449278	0.00602365048162606	1	NA	NA	NA	NA	NA	NA	NA	NA	0	2	3	4	1.09542402724258
366.9885	161.454162847647	3.70602844416105	1.35051853052818	2.74415223515049	0.00606673964780167	1	NA	NA	NA	NA	NA	NA	NA	NA	2	2	4	4	1.0925853007205
458.1161	192.127518853064	3.96405238581741	1.44590763307258	2.7415668159893	0.00611469230428058	1	NA	NA	NA	NA	NA	NA	NA	NA	1	2	2	4	1.19778513831763
422.09	161.150132851311	3.7031782942309	1.35170708322037	2.7396307529944	0.00615082436650566	1	NA	NA	NA	NA	NA	NA	NA	NA	1	2	4	4	1.08881397226003
313.2177	180.115287186064	3.86813852868916	1.41200531692669	2.73946456314228	0.00615393485190744	1	NA	NA	NA	NA	NA	NA	NA	NA	2	2	0	4	1.16026542119272
427.8403	1421.42227557354	-2.81759933895074	1.02887114545751	-2.73853470513826	0.00617136464997862	1	NA	NA	NA	NA	NA	NA	NA	NA	2	2	3	4	-1.19141504794109
638.9748	159.80943165819	3.69072432712376	1.34838274764309	2.73714887970421	0.00619742386760799	1	NA	NA	NA	NA	NA	NA	NA	NA	2	2	3	4	1.08412147913065
351.1287	159.108729832326	3.68412896074886	1.34772148740463	2.73359814707974	0.00626464496570327	1	NA	NA	NA	NA	NA	NA	NA	NA	2	2	4	4	1.07945273715863
420.0072	159.65608736639	3.68923376005864	1.35015178001685	2.73245853885597	0.0062863583064948	1	NA	NA	NA	NA	NA	NA	NA	NA	2	2	4	4	1.0831858416267
592.9921	1505.24905765838	-1.82899844923789	0.669879359441793	-2.73034005818897	0.00632690252671311	1	NA	NA	NA	NA	NA	NA	NA	NA	0	2	2	4	-0.834398170563969
426.0632	1714.21487570477	-1.79082171419247	0.656005760773773	-2.72988717672259	0.00633560040349665	1	NA	NA	NA	NA	NA	NA	NA	NA	0	2	3	4	-0.814669160201088
357.1555	158.141397284837	3.67501386186104	1.34649173168368	2.7293252348945	0.00634640781391466	1	NA	NA	NA	NA	NA	NA	NA	NA	1	2	3	4	1.07666275080501
618.0492	157.911737661132	3.6728399842615	1.34627178883212	2.72815639065546	0.00636894048968857	1	NA	NA	NA	NA	NA	NA	NA	NA	2	2	4	4	1.07388112014295
663.1595	775.347794686293	-1.73015679888831	0.634723790792669	-2.72584204970105	0.00641376826587515	1	NA	NA	NA	NA	NA	NA	NA	NA	0	2	4	4	-0.77894548663921
416.0411	1097.95667524561	-2.46500408434388	0.904768659728301	-2.72445785764078	0.00644071494116353	1	NA	NA	NA	NA	NA	NA	NA	NA	2	2	3	4	-1.0831858416267
237.1135	175.693077798395	3.83109160886171	1.40647902719808	2.72388818800507	0.00645183450440684	1	NA	NA	NA	NA	NA	NA	NA	NA	2	2	4	4	1.14210398208638
398.0832	3287.98049488818	1.59400881899705	0.585341044154212	2.72321381682761	0.00646502009227976	1	NA	NA	NA	NA	NA	NA	NA	NA	2	2	2	4	0.55760722574206
519.1212	210.644897870693	4.10110917055016	1.50598187446873	2.72321283547779	0.00646503929769404	1	NA	NA	NA	NA	NA	NA	NA	NA	2	2	4	4	1.26436086049551
325.0421	3587.68402547769	-1.44754397848504	0.531567671527676	-2.72316029739907	0.00646606756414381	1	NA	NA	NA	NA	NA	NA	NA	NA	2	2	1	4	-0.661608382837906
515.7474	1617.92132435905	-1.62896680390272	0.598267984915931	-2.72280457081725	0.00647303365643121	1	NA	NA	NA	NA	NA	NA	NA	NA	2	2	0	4	-0.728500932611839
510.9982	1057.60573773274	2.36178653783968	0.86743232138407	2.72273292061705	0.00647443757846955	1	NA	NA	NA	NA	NA	NA	NA	NA	1	2	4	4	0.697648399736279
612.9937	156.779480592694	3.66203368404493	1.34525737003654	2.72218072586769	0.00648526653755592	1	NA	NA	NA	NA	NA	NA	NA	NA	1	2	3	4	1.07018515390672
702.9743	156.519683828081	3.65955750778245	1.34471361943589	2.72144005600066	0.00649981721997511	1	NA	NA	NA	NA	NA	NA	NA	NA	2	2	4	4	1.06834264160682
704.1145	756.472795907589	2.45087675845544	0.901170210903731	2.71966020270199	0.00653490311549098	1	NA	NA	NA	NA	NA	NA	NA	NA	2	2	4	4	0.715675014205016
461.1748	819.685206481237	-1.04340899752279	0.38408506828304	-2.71660911523349	0.00659544506264623	1	NA	NA	NA	NA	NA	NA	NA	NA	2	2	4	4	-0.497228597566651
612.0281	157.12494250789	3.66527131571118	1.34955902656729	2.71590293092558	0.00660952937601765	1	NA	NA	NA	NA	NA	NA	NA	NA	2	2	4	4	1.07203130650871
643.7618	1505.43097796377	-1.74708608514222	0.643388126799244	-2.71544657473508	0.00661864543558019	1	NA	NA	NA	NA	NA	NA	NA	NA	2	2	4	4	-0.787427250848276
716.7464	1040.96619696569	-1.70257886395857	0.627256365920707	-2.71432695857852	0.00664105852394898	1	NA	NA	NA	NA	NA	NA	NA	NA	0	2	2	4	-0.7621476545735
685.9875	155.220700005017	3.64710404726257	1.34392913327513	2.71376217462794	0.00665239055188135	1	NA	NA	NA	NA	NA	NA	NA	NA	2	2	4	4	1.06375215268181
692.052	155.781725453103	3.65241558145071	1.34728573965285	2.71094354668359	0.00670920480516112	1	NA	NA	NA	NA	NA	NA	NA	NA	0	2	2	4	1.06558565379841
436.2315	1591.65225257121	-2.6343851532982	0.974122669305098	-2.70436695121516	0.00684346693316471	1	NA	NA	NA	NA	NA	NA	NA	NA	2	2	3	4	-1.14210398208638
219.0513	171.152132973584	3.79196289464031	1.402289942755	2.70412186454854	0.00684851674833989	1	NA	NA	NA	NA	NA	NA	NA	NA	2	2	0	4	1.12725227217814
248.9996	1751.82420959769	1.15117026572531	0.425914655464742	2.70281909991849	0.00687541541431016	1	NA	NA	NA	NA	NA	NA	NA	NA	2	2	4	4	0.441476485578476
444.1294	1237.45625540914	-2.7734833449507	1.026745381432	-2.70123771200463	0.00690819443565186	1	NA	NA	NA	NA	NA	NA	NA	NA	2	2	3	4	-1.17673643372433
1114.7365	97.0047136571202	-2.47328247759808	0.916554130093933	-2.69845762120412	0.006966160678977	1	NA	NA	NA	NA	NA	NA	NA	NA	2	2	0	4	-1.0869341028095
594.9046	739.232105678539	-1.86042835298933	0.689541759377941	-2.69806480562929	0.00697438620399257	1	NA	NA	NA	NA	NA	NA	NA	NA	0	2	4	4	-0.844756842765998
994.9858	88.4747287625083	2.79469594808757	1.03608601741112	2.69735900410153	0.00698918754954961	1	NA	NA	NA	NA	NA	NA	NA	NA	2	2	4	4	0.79311335791767
831.2358	77.4298204289967	2.58787763152901	0.95972064492904	2.69649053107569	0.00700743898570459	1	NA	NA	NA	NA	NA	NA	NA	NA	1	2	3	4	0.740079167998065
453.0554	152.062938242087	3.61621301667716	1.34120632798858	2.69623915516445	0.00701272976978035	1	NA	NA	NA	NA	NA	NA	NA	NA	2	2	4	4	1.05554527822409
979.2446	89.7150977843684	2.8148623052417	1.04503872278794	2.69354832874733	0.00706958953858279	1	NA	NA	NA	NA	NA	NA	NA	NA	2	2	4	4	0.798825224200358
368.9794	150.654986084543	3.602321257002	1.33776495739749	2.69279086515318	0.00708566996904721	1	NA	NA	NA	NA	NA	NA	NA	NA	2	2	1	4	1.04921097355102
307.1473	2679.1155367437	-1.18405393621417	0.439872535597676	-2.6918114689869	0.00710651055503477	1	NA	NA	NA	NA	NA	NA	NA	NA	2	2	3	4	-0.549120651153117
744.0658	151.684680598719	3.61244030005037	1.34357964293606	2.68866852742446	0.00717376143035481	1	NA	NA	NA	NA	NA	NA	NA	NA	2	2	0	4	1.05373116226917
883.0368	94.2191058848337	2.8905702174453	1.07555291833742	2.68752022161171	0.00719847435162183	1	NA	NA	NA	NA	NA	NA	NA	NA	2	2	4	4	0.814669160201088
676.9478	149.641189894861	3.59219213965282	1.33664730496284	2.68746446898548	0.00719967615784567	1	NA	NA	NA	NA	NA	NA	NA	NA	2	2	0	4	1.0438148856483
420.0501	149.57839975138	3.59152767675036	1.33653935402223	2.68718438102245	0.00720571647242099	1	NA	NA	NA	NA	NA	NA	NA	NA	2	2	4	4	1.04291848943529
382.0359	150.907520715352	3.60474018745858	1.34205862689823	2.68597817950016	0.00723178114873248	1	NA	NA	NA	NA	NA	NA	NA	NA	2	2	2	4	1.050113294966
433.1178	149.39045749773	3.58963307898299	1.33656507851975	2.68571514898363	0.00723747617136642	1	NA	NA	NA	NA	NA	NA	NA	NA	0	2	3	4	1.04023431506665
730.9513	149.242002203666	3.58814639770738	1.3361750837552	2.68538639982959	0.00724459976416426	1	NA	NA	NA	NA	NA	NA	NA	NA	0	2	3	4	1.03934125413266
469.0901	148.972855620375	3.58542730309497	1.33619791371933	2.6833055689444	0.00728983496855785	1	,Dihydroformononetin_7-O-glucoside,Medicarpin_3-O-glucoside,Agehoustin_B,Agecorynin_C,Benthamitin,Hibiscetin_heptamethyl_ether,Strobopinin_7-galactoside,Pinostrobin_5-O-glucoside,Isosakuranetin_7-O-rhamnoside,Artonin_P,Agehoustin_D,Digicitrin,Monospermoside,Coreopsin,Chalconaringenin_4-glucoside,Isosalipurposide,Palodulcin_B,Isomonospermoside,Isocoreopsin,Isookaninrhamnoside,Hemiphloin,Isohemiphl…	1	C22H24O9	[M+K-2H]-	432.142035	469.0906416	-1.062907583	LMPK12020235,LMPK12050446,LMPK12070005,LMPK12110625,LMPK12111286,LMPK12111494,LMPK12111503,LMPK12113064,LMPK12113278,LMPK12113345,LMPK12120355,LMPK12140132,LMPK12140143,LMPK12140339,LMPK12111511,LMPK12111504,LMPK12113365,LMPK12113366,LMPK12113367,LMPK12113384,LMPK12113385,LMPK12120026,LMPK12120101,LMPK12120247,LMPK12120250,LMPK12120251,LMPK12120368,LMPK12120369,LMPK12140064,LMPK12140066,LMPK12140…	2	2	3	4	1.03755761452001
952.6864	191.208092605804	-3.15282533696553	1.17588239434772	-2.68124206308443	0.00733494366363211	1	NA	NA	NA	NA	NA	NA	NA	NA	2	2	4	4	-1.26320494369304
432.2728	1397.79465978642	-1.17554815080605	0.438531010954253	-2.68064999154342	0.00734793263201042	1	NA	NA	NA	NA	NA	NA	NA	NA	2	2	4	4	-0.546099322317445
664.9604	148.462469184229	3.58027453024499	1.33563853865516	2.68057144700985	0.00734965730507599	1	NA	NA	NA	NA	NA	NA	NA	NA	1	2	2	4	1.0348883272189
491.3221	523.53594091837	-1.50577634065093	0.562148849748507	-2.67860788352513	0.00739289122882355	1	NA	NA	NA	NA	NA	NA	NA	NA	0	2	4	4	-0.68970911378963
846.2323	86.3330992800502	2.75480320546042	1.02917942386477	2.67669868011508	0.00743514685068813	1	NA	NA	NA	NA	NA	NA	NA	NA	2	2	4	4	0.781766489493301
432.1629	164.099567924909	3.72921034673144	1.39328910817618	2.67655171123313	0.00743840861520185	1	NA	NA	NA	NA	NA	NA	NA	NA	0	2	3	4	1.1030374692977
448.9124	147.912595788498	3.57468812309053	1.33568539870882	2.67629497675584	0.00744410954962143	1	NA	NA	NA	NA	NA	NA	NA	NA	0	2	3	4	1.03311289122998
617.0926	147.460253223696	3.57010246317646	1.33440166504651	2.675433159814	0.00746327535009969	1	,Orientin_2-O-beta-L-arabinofuranoside,Adonivernith,Isoorientin_2-O-xyloside,Isoorientin_2-O-beta-L-arabinofuranoside,Lucenin_1,Lucenin_3,Carlinoside,Isocarlinoside,Neocarlinoside,Orientin_2-O-beta-arabinopyranoside,Isoorientin_2-O-apiofuranoside,Isoorientin_2-O-arabinoside,Isoorientin_7-O-xyloside,Isoorientin_7-O-apiofuranoside,Luteolin_7-arabinofuranosyl-(1->6)-glucoside,Luteolin_7-arabinopyran…	1	C26H28O15	[M+K-2H]-	580.142825	617.0914316	1.925160421	LMPK12100034,LMPK12110481,LMPK12110482,LMPK12110484,LMPK12110485,LMPK12110486,LMPK12110487,LMPK12110488,LMPK12110489,LMPK12110490,LMPK12110492,LMPK12110518,LMPK12110519,LMPK12110534,LMPK12110630,LMPK12110654,LMPK12110655,LMPK12110656,LMPK12110657,LMPK12110664,LMPK12110708,LMPK12110709,LMPK12110710,LMPK12110713,LMPK12111132,LMPK12111187,LMPK12111192,LMPK12111351,LMPK12111664,LMPK12111665,LMPK12111…	2	2	4	4	1.03045582665485
775.4026	100.687776896316	2.99071535568949	1.11785600835144	2.67540303343724	0.00746394612527601	1	,Pandaroside_C	1	C40H66O12	[M+K-2H]-	738.45543	775.4040366	-1.793774515	LMST01080055,LMST01080089,LMST05050005	2	2	1	4	0.841788009966827
890.5937	308.906548168289	-2.68765065482202	1.00474334169276	-2.67496239417119	0.00747376330585386	1	NA	NA	NA	NA	NA	NA	NA	NA	2	2	4	4	-1.15518232760787
689.0987	147.240086144266	3.56791242948944	1.33408028541494	2.67443606542743	0.00748550477256134	1	NA	NA	NA	NA	NA	NA	NA	NA	2	2	4	4	1.02957175360055
609.1856	1203.98656352708	-1.8821400681179	0.703972235355036	-2.67359985748397	0.00750419311846364	1	NA	NA	NA	NA	NA	NA	NA	NA	2	2	3	4	-0.855206962422434
320.0179	166.131526253069	3.74728307677842	1.40159716849577	2.67358065570302	0.00750462274853049	1	NA	NA	NA	NA	NA	NA	NA	NA	2	2	3	4	1.10878978125721
600.0211	146.806015040026	3.56341907186048	1.33378547963121	2.6716583185819	0.00754774586106309	1	NA	NA	NA	NA	NA	NA	NA	NA	2	2	4	4	1.02868848451268
341.1832	1174.54011661407	-1.0657779401506	0.39907327183568	-2.67063222562656	0.00757085467280606	1	NA	NA	NA	NA	NA	NA	NA	NA	2	2	4	4	-0.506076678091484
702.7301	1236.90169466427	-1.70034257896046	0.636904482181396	-2.66969793199884	0.00759195120891702	1	NA	NA	NA	NA	NA	NA	NA	NA	2	2	4	4	-0.760757559046127
347.9958	163.709616038864	3.72542333334698	1.39545477100739	2.66968404189665	0.00759226524737538	1	NA	NA	NA	NA	NA	NA	NA	NA	0	2	2	4	1.10017495444469
427.1103	3267.55767497461	-1.73626672982604	0.650399752278786	-2.66953780923614	0.00759557209820106	1	NA	NA	NA	NA	NA	NA	NA	NA	1	2	2	4	-0.781766489493301
491.8018	918.961268769178	-2.75195690575143	1.03130340453532	-2.66842608455403	0.00762075447716311	1	NA	NA	NA	NA	NA	NA	NA	NA	1	2	3	4	-1.17155507753016
307.1512	186492.351381907	-0.997724047643591	0.373956897268624	-2.66801884102407	0.00762999792070932	1	NA	NA	NA	NA	NA	NA	NA	NA	0	2	4	4	-0.470331823676425
344.9436	174.762530981675	3.82280496752069	1.4328708434523	2.66793408839988	0.00763192286331244	1	NA	NA	NA	NA	NA	NA	NA	NA	1	2	4	4	1.13911352406756
516.1804	461.492615835347	-1.64663903975389	0.617246786269738	-2.66771585755053	0.0076368814316663	1	NA	NA	NA	NA	NA	NA	NA	NA	2	2	4	4	-0.737345995939725
354.982	4367.20233385331	-4.56635005715425	1.71210559630614	-2.66709604069172	0.00765098045519814	1	NA	NA	NA	NA	NA	NA	NA	NA	0	2	2	4	-1.48156846977578
628.9678	145.221558132383	3.54713341653257	1.33103755822187	2.66493863724715	0.00770023719832653	1	NA	NA	NA	NA	NA	NA	NA	NA	0	2	2	4	1.02428412365468
373.9881	145.091659750077	3.54579366627471	1.33074211640689	2.66452351853764	0.00770974751674752	1	NA	NA	NA	NA	NA	NA	NA	NA	2	2	0	4	1.02340563353211
308.1546	14216.0354739137	-1.18704886256739	0.445731402682546	-2.66314837909866	0.00774132702893084	1	NA	NA	NA	NA	NA	NA	NA	NA	1	2	4	4	-0.552752877322435
773.2796	95.1899923642009	2.90415590441478	1.09062086296819	2.66284646023636	0.00774827597049674	1	NA	NA	NA	NA	NA	NA	NA	NA	2	2	4	4	0.821209950141641
440.0462	160.972468938896	3.7003487179261	1.39010129442625	2.6619273953366	0.00776946351583175	1	NA	NA	NA	NA	NA	NA	NA	NA	1	2	3	4	1.08787355697895
203.0735	1059.07443284797	-2.52266262293058	0.947792475687751	-2.66161917048355	0.00777658075380911	1	NA	NA	NA	NA	NA	NA	NA	NA	2	2	1	4	-1.10399365178944
398.1318	156.744198396228	3.66091049554628	1.37582574174267	2.66088239554904	0.00779361734382334	1	NA	NA	NA	NA	NA	NA	NA	NA	1	2	3	4	1.06926344400791
716.9895	144.88739099514	3.54364136604764	1.33192287082283	2.66054547427244	0.00780141917643945	1	NA	NA	NA	NA	NA	NA	NA	NA	2	2	4	4	1.02252793250837
818.3304	90.281484686486	2.82252630796237	1.06156387533877	2.6588379404505	0.0078410669500432	1	NA	NA	NA	NA	NA	NA	NA	NA	1	2	4	4	0.801690948722618
473.0374	1618.07551807281	-4.25059201373819	1.59879233065603	-2.65862672232988	0.00784598381537709	1	NA	NA	NA	NA	NA	NA	NA	NA	1	2	4	4	-1.4495996172044
682.2268	167.557933896799	3.75990101201953	1.41467907150338	2.65777665603259	0.00786580011996872	1	NA	NA	NA	NA	NA	NA	NA	NA	2	2	4	4	1.11748769299465
401.1971	159.544394104489	3.68734777412852	1.38751466348825	2.65751985990435	0.00787179522931105	1	NA	NA	NA	NA	NA	NA	NA	NA	2	2	4	4	1.08131740572806
474.0784	160.295888310586	3.6939390423665	1.39029977487817	2.65693709307419	0.00788541556984722	1	NA	NA	NA	NA	NA	NA	NA	NA	0	2	2	4	1.08505806665749
525.1666	705.520369304772	-3.74277390890549	1.40893216586753	-2.6564613964938	0.00789654912439511	1	NA	NA	NA	NA	NA	NA	NA	NA	0	2	2	4	-1.38567780675795
976.912	73.373319049724	2.50361778525903	0.942528622400815	2.65627772542525	0.00790085166428573	1	NA	NA	NA	NA	NA	NA	NA	NA	2	2	4	4	0.725790833269835
506.8149	835.094190937074	-2.68676840090073	1.01150946325334	-2.65619699914543	0.00790274336137549	1	NA	NA	NA	NA	NA	NA	NA	NA	1	2	2	4	-1.15416928497162
404.2108	869.26305606953	-1.09883622973016	0.413832069113899	-2.6552708495574	0.00792447530618212	1	NA	NA	NA	NA	NA	NA	NA	NA	2	2	4	4	-0.515558524067458
512.7845	833.580382284242	-2.73461142669245	1.02988881508548	-2.65524917509226	0.00792498453420882	1	NA	NA	NA	NA	NA	NA	NA	NA	1	2	4	4	-1.16537867167167
887.4169	90.8498844647164	2.83300335692971	1.06725280233111	2.65448200345955	0.00794302764060848	1	NA	NA	NA	NA	NA	NA	NA	NA	1	2	4	4	0.803126282217939
746.0455	142.987466587611	3.52383040609801	1.32802817581839	2.6534304544604	0.00796781878941549	1	NA	NA	NA	NA	NA	NA	NA	NA	2	2	1	4	1.01379386657492
612.9914	142.857568205304	3.52246883335219	1.32774817883033	2.65296453763942	0.00797882530416993	1	NA	NA	NA	NA	NA	NA	NA	NA	2	2	4	4	1.01292470936292
684.719	1576.1673191269	-1.61848073564825	0.610185079567869	-2.65244233240586	0.00799117771974683	1	NA	NA	NA	NA	NA	NA	NA	NA	2	2	4	4	-0.725114141309424
823.046	73.172614223254	2.49924924557874	0.942448167505105	2.65186917620613	0.00800475505581193	1	NA	NA	NA	NA	NA	NA	NA	NA	2	2	4	4	0.723761752381146
377.131	149.098494347176	3.58616008431596	1.35354857390319	2.64945060226	0.00806227573716673	1	NA	NA	NA	NA	NA	NA	NA	NA	2	2	4	4	1.03844902136496
680.0162	142.439823602351	3.51801401058106	1.32944693768658	2.64622371217229	0.00813959665934492	1	NA	NA	NA	NA	NA	NA	NA	NA	2	2	4	4	1.01118868651682
396.1822	169.167825610077	3.77415040948364	1.42722255676431	2.64440215830116	0.00818353619086287	1	NA	NA	NA	NA	NA	NA	NA	NA	2	2	4	4	1.12333358577012
466.0555	1131.54149813759	-1.72246978184547	0.651430761938007	-2.64413331774681	0.00819003911016414	1	NA	NA	NA	NA	NA	NA	NA	NA	2	2	4	4	-0.775427925386737
326.2085	155.021440872434	3.64427300566481	1.37880771876163	2.64306107086338	0.00821602146086154	1	NA	NA	NA	NA	NA	NA	NA	NA	2	2	4	4	1.06283674178311
617.0044	140.630453343141	3.4988400584821	1.32467170718972	2.64128843357336	0.00825913725704737	1	NA	NA	NA	NA	NA	NA	NA	NA	2	2	4	4	1.00513645996164
611.0529	141.182414423745	3.50467403510648	1.32785395636455	2.63935202987361	0.00830646761401341	1	NA	NA	NA	NA	NA	NA	NA	NA	2	2	4	4	1.00686190424893
312.2184	2129.84036572221	-4.34956221124279	1.64895547384267	-2.63776813882471	0.0083453619796914	1	NA	NA	NA	NA	NA	NA	NA	NA	1	2	2	4	-1.46009056073456
339.3237	161.315161270566	3.70333117008748	1.40439421346979	2.63695986110466	0.00836527293478992	1	NA	NA	NA	NA	NA	NA	NA	NA	2	2	4	4	1.08975535145468
496.7372	1332.4789038085	-1.67253644173097	0.634445622508851	-2.63621716722876	0.00838360576102975	1	NA	NA	NA	NA	NA	NA	NA	NA	1	2	3	4	-0.749689180057048
224.0156	998.251195317844	-1.43690491453607	0.545279482484889	-2.63517143169949	0.00840947986109207	1	NA	NA	NA	NA	NA	NA	NA	NA	0	2	2	4	-0.655793102883775
476.2248	642.189026961274	-1.18505443275876	0.449783334405936	-2.6347228590049	0.00842060053866715	1	NA	NA	NA	NA	NA	NA	NA	NA	1	2	4	4	-0.551541327175025
886.9443	71.6818575144742	2.4670345025739	0.936822177363283	2.63340745147329	0.00845328700965484	1	NA	NA	NA	NA	NA	NA	NA	NA	2	2	4	4	0.717692294711275
732.0302	139.217754913459	3.48367749465943	1.3239000432425	2.63137501387732	0.00850401404473855	1	NA	NA	NA	NA	NA	NA	NA	NA	2	2	3	4	1.00169451778497
380.8774	1383.74633261865	-1.944401630147	0.739207969855801	-2.63038510059124	0.00852881944298793	1	NA	NA	NA	NA	NA	NA	NA	NA	1	2	4	4	-0.886363860889323
390.972	1339.77631964085	-1.88431777220551	0.71640210333059	-2.63025159117376	0.0085321698886475	1	NA	NA	NA	NA	NA	NA	NA	NA	2	2	0	4	-0.85745843709204
447.1594	849.370061130885	-1.20805174234381	0.459294928937605	-2.63023096104752	0.00853268771076842	1	NA	NA	NA	NA	NA	NA	NA	NA	2	2	2	4	-0.561865582327607
379.0598	788.893426146074	-1.31015273246691	0.49854823917416	-2.62793573323448	0.00859047435639596	1	NA	NA	NA	NA	NA	NA	NA	NA	2	2	0	4	-0.601912394846243
907.199	83.7496271322917	2.706558339597	1.0303601382064	2.62680808315085	0.00861899301504579	1	NA	NA	NA	NA	NA	NA	NA	NA	0	2	2	4	0.77051939340796
642.762	3396.68994153204	-1.60138807620071	0.60988772350606	-2.62570964208758	0.00864685430797793	1	NA	NA	NA	NA	NA	NA	NA	NA	2	2	4	4	-0.721060936783125
690.9628	137.343078649101	3.4632223174188	1.32018550073602	2.62328461832676	0.00870864879158519	1	NA	NA	NA	NA	NA	NA	NA	NA	1	2	4	4	0.994845991296946
506.138	163.974664084692	3.72744251142841	1.42132651856952	2.62250965047769	0.00872847957898169	1	NA	NA	NA	NA	NA	NA	NA	NA	1	2	4	4	1.10208229423431
500.2604	685.136535255537	-1.37957652704675	0.526143501777127	-2.62205372182118	0.00874016526201026	1	NA	NA	NA	NA	NA	NA	NA	NA	0	2	3	4	-0.630209769688983
436.1223	159.627830289633	3.68772640018272	1.40655138412684	2.62182131545232	0.00874612733307099	1	NA	NA	NA	NA	NA	NA	NA	NA	1	2	4	4	1.08225115140288
651.972	139.36578203073	3.48512986534757	1.32957209682718	2.62124173157987	0.00876101160901411	1	NA	NA	NA	NA	NA	NA	NA	NA	1	2	4	4	1.0025538898432
330.0183	137.428743799684	3.46409978160079	1.32306650548207	2.61823556657767	0.00883857658772561	1	NA	NA	NA	NA	NA	NA	NA	NA	2	2	4	4	0.995699503140725
493.3629	152.837515923631	3.62291394119311	1.38480574500753	2.61618927727183	0.00889172523080581	1	NA	NA	NA	NA	NA	NA	NA	NA	2	2	4	4	1.05827298412632
529.0377	141.400208367106	3.50686251154278	1.34068959659663	2.61571546497043	0.00890407227320661	1	NA	NA	NA	NA	NA	NA	NA	NA	1	2	4	4	1.00772575146962
1004.9424	70.3524529494511	2.43797672444335	0.932156819204775	2.61541478237878	0.00891191568099532	1	NA	NA	NA	NA	NA	NA	NA	NA	2	2	0	4	0.712319334502372
340.1128	151.360924957619	3.60799032180642	1.37953526094148	2.61536651070745	0.00891317543869995	1	NA	NA	NA	NA	NA	NA	NA	NA	2	2	1	4	1.05192050754853
378.1056	2179.06963743117	1.49776136224639	0.57283390647321	2.6146520750975	0.00893183884724874	1	NA	NA	NA	NA	NA	NA	NA	NA	2	2	4	4	0.538267049920115
632.7719	1060.23399640759	-2.64818516513335	1.01301482456008	-2.61416230140894	0.00894465350505714	1	NA	NA	NA	NA	NA	NA	NA	NA	0	2	2	4	-1.14410330847936
439.0342	151.574507835542	3.60999518628777	1.38096329429314	2.61411378651855	0.00894592376373188	1	Jaceidin_4-O-sulfate,Veronicafolin_3-O-sulfate,Eupatin_3-O-sulfate,Quercetagetin_6,3,4-trimethyl_ether_3-O-sulfate,Luteolin_3-methyl_ether_7-sulfate,Luteolin_4-methyl_ether_7-sulfate,Luteolin_4-methyl_ether_3-sulfate,Hispidulin_7-sulfate,Hispidulin_4-sulfate,Kaempferide_3-O-sulfate,Rhamnocitrin_3-O-sulfate	1	C18H16O11S	[M-H]-	440.041337	439.0340606	0.419785198	LMPK12113033,LMPK12113034,LMPK12113035,LMPK12113036,LMPK12110800,LMPK12110825,LMPK12110826,LMPK12111171,LMPK12111172,LMPK12112039,LMPK12112590	2	2	4	4	1.0528254034517
240.1049	1745.84243346177	-1.18558947609195	0.453854378974072	-2.61226845221137	0.00899435966485856	1	NA	NA	NA	NA	NA	NA	NA	NA	2	2	0	4	-0.552147000939841
382.0045	948.689119335512	-1.52374291212503	0.583575420706034	-2.61104710387141	0.00902654598617542	1	NA	NA	NA	NA	NA	NA	NA	NA	2	2	4	4	-0.694335046938154
743.1071	134.90486107499	3.43624145383493	1.31660532456932	2.60992522946006	0.00905620144111007	1	NA	NA	NA	NA	NA	NA	NA	NA	1	2	4	4	0.988043810344107
647.0518	134.754032644856	3.4345453549222	1.31641929139945	2.60900563928308	0.00908057458915745	1	NA	NA	NA	NA	NA	NA	NA	NA	2	2	2	4	0.987196749601288
684.0768	135.30139017892	3.44060288587971	1.31927886321706	2.60794209761673	0.00910883609813603	1	NA	NA	NA	NA	NA	NA	NA	NA	1	2	3	4	0.988891580614116
420.156	1238.92811307388	-1.1339474195102	0.435412323407835	-2.60430713268552	0.00920602182167957	1	NA	NA	NA	NA	NA	NA	NA	NA	2	2	4	4	-0.526281344881195
673.996	831.236485912379	2.42667846560686	0.931845840096585	2.60416300764442	0.00920989420346357	1	NA	NA	NA	NA	NA	NA	NA	NA	2	2	2	4	0.707634809410385
1080.3853	48.3294260924186	1.83158696424664	0.70373934955549	2.60264963925002	0.00925064356315355	1	NA	NA	NA	NA	NA	NA	NA	NA	2	2	0	4	0.601912394846243
240.028	8404.18163926732	-0.951757172329919	0.365716132869267	-2.60244787360842	0.00925608849628797	1	NA	NA	NA	NA	NA	NA	NA	NA	2	2	0	4	-0.452396959748723
602.9879	133.426999365758	3.41961275977178	1.3145933016752	2.60127048830549	0.00928791899138889	1	NA	NA	NA	NA	NA	NA	NA	NA	2	2	4	4	0.977925401925585
646.9941	134.440652829843	3.43096378219921	1.31915026576695	2.60088927792049	0.00929824588804453	1	NA	NA	NA	NA	NA	NA	NA	NA	2	2	4	4	0.983815566131053
211.0339	1500.12667351182	-1.19360982903983	0.459034343064291	-2.60026258835423	0.00931524502300448	1	NA	NA	NA	NA	NA	NA	NA	NA	2	2	0	4	-0.55517841620383
460.1086	147.806242931776	3.57235763285543	1.37520249454068	2.59769571902107	0.00938516183837756	1	NA	NA	NA	NA	NA	NA	NA	NA	2	2	4	4	1.03134070583272
321.0736	152.80746245478	3.62195972192765	1.39500062828026	2.59638572807867	0.00942102369712203	1	NA	NA	NA	NA	NA	NA	NA	NA	0	2	3	4	1.05645364017439
377.1333	147.88442622724	3.57299106475618	1.37623610724107	2.59620500142154	0.00942598079048225	1	,Millinol_B,4-O-Methylpreglabridin	1	C21H24O4	[M+(37Cl)]-	340.16746	377.1339116	-1.503444752	LMPK12080007,LMPK12080010,LMPK12080011,LMPK12120483,LMPK12120485	1	2	4	4	1.03222639329975
592.2234	158.283146753661	3.67450320426233	1.41556399732569	2.59578741138109	0.00943744363306048	1	NA	NA	NA	NA	NA	NA	NA	NA	2	2	0	4	1.07573461571331
615.2766	159.634835549537	3.6870617770029	1.4213565720841	2.59404420355734	0.00948542907256169	1	NA	NA	NA	NA	NA	NA	NA	NA	0	2	2	4	1.08038460188267
683.9526	132.100108812257	3.40456959500829	1.31267970127566	2.59360268289342	0.00949761733617014	1	NA	NA	NA	NA	NA	NA	NA	NA	2	2	3	4	0.972903561702484
652.9495	131.844915594184	3.40165178391539	1.31228944022002	2.5921505421434	0.00953780253390585	1	NA	NA	NA	NA	NA	NA	NA	NA	1	2	4	4	0.970401820430593
612.9282	142.520466627228	3.51807463563255	1.3576990476539	2.59120358205433	0.00956408943641153	1	NA	NA	NA	NA	NA	NA	NA	NA	1	2	3	4	1.01205631667605
615.0136	131.554838963067	3.39830317752687	1.31156768531178	2.59102386829471	0.00956908544268262	1	NA	NA	NA	NA	NA	NA	NA	NA	2	2	4	4	0.967906137925281
589.0613	131.455077721667	3.39715697626341	1.31142557159441	2.59043063506318	0.00958559372996408	1	NA	NA	NA	NA	NA	NA	NA	NA	2	2	0	4	0.96707558240207
679.0413	131.43414767384	3.39689895945644	1.31177101182532	2.58955178063408	0.00961009686027027	1	NA	NA	NA	NA	NA	NA	NA	NA	2	2	4	4	0.966245693454083
807.4944	149.170030871549	-2.99845517396852	1.15799923901593	-2.58934123006559	0.00961597545599148	1	NA	NA	NA	NA	NA	NA	NA	NA	2	2	4	4	-1.22486625645972
372.0293	132.188004373312	3.40547935535759	1.3154761673382	2.5887807319599	0.00963164025671421	1	NA	NA	NA	NA	NA	NA	NA	NA	2	2	0	4	0.974574777511198
409.0836	1673.39327564909	-1.29478908193895	0.500166410337686	-2.58871658547558	0.00963343447265527	1	NA	NA	NA	NA	NA	NA	NA	NA	2	2	4	4	-0.594448046387573
753.0788	131.185931138376	3.39405191088659	1.31121465895668	2.58847923008061	0.00964007603794028	1	NA	NA	NA	NA	NA	NA	NA	NA	2	2	4	4	0.965416469441597
254.219	1498.37793201115	-1.0192267539665	0.394059886128929	-2.58647680173422	0.0096962697156136	1	NA	NA	NA	NA	NA	NA	NA	NA	1	2	4	4	-0.48432123421482
444.2471	157.799086956499	3.67002049663025	1.41925067810842	2.58588602650637	0.00971290418807918	1	NA	NA	NA	NA	NA	NA	NA	NA	2	2	0	4	1.0729557543944
314.1616	130.343893426654	3.38436304549407	1.30977890383577	2.58391934362567	0.00976846355942799	1	NA	NA	NA	NA	NA	NA	NA	NA	0	2	2	4	0.962932770706221
671.2872	150.06996115647	3.59478214217046	1.39212172370645	2.58223263164053	0.00981633910689264	1	NA	NA	NA	NA	NA	NA	NA	NA	2	2	4	4	1.04561019892694
368.0397	150.009951862353	3.59432177460913	1.39194670775907	2.58222657130007	0.00981651149959849	1	NA	NA	NA	NA	NA	NA	NA	NA	2	2	4	4	1.04471212137964
221.0909	5473.52452319218	-0.982417728400455	0.38079151722016	-2.57993595963551	0.00988186387569912	1	NA	NA	NA	NA	NA	NA	NA	NA	2	2	0	4	-0.464530116216941
843.0354	130.675401976633	3.38810628642338	1.31325780479392	2.57992472921572	0.00988218523820394	1	NA	NA	NA	NA	NA	NA	NA	NA	2	2	0	4	0.963760009693029
479.2976	805.645551322733	-1.49739313973679	0.580511116359629	-2.57943921750699	0.00989608723612792	1	NA	NA	NA	NA	NA	NA	NA	NA	2	2	4	4	-0.685755745375089
422.178	1414.63165232126	-1.05398750277604	0.408868514423079	-2.57781527702917	0.00994271335600082	1	NA	NA	NA	NA	NA	NA	NA	NA	2	2	4	4	-0.501352815891884
598.0286	129.998003334665	3.38026917895234	1.31151689227852	2.57737372568624	0.00995542484578403	1	NA	NA	NA	NA	NA	NA	NA	NA	2	2	4	4	0.962106190153401
351.0901	13853.8117871731	-1.81174556494974	0.703428379382337	-2.57559350468712	0.0100068212531601	1	NA	NA	NA	NA	NA	NA	NA	NA	2	2	2	4	-0.82339803025402
610.2562	148.676147711887	3.58077346862418	1.39035739933521	2.57543382035172	0.0100114429979925	1	NA	NA	NA	NA	NA	NA	NA	NA	2	2	4	4	1.03577726966848
335.0611	1857.73012328623	-1.60554367948561	0.623555515038398	-2.57482075094266	0.010029204736557	1	NA	NA	NA	NA	NA	NA	NA	NA	1	2	4	4	-0.723086054145865
640.032	128.341691916059	3.3609512678865	1.30662098822058	2.57224650314518	0.0101040921018146	1	NA	NA	NA	NA	NA	NA	NA	NA	2	2	4	4	0.960454997910684
367.1069	901.283582380268	-3.03608658911245	1.18059262443682	-2.57166318530979	0.0101211304243975	1	NA	NA	NA	NA	NA	NA	NA	NA	0	2	3	4	-1.23819008248768
960.8417	83.1066233279094	2.6953336276961	1.04817832898037	2.5714456721482	0.0101274903833938	1	NA	NA	NA	NA	NA	NA	NA	NA	2	2	4	4	0.767024637456536
654.0298	128.186259939385	3.35912166679122	1.30633599510105	2.57140711071916	0.0101286182685475	1	NA	NA	NA	NA	NA	NA	NA	NA	2	2	4	4	0.957983107704701
393.0753	784.394177328856	-1.1987441695786	0.466273888600328	-2.57090134979897	0.0101434216515684	1	NA	NA	NA	NA	NA	NA	NA	NA	2	2	0	4	-0.55760722574206
380.208	158.180554080234	3.67374467824112	1.43072183391367	2.56775607330446	0.0102359155817877	1	NA	NA	NA	NA	NA	NA	NA	NA	2	2	3	4	1.07480740637278
613.0981	127.464770791292	3.35059604346991	1.30506890239832	2.56737099268286	0.010247291175444	1	Vitexin_6-(3-hydroxy-3-methylglutarate),Apigenin_7-[6-(3-Hydroxy-3-methylglutaryl)glucoside],Maysin,Cassiaoccidentalin_B,Okanin_4-(2,4,6-triacetylglucoside),Okanin_4-(3,4,6-triacetylglucoside),	1	C27H28O14	[M+K-2H]-	576.14791	613.0965166	2.643629439	LMPK12110234,LMPK12110401,LMPK12110512,LMPK12110522,LMPK12120160,LMPK12120161,LMPK12140094	2	2	4	4	0.953876246802849
816.5571	368.974796340977	-2.60652725286227	1.01560571641732	-2.5664755630336	0.0102737864112256	1	NA	NA	NA	NA	NA	NA	NA	NA	0	2	4	4	-1.1302026854979
513.0752	127.406726919949	3.34989015588975	1.3053947933714	2.56618930372634	0.0102822695087387	1	NA	NA	NA	NA	NA	NA	NA	NA	1	2	3	4	0.95223800048686
642.0744	127.262875172424	3.34817614049037	1.30537919469042	2.5649069282772	0.0103203483933462	1	NA	NA	NA	NA	NA	NA	NA	NA	2	2	3	4	0.951419834981988
660.9899	127.712844601158	3.35346591493533	1.30846945906902	2.56289200461838	0.0103804331358244	1	NA	NA	NA	NA	NA	NA	NA	NA	2	2	3	4	0.956338427803112
457.1414	3319.94911824225	-0.82003197377555	0.32000376083551	-2.56256980116264	0.0103900700121863	1	NA	NA	NA	NA	NA	NA	NA	NA	1	2	4	4	-0.383703363703103
436.1934	1031.69030237197	-0.963672420302011	0.376402366421688	-2.56021881441202	0.0104606276505254	1	NA	NA	NA	NA	NA	NA	NA	NA	2	2	4	4	-0.457011168294517
813.5376	347.332357743821	-2.6064212565647	1.01817238505195	-2.55990173651361	0.0104701763201991	1	NA	NA	NA	NA	NA	NA	NA	NA	0	2	2	4	-1.12921812210697
250.0281	806.837441702559	2.2700345933674	0.887239708026216	2.55853584192867	0.0105113983797783	1	NA	NA	NA	NA	NA	NA	NA	NA	1	2	3	4	0.680501194012713
742.0498	126.142341058734	3.33480330535544	1.30356509148183	2.55821771167912	0.0105210201060375	1	NA	NA	NA	NA	NA	NA	NA	NA	0	2	2	4	0.947338522545227
732.1806	438.956340034311	-1.54509746019822	0.604053334292216	-2.55788251216036	0.0105311665613954	1	NA	NA	NA	NA	NA	NA	NA	NA	2	2	4	4	-0.704298208091341
424.0635	141.565240809885	3.50778684431668	1.3730732469649	2.55469753858394	0.0106280105105531	1	NA	NA	NA	NA	NA	NA	NA	NA	1	2	2	4	1.00945570582896
684.9075	125.439408822398	3.32635555942007	1.30222641947481	2.55436037057333	0.010638308832226	1	NA	NA	NA	NA	NA	NA	NA	NA	2	2	4	4	0.943272929339708
394.132	144.513504474707	3.5380874047413	1.38524082202416	2.55413163436183	0.0106453003087211	1	NA	NA	NA	NA	NA	NA	NA	NA	2	2	4	4	1.01989954315767
732.9095	125.142498234269	3.32278788305287	1.30123696476745	2.55356093703248	0.0106627618757273	1	NA	NA	NA	NA	NA	NA	NA	NA	1	2	4	4	0.94165105137819
357.1861	139.782827377496	3.48817701906615	1.36628716475321	2.55303358550997	0.010678919832551	1	NA	NA	NA	NA	NA	NA	NA	NA	2	2	4	4	1.0034140029465
384.0677	150.473327743106	3.59862885784124	1.40966153617534	2.55283184331251	0.0106851069330912	1	NA	NA	NA	NA	NA	NA	NA	NA	1	2	4	4	1.04650912059701
671.0646	124.697132352076	3.31741701332851	1.30030227149081	2.55126602949408	0.0107332363372416	1	NA	NA	NA	NA	NA	NA	NA	NA	2	2	3	4	0.939222868056358
236.0761	913.367645425348	-1.20622166053884	0.472912058225872	-2.55062572323483	0.0107529732948974	1	NA	NA	NA	NA	NA	NA	NA	NA	2	2	4	4	-0.56003932913618
655.0493	125.24909343268	3.32402129327123	1.30368332204634	2.54971528519185	0.0107810924181239	1	NA	NA	NA	NA	NA	NA	NA	NA	0	2	3	4	0.942461680467146
391.0964	1884.98947941521	-1.60680792245961	0.630280377370667	-2.5493541924353	0.0107922629569849	1	NA	NA	NA	NA	NA	NA	NA	NA	2	2	4	4	-0.723761752381147
389.2096	143.592002903496	3.52857075740629	1.38445537842248	2.54870674230536	0.0108123178337186	1	NA	NA	NA	NA	NA	NA	NA	NA	0	2	2	4	1.01466379031717
458.2134	1271.99108879508	-2.47913953854162	0.973441033708203	-2.54677936587247	0.0108722148779211	1	NA	NA	NA	NA	NA	NA	NA	NA	0	2	3	4	-1.08975535145468
624.751	2403.8433217981	-1.61206473342043	0.633036933420975	-2.54655715695564	0.0108791393862349	1	NA	NA	NA	NA	NA	NA	NA	NA	1	2	4	4	-0.724437781224687
344.0726	3120.47291810873	0.895342143052125	0.351752448853419	2.5453757208247	0.0109160213428102	1	NA	NA	NA	NA	NA	NA	NA	NA	1	2	4	4	0.359182694307707
716.9356	124.279673200318	3.31237923279768	1.30141659175207	2.54521054502486	0.0109211866286752	1	NA	NA	NA	NA	NA	NA	NA	NA	2	2	2	4	0.935188154541933
679.1537	124.557741425493	3.31564114590404	1.30282599371183	2.54496084811569	0.010928999135426	1	NA	NA	NA	NA	NA	NA	NA	NA	2	2	4	4	0.937607151126535
707.0271	124.935856343264	3.32020897185445	1.30467816714033	2.54484903287059	0.0109324992159815	1	NA	NA	NA	NA	NA	NA	NA	NA	2	2	4	4	0.940031646643463
481.9938	123.516181230973	3.30297628488917	1.29886462383165	2.54297193432322	0.0109914057320663	1	NA	NA	NA	NA	NA	NA	NA	NA	2	2	4	4	0.93197131234319
594.0376	122.908406689497	3.29552979938497	1.29716799955307	2.54055743012503	0.0110675915529648	1	NA	NA	NA	NA	NA	NA	NA	NA	1	2	2	4	0.927963770543313
661.0312	122.811018584166	3.29434825173742	1.29689472928954	2.54018169504177	0.0110794893617976	1	NA	NA	NA	NA	NA	NA	NA	NA	1	2	4	4	0.927164049552603
862.8655	79.2629307571647	2.62145175865539	1.03209754054871	2.53992636903457	0.0110875808494952	1	NA	NA	NA	NA	NA	NA	NA	NA	1	2	2	4	0.749000460377991
307.0891	3350.33918289887	-1.20693777319482	0.475393302927769	-2.53881946960916	0.0111227201293555	1	NA	NA	NA	NA	NA	NA	NA	NA	2	2	3	4	-0.561256623326017
758.1362	128.293548268795	3.35994380638689	1.3240617529075	2.5376035513516	0.0111614342723187	1	NA	NA	NA	NA	NA	NA	NA	NA	2	2	4	4	0.95880642014292
388.9756	833.948823352745	2.21473346552489	0.872885305310247	2.53725598546732	0.0111725225446386	1	NA	NA	NA	NA	NA	NA	NA	NA	2	2	4	4	0.666146887577171
666.0007	122.302862558492	3.28803379990351	1.29648919071184	2.53610583370788	0.0112092852211679	1	NA	NA	NA	NA	NA	NA	NA	NA	2	2	4	4	0.925566383780038
502.0106	122.103340075693	3.28555747571228	1.29624297158884	2.53467717682981	0.0112550994218803	1	NA	NA	NA	NA	NA	NA	NA	NA	1	2	2	4	0.923971077062404
608.0327	122.189147951874	3.28660749970563	1.29693261561927	2.53413898310847	0.011272401301205	1	NA	NA	NA	NA	NA	NA	NA	NA	2	2	4	4	0.924768436228834
358.9913	1449.012374901	2.2652644362105	0.894442457935196	2.53259940437066	0.0113220262425808	1	NA	NA	NA	NA	NA	NA	NA	NA	2	2	4	4	0.678535578934967
759.4913	312.477612008292	-2.95397389007728	1.16712268839626	-2.53098831806306	0.011374163672234	1	NA	NA	NA	NA	NA	NA	NA	NA	2	2	4	4	-1.21610313963845
336.0703	121.159167986503	3.27381676978793	1.29404192007594	2.52991554523659	0.0114089984907746	1	NA	NA	NA	NA	NA	NA	NA	NA	0	2	2	4	0.919993059094886
769.0022	121.126657709527	3.27339657569815	1.29430285558942	2.52908085736043	0.011436167747941	1	NA	NA	NA	NA	NA	NA	NA	NA	2	2	3	4	0.919199201555755
491.1247	126.007339618345	3.33270255233802	1.31933425014355	2.52604868855288	0.011535349325943	1	NA	NA	NA	NA	NA	NA	NA	NA	2	2	4	4	0.946524152405555
451.958	134.549472347027	3.43077981941637	1.35822009310691	2.52593805439037	0.0115389825350839	1	NA	NA	NA	NA	NA	NA	NA	NA	2	2	4	4	0.98297202625274
612.1715	4936.2503208042	-0.94179212348115	0.373021463532689	-2.52476657659839	0.0115775160390988	1	NA	NA	NA	NA	NA	NA	NA	NA	1	2	2	4	-0.446068089437322
747.0615	121.194194125146	3.27432332918896	1.297232943804	2.52408277543996	0.0116000610985956	1	NA	NA	NA	NA	NA	NA	NA	NA	2	2	0	4	0.920787496846523
380.0387	138.879211712199	3.47824372662987	1.37822282079576	2.52371653853591	0.0116121520135569	1	NA	NA	NA	NA	NA	NA	NA	NA	2	2	4	4	0.999120828822283
433.0563	133.755408133528	3.42193661000176	1.35727264871858	2.52118585991728	0.0116960056475556	1	NA	NA	NA	NA	NA	NA	NA	NA	0	2	3	4	0.979604837861098
310.1512	4914.77520676701	1.14196585819058	0.453013865169278	2.52081877839184	0.0117082133401603	1	NA	NA	NA	NA	NA	NA	NA	NA	1	2	4	4	0.43861145863114
615.6676	144.188744724814	3.53446473272229	1.40257843506817	2.51997652633987	0.0117362660703757	1	NA	NA	NA	NA	NA	NA	NA	NA	1	2	2	4	1.01815119095841
702.7844	977.662626906956	-1.57087477261758	0.623405363278257	-2.51982877458245	0.0117411933523832	1	NA	NA	NA	NA	NA	NA	NA	NA	2	2	4	4	-0.709640555836126
494.7736	700.563882604897	-2.6225555416579	1.04123292848969	-2.51870207894973	0.0117788272130163	1	NA	NA	NA	NA	NA	NA	NA	NA	2	2	4	4	-1.13911352406756
251.1018	3446.04567988096	-1.07772354370699	0.427987614157117	-2.51811853441008	0.0117983607780073	1	NA	NA	NA	NA	NA	NA	NA	NA	2	2	3	4	-0.509626994830544
586.9665	119.634842635077	3.25456464524573	1.29368387395057	2.51573410690136	0.0118784759456998	1	NA	NA	NA	NA	NA	NA	NA	NA	1	2	3	4	0.913658332181466
734.1681	207.895899609462	-3.17991503359323	1.26462203728597	-2.51451812465462	0.0119195175687892	1	NA	NA	NA	NA	NA	NA	NA	NA	2	2	4	4	-1.27016595300705
644.1426	124.350878875559	3.31273727638113	1.31783008652946	2.51378179193442	0.0119444312187191	1	NA	NA	NA	NA	NA	NA	NA	NA	2	2	0	4	0.935993878158488
650.9449	118.398506229895	3.23890037116463	1.2887926932284	2.51312750932134	0.0119666074486196	1	NA	NA	NA	NA	NA	NA	NA	NA	2	2	4	4	0.909717681916046
426.1813	1670.09637211374	-4.13134208734354	1.64620410118199	-2.50961717588797	0.0120862109548933	1	NA	NA	NA	NA	NA	NA	NA	NA	2	2	4	4	-1.44073268632248
796.0219	118.001691674769	3.23376214667074	1.28855882846	2.50959605044615	0.0120869339332872	1	NA	NA	NA	NA	NA	NA	NA	NA	1	2	2	4	0.908145372226978
383.0712	136.74921996767	3.45473401705036	1.37718551057128	2.50854659051509	0.012122898003995	1	,Amorphaquinone,Hamilcone,Agestricin_D	1	C18H18O7	[M+(37Cl)]-	346.105255	383.0717066	-1.233450531	LMPK12070070,LMPK12080054,LMPK12120349,LMPK12120565,LMPK12140536,LMPK12140601,LMPK12140626,LMPK12140627,LMPK12140645,LMPK12140673,LMPK12140683,LMPK12140684	2	2	4	4	0.993141138102181
316.8372	772.829823569798	-3.06869573173573	1.22369620196117	-2.50772677631724	0.0121510582624901	1	NA	NA	NA	NA	NA	NA	NA	NA	2	2	4	4	-1.24606489450875
674.9409	117.022778898132	3.22116547307532	1.28611204790476	2.50457608131656	0.0122598234898792	1	NA	NA	NA	NA	NA	NA	NA	NA	1	2	3	4	0.905007468243107
822.9834	765.957070614516	2.41768513303091	0.965815043866628	2.50325892973435	0.0123055479955246	1	NA	NA	NA	NA	NA	NA	NA	NA	0	2	3	4	0.704298208091341
870.0786	82.3292955729202	2.68122190788767	1.07123558367751	2.50292461223436	0.0123171777354645	1	NA	NA	NA	NA	NA	NA	NA	NA	2	2	4	4	0.760757559046127
762.697	727.556940777709	-1.83746396309521	0.734369150506424	-2.50209851792942	0.012345956439429	1	NA	NA	NA	NA	NA	NA	NA	NA	1	2	3	4	-0.838087369289773
522.8285	1064.54008203775	-2.53981466743408	1.01554712933639	-2.50093234874656	0.0123866837409594	1	NA	NA	NA	NA	NA	NA	NA	NA	2	2	4	4	-1.10975207185644
524.9955	118.994415091027	3.24634525379167	1.29818508073735	2.50067983522641	0.012395518182544	1	NA	NA	NA	NA	NA	NA	NA	NA	2	2	4	4	0.912080372543698
461.189	1839.4586043444	-0.89112849383879	0.356438984430496	-2.50008706332333	0.0124162788395076	1	NA	NA	NA	NA	NA	NA	NA	NA	2	2	4	4	-0.419790959422013
311.0504	1073.65346695752	-1.3073350490511	0.523275332870883	-2.49836934196491	0.0124766126341002	1	NA	NA	NA	NA	NA	NA	NA	NA	2	2	1	4	-0.600043177614932
596.2399	134.658499800794	3.43150698788514	1.37375523007859	2.4979027651737	0.0124930456001457	1	NA	NA	NA	NA	NA	NA	NA	NA	1	2	3	4	0.984659806634309
710.9698	115.663235342057	3.20339825130897	1.28348016994584	2.49586890886218	0.012564902672422	1	NA	NA	NA	NA	NA	NA	NA	NA	2	2	4	4	0.901097574581621
644.1978	2363.93349011153	-0.941687067823084	0.377348235313997	-2.4955385495297	0.0125766089011203	1	NA	NA	NA	NA	NA	NA	NA	NA	2	2	4	4	-0.445493626377485
660.5178	133.668075542153	3.42059112547923	1.3715689387564	2.49392577275821	0.012633896123901	1	NA	NA	NA	NA	NA	NA	NA	NA	1	2	4	4	0.978764774816944
303.0836	2806.30425363125	-0.788995881520732	0.316374457718325	-2.49386719525629	0.0126359811878133	1	NA	NA	NA	NA	NA	NA	NA	NA	1	2	3	4	-0.364736113082267
642.9834	115.721136487803	3.20410738128968	1.28529801530938	2.49289063168625	0.0126707868297996	1	NA	NA	NA	NA	NA	NA	NA	NA	2	2	4	4	0.90187845015561
378.1408	133.288778841693	3.4162508646737	1.37070638645464	2.49232869886154	0.0126908530849903	1	NA	NA	NA	NA	NA	NA	NA	NA	2	2	0	4	0.977086717463554
1143.7724	56.3483066919823	-2.18532651159163	0.876910064770968	-2.49207598291439	0.0126998865726819	1	NA	NA	NA	NA	NA	NA	NA	NA	0	2	3	4	-0.983815566131053
776.7125	726.370841227275	-1.75012424894635	0.70229971683504	-2.49199053764879	0.0127029421537176	1	NA	NA	NA	NA	NA	NA	NA	NA	1	2	4	4	-0.789556548782571
515.2467	489.170964786647	-1.3730236946895	0.551181799619699	-2.49105412340692	0.0127364716326675	1	NA	NA	NA	NA	NA	NA	NA	NA	2	2	4	4	-0.628307750805495
782.0064	114.830404723416	3.192433537652	1.28167737682564	2.49082459858876	0.0127447019977405	1	NA	NA	NA	NA	NA	NA	NA	NA	1	2	4	4	0.896423808195508
658.0634	114.846588499105	3.1926211164213	1.28212145129241	2.49010818218747	0.0127704217406029	1	NA	NA	NA	NA	NA	NA	NA	NA	2	2	4	4	0.897201407944088
908.9251	79.5945358194954	2.62975854844445	1.05647336970101	2.48918583644819	0.0128036020914166	1	NA	NA	NA	NA	NA	NA	NA	NA	2	2	4	4	0.750378255523522
995.2188	73.0714945346371	2.49447810128375	1.00229890871206	2.48875667687707	0.0128190666140698	1	NA	NA	NA	NA	NA	NA	NA	NA	0	2	3	4	0.722410685887435
457.1793	1814.96550654193	-3.60104370032785	1.44747831051301	-2.48780494614223	0.0128534206772072	1	NA	NA	NA	NA	NA	NA	NA	NA	2	2	4	4	-1.36162788664795
522.0176	114.967137062733	3.19416550804871	1.2843842650853	2.48692357488245	0.0128853076413086	1	NA	NA	NA	NA	NA	NA	NA	NA	1	2	4	4	0.898368825854836
694.1215	114.967137062733	3.19416550804871	1.2843842650853	2.48692357488245	0.0128853076413086	1	NA	NA	NA	NA	NA	NA	NA	NA	2	2	0	4	0.898368825854836
1158.5153	54.7651353879174	-2.25900164657812	0.908753666186501	-2.48582397038111	0.0129251881415911	1	NA	NA	NA	NA	NA	NA	NA	NA	1	2	4	4	-1.00945570582896
692.0565	127.654108457248	3.35145353973281	1.34886943995322	2.48463894315008	0.0129682889729704	1	NA	NA	NA	NA	NA	NA	NA	NA	2	2	3	4	0.954696330710025
275.0713	1320.81949955378	-0.981119847127164	0.395049290321893	-2.48353780442873	0.0130084525888731	1	NA	NA	NA	NA	NA	NA	NA	NA	2	2	4	4	-0.463371654921118
718.0145	114.327137695477	3.1858145539281	1.28319699055082	2.4827166657869	0.0130384748854334	1	NA	NA	NA	NA	NA	NA	NA	NA	1	2	4	4	0.895646750102312
501.038	114.015988290934	3.18155626102201	1.28168522947006	2.48232263887248	0.013052902960795	1	NA	NA	NA	NA	NA	NA	NA	NA	2	2	4	4	0.894870232441871
653.0015	123.591156392204	3.30219980517864	1.33070944815501	2.48153329771352	0.0130818487337929	1	NA	NA	NA	NA	NA	NA	NA	NA	2	2	4	4	0.93116860772643
611.1369	136.191608028842	3.44830930039355	1.38961245562139	2.48148991932544	0.0130834410983633	1	NA	NA	NA	NA	NA	NA	NA	NA	0	2	4	4	0.992289793064458
477.0471	113.500998308248	3.17469539409099	1.27977838849453	2.48066026323945	0.0131139297108142	1	NA	NA	NA	NA	NA	NA	NA	NA	2	2	4	4	0.894094253995406
466.9385	7279.49246017519	-4.76715364029115	1.92186510288125	-2.48048296061168	0.0131204534579644	1	NA	NA	NA	NA	NA	NA	NA	NA	2	2	4	4	-1.50698260322187
405.0653	938.481800644931	-0.939436722630119	0.378795667364716	-2.48006195309938	0.0131359556840614	1	NA	NA	NA	NA	NA	NA	NA	NA	2	2	4	4	-0.444919310296421
377.0202	123.360074800994	3.29932918334478	1.33064321359341	2.479499500422	0.0131566914387577	1	NA	NA	NA	NA	NA	NA	NA	NA	1	2	4	4	0.929564995691453
706.3279	274.637126650792	-2.9034768258507	1.17144680325878	-2.47853920278213	0.0131921613104064	1	NA	NA	NA	NA	NA	NA	NA	NA	2	2	4	4	-1.2063549572029
588.9719	112.877039991083	3.16636561696454	1.27766866135454	2.47823689563432	0.0132033449118882	1	NA	NA	NA	NA	NA	NA	NA	NA	2	2	4	4	0.891769541809518
485.0438	113.466114895203	3.17417663012798	1.28214139478403	2.47568376080913	0.0132981308470217	1	NA	NA	NA	NA	NA	NA	NA	NA	0	2	3	4	0.893318813547974
784.0214	112.405997788925	3.15995907998673	1.27729325479509	2.47394955553388	0.0133628563357589	1	NA	NA	NA	NA	NA	NA	NA	NA	2	2	4	4	0.889449639039713
499.094	112.503385894255	3.16124737010844	1.27862711743934	2.47237629093881	0.0134218157817791	1	NA	NA	NA	NA	NA	NA	NA	NA	2	2	4	4	0.890222407583038
733.9753	111.97681568242	3.1541432874559	1.27627373350867	2.47136895843236	0.0134596870511443	1	NA	NA	NA	NA	NA	NA	NA	NA	1	2	2	4	0.887905693131495
369.0594	1162.69884762931	-1.5481803174285	0.627074908419383	-2.46889214771943	0.013553206038166	1	NA	NA	NA	NA	NA	NA	NA	NA	1	2	3	4	-0.704964900191752
352.8582	3120.45511257277	-3.94251304432336	1.59699961697315	-2.46870005629416	0.0135604829239264	1	NA	NA	NA	NA	NA	NA	NA	NA	1	2	2	4	-1.41620580588772
613.175	985.862926281461	-0.952332370733718	0.385771650581321	-2.46864270430096	0.0135626562245877	1	NA	NA	NA	NA	NA	NA	NA	NA	2	2	4	4	-0.453549605370461
522.9895	111.164915111605	3.14310971914671	1.27398885876813	2.46714066415456	0.0136196843174667	1	NA	NA	NA	NA	NA	NA	NA	NA	1	2	3	4	0.884055055027654
738.0488	111.241515894707	3.14417631609107	1.27445591926915	2.46707341427245	0.0136222425467738	1	NA	NA	NA	NA	NA	NA	NA	NA	2	2	4	4	0.884824132878563
510.207	527.039026325431	-1.4549922012473	0.590022644837954	-2.46599382918075	0.0136633688094767	1	NA	NA	NA	NA	NA	NA	NA	NA	1	2	4	4	-0.667446123354977
465.1079	676.558565818637	-3.00866366241593	1.22052292731745	-2.46506115950528	0.0136989866628477	1	NA	NA	NA	NA	NA	NA	NA	NA	2	2	4	4	-1.22817679143943
379.0484	5958.25033313189	1.05027875130215	0.426229778226766	2.46411397080608	0.013735242893159	1	NA	NA	NA	NA	NA	NA	NA	NA	1	2	4	4	0.410153690307274
376.9271	841.539189574943	-1.23296799723913	0.500410768401268	-2.46391180025616	0.0137429924879247	1	NA	NA	NA	NA	NA	NA	NA	NA	2	2	4	4	-0.569801151332766
260.1257	3240.16708012709	-1.00172422672259	0.406604953347207	-2.46363016110922	0.013753794706884	1	NA	NA	NA	NA	NA	NA	NA	NA	0	2	2	4	-0.473238612721693
590.1323	120.399847787367	3.26324997060021	1.32471131551539	2.46336687275191	0.0137638998654008	1	NA	NA	NA	NA	NA	NA	NA	NA	2	2	0	4	0.916821096770805
723.0368	111.164772386008	3.14302860486083	1.27606626721982	2.46306064630058	0.0137756612599539	1	NA	NA	NA	NA	NA	NA	NA	NA	1	2	3	4	0.883286499723099
737.1421	134.575866310595	3.43008752504639	1.39262384780453	2.46303948510857	0.0137764743363326	1	NA	NA	NA	NA	NA	NA	NA	NA	2	2	0	4	0.98212918523822
798.0372	110.396962321318	3.13253098418306	1.27253089599447	2.46165416811748	0.0138297946496689	1	NA	NA	NA	NA	NA	NA	NA	NA	2	2	4	4	0.880983957475974
523.3274	119.705967624097	3.25456467194783	1.32254606123118	2.46083275838281	0.013861496376375	1	ponasterone_A,Ecdysone,22-iso-ecdysone,Alliogenin,Neoallilogenin,Convallagenin__B,,3alpha,7alpha,12alpha,26-Tetrahydroxy-5beta-23E-cholestan-27-oic_acid	1	C27H44O6	[M+Hac-H]-	464.31379	523.3276436	-0.486119935	LMST01010195,LMST01010210,LMST01010361,LMST01080013,LMST01080023,LMST01080035,LMST04030128,LMST04030200	2	2	1	4	0.914448165688856
287.0166	1419.66315729318	-1.0101636130734	0.410829928648678	-2.45883647375954	0.0139388091632199	1	NA	NA	NA	NA	NA	NA	NA	NA	2	2	0	4	-0.479647693483657
374.1074	123.517693243876	3.3011885673187	1.34281247318554	2.45841369010174	0.0139552316351925	1	NA	NA	NA	NA	NA	NA	NA	NA	2	2	4	4	0.930366502645916
483.1066	110.00949758487	3.12715748848447	1.2721871557453	2.45809547310863	0.0139676036171066	1	NA	NA	NA	NA	NA	NA	NA	NA	1	2	3	4	0.880217480763168
339.0928	1285.14167871645	-1.17643875067198	0.478749805862986	-2.45731431379142	0.0139980154333224	1	NA	NA	NA	NA	NA	NA	NA	NA	2	2	3	4	-0.547307254170373
508.9772	110.62453426015	3.13574921492698	1.27641220046597	2.45669009884285	0.0140223591454203	1	NA	NA	NA	NA	NA	NA	NA	NA	2	2	4	4	0.881750952104827
500.1564	641.451659641086	-1.71361514462327	0.69766066168396	-2.45623013986066	0.0140403209556325	1	NA	NA	NA	NA	NA	NA	NA	NA	0	2	2	4	-0.767722838251329
591.1991	131.797855559704	3.39882229452121	1.38400952930362	2.45577954671407	0.0140579367095945	1	NA	NA	NA	NA	NA	NA	NA	NA	1	2	4	4	0.968737361669236
299.1001	1948.06881592971	-1.02496631697314	0.417432142381832	-2.45540822784937	0.0140724679257498	1	NA	NA	NA	NA	NA	NA	NA	NA	1	2	4	4	-0.487833339468498
497.0377	118.744983565888	3.24221033281765	1.32247237498089	2.45162802199517	0.0142211588455088	1	NA	NA	NA	NA	NA	NA	NA	NA	2	2	4	4	0.911292243793954
653.1261	108.408856901538	3.10488959055232	1.26806732772406	2.4485210861201	0.0143444033556739	1	NA	NA	NA	NA	NA	NA	NA	NA	0	2	4	4	0.877156730152034
938.5353	209.991975633271	-2.83012041955181	1.15602636969069	-2.44814520996529	0.0143593771374247	1	NA	NA	NA	NA	NA	NA	NA	NA	2	2	4	4	-1.19459403384135
962.6059	90.1805251029269	-2.54010046564066	1.03779788409812	-2.44758686114309	0.0143816455354538	1	NA	NA	NA	NA	NA	NA	NA	NA	2	2	4	4	-1.11071539118856
387.0761	1742.60854744156	-1.28443415816093	0.524912037805998	-2.44695123306669	0.0144070330993473	1	NA	NA	NA	NA	NA	NA	NA	NA	2	2	4	4	-0.590728281632979
513.0919	108.148917411327	3.10117516239357	1.2678352473543	2.44603955353431	0.0144435154100076	1	NA	NA	NA	NA	NA	NA	NA	NA	0	2	4	4	0.874104174936979
704.9787	108.134964046109	3.10095727751711	1.26850995699619	2.44456676150981	0.0145026236622207	1	NA	NA	NA	NA	NA	NA	NA	NA	2	2	4	4	0.873342308199616
1156.4181	84.4285872267694	2.71724825969405	1.11171878336517	2.44418669572978	0.0145179116013398	1	NA	NA	NA	NA	NA	NA	NA	NA	0	2	2	4	0.774023585402424
748.9661	108.494807503317	3.10613698752798	1.27096848046635	2.44391346856081	0.0145289107935069	1	NA	NA	NA	NA	NA	NA	NA	NA	2	2	0	4	0.877921146652037
502.0017	108.053759716468	3.09980782092702	1.26849513493091	2.44368916802812	0.0145379458577327	1	NA	NA	NA	NA	NA	NA	NA	NA	2	2	2	4	0.872580948048895
368.952	2083.32200347282	-1.10064556554627	0.450804507609652	-2.44151410859298	0.0146258168299947	1	NA	NA	NA	NA	NA	NA	NA	NA	0	2	2	4	-0.516747002998482
477.108	112.324411327161	3.15825919336554	1.29359339974748	2.44146204980797	0.0146279256956282	1	NA	NA	NA	NA	NA	NA	NA	NA	2	2	3	4	0.888677401285384
788.5458	2050.55220623185	-1.38815417738416	0.568682655195434	-2.44099967653683	0.0146466678857523	1	NA	NA	NA	NA	NA	NA	NA	NA	2	2	4	4	-0.634020667763063
518.9659	127.584593081809	3.35049772103293	1.3731497759619	2.4400089339751	0.0146868986886079	1	NA	NA	NA	NA	NA	NA	NA	NA	2	2	4	4	0.953056803912027
201.0577	1491.8458296622	-1.49255162321745	0.612825769202446	-2.43552359940723	0.014870254570455	1	NA	NA	NA	NA	NA	NA	NA	NA	2	2	4	4	-0.682469441828382
367.064	1270.62864742482	-1.47720053739912	0.606548224893383	-2.43542141708316	0.0148744550730719	1	NA	NA	NA	NA	NA	NA	NA	NA	2	2	3	4	-0.677880956434247
501.0939	106.517996861491	3.0780008815482	1.26413756672594	2.4348622828448	0.0148974584351222	1	NA	NA	NA	NA	NA	NA	NA	NA	0	2	3	4	0.86650817099109
515.1209	106.290710373854	3.07478119016092	1.26298054150284	2.43454359677006	0.0149105835294088	1	NA	NA	NA	NA	NA	NA	NA	NA	2	2	4	4	0.864994965394503
405.1189	939.554625669498	-1.24380116717266	0.511102968188924	-2.43356279377524	0.0149510418767696	1	NA	NA	NA	NA	NA	NA	NA	NA	2	2	4	4	-0.574702441613415
322.9849	2434.82552480906	-1.68891750018341	0.694119221807755	-2.43318070890591	0.0149668291226633	1	NA	NA	NA	NA	NA	NA	NA	NA	1	2	4	4	-0.757288732340116
720.1374	111.011457241426	3.14041171665479	1.29120759297578	2.43215090566285	0.0150094523964246	1	NA	NA	NA	NA	NA	NA	NA	NA	0	2	4	4	0.882518465801943
945.1967	70.908060779484	2.44606774424051	1.00621779278648	2.43095258479451	0.0150591851417545	1	NA	NA	NA	NA	NA	NA	NA	NA	1	2	3	4	0.71366064188629
393.1417	950.662767354266	-1.07724663115621	0.44332715921376	-2.4299134595469	0.0151024283878107	1	NA	NA	NA	NA	NA	NA	NA	NA	2	2	4	4	-0.509034830312746
482.936	1492.50870992284	-4.92070259672464	2.02533444806711	-2.42957532343398	0.0151165235027916	1	NA	NA	NA	NA	NA	NA	NA	NA	1	2	3	4	-1.52670216650736
784.9756	106.179226177708	3.07309976727379	1.26490188831117	2.42951630926635	0.015118984679951	1	NA	NA	NA	NA	NA	NA	NA	NA	2	2	4	4	0.864239104911665
770.0061	105.557640996612	3.06423608478784	1.26136555147367	2.42930059506369	0.0151279840118298	1	NA	NA	NA	NA	NA	NA	NA	NA	2	2	4	4	0.863483737868045
1112.5657	49.7263751043613	-2.05233805553128	0.844877334287779	-2.42915506457677	0.0151340580297921	1	NA	NA	NA	NA	NA	NA	NA	NA	2	2	0	4	-0.920787496846523
518.0422	133.058620093366	3.41350174494754	1.40569913997639	2.42833025067146	0.0151685239539132	1	NA	NA	NA	NA	NA	NA	NA	NA	2	2	4	4	0.97624871971356
743.1939	124.735542749396	3.31544249217605	1.36673016676702	2.42582081876387	0.0152738092509236	1	NA	NA	NA	NA	NA	NA	NA	NA	1	2	4	4	0.936800209872146
315.0261	3031.45287933981	-1.23678357878586	0.5098414618041	-2.42581992921769	0.0152738466863629	1	NA	NA	NA	NA	NA	NA	NA	NA	2	2	4	4	-0.572250078100913
478.9951	128.443702727305	3.36002449403333	1.38755490259293	2.42154345586934	0.0154547531013094	1	NA	NA	NA	NA	NA	NA	NA	NA	0	2	2	4	0.95963038301531
772.102	518.459341650503	2.33003699006251	0.962256693419246	2.42142975569549	0.0154595885546597	1	NA	NA	NA	NA	NA	NA	NA	NA	2	2	1	4	0.68970911378963
783.0171	105.492477717062	3.06315947866751	1.26522090907534	2.42104715207888	0.0154758697431565	1	NA	NA	NA	NA	NA	NA	NA	NA	2	2	0	4	0.862728863189376
721.179	104.063595511691	3.04246771312983	1.2577338286432	2.41900761817939	0.0155629142705458	1	NA	NA	NA	NA	NA	NA	NA	NA	1	2	2	4	0.855956971834153
586.0709	103.826959205376	3.0389886662109	1.25713817725809	2.4173863471708	0.0156324149513722	1	NA	NA	NA	NA	NA	NA	NA	NA	2	2	2	4	0.853708384835645
749.0097	103.223645484842	3.03000111576145	1.2571587552576	2.41019768035628	0.0159438790592256	1	NA	NA	NA	NA	NA	NA	NA	NA	2	2	0	4	0.850716965694241
736.9527	103.02203531717	3.02713740009918	1.25709076978441	2.40804997766258	0.0160379853403823	1	NA	NA	NA	NA	NA	NA	NA	NA	2	2	4	4	0.849224107726544
696.9964	104.910094044355	3.05463552210659	1.26865251630491	2.40777950057086	0.0160498714370831	1	NA	NA	NA	NA	NA	NA	NA	NA	2	2	1	4	0.860467182648651
284.106	3759.35734178562	-1.18417682513746	0.491973435383839	-2.40699342681697	0.01608445936097	1	NA	NA	NA	NA	NA	NA	NA	NA	2	2	4	4	-0.5497255180154
385.134	3284.62003160655	-1.2541358711684	0.521060397528048	-2.40689155636874	0.0160889465410555	1	NA	NA	NA	NA	NA	NA	NA	NA	2	2	4	4	-0.58084854706521
511.0903	102.594940895539	3.02066062254988	1.2556428643499	2.40566860873598	0.0161429007845196	1	NA	NA	NA	NA	NA	NA	NA	NA	0	2	4	4	0.84847838807683
761.507	266.408758073914	-2.78799143803638	1.15946861807939	-2.40454238654131	0.0161927282721912	1	NA	NA	NA	NA	NA	NA	NA	NA	0	2	4	4	-1.18194957522832
735.9663	103.38633959532	3.03255196857929	1.26127887313586	2.40434691579318	0.0162013902437297	1	NA	NA	NA	NA	NA	NA	NA	NA	0	2	2	4	0.851464106045787
477.0716	820.056562544511	-1.43194624477983	0.595596390296228	-2.40422250387991	0.016206905477881	1	NA	NA	NA	NA	NA	NA	NA	NA	1	2	2	4	-0.652571961475527
659.0397	106.740555925338	3.08051658741223	1.28148479976581	2.40386510083865	0.0162227584893932	1	NA	NA	NA	NA	NA	NA	NA	NA	0	2	3	4	0.867265518269598
731.0019	102.506759883289	3.01932737973827	1.25622810251251	2.40348657516855	0.016239563276623	1	NA	NA	NA	NA	NA	NA	NA	NA	1	2	4	4	0.847733139965803
727.9681	103.655486178611	3.03652991295938	1.26394760364262	2.40241755608246	0.0162871054094543	1	NA	NA	NA	NA	NA	NA	NA	NA	1	2	3	4	0.852959814590681
491.1196	651.617057304231	-1.55638063652582	0.648254582910018	-2.40087872505154	0.0163557560565775	1	NA	NA	NA	NA	NA	NA	NA	NA	2	2	4	4	-0.70696685979642
815.0042	101.221586699844	3.00008348905902	1.25099087067795	2.39816577353053	0.0164774061743479	1	NA	NA	NA	NA	NA	NA	NA	NA	2	2	0	4	0.844013937267203
801.0334	103.170633336832	3.02936743375242	1.26385994694473	2.39691703267885	0.0165336669488821	1	NA	NA	NA	NA	NA	NA	NA	NA	2	2	4	4	0.849970299927252
496.0912	101.55323797542	3.00500941745442	1.25501941055631	2.39439278164025	0.0166479100184626	1	NA	NA	NA	NA	NA	NA	NA	NA	2	2	4	4	0.8455002147862
502.2764	439.059077153415	-1.46676618176123	0.612736946369352	-2.39379425453656	0.0166750997297789	1	NA	NA	NA	NA	NA	NA	NA	NA	2	2	0	4	-0.671350613173265
334.0383	852.414631698371	-2.77470597998378	1.15916768686667	-2.39370542452235	0.0166791383943777	1	NA	NA	NA	NA	NA	NA	NA	NA	1	2	4	4	-1.17777650224601
715.0311	101.112475639767	2.99837588121842	1.2527863364345	2.39336572727316	0.0166945906837365	1	NA	NA	NA	NA	NA	NA	NA	NA	2	2	0	4	0.843271497295125
218.046	1536.58175067364	-1.00702706154439	0.420915235008664	-2.39246997444429	0.0167353973476449	1	NA	NA	NA	NA	NA	NA	NA	NA	2	2	4	4	-0.477897818614772
692.4007	117.459456282466	3.22490352700329	1.34829478796401	2.39183860665445	0.0167642123513028	1	NA	NA	NA	NA	NA	NA	NA	NA	0	2	3	4	0.905791108013308
729.0188	100.31913198071	2.98637735678182	1.24863305378062	2.39171736463297	0.0167697507001225	1	NA	NA	NA	NA	NA	NA	NA	NA	2	2	4	4	0.841046960635658
199.038	1073.03317335534	-0.929025138712452	0.388468150955388	-2.39150915313812	0.01677926557196	1	NA	NA	NA	NA	NA	NA	NA	NA	2	2	4	4	-0.438038885774854
693.1532	120.832762830155	3.2671608629032	1.36671346225914	2.39052365629198	0.0168243652469814	1	NA	NA	NA	NA	NA	NA	NA	NA	2	2	4	4	0.918405922882674
644.9807	104.855092944046	3.05338615220534	1.27738077439115	2.39034923134857	0.0168323585972754	1	NA	NA	NA	NA	NA	NA	NA	NA	0	2	3	4	0.859714266751347
506.3207	104.698611050428	3.05104127188721	1.27667896680081	2.38982653527433	0.0168563320919418	1	NA	NA	NA	NA	NA	NA	NA	NA	2	2	4	4	0.858961837895712
519.8329	710.793348825592	-2.48196717810531	1.03869088771285	-2.38951473192423	0.0168706472431135	1	NA	NA	NA	NA	NA	NA	NA	NA	2	2	4	4	-1.09164101285272
966.5541	63.3053722860357	2.2685402309314	0.949554672484652	2.38905699341716	0.0168916817294543	1	NA	NA	NA	NA	NA	NA	NA	NA	2	2	3	4	0.67984569718378
871.5522	326.241093590474	-2.55477393830784	1.07063083064215	-2.38623236431135	0.0170219920906313	1	NA	NA	NA	NA	NA	NA	NA	NA	0	2	4	4	-1.11361155262878
403.1832	1573.04911582049	-0.917106933596537	0.384369843785182	-2.38600126525299	0.0170326924612012	1	NA	NA	NA	NA	NA	NA	NA	NA	1	2	4	4	-0.431750003118366
773.459	115.115739129589	3.19476327782307	1.34042246044455	2.38340028767015	0.0171535308132034	1	NA	NA	NA	NA	NA	NA	NA	NA	1	2	4	4	0.899537469406584
596.167	115.935033471824	3.20506025638095	1.34593602752757	2.38128721635346	0.0172522546484634	1	NA	NA	NA	NA	NA	NA	NA	NA	1	2	4	4	0.902659876052686
356.8296	1529.71322248836	-4.10161552776885	1.72247145106815	-2.3812386122425	0.0172545313102225	1	NA	NA	NA	NA	NA	NA	NA	NA	2	2	4	4	-1.43488375305604
487.0198	103.645202073015	3.03548699504843	1.27501899242392	2.38073865023589	0.0172779652965007	1	NA	NA	NA	NA	NA	NA	NA	NA	2	2	1	4	0.852211722003169
307.1486	4329.48058459079	-1.04331965321637	0.438591764719773	-2.37879444426635	0.0173693587547304	1	NA	NA	NA	NA	NA	NA	NA	NA	0	2	2	4	-0.496640114951112
521.0615	107.469597552272	3.09043768592947	1.29943484908607	2.37829367751916	0.0173929674051814	1	NA	NA	NA	NA	NA	NA	NA	NA	2	2	4	4	0.870299895993596
761.0245	98.3193036061835	2.95549774925006	1.24431010705082	2.37520995168558	0.0175389707785032	1	NA	NA	NA	NA	NA	NA	NA	NA	1	2	4	4	0.83661032354876
829.0114	98.5605434590384	2.95922480143261	1.24617358067232	2.37464896329779	0.0175656467695823	1	NA	NA	NA	NA	NA	NA	NA	NA	2	2	4	4	0.83734861806757
900.5709	186.59865694976	-2.59021944836344	1.09240835163468	-2.37110915939761	0.0177347924155439	1	NA	NA	NA	NA	NA	NA	NA	NA	0	2	4	4	-1.12823465212539
744.8965	98.0179321971122	2.95092551754973	1.24467434991903	2.37084143152921	0.0177476433661216	1	NA	NA	NA	NA	NA	NA	NA	NA	2	2	0	4	0.835135100759054
475.1037	960.365387037496	-1.45377827021273	0.613540825568167	-2.36948905375037	0.0178126823602915	1	NA	NA	NA	NA	NA	NA	NA	NA	1	2	3	4	-0.666796364770896
839.9602	97.2382564520778	2.93857953545255	1.24032718923387	2.36919706425823	0.0178267521962756	1	NA	NA	NA	NA	NA	NA	NA	NA	2	2	2	4	0.830720293350249
847.5429	302.142578584264	-2.79650808157015	1.18051301260438	-2.36889221187037	0.0178414522346144	1	NA	NA	NA	NA	NA	NA	NA	NA	0	2	4	4	-1.18299606468258
496.2598	118.655175038882	3.23931788338027	1.3675649275035	2.36867575223186	0.0178518964051824	1	NA	NA	NA	NA	NA	NA	NA	NA	0	2	3	4	0.910504680684446
828.9283	97.8691914518521	2.9484231671765	1.24478884232635	2.36861310683527	0.0178549200428489	1	NA	NA	NA	NA	NA	NA	NA	NA	2	2	0	4	0.833661693223873
591.9915	1120.46192921287	2.22827401417947	0.940998341498836	2.36798931083156	0.0178850526178337	1	NA	NA	NA	NA	NA	NA	NA	NA	2	2	4	4	0.669397092640025
491.2714	117.62776933281	3.22619807604973	1.36247968941001	2.36788709668527	0.0178899943359465	1	NA	NA	NA	NA	NA	NA	NA	NA	2	2	4	4	0.906575304417154
1141.9309	49.9835385349741	1.88916348012119	0.798261978895609	2.36659584205029	0.0179525253394626	1	NA	NA	NA	NA	NA	NA	NA	NA	2	2	4	4	0.615056506209099
376.0181	787.910447847233	-1.26824725430215	0.536046540777872	-2.3659275040965	0.0179849657714182	1	NA	NA	NA	NA	NA	NA	NA	NA	2	2	0	4	-0.584546754927441
718.894	96.6582459154399	2.92937992592884	1.23926401871405	2.36380616373302	0.0180882738266621	1	NA	NA	NA	NA	NA	NA	NA	NA	0	2	4	4	0.827786063229928
752.065	96.1943231214883	2.9220461895472	1.2370351175143	2.36213681259007	0.0181699353014152	1	NA	NA	NA	NA	NA	NA	NA	NA	2	2	3	4	0.827053618926558
325.1141	1134.89792638585	-1.06275833710409	0.450013434456394	-2.36161468909896	0.0181955427764152	1	NA	NA	NA	NA	NA	NA	NA	NA	2	2	4	4	-0.503713341952581
1151.2886	40.7078375586622	1.54808572694051	0.655573460965241	2.36142220379264	0.0182049911610423	1	NA	NA	NA	NA	NA	NA	NA	NA	2	2	4	4	0.552147000939841
977.6417	62.3534590155316	2.24509230408413	0.951019144211625	2.36072251305232	0.0182393725650729	1	NA	NA	NA	NA	NA	NA	NA	NA	0	2	4	4	0.673959300306507
308.0614	1036.82285550766	-1.08761069171599	0.460899651080475	-2.359755945066	0.0182869612896747	1	NA	NA	NA	NA	NA	NA	NA	NA	2	2	4	4	-0.51318374695579
477.0111	95.8810860320723	2.91700504594269	1.23665628328556	2.35878399306941	0.0183349246719556	1	NA	NA	NA	NA	NA	NA	NA	NA	1	2	2	4	0.825590059665788
412.9666	21029.1418552975	-1.90667633321131	0.808453779909712	-2.35842342579466	0.0183527457425312	1	NA	NA	NA	NA	NA	NA	NA	NA	1	2	4	4	-0.869540551083336
492.0702	95.774348108064	2.91527752000984	1.23682432125871	2.35706677973713	0.0184199340214057	1	NA	NA	NA	NA	NA	NA	NA	NA	2	2	2	4	0.824128266690596
392.9653	2507.38415528304	-1.95039421984392	0.827517423202914	-2.35692224134073	0.0184271050010855	1	NA	NA	NA	NA	NA	NA	NA	NA	0	2	4	4	-0.889449639039713
747.1408	95.7302576019388	2.91456026622034	1.23703097932098	2.35609319001871	0.0184682839234475	1	NA	NA	NA	NA	NA	NA	NA	NA	1	2	4	4	0.82339803025402
476.0253	531.683852963235	2.23724331200076	0.949900887791292	2.35523867885079	0.0185108116971102	1	NA	NA	NA	NA	NA	NA	NA	NA	0	2	2	4	0.67200235607235
239.0653	844.27421325219	-1.12676728330515	0.478765614248576	-2.35348414708859	0.0185984008965931	1	NA	NA	NA	NA	NA	NA	NA	NA	2	2	4	4	-0.524490034039359
734.0493	95.3407051806172	2.90842922558117	1.23674800272667	2.35167489186878	0.0186891015559658	1	NA	NA	NA	NA	NA	NA	NA	NA	2	2	0	4	0.822668232626762
950.5399	249.998691940972	2.09492100958189	0.891728389555038	2.34928150109389	0.0188096802045046	1	NA	NA	NA	NA	NA	NA	NA	NA	2	2	4	4	0.641031359791752
519.0581	94.6468373117642	2.89706846231861	1.23424791772373	2.34723382613564	0.0189133812990858	1	NA	NA	NA	NA	NA	NA	NA	NA	2	2	4	4	0.818298610782889
703.1515	93.3640372643888	2.87619215740127	1.2290501852806	2.34017470714154	0.0192747210541949	1	NA	NA	NA	NA	NA	NA	NA	NA	2	2	4	4	0.808884249378063
611.2676	108.789819606335	3.107950291719	1.3289100555343	2.33872132939006	0.0193498605354268	1	NA	NA	NA	NA	NA	NA	NA	NA	0	2	2	4	0.878686076494571
812.0538	95.126943881405	2.90471341108743	1.24246488947312	2.33786357723091	0.0193943262389497	1	NA	NA	NA	NA	NA	NA	NA	NA	1	2	4	4	0.821938872893538
688.0114	1166.66382165728	2.25307838096252	0.963743059742761	2.33784135531301	0.0193954794043293	1	NA	NA	NA	NA	NA	NA	NA	NA	1	2	3	4	0.67591882896737
484.0241	104.14893083662	3.04174250726444	1.30308554962325	2.33426155952991	0.0195820302541933	1	NA	NA	NA	NA	NA	NA	NA	NA	0	2	3	4	0.855206962422434
517.0542	656.261766953704	-1.44825506017126	0.620812883699317	-2.33283666978907	0.0196567192674441	1	NA	NA	NA	NA	NA	NA	NA	NA	1	2	4	4	-0.662903704396823
519.3529	477.576025573652	-1.33275583456853	0.572030468328032	-2.32986861427852	0.0198130963070414	1	NA	NA	NA	NA	NA	NA	NA	NA	2	2	1	4	-0.611290289903622
705.944	91.8374815024917	2.8508006098024	1.22429725223564	2.32851997715152	0.0198845097247708	1	NA	NA	NA	NA	NA	NA	NA	NA	2	2	4	4	0.806001925501876
241.0445	1845.04753865401	-1.0184648026947	0.437516530883704	-2.32783159218597	0.0199210478308027	1	NA	NA	NA	NA	NA	NA	NA	NA	2	2	4	4	-0.483151860911826
776.5362	260.304925416491	-2.72153498763625	1.17017733744003	-2.32574576567181	0.0200321174422235	1	NA	NA	NA	NA	NA	NA	NA	NA	2	2	4	4	-1.1623070750913
459.1078	2449.91180245731	1.13925446487093	0.490023849171092	2.32489595516229	0.0200775243216447	1	NA	NA	NA	NA	NA	NA	NA	NA	2	2	4	4	0.438038885774854
798.9872	93.8625580201898	2.88411993560759	1.24074850025379	2.3245000376931	0.0200987095479687	1	NA	NA	NA	NA	NA	NA	NA	NA	2	2	4	4	0.811050409589276
350.0236	1761.4330522081	-1.09142117485324	0.469662607661381	-2.32384089567576	0.0201340229856912	1	NA	NA	NA	NA	NA	NA	NA	NA	2	2	4	4	-0.514370772908007
882.0068	93.5076035607176	2.87828712928619	1.24015618784979	2.32090696114385	0.0202918657754728	1	NA	NA	NA	NA	NA	NA	NA	NA	2	2	4	4	0.810327933755129
688.9662	4578.59643563987	1.43258014414332	0.617432729451716	2.32022060996906	0.0203289462302489	1	NA	NA	NA	NA	NA	NA	NA	NA	2	2	4	4	0.519721401234979
789.5493	903.097521104678	-1.44998404097116	0.625123468811469	-2.31951624489155	0.0203670613396375	1	NA	NA	NA	NA	NA	NA	NA	NA	2	2	0	4	-0.664848775292555
768.0395	90.5846758704256	2.82961213828271	1.22079665087392	2.31784067908206	0.0204579813795688	1	NA	NA	NA	NA	NA	NA	NA	NA	2	2	4	4	0.802408408831819
412.0149	849.987019975417	-0.895671896802529	0.386573027189129	-2.31695393575488	0.0205062411941895	1	NA	NA	NA	NA	NA	NA	NA	NA	1	2	2	4	-0.42149568306111
323.0389	1906.27403918917	0.97400352775169	0.420525358136477	2.31615884489798	0.0205495973372284	1	NA	NA	NA	NA	NA	NA	NA	NA	1	2	4	4	0.386504179882229
435.2502	1221.05510215592	-0.837780110267954	0.361791897341067	-2.3156408875519	0.0205778844266488	1	NA	NA	NA	NA	NA	NA	NA	NA	2	2	4	4	-0.390430428172832
665.014	770.333896722308	2.17088107686818	0.937497844758907	2.31561180540789	0.0205794736895699	1	NA	NA	NA	NA	NA	NA	NA	NA	2	2	4	4	0.65837492252525
488.9841	2359.96280753636	1.06086900446306	0.458298665490506	2.31479837133638	0.0206239691133429	1	NA	NA	NA	NA	NA	NA	NA	NA	2	2	4	4	0.415818000241623
767.9909	90.164843582599	2.82251459096485	1.21938481410365	2.31470374103324	0.0206291509013759	1	NA	NA	NA	NA	NA	NA	NA	NA	2	2	4	4	0.800973901045879
496.9909	105.566504726992	3.06212540802669	1.32349447135756	2.31366694330482	0.0206859985056492	1	NA	NA	NA	NA	NA	NA	NA	NA	2	2	4	4	0.861974479804613
205.0527	2155.18407734056	-1.37293279620339	0.593503493028857	-2.313268266033	0.0207078943036064	1	NA	NA	NA	NA	NA	NA	NA	NA	2	2	4	4	-0.627674249629443
199.0783	1252.49057006675	-1.27801898286958	0.553034763209777	-2.31091979725115	0.0208372853327399	1	NA	NA	NA	NA	NA	NA	NA	NA	2	2	4	4	-0.587634711491295
729.0552	89.5802294994211	2.81249341760565	1.21772982165917	2.30962021918261	0.0209091892054161	1	NA	NA	NA	NA	NA	NA	NA	NA	2	2	4	4	0.79810981785483
762.02	90.0649396156019	2.82067143464392	1.22138249915609	2.30940875327168	0.0209209097574186	1	NA	NA	NA	NA	NA	NA	NA	NA	1	2	4	4	0.800257264959448
393.0641	7612.91391687342	1.38345569672786	0.599314492836101	2.30839686552717	0.0209770731776719	1	NA	NA	NA	NA	NA	NA	NA	NA	2	2	3	4	0.50725940616317
521.0971	97.6072170654231	2.94305993797137	1.27501886231842	2.30824815612522	0.0209853381495062	1	NA	NA	NA	NA	NA	NA	NA	NA	2	2	4	4	0.831454968795135
512.0021	105.379504071217	3.05953217393453	1.32567531229639	2.30790461703227	0.0210044422171568	1	NA	NA	NA	NA	NA	NA	NA	NA	1	2	2	4	0.861220586645919
489.3432	1243.57385899377	-1.00414597418406	0.435150480055663	-2.30758328488024	0.0210223250809453	1	NA	NA	NA	NA	NA	NA	NA	NA	2	2	3	4	-0.474984605838373
279.0356	1687.4558616899	0.774426170493667	0.335614217291956	2.30748916640794	0.0210275654989393	1	NA	NA	NA	NA	NA	NA	NA	NA	1	2	3	4	0.317869937705766
404.2036	2742.62920350547	-0.916355605691497	0.397185210659572	-2.30712418564071	0.0210478980129962	1	NA	NA	NA	NA	NA	NA	NA	NA	2	2	0	4	-0.431179136067834
407.0132	1969.02992079039	2.14411245748713	0.929487616258977	2.30676818064215	0.0210677470024334	1	NA	NA	NA	NA	NA	NA	NA	NA	1	2	4	4	0.651928545976002
380.0578	973.862110408605	-1.43014979408741	0.620201872947202	-2.30594239790236	0.0211138511595468	1	NA	NA	NA	NA	NA	NA	NA	NA	1	2	4	4	-0.650642523808625
917.6212	66.9314403941721	2.35370309482134	1.02103761283822	2.30520704156888	0.0211549806971414	1	NA	NA	NA	NA	NA	NA	NA	NA	1	2	3	4	0.693673291273807
754.9867	88.8795276735569	2.80031593527334	1.21530529403472	2.30420779784189	0.0212109816889455	1	NA	NA	NA	NA	NA	NA	NA	NA	2	2	4	4	0.79382592391897
812.9547	89.0140296024034	2.80259351515142	1.21715839034908	2.30257092041048	0.0213029968685207	1	NA	NA	NA	NA	NA	NA	NA	NA	2	2	0	4	0.794538893213813
218.0719	3467.22061143139	-1.30685034061825	0.567636216550169	-2.30226737215727	0.0213200986440172	1	NA	NA	NA	NA	NA	NA	NA	NA	1	2	4	4	-0.599420571133136
793.1205	88.4271851087543	2.79248173984259	1.21363105487102	2.30093134864562	0.0213955118278441	1	NA	NA	NA	NA	NA	NA	NA	NA	1	2	3	4	0.790978071512137
595.7669	108.437143989959	3.1025595898335	1.34840292769008	2.30091430841702	0.0213964751789411	1	NA	NA	NA	NA	NA	NA	NA	NA	2	2	4	4	0.875629432644617
623.2016	2188.60135817797	-1.59762814422332	0.694764581220045	-2.2995244539061	0.0214751764057899	1	NA	NA	NA	NA	NA	NA	NA	NA	1	2	4	4	-0.719712500047394
225.0592	1105.73959691564	2.05058405783398	0.891792800301036	2.29939517020297	0.0214825099592048	1	NA	NA	NA	NA	NA	NA	NA	NA	2	2	4	4	0.632749347771898
740.0658	88.4295582448232	2.79256146047103	1.21451707784847	2.29931839692043	0.0214868659170839	1	NA	NA	NA	NA	NA	NA	NA	NA	2	2	4	4	0.791689432528344
495.0113	108.404873336815	3.1021228743466	1.34915127417612	2.29931434207848	0.0214870960018416	1	NA	NA	NA	NA	NA	NA	NA	NA	2	2	4	4	0.874866549378376
404.2415	2195.5411578951	-1.39295126037471	0.606134753444116	-2.29808842416613	0.0215567569621032	1	NA	NA	NA	NA	NA	NA	NA	NA	2	2	4	4	-0.638478388508529
733.1251	88.0698575132132	2.78617970675901	1.21288518883068	2.29715040831285	0.0216101910110393	1	NA	NA	NA	NA	NA	NA	NA	NA	0	2	3	4	0.788136619743397
519.3027	107.399646431036	3.08743941522444	1.34411796721181	2.2970003307291	0.0216187508674038	1	NA	NA	NA	NA	NA	NA	NA	NA	2	2	0	4	0.868781707223494
352.2129	886.456969995885	-0.973822494552263	0.424017217643946	-2.29665790451461	0.0216382926109611	1	NA	NA	NA	NA	NA	NA	NA	NA	1	2	4	4	-0.461635127646359
310.9027	2454.9259871718	-3.71715323061785	1.62171252235142	-2.29211600662004	0.0218989499855235	1	NA	NA	NA	NA	NA	NA	NA	NA	2	2	4	4	-1.37623036408916
525.0049	1734.0937517286	-1.27492249543806	0.556882856144558	-2.28939081419146	0.022056655378123	1	NA	NA	NA	NA	NA	NA	NA	NA	1	2	4	4	-0.587016672688852
487.0224	91.3095646762491	2.84114948463862	1.24119156599767	2.28904994399869	0.0220764506959095	1	NA	NA	NA	NA	NA	NA	NA	NA	2	2	0	4	0.803844569727748
515.1625	97.9912494413145	2.94845105762457	1.28836188758712	2.28852707149426	0.0221068454471219	1	NA	NA	NA	NA	NA	NA	NA	NA	2	2	4	4	0.834398170563969
477.1194	99.2483114052003	2.96841381443187	1.29734311609039	2.28807150368773	0.0221333574199702	1	NA	NA	NA	NA	NA	NA	NA	NA	2	2	3	4	0.838087369289774
797.9801	86.7080835466676	2.76213626876865	1.207994748036	2.28654658744123	0.0222223019119572	1	NA	NA	NA	NA	NA	NA	NA	NA	2	2	4	4	0.783886330680623
447.2089	855.67063908814	-0.973105719704391	0.425642562737885	-2.28620397698254	0.0222423282200804	1	NA	NA	NA	NA	NA	NA	NA	NA	1	2	4	4	-0.460478216011763
699.0083	86.4900041521108	2.75823881802799	1.20730339062088	2.28462774101008	0.0223346648803056	1	NA	NA	NA	NA	NA	NA	NA	NA	2	2	0	4	0.782472712485847
284.1254	3613.58304675941	-0.919297901380166	0.402402245230249	-2.28452478155075	0.0223407078744865	1	NA	NA	NA	NA	NA	NA	NA	NA	2	2	4	4	-0.432892159687185
508.2151	97.3710505320301	2.93840409621848	1.28653130664426	2.28397403237927	0.0223730571137668	1	NA	NA	NA	NA	NA	NA	NA	NA	1	2	4	4	0.829986066011578
965.2287	86.234810934038	2.75367046528049	1.20644397857897	2.28246857224482	0.0224616909031731	1	NA	NA	NA	NA	NA	NA	NA	NA	2	2	0	4	0.781060656192416
718.0471	86.5133073360068	2.75873608556089	1.20893481019689	2.28195603459511	0.0224919360690398	1	NA	NA	NA	NA	NA	NA	NA	NA	1	2	3	4	0.783179325953209
748.0034	86.1350496926386	2.75187683825565	1.20614470231065	2.28154783831807	0.0225160493039631	1	NA	NA	NA	NA	NA	NA	NA	NA	1	2	4	4	0.780355211802109
274.8816	3710.25682842706	-3.71835173610768	1.63060094261177	-2.28035667031561	0.0225865432561803	1	NA	NA	NA	NA	NA	NA	NA	NA	1	2	4	4	-1.37757248202599
732.9479	85.93552720984	2.74828268708615	1.20556538434164	2.27966290570544	0.022627688944391	1	NA	NA	NA	NA	NA	NA	NA	NA	2	2	4	4	0.779650155543362
722.3125	107.434019161996	3.08770244570391	1.35506127290879	2.27864415243438	0.0226882270674391	1	NA	NA	NA	NA	NA	NA	NA	NA	2	2	4	4	0.869540551083336
719.1092	85.6386166217109	2.74296881170861	1.20436730655055	2.27751849189996	0.0227552816462837	1	NA	NA	NA	NA	NA	NA	NA	NA	2	2	4	4	0.77894548663921
508.8439	543.335775689776	-2.49557988462579	1.09629900580139	-2.27636791734709	0.0228239982192847	1	NA	NA	NA	NA	NA	NA	NA	NA	2	2	2	4	-1.09542402724258
332.9454	4933.6951176028	-4.86092867875765	2.13620064516529	-2.27550192429678	0.0228758373757247	1	NA	NA	NA	NA	NA	NA	NA	NA	2	2	4	4	-1.51841385882018
714.9819	85.4089569980052	2.73882676767294	1.20370852179891	2.2753238994934	0.0228865067730271	1	NA	NA	NA	NA	NA	NA	NA	NA	0	2	4	4	0.778241204314743
739.1492	85.3137993031459	2.73706549991955	1.20327697959196	2.27467619371203	0.0229253616136369	1	NA	NA	NA	NA	NA	NA	NA	NA	2	2	4	4	0.776833796315406
787.9471	85.044652719855	2.73214020555951	1.20285568573445	2.27137821931755	0.0231240917754969	1	NA	NA	NA	NA	NA	NA	NA	NA	2	2	4	4	0.776130669100886
682.1143	99.6495484413401	2.97374789851563	1.30932130616145	2.27121324958332	0.0231340717299205	1	NA	NA	NA	NA	NA	NA	NA	NA	1	2	4	4	0.838826578184421
596.774	1203.57594442822	-2.33512918662564	1.02818560719642	-2.27111639210054	0.023139932930594	1	NA	NA	NA	NA	NA	NA	NA	NA	2	2	4	4	-1.04023431506665
628.746	1584.67674705327	-1.56194218719608	0.68778317827038	-2.27098050162264	0.0231481583343003	1	NA	NA	NA	NA	NA	NA	NA	NA	2	2	4	4	-0.708303074889692
501.0687	522.143957714635	-2.78303228218862	1.22608641325752	-2.26985003022302	0.0232166838468047	1	NA	NA	NA	NA	NA	NA	NA	NA	2	2	4	4	-1.17986047039632
376.2105	4007.71755013831	-3.37874730032086	1.48885334243482	-2.26936206812376	0.0232463169064115	1	NA	NA	NA	NA	NA	NA	NA	NA	2	2	4	4	-1.31452248556504
406.1317	1259.5584923401	-0.909199999932708	0.400919535859619	-2.26778672180011	0.0233422091020619	1	NA	NA	NA	NA	NA	NA	NA	NA	2	2	4	4	-0.426617235649482
770.9603	84.3672540778867	2.71978421906168	1.20009291152573	2.2663113771782	0.0234323253255977	1	NA	NA	NA	NA	NA	NA	NA	NA	1	2	4	4	0.774725564408175
315.081	755.414508438006	-1.04250673290392	0.460307171658819	-2.2648066271638	0.0235245485786527	1	NA	NA	NA	NA	NA	NA	NA	NA	2	2	4	4	-0.494875697541752
688.7683	1136.21313005433	-2.28414338622047	1.00854558361395	-2.26478943870404	0.0235256038435228	1	NA	NA	NA	NA	NA	NA	NA	NA	2	2	0	4	-1.0190249776968
485.1994	102.234551403162	3.01225794404467	1.33040463798362	2.26416674900509	0.02356386084216	1	NA	NA	NA	NA	NA	NA	NA	NA	2	2	0	4	0.846988362384124
449.0666	913.956875305538	-0.871164683832601	0.384873383510343	-2.26350982207942	0.0236042798278758	1	NA	NA	NA	NA	NA	NA	NA	NA	2	2	4	4	-0.409587985409139
1001.0025	83.85924077781	2.71048005246552	1.19838052823751	2.26178579224072	0.0237106410829791	1	NA	NA	NA	NA	NA	NA	NA	NA	2	2	4	4	0.7712194739217
799.9948	83.884774372177	2.71096345996792	1.19873004317887	2.26152958741136	0.0237264826632327	1	NA	NA	NA	NA	NA	NA	NA	NA	1	2	4	4	0.772620770268219
477.2562	101.6578838022	3.00353120150078	1.32865869906466	2.2605739183548	0.0237856543383899	1	NA	NA	NA	NA	NA	NA	NA	NA	0	2	4	4	0.844756842765998
491.9989	94.5659949988402	2.89387152271931	1.28020143495197	2.26048139278009	0.0237913899884724	1	NA	NA	NA	NA	NA	NA	NA	NA	1	2	2	4	0.816845539448928
1030.9927	66.45295532382	2.34674518897807	1.03832287538745	2.26013048985595	0.0238131533264534	1	NA	NA	NA	NA	NA	NA	NA	NA	1	2	2	4	0.692350690280835
476.9821	94.1427148221618	2.8864615808291	1.27821467503273	2.25819781075131	0.0239333296964218	1	NA	NA	NA	NA	NA	NA	NA	NA	1	2	3	4	0.811773309016763
706.122	87.7752816185622	2.78031108666481	1.23140233725193	2.25784132655581	0.0239555536876057	1	NA	NA	NA	NA	NA	NA	NA	NA	2	2	4	4	0.785301517066994
773.156	87.843981630256	2.78154263619279	1.23214236575671	2.25748477894804	0.0239777995317746	1	NA	NA	NA	NA	NA	NA	NA	NA	2	2	3	4	0.78600970030689
801.9625	83.9518826110025	2.71201076245136	1.20251097177355	2.25528982779382	0.0241151427052036	1	NA	NA	NA	NA	NA	NA	NA	NA	2	2	3	4	0.773321987608703
489.2136	104.443358808671	3.0453499389498	1.35046562722556	2.25503698691411	0.0241310072704005	1	NA	NA	NA	NA	NA	NA	NA	NA	2	2	3	4	0.856707463043138
798.9384	82.9172990990909	2.69292774181713	1.19488275112158	2.25371714445573	0.0242139681050933	1	NA	NA	NA	NA	NA	NA	NA	NA	1	2	3	4	0.765629356264924
1008.4362	58.4373701614984	2.14209234932279	0.950682655049364	2.25321492713209	0.0242456006674577	1	NA	NA	NA	NA	NA	NA	NA	NA	2	2	2	4	0.651285400251013
1016.9762	82.7804240341754	2.69036724773663	1.19437907113359	2.25252376967991	0.0242891923444347	1	NA	NA	NA	NA	NA	NA	NA	NA	0	2	2	4	0.764235564018169
587.1761	3223.65842908208	-0.81561487055355	0.362129984694602	-2.25227102152667	0.0243051502634427	1	NA	NA	NA	NA	NA	NA	NA	NA	2	2	4	4	-0.382024319057484
728.9776	82.7131730697521	2.68913448120606	1.19411419927959	2.25199104309154	0.0243228380459977	1	NA	NA	NA	NA	NA	NA	NA	NA	2	2	4	4	0.763539224411584
822.6636	752.560910983587	-2.32333632314749	1.03194028637397	-2.25142515882505	0.0243586221437134	1	NA	NA	NA	NA	NA	NA	NA	NA	1	2	4	4	-1.0348883272189
885.5675	141.671221455138	-2.62557655586506	1.16661459281775	-2.25059464542051	0.0244112228761217	1	NA	NA	NA	NA	NA	NA	NA	NA	2	2	4	4	-1.14110602878848
710.7506	647.891998234926	-2.40432623854474	1.06839782477851	-2.25040353207681	0.0244233410009788	1	NA	NA	NA	NA	NA	NA	NA	NA	1	2	2	4	-1.06375215268181
214.0583	10929.3194424975	1.11720041553877	0.496481896671161	2.25023394212244	0.0244340987349302	1	NA	NA	NA	NA	NA	NA	NA	NA	2	2	4	4	0.431179136067834
429.1991	747.093887082978	-1.01665921633596	0.451916317481146	-2.24966255257728	0.0244703743711527	1	NA	NA	NA	NA	NA	NA	NA	NA	1	2	3	4	-0.482567422021279
810.0374	82.8638587742878	2.69182708699107	1.19713173807315	2.24856379743445	0.0245402618807809	1	NA	NA	NA	NA	NA	NA	NA	NA	1	2	4	4	0.76493227439142
509.0477	551.224503893393	2.4551340567812	1.09233380989632	2.24760419803744	0.0246014396499737	1	Epigallocatechin_3-O-(3-O-methylgallate)	1	C23H20O11	[M+K-2H]-	472.100565	509.0491716	-2.800908202	LMPK12020121	1	2	4	4	0.716347117089106
701.9614	82.4302158468411	2.68387992742345	1.19506829168269	2.2457962830262	0.0247170595105754	1	NA	NA	NA	NA	NA	NA	NA	NA	0	2	4	4	0.761452422884243
828.0276	83.6572024333446	2.70648676028908	1.20524398817379	2.24559241684333	0.0247301266535545	1	NA	NA	NA	NA	NA	NA	NA	NA	2	2	1	4	0.769819690332037
713.0241	81.9406167329246	2.67455949874985	1.19127335147961	2.24512660795102	0.0247600059095921	1	NA	NA	NA	NA	NA	NA	NA	NA	2	2	4	4	0.760063062334941
700.0525	81.6924001974607	2.66986796179465	1.19040147117484	2.2428298573587	0.024907788320745	1	NA	NA	NA	NA	NA	NA	NA	NA	1	2	3	4	0.759368932028332
428.9953	2814.04314264644	2.14695668875048	0.95776834581829	2.24162418618688	0.0249856714657695	1	NA	NA	NA	NA	NA	NA	NA	NA	2	2	4	4	0.653215647242591
290.1441	972.382948252585	-1.00993556653208	0.450553970524983	-2.24154181874219	0.0249909998696842	1	NA	NA	NA	NA	NA	NA	NA	NA	2	2	4	4	-0.479064238920051
635.2019	705.757563379133	-1.40311828407046	0.627380760805661	-2.23647005411613	0.025320996764706	1	NA	NA	NA	NA	NA	NA	NA	NA	2	2	3	4	-0.642309412862948
334.0883	990.777846097983	-0.912596356924503	0.408430024006581	-2.23440076214818	0.0254567156072791	1	NA	NA	NA	NA	NA	NA	NA	NA	0	2	3	4	-0.430037823157992
497.2506	92.0479854919009	2.85255324132495	1.27681527003636	2.2341158570603	0.0254754509113771	1	(6R)-vitamin_D2_6,19-sulfur_dioxide_adduct_/_(6R)-ergocalciferol_6,19-sulfur_dioxide_adduct,(6S)-vitamin_D2_6,19-sulfur_dioxide_adduct_/_(6S)-ergocalciferol_6,19-sulfur_dioxide_adduct	1	C28H44O3S	[M+K-2H]-	460.301117	497.2497236	1.781197571	LMST03010034,LMST03010035	1	2	2	4	0.806721878020696
679.0297	944.831835138352	2.12317854365659	0.950482212186248	2.23379092889384	0.0254968326862034	1	NA	NA	NA	NA	NA	NA	NA	NA	2	2	0	4	0.647432163692143
434.8066	1266.21197601533	-3.81850340551206	1.70972475060016	-2.23340242584174	0.0255224183615923	1	NA	NA	NA	NA	NA	NA	NA	NA	2	2	0	4	-1.39939260067762
461.327	861.482642508583	-1.20659228208105	0.540375719724732	-2.23287656724415	0.0255570852510976	1	NA	NA	NA	NA	NA	NA	NA	NA	2	2	4	4	-0.560647872384729
283.1031	68452.3519996892	-1.02320592261892	0.458338737801433	-2.2324229619496	0.0255870216058696	1	NA	NA	NA	NA	NA	NA	NA	NA	2	2	3	4	-0.487247571732115
520.0914	94.3579284960942	2.88982247076127	1.29510223229669	2.23134699230388	0.0256581531639984	1	NA	NA	NA	NA	NA	NA	NA	NA	0	2	4	4	0.813944557623655
695.0513	80.4581514771527	2.64617715366117	1.18597670856092	2.23122185668559	0.025666436879948	1	NA	NA	NA	NA	NA	NA	NA	NA	0	2	2	4	0.75452021891904
476.0321	94.5350454486093	2.8928058180549	1.29693445596479	2.23049499899588	0.0257145990943805	1	NA	NA	NA	NA	NA	NA	NA	NA	0	2	3	4	0.816119650225011
350.0719	1483.33604722187	-1.35997439547046	0.610127766369604	-2.22899935133688	0.025813947944382	1	NA	NA	NA	NA	NA	NA	NA	NA	2	2	3	4	-0.621984015805137
241.0316	783.528113119217	-1.100121918491	0.493686213097736	-2.22838290659984	0.025854991971173	1	NA	NA	NA	NA	NA	NA	NA	NA	0	2	4	4	-0.516152672400908
477.3433	98.0169737276818	2.94771489087532	1.32287038609273	2.22827188654648	0.0258623898846819	1	NA	NA	NA	NA	NA	NA	NA	NA	2	2	4	4	0.832925667783561
244.0659	1622.07834575919	-0.969909781299788	0.435318686148822	-2.22804536575351	0.0258774899635383	1	NA	NA	NA	NA	NA	NA	NA	NA	1	2	4	4	-0.458744002865754
928.6023	176.037397799088	-2.46829133763242	1.10833779992995	-2.22702080339443	0.0259458834664089	1	NA	NA	NA	NA	NA	NA	NA	NA	1	2	4	4	-1.08505806665749
519.1435	90.0865693241763	2.81873512136758	1.26591362956926	2.22664094573867	0.0259712801193568	1	NA	NA	NA	NA	NA	NA	NA	NA	2	2	4	4	0.799541039623466
370.2236	1840.18265406896	-0.856876377250564	0.384896481068017	-2.22625152319629	0.0259973385731191	1	NA	NA	NA	NA	NA	NA	NA	NA	2	2	4	4	-0.401118002905467
787.9604	80.2517950373428	2.64229686163761	1.18730371286432	2.22545995014467	0.0260503768596738	1	NA	NA	NA	NA	NA	NA	NA	NA	2	2	4	4	0.75313812919625
778.2463	94.7078373221592	2.89481104518676	1.30112312799668	2.22485557507832	0.0260909351476706	1	NA	NA	NA	NA	NA	NA	NA	NA	2	2	4	4	0.817571859336574
478.1019	94.2890058086634	2.88891733938779	1.2988999149547	2.22412620566576	0.0261399542083839	1	NA	NA	NA	NA	NA	NA	NA	NA	0	2	2	4	0.813220382155078
253.2127	1069.9121283064	-0.933390913311806	0.419682244581832	-2.22404193973426	0.0261456226334702	1	NA	NA	NA	NA	NA	NA	NA	NA	2	2	4	4	-0.442049925328123
509.2675	97.2636058136077	2.93583665069046	1.32054477493048	2.22320114124492	0.0262022399230829	1	NA	NA	NA	NA	NA	NA	NA	NA	2	2	2	4	0.828518951889032
750.3438	98.3904510763826	2.9529955034618	1.32837085689235	2.22302039233996	0.0262144249356044	1	NA	NA	NA	NA	NA	NA	NA	NA	1	2	4	4	0.835872484767081
418.0107	1248.760948048	-1.06933516146519	0.481720239883318	-2.21982610015349	0.0264305744803876	1	NA	NA	NA	NA	NA	NA	NA	NA	0	2	2	4	-0.50725940616317
491.2484	345.89801871147	-2.66307521547725	1.20014389504701	-2.21896326471162	0.0264892238239355	1	NA	NA	NA	NA	NA	NA	NA	NA	0	2	2	4	-1.14711090183557
481.1136	96.1578883122182	2.91818749082605	1.31638827117027	2.21681365197197	0.0266358282204522	1	NA	NA	NA	NA	NA	NA	NA	NA	2	2	4	4	0.826321618047953
785.9796	78.9363419873935	2.61655542923166	1.18049400518317	2.21649192434964	0.0266578303482512	1	NA	NA	NA	NA	NA	NA	NA	NA	1	2	4	4	0.746936429138422
410.2911	11352.7814820874	-1.02979190077319	0.464766379159972	-2.21571943873061	0.0267107227630575	1	NA	NA	NA	NA	NA	NA	NA	NA	0	2	4	4	-0.489591648476895
401.9795	1097.52427957506	-0.809185169845489	0.365552294908422	-2.2135961970864	0.0268565691659395	1	NA	NA	NA	NA	NA	NA	NA	NA	2	2	4	4	-0.376435242714809
787.1714	82.5807306820585	2.68581409105941	1.21352623394661	2.21323117368848	0.0268817119277182	1	NA	NA	NA	NA	NA	NA	NA	NA	1	2	2	4	0.7621476545735
814.0115	78.5465041148763	2.60874694954037	1.17901102647095	2.21265695652478	0.0269213050586543	1	NA	NA	NA	NA	NA	NA	NA	NA	1	2	3	4	0.744875575121752
520.932	92.1956379473318	2.85417954793948	1.29034902012424	2.21194382560516	0.0269705465821604	1	NA	NA	NA	NA	NA	NA	NA	NA	2	2	4	4	0.80744224893205
461.9917	922.095900232338	-1.16096398804987	0.52498206879832	-2.21143550808756	0.0270056932348708	1	NA	NA	NA	NA	NA	NA	NA	NA	1	2	4	4	-0.538267049920115
497.118	88.3510973165397	2.78848419758003	1.26111664834231	2.21112313539385	0.027027311261869	1	NA	NA	NA	NA	NA	NA	NA	NA	2	2	4	4	0.789556548782571
780.9782	78.2240599323802	2.60237682299213	1.17723642029535	2.2105813056134	0.0270648444972901	1	NA	NA	NA	NA	NA	NA	NA	NA	2	2	4	4	0.744189326632175
811.9958	78.9663364027028	2.61692750616475	1.1844624096744	2.20937995565779	0.0271482240287841	1	NA	NA	NA	NA	NA	NA	NA	NA	0	2	2	4	0.748312095792788
1009.0002	78.2101065671622	2.60205362243409	1.17787792054591	2.20910297836989	0.0271674790186254	1	NA	NA	NA	NA	NA	NA	NA	NA	0	2	2	4	0.743503428430036
243.1464	3914.38367990386	-0.717691714604602	0.324899629270777	-2.20896439991461	0.0271771171799833	1	NA	NA	NA	NA	NA	NA	NA	NA	1	2	4	4	-0.328281867694929
1002.9617	78.0640244091666	2.59923352144747	1.17668236445813	2.20895086045114	0.0271780590108031	1	NA	NA	NA	NA	NA	NA	NA	NA	0	2	2	4	0.742817879835562
490.2021	87.9457331371319	2.78159879645271	1.25941520039734	2.20864318262565	0.0271994692598723	1	NA	NA	NA	NA	NA	NA	NA	NA	2	2	2	4	0.786718277968733
495.1832	505.58553628956	2.08931068853092	0.946301911321102	2.20786903580708	0.0272534038903137	1	NA	NA	NA	NA	NA	NA	NA	NA	2	2	3	4	0.640392725824655
525.262	94.8754704977169	2.8974947238826	1.3127249863447	2.20723666725558	0.0272975293216719	1	Ximaosteroid_D	1	C28H42O7	[M+Cl]-	490.293055	525.2624566	-0.878037244	LMST05050007	2	2	4	4	0.819025794685323
778.9566	77.8018545084847	2.59397414857564	1.17549067228352	2.2067160631199	0.0273339023052409	1	NA	NA	NA	NA	NA	NA	NA	NA	2	2	4	4	0.741447828758986
680.1415	94.2829303299095	2.88775650914564	1.31024989280823	2.20397385643464	0.0275261827386184	1	NA	NA	NA	NA	NA	NA	NA	NA	2	2	4	4	0.812496632912812
509.1788	91.9370669096713	2.85002182752477	1.29337214390865	2.20355899958679	0.0275553734033207	1	NA	NA	NA	NA	NA	NA	NA	NA	2	2	0	4	0.805282390517126
475.0823	94.5384679577925	2.89205438961023	1.31261196121277	2.20328206284068	0.0275748744232391	1	NA	NA	NA	NA	NA	NA	NA	NA	2	2	4	4	0.815394190772382
507.1177	91.7348871617267	2.84661123663857	1.29241842207921	2.20254616307542	0.0276267520368792	1	NA	NA	NA	NA	NA	NA	NA	NA	1	2	4	4	0.804563272210336
758.9583	81.2296128558636	2.66019354275882	1.20870489838905	2.20086271372301	0.027745744247988	1	NA	NA	NA	NA	NA	NA	NA	NA	2	2	0	4	0.757288732340116
822.9729	77.2751415710521	2.58326510912606	1.17539182835471	2.19779059783158	0.0279640317707357	1	NA	NA	NA	NA	NA	NA	NA	NA	2	2	4	4	0.738711892175269
773.0591	76.8553092832256	2.57487996416877	1.17168152160277	2.19759372892263	0.0279780705198685	1	NA	NA	NA	NA	NA	NA	NA	NA	2	2	4	4	0.737345995939725
501.0845	693.507170039241	-1.22171795242435	0.556057196222849	-2.1971084282753	0.0280127033262405	1	NA	NA	NA	NA	NA	NA	NA	NA	2	2	4	4	-0.568577969137877
311.0615	22726.9052633065	1.30929919270775	0.596057189177109	2.19659995128205	0.0280490297169215	1	NA	NA	NA	NA	NA	NA	NA	NA	0	2	4	4	0.488419274639992
817.3457	89.1257394074185	2.80262403973261	1.27680963463399	2.1950210616448	0.0281620869606252	1	NA	NA	NA	NA	NA	NA	NA	NA	1	2	3	4	0.795252266621795
800.9885	76.6232765234509	2.57011052226764	1.17130004266399	2.19423753833579	0.028218337221227	1	NA	NA	NA	NA	NA	NA	NA	NA	1	2	2	4	0.736663563502269
875.9898	77.7390643650037	2.59248117364935	1.18185955047867	2.19356113219998	0.0282669752281955	1	NA	NA	NA	NA	NA	NA	NA	NA	0	2	2	4	0.740763324925791
494.0942	355.186782658232	-2.69543701687537	1.22897775082023	-2.19323499963803	0.0282904520835406	1	NA	NA	NA	NA	NA	NA	NA	NA	2	2	2	4	-1.15721197741506
682.1939	92.5830961023505	2.85975427537219	1.3061439710169	2.18946328952215	0.0285631839541109	1	NA	NA	NA	NA	NA	NA	NA	NA	2	2	0	4	0.808163039096769
1030.3456	80.95861994512	2.65517695101759	1.21322350784262	2.18853074792384	0.028630964049311	1	NA	NA	NA	NA	NA	NA	NA	NA	2	2	0	4	0.755903751410587
282.0716	1358.70662378263	-0.729827788830417	0.333710138473422	-2.18701113537953	0.0287417111069959	1	NA	NA	NA	NA	NA	NA	NA	NA	2	2	4	4	-0.33267644220118
317.0847	1649.14084138694	-1.30956215039386	0.599220080298946	-2.18544436918825	0.0288562806687624	1	NA	NA	NA	NA	NA	NA	NA	NA	2	2	4	4	-0.601289089055283
658.9768	4450.53834688828	1.24491164149816	0.569721781441841	2.18512207545859	0.0288798970505899	1	NA	NA	NA	NA	NA	NA	NA	NA	2	2	4	4	0.470331823676425
[truncated: 2,820 more rows]
