# Supplementary material for: An integrated host-microbiome response to atrazine exposure mediates toxicity in Drosophila
Source: Commun Biol. 2021 Nov 24;4:1324. doi: 10.1038/s42003-021-02847-y (PMC8613235; doi:10.1038/s42003-021-02847-y)
Supplement: Supplementary file 12 — Supplementary Data 10 [file 42003_2021_2847_MOESM12_ESM.zip › 20170508_DrosFaeces_GermFree_ApNeg.PA.CR.Treatment.48h.z_score.DESeq2_results.txt]

mz	baseMean	log2FoldChange	lfcSE	stat	pvalue	padj	name	intensity	formula	ion	exact_mass	mass	ppm_error	LIPIDMAPS__28_06_2015	control_count	control_reps	treatment_count	treatment_reps	z_score
337.1828	2638.67000420011	-9.79277101136518	0.405895611828852	-24.1263288539674	1.32341322684279e-128	5.35717674225962e-125	NA	NA	NA	NA	NA	NA	NA	NA	0	2	2	4	-3.61805617194566
232.0786	13505.8325577596	8.57325704064049	0.370423124704427	23.1444973838536	1.65161697255727e-118	6.68574550491184e-115	NA	NA	NA	NA	NA	NA	NA	NA	0	2	3	4	3.36273561840824
355.0726	10613.8534029303	8.22551869285621	0.361884680352211	22.7296681496729	2.28052299301044e-114	9.23155707570625e-111	NA	NA	NA	NA	NA	NA	NA	NA	0	2	3	4	3.22798371042844
333.0907	10462.9404638481	8.20432990582869	0.371956349930509	22.0572384565056	8.14031399946299e-108	3.29519910698262e-104	4-Prenylresveratrol,Aurentiacin,,Ceroptene,Infectocaryone,7,4-Dimethoxy-6-C-methylflavanone,(+)-6,8-Di-C-methylpinocembrin_5-methyl_ether	1	C19H20O3	[M+K-2H]-	296.141245	333.0898516	2.685461582	LMPK13090014,LMPK12120224,LMPK12120225,LMPK12120416,LMPK12120418,LMPK12140047,LMPK12140193,LMPK12140195,LMPK12140197	1	2	4	4	3.1344818384629
401.0781	6694.75564531407	7.55993040521512	0.348544040735555	21.6900291545967	2.54825515917839e-104	1.03153368843541e-100	NA	NA	NA	NA	NA	NA	NA	NA	2	2	4	4	3.00321733083086
289.254	932.265369023394	-8.28442577666746	0.427577921763332	-19.3752421605458	1.24872694472041e-83	5.05484667222821e-80	NA	NA	NA	NA	NA	NA	NA	NA	2	2	4	4	-2.95306723890802
340.2097	1008.51257189215	-8.39746899146896	0.447290469637018	-18.7740843176999	1.23051180944468e-78	4.98111180463206e-75	NA	NA	NA	NA	NA	NA	NA	NA	2	2	3	4	-3.1344818384629
357.0695	2820.32124578267	6.3076968698355	0.344058131232533	18.3332300481875	4.49407530819784e-75	1.81920168475849e-71	NA	NA	NA	NA	NA	NA	NA	NA	0	2	2	4	2.83580117399867
314.1974	411339.366372988	-3.44538436100306	0.188640322963883	-18.2643048255527	1.5922784088301e-74	6.44554299894423e-71	NA	NA	NA	NA	NA	NA	NA	NA	2	2	4	4	-1.53717475988697
357.068	774.488881751887	-8.01396740723469	0.44759471923922	-17.9045173295522	1.08733672663339e-71	4.40153906941194e-68	NA	NA	NA	NA	NA	NA	NA	NA	2	2	4	4	-2.74800855486602
315.1953	981.678002743789	-8.35736132738553	0.467206395667103	-17.8879428982397	1.46414524093688e-71	5.9268599353125e-68	NA	NA	NA	NA	NA	NA	NA	NA	0	2	4	4	-3.06229107614166
396.1961	509.540673527233	-7.40464867005096	0.444209935924892	-16.6692549427867	2.19311120035295e-62	8.87771413902873e-59	NA	NA	NA	NA	NA	NA	NA	NA	1	2	4	4	-2.33071339694859
398.1497	847.768517642781	-8.14342928362853	0.488698249094852	-16.6635122976427	2.41421076713308e-62	9.7727251853547e-59	NA	NA	NA	NA	NA	NA	NA	NA	2	2	4	4	-2.8040819534865
349.0858	2713.64572645019	6.24995779636396	0.378311433737737	16.5206685259656	2.60494580887883e-61	1.05448206343415e-57	Desmosdumotin_C,,2-Methoxyhomopterocarpin,4-Methoxyhomopterocarpin,6-Methoxyhomopterocarpin,Crotaoprostrin,Helilandin_B,Syzygiol,Tepanone,Ponganone_VII,Leridol,Isomatteucinol,Matteucinol,Angophorol,Naringenin_trimethyl_ether	1	C19H20O4	[M+K-2H]-	312.13616	349.0847666	2.880102761	LMPK12120421,LMPK12020250,LMPK12020251,LMPK12070064,LMPK12070076,LMPK12070138,LMPK12120198,LMPK12120205,LMPK12120322,LMPK12120339,LMPK12120340,LMPK12120417,LMPK12120433,LMPK12120461,LMPK12120556,LMPK12140105,LMPK12140199,LMPK12140202,LMPK12140351,LMPK12140568,LMPK12140596,LMPK12140662	2	2	0	4	2.80408195348651
335.0878	2657.74910203398	6.21966360419472	0.379696638785433	16.3806127546719	2.63079452522426e-60	1.06494562381078e-56	Aurentiacin,,Ceroptene,Infectocaryone,7,4-Dimethoxy-6-C-methylflavanone,(+)-6,8-Di-C-methylpinocembrin_5-methyl_ether	1	C18H18O4	[M+(37Cl)]-	298.12051	335.0869616	2.649461488	LMPK12120224,LMPK12120225,LMPK12120416,LMPK12120418,LMPK12140047,LMPK12140193,LMPK12140195,LMPK12140197	2	2	4	4	2.77495550339701
318.169	627.787907326518	-7.70716345681424	0.472008957117594	-16.3284262736864	6.19621270388208e-60	2.50822690253147e-56	NA	NA	NA	NA	NA	NA	NA	NA	2	2	2	4	-2.60007741978211
314.2158	920.256005454767	-8.26167524081123	0.512801076605356	-16.1108773318144	2.13966428149772e-58	8.66136101150275e-55	NA	NA	NA	NA	NA	NA	NA	NA	1	2	4	4	-2.87065903034645
231.085	2541.73252229319	6.15468032347213	0.383227481306752	16.0601225738966	4.85590736656223e-58	1.96567130198439e-54	NA	NA	NA	NA	NA	NA	NA	NA	2	2	4	4	2.7229204933332
314.1873	445.491365462778	-7.20793905727812	0.449126448021257	-16.0487967008725	5.82830863279675e-58	2.35929933455613e-54	NA	NA	NA	NA	NA	NA	NA	NA	2	2	4	4	-2.16723839044404
415.0936	4260.1920360547	6.90212425343626	0.430609312644279	16.0287389305443	8.0499816058288e-58	3.2586325540395e-54	NA	NA	NA	NA	NA	NA	NA	NA	2	2	3	4	2.95306723890801
412.174	1619.50341290525	-9.07929560523431	0.578278169393129	-15.7005677989929	1.49894414085363e-55	6.06772588217548e-52	NA	NA	NA	NA	NA	NA	NA	NA	2	2	4	4	-3.36273561840821
403.0751	1832.44451735999	5.67963286039273	0.362584794055639	15.664288611952	2.65382401802679e-55	1.07426796249725e-51	NA	NA	NA	NA	NA	NA	NA	NA	0	2	3	4	2.63675053599257
340.2083	546.889429335176	-7.50549467485522	0.484132673474132	-15.5029707476586	3.31216707805669e-54	1.34076523319735e-50	NA	NA	NA	NA	NA	NA	NA	NA	2	2	4	4	-2.43191350352035
352.1532	932.327298703993	-8.27985503398335	0.534284365130651	-15.4970940090276	3.6294037251255e-54	1.4691826279308e-50	NA	NA	NA	NA	NA	NA	NA	NA	2	2	3	4	-2.90939823413927
404.1667	15684.0088110481	-3.69141207550542	0.240099837261177	-15.3744880363661	2.42754665618918e-53	9.8267088642538e-50	NA	NA	NA	NA	NA	NA	NA	NA	1	2	4	4	-1.6003180262789
268.1925	574.550886674873	-7.57651860634165	0.506374838327059	-14.9622730690424	1.29525246270189e-50	5.24318196901726e-47	NA	NA	NA	NA	NA	NA	NA	NA	2	2	4	4	-2.48050560624251
396.1948	388.000447221205	-7.0042223171977	0.472552669946869	-14.8220987048602	1.0543799507239e-49	4.26813004053036e-46	NA	NA	NA	NA	NA	NA	NA	NA	2	2	4	4	-2.0469307362909
343.2272	644.527778150803	-7.74336599987813	0.523542280416287	-14.7903355460061	1.69108648998427e-49	6.84551811145635e-46	NA	NA	NA	NA	NA	NA	NA	NA	2	2	4	4	-2.61797399002734
336.1761	362.062381696504	-6.90308408653422	0.466855639988354	-14.7863354220299	1.79462208837992e-49	7.26463021376193e-46	NA	NA	NA	NA	NA	NA	NA	NA	2	2	4	4	-2.00079886813125
254.217	515.768694263385	-7.41910275244328	0.504715090809901	-14.6995857416074	6.48552521210391e-49	2.62534060585966e-45	NA	NA	NA	NA	NA	NA	NA	NA	2	2	4	4	-2.3398098732179
407.2163	373.721466739525	-6.94899398173268	0.477424520390415	-14.5551677489253	5.41529360589056e-48	2.1921108516645e-44	NA	NA	NA	NA	NA	NA	NA	NA	2	2	4	4	-2.02332668336261
340.2321	670.351601015052	-7.80014667606629	0.535919257978404	-14.5547049484469	5.45206608390926e-48	2.20699635076647e-44	NA	NA	NA	NA	NA	NA	NA	NA	0	2	4	4	-2.63675053599257
423.0602	1611.54076684995	5.49163790275171	0.379779778521591	14.4600587322727	2.16612919227548e-47	8.76849097033113e-44	NA	NA	NA	NA	NA	NA	NA	NA	2	2	0	4	2.60007741978211
610.4182	282.440347201529	-6.5390743420947	0.4538547079281	-14.4078583473252	4.61809634592306e-47	1.86940540082965e-43	NA	NA	NA	NA	NA	NA	NA	NA	2	2	4	4	-1.89391068844044
401.0248	335.339583429668	-6.79024622255097	0.471525531653686	-14.4005907776339	5.13030993597723e-47	2.07674946208358e-43	NA	NA	NA	NA	NA	NA	NA	NA	2	2	1	4	-1.97087217903926
313.1855	548.587968153447	-7.50829093544587	0.527104789717469	-14.24439899222	4.85708593450187e-46	1.96614838628636e-42	NA	NA	NA	NA	NA	NA	NA	NA	0	2	3	4	-2.44352963120123
310.0483	1973.54777663993	5.78564446003671	0.409634622885069	14.1239146712947	2.70535728867842e-45	1.09512863045703e-41	NA	NA	NA	NA	NA	NA	NA	NA	1	2	3	4	2.67735485706328
336.1794	23916.5778377491	-4.15060649262595	0.295698294174627	-14.036626434425	9.30371989937945e-45	3.7661458152688e-41	NA	NA	NA	NA	NA	NA	NA	NA	2	2	4	4	-1.71548114403623
413.8243	393.513350647549	-7.0234877556727	0.502208603979317	-13.985199974714	1.9193658863371e-44	7.76959310789257e-41	NA	NA	NA	NA	NA	NA	NA	NA	2	2	4	4	-2.06165986068697
346.1999	535.125988747403	-7.47156008241656	0.540896728020791	-13.8132839326944	2.11944966558906e-43	8.5795322463045e-40	NA	NA	NA	NA	NA	NA	NA	NA	2	2	4	4	-2.40962030217426
416.7961	411.787946843678	-7.08943832362231	0.5157918658319	-13.7447656569536	5.47500445953106e-43	2.21628180521817e-39	NA	NA	NA	NA	NA	NA	NA	NA	1	2	4	4	-2.08202203452088
409.3072	443.147054352072	-7.19657345828774	0.523671773278927	-13.7425269520009	5.64698779111761e-43	2.28590065784441e-39	NA	NA	NA	NA	NA	NA	NA	NA	2	2	4	4	-2.16104841284239
374.263	611.398044612886	-7.66529961061501	0.559633635434889	-13.6969959010029	1.05812304201469e-42	4.28328207407546e-39	NA	NA	NA	NA	NA	NA	NA	NA	2	2	4	4	-2.55088335225768
409.2037	466.579467098567	-7.27162112537231	0.532332141662799	-13.6599325050308	1.76146941820668e-42	7.13042820490064e-39	NA	NA	NA	NA	NA	NA	NA	NA	0	2	4	4	-2.21307822730385
414.2939	478.966163553497	-7.30973384383253	0.537793369592041	-13.5920862121776	4.46178771375981e-42	1.80613166652997e-38	NA	NA	NA	NA	NA	NA	NA	NA	2	2	4	4	-2.24891882582429
323.0628	498.318514479665	-7.36735542826189	0.545431226186028	-13.5073957532258	1.41436725282408e-41	5.72535863943186e-38	NA	NA	NA	NA	NA	NA	NA	NA	2	2	4	4	-2.2879047410223
244.0609	1304.62384929457	5.18275284665126	0.383775503980665	13.5046473599638	1.46815049234164e-41	5.94307319299895e-38	NA	NA	NA	NA	NA	NA	NA	NA	0	2	4	4	2.52122017784722
334.1048	526.821825891723	-7.44838040655729	0.551711714982309	-13.500493472023	1.55332214349355e-41	6.2878480368619e-38	NA	NA	NA	NA	NA	NA	NA	NA	2	2	2	4	-2.37827421728039
424.2194	524.723437761872	-7.44256460397172	0.551377361541725	-13.4981323556	1.60390686340234e-41	6.49261498305268e-38	NA	NA	NA	NA	NA	NA	NA	NA	1	2	4	4	-2.35860595809415
380.1691	364.488531926684	-6.91064543679334	0.513746448209327	-13.451470975382	3.0180804538194e-41	1.22171896770609e-37	NA	NA	NA	NA	NA	NA	NA	NA	2	2	4	4	-2.00522357280148
427.8403	430.325768473136	-7.15316355928433	0.5361265626801	-13.3423039580908	1.31336759744245e-40	5.31651203444706e-37	NA	NA	NA	NA	NA	NA	NA	NA	2	2	4	4	-2.13127866369187
408.1703	420.504317905563	-7.11941330212565	0.534690013401441	-13.3150295006173	1.89297670163415e-40	7.66276968821502e-37	NA	NA	NA	NA	NA	NA	NA	NA	2	2	4	4	-2.10328591860622
381.2007	387.717312349001	-7.0007322134556	0.527590666424134	-13.2692495508017	3.49058818893552e-40	1.4129900988811e-36	NA	NA	NA	NA	NA	NA	NA	NA	1	2	2	4	-2.04211823898906
317.205	403.747009421327	-7.05983783493332	0.535052994978648	-13.194651560104	9.41893738621945e-40	3.81278585394163e-36	NA	NA	NA	NA	NA	NA	NA	NA	2	2	4	4	-2.06667050522746
416.1664	486.37135100659	-7.33154209250434	0.556676477778333	-13.1702027751633	1.30247383528373e-39	5.27241408522853e-36	NA	NA	NA	NA	NA	NA	NA	NA	2	2	0	4	-2.25644553488409
208.0546	534.54736010837	-7.46913458464609	0.568131672116672	-13.1468371703668	1.77442769063187e-39	7.18288329167781e-36	NA	NA	NA	NA	NA	NA	NA	NA	1	2	4	4	-2.39890793234222
313.2218	532.799115296648	-7.4642799630643	0.570663150566218	-13.0800104328765	4.28381394961512e-39	1.7340878868042e-35	NA	NA	NA	NA	NA	NA	NA	NA	2	2	4	4	-2.38846397316611
398.1585	1015.70644126934	-8.40140039870841	0.642560183916613	-13.0748848263507	4.58257497049626e-39	1.85502634805689e-35	NA	NA	NA	NA	NA	NA	NA	NA	0	2	4	4	-3.22798371042846
391.2619	786.798412230238	-8.0309557414527	0.617040804715225	-13.0152749706061	1.00181027930805e-38	4.055328010639e-35	NA	NA	NA	NA	NA	NA	NA	NA	2	2	0	4	-2.77495550339702
394.1845	496.485823562067	-7.36125773296161	0.56862863506356	-12.9456331936903	2.48704136169905e-38	1.00675434321578e-34	NA	NA	NA	NA	NA	NA	NA	NA	2	2	0	4	-2.27189412389476
237.2227	707.32041695029	-7.87615594449202	0.612086429807048	-12.8677186112015	6.83925254977009e-38	2.76852943214693e-34	NA	NA	NA	NA	NA	NA	NA	NA	2	2	4	4	-2.69943744505809
437.2349	434.64173095114	-7.16708388368108	0.55699789080407	-12.8673447458389	6.8724309096113e-38	2.78196003221065e-34	NA	NA	NA	NA	NA	NA	NA	NA	2	2	4	4	-2.13708260672583
338.1976	323.106813305464	-6.73312709746243	0.525860183275091	-12.8040253124473	1.55668107916991e-37	6.3014450084798e-34	NA	NA	NA	NA	NA	NA	NA	NA	0	2	2	4	-1.96263728756866
421.2318	429.920975603706	-7.15098280195804	0.56077722234944	-12.7519138027721	3.04184753076768e-37	1.23133988045476e-33	NA	NA	NA	NA	NA	NA	NA	NA	0	2	4	4	-2.12554563862889
230.0799	1287.80517904208	5.16298664772004	0.405405753052488	12.7353561434329	3.76125845520336e-37	1.52255742266632e-33	NA	NA	NA	NA	NA	NA	NA	NA	0	2	4	4	2.49362229529378
270.2048	961.761718644661	-8.32194636997645	0.653788926536927	-12.7287967602284	4.09094985905295e-37	1.65601650294463e-33	NA	NA	NA	NA	NA	NA	NA	NA	2	2	4	4	-3.00321733083086
227.1933	453.236673910824	-7.22804506519975	0.568041914507795	-12.7244924724663	4.32274441134466e-37	1.74984693771232e-33	NA	NA	NA	NA	NA	NA	NA	NA	2	2	4	4	-2.17987343256902
350.234	311.974179129099	-6.68153226971577	0.526033731720596	-12.7017182868886	5.7845524022151e-37	2.34158681241667e-33	NA	NA	NA	NA	NA	NA	NA	NA	2	2	2	4	-1.94655583100223
395.2165	628.979769509531	-7.70532868537598	0.607452258276195	-12.684665470241	7.19202619494361e-37	2.91133220371317e-33	NA	NA	NA	NA	NA	NA	NA	NA	0	2	4	4	-2.58297678251533
435.1595	702.222193509076	-7.86535167662405	0.624164987444448	-12.6013984040143	2.07433809292424e-36	8.39692060015734e-33	NA	NA	NA	NA	NA	NA	NA	NA	2	2	1	4	-2.67735485706328
244.0618	698.842418325008	-7.85820054780028	0.630023025554854	-12.4728783378666	1.04964879743652e-35	4.24897833202305e-32	NA	NA	NA	NA	NA	NA	NA	NA	2	2	4	4	-2.65650542926436
403.2978	359.072433500841	-6.88726030932352	0.553020799948485	-12.4538901791128	1.33191379497022e-35	5.39158704203947e-32	NA	NA	NA	NA	NA	NA	NA	NA	2	2	4	4	-1.99206518541032
351.1982	582.29125156507	-7.59284443008957	0.609958098986738	-12.4481410160842	1.43140394041405e-35	5.79432315079606e-32	NA	NA	NA	NA	NA	NA	NA	NA	0	2	4	4	-2.49362229529378
371.0677	1284.91184459514	5.15915322375306	0.417427868205694	12.3593885715623	4.33440943231351e-35	1.75456893820051e-31	NA	NA	NA	NA	NA	NA	NA	NA	2	2	4	4	2.48050560624252
398.2043	439.191122307897	-7.18160926125294	0.581399891855039	-12.3522714088215	4.73552467209036e-35	1.91694038726218e-31	NA	NA	NA	NA	NA	NA	NA	NA	2	2	4	4	-2.1429594447213
316.2042	5004.48152311695	-4.05863487327539	0.328703973075835	-12.3473861155278	5.03199041280921e-35	2.03694971910517e-31	NA	NA	NA	NA	NA	NA	NA	NA	2	2	4	4	-1.67782726439727
357.203	439.978326828957	-7.18415564655752	0.58411423944434	-12.2992304611367	9.14411438865657e-35	3.70153750452818e-31	NA	NA	NA	NA	NA	NA	NA	NA	2	2	4	4	-2.14891124024979
390.2259	344.967288788763	-6.82833593634356	0.555284669392615	-12.297000642594	9.4000216646372e-35	3.80512876984514e-31	NA	NA	NA	NA	NA	NA	NA	NA	2	2	4	4	-1.97504025714179
430.3256	289.972136209698	-6.57341918503977	0.536466487478727	-12.2531776699294	1.61539900437114e-34	6.53913516969439e-31	NA	NA	NA	NA	NA	NA	NA	NA	0	2	4	4	-1.91582515050115
315.2007	86569.5120677095	-3.82054237290078	0.312029859010217	-12.2441563285637	1.80544735635545e-34	7.30845089852685e-31	NA	NA	NA	NA	NA	NA	NA	NA	2	2	4	4	-1.64012336536881
299.13	1599.87157227757	5.4784616346501	0.447826833826349	12.233437616591	2.06031115981752e-34	8.34013957494131e-31	NA	NA	NA	NA	NA	NA	NA	NA	0	2	4	4	2.58297678251533
400.2783	353.710984626298	-6.86489486125599	0.561808656717899	-12.2192756896287	2.45260100947985e-34	9.92812888637444e-31	NA	NA	NA	NA	NA	NA	NA	NA	2	2	4	4	-1.98775471290122
425.3062	525.431139734905	-7.44294163509523	0.609159326446534	-12.2183824690214	2.47969448698048e-34	1.0037803283297e-30	NA	NA	NA	NA	NA	NA	NA	NA	2	2	4	4	-2.36832557476423
302.9124	554.431105459044	-7.52106732291576	0.621289570009699	-12.1055747367501	9.86758078131268e-34	3.99439670027537e-30	NA	NA	NA	NA	NA	NA	NA	NA	2	2	4	4	-2.45548514359074
207.0494	426.660386637939	-7.13900217832945	0.590244222832823	-12.0949971252009	1.1224618531056e-33	4.54372558137146e-30	NA	NA	NA	NA	NA	NA	NA	NA	2	2	4	4	-2.11428483441633
319.2127	475.069824618473	-7.2958713942446	0.604106256540315	-12.0771326488616	1.3949995654777e-33	5.64695824105375e-30	NA	NA	NA	NA	NA	NA	NA	NA	2	2	2	4	-2.22707268901457
380.0687	371.752151943675	-6.93752466847388	0.57493939251128	-12.0665321577139	1.58681349884277e-33	6.42342104331555e-30	NA	NA	NA	NA	NA	NA	NA	NA	2	2	4	4	-2.01873859811597
296.2062	853.609047961977	-8.14825246221621	0.675340994450764	-12.0653899721324	1.6089839410403e-33	6.51316699333112e-30	NA	NA	NA	NA	NA	NA	NA	NA	0	2	3	4	-2.83580117399867
437.0758	1850.20694841236	5.68976708690353	0.471652814648031	12.0634647142931	1.64705275372597e-33	6.66726954708271e-30	NA	NA	NA	NA	NA	NA	NA	NA	2	2	4	4	2.65650542926435
419.1853	4832.44218690795	-4.17271587540112	0.346016205577759	-12.05930765131	1.73233030366011e-33	7.01247306921611e-30	NA	NA	NA	NA	NA	NA	NA	NA	2	2	4	4	-1.71807941376019
467.2737	510.888933819897	-7.40184340393092	0.614003907242237	-12.0550428370658	1.82437619964069e-33	7.38507485614551e-30	NA	NA	NA	NA	NA	NA	NA	NA	2	2	4	4	-2.32180578421624
276.1588	623.563671083688	-7.69202928482341	0.638561257280512	-12.0458753128588	2.03900434509681e-33	8.25388958895191e-30	NA	NA	NA	NA	NA	NA	NA	NA	2	2	4	4	-2.56659969357284
594.9046	211.457652999336	-6.10747344040667	0.508393192085972	-12.0132872262653	3.02573926730969e-33	1.22481925540696e-29	NA	NA	NA	NA	NA	NA	NA	NA	2	2	4	4	-1.8267641850016
617.999	190.960538897204	-5.95836618050027	0.498018801345569	-11.964139033309	5.47626566655101e-33	2.21679234181985e-29	NA	NA	NA	NA	NA	NA	NA	NA	2	2	4	4	-1.82048571476927
225.0995	502.408463415691	-7.37731634747573	0.617364911596799	-11.9496852005963	6.51716266631162e-33	2.63814744732294e-29	NA	NA	NA	NA	NA	NA	NA	NA	2	2	4	4	-2.31307867319542
208.0076	604.474545590848	-7.64665482436388	0.641499352565004	-11.9199727853023	9.31389592670102e-33	3.77026507112857e-29	NA	NA	NA	NA	NA	NA	NA	NA	2	2	4	4	-2.53577291089225
444.32	268.494072378028	-6.4596764527394	0.542184138464341	-11.9141745294053	9.98501671625888e-33	4.04193476674159e-29	NA	NA	NA	NA	NA	NA	NA	NA	0	2	2	4	-1.8626527978844
276.0843	575.067315218354	-7.57403473015366	0.63689052586054	-11.8922081937393	1.29925404203858e-32	5.25938036217219e-29	NA	NA	NA	NA	NA	NA	NA	NA	2	2	4	4	-2.46780228524148
431.0681	1104.83661830682	4.93806766612829	0.415993591954625	11.8705378198877	1.68381660605711e-32	6.81608962131919e-29	NA	NA	NA	NA	NA	NA	NA	NA	2	2	4	4	2.39890793234222
297.0772	457.671822607129	-7.2411392011184	0.611491930226948	-11.8417575820354	2.3742458280028e-32	9.61094711175535e-29	NA	NA	NA	NA	NA	NA	NA	NA	2	2	2	4	-2.1863237686746
314.1933	7002.77288492527	-3.77503587789641	0.31921507507017	-11.8259949880706	2.8648787833424e-32	1.159702931497e-28	NA	NA	NA	NA	NA	NA	NA	NA	2	2	4	4	-1.62433679809414
441.1997	320.983572178887	-6.72198997559035	0.568523126087561	-11.8235998979487	2.94776496656019e-32	1.19325525846357e-28	NA	NA	NA	NA	NA	NA	NA	NA	2	2	4	4	-1.95856925432772
280.2292	440.768003128942	-7.18616330280409	0.608149002250603	-11.8164516857052	3.20956588462791e-32	1.29923227009738e-28	NA	NA	NA	NA	NA	NA	NA	NA	2	2	4	4	-2.15494014652445
405.2071	462.772517827268	-7.2572439656522	0.615900924477308	-11.7831353667981	4.76856618139936e-32	1.93031559023046e-28	NA	NA	NA	NA	NA	NA	NA	NA	2	2	4	4	-2.20624040977764
279.2291	501.360505240228	-7.37404451857072	0.627152333705932	-11.7579798754737	6.42532485094813e-32	2.6009714996638e-28	NA	NA	NA	NA	NA	NA	NA	NA	2	2	4	4	-2.30452425486347
375.1887	585.618848976761	-7.60035165579048	0.646453478398798	-11.7569970767515	6.5005374362722e-32	2.63141755420299e-28	NA	NA	NA	NA	NA	NA	NA	NA	2	2	4	4	-2.50718257552428
258.0737	494.511565208367	-7.35396585409273	0.626417348642782	-11.7397225189023	7.97476662171499e-32	3.22818552847023e-28	NA	NA	NA	NA	NA	NA	NA	NA	1	2	2	4	-2.26410228830403
299.2423	750.37829317198	-7.96077052865605	0.679444975537348	-11.7165787006669	1.04820285559933e-31	4.24312515946609e-28	NA	NA	NA	NA	NA	NA	NA	NA	2	2	4	4	-2.7229204933332
225.1828	458.925884885695	-7.24496412482494	0.619057195502635	-11.7032225414043	1.22703532641377e-31	4.96703900132295e-28	NA	NA	NA	NA	NA	NA	NA	NA	2	2	4	4	-2.19286637455562
313.026	1440.5803130322	5.32521179016467	0.455256020405267	11.6971803808859	1.31759036002527e-31	5.3336057773823e-28	NA	NA	NA	NA	NA	NA	NA	NA	1	2	4	4	2.55088335225768
458.7523	283.562729159692	-6.53964457275787	0.560623339149678	-11.6649524129281	1.92510705072076e-31	7.79283334131766e-28	NA	NA	NA	NA	NA	NA	NA	NA	2	2	4	4	-1.89750023981126
349.0756	833.78804581235	4.52541257657966	0.387999292530976	11.6634557425601	1.95925742814186e-31	7.93107406911823e-28	NA	NA	NA	NA	NA	NA	NA	NA	1	2	2	4	2.25644553488409
452.1962	391.077178094192	-7.01112314362715	0.601996711393283	-11.646447581749	2.392247744607e-31	9.68381887016912e-28	NA	NA	NA	NA	NA	NA	NA	NA	2	2	4	4	-2.05179111310006
524.9592	1085.67681635523	4.91233012807947	0.422926949180969	11.6150794778923	3.45466993883235e-31	1.39845039123934e-27	NA	NA	NA	NA	NA	NA	NA	NA	2	2	4	4	2.38846397316611
400.3147	351.411435951194	-6.85450241170503	0.590238005098338	-11.6131159845646	3.53494509448957e-31	1.43094577424938e-27	NA	NA	NA	NA	NA	NA	NA	NA	2	2	4	4	-1.9834808598484
382.1849	22419.7941517918	-4.084795807217	0.352080938550048	-11.6018658210784	4.03190622505632e-31	1.6321156399028e-27	NA	NA	NA	NA	NA	NA	NA	NA	2	2	2	4	-1.69011354877315
330.2199	522.200347323714	-7.43320922337885	0.641764193146205	-11.5824617558329	5.05725697639214e-31	2.04717762404354e-27	NA	NA	NA	NA	NA	NA	NA	NA	0	2	2	4	-2.34910418159096
375.0399	319.26512392174	-6.7137587943413	0.580032490970406	-11.5747977895325	5.53014948152914e-31	2.238604510123e-27	NA	NA	NA	NA	NA	NA	NA	NA	0	2	2	4	-1.95453337733767
241.0468	477.317195521201	-7.30213482324797	0.631565992720142	-11.5619506233986	6.42328844287072e-31	2.60014716167407e-27	NA	NA	NA	NA	NA	NA	NA	NA	1	2	2	4	-2.23423677713289
197.0457	367.237500699343	-6.91889271686019	0.601069333752602	-11.5109727419699	1.16160689934277e-30	4.70218472853954e-27	NA	NA	NA	NA	NA	NA	NA	NA	2	2	1	4	-2.00968788766179
336.2293	423.16636879342	-7.12623785567257	0.61966595740766	-11.500128045576	1.3171987690185e-30	5.33202061698687e-27	NA	NA	NA	NA	NA	NA	NA	NA	2	2	4	4	-2.10875348837543
468.1713	289.01356769796	-6.56734447538747	0.573015479305352	-11.4610245491952	2.07050853190946e-30	8.38141853716948e-27	NA	NA	NA	NA	NA	NA	NA	NA	2	2	4	4	-1.90841815616345
341.2163	10633.905994191	-3.61481044771834	0.316209303034031	-11.431701765363	2.90361799148057e-30	1.17538456295133e-26	NA	NA	NA	NA	NA	NA	NA	NA	2	2	4	4	-1.58550131457168
383.2187	385.161953577343	-6.98854141638105	0.611616232784071	-11.4263504494792	3.08817154879774e-30	1.25009184295333e-26	NA	NA	NA	NA	NA	NA	NA	NA	2	2	4	4	-2.03263274358935
316.2018	2871.35522873433	-3.87857834854715	0.33964509377631	-11.4195035335961	3.34137216830768e-30	1.35258745373095e-26	NA	NA	NA	NA	NA	NA	NA	NA	1	2	4	4	-1.64701596667554
396.2006	44061.0558864368	-4.32809474744831	0.37946649569533	-11.4057362021318	3.91451464005028e-30	1.58459552629235e-26	NA	NA	NA	NA	NA	NA	NA	NA	2	2	4	4	-1.73660054889522
418.1822	32659.4776419183	-4.18947801729461	0.367404578527567	-11.4029009493693	4.04414599183957e-30	1.63707029749666e-26	NA	NA	NA	NA	NA	NA	NA	NA	2	2	4	4	-1.72331102854126
416.969	1165.18775511625	5.0152077609186	0.441052920799674	11.3709886601035	5.8323194156259e-30	2.36092289944536e-26	Luteolin_3-methyl_ether_7-sulfate,Luteolin_4-methyl_ether_7-sulfate,Luteolin_4-methyl_ether_3-sulfate,Hispidulin_7-sulfate,Hispidulin_4-sulfate,Kaempferide_3-O-sulfate,Rhamnocitrin_3-O-sulfate,Tricetin_3-sulfate,6-Hydroxyluteolin_7-sulfate,6-Hydroxyluteolin_6-sulfate,8-Hydroxyluteolin_7-sulfate,Quercetin_3-O-sulfate,Quercetin_7-O-sulfate	1	C16H12O9S	[M+K-2H]-	380.020207	416.9688136	0.376047308	LMPK12110800,LMPK12110825,LMPK12110826,LMPK12111171,LMPK12111172,LMPK12112039,LMPK12112590,LMPK12110848,LMPK12111251,LMPK12111252,LMPK12111405,LMPK12112304,LMPK12112305,LMPK12112306	2	2	4	4	2.43191350352035
253.0837	478.047278712035	-7.30409555751986	0.644517413520378	-11.3326582095348	9.0418281362744e-30	3.66013202956388e-26	NA	NA	NA	NA	NA	NA	NA	NA	0	2	2	4	-2.24151740498847
392.1499	453.507314680926	-7.22715799428868	0.638755110657436	-11.3144425362799	1.11307546206038e-29	4.50572947042043e-26	NA	NA	NA	NA	NA	NA	NA	NA	2	2	4	4	-2.17351253882861
334.0941	871.472588588812	4.58966435378076	0.407588382822345	11.260537707183	2.05500965716708e-29	8.31867909221233e-26	NA	NA	NA	NA	NA	NA	NA	NA	2	2	3	4	2.32180578421624
380.1847	498.857324240946	-7.36616802190098	0.654216749639883	-11.2595222087416	2.07882723778126e-29	8.41509265853854e-26	NA	NA	NA	NA	NA	NA	NA	NA	1	2	4	4	-2.27982638404627
373.1659	282.864914302358	-6.53540369669319	0.580915875132629	-11.2501723166045	2.31140053113851e-29	9.35654935004869e-26	NA	NA	NA	NA	NA	NA	NA	NA	2	2	3	4	-1.8903453752717
448.3355	287.178405001437	-6.55763766092643	0.58398782280995	-11.2290657523873	2.93566096019993e-29	1.18835555668893e-25	NA	NA	NA	NA	NA	NA	NA	NA	2	2	4	4	-1.90475358111414
444.1599	331.944842364574	-6.77036378382212	0.605662216438692	-11.178448316674	5.19910611437387e-29	2.10459815509854e-25	NA	NA	NA	NA	NA	NA	NA	NA	2	2	4	4	-1.96673806200692
267.0993	386.999588052791	-6.99514805381021	0.627776914679603	-11.1427290335777	7.77012290513909e-29	3.1453457520003e-25	NA	NA	NA	NA	NA	NA	NA	NA	0	2	4	4	-2.03735257776316
356.076	845.188780736498	4.54455755939079	0.408897579519515	11.1141708511236	1.0704033745179e-28	4.33299286004847e-25	NA	NA	NA	NA	NA	NA	NA	NA	2	2	4	4	2.28790474102229
202.0546	393.091120118167	-7.01794317527933	0.632418747107486	-11.0969878856019	1.29743009519165e-28	5.2519970253358e-25	NA	NA	NA	NA	NA	NA	NA	NA	2	2	4	4	-2.05670044885363
453.0491	897.928142750982	4.63340929355307	0.41788649928536	11.0877219088839	1.43905874545411e-28	5.82530980159824e-25	Kaempferol_7,4-dimethyl_ether_3-O-sulfate	1	C17H14O9S	[M+Hac-H]-	394.035857	453.0497106	-1.26365824	LMPK12112596	2	2	3	4	2.33071339694858
375.1157	414.541859174187	-7.09563405053268	0.640084580292915	-11.0854631856396	1.47584593703589e-28	5.97422435312126e-25	NA	NA	NA	NA	NA	NA	NA	NA	2	2	4	4	-2.09253571475111
315.0101	1432.07354657293	5.31585203704893	0.481826976773467	11.0326990668856	2.6576708580033e-28	1.07582516331974e-24	NA	NA	NA	NA	NA	NA	NA	NA	2	2	3	4	2.53577291089225
473.7911	256.606502014103	-6.39154379939368	0.580646930740841	-11.0076252211284	3.51137333304302e-28	1.42140392521581e-24	NA	NA	NA	NA	NA	NA	NA	NA	2	2	4	4	-1.8526266773752
389.1172	1513.24308977246	5.39595821772342	0.49362335462181	10.9313268247965	8.16457863770562e-28	3.30502143254324e-24	NA	NA	NA	NA	NA	NA	NA	NA	0	2	3	4	2.56659969357284
421.1942	282.487446208578	-6.5329393036728	0.599210615524372	-10.9025760465805	1.12039580438755e-27	4.53536221616082e-24	NA	NA	NA	NA	NA	NA	NA	NA	2	2	4	4	-1.88328599268882
446.2129	10516.6274952778	-2.97126558481876	0.274624104896273	-10.8193910579737	2.78622390317886e-27	1.1278634360068e-23	NA	NA	NA	NA	NA	NA	NA	NA	2	2	0	4	-1.40391448485213
446.3198	306.823777915509	-6.65431728119873	0.616205844667501	-10.7988545366514	3.48524287446844e-27	1.41082631558482e-23	NA	NA	NA	NA	NA	NA	NA	NA	0	2	4	4	-1.92333877020316
397.2036	6530.8068783785	-4.335930894438	0.40173565957242	-10.792994824141	3.7148287535424e-27	1.50376267943396e-23	NA	NA	NA	NA	NA	NA	NA	NA	0	2	4	4	-1.74200330564236
402.2941	3978.61869178566	-4.44642514081298	0.412077087374475	-10.7902751136762	3.82642356085619e-27	1.54893625743459e-23	NA	NA	NA	NA	NA	NA	NA	NA	0	2	3	4	-1.75020404724311
336.0913	767.493497396761	4.40222934919132	0.409373878620122	10.7535667982284	5.70133905125826e-27	2.30790204794934e-23	NA	NA	NA	NA	NA	NA	NA	NA	2	2	1	4	2.1863237686746
340.2129	65017.1201993547	-3.37340801945207	0.313877912757423	-10.7475164143173	6.08787706761258e-27	2.46437263696957e-23	NA	NA	NA	NA	NA	NA	NA	NA	0	2	4	4	-1.51805829627352
441.3013	408.452798887735	-7.07352909374819	0.661536358177047	-10.6925779759714	1.10262785308839e-26	4.46343754930181e-23	NA	NA	NA	NA	NA	NA	NA	NA	0	2	4	4	-2.0717335804969
287.125	411.22167709927	-7.08338956237311	0.663477116289577	-10.6761625811395	1.31599762636602e-26	5.32715839152966e-23	NA	NA	NA	NA	NA	NA	NA	NA	1	2	4	4	-2.07685032793045
373.1366	413.436779668498	-7.09123120579395	0.664931352639919	-10.6646064704879	1.4902858434174e-26	6.03267709415364e-23	NA	NA	NA	NA	NA	NA	NA	NA	2	2	2	4	-2.08725003509765
446.1135	273.249567837887	-6.48363403397744	0.608748131220942	-10.6507662224334	1.72935699887537e-26	7.0004371314475e-23	NA	NA	NA	NA	NA	NA	NA	NA	2	2	4	4	-1.87286973203009
296.1833	540.539480186844	-7.48246738176998	0.703616230860186	-10.6343018446611	2.06368498975594e-26	8.35379683853203e-23	NA	NA	NA	NA	NA	NA	NA	NA	2	2	4	4	-2.42061653960485
372.1562	500.727227049894	-7.37087679467652	0.696231281127425	-10.5868222162335	3.43040160379562e-26	1.38862656921647e-22	NA	NA	NA	NA	NA	NA	NA	NA	2	2	4	4	-2.2961352249507
202.0502	855.972095644342	4.56239764629541	0.431380154362486	10.576280805124	3.83895802887697e-26	1.5540102100894e-22	NA	NA	NA	NA	NA	NA	NA	NA	2	2	2	4	2.2961352249507
272.2149	428.068375247232	-7.14192989831302	0.677483414669273	-10.5418520124209	5.53970615164645e-26	2.24247305018648e-22	NA	NA	NA	NA	NA	NA	NA	NA	2	2	4	4	-2.11988163541675
418.1579	307.32043222759	-6.65634067051569	0.631958821076459	-10.5328708905075	6.09468082619812e-26	2.467126798445e-22	NA	NA	NA	NA	NA	NA	NA	NA	2	2	4	4	-1.93096256671164
456.7775	295.050450212036	-6.59643595971287	0.626641469343897	-10.526650856062	6.51099558362555e-26	2.63565101225162e-22	NA	NA	NA	NA	NA	NA	NA	NA	2	2	4	4	-1.91956841439194
362.1947	2357.26550039577	-3.30379393970937	0.315196068428257	-10.4817104990678	1.04830334597749e-25	4.24353194451688e-22	NA	NA	NA	NA	NA	NA	NA	NA	2	2	0	4	-1.50499978586947
302.9963	835.648986766198	4.52713931415094	0.432451758494601	10.4685418089414	1.20484616079918e-25	4.87721725891507e-22	NA	NA	NA	NA	NA	NA	NA	NA	2	2	4	4	2.26410228830404
383.1881	3205.79596184667	-3.93604603261419	0.376077440756393	-10.466051951156	1.23694878000746e-25	5.0071686614702e-22	NA	NA	NA	NA	NA	NA	NA	NA	2	2	0	4	-1.65165487154046
540.1079	6969.70455735854	7.60962866744273	0.730976632283969	10.4102215192107	2.22702835155192e-25	9.01501076708216e-22	NA	NA	NA	NA	NA	NA	NA	NA	2	2	1	4	3.06229107614166
276.0425	842.58074644195	4.53913745719933	0.437668483927001	10.371177326893	3.35367115380669e-25	1.35756608306095e-21	NA	NA	NA	NA	NA	NA	NA	NA	2	2	1	4	2.27982638404627
407.2954	309.798760230146	-6.66785749841671	0.646584511776628	-10.3124299715985	6.1915671906733e-25	2.50634639878455e-21	NA	NA	NA	NA	NA	NA	NA	NA	0	2	2	4	-1.94261306874875
223.1091	378.260835773106	-6.96065666186311	0.677898363774196	-10.2679944868279	9.82253348027353e-25	3.97616155281473e-21	NA	NA	NA	NA	NA	NA	NA	NA	2	2	4	4	-2.02795776034132
288.084	598.658597853424	-7.63083832275881	0.743489557460035	-10.2635447212303	1.02860123194285e-24	4.16377778690465e-21	NA	NA	NA	NA	NA	NA	NA	NA	0	2	2	4	-2.52122017784722
402.0812	685.064820232946	4.23399404853212	0.415225526145228	10.1968539550992	2.04799179472588e-24	8.29027078505034e-21	NA	NA	NA	NA	NA	NA	NA	NA	2	2	4	4	2.13708260672583
271.0989	917.92212431044	4.66444803002269	0.459202548637269	10.1577137232032	3.06171705155012e-24	1.23938306246749e-20	NA	NA	NA	NA	NA	NA	NA	NA	0	2	3	4	2.34910418159096
412.2198	307.846883094246	-6.65833726676416	0.657335352458154	-10.1292852147155	4.09632846874087e-24	1.6581937641463e-20	NA	NA	NA	NA	NA	NA	NA	NA	2	2	4	4	-1.93481694116238
437.1682	256.872199226356	-6.39179681790165	0.631364005549376	-10.1237903360358	4.33303272073106e-24	1.75401164535193e-20	NA	NA	NA	NA	NA	NA	NA	NA	2	2	3	4	-1.85594801858809
314.1921	2189.35169556697	-3.55133374999531	0.351870045018854	-10.0927424777094	5.94839762355169e-24	2.40791135801373e-20	NA	NA	NA	NA	NA	NA	NA	NA	0	2	2	4	-1.56898332091925
420.3049	238.190338381871	-6.2802539456432	0.622752552023784	-10.0846699467293	6.45818567491086e-24	2.61427356120391e-20	NA	NA	NA	NA	NA	NA	NA	NA	0	2	3	4	-1.83311550182795
233.0821	717.224572446837	4.30143369126813	0.427742395684417	10.0561312945974	8.63241826571134e-24	3.49440291395995e-20	NA	1	C11H10O2	[M+Hac-H]-	174.06808	233.0819336	0.598072952	LMFA01030751,LMFA01030752	2	2	4	4	2.15494014652445
594.9506	137.725990024485	-5.46485757534301	0.544719966350004	-10.0324164945913	1.09796001066879e-23	4.44454212318727e-20	NA	NA	NA	NA	NA	NA	NA	NA	2	2	1	4	-1.8142781970834
453.2578	360.629404883009	-6.89042481929912	0.688668318502065	-10.0054331441972	1.44259006196247e-23	5.83960457082406e-20	NA	NA	NA	NA	NA	NA	NA	NA	2	2	4	4	-1.99641299181857
312.1819	4969.85938279372	-3.47677203354739	0.347797534269921	-9.99654020217729	1.57814578066075e-23	6.3883341201147e-20	NA	NA	NA	NA	NA	NA	NA	NA	2	2	4	4	-1.54891976408544
405.1701	2543.2039331605	-3.8207682458873	0.382766749398863	-9.98197532018607	1.82790985386632e-23	7.39937908845086e-20	NA	NA	NA	NA	NA	NA	NA	NA	2	2	0	4	-1.6424122362815
907.3904	997.472728534782	4.78603597943116	0.480053666994509	9.96979360535933	2.06657833728027e-23	8.36550910931055e-20	NA	NA	NA	NA	NA	NA	NA	NA	0	2	4	4	2.37827421728039
629.7457	174.041753537991	-5.81452432897373	0.583814375995844	-9.95954290960302	2.29113654289674e-23	9.27452072564599e-20	NA	NA	NA	NA	NA	NA	NA	NA	2	2	4	4	-1.81737320228382
339.2289	5229.94181253606	-3.58146810811757	0.360291460991571	-9.94047457650226	2.77501902771465e-23	1.12332770241889e-19	NA	NA	NA	NA	NA	NA	NA	NA	2	2	3	4	-1.57718852752354
313.2137	8508.08785771345	-4.29317847425612	0.432349098146437	-9.92988881591703	3.08599449882812e-23	1.24921057312562e-19	NA	NA	NA	NA	NA	NA	NA	NA	0	2	4	4	-1.733918071279
452.1523	277.041551228159	-6.50291446503731	0.657211757749367	-9.89470195619545	4.3891584313333e-23	1.77673133300372e-19	NA	NA	NA	NA	NA	NA	NA	NA	0	2	3	4	-1.87979120901446
373.2597	3859.08709639603	-4.02002724627997	0.406313132372455	-9.89391414155655	4.4238504608062e-23	1.79077466653435e-19	NA	NA	NA	NA	NA	NA	NA	NA	2	2	4	4	-1.66817748675113
435.2289	253.725852921042	-6.37315752353536	0.651074278628852	-9.78867962186601	1.25929564773872e-22	5.09762878204633e-19	NA	NA	NA	NA	NA	NA	NA	NA	2	2	4	4	-1.84932564819206
402.163	307.149068236913	-6.65455862453498	0.681035023361069	-9.77124288218418	1.49605348275272e-22	6.05602449818301e-19	NA	NA	NA	NA	NA	NA	NA	NA	2	2	2	4	-1.92713666733698
500.1564	269.435203229814	-6.46172954498899	0.661628651183038	-9.76639922324247	1.56930588448458e-22	6.35255022039358e-19	NA	NA	NA	NA	NA	NA	NA	NA	2	2	4	4	-1.86603683236495
412.1652	3760.75560610045	-4.10744044975137	0.420842759752182	-9.76003591500559	1.67096036073418e-22	6.76404754025195e-19	NA	NA	NA	NA	NA	NA	NA	NA	0	2	4	4	-1.69760955524753
434.2838	419.883398609853	-7.11283157654228	0.729398387805979	-9.75164148352121	1.81509262689945e-22	7.34749495368899e-19	NA	NA	NA	NA	NA	NA	NA	NA	0	2	4	4	-2.09788051141309
238.0837	350.517404106457	-6.84842378594162	0.703202074611346	-9.73891294294985	2.05743409320577e-22	8.32849320929696e-19	NA	NA	NA	NA	NA	NA	NA	NA	0	2	4	4	-1.97924293252955
351.0829	734.205919348307	4.33542096123606	0.446111296257238	9.71824967807172	2.52077191100477e-22	1.02040846957473e-18	,2-Methoxyhomopterocarpin,4-Methoxyhomopterocarpin,6-Methoxyhomopterocarpin,Crotaoprostrin,Helilandin_B,Syzygiol,Tepanone,Ponganone_VII,Leridol,Isomatteucinol,Matteucinol,Angophorol,Naringenin_trimethyl_ether	1	C18H18O5	[M+(37Cl)]-	314.115425	351.0818766	2.995027856	LMPK12020250,LMPK12020251,LMPK12070064,LMPK12070076,LMPK12070138,LMPK12120198,LMPK12120205,LMPK12120322,LMPK12120339,LMPK12120340,LMPK12120417,LMPK12120433,LMPK12120461,LMPK12120556,LMPK12140105,LMPK12140199,LMPK12140202,LMPK12140351,LMPK12140568,LMPK12140596,LMPK12140662	1	2	4	4	2.17351253882861
456.2099	316.796683034884	-6.69987167613916	0.693586645632537	-9.65974722599944	4.46965446186131e-22	1.80931612616146e-18	NA	NA	NA	NA	NA	NA	NA	NA	1	2	2	4	-1.9505290875022
283.0423	620.416173920832	4.08673781910332	0.42369250491413	9.64552776295059	5.13463878282461e-22	2.0785017792874e-18	NA	NA	NA	NA	NA	NA	NA	NA	2	2	4	4	2.0469307362909
424.1843	242.913565508231	-6.308645585268	0.654742939815152	-9.63530143150389	5.67252679029736e-22	2.29623884471237e-18	NA	NA	NA	NA	NA	NA	NA	NA	2	2	4	4	-1.84278340201502
324.2183	263.286549834212	-6.42738838715178	0.674618301018679	-9.5274444488778	1.61202593016812e-21	6.52548096532055e-18	NA	NA	NA	NA	NA	NA	NA	NA	1	2	3	4	-1.85928996044423
364.2104	11644.8639992243	-3.07338407988356	0.322678925976182	-9.52458878616205	1.65696617595948e-21	6.70739908028396e-18	NA	NA	NA	NA	NA	NA	NA	NA	0	2	4	4	-1.43321716725175
368.2806	240.611545054202	-6.29441621543309	0.661434392791959	-9.51631225111222	1.79433738331289e-21	7.26347772765059e-18	NA	NA	NA	NA	NA	NA	NA	NA	2	2	1	4	-1.83631909095816
297.1903	5623.53863870887	-4.52055732817371	0.476839099360434	-9.48025724869659	2.53656957319377e-21	1.02680336322884e-17	NA	NA	NA	NA	NA	NA	NA	NA	2	2	2	4	-1.76132484516437
432.3408	242.506300859876	-6.30590205977848	0.668281774582032	-9.43599286950841	3.87308544738408e-21	1.56782498910108e-17	NA	NA	NA	NA	NA	NA	NA	NA	2	2	4	4	-1.83954163782931
384.8844	193.600208567261	-5.97210235182361	0.634580998225472	-9.41109546066439	4.90992630815266e-21	1.9875381695402e-17	NA	NA	NA	NA	NA	NA	NA	NA	2	2	4	4	-1.82361596422971
402.3222	283.222472957262	-6.53479953477455	0.694708497135938	-9.40653462814324	5.12763902181093e-21	2.07566827602907e-17	NA	NA	NA	NA	NA	NA	NA	NA	2	2	4	4	-1.88680393044903
196.1205	1166.70692632214	5.0148452189668	0.533438558608756	9.40097999673262	5.40572053099356e-21	2.18823567094619e-17	NA	NA	NA	NA	NA	NA	NA	NA	2	2	4	4	2.42061653960486
432.1976	10357.0165299093	-2.92068519099644	0.31136742546567	-9.38018865213139	6.58547920592891e-21	2.66580198256002e-17	NA	NA	NA	NA	NA	NA	NA	NA	2	2	1	4	-1.38502986259484
637.5044	572.871717113456	3.9682398288685	0.423669378052853	9.36635979476775	7.50772363124559e-21	3.03912652592821e-17	NA	NA	NA	NA	NA	NA	NA	NA	2	2	4	4	1.99206518541032
356.2356	372.524390583708	-6.93723405888244	0.742523676844454	-9.34277825101012	9.3838842130441e-21	3.79859632944025e-17	NA	NA	NA	NA	NA	NA	NA	NA	2	2	4	4	-2.01419261890476
286.0911	671.679860797571	4.20349145340647	0.452237447058833	9.29487701813339	1.47376476843327e-20	5.96579978261787e-17	NA	NA	NA	NA	NA	NA	NA	NA	2	2	4	4	2.11428483441633
405.2491	460.194777837809	-7.24632057954953	0.780470864129966	-9.28454976679676	1.62392279283574e-20	6.57363946539909e-17	NA	NA	NA	NA	NA	NA	NA	NA	2	2	4	4	-2.19950421664972
458.0773	276.169900601223	-6.49749111316172	0.700936197590977	-9.26973258834787	1.86613192690612e-20	7.55410204011597e-17	NA	NA	NA	NA	NA	NA	NA	NA	2	2	4	4	-1.87631923450107
276.9901	634.663639659125	4.11979325931681	0.445740428332912	9.24258379417144	2.40615395706075e-20	9.74011121818191e-17	NA	NA	NA	NA	NA	NA	NA	NA	2	2	4	4	2.08202203452088
510.1969	230.14940095952	-6.22830642594031	0.674297237552485	-9.23673727115858	2.54128086798168e-20	1.02871049535899e-16	NA	NA	NA	NA	NA	NA	NA	NA	0	2	4	4	-1.82993061619549
309.0081	564.878879052983	3.94681822770076	0.431924536765408	9.13774951813955	6.3765424139098e-20	2.58122436915069e-16	NA	NA	NA	NA	NA	NA	NA	NA	2	2	4	4	1.9834808598484
230.0789	771.813984613288	4.40826599844306	0.483539561409841	9.11666045605456	7.74748570707026e-20	3.13618221422204e-16	NA	NA	NA	NA	NA	NA	NA	NA	0	2	4	4	2.19950421664972
797.5839	110.506537445568	-5.13034218345946	0.56363547273913	-9.10223439012321	8.84922106910738e-20	3.58216468877467e-16	NA	NA	NA	NA	NA	NA	NA	NA	0	2	4	4	-1.79308499136018
330.9439	606.528195945399	4.0524360025958	0.44696829959152	9.06649533378381	1.22906666913937e-19	4.97526187667618e-16	NA	NA	NA	NA	NA	NA	NA	NA	0	2	4	4	2.02332668336261
265.0548	723.959845977426	4.31390458779353	0.475852183720389	9.06563999363379	1.23874878438914e-19	5.01445507920722e-16	NA	NA	NA	NA	NA	NA	NA	NA	1	2	4	4	2.16104841284238
380.1464	244.343935335323	-6.3165801021807	0.696932941331149	-9.06339724754001	1.26449517799277e-19	5.11867648051474e-16	NA	NA	NA	NA	NA	NA	NA	NA	1	2	4	4	-1.84604464857097
425.0575	596.837340062462	4.02836491134729	0.44590031710062	9.03422750972896	1.6516482665064e-19	6.6858721828179e-16	NA	NA	NA	NA	NA	NA	NA	NA	2	2	4	4	2.01419261890476
228.066	1228.65548821818	5.09013498084793	0.563641993414435	9.03079444101187	1.70429963650741e-19	6.89900492858201e-16	NA	NA	NA	NA	NA	NA	NA	NA	2	2	4	4	2.45548514359074
315.031	491.61724761277	3.74004087401241	0.417060436173918	8.96762327379522	3.02981304220675e-19	1.22646831948529e-15	NA	NA	NA	NA	NA	NA	NA	NA	2	2	4	4	1.83311550182795
276.0876	612.224950129544	4.06610651081867	0.453508372573506	8.96589072379172	3.07783047466998e-19	1.24590577614641e-15	NA	NA	NA	NA	NA	NA	NA	NA	1	2	4	4	2.02795776034132
371.1938	270.37139052375	-6.46582783900309	0.723038264574784	-8.94258043563658	3.80186911262331e-19	1.53899661678992e-15	NA	NA	NA	NA	NA	NA	NA	NA	2	2	4	4	-1.86944237205317
391.3063	290.190599207424	-6.56997795876029	0.73915095392995	-8.88854695218716	6.1913222700577e-19	2.50624725491936e-15	NA	NA	NA	NA	NA	NA	NA	NA	0	2	2	4	-1.91210854026051
380.0599	286.984659792959	-6.55360546944528	0.738582981623064	-8.87321483503923	7.10640554399851e-19	2.8766729642106e-15	NA	NA	NA	NA	NA	NA	NA	NA	2	2	4	4	-1.90111440808887
829.3096	638.379399916649	4.12770729935714	0.465984379261865	8.85803791512403	8.14350217457438e-19	3.29648968026771e-15	NA	NA	NA	NA	NA	NA	NA	NA	2	2	4	4	2.08725003509765
436.9706	744.046279697344	4.35398262408581	0.491825515287748	8.85269773272838	8.54287986540593e-19	3.45815776951632e-15	NA	NA	NA	NA	NA	NA	NA	NA	0	2	4	4	2.17987343256902
374.1395	308.465195403554	-6.65974721288057	0.75498658979641	-8.82101391320929	1.13427921790118e-18	4.59156227406397e-15	NA	NA	NA	NA	NA	NA	NA	NA	0	2	4	4	-1.93870027586011
296.187	43590.5427521112	-4.45906391941045	0.505540191654799	-8.82039448696348	1.14057178188996e-18	4.61703457309055e-15	NA	NA	NA	NA	NA	NA	NA	NA	2	2	4	4	-1.75573730444997
371.0709	622.724694782011	4.09087053173505	0.465884328726871	8.78087173035897	1.62212459211049e-18	6.56636034886328e-15	NA	NA	NA	NA	NA	NA	NA	NA	2	2	4	4	2.05179111310006
450.9857	839.021629515956	4.53074145309628	0.516270359593284	8.77590853107581	1.69529582081978e-18	6.86255748267849e-15	NA	NA	NA	NA	NA	NA	NA	NA	0	2	3	4	2.27189412389476
299.015	537.970307415229	3.87376038024766	0.443090422907863	8.74259559668518	2.27814970875729e-18	9.22195002104951e-15	NA	NA	NA	NA	NA	NA	NA	NA	0	2	4	4	1.91582515050115
271.117	458.369287594878	3.63513407389998	0.416376527131408	8.7304010601749	2.53771116708718e-18	1.02726548043689e-14	NA	NA	NA	NA	NA	NA	NA	NA	0	2	4	4	1.77553952492329
371.0463	645.786059958617	4.14453402092832	0.474852498574908	8.72804509477489	2.59112343866763e-18	1.04888676797266e-14	NA	NA	NA	NA	NA	NA	NA	NA	2	2	4	4	2.09788051141309
431.0891	612.535297404772	4.06632001483884	0.468864136949673	8.67270429616014	4.21976760779182e-18	1.70816192763413e-14	Barbigerone,Rotenone,Myriconol,(-)-cis-Deguelin,Dehydrodihydrorotenone,Muxiangrin_I,8-C-Methylvellokaempferol_3,5-dimethyl_ether,Purpurin,,Robustic_acid_methyl_ether,Pumilaisoflavone_D,Elongatin,3-O-Demethylamorphigenin,5-Hydroxy-8-(4-hydroxy-3,5-dimethoxyphenyl)-2,2-dimethyl-2H,6H-benzo[1,2-b:5,4-b]dipyran-6-one,Artonin_L,Artoindonesianin_S,8-C-Methylvelloquercetin_3-methyl_ether,Velloquercetin_…	1	C23H22O6	[M+K-2H]-	394.14164	431.0902466	-2.67020655	LMPK12050076,LMPK12060007,LMPK12060017,LMPK12060019,LMPK12060066,LMPK12111044,LMPK12112679,LMPK12140007,LMPK12140577,LMPK12160026,LMPK12050271,LMPK12050312,LMPK12060016,LMPK12110872,LMPK12111520,LMPK12111535,LMPK12112717,LMPK12112738	2	2	4	4	2.03263274358935
342.2285	254184.625699399	-2.75698777505353	0.318378729212437	-8.65945970031792	4.7400558033446e-18	1.91877458919389e-14	NA	NA	NA	NA	NA	NA	NA	NA	1	2	4	4	-1.32110958858845
257.0826	624.405660334698	4.09454126516943	0.478868916295111	8.5504427742938	1.22617215044872e-17	4.96354486501644e-14	Guibourtinidol,Epidistenin,Apigeniflavan,Demethylvestitol,Davidigenin,,Lunularic_acid,Dehydrosafynol	1	C15H14O4	[M-H]-	258.08921	257.0819336	2.578166388	LMPK12020007,LMPK12020023,LMPK12020262,LMPK12080027,LMPK12120452,LMPK12120510,LMPK12120606,LMPK13090038,LMFA05000649	0	2	4	4	2.05670044885363
281.1171	519.379364987725	3.82112311911013	0.446956220478623	8.54921118452783	1.23932574305808e-17	5.01679060789912e-14	NA	NA	NA	NA	NA	NA	NA	NA	1	2	4	4	1.88680393044903
472.1541	1329.64884858258	-3.04134886330266	0.357610927732763	-8.50463066826474	1.82174606181398e-17	7.37442805822301e-14	NA	NA	NA	NA	NA	NA	NA	NA	2	2	4	4	-1.42990034903146
229.0505	810.809019586638	4.48011805111909	0.527066631039227	8.50009806594199	1.89430597261826e-17	7.66815057715871e-14	Visnagin	1	C13H10O4	[M-H]-	230.05791	229.0506336	-0.715125723	LMPK13110003	2	2	4	4	2.23423677713289
308.0614	682.889000621719	4.22686362955474	0.49738364300301	8.49819588765438	1.92559964753701e-17	7.79482737322983e-14	NA	NA	NA	NA	NA	NA	NA	NA	0	2	4	4	2.12554563862889
277.0499	564.851359369139	3.94594138113181	0.464749541054181	8.4904685912789	2.05805573776436e-17	8.33100962647012e-14	Neorauteen,Pongaglabol,	1	C17H10O4	[M-H]-	278.05791	277.0506336	-2.828002917	LMPK12070144,LMPK12110162,LMPK12130024	1	2	2	4	1.97924293252955
254.219	2852.43240702272	-3.39658966760289	0.400401654235198	-8.48295613086482	2.19543451658374e-17	8.887118923131e-14	NA	NA	NA	NA	NA	NA	NA	NA	2	2	4	4	-1.52183724566276
395.0808	524.777837395412	3.83636302565892	0.453503357794525	8.45939276903242	2.68773360478621e-17	1.08799456321746e-13	NA	NA	NA	NA	NA	NA	NA	NA	0	2	3	4	1.89391068844044
410.0473	562.509600491873	3.93958620872076	0.465971366728026	8.45456714729896	2.80124556734446e-17	1.13394420566104e-13	NA	NA	NA	NA	NA	NA	NA	NA	1	2	4	4	1.97087217903926
332.9857	456.873840304719	3.6296592063893	0.429328545750931	8.45426944542139	2.80840118990309e-17	1.13684080167277e-13	NA	NA	NA	NA	NA	NA	NA	NA	2	2	4	4	1.76981069224633
264.9987	566.324251170724	3.94954351726672	0.470129512953803	8.40096911264284	4.42808872944023e-17	1.7924903176774e-13	NA	NA	NA	NA	NA	NA	NA	NA	0	2	2	4	1.98775471290122
307.0649	819.647922052818	4.49591854757858	0.535769423089708	8.39151760780084	4.79906443583107e-17	1.94266128362442e-13	NA	NA	NA	NA	NA	NA	NA	NA	0	2	4	4	2.24891882582429
365.214	1542.52579299861	-3.25092780708688	0.387906506539013	-8.38069934967675	5.26141381492196e-17	2.12982031228041e-13	NA	NA	NA	NA	NA	NA	NA	NA	2	2	4	4	-1.48140729994241
373.0647	489.515513123842	3.73255793463087	0.446628652899973	8.35718422988598	6.42329491984129e-17	2.60014978355175e-13	NA	NA	NA	NA	NA	NA	NA	NA	0	2	4	4	1.82993061619549
418.9948	496.387535964834	3.7533709886657	0.449948959722	8.34177056656541	7.31863468538219e-17	2.96258332064271e-13	NA	NA	NA	NA	NA	NA	NA	NA	2	2	4	4	1.84604464857097
312.0451	581.750012517022	3.98926419798548	0.478969116324712	8.32885474662003	8.16281449835102e-17	3.30430730893249e-13	NA	NA	NA	NA	NA	NA	NA	NA	2	2	4	4	2.00522357280148
285.1321	497.011377623018	3.75528843943053	0.451977368277809	8.30857627615181	9.68571095481795e-17	3.92077579451031e-13	NA	NA	NA	NA	NA	NA	NA	NA	1	2	3	4	1.84932564819206
600.9763	627.428107143764	4.10142470911914	0.494830005894498	8.28855295811144	1.1463452129536e-16	4.64040542203619e-13	NA	NA	NA	NA	NA	NA	NA	NA	2	2	4	4	2.06165986068697
417.0519	464.424066253854	3.65374609487897	0.442044375019666	8.2655640504789	1.39035768191335e-16	5.62816789638522e-13	NA	NA	NA	NA	NA	NA	NA	NA	0	2	3	4	1.79308499136018
304.94	433.846285510118	3.55211743966715	0.430828776194225	8.24484722456375	1.65371369514419e-16	6.69423303794367e-13	NA	NA	NA	NA	NA	NA	NA	NA	2	2	4	4	1.72594462138503
665.0295	634.678897891327	4.1183021477078	0.501003543782816	8.22010582322962	2.03323690810368e-16	8.23054300400369e-13	NA	NA	NA	NA	NA	NA	NA	NA	0	2	3	4	2.07685032793045
310.9952	668.525439389748	4.19507027648615	0.510778703390377	8.21308768090894	2.15572013478544e-16	8.72635510561145e-13	NA	NA	NA	NA	NA	NA	NA	NA	2	2	4	4	2.10875348837542
254.927	655.148349671126	4.16546968736917	0.508757822963111	8.18752950688526	2.66642870891276e-16	1.07937034136789e-12	NA	NA	NA	NA	NA	NA	NA	NA	2	2	1	4	2.10328591860622
344.9282	458.355625799295	3.6341909664624	0.444335802872967	8.17892896085485	2.86377870475747e-16	1.15925761968583e-12	NA	NA	NA	NA	NA	NA	NA	NA	2	2	4	4	1.77266783633685
657.4352	630.84620896131	4.10913686025939	0.50388863742804	8.15485120131571	3.49610044616116e-16	1.41522146060604e-12	NA	NA	NA	NA	NA	NA	NA	NA	0	2	2	4	2.06667050522746
210.9629	689.049440354146	4.23961020824177	0.522279467892836	8.11751268979938	4.75835065378341e-16	1.92618034465152e-12	NA	NA	NA	NA	NA	NA	NA	NA	2	2	4	4	2.1429594447213
293.1164	501.416094936427	3.7680754843698	0.464323219701558	8.11519933634101	4.84988051958884e-16	1.96323163432956e-12	NA	NA	NA	NA	NA	NA	NA	NA	1	2	3	4	1.85928996044423
313.0812	412.842073240925	3.47709456462884	0.42994877002648	8.08722993768463	6.10369717074772e-16	2.47077661471868e-12	NA	NA	NA	NA	NA	NA	NA	NA	0	2	4	4	1.67298290252597
267.101	545.750832341259	3.89405691661564	0.481526474377878	8.08690097807536	6.12019842282833e-16	2.47745632156091e-12	NA	NA	NA	NA	NA	NA	NA	NA	2	2	4	4	1.93096256671164
291.0439	417.597495324901	3.49437261942759	0.432108523459594	8.08679401056606	6.12557358543339e-16	2.47963218738344e-12	NA	NA	NA	NA	NA	NA	NA	NA	2	2	4	4	1.68026428425594
434.1561	4683.23987117899	-3.74022665913845	0.462616679619356	-8.08493689033419	6.21963955793121e-16	2.51771009305056e-12	NA	NA	NA	NA	NA	NA	NA	NA	2	2	3	4	-1.61330371599865
523.1006	700.995635180179	4.26498505976188	0.529136109236934	8.06027973768869	7.61200534716368e-16	3.08133976453186e-12	Trifolirhizin_6-monoacetate,Echioidinin_2-(6-acetylglucoside),Acacetin_7-(2-acetylglucoside),Acacetin_7-(6-acetylglucoside),Isoswertisin_2-acetate	1	C24H24O11	[M+Cl]-	488.131865	523.1012666	-1.216399272	LMPK12070035,LMPK12110121,LMPK12110452,LMPK12110457,LMPK12110975	2	2	4	4	2.14891124024979
410.216	18652.1619424891	-3.07760610443573	0.384043302366111	-8.01369555327341	1.11312051278942e-15	4.50591183577157e-12	NA	NA	NA	NA	NA	NA	NA	NA	2	2	0	4	-1.43488150558195
420.1408	3034.16734832952	-3.53347746845307	0.440968205175246	-8.01299827739015	1.11945208005539e-15	4.53154202006423e-12	NA	NA	NA	NA	NA	NA	NA	NA	1	2	3	4	-1.56492002693407
295.203	6918.44554113832	-4.45531995611642	0.557349987774809	-7.99375626418159	1.30888401836944e-15	5.29836250635949e-12	NA	NA	NA	NA	NA	NA	NA	NA	0	2	3	4	-1.75296396706196
290.9868	443.649794241731	3.58506356188011	0.448528350065822	7.99294751681582	1.31750225798867e-15	5.33324914033812e-12	NA	NA	NA	NA	NA	NA	NA	NA	2	2	4	4	1.733918071279
377.0702	481.127506887625	3.70610021198267	0.463834058627914	7.9901424723873	1.34782898276476e-15	5.45601172223175e-12	NA	NA	NA	NA	NA	NA	NA	NA	0	2	2	4	1.81737320228382
425.235	3493.50291827383	-2.97718749305077	0.37267753644914	-7.98864219565611	1.3643303886075e-15	5.52280941308318e-12	NA	NA	NA	NA	NA	NA	NA	NA	2	2	0	4	-1.40551094348035
343.232	48569.4180973703	-2.81937983784602	0.353018620045084	-7.98649045052058	1.38834514470061e-15	5.62002114574809e-12	NA	NA	NA	NA	NA	NA	NA	NA	2	2	4	4	-1.34572502087376
286.0586	549.631478937881	3.90432593644803	0.490919534804198	7.95308733844795	1.81919997485703e-15	7.36412149822126e-12	NA	NA	NA	NA	NA	NA	NA	NA	2	2	4	4	1.93870027586011
314.1726	391.518598181911	3.3971645668505	0.428392314459292	7.93003154395599	2.19090229164898e-15	8.86877247659506e-12	NA	NA	NA	NA	NA	NA	NA	NA	2	2	4	4	1.6333078136579
358.0349	615.680820467771	4.07286193996224	0.514121285590837	7.92198660921349	2.33745490196512e-15	9.46201744315479e-12	NA	NA	NA	NA	NA	NA	NA	NA	2	2	4	4	2.03735257776316
424.2318	19668.507657995	-2.93149277785839	0.370349705193023	-7.91547215173431	2.4631652689373e-15	9.9708930086582e-12	NA	NA	NA	NA	NA	NA	NA	NA	2	2	4	4	-1.3912696853181
605.0659	448.025879706393	3.5996027904091	0.455694103608758	7.89916472893314	2.80778604338457e-15	1.13659179036207e-11	NA	NA	NA	NA	NA	NA	NA	NA	2	2	2	4	1.74745739496697
417.0907	559.19662959645	3.93001211459582	0.497987828550198	7.89178347197229	2.97898264147203e-15	1.20589217326788e-11	NA	NA	NA	NA	NA	NA	NA	NA	2	2	4	4	1.95453337733767
525.1912	551.574445948229	3.90965572468571	0.495811251178747	7.88537112740151	3.13602082879423e-15	1.26946123149591e-11	Kurzichalcolactone,Kurziflavolactone_A,Kurziflavolactone_B,Kurziflavolactone_C,Kurziflavolactone_D	1	C32H30O7	[M-H]-	526.199155	525.1918786	-1.359503125	LMPK12120207,LMPK12140159,LMPK12140160,LMPK12140161,LMPK12140162	1	2	4	4	1.94655583100223
359.0359	381.809120560547	3.35920598776284	0.426512907973769	7.87597731501582	3.38089581714937e-15	1.36858662678207e-11	Elephantorrhizol,Gallocatechin-4beta-ol	1	C15H14O8	[M+(37Cl)]-	322.06887	359.0353216	1.716265679	LMPK12020151,LMPK12020209	2	2	4	4	1.6003180262789
294.0459	498.478827912037	3.75892200778093	0.477265363566308	7.87595810366971	3.38141541357831e-15	1.3687969594165e-11	NA	NA	NA	NA	NA	NA	NA	NA	2	2	4	4	1.8526266773752
272.9651	520.815280052473	3.82424362372673	0.486293615871745	7.86406298357686	3.71870421287068e-15	1.50533146537005e-11	NA	NA	NA	NA	NA	NA	NA	NA	2	2	4	4	1.8903453752717
433.2013	1551.16545501221	-2.90687455008925	0.370319409114395	-7.84964135971411	4.17228662627788e-15	1.68894162631729e-11	NA	NA	NA	NA	NA	NA	NA	NA	2	2	4	4	-1.37884350532535
223.9978	459.312180765073	3.6366366163192	0.463365208630635	7.84831607678619	4.21660423051529e-15	1.70688139251259e-11	NA	NA	NA	NA	NA	NA	NA	NA	2	2	4	4	1.77842593076855
422.2161	5489.68746316371	-3.25690827166857	0.417397737785581	-7.8028891314731	6.05057036693873e-15	2.4492708845368e-11	NA	NA	NA	NA	NA	NA	NA	NA	2	2	4	4	-1.48677852356881
342.2239	3454.92555449009	-2.74002818052319	0.352352806658866	-7.7763767699344	7.46312135153049e-15	3.02107152309954e-11	NA	NA	NA	NA	NA	NA	NA	NA	2	2	4	4	-1.31402016533219
851.2907	426.057307624981	3.5238266635617	0.454205905711023	7.75821410345917	8.61336538169933e-15	3.48669030651189e-11	NA	NA	NA	NA	NA	NA	NA	NA	2	2	4	4	1.7026603906289
497.0967	580.711645483156	3.98589420840535	0.514272197409377	7.75055355604311	9.14928210250005e-15	3.70362939509202e-11	Oxytetracycline	1	C22H24N2O9	[M+K-2H]-	460.148183	497.0967896	-0.198150546	LMPK07000005	2	2	4	4	2.00079886813124
807.328	606.17892398091	4.04947496323554	0.523544793269842	7.73472492763076	1.03626914945365e-14	4.19481751698838e-11	NA	NA	NA	NA	NA	NA	NA	NA	2	2	4	4	2.01873859811597
391.0108	432.482385884574	3.54614560452028	0.459862316934056	7.71132026681976	1.24522735083087e-14	5.04068031616338e-11	NA	NA	NA	NA	NA	NA	NA	NA	1	2	4	4	1.72068933429662
382.9975	500.024968222926	3.76335092409046	0.488250565786918	7.70782706216639	1.27978006726555e-14	5.18054971229096e-11	NA	NA	NA	NA	NA	NA	NA	NA	2	2	2	4	1.85594801858809
807.5043	495.501472088134	3.74956646225587	0.486585411149244	7.70587522013852	1.29949557497048e-14	5.26035808748049e-11	NA	NA	NA	NA	NA	NA	NA	NA	1	2	3	4	1.84278340201502
411.2192	2906.85370396304	-2.97765545140482	0.386630107941548	-7.70156123447839	1.34413735330243e-14	5.44106800616822e-11	NA	NA	NA	NA	NA	NA	NA	NA	2	2	4	4	-1.40711099236618
235.0273	403.0109921052	3.44015328108784	0.446827226534828	7.69906817846897	1.37062030059739e-14	5.54827097681823e-11	NA	NA	NA	NA	NA	NA	NA	NA	2	2	0	4	1.65398771464022
264.0424	563.877663283052	3.9421556186938	0.512444981743925	7.69283681006704	1.43908016918728e-14	5.82539652487011e-11	NA	NA	NA	NA	NA	NA	NA	NA	0	2	4	4	1.97504025714179
246.058	437.253893860656	3.56253145172358	0.463190504310809	7.69128775000331	1.45661419002471e-14	5.89637424122004e-11	NA	NA	NA	NA	NA	NA	NA	NA	2	2	3	4	1.72859023975796
434.9062	450.902601895672	3.60907058528488	0.469672597574127	7.6842264248028	1.53924221262337e-14	6.23085247669938e-11	NA	NA	NA	NA	NA	NA	NA	NA	1	2	4	4	1.75852421204629
276.0608	394.951619014225	3.40983072569708	0.444792661967394	7.66611281448489	1.77287269530496e-14	7.17658867059447e-11	NA	NA	NA	NA	NA	NA	NA	NA	2	2	4	4	1.6424122362815
269.0763	352.009110454224	3.23612843007613	0.422401037183959	7.66127008506082	1.84103226274767e-14	7.45249859960256e-11	NA	NA	NA	NA	NA	NA	NA	NA	2	2	4	4	1.50684959678248
228.0339	353.800022517764	3.24376496654719	0.424556881010674	7.64035424140409	2.16624905631945e-14	8.76897617998112e-11	NA	NA	NA	NA	NA	NA	NA	NA	2	2	4	4	1.51430090193394
232.0769	377.351827183957	3.34099948789018	0.438037181416223	7.62720524565598	2.3989749451883e-14	9.71105057812224e-11	NA	NA	NA	NA	NA	NA	NA	NA	2	2	4	4	1.58759672120794
594.1415	537.236015532659	3.87020457696652	0.507564295236389	7.62505285200182	2.43934423724266e-14	9.87446547235827e-11	NA	NA	NA	NA	NA	NA	NA	NA	2	2	4	4	1.90841815616345
314.9057	347.841469389258	3.21815299734249	0.422109484744964	7.62397698617666	2.45977240222798e-14	9.95715868421886e-11	NA	NA	NA	NA	NA	NA	NA	NA	0	2	2	4	1.49582707583648
408.2002	3799.5846389304	-2.85999896776301	0.375191420491728	-7.62277283423668	2.48283602083963e-14	1.00505202123588e-10	NA	NA	NA	NA	NA	NA	NA	NA	2	2	4	4	-1.35461044533515
352.9034	540.54563231005	3.87949869030942	0.509796218434317	7.60990087808833	2.74306213715212e-14	1.11039155311918e-10	NA	NA	NA	NA	NA	NA	NA	NA	0	2	4	4	1.92333877020316
344.2354	3116.944499112	-2.90657882194728	0.382208039456459	-7.6047035171755	2.85557770298168e-14	1.15593785416699e-10	NA	NA	NA	NA	NA	NA	NA	NA	2	2	4	4	-1.37730513543192
212.1155	3088.21350762192	6.42986924485156	0.846173243714211	7.59876218329494	2.98976626280383e-14	1.21025738318299e-10	NA	NA	NA	NA	NA	NA	NA	NA	2	2	4	4	2.87065903034645
307.0026	506.443772653841	3.78217826660431	0.498403633014203	7.58858486590631	3.23418115084376e-14	1.30919652986155e-10	NA	NA	NA	NA	NA	NA	NA	NA	2	2	4	4	1.8626527978844
502.1435	1192.6063814739	-2.87463698429737	0.378914939333782	-7.58649682525486	3.28670400138507e-14	1.33045777976068e-10	NA	NA	NA	NA	NA	NA	NA	NA	2	2	4	4	-1.3651138323844
429.0259	368.142854079044	3.30367557601123	0.436562354863054	7.56747699202688	3.80542546231948e-14	1.54043622714693e-10	NA	NA	NA	NA	NA	NA	NA	NA	2	2	4	4	1.57307268578608
301.0169	634.031332005739	4.11592759568092	0.544119304808252	7.56438442692523	3.89705644819716e-14	1.57752845023021e-10	NA	NA	NA	NA	NA	NA	NA	NA	2	2	4	4	2.0717335804969
257.9942	430.540538983286	3.53933191604853	0.468440425875197	7.55556463649764	4.17046647391703e-14	1.68820482864161e-10	NA	NA	NA	NA	NA	NA	NA	NA	2	2	4	4	1.71807941376019
417.0728	394.807442227313	3.40901659129533	0.451705197271755	7.54699439343488	4.45417753462077e-14	1.80305106601449e-10	NA	NA	NA	NA	NA	NA	NA	NA	0	2	4	4	1.63784305483298
277.0523	529.968717497591	3.84961603002794	0.510144176588955	7.54613343970354	4.48370655996505e-14	1.81500441547385e-10	NA	NA	NA	NA	NA	NA	NA	NA	2	2	0	4	1.90111440808887
414.9999	412.489343244301	3.47497562277669	0.460651272490263	7.54361450906476	4.57121082641082e-14	1.8504261425311e-10	NA	NA	NA	NA	NA	NA	NA	NA	2	2	4	4	1.66817748675113
306.0008	451.136019798636	3.6092243921707	0.479264677190639	7.53075401535391	5.04481472939646e-14	2.04214100245969e-10	NA	NA	NA	NA	NA	NA	NA	NA	2	2	4	4	1.76132484516437
321.0567	538.620318161964	3.87361598533447	0.51744727295779	7.48601101556188	7.09984394979423e-14	2.8740168308767e-10	NA	NA	NA	NA	NA	NA	NA	NA	0	2	4	4	1.91210854026051
228.9498	468.432246430718	3.6657022239646	0.490202069269193	7.4779411466572	7.5495991017469e-14	3.05607771638714e-10	NA	NA	NA	NA	NA	NA	NA	NA	2	2	4	4	1.79905805127106
347.0221	355.352050641463	3.24998920041069	0.436090355200192	7.45255922690322	9.1546737321115e-14	3.70581192675873e-10	NA	NA	NA	NA	NA	NA	NA	NA	2	2	4	4	1.52183724566276
321.1117	515.998563697041	3.80977965830611	0.511646293192981	7.4461199250185	9.61254321245987e-14	3.89115749240376e-10	,5-O-Methyllatifolin,Myrigalon_B,Angoletin,alpha,alpha-diethyl-3,4,3,4-stilbenetetraol	1	C18H20O4	[M+Na-2H]-	300.13616	321.1108286	2.560175263	LMPK12020275,LMPK12020277,LMPK12100065,LMPK12120488,LMPK12120490,LMPK12120491,LMPK12120594,LMPK13090022	2	2	1	4	1.87631923450107
304.0419	462.807125219479	3.64726596581744	0.490155083465139	7.44104486284868	9.98920123893357e-14	4.04362866152031e-10	NA	NA	NA	NA	NA	NA	NA	NA	0	2	2	4	1.78424360117402
308.9967	401.386661334309	3.43359384778877	0.463368116340647	7.41007792013154	1.26225230787471e-13	5.10959734227683e-10	NA	NA	NA	NA	NA	NA	NA	NA	1	2	4	4	1.64933098252831
521.2674	99.4359681572783	-4.96481396494828	0.672761981333175	-7.37974811702317	1.5858927500105e-13	6.41969385204252e-10	NA	NA	NA	NA	NA	NA	NA	NA	2	2	2	4	-1.78717522738476
865.3806	540.328209362249	3.87807682349919	0.526978619643876	7.35907810855768	1.85184655327821e-13	7.49627484767021e-10	NA	NA	NA	NA	NA	NA	NA	NA	2	2	3	4	1.91956841439194
410.0668	420.750050374474	3.50447476735309	0.476910000424799	7.3482937330556	2.00752958796942e-13	8.12647977210023e-10	NA	NA	NA	NA	NA	NA	NA	NA	2	2	4	4	1.68763585691457
513.1168	375.63346942485	3.33356395699721	0.453727986107525	7.34705387162787	2.02623219110036e-13	8.20218790957425e-10	Matteucinol_7-O-glucoside,Okanin_3,4-dimethyl_ehter_4-glucoside,,Phloretin_2-O-(6-O-acetylglucoside),Phloretin_2-O-(2-O-Acetylglucoside),Eriodictyol_3,4-dimethyl_ether_5-O-glucoside,Eriodictyol_5,4-dimethyl_ether_7-O-glucoside,Persiconin,Persicogenin_3-glucoside	1	C24H28O10	[M+K-2H]-	476.16825	513.1168566	-0.11751709	LMPK12140328,LMPK12120173,LMPK12120180,LMPK12120519,LMPK12120520,LMPK12140386,LMPK12140558,LMPK12140562,LMPK12140586,LMPK12140587	2	2	4	4	1.58550131457168
516.1594	2345.15767164164	-2.86914108787242	0.390587140996273	-7.34571312448762	2.04664924647538e-13	8.28483614973235e-10	NA	NA	NA	NA	NA	NA	NA	NA	2	2	4	4	-1.36059399520243
401.0465	362.856784621492	3.28147460474094	0.447266708565322	7.33672894024861	2.18877259607051e-13	8.86015146889342e-10	NA	NA	NA	NA	NA	NA	NA	NA	0	2	2	4	1.54891976408544
364.0601	387.069733850098	3.3790654007845	0.461380518081899	7.3238146570044	2.41019514881201e-13	9.756469962391e-10	NA	NA	NA	NA	NA	NA	NA	NA	2	2	2	4	1.62211435004501
782.2847	479.999464039223	3.70150920831644	0.506566589074456	7.3070535802202	2.73063694771079e-13	1.10536183643333e-09	NA	NA	NA	NA	NA	NA	NA	NA	0	2	4	4	1.81120047400135
349.0168	510.175857014114	3.79278505023531	0.520881061049793	7.2814800418953	3.30177505081998e-13	1.33655854057193e-09	NA	NA	NA	NA	NA	NA	NA	NA	0	2	4	4	1.86603683236495
621.0406	380.991595191509	3.35500011056983	0.460875602461982	7.27962186031878	3.34757164039813e-13	1.35509700003316e-09	NA	NA	NA	NA	NA	NA	NA	NA	2	2	4	4	1.59392513053736
341.1175	312.472577241754	3.05458579260295	0.420243151915695	7.26861527351131	3.63191152888345e-13	1.47019778689202e-09	NA	NA	NA	NA	NA	NA	NA	NA	0	2	4	4	1.42659918736713
243.0258	336.845571261186	3.16859469212187	0.436686937019901	7.25598689474301	3.98743692573904e-13	1.61411446753916e-09	NA	NA	NA	NA	NA	NA	NA	NA	2	2	1	4	1.47431148555819
494.2232	1547.70829328247	-3.36040162095959	0.464182713195084	-7.23939415543745	4.50693449652523e-13	1.82440708419341e-09	NA	NA	NA	NA	NA	NA	NA	NA	1	2	3	4	-1.5124301948655
269.0053	355.135437992934	3.24862225969772	0.448760489838082	7.239100440571	4.51670451635768e-13	1.82836198822159e-09	NA	NA	NA	NA	NA	NA	NA	NA	0	2	3	4	1.51994505778041
483.0813	383.408194285555	3.36450917680092	0.466612475015253	7.21049984077458	5.57468620661614e-13	2.25663297643821e-09	NA	NA	NA	NA	NA	NA	NA	NA	2	2	4	4	1.60894496410096
422.955	347.219841431975	3.21473451454942	0.445874006776458	7.20996170597839	5.59676141903748e-13	2.26556902242637e-09	NA	NA	NA	NA	NA	NA	NA	NA	2	2	4	4	1.49400756490772
275.187	356.621903872348	3.25478479955189	0.452046493139243	7.20011071637564	6.01636869754106e-13	2.43542604876462e-09	NA	NA	NA	NA	NA	NA	NA	NA	2	2	3	4	1.53138092927126
496.0603	1507.93057518865	4.41073129723183	0.613033904395292	7.19492228016763	6.24963536912947e-13	2.52985239742361e-09	NA	NA	NA	NA	NA	NA	NA	NA	0	2	2	4	2.20624040977764
300.1931	386.997600512382	3.37844628417709	0.469604320333485	7.19424021009414	6.28095337859904e-13	2.54252992765689e-09	NA	NA	NA	NA	NA	NA	NA	NA	0	2	2	4	1.61989988530336
302.1247	398.155310148615	3.42097989936632	0.476311863694249	7.18222694020968	6.85849495265908e-13	2.77631875683639e-09	NA	NA	NA	NA	NA	NA	NA	NA	0	2	4	4	1.6447097441673
332.0306	480.34569289123	3.70251544943567	0.515529252666276	7.18196965601186	6.87141749218771e-13	2.78154980083758e-09	NA	NA	NA	NA	NA	NA	NA	NA	2	2	4	4	1.81427819708341
318.0338	329.860864077715	3.13685919487111	0.437332209200098	7.17271476667263	7.35249409156683e-13	2.97628960826625e-09	NA	NA	NA	NA	NA	NA	NA	NA	0	2	2	4	1.46903793859446
294.0364	363.196169862536	3.28231480129177	0.459374924057283	7.14517625886447	8.98804835526473e-13	3.63836197421116e-09	NA	NA	NA	NA	NA	NA	NA	NA	0	2	4	4	1.55089816259944
367.0862	429.639531370357	3.5353012131038	0.496040980799544	7.12703455953463	1.02554349901742e-12	4.15140008402253e-09	NA	NA	NA	NA	NA	NA	NA	NA	2	2	4	4	1.71289440418151
319.0649	368.030085688699	3.3022365567353	0.463617434055977	7.12276181645186	1.05785543031684e-12	4.28219878192257e-09	NA	NA	NA	NA	NA	NA	NA	NA	0	2	4	4	1.57102471934274
478.9119	299.988531937678	2.99236504453829	0.420645150224595	7.11375144332598	1.12930454668174e-12	4.57142480496767e-09	NA	NA	NA	NA	NA	NA	NA	NA	0	2	3	4	1.39598534708652
332.9974	305.772450779273	3.02117962956733	0.425869267632286	7.09414803835047	1.30150754423336e-12	5.26850253905663e-09	NA	NA	NA	NA	NA	NA	NA	NA	2	2	4	4	1.40551094348035
383.019	554.361976525087	3.91604698165017	0.55203170761837	7.09388052824931	1.30402717566243e-12	5.27870200708151e-09	NA	NA	NA	NA	NA	NA	NA	NA	1	2	4	4	1.9505290875022
433.0648	360.71924807258	3.27201089937862	0.461512180964505	7.08976064844163	1.34344148715977e-12	5.43825114002274e-09	NA	NA	NA	NA	NA	NA	NA	NA	1	2	4	4	1.54106616862707
331.0646	349.561669247008	3.2244436482563	0.454886844856572	7.08845218259275	1.35620223309333e-12	5.48990663956181e-09	NA	NA	NA	NA	NA	NA	NA	NA	0	2	2	4	1.50131553592346
491.0413	425.544404743806	3.52102626883826	0.496778733078387	7.08771538390852	1.36344008480949e-12	5.51920546330883e-09	NA	NA	NA	NA	NA	NA	NA	NA	2	2	4	4	1.69760955524753
353.0426	355.910739529962	3.25168708987639	0.459659266203107	7.07412496377171	1.50394715198968e-12	6.08797807125421e-09	7-O-Methylpeltogynol,,Violanone,Lespedeol_C,Ougenin,Cajanol,Homoferreirin,Philenopteran,Mucronucarpan,Nissolicarpin,Melilotocarpan_D,Melilotocarpan_E,Pendulone,Mucroquinone,Lapathinol,6,7,3-Trihydroxy-2,4-dimethoxyisoflavene,Cyrtominetin,Eriodictyol_7,3-dimethyl_ether,Persicogenin,Dihydroskullcap_flavone_I,Didymocarpin_A,Mosloflavanone,Bolusanthin,6-Methoxyeriodictyol,8-Methoxyeriodictyol,8-Hydro…	1	C17H16O6	[M+K-2H]-	316.09469	353.0432966	-2.043941938	LMPK12020223,LMPK12050451,LMPK12050467,LMPK12050468,LMPK12050491,LMPK12050499,LMPK12050502,LMPK12050505,LMPK12070058,LMPK12070066,LMPK12070067,LMPK12070071,LMPK12070084,LMPK12070085,LMPK12080052,LMPK12080053,LMPK12080059,LMPK12080068,LMPK12120184,LMPK12120313,LMPK12120540,LMPK12140097,LMPK12140099,LMPK12140128,LMPK12140129,LMPK12140413,LMPK12140535,LMPK12140585,LMPK12140588,LMPK12140621,LMPK12140…	1	2	2	4	1.52754675078661
419.0685	816.596564287066	4.48903119659215	0.635410859626418	7.06476939854542	1.60882937413003e-12	6.51254130647836e-09	NA	NA	NA	NA	NA	NA	NA	NA	0	2	3	4	2.24151740498847
397.0832	454.730732265784	3.62039668307978	0.513015435499167	7.05709113714506	1.70024119430597e-12	6.88257635455057e-09	NA	NA	NA	NA	NA	NA	NA	NA	2	2	4	4	1.76413936185553
369.0042	512.905519264731	3.80028090430439	0.539362519378284	7.04587502425071	1.84299617228775e-12	7.46044850542081e-09	NA	NA	NA	NA	NA	NA	NA	NA	2	2	4	4	1.87286973203009
329.1331	8923.08795330508	-1.74238024063829	0.247629939172336	-7.03622609795051	1.97516344498745e-12	7.99546162530919e-09	NA	NA	NA	NA	NA	NA	NA	NA	2	2	4	4	-0.800451773241695
362.0444	328.91788840154	3.13218279705761	0.446499028768434	7.0149823297422	2.29978018735114e-12	9.30951019839742e-09	NA	NA	NA	NA	NA	NA	NA	NA	0	2	2	4	1.46554481062595
434.0417	366.838031537497	3.29738003406194	0.471368697402121	6.9953309420735	2.64633512386451e-12	1.07123645814036e-08	NA	NA	NA	NA	NA	NA	NA	NA	1	2	4	4	1.56289803223781
208.9835	425.97190615769	3.52247520348634	0.503596094401889	6.9946436095179	2.6593405956814e-12	1.07650107313183e-08	NA	NA	NA	NA	NA	NA	NA	NA	2	2	4	4	1.70012955145877
329.1905	559.727242613961	3.93044690840689	0.56193755527253	6.99445493814823	2.66292152194618e-12	1.07795063208381e-08	NA	NA	NA	NA	NA	NA	NA	NA	2	2	4	4	1.95856925432772
271.0044	464.648679376403	3.65253547127774	0.523103801365492	6.98242960908196	2.90118341566652e-12	1.17439904666181e-08	NA	NA	NA	NA	NA	NA	NA	NA	0	2	4	4	1.79012229431979
422.0787	318.060336156779	3.0808208504253	0.44176600119448	6.973874952113	3.08328166545264e-12	1.24811241817523e-08	NA	NA	NA	NA	NA	NA	NA	NA	2	2	4	4	1.43989852097256
300.0328	369.283413065366	3.30728735866719	0.476003082054866	6.94803769839032	3.70402038277531e-12	1.49938745094745e-08	NA	NA	NA	NA	NA	NA	NA	NA	1	2	4	4	1.57512727129496
224.0907	293.308288489962	2.95731908171366	0.42607970314402	6.94076497869237	3.89982340829991e-12	1.5786485156798e-08	NA	NA	NA	NA	NA	NA	NA	NA	0	2	2	4	1.36966173075266
322.2082	2824.41585063316	-2.31810368680615	0.334084070586355	-6.93868367545218	3.95770188960131e-12	1.60207772491061e-08	NA	NA	NA	NA	NA	NA	NA	NA	2	2	3	4	-1.14435008421004
370.9415	343.103446835977	3.19582847101312	0.460920329401511	6.93358107064358	4.10318585515447e-12	1.66096963416653e-08	NA	NA	NA	NA	NA	NA	NA	NA	0	2	2	4	1.48498335318855
273.0388	412.761693418118	3.47473705765037	0.501280309427319	6.93172461056776	4.15740696464208e-12	1.68291833928711e-08	NA	NA	NA	NA	NA	NA	NA	NA	0	2	4	4	1.66578915456956
235.0068	346.223146143291	3.20974593263847	0.463255189327521	6.92867777109602	4.24792132313078e-12	1.71955855160334e-08	NA	NA	NA	NA	NA	NA	NA	NA	1	2	4	4	1.49219298666858
344.2329	1208.98816639657	-2.79235158789646	0.403472078120219	-6.92080503043992	4.49084213731618e-12	1.81789289718559e-08	NA	NA	NA	NA	NA	NA	NA	NA	2	2	0	4	-1.33404056982471
334.1123	319.651424544697	3.08845559931091	0.446734901371591	6.91339671431213	4.73184235087634e-12	1.91544978363474e-08	NA	NA	NA	NA	NA	NA	NA	NA	2	2	4	4	1.44326343882409
204.0474	353.782268642822	3.24208297910357	0.471030677408164	6.8829550485821	5.8623530854802e-12	2.37308052900239e-08	NA	NA	NA	NA	NA	NA	NA	NA	0	2	3	4	1.51056476568979
523.0947	418.850848142533	3.49685010460772	0.508717269572307	6.87385766861742	6.24885580409259e-12	2.52953682949668e-08	NA	NA	NA	NA	NA	NA	NA	NA	1	2	2	4	1.68271132437508
329.1082	494.98705061994	3.7469469148321	0.545409189300673	6.86997393578289	6.42136355682383e-12	2.59936796780229e-08	NA	NA	NA	NA	NA	NA	NA	NA	2	2	4	4	1.83954163782931
360.0605	381.91899148555	3.35804972367911	0.489087417149941	6.86594994254293	6.60502334459976e-12	2.67371344989398e-08	NA	NA	NA	NA	NA	NA	NA	NA	0	2	4	4	1.59817979867632
615.1664	312.66349551924	3.05462651469855	0.444919479602213	6.86557153539238	6.62255679014543e-12	2.68081098865087e-08	NA	NA	NA	NA	NA	NA	NA	NA	2	2	3	4	1.42824782262839
295.1321	461.100288775398	3.64079952027795	0.530612752009403	6.86150023061154	6.81410944519213e-12	2.75835150341378e-08	,Tetradecanedioic_acid,DIBUTYL_ADIPATE,Diisobutyl_adipate,podocarpic_acid	1	C14H26O4	[M+K-2H]-	258.18311	295.1317166	1.305857616	LMFA01170015,LMFA01170016,LMFA01170017,LMFA01170018,LMFA07010827,LMFA07010834,LMPR0104120002	2	2	0	4	1.78132722979721
417.0156	358.546383038191	3.26253112189935	0.475871681562299	6.85590517004159	7.08623746574725e-12	2.86850892613449e-08	NA	NA	NA	NA	NA	NA	NA	NA	2	2	4	4	1.53911755088956
384.2503	1342.60188450593	-2.71047846687799	0.395503899064424	-6.85322818128898	7.22017772868824e-12	2.922727944573e-08	NA	NA	NA	NA	NA	NA	NA	NA	2	2	4	4	-1.30003608450683
377.0989	685.706017181644	4.23097133437327	0.618375885357707	6.84207038883125	7.80567151052727e-12	3.15973582746144e-08	NA	NA	NA	NA	NA	NA	NA	NA	0	2	4	4	2.13127866369187
232.9447	422.667097257165	3.51073133926563	0.514377696681736	6.82520132951614	8.78020915305704e-12	3.55422866515749e-08	NA	NA	NA	NA	NA	NA	NA	NA	1	2	4	4	1.69510029361467
329.0879	1943.70799050227	-3.13631662045438	0.461084847510794	-6.80203792726231	1.03149431950623e-11	4.17548900536121e-08	NA	NA	NA	NA	NA	NA	NA	NA	2	2	3	4	-1.44834166816753
348.1276	449.093843853914	3.6013149644347	0.52958739291376	6.80022789934721	1.04453780304899e-11	4.22828902674231e-08	NA	NA	NA	NA	NA	NA	NA	NA	1	2	4	4	1.75296396706196
300.9921	342.620623013197	3.19360231769477	0.469786453989293	6.79798723563782	1.06090852340662e-11	4.29455770275002e-08	NA	NA	NA	NA	NA	NA	NA	NA	1	2	2	4	1.48319295565335
358.0382	357.540582821409	3.2580925366631	0.479278664762538	6.79790855759737	1.06148790479776e-11	4.29690303862135e-08	NA	NA	NA	NA	NA	NA	NA	NA	0	2	2	4	1.53523775358772
336.0467	385.605087447532	3.37212603672552	0.49698505204249	6.78516591770092	1.15953174859363e-11	4.69378451830701e-08	NA	NA	NA	NA	NA	NA	NA	NA	1	2	2	4	1.61330371599865
231.0787	380.383966894898	3.35152240499342	0.494227463743779	6.78133582380388	1.19069736081549e-11	4.81994291658111e-08	,Cucujolide_IV,Cucujolide_IX,Parcoblattalactone,Dihydrochalcone,p-methoxystilbene,Isobutyl_2-furanpropionate	1	C12H18O2	[M+K-2H]-	194.13068	231.0792866	-2.521645313	LMFA07040024,LMFA07040036,LMFA07040037,LMFA07040066,LMPK12120464,LMPK13090021,LMFA07010915	0	2	2	4	1.59180857264395
281.0629	348.930123363745	3.22106763309571	0.475394212042043	6.77557183386752	1.23915154367882e-11	5.01608544881186e-08	NA	NA	NA	NA	NA	NA	NA	NA	0	2	2	4	1.49765155240233
393.0184	300.341396198158	2.99329781148927	0.442090325490359	6.77078334199953	1.28086967079353e-11	5.18496042737219e-08	NA	NA	NA	NA	NA	NA	NA	NA	1	2	4	4	1.39756415293603
455.0455	381.775653016204	3.3571697133315	0.496412347675705	6.76286504364849	1.35289250277292e-11	5.47650885122477e-08	NA	NA	NA	NA	NA	NA	NA	NA	2	2	4	4	1.59604885311006
706.2427	483.214966335253	3.71087955106791	0.548797893255446	6.76183271961037	1.36256975563927e-11	5.51568237082777e-08	NA	NA	NA	NA	NA	NA	NA	NA	1	2	4	4	1.82048571476927
233.0781	5684.35097926204	-3.23663927953608	0.479245895827579	-6.7536087584995	1.44212309459917e-11	5.83771428693743e-08	NA	NA	NA	NA	NA	NA	NA	NA	2	2	4	4	-1.47254908423351
318.1672	308.350906750227	3.03318531096019	0.449857204644107	6.74255136885006	1.55629191393901e-11	6.29986966762509e-08	NA	NA	NA	NA	NA	NA	NA	NA	2	2	4	4	1.41354749911107
386.9428	329.499551067924	3.13444641844121	0.465029225054738	6.74032135952802	1.58036699968969e-11	6.39732561474386e-08	NA	NA	NA	NA	NA	NA	NA	NA	2	2	4	4	1.46728913663865
270.0145	405.203692376336	3.44683937744603	0.511887922849271	6.73358214481841	1.6553613375361e-11	6.70090269434613e-08	NA	NA	NA	NA	NA	NA	NA	NA	2	2	4	4	1.66104079489307
278.0514	463.513301084953	3.64842033223129	0.541999963718344	6.73140327759732	1.68034518472731e-11	6.80203730777616e-08	NA	NA	NA	NA	NA	NA	NA	NA	1	2	4	4	1.78717522738475
267.1469	367.921606044691	3.30119398049026	0.49137604631207	6.71826395541001	1.83902344107653e-11	7.44436688947781e-08	NA	NA	NA	NA	NA	NA	NA	NA	2	2	4	4	1.56898332091925
412.8248	1900.1672929887	-2.25164078392393	0.336275761199901	-6.69581648076452	2.14470742058846e-11	8.6817756385421e-08	NA	NA	NA	NA	NA	NA	NA	NA	0	2	4	4	-1.11616517186059
360.2025	344.711390621775	3.20246760915703	0.478593382274944	6.69141640432728	2.21020750162088e-11	8.94691996656132e-08	NA	NA	NA	NA	NA	NA	NA	NA	0	2	3	4	1.48857849812528
977.6417	403.2331040537	3.43918324727581	0.51398761029855	6.69117927818952	2.21379246521887e-11	8.96143189920598e-08	NA	NA	NA	NA	NA	NA	NA	NA	2	2	4	4	1.65165487154046
462.9835	277.750253469049	2.87356709899454	0.430103600933882	6.68110448913977	2.37148056404981e-11	9.59975332327363e-08	NA	NA	NA	NA	NA	NA	NA	NA	2	2	4	4	1.32110958858845
364.087	358.614986965336	3.26251527876553	0.488683460167063	6.67613198459836	2.4533104442525e-11	9.93100067833412e-08	NA	NA	NA	NA	NA	NA	NA	NA	0	2	4	4	1.53717475988697
350.089	311.654105650109	3.04921526325645	0.457539167720478	6.66438084076617	2.65783441329487e-11	1.07589137050176e-07	NA	NA	NA	NA	NA	NA	NA	NA	0	2	3	4	1.42004310591658
488.1349	345.615199016081	3.20654427128475	0.4827460361605	6.64230057027056	3.08824371623938e-11	1.2501210563337e-07	NA	NA	NA	NA	NA	NA	NA	NA	2	2	4	4	1.49038330850369
402.1015	512.494111232769	3.79839335978936	0.572748948445327	6.63186439730661	3.31473037060633e-11	1.34180285402144e-07	NA	NA	NA	NA	NA	NA	NA	NA	2	2	4	4	1.86944237205317
309.1434	418.145267333587	3.49386936309516	0.527052233797813	6.62907609350058	3.37794427014611e-11	1.36739184055515e-07	NA	NA	NA	NA	NA	NA	NA	NA	1	2	3	4	1.67782726439727
299.0988	446.191303734117	3.5911834394868	0.5417616713065	6.62871448773108	3.38622820286904e-11	1.37074517652139e-07	NA	NA	NA	NA	NA	NA	NA	NA	2	2	0	4	1.73929558107354
400.9639	365.524184988974	3.29131351446099	0.496729382432409	6.6259690504796	3.44977451979131e-11	1.39646872561152e-07	NA	NA	NA	NA	NA	NA	NA	NA	0	2	3	4	1.55887310389863
489.3432	1590.91970329284	-2.48258014614944	0.374709894383754	-6.62533918468388	3.46451725792416e-11	1.4024365860077e-07	NA	NA	NA	NA	NA	NA	NA	NA	0	2	2	4	-1.229833993611
204.1324	285.09346716255	2.91320628710747	0.44112890299146	6.60397962444068	4.00264563895355e-11	1.6202709546484e-07	NA	NA	NA	NA	NA	NA	NA	NA	2	2	3	4	1.34867500514943
253.0102	427.411173588143	3.52668437082539	0.534509038276509	6.59798828135249	4.16774201163199e-11	1.68710196630863e-07	NA	NA	NA	NA	NA	NA	NA	NA	2	2	4	4	1.70520218282192
357.0762	280.963766617451	2.89059074560106	0.439237841033527	6.58092376285134	4.67534282889875e-11	1.89257877713822e-07	NA	NA	NA	NA	NA	NA	NA	NA	0	2	3	4	1.33694459027306
319.1512	10045.3419390237	-2.78086905156524	0.424031323512568	-6.55816893084508	5.44724818460135e-11	2.20504606512663e-07	NA	NA	NA	NA	NA	NA	NA	NA	1	2	4	4	-1.32826603983226
333.1475	2588.81584953717	-2.78160213774493	0.425137436149393	-6.54283039136426	6.03652800057294e-11	2.44358653463193e-07	NA	NA	NA	NA	NA	NA	NA	NA	0	2	2	4	-1.32970551783747
315.0231	416.603610538656	3.48834982172525	0.53323109063028	6.54191003304406	6.07380401006714e-11	2.45867586327518e-07	NA	NA	NA	NA	NA	NA	NA	NA	2	2	4	4	1.67540016871461
429.0159	427.799217205852	3.52806391468461	0.539476442071426	6.53979236078951	6.16043025074626e-11	2.49374216550209e-07	NA	NA	NA	NA	NA	NA	NA	NA	0	2	2	4	1.70775503982077
317.0646	394.512746634095	3.40607118243401	0.520830756532388	6.53968902510888	6.16468811620517e-11	2.49546574943985e-07	NA	NA	NA	NA	NA	NA	NA	NA	2	2	4	4	1.63557122911171
251.104	295.17036193931	2.96600422519062	0.453591006274428	6.53893967067802	6.19565091283814e-11	2.50799948951688e-07	NA	NA	NA	NA	NA	NA	NA	NA	0	2	2	4	1.3757700181554
318.0444	326.541958359273	3.12001529582682	0.477390313808539	6.53556472676596	6.33699680586485e-11	2.56521630701409e-07	NA	NA	NA	NA	NA	NA	NA	NA	2	2	4	4	1.45517129246968
391.0754	430.965138061643	3.5389136003031	0.541655618166342	6.53351221996612	6.42449492831014e-11	2.60063554697994e-07	NA	NA	NA	NA	NA	NA	NA	NA	2	2	4	4	1.71548114403623
316.0525	617.455095867302	4.07541501933178	0.624445918942052	6.52644992257523	6.73468188982153e-11	2.72619922899976e-07	NA	NA	NA	NA	NA	NA	NA	NA	0	2	3	4	2.04211823898906
308.0811	357.123483417079	3.25569343512273	0.499465602376274	6.51835365565382	7.10832409153616e-11	2.87744959225384e-07	NA	NA	NA	NA	NA	NA	NA	NA	1	2	3	4	1.53330649042126
416.0966	369.997257783449	3.30933815646882	0.508458565339745	6.50856998398202	7.58695621023724e-11	3.07119987390403e-07	NA	NA	NA	NA	NA	NA	NA	NA	2	2	4	4	1.57718852752354
525.0049	390.747771242721	3.39205194350797	0.521266831650651	6.50732357699924	7.65015130582839e-11	3.09678124859933e-07	NA	NA	NA	NA	NA	NA	NA	NA	0	2	3	4	1.62880592033093
660.4545	480.181190606619	3.70103296073071	0.569337661559495	6.50059395437334	8.00035040946519e-11	3.23854184575151e-07	NA	NA	NA	NA	NA	NA	NA	NA	2	2	4	4	1.80813981227505
322.9141	361.332848042089	3.27404457767346	0.504116971554307	6.49461288236109	8.32471911057565e-11	3.36984629596102e-07	NA	NA	NA	NA	NA	NA	NA	NA	2	2	4	4	1.54498105478001
365.0704	295.009674677155	2.96515562014488	0.456999225510711	6.48831651045191	8.68007836157987e-11	3.51369572076753e-07	NA	NA	NA	NA	NA	NA	NA	NA	2	2	4	4	1.37423813616821
908.3938	380.426748971636	3.35112430313594	0.517017218804635	6.48164931698769	9.07253184418393e-11	3.67256089052566e-07	NA	NA	NA	NA	NA	NA	NA	NA	2	2	4	4	1.58969912183192
467.225	543.478664130932	3.88560286347237	0.60084124246433	6.46693766815291	1.00008877037038e-10	4.04835934245929e-07	NA	NA	NA	NA	NA	NA	NA	NA	2	2	4	4	1.92713666733698
228.9958	291.766496232594	2.94828583232019	0.456901031974137	6.45278873541061	1.09810393386054e-10	4.44512472426745e-07	NA	NA	NA	NA	NA	NA	NA	NA	0	2	2	4	1.36360412379327
277.0249	433.956982683094	3.54921855869655	0.550272798064056	6.44992551182475	1.11905138976072e-10	4.52992002575139e-07	NA	NA	NA	NA	NA	NA	NA	NA	2	2	4	4	1.72331102854126
461.0169	276.563206835738	2.86632105118715	0.444426727634876	6.44947945961972	1.12234969757867e-10	4.54327157579846e-07	NA	NA	NA	NA	NA	NA	NA	NA	1	2	4	4	1.31826586647544
368.2444	8264.80833707833	-2.76641220240234	0.428976835870437	-6.44886150271729	1.12693485167737e-10	4.56183227959e-07	NA	NA	NA	NA	NA	NA	NA	NA	2	2	4	4	-1.32539531154024
361.1307	282.439642544772	2.89860454169971	0.450117811709196	6.43965749920686	1.19743402072285e-10	4.8472129158861e-07	NA	NA	NA	NA	NA	NA	NA	NA	1	2	3	4	1.34425441038635
447.2166	1480.14856314689	-2.66236769668872	0.414086767285363	-6.42949233597213	1.28030814210034e-10	5.18268735922217e-07	NA	NA	NA	NA	NA	NA	NA	NA	1	2	4	4	-1.29313840658247
321.1046	5021.46674619823	-2.06338866596364	0.321220018556782	-6.4235992365429	1.33089311728437e-10	5.38745533876712e-07	NA	NA	NA	NA	NA	NA	NA	NA	1	2	4	4	-1.00345241770685
390.9644	321.714387673847	3.0973970155358	0.483006698176174	6.41274132891226	1.42925916938732e-10	5.78564111767987e-07	NA	NA	NA	NA	NA	NA	NA	NA	0	2	2	4	1.45004273891838
513.1542	382.926941145714	3.36130109047084	0.524371926620403	6.41014692021092	1.45379468228697e-10	5.88496087389767e-07	2-Methoxyestrone_3-glucuronide,Dichotosinin,Bidenoside_B	1	C25H32O9	[M+K-2H]-	476.204635	513.1532416	1.797318861	LMST05010010,LMPK12020273,LMPK12120548	0	2	2	4	1.60461656748049
437.0162	280.320906837717	2.88702967912519	0.450743293358265	6.40504189782915	1.50328093238076e-10	6.08528121427731e-07	NA	NA	NA	NA	NA	NA	NA	NA	2	2	4	4	1.32970551783747
444.0268	294.626557689222	2.96302553443575	0.46344416731172	6.39348975222463	1.621418686106e-10	6.56350284135708e-07	NA	NA	NA	NA	NA	NA	NA	NA	2	2	4	4	1.37270947228244
226.2178	4972.26673343779	-3.749451213817	0.586518917111962	-6.39272000343897	1.62960508824782e-10	6.59664139722716e-07	NA	NA	NA	NA	NA	NA	NA	NA	1	2	3	4	-1.6176933359384
279.1012	395.547287923704	3.4097272372304	0.533448048178704	6.39186374169308	1.63875902407015e-10	6.63369652943597e-07	NA	NA	NA	NA	NA	NA	NA	NA	0	2	3	4	1.64012336536881
253.9913	308.158553905162	3.0314803535061	0.474846620372519	6.3841253647923	1.72379833686392e-10	6.97793566762513e-07	NA	NA	NA	NA	NA	NA	NA	NA	0	2	4	4	1.41193288444068
348.0704	290.506726047677	2.94122703711043	0.461433241452746	6.37411173033495	1.84026397740663e-10	7.44938858054203e-07	NA	NA	NA	NA	NA	NA	NA	NA	2	2	4	4	1.3590935430824
690.0983	925.127219924974	4.67186387205474	0.733089772682903	6.37284006153438	1.85559371848811e-10	7.51144337243986e-07	NA	NA	NA	NA	NA	NA	NA	NA	0	2	2	4	2.35860595809415
312.9687	296.627416156349	2.97379653269188	0.466954350744204	6.36849518149347	1.90891768547571e-10	7.72729879080568e-07	NA	NA	NA	NA	NA	NA	NA	NA	0	2	4	4	1.37884350532535
612.9282	313.33677120219	3.05736284798548	0.480367778018621	6.36462932754613	1.95761916088226e-10	7.92444236325137e-07	NA	NA	NA	NA	NA	NA	NA	NA	0	2	4	4	1.43155678952191
613.4045	325.813604996677	3.11614515806058	0.490347920058459	6.3549676272494	2.08470519768014e-10	8.4388866402092e-07	NA	NA	NA	NA	NA	NA	NA	NA	0	2	4	4	1.45345752511114
594.0791	795.078601205516	4.44898235910044	0.701140699172921	6.34534889266669	2.21921928346389e-10	8.98339965946183e-07	NA	NA	NA	NA	NA	NA	NA	NA	2	2	2	4	2.22002111218684
281.2425	1560.3258898279	-2.29033782881835	0.361254692503915	-6.33995315865282	2.29835029021385e-10	9.30372197478567e-07	NA	NA	NA	NA	NA	NA	NA	NA	2	2	4	4	-1.13523271099317
444.198	3152.10140988101	-3.02969334215676	0.478733014090571	-6.32856572031521	2.47450461828406e-10	1.00167946948139e-06	NA	NA	NA	NA	NA	NA	NA	NA	2	2	4	4	-1.42659918736713
514.2011	2418.12901597143	-2.16934188067946	0.343303308839306	-6.31902409567188	2.63220236884081e-10	1.06551551890676e-06	NA	NA	NA	NA	NA	NA	NA	NA	0	2	3	4	-1.06860465963205
312.1094	285.079744234586	2.91224041280053	0.461176875874152	6.31480146804939	2.7050851582952e-10	1.0950184720779e-06	NA	NA	NA	NA	NA	NA	NA	NA	0	2	3	4	1.34719854752797
322.1147	290.095912357644	2.93890300082997	0.466389282075871	6.30139480853653	2.94978946660897e-10	1.19407477608331e-06	NA	NA	NA	NA	NA	NA	NA	NA	2	2	4	4	1.35759614454228
224.0156	258.887080695541	2.76411125949667	0.439910347248094	6.2833513164395	3.31351106867026e-10	1.34130928059772e-06	NA	NA	NA	NA	NA	NA	NA	NA	1	2	4	4	1.25168226929667
595.0738	282.182417273491	2.896773394592	0.461588893302521	6.27565662134224	3.48161803535849e-10	1.40935898071312e-06	NA	NA	NA	NA	NA	NA	NA	NA	0	2	2	4	1.34132187927333
315.0964	299.488464994067	2.98768763282075	0.476695987898598	6.2674906201566	3.6691271731418e-10	1.4852626796878e-06	NA	NA	NA	NA	NA	NA	NA	NA	2	2	4	4	1.3912696853181
329.2164	10317.7030471803	-3.5854418920379	0.57209188491874	-6.26724829796734	3.67483942104797e-10	1.48757499764022e-06	NA	NA	NA	NA	NA	NA	NA	NA	2	2	0	4	-1.58133126185815
443.2278	302.17270150711	3.00153090210799	0.478975185281494	6.26656869571226	3.69090600668473e-10	1.49407875150598e-06	NA	NA	NA	NA	NA	NA	NA	NA	0	2	4	4	1.39914645010007
313.0401	317.333144746827	3.07601953567251	0.491089428556071	6.26366473559978	3.7603350067784e-10	1.5221836107439e-06	NA	NA	NA	NA	NA	NA	NA	NA	2	2	4	4	1.43654982808497
1008.4362	389.985240593209	3.38819145116889	0.541171691686641	6.26084383794928	3.82899818128329e-10	1.54997846378348e-06	NA	NA	NA	NA	NA	NA	NA	NA	2	2	4	4	1.62656729827693
208.1193	263.237372517259	2.78984890555257	0.446651132749333	6.24614761050718	4.2069961835174e-10	1.70299205508784e-06	NA	NA	NA	NA	NA	NA	NA	NA	1	2	4	4	1.27146889106164
246.9619	962.631943431247	4.73005095796307	0.757936024655545	6.24069948398707	4.35618452518153e-10	1.76338349579348e-06	NA	NA	NA	NA	NA	NA	NA	NA	0	2	4	4	2.36832557476423
1069.2842	255.413377178726	2.74367069636891	0.439869758240141	6.23746153258175	4.44728419667314e-10	1.80026064281329e-06	NA	NA	NA	NA	NA	NA	NA	NA	0	2	2	4	1.23875876941979
430.1826	2135.04530584909	-2.45804706615888	0.394315686009287	-6.2337034852349	4.55534961364767e-10	1.84400552360458e-06	NA	NA	NA	NA	NA	NA	NA	NA	2	2	4	4	-1.2172517146833
254.2179	1720.75783811338	-3.14072302882104	0.504509884829744	-6.22529532772372	4.80649748165059e-10	1.94567018057216e-06	NA	NA	NA	NA	NA	NA	NA	NA	2	2	4	4	-1.45174801595387
324.2545	940.753123102403	-2.3895866569071	0.38413304856335	-6.22072655774896	4.94857940388892e-10	2.00318494269424e-06	NA	NA	NA	NA	NA	NA	NA	NA	2	2	3	4	-1.1830075027691
207.9995	290.651877539517	2.94183104424776	0.473007708491103	6.21941459185141	4.99013158443799e-10	2.0200052653805e-06	NA	NA	NA	NA	NA	NA	NA	NA	2	2	0	4	1.36059399520243
328.213	62539.2646048593	-3.30175779475239	0.531130895749422	-6.21646720455536	5.08472594100576e-10	2.05829706091913e-06	NA	NA	NA	NA	NA	NA	NA	NA	0	2	4	4	-1.50131553592346
228.0629	1782.14988223016	-3.13607790961491	0.505004472880718	-6.21000026341481	5.298451254383e-10	2.14481306777424e-06	NA	NA	NA	NA	NA	NA	NA	NA	1	2	4	4	-1.44664477810357
218.0719	2487.62672111374	-2.24501050006749	0.361639830321967	-6.20786293940232	5.37099614087536e-10	2.17417923782635e-06	NA	NA	NA	NA	NA	NA	NA	NA	2	2	4	4	-1.11284223016161
439.0342	314.565282810759	3.06260462210286	0.493901511306957	6.20084075871448	5.61623176700102e-10	2.27345061928201e-06	Jaceidin_4-O-sulfate,Veronicafolin_3-O-sulfate,Eupatin_3-O-sulfate,Quercetagetin_6,3,4-trimethyl_ether_3-O-sulfate,Luteolin_3-methyl_ether_7-sulfate,Luteolin_4-methyl_ether_7-sulfate,Luteolin_4-methyl_ether_3-sulfate,Hispidulin_7-sulfate,Hispidulin_4-sulfate,Kaempferide_3-O-sulfate,Rhamnocitrin_3-O-sulfate	1	C18H16O11S	[M-H]-	440.041337	439.0340606	0.419785198	LMPK12113033,LMPK12113034,LMPK12113035,LMPK12113036,LMPK12110800,LMPK12110825,LMPK12110826,LMPK12111171,LMPK12111172,LMPK12112039,LMPK12112590	0	2	4	4	1.43321716725175
429.1116	249.413878702407	2.7064957827257	0.436786386613251	6.19638309634897	5.77754050281527e-10	2.33874839553962e-06	,Mesuol,Anguvetin,Barbigerone,Rotenone,Myriconol,(-)-cis-Deguelin,Dehydrodihydrorotenone,Muxiangrin_I,8-C-Methylvellokaempferol_3,5-dimethyl_ether,Purpurin,Robustic_acid_methyl_ether	1	C24H24O5	[M+K-2H]-	392.162375	429.1109816	1.382626	LMPK12100017,LMPK12100019,LMPK12120470,LMPK12050076,LMPK12060007,LMPK12060017,LMPK12060019,LMPK12060066,LMPK12111044,LMPK12112679,LMPK12140007,LMPK12140577,LMPK12160026	2	2	4	4	1.21351439380246
209.9821	239.267728095881	2.6423607685269	0.427401281028662	6.18238850891442	6.31389018601513e-10	2.55586274729892e-06	NA	NA	NA	NA	NA	NA	NA	NA	2	2	2	4	1.17703693179357
360.0465	263.09519053272	2.78867387371685	0.451217742578049	6.18032849901616	6.39683541241468e-10	2.58943897494546e-06	NA	NA	NA	NA	NA	NA	NA	NA	2	2	4	4	1.27013427013633
330.0683	280.879353829344	2.88931038276124	0.46788186860097	6.17529888773136	6.60384196288061e-10	2.67323522657407e-06	NA	NA	NA	NA	NA	NA	NA	NA	0	2	4	4	1.33549117221851
230.0781	251.126420228374	2.71687856292748	0.440559496615414	6.16688230261707	6.96495594132703e-10	2.81941416504918e-06	NA	NA	NA	NA	NA	NA	NA	NA	2	2	4	4	1.22100611539958
241.0809	246.585235696099	2.6886823492889	0.436044075208757	6.16607930746837	7.0003984250601e-10	2.83376128246433e-06	NA	NA	NA	NA	NA	NA	NA	NA	0	2	3	4	1.20485924736744
424.0117	275.021289308737	2.85698746778419	0.463356751136802	6.16584836796883	7.01062413494625e-10	2.83790064982624e-06	NA	NA	NA	NA	NA	NA	NA	NA	2	2	4	4	1.30979801944084
462.037	356.796289111114	3.25378792221247	0.52780807734931	6.16471793791641	7.06088875784797e-10	2.85824776917686e-06	NA	NA	NA	NA	NA	NA	NA	NA	2	2	4	4	1.52946102946896
397.0968	327.26010652948	3.12256809860346	0.506570605889728	6.16413203272831	7.08707921488372e-10	2.86884966618493e-06	NA	NA	NA	NA	NA	NA	NA	NA	2	2	4	4	1.45861170733899
334.9766	299.383795946436	2.98703864747543	0.48587936019122	6.14769609950065	7.86164749624042e-10	3.18239490647812e-06	NA	NA	NA	NA	NA	NA	NA	NA	2	2	2	4	1.38970465341948
488.1151	772.309015952573	4.40589661454797	0.717433131992416	6.14119479304246	8.190307086228e-10	3.31543630850509e-06	NA	NA	NA	NA	NA	NA	NA	NA	2	2	0	4	2.19286637455562
354.0571	280.325739050716	2.88619639371545	0.47006942824693	6.13993640147837	8.25545259999696e-10	3.34180721247877e-06	NA	NA	NA	NA	NA	NA	NA	NA	2	2	1	4	1.32826603983226
370.0523	321.52212980618	3.09581996231641	0.505588274914117	6.12320363410779	9.17123606170428e-10	3.71251635777789e-06	NA	NA	NA	NA	NA	NA	NA	NA	0	2	3	4	1.44834166816753
419.0405	308.028178501896	3.03036962182234	0.495154969292184	6.12004283457803	9.35502063242445e-10	3.78691235200542e-06	NA	NA	NA	NA	NA	NA	NA	NA	0	2	4	4	1.41032194228348
370.0772	373.26239727353	3.3219093306511	0.542941154201941	6.11835979818829	9.45434103762673e-10	3.8271172520313e-06	NA	NA	NA	NA	NA	NA	NA	NA	2	2	4	4	1.58341284640446
350.9936	353.497193955803	3.23990386109856	0.530965557033258	6.10190965907723	1.04808612682059e-09	4.24265264136976e-06	NA	NA	NA	NA	NA	NA	NA	NA	1	2	4	4	1.5087045782542
323.0474	2008.10818045168	-1.86948521032079	0.306711115149888	-6.09526397309464	1.0925700758779e-09	4.42272366715372e-06	NA	NA	NA	NA	NA	NA	NA	NA	2	2	4	4	-0.873104512426177
482.9877	273.482267392608	2.84845335610165	0.467808539986424	6.0889297920562	1.13667948738673e-09	4.60127856494148e-06	NA	NA	NA	NA	NA	NA	NA	NA	2	2	4	4	1.30142306305389
374.1141	260.297163419263	2.77205752915713	0.456037930593021	6.0785679067362	1.212606290148e-09	4.9086302625191e-06	NA	NA	NA	NA	NA	NA	NA	NA	0	2	2	4	1.25953777988413
491.1271	306.328144809777	3.02179608694054	0.497523259573248	6.07367802167178	1.25013266184146e-09	5.06053701513423e-06	NA	NA	NA	NA	NA	NA	NA	NA	0	2	4	4	1.40711099236618
212.0713	340.053603351601	3.18070726398217	0.52405794362715	6.06938088175445	1.28404289397123e-09	5.19780563479555e-06	NA	NA	NA	NA	NA	NA	NA	NA	2	2	4	4	1.47607847811619
313.0312	252.122782203396	2.72288839252007	0.448698656912414	6.06841217501479	1.29181025129717e-09	5.22924789725095e-06	NA	NA	NA	NA	NA	NA	NA	NA	0	2	4	4	1.2235186416697
440.1966	1405.30752254109	-2.69555098642937	0.444815271713336	-6.05993354510214	1.36177799051583e-09	5.51247730560808e-06	NA	NA	NA	NA	NA	NA	NA	NA	0	2	2	4	-1.29726960497518
610.7899	1249.50864831989	-1.99941381920781	0.330160066694863	-6.0558923410192	1.3964137566312e-09	5.6526828868431e-06	NA	NA	NA	NA	NA	NA	NA	NA	2	2	4	4	-0.970515006311166
264.9898	392.108035359774	3.39618744072421	0.562283078748742	6.03999581186367	1.54118227924948e-09	6.23870586640188e-06	NA	NA	NA	NA	NA	NA	NA	NA	2	2	4	4	1.63105273492137
417.1118	328.292365869115	3.12726078449116	0.518140230590794	6.03554906540531	1.58423082202021e-09	6.4129663675378e-06	NA	NA	NA	NA	NA	NA	NA	NA	2	2	4	4	1.4638049324227
376.9492	280.630181635942	2.88811202671634	0.479277605125595	6.02596907476933	1.68099325880581e-09	6.80466071164592e-06	NA	NA	NA	NA	NA	NA	NA	NA	2	2	4	4	1.33259276916272
396.2759	1984.38653875042	-2.51939928682483	0.419667154524263	-6.00332730275456	1.93314368221398e-09	7.82536562560218e-06	NA	NA	NA	NA	NA	NA	NA	NA	0	2	2	4	-1.24648787767541
219.0682	14443.3646318219	-2.15440159239394	0.3600231594959	-5.98406390136265	2.17637864780053e-09	8.80998076629654e-06	NA	NA	NA	NA	NA	NA	NA	NA	2	2	4	4	-1.06335180551961
614.2056	577.488013668078	3.97549575229719	0.664622407006496	5.98158549935607	2.20976014238493e-09	8.94510905637419e-06	NA	NA	NA	NA	NA	NA	NA	NA	2	2	4	4	1.99641299181857
346.0132	290.098330153034	2.93877376363982	0.492195447625535	5.97074551952307	2.36171879766788e-09	9.56023769295956e-06	NA	NA	NA	NA	NA	NA	NA	NA	0	2	2	4	1.35610178383473
510.1179	270.942376982573	2.83377068212587	0.476340223336133	5.94904764136662	2.69707135827645e-09	1.09177448583031e-05	NA	NA	NA	NA	NA	NA	NA	NA	2	2	0	4	1.29451301850294
286.1661	2131.52181396603	-3.25905759960373	0.548124364169118	-5.9458360413225	2.75049355332139e-09	1.1133997903845e-05	NA	NA	NA	NA	NA	NA	NA	NA	0	2	4	4	-1.48857849812528
389.1542	27662.7452097106	-2.06693294733296	0.348324897979331	-5.93392249398034	2.9578150146751e-09	1.19732351794048e-05	NA	NA	NA	NA	NA	NA	NA	NA	0	2	4	4	-1.00542387732768
458.1161	413.569146337627	3.47619994609252	0.586425277487216	5.92777985455837	3.07057763565414e-09	1.24296982691279e-05	NA	NA	NA	NA	NA	NA	NA	NA	0	2	2	4	1.67057537252439
227.0775	2234.26819764233	-2.59424762433713	0.438002169394249	-5.92291044568327	3.16293109435397e-09	1.28035450699449e-05	NA	NA	NA	NA	NA	NA	NA	NA	1	2	2	4	-1.27280578059511
354.0822	307.900418352143	3.02930325922893	0.511456028407937	5.92290068152792	3.16311897133465e-09	1.28043055959627e-05	NA	NA	NA	NA	NA	NA	NA	NA	2	2	4	4	1.40871465180909
248.0601	274.312720340062	2.85233328759127	0.481882374625744	5.91914840173715	3.23612866722955e-09	1.30998488449452e-05	NA	NA	NA	NA	NA	NA	NA	NA	1	2	2	4	1.30699617634806
376.0946	645.346764279206	4.14019405888276	0.699975080978815	5.91477349892698	3.32332588882686e-09	1.34528231979711e-05	NA	NA	NA	NA	NA	NA	NA	NA	0	2	2	4	2.09253571475111
430.9955	248.157125102689	2.69809577608099	0.456677095616688	5.90810400166344	3.46067525984617e-09	1.40088134518573e-05	NA	NA	NA	NA	NA	NA	NA	NA	2	2	2	4	1.21103223325149
652.5148	280.052092041955	2.8841170047423	0.491186025005284	5.87174076198783	4.31242727957416e-09	1.74567056277162e-05	NA	NA	NA	NA	NA	NA	NA	NA	1	2	4	4	1.32682930887291
502.1258	243.203825463555	2.66676170575684	0.455051881393706	5.8603465116752	4.61902303024976e-09	1.8697805226451e-05	NA	NA	NA	NA	NA	NA	NA	NA	1	2	4	4	1.19264910214789
638.0844	800.721201325424	4.45886186048066	0.760914899988303	5.85986929753801	4.63231622870318e-09	1.87516160937905e-05	NA	NA	NA	NA	NA	NA	NA	NA	1	2	3	4	2.22707268901457
498.1092	320.905761368202	3.09234850539628	0.527796871312223	5.85897468036898	4.65733692107105e-09	1.88528998564956e-05	NA	NA	NA	NA	NA	NA	NA	NA	2	2	4	4	1.44664477810357
433.2806	2144.89669688084	-3.26785782520768	0.558651271950256	-5.8495487064758	4.92908534539491e-09	1.99529374781586e-05	NA	NA	NA	NA	NA	NA	NA	NA	0	2	3	4	-1.49038330850369
526.0919	862.394763649536	4.56807039553248	0.781010988061976	5.84891949710954	4.9477646092058e-09	2.00285511380651e-05	NA	NA	NA	NA	NA	NA	NA	NA	2	2	4	4	2.30452425486347
335.1226	1613.51780671256	-1.95490368549551	0.334422933077535	-5.84560295403627	5.04736646264231e-09	2.04317394407761e-05	NA	NA	NA	NA	NA	NA	NA	NA	2	2	2	4	-0.942303259561461
369.2477	1486.48148731916	-2.62794354263773	0.450262911188767	-5.83646460175797	5.33200839486683e-09	2.15839699824209e-05	NA	NA	NA	NA	NA	NA	NA	NA	0	2	2	4	-1.28222838737256
388.0851	276.260426064657	2.86315853126059	0.49073523995591	5.83442617961945	5.39759980865033e-09	2.18494840254166e-05	NA	NA	NA	NA	NA	NA	NA	NA	0	2	3	4	1.31543276507518
228.1437	264.069520824804	2.79367669047495	0.478829909607474	5.83438217709728	5.3990243217974e-09	2.18552504546359e-05	NA	NA	NA	NA	NA	NA	NA	NA	0	2	3	4	1.27280578059511
649.5054	259.830777128051	2.76881753278137	0.475295836625307	5.82546136410643	5.69550351006132e-09	2.30553982087282e-05	NA	NA	NA	NA	NA	NA	NA	NA	2	2	4	4	1.25822313184831
431.0593	449.044180313357	3.5996979212491	0.618131923138464	5.82351078548446	5.76240938258602e-09	2.33262331807082e-05	NA	NA	NA	NA	NA	NA	NA	NA	2	2	4	4	1.75020404724311
368.0202	287.925781703495	2.92656817931867	0.502859881759958	5.81984820319326	5.89010957171207e-09	2.38431635462904e-05	NA	NA	NA	NA	NA	NA	NA	NA	2	2	4	4	1.3501544086527
332.1329	258.999229580225	2.76386851858617	0.475018237159314	5.81844717186975	5.93968254998731e-09	2.40438349623486e-05	NA	NA	NA	NA	NA	NA	NA	NA	2	2	4	4	1.24908086069502
631.0976	238.986834620981	2.63979462105348	0.45376154949798	5.81758111495789	5.97052915110904e-09	2.41687020036894e-05	NA	NA	NA	NA	NA	NA	NA	NA	2	2	4	4	1.17584784294516
465.3012	349.76582887304	3.22317810985736	0.555040592160764	5.8071033999686	6.35628852816398e-09	2.57302559620078e-05	NA	NA	NA	NA	NA	NA	NA	NA	2	2	4	4	1.49948102788948
679.3086	252.333284827158	2.72374896973884	0.469096920384084	5.80636719488312	6.38428675737404e-09	2.58435927938501e-05	NA	NA	NA	NA	NA	NA	NA	NA	0	2	4	4	1.22477780618963
496.0455	251.177706244961	2.71633214577648	0.468120412982264	5.80263554086756	6.52805850544978e-09	2.64255808300607e-05	NA	NA	NA	NA	NA	NA	NA	NA	2	2	1	4	1.21975273783639
451.0318	276.40848887297	2.86409329991122	0.493747034631494	5.80073012904033	6.6026790401676e-09	2.67276447545985e-05	NA	NA	NA	NA	NA	NA	NA	NA	0	2	4	4	1.31684799457136
643.0232	236.008131006976	2.61992200616096	0.452208143105568	5.79361969947839	6.88853479751221e-09	2.78847888603294e-05	NA	NA	NA	NA	NA	NA	NA	NA	2	2	4	4	1.16170649965287
328.0586	241.984108154226	2.65888695348626	0.459225492120449	5.7899376212958	7.041256932598e-09	2.85030080631567e-05	NA	NA	NA	NA	NA	NA	NA	NA	0	2	4	4	1.1830075027691
319.0961	240.313008744625	2.64809432973807	0.458697855097584	5.77306891739163	7.78405850035414e-09	3.15098688094336e-05	dihydrophaseic_acid,epi-dihydrophaseic_acid,Artemisin,Aurentiacin,,Ceroptene,Infectocaryone,7,4-Dimethoxy-6-C-methylflavanone,(+)-6,8-Di-C-methylpinocembrin_5-methyl_ether,karalicin	1	C15H22O5	[M+K-2H]-	282.146725	319.0953316	2.260453001	LMPR0103050005,LMPR0103050007,LMPR0103190003,LMPK12120224,LMPK12120225,LMPK12120416,LMPK12120418,LMPK12140047,LMPK12140193,LMPK12140195,LMPK12140197,LMFA05000671	2	2	0	4	1.17942011561354
474.0736	269.684806377826	2.82596750363716	0.489514824271717	5.77299677868087	7.78739311086426e-09	3.15233673127785e-05	NA	NA	NA	NA	NA	NA	NA	NA	0	2	4	4	1.28494156687728
393.0465	583.726164541818	3.99104967780061	0.691805251629956	5.76903639918508	7.97260846309015e-09	3.22731190585889e-05	,Hibiscetin,8-Hydroxyquercetagetin	1	C15H10O9	[M+Hac-H]-	334.032485	393.0463386	0.305561936	LMPK12113049,LMPK12113272,LMPK12113327	2	2	4	4	2.00968788766179
237.0151	422.792439647354	3.50918831473311	0.609593403735507	5.75660480121549	8.58225095480206e-09	3.47409518650387e-05	NA	NA	NA	NA	NA	NA	NA	NA	2	2	4	4	1.69260165982862
444.0477	269.360853818252	2.82425489745424	0.491485063749422	5.74636973890656	9.11798127501449e-09	3.69095882012587e-05	NA	NA	NA	NA	NA	NA	NA	NA	2	2	0	4	1.28358379601239
392.0339	237.975353706034	2.63265117362233	0.45854733327949	5.74128553925686	9.39605008177247e-09	3.8035210731015e-05	NA	NA	NA	NA	NA	NA	NA	NA	1	2	4	4	1.17347463969525
341.0613	385.569079506031	3.37050289835229	0.587660627679215	5.73545808515888	9.72491410093789e-09	3.93664522805966e-05	NA	NA	NA	NA	NA	NA	NA	NA	0	2	4	4	1.61112051390006
427.1073	343.896653865536	3.19737617849508	0.557790874880146	5.7322131330709	9.91285990760163e-09	4.01272569059714e-05	NA	NA	NA	NA	NA	NA	NA	NA	1	2	4	4	1.48677852356881
224.98	793.259220166456	4.44489444789669	0.775586464548185	5.73101085574778	9.98338763317011e-09	4.04127531390726e-05	NA	NA	NA	NA	NA	NA	NA	NA	0	2	4	4	2.21307822730385
332.1141	267.57115733368	2.81369752262851	0.491710230524011	5.72226760388935	1.05111570645353e-08	4.2549163797239e-05	NA	NA	NA	NA	NA	NA	NA	NA	0	2	4	4	1.2781762282996
445.105	355.440165581297	3.24733796879616	0.567571219077761	5.72146342105352	1.05610397640863e-08	4.27510889650215e-05	NA	NA	NA	NA	NA	NA	NA	NA	0	2	4	4	1.51805829627352
349.1401	259.040561756126	2.76405987074412	0.483841527455249	5.71273798113531	1.11172785474235e-08	4.50027435599702e-05	NA	NA	NA	NA	NA	NA	NA	NA	0	2	3	4	1.25038050727919
448.9931	298.926512396976	2.98400227750512	0.522487352989882	5.71114738075374	1.12217010053427e-08	4.54254456696271e-05	NA	NA	NA	NA	NA	NA	NA	NA	2	2	4	4	1.38814301797534
420.9324	267.909440554866	2.81557721137945	0.493105991921519	5.70988237317458	1.13054282665223e-08	4.57643736228821e-05	NA	NA	NA	NA	NA	NA	NA	NA	1	2	4	4	1.27952461409407
526.0871	298.608400039348	2.98218771704826	0.523761389346769	5.6937906796979	1.24249398192567e-08	5.02961563883512e-05	NA	1	C23H23O12	[M+Cl]-	491.118955	526.0883566	-2.341621867	LMPK12010109,LMPK12010131,LMPK12010132	2	2	4	4	1.38658476048362
613.0981	229.483289747276	2.57624620864807	0.455314819473587	5.65816463348722	1.53000334608955e-08	6.19345354497048e-05	Vitexin_6-(3-hydroxy-3-methylglutarate),Apigenin_7-[6-(3-Hydroxy-3-methylglutaryl)glucoside],Maysin,Cassiaoccidentalin_B,Okanin_4-(2,4,6-triacetylglucoside),Okanin_4-(3,4,6-triacetylglucoside),	1	C27H28O14	[M+K-2H]-	576.14791	613.0965166	2.643629439	LMPK12110234,LMPK12110401,LMPK12110512,LMPK12110522,LMPK12120160,LMPK12120161,LMPK12140094	0	2	3	4	1.13409966148323
512.1251	217.180229500164	2.49021508900607	0.440132196886084	5.65787985206316	1.53254356006593e-08	6.20373633114688e-05	NA	NA	NA	NA	NA	NA	NA	NA	0	2	2	4	1.08991751479215
289.1408	10097.6650876225	-2.9672019045767	0.525202447904151	-5.64963456742725	1.60789275857588e-08	6.50874988671517e-05	NA	NA	NA	NA	NA	NA	NA	NA	1	2	4	4	-1.40232159635495
496.9909	212.773797907438	2.4582778978424	0.435461497409311	5.6452244629374	1.64965876415594e-08	6.67781867730324e-05	NA	NA	NA	NA	NA	NA	NA	NA	0	2	4	4	1.07600857946737
513.0919	232.710620987424	2.59784661062124	0.461725435374782	5.6263883502813	1.84021800028878e-08	7.44920246516899e-05	NA	NA	NA	NA	NA	NA	NA	NA	2	2	4	4	1.14894464511135
350.1949	5835.845053852	-3.31896423408444	0.590660995493868	-5.619067890727	1.91990409483007e-08	7.77177177587212e-05	NA	NA	NA	NA	NA	NA	NA	NA	0	2	2	4	-1.5087045782542
435.1229	237.715138275062	2.63088928061444	0.468209135607004	5.61904730287601	1.92013285779917e-08	7.77269780837106e-05	NA	NA	NA	NA	NA	NA	NA	NA	2	2	4	4	1.17110802722331
433.086	262.936548497683	2.78677359809294	0.496097192772801	5.61739441119798	1.93858566217362e-08	7.84739476047883e-05	NA	NA	NA	NA	NA	NA	NA	NA	0	2	3	4	1.26747179395515
317.1103	2637.78877669296	-2.52563807212843	0.44969347930168	-5.61635466907469	1.9502813906961e-08	7.89473906953782e-05	NA	NA	NA	NA	NA	NA	NA	NA	0	2	3	4	-1.25038050727919
219.107	328.448442002188	3.12706542685243	0.556925586780687	5.61487118041829	1.96708736514613e-08	7.96276965411155e-05	NA	NA	NA	NA	NA	NA	NA	NA	2	2	4	4	1.46206947416366
334.0383	1345.52218678375	-2.44529765993293	0.435730502928508	-5.6119496879339	2.00059611186756e-08	8.09841306083988e-05	NA	NA	NA	NA	NA	NA	NA	NA	2	2	1	4	-1.20855751167229
237.0189	969.889730597291	-2.54037245013321	0.453337142949561	-5.60371566645678	2.09804775307864e-08	8.49289730446235e-05	NA	NA	NA	NA	NA	NA	NA	NA	2	2	4	4	-1.25429217613456
404.2036	3498.30828574816	-2.56930913324553	0.458809486759248	-5.59994770682178	2.14416476410081e-08	8.67957896508009e-05	NA	NA	NA	NA	NA	NA	NA	NA	2	2	4	4	-1.26614391878864
447.001	259.317016569788	2.76559630957659	0.494692763216958	5.59053318587496	2.2637341412943e-08	9.16359580395931e-05	Axillarin_7-sulfate,Eupatolitin_3-O-sulfate,Spinacetin_3-O-sulfate	1	C17H14O11S	[M+Na-2H]-	426.025687	447.0003556	1.468902634	LMPK12112974,LMPK12113031,LMPK12113032	0	2	4	4	1.25298615585843
447.0979	333.080845860007	3.14889772003153	0.563309055608773	5.59000017606408	2.27069382145338e-08	9.19176858924327e-05	NA	NA	NA	NA	NA	NA	NA	NA	2	2	4	4	1.47079124489903
473.0784	258.701701681549	2.76137721127588	0.494221629394181	5.58732569972866	2.30593006798556e-08	9.33440491520554e-05	NA	NA	NA	NA	NA	NA	NA	NA	1	2	4	4	1.24648787767541
516.2817	208.230684289251	2.42420424087394	0.434149746189347	5.5837974389064	2.35322774096775e-08	9.52586589543746e-05	NA	NA	NA	NA	NA	NA	NA	NA	1	2	3	4	1.0539698844747
249.0223	335.983652972889	3.16177266247044	0.566957194517406	5.57673964286095	2.45068230690507e-08	9.92036197835171e-05	NA	NA	NA	NA	NA	NA	NA	NA	2	2	0	4	1.47254908423351
661.1042	295.81265196384	2.96768047512667	0.53289421793493	5.568986067492	2.56225971056101e-08	0.00010372027308351	NA	NA	NA	NA	NA	NA	NA	NA	0	2	3	4	1.37730513543192
333.105	1342.55581369687	-2.50159980717481	0.449296320896047	-5.56781725295633	2.57950144028744e-08	0.000104418218302835	NA	NA	NA	NA	NA	NA	NA	NA	1	2	3	4	-1.2413269023991
514.1654	221.728048375095	2.52232350855681	0.453272856717425	5.56469126967657	2.62616937152618e-08	0.00010630733615938	NA	NA	NA	NA	NA	NA	NA	NA	0	2	2	4	1.1051360927494
443.3167	1373.86443371656	-2.39115909177105	0.429893197844157	-5.56221662441351	2.66369350109193e-08	0.000107826312924201	NA	NA	NA	NA	NA	NA	NA	NA	2	2	0	4	-1.18540757744176
495.0947	227.833265973163	2.56500101446534	0.461385195686717	5.5593483242297	2.7078380022e-08	0.000109613282329056	NA	NA	NA	NA	NA	NA	NA	NA	0	2	3	4	1.12508718156756
466.0707	551.00499667992	3.90517991377688	0.702717396582045	5.55725521065984	2.74049921703431e-08	0.000110935408305549	NA	NA	NA	NA	NA	NA	NA	NA	0	2	4	4	1.94261306874875
284.1254	3445.62473126727	-2.2005885130658	0.396060097060598	-5.55619848956685	2.75713331933437e-08	0.000111608756766655	NA	NA	NA	NA	NA	NA	NA	NA	0	2	2	4	-1.08884011330812
331.0149	364.03497073694	3.28329737904341	0.591325068219296	5.55244070563533	2.8170828625495e-08	0.000114035514276004	NA	NA	NA	NA	NA	NA	NA	NA	0	2	4	4	1.55288265011657
339.087	9184.30675350255	-1.88375596585512	0.339308671115466	-5.55174720310665	2.82828400700873e-08	0.000114488936603714	NA	NA	NA	NA	NA	NA	NA	NA	2	2	4	4	-0.889782536435775
246.0444	235.016150467188	2.61267157778176	0.472170412475425	5.53332336959538	3.14219393999277e-08	0.000127196010690907	NA	NA	NA	NA	NA	NA	NA	NA	1	2	4	4	1.15704401468773
445.0111	293.283746381737	2.95446469777418	0.534169200213751	5.53095292014578	3.18495807028342e-08	0.000128927102685073	NA	NA	NA	NA	NA	NA	NA	NA	1	2	2	4	1.36814261941758
490.3618	784.862494973793	-2.77821281253236	0.502316304006349	-5.53080358008296	3.18767106486727e-08	0.000129036924705827	NA	NA	NA	NA	NA	NA	NA	NA	2	2	4	4	-1.32682930887291
658.4389	270.567053111417	2.83063979849926	0.511818663691895	5.53055212578815	3.1922441893999e-08	0.000129222044786908	NA	NA	NA	NA	NA	NA	NA	NA	2	2	3	4	1.28902916079418
209.0668	14851.285954654	-2.56824017868082	0.464814766696944	-5.52529816755003	3.28926513767208e-08	0.000133149452772966	NA	NA	NA	NA	NA	NA	NA	NA	2	2	4	4	-1.26481827240779
866.5396	258.338700522743	2.75930804126223	0.499419450079848	5.52503119536306	3.29427073276658e-08	0.000133352079262391	NA	NA	NA	NA	NA	NA	NA	NA	2	2	4	4	1.24390324851357
616.9506	244.490083091275	2.67417228540077	0.48408451728889	5.52418470307095	3.31019094630249e-08	0.000133996529506325	NA	NA	NA	NA	NA	NA	NA	NA	2	2	4	4	1.19629342973327
326.1971	6019.98186107922	-2.96156684284749	0.536257564811753	-5.5226574638385	3.33910314796113e-08	0.000135166895429466	NA	NA	NA	NA	NA	NA	NA	NA	2	2	4	4	-1.40073225803316
429.0873	244.985681414506	2.67736264093393	0.485676111730007	5.51265046040046	3.534697877831e-08	0.000143084570094599	NA	NA	NA	NA	NA	NA	NA	NA	0	2	2	4	1.20117738909337
497.065	253.194512111278	2.7285677200817	0.495300303692145	5.50891590362855	3.61050331049885e-08	0.000146153174008993	NA	NA	NA	NA	NA	NA	NA	NA	0	2	2	4	1.2311029633235
995.344	282.252220156312	2.89548061424772	0.525656676027837	5.50831131096372	3.62292293163893e-08	0.000146655920272744	NA	NA	NA	NA	NA	NA	NA	NA	2	2	1	4	1.33985992960667
454.7809	2034.71851607598	-2.49194172975035	0.452955389996529	-5.50151689279918	3.76537527902445e-08	0.00015242239129491	NA	NA	NA	NA	NA	NA	NA	NA	2	2	2	4	-1.23619878054627
503.1259	340.390271919955	3.18149022505716	0.578302496882489	5.50142916934981	3.7672495515751e-08	0.00015249826184776	NA	NA	NA	NA	NA	NA	NA	NA	0	2	3	4	1.47785009143716
632.1168	274.552699250467	2.8529467051093	0.518666675798586	5.50053982303114	3.78630220887094e-08	0.000153269513415096	NA	1	C26H29O16	[M+Cl]-	597.145565	632.1149666	2.961170197	LMPK12010261,LMPK12010279	1	2	4	4	1.30839581397804
504.98	228.082726782482	2.56639446120058	0.466633050963715	5.49981287416381	3.80194516870392e-08	0.000153902740429135	NA	NA	NA	NA	NA	NA	NA	NA	0	2	2	4	1.12620874167624
647.088	251.00716433181	2.71494798908846	0.495689319268211	5.47711617651264	4.32313399993899e-08	0.00017500046431753	NA	NA	NA	NA	NA	NA	NA	NA	0	2	3	4	1.21850127352636
424.9821	236.272312685872	2.62113536109378	0.479278105937514	5.46892363457034	4.52776761560899e-08	0.000183284033079852	NA	NA	NA	NA	NA	NA	NA	NA	0	2	4	4	1.16522000598741
348.0539	3452.43197443479	-2.44407094241	0.447043704410104	-5.4671856874376	4.57236997454047e-08	0.000185089536569398	NA	NA	NA	NA	NA	NA	NA	NA	0	2	3	4	-1.20732292186884
462.1875	2102.17593469415	-2.5269693819758	0.463112115196432	-5.45649595218206	4.85622341517818e-08	0.000196579923846413	NA	NA	NA	NA	NA	NA	NA	NA	2	2	4	4	-1.25168226929667
230.065	318.048332121474	3.07787436361637	0.564136511041404	5.45590349742578	4.8724451390554e-08	0.000197236579228963	NA	NA	NA	NA	NA	NA	NA	NA	1	2	4	4	1.4382221585474
433.1341	261.267748695408	2.77639436879223	0.508989442901078	5.45471896817283	4.90503581358687e-08	0.000198555849733997	NA	NA	NA	NA	NA	NA	NA	NA	1	2	3	4	1.26481827240779
430.032	244.277312705644	2.67277671743943	0.491142098367865	5.44196216598301	5.26968692910846e-08	0.000213316926890311	NA	NA	NA	NA	NA	NA	NA	NA	1	2	3	4	1.19507689006434
198.0732	1135.44509993264	-2.34430140664821	0.431443460910596	-5.43362368200082	5.52209765857386e-08	0.00022353451321907	NA	NA	NA	NA	NA	NA	NA	NA	2	2	4	4	-1.16170649965287
320.11	1456.261891553	-2.4974932469358	0.462223953437553	-5.40321034503292	6.54586220235711e-08	0.000264976501951416	NA	NA	NA	NA	NA	NA	NA	NA	0	2	2	4	-1.2400418136024
365.1199	247.516721301832	2.69281506537354	0.498818276372823	5.39838893826114	6.7241972439118e-08	0.00027219550443355	NA	NA	NA	NA	NA	NA	NA	NA	0	2	3	4	1.20979394632728
201.0518	2087.39235855921	-2.9083196566969	0.538763258322075	-5.39814029960874	6.73352042961607e-08	0.000272572906990859	NA	NA	NA	NA	NA	NA	NA	NA	0	2	2	4	-1.38038514530449
527.2578	443.474575100383	3.58033588814369	0.663832806746655	5.39343017060331	6.91251966343634e-08	0.000279818795975903	NA	NA	NA	NA	NA	NA	NA	NA	0	2	3	4	1.73124801267432
411.1359	2239.09781172055	-2.24073574919315	0.415778558918293	-5.38925276720076	7.0751237353885e-08	0.000286401008808526	NA	NA	NA	NA	NA	NA	NA	NA	2	2	4	4	-1.10733113777446
682.9807	253.038265338031	2.72723095755247	0.506085960077993	5.3888690315222	7.09024496323683e-08	0.000287013116111827	NA	NA	NA	NA	NA	NA	NA	NA	1	2	2	4	1.229833993611
626.9441	270.810916931916	2.832007743913	0.5257884811253	5.38621108216729	7.19584498899452e-08	0.000291287805154498	NA	NA	NA	NA	NA	NA	NA	NA	2	2	4	4	1.29176623378803
221.0909	6561.79797845482	-3.03500478187389	0.563776416311339	-5.38334824597885	7.31128900979667e-08	0.000295960979116569	NA	NA	NA	NA	NA	NA	NA	NA	2	2	4	4	-1.42824782262839
326.0002	244.243072912027	2.67233551752782	0.496594715714483	5.38132088997959	7.39412511016371e-08	0.000299314184459427	NA	NA	NA	NA	NA	NA	NA	NA	2	2	4	4	1.19386211650518
592.2234	405.287929478883	3.44520380531383	0.640217153094485	5.38130505979333	7.39477548142092e-08	0.000299340511487919	NA	NA	NA	NA	NA	NA	NA	NA	1	2	4	4	1.65632959389021
321.0431	50894.0758917645	-1.87390043368544	0.348483129541855	-5.37730602956023	7.5608598369825e-08	0.000306063606201052	NA	NA	NA	NA	NA	NA	NA	NA	1	2	4	4	-0.878344848389184
523.0423	252.846126046779	2.72573500488284	0.507075055488145	5.37540739853366	7.64097145908597e-08	0.0003093065246638	NA	NA	NA	NA	NA	NA	NA	NA	2	2	4	4	1.22730197789866
205.0527	1210.79971402407	-2.17449119095346	0.404543799064464	-5.37516876042131	7.65109862431571e-08	0.0003097164723123	NA	NA	NA	NA	NA	NA	NA	NA	0	2	2	4	-1.07494726798347
239.0382	2030.80338223618	-2.79252684681945	0.520476839777915	-5.36532393643301	8.08040667430722e-08	0.000327094862175956	NA	NA	NA	NA	NA	NA	NA	NA	2	2	4	4	-1.33549117221851
597.0253	445.200181851656	3.58631461757655	0.668749913292313	5.3627141421534	8.19806896102235e-08	0.000331857831542185	NA	NA	NA	NA	NA	NA	NA	NA	2	2	2	4	1.73660054889522
284.1619	1545.60672620968	-2.20134639133193	0.410578423899065	-5.36157348558846	8.25001480876012e-08	0.000333960599458609	NA	NA	NA	NA	NA	NA	NA	NA	1	2	4	4	-1.08991751479215
596.9542	270.059976075647	2.8278667481535	0.527877984007344	5.35704619974104	8.45934956617388e-08	0.000342434470438719	NA	NA	NA	NA	NA	NA	NA	NA	0	2	4	4	1.28630171072729
936.4173	252.929063116081	2.72603997405683	0.50927695357171	5.35276523891038	8.66201983566009e-08	0.000350638562947521	NA	NA	NA	NA	NA	NA	NA	NA	1	2	4	4	1.22856700119605
422	259.489034765139	2.76600856193072	0.516892806691359	5.35122277989512	8.73618911945795e-08	0.000353640935555658	NA	NA	NA	NA	NA	NA	NA	NA	0	2	4	4	1.25560033935483
356.1826	2922.11701465316	-1.9548960970456	0.365859008424246	-5.34330452997544	9.12672403973567e-08	0.0003694497891285	NA	NA	NA	NA	NA	NA	NA	NA	0	2	4	4	-0.94137578520743
249.0555	245.506490358976	2.67984575085782	0.502288630978132	5.33527057070598	9.54021889077539e-08	0.000386188060698588	NA	NA	NA	NA	NA	NA	NA	NA	2	2	4	4	1.20363014805466
863.5664	242.324370586241	2.65972173124448	0.498588683193611	5.33450080376507	9.58077635901754e-08	0.00038782982701303	NA	NA	NA	NA	NA	NA	NA	NA	2	2	4	4	1.18420668742354
253.2127	1661.16003612562	-2.87421777958662	0.539703398048399	-5.32555064500237	1.00647667403128e-07	0.000407421757647862	NA	NA	NA	NA	NA	NA	NA	NA	1	2	4	4	-1.36360412379327
375.1387	26543.4873155132	-1.98814938745002	0.374616827118117	-5.30715452037917	1.11349780826036e-07	0.000450743912783795	NA	NA	NA	NA	NA	NA	NA	NA	2	2	4	4	-0.96197111447452
438.0273	243.242532663285	2.66556439525178	0.502841744468496	5.3010006121693	1.15169702683553e-07	0.000466206956463024	NA	NA	NA	NA	NA	NA	NA	NA	2	2	4	4	1.19022832360865
351.1944	2579.80061214527	-2.22951104696628	0.421436624809678	-5.29026410073668	1.22139863393226e-07	0.000494422167015779	NA	NA	NA	NA	NA	NA	NA	NA	1	2	4	4	-1.10294635963932
430.9539	271.704909715118	2.83655367243202	0.536261290699557	5.2894992079919	1.22651713348307e-07	0.000496494135633947	NA	NA	NA	NA	NA	NA	NA	NA	1	2	3	4	1.29865160235209
416.0411	1777.26143149043	-2.74824884491547	0.520219469948775	-5.282864259552	1.27179625150676e-07	0.000514823122609938	NA	NA	NA	NA	NA	NA	NA	NA	1	2	4	4	-1.31826586647544
510.0515	220.365990387532	2.51204626956308	0.475542946960635	5.28248034298157	1.27446513742906e-07	0.000515903487631284	NA	NA	NA	NA	NA	NA	NA	NA	0	2	3	4	1.09967164095303
591.0299	225.66682337577	2.54940478141148	0.482643907464506	5.28216505374401	1.27666099577906e-07	0.000516792371091364	NA	NA	NA	NA	NA	NA	NA	NA	2	2	2	4	1.1150561564747
477.1194	207.274936720707	2.4162543954749	0.457687198518209	5.27927021620372	1.29699416100753e-07	0.000525023236375848	NA	NA	NA	NA	NA	NA	NA	NA	2	2	4	4	1.04673647972528
595.2654	311.564533917788	3.04616149341531	0.577458970016661	5.27511330082451	1.32674092953146e-07	0.000537064728274335	NA	NA	NA	NA	NA	NA	NA	NA	1	2	4	4	1.41678783022071
465.9739	268.244052440482	2.81672964748149	0.534907103358113	5.2658295801238	1.39557702569079e-07	0.000564929579999633	NA	NA	NA	NA	NA	NA	NA	NA	2	2	4	4	1.2808753302711
316.1169	4994.78280135155	-1.68070810684188	0.319237561758715	-5.26475674598776	1.40375098498711e-07	0.000568238398722782	NA	NA	NA	NA	NA	NA	NA	NA	2	2	0	4	-0.756132754828788
677.0782	216.93305497134	2.48711917007332	0.475741594816244	5.22787832128483	1.71466289752844e-07	0.000694095540919514	NA	NA	NA	NA	NA	NA	NA	NA	2	2	4	4	1.08884011330812
523.2731	232.423888932546	2.59457965837404	0.496557666395058	5.22513261593632	1.74030333919577e-07	0.000704474791706448	NA	NA	NA	NA	NA	NA	NA	NA	1	2	4	4	1.1466443389539
271.1307	1970.88460991847	-2.32739939688793	0.445500340508887	-5.22423707741589	1.74874609912239e-07	0.000707892420924742	NA	NA	NA	NA	NA	NA	NA	NA	2	2	4	4	-1.15125104692617
405.05	5234.08336850695	-2.86297232231764	0.548314586231252	-5.22140463560491	1.77571065890732e-07	0.000718807674725684	NA	NA	NA	NA	NA	NA	NA	NA	2	2	4	4	-1.35759614454228
650.4995	274.2312126542	2.85048665094133	0.546445239676932	5.2164177560163	1.82416514040677e-07	0.000738422048836662	NA	NA	NA	NA	NA	NA	NA	NA	2	2	0	4	1.30559909443137
351.1403	2648.3579084101	-1.92052850664001	0.368194219802382	-5.21607456974965	1.82754627213159e-07	0.000739790730958867	NA	NA	NA	NA	NA	NA	NA	NA	2	2	4	4	-0.912112106059554
422.0189	231.342637178289	2.58772441575642	0.496420303200888	5.21276909721647	1.86042408768694e-07	0.000753099670695674	NA	NA	NA	NA	NA	NA	NA	NA	2	2	4	4	1.14206183711147
464.9914	252.792695663969	2.7250577384888	0.523268796741844	5.20775890986905	1.91135038625048e-07	0.000773714636354195	NA	NA	NA	NA	NA	NA	NA	NA	2	2	3	4	1.22603891558954
518.0422	362.359499661102	3.27602751352467	0.629420283907161	5.20483307781018	1.94171061620824e-07	0.000786004457441094	NA	NA	NA	NA	NA	NA	NA	NA	2	2	4	4	1.54694740962672
420.1126	297.679973256191	2.9765297965738	0.572392965016889	5.20015090766529	1.99126785542708e-07	0.000806065227876884	NA	NA	NA	NA	NA	NA	NA	NA	1	2	4	4	1.38193007298088
830.3133	233.777922011202	2.60371716019569	0.5009902552665	5.19714132725126	2.02376505975237e-07	0.000819220096187757	NA	NA	NA	NA	NA	NA	NA	NA	2	2	4	4	1.15356358912469
369.9867	292.542858914119	2.94980495448791	0.567966077551427	5.19362875896547	2.06234190616664e-07	0.000834836003616258	NA	NA	NA	NA	NA	NA	NA	NA	2	2	4	4	1.36662665879881
337.0629	7732.20904631566	-2.09747949716718	0.404801153990786	-5.18150572568507	2.20101831631519e-07	0.000890972214444391	NA	NA	NA	NA	NA	NA	NA	NA	2	2	4	4	-1.02535774196119
917.6212	259.92378956068	2.76776616016643	0.534900920664092	5.17435295630111	2.28702136953368e-07	0.000925786250387235	NA	NA	NA	NA	NA	NA	NA	NA	2	2	4	4	1.25691065480919
425.0192	243.188938762501	2.66525682054589	0.515486982234388	5.17036688102827	2.3363485318751e-07	0.000945753885703042	Axillarin_7-sulfate,Eupatolitin_3-O-sulfate,Spinacetin_3-O-sulfate,Luteolin_7-sulfate,Luteolin_3-sulfate,Luteolin_4-sulfate,Kaempferol_3-O-sulfate,Kaempferol_7-O-sulfate,Kaempferol_8-C-sulfate	1	C17H14O11S	[M-H]-	426.025687	425.0184106	1.898035426	LMPK12112974,LMPK12113031,LMPK12113032,LMPK12110734,LMPK12110735,LMPK12110736,LMPK12111997,LMPK12111998,LMPK12112001	2	2	4	4	1.18902054581123
326.2336	1192.14358889488	-2.45393658802087	0.476473972517582	-5.15020070257945	2.60207859211095e-07	0.00105332141408651	NA	NA	NA	NA	NA	NA	NA	NA	2	2	4	4	-1.21351439380246
390.1573	3895.91720354711	-2.46835189694598	0.47968111906195	-5.14581833400702	2.66357095910905e-07	0.00107821352424734	NA	NA	NA	NA	NA	NA	NA	NA	2	2	0	4	-1.2235186416697
341.1832	1401.3605422185	-2.13068605106893	0.414152817635428	-5.14468563375691	2.67969160905209e-07	0.00108473916334429	NA	NA	NA	NA	NA	NA	NA	NA	2	2	3	4	-1.0477664674018
244.0972	367.851392416764	3.29837670598433	0.641285284529394	5.14338436504876	2.69832765715361e-07	0.00109228303561578	NA	NA	NA	NA	NA	NA	NA	NA	0	2	3	4	1.56492002693407
748.9454	207.959293492612	2.42066070808058	0.471614543208816	5.13271005514515	2.85599702380476e-07	0.00115610759523617	NA	NA	NA	NA	NA	NA	NA	NA	1	2	3	4	1.04982978451073
403.1072	3220.22424272013	-2.39267020938702	0.466512755728663	-5.12884198771761	2.91529906961114e-07	0.00118011306337859	NA	NA	NA	NA	NA	NA	NA	NA	0	2	2	4	-1.18661017941787
355.2319	7545.69937577924	-3.41741918250144	0.668383673141232	-5.11296029485646	3.17148979107515e-07	0.00128381906742722	NA	NA	NA	NA	NA	NA	NA	NA	2	2	4	4	-1.52754675078661
321.0387	920.151534615755	-1.77027389779834	0.346505357127674	-5.10893659039754	3.23977049717379e-07	0.00131145909725595	NA	NA	NA	NA	NA	NA	NA	NA	2	2	4	4	-0.814470470299775
389.0917	3258.78068534968	-2.33374305087911	0.458136887055621	-5.09398635389904	3.50612013733031e-07	0.00141927743159131	NA	NA	NA	NA	NA	NA	NA	NA	2	2	4	4	-1.15472217697853
213.1482	1330.82903414526	-2.38023357816409	0.468183861265151	-5.08397186466894	3.6962271459481e-07	0.00149623274867979	NA	NA	NA	NA	NA	NA	NA	NA	2	2	3	4	-1.1746604143455
513.0709	219.833914257407	2.50761249645517	0.493375066354443	5.08256834903305	3.72365253260818e-07	0.00150733454519979	NA	NA	NA	NA	NA	NA	NA	NA	0	2	2	4	1.09640867263583
963.6249	255.855736728741	2.74337026501001	0.539907471440936	5.08118596263977	3.75085696288125e-07	0.00151834689857433	NA	NA	NA	NA	NA	NA	NA	NA	0	2	2	4	1.23747776125007
449.3033	1037.90029231561	-2.61973598203692	0.515722639640617	-5.07973817837916	3.77955398423674e-07	0.00152996345281903	NA	NA	NA	NA	NA	NA	NA	NA	0	2	4	4	-1.2808753302711
239.1015	30622.4422748839	-2.79610185761684	0.551501684094971	-5.06997882011061	3.97859975207597e-07	0.00161053717964035	NA	NA	NA	NA	NA	NA	NA	NA	2	2	4	4	-1.33694459027306
376.2105	6007.86598918246	-3.45461263355435	0.682236093169075	-5.06366149217821	4.11279668918825e-07	0.0016648600997834	NA	NA	NA	NA	NA	NA	NA	NA	0	2	4	4	-1.53911755088956
310.1139	3570.31205153855	-2.11557725417696	0.417967613446479	-5.06158177360281	4.15792331397964e-07	0.00168312735749896	NA	NA	NA	NA	NA	NA	NA	NA	0	2	3	4	-1.03243156552199
461.2743	1065.44308461626	-2.38487415335499	0.471222994840484	-5.06103093326824	4.16995547707362e-07	0.0016879979771194	NA	NA	NA	NA	NA	NA	NA	NA	2	2	3	4	-1.17822768722592
322.0465	2752.57816211279	-1.87527248080634	0.370871406370497	-5.05639542060831	4.27254990379577e-07	0.00172952820105653	NA	NA	NA	NA	NA	NA	NA	NA	0	2	2	4	-0.880096993721082
324.1179	2682.47764749852	-1.70727656284751	0.337998260257673	-5.05114009032463	4.39180813226869e-07	0.00177780393194237	NA	NA	NA	NA	NA	NA	NA	NA	0	2	3	4	-0.776088648065482
326.0719	3438.43479370643	-2.31009118855811	0.458006501018165	-5.04379563046091	4.56386751724091e-07	0.00184745357097912	NA	NA	NA	NA	NA	NA	NA	NA	0	2	3	4	-1.13977955435852
611.246	216.138709041387	2.48117467907818	0.49204300003871	5.04259725040897	4.59255214267441e-07	0.0018590651073546	NA	NA	NA	NA	NA	NA	NA	NA	0	2	3	4	1.08454308987606
528.721	343.110455943384	3.19251291015408	0.633678154390459	5.03806686096823	4.70257184460268e-07	0.00190360108269516	NA	NA	NA	NA	NA	NA	NA	NA	2	2	4	4	1.48140729994241
434.2254	2493.73562937284	-2.23267869564394	0.443366340749741	-5.03574243337561	4.76000256647011e-07	0.0019268490389071	NA	NA	NA	NA	NA	NA	NA	NA	1	2	3	4	-1.10404056446952
474.0784	548.593315536773	3.89802293113771	0.775235273203856	5.02818056127418	4.95155523073796e-07	0.00200438955740273	NA	NA	NA	NA	NA	NA	NA	NA	2	2	4	4	1.93481694116238
354.2286	42359.7376103264	-3.23256499423637	0.643224841277513	-5.02555993922149	5.01965751129331e-07	0.00203195736057153	NA	NA	NA	NA	NA	NA	NA	NA	2	2	1	4	-1.47079124489903
472.7916	1019.38185097454	-2.59457838283878	0.516449211438261	-5.02387906763016	5.0638129705556e-07	0.00204983149048091	NA	NA	NA	NA	NA	NA	NA	NA	0	2	3	4	-1.27548640604716
485.1479	288.528024151237	2.92847996524007	0.583437404685115	5.01935587558119	5.18450256046125e-07	0.00209868663647471	NA	NA	NA	NA	NA	NA	NA	NA	2	2	4	4	1.3516367730676
436.2315	2506.95985037893	-3.02536437273325	0.604669236282964	-5.00333767818392	5.6346113161869e-07	0.00228089066079246	NA	NA	NA	NA	NA	NA	NA	NA	1	2	4	4	-1.42495442050608
470.2071	1598.42591263323	-2.48484684139817	0.496821934512043	-5.00148376870414	5.68907574778579e-07	0.00230293786270369	NA	NA	NA	NA	NA	NA	NA	NA	2	2	4	4	-1.23237391856462
486.3216	327.149134326726	3.12020071898406	0.624067447348245	4.99978124518792	5.73953953703956e-07	0.00232336560459361	NA	NA	NA	NA	NA	NA	NA	NA	0	2	3	4	1.45688934435445
260.1257	3822.35934685326	-2.31093223823683	0.462677035286251	-4.99469837919899	5.89277910603829e-07	0.0023853969821243	NA	NA	NA	NA	NA	NA	NA	NA	0	2	3	4	-1.14091995287991
310.1512	2551.71121439379	-2.90192373246179	0.581597652113018	-4.98957263998357	6.05130164169895e-07	0.00244956690455974	NA	NA	NA	NA	NA	NA	NA	NA	2	2	4	4	-1.37270947228244
403.046	32471.4884115145	-2.18335632042826	0.437945953716673	-4.9854469527552	6.1818739099715e-07	0.00250242255875646	NA	NA	NA	NA	NA	NA	NA	NA	2	2	4	4	-1.07813484656383
489.2201	1084.98107227434	-2.0090726397851	0.403499920754371	-4.97911532678618	6.38755739040539e-07	0.0025856832316361	NA	NA	NA	NA	NA	NA	NA	NA	0	2	4	4	-0.976250509894925
362.2448	3682.39390362209	-2.79213140567488	0.561431189998259	-4.97323884995335	6.58434532718098e-07	0.00266534298844286	NA	NA	NA	NA	NA	NA	NA	NA	1	2	4	4	-1.33114775640762
217.1194	15174.5965271764	-2.5331669831752	0.509733419563279	-4.96959172373968	6.70940262107484e-07	0.0027159661810111	NA	NA	NA	NA	NA	NA	NA	NA	2	2	2	4	-1.25298615585843
198.1865	2586.63911567794	-5.12908738909053	1.0332302898645	-4.96412797747457	6.90104289389096e-07	0.00279354216344706	NA	NA	NA	NA	NA	NA	NA	NA	1	2	2	4	-1.79012229431979
314.9493	490.522171059168	3.73096676699197	0.751691378543992	4.9634289729633	6.92593767832818e-07	0.00280361957218725	NA	NA	NA	NA	NA	NA	NA	NA	0	2	2	4	1.82361596422971
520.932	203.623894572889	2.38749487137441	0.481169442303564	4.96185888269308	6.9821717293072e-07	0.00282638311602355	NA	NA	NA	NA	NA	NA	NA	NA	1	2	2	4	1.02939361940206
441.0303	289.120835246362	2.93134406970001	0.591369100314831	4.95687730072374	7.16351835636508e-07	0.00289979223065658	NA	NA	NA	NA	NA	NA	NA	NA	0	2	4	4	1.35312211354042
242.1148	3686.77069505205	-2.74185093158654	0.55388904471604	-4.95018083087776	7.41445579818776e-07	0.00300137170710641	NA	NA	NA	NA	NA	NA	NA	NA	0	2	4	4	-1.31543276507518
239.0372	1201.08647804288	-2.55354316464936	0.515930310772727	-4.94939551201173	7.44443302497197e-07	0.00301350648850865	NA	NA	NA	NA	NA	NA	NA	NA	2	2	4	4	-1.25691065480919
393.1417	1440.67700627175	-2.55749922133756	0.517057254558313	-4.94625923684652	7.56531950224763e-07	0.00306244133450984	NA	NA	NA	NA	NA	NA	NA	NA	0	2	2	4	-1.25822313184831
526.2009	244.83244235414	2.67555627292115	0.541239850826443	4.94338373058769	7.6778147944457e-07	0.00310797942879162	NA	NA	NA	NA	NA	NA	NA	NA	2	2	3	4	1.19751174246047
458.0422	245.026004802308	2.67622379479486	0.54209158498677	4.93684806942756	7.93952738386751e-07	0.00321392068498957	NA	NA	NA	NA	NA	NA	NA	NA	2	2	4	4	1.19873183523544
371.9903	1056.20534966076	-2.24588663064183	0.455575862171766	-4.92977529567854	8.23242513974218e-07	0.00333248569656764	NA	NA	NA	NA	NA	NA	NA	NA	1	2	3	4	-1.11394851082001
215.115	486400.438077155	-2.10744497647199	0.428347543305526	-4.91994178420867	8.65699572060048e-07	0.00350435186769908	NA	NA	NA	NA	NA	NA	NA	NA	0	2	3	4	-1.02939361940206
314.0628	1573.83155370227	-1.26471479925231	0.257456759140398	-4.91233869126204	8.99964171032153e-07	0.00364305496433815	NA	NA	NA	NA	NA	NA	NA	NA	1	2	4	4	-0.504526617491655
623.1146	530.54121243025	3.84802450503717	0.78477817505874	4.90332762471274	9.4226630777515e-07	0.00381429401387381	NA	NA	NA	NA	NA	NA	NA	NA	0	2	3	4	1.89750023981126
491.1345	723.853735193332	2.87866265667193	0.587104505666752	4.90315204343858	9.43109285754615e-07	0.00381770638873468	NA	NA	NA	NA	NA	NA	NA	NA	2	2	4	4	1.32539531154024
514.3529	311.883468356978	3.04729925245434	0.622278646358962	4.89700115902177	9.73102645311298e-07	0.00393911950822013	Ecalcidene	1	C29H45NO3	[M+Hac-H]-	455.339944	514.3537976	-1.661113428	LMST03020681	2	2	4	4	1.41841358923491
978.6445	233.127553042791	2.59854088681169	0.530689692285392	4.8965354416838	9.75410626318615e-07	0.00394846221533775	NA	NA	NA	NA	NA	NA	NA	NA	2	2	4	4	1.15125104692617
852.9722	276.104816708535	2.86093713543199	0.585993471407281	4.88219967461645	1.04908944728224e-06	0.00424671408259852	NA	NA	NA	NA	NA	NA	NA	NA	2	2	4	4	1.31261018277908
696.9964	218.610465413304	2.49874281276961	0.512428747410861	4.87627367784294	1.08108593730926e-06	0.00437623587422789	NA	NA	NA	NA	NA	NA	NA	NA	2	2	4	4	1.09315733617008
215.1136	17931.0431760854	-2.1887608900184	0.449186936961456	-4.87271714717345	1.10073763982165e-06	0.00445578596599802	NA	NA	NA	NA	NA	NA	NA	NA	0	2	4	4	-1.08347195880544
414.1992	1747.99499863181	-2.41265901030321	0.495691977149986	-4.86725450787998	1.13159263112507e-06	0.00458068697079429	NA	NA	NA	NA	NA	NA	NA	NA	2	2	4	4	-1.1914378401249
518.8335	793.497034255971	-1.91074866081247	0.393431250302968	-4.8566265626868	1.19402474163261e-06	0.00483341215412879	NA	NA	NA	NA	NA	NA	NA	NA	2	2	4	4	-0.903126257183583
299.1001	1965.49429118996	-2.21852754727008	0.456895890223988	-4.85565222786853	1.19991132000218e-06	0.00485724102336881	NA	NA	NA	NA	NA	NA	NA	NA	0	2	2	4	-1.09858268513994
627.5929	297.356318835129	2.97416788631852	0.612839229435561	4.85309644595988	1.21548540715104e-06	0.00492028492814742	NA	NA	NA	NA	NA	NA	NA	NA	2	2	4	4	1.38038514530449
226.0277	1181.13017371266	-2.38153898030254	0.492516371295895	-4.83545140649092	1.32843824884579e-06	0.00537751803132775	NA	NA	NA	NA	NA	NA	NA	NA	2	2	4	4	-1.17703693179357
507.1599	227.005591899965	2.55726145201151	0.529064014536179	4.83355772033261	1.3411436938145e-06	0.0054289496725611	NA	NA	NA	NA	NA	NA	NA	NA	2	2	4	4	1.12061502626935
471.195	919.428913017568	-1.97139225464402	0.407974626792358	-4.83214426873506	1.35070315489603e-06	0.00546764637101912	NA	NA	NA	NA	NA	NA	NA	NA	2	2	4	4	-0.95349687387735
476.1278	234.825497666049	2.60987673074456	0.540579146206073	4.82792713899781	1.37961548180056e-06	0.00558468347032866	NA	NA	NA	NA	NA	NA	NA	NA	2	2	4	4	1.15472217697853
808.3316	216.439640669589	2.4825951862875	0.514885229992093	4.82164770258729	1.42377238236582e-06	0.00576343060381686	NA	NA	NA	NA	NA	NA	NA	NA	1	2	2	4	1.0866890934573
404.0491	2554.73658929559	-2.16761605581113	0.449914119917377	-4.81784402812073	1.45117737109641e-06	0.00587436599819828	NA	NA	NA	NA	NA	NA	NA	NA	2	2	4	4	-1.067551731977
376.1418	2825.65506180832	-1.95233123095703	0.405558685554694	-4.81393026581781	1.47990467426249e-06	0.00599065412141457	NA	NA	NA	NA	NA	NA	NA	NA	1	2	2	4	-0.937673956521316
347.1207	1446.46161325384	-2.25437393457359	0.468428503330965	-4.81263184998966	1.48955535464626e-06	0.00602972007560804	NA	NA	NA	NA	NA	NA	NA	NA	2	2	3	4	-1.11950048412047
595.0948	194.114138521661	2.31154344424167	0.481835012329355	4.7973754191645	1.60758130909285e-06	0.00650748913920786	NA	NA	NA	NA	NA	NA	NA	NA	2	2	0	4	1.00050251930886
484.1457	203.840726073652	2.38837507228617	0.498347518970742	4.79258947093581	1.64642307241276e-06	0.00666472059712684	NA	NA	NA	NA	NA	NA	NA	NA	2	2	4	4	1.03040521149344
251.0347	1101.38227449576	-2.42732312787479	0.506488868218074	-4.79245108863811	1.64755946489555e-06	0.00666932071389718	NA	NA	NA	NA	NA	NA	NA	NA	2	2	0	4	-1.19995371508894
483.0952	241.969495386131	2.6567231613143	0.554877164075343	4.7879482763388	1.6849505908847e-06	0.00682067999190128	NA	NA	NA	NA	NA	NA	NA	NA	2	2	3	4	1.1818100169222
822.6636	189.904625992992	2.27697629416192	0.475669370663331	4.78688861337997	1.69386780377896e-06	0.00685677686969722	NA	NA	NA	NA	NA	NA	NA	NA	1	2	4	4	0.985881727146908
490.9425	202.53398666129	2.3788630703605	0.497313127170705	4.783431082735	1.72327993967601e-06	0.00697583719580851	NA	NA	NA	NA	NA	NA	NA	NA	2	2	4	4	1.02435137935467
390.0335	1993.19575976363	-2.08591227689366	0.436235799862511	-4.78161645044052	1.73891222381591e-06	0.00703911668200682	NA	NA	NA	NA	NA	NA	NA	NA	0	2	3	4	-1.01633752490804
519.0377	198.57815784408	2.34742051868395	0.491507118175293	4.77596444055315	1.78847997399375e-06	0.00723976693472671	NA	NA	NA	NA	NA	NA	NA	NA	2	2	4	4	1.014344238484
741.2776	245.454353703328	2.67833283438515	0.561855450450907	4.76694287157969	1.87042317086204e-06	0.00757147299564956	NA	NA	NA	NA	NA	NA	NA	NA	1	2	4	4	1.20240286436306
240.1049	1787.67086328715	-2.79866158190431	0.587205796987241	-4.76606599639056	1.87857748418339e-06	0.00760448165597435	NA	NA	NA	NA	NA	NA	NA	NA	2	2	0	4	-1.33840083802239
412.9666	2643.7077705007	-1.6690669944783	0.35042240230054	-4.76301453195001	1.90722100534429e-06	0.00772043062963368	NA	NA	NA	NA	NA	NA	NA	NA	2	2	4	4	-0.748234393558707
513.0804	281.167147336196	2.88876717327571	0.606942203477515	4.75954243538236	1.9403232899198e-06	0.00785442867759536	NA	NA	NA	NA	NA	NA	NA	NA	2	2	4	4	1.33404056982471
230.0815	45070.9702990456	5.05629233221347	1.06276314267933	4.75768506561684	1.95825698384573e-06	0.00792702427060752	NA	NA	NA	NA	NA	NA	NA	NA	2	2	4	4	2.44352963120123
348.1202	1149.12552113362	-2.16616682196661	0.455580671385523	-4.75473820120334	1.98703737153635e-06	0.00804352727997914	NA	NA	NA	NA	NA	NA	NA	NA	2	2	4	4	-1.06649998654184
211.0339	1637.23039221303	-2.4606955823709	0.517650213885347	-4.75358749280051	1.99838564896967e-06	0.00808946510702924	NA	NA	NA	NA	NA	NA	NA	NA	0	2	3	4	-1.22100611539958
317.1468	42752.3230358664	-1.34232784250338	0.283204475132821	-4.73978330276681	2.13946904675431e-06	0.00866057070126146	NA	NA	NA	NA	NA	NA	NA	NA	2	2	4	4	-0.553827012763236
239.1151	6939.22353393066	-2.38905809383261	0.504101654096351	-4.73923875158716	2.14522620351539e-06	0.00868387567183032	NA	NA	NA	NA	NA	NA	NA	NA	0	2	2	4	-1.1818100169222
346.1619	2595.14746598494	-1.90956545590901	0.402941499634358	-4.73906375402338	2.14707948660218e-06	0.00869137776176561	NA	NA	NA	NA	NA	NA	NA	NA	2	2	1	4	-0.900444694047801
440.8563	942.03280679019	-2.10937266578026	0.445504977495015	-4.73479034429837	2.19281653345209e-06	0.00887652132741407	NA	NA	NA	NA	NA	NA	NA	NA	0	2	2	4	-1.03040521149344
464.2477	298.488691637744	2.97978592878425	0.630020642698905	4.72966396151615	2.24891766698174e-06	0.00910361871594209	NA	NA	NA	NA	NA	NA	NA	NA	1	2	4	4	1.38502986259484
229.1195	16213.6565348517	-2.35279968465292	0.498350550085771	-4.72117404956807	2.34487172387871e-06	0.00949204073826102	NA	NA	NA	NA	NA	NA	NA	NA	2	2	3	4	-1.16757035768418
239.0399	71127.8534750602	-2.47342806709102	0.52427507313434	-4.71780596453655	2.38401703468586e-06	0.00965050095640838	NA	NA	NA	NA	NA	NA	NA	NA	2	2	4	4	-1.22730197789866
203.1039	1297.72441504569	-2.24158873373741	0.475297628874496	-4.71617907929709	2.40314936543819e-06	0.0097279486312938	NA	NA	NA	NA	NA	NA	NA	NA	2	2	4	4	-1.10843066363509
430.0793	231.198034823285	2.5855252483209	0.548797607342014	4.71125459318846	2.46196439137917e-06	0.00996603185630289	NA	NA	NA	NA	NA	NA	NA	NA	2	2	4	4	1.13977955435852
458.2134	2006.5863850798	-2.93050424630012	0.622344114674769	-4.70881651677798	2.49159228766523e-06	0.0100859655804689	NA	NA	NA	NA	NA	NA	NA	NA	2	2	4	4	-1.38970465341948
214.1531	2744.90559961758	-2.38031304358526	0.506214947989409	-4.70217849757187	2.57400323071694e-06	0.0104195650779422	NA	NA	NA	NA	NA	NA	NA	NA	2	2	4	4	-1.17584784294516
332.1253	1081.64070379339	-2.11867899187619	0.450793562774034	-4.69988741373889	2.60304959698644e-06	0.0105371447686011	NA	NA	NA	NA	NA	NA	NA	NA	2	2	4	4	-1.03649704435188
241.0445	2274.0266722382	-2.48865526527238	0.530092858966768	-4.69475342513224	2.66928503527615e-06	0.0108052658227979	NA	NA	NA	NA	NA	NA	NA	NA	0	2	2	4	-1.23492181881521
227.1151	27513.7252136946	-2.34401729832065	0.499695351708285	-4.69089274156198	2.72015548878314e-06	0.0110111894185941	NA	NA	NA	NA	NA	NA	NA	NA	0	2	4	4	-1.1605385126755
229.0831	1872.41125219314	-2.39109596359481	0.510162091465856	-4.6869338267068	2.77328587332162e-06	0.0112262612152059	NA	NA	NA	NA	NA	NA	NA	NA	0	2	2	4	-1.18420668742354
330.1363	948.542440913833	-2.08859648990287	0.445983307101849	-4.68312705126853	2.8253126871849e-06	0.0114368657577245	NA	NA	NA	NA	NA	NA	NA	NA	2	2	4	4	-1.01833485763759
329.0095	2673.09648638192	-1.7241580472269	0.368664910210287	-4.67676201199468	2.91440156348559e-06	0.0117974975289897	NA	NA	NA	NA	NA	NA	NA	NA	0	2	3	4	-0.782539980188585
422.178	1639.81448511588	-2.37364297534797	0.507788454708468	-4.67447212188141	2.94710663361794e-06	0.0119298876528854	NA	NA	NA	NA	NA	NA	NA	NA	2	2	4	4	-1.17110802722331
357.0314	9256.33081849358	2.42824081160258	0.520490519970553	4.66529306189854	3.08177501772015e-06	0.0124750252717312	NA	NA	NA	NA	NA	NA	NA	NA	0	2	3	4	1.05812812921578
934.4381	295.010126796577	2.96162706759969	0.636760516535464	4.6510846553639	3.30193740207377e-06	0.0133662426035946	NA	NA	NA	NA	NA	NA	NA	NA	0	2	2	4	1.3711840094483
225.0227	1271.96125070144	-2.49462177777584	0.537236559213366	-4.64343264618574	3.42667735865194e-06	0.0138711899478231	NA	NA	NA	NA	NA	NA	NA	NA	0	2	4	4	-1.23747776125007
514.9886	179.807728915559	2.1901562208404	0.472013165269041	4.64003206264817	3.48355125802682e-06	0.0141014154924926	NA	NA	NA	NA	NA	NA	NA	NA	2	2	4	4	0.939523261514996
310.1028	1767.44906270875	-1.50114200687516	0.323678208416292	-4.63776049126081	3.52204578659061e-06	0.0142572413441188	NA	NA	NA	NA	NA	NA	NA	NA	2	2	4	4	-0.642833038358367
808.5079	207.934541274146	2.41926282883936	0.521762681054216	4.6367111268887	3.53996595477103e-06	0.0143297821849131	NA	NA	NA	NA	NA	NA	NA	NA	0	2	4	4	1.0477664674018
796.572	175.285205330584	2.14928190851114	0.46359269738161	4.63614271892195	3.54970922007966e-06	0.0143692229228825	NA	NA	NA	NA	NA	NA	NA	NA	2	2	4	4	0.918446267480659
882.962	206.36473763369	2.40787654363708	0.519380413431023	4.63605573365899	3.55120252932573e-06	0.0143752678387105	NA	NA	NA	NA	NA	NA	NA	NA	2	2	4	4	1.04160311101907
591.1401	240.517222088812	2.64716133087346	0.57242508848632	4.62446769737753	3.75561604829029e-06	0.0152027337634791	NA	NA	NA	NA	NA	NA	NA	NA	2	2	0	4	1.17822768722592
529.1114	351.78428326825	3.22985694100176	0.699479001043767	4.61751809015302	3.88356836199824e-06	0.0157206847293689	NA	NA	NA	NA	NA	NA	NA	NA	1	2	4	4	1.50499978586947
989.6398	205.638737525454	2.40166175300345	0.520137676069211	4.61735779486944	3.88656837015726e-06	0.0157328287623966	NA	NA	NA	NA	NA	NA	NA	NA	0	2	4	4	1.0395574318748
253.1199	9283.50974613497	-2.37511330333315	0.514510685914154	-4.61625651003376	3.90723961550825e-06	0.0158165059635774	NA	NA	NA	NA	NA	NA	NA	NA	0	2	2	4	-1.17229051273067
828.9908	203.661931974396	2.38676107950655	0.517302279052603	4.6138615199564	3.95255824923902e-06	0.0159999557929196	NA	NA	NA	NA	NA	NA	NA	NA	0	2	3	4	1.02838307961285
418.2265	1587.04229982561	-1.71389506770668	0.372333514289834	-4.60311790888782	4.16212432157347e-06	0.0168482792537294	NA	NA	NA	NA	NA	NA	NA	NA	2	2	4	4	-0.779310259789703
359.1839	362.014432664846	3.2733314236642	0.712121493088501	4.59659124943361	4.29458941342286e-06	0.0173844979455357	NA	1	C19H30O5	[M+Na-2H]-	338.209325	359.1839936	-0.199062323	LMST02020108	1	2	3	4	1.54302065559904
225.086	1031.56221931523	-2.41280776781134	0.528302659540032	-4.56709373735134	4.94532898391192e-06	0.0200186917268755	NA	NA	NA	NA	NA	NA	NA	NA	2	2	3	4	-1.19264910214789
267.1083	974.177040334602	-1.645414889167	0.360346943085336	-4.56619633034416	4.96653639418524e-06	0.0201045393236618	NA	NA	NA	NA	NA	NA	NA	NA	2	2	3	4	-0.734913130145335
378.1008	2026.09693836727	-2.339766177268	0.512457363417776	-4.56577726127926	4.97646958841323e-06	0.0201447488938967	NA	NA	NA	NA	NA	NA	NA	NA	1	2	4	4	-1.15820727603406
223.0825	5210.67962403185	-2.14701044677214	0.471009951592645	-4.55831228090271	5.15663254625007e-06	0.0208740485472203	NA	NA	NA	NA	NA	NA	NA	NA	2	2	4	4	-1.05604672433171
270.1102	2344.52894151527	-1.88331561030516	0.41334065855743	-4.55632798592323	5.20556313444645e-06	0.0210721195682392	NA	NA	NA	NA	NA	NA	NA	NA	2	2	4	4	-0.888898588980185
251.1018	3764.80466727967	-2.64962440287947	0.582215758390826	-4.55093213244985	5.34087748204162e-06	0.0216198720473045	NA	NA	NA	NA	NA	NA	NA	NA	2	2	4	4	-1.28902916079418
290.0993	3165.1262431776	-2.49639646609282	0.548564873102766	-4.55077710676739	5.34481446962528e-06	0.0216358089730431	NA	NA	NA	NA	NA	NA	NA	NA	2	2	4	4	-1.23875876941979
215.0678	1395.31786954698	-2.24214486326059	0.493075983168887	-4.54726034079136	5.43487531391627e-06	0.022000375270733	NA	NA	NA	NA	NA	NA	NA	NA	0	2	4	4	-1.10953153117659
243.1464	4996.45745167837	-2.23817127445988	0.492673217708267	-4.54291240930656	5.54823091869777e-06	0.0224592387588886	NA	NA	NA	NA	NA	NA	NA	NA	2	2	3	4	-1.1051360927494
588.0936	372.222770767765	3.31562656526466	0.730591497147405	4.53827696901829	5.67157377032929e-06	0.022958530622293	NA	NA	NA	NA	NA	NA	NA	NA	0	2	3	4	1.58133126185815
312.2184	4031.76340107768	-4.84295659657353	1.06933750355623	-4.52893177361459	5.92826358510989e-06	0.0239976109925248	NA	NA	NA	NA	NA	NA	NA	NA	0	2	4	4	-1.78424360117402
318.1097	1705.61325436843	-1.9702040894498	0.435033653870552	-4.52885442751529	5.9304337816166e-06	0.024006395947984	NA	NA	NA	NA	NA	NA	NA	NA	0	2	4	4	-0.952559515511741
600.2223	278.685397991101	2.87405668218442	0.637710936664625	4.50683298175251	6.58023876865778e-06	0.0266368065355267	NA	NA	NA	NA	NA	NA	NA	NA	0	2	2	4	1.32253546457186
475.0823	281.906521417039	2.89201302099528	0.642233353793665	4.50305641074571	6.69830948903689e-06	0.0271147568116213	NA	NA	NA	NA	NA	NA	NA	NA	2	2	4	4	1.33840083802239
392.1162	2773.59290612285	-2.34637941346229	0.521340031679569	-4.5006699483696	6.77396193903193e-06	0.0274209979292013	NA	NA	NA	NA	NA	NA	NA	NA	0	2	3	4	-1.16404724036987
475.1545	173.677996373739	2.13401437682489	0.47420061013695	4.5002354092471	6.787824793209e-06	0.02747711476291	NA	NA	NA	NA	NA	NA	NA	NA	2	2	3	4	0.907610020924876
448.1715	1658.12649524629	-2.63218695933508	0.58584761043219	-4.49295501503073	7.02416265792169e-06	0.028433810439267	NA	NA	NA	NA	NA	NA	NA	NA	2	2	4	4	-1.28358379601239
295.0892	1111.26244175363	-1.97696822704429	0.440020356632126	-4.49290174249169	7.02592066742284e-06	0.0284409268617277	NA	NA	NA	NA	NA	NA	NA	NA	1	2	2	4	-0.956313989484099
497.1155	211.857822486151	2.4483299065844	0.545643401481275	4.48705124984164	7.22157078191515e-06	0.0292329185251925	NA	NA	NA	NA	NA	NA	NA	NA	2	2	4	4	1.06860465963205
225.1134	1610.45272166487	-2.51981302309393	0.563325119327569	-4.47310609209437	7.70915040797925e-06	0.0312066408515	NA	NA	NA	NA	NA	NA	NA	NA	0	2	3	4	-1.24778332049184
720.0887	517.643910975938	3.81086094075758	0.853569885095144	4.46461503305356	8.02128440167912e-06	0.0324701592579971	NA	NA	NA	NA	NA	NA	NA	NA	2	2	4	4	1.87979120901446
242.0786	5533.41634201485	-2.80935195454721	0.629933125507401	-4.45976222044891	8.20506314398978e-06	0.0332140956068706	NA	NA	NA	NA	NA	NA	NA	NA	0	2	4	4	-1.34278670137815
375.1771	964.001227095818	-2.04650498309019	0.459529377589756	-4.45348019711855	8.4489503956476e-06	0.0342013512015815	NA	NA	NA	NA	NA	NA	NA	NA	2	2	4	4	-0.995605274689162
355.1623	1231.57629468529	-1.87860816019554	0.421866459592952	-4.45308726844074	8.46443310938996e-06	0.0342640252268106	NA	NA	NA	NA	NA	NA	NA	NA	2	2	0	4	-0.883609416432421
522.1997	683.946793745824	-2.12360987723935	0.477103921975325	-4.4510425914067	8.54543895022674e-06	0.0345919368705178	NA	NA	NA	NA	NA	NA	NA	NA	0	2	4	4	-1.04057972711923
525.0982	190.049316698248	2.27706303931856	0.511833771984798	4.44883312503691	8.63380612578427e-06	0.0349496471971747	NA	NA	NA	NA	NA	NA	NA	NA	0	2	3	4	0.986849882969622
228.1185	1530.06046770568	-2.45638075861838	0.552477047051633	-4.44612273347315	8.74340072554781e-06	0.0353932861370175	NA	NA	NA	NA	NA	NA	NA	NA	2	2	4	4	-1.21475828248982
216.1184	37887.1659567156	-2.12215914893884	0.477867257434446	-4.44089674679156	8.95847743426081e-06	0.0362639166538878	NA	NA	NA	NA	NA	NA	NA	NA	2	2	4	4	-1.0395574318748
325.1498	778.898324908783	-1.5288815662867	0.344588747174617	-4.4368296377129	9.12934885076935e-06	0.0369556041479143	NA	NA	NA	NA	NA	NA	NA	NA	0	2	3	4	-0.664203911964956
493.1316	206.614419730453	2.40869997297709	0.542938061966496	4.43641759845108	9.14683253532078e-06	0.0370263781029785	NA	NA	NA	NA	NA	NA	NA	NA	2	2	4	4	1.04262758696953
524.1033	186.2332947637	2.24482715003083	0.506122308131626	4.43534520009149	9.19248674429735e-06	0.0372111863409157	NA	NA	NA	NA	NA	NA	NA	NA	0	2	4	4	0.970515006311166
225.0243	42490.9016343275	-2.41868179310729	0.545526231730893	-4.4336672600199	9.26435721896167e-06	0.0375021180223568	NA	NA	NA	NA	NA	NA	NA	NA	1	2	4	4	-1.19629342973327
345.2645	1564.83951474545	-2.00998617431428	0.453614210295301	-4.43104763628499	9.37763680295025e-06	0.0379606737783426	NA	NA	NA	NA	NA	NA	NA	NA	1	2	4	4	-0.9772095520919
339.1289	7755.8763996951	-1.10117752671378	0.249044991193574	-4.42160077757947	9.79723501721587e-06	0.0396592073496899	NA	NA	NA	NA	NA	NA	NA	NA	0	2	2	4	-0.40482787590092
370.26	4062.75619292773	-1.88134668900224	0.426296975749628	-4.41323020341385	1.0183960821589e-05	0.0412246734057923	NA	NA	NA	NA	NA	NA	NA	NA	0	2	3	4	-0.887132774314386
392.1051	797.986116075324	-1.82398490597925	0.41340125955425	-4.41214162711057	1.0235312227896e-05	0.0414325438985228	NA	NA	NA	NA	NA	NA	NA	NA	2	2	4	4	-0.854091453823788
1079.4256	237.808978041958	2.6285300259167	0.596747645782469	4.40475977491308	1.05901166985373e-05	0.0428687923956791	NA	NA	NA	NA	NA	NA	NA	NA	0	2	4	4	1.16992717697978
319.9768	1505.18047845619	-1.68091406453565	0.38186018281379	-4.40190975699431	1.07302189018674e-05	0.0434359261147592	NA	NA	NA	NA	NA	NA	NA	NA	0	2	3	4	-0.756925183382137
332.1464	2934.67248186679	-1.85743953808971	0.42200855616947	-4.40142625294023	1.0754162073934e-05	0.0435328480752849	NA	NA	NA	NA	NA	NA	NA	NA	0	2	2	4	-0.867020927734594
411.0123	2140.94078385646	-2.12775401088615	0.48344623910759	-4.40122156046521	1.07643138292041e-05	0.0435739423806182	NA	NA	NA	NA	NA	NA	NA	NA	0	2	3	4	-1.04262758696953
517.1136	207.275114243971	2.41375855872201	0.55027916048477	4.38642553098976	1.15228590143429e-05	0.0466445332900601	NA	NA	NA	NA	NA	NA	NA	NA	2	2	3	4	1.04570760130939
445.3165	1742.10485942352	-2.41210797036338	0.550148449772369	-4.38446744939737	1.16269865938466e-05	0.0470660417318909	NA	NA	NA	NA	NA	NA	NA	NA	2	2	4	4	-1.19022832360865
212.0887	1200.61155606277	-2.09300840334555	0.47807749091684	-4.37796893414005	1.1979041986334e-05	0.0484911619606802	NA	NA	NA	NA	NA	NA	NA	NA	0	2	2	4	-1.02234176007516
413.31	1416.32163042551	-1.9349013846627	0.442067251482548	-4.37693897969976	1.20357651696588e-05	0.0487207774067787	NA	NA	NA	NA	NA	NA	NA	NA	2	2	3	4	-0.922082385659846
303.0836	1729.26213252788	-2.43229589572796	0.555905990495053	-4.3753727020677	1.21225171249582e-05	0.0490719493218306	NA	NA	NA	NA	NA	NA	NA	NA	0	2	4	4	-1.20240286436306
279.0994	1536.55188934188	-1.93530734054565	0.442322086326242	-4.37533507905873	1.21246082848778e-05	0.0490804143371852	NA	NA	NA	NA	NA	NA	NA	NA	2	2	4	4	-0.922993321391
480.0984	742.613709137829	2.86217977849395	0.655670987853405	4.36526829998139	1.26966820840796e-05	0.0513961690763542	NA	NA	NA	NA	NA	NA	NA	NA	1	2	4	4	1.31402016533219
393.0753	1369.18831269233	-2.28087935723556	0.523157906723501	-4.35982965739834	1.30163728389057e-05	0.0526902772518904	NA	NA	NA	NA	NA	NA	NA	NA	0	2	2	4	-1.13183791956264
355.1293	769.365256941426	-1.94161926455148	0.445377383274424	-4.3594922810778	1.30364551847692e-05	0.0527715705879458	NA	NA	NA	NA	NA	NA	NA	NA	2	2	4	4	-0.927559539391176
216.1168	1182.96068789261	-2.26215098729959	0.518924808071915	-4.35930399185327	1.30476759612847e-05	0.0528169922912804	NA	NA	NA	NA	NA	NA	NA	NA	0	2	4	4	-1.12284829677287
515.138	179.634249805262	2.18746321702488	0.503033952392377	4.3485399079357	1.37046882674533e-05	0.0554765781066511	NA	NA	NA	NA	NA	NA	NA	NA	1	2	4	4	0.937673956521316
342.1673	1425.45142038925	-1.74832365468683	0.402082023611388	-4.34817662073991	1.37274037767862e-05	0.0555685304884307	NA	NA	NA	NA	NA	NA	NA	NA	0	2	4	4	-0.802914179914241
312.0818	1381.70020547345	-1.86793009872477	0.429793466882167	-4.34611096412241	1.38572487158031e-05	0.0560941428015709	NA	NA	NA	NA	NA	NA	NA	NA	2	2	4	4	-0.871363055433133
261.0886	2224.38712057555	-1.66196297531816	0.382610239759073	-4.3437493370922	1.40071332393012e-05	0.0567008753526912	NA	NA	NA	NA	NA	NA	NA	NA	0	2	2	4	-0.744302679101334
325.1141	1047.40087624198	-1.92972142647455	0.444344524551381	-4.34284956796269	1.40646443218629e-05	0.0569336802149009	NA	NA	NA	NA	NA	NA	NA	NA	2	2	4	4	-0.916632754936151
359.1571	2051.90939634781	-1.73524314912178	0.400168856485425	-4.33627735142099	1.44916071416271e-05	0.0586620257093066	NA	NA	NA	NA	NA	NA	NA	NA	0	2	2	4	-0.793093482065141
240.0434	2715.05238844166	-2.51659491028263	0.580375599279356	-4.33614871715394	1.45000859120148e-05	0.058696347771836	NA	NA	NA	NA	NA	NA	NA	NA	1	2	3	4	-1.24519452330915
243.0988	2332.65184144808	-2.137458506997	0.493061316080021	-4.3350764647091	1.4570946423177e-05	0.0589831911210203	NA	NA	NA	NA	NA	NA	NA	NA	2	2	4	4	-1.04982978451073
231.0988	3639.27171236569	-1.97479617652242	0.455594606312274	-4.33454687382505	1.460606649528e-05	0.0591253571728936	NA	NA	NA	NA	NA	NA	NA	NA	2	2	4	4	-0.954435070773818
485.0996	184.464899193045	2.22962899737468	0.514425162033848	4.33421450179371	1.46281491170218e-05	0.0592147476257044	NA	NA	NA	NA	NA	NA	NA	NA	2	2	4	4	0.96197111447452
395.141	5566.32051748418	-2.09437630594522	0.483251272963658	-4.33392817177892	1.46471982550822e-05	0.0592918585365727	NA	NA	NA	NA	NA	NA	NA	NA	0	2	4	4	-1.02435137935467
978.4265	197.373901365674	2.33635627980429	0.540352078651236	4.32376661830567	1.53387562182426e-05	0.0620912851714458	NA	NA	NA	NA	NA	NA	NA	NA	0	2	4	4	1.01136184268338
260.0458	852.365982394326	-1.54646346935393	0.358044972923966	-4.31918777332572	1.56604495955269e-05	0.0633934999626929	NA	NA	NA	NA	NA	NA	NA	NA	2	2	4	4	-0.681371127270937
337.017	9496.22242706171	-1.935512771378	0.448663207813138	-4.31395473859338	1.6035979078748e-05	0.0649136433107719	NA	NA	NA	NA	NA	NA	NA	NA	2	2	4	4	-0.923905023670326
247.0785	1083.83229701977	-1.87601975997014	0.436630260340987	-4.29658667840626	1.73448164909749e-05	0.0702118171554663	NA	NA	NA	NA	NA	NA	NA	NA	0	2	4	4	-0.880974080309155
390.9886	4363.70622413362	-2.2401710944312	0.521899844325606	-4.29233907384266	1.76800682645471e-05	0.0715689163348868	NA	NA	NA	NA	NA	NA	NA	NA	0	2	4	4	-1.10623294900231
311.0728	1528.98149375472	-1.7962955250132	0.418850940931423	-4.28862716893668	1.79780856092102e-05	0.0727752905460828	NA	NA	NA	NA	NA	NA	NA	NA	0	2	4	4	-0.830330349601491
490.8022	851.924116183529	-1.90794344282913	0.445514307898948	-4.28256378976249	1.84752142194408e-05	0.0747876671602963	NA	NA	NA	NA	NA	NA	NA	NA	0	2	3	4	-0.898660576904427
504.2242	185.751324116186	2.24007214674173	0.523426522650826	4.27963056857948	1.87203788845905e-05	0.0757800937248225	NA	NA	NA	NA	NA	NA	NA	NA	1	2	2	4	0.967659194268863
397.1204	1840.18009468008	-2.24440825409887	0.524632803065362	-4.27805551041621	1.8853301127407e-05	0.0763181629637434	NA	NA	NA	NA	NA	NA	NA	NA	1	2	4	4	-1.11173730978877
523.0328	197.53922353666	2.33776150427413	0.546896903734317	4.27459268522357	1.91487035978662e-05	0.0775139521641626	NA	NA	NA	NA	NA	NA	NA	NA	2	2	4	4	1.01235497411637
516.7635	1123.70173662252	-1.80901870164993	0.423433888023836	-4.27225773093555	1.9350373847554e-05	0.0783303133348988	NA	NA	NA	NA	NA	NA	NA	NA	0	2	4	4	-0.841303207179076
403.1832	1999.9670216875	-2.08648137463137	0.488742087854376	-4.26908471048854	1.96276722123945e-05	0.0794528171157731	NA	NA	NA	NA	NA	NA	NA	NA	1	2	4	4	-1.01733568396079
228.0992	1960.75530127381	-2.01282307047969	0.471752606448787	-4.2666919969592	1.98392760639198e-05	0.0803093895067473	NA	NA	NA	NA	NA	NA	NA	NA	1	2	4	4	-0.980092086857445
379.2257	4322.0917972282	-1.91973428534395	0.450682603813003	-4.25961479121232	2.0477951102248e-05	0.0828947460618998	NA	NA	NA	NA	NA	NA	NA	NA	2	2	4	4	-0.908508964549506
662.3012	230.815148582521	2.58171978081362	0.60676486252895	4.25489335366786	2.09148676933553e-05	0.0846633844227022	NA	NA	NA	NA	NA	NA	NA	NA	2	2	4	4	1.13523271099317
654.3237	387.779971250968	3.37703852781246	0.794529796771101	4.2503610834187	2.13426171621225e-05	0.0863949142722719	NA	NA	NA	NA	NA	NA	NA	NA	0	2	2	4	1.6176933359384
405.0041	11626.0702610926	-2.27279951533216	0.534780586653687	-4.24996638257548	2.13802601343991e-05	0.0865472930240477	NA	NA	NA	NA	NA	NA	NA	NA	2	2	4	4	-1.13070921683379
436.1934	1278.08421763115	-2.13152824667993	0.501559564356781	-4.24980081760277	2.13960690228304e-05	0.0866112874044173	NA	NA	NA	NA	NA	NA	NA	NA	0	2	4	4	-1.04879756782844
342.0919	780.734560691325	-1.78865379970368	0.421348857826694	-4.24506621171231	2.18528883104516e-05	0.088460491880708	NA	NA	NA	NA	NA	NA	NA	NA	2	2	4	4	-0.827812334246413
415.9951	2986.84786095778	-2.08530407937503	0.491369071502495	-4.24386515211192	2.19702405413903e-05	0.0889355337115478	NA	NA	NA	NA	NA	NA	NA	NA	0	2	3	4	-1.01534037742836
335.0839	1138.70360896679	-1.41326207007213	0.333027226580095	-4.24368327053953	2.19880639011956e-05	0.0890076826720398	NA	NA	NA	NA	NA	NA	NA	NA	1	2	4	4	-0.588865771047127
337.1001	1469.40988572033	-2.4586049544703	0.579903150282152	-4.23968201116698	2.2383664012925e-05	0.0906090719243203	NA	NA	NA	NA	NA	NA	NA	NA	2	2	4	4	-1.21975273783639
1009.4393	179.857552597401	2.18868527475443	0.516278025678408	4.23935392539402	2.24164002547842e-05	0.0907415882313666	NA	NA	NA	NA	NA	NA	NA	NA	2	2	4	4	0.938598207775722
519.1744	186.504597351346	2.24647333430945	0.529975404067142	4.23882564562345	2.24692075332399e-05	0.0909553520945552	NA	NA	NA	NA	NA	NA	NA	NA	2	2	4	4	0.972423286396917
203.0812	1877.65275202344	-2.05374866830866	0.48501439446499	-4.23440766242436	2.29154917270605e-05	0.0927619105111408	NA	NA	NA	NA	NA	NA	NA	NA	2	2	4	4	-1.00050251930886
337.1791	1573.97673704559	-1.84735277881931	0.436426995271923	-4.23290217798807	2.30694864819756e-05	0.0933852812790372	NA	NA	NA	NA	NA	NA	NA	NA	1	2	4	4	-0.862695085696633
215.0565	1561.27298429372	-2.00739828223907	0.474746457152071	-4.22835863648386	2.35402348468337e-05	0.095290870659983	NA	NA	NA	NA	NA	NA	NA	NA	0	2	3	4	-0.975292364776375
318.1501	4671.11869195574	-1.77855570479779	0.421091201473414	-4.22368289476141	2.4034215629353e-05	0.0972905048676208	NA	NA	NA	NA	NA	NA	NA	NA	1	2	4	4	-0.821123131624079
240.0809	1156.45748789884	-2.48179475389149	0.587902782781099	-4.22143733042265	2.42749448304032e-05	0.0982649766734719	NA	NA	NA	NA	NA	NA	NA	NA	0	2	2	4	-1.22856700119605
323.0013	6806.61200485092	-1.78251424167505	0.422458727053602	-4.21938079988791	2.44974201530052e-05	0.0991655567793652	NA	NA	NA	NA	NA	NA	NA	NA	0	2	4	4	-0.824463121558405
219.0777	1176.07050917616	-2.43789116480544	0.577847025151042	-4.21892137312329	2.45473852987494e-05	0.0993678156893375	NA	NA	NA	NA	NA	NA	NA	NA	2	2	3	4	-1.20485924736744
748.9911	189.59244377922	2.27305655321826	0.53887729028805	4.21813387608749	2.46332554518128e-05	0.0997154180689384	NA	NA	NA	NA	NA	NA	NA	NA	1	2	4	4	0.982018309402924
505.8175	503.226448567175	-1.94551660444375	0.463502532067951	-4.19742389704687	2.69968333461157e-05	0.109283181385076	NA	NA	NA	NA	NA	NA	NA	NA	1	2	4	4	-0.933064661540351
707.2951	313.958770459761	3.05615144503045	0.729046132300979	4.19198636358549	2.76522621180674e-05	0.111936357053937	NA	NA	NA	NA	NA	NA	NA	NA	2	2	4	4	1.42990034903146
430.0572	915.602144864548	-2.45276507946338	0.585341204103175	-4.19031679688663	2.78565253421182e-05	0.112763214584894	NA	NA	NA	NA	NA	NA	NA	NA	0	2	4	4	-1.21227237990737
485.3094	220.822424296172	2.51256614284951	0.599613281174347	4.19031102501371	2.78572339841391e-05	0.112766083167795	NA	NA	NA	NA	NA	NA	NA	NA	1	2	3	4	1.10076190234796
836.6788	160.186965966369	2.00353714984645	0.47865326466069	4.18577976537301	2.84188796741929e-05	0.115039624921133	NA	NA	NA	NA	NA	NA	NA	NA	2	2	4	4	0.84810634664406
525.0917	180.952039449054	2.19842614520281	0.525309410487249	4.18501192119073	2.85151136019172e-05	0.115429179860561	NA	NA	NA	NA	NA	NA	NA	NA	2	2	3	4	0.946952845199672
367.1236	623.372663715864	-1.77267722653908	0.423817752070114	-4.18264033981716	2.88143038064927e-05	0.116640301808682	NA	NA	NA	NA	NA	NA	NA	NA	0	2	4	4	-0.815300078309026
348.0079	2785.90100350774	-1.64451372081786	0.393790059047272	-4.1761179162231	2.96526150723425e-05	0.120033785812843	NA	NA	NA	NA	NA	NA	NA	NA	0	2	2	4	-0.733354507554423
260.0893	2244.52591842587	-1.88283048456588	0.450928119609395	-4.17545591567196	2.97389843846648e-05	0.120383408789123	NA	NA	NA	NA	NA	NA	NA	NA	2	2	4	4	-0.888015335532017
410.2911	32448.6445046585	-2.08224605444877	0.498925726865224	-4.17345897861718	3.00009698377527e-05	0.121443925903223	NA	NA	NA	NA	NA	NA	NA	NA	0	2	4	4	-1.01334910505046
719.264	177.627654876517	2.16863386836403	0.519695478381172	4.17289347045932	3.00755585336294e-05	0.121745860944132	NA	NA	NA	NA	NA	NA	NA	NA	0	2	4	4	0.927559539391176
251.0654	862.546970219352	-2.18217660089481	0.523055069980914	-4.17198250458491	3.01960827322199e-05	0.122233742900026	NA	NA	NA	NA	NA	NA	NA	NA	0	2	4	4	-1.07707110433417
397.0291	5398.16607879425	-2.11491965995019	0.506948893418358	-4.17185970303492	3.0212364903556e-05	0.122299653129595	NA	NA	NA	NA	NA	NA	NA	NA	1	2	3	4	-1.03141785911819
490.9646	169.660490401877	2.09584923037301	0.502941773044084	4.16718066126774	3.0839008665045e-05	0.124836307076102	NA	NA	NA	NA	NA	NA	NA	NA	0	2	2	4	0.888898588980185
391.1123	4321.92238021043	-2.40772254909701	0.57786985782002	-4.16654808433858	3.09246687264327e-05	0.125183059004599	NA	NA	NA	NA	NA	NA	NA	NA	1	2	2	4	-1.18902054581123
301.0505	1523.19794905955	-1.88064531180816	0.451885148367628	-4.1617772095448	3.15780358029949e-05	0.127827888930523	NA	NA	NA	NA	NA	NA	NA	NA	0	2	4	4	-0.886250903556736
703.0447	156.611819731083	1.96690408808013	0.473167035438008	4.15689162762443	3.22606927200903e-05	0.130591284130925	NA	NA	NA	NA	NA	NA	NA	NA	2	2	4	4	0.83960850121275
491.3221	537.782864375985	-1.81132268977555	0.436024983607977	-4.15417179719243	3.26467832403729e-05	0.13215417855703	NA	NA	NA	NA	NA	NA	NA	NA	0	2	2	4	-0.843000332844096
288.1203	3244.83423996688	-2.16471279515487	0.52129203565176	-4.15259134440521	3.28731469500357e-05	0.133070498853744	NA	NA	NA	NA	NA	NA	NA	NA	2	2	4	4	-1.06544941951398
311.099	1278.10763176167	-1.73391938580309	0.41755929564143	-4.15251056293585	3.28847570083545e-05	0.133117496369819	NA	NA	NA	NA	NA	NA	NA	NA	1	2	4	4	-0.791464135434107
315.0875	1051.83371680616	-1.77565136234273	0.428670335838661	-4.14223055315644	3.4394433221494e-05	0.139228665680608	NA	NA	NA	NA	NA	NA	NA	NA	0	2	3	4	-0.818624138800105
216.1123	3209.41034292692	-2.17199036929312	0.524374982690416	-4.14205566815806	3.44206767067677e-05	0.139334899308996	NA	NA	NA	NA	NA	NA	NA	NA	2	2	4	4	-1.07282826933982
373.1731	2148.07252943855	-1.96129378474193	0.473659572011678	-4.14072447942333	3.46210609730895e-05	0.140146054819066	NA	NA	NA	NA	NA	NA	NA	NA	2	2	0	4	-0.948818421100639
331.1623	1565.24319624125	-1.76242065673056	0.425693176391405	-4.14011958488642	3.47124815875296e-05	0.14051612546632	NA	NA	NA	NA	NA	NA	NA	NA	2	2	4	4	-0.808678825378902
359.2437	922.048696316891	-2.15551564856357	0.521516881830073	-4.13316562447523	3.57800693874387e-05	0.144837720880352	NA	NA	NA	NA	NA	NA	NA	NA	2	2	0	4	-1.06440002709881
393.1258	1138.4279447219	-2.04948870031278	0.496368595161079	-4.12896528969099	3.64399403751487e-05	0.147508878638602	NA	NA	NA	NA	NA	NA	NA	NA	1	2	2	4	-0.997561301589433
501.0602	192.43213109713	2.2963634948311	0.556200627372225	4.1286603822802	3.64882883545791e-05	0.147704591259336	NA	NA	NA	NA	NA	NA	NA	NA	2	2	4	4	0.995605274689162
215.1126	7683.54495431907	-2.07203162339878	0.502968681206478	-4.11960366682985	3.79524644329781e-05	0.153631576024695	NA	NA	NA	NA	NA	NA	NA	NA	2	2	4	4	-1.00937856639221
321.0766	18183.6214075247	-1.48716756150365	0.361236903630622	-4.11687606265259	3.84042456340158e-05	0.155460386326496	NA	NA	NA	NA	NA	NA	NA	NA	0	2	2	4	-0.634075634218595
709.3191	175.132794511075	2.14620790247947	0.521670965793201	4.11410264938966	3.88688456152016e-05	0.157341087050336	NA	NA	NA	NA	NA	NA	NA	NA	0	2	2	4	0.91753913400485
293.1124	1198.1636156448	-2.12825423774813	0.518008689063961	-4.10852999704286	3.98185492311742e-05	0.161185487287793	NA	NA	NA	NA	NA	NA	NA	NA	2	2	4	4	-1.0436531583813
379.1212	24775.5306741314	-1.6303855555603	0.396895324277367	-4.10784772667393	3.9936324980462e-05	0.16166224352091	NA	NA	NA	NA	NA	NA	NA	NA	2	2	4	4	-0.727137734259276
245.1257	3350.9918579961	-2.1533262611906	0.525048324873745	-4.10119632646841	4.11019646335133e-05	0.166380752836462	NA	NA	NA	NA	NA	NA	NA	NA	2	2	4	4	-1.06125885985101
428.9408	1128.70756121087	-1.6065374651679	0.391813239063303	-4.10026335253144	4.12680246316288e-05	0.167052963708834	NA	NA	NA	NA	NA	NA	NA	NA	0	2	2	4	-0.716325406841065
214.0488	11376.0963283359	-2.47071757829048	0.602887238195826	-4.0981421097654	4.16479568180635e-05	0.168590929199521	NA	NA	NA	NA	NA	NA	NA	NA	0	2	4	4	-1.22477780618963
390.1956	763.63308386342	-1.85092935402225	0.451698943321638	-4.09770574270366	4.17265242744587e-05	0.168908970263009	NA	NA	NA	NA	NA	NA	NA	NA	2	2	0	4	-0.86528864803315
342.1308	1246.8220272142	-1.934159952218	0.472125822075714	-4.09670444144405	4.19073394708528e-05	0.169640910178012	NA	NA	NA	NA	NA	NA	NA	NA	2	2	1	4	-0.919354157368173
230.1229	1015.29332280409	-2.28226320163913	0.557456611891797	-4.09406427864223	4.23876716192814e-05	0.171585294714851	NA	NA	NA	NA	NA	NA	NA	NA	2	2	4	4	-1.13296806606396
252.1974	1989.57160545176	-4.38239064194825	1.07050217206783	-4.09377090144808	4.24413678334272e-05	0.171802656989713	NA	NA	NA	NA	NA	NA	NA	NA	2	2	4	4	-1.74472386275978
268.0558	1344.39237039392	-1.74122330354022	0.426393266645194	-4.08360881784071	4.43416505451029e-05	0.179495001406577	NA	NA	NA	NA	NA	NA	NA	NA	2	2	4	4	-0.798812861974258
480.2575	198.881353017589	2.34847469422363	0.575147974889793	4.08325300054065	4.44096280888078e-05	0.179770174503494	NA	NA	NA	NA	NA	NA	NA	NA	2	2	0	4	1.01534037742836
344.135	1608.31865196296	-2.18636000270354	0.535605337400564	-4.08203550269781	4.46429749297731e-05	0.180714762515722	NA	NA	NA	NA	NA	NA	NA	NA	0	2	4	4	-1.0824020693853
622.9822	1105.32690978092	-1.76652700309253	0.433030340137449	-4.07945319150572	4.51417579390012e-05	0.182733836137077	NA	NA	NA	NA	NA	NA	NA	NA	0	2	4	4	-0.812812933497606
315.0261	3704.14922923416	-1.73659344925754	0.42610147677343	-4.07553961654287	4.59077654566966e-05	0.185834634568708	NA	NA	NA	NA	NA	NA	NA	NA	2	2	4	4	-0.79554145796524
484.1158	170.519077618007	2.10329288710369	0.517304803597237	4.06586769053331	4.78540806912509e-05	0.193713318638184	NA	NA	NA	NA	NA	NA	NA	NA	0	2	4	4	0.894212746463176
274.1415	2142.33968303181	-1.95463883639234	0.481205032839814	-4.06196673558694	4.86610122594557e-05	0.196979777626277	NA	NA	NA	NA	NA	NA	NA	NA	0	2	4	4	-0.939523261514996
443.126	2508.29366986194	-1.93458070726397	0.476538770754619	-4.05965018166409	4.91462896678222e-05	0.198944180575344	NA	NA	NA	NA	NA	NA	NA	NA	2	2	4	4	-0.920262805679502
249.0971	8722.07968028681	-2.1038356655935	0.519465657735096	-4.04999952213657	5.12177375372387e-05	0.207329401550742	NA	NA	NA	NA	NA	NA	NA	NA	0	2	4	4	-1.02636514408788
431.3375	1412.36549321364	-2.2090442525939	0.54548350500167	-4.04969945440813	5.12834528359794e-05	0.207595417080044	NA	NA	NA	NA	NA	NA	NA	NA	0	2	2	4	-1.09423982980739
403.0411	754.307009883878	-1.64662532284215	0.406661128607331	-4.0491338045543	5.14075483900294e-05	0.208097755882839	NA	NA	NA	NA	NA	NA	NA	NA	2	2	4	4	-0.736473540112569
339.0577	2987.81070835961	-1.20012924003079	0.296494775676987	-4.04772474418995	5.17179148591246e-05	0.209354119349736	NA	NA	NA	NA	NA	NA	NA	NA	2	2	4	4	-0.469010632305805
380.1245	2412.34710257	-1.61871512597951	0.400058891021836	-4.04619210397991	5.20575175380835e-05	0.210728830994162	NA	NA	NA	NA	NA	NA	NA	NA	2	2	4	4	-0.720177280619379
411.2944	6259.22810036546	-2.0355171106402	0.503177400654096	-4.04532697214573	5.22501456002336e-05	0.211508589389746	NA	NA	NA	NA	NA	NA	NA	NA	2	2	4	4	-0.986849882969622
293.0373	1453.11504957251	-2.02970415690235	0.50313932477538	-4.03407974085207	5.48167019444251e-05	0.221898009471033	NA	NA	NA	NA	NA	NA	NA	NA	0	2	4	4	-0.983948182473398
335.092	1016.29702712618	-1.85016556000067	0.458995815316791	-4.03089853602198	5.55640278059893e-05	0.224923184558645	NA	NA	NA	NA	NA	NA	NA	NA	0	2	3	4	-0.863558961000012
504.0028	213.335476202571	2.45866368064782	0.610455988370847	4.02758548934768	5.63525801479712e-05	0.228115244438987	NA	NA	NA	NA	NA	NA	NA	NA	2	2	4	4	1.07707110433417
405.1118	937.238016550423	-1.44129329035982	0.35836898080861	-4.02181373819728	5.77517191630705e-05	0.233778959172109	NA	NA	NA	NA	NA	NA	NA	NA	2	2	3	4	-0.604512266074777
485.0867	187.564092283527	2.25523583067007	0.561481114509311	4.016583590066	5.9047925568163e-05	0.239026002699924	Agehoustin_C,,Homobutein_4-glucoside,Homobutein_4-O-glucoside,Androechin,Helichrysin,Neosakuranin,Haplanthin,Poriolin,Isosakuranetin_5-O-glucoside,Isosakuranin,Puddumin_B,Hesperetin_7-O-rhamnoside,Puddumin_A,Alhagitin,Sakuranin,Dihydrowogonin_7-O-glucoside,Macrocarposide,Stillopsin,Okanin_3-glucoside,Marein,Hovetrichoside_C,Maesopsin_6-beta-D-glucopyranoside,Isookaninglucoside,Coccinoside_B,8-C-G…	1	C22H24O10	[M+K-2H]-	448.13695	485.0855566	2.437714304	LMPK12111505,LMPK12113368,LMPK12113369,LMPK12120104,LMPK12120150,LMPK12120199,LMPK12120288,LMPK12120289,LMPK12120306,LMPK12140106,LMPK12140231,LMPK12140334,LMPK12140336,LMPK12140340,LMPK12140379,LMPK12140538,LMPK12140539,LMPK12140564,LMPK12140606,LMPK12140651,LMPK12050478,LMPK12120140,LMPK12120155,LMPK12120156,LMPK12120266,LMPK12120267,LMPK12130069,LMPK12130070,LMPK12140092,LMPK12140109,LMPK12140…	1	2	4	4	0.978169493932431
383.1086	805.072847256153	-1.80194953370995	0.449422605656887	-4.00947685102795	6.08534181092698e-05	0.246334636506324	NA	NA	NA	NA	NA	NA	NA	NA	2	2	0	4	-0.837070953530785
315.081	1230.02995898407	-1.81991812394789	0.454373140380791	-4.00533826102198	6.19287960419821e-05	0.250687766377943	NA	NA	NA	NA	NA	NA	NA	NA	2	2	3	4	-0.848959499189525
345.1069	831.281553742658	-1.69188732062205	0.422651045086509	-4.0030359330491	6.25347997741816e-05	0.253140869485887	NA	NA	NA	NA	NA	NA	NA	NA	2	2	4	4	-0.765673523519026
522.2836	771.213164918938	-2.15069448825186	0.537542264424275	-4.00097746835836	6.30813648890374e-05	0.255353365070823	NA	NA	NA	NA	NA	NA	NA	NA	1	2	4	4	-1.05917055264784
830.9489	172.28694858986	2.11968308592127	0.53005792209705	3.99896501411628	6.36200826312312e-05	0.257534094491224	NA	NA	NA	NA	NA	NA	NA	NA	0	2	2	4	0.901337828234734
426.2108	743.889515049326	-2.22434485357462	0.556481124950911	-3.99716136602268	6.41066025934457e-05	0.259503527298268	NA	NA	NA	NA	NA	NA	NA	NA	0	2	4	4	-1.10185347375816
443.0022	1796.48224175212	-1.69811922539182	0.424837299272365	-3.99710484060663	6.41219066478046e-05	0.259565478110313	NA	NA	NA	NA	NA	NA	NA	NA	2	2	4	4	-0.769669455988935
218.046	2201.47670724866	-2.14107294385489	0.535810327718229	-3.99595310708686	6.44344884898123e-05	0.26083080940676	NA	NA	NA	NA	NA	NA	NA	NA	2	2	4	4	-1.0539698844747
235.0725	19782.9180249469	-2.12188336925942	0.531783384316854	-3.99012724322943	6.60378581149568e-05	0.267321249649345	NA	NA	NA	NA	NA	NA	NA	NA	0	2	3	4	-1.03853622190594
512.9567	203.295149608525	2.38244126027304	0.597309550766727	3.98862073645877	6.64585756936942e-05	0.269024314408074	DIDS	1	C16H10N2O6S4	[M+Hac-H]-	453.942176	512.9560296	1.364834332	LMPK13090003	2	2	4	4	1.02636514408787
207.0776	16109.0622592539	-2.08079972195332	0.522109556706009	-3.98536991944964	6.73750795217234e-05	0.272734321903936	NA	NA	NA	NA	NA	NA	NA	NA	1	2	4	4	-1.01235497411637
401.3269	1678.57976255265	-1.9405639944082	0.48738521548518	-3.98158157603615	6.84582172471131e-05	0.277118863416314	NA	NA	NA	NA	NA	NA	NA	NA	2	2	4	4	-0.92573073608231
621.0236	1931.41747879158	-1.60584730770891	0.403804926736435	-3.97678978482859	6.98518628746052e-05	0.282760340916402	NA	NA	NA	NA	NA	NA	NA	NA	2	2	4	4	-0.714019377398428
515.0891	176.497818279278	2.15805524955599	0.542830426547514	3.97556058764346	7.02136647813602e-05	0.284224915034946	NA	NA	NA	NA	NA	NA	NA	NA	1	2	3	4	0.922082385659846
210.0774	1256.53223011768	-2.1054243812268	0.53033112461799	-3.97001851012117	7.18670484227556e-05	0.290917812015315	NA	NA	NA	NA	NA	NA	NA	NA	2	2	4	4	-1.02737358890898
213.0941	1786.56723102049	-1.99570679227793	0.502960335079622	-3.96792083407929	7.25024084856198e-05	0.293489749549789	NA	NA	NA	NA	NA	NA	NA	NA	1	2	3	4	-0.96670900913613
245.1145	6587.2411091594	-2.01027212196287	0.506705460732149	-3.9673385778361	7.26797065018114e-05	0.294207451919332	NA	NA	NA	NA	NA	NA	NA	NA	0	2	4	4	-0.978169493932431
201.0577	1092.27676683929	-1.82023964740221	0.45898100448295	-3.96582784390552	7.31416418773687e-05	0.296077366319588	NA	NA	NA	NA	NA	NA	NA	NA	2	2	4	4	-0.849813270114544
232.0941	1552.85613559355	-2.00476108291981	0.505869756431793	-3.96299849404047	7.40142487899463e-05	0.299609679101703	NA	NA	NA	NA	NA	NA	NA	NA	2	2	4	4	-0.972423286396917
866.3841	196.303486567169	2.32687317826076	0.587435290335384	3.96107148573297	7.46141887294509e-05	0.302038235976817	NA	NA	NA	NA	NA	NA	NA	NA	2	2	4	4	1.0064110739976
236.0761	1313.83248030648	-2.21967239478654	0.561277407393469	-3.95467974578656	7.66372376053136e-05	0.31022753782631	NA	NA	NA	NA	NA	NA	NA	NA	2	2	4	4	-1.09967164095303
367.16	819.778761827319	-2.14725044316179	0.54351301511105	-3.95068817758313	7.79267995346483e-05	0.315447684516256	NA	NA	NA	NA	NA	NA	NA	NA	0	2	3	4	-1.05708685432863
318.1307	1316.17134164376	-1.74182522680428	0.441592299570007	-3.9444193852573	7.99935573378857e-05	0.323813920103761	NA	NA	NA	NA	NA	NA	NA	NA	1	2	3	4	-0.799632049128477
300.1818	2988.7525846066	-2.10574670886063	0.534525014020853	-3.93947271619823	8.16608878453445e-05	0.330563273997955	NA	NA	NA	NA	NA	NA	NA	NA	1	2	4	4	-1.02838307961285
225.0883	2646.97481907302	-2.01249593208006	0.511850723041419	-3.93180246014269	8.43113335878907e-05	0.341292278363782	NA	NA	NA	NA	NA	NA	NA	NA	2	2	4	4	-0.979130337992188
502.0474	355.71587998239	3.24613258211454	0.825954443749243	3.93015935283237	8.48895825684302e-05	0.343633030237005	NA	NA	NA	NA	NA	NA	NA	NA	2	2	0	4	1.51617692342945
225.0497	1497.03780416521	-2.06997354497598	0.526786274321506	-3.92943712825866	8.51449346408329e-05	0.344666695426091	NA	NA	NA	NA	NA	NA	NA	NA	0	2	4	4	-1.00739925244848
786.1177	383.510022402982	3.36004487637809	0.855117373809047	3.9293376316412	8.51801698199278e-05	0.344809327431068	NA	NA	NA	NA	NA	NA	NA	NA	0	2	4	4	1.60246359570132
327.1175	1161.86896298487	-1.42210808041042	0.362062432841468	-3.92779794702727	8.57271845837703e-05	0.347023643195102	NA	NA	NA	NA	NA	NA	NA	NA	1	2	4	4	-0.593118559382621
317.0757	1275.42505846573	-1.51834729468377	0.386684024565283	-3.9265839761307	8.61608192452539e-05	0.348778996304788	NA	NA	NA	NA	NA	NA	NA	NA	2	2	3	4	-0.657539509172644
244.0659	1246.49243098905	-2.56500110646185	0.6545028016931	-3.91900706891794	8.89145071925325e-05	0.359925925115372	NA	NA	NA	NA	NA	NA	NA	NA	2	2	4	4	-1.26217362690317
365.2103	2091.88567019698	-1.87453123253633	0.479830616359801	-3.90665199056559	9.35837861389593e-05	0.378827166290507	NA	NA	NA	NA	NA	NA	NA	NA	2	2	4	4	-0.879220583652745
356.2442	19091.0402440823	-2.12432594313478	0.54399448801392	-3.90505049213002	9.42057136114423e-05	0.381344728699118	NA	NA	NA	NA	NA	NA	NA	NA	1	2	2	4	-1.04160311101907
515.3339	1279.5208208218	-1.45409770733902	0.372534084257734	-3.90326085259091	9.4905321188568e-05	0.384176740171323	NA	NA	NA	NA	NA	NA	NA	NA	2	2	4	4	-0.613109262407984
493.1534	168.508946198515	2.08388855508058	0.534367750986781	3.89972739042056	9.6301056400072e-05	0.389826676307491	NA	NA	NA	NA	NA	NA	NA	NA	0	2	4	4	0.885369721494811
788.0757	320.558506308562	3.08786352560966	0.792240977449516	3.8976316720583	9.71380087577323e-05	0.3932146594513	NA	NA	NA	NA	NA	NA	NA	NA	2	2	0	4	1.44157893958317
332.1101	1357.13934518316	-1.66331509192232	0.427000315184804	-3.89534862802722	9.80575861374744e-05	0.396937108684496	NA	NA	NA	NA	NA	NA	NA	NA	0	2	3	4	-0.745873981067643
337.1066	1281.55275402581	5.14777556594874	1.32177612509224	3.89458961182969	9.83651230625814e-05	0.39818201815733	,Kuhlmanniquinol,Flavokawin_A,O-Methylodoratol,Loureirin_B	1	C18H20O5	[M+Na-2H]-	316.131075	337.1057436	2.540152508	LMPK12020173,LMPK12020260,LMPK12020279,LMPK12100071,LMPK12120544,LMPK12120550,LMPK12120558,LMPK12120573,LMPK12120604,LMPK12120609,LMPK12120610	1	2	4	4	2.46780228524147
345.1779	1401.39556562329	-1.73829770546768	0.446460460532282	-3.89350874071857	9.88046406360913e-05	0.399961185294898	NA	NA	NA	NA	NA	NA	NA	NA	1	2	4	4	-0.797994210527018
198.0885	1210.70791668511	-2.04836496267367	0.527095630281465	-3.88613535190922	0.000101852731876786	0.412299858637231	NA	NA	NA	NA	NA	NA	NA	NA	1	2	3	4	-0.996582811518393
230.0471	1797.98376776152	-2.20507770875599	0.567587413470341	-3.88500107018532	0.000102329437619023	0.414229563481803	NA	NA	NA	NA	NA	NA	NA	NA	2	2	4	4	-1.09315733617008
376.973	1120.98975198589	-2.34519336528167	0.604508974142672	-3.87950132354557	0.000104670831690301	0.42370752668234	NA	NA	NA	NA	NA	NA	NA	NA	0	2	4	4	-1.16287607357684
852.2947	152.900358788601	1.92693332185368	0.497710284969944	3.87159634840587	0.000108124902102346	0.437689603710296	NA	NA	NA	NA	NA	NA	NA	NA	2	2	4	4	0.818624138800105
215.112	2512.12309177729	-2.05531030204619	0.530899702702435	-3.87137210961706	0.000108224434221084	0.438092509726948	NA	NA	NA	NA	NA	NA	NA	NA	0	2	4	4	-1.00148485046229
371.2634	820.625668652453	-1.80558711196774	0.466944165951765	-3.86681587141675	0.000110265616489053	0.446355215547686	NA	NA	NA	NA	NA	NA	NA	NA	1	2	4	4	-0.838762051943738
949.4012	178.925267393531	2.17951864102939	0.563712728369778	3.86636407400703	0.000110469987885047	0.447182510958671	NA	NA	NA	NA	NA	NA	NA	NA	2	2	4	4	0.933984932892454
399.1883	934.691195754053	-1.95080911627323	0.504989611391588	-3.86306781816249	0.000111971905640672	0.453262274033441	NA	NA	NA	NA	NA	NA	NA	NA	2	2	4	4	-0.936750505572507
209.0821	908.803829112706	-2.27076342969146	0.588003820972333	-3.86181747243833	0.000112546640379314	0.455588800255465	NA	NA	NA	NA	NA	NA	NA	NA	2	2	0	4	-1.12845612224666
514.7479	2381.54158019301	-1.67316538909773	0.433260184027167	-3.86180279375225	0.000112553404090217	0.455616179757197	NA	NA	NA	NA	NA	NA	NA	NA	2	2	4	4	-0.750598982255644
380.229	849.432695370794	-1.91277981634241	0.49536540840124	-3.86135120438826	0.000112761676912291	0.456459268140952	NA	NA	NA	NA	NA	NA	NA	NA	0	2	2	4	-0.90402155570378
492.1835	715.316687530659	2.566935063065	0.664832841961668	3.86102325434309	0.000112913155135595	0.457072451988888	NA	NA	NA	NA	NA	NA	NA	NA	2	2	4	4	1.12733172023188
215.1113	1572.20465391278	-2.08863898639739	0.541672770682174	-3.85590544595216	0.00011530205227261	0.466742707599525	NA	NA	NA	NA	NA	NA	NA	NA	2	2	4	4	-1.01933504900283
731.2028	174.425296907304	2.13866402726477	0.555139569643561	3.85247988832421	0.000116927583078558	0.473322856302005	NA	NA	NA	NA	NA	NA	NA	NA	2	2	4	4	0.911210211752934
289.0502	845.359765887985	-1.65136469640845	0.429054540447668	-3.84884563786563	0.000118675758393769	0.480399469977979	NA	NA	NA	NA	NA	NA	NA	NA	2	2	3	4	-0.738035745368395
358.187	1528.54207362432	-1.803688365822	0.468895979136535	-3.84667057530214	0.000119733782219938	0.484682350426307	NA	NA	NA	NA	NA	NA	NA	NA	2	2	4	4	-0.837916203201688
295.1303	3781.24965275153	-1.65772807454988	0.43150962611179	-3.84169430815993	0.000122187952811644	0.494616832981537	NA	NA	NA	NA	NA	NA	NA	NA	1	2	3	4	-0.743517716951947
365.1059	9378.72192745748	-1.09487356445043	0.285057910069685	-3.84088118860755	0.00012259344299802	0.496258257255986	NA	NA	NA	NA	NA	NA	NA	NA	1	2	4	4	-0.402890484255595
816.9333	156.393092707119	1.96367664211561	0.511720150636582	3.83740339260197	0.000124342125848911	0.503336925436392	NA	NA	NA	NA	NA	NA	NA	NA	2	2	3	4	0.837916203201688
274.1051	1447.20086159321	-1.82272449102472	0.475027752765467	-3.83709052873936	0.000124500585503528	0.503978370118281	NA	NA	NA	NA	NA	NA	NA	NA	1	2	4	4	-0.851522673189623
405.2145	1214.03156263922	-1.69670333249729	0.442641125661994	-3.83313531918161	0.000126520309521069	0.512154212941287	NA	NA	NA	NA	NA	NA	NA	NA	2	2	4	4	-0.76806961151362
298.1411	2374.77956021193	-1.57902373301571	0.412009499247249	-3.83249351265111	0.000126850945461361	0.513492627227589	NA	NA	NA	NA	NA	NA	NA	NA	2	2	4	4	-0.701022762791267
333.0765	765.14989604386	-1.67757505411959	0.437789887989125	-3.83191823325363	0.000127148000970309	0.514695107927809	NA	NA	NA	NA	NA	NA	NA	NA	1	2	4	4	-0.752967775230426
320.2208	664.072743122791	-1.88049539435702	0.491201073459438	-3.8283617360871	0.000128999065876007	0.522188218666076	NA	NA	NA	NA	NA	NA	NA	NA	2	2	4	4	-0.885369721494811
447.3322	1868.37715308303	-1.92737804743813	0.504719807484362	-3.8187089526853	0.000134151925591305	0.543046994793603	NA	NA	NA	NA	NA	NA	NA	NA	0	2	4	4	-0.913918124238646
295.0971	942.160546307071	-1.36761002282042	0.358183845227015	-3.81817896324618	0.000134440387785691	0.544214689756476	,Desmosflavone,Dasytrichone	1	C18H16O4	[M-H]-	296.10486	295.0975836	-1.664873002	LMPK12110173,LMPK12110174,LMPK12111508	2	2	3	4	-0.563567687899237
896.9773	180.922671480329	2.19753268889885	0.57567319118634	3.81732677940101	0.000134905439274526	0.54609721818328	NA	NA	NA	NA	NA	NA	NA	NA	2	2	4	4	0.94602129210663
720.9597	159.547256655901	1.99591817083734	0.523005135637344	3.81624965958522	0.000135495410842894	0.548485423092033	NA	NA	NA	NA	NA	NA	NA	NA	2	2	4	4	0.84555058415823
316.1514	2314.13162827485	-1.68966383376995	0.442807092774499	-3.81580119501477	0.00013574176463741	0.549482663252234	NA	NA	NA	NA	NA	NA	NA	NA	2	2	4	4	-0.76487580407402
376.1514	827.498207180217	-1.83749641506984	0.481729517413229	-3.81437372768176	0.000136528723491849	0.552668272695003	NA	NA	NA	NA	NA	NA	NA	NA	0	2	4	4	-0.856665882698513
499.094	169.376026442742	2.09178426063998	0.548736490529064	3.81200138270955	0.000137846105370504	0.558001034539802	NA	NA	NA	NA	NA	NA	NA	NA	2	2	4	4	0.888015335532017
393.1877	1966.95940580109	-1.76107354123484	0.462246886069056	-3.80981158404548	0.00013907273727098	0.562966440472925	NA	NA	NA	NA	NA	NA	NA	NA	0	2	3	4	-0.807853661946492
242.0673	725.122834095797	-1.96927755833232	0.517295964252727	-3.80686820392478	0.00014073769718686	0.56970619821241	NA	NA	NA	NA	NA	NA	NA	NA	1	2	4	4	-0.951622993357291
405.0653	1236.86332733716	-2.07695769597531	0.546579947097861	-3.79991565186977	0.000144745346098593	0.585929161007106	NA	NA	NA	NA	NA	NA	NA	NA	2	2	4	4	-1.01136184268338
774.1749	169.090840143817	2.08914427453563	0.549793606398537	3.79987007892056	0.00014477196669866	0.586036921196174	NA	NA	NA	NA	NA	NA	NA	NA	2	2	4	4	0.887132774314386
334.1257	2816.85211903433	-1.95302517804416	0.514763381084977	-3.79402507988765	0.000148224692457641	0.600013555068532	NA	NA	NA	NA	NA	NA	NA	NA	2	2	4	4	-0.938598207775722
471.0946	1027.42252679728	-1.79980932705012	0.474599623046477	-3.79226876645427	0.000149277226708854	0.604274213717439	NA	NA	NA	NA	NA	NA	NA	NA	1	2	4	4	-0.834538784458688
397.1616	790.474119908728	-1.67194167331769	0.440930629913214	-3.79184742426891	0.000149530775689364	0.605300579990546	NA	NA	NA	NA	NA	NA	NA	NA	2	2	4	4	-0.74981032027262
512.0765	2009.87235644571	3.12499088072546	0.824468329552426	3.79031039606083	0.000150459146921254	0.609058626737234	NA	NA	NA	NA	NA	NA	NA	NA	0	2	3	4	1.46033840824862
357.2475	2839.30474301902	-1.94442973408701	0.51316648844418	-3.78908166817779	0.000151205203492948	0.612078663739455	NA	NA	NA	NA	NA	NA	NA	NA	2	2	4	4	-0.931226485308914
272.0895	1643.3958226639	-1.71825340835552	0.453736093614368	-3.786900430751	0.000152538188535116	0.617474587190151	NA	NA	NA	NA	NA	NA	NA	NA	1	2	4	4	-0.780116926795474
257.0667	870.430692982733	-1.76514314657639	0.466129265055863	-3.78681039553448	0.000152593447349238	0.617698274869716	NA	NA	NA	NA	NA	NA	NA	NA	0	2	3	4	-0.811157626837921
211.1091	1013.89520690731	-2.14981853213711	0.567715516541155	-3.78678839929375	0.000152606950332606	0.61775293494639	NA	NA	NA	NA	NA	NA	NA	NA	1	2	2	4	-1.05812812921578
384.2755	7064.39289780522	-1.91945978278337	0.506884283249852	-3.78678101928292	0.000152611481002533	0.617771275098253	NA	NA	NA	NA	NA	NA	NA	NA	0	2	4	4	-0.907610020924876
438.2471	1245.51547272405	-1.98769135746816	0.525112192651743	-3.78526986286606	0.000153541868674171	0.621537484393043	NA	NA	NA	NA	NA	NA	NA	NA	2	2	4	4	-0.961026124709285
831.2138	180.318196637289	2.1919438200566	0.580123934605002	3.77840611170278	0.000157835336966656	0.638917444041024	NA	NA	NA	NA	NA	NA	NA	NA	0	2	4	4	0.94137578520743
460.2284	1212.89881079284	-1.95010219088279	0.516216555440725	-3.77768238993782	0.000158294571961975	0.640776427302073	NA	NA	NA	NA	NA	NA	NA	NA	2	2	4	4	-0.934905995916474
252.0308	861.866848180397	-1.91048310262904	0.505819243277737	-3.77700755362529	0.000158723919550998	0.642514426342439	NA	NA	NA	NA	NA	NA	NA	NA	0	2	3	4	-0.90223168198809
343.0252	3305.18100246854	-1.60621720344884	0.42560180311927	-3.77399059796445	0.000160656817840778	0.650338798619468	NA	NA	NA	NA	NA	NA	NA	NA	1	2	3	4	-0.714787631463288
215.1106	804.890685225369	-1.81469042492819	0.480906519824814	-3.77347852466058	0.000160987082915184	0.651675711640666	NA	NA	NA	NA	NA	NA	NA	NA	2	2	4	4	-0.844699890029511
401.9795	1554.29204943285	-2.03680605819923	0.539881687333173	-3.77268965772916	0.000161497118318625	0.653740334953795	NA	NA	NA	NA	NA	NA	NA	NA	2	2	4	4	-0.987818964676991
420.156	1791.53860938026	-2.26966683355029	0.602235219074277	-3.76873813032571	0.000164074909960165	0.664175235518748	NA	NA	NA	NA	NA	NA	NA	NA	2	2	4	4	-1.12733172023188
378.055	2765.17848979529	-1.72683053518225	0.458546245922593	-3.76588086924116	0.000165962916409435	0.671817885625394	NA	NA	NA	NA	NA	NA	NA	NA	2	2	0	4	-0.784157904474843
405.1279	5906.53736703684	-2.26220173309662	0.601396973057065	-3.76157818287184	0.000168844625850704	0.683483045443651	NA	NA	NA	NA	NA	NA	NA	NA	1	2	4	4	-1.12396703491982
328.1515	1232.09685569953	-1.65559015322045	0.440323378797927	-3.75994151784576	0.000169953082584475	0.687970078301954	NA	NA	NA	NA	NA	NA	NA	NA	2	2	4	4	-0.741165573619641
385.2787	1460.37402521239	-1.9969731518414	0.531178932278744	-3.75951121268014	0.000170245647770877	0.68915438217651	NA	NA	NA	NA	NA	NA	NA	NA	2	2	4	4	-0.967659194268863
415.172	1780.98065228871	-1.68646281121518	0.448872586573186	-3.75710805618603	0.00017188828745205	0.695803787605897	NA	NA	NA	NA	NA	NA	NA	NA	2	2	4	4	-0.762485559967377
381.1391	1210.18344939324	-1.43584783776277	0.382392962626119	-3.75490131382638	0.000173409790010184	0.701962829961225	NA	NA	NA	NA	NA	NA	NA	NA	1	2	4	4	-0.600943365173221
406.1317	2039.92452971907	-2.08251349819254	0.555462518971361	-3.74915215170425	0.000177433417118157	0.718250472494301	NA	NA	NA	NA	NA	NA	NA	NA	0	2	2	4	-1.014344238484
384.15	1759.11943600537	-2.12073606189173	0.565723568752959	-3.74871435278282	0.000177743386488482	0.719505228505373	NA	NA	NA	NA	NA	NA	NA	NA	0	2	2	4	-1.03751609384809
451.193	1448.64686609378	-2.02480603513486	0.540249843246803	-3.74790675174682	0.000178316518715116	0.72182526775879	NA	NA	NA	NA	NA	NA	NA	NA	1	2	4	4	-0.982018309402924
896.6452	142.88233466653	1.81632774524324	0.484796917249942	3.74657445337429	0.000179265813762333	0.725668014109925	NA	NA	NA	NA	NA	NA	NA	NA	2	2	4	4	0.76806961151362
461.327	755.021051672999	-2.04349370395281	0.545574099078554	-3.74558416061936	0.000179974497942476	0.728536767671144	NA	NA	NA	NA	NA	NA	NA	NA	2	2	4	4	-0.993653049616758
783.2884	170.189236001328	2.09906378287346	0.560465909933861	3.74521223444468	0.000180241339629972	0.729616942822126	NA	NA	NA	NA	NA	NA	NA	NA	2	2	4	4	0.89243856071156
247.0939	855.619470096647	-2.06589034264207	0.551867811226765	-3.74345142190796	0.000181509707027454	0.734751294047133	NA	NA	NA	NA	NA	NA	NA	NA	1	2	4	4	-1.00443765952964
230.1148	934.722535883547	-2.02511905311717	0.542771403501661	-3.73107175516658	0.000190666902725603	0.771819622233241	NA	NA	NA	NA	NA	NA	NA	NA	2	2	0	4	-0.982982788309249
394.0844	806.114923598634	-1.84706291183809	0.495513381166896	-3.72757423318902	0.00019333162601074	0.782606422091475	NA	NA	NA	NA	NA	NA	NA	NA	2	2	4	4	-0.861831853726508
378.2261	2250.9083439646	-2.0415770912565	0.548159330136877	-3.72442277092449	0.000195762627711721	0.792447116977048	NA	NA	NA	NA	NA	NA	NA	NA	0	2	3	4	-0.99170460421055
383.0838	689.830961271465	-1.87055710879755	0.502732056561564	-3.72078343599416	0.000198605699384575	0.803955871108761	NA	NA	NA	NA	NA	NA	NA	NA	2	2	4	4	-0.87397623453973
240.0992	666.60984454968	-1.89621964947148	0.510675967610023	-3.71315622770706	0.000204690442547666	0.828586911432951	NA	NA	NA	NA	NA	NA	NA	NA	2	2	4	4	-0.895100895636387
321.1069	765.893646082578	-1.77752123566317	0.478717199556714	-3.71309248405768	0.000204742025294292	0.828795718391294	NA	NA	NA	NA	NA	NA	NA	NA	2	2	4	4	-0.819456567736142
296.0567	2171.3031308163	-1.58621887134279	0.427671796528946	-3.70896300438047	0.000208109829478642	0.842428589729542	NA	NA	NA	NA	NA	NA	NA	NA	2	2	4	4	-0.706359852435054
407.1159	1577.4314652834	-1.78019843577779	0.480268623766331	-3.70667236559665	0.000210000329667739	0.850081334495009	NA	NA	NA	NA	NA	NA	NA	NA	1	2	4	4	-0.822791979255443
205.0832	606.959795060602	-1.94095553191366	0.523767694526655	-3.70575648745913	0.00021076072236135	0.853159404118747	NA	NA	NA	NA	NA	NA	NA	NA	0	2	2	4	-0.926644750338792
991.6559	180.420009729482	2.19227120202714	0.591740997899764	3.70478166935882	0.000211572889251217	0.856447055688925	NA	NA	NA	NA	NA	NA	NA	NA	2	2	4	4	0.942303259561462
743.1071	151.784137882285	1.91429879829044	0.516738614775525	3.70457856942242	0.000211742470933167	0.857133522337461	NA	NA	NA	NA	NA	NA	NA	NA	2	2	4	4	0.807853661946492
251.0791	1978.19699228649	-2.12940356144314	0.575037662806764	-3.70306798871138	0.000213007766630917	0.862255439321953	NA	NA	NA	NA	NA	NA	NA	NA	2	2	4	4	-1.04570760130939
228.088	717.356243665295	-1.8936415964645	0.511417578567542	-3.70273075432507	0.000213291209421436	0.863402815737974	NA	NA	NA	NA	NA	NA	NA	NA	2	2	4	4	-0.893325302093412
235.0315	783.184224121144	-1.98214594770962	0.535772753830361	-3.6996019927083	0.000215937847328827	0.874116405987092	NA	NA	NA	NA	NA	NA	NA	NA	0	2	2	4	-0.958196290384769
371.0838	2942.26840172406	-1.68657002455869	0.456404360423762	-3.69534161109405	0.000219591339186398	0.888905741026541	NA	NA	NA	NA	NA	NA	NA	NA	0	2	4	4	-0.763281823395548
457.1414	2354.61033541537	-1.62839187908361	0.441753288763947	-3.68620205101347	0.000227625654273077	0.921428648497415	NA	NA	NA	NA	NA	NA	NA	NA	2	2	4	4	-0.726362614755154
503.0783	450.012027147156	2.22718160271354	0.60526180291359	3.6796995812265	0.000233508877479488	0.945243936036967	NA	NA	NA	NA	NA	NA	NA	NA	2	2	4	4	0.960081992367387
287.1362	1660.08410695731	-1.7506478149225	0.476191575159085	-3.676351926927	0.000236593079451581	0.957728785620001	NA	NA	NA	NA	NA	NA	NA	NA	0	2	2	4	-0.804558492287898
336.1203	844.52544039778	-1.68179727802002	0.457486493104967	-3.67616815658455	0.000236763489372797	0.958418604981083	NA	NA	NA	NA	NA	NA	NA	NA	2	2	4	4	-0.758511468332844
515.1625	211.006786600719	2.44069400968546	0.664228985211908	3.67447682053021	0.000238337279023419	0.9647893054868	NA	NA	NA	NA	NA	NA	NA	NA	2	2	4	4	1.06544941951398
432.2095	645.801404345004	-1.92609912533547	0.52488050286037	-3.66959548857134	0.000242934581370641	0.983399185388356	NA	NA	NA	NA	NA	NA	NA	NA	2	2	3	4	-0.913014742901353
213.1248	2135.50898360261	-1.73176799691895	0.473046516386308	-3.66088309908347	0.00025134742719466	1	NA	NA	NA	NA	NA	NA	NA	NA	2	2	4	4	-0.78983688725425
396.9967	830.95314772844	-2.14080338255245	0.585118101461312	-3.6587543219153	0.000253444154043107	1	NA	NA	NA	NA	NA	NA	NA	NA	1	2	2	4	-1.0529331673898
353.0368	1321.62898973563	-2.2540636009776	0.616326216205355	-3.65725737719805	0.000254928371785055	1	NA	NA	NA	NA	NA	NA	NA	NA	2	2	4	4	-1.1183873308874
379.1721	3564.24983638852	-1.69966682019204	0.464947635025786	-3.6556091313332	0.000256572030803259	1	NA	NA	NA	NA	NA	NA	NA	NA	0	2	2	4	-0.771271272865258
229.0546	1065.11735042381	-1.76455877687422	0.48304387420661	-3.65299897400102	0.000259195267350184	1	NA	NA	NA	NA	NA	NA	NA	NA	0	2	3	4	-0.810330806522499
378.0643	920.331148703787	-1.50043082801708	0.410741554097264	-3.65298035479941	0.000259214069864021	1	NA	NA	NA	NA	NA	NA	NA	NA	2	2	4	4	-0.642101378035582
233.0669	3430.76543924973	-1.79951969129473	0.493950782482774	-3.64311537730479	0.000269358026025326	1	NA	NA	NA	NA	NA	NA	NA	NA	0	2	3	4	-0.833695916609921
231.0447	1051.19948848388	-1.8166318772278	0.498902273046242	-3.6412579684908	0.000271309112170546	1	NA	NA	NA	NA	NA	NA	NA	NA	2	2	4	4	-0.847253810962937
737.1631	151.919929926969	1.91630532914327	0.526717698920945	3.63820189271993	0.000274548172849128	1	NA	NA	NA	NA	NA	NA	NA	NA	1	2	4	4	0.809504539804218
516.0633	408.218432509774	3.45388882778254	0.950077987648236	3.63537401422391	0.000277577624026035	1	NA	NA	NA	NA	NA	NA	NA	NA	0	2	3	4	1.66341028663965
483.1422	804.679846551085	2.47023263166238	0.679662192536272	3.63450057806554	0.000278519632980972	1	NA	NA	NA	NA	NA	NA	NA	NA	2	2	4	4	1.07919981015553
461.189	2107.99859677754	-1.98260139318212	0.545688681566456	-3.63320966726094	0.000279917379438979	1	NA	NA	NA	NA	NA	NA	NA	NA	1	2	4	4	-0.959138715054233
289.0681	1704.15978666899	-2.81953495478122	0.776208387314988	-3.63244587517842	0.000280747475162748	1	NA	NA	NA	NA	NA	NA	NA	NA	1	2	3	4	-1.34719854752797
320.0923	1157.51690289141	-1.33074922119032	0.366604832396938	-3.62992820495467	0.000283500062843895	1	NA	NA	NA	NA	NA	NA	NA	NA	2	2	2	4	-0.548976367399792
325.0421	2647.00492015346	-1.18429733058118	0.326316479136899	-3.62929060068809	0.000284201162292056	1	NA	NA	NA	NA	NA	NA	NA	NA	2	2	1	4	-0.457745007730807
322.0798	1450.79607412479	-1.44092810022478	0.39754100953774	-3.62460240743537	0.000289406329677838	1	NA	NA	NA	NA	NA	NA	NA	NA	2	2	4	4	-0.603797871108535
201.0882	996.869015869223	-1.70180601107415	0.470216840387964	-3.61919409281478	0.000295521928811227	1	NA	NA	NA	NA	NA	NA	NA	NA	0	2	4	4	-0.772875071132166
607.0077	1062.58335229753	-1.78646718820884	0.493729158737033	-3.61831412343289	0.000296528354873975	1	NA	NA	NA	NA	NA	NA	NA	NA	2	2	4	4	-0.826974161601843
208.0811	936.317862768672	-2.09372020174126	0.579351060812856	-3.61390587393363	0.000301618598101584	1	NA	NA	NA	NA	NA	NA	NA	NA	2	2	2	4	-1.02334605310808
382.1231	595.373476811337	-1.47580326367031	0.408812662508045	-3.60997444310147	0.000306227175729343	1	NA	NA	NA	NA	NA	NA	NA	NA	1	2	3	4	-0.625366591191421
845.229	192.414357068717	2.29473981530102	0.63661353385794	3.60460419588424	0.000312629007656609	1	NA	NA	NA	NA	NA	NA	NA	NA	2	2	1	4	0.993653049616758
351.0535	756.212058184557	-1.39067321509616	0.385966781429565	-3.60309042644889	0.000314456071470122	1	NA	NA	NA	NA	NA	NA	NA	NA	2	2	1	4	-0.57476581641898
366.0645	780.834674704766	-2.04306304580986	0.567172408918642	-3.60219046921749	0.000315547019635876	1	NA	NA	NA	NA	NA	NA	NA	NA	2	2	4	4	-0.9926783558332
365.2591	660.739292020764	-1.58578434579473	0.440320106676045	-3.60143523257598	0.000316465267571969	1	NA	NA	NA	NA	NA	NA	NA	NA	1	2	3	4	-0.7055961816483
240.028	11767.3929801945	-1.96006746063865	0.544377589786689	-3.60056603617112	0.000317525168407041	1	NA	NA	NA	NA	NA	NA	NA	NA	0	2	3	4	-0.946952845199672
374.157	1393.22121166636	-1.94436415520528	0.540117036478309	-3.59989414124574	0.000318346755355335	1	NA	NA	NA	NA	NA	NA	NA	NA	2	2	4	4	-0.930308576178463
282.1079	1947.44774393477	-1.89174843309547	0.52583784749222	-3.59758895659077	0.000321180664235325	1	NA	NA	NA	NA	NA	NA	NA	NA	0	2	3	4	-0.89243856071156
257.1255	7747.65126757266	-1.53442131924248	0.427468362631904	-3.58955528262985	0.000331242580472395	1	NA	NA	NA	NA	NA	NA	NA	NA	0	2	2	4	-0.67462986657158
405.0975	1452.62765790545	-1.6981112936343	0.473104882148046	-3.58929141868996	0.000331578011903324	1	NA	NA	NA	NA	NA	NA	NA	NA	1	2	4	4	-0.76886928776091
403.0793	1831.04579978391	-1.67709999357981	0.467337099768447	-3.58863012247641	0.000332420067722266	1	NA	NA	NA	NA	NA	NA	NA	NA	2	2	4	4	-0.752177708687318
331.1002	1051.64019135978	-1.36906403131455	0.38162688005647	-3.58744130159796	0.000333938876680496	1	NA	NA	NA	NA	NA	NA	NA	NA	0	2	4	4	-0.564963566589411
411.115	1409.11323522501	-2.26116422698398	0.630552116531085	-3.58600687826334	0.000335780105169501	1	NA	NA	NA	NA	NA	NA	NA	NA	2	2	4	4	-1.12061502626935
356.1462	808.671609770836	-1.82364824452918	0.509901564771117	-3.57647116722965	0.00034826370871367	1	NA	NA	NA	NA	NA	NA	NA	NA	1	2	4	4	-0.852378308395708
463.128	1838.0281590166	-1.93481190009659	0.541315564473603	-3.57427723693495	0.000351196663978605	1	NA	NA	NA	NA	NA	NA	NA	NA	1	2	4	4	-0.921172214434308
277.0742	1163.28589949136	5.00590561917816	1.40159831001366	3.57156938861417	0.000354848504757543	1	NA	NA	NA	NA	NA	NA	NA	NA	0	2	4	4	2.40962030217426
370.0735	645.619816898383	-1.90927102785984	0.534801265558041	-3.57005704888824	0.000356903491637637	1	NA	NA	NA	NA	NA	NA	NA	NA	2	2	4	4	-0.8995522775584
493.1393	1293.2233303422	-1.41302621825226	0.39661766762645	-3.5626910588943	0.000367072573564302	1	NA	NA	NA	NA	NA	NA	NA	NA	2	2	4	4	-0.5881580093631
297.1184	87359.7126427966	-1.53622412796419	0.432085465034182	-3.55537099088176	0.000377446117107602	1	NA	NA	NA	NA	NA	NA	NA	NA	1	2	4	4	-0.676125266493527
757.1673	156.905405774373	1.96804379387192	0.553583256485427	3.55509992546845	0.000377835465498699	1	NA	NA	NA	NA	NA	NA	NA	NA	0	2	4	4	0.840455552469367
420.0234	646.449031285176	-1.94307880093104	0.547212574242975	-3.55086650488456	0.000383965117983963	1	NA	NA	NA	NA	NA	NA	NA	NA	0	2	3	4	-0.929391450217608
375.9723	1041.69962641959	-1.67694195132589	0.472529996074632	-3.54885820002215	0.000386905370682524	1	NA	NA	NA	NA	NA	NA	NA	NA	1	2	3	4	-0.751388111378639
199.0783	1061.21266925856	-1.80040080163585	0.508060552928595	-3.54367366499499	0.000394593334922195	1	NA	NA	NA	NA	NA	NA	NA	NA	2	2	3	4	-0.835382245603139
298.1216	5648.46611054091	-1.21558318393482	0.343412216850178	-3.53972026704324	0.000400551354822017	1	NA	NA	NA	NA	NA	NA	NA	NA	2	2	4	4	-0.474998881020489
238.0724	748.741831728202	-1.91416636063865	0.540830246708395	-3.53931085084213	0.000401173150194905	1	NA	NA	NA	NA	NA	NA	NA	NA	2	2	4	4	-0.90491757943814
713.2891	162.549064992478	2.02481098629406	0.572661668130549	3.53578927834308	0.000406558850065548	1	NA	NA	NA	NA	NA	NA	NA	NA	2	2	4	4	0.855807109572262
929.6212	167.184226698815	2.06998553672911	0.585596413431464	3.53483301682033	0.000408032921219592	1	NA	NA	NA	NA	NA	NA	NA	NA	1	2	4	4	0.878344848389184
240.088	1470.8455112157	-1.85612256844456	0.525783839745786	-3.53020086988978	0.00041524427480999	1	NA	NA	NA	NA	NA	NA	NA	NA	2	2	0	4	-0.866154462990064
307.1512	140161.263677127	-1.77336546213551	0.50247774684591	-3.52924178884947	0.000416752175378436	1	NA	NA	NA	NA	NA	NA	NA	NA	0	2	4	4	-0.816130247828019
407.0743	831.145504733868	-1.68693450811607	0.478605755643256	-3.52468495881082	0.000423986707710548	1	NA	NA	NA	NA	NA	NA	NA	NA	0	2	3	4	-0.764078571065851
308.1546	11566.6610231873	-2.18598125565653	0.620725744743088	-3.52165392553724	0.000428863610829972	1	NA	NA	NA	NA	NA	NA	NA	NA	0	2	3	4	-1.08026599912776
313.1409	10899.23036966	-1.28792335736246	0.366249145797664	-3.5165224878749	0.00043723961841347	1	NA	NA	NA	NA	NA	NA	NA	NA	0	2	4	4	-0.515372610143026
608.9205	789.97155523139	-1.4979672219971	0.42612144712141	-3.51535279934009	0.000439170145989436	1	NA	NA	NA	NA	NA	NA	NA	NA	2	2	4	4	-0.639908455652266
379.0598	907.425064289173	-1.84304683249135	0.524302049737443	-3.51523865568388	0.000439358961367836	1	NA	NA	NA	NA	NA	NA	NA	NA	2	2	4	4	-0.859246001845259
202.0723	2140.78687418045	-1.81520817444828	0.516383630103131	-3.5152318327476	0.00043937025020567	1	NA	NA	NA	NA	NA	NA	NA	NA	0	2	4	4	-0.84555058415823
288.0704	1134.16031616762	-1.96482454189201	0.559174662790967	-3.51379394067165	0.000441755354121156	1	NA	NA	NA	NA	NA	NA	NA	NA	0	2	2	4	-0.9497524484487
300.1396	2322.71762769297	-1.87680947241571	0.534296885836524	-3.51267155427507	0.00044362550569394	1	NA	NA	NA	NA	NA	NA	NA	NA	0	2	3	4	-0.88185184513798
222.0498	5536.36541097193	-1.87836065462862	0.535117570927705	-3.5101831012056	0.000447798221811327	1	NA	NA	NA	NA	NA	NA	NA	NA	2	2	4	4	-0.882730289934662
340.0505	1483.09056176767	-1.11276245782285	0.318320984718788	-3.49572447699571	0.000472776599044066	1	NA	NA	NA	NA	NA	NA	NA	NA	2	2	3	4	-0.412592746711823
395.1786	1448.31714934859	-2.25371149407222	0.644738790580713	-3.49554195745275	0.00047310006549411	1	NA	NA	NA	NA	NA	NA	NA	NA	2	2	4	4	-1.11727556173691
501.3042	546.314486414639	2.38382575561373	0.682072572608933	3.49497377749053	0.000474108332701893	1	Sphingosine-1-phosphocholine	1	C23H49N2O5P	[M+(37Cl)]-	464.337911	501.3043626	-0.229800514	LMSP01060001	2	2	4	4	1.02737358890898
237.0619	1626.33852084601	-1.7292422758117	0.494974415290441	-3.49359931017245	0.000476555697454668	1	NA	NA	NA	NA	NA	NA	NA	NA	0	2	2	4	-0.786588647523126
213.0174	1232.23590503962	-1.87944358379677	0.5382684330229	-3.49164741696233	0.000480051477370686	1	3-propylmalic_acid,2,3-dimethyl-3-hydroxy-glutaric_acid,2-isopropyl-malic_acid,,2-dehydro-3-deoxy-D-gluconic_acid,2-Keto-3-deoxy-D-gluconic_acid	1	C7H12O5	[M+K-2H]-	176.068475	213.0170816	1.363270954	LMFA01170064,LMFA01170081,LMFA01170083,LMFA01050235,LMFA01050475,LMFA01050486	0	2	4	4	-0.884489226370623
315.1311	1626.20247394796	-1.51224067419074	0.433194398785171	-3.49090541897955	0.000481386635742294	1	NA	NA	NA	NA	NA	NA	NA	NA	2	2	4	4	-0.648698775730062
301.0809	2194.14952935622	-1.77549362326659	0.508731917689736	-3.49003780090995	0.000482952228598392	1	NA	NA	NA	NA	NA	NA	NA	NA	0	2	3	4	-0.817792276733616
314.9936	814.927971030252	-1.39672118473726	0.400565779139177	-3.48687096471107	0.00048870708821254	1	NA	NA	NA	NA	NA	NA	NA	NA	2	2	4	4	-0.578983690470557
433.1974	1157.63483911779	-1.55470678850992	0.446130449515445	-3.48487037860459	0.000492375499978519	1	NA	NA	NA	NA	NA	NA	NA	NA	0	2	4	4	-0.687389455711912
322.0134	770.618461790546	-1.42791958940735	0.409861402018417	-3.48390841971302	0.000494148540802015	1	NA	NA	NA	NA	NA	NA	NA	NA	2	2	4	4	-0.596670759267481
196.0981	834.05093305653	-1.95925788361378	0.562444670287971	-3.48346777401346	0.000494962706404774	1	NA	NA	NA	NA	NA	NA	NA	NA	0	2	4	4	-0.945090559239898
235.0633	7547.52170554688	-1.44413347120337	0.415487804977308	-3.47575417112964	0.000509419010400157	1	NA	NA	NA	NA	NA	NA	NA	NA	2	2	4	4	-0.60665730541771
349.0242	746.108617108301	-1.33857450202295	0.385283178730203	-3.47426146771981	0.000512261596189293	1	NA	NA	NA	NA	NA	NA	NA	NA	1	2	4	4	-0.553133267773387
450.2621	1564.41468059163	-4.78600845827958	1.38099830289646	-3.46561501794865	0.000529020193830778	1	NA	NA	NA	NA	NA	NA	NA	NA	1	2	4	4	-1.78132722979721
359.0821	726.419034068814	-1.49888898631141	0.432726380327738	-3.46382622935117	0.000532550411469442	1	NA	NA	NA	NA	NA	NA	NA	NA	0	2	4	4	-0.641370061285532
459.3113	714.248488001186	-2.03403333411905	0.587423087343783	-3.46263771026871	0.000534908107298925	1	NA	NA	NA	NA	NA	NA	NA	NA	0	2	4	4	-0.985881727146908
299.1363	25897.2741183427	-1.54916835980857	0.447550155672405	-3.46144077970676	0.000537292315623898	1	NA	NA	NA	NA	NA	NA	NA	NA	1	2	4	4	-0.682873388765472
216.088	758.505866196803	-1.86885050885447	0.539926065655023	-3.46130818223646	0.000537557049554329	1	NA	NA	NA	NA	NA	NA	NA	NA	1	2	4	4	-0.872233453279828
388.2784	1514.06340329485	-4.55244947235373	1.31541866054985	-3.46083692506749	0.000538498909295178	1	NA	NA	NA	NA	NA	NA	NA	NA	2	2	4	4	-1.76413936185553
355.151	1877.63174201833	-1.44957645150828	0.418949303212967	-3.46002831462261	0.000540118590369985	1	NA	NA	NA	NA	NA	NA	NA	NA	0	2	2	4	-0.608088883356781
445.3529	1765.41629280541	-1.91801063106944	0.554386199049336	-3.45970125944415	0.000540774984030422	1	NA	NA	NA	NA	NA	NA	NA	NA	0	2	4	4	-0.906711810141846
421.0242	1286.92467879653	-2.22314468701678	0.643191380649277	-3.45642798380258	0.000547385452759852	1	NA	NA	NA	NA	NA	NA	NA	NA	1	2	4	4	-1.10076190234796
438.181	2595.40174599491	-1.69194946960358	0.489582694060496	-3.45590130151642	0.000548456106302402	1	NA	NA	NA	NA	NA	NA	NA	NA	2	2	4	4	-0.76647173050309
624.0688	872.635835659536	2.79480021332916	0.808786365515757	3.45554813049666	0.000549175133900981	1	NA	NA	NA	NA	NA	NA	NA	NA	0	2	2	4	1.27414494885985
789.1862	140.147904193468	1.78346403746803	0.516192901853599	3.45503402131989	0.00055022338819901	1	NA	NA	NA	NA	NA	NA	NA	NA	0	2	2	4	0.752177708687318
204.0515	757.506855145955	-1.84421786511714	0.534264609996541	-3.45188101665405	0.000556693153901653	1	NA	NA	NA	NA	NA	NA	NA	NA	2	2	4	4	-0.860107313392395
396.0653	1499.12515714805	-1.46227468682435	0.424576991624345	-3.44407425666187	0.000573018301379876	1	NA	NA	NA	NA	NA	NA	NA	NA	1	2	4	4	-0.61814514221343
341.1466	1903.1592172225	-1.43468884184451	0.416595145883978	-3.44384435589191	0.000573505749507292	1	NA	NA	NA	NA	NA	NA	NA	NA	0	2	2	4	-0.600230504035998
717.7452	134.089983258103	1.71055533746897	0.497001666109344	3.44174970450227	0.000577964762115549	1	NA	NA	NA	NA	NA	NA	NA	NA	2	2	4	4	0.711717138712112
771.0321	138.453434112023	1.76367107010978	0.512461371055249	3.44156880835344	0.000578351357189869	1	NA	NA	NA	NA	NA	NA	NA	NA	1	2	4	4	0.741165573619641
356.0639	1377.09386783748	-1.36127161024081	0.395707231476958	-3.44009788539858	0.00058150383234316	1	NA	NA	NA	NA	NA	NA	NA	NA	2	2	4	4	-0.560082781890968
385.134	1911.98653764036	-1.19439260903126	0.347620151526123	-3.43591303262379	0.000590560512077422	1	NA	NA	NA	NA	NA	NA	NA	NA	2	2	4	4	-0.465027802877748
467.1406	1002.70836412888	-1.95940140535215	0.570426743231335	-3.43497465468151	0.000592609251388213	1	NA	NA	NA	NA	NA	NA	NA	NA	0	2	4	4	-0.94602129210663
330.167	767.649875426819	-1.48078070793194	0.431461946948087	-3.43200766233529	0.000599130630524288	1	NA	NA	NA	NA	NA	NA	NA	NA	2	2	0	4	-0.62898955865196
383.1039	1293.96662054543	-1.93934823618456	0.565543739860735	-3.42917461461446	0.000605419886729552	1	NA	NA	NA	NA	NA	NA	NA	NA	0	2	4	4	-0.92481749454809
288.1567	1539.56128242394	-1.42561084245543	0.416447531336439	-3.42326640256565	0.000618734062496432	1	NA	NA	NA	NA	NA	NA	NA	NA	2	2	4	4	-0.594538538868994
283.1031	48846.9508547964	-1.13446604467541	0.331926048881929	-3.41782770137138	0.000631230534039611	1	NA	NA	NA	NA	NA	NA	NA	NA	1	2	3	4	-0.426241705736441
250.0813	804.68122004045	-1.70892170216024	0.500128838769501	-3.41696292972188	0.000633239015796432	1	NA	NA	NA	NA	NA	NA	NA	NA	0	2	4	4	-0.77689329486401
421.09	822.572495279986	-1.69941625636343	0.49856510057906	-3.4086145508172	0.000652936653776073	1	NA	NA	NA	NA	NA	NA	NA	NA	1	2	4	4	-0.770470117316377
256.0941	1006.3695195833	-1.72458312351788	0.506257986773257	-3.40653020510328	0.000657942698321898	1	NA	NA	NA	NA	NA	NA	NA	NA	0	2	2	4	-0.783348686012264
216.0315	867.961357557956	-1.92002630066883	0.564092104981978	-3.40374609697856	0.000664685071819849	1	NA	NA	NA	NA	NA	NA	NA	NA	0	2	3	4	-0.910309058028426
373.296	740.081522156239	-1.70319948852964	0.501476208733187	-3.39637147060716	0.000682856186527507	1	NA	NA	NA	NA	NA	NA	NA	NA	0	2	3	4	-0.774480859833031
950.5399	171.424240468254	2.11017649415551	0.622648432264536	3.38903365817677	0.000701394005701642	1	NA	NA	NA	NA	NA	NA	NA	NA	2	2	4	4	0.897769590230531
201.1246	1790.44639497331	-1.6391220622088	0.484227181205777	-3.38502695806381	0.000711712643603094	1	NA	NA	NA	NA	NA	NA	NA	NA	0	2	3	4	-0.730242593074726
592.9464	1738.92965091675	-1.62124892175075	0.479035744275575	-3.38440072818051	0.000713338089941262	1	NA	NA	NA	NA	NA	NA	NA	NA	1	2	4	4	-0.722493540583999
302.136	3732.70711211591	-1.59375872681333	0.47107466946901	-3.38324013178165	0.000716359664799236	1	NA	NA	NA	NA	NA	NA	NA	NA	2	2	4	4	-0.707888431400006
354.1282	823.886595744304	-1.39354720734284	0.411930015571088	-3.38297078306097	0.000717062603428274	1	NA	NA	NA	NA	NA	NA	NA	NA	2	2	4	4	-0.576873470587999
239.0653	977.361187445063	-1.66297905328913	0.491815049160576	-3.38130981580877	0.000721411528647277	1	NA	NA	NA	NA	NA	NA	NA	NA	0	2	4	4	-0.745088100132595
368.1916	1557.51125067034	-1.63149645334792	0.482923246539863	-3.37837630521529	0.000729152273889452	1	NA	NA	NA	NA	NA	NA	NA	NA	2	2	4	4	-0.727913290881644
314.1366	1045.87689796252	-1.62021794787178	0.47985062686743	-3.37650480619129	0.000734130894258507	1	NA	NA	NA	NA	NA	NA	NA	NA	2	2	2	4	-0.72172102377185
391.1076	951.275991019835	-1.95047720998828	0.577678901000401	-3.37640375407604	0.000734400612686127	1	NA	NA	NA	NA	NA	NA	NA	NA	2	2	4	4	-0.935827852758409
235.0825	1268.37301331876	-1.81606091808826	0.537996065197063	-3.37560260300983	0.000736542226623119	1	NA	NA	NA	NA	NA	NA	NA	NA	2	2	3	4	-0.846401890636021
334.0883	1395.68890050918	-1.62231464862836	0.480983663753076	-3.37291008174699	0.000743782378318291	1	NA	NA	NA	NA	NA	NA	NA	NA	2	2	4	4	-0.724039869389223
237.0883	877.559549782522	-1.77972466529059	0.527657862610803	-3.37287623553011	0.000743873809541335	1	NA	NA	NA	NA	NA	NA	NA	NA	0	2	4	4	-0.821957269290474
251.0153	833.202559749465	-1.73828119434169	0.515477872409968	-3.37217422391937	0.0007457725591925	1	NA	NA	NA	NA	NA	NA	NA	NA	2	2	4	4	-0.797176093538629
391.0964	684.043097491876	-1.51533619070843	0.450151254759881	-3.36628227664663	0.000761887002149565	1	NA	NA	NA	NA	NA	NA	NA	NA	1	2	4	4	-0.653849662340866
391.1211	696.420520071797	-1.28918668320031	0.382991034350739	-3.36610146863042	0.000762386586205032	1	NA	NA	NA	NA	NA	NA	NA	NA	0	2	3	4	-0.516732605657592
298.1147	1857.17036752317	-2.21768097829265	0.658901218253106	-3.36572602517296	0.000763424932049521	1	NA	NA	NA	NA	NA	NA	NA	NA	1	2	4	4	-1.09749503049733
289.0809	8766.68663743835	-1.53338290227207	0.455680139359814	-3.36504220795386	0.000765319506750039	1	NA	NA	NA	NA	NA	NA	NA	NA	0	2	4	4	-0.670897946429888
257.078	2663.15779552425	-1.53277244033886	0.455607330551738	-3.36424007595022	0.00076754744610985	1	NA	NA	NA	NA	NA	NA	NA	NA	1	2	4	4	-0.668663274446022
460.1035	1012.22298724448	-1.71030922825762	0.508894299404457	-3.36083393006985	0.000777075331203237	1	NA	NA	NA	NA	NA	NA	NA	NA	2	2	4	4	-0.777698444981864
353.2445	1054.10167040109	-3.53408711549904	1.05237654322103	-3.35819639677847	0.000784528505057037	1	NA	NA	NA	NA	NA	NA	NA	NA	2	2	0	4	-1.56694844006882
540.1572	16446.8859791177	8.84759284822709	2.6355229882166	3.35705394632663	0.000787777405336018	1	NA	NA	NA	NA	NA	NA	NA	NA	2	2	4	4	3.61805617194568
382.1006	11351.1117138838	-1.86752068373185	0.556367511982788	-3.35663144146639	0.000788982084452643	1	NA	NA	NA	NA	NA	NA	NA	NA	2	2	0	4	-0.870493317224342
289.1156	1486.84032299673	-1.90994065725178	0.569200929054585	-3.35547705521862	0.00079228228504705	1	NA	NA	NA	NA	NA	NA	NA	NA	2	2	4	4	-0.901337828234734
204.0861	3563.30043236196	-1.63478046115993	0.487809243695001	-3.3512699529369	0.000804418435869086	1	NA	NA	NA	NA	NA	NA	NA	NA	2	2	4	4	-0.728689285582566
433.1432	1182.43741000108	-1.42207965255619	0.424421035272626	-3.3506342390469	0.000806267200129234	1	NA	NA	NA	NA	NA	NA	NA	NA	2	2	4	4	-0.592409018040229
299.1336	965.429944439148	-1.91436092622697	0.572168197221633	-3.34580099964106	0.000820452556325615	1	NA	NA	NA	NA	NA	NA	NA	NA	2	2	3	4	-0.905814330283047
365.1567	1171.98585495613	-1.75220832046938	0.523860570281292	-3.3447990168997	0.000823422161655165	1	NA	NA	NA	NA	NA	NA	NA	NA	2	2	4	4	-0.80538146466752
354.1055	3657.70871869083	-1.31609628647387	0.393908690214086	-3.34112021178963	0.000834410869365869	1	NA	NA	NA	NA	NA	NA	NA	NA	0	2	2	4	-0.53587474869969
352.0028	632.317247133821	-1.34645808009297	0.40327438965779	-3.33881375714325	0.000841369536895323	1	NA	NA	NA	NA	NA	NA	NA	NA	2	2	4	4	-0.554521024402604
345.0291	649.142231692382	-1.26172767420068	0.378195569327572	-3.336177831073	0.00084938812487344	1	NA	NA	NA	NA	NA	NA	NA	NA	2	2	4	4	-0.501824417085363
368.144	691.425536469982	-1.72838333249296	0.518318691182733	-3.33459580349885	0.000854234687276886	1	NA	NA	NA	NA	NA	NA	NA	NA	2	2	4	4	-0.785777884043955
284.106	2578.64451488646	-1.31589300879145	0.395548416903834	-3.32675584721497	0.00087863320318983	1	NA	NA	NA	NA	NA	NA	NA	NA	2	2	4	4	-0.535187750844506
244.1305	3085.89889370754	-1.62724875500526	0.489159011197335	-3.32662532582641	0.000879044808915482	1	NA	NA	NA	NA	NA	NA	NA	NA	2	2	4	4	-0.724813683273773
857.5371	128.03242437463	1.63353729425422	0.491354405003793	3.3245601904019	0.0008855811524899	1	NA	NA	NA	NA	NA	NA	NA	NA	0	2	3	4	0.676125266493527
359.0884	1140.26998195737	-1.26346836182567	0.380186391293297	-3.32328665823012	0.000889634428387028	1	NA	NA	NA	NA	NA	NA	NA	NA	0	2	2	4	-0.503850722708187
416.3096	2219.20768979946	-3.68222020837286	1.10910808107542	-3.31998321101625	0.000900228618014648	1	NA	NA	NA	NA	NA	NA	NA	NA	2	2	4	4	-1.59817979867632
286.1046	939.459549078831	-1.70048457368065	0.51269046898142	-3.3167860074697	0.000910593325448366	1	NA	NA	NA	NA	NA	NA	NA	NA	2	2	0	4	-0.772072923760944
447.1082	6889.9577554691	-1.24374945803769	0.376749665967308	-3.30126227144581	0.000962508631429469	1	NA	NA	NA	NA	NA	NA	NA	NA	2	2	2	4	-0.493739653969936
242.1841	1217.77946498242	-1.99415961441561	0.604926539844903	-3.29653186472344	0.000978865099083993	1	NA	NA	NA	NA	NA	NA	NA	NA	1	2	3	4	-0.965759695997638
246.1098	720.994944268361	-1.88834032156212	0.573159190484905	-3.2946175389154	0.000985557178340736	1	NA	NA	NA	NA	NA	NA	NA	NA	2	2	1	4	-0.891552520508609
240.9983	1417.07938480401	-2.13041464556403	0.647221617424944	-3.29163085442073	0.000996082648039609	1	NA	NA	NA	NA	NA	NA	NA	NA	1	2	4	4	-1.04673647972528
518.9736	1240.36440854978	2.51468329228318	0.765147495957373	3.28653404156638	0.00101428513611796	1	NA	NA	NA	NA	NA	NA	NA	NA	0	2	2	4	1.10294635963932
393.0294	1989.01715236015	-1.6797839378222	0.511163361247786	-3.28619784822161	0.00101549655773122	1	NA	NA	NA	NA	NA	NA	NA	NA	1	2	4	4	-0.75534080079948
234.0669	1396.62292465065	-1.49030592713056	0.454399443514606	-3.27972656745266	0.00103907739972511	1	NA	NA	NA	NA	NA	NA	NA	NA	2	2	0	4	-0.63626040437437
395.0952	4930.97394490249	-1.67969812913163	0.512781055649951	-3.2756633862041	0.00105414120212133	1	NA	NA	NA	NA	NA	NA	NA	NA	2	2	3	4	-0.754549320230131
227.1402	7867.81957646222	-1.54081108025322	0.471016027749259	-3.27124978658572	0.00107073291583779	1	NA	NA	NA	NA	NA	NA	NA	NA	0	2	2	4	-0.678371206190154
802.0917	239.243457793294	2.63645101002214	0.806241186176225	3.27005250442003	0.00107527524164829	1	NA	NA	NA	NA	NA	NA	NA	NA	2	2	3	4	1.1746604143455
307.0891	2175.88180911818	-1.8416605197366	0.563764453114376	-3.26671983230373	0.0010880129754516	1	NA	NA	NA	NA	NA	NA	NA	NA	1	2	4	4	-0.858385327265025
808.9579	160.744720897743	2.00617479206745	0.614628120455697	3.26404654342862	0.00109833120948502	1	NA	NA	NA	NA	NA	NA	NA	NA	2	2	4	4	0.849813270114544
964.6279	152.647893999904	1.92222778921995	0.588925286058508	3.26395866288035	0.00109867193796683	1	NA	NA	NA	NA	NA	NA	NA	NA	2	2	1	4	0.815300078309026
296.2233	1522.94830331924	-3.55415057445118	1.08909165394973	-3.26340814527555	0.00110080861754168	1	NA	NA	NA	NA	NA	NA	NA	NA	1	2	4	4	-1.57102471934274
864.5699	132.439495026984	1.68931640900353	0.51780554435075	3.26245330401334	0.00110452368065194	1	NA	NA	NA	NA	NA	NA	NA	NA	2	2	4	4	0.702545602416583
410.0808	2446.66235916967	-1.37025924710511	0.42040210392295	-3.25940149756303	0.00111647542935045	1	NA	NA	NA	NA	NA	NA	NA	NA	2	2	4	4	-0.566360546967687
408.0374	1032.95713878193	-1.45353294794403	0.446243323380739	-3.25726542401143	0.00112491192182442	1	NA	NA	NA	NA	NA	NA	NA	NA	2	2	4	4	-0.611673296411136
263.0737	946.078611416391	-1.29834597209518	0.39904749911751	-3.25361260242568	0.00113947555560025	1	NA	NA	NA	NA	NA	NA	NA	NA	0	2	3	4	-0.522182190646271
278.9508	1778.52082346206	-1.51667628592466	0.466763224913901	-3.24934828831989	0.0011566975960391	1	NA	NA	NA	NA	NA	NA	NA	NA	2	2	4	4	-0.656800824877945
245.0782	1461.98412506294	-1.7298435674687	0.53277950462495	-3.24682828909949	0.00116698773732146	1	NA	NA	NA	NA	NA	NA	NA	NA	0	2	2	4	-0.788211727829499
389.1675	4359.50843714156	-1.54282257456636	0.475192246498664	-3.24673347668078	0.0011673765397345	1	NA	NA	NA	NA	NA	NA	NA	NA	2	2	4	4	-0.679120613255299
436.7704	959.589793424603	-2.04115780760731	0.628949255967032	-3.24534577033397	0.00117308089717974	1	NA	NA	NA	NA	NA	NA	NA	NA	1	2	2	4	-0.990731792007614
405.9616	826.795609555914	-1.49681522804034	0.461794843786244	-3.24129913571141	0.00118986254222668	1	NA	NA	NA	NA	NA	NA	NA	NA	1	2	4	4	-0.637718606222224
390.1515	822.197922866369	-1.73388334585915	0.534985801460542	-3.24098946388025	0.00119115586361211	1	NA	NA	NA	NA	NA	NA	NA	NA	0	2	3	4	-0.790650249645182
360.0924	956.763300512507	-1.50483031261824	0.464957098150437	-3.23649282612166	0.00121008267997584	1	NA	NA	NA	NA	NA	NA	NA	NA	2	2	4	4	-0.646496518650299
229.0334	836.350518621612	-1.50150200075713	0.464086478610488	-3.23539269071735	0.00121475536988315	1	NA	NA	NA	NA	NA	NA	NA	NA	0	2	3	4	-0.643565042968907
384.2027	1394.72539427032	-1.65659499286522	0.512165101087355	-3.23449409057388	0.00121858442379303	1	NA	NA	NA	NA	NA	NA	NA	NA	1	2	3	4	-0.741949165225736
420.9782	885.050675633255	-1.79417430975905	0.554995488219382	-3.23277278436152	0.00122595028457832	1	NA	NA	NA	NA	NA	NA	NA	NA	0	2	2	4	-0.82949042684434
442.9564	3935.28450871877	-1.22528776491042	0.379078112671649	-3.23228306766355	0.00122805339499993	1	NA	NA	NA	NA	NA	NA	NA	NA	2	2	4	4	-0.481672538565628
271.1041	1358.44572840033	-1.87180809282428	0.580739281554418	-3.22314703392228	0.00126790452662455	1	NA	NA	NA	NA	NA	NA	NA	NA	2	2	0	4	-0.875721674367801
424.0856	1143.25602492648	-1.58498114954208	0.493165032563123	-3.21389604876176	0.00130947070813171	1	NA	NA	NA	NA	NA	NA	NA	NA	2	2	0	4	-0.704832922138805
346.9375	805.531606521912	-1.24496242310171	0.387421289358967	-3.2134589845634	0.00131146527560677	1	NA	NA	NA	NA	NA	NA	NA	NA	2	2	4	4	-0.495084861091859
432.2728	2805.06589909297	-1.71383236424732	0.533379188047431	-3.21315942326366	0.00131283395965904	1	NA	NA	NA	NA	NA	NA	NA	NA	2	2	0	4	-0.778504099571712
322.0404	738.506623552118	-1.29505144775146	0.403342528255584	-3.21079816044301	0.00132366871203388	1	NA	NA	NA	NA	NA	NA	NA	NA	0	2	2	4	-0.520818346187949
870.5488	159.397439184959	1.99220823121805	0.620502362323135	3.21063762555118	0.00132440832021103	1	NA	NA	NA	NA	NA	NA	NA	NA	2	2	4	4	0.844699890029511
355.1025	874.146247760458	-1.53471982451618	0.478543506363129	-3.20706436114839	0.00134096990923713	1	NA	NA	NA	NA	NA	NA	NA	NA	2	2	4	4	-0.675377377745907
399.1496	2127.99959350522	-1.51967630992499	0.473972177089937	-3.20625636562761	0.00134474124808968	1	NA	NA	NA	NA	NA	NA	NA	NA	0	2	3	4	-0.659757718853765
230.1399	856.212537712102	-1.83773922074731	0.574433323485832	-3.19922112038237	0.00137799434292569	1	NA	NA	NA	NA	NA	NA	NA	NA	2	2	4	4	-0.857525288073662
349.0994	1118.2037022032	-1.13702260649542	0.355460125621461	-3.19873461054888	0.00138032170660922	1	NA	NA	NA	NA	NA	NA	NA	NA	1	2	4	4	-0.427545717358968
352.2129	1566.42679372104	-1.53309396034907	0.479484282334695	-3.19738105467016	0.0013868159281918	1	NA	NA	NA	NA	NA	NA	NA	NA	0	2	2	4	-0.669407793602236
277.0837	1478.37536338937	-1.51616432070204	0.474294694916523	-3.19667147229824	0.0013902316777692	1	NA	NA	NA	NA	NA	NA	NA	NA	0	2	4	4	-0.655324530176945
366.1092	936.461969936042	-1.19464879727354	0.374364432103257	-3.19113862009206	0.00141713270283844	1	NA	NA	NA	NA	NA	NA	NA	NA	1	2	3	4	-0.465691094017716
325.0882	939.225352726121	-1.76835400341465	0.554273616139818	-3.19039902301352	0.00142076480493187	1	NA	NA	NA	NA	NA	NA	NA	NA	2	2	4	4	-0.813641422470985
315.1977	1434.86277403398	-3.41709591258631	1.07158797302259	-3.18881510301745	0.00142857219759097	1	NA	NA	NA	NA	NA	NA	NA	NA	0	2	4	4	-1.52563805343104
365.1833	697.459665784942	-1.65164434294986	0.518647831718774	-3.18451990337333	0.00144994339527651	1	NA	NA	NA	NA	NA	NA	NA	NA	2	2	3	4	-0.738817523714374
301.1519	1321.60003344741	-1.47662065401841	0.463783464055994	-3.18385791745291	0.00145326325852907	1	NA	NA	NA	NA	NA	NA	NA	NA	2	2	4	4	-0.626814790643729
287.0888	1527.63590402899	-1.62738533837476	0.511279448815821	-3.1829664621646	0.00145774498187285	1	NA	NA	NA	NA	NA	NA	NA	NA	2	2	4	4	-0.725587931411644
409.0836	2315.53537731513	-1.75521731018972	0.551573746199839	-3.18219879441795	0.00146161457666446	1	NA	NA	NA	NA	NA	NA	NA	NA	2	2	4	4	-0.806204982880643
350.165	862.307852466908	-1.36492423772618	0.4290381832102	-3.18135842249141	0.00146586150476942	1	NA	NA	NA	NA	NA	NA	NA	NA	2	2	4	4	-0.56287016029525
373.1043	2688.40324385159	-1.48142710628979	0.465755981802465	-3.18069367688354	0.00146922893487588	1	NA	NA	NA	NA	NA	NA	NA	NA	2	2	4	4	-0.630441057826396
412.0599	1023.94544325669	-1.1550644369028	0.363531723975971	-3.17734151030833	0.00148631902268885	1	NA	NA	NA	NA	NA	NA	NA	NA	2	2	2	4	-0.439970539729964
204.6421	1012.64202729367	-4.05092796037057	1.2751850671204	-3.17673729470368	0.00148941886176344	1	NA	NA	NA	NA	NA	NA	NA	NA	2	2	1	4	-1.67540016871461
453.2191	1030.00381798261	-1.68354828566004	0.530189835614285	-3.17536884446202	0.00149646152904803	1	NA	NA	NA	NA	NA	NA	NA	NA	0	2	2	4	-0.760894481470616
205.1084	867.660170478869	-1.8292277696424	0.576991418136052	-3.17028592132556	0.00152289004039421	1	NA	NA	NA	NA	NA	NA	NA	NA	0	2	3	4	-0.855807109572262
208.0618	1522.68887401535	-1.73160619676479	0.54640533238243	-3.16908729498422	0.00152918458961919	1	NA	NA	NA	NA	NA	NA	NA	NA	1	2	4	4	-0.789024047051167
425.0283	1925.75064381543	-1.47950837173532	0.467478466766621	-3.16486956494176	0.00155152487370697	1	NA	NA	NA	NA	NA	NA	NA	NA	0	2	2	4	-0.628264305898403
204.0304	1499.31473679465	-1.64144988058776	0.518815971582261	-3.16383837525615	0.00155703236639421	1	NA	NA	NA	NA	NA	NA	NA	NA	2	2	4	4	-0.732575864064688
452.1408	766.791649420436	-1.80108143187984	0.569551463120927	-3.16228040572592	0.00156538749766407	1	NA	NA	NA	NA	NA	NA	NA	NA	2	2	4	4	-0.836226301480013
229.0293	828.877617438391	-1.85976749481388	0.58813469996781	-3.16214549985856	0.00156611291404618	1	NA	NA	NA	NA	NA	NA	NA	NA	2	2	4	4	-0.868755813102296
295.1531	2394.76840499071	-1.19532368782871	0.378083236766105	-3.16153579844689	0.0015693952652291	1	NA	NA	NA	NA	NA	NA	NA	NA	2	2	4	4	-0.467018291556168
392.1668	1226.4649666879	-1.50305355664107	0.475469531144548	-3.16119847474334	0.00157121398097486	1	NA	NA	NA	NA	NA	NA	NA	NA	0	2	2	4	-0.644297392583968
229.0564	5638.36899607766	-1.61342776923195	0.510580405388799	-3.15998763799671	0.00157775832970707	1	NA	NA	NA	NA	NA	NA	NA	NA	2	2	4	4	-0.717864878020758
511.0062	465.887840968461	2.02904279708831	0.642139645183676	3.15981548921174	0.0015786907970439	1	NA	NA	NA	NA	NA	NA	NA	NA	2	2	4	4	0.859246001845259
323.1634	709.488665547343	-1.56707824792097	0.497649245766165	-3.14896136436085	0.00163851856291184	1	NA	NA	NA	NA	NA	NA	NA	NA	2	2	2	4	-0.694947574424816
211.0826	1106.24080522172	-1.90700944368835	0.606040772611565	-3.14666855741508	0.00165142044464067	1	NA	NA	NA	NA	NA	NA	NA	NA	2	2	3	4	-0.897769590230531
397.2958	869.951293489583	-1.6575000156725	0.527687992719454	-3.14106069977172	0.00168337139515861	1	NA	NA	NA	NA	NA	NA	NA	NA	2	2	4	4	-0.742733212665443
367.1975	1049.6568976798	-4.13440058024797	1.32015646677419	-3.1317504283037	0.00173767519273322	1	NA	NA	NA	NA	NA	NA	NA	NA	2	2	4	4	-1.71031907516366
740.274	814.534003893177	2.33244201600475	0.745006597510426	3.13076692716418	0.00174350472836238	1	NA	NA	NA	NA	NA	NA	NA	NA	1	2	4	4	1.00838841560195
231.0624	1132.52339084436	-1.74508363954773	0.557692037819875	-3.1291170058113	0.00175332475847836	1	NA	NA	NA	NA	NA	NA	NA	NA	0	2	2	4	-0.801272035569838
517.1415	496.088873479153	2.21670914726117	0.708914824396069	3.12690477188089	0.00176657137933844	1	NA	NA	NA	NA	NA	NA	NA	NA	2	2	4	4	0.95349687387735
419.0655	2581.65026939789	-3.74739705734407	1.20039317755152	-3.12180802708971	0.00179744104518071	1	NA	NA	NA	NA	NA	NA	NA	NA	1	2	3	4	-1.61549463489905
737.294	147.098815854631	1.86128878889438	0.596383486041335	3.12095963831799	0.00180262739107184	1	NA	NA	NA	NA	NA	NA	NA	NA	1	2	4	4	0.782539980188585
389.1313	1476.08465639511	-1.65476169516652	0.530631423394002	-3.118476634087	0.0018178855558562	1	NA	NA	NA	NA	NA	NA	NA	NA	2	2	3	4	-0.740382436836857
330.0572	1754.65739686794	-0.930606686031674	0.298612055235587	-3.11644044409889	0.00183048650285466	1	NA	NA	NA	NA	NA	NA	NA	NA	2	2	3	4	-0.33282046003213
257.0543	5258.15513644537	-1.48326607153354	0.476019718844926	-3.11597610941985	0.00183337125013061	1	NA	NA	NA	NA	NA	NA	NA	NA	2	2	4	4	-0.631167305618129
237.065	1128.99188680572	-3.47676083902787	1.11598398757123	-3.1154217961447	0.00183682047241972	1	NA	NA	NA	NA	NA	NA	NA	NA	2	2	0	4	-1.54694740962672
706.0724	509.077983566558	2.47485433231655	0.794440771893471	3.11521565845366	0.00183810468740467	1	NA	NA	NA	NA	NA	NA	NA	NA	2	2	1	4	1.0824020693853
772.102	449.084434541664	2.58502217800107	0.829893237658852	3.11488521739674	0.00184016501988867	1	NA	NA	NA	NA	NA	NA	NA	NA	2	2	4	4	1.13864063620697
382.26	26336.6586797725	-2.04580707757452	0.658017725578126	-3.10904554398911	0.00187692783489474	1	NA	NA	NA	NA	NA	NA	NA	NA	2	2	4	4	-0.994628688313961
405.2854	1110.71270173007	-1.79889429010668	0.57893542179392	-3.10724516481049	0.00188839718904106	1	NA	NA	NA	NA	NA	NA	NA	NA	2	2	3	4	-0.831170858540931
317.0847	781.923738685713	-1.06043204636117	0.341602682103347	-3.10428489563309	0.00190739567090792	1	NA	NA	NA	NA	NA	NA	NA	NA	2	2	4	4	-0.389370518154975
479.1997	3638.70763656764	-1.25409400010893	0.404356966701639	-3.10145268508329	0.0019257364503341	1	NA	NA	NA	NA	NA	NA	NA	NA	2	2	4	4	-0.499125875989371
433.093	2572.88057975934	-1.18501612319341	0.382296673416021	-3.0997290994051	0.00193697713627632	1	NA	NA	NA	NA	NA	NA	NA	NA	2	2	4	4	-0.459728801803562
372.2029	844.164438776264	-1.78343506508246	0.575801124461091	-3.09731084105059	0.00195284983563456	1	NA	NA	NA	NA	NA	NA	NA	NA	2	2	4	4	-0.826136569531929
339.0928	1041.85283849474	-1.70692164996998	0.551231660712571	-3.0965595259232	0.00195780549514136	1	NA	NA	NA	NA	NA	NA	NA	NA	2	2	4	4	-0.775284503437074
606.9619	4025.50210004882	-1.31539952803762	0.424977383877874	-3.0952224234493	0.00196665356236265	1	NA	NA	NA	NA	NA	NA	NA	NA	0	2	4	4	-0.534501005486969
773.2796	146.148931921579	1.85094182890485	0.600646700669064	3.08158161335619	0.00205904022731933	1	NA	NA	NA	NA	NA	NA	NA	NA	0	2	2	4	0.780924101752175
217.0831	1690.65099232498	-1.5757491943767	0.511392481186136	-3.08129128281643	0.00206104915974923	1	NA	NA	NA	NA	NA	NA	NA	NA	1	2	4	4	-0.698741546112181
996.3482	134.680621971555	1.71648730208793	0.557526400452721	3.07875519561785	0.00207867413675146	1	NA	NA	NA	NA	NA	NA	NA	NA	1	2	4	4	0.716325406841065
317.0991	826.493033744636	-1.53016853559855	0.497136388037571	-3.0779652675171	0.00208419205102393	1	NA	NA	NA	NA	NA	NA	NA	NA	0	2	2	4	-0.664946220014731
377.21	653.96076070029	-1.54878377732718	0.503510802151745	-3.07596931527283	0.00209819436678791	1	NA	NA	NA	NA	NA	NA	NA	NA	1	2	4	4	-0.682122065592438
392.0706	2380.4215108651	-1.5441813542435	0.502048221685934	-3.07576301945253	0.00209964651426888	1	NA	NA	NA	NA	NA	NA	NA	NA	2	2	4	4	-0.679870401916286
296.0521	2156.50354987864	-1.43185371966291	0.465559916464769	-3.07555197306439	0.00210113305550612	1	NA	NA	NA	NA	NA	NA	NA	NA	2	2	4	4	-0.599517947788098
432.0724	703.269337552526	-1.57912917142576	0.51344645657652	-3.0755479002715	0.00210116175240881	1	NA	NA	NA	NA	NA	NA	NA	NA	1	2	4	4	-0.701783979170719
419.1672	1312.31516772955	-1.57839511787957	0.513247786739192	-3.07530818185804	0.00210285144194727	1	NA	NA	NA	NA	NA	NA	NA	NA	0	2	2	4	-0.699501547133582
366.1647	613.018017599732	-1.54607421001509	0.502764553720863	-3.075145609556	0.00210399806513583	1	NA	NA	NA	NA	NA	NA	NA	NA	2	2	4	4	-0.680620572983878
390.9427	3666.51170975286	-1.60164245325504	0.521664473324266	-3.07025403330363	0.00213876771373529	1	NA	NA	NA	NA	NA	NA	NA	NA	2	2	3	4	-0.711717138712112
433.1579	809.452233819271	-2.0039834680263	0.6534378220315	-3.06683115127317	0.00216341025106943	1	NA	NA	NA	NA	NA	NA	NA	NA	2	2	4	4	-0.971468704149601
363.0396	859.804917160194	-0.962098813731255	0.31394841317038	-3.06451242742585	0.00218025116057922	1	NA	NA	NA	NA	NA	NA	NA	NA	2	2	4	4	-0.345429576009617
674.9507	1214.36728905942	-1.41366014575516	0.461564302879694	-3.06275883324458	0.0021930672435292	1	NA	NA	NA	NA	NA	NA	NA	NA	2	2	4	4	-0.589573827832716
440.3381	1052.24459640138	-1.77824083389704	0.581314939301221	-3.05899730709589	0.00222079146203942	1	NA	NA	NA	NA	NA	NA	NA	NA	2	2	4	4	-0.820289564892445
230.0672	1138.97546753413	-1.63735469568428	0.535905952703012	-3.05530231083599	0.00224833769355682	1	NA	NA	NA	NA	NA	NA	NA	NA	0	2	4	4	-0.729465719325031
398.987	1662.58633090237	-1.68385688385458	0.551536804393945	-3.05302723306902	0.00226545377968157	1	NA	NA	NA	NA	NA	NA	NA	NA	0	2	2	4	-0.761689779688832
704.1145	966.666929804333	2.75893189754697	0.903965568063372	3.05203206296632	0.00227297820203951	1	NA	NA	NA	NA	NA	NA	NA	NA	1	2	3	4	1.2426140444658
495.2562	594.09254404206	2.23804998259837	0.733540018920453	3.05102642646832	0.00228060501136763	1	NA	NA	NA	NA	NA	NA	NA	NA	1	2	4	4	0.965759695997638
394.0746	986.774892751686	-1.9905899189374	0.652925351454663	-3.04872511766089	0.00229814656664876	1	NA	NA	NA	NA	NA	NA	NA	NA	0	2	2	4	-0.963863675901407
231.1352	2484.09604580858	-1.59752131099827	0.524934432038814	-3.04327781432357	0.00234016180546869	1	NA	NA	NA	NA	NA	NA	NA	NA	2	2	3	4	-0.709418666177082
396.1888	1252.05047695746	-3.38421394873128	1.11295854352659	-3.04073675377687	0.00236000068293222	1	NA	NA	NA	NA	NA	NA	NA	NA	2	2	4	4	-1.51994505778041
239.0996	871.653443139974	-3.95514134702219	1.30096394022745	-3.0401621633961	0.00236450798927267	1	NA	NA	NA	NA	NA	NA	NA	NA	2	2	0	4	-1.65868059250898
294.0574	1119.83935971734	-1.14381332502549	0.376345301175057	-3.03926559320438	0.00237155677438607	1	NA	NA	NA	NA	NA	NA	NA	NA	0	2	2	4	-0.433422815455485
308.1617	854.21612754462	-1.55570958144318	0.512278200806864	-3.03684517317515	0.00239068216436343	1	NA	NA	NA	NA	NA	NA	NA	NA	2	2	4	4	-0.688143495903857
368.952	1116.6894948421	-1.40660098257018	0.463192184779951	-3.03675456708841	0.00239140083890205	1	NA	NA	NA	NA	NA	NA	NA	NA	2	2	4	4	-0.583917602878337
229.0554	3039.41505006523	-1.59049493778892	0.524410382116319	-3.03292038454748	0.00242199490150949	1	NA	NA	NA	NA	NA	NA	NA	NA	1	2	4	4	-0.707123935388383
458.9757	925.090074264667	-1.51359595196605	0.499548772740554	-3.02992627459051	0.00244613442062767	1	NA	NA	NA	NA	NA	NA	NA	NA	0	2	2	4	-0.650904183462919
608.0947	2352.08958617116	2.84918222057498	0.941043180670527	3.02768489172286	0.00246434908553958	1	NA	NA	NA	NA	NA	NA	NA	NA	0	2	4	4	1.30420455619465
331.0606	1070.62780021662	-1.354044335421	0.447326153081862	-3.02697333051574	0.00247015751074643	1	NA	NA	NA	NA	NA	NA	NA	NA	2	2	4	4	-0.557995101267774
392.2779	763.180186271262	-1.68097962022907	0.555734931040781	-3.0247866857693	0.00248808542455987	1	NA	NA	NA	NA	NA	NA	NA	NA	2	2	4	4	-0.75771808752672
326.0347	1532.99359872484	-1.01636781684919	0.336212414017385	-3.02299312718607	0.00250287927548361	1	NA	NA	NA	NA	NA	NA	NA	NA	1	2	3	4	-0.366356413521304
342.2225	1227.13341831862	-3.2503360867456	1.0764733176813	-3.01943023887182	0.002532506087082	1	NA	NA	NA	NA	NA	NA	NA	NA	2	2	3	4	-1.47962635534115
806.344	130.220380787891	1.66021981048086	0.550836771722957	3.01399597068996	0.00257831230195678	1	NA	NA	NA	NA	NA	NA	NA	NA	2	2	4	4	0.691163579702727
332.0422	873.015906579877	-1.10425402816744	0.366753774908892	-3.01088660489386	0.00260486110608175	1	NA	NA	NA	NA	NA	NA	NA	NA	2	2	4	4	-0.407413431983906
622.936	1627.74404200115	-1.18717352515001	0.394456233645296	-3.00964574492578	0.00261552557851433	1	NA	NA	NA	NA	NA	NA	NA	NA	2	2	1	4	-0.461052336547153
376.9271	827.074728810372	-1.81907027574813	0.604496281002842	-3.00923319615853	0.00261908002788829	1	NA	NA	NA	NA	NA	NA	NA	NA	2	2	4	4	-0.84810634664406
430.0112	2036.27821160784	-1.59400174185092	0.529769354884791	-3.00885985033537	0.00262230051728503	1	NA	NA	NA	NA	NA	NA	NA	NA	1	2	4	4	-0.708653341364055
383.2632	4708.05726092313	-2.00535337252254	0.666859043608164	-3.00716229575624	0.0026369893616285	1	NA	NA	NA	NA	NA	NA	NA	NA	0	2	3	4	-0.973378755566406
517.0425	594.351499506506	-1.79944170672668	0.598592012613475	-3.00612381857594	0.00264601228555022	1	NA	NA	NA	NA	NA	NA	NA	NA	2	2	4	4	-0.832853640624813
867.543	126.534443475282	1.61274776748893	0.536951178451391	3.00352775487003	0.00266869205957734	1	NA	NA	NA	NA	NA	NA	NA	NA	0	2	4	4	0.669407793602236
498.9829	247.839582639096	1.59940215915906	0.53281705528366	3.00178484021608	0.00268401806859073	1	NA	NA	NA	NA	NA	NA	NA	NA	2	2	4	4	0.66346196972534
234.9993	790.727779481858	-1.5627194689669	0.520735224877036	-3.0009866709822	0.00269106344293766	1	NA	NA	NA	NA	NA	NA	NA	NA	0	2	3	4	-0.692675987186147
258.0476	3233.51226902007	-1.38690056886302	0.462928370665987	-2.99592908265218	0.00273610057823964	1	NA	NA	NA	NA	NA	NA	NA	NA	2	2	4	4	-0.572660712392053
244.0317	2156.68316655755	-1.55141928914136	0.518879862793103	-2.98993929113023	0.00279032898634004	1	NA	NA	NA	NA	NA	NA	NA	NA	0	2	4	4	-0.685129675596628
956.6106	120.165439578327	1.52667829780843	0.510623530580482	2.98983146364776	0.00279131413170668	1	NA	NA	NA	NA	NA	NA	NA	NA	2	2	1	4	0.619586843420361
461.1748	812.132831275431	-1.46740066832445	0.491328936105868	-2.9865952531814	0.0028210293966515	1	NA	NA	NA	NA	NA	NA	NA	NA	1	2	2	4	-0.620308177053929
243.0605	1418.06095153462	-1.79895984686462	0.602412127329545	-2.98626100845496	0.00282411487170148	1	NA	NA	NA	NA	NA	NA	NA	NA	0	2	4	4	-0.832011955076036
429.3586	896.561048128263	-1.61919872669819	0.542254418629744	-2.98604985237344	0.002826065680622	1	NA	NA	NA	NA	NA	NA	NA	NA	2	2	4	4	-0.720948937430049
267.097	2228.22389832821	-1.1045426589261	0.370795310311764	-2.9788474347138	0.00289334802034183	1	NA	NA	NA	NA	NA	NA	NA	NA	0	2	3	4	-0.408060246115501
387.2249	789.273931773803	-1.4637086972947	0.49161988235554	-2.97731794385839	0.00290782285132622	1	NA	NA	NA	NA	NA	NA	NA	NA	1	2	3	4	-0.618865832027617
267.1222	1171.85044078268	-1.47300434298564	0.495385195076811	-2.97345249237262	0.00294469987551357	1	NA	NA	NA	NA	NA	NA	NA	NA	0	2	4	4	-0.62391970212301
315.1248	533.43552110353	3.85442762054589	1.29882893159504	2.96761761828975	0.00300117433286869	1	NA	NA	NA	NA	NA	NA	NA	NA	0	2	4	4	1.90475358111414
407.0447	1958.09471243811	-1.38422848052535	0.466470370114193	-2.96745210244863	0.00300279063998539	1	NA	NA	NA	NA	NA	NA	NA	NA	2	2	2	4	-0.569857847187072
307.1486	3041.62437898444	-1.64578802041195	0.555128510995308	-2.9646973409115	0.00302980848697012	1	NA	NA	NA	NA	NA	NA	NA	NA	2	2	4	4	-0.735693111213442
261.0734	1752.02113838933	-1.44198208597011	0.486882331002934	-2.96166443953666	0.00305981054934323	1	NA	NA	NA	NA	NA	NA	NA	NA	1	2	4	4	-0.60522696969334
856.5381	120.959321332365	1.5374524234977	0.519319228983504	2.9605151084181	0.00307125057428574	1	NA	NA	NA	NA	NA	NA	NA	NA	0	2	4	4	0.626090526781537
400.9952	4141.62079213117	1.80238815053426	0.608999587919856	2.95958845668621	0.00308050251603738	1	NA	NA	NA	NA	NA	NA	NA	NA	0	2	2	4	0.762485559967378
216.1243	712.338124609558	-1.79293634261881	0.606545556093772	-2.95597968628364	0.00311677617863933	1	NA	NA	NA	NA	NA	NA	NA	NA	2	2	4	4	-0.828651088860707
307.1473	1863.32786730105	-1.56744448702373	0.530967036950907	-2.95205611260696	0.00315665561843674	1	NA	NA	NA	NA	NA	NA	NA	NA	2	2	3	4	-0.695705567180799
791.2576	151.065168117542	1.90456432519725	0.645368122490671	2.95112860214874	0.00316615060825412	1	NA	NA	NA	NA	NA	NA	NA	NA	1	2	4	4	0.804558492287898
282.0716	1211.2119410856	-1.53401466890315	0.520154440523557	-2.94915230822427	0.0031864689530556	1	NA	NA	NA	NA	NA	NA	NA	NA	0	2	4	4	-0.672389590515456
345.9826	736.650340418788	-1.24137633101146	0.420948479925998	-2.94899825087786	0.00318805780397866	1	NA	NA	NA	NA	NA	NA	NA	NA	2	2	1	4	-0.492395339717911
404.9583	9828.19419343939	-1.48443700745182	0.503445114593386	-2.94855777605618	0.00319260456951235	1	NA	NA	NA	NA	NA	NA	NA	NA	2	2	4	4	-0.632620801050087
244.1193	891.577387978965	-1.6167038502608	0.54853308538143	-2.94732240104825	0.00320538817599657	1	NA	NA	NA	NA	NA	NA	NA	NA	2	2	4	4	-0.719406052403212
387.1882	686.358806781002	-1.5654616807535	0.531765051958443	-2.94389726249975	0.0032410756929074	1	NA	NA	NA	NA	NA	NA	NA	NA	0	2	2	4	-0.694189980742907
447.1594	647.287199669523	-1.38958213810996	0.472128734701382	-2.94322720897058	0.00324809937135643	1	NA	NA	NA	NA	NA	NA	NA	NA	2	2	0	4	-0.573362131342248
275.102	996.842637179129	-1.53890308089299	0.522863853722327	-2.94321948235161	0.00324818044463919	1	NA	NA	NA	NA	NA	NA	NA	NA	1	2	4	4	-0.677622179912184
207.039	809.88961478184	-1.60280037220673	0.545043995838223	-2.94068072384099	0.00327491898446381	1	NA	NA	NA	NA	NA	NA	NA	NA	0	2	2	4	-0.713251544527048
510.9895	665.61925808993	-1.51481136458624	0.515308480460555	-2.93962048370015	0.00328614480947292	1	NA	NA	NA	NA	NA	NA	NA	NA	0	2	4	4	-0.653112761634289
433.3167	1020.49598255308	-1.75685342589604	0.598974909030803	-2.93310020070588	0.00335595564104229	1	NA	NA	NA	NA	NA	NA	NA	NA	1	2	4	4	-0.80702904821103
242.065	1034.86217422475	-1.32093377086461	0.45109833717674	-2.92826122820992	0.00340863527926256	1	NA	NA	NA	NA	NA	NA	NA	NA	0	2	3	4	-0.538625275316939
883.3319	134.289041108471	1.71091784369312	0.584539366742333	2.9269505888511	0.00342303258904843	1	NA	NA	NA	NA	NA	NA	NA	NA	2	2	4	4	0.712484131935372
272.0547	1466.81666249731	-1.1381916601315	0.389107675623269	-2.92513289106507	0.00344309154195277	1	NA	NA	NA	NA	NA	NA	NA	NA	0	2	3	4	-0.428850456405919
431.3011	1310.33710906428	-3.52119301098987	1.20418297242485	-2.92413453073439	0.00345415427474542	1	NA	NA	NA	NA	NA	NA	NA	NA	1	2	3	4	-1.56088240727395
370.0798	1352.51425231161	-1.51643721580137	0.518648971286505	-2.92382189063223	0.00345762525512937	1	NA	NA	NA	NA	NA	NA	NA	NA	0	2	4	4	-0.656062498795826
293.0882	853.624114381113	-1.66594087131406	0.570490012187895	-2.92019287931963	0.00349814805313146	1	NA	NA	NA	NA	NA	NA	NA	NA	2	2	4	4	-0.746660322931324
299.077	3271.54069383424	-1.65064961637577	0.565516395079378	-2.91883600676879	0.00351341003160753	1	NA	NA	NA	NA	NA	NA	NA	NA	1	2	3	4	-0.737254417833142
850.6035	120.742870943189	1.5339761141196	0.525981387407122	2.91640759700926	0.00354087589509962	1	NA	NA	NA	NA	NA	NA	NA	NA	1	2	4	4	0.622474118045694
296.0779	1226.00976873304	-1.51384221942195	0.520085564195638	-2.91075608253664	0.00360555368612082	1	NA	NA	NA	NA	NA	NA	NA	NA	0	2	3	4	-0.652376215412185
472.0365	808.316352883531	-1.30750442795504	0.449736117326487	-2.90727023599453	0.00364598076578107	1	NA	NA	NA	NA	NA	NA	NA	NA	2	2	4	4	-0.530385807350449
296.0869	1139.11111961583	-1.67054393054455	0.575161649607434	-2.9044772572802	0.00367866928415077	1	NA	NA	NA	NA	NA	NA	NA	NA	2	2	4	4	-0.749022124386871
387.058	851.030165431977	-1.45384288149395	0.500689499284921	-2.9036815902277	0.00368803027379659	1	NA	NA	NA	NA	NA	NA	NA	NA	2	2	0	4	-0.61239112156586
295.0939	1421.49758465579	-1.43046471786659	0.492784409948091	-2.90282056207352	0.00369818462876648	1	NA	NA	NA	NA	NA	NA	NA	NA	2	2	4	4	-0.59880569580735
441.0916	1203.20204337086	-1.22753108666507	0.423087772638554	-2.90136271017634	0.00371543546639315	1	NA	NA	NA	NA	NA	NA	NA	NA	1	2	3	4	-0.483678812702572
298.0772	1790.98685412297	-1.78083002795197	0.613823485125592	-2.90120868801167	0.00371726228469222	1	NA	NA	NA	NA	NA	NA	NA	NA	1	2	4	4	-0.823627262887206
347.1459	829.3001312295	-1.31265894011004	0.452783736103863	-2.89908588900581	0.0037425235870561	1	NA	NA	NA	NA	NA	NA	NA	NA	1	2	2	4	-0.532442279313595
381.1279	1050.54683391167	-1.29886310339371	0.448039715874748	-2.89899099872837	0.00374365641595021	1	NA	NA	NA	NA	NA	NA	NA	NA	0	2	2	4	-0.523547007093631
291.09	563.050913223366	3.93492830650504	1.35875734920762	2.8959757301771	0.00377981631349801	1	NA	NA	NA	NA	NA	NA	NA	NA	2	2	0	4	1.96263728756866
411.1494	1250.93008591836	-1.11350629432815	0.385172417281982	-2.89092947565079	0.00384104305555446	1	NA	NA	NA	NA	NA	NA	NA	NA	2	2	4	4	-0.4132409371052
369.1504	786.383056460771	-1.82371244048188	0.631162380064405	-2.88945047753921	0.00385915787673645	1	NA	NA	NA	NA	NA	NA	NA	NA	2	2	3	4	-0.853234568093444
372.189	603.446321186991	-1.59960818605923	0.554384931588709	-2.88537457444092	0.00390948206285509	1	NA	NA	NA	NA	NA	NA	NA	NA	2	2	2	4	-0.710184406738074
450.247	1226.1776511675	-1.71931064433522	0.596171437747732	-2.88391985169665	0.00392758700827653	1	NA	NA	NA	NA	NA	NA	NA	NA	0	2	4	4	-0.781731785826475
323.081	787.899357260118	-1.22896869099106	0.426752384440857	-2.87981681133731	0.00397906296095987	1	NA	NA	NA	NA	NA	NA	NA	NA	2	2	2	4	-0.484348003220856
231.0489	1027.66334786409	-1.46018161480179	0.507090078924385	-2.87953102513671	0.003982671098475	1	NA	NA	NA	NA	NA	NA	NA	NA	0	2	2	4	-0.616704724679408
430.8358	923.023204394868	-3.14968240332822	1.09410402826748	-2.878777814497	0.00399219484825566	1	NA	NA	NA	NA	NA	NA	NA	NA	2	2	4	4	-1.45517129246968
274.1126	491.541377657617	3.73223544131841	1.29694682396854	2.87770891785532	0.00400574569148174	1	NA	NA	NA	NA	NA	NA	NA	NA	2	2	4	4	1.8267641850016
426.1077	2294.814165482	-1.35928717229831	0.472579077994848	-2.87631686545618	0.00402345591599287	1	NA	NA	NA	NA	NA	NA	NA	NA	1	2	4	4	-0.559386617534125
389.0552	741.186754108993	-1.49618618280593	0.521658543840086	-2.86813318879443	0.00412901674580371	1	NA	NA	NA	NA	NA	NA	NA	NA	0	2	4	4	-0.636989335990287
382.0495	531.199452234964	-1.47188345837581	0.513195429750469	-2.86807592790037	0.00412976412296725	1	NA	NA	NA	NA	NA	NA	NA	NA	0	2	3	4	-0.623196747296518
344.1826	1609.46368736154	-1.27343773027832	0.444518708253841	-2.8647562107805	0.00417330395827053	1	NA	NA	NA	NA	NA	NA	NA	NA	2	2	4	4	-0.511976780409312
335.0496	20603.5647851978	1.92161089191064	0.670913687771819	2.86417005187736	0.00418103485725322	1	NA	NA	NA	NA	NA	NA	NA	NA	0	2	3	4	0.814470470299775
275.0891	2590.38987313646	-1.21181403675663	0.423221939420917	-2.86330627947767	0.00419245090472191	1	NA	NA	NA	NA	NA	NA	NA	NA	1	2	2	4	-0.473666693888193
1070.2878	114.074491745043	1.43846869966331	0.502458049509765	2.86286327996295	0.00419831677087497	1	NA	NA	NA	NA	NA	NA	NA	NA	2	2	2	4	0.586036488925859
401.1537	1168.68546881207	-3.86535932970025	1.35024525214399	-2.86270906975058	0.00420036045270553	1	NA	NA	NA	NA	NA	NA	NA	NA	0	2	2	4	-1.6447097441673
805.4885	142.160967248352	1.80463938393394	0.630471135029334	2.86236638549673	0.00420490513145078	1	NA	NA	NA	NA	NA	NA	NA	NA	2	2	3	4	0.76487580407402
415.2196	919.953914395022	-1.44256855708291	0.504003813696689	-2.86221754256617	0.00420688047553482	1	NA	NA	NA	NA	NA	NA	NA	NA	0	2	4	4	-0.605941982596431
495.032	448.977981114216	3.59650967473945	1.25682780278271	2.86157711245449	0.00421538944308919	1	Gallocatechin_3-O-gallate,Epigallocatechin_7-O-gallate,Epigallocatechin_3-gallate	1	C22H18O11	[M+K-2H]-	458.084915	495.0335216	-2.978990181	LMPK12020120,LMPK12020123,LMPK12020124,LMPK12030005	0	2	4	4	1.74472386275978
882.6299	115.280729070716	1.45598177978134	0.509274063340904	2.85893565878833	0.00425064989928729	1	NA	NA	NA	NA	NA	NA	NA	NA	0	2	2	4	0.593118559382621
433.2342	2392.9853453091	-1.57139700891415	0.550573793719094	-2.85410789042365	0.00431578716865943	1	NA	NA	NA	NA	NA	NA	NA	NA	2	2	4	4	-0.697222753343764
367.089	1283.44172286405	-1.18010218545626	0.413480196794525	-2.85407183851831	0.00431627697454697	1	NA	NA	NA	NA	NA	NA	NA	NA	2	2	3	4	-0.455763013453122
418.1707	894.966574559809	-1.48100139687707	0.519001473272011	-2.85355913835888	0.00432324804291754	1	NA	NA	NA	NA	NA	NA	NA	NA	2	2	4	4	-0.629715142399755
358.1982	1081.63867722716	-1.11605545598489	0.391632527680054	-2.84975168583713	0.00437533732844778	1	NA	NA	NA	NA	NA	NA	NA	NA	1	2	3	4	-0.414537839267872
265.0813	875.791528478613	-1.34728039792775	0.473422656923163	-2.84582999614743	0.00442958362640627	1	NA	NA	NA	NA	NA	NA	NA	NA	2	2	1	4	-0.555909849789392
430.2314	650.138199112412	-1.72689824419058	0.607119621492124	-2.84441184744839	0.00444934956689142	1	NA	NA	NA	NA	NA	NA	NA	NA	2	2	1	4	-0.784967636757236
413.0913	457.493432361476	3.62464096751511	1.27574953253135	2.84118541695491	0.00449461715952359	1	NA	NA	NA	NA	NA	NA	NA	NA	2	2	4	4	1.7669679229744
468.1295	914.898405053908	-1.53235785321151	0.539723521857524	-2.83915336492601	0.00452334107856367	1	NA	NA	NA	NA	NA	NA	NA	NA	2	2	4	4	-0.66791912575136
389.0636	1457.35713539864	-1.18054533381061	0.416039558781362	-2.837579525535	0.00454570213115513	1	NA	NA	NA	NA	NA	NA	NA	NA	0	2	4	4	-0.456423478917463
698.2637	626.354872947018	2.0721168180703	0.730591174069956	2.83621934073883	0.00456510819997348	1	NA	NA	NA	NA	NA	NA	NA	NA	1	2	4	4	0.880974080309155
781.5465	125.510352340515	1.5990136156168	0.564148092684321	2.83438628323353	0.00459137955635194	1	NA	NA	NA	NA	NA	NA	NA	NA	2	2	4	4	0.6627203925275
322.9555	3534.19162785245	-1.13854055354159	0.401734021618634	-2.834065556495	0.00459599025720278	1	NA	NA	NA	NA	NA	NA	NA	NA	1	2	2	4	-0.430155925912912
461.348	613.089372934143	-1.56196726681909	0.551196321136074	-2.83377665438643	0.00460014704312976	1	NA	NA	NA	NA	NA	NA	NA	NA	2	2	4	4	-0.691919585609351
360.9989	1649.49567043103	-1.02568281332838	0.362229857513121	-2.83157998175571	0.00463186477490924	1	NA	NA	NA	NA	NA	NA	NA	NA	2	2	4	4	-0.372729261907553
622.1106	3153.64293732599	2.86919159281848	1.01351128390565	2.83094193264609	0.0046411146006933	1	NA	NA	NA	NA	NA	NA	NA	NA	2	2	4	4	1.31968639353441
444.1373	2371.46188588115	-1.43904656460058	0.508523322634744	-2.82985361840365	0.00465693054272991	1	NA	NA	NA	NA	NA	NA	NA	NA	2	2	3	4	-0.601656531823357
781.5315	123.091945800255	1.56557604734832	0.553373389957764	2.82914949608945	0.00466718919366906	1	NA	NA	NA	NA	NA	NA	NA	NA	2	2	4	4	0.638448215773139
327.035	1490.94223833941	-1.22679232971312	0.433674983349513	-2.82882890831728	0.00467186674532803	1	NA	NA	NA	NA	NA	NA	NA	NA	2	2	1	4	-0.483009838713317
284.0519	2568.27271655971	-1.26093610680959	0.4460663991977	-2.82679015742392	0.00470171269299557	1	NA	NA	NA	NA	NA	NA	NA	NA	2	2	4	4	-0.501149439907057
265.0936	842.400858239287	-1.44659577480442	0.512372484231769	-2.82332837793463	0.00475278642117264	1	NA	NA	NA	NA	NA	NA	NA	NA	0	2	2	4	-0.607372938792299
226.1312	470.960319551613	3.66807553152563	1.30088354330849	2.81968017075282	0.00480715359042791	1	NA	NA	NA	NA	NA	NA	NA	NA	1	2	4	4	1.80206881117172
337.0779	2864.82907314091	-1.01769254381279	0.360949180466519	-2.81948983094365	0.00481000550290393	1	NA	NA	NA	NA	NA	NA	NA	NA	2	2	4	4	-0.368266694473284
416.1493	1081.27740749084	-1.42137728652541	0.504250922095783	-2.81878966253119	0.00482050949336407	1	NA	NA	NA	NA	NA	NA	NA	NA	0	2	3	4	-0.591699774820245
215.1044	10057.7470818214	-1.25160858435964	0.444226730132699	-2.81749948722302	0.00483991919629846	1	NA	NA	NA	NA	NA	NA	NA	NA	0	2	4	4	-0.497104353837828
356.2078	1714.86936232866	-1.94492537742481	0.690487640565642	-2.81674176793598	0.00485135143683966	1	NA	NA	NA	NA	NA	NA	NA	NA	0	2	2	4	-0.932145179722377
440.2056	943.181437964448	-3.09808573166179	1.10038486972229	-2.81545649791028	0.00487079908359174	1	NA	NA	NA	NA	NA	NA	NA	NA	2	2	1	4	-1.4382221585474
817.1984	116.707199884197	1.47610356313228	0.524342791147747	2.81514991347778	0.00487544847250765	1	NA	NA	NA	NA	NA	NA	NA	NA	2	2	4	4	0.59880569580735
419.0196	4493.54959835168	-1.73429748784007	0.616096821554508	-2.81497554794093	0.0048780945370276	1	NA	NA	NA	NA	NA	NA	NA	NA	2	2	4	4	-0.79227854583489
394.068	713.523674074872	-1.17839516071929	0.418713921449538	-2.81432047121773	0.00488804719278289	1	NA	NA	NA	NA	NA	NA	NA	NA	2	2	4	4	-0.452463659257367
376.9672	903.680958169719	-1.48526938484737	0.528381761221551	-2.81097776996242	0.00493911982829962	1	NA	NA	NA	NA	NA	NA	NA	NA	2	2	4	4	-0.633348050071051
816.9782	123.282448825955	1.56851352458695	0.558140616209938	2.81024795371095	0.00495033457142393	1	NA	NA	NA	NA	NA	NA	NA	NA	2	2	4	4	0.642101378035581
214.0724	1023.06783559261	-1.49709835950788	0.532891060202515	-2.8093891440756	0.0049635609869469	1	NA	NA	NA	NA	NA	NA	NA	NA	2	2	0	4	-0.639178165347696
409.0381	1436.2517432817	-1.32032255084232	0.470062751579573	-2.80882189964122	0.00497231456148249	1	NA	NA	NA	NA	NA	NA	NA	NA	2	2	4	4	-0.537937262358534
758.0865	263.423569826277	2.17859361541849	0.775864332628543	2.80795691179366	0.00498568971529553	1	NA	NA	NA	NA	NA	NA	NA	NA	0	2	3	4	0.933064661540351
342.1396	655.381133048378	-1.57016350970159	0.559622558662902	-2.80575449541054	0.00501989229118682	1	NA	NA	NA	NA	NA	NA	NA	NA	1	2	3	4	-0.696463959867481
296.1354	1275.23817071333	-3.24916327270996	1.15861385242958	-2.80435389745821	0.00504175318171054	1	NA	NA	NA	NA	NA	NA	NA	NA	1	2	2	4	-1.47785009143716
342.2211	994.799458512296	-3.78975897813992	1.35173980719413	-2.80361572395098	0.00505330938409077	1	NA	NA	NA	NA	NA	NA	NA	NA	0	2	2	4	-1.63105273492137
942.5964	114.873938969674	1.44998502103665	0.51740823991702	2.80240032758117	0.00507238875331609	1	NA	NA	NA	NA	NA	NA	NA	NA	2	2	4	4	0.590282180321331
310.0373	1925.3795742661	-0.912551908893083	0.325855669371139	-2.80047884590805	0.00510268517756341	1	NA	NA	NA	NA	NA	NA	NA	NA	2	2	4	4	-0.32214423888202
426.1813	747.850572579809	-3.66520868748356	1.30907101427366	-2.79985474242374	0.00511256068717468	1	NA	NA	NA	NA	NA	NA	NA	NA	2	2	0	4	-1.59604885311006
501.023	5468.8434243452	-1.21082302053216	0.432688844714326	-2.79836893260232	0.00513614097198494	1	NA	NA	NA	NA	NA	NA	NA	NA	0	2	4	4	-0.471669987304205
433.243	826.832023394032	-3.71977147716875	1.32988315940308	-2.79706638201086	0.00515689367906139	1	NA	NA	NA	NA	NA	NA	NA	NA	0	2	4	4	-1.60677700291953
390.1711	593.622644546827	-1.50337189788626	0.537546148090033	-2.79673085413768	0.00516225168978174	1	NA	NA	NA	NA	NA	NA	NA	NA	2	2	4	4	-0.645763129703499
413.1563	1545.49037502484	-1.36389856430764	0.488462802489626	-2.79222605560964	0.00523467715264733	1	NA	NA	NA	NA	NA	NA	NA	NA	2	2	0	4	-0.562172906445346
230.0551	1313.53763515655	-1.60647211531749	0.575883585377687	-2.78957788710699	0.00527768004051848	1	NA	NA	NA	NA	NA	NA	NA	NA	1	2	4	4	-0.715556307637905
319.0607	1117.75235641775	-1.13846840303949	0.408239826727311	-2.78872449110641	0.0052916059397364	1	NA	NA	NA	NA	NA	NA	NA	NA	2	2	4	4	-0.429503099661791
403.9952	1172.57453351527	-1.48881033718122	0.533955119871578	-2.78826867984578	0.00529905755575499	1	NA	NA	NA	NA	NA	NA	NA	NA	0	2	4	4	-0.634803554187249
391.0347	619.015827889153	-1.52721344839278	0.54774552775702	-2.78818058934522	0.00530049875423394	1	NA	NA	NA	NA	NA	NA	NA	NA	0	2	4	4	-0.6627203925275
276.0554	2985.08555549177	-1.17509714034027	0.421566385287652	-2.78745455366052	0.00531239050035506	1	NA	NA	NA	NA	NA	NA	NA	NA	1	2	3	4	-0.4491692231349
773.535	229.536058392255	1.55760526394195	0.558872899965039	2.78704740208264	0.00531906978057764	1	NA	NA	NA	NA	NA	NA	NA	NA	1	2	3	4	0.634803554187249
434.9936	1083.7264520636	-1.93385318064129	0.694306388120467	-2.78530230130297	0.00534778398533908	1	NA	NA	NA	NA	NA	NA	NA	NA	1	2	3	4	-0.918446267480659
1057.4445	140.906273525881	1.78979912110383	0.642950346965758	2.78372836961724	0.00537380172354466	1	NA	NA	NA	NA	NA	NA	NA	NA	2	2	4	4	0.75771808752672
830.9938	125.347926131832	1.59629424334652	0.573440278823122	2.78371489115242	0.00537402502084801	1	NA	NA	NA	NA	NA	NA	NA	NA	2	2	4	4	0.659757718853765
421.1318	2124.25739488556	-1.32613154772501	0.477237053322755	-2.77876903834654	0.00545653067006125	1	NA	NA	NA	NA	NA	NA	NA	NA	2	2	4	4	-0.544138604548245
230.0614	9756.40451602562	-1.60112064917621	0.57682302800247	-2.77575715851856	0.00550733266967042	1	NA	NA	NA	NA	NA	NA	NA	NA	0	2	2	4	-0.710950563948458
261.0557	1441.44071042191	-1.44015076536495	0.519306135483878	-2.77322116370347	0.00555043843095297	1	NA	NA	NA	NA	NA	NA	NA	NA	0	2	2	4	-0.603083784163855
297.1158	1968.13659271647	-1.47042291534543	0.530236715402856	-2.77314428184826	0.00555174997792839	1	NA	NA	NA	NA	NA	NA	NA	NA	1	2	3	4	-0.622474118045694
395.1547	792.363476001518	-1.42573952895535	0.514932505486198	-2.76878913986828	0.0056265036368011	1	NA	NA	NA	NA	NA	NA	NA	NA	1	2	4	4	-0.595248978233589
297.1146	1180.97751439812	-1.48886758976752	0.538474838769907	-2.76497151318841	0.00569277670072071	1	NA	NA	NA	NA	NA	NA	NA	NA	1	2	2	4	-0.635531810673214
270.901	402.802297131973	3.43312634513838	1.24335560006268	2.76117817377853	0.00575932469133382	1	NA	NA	NA	NA	NA	NA	NA	NA	0	2	3	4	1.64701596667554
389.3271	4548.50286663032	-1.23298335048634	0.446936191715717	-2.75874581951645	0.00580236469782268	1	NA	NA	NA	NA	NA	NA	NA	NA	0	2	4	4	-0.489038436731912
541.1606	3447.37261073504	6.58743823784152	2.388359713389	2.75814325660943	0.0058130716437448	1	NA	NA	NA	NA	NA	NA	NA	NA	2	2	4	4	2.90939823413927
404.0961	429.281183818169	3.52892717470615	1.27968822726591	2.75764604183771	0.00582192006749919	1	NA	NA	NA	NA	NA	NA	NA	NA	2	2	4	4	1.71031907516366
933.9036	131.397228884732	1.67430399629709	0.607232092883215	2.75727191615859	0.00582858600401891	1	NA	NA	NA	NA	NA	NA	NA	NA	1	2	4	4	0.698741546112181
366.0187	800.759059029103	-1.3912143819647	0.504628253241283	-2.75690941406625	0.00583505140130343	1	NA	NA	NA	NA	NA	NA	NA	NA	2	2	4	4	-0.576170634890106
391.172	702.496880820664	-1.48368712235762	0.538743726591882	-2.75397568291606	0.00588761424699486	1	NA	NA	NA	NA	NA	NA	NA	NA	2	2	4	4	-0.631893886462846
381.2758	821.988466841832	-2.98221104366295	1.08337162043155	-2.75271290794476	0.00591037012797233	1	NA	NA	NA	NA	NA	NA	NA	NA	1	2	4	4	-1.40871465180909
510.9982	563.802368209413	2.17998337279255	0.792238836939474	2.75167445869496	0.00592914290295193	1	NA	NA	NA	NA	NA	NA	NA	NA	0	2	3	4	0.934905995916474
298.1049	1089.74800122161	-1.55766953612081	0.566098354185932	-2.75158817297886	0.00593070516573177	1	NA	NA	NA	NA	NA	NA	NA	NA	2	2	4	4	-0.689652751520733
436.9391	707.612327483998	-1.23242113953066	0.448601498166882	-2.74725150175979	0.00600970307592213	1	NA	NA	NA	NA	NA	NA	NA	NA	0	2	4	4	-0.488367718142159
382.0287	696.527841110336	-1.32461694560823	0.482268539339753	-2.74663768742138	0.00602096073776137	1	NA	NA	NA	NA	NA	NA	NA	NA	1	2	4	4	-0.543448536623692
395.1439	421.033186493484	3.4996915602205	1.27433376664914	2.74629116155568	0.00602732458258642	1	NA	NA	NA	NA	NA	NA	NA	NA	1	2	3	4	1.68516848226977
829.0114	124.396684941528	1.5835578352398	0.577217428194598	2.74343385679258	0.00608002955698577	1	NA	NA	NA	NA	NA	NA	NA	NA	2	2	4	4	0.652376215412185
340.132	712.712928250876	-1.02634871516885	0.374495450770179	-2.7406173107259	0.00613238863148923	1	NA	NA	NA	NA	NA	NA	NA	NA	1	2	4	4	-0.373367375833781
379.1512	684.636953013705	-1.52435930220868	0.556519893223481	-2.73909220635271	0.00616090919509564	1	NA	NA	NA	NA	NA	NA	NA	NA	0	2	4	4	-0.660497843529756
516.9095	520.423720344456	1.91616876147798	0.6997913908728	2.73819996426089	0.00617765010086748	1	NA	NA	NA	NA	NA	NA	NA	NA	0	2	4	4	0.808678825378903
270.0367	1866.37265896455	-1.287477853333	0.470211837332354	-2.73808048014536	0.0061798950573821	1	NA	NA	NA	NA	NA	NA	NA	NA	2	2	4	4	-0.514692969835996
406.9562	1204.43876262894	-1.47355143436485	0.538246230155986	-2.73769020906623	0.00618723288020748	1	NA	NA	NA	NA	NA	NA	NA	NA	2	2	3	4	-0.624642983196878
211.0016	758.115554227729	-1.64038670091515	0.600178859027426	-2.73316308337377	0.00627292640163805	1	NA	NA	NA	NA	NA	NA	NA	NA	0	2	4	4	-0.731797664472085
736.2902	492.65829515845	1.9232727268795	0.70449947542776	2.7299846117156	0.00633372819439045	1	NA	NA	NA	NA	NA	NA	NA	NA	2	2	4	4	0.816130247828019
374.1074	688.841462784352	-1.25182657832396	0.458672772796282	-2.7292367294711	0.00634811148458482	1	NA	NA	NA	NA	NA	NA	NA	NA	2	2	4	4	-0.497777968456555
433.1938	1070.7418611153	-1.39018737440495	0.50937402979784	-2.72920740571851	0.00634867603813132	1	NA	NA	NA	NA	NA	NA	NA	NA	0	2	3	4	-0.574063832493573
337.038	1023.63116063944	-1.05977349152161	0.388848856411217	-2.72541239108306	0.0064221217424314	1	NA	NA	NA	NA	NA	NA	NA	NA	0	2	3	4	-0.388728501611768
401.1027	936.619161226326	-1.46073431495502	0.536017100561478	-2.72516364389289	0.00642696238926436	1	NA	NA	NA	NA	NA	NA	NA	NA	0	2	3	4	-0.617424773317082
521.2292	448.45056729425	3.59458004894951	1.31913795761857	2.7249462637242	0.00643119531814196	1	NA	NA	NA	NA	NA	NA	NA	NA	0	2	3	4	1.74200330564237
306.0186	1853.34136367425	-1.17838111287505	0.432450180011397	-2.72489449037574	0.00643220384289845	1	NA	NA	NA	NA	NA	NA	NA	NA	1	2	4	4	-0.451804380202576
305.0841	422.950484756471	3.50656435166689	1.2897852942013	2.71871943914381	0.00655351693117123	1	NA	NA	NA	NA	NA	NA	NA	NA	0	2	4	4	1.69011354877315
312.0566	713.92310969285	-2.96120721471551	1.0908071787742	-2.71469355202006	0.00663371235338887	1	NA	NA	NA	NA	NA	NA	NA	NA	1	2	4	4	-1.39914645010007
504.9581	680.266350750252	2.01554122567095	0.743243738471257	2.71181729672776	0.00669154641033416	1	NA	NA	NA	NA	NA	NA	NA	NA	0	2	3	4	0.853234568093444
222.0387	859.507909037519	-1.39581677133514	0.514757641062133	-2.71159990642403	0.0066959359363954	1	NA	NA	NA	NA	NA	NA	NA	NA	0	2	4	4	-0.578279997798341
296.0615	2669.62167871053	-1.21899915670422	0.449747002747022	-2.71041085156468	0.00671999105903974	1	NA	NA	NA	NA	NA	NA	NA	NA	2	2	4	4	-0.477665789301953
337.0714	792.24581480573	-1.36250255522152	0.502834072585668	-2.70964644105217	0.00673549642468701	1	NA	NA	NA	NA	NA	NA	NA	NA	2	2	4	4	-0.560779217794941
429.1991	812.539695020493	-1.52772171651315	0.564703261006503	-2.70535309782027	0.00682318196641589	1	NA	NA	NA	NA	NA	NA	NA	NA	0	2	3	4	-0.66346196972534
219.0625	823.427476535813	-3.00107299853751	1.11146751318113	-2.70009960970263	0.00693187183279701	1	NA	NA	NA	NA	NA	NA	NA	NA	0	2	3	4	-1.41516580730616
328.965	467.664264766687	3.65747144717572	1.35550381628693	2.69823766132541	0.00697076554614287	1	NA	NA	NA	NA	NA	NA	NA	NA	2	2	4	4	1.7960635114666
320.1545	1050.14070711162	-2.94415249027183	1.09133415602246	-2.69775528789666	0.00698087362289051	1	NA	NA	NA	NA	NA	NA	NA	NA	0	2	3	4	-1.39441001326031
271.083	1110.48335459598	-1.33005608216131	0.493157127903128	-2.69702293023042	0.00699624525583868	1	NA	NA	NA	NA	NA	NA	NA	NA	0	2	3	4	-0.54828447394297
419.1782	861.532691316589	-1.53129795170399	0.568082659554475	-2.69555482102715	0.00702715133668151	1	NA	NA	NA	NA	NA	NA	NA	NA	1	2	2	4	-0.667175346738091
315.0658	1050.06087084591	-1.17850642450254	0.437381361924972	-2.69445963430124	0.007050286579903	1	NA	NA	NA	NA	NA	NA	NA	NA	0	2	4	4	-0.453782807935937
461.1239	7296.97284327034	-1.06579059762801	0.395906633313767	-2.69202510881737	0.00710195982264808	1	NA	NA	NA	NA	NA	NA	NA	NA	0	2	4	4	-0.391297532363743
411.108	992.461262084986	-1.42795446389972	0.530580600360217	-2.69130545468542	0.0071172995881932	1	NA	NA	NA	NA	NA	NA	NA	NA	2	2	4	4	-0.597382102165687
292.0371	384.729542774244	3.36369183737036	1.25098791288856	2.68882840730533	0.00717032666957136	1	NA	NA	NA	NA	NA	NA	NA	NA	2	2	4	4	1.60677700291953
403.1722	711.702891815091	-1.39914013262766	0.520515077980847	-2.6879915526273	0.00718832151140218	1	NA	NA	NA	NA	NA	NA	NA	NA	0	2	4	4	-0.579687669962769
462.1275	903.39581122266	-1.16179665083117	0.432758431290192	-2.68463088602913	0.00726099467770764	1	NA	NA	NA	NA	NA	NA	NA	NA	1	2	4	4	-0.443251471410715
340.9211	1906.13767192391	-1.2985963958155	0.484005600770925	-2.68301935710475	0.00729607671799582	1	NA	NA	NA	NA	NA	NA	NA	NA	2	2	4	4	-0.522864477125917
313.0835	1249.42318449835	-1.18948195803918	0.443553463010599	-2.68171045259262	0.00732468265157945	1	NA	NA	NA	NA	NA	NA	NA	NA	2	2	4	4	-0.46237667943003
416.3743	922.033959708673	4.66442300127675	1.73999207869697	2.68071507818001	0.00734650374121595	1	NA	NA	NA	NA	NA	NA	NA	NA	0	2	4	4	2.3398098732179
685.1483	870.86857673271	4.58037539257036	1.70942812395498	2.67947819998016	0.0073737004495127	1	NA	NA	NA	NA	NA	NA	NA	NA	2	2	4	4	2.31307867319542
210.0886	2048.32773620379	-1.33518487231181	0.499353865915774	-2.67382504361549	0.00749915633922614	1	NA	NA	NA	NA	NA	NA	NA	NA	2	2	4	4	-0.551746575589567
204.0281	893.310747903103	-1.32263541593183	0.494767217794505	-2.67324787973557	0.00751207194556117	1	NA	NA	NA	NA	NA	NA	NA	NA	2	2	4	4	-0.541379882902498
455.1068	1801.19941737128	-1.367853161362	0.511789651992594	-2.67268624138144	0.00752465927136936	1	NA	NA	NA	NA	NA	NA	NA	NA	2	2	4	4	-0.564265489811997
330.0784	369.162796684704	3.30115183832125	1.23522970297169	2.67250037007643	0.00752882914484151	1	NA	NA	NA	NA	NA	NA	NA	NA	2	2	4	4	1.56694844006882
388.9803	672.023261702804	-1.01184690473855	0.37887257166559	-2.67067869360482	0.00756980678995991	1	NA	NA	NA	NA	NA	NA	NA	NA	2	2	4	4	-0.36508363563392
918.6257	122.088704971558	1.55118229526416	0.580881028061196	2.67039586478067	0.0075761867755643	1	NA	NA	NA	NA	NA	NA	NA	NA	2	2	4	4	0.631893886462846
385.3322	587.602510649392	-1.38601292437386	0.51956465662088	-2.66764281733123	0.00763854167198769	1	NA	NA	NA	NA	NA	NA	NA	NA	2	2	4	4	-0.571258718809475
837.5413	112.879476157911	1.41882522172751	0.532084780992174	2.66653975534095	0.00766365418407986	1	NA	NA	NA	NA	NA	NA	NA	NA	0	2	2	4	0.581096491740767
476.2248	653.114531460484	-1.22970365161618	0.461379748283243	-2.66527444299801	0.00769255162397212	1	NA	NA	NA	NA	NA	NA	NA	NA	2	2	4	4	-0.485687035605659
455.7804	661.527581376021	-3.52132844758796	1.32293972289958	-2.66174519264569	0.00777367006308573	1	NA	NA	NA	NA	NA	NA	NA	NA	2	2	4	4	-1.56289803223781
474.1191	918.448391287775	-1.43928804178599	0.541149473600312	-2.6596866706906	0.00782133750440751	1	NA	NA	NA	NA	NA	NA	NA	NA	2	2	4	4	-0.602370004611421
268.067	1485.26287292089	-1.451561215823	0.546337000354593	-2.65689714385238	0.00788635002985672	1	NA	NA	NA	NA	NA	NA	NA	NA	2	2	4	4	-0.610238590577489
506.2102	251.325561877268	1.56225721001322	0.588509656298528	2.65459911030032	0.00794027102815532	1	NA	NA	NA	NA	NA	NA	NA	NA	2	2	4	4	0.636989335990287
324.102	1022.83823886962	-1.24943139782662	0.470953124947748	-2.65298462127255	0.0079783505808843	1	NA	NA	NA	NA	NA	NA	NA	NA	2	2	3	4	-0.495757800611106
426.0552	689.993092529748	-1.45964717351902	0.551795453802719	-2.64526857454117	0.00816261009016818	1	NA	NA	NA	NA	NA	NA	NA	NA	2	2	4	4	-0.615984995642783
286.0935	1217.88860259386	-1.46963091442691	0.556519040478402	-2.64075585475669	0.00827213064532633	1	NA	NA	NA	NA	NA	NA	NA	NA	2	2	4	4	-0.621029833592151
236.0125	1036.80873134103	-1.28237323725413	0.485769674295993	-2.63987915489501	0.00829355943385354	1	NA	NA	NA	NA	NA	NA	NA	NA	2	2	1	4	-0.514013567188179
275.0778	4990.98238388272	-1.56330545759428	0.592917052795895	-2.63663433227722	0.00837330394424375	1	NA	NA	NA	NA	NA	NA	NA	NA	2	2	4	4	-0.693432785280717
300.0397	2566.49683509592	6.15917949483327	2.33721322695756	2.63526640350692	0.00840712707696608	1	NA	NA	NA	NA	NA	NA	NA	NA	1	2	3	4	2.74800855486602
622.1598	2536.33497688527	6.14200550916727	2.33494818038957	2.63046758842525	0.00852674998219262	1	NA	NA	NA	NA	NA	NA	NA	NA	2	2	4	4	2.69943744505809
704.3125	254.882920380298	1.58621375646045	0.603167332439133	2.62980713833755	0.00854333200314801	1	NA	NA	NA	NA	NA	NA	NA	NA	1	2	4	4	0.655324530176945
514.9514	931.745677544884	2.06693512245004	0.786589454804359	2.6277178136899	0.00859597903186543	1	NA	NA	NA	NA	NA	NA	NA	NA	1	2	4	4	0.875721674367801
275.0655	3666.03543293294	-1.02940607300166	0.391826078129225	-2.62720153267123	0.0086090329427418	1	NA	NA	NA	NA	NA	NA	NA	NA	0	2	2	4	-0.375921355542289
323.0389	980.578204408711	-1.53074708533263	0.582967601574347	-2.62578414512013	0.008644962041881	1	NA	NA	NA	NA	NA	NA	NA	NA	2	2	4	4	-0.665688894644999
488.1999	461.183555350834	-1.42738346042899	0.543650879319741	-2.62555164486268	0.00865086842733228	1	NA	NA	NA	NA	NA	NA	NA	NA	1	2	4	4	-0.595959718161832
505.4266	516.230803450141	-1.40377245579875	0.534786138243972	-2.62492304009261	0.00866685542753937	1	NA	NA	NA	NA	NA	NA	NA	NA	0	2	2	4	-0.582506467812377
258.0388	1902.59963171478	-1.08714705672653	0.41416664234353	-2.62490250440015	0.00866737814697236	1	NA	NA	NA	NA	NA	NA	NA	NA	2	2	4	4	-0.400309644281849
496.9825	533.380997319649	2.00446104497078	0.763690088538931	2.62470480506779	0.00867241186507829	1	NA	NA	NA	NA	NA	NA	NA	NA	2	2	4	4	0.848959499189525
517.0148	1536.27182927719	2.28415391595383	0.871102057378977	2.62214271749802	0.0087378831601058	1	NA	NA	NA	NA	NA	NA	NA	NA	0	2	4	4	0.990731792007614
214.0583	11432.1742903654	-1.45774717414333	0.556162646352497	-2.62108069231857	0.00876515126959191	1	NA	NA	NA	NA	NA	NA	NA	NA	2	2	4	4	-0.614546493749865
229.0694	1070.17848077527	-1.33253482867254	0.508790897285138	-2.61902254105335	0.00881821203957659	1	NA	NA	NA	NA	NA	NA	NA	NA	1	2	3	4	-0.551053627322079
232.0828	664.338495660274	-1.64515866573933	0.628353254723781	-2.61820664311276	0.0088393258403807	1	NA	NA	NA	NA	NA	NA	NA	NA	2	2	4	4	-0.734133595920612
410.1655	783.498405260693	-1.08579645548686	0.415131736302478	-2.61554673019677	0.00890847301770355	1	NA	NA	NA	NA	NA	NA	NA	NA	2	2	3	4	-0.399020224563878
366.0833	1239.19348850494	-1.41031729372278	0.539768998712891	-2.61281640310162	0.00897995279136439	1	NA	NA	NA	NA	NA	NA	NA	NA	2	2	4	4	-0.586036488925859
427.1722	1212.90093833615	-1.46735142004002	0.561737836573389	-2.61216411732365	0.00899710520407313	1	NA	NA	NA	NA	NA	NA	NA	NA	2	2	2	4	-0.619586843420361
516.9728	440.607794715941	1.76468265935089	0.676431747768995	2.60881111090832	0.00908573793733023	1	NA	NA	NA	NA	NA	NA	NA	NA	1	2	3	4	0.741949165225736
404.1311	863.657674780211	-1.32822661632514	0.509170637522689	-2.60860803519126	0.00909113095309209	1	NA	NA	NA	NA	NA	NA	NA	NA	1	2	4	4	-0.546210365695716
366.0326	681.260330311729	-1.28813489799559	0.494446512547131	-2.60520575089062	0.00918191031849216	1	NA	NA	NA	NA	NA	NA	NA	NA	0	2	4	4	-0.516052488589749
324.9781	4921.94711240208	0.738169693793638	0.283989417649248	2.59928591672153	0.00934179280735277	1	NA	NA	NA	NA	NA	NA	NA	NA	2	2	3	4	0.32277122462726
393.0975	1174.47220743175	-1.34723627370863	0.518370540495638	-2.59898309888614	0.00935003766751794	1	NA	NA	NA	NA	NA	NA	NA	NA	2	2	4	4	-0.55521530323108
314.1447	1136.51570466622	-1.01727397442542	0.391640291149135	-2.59747017203102	0.00939132764273022	1	NA	NA	NA	NA	NA	NA	NA	NA	2	2	4	4	-0.367629785169841
774.0597	215.25369328092	1.85057324678295	0.712695072600259	2.59658487609738	0.0094155640232604	1	NA	NA	NA	NA	NA	NA	NA	NA	2	2	4	4	0.779310259789702
239.0169	2170.62853996733	-1.47621816391085	0.56951580592866	-2.59205828625548	0.00954036065261453	1	NA	NA	NA	NA	NA	NA	NA	NA	2	2	4	4	-0.626090526781537
335.0463	351.859809242733	3.22821982385347	1.24621952091296	2.59041025251195	0.00958616137943032	1	NA	NA	NA	NA	NA	NA	NA	NA	2	2	0	4	1.50315511047594
479.0164	684.501108727461	1.92429147267259	0.743208453462342	2.58916790263621	0.00962081718316396	1	NA	NA	NA	NA	NA	NA	NA	NA	2	2	4	4	0.816960980190283
326.1446	1040.9223053009	-1.04751753536993	0.404898898509563	-2.58710887884815	0.00967850042812207	1	NA	NA	NA	NA	NA	NA	NA	NA	2	2	4	4	-0.386162033881281
411.1269	1133.38735581505	-1.30217518007817	0.503494268555288	-2.58627607383614	0.00970191876549258	1	NA	NA	NA	NA	NA	NA	NA	NA	0	2	4	4	-0.525596062850409
273.1901	1139.20028785175	-3.6168785150968	1.40044203289898	-2.58266920738567	0.00980392734943863	1	NA	NA	NA	NA	NA	NA	NA	NA	2	2	4	4	-1.58759672120794
282.9379	357.130580935926	3.25080465232217	1.25928251859401	2.58147366005819	0.00983794984413529	1	NA	NA	NA	NA	NA	NA	NA	NA	2	2	4	4	1.52563805343104
401.0418	805.299168261929	-0.974579342766037	0.37804823567581	-2.57792326691818	0.00993960671754011	1	NA	NA	NA	NA	NA	NA	NA	NA	2	2	4	4	-0.348590376318474
404.2415	2868.27381402527	-1.76250299452494	0.684068931534233	-2.57649911182487	0.0099806461908306	1	NA	NA	NA	NA	NA	NA	NA	NA	2	2	4	4	-0.809504539804218
815.554	119.058198068326	1.5086275559595	0.585770612610598	2.57545790703978	0.0100107457350746	1	NA	NA	NA	NA	NA	NA	NA	NA	2	2	4	4	0.613109262407984
690.5321	409.847263720603	1.69663215428491	0.660918429358579	2.56708253079202	0.0102558199443573	1	NA	NA	NA	NA	NA	NA	NA	NA	2	2	3	4	0.704832922138805
348.0469	371.314015280285	3.30979306298196	1.29103037370844	2.56368334191449	0.0103567985476678	1	NA	NA	NA	NA	NA	NA	NA	NA	2	2	4	4	1.57925650674432
243.0447	4357.81372781081	-1.24051255401454	0.485296190239275	-2.55619677006512	0.010582325876969	1	NA	NA	NA	NA	NA	NA	NA	NA	0	2	4	4	-0.491723516289239
870.0786	170.739501350542	2.10230189491715	0.822949725809131	2.55459334754642	0.0106311919320018	1	NA	NA	NA	NA	NA	NA	NA	NA	0	2	4	4	0.893325302093412
236.0237	1055.85058312431	-1.51910389982867	0.594728393440878	-2.55428178069605	0.0106407105241887	1	NA	NA	NA	NA	NA	NA	NA	NA	2	2	4	4	-0.658278552431136
384.0985	1867.73497552609	-1.15284472332239	0.451456846888347	-2.55361001005597	0.0106612593932475	1	NA	NA	NA	NA	NA	NA	NA	NA	0	2	4	4	-0.439314922468097
774.2297	121.751806839267	1.54739052094678	0.605972240069869	2.55356667950394	0.0106625860471461	1	NA	NA	NA	NA	NA	NA	NA	NA	2	2	4	4	0.62898955865196
290.1441	1095.68189060728	-2.90457019540624	1.137593064594	-2.55325940866461	0.0106719979876891	1	NA	NA	NA	NA	NA	NA	NA	NA	0	2	2	4	-1.37423813616821
300.2182	966.069182128804	-2.89038631190443	1.1321715915619	-2.55295781438657	0.0106812432343141	1	NA	NA	NA	NA	NA	NA	NA	NA	2	2	3	4	-1.36966173075266
275.1254	17961.9939886566	-1.13923506418804	0.446264740456508	-2.5528233824224	0.0106853664842684	1	NA	NA	NA	NA	NA	NA	NA	NA	0	2	2	4	-0.430808935540312
377.1561	1074.01555364672	-1.30986626570111	0.514521078816664	-2.54579709098341	0.0109028543217722	1	NA	NA	NA	NA	NA	NA	NA	NA	2	2	4	4	-0.531756538865167
472.2412	610.090955358832	-1.53362220341762	0.602606625941229	-2.54498065138632	0.0109283793502206	1	NA	NA	NA	NA	NA	NA	NA	NA	2	2	4	4	-0.671643581671608
614.9922	523.671232158879	1.88040261283459	0.739207543348637	2.54380874458653	0.0109651104652062	1	NA	NA	NA	NA	NA	NA	NA	NA	2	2	3	4	0.790650249645183
283.2518	321.742522142171	3.09204798985968	1.21624809736649	2.54228392755953	0.0110130670703662	1	NA	NA	NA	NA	NA	NA	NA	NA	0	2	4	4	1.44495204336508
446.042	1117.58481121386	-1.17149318261352	0.460945197458306	-2.54150208977822	0.0110377286371449	1	NA	NA	NA	NA	NA	NA	NA	NA	1	2	3	4	-0.447194901197934
331.0793	736.781856522304	4.3336539261704	1.70549005661379	2.54100216495825	0.0110535235077776	1	NA	1	C12H22O8	[M+K-2H]-	294.13147	331.0800766	-2.462244205	LMFA13010042	0	2	4	4	2.16723839044403
387.0761	954.793148913679	-0.922303669824348	0.363233384703981	-2.53914895674027	0.011112250008666	1	NA	NA	NA	NA	NA	NA	NA	NA	0	2	4	4	-0.327163695063346
854.9306	122.102699410759	1.55214722035251	0.611475557096752	2.53836347559339	0.0111372247178644	1	NA	NA	NA	NA	NA	NA	NA	NA	0	2	4	4	0.633348050071051
375.0767	3245.92561879786	-1.34997804602615	0.531889802211839	-2.53807845236425	0.0111462994740888	1	NA	NA	NA	NA	NA	NA	NA	NA	2	2	4	4	-0.556604664619409
330.1922	1661.15047691562	-1.56043723413893	0.614911652283043	-2.5376608628985	0.0111596068212106	1	NA	NA	NA	NA	NA	NA	NA	NA	2	2	0	4	-0.690407968620902
353.0731	1207.83577967316	-0.861751572513557	0.339698901834985	-2.53681000397278	0.0111867648664799	1	NA	NA	NA	NA	NA	NA	NA	NA	2	2	4	4	-0.299032294069382
600.9451	884.404301464123	-1.17400031152929	0.46316225332003	-2.53474954643616	0.0112527746796943	1	NA	NA	NA	NA	NA	NA	NA	NA	2	2	4	4	-0.448510921646031
450.1726	586.89300788669	-1.47010565897916	0.5801399909051	-2.53405330097238	0.0112751579931143	1	NA	NA	NA	NA	NA	NA	NA	NA	2	2	1	4	-0.621751813700418
406.183	1672.51432034987	-1.17312616182653	0.463406200209587	-2.53152884293726	0.0113566476788846	1	NA	NA	NA	NA	NA	NA	NA	NA	2	2	4	4	-0.447852814466888
257.1143	4646.15210839307	-1.09477962073031	0.432535261482771	-2.53107600286115	0.0113713205714132	1	NA	NA	NA	NA	NA	NA	NA	NA	0	2	2	4	-0.402245023307874
390.3304	970.627866441864	-1.24453653059412	0.491913494396851	-2.52999062796616	0.011406557344033	1	NA	NA	NA	NA	NA	NA	NA	NA	2	2	4	4	-0.494412145695959
343.1989	993.081045529973	-1.18631261938851	0.469111243978076	-2.52885138571514	0.0114436471534332	1	NA	NA	NA	NA	NA	NA	NA	NA	2	2	3	4	-0.460390468364556
379.1356	998.409509100711	-1.298973809014	0.513729436445882	-2.52851738066763	0.0114545414829133	1	NA	NA	NA	NA	NA	NA	NA	NA	2	2	4	4	-0.524229781041444
510.0612	439.906441808282	1.76241923978826	0.698281560766774	2.52393781937041	0.0116048453300156	1	NA	NA	NA	NA	NA	NA	NA	NA	1	2	2	4	0.739599753869957
909.3963	121.007499353607	1.53576980776045	0.608630123553158	2.52332204458545	0.0116251883123352	1	NA	NA	NA	NA	NA	NA	NA	NA	2	2	0	4	0.624642983196878
934.4042	122.141978726907	1.55156267294709	0.615155330329732	2.5222290963738	0.0116613733145693	1	NA	NA	NA	NA	NA	NA	NA	NA	2	2	4	4	0.632620801050088
426.19	806.035201166911	-2.82923736774919	1.12179213679236	-2.52206917391939	0.0116666763509626	1	NA	NA	NA	NA	NA	NA	NA	NA	2	2	4	4	-1.3516367730676
203.0805	814.166188466462	-1.45006129515569	0.575205079219048	-2.52094661111899	0.0117039608426458	1	NA	NA	NA	NA	NA	NA	NA	NA	2	2	4	4	-0.608805139749209
247.1302	815.359832066748	-2.89006611886861	1.14746288709435	-2.51865759788271	0.0117803151613623	1	NA	NA	NA	NA	NA	NA	NA	NA	2	2	4	4	-1.36814261941758
276.1096	877.890186221602	-1.4034151270123	0.557582837101758	-2.51696256345885	0.0118371405843873	1	NA	NA	NA	NA	NA	NA	NA	NA	0	2	2	4	-0.581801335196561
215.1099	708.517045637514	-3.41563063244577	1.35741977239854	-2.51626703979007	0.0118605280159903	1	NA	NA	NA	NA	NA	NA	NA	NA	0	2	2	4	-1.52373489803736
453.0865	1238.43530132739	-1.25855914331215	0.500635204561119	-2.51392457391299	0.0119395966178233	1	NA	NA	NA	NA	NA	NA	NA	NA	0	2	2	4	-0.500474690972347
272.151	776.921798868803	-1.36273502504291	0.54240279679935	-2.51240412675642	0.0119911682308542	1	NA	NA	NA	NA	NA	NA	NA	NA	2	2	1	4	-0.561475925796018
303.2179	312.935703102312	3.04966609939453	1.21386161779791	2.51236718805475	0.0119924235974386	1	NA	NA	NA	NA	NA	NA	NA	NA	0	2	4	4	1.42167640202339
290.0838	1154.67826340408	-1.49704825371696	0.596259730083088	-2.5107317804413	0.0120481200351555	1	NA	NA	NA	NA	NA	NA	NA	NA	0	2	3	4	-0.638448215773139
288.055	2714.27583578596	-1.30629557601115	0.520629865926786	-2.50906769185394	0.012105028481592	1	NA	NA	NA	NA	NA	NA	NA	NA	2	2	4	4	-0.529700815277101
413.0175	313.087926936532	3.05036353930696	1.2163842095455	2.50773030048353	0.0121509370849662	1	NA	NA	NA	NA	NA	NA	NA	NA	2	2	4	4	1.42331349950516
279.0132	313.106319224225	3.05040170652626	1.21645702197196	2.50761157314161	0.0121550200829013	1	NA	NA	NA	NA	NA	NA	NA	NA	2	2	4	4	1.42495442050608
245.0604	656.769487215886	-3.41925262525761	1.36838053987269	-2.49875858770669	0.0124629179380487	1	NA	NA	NA	NA	NA	NA	NA	NA	2	2	0	4	-1.53138092927126
692.5478	704.195651345582	1.93545852493284	0.775314905715798	2.49635149622973	0.0125478196077364	1	NA	NA	NA	NA	NA	NA	NA	NA	2	2	2	4	0.822791979255443
1003.6559	115.674738145913	1.45944988647387	0.584820720459503	2.49555091913836	0.0125761704121249	1	NA	NA	NA	NA	NA	NA	NA	NA	2	2	0	4	0.59524897823359
376.0394	714.355365447541	-1.40867701308711	0.564572318638748	-2.49512235471196	0.0125913704406061	1	NA	NA	NA	NA	NA	NA	NA	NA	2	2	4	4	-0.584623606508872
439.1067	691.838875775902	-1.09229213619926	0.437995134744518	-2.49384536391345	0.0126367583515341	1	NA	NA	NA	NA	NA	NA	NA	NA	0	2	2	4	-0.401599729899927
199.038	1181.77359054266	-1.51303534401187	0.6072959392428	-2.49143003639771	0.012723002200465	1	NA	NA	NA	NA	NA	NA	NA	NA	1	2	4	4	-0.649433560594405
299.1228	1952.72082648507	-1.1143429292602	0.447366060514775	-2.49089733802772	0.012742093177267	1	NA	NA	NA	NA	NA	NA	NA	NA	2	2	4	4	-0.413889301168619
212.0544	1659.64442756372	-1.37529657305619	0.552434600756217	-2.48951925019464	0.0127915991128904	1	NA	NA	NA	NA	NA	NA	NA	NA	2	2	4	4	-0.568458092985818
200.0178	711.623580511202	-2.75711161304764	1.10751087058404	-2.48946686328568	0.0127934843951304	1	NA	NA	NA	NA	NA	NA	NA	NA	2	2	4	4	-1.32253546457186
976.6294	113.180442009125	1.42251948398867	0.571418339060801	2.48945367473989	0.0127939590587677	1	NA	NA	NA	NA	NA	NA	NA	NA	1	2	4	4	0.582506467812377
438.067	933.278820261971	-1.30313310570993	0.523749076259137	-2.48808669032416	0.0128432422452226	1	NA	NA	NA	NA	NA	NA	NA	NA	2	2	4	4	-0.526963326508779
379.1099	1323.96427111529	-1.16239252813655	0.467307739371401	-2.48742408953068	0.0128671910397476	1	NA	NA	NA	NA	NA	NA	NA	NA	0	2	4	4	-0.445222320867175
338.9336	904.858689452113	-2.74500480992682	1.10407621531002	-2.48624576081102	0.0129098777377279	1	NA	NA	NA	NA	NA	NA	NA	NA	2	2	2	4	-1.31684799457136
291.9853	293.125037174523	2.94949459686729	1.1871616283076	2.48449286646169	0.0129736107460371	1	NA	NA	NA	NA	NA	NA	NA	NA	2	2	0	4	1.3651138323844
366.0549	1815.8990946318	-1.10681768914001	0.445510071516423	-2.48438309233423	0.0129776112385479	1	NA	NA	NA	NA	NA	NA	NA	NA	2	2	4	4	-0.41000171454339
292.0928	2219.02980967518	-1.21764966943805	0.490202504829063	-2.48397276114013	0.0129925745802273	1	NA	NA	NA	NA	NA	NA	NA	NA	2	2	3	4	-0.476331911678188
512.9985	240.520025102634	1.38703552819784	0.559293351295131	2.4799785747246	0.0131390277410762	1	NA	NA	NA	NA	NA	NA	NA	NA	2	2	0	4	0.569857847187072
497.1615	1380.58433220291	2.05492929497372	0.828650271726322	2.47985110858975	0.0131437254294867	1	NA	NA	NA	NA	NA	NA	NA	NA	2	2	4	4	0.868755813102296
400.0837	794.542177677484	-1.11824781480358	0.451081372571765	-2.47903789160718	0.0131737310357558	1	NA	NA	NA	NA	NA	NA	NA	NA	2	2	4	4	-0.415835439039983
482.9671	242.000361713229	1.54080300968035	0.621563944680695	2.47891310759971	0.0131783405993584	1	NA	NA	NA	NA	NA	NA	NA	NA	2	2	0	4	0.628264305898403
392.0397	665.377080638114	-1.30374997012722	0.526333849939005	-2.47703994390311	0.0132477074893687	1	NA	NA	NA	NA	NA	NA	NA	NA	2	2	4	4	-0.527647327772069
418.0107	1313.33604243745	-1.16051634125339	0.469019711100611	-2.47434449722827	0.0133480915490194	1	NA	NA	NA	NA	NA	NA	NA	NA	2	2	4	4	-0.442594904383678
322.0611	939.866370824516	-1.23990545093287	0.50177333603871	-2.47104690879232	0.0134718146049662	1	NA	NA	NA	NA	NA	NA	NA	NA	2	2	0	4	-0.491051914725097
421.0608	1449.6591381538	-1.179376414776	0.477332711801543	-2.47076386264165	0.0134824813601516	1	NA	NA	NA	NA	NA	NA	NA	NA	2	2	3	4	-0.455102746739472
608.144	1750.86544056671	5.60275783471286	2.26842589257032	2.4698879752093	0.013515536970935	1	NA	NA	NA	NA	NA	NA	NA	NA	2	2	4	4	2.61797399002734
413.1681	954.530957865046	-2.71290969900526	1.10006327534811	-2.46613968468929	0.0136578061156555	1	NA	NA	NA	NA	NA	NA	NA	NA	0	2	3	4	-1.30142306305389
805.1121	112.524174225013	1.413141506148	0.573332099959752	2.46478699910088	0.0137094721975242	1	NA	NA	NA	NA	NA	NA	NA	NA	2	2	1	4	0.579687669962769
260.0925	298.481318517352	2.977188994112	1.2087233282047	2.46308557520271	0.0137747034712341	1	NA	NA	NA	NA	NA	NA	NA	NA	2	2	4	4	1.38347830611039
829.0357	119.524771285676	1.51536986178146	0.615989536616911	2.46005779595551	0.0138914643072812	1	NA	NA	NA	NA	NA	NA	NA	NA	2	2	0	4	0.615984995642783
990.6442	116.883931652258	1.47693843909226	0.601178680152199	2.45673788484706	0.014020494222679	1	NA	NA	NA	NA	NA	NA	NA	NA	2	2	4	4	0.599517947788098
300.1357	901.946712969339	-1.3735527357346	0.559651899011035	-2.45429835610638	0.0141159807760442	1	NA	NA	NA	NA	NA	NA	NA	NA	2	2	3	4	-0.567059451686291
275.0546	310.940817084269	3.03968140948176	1.23974742180154	2.45185539895268	0.0142121761572634	1	NA	NA	NA	NA	NA	NA	NA	NA	2	2	4	4	1.41516580730616
226.07	913.553240203684	-1.019177201867	0.415677707998205	-2.45184473994309	0.014212597137147	1	NA	NA	NA	NA	NA	NA	NA	NA	0	2	2	4	-0.368903753200451
403.0613	291.801908592653	2.94250192944707	1.20034783068843	2.45137438850494	0.0142311847265548	1	NA	NA	NA	NA	NA	NA	NA	NA	2	2	2	4	1.36209751677378
431.3741	11360.4619818154	-0.991428186193541	0.404460484199041	-2.45123621447687	0.0142366492328294	1	NA	NA	NA	NA	NA	NA	NA	NA	1	2	4	4	-0.356190597143184
282.248	926.543072583549	-3.42444686825292	1.39751549188216	-2.45038204452454	0.0142704710572263	1	NA	NA	NA	NA	NA	NA	NA	NA	0	2	3	4	-1.53330649042126
269.1127	1673.87275536202	-1.2199554530453	0.498636126870016	-2.44658456799565	0.0144216960055065	1	NA	NA	NA	NA	NA	NA	NA	NA	0	2	4	4	-0.478333046804759
892.5596	103.737546749154	1.27367363577733	0.520907853912871	2.44510353646995	0.014481056364085	1	NA	NA	NA	NA	NA	NA	NA	NA	1	2	4	4	0.534501005486969
500.9356	516.229973916956	1.81178236929428	0.741601549582581	2.44306712993529	0.0145630281390029	1	NA	NA	NA	NA	NA	NA	NA	NA	2	2	4	4	0.765673523519026
342.1195	4814.86361232841	-0.920765268462104	0.377046334546902	-2.44204805642413	0.0146042024373579	1	NA	NA	NA	NA	NA	NA	NA	NA	2	2	1	4	-0.325908062981261
376.0928	304.517874966741	3.00782443358047	1.2336659054395	2.4381191214885	0.0147639079434827	1	PC(2:0/2:0)	1	C12H24NO8P	[M+Cl]-	341.123957	376.0933586	-1.353121475	LMGP01010992	2	2	4	4	1.40073225803316
305.0491	291.071601207738	2.93858200618053	1.20625591445927	2.43611821584129	0.014845831858381	1	NA	NA	NA	NA	NA	NA	NA	NA	2	2	4	4	1.35461044533515
432.3773	2628.94054289492	-1.09826029375599	0.45116455453124	-2.43427876309362	0.0149214984613881	1	NA	NA	NA	NA	NA	NA	NA	NA	2	2	4	4	-0.403536113099163
859.2445	120.073082765157	1.52242489121496	0.626509844627779	2.43000952701623	0.0150984259526344	1	NA	NA	NA	NA	NA	NA	NA	NA	2	2	1	4	0.618865832027617
228.0646	1612.20722111211	-3.00693106674575	1.23748792232547	-2.42986700112205	0.0151043643088557	1	NA	NA	NA	NA	NA	NA	NA	NA	2	2	4	4	-1.41841358923491
281.0149	301.384641522215	2.99185348069696	1.23196799224034	2.42851559418866	0.0151607731182719	1	NA	NA	NA	NA	NA	NA	NA	NA	0	2	4	4	1.39441001326031
443.1672	647.611527999962	-1.47936298761286	0.609882583021176	-2.42565213173418	0.0152809096786986	1	NA	NA	NA	NA	NA	NA	NA	NA	2	2	4	4	-0.627539383456109
402.3586	678.932410075508	4.21265305063924	1.73740235026635	2.42468478875571	0.0153216835278186	1	NA	NA	NA	NA	NA	NA	NA	NA	2	2	4	4	2.11988163541675
291.0335	8909.2635374916	1.40459695906467	0.579646477197154	2.42319588632111	0.0153846284582602	1	NA	NA	NA	NA	NA	NA	NA	NA	0	2	4	4	0.575468083692672
241.0833	864.413623053809	-2.73493903052409	1.12865092075567	-2.42319301763646	0.0153847499543239	1	NA	NA	NA	NA	NA	NA	NA	NA	2	2	3	4	-1.31261018277908
472.2291	956.243459554732	-1.50326268806693	0.620413074020695	-2.42300291695141	0.0153928030826531	1	NA	NA	NA	NA	NA	NA	NA	NA	0	2	4	4	-0.645030087922072
213.0343	886.166631121907	-1.38684945316788	0.573356138538682	-2.4188272522948	0.015570632734346	1	NA	NA	NA	NA	NA	NA	NA	NA	2	2	3	4	-0.571959575071284
871.2724	129.386155588905	1.64835216481969	0.681730738066373	2.41789327190233	0.0156106548058633	1	NA	NA	NA	NA	NA	NA	NA	NA	2	2	4	4	0.684377192945144
327.2006	784.193784624846	-3.30245567345621	1.36695718075151	-2.41591742591426	0.0156956203351222	1	NA	NA	NA	NA	NA	NA	NA	NA	0	2	2	4	-1.50315511047594
378.1513	677.002527901875	-1.39462712043551	0.577427998408338	-2.4152398641558	0.0157248504453353	1	NA	NA	NA	NA	NA	NA	NA	NA	2	2	4	4	-0.577576591364328
338.9937	12793.6321311981	0.812733927620569	0.336732682664767	2.41358789764308	0.0157963172938817	1	NA	NA	NA	NA	NA	NA	NA	NA	2	2	4	4	0.354288629353037
195.0478	283.828411734277	2.89978394466892	1.20148985447071	2.41349016296635	0.0158005543967528	1	NA	NA	NA	NA	NA	NA	NA	NA	2	2	1	4	1.34572502087376
290.0263	281.520635023127	2.88724240513118	1.19708819308625	2.41188779724532	0.0158701646238516	1	NA	NA	NA	NA	NA	NA	NA	NA	2	2	3	4	1.33114775640762
304.1153	913.049972108638	-1.35386910850845	0.561387941092498	-2.41164622430922	0.0158806824341833	1	NA	NA	NA	NA	NA	NA	NA	NA	0	2	2	4	-0.557299748264148
822.2777	106.085501975916	1.31181841904538	0.544094609236875	2.41101160859742	0.0159083420875415	1	NA	NA	NA	NA	NA	NA	NA	NA	1	2	3	4	0.545519518559678
387.047	902.813877484038	-1.19282757186189	0.495632062513528	-2.40667959577239	0.0160982864886638	1	NA	NA	NA	NA	NA	NA	NA	NA	2	2	4	4	-0.463701833765271
236.004	279.162069331747	2.87430139132918	1.19469216733122	2.40589289017436	0.016132993999928	1	NA	NA	NA	NA	NA	NA	NA	NA	2	2	4	4	1.323964034514
467.1618	768.399589458787	-1.26661698873649	0.526856858316044	-2.40410078894084	0.0162123027506596	1	NA	NA	NA	NA	NA	NA	NA	NA	2	2	4	4	-0.505202742838567
275.0367	283.453400934235	2.89778951384167	1.20688451342766	2.40104954666432	0.0163481228037582	1	NA	NA	NA	NA	NA	NA	NA	NA	2	2	4	4	1.34278670137815
286.1773	1223.61064830329	-1.25024971244707	0.520797175949706	-2.40064610597622	0.0163661557966839	1	NA	NA	NA	NA	NA	NA	NA	NA	0	2	3	4	-0.496430964708031
218.1229	769.831141700883	-2.71589572505591	1.13139246260341	-2.40048949840664	0.0163731605494498	1	NA	NA	NA	NA	NA	NA	NA	NA	0	2	2	4	-1.30420455619465
242.1013	1192.11502949676	-1.16211185387724	0.484482127150784	-2.39866816287231	0.0164548190026539	1	NA	NA	NA	NA	NA	NA	NA	NA	2	2	4	4	-0.444565179257367
388.9101	665.399562988662	-3.29036570833627	1.37231843048488	-2.39766925463042	0.0164997561681431	1	NA	NA	NA	NA	NA	NA	NA	NA	2	2	1	4	-1.49400756490772
447.2089	791.013340871874	-1.331153682255	0.555584388073121	-2.39595228165375	0.016577248301265	1	NA	NA	NA	NA	NA	NA	NA	NA	2	2	4	4	-0.549668523760584
435.2586	2301.55098187018	-1.32382625801696	0.552740778106517	-2.39502188087496	0.0166193734566892	1	NA	NA	NA	NA	NA	NA	NA	NA	1	2	3	4	-0.542758727388951
303.0603	274.645513218893	2.84915610790913	1.19037499082375	2.39349459613352	0.0166887271644621	1	NA	NA	NA	NA	NA	NA	NA	NA	2	2	4	4	1.30281254968995
215.0541	1425.14445843143	-1.29791692971445	0.542273546155429	-2.39347270195334	0.0166897232197776	1	NA	NA	NA	NA	NA	NA	NA	NA	0	2	3	4	-0.52150014716364
496.0509	326.771431484091	3.11551800983462	1.30188450036466	2.39308326426958	0.016707449047816	1	NA	NA	NA	NA	NA	NA	NA	NA	2	2	4	4	1.45174801595387
351.0901	4479.29190357251	-0.707565504799093	0.295701699571716	-2.39283543457446	0.0167187379849612	1	NA	NA	NA	NA	NA	NA	NA	NA	2	2	4	4	-0.234261678460392
264.0554	1642.78575672428	-1.12835036896197	0.471634131951669	-2.39242729166514	0.0167373439762525	1	NA	NA	NA	NA	NA	NA	NA	NA	2	2	4	4	-0.422334005209151
457.9751	961.84761776419	-0.931512858996086	0.390314761963513	-2.38656835398699	0.0170064455870289	1	NA	NA	NA	NA	NA	NA	NA	NA	2	2	4	4	-0.333449644064105
378.1082	341.972277918067	3.18465500191654	1.33453954193297	2.386332440404	0.0170173601884567	1	NA	NA	NA	NA	NA	NA	NA	NA	0	2	2	4	1.47962635534115
284.0323	276.461650252621	2.85932315433171	1.19856674624586	2.38561862598613	0.0170504224379915	1	NA	NA	NA	NA	NA	NA	NA	NA	2	2	4	4	1.31120280494304
369.1039	1431.96553657	-1.22044090071791	0.511692040909451	-2.38510823531429	0.0170740971104913	1	NA	NA	NA	NA	NA	NA	NA	NA	2	2	4	4	-0.479668201356432
297.1073	13264.6439655841	-1.19410424321523	0.500780709165254	-2.38448530736273	0.0171030309482638	1	NA	NA	NA	NA	NA	NA	NA	NA	2	2	4	4	-0.464364716266087
935.4408	128.354162544722	1.63414184296809	0.686250145868422	2.3812626529939	0.0172534051861355	1	NA	NA	NA	NA	NA	NA	NA	NA	2	2	4	4	0.676873533614809
491.027	249.346943667857	1.45017870993803	0.609875078688819	2.37782910076568	0.017414895035226	1	NA	NA	NA	NA	NA	NA	NA	NA	2	2	4	4	0.591699774820245
505.004	236.591586366594	1.35922744103561	0.57168314734138	2.37758878734963	0.0174262471348852	1	NA	NA	NA	NA	NA	NA	NA	NA	2	2	4	4	0.562172906445346
301.0598	272.099422069171	2.83475311111314	1.19236304108509	2.37742450364231	0.0174340114215261	1	NA	NA	NA	NA	NA	NA	NA	NA	2	2	4	4	1.29589008084296
404.0784	269.058453153461	2.81744441624545	1.186427727736	2.37472907146383	0.0175618353089608	1	NA	NA	NA	NA	NA	NA	NA	NA	2	2	4	4	1.28222838737256
502.9572	301.013254170792	1.4534781512597	0.612702091943491	2.37224284096903	0.0176804659765859	1	NA	NA	NA	NA	NA	NA	NA	NA	0	2	2	4	0.592409018040229
321.1182	925.721420788696	-0.749764093097082	0.316246566488315	-2.37082129119269	0.0177486104331901	1	NA	NA	NA	NA	NA	NA	NA	NA	0	2	2	4	-0.248970250753043
269.0511	2827.33729160383	-1.10501842669944	0.466595125380323	-2.36825968938003	0.0178719864687575	1	NA	NA	NA	NA	NA	NA	NA	NA	2	2	0	4	-0.408707231011748
597.0986	1037.34620536438	-0.88438920190847	0.373553312154038	-2.3675046456121	0.0179084952018785	1	NA	NA	NA	NA	NA	NA	NA	NA	2	2	0	4	-0.309630719452472
266.0265	270.989836682301	2.82847711546429	1.19503326850357	2.3668605636445	0.0179396902067582	1	NA	NA	NA	NA	NA	NA	NA	NA	2	2	1	4	1.2876642383966
398.2546	938.965512864911	-1.26339553881818	0.533896521276647	-2.36636780437746	0.0179635882862223	1	NA	NA	NA	NA	NA	NA	NA	NA	2	2	4	4	-0.503175058022406
264.0343	272.282330874733	2.83579023541106	1.19840577370962	2.36630221384281	0.0179667714301254	1	NA	NA	NA	NA	NA	NA	NA	NA	2	2	0	4	1.29726960497518
214.9957	1638.22361003896	-1.61249449599957	0.681464941242538	-2.36621783221812	0.0179708672424245	1	NA	NA	NA	NA	NA	NA	NA	NA	2	2	0	4	-0.717094929994071
297.1323	266.431539450517	2.80229250327744	1.18518237741584	2.36443990112942	0.018057356877958	1	NA	NA	NA	NA	NA	NA	NA	NA	2	2	3	4	1.27548640604716
248.9996	1289.98862924538	-1.01661433297268	0.430254833007168	-2.36281908995022	0.0181365206669152	1	NA	NA	NA	NA	NA	NA	NA	NA	2	2	0	4	-0.366993024961797
414.151	271.607167706034	2.83191576611571	1.19855839895327	2.36276827945045	0.0181390072628264	1	NA	NA	NA	NA	NA	NA	NA	NA	2	2	3	4	1.29039648890444
457.0792	1254.59860179609	-1.22355758549051	0.518038075097623	-2.36190667116493	0.0181812186641312	1	NA	NA	NA	NA	NA	NA	NA	NA	2	2	4	4	-0.481004211531092
324.1302	832.333998035557	-1.04105884268049	0.440971763936107	-2.3608288054274	0.0182341459108498	1	NA	NA	NA	NA	NA	NA	NA	NA	1	2	2	4	-0.381676816585779
472.9915	1692.95287113126	-1.28946489910003	0.546473924308318	-2.35960919952793	0.0182941957646039	1	NA	NA	NA	NA	NA	NA	NA	NA	2	2	4	4	-0.517412961828929
325.0655	1139.82320794232	-1.31539124170931	0.557566592902725	-2.35916437328375	0.0183161407668272	1	NA	NA	NA	NA	NA	NA	NA	NA	2	2	4	4	-0.533814512117896
682.3556	304.835810466488	3.00930694188307	1.27561234771767	2.35910772364922	0.0183189371664381	1	NA	NA	NA	NA	NA	NA	NA	NA	1	2	4	4	1.40232159635495
396.3124	1519.47969336504	-0.881637849965575	0.373971606843179	-2.3574994299909	0.0183984835517984	1	NA	NA	NA	NA	NA	NA	NA	NA	2	2	4	4	-0.307757914036795
448.1114	750.974265846072	-1.15888983136666	0.492191948958848	-2.35454853298212	0.0185452217848313	1	NA	NA	NA	NA	NA	NA	NA	NA	1	2	4	4	-0.441938528095162
213.1474	579.175696663458	-3.17522909075603	1.34933356327397	-2.35318321368348	0.018613460380515	1	NA	NA	NA	NA	NA	NA	NA	NA	2	2	4	4	-1.45861170733899
463.2901	1743.85037462925	-1.27257516767096	0.541094094707442	-2.35185558319393	0.0186800258699002	1	NA	NA	NA	NA	NA	NA	NA	NA	2	2	2	4	-0.510620102086262
423.1775	976.219448601607	-1.14660622387971	0.48776923642005	-2.35071451470606	0.0187374037333532	1	NA	NA	NA	NA	NA	NA	NA	NA	1	2	4	4	-0.438004253888689
356.1549	866.239110166802	-1.10676154307406	0.470939964848874	-2.3501117460465	0.0187677757368991	1	NA	NA	NA	NA	NA	NA	NA	NA	2	2	4	4	-0.409354387033802
427.3221	645.51666047809	-3.25587356368558	1.38636630967378	-2.34849443539328	0.0188494808506733	1	NA	NA	NA	NA	NA	NA	NA	NA	2	2	4	4	-1.48498335318855
610.0533	271.720469062201	2.83267091147637	1.2064274464341	2.34798281475529	0.0188753921666976	1	NA	NA	NA	NA	NA	NA	NA	NA	2	2	2	4	1.29313840658247
373.1592	637.513284822169	-3.29286672869324	1.40296284581249	-2.34708049362937	0.0189211666516514	1	NA	NA	NA	NA	NA	NA	NA	NA	2	2	0	4	-1.49582707583648
274.8816	911.285049315814	-3.30925060197703	1.41223153409568	-2.34327765814697	0.0191151517137988	1	NA	NA	NA	NA	NA	NA	NA	NA	2	2	3	4	-1.50684959678248
664.5168	986.677326337583	1.9909992061083	0.850074438502087	2.34214689435508	0.0191731670322688	1	NA	NA	NA	NA	NA	NA	NA	NA	2	2	4	4	0.843849806754821
279.0107	261.688831964727	2.77453077316981	1.18474328216506	2.34188352442016	0.0191867016500089	1	NA	NA	NA	NA	NA	NA	NA	NA	0	2	3	4	1.26349484502148
676.0831	492.036171449817	1.91041462951068	0.816009775227464	2.3411663530356	0.0192235995288784	1	NA	NA	NA	NA	NA	NA	NA	NA	0	2	2	4	0.80702904821103
209.1046	573.283013920152	-3.24817373342361	1.38741781734261	-2.34116478311126	0.0192236803681796	1	NA	NA	NA	NA	NA	NA	NA	NA	2	2	4	4	-1.47607847811619
704.1644	563.82152726103	3.93665233955436	1.68151591097492	2.34113297047064	0.01922531854402	1	NA	NA	NA	NA	NA	NA	NA	NA	0	2	2	4	1.96673806200692
401.0696	1108.32219677351	-1.29465331954424	0.553037186571212	-2.34098782320768	0.0192327943773409	1	NA	NA	NA	NA	NA	NA	NA	NA	2	2	2	4	-0.520136787230096
276.1289	1498.27447510462	-1.2029584771395	0.514894838262078	-2.33631877375162	0.0194746337772386	1	NA	NA	NA	NA	NA	NA	NA	NA	2	2	4	4	-0.470339894014445
455.203	775.977087950914	-1.25342946342858	0.536971362351989	-2.33425756252331	0.0195822394196938	1	NA	NA	NA	NA	NA	NA	NA	NA	0	2	2	4	-0.498451809021137
459.1231	651.163068781883	-1.35532816788227	0.580861433410974	-2.33330720534056	0.0196320275497177	1	NA	NA	NA	NA	NA	NA	NA	NA	1	2	4	4	-0.558690724175607
538.9753	8715.19777075446	-0.870556617646577	0.373138923096112	-2.33306300619392	0.0196448387057539	1	NA	NA	NA	NA	NA	NA	NA	NA	2	2	4	4	-0.304015531841448
372.2393	1382.42108633545	-1.13672110153365	0.487381915679726	-2.33230053262917	0.0196848865351612	1	NA	NA	NA	NA	NA	NA	NA	NA	2	2	4	4	-0.426893620808986
663.1665	1302.70463685703	5.1710953581517	2.21719963102539	2.33226421554121	0.0196867958156896	1	NA	NA	NA	NA	NA	NA	NA	NA	2	2	3	4	2.50718257552428
359.0447	820.61397488541	-0.976828559358992	0.41891550084942	-2.33180332878185	0.0197110398432511	1	NA	NA	NA	NA	NA	NA	NA	NA	2	2	4	4	-0.349222953501401
319.0889	5670.94714825749	-0.582223779156962	0.250337317546673	-2.32575704198961	0.0200315155316491	1	NA	NA	NA	NA	NA	NA	NA	NA	2	2	4	4	-0.181341246238697
314.1252	2064.84475059726	-1.2130336601662	0.521692285733031	-2.32518995074225	0.020061805465347	1	NA	NA	NA	NA	NA	NA	NA	NA	0	2	3	4	-0.474332682228217
298.0661	897.154685700416	-2.65419345949005	1.14178002405627	-2.32461017321077	0.0200928143270032	1	NA	NA	NA	NA	NA	NA	NA	NA	2	2	4	4	-1.29039648890444
316.1765	691.159023275158	-1.07198251021093	0.461225323394917	-2.32420566659359	0.0201144737517651	1	NA	NA	NA	NA	NA	NA	NA	NA	0	2	4	4	-0.393869148250946
293.0806	258.171583284105	2.75354722979106	1.18518418270041	2.32330744029775	0.0201626424103055	1	NA	NA	NA	NA	NA	NA	NA	NA	0	2	4	4	1.2400418136024
225.0644	2857.39514550433	-1.11263726508832	0.479403821971577	-2.32087691857051	0.020293487604329	1	NA	NA	NA	NA	NA	NA	NA	NA	1	2	4	4	-0.411944729623284
404.2108	706.829063138621	-3.1418916305308	1.35403907305278	-2.32038476071978	0.0203200725324846	1	NA	NA	NA	NA	NA	NA	NA	NA	0	2	2	4	-1.45345752511114
435.0395	843.40218981258	-3.37336002824224	1.45444369146009	-2.31934728587243	0.0203762134362456	1	NA	NA	NA	NA	NA	NA	NA	NA	2	2	4	4	-1.51617692342945
401.9984	268.189534912414	2.81225814083452	1.21540460477351	2.31384522470078	0.0206762136267641	1	NA	NA	NA	NA	NA	NA	NA	NA	1	2	2	4	1.2768301624172
235.0785	261.533453932972	2.77355940869113	1.19881640895737	2.3135814524789	0.0206906920557873	1	NA	NA	NA	NA	NA	NA	NA	NA	2	2	4	4	1.26217362690317
613.0728	661.188926728533	-1.04733401616925	0.452720137077088	-2.31342485211986	0.0206992920137072	1	NA	NA	NA	NA	NA	NA	NA	NA	2	2	4	4	-0.385520814842058
304.104	272.584815097344	2.83733454326468	1.22715232278523	2.31212905731611	0.0207705723046196	1	NA	NA	NA	NA	NA	NA	NA	NA	2	2	3	4	1.30003608450683
374.1318	582.213171507161	-3.21172180885212	1.39274862026492	-2.30603122639692	0.0211088875731514	1	NA	NA	NA	NA	NA	NA	NA	NA	2	2	4	4	-1.46728913663865
429.003	254.178654614344	2.72937787855262	1.18379638152169	2.30561431100525	0.0211321929164835	1	NA	NA	NA	NA	NA	NA	NA	NA	2	2	0	4	1.23237391856462
238.0101	251.759299428764	2.71452961121474	1.17836010423558	2.30365030304186	0.0212422816653719	1	NA	NA	NA	NA	NA	NA	NA	NA	1	2	4	4	1.2172517146833
244.0829	638.720846732581	-1.57881499641333	0.685800735734343	-2.30214829781827	0.0213268105045334	1	NA	NA	NA	NA	NA	NA	NA	NA	2	2	4	4	-0.700261952403137
299.0541	260.243495298323	2.76578554039133	1.20232749599654	2.30035955228565	0.0214278583618717	1	NA	NA	NA	NA	NA	NA	NA	NA	1	2	4	4	1.25429217613456
695.2637	263.998488038928	1.49078873097049	0.648318809311567	2.29946857866661	0.0214783456333075	1	NA	NA	NA	NA	NA	NA	NA	NA	2	2	4	4	0.608088883356781
260.0782	1025.24562746652	-1.29926890043411	0.565333448754238	-2.29823461409751	0.0215484396250046	1	NA	NA	NA	NA	NA	NA	NA	NA	2	2	4	4	-0.524912799462369
519.0196	400.620408193381	1.59351960026507	0.693383463630361	2.29817941132004	0.0215515800061606	1	NA	NA	NA	NA	NA	NA	NA	NA	2	2	4	4	0.659017955406516
499.0191	316.765089812184	1.44694519535094	0.630372472670386	2.29538131514752	0.0217112812030924	1	NA	NA	NA	NA	NA	NA	NA	NA	2	2	4	4	0.588865771047127
394.1469	734.95981505934	-1.41964700772947	0.618770584942011	-2.29430267416883	0.02177311908414	1	NA	NA	NA	NA	NA	NA	NA	NA	2	2	4	4	-0.590282180321331
377.0917	700.449701341379	-2.58765126600045	1.12835140443025	-2.29330265007917	0.0218305867735688	1	NA	NA	NA	NA	NA	NA	NA	NA	2	2	0	4	-1.27146889106164
402.1992	763.208019218278	-2.55843855441909	1.1158373108294	-2.29284191305399	0.0218571080123842	1	NA	NA	NA	NA	NA	NA	NA	NA	1	2	4	4	-1.25953777988413
270.0603	252.581540586887	2.71952650665518	1.18756734194929	2.28999772104823	0.0220214487584549	1	S-Acetyldihydrolipoamide,S-Acetyldihydrolipoamide-E	1	C10H19NO2S2	[M+Na-2H]-	249.085723	270.0603916	-0.43323643	LMFA08010023,LMFA08020202	2	2	3	4	1.22226141404995
394.1379	719.060762223987	-3.23733915068245	1.4137582264774	-2.28988174219066	0.022028172902075	1	NA	NA	NA	NA	NA	NA	NA	NA	0	2	2	4	-1.47431148555819
415.0209	244.065278709991	2.6663809093421	1.16485705083833	2.28901984790593	0.0220781992052592	1	NA	NA	NA	NA	NA	NA	NA	NA	2	2	2	4	1.1914378401249
194.1049	263.836480329129	2.78690330406836	1.21758660113079	2.28887481307706	0.0220866270630541	1	NA	NA	NA	NA	NA	NA	NA	NA	2	2	4	4	1.26880190776367
363.0793	256.018285487946	2.74051061564261	1.1974386555803	2.28864385066517	0.0221000538803175	1	NA	NA	NA	NA	NA	NA	NA	NA	1	2	4	4	1.23619878054627
382.8929	248.206720916749	2.69245394061237	1.17669469922958	2.2881499698904	0.0221287890737165	1	NA	NA	NA	NA	NA	NA	NA	NA	1	2	2	4	1.20855751167229
465.205	909.208080085535	-1.68231654316811	0.735526528758082	-2.28722755385677	0.0221825445320992	1	NA	NA	NA	NA	NA	NA	NA	NA	2	2	4	4	-0.759305326873951
693.5512	249.749234593427	2.7020362674323	1.18170340099274	2.28656045600134	0.0222214915955173	1	NA	NA	NA	NA	NA	NA	NA	NA	2	2	4	4	1.21227237990737
452.0825	812.78312759918	-1.38549375602569	0.606066026076658	-2.28604425328808	0.0222516697713727	1	NA	NA	NA	NA	NA	NA	NA	NA	2	2	4	4	-0.570558143037402
665.5198	406.717486727687	1.7120008434134	0.74903240223575	2.2856165344828	0.0222767020056994	1	NA	NA	NA	NA	NA	NA	NA	NA	2	2	4	4	0.713251544527048
218.0672	953.568042747159	-1.32945408888735	0.581730025085552	-2.28534548941639	0.0222925775850092	1	NA	NA	NA	NA	NA	NA	NA	NA	2	2	4	4	-0.547592842859504
295.0373	259.663364393428	2.76227195462903	1.20869426330482	2.28533553810075	0.0222931606379919	1	NA	NA	NA	NA	NA	NA	NA	NA	0	2	3	4	1.24778332049184
345.1417	758.210756768772	-2.56230564252991	1.12184380113299	-2.28401283667312	0.0223707765411711	1	NA	NA	NA	NA	NA	NA	NA	NA	2	2	4	4	-1.26085460839038
623.1636	520.265718336139	3.8167165829384	1.67178284242119	2.28302174546232	0.0224290874843169	1	Tectorigenin_7-O-gentiobioside,Isorhamnetin_3-neohesperidoside,Narcissin,Tamarixetin_7-rutinoside,Tamarixetin_3-neohesperidoside,Isoscoparin_2-O-glucoside,Scoparin_2-O-glucoside,Stellarin_2,Scoparin_6-O-glucoside,Isoscoparin_4-O-glucoside,Isoscoparin_7-O-glucoside,Chrysoeriol_7-O-8-C-bisglucoside,Luteolin_3-methyl_ether_7-mannosyl-(1->2)-alloside,Luteolin_3-methyl_ether_7-allosyl-(1->2)-glucoside…	1	C28H32O16	[M-H]-	624.16904	623.1617636	2.983013575	LMPK12050374,LMPK12110585,LMPK12110586,LMPK12110603,LMPK12110604,LMPK12110747,LMPK12110750,LMPK12110751,LMPK12110760,LMPK12110762,LMPK12110763,LMPK12110765,LMPK12110776,LMPK12110777,LMPK12110779,LMPK12110781,LMPK12110805,LMPK12110806,LMPK12110815,LMPK12110855,LMPK12110856,LMPK12111032,LMPK12111034,LMPK12111037,LMPK12111063,LMPK12111350,LMPK12112033,LMPK12112320,LMPK12112321,LMPK12112323,LMPK12112…	2	2	4	4	1.88328599268882
341.1607	758.912471262196	-1.26734690064519	0.55570607969759	-2.28060650575367	0.0225717419863721	1	NA	NA	NA	NA	NA	NA	NA	NA	2	2	4	4	-0.506555687090237
406.0752	1403.07778055023	-1.12343324704678	0.49260789695315	-2.28058310472766	0.0225731280006226	1	NA	NA	NA	NA	NA	NA	NA	NA	2	2	4	4	-0.420382574421397
777.2419	240.583338914942	1.49003912570192	0.653442506491287	2.28029109049365	0.0225904298696494	1	NA	NA	NA	NA	NA	NA	NA	NA	0	2	2	4	0.607372938792299
302.032	247.803528714295	2.68988831772783	1.18010598023687	2.2793616529152	0.0226455758746749	1	NA	NA	NA	NA	NA	NA	NA	NA	0	2	3	4	1.20732292186884
295.0778	245.747297202339	2.67697619975779	1.17546564629269	2.27737510509196	0.0227638354205523	1	NA	NA	NA	NA	NA	NA	NA	NA	0	2	4	4	1.19995371508894
342.0086	243.550216545175	2.66302798405964	1.17351779528746	2.26926936664588	0.0232519502105537	1	NA	NA	NA	NA	NA	NA	NA	NA	1	2	2	4	1.18781449998412
444.2471	515.474836058472	-1.36958043044854	0.60432938982549	-2.26628135832352	0.023434162051724	1	NA	NA	NA	NA	NA	NA	NA	NA	2	2	4	4	-0.565661918788551
897.6449	98.6121772998227	1.18485820428521	0.52322626498337	2.2645235600374	0.0235419323785704	1	NA	NA	NA	NA	NA	NA	NA	NA	2	2	4	4	0.503175058022406
297.0571	255.052860745289	2.73450530755346	1.20764125626628	2.26433578131295	0.0235534704492167	1	NA	NA	NA	NA	NA	NA	NA	NA	2	2	4	4	1.23492181881521
277.1564	243.478061781477	2.66255707323623	1.17598022922339	2.26411720798619	0.0235669068754685	1	NA	NA	NA	NA	NA	NA	NA	NA	2	2	4	4	1.18661017941787
439.2085	847.944398089023	-1.13254056627663	0.50060431890356	-2.26234677470854	0.0236759866234569	1	NA	NA	NA	NA	NA	NA	NA	NA	2	2	4	4	-0.425589971763447
225.0218	659.105058889422	-3.1769376198246	1.40476765853301	-2.2615395510616	0.023725866422235	1	NA	NA	NA	NA	NA	NA	NA	NA	2	2	3	4	-1.46033840824862
254.1232	783.357311750061	-2.61269958567289	1.15709825777867	-2.25797555921362	0.0239471832352413	1	NA	NA	NA	NA	NA	NA	NA	NA	2	2	1	4	-1.27952461409407
408.1161	966.549507360674	-1.16844778673955	0.517635103167881	-2.25728081343161	0.0239905334741029	1	NA	NA	NA	NA	NA	NA	NA	NA	2	2	4	4	-0.446537181440324
390.0836	694.637921463054	-1.182008708349	0.523668970983609	-2.25716774115683	0.0239975953105987	1	NA	NA	NA	NA	NA	NA	NA	NA	2	2	3	4	-0.457084143540463
502.9996	1553.07496877158	2.002497912157	0.887419118554225	2.25654132335965	0.0240367503870421	1	NA	NA	NA	NA	NA	NA	NA	NA	0	2	3	4	0.847253810962937
329.0293	261.46781564765	2.7728776493223	1.22941781536051	2.25543961920643	0.0241057482712915	1	NA	NA	NA	NA	NA	NA	NA	NA	2	2	4	4	1.26085460839038
281.1534	816.656583222267	1.78835824074684	0.792936952572531	2.2553599437444	0.0241107448639935	1	NA	NA	NA	NA	NA	NA	NA	NA	2	2	2	4	0.75534080079948
383.146	727.270303949708	-2.57586584049288	1.14270798323311	-2.25417681357654	0.0241850468406265	1	NA	NA	NA	NA	NA	NA	NA	NA	0	2	2	4	-1.26880190776367
403.6611	1331.91961355807	-1.45064960352852	0.643634192726439	-2.25384173171962	0.0242061264167789	1	NA	NA	NA	NA	NA	NA	NA	NA	0	2	2	4	-0.609521708609109
403.3428	19663.7865726361	-1.118886234988	0.496456200939342	-2.25374611671879	0.0242121443557839	1	NA	NA	NA	NA	NA	NA	NA	NA	2	2	4	4	-0.41713373935964
331.126	686.931567092555	-2.52470531066122	1.12026709180556	-2.25366372816692	0.0242173308719012	1	NA	NA	NA	NA	NA	NA	NA	NA	0	2	4	4	-1.24908086069502
973.362	103.589249906728	1.26970882912014	0.563449513535958	2.25345625227718	0.0242303961407791	1	NA	NA	NA	NA	NA	NA	NA	NA	1	2	2	4	0.530385807350449
412.2338	243.16661696529	2.66047513333487	1.18152001162044	2.2517393756929	0.0243387467847699	1	NA	NA	NA	NA	NA	NA	NA	NA	2	2	3	4	1.18540757744176
258.0754	254.997727404354	2.73415984352354	1.21500407898441	2.25032976499055	0.0244280198225083	1	NA	NA	NA	NA	NA	NA	NA	NA	2	2	4	4	1.23364686761699
474.3004	590.1621771731	-1.07388172879576	0.477415211692599	-2.24936638484661	0.0244891954402918	1	NA	NA	NA	NA	NA	NA	NA	NA	2	2	2	4	-0.394512458754434
253.1215	234.109069066927	2.60154445088899	1.15657639333587	2.24934942981626	0.0244902732896441	1	alpha-hydroxy_lauric_acid,beta-hydroxylauric_acid,4-hydroxy_lauric_acid,12-hydroxy_lauric_acid,,2R-hydroxylauric_acid,2S-hydroxylauric_acid,4S-hydroxylauric_acid,4R-hydroxylauric_acid,xi-5-Hydroxydodecanoic_acid,(Z)-8-Decene-4,6-diyn-1-yl_3-methylbutanoate,alantolactone	1	C12H24O3	[M+K-2H]-	216.172545	253.1211516	1.246438703	LMFA01050036,LMFA01050037,LMFA01050038,LMFA01050039,LMFA01050165,LMFA01050166,LMFA01050167,LMFA01050251,LMFA01050252,LMFA01050253,LMFA01050361,LMFA01050362,LMFA01050363,LMFA01050364,LMFA01050529,LMFA07010705,LMPR0103190013	2	2	2	4	1.15240654766303
479.0373	324.129138207953	1.47170074615285	0.654298785278313	2.24927934953578	0.0244947288038896	1	NA	NA	NA	NA	NA	NA	NA	NA	1	2	4	4	0.598093747472996
382.1733	568.687631836525	-2.47248595250111	1.09945693139285	-2.24882474420243	0.0245236484387347	1	NA	NA	NA	NA	NA	NA	NA	NA	2	2	4	4	-1.22603891558954
289.0932	5108.95137027405	-2.07084205461757	0.920975191802328	-2.24853185302959	0.0245422963236968	1	NA	NA	NA	NA	NA	NA	NA	NA	2	2	3	4	-1.00838841560195
331.0023	263.805172482024	2.78666756047746	1.23982293580017	2.24763349669683	0.0245995698056719	1	Medicagol	1	C16H8O6	[M+Cl]-	296.03209	331.0014916	2.556786061	LMPK12090025	0	2	3	4	1.26614391878864
448.0573	676.559576662465	-1.12027083853065	0.499008460383655	-2.24499367740047	0.0247685384568789	1	NA	NA	NA	NA	NA	NA	NA	NA	2	2	4	4	-0.41843274317444
277.1201	1239.96907576249	-0.813059406426942	0.362202473704516	-2.24476491866876	0.0247832279869449	1	NA	NA	NA	NA	NA	NA	NA	NA	2	2	4	4	-0.283506806867016
361.0064	242.081293483197	2.65353522752767	1.18301271462234	2.24303187508409	0.0248947590989935	1	NA	NA	NA	NA	NA	NA	NA	NA	2	2	4	4	1.18061422336415
375.1317	754.339308837113	-2.51496992749429	1.1223768100943	-2.24075364429792	0.0250420371634375	1	NA	NA	NA	NA	NA	NA	NA	NA	0	2	4	4	-1.24390324851357
240.0857	1007.91342125202	-0.954208536382579	0.425943064295859	-2.24022555211696	0.0250762836072101	1	NA	NA	NA	NA	NA	NA	NA	NA	2	2	4	4	-0.342272223014771
281.1381	1394.96444565607	-1.06063115584682	0.473531853932389	-2.23983064083005	0.0251019198449313	1	NA	NA	NA	NA	NA	NA	NA	NA	2	2	4	4	-0.390012695231111
296.1004	1776.65235213864	-1.17843815539313	0.526190050340889	-2.23956753767899	0.0251190121577278	1	NA	NA	NA	NA	NA	NA	NA	NA	2	2	4	4	-0.453123135033681
479.178	297.814100345259	1.43591536288101	0.641657485984267	2.23782219368702	0.0252326525206971	1	NA	NA	NA	NA	NA	NA	NA	NA	2	2	1	4	0.583917602878337
250.0585	494.829661145307	3.74173656021751	1.67352525483782	2.23584110810453	0.0253621811111191	1	NA	NA	NA	NA	NA	NA	NA	NA	2	2	4	4	1.83631909095816
309.1475	236.959705510352	2.62029306383132	1.1722569466244	2.23525488279395	0.0254006202233673	1	,Pentadecanedioic_acid,2-hydroxyestradiol,4-hydroxyestradiol,6beta-Hydroxyestradiol-17beta,16,17-Epiestriol,17-Epiestriol,3-hydroxy-tetradecanedioic_acid	1	C15H28O4	[M+K-2H]-	272.19876	309.1473666	0.466767683	LMFA01170019,LMFA01170020,LMFA01170021,LMFA02000186,LMST02010003,LMST02010006,LMST02010027,LMST02010028,LMST02010031,LMST02010045,LMST02010049,LMFA01170094	2	2	4	4	1.16287607357684
403.1592	4611.68582554883	-1.42369919498349	0.636935274403613	-2.23523370772102	0.0254020096272616	1	NA	NA	NA	NA	NA	NA	NA	NA	1	2	4	4	-0.593828399455669
283.0212	237.029286797461	2.62069844190076	1.17253397436073	2.23507250041908	0.0254125894119858	1	NA	NA	NA	NA	NA	NA	NA	NA	2	2	4	4	1.16404724036987
280.0213	236.706628285033	2.61860436320331	1.17188390986144	2.23452540065416	0.0254485231522338	1	NA	NA	NA	NA	NA	NA	NA	NA	0	2	2	4	1.1605385126755
446.9885	251.111345734833	2.71043135820198	1.21310449079861	2.23429340074213	0.0254637742725517	1	NA	NA	NA	NA	NA	NA	NA	NA	0	2	2	4	1.21475828248982
340.0874	238.164007326293	2.62817156843966	1.17794239666455	2.23115457587872	0.0256708916846777	1	NA	NA	NA	NA	NA	NA	NA	NA	2	2	4	4	1.16874795584144
292.0807	237.728759128019	2.62525752044916	1.17671631240124	2.23100291275133	0.0256809360746167	1	NA	NA	NA	NA	NA	NA	NA	NA	2	2	3	4	1.16757035768418
522.8285	340.044173906401	-2.29290081009326	1.02799197375351	-2.23046567350248	0.0257165438660994	1	NA	NA	NA	NA	NA	NA	NA	NA	0	2	2	4	-1.13636721979394
449.0666	878.812835859394	-1.14598509961156	0.514078631383367	-2.22920197349529	0.025800469297394	1	NA	NA	NA	NA	NA	NA	NA	NA	1	2	4	4	-0.436694337304459
913.216	114.176200042628	1.43679669892115	0.645090632688812	2.22727881341636	0.0259286455921868	1	NA	NA	NA	NA	NA	NA	NA	NA	2	2	4	4	0.584623606508872
937.4203	105.243702940187	1.29681614140983	0.583840754253224	2.22118125869538	0.0263386870371919	1	NA	NA	NA	NA	NA	NA	NA	NA	2	2	4	4	0.540002066926813
260.1953	233.318087317512	2.59604804660497	1.17309243716078	2.21299529718915	0.0268979698760952	1	NA	NA	NA	NA	NA	NA	NA	NA	2	2	2	4	1.14779373285192
586.9607	465.67187542634	1.629170164032	0.736207382444436	2.21292288406923	0.0269029627025698	1	NA	NA	NA	NA	NA	NA	NA	NA	2	2	4	4	0.673882732172232
272.0783	2443.99034885122	-0.925087952130424	0.418364908804818	-2.21119872307936	0.0270220787800503	1	NA	NA	NA	NA	NA	NA	NA	NA	2	2	4	4	-0.329676509702671
291.0966	801.124312362859	-2.48386714942311	1.1254783252271	-2.2069435667914	0.027318002193827	1	NA	NA	NA	NA	NA	NA	NA	NA	2	2	0	4	-1.2311029633235
392.9653	230.083965795304	2.57444249130136	1.16687448577017	2.20627198785838	0.0273649614969197	1	NA	NA	NA	NA	NA	NA	NA	NA	2	2	4	4	1.13070921683379
509.1373	1689.18970048479	1.95595362844025	0.886750335014216	2.20575459766687	0.0274011868298524	1	NA	NA	NA	NA	NA	NA	NA	NA	2	2	4	4	0.832853640624813
509.0269	501.432340586769	1.61200307617262	0.730855396154482	2.20563887829856	0.027409294638443	1	NA	NA	NA	NA	NA	NA	NA	NA	0	2	4	4	0.668663274446022
293.0049	230.367867694295	2.57622222074454	1.16813887262062	2.20540749146118	0.0274255128264198	1	NA	NA	NA	NA	NA	NA	NA	NA	2	2	4	4	1.13296806606396
246.0421	678.530122222491	-3.11358494976085	1.41257017701977	-2.20419841818398	0.0275103929802204	1	NA	NA	NA	NA	NA	NA	NA	NA	0	2	4	4	-1.43989852097256
300.9857	232.430240418348	2.59011359819666	1.17540985934113	2.2035833523198	0.0275536591291527	1	NA	NA	NA	NA	NA	NA	NA	NA	2	2	4	4	1.14549645790185
611.3127	258.714968781221	2.75641237903284	1.25101905483124	2.2033336489864	0.0275712409862239	1	NA	NA	NA	NA	NA	NA	NA	NA	0	2	4	4	1.2413269023991
399.0463	678.357105941021	-0.941933693233101	0.427598989250466	-2.20284359157211	0.0276057745428719	1	Tephcalostan	1	C21H14O6	[M+(37Cl)]-	362.07904	399.0454916	2.042874853	LMPK12090001	2	2	3	4	-0.33533798956712
382.1354	936.37626479806	-1.26988047589074	0.576683716180258	-2.20203976679273	0.0276624995629864	1	NA	NA	NA	NA	NA	NA	NA	NA	2	2	4	4	-0.509264362948204
387.2218	251.219558971637	2.71083287282872	1.2334257098454	2.19780798404835	0.0279627922490865	1	NA	NA	NA	NA	NA	NA	NA	NA	2	2	4	4	1.21600405356838
300.0469	229.018878868926	2.56703338045049	1.16808541089097	2.19764184751906	0.027974638615218	1	NA	NA	NA	NA	NA	NA	NA	NA	2	2	4	4	1.12845612224666
460.0579	1622.8540279462	-1.06577942106546	0.48502057277487	-2.19739013330504	0.0279925953414645	1	NA	NA	NA	NA	NA	NA	NA	NA	2	2	4	4	-0.390655033185438
494.0942	283.642510825264	1.351808713926	0.615510585531021	2.19623958661857	0.0280747993101591	1	NA	NA	NA	NA	NA	NA	NA	NA	2	2	4	4	0.557299748264148
336.0081	1397.132028572	-0.878393117649709	0.400539705943039	-2.19302382414648	0.0283056626423789	1	NA	NA	NA	NA	NA	NA	NA	NA	2	2	4	4	-0.305886187430444
750.1638	341.966261169826	1.48936454206626	0.679260374586954	2.19262685972506	0.0283342742884528	1	NA	NA	NA	NA	NA	NA	NA	NA	2	2	4	4	0.605941982596431
441.0485	570.350720316879	-1.15508126810447	0.527553663003542	-2.18950478237266	0.0285601713356795	1	NA	NA	NA	NA	NA	NA	NA	NA	2	2	0	4	-0.440626346160714
318.9816	227.957385364172	2.55977820609474	1.16914546101997	2.18944373599293	0.0285646037471276	1	NA	NA	NA	NA	NA	NA	NA	NA	2	2	0	4	1.12284829677287
992.6596	114.448735762054	1.44025885644896	0.657977025297523	2.18891967511739	0.0286026787613777	1	NA	NA	NA	NA	NA	NA	NA	NA	0	2	4	4	0.586743368900583
459.1594	4143.61116938482	-0.988628727725745	0.452148692987858	-2.18651240854586	0.0287781378674272	1	NA	NA	NA	NA	NA	NA	NA	NA	2	2	4	4	-0.354288629353037
283.0558	227.137223451081	2.55412750586011	1.16819215993975	2.18639329508242	0.0287868437340788	1	NA	NA	NA	NA	NA	NA	NA	NA	0	2	2	4	1.11727556173691
951.5436	110.159927522329	1.37575325952892	0.629991537738938	2.18376466526288	0.0289795452934333	1	NA	NA	NA	NA	NA	NA	NA	NA	1	2	4	4	0.56775863350504
419.1647	227.824087741119	2.55882923089729	1.17179258607428	2.18368784826488	0.0289851933098664	1	NA	NA	NA	NA	NA	NA	NA	NA	2	2	4	4	1.12173096219233
288.1092	960.489641850765	-1.18455326531166	0.542835189623923	-2.18216005143721	0.0290977224850324	1	NA	NA	NA	NA	NA	NA	NA	NA	0	2	2	4	-0.459067336451869
393.0641	7262.8300431615	-0.996736504541867	0.456941679357031	-2.18132105161514	0.0291596784155952	1	NA	NA	NA	NA	NA	NA	NA	NA	2	2	4	4	-0.358093854320946
267.1374	1024.86094211146	1.78413908002082	0.818155369649971	2.18068492392114	0.0292067288930733	1	NA	NA	NA	NA	NA	NA	NA	NA	2	2	4	4	0.752967775230426
313.0925	4123.16876690407	-0.91965997080808	0.421732316338413	-2.18067227760206	0.0292076649258909	1	NA	NA	NA	NA	NA	NA	NA	NA	2	2	0	4	-0.325280439697801
661.3344	370.864065944029	1.51602715404502	0.695658714476461	2.1792685443263	0.0293117245507797	1	ecdysone_25-O-D-glucopyranoside	1	C33H54O11	[M+Cl]-	626.366615	661.3360166	-2.469697641	LMST01010192	2	2	4	4	0.617424773317082
677.2533	386.938200343497	1.54817060714707	0.711233824566397	2.17673928555199	0.0295000253504985	1	NA	NA	NA	NA	NA	NA	NA	NA	1	2	2	4	0.629715142399755
258.0058	225.037040373408	2.539556145887	1.16691320095461	2.17630252516596	0.029532646857027	1	NA	NA	NA	NA	NA	NA	NA	NA	1	2	4	4	1.10953153117659
375.087	1514.7407404588	-1.11861380798898	0.514038299114318	-2.17612930771178	0.0295455930084986	1	NA	NA	NA	NA	NA	NA	NA	NA	2	2	2	4	-0.416484501447367
287.0524	868.500754905309	-3.12060265416378	1.43404699095585	-2.17608117017405	0.0295491916410449	1	NA	NA	NA	NA	NA	NA	NA	NA	2	2	4	4	-1.44326343882409
502.9813	1112.16297633072	-1.14130820927238	0.524520027437621	-2.17590968803972	0.0295620142467807	1	NA	NA	NA	NA	NA	NA	NA	NA	1	2	3	4	-0.432769068499982
335.0598	225.258941433607	2.54108642816177	1.16786209124402	2.1758446028974	0.0295668822520938	1	NA	NA	NA	NA	NA	NA	NA	NA	0	2	3	4	1.11063374501474
444.9696	236.52082052858	2.61712818413843	1.20478067379194	2.17228599451322	0.0298340977647362	1	NA	NA	NA	NA	NA	NA	NA	NA	1	2	4	4	1.15937210675498
475.1797	440.075398228252	1.55666955271579	0.717874604115284	2.16844215381355	0.0301250613586045	1	NA	NA	NA	NA	NA	NA	NA	NA	2	2	4	4	0.634075634218595
387.9639	488.189509106098	-2.98283721291051	1.37576471360402	-2.16813033756079	0.0301487711978871	1	NA	NA	NA	NA	NA	NA	NA	NA	0	2	4	4	-1.41032194228348
458.93	948.372162416306	-0.985448032104256	0.454736255174807	-2.16707601580049	0.030229058382216	1	NA	NA	NA	NA	NA	NA	NA	NA	2	2	4	4	-0.352387942333607
592.9921	401.43392397175	-2.79872896853492	1.29202573799038	-2.16615573996852	0.0302992879937654	1	NA	NA	NA	NA	NA	NA	NA	NA	0	2	4	4	-1.33985992960667
587.3925	450.722340768314	3.60172559703866	1.66572292593111	2.16225972577363	0.0305981621880315	1	NA	NA	NA	NA	NA	NA	NA	NA	2	2	4	4	1.75573730444997
430.1944	695.01879562865	-2.46556296456694	1.1404691247055	-2.16188488680359	0.0306270502046886	1	NA	NA	NA	NA	NA	NA	NA	NA	2	2	4	4	-1.22226141404995
404.346	3890.87215780941	-1.05888490054951	0.490036971907202	-2.16082655238925	0.0307087401715313	1	NA	NA	NA	NA	NA	NA	NA	NA	2	2	4	4	-0.388086645256752
298.1105	1221.10679317819	-1.13928885294029	0.527330173990767	-2.16048485205824	0.0307351550191344	1	NA	NA	NA	NA	NA	NA	NA	NA	2	2	4	4	-0.431462128925651
334.0628	1035.49225127425	-1.00643263497751	0.465933305955121	-2.16003582940785	0.0307698959877076	1	NA	NA	NA	NA	NA	NA	NA	NA	2	2	4	4	-0.36253985069644
335.045	230.051800784804	2.57387723283126	1.19299012608992	2.15750086823204	0.0309666595538544	1	NA	NA	NA	NA	NA	NA	NA	NA	1	2	4	4	1.12958195275899
326.1334	825.248777845437	-0.991256726080179	0.459692188818212	-2.15634885732674	0.0310564349295623	1	NA	NA	NA	NA	NA	NA	NA	NA	2	2	2	4	-0.355556465040779
265.1201	220.698379220151	2.50901755007706	1.1650341777847	2.15359995261936	0.0312715579977858	1	NA	NA	NA	NA	NA	NA	NA	NA	2	2	4	4	1.09858268513994
464.1035	738.172092338791	-1.21600424674575	0.565154578706868	-2.15163123959483	0.0314264096541737	1	NA	NA	NA	NA	NA	NA	NA	NA	1	2	2	4	-0.475665290693916
228.1051	576.748507250758	-2.99127478298404	1.39089872502633	-2.15060574085107	0.0315073318201901	1	NA	NA	NA	NA	NA	NA	NA	NA	2	2	4	4	-1.41354749911107
361.0154	226.017108697855	2.54634568509612	1.18434547461919	2.1500024609921	0.0315550201180162	1	NA	NA	NA	NA	NA	NA	NA	NA	2	2	1	4	1.11284223016161
449.0916	967.97520146577	-1.10368394792635	0.513568648602158	-2.14904852726191	0.0316305533760868	1	NA	NA	NA	NA	NA	NA	NA	NA	0	2	3	4	-0.40676678825638
289.9874	996.418316625388	-2.44164501469078	1.13708234757174	-2.14728952560467	0.0317702391903992	1	NA	NA	NA	NA	NA	NA	NA	NA	2	2	2	4	-1.20609016954364
879.4226	98.971051788039	1.19083535140037	0.554704426070254	2.14679258977022	0.0318097975462436	1	NA	NA	NA	NA	NA	NA	NA	NA	1	2	4	4	0.505879099215576
832.5935	97.0183715275231	1.15593212866305	0.538646683388413	2.14599321653953	0.0318735199020132	1	NA	NA	NA	NA	NA	NA	NA	NA	2	2	4	4	0.495757800611106
293.0412	218.421201206121	2.49274906294059	1.16341166367516	2.14261996915702	0.0321436263533586	1	NA	NA	NA	NA	NA	NA	NA	NA	2	2	4	4	1.09099618293377
229.1559	1058.84750320761	-1.17569371430045	0.548752980306241	-2.14248260418437	0.0321546670380679	1	NA	NA	NA	NA	NA	NA	NA	NA	2	2	4	4	-0.449827719333721
448.9676	220.494789947723	2.50765108441107	1.17074360179951	2.14193020620112	0.0321990987444551	1	NA	NA	NA	NA	NA	NA	NA	NA	2	2	4	4	1.09749503049733
348.0878	227.202856903461	2.55434731093663	1.19266471895433	2.14171449053692	0.0322164639468132	1	NA	NA	NA	NA	NA	NA	NA	NA	1	2	3	4	1.1183873308874
424.3071	772.942622828159	-1.2692136629242	0.594192362604058	-2.13603159987088	0.0326768382256416	1	NA	NA	NA	NA	NA	NA	NA	NA	2	2	2	4	-0.507909559207257
488.9841	700.755173887393	1.72823847954927	0.809348623870492	2.13534492872112	0.0327328455255682	1	NA	NA	NA	NA	NA	NA	NA	NA	2	2	4	4	0.717864878020759
407.0022	636.218869471556	-3.01814464364795	1.41398104975168	-2.1345014801846	0.0328017526170265	1	NA	NA	NA	NA	NA	NA	NA	NA	2	2	3	4	-1.42331349950516
214.0159	230.351491355961	2.57584334197001	1.20677495167891	2.13448525624964	0.0328030792780761	1	NA	NA	NA	NA	NA	NA	NA	NA	2	2	0	4	1.13183791956264
350.0236	1741.78472816995	-0.864043208452655	0.404804233588	-2.13447176872181	0.032804182213046	1	NA	NA	NA	NA	NA	NA	NA	NA	2	2	2	4	-0.300277402689144
437.1054	846.861964708604	-1.38079770174217	0.647274171039388	-2.1332501179908	0.0329042137881212	1	NA	NA	NA	NA	NA	NA	NA	NA	1	2	2	4	-0.569157830691723
300.1203	2185.54399015027	-0.985077856234018	0.461824194327498	-2.13301483190692	0.0329235095162253	1	NA	NA	NA	NA	NA	NA	NA	NA	2	2	4	4	-0.351754663125349
1001.2482	477.214546657324	3.68741049748709	1.73001244252511	2.13143582488053	0.0330532541359098	1	NA	NA	NA	NA	NA	NA	NA	NA	1	2	2	4	1.80509599543068
301.072	872.010905425532	-2.44813739274357	1.14881782400865	-2.13100575355029	0.0330886681892249	1	NA	NA	NA	NA	NA	NA	NA	NA	2	2	1	4	-1.20979394632728
352.8582	510.63393122782	-2.92585786873794	1.37359765329069	-2.13006906478659	0.0331659118626745	1	NA	NA	NA	NA	NA	NA	NA	NA	1	2	3	4	-1.38814301797534
307.0679	1409.70462854745	-1.04003513217302	0.488273347154252	-2.13002642522787	0.0331694317866113	1	NA	NA	NA	NA	NA	NA	NA	NA	1	2	4	4	-0.381036699696274
1071.6208	102.524270924799	1.25114769621876	0.587884035609331	2.12822192887407	0.0333186875025868	1	NA	NA	NA	NA	NA	NA	NA	NA	0	2	2	4	0.526279571700551
761.5355	150.215185664151	1.39329445352223	0.654752811851651	2.12797017179961	0.0333395567547905	1	NA	NA	NA	NA	NA	NA	NA	NA	0	2	4	4	0.571959575071284
359.0272	228.236587606989	2.56139024394088	1.20374594543986	2.12784952974851	0.0333495612687678	1	NA	NA	NA	NA	NA	NA	NA	NA	2	2	4	4	1.12396703491982
425.1615	223.935862473362	2.53168971372321	1.18989867812009	2.12765150535591	0.0333659884563022	1	Ponganone_VIII,(+)-Tephrorin_A,,Edulenane,cis-Tephrostachin,trans-Tephrostachin,Xanthoangelol_C,3,4-Dimethoxylonchocarpin,Glychalcone_A,Praecansone_B,O-Methylovaliflavanone_C,Ponganone_III,Glyflavanone_A	1	C24H26O7	[M-H]-	426.167855	425.1605786	2.106968626	LMPK12120585,LMPK12140008,LMPK12050051,LMPK12070101,LMPK12110167,LMPK12110168,LMPK12120056,LMPK12120110,LMPK12120302,LMPK12120310,LMPK12120390,LMPK12140071,LMPK12140074,LMPK12140556	1	2	4	4	1.10733113777446
402.9464	542.482154809049	-2.88466431194382	1.35582346416638	-2.12761055416418	0.0333693864414766	1	NA	NA	NA	NA	NA	NA	NA	NA	2	2	3	4	-1.36662665879881
241.0122	2053.90925677557	-1.22017460897539	0.573642049783714	-2.12706618950868	0.033414584031242	1	NA	NA	NA	NA	NA	NA	NA	NA	2	2	4	4	-0.479000517345039
861.5583	95.4786358491439	1.12744886809553	0.530161017342177	2.12661593594282	0.0334520073171235	1	NA	NA	NA	NA	NA	NA	NA	NA	0	2	3	4	0.485687035605659
382.0359	225.610858687389	2.54331754939901	1.19661019466199	2.12543530110691	0.0335503073101099	1	NA	NA	NA	NA	NA	NA	NA	NA	2	2	4	4	1.11173730978877
343.1034	701.135812031224	-2.42442111896087	1.1414100131026	-2.12405804323617	0.0336652903301728	1	NA	NA	NA	NA	NA	NA	NA	NA	2	2	4	4	-1.19873183523544
285.1111	668.975108173784	-2.95997858935822	1.3945118610183	-2.12259118914685	0.0337881239260408	1	NA	NA	NA	NA	NA	NA	NA	NA	2	2	0	4	-1.39598534708652
599.0177	568.657129810813	1.71266426264815	0.80704471111248	2.12214297307929	0.0338257336665525	1	NA	NA	NA	NA	NA	NA	NA	NA	2	2	2	4	0.714787631463288
261.125	1578.39606204282	-0.899943822085929	0.424550957834052	-2.11975454413578	0.0340267505181922	1	NA	NA	NA	NA	NA	NA	NA	NA	0	2	3	4	-0.317758867201885
318.0943	794.301566054638	-2.42112890540114	1.1430725622694	-2.11808854950936	0.0341675690970919	1	NA	NA	NA	NA	NA	NA	NA	NA	2	2	4	4	-1.19751174246047
362.9797	218.712689204261	2.49479291684709	1.17824186239761	2.11738607875502	0.0342270947179593	1	NA	NA	NA	NA	NA	NA	NA	NA	0	2	2	4	1.09207612197282
406.0074	731.712695486099	-3.04923530797043	1.44115704397501	-2.11582444863885	0.034359740937509	1	NA	NA	NA	NA	NA	NA	NA	NA	2	2	1	4	-1.43155678952191
361.0716	226.989037153795	2.55281221172852	1.20761915197401	2.11392160148804	0.0345219639094893	1	Tephcalostan	1	C21H14O6	[M-H]-	362.07904	361.0717636	-0.341760316	LMPK12090001	2	2	3	4	1.11616517186059
282.0661	1859.01870540242	-0.998319520050911	0.472281292272524	-2.11382397817876	0.0345303041816788	1	NA	NA	NA	NA	NA	NA	NA	NA	2	2	0	4	-0.358728561405333
287.0443	213.681448061752	2.45823408427611	1.16293421636023	2.11382041193175	0.0345306088901765	1	NA	NA	NA	NA	NA	NA	NA	NA	2	2	0	4	1.07494726798347
470.0245	1118.07933827569	-0.918180388576896	0.434566220844532	-2.11286645057803	0.0346122001144462	1	NA	NA	NA	NA	NA	NA	NA	NA	2	2	4	4	-0.32465294451974
386.1651	703.918370913119	-1.05021919478614	0.497177250609561	-2.11236373647131	0.0346552628943785	1	NA	NA	NA	NA	NA	NA	NA	NA	2	2	4	4	-0.387444948745709
354.9674	3597.21973713699	0.801143093457984	0.379699086490265	2.10994211459217	0.0348633421299089	1	NA	NA	NA	NA	NA	NA	NA	NA	2	2	4	4	0.350488527503896
356.3249	231.985284521381	2.58678251817613	1.22664043449686	2.10883519361333	0.0349588096535852	1	NA	NA	NA	NA	NA	NA	NA	NA	1	2	4	4	1.14091995287991
394.221	621.913409837849	-3.00886708417116	1.42895128086288	-2.10564707451344	0.0352350203324867	1	NA	NA	NA	NA	NA	NA	NA	NA	2	2	4	4	-1.42004310591658
344.0978	837.466531230589	-2.41618933641322	1.14783398483998	-2.10499895309343	0.0352913991925443	1	NA	NA	NA	NA	NA	NA	NA	NA	1	2	4	4	-1.19386211650518
247.0704	209.021962532927	2.4236110273578	1.15196003615437	2.10390200292767	0.0353869962407971	1	NA	NA	NA	NA	NA	NA	NA	NA	2	2	4	4	1.05189758074528
304.0343	897.205333200747	-1.21801852186533	0.579293751305459	-2.10259219803507	0.0355014325226119	1	NA	NA	NA	NA	NA	NA	NA	NA	1	2	4	4	-0.47699874440378
351.0481	210.931772516664	2.43787436268182	1.1599397951762	2.10172491091359	0.0355773801165543	1	Dryopterin,2-Hydroxy-5-methoxybiochanin_A,Podospicatin,Iristectorigenin_A,Iristectorigenin_B,6-Methoxyorobol_7-methyl_ether,,Trifolian,Hildecarpin,Tephrocarpin,Tricin,Apometzgerin,Isoetin_5,7-dimethyl_ether,Cirsiliol,6-Hydroxyluteolin_5,6-dimethyl_ether,Jaceosidin,Desmethoxycentaureidin,6-Hydroxyluteolin_7,3-dimethyl_ether,Nuchensin,Tamaridone,Rehderianin_I,Viscidulin_II,Hypolaetin_8,3-dimethyl_e…	1	C17H14O7	[M+Na-2H]-	330.073955	351.0486236	-1.566734529	LMPK12020079,LMPK12050334,LMPK12050363,LMPK12050402,LMPK12050403,LMPK12050411,LMPK12050434,LMPK12060056,LMPK12070106,LMPK12070129,LMPK12070136,LMPK12100054,LMPK12110072,LMPK12110094,LMPK12110873,LMPK12110879,LMPK12110947,LMPK12111227,LMPK12111234,LMPK12111235,LMPK12111236,LMPK12111237,LMPK12111238,LMPK12111287,LMPK12111308,LMPK12111309,LMPK12111310,LMPK12111400,LMPK12111424,LMPK12111429,LMPK12111…	2	2	4	4	1.06230475101744
373.1002	773.430992351206	-1.30289608540303	0.620034197095742	-2.10132939683946	0.0356120609385048	1	NA	NA	NA	NA	NA	NA	NA	NA	0	2	4	4	-0.526279571700551
327.1021	211.12121857188	2.43926052743114	1.16166782704349	2.09979175685634	0.0357471636961289	1	NA	NA	NA	NA	NA	NA	NA	NA	0	2	4	4	1.06440002709881
272.1259	813.766121586031	-1.14609375040524	0.546162080089663	-2.0984498781334	0.0358654231228489	1	NA	NA	NA	NA	NA	NA	NA	NA	2	2	4	4	-0.437349201791642
243.1717	961.887605393863	-1.17585156793951	0.560592723304909	-2.0975148607128	0.0359480230600979	1	NA	NA	NA	NA	NA	NA	NA	NA	2	2	3	4	-0.450486410643415
409.0598	210.383931010639	2.43375434779655	1.16119825388455	2.09589907636781	0.0360911446776389	1	NA	NA	NA	NA	NA	NA	NA	NA	2	2	4	4	1.06021412829658
407.1671	1065.31671569039	-1.04653261430941	0.499510098396072	-2.09511803198739	0.0361605013709179	1	NA	NA	NA	NA	NA	NA	NA	NA	2	2	4	4	-0.384238851838869
316.1627	212.585500000954	2.45008100449788	1.1696504026828	2.09471223100354	0.0361965813032031	1	NA	NA	NA	NA	NA	NA	NA	NA	2	2	1	4	1.06965877333772
299.0864	209.955536316127	2.43054263162545	1.16033401888061	2.09469221110162	0.0361983620749296	1	NA	NA	NA	NA	NA	NA	NA	NA	2	2	4	4	1.05917055264784
269.1262	2984.66490959105	-1.00640470979973	0.480611951270817	-2.0940068326196	0.0362593715980036	1	NA	NA	NA	NA	NA	NA	NA	NA	2	2	1	4	-0.361904271488368
408.0904	717.807930766962	-3.01076063131019	1.43796946328596	-2.0937583920803	0.0362815083673501	1	NA	NA	NA	NA	NA	NA	NA	NA	2	2	4	4	-1.42167640202339
388.1724	640.200501969337	-2.36290402824583	1.12902525831868	-2.09287082891717	0.0363606869164659	1	NA	NA	NA	NA	NA	NA	NA	NA	0	2	2	4	-1.16992717697978
375.1464	219.394252199897	2.49948111610296	1.19505098085812	2.09152676842974	0.0364808694284561	1	NA	NA	NA	NA	NA	NA	NA	NA	2	2	2	4	1.09423982980739
608.9666	442.669127333813	-2.76078465454377	1.32013719785554	-2.09128616255072	0.0365024194839485	1	NA	NA	NA	NA	NA	NA	NA	NA	2	2	0	4	-1.323964034514
507.2798	599.585431630569	1.68854670275005	0.807781948659521	2.09034963649797	0.0365864034891842	1	NA	NA	NA	NA	NA	NA	NA	NA	2	2	0	4	0.701783979170719
448.9847	217.500535615852	2.48588601407284	1.18937332932831	2.09008050943663	0.0366105681857143	1	NA	NA	NA	NA	NA	NA	NA	NA	2	2	0	4	1.08776397426263
379.0484	4426.84327526786	-1.02414266477087	0.490196310160519	-2.08925004848672	0.0366852203236493	1	NA	NA	NA	NA	NA	NA	NA	NA	2	2	4	4	-0.37209129971665
227.0694	227.333733048005	2.55504926427392	1.22462369663065	2.08639541379422	0.0369428200855276	1	NA	NA	NA	NA	NA	NA	NA	NA	2	2	3	4	1.11950048412047
756.2155	180.949269094693	1.24422430305351	0.596787680757087	2.08486928127451	0.0370811677572514	1	NA	NA	NA	NA	NA	NA	NA	NA	2	2	1	4	0.525596062850409
261.0794	391.034649781799	3.38778780032258	1.62566225190588	2.08394320305515	0.037165333903506	1	NA	NA	NA	NA	NA	NA	NA	NA	2	2	1	4	1.62433679809414
442.0951	215.54470850411	2.47175135528687	1.1874399728301	2.08158004770194	0.0373808454415785	1	NA	NA	NA	NA	NA	NA	NA	NA	2	2	4	4	1.08026599912776
294.1196	1108.61580130236	-1.2748614974484	0.612911384281667	-2.08000949263251	0.0375246621937844	1	NA	NA	NA	NA	NA	NA	NA	NA	0	2	2	4	-0.512655472952967
898.9355	96.8584898335387	1.15243054858428	0.554171788073658	2.07955470376832	0.0375663953182227	1	NA	NA	NA	NA	NA	NA	NA	NA	2	2	4	4	0.493067385461173
692.0565	209.312380420538	2.42575712924425	1.16697891075669	2.0786640674349	0.0376482378475679	1	NA	NA	NA	NA	NA	NA	NA	NA	2	2	4	4	1.05604672433171
435.1012	470.817575739103	-2.79213587779534	1.34462851999518	-2.07651097405352	0.0378467172252323	1	NA	NA	NA	NA	NA	NA	NA	NA	0	2	2	4	-1.33259276916272
475.407	406.63769404852	3.4467798059391	1.6609000345863	2.07524819926783	0.0379635376152902	1	NA	NA	NA	NA	NA	NA	NA	NA	2	2	4	4	1.65868059250898
387.1381	818.960925927881	-2.3359635761632	1.12566244540076	-2.07519011201582	0.0379689186872374	1	NA	NA	NA	NA	NA	NA	NA	NA	2	2	4	4	-1.15704401468773
585.0023	788.049169754227	1.74378905702229	0.840427866099088	2.07488248231966	0.0379974276242514	1	NA	NA	NA	NA	NA	NA	NA	NA	2	2	4	4	0.726362614755154
257.112	206.35622121578	2.4032882315646	1.15907468107813	2.07345417063994	0.0381300320146049	1	NA	NA	NA	NA	NA	NA	NA	NA	2	2	4	4	1.04057972711923
311.1346	679.34511977596	-1.29313877216248	0.623770956032725	-2.07309872262574	0.0381630928730478	1	NA	NA	NA	NA	NA	NA	NA	NA	2	2	4	4	-0.519455469801951
393.2622	789.583928727536	-0.990860524845854	0.477987481103449	-2.07298426008652	0.0381737444264169	1	NA	NA	NA	NA	NA	NA	NA	NA	1	2	2	4	-0.354922475883778
395.9942	213.067213823766	2.45352599869191	1.18567316567085	2.06931055684617	0.0385169536330323	1	NA	NA	NA	NA	NA	NA	NA	NA	0	2	2	4	1.07071407694296
436.0572	387.153780593154	3.37271083819871	1.63047861425297	2.0685403713461	0.0385892384303965	1	NA	NA	NA	NA	NA	NA	NA	NA	2	2	0	4	1.61549463489905
438.898	205.160564974819	2.39416087924225	1.15760302704992	2.06820544115509	0.0386207088343798	1	NA	NA	NA	NA	NA	NA	NA	NA	2	2	0	4	1.03344633396504
346.1256	655.47306510386	-2.32762286187826	1.12551455996617	-2.06805220000728	0.0386351148093843	1	NA	NA	NA	NA	NA	NA	NA	NA	2	2	4	4	-1.15240654766303
322.0968	215.757592429508	2.47318246645036	1.19619796905225	2.0675360855276	0.0386836675661929	1	NA	NA	NA	NA	NA	NA	NA	NA	0	2	4	4	1.0813334175185
426.2861	1047.6242685089	-2.57073011620785	1.24354250863514	-2.06726356224797	0.0387093257270184	1	NA	NA	NA	NA	NA	NA	NA	NA	1	2	4	4	-1.26747179395515
429.0977	478.099973597809	-1.09062072922113	0.527869205020042	-2.06608136797774	0.0388207972144938	1	NA	NA	NA	NA	NA	NA	NA	NA	2	2	4	4	-0.40095460367624
504.2827	770.072668162594	-0.942916041460222	0.45670076565591	-2.06462548865232	0.0389584496449578	1	NA	NA	NA	NA	NA	NA	NA	NA	2	2	0	4	-0.33722753159347
338.0205	543.93220574739	-2.87091523823861	1.39095815309669	-2.06398390335977	0.0390192425991661	1	NA	NA	NA	NA	NA	NA	NA	NA	0	2	2	4	-1.36209751677378
258.1796	205.448032078388	2.39625423566593	1.16203480212931	2.06211916482624	0.0391963921735467	1	NA	NA	NA	NA	NA	NA	NA	NA	2	2	4	4	1.03649704435188
322.9766	204.736871059843	2.39088441986909	1.16033849497488	2.06050599047034	0.0393501937634849	1	NA	NA	NA	NA	NA	NA	NA	NA	0	2	4	4	1.03141785911819
350.0582	565.931571405676	-2.24283146312061	1.0888122455523	-2.05988816922511	0.0394092329772645	1	NA	NA	NA	NA	NA	NA	NA	NA	2	2	4	4	-1.11063374501474
425.1262	205.352460822642	2.39562571133249	1.16389988915016	2.058274713886	0.0395637700682908	1	NA	NA	NA	NA	NA	NA	NA	NA	0	2	4	4	1.03547907008301
321.1475	205.105248827016	2.39363339651079	1.16425696062518	2.0559322189712	0.0397890500279059	1	NA	NA	NA	NA	NA	NA	NA	NA	2	2	3	4	1.03243156552199
353.0703	203.268542115933	2.3794964047031	1.15750251856126	2.05571596307258	0.0398099023378194	1	NA	NA	NA	NA	NA	NA	NA	NA	2	2	4	4	1.02535774196119
259.044	1594.26270372989	-1.01109573767518	0.491883657594126	-2.05555871203486	0.0398250709713722	1	NA	NA	NA	NA	NA	NA	NA	NA	2	2	2	4	-0.364447468533678
270.0968	1276.50426377058	-1.08535167286248	0.528201933260787	-2.0548044308778	0.0398978980804846	1	NA	NA	NA	NA	NA	NA	NA	NA	2	2	4	4	-0.397731467917349
373.0753	213.119878382917	2.4538817372964	1.19461317579314	2.05412244483842	0.0399638422118137	1	NA	NA	NA	NA	NA	NA	NA	NA	2	2	1	4	1.07177057431506
361.0686	211.94902201534	2.44522177419963	1.19053122870475	2.05389133459349	0.0399862102114654	1	NA	NA	NA	NA	NA	NA	NA	NA	2	2	3	4	1.067551731977
428.2152	419.402793673877	-2.80088910496338	1.36412925914944	-2.05324318511413	0.0400489980126571	1	NA	NA	NA	NA	NA	NA	NA	NA	0	2	2	4	-1.34132187927333
216.1689	551.912534003169	-2.91586865172918	1.42021678749291	-2.05311518453215	0.0400614076214809	1	NA	NA	NA	NA	NA	NA	NA	NA	2	2	4	4	-1.38193007298088
952.5255	93.2080593999412	1.08513829465283	0.528696739355726	2.05247775118717	0.0401232551257837	1	NA	NA	NA	NA	NA	NA	NA	NA	2	2	4	4	0.469010632305805
507.1295	299.215823408643	1.41280527284884	0.689014426189093	2.05047270296357	0.0403183248924367	1	NA	NA	NA	NA	NA	NA	NA	NA	2	2	4	4	0.578983690470557
313.1046	213.152173800525	2.45408506363025	1.19704336232384	2.05012210991765	0.0403525163240087	1	NA	NA	NA	NA	NA	NA	NA	NA	0	2	3	4	1.07282826933982
431.12	211.099597790777	2.43884895753766	1.19074851541828	2.04816460063437	0.0405438737621697	1	NA	NA	NA	NA	NA	NA	NA	NA	1	2	4	4	1.06335180551961
353.1304	521.05367786155	-2.86077016094894	1.39696442953464	-2.04784753317014	0.0405749411550234	1	NA	NA	NA	NA	NA	NA	NA	NA	0	2	4	4	-1.35610178383473
311.9847	201.347201481081	2.36446200146247	1.15580983094113	2.04571888745503	0.0407840363729676	1	NA	NA	NA	NA	NA	NA	NA	NA	0	2	4	4	1.02033626113434
427.1103	3533.97655544624	-1.32712728974635	0.648762892858933	-2.04562761581205	0.0407930222962207	1	NA	NA	NA	NA	NA	NA	NA	NA	2	2	0	4	-0.544828931685562
387.0871	949.225305341948	-0.958370206515458	0.468782105837167	-2.04438308242156	0.040915717267333	1	NA	NA	NA	NA	NA	NA	NA	NA	1	2	3	4	-0.342903419700499
943.5963	93.1324747877044	1.08368904157956	0.530533185211453	2.04264138754607	0.0410879509036905	1	NA	NA	NA	NA	NA	NA	NA	NA	2	2	3	4	0.468346312236127
632.0148	197.310153033471	2.33248205719566	1.14258735742111	2.04140369840973	0.041210717153208	1	NA	NA	NA	NA	NA	NA	NA	NA	2	2	4	4	1.00937856639221
227.0135	666.797242065244	-2.3330104135842	1.14312625677931	-2.04090353077649	0.0412604168061443	1	NA	NA	NA	NA	NA	NA	NA	NA	2	2	0	4	-1.15356358912469
386.3275	216.572954630385	2.47901530691324	1.21467607552335	2.04088592577666	0.0412621670689377	1	NA	NA	NA	NA	NA	NA	NA	NA	0	2	2	4	1.08347195880544
386.0446	210.4324941554	2.43387659814979	1.19280894103175	2.04045804355269	0.0413047258233115	1	NA	NA	NA	NA	NA	NA	NA	NA	0	2	2	4	1.06125885985101
762.9617	146.72076784328	1.22900022815965	0.602392176185215	2.04019951909497	0.0413304576390229	1	NA	NA	NA	NA	NA	NA	NA	NA	2	2	2	4	0.520818346187949
351.0562	209.322895478597	2.4255491127221	1.18934816984972	2.03939365629879	0.041410755033514	1	NA	NA	NA	NA	NA	NA	NA	NA	1	2	4	4	1.05500773558733
197.0668	729.962487989491	-2.96059811873949	1.45193746495728	-2.03906723959809	0.0414433172639002	1	NA	NA	NA	NA	NA	NA	NA	NA	1	2	3	4	-1.39756415293603
339.12	201.701747587046	2.36727782744426	1.16118447144669	2.03867506469057	0.041482467983897	1	NA	NA	NA	NA	NA	NA	NA	NA	2	2	4	4	1.02133849712346
786.5302	152.973648027559	1.27201431288393	0.625037760229296	2.03509994726925	0.0418408173050418	1	NA	NA	NA	NA	NA	NA	NA	NA	2	2	4	4	0.531756538865167
934.9752	110.086146503292	1.37465417721762	0.675808250181143	2.03408907311972	0.0419426154723073	1	NA	NA	NA	NA	NA	NA	NA	NA	0	2	3	4	0.567059451686292
322.0757	200.999352428558	2.36168556055989	1.16157091833526	2.03318241123375	0.0420340973767073	1	NA	NA	NA	NA	NA	NA	NA	NA	2	2	1	4	1.01833485763759
397.0688	639.527018612164	-1.04614436673091	0.514863107465979	-2.03188838268052	0.0421649568908417	1	NA	NA	NA	NA	NA	NA	NA	NA	0	2	4	4	-0.383598107192156
462.1701	505.012992838966	-3.15928462840936	1.55491753226404	-2.03180204921175	0.0421736996733108	1	NA	NA	NA	NA	NA	NA	NA	NA	2	2	4	4	-1.45688934435445
447.112	355.228036626896	3.24234024213437	1.5961800920022	2.03131229262939	0.0422233251778621	1	NA	NA	NA	NA	NA	NA	NA	NA	2	2	4	4	1.5124301948655
518.2108	413.509529123567	-1.14573546630776	0.564117018154774	-2.03102446732677	0.042252512658504	1	NA	NA	NA	NA	NA	NA	NA	NA	1	2	4	4	-0.43603966003903
283.3032	365.711728154254	3.28638321529407	1.6183635306351	2.03068294180133	0.042287167855476	1	NA	NA	NA	NA	NA	NA	NA	NA	2	2	4	4	1.55687007452148
609.148	365.105416986909	3.28387742104955	1.61903363731151	2.02829474655178	0.04253017482842	1	NA	NA	NA	NA	NA	NA	NA	NA	2	2	4	4	1.55487327209708
415.1234	751.807641415221	-2.26587598491158	1.11922461925039	-2.02450513144463	0.0429182045302489	1	NA	NA	NA	NA	NA	NA	NA	NA	2	2	4	4	-1.12508718156756
380.9255	668.303704201048	-1.14477379866994	0.565486394427061	-2.0244055559105	0.0429284405763544	1	NA	NA	NA	NA	NA	NA	NA	NA	2	2	2	4	-0.434076747701957
366.1309	570.458301806904	-2.30281407402772	1.13780596674691	-2.02390753900831	0.0429796660956505	1	NA	NA	NA	NA	NA	NA	NA	NA	2	2	0	4	-1.13750319311333
353.1016	209.454389119143	2.42648295961415	1.19929537104965	2.02325717099236	0.0430466400839196	1	NA	NA	NA	NA	NA	NA	NA	NA	2	2	4	4	1.05708685432863
201.0234	980.595938728007	-1.31764310772391	0.651553477420619	-2.02230999202125	0.0431443370120696	1	NA	NA	NA	NA	NA	NA	NA	NA	2	2	4	4	-0.536561999562741
323.1343	851.627826730975	-1.23690496115016	0.611743717396022	-2.02193324749657	0.0431832484424454	1	NA	NA	NA	NA	NA	NA	NA	NA	2	2	4	4	-0.490380534576269
228.0856	200.366479234711	2.35659278203913	1.16597062767481	2.02114249373388	0.0432650165812984	1	NA	NA	NA	NA	NA	NA	NA	NA	2	2	3	4	1.01633752490804
305.1051	357.207457789772	3.25072749580697	1.60878612870189	2.02060885397486	0.0433202716701519	1	NA	NA	NA	NA	NA	NA	NA	NA	2	2	4	4	1.52373489803736
473.0374	650.84890968617	-2.31318089003234	1.1470573710676	-2.01662179100894	0.0437349971943523	1	NA	NA	NA	NA	NA	NA	NA	NA	0	2	3	4	-1.14320521242222
763.0073	143.063316783742	1.06515052693637	0.528626445421863	2.0149399186534	0.0439109447075707	1	NA	NA	NA	NA	NA	NA	NA	NA	0	2	3	4	0.457745007730807
255.2246	367.870336212536	3.29523806919449	1.63584468547383	2.01439543647141	0.0439680331095231	1	NA	NA	NA	NA	NA	NA	NA	NA	2	2	4	4	1.56088240727395
420.1988	669.253022589337	-1.13236406066825	0.562293265407976	-2.01383180331468	0.0440271954654151	1	NA	NA	NA	NA	NA	NA	NA	NA	2	2	1	4	-0.424938418512739
203.0299	196.572879470273	2.32643683586413	1.15589528098587	2.01267093493098	0.044149259025312	1	NA	NA	NA	NA	NA	NA	NA	NA	2	2	4	4	1.00443765952964
466.0555	197.773257096118	2.33615201650417	1.16113627673866	2.01195334544695	0.0442248552462451	1	NA	NA	NA	NA	NA	NA	NA	NA	2	2	4	4	1.01036970776614
288.1315	1004.32617014134	-2.32628737436944	1.15629846251444	-2.01183989236722	0.044236817234819	1	NA	NA	NA	NA	NA	NA	NA	NA	2	2	2	4	-1.15009708127758
385.1618	4287.60140705863	-0.925125548558144	0.459928958559947	-2.01145314149112	0.0442776150514712	1	NA	NA	NA	NA	NA	NA	NA	NA	2	2	4	4	-0.330305038135725
253.2118	595.437580824579	-3.19167310452126	1.58689072078385	-2.0112746660619	0.044296452883976	1	NA	NA	NA	NA	NA	NA	NA	NA	2	2	4	4	-1.4638049324227
373.0948	1770.22777836345	-1.02326875015561	0.509119070478719	-2.00988100719432	0.0444437843798047	1	NA	NA	NA	NA	NA	NA	NA	NA	0	2	2	4	-0.370178320241612
349.0284	195.770330613924	2.31995176015285	1.15448574227703	2.00951096682851	0.0444829728188528	1	NA	NA	NA	NA	NA	NA	NA	NA	2	2	4	4	1.00246814897505
300.0841	829.284347127185	-2.35830837812777	1.17407973373984	-2.00864414090154	0.0445748865667131	1	NA	NA	NA	NA	NA	NA	NA	NA	2	2	4	4	-1.16874795584144
249.0577	197.264753743076	2.33190836480971	1.16156525960359	2.0075569112712	0.0446903972534516	1	NA	NA	NA	NA	NA	NA	NA	NA	2	2	4	4	1.00739925244848
403.2698	689.708540815092	-2.90635858650906	1.44797388072796	-2.00718992600053	0.0447294438749908	1	NA	NA	NA	NA	NA	NA	NA	NA	2	2	4	4	-1.3757700181554
401.3633	664.11950544007	-1.0379049439753	0.518006453101257	-2.00365253707065	0.0451072938436092	1	NA	NA	NA	NA	NA	NA	NA	NA	1	2	2	4	-0.379117284225515
449.1294	196.593624792613	2.32650154143855	1.16113194678278	2.00364958339553	0.0451076104645668	1	Monotropein	1	C16H22O11	[M+Hac-H]-	390.116215	449.1300686	-1.403157001	LMPR0102070012	1	2	2	4	1.00542387732768
386.0681	1197.53697371502	-1.0159253462182	0.50746434076314	-2.00196400931426	0.0452886024874585	1	NA	NA	NA	NA	NA	NA	NA	NA	2	2	4	4	-0.365719950520982
393.9875	192.824616681357	2.29593195792232	1.14721875489956	2.00130267058208	0.0453597821294955	1	NA	NA	NA	NA	NA	NA	NA	NA	2	2	4	4	0.994628688313961
348.0736	1391.49434898317	-0.793017892355168	0.396270233249353	-2.00120479868636	0.0453703240509779	1	NA	NA	NA	NA	NA	NA	NA	NA	2	2	4	4	-0.268666406266218
568.9641	4833.57632688761	-0.591389481355148	0.295641944196675	-2.000357165023	0.0454617102992214	1	NA	NA	NA	NA	NA	NA	NA	NA	2	2	4	4	-0.182551558633392
668.2636	325.685078135231	1.37740871746424	0.689231414261886	1.99847059922441	0.0456656643186211	1	NA	NA	NA	NA	NA	NA	NA	NA	2	2	1	4	0.568458092985818
915.6559	93.3412497797128	1.08711630367168	0.544250987403379	1.99745398507831	0.0457758883601683	1	NA	NA	NA	NA	NA	NA	NA	NA	1	2	4	4	0.47233534685315
241.0332	636.552671694557	-2.86838304837646	1.43611367834763	-1.99732311698108	0.0457900937017579	1	NA	NA	NA	NA	NA	NA	NA	NA	2	2	4	4	-1.3590935430824
352.2498	745.729390008641	-2.24803711333553	1.12569375923021	-1.99702369752216	0.0458226087599861	1	NA	NA	NA	NA	NA	NA	NA	NA	2	2	4	4	-1.1150561564747
232.076	202.300730328552	2.37161715390551	1.18905762823089	1.99453508189848	0.0460936100527949	1	NA	NA	NA	NA	NA	NA	NA	NA	2	2	4	4	1.02234176007516
372.0762	1000.50688246204	-1.0315145603429	0.517237000023819	-1.99427836812796	0.0461216419008408	1	NA	NA	NA	NA	NA	NA	NA	NA	2	2	0	4	-0.377199264467588
317.1375	205.572438427863	2.39695912118266	1.20212820160305	1.99392969733702	0.0461597379812458	1	NA	NA	NA	NA	NA	NA	NA	NA	2	2	4	4	1.03751609384809
[truncated: 2,212 more rows]
