# Supplementary material for: An integrated host-microbiome response to atrazine exposure mediates toxicity in Drosophila
Source: Commun Biol. 2021 Nov 24;4:1324. doi: 10.1038/s42003-021-02847-y (PMC8613235; doi:10.1038/s42003-021-02847-y)
Supplement: Supplementary file 12 — Supplementary Data 10 [file 42003_2021_2847_MOESM12_ESM.zip › 20170508_DrosFaeces_GermFree_ApNeg.PA.CR.Treatment.72h.z_score.DESeq2_results.txt]

mz	baseMean	log2FoldChange	lfcSE	stat	pvalue	padj	name	intensity	formula	ion	exact_mass	mass	ppm_error	LIPIDMAPS__28_06_2015	control_count	control_reps	treatment_count	treatment_reps	z_score
230.0815	54335.9032204481	11.8286385856592	0.356907235112178	33.1420532339205	7.37177454444688e-241	3.61143234932453e-237	NA	NA	NA	NA	NA	NA	NA	NA	0	2	2	4	3.66476941697614
232.0786	15758.7241720297	10.0379478775871	0.39727471866318	25.2670190324836	7.36339527725422e-141	3.60732734632684e-137	NA	NA	NA	NA	NA	NA	NA	NA	0	2	3	4	3.2795417128869
196.1205	2984.67937181529	7.64452495130286	0.318631590922139	23.9917358136999	3.3918738432998e-127	1.66167899583257e-123	NA	NA	NA	NA	NA	NA	NA	NA	0	2	3	4	2.83346435842551
349.0858	3036.97429253836	7.6678387258979	0.331191198331567	23.1523022487493	1.37815925922938e-118	6.75160221096475e-115	Desmosdumotin_C,,2-Methoxyhomopterocarpin,4-Methoxyhomopterocarpin,6-Methoxyhomopterocarpin,Crotaoprostrin,Helilandin_B,Syzygiol,Tepanone,Ponganone_VII,Leridol,Isomatteucinol,Matteucinol,Angophorol,Naringenin_trimethyl_ether	1	C19H20O4	[M+K-2H]-	312.13616	349.0847666	2.880102761	LMPK12120421,LMPK12020250,LMPK12020251,LMPK12070064,LMPK12070076,LMPK12070138,LMPK12120198,LMPK12120205,LMPK12120322,LMPK12120339,LMPK12120340,LMPK12120417,LMPK12120433,LMPK12120461,LMPK12120556,LMPK12140105,LMPK12140199,LMPK12140202,LMPK12140351,LMPK12140568,LMPK12140596,LMPK12140662	0	2	3	4	2.8620921071968
273.0388	1422.81427553218	6.57783275955383	0.284196716814844	23.1453509853153	1.61924745279458e-118	7.93269327124064e-115	NA	NA	NA	NA	NA	NA	NA	NA	1	2	4	4	2.48589217574756
333.0907	9666.94549844874	9.33036615098175	0.420866923815678	22.1693975530091	6.78118990133407e-109	3.32210493266356e-105	4-Prenylresveratrol,Aurentiacin,,Ceroptene,Infectocaryone,7,4-Dimethoxy-6-C-methylflavanone,(+)-6,8-Di-C-methylpinocembrin_5-methyl_ether	1	C19H20O3	[M+K-2H]-	296.141245	333.0898516	2.685461582	LMPK13090014,LMPK12120224,LMPK12120225,LMPK12120416,LMPK12120418,LMPK12140047,LMPK12140193,LMPK12140195,LMPK12140197	2	2	4	4	3.18734442162626
355.0726	7716.25491266565	9.00604487142543	0.408383922456207	22.0528879228618	8.9618484286102e-108	4.39040954517614e-104	NA	NA	NA	NA	NA	NA	NA	NA	2	2	4	4	3.1162039491398
244.0609	1648.07257983644	6.78612990090978	0.308573766681858	21.9919210044395	3.44108439375881e-107	1.68578724450244e-103	NA	NA	NA	NA	NA	NA	NA	NA	2	2	4	4	2.54453868224882
314.1933	5353.30367524202	-1.92035127038207	0.0896286608351562	-21.4256383224776	7.70711922369583e-102	3.77571770768859e-98	NA	NA	NA	NA	NA	NA	NA	NA	2	2	4	4	-0.750442790360462
270.901	1192.8069548701	6.31819947210146	0.306384780612615	20.6217797746619	1.75000949761679e-94	8.57329652882465e-91	NA	NA	NA	NA	NA	NA	NA	NA	2	2	4	4	2.37233842017922
202.0502	1420.01108852602	6.56915484039282	0.319670366392456	20.5497773050628	7.73170553302185e-94	3.78776254062741e-90	NA	NA	NA	NA	NA	NA	NA	NA	0	2	2	4	2.47512889722584
331.0273	2609.07463526856	7.44321431698072	0.362764267320743	20.5180470831756	1.4856137536836e-93	7.27802177929597e-90	NA	NA	NA	NA	NA	NA	NA	NA	0	2	4	4	2.71712684895154
301.0332	1221.11484849089	6.34955440191813	0.314685156026824	20.1774830503187	1.5441093962172e-90	7.56459193206805e-87	NA	NA	NA	NA	NA	NA	NA	NA	2	2	4	4	2.39793930099696
315.1953	677.734338933254	-7.00105334344944	0.352036462107291	-19.8872960532018	5.24266999101066e-88	2.56838402859612e-84	NA	NA	NA	NA	NA	NA	NA	NA	2	2	4	4	-2.2204231368097
381.0064	1144.2817655159	6.25583118414812	0.317736852257272	19.6887176910872	2.69423814560266e-86	1.31990726753074e-82	NA	NA	NA	NA	NA	NA	NA	NA	0	2	2	4	2.33284304367753
257.0826	976.872976879867	6.02663654017951	0.308248563050464	19.5512234689408	4.02745605984832e-85	1.97305072371969e-81	Guibourtinidol,Epidistenin,Apigeniflavan,Demethylvestitol,Davidigenin,,Lunularic_acid,Dehydrosafynol	1	C15H14O4	[M-H]-	258.08921	257.0819336	2.578166388	LMPK12020007,LMPK12020023,LMPK12020262,LMPK12080027,LMPK12120452,LMPK12120510,LMPK12120606,LMPK13090038,LMFA05000649	2	2	4	4	2.23829594106353
309.9687	937.691912828435	5.96852497902393	0.309066241807292	19.311474925642	4.30112357360513e-83	2.10712043870915e-79	NA	NA	NA	NA	NA	NA	NA	NA	0	2	4	4	2.20323267770061
358.9985	2729.60010022154	7.50614649046046	0.389952537147058	19.2488720431886	1.4426986144532e-82	7.06778051220622e-79	NA	NA	NA	NA	NA	NA	NA	NA	0	2	2	4	2.75927707617652
463.0087	702.37672977827	5.5497232021442	0.289932382681225	19.1414396378276	1.14074203190802e-81	5.5884952143174e-78	NA	NA	NA	NA	NA	NA	NA	NA	1	2	4	4	1.94200532291387
407.3011	778.240416101567	5.69791016190071	0.29896596313865	19.0587252879292	5.56132850504991e-81	2.72449483462395e-77	NA	NA	NA	NA	NA	NA	NA	NA	0	2	2	4	2.03120705377941
299.13	2141.03599589618	7.15585582193656	0.37908838605726	18.876483915431	1.78051838434868e-79	8.72275956492417e-76	NA	NA	NA	NA	NA	NA	NA	NA	2	2	4	4	2.61351072899746
335.0878	2477.46978490441	7.36590678909532	0.39088512239916	18.8441727940044	3.28053522849251e-79	1.60713420843848e-75	Aurentiacin,,Ceroptene,Infectocaryone,7,4-Dimethoxy-6-C-methylflavanone,(+)-6,8-Di-C-methylpinocembrin_5-methyl_ether	1	C18H18O4	[M+(37Cl)]-	298.12051	335.0869616	2.649461488	LMPK12120224,LMPK12120225,LMPK12120416,LMPK12120418,LMPK12140047,LMPK12140193,LMPK12140195,LMPK12140197	1	2	4	4	2.67931329313648
219.107	715.951451588339	5.57731777388026	0.296838431705252	18.7890689956828	9.27929917845501e-79	4.54592866752511e-75	NA	NA	NA	NA	NA	NA	NA	NA	2	2	4	4	1.96202249515742
302.1247	609.911706958511	5.34501964849191	0.285023274888625	18.7529234255712	1.83235884079021e-78	8.97672596103125e-75	NA	NA	NA	NA	NA	NA	NA	NA	2	2	4	4	1.8251367666306
281.1171	1002.77714450699	6.06325206130751	0.32420148550669	18.7021106699475	4.75834005860374e-78	2.33111079470997e-74	NA	NA	NA	NA	NA	NA	NA	NA	1	2	3	4	2.27634828906572
231.085	2918.83167235701	7.60125099479818	0.409514106308821	18.5616340870709	6.56762546390262e-77	3.21747971476589e-73	NA	NA	NA	NA	NA	NA	NA	NA	2	2	4	4	2.80698592367905
230.0789	934.894364448915	5.96203287568347	0.322409798584524	18.4920957795284	2.39079490719324e-76	1.17125042503397e-72	NA	NA	NA	NA	NA	NA	NA	NA	2	2	3	4	2.19764446907966
299.0541	868.061260738839	5.85322082652498	0.316635246602975	18.4856894149382	2.69235693615266e-76	1.31898566302119e-72	NA	NA	NA	NA	NA	NA	NA	NA	2	2	4	4	2.11638559106419
416.969	804.591202606682	5.74395163364145	0.311227799522019	18.4557794723446	4.68556056872919e-76	2.29545612262043e-72	Luteolin_3-methyl_ether_7-sulfate,Luteolin_4-methyl_ether_7-sulfate,Luteolin_4-methyl_ether_3-sulfate,Hispidulin_7-sulfate,Hispidulin_4-sulfate,Kaempferide_3-O-sulfate,Rhamnocitrin_3-O-sulfate,Tricetin_3-sulfate,6-Hydroxyluteolin_7-sulfate,6-Hydroxyluteolin_6-sulfate,8-Hydroxyluteolin_7-sulfate,Quercetin_3-O-sulfate,Quercetin_7-O-sulfate	1	C16H12O9S	[M+K-2H]-	380.020207	416.9688136	0.376047308	LMPK12110800,LMPK12110825,LMPK12110826,LMPK12111171,LMPK12111172,LMPK12112039,LMPK12112590,LMPK12110848,LMPK12111251,LMPK12111252,LMPK12111405,LMPK12112304,LMPK12112305,LMPK12112306	2	2	4	4	2.05113806820182
312.0566	589.669562145156	5.29613151736489	0.286979497181865	18.4547382979371	4.77673277630791e-76	2.34012138711324e-72	NA	NA	NA	NA	NA	NA	NA	NA	0	2	3	4	1.79202055959717
441.0025	726.446205807656	5.59790857335362	0.304095253884052	18.4084049384343	1.12487009015772e-75	5.51073857168267e-72	NA	NA	NA	NA	NA	NA	NA	NA	2	2	4	4	1.97581731523169
270.2048	548.251977853279	-6.68732147735886	0.364377015892198	-18.3527532903923	3.13800470323239e-75	1.53730850411355e-71	NA	NA	NA	NA	NA	NA	NA	NA	2	2	4	4	-1.99724218005717
253.1215	609.251746878213	5.34313409302822	0.291508825010831	18.329236148613	4.83649183949692e-75	2.36939735216954e-71	alpha-hydroxy_lauric_acid,beta-hydroxylauric_acid,4-hydroxy_lauric_acid,12-hydroxy_lauric_acid,,2R-hydroxylauric_acid,2S-hydroxylauric_acid,4S-hydroxylauric_acid,4R-hydroxylauric_acid,xi-5-Hydroxydodecanoic_acid,(Z)-8-Decene-4,6-diyn-1-yl_3-methylbutanoate,alantolactone	1	C12H24O3	[M+K-2H]-	216.172545	253.1211516	1.246438703	LMFA01050036,LMFA01050037,LMFA01050038,LMFA01050039,LMFA01050165,LMFA01050166,LMFA01050167,LMFA01050251,LMFA01050252,LMFA01050253,LMFA01050361,LMFA01050362,LMFA01050363,LMFA01050364,LMFA01050529,LMFA07010705,LMPR0103190013	2	2	2	4	1.81991079977595
283.0212	732.079829323038	5.60636582851254	0.307492415205599	18.2325337188039	2.84814857288191e-74	1.39530798585485e-70	NA	NA	NA	NA	NA	NA	NA	NA	2	2	4	4	1.97932547506013
313.026	1175.09668279253	6.29022419743254	0.345539680314796	18.2040574665751	4.79230601597037e-74	2.34775071722388e-70	NA	NA	NA	NA	NA	NA	NA	NA	0	2	4	4	2.36413981396097
691.5355	601.959320170247	5.32420513084023	0.29360828880152	18.1337017172543	1.72730255818067e-73	8.46205523252712e-70	NA	NA	NA	NA	NA	NA	NA	NA	1	2	4	4	1.80452412563139
426.9867	675.732804700879	5.49158351288953	0.303168282177819	18.1139777335563	2.472221299172e-73	1.21114121446436e-69	NA	NA	NA	NA	NA	NA	NA	NA	2	2	4	4	1.89510922793169
241.1428	517.286120251785	-6.60146900229643	0.365885654500896	-18.0424373601132	9.04644804076313e-73	4.43185489516986e-69	NA	NA	NA	NA	NA	NA	NA	NA	2	2	4	4	-1.94528773480016
292.1897	916.86336445843	-7.43225312154929	0.412615744364076	-18.0125291462251	1.55364830373091e-72	7.61132303997772e-69	NA	NA	NA	NA	NA	NA	NA	NA	2	2	4	4	-2.49695138529538
398.1497	846.747488139814	-7.31703574928069	0.406367106852527	-18.0059744647002	1.74894468870468e-72	8.56808002996424e-69	NA	NA	NA	NA	NA	NA	NA	NA	2	2	4	4	-2.42521550334796
448.9931	679.070100015508	5.49718100765877	0.305403292555053	17.9997437541307	1.95722404871725e-72	9.58844061466582e-69	NA	NA	NA	NA	NA	NA	NA	NA	2	2	4	4	1.90112428406849
308.0614	691.016950057395	5.52258468905021	0.307270995108608	17.9730100691678	3.17036455109758e-72	1.5531615935827e-68	NA	NA	NA	NA	NA	NA	NA	NA	0	2	4	4	1.91647043157036
352.9909	981.828958437079	6.0304199782116	0.3359102575535	17.9524734437475	4.58998608081809e-72	2.24863418099278e-68	NA	NA	NA	NA	NA	NA	NA	NA	0	2	2	4	2.2506207856999
351.0829	902.949373172936	5.91034326410216	0.329312764892926	17.9475073370565	5.01931530587513e-72	2.45896256834822e-68	,2-Methoxyhomopterocarpin,4-Methoxyhomopterocarpin,6-Methoxyhomopterocarpin,Crotaoprostrin,Helilandin_B,Syzygiol,Tepanone,Ponganone_VII,Leridol,Isomatteucinol,Matteucinol,Angophorol,Naringenin_trimethyl_ether	1	C18H18O5	[M+(37Cl)]-	314.115425	351.0818766	2.995027856	LMPK12020250,LMPK12020251,LMPK12070064,LMPK12070076,LMPK12070138,LMPK12120198,LMPK12120205,LMPK12120322,LMPK12120339,LMPK12120340,LMPK12120417,LMPK12120433,LMPK12120461,LMPK12120556,LMPK12140105,LMPK12140199,LMPK12140202,LMPK12140351,LMPK12140568,LMPK12140596,LMPK12140662	2	2	4	4	2.15523768810727
292.0953	587.073892010522	5.28700737982344	0.29482364863178	17.9327791524168	6.54260374114341e-72	3.20522157278616e-68	NA	NA	NA	NA	NA	NA	NA	NA	0	2	4	4	1.78221568197656
347.0012	901.505534550159	5.90619136182887	0.330668657084965	17.8613582971406	2.35829803450054e-71	1.15533020710182e-67	NA	NA	NA	NA	NA	NA	NA	NA	2	2	4	4	2.1502007669679
434.948	921.345594011969	5.93895807418444	0.332732698492035	17.8490364821377	2.94066121789079e-71	1.4406299306447e-67	NA	NA	NA	NA	NA	NA	NA	NA	2	2	3	4	2.17068563495521
277.0936	554.945870804691	5.20491301792325	0.292414668259806	17.7997671898551	7.09632568694036e-71	3.47648995403208e-67	NA	NA	NA	NA	NA	NA	NA	NA	0	2	4	4	1.72013049271094
313.0812	1356.96147978642	6.4967661197369	0.365646974800776	17.7678650924889	1.25372083459721e-70	6.14197836869175e-67	NA	NA	NA	NA	NA	NA	NA	NA	2	2	4	4	2.45442507862393
449.1294	576.188133780594	5.25949435844486	0.296099552760007	17.7625879857636	1.37734810538921e-70	6.74762836830176e-67	Monotropein	1	C16H22O11	[M+Hac-H]-	390.116215	449.1300686	-1.403157001	LMPR0102070012	2	2	4	4	1.76310457427171
357.0695	2004.1889687356	7.05803254743669	0.401361568316948	17.5852226635289	3.19723084490383e-69	1.56632339091839e-65	NA	NA	NA	NA	NA	NA	NA	NA	1	2	2	4	2.58443305320486
338.9693	683.583177935741	5.507190519175	0.313370185985287	17.5740729829147	3.89199831389394e-69	1.90668997397664e-65	NA	NA	NA	NA	NA	NA	NA	NA	0	2	4	4	1.91027791161505
243.0258	814.424790513435	5.75860277336914	0.328056429116739	17.55369583481	5.573244477196e-69	2.73033246937832e-65	NA	NA	NA	NA	NA	NA	NA	NA	2	2	4	4	2.06349936887169
331.0646	692.546225128169	5.52497776329627	0.314826399046395	17.5492836052865	6.02349923322086e-69	2.9509122743549e-65	NA	NA	NA	NA	NA	NA	NA	NA	2	2	4	4	1.92273732727896
340.2097	493.313276024018	-6.53008230829634	0.37329017272956	-17.4933142775961	1.61109241917941e-68	7.89274176155991e-65	NA	NA	NA	NA	NA	NA	NA	NA	0	2	4	4	-1.91647043157036
569.229	3089.231038875	-9.18277610234854	0.525753584956832	-17.4659315030681	2.6041582812905e-68	1.27577714200422e-64	NA	NA	NA	NA	NA	NA	NA	NA	2	2	4	4	-3.27954171288693
279.1012	2243.77002487228	7.22014228959037	0.415199005024119	17.3895943926237	9.89318760923173e-68	4.84667260976262e-64	NA	NA	NA	NA	NA	NA	NA	NA	1	2	2	4	2.62892088670395
339.0152	638.765947502414	5.40794219473239	0.311339207956209	17.369936251309	1.39380708769741e-67	6.82826092262961e-64	NA	NA	NA	NA	NA	NA	NA	NA	2	2	4	4	1.85481037199093
411.0693	889.476572654201	5.88676648439255	0.33996105267277	17.3160026365105	3.5626242918739e-67	1.74532964058903e-63	NA	NA	NA	NA	NA	NA	NA	NA	0	2	2	4	2.14028756389928
371.0677	1016.47001218804	6.07919827475429	0.351540713498531	17.2930134158691	5.31022586013843e-67	2.60147964888181e-63	NA	NA	NA	NA	NA	NA	NA	NA	1	2	4	4	2.28302198076159
332.9974	558.860893248041	5.21431628590848	0.30206673115361	17.2621336550196	9.06968200994631e-67	4.4432372166727e-63	NA	NA	NA	NA	NA	NA	NA	NA	2	2	2	4	1.73113195628052
276.0608	556.978592688954	5.20945180925706	0.302121328317758	17.2429130980716	1.26498710478082e-66	6.19717182632124e-63	NA	NA	NA	NA	NA	NA	NA	NA	2	2	4	4	1.72450605285306
420.9324	683.553794975417	5.50593540980427	0.320071433429958	17.2022081158616	2.55602609829529e-66	1.25219718555486e-62	NA	NA	NA	NA	NA	NA	NA	NA	2	2	4	4	1.90720892168715
407.0333	722.246700576837	5.58582450547834	0.325026937661977	17.1857278835378	3.39657117967027e-66	1.66398022092046e-62	NA	NA	NA	NA	NA	NA	NA	NA	2	2	4	4	1.96887307223219
331.026	3856.13203552	-9.50108770009791	0.553636825992244	-17.1612278194641	5.18067243722853e-66	2.53801142699826e-62	NA	NA	NA	NA	NA	NA	NA	NA	1	2	2	4	-3.41251664947663
279.1286	668.377464241683	5.47249490331153	0.318944594559303	17.1581365436623	5.46387976214156e-66	2.67675469547315e-62	NA	NA	NA	NA	NA	NA	NA	NA	0	2	3	4	1.88621322072617
392.0597	829.05921400121	5.78496066295118	0.337159841893071	17.1579172373258	5.48454796148637e-66	2.68688004633217e-62	NA	NA	NA	NA	NA	NA	NA	NA	0	2	2	4	2.08048779469466
626.5084	483.099562211928	-6.49864230803027	0.378866487119154	-17.1528560296927	5.98379331451787e-66	2.93146034478231e-62	NA	NA	NA	NA	NA	NA	NA	NA	2	2	3	4	-1.88916196707398
391.5579	598.354545773393	5.31236589484052	0.309827521578219	17.1462040162864	6.70946283372833e-66	3.28696584224351e-62	NA	NA	NA	NA	NA	NA	NA	NA	2	2	4	4	1.7969883084741
275.0367	816.280666251662	5.76023308038708	0.336606790574852	17.1126466894796	1.19446386926172e-65	5.85167849551316e-62	NA	NA	NA	NA	NA	NA	NA	NA	2	2	4	4	2.0676907819715
212.1155	4957.6388302418	8.36108756099468	0.489350862033118	17.0860791503599	1.88424780348017e-65	9.23092998924933e-62	NA	NA	NA	NA	NA	NA	NA	NA	0	2	4	4	3.05801910983913
441.085	555.283086223568	5.2053756662552	0.304955892394063	17.0692739379137	2.51305737795136e-65	1.23114680945837e-61	NA	NA	NA	NA	NA	NA	NA	NA	1	2	2	4	1.72231415096041
275.0357	580.910845823764	5.26821635844467	0.310343552405106	16.9754335723006	1.24828957410123e-64	6.11537062352191e-61	NA	NA	NA	NA	NA	NA	NA	NA	2	2	4	4	1.77497290130744
232.9447	883.860950238505	5.87583233167289	0.347637161690399	16.9021985540943	4.33439769549458e-64	2.1234214310228e-60	NA	NA	NA	NA	NA	NA	NA	NA	2	2	4	4	2.13058033269803
277.0499	577.923681691161	5.26068931002393	0.311351329228319	16.896312352552	4.78938014901079e-64	2.34631733500038e-60	Neorauteen,Pongaglabol,	1	C17H10O4	[M-H]-	278.05791	277.0506336	-2.828002917	LMPK12070144,LMPK12110162,LMPK12130024	0	2	3	4	1.76782205252724
338.0205	712.766952120775	5.56502210043054	0.329371103622795	16.8959026436143	4.82276572719468e-64	2.36267292975267e-60	NA	NA	NA	NA	NA	NA	NA	NA	0	2	4	4	1.95526277775346
357.068	938.865516857499	-7.46239994910361	0.442889979979789	-16.8493311802722	1.061078724867e-63	5.19822467312343e-60	NA	NA	NA	NA	NA	NA	NA	NA	0	2	4	4	-2.53209528360472
230.0799	1373.54720654346	6.5118581304382	0.387298031057116	16.8135585731338	1.94157853323367e-63	9.51179323431176e-60	NA	NA	NA	NA	NA	NA	NA	NA	0	2	2	4	2.46464494054069
528.2196	1087.33740317401	6.17522122926603	0.3674139222047	16.8072597581797	2.15924595736993e-63	1.05781459451553e-59	NA	NA	NA	NA	NA	NA	NA	NA	2	2	4	4	2.31078596892248
301.0598	615.739464320944	5.3537844276769	0.318983156663802	16.7839094818402	3.20054524887331e-63	1.56794711742304e-59	NA	NA	NA	NA	NA	NA	NA	NA	2	2	4	4	1.8304130600541
423.2193	696.132950968458	-7.02830384902666	0.419747536632377	-16.7441217294914	6.25061895985006e-63	3.06217822843055e-59	NA	NA	NA	NA	NA	NA	NA	NA	0	2	3	4	-2.24441574798815
371.0363	744.66954016393	5.62870797416103	0.336391501482412	16.7326105129184	7.58401194950826e-63	3.7154074540641e-59	NA	NA	NA	NA	NA	NA	NA	NA	1	2	4	4	1.99724218005717
316.1627	632.706385765942	5.39280809920268	0.323115708225205	16.6900214440952	1.5491512789422e-62	7.58929211553784e-59	NA	NA	NA	NA	NA	NA	NA	NA	2	2	4	4	1.84929306049425
314.1897	442.971129698353	-6.36920346483186	0.383704486251628	-16.599241585763	7.05770441206091e-62	3.45756939146864e-58	NA	NA	NA	NA	NA	NA	NA	NA	2	2	4	4	-1.81473406844472
335.0598	711.619288298344	5.5609572354629	0.335021057064897	16.5988289935629	7.10638130810858e-62	3.48141620284239e-58	NA	NA	NA	NA	NA	NA	NA	NA	2	2	4	4	1.9519161493327
459.2207	550.586526812035	5.19141625286907	0.313076379387353	16.5819480314291	9.41274976563399e-62	4.61130611018409e-58	NA	NA	NA	NA	NA	NA	NA	NA	1	2	4	4	1.70083694353487
314.1974	406671.317121389	-2.07888368639692	0.125440583946122	-16.5726563206197	1.0986344880501e-61	5.38221035695746e-58	NA	NA	NA	NA	NA	NA	NA	NA	2	2	4	4	-0.784431352600487
274.0218	868.581591810169	5.85021131558288	0.353234552110085	16.5618320196481	1.31527471239851e-61	6.44353081604032e-58	NA	NA	NA	NA	NA	NA	NA	NA	2	2	4	4	2.11174735455314
312.9947	1048.37968886681	6.12075184789455	0.370643373276606	16.5138574953739	2.91631503568405e-61	1.42870273598161e-57	NA	NA	NA	NA	NA	NA	NA	NA	2	2	4	4	2.2966827050836
417.0656	765.249573612179	5.66751973278776	0.343426102009174	16.502879948934	3.49803857856307e-61	1.71368909963805e-57	NA	NA	NA	NA	NA	NA	NA	NA	0	2	3	4	2.00830787354726
258.1796	474.866258212158	4.97582843676292	0.301603609462983	16.4979074541667	3.79828522621815e-61	1.86077993232427e-57	NA	NA	NA	NA	NA	NA	NA	NA	2	2	4	4	1.56201313830287
246.9619	571.516522997389	5.24478122985334	0.318034649303357	16.4912258502079	4.24253948499964e-61	2.07842009370133e-57	NA	NA	NA	NA	NA	NA	NA	NA	0	2	4	4	1.75378562215622
528.2169	814.983203269754	-7.25598895833495	0.440582569059972	-16.469078597041	6.11953604715902e-61	2.9979607095032e-57	NA	NA	NA	NA	NA	NA	NA	NA	0	2	3	4	-2.40683362613425
293.0049	599.570295135099	5.31367438981379	0.32310692880747	16.4455600176251	9.02463227003735e-61	4.4211673490913e-57	NA	NA	NA	NA	NA	NA	NA	NA	2	2	3	4	1.79948890490839
290.9868	727.685835315303	5.59398077130527	0.340461637944646	16.430575864805	1.15556351105633e-60	5.66110564066495e-57	NA	NA	NA	NA	NA	NA	NA	NA	0	2	4	4	1.97233330493102
677.2533	987.171554929371	6.03474921202499	0.367727759330219	16.4109155724787	1.59777707967201e-60	7.82750991331315e-57	NA	NA	NA	NA	NA	NA	NA	NA	2	2	4	4	2.26977446753122
425.1929	490.750000621353	5.02401377692417	0.306672274400066	16.3823540512506	2.55654148231404e-60	1.25244967218565e-56	NA	NA	NA	NA	NA	NA	NA	NA	2	2	4	4	1.59656401700967
233.0821	865.234117234824	5.84428737101531	0.357760601202339	16.335748965577	5.49532836897035e-60	2.69216136795857e-56	NA	1	C11H10O2	[M+Hac-H]-	174.06808	233.0819336	0.598072952	LMFA01030751,LMFA01030752	0	2	2	4	2.1071541084895
282.9379	541.267283433171	5.16579109960689	0.31662390783633	16.3152275357463	7.69190489011911e-60	3.76826420566935e-56	NA	NA	NA	NA	NA	NA	NA	NA	0	2	2	4	1.67808404661149
417.0767	828.649538193379	5.78145457069503	0.354360076568112	16.3151973176182	7.69571219937566e-60	3.77012940647413e-56	2-Methoxyestrone_3-sulfate	1	C19H24O6S	[M+K-2H]-	380.129362	417.0779686	-2.972585687	LMST05020006	2	2	4	4	2.07618426056356
421.0184	569.376507736373	5.23935902392523	0.321346587558669	16.3043866864423	9.18563086711011e-60	4.50004056179724e-56	NA	NA	NA	NA	NA	NA	NA	NA	2	2	4	4	1.74918269449356
666.5407	474.646895519438	-6.46876767181139	0.397428646879056	-16.2765510805766	1.44803352029741e-59	7.09391621593704e-56	NA	NA	NA	NA	NA	NA	NA	NA	2	2	4	4	-1.87457931274573
295.1321	1309.41361407531	6.44161779419905	0.396283048612306	16.2550929613471	2.05556308523655e-59	1.00702035545739e-55	,Tetradecanedioic_acid,DIBUTYL_ADIPATE,Diisobutyl_adipate,podocarpic_acid	1	C14H26O4	[M+K-2H]-	258.18311	295.1317166	1.305857616	LMFA01170015,LMFA01170016,LMFA01170017,LMFA01170018,LMFA07010827,LMFA07010834,LMPR0104120002	2	2	4	4	2.44445531624707
203.0805	483.249868476744	4.99944231095811	0.307884006568672	16.2380708458236	2.71323311347608e-59	1.32921290229193e-55	NA	NA	NA	NA	NA	NA	NA	NA	0	2	2	4	1.57732828251278
497.1155	531.857180633459	5.14019088517921	0.316968976330293	16.2167002736033	3.84293576700966e-59	1.88265423225803e-55	NA	NA	NA	NA	NA	NA	NA	NA	2	2	4	4	1.66009382708798
436.157	654.92036393914	5.44116753011832	0.335888517305539	16.1993258172883	5.09829397413128e-59	2.49765421792691e-55	NA	NA	NA	NA	NA	NA	NA	NA	2	2	4	4	1.86601750338034
296.0384	549.20951167044	5.18467780724648	0.320162548264503	16.1938922442707	5.56916087856946e-59	2.72833191441118e-55	NA	NA	NA	NA	NA	NA	NA	NA	2	2	4	4	1.69873190870213
287.9869	1104.85171407004	6.19633118643959	0.383215518561783	16.1693117483722	8.30206141152627e-59	4.06717988550672e-55	NA	NA	NA	NA	NA	NA	NA	NA	2	2	4	4	2.31801360862974
310.0483	2723.49651508376	7.49674790146908	0.463833316047519	16.1625904006883	9.25879095601888e-59	4.53588168935365e-55	NA	NA	NA	NA	NA	NA	NA	NA	2	2	4	4	2.73759426671648
349.0168	985.062939630742	6.03051640723974	0.373968983786345	16.125712742758	1.68306065266319e-58	8.24531413739699e-55	NA	NA	NA	NA	NA	NA	NA	NA	2	2	4	4	2.25691370754753
638.5087	383.912391092364	-6.1575631580926	0.382986083275843	-16.0777726057937	3.65277989813595e-58	1.7894968720968e-54	NA	NA	NA	NA	NA	NA	NA	NA	2	2	4	4	-1.68215650485107
294.0364	745.359380664668	5.62758131201431	0.350393026616905	16.0607685785	4.80559535704193e-58	2.35426116541484e-54	NA	NA	NA	NA	NA	NA	NA	NA	2	2	4	4	1.99360736878662
612.4926	393.055784672141	-6.19182255771103	0.385916162709964	-16.0444758629208	6.24842214100233e-58	3.06110200687704e-54	NA	NA	NA	NA	NA	NA	NA	NA	2	2	4	4	-1.70719768785113
357.0204	528.864126117083	5.12981221611385	0.319859060374934	16.0377267728504	6.96577826905871e-58	3.41253477401186e-54	NA	NA	NA	NA	NA	NA	NA	NA	1	2	2	4	1.65616812958317
359.0359	778.155677380904	5.68998278440258	0.355020392421618	16.0271998619314	8.25181553981891e-58	4.04256443295729e-54	Elephantorrhizol,Gallocatechin-4beta-ol	1	C15H14O8	[M+(37Cl)]-	322.06887	359.0353216	1.716265679	LMPK12020151,LMPK12020209	2	2	4	4	2.02345564649539
310.1162	428.025937918061	4.82380304111229	0.301184911192859	16.0160846770423	9.86709234970615e-58	4.83388854212104e-54	NA	NA	NA	NA	NA	NA	NA	NA	0	2	4	4	1.46383478747285
258.1293	442.127008860252	4.87107446797926	0.304482833008148	15.997862407727	1.32238005302274e-57	6.4783398797584e-54	NA	NA	NA	NA	NA	NA	NA	NA	1	2	4	4	1.49194629554718
276.9505	2316.45170970817	7.26317916324227	0.454168409060129	15.99225973967	1.44686014303413e-57	7.08816784072421e-54	NA	NA	NA	NA	NA	NA	NA	NA	2	2	4	4	2.64498184016052
433.1341	759.041393604357	5.65407609931877	0.353575529798763	15.9911408533752	1.47308392898657e-57	7.21663816810521e-54	NA	NA	NA	NA	NA	NA	NA	NA	2	2	4	4	2.0045919853463
539.021	6949.91573873502	-10.345746563831	0.647371322196224	-15.9811629108512	1.72890176431805e-57	8.46988974339412e-54	NA	NA	NA	NA	NA	NA	NA	NA	2	2	4	4	-3.66476941697603
270.0603	509.774904522931	5.07638123968713	0.318000568233528	15.9634344928567	2.29733875150182e-57	1.12546625436074e-53	S-Acetyldihydrolipoamide,S-Acetyldihydrolipoamide-E	1	C10H19NO2S2	[M+Na-2H]-	249.085723	270.0603916	-0.43323643	LMFA08010023,LMFA08020202	2	2	4	4	1.62564427731277
347.0128	443.845582961585	4.87527506528788	0.305674049158923	15.9492605888607	2.88289954626227e-57	1.41233248771389e-53	NA	NA	NA	NA	NA	NA	NA	NA	2	2	4	4	1.49497476604135
437.0758	1175.98271390656	6.28599095220254	0.394915585704703	15.9173027850637	4.80654962406379e-57	2.35472866082885e-53	NA	NA	NA	NA	NA	NA	NA	NA	0	2	2	4	2.35609710414104
316.2018	2279.22912664068	-2.28666743646819	0.143800306829185	-15.9016867688915	6.16813403600665e-57	3.02176886423966e-53	NA	NA	NA	NA	NA	NA	NA	NA	0	2	2	4	-0.823525122082378
356.0243	449.380656706043	4.89430321238388	0.307887093513134	15.8964221479296	6.7088491303026e-57	3.28666518893524e-53	NA	NA	NA	NA	NA	NA	NA	NA	2	2	1	4	1.50877558520748
403.0613	794.851882170503	5.72034481808036	0.360053622163897	15.8874802694707	7.73758492640934e-57	3.79064285544793e-53	NA	NA	NA	NA	NA	NA	NA	NA	2	2	4	4	2.0430680734671
348.0704	811.008929051652	5.74951354544757	0.361891451226091	15.8873980746662	7.74773553953807e-57	3.7956156408197e-53	NA	NA	NA	NA	NA	NA	NA	NA	2	2	4	4	2.05522368388186
396.0986	414.223308419199	4.77582732639279	0.300703702341597	15.8821700205323	8.42137981255065e-57	4.12563397016856e-53	NA	NA	NA	NA	NA	NA	NA	NA	2	2	4	4	1.42167008700182
316.2042	3756.68185201238	-2.31694369497722	0.145989442944439	-15.8706249455244	1.01227909758967e-56	4.9591552990918e-53	NA	NA	NA	NA	NA	NA	NA	NA	0	2	3	4	-0.830513615997921
480.153	875.170684018871	-7.35695490073604	0.464337642867875	-15.8439769287226	1.54718526812202e-56	7.57966062852978e-53	NA	NA	NA	NA	NA	NA	NA	NA	2	2	4	4	-2.45442507862393
269.0053	674.283133616491	5.48191019992664	0.346193873237341	15.8347984285915	1.7903194885252e-56	8.77077517428495e-53	NA	NA	NA	NA	NA	NA	NA	NA	2	2	4	4	1.89212723198184
273.0559	545.264061902937	5.17427489729373	0.327026400520192	15.8221932206793	2.18738266250762e-56	1.07159876636248e-52	NA	NA	NA	NA	NA	NA	NA	NA	2	2	4	4	1.68831800635011
289.1044	613.843559166258	5.34435486603113	0.338599094457239	15.7837246274917	4.02706751154745e-56	1.9728603739071e-52	NA	NA	NA	NA	NA	NA	NA	NA	2	2	3	4	1.82251756143064
291.1005	606.049187752296	5.32688735120323	0.337876178966802	15.7657973032974	5.34929727061056e-56	2.62062073287211e-52	NA	NA	NA	NA	NA	NA	NA	NA	0	2	4	4	1.80705898911972
300.0258	907.124765071478	5.91078964387697	0.375630680735387	15.7356412748426	8.61792028154339e-56	4.22191914592811e-52	NA	NA	NA	NA	NA	NA	NA	NA	0	2	4	4	2.16032988988187
659.4415	462.218467729487	4.93426038341262	0.31370264539562	15.7291003306328	9.5559196238798e-56	4.68144502373871e-52	NA	NA	NA	NA	NA	NA	NA	NA	2	2	4	4	1.54377860323971
246.058	526.204065995966	5.12255962934765	0.326066348968074	15.710175691418	1.28821628441745e-55	6.3109715773611e-52	NA	NA	NA	NA	NA	NA	NA	NA	2	2	4	4	1.65226779076591
401.0781	4643.32476575466	8.26446496135061	0.526602822182662	15.6939245541755	1.66439458866404e-55	8.15386908986514e-52	NA	NA	NA	NA	NA	NA	NA	NA	2	2	4	4	2.96566930696572
425.0575	626.369138016796	5.37466216347731	0.342573464201042	15.6890790593259	1.79642912785219e-55	8.80070629734786e-52	NA	NA	NA	NA	NA	NA	NA	NA	2	2	4	4	1.83842434178748
326.9888	694.694354413678	5.52471634684204	0.353248725019821	15.639734712509	3.9035083702165e-55	1.91232875056906e-51	NA	NA	NA	NA	NA	NA	NA	NA	2	2	4	4	1.91959445569363
271.0989	1769.71324468218	6.87446853860443	0.439593900667606	15.6382254807545	3.99712082114313e-55	1.95818949027802e-51	NA	NA	NA	NA	NA	NA	NA	NA	2	2	4	4	2.57067604964006
307.0928	641.380062670832	5.40907779468643	0.346019340751355	15.6322990008045	4.38685417638889e-55	2.14911986101292e-51	,Tephrowatsin_E,(R)-5-Hydroxy-2,4-dimethoxydalbergiquinol	1	C17H18O3	[M+(37Cl)]-	270.125595	307.0920466	2.460500063	LMPK12020231,LMPK12020257,LMPK12020259,LMPK12100068,LMPK12120611	0	2	2	4	1.85759033578867
268.0868	544.438302213218	5.17124932738257	0.331164541652612	15.6153472880172	5.72326371889941e-55	2.80382689588882e-51	NA	NA	NA	NA	NA	NA	NA	NA	2	2	4	4	1.68420323963913
218.0495	515.424060385226	5.09100084243028	0.326070807695602	15.6131757958011	5.921462268763e-55	2.90092436546699e-51	NA	NA	NA	NA	NA	NA	NA	NA	0	2	4	4	1.64071512936601
262.0939	440.337058445011	4.86247369262683	0.311992046866489	15.5852488595891	9.17055207532269e-55	4.49265346170059e-51	NA	NA	NA	NA	NA	NA	NA	NA	2	2	4	4	1.48294202246032
342.0086	399.653595665425	4.7227939402168	0.303473709582217	15.5624483805155	1.30990654969513e-54	6.41723218695642e-51	NA	NA	NA	NA	NA	NA	NA	NA	2	2	4	4	1.38447583017482
258.0058	778.917789500339	5.68944186613064	0.365673774445892	15.5587910966595	1.38693813107552e-54	6.79460990413897e-51	NA	NA	NA	NA	NA	NA	NA	NA	0	2	3	4	2.01582394382163
364.0275	736.974518474582	5.60968294188208	0.361133853960721	15.5335283035864	2.0574138689692e-54	1.00792705440801e-50	NA	NA	NA	NA	NA	NA	NA	NA	2	2	4	4	1.98285816532356
327.1562	408.790681624149	4.75470112379213	0.306536815888835	15.5110279657776	2.92163693594959e-54	1.43130993492171e-50	NA	NA	NA	NA	NA	NA	NA	NA	1	2	3	4	1.40150362507236
361.0716	391.323790286066	4.69140150907475	0.302627919898409	15.5022098114729	3.35163352926857e-54	1.64196526598867e-50	Tephcalostan	1	C21H14O6	[M-H]-	362.07904	361.0717636	-0.341760316	LMPK12090001	2	2	2	4	1.37291848356441
412.0988	554.836836170924	5.19934156301159	0.335543974320679	15.4952613097519	3.73439381920513e-54	1.82947953202859e-50	NA	NA	NA	NA	NA	NA	NA	NA	0	2	3	4	1.71362826350483
224.98	545.99818626683	5.17584564654068	0.334789309718218	15.4600087168166	6.45897923754518e-54	3.16425392847338e-50	NA	NA	NA	NA	NA	NA	NA	NA	0	2	2	4	1.69038615474431
333.0996	418.643228199057	4.78970385586513	0.310217560977585	15.4398217843354	8.83440332630057e-54	4.32797418955465e-50	NA	NA	NA	NA	NA	NA	NA	NA	2	2	4	4	1.42852238694252
291.9584	527.583988577308	5.12443233163854	0.332798964341272	15.3979816066484	1.68858223994693e-53	8.2723643935e-50	NA	NA	NA	NA	NA	NA	NA	NA	2	2	4	4	1.6542148145546
253.2118	348.987301909725	-6.01432439093008	0.390763281052917	-15.3912219559739	1.87458416935723e-53	9.18358784568105e-50	NA	NA	NA	NA	NA	NA	NA	NA	0	2	4	4	-1.5983422619294
345.1231	808.797023497458	-7.2408273236123	0.471037069578841	-15.3720965742386	2.51884397779612e-53	1.23398166472232e-49	NA	NA	NA	NA	NA	NA	NA	NA	0	2	3	4	-2.39793930099696
258.1181	547.676523066192	5.17818297242091	0.336954423450534	15.3676064536992	2.69959634213299e-53	1.32253224801095e-49	NA	NA	NA	NA	NA	NA	NA	NA	2	2	2	4	1.69454427831498
314.2158	606.10038738506	-6.82153478662762	0.444135583707379	-15.3591268902291	3.07690510269609e-53	1.50737580981082e-49	NA	NA	NA	NA	NA	NA	NA	NA	1	2	3	4	-2.08483020885859
281.0054	562.7946091138	5.21881609796098	0.339885276346071	15.3546401128809	3.29734273551704e-53	1.6153682061298e-49	NA	NA	NA	NA	NA	NA	NA	NA	1	2	2	4	1.74008645549585
478.9578	985.03200642127	6.02879080524068	0.392672454043194	15.3532307732936	3.36977793956022e-53	1.65085421259055e-49	NA	NA	NA	NA	NA	NA	NA	NA	2	2	4	4	2.24441574798815
340.2321	405.250369011298	-6.2335035096815	0.406162097260656	-15.3473294325667	3.69069700781996e-53	1.808072464131e-49	NA	NA	NA	NA	NA	NA	NA	NA	2	2	0	4	-1.7333575736928
228.066	1059.13129160913	6.13295581613264	0.399717013095306	15.3432443834217	3.93049580381621e-53	1.92554989428956e-49	NA	NA	NA	NA	NA	NA	NA	NA	2	2	4	4	2.30367706304851
332.1141	409.313782608645	4.75623858190422	0.310161097913717	15.334736090041	4.48090158122882e-53	2.195193684644e-49	NA	NA	NA	NA	NA	NA	NA	NA	2	2	4	4	1.40283037845907
462.9835	804.767437983835	5.73677242682812	0.374117435728107	15.3341487965222	4.52160975352478e-53	2.21513661825179e-49	NA	NA	NA	NA	NA	NA	NA	NA	2	2	4	4	2.04708640644068
204.0474	504.409908126077	5.06053130941578	0.330100670050999	15.3302666990465	4.80011696201889e-53	2.35157729969306e-49	NA	NA	NA	NA	NA	NA	NA	NA	2	2	4	4	1.61640933013985
307.0026	677.953267889115	-6.984397766223	0.455618999018271	-15.3294699766085	4.85935383594407e-53	2.380597444229e-49	NA	NA	NA	NA	NA	NA	NA	NA	2	2	4	4	-2.20889054816501
312.1094	540.615926289219	5.16119188748104	0.336685521701231	15.3294144084431	4.86351242077528e-53	2.38263473493781e-49	NA	NA	NA	NA	NA	NA	NA	NA	0	2	3	4	1.67605821094278
441.1875	556.438173097955	5.20312586410768	0.33942231461581	15.329357087194	4.86780591549233e-53	2.38473811799969e-49	NA	NA	NA	NA	NA	NA	NA	NA	2	2	0	4	1.71578761966076
430.1193	463.104552396061	4.93655891594507	0.32215690957605	15.323461236456	5.33019063333794e-53	2.61126039127226e-49	NA	NA	NA	NA	NA	NA	NA	NA	2	2	4	4	1.54541515004733
479.057	458.341617574529	4.92071511006072	0.321316318837381	15.3142396497799	6.1425997386294e-53	3.00925961195454e-49	NA	NA	NA	NA	NA	NA	NA	NA	2	2	0	4	1.53565723537092
515.1829	419.933435110153	4.79417465654951	0.313327643723752	15.3008352521118	7.54816687405042e-53	3.6978469515973e-49	NA	NA	NA	NA	NA	NA	NA	NA	0	2	2	4	1.43266617497849
336.0952	486.177918471554	5.00662272735147	0.327563630702979	15.2844279952779	9.71118944586196e-53	4.75751170952778e-49	NA	NA	NA	NA	NA	NA	NA	NA	2	2	4	4	1.57905296238413
324.9537	451.263270371688	4.89745771454082	0.321060511404081	15.2540020979938	1.54844180830937e-52	7.58581641890759e-49	NA	NA	NA	NA	NA	NA	NA	NA	2	2	3	4	1.51032685082858
358.9737	433.575337391159	4.83886109506497	0.317273445112152	15.2513901481874	1.6116495515264e-52	7.89547115292781e-49	NA	NA	NA	NA	NA	NA	NA	NA	0	2	2	4	1.46965690036718
299.1252	534.253543704132	5.14127411062457	0.337862528961158	15.217059217643	2.72508019247379e-52	1.33501678629291e-48	NA	NA	NA	NA	NA	NA	NA	NA	0	2	4	4	1.66404527648362
264.9987	932.007483894552	5.94761034610428	0.391367020738845	15.1970146459352	3.70107511602659e-52	1.81315669934142e-48	NA	NA	NA	NA	NA	NA	NA	NA	2	2	4	4	2.1759520607769
260.1953	538.363685911399	5.15403682727419	0.339148735531956	15.1969808148925	3.70298661361125e-52	1.81409314200815e-48	NA	NA	NA	NA	NA	NA	NA	NA	2	2	4	4	1.67002161872015
458.1161	659.871446049456	5.44891036288235	0.359519837274848	15.1560770726449	6.90736893404878e-52	3.3839200407905e-48	NA	NA	NA	NA	NA	NA	NA	NA	2	2	4	4	1.87457931274573
317.0646	938.929447847211	5.95894269036765	0.393342512450747	15.1495007575969	7.63443257260952e-52	3.74010851732141e-48	NA	NA	NA	NA	NA	NA	NA	NA	2	2	4	4	2.18666965313647
339.2289	3213.75815941453	-2.30901193607703	0.152596022005041	-15.1315342676545	1.00328738642431e-51	4.91510490609267e-48	NA	NA	NA	NA	NA	NA	NA	NA	2	2	4	4	-0.828412821139096
640.3937	329.141724727116	-5.92694813877586	0.392632265363087	-15.0954179308084	1.73584545255244e-51	8.50390687205438e-48	NA	NA	NA	NA	NA	NA	NA	NA	0	2	2	4	-1.55200308946707
313.0657	365.412901069309	4.59066212888006	0.304207446536462	15.0905646168324	1.86836629567363e-51	9.15312648250511e-48	NA	NA	NA	NA	NA	NA	NA	NA	0	2	3	4	1.28983347811155
258.0987	456.757832175378	4.9144290918846	0.325708357305677	15.0884341210576	1.92967674994345e-51	9.45348639797295e-48	Fumarycarnitine	1	C11H17NO6	[M-H]-	259.105589	258.0983126	1.67881764	LMFA07070064	2	2	4	4	1.52763590947958
353.2445	473.334183160464	-6.45971338158907	0.428343000040813	-15.0807025700749	2.16948052383881e-51	1.06282850862863e-47	NA	NA	NA	NA	NA	NA	NA	NA	2	2	2	4	-1.86601750338034
396.9085	1247.40399874501	6.36895156965913	0.422623378865899	15.0700408168381	2.54955486368451e-51	1.24902692771904e-47	NA	NA	NA	NA	NA	NA	NA	NA	2	2	4	4	2.41592253043322
304.94	626.825431186121	5.37363272326608	0.356587761105779	15.0695938262223	2.56686228767471e-51	1.25750583473184e-47	NA	NA	NA	NA	NA	NA	NA	NA	0	2	2	4	1.83574080855329
444.9902	379.218627782321	4.64457276252749	0.308855884262105	15.0379934435245	4.13906918411363e-51	2.02772999329727e-47	NA	NA	NA	NA	NA	NA	NA	NA	2	2	4	4	1.33203423825642
237.0151	780.180465478464	5.69114303483063	0.37850390181619	15.0358900067413	4.2726697152999e-51	2.09318089352542e-47	NA	NA	NA	NA	NA	NA	NA	NA	2	2	0	4	2.02731612399934
302.032	864.307572045277	5.83840573133567	0.388304270373449	15.0356464679635	4.28841288506065e-51	2.10089347239121e-47	NA	NA	NA	NA	NA	NA	NA	NA	2	2	3	4	2.10260489338137
207.9995	662.458061581919	5.45454147730773	0.362781836882441	15.035321294421	4.30952327531467e-51	2.11123545257666e-47	NA	NA	NA	NA	NA	NA	NA	NA	2	2	4	4	1.88036445419868
338.9753	646.132785504243	5.41823891071894	0.360484723332232	15.0304258683532	4.64013025500432e-51	2.27319981192662e-47	NA	NA	NA	NA	NA	NA	NA	NA	2	2	4	4	1.86038472999304
294.0655	474.180155944793	4.96803934243496	0.330933653512734	15.0121913854971	6.10954078110697e-51	2.9930640286643e-47	NA	NA	NA	NA	NA	NA	NA	NA	0	2	2	4	1.56033391722994
227.033	561.283999934143	5.21273703952914	0.347315154857291	15.0086656646785	6.44308225557038e-51	3.15646599700393e-47	NA	NA	NA	NA	NA	NA	NA	NA	0	2	4	4	1.72891488092022
296.1844	454.784646477513	-6.40078610125039	0.427492255335515	-14.9728703183799	1.10449554351212e-50	5.41092366766586e-47	NA	NA	NA	NA	NA	NA	NA	NA	2	2	4	4	-1.84112117985014
212.0567	378.859205795129	4.64139153285162	0.310576272459047	14.9444498644488	1.69283381514831e-50	8.29319286041159e-47	NA	NA	NA	NA	NA	NA	NA	NA	1	2	4	4	1.32722782185388
458.0773	397.369319308222	4.71157645236823	0.315689521170198	14.9247160149737	2.27602502525874e-50	1.11502465987426e-46	NA	NA	NA	NA	NA	NA	NA	NA	2	2	3	4	1.37931647988024
372.1562	337.633631998116	-5.96389784156881	0.400138092651607	-14.904599064907	3.07653779936451e-50	1.50719586790868e-46	NA	NA	NA	NA	NA	NA	NA	NA	0	2	2	4	-1.56707741090849
329.0257	407.162070542329	4.74711688050964	0.318612051465364	14.899363846021	3.32732348852131e-50	1.63005577702659e-46	NA	NA	NA	NA	NA	NA	NA	NA	0	2	4	4	1.39885749422377
247.1553	488.46427484186	5.01144788340606	0.336501556911752	14.8927925606012	3.67110188323227e-50	1.79847281259549e-46	NA	NA	NA	NA	NA	NA	NA	NA	0	2	4	4	1.58599909096126
328.1039	381.946903003123	4.6540057572692	0.312770076431687	14.8799584997566	4.44775302657255e-50	2.17895420771789e-46	NA	NA	NA	NA	NA	NA	NA	NA	0	2	2	4	1.34418690946395
406.9625	757.756629151894	5.64840209193349	0.379764727757435	14.8734247261143	4.90392193341383e-50	2.40243135517944e-46	NA	NA	NA	NA	NA	NA	NA	NA	2	2	4	4	2.0009035717671
471.2102	462.612944511257	4.93371886458836	0.331864971043421	14.8666454584712	5.4265039955617e-50	2.65844430742568e-46	NA	NA	NA	NA	NA	NA	NA	NA	2	2	4	4	1.542146180697
315.2007	69276.7641006624	-2.06446089537325	0.139074280015931	-14.844304030456	7.57367336904683e-50	3.71034258349604e-46	NA	NA	NA	NA	NA	NA	NA	NA	2	2	4	4	-0.781059433370054
478.9119	883.20265996592	5.86981790039742	0.395540258065095	14.8400011900468	8.0754528642632e-50	3.95616435820254e-46	NA	NA	NA	NA	NA	NA	NA	NA	2	2	4	4	2.12580103671307
318.169	575.912301504858	-6.74495312198054	0.455089114252228	-14.8211699879119	1.06906033857307e-49	5.23732659866947e-46	NA	NA	NA	NA	NA	NA	NA	NA	1	2	4	4	-2.04708640644068
287.0345	496.027743776373	5.03210017172803	0.339630222481018	14.8164086663674	1.14758018265117e-49	5.6219953148081e-46	NA	NA	NA	NA	NA	NA	NA	NA	0	2	4	4	1.60012557546878
599.0452	661.021728304115	5.45087928452198	0.368664309653539	14.7854813763897	1.81753202154509e-49	8.90408937354938e-46	NA	NA	NA	NA	NA	NA	NA	NA	0	2	4	4	1.87746402915609
342.046	442.139444836283	4.86685664500199	0.32941631516667	14.7741821546986	2.14950547193391e-49	1.05304273070042e-45	NA	NA	NA	NA	NA	NA	NA	NA	2	2	4	4	1.48593007167386
349.1401	380.794005499472	4.64941366776535	0.315511347397835	14.7361218736225	3.77869731554782e-49	1.85118381488687e-45	NA	NA	NA	NA	NA	NA	NA	NA	2	2	1	4	1.33687162540343
384.957	704.54725832315	5.54266827020185	0.376367081954285	14.7267615473212	4.34011175856828e-49	2.1262207505226e-45	NA	NA	NA	NA	NA	NA	NA	NA	2	2	4	4	1.92908065926023
415.0936	2815.18978972302	7.5418270228578	0.512117771192226	14.7267434311061	4.34127511684494e-49	2.12679067974234e-45	NA	NA	NA	NA	NA	NA	NA	NA	0	2	2	4	2.78234034572708
420.1126	421.896821426451	4.79679013708627	0.325790084186352	14.7235608752982	4.55054001575127e-49	2.22930955371655e-45	NA	NA	NA	NA	NA	NA	NA	NA	0	2	3	4	1.43683471039256
464.9914	603.06409611949	-6.81166903049379	0.462708413634431	-14.7212992670487	4.70532342173559e-49	2.30513794430826e-45	NA	NA	NA	NA	NA	NA	NA	NA	1	2	4	4	-2.07191883810899
353.0703	487.16047811472	5.00764584623454	0.340310291100175	14.7149409735613	5.16913179438736e-49	2.53235766607037e-45	NA	NA	NA	NA	NA	NA	NA	NA	1	2	4	4	1.58078235201394
324.0047	440.184651814008	4.8597844322248	0.330636207743677	14.6982826393663	6.6115285014961e-49	3.23898781288294e-45	NA	NA	NA	NA	NA	NA	NA	NA	0	2	2	4	1.48145295002521
262.9347	792.349557088405	5.71250102067955	0.388810605521433	14.6922458892769	7.22779190394709e-49	3.54089525374368e-45	NA	NA	NA	NA	NA	NA	NA	NA	0	2	4	4	2.03512897993665
337.9745	425.022757762494	4.80972790577204	0.327478240612777	14.6871679070099	7.79022859471535e-49	3.81643298855105e-45	NA	NA	NA	NA	NA	NA	NA	NA	2	2	4	4	1.4523371508634
362.0234	382.090437857576	4.65292552833252	0.316928262965132	14.6813208919913	8.49199346337502e-49	4.16022759770742e-45	NA	NA	NA	NA	NA	NA	NA	NA	2	2	4	4	1.34296269988582
452.0825	437.240075998166	-6.34187562527624	0.432421844775097	-14.6659464638625	1.06521393036581e-48	5.2184830448621e-45	NA	NA	NA	NA	NA	NA	NA	NA	0	2	3	4	-1.79449889834631
345.0763	370.826591570751	4.6105224106452	0.314647289195374	14.6529862769051	1.28922481336684e-48	6.31591236068416e-45	NA	NA	NA	NA	NA	NA	NA	NA	1	2	4	4	1.30830197193462
653.5278	309.073673857639	-5.83209852117936	0.398697993740054	-14.6278602168784	1.8656281953496e-48	9.13971252901768e-45	NA	NA	NA	NA	NA	NA	NA	NA	2	2	1	4	-1.50877558520748
295.0204	546.088071130015	5.17201945871199	0.353862263580957	14.615911305074	2.2235903755139e-48	1.08933692496426e-44	NA	NA	NA	NA	NA	NA	NA	NA	2	2	4	4	1.68625705418142
333.094	310.992138785933	-5.84121675305715	0.399721241006014	-14.6132258029522	2.31301693303063e-48	1.13314699549171e-44	NA	NA	NA	NA	NA	NA	NA	NA	2	2	4	4	-1.51344033208145
323.959	374.848602131045	4.62586439716878	0.317058568148452	14.5899365665553	3.255001505333e-48	1.59462523746264e-44	NA	NA	NA	NA	NA	NA	NA	NA	2	2	4	4	1.31770589883111
365.0704	657.551564495177	5.44230698190945	0.373035171249329	14.5892596767288	3.28745680419836e-48	1.61052508837678e-44	NA	NA	NA	NA	NA	NA	NA	NA	2	2	4	4	1.87171011198038
640.5247	327.156133404607	-5.91536776185777	0.405604468558607	-14.5840793689457	3.546742487709e-48	1.73754914472864e-44	NA	NA	NA	NA	NA	NA	NA	NA	2	2	4	4	-1.54541515004733
692.3884	307.155946036828	-5.82235263380657	0.399365397194506	-14.5790112881784	3.8200915782012e-48	1.87146286416077e-44	NA	NA	NA	NA	NA	NA	NA	NA	2	2	4	4	-1.50107318263661
357.203	319.081585842176	-5.87832361703464	0.404238288517239	-14.5417289356645	6.59067769073196e-48	3.22877300068959e-44	NA	NA	NA	NA	NA	NA	NA	NA	2	2	2	4	-1.53243686752915
307.132	954.808524022506	5.98133306984913	0.412221256789416	14.5100063893714	1.04710816550239e-47	5.12978290279619e-44	NA	NA	NA	NA	NA	NA	NA	NA	2	2	4	4	2.21462002495775
260.9639	690.690818730467	5.51268567615897	0.379939442962401	14.5093797926753	1.0567168033989e-47	5.17685561985123e-44	NA	NA	NA	NA	NA	NA	NA	NA	0	2	4	4	1.91336500007585
322.1147	441.840896598618	4.86471962160471	0.335346568703004	14.5065436047836	1.10131809243105e-47	5.39535733481971e-44	NA	NA	NA	NA	NA	NA	NA	NA	1	2	4	4	1.48443439035745
421.2318	357.785920078075	-6.04678987225737	0.416870079091754	-14.5052143954099	1.12286096369007e-47	5.50089586111767e-44	NA	NA	NA	NA	NA	NA	NA	NA	2	2	2	4	-1.61640933013985
469.0501	299.86787467909	-5.78655913106599	0.399047940044499	-14.5009121721583	1.1955055649241e-47	5.85678176256315e-44	NA	NA	NA	NA	NA	NA	NA	NA	2	2	4	4	-1.48443439035745
401.2074	563.401157560747	5.21843835117426	0.360367645191462	14.4808736877633	1.60049772681908e-47	7.84083836368668e-44	Quinestrol	1	C25H32O2	[M+(37Cl)]-	364.24023	401.2066816	1.717070108	LMST02010037	2	2	4	4	1.73783474449424
301.072	386.278751824337	-6.15928252249633	0.425546247812885	-14.4738264152304	1.77326544803739e-47	8.68722742993515e-44	NA	NA	NA	NA	NA	NA	NA	NA	0	2	2	4	-1.68420323963913
495.0364	388.21767457342	4.67539503823235	0.323510827547377	14.4520511838129	2.43329936000092e-47	1.19207335646445e-43	NA	NA	NA	NA	NA	NA	NA	NA	2	2	4	4	1.36028841160666
331.0841	390.354649717719	4.68519876471864	0.324995711952003	14.4161864062088	4.09344118829258e-47	2.00537683814453e-43	NA	NA	NA	NA	NA	NA	NA	NA	0	2	4	4	1.37037495295743
336.0564	534.873675724511	5.14025045159642	0.356772144702871	14.4076563372887	4.6316212759938e-47	2.26903126310936e-43	NA	NA	NA	NA	NA	NA	NA	NA	0	2	4	4	1.66206630786045
328.0586	494.939793199258	5.03005808375277	0.349145830218839	14.4067539933099	4.69251774593512e-47	2.29886444373361e-43	NA	NA	NA	NA	NA	NA	NA	NA	0	2	4	4	1.59834226192939
453.0491	1174.11329129167	6.27992038739623	0.435945598928535	14.4052845190569	4.79339816860521e-47	2.34828576279969e-43	Kaempferol_7,4-dimethyl_ether_3-O-sulfate	1	C17H14O9S	[M+Hac-H]-	394.035857	453.0497106	-1.26365824	LMPK12112596	2	2	4	4	2.34820397126168
343.1622	399.266166816453	4.71777455962569	0.327974919402826	14.384558941933	6.46891800311364e-47	3.16912292972537e-43	NA	NA	NA	NA	NA	NA	NA	NA	0	2	4	4	1.38189155697626
296.2062	412.56204434625	-6.25550188618138	0.434880253303543	-14.3844238469368	6.48156139583626e-47	3.17531692782018e-43	NA	NA	NA	NA	NA	NA	NA	NA	2	2	4	4	-1.75610108926506
472.1662	455.682851608396	4.91033138775409	0.341380012146015	14.3837694447496	6.54315514446958e-47	3.20549170527565e-43	NA	NA	NA	NA	NA	NA	NA	NA	2	2	4	4	1.5212888999214
437.1413	527.12969658742	5.12160439788404	0.35612653422878	14.3814175738836	6.76936622761114e-47	3.3163125149067e-43	NA	NA	NA	NA	NA	NA	NA	NA	0	2	3	4	1.65032701048775
268.1925	301.895953160583	-5.79579107001459	0.403310905947384	-14.3705290002019	7.92237922849346e-47	3.88117358403895e-43	NA	NA	NA	NA	NA	NA	NA	NA	2	2	4	4	-1.48742908451635
272.9651	573.510391345913	5.24135451910885	0.364888780154021	14.364252353543	8.6737683329141e-47	4.24927910629462e-43	NA	NA	NA	NA	NA	NA	NA	NA	0	2	3	4	1.7514795197692
324.9995	458.480326003674	4.91785106973817	0.34270292229675	14.3501871439537	1.06250138703875e-46	5.20519429510283e-43	NA	NA	NA	NA	NA	NA	NA	NA	2	2	4	4	1.53243686752915
323.1634	491.05934423897	5.01877668014237	0.349766162209178	14.3489485902324	1.08164619169091e-46	5.29898469309377e-43	NA	NA	NA	NA	NA	NA	NA	NA	2	2	4	4	1.59125935251089
424.1016	369.987778915006	4.60555120119993	0.321409082707451	14.3292503198858	1.43663027776056e-46	7.03805173074897e-43	NA	NA	NA	NA	NA	NA	NA	NA	2	2	4	4	1.3013242292036
379.5524	541.641799631087	5.16052964614631	0.360529902347906	14.3137354558914	1.79601318858792e-46	8.79866861089224e-43	NA	NA	NA	NA	NA	NA	NA	NA	0	2	3	4	1.67403923057097
228.088	503.107682032807	5.0509494064803	0.353994363082403	14.2684458659149	3.44163183821589e-46	1.68605543754196e-42	NA	NA	NA	NA	NA	NA	NA	NA	0	2	4	4	1.60550627644123
446.0676	480.658322001247	4.98738094543773	0.350012430261693	14.2491537849351	4.53746121905062e-46	2.2229022512129e-42	NA	NA	NA	NA	NA	NA	NA	NA	2	2	4	4	1.57047605144452
424.1657	304.496738643298	-5.80783154612189	0.407665849292628	-14.2465491190873	4.70986666040278e-46	2.30736367693132e-42	NA	NA	NA	NA	NA	NA	NA	NA	2	2	4	4	-1.49345881861262
352.9449	414.164557037676	4.77035853583307	0.334863855794088	14.2456656736534	4.76981095859966e-46	2.33673038861797e-42	NA	NA	NA	NA	NA	NA	NA	NA	0	2	3	4	1.41353445359883
615.2392	438.919024638712	4.85433944634345	0.341199800673247	14.2272634297118	6.20632993281988e-46	3.04048103408846e-42	NA	NA	NA	NA	NA	NA	NA	NA	0	2	4	4	1.4799671552428
330.9439	793.477703009824	5.71253693511955	0.401738218385898	14.2195506269514	6.92964849331883e-46	3.3948347968769e-42	NA	NA	NA	NA	NA	NA	NA	NA	2	2	4	4	2.03908246159543
518.9952	337.756949418866	4.47297792982864	0.314798136533456	14.2090356032119	8.05268294777834e-46	3.94500937611661e-42	NA	NA	NA	NA	NA	NA	NA	NA	2	2	4	4	1.2315915519976
290.9245	504.021260793553	5.05402079883993	0.355705689449286	14.2084339631022	8.12215732760159e-46	3.97904487479202e-42	NA	NA	NA	NA	NA	NA	NA	NA	2	2	4	4	1.60911939914857
294.0001	482.405474877779	4.99036471239249	0.351659414413931	14.1909032087463	1.04306578266371e-45	5.10997926926951e-42	NA	NA	NA	NA	NA	NA	NA	NA	0	2	4	4	1.5721821961129
402.1992	352.353170942373	-6.02280018599723	0.424603972748153	-14.1845120925648	1.14257630881818e-45	5.59748133690028e-42	NA	NA	NA	NA	NA	NA	NA	NA	2	2	1	4	-1.60550627644123
452.1523	360.181438222033	4.56727504184636	0.322342255935066	14.1690236317215	1.42467520270874e-45	6.97948381807011e-42	NA	NA	NA	NA	NA	NA	NA	NA	2	2	4	4	1.27291006314199
383.2295	382.318970164008	4.65269638990683	0.328471263400665	14.1646984327866	1.51515945882387e-45	7.42276618877814e-42	NA	NA	NA	NA	NA	NA	NA	NA	2	2	4	4	1.34174049968888
446.3483	901.418280942487	5.89624727632344	0.416369049949183	14.1611084614552	1.5945891464591e-45	7.81189222850315e-42	NA	NA	NA	NA	NA	NA	NA	NA	0	2	4	4	2.14521781402125
321.1117	483.558317304486	4.99576893710159	0.353099713895449	14.14832337865	1.91263097672185e-45	9.36997915496036e-42	,5-O-Methyllatifolin,Myrigalon_B,Angoletin,alpha,alpha-diethyl-3,4,3,4-stilbenetetraol	1	C18H20O4	[M+Na-2H]-	300.13616	321.1108286	2.560175263	LMPK12020275,LMPK12020277,LMPK12100065,LMPK12120488,LMPK12120490,LMPK12120491,LMPK12120594,LMPK13090022	1	2	3	4	1.57560828171444
298.1663	316.190463170891	-5.86294104273461	0.414705471094784	-14.1376023500654	2.22745021102185e-45	1.09122785837961e-41	NA	NA	NA	NA	NA	NA	NA	NA	1	2	3	4	-1.52286990620597
456.075	555.493367646697	5.19562790052986	0.367857539765566	14.1240217716919	2.70124775248871e-45	1.32334127394422e-41	NA	NA	NA	NA	NA	NA	NA	NA	2	2	4	4	1.7050697686431
250.0466	962.67920755749	5.99250767784804	0.424413800963153	14.1194929671203	2.88056378782717e-45	1.41118819965653e-41	NA	NA	NA	NA	NA	NA	NA	NA	2	2	0	4	2.2204231368097
390.1173	889.606996568047	5.87848032804431	0.416470880603268	14.1149852290494	3.07080281702347e-45	1.5043863000598e-41	NA	NA	NA	NA	NA	NA	NA	NA	2	2	2	4	2.13540879606438
382.9389	853.060156440993	5.81769964474768	0.412278055858283	14.1111067205271	3.24445934632901e-45	1.58946063376658e-41	NA	NA	NA	NA	NA	NA	NA	NA	2	2	4	4	2.09363487153756
303.049	628.781724025787	5.37536222941857	0.381128815221845	14.1037938217547	3.59890045321805e-45	1.76310133203152e-41	NA	NA	NA	NA	NA	NA	NA	NA	2	2	4	4	1.84112117985014
595.4574	279.049639753491	-5.67823000117643	0.402851005700169	-14.095111892069	4.07002257599709e-45	1.99390405998098e-41	NA	NA	NA	NA	NA	NA	NA	NA	0	2	2	4	-1.42577343082266
379.086	490.575949024446	5.01582584513665	0.355935495454399	14.0919517979888	4.25633070821044e-45	2.0851764139523e-41	NA	NA	NA	NA	NA	NA	NA	NA	2	2	1	4	1.58774763271267
317.1438	618.416830320999	5.35227031557105	0.380635429588306	14.0614086328224	6.55679702974628e-45	3.2121748648727e-41	NA	NA	NA	NA	NA	NA	NA	NA	2	2	0	4	1.82776855288763
412.2338	427.882571197021	4.81756368587753	0.342755287996086	14.0554029495602	7.1374497599522e-45	3.49663663740058e-41	NA	NA	NA	NA	NA	NA	NA	NA	2	2	4	4	1.45806187557197
330.0631	379.767420992747	4.64370056159201	0.330832482503693	14.0364105919985	9.3320919799158e-45	4.57179186096075e-41	NA	NA	NA	NA	NA	NA	NA	NA	1	2	3	4	1.32962719048528
382.9884	618.932295646667	-6.84667544883918	0.488435199208489	-14.0175717473561	1.21708195097327e-44	5.96248447781805e-41	NA	NA	NA	NA	NA	NA	NA	NA	2	2	4	4	-2.11174735455314
243.0249	492.587091578227	5.02098088004034	0.358461932901788	14.0070127932273	1.41221213301277e-44	6.91842723962955e-41	NA	NA	NA	NA	NA	NA	NA	NA	1	2	2	4	1.59302259609422
350.9866	555.383973994027	5.19569229967994	0.370968646377011	14.0057450957719	1.43763991785661e-44	7.04299795757952e-41	NA	NA	NA	NA	NA	NA	NA	NA	2	2	4	4	1.70719768785113
635.0152	883.43037786158	-7.36372678377804	0.526059621306153	-13.9978939373728	1.60558547279695e-44	7.86576323123227e-41	NA	NA	NA	NA	NA	NA	NA	NA	2	2	1	4	-2.46464494054069
330.2035	358.950137726477	4.5610982646595	0.32591003870513	13.9949609492888	1.67321561240923e-44	8.1970832851928e-41	NA	NA	NA	NA	NA	NA	NA	NA	0	2	3	4	1.26956884420303
300.8901	972.267749738307	6.00624768600641	0.429522448315863	13.983547797226	1.96445823071037e-44	9.62388087225008e-41	NA	NA	NA	NA	NA	NA	NA	NA	2	2	3	4	2.22630200168228
276.1588	369.757293622878	-6.09280850217751	0.435851639649607	-13.9790881756822	2.09150451712109e-44	1.02462806293762e-40	NA	NA	NA	NA	NA	NA	NA	NA	2	2	0	4	-1.63881083813514
355.1025	672.733949257386	5.4734619704462	0.391609458400443	13.9768380283841	2.15867696662714e-44	1.05753584595063e-40	NA	NA	NA	NA	NA	NA	NA	NA	2	2	4	4	1.88916196707398
229.0235	448.650039369986	4.88509848624776	0.349604104528908	13.9732297846744	2.27090052552013e-44	1.11251416745231e-40	NA	NA	NA	NA	NA	NA	NA	NA	0	2	3	4	1.49954334572256
406.1209	292.776163558019	-5.74842317921826	0.411583867868287	-13.9665901119765	2.49279014467947e-44	1.22121789187847e-40	NA	NA	NA	NA	NA	NA	NA	NA	0	2	3	4	-1.47258673294197
304.104	516.347315017267	5.09012602953377	0.364638633864179	13.9593711604068	2.75857029967872e-44	1.3514235898126e-40	NA	NA	NA	NA	NA	NA	NA	NA	0	2	3	4	1.63881083813514
422.1692	280.631296646275	-5.68618022387373	0.407438827592172	-13.9559115106362	2.89575674730372e-44	1.41863123050409e-40	NA	NA	NA	NA	NA	NA	NA	NA	2	2	4	4	-1.43544242617043
325.9426	516.743833878814	5.09134292508123	0.365127632531256	13.9440088107969	3.4216858016564e-44	1.67628387423147e-40	NA	NA	NA	NA	NA	NA	NA	NA	1	2	4	4	1.64262538902136
491.1271	363.298619425312	4.57821415192596	0.329072618630428	13.9124736995138	5.3206918599514e-44	2.60660694219019e-40	NA	NA	NA	NA	NA	NA	NA	NA	0	2	4	4	1.27851055431937
253.211	290.566624333671	-5.73693377981061	0.41242609827147	-13.9102103476352	5.49177031131522e-44	2.69041827551333e-40	NA	NA	NA	NA	NA	NA	NA	NA	2	2	0	4	-1.4623869870566
372.9688	413.26098291347	4.76649277257332	0.343473102615265	13.8773392626101	8.69107036636409e-44	4.25775537248177e-40	NA	NA	NA	NA	NA	NA	NA	NA	2	2	4	4	1.40950148825359
615.1931	389.593193885816	4.67945754379206	0.337459617774743	13.8667185562796	1.00783011461395e-43	4.93735973149374e-40	NA	NA	NA	NA	NA	NA	NA	NA	0	2	3	4	1.36531431921132
370.9415	479.982099048808	4.98383232684847	0.359952942697415	13.8457885341918	1.34892298096694e-43	6.60837368375702e-40	NA	NA	NA	NA	NA	NA	NA	NA	2	2	4	4	1.56707741090849
393.0184	592.196825543057	5.2885703952737	0.38225375682095	13.8352345814901	1.56225980493864e-43	7.6535107843944e-40	NA	NA	NA	NA	NA	NA	NA	NA	0	2	3	4	1.78955317909686
196.0381	405.57491435528	4.73649253791088	0.342517897534267	13.8284526794312	1.71673612956594e-43	8.41029029874352e-40	NA	NA	NA	NA	NA	NA	NA	NA	0	2	4	4	1.39228466516948
267.1094	610.837099525706	5.33183803277995	0.385732802978801	13.8226201961698	1.86168065759507e-43	9.12037354155823e-40	NA	NA	NA	NA	NA	NA	NA	NA	2	2	4	4	1.81216383498256
295.0971	372.298920087295	-6.10216834697295	0.441497118002197	-13.8215360829209	1.88993415567746e-43	9.25878742866386e-40	,Desmosflavone,Dasytrichone	1	C18H16O4	[M-H]-	296.10486	295.0975836	-1.664873002	LMPK12110173,LMPK12110174,LMPK12111508	0	2	3	4	-1.64839242654238
396.9546	1220.74080274083	6.33480180744013	0.458799820289906	13.8073328002555	2.30198075999082e-43	1.1277403743195e-39	NA	NA	NA	NA	NA	NA	NA	NA	0	2	2	4	2.38069965941711
313.1022	363.360225408581	4.57813848241862	0.331671914198195	13.8032142199502	2.43737919620942e-43	1.19407206822299e-39	NA	NA	NA	NA	NA	NA	NA	NA	0	2	3	4	1.27738724904154
457.0218	712.629818293131	5.55661837679305	0.403480374454217	13.771719093672	3.77130943620653e-43	1.84756449279758e-39	NA	NA	NA	NA	NA	NA	NA	NA	2	2	4	4	1.94528773480016
302.5338	511.868676180936	5.07477037300343	0.368608547086252	13.7673703258323	4.00528765985756e-43	1.96219042456422e-39	NA	NA	NA	NA	NA	NA	NA	NA	2	2	4	4	1.62378618862154
274.1126	480.716240310836	4.98501759545979	0.363008878882557	13.7324949483469	6.48608913552398e-43	3.1775350674932e-39	NA	NA	NA	NA	NA	NA	NA	NA	2	2	4	4	1.56877446611087
415.1234	538.058473068496	5.14939407913564	0.375347753511568	13.7189953342213	7.81406538574244e-43	3.82811063247522e-39	NA	NA	NA	NA	NA	NA	NA	NA	2	2	4	4	1.66603078357943
614.4017	264.360636904342	-5.5959488065887	0.408035172298522	-13.7143785303259	8.32768673478727e-43	4.07973373137228e-39	NA	NA	NA	NA	NA	NA	NA	NA	2	2	4	4	-1.39753809396724
334.0941	824.713080411487	5.76781664339429	0.420921364312412	13.7028365210595	9.76343038229313e-43	4.78310454428541e-39	NA	NA	NA	NA	NA	NA	NA	NA	2	2	4	4	2.07191883810899
292.9699	1222.31248187287	6.33615274209791	0.463204174481772	13.6789629523238	1.35612990067675e-42	6.64368038341538e-39	NA	NA	NA	NA	NA	NA	NA	NA	1	2	4	4	2.38923072334582
422.0699	344.157658587177	4.4983802569867	0.328973937369708	13.6739715399744	1.45246342828316e-42	7.11561833515922e-39	NA	NA	NA	NA	NA	NA	NA	NA	2	2	4	4	1.24011486690605
342.1396	391.593152206285	4.68541473208144	0.342756283014801	13.6698142799008	1.53787185631107e-42	7.53403422406791e-39	NA	NA	NA	NA	NA	NA	NA	NA	2	2	4	4	1.37164560902015
455.0975	422.671524026157	4.79841853373545	0.351518511415256	13.6505429384542	2.003800350323e-42	9.81661791623237e-39	NA	NA	NA	NA	NA	NA	NA	NA	2	2	4	4	1.43962766524942
317.205	290.862419425167	-5.73714244484265	0.420292470081405	-13.6503574373613	2.00890776400583e-42	9.84163913586455e-39	NA	NA	NA	NA	NA	NA	NA	NA	2	2	4	4	-1.46383478747285
312.1819	4587.80327701618	-1.99347795570117	0.146059711181582	-13.6483766781031	2.06425808963977e-42	1.01128003811452e-38	NA	NA	NA	NA	NA	NA	NA	NA	2	2	4	4	-0.766993118869386
279.0043	399.123348257302	-6.20358511678233	0.454959658319608	-13.6354619653427	2.4642540255805e-42	1.20723804713189e-38	NA	NA	NA	NA	NA	NA	NA	NA	2	2	4	4	-1.71578761966076
368.208	565.636253544721	5.21907891711984	0.382805593630825	13.6337582416653	2.52247960882607e-42	1.23576276036389e-38	NA	NA	NA	NA	NA	NA	NA	NA	2	2	4	4	1.74234702381518
409.2037	406.179504337286	-6.22927073800934	0.457196836656086	-13.6249209062116	2.84718572140298e-42	1.39483628491532e-38	NA	NA	NA	NA	NA	NA	NA	NA	0	2	3	4	-1.73113195628052
431.0088	491.721576182354	5.01643627369622	0.368396659503458	13.6169428910067	3.17586046757344e-42	1.55585404306423e-38	NA	NA	NA	NA	NA	NA	NA	NA	2	2	4	4	1.58950104236226
305.0026	429.968038006881	4.82242498145068	0.354193815231631	13.6152150999502	3.25186900211455e-42	1.59309062413592e-38	NA	NA	NA	NA	NA	NA	NA	NA	2	2	4	4	1.46094224551415
338.1976	259.691497103605	-5.56893764500785	0.409219377391159	-13.608685103112	3.55583736505323e-42	1.74200472513958e-38	NA	NA	NA	NA	NA	NA	NA	NA	2	2	4	4	-1.38060287407737
321.0567	444.733021109059	4.86976925445677	0.358075498608516	13.5998393450005	4.01313997027557e-42	1.966037271438e-38	NA	NA	NA	NA	NA	NA	NA	NA	0	2	2	4	1.48893144714295
425.0433	578.149008240547	5.25312582993467	0.386506540090327	13.5912986846406	4.51006101090869e-42	2.20947888924417e-38	NA	NA	NA	NA	NA	NA	NA	NA	2	2	3	4	1.75842600997908
376.0394	467.345368096437	4.94403787029674	0.36382907873829	13.5889024798183	4.66016011102053e-42	2.28301243838896e-38	NA	NA	NA	NA	NA	NA	NA	NA	0	2	3	4	1.54870071788636
465.9739	407.757177542113	-6.23476660109527	0.459085031767741	-13.5808535884689	5.20166750836442e-42	2.54829691234773e-38	NA	NA	NA	NA	NA	NA	NA	NA	2	2	4	4	-1.73559181034412
395.2165	364.883826209557	-6.07145723131016	0.447184616318306	-13.5770708780118	5.47734316742415e-42	2.68335041772109e-38	NA	NA	NA	NA	NA	NA	NA	NA	0	2	2	4	-1.62564427731277
337.1066	1241.89491542195	6.35882912237715	0.468916627046377	13.5606816982164	6.84965294580054e-42	3.35564497814769e-38	,Kuhlmanniquinol,Flavokawin_A,O-Methylodoratol,Loureirin_B	1	C18H20O5	[M+Na-2H]-	316.131075	337.1057436	2.540152508	LMPK12020173,LMPK12020260,LMPK12020279,LMPK12100071,LMPK12120544,LMPK12120550,LMPK12120558,LMPK12120573,LMPK12120604,LMPK12120609,LMPK12120610	2	2	3	4	2.40683362613425
431.0681	1658.40279793991	6.7764830065173	0.499962889503193	13.553972002304	7.50562842066348e-42	3.67700736328304e-38	NA	NA	NA	NA	NA	NA	NA	NA	0	2	4	4	2.53209528360472
332.9857	533.529418843555	5.13432677993882	0.37881128165571	13.5537852977812	7.52474854833123e-42	3.68637431382747e-38	NA	NA	NA	NA	NA	NA	NA	NA	2	2	0	4	1.65812778414132
375.1887	272.771992502283	-5.64147859873106	0.416426288411674	-13.5473642172032	8.21264928276903e-42	4.02337688362855e-38	NA	NA	NA	NA	NA	NA	NA	NA	2	2	0	4	-1.41488389743719
358.9528	506.088283951993	5.05889501963252	0.374427160555901	13.5110257816813	1.3463235752157e-41	6.59563919498169e-38	NA	NA	NA	NA	NA	NA	NA	NA	0	2	3	4	1.61275365133049
318.0338	510.070853490456	5.07130852132819	0.375653408756938	13.499966732924	1.56446772591817e-41	7.66432738927313e-38	NA	NA	NA	NA	NA	NA	NA	NA	2	2	4	4	1.62008673916546
486.0884	492.949764214101	5.02151547548645	0.372599676252887	13.4769721916728	2.13697939310676e-41	1.046906204683e-37	NA	NA	NA	NA	NA	NA	NA	NA	2	2	4	4	1.59479080638738
420.0501	255.331577673207	-5.54306783908105	0.411300971213357	-13.4769140532996	2.13866355855493e-41	1.04773127733606e-37	NA	NA	NA	NA	NA	NA	NA	NA	2	2	4	4	-1.37547092748272
586.2175	917.057053954422	5.92009589577692	0.43948725419448	13.47046095029	2.3340431619173e-41	1.14344774502329e-37	NA	NA	NA	NA	NA	NA	NA	NA	1	2	4	4	2.16547873419567
506.1133	386.664621632641	4.6666344183611	0.346578446416298	13.4648719982884	2.51754118141826e-41	1.23334342477681e-37	NA	NA	NA	NA	NA	NA	NA	NA	2	2	4	4	1.35033839603074
632.3888	320.483554357609	-5.88072093791163	0.437105009771258	-13.453794411986	2.92470559510531e-41	1.43281327104209e-37	NA	NA	NA	NA	NA	NA	NA	NA	0	2	2	4	-1.53404506279739
452.9975	491.203610611447	-6.50701148800931	0.483730349240062	-13.4517329711311	3.00740472157248e-41	1.47332757309836e-37	NA	NA	NA	NA	NA	NA	NA	NA	2	2	4	4	-1.90112428406849
423.0602	991.347670562886	6.03308052746828	0.449183719924953	13.4312092354466	3.96877360868014e-41	1.9443021908924e-37	NA	NA	NA	NA	NA	NA	NA	NA	0	2	2	4	2.2632972952772
669.5125	422.980563098507	4.79892852872358	0.357437986895665	13.4259052049898	4.26342712449778e-41	2.08865294829146e-37	NA	NA	NA	NA	NA	NA	NA	NA	0	2	4	4	1.4410283638642
417.0865	309.421397699003	-5.82753230001267	0.434207150647282	-13.4210878179354	4.54985108844942e-41	2.22897204823137e-37	NA	NA	NA	NA	NA	NA	NA	NA	0	2	4	4	-1.50722794186755
430.9743	449.146549500248	4.88580034560321	0.364066125359851	13.4200904870619	4.61149815143121e-41	2.25917294438615e-37	NA	NA	NA	NA	NA	NA	NA	NA	2	2	4	4	1.5026065407535
372.1302	349.701675325539	4.52187949022594	0.337044860175819	13.4162541089252	4.8564745994823e-41	2.37918690628638e-37	NA	NA	NA	NA	NA	NA	NA	NA	2	2	4	4	1.25307138254775
374.9179	383.001600741245	4.65446507025654	0.346935415909677	13.4159409988524	4.87703076504742e-41	2.38925737179673e-37	NA	NA	NA	NA	NA	NA	NA	NA	2	2	4	4	1.34541313688204
404.0242	336.145653906697	-5.94978020777677	0.443922560595753	-13.4027434870443	5.82687062784733e-41	2.85458392058241e-37	NA	NA	NA	NA	NA	NA	NA	NA	2	2	4	4	-1.56369677550355
360.9567	819.296996925968	5.75723256035327	0.42983065578949	13.3941878802913	6.53873496815408e-41	3.20332626089869e-37	NA	NA	NA	NA	NA	NA	NA	NA	2	2	4	4	2.05934389673875
527.1962	498.723597246941	-6.52893317786321	0.487916196090309	-13.3812593846644	7.78175626697019e-41	3.8122823951887e-37	NA	NA	NA	NA	NA	NA	NA	NA	1	2	3	4	-1.91336500007585
432.0151	564.824016037801	5.21783057158593	0.390623639567921	13.3576927841784	1.06824123058084e-40	5.23331378861552e-37	NA	NA	NA	NA	NA	NA	NA	NA	0	2	3	4	1.73559181034412
363.021	615.113573741366	5.34079281832302	0.400512389834036	13.3349003773295	1.45048345833123e-40	7.10591846236468e-37	NA	NA	NA	NA	NA	NA	NA	NA	2	2	4	4	1.81731634644283
391.2619	286.775428216537	-5.71454370129733	0.429043018997245	-13.3192790658925	1.78825957915089e-40	8.76068367826022e-37	NA	NA	NA	NA	NA	NA	NA	NA	0	2	2	4	-1.45091338314557
403.0751	1290.98397763157	6.41430287059507	0.48261060395547	13.2908452860827	2.61606068026883e-40	1.2816081272637e-36	NA	NA	NA	NA	NA	NA	NA	NA	0	2	4	4	2.43472275970363
301.083	581.561790312931	5.25957184282693	0.396372253157604	13.2692735198486	3.48947194487313e-40	1.70949230579335e-36	NA	NA	NA	NA	NA	NA	NA	NA	2	2	0	4	1.76545840221028
378.2397	459.621172804838	4.91852086982361	0.370672370390017	13.269186653023	3.49351904175941e-40	1.71147497855794e-36	NA	NA	NA	NA	NA	NA	NA	NA	2	2	4	4	1.53404506279739
313.0869	419.253914611841	4.78442726977078	0.360765262087144	13.261884589695	3.85094933771715e-40	1.88658008054763e-36	NA	NA	NA	NA	NA	NA	NA	NA	1	2	4	4	1.42577343082266
314.9057	1570.85603363964	6.69745642506098	0.50568926592795	13.2442131489009	4.87362876842114e-40	2.38759073364951e-36	NA	NA	NA	NA	NA	NA	NA	NA	0	2	4	4	2.50832469122563
382.8929	935.335039361408	5.94862547941093	0.449757172213252	13.2263048750013	6.18543588730603e-40	3.03024504119123e-36	NA	NA	NA	NA	NA	NA	NA	NA	2	2	4	4	2.18127953787382
365.0235	340.182179825638	4.48062017048478	0.338942755853085	13.2194008962	6.78018298491839e-40	3.32161164431152e-36	NA	NA	NA	NA	NA	NA	NA	NA	2	2	4	4	1.23584198694205
402.6674	728.491632589406	5.58560609094111	0.42261818749706	13.2166722970955	7.03062035019623e-40	3.44430090956114e-36	NA	NA	NA	NA	NA	NA	NA	NA	2	2	2	4	1.96543625390785
438.9821	397.596129587375	-6.19608500840323	0.468822790483917	-13.2162623792407	7.06903007352584e-40	3.46311783302031e-36	NA	NA	NA	NA	NA	NA	NA	NA	0	2	3	4	-1.70933336552099
465.3558	260.533148638638	-5.57160987127901	0.421595143159373	-13.2155456761816	7.13668788259918e-40	3.49626339368534e-36	NA	NA	NA	NA	NA	NA	NA	NA	2	2	4	4	-1.38318253888314
431.0203	435.452401721427	4.83790604835868	0.366278933086922	13.2082563624007	7.8624640880368e-40	3.85182115672923e-36	NA	NA	NA	NA	NA	NA	NA	NA	2	2	4	4	1.46673962916685
505.2144	251.553806834917	-5.51937127662291	0.418234770066801	-13.1968254952628	9.15108721126178e-40	4.48311762479715e-36	NA	NA	NA	NA	NA	NA	NA	NA	2	2	4	4	-1.36910650561211
308.9967	582.872154108625	5.26132347882156	0.399079846696745	13.1836361128493	1.09007593223543e-39	5.34028199202136e-36	NA	NA	NA	NA	NA	NA	NA	NA	2	2	3	4	1.7701956208591
336.0703	410.311579491028	4.75288817775317	0.360856596230995	13.1711273325615	1.28662043047189e-39	6.30315348888181e-36	NA	NA	NA	NA	NA	NA	NA	NA	2	2	4	4	1.40017933413978
448.2409	401.309540335647	4.72149038860993	0.358668510304507	13.1639389937004	1.41511590668037e-39	6.93265282682711e-36	NA	NA	NA	NA	NA	NA	NA	NA	2	2	4	4	1.38318253888314
432.9896	421.870347364253	4.79133511250474	0.36454243552928	13.1434221246374	1.85637569172905e-39	9.09438451378062e-36	NA	NA	NA	NA	NA	NA	NA	NA	0	2	3	4	1.42990092245137
290.1441	437.190182794501	4.84432549864502	0.368672365809334	13.1399202867035	1.94431456231086e-39	9.52519704076089e-36	NA	NA	NA	NA	NA	NA	NA	NA	2	2	3	4	1.47258673294197
268.1044	516.65501229494	5.08639305654314	0.387379109275608	13.1302719603403	2.20861907304955e-39	1.08200248388697e-35	NA	NA	NA	NA	NA	NA	NA	NA	0	2	4	4	1.63691247128663
387.2218	433.066187962462	4.83177876535284	0.368145333748518	13.1246503008876	2.37878294049681e-39	1.16536576254939e-35	NA	NA	NA	NA	NA	NA	NA	NA	0	2	3	4	1.46528566279087
397.1346	382.425379354348	4.65108256369539	0.35444682361148	13.1220884315035	2.46059294630803e-39	1.20544448439631e-35	NA	NA	NA	NA	NA	NA	NA	NA	0	2	4	4	1.34052030046795
310.0681	415.465171102845	4.77186294277387	0.363857021103773	13.1146650085197	2.7137870688149e-39	1.32948428501242e-35	NA	NA	NA	NA	NA	NA	NA	NA	2	2	4	4	1.41623592270796
423.0539	504.287712530159	5.05352476462238	0.385542761800234	13.1075596933158	2.98034626246304e-39	1.46007163398065e-35	NA	NA	NA	NA	NA	NA	NA	NA	0	2	3	4	1.60731021493626
320.1352	313.007549145512	4.35751908984104	0.332478717264686	13.1061594729747	3.03586867511967e-39	1.48727206394112e-35	NA	NA	NA	NA	NA	NA	NA	NA	1	2	3	4	1.17033146528087
208.1193	479.261674353341	4.97826895229584	0.38040743739766	13.0866761868585	3.92407116281092e-39	1.92240246266107e-35	NA	NA	NA	NA	NA	NA	NA	NA	2	2	3	4	1.56538485691863
448.0573	271.976811814191	-5.63475131284298	0.430873395842136	-13.0775103945091	4.42703520275277e-39	2.16880454582858e-35	NA	NA	NA	NA	NA	NA	NA	NA	1	2	4	4	-1.41218757890616
359.1194	449.620009595731	4.88552246143537	0.373903038426534	13.0662817879061	5.13129724156221e-39	2.51382251864133e-35	NA	NA	NA	NA	NA	NA	NA	NA	0	2	4	4	1.50107318263661
324.0762	547.279582216193	5.17120428143864	0.395814394182723	13.0647201249872	5.23769006490117e-39	2.56594436279509e-35	NA	NA	NA	NA	NA	NA	NA	NA	0	2	3	4	1.68215650485107
377.2908	451.308281640011	4.89148427033757	0.374976132254057	13.0447883200829	6.80457214369316e-39	3.33355989319528e-35	NA	NA	NA	NA	NA	NA	NA	NA	1	2	4	4	1.50722794186755
368.1023	370.033282899727	4.60292010628186	0.352896460777092	13.0432594765786	6.94243723215646e-39	3.40110000003345e-35	NA	NA	NA	NA	NA	NA	NA	NA	2	2	4	4	1.29901234092476
320.898	361.959036506262	4.56843833145245	0.350495391717881	13.0342322307326	7.81497127606811e-39	3.82855442814577e-35	NA	NA	NA	NA	NA	NA	NA	NA	2	2	4	4	1.27402696629378
457.1828	321.692141055115	4.39820073068304	0.337636185740963	13.0264495229708	8.65418537642582e-39	4.23968541591101e-35	NA	NA	NA	NA	NA	NA	NA	NA	0	2	3	4	1.19126508229475
416.1664	412.04052898741	-6.24760192476227	0.480049173406068	-13.0145040776427	1.0119713715929e-38	4.95764774943361e-35	NA	NA	NA	NA	NA	NA	NA	NA	0	2	2	4	-1.7514795197692
400.2702	546.188358240479	5.167207276932	0.397161992859238	13.0103266924722	1.06884165720626e-38	5.23625527865347e-35	NA	NA	NA	NA	NA	NA	NA	NA	1	2	2	4	1.68011679265996
241.1419	287.49404091953	-5.71669959021306	0.439588262755515	-13.004668401241	1.15097074681479e-38	5.63860568864567e-35	NA	NA	NA	NA	NA	NA	NA	NA	2	2	4	4	-1.4523371508634
332.0306	515.666439382072	5.08456751468059	0.392179490085974	12.964899091398	1.93484857719503e-38	9.47882317967847e-35	NA	NA	NA	NA	NA	NA	NA	NA	2	2	3	4	1.6350199852734
431.184	394.200163416566	-6.18227511072626	0.477513300040572	-12.9468123928715	2.44914159048986e-38	1.19983446518098e-34	NA	NA	NA	NA	NA	NA	NA	NA	0	2	4	4	-1.69873190870213
271.1057	514.677629847006	5.08087347873699	0.392768537063572	12.9360501142041	2.8174686752411e-38	1.38027790400061e-34	NA	NA	NA	NA	NA	NA	NA	NA	0	2	4	4	1.62937738404454
412.0599	405.27544720348	-6.22285464211666	0.481775854585625	-12.9164933918677	3.63325779581379e-38	1.77993299416918e-34	NA	NA	NA	NA	NA	NA	NA	NA	0	2	4	4	-1.72670627147785
263.0979	501.587029200054	5.04293351804545	0.390486576116409	12.9144862499501	3.72924771095441e-38	1.82695845359656e-34	NA	NA	NA	NA	NA	NA	NA	NA	0	2	2	4	1.60191399230895
445.0245	366.780124297797	4.58919669776445	0.355520636430535	12.9083834453057	4.03687004633519e-38	1.97766263569961e-34	NA	NA	NA	NA	NA	NA	NA	NA	0	2	3	4	1.28755567209221
344.9374	416.550514411321	4.7741895777288	0.369949217008941	12.9049863014399	4.21890516538625e-38	2.06684164052272e-34	NA	NA	NA	NA	NA	NA	NA	NA	2	2	3	4	1.42030761133021
398.971	351.912684649745	4.52825527130506	0.351241851041518	12.8921290497635	4.98483756019684e-38	2.44207192074043e-34	NA	NA	NA	NA	NA	NA	NA	NA	2	2	3	4	1.25525134192901
443.0578	372.344032120878	4.60898378409076	0.357528035095142	12.8912514031641	5.04189724162252e-38	2.47002545867087e-34	NA	NA	NA	NA	NA	NA	NA	NA	2	2	3	4	1.30596898960664
464.9419	672.422618622579	5.46997494915963	0.424770511816488	12.8774827747996	6.02693529009576e-38	2.95259559861791e-34	NA	NA	NA	NA	NA	NA	NA	NA	0	2	4	4	1.88328078456083
315.0231	379.426051629869	4.63801290588062	0.360445210959152	12.8674560373233	6.86253775253276e-38	3.3619572449658e-34	NA	NA	NA	NA	NA	NA	NA	NA	2	2	4	4	1.32364303063901
300.9857	435.655172524908	-6.32873568976895	0.491867486110789	-12.8667494162106	6.92559346427854e-38	3.39284823815006e-34	NA	NA	NA	NA	NA	NA	NA	NA	2	2	4	4	-1.78955317909686
478.1473	288.624105472601	4.23909116788932	0.330038199816451	12.844244000382	9.26526183374684e-38	4.53905177235258e-34	NA	NA	NA	NA	NA	NA	NA	NA	2	2	0	4	1.11133145020786
717.246	414.227598764879	4.76472546428432	0.371423081187642	12.8282966396404	1.13839501142093e-37	5.57699716095114e-34	NA	NA	NA	NA	NA	NA	NA	NA	1	2	4	4	1.40816224816018
387.1995	425.831603346892	4.80669237855744	0.374882200784659	12.8218740940398	1.23674626279255e-37	6.05881994142072e-34	NA	NA	NA	NA	NA	NA	NA	NA	0	2	2	4	1.44807463809736
331.1075	594.441919748018	-6.78302083044209	0.529036660402748	-12.8214570711948	1.24341672958525e-37	6.09149855823812e-34	NA	NA	NA	NA	NA	NA	NA	NA	0	2	3	4	-2.06349936887169
463.2036	265.407353159444	-5.59712681732388	0.436569065380763	-12.8207132872372	1.25540278112331e-37	6.1502182247231e-34	NA	NA	NA	NA	NA	NA	NA	NA	2	2	4	4	-1.39885749422377
405.3218	454.84964908733	4.90149388687996	0.382324521215341	12.8202446217653	1.26301421997097e-37	6.18750666363778e-34	NA	NA	NA	NA	NA	NA	NA	NA	0	2	2	4	1.51188175947719
336.9779	318.182986611297	-5.86593292958872	0.457583546775328	-12.8193703006303	1.27733659612681e-37	6.25767198442523e-34	NA	NA	NA	NA	NA	NA	NA	NA	1	2	4	4	-1.52763590947958
317.1141	372.51490940265	4.61108369782434	0.359960303478339	12.809978359466	1.44174766283648e-37	7.06312180023592e-34	NA	NA	NA	NA	NA	NA	NA	NA	1	2	3	4	1.30947113806087
653.5179	359.793227312348	4.56119746996269	0.356157772694444	12.8066767586056	1.50440690396263e-37	7.37008942251293e-34	NA	NA	NA	NA	NA	NA	NA	NA	0	2	3	4	1.27068100795964
328.2938	409.354466725026	4.7465802891345	0.370886921215752	12.7979176876214	1.68406588909103e-37	8.25023879065697e-34	NA	NA	NA	NA	NA	NA	NA	NA	0	2	2	4	1.39753809396724
356.076	633.91020314215	5.38433720876328	0.421048176966296	12.7879361634056	1.91491825145052e-37	9.38118451385608e-34	NA	NA	NA	NA	NA	NA	NA	NA	2	2	4	4	1.84383147513873
252.0308	303.629710765548	-5.79650069516107	0.453483763863762	-12.7821570628546	2.06268318986458e-37	1.01050849471466e-33	NA	NA	NA	NA	NA	NA	NA	NA	0	2	4	4	-1.48893144714295
611.5253	241.374612805893	-5.45562423191781	0.426850366049883	-12.7811164422903	2.09047003212281e-37	1.02412126873697e-33	NA	NA	NA	NA	NA	NA	NA	NA	2	2	0	4	-1.34174049968888
430.0732	458.393459366551	4.91385140982992	0.384501232775208	12.7798066455166	2.12597391422658e-37	1.0415146205796e-33	NA	NA	NA	NA	NA	NA	NA	NA	2	2	0	4	1.52445472821827
446.0305	489.31811725251	5.00835195807171	0.392147517793153	12.7716018355967	2.36242070532679e-37	1.15734990353959e-33	NA	NA	NA	NA	NA	NA	NA	NA	2	2	4	4	1.58251648239616
468.9929	294.209405276045	-5.74972159638362	0.450585102992685	-12.7605674448517	2.72210870283116e-37	1.33356105351698e-33	NA	NA	NA	NA	NA	NA	NA	NA	0	2	2	4	-1.47405640153828
464.896	640.151068714711	5.3984488212191	0.423210373096926	12.7559463670866	2.88845460109953e-37	1.41505390907866e-33	NA	NA	NA	NA	NA	NA	NA	NA	0	2	2	4	1.85204466906177
431.0891	555.842403834987	5.19368544336283	0.407484458581336	12.7457264540708	3.29308889373578e-37	1.61328424904116e-33	Barbigerone,Rotenone,Myriconol,(-)-cis-Deguelin,Dehydrodihydrorotenone,Muxiangrin_I,8-C-Methylvellokaempferol_3,5-dimethyl_ether,Purpurin,,Robustic_acid_methyl_ether,Pumilaisoflavone_D,Elongatin,3-O-Demethylamorphigenin,5-Hydroxy-8-(4-hydroxy-3,5-dimethoxyphenyl)-2,2-dimethyl-2H,6H-benzo[1,2-b:5,4-b]dipyran-6-one,Artonin_L,Artoindonesianin_S,8-C-Methylvelloquercetin_3-methyl_ether,Velloquercetin_…	1	C23H22O6	[M+K-2H]-	394.14164	431.0902466	-2.67020655	LMPK12050076,LMPK12060007,LMPK12060017,LMPK12060019,LMPK12060066,LMPK12111044,LMPK12112679,LMPK12140007,LMPK12140577,LMPK12160026,LMPK12050271,LMPK12050312,LMPK12060016,LMPK12110872,LMPK12111520,LMPK12111535,LMPK12112717,LMPK12112738	2	2	2	4	1.70294954216539
430.032	323.529726171013	-5.89016980970839	0.462451112038599	-12.7368486232914	3.69001099576458e-37	1.80773638682507e-33	NA	NA	NA	NA	NA	NA	NA	NA	2	2	4	4	-1.5372734091825
399.0373	330.335820898957	-5.92091289721388	0.464944423219288	-12.7346680625123	3.79456469649189e-37	1.85895724481138e-33	NA	NA	NA	NA	NA	NA	NA	NA	2	2	4	4	-1.54870071788636
378.9819	470.599548420021	4.9515150870744	0.389313522306088	12.7185797650804	4.66257750038182e-37	2.28419671743705e-33	NA	NA	NA	NA	NA	NA	NA	NA	1	2	4	4	1.55200308946707
290.0827	587.219398395395	5.27092923096738	0.414676060450551	12.7109561744183	5.14020509626291e-37	2.5181864766592e-33	NA	NA	NA	NA	NA	NA	NA	NA	0	2	3	4	1.77737681197879
429.0977	326.574374803076	4.4191943379312	0.347987930711756	12.6992747389038	5.96802075853893e-37	2.92373336960822e-33	NA	NA	NA	NA	NA	NA	NA	NA	2	2	4	4	1.20244166586847
524.1033	354.230034415847	4.53816301947186	0.357435353849375	12.6964581723616	6.1866817168923e-37	3.03085537310554e-33	NA	NA	NA	NA	NA	NA	NA	NA	2	2	4	4	1.25743728292339
260.0458	388.785560355151	-6.16071048053105	0.486146338728583	-12.6725432030264	8.39478724473529e-37	4.11260627119582e-33	NA	NA	NA	NA	NA	NA	NA	NA	0	2	2	4	-1.68831800635011
322.0216	285.348381508923	-5.70389457543053	0.450528931188189	-12.6604401639369	9.79486189029825e-37	4.79850284005711e-33	NA	NA	NA	NA	NA	NA	NA	NA	1	2	3	4	-1.44665963101604
389.1872	507.685445872304	5.06049341154855	0.399926821346403	12.6535484529689	1.06933729719065e-36	5.23868341893698e-33	NA	NA	NA	NA	NA	NA	NA	NA	0	2	3	4	1.61457879358547
409.0995	526.876047899266	5.11552204634458	0.404761855819524	12.6383501132713	1.29747983550032e-36	6.35635371411606e-33	NA	NA	NA	NA	NA	NA	NA	NA	2	2	4	4	1.64839242654238
408.0904	593.342972538765	5.28787784004144	0.418970498056777	12.6211221662793	1.61503351257524e-36	7.91204917810609e-33	NA	NA	NA	NA	NA	NA	NA	NA	0	2	3	4	1.78465084908847
682.9491	1442.62922951489	-8.0691426754122	0.639994353732974	-12.6081466630859	1.9041829216683e-36	9.32859213325301e-33	NA	NA	NA	NA	NA	NA	NA	NA	2	2	4	4	-2.71712684895154
223.0161	334.3959615499	-5.93827154123948	0.471671213905528	-12.5898536229707	2.40118224956839e-36	1.17633918406355e-32	NA	NA	NA	NA	NA	NA	NA	NA	2	2	0	4	-1.56033391722994
333.1305	356.715524845119	4.54688240918403	0.361646033384157	12.5727423763947	2.98197639698211e-36	1.46087023688153e-32	NA	NA	NA	NA	NA	NA	NA	NA	2	2	2	4	1.26403143216424
372.0875	356.392539410051	4.54655646366081	0.361743689624514	12.5684472018851	3.14847021847495e-36	1.54243556003088e-32	NA	NA	NA	NA	NA	NA	NA	NA	2	2	4	4	1.26182728390429
682.962	305.433511147291	4.32119039260749	0.343813476409277	12.5684148211326	3.1497598439704e-36	1.5430673475611e-32	NA	NA	NA	NA	NA	NA	NA	NA	1	2	4	4	1.15182382791057
478.0572	267.892737135389	4.12790902485803	0.328533568299818	12.5646491657465	3.30337084739233e-36	1.6183213781375e-32	NA	NA	NA	NA	NA	NA	NA	NA	2	2	4	4	1.0456189628601
450.2319	359.968218889425	4.56062439724091	0.362977561836414	12.5644802234257	3.31043428099975e-36	1.62178175426178e-32	NA	NA	NA	NA	NA	NA	NA	NA	2	2	4	4	1.26845824857317
414.2494	540.570040026287	5.15009203249863	0.410011388217418	12.5608511873033	3.46584016765627e-36	1.69791509813481e-32	NA	NA	NA	NA	NA	NA	NA	NA	1	2	4	4	1.66802288037654
430.1944	327.891394049218	4.42476402209526	0.352377203511614	12.5568963542485	3.64346210149115e-36	1.78493208352052e-32	NA	NA	NA	NA	NA	NA	NA	NA	2	2	4	4	1.20654333482154
244.0618	267.912687475289	-5.60972043273919	0.447004488382807	-12.5495841284151	3.9960317747914e-36	1.95765596647031e-32	NA	NA	NA	NA	NA	NA	NA	NA	0	2	4	4	-1.40415960581879
404.2108	574.896858452349	-6.73310344468014	0.536923334191684	-12.5401580000552	4.50097261969776e-36	2.20502648638993e-32	NA	NA	NA	NA	NA	NA	NA	NA	2	2	4	4	-2.0430680734671
230.1148	416.283496185494	4.77129906876487	0.380739092489856	12.5316763181915	5.00925606382815e-36	2.45403454566941e-32	NA	NA	NA	NA	NA	NA	NA	NA	2	2	4	4	1.41488389743719
349.0767	409.63138294592	-6.23685168637446	0.497698164270668	-12.5313937926896	5.02713459524972e-36	2.46279323821284e-32	NA	NA	NA	NA	NA	NA	NA	NA	0	2	4	4	-1.74008645549585
448.1317	557.62021939208	5.19751210604412	0.414771898952239	12.5310131163023	5.05132454594385e-36	2.47464389505789e-32	NA	NA	NA	NA	NA	NA	NA	NA	2	2	4	4	1.70933336552099
489.2558	279.660850225739	-5.67324750505165	0.45369722619364	-12.5044791493398	7.0560784426238e-36	3.4567728290414e-32	NA	NA	NA	NA	NA	NA	NA	NA	2	2	4	4	-1.42303520690031
376.9641	335.704982515454	4.45717070226353	0.356699806897955	12.4955792407778	7.89193781683184e-36	3.86626033646592e-32	NA	NA	NA	NA	NA	NA	NA	NA	1	2	3	4	1.22525730639164
458.063	286.044127342187	-5.70669216383035	0.456702056061939	-12.4954378638847	7.90598018671672e-36	3.87313969347252e-32	NA	NA	NA	NA	NA	NA	NA	NA	0	2	3	4	-1.44949255053461
238.0101	708.796942858605	5.5452186974728	0.443814008113664	12.4944652401612	8.00326208935631e-36	3.92079809757566e-32	NA	NA	NA	NA	NA	NA	NA	NA	0	2	4	4	1.93228165688319
628.9479	390.073533285936	4.67791952049691	0.374854191720138	12.4793042837024	9.682899482502e-36	4.74365245647773e-32	NA	NA	NA	NA	NA	NA	NA	NA	0	2	4	4	1.36279706242194
421.1232	348.755040213105	4.51360448205816	0.361840248072056	12.4740255018821	1.03464224697851e-35	5.06871236794772e-32	Echinoisosophoranone,,Eriodictyol_7,3-dimethyl_ether_4-prenyl_ether	1	C22H24O6	[M+(37Cl)]-	384.15729	421.1237416	-1.219594027	LMPK12050487,LMPK12140453,LMPK12140584	0	2	4	4	1.24548801397565
203.1272	423.872202600568	4.79634528623528	0.385220274875412	12.4509160058787	1.38249289212573e-35	6.77283267852394e-32	NA	NA	NA	NA	NA	NA	NA	NA	0	2	2	4	1.43544242617043
488.1284	390.8680770595	-6.16756639045868	0.495408605630707	-12.4494534821548	1.40806018900624e-35	6.89808686594159e-32	NA	NA	NA	NA	NA	NA	NA	NA	2	2	4	4	-1.69454427831498
513.1168	564.978365359428	5.21634339469528	0.419034672068724	12.4484768025109	1.42539522899828e-35	6.98301122686257e-32	Matteucinol_7-O-glucoside,Okanin_3,4-dimethyl_ehter_4-glucoside,,Phloretin_2-O-(6-O-acetylglucoside),Phloretin_2-O-(2-O-Acetylglucoside),Eriodictyol_3,4-dimethyl_ether_5-O-glucoside,Eriodictyol_5,4-dimethyl_ether_7-O-glucoside,Persiconin,Persicogenin_3-glucoside	1	C24H28O10	[M+K-2H]-	476.16825	513.1168566	-0.11751709	LMPK12140328,LMPK12120173,LMPK12120180,LMPK12120519,LMPK12120520,LMPK12140386,LMPK12140558,LMPK12140562,LMPK12140586,LMPK12140587	0	2	4	4	1.7333575736928
447.1379	370.65795158255	4.6021713222856	0.37002548656448	12.4374441474686	1.63657161928751e-35	8.01756436288952e-32	NA	NA	NA	NA	NA	NA	NA	NA	0	2	2	4	1.2944092775325
515.0891	383.023310033372	4.65106600916553	0.37397544398279	12.4368219464687	1.64936666547756e-35	8.08024729417456e-32	NA	NA	NA	NA	NA	NA	NA	NA	0	2	3	4	1.33930209387096
487.1734	729.628922927443	-7.07998912643785	0.569408004290973	-12.4339473156052	1.70978355001053e-35	8.37622961150161e-32	NA	NA	NA	NA	NA	NA	NA	NA	0	2	3	4	-2.27634828906572
512.9771	307.086342039567	4.32828565024094	0.348216928280114	12.4298542050178	1.79962271786061e-35	8.81635169479913e-32	NA	NA	NA	NA	NA	NA	NA	NA	2	2	4	4	1.159568120338
451.2325	388.553545688846	4.67164611408287	0.375869301454494	12.428911049679	1.82097998495734e-35	8.92098094630602e-32	NA	NA	NA	NA	NA	NA	NA	NA	1	2	4	4	1.35529663157015
229.1308	418.907823996537	4.77891669477697	0.38450609155146	12.4287151745615	1.8254469601143e-35	8.94286465759994e-32	NA	NA	NA	NA	NA	NA	NA	NA	2	2	0	4	1.42440298386311
412.0149	416.883162155088	-6.26214589642546	0.504103052120399	-12.4223526719093	1.97661934112605e-35	9.68345815217654e-32	NA	NA	NA	NA	NA	NA	NA	NA	2	2	4	4	-1.76076047447963
296.1565	467.144756807695	-6.42904137365533	0.518302350196264	-12.4040367002404	2.48483105258372e-35	1.21731873266077e-31	NA	NA	NA	NA	NA	NA	NA	NA	2	2	4	4	-1.85481037199093
391.1076	258.783456281841	-5.55739536256251	0.448130245616207	-12.4012949737877	2.57134128064073e-35	1.25970009338589e-31	NA	NA	NA	NA	NA	NA	NA	NA	0	2	2	4	-1.37803236414862
1011.3187	328.170387114844	4.42402504002825	0.357168737728017	12.386372525686	3.09739933542393e-35	1.51741593442419e-31	NA	NA	NA	NA	NA	NA	NA	NA	2	2	4	4	1.20448996734946
330.0683	607.868809674798	5.32176172953134	0.429878739806215	12.3796811443393	3.36677707331067e-35	1.6493840882149e-31	NA	NA	NA	NA	NA	NA	NA	NA	2	2	2	4	1.80200080441378
488.9417	257.639874241569	4.06994122407799	0.329069565644544	12.3680268520313	3.89266638640178e-35	1.90701726269823e-31	NA	NA	NA	NA	NA	NA	NA	NA	0	2	4	4	1.01439851511254
380.1691	285.912384026745	-5.70536642880822	0.461414208571666	-12.3649560911215	4.04432261728136e-35	1.98131365020614e-31	NA	NA	NA	NA	NA	NA	NA	NA	0	2	2	4	-1.44807463809736
681.0498	343.720295899557	4.4923889387132	0.36345814213571	12.3601273927049	4.29475581195559e-35	2.10400087227705e-31	NA	NA	NA	NA	NA	NA	NA	NA	0	2	4	4	1.23904452546454
320.935	794.980945385936	-7.20444160213702	0.583060490489152	-12.3562507143863	4.50691613958057e-35	2.20793821678052e-31	NA	NA	NA	NA	NA	NA	NA	NA	2	2	4	4	-2.36413981396096
394.1845	342.534388926073	-5.97267436455086	0.483393298695898	-12.3557243773631	4.53651278407279e-35	2.22243761291726e-31	NA	NA	NA	NA	NA	NA	NA	NA	2	2	4	4	-1.57560828171444
508.99	382.932370938432	4.64847105308946	0.376274038891764	12.3539510373359	4.63765869872123e-35	2.27198899650353e-31	NA	NA	NA	NA	NA	NA	NA	NA	2	2	4	4	1.33444902851514
437.1054	783.255404436597	5.68957359168774	0.461036895578183	12.3408205422529	5.45966179699354e-35	2.67468831434713e-31	NA	NA	NA	NA	NA	NA	NA	NA	2	2	4	4	2.01962509165136
408.0499	294.641664478426	-5.74984463686751	0.465954233467213	-12.3399343194767	5.52008948225904e-35	2.7042918373587e-31	NA	NA	NA	NA	NA	NA	NA	NA	2	2	4	4	-1.4755292609024
292.138	502.410315491373	5.0430086029816	0.40897983583575	12.330702301438	6.19048134018176e-35	3.03271680855504e-31	NA	NA	NA	NA	NA	NA	NA	NA	2	2	4	4	1.60370754749501
343.1034	463.36775661956	4.9279081607547	0.400161127909343	12.3148097530131	7.53927542586437e-35	3.69349103113096e-31	NA	NA	NA	NA	NA	NA	NA	NA	1	2	3	4	1.53889360838537
598.2077	400.543164696485	-6.20290122692433	0.503857499140383	-12.310824464272	7.92098641820507e-35	3.88049124627866e-31	NA	NA	NA	NA	NA	NA	NA	NA	2	2	4	4	-1.71362826350483
459.0946	320.674895648299	-5.87504953702019	0.477234886283347	-12.3106036584509	7.94268778525478e-35	3.89112274599631e-31	5-Hydroxypseudobaptigenin_7-O-glucoside,Irilone_4-O-glucoside,Apigenin_7-(6-methylglucuronide),Acacetin_7-glucuronide,Baicalein_6-methyl_ether_7-glucuronide,Palustrinoside,Wogonin_7-glucuronide,	1	C22H20O11	[M-H]-	460.100565	459.0932886	2.857371329	LMPK12050236,LMPK12050373,LMPK12110346,LMPK12110447,LMPK12111086,LMPK12111087,LMPK12111323,LMPK12111983,LMPK12113042,LMPK12113351	0	2	3	4	-1.53083262585124
314.1921	1859.12990320046	-1.76917775866428	0.143855600453261	-12.2982890696639	9.2512987504252e-35	4.5322112578333e-31	NA	NA	NA	NA	NA	NA	NA	NA	0	2	3	4	-0.712172643508716
278.0444	603.098628919869	5.31061159088268	0.431912944296331	12.2955601609363	9.56911005035783e-35	4.6879070136703e-31	NA	NA	NA	NA	NA	NA	NA	NA	2	2	4	4	1.79449889834631
380.0519	251.51825179383	-5.51442910908199	0.448563260148946	-12.2935371640801	9.81168945621975e-35	4.80674666460205e-31	NA	NA	NA	NA	NA	NA	NA	NA	0	2	4	4	-1.36531431921132
495.1721	312.350286733828	-5.83604959164781	0.474823969856961	-12.2909751026384	1.01276949870571e-34	4.96155777415926e-31	NA	NA	NA	NA	NA	NA	NA	NA	1	2	4	4	-1.51188175947719
313.0724	268.994958771478	-5.61440161665061	0.4568625825564	-12.2890379536772	1.0373317882828e-34	5.08188843079742e-31	NA	NA	NA	NA	NA	NA	NA	NA	0	2	4	4	-1.40682552894375
395.0336	403.391119284998	4.72564624145112	0.385281929096496	12.2654240559192	1.38883293940311e-34	6.80389257013582e-31	NA	NA	NA	NA	NA	NA	NA	NA	0	2	3	4	1.38577144129938
383.1086	710.126560152798	5.54712318317766	0.452532926491781	12.2579438057275	1.52315895658493e-34	7.46195572830958e-31	NA	NA	NA	NA	NA	NA	NA	NA	2	2	2	4	1.93550257674833
615.1664	856.366560071634	5.81828650444152	0.474915381533555	12.2512067005571	1.65514641757212e-34	8.10856229968582e-31	NA	NA	NA	NA	NA	NA	NA	NA	2	2	4	4	2.09809878069747
373.0314	216.64214293112	-5.29108274125649	0.432301503083387	-12.2393345929123	1.91596929069197e-34	9.38633355509996e-31	NA	NA	NA	NA	NA	NA	NA	NA	2	2	4	4	-1.28641927006391
434.1417	415.326914483767	4.76737816747326	0.389809139036184	12.2300318028991	2.14854499533638e-34	1.05257219321529e-30	NA	NA	NA	NA	NA	NA	NA	NA	0	2	3	4	1.41084326116116
515.138	415.596705296235	4.7688535073208	0.390724888208299	12.2051439548394	2.91791980541685e-34	1.42948891267371e-30	NA	NA	NA	NA	NA	NA	NA	NA	0	2	4	4	1.41218757890616
326.0874	403.931115330599	4.72734972718924	0.387415454647536	12.2022745104222	3.02261062910775e-34	1.48077694719989e-30	NA	NA	NA	NA	NA	NA	NA	NA	0	2	2	4	1.38706938277679
348.1792	396.374147599828	-6.18699548975372	0.507392145188222	-12.1937155480769	3.35756371104614e-34	1.6448704620415e-30	NA	NA	NA	NA	NA	NA	NA	NA	2	2	3	4	-1.70294954216539
344.1099	391.44843513527	4.68156326512156	0.384594364033832	12.1727297717492	4.34310730571053e-34	2.12768826906759e-30	NA	NA	NA	NA	NA	NA	NA	NA	2	2	4	4	1.36657619834176
520.6732	347.005142266573	4.50304007940021	0.369941509825103	12.1723028095147	4.36588921549655e-34	2.13884912667176e-30	NA	NA	NA	NA	NA	NA	NA	NA	2	2	4	4	1.24225982261816
444.0477	374.955618007836	-6.10514567791387	0.501613002494306	-12.171027560202	4.43464334448976e-34	2.17253177446554e-30	NA	NA	NA	NA	NA	NA	NA	NA	2	2	1	4	-1.65226779076591
448.0382	277.687947074587	-5.66102698977304	0.465508352181486	-12.1609568619856	5.01675936069194e-34	2.45771041080298e-30	NA	NA	NA	NA	NA	NA	NA	NA	1	2	2	4	-1.42167008700182
464.0457	293.396078513667	-5.74265254820401	0.472532310928073	-12.1529309539176	5.53452773412208e-34	2.71136513694641e-30	NA	NA	NA	NA	NA	NA	NA	NA	0	2	2	4	-1.46673962916685
250.0758	438.73232186012	4.84604118709431	0.398810782170511	12.1512291135158	5.6509594755854e-34	2.76840504708929e-30	NA	NA	NA	NA	NA	NA	NA	NA	0	2	4	4	1.47405640153828
504.98	307.611426522807	4.32800326146937	0.356239573549	12.1491366564138	5.79745509285906e-34	2.84017324999165e-30	NA	NA	NA	NA	NA	NA	NA	NA	0	2	3	4	1.1576255359455
725.5739	195.278051561985	-5.13476375685456	0.422859956178528	-12.1429416094597	6.25366493971368e-34	3.06367045396573e-30	NA	NA	NA	NA	NA	NA	NA	NA	1	2	4	4	-1.23904452546454
450.0391	550.110228520867	5.17681494871326	0.426390791685172	12.1410101945532	6.40305907437232e-34	3.136858640535e-30	NA	NA	NA	NA	NA	NA	NA	NA	2	2	4	4	1.69246155870247
352.1438	542.530804700927	-6.6468029982539	0.547951342111776	-12.1302796205179	7.29997477628357e-34	3.57625764290132e-30	NA	NA	NA	NA	NA	NA	NA	NA	2	2	4	4	-1.97581731523169
313.2218	275.323797665069	-5.6481647059793	0.465677448819198	-12.1289203939361	7.42214688018078e-34	3.63610975660056e-30	NA	NA	NA	NA	NA	NA	NA	NA	0	2	3	4	-1.41759054178739
517.1632	237.256050244135	-5.42642771732002	0.447692259239011	-12.1208879656393	8.18672982096626e-34	4.01067893929137e-30	NA	NA	NA	NA	NA	NA	NA	NA	2	2	4	4	-1.33444902851514
410.8666	332.773291713102	-5.92882627478981	0.489685835368651	-12.1074081514455	9.64952850450634e-34	4.72730401435766e-30	NA	NA	NA	NA	NA	NA	NA	NA	0	2	2	4	-1.55366064186591
399.5551	395.888967019964	4.69770451748595	0.388257278705167	12.0994628436915	1.06304481903404e-33	5.20785656844777e-30	NA	NA	NA	NA	NA	NA	NA	NA	2	2	4	4	1.37419358641994
208.9835	945.387410793633	5.96101862163715	0.492680845422137	12.0991483168574	1.06712537673103e-33	5.2278472206053e-30	NA	NA	NA	NA	NA	NA	NA	NA	1	2	4	4	2.19212405742348
458.0831	472.895496775113	4.9554305764315	0.409672187528179	12.0960873774001	1.10765838061586e-33	5.4264184066371e-30	NA	NA	NA	NA	NA	NA	NA	NA	2	2	3	4	1.55698861246811
424.0515	412.105145908637	-6.24376437042621	0.516276782380553	-12.0938314166215	1.1385073106126e-33	5.57754731469115e-30	NA	NA	NA	NA	NA	NA	NA	NA	2	2	4	4	-1.74918269449356
478.1019	255.263911608689	4.05375793183652	0.33532829977318	12.0889228096123	1.20860938849585e-33	5.92097739424119e-30	NA	NA	NA	NA	NA	NA	NA	NA	1	2	4	4	1.00612879902203
383.9708	234.219021871081	-5.4069913186082	0.447382268642833	-12.0858417903121	1.25478395600372e-33	6.14718660046222e-30	NA	NA	NA	NA	NA	NA	NA	NA	0	2	4	4	-1.32245187251061
384.9714	888.040060493483	-7.36426159960021	0.609539846996824	-12.0816738001356	1.32004885803543e-33	6.46691935551559e-30	NA	NA	NA	NA	NA	NA	NA	NA	2	2	4	4	-2.47512889722584
493.1066	299.008110760973	4.28775992322338	0.355247012194959	12.0697986922695	1.5250691587341e-33	7.47131380863836e-30	NA	NA	NA	NA	NA	NA	NA	NA	2	2	4	4	1.13464701454742
613.0322	774.476651626119	-7.16537653962807	0.593747293920888	-12.0680575945207	1.55767650234352e-33	7.6310571849809e-30	NA	NA	NA	NA	NA	NA	NA	NA	0	2	2	4	-2.31801360862974
383.1139	387.515550968429	4.66677675210567	0.386809630192308	12.0647894670707	1.62076319339675e-33	7.94011888445067e-30	NA	NA	NA	NA	NA	NA	NA	NA	2	2	4	4	1.35157484143814
419.081	515.844217583494	5.08290285410297	0.421793430898951	12.0506923099063	1.92327717909236e-33	9.42213490037346e-30	NA	NA	NA	NA	NA	NA	NA	NA	2	2	4	4	1.63125248399508
434.1467	528.554956651843	-6.60824263106866	0.549292817760469	-12.0304551914792	2.4580182376825e-33	1.20418313464065e-29	NA	NA	NA	NA	NA	NA	NA	NA	2	2	3	4	-1.9519161493327
390.0867	490.60307006133	5.00976724212756	0.417285052928058	12.0056235107738	3.31952625914474e-33	1.62623591435501e-29	NA	NA	NA	NA	NA	NA	NA	NA	0	2	3	4	1.5842553848374
312.9729	459.321296735804	4.91424882598824	0.40969282614317	11.9949594242368	3.7760215100917e-33	1.84987293779392e-29	NA	NA	NA	NA	NA	NA	NA	NA	0	2	4	4	1.52604338842107
375.1464	380.39274505713	4.63921995221197	0.387220719966951	11.9808153670287	4.47896635733137e-33	2.19424561845664e-29	NA	NA	NA	NA	NA	NA	NA	NA	0	2	4	4	1.3248360697953
476.1278	282.217128577933	4.20285823876983	0.351358263401765	11.961745820573	5.63642859169397e-33	2.76128636707088e-29	NA	NA	NA	NA	NA	NA	NA	NA	2	2	0	4	1.0913023313478
341.0533	300.379650296509	-5.7765890184437	0.48298448943391	-11.9601957098337	5.74264158931131e-33	2.81332011460361e-29	NA	NA	NA	NA	NA	NA	NA	NA	0	2	4	4	-1.48294202246032
461.9917	457.756759778806	-6.39738715803619	0.5349045597017	-11.9598665631189	5.76544917711033e-33	2.82449355186635e-29	NA	NA	NA	NA	NA	NA	NA	NA	2	2	4	4	-1.83574080855329
478.1916	198.074460173884	-5.15494565840946	0.431051998393431	-11.9589879588133	5.82677189844518e-33	2.85453555304829e-29	NA	NA	NA	NA	NA	NA	NA	NA	2	2	4	4	-1.24981256517347
409.2786	595.083887469065	5.28849703865791	0.442246099774965	11.9582672212348	5.87755952202861e-33	2.87941640984182e-29	NA	NA	NA	NA	NA	NA	NA	NA	0	2	3	4	1.78709664547591
380.0801	459.789324299922	4.91542694981554	0.411075902766361	11.9574679924969	5.93439231781204e-33	2.90725879649612e-29	NA	NA	NA	NA	NA	NA	NA	NA	0	2	3	4	1.52923231426383
464.2934	387.814094310808	4.6667846129631	0.390372529079993	11.9546952342203	6.13582616130328e-33	3.00594123642248e-29	NA	NA	NA	NA	NA	NA	NA	NA	2	2	4	4	1.35281335658955
492.0513	277.692298892675	4.17831400036019	0.349876382503441	11.9422579211076	7.12620256566658e-33	3.49112663692006e-29	NA	NA	NA	NA	NA	NA	NA	NA	1	2	3	4	1.07435022484263
441.0303	316.665209532254	-5.85468039934683	0.490321025218931	-11.9405044822067	7.27804164929699e-33	3.56551260399059e-29	NA	NA	NA	NA	NA	NA	NA	NA	2	2	4	4	-1.51813824568174
383.0838	240.470555672087	-5.44557065059607	0.456138872863268	-11.9384051098588	7.46406844295039e-33	3.65664713020139e-29	NA	NA	NA	NA	NA	NA	NA	NA	0	2	2	4	-1.34052030046795
664.1926	1321.45731496305	-7.94000995087659	0.665165575096171	-11.9368924793328	7.60102325612757e-33	3.7237412931769e-29	NA	NA	NA	NA	NA	NA	NA	NA	2	2	4	4	-2.64498184016052
390.0183	406.904828020327	4.73715900139978	0.396864003459852	11.9364793987394	7.63885579521949e-33	3.74227545407803e-29	NA	NA	NA	NA	NA	NA	NA	NA	2	2	3	4	1.39359441877532
415.0209	479.543668759437	-6.46542657228074	0.541713046654018	-11.9351501910754	7.76186666754944e-33	3.80253848043247e-29	NA	NA	NA	NA	NA	NA	NA	NA	0	2	4	4	-1.86885623747975
237.0189	465.87232028525	-6.42301355174982	0.538486048458753	-11.927910797566	8.46718755047417e-33	4.14807518097729e-29	NA	NA	NA	NA	NA	NA	NA	NA	2	2	4	4	-1.84929306049425
471.9827	377.442806249396	-6.11374418083047	0.512924201833671	-11.9193911283075	9.37914653496286e-33	4.5948438874783e-29	NA	NA	NA	NA	NA	NA	NA	NA	2	2	4	4	-1.66206630786045
417.0558	307.494965394792	-5.81097995454898	0.488354709897135	-11.8990967769574	1.19634959856102e-32	5.86091668335046e-29	NA	NA	NA	NA	NA	NA	NA	NA	2	2	4	4	-1.49497476604135
366.1647	273.810004273984	-5.63878234195292	0.474227658153969	-11.890454394632	1.32682750977265e-32	6.5001279703762e-29	NA	NA	NA	NA	NA	NA	NA	NA	2	2	4	4	-1.41353445359883
368.8774	370.953861957586	4.60223427224385	0.387273787065908	11.8836709995573	1.4390573089881e-32	7.04994175673269e-29	NA	NA	NA	NA	NA	NA	NA	NA	2	2	0	4	1.29555747092994
434.0417	342.084720756891	-5.96853858604803	0.50227215279119	-11.8830768396777	1.44932537806812e-32	7.10024502715574e-29	NA	NA	NA	NA	NA	NA	NA	NA	2	2	4	4	-1.57047605144451
312.9687	439.065858031208	4.84698646771854	0.407893785299719	11.8829622867556	1.45131339250253e-32	7.10998430986991e-29	NA	NA	NA	NA	NA	NA	NA	NA	0	2	4	4	1.47700532812832
376.1514	320.476093396094	4.38902979349722	0.369417596696109	11.8809440393489	1.48678666213189e-32	7.28376785778414e-29	NA	NA	NA	NA	NA	NA	NA	NA	2	2	4	4	1.1842295036904
663.0472	446.972550287946	-6.36203925546833	0.535937649069432	-11.8708571165227	1.67740205951211e-32	8.21759268954983e-29	NA	NA	NA	NA	NA	NA	NA	NA	2	2	4	4	-1.81216383498256
330.1363	357.737109984714	4.54757098732288	0.383233665181327	11.866313950188	1.77100060305577e-32	8.67613195437022e-29	NA	NA	NA	NA	NA	NA	NA	NA	0	2	2	4	1.26513581278594
519.1084	271.10397015953	4.1437438472522	0.349246783796689	11.8648017376287	1.80329156317926e-32	8.8343253680152e-29	NA	NA	NA	NA	NA	NA	NA	NA	0	2	2	4	1.05250437749163
427.1266	542.349343958071	-6.64518885615315	0.560536333676445	-11.8550546270011	2.02592064094186e-32	9.92498521997416e-29	NA	NA	NA	NA	NA	NA	NA	NA	2	2	4	4	-1.97233330493102
345.0118	285.808228376474	-5.70230143601842	0.481147755703313	-11.8514559580209	2.1148409380818e-32	1.03606057556627e-28	NA	NA	NA	NA	NA	NA	NA	NA	2	2	4	4	-1.44243189543463
526.9874	206.499241050668	-5.2169148193766	0.440387661546087	-11.8461875182001	2.25205453441279e-32	1.10328151640883e-28	NA	NA	NA	NA	NA	NA	NA	NA	2	2	4	4	-1.26182728390429
448.9866	290.923052658435	-5.72851242663226	0.484315345176368	-11.8280630248174	2.79517542236957e-32	1.36935643941885e-28	NA	NA	NA	NA	NA	NA	NA	NA	0	2	4	4	-1.45806187557197
479.0038	397.612576067429	4.70278015973575	0.398058856158288	11.8142834582876	3.29344807491794e-32	1.6134602119023e-28	NA	NA	NA	NA	NA	NA	NA	NA	1	2	4	4	1.37675051671554
695.5279	232.859838665166	-5.39675615519809	0.457486056532479	-11.7965478469505	4.0665412857199e-32	1.99219857587418e-28	NA	NA	NA	NA	NA	NA	NA	NA	0	2	4	4	-1.32007516895615
283.0966	747.252693419482	5.61941130284222	0.476608493560491	11.7904136807604	4.37387310374197e-32	2.14276043352319e-28	NA	NA	NA	NA	NA	NA	NA	NA	2	2	4	4	1.98999870747018
643.0629	320.610304577053	4.38931222017836	0.372420400990484	11.7859070247081	4.61425804133224e-32	2.26052501444867e-28	NA	NA	NA	NA	NA	NA	NA	NA	2	2	4	4	1.18523099648518
314.1726	392.165543481944	4.68326876194078	0.397549709515071	11.7803350118238	4.92967512459965e-32	2.41504784354137e-28	NA	NA	NA	NA	NA	NA	NA	NA	0	2	2	4	1.36910650561211
384.0167	264.180650376455	-5.58478417035656	0.475570304950985	-11.7433408104237	7.64073845391427e-32	3.7431977685726e-28	NA	NA	NA	NA	NA	NA	NA	NA	2	2	4	4	-1.38967229923373
317.0919	443.208204728499	-6.34905463175088	0.540931507565113	-11.7372616365606	8.2101905811531e-32	4.02217236570691e-28	NA	NA	NA	NA	NA	NA	NA	NA	2	2	4	4	-1.80705898911971
403.0959	329.341033393723	-5.9117155530954	0.504160306466323	-11.7258647245175	9.393684242653e-32	4.60196591047571e-28	NA	NA	NA	NA	NA	NA	NA	NA	2	2	4	4	-1.54377860323971
342.0484	346.799594297085	-5.98799316330502	0.510917038796055	-11.7200889941259	1.00566297173705e-31	4.92674289853978e-28	NA	NA	NA	NA	NA	NA	NA	NA	1	2	3	4	-1.5842553848374
345.9826	1634.09641061215	-8.24656618618875	0.704002648866774	-11.7138283491733	1.08277752710704e-31	5.3045271052974e-28	NA	NA	NA	NA	NA	NA	NA	NA	2	2	3	4	-2.8620921071968
356.3249	429.043443317004	4.81277099770945	0.410952413065139	11.711261072329	1.11607154944926e-31	5.46763452075191e-28	NA	NA	NA	NA	NA	NA	NA	NA	0	2	4	4	1.45519355193629
651.3603	207.540499402842	-5.22369058779637	0.446190187509527	-11.7073183902881	1.16919204807676e-31	5.72787184352805e-28	NA	NA	NA	NA	NA	NA	NA	NA	0	2	2	4	-1.26624173859848
364.0601	328.745459522772	-5.90895073042354	0.504740657529709	-11.7069046098704	1.17491049828096e-31	5.75588653107843e-28	NA	NA	NA	NA	NA	NA	NA	NA	0	2	4	4	-1.542146180697
516.075	338.693073747293	4.46792249914949	0.381969191286434	11.6970755785355	1.31921821962979e-31	6.46285005796634e-28	NA	NA	NA	NA	NA	NA	NA	NA	0	2	4	4	1.2294746541043
476.1414	183.966868809358	-5.04198808216521	0.431172033054108	-11.693680701996	1.37304355139304e-31	6.72654035827452e-28	NA	NA	NA	NA	NA	NA	NA	NA	2	2	4	4	-1.22210853970832
336.1794	20226.2851343211	-3.07655688417188	0.263144402024104	-11.6915156108473	1.40850370653361e-31	6.90025965830815e-28	NA	NA	NA	NA	NA	NA	NA	NA	2	2	3	4	-0.963399985302703
389.0461	335.352299604807	4.45424671806682	0.381136200913144	11.6867584537893	1.48964259641215e-31	7.29775907982315e-28	NA	NA	NA	NA	NA	NA	NA	NA	0	2	2	4	1.22315678131957
494.128	1360.70133608467	1.37717931728485	0.117931024261226	11.6778373283209	1.65451565654066e-31	8.1054722013927e-28	NA	NA	NA	NA	NA	NA	NA	NA	0	2	4	4	0.429887720377907
375.0399	272.218905790315	-5.62901933599735	0.482336551648257	-11.6703146729429	1.80753425147232e-31	8.8551102979629e-28	NA	NA	NA	NA	NA	NA	NA	NA	2	2	3	4	-1.41084326116116
774.1749	320.508930218945	4.38826879321769	0.376218351982622	11.6641539948599	1.9432508065616e-31	9.51998570134529e-28	NA	NA	NA	NA	NA	NA	NA	NA	2	2	4	4	1.1832291972568
627.0486	563.568266732922	-6.70045717462234	0.574971974541343	-11.6535369918983	2.20128647245763e-31	1.07841024285699e-27	NA	NA	NA	NA	NA	NA	NA	NA	2	2	4	4	-2.01582394382163
453.9929	932.456267097264	-7.43357036199003	0.638381557621488	-11.6444002387638	2.45039413853275e-31	1.2004480884672e-27	NA	NA	NA	NA	NA	NA	NA	NA	0	2	4	4	-2.50832469122563
400.9424	410.696245275308	-6.23669841590065	0.536165024774703	-11.6320500736155	2.83212960615907e-31	1.38746029405733e-27	NA	NA	NA	NA	NA	NA	NA	NA	2	2	4	4	-1.73783474449424
476.9788	438.824169314041	4.84623416550553	0.416758425342078	11.6284011811584	2.95581864027448e-31	1.44805555187047e-27	NA	NA	NA	NA	NA	NA	NA	NA	0	2	2	4	1.47552926090239
312.0451	743.948012420381	5.61307253785933	0.48304626727005	11.6201550828283	3.25544781354293e-31	1.59484388385468e-27	NA	NA	NA	NA	NA	NA	NA	NA	0	2	3	4	1.98641577620505
436.9849	646.378850094776	-6.90037402981094	0.594376919420915	-11.6094245996863	3.69090910877569e-31	1.80817637238921e-27	NA	NA	NA	NA	NA	NA	NA	NA	0	2	3	4	-2.13058033269803
236.0135	352.2054928751	-6.01030491799867	0.517789707281217	-11.6076175974166	3.76972801919887e-31	1.84678975660553e-27	NA	NA	NA	NA	NA	NA	NA	NA	0	2	4	4	-1.59479080638738
612.9469	221.789275673695	-5.32280850118944	0.458583553877946	-11.6070636554187	3.7942231593475e-31	1.85878992576434e-27	NA	NA	NA	NA	NA	NA	NA	NA	0	2	4	4	-1.30248278606839
427.9858	1743.61856201034	-8.34004017589795	0.718696925404845	-11.6043910598337	3.91464280609488e-31	1.91778351070588e-27	NA	NA	NA	NA	NA	NA	NA	NA	0	2	3	4	-2.96566930696571
351.0481	629.51470737876	5.37058354082485	0.463154058666063	11.5956741398159	4.33439190872216e-31	2.12341859608299e-27	Dryopterin,2-Hydroxy-5-methoxybiochanin_A,Podospicatin,Iristectorigenin_A,Iristectorigenin_B,6-Methoxyorobol_7-methyl_ether,,Trifolian,Hildecarpin,Tephrocarpin,Tricin,Apometzgerin,Isoetin_5,7-dimethyl_ether,Cirsiliol,6-Hydroxyluteolin_5,6-dimethyl_ether,Jaceosidin,Desmethoxycentaureidin,6-Hydroxyluteolin_7,3-dimethyl_ether,Nuchensin,Tamaridone,Rehderianin_I,Viscidulin_II,Hypolaetin_8,3-dimethyl_e…	1	C17H14O7	[M+Na-2H]-	330.073955	351.0486236	-1.566734529	LMPK12020079,LMPK12050334,LMPK12050363,LMPK12050402,LMPK12050403,LMPK12050411,LMPK12050434,LMPK12060056,LMPK12070106,LMPK12070129,LMPK12070136,LMPK12100054,LMPK12110072,LMPK12110094,LMPK12110873,LMPK12110879,LMPK12110947,LMPK12111227,LMPK12111234,LMPK12111235,LMPK12111236,LMPK12111237,LMPK12111238,LMPK12111287,LMPK12111308,LMPK12111309,LMPK12111310,LMPK12111400,LMPK12111424,LMPK12111429,LMPK12111…	2	2	4	4	1.83307043037696
346.2962	457.327103435314	4.90447285864502	0.423531482415017	11.5799487459096	5.20771817514764e-31	2.55126113400483e-27	NA	NA	NA	NA	NA	NA	NA	NA	2	2	4	4	1.51813824568174
410.9872	262.357636615031	-5.57362921708853	0.481480769238709	-11.5760162672774	5.45213198233853e-31	2.67099945814765e-27	NA	NA	NA	NA	NA	NA	NA	NA	2	2	4	4	-1.38447583017482
477.0896	236.228954278288	-5.41705228083818	0.468120826394661	-11.5719104457685	5.7194748213056e-31	2.80197071495762e-27	NA	NA	NA	NA	NA	NA	NA	NA	2	2	4	4	-1.32722782185388
678.9376	550.360748814244	-6.66545266453931	0.576248492920527	-11.5669763069707	6.05801724779738e-31	2.96782264969594e-27	NA	NA	NA	NA	NA	NA	NA	NA	0	2	2	4	-1.98999870747018
221.0798	384.817624290604	-6.14056796660193	0.531768288497984	-11.5474504580677	7.6042861632634e-31	3.72533979138274e-27	NA	NA	NA	NA	NA	NA	NA	NA	0	2	3	4	-1.67202705108208
678.2567	291.422102143744	4.24750536150831	0.368165494327365	11.5369458217926	8.59220658015089e-31	4.20932200361592e-27	NA	NA	NA	NA	NA	NA	NA	NA	2	2	4	4	1.11872630531243
394.221	255.283334460762	-5.5326306323859	0.480103963625761	-11.5238178635379	1.0007631871938e-30	4.90273885406241e-27	NA	NA	NA	NA	NA	NA	NA	NA	1	2	4	4	-1.37291848356441
455.0078	931.733670706313	-7.43201747581413	0.644990384699344	-11.5226794881268	1.01407618316139e-30	4.96795922130766e-27	NA	NA	NA	NA	NA	NA	NA	NA	2	2	1	4	-2.48589217574756
256.1249	685.192797883873	-6.98502755426667	0.606285148458871	-11.5210269821421	1.03371520224107e-30	5.06417077577901e-27	NA	NA	NA	NA	NA	NA	NA	NA	2	2	4	4	-2.21462002495775
432.1083	383.549889083523	4.64965801268646	0.403704706994843	11.5174728759005	1.07724191813371e-30	5.27740815693703e-27	NA	NA	NA	NA	NA	NA	NA	NA	2	2	4	4	1.33808587159851
441.9932	1055.74521813651	-7.61331371856192	0.661333618172295	-11.5120621564689	1.14702339072e-30	5.61926759113729e-27	NA	NA	NA	NA	NA	NA	NA	NA	0	2	4	4	-2.58443305320487
303.0513	532.306614039931	-6.61639293214905	0.575571690177219	-11.4953411452739	1.39229867954167e-30	6.82087123107465e-27	NA	NA	NA	NA	NA	NA	NA	NA	0	2	2	4	-1.95526277775346
394.9974	377.72037508435	4.62710390091311	0.403234928193611	11.4749580886788	1.76263059982828e-30	8.63512730855875e-27	NA	NA	NA	NA	NA	NA	NA	NA	0	2	3	4	1.31888960845507
667.0343	390.040846637498	4.67376958456583	0.40760292396607	11.4664770779586	1.94413890955782e-30	9.52433651792375e-27	NA	NA	NA	NA	NA	NA	NA	NA	2	2	4	4	1.35778829244125
394.9299	471.967298189504	4.95195924191397	0.4329626502195	11.4373820453184	2.71968673313415e-30	1.33237453056242e-26	NA	NA	NA	NA	NA	NA	NA	NA	2	2	4	4	1.55366064186591
433.0508	615.258378741098	5.33672704553618	0.467046775990863	11.4265365266981	3.08156300917665e-30	1.50965771819564e-26	NA	1	C21H16O8	[M+(37Cl)]-	396.08452	433.0509716	-0.286109507	LMPK12112975	2	2	0	4	1.81473406844472
216.9194	463.042447706583	4.92149327690534	0.430894266075604	11.4215798732439	3.2624860836317e-30	1.59829193237117e-26	NA	NA	NA	NA	NA	NA	NA	NA	0	2	4	4	1.5372734091825
297.986	533.252421225236	-6.61863780481947	0.580126253755435	-11.4089610011163	3.77207947036054e-30	1.84794173252963e-26	NA	NA	NA	NA	NA	NA	NA	NA	1	2	4	4	-1.96202249515742
642.4329	236.174516055431	-5.41585129863279	0.474718376370604	-11.408556247683	3.78967066443329e-30	1.85655965850587e-26	NA	NA	NA	NA	NA	NA	NA	NA	2	2	0	4	-1.32603099763327
773.2796	290.88069428837	4.2455227926509	0.372391930536781	11.4006841838147	4.14845942639107e-30	2.03233027298899e-26	NA	NA	NA	NA	NA	NA	NA	NA	2	2	4	4	1.11687186421114
321.1475	544.508482899662	5.15973989533708	0.45289728757817	11.3927374635612	4.54483058487118e-30	2.22651250352839e-26	NA	NA	NA	NA	NA	NA	NA	NA	1	2	4	4	1.67202705108208
402.9378	778.515399622304	-7.17044070998161	0.62945643510625	-11.391480506147	4.6108791564019e-30	2.25886969872129e-26	NA	NA	NA	NA	NA	NA	NA	NA	2	2	4	4	-2.32536440645818
383.0588	381.513688160268	4.64152972456596	0.407810405637869	11.3815872778087	5.16509794201864e-30	2.53038148179493e-26	NA	NA	NA	NA	NA	NA	NA	NA	1	2	4	4	1.3284265502057
378.1408	330.450854487059	4.43121709379967	0.389895361847004	11.3651444141531	6.23612482643366e-30	3.05507755246985e-26	NA	NA	NA	NA	NA	NA	NA	NA	0	2	4	4	1.21169914000503
431.0277	532.716006372584	-6.61696509310069	0.582499200609047	-11.3596123156601	6.64388163934418e-30	3.25483761511472e-26	NA	NA	NA	NA	NA	NA	NA	NA	2	2	3	4	-1.95863144934603
234.9816	641.73729795921	-6.88888441190075	0.606640342376105	-11.355796722846	6.94042965614343e-30	3.40011648854467e-26	NA	NA	NA	NA	NA	NA	NA	NA	2	2	4	4	-2.12580103671307
487.1222	167.995250739395	-4.90235533180766	0.431873624924298	-11.3513654200739	7.30135030722252e-30	3.57693151550831e-26	NA	NA	NA	NA	NA	NA	NA	NA	2	2	1	4	-1.18824263137151
225.1845	465.527544873824	-6.41944432515704	0.565985765536792	-11.3420596701203	8.12102867322626e-30	3.97849194701354e-26	NA	NA	NA	NA	NA	NA	NA	NA	2	2	4	4	-1.84655538273998
340.2129	51272.3660316526	-1.96580265307793	0.174014501763994	-11.296774884567	1.36125846470953e-29	6.668805218612e-26	NA	NA	NA	NA	NA	NA	NA	NA	0	2	4	4	-0.75902301737346
509.0927	318.080826360317	4.37541853710056	0.387322556190876	11.2965755987222	1.36435017898043e-29	6.68395152682514e-26	NA	NA	NA	NA	NA	NA	NA	NA	2	2	4	4	1.17625995291437
504.098	367.061211959989	4.58475925265522	0.405928196908598	11.2945079636524	1.39684147711961e-29	6.84312639640898e-26	NA	NA	NA	NA	NA	NA	NA	NA	0	2	4	4	1.28301999206268
289.9874	666.511517885481	-6.94383222997099	0.61547758918291	-11.2820228583618	1.61000630025592e-29	7.88742086495374e-26	NA	NA	NA	NA	NA	NA	NA	NA	0	2	2	4	-2.16032988988187
739.5531	166.613200663752	-4.88927299706398	0.43376760350995	-11.271641675176	1.81160209680727e-29	8.87503867225881e-26	NA	NA	NA	NA	NA	NA	NA	NA	2	2	4	4	-1.1862336794654
357.1268	515.151183620763	5.07705403533446	0.450530531520176	11.2690565458539	1.86558149361055e-29	9.13948373719811e-26	,Derricin,Isoderricin_A	1	C22H24O2	[M+K-2H]-	320.17763	357.1262366	1.627995763	LMFA01030678,LMFA01030679,LMPK12120009,LMPK12140014	2	2	4	4	1.62750799554415
499.2302	371.022308454891	4.59892298097261	0.408144445308315	11.2678808540407	1.89065588170193e-29	9.26232316445776e-26	NA	NA	NA	NA	NA	NA	NA	NA	2	2	0	4	1.29211799603633
320.96	458.217647281166	4.90810926050386	0.435676273177557	11.2654958800191	1.94255288475511e-29	9.51656658241528e-26	NA	NA	NA	NA	NA	NA	NA	NA	2	2	4	4	1.51971168710174
494.2126	244.694748099085	-5.4680824510861	0.485393459491916	-11.2652577906793	1.94781066915806e-29	9.54232446820536e-26	NA	NA	NA	NA	NA	NA	NA	NA	2	2	4	4	-1.34541313688204
353.1304	414.503814632694	4.76125342256409	0.422793355913167	11.2614196887757	2.03454343740303e-29	9.96722829983746e-26	NA	NA	NA	NA	NA	NA	NA	NA	0	2	2	4	1.40549131875242
401.0465	476.333432531387	4.96468294115324	0.440865865299142	11.2612096601866	2.03939868868372e-29	9.99101417586156e-26	NA	NA	NA	NA	NA	NA	NA	NA	1	2	4	4	1.55865908446828
358.9899	936.021742947053	-7.43775492909671	0.660779370126913	-11.2560338069697	2.16275034139784e-29	1.0595313922508e-25	NA	NA	NA	NA	NA	NA	NA	NA	2	2	4	4	-2.52003201754333
514.9928	290.911140925523	4.24279704673679	0.377058049832613	11.2523709508928	2.25448994673238e-29	1.10447462490419e-25	NA	NA	NA	NA	NA	NA	NA	NA	0	2	4	4	1.11225248220233
680.1662	459.512647146015	-6.39991063328395	0.569723805785176	-11.2333565287197	2.79649207777655e-29	1.37000146890273e-25	NA	NA	NA	NA	NA	NA	NA	NA	2	2	4	4	-1.83842434178748
515.1002	521.386290672766	5.09601158213375	0.454028639015158	11.2239870885405	3.10928828409576e-29	1.52324033037851e-25	NA	NA	NA	NA	NA	NA	NA	NA	0	2	4	4	1.64454166164599
469.0789	350.350907760547	-6.00073171474427	0.534848559541177	-11.2194968233476	3.27126406022926e-29	1.60259226310631e-25	NA	NA	NA	NA	NA	NA	NA	NA	2	2	3	4	-1.58950104236226
477.0631	308.658246194819	4.33101426020767	0.386366580437661	11.2095985509452	3.65848907165168e-29	1.79229379620216e-25	NA	NA	NA	NA	NA	NA	NA	NA	0	2	3	4	1.16151509040131
493.3876	197.629512800145	-5.14721219612993	0.459334199820899	-11.2058109283761	3.81840793727315e-29	1.87063804847011e-25	NA	NA	NA	NA	NA	NA	NA	NA	1	2	4	4	-1.24441050904277
696.2675	390.12131988163	4.67230495043258	0.417070201195415	11.2026822751679	3.95572036256263e-29	1.93790740561943e-25	NA	NA	NA	NA	NA	NA	NA	NA	0	2	3	4	1.35654140926626
488.9529	1730.10801873174	-8.32758245143587	0.743698222049311	-11.1975290575372	4.19264731294689e-29	2.05397791861268e-25	NA	NA	NA	NA	NA	NA	NA	NA	0	2	4	4	-2.92755839826897
439.1298	432.348265994606	4.82146132594772	0.430732744069677	11.1936261924118	4.38140932239537e-29	2.14645242704149e-25	NA	NA	NA	NA	NA	NA	NA	NA	0	2	2	4	1.45950054694444
216.9288	1119.29869519615	6.20346222163996	0.554635012953315	11.184764893597	4.84187004311949e-29	2.37203213412424e-25	NA	NA	NA	NA	NA	NA	NA	NA	0	2	2	4	2.32536440645818
486.2141	493.070585746824	-6.50302492434882	0.581592540218567	-11.1814104801016	5.02843628162044e-29	2.46343093436585e-25	NA	NA	NA	NA	NA	NA	NA	NA	0	2	4	4	-1.89510922793169
404.016	665.497847198477	-6.94119807842854	0.62125449931282	-11.1728737354921	5.53602906386207e-29	2.71210063838603e-25	NA	NA	NA	NA	NA	NA	NA	NA	2	2	4	4	-2.15020076696789
349.0128	338.834660287852	-5.95112204202586	0.532878660932547	-11.1678745619336	5.85655029952342e-29	2.86912399173652e-25	NA	NA	NA	NA	NA	NA	NA	NA	2	2	4	4	-1.56538485691863
495.0947	265.231350319515	-5.58774813424607	0.500842374403006	-11.1567000314351	6.64111386878641e-29	3.25348168431846e-25	NA	NA	NA	NA	NA	NA	NA	NA	2	2	2	4	-1.39490656740225
513.0233	232.127734931978	3.91165756022982	0.350757920468766	11.1520149138817	7.00029791248928e-29	3.4294459473285e-25	NA	NA	NA	NA	NA	NA	NA	NA	2	2	4	4	0.946171736952295
596.2787	262.289773113331	-5.57109203786098	0.49970842475716	-11.1486854370493	7.26720322890733e-29	3.5602028618417e-25	NA	NA	NA	NA	NA	NA	NA	NA	2	2	4	4	-1.38189155697626
371.0463	776.708749372003	5.67444501175751	0.509146743667377	11.1450089435603	7.57366838248162e-29	3.71034014057775e-25	NA	NA	NA	NA	NA	NA	NA	NA	2	2	4	4	2.01205170083953
508.0792	175.01983546625	-4.96314728546601	0.445328140400355	-11.1449217671358	7.58108875048115e-29	3.71397537886072e-25	NA	NA	NA	NA	NA	NA	NA	NA	2	2	4	4	-1.20141940439691
694.2797	299.133925882587	4.28458932288736	0.384709070751554	11.1372193915707	8.2659954663997e-29	4.04951117898921e-25	NA	NA	NA	NA	NA	NA	NA	NA	2	2	4	4	1.1327590727312
648.4835	235.063520530515	3.93030562783314	0.352946956499559	11.1356835792351	8.40973056913772e-29	4.11992700582057e-25	NA	NA	NA	NA	NA	NA	NA	NA	0	2	3	4	0.956317760574233
492.0967	248.222665033739	4.01027967420025	0.360214034189406	11.1330467265792	8.6623172098807e-29	4.24366920112055e-25	NA	NA	NA	NA	NA	NA	NA	NA	2	2	1	4	0.988982540793628
343.0413	430.164567302628	4.81447082092276	0.432595431863576	11.129268749285	9.03738316865051e-29	4.42741401432188e-25	NA	NA	NA	NA	NA	NA	NA	NA	2	2	3	4	1.45662621574539
762.1698	319.434767586467	-5.86369686609644	0.527202826537266	-11.1222788857373	9.77429319442517e-29	4.78842623594889e-25	NA	NA	NA	NA	NA	NA	NA	NA	0	2	4	4	-1.52445472821827
741.2776	262.807648899205	4.09517791650666	0.368269261317239	11.1200644383375	1.0019959647431e-28	4.90877823127644e-25	NA	NA	NA	NA	NA	NA	NA	NA	2	2	4	4	1.0269348217776
858.5478	162.979861312262	-4.85571071909613	0.436692254606309	-11.1192966394004	1.01065600386209e-28	4.95120376292038e-25	NA	NA	NA	NA	NA	NA	NA	NA	0	2	2	4	-1.17824532793322
610.2641	228.181994381028	-5.36278184090169	0.48236296915283	-11.1177312187134	1.02854315020854e-28	5.03883289287164e-25	NA	NA	NA	NA	NA	NA	NA	NA	0	2	4	4	-1.31064209691356
475.2404	179.961903488756	-5.00516767860957	0.450308579300497	-11.1149729511806	1.06082777310934e-28	5.19699526046267e-25	NA	NA	NA	NA	NA	NA	NA	NA	2	2	4	4	-1.21169914000503
375.0553	421.422039245478	4.78592911721377	0.430584888762684	11.1149490892875	1.06111140997173e-28	5.19838479745148e-25	NA	NA	NA	NA	NA	NA	NA	NA	0	2	2	4	1.42714656080736
523.1006	368.082888498216	4.58844327246142	0.412834912288019	11.1144749048264	1.06676348158884e-28	5.22607429630371e-25	Trifolirhizin_6-monoacetate,Echioidinin_2-(6-acetylglucoside),Acacetin_7-(2-acetylglucoside),Acacetin_7-(6-acetylglucoside),Isoswertisin_2-acetate	1	C24H24O11	[M+Cl]-	488.131865	523.1012666	-1.216399272	LMPK12070035,LMPK12110121,LMPK12110452,LMPK12110457,LMPK12110975	2	2	4	4	1.28528452690552
251.0776	848.920190000123	5.80271391962797	0.522485471191136	11.1059813900648	1.17321369608888e-28	5.74757389713943e-25	NA	NA	NA	NA	NA	NA	NA	NA	2	2	4	4	2.08483020885859
291.0125	586.526351330419	5.2647938225705	0.474459326233912	11.0964070710983	1.30588647920842e-28	6.39753786164203e-25	NA	NA	NA	NA	NA	NA	NA	NA	0	2	4	4	1.77257920427533
319.022	472.997814081903	-6.44174948757301	0.580614143288573	-11.0947167960588	1.33080844905616e-28	6.51963059192612e-25	NA	NA	NA	NA	NA	NA	NA	NA	2	2	4	4	-1.86038472999304
437.2349	311.532976283492	-5.82643057263387	0.525531514911182	-11.0867386775436	1.45495919734616e-28	7.12784510779886e-25	NA	NA	NA	NA	NA	NA	NA	NA	2	2	4	4	-1.50568390024207
604.2026	252.946772716414	-5.51668064436935	0.497679185550533	-11.0848128765256	1.48660924937479e-28	7.28289871268711e-25	NA	NA	NA	NA	NA	NA	NA	NA	2	2	4	4	-1.36657619834176
377.214	563.073601931768	-6.69689743878747	0.604173749018483	-11.0843899617734	1.49365069291256e-28	7.31739474457861e-25	NA	NA	NA	NA	NA	NA	NA	NA	0	2	2	4	-2.00830787354726
519.0009	282.062849773301	4.19858919324032	0.379067553639574	11.0760975264911	1.63859985829016e-28	8.0275007057635e-25	NA	NA	NA	NA	NA	NA	NA	NA	0	2	2	4	1.08770747675176
524.9955	162.753403937435	-4.85232567388071	0.438183015195828	-11.0737420338216	1.68226041987553e-28	8.24139379697022e-25	NA	NA	NA	NA	NA	NA	NA	NA	0	2	3	4	-1.17625995291437
628.9979	384.909091769517	-6.13876098485088	0.554866154757444	-11.063498705439	1.88594458870225e-28	9.23924254005234e-25	NA	NA	NA	NA	NA	NA	NA	NA	0	2	2	4	-1.67002161872015
663.5046	350.643678257994	4.51744437797327	0.408362655386948	11.062334712494	1.91058508640476e-28	9.35995633829694e-25	NA	NA	NA	NA	NA	NA	NA	NA	1	2	4	4	1.25089736182941
625.191	507.246550116315	5.05481317733323	0.457078634883498	11.0589574562408	1.98390018961787e-28	9.71912702893794e-25	NA	NA	NA	NA	NA	NA	NA	NA	2	2	4	4	1.61093386563183
374.973	957.995666800148	5.97799532341117	0.541512292032973	11.0394452930482	2.46550497246719e-28	1.20785088601168e-24	NA	NA	NA	NA	NA	NA	NA	NA	2	2	4	4	2.20889054816501
379.0237	231.510097050136	-5.38396433181081	0.488513635950521	-11.0211137122816	3.02295483724001e-28	1.48094557476388e-24	,Herbacetin_8-acetate,Wharangin,Benthamianin	1	C17H12O8	[M+Cl]-	344.05322	379.0226216	2.862625971	LMPK12113020,LMPK12113026,LMPK12113165,LMPK12113260,LMPK12113388	1	2	2	4	-1.31298942130762
483.2104	234.462283679638	3.92665110252001	0.35663797379246	11.0101878966065	3.41291197652654e-28	1.67198557730035e-24	PA(19:3(10Z,13Z,16Z)/0:0)	1	C22H39O7P	[M+(37Cl)]-	446.243343	483.2097946	1.315991536	LMGP10050004	2	2	4	4	0.953967655778384
475.1287	286.077172910285	-5.69957882871405	0.517700885553583	-11.0094052140155	3.44268956912331e-28	1.68657361991351e-24	NA	NA	NA	NA	NA	NA	NA	NA	2	2	4	4	-1.4410283638642
445.0682	335.14761982099	-5.93412704118897	0.539939215167771	-10.990361274917	4.25220600588367e-28	2.08315572228241e-24	NA	NA	NA	NA	NA	NA	NA	NA	2	2	4	4	-1.55698861246811
341.2163	7907.50089531134	-2.17322005511463	0.197911464669527	-10.9807688945331	4.72881623017426e-28	2.31664707116237e-24	NA	NA	NA	NA	NA	NA	NA	NA	1	2	4	4	-0.805540237981883
629.9807	370.778633535263	-6.08323703964427	0.554334181094431	-10.9739526212041	5.09933750694005e-28	2.49816544464993e-24	NA	NA	NA	NA	NA	NA	NA	NA	0	2	2	4	-1.63125248399508
481.1136	296.668192862728	4.27075044737404	0.389297091620782	10.9704144708438	5.30287530628513e-28	2.59787861254908e-24	NA	NA	NA	NA	NA	NA	NA	NA	2	2	4	4	1.12431285033138
439.2159	489.329107057105	-6.49095861176935	0.592121794726676	-10.9622018131685	5.80691037013546e-28	2.84480539032936e-24	NA	NA	NA	NA	NA	NA	NA	NA	0	2	3	4	-1.88036445419868
679.4888	560.321633396205	5.19839373653908	0.474449669767911	10.9566811145258	6.17215535656886e-28	3.02373890918309e-24	NA	NA	NA	NA	NA	NA	NA	NA	2	2	4	4	1.71147686824764
291.0019	500.290793602862	-6.52338043052698	0.595584642822633	-10.9529023441756	6.43520158518957e-28	3.15260525658437e-24	NA	NA	NA	NA	NA	NA	NA	NA	2	2	4	4	-1.91027791161505
382.0524	419.247248703111	4.77758939045448	0.436301119784951	10.9502111587734	6.62928950834646e-28	3.24768893013893e-24	NA	NA	NA	NA	NA	NA	NA	NA	2	2	4	4	1.42303520690031
371.0529	419.871947315697	-6.26613782645654	0.573133291642058	-10.9331248382095	8.00436489820174e-28	3.92133836362903e-24	NA	NA	NA	NA	NA	NA	NA	NA	0	2	3	4	-1.76310457427171
518.0001	255.985108380699	4.05610528495015	0.371271495158749	10.9249035755245	8.76334292849602e-28	4.2931617006702e-24	NA	NA	NA	NA	NA	NA	NA	NA	1	2	4	4	1.00777722879307
419.0769	571.735018881749	-6.71857047872612	0.615081092062043	-10.9230645608082	8.94265432026938e-28	4.38100635149997e-24	NA	NA	NA	NA	NA	NA	NA	NA	2	2	4	4	-2.03120705377941
392.0548	283.021998462945	-5.68319430368343	0.520351638102133	-10.9218341743126	9.06464894251687e-28	4.44077151693902e-24	NA	NA	NA	NA	NA	NA	NA	NA	2	2	1	4	-1.43266617497849
632.1168	572.366458330064	5.23088870334997	0.479488212897075	10.9093165643111	1.04035522502215e-27	5.0967002473835e-24	NA	1	C26H29O16	[M+Cl]-	597.145565	632.1149666	2.961170197	LMPK12010261,LMPK12010279	1	2	4	4	1.74689505996734
522.1681	269.505260173928	-5.61031857165892	0.514309743349154	-10.908443101087	1.05039837748362e-27	5.14590165129225e-24	NA	NA	NA	NA	NA	NA	NA	NA	2	2	4	4	-1.40549131875242
523.2871	180.56219815515	-5.00888600900089	0.459922677089097	-10.89071328403	1.27636651376874e-27	6.25291955095308e-24	NA	NA	NA	NA	NA	NA	NA	NA	2	2	4	4	-1.21377050703092
484.0452	268.597196227996	4.12441679967286	0.379157096477013	10.8778573261464	1.4697720118533e-27	7.20041308606933e-24	NA	NA	NA	NA	NA	NA	NA	NA	2	2	4	4	1.04134063730731
332.0035	353.456536742786	-6.0121688502457	0.553095280596336	-10.8700418556519	1.60127372028978e-27	7.84463995569965e-24	NA	NA	NA	NA	NA	NA	NA	NA	1	2	4	4	-1.59656401700967
385.0216	249.932611213088	-5.49769059292769	0.505774343491186	-10.8698487056086	1.60466722482227e-27	7.86126473440428e-24	NA	NA	NA	NA	NA	NA	NA	NA	2	2	2	4	-1.35654140926626
375.0653	247.4138516184	-5.48255994171901	0.504394082699126	-10.869596075316	1.60911652087733e-27	7.88306183577804e-24	NA	NA	NA	NA	NA	NA	NA	NA	2	2	4	4	-1.35157484143814
806.344	316.907971493243	4.3674492607526	0.401906439384153	10.8668307664961	1.65862600802699e-27	8.12560881332424e-24	NA	NA	NA	NA	NA	NA	NA	NA	0	2	3	4	1.17427920358001
643.0064	963.361193314954	-7.4781981153172	0.688680814537355	-10.8587286845517	1.81254947728236e-27	8.8796798892063e-24	NA	NA	NA	NA	NA	NA	NA	NA	1	2	4	4	-2.54453868224882
714.5622	162.835429825462	-4.85167524980006	0.446940302053445	-10.8553093724358	1.88168518808524e-27	9.2183757364296e-24	NA	NA	NA	NA	NA	NA	NA	NA	1	2	2	4	-1.17329055439634
451.2449	333.475963955672	4.44271270166483	0.409388312943757	10.8520750622287	1.94948472540157e-27	9.5505256697423e-24	NA	NA	NA	NA	NA	NA	NA	NA	1	2	4	4	1.21897184349902
322.9926	358.475909857876	-6.0328893845082	0.556098414622204	-10.8486002223307	2.02502755799321e-27	9.92061000660872e-24	NA	NA	NA	NA	NA	NA	NA	NA	0	2	4	4	-1.60911939914857
301.1044	579.007410575502	5.24528579903856	0.483907559487962	10.8394376078538	2.23842842842027e-27	1.09660608708309e-23	NA	NA	NA	NA	NA	NA	NA	NA	0	2	2	4	1.75610108926506
427.0761	454.411985250381	-6.38185106657989	0.58901290894268	-10.8348237698827	2.35418259600436e-27	1.15331405378253e-23	NA	NA	NA	NA	NA	NA	NA	NA	2	2	4	4	-1.8251367666306
523.0328	177.852536226721	-4.98554549076495	0.460779773474042	-10.8198010801918	2.77378743060702e-27	1.35887846225438e-23	NA	NA	NA	NA	NA	NA	NA	NA	0	2	2	4	-1.20654333482154
338.1282	391.820079255216	-6.16388685626138	0.569793553295201	-10.8177546422116	2.8364115134361e-27	1.38955800043234e-23	NA	NA	NA	NA	NA	NA	NA	NA	0	2	2	4	-1.69038615474431
588.1366	391.854810780941	4.67864611437843	0.432570004974208	10.8159281979281	2.89348639920533e-27	1.41751898697069e-23	NA	NA	NA	NA	NA	NA	NA	NA	2	2	4	4	1.36405461038629
439.0485	457.012308035677	4.90316090589336	0.453577741877463	10.8099680676526	3.08777533416502e-27	1.51270113620744e-23	NA	NA	NA	NA	NA	NA	NA	NA	0	2	3	4	1.51500258975344
517.3645	232.11039171653	-5.3867126877245	0.498520228857633	-10.8054044267536	3.24523768532775e-27	1.58984194204206e-23	NA	NA	NA	NA	NA	NA	NA	NA	2	2	4	4	-1.31416580121096
688.0114	1779.83540985415	-8.36741439860557	0.77454521098407	-10.8030032074882	3.33125946673081e-27	1.63198401275142e-23	NA	NA	NA	NA	NA	NA	NA	NA	2	2	4	4	-3.00864538904318
611.246	297.88732575455	4.27815829047278	0.396546375488835	10.7885446820664	3.89915025128967e-27	1.91019370810681e-23	NA	NA	NA	NA	NA	NA	NA	NA	0	2	4	4	1.13087515982463
589.1717	258.015355732172	4.06722116461125	0.377009593955108	10.7881105144914	3.91761154260358e-27	1.9192378947215e-23	Chenodeoxycholic_acid_disulfate,Deoxycholic_acid_disulfate	1	C24H40O10S2	[M+(37Cl)]-	552.206294	589.1727456	-1.798284133	LMST05020025,LMST05020027	2	2	4	4	1.01191033381368
434.0961	385.936924842849	-6.14146217286037	0.569381576558312	-10.7861975618935	3.99999012966327e-27	1.95959516452204e-23	NA	NA	NA	NA	NA	NA	NA	NA	2	2	4	4	-1.67403923057097
215.1099	457.804306449837	4.90290917034669	0.45492033299014	10.777511609825	4.39617513323638e-27	2.1536861977725e-23	NA	NA	NA	NA	NA	NA	NA	NA	0	2	2	4	1.51344033208145
368.9833	3772.27070630828	1.37572000033956	0.127671883189966	10.7754343866973	4.49654616959195e-27	2.2028579684831e-23	NA	NA	NA	NA	NA	NA	NA	NA	2	2	4	4	0.428798988183842
520.184	263.240301094078	-5.57454922424608	0.517957165281183	-10.7625680228206	5.17087780966404e-27	2.53321303895441e-23	NA	NA	NA	NA	NA	NA	NA	NA	2	2	4	4	-1.38577144129938
381.2007	296.71621380686	-5.75260312185973	0.534638837175407	-10.759792820611	5.32898363310263e-27	2.61066908185698e-23	NA	NA	NA	NA	NA	NA	NA	NA	1	2	4	4	-1.47700532812832
630.9813	510.52988375767	-6.55224842244157	0.609223699048046	-10.7550780323876	5.60865296161458e-27	2.74767908589498e-23	NA	NA	NA	NA	NA	NA	NA	NA	2	2	4	4	-1.91959445569363
390.0642	414.006147571365	4.75878926758341	0.442693650745288	10.7496216843676	5.95051740592359e-27	2.91515847716197e-23	NA	NA	NA	NA	NA	NA	NA	NA	2	2	4	4	1.40415960581879
315.1248	691.190244180562	5.50404395743828	0.512380879619824	10.7420947509247	6.45626092786284e-27	3.16292222856001e-23	NA	NA	NA	NA	NA	NA	NA	NA	0	2	2	4	1.90415779074653
396.2006	28117.380436793	-2.70064130829399	0.251447914921755	-10.7403607189758	6.57868403838669e-27	3.22289731040564e-23	NA	NA	NA	NA	NA	NA	NA	NA	2	2	4	4	-0.914791620237908
661.4577	318.604572269136	4.37635076785705	0.407852118152248	10.7302391555152	7.34059488719991e-27	3.59615743523924e-23	NA	NA	NA	NA	NA	NA	NA	NA	2	2	4	4	1.17725206037493
377.0917	270.778433803857	-5.61642355204151	0.523724372903393	-10.7240064480969	7.85264361971484e-27	3.8470101092983e-23	NA	NA	NA	NA	NA	NA	NA	NA	0	2	2	4	-1.40816224816018
491.3717	198.907407225517	-5.1542002255893	0.480872036437887	-10.7184444821737	8.33940154090357e-27	4.08547281488866e-23	NA	NA	NA	NA	NA	NA	NA	NA	2	2	4	4	-1.24764737292711
660.9712	290.237485523541	-5.71958458450017	0.533978254239173	-10.7112687437985	9.01181933496713e-27	4.4148902922004e-23	NA	NA	NA	NA	NA	NA	NA	NA	2	2	4	4	-1.4537638687378
615.6676	429.179001787915	4.8107969981824	0.449173310169359	10.7103358308812	9.10309863564286e-27	4.45960802160144e-23	NA	NA	NA	NA	NA	NA	NA	NA	0	2	4	4	1.4537638687378
227.0676	659.983947266643	5.43554547141206	0.50772799193181	10.7056249759459	9.57821440605501e-27	4.69236723752635e-23	NA	NA	NA	NA	NA	NA	NA	NA	2	2	4	4	1.86319372724794
481.1568	173.701665204349	-4.94901379480454	0.462350370363991	-10.7040333738856	9.74422895187229e-27	4.77369776352223e-23	NA	NA	NA	NA	NA	NA	NA	NA	2	2	4	4	-1.19632682414543
516.2817	242.174399679266	3.97372963210508	0.371289613466228	10.7025068517477	9.9061345869091e-27	4.85301533412677e-23	NA	NA	NA	NA	NA	NA	NA	NA	1	2	2	4	0.976911111396582
486.0193	613.26807019016	-6.82011091726957	0.637910022903212	-10.6913368224414	1.11748517851949e-26	5.47455988956696e-23	NA	NA	NA	NA	NA	NA	NA	NA	2	2	0	4	-2.08048779469466
500.0854	168.991512459598	-4.90708763046974	0.459412833469514	-10.6812158324162	1.2462856874247e-26	6.10555358269359e-23	NA	NA	NA	NA	NA	NA	NA	NA	0	2	2	4	-1.1902563903738
455.0064	781.385866746314	-7.17321241602181	0.671787149922983	-10.677805338855	1.2929210776773e-26	6.33402035954107e-23	NA	NA	NA	NA	NA	NA	NA	NA	2	2	4	4	-2.34045447902125
423.0285	331.054894015161	4.43233990908745	0.415179799067775	10.6757118699889	1.32240004346254e-26	6.478437812923e-23	NA	NA	NA	NA	NA	NA	NA	NA	1	2	4	4	1.21273417310417
374.263	361.404061785217	-6.04408913267076	0.56649477429107	-10.6692760586089	1.41726269940164e-26	6.94316996436862e-23	NA	NA	NA	NA	NA	NA	NA	NA	2	2	1	4	-1.61275365133049
435.026	468.533739001234	-6.42602260461091	0.602933856397532	-10.6579229818106	1.60133667873761e-26	7.84494838913555e-23	NA	NA	NA	NA	NA	NA	NA	NA	0	2	4	4	-1.85204466906177
310.9679	434.439385547774	-6.3149805450941	0.593978036109991	-10.6316734983189	2.12268837332229e-26	1.03990503409059e-22	NA	NA	NA	NA	NA	NA	NA	NA	2	2	4	4	-1.78221568197656
772.019	252.110579084308	-5.50938734031206	0.518697861649566	-10.6215732657757	2.36540459855748e-26	1.15881171283331e-22	NA	NA	NA	NA	NA	NA	NA	NA	2	2	4	4	-1.36279706242194
224.0156	338.580615247854	-5.94748978312421	0.560040436162511	-10.6197506449309	2.41204568540168e-26	1.18166118127828e-22	NA	NA	NA	NA	NA	NA	NA	NA	2	2	4	4	-1.56201313830287
367.0024	453.517728444078	4.89148041197894	0.460739043438403	10.6165962742702	2.49493055953144e-26	1.22226648111445e-22	NA	NA	NA	NA	NA	NA	NA	NA	0	2	4	4	1.50568390024207
244.0972	612.363165184065	5.32772973364116	0.502113544576111	10.6106074834904	2.66013851291491e-26	1.30320185747701e-22	NA	NA	NA	NA	NA	NA	NA	NA	0	2	4	4	1.80960551739664
634.9857	317.448439156473	-5.85204268322119	0.551693593052356	-10.6074146173125	2.75260346865705e-26	1.34850043929509e-22	NA	NA	NA	NA	NA	NA	NA	NA	0	2	3	4	-1.51656855379135
389.0803	278.530335717105	-5.65779832416074	0.534084584833503	-10.5934499605985	3.19591514541075e-26	1.56567882973673e-22	NA	NA	NA	NA	NA	NA	NA	NA	0	2	4	4	-1.42030761133021
493.1179	1690.90644109324	1.51590948845737	0.143101401846143	10.5932539367239	3.20261676797635e-26	1.56896195463162e-22	NA	NA	NA	NA	NA	NA	NA	NA	2	2	0	4	0.453421738570898
517.0425	1516.19355917023	1.73219045669917	0.163737902300405	10.5790439010338	3.72742311519192e-26	1.82606458413252e-22	NA	NA	NA	NA	NA	NA	NA	NA	0	2	4	4	0.492284556883896
588.8884	268.455297338352	-5.60284161099074	0.529927363459769	-10.572848275679	3.98213269083235e-26	1.95084680523877e-22	NA	NA	NA	NA	NA	NA	NA	NA	2	2	4	4	-1.40150362507236
200.1375	466.85068375591	4.93095674189547	0.466602865557392	10.5677806671956	4.20323699224571e-26	2.05916580250118e-22	NA	NA	NA	NA	NA	NA	NA	NA	0	2	3	4	1.54051785735602
636.1702	351.561866725787	4.51969077051361	0.428043698625956	10.5589471005462	4.61812605699528e-26	2.26241995532199e-22	NA	NA	NA	NA	NA	NA	NA	NA	0	2	2	4	1.25198363252197
513.9724	318.0528844254	4.37270140538797	0.414234227909315	10.5561083821042	4.75988313110425e-26	2.33186674592797e-22	NA	NA	NA	NA	NA	NA	NA	NA	0	2	4	4	1.17526900187059
838.9569	1139.40910594674	-7.72075588656649	0.731731475340338	-10.5513513450757	5.00716852860107e-26	2.45301186216166e-22	NA	NA	NA	NA	NA	NA	NA	NA	0	2	4	4	-2.61351072899746
829.0114	184.240534138611	-5.03745902598437	0.477497729791216	-10.549702567564	5.09581516981329e-26	2.49643985169153e-22	NA	NA	NA	NA	NA	NA	NA	NA	2	2	4	4	-1.22001607535826
852.4989	193.271365735251	-5.1117811484443	0.48488009636042	-10.5423612699594	5.50978353459599e-26	2.69924295359858e-22	NA	NA	NA	NA	NA	NA	NA	NA	2	2	4	4	-1.23690809043774
840.0889	136.761185711575	-4.58275956652988	0.434893476386125	-10.5376599451702	5.79222038459772e-26	2.83760876641442e-22	NA	NA	NA	NA	NA	NA	NA	NA	0	2	4	4	-1.1289952520109
660.9351	1509.36668943591	-8.12811258402197	0.771904415812401	-10.5299469954028	6.28698718557795e-26	3.07999502221464e-22	NA	NA	NA	NA	NA	NA	NA	NA	2	2	4	4	-2.78234034572709
325.033	989.332018886054	-7.51571224680826	0.713949879537352	-10.5269465857723	6.49057861343182e-26	3.17973446272025e-22	NA	NA	NA	NA	NA	NA	NA	NA	0	2	4	4	-2.55738900840713
203.0299	425.415230939969	4.79503374895471	0.455933986979521	10.5169473781083	7.21741383047115e-26	3.53581103554782e-22	NA	NA	NA	NA	NA	NA	NA	NA	2	2	0	4	1.43405291894168
386.3104	474.236132681987	4.95367025203096	0.471175675735453	10.5134252618173	7.49219308256479e-26	3.67042539114849e-22	NA	NA	NA	NA	NA	NA	NA	NA	0	2	4	4	1.55532247394287
276.989	732.792675669961	-7.07911843133707	0.673549655535965	-10.5101656175653	7.75572274245716e-26	3.79952857152976e-22	NA	NA	NA	NA	NA	NA	NA	NA	0	2	4	4	-2.26977446753122
363.0793	553.601639669159	5.17915846316313	0.492998738725536	10.5054192969173	8.15595391807307e-26	3.995601824464e-22	NA	NA	NA	NA	NA	NA	NA	NA	2	2	4	4	1.6966343744371
625.1188	252.151592028321	-5.5090319442785	0.524510276415125	-10.5031916284484	8.35079466758581e-26	4.09105430765029e-22	NA	NA	NA	NA	NA	NA	NA	NA	2	2	4	4	-1.36154166593571
235.0615	524.156235599885	-6.58980343064297	0.627474988738061	-10.5020973726713	8.44818532074588e-26	4.13876598863341e-22	NA	1	C10H8O3	[M+Hac-H]-	176.047345	235.0611986	1.304341175	LMFA01030714	2	2	4	4	-1.93228165688319
329.1905	717.530284865675	5.55792478265647	0.529258872796205	10.5013351090225	8.51669252573727e-26	4.17232766835869e-22	NA	NA	NA	NA	NA	NA	NA	NA	0	2	2	4	1.94859124047776
420.1311	429.752099672751	-6.29846710744988	0.600007342554596	-10.4973167172146	8.88704456806942e-26	4.35376313389721e-22	NA	NA	NA	NA	NA	NA	NA	NA	0	2	3	4	-1.77257920427533
371.1938	207.909615898966	-5.21968891396946	0.497347017054119	-10.495064281046	9.10157444565019e-26	4.45886132092403e-22	NA	NA	NA	NA	NA	NA	NA	NA	2	2	4	4	-1.26292859107834
687.0703	713.733574692045	-7.04063741890324	0.67136885251585	-10.4869884751423	9.91379575297172e-26	4.85676853938084e-22	NA	NA	NA	NA	NA	NA	NA	NA	1	2	3	4	-2.2506207856999
761.0245	186.991209011054	-5.05948587362027	0.48290447470035	-10.4771981596562	1.09953012922706e-25	5.38659810308337e-22	NA	NA	NA	NA	NA	NA	NA	NA	1	2	4	4	-1.22630959911434
607.0157	252.056140861451	-5.50830669232839	0.526026163674064	-10.4715450917028	1.16722081880293e-25	5.71821479131555e-22	NA	NA	NA	NA	NA	NA	NA	NA	0	2	3	4	-1.36028841160666
311.0384	389.494589472372	4.66754261923379	0.446196397417024	10.4607357797006	1.30835689484743e-25	6.40964042785758e-22	NA	NA	NA	NA	NA	NA	NA	NA	2	2	0	4	1.35405395033206
690.9703	795.767123440093	-7.19898419265646	0.688208185681936	-10.4604745227247	1.31196959494404e-25	6.42733904563085e-22	NA	NA	NA	NA	NA	NA	NA	NA	0	2	4	4	-2.35609710414104
298.8745	492.580641741113	-6.49859624044906	0.621463065522406	-10.4569307509631	1.36196113996115e-25	6.67224762466968e-22	NA	NA	NA	NA	NA	NA	NA	NA	2	2	4	4	-1.88621322072617
361.0637	470.411065151091	4.94161638939702	0.472804252376907	10.451717311243	1.43895710279791e-25	7.04945084660696e-22	NA	NA	NA	NA	NA	NA	NA	NA	0	2	4	4	1.54705584641771
597.149	620.415693749057	-6.83611297786423	0.654133066597363	-10.4506457889738	1.45530866715452e-25	7.12955716039001e-22	NA	NA	NA	NA	NA	NA	NA	NA	2	2	4	4	-2.09809878069747
707.5632	156.825252893095	-4.7916427713284	0.459122387624924	-10.4365260777544	1.68878056669895e-25	8.27333599625814e-22	NA	NA	NA	NA	NA	NA	NA	NA	0	2	4	4	-1.16542229683859
515.0861	295.070677100333	-5.742788497582	0.550369446563299	-10.4344246095818	1.72656583247886e-25	8.45844601331394e-22	NA	NA	NA	NA	NA	NA	NA	NA	1	2	4	4	-1.46965690036718
402.1509	246.000230189628	-5.47176551565155	0.524502971017113	-10.4322869802639	1.76586083525405e-25	8.65095223190957e-22	NA	NA	NA	NA	NA	NA	NA	NA	0	2	2	4	-1.34787167934387
241.0933	1774.02014359758	6.86741280784069	0.658416272310402	10.430199095388	1.80509670723039e-25	8.84316876872168e-22	NA	NA	NA	NA	NA	NA	NA	NA	2	2	4	4	2.55738900840713
490.3465	209.564594196377	-5.23120435128338	0.502176373972729	-10.4170658406313	2.07248453606173e-25	1.01531017421664e-21	NA	NA	NA	NA	NA	NA	NA	NA	2	2	2	4	-1.27068100795964
657.1259	333.739490488682	4.44226103601368	0.426528740482614	10.414916075731	2.11984469460273e-25	1.03851191588588e-21	NA	NA	NA	NA	NA	NA	NA	NA	0	2	4	4	1.21792893914204
351.1982	500.159787394905	-6.52077967750566	0.62650752803647	-10.4081425772207	2.27619320234795e-25	1.11510704983026e-21	NA	NA	NA	NA	NA	NA	NA	NA	0	2	2	4	-1.90720892168715
480.9543	2804.96317727968	-9.02368837152756	0.867295054286753	-10.4044042761762	2.36732131718058e-25	1.15975071328676e-21	NA	NA	NA	NA	NA	NA	NA	NA	1	2	4	4	-3.11620394913981
518.9557	291.602410926719	4.24542549052231	0.40811123630389	10.4026184845375	2.4121203930973e-25	1.18169778057837e-21	NA	NA	NA	NA	NA	NA	NA	NA	2	2	4	4	1.11594608239809
401.0248	360.931526746307	-6.04095946191736	0.580759876716535	-10.4018195886248	2.43243283839502e-25	1.19164884752972e-21	NA	NA	NA	NA	NA	NA	NA	NA	2	2	1	4	-1.61093386563183
664.0214	376.680671129401	-6.10397943545557	0.586852943035218	-10.4012078458457	2.44810130910652e-25	1.19932483133129e-21	NA	NA	NA	NA	NA	NA	NA	NA	2	2	4	4	-1.65032701048775
636.1604	775.730643923744	-7.16157001153683	0.690114793895394	-10.377360512898	3.14346017617065e-25	1.539981140306e-21	NA	NA	NA	NA	NA	NA	NA	NA	2	2	0	4	-2.31078596892248
649.218	715.529737895783	-7.04383832859388	0.679921013157166	-10.3597891406331	3.77793956017336e-25	1.85081259052893e-21	NA	NA	NA	NA	NA	NA	NA	NA	2	2	4	4	-2.25691370754753
483.1066	220.54442681642	-5.3076936870119	0.512344704690133	-10.3596146079464	3.78483928414369e-25	1.85419276530199e-21	NA	NA	NA	NA	NA	NA	NA	NA	2	2	4	4	-1.29555747092994
656.2895	286.994711114786	4.21988061132032	0.407417554151241	10.3576308097756	3.86414692407279e-25	1.89304557810326e-21	NA	NA	NA	NA	NA	NA	NA	NA	0	2	4	4	1.0985346753497
654.0995	291.18643579468	4.24303750621704	0.409731642357479	10.3556500586672	3.94497536711668e-25	1.93264343235046e-21	NA	NA	NA	NA	NA	NA	NA	NA	2	2	4	4	1.11409738239034
928.6023	132.932960338387	-4.53803381103178	0.438323580758773	-10.3531591961721	4.04900178343487e-25	1.98360597370474e-21	NA	NA	NA	NA	NA	NA	NA	NA	2	2	4	4	-1.12244677576806
355.1293	527.971035694231	-6.59981173360531	0.637726783098642	-10.3489643347541	4.23037089850143e-25	2.07245870317585e-21	NA	NA	NA	NA	NA	NA	NA	NA	0	2	3	4	-1.9387437022282
497.0967	348.862793563988	4.50765661799705	0.435633410813883	10.3473620390491	4.30175277920629e-25	2.10742868653316e-21	Oxytetracycline	1	C22H24N2O9	[M+K-2H]-	460.148183	497.0967896	-0.198150546	LMPK07000005	0	2	4	4	1.24333444695748
697.5428	211.219572493788	-5.24263178677528	0.507006837889624	-10.3403571608567	4.62809407408847e-25	2.26730328689594e-21	NA	NA	NA	NA	NA	NA	NA	NA	2	2	4	4	-1.27179474565708
725.0667	240.183726549015	3.95843660639073	0.383529176866616	10.3210833624984	5.65810825017144e-25	2.77190723175899e-21	NA	NA	NA	NA	NA	NA	NA	NA	2	2	4	4	0.968941967464898
725.77	240.345653933773	3.95699201036557	0.383673750378207	10.3134290695284	6.12751615302512e-25	3.00187016336701e-21	NA	NA	NA	NA	NA	NA	NA	NA	2	2	4	4	0.968148435359217
382.0045	285.286713017635	-5.69200982573861	0.552826875120953	-10.2961887019209	7.33084717278494e-25	3.59138202994734e-21	NA	NA	NA	NA	NA	NA	NA	NA	0	2	2	4	-1.43683471039256
439.0588	442.249060233901	4.85306571308149	0.471615824009615	10.2902944855017	7.79376438945262e-25	3.81816517439284e-21	NA	NA	NA	NA	NA	NA	NA	NA	2	2	4	4	1.47848462044999
589.0713	515.549993980245	-6.56470687529797	0.63804504154875	-10.2887828410408	7.91707927278009e-25	3.87857713573497e-21	NA	NA	NA	NA	NA	NA	NA	NA	2	2	3	4	-1.92589930654699
422.2161	5189.10893172291	-2.65403318945665	0.258161405755191	-10.2805188160984	8.62619909528088e-25	4.22597493677811e-21	NA	NA	NA	NA	NA	NA	NA	NA	0	2	3	4	-0.902787644799726
477.6742	263.030764645798	4.09118378127029	0.398346059179168	10.2704261458004	9.57806285095098e-25	4.69229299068089e-21	NA	NA	NA	NA	NA	NA	NA	NA	2	2	4	4	1.02357607634602
418.1822	24527.4347101671	-3.14828971558366	0.306613000646759	-10.2679589872013	9.82614789427433e-25	4.81382985340499e-21	NA	NA	NA	NA	NA	NA	NA	NA	2	2	0	4	-0.975312327867123
504.1927	230.384017859935	3.89620526211266	0.379498342651852	10.2667253693042	9.95257123500669e-25	4.87576464802978e-21	NA	NA	NA	NA	NA	NA	NA	NA	2	2	0	4	0.939204254603284
493.0451	265.691712482233	4.10410175942995	0.399856928568422	10.2639255848925	1.02455086267687e-24	5.01927467625398e-21	NA	NA	NA	NA	NA	NA	NA	NA	2	2	4	4	1.03114961540353
610.9956	254.829682603622	-5.52357914549628	0.538447427378924	-10.2583443891341	1.08551852948482e-24	5.31795527594611e-21	NA	NA	NA	NA	NA	NA	NA	NA	2	2	0	4	-1.37037495295743
646.0307	782.182521649376	-7.17315908527989	0.700221898961265	-10.244122750118	1.25760510982784e-24	6.16100743304659e-21	NA	NA	NA	NA	NA	NA	NA	NA	2	2	4	4	-2.33284304367753
323.3069	565.952416648693	5.2109294472809	0.508817008190203	10.2412642726223	1.29532510053606e-24	6.34579766752615e-21	NA	NA	NA	NA	NA	NA	NA	NA	0	2	2	4	1.72670627147785
477.058	161.808333859615	-4.83822017800127	0.472425755431498	-10.2412286425455	1.29580227229959e-24	6.34813533199567e-21	NA	NA	NA	NA	NA	NA	NA	NA	2	2	4	4	-1.17033146528087
476.0878	152.233418184943	-4.74491790838587	0.463412242769103	-10.2390862184235	1.32481679818247e-24	6.49027749429591e-21	NA	NA	NA	NA	NA	NA	NA	NA	2	2	4	4	-1.15471982346978
487.9956	235.658409928919	3.93161591811277	0.384259346275155	10.2316728434173	1.4302710479627e-24	7.00689786396926e-21	NA	NA	NA	NA	NA	NA	NA	NA	2	2	4	4	0.957887435739229
489.3072	153.233663593104	-4.75478588455711	0.465557928332811	-10.2130918521445	1.73254324455231e-24	8.48772935506178e-21	NA	NA	NA	NA	NA	NA	NA	NA	1	2	3	4	-1.15859628162693
296.187	26302.4618339361	-2.2277623369887	0.218177699173578	-10.2107701448274	1.77450713700073e-24	8.69331046416658e-21	NA	NA	NA	NA	NA	NA	NA	NA	2	2	4	4	-0.812426384141484
591.0299	324.702167905316	4.40217660838	0.431163454770826	10.2099947471658	1.78874520680806e-24	8.7630627681527e-21	NA	NA	NA	NA	NA	NA	NA	NA	2	2	4	4	1.1942984550355
648.047	741.754608506882	-7.09574770134312	0.695012616488506	-10.2095235870592	1.79745199867452e-24	8.80571734150646e-21	NA	NA	NA	NA	NA	NA	NA	NA	2	2	4	4	-2.2830219807616
495.057	186.995929806497	-5.05799299831383	0.49552792086195	-10.2072815382747	1.83946256390346e-24	9.01152710056306e-21	NA	NA	NA	NA	NA	NA	NA	NA	2	2	4	4	-1.22525730639164
480.9159	351.041124696676	4.51628326728209	0.442887452128992	10.1973610802744	2.03732907300463e-24	9.98087512864969e-21	NA	NA	NA	NA	NA	NA	NA	NA	1	2	4	4	1.24656696688499
504.1823	153.983847649225	-4.76214057972704	0.46718463346119	-10.1932731486611	2.12487085169404e-24	1.04097423024491e-20	NA	NA	NA	NA	NA	NA	NA	NA	2	2	4	4	-1.16054105546287
524.3201	171.115042107961	-4.92310318855064	0.483536868657325	-10.1814432521371	2.39975411665408e-24	1.17563954174883e-20	NA	NA	NA	NA	NA	NA	NA	NA	2	2	0	4	-1.19126508229475
428.3019	890.163829372967	5.86844443555534	0.576473088574473	10.1799104795457	2.43785541850072e-24	1.1943053695235e-20	NA	NA	NA	NA	NA	NA	NA	NA	0	2	2	4	2.12106980988064
590.1871	309.537943370097	-5.81258151546964	0.571618843640105	-10.168631737986	2.73726652639611e-24	1.34098687128145e-20	NA	NA	NA	NA	NA	NA	NA	NA	2	2	4	4	-1.49649415687377
402.0812	562.57765183212	5.2036338773634	0.512274732672908	10.1578968187876	3.05597394590842e-24	1.49712163610053e-20	NA	NA	NA	NA	NA	NA	NA	NA	0	2	2	4	1.71795500599422
692.2235	443.26485427381	-6.34253557701698	0.62451682233693	-10.1559082960861	3.11892294955898e-24	1.52796035298894e-20	NA	NA	NA	NA	NA	NA	NA	NA	2	2	4	4	-1.7969883084741
494.0562	204.108978190948	-5.19003697268615	0.511085549743259	-10.1549280258331	3.15042551482529e-24	1.54339345971291e-20	NA	NA	NA	NA	NA	NA	NA	NA	2	2	4	4	-1.25307138254775
623.2016	667.24576718977	-6.94121196580604	0.683662826737454	-10.1529755521894	3.21411348759775e-24	1.57459419757414e-20	NA	NA	NA	NA	NA	NA	NA	NA	2	2	4	4	-2.15523768810727
509.0176	181.017324227259	-5.00842197138894	0.49332661615497	-10.1523449320959	3.23495498165411e-24	1.58480444551235e-20	NA	NA	NA	NA	NA	NA	NA	NA	2	2	4	4	-1.21273417310417
846.955	651.628366122118	-6.9066286845642	0.680688713239387	-10.146530345267	3.43354095482095e-24	1.68209171376678e-20	NA	NA	NA	NA	NA	NA	NA	NA	2	2	4	4	-2.13540879606438
636.0434	571.349967633794	-6.71449771927542	0.662854230919101	-10.1296746797033	4.08004601267607e-24	1.99881454161001e-20	NA	NA	NA	NA	NA	NA	NA	NA	2	2	4	4	-2.02731612399934
498.9615	221.364329239437	3.83597530306544	0.378786156967212	10.1270208335451	4.19227895097873e-24	2.05379745808448e-20	NA	NA	NA	NA	NA	NA	NA	NA	2	2	0	4	0.914037515626966
476.0321	257.68617599288	4.06104897100893	0.401224826387323	10.1216293308046	4.42979109999658e-24	2.17015465988832e-20	NA	NA	NA	NA	NA	NA	NA	NA	2	2	0	4	1.00860247145706
610.048	395.785505846774	-6.17568460420509	0.610241575271119	-10.120065322428	4.50115113015874e-24	2.20511393866477e-20	NA	NA	NA	NA	NA	NA	NA	NA	0	2	3	4	-1.6966343744371
678.2963	353.325530534828	-6.00821458000336	0.594051319763405	-10.1139655449234	4.79050767783936e-24	2.3468697113735e-20	NA	NA	NA	NA	NA	NA	NA	NA	0	2	2	4	-1.59125935251089
516.9004	190.073971123565	-5.08215974252928	0.502725887961029	-10.109206357249	5.02900025810452e-24	2.4637072264454e-20	NA	NA	NA	NA	NA	NA	NA	NA	1	2	2	4	-1.2294746541043
636.9918	362.536787616304	-6.04620572154096	0.598164035926954	-10.1079392246834	5.0944571795723e-24	2.49577457227247e-20	NA	NA	NA	NA	NA	NA	NA	NA	1	2	4	4	-1.61457879358547
362.1947	2059.66156480082	-2.57212079074059	0.254613858981949	-10.1020455093253	5.41017487213844e-24	2.65044466986062e-20	NA	NA	NA	NA	NA	NA	NA	NA	1	2	4	4	-0.882087732278371
473.099	634.551609886238	-6.86768490780047	0.68009101492103	-10.0981850327752	5.62740124314767e-24	2.75686386901804e-20	NA	NA	NA	NA	NA	NA	NA	NA	1	2	2	4	-2.12106980988064
591.9915	1532.37852883403	-8.14875561979356	0.806972767776733	-10.0979313617285	5.64197386465955e-24	2.76400299629671e-20	NA	NA	NA	NA	NA	NA	NA	NA	2	2	4	4	-2.80698592367905
754.465	154.543129371604	-4.76705225758646	0.472413308700563	-10.0908508921963	6.0641555444593e-24	2.97082980123061e-20	NA	NA	NA	NA	NA	NA	NA	NA	0	2	3	4	-1.16249022856883
513.0305	528.77167428525	-6.6009748264547	0.654781166555071	-10.0811922572295	6.690925206909e-24	3.27788425886472e-20	NA	NA	NA	NA	NA	NA	NA	NA	0	2	4	4	-1.94200532291387
380.9141	374.185331826014	4.60919986785862	0.457296694143227	10.0792328632383	6.82569385374354e-24	3.34390741894896e-20	NA	NA	NA	NA	NA	NA	NA	NA	2	2	4	4	1.30713459146058
513.1056	223.799945188386	-5.32810276427507	0.529862145974057	-10.0556395748564	8.67562470720528e-24	4.25018854405987e-20	NA	NA	NA	NA	NA	NA	NA	NA	0	2	3	4	-1.30480515938242
383.1801	295.407485135844	-5.74266461608977	0.571299646159509	-10.0519309869945	9.00846413230915e-24	4.41324657841825e-20	NA	NA	NA	NA	NA	NA	NA	NA	2	2	4	4	-1.46819670288665
587.0703	190.305886401319	-5.0836300176153	0.50623070657694	-10.0421210163052	9.9511047867818e-24	4.8750462350444e-20	NA	NA	NA	NA	NA	NA	NA	NA	2	2	3	4	-1.2305324137595
499.0692	270.350195373514	4.13269427260892	0.411578241929362	10.0410902511173	1.00556515926936e-23	4.9262637152606e-20	NA	NA	NA	NA	NA	NA	NA	NA	2	2	4	4	1.04905545334578
681.0248	224.550129244507	-5.33305183173216	0.531125029756921	-10.0410478379694	1.00599766277067e-23	4.92838254991351e-20	NA	NA	NA	NA	NA	NA	NA	NA	0	2	4	4	-1.30713459146058
632.0148	845.862156843656	-7.2863363812925	0.726258755637083	-10.032700225281	1.09480868651309e-23	5.36346775522764e-20	NA	NA	NA	NA	NA	NA	NA	NA	0	2	4	4	-2.41592253043322
314.1909	952.282958028593	-1.89227318265398	0.188858510534968	-10.019528255803	1.25098612903861e-23	6.12858104616016e-20	NA	NA	NA	NA	NA	NA	NA	NA	2	2	4	4	-0.747813826196986
838.4834	125.340389405751	-4.44490591838468	0.443642756037949	-10.0191107775114	1.25628112378663e-23	6.15452122543072e-20	NA	NA	NA	NA	NA	NA	NA	NA	2	2	4	4	-1.10949220885366
594.1881	454.88599450426	-6.379984748436	0.636883393615224	-10.0175084048282	1.27681135190237e-23	6.25509881296971e-20	NA	NA	NA	NA	NA	NA	NA	NA	2	2	3	4	-1.82251756143064
525.0917	351.097845236194	-5.99842516919371	0.598954034315403	-10.0148339029886	1.31182073909646e-23	6.42660980083356e-20	NA	NA	NA	NA	NA	NA	NA	NA	1	2	2	4	-1.58774763271267
674.9866	206.746055822234	-5.20855142060366	0.520867577311349	-9.99976125887798	1.52764902822395e-23	7.48395258926913e-20	NA	NA	NA	NA	NA	NA	NA	NA	0	2	4	4	-1.25962924895009
679.0297	676.27556352839	-6.96024125827056	0.696476538674882	-9.99350426291908	1.62725220681302e-23	7.97190856117701e-20	NA	NA	NA	NA	NA	NA	NA	NA	2	2	4	4	-2.17068563495521
731.2028	269.265353977718	4.126452741328	0.413133276018219	9.98818778554654	1.71691814411541e-23	8.41118198802138e-20	NA	NA	NA	NA	NA	NA	NA	NA	2	2	4	4	1.04390533965642
482.9487	321.600047286329	-5.86841568849033	0.587658447036389	-9.98609943936864	1.75346288953634e-23	8.59021469583854e-20	NA	NA	NA	NA	NA	NA	NA	NA	0	2	2	4	-1.52923231426383
644.9607	2602.70750485306	-8.91452972473535	0.893146404863474	-9.98103969986647	1.84523012870162e-23	9.03978240050922e-20	NA	NA	NA	NA	NA	NA	NA	NA	2	2	4	4	-3.05801910983912
512.134	152.833712851336	-4.74932704417867	0.475838840259008	-9.98095708537269	1.84676728048575e-23	9.04731290709969e-20	NA	NA	NA	NA	NA	NA	NA	NA	2	2	4	4	-1.15568731021246
476.0377	216.975704386157	-5.28112946464868	0.529513329591586	-9.97355339236127	1.98979789985165e-23	9.74801991137323e-20	NA	NA	NA	NA	NA	NA	NA	NA	1	2	3	4	-1.28415143632411
486.2205	211.403634163628	3.76915926532491	0.378455659675829	9.95931536221027	2.29638615872825e-23	1.12499957916097e-19	NA	NA	NA	NA	NA	NA	NA	NA	2	2	4	4	0.89460983522006
643.1092	330.240052307998	4.42623760030795	0.444623478796241	9.95502444515839	2.39763945976864e-23	1.17460357134066e-19	NA	NA	NA	NA	NA	NA	NA	NA	2	2	4	4	1.20963295884104
457.1793	550.722635041936	-6.6600189887123	0.669209745609722	-9.9520651520762	2.47003357098111e-23	1.21006944642365e-19	NA	NA	NA	NA	NA	NA	NA	NA	2	2	3	4	-1.98285816532356
608.9439	217.803193534863	-5.28667133159869	0.531917093969371	-9.93890098952734	2.81920188966664e-23	1.38112700574769e-19	NA	NA	NA	NA	NA	NA	NA	NA	0	2	4	4	-1.28528452690552
637.0441	436.177126840697	-6.31793246953446	0.635822723435125	-9.93662578682452	2.88431887591346e-23	1.41302781731e-19	NA	NA	NA	NA	NA	NA	NA	NA	0	2	2	4	-1.78709664547591
600.9908	677.471432065734	-6.96260965428781	0.700761923208613	-9.93577051448196	2.90918028061231e-23	1.42520741947197e-19	NA	NA	NA	NA	NA	NA	NA	NA	2	2	0	4	-2.1759520607769
508.154	316.160099781368	4.35998741622099	0.438867872104712	9.93462427612087	2.9428326371341e-23	1.44169370893199e-19	NA	NA	NA	NA	NA	NA	NA	NA	0	2	4	4	1.17230305069047
426.2861	1271.83931154665	6.38506008072801	0.643325974499927	9.92507738505548	3.23851424102851e-23	1.58654812667987e-19	NA	NA	NA	NA	NA	NA	NA	NA	0	2	3	4	2.42521550334796
665.0508	219.7263792586	-5.29978732598065	0.53428237185476	-9.91945009823634	3.42638661956764e-23	1.67858680492619e-19	NA	NA	NA	NA	NA	NA	NA	NA	2	2	4	4	-1.29097489487065
518.1084	176.079977000195	-4.96507914032432	0.500565361940138	-9.918942695276	3.44384794490772e-23	1.68714110821029e-19	NA	NA	NA	NA	NA	NA	NA	NA	0	2	4	4	-1.20448996734946
516.0337	303.625087672225	4.30133949059606	0.433719789536849	9.91732356780235	3.5001584676344e-23	1.71472763329409e-19	NA	NA	NA	NA	NA	NA	NA	NA	2	2	0	4	1.14223955467069
293.174	1024.57871845986	-7.56451436907832	0.763840067499978	-9.90326992643462	4.02882422115799e-23	1.9737209859453e-19	NA	NA	NA	NA	NA	NA	NA	NA	2	2	4	4	-2.57067604964005
492.1526	154.238629796707	-4.76281762080993	0.481322153065706	-9.89528030337667	4.36386204693135e-23	2.13785601679167e-19	NA	NA	NA	NA	NA	NA	NA	NA	0	2	4	4	-1.16151509040131
847.7403	122.685902807663	-4.40954885696214	0.445644529596184	-9.89476716107747	4.38629918269829e-23	2.14884796960389e-19	NA	NA	NA	NA	NA	NA	NA	NA	0	2	4	4	-1.10217248611282
599.0177	802.30648495668	-7.20886786741743	0.729865942953303	-9.87697526787964	5.23904316236385e-23	2.56660724524205e-19	NA	NA	NA	NA	NA	NA	NA	NA	2	2	4	4	-2.37233842017922
756.991	147.682596420804	-4.69605361589978	0.475463904635686	-9.87678259088465	5.24912320154379e-23	2.5715454564363e-19	NA	NA	NA	NA	NA	NA	NA	NA	0	2	4	4	-1.14319325974464
592.9921	1484.06770757033	-8.10170125437597	0.821064309054757	-9.86731631740635	5.76873449360298e-23	2.8261030284161e-19	NA	NA	NA	NA	NA	NA	NA	NA	1	2	4	4	-2.73759426671648
353.0232	435.795322173215	-6.31634778272699	0.640286126214521	-9.8648830954222	5.91032570915588e-23	2.89546856491547e-19	NA	NA	NA	NA	NA	NA	NA	NA	0	2	4	4	-1.78465084908847
390.2259	212.574772011745	-5.24968795070271	0.532440392625823	-9.85967260074495	6.22520435158313e-23	3.04972761184057e-19	NA	NA	NA	NA	NA	NA	NA	NA	2	2	4	4	-1.27626555328106
681.9945	792.345043819083	-7.19056833571694	0.730366294161431	-9.84515358005777	7.19292858840114e-23	3.52381571545772e-19	NA	NA	NA	NA	NA	NA	NA	NA	0	2	4	4	-2.34820397126168
759.2528	316.0852722626	-5.84210781527492	0.593652285126842	-9.84095902878008	7.49925270338503e-23	3.67388389938833e-19	NA	NA	NA	NA	NA	NA	NA	NA	2	2	4	4	-1.51500258975344
644.1589	364.469414930927	-6.05276453641722	0.616736853688769	-9.81417682471056	9.78331910151114e-23	4.79284802783031e-19	NA	NA	NA	NA	NA	NA	NA	NA	0	2	4	4	-1.61824529914478
651.0351	254.070794064101	-5.51688822980772	0.562380050537048	-9.80989319329399	1.02076545235877e-22	5.00072995110562e-19	NA	NA	NA	NA	NA	NA	NA	NA	2	2	0	4	-1.3678402572851
380.8774	544.09401736889	-6.64172751658971	0.677387528908228	-9.80491555150778	1.07236665285912e-22	5.25352423235684e-19	NA	NA	NA	NA	NA	NA	NA	NA	1	2	2	4	-1.96887307223219
380.0578	294.202912115099	-5.73537871114317	0.58555383731817	-9.79479314389116	1.18539801534513e-22	5.8072648771758e-19	NA	NA	NA	NA	NA	NA	NA	NA	2	2	4	4	-1.45950054694444
398.951	1658.72412853558	-8.26257760626214	0.844184712509696	-9.78764183219824	1.27228503774237e-22	6.23292439989988e-19	NA	NA	NA	NA	NA	NA	NA	NA	0	2	2	4	-2.89327713824569
373.0037	456.395804207387	-6.38391005677472	0.652290937663466	-9.78690594666571	1.28157595273201e-22	6.27844059243413e-19	NA	NA	NA	NA	NA	NA	NA	NA	2	2	4	4	-1.8304130600541
652.959	1578.20909397406	-8.1905372536302	0.836951354530507	-9.78615687673357	1.2911023008001e-22	6.32511017161969e-19	NA	NA	NA	NA	NA	NA	NA	NA	1	2	4	4	-2.83346435842552
397.2036	4195.26697558525	-2.75800932090416	0.281907359796768	-9.78338885119019	1.32691688553807e-22	6.50056582225101e-19	NA	NA	NA	NA	NA	NA	NA	NA	0	2	2	4	-0.921602126412171
755.1807	263.614502895475	4.09261295130727	0.419097513553494	9.76530000525733	1.58641780119897e-22	7.77186080807375e-19	NA	NA	NA	NA	NA	NA	NA	NA	2	2	4	4	1.02609405018164
522.0495	149.16481845876	-4.71068790592546	0.482425643407883	-9.76458853357977	1.59759185786143e-22	7.82660251166312e-19	NA	NA	NA	NA	NA	NA	NA	NA	2	2	4	4	-1.14701852088584
653.4815	266.205482277475	-5.58631813244238	0.572184760236878	-9.76313687580514	1.62063314533638e-22	7.93948177900292e-19	NA	NA	NA	NA	NA	NA	NA	NA	2	2	4	4	-1.39228466516948
740.9801	2925.6739115554	-9.0829523883794	0.9313088537921	-9.75288955043803	1.79290929188534e-22	8.78346262094626e-19	NA	NA	NA	NA	NA	NA	NA	NA	2	2	3	4	-3.18734442162625
657.0222	414.222182396053	-6.24117036022051	0.640122308029339	-9.74996540807082	1.84531138331833e-22	9.04018046687647e-19	NA	NA	NA	NA	NA	NA	NA	NA	2	2	2	4	-1.74461653105321
647.9891	433.37673454084	-6.30768602966392	0.646991626893626	-9.74925449955009	1.85827859545052e-22	9.10370683911209e-19	NA	NA	NA	NA	NA	NA	NA	NA	0	2	4	4	-1.77979103783526
311.018	605.431632915896	-6.79776491347011	0.69729519659944	-9.74876199724502	1.86731484840235e-22	9.14797544232311e-19	NA	NA	NA	NA	NA	NA	NA	NA	1	2	4	4	-2.0676907819715
520.9851	294.934950096934	-5.73884788418743	0.588782802094517	-9.74696927928642	1.90057579432241e-22	9.31092081638548e-19	NA	NA	NA	NA	NA	NA	NA	NA	0	2	4	4	-1.46528566279087
673.0331	292.839008113741	-5.72822578532563	0.587949175548935	-9.74272271064503	1.98172186235969e-22	9.70845540370012e-19	NA	NA	NA	NA	NA	NA	NA	NA	0	2	4	4	-1.45662621574539
779.0146	513.036692288484	-6.55537661411993	0.673096041418011	-9.73914004947901	2.05284158526214e-22	1.00568709261992e-18	NA	NA	NA	NA	NA	NA	NA	NA	1	2	4	4	-1.92273732727896
783.5	119.112459581957	-4.36230713854814	0.447996840937783	-9.73736138276466	2.08908267692821e-22	1.02344160342713e-18	NA	NA	NA	NA	NA	NA	NA	NA	0	2	2	4	-1.09400775513221
646.9554	337.126717982553	-5.937036094905	0.610911271686925	-9.71832796358612	2.51883495199947e-22	1.23397724298454e-18	NA	NA	NA	NA	NA	NA	NA	NA	0	2	2	4	-1.55865908446828
330.0784	981.421955660665	6.0099792739426	0.618730654229711	9.71340151462953	2.6436433519675e-22	1.29512087812888e-18	NA	NA	NA	NA	NA	NA	NA	NA	2	2	3	4	2.23225883212827
475.1797	383.888963987859	4.64429658348345	0.478156739949679	9.71291669750847	2.65625181387347e-22	1.30129776361661e-18	NA	NA	NA	NA	NA	NA	NA	NA	2	2	4	4	1.3308297505376
499.0027	198.676229055246	-5.14679689605241	0.531013620162149	-9.69240091145082	3.24801959097896e-22	1.59120479762059e-18	NA	NA	NA	NA	NA	NA	NA	NA	2	2	4	4	-1.24333444695748
828.3256	205.452339513645	3.72538803668679	0.384378810099885	9.69197036568875	3.26174362390108e-22	1.59792820134914e-18	NA	NA	NA	NA	NA	NA	NA	NA	0	2	3	4	0.882087732278371
634.0305	662.36831608849	-6.92878194921621	0.715899236948326	-9.67843181220814	3.72383871873163e-22	1.82430858830663e-18	NA	NA	NA	NA	NA	NA	NA	NA	2	2	4	4	-2.14028756389928
586.7191	452.579251294034	4.88461839324081	0.504918194953934	9.67407877564494	3.8857533505798e-22	1.90363056644904e-18	NA	NA	NA	NA	NA	NA	NA	NA	1	2	4	4	1.49801701031217
773.2682	220.058466498667	-5.30072259752761	0.548476569051282	-9.66444675420947	4.26920369185503e-22	2.09148288863978e-18	NA	NA	NA	NA	NA	NA	NA	NA	0	2	3	4	-1.29211799603633
674.9966	1371.91393644378	-7.98726377018923	0.82661898278281	-9.66256998272667	4.34816439198516e-22	2.13016573563353e-18	NA	NA	NA	NA	NA	NA	NA	NA	2	2	3	4	-2.6977380618062
680.2126	319.513546894021	-5.85726469254177	0.606510043308689	-9.65732514599211	4.57657322269654e-22	2.24206322179904e-18	NA	NA	NA	NA	NA	NA	NA	NA	2	2	0	4	-1.5212888999214
493.1316	376.220606989208	4.61557615752801	0.478221054659435	9.65155363311009	4.84165621335049e-22	2.3719273789204e-18	NA	NA	NA	NA	NA	NA	NA	NA	2	2	4	4	1.31298942130762
901.5134	110.533068520003	-4.24518007471366	0.439844666196374	-9.65154383119959	4.84211909043608e-22	2.37215414240463e-18	NA	NA	NA	NA	NA	NA	NA	NA	2	2	4	4	-1.08323358032066
760.9408	319.090729282526	-5.85526295492022	0.606830651550272	-9.64892419320245	4.96740957649665e-22	2.43353395152571e-18	NA	NA	NA	NA	NA	NA	NA	NA	2	2	4	4	-1.51971168710174
622.0279	624.786528985309	-6.84337039141211	0.709404634365179	-9.64663897006537	5.07932234085995e-22	2.48836001478729e-18	NA	NA	NA	NA	NA	NA	NA	NA	2	2	4	4	-2.10260489338137
358.0349	384.679763506246	4.64529394486461	0.482405857926013	9.62943104554311	6.00611028264986e-22	2.94239342747017e-18	NA	NA	NA	NA	NA	NA	NA	NA	0	2	4	4	1.33324066158473
664.9221	426.438896497454	-6.28344790140442	0.652572440694393	-9.62873622845349	6.04685597176846e-22	2.96235474056937e-18	NA	NA	NA	NA	NA	NA	NA	NA	0	2	4	4	-1.76782205252724
693.5042	727.793637655081	5.57559667263552	0.579153801519952	9.62714335639811	6.14130088869863e-22	3.00862330537346e-18	NA	NA	NA	NA	NA	NA	NA	NA	2	2	4	4	1.95863144934603
319.0158	419.746399010667	-6.26015538325089	0.650358643538834	-9.62569721405891	6.22830927275838e-22	3.05124871272433e-18	NA	NA	NA	NA	NA	NA	NA	NA	2	2	4	4	-1.75842600997908
650.1766	1217.75384186242	-7.81432762875257	0.812075345572678	-9.62266330501868	6.41483047166353e-22	3.14262544806796e-18	NA	NA	NA	NA	NA	NA	NA	NA	2	2	4	4	-2.62892088670395
607.9654	682.58699345518	-6.97245864290519	0.724668201584925	-9.62158768337798	6.48227694934153e-22	3.17566747748242e-18	NA	NA	NA	NA	NA	NA	NA	NA	2	2	3	4	-2.19212405742348
874.561	112.237764244829	-4.2695774575754	0.443813226546546	-9.62021229245095	6.56954353379713e-22	3.21841937720721e-18	NA	NA	NA	NA	NA	NA	NA	NA	0	2	4	4	-1.08502053291987
808.5158	132.168613895938	-4.52536984802315	0.470975403408523	-9.60850569960201	7.36094507213732e-22	3.60612699084007e-18	NA	NA	NA	NA	NA	NA	NA	NA	0	2	3	4	-1.12058460166242
772.9508	344.014838598524	-5.96646530286177	0.621166341729183	-9.60526175042342	7.59646716894698e-22	3.72150926606713e-18	NA	NA	NA	NA	NA	NA	NA	NA	2	2	4	4	-1.56877446611087
594.074	811.327576811899	-7.22417294135449	0.753274817468288	-9.59035503886154	8.77824207093978e-22	4.3004607905534e-18	NA	NA	NA	NA	NA	NA	NA	NA	1	2	4	4	-2.38069965941711
517.1501	283.632471827708	-5.67989816996815	0.593360647143951	-9.57242142246449	1.04430648242149e-21	5.11605745738289e-18	NA	NA	NA	NA	NA	NA	NA	NA	0	2	4	4	-1.42714656080736
794.9883	312.266488480296	-5.82280156983834	0.608897273990258	-9.56286358728469	1.14542668214889e-21	5.61144531584739e-18	NA	NA	NA	NA	NA	NA	NA	NA	1	2	4	4	-1.5026065407535
382.0495	354.28550010646	-6.00978481236761	0.628499701042618	-9.56211244396455	1.15377241519302e-21	5.65233106203062e-18	NA	NA	NA	NA	NA	NA	NA	NA	0	2	3	4	-1.59302259609422
434.1561	3257.94675845665	-1.34222429305679	0.140496974098587	-9.5534035638017	1.2550388783179e-21	6.14843546487938e-18	NA	NA	NA	NA	NA	NA	NA	NA	0	2	3	4	-0.599493433397387
324.9468	720.041758038362	-7.05009756374085	0.738798844412337	-9.54264833663717	1.39230509755831e-21	6.82090267293814e-18	NA	NA	NA	NA	NA	NA	NA	NA	0	2	3	4	-2.2632972952772
521.1345	237.936657173335	3.93946520499322	0.412971802641855	9.53930796192802	1.4378859817969e-21	7.044203424823e-18	NA	NA	NA	NA	NA	NA	NA	NA	0	2	4	4	0.961033888122337
510.0824	182.681744115555	-5.018760426799	0.52684254075201	-9.52611081792156	1.6328614971747e-21	7.99938847465886e-18	NA	NA	NA	NA	NA	NA	NA	NA	2	2	4	4	-1.21584709494819
619.012	597.884795722717	-6.77860416488782	0.711608960552801	-9.5257431267054	1.63865271142852e-21	8.02775963328834e-18	NA	NA	NA	NA	NA	NA	NA	NA	0	2	4	4	-2.05934389673875
476.3311	219.331149312275	-5.29490025282631	0.557203883852958	-9.50262624914436	2.04662361789927e-21	1.00264091040885e-17	NA	NA	NA	NA	NA	NA	NA	NA	0	2	4	4	-1.28755567209221
785.9889	490.699943176358	-6.48911932592327	0.683854442112608	-9.4890358624807	2.33180936088788e-21	1.14235340589897e-17	NA	NA	NA	NA	NA	NA	NA	NA	0	2	2	4	-1.87746402915609
652.1348	284.096302383217	-5.68192680566812	0.598918768606675	-9.48697403303383	2.37838073645258e-21	1.16516872278812e-17	NA	NA	NA	NA	NA	NA	NA	NA	2	2	4	4	-1.42990092245137
615.9649	287.442551126611	-5.69932300540855	0.601200367068971	-9.4799060639208	2.54512083784559e-21	1.24685469846055e-17	NA	NA	NA	NA	NA	NA	NA	NA	2	2	4	4	-1.43962766524942
481.1319	235.103855284497	3.92514534597472	0.414078492744581	9.47923018159721	2.56165874416987e-21	1.25495661876882e-17	NA	NA	NA	NA	NA	NA	NA	NA	2	2	4	4	0.953185457530924
769.1042	249.079008614181	-5.48557843461464	0.578705412671015	-9.47905154246951	2.56604752916697e-21	1.2571066845389e-17	NA	NA	NA	NA	NA	NA	NA	NA	0	2	4	4	-1.35405395033206
617.999	688.443297309861	-6.9843956234082	0.737348595418082	-9.47231155902318	2.73718218320016e-21	1.34094555154976e-17	NA	NA	NA	NA	NA	NA	NA	NA	2	2	4	4	-2.20323267770062
764.2303	116.175603171216	-4.3212109826232	0.456579344877288	-9.46431552610988	2.95489930501808e-21	1.44760516952836e-17	NA	NA	NA	NA	NA	NA	NA	NA	2	2	0	4	-1.08860487165884
769.074	299.827300692025	-5.76197453132009	0.608920109700214	-9.46261166207312	3.00346091733341e-21	1.47139550340164e-17	NA	NA	NA	NA	NA	NA	NA	NA	2	2	4	4	-1.4799671552428
762.2158	205.564349671218	-5.19701915600449	0.549275665334931	-9.4615863836522	3.03306181609739e-21	1.48589698370611e-17	NA	NA	NA	NA	NA	NA	NA	NA	2	2	4	4	-1.25525134192901
678.2081	625.182496039119	-6.8435600849543	0.724617894595595	-9.4443708001079	3.57545943917053e-21	1.75161757924964e-17	NA	NA	NA	NA	NA	NA	NA	NA	2	2	0	4	-2.1071541084895
682.9952	668.229340738614	-6.94080171046501	0.734991659362171	-9.44337479487628	3.60962198077145e-21	1.76835380837994e-17	NA	NA	NA	NA	NA	NA	NA	NA	0	2	3	4	-2.14521781402125
673.996	1353.20108509225	-7.96671754196219	0.843868683858528	-9.44070765315636	3.70270184433623e-21	1.81395363354032e-17	NA	NA	NA	NA	NA	NA	NA	NA	2	2	4	4	-2.67931329313647
297.1903	3164.73949065304	-2.14649120836101	0.227742001438744	-9.42510031000299	4.29694651586415e-21	2.10507409812185e-17	NA	NA	NA	NA	NA	NA	NA	NA	0	2	4	4	-0.794601112292971
751.1675	178.761058974783	3.51907413708499	0.373469390318211	9.42265746086072	4.3981300309675e-21	2.15464390217098e-17	NA	NA	NA	NA	NA	NA	NA	NA	2	2	2	4	0.798692079566149
716.9868	312.944088239275	-5.82532181418737	0.619048837553105	-9.41011671585223	4.95586286698411e-21	2.42787721853552e-17	NA	NA	NA	NA	NA	NA	NA	NA	2	2	4	4	-1.50414343994194
709.5437	156.207549259901	-4.77925721238885	0.508262448110729	-9.40312869887183	5.29642413322387e-21	2.59471818286638e-17	NA	NA	NA	NA	NA	NA	NA	NA	2	2	4	4	-1.16444382833223
606.4739	376.377664165729	4.61497809940966	0.491160253663008	9.39607402063127	5.66370058930844e-21	2.77464691870221e-17	NA	NA	NA	NA	NA	NA	NA	NA	2	2	4	4	1.31181485560933
598.9308	206.796510357133	-5.20562567062974	0.554711241937667	-9.38438826739102	6.32827146267115e-21	3.1002201895626e-17	NA	NA	NA	NA	NA	NA	NA	NA	0	2	3	4	-1.25853251007549
393.213	427.10307097759	-6.28468834534852	0.670510367096459	-9.3729920576223	7.05049331676175e-21	3.45403667588158e-17	NA	NA	NA	NA	NA	NA	NA	NA	2	2	4	4	-1.7701956208591
503.1471	191.779403955875	-5.09159185021681	0.543362791406784	-9.37051990077295	7.21761189877056e-21	3.5359080692077e-17	NA	NA	NA	NA	NA	NA	NA	NA	2	2	4	4	-1.2315915519976
487.2406	204.138424474489	3.71398655538	0.396427720735896	9.36863483836513	7.34766974676146e-21	3.59962340893844e-17	NA	NA	NA	NA	NA	NA	NA	NA	0	2	3	4	0.877701083538387
665.0876	762.966301013301	-7.13389704610181	0.761671161087426	-9.36611153285213	7.52539665842683e-21	3.6866918229633e-17	NA	NA	NA	NA	NA	NA	NA	NA	2	2	4	4	-2.30367706304851
925.2453	223.563440385928	3.84979813446902	0.411198358157739	9.36238693101058	7.7955321969281e-21	3.81903122327508e-17	NA	NA	NA	NA	NA	NA	NA	NA	0	2	4	4	0.920843294920047
694.996	367.888985078947	-6.06457388413631	0.648181512746094	-9.3562895036038	8.25860799784782e-21	4.04589205814565e-17	NA	NA	NA	NA	NA	NA	NA	NA	0	2	4	4	-1.62378618862154
613.1236	268.542781129307	-5.59736151309769	0.598662259169256	-9.34978183001709	8.7828702994006e-21	4.30272815967635e-17	NA	NA	NA	NA	NA	NA	NA	NA	2	2	4	4	-1.40017933413978
830.1568	199.99041562919	-5.15487469415616	0.551687135075178	-9.34383705259633	9.29047981964881e-21	4.55140606364595e-17	NA	NA	NA	NA	NA	NA	NA	NA	2	2	4	4	-1.248729237286
486.92	179.85848494597	-4.9940756001249	0.53449112331759	-9.34360812042423	9.3105973258419e-21	4.56126162992995e-17	NA	NA	NA	NA	NA	NA	NA	NA	2	2	4	4	-1.20963295884104
643.1299	291.984668407349	-5.72200858725466	0.61247306623215	-9.34246565723399	9.41163745585749e-21	4.61076118962459e-17	NA	NA	NA	NA	NA	NA	NA	NA	0	2	4	4	-1.45519355193629
497.1444	292.306668129324	4.24500749917397	0.454986372707569	9.32996624473045	1.05904630369249e-20	5.18826784178953e-17	NA	NA	NA	NA	NA	NA	NA	NA	2	2	4	4	1.11502125604433
502.0891	183.377489948819	-5.02342282811276	0.538535161050453	-9.32793843639513	1.07950084512376e-20	5.2884746402613e-17	NA	NA	NA	NA	NA	NA	NA	NA	2	2	2	4	-1.21688735778494
677.2493	474.205335532586	-6.43828404792699	0.690483228924199	-9.32431633127151	1.11701382109419e-20	5.47225070954043e-17	NA	NA	NA	NA	NA	NA	NA	NA	0	2	3	4	-1.85759033578867
689.9697	704.802177950234	-7.01813214304697	0.752861396688021	-9.32194448263792	1.14227376812436e-20	5.59599919004123e-17	NA	NA	NA	NA	NA	NA	NA	NA	0	2	4	4	-2.23829594106353
429.1116	596.710939945195	5.28697530817448	0.567509008843404	9.3161081600263	1.20686040053515e-20	5.91240910222172e-17	,Mesuol,Anguvetin,Barbigerone,Rotenone,Myriconol,(-)-cis-Deguelin,Dehydrodihydrorotenone,Muxiangrin_I,8-C-Methylvellokaempferol_3,5-dimethyl_ether,Purpurin,Robustic_acid_methyl_ether	1	C24H24O5	[M+K-2H]-	392.162375	429.1109816	1.382626	LMPK12100017,LMPK12100019,LMPK12120470,LMPK12050076,LMPK12060007,LMPK12060017,LMPK12060019,LMPK12060066,LMPK12111044,LMPK12112679,LMPK12140007,LMPK12140577,LMPK12160026	0	2	4	4	1.77979103783526
502.1342	375.140764288115	-6.09322321107051	0.654174342074569	-9.31437205523408	1.22676032878854e-20	6.00989885073507e-17	NA	NA	NA	NA	NA	NA	NA	NA	0	2	4	4	-1.64071512936601
864.4994	102.613131142743	-4.12573643179841	0.443020261976136	-9.31274884222033	1.24565959943473e-20	6.10248637763076e-17	NA	NA	NA	NA	NA	NA	NA	NA	1	2	4	4	-1.07878126120122
822.9834	1501.20583414696	-8.11675538455153	0.872038833608419	-9.30779120347785	1.30518266351671e-20	6.39408986856836e-17	NA	NA	NA	NA	NA	NA	NA	NA	0	2	4	4	-2.75927707617652
691.2648	392.526740894334	-6.16001851394584	0.662297406412821	-9.30098540972724	1.39149987724565e-20	6.81695789862644e-17	NA	NA	NA	NA	NA	NA	NA	NA	1	2	4	4	-1.68625705418142
516.0994	374.045067713083	-6.08884460896522	0.654688943121858	-9.30036267289137	1.39967431398242e-20	6.85700446419989e-17	NA	NA	NA	NA	NA	NA	NA	NA	1	2	4	4	-1.6350199852734
335.0496	17138.6795365053	3.07271833556122	0.330603059055619	9.29428283071114	1.48201914286466e-20	7.26041178089395e-17	NA	NA	NA	NA	NA	NA	NA	NA	0	2	3	4	0.671804482878269
516.1503	350.871387861367	-5.99429093685661	0.645027475640145	-9.29307845515834	1.49889066196179e-20	7.34306535295082e-17	NA	NA	NA	NA	NA	NA	NA	NA	1	2	4	4	-1.58599909096126
413.1104	496.306185678999	-6.50501623031678	0.700125397578414	-9.29121590620232	1.52535688150501e-20	7.47272336249302e-17	NA	NA	NA	NA	NA	NA	NA	NA	0	2	4	4	-1.89810817161949
596.2485	266.756059516454	-5.58709094333081	0.601706875797717	-9.28540318892599	1.61096084445014e-20	7.89209717696125e-17	NA	NA	NA	NA	NA	NA	NA	NA	2	2	0	4	-1.39359441877533
761.211	146.268974992032	-4.67752126925902	0.504003403834651	-9.28073349043011	1.68315820612149e-20	8.24579205178918e-17	NA	NA	NA	NA	NA	NA	NA	NA	0	2	4	4	-1.14128688739439
523.9963	699.823817779157	-7.00759397932968	0.756346426566301	-9.26505862021865	1.94970200565459e-20	9.55159012570182e-17	NA	NA	NA	NA	NA	NA	NA	NA	2	2	4	4	-2.22630200168228
425.1615	382.76985834726	4.63991308033355	0.501192898283366	9.25773907855778	2.0880667300075e-20	1.02294389103068e-16	Ponganone_VIII,(+)-Tephrorin_A,,Edulenane,cis-Tephrostachin,trans-Tephrostachin,Xanthoangelol_C,3,4-Dimethoxylonchocarpin,Glychalcone_A,Praecansone_B,O-Methylovaliflavanone_C,Ponganone_III,Glyflavanone_A	1	C24H26O7	[M-H]-	426.167855	425.1605786	2.106968626	LMPK12120585,LMPK12140008,LMPK12050051,LMPK12070101,LMPK12110167,LMPK12110168,LMPK12120056,LMPK12120110,LMPK12120302,LMPK12120310,LMPK12120390,LMPK12140071,LMPK12140074,LMPK12140556	0	2	4	4	1.32603099763327
508.2289	151.383799273993	-4.73023480202002	0.51103384338532	-9.25620653748643	2.11824352344452e-20	1.03772750213547e-16	NA	NA	NA	NA	NA	NA	NA	NA	2	2	4	4	-1.15086063997219
652.9495	221.086299571999	-5.3055975427068	0.573400502385068	-9.25286517998865	2.18554014694435e-20	1.07069611798804e-16	NA	NA	NA	NA	NA	NA	NA	NA	0	2	4	4	-1.2944092775325
789.1379	277.122172191261	-5.6437799621975	0.610193006396521	-9.24917182438175	2.26238760092565e-20	1.10834368569347e-16	NA	NA	NA	NA	NA	NA	NA	NA	0	2	3	4	-1.41623592270796
484.0662	178.571886037197	-4.98262847550662	0.538723113958339	-9.24895989499337	2.26687735933334e-20	1.1105432183374e-16	NA	NA	NA	NA	NA	NA	NA	NA	2	2	4	4	-1.20551601573064
444.198	3605.06803499129	-3.10850635132483	0.336200533404183	-9.2459887551331	2.33075673614996e-20	1.14183772503987e-16	NA	NA	NA	NA	NA	NA	NA	NA	2	2	1	4	-0.972122216390182
511.1135	294.949112483261	-5.73655873237274	0.620849104474087	-9.23985988065828	2.46820241835215e-20	1.20917236475072e-16	NA	NA	NA	NA	NA	NA	NA	NA	2	2	4	4	-1.46094224551414
507.0587	393.990816858005	-6.16523977706693	0.667485714374929	-9.2365119496833	2.54663605951893e-20	1.24759700555832e-16	NA	NA	NA	NA	NA	NA	NA	NA	2	2	0	4	-1.69246155870247
747.0082	266.565157182713	-5.58576639212114	0.605045432396845	-9.2319784482853	2.65678517594356e-20	1.30155905769475e-16	NA	NA	NA	NA	NA	NA	NA	NA	0	2	2	4	-1.39097729561887
746.1955	578.589795779088	-6.72953747960981	0.729071142537103	-9.23028918164505	2.6990222876753e-20	1.32225101873213e-16	NA	NA	NA	NA	NA	NA	NA	NA	2	2	4	4	-2.03512897993665
507.0946	173.111549236325	-4.93522220353062	0.534984190634034	-9.22498699948808	2.83595301723889e-20	1.38933338314533e-16	NA	NA	NA	NA	NA	NA	NA	NA	2	2	4	4	-1.19328611066004
529.2201	199.108488257627	-5.14748461005686	0.558795130110964	-9.21175638920599	3.20831546390644e-20	1.57175374576777e-16	NA	NA	NA	NA	NA	NA	NA	NA	0	2	3	4	-1.24548801397565
601.4469	455.117483964204	4.89147651635272	0.531350783335356	9.20573878831664	3.3932884001296e-20	1.66237198722349e-16	NA	NA	NA	NA	NA	NA	NA	NA	0	2	3	4	1.50414343994194
517.1255	185.687201135481	-5.04171492754923	0.547987927350236	-9.2004124104123	3.56578553695807e-20	1.74687833455576e-16	NA	NA	NA	NA	NA	NA	NA	NA	2	2	4	4	-1.22106163924518
693.0454	398.896592731939	-6.18331430844431	0.672467225650951	-9.19496753534544	3.7510785013891e-20	1.83765335783052e-16	NA	NA	NA	NA	NA	NA	NA	NA	2	2	4	4	-1.70083694353487
622.9763	402.570207919958	-6.19680025892543	0.674439584873947	-9.1880731764634	3.99940791353309e-20	1.95930993683986e-16	NA	NA	NA	NA	NA	NA	NA	NA	2	2	4	4	-1.71147686824764
516.045	217.453697327994	-5.2802556096564	0.575604320385967	-9.17341205172987	4.58278761024242e-20	2.24510765025776e-16	NA	NA	NA	NA	NA	NA	NA	NA	0	2	2	4	-1.28301999206268
620.015	617.831281975123	-6.82528150138032	0.744413112816432	-9.16867446834375	4.78870975535891e-20	2.34598890915033e-16	NA	NA	NA	NA	NA	NA	NA	NA	0	2	4	4	-2.08921229537379
650.0051	345.779430449134	-5.97211801320221	0.651385537230705	-9.1683306918235	4.80400325155197e-20	2.35348119293531e-16	NA	NA	NA	NA	NA	NA	NA	NA	2	2	0	4	-1.57389292960807
616.9655	418.09215782074	-6.25241754967975	0.682741712585339	-9.1578080472097	5.2962118744605e-20	2.5946141972982e-16	NA	NA	NA	NA	NA	NA	NA	NA	2	2	4	4	-1.75378562215622
686.9975	812.819977548225	-7.2253568616936	0.790405489693079	-9.14132929984996	6.16893142271352e-20	3.02215950398735e-16	NA	NA	NA	NA	NA	NA	NA	NA	2	2	4	4	-2.38923072334582
591.0821	405.880164514781	-6.2086603797271	0.679485643214259	-9.13729442517354	6.40342567336694e-20	3.13703823738246e-16	NA	NA	NA	NA	NA	NA	NA	NA	2	2	4	4	-1.71795500599422
860.5463	131.777367637571	-4.51802322303605	0.495267878811198	-9.12238288879294	7.34903696389639e-20	3.60029320861284e-16	NA	NA	NA	NA	NA	NA	NA	NA	2	2	4	4	-1.11687186421114
609.1856	431.940983349825	-6.30023589835916	0.690897296730153	-9.11891814916143	7.58779631795186e-20	3.71726141616461e-16	NA	NA	NA	NA	NA	NA	NA	NA	2	2	0	4	-1.77497290130744
890.5937	176.212755573657	-4.96407764121395	0.545174733970721	-9.10548000832435	8.58857997709263e-20	4.20754533077768e-16	NA	NA	NA	NA	NA	NA	NA	NA	0	2	4	4	-1.20346518546083
671.2321	234.184941044963	-5.39132236397815	0.592170363632327	-9.10434343743277	8.67897795638702e-20	4.251831300834e-16	NA	NA	NA	NA	NA	NA	NA	NA	0	2	2	4	-1.31770589883111
657.0589	562.863518265722	-6.68871017680301	0.735398764946419	-9.09535138706733	9.42811020431431e-20	4.61883118909358e-16	NA	NA	NA	NA	NA	NA	NA	NA	0	2	2	4	-2.0009035717671
506.9695	221.782045405263	-5.30950745877142	0.583867312502525	-9.09368848893808	9.57348793748015e-20	4.69005174057153e-16	NA	NA	NA	NA	NA	NA	NA	NA	2	2	4	4	-1.29670737486848
673.0125	232.839183117891	-5.38260226689061	0.592122808638291	-9.09034779333871	9.87227483175195e-20	4.83642744007528e-16	NA	NA	NA	NA	NA	NA	NA	NA	2	2	4	4	-1.31181485560933
498.0192	212.225275804877	-5.24312139704046	0.577247148181006	-9.08297496758943	1.05646921041607e-19	5.17564266182831e-16	NA	NA	NA	NA	NA	NA	NA	NA	0	2	4	4	-1.27291006314199
770.0152	758.734141210387	-7.12482156119928	0.784838835629195	-9.07806958289392	1.10517501460211e-19	5.41425239653576e-16	NA	NA	NA	NA	NA	NA	NA	NA	2	2	4	4	-2.2966827050836
419.1853	3708.08201141933	-3.14935575950542	0.346998850122549	-9.07598327312372	1.12655665510702e-19	5.5190010533693e-16	NA	NA	NA	NA	NA	NA	NA	NA	2	2	4	4	-0.976111407750967
609.0494	371.226529338941	-6.0766781472502	0.670304143504965	-9.0655536089569	1.23973080575632e-19	6.07344121740019e-16	NA	NA	NA	NA	NA	NA	NA	NA	0	2	2	4	-1.62937738404454
486.9911	549.383072125276	-6.65303007550302	0.735474675885271	-9.04589959877945	1.48437822766737e-19	7.27196893734243e-16	NA	NA	NA	NA	NA	NA	NA	NA	2	2	4	4	-1.97932547506013
226.1312	854.652569907339	5.80815193114807	0.642188200627044	9.04431430767008	1.50607410015835e-19	7.37825701667577e-16	NA	NA	NA	NA	NA	NA	NA	NA	2	2	4	4	2.08921229537379
665.1379	566.560000323469	-6.69805077722273	0.741818805697256	-9.02922752265231	1.728878708525e-19	8.46977679306398e-16	NA	NA	NA	NA	NA	NA	NA	NA	0	2	2	4	-2.01205170083953
859.2445	123.873066861607	-4.41836543513878	0.489352195910688	-9.02900911053679	1.7323324745051e-19	8.4866967926005e-16	NA	NA	NA	NA	NA	NA	NA	NA	2	2	4	4	-1.10582494144544
597.0368	306.474801546841	-5.7925730402065	0.641623243060663	-9.0279975092156	1.74841812146017e-19	8.56550037703338e-16	NA	NA	NA	NA	NA	NA	NA	NA	2	2	1	4	-1.48593007167386
521.029	179.594998315086	-4.9900651931121	0.552889766188809	-9.02542513584527	1.78998974952503e-19	8.7691597829231e-16	NA	NA	NA	NA	NA	NA	NA	NA	0	2	2	4	-1.20860180210664
734.9628	1081.35429828633	-7.6400958582234	0.847458048099568	-9.01530863428152	1.96316890469254e-19	9.61756446408873e-16	NA	NA	NA	NA	NA	NA	NA	NA	0	2	4	4	-2.59869728845438
673.0857	377.459917065662	-6.10102585389738	0.677382106787214	-9.00677149981745	2.1221162222508e-19	1.03962473728067e-15	NA	NA	NA	NA	NA	NA	NA	NA	2	2	4	4	-1.64454166164599
678.0368	337.150321959766	-5.93394009401107	0.65975123229172	-8.99420842822659	2.37940610652069e-19	1.16567105158449e-15	NA	NA	NA	NA	NA	NA	NA	NA	2	2	4	4	-1.55532247394287
974.3663	204.460019161997	3.71522225622187	0.413407508724572	8.98682819691378	2.54467962619253e-19	1.24663854887172e-15	NA	NA	NA	NA	NA	NA	NA	NA	1	2	3	4	0.879161419833944
345.9745	680.760733113282	-6.9662662696008	0.776760033782725	-8.96836341550164	3.00952642746244e-19	1.47436699681385e-15	NA	NA	NA	NA	NA	NA	NA	NA	2	2	0	4	-2.18666965313647
762.9617	231.973523943656	3.90284495014968	0.435410143980095	8.96360593364611	3.14230437905884e-19	1.53941491530092e-15	NA	NA	NA	NA	NA	NA	NA	NA	2	2	4	4	0.943069426187946
486.17	6164.84576030377	-3.96974380032419	0.443079105651356	-8.95944708222789	3.26310516933976e-19	1.59859522245955e-15	NA	NA	NA	NA	NA	NA	NA	NA	2	2	4	4	-1.06380085573105
607.1359	330.896300233178	4.42569696072011	0.494261794905121	8.95415548266212	3.42346076355656e-19	1.67715342806636e-15	NA	NA	NA	NA	NA	NA	NA	NA	2	2	3	4	1.20860180210664
776.9149	131.411199571386	-4.50979370351549	0.503839637560392	-8.95085135689612	3.52751108020225e-19	1.72812767819108e-15	NA	NA	NA	NA	NA	NA	NA	NA	1	2	4	4	-1.11502125604433
664.0424	433.237023849482	-6.30395880427592	0.70456597710758	-8.94729380796281	3.64303630262421e-19	1.7847234846556e-15	NA	NA	NA	NA	NA	NA	NA	NA	1	2	4	4	-1.77737681197879
383.1881	2887.14182197685	-2.881837688043	0.322352712405276	-8.94001377106399	3.89121876610618e-19	1.90630807351542e-15	NA	NA	NA	NA	NA	NA	NA	NA	0	2	3	4	-0.935353063623972
783.2884	159.042531745286	3.34206714454026	0.373837614304486	8.93988998607882	3.89557996266587e-19	1.90844462371001e-15	NA	NA	NA	NA	NA	NA	NA	NA	0	2	2	4	0.734095512574838
750.9376	552.293077978331	-6.66037074609743	0.745176093974594	-8.93798231042622	3.96340512234144e-19	1.94167216943507e-15	NA	NA	NA	NA	NA	NA	NA	NA	2	2	4	4	-1.98641577620505
678.5304	410.291442123893	4.74029150477712	0.530535616923156	8.93491662683923	4.07485359077314e-19	1.99627077411976e-15	NA	NA	NA	NA	NA	NA	NA	NA	1	2	3	4	1.39622112209285
737.1631	290.715009605204	4.23545251670944	0.475296090474896	8.91118736633736	5.04889098098968e-19	2.47345169158684e-15	NA	NA	NA	NA	NA	NA	NA	NA	2	2	4	4	1.10582494144544
495.9729	866.888404919262	-7.3183544117559	0.821982418059272	-8.90329799150057	5.4211386456537e-19	2.65581582250575e-15	NA	NA	NA	NA	NA	NA	NA	NA	0	2	4	4	-2.43472275970363
502.1435	1384.5039009751	-1.97046034443872	0.221444607724524	-8.89820874252205	5.67552008019143e-19	2.78043728728578e-15	NA	NA	NA	NA	NA	NA	NA	NA	2	2	4	4	-0.760348010228805
772.9735	494.497334303903	-6.49813992160098	0.730554180366775	-8.894809031602	5.85198432281272e-19	2.86688711974595e-15	NA	NA	NA	NA	NA	NA	NA	NA	0	2	3	4	-1.88328078456083
720.9828	184.500774189021	-5.03028966104751	0.565671408364769	-8.89260016798262	5.96953020226952e-19	2.92447284609184e-15	NA	NA	NA	NA	NA	NA	NA	NA	2	2	4	4	-1.21897184349902
513.0555	297.286411335094	-5.74669444371582	0.646484928397794	-8.88913908319263	6.15842024914518e-19	3.01701008005622e-15	NA	NA	NA	NA	NA	NA	NA	NA	2	2	4	4	-1.47112023815784
671.1912	370.033524993027	4.58846558784942	0.516691384027457	8.88047629531517	6.65746804026192e-19	3.26149359292431e-15	NA	NA	NA	NA	NA	NA	NA	NA	0	2	2	4	1.28641927006391
980.5827	102.513696287914	-4.119561369823	0.464317460407193	-8.87229475757871	7.16538221163188e-19	3.51032074547846e-15	NA	NA	NA	NA	NA	NA	NA	NA	2	2	2	4	-1.07700630902231
772.178	156.160353233854	3.31236207408369	0.373348560198447	8.87203655566009	7.18201956783989e-19	3.51847138628476e-15	NA	NA	NA	NA	NA	NA	NA	NA	0	2	2	4	0.723735550665491
509.1298	347.69391168947	-5.97897900680027	0.674505600421113	-8.86423923399216	7.70282032043127e-19	3.77361167497928e-15	NA	NA	NA	NA	NA	NA	NA	NA	2	2	4	4	-1.58251648239616
404.1667	19147.9355311209	-3.47560475377221	0.392133264585778	-8.86332547544416	7.76624292797588e-19	3.80468241041538e-15	NA	NA	NA	NA	NA	NA	NA	NA	1	2	4	4	-1.01772589230209
503.9717	563.491400597286	-6.6894916262373	0.754830104131032	-8.86224806036096	7.84168757604633e-19	3.8416427435051e-15	NA	NA	NA	NA	NA	NA	NA	NA	0	2	2	4	-2.0045919853463
481.0408	189.347391044657	-5.0693873600983	0.573133164523501	-8.84504278218301	9.149325023036e-19	4.48225432878533e-15	NA	NA	NA	NA	NA	NA	NA	NA	0	2	4	4	-1.2273632515093
603.0769	312.558299883835	-5.82088086055599	0.659249956268268	-8.82955062068643	1.05097113174836e-18	5.14870757443524e-15	NA	NA	NA	NA	NA	NA	NA	NA	2	2	4	4	-1.49954334572256
505.1439	236.635521647682	3.9309048187948	0.445600525320609	8.82158928328579	1.12846492835007e-18	5.52834968398701e-15	Artoindonesianin_B	1	C26H28O8	[M+(37Cl)]-	468.17842	505.1448716	-1.852933787	LMPK12111537	2	2	4	4	0.957102303383546
817.0003	151.352227920865	-4.72725917753681	0.536171201069285	-8.81669729390398	1.17885387070294e-18	5.77520511257369e-15	NA	NA	NA	NA	NA	NA	NA	NA	2	2	0	4	-1.14989851854106
501.1396	298.013587652043	4.27105742605594	0.484499243613814	8.81540576657808	1.1925236684231e-18	5.84217345160475e-15	NA	NA	NA	NA	NA	NA	NA	NA	2	2	4	4	1.1261828482517
516.1594	2230.36883250708	-1.51669128744765	0.172213417737437	-8.80704481319833	1.2848833412508e-18	6.29464348878765e-15	NA	NA	NA	NA	NA	NA	NA	NA	2	2	4	4	-0.645288248056662
681.0612	326.425271487205	-5.88520089780874	0.668337844087568	-8.80572744738608	1.30006611781857e-18	6.36902391119319e-15	NA	NA	NA	NA	NA	NA	NA	NA	0	2	4	4	-1.53565723537092
748.1536	287.11592178947	-5.69443171706936	0.647824150174519	-8.79008866146055	1.49441984110646e-18	7.32116280158056e-15	NA	NA	NA	NA	NA	NA	NA	NA	0	2	3	4	-1.43822978543991
665.014	570.515985324142	-6.70736446107613	0.763212385262782	-8.78833282922514	1.51795699773807e-18	7.43647133191883e-15	NA	NA	NA	NA	NA	NA	NA	NA	0	2	2	4	-2.01962509165136
846.9668	134.085782540758	3.08169023227292	0.350894501061464	8.78238394432153	1.60045676335861e-18	7.84063768369383e-15	NA	NA	NA	NA	NA	NA	NA	NA	0	2	3	4	0.673671980843244
593.0788	346.389166706412	-5.97304540078088	0.680446828601319	-8.77812218341684	1.66226634564994e-18	8.14344282733908e-15	NA	NA	NA	NA	NA	NA	NA	NA	0	2	4	4	-1.57732828251278
780.9266	215.212586750517	-5.26260342387137	0.599699424851907	-8.77540181928797	1.70294705032658e-18	8.3427375995499e-15	NA	NA	NA	NA	NA	NA	NA	NA	2	2	4	4	-1.27851055431937
494.9324	337.230841809281	4.45287763526592	0.507482694601671	8.77444232607978	1.71752870929063e-18	8.41417314681481e-15	NA	NA	NA	NA	NA	NA	NA	NA	2	2	0	4	1.22210853970832
680.2681	235.308225285165	-5.39685687353321	0.615168073736264	-8.77297945706943	1.73999790461613e-18	8.52424973471442e-15	NA	NA	NA	NA	NA	NA	NA	NA	0	2	4	4	-1.32126258780317
492.9159	186.887790468268	-5.04906456044211	0.576639051721709	-8.75602258530147	2.02261206147992e-18	9.9087764891901e-15	NA	NA	NA	NA	NA	NA	NA	NA	1	2	4	4	-1.22315678131957
816.9541	122.127358192768	-4.39425847357559	0.502701954007749	-8.74127987477019	2.30484250094689e-18	1.12914234121388e-14	NA	NA	NA	NA	NA	NA	NA	NA	2	2	4	4	-1.0985346753497
814.5414	175.726058148419	-4.95786518569023	0.567454473418411	-8.73702722938015	2.39324815678936e-18	1.17245227201111e-14	NA	NA	NA	NA	NA	NA	NA	NA	1	2	4	4	-1.20039839689127
420.1408	2916.66008932364	-1.99412631159018	0.228243509068573	-8.73683689725899	2.39728218232136e-18	1.17442854111923e-14	NA	NA	NA	NA	NA	NA	NA	NA	2	2	4	4	-0.767659491441478
757.3745	137.067159501441	-4.57378021138658	0.523519088159125	-8.73660639093328	2.40217667667115e-18	1.1768263539012e-14	NA	NA	NA	NA	NA	NA	NA	NA	0	2	3	4	-1.12711932568133
382.1849	20332.6377160536	-2.99974121486062	0.343503007689818	-8.73279461229456	2.48456019467103e-18	1.21718603936934e-14	NA	NA	NA	NA	NA	NA	NA	NA	2	2	4	4	-0.952403842040452
898.5554	150.49420267705	-4.72076516129768	0.541693848741981	-8.71482142959736	2.91217320299974e-18	1.42667365214957e-14	NA	NA	NA	NA	NA	NA	NA	NA	2	2	4	4	-1.1489374603693
500.1854	9543.05183604701	-3.50608617196692	0.403488230798952	-8.68943851230673	3.64235162900331e-18	1.78438806304872e-14	NA	NA	NA	NA	NA	NA	NA	NA	0	2	3	4	-1.0210645755102
521.9805	484.563480831477	-6.46755853142392	0.744517520998315	-8.68691246211593	3.72422881310089e-18	1.82449969553813e-14	NA	NA	NA	NA	NA	NA	NA	NA	2	2	0	4	-1.87171011198038
760.2116	322.256254390548	-5.86556522321432	0.676085179962247	-8.67577843303984	4.10731160018428e-18	2.01217195293028e-14	NA	NA	NA	NA	NA	NA	NA	NA	1	2	4	4	-1.52604338842107
1012.3201	146.390559574383	3.21323474283507	0.370486856502385	8.6730060363542	4.20859635996764e-18	2.06179135674815e-14	NA	NA	NA	NA	NA	NA	NA	NA	2	2	0	4	0.697534847879854
778.9812	153.584955791479	3.28644355982569	0.379152495584059	8.66786740982186	4.40289012733262e-18	2.15697587338025e-14	NA	NA	NA	NA	NA	NA	NA	NA	2	2	0	4	0.716657937210961
519.1744	298.831475512272	4.27269845990436	0.4932212038205	8.66284423055612	4.60136956782526e-18	2.25421095127759e-14	NA	NA	NA	NA	NA	NA	NA	NA	1	2	4	4	1.12711932568133
854.9306	347.644194262056	-5.9778150195023	0.691847480830961	-8.64036537695055	5.60335309159655e-18	2.74508267957315e-14	NA	NA	NA	NA	NA	NA	NA	NA	1	2	4	4	-1.58078235201394
650.0595	328.239580765229	-5.89259012049538	0.684064937646474	-8.61408003276537	7.05054302679475e-18	3.45406102882675e-14	NA	NA	NA	NA	NA	NA	NA	NA	2	2	1	4	-1.54051785735602
758.9127	288.852925974909	-5.70249863771229	0.663966141432437	-8.5885383031878	8.80827074364194e-18	4.31517183731019e-14	NA	NA	NA	NA	NA	NA	NA	NA	2	2	4	4	-1.44383827421947
602.0728	285.006554527435	-5.68252664900455	0.661653580856282	-8.58837133723433	8.8210778083321e-18	4.32144601830189e-14	NA	NA	NA	NA	NA	NA	NA	NA	2	2	4	4	-1.43128218065603
828.1988	309.835212676563	-5.80680596912398	0.676306150977442	-8.5860611510506	9.00017761062258e-18	4.409187011444e-14	NA	NA	NA	NA	NA	NA	NA	NA	2	2	4	4	-1.49194629554718
509.9809	586.993184001112	-6.74825334934136	0.787779680817975	-8.56616832555829	1.0698546148698e-17	5.24121775824714e-14	NA	NA	NA	NA	NA	NA	NA	NA	2	2	4	4	-2.05113806820182
504.0028	238.236377212506	-5.41440205403673	0.632120342717711	-8.56546085949123	1.07644427193467e-17	5.27350048820797e-14	NA	NA	NA	NA	NA	NA	NA	NA	2	2	4	4	-1.3248360697953
913.216	159.836167815948	-4.80947999204398	0.561856004384317	-8.55998681960198	1.12880425633552e-17	5.53001205178774e-14	NA	NA	NA	NA	NA	NA	NA	NA	2	2	4	4	-1.16640188239517
313.2137	5353.15400255799	-2.51103775982024	0.293794001391117	-8.54693338846423	1.26402095156928e-17	6.19243864173791e-14	NA	NA	NA	NA	NA	NA	NA	NA	2	2	4	4	-0.869702438931142
605.9989	524.500712860776	-6.58326007407542	0.770472538447922	-8.54444479920993	1.29155680057575e-17	6.32733676602061e-14	NA	NA	NA	NA	NA	NA	NA	NA	0	2	3	4	-1.92908065926023
483.0277	253.199045390908	-5.50553486451648	0.64528998818373	-8.53187708678492	1.43991998847186e-17	7.05416802352364e-14	NA	NA	NA	NA	NA	NA	NA	NA	0	2	2	4	-1.35903729017495
778.1972	175.003630270638	3.48387435928927	0.408352337306116	8.53154014563074	1.44412082059978e-17	7.07474790011834e-14	NA	NA	NA	NA	NA	NA	NA	NA	2	2	4	4	0.785782619390279
588.0574	265.411038696867	-5.57597262922924	0.653668855990616	-8.53027121933018	1.46005004241301e-17	7.15278515778135e-14	NA	NA	NA	NA	NA	NA	NA	NA	1	2	4	4	-1.38706938277679
755.0887	250.602980703635	-5.49007648505079	0.643919936661133	-8.52602345800635	1.51464561199871e-17	7.42024885318167e-14	NA	NA	NA	NA	NA	NA	NA	NA	2	2	4	4	-1.35529663157015
702.9717	334.204761065624	-5.91891153629678	0.6943505383655	-8.52438532017256	1.53623427756091e-17	7.5260117257709e-14	NA	NA	NA	NA	NA	NA	NA	NA	0	2	4	4	-1.54705584641771
761.0333	300.855870872842	-5.76279399127812	0.676345555876572	-8.52048770219138	1.58882838660018e-17	7.78367026595426e-14	NA	NA	NA	NA	NA	NA	NA	NA	2	2	3	4	-1.48145295002521
599.0568	285.470385082944	-5.68461026363749	0.667722787977126	-8.51342857544084	1.68864525031895e-17	8.27267308131252e-14	NA	NA	NA	NA	NA	NA	NA	NA	2	2	2	4	-1.43405291894168
508.1518	187.14257261575	-5.04981943206478	0.593219998071444	-8.51255764890212	1.70138126747484e-17	8.33506682935923e-14	NA	NA	NA	NA	NA	NA	NA	NA	0	2	4	4	-1.22420636867433
832.94	456.607063937867	-6.37944462828799	0.752153648618742	-8.48157107261692	2.22173284002499e-17	1.08842691832824e-13	NA	NA	NA	NA	NA	NA	NA	NA	0	2	2	4	-1.81991079977595
657.0792	291.460613196883	4.23798108764348	0.500089488133704	8.47444545067186	2.36201981429894e-17	1.15715350702505e-13	NA	NA	NA	NA	NA	NA	NA	NA	2	2	0	4	1.10949220885366
516.0263	215.431076749428	-5.26258335614895	0.621287766113004	-8.47044420184471	2.44458996946542e-17	1.19760462604111e-13	NA	NA	NA	NA	NA	NA	NA	NA	2	2	4	4	-1.27738724904154
662.0628	591.65361931845	-6.75948292584223	0.798278277336815	-8.46757718172284	2.50549900966926e-17	1.22744396483697e-13	NA	NA	NA	NA	NA	NA	NA	NA	0	2	4	4	-2.05522368388186
888.5779	121.129622257596	-4.38290323953259	0.517635574962962	-8.46716000894296	2.51448561770857e-17	1.23184650411543e-13	NA	NA	NA	NA	NA	NA	NA	NA	2	2	4	4	-1.09581582858059
516.9967	2442.08121925722	1.76468557547802	0.208456770804522	8.46547496954575	2.55110898987184e-17	1.24978829413821e-13	NA	NA	NA	NA	NA	NA	NA	NA	2	2	4	4	0.496211062597769
776.1848	148.992799306789	-4.70096537478879	0.555470169730469	-8.4630383969491	2.60499896560783e-17	1.27618899325128e-13	NA	NA	NA	NA	NA	NA	NA	NA	0	2	2	4	-1.14510379583101
746.925	257.932065005387	-5.53288719988156	0.654391056738426	-8.4550165270568	2.79047823945616e-17	1.36705528950957e-13	NA	NA	NA	NA	NA	NA	NA	NA	2	2	4	4	-1.37419358641994
648.9478	572.708115581689	-6.71176743783106	0.794553880696505	-8.44721497294498	2.98334084742882e-17	1.46153868115538e-13	NA	NA	NA	NA	NA	NA	NA	NA	2	2	4	4	-2.02345564649539
696.9546	209.893434855971	-5.22312822732498	0.619044602471657	-8.43740209747507	3.24468700499301e-17	1.58957216374607e-13	NA	NA	NA	NA	NA	NA	NA	NA	2	2	4	4	-1.26513581278594
710.9698	200.50942151504	-5.15389883883758	0.612241297229746	-8.41808427846637	3.82690453339643e-17	1.87480053091091e-13	NA	NA	NA	NA	NA	NA	NA	NA	0	2	4	4	-1.24656696688499
722.5134	299.780091651874	4.27771299623483	0.508542800193131	8.41170692930913	4.04086516482629e-17	1.9796198442484e-13	NA	NA	NA	NA	NA	NA	NA	NA	2	2	3	4	1.12993470676155
481.9938	216.663237435344	-5.27086835103946	0.626876689276606	-8.40814220915098	4.16555908174629e-17	2.04070739414751e-13	NA	NA	NA	NA	NA	NA	NA	NA	2	2	4	4	-1.28076201764986
480.0028	241.932859270253	-5.43672822564404	0.646829038221919	-8.40520122687932	4.27128597405734e-17	2.09250299869069e-13	NA	NA	NA	NA	NA	NA	NA	NA	0	2	3	4	-1.33565934709032
753.0406	217.663482843505	-5.27775799707433	0.628483175847787	-8.39761221922121	4.55649022090522e-17	2.23222455922147e-13	NA	NA	NA	NA	NA	NA	NA	NA	0	2	2	4	-1.28189018789991
701.1171	234.81754417197	-5.39187751790337	0.642207798060156	-8.3958456035414	4.62553130381926e-17	2.26604778574106e-13	NA	NA	NA	NA	NA	NA	NA	NA	2	2	4	4	-1.31888960845507
806.107	138.752419883991	3.13479409975663	0.373745042243617	8.38752022217672	4.96503794036088e-17	2.43237208698279e-13	NA	NA	NA	NA	NA	NA	NA	NA	2	2	1	4	0.683672006142771
844.1719	162.300489187779	-4.83192795290425	0.576175927441995	-8.3862024127877	5.02098521206694e-17	2.45978065539159e-13	NA	NA	NA	NA	NA	NA	NA	NA	0	2	3	4	-1.16934737640381
779.9719	225.356225738454	-5.32997933956364	0.635953966499027	-8.38107727970558	5.2445450284611e-17	2.56930260944309e-13	NA	NA	NA	NA	NA	NA	NA	NA	0	2	4	4	-1.30596898960664
1045.6272	80.0949212877608	-3.71953029821201	0.444040734862503	-8.37655198315027	5.45008285244787e-17	2.66999558941421e-13	NA	NA	NA	NA	NA	NA	NA	NA	2	2	4	4	-1.03623167385089
949.4012	231.39359382285	3.89729824012344	0.46585436630373	8.36591544916949	5.96499615824661e-17	2.92225161792501e-13	NA	NA	NA	NA	NA	NA	NA	NA	0	2	4	4	0.940748636660076
770.9555	239.568709860735	-5.42175441133443	0.648915037566323	-8.35510675121362	6.5373565430838e-17	3.20265097045675e-13	NA	NA	NA	NA	NA	NA	NA	NA	2	2	3	4	-1.3308297505376
762.02	140.995556836943	-4.61510563674383	0.552918006339934	-8.34681740117984	7.01270103415301e-17	3.43552223663156e-13	NA	NA	NA	NA	NA	NA	NA	NA	2	2	1	4	-1.13464701454742
766.9111	163.378039688525	-4.84183413946066	0.580139084920556	-8.34598851432963	7.06206715640719e-17	3.45970669992388e-13	NA	NA	NA	NA	NA	NA	NA	NA	2	2	0	4	-1.17131668885034
813.0626	309.785495249149	-5.80550874335402	0.695783711197908	-8.34384112464902	7.1915592396793e-17	3.52314487151889e-13	NA	NA	NA	NA	NA	NA	NA	NA	2	2	4	4	-1.49043717796467
620.2282	393.436383356919	4.67732290207048	0.561595341104371	8.32863551337976	8.17794236555386e-17	4.00637396488483e-13	NA	NA	NA	NA	NA	NA	NA	NA	2	2	4	4	1.36154166593571
777.2883	138.3040409828	-4.58508003213722	0.551359382216745	-8.31595540045563	9.10160464407365e-17	4.45887611513168e-13	NA	NA	NA	NA	NA	NA	NA	NA	1	2	4	4	-1.12993470676155
711.0108	179.954673220325	-4.98917444338123	0.600422016077294	-8.30944620581494	9.61497312148355e-17	4.71037533221479e-13	NA	NA	NA	NA	NA	NA	NA	NA	2	2	4	4	-1.20757192886039
731.0019	194.012547157436	-5.10328796625747	0.616363644451219	-8.27967063307439	1.23516430832137e-16	6.05106994646638e-13	NA	NA	NA	NA	NA	NA	NA	NA	2	2	3	4	-1.23477728622792
718.1644	531.612044271101	-6.602055028648	0.79742102824028	-8.27925875395733	1.23944355690347e-16	6.0720339852701e-13	NA	NA	NA	NA	NA	NA	NA	NA	2	2	4	4	-1.94859124047776
800.1674	374.642115799003	-6.08693390534229	0.73586932265136	-8.27175928928642	1.31996593465495e-16	6.4665131138746e-13	NA	NA	NA	NA	NA	NA	NA	NA	2	2	4	4	-1.63313333703597
755.0366	184.628533816505	-5.02792669902184	0.608575346597131	-8.2617981933308	1.43494157049177e-16	7.02977875383918e-13	NA	NA	NA	NA	NA	NA	NA	NA	2	2	4	4	-1.21792893914204
476.0253	336.137388380246	-5.92632971181173	0.71774856115413	-8.2568325909038	1.49589002158048e-16	7.32836521572276e-13	NA	NA	NA	NA	NA	NA	NA	NA	0	2	3	4	-1.5503497902295
488.1243	1401.58632115387	1.03502965047359	0.125383203861409	8.25493063343351	1.51990489259973e-16	7.44601406884607e-13	NA	NA	NA	NA	NA	NA	NA	NA	0	2	4	4	0.345837592026297
650.0268	377.297339504576	-6.09727326357883	0.739308846609284	-8.24726133272035	1.62065744214411e-16	7.93960080906401e-13	NA	NA	NA	NA	NA	NA	NA	NA	2	2	4	4	-1.64262538902136
776.9971	175.744643179654	-4.95273522861278	0.601002739230884	-8.24078644791352	1.71082349232288e-16	8.3813242888898e-13	NA	NA	NA	NA	NA	NA	NA	NA	2	2	4	4	-1.19836012726071
749.2565	190.648152339757	-5.07652413037875	0.616378294506718	-8.23605272220276	1.77985523999763e-16	8.71951082074841e-13	NA	NA	NA	NA	NA	NA	NA	NA	2	2	4	4	-1.22841826826751
753.2353	136.940136981442	-4.56918536045668	0.555244460423635	-8.22914173150062	1.88559568612623e-16	9.23753326633238e-13	NA	NA	NA	NA	NA	NA	NA	NA	2	2	1	4	-1.1261828482517
337.017	15515.5831549599	1.2658404456484	0.15416409861411	8.2109937205091	2.19365358214529e-16	1.07467088989298e-12	NA	NA	NA	NA	NA	NA	NA	NA	2	2	0	4	0.408207618195189
933.9036	131.499475538216	3.05285402192424	0.372651073611068	8.19225875922329	2.56368723444501e-16	1.25595037615461e-12	NA	NA	NA	NA	NA	NA	NA	NA	2	2	4	4	0.668076494671296
495.02	194.39907262036	-5.10584225192345	0.623359166514665	-8.19085132006852	2.59384855894939e-16	1.27072640902931e-12	NA	NA	NA	NA	NA	NA	NA	NA	0	2	3	4	-1.23584198694205
955.5608	99.6770118394859	-4.0696014118703	0.497428666495117	-8.18127640400124	2.80852850064067e-16	1.37589811246386e-12	NA	NA	NA	NA	NA	NA	NA	NA	2	2	4	4	-1.07170169842269
697.9688	246.59329458759	-5.46422029582179	0.66886733486585	-8.16936335651331	3.10021105497781e-16	1.51879339583363e-12	NA	NA	NA	NA	NA	NA	NA	NA	2	2	4	4	-1.34418690946395
755.0162	145.055697487887	-4.65788969473492	0.570442212003581	-8.1654015020643	3.20367854374755e-16	1.56948211858193e-12	NA	NA	NA	NA	NA	NA	NA	NA	2	2	4	4	-1.13938465377301
718.0471	347.603918425527	-5.97565297860139	0.732013252028672	-8.16331256577761	3.25959586350757e-16	1.59687601353236e-12	NA	NA	NA	NA	NA	NA	NA	NA	2	2	4	4	-1.57905296238413
763.9981	446.659785186598	-6.34573205029519	0.779961854436333	-8.13595179584924	4.08714426754791e-16	2.00229197667172e-12	NA	NA	NA	NA	NA	NA	NA	NA	2	2	4	4	-1.79948890490839
734.9512	193.457986230499	-5.09819229925952	0.626708891965557	-8.13486510981196	4.12397272061763e-16	2.02033423583058e-12	NA	NA	NA	NA	NA	NA	NA	NA	0	2	4	4	-1.23371398340486
472.1541	2788.34059566571	-3.37633185783584	0.416280364002022	-8.11071611780239	5.03222982188418e-16	2.46528938974106e-12	NA	NA	NA	NA	NA	NA	NA	NA	2	2	4	4	-1.00530560852423
651.122	538.968716238024	-6.62161296064773	0.816422743189605	-8.11051996760695	5.040360408796e-16	2.46927256426916e-12	NA	NA	NA	NA	NA	NA	NA	NA	0	2	4	4	-1.96543625390785
729.993	289.521821250487	-5.70380666491529	0.703393877125093	-8.1089796917594	5.10465766186945e-16	2.50077178854984e-12	NA	NA	NA	NA	NA	NA	NA	NA	0	2	4	4	-1.44524751458697
763.065	234.690521651971	-5.38965857813895	0.665058880175811	-8.10403219744118	5.31670256787267e-16	2.60465258800082e-12	NA	NA	NA	NA	NA	NA	NA	NA	0	2	4	4	-1.31652403266075
801.9625	135.980904517295	-4.55739386890469	0.563696138576603	-8.08484138353799	6.22451541604264e-16	3.04939010231929e-12	NA	NA	NA	NA	NA	NA	NA	NA	2	2	2	4	-1.12337932406595
888.3461	131.447851134944	3.05049935796171	0.377648544354881	8.07761450046823	6.6046005935273e-16	3.23559383076903e-12	NA	NA	NA	NA	NA	NA	NA	NA	0	2	4	4	0.667456066395876
707.0618	208.247898149445	-5.20940513036111	0.645184534187645	-8.07428705171971	6.7872037331388e-16	3.3250511088647e-12	NA	NA	NA	NA	NA	NA	NA	NA	1	2	4	4	-1.26072750504902
734.9975	207.324957833869	-5.20265897312279	0.644884594169637	-8.06758142489324	7.17043842018413e-16	3.51279778204821e-12	NA	NA	NA	NA	NA	NA	NA	NA	2	2	4	4	-1.25743728292339
808.9681	884.835874570315	-7.34562380901034	0.910569861315154	-8.06706231018992	7.20098031634478e-16	3.52776025697731e-12	NA	NA	NA	NA	NA	NA	NA	NA	2	2	4	4	-2.44445531624706
720.9359	150.306985880732	-4.7121338273095	0.584462464106075	-8.06233781756476	7.48490139498737e-16	3.66685319340431e-12	NA	NA	NA	NA	NA	NA	NA	NA	2	2	4	4	-1.14797746222376
662.3012	263.49105891801	4.08586467140813	0.506889023417919	8.06066906688452	7.58779895559071e-16	3.71726270834389e-12	NA	NA	NA	NA	NA	NA	NA	NA	2	2	3	4	1.01772589230209
658.1751	381.093993524636	-6.11131411334014	0.758469744624873	-8.05742635965353	7.79175034464024e-16	3.81717849383925e-12	NA	NA	NA	NA	NA	NA	NA	NA	2	2	4	4	-1.65812778414132
231.0277	10249.9537068368	3.1417220053825	0.389942541313202	8.05688447021497	7.8263554401696e-16	3.83413153013909e-12	NA	NA	NA	NA	NA	NA	NA	NA	2	2	4	4	0.685554615698009
430.1826	2813.93219412474	-2.4824866431633	0.309111466039919	-8.03104030713217	9.66495911395341e-16	4.73486346992577e-12	NA	NA	NA	NA	NA	NA	NA	NA	2	2	0	4	-0.863199251920025
714.0191	496.690201668935	-6.50143471685662	0.810043879225163	-8.02602782836343	1.00679393362414e-15	4.93228348082464e-12	NA	NA	NA	NA	NA	NA	NA	NA	0	2	4	4	-1.89212723198184
907.3904	1194.75801370668	1.63107493066119	0.203241971984356	8.02528589314583	1.01289771896219e-15	4.96218592519575e-12	NA	NA	NA	NA	NA	NA	NA	NA	0	2	3	4	0.471653913468436
745.2368	416.448095329183	-6.24209989910148	0.778818526691024	-8.0148323199531	1.1028737358562e-15	5.40297843195953e-12	NA	NA	NA	NA	NA	NA	NA	NA	2	2	4	4	-1.74689505996734
631.3847	1379.15255892882	-1.51848241942139	0.18948291700274	-8.01382226662382	1.11197369459048e-15	5.44755912979878e-12	NA	NA	NA	NA	NA	NA	NA	NA	0	2	4	4	-0.646511410078913
755.9999	619.80241276077	-6.8259275880204	0.852556560432133	-8.0064219839685	1.18094007383671e-15	5.78542542172603e-12	NA	NA	NA	NA	NA	NA	NA	NA	2	2	4	4	-2.09363487153756
585.9746	447.22378770442	-6.34709229402428	0.793127819984894	-8.00260958460033	1.21809682621183e-15	5.96745635161176e-12	NA	NA	NA	NA	NA	NA	NA	NA	2	2	4	4	-1.80452412563139
496.9516	385.558805712789	-6.12828257311902	0.766418433706338	-7.99600101407156	1.28525323759372e-15	6.29645561097165e-12	NA	NA	NA	NA	NA	NA	NA	NA	2	2	0	4	-1.66802288037654
783.014	256.791371798384	-5.52410786383661	0.69120423998127	-7.99200517633731	1.32761463040603e-15	6.50398407435914e-12	NA	NA	NA	NA	NA	NA	NA	NA	2	2	4	4	-1.37164560902015
490.9805	328.626843335638	-5.8916968784702	0.737368872855499	-7.99016217711266	1.34761356560414e-15	6.60195885789469e-12	NA	NA	NA	NA	NA	NA	NA	NA	2	2	4	4	-1.53889360838537
741.0422	499.50475635512	-6.50958503905386	0.815153380747662	-7.98571801675317	1.39706713254584e-15	6.84423188234209e-12	NA	NA	NA	NA	NA	NA	NA	NA	0	2	3	4	-1.90415779074653
497.065	316.295026073306	4.35625888637006	0.545737271193302	7.98233713604482	1.43588198602356e-15	7.0343858495294e-12	NA	NA	NA	NA	NA	NA	NA	NA	2	2	4	4	1.16836441865766
839.0183	149.193143231415	-4.70016612882032	0.589315174218916	-7.97564076820178	1.51592266861981e-15	7.42650515356844e-12	NA	NA	NA	NA	NA	NA	NA	NA	2	2	4	4	-1.14414800574909
682.5265	247.015468279804	3.99233368359427	0.500937760399583	7.9697199915808	1.59034289987213e-15	7.79108986647354e-12	NA	NA	NA	NA	NA	NA	NA	NA	2	2	4	4	0.981722515886566
401.3633	573.196645839011	5.22520209063331	0.655804192892317	7.96762531753328	1.61752401637556e-15	7.92425015622384e-12	NA	NA	NA	NA	NA	NA	NA	NA	0	2	2	4	1.74461653105321
771.9735	412.238065288512	-6.22691741527643	0.78200428386396	-7.96276637323343	1.68234926934443e-15	8.24182907051837e-12	NA	NA	NA	NA	NA	NA	NA	NA	2	2	4	4	-1.72891488092022
757	749.843757412589	-7.10395697188617	0.895183769791514	-7.9357526483536	2.09222618267755e-15	1.02498160689373e-11	NA	NA	NA	NA	NA	NA	NA	NA	0	2	4	4	-2.28979893051245
486.9382	284.066205245058	-5.67455028826179	0.717876580303854	-7.90463213866085	2.68725985025737e-15	1.31648860064109e-11	NA	NA	NA	NA	NA	NA	NA	NA	0	2	3	4	-1.42440298386311
731.2212	426.878087817731	-6.27814775965667	0.79424471816001	-7.9045508469996	2.68901400987108e-15	1.31734796343584e-11	NA	NA	NA	NA	NA	NA	NA	NA	2	2	4	4	-1.76545840221028
843.0267	98.9496946530932	-4.05583251305729	0.513206073602413	-7.90293163248765	2.72419022429023e-15	1.33458079087978e-11	NA	NA	NA	NA	NA	NA	NA	NA	2	2	4	4	-1.06994018256577
845.0098	154.058932539506	3.29002011349465	0.416329259267628	7.90244749860285	2.73479538422195e-15	1.33977625873033e-11	NA	NA	NA	NA	NA	NA	NA	NA	0	2	4	4	0.717942098340213
891.007	122.100507635082	-4.38834822439307	0.555727774717339	-7.89657890794666	2.8666280245437e-15	1.40436106922396e-11	NA	NA	NA	NA	NA	NA	NA	NA	2	2	4	4	-1.09672121009806
814.1838	367.540963087048	-6.05709719781633	0.768052668766225	-7.88630447381461	3.11266633318873e-15	1.52489523662916e-11	NA	NA	NA	NA	NA	NA	NA	NA	2	2	4	4	-1.62193368918717
702.0192	449.633670853395	-6.35456205751256	0.806100453527857	-7.88308954510836	3.19384017915871e-15	1.56466230376985e-11	NA	NA	NA	NA	NA	NA	NA	NA	0	2	3	4	-1.80960551739664
771.0646	130.061457956356	-4.48693348878827	0.56923031127108	-7.88245706517111	3.210053315397e-15	1.57260511921299e-11	NA	NA	NA	NA	NA	NA	NA	NA	2	2	4	4	-1.11317445868836
950.5399	179.730160855575	3.51664815364654	0.447922494662846	7.85101930701993	4.12669420058387e-15	2.02166748886604e-11	NA	NA	NA	NA	NA	NA	NA	NA	2	2	4	4	0.79800932460716
511.9472	358.752523617067	-6.02112703763352	0.767231594804539	-7.84786116526845	4.23192310535218e-15	2.07321912931204e-11	NA	NA	NA	NA	NA	NA	NA	NA	0	2	2	4	-1.60191399230895
494.2232	1621.55888046511	-1.63187340701502	0.208075702983708	-7.8426908265344	4.40992834083009e-15	2.16042389417266e-11	NA	NA	NA	NA	NA	NA	NA	NA	0	2	4	4	-0.679288639325846
909.3205	145.092663253532	3.20037259320492	0.409285949541819	7.81940498272082	5.30736050262028e-15	2.60007591023367e-11	NA	NA	NA	NA	NA	NA	NA	NA	2	2	4	4	0.695636608109753
698.9235	197.772909028925	-5.12998006172054	0.65671882289868	-7.81153194159626	5.6497027553742e-15	2.76778937985782e-11	NA	NA	NA	NA	NA	NA	NA	NA	2	2	4	4	-1.23797560163118
609.4734	3523.40007723304	-3.08768092201594	0.395377993973994	-7.80944050775631	5.7442404201172e-15	2.81410338181542e-11	NA	NA	NA	NA	NA	NA	NA	NA	1	2	4	4	-0.965771488329377
850.3067	133.235914817265	3.06912136415522	0.39409927268657	7.7876859381979	6.82475638461765e-15	3.34344815282419e-11	NA	NA	NA	NA	NA	NA	NA	NA	2	2	4	4	0.671182504170946
827.24	224.602057994375	-5.3220436510176	0.683506195444986	-7.78638684840709	6.89526149528364e-15	3.37798860653945e-11	NA	NA	NA	NA	NA	NA	NA	NA	0	2	3	4	-1.3013242292036
698.9696	391.742476012096	-6.15091293441393	0.791584429366652	-7.77038141002254	7.82501436476673e-15	3.83347453729922e-11	NA	NA	NA	NA	NA	NA	NA	NA	2	2	1	4	-1.67605821094278
483.0813	223.606810344311	3.84310261139295	0.494609413192728	7.76997466866943	7.85018238822531e-15	3.84580435199158e-11	NA	NA	NA	NA	NA	NA	NA	NA	2	2	4	4	0.919327220384821
733.1562	227.137366846044	3.8678694517998	0.497842245904689	7.76926724000899	7.89414602719827e-15	3.86734213872443e-11	NA	NA	NA	NA	NA	NA	NA	NA	0	2	4	4	0.925404273373348
659.1559	253.236402764437	4.02852333297713	0.519022807610459	7.76174625451267	8.37678768405697e-15	4.10378828641951e-11	NA	NA	NA	NA	NA	NA	NA	NA	0	2	3	4	0.999562240256003
747.0905	458.872515600041	-6.3840254948426	0.823370544042705	-7.75352669710211	8.93749898189602e-15	4.37848075123086e-11	NA	NA	NA	NA	NA	NA	NA	NA	2	2	3	4	-1.83307043037696
788.9236	113.68044755374	-4.27504873666946	0.551996434325346	-7.74470353580174	9.58051154033163e-15	4.69349260360847e-11	NA	NA	NA	NA	NA	NA	NA	NA	2	2	4	4	-1.08591530980155
717.9929	242.547316322974	-5.43738821123855	0.70277954496436	-7.73697562798913	1.01809565748633e-14	4.98765062602554e-11	NA	NA	NA	NA	NA	NA	NA	NA	0	2	4	4	-1.33687162540343
784.9722	223.660971604513	-5.31548247332116	0.687029530268503	-7.73690538635766	1.01865805950605e-14	4.99040583352015e-11	NA	NA	NA	NA	NA	NA	NA	NA	0	2	4	4	-1.29901234092476
934.9752	616.874997940913	-6.81809754988625	0.881917004596962	-7.73099681075107	1.06707697200288e-14	5.22761008584213e-11	NA	NA	NA	NA	NA	NA	NA	NA	2	2	4	4	-2.07618426056356
367.1894	427.940803108384	4.79794861320615	0.623532175014491	7.69478914715933	1.41727695757812e-14	6.9432398151752e-11	NA	NA	NA	NA	NA	NA	NA	NA	1	2	3	4	1.43822978543991
704.0316	391.93809914128	-6.1513562964281	0.799569084967998	-7.693339339995	1.43343670319876e-14	7.02240640897073e-11	NA	NA	NA	NA	NA	NA	NA	NA	0	2	2	4	-1.67808404661149
764.9989	381.494681373888	-6.11136081074699	0.796734158300118	-7.67051437054733	1.71307972731312e-14	8.39237758410697e-11	NA	NA	NA	NA	NA	NA	NA	NA	2	2	3	4	-1.66009382708798
777.0399	205.238457441562	-5.18533591694149	0.676893421370472	-7.66049093289014	1.85223667230138e-14	9.07410745760445e-11	NA	NA	NA	NA	NA	NA	NA	NA	2	2	4	4	-1.25198363252197
526.2009	1222.76536319738	-3.09962039184766	0.40499649599697	-7.65344990014642	1.95657887054305e-14	9.5852798867904e-11	NA	NA	NA	NA	NA	NA	NA	NA	2	2	4	4	-0.968148435359217
764.9406	127.488260138811	-4.45430831540316	0.582396958728208	-7.64823416167922	2.03757925948404e-14	9.98210079221231e-11	NA	NA	NA	NA	NA	NA	NA	NA	0	2	4	4	-1.11133145020786
867.0336	415.925842862859	-6.23886373981561	0.815925371213427	-7.64636566030212	2.06739233442578e-14	1.01281550463519e-10	NA	NA	NA	NA	NA	NA	NA	NA	2	2	4	4	-1.74234702381518
816.9663	686.669702825316	-6.9745480695831	0.912582576715169	-7.64264872849963	2.12797970315383e-14	1.04249725657506e-10	NA	NA	NA	NA	NA	NA	NA	NA	0	2	3	4	-2.19764446907966
748.9661	221.278676120709	-5.29888557723122	0.693511765585142	-7.64065707343891	2.16115965680376e-14	1.05875211586816e-10	NA	NA	NA	NA	NA	NA	NA	NA	0	2	3	4	-1.28983347811155
846.2323	90.5887935900512	-3.91186644593827	0.512974132323635	-7.62585518341552	2.42421856465441e-14	1.1876246748242e-10	NA	NA	NA	NA	NA	NA	NA	NA	2	2	4	4	-1.05770136531082
829.199	132.757694605942	-4.51723901345764	0.593274634309185	-7.61407744782071	2.65581523117652e-14	1.30108388175338e-10	NA	NA	NA	NA	NA	NA	NA	NA	0	2	4	4	-1.11594608239809
752.8956	145.065139078772	-4.65467565354203	0.612376964871234	-7.60099729505792	2.93857253752428e-14	1.43960668613314e-10	NA	NA	NA	NA	NA	NA	NA	NA	0	2	2	4	-1.13843508123175
728.9592	133.507878662063	-4.52592225223412	0.595517491091408	-7.59998206591622	2.96171791394575e-14	1.45094560604202e-10	NA	NA	NA	NA	NA	NA	NA	NA	0	2	3	4	-1.1215152025815
840.9151	247.994227845003	-5.47007875488103	0.719916868021972	-7.59820890141176	3.00257364490641e-14	1.47096082863965e-10	NA	NA	NA	NA	NA	NA	NA	NA	2	2	4	4	-1.34664139065291
844.9642	127.056235840661	2.99766424519339	0.394939380991945	7.59018824019104	3.1944107784566e-14	1.56494184036589e-10	NA	NA	NA	NA	NA	NA	NA	NA	2	2	4	4	0.659413706124422
859.0825	165.815510502671	-4.86026489671922	0.641255791413407	-7.57929201076936	3.47445709232878e-14	1.70213652953187e-10	NA	NA	NA	NA	NA	NA	NA	NA	1	2	4	4	-1.18023535815459
742.9612	383.845405504563	-6.12006834130813	0.808160014543158	-7.57284229753401	3.65145476909205e-14	1.78884769137819e-10	NA	NA	NA	NA	NA	NA	NA	NA	2	2	4	4	-1.66404527648362
243.0277	35032.2864800272	2.1139367004359	0.279276578580573	7.56933041496001	3.75152846009755e-14	1.83787379260179e-10	NA	NA	NA	NA	NA	NA	NA	NA	1	2	4	4	0.53763317619369
733.0378	150.411878638488	-4.71033983115215	0.622804763691378	-7.56310822549567	3.9354989072326e-14	1.92800091465325e-10	NA	NA	NA	NA	NA	NA	NA	NA	0	2	4	4	-1.14606063315148
744.0083	239.705911079103	-5.41887261860719	0.716915905436254	-7.55858891889101	4.07465423245808e-14	1.99617310848121e-10	NA	NA	NA	NA	NA	NA	NA	NA	2	2	4	4	-1.3284265502057
910.9928	94.4351650375255	-3.97839381248768	0.526366006372355	-7.55822709735047	4.08600210489883e-14	2.00173243118994e-10	NA	NA	NA	NA	NA	NA	NA	NA	0	2	3	4	-1.065550851405
716.0347	410.351908820831	-6.21860859597332	0.823455464409806	-7.55184568534058	4.29132771342088e-14	2.10232144680489e-10	NA	NA	NA	NA	NA	NA	NA	NA	2	2	4	4	-1.72013049271094
928.958	380.326400501714	-6.10636643893544	0.808775041700403	-7.55014203467154	4.34783818664314e-14	2.13000592763647e-10	NA	NA	NA	NA	NA	NA	NA	NA	0	2	4	4	-1.6542148145546
775.0033	140.777803945516	-4.60789357462727	0.611076116233955	-7.54062129448879	4.67737614702289e-14	2.29144657442652e-10	NA	NA	NA	NA	NA	NA	NA	NA	0	2	4	4	-1.1327590727312
843.1087	316.583622601176	-5.83438862479868	0.773734736011237	-7.54055408559807	4.67978757445169e-14	2.29262793272388e-10	NA	NA	NA	NA	NA	NA	NA	NA	0	2	4	4	-1.51032685082858
295.203	3591.85686725971	-2.38674490075194	0.316630703062629	-7.53794523925195	4.77434252560895e-14	2.33895040329582e-10	NA	NA	NA	NA	NA	NA	NA	NA	1	2	4	4	-0.846743352651329
695.2637	1620.16239090267	1.97622502150723	0.262593499609251	7.52579566686885	5.24002331526073e-14	2.56708742214623e-10	NA	NA	NA	NA	NA	NA	NA	NA	1	2	4	4	0.522208772193126
736.9214	411.488618339876	-6.22253657205491	0.828552512472604	-7.51012938635034	5.90689525387013e-14	2.89378798487097e-10	NA	NA	NA	NA	NA	NA	NA	NA	0	2	4	4	-1.72450605285306
734.138	210.858125223046	-5.22543300744207	0.696130722593585	-7.50639619520539	6.07772893181493e-14	2.97747940369613e-10	NA	NA	NA	NA	NA	NA	NA	NA	1	2	4	4	-1.26734921528823
703.077	141.855354446262	-4.61948748628452	0.615665756588815	-7.50323927690807	6.22597516451048e-14	3.05010523309368e-10	NA	NA	NA	NA	NA	NA	NA	NA	2	2	4	4	-1.13559250379693
286.1661	1551.84223949765	-1.39266778020686	0.185744078256328	-7.49777755113664	6.49089312914415e-14	3.17988854396772e-10	NA	NA	NA	NA	NA	NA	NA	NA	0	2	4	4	-0.612018042011738
1057.4445	152.987581543109	3.27772553697397	0.437565515926459	7.49082232870665	6.84434175656271e-14	3.35304302654007e-10	NA	NA	NA	NA	NA	NA	NA	NA	2	2	1	4	0.714093152873922
761.1586	183.183341034605	-5.01192471287347	0.669171450102629	-7.48974677880355	6.9006619600986e-14	3.3806342942523e-10	NA	NA	NA	NA	NA	NA	NA	NA	0	2	4	4	-1.21480814617495
701.016	456.326905447667	-6.37488489683761	0.851481312561184	-7.48681715358202	7.05638993678538e-14	3.45692543003116e-10	NA	NA	NA	NA	NA	NA	NA	NA	0	2	2	4	-1.81731634644283
904.9854	676.522080149421	-6.95229513314399	0.9291834809164	-7.48215532877031	7.31134558037055e-14	3.58182819982353e-10	NA	NA	NA	NA	NA	NA	NA	NA	1	2	4	4	-2.16547873419567
740.1785	200.146500029328	-5.14636820319967	0.688703097527064	-7.47254981381499	7.8655578156294e-14	3.85333677387684e-10	NA	NA	NA	NA	NA	NA	NA	NA	0	2	2	4	-1.24225982261816
816.1415	165.606462094644	-4.85764776631647	0.651850242544383	-7.45209167577432	9.18718466925054e-14	4.50080176946584e-10	NA	NA	NA	NA	NA	NA	NA	NA	0	2	3	4	-1.17923975928774
797.1307	558.220193764651	-6.67083670866903	0.89525486164897	-7.45132698456618	9.24060183397071e-14	4.52697083846225e-10	NA	NA	NA	NA	NA	NA	NA	NA	2	2	0	4	-1.99360736878662
717.2056	367.905358787729	-6.05682170637514	0.814274589727268	-7.43830371570825	1.01986369233371e-13	4.99631222874284e-10	NA	NA	NA	NA	NA	NA	NA	NA	0	2	4	4	-1.62008673916546
844.9841	101.455028968938	-4.09239254102589	0.550566279815167	-7.43306063422511	1.0611322844983e-13	5.19848706175715e-10	NA	NA	NA	NA	NA	NA	NA	NA	2	2	4	4	-1.07523474343334
800.0499	166.68401259539	-4.86742723511594	0.655735127081741	-7.42285571428476	1.14621624581749e-13	5.61531338825989e-10	NA	NA	NA	NA	NA	NA	NA	NA	0	2	4	4	-1.18223007337844
798.9872	165.010888223693	-4.85196654698862	0.653702211309512	-7.42228871655344	1.15113535010165e-13	5.63941208014799e-10	NA	NA	NA	NA	NA	NA	NA	NA	0	2	2	4	-1.17526900187059
598.1621	977.325550658047	-1.87029830022337	0.252060464084941	-7.42003831109788	1.17086460825723e-13	5.73606571585218e-10	NA	NA	NA	NA	NA	NA	NA	NA	0	2	4	4	-0.739305120260549
832.952	123.352585669867	2.95318685119707	0.398717260368742	7.40671935914162	1.29462022063515e-13	6.34234446089159e-10	NA	NA	NA	NA	NA	NA	NA	NA	2	2	4	4	0.652641808232882
780.9726	243.634308414605	-5.44253102201312	0.736258220274372	-7.39214975417853	1.44473674956416e-13	7.07776533611481e-10	NA	NA	NA	NA	NA	NA	NA	NA	2	2	0	4	-1.33808587159851
844.9018	90.8798678861051	-3.91524178138505	0.529828098775337	-7.38964541600355	1.4722088184337e-13	7.2123510015067e-10	NA	NA	NA	NA	NA	NA	NA	NA	1	2	4	4	-1.05857031029737
709.0525	238.287568854889	-5.4091733077816	0.732262140718872	-7.38693564366354	1.50251274817791e-13	7.36080995332359e-10	NA	NA	NA	NA	NA	NA	NA	NA	2	2	4	4	-1.32364303063901
759.1457	153.677446061531	3.28449457019521	0.445083055430712	7.37950935251121	1.58873921347299e-13	7.78323340680416e-10	NA	NA	NA	NA	NA	NA	NA	NA	2	2	4	4	0.71537495681461
768.9989	312.723825874859	-5.8154524332908	0.789107054786137	-7.36966219984803	1.71060924873591e-13	8.3802747095572e-10	NA	NA	NA	NA	NA	NA	NA	NA	0	2	2	4	-1.49801701031217
727.0273	359.348834595503	-6.0216994430052	0.817627529866444	-7.36484428794712	1.77353760154546e-13	8.6885607099712e-10	NA	NA	NA	NA	NA	NA	NA	NA	2	2	0	4	-1.60370754749501
740.274	957.238532878665	1.29369491874161	0.175936282237869	7.35320141068181	1.93515002455103e-13	9.48029997027549e-10	NA	NA	NA	NA	NA	NA	NA	NA	0	2	4	4	0.413068578614775
250.0585	1584.6110413828	6.69962004124504	0.911952530332827	7.34645699025577	2.03529673990475e-13	9.97091872879335e-10	NA	NA	NA	NA	NA	NA	NA	NA	2	2	4	4	2.52003201754332
831.26	141.050732167285	-4.60964888771377	0.629195747746239	-7.32625562748223	2.36672155528725e-13	1.15945688993522e-09	NA	NA	NA	NA	NA	NA	NA	NA	0	2	3	4	-1.13370253852886
862.9294	138.204606127971	-4.57802052110132	0.625006579852977	-7.32475572045693	2.39334271097228e-13	1.17249859410532e-09	NA	NA	NA	NA	NA	NA	NA	NA	2	2	4	4	-1.12805679262807
938.5353	114.840023942514	-4.28826475744273	0.585864214569461	-7.31955400381313	2.48796442220884e-13	1.21885377044011e-09	NA	NA	NA	NA	NA	NA	NA	NA	0	2	4	4	-1.08770747675176
746.0243	240.924646486176	-5.42538635228193	0.741692247842902	-7.31487536516774	2.57620391155098e-13	1.26208229626882e-09	NA	NA	NA	NA	NA	NA	NA	NA	2	2	4	4	-1.33203423825642
715.9774	249.849550067041	-5.47992032698009	0.7508007501792	-7.29876778315971	2.90415041069734e-13	1.42274328620063e-09	NA	NA	NA	NA	NA	NA	NA	NA	0	2	2	4	-1.35033839603074
712.949	705.406895261535	-7.01282314740653	0.961292385386153	-7.29520305582101	2.98208984024633e-13	1.46092581273668e-09	NA	NA	NA	NA	NA	NA	NA	NA	2	2	4	4	-2.23225883212827
728.9228	467.416351620908	-6.40950748261172	0.88025171380732	-7.28144845624772	3.30254834293886e-13	1.61791843320575e-09	NA	NA	NA	NA	NA	NA	NA	NA	0	2	3	4	-1.84383147513873
853.0179	447.738809902313	-6.34614714665505	0.872862736139348	-7.27049842306696	3.58163492675088e-13	1.75464295061526e-09	NA	NA	NA	NA	NA	NA	NA	NA	2	2	3	4	-1.80200080441378
857.2289	95.8037898343254	-3.99939433528697	0.550342073265418	-7.26710627729556	3.67269856626484e-13	1.79925502761315e-09	NA	NA	NA	NA	NA	NA	NA	NA	2	2	4	4	-1.06818198042516
881.0489	275.373954049432	-5.62540101431749	0.774390551794305	-7.26429448458937	3.74990271209598e-13	1.83707733865582e-09	NA	NA	NA	NA	NA	NA	NA	NA	0	2	4	4	-1.40950148825359
728.0346	385.955509874083	-6.12697452998064	0.844746583428414	-7.25303262561209	4.07541863890097e-13	1.99654759119759e-09	NA	NA	NA	NA	NA	NA	NA	NA	0	2	4	4	-1.66603078357943
700.0035	443.796987287968	-6.33300935225822	0.874877372016353	-7.23873945632218	4.52874064890994e-13	2.21863004390098e-09	NA	NA	NA	NA	NA	NA	NA	NA	0	2	3	4	-1.79202055959717
920.9601	582.353843187999	-6.73217503195868	0.930608019517031	-7.23416829725211	4.68390641759022e-13	2.29464575397745e-09	NA	NA	NA	NA	NA	NA	NA	NA	2	2	2	4	-2.03908246159543
828.9283	182.246975440185	-5.00276999538579	0.692413605870958	-7.22511798290419	5.00666975183276e-13	2.45276751142287e-09	NA	NA	NA	NA	NA	NA	NA	NA	2	2	4	4	-1.21066540336588
739.2197	165.111060186006	-4.85184601249723	0.671525366343108	-7.22511204441715	5.00688854476536e-13	2.45287469808055e-09	NA	NA	NA	NA	NA	NA	NA	NA	2	2	4	4	-1.17427920358001
416.3096	1506.0348217312	-1.74547174667576	0.241715058411135	-7.22119572586526	5.15324185081289e-13	2.52457318271323e-09	NA	NA	NA	NA	NA	NA	NA	NA	0	2	4	4	-0.707064071045406
732.0085	221.424581822479	-5.29790462552103	0.733781076810498	-7.22000715601614	5.19848385985444e-13	2.54673724294269e-09	NA	NA	NA	NA	NA	NA	NA	NA	2	2	0	4	-1.28869373931954
950.9491	222.42482723064	-5.30468385556744	0.735122929708883	-7.21605005256488	5.35193650759254e-13	2.62191369506959e-09	NA	NA	NA	NA	NA	NA	NA	NA	0	2	4	4	-1.29326278808545
861.9746	153.149128232087	-4.73620257316377	0.656367341132171	-7.21578036621121	5.36255506541386e-13	2.62711572654625e-09	NA	NA	NA	NA	NA	NA	NA	NA	2	2	4	4	-1.15375341637439
773.0591	140.264255962593	-4.60032612739821	0.637804505433168	-7.21275263534533	5.48319703515021e-13	2.68621822752009e-09	NA	NA	NA	NA	NA	NA	NA	NA	0	2	4	4	-1.13181661415767
732.9095	200.037623583615	-5.14425197446973	0.713708620175362	-7.20777615549293	5.68730190461899e-13	2.78620920307284e-09	NA	NA	NA	NA	NA	NA	NA	NA	0	2	2	4	-1.24118663095025
937.4203	101.426318128399	2.65070476487366	0.368413063894301	7.19492608881577	6.24946092192275e-13	3.06161090564995e-09	NA	NA	NA	NA	NA	NA	NA	NA	2	2	4	4	0.597711901223357
823.046	253.968849736283	-5.50397911581773	0.76521412358637	-7.19273069611147	6.35081321695201e-13	3.11126339498479e-09	NA	NA	NA	NA	NA	NA	NA	NA	2	2	4	4	-1.35778829244125
884.9649	96.7085840756159	-4.01387773121945	0.558986133543097	-7.18063917932587	6.93862529171364e-13	3.39923253041051e-09	NA	NA	NA	NA	NA	NA	NA	NA	0	2	2	4	-1.06906066840041
311.0156	4100.74426909783	2.00024513999942	0.279152610983022	7.16541798751464	7.75495715861568e-13	3.79915351200582e-09	NA	NA	NA	NA	NA	NA	NA	NA	2	2	4	4	0.525055676872403
516.2425	812.928919067087	-2.48454853907436	0.34677828546952	-7.16466008161502	7.79797985647538e-13	3.82023033168729e-09	NA	NA	NA	NA	NA	NA	NA	NA	0	2	3	4	-0.863920023101402
831.2358	94.1898244809278	-3.97128160473027	0.554585703577135	-7.16080775093028	8.0203060674752e-13	3.9291479424561e-09	NA	NA	NA	NA	NA	NA	NA	NA	2	2	4	4	-1.06467544599895
703.9774	240.179183225498	-5.42002385299693	0.757334529757066	-7.15671033081713	8.26360528615859e-13	4.04834022968909e-09	NA	NA	NA	NA	NA	NA	NA	NA	2	2	4	4	-1.32962719048528
725.0472	410.811755688382	-6.21882171148421	0.869041903620959	-7.1559514973591	8.30945216102882e-13	4.07080061368802e-09	NA	NA	NA	NA	NA	NA	NA	NA	2	2	4	4	-1.72231415096041
813.2244	250.777211178059	-5.48484150369946	0.766763243788224	-7.15323999700532	8.47532346261636e-13	4.15206096433575e-09	NA	NA	NA	NA	NA	NA	NA	NA	0	2	4	4	-1.35281335658955
841.2548	168.343711688244	-4.88114869847107	0.682906967071131	-7.14760418890653	8.83054927819918e-13	4.32608609138978e-09	NA	NA	NA	NA	NA	NA	NA	NA	1	2	4	4	-1.1842295036904
854.975	266.549222430881	-5.57619908240141	0.780210121441468	-7.14704786461777	8.86639688948908e-13	4.3436478361607e-09	NA	NA	NA	NA	NA	NA	NA	NA	2	2	4	4	-1.38836966519963
720.0055	213.790997945829	-5.24458507888707	0.734181639776455	-7.14344352234681	9.10213305706604e-13	4.45913498465665e-09	NA	NA	NA	NA	NA	NA	NA	NA	0	2	3	4	-1.27402696629379
241.0122	2876.17340396519	1.22182388531677	0.17126907810213	7.13394325967108	9.75335500346889e-13	4.77816861619941e-09	NA	NA	NA	NA	NA	NA	NA	NA	2	2	4	4	0.396365489492305
831.0137	137.477288941579	-4.56866575628025	0.641237986027928	-7.12475844511381	1.04263377789883e-12	5.10786287792637e-09	NA	NA	NA	NA	NA	NA	NA	NA	0	2	2	4	-1.12524735743293
853.9755	269.204446136453	-5.5909171404105	0.78517568564705	-7.12059382710396	1.07463047206826e-12	5.26461468266241e-09	NA	NA	NA	NA	NA	NA	NA	NA	2	2	4	4	-1.39622112209285
747.0169	301.230445271892	-5.75868224409846	0.809459612820645	-7.11423047288516	1.125389592648e-12	5.51328361438255e-09	NA	NA	NA	NA	NA	NA	NA	NA	0	2	3	4	-1.47848462044999
739.0625	372.015953973571	-6.07202696713617	0.85419808181333	-7.10845305838922	1.1735079673272e-12	5.74901553193594e-09	NA	NA	NA	NA	NA	NA	NA	NA	2	2	4	4	-1.62750799554415
799.2084	241.238587651958	-5.42640858885323	0.763755154096625	-7.10490601568722	1.20404447402039e-12	5.89861387822591e-09	NA	NA	NA	NA	NA	NA	NA	NA	0	2	4	4	-1.33324066158473
843.2137	118.554652074546	-4.33699857485269	0.611147102374596	-7.09648881259749	1.2796630043708e-12	6.26906905841253e-09	NA	NA	NA	NA	NA	NA	NA	NA	1	2	4	4	-1.09040229650772
198.1865	1294.21663547058	-2.21245027841491	0.311802686709398	-7.09567419628082	1.28722402901101e-12	6.30611051812492e-09	NA	NA	NA	NA	NA	NA	NA	NA	1	2	4	4	-0.809667319337102
501.0142	546.784122889841	-1.6392030830714	0.231163690651021	-7.09109237032403	1.33057492178641e-12	6.51848654183161e-09	NA	NA	NA	NA	NA	NA	NA	NA	0	2	3	4	-0.683045008031616
811.9958	163.056131146827	-4.83189364057183	0.682009797989751	-7.08478625206561	1.39259076099368e-12	6.82230213810802e-09	NA	NA	NA	NA	NA	NA	NA	NA	2	2	4	4	-1.16836441865766
848.9133	126.920273933031	-4.44383983378588	0.627932529562303	-7.07693840432734	1.47373996819257e-12	7.21985210417539e-09	NA	NA	NA	NA	NA	NA	NA	NA	0	2	4	4	-1.10857399410269
867.9917	249.817978713912	-5.47874169432873	0.77463756547272	-7.07265170000546	1.52000669318058e-12	7.44651278989167e-09	NA	NA	NA	NA	NA	NA	NA	NA	2	2	4	4	-1.34910401157722
887.274	163.582181827559	3.37471336561634	0.477345951374822	7.06974335049182	1.55220505434006e-12	7.60425256121195e-09	NA	NA	NA	NA	NA	NA	NA	NA	0	2	2	4	0.741917458889138
899.2008	155.017875732968	-4.75397338564281	0.674526870668571	-7.04786360983783	1.81685588180447e-12	8.90077696496008e-09	NA	NA	NA	NA	NA	NA	NA	NA	2	2	1	4	-1.1576255359455
845.0668	168.134663280217	-4.87863950259162	0.693880790908219	-7.03094763036455	2.05135493463522e-12	1.0049587824778e-08	NA	NA	NA	NA	NA	NA	NA	NA	2	2	4	4	-1.1832291972568
766.9572	204.388838530612	-5.17601369137957	0.736237571987311	-7.03035798269309	2.06004309250839e-12	1.00921511101986e-08	NA	NA	NA	NA	NA	NA	NA	NA	1	2	4	4	-1.25089736182941
866.3636	142.384501025472	3.16758565477261	0.450626970179471	7.02928556076228	2.0759372977052e-12	1.01700168214578e-08	NA	NA	NA	NA	NA	NA	NA	NA	2	2	4	4	0.689956855098818
770.97	2911.78870519512	-4.37146773815412	0.622376995790387	-7.02382602140136	2.15873589461318e-12	1.057564714771e-08	NA	NA	NA	NA	NA	NA	NA	NA	0	2	3	4	-1.09491134443049
757.9578	263.225840557215	-5.55687278611595	0.791786577224478	-7.01814471974881	2.24833607167979e-12	1.10145984151593e-08	NA	NA	NA	NA	NA	NA	NA	NA	2	2	4	4	-1.37675051671554
852.0174	358.112690221629	-6.01526545535272	0.857754297280928	-7.01280713418872	2.33583347942409e-12	1.14432482156986e-08	NA	NA	NA	NA	NA	NA	NA	NA	0	2	4	4	-1.60012557546878
818.9246	285.904118500294	-5.68037813922582	0.810689555765111	-7.00684756431184	2.43747575795384e-12	1.19411937382159e-08	NA	NA	NA	NA	NA	NA	NA	NA	0	2	4	4	-1.42852238694252
941.2475	81.7506366926567	-3.73977594546283	0.534546999819297	-6.99615926518541	2.63074473871939e-12	1.28880184749863e-08	NA	NA	NA	NA	NA	NA	NA	NA	2	2	4	4	-1.04304967653664
985.3107	96.3766637278999	2.57275715102866	0.367775793768616	6.99544993069146	2.64409000453111e-12	1.29533969321979e-08	NA	NA	NA	NA	NA	NA	NA	NA	2	2	4	4	0.587062168020859
730.0504	379.522515330221	-6.1011692900516	0.872326572487911	-6.99413440158176	2.66901605462306e-12	1.30755096515984e-08	NA	NA	NA	NA	NA	NA	NA	NA	0	2	4	4	-1.64646399229514
782.0064	264.458001243131	-5.56371822256763	0.796723568199155	-6.98324794777112	2.88432696503139e-12	1.41303178016888e-08	NA	NA	NA	NA	NA	NA	NA	NA	1	2	4	4	-1.37931647988024
761.5355	210.39669279904	3.75051818897864	0.537680536167319	6.97536536418631	3.05076919770221e-12	1.49457182995431e-08	NA	NA	NA	NA	NA	NA	NA	NA	2	2	4	4	0.887227040842828
978.4265	123.186066834387	2.94925208074427	0.423509588195954	6.96383780425692	3.31125822228308e-12	1.62218540309648e-08	NA	NA	NA	NA	NA	NA	NA	NA	2	2	4	4	0.652027667315556
829.0938	271.864390637468	-5.60495621941031	0.805172053049939	-6.96119071467906	3.37408629440455e-12	1.65296487562879e-08	NA	NA	NA	NA	NA	NA	NA	NA	2	2	0	4	-1.40283037845907
898.9559	88.1157677348192	-3.86194151401385	0.55480471074825	-6.96090252875711	3.3809964727543e-12	1.65635017200233e-08	NA	NA	NA	NA	NA	NA	NA	NA	2	2	4	4	-1.05509930929441
840.9376	210.449469997878	-5.21988130131668	0.750795173274383	-6.95247051010148	3.58943886467997e-12	1.75846609980672e-08	NA	NA	NA	NA	NA	NA	NA	NA	2	2	4	4	-1.26403143216424
386.2183	3362.01748691681	1.1353478640154	0.163471624583282	6.9452289772589	3.77846959648095e-12	1.85107225531602e-08	NA	NA	NA	NA	NA	NA	NA	NA	2	2	4	4	0.374974598201926
313.0925	8604.58360950459	2.16600930116559	0.312238331886888	6.93703840933358	4.00404994345032e-12	1.96158406729631e-08	NA	NA	NA	NA	NA	NA	NA	NA	1	2	3	4	0.544529519942486
489.2201	858.172277313026	-1.05209745990998	0.152005651949428	-6.92143644935003	4.47086699451744e-12	2.19027774061409e-08	NA	NA	NA	NA	NA	NA	NA	NA	2	2	4	4	-0.506907623194647
882.0068	169.676044336473	-4.89196540858866	0.708550355063602	-6.90418877589799	5.04911206124384e-12	2.47355999880336e-08	NA	NA	NA	NA	NA	NA	NA	NA	2	2	4	4	-1.18723755647376
807.0303	102.096336579346	-4.09880675979881	0.59374955233433	-6.90325869499072	5.08229537121864e-12	2.48981650236001e-08	NA	NA	NA	NA	NA	NA	NA	NA	2	2	4	4	-1.07612010405988
838.1556	93.8853249060307	-3.96415135299122	0.574903728499093	-6.89533074231484	5.37396239423227e-12	2.63270417693439e-08	NA	NA	NA	NA	NA	NA	NA	NA	2	2	4	4	-1.06205411188079
742.984	459.683332889431	-6.38357125001975	0.9285418074636	-6.87483449717474	6.20618689854651e-12	3.04041096159794e-08	NA	NA	NA	NA	NA	NA	NA	NA	2	2	4	4	-1.82776855288763
786.0344	227.762862306955	-5.3387930442563	0.779097577100483	-6.85253452350004	7.25528691203805e-12	3.55436505820744e-08	NA	NA	NA	NA	NA	NA	NA	NA	2	2	4	4	-1.30830197193462
851.1067	154.867986343241	-4.75143667297156	0.693387008111318	-6.85250317267085	7.25687766572448e-12	3.55514436843842e-08	NA	NA	NA	NA	NA	NA	NA	NA	0	2	2	4	-1.15665587992508
808.1661	144.001750964353	-4.63904414744008	0.677233626840697	-6.84999085039719	7.38547120510141e-12	3.61814234337918e-08	NA	NA	NA	NA	NA	NA	NA	NA	2	2	4	4	-1.13748653409559
837.0388	119.577764352436	-4.34895698742134	0.635451035980346	-6.84388999494187	7.70711134423555e-12	3.775713847541e-08	NA	NA	NA	NA	NA	NA	NA	NA	0	2	4	4	-1.0913023313478
708.0019	228.590351455661	-5.3441947627649	0.781517692914326	-6.83822619912298	8.0179728029314e-12	3.92800487615609e-08	NA	NA	NA	NA	NA	NA	NA	NA	1	2	4	4	-1.30947113806087
270.2059	1260.87807097307	-1.79885353959367	0.263194886460883	-6.83468270900855	8.21867276968081e-12	4.02632778986663e-08	NA	NA	NA	NA	NA	NA	NA	NA	0	2	3	4	-0.719227444499218
720.9474	529.455170904105	-6.59120876969338	0.965219684254949	-6.82871358428742	8.56794375650736e-12	4.19743564631296e-08	NA	NA	NA	NA	NA	NA	NA	NA	2	2	4	4	-1.93550257674833
315.0101	5597.95501368557	2.25941100795117	0.331184436776325	6.8222137185665	8.96481603029826e-12	4.39186337324312e-08	NA	NA	NA	NA	NA	NA	NA	NA	2	2	1	4	0.551451859235089
807.0703	132.785004218268	3.06129020113683	0.44880410917787	6.82099414540695	9.04126270316528e-12	4.42931459828067e-08	NA	NA	NA	NA	NA	NA	NA	NA	0	2	4	4	0.669939324930685
810.9262	377.067635549275	-6.09093383237162	0.893317421937503	-6.81833095694147	9.2104266986917e-12	4.51218803968906e-08	NA	NA	NA	NA	NA	NA	NA	NA	0	2	4	4	-1.63691247128663
951.5436	129.277184241069	3.01435440131902	0.44222713953327	6.81630350525387	9.34128435187985e-12	4.57629520398594e-08	NA	NA	NA	NA	NA	NA	NA	NA	2	2	4	4	0.663738874182572
885.1852	109.443566955384	-4.20885376009747	0.617865416959443	-6.81192642373402	9.63003596222293e-12	4.71775461789301e-08	NA	NA	NA	NA	NA	NA	NA	NA	2	2	4	4	-1.08145008002373
218.1035	16778.0356541563	1.50449812604482	0.221116771092177	6.80408871119794	1.016908650521e-11	4.98183547890236e-08	NA	NA	NA	NA	NA	NA	NA	NA	0	2	3	4	0.449573811514202
847.0014	235.573923238502	-5.38929112194705	0.793927348952492	-6.78814142006531	1.13587282959709e-11	5.56464099219613e-08	NA	NA	NA	NA	NA	NA	NA	NA	2	2	0	4	-1.31534400256538
823.2595	192.240085020731	3.61512889742639	0.532734695464456	6.78598358283123	1.15298262540064e-11	5.64846188183775e-08	NA	NA	NA	NA	NA	NA	NA	NA	2	2	2	4	0.842488133020564
844.2179	123.405989725624	-4.39801233801619	0.649718214665539	-6.76910734337375	1.29579379724118e-11	6.34809381268456e-08	NA	NA	NA	NA	NA	NA	NA	NA	0	2	3	4	-1.09944276416745
292.1041	1930.84249888174	0.976089105748561	0.144317428977119	6.76348735330726	1.34709137826193e-11	6.59940066210518e-08	NA	NA	NA	NA	NA	NA	NA	NA	2	2	0	4	0.33321614180308
359.0821	1815.54258167894	1.24322307832434	0.184119052928237	6.75227825991968	1.45541398256221e-11	7.13007310057225e-08	NA	NA	NA	NA	NA	NA	NA	NA	0	2	2	4	0.400665202361759
912.1584	123.98341752229	-4.40516110818656	0.653596850442556	-6.73987505478918	1.58522890222072e-11	7.76603639197932e-08	NA	NA	NA	NA	NA	NA	NA	NA	2	2	2	4	-1.10126166697528
817.2445	133.349284788935	-4.51900294988279	0.670754678072522	-6.7371918491401	1.61476915007875e-11	7.9107540662358e-08	NA	NA	NA	NA	NA	NA	NA	NA	0	2	4	4	-1.11872630531243
837.0909	142.292334444085	-4.619880909405	0.686373097770412	-6.73085953457681	1.68663732752847e-11	8.26283626756197e-08	NA	NA	NA	NA	NA	NA	NA	NA	0	2	4	4	-1.13653900930073
838.0022	347.333201526212	-5.96886655318135	0.888354576776136	-6.71901367902278	1.82958735513551e-11	8.96314845280884e-08	NA	NA	NA	NA	NA	NA	NA	NA	2	2	4	4	-1.5721821961129
861.0182	214.514331444264	-5.24772720241305	0.781501183212978	-6.71493187104096	1.881541094242e-11	9.21766982069157e-08	NA	NA	NA	NA	NA	NA	NA	NA	0	2	4	4	-1.2751454610249
722.9058	281.644371032209	-5.65673815245356	0.843881949979157	-6.70323396843987	2.03856661537538e-11	9.98693784872401e-08	NA	NA	NA	NA	NA	NA	NA	NA	0	2	2	4	-1.41894776714214
486.3216	265.70540770874	4.09557801790497	0.611846752794901	6.69379709738831	2.17452879355e-11	1.06530165596014e-07	NA	NA	NA	NA	NA	NA	NA	NA	2	2	4	4	1.02777631993808
907.2338	138.0072013671	3.11963693979978	0.466561905773998	6.68643732201944	2.28669017028667e-11	1.12024951442344e-07	NA	NA	NA	NA	NA	NA	NA	NA	2	2	4	4	0.681165622246091
906.9437	393.808320857129	-6.15472147449606	0.920538750828687	-6.68599933349406	2.29354069116293e-11	1.12360558460072e-07	NA	NA	NA	NA	NA	NA	NA	NA	2	2	4	4	-1.68011679265996
489.3432	1189.36591234626	-1.51573594193676	0.227255170997979	-6.66975336702126	2.56233660686563e-11	1.25528870370347e-07	NA	NA	NA	NA	NA	NA	NA	NA	2	2	4	4	-0.64467702900647
884.8656	151.80150803865	3.26190257886026	0.490595378387211	6.64886528198345	2.95361179361409e-11	1.44697441769154e-07	NA	NA	NA	NA	NA	NA	NA	NA	0	2	2	4	0.708977616802302
786.2909	138.546236403977	3.12539506619301	0.470575005936309	6.6416512283188	3.10188263928322e-11	1.51961230498485e-07	NA	NA	NA	NA	NA	NA	NA	NA	2	2	4	4	0.682418278328725
910.201	161.142387013975	-4.81144263154215	0.724731030268025	-6.63893559209511	3.15956410406349e-11	1.5478704545807e-07	NA	NA	NA	NA	NA	NA	NA	NA	2	2	4	4	-1.16738258849756
808.3316	153.150916930061	3.27425071998797	0.49336586977807	6.63655700679258	3.21094789407768e-11	1.57304337330866e-07	NA	NA	NA	NA	NA	NA	NA	NA	0	2	2	4	0.712172643508716
851.0759	112.408011031295	-4.24998782973358	0.642188133463807	-6.6179793868351	3.64141785701746e-11	1.78393060815286e-07	NA	NA	NA	NA	NA	NA	NA	NA	2	2	4	4	-1.08412662389116
896.1855	211.959279701004	-5.22910202360462	0.792021507511278	-6.60222225534723	4.05039649518951e-11	1.98428924299334e-07	NA	NA	NA	NA	NA	NA	NA	NA	0	2	3	4	-1.26845824857317
822.1817	124.447248077799	-4.41020295948704	0.668069226422309	-6.60141611836377	4.07248673645132e-11	1.9951112521875e-07	NA	NA	NA	NA	NA	NA	NA	NA	2	2	4	4	-1.10308422052238
433.1432	3157.82495670698	-2.60873902489818	0.397597600091729	-6.56125445499754	5.33569804836157e-11	2.61395847389233e-07	NA	NA	NA	NA	NA	NA	NA	NA	0	2	3	4	-0.89460983522006
610.2195	1192.01157463763	-2.42844463195472	0.371230811479944	-6.5416031128276	6.08628476506997e-11	2.98167090640778e-07	NA	NA	NA	NA	NA	NA	NA	NA	2	2	4	4	-0.852440947586138
830.2027	136.795705494642	-4.55756902647685	0.698145938882551	-6.52810361365371	6.66076153598857e-11	3.2631070764808e-07	NA	NA	NA	NA	NA	NA	NA	NA	2	2	0	4	-1.12431285033138
492.1945	319.782626728011	4.36611812776316	0.66932872553463	6.52312975851395	6.88552446300229e-11	3.37321843442482e-07	PS(13:0/0:0)	1	C19H38NO9P	[M+(37Cl)]-	455.228422	492.1948736	-0.750312569	LMGP03050005	2	2	4	4	1.17329055439634
432.1976	11849.2264221845	-2.3865802638113	0.366083388053313	-6.51922578760592	7.06712065258257e-11	3.4621824077002e-07	NA	NA	NA	NA	NA	NA	NA	NA	2	2	0	4	-0.846033085897136
698.2637	974.341264686633	1.16689747320557	0.179009141406507	6.51864739441266	7.09442038043806e-11	3.4755565443766e-07	NA	NA	NA	NA	NA	NA	NA	NA	0	2	2	4	0.381907362879077
446.2129	9841.15668782349	-1.84499470300273	0.283359440143241	-6.51114606264774	7.45795797608648e-11	3.65365361248476e-07	NA	NA	NA	NA	NA	NA	NA	NA	2	2	4	4	-0.732796223240062
750.1823	149.02505487239	3.23406947731842	0.497012811482694	6.50701431150339	7.66591116012774e-11	3.75552987734658e-07	NA	NA	NA	NA	NA	NA	NA	NA	2	2	4	4	0.702609161712916
388.065	3066.38335877412	2.14837398333832	0.330251416683489	6.50526803158972	7.75549735306064e-11	3.79941815326441e-07	NA	NA	NA	NA	NA	NA	NA	NA	0	2	3	4	0.542803017421863
936.9563	153.49065706304	-4.73577840916359	0.729363198819304	-6.49303175267122	8.41259490567426e-11	4.12133024428982e-07	NA	NA	NA	NA	NA	NA	NA	NA	2	2	4	4	-1.1527880856188
340.9211	2472.85520544948	-2.23628392661914	0.345470086542043	-6.47316226132066	9.59727916337042e-11	4.70170706213517e-07	NA	NA	NA	NA	NA	NA	NA	NA	2	2	4	4	-0.816576618790332
402.2941	2083.22060073021	-2.59069331648184	0.40127268341445	-6.45619157137111	1.07370677184876e-10	5.26008947528707e-07	NA	NA	NA	NA	NA	NA	NA	NA	2	2	0	4	-0.887227040842828
403.1072	1454.87477902508	-1.20231848308065	0.186748062175285	-6.43818452023418	1.20910958591061e-10	5.92342786137607e-07	NA	NA	NA	NA	NA	NA	NA	NA	2	2	4	4	-0.552029910816895
341.1607	1280.61430443831	-1.89350765816398	0.294183466770812	-6.43648563581293	1.22271400672699e-10	5.99007591895553e-07	NA	NA	NA	NA	NA	NA	NA	NA	1	2	3	4	-0.748470582142543
922.9402	175.341445857413	-4.93990711446992	0.767499271646645	-6.43636716927628	1.22366823002854e-10	5.99475065890981e-07	NA	NA	NA	NA	NA	NA	NA	NA	1	2	4	4	-1.19531202485923
296.2233	1134.12592184288	-1.57614592812427	0.245015406030398	-6.43284417767888	1.25238025144338e-10	6.13541085182112e-07	NA	NA	NA	NA	NA	NA	NA	NA	2	2	1	4	-0.662501847901876
433.2013	1765.73267923006	-2.36104388176821	0.367359940517824	-6.42705864564362	1.30096640530472e-10	6.37343441958782e-07	NA	NA	NA	NA	NA	NA	NA	NA	1	2	2	4	-0.842488133020564
884.3642	171.952060412843	3.44733906695963	0.537734859523757	6.41085286903801	1.44707800599083e-10	7.08923515134908e-07	NA	NA	NA	NA	NA	NA	NA	NA	2	2	4	4	0.770996483078366
909.2416	140.260272274635	-4.5957033126637	0.719185918278636	-6.39014640840504	1.65727000672085e-10	8.11896576292547e-07	NA	NA	NA	NA	NA	NA	NA	NA	2	2	4	4	-1.13087515982463
813.1501	178.151279748155	-4.96388365802208	0.779473052505405	-6.36825563381186	1.91190075917508e-10	9.3664018191987e-07	NA	NA	NA	NA	NA	NA	NA	NA	2	2	4	4	-1.20244166586847
882.1702	217.601814352217	-5.26777724390103	0.82789427332306	-6.36286228041759	1.98028240140358e-10	9.70140348447613e-07	NA	NA	NA	NA	NA	NA	NA	NA	2	2	4	4	-1.27963547516167
440.1966	1262.70194679312	-1.97625036409726	0.310774005966582	-6.35912375602537	2.02907884608814e-10	9.94045726698581e-07	NA	NA	NA	NA	NA	NA	NA	NA	2	2	4	4	-0.762338006494138
368.2444	5883.77018465536	-1.12917597625859	0.177593785922955	-6.35819530728659	2.04137818317433e-10	1.0000711719371e-06	NA	NA	NA	NA	NA	NA	NA	NA	1	2	4	4	-0.53190570525061
447.2166	1608.26213708002	-1.8846686190479	0.298185059297058	-6.32046630200327	2.60775194921409e-10	1.27753767991998e-06	NA	NA	NA	NA	NA	NA	NA	NA	2	2	4	4	-0.745190020382668
895.2264	169.44014537076	-4.88675720002963	0.777589057944033	-6.28449841224664	3.28913896465506e-10	1.61134917878451e-06	NA	NA	NA	NA	NA	NA	NA	NA	0	2	3	4	-1.18523099648518
458.2134	1870.00780197185	-2.52888963510195	0.404185722194147	-6.2567515284155	3.93078916005111e-10	1.92569360950904e-06	NA	NA	NA	NA	NA	NA	NA	NA	0	2	4	4	-0.872604576268538
831.9852	226.185926209613	-5.32544120629478	0.861329654155237	-6.18281418804487	6.29688172869455e-10	3.08484235888746e-06	NA	NA	NA	NA	NA	NA	NA	NA	0	2	4	4	-1.30364309383896
809.1976	122.771198329197	2.93940242052744	0.475976463964371	6.17552052058495	6.59458399968308e-10	3.23068670144474e-06	NA	NA	NA	NA	NA	NA	NA	NA	2	2	0	4	0.650800122531776
875.0341	174.136872836668	-4.92794104892706	0.802923594272035	-6.13749687278145	8.38318693023278e-10	4.10692327712104e-06	NA	NA	NA	NA	NA	NA	NA	NA	0	2	3	4	-1.1922749877382
979.0249	77.4908892245718	-3.64470621183166	0.594467353530141	-6.13104519564987	8.73035973788623e-10	4.27700323559046e-06	NA	NA	NA	NA	NA	NA	NA	NA	2	2	4	4	-1.03114961540353
898.9683	403.256951119287	-6.18787045231608	1.01140245017996	-6.11810901903102	9.46922792755095e-10	4.63897476170721e-06	NA	NA	NA	NA	NA	NA	NA	NA	2	2	4	4	-1.7050697686431
1161.6914	57.8899154910766	-3.15667837898281	0.516506483816127	-6.11159487420213	9.86403321297704e-10	4.83238987103745e-06	NA	NA	NA	NA	NA	NA	NA	NA	0	2	4	4	-0.976911111396581
436.2315	2038.96611418856	-2.1689926531883	0.355192478205137	-6.10652754852434	1.01822068280957e-09	4.98826312508408e-06	NA	NA	NA	NA	NA	NA	NA	NA	2	2	4	4	-0.803481835534667
830.3133	125.141601785439	2.96636150902581	0.486511150966816	6.09721175584759	1.0793450117491e-09	5.28771121255886e-06	NA	NA	NA	NA	NA	NA	NA	NA	2	2	4	4	0.655100838753584
395.0952	5421.46066514043	0.926722823889424	0.152002659406754	6.09675401408303	1.08243888740819e-09	5.30286810941272e-06	NA	NA	NA	NA	NA	NA	NA	NA	2	2	4	4	0.313860783956211
494.0942	6460.67871638701	1.56046744810362	0.256771626958563	6.07725809345531	1.22254908773567e-09	5.98926798081704e-06	NA	NA	NA	NA	NA	NA	NA	NA	2	2	4	4	0.458378966850967
944.4212	101.322862730671	2.63664592383072	0.434556651350973	6.06743888428305	1.29966048528985e-09	6.36703671743497e-06	NA	NA	NA	NA	NA	NA	NA	NA	2	2	4	4	0.596525266501907
950.9938	171.77272342715	-4.90667313684648	0.808883843227832	-6.06597990295679	1.31151530720024e-09	6.42511348997399e-06	NA	NA	NA	NA	NA	NA	NA	NA	2	2	4	4	-1.18924890803861
408.2002	3463.35503064448	-2.03465993686188	0.335704671402805	-6.06086274688903	1.35393332639682e-09	6.63291936601803e-06	NA	NA	NA	NA	NA	NA	NA	NA	0	2	3	4	-0.775012242308055
935.4408	102.486854939256	2.66416205014912	0.440028176929819	6.05452602771397	1.40831703933748e-09	6.8993451757143e-06	NA	NA	NA	NA	NA	NA	NA	NA	2	2	4	4	0.601871774247627
979.2446	133.804410861044	-4.52053461630723	0.746937593713535	-6.05209143890131	1.4297726858907e-09	7.00445638817855e-06	NA	NA	NA	NA	NA	NA	NA	NA	2	2	4	4	-1.1196549701792
925.2166	93.7038641631749	-3.95517985029223	0.654124091044709	-6.04652833375295	1.48000214877379e-09	7.2505305268428e-06	NA	NA	NA	NA	NA	NA	NA	NA	0	2	4	4	-1.06031060248182
965.2287	177.35137826462	-4.95549233717191	0.819873010370265	-6.04421937847905	1.50135115112316e-09	7.35511928935234e-06	NA	NA	NA	NA	NA	NA	NA	NA	2	2	1	4	-1.19937863921721
978.9806	100.973789446628	-4.07541847126179	0.675635647401489	-6.03197668289995	1.61966152791381e-09	7.93472182524976e-06	NA	NA	NA	NA	NA	NA	NA	NA	2	2	4	4	-1.07346654599691
1024.7593	84.6653633411544	-3.78984624995267	0.629917130726048	-6.01642035926926	1.78316162982222e-09	8.73570882449907e-06	NA	NA	NA	NA	NA	NA	NA	NA	0	2	2	4	-1.04905545334578
833.2442	148.636594100005	3.22518111784444	0.538786081832847	5.98601416516365	2.15045647918162e-09	1.05350862915107e-05	NA	NA	NA	NA	NA	NA	NA	NA	0	2	4	4	0.700704180353908
1015.0181	223.999253854993	-5.30989777245954	0.889643275615176	-5.96856955816119	2.39342607820297e-09	1.17253943571163e-05	NA	NA	NA	NA	NA	NA	NA	NA	1	2	4	4	-1.29785899597738
425.0283	3427.54347403204	-1.54031814160671	0.258242071714458	-5.96462896762176	2.45190545064109e-09	1.20118848026907e-05	NA	NA	NA	NA	NA	NA	NA	NA	0	2	4	4	-0.653870829262291
424.2318	17349.9389300174	-1.36098183273023	0.228305728282871	-5.96122507729625	2.5035384412136e-09	1.22648348235054e-05	NA	NA	NA	NA	NA	NA	NA	NA	1	2	4	4	-0.602466891266654
815.554	619.118472796193	-2.20768295246706	0.370510178592862	-5.95849474595134	2.54571831138641e-09	1.2471474007482e-05	NA	NA	NA	NA	NA	NA	NA	NA	2	2	4	4	-0.808978515933738
502.9813	2303.29676095669	1.2830672350285	0.215780517506393	5.94616812423988	2.74492222408353e-09	1.34473739757852e-05	NA	NA	NA	NA	NA	NA	NA	NA	2	2	2	4	0.411447179423491
480.0984	969.927743977303	1.12614120037865	0.189487194100911	5.94309924595183	2.79682982594177e-09	1.37016693172887e-05	NA	NA	NA	NA	NA	NA	NA	NA	2	2	4	4	0.373377297703426
485.1105	674.866452733337	-1.82370313091952	0.307492272115724	-5.93089094035238	3.01295295689045e-09	1.47604565358063e-05	NA	NA	NA	NA	NA	NA	NA	NA	1	2	4	4	-0.726964650205582
518.9424	1552.29684171399	-3.22155755540693	0.544152963902981	-5.92031610431752	3.21323409970214e-09	1.57416338544408e-05	NA	NA	NA	NA	NA	NA	NA	NA	2	2	4	4	-0.984136760501931
799.0465	1068.4791805288	-3.36800795683647	0.570468380776683	-5.90393450422437	3.54933118151729e-09	1.73881734582532e-05	NA	NA	NA	NA	NA	NA	NA	NA	2	2	1	4	-1.00366126787266
927.2321	123.151944685626	-4.38973148868323	0.74533472256635	-5.88961087653132	3.87106017183437e-09	1.89643237818166e-05	NA	NA	NA	NA	NA	NA	NA	NA	2	2	4	4	-1.09762749150893
997.3508	127.239399398631	2.99266779316423	0.508320825625564	5.88736019123613	3.9241287707544e-09	1.92243068479258e-05	NA	NA	NA	NA	NA	NA	NA	NA	2	2	4	4	0.65756383695687
252.1974	1243.7459321799	-1.88464669576277	0.320271615578893	-5.88452614620955	3.99196031085913e-09	1.95566135628989e-05	NA	NA	NA	NA	NA	NA	NA	NA	0	2	4	4	-0.744534870437057
412.9666	9650.29391565171	-4.85305284008868	0.825600467083765	-5.87820990125033	4.14726831752814e-09	2.03174674875704e-05	NA	NA	NA	NA	NA	NA	NA	NA	2	2	4	4	-1.17725206037493
325.0308	5864.26115223648	2.28582012711261	0.389525183239393	5.86822168493224	4.40494042257974e-09	2.15798031302181e-05	NA	NA	NA	NA	NA	NA	NA	NA	2	2	4	4	0.556660992271418
425.235	2862.66256882579	-1.31432383361877	0.22410964565862	-5.86464643124215	4.5009073991361e-09	2.20499453483677e-05	NA	NA	NA	NA	NA	NA	NA	NA	2	2	4	4	-0.588832473672028
290.0848	3985.53578100099	0.834200606642002	0.1423301507257	5.86102524580107	4.60018024972524e-09	2.2536283043404e-05	NA	NA	NA	NA	NA	NA	NA	NA	2	2	4	4	0.292549116556441
688.9662	5914.03591352205	-4.35405329856534	0.744626604638648	-5.84729751991372	4.99623424114564e-09	2.44765515473725e-05	NA	NA	NA	NA	NA	NA	NA	NA	2	2	4	4	-1.09310505818053
373.2597	2303.07538118159	-2.45383818805468	0.42110164011011	-5.82718743962397	5.63692892497395e-09	2.76153148034474e-05	NA	NA	NA	NA	NA	NA	NA	NA	1	2	4	4	-0.857449138522668
463.0419	2984.94426538809	-2.04949306860031	0.354046065129861	-5.78877516361769	7.0901526125277e-09	3.47346576487732e-05	NA	NA	NA	NA	NA	NA	NA	NA	0	2	4	4	-0.779040538714707
479.1237	976.877545712356	-1.70828455531186	0.295590246815465	-5.77923180387725	7.50424747665774e-09	3.67633083881463e-05	NA	NA	NA	NA	NA	NA	NA	NA	1	2	4	4	-0.696901822315877
284.1619	1506.26918013887	-1.58303082975308	0.274227137309153	-5.77269939542283	7.80115431783262e-09	3.8217855003062e-05	NA	NA	NA	NA	NA	NA	NA	NA	2	2	4	4	-0.665596320677386
925.2739	125.443509798002	-4.41790444936347	0.769204170362763	-5.7434743850647	9.27534002694119e-09	4.54398907919849e-05	NA	NA	NA	NA	NA	NA	NA	NA	2	2	0	4	-1.10491044557152
606.9619	7585.00269908903	-3.75072206788596	0.653995153915446	-5.73509153000679	9.74596998013309e-09	4.7745506932672e-05	NA	NA	NA	NA	NA	NA	NA	NA	1	2	4	4	-1.0456189628601
1030.9927	153.373076133926	-4.73070414492019	0.828405164041177	-5.71061643537153	1.12567691321702e-08	5.51469119785018e-05	NA	NA	NA	NA	NA	NA	NA	NA	2	2	4	4	-1.15182382791057
453.0865	1228.77044663674	-1.82034240843971	0.319883696737477	-5.6906382757407	1.26565370941471e-08	6.20043752242264e-05	NA	NA	NA	NA	NA	NA	NA	NA	2	2	4	4	-0.725026283164288
282.0661	3857.42481343589	1.18832499992377	0.208902902281198	5.6884082841712	1.28228949477663e-08	6.2819362349107e-05	NA	NA	NA	NA	NA	NA	NA	NA	0	2	4	4	0.38778790624595
994.9858	225.681819817575	-5.31997457394618	0.939626697007392	-5.66179589286864	1.49796935123868e-08	7.3385518517183e-05	NA	NA	NA	NA	NA	NA	NA	NA	1	2	4	4	-1.30016741641791
514.2011	3946.41001732928	-2.55468755482869	0.451444608645756	-5.65891696545506	1.52331229799735e-08	7.46270694788901e-05	NA	NA	NA	NA	NA	NA	NA	NA	2	2	0	4	-0.878431017520368
380.9348	4883.88623528275	2.40762798479918	0.425629077134912	5.65663417782905	1.54370304570432e-08	7.56260122090545e-05	NA	NA	NA	NA	NA	NA	NA	NA	1	2	4	4	0.567124937364618
487.1148	1759.66381058759	-3.34233150768809	0.591852393680009	-5.64723830363548	1.6304575428534e-08	7.9876115024388e-05	NA	NA	NA	NA	NA	NA	NA	NA	2	2	4	4	-0.995479938873484
812.3434	113.990422727133	2.82470520047026	0.500361107907627	5.64533325198356	1.64861591338512e-08	8.0765693596737e-05	NA	NA	NA	NA	NA	NA	NA	NA	0	2	3	4	0.624639401260885
411.2192	2720.40485381352	-1.6140319172613	0.286650014110131	-5.63067098486583	1.79509878996844e-08	8.79418897205538e-05	NA	NA	NA	NA	NA	NA	NA	NA	1	2	4	4	-0.673671980843244
491.1345	1365.62526486867	1.59298192414139	0.283130615199332	5.62631463580821	1.84100417024234e-08	9.01907943001723e-05	NA	NA	NA	NA	NA	NA	NA	NA	2	2	4	4	0.462242385354657
479.1025	1501.42661419762	1.16804998520108	0.207855274294556	5.61953498252739	1.91472108526075e-08	9.38021859669243e-05	NA	NA	NA	NA	NA	NA	NA	NA	2	2	0	4	0.382441409283908
1071.291	79.8985243138679	2.27345567051698	0.404568924697231	5.6194520432294	1.91564041487121e-08	9.38472239245406e-05	NA	NA	NA	NA	NA	NA	NA	NA	2	2	0	4	0.554343965421554
1069.2842	596.39647217999	1.74147641715561	0.309929895564714	5.61893654686818	1.92136398313249e-08	9.41276215336607e-05	NA	NA	NA	NA	NA	NA	NA	NA	2	2	4	4	0.49340563876152
326.1971	5154.93786626023	-1.63148307811096	0.290432003950855	-5.61743559909821	1.9381237576306e-08	9.49486828863232e-05	NA	NA	NA	NA	NA	NA	NA	NA	2	2	1	4	-0.678663510119466
986.9871	244.900251776103	-5.44297492120094	0.969001070670349	-5.61709897537628	1.94190198187581e-08	9.51337780920962e-05	NA	NA	NA	NA	NA	NA	NA	NA	2	2	3	4	-1.33930209387096
525.0049	2583.45290899201	-3.7360758990481	0.666624953128248	-5.60446452164136	2.08899772779499e-08	0.000102339998684677	NA	NA	NA	NA	NA	NA	NA	NA	1	2	3	4	-1.04219477641468
289.0335	7473.72566719262	2.48065188199033	0.443560506206764	5.59258961805312	2.23707618117537e-08	0.000109594362115781	NA	NA	NA	NA	NA	NA	NA	NA	1	2	4	4	0.575892530187072
510.9438	4545.01459311578	-3.79968826097611	0.681688139782545	-5.57393922415636	2.49042648096119e-08	0.000122005993302289	NA	NA	NA	NA	NA	NA	NA	NA	2	2	4	4	-1.05077835303212
449.0262	2870.00373899201	-2.63009703031349	0.472242942475168	-5.56937286670364	2.55657852431821e-08	0.000125246781906349	NA	NA	NA	NA	NA	NA	NA	NA	2	2	4	4	-0.899063005340145
1034.5528	59.1504009496475	-3.18131193848912	0.571273164445573	-5.56881039839604	2.56484392734015e-08	0.000125651704000394	NA	NA	NA	NA	NA	NA	NA	NA	2	2	1	4	-0.97931397979762
475.3278	1216.20581172767	-1.89995416751525	0.341308688165469	-5.56667390369546	2.59647643332966e-08	0.00012720138046882	NA	NA	NA	NA	NA	NA	NA	NA	0	2	4	4	-0.749785063621724
786.9888	904.580381783487	-3.08449061394622	0.554856163742632	-5.55908146201464	2.7119810494336e-08	0.000132859951611752	NA	NA	NA	NA	NA	NA	NA	NA	0	2	3	4	-0.964189883785611
239.0169	1894.12471402337	1.52715996165343	0.275224823048948	5.54877261700276	2.87682034477619e-08	0.000140935428690586	NA	NA	NA	NA	NA	NA	NA	NA	2	2	4	4	0.453971989564995
476.2248	798.922969975724	-0.677711276003897	0.122181806974225	-5.54674458323294	2.91037409002793e-08	0.000142579226670468	NA	NA	NA	NA	NA	NA	NA	NA	2	2	4	4	-0.368059809508632
502.9354	1225.37441201684	1.41977341712101	0.256297648728489	5.53954913033579	3.03251364264818e-08	0.000148562843353335	NA	NA	NA	NA	NA	NA	NA	NA	0	2	4	4	0.435884907742897
845.229	336.889867617141	-1.70953487558068	0.308649068676444	-5.53876570213399	3.04610836765428e-08	0.000149228848931383	NA	NA	NA	NA	NA	NA	NA	NA	0	2	4	4	-0.698801738431088
396.1888	791.471857791406	-1.00096238905453	0.181280068784498	-5.52163509075261	3.35859443216528e-08	0.000164537541231777	NA	NA	NA	NA	NA	NA	NA	NA	0	2	3	4	-0.491724247966019
621.0236	5759.83838298277	-3.69169539972558	0.668834880818866	-5.51959161460863	3.39788407625704e-08	0.000166462340895832	NA	NA	NA	NA	NA	NA	NA	NA	0	2	3	4	-1.03453468544846
366.9192	2998.02615993723	1.89114220556578	0.34295757535476	5.51421616393678	3.50337796095225e-08	0.000171630486307051	NA	NA	NA	NA	NA	NA	NA	NA	2	2	4	4	0.513126902826984
732.9929	652.441133077666	-2.327672659174	0.422604789182469	-5.50791831696204	3.63101807460564e-08	0.00017788357547493	NA	NA	NA	NA	NA	NA	NA	NA	2	2	4	4	-0.834023111166298
995.344	1403.11170494422	1.51270899992292	0.275030480584723	5.50015037135831	3.79467490529311e-08	0.00018590112361031	NA	NA	NA	NA	NA	NA	NA	NA	2	2	4	4	0.45177180815591
365.214	1188.53320658265	-1.63131939836732	0.296758718552012	-5.49712374526715	3.86035817840971e-08	0.000189118947160292	NA	NA	NA	NA	NA	NA	NA	NA	0	2	2	4	-0.6780386460132
485.1364	1011.38441931447	-2.13207405540934	0.389146319348428	-5.47884934124318	4.28100676129827e-08	0.000209726521236002	NA	NA	NA	NA	NA	NA	NA	NA	1	2	4	4	-0.791202105097973
351.1403	5336.08803096735	-2.43000867797323	0.443820501225046	-5.47520601519275	4.37002901230705e-08	0.000214087721312923	NA	NA	NA	NA	NA	NA	NA	NA	2	2	4	4	-0.853155092806986
1147.3628	68.2131782985253	2.01821337514475	0.369883664516957	5.45634632927195	4.86031522144646e-08	0.000238106842698662	NA	NA	NA	NA	NA	NA	NA	NA	2	2	4	4	0.527906843437758
524.9592	4062.9711656034	-3.39383765794564	0.622466486172968	-5.45224157980222	4.97388222627757e-08	0.000243670490265338	NA	NA	NA	NA	NA	NA	NA	NA	2	2	2	4	-1.00612879902203
443.0022	4714.26037891324	-3.29518228087231	0.606871353225946	-5.42978715893592	5.64213003251584e-08	0.000276407950292951	NA	NA	NA	NA	NA	NA	NA	NA	2	2	4	4	-0.991414160292924
605.0659	1697.88481303869	-2.5627494899555	0.472480332117582	-5.4240342205773	5.82687190217286e-08	0.000285458454487448	NA	NA	NA	NA	NA	NA	NA	NA	2	2	2	4	-0.879892291470634
406.0752	2123.87752999243	1.30591055474617	0.24077010646826	5.42388992513205	5.83158014494489e-08	0.00028568911130085	NA	NA	NA	NA	NA	NA	NA	NA	1	2	4	4	0.415773328229167
591.0505	1680.42587376337	-2.8251567274426	0.520883848650163	-5.42377486797453	5.83533700764888e-08	0.000285873160004719	NA	NA	NA	NA	NA	NA	NA	NA	2	2	4	4	-0.930749867287815
950.4033	106.206269899282	2.71456769552955	0.501239162040937	5.41571349787679	6.10447823306927e-08	0.000299058388638064	NA	NA	NA	NA	NA	NA	NA	NA	0	2	4	4	0.606042088581005
657.4352	5806.85289810758	2.38478921328233	0.440381401660701	5.41528139991644	6.11923911170838e-08	0.000299781524082593	NA	NA	NA	NA	NA	NA	NA	NA	2	2	4	4	0.565959226599107
555.1497	3245.13089154746	7.73464404436605	1.43205427106136	5.40108304598929	6.62397495784311e-08	0.000324508533184734	NA	NA	NA	NA	NA	NA	NA	NA	0	2	3	4	2.8932771382457
376.2105	4281.01942384715	-2.66334260829874	0.49317171965142	-5.40043660691093	6.64789006151285e-08	0.000325680134113514	NA	NA	NA	NA	NA	NA	NA	NA	2	2	4	4	-0.90353407631306
540.1572	25405.7566104269	10.705425466443	1.98644261210196	5.38924477416188	7.07543838486877e-08	0.000346625726474721	NA	NA	NA	NA	NA	NA	NA	NA	2	2	4	4	3.41251664947663
800.959	1094.0813459234	-1.98951628186664	0.371005522443256	-5.36249775681152	8.20789881117537e-08	0.000402104962759482	NA	NA	NA	NA	NA	NA	NA	NA	2	2	0	4	-0.765661394316033
943.0212	130.490470578263	-4.47777938099298	0.835086732206985	-5.36205307580328	8.22813540843141e-08	0.000403096353659055	NA	NA	NA	NA	NA	NA	NA	NA	2	2	3	4	-1.11225248220233
441.0916	1679.54559837459	-1.89204672837097	0.352960437830676	-5.36050652021978	8.29889314447324e-08	0.000406562775147744	NA	NA	NA	NA	NA	NA	NA	NA	0	2	2	4	-0.747157392646453
503.0271	1422.83492252774	1.20184246682681	0.224352588619692	5.35693603635703	8.46450691049174e-08	0.00041467619354499	NA	NA	NA	NA	NA	NA	NA	NA	2	2	0	4	0.392073092010245
370.9949	860.004184115498	-1.59156039975655	0.297133314910093	-5.35638489490189	8.49035457609504e-08	0.000415942470682896	NA	NA	NA	NA	NA	NA	NA	NA	0	2	4	4	-0.668076494671296
622.1598	3421.90546949573	7.81125377827281	1.46138985013701	5.34508555505602	9.03743562062908e-08	0.000442743971054619	NA	NA	NA	NA	NA	NA	NA	NA	2	2	1	4	2.92755839826897
236.0237	2001.13081998679	1.0973178791038	0.205796511553533	5.33205286532935	9.71086571423076e-08	0.000475735311340165	NA	NA	NA	NA	NA	NA	NA	NA	1	2	4	4	0.361162574881145
426.076	742.538379575572	-1.19306205065112	0.22390664293397	-5.32839059626717	9.90868536832996e-08	0.000485426496194485	NA	NA	NA	NA	NA	NA	NA	NA	2	2	1	4	-0.548564358211397
342.2211	979.79095831846	-1.17338739596665	0.221154634224808	-5.30573279678093	1.12221244827665e-07	0.000549771878410731	NA	NA	NA	NA	NA	NA	NA	NA	1	2	4	4	-0.542803017421863
369.2477	1116.29552858197	-1.05635310861694	0.19937439216706	-5.2983389548433	1.1686088228989e-07	0.000572501462338171	NA	NA	NA	NA	NA	NA	NA	NA	2	2	0	4	-0.50860183670274
410.216	17065.2379873546	-1.63434919594217	0.308525423017422	-5.29729180810451	1.17532789927184e-07	0.000575793137853277	NA	NA	NA	NA	NA	NA	NA	NA	0	2	4	4	-0.680539694918102
703.028	2792.6262770202	-3.87258845004426	0.732959964014804	-5.2834924691276	1.26744076429979e-07	0.000620919230430466	NA	NA	NA	NA	NA	NA	NA	NA	2	2	4	4	-1.05596586692233
261.0387	3690.44792528203	1.8363966886033	0.348044691938932	5.27632436619812	1.31800711884571e-07	0.000645691687522514	NA	NA	NA	NA	NA	NA	NA	NA	2	2	4	4	0.504650931985708
398.987	2676.59442289247	-2.69860343469679	0.511634027712754	-5.2744799769492	1.33133052377225e-07	0.000652218823596023	NA	NA	NA	NA	NA	NA	NA	NA	2	2	4	4	-0.914037515626966
786.9437	915.362341573065	-2.54981559275392	0.483654785882501	-5.27197428244486	1.34963993264501e-07	0.000661188603002793	NA	NA	NA	NA	NA	NA	NA	NA	0	2	4	4	-0.875514081710324
260.0782	1337.24073373724	0.5561251140321	0.105714804239288	5.26061716742434	1.43572681621923e-07	0.000703362567265799	NA	NA	NA	NA	NA	NA	NA	NA	0	2	2	4	0.192306529223491
515.1463	2128.90652418168	-2.60783844625443	0.496344699945363	-5.25408742460935	1.48760210784023e-07	0.000728776272630929	NA	NA	NA	NA	NA	NA	NA	NA	0	2	3	4	-0.893869364323693
421.0242	2322.27267658375	1.34339478311137	0.255787679797909	5.25199174632943	1.5046320650828e-07	0.000737119248684066	NA	NA	NA	NA	NA	NA	NA	NA	2	2	4	4	0.422277202266426
442.9564	7168.42896707119	-3.007436262494	0.576480178150063	-5.21689448567845	1.81947834854592e-07	0.000891362442952646	NA	NA	NA	NA	NA	NA	NA	NA	1	2	4	4	-0.953967655778385
493.1393	1003.87371065937	-1.25430391371696	0.24123423699235	-5.19952693844502	1.99796370635132e-07	0.00097880241974151	NA	NA	NA	NA	NA	NA	NA	NA	2	2	2	4	-0.570626707106266
479.0373	932.299979231508	-2.42525231258076	0.467103801359922	-5.19210570652584	2.0792888627427e-07	0.00101864361385765	NA	NA	NA	NA	NA	NA	NA	NA	0	2	3	4	-0.851727236848639
426.2108	767.73052262281	-1.2707384014313	0.245476436169754	-5.17662070241458	2.25940898740802e-07	0.00110688446293119	NA	NA	NA	NA	NA	NA	NA	NA	2	2	4	4	-0.57706487972029
523.0947	1123.41108769052	-2.34406204511964	0.453325864101852	-5.17081029507062	2.33081093835847e-07	0.00114186427870182	NA	NA	NA	NA	NA	NA	NA	NA	2	2	4	4	-0.837542908821884
801.0043	1014.12821553383	-2.31738654960144	0.448322835585784	-5.16901296489508	2.35333573912331e-07	0.00115289917859651	NA	NA	NA	NA	NA	NA	NA	NA	2	2	1	4	-0.831214695802107
455.0706	2395.9451734492	1.65245356962111	0.319886467254519	5.1657501606854	2.39476496637382e-07	0.00117319535702653	NA	NA	NA	NA	NA	NA	NA	NA	2	2	4	4	0.477209631418903
847.5429	537.760783825387	-2.4363673833226	0.471923082382753	-5.16263661235071	2.43495548124629e-07	0.00119288469026256	NA	NA	NA	NA	NA	NA	NA	NA	2	2	2	4	-0.855300144322067
1077.346	65.2990679410504	1.95199362990343	0.378215993394857	5.1610552276819	2.45561716906539e-07	0.00120300685112513	NA	NA	NA	NA	NA	NA	NA	NA	0	2	4	4	0.520502660215929
495.032	2770.81622144164	-3.34752727385109	0.648644367496419	-5.16080527573465	2.45889839542605e-07	0.00120461432391922	Gallocatechin_3-O-gallate,Epigallocatechin_7-O-gallate,Epigallocatechin_3-gallate	1	C22H18O11	[M+K-2H]-	458.084915	495.0335216	-2.978990181	LMPK12020120,LMPK12020123,LMPK12020124,LMPK12030005	2	2	1	4	-0.996295070867672
611.1144	2979.21136249383	-2.56558470759247	0.499945181056672	-5.1317320474415	2.87088004604767e-07	0.00140644413455875	NA	NA	NA	NA	NA	NA	NA	NA	2	2	4	4	-0.881355446694017
608.144	2465.69789850555	7.33728219752533	1.43189427166429	5.12417874889409	2.98837383933858e-07	0.00146400434389197	NA	NA	NA	NA	NA	NA	NA	NA	0	2	4	4	2.66175551485641
635.0393	5650.55216389973	-2.90255603977204	0.566466158482038	-5.12397077267603	2.9916737708848e-07	0.00146562098035646	NA	NA	NA	NA	NA	NA	NA	NA	2	2	4	4	-0.939204254603284
597.0986	2163.86287562936	-2.94768085656349	0.576139677025583	-5.11626082026044	3.11652038323998e-07	0.00152678333574927	NA	NA	NA	NA	NA	NA	NA	NA	0	2	2	4	-0.948504459040043
270.1412	1654.00173191632	-1.94904130211728	0.380998034303433	-5.11562036187575	3.12711461341656e-07	0.00153197344911277	NA	NA	NA	NA	NA	NA	NA	NA	2	2	4	4	-0.75637702029798
515.0958	3847.0095502329	-2.91412866975612	0.569981982045585	-5.11266805188776	3.17640188476309e-07	0.00155611928334544	NA	NA	NA	NA	NA	NA	NA	NA	0	2	4	4	-0.942295265777871
405.1118	2253.01032104196	-2.87539336512186	0.56353059426194	-5.10246186169854	3.3526332494941e-07	0.00164245502892716	NA	NA	NA	NA	NA	NA	NA	NA	2	2	4	4	-0.934584489197805
342.2239	3108.36684791499	-0.729185640209425	0.143263168623025	-5.08983325734031	3.58378505873798e-07	0.00175569630027574	NA	NA	NA	NA	NA	NA	NA	NA	1	2	3	4	-0.391537051513393
322.2082	2764.1308318708	-2.34460410846081	0.46235918943186	-5.0709581685655	3.95817776456916e-07	0.00193911128686243	NA	NA	NA	NA	NA	NA	NA	NA	2	2	3	4	-0.838248113824857
552.9909	22269.8635608137	-2.16203973500751	0.426778590115132	-5.0659517255171	4.06364897195566e-07	0.00199078163136108	NA	NA	NA	NA	NA	NA	NA	NA	0	2	3	4	-0.80005870776088
442.0639	1375.78408426514	-1.59107461543134	0.315780131335833	-5.03855200990854	4.69066963323506e-07	0.00229795905332186	NA	NA	NA	NA	NA	NA	NA	NA	2	2	4	4	-0.666835894938828
831.2138	362.305380088781	-1.97264673445032	0.391786811827316	-5.03500034942419	4.77847961667148e-07	0.00234097716420736	NA	NA	NA	NA	NA	NA	NA	NA	2	2	4	4	-0.761674339302611
337.0084	919.839352785139	-1.17875082746166	0.234125529284873	-5.03469583629819	4.78608164918313e-07	0.00234470139993482	NA	NA	NA	NA	NA	NA	NA	NA	2	2	0	4	-0.543953838988831
1080.4313	91.6957963009552	2.48570619917536	0.496076541769069	5.01073118739102	5.42236134330243e-07	0.00265641482208386	NA	NA	NA	NA	NA	NA	NA	NA	2	2	3	4	0.57765135194032
775.1222	717.279129410427	-2.78734288500444	0.556300615671014	-5.01049757358677	5.42894829174116e-07	0.00265964176812399	NA	NA	NA	NA	NA	NA	NA	NA	2	2	1	4	-0.926166308994052
455.1068	1794.63593888029	-1.30671720982221	0.260966381130067	-5.00722431818119	5.52205591757278e-07	0.0027052551940189	NA	NA	NA	NA	NA	NA	NA	NA	2	2	2	4	-0.586472475028765
457.9751	1560.06884931393	-2.16836059445945	0.433759137964346	-4.99899691943248	5.76293234152902e-07	0.00282326055411506	NA	NA	NA	NA	NA	NA	NA	NA	2	2	2	4	-0.802796457647589
343.2272	645.780433563821	-0.715015585621048	0.144140396857135	-4.96054958367943	7.02940148698398e-07	0.00344370378847345	NA	NA	NA	NA	NA	NA	NA	NA	0	2	2	4	-0.384044203867095
509.0477	6602.71846707081	-2.69229005279256	0.545100862600207	-4.93906767997019	7.84969667723795e-07	0.00384556640217887	Epigallocatechin_3-O-(3-O-methylgallate)	1	C23H20O11	[M+K-2H]-	472.100565	509.0491716	-2.800908202	LMPK12020121	2	2	0	4	-0.912530863556282
213.1474	1117.04689350786	-1.46699968423462	0.297042703135447	-4.93868278449411	7.86520344705078e-07	0.00385316316871018	NA	NA	NA	NA	NA	NA	NA	NA	2	2	3	4	-0.634929984225365
1032.9515	82.2562172996643	-3.73502437934008	0.758369438455532	-4.92507238549419	8.43291314172137e-07	0.0041312841481293	NA	NA	NA	NA	NA	NA	NA	NA	2	2	4	4	-1.04134063730731
1058.448	73.9601198918715	2.14793415260678	0.438537155465468	4.89795249008477	9.68404408496806e-07	0.00474421319722585	NA	NA	NA	NA	NA	NA	NA	NA	2	2	4	4	0.542227876202508
428.977	1802.48875198574	-1.59158645950886	0.325019684214466	-4.8968925170041	9.73640577917561e-07	0.00476986519121813	NA	NA	NA	NA	NA	NA	NA	NA	1	2	4	4	-0.668697180216898
510.0515	843.218275204484	-2.28061272357855	0.465980750861305	-4.89422088651331	9.86959387390626e-07	0.00483511403882668	NA	NA	NA	NA	NA	NA	NA	NA	0	2	4	4	-0.822132247655683
433.093	4764.66224594032	-2.34585327894519	0.479827389970891	-4.88895241909283	1.0137399202818e-06	0.00496631186946055	NA	NA	NA	NA	NA	NA	NA	NA	0	2	4	4	-0.838953735947072
517.0148	2185.2311029174	-2.57692808889521	0.527589163513752	-4.88434612972873	1.03772642789638e-06	0.00508382177026438	NA	NA	NA	NA	NA	NA	NA	NA	2	2	4	4	-0.88355372440868
507.0316	1541.48521289854	-1.74586606678147	0.357703200830643	-4.8807672470565	1.05673903204653e-06	0.00517696451799595	NA	NA	NA	NA	NA	NA	NA	NA	2	2	0	4	-0.707701631658857
222.0445	1468.00081215583	1.09019283032966	0.223421569004168	4.87953260371794	1.06337544195616e-06	0.00520947629014324	NA	NA	NA	NA	NA	NA	NA	NA	1	2	4	4	0.359043815975506
391.0964	1390.15269129836	-2.55382030362093	0.523573743258515	-4.8776706939637	1.07345942356303e-06	0.00525887771603528	NA	NA	NA	NA	NA	NA	NA	NA	2	2	4	4	-0.877701083538387
405.1279	4504.64952811308	2.24746399674019	0.461627368904364	4.86856748133103	1.12410137504103e-06	0.00550697263632599	NA	NA	NA	NA	NA	NA	NA	NA	1	2	3	4	0.549718808481932
777.2419	361.446835998118	-1.36256575797347	0.279944077721366	-4.86727838311215	1.13145598159262e-06	0.00554300285382226	NA	NA	NA	NA	NA	NA	NA	NA	0	2	4	4	-0.603062221734477
373.1043	2474.90578549071	-1.0302519039473	0.211889958060681	-4.86220259504821	1.16086717469924e-06	0.00568708828885158	NA	NA	NA	NA	NA	NA	NA	NA	2	2	4	4	-0.500145233586326
428.0485	1175.47587822075	-1.71851091712032	0.354343041218181	-4.84985089932155	1.23554313463254e-06	0.00605292581656482	NA	NA	NA	NA	NA	NA	NA	NA	0	2	2	4	-0.702609161712916
635.9976	1453.39266166373	-2.35360692922939	0.486266026154649	-4.84016320827822	1.2973254106252e-06	0.00635559718665287	NA	NA	NA	NA	NA	NA	NA	NA	0	2	3	4	-0.841780412573062
381.0392	6636.35185233267	-1.70110084081254	0.351461708367281	-4.84007446704512	1.29790485442226e-06	0.00635843588181463	Panchovillin,Derrugenin,Junipegenin_B,,Boeravinone_C,2-Hydroxy-4-methoxypterocarpin,Lathycarpin,Bryacarpene_1,Prosogerin_E,Tricetin_3,4,5-trimethyl_ether,Lethedocin,Eupatilin,Eupatorin,6-Hydroxyluteolin_7,3,4-trimethyl_ether,Cirsilineol,Wightin,Rivularin_(flavone),Hypolaetin_8,3,4-trimethyl_ether,Tenaxin_I,Nevadensin,Xanthomicrol,Pedunculin,Morin_3,2,4-trimethyl_ether,Quercetin_7,3,4-trimethyl_et…	1	C18H16O7	[M+K-2H]-	344.089605	381.0382116	2.542527155	LMPK12050274,LMPK12050330,LMPK12050406,LMPK12050426,LMPK12050436,LMPK12060046,LMPK12070090,LMPK12070137,LMPK12070158,LMPK12100053,LMPK12110069,LMPK12110076,LMPK12110113,LMPK12110880,LMPK12111064,LMPK12111070,LMPK12111228,LMPK12111239,LMPK12111240,LMPK12111246,LMPK12111249,LMPK12111307,LMPK12111311,LMPK12111312,LMPK12111336,LMPK12111401,LMPK12111404,LMPK12111425,LMPK12111442,LMPK12111447,LMPK12111…	0	2	4	4	-0.696269075892236
461.1239	10472.5414511133	-1.32456335362974	0.274491788324046	-4.82551176382023	1.39644221565002e-06	0.00684117041446946	NA	NA	NA	NA	NA	NA	NA	NA	0	2	3	4	-0.591195756441741
427.0448	9943.99818532808	-2.25507658224107	0.467945951255147	-4.81909625714765	1.44209969172592e-06	0.00706484638976528	Clitoriacetal,,Apuleitrin,Gardenin_E,Scaposin,Agecorynin_D,5-O-Demethylapulein,Hibiscetin_3,7,8,4-tetramethyl_ether,Hibiscetin_3,8,3,4-tetramethyl_ether	1	C19H18O9	[M+K-2H]-	390.095085	427.0436916	2.707451305	LMPK12060052,LMPK12110615,LMPK12110616,LMPK12110617,LMPK12110618,LMPK12110619,LMPK12111487,LMPK12111488,LMPK12111500,LMPK12113054,LMPK12113055,LMPK12113056,LMPK12113057,LMPK12113275,LMPK12113276,LMPK12113288,LMPK12113334,LMPK12113335,LMPK12113336,LMPK12113337,LMPK12113338,LMPK12113339,LMPK12113352,LMPK12113374,LMPK12113357	2	2	0	4	-0.819351272058774
649.0558	2736.90398992817	-2.42277876519637	0.503287017290335	-4.81391071488484	1.48004954284005e-06	0.0072507627103734	NA	NA	NA	NA	NA	NA	NA	NA	0	2	2	4	-0.851013959703023
472.0365	1741.08348437622	-2.02697504387387	0.422779667287205	-4.79440048969265	1.63162029714029e-06	0.0079933078356903	NA	NA	NA	NA	NA	NA	NA	NA	0	2	2	4	-0.773672269942375
257.1143	7538.53875502388	0.739965984669524	0.154668225030495	4.78421462794722	1.7165718601713e-06	0.0084094855429792	NA	NA	NA	NA	NA	NA	NA	NA	0	2	2	4	0.266736909579816
486.1779	9003.25952550556	1.7632344287975	0.369249257162758	4.77518747727717	1.79539913617709e-06	0.00879566036813156	NA	NA	NA	NA	NA	NA	NA	NA	2	2	4	4	0.495649666020122
289.1156	1474.50231198616	0.560471217362037	0.117384539738642	4.77465958132079	1.80011492421388e-06	0.00881876301372379	NA	NA	NA	NA	NA	NA	NA	NA	2	2	3	4	0.194835650366704
229.1195	26343.2008838313	-0.912465081123457	0.191608213519651	-4.76213970352515	1.91550994452968e-06	0.00938408321825091	NA	NA	NA	NA	NA	NA	NA	NA	2	2	2	4	-0.465006196894569
567.0059	15333.7617149369	-1.72331222472771	0.362087787819885	-4.75937682158159	1.9419159323617e-06	0.00951344615263994	NA	NA	NA	NA	NA	NA	NA	NA	2	2	4	4	-0.703880566855043
482.9877	637.348126492353	-1.0778725585295	0.226903215593078	-4.75036264123523	2.03052181170565e-06	0.00994752635554597	NA	NA	NA	NA	NA	NA	NA	NA	2	2	4	4	-0.518230197642042
771.0154	1193.83333562772	-6.02409463955861	1.27071063928348	-4.74072889084759	2.1295072461761e-06	0.0104324559990167	NA	NA	NA	NA	NA	NA	NA	NA	0	2	3	4	-1.60731021493626
441.0602	12414.2114440611	-1.80564185480238	0.381374568654112	-4.73456282408807	2.19527766658012e-06	0.010754665288576	Apuleirin,Murrayanol,,Psiadiarabicin,Gardenin_C,Agehoustin_F,Apulein,Brickellin,Distemonatin,Conyzatin,3-Methoxycalycopterin,Chalconaringenin_2-xyloside	1	C20H20O9	[M+K-2H]-	404.110735	441.0593416	2.058226443	LMPK12110620,LMPK12110621,LMPK12110622,LMPK12111285,LMPK12111489,LMPK12111498,LMPK12111501,LMPK12113058,LMPK12113059,LMPK12113060,LMPK12113061,LMPK12113062,LMPK12113063,LMPK12113277,LMPK12113286,LMPK12113340,LMPK12113341,LMPK12113342,LMPK12113353,LMPK12113375,LMPK12113376,LMPK12120249,LMPK12120353,LMPK12113358,LMPK12113359,LMPK12113360,LMPK12113378,LMPK12113379,LMPK12113380	1	2	4	4	-0.721157695116484
515.0344	820.989028183167	-1.95436744441558	0.414247696136021	-4.71787160832839	2.3832481347539e-06	0.0116755326121594	NA	NA	NA	NA	NA	NA	NA	NA	0	2	4	4	-0.757038022544854
360.9989	5044.24437367878	-2.90339830475771	0.616092095909464	-4.71260437203266	2.44570741958567e-06	0.0119815206485502	NA	NA	NA	NA	NA	NA	NA	NA	2	2	4	4	-0.939976165387646
367.0237	7249.35568914599	-2.24534872877124	0.47653192579151	-4.71185372321437	2.45473560186484e-06	0.0120257497135359	3,4,5-Trihydroxywogonin,,Pinomyricetin,Laricitrin,Mearnsetin,Myricetin_5-methyl_ether,Europetin,Annulatin,Quercetagetin_3-methyl_ether,Allopatuletin,Patuletin,Quercetagetin_7-methyl_ether,Quercetagetin_4-methyl_ether,Gossypetin_3-methyl_ether,Ranupetin,Corniculatusin,Haplogenin,Crombenin	1	C16H12O8	[M+Cl]-	332.05322	367.0226216	2.881293789	LMPK12111411,LMPK12111469,LMPK12112469,LMPK12112482,LMPK12112506,LMPK12112555,LMPK12112664,LMPK12112779,LMPK12112984,LMPK12112985,LMPK12112986,LMPK12112987,LMPK12112988,LMPK12112989,LMPK12113232,LMPK12113233,LMPK12113234,LMPK12113235,LMPK12130077	2	2	4	4	-0.817963158267645
654.5405	685.146664049454	-1.887772338973	0.400673278893591	-4.71150046288547	2.45899538726188e-06	0.0120466184021959	NA	NA	NA	NA	NA	NA	NA	NA	0	2	4	4	-0.746501280891993
985.265	117.990515820147	2.87220270874514	0.61189310359712	4.69396156266576	2.67964403892178e-06	0.0131275761466778	NA	NA	NA	NA	NA	NA	NA	NA	2	2	3	4	0.637969417478331
501.0802	1444.17628968393	-2.9218224858406	0.623500776914801	-4.68615692878255	2.78382842527719e-06	0.0136379754554329	NA	NA	NA	NA	NA	NA	NA	NA	2	2	0	4	-0.94461944515344
428.0577	3171.97965375866	1.68308394757308	0.359285852403589	4.68452608504734	2.80608431140929e-06	0.0137470070415941	NA	NA	NA	NA	NA	NA	NA	NA	2	2	4	4	0.484454181807562
492.084	709.168363552022	-2.0622806398852	0.440239459073747	-4.68445205757836	2.80709859366826e-06	0.0137519760103808	NA	NA	NA	NA	NA	NA	NA	NA	2	2	4	4	-0.780386115102025
687.4809	1107.90805635816	-1.42860821123503	0.305029203182502	-4.68351291066474	2.81999683104513e-06	0.0138151644752901	NA	NA	NA	NA	NA	NA	NA	NA	0	2	2	4	-0.623433102670237
625.1304	2015.99591547111	-1.98734607333526	0.424391095864415	-4.68281755367029	2.82958348029038e-06	0.0138621294699426	NA	NA	NA	NA	NA	NA	NA	NA	0	2	2	4	-0.763666349345356
230.1229	1665.6477466074	-0.980066264179142	0.209353293983209	-4.68139882364473	2.84924010738316e-06	0.0139584272860701	NA	NA	NA	NA	NA	NA	NA	NA	2	2	4	4	-0.485012504619837
217.0831	2871.31795465846	1.01088156019501	0.215988995911336	4.68024565756111	2.86531378840959e-06	0.0140371722494186	NA	NA	NA	NA	NA	NA	NA	NA	1	2	2	4	0.33899426357081
256.0804	1263.59936426642	-0.78614222440601	0.168373685728293	-4.66903258074793	3.0262138870906e-06	0.0148254218328568	NA	NA	NA	NA	NA	NA	NA	NA	0	2	2	4	-0.416856079205692
756.1647	915.443264191699	0.813014823679372	0.174325829783025	4.66376568917694	3.10474878838636e-06	0.0152101643143048	NA	NA	NA	NA	NA	NA	NA	NA	2	2	4	4	0.285819866279503
852.9722	1511.11648075029	-4.75497394514218	1.02185158484727	-4.6532921371873	3.26676902223427e-06	0.0160039014399257	NA	NA	NA	NA	NA	NA	NA	NA	0	2	4	4	-1.159568120338
541.1606	4931.87460262186	8.33892452233564	1.7957941711808	4.64358591655996	3.4241350356343e-06	0.0167748375395724	NA	NA	NA	NA	NA	NA	NA	NA	2	2	2	4	3.00864538904318
347.0471	5128.200638749	1.26403606155955	0.272249153857317	4.64293843947819	3.43488718694588e-06	0.0168275123288479	NA	NA	NA	NA	NA	NA	NA	NA	0	2	4	4	0.406589444803349
1141.4249	71.6536684121348	-2.92114632506147	0.630440356822659	-4.63350147789346	3.59532191659235e-06	0.0176134820693859	NA	NA	NA	NA	NA	NA	NA	NA	2	2	4	4	-0.943844152215542
756.9544	1815.76868628692	-4.93538001767823	1.06588577263745	-4.63030856061246	3.65121221694869e-06	0.0178872886508316	NA	NA	NA	NA	NA	NA	NA	NA	1	2	4	4	-1.1942984550355
389.0917	1631.19706424438	-1.51216525709582	0.327378408090828	-4.61901340993839	3.85568941217514e-06	0.018889022430246	NA	NA	NA	NA	NA	NA	NA	NA	1	2	4	4	-0.642844814682235
413.0288	3820.50302799598	-2.59274667830693	0.562419709510459	-4.60998545119214	4.02697151361941e-06	0.0197281334452215	,Apuleisin,Hibiscetin_3,7,4-trimethyl_ether,Hibiscetin_3,8,4-trimethyl_ether,Limocitrol	1	C18H16O9	[M+K-2H]-	376.079435	413.0280416	1.743707273	LMPK12110612,LMPK12110613,LMPK12110614,LMPK12111430,LMPK12111497,LMPK12111499,LMPK12113041,LMPK12113050,LMPK12113051,LMPK12113052,LMPK12113053,LMPK12113273,LMPK12113274,LMPK12113287,LMPK12113330,LMPK12113331,LMPK12113332,LMPK12113333	2	2	4	4	-0.887963141316406
1110.3936	93.7606920330317	2.51790319451183	0.54622364371517	4.60965617926419	4.03335442282456e-06	0.0197594033174175	NA	NA	NA	NA	NA	NA	NA	NA	2	2	4	4	0.580586701041118
357.0314	5552.02254914268	1.94926609929531	0.422893761291224	4.60935175147442	4.03926435595409e-06	0.0197883560798191	NA	NA	NA	NA	NA	NA	NA	NA	2	2	4	4	0.518798061984226
882.962	533.118214099229	-2.26366976423822	0.491226975935135	-4.60819514223325	4.06179365513613e-06	0.0198987271165119	NA	NA	NA	NA	NA	NA	NA	NA	0	2	4	4	-0.820740966423614
295.1531	5513.85306216535	-1.87236513719295	0.407085657624245	-4.59943774025369	4.2363277500329e-06	0.0207537696474112	NA	NA	NA	NA	NA	NA	NA	NA	1	2	4	4	-0.739957731382051
350.1949	5406.33231874815	-2.195359683805	0.477511781152034	-4.59749847115505	4.27593764862098e-06	0.0209478185405942	NA	NA	NA	NA	NA	NA	NA	NA	2	2	1	4	-0.80622713086348
500.9148	738.888159142212	-2.13008637197314	0.463783247799628	-4.59284888378164	4.37235683789321e-06	0.0214201761488388	NA	NA	NA	NA	NA	NA	NA	NA	1	2	3	4	-0.790523400452172
360.9531	4145.40787375105	-2.35193316867574	0.512811806620498	-4.5863475417528	4.5106751011827e-06	0.0220977973206941	NA	NA	NA	NA	NA	NA	NA	NA	0	2	3	4	-0.841073113495663
501.0067	1757.92191077513	-2.65287607940067	0.578884944336877	-4.58273462689479	4.58934310408203e-06	0.0224831918668979	NA	NA	NA	NA	NA	NA	NA	NA	0	2	4	4	-0.902041715944922
421.1318	1974.23509095104	-0.853409184228294	0.186232974736553	-4.58248162247064	4.5949010152187e-06	0.0225104200735564	NA	NA	NA	NA	NA	NA	NA	NA	2	2	4	4	-0.445184312888643
393.1258	1296.87729983964	-1.28737233664921	0.2816066964491	-4.5715260073082	4.84185181682938e-06	0.0237202320506471	NA	NA	NA	NA	NA	NA	NA	NA	2	2	4	4	-0.581174370827773
501.0438	849.206320800438	-1.28590508303879	0.282191503315034	-4.55685259099819	5.19258387876865e-06	0.0254384684220876	NA	NA	NA	NA	NA	NA	NA	NA	2	2	0	4	-0.580586701041118
351.0287	1043.66368042811	-1.25845157410109	0.277473957820259	-4.53538625385625	5.74981599198732e-06	0.0281683485447459	NA	NA	NA	NA	NA	NA	NA	NA	0	2	4	4	-0.572380216756925
255.1998	711.584767495447	5.53434155580063	1.22084347912975	4.53321138246621	5.80936262215278e-06	0.0284600674859264	NA	NA	NA	NA	NA	NA	NA	NA	2	2	4	4	1.92589930654699
267.1374	2272.7285418047	1.14577123925281	0.252844708083593	4.53152153326464	5.856036655151e-06	0.0286887235735847	NA	NA	NA	NA	NA	NA	NA	NA	0	2	4	4	0.377105822194877
426.1077	2948.64341565882	0.676425631531129	0.149316533571503	4.53014555958207	5.89430626277187e-06	0.0288762063813194	NA	NA	NA	NA	NA	NA	NA	NA	2	2	3	4	0.235483173009963
454.0866	2033.66168448275	1.33666641426979	0.295099950047864	4.52953792114497	5.91128244233891e-06	0.0289593726850183	NA	NA	NA	NA	NA	NA	NA	NA	2	2	0	4	0.42064956914306
314.0628	1215.13764356469	-1.55190013535362	0.342984808523101	-4.52469058917253	6.04839264429035e-06	0.0296310755643784	NA	NA	NA	NA	NA	NA	NA	NA	1	2	3	4	-0.658180209712504
447.0467	944.635115832344	-1.35964534287259	0.30112923541863	-4.51515556429587	6.32703033704846e-06	0.0309961216212004	NA	NA	NA	NA	NA	NA	NA	NA	2	2	4	4	-0.601871774247627
296.0567	2097.17958496987	-1.25736241717816	0.279527551424678	-4.49816989691969	6.85409156986354e-06	0.0335781946007615	NA	NA	NA	NA	NA	NA	NA	NA	0	2	4	4	-0.571795518234314
447.1594	776.550881077359	-0.750284269751676	0.166950573709558	-4.49405026338477	6.98811224473498e-06	0.0342347618869567	NA	NA	NA	NA	NA	NA	NA	NA	1	2	3	4	-0.400127334623208
693.1185	1577.36203360563	-2.79245499875579	0.622780499238188	-4.48385105534235	7.33078409075315e-06	0.0359135112605997	NA	NA	NA	NA	NA	NA	NA	NA	2	2	4	4	-0.926928882817894
253.2127	1003.4490240475	-1.36438958024139	0.304548499708391	-4.48004039273813	7.46289147430283e-06	0.0365607053326096	NA	NA	NA	NA	NA	NA	NA	NA	0	2	2	4	-0.604253524474471
349.1245	1322.61526521173	-1.87907599473622	0.419602757716961	-4.47822603683585	7.52658832820312e-06	0.0368727562198671	NA	NA	NA	NA	NA	NA	NA	NA	2	2	4	4	-0.742571334721773
486.6797	3522.83120411999	1.59662911235977	0.356776901500953	4.47514708951949	7.63587267721827e-06	0.0374081402456923	NA	NA	NA	NA	NA	NA	NA	NA	2	2	4	4	0.465006196894569
479.0325	3636.55952374699	-1.7226923322354	0.385013001623775	-4.47437443662947	7.66353447614466e-06	0.0375436553986327	NA	NA	NA	NA	NA	NA	NA	NA	2	2	4	4	-0.70324472218713
272.0783	3601.23564724654	0.561919762560237	0.12564085639499	4.47242862460021	7.73362173095811e-06	0.0378870128599638	NA	NA	NA	NA	NA	NA	NA	NA	0	2	4	4	0.195341623662702
389.1313	1736.72798854493	0.480932345122881	0.107651550739848	4.467491102707	7.91423018640742e-06	0.03877181368321	NA	NA	NA	NA	NA	NA	NA	NA	0	2	4	4	0.16305413264782
359.2437	916.121734892818	-1.17134352226642	0.263039982255356	-4.45310067398536	8.4639044392699e-06	0.0414646678479832	NA	NA	NA	NA	NA	NA	NA	NA	2	2	0	4	-0.542227876202508
508.336	1042.66975243768	6.08948838316924	1.36756652459685	4.4527913440733	8.47611142398624e-06	0.0415244698661086	NA	NA	NA	NA	NA	NA	NA	NA	2	2	1	4	2.28979893051245
214.1531	5270.20180237816	-1.81346674952084	0.408150341092678	-4.44313422516303	8.86578175806142e-06	0.0434334648327429	NA	NA	NA	NA	NA	NA	NA	NA	0	2	4	4	-0.721801709192722
427.1103	4016.82866905187	2.11742827021673	0.479397040200107	4.41685720323365	1.00146341696393e-05	0.0490616927970627	NA	NA	NA	NA	NA	NA	NA	NA	2	2	2	4	0.538780783775753
446.9885	894.332278550412	-1.11290801556617	0.25229814563104	-4.41108281942619	1.02854965320952e-05	0.0503886475107342	NA	NA	NA	NA	NA	NA	NA	NA	0	2	4	4	-0.525625568086067
346.9375	1453.53312638655	-2.4186083582311	0.548353800830163	-4.41067127567918	1.03050658165584e-05	0.0504845174353196	NA	NA	NA	NA	NA	NA	NA	NA	2	2	4	4	-0.849588702634098
213.1482	2073.15866418167	-1.31009751450011	0.297123422351612	-4.40927041069741	1.03719450953317e-05	0.05081215902203	NA	NA	NA	NA	NA	NA	NA	NA	2	2	4	4	-0.587652065227389
274.094	1533.30245369553	0.827265566950998	0.18774121886303	4.40641416925361	1.05095924788447e-05	0.0514864935538603	NA	NA	NA	NA	NA	NA	NA	NA	2	2	4	4	0.290995047528537
472.2291	1049.95044245714	-1.80328939458702	0.409704775750406	-4.40143611038987	1.07536734229702e-05	0.052682246099131	NA	NA	NA	NA	NA	NA	NA	NA	2	2	4	4	-0.720513980004566
364.2104	10180.6234904665	-1.64094928214582	0.374654023576037	-4.37990566999152	1.18730694357959e-05	0.0581661671659639	NA	NA	NA	NA	NA	NA	NA	NA	2	2	4	4	-0.683672006142771
267.1222	2087.38283226359	-1.44627447796916	0.331012561179506	-4.36924348978062	1.24677691857844e-05	0.0610796012411579	NA	NA	NA	NA	NA	NA	NA	NA	1	2	4	4	-0.628263767387217
370.2236	4508.59429615471	0.951196740009751	0.218683589049848	4.3496484767905	1.36355934422775e-05	0.0668007722737177	NA	NA	NA	NA	NA	NA	NA	NA	0	2	4	4	0.324831359230041
432.9272	996.252240094521	-1.46948541303155	0.338151377937491	-4.34564372321793	1.38867810024064e-05	0.0680313401307892	NA	NA	NA	NA	NA	NA	NA	NA	2	2	4	4	-0.635537400912953
376.9672	965.686699575784	-1.78186537424979	0.411534099440826	-4.32981222375231	1.49236541319295e-05	0.0731109815923226	NA	NA	NA	NA	NA	NA	NA	NA	0	2	3	4	-0.716657937210961
300.1818	2759.56617967228	-0.763306729080185	0.176588669933793	-4.32251247696901	1.542623565305e-05	0.0755731284642922	NA	NA	NA	NA	NA	NA	NA	NA	0	2	2	4	-0.403894850704778
299.1336	979.820041968851	-0.856874223649956	0.198660346280292	-4.31326250907156	1.60862925156992e-05	0.0788067470344105	NA	NA	NA	NA	NA	NA	NA	NA	1	2	4	4	-0.446280880349015
306.0186	1761.43826531288	-1.89522620315071	0.439683837018597	-4.31042954865442	1.62937734076621e-05	0.0798231959241365	NA	NA	NA	NA	NA	NA	NA	NA	2	2	4	4	-0.749127661083511
362.9797	691.657548532093	5.49268108933104	1.27548668105794	4.30634139180129	1.65976838244786e-05	0.0813120530561208	NA	NA	NA	NA	NA	NA	NA	NA	2	2	4	4	1.89810817161949
497.1615	1155.11050612309	1.08167302861405	0.251438172934938	4.30194435470202	1.69305835481362e-05	0.0829429288023191	NA	NA	NA	NA	NA	NA	NA	NA	2	2	4	4	0.356397630815337
668.5094	1181.78497356128	3.3634548818517	0.784268400373935	4.28865281356232	1.79760103595545e-05	0.0880644747514573	NA	NA	NA	NA	NA	NA	NA	NA	2	2	4	4	0.738652823858235
375.0221	2293.2016005413	-1.87903922459421	0.438245822976688	-4.28763749950029	1.8058347599519e-05	0.0884678448900435	NA	NA	NA	NA	NA	NA	NA	NA	1	2	4	4	-0.741263900112216
411.0123	2991.29939694868	-1.78910380210756	0.418776384011309	-4.27221751372504	1.93538650695006e-05	0.0948145849754835	NA	NA	NA	NA	NA	NA	NA	NA	1	2	4	4	-0.718584623021674
355.2319	5023.86664753326	-1.92528428489951	0.451548295500892	-4.26373945839801	2.01033840816853e-05	0.0984864786161762	NA	NA	NA	NA	NA	NA	NA	NA	2	2	4	4	-0.751100841904461
276.0876	522.671936436949	5.08379385300258	1.19273907264967	4.26228499558494	2.02347150650247e-05	0.099129869103556	NA	NA	NA	NA	NA	NA	NA	NA	0	2	4	4	1.63313333703597
324.2545	716.394264414201	-1.02967791537177	0.241950527562346	-4.25573742593489	2.08361122012553e-05	0.10207611367395	NA	NA	NA	NA	NA	NA	NA	NA	2	2	4	4	-0.499582736414377
489.1188	765.906046651646	-1.46112660342456	0.344050282575926	-4.24684029463663	2.16806385444564e-05	0.106213448229292	NA	NA	NA	NA	NA	NA	NA	NA	2	2	2	4	-0.633109137568715
447.1082	11100.8637840012	-1.63561537852434	0.386894161664107	-4.22755249520757	2.36247067741289e-05	0.115737438486458	NA	NA	NA	NA	NA	NA	NA	NA	1	2	4	4	-0.681791816558429
718.0014	809.676198332154	-2.59946746758935	0.616092257999929	-4.2192828003199	2.45080700112743e-05	0.120065034985233	NA	NA	NA	NA	NA	NA	NA	NA	0	2	4	4	-0.890174335574829
785.0308	1412.39344773314	-4.42483159627808	1.05093633086474	-4.21037075827153	2.54951940427198e-05	0.124900955615284	NA	NA	NA	NA	NA	NA	NA	NA	0	2	4	4	-1.10674036306019
704.1644	718.72395848482	5.54819508149613	1.32076074169285	4.20075711395305	2.66023865591863e-05	0.130325091753454	NA	NA	NA	NA	NA	NA	NA	NA	2	2	4	4	1.9387437022282
428.9953	1379.12207957383	-1.37331561021394	0.327029611065006	-4.19936165945829	2.67668504922801e-05	0.13113080056168	NA	NA	NA	NA	NA	NA	NA	NA	1	2	4	4	-0.607235542266057
483.0952	646.717811824481	-1.49182867874377	0.355421677645572	-4.19734859344013	2.70058085559711e-05	0.132301456115703	NA	NA	NA	NA	NA	NA	NA	NA	0	2	4	4	-0.638578011108539
433.1579	476.474481053617	4.94830895613806	1.18168952032966	4.18748653602142	2.82060747882404e-05	0.13818156038759	NA	NA	NA	NA	NA	NA	NA	NA	2	2	2	4	1.5503497902295
448.1114	1242.24224168035	-1.5911306284172	0.380218876043401	-4.18477547715325	2.85448094689818e-05	0.139841021588542	NA	NA	NA	NA	NA	NA	NA	NA	0	2	3	4	-0.667456066395876
329.0879	1293.47076829299	-1.51914047691729	0.363343217328865	-4.18100683999367	2.90221132689241e-05	0.142179332904459	NA	NA	NA	NA	NA	NA	NA	NA	0	2	2	4	-0.647123353890199
704.9406	1233.33655172612	-2.16794465324803	0.518753024610068	-4.1791460490811	2.92605737645917e-05	0.143347550872735	NA	NA	NA	NA	NA	NA	NA	NA	2	2	4	4	-0.802111456661082
333.1475	1940.36839257395	-1.57908714784306	0.378163898852481	-4.17566867867271	2.97111997659967e-05	0.145555167653618	NA	NA	NA	NA	NA	NA	NA	NA	2	2	4	4	-0.663738874182572
321.1046	2954.94226384855	-0.930985952951488	0.223283372308807	-4.16952656762953	3.05233034646222e-05	0.149533663673184	NA	NA	NA	NA	NA	NA	NA	NA	0	2	3	4	-0.472208827783216
354.2286	31928.2482276492	-1.82460437683116	0.437627604527543	-4.16930823822456	3.05525554712292e-05	0.149676969253552	NA	NA	NA	NA	NA	NA	NA	NA	0	2	4	4	-0.727611379645888
275.0546	451.234279053406	4.86856640542135	1.16893854568244	4.1649464151933	3.11425700203669e-05	0.152567450529777	NA	NA	NA	NA	NA	NA	NA	NA	2	2	3	4	1.48742908451635
304.0343	1761.78886214914	0.702762411498778	0.168895531274739	4.16092957696795	3.16954820366454e-05	0.155276166497526	NA	NA	NA	NA	NA	NA	NA	NA	0	2	2	4	0.246726918887827
412.174	960.861705222806	-0.660253463327252	0.158739223359638	-4.15935928974145	3.19141552801804e-05	0.156347446717604	NA	NA	NA	NA	NA	NA	NA	NA	0	2	4	4	-0.360102993359212
446.0632	1192.96296766574	-1.40819637315801	0.339199182691668	-4.15153232971689	3.30256599977711e-05	0.161792708329081	NA	NA	NA	NA	NA	NA	NA	NA	2	2	1	4	-0.615614119667394
332.9482	588.596838430558	5.25717104283845	1.26679827968449	4.14996698933615	3.32523226480963e-05	0.162903128653024	NA	NA	NA	NA	NA	NA	NA	NA	0	2	2	4	1.76076047447963
309.1475	442.759603514815	4.84075782328689	1.16676133664959	4.14888432726727	3.3409956702829e-05	0.163675377887159	,Pentadecanedioic_acid,2-hydroxyestradiol,4-hydroxyestradiol,6beta-Hydroxyestradiol-17beta,16,17-Epiestriol,17-Epiestriol,3-hydroxy-tetradecanedioic_acid	1	C15H28O4	[M+K-2H]-	272.19876	309.1473666	0.466767683	LMFA01170019,LMFA01170020,LMFA01170021,LMFA02000186,LMST02010003,LMST02010006,LMST02010027,LMST02010028,LMST02010031,LMST02010045,LMST02010049,LMFA01170094	0	2	4	4	1.47112023815784
486.9827	1364.58207572565	-1.04934361794818	0.254332890626043	-4.12586675425741	3.69341074508848e-05	0.180940192401885	NA	NA	NA	NA	NA	NA	NA	NA	2	2	0	4	-0.505778955620363
281.1381	3608.31272163088	-2.10950829898585	0.512771974750112	-4.11393056341247	3.8897848399812e-05	0.190560559310679	NA	NA	NA	NA	NA	NA	NA	NA	2	2	4	4	-0.787812214373427
623.1636	668.168573923286	5.44177301007974	1.32336719611837	4.11206581668434	3.92134465403217e-05	0.192106674601036	Tectorigenin_7-O-gentiobioside,Isorhamnetin_3-neohesperidoside,Narcissin,Tamarixetin_7-rutinoside,Tamarixetin_3-neohesperidoside,Isoscoparin_2-O-glucoside,Scoparin_2-O-glucoside,Stellarin_2,Scoparin_6-O-glucoside,Isoscoparin_4-O-glucoside,Isoscoparin_7-O-glucoside,Chrysoeriol_7-O-8-C-bisglucoside,Luteolin_3-methyl_ether_7-mannosyl-(1->2)-alloside,Luteolin_3-methyl_ether_7-allosyl-(1->2)-glucoside…	1	C28H32O16	[M-H]-	624.16904	623.1617636	2.983013575	LMPK12050374,LMPK12110585,LMPK12110586,LMPK12110603,LMPK12110604,LMPK12110747,LMPK12110750,LMPK12110751,LMPK12110760,LMPK12110762,LMPK12110763,LMPK12110765,LMPK12110776,LMPK12110777,LMPK12110779,LMPK12110781,LMPK12110805,LMPK12110806,LMPK12110815,LMPK12110855,LMPK12110856,LMPK12111032,LMPK12111034,LMPK12111037,LMPK12111063,LMPK12111350,LMPK12112033,LMPK12112320,LMPK12112321,LMPK12112323,LMPK12112…	2	2	4	4	1.86885623747975
443.126	2125.56825874698	-1.63786884113034	0.398324117458972	-4.11189975535198	3.92416690512829e-05	0.192244936682235	NA	NA	NA	NA	NA	NA	NA	NA	0	2	4	4	-0.682418278328725
433.0648	433.156801895282	4.80855841779384	1.17080089081995	4.10706761115143	4.00713961866097e-05	0.196309769918201	NA	NA	NA	NA	NA	NA	NA	NA	2	2	4	4	1.45091338314557
513.1309	832.414666349345	-1.97037980889305	0.479820833177422	-4.10649074123147	4.0171555629426e-05	0.196800451028558	NA	NA	NA	NA	NA	NA	NA	NA	0	2	4	4	-0.759685347087596
258.9137	431.615158979614	4.8033176307698	1.17064925162275	4.10312279627008	4.07610765136764e-05	0.1996885138405	NA	NA	NA	NA	NA	NA	NA	NA	2	2	4	4	1.44243189543463
497.0241	593.681896890911	-1.98931675398253	0.484864357987457	-4.10283148515939	4.08124511749029e-05	0.199940198305849	NA	NA	NA	NA	NA	NA	NA	NA	2	2	4	4	-0.764996041050828
417.0519	441.925490097628	4.83791452069314	1.17925060147241	4.10253301092452	4.08651528259743e-05	0.200198383694448	NA	NA	NA	NA	NA	NA	NA	NA	2	2	4	4	1.46819670288665
396.0653	1222.73921173547	-1.82603887672028	0.44510606530284	-4.10248032786947	4.08744617853467e-05	0.200243988286413	NA	NA	NA	NA	NA	NA	NA	NA	1	2	4	4	-0.728905752504354
198.9181	485.919350551239	4.97691456162657	1.21379850289707	4.10028068888517	4.12649331382353e-05	0.202156907444215	NA	NA	NA	NA	NA	NA	NA	NA	2	2	4	4	1.56369677550355
465.1185	2178.96424535303	0.744723110064005	0.181688252601567	4.09890622756522	4.15107161486557e-05	0.203360998412264	NA	NA	NA	NA	NA	NA	NA	NA	2	2	4	4	0.268280469902858
514.9514	1465.29735037634	-0.553369433879905	0.135035152564152	-4.09796577685215	4.16796884693653e-05	0.20418879381142	NA	NA	NA	NA	NA	NA	NA	NA	1	2	4	4	-0.318557757488004
421.0608	1323.11188689105	-1.22959395391309	0.300362478033197	-4.09370025831652	4.24543071350492e-05	0.207983650654606	NA	NA	NA	NA	NA	NA	NA	NA	2	2	4	4	-0.56130404331507
496.1023	690.508467524474	-1.23206964819774	0.301161548475199	-4.09105894970918	4.29407954341809e-05	0.210366956832052	NA	NA	NA	NA	NA	NA	NA	NA	2	2	4	4	-0.563048306489698
280.0213	412.975256026908	4.73853441718062	1.16091929138799	4.08170873921411	4.47058004024982e-05	0.219013716171839	NA	NA	NA	NA	NA	NA	NA	NA	2	2	2	4	1.39490656740225
461.0515	1867.1846618235	-1.67958118209524	0.411726102293798	-4.07936531771486	4.51588237241117e-05	0.221233077424423	NA	NA	NA	NA	NA	NA	NA	NA	1	2	4	4	-0.691217093884738
707.1347	771.180605653686	-2.36242034594614	0.579196869007397	-4.07878645821196	4.527139582219e-05	0.221784568132909	NA	NA	NA	NA	NA	NA	NA	NA	2	2	4	4	-0.843196275695424
398.1585	846.22737493318	-1.15574410707452	0.28338411738181	-4.07836585110152	4.53533591139449e-05	0.222186106299216	NA	NA	NA	NA	NA	NA	NA	NA	2	2	2	4	-0.538780783775753
342.1195	6535.47961489227	0.493579855417625	0.121031106036958	4.07812397638428	4.54005567152247e-05	0.222417327347886	NA	NA	NA	NA	NA	NA	NA	NA	0	2	2	4	0.168087009413662
404.0961	422.72373451357	4.77275149347425	1.17035876493935	4.07802430882943	4.54200186359437e-05	0.222512671297488	NA	NA	NA	NA	NA	NA	NA	NA	2	2	4	4	1.41894776714214
813.5376	418.230042721339	-1.77570038484933	0.435470982936552	-4.07765489419084	4.54922226616724e-05	0.222866398819533	NA	NA	NA	NA	NA	NA	NA	NA	0	2	3	4	-0.714733908053872
460.0579	1469.9474297624	-1.05155337480418	0.25868878266588	-4.06493611345475	4.80456207764237e-05	0.2353754961837	NA	NA	NA	NA	NA	NA	NA	NA	2	2	4	4	-0.506343208779275
298.957	409.903724327438	4.7275443232309	1.16352912606776	4.06310784776656	4.84236425677585e-05	0.237227424939449	NA	NA	NA	NA	NA	NA	NA	NA	2	2	4	4	1.38836966519963
322.9555	4491.9968139488	0.82302478510744	0.202568459361164	4.06294636244456	4.84571673042109e-05	0.237391662623329	NA	NA	NA	NA	NA	NA	NA	NA	1	2	4	4	0.288924047470999
335.0839	1041.98325666523	-1.2279717290598	0.302374257933484	-4.06109877690028	4.8842299795053e-05	0.239278426695965	NA	NA	NA	NA	NA	NA	NA	NA	2	2	4	4	-0.560142149549632
415.062	402.805750968309	4.70189595045023	1.15889163778145	4.05723520401909	4.96570673593604e-05	0.243269972993507	NA	NA	NA	NA	NA	NA	NA	NA	1	2	4	4	1.37547092748272
356.2078	1767.28990122219	0.931089514762467	0.229852950311977	4.05080514954761	5.10416984303998e-05	0.250053280610528	NA	NA	NA	NA	NA	NA	NA	NA	2	2	0	4	0.31594746679043
251.0055	405.907422757833	4.71315559254386	1.1639544589273	4.04926116859201	5.13795817263252e-05	0.251708570877267	NA	NA	NA	NA	NA	NA	NA	NA	2	2	4	4	1.38060287407737
411.1359	1067.05557567911	-0.570087895375624	0.140921549141344	-4.04542739452733	5.22277512039479e-05	0.255863753148141	NA	NA	NA	NA	NA	NA	NA	NA	1	2	4	4	-0.325354733510426
387.047	692.932906785167	-1.07080588875369	0.26483163332152	-4.04334586213752	5.26938020437122e-05	0.258146936212146	NA	NA	NA	NA	NA	NA	NA	NA	2	2	4	4	-0.514826510120275
486.0525	1865.85429950053	-1.43235319137597	0.354424757151157	-4.04134632944135	5.3145202232745e-05	0.260358345738218	NA	NA	NA	NA	NA	NA	NA	NA	1	2	4	4	-0.624639401260884
359.1839	391.463787636205	4.65992970480754	1.15420644650074	4.03734506849727	5.40595236157355e-05	0.264837606193488	NA	1	C19H30O5	[M+Na-2H]-	338.209325	359.1839936	-0.199062323	LMST02020108	2	2	4	4	1.34787167934387
865.3806	875.467608375045	1.03289608758982	0.256220131274904	4.03128389034197	5.54729896187096e-05	0.271762176142058	NA	NA	NA	NA	NA	NA	NA	NA	0	2	4	4	0.345310610847122
731.0594	1074.35674883688	-2.49870876711424	0.62242010852939	-4.01450520777359	5.95706285366136e-05	0.29183650920087	NA	NA	NA	NA	NA	NA	NA	NA	2	2	4	4	-0.86753063419724
393.0465	395.517526488365	4.67501526813491	1.16469126151268	4.01395238602811	5.9710396453499e-05	0.292521232225691	,Hibiscetin,8-Hydroxyquercetagetin	1	C15H10O9	[M+Hac-H]-	334.032485	393.0463386	0.305561936	LMPK12113049,LMPK12113272,LMPK12113327	2	2	4	4	1.35903729017494
231.0787	377.498039871688	4.60651876407334	1.14815386874571	4.01210925597077	6.01786352443408e-05	0.294815134062026	,Cucujolide_IV,Cucujolide_IX,Parcoblattalactone,Dihydrochalcone,p-methoxystilbene,Isobutyl_2-furanpropionate	1	C12H18O2	[M+K-2H]-	194.13068	231.0792866	-2.521645313	LMFA07040024,LMFA07040036,LMFA07040037,LMFA07040066,LMPK12120464,LMPK13090021,LMFA07010915	2	2	4	4	1.30248278606839
293.0806	373.342508806698	4.59023626371114	1.14645452423044	4.00385376540978	6.23188952284123e-05	0.305300267723992	NA	NA	NA	NA	NA	NA	NA	NA	2	2	4	4	1.28869373931954
413.0703	372.758468483983	4.58792531032505	1.14751006180214	3.99815693390941	6.38376221919218e-05	0.312740511118225	NA	NA	NA	NA	NA	NA	NA	NA	2	2	4	4	1.28415143632411
232.0769	382.143698426342	4.62447003039511	1.15677867531388	3.99771376243628	6.39572251163001e-05	0.313326445844754	NA	NA	NA	NA	NA	NA	NA	NA	1	2	4	4	1.31652403266075
287.0864	391.845042586493	4.66128752993187	1.16650804795944	3.99593259393779	6.44400688336432e-05	0.315691897216018	NA	NA	NA	NA	NA	NA	NA	NA	2	2	4	4	1.34910401157722
334.9546	371.681283519251	4.58365904868044	1.14886259275253	3.9897365251475	6.61467300281415e-05	0.324052830407865	NA	NA	NA	NA	NA	NA	NA	NA	1	2	2	4	1.28189018789991
263.0182	371.074959850252	4.58125584682594	1.14861654188122	3.9884989287397	6.64927031726649e-05	0.325747752842885	NA	NA	NA	NA	NA	NA	NA	NA	2	2	1	4	1.27963547516167
460.1035	1101.71943642883	-1.04637601746411	0.262511740689404	-3.98601607195219	6.71919625011282e-05	0.329173424293027	NA	NA	NA	NA	NA	NA	NA	NA	1	2	4	4	-0.504650931985708
286.1773	375.265402814061	4.59775907756759	1.15396265030444	3.98432226238396	6.7672985225625e-05	0.331529954620337	NA	NA	NA	NA	NA	NA	NA	NA	2	2	4	4	1.29097489487065
1093.3217	61.5501751906851	1.84248312556879	0.462487142896613	3.98385804636447	6.78053851250572e-05	0.332178581727655	NA	NA	NA	NA	NA	NA	NA	NA	0	2	4	4	0.507472199138581
359.0884	1466.48540429851	-1.41372223362852	0.35512411862268	-3.98092430080934	6.86478102262086e-05	0.336305622298196	NA	NA	NA	NA	NA	NA	NA	NA	2	2	3	4	-0.618015932295433
279.0356	2012.08055913783	0.937311033162114	0.235516288550266	3.97981404569419	6.8969195429e-05	0.337880088406671	NA	NA	NA	NA	NA	NA	NA	NA	2	2	4	4	0.317513381727064
322.0611	823.02266583904	-0.726337800096814	0.182786010095267	-3.97370564474958	7.07630066906544e-05	0.346667969777516	NA	NA	NA	NA	NA	NA	NA	NA	1	2	4	4	-0.389929604101427
385.0503	360.503303363697	4.53872384885632	1.14245466876911	3.97278244199078	7.10379264363951e-05	0.3480148016119	NA	NA	NA	NA	NA	NA	NA	NA	1	2	4	4	1.25853251007549
293.151	364.748804781368	4.55593586252833	1.14725481973981	3.97116297455312	7.15226285848853e-05	0.350389357437353	NA	NA	NA	NA	NA	NA	NA	NA	0	2	2	4	1.26624173859848
419.0032	2502.5116412107	-2.06802030194762	0.520842603871991	-3.97052830658201	7.17134348521144e-05	0.351324117340509	NA	NA	NA	NA	NA	NA	NA	NA	0	2	4	4	-0.782407133441736
434.2254	1727.59790755599	-0.691798863939263	0.174288672333426	-3.96927037584982	7.20930423747135e-05	0.353183814593721	NA	NA	NA	NA	NA	NA	NA	NA	2	2	1	4	-0.372312959945675
282.1104	357.65876298533	4.52706067236002	1.14078922921756	3.96835853321039	7.23693977919346e-05	0.354537679782688	NA	NA	NA	NA	NA	NA	NA	NA	2	2	4	4	1.25416061723204
296.0981	377.082715547422	4.60481905513178	1.16051247176515	3.96791862833479	7.25030793659691e-05	0.355192585813883	NA	NA	NA	NA	NA	NA	NA	NA	0	2	4	4	1.30016741641791
356.9993	380.732258923899	4.61897696085163	1.16648798893666	3.95972955114795	7.50346895651897e-05	0.367594944179864	NA	NA	NA	NA	NA	NA	NA	NA	1	2	4	4	1.31416580121096
896.9773	379.577302721549	-1.62460144278661	0.410555588930086	-3.95708032381279	7.58714239651617e-05	0.371694106005327	NA	NA	NA	NA	NA	NA	NA	NA	2	2	4	4	-0.675541831233932
295.9532	355.227216403588	4.5170006219021	1.14158680857379	3.95677366624909	7.59688467446666e-05	0.372171380202122	NA	NA	NA	NA	NA	NA	NA	NA	0	2	3	4	1.248729237286
274.9924	361.790982809799	4.54392427405462	1.14935340947525	3.95346134321661	7.70287134471964e-05	0.377363667177815	NA	NA	NA	NA	NA	NA	NA	NA	0	2	4	4	1.26072750504902
408.9919	351.870255123566	4.50301936076982	1.13918299240797	3.9528498852072	7.72258882745545e-05	0.378329626657042	NA	NA	NA	NA	NA	NA	NA	NA	2	2	3	4	1.24118663095025
329.0095	4971.7084070599	-1.66660237565139	0.421955260479019	-3.94971346905215	7.82448021845936e-05	0.383321285902324	NA	NA	NA	NA	NA	NA	NA	NA	2	2	4	4	-0.687439658151233
248.9996	1459.13794917249	-1.23516445823118	0.31274063208662	-3.94948507327018	7.83194944665728e-05	0.38368720339174	NA	NA	NA	NA	NA	NA	NA	NA	2	2	4	4	-0.564212100699605
622.9822	1868.44848048179	-2.1716920109749	0.550278971150871	-3.94652916943738	7.92922656322883e-05	0.38845280933258	NA	NA	NA	NA	NA	NA	NA	NA	2	2	4	4	-0.804853724961625
194.1049	375.795117933644	4.5997471963124	1.16595872821537	3.94503431811248	7.97885507177775e-05	0.390884109966392	NA	NA	NA	NA	NA	NA	NA	NA	2	2	4	4	1.29326278808545
420.9965	2867.9699178858	-1.78545994110011	0.452689883562028	-3.94411274899954	8.0095969840009e-05	0.392390156246204	NA	NA	NA	NA	NA	NA	NA	NA	2	2	4	4	-0.717299869915882
329.0644	366.956978652603	4.56476283748084	1.15780369429596	3.94260517561796	8.06012848194377e-05	0.394865694330425	NA	NA	NA	NA	NA	NA	NA	NA	1	2	4	4	1.27179474565708
373.0647	346.348951637407	4.47971283471044	1.13831734738885	3.93538132840223	8.30647013860351e-05	0.406933972090186	NA	NA	NA	NA	NA	NA	NA	NA	1	2	4	4	1.23477728622792
350.9244	902.686698354683	-0.966585555430465	0.24574685941115	-3.9332570017235	8.38025533226731e-05	0.410548708727775	NA	NA	NA	NA	NA	NA	NA	NA	2	2	4	4	-0.481107406489744
241.0388	353.944335886999	4.51163456613369	1.14766914586386	3.93112821965581	8.45481632585321e-05	0.414201451803549	NA	NA	NA	NA	NA	NA	NA	NA	0	2	2	4	1.24441050904277
314.9936	1767.61546034711	-1.86130587835053	0.473528380981204	-3.93071662250463	8.46930472800364e-05	0.414911238624898	NA	NA	NA	NA	NA	NA	NA	NA	1	2	4	4	-0.736046773847892
269.0763	344.790540899728	4.47306293665538	1.13806590514968	3.93040764723295	8.4801962075393e-05	0.415444812207351	NA	NA	NA	NA	NA	NA	NA	NA	2	2	4	4	1.23265207360793
435.0117	2668.85322070905	-1.71224881893726	0.435704824501939	-3.92983672121271	8.50035636951296e-05	0.41643245854244	NA	NA	NA	NA	NA	NA	NA	NA	2	2	1	4	-0.699435604422262
964.9639	184.043175674812	-4.12192420088849	1.04924682924079	-3.92846000199114	8.54915660419326e-05	0.418823182039428	NA	NA	NA	NA	NA	NA	NA	NA	0	2	2	4	-1.0778933606299
379.1099	2000.33935944854	-1.26858254153646	0.323088913908335	-3.92641928251484	8.62198077915402e-05	0.422390838370756	NA	NA	NA	NA	NA	NA	NA	NA	1	2	4	4	-0.576478605914403
281.1534	1626.97095214754	0.948812783183829	0.242016625614132	3.92044464208257	8.83857383104057e-05	0.433001731982678	NA	NA	NA	NA	NA	NA	NA	NA	2	2	4	4	0.322738750003579
265.0854	343.297390985883	4.46664767959346	1.1394442730925	3.92002293141621	8.85405434273129e-05	0.433760122250406	NA	NA	NA	NA	NA	NA	NA	NA	2	2	4	4	1.22841826826751
443.3167	1394.92202099029	-1.12821623390728	0.288250286862652	-3.91401599695499	9.07736178358441e-05	0.4446999537778	NA	NA	NA	NA	NA	NA	NA	NA	2	2	4	4	-0.531333919752882
396.2759	2181.19782557422	-0.776675969178926	0.198775475257552	-3.90730279061132	9.33321635106516e-05	0.457234269038682	NA	NA	NA	NA	NA	NA	NA	NA	1	2	2	4	-0.411447179423491
485.0493	17951.2669283628	-1.44958400355783	0.371165576651441	-3.90549149690982	9.40340650763779e-05	0.460672884809176	NA	NA	NA	NA	NA	NA	NA	NA	0	2	4	4	-0.628868630297128
365.0947	883.608327994584	-1.38232189572645	0.353992318816919	-3.90494884280629	9.42453196508965e-05	0.461707820969742	NA	NA	NA	NA	NA	NA	NA	NA	2	2	4	4	-0.609625049195856
379.0484	4128.36954681435	-1.34718674142406	0.345007699031784	-3.90480196588292	9.43025756805023e-05	0.461988318258781	NA	NA	NA	NA	NA	NA	NA	NA	0	2	4	4	-0.600682179102159
291.0858	336.500659402473	4.43717341769475	1.13754332516961	3.90066322707591	9.59295211782259e-05	0.469958724252129	NA	NA	NA	NA	NA	NA	NA	NA	0	2	4	4	1.21480814617495
218.1018	331.069183565316	4.41319103625916	1.13145398096252	3.90046003683232	9.60100742407575e-05	0.470353353705471	NA	NA	NA	NA	NA	NA	NA	NA	2	2	0	4	1.19937863921721
704.9863	1377.96154438514	-2.50818535993845	0.643123700885789	-3.90000455042143	9.61908801190174e-05	0.471239121703066	NA	NA	NA	NA	NA	NA	NA	NA	0	2	4	4	-0.868978048635254
317.0847	745.736478565277	-1.32810464486272	0.340590282281615	-3.89942025346625	9.64232882608364e-05	0.472377689189837	NA	NA	NA	NA	NA	NA	NA	NA	2	2	4	4	-0.593562345726996
328.213	55747.5800033895	-1.326932103618	0.340321141114793	-3.89905869283159	9.65673669391425e-05	0.473083530634859	NA	NA	NA	NA	NA	NA	NA	NA	2	2	4	4	-0.592970387189139
256.0829	330.196148307324	4.40929432728999	1.13179499171177	3.89584187912088	9.7858218360934e-05	0.479407411750216	NA	NA	NA	NA	NA	NA	NA	NA	2	2	0	4	1.19836012726071
269.0675	328.61565917606	4.40221065732999	1.13105249231172	3.89213647222727	9.93653213447294e-05	0.486790709267829	NA	NA	NA	NA	NA	NA	NA	NA	2	2	1	4	1.19531202485923
244.8978	326.543041352863	4.39288511720606	1.12893701281675	3.89116936315658	9.97622650791053e-05	0.488735336622537	NA	NA	NA	NA	NA	NA	NA	NA	2	2	4	4	1.18723755647376
240.0992	328.01276874826	4.39950132799563	1.13109291194795	3.889602066747	0.000100408732141509	0.491902378761253	NA	NA	NA	NA	NA	NA	NA	NA	2	2	4	4	1.1922749877382
307.0891	1379.65608043306	-1.11905157692073	0.287729318363066	-3.88925113119224	0.000100554024353026	0.492614165305472	NA	NA	NA	NA	NA	NA	NA	NA	2	2	2	4	-0.527906843437758
431.12	325.475784120639	4.38805434002694	1.12856586041126	3.88816859870976	0.000101003459189883	0.494815946571238	NA	NA	NA	NA	NA	NA	NA	NA	2	2	4	4	1.18123212826759
276.9901	2097.82304098177	-1.99034793760815	0.511965719843391	-3.88765860772279	0.000101215848517025	0.495856441884905	NA	NA	NA	NA	NA	NA	NA	NA	0	2	4	4	-0.766327086708492
996.3482	598.163809608412	1.24563674102428	0.320423034171762	3.88747564370345	0.000101292147864445	0.496230232387914	NA	NA	NA	NA	NA	NA	NA	NA	2	2	4	4	0.401741285858987
332.0496	334.745352811547	4.42942988090996	1.14018016068972	3.8848508627185	0.000102392723136288	0.501621950644675	NA	NA	NA	NA	NA	NA	NA	NA	0	2	4	4	1.21066540336588
311.9847	323.552826611958	4.37930603020284	1.1276245946719	3.883656006525	0.00010289745812117	0.504094647335614	NA	NA	NA	NA	NA	NA	NA	NA	0	2	2	4	1.17824532793322
237.9739	326.971376567904	4.39479824078149	1.13222085729095	3.88157329242004	0.000103782863320233	0.508432247405821	NA	NA	NA	NA	NA	NA	NA	NA	2	2	0	4	1.18924890803861
262.0493	325.499771294019	4.38814627210659	1.13073118519733	3.88080414651411	0.000104111657519562	0.510043010188335	NA	NA	NA	NA	NA	NA	NA	NA	2	2	4	4	1.18223007337844
242.0438	326.191546236241	4.39127732905631	1.13251905810748	3.87744232436534	0.000105560340909175	0.517140110114051	NA	NA	NA	NA	NA	NA	NA	NA	2	2	4	4	1.1862336794654
217.0175	1787.97300476083	-1.6874028765343	0.435232483868837	-3.87701501858217	0.000105745833107647	0.518048836394363	NA	NA	NA	NA	NA	NA	NA	NA	1	2	4	4	-0.691847625063809
342.2285	232952.081175328	-0.790561050079277	0.204161872628711	-3.87222667925363	0.000107845581674639	0.528335504624058	NA	NA	NA	NA	NA	NA	NA	NA	0	2	3	4	-0.420107272527341
345.2645	1281.58374952818	-0.838077850577482	0.216503648186026	-3.87096410429714	0.000108405755953503	0.531079798416212	NA	NA	NA	NA	NA	NA	NA	NA	0	2	4	4	-0.437523219695591
479.1997	4502.21729034247	0.656688735716304	0.16968198365405	3.87011467908797	0.000108784169127499	0.532933644555618	NA	NA	NA	NA	NA	NA	NA	NA	2	2	3	4	0.227834102135865
268.0834	316.392774921035	4.3462619583764	1.12516287743673	3.86278470924827	0.000112101796686879	0.549186701969022	NA	NA	NA	NA	NA	NA	NA	NA	2	2	0	4	1.16640188239517
337.1424	318.877184493525	4.35780054100296	1.12816564711977	3.86273110879461	0.000112126404700033	0.54930725662546	NA	NA	NA	NA	NA	NA	NA	NA	2	2	0	4	1.17131668885034
258.0754	315.093413813867	4.34018993706496	1.12406419915888	3.86115841098102	0.000112850703831743	0.552855598071708	NA	NA	NA	NA	NA	NA	NA	NA	2	2	4	4	1.16444382833223
309.1688	316.425327371055	4.34641476384598	1.12569288156796	3.86110175787195	0.00011287687734701	0.552983822123002	NA	NA	NA	NA	NA	NA	NA	NA	0	2	3	4	1.16738258849756
607.0077	3539.4299760444	-4.67017363514385	1.21112557389527	-3.85606062311395	0.0001152289229949	0.564506493752017	NA	NA	NA	NA	NA	NA	NA	NA	0	2	2	4	-1.14033525479683
265.0214	312.719627758308	4.32901566085142	1.12396202011044	3.85156756491295	0.000117364138596407	0.574966914983797	NA	NA	NA	NA	NA	NA	NA	NA	0	2	2	4	1.16054105546287
212.0333	312.103669951418	4.32610320653266	1.12422037426045	3.84809180262233	0.000119041447063373	0.583184049163463	NA	NA	NA	NA	NA	NA	NA	NA	2	2	4	4	1.15568731021246
317.1426	308.266689876933	4.30783648992301	1.12099987829857	3.84285188011025	0.00012161287038918	0.595781452036591	NA	NA	NA	NA	NA	NA	NA	NA	1	2	2	4	1.14797746222376
299.0486	452.18288585858	4.87066969539542	1.26747835757958	3.84280304769591	0.000121637078719205	0.595900048645385	NA	NA	NA	NA	NA	NA	NA	NA	2	2	4	4	1.49043717796467
236.0308	308.956686274443	4.31112979671355	1.12360563101709	3.83687094270887	0.00012461191535893	0.610473773343397	NA	NA	NA	NA	NA	NA	NA	NA	1	2	4	4	1.1489374603693
439.0447	1324.30622281173	-1.45244654186735	0.378566758409014	-3.83669857324897	0.000124699372206369	0.610902224439002	1-hydroxy-2-(beta-D-glucosyloxy)-9,10-anthraquinone,Cerarvensin,Isomollupentin,Mollupentin,Apigenin_7-xyloside,,5,2,5-Trihydroxy-3,7,8-trimethoxyflavone_2-acetate,Gossypetin_3,7,3-trimethyl_ether_8-acetate,5-Demethylmelibentin	1	C20H18O9	[M+K-2H]-	402.095085	439.0436916	2.398166789	LMFA13010061,LMPK12110195,LMPK12110196,LMPK12110197,LMPK12110341,LMPK12111496,LMPK12113087,LMPK12113259,LMPK12113349,LMPK12113355	2	2	2	4	-0.629473723371948
237.065	332.11992938369	4.41775315364602	1.1518287089976	3.83542545791436	0.000125347119832079	0.614075540057354	NA	NA	NA	NA	NA	NA	NA	NA	2	2	4	4	1.20141940439691
350.089	307.551088068163	4.30439423529489	1.12252546081699	3.8345626763442	0.000125787895544656	0.616234900273268	NA	NA	NA	NA	NA	NA	NA	NA	1	2	2	4	1.14510379583101
263.0737	313.479980556488	4.33256104312819	1.12990453879591	3.83444874709965	0.000125846208512463	0.616520575502556	NA	NA	NA	NA	NA	NA	NA	NA	1	2	4	4	1.16249022856883
386.0472	305.468860723231	4.29436186132483	1.11996759716765	3.83436259422602	0.000125890321481666	0.616736684938682	NA	NA	NA	NA	NA	NA	NA	NA	2	2	4	4	1.13843508123175
248.0473	311.320875378568	4.32237123401757	1.12736799354571	3.8340375625027	0.000126056879158021	0.617552650995143	NA	NA	NA	NA	NA	NA	NA	NA	2	2	4	4	1.15375341637439
397.1204	1033.43473235191	-1.22281257957719	0.319755298984361	-3.82421365169306	0.000131190117415062	0.64270038521639	NA	NA	NA	NA	NA	NA	NA	NA	2	2	4	4	-0.557820626569144
395.0842	300.133184387357	4.26831023185869	1.11799929925785	3.81781118708401	0.000134640904038328	0.65960578888377	NA	NA	NA	NA	NA	NA	NA	NA	1	2	4	4	1.12337932406595
433.0968	303.104178104643	4.28285264441648	1.12195359184506	3.81731711146207	0.000134910723920637	0.660927636487201	NA	NA	NA	NA	NA	NA	NA	NA	0	2	2	4	1.13181661415767
328.9634	301.526138316393	4.27513451831729	1.12268283692452	3.8079628348364	0.000140116324743474	0.68642987491828	NA	NA	NA	NA	NA	NA	NA	NA	2	2	4	4	1.12805679262807
494.1685	1704.5043660317	-3.94056445817516	1.03497990593025	-3.80738257389967	0.000140445390071738	0.688041965961446	NA	NA	NA	NA	NA	NA	NA	NA	0	2	3	4	-1.05944005530982
212.0713	295.001264203682	4.24280101159127	1.11564831573643	3.80299145505421	0.000142959288495722	0.700357554340542	NA	NA	NA	NA	NA	NA	NA	NA	2	2	4	4	1.11317445868836
275.1231	437.586856972241	4.82245043800217	1.2681871344071	3.8026331502383	0.000143166275779215	0.701371585042376	NA	NA	NA	NA	NA	NA	NA	NA	2	2	0	4	1.4623869870566
455.1158	305.253498253732	4.29326086554016	1.12910514927955	3.80235699773362	0.000143325997465768	0.702154061584799	NA	NA	NA	NA	NA	NA	NA	NA	0	2	4	4	1.13653900930073
333.0085	294.120579659211	4.23838167381863	1.11474876609317	3.80209586476851	0.000143477186474844	0.702894736540261	NA	NA	NA	NA	NA	NA	NA	NA	0	2	4	4	1.11041135999208
270.099	1738.23339338208	0.501986795236239	0.132057480772473	3.80127496223507	0.000143953445891129	0.705227931420641	NA	NA	NA	NA	NA	NA	NA	NA	2	2	4	4	0.171612550561812
622.936	1745.90036919808	-1.76451228526589	0.464244762631711	-3.80082324518477	0.000144216151194697	0.706514924702821	NA	NA	NA	NA	NA	NA	NA	NA	2	2	4	4	-0.710254757304947
308.0811	428.847169333743	4.79294159151689	1.26265193760077	3.79593255178794	0.00014708948819179	0.72059140265158	NA	NA	NA	NA	NA	NA	NA	NA	2	2	0	4	1.43128218065603
312.9644	349.125574266263	4.49123199540989	1.18363949500853	3.79442559525062	0.00014798564952148	0.724981697005729	NA	NA	NA	NA	NA	NA	NA	NA	0	2	4	4	1.23797560163118
433.2806	1240.09405379041	-1.69262842874286	0.44651506775662	-3.79075321522061	0.000150191127399485	0.735786333130077	NA	NA	NA	NA	NA	NA	NA	NA	2	2	0	4	-0.693740871633989
194.9469	306.917008796804	4.30126710271918	1.13528956737733	3.78869605281029	0.000151440057723439	0.74190484278713	NA	NA	NA	NA	NA	NA	NA	NA	0	2	2	4	1.14128688739439
408.0968	2449.12266770332	0.930748311587154	0.245829973623482	3.7861465706078	0.00015300144971381	0.749554102147955	NA	NA	NA	NA	NA	NA	NA	NA	2	2	4	4	0.315425667449661
230.9695	292.164044937015	4.22848490881514	1.11748755771193	3.78392124335864	0.000154376691858233	0.756291413413484	NA	NA	NA	NA	NA	NA	NA	NA	2	2	4	4	1.10399687280472
510.1179	670.12758100754	-1.16811247767296	0.308735287893496	-3.78354053935009	0.000154613127601041	0.757449712117502	NA	NA	NA	NA	NA	NA	NA	NA	2	2	2	4	-0.541078131380857
410.0808	1737.60186891555	-1.24066929375032	0.327956986874959	-3.7830244312598	0.000154934200152033	0.759022646544809	NA	NA	NA	NA	NA	NA	NA	NA	1	2	3	4	-0.567124937364618
1147.3179	62.9915591069683	1.8828634443057	0.49823315044195	3.77908102388517	0.000157408204032902	0.771142791557186	NA	NA	NA	NA	NA	NA	NA	NA	2	2	4	4	0.512560696534552
229.0471	298.25794336157	4.25898418905106	1.12703701576972	3.77892130378906	0.000157509188016524	0.771637512092949	NA	NA	NA	NA	NA	NA	NA	NA	0	2	4	4	1.1215152025815
311.1274	287.967455866125	4.20708357867588	1.11342935669723	3.77849169628092	0.000157781112567538	0.77296967046837	NA	NA	NA	NA	NA	NA	NA	NA	2	2	4	4	1.09310505818053
362.2448	2449.4262594367	-1.41730142355325	0.375232872463292	-3.7771248938002	0.000158649186196969	0.77722236317895	NA	NA	NA	NA	NA	NA	NA	NA	2	2	0	4	-0.619819633537114
314.0888	3217.64446740343	0.730495130383508	0.193510340691243	3.77496689724222	0.000160028912941428	0.783981644500055	NA	NA	NA	NA	NA	NA	NA	NA	0	2	3	4	0.262623843053395
419.1672	1620.40051752219	0.920195106246885	0.243849190813816	3.7736237843392	0.000160893331870515	0.788216432833652	NA	NA	NA	NA	NA	NA	NA	NA	2	2	4	4	0.311254349705106
439.1723	284.044028049931	4.18678435913543	1.10962952012435	3.77313714460864	0.000161207613052264	0.789756096343043	NA	NA	NA	NA	NA	NA	NA	NA	0	2	3	4	1.07878126120122
316.0806	284.986451433413	4.19168595397223	1.11120490032947	3.77219894614343	0.000161815150509534	0.792732422346207	NA	NA	NA	NA	NA	NA	NA	NA	2	2	4	4	1.08323358032066
759.4913	380.143675147731	-1.19146375172955	0.316076592177347	-3.76954124796763	0.000163547879424481	0.801221061300532	NA	NA	NA	NA	NA	NA	NA	NA	0	2	4	4	-0.547410638580548
366.0576	289.622844991967	4.21552744574354	1.11841587344703	3.76919493528917	0.000163774944839808	0.802333454770219	NA	NA	NA	NA	NA	NA	NA	NA	0	2	3	4	1.09491134443049
220.023	290.141050498061	4.21818140694654	1.11926519675586	3.76870595027234	0.000164096060762044	0.803906601673255	NA	NA	NA	NA	NA	NA	NA	NA	2	2	1	4	1.09672121009806
323.0154	289.77516463505	4.2163044241038	1.1188149033251	3.76854510211924	0.000164201818980808	0.804424711186977	NA	NA	NA	NA	NA	NA	NA	NA	2	2	4	4	1.09581582858059
430.0793	285.826975106696	4.19601966916819	1.1137097894847	3.7676059856757	0.000164820572646757	0.807455985396464	NA	NA	NA	NA	NA	NA	NA	NA	2	2	4	4	1.08591530980155
395.141	9886.69250583185	0.714748572595648	0.189726863968737	3.76725023354323	0.000165055538675848	0.808607083972979	NA	NA	NA	NA	NA	NA	NA	NA	0	2	2	4	0.251847956344966
973.362	481.429135633038	2.74103681539044	0.727874626548957	3.76580899431322	0.000166010672060204	0.81328628242294	NA	NA	NA	NA	NA	NA	NA	NA	1	2	4	4	0.611419465700496
255.0283	422.958534827047	4.77265037607532	1.2674735201751	3.76548330210165	0.000166227232857503	0.814347213768905	NA	NA	NA	NA	NA	NA	NA	NA	1	2	4	4	1.41759054178739
249.0555	281.888979236606	4.17550348722331	1.10921488913474	3.76437742418015	0.000166964543335074	0.817959297798527	NA	NA	NA	NA	NA	NA	NA	NA	2	2	4	4	1.07346654599691
238.0813	280.901629458322	4.17031025414342	1.10800906605468	3.76378712224149	0.000167359367535736	0.81989354155757	NA	NA	NA	NA	NA	NA	NA	NA	0	2	3	4	1.06730411641211
244.0231	283.92496560918	4.18615024068232	1.11266791212825	3.76226383007244	0.000168382284919578	0.82490481382101	NA	NA	NA	NA	NA	NA	NA	NA	2	2	4	4	1.0778933606299
382.1093	285.089406182266	4.19218337529707	1.11465075195486	3.76098375921324	0.000169246419699616	0.829138210108419	NA	NA	NA	NA	NA	NA	NA	NA	0	2	4	4	1.08412662389116
485.2828	377.770529255526	4.6071331807726	1.22550667688631	3.7593701182258	0.000170341681207955	0.834503896237771	NA	NA	NA	NA	NA	NA	NA	NA	2	2	4	4	1.30364309383896
311.0269	280.894203979994	4.17025939241017	1.10984807519745	3.75750473024719	0.000171616123871408	0.840747390846029	NA	NA	NA	NA	NA	NA	NA	NA	0	2	2	4	1.06642707414217
431.3168	432.401380876916	4.80513875866691	1.28009177538393	3.75374551346191	0.000174211735668066	0.853463293037857	NA	NA	NA	NA	NA	NA	NA	NA	2	2	4	4	1.44524751458697
326.0002	279.072799151284	4.1606276925713	1.10907397229707	3.75144291228291	0.000175819789398089	0.86134114826124	NA	NA	NA	NA	NA	NA	NA	NA	0	2	3	4	1.06380085573105
353.1353	281.400508948022	4.17291946486973	1.11236080151145	3.75140822941592	0.000175844117030451	0.861460329332178	NA	NA	NA	NA	NA	NA	NA	NA	0	2	4	4	1.07082052515799
338.1107	283.177873824786	4.18223130684983	1.11515754186604	3.75035019702377	0.000176587776574624	0.865103517439081	NA	NA	NA	NA	NA	NA	NA	NA	2	2	4	4	1.07612010405988
329.9972	277.973154182578	4.1547794960052	1.10814524075615	3.74930951575461	0.000177322124834053	0.868701089562025	NA	NA	NA	NA	NA	NA	NA	NA	2	2	4	4	1.06031060248182
338.136	283.541123621386	4.18412524251348	1.11617706682168	3.74862140325799	0.000177809261890079	0.871087573999495	NA	NA	NA	NA	NA	NA	NA	NA	1	2	4	4	1.07700630902231
423.0905	275.983427011664	4.14414234281265	1.10551577041234	3.74860536025365	0.000177820634248047	0.871143287181184	NA	NA	NA	NA	NA	NA	NA	NA	2	2	0	4	1.05336856666761
624.1186	453.891393716762	4.87617572538836	1.30086538917336	3.74840914822628	0.000177959777845707	0.87182495166612	NA	NA	NA	NA	NA	NA	NA	NA	1	2	4	4	1.49649415687377
355.0412	279.515850782899	4.16296333054389	1.11115249159493	3.74652746768219	0.000179299378801013	0.878387656746161	NA	NA	NA	NA	NA	NA	NA	NA	2	2	2	4	1.06467544599895
275.1254	29576.7587505217	0.647664445298738	0.173127364786047	3.74097096723634	0.000183310697590608	0.898039107496386	NA	NA	NA	NA	NA	NA	NA	NA	2	2	4	4	0.225287393305489
301.0429	419.896625213804	4.76173189757704	1.27294239810525	3.74072849224348	0.000183487650595942	0.89890600026952	NA	NA	NA	NA	NA	NA	NA	NA	1	2	4	4	1.40682552894375
351.1287	275.135717392911	4.1395761114299	1.10693049804617	3.73968927474366	0.000184247869611154	0.902630313225045	NA	NA	NA	NA	NA	NA	NA	NA	1	2	2	4	1.05164097363596
522.2836	845.439229999447	-1.25076423230611	0.334563579601662	-3.73849488876014	0.000185125255943358	0.90692862886651	NA	NA	NA	NA	NA	NA	NA	NA	2	2	4	4	-0.569458675003183
340.0157	273.358920849933	4.12997286040554	1.10509078706332	3.73722494907461	0.000186062450686852	0.911519945914889	NA	NA	NA	NA	NA	NA	NA	NA	1	2	4	4	1.04733566204316
416.3378	433.286229488451	4.80775831319625	1.28677004519677	3.73629952853081	0.000186748203101091	0.914879446992247	NA	NA	NA	NA	NA	NA	NA	NA	2	2	0	4	1.44949255053461
502.9996	1959.5335334215	-2.2864742534333	0.612293352001432	-3.7342790771113	0.000188253656332054	0.922254662370732	NA	NA	NA	NA	NA	NA	NA	NA	0	2	4	4	-0.82282848532291
320.0133	272.271587576987	4.12406978565744	1.10470258359562	3.73319465971945	0.000189066360539492	0.926236100282971	NA	NA	NA	NA	NA	NA	NA	NA	2	2	1	4	1.04048725723882
293.0284	3313.40255138474	1.01186423469603	0.271128571091231	3.7320457619922	0.000189930985708178	0.930471898984363	NA	NA	NA	NA	NA	NA	NA	NA	2	2	4	4	0.339520106115752
327.0965	271.304132775031	4.11879191019002	1.10426647153128	3.72988949350107	0.000191563768652906	0.938470902630589	NA	NA	NA	NA	NA	NA	NA	NA	2	2	4	4	1.03878276635301
322.1047	270.826680988362	4.11618191782926	1.10378946037977	3.72913681963682	0.000192136812397748	0.941278243936568	NA	NA	NA	NA	NA	NA	NA	NA	0	2	3	4	1.03453468544846
350.0121	271.096849080711	4.1176534407892	1.10434951413611	3.72857812502439	0.000192563212487383	0.943367177975689	NA	NA	NA	NA	NA	NA	NA	NA	2	2	4	4	1.03623167385089
245.1509	271.606893556561	4.12043105289413	1.10582242293657	3.72612362295215	0.000194447064856407	0.952596170731538	NA	NA	NA	NA	NA	NA	NA	NA	1	2	4	4	1.03963463424099
238.9815	397.774986865446	4.68243986745727	1.25706992781418	3.72488416423992	0.000195404928239139	0.957288743443541	NA	NA	NA	NA	NA	NA	NA	NA	1	2	2	4	1.3678402572851
266.0711	4389.92194969693	0.597136894345672	0.160384129810595	3.72316696827085	0.000196739319239582	0.963825924954714	NA	NA	NA	NA	NA	NA	NA	NA	0	2	4	4	0.208007574735221
353.1078	272.477633391517	4.12517148356174	1.10824293635353	3.72226282545491	0.000197445342788829	0.967284734322475	NA	NA	NA	NA	NA	NA	NA	NA	2	2	4	4	1.04219477641468
453.0993	269.242187049669	4.10746690783466	1.10372670341094	3.72145286975571	0.000198079838744173	0.970393130007704	NA	NA	NA	NA	NA	NA	NA	NA	2	2	4	4	1.0336873074543
318.1672	266.357041940704	4.09149740153238	1.10104167364846	3.71602410649417	0.000202382281981996	0.9914707994298	NA	NA	NA	NA	NA	NA	NA	NA	0	2	4	4	1.02441467930253
259.0209	391.704634630309	4.65977070370656	1.25404093603763	3.71580430095843	0.000202558319649913	0.992333207964925	NA	NA	NA	NA	NA	NA	NA	NA	2	2	4	4	1.34664139065291
435.173	1047.24270077653	0.643879085606908	0.17332829443013	3.71479502365068	0.000203368477006538	0.996302168855032	NA	NA	NA	NA	NA	NA	NA	NA	0	2	4	4	0.223760070122091
314.1001	274.269303527161	4.13485035956493	1.11377620663729	3.71246066752392	0.000205253965711403	1	NA	NA	NA	NA	NA	NA	NA	NA	2	2	4	4	1.04991651361959
342.0919	263.991638845094	4.07826803520214	1.10043850548262	3.70603901525014	0.000210525882975043	1	NA	NA	NA	NA	NA	NA	NA	NA	2	2	4	4	1.01606079755012
253.0852	271.235426765846	4.11836229622439	1.11175392278354	3.70438296805203	0.000211905912220557	1	Undecanedioic_acid,Butyl_butyryllactate,2-hydroxy-decanedioic_acid,3-hydroxy-sebacic_acid	1	C11H20O4	[M+K-2H]-	216.13616	253.0847666	1.761465164	LMFA01170007,LMFA07010792,LMFA01170076,LMFA01170092	2	2	0	4	1.03793165162148
228.169	264.818462051887	4.08288650291035	1.10283143863407	3.70218544727677	0.000213750285120007	1	NA	NA	NA	NA	NA	NA	NA	NA	2	2	4	4	1.01689299250396
458.1387	266.243091427647	4.09082752498965	1.10499555165287	3.70212126091416	0.000213804382457372	1	NA	NA	NA	NA	NA	NA	NA	NA	2	2	4	4	1.02190102626634
327.1675	268.328149099833	4.10240249994783	1.10854574989957	3.70070653405101	0.000215000007441718	1	NA	NA	NA	NA	NA	NA	NA	NA	0	2	4	4	1.03030519237852
382.0287	265.407803530285	4.08616957578976	1.10449639356349	3.69957711007669	0.000215959018756823	1	NA	NA	NA	NA	NA	NA	NA	NA	2	2	4	4	1.01855949871828
458.9757	1574.84802734845	-1.49029055601265	0.402968568785136	-3.69827989439861	0.000217065460207011	1	NA	NA	NA	NA	NA	NA	NA	NA	2	2	4	4	-0.637969417478331
334.0548	268.892459159757	4.10550908461501	1.11016744858189	3.69809895782776	0.00021722020975033	1	NA	NA	NA	NA	NA	NA	NA	NA	2	2	4	4	1.03199477433097
309.2437	432.888700914999	4.80628749917092	1.29999055099919	3.69717110287974	0.000218015404765462	1	NA	NA	NA	NA	NA	NA	NA	NA	2	2	3	4	1.44665963101604
305.1468	383.664337400061	4.62923242429482	1.25212091872318	3.6971129186272	0.000218065361091652	1	NA	NA	NA	NA	NA	NA	NA	NA	2	2	4	4	1.32007516895615
342.9664	388.833093705249	4.64904226194629	1.25800298230946	3.69557332321382	0.000219391151222035	1	NA	NA	NA	NA	NA	NA	NA	NA	2	2	4	4	1.33565934709032
510.9895	2109.6315807284	-4.27547619700662	1.1575432953076	-3.69357778178869	0.000221120832524407	1	NA	NA	NA	NA	NA	NA	NA	NA	0	2	4	4	-1.08681095694073
376.9492	258.291239706676	4.04587456963274	1.09637268544261	3.69023656221372	0.000224045604148915	1	NA	NA	NA	NA	NA	NA	NA	NA	2	2	4	4	1.00284011436435
343.232	44377.537545655	-0.803374499690565	0.217806781880898	-3.68847330075272	0.000225603694366602	1	NA	NA	NA	NA	NA	NA	NA	NA	1	2	4	4	-0.424992414729966
418.2265	1606.53798055815	-1.50817697862571	0.409085047522675	-3.68670766081254	0.000227174073352986	1	NA	NA	NA	NA	NA	NA	NA	NA	0	2	3	4	-0.642234556127521
329.2164	8629.76655111873	-1.4973419690054	0.406188330180351	-3.68632444053863	0.000227516265926483	1	NA	NA	NA	NA	NA	NA	NA	NA	2	2	0	4	-0.639795908616266
290.9519	381.079075034142	4.61935645363122	1.25316867551478	3.68614101508215	0.000227680224932856	1	NA	NA	NA	NA	NA	NA	NA	NA	2	2	0	4	1.31534400256538
450.247	1234.29173634441	-1.44128316741381	0.391077075155116	-3.68541972664121	0.00022832604106758	1	NA	NA	NA	NA	NA	NA	NA	NA	0	2	2	4	-0.625846609485271
868.9913	317.68540226376	-4.45213758217472	1.20804522502986	-3.68540638208696	0.000228338005492012	1	NA	NA	NA	NA	NA	NA	NA	NA	0	2	4	4	-1.11041135999208
313.0481	254.869538786146	4.02607169142937	1.09385062017485	3.68064122940829	0.000232648157685921	1	,Pongone,Cauliflorin_A,Glabone,Kanjone,Pinnatin,Karanjin,Ponganone_XI,Derriobtusone_A	1	C18H12O4	[M+Na-2H]-	292.07356	313.0482286	-0.343397567	LMPK12110008,LMPK12110011,LMPK12110012,LMPK12110027,LMPK12110028,LMPK12110060,LMPK12110073,LMPK12110163,LMPK12111542,LMPK12111543,LMPK12130025,LMPK12130059	2	2	4	4	0.998744448442418
306.0809	384.195057652963	4.63121096013717	1.25886020872255	3.67889216614193	0.000234249279341062	1	NA	NA	NA	NA	NA	NA	NA	NA	2	2	0	4	1.32245187251061
457.116	465.336420887944	4.9126804268705	1.33558696626873	3.6782931781636	0.000234799975718548	1	NA	NA	NA	NA	NA	NA	NA	NA	1	2	4	4	1.52286990620597
225.0592	403.688507703877	4.70376887889404	1.27944344745326	3.6764179677163	0.000236531868056947	1	NA	NA	NA	NA	NA	NA	NA	NA	1	2	4	4	1.37803236414862
276.9961	6835.1862619432	3.96850092581505	1.07954914904363	3.67607248760349	0.000236852248630846	1	NA	NA	NA	NA	NA	NA	NA	NA	2	2	4	4	0.97132623318964
343.0252	5472.17618412563	-1.09497797439324	0.298037939583313	-3.67395498681855	0.000238824823632394	1	NA	NA	NA	NA	NA	NA	NA	NA	1	2	4	4	-0.522208772193126
205.0356	1857.80525647371	1.19458210127992	0.325384670863275	3.67129188388189	0.000241327543601746	1	NA	NA	NA	NA	NA	NA	NA	NA	2	2	0	4	0.389394012320955
285.1195	378.1879032813	4.60801005544688	1.25609365420773	3.66852426967585	0.000243954539399914	1	NA	NA	NA	NA	NA	NA	NA	NA	0	2	4	4	1.30480515938242
808.9579	278.571026555492	-1.49332130853652	0.407286948165407	-3.66650911663895	0.000245884156958421	1	NA	NA	NA	NA	NA	NA	NA	NA	2	2	4	4	-0.639186841351215
523.3274	376.781483574543	4.60248031463036	1.25636249213893	3.66333788490831	0.000248949799155126	1	ponasterone_A,Ecdysone,22-iso-ecdysone,Alliogenin,Neoallilogenin,Convallagenin__B,,3alpha,7alpha,12alpha,26-Tetrahydroxy-5beta-23E-cholestan-27-oic_acid	1	C27H44O6	[M+Hac-H]-	464.31379	523.3276436	-0.486119935	LMST01010195,LMST01010210,LMST01010361,LMST01080013,LMST01080023,LMST01080035,LMST04030128,LMST04030200	2	2	4	4	1.29670737486848
614.9741	248.34723598623	3.98755868279915	1.08941819706803	3.66026443612831	0.000251955092712528	1	NA	NA	NA	NA	NA	NA	NA	NA	1	2	4	4	0.98091903826826
247.0398	369.054320199644	4.57203983903212	1.24962498139087	3.65872954455767	0.000253468654650205	1	NA	NA	NA	NA	NA	NA	NA	NA	1	2	4	4	1.2751454610249
460.2284	1088.43403192487	-1.07493983687206	0.294066363215451	-3.65543282515618	0.000256748433469272	1	NA	NA	NA	NA	NA	NA	NA	NA	2	2	3	4	-0.515960408109366
376.0181	1026.02132097638	-1.86325482833058	0.509958115423683	-3.65374090925594	0.000258447067421816	1	NA	NA	NA	NA	NA	NA	NA	NA	0	2	4	4	-0.736697817166516
614.4538	249.388791627827	3.99372684090687	1.09588807182134	3.64428352091596	0.00026813771273853	1	NA	NA	NA	NA	NA	NA	NA	NA	1	2	4	4	0.982526627782092
275.0183	362.732712088697	4.54657776043061	1.24821826695748	3.64245411302372	0.000270051128167831	1	NA	NA	NA	NA	NA	NA	NA	NA	0	2	3	4	1.26292859107834
326.1725	245.694106736439	3.97156820752504	1.09067469591319	3.64138658612572	0.000271173582050522	1	NA	NA	NA	NA	NA	NA	NA	NA	2	2	4	4	0.975312327867123
487.1811	369.66801676279	4.57454193612146	1.2565908359698	3.64043872132089	0.000272173880606374	1	NA	NA	NA	NA	NA	NA	NA	NA	1	2	4	4	1.27626555328106
466.1222	242.427389820412	3.9516879960855	1.0855515827093	3.64025814989181	0.000272364832590639	1	NA	NA	NA	NA	NA	NA	NA	NA	2	2	4	4	0.967355512422152
494.3203	490.933970464774	4.99059572397637	1.37163157109367	3.63843748507269	0.000274297190687344	1	NA	NA	NA	NA	NA	NA	NA	NA	2	2	4	4	1.57389292960807
216.1161	359.831184377769	4.53477431369314	1.24636912790639	3.63838786773426	0.000274350031341709	1	NA	NA	NA	NA	NA	NA	NA	NA	2	2	4	4	1.25634356202194
348.076	242.414721028716	3.95159891868451	1.08672957191066	3.63623022767008	0.000276657088617738	1	NA	NA	NA	NA	NA	NA	NA	NA	1	2	4	4	0.966563197221376
589.1627	245.485149388478	3.97030168158414	1.09226841696404	3.63491392767687	0.000278073458826077	1	NA	NA	NA	NA	NA	NA	NA	NA	2	2	0	4	0.974513870263308
243.0447	5647.14120962806	0.650918456781357	0.179313822033712	3.63005176845197	0.000283364381991497	1	NA	NA	NA	NA	NA	NA	NA	NA	2	2	2	4	0.225796617664403
331.0149	360.923691458091	4.53913651655318	1.2515258418643	3.62688197455962	0.000286864335441156	1	NA	NA	NA	NA	NA	NA	NA	NA	0	2	2	4	1.25962924895009
225.0175	1237.0915830953	0.869925837468018	0.239953384415964	3.62539515575236	0.000288519935319416	1	NA	NA	NA	NA	NA	NA	NA	NA	2	2	0	4	0.298772505445632
397.2958	809.4991392987	-1.05833616408253	0.292026282584722	-3.62411271586656	0.000289955141666695	1	NA	NA	NA	NA	NA	NA	NA	NA	0	2	3	4	-0.509732123657376
378.0808	239.204683935173	3.93176239176411	1.08492340642541	3.62399996947105	0.000290081637928193	1	NA	NA	NA	NA	NA	NA	NA	NA	2	2	3	4	0.958673159012691
601.0045	237.621417810561	3.92189592871339	1.08233677378778	3.62354492953999	0.000290592697326996	1	NA	NA	NA	NA	NA	NA	NA	NA	2	2	0	4	0.948504459040043
321.1087	371.911583130281	4.58342306083056	1.26494889349435	3.62340572366455	0.000290749209090066	1	NA	NA	NA	NA	NA	NA	NA	NA	0	2	4	4	1.28076201764986
285.0328	355.375249870798	4.51632477865367	1.24779555099711	3.61944292480022	0.000295237919042379	1	NA	NA	NA	NA	NA	NA	NA	NA	1	2	4	4	1.24764737292711
310.1512	1035.90953024651	-1.53620624615725	0.424506220108016	-3.61880738936255	0.000295963809073565	1	NA	NA	NA	NA	NA	NA	NA	NA	2	2	4	4	-0.652641808232882
360.0605	1237.69134091618	-1.26520173132195	0.349670254460769	-3.61827097152724	0.000296577790435174	1	NA	NA	NA	NA	NA	NA	NA	NA	0	2	3	4	-0.574720971628797
341.0256	2918.3222376824	0.947791087711515	0.262039356443364	3.61697990933804	0.000298060428732693	1	NA	NA	NA	NA	NA	NA	NA	NA	2	2	4	4	0.321692975703211
690.1483	412.621038287523	4.7361503921126	1.30947642897619	3.61682752534579	0.000298235881747957	1	NA	NA	NA	NA	NA	NA	NA	NA	1	2	3	4	1.39097729561887
325.0556	365.452948543007	4.55745146270509	1.26020203288235	3.61644509672885	0.000298676631346428	1	NA	NA	NA	NA	NA	NA	NA	NA	2	2	4	4	1.26734921528823
484.1326	234.095170946009	3.89964114596645	1.08010039457988	3.61044321947801	0.000305674215556132	1	NA	NA	NA	NA	NA	NA	NA	NA	2	2	4	4	0.942295265777871
586.0294	245.877679976695	3.97258623740959	1.10135381283401	3.6070027552611	0.000309754372544765	1	NA	NA	NA	NA	NA	NA	NA	NA	2	2	4	4	0.976111407750967
316.1879	234.638724101203	3.90308248024261	1.08270879441445	3.60492359568711	0.0003122447757769	1	NA	NA	NA	NA	NA	NA	NA	NA	0	2	4	4	0.943844152215542
693.4127	2379.2210707532	-2.00761357654054	0.557280306322497	-3.60252022862395	0.00031514686731858	1	NA	NA	NA	NA	NA	NA	NA	NA	0	2	2	4	-0.768993260398278
340.0874	355.62054816997	4.5173584603716	1.2539977556792	3.60236566605724	0.000315334364782711	1	NA	NA	NA	NA	NA	NA	NA	NA	0	2	4	4	1.24981256517347
359.0571	18797.134910204	-1.30749550542326	0.363095022415068	-3.60097336704499	0.00031702805479276	1	NA	NA	NA	NA	NA	NA	NA	NA	2	2	0	4	-0.587062168020858
707.2951	267.246379879289	4.09617020718395	1.13789403133508	3.59978178493295	0.00031848433767659	1	NA	NA	NA	NA	NA	NA	NA	NA	2	2	4	4	1.02861854651682
375.087	1841.78788866568	0.620421767473841	0.172387395547336	3.59899727879745	0.000319446531706796	1	NA	NA	NA	NA	NA	NA	NA	NA	0	2	2	4	0.218672739367744
280.0869	341.345728865365	4.457013858616	1.24025304384025	3.59363267097137	0.00032609948467554	1	NA	NA	NA	NA	NA	NA	NA	NA	1	2	4	4	1.22420636867433
365.1059	13337.5550034887	-1.21716344851536	0.338747536910016	-3.59312855709024	0.000326731285460636	1	NA	NA	NA	NA	NA	NA	NA	NA	0	2	4	4	-0.557240715751475
207.0641	1061.22108871271	-1.13051592477554	0.315412800424978	-3.58424237460344	0.000338058054470404	1	NA	NA	NA	NA	NA	NA	NA	NA	0	2	2	4	-0.532477664701794
252.0995	344.006301386737	4.46832619374377	1.24742197717244	3.58204863752059	0.000340910301062062	1	NA	NA	NA	NA	NA	NA	NA	NA	2	2	0	4	1.2305324137595
405.1364	337.893281052867	4.44212380736984	1.24073399541967	3.58023865209507	0.000343280536831776	1	NA	NA	NA	NA	NA	NA	NA	NA	0	2	2	4	1.21688735778494
420.9533	336.499173264983	4.43602113464488	1.23934284687191	3.57933331026307	0.000344471887647522	1	NA	NA	NA	NA	NA	NA	NA	NA	2	2	3	4	1.21377050703092
414.1992	1193.47042470277	-1.17365730657115	0.327979906859655	-3.57844270952051	0.000345647613343563	1	NA	NA	NA	NA	NA	NA	NA	NA	0	2	4	4	-0.543378338249717
1070.2878	229.149689688017	2.2533533482792	0.630042401432113	3.57651063350217	0.000348211158624514	1	NA	NA	NA	NA	NA	NA	NA	NA	0	2	4	4	0.550873991858708
344.9989	942.926174198025	-1.45659537715264	0.407342480601218	-3.57584943019636	0.000349092542886575	1	NA	NA	NA	NA	NA	NA	NA	NA	2	2	2	4	-0.630079047008628
514.3529	245.439594414687	3.96985523645308	1.11050350337255	3.5748245947868	0.000350462773544623	1	Ecalcidene	1	C29H45NO3	[M+Hac-H]-	455.339944	514.3537976	-1.661113428	LMST03020681	0	2	2	4	0.973716033462829
340.0505	1208.00445382703	-1.09072532894157	0.30513403756636	-3.57457770899898	0.000350793617101486	1	NA	NA	NA	NA	NA	NA	NA	NA	2	2	0	4	-0.520502660215929
335.079	333.342372651518	4.42200030294308	1.23898032201775	3.5690641928369	0.000358258643206146	1	NA	NA	NA	NA	NA	NA	NA	NA	2	2	4	4	1.20346518546083
285.0205	3550.65188483765	-1.71802923495079	0.481493359294005	-3.56812654170323	0.000359542861990676	1	NA	NA	NA	NA	NA	NA	NA	NA	2	2	4	4	-0.701973884921976
398.1318	379.024786432945	4.61139847159671	1.29303303720034	3.56634234310149	0.000361998420047597	1	NA	NA	NA	NA	NA	NA	NA	NA	0	2	4	4	1.31064209691356
380.0449	334.030619441823	4.42518966674784	1.24122975209374	3.56516564260831	0.000363626462205896	1	NA	NA	NA	NA	NA	NA	NA	NA	0	2	2	4	1.20757192886039
445.2953	332.198661488386	4.41700726496768	1.23898575796432	3.56501859409985	0.000363830393991298	1	Pinnasterol_,Protometagenin,Karatavegenin_C,(23S,25R)-1alpha,25-dihydroxyvitamin_D3_26,23-lactol_/_(23S,25R)-1alpha,25-dihydroxycholecalciferol_26,23-lactol,(23R)-1alpha,23,25-trihydroxy-24-oxovitamin_D3_/_(23R)-1alpha,23,25-trihydroxy-24-oxocholecalciferol,(23S)-1alpha,23,25-trihydroxy-24-oxovitamin_D3_/_(23S)-1alpha,23,25-trihydroxy-24-oxocholecalciferol,7alpha,12alpha-dihydroxy-3-oxocholest-4-…	1	C27H42O5	[M-H]-	446.303225	445.2959486	-1.496532816	LMST01010283,LMST01080030,LMST01080039,LMST03020193,LMST03020194,LMST03020195,LMST04030150	2	2	4	4	1.20039839689127
375.9723	1157.52903183979	-1.55512138149133	0.436255512444601	-3.56470310891213	0.000364268280280007	1	NA	NA	NA	NA	NA	NA	NA	NA	2	2	0	4	-0.659413706124422
284.0181	329.822577782173	4.40632366851915	1.23695055969652	3.56224720056734	0.000367693912237195	1	NA	NA	NA	NA	NA	NA	NA	NA	2	2	0	4	1.19632682414543
515.2836	435.007197036751	-1.42970027186257	0.402165149817362	-3.55500786806577	0.000377967778739884	1	NA	NA	NA	NA	NA	NA	NA	NA	1	2	2	4	-0.624036138456789
368.3001	345.608741196393	4.47539298731507	1.25934048615044	3.5537593180979	0.000379766590243139	1	NA	NA	NA	NA	NA	NA	NA	NA	1	2	2	4	1.23371398340486
417.2854	337.650848218671	4.4410060727927	1.24968323952404	3.55370539696453	0.000379844455478378	1	NA	NA	NA	NA	NA	NA	NA	NA	1	2	4	4	1.21584709494819
1087.2965	151.766678780865	2.06572621657515	0.581589258573919	3.55186445781408	0.000382511847026567	1	NA	NA	NA	NA	NA	NA	NA	NA	2	2	4	4	0.534194589709561
457.1414	2009.36245581318	-1.14890095185268	0.323470899882454	-3.55179075542862	0.000382619000208905	1	NA	NA	NA	NA	NA	NA	NA	NA	2	2	4	4	-0.538206891382193
1091.342	64.5305194866111	1.92261151414491	0.541353323415151	3.55149110753773	0.000383054936192075	1	NA	NA	NA	NA	NA	NA	NA	NA	2	2	4	4	0.516527605878444
407.0802	326.960772478675	4.39356191689632	1.23736308304502	3.5507459185579	0.000384141071079523	1	NA	NA	NA	NA	NA	NA	NA	NA	0	2	3	4	1.18824263137151
262.0399	327.272974674399	4.39481832362123	1.23820979376133	3.54933254910787	0.000386209009431452	1	NA	NA	NA	NA	NA	NA	NA	NA	2	2	4	4	1.1902563903738
496.9825	616.242103794777	-1.64177517746418	0.463214736079376	-3.54430688315333	0.000393646764289698	1	NA	NA	NA	NA	NA	NA	NA	NA	2	2	4	4	-0.68429927313889
588.438	215.500607972356	3.7762371021951	1.06586136589415	3.54289706244041	0.000395757148360491	1	NA	NA	NA	NA	NA	NA	NA	NA	0	2	4	4	0.896834197169882
299.0888	333.975689972724	4.42467587863627	1.24958326283117	3.54092120969299	0.00039873262938927	1	NA	NA	NA	NA	NA	NA	NA	NA	2	2	0	4	1.20551601573064
402.0756	330.294178384506	4.40851117016302	1.24607337732951	3.53792260581878	0.000403288247995476	1	NA	NA	NA	NA	NA	NA	NA	NA	2	2	0	4	1.19734285692802
638.1343	347.30293023543	4.48264028392903	1.26753229883287	3.53650971107922	0.000405451594682368	1	NA	NA	NA	NA	NA	NA	NA	NA	0	2	2	4	1.23690809043773
345.0415	15521.8755700742	-1.7148453873424	0.485879408115163	-3.52936419757872	0.000416559435825776	1	NA	NA	NA	NA	NA	NA	NA	NA	0	2	3	4	-0.700704180353908
400.9952	1814.65717404439	1.03198201106481	0.292638241749703	3.52647693922203	0.000421127838045088	1	NA	NA	NA	NA	NA	NA	NA	NA	2	2	4	4	0.344783725546429
513.2461	209.859165748452	3.73660940874787	1.06132213902461	3.520711828533	0.000430390073210028	1	NA	NA	NA	NA	NA	NA	NA	NA	2	2	4	4	0.884287432970041
314.0959	328.638803973895	4.40117861048578	1.25050361052073	3.51952491256947	0.000432320432679905	1	NA	NA	NA	NA	NA	NA	NA	NA	0	2	2	4	1.19328611066004
236.0567	312.705974785174	4.32762930672742	1.23021460883677	3.51778403186043	0.000435166368236386	1	NA	NA	NA	NA	NA	NA	NA	NA	0	2	2	4	1.15665587992508
390.0335	2613.46740445008	-1.56303387094042	0.444386912630783	-3.51728150968086	0.000435991122456293	1	NA	NA	NA	NA	NA	NA	NA	NA	2	2	4	4	-0.660648206660306
720.1374	338.771652174096	4.44581892909838	1.2643692676855	3.5162345706462	0.000437714078749548	1	NA	NA	NA	NA	NA	NA	NA	NA	2	2	4	4	1.22106163924518
397.0589	325.76619699079	4.38790684538191	1.24849271735479	3.51456342867476	0.000440477466554443	1	NA	NA	NA	NA	NA	NA	NA	NA	2	2	4	4	1.18023535815459
448.9847	316.154344502961	4.34397090561044	1.23659453556846	3.51284983126141	0.000443327962756273	1	NA	NA	NA	NA	NA	NA	NA	NA	2	2	4	4	1.16542229683859
254.219	1444.82589201644	-1.33297244004645	0.380066796030675	-3.50720571743621	0.000452838921302559	1	NA	NA	NA	NA	NA	NA	NA	NA	1	2	4	4	-0.595932264085126
339.0249	1699.4166197086	-1.93872490078944	0.553138251569862	-3.50495539819774	0.000456683784257877	1	NA	NA	NA	NA	NA	NA	NA	NA	2	2	2	4	-0.754395992971547
222.0986	306.503726719939	4.29800842227235	1.22797668020784	3.5000733251261	0.000465130195354594	1	NA	NA	NA	NA	NA	NA	NA	NA	0	2	3	4	1.14033525479683
463.1906	311.13055858723	4.31999623100404	1.23518277431585	3.49745504943332	0.000469719863338539	1	NA	NA	NA	NA	NA	NA	NA	NA	1	2	4	4	1.15086063997219
489.2314	465.077264650528	-0.683618787498611	0.19548438985738	-3.49705052151407	0.000470432731314209	1	NA	NA	NA	NA	NA	NA	NA	NA	2	2	4	4	-0.37018554767714
456.0525	306.420907036025	4.29768621150259	1.22944363805514	3.49563499982896	0.000472935147297642	1	NA	NA	NA	NA	NA	NA	NA	NA	2	2	4	4	1.13938465377301
335.0224	307.492610131185	4.30285575286229	1.23110370125687	3.49512047479785	0.000473847818322373	1	NA	NA	NA	NA	NA	NA	NA	NA	2	2	4	4	1.14319325974464
336.0467	310.465433769776	4.31691232701662	1.23528219740252	3.49467703500785	0.000474635715342526	1	NA	NA	NA	NA	NA	NA	NA	NA	0	2	4	4	1.14989851854106
236.004	308.395627744532	4.306971741739	1.23266102825941	3.49404389609096	0.000475762785133014	1	NA	NA	NA	NA	NA	NA	NA	NA	1	2	4	4	1.14701852088584
195.046	325.114444963151	4.38480180945421	1.25676092622202	3.48897050979733	0.000484884639895104	1	NA	NA	NA	NA	NA	NA	NA	NA	2	2	3	4	1.17923975928774
467.225	311.65590756534	4.32240467385349	1.24077752919633	3.48362584923114	0.000494670492605234	1	NA	NA	NA	NA	NA	NA	NA	NA	1	2	2	4	1.15471982346978
462.037	302.318859739008	4.27770714513454	1.22856401520279	3.48187566313217	0.000497914829740105	1	NA	NA	NA	NA	NA	NA	NA	NA	2	2	4	4	1.1289952520109
424.2194	305.549443100257	4.29324660083554	1.23389306287737	3.47943167037824	0.000502478489110163	1	NA	NA	NA	NA	NA	NA	NA	NA	1	2	4	4	1.13559250379693
694.4161	1006.54440720946	-1.88521814326854	0.542117508652663	-3.47750831356455	0.000506097355752669	1	NA	NA	NA	NA	NA	NA	NA	NA	2	2	4	4	-0.745845490336093
346.9177	314.752075636494	4.3374499893232	1.24757938307626	3.47669258418489	0.000507639506214945	1	NA	NA	NA	NA	NA	NA	NA	NA	2	2	4	4	1.16346647339672
483.9829	1003.65532911314	-1.5271339582931	0.439395271763168	-3.47553571108116	0.000509834107813382	1	NA	NA	NA	NA	NA	NA	NA	NA	2	2	4	4	-0.648960641578163
344.135	1043.63179438931	-0.870412589505618	0.250484512715198	-3.47491579447582	0.000511013733023909	1	NA	NA	NA	NA	NA	NA	NA	NA	2	2	2	4	-0.451222104758323
347.0398	305.540369701802	4.29328325041114	1.23658855990952	3.47187689551751	0.000516833279677502	1	NA	NA	NA	NA	NA	NA	NA	NA	1	2	4	4	1.13748653409559
219.0513	297.919914091255	4.25590594751489	1.22616097488765	3.47091942630522	0.000518679609963578	1	NA	NA	NA	NA	NA	NA	NA	NA	0	2	4	4	1.12058460166242
328.9507	298.575435130187	4.25932636008262	1.22725062592736	3.47062472008445	0.000519249141167182	1	NA	NA	NA	NA	NA	NA	NA	NA	0	2	4	4	1.12244677576806
335.1226	1043.2525272312	-0.955357120134861	0.276152568125191	-3.45952647343029	0.000541126080959176	1	NA	NA	NA	NA	NA	NA	NA	NA	1	2	3	4	-0.477209631418903
347.0221	293.211038532549	4.23236319980191	1.22350388031907	3.45921518344361	0.000541751902728552	1	NA	NA	NA	NA	NA	NA	NA	NA	2	2	4	4	1.10491044557152
246.0985	296.068891802216	4.24666290116751	1.22831244694531	3.4573148808583	0.000545586943967173	1	NA	NA	NA	NA	NA	NA	NA	NA	0	2	2	4	1.11779860425483
424.9697	292.351920834171	4.22809330990341	1.22492591285768	3.45171349999408	0.000557038861937444	1	NA	NA	NA	NA	NA	NA	NA	NA	0	2	2	4	1.10308422052238
517.1042	752.779387138402	-1.37300155648201	0.397811832809422	-3.451384406506	0.000557718602198342	1	NA	NA	NA	NA	NA	NA	NA	NA	1	2	4	4	-0.606638707416681
519.0832	636.075946694301	-0.659044913579089	0.191076512507785	-3.44911525194514	0.000562426594930658	1	NA	NA	NA	NA	NA	NA	NA	NA	2	2	4	4	-0.359043815975506
459.0997	291.59927939055	4.22431849848799	1.22500735837795	3.44840255007242	0.000563912914685577	1	NA	NA	NA	NA	NA	NA	NA	NA	2	2	3	4	1.10126166697528
406.0535	293.943815763397	4.23620997606309	1.22937334120908	3.44582872758311	0.000569311062839458	1	NA	NA	NA	NA	NA	NA	NA	NA	2	2	2	4	1.10674036306019
236.0601	294.102834571895	4.23668753080128	1.23079587949086	3.44223408722643	0.000576930767059753	1	NA	NA	NA	NA	NA	NA	NA	NA	2	2	4	4	1.10765671306061
387.0761	1321.0348518908	-1.2358146441575	0.359278713352458	-3.43971016992912	0.000582337442519733	1	NA	NA	NA	NA	NA	NA	NA	NA	0	2	3	4	-0.564794284398402
344.2354	2665.38812313134	-0.793748794568	0.230989643820281	-3.43629602366749	0.000589726232615448	1	NA	NA	NA	NA	NA	NA	NA	NA	2	2	3	4	-0.421734533796313
513.0709	193.160392598209	3.61246958130981	1.05140935962757	3.43583547952192	0.000590729581745041	1	NA	NA	NA	NA	NA	NA	NA	NA	0	2	4	4	0.840366234933485
448.0671	289.642862593445	4.21417588081888	1.22661957394797	3.43560136355499	0.000591240239695257	1	NA	NA	NA	NA	NA	NA	NA	NA	2	2	3	4	1.09400775513221
449.0758	287.192855726458	4.20156747115061	1.22302652698902	3.43538539715444	0.000591711673833469	1	NA	NA	NA	NA	NA	NA	NA	NA	2	2	4	4	1.08950314409612
473.0537	288.22984225735	4.20692909002132	1.22475039495053	3.43492772679712	0.000592711881475136	1	NA	NA	NA	NA	NA	NA	NA	NA	2	2	0	4	1.0922032510806
315.1977	1573.72287802692	-1.13736329297899	0.331122239145204	-3.43487437121442	0.000592828588873597	1	NA	NA	NA	NA	NA	NA	NA	NA	2	2	4	4	-0.534767247910531
434.9775	285.170792910663	4.19116631100055	1.22059927749542	3.43369555289309	0.000595412542049971	1	NA	NA	NA	NA	NA	NA	NA	NA	1	2	4	4	1.08234139982332
501.1467	190.077724833747	3.58836088040708	1.04582219226548	3.43113858832341	0.000601053445450767	1	NA	NA	NA	NA	NA	NA	NA	NA	2	2	4	4	0.829112679483426
498.1092	284.357986246753	4.18701334675151	1.2206935500959	3.43002823798205	0.000603518438014136	1	NA	NA	NA	NA	NA	NA	NA	NA	2	2	4	4	1.07967001306418
401.0354	292.347085992459	4.22785391455731	1.23330345866152	3.42807269765198	0.00060788265428231	1	NA	NA	NA	NA	NA	NA	NA	NA	2	2	4	4	1.10217248611282
313.0835	1387.61005041563	-1.4074483580025	0.410777418290883	-3.42630411345019	0.000611854911428215	1	NA	NA	NA	NA	NA	NA	NA	NA	0	2	4	4	-0.615014221530855
397.0291	5632.34174637647	-1.25515798305161	0.366368030739391	-3.42594843911051	0.000612656671089239	1	NA	NA	NA	NA	NA	NA	NA	NA	2	2	4	4	-0.571211015127474
288.1092	1172.27024394307	0.439943873244173	0.128588260484644	3.4213377767616	0.000623138874236819	1	NA	NA	NA	NA	NA	NA	NA	NA	2	2	4	4	0.14797972882323
517.2264	193.530375064977	3.61526445906363	1.05908630230608	3.41356927305326	0.000641178559260807	1	NA	NA	NA	NA	NA	NA	NA	NA	0	2	4	4	0.843196275695424
426.0552	281.926755709356	4.17422759429018	1.22298057618558	3.41315935475396	0.000642143815791603	1	NA	NA	NA	NA	NA	NA	NA	NA	2	2	4	4	1.07258370461447
231.0362	286.577830708329	4.19825097462803	1.23049876323023	3.41182868287249	0.000645286543080281	1	NA	NA	NA	NA	NA	NA	NA	NA	0	2	4	4	1.08681095694073
447.3685	279.092587303294	4.15927616857853	1.21917861870968	3.41153962573632	0.000645971115165948	1	NA	NA	NA	NA	NA	NA	NA	NA	2	2	1	4	1.06205411188079
390.9644	286.972013195121	4.20068644174395	1.2317558686084	3.41032387082495	0.000648857780856143	1	NA	NA	NA	NA	NA	NA	NA	NA	2	2	4	4	1.08860487165884
508.1434	192.762799862724	3.60927630975237	1.05893222845582	3.40841105102218	0.000653423841337464	1	NA	NA	NA	NA	NA	NA	NA	NA	0	2	4	4	0.838953735947072
507.2879	721.526825485356	-1.0166821197472	0.298328809832971	-3.40792469998596	0.000654589557089835	1	NA	NA	NA	NA	NA	NA	NA	NA	0	2	4	4	-0.493966412244639
463.0208	277.090362178779	4.14852172495461	1.21755867942763	3.40724582317857	0.000656219964408474	1	NA	NA	NA	NA	NA	NA	NA	NA	2	2	4	4	1.05423354324036
503.0637	789.250318364569	-1.34027909635503	0.393698442369816	-3.4043291822223	0.000663267697537813	1	NA	NA	NA	NA	NA	NA	NA	NA	2	2	4	4	-0.597711901223357
420.0691	277.14697929801	4.1488461856237	1.21918203276874	3.40297517032936	0.000666563377881966	1	NA	NA	NA	NA	NA	NA	NA	NA	1	2	4	4	1.05509930929441
494.3266	187.021285502239	3.5639644163762	1.04819402476731	3.40009991677577	0.00067361233444246	1	NA	NA	NA	NA	NA	NA	NA	NA	2	2	4	4	0.817963158267645
429.0259	287.45279799943	4.20268908339057	1.23666108018847	3.39841622795316	0.000677772165930892	1	NA	NA	NA	NA	NA	NA	NA	NA	2	2	0	4	1.09040229650772
440.2653	280.923826386511	4.16872270479577	1.22679643162206	3.39805577954274	0.000678665811155296	1	NA	NA	NA	NA	NA	NA	NA	NA	2	2	4	4	1.065550851405
462.1275	1189.72031843229	-1.09391945688572	0.322014389653478	-3.39711358260386	0.000681006938353859	1	NA	NA	NA	NA	NA	NA	NA	NA	2	2	4	4	-0.521639899534361
426.1398	274.625868541794	4.13542865306542	1.21823737497902	3.39460004921999	0.000687289227498741	1	NA	NA	NA	NA	NA	NA	NA	NA	0	2	3	4	1.05077835303212
206.0495	286.043112312977	4.19539317349784	1.23816844235744	3.38838645048159	0.000703051319619139	1	NA	NA	NA	NA	NA	NA	NA	NA	2	2	4	4	1.08502053291987
341.1832	972.717110387601	-0.834544654530123	0.246378078445613	-3.38725206315118	0.000705964943242382	1	NA	NA	NA	NA	NA	NA	NA	NA	1	2	4	4	-0.436430881526582
771.0321	410.802504868163	-1.52828195360439	0.451346815950308	-3.38604793386347	0.000709069969511385	1	NA	NA	NA	NA	NA	NA	NA	NA	2	2	4	4	-0.650186717810426
929.6212	366.332466958489	-1.51531831648728	0.447602566875122	-3.38541024701058	0.000710719474810733	1	NA	NA	NA	NA	NA	NA	NA	NA	1	2	4	4	-0.64406605070551
317.1357	273.060369783722	4.12692411514248	1.21918445543458	3.38498747810186	0.000711815016320402	1	NA	NA	NA	NA	NA	NA	NA	NA	2	2	3	4	1.04476176776479
403.6611	281.28359442724	4.17087861362919	1.23318967783137	3.38218741902211	0.000719110648558533	1	NA	NA	NA	NA	NA	NA	NA	NA	2	2	4	4	1.06818198042516
707.7966	188.710290178645	3.57738658072607	1.0582750593445	3.38039392418634	0.000723820084580407	1	NA	NA	NA	NA	NA	NA	NA	NA	2	2	4	4	0.824222158730348
326.0347	1547.14382850291	-1.20387811094707	0.356152256971005	-3.38023440083121	0.000724240352477185	1	NA	NA	NA	NA	NA	NA	NA	NA	2	2	0	4	-0.552608146914877
428.1234	268.568223464411	4.1022874607911	1.21379420753184	3.37972239061248	0.000725590786942373	1	NA	NA	NA	NA	NA	NA	NA	NA	2	2	4	4	1.02946150337446
680.9801	817.902950391741	-1.52467320975605	0.45124141249738	-3.37884149709975	0.000727919632099364	1	NA	NA	NA	NA	NA	NA	NA	NA	2	2	4	4	-0.648347969217622
372.9273	273.954141309602	4.13173781986965	1.22354205966719	3.37686619534231	0.000733167062402854	1	NA	NA	NA	NA	NA	NA	NA	NA	0	2	2	4	1.04819517016593
515.1136	178.179046666439	3.49126630521135	1.03403932309438	3.3763380436671	0.000734576049869468	1	Okanin_3,4-dimethyl_ehter_4-glucoside,,Phloretin_2-O-(6-O-acetylglucoside),Phloretin_2-O-(2-O-Acetylglucoside),Eriodictyol_3,4-dimethyl_ether_5-O-glucoside,Eriodictyol_5,4-dimethyl_ether_7-O-glucoside,Persiconin,Persicogenin_3-glucoside	1	C23H26O11	[M+(37Cl)]-	478.147515	515.1139666	-0.667425118	LMPK12120173,LMPK12120180,LMPK12120519,LMPK12120520,LMPK12140386,LMPK12140558,LMPK12140562,LMPK12140586,LMPK12140587	1	2	4	4	0.787135322483656
362.0701	277.288266417136	4.14945579839987	1.22912100144008	3.37595386746971	0.000735602523480437	1	NA	NA	NA	NA	NA	NA	NA	NA	0	2	2	4	1.05596586692233
384.2391	269.255789079882	4.10594809563576	1.21645440520655	3.37534072634525	0.000737243524777333	1	NA	NA	NA	NA	NA	NA	NA	NA	2	2	4	4	1.03284067104937
750.1638	756.048537799613	0.67644870161895	0.2004470776763	3.37469974349708	0.000738962676063568	1	NA	NA	NA	NA	NA	NA	NA	NA	2	2	0	4	0.235993596318424
337.0006	2964.14560597898	-1.76396406461016	0.522740362586694	-3.37445544836346	0.000739618868461219	1	NA	NA	NA	NA	NA	NA	NA	NA	0	2	4	4	-0.709616042372851
503.1345	1008.06822903224	-1.36663590461447	0.405494853983052	-3.37029161083162	0.000750886756804508	1	NA	NA	NA	NA	NA	NA	NA	NA	2	2	2	4	-0.605445685390506
376.1361	266.635560367198	4.09156183740743	1.21401119751965	3.37028344200359	0.00075090901856369	1	NA	NA	NA	NA	NA	NA	NA	NA	2	2	0	4	1.0252540033033
431.969	265.990376426718	4.08795553250328	1.21369372364861	3.36819368251658	0.000756624225732632	1	NA	NA	NA	NA	NA	NA	NA	NA	0	2	4	4	1.01939381353276
773.535	964.347964019058	1.43667905384008	0.426823749804191	3.3659773021046	0.000762729842359976	1	NA	NA	NA	NA	NA	NA	NA	NA	2	2	4	4	0.439162706832719
341.3335	311.502671659091	4.32191901490267	1.28437439564797	3.36499935653284	0.000765438375542659	1	NA	NA	NA	NA	NA	NA	NA	NA	2	2	1	4	1.1527880856188
774.5382	291.409345329135	4.22296366810215	1.2561535564826	3.36182120912591	0.00077430241296407	1	NA	NA	NA	NA	NA	NA	NA	NA	2	2	4	4	1.10035176051985
436.992	262.130270390729	4.06618970285631	1.21035198530863	3.35951008649725	0.000780808009500433	1	NA	NA	NA	NA	NA	NA	NA	NA	2	2	4	4	1.01108233103574
456.9206	261.853171937318	4.06463841538531	1.21178097758525	3.35426821395152	0.000795751893063073	1	NA	NA	NA	NA	NA	NA	NA	NA	1	2	4	4	1.01025502086465
644.9513	677.305060958432	-1.29518069408123	0.386295021781639	-3.35282781566198	0.000799904524994643	1	NA	NA	NA	NA	NA	NA	NA	NA	1	2	3	4	-0.584704617879715
450.9261	273.513009430436	4.12951678597091	1.23184072685234	3.35231389574435	0.000801391004445979	1	NA	NA	NA	NA	NA	NA	NA	NA	2	2	1	4	1.04647692694833
963.6249	468.704046955263	-0.906129690625497	0.27067832271261	-3.34762563010106	0.000815070353087062	1	NA	NA	NA	NA	NA	NA	NA	NA	0	2	3	4	-0.461137849817001
209.1046	259.959311360981	4.05376890065382	1.21096428709298	3.34755446040875	0.000815279670418129	1	NA	NA	NA	NA	NA	NA	NA	NA	2	2	4	4	1.00695267188086
434.0304	262.712905961196	4.0696340885591	1.21576271580593	3.34739175305383	0.000815758396728034	1	NA	NA	NA	NA	NA	NA	NA	NA	2	2	3	4	1.01273903092772
478.0116	169.018436652231	3.41182729840301	1.02003275929895	3.3448212984335	0.000823356016960477	1	NA	NA	NA	NA	NA	NA	NA	NA	0	2	4	4	0.758361020460771
450.8799	263.139246609623	4.07206564471351	1.21777901324756	3.34384613334251	0.000826255498176743	1	NA	NA	NA	NA	NA	NA	NA	NA	2	2	4	4	1.01522930567328
398.0761	261.508229949904	4.06280882065097	1.21519890726274	3.34332823735214	0.000827799218904451	1	NA	NA	NA	NA	NA	NA	NA	NA	0	2	3	4	1.00942840157737
514.2156	168.75320004933	3.40945898799714	1.0198754945828	3.34301491319962	0.000828734459822825	1	NA	NA	NA	NA	NA	NA	NA	NA	2	2	4	4	0.75637702029798
492.1835	1049.66024269111	2.81202799407485	0.841510179108075	3.34164465729381	0.000832836063509588	1	NA	NA	NA	NA	NA	NA	NA	NA	2	2	4	4	0.622227710590823
445.2423	1307.11567480449	0.598733431335889	0.179187411785541	3.3413811013269	0.000833627124870041	1	NA	NA	NA	NA	NA	NA	NA	NA	2	2	4	4	0.208514893978152
725.2689	266.57688641281	4.09094747786492	1.22552679991283	3.33811343673261	0.000843493061421188	1	NA	NA	NA	NA	NA	NA	NA	NA	2	2	4	4	1.02273819260723
345.1837	255.135321616968	4.02599015267561	1.20698181996726	3.33558475038573	0.000851202039449014	1	NA	NA	NA	NA	NA	NA	NA	NA	2	2	4	4	0.997927324027633
690.474	277.496509764846	4.15063098102133	1.24526102937772	3.33314131182237	0.000858713157474574	1	NA	NA	NA	NA	NA	NA	NA	NA	2	2	4	4	1.05770136531082
445.9845	254.331722954394	4.0212821267581	1.20716620472581	3.33117520273148	0.000864801541738406	1	NA	NA	NA	NA	NA	NA	NA	NA	1	2	2	4	0.993038501859875
434.9522	256.75238960348	4.03554294158387	1.21168449352359	3.33052289036768	0.000866830362408734	1	NA	NA	NA	NA	NA	NA	NA	NA	2	2	4	4	1.00038070110731
499.0191	828.117855950383	-0.999096715228431	0.300053180533666	-3.32973212765639	0.000869295708584702	1	NA	NA	NA	NA	NA	NA	NA	NA	2	2	0	4	-0.490604092866786
405.1514	262.732894691351	4.06981549902004	1.22341483404455	3.32660303420176	0.000879115124538447	1	NA	NA	NA	NA	NA	NA	NA	NA	1	2	2	4	1.0135684241134
336.0913	1330.23602935885	0.609593195768009	0.183307655128525	3.32551957713166	0.000882539021735828	1	NA	NA	NA	NA	NA	NA	NA	NA	2	2	4	4	0.215623063659377
441.1253	258.640618943566	4.04622940752422	1.2187689828919	3.31993139333371	0.000900395725484263	1	NA	NA	NA	NA	NA	NA	NA	NA	1	2	2	4	1.00366126787266
491.212	168.77951775035	3.40962938680317	1.02763588638941	3.31793530370264	0.00090685486679748	1	NA	NA	NA	NA	NA	NA	NA	NA	0	2	2	4	0.757038022544853
320.0923	1214.47486573587	-0.571223891376012	0.172273137872552	-3.31580360368548	0.000913800228981155	1	NA	NA	NA	NA	NA	NA	NA	NA	0	2	2	4	-0.325878196927371
319.0607	1659.37627903853	0.500848459633102	0.151070505217263	3.31532921606905	0.000915352537477769	1	NA	NA	NA	NA	NA	NA	NA	NA	1	2	4	4	0.170605037330974
437.3118	259.37033162298	4.05045421598818	1.22392231660195	3.30940465832316	0.000934946023966947	1	NA	NA	NA	NA	NA	NA	NA	NA	2	2	2	4	1.00530560852423
318.1195	254.720566160234	4.02348492529543	1.2158603279691	3.30916704225065	0.000935739905113617	1	NA	NA	NA	NA	NA	NA	NA	NA	2	2	4	4	0.995479938873484
304.0477	1817.07153707685	0.607649421248655	0.183645348933311	3.30882009687768	0.000936900179847358	1	NA	NA	NA	NA	NA	NA	NA	NA	2	2	3	4	0.214098979275002
742.1757	164.125036783043	3.36745025731835	1.01869471033498	3.30565204977951	0.000947556766867812	1	NA	1	C35H35O18	[M-H]-	743.182345	742.1750686	0.907872049	LMPK12010142,LMPK12010215	2	2	4	4	0.739957731382051
520.1717	976.399580853981	0.985242247683122	0.298107464211717	3.30499019972006	0.000949797210717957	1	NA	NA	NA	NA	NA	NA	NA	NA	0	2	2	4	0.333740963236269
201.0173	3220.56010432635	3.31009373707475	1.00311895541023	3.29980180239049	0.000967531326202961	1	NA	NA	NA	NA	NA	NA	NA	NA	2	2	1	4	0.721801709192721
331.1002	830.246155490195	-0.868195395811419	0.263318315689769	-3.29713257331591	0.000976773837732451	1	NA	NA	NA	NA	NA	NA	NA	NA	2	2	4	4	-0.44902465197187
718.9562	1698.8445164094	-1.59049319444933	0.482423776731812	-3.29687977906926	0.00097765339176094	1	NA	NA	NA	NA	NA	NA	NA	NA	2	2	0	4	-0.666215979849298
[truncated: 3,050 more rows]
