# Supplementary material for: An integrated host-microbiome response to atrazine exposure mediates toxicity in Drosophila
Source: Commun Biol. 2021 Nov 24;4:1324. doi: 10.1038/s42003-021-02847-y (PMC8613235; doi:10.1038/s42003-021-02847-y)
Supplement: Supplementary file 12 — Supplementary Data 10 [file 42003_2021_2847_MOESM12_ESM.zip › 20170508_DrosFaeces_GermFree_ApNeg.PA.GF.Treatment.24h.z_score.DESeq2_results.txt]

mz	baseMean	log2FoldChange	lfcSE	stat	pvalue	padj	name	intensity	formula	ion	exact_mass	mass	ppm_error	LIPIDMAPS__28_06_2015	control_count	control_reps	treatment_count	treatment_reps	z_score
230.0815	53070.9148677201	11.3755086814465	1.11402556905388	10.2111737804254	1.76713996012742e-24	8.44162758952866e-21	NA	NA	NA	NA	NA	NA	NA	NA	2	2	4	4	3.66864124654982
217.0175	2146.68310498764	-8.96537143523112	0.961397324446577	-9.32535509227882	1.10612580754645e-20	5.28396298264937e-17	NA	NA	NA	NA	NA	NA	NA	NA	2	2	2	4	-3.66864124654972
337.1828	1682.46299293061	-8.61234193334175	0.957180372747995	-8.99761651883474	2.3067094295241e-19	1.10191509448366e-15	NA	NA	NA	NA	NA	NA	NA	NA	0	2	4	4	-3.19171885753038
232.0786	16043.2435022266	9.64972455838537	1.10614970854175	8.72370573699894	2.69242225712177e-18	1.28617011222707e-14	NA	NA	NA	NA	NA	NA	NA	NA	1	2	3	4	3.41663950723622
355.0726	13874.617733636	9.43929185314092	1.11347016606153	8.47736395715815	2.3035347094985e-17	1.10039853072743e-13	NA	NA	NA	NA	NA	NA	NA	NA	1	2	2	4	3.12066399442158
292.1897	1229.91544450678	-8.15691847375566	0.96687248974608	-8.43639524369736	3.27274739577296e-17	1.56339143096074e-13	NA	NA	NA	NA	NA	NA	NA	NA	2	2	3	4	-3.06255155473561
333.0907	13918.1529607168	9.4404210410695	1.14782309242546	8.22463069733242	1.9579318874557e-16	9.35304062637586e-13	4-Prenylresveratrol,Aurentiacin,,Ceroptene,Infectocaryone,7,4-Dimethoxy-6-C-methylflavanone,(+)-6,8-Di-C-methylpinocembrin_5-methyl_ether	1	C19H20O3	[M+K-2H]-	296.141245	333.0898516	2.685461582	LMPK13090014,LMPK12120224,LMPK12120225,LMPK12120416,LMPK12120418,LMPK12140047,LMPK12140193,LMPK12140195,LMPK12140197	2	2	3	4	3.19171885753037
401.0781	15878.8392628594	9.62853719013641	1.17147009719981	8.21919160647101	2.04879486762062e-16	9.78709308262368e-13	NA	NA	NA	NA	NA	NA	NA	NA	2	2	4	4	3.28380971482513
198.1865	1031.24832602985	-7.90015814186037	0.977313064841954	-8.08354909604932	6.29086132967083e-16	3.00514445718376e-12	NA	NA	NA	NA	NA	NA	NA	NA	2	2	4	4	-2.93226148321247
270.2059	975.079105708704	-7.81876601679419	0.974504014225748	-8.02332869096109	1.02917478943322e-15	4.91636796912248e-12	NA	NA	NA	NA	NA	NA	NA	NA	2	2	4	4	-2.89802707862084
473.1575	2049.00831437002	-8.89172000758802	1.11166943444538	-7.99852881807814	1.25914555354346e-15	6.01493830927709e-12	NA	NA	NA	NA	NA	NA	NA	NA	2	2	0	4	-3.41663950723623
394.1379	2026.43643259254	-8.87535633036295	1.12125311304052	-7.91556895328971	2.46124942151851e-15	1.17573884865939e-11	NA	NA	NA	NA	NA	NA	NA	NA	2	2	4	4	-3.2838097148251
431.1681	1056.54072301417	-7.93348234053885	1.01924955004295	-7.78365056938663	7.04612032006625e-15	3.36593167689565e-11	NA	NA	NA	NA	NA	NA	NA	NA	0	2	2	4	-2.9703213101436
431.184	784.034717256512	-7.50073528765156	0.978404307592752	-7.66629421951977	1.77036832116134e-14	8.4570494701877e-11	NA	NA	NA	NA	NA	NA	NA	NA	2	2	4	4	-2.78724808564563
315.1953	737.337024972628	-7.41049057689795	0.990630166939897	-7.4805823850381	7.39939642980634e-14	3.53469167451849e-10	NA	NA	NA	NA	NA	NA	NA	NA	0	2	3	4	-2.76421885883691
340.2097	726.719189243979	-7.38939340229216	0.989018340225507	-7.47144223898548	7.93205856586847e-14	3.78914437691537e-10	NA	NA	NA	NA	NA	NA	NA	NA	2	2	3	4	-2.74256845891164
372.1562	1351.94868374281	-8.28852863226905	1.11010849925049	-7.46641309193216	8.24103587633603e-14	3.93674283812572e-10	NA	NA	NA	NA	NA	NA	NA	NA	0	2	2	4	-3.12066399442156
318.169	703.317686100635	-7.34151957656864	0.99042808755893	-7.41247110091859	1.23967475573614e-13	5.92192630815152e-10	NA	NA	NA	NA	NA	NA	NA	NA	1	2	4	4	-2.72213199991072
271.9829	619.03782620007	-7.15685503566824	0.975274119183207	-7.33830099137883	2.16322256380339e-13	1.03337141872888e-09	NA	NA	NA	NA	NA	NA	NA	NA	2	2	1	4	-2.61867827944917
630.143	807.407412197115	-7.54118122450497	1.0301142109164	-7.32072341550966	2.46637716304625e-13	1.17818837078719e-09	NA	NA	NA	NA	NA	NA	NA	NA	1	2	3	4	-2.81185776651511
270.2048	697.90308207495	-7.32952587875269	1.0047332864272	-7.29499657049908	2.98666686128226e-13	1.42673075963454e-09	NA	NA	NA	NA	NA	NA	NA	NA	2	2	4	4	-2.7027728731646
399.1528	953.497641996294	-7.78197190803548	1.07232704571926	-7.25708816083783	3.95511940458471e-13	1.88936053957012e-09	NA	NA	NA	NA	NA	NA	NA	NA	2	2	4	4	-2.86688543706507
314.1909	672.61713041892	-7.27567541904509	1.00312369462924	-7.25301920191828	4.07582273137345e-13	1.9470205187771e-09	NA	NA	NA	NA	NA	NA	NA	NA	2	2	4	4	-2.66684624787961
357.0695	3898.47849284906	7.61206197036233	1.05141832429348	7.23980341076652	4.49335577595193e-13	2.14647605417224e-09	NA	NA	NA	NA	NA	NA	NA	NA	2	2	4	4	2.9703213101436
423.0602	4907.54561743709	7.93907229893826	1.10238393260302	7.20173078012124	5.94529935159538e-13	2.84006950025712e-09	NA	NA	NA	NA	NA	NA	NA	NA	0	2	4	4	3.06255155473561
421.1873	1100.16452122158	-7.98857903911154	1.12157732243992	-7.12262888993951	1.05887652616396e-12	5.05825316548522e-09	NA	NA	NA	NA	NA	NA	NA	NA	2	2	4	4	-3.01324102585517
231.085	3070.85441231862	7.27056921209681	1.02206532348022	7.11360521198382	1.13050230861144e-12	5.40040952823686e-09	NA	NA	NA	NA	NA	NA	NA	NA	0	2	2	4	2.83829817791573
652.1809	691.981988337216	-7.31539034575449	1.04271413148091	-7.01571996091087	2.28767851493218e-12	1.0928240265831e-08	NA	NA	NA	NA	NA	NA	NA	NA	1	2	3	4	-2.68437659525434
403.0751	4627.27724015257	7.85159198986644	1.12608280643804	6.97248190361964	3.11397726868311e-12	1.48754694124992e-08	NA	NA	NA	NA	NA	NA	NA	NA	2	2	4	4	3.01324102585518
342.2211	571.367612822871	-7.03631606308452	1.01666850012302	-6.92095413818082	4.48611718931733e-12	2.14301818133689e-08	NA	NA	NA	NA	NA	NA	NA	NA	0	2	2	4	-2.54981986707568
349.0858	3426.72966446286	7.42287112933263	1.07269746382673	6.91981791664945	4.52224522634036e-12	2.16027654462279e-08	Desmosdumotin_C,,2-Methoxyhomopterocarpin,4-Methoxyhomopterocarpin,6-Methoxyhomopterocarpin,Crotaoprostrin,Helilandin_B,Syzygiol,Tepanone,Ponganone_VII,Leridol,Isomatteucinol,Matteucinol,Angophorol,Naringenin_trimethyl_ether	1	C19H20O4	[M+K-2H]-	312.13616	349.0847666	2.880102761	LMPK12120421,LMPK12020250,LMPK12020251,LMPK12070064,LMPK12070076,LMPK12070138,LMPK12120198,LMPK12120205,LMPK12120322,LMPK12120339,LMPK12120340,LMPK12120417,LMPK12120433,LMPK12120461,LMPK12120556,LMPK12140105,LMPK12140199,LMPK12140202,LMPK12140351,LMPK12140568,LMPK12140596,LMPK12140662	0	2	3	4	2.86688543706508
383.2187	567.465040182225	-7.02633760474735	1.01543276250682	-6.91954983548226	4.53081080721988e-12	2.16436832260893e-08	NA	NA	NA	NA	NA	NA	NA	NA	2	2	2	4	-2.53739746467596
527.1962	542.509707552252	-6.96092374969449	1.00617656159516	-6.91819310386127	4.57440486007814e-12	2.18519320165933e-08	NA	NA	NA	NA	NA	NA	NA	NA	2	2	3	4	-2.51366741455075
313.026	2891.77111603196	7.18119250540221	1.04000636789772	6.90495051479192	5.02209311163799e-12	2.39905387942947e-08	NA	NA	NA	NA	NA	NA	NA	NA	0	2	4	4	2.81185776651511
335.0878	3674.32272535574	7.52163663098905	1.09194669751443	6.88828186221027	5.64702407944071e-12	2.69758340274883e-08	Aurentiacin,,Ceroptene,Infectocaryone,7,4-Dimethoxy-6-C-methylflavanone,(+)-6,8-Di-C-methylpinocembrin_5-methyl_ether	1	C18H18O4	[M+(37Cl)]-	298.12051	335.0869616	2.649461488	LMPK12120224,LMPK12120225,LMPK12120416,LMPK12120418,LMPK12140047,LMPK12140193,LMPK12140195,LMPK12140197	2	2	4	4	2.93226148321248
404.1622	634.814118261628	-7.18835456019783	1.06615314191055	-6.74232835567722	1.55868329889138e-11	7.44583011880412e-08	NA	NA	NA	NA	NA	NA	NA	NA	2	2	4	4	-2.63406366720384
415.0936	3466.33563893377	7.436155549701	1.1036351218308	6.7378750482001	1.6071968411199e-11	7.67757931002976e-08	NA	NA	NA	NA	NA	NA	NA	NA	1	2	2	4	2.89802707862084
681.5127	554.744442078474	-6.99200939138148	1.0391121839236	-6.72883014900299	1.71032558707339e-11	8.17022532944957e-08	NA	NA	NA	NA	NA	NA	NA	NA	0	2	2	4	-2.5253547017266
314.1897	591.027836236198	-7.08414252293234	1.05558238880259	-6.71112231321734	1.93133128897468e-11	9.22596956743206e-08	NA	NA	NA	NA	NA	NA	NA	NA	0	2	3	4	-2.57591363058318
644.3375	534.683042955902	-6.93810398357572	1.03688171029406	-6.69131677673057	2.21171301685306e-11	1.05653530815071e-07	NA	NA	NA	NA	NA	NA	NA	NA	2	2	4	4	-2.49127368931165
276.1588	535.976859720807	-6.9415825368463	1.03833799757607	-6.68528220391717	2.30480062367117e-11	1.10100325792772e-07	NA	NA	NA	NA	NA	NA	NA	NA	0	2	4	4	-2.5023137103357
328.2099	512.638723615253	-6.87651225109857	1.03309551129751	-6.65622120694536	2.80957302519407e-11	1.34213303413521e-07	NA	NA	NA	NA	NA	NA	NA	NA	2	2	4	4	-2.44019473514392
382.1806	644.545857505183	-7.20990209592532	1.08531106861984	-6.64316646571563	3.07014754085629e-11	1.46660948026705e-07	NA	NA	NA	NA	NA	NA	NA	NA	1	2	2	4	-2.6500990386824
517.3645	515.45136444147	-6.88437907386441	1.03658770355251	-6.64138601130496	3.10747025762801e-11	1.4844385420689e-07	NA	NA	NA	NA	NA	NA	NA	NA	2	2	4	4	-2.44990986975394
754.465	826.743858881799	-7.57165392351905	1.14476351195613	-6.61416427448923	3.73656622946626e-11	1.78495768781603e-07	NA	NA	NA	NA	NA	NA	NA	NA	2	2	4	4	-2.83829817791573
299.13	2484.89476342553	6.95943220715711	1.05679341721406	6.58542350264038	4.53590589396594e-11	2.16680224554753e-07	NA	NA	NA	NA	NA	NA	NA	NA	2	2	4	4	2.74256845891164
340.2083	519.824875536293	-6.8958193957929	1.05843495859785	-6.51510925614936	7.26367689842311e-11	3.46985845437672e-07	NA	NA	NA	NA	NA	NA	NA	NA	0	2	3	4	-2.47006367853068
244.0609	2082.00039693912	6.70630375885413	1.03108481642227	6.50412425053848	7.8147286735452e-11	3.73309588735254e-07	NA	NA	NA	NA	NA	NA	NA	NA	0	2	2	4	2.7027728731646
495.1721	428.975921850438	-6.61561386575896	1.01758678464619	-6.50127730192482	7.96408690808701e-11	3.80444431599316e-07	NA	NA	NA	NA	NA	NA	NA	NA	2	2	4	4	-2.30241330868126
282.2083	424.08888026159	-6.5986868232699	1.01883218109015	-6.47671613219881	9.37403081900692e-11	4.47797452223961e-07	NA	NA	NA	NA	NA	NA	NA	NA	2	2	4	4	-2.288779405602
396.1351	621.298953838479	-7.15539259370975	1.10679320169581	-6.46497700089443	1.01314217304585e-10	4.83978016064004e-07	NA	NA	NA	NA	NA	NA	NA	NA	2	2	4	4	-2.60388885965114
228.066	2319.20291115673	6.85883238165689	1.06296900980317	6.45252337406051	1.10002909913252e-10	5.25483900655604e-07	NA	NA	NA	NA	NA	NA	NA	NA	2	2	4	4	2.72213199991072
371.0677	1979.33068089854	6.63321304054376	1.02924709388733	6.44472360421346	1.15811274985105e-10	5.53230460603848e-07	NA	NA	NA	NA	NA	NA	NA	NA	2	2	4	4	2.68437659525434
642.4329	466.981776914244	-6.7387816187771	1.04865443099903	-6.42612229498444	1.3090010539982e-10	6.25309803494942e-07	NA	NA	NA	NA	NA	NA	NA	NA	2	2	4	4	-2.394785514613
666.3206	450.80192732867	-6.68728422138286	1.04116668915537	-6.42287569419633	1.33723689523795e-10	6.38798064855169e-07	NA	NA	NA	NA	NA	NA	NA	NA	2	2	4	4	-2.3617136831848
344.2329	453.649722443629	-6.69636412536429	1.04493842250204	-6.40838156695422	1.47072458628128e-10	7.02565134866566e-07	NA	NA	NA	NA	NA	NA	NA	NA	2	2	4	4	-2.37792455474948
287.0524	433.869656873276	-6.63114588233056	1.03755059860758	-6.3911542157363	1.64638231915673e-10	7.86476833861169e-07	NA	NA	NA	NA	NA	NA	NA	NA	1	2	3	4	-2.32370278840352
429.1489	618.029158395192	-7.14727264293905	1.11872311117394	-6.38877714382694	1.67217543686301e-10	7.9879820618946e-07	NA	NA	NA	NA	NA	NA	NA	NA	2	2	4	4	-2.5896479514573
652.1348	438.531591923436	-6.64653982058911	1.04418759678688	-6.36527367404236	1.94941831096652e-10	9.31237127148706e-07	NA	NA	NA	NA	NA	NA	NA	NA	1	2	3	4	-2.33850374876545
343.2286	451.736961939613	-6.68946386269468	1.06002272645187	-6.31067966352553	2.77812692412726e-10	1.32711123165559e-06	NA	NA	NA	NA	NA	NA	NA	NA	1	2	3	4	-2.3697412787381
592.4189	454.795732408166	-6.69930540357616	1.06200358723826	-6.30817587066508	2.82343281506e-10	1.34875385575416e-06	NA	NA	NA	NA	NA	NA	NA	NA	1	2	4	4	-2.38627023921155
300.0841	498.982743552571	-6.83471296683018	1.08416572256795	-6.30412198482119	2.89832165369162e-10	1.38452825396849e-06	NA	NA	NA	NA	NA	NA	NA	NA	2	2	3	4	-2.43070459701287
380.1691	469.611407030209	-6.74587467174863	1.07592964520216	-6.26981020722886	3.61488447743914e-10	1.72683031487268e-06	NA	NA	NA	NA	NA	NA	NA	NA	2	2	4	4	-2.40347806019956
375.1346	519.212823715736	-6.8924010411463	1.1026317180446	-6.25086411750356	4.0818790263351e-10	1.94991361088028e-06	NA	NA	NA	NA	NA	NA	NA	NA	2	2	4	4	-2.45986189165035
381.2007	473.303004317261	-6.75713952644388	1.08223959094425	-6.24366321744736	4.27439826655694e-10	2.04188005193425e-06	NA	NA	NA	NA	NA	NA	NA	NA	0	2	3	4	-2.41235609929029
614.4017	414.919063805357	-6.56454780125018	1.05451578728452	-6.22517735666575	4.81011562093927e-10	2.29779223212269e-06	NA	NA	NA	NA	NA	NA	NA	NA	0	2	3	4	-2.25644275840566
230.0799	1600.71338768966	6.32685535460907	1.01651971095352	6.22403607764216	4.84525585762358e-10	2.31457872318678e-06	NA	NA	NA	NA	NA	NA	NA	NA	0	2	2	4	2.63406366720384
612.224	398.872840213916	-6.50687408841134	1.04549830521799	-6.2237060126603	4.85546525518908e-10	2.31945575240382e-06	NA	NA	NA	NA	NA	NA	NA	NA	2	2	4	4	-2.22630647479875
276.0843	446.899056961178	-6.67308737554362	1.0725727957463	-6.22157060295421	4.92202576909748e-10	2.35125170989787e-06	NA	NA	NA	NA	NA	NA	NA	NA	2	2	1	4	-2.35383545675134
402.1509	446.744358242256	-6.67256966963654	1.07277145150625	-6.21993590551626	4.97358008778488e-10	2.37587920793484e-06	NA	NA	NA	NA	NA	NA	NA	NA	2	2	2	4	-2.34610067078646
351.1982	418.118451428878	-6.57570263662667	1.05797025781892	-6.21539460871326	5.11958261393334e-10	2.44562461467595e-06	NA	NA	NA	NA	NA	NA	NA	NA	2	2	4	4	-2.26272304005036
522.3514	582.547123233137	-7.05990080185236	1.14312777650597	-6.17595070905488	6.5766504578028e-10	3.1416659236924e-06	NA	NA	NA	NA	NA	NA	NA	NA	0	2	3	4	-2.56264867171163
328.2086	434.481063618999	-6.63148802355372	1.07534778028686	-6.16683099655883	6.9672152360018e-10	3.32823871823806e-06	NA	NA	NA	NA	NA	NA	NA	NA	1	2	3	4	-2.33103943873335
309.0317	476.530455826406	-6.7665368239429	1.09806713148234	-6.16222508619156	7.17297918612827e-10	3.42653215721347e-06	NA	NA	NA	NA	NA	NA	NA	NA	0	2	4	4	-2.42142845239527
314.2158	378.804350688227	-6.43053018546108	1.04947195554131	-6.12739592659648	8.93289913322386e-10	4.26724591594104e-06	NA	NA	NA	NA	NA	NA	NA	NA	0	2	4	4	-2.19262300078331
620.4516	383.909309170363	-6.45005417217964	1.05384948493457	-6.12047001434944	9.32997398057552e-10	4.45692857052092e-06	NA	NA	NA	NA	NA	NA	NA	NA	1	2	4	4	-2.20357488646713
342.2225	397.69132861265	-6.50159220633533	1.06402376712282	-6.11038250011652	9.93926327615539e-10	4.74798606701943e-06	NA	NA	NA	NA	NA	NA	NA	NA	2	2	4	4	-2.21479763592753
518.2501	533.824514145022	-6.93188605324259	1.14076585135083	-6.07651959868385	1.22818999559211e-09	5.86706360894349e-06	NA	NA	NA	NA	NA	NA	NA	NA	2	2	4	4	-2.48052920831429
346.1999	399.146785636171	-6.50640298816938	1.0771297093844	-6.04050090855624	1.53636519249581e-09	7.33921652455246e-06	NA	NA	NA	NA	NA	NA	NA	NA	2	2	4	4	-2.22051529171692
407.2163	424.045891252614	-6.59484648172659	1.09638698467707	-6.01507184406156	1.79806937236572e-09	8.58937739179102e-06	NA	NA	NA	NA	NA	NA	NA	NA	0	2	2	4	-2.28211890101657
229.0505	1285.3476651526	6.01012823333324	1.00209076778996	5.9975886681285	2.00269019736966e-09	9.56685107283485e-06	Visnagin	1	C13H10O4	[M-H]-	230.05791	229.0506336	-0.715125723	LMPK13110003	2	2	4	4	2.5253547017266
427.1843	421.120697157054	-6.58458780269672	1.09791576123994	-5.99735247015706	2.00560430309255e-09	9.58077175587312e-06	NA	NA	NA	NA	NA	NA	NA	NA	1	2	4	4	-2.26909385688066
382.1794	428.489859788345	-6.60978982884958	1.1077155548016	-5.96704614302673	2.41587106253773e-09	1.15406160657427e-05	NA	NA	NA	NA	NA	NA	NA	NA	2	2	4	4	-2.29554302080604
308.1483	409.180881535593	-6.5422057054148	1.09740071417766	-5.96154679042395	2.49861346980753e-09	1.19358765452706e-05	NA	NA	NA	NA	NA	NA	NA	NA	2	2	4	4	-2.25025023392146
371.0709	382.038594873643	-6.44128229633934	1.08830031974758	-5.9186625046966	3.24570213414323e-09	1.55047190948022e-05	NA	NA	NA	NA	NA	NA	NA	NA	2	2	4	4	-2.19806598862549
342.9047	409.131596061757	-6.54159789557744	1.1089759620336	-5.89877339052659	3.66213782232231e-09	1.74940323772337e-05	NA	NA	NA	NA	NA	NA	NA	NA	1	2	4	4	-2.24414281680666
653.4815	369.536261011168	-6.39225457686403	1.08532448758351	-5.88971745316136	3.86856461598126e-09	1.84801331705425e-05	NA	NA	NA	NA	NA	NA	NA	NA	2	2	4	4	-2.18192795853493
276.0876	1303.75786798592	6.02755841951522	1.02407059939774	5.88588171856516	3.95937413436412e-09	1.89139302398574e-05	NA	NA	NA	NA	NA	NA	NA	NA	2	2	4	4	2.53739746467596
313.1855	354.347871534632	-6.33063725930232	1.07560198985833	-5.88566897327529	3.9644710683789e-09	1.8938278293646e-05	NA	NA	NA	NA	NA	NA	NA	NA	2	2	4	4	-2.1612576156057
416.1664	340.207218801806	-6.27085134014766	1.06611009324737	-5.88199228191025	4.05357248695665e-09	1.93639157701919e-05	NA	NA	NA	NA	NA	NA	NA	NA	2	2	4	4	-2.13188456403909
296.2062	340.37594946354	-6.27142323919112	1.06929193464661	-5.86502435489122	4.49066777924586e-09	2.14519199814575e-05	NA	NA	NA	NA	NA	NA	NA	NA	2	2	4	4	-2.13665345065859
720.1684	434.396375750715	-6.62916737534563	1.13079288529282	-5.86240633591268	4.56206958136199e-09	2.17930063901662e-05	NA	NA	NA	NA	NA	NA	NA	NA	1	2	4	4	-2.30939402284769
690.1329	400.672451994895	-6.51067699510645	1.11177563112433	-5.85610694535753	4.73843150976581e-09	2.26354873221513e-05	NA	NA	NA	NA	NA	NA	NA	NA	2	2	4	4	-2.23217330026251
357.203	370.344859273378	-6.39519038878989	1.09242007988166	-5.85414943075987	4.79457396786098e-09	2.29036798444719e-05	NA	NA	NA	NA	NA	NA	NA	NA	2	2	4	4	-2.18724420695042
257.0826	1336.87798341077	6.06242240617782	1.03613999890315	5.85096841410953	4.88719038167091e-09	2.3346108453242e-05	Guibourtinidol,Epidistenin,Apigeniflavan,Demethylvestitol,Davidigenin,,Lunularic_acid,Dehydrosafynol	1	C15H14O4	[M-H]-	258.08921	257.0819336	2.578166388	LMPK12020007,LMPK12020023,LMPK12020262,LMPK12080027,LMPK12120452,LMPK12120510,LMPK12120606,LMPK13090038,LMFA05000649	2	2	4	4	2.57591363058318
402.0812	1526.10065113116	6.25049185730247	1.0711350800097	5.83539086148303	5.36646145994131e-09	2.56355863941396e-05	NA	NA	NA	NA	NA	NA	NA	NA	2	2	4	4	2.58964795145731
524.3201	363.24284938807	-6.36658449772515	1.09203199810453	-5.83003475060787	5.54158343723001e-09	2.64721440796477e-05	NA	NA	NA	NA	NA	NA	NA	NA	2	2	4	4	-2.17667267082958
268.0947	336.77568385762	-6.25546778603659	1.07360979023547	-5.82657483466559	5.65765034845271e-09	2.70265957145586e-05	NA	NA	NA	NA	NA	NA	NA	NA	2	2	4	4	-2.12716367404573
437.0758	1818.22757132621	6.5001275791574	1.11580155238095	5.82552297519852	5.69340257687215e-09	2.71973841097183e-05	NA	NA	NA	NA	NA	NA	NA	NA	2	2	4	4	2.66684624787961
404.1608	388.542783365771	-6.4653478898831	1.11055329606317	-5.82173580754953	5.8239560538172e-09	2.78210380690848e-05	NA	NA	NA	NA	NA	NA	NA	NA	2	2	3	4	-2.20915148145656
381.2758	341.845488051015	-6.27731090581972	1.07945733661929	-5.8152468771757	6.05444642317205e-09	2.89220905634929e-05	NA	NA	NA	NA	NA	NA	NA	NA	2	2	4	4	-2.14147143059366
340.2321	342.436119798796	-6.27968117175321	1.08352085251758	-5.79562558225094	6.80669706455833e-09	3.25155918773951e-05	NA	NA	NA	NA	NA	NA	NA	NA	2	2	4	4	-2.1463396393404
698.1319	434.698682785441	-6.62974134763578	1.14490222146769	-5.79066161574642	7.01096992564616e-09	3.34914033348117e-05	NA	NA	NA	NA	NA	NA	NA	NA	2	2	2	4	-2.31648912260953
489.1311	423.349548532902	-6.59094400192513	1.13899670456879	-5.78662253849133	7.18157037979728e-09	3.43063617042916e-05	NA	NA	NA	NA	NA	NA	NA	NA	2	2	2	4	-2.27555812364401
680.2126	292.680302121193	-6.04903418472976	1.0505038613463	-5.75822175177675	8.50046412923335e-09	4.06067171453477e-05	NA	NA	NA	NA	NA	NA	NA	NA	2	2	0	4	-2.00727114523588
401.1672	311.946837197521	-6.14233871781853	1.06676114874512	-5.75793252786161	8.51503747640682e-09	4.06763340247954e-05	NA	NA	NA	NA	NA	NA	NA	NA	2	2	4	4	-2.06146480955503
196.1205	1593.41347223859	6.31027869778817	1.09678844039852	5.75341466536181	8.74586055324141e-09	4.17789758628342e-05	NA	NA	NA	NA	NA	NA	NA	NA	1	2	2	4	2.61867827944917
280.2292	321.819243217185	-6.1880161531183	1.07663412228822	-5.74755715522615	9.05419986800886e-09	4.32519127694783e-05	NA	NA	NA	NA	NA	NA	NA	NA	2	2	4	4	-2.08667165787824
310.0483	1249.62401978765	5.96397173598859	1.03833949905706	5.74375889716668	9.25976094608578e-09	4.42338780394518e-05	NA	NA	NA	NA	NA	NA	NA	NA	2	2	4	4	2.51366741455075
394.1845	311.574122343029	-6.14037349514982	1.07021268217731	-5.73752637901602	9.60693203244652e-09	4.5892314318997e-05	NA	NA	NA	NA	NA	NA	NA	NA	2	2	4	4	-2.05738854503162
343.2272	345.783115738121	-6.29348872701659	1.09735981024256	-5.73511866233326	9.74440991144689e-09	4.65490461469818e-05	NA	NA	NA	NA	NA	NA	NA	NA	2	2	4	4	-2.15125925307218
299.2423	323.352099221309	-6.19473638229184	1.08335880571475	-5.71808374992148	1.07732045045353e-08	5.14635979181652e-05	NA	NA	NA	NA	NA	NA	NA	NA	2	2	4	4	-2.09100432615888
356.076	1104.97836149236	5.78829078362003	1.01350535786184	5.71115953035652	1.12208997865464e-08	5.3602238280332e-05	NA	NA	NA	NA	NA	NA	NA	NA	2	2	4	4	2.48052920831429
300.2182	301.075831044559	-6.08966765897395	1.06742491446737	-5.7050079836413	1.16337635799465e-08	5.55744886214044e-05	NA	NA	NA	NA	NA	NA	NA	NA	2	2	4	4	-2.03362163673005
433.3531	328.956308148953	-6.21987178791281	1.09075755537264	-5.7023412373136	1.18172959254939e-08	5.64512226360845e-05	NA	NA	NA	NA	NA	NA	NA	NA	2	2	4	4	-2.10424329170216
296.1833	349.734874610321	-6.30993224148986	1.10682227142399	-5.70094441031782	1.19145488285448e-08	5.69157997539587e-05	NA	NA	NA	NA	NA	NA	NA	NA	2	2	2	4	-2.15623149062493
304.1897	323.788032250167	-6.19653120196348	1.08775006487018	-5.69664981146473	1.22184530437144e-08	5.83675501898238e-05	NA	NA	NA	NA	NA	NA	NA	NA	2	2	1	4	-2.0953766061311
446.1563	329.047689451226	-6.22007473362168	1.0956169549065	-5.67723482715954	1.36889495074402e-08	6.53921117970419e-05	NA	NA	NA	NA	NA	NA	NA	NA	2	2	4	4	-2.10873940874334
366.9556	298.234977469295	-6.07531830569887	1.07213149290885	-5.66657946891909	1.45676283606011e-08	6.95895606785914e-05	NA	NA	NA	NA	NA	NA	NA	NA	1	2	2	4	-2.02594856181406
349.2313	358.665056373642	-6.34671371653755	1.12097220577942	-5.66179400685913	1.49798581878564e-08	7.15587825633902e-05	NA	NA	NA	NA	NA	NA	NA	NA	1	2	2	4	-2.1663389386339
244.0618	316.060186707196	-6.1606312694577	1.08932343743611	-5.65546563833944	1.55424323542196e-08	7.42461993561068e-05	NA	NA	NA	NA	NA	NA	NA	NA	2	2	1	4	-2.07390352997955
491.3494	319.07676210503	-6.17457517036488	1.09261994065296	-5.65116463706025	1.59364360051192e-08	7.61283547964545e-05	NA	NA	NA	NA	NA	NA	NA	NA	2	2	2	4	-2.08237781010011
513.1542	1063.31599562455	5.73211352421924	1.01481683288569	5.6484218023066	1.61927477433897e-08	7.73527559701724e-05	2-Methoxyestrone_3-glucuronide,Dichotosinin,Bidenoside_B	1	C25H32O9	[M+K-2H]-	476.204635	513.1532416	1.797318861	LMST05010010,LMPK12020273,LMPK12120548	2	2	4	4	2.47006367853069
327.2006	302.657823659096	-6.09663861994464	1.08241990301634	-5.63241548215747	1.77702938599695e-08	8.48886937690743e-05	NA	NA	NA	NA	NA	NA	NA	NA	2	2	4	4	-2.03750351708577
391.2619	308.079220361053	-6.12273521792827	1.08795350588165	-5.62775448107644	1.82570698662264e-08	8.72140227509637e-05	NA	NA	NA	NA	NA	NA	NA	NA	0	2	2	4	-2.0493370961134
369.0683	329.6101580711	-6.22213653652817	1.10701427382307	-5.62064707173111	1.90243558406423e-08	9.08793478507481e-05	NA	NA	NA	NA	NA	NA	NA	NA	0	2	2	4	-2.11327856267985
481.1568	280.697993702167	-5.98560380566696	1.06622831423288	-5.61381059362827	1.97918852561314e-08	9.45458358685395e-05	NA	NA	NA	NA	NA	NA	NA	NA	2	2	2	4	-1.96174024752943
489.2558	289.375005041176	-6.03029796726479	1.07573928339618	-5.60572441700441	2.07385715515369e-08	9.90681563016917e-05	NA	NA	NA	NA	NA	NA	NA	NA	0	2	2	4	-1.99639222878179
334.0941	1172.51610045244	5.87008246879555	1.04765111715293	5.60308901759961	2.10565013838171e-08	0.000100586907110494	NA	NA	NA	NA	NA	NA	NA	NA	0	2	2	4	2.5023137103357
300.0993	317.185173568085	-6.16532044145654	1.10273087515041	-5.59095657915231	2.25822051989547e-08	0.000107875194235406	NA	NA	NA	NA	NA	NA	NA	NA	2	2	2	4	-2.0781220155651
426.2108	316.074169028867	-6.16013937476784	1.10210800001493	-5.58941535192956	2.27835395392221e-08	0.000108836968378864	NA	NA	NA	NA	NA	NA	NA	NA	2	2	4	4	-2.06972163109987
317.205	299.233329496887	-6.07936012593108	1.09009254701023	-5.57692109959362	2.44812837806082e-08	0.000116947092619965	NA	NA	NA	NA	NA	NA	NA	NA	0	2	4	4	-2.0297701612546
258.0737	286.105209597889	-6.01305181214747	1.08206402060406	-5.5570203773994	2.74418734750568e-08	0.000131089829590346	NA	NA	NA	NA	NA	NA	NA	NA	1	2	4	4	-1.98574457978423
275.187	281.330721278384	-5.98823083754549	1.07802389255102	-5.55482200248368	2.77894791700963e-08	0.00013275034199555	NA	NA	NA	NA	NA	NA	NA	NA	2	2	4	4	-1.96848347190731
202.0502	948.868719934066	5.56730996739792	1.00639450574962	5.53193597102469	3.16715524169031e-08	0.000151295005895546	NA	NA	NA	NA	NA	NA	NA	NA	1	2	3	4	2.44990986975394
380.1755	289.121735374581	-6.0281690774269	1.09174706611096	-5.52158028589951	3.35964238348527e-08	0.000160490116659091	NA	NA	NA	NA	NA	NA	NA	NA	2	2	4	4	-1.99281786500245
294.1771	292.904763585047	-6.04732528999804	1.09558251449284	-5.51973512720529	3.39511028495216e-08	0.000162184418312165	NA	NA	NA	NA	NA	NA	NA	NA	0	2	3	4	-2.00361844433044
314.1873	280.043846053174	-5.98092587944286	1.08695207611979	-5.50247431404118	3.74497801278099e-08	0.000178897599670548	NA	NA	NA	NA	NA	NA	NA	NA	2	2	4	4	-1.95840181285273
272.2149	283.939377911843	-6.00128820246833	1.09103393715709	-5.50055135599714	3.78605453866563e-08	0.000180859825312057	NA	NA	NA	NA	NA	NA	NA	NA	2	2	4	4	-1.97531741189202
271.0989	1030.73770885261	5.6841949618447	1.03347823390916	5.50006258026749	3.79656477619947e-08	0.000181361899359049	NA	NA	NA	NA	NA	NA	NA	NA	0	2	2	4	2.45986189165035
526.1893	325.686363842242	-6.20355370913455	1.12878351203761	-5.49578696267126	3.88971856926553e-08	0.000185811856053814	NA	NA	NA	NA	NA	NA	NA	NA	1	2	3	4	-2.09978931392907
402.0256	296.054915355873	-6.06287336141158	1.10369547010298	-5.49324838747948	3.94607170936416e-08	0.000188503845556326	NA	NA	NA	NA	NA	NA	NA	NA	0	2	2	4	-2.01839294492156
682.3895	315.687322989281	-6.15754646429447	1.12161121207526	-5.48991165388001	4.02134833876524e-08	0.000192099810142815	NA	NA	NA	NA	NA	NA	NA	NA	2	2	0	4	-2.06557561786223
233.1397	285.176918042076	-6.00748592823842	1.09682026223665	-5.47718357790716	4.32148821993731e-08	0.000206437492266405	NA	NA	NA	NA	NA	NA	NA	NA	1	2	2	4	-1.97876927072495
325.0767	303.76862971375	-6.10065864244551	1.1145470258858	-5.47366643197218	4.40818482129492e-08	0.000210578988913259	NA	NA	NA	NA	NA	NA	NA	NA	2	2	4	4	-2.04141634563205
505.2144	289.030254830026	-6.0272082955357	1.10239247930068	-5.46738880090979	4.56713540791931e-08	0.000218172058436305	NA	NA	NA	NA	NA	NA	NA	NA	2	2	4	4	-1.98926878172831
772.1363	363.755834049543	-6.36611316161628	1.16529297771974	-5.46310093970837	4.6788836848968e-08	0.00022351027362752	NA	NA	NA	NA	NA	NA	NA	NA	2	2	4	4	-2.17147681972523
290.0965	273.616858057084	-5.94624617309635	1.08878869257883	-5.46134085853928	4.72551743195206e-08	0.00022573796772435	NA	NA	NA	NA	NA	NA	NA	NA	2	2	4	4	-1.94851536236001
361.024	304.830398400272	-6.10570565304762	1.11802862526776	-5.46113535472791	4.73099158689225e-08	0.000225999468105843	NA	NA	NA	NA	NA	NA	NA	NA	2	2	4	4	-2.04536068068177
382.1733	309.991633517081	-6.13039487631903	1.12470518049713	-5.45066830190055	5.01808878411247e-08	0.000239714101217053	NA	NA	NA	NA	NA	NA	NA	NA	1	2	2	4	-2.05334618196085
230.0789	849.373584867853	5.40746228470992	0.994263135716214	5.43866315712759	5.36818367471857e-08	0.000256438134141306	NA	NA	NA	NA	NA	NA	NA	NA	1	2	3	4	2.38627023921155
407.1544	281.196946420828	-5.98634336287354	1.10153646366798	-5.43453944587524	5.49381433268305e-08	0.000262439510672269	NA	NA	NA	NA	NA	NA	NA	NA	2	2	4	4	-1.96510069036323
302.082	274.158253952169	-5.94887055470176	1.09523369688897	-5.43159927566113	5.58512300768055e-08	0.0002668013260769	NA	NA	NA	NA	NA	NA	NA	NA	2	2	4	4	-1.95178968268714
321.1117	940.108799903624	5.55119824184433	1.02450978866078	5.41839453686501	6.01365953698404e-08	0.000287272516081728	,5-O-Methyllatifolin,Myrigalon_B,Angoletin,alpha,alpha-diethyl-3,4,3,4-stilbenetetraol	1	C18H20O4	[M+Na-2H]-	300.13616	321.1108286	2.560175263	LMPK12020275,LMPK12020277,LMPK12100065,LMPK12120488,LMPK12120490,LMPK12120491,LMPK12120594,LMPK13090022	2	2	4	4	2.43070459701288
720.1221	290.464639128759	-6.03392830607307	1.11784271334491	-5.39783301714944	6.74505987994898e-08	0.000322211510465163	NA	NA	NA	NA	NA	NA	NA	NA	2	2	4	4	-1.99999228212971
338.1976	261.163710426163	-5.87674453261959	1.08933851796256	-5.39478264627155	6.86065507252431e-08	0.000327733492814486	NA	NA	NA	NA	NA	NA	NA	NA	1	2	2	4	-1.94202870033206
390.2259	251.649888075896	-5.82182752602109	1.0805831822623	-5.38767178833246	7.13762417832665e-08	0.000340964306998664	NA	NA	NA	NA	NA	NA	NA	NA	2	2	4	4	-1.93244931541258
710.4214	294.050773549584	-6.05191962663424	1.12466845417084	-5.38106995371897	7.40444116152447e-08	0.000353710154286024	NA	NA	NA	NA	NA	NA	NA	NA	1	2	3	4	-2.01465793759292
519.38	279.11550487622	-5.97481819182088	1.11204149650991	-5.3728374440815	7.75071973474497e-08	0.000370251881728767	NA	NA	NA	NA	NA	NA	NA	NA	2	2	1	4	-1.95508506321042
277.0499	902.312825804003	5.49121654779316	1.02564871432352	5.35389599880204	8.608034827323e-08	0.00041120582370122	Neorauteen,Pongaglabol,	1	C17H10O4	[M-H]-	278.05791	277.0506336	-2.828002917	LMPK12070144,LMPK12110162,LMPK12130024	2	2	4	4	2.41235609929029
351.0829	935.397358926958	5.54217777667382	1.0370829451098	5.34400628494285	9.09144135187669e-08	0.00043429815337915	,2-Methoxyhomopterocarpin,4-Methoxyhomopterocarpin,6-Methoxyhomopterocarpin,Crotaoprostrin,Helilandin_B,Syzygiol,Tepanone,Ponganone_VII,Leridol,Isomatteucinol,Matteucinol,Angophorol,Naringenin_trimethyl_ether	1	C18H18O5	[M+(37Cl)]-	314.115425	351.0818766	2.995027856	LMPK12020250,LMPK12020251,LMPK12070064,LMPK12070076,LMPK12070138,LMPK12120198,LMPK12120205,LMPK12120322,LMPK12120339,LMPK12120340,LMPK12120417,LMPK12120433,LMPK12120461,LMPK12120556,LMPK12140105,LMPK12140199,LMPK12140202,LMPK12140351,LMPK12140568,LMPK12140596,LMPK12140662	1	2	3	4	2.42142845239527
385.2342	282.919605811475	-5.99457996657827	1.12195820564093	-5.34296191822388	9.14399792447293e-08	0.000436808780852072	NA	NA	NA	NA	NA	NA	NA	NA	2	2	4	4	-1.97188893037722
511.2023	298.002532421784	-6.07129573264578	1.13770989428046	-5.33641815296468	9.48006352064618e-08	0.000452862634381268	NA	NA	NA	NA	NA	NA	NA	NA	2	2	4	4	-2.02215632351431
233.0821	818.670417770454	5.35153811347861	1.00883977806782	5.30464621818158	1.12891723453598e-07	0.000539283762937837	NA	1	C11H10O2	[M+Hac-H]-	174.06808	233.0819336	0.598072952	LMFA01030751,LMFA01030752	1	2	2	4	2.3697412787381
303.0765	253.386579409355	-5.83107563784213	1.09936559015002	-5.30403688280474	1.1326941158278e-07	0.000541087979130939	NA	NA	NA	NA	NA	NA	NA	NA	1	2	2	4	-1.93562273792302
253.0837	247.613590198836	-5.79692687198356	1.09332277579347	-5.30211845973529	1.14466521801329e-07	0.000546806574644947	NA	NA	NA	NA	NA	NA	NA	NA	2	2	1	4	-1.92616023233771
256.078	824.343984698984	5.36142539420843	1.01138566396734	5.30106920161127	1.15126436459555e-07	0.000549958986967294	NA	NA	NA	NA	NA	NA	NA	NA	2	2	4	4	2.37792455474948
343.2259	258.920479759515	-5.86295282964668	1.10790342487073	-5.29193492684685	1.21028960064663e-07	0.000578155342228896	NA	NA	NA	NA	NA	NA	NA	NA	2	2	4	4	-1.93881577392456
452.2625	236.095675663422	-5.72575933813957	1.09084420012579	-5.24892494957513	1.52989382766776e-07	0.000730830281476889	NA	NA	NA	NA	NA	NA	NA	NA	2	2	4	4	-1.91994642363005
514.1431	286.449413976487	-6.01210234653451	1.14764420021196	-5.2386465643482	1.61758485375996e-07	0.000772720284641132	NA	NA	NA	NA	NA	NA	NA	NA	0	2	4	4	-1.98224486956419
474.2447	227.334224561834	-5.66948894468969	1.08392301400364	-5.23052732661202	1.69027187500199e-07	0.000807442874688449	NA	NA	NA	NA	NA	NA	NA	NA	2	2	4	4	-1.91076246468609
270.2038	249.111242293076	-5.80511801674287	1.1101494573064	-5.22913196825592	1.70307768064373e-07	0.000813560208043511	NA	NA	NA	NA	NA	NA	NA	NA	0	2	4	4	-1.92929523533796
320.0979	874.130854036341	5.44076061860383	1.05729490052188	5.14592533825547	2.66205292052951e-07	0.00127166268013695	NA	NA	NA	NA	NA	NA	NA	NA	0	2	3	4	2.394785514613
517.1632	211.245706657392	-5.55944007283889	1.08089790405255	-5.14335355077957	2.69877047568428e-07	0.00128920265623438	NA	NA	NA	NA	NA	NA	NA	NA	2	2	4	4	-1.88413695909719
315.0231	785.225974204926	5.28759640586668	1.02992724675208	5.13395137621742	2.83721425303877e-07	0.00135533724867662	NA	NA	NA	NA	NA	NA	NA	NA	1	2	3	4	2.34610067078646
391.0596	225.991023080811	-5.6593620111232	1.10554384173906	-5.1190751532936	3.07037600675312e-07	0.00146671861842596	NA	NA	NA	NA	NA	NA	NA	NA	2	2	4	4	-1.9047282034051
517.0715	246.917247479124	-5.79091105007654	1.13313689484776	-5.11051319254286	3.21284874324596e-07	0.00153477784464859	NA	NA	NA	NA	NA	NA	NA	NA	1	2	4	4	-1.92304404658436
433.1223	217.707700078801	-5.60350007238728	1.10080454150081	-5.09036787289012	3.57369515469144e-07	0.0017071541753961	NA	NA	NA	NA	NA	NA	NA	NA	0	2	4	4	-1.88993873255907
497.118	226.30741167949	-5.66110191317288	1.11292966062649	-5.08666640260639	3.64411994195838e-07	0.00174079609627352	NA	NA	NA	NA	NA	NA	NA	NA	2	2	1	4	-1.90773665093668
224.2023	221.061786421243	-5.62612949352184	1.107598285139	-5.07957584352504	3.78278485786826e-07	0.00180703632660367	NA	NA	NA	NA	NA	NA	NA	NA	2	2	3	4	-1.90173689696682
538.0202	2875.36799652542	7.14321006315852	1.40929381758754	5.06864500078941	4.00657698314762e-07	0.00191394182484962	NA	NA	NA	NA	NA	NA	NA	NA	1	2	4	4	2.78724808564563
873.5676	335.635920736803	-6.24509485434622	1.23532158807831	-5.05544055460181	4.29398367189791e-07	0.00205123600006563	NA	NA	NA	NA	NA	NA	NA	NA	2	2	2	4	-2.12248972103203
249.0884	220.19686190322	-5.61999544035853	1.11249826233701	-5.05168918516124	4.37919894650766e-07	0.00209194333674671	NA	NA	NA	NA	NA	NA	NA	NA	0	2	2	4	-1.89286363883973
239.1055	947.31740584153	5.55268899827685	1.1055529817019	5.0225444552906	5.09913895385112e-07	0.00243585867825468	NA	NA	NA	NA	NA	NA	NA	NA	2	2	4	4	2.44019473514392
478.1916	202.50517941717	-5.4947775359069	1.09576613833235	-5.01455314568254	5.31568588014594e-07	0.00253930314494571	NA	NA	NA	NA	NA	NA	NA	NA	0	2	4	4	-1.87555145029439
520.2392	188.153650573033	-5.38547563992201	1.07497351464075	-5.00986821216875	5.44673210702943e-07	0.00260190392752796	NA	NA	NA	NA	NA	NA	NA	NA	0	2	3	4	-1.86431491647924
291.0439	785.095248993821	5.28381128684883	1.05710269107788	4.99838977938953	5.78110360224961e-07	0.00276163319079464	NA	NA	NA	NA	NA	NA	NA	NA	1	2	4	4	2.33850374876545
480.2942	220.456973867227	-5.62113641338225	1.12647553461882	-4.99002085765169	6.03727732958761e-07	0.002884007380344	NA	NA	NA	NA	NA	NA	NA	NA	1	2	4	4	-1.89580482894551
232.0828	220.9843378195	-5.6245789550305	1.13000677294215	-4.97747366627374	6.44195428998033e-07	0.0030773215643236	NA	NA	NA	NA	NA	NA	NA	NA	1	2	4	4	-1.8987625109354
373.0647	729.063837682189	5.17721299229247	1.04367268441809	4.96057151785961	7.02860773585797e-07	0.00335756591541935	NA	NA	NA	NA	NA	NA	NA	NA	2	2	4	4	2.33103943873335
281.1171	796.616618473881	5.30308328400153	1.07429403846419	4.93634246689372	7.96012784996884e-07	0.00380255307393012	NA	NA	NA	NA	NA	NA	NA	NA	2	2	4	4	2.35383545675134
513.1888	183.379013390106	-5.3456457605865	1.08427788378758	-4.93014368412013	8.21691588704003e-07	0.00392522071923902	NA	NA	NA	NA	NA	NA	NA	NA	2	2	4	4	-1.85878379180175
778.409	228.951172980549	-5.67683789088993	1.15485319877466	-4.91563594135882	8.84947171890847e-07	0.00422739264012258	NA	NA	NA	NA	NA	NA	NA	NA	1	2	4	4	-1.91380587433705
417.0728	810.251642412131	5.32520364366207	1.09775412621938	4.85099852186562	1.22841461951444e-06	0.00586813663742048	NA	NA	NA	NA	NA	NA	NA	NA	1	2	3	4	2.3617136831848
520.314	205.036387448886	-5.51123899278666	1.14281910654058	-4.8224946198788	1.41773854920491e-06	0.00677253704955185	NA	NA	NA	NA	NA	NA	NA	NA	0	2	4	4	-1.87839792211596
548.9417	2696.5663171413	7.04714009791021	1.47339369928196	4.78293079530919	1.7275761657996e-06	0.00825263134402468	NA	NA	NA	NA	NA	NA	NA	NA	1	2	4	4	2.76421885883691
469.0655	906.04024317321	5.48295299662806	1.15132846114767	4.7622839021651	1.91414129417643e-06	0.00914385296228083	NA	NA	NA	NA	NA	NA	NA	NA	0	2	2	4	2.40347806019956
498.1074	185.122646263259	-5.35734403411702	1.12847501665988	-4.74741926495988	2.06028587268527e-06	0.00984198561381754	NA	NA	NA	NA	NA	NA	NA	NA	2	2	4	4	-1.86154223530897
494.1372	189.390843355279	-5.39123510836734	1.14339020630005	-4.71513143864776	2.41554765532853e-06	0.0115390711495044	NA	NA	NA	NA	NA	NA	NA	NA	0	2	4	4	-1.86710200458851
787.5853	200.831358910091	-5.47902284449623	1.16813342588247	-4.69040840977312	2.72660260482891e-06	0.0130249806432677	NA	NA	NA	NA	NA	NA	NA	NA	0	2	4	4	-1.87272009431151
336.9297	626.327567667863	4.95243163171267	1.06357524382755	4.65639987434278	3.21786661063431e-06	0.0153717487990001	NA	NA	NA	NA	NA	NA	NA	NA	0	2	4	4	2.30939402284769
765.1604	176.072820827476	-5.28099135732758	1.13440462005379	-4.655297822286	3.23512727109938e-06	0.0154542029740417	NA	NA	NA	NA	NA	NA	NA	NA	0	2	4	4	-1.85059223946644
938.5353	633.296282893773	-5.89623114172476	1.26724301816924	-4.65280223065889	3.27454278798442e-06	0.0156424908982016	NA	NA	NA	NA	NA	NA	NA	NA	2	2	2	4	-1.94526180009187
235.0273	620.793314437299	4.93898130107725	1.06494186165046	4.63779430496117	3.52146979349987e-06	0.0168220612035489	NA	NA	NA	NA	NA	NA	NA	NA	2	2	4	4	2.30241330868126
483.0813	571.952755629533	4.82155606785731	1.04425537283779	4.61721930599657	3.88916204867628e-06	0.0185785271065266	NA	NA	NA	NA	NA	NA	NA	NA	2	2	4	4	2.275558123644
246.058	585.674990885545	4.85280688551216	1.07078465050757	4.5320101322071	5.84250468109487e-06	0.0279096448615902	NA	NA	NA	NA	NA	NA	NA	NA	1	2	4	4	2.28877940560199
504.2307	146.399127649246	-5.00077847669622	1.10406842869057	-4.52940990498857	5.91486491572875e-06	0.0282553097024363	NA	NA	NA	NA	NA	NA	NA	NA	1	2	3	4	-1.82933507696415
416.969	684.258663019813	5.07477089305964	1.12735898360977	4.50146844690975	6.74855847315806e-06	0.0322378638262761	Luteolin_3-methyl_ether_7-sulfate,Luteolin_4-methyl_ether_7-sulfate,Luteolin_4-methyl_ether_3-sulfate,Hispidulin_7-sulfate,Hispidulin_4-sulfate,Kaempferide_3-O-sulfate,Rhamnocitrin_3-O-sulfate,Tricetin_3-sulfate,6-Hydroxyluteolin_7-sulfate,6-Hydroxyluteolin_6-sulfate,8-Hydroxyluteolin_7-sulfate,Quercetin_3-O-sulfate,Quercetin_7-O-sulfate	1	C16H12O9S	[M+K-2H]-	380.020207	416.9688136	0.376047308	LMPK12110800,LMPK12110825,LMPK12110826,LMPK12111171,LMPK12111172,LMPK12112039,LMPK12112590,LMPK12110848,LMPK12111251,LMPK12111252,LMPK12111405,LMPK12112304,LMPK12112305,LMPK12112306	1	2	2	4	2.32370278840352
844.6807	154.091719661194	-5.07774457637765	1.13022199474996	-4.49269665602376	7.03269251070859e-06	0.0335951721236549	NA	NA	NA	NA	NA	NA	NA	NA	2	2	4	4	-1.83985974042589
212.1155	611.694296737467	4.91301739358338	1.10213313054452	4.45773496633391	8.28302230817808e-06	0.0395679975661667	NA	NA	NA	NA	NA	NA	NA	NA	0	2	4	4	2.29554302080604
410.0668	575.170037859326	4.82465426778183	1.08427129139308	4.44967445516619	8.60005482484257e-06	0.0410824618982729	NA	NA	NA	NA	NA	NA	NA	NA	2	2	4	4	2.28211890101657
872.7124	151.159435162515	-5.04717628014669	1.15487471192173	-4.37032366199109	1.24062507857548e-05	0.0592646600035508	NA	NA	NA	NA	NA	NA	NA	NA	1	2	4	4	-1.83457200730568
918.6634	138.488370638306	-4.91384814929175	1.12704019585507	-4.35995820500768	1.3008728802955e-05	0.0621426974917162	NA	NA	NA	NA	NA	NA	NA	NA	0	2	2	4	-1.82414784157228
286.9801	522.432044770207	4.68355345544901	1.08317176294013	4.32392499111692	1.532774301892e-05	0.073220628401381	NA	NA	NA	NA	NA	NA	NA	NA	1	2	2	4	2.23217330026251
422.955	481.032264097144	4.56380186592594	1.06715398033436	4.27661045175132	1.89760427987637e-05	0.0906485564496944	NA	NA	NA	NA	NA	NA	NA	NA	0	2	4	4	2.17667267082958
436.1013	557.787614980877	4.77589231795426	1.11768852284063	4.27300828482716	1.92853288449918e-05	0.0921260158925258	NA	NA	NA	NA	NA	NA	NA	NA	0	2	4	4	2.26272304005036
329.0293	555.56594186825	4.76999657632698	1.11774699083237	4.2675101033149	1.97666821514872e-05	0.0944254406376543	NA	NA	NA	NA	NA	NA	NA	NA	2	2	4	4	2.25644275840566
491.1345	575.28114778341	4.81895074596542	1.14164207628192	4.2210696733075	2.43145763285199e-05	0.116150731121339	NA	NA	NA	NA	NA	NA	NA	NA	2	2	4	4	2.26909385688066
300.1068	467.828476494035	4.52212276327546	1.07272266780852	4.21555626536145	2.49163258349993e-05	0.119025288513792	NA	NA	NA	NA	NA	NA	NA	NA	0	2	3	4	2.15125925307218
494.1685	2924.54074806635	-3.94930319444362	0.938000695398263	-4.21034143558582	2.54985034733791e-05	0.121806351092332	NA	NA	NA	NA	NA	NA	NA	NA	0	2	4	4	-1.67329269249239
277.1564	498.668958511405	4.61325361669298	1.09809913374854	4.20112672427388	2.65589866746379e-05	0.126872279344745	NA	NA	NA	NA	NA	NA	NA	NA	0	2	4	4	2.1926230007833
425.0575	1353.83903043096	6.04878308673619	1.44337882940008	4.19071068767877	2.78082058513492e-05	0.132839799351895	NA	NA	NA	NA	NA	NA	NA	NA	2	2	0	4	2.56264867171163
405.1701	6579.24011227583	-4.50897110154374	1.07886105121995	-4.1793807427241	2.92303954467335e-05	0.139633599049046	NA	NA	NA	NA	NA	NA	NA	NA	2	2	4	4	-1.77243215504832
523.1006	513.201345667675	4.65371048660129	1.11421977703455	4.17665399817884	2.95828487543296e-05	0.141317268499433	Trifolirhizin_6-monoacetate,Echioidinin_2-(6-acetylglucoside),Acacetin_7-(2-acetylglucoside),Acacetin_7-(6-acetylglucoside),Isoswertisin_2-acetate	1	C24H24O11	[M+Cl]-	488.131865	523.1012666	-1.216399272	LMPK12070035,LMPK12110121,LMPK12110452,LMPK12110457,LMPK12110975	1	2	4	4	2.20915148145656
424.0635	521.895599356816	4.67752159799624	1.12236916592574	4.16754285488429	3.07900639730582e-05	0.147084135599299	NA	NA	NA	NA	NA	NA	NA	NA	2	2	1	4	2.22051529171692
231.0787	443.003877665835	4.44192378932682	1.0701772102146	4.15064322705592	3.3154222128749e-05	0.158377719109034	,Cucujolide_IV,Cucujolide_IX,Parcoblattalactone,Dihydrochalcone,p-methoxystilbene,Isobutyl_2-furanpropionate	1	C12H18O2	[M+K-2H]-	194.13068	231.0792866	-2.521645313	LMFA07040024,LMFA07040036,LMFA07040037,LMFA07040066,LMPK12120464,LMPK13090021,LMFA07010915	1	2	2	4	2.13188456403909
431.0593	454.204221018508	4.47788048574211	1.07897191867936	4.15013626232548	3.3227740698181e-05	0.158728917315211	NA	NA	NA	NA	NA	NA	NA	NA	2	2	1	4	2.13665345065859
472.1541	14544.3449275964	-5.09920112971677	1.23058527967846	-4.1437202394044	3.41716579173385e-05	0.163238009871126	NA	NA	NA	NA	NA	NA	NA	NA	2	2	1	4	-1.84252301464021
293.0522	471.865157503205	4.53200432994894	1.0957879408396	4.13584066865755	3.5365752227876e-05	0.168942198392564	NA	NA	NA	NA	NA	NA	NA	NA	1	2	4	4	2.15623149062493
299.0988	523.188811805898	4.68009038252461	1.13286584748169	4.13119558059611	3.60881370230467e-05	0.172393030559094	NA	NA	NA	NA	NA	NA	NA	NA	2	2	4	4	2.22630647479874
302.0884	455.336603770925	4.48060100941242	1.0847229524426	4.13064091556549	3.61753266815905e-05	0.172809535557958	NA	NA	NA	NA	NA	NA	NA	NA	2	2	4	4	2.14147143059366
358.0349	488.067488575685	4.57945894858984	1.11629985641517	4.10235558328933	4.08965118532938e-05	0.195362637123184	NA	NA	NA	NA	NA	NA	NA	NA	0	2	4	4	2.18724420695042
232.0769	443.306491167544	4.44095264834217	1.08584291388808	4.08986658340885	4.31621392311888e-05	0.206185539107389	NA	NA	NA	NA	NA	NA	NA	NA	0	2	2	4	2.12716367404573
404.0784	504.958507611645	4.62794815127313	1.1320770271339	4.08801525015467	4.35079558382699e-05	0.207837505039415	NA	NA	NA	NA	NA	NA	NA	NA	2	2	0	4	2.19806598862549
886.5684	113.715651749455	-4.60751149836649	1.12790031640135	-4.08503431674448	4.40703028351824e-05	0.210523836643666	NA	NA	NA	NA	NA	NA	NA	NA	1	2	4	4	-1.79157133582984
267.1469	479.971035172136	4.55492888513325	1.11541798168474	4.08360718575958	4.4341962122577e-05	0.21182155305955	NA	NA	NA	NA	NA	NA	NA	NA	2	2	4	4	2.1663389386339
278.0847	440.630796061151	4.43140415484988	1.09080840176745	4.06249543702599	4.85508970371906e-05	0.231927635146659	NA	NA	NA	NA	NA	NA	NA	NA	1	2	3	4	2.11786168073021
447.001	441.490369378751	4.43330009889204	1.09978477195957	4.03106154215329	5.55255010977636e-05	0.265245318744016	Axillarin_7-sulfate,Eupatolitin_3-O-sulfate,Spinacetin_3-O-sulfate	1	C17H14O11S	[M+Na-2H]-	426.025687	447.0003556	1.468902634	LMPK12112974,LMPK12113031,LMPK12113032	1	2	4	4	2.12248972103203
406.0807	457.299847389448	4.48320651097816	1.11811748939314	4.00960234814985	6.08210865810143e-05	0.290542330597505	NA	NA	NA	NA	NA	NA	NA	NA	2	2	4	4	2.1463396393404
329.1905	432.970184449136	4.40440142090641	1.1007051170601	4.00143630900003	6.29591429286862e-05	0.300755825770334	NA	NA	NA	NA	NA	NA	NA	NA	0	2	4	4	2.10873940874334
383.1881	6776.27565083554	-4.41604955565918	1.10412557777222	-3.99958994208736	6.34523300113111e-05	0.303111780464033	NA	NA	NA	NA	NA	NA	NA	NA	1	2	3	4	-1.75849253550661
480.153	1305.86547076966	-3.52933830237236	0.889247857979281	-3.96890278756745	7.22043283649829e-05	0.344920076599523	NA	NA	NA	NA	NA	NA	NA	NA	1	2	3	4	-1.55633118859075
348.0878	402.481554845349	4.2984672802631	1.08429464923898	3.96429815759028	7.36122007280565e-05	0.351645482877926	NA	NA	NA	NA	NA	NA	NA	NA	2	2	4	4	2.0493370961134
204.0474	409.119583334317	4.32159154773355	1.0924477111122	3.95587953892439	7.62535799179549e-05	0.364263351268071	NA	NA	NA	NA	NA	NA	NA	NA	2	2	4	4	2.06972163109987
467.225	405.241684908766	4.3059465312679	1.10672871107688	3.89069741136299	9.99565177217828e-05	0.477492285156957	NA	NA	NA	NA	NA	NA	NA	NA	0	2	3	4	2.06146480955503
1141.4249	104.947060623609	-4.47994811189332	1.15282216459976	-3.88607041871776	0.000101879964755753	0.486680591638234	NA	NA	NA	NA	NA	NA	NA	NA	2	2	4	4	-1.77008491065879
314.1974	353382.738489664	-3.38367100004069	0.872895624376939	-3.87637525672775	0.000106024126959102	0.506477254483632	NA	NA	NA	NA	NA	NA	NA	NA	2	2	2	4	-1.48340684584187
300.1931	422.819469288331	4.3665300252384	1.1267484118342	3.87533719096198	0.000106477152380531	0.508641356921795	NA	NA	NA	NA	NA	NA	NA	NA	2	2	4	4	2.0953766061311
251.104	404.51833091469	4.30164410133275	1.12103340359284	3.83721313526096	0.000124438464940595	0.59444254702122	NA	NA	NA	NA	NA	NA	NA	NA	2	2	3	4	2.05738854503162
221.0934	398.613145682043	4.28031797611647	1.1165242790782	3.83360940404295	0.000126276599626501	0.603223316415797	NA	NA	NA	NA	NA	NA	NA	NA	2	2	4	4	2.03750351708577
528.2196	510.608217020852	4.63735652082167	1.2102278744139	3.83180442201226	0.000127206847014633	0.607667108188904	NA	NA	NA	NA	NA	NA	NA	NA	2	2	3	4	2.20357488646712
259.044	379.024072584338	4.20778605600127	1.09861546873088	3.8300808388053	0.000128101168722934	0.611939282989455	NA	NA	NA	NA	NA	NA	NA	NA	0	2	2	4	1.99999228212971
336.0913	416.610056229848	4.34381657750728	1.1345354479455	3.82871825236785	0.000128812369309101	0.615336688189575	NA	NA	NA	NA	NA	NA	NA	NA	2	2	4	4	2.0781220155651
228.0339	417.563572298437	4.34667857504062	1.13959826855472	3.81422005892764	0.000136613696434417	0.652603627867209	NA	NA	NA	NA	NA	NA	NA	NA	1	2	3	4	2.08667165787824
294.1196	386.132125653854	4.23392148217513	1.11042290805826	3.81289097284453	0.000137350711929306	0.656124350886295	NA	NA	NA	NA	NA	NA	NA	NA	2	2	3	4	2.01465793759292
330.2035	403.03835883492	4.29562738472813	1.12664010662167	3.81277691028501	0.000137414137028303	0.656427332584204	NA	NA	NA	NA	NA	NA	NA	NA	2	2	4	4	2.04536068068177
1070.6205	107.105752285396	-4.51072985210523	1.1843893632323	-3.80848561472646	0.000139820478840072	0.667922427419026	NA	NA	NA	NA	NA	NA	NA	NA	2	2	4	4	-1.77478920557701
313.0198	434.126180733507	4.40255610560435	1.15645885277673	3.8069284480235	0.000140703431957551	0.672140294461221	NA	NA	NA	NA	NA	NA	NA	NA	1	2	4	4	2.10424329170216
230.0551	373.261745975419	4.18450117379748	1.10255471451435	3.79527756646587	0.000147478367140705	0.704504159831147	NA	NA	NA	NA	NA	NA	NA	NA	1	2	3	4	1.99281786500245
594.0791	406.975066530222	4.30917597776758	1.13554250495772	3.79481697862823	0.000147752407591444	0.705813251064329	NA	NA	NA	NA	NA	NA	NA	NA	1	2	3	4	2.06557561786223
411.26	404.416510983924	4.29996743201226	1.13336670787069	3.79397718509909	0.000148253302229449	0.708206024750076	NA	NA	NA	NA	NA	NA	NA	NA	2	2	4	4	2.05334618196085
307.0928	398.623733046023	4.27921223402669	1.12797744234502	3.79370373323279	0.00014841674728269	0.708986801769411	,Tephrowatsin_E,(R)-5-Hydroxy-2,4-dimethoxydalbergiquinol	1	C17H18O3	[M+(37Cl)]-	270.125595	307.0920466	2.460500063	LMPK12020231,LMPK12020257,LMPK12020259,LMPK12100068,LMPK12120611	2	2	4	4	2.03362163673005
568.9641	1357.91824223647	6.04733261627454	1.59656324109379	3.78771880788861	0.00015203677534037	0.726279675800948	NA	NA	NA	NA	NA	NA	NA	NA	2	2	2	4	2.54981986707568
314.1726	399.127403631214	4.28038769243748	1.13493579759932	3.77148002688046	0.000162282149322512	0.775221827313641	NA	NA	NA	NA	NA	NA	NA	NA	2	2	4	4	2.04141634563205
404.1667	43533.1400773789	-4.29270012571743	1.1423056519905	-3.75792601414277	0.000171327518990994	0.818431558219977	NA	NA	NA	NA	NA	NA	NA	NA	0	2	4	4	-1.72941037633469
257.0891	386.652349987951	4.23414917932247	1.12865613493099	3.75149618052745	0.000175782431572298	0.839712675620866	NA	NA	NA	NA	NA	NA	NA	NA	2	2	4	4	2.01839294492156
371.0463	395.343291504646	4.26588202484714	1.13890738107578	3.74559169229169	0.000179969098117315	0.859712381706412	NA	NA	NA	NA	NA	NA	NA	NA	1	2	2	4	2.02594856181406
228.1437	383.900795431504	4.22284301553429	1.13328282883347	3.72620400494466	0.000194385097624792	0.928577611353634	NA	NA	NA	NA	NA	NA	NA	NA	2	2	4	4	2.01095082562733
494.2232	1554.52985383358	-3.40958090408685	0.917025313147453	-3.71808809986317	0.000200736269312883	0.958917158507641	NA	NA	NA	NA	NA	NA	NA	NA	1	2	4	4	-1.4982632729337
311.1102	359.11441128298	4.12628404625006	1.11150317516596	3.71234571204348	0.000205347239593907	0.980943763540094	NA	NA	NA	NA	NA	NA	NA	NA	1	2	3	4	1.96510069036323
293.0806	369.577333932805	4.16760930072471	1.12282988015867	3.71170145573233	0.000205870720862873	0.983444433561945	NA	NA	NA	NA	NA	NA	NA	NA	2	2	4	4	1.98574457978423
382.1849	43469.4366498868	-4.37478144209785	1.18025689524173	-3.70663493662695	0.000210031353890473	1	NA	NA	NA	NA	NA	NA	NA	NA	2	2	4	4	-1.74713176631484
244.0972	350.813945599277	4.09207530036239	1.10696127976087	3.69667428769177	0.000218442310595735	1	NA	NA	NA	NA	NA	NA	NA	NA	2	2	4	4	1.94202870033206
312.0451	372.597890647808	4.17865216326488	1.13203314060001	3.69128077032275	0.000223127667094413	1	NA	NA	NA	NA	NA	NA	NA	NA	2	2	4	4	1.98926878172831
427.1303	368.721845321588	4.16353500489028	1.12816324909178	3.69054302047341	0.000223775837551235	1	NA	NA	NA	NA	NA	NA	NA	NA	2	2	1	4	1.97531741189202
231.0471	345.674909095601	4.0703341278978	1.10577908429459	3.68096501888024	0.000232352884291343	1	NA	NA	NA	NA	NA	NA	NA	NA	2	2	4	4	1.91994642363005
203.0805	349.277046692585	4.08466565375638	1.11327047120926	3.66906853221349	0.0002434358204051	1	NA	NA	NA	NA	NA	NA	NA	NA	2	2	4	4	1.93881577392456
501.1889	1200.32906962252	-3.90545402606336	1.06519008698909	-3.6664385763321	0.000245951961757151	1	NA	NA	NA	NA	NA	NA	NA	NA	2	2	4	4	-1.66737361720542
359.1194	344.461387978534	4.06439845230823	1.11059586151573	3.65965567957473	0.000252554372598985	1	NA	NA	NA	NA	NA	NA	NA	NA	2	2	4	4	1.91380587433705
513.1168	384.219597725469	4.22214929028804	1.15530591571258	3.65457255335171	0.000257610808605854	1	Matteucinol_7-O-glucoside,Okanin_3,4-dimethyl_ehter_4-glucoside,,Phloretin_2-O-(6-O-acetylglucoside),Phloretin_2-O-(2-O-Acetylglucoside),Eriodictyol_3,4-dimethyl_ether_5-O-glucoside,Eriodictyol_5,4-dimethyl_ether_7-O-glucoside,Persiconin,Persicogenin_3-glucoside	1	C24H28O10	[M+K-2H]-	476.16825	513.1168566	-0.11751709	LMPK12140328,LMPK12120173,LMPK12120180,LMPK12120519,LMPK12120520,LMPK12140386,LMPK12140558,LMPK12140562,LMPK12140586,LMPK12140587	1	2	4	4	2.00727114523588
406.0752	341.952754982872	4.05358907036117	1.10989878830385	3.65221506057852	0.000259988006173533	1	NA	NA	NA	NA	NA	NA	NA	NA	2	2	2	4	1.90773665093668
450.0365	347.473364402197	4.07635640956449	1.11975040265807	3.64041522100641	0.000272198724784973	1	NA	NA	NA	NA	NA	NA	NA	NA	2	2	2	4	1.92304404658436
318.1672	354.174109126089	4.10358249846654	1.1299157502571	3.63175971087473	0.000281495170748909	1	NA	NA	NA	NA	NA	NA	NA	NA	2	2	4	4	1.94851536236001
297.1903	3243.15769974386	-3.70102014209198	1.0210589405286	-3.62468805197078	0.000289310445322755	1	NA	NA	NA	NA	NA	NA	NA	NA	1	2	3	4	-1.6093732647353
319.0961	348.280267993539	4.07901486963812	1.12621972853765	3.62186415872377	0.000292487706641372	1	dihydrophaseic_acid,epi-dihydrophaseic_acid,Artemisin,Aurentiacin,,Ceroptene,Infectocaryone,7,4-Dimethoxy-6-C-methylflavanone,(+)-6,8-Di-C-methylpinocembrin_5-methyl_ether,karalicin	1	C15H22O5	[M+K-2H]-	282.146725	319.0953316	2.260453001	LMPR0103050005,LMPR0103050007,LMPR0103190003,LMPK12120224,LMPK12120225,LMPK12120416,LMPK12120418,LMPK12140047,LMPK12140193,LMPK12140195,LMPK12140197,LMFA05000671	2	2	4	4	1.92929523533796
357.2144	357.106974098931	4.11506354826381	1.13759836512166	3.61732547657426	0.000297662905088642	1	NA	NA	NA	NA	NA	NA	NA	NA	0	2	2	4	1.95840181285273
388.0851	394.131044526276	4.25749350352737	1.17866241070012	3.61213988405588	0.000303680666799224	1	NA	NA	NA	NA	NA	NA	NA	NA	2	2	4	4	2.02215632351431
412.1652	2544.90752995975	-3.23130184570067	0.899566256475897	-3.59206653477586	0.000328066057949001	1	NA	NA	NA	NA	NA	NA	NA	NA	0	2	3	4	-1.44484878072035
599.0177	545.999069164562	4.72920786028553	1.31853552399743	3.58671251112591	0.000334873169682129	1	NA	NA	NA	NA	NA	NA	NA	NA	2	2	4	4	2.24414281680666
316.2042	2982.02064885069	-3.46917990108073	0.971157362532919	-3.57221191427989	0.000353978786360003	1	NA	NA	NA	NA	NA	NA	NA	NA	2	2	3	4	-1.53216553987585
420.1408	4273.33811098882	-3.94663417619419	1.10573991155338	-3.56922467476989	0.000358039275507001	1	NA	NA	NA	NA	NA	NA	NA	NA	2	2	4	4	-1.67131315668217
230.0781	325.662573877592	3.98028722071732	1.11575739787439	3.56734109789468	0.000360621927679323	1	NA	NA	NA	NA	NA	NA	NA	NA	2	2	4	4	1.85059223946644
439.0548	368.285070006533	4.15803392926733	1.16611699318439	3.56570906141479	0.000362873757781411	1	NA	NA	NA	NA	NA	NA	NA	NA	2	2	4	4	1.97188893037722
350.089	345.345604759845	4.0648005111431	1.14175649003196	3.5601291051381	0.000370672510721242	1	NA	NA	NA	NA	NA	NA	NA	NA	2	2	4	4	1.91686711425767
433.2013	2400.85276887018	-3.48711746964006	0.979869456555331	-3.55875718577737	0.000372613810700824	1	NA	NA	NA	NA	NA	NA	NA	NA	2	2	4	4	-1.53533609450419
316.2018	1634.75282652153	-3.29068250616563	0.926164956744537	-3.55301988290764	0.000380835679072251	1	NA	NA	NA	NA	NA	NA	NA	NA	1	2	4	4	-1.46743416631758
291.9853	534.328392278064	4.69718335184444	1.32265911690655	3.55131816792695	0.000383306744711033	1	NA	NA	NA	NA	NA	NA	NA	NA	2	2	4	4	2.23811797766736
500.1854	8735.41400184898	-3.3939380478334	0.959482095141468	-3.53726042937048	0.000404300790039082	1	NA	NA	NA	NA	NA	NA	NA	NA	0	2	4	4	-1.49079392988162
368.0202	339.082464896484	4.03749824463693	1.14297929390038	3.53243340993439	0.000411753911232112	1	NA	NA	NA	NA	NA	NA	NA	NA	2	2	0	4	1.90173689696682
636.1604	1455.09532512153	-4.62910855230598	1.31089516162213	-3.53125763816064	0.000413588688226342	1	NA	NA	NA	NA	NA	NA	NA	NA	2	2	4	4	-1.79646017738287
213.0343	328.821926699298	3.99258552923696	1.13424337529834	3.52004306675962	0.000431476732453824	1	NA	NA	NA	NA	NA	NA	NA	NA	2	2	3	4	1.86710200458851
392.0597	349.012206667542	4.07872810161233	1.16027462913241	3.51531266753818	0.00043923652300854	1	NA	NA	NA	NA	NA	NA	NA	NA	0	2	4	4	1.92616023233771
336.1794	17706.043658912	-3.61137865909345	1.02832219272751	-3.51191356622838	0.000444892664229611	1	NA	NA	NA	NA	NA	NA	NA	NA	2	2	4	4	-1.5865849365722
431.0681	344.097536706944	4.05858643950425	1.15590556823863	3.51117474560549	0.000446131030376807	1	NA	NA	NA	NA	NA	NA	NA	NA	2	2	4	4	1.91076246468609
313.1022	335.458894069527	4.02104432095263	1.14785084681286	3.50310698651966	0.000459864718534491	1	NA	NA	NA	NA	NA	NA	NA	NA	2	2	4	4	1.89286363883973
521.3483	2751.28335117489	-4.51447885611705	1.2888237053894	-3.50279005362729	0.000460412200686369	1	NA	NA	NA	NA	NA	NA	NA	NA	2	2	4	4	-1.77715615772882
458.091	323.466701543267	3.96830240553986	1.13371541192423	3.50026326166331	0.000464798881905326	1	NA	NA	NA	NA	NA	NA	NA	NA	2	2	1	4	1.83720945280486
296.187	26560.772292205	-3.90471975728469	1.11594770312134	-3.49901679654259	0.000466977163114427	1	NA	NA	NA	NA	NA	NA	NA	NA	2	2	4	4	-1.66541351305855
265.1201	321.203617968881	3.95804274712013	1.13124965959582	3.49882337072641	0.000467316040086779	1	NA	NA	NA	NA	NA	NA	NA	NA	2	2	4	4	1.83194726190341
316.1879	329.077589335344	3.99276005719106	1.14447538249009	3.48872515589092	0.000485329889946764	1	NA	NA	NA	NA	NA	NA	NA	NA	2	2	2	4	1.86990367201404
345.0204	323.922628125984	3.96976724477716	1.14004249808808	3.48212215898505	0.000497456700688956	1	NA	NA	NA	NA	NA	NA	NA	NA	2	2	4	4	1.84252301464021
387.2249	326.853185980614	3.9826608373571	1.14441769158738	3.48007625767554	0.000501271081877733	1	NA	NA	NA	NA	NA	NA	NA	NA	2	2	4	4	1.85878379180175
396.0326	323.73980401	3.96871291189213	1.14096897497904	3.47837057704837	0.000504471980866865	1	NA	NA	NA	NA	NA	NA	NA	NA	0	2	4	4	1.83985974042589
432.948	554.368286298202	4.74870283587343	1.36678333930649	3.47436400438049	0.000512065861554647	1	NA	NA	NA	NA	NA	NA	NA	NA	0	2	3	4	2.25025023392146
439.0342	333.851397240171	4.01286516863665	1.15842846067297	3.46405954693607	0.000532088711928168	1	Jaceidin_4-O-sulfate,Veronicafolin_3-O-sulfate,Eupatin_3-O-sulfate,Quercetagetin_6,3,4-trimethyl_ether_3-O-sulfate,Luteolin_3-methyl_ether_7-sulfate,Luteolin_4-methyl_ether_7-sulfate,Luteolin_4-methyl_ether_3-sulfate,Hispidulin_7-sulfate,Hispidulin_4-sulfate,Kaempferide_3-O-sulfate,Rhamnocitrin_3-O-sulfate	1	C18H16O11S	[M-H]-	440.041337	439.0340606	0.419785198	LMPK12113033,LMPK12113034,LMPK12113035,LMPK12113036,LMPK12110800,LMPK12110825,LMPK12110826,LMPK12111171,LMPK12111172,LMPK12112039,LMPK12112590	1	2	4	4	1.88413695909719
507.2798	302.467126948179	3.8700266672686	1.11738235491037	3.46347572991612	0.000533244697499661	1	NA	NA	NA	NA	NA	NA	NA	NA	2	2	4	4	1.79646017738287
600.9763	484.528019365109	4.55301929601306	1.32482854687166	3.43668568039553	0.000588878559170007	1	NA	NA	NA	NA	NA	NA	NA	NA	1	2	3	4	2.1612576156057
497.0967	490.06315278735	4.56938628834226	1.33031476922091	3.43481587520696	0.000592956564767988	1	Oxytetracycline	1	C22H24N2O9	[M+K-2H]-	460.148183	497.0967896	-0.198150546	LMPK07000005	1	2	2	4	2.18192795853492
295.203	2265.41977490987	-3.14018642619375	0.915215505962106	-3.43108962395985	0.000601161949195039	1	NA	NA	NA	NA	NA	NA	NA	NA	2	2	1	4	-1.40438300768427
387.0013	314.133881524234	3.92344734869848	1.14473502144418	3.42738474424302	0.000609424943601128	1	NA	NA	NA	NA	NA	NA	NA	NA	2	2	4	4	1.82414784157228
417.043	646.62632005659	4.96989374485637	1.45085906647707	3.4254834667878	0.000613706284306395	1	NA	NA	NA	NA	NA	NA	NA	NA	1	2	4	4	2.31648912260953
404.1311	311.855030156564	3.9124777347184	1.14615632786096	3.4135637867307	0.000641191469282512	1	NA	NA	NA	NA	NA	NA	NA	NA	2	2	1	4	1.81645783273157
377.0989	335.469784348252	4.01819483775282	1.17745185072394	3.41261923813045	0.000643417721048318	1	NA	NA	NA	NA	NA	NA	NA	NA	1	2	4	4	1.88993873255907
366.0357	298.489787394204	3.8489474399962	1.1279412460405	3.41236518613665	0.000644017734066583	1	NA	NA	NA	NA	NA	NA	NA	NA	2	2	0	4	1.79157133582984
314.1933	4989.05794248036	-3.44712739415078	1.01035731976511	-3.4117903901089	0.000645377192787608	1	NA	NA	NA	NA	NA	NA	NA	NA	2	2	4	4	-1.51963482686889
363.1148	307.430976947937	3.89168842356118	1.14118997821662	3.41020206788256	0.00064914764770781	1	NA	NA	NA	NA	NA	NA	NA	NA	1	2	3	4	1.8038749396262
471.2582	313.466288520381	3.91980569960984	1.1501709162793	3.40802018563471	0.0006543605388143	1	NA	NA	NA	NA	NA	NA	NA	NA	2	2	4	4	1.82157252332936
350.1949	3322.30997536441	-3.12806915186404	0.920077430935478	-3.3997890250211	0.000674378652699153	1	NA	NA	NA	NA	NA	NA	NA	NA	2	2	1	4	-1.39397213934335
313.2137	3029.69472833713	-3.1301737798625	0.923976975066256	-3.38771837862955	0.000704765877052586	1	NA	NA	NA	NA	NA	NA	NA	NA	1	2	3	4	-1.39526524229125
329.2164	4465.39107344568	-3.18207812365732	0.94843299000424	-3.35509008774895	0.000793391425579848	1	NA	NA	NA	NA	NA	NA	NA	NA	2	2	4	4	-1.42702635056502
336.0762	305.79242177724	3.88173672093138	1.15975475580296	3.34703238034479	0.000816816686761111	1	NA	NA	NA	NA	NA	NA	NA	NA	1	2	3	4	1.7989207869415
438.898	327.688994693771	3.98179353639065	1.19435744326761	3.33383741930471	0.000856567089640154	1	NA	NA	NA	NA	NA	NA	NA	NA	2	2	3	4	1.85330895573358
443.2278	292.692561421929	3.81790338812844	1.14535789728833	3.33337151397606	0.000858002903480939	1	NA	NA	NA	NA	NA	NA	NA	NA	2	2	2	4	1.7795331084185
700.9271	374.571514595835	-4.53001762346011	1.36288825585549	-3.3238364216563	0.000887882589251899	1	NA	NA	NA	NA	NA	NA	NA	NA	2	2	4	4	-1.7795331084185
376.2105	3113.05329483002	-2.99472206388864	0.902853255765019	-3.31695327537043	0.000910048345745258	1	NA	NA	NA	NA	NA	NA	NA	NA	0	2	4	4	-1.35132584864784
393.0465	306.879216732512	3.88602319006545	1.17260043048459	3.31402163007862	0.00091964392769116	1	,Hibiscetin,8-Hydroxyquercetagetin	1	C15H10O9	[M+Hac-H]-	334.032485	393.0463386	0.305561936	LMPK12113049,LMPK12113272,LMPK12113327	1	2	3	4	1.8013923367056
403.1722	284.973906803784	3.7779704249821	1.14392283802055	3.30264446115921	0.000957777399170409	1	NA	NA	NA	NA	NA	NA	NA	NA	2	2	1	4	1.76774737832696
223.9978	434.347046461087	4.39132521066615	1.32993033763576	3.30192122579344	0.000960250338818077	1	NA	NA	NA	NA	NA	NA	NA	NA	2	2	3	4	2.09978931392907
365.102	278.470155431032	3.74413526873005	1.13617207791278	3.29539454587571	0.000982835834564044	1	NA	NA	NA	NA	NA	NA	NA	NA	2	2	0	4	1.74938590553336
486.3216	271.181498658723	3.70560590205515	1.12707740173807	3.28780072809615	0.0010097328282265	1	NA	NA	NA	NA	NA	NA	NA	NA	0	2	2	4	1.73378985283773
782.4965	2117.53817526415	-4.87032043408686	1.48178967129133	-3.28678254980852	0.00101339053442107	1	NA	NA	NA	NA	NA	NA	NA	NA	2	2	4	4	-1.81645783273157
431.0891	438.42333597783	4.40444221423514	1.3412260266316	3.28389259288132	0.00102383933770404	1	Barbigerone,Rotenone,Myriconol,(-)-cis-Deguelin,Dehydrodihydrorotenone,Muxiangrin_I,8-C-Methylvellokaempferol_3,5-dimethyl_ether,Purpurin,,Robustic_acid_methyl_ether,Pumilaisoflavone_D,Elongatin,3-O-Demethylamorphigenin,5-Hydroxy-8-(4-hydroxy-3,5-dimethoxyphenyl)-2,2-dimethyl-2H,6H-benzo[1,2-b:5,4-b]dipyran-6-one,Artonin_L,Artoindonesianin_S,8-C-Methylvelloquercetin_3-methyl_ether,Velloquercetin_…	1	C23H22O6	[M+K-2H]-	394.14164	431.0902466	-2.67020655	LMPK12050076,LMPK12060007,LMPK12060017,LMPK12060019,LMPK12060066,LMPK12111044,LMPK12112679,LMPK12140007,LMPK12140577,LMPK12160026,LMPK12050271,LMPK12050312,LMPK12060016,LMPK12110872,LMPK12111520,LMPK12111535,LMPK12112717,LMPK12112738	1	2	2	4	2.11327856267985
430.1826	5317.77899171241	-3.42387958545989	1.04296582418525	-3.28283008518959	0.00102770589841267	1	NA	NA	NA	NA	NA	NA	NA	NA	1	2	4	4	-1.50278530710379
458.0773	286.537689232746	3.78520859539734	1.15338413810845	3.28182820478622	0.00103136420611734	1	NA	NA	NA	NA	NA	NA	NA	NA	0	2	2	4	1.77478920557701
432.1976	15637.7751012101	-3.50463959769373	1.07087989264517	-3.27267289428411	0.0010653569285479	1	NA	NA	NA	NA	NA	NA	NA	NA	1	2	4	4	-1.54333074065046
417.0519	522.556461600641	4.65820709505256	1.42366853989973	3.27197445507973	0.00106799225184077	1	NA	NA	NA	NA	NA	NA	NA	NA	2	2	4	4	2.21479763592753
400.1975	272.339287893547	3.71049326087006	1.13897316721067	3.25775300743653	0.00112298102030663	1	NA	NA	NA	NA	NA	NA	NA	NA	2	2	3	4	1.73599211942337
983.5915	160.744273517162	-4.16032472420672	1.2776492465432	-3.25623384936269	0.00112900722878469	1	NA	NA	NA	NA	NA	NA	NA	NA	1	2	3	4	-1.71221603117983
306.0008	426.897172466477	4.36482958444871	1.34514194252166	3.24488401295866	0.00117498471832094	1	NA	NA	NA	NA	NA	NA	NA	NA	2	2	4	4	2.09100432615888
322.1147	273.918873794924	3.71839741031726	1.14612856381117	3.24431091565559	0.00117735156354832	1	NA	NA	NA	NA	NA	NA	NA	NA	0	2	2	4	1.74042208417625
349.1401	276.939886216933	3.73437047522668	1.15156245866159	3.24287271362335	0.0011833106343408	1	NA	NA	NA	NA	NA	NA	NA	NA	2	2	4	4	1.7448864697216
288.9533	487.905162775013	4.558089147259	1.4056467602687	3.24269886012307	0.00118403286683468	1	NA	NA	NA	NA	NA	NA	NA	NA	0	2	2	4	2.17147681972523
411.2192	3514.59118547917	-3.34959186198131	1.03318394692816	-3.24200920072387	0.00118690190505272	1	NA	NA	NA	NA	NA	NA	NA	NA	0	2	4	4	-1.4775549327746
420.1988	268.446076880689	3.68883933873826	1.13974019078885	3.23656160285539	0.0012097911113975	1	NA	NA	NA	NA	NA	NA	NA	NA	2	2	4	4	1.72723301948114
486.17	3829.46260428159	-2.90673712027994	0.903789779447906	-3.21616507110266	0.00129916081192817	1	NA	NA	NA	NA	NA	NA	NA	NA	2	2	4	4	-1.31100482747613
515.151	279.640976229445	3.74754045069416	1.16613967670789	3.21362914370067	0.00131068841159941	1	Dichotosinin,Bidenoside_B	1	C24H30O10	[M+(37Cl)]-	478.1839	515.1503516	1.196737997	LMPK12020273,LMPK12120548	2	2	4	4	1.75164896884681
328.1879	280.027878929396	3.74935575169391	1.16819583117624	3.20952673484439	0.00132953681773037	1	NA	NA	NA	NA	NA	NA	NA	NA	2	2	4	4	1.7539210388795
717.5282	3931.7347034255	-4.56015613870141	1.42262965532674	-3.20544150167744	0.0013485545535135	1	NA	NA	NA	NA	NA	NA	NA	NA	1	2	3	4	-1.78672494293934
455.203	262.449185724384	3.65436524297937	1.14499140029279	3.19160933614427	0.00141482551395772	1	NA	NA	NA	NA	NA	NA	NA	NA	1	2	3	4	1.69964480803142
315.2007	59404.9249068015	-3.42768066250262	1.07460475310256	-3.18971291780195	0.00142414188437461	1	NA	NA	NA	NA	NA	NA	NA	NA	2	2	4	4	-1.50429950203051
372.1302	261.316003860405	3.64743087639292	1.14930121338264	3.17360743547617	0.00150557170179382	1	NA	NA	NA	NA	NA	NA	NA	NA	2	2	4	4	1.69551348600914
392.1828	264.609176273716	3.66454575587012	1.16640035241381	3.14175638603549	0.00167937703343462	1	NA	NA	NA	NA	NA	NA	NA	NA	2	2	4	4	1.70589672085609
330.1195	253.18815747155	3.60013800494996	1.14705810322253	3.13858382137382	0.00169766372950122	1	NA	NA	NA	NA	NA	NA	NA	NA	2	2	4	4	1.67131315668217
293.1164	422.040615053731	4.3451467913578	1.38468184332284	3.13801095342646	0.00170098520381332	1	NA	NA	NA	NA	NA	NA	NA	NA	0	2	2	4	2.08237781010011
441.1875	256.114113544483	3.61665037836761	1.15535326507892	3.13034159134051	0.00174603139969803	1	NA	NA	NA	NA	NA	NA	NA	NA	2	2	4	4	1.67927097981474
408.2002	7004.48940163952	-3.45718046967825	1.10573442336322	-3.12659206101482	0.00176845126295024	1	NA	NA	NA	NA	NA	NA	NA	NA	0	2	4	4	-1.52430582163673
470.0631	249.891607065858	3.58053944051803	1.14692911468167	3.12184893964593	0.00179719128669315	1	NA	NA	NA	NA	NA	NA	NA	NA	0	2	4	4	1.6615123891615
633.0711	360.222986266297	4.11437039197872	1.32731255616955	3.09977508526873	0.0019366764503016	1	NA	NA	NA	NA	NA	NA	NA	NA	2	2	4	4	1.95508506321042
294.0459	415.870656836889	4.32286520617648	1.39580080548968	3.09705023035857	0.00195456751251786	1	NA	NA	NA	NA	NA	NA	NA	NA	2	2	4	4	2.07390352997955
295.1321	400.613450100861	4.26827285776683	1.38115221061338	3.09037108652293	0.00199906562846303	1	,Tetradecanedioic_acid,DIBUTYL_ADIPATE,Diisobutyl_adipate,podocarpic_acid	1	C14H26O4	[M+K-2H]-	258.18311	295.1317166	1.305857616	LMFA01170015,LMFA01170016,LMFA01170017,LMFA01170018,LMFA07010827,LMFA07010834,LMPR0104120002	1	2	4	4	2.0297701612546
643.0438	354.863706674333	4.09211370242273	1.32696935268488	3.08380422964788	0.00204372032383731	1	NA	NA	NA	NA	NA	NA	NA	NA	1	2	3	4	1.94526180009187
417.0907	372.883214925356	4.16410449175447	1.35219146338921	3.07952283718559	0.00207332474303766	1	NA	NA	NA	NA	NA	NA	NA	NA	2	2	4	4	1.98224486956419
652.991	352.452466006461	4.0818693141712	1.3287500089704	3.07196183376443	0.00212656913749154	1	NA	NA	NA	NA	NA	NA	NA	NA	1	2	3	4	1.93562273792302
661.1042	359.097137473898	4.10887645323172	1.33987358856081	3.06661500630456	0.00216497505851153	1	NA	NA	NA	NA	NA	NA	NA	NA	2	2	0	4	1.95178968268714
372.189	246.486983038575	3.55807797523865	1.16416859150959	3.05632534771003	0.00224067977098934	1	NA	NA	NA	NA	NA	NA	NA	NA	0	2	3	4	1.64237617056422
426.1813	2555.00770190687	-4.01074237749494	1.31308259120683	-3.05444791085741	0.00225475165681259	1	NA	NA	NA	NA	NA	NA	NA	NA	1	2	2	4	-1.68937024028192
226.2178	1723.32290421215	-2.89412468006508	0.949791163966744	-3.04711687143724	0.00231047857156167	1	NA	NA	NA	NA	NA	NA	NA	NA	2	2	4	4	-1.30410722709637
410.216	21673.9996375526	-3.46485357717715	1.13855514701623	-3.04320224299838	0.0023407496049709	1	NA	NA	NA	NA	NA	NA	NA	NA	1	2	4	4	-1.52587023475153
667.0071	341.384571607688	4.03455560786364	1.326408132976	3.04171507061819	0.00235234448859093	1	NA	NA	NA	NA	NA	NA	NA	NA	1	2	3	4	1.8987625109354
502.1258	248.045325881371	3.56651852631523	1.17534870461301	3.03443438727363	0.00240987168390222	1	NA	NA	NA	NA	NA	NA	NA	NA	0	2	4	4	1.65570769111032
444.198	2843.69763550141	-2.69565593089103	0.888534838742552	-3.03382131274211	0.00241477410597796	1	NA	NA	NA	NA	NA	NA	NA	NA	2	2	4	4	-1.22887870036755
258.0754	336.11412554833	4.01130579581952	1.32891191958737	3.01848883789457	0.00254038759910722	1	NA	NA	NA	NA	NA	NA	NA	NA	2	2	4	4	1.87839792211596
462.8801	12193.9560191794	-4.39764295869929	1.45740203095652	-3.01745356826012	0.00254908088600001	1	NA	NA	NA	NA	NA	NA	NA	NA	2	2	3	4	-1.7539210388795
355.2319	2675.25413924836	-2.71295731268104	0.899236164508187	-3.01695752435048	0.00255325586165197	1	NA	NA	NA	NA	NA	NA	NA	NA	2	2	4	4	-1.23724511129945
516.1594	1473.07856703528	-2.83021424407296	0.938207300673205	-3.01661929303061	0.00255610618537341	1	NA	NA	NA	NA	NA	NA	NA	NA	0	2	2	4	-1.27822402812761
422.2161	3695.33562796837	-2.68913620886871	0.891850889401442	-3.01523073063649	0.00256783832088136	1	NA	NA	NA	NA	NA	NA	NA	NA	0	2	3	4	-1.22369307718495
272.9651	385.93166790707	4.21149842769476	1.40475013062102	2.99804095823996	0.00271721153067679	1	NA	NA	NA	NA	NA	NA	NA	NA	2	2	4	4	2.00361844433044
870.5488	2281.17598438365	-3.5306692503942	1.17901465476838	-2.99459318517785	0.00274811098159313	1	NA	NA	NA	NA	NA	NA	NA	NA	1	2	4	4	-1.55797485068773
681.0335	220.623226874631	3.39387325091998	1.13373765319554	2.99352609605409	0.00275773923880621	1	NA	NA	NA	NA	NA	NA	NA	NA	2	2	4	4	1.56960012794275
397.2036	1904.37403623922	-2.68330706638298	0.896995999955466	-2.99143704823233	0.00277667781229495	1	NA	NA	NA	NA	NA	NA	NA	NA	2	2	2	4	-1.21854015278455
422	327.75444969353	3.97364773503906	1.33073770528763	2.98604880529794	0.00282607535730977	1	NA	NA	NA	NA	NA	NA	NA	NA	2	2	4	4	1.84519942242291
448.0573	337.530502679025	4.01644107428295	1.34632152649437	2.98327033716916	0.0028518597618774	1	NA	NA	NA	NA	NA	NA	NA	NA	1	2	2	4	1.88702990603705
450.9857	336.613558649262	4.01234024956292	1.34738689169652	2.97786795633057	0.0029026100373897	1	NA	NA	NA	NA	NA	NA	NA	NA	2	2	4	4	1.88125969535381
309.1475	368.20055444746	4.14248868564081	1.3918457346725	2.97625561687376	0.00291791538892015	1	,Pentadecanedioic_acid,2-hydroxyestradiol,4-hydroxyestradiol,6beta-Hydroxyestradiol-17beta,16,17-Epiestriol,17-Epiestriol,3-hydroxy-tetradecanedioic_acid	1	C15H28O4	[M+K-2H]-	272.19876	309.1473666	0.466767683	LMFA01170019,LMFA01170020,LMFA01170021,LMFA02000186,LMST02010003,LMST02010006,LMST02010027,LMST02010028,LMST02010031,LMST02010045,LMST02010049,LMFA01170094	2	2	4	4	1.96848347190731
328.213	30539.1209642214	-3.10363156271487	1.04614516081675	-2.96673127110944	0.00300983901757435	1	NA	NA	NA	NA	NA	NA	NA	NA	2	2	4	4	-1.38882288980001
777.5494	1803.88486739721	-3.52334431996832	1.18939187837946	-2.96230736396894	0.00305342807574326	1	NA	NA	NA	NA	NA	NA	NA	NA	2	2	3	4	-1.55142526301384
436.2315	1282.32217006093	-2.49693251174683	0.843035349199942	-2.96183607735604	0.00305810546783395	1	NA	NA	NA	NA	NA	NA	NA	NA	2	2	4	4	-1.13826229583635
499.046	224.464323286016	3.41787080392728	1.1539872681213	2.9617924723655	0.00305853856566201	1	farnesyl_triphosphate,Demethylwedelolactone_3-O-glucoside,Luteolin_5-glucuronide,Luteolin_7-glucuronide,Luteolin_7-galacturonide,Luteolin_3-glucuronide,Luteolin_3-galacturonide,,Scutellarein_5-glucuronide,Scutellarein_7-glucuronide,Isoscutellarein_8-glucuronide,Kaempferol_3-glucuronide,Kaempferol_7-glucuronide,Kaempferol_5-glucuronide,Aureusidin_6-glucuronide	1	C15H29O10P3	[M+K-2H]-	462.097364	499.0459706	0.102796141	LMPR0103010023,LMPK12090040,LMPK12110639,LMPK12110644,LMPK12110645,LMPK12110650,LMPK12110651,LMPK12111077,LMPK12111105,LMPK12111110,LMPK12111295,LMPK12111341,LMPK12111843,LMPK12111852,LMPK12111905,LMPK12130035	0	2	3	4	1.57464797526001
295.0971	328.588419877583	3.97663582313304	1.34354139264356	2.9598163814727	0.00307822449944185	1	,Desmosflavone,Dasytrichone	1	C18H16O4	[M-H]-	296.10486	295.0975836	-1.664873002	LMPK12110173,LMPK12110174,LMPK12111508	0	2	2	4	1.84788911331149
490.9646	212.149261044536	3.33521917339901	1.13066855650067	2.94977617819429	0.00318004212523176	1	NA	NA	NA	NA	NA	NA	NA	NA	0	2	2	4	1.53533609450419
282.9836	5877.72509477174	-3.81056476057033	1.29486486141999	-2.94282814686279	0.00325228903227831	1	NA	NA	NA	NA	NA	NA	NA	NA	1	2	3	4	-1.63862027209612
350.9702	6028.78113118845	-3.87082778237528	1.31788285689013	-2.93715618360001	0.00331237236748477	1	NA	NA	NA	NA	NA	NA	NA	NA	2	2	3	4	-1.65763638877315
418.9322	329.992924590691	3.98214657797319	1.35732802192492	2.93381298672802	0.00334825882855153	1	NA	NA	NA	NA	NA	NA	NA	NA	2	2	3	4	1.85603941970831
399.0373	317.973599277602	3.92797196842086	1.33940295814913	2.93262900796394	0.00336105252086411	1	NA	NA	NA	NA	NA	NA	NA	NA	0	2	3	4	1.82673531519113
391.0169	374.078342475074	4.16400745090268	1.42759834369331	2.91679201597422	0.00353651505601099	1	NA	NA	NA	NA	NA	NA	NA	NA	0	2	2	4	1.97876927072495
299.0888	381.86897311645	4.193914505791	1.44217273363055	2.90805283444319	0.00363686887022918	1	NA	NA	NA	NA	NA	NA	NA	NA	0	2	2	4	1.99639222878179
415.2196	345.753196035967	4.04887470055061	1.39404615164013	2.90440506276424	0.00367951775759653	1	NA	NA	NA	NA	NA	NA	NA	NA	2	2	4	4	1.9047282034051
415.062	301.566679627298	3.8494326630925	1.33083781281006	2.89248819505995	0.00382203544850682	1	NA	NA	NA	NA	NA	NA	NA	NA	1	2	3	4	1.79401039683641
293.0412	353.187078595761	4.07951377744149	1.41133450850745	2.89053640568581	0.00384584983762258	1	NA	NA	NA	NA	NA	NA	NA	NA	1	2	2	4	1.93244931541258
663.0472	1378.3222256516	-3.15661766065789	1.09344247596834	-2.88686211669474	0.00389104707608972	1	NA	NA	NA	NA	NA	NA	NA	NA	2	2	4	4	-1.41628017677118
696.7354	1282.20287551808	-3.72642087338128	1.29474355275414	-2.87811502552344	0.00400059238596927	1	NA	NA	NA	NA	NA	NA	NA	NA	0	2	2	4	-1.61836479692867
647.0155	207.739063786508	3.30101919217367	1.14839519134062	2.87446274336984	0.00404715515691307	1	NA	NA	NA	NA	NA	NA	NA	NA	0	2	2	4	1.52118813905048
776.5459	4273.98390222344	-3.5407559901935	1.23197481359203	-2.87404900743858	0.00405246075870156	1	NA	NA	NA	NA	NA	NA	NA	NA	0	2	2	4	-1.56625698749871
688.4931	5950.89892124305	-4.22752425527206	1.47290008580549	-2.87020436485353	0.00410206583549436	1	NA	NA	NA	NA	NA	NA	NA	NA	2	2	4	4	-1.72290270858457
314.1921	1593.57603711132	-3.60993996626951	1.26057900645042	-2.86371575902608	0.00418703549805254	1	NA	NA	NA	NA	NA	NA	NA	NA	2	2	4	4	-1.58486579270547
459.0836	6292.4030134559	-3.83354470673885	1.33903836124886	-2.86290879909033	0.00419771369783994	1	NA	NA	NA	NA	NA	NA	NA	NA	0	2	4	4	-1.64426284058619
396.2759	1177.61403900634	-2.58855378233081	0.905309566464923	-2.85930236265885	0.00424573887487084	1	NA	NA	NA	NA	NA	NA	NA	NA	0	2	2	4	-1.18432652397831
434.1561	1087.09846772954	-3.19104090912423	1.11659334002412	-2.85783623700936	0.00426540462708396	1	NA	NA	NA	NA	NA	NA	NA	NA	1	2	2	4	-1.43109896738237
362.1947	2029.35433064374	-2.6218280341611	0.919431205423913	-2.85157608170617	0.00435030741801384	1	NA	NA	NA	NA	NA	NA	NA	NA	2	2	4	4	-1.19324740370092
775.5337	3905.49317162052	-3.43250917455759	1.20397242619737	-2.8509865341342	0.00435838151970887	1	NA	NA	NA	NA	NA	NA	NA	NA	2	2	3	4	-1.50886290579361
502.1435	679.315298766096	-3.10020560238333	1.08748437190196	-2.85080474026602	0.00436087400206211	1	NA	NA	NA	NA	NA	NA	NA	NA	2	2	4	4	-1.38754131600831
500.9356	299.698116262139	3.83911600877434	1.34705666648745	2.85000334750959	0.00437187689674117	1	NA	NA	NA	NA	NA	NA	NA	NA	1	2	4	4	1.78672494293934
759.1777	2074.66384489142	-3.39636428504628	1.19220235796003	-2.84881527231482	0.00438823514337616	1	NA	NA	NA	NA	NA	NA	NA	NA	1	2	2	4	-1.49377167052813
578.9304	1638.81142595455	6.30750034281416	2.21519126978772	2.84738407416105	0.00440801453605992	1	NA	NA	NA	NA	NA	NA	NA	NA	2	2	4	4	2.60388885965114
267.101	333.853526400148	3.99600806719773	1.40655995006563	2.8409795593933	0.0044975195023693	1	NA	NA	NA	NA	NA	NA	NA	NA	0	2	3	4	1.87272009431151
479.2976	1096.07157445613	-2.96115089086336	1.04355988071481	-2.83754765355203	0.00454615599974727	1	NA	NA	NA	NA	NA	NA	NA	NA	2	2	2	4	-1.3380421055321
272.1621	323.255471512238	3.94868941585738	1.3942782874139	2.8320669205725	0.00462481683635983	1	NA	NA	NA	NA	NA	NA	NA	NA	1	2	2	4	1.82933507696415
364.2104	6516.87591456429	-2.68891768834239	0.951111099399685	-2.82713311834922	0.00469667992992827	1	NA	NA	NA	NA	NA	NA	NA	NA	2	2	4	4	-1.22162801439394
229.0546	341.088750381923	4.02700279884927	1.42599642346111	2.82399221526455	0.00474295368568953	1	NA	NA	NA	NA	NA	NA	NA	NA	1	2	4	4	1.89580482894551
711.0322	282.470441143488	3.7516748044367	1.33085669692064	2.81899231759316	0.00481746711129489	1	NA	NA	NA	NA	NA	NA	NA	NA	0	2	4	4	1.75620219943255
354.2286	17645.7288608943	-2.84226612455501	1.0107526462801	-2.8120293674377	0.00492300083154444	1	NA	NA	NA	NA	NA	NA	NA	NA	2	2	4	4	-1.2815515655446
312.2184	1738.79764407462	-2.53188459196036	0.901507383017711	-2.80850122767172	0.00497726926576833	1	NA	NA	NA	NA	NA	NA	NA	NA	2	2	4	4	-1.15811318680839
638.9748	279.93937726706	3.7382079568044	1.33110302250322	2.80835359367938	0.00497955185991359	1	NA	NA	NA	NA	NA	NA	NA	NA	2	2	4	4	1.74713176631484
263.0737	286.760290103477	3.77335558224775	1.34384318233481	2.80788386014794	0.00498682078844133	1	NA	NA	NA	NA	NA	NA	NA	NA	2	2	4	4	1.76541946534624
326.1971	2406.77249914426	-2.57368041603352	0.917961798478177	-2.80369011030769	0.00505214377199101	1	NA	NA	NA	NA	NA	NA	NA	NA	2	2	0	4	-1.17160478297852
491.1271	208.381119694659	3.30290177364336	1.17852183076724	2.80258005190546	0.00506956333290969	1	NA	NA	NA	NA	NA	NA	NA	NA	2	2	4	4	1.52274513021941
514.1574	198.928606806403	3.23437523866748	1.15536542951836	2.79943916966236	0.00511914608583434	1	NA	NA	NA	NA	NA	NA	NA	NA	0	2	2	4	1.47901316645611
525.1666	2421.31925763926	-3.52644418844091	1.2606489720008	-2.79732444698226	0.00515277608530422	1	NA	NA	NA	NA	NA	NA	NA	NA	2	2	4	4	-1.55469172039393
284.0323	277.360711983457	3.72409591503126	1.33336654852439	2.79300235869321	0.00522213111640242	1	NA	NA	NA	NA	NA	NA	NA	NA	2	2	4	4	1.74264993541699
260.1046	313.589493173312	3.90307463845548	1.40037675504587	2.78716040122191	0.00531721528121686	1	NA	NA	NA	NA	NA	NA	NA	NA	1	2	3	4	1.81139022400041
396.2006	12512.4686496371	-2.75544726490435	0.988871604863819	-2.78645604884551	0.00532878437844562	1	NA	NA	NA	NA	NA	NA	NA	NA	2	2	4	4	-1.25209838507156
302.1247	332.719456219656	3.98959134838521	1.43398987413084	2.78216145061927	0.00539981702024307	1	NA	NA	NA	NA	NA	NA	NA	NA	2	2	2	4	1.86431491647924
236.004	270.682071257213	3.68806084991383	1.32617007830927	2.78098632312359	0.00541940202712676	1	NA	NA	NA	NA	NA	NA	NA	NA	2	2	4	4	1.7250638205758
671.075	271.42224288986	3.69197310879994	1.32794347190625	2.78021857624718	0.00543223212634506	1	NA	NA	NA	NA	NA	NA	NA	NA	1	2	4	4	1.72941037633469
429.0873	272.759783783984	3.69919265990983	1.33109126432003	2.77906764101522	0.00545151719687629	1	NA	NA	NA	NA	NA	NA	NA	NA	0	2	3	4	1.73159596313002
364.0601	283.956236455582	3.75805902337766	1.35342639512397	2.77669996456175	0.00549138445382583	1	NA	NA	NA	NA	NA	NA	NA	NA	2	2	4	4	1.75849253550661
426.9774	269.352344510946	3.68064960924163	1.32568531364341	2.77641275147418	0.00549623844103139	1	NA	NA	NA	NA	NA	NA	NA	NA	2	2	4	4	1.716467197789
667.2536	1105.12711547011	-3.19616158490073	1.15135442073978	-2.77600148774962	0.00550319566391301	1	NA	NA	NA	NA	NA	NA	NA	NA	2	2	4	4	-1.43656632378426
673.0331	270.480179141863	3.68679418961303	1.3284692096257	2.77521990189882	0.00551643942329016	1	NA	NA	NA	NA	NA	NA	NA	NA	2	2	4	4	1.72290270858457
690.0983	269.122173387157	3.67935715082762	1.32611588358214	2.77453667238255	0.00552804011664121	1	NA	NA	NA	NA	NA	NA	NA	NA	1	2	4	4	1.71221603117983
341.2163	7757.44995754538	-2.8448152258246	1.02542224786494	-2.77428662363029	0.00553229124556322	1	NA	NA	NA	NA	NA	NA	NA	NA	0	2	2	4	-1.28377783110912
439.2159	296.98890067208	3.82318697232757	1.38060812284705	2.76920504019889	0.00561932591600517	1	NA	NA	NA	NA	NA	NA	NA	NA	2	2	0	4	1.78192015602063
342.2239	1899.83400528572	-2.67496319851106	0.9668670875958	-2.76662969794803	0.00566390500642516	1	NA	NA	NA	NA	NA	NA	NA	NA	2	2	0	4	-1.21444098974723
363.084	269.365138373878	3.6802376772792	1.33417353424637	2.75844002508867	0.00580779613780658	1	NA	NA	NA	NA	NA	NA	NA	NA	2	2	0	4	1.71433774171018
312.1819	3161.78783673709	-2.69167793843462	0.976408879910624	-2.75671185895094	0.00583857761195855	1	NA	NA	NA	NA	NA	NA	NA	NA	2	2	3	4	-1.22680049179057
861.5583	1237.62220850824	-3.13655455805212	1.13783657413116	-2.75659495340722	0.00584066519287707	1	NA	NA	NA	NA	NA	NA	NA	NA	1	2	3	4	-1.4017660300103
729.0919	265.922676674344	3.66108138224418	1.33071580778586	2.75121206257836	0.00593751923919672	1	NA	NA	NA	NA	NA	NA	NA	NA	0	2	3	4	1.7017213942425
262.0632	267.710500770241	3.6708282025325	1.33585302747567	2.7479281979614	0.00599731411025481	1	NA	NA	NA	NA	NA	NA	NA	NA	1	2	4	4	1.71010200057352
871.5522	1022.36018396352	-3.68975163844233	1.3428793645636	-2.74764192213305	0.00600255244202136	1	NA	NA	NA	NA	NA	NA	NA	NA	1	2	4	4	-1.604040190751
275.0344	259.260503610276	3.62340378974302	1.32453888050321	2.73559639741677	0.00622673455172074	1	NA	NA	NA	NA	NA	NA	NA	NA	1	2	3	4	1.68530989384949
500.2722	198.671232626909	3.22992681199436	1.18192466241974	2.73276877511108	0.00628044056959966	1	NA	NA	NA	NA	NA	NA	NA	NA	1	2	3	4	1.47464785445471
210.9629	299.017560888177	3.83173208101825	1.40347599529369	2.73017286641688	0.00633011229891451	1	NA	NA	NA	NA	NA	NA	NA	NA	2	2	4	4	1.78431740039944
349.0689	259.306412330055	3.62353736064881	1.32802966919318	2.72850633137603	0.00636218688464512	1	NA	NA	NA	NA	NA	NA	NA	NA	2	2	4	4	1.6873365898029
395.0289	262.707021756715	3.64259003032186	1.33510853405661	2.72831004926181	0.00636597419468029	1	NA	NA	NA	NA	NA	NA	NA	NA	2	2	3	4	1.69345863096473
805.4885	1076.80947957513	-2.84292030082	1.04210621288408	-2.7280523479004	0.00637094968409	1	NA	NA	NA	NA	NA	NA	NA	NA	0	2	4	4	-1.28266390367517
657.4986	315.65466405199	3.91113578425532	1.43450365404046	2.72647321130143	0.00640151487171733	1	PE-Cer(d14:1(4E)/20:1(11Z)),PE-Cer(d14:2(4E,6E)/20:0),PE-Cer(d16:2(4E,6E)/18:0)	1	C36H71N2O6P	[M-H]-	658.504976	657.4976996	1.30996656	LMSP03020006,LMSP03020032,LMSP03020048	2	2	4	4	1.81391820555045
400.9424	256.485462172129	3.6072549571519	1.3240922431756	2.72432300373617	0.00644334563873459	1	NA	NA	NA	NA	NA	NA	NA	NA	2	2	4	4	1.67527880700723
623.0652	260.964302515596	3.63266094486583	1.33427597544158	2.72257090116877	0.00647761321571547	1	NA	NA	NA	NA	NA	NA	NA	NA	2	2	4	4	1.68937024028192
744.5557	1603.96288448907	-3.67833215771496	1.35122367098874	-2.72222300177985	0.00648443689918807	1	NA	NA	NA	NA	NA	NA	NA	NA	2	2	3	4	-1.60227259702873
774.5303	9662.09268369528	-3.43186359204795	1.26305140786858	-2.71712106939439	0.00658525140381597	1	NA	NA	NA	NA	NA	NA	NA	NA	2	2	0	4	-1.50581715387214
882.3845	159.207963646184	-3.56314636437814	1.31271216931677	-2.71433940178422	0.00664080905452303	1	NA	NA	NA	NA	NA	NA	NA	NA	1	2	3	4	-1.57296090379092
332.0306	254.798495285405	3.59720773220877	1.32614332928138	2.71253314237011	0.00667711039523508	1	NA	NA	NA	NA	NA	NA	NA	NA	1	2	4	4	1.66541351305855
271.0044	255.078457650882	3.59884236682196	1.32676654202104	2.71249104709853	0.00667795852904247	1	NA	NA	NA	NA	NA	NA	NA	NA	2	2	4	4	1.66934014843259
517.1136	189.003972880994	3.15553871773897	1.16368618867131	2.71167497600186	0.00669441984551886	1	NA	NA	NA	NA	NA	NA	NA	NA	2	2	4	4	1.43382728809387
674.4971	312.353319896696	3.89513772366684	1.43921155931187	2.70643860415436	0.00680091566019571	1	NA	NA	NA	NA	NA	NA	NA	NA	2	2	4	4	1.80636871044965
333.0876	313.473624385254	3.90033778987405	1.44119470142856	2.7063225988882	0.00680329208282226	1	NA	NA	NA	NA	NA	NA	NA	NA	0	2	3	4	1.80887376575636
354.0822	289.608984907749	3.78409599214107	1.40048068416238	2.70199798892929	0.00689241792706209	1	NA	NA	NA	NA	NA	NA	NA	NA	2	2	0	4	1.77243215504832
325.0699	300.797709604941	3.83955810172071	1.42279772998011	2.69859729237436	0.00696323807699026	1	Symplocosidin,Catechin_4-methyl_ether,Catechin-7-methyl_ether,Catechin-3-methyl_ether,Ortin-4alpha-ol_8-methyl_ether,Epioritin-4alpha-ol_8-methyl_ether,(3R)-3,8-Dihydroxyvestitol,,4,2,4,beta-Tetrahydroxy-6-methoxydihydrochalcone	1	C16H16O6	[M+Na-2H]-	304.09469	325.0693586	1.677488159	LMPK12020111,LMPK12020113,LMPK12020141,LMPK12020142,LMPK12020189,LMPK12020190,LMPK12080042,LMPK12120578,LMPK12120590	2	2	3	4	1.78914288657627
693.0454	249.272864159269	3.56424204548796	1.32552309402627	2.68893243848478	0.00716809252068854	1	NA	NA	NA	NA	NA	NA	NA	NA	0	2	3	4	1.65186866805309
416.0966	259.113318664042	3.6211554693741	1.34675334176451	2.68880377503255	0.00717085575791819	1	NA	NA	NA	NA	NA	NA	NA	NA	1	2	2	4	1.68127714351369
344.2354	1507.50363937667	-2.53790206474493	0.944559453722613	-2.68686322998809	0.00721264794118015	1	NA	NA	NA	NA	NA	NA	NA	NA	2	2	4	4	-1.15906988366227
402.2941	2754.15793375257	-2.52054392383272	0.938323569049122	-2.68622041156548	0.00722654000279862	1	NA	NA	NA	NA	NA	NA	NA	NA	1	2	3	4	-1.14860392771797
595.0587	2034.9636689723	-3.83287828085077	1.4289744691597	-2.68225805539037	0.00731270264480802	1	NA	NA	NA	NA	NA	NA	NA	NA	0	2	2	4	-1.64237617056422
372.0403	248.490614346206	3.55942888245111	1.32749597058909	2.68131049834492	0.00733344364789731	1	NA	NA	NA	NA	NA	NA	NA	NA	1	2	3	4	1.64426284058619
339.2289	2562.638867416	-2.54818029380531	0.953625182246087	-2.67209836867306	0.00753785481094997	1	NA	NA	NA	NA	NA	NA	NA	NA	2	2	4	4	-1.16386936355432
454.0432	246.827733407631	3.54925960567268	1.32841318971476	2.67180394861541	0.00754447123260009	1	NA	NA	NA	NA	NA	NA	NA	NA	2	2	4	4	1.64049532857023
556.94	1665.52540836382	6.3291098285407	2.36913225535747	2.67148860694808	0.00755156359484724	1	NA	NA	NA	NA	NA	NA	NA	NA	0	2	2	4	2.65009903868241
472.975	285.886317126863	3.76409590933894	1.41152409174583	2.66668909964077	0.00766024985875362	1	NA	NA	NA	NA	NA	NA	NA	NA	2	2	4	4	1.76079213332507
803.2283	603.404694296891	-2.81138524697353	1.05468448053518	-2.66561734704481	0.00768471068629622	1	NA	NA	NA	NA	NA	NA	NA	NA	1	2	3	4	-1.27051431382821
799.1336	1314.51705057446	-4.0823339472235	1.53223581127732	-2.66429874382085	0.0077149014695983	1	NA	NA	NA	NA	NA	NA	NA	NA	2	2	3	4	-1.70380534467322
686.4774	3620.35455639765	-3.77758556702798	1.41814688327371	-2.66374774826402	0.00772754853927271	1	NA	NA	NA	NA	NA	NA	NA	NA	0	2	3	4	-1.63117706761992
270.017	243.337677014788	3.52802220915983	1.32464893041968	2.66336395111275	0.00773636885762462	1	NA	NA	NA	NA	NA	NA	NA	NA	1	2	2	4	1.63117706761992
587.0069	242.616118665831	3.52364298867346	1.32407498579557	2.66121105411283	0.00778601358086625	1	NA	NA	NA	NA	NA	NA	NA	NA	2	2	1	4	1.62933031741038
659.0183	241.398417851256	3.51621079048689	1.3221680852274	2.6594279727166	0.00782734643832658	1	NA	NA	NA	NA	NA	NA	NA	NA	2	2	4	4	1.62565339808848
827.1655	1128.03710534894	-3.52271578579582	1.32487220692505	-2.65890986872752	0.00783939318953135	1	NA	NA	NA	NA	NA	NA	NA	NA	2	2	4	4	-1.54979822308486
552.0356	1199.40243299241	5.8539217287488	2.20329594077335	2.65689307569554	0.00788644519446834	1	NA	NA	NA	NA	NA	NA	NA	NA	2	2	4	4	2.49127368931165
336.9779	240.238287263994	3.50898801783369	1.32138067004295	2.65554665463635	0.00791799799666151	1	NA	NA	NA	NA	NA	NA	NA	NA	2	2	4	4	1.62199832671508
663.1595	4225.52194775551	-3.50944036774133	1.32339096732357	-2.65185455726574	0.00800510162976379	1	NA	NA	NA	NA	NA	NA	NA	NA	2	2	3	4	-1.54817527555859
450.2621	1791.1790910148	-3.86254892717014	1.45797788362024	-2.64925069890582	0.00806704653352854	1	NA	NA	NA	NA	NA	NA	NA	NA	2	2	4	4	-1.65186866805309
391.0964	11693.7867143891	-3.49031036759734	1.31955690683021	-2.6450624065783	0.00816758521077096	1	NA	NA	NA	NA	NA	NA	NA	NA	2	2	0	4	-1.53852215853832
687.4809	1299.80090063653	-3.78615343443616	1.43292373455612	-2.64225746502063	0.00823554251746454	1	NA	NA	NA	NA	NA	NA	NA	NA	2	2	3	4	-1.6330293977544
424.0117	249.545707373086	3.56435681637894	1.35136523153256	2.63759695248092	0.00834957540842288	1	NA	NA	NA	NA	NA	NA	NA	NA	2	2	1	4	1.65378513287809
411.108	242.646186934445	3.52302774554809	1.33594625878751	2.63710289420291	0.00836174639391358	1	NA	NA	NA	NA	NA	NA	NA	NA	1	2	3	4	1.62748910734839
419.0685	270.503028368345	3.68203166304988	1.39662650715586	2.63637532596178	0.0083796987256493	1	NA	NA	NA	NA	NA	NA	NA	NA	2	2	4	4	1.71860446590283
338.9904	236.864317234618	3.48743383416614	1.32356984036763	2.63486952316584	0.00841696310454343	1	,Quercetin,Tricetin,Isoetin,6-Hydroxyluteolin,Hypolaetin,Robinetin,Rhynchosin,Melanoxetin,Viscidulin_I,Morin,6-Hydroxykaempferol,Herbacetin,Bracteatin	1	C15H10O7	[M+K-2H]-	302.042655	338.9912616	-2.646675893	LMPK12050441,LMPK12110004,LMPK12110847,LMPK12110940,LMPK12111229,LMPK12111397,LMPK12111577,LMPK12111592,LMPK12111605,LMPK12111625,LMPK12111627,LMPK12112517,LMPK12112860,LMPK12113149,LMPK12130044	2	2	3	4	1.61295423855707
350.9936	236.012908864345	3.48207059248343	1.32325933381121	2.63143474866296	0.00850251926726535	1	NA	NA	NA	NA	NA	NA	NA	NA	2	2	1	4	1.6093732647353
352.0195	234.894534516593	3.47497454718738	1.32177460121438	2.6290220314377	0.00856308130529301	1	NA	NA	NA	NA	NA	NA	NA	NA	2	2	4	4	1.60581281037371
738.8798	173.714764455779	3.02765268660097	1.15223208173633	2.62764137068507	0.00859791073884514	1	NA	NA	NA	NA	NA	NA	NA	NA	2	2	0	4	1.36733878000883
373.2597	3093.0390472588	-2.49841522720287	0.95257823866386	-2.62279267549434	0.00872123252964908	1	NA	NA	NA	NA	NA	NA	NA	NA	0	2	4	4	-1.13919741338751
242.1401	264.856775838053	3.65070382437342	1.39203802537342	2.62256041705046	0.00872717927019041	1	NA	NA	NA	NA	NA	NA	NA	NA	1	2	3	4	1.6975755252843
445.0877	238.215714739065	3.49547515899936	1.33355061928474	2.62117921018566	0.00876261857076927	1	NA	NA	NA	NA	NA	NA	NA	NA	2	2	4	4	1.61475250888722
285.1262	268.296297658623	3.66930159990002	1.40349659080526	2.61440008044106	0.00893843009875127	1	NA	NA	NA	NA	NA	NA	NA	NA	2	2	0	4	1.70799558511391
324.0402	277.336046689765	3.71790169172832	1.42397111660779	2.61093897788121	0.0090294003912568	1	NA	NA	NA	NA	NA	NA	NA	NA	0	2	2	4	1.73820283786585
862.5618	649.766731158134	-3.46505368381657	1.33035561511267	-2.60460710238225	0.00919796683237229	1	NA	NA	NA	NA	NA	NA	NA	NA	1	2	3	4	-1.5274383912032
591.0299	231.228423917783	3.45093748300685	1.32818083583165	2.59824369536699	0.00937019678749847	1	NA	NA	NA	NA	NA	NA	NA	NA	1	2	3	4	1.59003736098456
425.0192	271.455139771896	3.68599984927382	1.41878256255081	2.59800193952681	0.00937679643254036	1	Axillarin_7-sulfate,Eupatolitin_3-O-sulfate,Spinacetin_3-O-sulfate,Luteolin_7-sulfate,Luteolin_3-sulfate,Luteolin_4-sulfate,Kaempferol_3-O-sulfate,Kaempferol_7-O-sulfate,Kaempferol_8-C-sulfate	1	C17H14O11S	[M-H]-	426.025687	425.0184106	1.898035426	LMPK12112974,LMPK12113031,LMPK12113032,LMPK12110734,LMPK12110735,LMPK12110736,LMPK12111997,LMPK12111998,LMPK12112001	1	2	4	4	1.72074961341566
614.9922	234.795951772773	3.47341996121405	1.33718020489519	2.59757058061318	0.00938858231549192	1	NA	NA	NA	NA	NA	NA	NA	NA	1	2	4	4	1.6005099952961
857.55	178.537116384139	-3.40593064862144	1.31130103130961	-2.59736747497248	0.00939413628124839	1	NA	NA	NA	NA	NA	NA	NA	NA	2	2	4	4	-1.49526552091234
418.1822	11053.295597891	-2.63909769494266	1.01635617261056	-2.59662681849416	0.0094144145257993	1	NA	NA	NA	NA	NA	NA	NA	NA	0	2	4	4	-1.20025208284533
315.128	258.774738322468	3.61566511166554	1.39308803471241	2.59543189057105	0.00944721247310125	1	NA	NA	NA	NA	NA	NA	NA	NA	2	2	4	4	1.67727155198628
212.0713	229.609582509303	3.44019806927058	1.32759178255233	2.59130714311646	0.00956121151620182	1	NA	NA	NA	NA	NA	NA	NA	NA	1	2	4	4	1.58486579270547
260.0925	337.679897538015	4.00772162553736	1.54897833153418	2.58733227182586	0.00967222723208897	1	NA	NA	NA	NA	NA	NA	NA	NA	2	2	4	4	1.87555145029439
608.9953	267.070495614796	3.66179012122469	1.41540062405918	2.58710506338704	0.00967860760325067	1	NA	NA	NA	NA	NA	NA	NA	NA	0	2	4	4	1.70380534467322
200	256.58790822923	3.60260155841841	1.39780117413467	2.57733476339985	0.00995654719652267	1	NA	NA	NA	NA	NA	NA	NA	NA	0	2	2	4	1.67329269249239
352.0028	230.60573203577	3.44622094621728	1.3375190995451	2.5765769979579	0.00997839787278397	1	NA	NA	NA	NA	NA	NA	NA	NA	2	2	4	4	1.58830878235151
455.0041	224.003136761554	3.40331005715776	1.32103343193286	2.57624824239174	0.00998789103898694	1	NA	NA	NA	NA	NA	NA	NA	NA	0	2	4	4	1.57296090379092
326.2085	249.695379917701	3.56257120940798	1.38347030440309	2.57509770760499	0.0100211773245185	1	NA	NA	NA	NA	NA	NA	NA	NA	2	2	4	4	1.64805383715131
343.0214	221.157048229589	3.38423577859747	1.3171403842946	2.56938122841774	0.0101880309146918	1	NA	NA	NA	NA	NA	NA	NA	NA	1	2	4	4	1.56459196129638
329.1832	254.932956443992	3.59281276442971	1.39865368077639	2.56876510161925	0.0102061613685207	1	NA	NA	NA	NA	NA	NA	NA	NA	2	2	1	4	1.66345978663657
458.063	223.63286397717	3.40064028810884	1.3242035779821	2.56806456699878	0.0102268105394174	1	NA	NA	NA	NA	NA	NA	NA	NA	1	2	4	4	1.57127829745578
440.1966	892.608502749614	-2.21941192037638	0.865151976315505	-2.56534340917578	0.0103073734541875	1	NA	NA	NA	NA	NA	NA	NA	NA	1	2	4	4	-1.0275326600183
636.9821	244.837655100664	3.53335975094621	1.37953223476882	2.56127378679072	0.010428913341708	1	NA	NA	NA	NA	NA	NA	NA	NA	2	2	4	4	1.6330293977544
688.9583	218.744345685576	3.36758337529795	1.3189812677231	2.5531699787604	0.010674738681594	1	NA	NA	NA	NA	NA	NA	NA	NA	2	2	4	4	1.55305642036546
204.0281	217.897438349352	3.36175087125949	1.31697414308742	2.55263240277326	0.0106912265784903	1	NA	NA	NA	NA	NA	NA	NA	NA	2	2	4	4	1.55142526301384
636.0107	220.053283091074	3.37639589743452	1.32339210596723	2.55131935743775	0.0107315939974794	1	NA	NA	NA	NA	NA	NA	NA	NA	1	2	3	4	1.56127486072922
516.2425	606.690763571353	-2.82040235044555	1.10569203703598	-2.55080280582121	0.0107475116323548	1	NA	NA	NA	NA	NA	NA	NA	NA	1	2	2	4	-1.27601350905573
813.5376	518.722267047663	-3.49522806881123	1.37257970538936	-2.54646637647883	0.0108819694289625	1	NA	NA	NA	NA	NA	NA	NA	NA	2	2	0	4	-1.54012106430794
342.2285	135751.438686062	-2.5119020952524	0.986904859942241	-2.54523226828512	0.0109205071869221	1	NA	NA	NA	NA	NA	NA	NA	NA	1	2	3	4	-1.14388801878316
263.095	364.582208790777	4.11823465539157	1.61815903364327	2.54501230705329	0.0109273886840954	1	NA	NA	NA	NA	NA	NA	NA	NA	1	2	3	4	1.96174024752943
793.0343	216.048473852769	3.34890902341877	1.31746694863612	2.54193019937666	0.0110242186737406	1	NA	NA	NA	NA	NA	NA	NA	NA	1	2	3	4	1.54494155878858
477.0366	1053.76847298212	-2.85008973999597	1.12169559887824	-2.54087627948815	0.0110575039587063	1	NA	NA	NA	NA	NA	NA	NA	NA	0	2	4	4	-1.28601047765759
618.0492	217.026270058959	3.35547355020051	1.32104259514956	2.54001919583875	0.0110846384858542	1	NA	NA	NA	NA	NA	NA	NA	NA	2	2	4	4	1.54817527555859
315.1977	1352.50417251119	-3.59687191672755	1.41624652118684	-2.53972162538009	0.0110940731336529	1	NA	NA	NA	NA	NA	NA	NA	NA	1	2	4	4	-1.58315132011817
867.1211	634.486430328073	-3.74434431340971	1.47674435837633	-2.53553994783944	0.011227412216195	1	NA	NA	NA	NA	NA	NA	NA	NA	1	2	3	4	-1.62199832671508
527.1825	2547.47240561681	-3.19271369369965	1.25965691548265	-2.53458989861246	0.0112579036434372	1	NA	NA	NA	NA	NA	NA	NA	NA	2	2	4	4	-1.4324617948803
458.2134	1125.89811622255	-2.10004431892579	0.828955349745701	-2.53336240555057	0.0112974083818864	1	NA	NA	NA	NA	NA	NA	NA	NA	2	2	3	4	-0.974275971808555
349.0947	249.436146193115	3.5595024102805	1.40755016598544	2.52886362155941	0.0114432482284094	1	NA	NA	NA	NA	NA	NA	NA	NA	1	2	4	4	1.64615538162375
408.1161	260.202632935388	3.62182854298148	1.43347071768006	2.52661494811911	0.0115167693384217	1	NA	NA	NA	NA	NA	NA	NA	NA	2	2	4	4	1.68329009675049
623.2016	6948.37890708315	-3.01527693256984	1.1940026986226	-2.52535185728497	0.0115582501093522	1	NA	NA	NA	NA	NA	NA	NA	NA	2	2	4	4	-1.35621591301211
413.0175	215.441116221849	3.34409291382962	1.32462425825603	2.52455961982183	0.0115843353385021	1	NA	NA	NA	NA	NA	NA	NA	NA	2	2	4	4	1.54012106430794
246.1098	240.344431354768	3.50450148358069	1.39211828383439	2.51738772795085	0.0118228643037343	1	NA	NA	NA	NA	NA	NA	NA	NA	2	2	2	4	1.61836479692867
373.1659	242.208028719416	3.51572573595825	1.39791291481645	2.51498194107453	0.0119038481077964	1	NA	NA	NA	NA	NA	NA	NA	NA	2	2	0	4	1.62382315071083
378.0643	212.167339922037	3.32098644438454	1.32202630580542	2.51204263470482	0.012003458595251	1	NA	NA	NA	NA	NA	NA	NA	NA	2	2	4	4	1.5290103128237
365.214	532.369206249458	-3.19356934417253	1.2715930331189	-2.51147124983808	0.01202290787923	1	NA	NA	NA	NA	NA	NA	NA	NA	2	2	3	4	-1.43382728809387
735.2412	876.108757129064	-2.54784353887481	1.01455958701935	-2.51128033431732	0.0120294126475875	1	NA	NA	NA	NA	NA	NA	NA	NA	2	2	4	4	-1.16290732394858
298.8745	5666.73133151526	-3.21290684114137	1.27958178065607	-2.51090386696038	0.0120422485773573	1	NA	NA	NA	NA	NA	NA	NA	NA	2	2	4	4	-1.44207696250577
363.0759	221.236634538461	3.38284705209045	1.3486186234993	2.50837930986959	0.0121286393195864	1	NA	NA	NA	NA	NA	NA	NA	NA	2	2	4	4	1.56293126136663
367.1173	252.340037491557	3.57585648621151	1.42567540875612	2.50818416607985	0.0121353399839977	1	Tetranor-PGFM,8-Epiiridodial_glucoside,Iridodial_glucoside,,Dihydrokanakugiol,Gibberellin_A3,Gibberellin_A29-catabolite,Gibberellin_A6,Gibberellin_A34-catabolite	1	C16H26O7	[M+K-2H]-	330.167855	367.1164616	2.263586864	LMFA03010139,LMPR0102070025,LMPR0102070035,LMPK12020214,LMPK12120563,LMPR0104170002,LMPR0104170012,LMPR0104170013,LMPR0104170026	2	2	4	4	1.65763638877315
901.5134	395.036024591465	-3.56445084807684	1.42117915064247	-2.50809396300633	0.0121384384010927	1	NA	NA	NA	NA	NA	NA	NA	NA	2	2	4	4	-1.57633954045176
628.0574	209.768461390736	3.3041114460181	1.31845965970105	2.50603909016625	0.0122092121065308	1	NA	NA	NA	NA	NA	NA	NA	NA	2	2	4	4	1.52430582163673
361.9563	237.625396913095	3.48733161360845	1.39227839277767	2.50476602359033	0.0122532421370684	1	NA	NA	NA	NA	NA	NA	NA	NA	2	2	4	4	1.61116116908251
729.0188	159.542530318207	2.89615479646403	1.15772976966196	2.50158100133304	0.0123640155303394	1	NA	NA	NA	NA	NA	NA	NA	NA	1	2	2	4	1.29954307728056
356.0699	215.972388724701	3.34692500326422	1.33891216632349	2.49973455126225	0.0124286394703509	1	NA	NA	NA	NA	NA	NA	NA	NA	0	2	2	4	1.54172391712069
517.1415	168.272054656878	2.97493400478785	1.19131455237319	2.49718598573446	0.0125183281134482	1	NA	NA	NA	NA	NA	NA	NA	NA	1	2	3	4	1.33923997436469
414.9706	229.339764734324	3.43486155295549	1.37622087277957	2.49586503220088	0.0125650399853206	1	NA	NA	NA	NA	NA	NA	NA	NA	0	2	3	4	1.58144148848105
332.9857	207.485872477099	3.28748061312421	1.31832039626281	2.49368865295842	0.0126423382733472	1	NA	NA	NA	NA	NA	NA	NA	NA	1	2	3	4	1.51653915535044
205.0832	235.495323469799	3.47348634254075	1.39506695551691	2.48983486334083	0.0127802461360282	1	NA	NA	NA	NA	NA	NA	NA	NA	2	2	2	4	1.60227259702873
497.1365	738.245773236945	-2.7394637572491	1.10106331338205	-2.48801655995103	0.0128457751434381	1	NA	NA	NA	NA	NA	NA	NA	NA	2	2	4	4	-1.24357721571579
429.0159	211.489620400931	3.31543293567542	1.33414664988608	2.48505884713537	0.0129530020501056	1	NA	NA	NA	NA	NA	NA	NA	NA	2	2	4	4	1.5274383912032
314.0975	227.093544523472	3.41978220914356	1.37832032838983	2.48112295720008	0.0130969186639953	1	NA	NA	NA	NA	NA	NA	NA	NA	2	2	4	4	1.57633954045176
814.5952	159.69286922178	-3.26832122510295	1.31916027204109	-2.47757705744578	0.0132277841970332	1	NA	NA	NA	NA	NA	NA	NA	NA	1	2	2	4	-1.4602960412766
678.0581	206.30885047104	3.27843808362977	1.32375113932708	2.47662720448825	0.0132630353609589	1	NA	NA	NA	NA	NA	NA	NA	NA	2	2	4	4	1.5103910450355
394.0545	207.251410826738	3.28521626483909	1.3265112969456	2.47658370675288	0.0132646516458407	1	NA	NA	NA	NA	NA	NA	NA	NA	2	2	4	4	1.51499675441188
605.0451	206.658707498883	3.28102198978211	1.32509725332623	2.47606127138681	0.0132840778609011	1	NA	NA	NA	NA	NA	NA	NA	NA	0	2	3	4	1.51192271952027
211.0016	247.666393136855	3.54743003507114	1.43332911852086	2.47495846503974	0.013325167162585	1	NA	NA	NA	NA	NA	NA	NA	NA	1	2	4	4	1.63862027209612
462.2812	227.442871238668	3.4218249064878	1.38331016096907	2.47364980250753	0.0133740721540651	1	NA	NA	NA	NA	NA	NA	NA	NA	1	2	3	4	1.57803562823546
332.0035	202.220593622383	3.24876445146029	1.31426888337456	2.47191765137029	0.0134390469184097	1	NA	NA	NA	NA	NA	NA	NA	NA	2	2	4	4	1.49377167052813
895.1514	514.913847326561	-3.9195314068577	1.58579419745334	-2.47165200449854	0.0134490362374035	1	NA	NA	NA	NA	NA	NA	NA	NA	0	2	2	4	-1.66934014843259
457.1793	5065.83191342041	-3.1326513390215	1.26790408238711	-2.47073211809807	0.0134836781366446	1	NA	NA	NA	NA	NA	NA	NA	NA	2	2	4	4	-1.39915861737084
890.5937	539.610925915012	-3.28489846619307	1.3301763925816	-2.46952094813363	0.0135294096897029	1	NA	NA	NA	NA	NA	NA	NA	NA	0	2	2	4	-1.46600055888501
255.1998	328.338264169337	3.96370526518759	1.60536458247678	2.46903744386358	0.0135477041622846	1	NA	NA	NA	NA	NA	NA	NA	NA	1	2	4	4	1.83457200730568
661.0676	200.747555023793	3.23771514986034	1.31161689208094	2.46849150038282	0.0135683874321932	1	NA	NA	NA	NA	NA	NA	NA	NA	2	2	4	4	1.48635195032326
359.1935	227.681169856029	3.42293533753054	1.38784088735876	2.46637447326172	0.0136488558600907	1	NA	NA	NA	NA	NA	NA	NA	NA	2	2	1	4	1.57973626776467
586.0058	200.444224875975	3.23543665085274	1.31190924612952	2.46620462535663	0.013655330027045	1	NA	NA	NA	NA	NA	NA	NA	NA	2	2	4	4	1.4819391061325
373.9881	204.05417768035	3.26177435145122	1.32331681053657	2.46484766571405	0.0137071513326112	1	NA	NA	NA	NA	NA	NA	NA	NA	2	2	4	4	1.49976721148244
343.232	25227.4726157459	-2.67707402455614	1.08713742681478	-2.46249826243196	0.0137972841407612	1	NA	NA	NA	NA	NA	NA	NA	NA	1	2	4	4	-1.21648801616391
377.131	204.409236710505	3.26437518920261	1.32576609639302	2.46225574638235	0.0138066177921285	1	NA	NA	NA	NA	NA	NA	NA	NA	0	2	2	4	1.50278530710379
769.0022	200.911590267193	3.23854479238044	1.31712710617274	2.45879443009178	0.0139404415295875	1	NA	NA	NA	NA	NA	NA	NA	NA	1	2	3	4	1.48931000361889
419.1853	1617.1641233409	-2.87976714707304	1.17195091242388	-2.45724212212692	0.0140008289216674	1	NA	NA	NA	NA	NA	NA	NA	NA	1	2	3	4	-1.29954307728056
435.1469	1709.23064763084	-2.52845801775449	1.02998343692639	-2.45485308511343	0.0140942176418431	1	NA	NA	NA	NA	NA	NA	NA	NA	0	2	4	4	-1.15620296632528
776.5362	888.639735667036	-3.54725552101526	1.44551277147294	-2.45397729513016	0.0141285901877707	1	NA	NA	NA	NA	NA	NA	NA	NA	1	2	2	4	-1.56960012794275
432.0755	198.035268617721	3.21705017763347	1.31213796980393	2.45176212537633	0.0142158603904081	1	NA	NA	NA	NA	NA	NA	NA	NA	0	2	2	4	1.46600055888501
889.5899	934.591114995161	-3.26041101221813	1.33018844745825	-2.45108955685805	0.01424245127325	1	NA	NA	NA	NA	NA	NA	NA	NA	2	2	0	4	-1.4574615156847
274.2078	292.943719226968	3.79583580926041	1.54870895552839	2.45096781787856	0.0142472690717338	1	NA	NA	NA	NA	NA	NA	NA	NA	0	2	2	4	1.77715615772882
328.965	208.126979806394	3.29057411096035	1.34258098063637	2.45093157017661	0.0142487038458565	1	NA	NA	NA	NA	NA	NA	NA	NA	2	2	4	4	1.51963482686889
356.1549	240.901717491423	3.50595454933863	1.43053359249869	2.45080197188158	0.0142538347111306	1	NA	NA	NA	NA	NA	NA	NA	NA	2	2	4	4	1.62017888801422
459.3266	200.921448598085	3.23840728253739	1.32173297376053	2.45012218566631	0.0142807745153425	1	NA	NA	NA	NA	NA	NA	NA	NA	2	2	4	4	1.4878293496434
386.0446	200.462908458793	3.23496342037923	1.32073648676297	2.44936325512434	0.0143109038517918	1	NA	NA	NA	NA	NA	NA	NA	NA	2	2	4	4	1.48047455197911
388.0362	201.836144461488	3.24506048025575	1.32511094090955	2.44889720556404	0.0143294336700269	1	NA	NA	NA	NA	NA	NA	NA	NA	2	2	2	4	1.49079392988162
314.0295	199.899581684437	3.2307874400363	1.32047893113276	2.44667852236369	0.0144179375244243	1	NA	NA	NA	NA	NA	NA	NA	NA	0	2	2	4	1.47609983428081
230.063	288.354126232018	3.77237977505973	1.54246592003017	2.44568111753544	0.0144578810953845	1	NA	NA	NA	NA	NA	NA	NA	NA	2	2	4	4	1.76310108035795
340.2129	50353.3819687576	-2.66127341512616	1.08820236685809	-2.44556848631925	0.0144623978206039	1	NA	NA	NA	NA	NA	NA	NA	NA	2	2	4	4	-1.2083302341706
233.084	290.533204292071	3.78330095402834	1.54900108909527	2.44241335959167	0.0145894310671158	1	NA	NA	NA	NA	NA	NA	NA	NA	2	2	4	4	1.77008491065879
322.9624	222.827025423373	3.39024125646442	1.38899269701842	2.44079127539103	0.0146551222949347	1	NA	NA	NA	NA	NA	NA	NA	NA	2	2	2	4	1.56792636721333
407.984	220.081098560891	3.37198494928236	1.38166654530366	2.44052008116132	0.0146661305326039	1	NA	NA	NA	NA	NA	NA	NA	NA	2	2	4	4	1.55633118859075
388.0038	200.112501395115	3.23199007555952	1.32490431592777	2.43941395367582	0.014711105669311	1	NA	NA	NA	NA	NA	NA	NA	NA	0	2	3	4	1.4775549327746
448.0382	198.767440410426	3.22196086107605	1.3214245200594	2.43824812705248	0.014758639713218	1	NA	NA	NA	NA	NA	NA	NA	NA	2	2	3	4	1.46887079602597
328.1072	216.606304831808	3.34842282388944	1.37433427704001	2.43639621002625	0.014834425918573	1	NA	NA	NA	NA	NA	NA	NA	NA	2	2	4	4	1.54333074065046
734.995	195.323498908075	3.19600272059989	1.31231005441547	2.43540214436858	0.0148752474514269	1	NA	NA	NA	NA	NA	NA	NA	NA	2	2	1	4	1.45604863350686
498.9263	235.591200756943	3.47233161946195	1.42599075374538	2.43503094977429	0.0148905160035772	1	NA	NA	NA	NA	NA	NA	NA	NA	1	2	4	4	1.59875235199079
331.0149	196.171938055003	3.20240136892334	1.31528540829448	2.43475777099654	0.0149017616361099	1	NA	NA	NA	NA	NA	NA	NA	NA	2	2	4	4	1.45887731330579
342.0086	200.874612650607	3.23742188532439	1.33150242204306	2.43140517938892	0.0150403845170056	1	NA	NA	NA	NA	NA	NA	NA	NA	2	2	4	4	1.48487778817098
468.9929	197.471053737431	3.21211245138266	1.32109770978632	2.43139657845762	0.0150407416039512	1	NA	NA	NA	NA	NA	NA	NA	NA	2	2	4	4	1.46456995810483
430.032	196.179473922866	3.20242092536616	1.31716310806628	2.43130171635889	0.0150446805120618	1	NA	NA	NA	NA	NA	NA	NA	NA	2	2	1	4	1.4602960412766
369.2477	1111.18994873293	-2.25688793503137	0.928415558174935	-2.43090275163842	0.0150612564585358	1	NA	NA	NA	NA	NA	NA	NA	NA	2	2	4	4	-1.0467903250037
692.052	199.371404696816	3.22629245250301	1.32722511996979	2.43085547731076	0.0150632216494654	1	NA	NA	NA	NA	NA	NA	NA	NA	2	2	4	4	1.47031046375763
277.97	318.435381718994	3.91700641016534	1.61145326663168	2.43072913827208	0.0150684746639812	1	NA	NA	NA	NA	NA	NA	NA	NA	2	2	4	4	1.81900922986839
676.0831	194.02043113374	3.1859730663393	1.31095140693504	2.4302754850296	0.0150873502825994	1	NA	NA	NA	NA	NA	NA	NA	NA	2	2	4	4	1.45042596510409
433.0563	199.835406814502	3.22954754193749	1.33065510542319	2.42703577266207	0.0152227547747954	1	NA	NA	NA	NA	NA	NA	NA	NA	1	2	2	4	1.47175318538534
316.9994	222.695917921036	3.38878852455349	1.39877653723715	2.42268041702144	0.0154064734526389	1	NA	NA	NA	NA	NA	NA	NA	NA	1	2	3	4	1.56625698749871
441.1226	194.074448762459	3.18611133741219	1.31512526480975	2.42266757598418	0.0154070179893482	1	NA	NA	NA	NA	NA	NA	NA	NA	2	2	4	4	1.45182733228835
691.1897	4355.3057707582	-2.97614394924198	1.22910172494844	-2.42139758559596	0.0154609569297912	1	NA	NA	NA	NA	NA	NA	NA	NA	2	2	0	4	-1.3428451611276
338.9891	191.922860491439	3.1694085005073	1.30950856237733	2.42030376246906	0.0155075468489656	1	NA	NA	NA	NA	NA	NA	NA	NA	2	2	4	4	1.44069519847466
389.0803	1245.21536232113	-2.57804800234801	1.06531170547687	-2.4199940628588	0.0155207605086029	1	NA	NA	NA	NA	NA	NA	NA	NA	0	2	2	4	-1.17549891273307
446.0909	193.427665124603	3.18091441538219	1.31630327523394	2.41655131855299	0.0156683174041477	1	NA	NA	NA	NA	NA	NA	NA	NA	2	2	1	4	1.44763174434599
232.076	191.977906447114	3.16964576284647	1.31210456238985	2.41569601516614	0.0157051667642092	1	NA	NA	NA	NA	NA	NA	NA	NA	0	2	2	4	1.44207696250577
776.8777	237.07885952942	3.48093912916939	1.44157509844441	2.41467762097558	0.0157491420379651	1	NA	NA	NA	NA	NA	NA	NA	NA	1	2	3	4	1.60759049016099
451.0318	199.901200639922	3.22958637155438	1.33810724571615	2.41354822783723	0.0157980369831063	1	NA	NA	NA	NA	NA	NA	NA	NA	2	2	3	4	1.47319897690853
871.2158	347.300456742443	-3.29936305451489	1.36727750655471	-2.41308954378156	0.0158179329353964	1	NA	NA	NA	NA	NA	NA	NA	NA	0	2	4	4	-1.46887079602597
338.9592	334.204091280606	3.9876287412515	1.65298498805072	2.41238049351792	0.0158487321759084	1	NA	NA	NA	NA	NA	NA	NA	NA	2	2	2	4	1.86154223530897
316.104	220.894127031152	3.37638018110618	1.39963988424311	2.41232063984232	0.0158513344712086	1	NA	NA	NA	NA	NA	NA	NA	NA	0	2	3	4	1.55962273266001
401.2041	214.400568214528	3.3322519490444	1.3825196694573	2.41027453182815	0.0159405206607126	1	NA	NA	NA	NA	NA	NA	NA	NA	0	2	2	4	1.53374888995535
621.1863	2259.47042904257	-3.38804882209944	1.40679489638704	-2.40834597196841	0.0160249867601447	1	NA	NA	NA	NA	NA	NA	NA	NA	2	2	4	4	-1.48487778817098
228.088	230.144966376475	3.43702000508952	1.42737334141672	2.40793344345226	0.016043105478894	1	NA	NA	NA	NA	NA	NA	NA	NA	0	2	2	4	1.58315132011817
682.9807	190.732754223471	3.15974521840864	1.31233980215317	2.40771880363943	0.0160525398231013	1	NA	NA	NA	NA	NA	NA	NA	NA	2	2	0	4	1.43656632378426
609.4734	4332.29891904489	-2.37654213757563	0.987116147355106	-2.40756079610629	0.0160594880510761	1	NA	NA	NA	NA	NA	NA	NA	NA	0	2	2	4	-1.0962764431065
317.0116	2308.61391508236	2.62831670028434	1.09323798005299	2.40415787618075	0.0162097711029821	1	NA	NA	NA	NA	NA	NA	NA	NA	2	2	4	4	1.1972428835651
439.1415	190.451040651229	3.15737494977913	1.31426779819735	2.40238325409007	0.0162886329336229	1	NA	NA	NA	NA	NA	NA	NA	NA	2	2	1	4	1.43519546002798
514.3529	191.536155923572	3.16590617021593	1.31792423788643	2.40219132420929	0.0162971822100068	1	Ecalcidene	1	C29H45NO3	[M+Hac-H]-	455.339944	514.3537976	-1.661113428	LMST03020681	2	2	3	4	1.43793989256211
375.0553	192.48713317464	3.17302946689044	1.32200348608908	2.40016724636431	0.0163875825448538	1	NA	NA	NA	NA	NA	NA	NA	NA	2	2	4	4	1.44623886241395
502.0298	189.080307725083	3.14667216191484	1.31123722849335	2.39977335415533	0.0164052258649629	1	NA	NA	NA	NA	NA	NA	NA	NA	0	2	3	4	1.43109896738237
298.0489	917.047637710727	2.48701507584526	1.03699814379093	2.39828305454197	0.016472130843791	1	NA	NA	NA	NA	NA	NA	NA	NA	0	2	4	4	1.13732817257476
380.8774	3873.62252896102	-2.77483106715667	1.15731013849987	-2.39765554180097	0.0165003738066149	1	NA	NA	NA	NA	NA	NA	NA	NA	0	2	4	4	-1.25962970389881
611.3127	236.148289448465	3.47486495614585	1.44950173715783	2.39728236749778	0.0165171897187986	1	NA	NA	NA	NA	NA	NA	NA	NA	2	2	3	4	1.604040190751
797.0786	187.584538160205	3.13464659340134	1.30778450027314	2.39691370615468	0.0165338170471574	1	NA	NA	NA	NA	NA	NA	NA	NA	2	2	3	4	1.42702635056502
768.8791	247.831040048169	3.54601659493114	1.47974728140308	2.39636635221175	0.016558530868287	1	NA	NA	NA	NA	NA	NA	NA	NA	0	2	3	4	1.63675095910608
465.0215	217.8698828032	3.35546208247308	1.40042499652064	2.39603126965723	0.0165736763345656	1	NA	NA	NA	NA	NA	NA	NA	NA	1	2	4	4	1.5465563956465
335.0129	188.741887390924	3.14375006806676	1.31270638060329	2.39486157340225	0.016626641080502	1	NA	NA	NA	NA	NA	NA	NA	NA	2	2	4	4	1.42973879269102
934.4381	159.421897395634	2.88993693797061	1.20754112829699	2.39324100045051	0.0167002674632318	1	NA	NA	NA	NA	NA	NA	NA	NA	2	2	2	4	1.29840626091491
341.0613	1376.795677679	-2.69747320734398	1.12740293079065	-2.39264342292621	0.0167274889475622	1	NA	NA	NA	NA	NA	NA	NA	NA	1	2	4	4	-1.23096223000923
336.0952	213.191563076288	3.32324926252644	1.38908623726576	2.39239953098077	0.0167386101612879	1	NA	NA	NA	NA	NA	NA	NA	NA	2	2	4	4	1.53058602163988
929.5448	400.065167497996	-3.15784080762796	1.32020889692405	-2.39192510744732	0.0167602619671827	1	NA	NA	NA	NA	NA	NA	NA	NA	0	2	3	4	-1.41761451298461
394.068	186.8486104767	3.12843860357563	1.31004965745214	2.38803054966635	0.0169389336650229	1	NA	NA	NA	NA	NA	NA	NA	NA	2	2	4	4	1.42432436710985
755.0366	187.22849954257	3.13150715800756	1.31164492044498	2.38746562365765	0.01696498927272	1	NA	NA	NA	NA	NA	NA	NA	NA	2	2	3	4	1.42567405778272
715.0033	146.710316033341	2.76607331033527	1.16032712964733	2.38387368498054	0.0171314815085724	1	NA	NA	NA	NA	NA	NA	NA	NA	0	2	4	4	1.24569903366354
613.3192	185.862714073111	3.12053992880803	1.3093344117826	2.38330246324126	0.017158090259043	1	NA	NA	NA	NA	NA	NA	NA	NA	2	2	0	4	1.41895137797951
378.2261	1520.41548601247	-2.12356802124117	0.891851889731049	-2.38107699909854	0.017262103315148	1	NA	NA	NA	NA	NA	NA	NA	NA	2	2	1	4	-0.9813743036525
693.1532	184.702070045165	3.11102626318919	1.30760170458449	2.37918492479923	0.0173509690527372	1	NA	NA	NA	NA	NA	NA	NA	NA	1	2	4	4	1.41628017677118
887.5736	702.233801950372	-3.14744746507271	1.32714649552387	-2.37159008119169	0.017711728625717	1	NA	NA	NA	NA	NA	NA	NA	NA	2	2	4	4	-1.41096788269467
485.0996	1573.89520341632	-2.57625577913844	1.08851150494723	-2.36676945299107	0.0179441068358081	1	NA	NA	NA	NA	NA	NA	NA	NA	1	2	3	4	-1.17354962335614
365.1097	3118.00520337385	-3.39369446809222	1.43475852052199	-2.36534191611389	0.0180134317990441	1	NA	NA	NA	NA	NA	NA	NA	NA	2	2	4	4	-1.48931000361889
677.0372	181.850281470269	3.08742685319024	1.30549386047098	2.36494934727337	0.0180325370584552	1	NA	NA	NA	NA	NA	NA	NA	NA	0	2	3	4	1.40438300768427
356.3249	220.324956383759	3.37121668686176	1.42602609310569	2.36406381563447	0.0180756986621668	1	NA	NA	NA	NA	NA	NA	NA	NA	2	2	4	4	1.55469172039393
610.0693	186.293856244139	3.12321688491679	1.32153917427496	2.36331767208512	0.0181121365750223	1	NA	NA	NA	NA	NA	NA	NA	NA	2	2	4	4	1.42163274240627
429.0977	185.681478682686	3.11830380692573	1.31947854736981	2.36328496066997	0.0181137355074846	1	NA	NA	NA	NA	NA	NA	NA	NA	0	2	3	4	1.41761451298461
467.2399	207.546655859944	3.28246531594354	1.38922868813121	2.36279695631619	0.0181376038197978	1	NA	NA	NA	NA	NA	NA	NA	NA	1	2	4	4	1.51345794925297
805.4968	524.00545953914	-3.14536644663623	1.33182134580374	-2.36170298407255	0.0181912101427218	1	NA	NA	NA	NA	NA	NA	NA	NA	2	2	4	4	-1.40964601334694
486.2141	1537.38612628511	-2.40117089008002	1.0167690423299	-2.3615696290062	0.0181977542230305	1	NA	NA	NA	NA	NA	NA	NA	NA	0	2	2	4	-1.10523834023623
335.0724	208.60263626363	3.29000343141881	1.39348597720596	2.36098782853595	0.0182263288069547	1	NA	NA	NA	NA	NA	NA	NA	NA	1	2	4	4	1.51808517259941
373.0469	182.883001337788	3.09555058631595	1.31267026025112	2.35820882063996	0.0183633598184552	1	NA	NA	NA	NA	NA	NA	NA	NA	1	2	3	4	1.41229222208973
399.0021	181.653111972416	3.08548182772426	1.30876936583881	2.35754435293244	0.0183962575600961	1	NA	NA	NA	NA	NA	NA	NA	NA	1	2	4	4	1.4017660300103
748.6808	713.357626159646	-3.39089082658217	1.44001271799873	-2.35476449909046	0.0185344478853822	1	NA	NA	NA	NA	NA	NA	NA	NA	1	2	3	4	-1.4878293496434
473.0847	181.376702947331	3.0830728182579	1.31088148186358	2.35190813274358	0.0186773871575865	1	NA	NA	NA	NA	NA	NA	NA	NA	2	2	4	4	1.40046113354373
330.077	215.70868204271	3.33944598742295	1.42010613338984	2.35154676745996	0.0186955392708091	1	NA	NA	NA	NA	NA	NA	NA	NA	2	2	4	4	1.53852215853832
452.0911	204.802947333306	3.26238128613081	1.38756048106797	2.35116330469418	0.0187148182616943	1	NA	NA	NA	NA	NA	NA	NA	NA	2	2	3	4	1.50127454992341
351.0933	935.188058174781	2.52643541381769	1.07592803265333	2.34814535651356	0.0188671567734152	1	NA	NA	NA	NA	NA	NA	NA	NA	2	2	4	4	1.15429695546822
526.2009	749.662055402241	-2.6028789597888	1.10963547358625	-2.34570633487097	0.0189910638093088	1	NA	NA	NA	NA	NA	NA	NA	NA	1	2	4	4	-1.18827968595775
229.0564	1808.31900168781	2.60290334700375	1.11003417794964	2.34488576902344	0.0190329098066015	1	NA	NA	NA	NA	NA	NA	NA	NA	1	2	2	4	1.18531307828979
433.1178	182.388097015487	3.09104734709789	1.31842596701622	2.34449823079059	0.0190527009176039	1	NA	NA	NA	NA	NA	NA	NA	NA	2	2	0	4	1.40964601334694
448.1715	1152.34246042909	-3.26836157810679	1.39410937279116	-2.34440829528546	0.0190572963869868	1	NA	NA	NA	NA	NA	NA	NA	NA	2	2	4	4	-1.46171771461995
501.0189	180.422994512114	3.07497183625494	1.31340938178146	2.34121354614063	0.0192211695774721	1	NA	NA	NA	NA	NA	NA	NA	NA	2	2	0	4	1.39656068250198
629.0281	256.541092773786	3.59735730081286	1.53713533990781	2.34029965183717	0.0192682733454998	1	NA	NA	NA	NA	NA	NA	NA	NA	2	2	2	4	1.66737361720542
328.1039	205.857743749285	3.26949017325809	1.39740129618469	2.33969310189187	0.0192995916980488	1	NA	NA	NA	NA	NA	NA	NA	NA	2	2	2	4	1.50581715387214
628.746	4240.17339268635	-2.78548144169761	1.19058272087405	-2.33959505111302	0.0193046585866585	1	NA	NA	NA	NA	NA	NA	NA	NA	1	2	3	4	-1.26396558429604
640.032	178.25359012121	3.05664208246878	1.30722086388888	2.33827516596967	0.0193729784295627	1	NA	NA	NA	NA	NA	NA	NA	NA	2	2	4	4	1.38882288980001
588.1283	178.685207692182	3.06036192029336	1.30893789587217	2.33804975006411	0.0193846674968119	1	NA	NA	NA	NA	NA	NA	NA	NA	0	2	2	4	1.3913929030159
875.4907	434.728374095864	-3.1414340274416	1.34592013359373	-2.33404193089353	0.0195935264315347	1	NA	NA	NA	NA	NA	NA	NA	NA	2	2	4	4	-1.40569511101389
382.9809	4214.76514369632	-2.93648029190022	1.25838276656817	-2.33353504983903	0.0196200809708565	1	NA	NA	NA	NA	NA	NA	NA	NA	2	2	4	4	-1.32264144340291
449.1379	182.139864453996	3.08852357784616	1.32504939559224	2.33087429655082	0.0197599889886254	1	Laxiflorin,Heteroflavanone_C	1	C23H26O7	[M+Cl]-	414.167855	449.1372566	1.394673879	LMPK12140443,LMPK12140478	2	2	4	4	1.40569511101389
256.1249	3496.73499626064	-2.75700952449782	1.18327166603943	-2.32998862697853	0.0198067522242667	1	NA	NA	NA	NA	NA	NA	NA	NA	1	2	3	4	-1.25316993944573
381.0392	177.006326331923	3.04588795435672	1.30739870140397	2.32973151272512	0.0198203459078021	1	Panchovillin,Derrugenin,Junipegenin_B,,Boeravinone_C,2-Hydroxy-4-methoxypterocarpin,Lathycarpin,Bryacarpene_1,Prosogerin_E,Tricetin_3,4,5-trimethyl_ether,Lethedocin,Eupatilin,Eupatorin,6-Hydroxyluteolin_7,3,4-trimethyl_ether,Cirsilineol,Wightin,Rivularin_(flavone),Hypolaetin_8,3,4-trimethyl_ether,Tenaxin_I,Nevadensin,Xanthomicrol,Pedunculin,Morin_3,2,4-trimethyl_ether,Quercetin_7,3,4-trimethyl_et…	1	C18H16O7	[M+K-2H]-	344.089605	381.0382116	2.542527155	LMPK12050274,LMPK12050330,LMPK12050406,LMPK12050426,LMPK12050436,LMPK12060046,LMPK12070090,LMPK12070137,LMPK12070158,LMPK12100053,LMPK12110069,LMPK12110076,LMPK12110113,LMPK12110880,LMPK12111064,LMPK12111070,LMPK12111228,LMPK12111239,LMPK12111240,LMPK12111246,LMPK12111249,LMPK12111307,LMPK12111311,LMPK12111312,LMPK12111336,LMPK12111401,LMPK12111404,LMPK12111425,LMPK12111442,LMPK12111447,LMPK12111…	1	2	3	4	1.38498498296954
214.9957	2980.3758911661	-2.82043996367235	1.21138633337849	-2.32827454459248	0.0198975300804867	1	NA	NA	NA	NA	NA	NA	NA	NA	1	2	4	4	-1.27711798852889
592.0583	176.471038691317	3.04132487550607	1.3063736524501	2.32806660621338	0.0199085671694225	1	NA	NA	NA	NA	NA	NA	NA	NA	2	2	4	4	1.3786334330625
443.064	2321.73777364282	-2.88450839024757	1.23998963545018	-2.32623588760912	0.0200059701342276	1	NA	NA	NA	NA	NA	NA	NA	NA	0	2	2	4	-1.30068157559827
591.1401	176.803744676175	3.04411750610197	1.30917506226466	2.32521806582242	0.0200603028188263	1	NA	NA	NA	NA	NA	NA	NA	NA	2	2	4	4	1.38116736857389
681.0225	176.832899646226	3.04420453984357	1.3094805299963	2.32474211728232	0.0200857537470615	1	NA	NA	NA	NA	NA	NA	NA	NA	2	2	4	4	1.38243766867746
455.0784	177.262063961148	3.04783805390542	1.31142850524041	2.32405963552447	0.0201222980321039	1	NA	NA	NA	NA	NA	NA	NA	NA	1	2	4	4	1.38626201711424
382.1093	175.600503584	3.03374831769462	1.30606822867997	2.32280998119126	0.0201893626457747	1	NA	NA	NA	NA	NA	NA	NA	NA	2	2	2	4	1.37108424583879
435.0455	176.630988510506	3.04249500069957	1.31006185337015	2.32240561227908	0.0202111054486138	1	NA	NA	NA	NA	NA	NA	NA	NA	2	2	4	4	1.37989929330611
339.0271	201.480906934771	3.23703144668682	1.39385024176629	2.32236674334887	0.0202131964960176	1	NA	NA	NA	NA	NA	NA	NA	NA	2	2	3	4	1.48340684584187
205.0891	250.865540086809	3.5638067043418	1.53457336665081	2.32234364403167	0.0202144392686573	1	NA	NA	NA	NA	NA	NA	NA	NA	2	2	4	4	1.64995825113756
316.0475	175.699089244337	3.03462997350382	1.30683044882074	2.32212983424301	0.0202259456720958	1	NA	NA	NA	NA	NA	NA	NA	NA	2	2	4	4	1.37233701835351
593.001	176.053602210856	3.03751677048667	1.30869075884252	2.32103478225308	0.020284966699684	1	Isoscutellarein_4-methyl_ether_8-(2-sulfatoglucuronide),Quercetin_3-glucuronide-7-sulfate,Quercetin_3-glucuronide-3-sulfate	1	C22H20O15S	[M+K-2H]-	556.052297	593.0009036	0.132040271	LMPK12111358,LMPK12112276,LMPK12112277	1	2	4	4	1.37736977809695
518.0245	199.436907139378	3.22184651589661	1.38869561180482	2.32005234877162	0.0203380456398261	1	NA	NA	NA	NA	NA	NA	NA	NA	2	2	4	4	1.46743416631758
336.1041	175.528976024344	3.03301067639236	1.30911649237136	2.31683787811604	0.0205125648170559	1	NA	NA	NA	NA	NA	NA	NA	NA	2	2	1	4	1.36983362146872
608.4526	2130.29566751831	-2.29299096626159	0.990384354955942	-2.31525362329012	0.020599056181717	1	NA	NA	NA	NA	NA	NA	NA	NA	2	2	4	4	-1.06385736706799
439.9774	4456.95886899798	-3.01772518855945	1.30448351547496	-2.3133486569669	0.0207034775186903	1	NA	NA	NA	NA	NA	NA	NA	NA	1	2	3	4	-1.35867315341891
440.9891	172.569930700011	3.00742171324499	1.30184298469427	2.31012629679858	0.0208811629571704	1	NA	NA	NA	NA	NA	NA	NA	NA	0	2	2	4	1.35132584864784
513.0752	173.364046771073	3.014207363473	1.30555420986834	2.30875695600335	0.0209570718167587	1	NA	NA	NA	NA	NA	NA	NA	NA	2	2	3	4	1.35621591301211
370.134	195.671669536956	3.19304978780268	1.38426171793735	2.30668069948546	0.0210726269927989	1	NA	NA	NA	NA	NA	NA	NA	NA	2	2	4	4	1.45463865198096
472.0784	174.556868093997	3.02430835887135	1.31176420248288	2.30552743636929	0.0211370519824688	1	NA	NA	NA	NA	NA	NA	NA	NA	0	2	3	4	1.36485242027304
704.1145	173.505780612499	3.01524315294439	1.30804558411718	2.30515143321968	0.0211580937888318	1	NA	NA	NA	NA	NA	NA	NA	NA	0	2	4	4	1.35744350867995
353.9867	197.885087637649	3.20970539810979	1.39245571741022	2.30506820287212	0.0211627539733692	1	NA	NA	NA	NA	NA	NA	NA	NA	2	2	4	4	1.46314234847627
229.0554	924.405817798554	2.34601248439695	1.01792869166212	2.3046923655981	0.0211838087694869	1	NA	NA	NA	NA	NA	NA	NA	NA	2	2	4	4	1.08211778274389
501.0602	174.046767215011	3.01989274253821	1.31138626497636	2.30282474598942	0.0212887056202992	1	NA	NA	NA	NA	NA	NA	NA	NA	0	2	4	4	1.36237446951908
516.8522	1425.36258077589	-3.58816813385573	1.56040790680513	-2.29950650609196	0.0214761943562555	1	NA	NA	NA	NA	NA	NA	NA	NA	2	2	2	4	-1.57973626776467
588.1094	206.543158448194	3.27322021521491	1.42361383731219	2.29923321158132	0.0214917000577416	1	NA	NA	NA	NA	NA	NA	NA	NA	2	2	4	4	1.50733828196071
216.9931	1352.30388350841	-3.44487837555864	1.49930266843222	-2.2976537346931	0.0215815047189701	1	NA	NA	NA	NA	NA	NA	NA	NA	2	2	3	4	-1.51499675441188
368.2444	5831.50177469033	-2.26971315588823	0.988481811383	-2.29616076871727	0.0216666907607162	1	NA	NA	NA	NA	NA	NA	NA	NA	2	2	0	4	-1.05443248758717
798.5815	360.856614286374	-3.03314898144737	1.32276292065151	-2.29304052456614	0.021845671973732	1	NA	NA	NA	NA	NA	NA	NA	NA	1	2	4	4	-1.36858513593962
420.0501	173.138341179874	3.01165030216546	1.31344658866729	2.29293701635883	0.0218516313201026	1	NA	NA	NA	NA	NA	NA	NA	NA	2	2	4	4	1.3549903577538
478.2789	723.330193003401	-2.2730450637308	0.992132111628995	-2.29107095424888	0.0219593102357894	1	NA	NA	NA	NA	NA	NA	NA	NA	2	2	4	4	-1.05699359925087
511.0522	1423.59308595438	-2.7434005056201	1.19962787008262	-2.28687626724708	0.0222030462337573	1	NA	NA	NA	NA	NA	NA	NA	NA	1	2	3	4	-1.24676204885505
354.9674	1755.62409679612	2.43246548477506	1.06844544019458	2.27663986691924	0.0228077401342213	1	NA	NA	NA	NA	NA	NA	NA	NA	2	2	0	4	1.11702322719731
364.0389	172.020705841125	3.00141581727535	1.31838420714036	2.27658659821599	0.0228109239287079	1	NA	NA	NA	NA	NA	NA	NA	NA	2	2	0	4	1.34889288829879
312.0521	168.734122478375	2.9725317158481	1.3064818405566	2.27521854768507	0.0228928227622113	1	NA	NA	NA	NA	NA	NA	NA	NA	0	2	4	4	1.3380421055321
936.9344	168.721998067117	2.97253024254701	1.30741358364436	2.27359596055382	0.022990290563017	1	NA	NA	NA	NA	NA	NA	NA	NA	2	2	4	4	1.33684615357112
324.1125	1551.31306872893	-3.11278670128431	1.36997735236296	-2.27214464232954	0.0230777755194405	1	NA	NA	NA	NA	NA	NA	NA	NA	0	2	2	4	-1.3913929030159
613.0471	195.55136629927	3.19105451720496	1.40672902245284	2.26842161231656	0.0233035217382732	1	NA	NA	NA	NA	NA	NA	NA	NA	1	2	3	4	1.45323155642965
394.132	184.718445785182	3.10626099432577	1.36948961725008	2.26818878741344	0.0233177025689342	1	NA	NA	NA	NA	NA	NA	NA	NA	2	2	4	4	1.41361904311191
425.1929	197.960039316	3.20917374548843	1.41512058999525	2.26777404567281	0.0233429820954356	1	NA	NA	NA	NA	NA	NA	NA	NA	2	2	4	4	1.46171771461995
406.9809	2628.79684078161	2.52644631998416	1.1150270160258	2.26581623913379	0.0234626366898355	1	NA	NA	NA	NA	NA	NA	NA	NA	0	2	4	4	1.15524943628679
507.965	3396.9148378178	-3.14358007760144	1.38800936104127	-2.2648118707522	0.0235242266630099	1	NA	NA	NA	NA	NA	NA	NA	NA	2	2	0	4	-1.4070096388831
417.1118	2335.09310635981	-2.51264362451149	1.10950472805361	-2.26465337278859	0.0235339588970481	1	NA	NA	NA	NA	NA	NA	NA	NA	2	2	2	4	-1.1457713248128
618.7562	2429.62923134607	-3.2123426233296	1.4191744475356	-2.2635290741796	0.0236030944416432	1	NA	NA	NA	NA	NA	NA	NA	NA	1	2	3	4	-1.44069519847466
319.2106	235.285068355276	3.46733950633711	1.53241207386747	2.26266783293238	0.0236561731634618	1	NA	NA	NA	NA	NA	NA	NA	NA	2	2	4	4	1.59525180812625
419.0405	263.532180031113	3.6339356267381	1.60824095465035	2.2595716246563	0.0238478503393246	1	NA	NA	NA	NA	NA	NA	NA	NA	2	2	4	4	1.69141090164805
654.9493	165.172449206378	2.94017421111149	1.3022313203019	2.25779718647058	0.0239583067202445	1	NA	NA	NA	NA	NA	NA	NA	NA	2	2	4	4	1.32499036285723
772.102	164.590756263633	2.93474481001888	1.30047756053687	2.25666701146872	0.024028889645236	1	NA	NA	NA	NA	NA	NA	NA	NA	2	2	4	4	1.32146971541707
494.0562	164.050214625499	2.92974535449423	1.29992318492092	2.2537834454214	0.0242097947599184	1	NA	NA	NA	NA	NA	NA	NA	NA	1	2	4	4	1.31447713895801
834.531	478.397467920014	-3.61753474076637	1.60520403564173	-2.25362923369435	0.0242195026506088	1	NA	NA	NA	NA	NA	NA	NA	NA	2	2	0	4	-1.58830878235151
650.7283	1041.21578556062	-2.88637673202404	1.28169510454727	-2.25199949799573	0.0243223037397207	1	NA	NA	NA	NA	NA	NA	NA	NA	0	2	4	4	-1.3029636439852
698.0145	336.866819118286	-2.54859520992849	1.13198764217458	-2.25143377451769	0.0243580769823283	1	NA	NA	NA	NA	NA	NA	NA	NA	0	2	3	4	-1.16483248155249
330.0631	164.507417709607	2.93370760822637	1.30352979312959	2.25058730816038	0.0244116880212908	1	NA	NA	NA	NA	NA	NA	NA	NA	2	2	4	4	1.31913168676618
690.0935	169.127679181401	2.97507506310783	1.32281815152295	2.24904312031299	0.0245097527921801	1	NA	NA	NA	NA	NA	NA	NA	NA	2	2	3	4	1.34043976794784
743.1071	166.617046097014	2.95259672739073	1.31370700019035	2.24753063427607	0.024606135041658	1	NA	NA	NA	NA	NA	NA	NA	NA	1	2	4	4	1.33326972085708
508.0792	165.951460214972	2.94665191130856	1.31132940374359	2.2470722481296	0.0246354101831436	1	NA	NA	NA	NA	NA	NA	NA	NA	1	2	2	4	1.32852751055002
473.0374	4554.60424573807	-2.50622574848728	1.11539906983643	-2.24693189752687	0.0246443798011575	1	NA	NA	NA	NA	NA	NA	NA	NA	2	2	4	4	-1.1410706431249
286.1661	1265.13145370682	-2.14925706862754	0.956577486370269	-2.24681962439121	0.024651557062779	1	NA	NA	NA	NA	NA	NA	NA	NA	1	2	3	4	-0.994117198596511
491.1196	1024.7389493403	-2.40708483882123	1.07192032703161	-2.2455818572701	0.0247308036499813	1	NA	NA	NA	NA	NA	NA	NA	NA	2	2	4	4	-1.10884806201119
267.1374	919.225506584696	2.34341421106267	1.04364235767403	2.24541883896458	0.0247412571331814	1	NA	NA	NA	NA	NA	NA	NA	NA	2	2	4	4	1.08124005711264
815.554	1182.18595814766	-2.99018841353996	1.33389754427517	-2.24169271948453	0.0249812387516571	1	NA	NA	NA	NA	NA	NA	NA	NA	2	2	0	4	-1.34889288829879
312.1094	193.221664967629	3.1721558348331	1.41552716739972	2.24097135532923	0.0250279305331108	1	NA	NA	NA	NA	NA	NA	NA	NA	2	2	4	4	1.44346148535329
746.0455	163.694932578979	2.92591301794571	1.30600153031912	2.24035956315515	0.025067589239298	1	NA	NA	NA	NA	NA	NA	NA	NA	0	2	2	4	1.31100482747613
367.16	1532.83548578338	-2.17777661533228	0.972571988538045	-2.23919323299232	0.0251433459631122	1	NA	NA	NA	NA	NA	NA	NA	NA	2	2	4	4	-1.0102764967653
378.117	181.053566216353	3.07530389207113	1.37371722302488	2.23867317125094	0.0251771894066434	1	NA	NA	NA	NA	NA	NA	NA	NA	1	2	3	4	1.3978584706218
806.492	439.845001281506	-3.14506736487778	1.40511908544465	-2.23829239632207	0.025201993645188	1	NA	NA	NA	NA	NA	NA	NA	NA	2	2	1	4	-1.40832660254866
631.0201	163.384389597897	2.92312655238196	1.30599323950568	2.23824018682392	0.0252053962970504	1	NA	NA	NA	NA	NA	NA	NA	NA	1	2	4	4	1.30985089611621
373.0429	181.880609174982	3.08211256315367	1.37703417655345	2.23822517671117	0.0252063746253661	1	NA	NA	NA	NA	NA	NA	NA	NA	1	2	4	4	1.39915861737084
318.0152	160.94136930554	2.90036179867671	1.29771940805811	2.23496834575109	0.0254194269483768	1	NA	NA	NA	NA	NA	NA	NA	NA	2	2	0	4	1.30068157559827
816.5571	593.724306146585	-2.92041962255465	1.30699537144263	-2.23445291878208	0.0254532870883236	1	NA	NA	NA	NA	NA	NA	NA	NA	1	2	2	4	-1.32029979893446
593.9417	182.835160953566	3.08965868674778	1.3831815937066	2.23373322838126	0.0255006312695469	1	NA	NA	NA	NA	NA	NA	NA	NA	2	2	4	4	1.40832660254866
475.1935	193.33599049041	3.17277018672179	1.42139474407399	2.23215274993069	0.0256048690628082	1	NA	NA	NA	NA	NA	NA	NA	NA	2	2	4	4	1.44484878072035
522.2543	654.498466166716	-2.62410710406616	1.17879821748562	-2.22608675949934	0.0260083706425778	1	NA	NA	NA	NA	NA	NA	NA	NA	2	2	4	4	-1.19424448677221
367.1099	161.300759077723	2.90326840128192	1.30563071992524	2.22365203037514	0.0261718650030858	1	NA	NA	NA	NA	NA	NA	NA	NA	2	2	1	4	1.30410722709637
457.0676	627.086448193747	-3.43960076590067	1.54791558287341	-2.22208549610677	0.0262775282654117	1	NA	NA	NA	NA	NA	NA	NA	NA	2	2	1	4	-1.51345794925297
613.175	845.367001622924	-3.12677457737187	1.40822380186539	-2.22036765266289	0.0263938209731163	1	NA	NA	NA	NA	NA	NA	NA	NA	0	2	3	4	-1.39268136308513
900.5709	246.770288700831	-2.99257097631905	1.34794649142822	-2.22009626891663	0.0264122334317785	1	NA	NA	NA	NA	NA	NA	NA	NA	1	2	4	4	-1.350108369512
203.1272	253.921002101831	3.57777958341962	1.61317238399557	2.21785323063741	0.026564841288051	1	NA	NA	NA	NA	NA	NA	NA	NA	2	2	1	4	1.65957127242374
435.173	190.60313148423	3.15105539896423	1.4208297958224	2.21775712209101	0.0265713971328871	1	NA	NA	NA	NA	NA	NA	NA	NA	2	2	4	4	1.4324617948803
514.9886	492.278938992764	2.29192256484177	1.03368625526808	2.21723231121747	0.0266072206736287	1	NA	NA	NA	NA	NA	NA	NA	NA	2	2	2	4	1.06213673334875
812.0538	158.852002876412	2.88015522854097	1.29936217359147	2.21659156090419	0.0266510147822673	1	NA	NA	NA	NA	NA	NA	NA	NA	1	2	2	4	1.29274718470635
199.0702	234.303119352745	3.45959208462734	1.56161456470989	2.21539435069885	0.0267330087590835	1	NA	NA	NA	NA	NA	NA	NA	NA	2	2	4	4	1.59350884214172
363.0646	860.501309867548	-2.67063093565822	1.20599254952742	-2.2144671927739	0.026796657117752	1	NA	NA	NA	NA	NA	NA	NA	NA	1	2	2	4	-1.21239903961176
245.0931	1441.01677098564	-3.36043645537646	1.51828040214397	-2.21331741530165	0.0268757697843196	1	NA	NA	NA	NA	NA	NA	NA	NA	1	2	3	4	-1.4819391061325
679.0413	157.416836549836	2.86638256352522	1.29659773316373	2.21069533765972	0.0270569416171167	1	NA	NA	NA	NA	NA	NA	NA	NA	2	2	4	4	1.28601047765759
264.9811	240.972647929248	3.50004979216147	1.5832811272007	2.21063065303487	0.0270614242776727	1	NA	NA	NA	NA	NA	NA	NA	NA	0	2	4	4	1.61655601618041
465.1079	1164.03336076019	-2.83397178717896	1.28383199333197	-2.20743197077046	0.0272838948524133	1	NA	NA	NA	NA	NA	NA	NA	NA	2	2	1	4	-1.28044081081639
316.1667	159.428668835536	2.88521309051706	1.30809102682716	2.20566690799438	0.0274073305645791	1	NA	NA	NA	NA	NA	NA	NA	NA	2	2	4	4	1.29500583944348
273.2058	218.819622976444	3.35802539271826	1.52382798279229	2.20367746926721	0.0275470347723193	1	NA	NA	NA	NA	NA	NA	NA	NA	2	2	4	4	1.54979822308486
758.0818	157.899657405467	2.87058664461149	1.30275063689678	2.20348128284118	0.0275608447725012	1	NA	NA	NA	NA	NA	NA	NA	NA	2	2	4	4	1.28937151670502
313.0481	157.205193010544	2.86395950299168	1.30012365989306	2.202836231153	0.0276062935039906	1	,Pongone,Cauliflorin_A,Glabone,Kanjone,Pinnatin,Karanjin,Ponganone_XI,Derriobtusone_A	1	C18H12O4	[M+Na-2H]-	292.07356	313.0482286	-0.343397567	LMPK12110008,LMPK12110011,LMPK12110012,LMPK12110027,LMPK12110028,LMPK12110060,LMPK12110073,LMPK12110163,LMPK12111542,LMPK12111543,LMPK12130025,LMPK12130059	2	2	2	4	1.28489335378069
337.1066	247.959996940579	3.54220687809644	1.60842749488074	2.20227948687179	0.0276455722740275	1	,Kuhlmanniquinol,Flavokawin_A,O-Methylodoratol,Loureirin_B	1	C18H20O5	[M+Na-2H]-	316.131075	337.1057436	2.540152508	LMPK12020173,LMPK12020260,LMPK12020279,LMPK12100071,LMPK12120544,LMPK12120550,LMPK12120558,LMPK12120573,LMPK12120604,LMPK12120609,LMPK12120610	1	2	3	4	1.63488734802958
604.0328	156.327066784406	2.85564785713396	1.2968190873855	2.20204027293521	0.0276624638134706	1	NA	NA	NA	NA	NA	NA	NA	NA	1	2	4	4	1.2815515655446
296.1354	861.152795669671	2.24847077097419	1.02138968948575	2.20138385390033	0.0277088610578469	1	NA	NA	NA	NA	NA	NA	NA	NA	1	2	3	4	1.04510035271633
214.0583	2535.29441587372	2.49772803155249	1.1349954880565	2.20065018569321	0.0277607978615134	1	NA	NA	NA	NA	NA	NA	NA	NA	2	2	0	4	1.14388801878316
602.9879	156.979002604074	2.86182585170822	1.3010785266048	2.19957965118081	0.0278367322266557	1	NA	NA	NA	NA	NA	NA	NA	NA	2	2	4	4	1.28377783110912
325.0308	881.912593252476	2.27157038844713	1.03278528517912	2.19946045034245	0.0278451983626927	1	NA	NA	NA	NA	NA	NA	NA	NA	2	2	2	4	1.05443248758717
639.0383	157.829383011956	2.86978296404849	1.30563231919749	2.19800239458871	0.027948935295741	1	NA	NA	NA	NA	NA	NA	NA	NA	2	2	1	4	1.28824955306718
431.0528	1356.19074473093	-2.26331978441878	1.02987530437059	-2.1976639063134	0.0279730654637329	1	NA	NA	NA	NA	NA	NA	NA	NA	2	2	1	4	-1.05017926990475
398.7856	4854.54880823183	-2.63704279473481	1.20002017992279	-2.19749870781713	0.0279848486616295	1	NA	NA	NA	NA	NA	NA	NA	NA	2	2	4	4	-1.19924780965741
501.0845	961.03702149226	-3.19852634924264	1.45584303887632	-2.19702692105558	0.0280185235986518	1	NA	NA	NA	NA	NA	NA	NA	NA	2	2	0	4	-1.43793989256211
642.0744	156.110014707525	2.85315780306084	1.30052983588189	2.19384263577937	0.0282467245183919	1	NA	NA	NA	NA	NA	NA	NA	NA	1	2	3	4	1.27822402812761
718.9857	155.27020896085	2.84513872162785	1.29688185413373	2.19383031118768	0.0282476108589739	1	NA	NA	NA	NA	NA	NA	NA	NA	0	2	3	4	1.27491058396951
464.0075	2689.04491707383	-2.5074891929569	1.1472000937659	-2.18574702580924	0.0288341183546441	1	NA	NA	NA	NA	NA	NA	NA	NA	1	2	3	4	-1.14200876122669
508.1842	663.557575368932	-2.58252225395164	1.18164071674464	-2.18553932456421	0.0288493258942987	1	NA	NA	NA	NA	NA	NA	NA	NA	2	2	4	4	-1.17941095011554
657.2721	182.956914847453	3.08893743174585	1.41352158811465	2.18527786042934	0.0288684796807612	1	NA	NA	NA	NA	NA	NA	NA	NA	0	2	4	4	1.4070096388831
481.0408	156.579149986653	2.85724420398035	1.3085954334691	2.18344350813282	0.0290031648671945	1	NA	NA	NA	NA	NA	NA	NA	NA	1	2	4	4	1.28266390367517
653.0547	154.588625925534	2.83802565534818	1.29988003599811	2.18329813271501	0.0290138619820537	1	NA	NA	NA	NA	NA	NA	NA	NA	2	2	4	4	1.27161107812127
665.2379	462.823700091587	-2.95990818161174	1.3559978535775	-2.18282659799401	0.0290485821516873	1	NA	NA	NA	NA	NA	NA	NA	NA	2	2	4	4	-1.33684615357112
454.0321	155.270264589042	2.84463745907501	1.30340159457884	2.1824719801683	0.029074717019905	1	NA	NA	NA	NA	NA	NA	NA	NA	2	2	4	4	1.27380920756338
786.5302	448.918993601993	-3.03549324350147	1.39091501988448	-2.18237146058972	0.0290821288611271	1	NA	NA	NA	NA	NA	NA	NA	NA	2	2	3	4	-1.36983362146872
336.9089	235.968284333293	3.46799928051504	1.59065192414926	2.18023769239763	0.0292398469722069	1	NA	NA	NA	NA	NA	NA	NA	NA	2	2	3	4	1.5969996338941
450.2319	156.192840185431	2.85338409682048	1.31013685605861	2.177928270337	0.0294113774120263	1	NA	NA	NA	NA	NA	NA	NA	NA	1	2	4	4	1.2793316336225
501.2308	939.989830323246	-2.10387623862109	0.966937209305341	-2.17581474616385	0.0295691155997592	1	NA	NA	NA	NA	NA	NA	NA	NA	2	2	4	4	-0.976636614538964
707.0618	152.738804110475	2.81960830619207	1.296519465191	2.17475200480442	0.0296487054820577	1	NA	NA	NA	NA	NA	NA	NA	NA	1	2	4	4	1.26396558429604
229.1559	563.39895338548	2.22883621781126	1.02500014308106	2.17447405530265	0.029669551797036	1	NA	NA	NA	NA	NA	NA	NA	NA	1	2	3	4	1.03502255905943
334.0628	750.548960097425	2.28567092928447	1.05167185441671	2.17336892651955	0.0297525615964117	1	NA	NA	NA	NA	NA	NA	NA	NA	2	2	4	4	1.05956166288045
332.9767	1627.88556352822	2.37783616964332	1.09636623186843	2.16883382625803	0.030095302132806	1	NA	NA	NA	NA	NA	NA	NA	NA	2	2	4	4	1.08916981993759
490.9425	529.391921118166	2.24291807127928	1.03516834115223	2.16671818690159	0.0302563489756312	1	NA	NA	NA	NA	NA	NA	NA	NA	1	2	4	4	1.04257097617139
385.0687	152.126410432499	2.81330030444612	1.29866561162296	2.16630076231117	0.0302882115125571	1	Machaerol_C,Robustone,,Gancaonin_F	1	C18H20O7	[M+K-2H]-	348.120905	385.0695116	-2.231804841	LMPK12080043,LMPK12050245,LMPK12050249,LMPK12090043	2	2	4	4	1.26287938763222
331.0273	2442.83885409486	2.54438383762381	1.17542709425368	2.16464623800367	0.0304147871618079	1	NA	NA	NA	NA	NA	NA	NA	NA	2	2	4	4	1.16386936355432
287.0166	234.259482895294	3.45690569877292	1.59876876950504	2.16222993888174	0.0306004569421899	1	NA	NA	NA	NA	NA	NA	NA	NA	0	2	4	4	1.59177070372469
662.9393	548.005049508262	-2.87552194287129	1.33039783798531	-2.16140004197981	0.0306644508702552	1	NA	NA	NA	NA	NA	NA	NA	NA	2	2	4	4	-1.29727112007415
322.1022	151.634440196649	2.8083421612292	1.29939755818511	2.16126476730622	0.0306748928803224	1	NA	NA	NA	NA	NA	NA	NA	NA	1	2	4	4	1.26179467890241
444.1294	2466.76088965998	-2.71149501355307	1.25600298495741	-2.15882847893472	0.0308634761857471	1	NA	NA	NA	NA	NA	NA	NA	NA	0	2	2	4	-1.23619457363393
234.9839	3733.23617193288	-2.52972584302659	1.17334516027303	-2.1559946115412	0.0310840859151898	1	NA	NA	NA	NA	NA	NA	NA	NA	2	2	1	4	-1.15715754876668
303.0984	232.369862217231	3.44469042271806	1.59816074814994	2.15540922695398	0.031129824962609	1	NA	NA	NA	NA	NA	NA	NA	NA	2	2	4	4	1.5865849365722
713.559	695.00011534263	-2.20559303402725	1.02365167095585	-2.15463237799217	0.0311906132637231	1	NA	NA	NA	NA	NA	NA	NA	NA	0	2	4	4	-1.0233964051182
686.0365	149.782268034949	2.7894235469957	1.29645257480796	2.15158163221581	0.0314303200676367	1	NA	NA	NA	NA	NA	NA	NA	NA	0	2	3	4	1.25424293468115
467.1406	1506.37567624397	-2.23057476782016	1.03726485527638	-2.15043897079288	0.031520508537297	1	NA	NA	NA	NA	NA	NA	NA	NA	1	2	2	4	-1.03251948982734
293.174	3155.03665672947	-2.16193229586913	1.00613195706238	-2.14875621502111	0.031653729914893	1	NA	NA	NA	NA	NA	NA	NA	NA	1	2	3	4	-1.00216413650164
666.0007	149.357980161128	2.78502134094497	1.29684906729911	2.14752927782506	0.0317511689111727	1	NA	NA	NA	NA	NA	NA	NA	NA	1	2	3	4	1.25209838507156
307.0891	4912.93611401441	-2.43510502681597	1.13405631458463	-2.14725229734986	0.0317732012666985	1	NA	NA	NA	NA	NA	NA	NA	NA	2	2	4	4	-1.12068070291957
362.2448	2150.88963600795	-2.02704192712456	0.946764230773347	-2.14102081726177	0.0322723593458219	1	NA	NA	NA	NA	NA	NA	NA	NA	0	2	3	4	-0.949425410492378
903.5216	525.108099394215	-2.90748572745225	1.35863104701804	-2.14001125164458	0.0323538574524097	1	NA	NA	NA	NA	NA	NA	NA	NA	1	2	4	4	-1.31216050716026
283.2518	207.193540595409	3.27472765417407	1.5305238519274	2.13961229682908	0.032386112018668	1	NA	NA	NA	NA	NA	NA	NA	NA	1	2	4	4	1.50886290579361
450.247	1386.85944564341	-1.9550176710055	0.914468944143388	-2.13787213171775	0.0325271226444994	1	NA	NA	NA	NA	NA	NA	NA	NA	2	2	4	4	-0.914696211337809
243.1717	529.857312477938	2.22266785343575	1.03987873653757	2.13742985151948	0.032563045596023	1	NA	NA	NA	NA	NA	NA	NA	NA	2	2	4	4	1.03002287303455
1001.0025	149.050576343518	2.7816811210091	1.30146945245043	2.13733877177963	0.0325704475068421	1	NA	NA	NA	NA	NA	NA	NA	NA	0	2	4	4	1.25102826646706
733.2248	359.242763087572	-2.49328462435581	1.16800934861209	-2.13464440787096	0.0327900671418086	1	NA	NA	NA	NA	NA	NA	NA	NA	0	2	4	4	-1.1363950406772
807.5043	3684.94411601763	-2.24517237365554	1.05205810652305	-2.13407639723972	0.0328365276035923	1	NA	NA	NA	NA	NA	NA	NA	NA	0	2	3	4	-1.04004825220169
498.1092	175.919580075322	3.02845623861886	1.42000796165218	2.13270370336181	0.0329490399312895	1	NA	NA	NA	NA	NA	NA	NA	NA	0	2	2	4	1.36858513593962
807.0493	146.65468750152	2.75705796345718	1.2928851253066	2.13248486620446	0.032967007301418	1	NA	NA	NA	NA	NA	NA	NA	NA	2	2	2	4	1.24146098176651
203.0299	146.923168066814	2.75924618898369	1.29936937919942	2.1235271764552	0.033709700667731	1	NA	NA	NA	NA	NA	NA	NA	NA	1	2	3	4	1.24357721571579
329.1122	216.500121720898	3.33846426145992	1.57336582519625	2.12186143107787	0.0338493761119005	1	NA	NA	NA	NA	NA	NA	NA	NA	1	2	4	4	1.53692717635272
610.4688	760.745326695664	-2.65205765328677	1.25022964068068	-2.12125642121465	0.0339002295291579	1	NA	NA	NA	NA	NA	NA	NA	NA	0	2	4	4	-1.20529170793028
758.0865	145.518389058582	2.74494840218686	1.29444757147928	2.12055587469639	0.0339591947648966	1	NA	NA	NA	NA	NA	NA	NA	NA	0	2	2	4	1.23514539850016
342.1396	221.812942903864	3.37469464743358	1.59209300896194	2.1196592337491	0.0340347932499404	1	NA	NA	NA	NA	NA	NA	NA	NA	2	2	4	4	1.55797485068773
295.0778	2226.40538871934	-2.37460603831874	1.12178542478922	-2.11680949479702	0.0342760192104153	1	NA	NA	NA	NA	NA	NA	NA	NA	2	2	0	4	-1.09538508885096
478.8545	1281.25679870863	-2.52330804564066	1.19344581098865	-2.11430466503573	0.034489254185784	1	NA	NA	NA	NA	NA	NA	NA	NA	2	2	4	4	-1.14955017926527
448.8645	1711.81312689192	-3.3297190369413	1.57806451609108	-2.1100018427568	0.0348581971500685	1	NA	NA	NA	NA	NA	NA	NA	NA	0	2	3	4	-1.47175318538534
950.5399	118.096591774669	2.42670887087217	1.15438471612447	2.10216649352321	0.0355386938014979	1	NA	NA	NA	NA	NA	NA	NA	NA	1	2	4	4	1.1124722903088
707.0271	144.077132988324	2.72895021615927	1.29956103147659	2.09990154372248	0.0357375029433035	1	NA	NA	NA	NA	NA	NA	NA	NA	1	2	4	4	1.22887870036755
1189.7232	75.7142719575336	-2.64646508890025	1.26296593765282	-2.09543663055443	0.036132196129008	1	NA	NA	NA	NA	NA	NA	NA	NA	2	2	4	4	-1.20428133510418
242.1013	197.219824420877	3.19976097743072	1.52912852448832	2.09253893717105	0.0363903324255287	1	NA	NA	NA	NA	NA	NA	NA	NA	0	2	3	4	1.4574615156847
503.1345	1662.54004328575	-2.04039680819801	0.975106771947788	-2.09248552763334	0.0363951050400153	1	NA	NA	NA	NA	NA	NA	NA	NA	2	2	4	4	-0.954811065652632
508.072	142.874715510649	2.71591053430561	1.29903443046131	2.09071481911465	0.0365536357746891	1	NA	NA	NA	NA	NA	NA	NA	NA	2	2	4	4	1.22576337162468
281.1534	757.849278450488	2.19497213241361	1.04993270236359	2.09058364166801	0.0365654034043007	1	NA	NA	NA	NA	NA	NA	NA	NA	2	2	4	4	1.02257125331725
624.2049	1477.01195984164	-2.85009646717646	1.36344829703517	-2.09035903552339	0.0365855598040961	1	NA	NA	NA	NA	NA	NA	NA	NA	0	2	4	4	-1.28712920874127
629.7457	1695.27690575818	-2.78677724468276	1.33497669131984	-2.08751003879145	0.0368420545606409	1	NA	NA	NA	NA	NA	NA	NA	NA	2	2	0	4	-1.26505327426663
253.0852	214.515548211188	3.32381255279749	1.59257259684502	2.08707129545125	0.0368816903350805	1	Undecanedioic_acid,Butyl_butyryllactate,2-hydroxy-decanedioic_acid,3-hydroxy-sebacic_acid	1	C11H20O4	[M+K-2H]-	216.13616	253.0847666	1.761465164	LMFA01170007,LMFA07010792,LMFA01170076,LMFA01170092	2	2	0	4	1.53216553987585
869.6007	435.845359856749	-2.80538213546501	1.34450882269066	-2.08654795574403	0.0369290159773226	1	NA	NA	NA	NA	NA	NA	NA	NA	2	2	0	4	-1.2694190757006
664.9604	140.850144638315	2.6941812514334	1.29207191397116	2.08516354415048	0.0370544578262837	1	NA	NA	NA	NA	NA	NA	NA	NA	2	2	3	4	1.2175134435653
1135.678	87.4576255256425	-2.71348682355569	1.30280895996143	-2.08279717667586	0.0372697150501808	1	NA	NA	NA	NA	NA	NA	NA	NA	2	2	4	4	-1.2382970162027
430.939	206.595094709971	3.26749163685492	1.56957119301065	2.08177344959258	0.0373631679888853	1	NA	NA	NA	NA	NA	NA	NA	NA	2	2	4	4	1.50429950203051
296.2233	1067.97221027447	-2.95300068555124	1.42065985153187	-2.07861204944103	0.0376530225807095	1	NA	NA	NA	NA	NA	NA	NA	NA	2	2	0	4	-1.33089487446608
506.0146	144.562476670003	2.73311228696985	1.31507684784523	2.07829093139925	0.0376825712038794	1	NA	NA	NA	NA	NA	NA	NA	NA	2	2	1	4	1.23096223000923
504.98	140.991603103594	2.69543103347608	1.29763687816641	2.07718436399925	0.0377845464420394	1	NA	NA	NA	NA	NA	NA	NA	NA	2	2	1	4	1.21956814811529
400.9952	3819.35862218928	2.0994768306272	1.01416282188317	2.07015755786505	0.0384375923119928	1	NA	NA	NA	NA	NA	NA	NA	NA	1	2	4	4	0.994117198596511
253.9913	204.191756896444	3.24966334486822	1.56984726456299	2.07005064647028	0.0384476019012297	1	NA	NA	NA	NA	NA	NA	NA	NA	2	2	4	4	1.49526552091234
687.0487	138.812028058604	2.67163349410634	1.29067372248594	2.06995265151951	0.038456778633595	1	NA	NA	NA	NA	NA	NA	NA	NA	0	2	4	4	1.21137995764072
327.9928	204.571906619611	3.25228700917949	1.57381148528944	2.06650354224691	0.0387809582832759	1	NA	NA	NA	NA	NA	NA	NA	NA	1	2	4	4	1.496762715588
808.5079	1289.56755062768	-2.03353217952431	0.985037730391593	-2.06442059708302	0.0389778552484619	1	NA	NA	NA	NA	NA	NA	NA	NA	2	2	4	4	-0.950961354310892
220.1013	185.76571348943	3.10971711306659	1.50823229305911	2.06182902154894	0.0392240170016938	1	NA	NA	NA	NA	NA	NA	NA	NA	2	2	4	4	1.41494835742372
371.9903	7057.80663374399	-2.58460480950748	1.25355059001196	-2.06182728491462	0.0392241823981242	1	NA	NA	NA	NA	NA	NA	NA	NA	2	2	4	4	-1.18137375459155
419.1133	187.251256078722	3.121310490376	1.51494809887795	2.06034153426629	0.0393659019169844	1	NA	NA	NA	NA	NA	NA	NA	NA	2	2	4	4	1.42029078375731
692.6853	1155.20501929995	-2.67146424835135	1.29914897648121	-2.05631863374676	0.0397518133543623	1	NA	NA	NA	NA	NA	NA	NA	NA	1	2	4	4	-1.21341938225132
526.0919	159.332711643311	2.87713046751097	1.39989680242821	2.05524468840874	0.0398553767622234	1	NA	NA	NA	NA	NA	NA	NA	NA	0	2	3	4	1.29162032636808
264.9898	182.85508828306	3.0857416712852	1.50270694309492	2.0534553895984	0.0400284320509741	1	NA	NA	NA	NA	NA	NA	NA	NA	2	2	4	4	1.40307331771634
510.1409	148.900573678627	2.77534972493984	1.35267790491794	2.05174470200887	0.0401944799396835	1	NA	NA	NA	NA	NA	NA	NA	NA	1	2	2	4	1.24995957856763
293.151	743.285230055506	2.1242241955473	1.03604940373503	2.05031168194233	0.0403340253444498	1	NA	NA	NA	NA	NA	NA	NA	NA	1	2	4	4	1.00459090283947
664.7443	535.806124635438	-2.72816768590148	1.33127612084233	-2.04928762950793	0.0404339975779771	1	NA	NA	NA	NA	NA	NA	NA	NA	2	2	0	4	-1.24251840317219
730.6705	657.576255328169	-2.96212632710931	1.44633745172884	-2.04801882407775	0.0405581549599902	1	NA	NA	NA	NA	NA	NA	NA	NA	2	2	2	4	-1.33923997436469
1016.9762	136.344968018291	2.64381337077451	1.29209082109117	2.04615134448661	0.0407414826905195	1	NA	NA	NA	NA	NA	NA	NA	NA	2	2	4	4	1.20025208284533
412.2097	1340.38117300507	-2.98573203706512	1.46253997065871	-2.04147038505921	0.0412040946010015	1	NA	NA	NA	NA	NA	NA	NA	NA	1	2	2	4	-1.34525834909294
497.065	136.546092511898	2.64563944745369	1.29653076712423	2.04055276938923	0.0412953008370109	1	NA	NA	NA	NA	NA	NA	NA	NA	2	2	4	4	1.20226426914859
297.1437	195.358176991822	3.18280164533676	1.55994339105158	2.04033150407541	0.0413173190306162	1	NA	NA	NA	NA	NA	NA	NA	NA	0	2	3	4	1.44902744053437
288.0808	204.733281543771	3.25263853810361	1.59613653021237	2.03781974570236	0.0415679629062167	1	NA	NA	NA	NA	NA	NA	NA	NA	0	2	2	4	1.4982632729337
349.1245	3375.94468174985	-2.32605872981382	1.14227116589739	-2.03634548368069	0.0417156755754019	1	NA	NA	NA	NA	NA	NA	NA	NA	0	2	3	4	-1.07773745413889
514.1013	375.556673553381	-2.69748117537007	1.32477438250077	-2.03618156495301	0.0417321267161744	1	NA	NA	NA	NA	NA	NA	NA	NA	1	2	4	4	-1.23200600159272
356.1315	204.207753880978	3.24871264623835	1.59640690254711	2.03501540932637	0.0418493225177309	1	NA	NA	NA	NA	NA	NA	NA	NA	2	2	4	4	1.49228114620952
308.1546	14459.1790850892	-2.4454239956283	1.20218674268127	-2.03414653381903	0.0419368233877585	1	NA	NA	NA	NA	NA	NA	NA	NA	0	2	3	4	-1.12251507492597
375.0767	4203.33421689239	-2.35502519274673	1.1589847172391	-2.03197260301827	0.042156429577744	1	NA	NA	NA	NA	NA	NA	NA	NA	2	2	4	4	-1.08916981993759
1009.0002	133.350830697464	2.60946900401323	1.28529010393071	2.03025682375744	0.0423304405188493	1	NA	NA	NA	NA	NA	NA	NA	NA	0	2	4	4	1.19125678842121
642.8605	212.245327752575	3.30609882129775	1.62861611990883	2.03000497224774	0.0423560338698367	1	NA	NA	NA	NA	NA	NA	NA	NA	2	2	4	4	1.52587023475153
357.2475	1568.97457935409	-1.87430895148514	0.924566769806605	-2.02722941456915	0.0426389562994814	1	NA	NA	NA	NA	NA	NA	NA	NA	2	2	4	4	-0.887542979220399
322.9141	5848.87321971623	-3.33364406524763	1.6449919113652	-2.02654131136791	0.0427093437790188	1	NA	NA	NA	NA	NA	NA	NA	NA	2	2	3	4	-1.47464785445471
388.9101	2537.9752776593	-2.24242888451432	1.10687861665186	-2.02590315756331	0.0427747096162612	1	NA	NA	NA	NA	NA	NA	NA	NA	2	2	4	4	-1.03753212993375
358.0382	193.408969262796	3.16724928421465	1.56388261236642	2.02524745730247	0.042841960812413	1	NA	NA	NA	NA	NA	NA	NA	NA	0	2	3	4	1.43931617965964
517.2741	536.014740241491	-2.86159391767594	1.41399543299803	-2.02376461118311	0.0429943770469763	1	NA	NA	NA	NA	NA	NA	NA	NA	1	2	4	4	-1.29500583944348
286.1773	767.562095955803	2.12161752268131	1.04929828604959	2.02193937690378	0.0431826151395958	1	NA	NA	NA	NA	NA	NA	NA	NA	1	2	4	4	1.00135652486566
676.9839	148.457907414611	2.76929371787323	1.36991828803836	2.02150284586587	0.0432277380462134	1	NA	NA	NA	NA	NA	NA	NA	NA	2	2	4	4	1.24782647475955
509.1104	132.641740989452	2.60095606085651	1.28677807197598	2.02129342852608	0.0432493990274101	1	NA	NA	NA	NA	NA	NA	NA	NA	0	2	2	4	1.18432652397831
214.0159	176.988562358957	3.03569160850471	1.50250541824438	2.02041974134895	0.0433398674137694	1	NA	NA	NA	NA	NA	NA	NA	NA	2	2	4	4	1.37484904533969
747.0082	373.600502291882	-3.17489619141327	1.5729698289169	-2.01840882962098	0.0435487005688234	1	NA	NA	NA	NA	NA	NA	NA	NA	2	2	4	4	-1.42432436710985
390.1956	1516.74457151412	-2.14406734450905	1.0624628765062	-2.01801624500952	0.0435895694870584	1	NA	NA	NA	NA	NA	NA	NA	NA	1	2	4	4	-0.993316042523505
484.0288	1145.67804558033	-2.03477010562587	1.00848463051416	-2.01765108169123	0.0436276128644437	1	NA	NA	NA	NA	NA	NA	NA	NA	2	2	4	4	-0.951730168101617
637.026	177.002227130277	3.03589074592749	1.50755715797022	2.01378152057267	0.0440324767107506	1	NA	NA	NA	NA	NA	NA	NA	NA	1	2	2	4	1.3761083187283
610.4774	1451.048305862	-2.58329156518382	1.28328537162952	-2.01302969884521	0.0441115050787001	1	NA	NA	NA	NA	NA	NA	NA	NA	1	2	3	4	-1.18039178390615
257.0756	175.883253126384	3.02599572678351	1.50410158909506	2.01182935296551	0.0442379286011093	1	NA	NA	NA	NA	NA	NA	NA	NA	2	2	4	4	1.36609454449408
979.2446	130.932141319179	2.5809121509746	1.2835457382363	2.01076757461016	0.0443500125921518	1	NA	NA	NA	NA	NA	NA	NA	NA	2	2	0	4	1.17549891273307
504.0926	132.621791379706	2.60021203872145	1.29373751741028	2.00984512215924	0.0444475834419661	1	NA	NA	NA	NA	NA	NA	NA	NA	0	2	2	4	1.18235686575944
356.2442	9755.35087168101	-2.002645114816	0.997056050863293	-2.00855820801852	0.0445840071692624	1	NA	NA	NA	NA	NA	NA	NA	NA	0	2	3	4	-0.934944081792752
491.9989	133.46525082423	2.60971791164054	1.30022589853758	2.00712654206919	0.0447361907331595	1	NA	NA	NA	NA	NA	NA	NA	NA	2	2	4	4	1.19225150551665
514.2011	1928.78522197791	-1.76370105649605	0.878724710863999	-2.00711444061008	0.0447374789620826	1	NA	NA	NA	NA	NA	NA	NA	NA	2	2	4	4	-0.835799876959314
276.2075	173.967175840245	3.00962853187322	1.50036324778907	2.00593325403578	0.0448633697328107	1	NA	NA	NA	NA	NA	NA	NA	NA	2	2	4	4	1.35254533409579
703.999	130.032297418208	2.57026622913094	1.28158603050596	2.00553545993024	0.0449058337923617	1	NA	NA	NA	NA	NA	NA	NA	NA	2	2	4	4	1.17063402253414
766.0021	252.261577705366	-2.76993942390782	1.38164495978188	-2.00481274461791	0.0449830695482222	1	NA	NA	NA	NA	NA	NA	NA	NA	0	2	4	4	-1.25639326823843
609.4563	769.522498905333	-2.52613478569288	1.2600439020513	-2.00479902452639	0.0449845368814502	1	NA	NA	NA	NA	NA	NA	NA	NA	2	2	0	4	-1.15239512883024
399.7851	1276.33361047698	-2.64423870143968	1.31899680610514	-2.00473472657439	0.0449914139420026	1	NA	NA	NA	NA	NA	NA	NA	NA	0	2	2	4	-1.20226426914859
286.1886	187.956966216724	3.12375940865961	1.55988829139326	2.00255327634361	0.0452252592408955	1	NA	NA	NA	NA	NA	NA	NA	NA	1	2	3	4	1.42297726610231
484.9955	130.235531302742	2.57247949818806	1.28507793114709	2.00180816730064	0.0453053672204968	1	NA	NA	NA	NA	NA	NA	NA	NA	1	2	2	4	1.17257664877248
734.642	395.126584853635	-2.8470165566627	1.42225052651568	-2.00176867829151	0.0453096160884612	1	NA	NA	NA	NA	NA	NA	NA	NA	0	2	2	4	-1.28489335378069
429.0563	1006.83398888883	-2.01534675979176	1.0068097235194	-2.00171562978844	0.0453153244353452	1	NA	NA	NA	NA	NA	NA	NA	NA	1	2	3	4	-0.941779038623349
599.9821	1433.90669906657	-2.68280715764977	1.34040975372617	-2.00148286760217	0.0453403782513268	1	NA	NA	NA	NA	NA	NA	NA	NA	2	2	1	4	-1.2175134435653
405.05	9426.99458815604	-2.13667162064683	1.06871694625645	-1.99928674110695	0.0455773379245115	1	NA	NA	NA	NA	NA	NA	NA	NA	2	2	4	4	-0.989319787558688
632.7177	1134.39900944384	-2.95206389466947	1.4765831517785	-1.9992534054813	0.04558094282764	1	NA	NA	NA	NA	NA	NA	NA	NA	1	2	4	4	-1.32971026097761
273.0742	2741.49877947883	-2.29171060328127	1.14743548641119	-1.99724571047476	0.0457984976949384	1	NA	NA	NA	NA	NA	NA	NA	NA	0	2	2	4	-1.06299665682247
481.0545	143.167474766473	2.71359917020904	1.35897289998719	1.99680153315391	0.0458467469724036	1	Pseudobaptigenin_7-O-glucoside,3-O-Methylderhamnosylmaysin,,Apigenin_7-glucuronide,Apigenin_7-galacturonide,Apigenin_4-glucuronide,Baicalin,Baicalein_6-glucuronide,Norwogonin_7-glucuronide,Norwogonin_8-glucuronide	1	C22H20O10	[M+K-2H]-	444.10565	481.0542566	0.45483435	LMPK12050043,LMPK12110755,LMPK12110117,LMPK12110344,LMPK12110345,LMPK12110350,LMPK12111081,LMPK12111083,LMPK12111319,LMPK12111320	2	2	4	4	1.22472756823879
282.1079	1672.58818292016	-2.04586682896272	1.02631057202277	-1.99341883902695	0.0462156026651597	1	NA	NA	NA	NA	NA	NA	NA	NA	0	2	4	4	-0.956354917899133
472.2412	190.301746670388	3.14214230943918	1.57871253942679	1.99031947296754	0.0465557542446905	1	NA	NA	NA	NA	NA	NA	NA	NA	0	2	2	4	1.42838125799201
785.9796	128.847101282645	2.55574450425881	1.28427090564871	1.99003535236816	0.0465870412981385	1	NA	NA	NA	NA	NA	NA	NA	NA	2	2	4	4	1.16676196600431
338.9336	4318.0310190046	-2.37821362912776	1.19640289669412	-1.98780330246542	0.0468334483612702	1	NA	NA	NA	NA	NA	NA	NA	NA	1	2	4	4	-1.09806176960878
294.0152	6301.55038610017	-2.54525143629107	1.28220109336569	-1.98506415995166	0.0471373336478116	1	NA	NA	NA	NA	NA	NA	NA	NA	0	2	2	4	-1.16194635943466
230.0614	2583.66250115479	2.2980472041452	1.15814023855587	1.98425642045795	0.0472272617144564	1	NA	NA	NA	NA	NA	NA	NA	NA	2	2	1	4	1.06558115620173
287.0558	168.724616172059	2.96287005471131	1.49333595864534	1.98406128075764	0.0472490088313849	1	NA	NA	NA	NA	NA	NA	NA	NA	2	2	4	4	1.33565211065157
335.0496	7462.89664965256	2.06954198100339	1.04359495643225	1.98308928981273	0.0473574567229079	1	NA	NA	NA	NA	NA	NA	NA	NA	1	2	3	4	0.985339269948255
519.1291	151.033363940034	2.79375186987385	1.40914918614	1.98258062194721	0.0474142936777658	1	NA	NA	NA	NA	NA	NA	NA	NA	2	2	4	4	1.25531737589665
1162.6953	56.7088088593554	-2.3843185530644	1.20431379792234	-1.97981502593242	0.0477243173381495	1	NA	NA	NA	NA	NA	NA	NA	NA	0	2	4	4	-1.09985060294167
416.0411	1543.73393787962	-1.83507343125995	0.927958432142871	-1.97753839794563	0.0479808046471443	1	NA	NA	NA	NA	NA	NA	NA	NA	2	2	3	4	-0.869561004791025
485.3094	151.647018394039	2.79948815205877	1.4171746830349	1.97540090545764	0.0482226701371046	1	NA	NA	NA	NA	NA	NA	NA	NA	1	2	2	4	1.25854942702389
811.0953	127.481456398772	2.53876201447659	1.28542433697866	1.97503807998831	0.0482638267476347	1	NA	NA	NA	NA	NA	NA	NA	NA	2	2	2	4	1.16098646672694
868.1204	162.915503936388	-2.93420128614877	1.48575247044825	-1.97489241613949	0.0482803582260501	1	NA	NA	NA	NA	NA	NA	NA	NA	2	2	4	4	-1.32146971541707
412.0393	167.233699526774	2.9490935825783	1.49394746052815	1.97402764186615	0.048378599953853	1	NA	NA	NA	NA	NA	NA	NA	NA	2	2	3	4	1.3320813585617
709.4081	387.36476692199	-2.35244206890023	1.19190141366386	-1.9736884627638	0.0484171778374811	1	NA	NA	NA	NA	NA	NA	NA	NA	2	2	3	4	-1.08740173985038
361.028	181.485244053237	3.0703239614085	1.55578151711596	1.97349301790147	0.0484394192671793	1	NA	NA	NA	NA	NA	NA	NA	NA	1	2	3	4	1.39526524229125
292.1308	181.220066357387	3.06811978944233	1.55514690227904	1.97288100882692	0.0485091207998994	1	NA	NA	NA	NA	NA	NA	NA	NA	1	2	4	4	1.39397213934335
509.1135	967.90556454404	-2.21988203988329	1.12532758602388	-1.9726540675385	0.0485349884748131	1	NA	NA	NA	NA	NA	NA	NA	NA	1	2	3	4	-1.02836202247488
512.9567	126.443089577232	2.52641569012478	1.28111041481318	1.97205148042856	0.0486037299818076	1	DIDS	1	C16H10N2O6S4	[M+Hac-H]-	453.942176	512.9560296	1.364834332	LMPK13090003	1	2	4	4	1.15334552070087
526.7998	2501.93990983742	-2.39493269847193	1.21445509438777	-1.97202243997277	0.0486070449023244	1	NA	NA	NA	NA	NA	NA	NA	NA	1	2	4	4	-1.10343886846224
282.0464	760.547413298523	2.01277860894386	1.0207735194371	1.97181702955401	0.048630497586513	1	NA	NA	NA	NA	NA	NA	NA	NA	2	2	4	4	0.973490296514417
353.1194	166.644242985799	2.94368517292616	1.4934952300644	1.97100406728398	0.0487234105939777	1	NA	NA	NA	NA	NA	NA	NA	NA	2	2	4	4	1.32734661568303
347.092	591.566290115102	-3.08229817056487	1.56383896230876	-1.97098182412231	0.0487259548459135	1	NA	NA	NA	NA	NA	NA	NA	NA	1	2	4	4	-1.38371020349453
453.0491	180.850681725683	3.06627867123792	1.55600431397528	1.97061064914671	0.0487684276235501	1	Kaempferol_7,4-dimethyl_ether_3-O-sulfate	1	C17H14O9S	[M+Hac-H]-	394.035857	453.0497106	-1.26365824	LMPK12112596	2	2	4	4	1.39268136308513
219.1047	166.040470715453	2.93828944515767	1.49139670349531	1.97015954123497	0.048820088799112	1	NA	NA	NA	NA	NA	NA	NA	NA	0	2	4	4	1.32381499012428
347.0012	177.155004506513	3.03517549921725	1.54246184024043	1.96774754488846	0.0490970923597701	1	NA	NA	NA	NA	NA	NA	NA	NA	2	2	4	4	1.37359194837806
476.1862	1516.20111869888	-2.08582690976404	1.06006249339191	-1.96764523107497	0.0491088716014667	1	NA	NA	NA	NA	NA	NA	NA	NA	2	2	1	4	-0.968007304316288
478.976	126.748927880163	2.52977986511	1.28595168038495	1.96724332935488	0.0491551649249807	1	NA	NA	NA	NA	NA	NA	NA	NA	0	2	2	4	1.15715754876668
265.1259	167.17603017473	2.94857557175298	1.49965453035438	1.96616988251034	0.0492789901936475	1	NA	NA	NA	NA	NA	NA	NA	NA	0	2	2	4	1.33089487446608
427.0237	165.844222511246	2.9362703961298	1.49350826595694	1.96602219288585	0.0492960470929863	1	NA	NA	NA	NA	NA	NA	NA	NA	2	2	1	4	1.32264144340291
338.9937	14033.1154798875	2.65462666918638	1.35033068292908	1.96590857539286	0.0493091723210554	1	NA	NA	NA	NA	NA	NA	NA	NA	2	2	3	4	1.20731615340798
667.9707	921.607382982063	-2.61748807551599	1.33145310888003	-1.96588829006358	0.0493115160149053	1	NA	NA	NA	NA	NA	NA	NA	NA	1	2	3	4	-1.19125678842121
418.1707	184.437525337885	3.09450831027175	1.57481574811483	1.96499705694213	0.0494145781772583	1	NA	NA	NA	NA	NA	NA	NA	NA	2	2	4	4	1.41096788269467
651.122	798.429783874981	-2.26857767279053	1.15456789081086	-1.96487161200829	0.049429099121939	1	NA	NA	NA	NA	NA	NA	NA	NA	1	2	2	4	-1.05358031918681
408.1361	165.474738908257	2.93287171958475	1.49292516413023	1.96451355369405	0.0494705660440619	1	NA	NA	NA	NA	NA	NA	NA	NA	1	2	3	4	1.3179653717664
905.9881	125.626035275474	2.51627652283887	1.28091071025756	1.96444334697843	0.049478700141834	1	NA	NA	NA	NA	NA	NA	NA	NA	0	2	2	4	1.14860392771797
631.9486	164.996971826165	2.92863551593883	1.49145186921796	1.96361382917068	0.0495748924270653	1	NA	NA	NA	NA	NA	NA	NA	NA	1	2	4	4	1.31216050716026
887.6243	221.869347565065	-2.77901593726285	1.41619344054151	-1.96231380382628	0.0497259610839422	1	NA	NA	NA	NA	NA	NA	NA	NA	2	2	4	4	-1.26179467890241
710.7506	1223.38470697514	-2.47760546575163	1.26262985857738	-1.96225794037786	0.0497324613039114	1	NA	NA	NA	NA	NA	NA	NA	NA	2	2	4	4	-1.12989063250138
1178.5357	59.9187737059139	-2.30635081172828	1.17692184374576	-1.95964653386662	0.0500371183990998	1	NA	NA	NA	NA	NA	NA	NA	NA	2	2	3	4	-1.07077162409867
658.9694	165.133348747984	2.92952380466592	1.49569486085597	1.95863734063337	0.050155273327322	1	NA	NA	NA	NA	NA	NA	NA	NA	0	2	3	4	1.31331794202265
644.0778	126.213864349617	2.52291215238462	1.28851003423561	1.95800737700992	0.0502291470762694	1	NA	NA	NA	NA	NA	NA	NA	NA	0	2	4	4	1.15239512883024
286.0892	173.463345328943	3.00320531056899	1.53425168742219	1.95743979634457	0.0502957834609777	1	NA	NA	NA	NA	NA	NA	NA	NA	2	2	4	4	1.350108369512
326.982	178.876215300176	3.04795916747188	1.55828198611358	1.95597407570219	0.0504682080869999	1	NA	NA	NA	NA	NA	NA	NA	NA	2	2	3	4	1.38754131600831
397.0341	954.550579093992	1.99528365220092	1.02052523117599	1.95515367111666	0.0505649349644554	1	NA	NA	NA	NA	NA	NA	NA	NA	1	2	4	4	0.965666339499773
1163.709	57.2988045131377	-2.37792110311172	1.21639214858143	-1.95489678709689	0.0505952538720209	1	NA	NA	NA	NA	NA	NA	NA	NA	2	2	2	4	-1.09716866921947
325.1253	162.566189401509	2.90574578569774	1.48974101603715	1.95050398318716	0.0511160790934947	1	NA	NA	NA	NA	NA	NA	NA	NA	2	2	3	4	1.3052525182441
407.0743	1862.89557428151	-1.93661805553934	0.993224672777033	-1.94982878357683	0.0511965296350768	1	NA	NA	NA	NA	NA	NA	NA	NA	1	2	4	4	-0.908768525560561
418.2265	2201.10529575483	-1.93492940530285	0.992874332713977	-1.94881601986206	0.0513173999360814	1	NA	NA	NA	NA	NA	NA	NA	NA	0	2	3	4	-0.907291588153729
270.1579	175.328182628625	3.01773119440949	1.54928743216096	1.94781880480392	0.0514366478749582	1	NA	NA	NA	NA	NA	NA	NA	NA	2	2	4	4	1.36113862503629
326.1698	175.227460003119	3.01686714283666	1.54899580748972	1.94762770063642	0.0514595267586582	1	NA	NA	NA	NA	NA	NA	NA	NA	2	2	4	4	1.35990485594643
321.1915	163.745226023198	2.91674477178285	1.4984010872328	1.94657144648059	0.0515861346088474	1	NA	NA	NA	NA	NA	NA	NA	NA	1	2	4	4	1.30639952404499
388.9307	744.519023705731	-2.81980815804973	1.45005325209658	-1.94462386396684	0.0518202649831803	1	NA	NA	NA	NA	NA	NA	NA	NA	1	2	4	4	-1.27491058396951
612.4926	702.800376432627	-2.74589252332884	1.41223831822861	-1.94435492075661	0.0518526659868627	1	NA	NA	NA	NA	NA	NA	NA	NA	2	2	4	4	-1.24889231633551
231.0657	172.187530350823	2.99071769757812	1.53945004612345	1.94271824870782	0.0520502101064721	1	,Methyl_(Z)-2-decene-4,6,8-triynoate	1	C11H8O2	[M+Hac-H]-	172.05243	231.0662836	-2.627817397	LMFA01030753,LMFA01030754,LMFA07010935	2	2	4	4	1.34405077672939
472.7916	4080.91340111423	-2.30042695970926	1.18420180124413	-1.94259707871784	0.0520648601555492	1	NA	NA	NA	NA	NA	NA	NA	NA	2	2	4	4	-1.06990454412267
484.0241	123.372240269219	2.48775355686136	1.28086218092058	1.94224920832104	0.0521069385668944	1	NA	NA	NA	NA	NA	NA	NA	NA	1	2	4	4	1.13826229583635
448.9217	174.437156832943	3.01115893830941	1.55081636864742	1.9416605338875	0.0521782094315171	1	NA	NA	NA	NA	NA	NA	NA	NA	1	2	4	4	1.3537668342988
759.4913	610.577396563026	-2.57638313230815	1.32704749597947	-1.94144003143351	0.0522049266628879	1	NA	NA	NA	NA	NA	NA	NA	NA	1	2	4	4	-1.17452371018561
460.3152	178.554193170003	3.04496051964871	1.57171132520661	1.93735355266237	0.0527021401832212	1	NA	NA	NA	NA	NA	NA	NA	NA	1	2	3	4	1.38371020349453
761.507	463.573722782069	-2.57846798757564	1.333519057608	-1.93358165589382	0.0531645844877905	1	NA	NA	NA	NA	NA	NA	NA	NA	1	2	2	4	-1.17647523448691
920.0036	121.606170443307	2.46540945928553	1.27504866576707	1.9335806745873	0.0531647052381719	1	NA	NA	NA	NA	NA	NA	NA	NA	0	2	3	4	1.12804098852096
599.2648	2096.57375584266	-2.04937092559758	1.06074241202517	-1.93201563580824	0.0533575760225726	1	NA	NA	NA	NA	NA	NA	NA	NA	1	2	3	4	-0.957901052970526
856.5507	308.13009723594	-2.66538596011105	1.37964543400051	-1.93193547735111	0.0533674702278692	1	NA	NA	NA	NA	NA	NA	NA	NA	1	2	4	4	-1.21137995764072
485.0782	122.230362254872	2.47304768681552	1.2801387192826	1.93185914117294	0.0533768940619811	1	NA	NA	NA	NA	NA	NA	NA	NA	2	2	4	4	1.13174415014454
513.4696	160.311383065653	2.88425137372698	1.4944550359227	1.92996865372145	0.0536107218275167	1	NA	NA	NA	NA	NA	NA	NA	NA	2	2	3	4	1.29387568698316
744.0083	123.462054105766	2.48821738727598	1.29021661759398	1.92852684839547	0.0537896280454858	1	NA	NA	NA	NA	NA	NA	NA	NA	2	2	4	4	1.13919741338751
290.1028	158.709965046097	2.86875552896642	1.48840351112957	1.92740443536664	0.053929247308578	1	NA	NA	NA	NA	NA	NA	NA	NA	2	2	4	4	1.28712920874127
344.9436	180.393401053241	3.05968408897355	1.5875507455571	1.92729844859218	0.0539424468379491	1	NA	NA	NA	NA	NA	NA	NA	NA	1	2	3	4	1.39010674870678
670.7036	1921.17644827965	-2.13388653983018	1.10854739412749	-1.92493938566309	0.0542369418274911	1	NA	NA	NA	NA	NA	NA	NA	NA	2	2	1	4	-0.986929600487754
591.4416	175.844316414318	3.0216766182664	1.56977949875445	1.92490513518871	0.0542412273659615	1	NA	NA	NA	NA	NA	NA	NA	NA	2	2	4	4	1.36361239828275
799.9948	121.63511889075	2.46544058009085	1.28089309384765	1.92478247554991	0.0542565772844989	1	NA	NA	NA	NA	NA	NA	NA	NA	1	2	3	4	1.12896532771155
828.0276	122.205929537753	2.47257116324922	1.2849574381433	1.92424362850645	0.0543240528263058	1	NA	NA	NA	NA	NA	NA	NA	NA	1	2	3	4	1.13081690570385
495.9649	2794.5673843532	-2.45017343334971	1.27505957162095	-1.92161487030356	0.0546542360826076	1	NA	NA	NA	NA	NA	NA	NA	NA	2	2	4	4	-1.12343367893017
374.1141	175.200906013237	3.01599196083986	1.56957532199422	1.9215337541163	0.0546644511851532	1	NA	NA	NA	NA	NA	NA	NA	NA	1	2	4	4	1.35867315341891
514.0389	120.312703902287	2.4486399224223	1.27454771160784	1.92118341284638	0.0547085885630266	1	NA	NA	NA	NA	NA	NA	NA	NA	1	2	4	4	1.12343367893017
634.1541	703.78537460305	-2.2950613947562	1.19478392452	-1.92090079859271	0.0547442150784878	1	NA	NA	NA	NA	NA	NA	NA	NA	2	2	4	4	-1.06558115620173
402.9464	914.874610872175	-1.86694282206838	0.972412680294451	-1.91990793610698	0.0548695293133242	1	NA	NA	NA	NA	NA	NA	NA	NA	1	2	4	4	-0.886093890626343
860.5463	288.688783697219	-3.0516518112256	1.59067306934906	-1.91846575517519	0.0550519803032186	1	NA	NA	NA	NA	NA	NA	NA	NA	1	2	4	4	-1.37359194837806
472.2291	1263.62311683213	-1.69767813774445	0.885592654926856	-1.91699663304532	0.0552383593959594	1	NA	NA	NA	NA	NA	NA	NA	NA	0	2	3	4	-0.803640741323544
843.0354	119.75619518188	2.44136509972116	1.27381274693553	1.91658083622923	0.0552912045416858	1	NA	NA	NA	NA	NA	NA	NA	NA	2	2	0	4	1.12068070291957
498.7452	533.224603937808	-2.7404694274465	1.43082688728037	-1.91530467578466	0.05545365964929	1	NA	NA	NA	NA	NA	NA	NA	NA	2	2	4	4	-1.24463742425263
480.0476	120.015400087741	2.44465126976916	1.27673384221495	1.91476969509013	0.055521880867207	1	NA	NA	NA	NA	NA	NA	NA	NA	1	2	4	4	1.12159741716196
858.6961	312.263550427353	-2.69269570812283	1.40641454003235	-1.91458181885754	0.0555458555989771	1	NA	NA	NA	NA	NA	NA	NA	NA	0	2	2	4	-1.22783893320705
410.8666	1469.18203921835	-2.0791019789857	1.08698182455895	-1.91272929501771	0.0557827168329069	1	NA	NA	NA	NA	NA	NA	NA	NA	1	2	3	4	-0.964887193043301
297.0571	156.803624348593	2.84997668112845	1.49008001250593	1.91263331982792	0.0557950109821118	1	NA	NA	NA	NA	NA	NA	NA	NA	2	2	2	4	1.27711798852889
326.1334	557.318224172729	1.9826598305265	1.03716258423133	1.91161912381934	0.0559250646096501	1	NA	NA	NA	NA	NA	NA	NA	NA	1	2	4	4	0.96255326015876
851.0511	211.767802634516	-2.85959566445951	1.4963148546744	-1.91109221132591	0.0559927319010068	1	NA	NA	NA	NA	NA	NA	NA	NA	1	2	4	4	-1.29387568698316
391.0258	166.733038155682	2.94101252228467	1.53942204265096	1.91046538298237	0.0560733194060987	1	NA	NA	NA	NA	NA	NA	NA	NA	2	2	4	4	1.32616756892193
226.0277	2992.21488476656	-2.12483108414043	1.11237271538707	-1.91017907464681	0.0561101604473054	1	NA	NA	NA	NA	NA	NA	NA	NA	1	2	4	4	-0.984545038481327
473.1103	156.754933555812	2.84924387397415	1.49470335822618	1.90622698363069	0.0566207627706601	1	NA	NA	NA	NA	NA	NA	NA	NA	1	2	4	4	1.27601350905573
490.1309	119.413326160783	2.43639491338696	1.27859600262354	1.9055236434243	0.0567120370521992	1	NA	NA	NA	NA	NA	NA	NA	NA	0	2	2	4	1.11885009418297
202.9398	165.55711114176	2.9301551985892	1.53852265604447	1.90452521909726	0.0568418154129405	1	NA	NA	NA	NA	NA	NA	NA	NA	1	2	4	4	1.31563810490208
430.1944	172.029242241858	2.98785036617466	1.56891702342984	1.90440305099301	0.0568577121652025	1	NA	NA	NA	NA	NA	NA	NA	NA	2	2	4	4	1.3428451611276
475.1797	173.245591838561	2.99821927034433	1.57561772411276	1.90288496026703	0.0570555578529809	1	NA	NA	NA	NA	NA	NA	NA	NA	0	2	3	4	1.34646788634705
417.0638	153.7166553801	2.8197480411316	1.4825004164547	1.90202175313706	0.0571683107886806	1	NA	NA	NA	NA	NA	NA	NA	NA	2	2	1	4	1.26505327426663
311.1552	154.150278916323	2.82388649997475	1.48495866164194	1.90166000772866	0.057215617395608	1	NA	NA	NA	NA	NA	NA	NA	NA	0	2	2	4	1.2694190757006
460.2654	171.202416814574	2.98056303830528	1.56757074024846	1.9013898140462	0.0572509727272809	1	NA	NA	NA	NA	NA	NA	NA	NA	2	2	3	4	1.34164149420961
517.0148	1432.23539318753	2.55952641962809	1.34717354286453	1.89992331217083	0.0574431842340051	1	NA	NA	NA	NA	NA	NA	NA	NA	1	2	4	4	1.16869580401305
327.1675	165.988500447407	2.93374331586344	1.54424619758124	1.89978989131303	0.0574606980415478	1	NA	NA	NA	NA	NA	NA	NA	NA	1	2	4	4	1.32029979893446
344.0726	1892.40140349822	2.12331376060616	1.11834628406875	1.8986192298875	0.0576145581809005	1	NA	NA	NA	NA	NA	NA	NA	NA	2	2	4	4	1.00297240231531
666.5407	635.537126745166	-2.39058240406869	1.25950847435192	-1.89802804248599	0.0576923880618068	1	NA	NA	NA	NA	NA	NA	NA	NA	2	2	4	4	-1.10254047105901
424.2318	5479.57067004357	-1.77707939996824	0.936390988414406	-1.8977963499813	0.0577229142328475	1	NA	NA	NA	NA	NA	NA	NA	NA	0	2	2	4	-0.842754055704917
353.0056	160.625168659033	2.88546194517936	1.52102803951451	1.8970471748176	0.0578217121828475	1	NA	NA	NA	NA	NA	NA	NA	NA	2	2	0	4	1.29613764836815
879.0823	117.955376508137	2.41737622184208	1.27479015478516	1.89629345094014	0.057921251793467	1	NA	NA	NA	NA	NA	NA	NA	NA	0	2	2	4	1.10613941961686
327.0099	2427.18076085172	-2.90107542532343	1.53014826570593	-1.89594400120764	0.0579674497364678	1	NA	NA	NA	NA	NA	NA	NA	NA	2	2	4	4	-1.30639952404499
200.0613	154.110674596946	2.82320154063862	1.48978730667761	1.89503664582474	0.0580875469045069	1	NA	NA	NA	NA	NA	NA	NA	NA	0	2	3	4	1.26723315576568
678.9952	432.729913576173	-2.94986033415726	1.5571475033428	-1.89440006667619	0.0581719275980756	1	NA	NA	NA	NA	NA	NA	NA	NA	0	2	3	4	-1.32734661568303
715.0761	1411.34585011892	-2.60815247815608	1.37687788594093	-1.89425112044248	0.0581916856147349	1	NA	NA	NA	NA	NA	NA	NA	NA	2	2	4	4	-1.19026324863457
498.9411	131.875314673233	2.58495059914175	1.36466558880985	1.89420076269098	0.0581983669325671	1	NA	NA	NA	NA	NA	NA	NA	NA	0	2	4	4	1.1774526789518
502.2764	357.025506350416	-2.69026103624411	1.42104997168538	-1.89315019868966	0.0583378980717428	1	NA	NA	NA	NA	NA	NA	NA	NA	2	2	0	4	-1.22472756823879
215.0425	733.67931206205	1.96678044600792	1.03903029500904	1.89290000056332	0.0583711691916143	1	NA	NA	NA	NA	NA	NA	NA	NA	2	2	0	4	0.958674979834156
779.0196	151.972752178269	2.80217203281877	1.48135484550101	1.89162781714941	0.0585405869144261	1	NA	NA	NA	NA	NA	NA	NA	NA	2	2	4	4	1.25962970389881
515.1209	118.388061540498	2.42263473671674	1.28075058066566	1.89157418570726	0.0585477380200447	1	NA	NA	NA	NA	NA	NA	NA	NA	2	2	4	4	1.10975275269866
425.0105	172.943989501677	2.99503634154468	1.58523196918583	1.88933632412354	0.0588467772258133	1	NA	NA	NA	NA	NA	NA	NA	NA	2	2	3	4	1.34525834909294
388.1248	169.081006808256	2.96125981529709	1.5680053410673	1.88855212271243	0.0589518674714058	1	NA	NA	NA	NA	NA	NA	NA	NA	2	2	1	4	1.33445996899155
721.0425	118.558553410613	2.42457809551327	1.28390603991134	1.88843888893981	0.0589670547095127	1	NA	NA	NA	NA	NA	NA	NA	NA	0	2	3	4	1.11065835259327
353.0091	10490.1382093844	2.68150781803462	1.42015349870719	1.88818167928726	0.059001564473941	1	NA	NA	NA	NA	NA	NA	NA	NA	1	2	4	4	1.21444098974723
634.8846	173.464042628304	2.99948420746515	1.58881405149594	1.88787618327078	0.0590425745901801	1	NA	NA	NA	NA	NA	NA	NA	NA	2	2	4	4	1.34767939667176
489.0941	118.903484541422	2.42896744283319	1.28858538212341	1.88498758136662	0.0594315144802589	1	NA	NA	NA	NA	NA	NA	NA	NA	0	2	4	4	1.11338063330915
484.0662	236.804362952544	-2.47836717080462	1.31538145516101	-1.88414331149381	0.0595455930546701	1	NA	NA	NA	NA	NA	NA	NA	NA	1	2	3	4	-1.13174415014454
436.1789	167.618534756763	2.94798841456503	1.56641853868292	1.88199280190068	0.0598369929684762	1	NA	NA	NA	NA	NA	NA	NA	NA	2	2	4	4	1.32971026097761
434.1467	548.727336573849	-2.15131922582426	1.14357878252627	-1.8812164572272	0.0599424799248046	1	NA	NA	NA	NA	NA	NA	NA	NA	0	2	2	4	-0.995721428029324
426.0552	150.465885296363	2.7863586774697	1.48567174370454	1.87548742801144	0.0607256974510517	1	NA	NA	NA	NA	NA	NA	NA	NA	2	2	4	4	1.25316993944573
421.158	1050.58781007589	-1.96877022405101	1.05029228524382	-1.87449746295525	0.0608618914130001	1	NA	NA	NA	NA	NA	NA	NA	NA	1	2	4	4	-0.922151328780179
705.944	115.499152927937	2.38416381204629	1.27457635193382	1.87055393616001	0.0614069344460421	1	NA	NA	NA	NA	NA	NA	NA	NA	0	2	3	4	1.09538508885096
392.9977	1105.67120928389	1.97383494397727	1.05576492414284	1.86957806500324	0.0615424336667917	1	NA	NA	NA	NA	NA	NA	NA	NA	0	2	4	4	0.96100021352896
316.0525	164.703146071468	2.9212199335674	1.5632124629529	1.86872866152131	0.0616605743200956	1	NA	NA	NA	NA	NA	NA	NA	NA	2	2	4	4	1.30754825115441
499.0027	115.045179420493	2.37802427062475	1.27290467923573	1.86818723303975	0.061735977700762	1	NA	NA	NA	NA	NA	NA	NA	NA	1	2	3	4	1.09005513809966
376.0326	161.26805384084	2.88898640234374	1.54740822243745	1.86698400619396	0.0619038213755625	1	NA	NA	NA	NA	NA	NA	NA	NA	1	2	4	4	1.29727112007415
622.1055	148.659605360685	2.76780514032807	1.48262499735091	1.866827515571	0.0619256787022066	1	NA	NA	NA	NA	NA	NA	NA	NA	0	2	3	4	1.24676204885505
410.0473	156.121558999277	2.8415156140926	1.52227888140746	1.86661961142456	0.0619547269266189	1	NA	NA	NA	NA	NA	NA	NA	NA	0	2	3	4	1.27270937416199
504.0676	115.32407902591	2.38145018068426	1.27687861390531	1.86505604741914	0.062173548488243	1	NA	NA	NA	NA	NA	NA	NA	NA	0	2	4	4	1.09360498628576
753.0788	115.094765924386	2.3782673337459	1.27518897564823	1.86503128490185	0.0621770191518582	1	NA	NA	NA	NA	NA	NA	NA	NA	2	2	4	4	1.09094131145968
761.1586	267.954700756727	-2.64119220749858	1.41627503589048	-1.86488650902326	0.062197313850223	1	NA	NA	NA	NA	NA	NA	NA	NA	1	2	4	4	-1.20125756802643
379.0136	2448.94498819728	1.8568864907608	0.995978356997358	1.86438437915346	0.0622677449409073	1	NA	NA	NA	NA	NA	NA	NA	NA	2	2	3	4	0.928152525709968
470.2071	894.48691337594	-1.81226450544184	0.972184108398885	-1.8641165698815	0.0623053360963158	1	NA	NA	NA	NA	NA	NA	NA	NA	0	2	4	4	-0.860320692112988
438.181	1670.36164996448	-1.68974881646177	0.907254145004424	-1.86248674174262	0.0625345125490145	1	NA	NA	NA	NA	NA	NA	NA	NA	1	2	3	4	-0.800942245743855
485.3445	312.2559954085	-2.47756687926329	1.330651385219	-1.86192033975565	0.0626143195887018	1	NA	NA	NA	NA	NA	NA	NA	NA	2	2	3	4	-1.12896532771155
356.1302	165.820785993428	2.93077247973321	1.57511847485977	1.86066796022701	0.0627910811115594	1	NA	NA	NA	NA	NA	NA	NA	NA	1	2	4	4	1.31680084683196
707.7009	363.368590038574	-2.34417889856684	1.26067062145755	-1.85946976051252	0.0629605816635197	1	NA	NA	NA	NA	NA	NA	NA	NA	1	2	3	4	-1.08475597546987
482.226	495.064558220776	-2.40990040478341	1.29629710193891	-1.85906487114633	0.0630179438347446	1	NA	NA	NA	NA	NA	NA	NA	NA	0	2	3	4	-1.10975275269866
700.0525	114.878312987381	2.37514550556537	1.27799861252093	1.85848832877857	0.0630996992693087	1	NA	NA	NA	NA	NA	NA	NA	NA	1	2	4	4	1.08828535463189
292.0085	146.479708891056	2.74532329730855	1.47729904547676	1.85833958650028	0.0631208055901816	1	NA	NA	NA	NA	NA	NA	NA	NA	2	2	4	4	1.23619457363393
415.2075	1120.09558745317	-2.74088075473974	1.47495803317827	-1.85827711235528	0.063129672323801	1	NA	NA	NA	NA	NA	NA	NA	NA	1	2	3	4	-1.24569903366354
1122.4299	120.8498789409	-2.75853822184755	1.48468626720011	-1.85799403065116	0.0631698620066696	1	NA	NA	NA	NA	NA	NA	NA	NA	2	2	4	4	-1.25424293468115
500.2604	747.853419369962	-1.76464364965057	0.949834122325861	-1.85784402578577	0.0631911670713194	1	NA	NA	NA	NA	NA	NA	NA	NA	2	2	4	4	-0.836493473232031
697.3927	130.36416474659	2.56598214655444	1.38172679496396	1.85708358259158	0.0632992635584916	1	NA	NA	NA	NA	NA	NA	NA	NA	2	2	4	4	1.16966436401513
446.2129	3670.52989557216	-1.75763701892579	0.947396036286806	-1.85522944112646	0.0635634691472141	1	NA	NA	NA	NA	NA	NA	NA	NA	0	2	2	4	-0.833721496052137
386.0681	982.11986996472	-2.02505335651046	1.09273011706346	-1.85320540258602	0.0638529236167029	1	NA	NA	NA	NA	NA	NA	NA	NA	1	2	2	4	-0.947125685140337
637.9556	145.484860779284	2.73475148133765	1.4761796876106	1.85258712356638	0.063941559453017	1	NA	NA	NA	NA	NA	NA	NA	NA	2	2	4	4	1.23200600159272
342.0799	147.036970046005	2.75062197038239	1.48509030848788	1.85215805036333	0.064003130645483	1	NA	NA	NA	NA	NA	NA	NA	NA	0	2	3	4	1.23935029307412
643.7618	1485.50243308148	-2.24647229703734	1.21295289543522	-1.85206886886674	0.0640159341649988	1	NA	NA	NA	NA	NA	NA	NA	NA	0	2	3	4	-1.04088842416861
749.0097	113.585155161919	2.35743553597797	1.27499455869587	1.84897693868536	0.0644611427636906	1	NA	NA	NA	NA	NA	NA	NA	NA	2	2	4	4	1.08387573965038
283.1536	1043.19805737911	-1.83340019846794	0.991581509202607	-1.84896569919128	0.0644627657940774	1	NA	NA	NA	NA	NA	NA	NA	NA	0	2	2	4	-0.868847579680656
290.996	144.949803924593	2.72908340198874	1.47623040041869	1.84868391899714	0.0645034670675659	1	NA	NA	NA	NA	NA	NA	NA	NA	2	2	4	4	1.22991979778844
750.6791	357.413891559376	-2.98976952820819	1.61848255133991	-1.84726707478744	0.0647084423545728	1	NA	NA	NA	NA	NA	NA	NA	NA	2	2	4	4	-1.34767939667176
271.0067	13327.9799263347	2.5796110613998	1.39646182552107	1.84724781892069	0.064711231804425	1	NA	NA	NA	NA	NA	NA	NA	NA	2	2	4	4	1.17354962335614
624.9589	144.330936409684	2.72246098433585	1.47599843031052	1.84448772331221	0.0651120933505189	1	NA	NA	NA	NA	NA	NA	NA	NA	1	2	2	4	1.22680049179057
504.1294	162.835060307852	2.90274835537273	1.57477833831517	1.84327424676055	0.0652889792613541	1	NA	NA	NA	NA	NA	NA	NA	NA	2	2	3	4	1.3029636439852
219.0988	154.461663511895	2.82321041975079	1.53260952382376	1.84209374655788	0.0654614383703186	1	NA	NA	NA	NA	NA	NA	NA	NA	2	2	3	4	1.26832535818684
388.9221	1847.97882612565	-2.16353261020679	1.1750546400553	-1.84121872843714	0.0655895118898857	1	NA	NA	NA	NA	NA	NA	NA	NA	1	2	3	4	-1.00297240231531
425.235	891.130458053937	-2.10199359173291	1.14261981889224	-1.83962640676999	0.0658231047495785	1	NA	NA	NA	NA	NA	NA	NA	NA	1	2	3	4	-0.97584912940878
372.9111	940.96726548886	-2.48101397319159	1.3488522389183	-1.8393519331526	0.0658634391049516	1	NA	NA	NA	NA	NA	NA	NA	NA	1	2	4	4	-1.13360156410414
220.966	154.319705017201	2.82164368970339	1.53438024678729	1.83894682925657	0.0659230070150605	1	NA	NA	NA	NA	NA	NA	NA	NA	0	2	3	4	1.26614246294601
427.9777	3794.2630136996	-2.20205592065595	1.19833513926726	-1.83759605180436	0.0661219510353153	1	NA	NA	NA	NA	NA	NA	NA	NA	2	2	3	4	-1.02174679717318
624.5207	159.414850002615	2.87064393986435	1.5631531638496	1.83644444207551	0.0662919518265836	1	NA	NA	NA	NA	NA	NA	NA	NA	1	2	3	4	1.29049510575898
321.9225	1377.53062184326	-2.42072832980613	1.31839033407202	-1.83612414870291	0.0663392975272227	1	NA	NA	NA	NA	NA	NA	NA	NA	2	2	2	4	-1.11338063330915
787.9471	112.419632530825	2.3412884051103	1.27546960491284	1.83562853720085	0.0664126136144718	1	NA	NA	NA	NA	NA	NA	NA	NA	2	2	4	4	1.07861186443098
826.0694	111.998247578762	2.33533767846518	1.27270188521128	1.83494477819328	0.0665138720142131	1	NA	NA	NA	NA	NA	NA	NA	NA	1	2	4	4	1.0768638671021
457.0121	142.628166056853	2.70380379895124	1.47636176639896	1.83139651844695	0.0670413805900351	1	NA	NA	NA	NA	NA	NA	NA	NA	0	2	3	4	1.2226598940377
630.026	428.052584121826	-2.51177730551401	1.37471922755147	-1.8271202258426	0.0676816948187599	1	NA	NA	NA	NA	NA	NA	NA	NA	0	2	4	4	-1.14294788544929
649.0923	157.721783050079	2.85401746659098	1.56439232187963	1.82436171967518	0.0680974052361608	1	NA	NA	NA	NA	NA	NA	NA	NA	2	2	3	4	1.28044081081639
405.9616	141.111772741896	2.68730340599944	1.47406773911788	1.82305285889208	0.0682953854472113	1	NA	NA	NA	NA	NA	NA	NA	NA	1	2	4	4	1.21648801616391
343.1989	667.830587370514	1.95652098628218	1.07330278769644	1.8228975166284	0.0683189141299125	1	NA	NA	NA	NA	NA	NA	NA	NA	2	2	4	4	0.954039992336064
431.3375	1165.54892982674	-1.68290083975128	0.924093641053271	-1.82113669544694	0.0685860804374821	1	NA	NA	NA	NA	NA	NA	NA	NA	1	2	3	4	-0.794221371217568
702.8735	164.951186011407	2.92136204694825	1.60445260708765	1.82078425628976	0.0686396584160265	1	NA	NA	NA	NA	NA	NA	NA	NA	1	2	3	4	1.30869870626685
468.9713	155.97015393955	2.8371588530069	1.55875057328053	1.82014935656822	0.0687362629868536	1	NA	NA	NA	NA	NA	NA	NA	NA	2	2	4	4	1.27051431382821
317.0783	151.673686083474	2.79467250127403	1.5360469140119	1.81939267334928	0.0688515436986167	1	NA	NA	NA	NA	NA	NA	NA	NA	2	2	4	4	1.25639326823843
314.0628	1309.399414356	1.94225681093027	1.06770251677867	1.81909921575365	0.0688962947036279	1	NA	NA	NA	NA	NA	NA	NA	NA	1	2	4	4	0.947891703225809
413.0871	147.500765603073	2.75387371154323	1.51475366970513	1.81803402534705	0.0690589324524006	1	Prodelphinidin_B6,3-Deoxyderhamnosylmaysin,Pinnatifinoside_A,Erosenone,	1	C21H18O9	[M-H]-	414.095085	413.0878086	-1.807121838	LMPK12020074,LMPK12110198,LMPK12110397,LMPK12050457,LMPK12140625	1	2	4	4	1.24040494666877
237.0689	141.887553080132	2.69532383300356	1.48261357632486	1.81795437195766	0.0690711069302846	1	NA	NA	NA	NA	NA	NA	NA	NA	0	2	4	4	1.21854015278455
503.0139	140.034370317961	2.67563032637626	1.47211063425088	1.81754704036753	0.0691333923534241	1	NA	NA	NA	NA	NA	NA	NA	NA	2	2	4	4	1.21341938225132
786.1177	110.245949028545	2.31025607463822	1.27147315308661	1.81699162819906	0.0692183952424375	1	NA	NA	NA	NA	NA	NA	NA	NA	2	2	3	4	1.06817279294909
485.4383	139.857285949545	2.67364722540419	1.47349263198997	1.81449650127764	0.069601320900501	1	NA	NA	NA	NA	NA	NA	NA	NA	2	2	3	4	1.21239903961176
478.0546	151.899628652793	2.79662558194013	1.54164280509523	1.81405548204623	0.0696691844091392	1	NA	NA	NA	NA	NA	NA	NA	NA	2	2	4	4	1.25747061688031
491.9147	162.8545498964	2.90172141742615	1.60204201985207	1.81126423743498	0.0700999587484798	1	NA	NA	NA	NA	NA	NA	NA	NA	2	2	4	4	1.30182176233247
345.0763	146.876232830233	2.74720553230032	1.51682505765071	1.8111551615288	0.0701168367719207	1	NA	NA	NA	NA	NA	NA	NA	NA	0	2	3	4	1.23724511129945
484.1158	110.343195823545	2.31142809124568	1.27632491293251	1.81100287851853	0.0701404060889562	1	NA	NA	NA	NA	NA	NA	NA	NA	2	2	4	4	1.0690382677852
443.0718	146.560489292428	2.74388396742813	1.51636102686306	1.80951891984753	0.0703704235372842	1	NA	NA	NA	NA	NA	NA	NA	NA	2	2	4	4	1.23409758121644
384.2027	834.101886102514	-1.7060529381864	0.9428759140412	-1.80941406263545	0.0703867000592063	1	NA	NA	NA	NA	NA	NA	NA	NA	2	2	4	4	-0.810412738003858
376.1418	6012.49186186122	-2.09817939529269	1.1597649295161	-1.80914195790361	0.0704289520820608	1	NA	NA	NA	NA	NA	NA	NA	NA	0	2	3	4	-0.973490296514417
840.0889	108.598484407279	2.28690574004608	1.26480652157004	1.80810716978853	0.0705898225199205	1	NA	NA	NA	NA	NA	NA	NA	NA	2	2	4	4	1.06041923843757
281.1381	11592.4178103	-2.28023553551263	1.26201222049073	-1.8068252418554	0.0707895316945594	1	NA	NA	NA	NA	NA	NA	NA	NA	0	2	4	4	-1.05956166288045
494.7736	1754.60279409215	-2.43306887787236	1.34854899986844	-1.80421243730093	0.0711980103310574	1	NA	NA	NA	NA	NA	NA	NA	NA	2	2	4	4	-1.11885009418297
359.972	137.859758129723	2.65133624312389	1.47015211493072	1.8034434778532	0.0713185946543976	1	NA	NA	NA	NA	NA	NA	NA	NA	2	2	4	4	1.20529170793028
456.9643	138.080160267459	2.65379836310799	1.47182000166407	1.80307263123721	0.0713768087430061	1	NA	NA	NA	NA	NA	NA	NA	NA	1	2	3	4	1.20630331268303
292.9572	138.633990176167	2.65993491967289	1.47544230248361	1.80280510813295	0.0714188276760637	1	NA	NA	NA	NA	NA	NA	NA	NA	2	2	4	4	1.2093455590564
1110.3936	102.306079209316	-2.12982989427617	1.18191623105878	-1.80201425304756	0.0715431631222513	1	NA	NA	NA	NA	NA	NA	NA	NA	2	2	4	4	-0.985339269948255
620.9156	1078.70645047062	-4.01538005346226	2.22838137496503	-1.80192677006434	0.0715569277773618	1	NA	NA	NA	NA	NA	NA	NA	NA	1	2	3	4	-1.69141090164805
797.5839	446.625010407479	-2.28099452024559	1.26692004974719	-1.80042499185387	0.0717935575407344	1	NA	NA	NA	NA	NA	NA	NA	NA	0	2	4	4	-1.06041923843757
615.6676	152.494402768995	2.80223168948573	1.55765787428177	1.79900332143079	0.0720181553136806	1	NA	NA	NA	NA	NA	NA	NA	NA	0	2	4	4	1.2607114527629
445.0111	137.160635457036	2.6432132842506	1.47051014362245	1.79748048370433	0.0722593737003011	1	NA	NA	NA	NA	NA	NA	NA	NA	0	2	3	4	1.19924780965741
495.7732	667.236353070913	-2.33864261197137	1.30131619958237	-1.79713632453197	0.0723139802683416	1	NA	NA	NA	NA	NA	NA	NA	NA	0	2	3	4	-1.08211778274389
477.9835	107.716292129194	2.27372839025066	1.2658500715241	1.79620670836086	0.0724616482284153	1	NA	NA	NA	NA	NA	NA	NA	NA	2	2	4	4	1.05528542239573
359.0447	136.622823180229	2.63722864545175	1.46860929572184	1.79573195752893	0.0725371567748649	1	NA	NA	NA	NA	NA	NA	NA	NA	2	2	4	4	1.19824474453391
344.0339	137.265231686015	2.64426431185684	1.4725387188523	1.79571801950158	0.072539374574204	1	NA	NA	NA	NA	NA	NA	NA	NA	2	2	1	4	1.20125756802643
797.9801	108.508294824458	2.28503289878088	1.27269544063306	1.79542789722282	0.0725855510282625	1	NA	NA	NA	NA	NA	NA	NA	NA	2	2	1	4	1.05699359925087
697.9608	121.282349602104	2.45268247606234	1.36695817249306	1.79426300337276	0.0727712002379749	1	NA	NA	NA	NA	NA	NA	NA	NA	0	2	2	4	1.12435323190474
775.0144	107.76137868006	2.27431853798218	1.26763884386496	1.79413761970871	0.0727912057856496	1	NA	NA	NA	NA	NA	NA	NA	NA	1	2	4	4	1.05613912561394
361.1609	690.637772532202	-2.59926391529377	1.44987820154672	-1.79274639243551	0.0730134847698435	1	NA	NA	NA	NA	NA	NA	NA	NA	0	2	4	4	-1.18531307828979
320.2208	441.020046392125	-2.40601214453316	1.34265882104187	-1.79197582202317	0.0731368390533214	1	NA	NA	NA	NA	NA	NA	NA	NA	0	2	3	4	-1.10794427796806
325.0105	1550.53118499714	1.92806530781577	1.0763452140935	1.79130754944602	0.0732439553215398	1	NA	NA	NA	NA	NA	NA	NA	NA	1	2	4	4	0.943303900049089
606.9545	137.643149571632	2.64865009563925	1.47914527275157	1.7906625836096	0.0733474574606238	1	NA	NA	NA	NA	NA	NA	NA	NA	1	2	4	4	1.20327219017898
296.019	135.698177843612	2.62669657801489	1.46746838521863	1.7899510507162	0.0734617808397412	1	NA	NA	NA	NA	NA	NA	NA	NA	1	2	3	4	1.19624222286015
597.249	710.089072445599	-2.57039698505945	1.43655990660842	-1.7892723952793	0.0735709574853243	1	NA	NA	NA	NA	NA	NA	NA	NA	1	2	4	4	-1.17063402253414
337.038	1131.37069950042	-1.80778188553342	1.01090315446124	-1.78828394941242	0.0737302080659094	1	NA	NA	NA	NA	NA	NA	NA	NA	1	2	4	4	-0.857492270687284
340.1492	135.414860199685	2.6233689308632	1.46795686411458	1.78708856846793	0.0739231748157512	1	NA	NA	NA	NA	NA	NA	NA	NA	2	2	4	4	1.19524275854699
249.0244	6579.6196394982	2.28525207255993	1.27926267627898	1.78638219885152	0.0740373958723578	1	NA	NA	NA	NA	NA	NA	NA	NA	2	2	4	4	1.05784884532329
696.9964	106.96954809964	2.26246382121299	1.2671134002577	1.78552592116291	0.0741760506858244	1	NA	NA	NA	NA	NA	NA	NA	NA	2	2	4	4	1.05017926990475
404.9167	142.460768582934	2.69994939875218	1.51255831327288	1.78502169143483	0.0742577985238044	1	NA	NA	NA	NA	NA	NA	NA	NA	2	2	4	4	1.22162801439394
225.0218	1449.41302306415	-1.88349314863367	1.05582626447404	-1.78390442822705	0.0744391962430335	1	NA	NA	NA	NA	NA	NA	NA	NA	2	2	4	4	-0.889720113536835
746.0701	107.586836158063	2.271310053233	1.27322894236995	1.78389759897011	0.0744403061465711	1	NA	NA	NA	NA	NA	NA	NA	NA	0	2	2	4	1.05358031918681
466.0555	2077.53768112142	-1.96160305569958	1.09986991584494	-1.78348641729384	0.0745071570771828	1	NA	NA	NA	NA	NA	NA	NA	NA	2	2	3	4	-0.920656212797056
750.9687	105.949998922351	2.24778178058886	1.26142087380614	1.78194433536408	0.0747583096191658	1	NA	NA	NA	NA	NA	NA	NA	NA	2	2	4	4	1.04425648486246
489.2201	888.297992014381	-1.74537729215069	0.979582384642565	-1.78175651125817	0.0747889469461933	1	NA	NA	NA	NA	NA	NA	NA	NA	2	2	0	4	-0.825443711852442
307.1486	3864.78147145149	-2.08171352867061	1.16856264972469	-1.78143082800143	0.0748420957691613	1	NA	NA	NA	NA	NA	NA	NA	NA	0	2	2	4	-0.965666339499773
471.0581	487.352878167259	-2.422418392617	1.36090205666265	-1.78000935538117	0.0750744296497121	1	NA	NA	NA	NA	NA	NA	NA	NA	2	2	4	4	-1.11428989587564
268.9912	133.980766929329	2.60689870801287	1.46565814684377	1.77865398805766	0.0752965070560273	1	NA	NA	NA	NA	NA	NA	NA	NA	1	2	2	4	1.18827968595775
445.1181	134.076753153201	2.60794679404529	1.46631803103357	1.77856831795693	0.0753105621334517	1	NA	NA	NA	NA	NA	NA	NA	NA	2	2	1	4	1.19026324863457
307.1512	158159.337201868	-1.93329035640701	1.08739366518967	-1.77791210147412	0.0754182923711362	1	NA	NA	NA	NA	NA	NA	NA	NA	2	2	4	4	-0.906553861157217
617.6702	608.964858438639	-2.60118993932599	1.46311938433007	-1.77783847797015	0.0754303868940358	1	NA	NA	NA	NA	NA	NA	NA	NA	2	2	2	4	-1.18630078760498
467.0246	134.012472118115	2.60709385641616	1.46750761359214	1.77654537003359	0.0756430708062431	1	NA	NA	NA	NA	NA	NA	NA	NA	1	2	3	4	1.18927088239476
432.2728	1206.19167178828	-1.57574623280862	0.887956906032669	-1.77457511969691	0.0759680684044184	1	NA	NA	NA	NA	NA	NA	NA	NA	2	2	4	4	-0.738469470813415
858.5478	340.168744635659	-1.82414619049609	1.02806908443276	-1.77434203412756	0.0760065916818876	1	NA	NA	NA	NA	NA	NA	NA	NA	2	2	0	4	-0.863156012882252
634.9316	677.345330635619	-2.27342649612466	1.28203592303165	-1.7732939111009	0.0761800174911239	1	NA	NA	NA	NA	NA	NA	NA	NA	2	2	1	4	-1.05784884532329
724.9482	105.426095967542	2.2394442847562	1.26368329003293	1.77215628505925	0.0763686179072792	1	NA	NA	NA	NA	NA	NA	NA	NA	2	2	4	4	1.04004825220169
400.9457	133.434748277301	2.60058025040725	1.46755623237765	1.77204811170605	0.0763865711474608	1	NA	NA	NA	NA	NA	NA	NA	NA	0	2	2	4	1.18334112101447
637.2916	726.235586141008	-2.55671056005796	1.44281747440765	-1.77202633417482	0.0763901859218655	1	NA	NA	NA	NA	NA	NA	NA	NA	0	2	3	4	-1.16676196600431
859.2445	107.201076757242	2.26515864495236	1.27888286740991	1.77120102448469	0.0765272789717513	1	NA	NA	NA	NA	NA	NA	NA	NA	0	2	3	4	1.05102839253478
593.0423	507.717971118958	-2.14152088184971	1.20991947209834	-1.7699697634717	0.0767321778540858	1	NA	NA	NA	NA	NA	NA	NA	NA	1	2	4	4	-0.99171564001533
886.6248	326.27086432059	-2.5784997518855	1.45684522280202	-1.76992017513443	0.0767404393999515	1	NA	NA	NA	NA	NA	NA	NA	NA	1	2	3	4	-1.1774526789518
289.9874	4366.79783488166	-2.21466590989979	1.25141264180191	-1.76973272917468	0.076771674935428	1	NA	NA	NA	NA	NA	NA	NA	NA	0	2	3	4	-1.02587605187124
491.3717	376.826924124778	-2.51193111293983	1.41963497230428	-1.76942042281658	0.0768237399204297	1	NA	NA	NA	NA	NA	NA	NA	NA	2	2	4	4	-1.144829164232
229.0293	148.414009663107	2.75981646361165	1.56109648077625	1.76787053048722	0.0770825504354949	1	NA	NA	NA	NA	NA	NA	NA	NA	2	2	4	4	1.24463742425263
383.0588	149.55737739463	2.77131090450943	1.5687980634184	1.76651856547475	0.0773088896678001	1	NA	NA	NA	NA	NA	NA	NA	NA	2	2	4	4	1.24889231633551
396.9727	142.576685022455	2.69892528518469	1.52794597138503	1.766374816734	0.0773329871801345	1	NA	NA	NA	NA	NA	NA	NA	NA	1	2	2	4	1.22059743387276
323.0389	705.673658380227	1.82145040881142	1.03168546114291	1.76550942841978	0.0774781870560322	1	NA	NA	NA	NA	NA	NA	NA	NA	2	2	4	4	0.917672137413645
405.0251	756.310585678725	-1.75499051088081	0.994146035130001	-1.7653246594212	0.0775092174250099	1	NA	NA	NA	NA	NA	NA	NA	NA	1	2	3	4	-0.830955910313505
516.1804	480.803544320274	-2.20195583773617	1.24737934141697	-1.7652655969393	0.0775191385974293	1	NA	NA	NA	NA	NA	NA	NA	NA	2	2	4	4	-1.0200999649362
528.721	147.433715533158	2.74969602669144	1.55811918769676	1.76475333106967	0.0776052311778154	1	NA	NA	NA	NA	NA	NA	NA	NA	2	2	2	4	1.2382970162027
1161.6914	83.6249623476836	-2.1356119990223	1.21028785334694	-1.76454881631379	0.0776396241440614	1	NA	NA	NA	NA	NA	NA	NA	NA	2	2	3	4	-0.98852243104745
425.1569	148.304985515186	2.75853017025595	1.56349969721046	1.76433047935834	0.0776763552714316	1	NA	NA	NA	NA	NA	NA	NA	NA	2	2	4	4	1.24251840317219
383.1547	146.310566483571	2.73825793038155	1.55222674710315	1.76408371746707	0.0777178854010368	1	NA	NA	NA	NA	NA	NA	NA	NA	1	2	2	4	1.23305111712517
428.115	1578.30950401836	-1.7954783854335	1.01842157265142	-1.7630011319959	0.0779002987431367	1	NA	NA	NA	NA	NA	NA	NA	NA	1	2	3	4	-0.848346876890355
397.2958	915.902247018782	-1.58606561556668	0.899762776856208	-1.76275975886492	0.0779410170958549	1	NA	NA	NA	NA	NA	NA	NA	NA	2	2	4	4	-0.744907360889671
504.9581	740.04936946719	1.85990782292701	1.05593741891092	1.76138073110932	0.0781739841499737	1	NA	NA	NA	NA	NA	NA	NA	NA	1	2	4	4	0.930411608833551
763.0375	104.169251423568	2.22058311812953	1.26075441736709	1.76131297859492	0.0781854445641107	1	NA	NA	NA	NA	NA	NA	NA	NA	0	2	2	4	1.02836202247488
733.9753	106.88119578734	2.26007514220802	1.28320294214294	1.76127646530619	0.0781916213951774	1	NA	NA	NA	NA	NA	NA	NA	NA	2	2	0	4	1.04933090378926
339.933	793.447616222023	-2.5564001570473	1.45146395754968	-1.76125638101476	0.0781950191570076	1	NA	NA	NA	NA	NA	NA	NA	NA	2	2	0	4	-1.16579668125883
395.1439	131.65425749886	2.57966934764476	1.46482155481673	1.76108095840215	0.078224701403336	1	NA	NA	NA	NA	NA	NA	NA	NA	2	2	4	4	1.17452371018561
343.0019	138.465265452298	2.65582238831102	1.50821104425462	1.76090899110446	0.0782538078978477	1	Neoduleen,	1	C18H10O5	[M+K-2H]-	306.052825	343.0014316	1.433521714	LMPK12070145,LMPK12130007	2	2	0	4	1.2083302341706
397.1204	2812.8879552772	-1.83086056258968	1.04009314165427	-1.76028519876373	0.0783594624829129	1	NA	NA	NA	NA	NA	NA	NA	NA	2	2	4	4	-0.868134596518446
318.214	132.188977893413	2.58588319890704	1.4696387510375	1.75953661883338	0.0784864061571842	1	NA	NA	NA	NA	NA	NA	NA	NA	2	2	4	4	1.17843124964882
473.7911	1283.19670716692	-2.34636793687893	1.33400866759333	-1.7588850761457	0.0785970305039104	1	NA	NA	NA	NA	NA	NA	NA	NA	1	2	3	4	-1.0865189732703
390.3304	824.440672419054	1.91924380805648	1.09120547108064	1.75882898218593	0.0786065605329128	1	NA	NA	NA	NA	NA	NA	NA	NA	0	2	2	4	0.942541195386325
348.1542	815.44993424856	-2.24197156519467	1.27521687367044	-1.75811002150688	0.0787287909423832	1	NA	NA	NA	NA	NA	NA	NA	NA	0	2	2	4	-1.03669488084458
621.9951	131.814292288113	2.58148614441774	1.46834576833327	1.75809145236139	0.0787319499278006	1	NA	NA	NA	NA	NA	NA	NA	NA	2	2	4	4	1.17647523448691
475.3431	1243.5897558962	-1.71767565143934	0.978056607236162	-1.75621292134944	0.0790520592035411	1	NA	NA	NA	NA	NA	NA	NA	NA	2	2	4	4	-0.814493827593175
428.2515	144.843316723234	2.72265425153125	1.55089227323109	1.75554053529388	0.0791668934561521	1	NA	NA	NA	NA	NA	NA	NA	NA	2	2	4	4	1.22783893320705
764.2303	104.425881508163	2.22406051121117	1.26774304373925	1.75434645229939	0.0793711607170545	1	NA	NA	NA	NA	NA	NA	NA	NA	2	2	3	4	1.03335312688176
801.9625	104.580285095354	2.22630166782446	1.26966203604595	1.75346005836146	0.0795230697505392	1	NA	NA	NA	NA	NA	NA	NA	NA	2	2	4	4	1.03418748268502
695.429	2123.98006169465	-1.78779333939141	1.02089073883936	-1.75120928359477	0.0799098669261298	1	NA	NA	NA	NA	NA	NA	NA	NA	2	2	4	4	-0.846946188726668
696.4324	888.955305197695	-1.75524985041409	1.00271180346274	-1.75050283077605	0.080031586112673	1	NA	NA	NA	NA	NA	NA	NA	NA	2	2	4	4	-0.833029502400312
836.9842	102.974027394222	2.20223824367074	1.25841499995914	1.75000953083223	0.0801166691520469	1	NA	NA	NA	NA	NA	NA	NA	NA	2	2	4	4	1.02422225431377
702.7301	1569.61745027537	-1.70047114133899	0.97170454906128	-1.7499878363045	0.0801204126520428	1	NA	NA	NA	NA	NA	NA	NA	NA	2	2	4	4	-0.807699495264116
756.991	121.525228560313	2.45382696222264	1.40362396042868	1.74820823197776	0.0804279766788449	1	NA	NA	NA	NA	NA	NA	NA	NA	0	2	3	4	1.12527373659157
796.5845	622.855098266507	-2.20422039143552	1.26162671849057	-1.74712564273581	0.0806155462425035	1	NA	NA	NA	NA	NA	NA	NA	NA	1	2	4	4	-1.02257125331725
637.5044	3259.52926951111	-2.40418360793508	1.37658541881956	-1.74648341836767	0.080726985913185	1	NA	NA	NA	NA	NA	NA	NA	NA	0	2	2	4	-1.10613941961686
420.9965	3731.24443249685	1.82685870458987	1.04607127897202	1.7463998307889	0.0807414993428372	1	NA	NA	NA	NA	NA	NA	NA	NA	0	2	2	4	0.920656212797056
394.1206	128.93701948686	2.54699830431393	1.46100910455969	1.74331446420488	0.0812787001584335	1	NA	NA	NA	NA	NA	NA	NA	NA	2	2	4	4	1.16579668125883
333.0317	851.113336810096	-2.25326558505056	1.2934999749797	-1.7419912088409	0.0815099825656786	1	NA	NA	NA	NA	NA	NA	NA	NA	2	2	4	4	-1.04425648486246
657.7777	755.068098942191	-2.4234247259437	1.39173786890296	-1.7412939462903	0.0816320668035756	1	NA	NA	NA	NA	NA	NA	NA	NA	2	2	4	4	-1.11520008062529
299.0362	128.446139517448	2.54116904911502	1.45976440034157	1.74080765945546	0.081717298924013	1	NA	NA	NA	NA	NA	NA	NA	NA	0	2	2	4	1.16290732394858
389.1056	359.15586988742	-2.40545148648066	1.38197943756479	-1.74058413685181	0.0817565002311084	1	NA	NA	NA	NA	NA	NA	NA	NA	2	2	4	4	-1.10704139801713
228.9643	763.092144571831	-2.27209025910233	1.30611778583868	-1.73957531528704	0.0819336168125354	1	NA	NA	NA	NA	NA	NA	NA	NA	2	2	4	4	-1.05613912561394
341.0467	134.782105978113	2.61396253667342	1.50281722597909	1.73937488304369	0.0819688432932096	1	NA	NA	NA	NA	NA	NA	NA	NA	2	2	0	4	1.19324740370092
689.7136	474.910516346161	-2.5270144438382	1.45383886137123	-1.73816680168721	0.0821814269252692	1	NA	NA	NA	NA	NA	NA	NA	NA	2	2	0	4	-1.15429695546822
338.0013	127.973193825691	2.53542557343046	1.4596544942298	1.73700391664831	0.0823864795433597	1	NA	NA	NA	NA	NA	NA	NA	NA	2	2	4	4	1.15906988366227
383.146	519.254402215253	1.79934489542179	1.03608281669995	1.73668056879172	0.0824435694233123	1	NA	NA	NA	NA	NA	NA	NA	NA	2	2	4	4	0.913211282193592
307.1473	2408.60996804221	-1.95401495160891	1.12597566049386	-1.73539714948355	0.0826704846404868	1	NA	NA	NA	NA	NA	NA	NA	NA	2	2	0	4	-0.913953494855589
353.9731	2126.51003836004	-2.46049162491725	1.41805389047784	-1.7351185603307	0.082719807461186	1	NA	NA	NA	NA	NA	NA	NA	NA	0	2	2	4	-1.1271176121283
757.0499	341.947457596763	-1.84222190827814	1.06250813968434	-1.73384263091428	0.0829460092476552	1	NA	NA	NA	NA	NA	NA	NA	NA	0	2	3	4	-0.874567432032152
449.0611	134.898532221833	2.61508431045729	1.50831596976628	1.73377751272003	0.082957567087218	1	NA	NA	NA	NA	NA	NA	NA	NA	1	2	3	4	1.19424448677221
404.0915	127.531952229027	2.52990495706658	1.45924819476205	1.73370435964741	0.0829705525951591	1	NA	NA	NA	NA	NA	NA	NA	NA	2	2	4	4	1.15811318680839
394.112	1860.4554777105	-1.69845489532107	0.979686583418371	-1.73367169058775	0.0829763522592783	1	NA	NA	NA	NA	NA	NA	NA	NA	2	2	4	4	-0.805668459272097
828.9908	103.385679590819	2.20765132242677	1.27341601353232	1.73364501385763	0.08298108836235	1	NA	NA	NA	NA	NA	NA	NA	NA	1	2	3	4	1.02587605187124
744.6859	1122.7738169322	-1.72884664497671	0.997360725117105	-1.7334216211228	0.0830207574063444	1	NA	NA	NA	NA	NA	NA	NA	NA	2	2	1	4	-0.821325969131297
387.3478	141.071839143981	2.68176938551073	1.54730614651657	1.73318602239652	0.0830626105800044	1	NA	NA	NA	NA	NA	NA	NA	NA	1	2	2	4	1.21546386630818
434.1816	143.371594928328	2.70590303547096	1.56249364755723	1.73178498338301	0.083311852800087	1	NA	NA	NA	NA	NA	NA	NA	NA	1	2	4	4	1.22369307718495
262.0897	127.256718805007	2.52665490067757	1.45936502257638	1.73133853531517	0.0833914022376761	1	NA	NA	NA	NA	NA	NA	NA	NA	2	2	0	4	1.15620296632528
435.0117	1906.03571480828	2.42144030164598	1.39865631337984	1.73126183929674	0.0834050743515477	1	NA	NA	NA	NA	NA	NA	NA	NA	2	2	0	4	1.10884806201119
366.1899	398.174810469152	-2.3303853550489	1.34617764434787	-1.73111280285583	0.0834316473266239	1	NA	NA	NA	NA	NA	NA	NA	NA	2	2	0	4	-1.07948710020131
679.021	813.740088960682	-2.36325707878725	1.36603517414962	-1.73001187927566	0.0836281528352791	1	NA	NA	NA	NA	NA	NA	NA	NA	2	2	4	4	-1.09271623318734
358.187	1053.85406175541	-1.6360209830901	0.945691121471047	-1.72997392694692	0.0836349336807203	1	NA	NA	NA	NA	NA	NA	NA	NA	1	2	3	4	-0.772292041971524
380.0519	126.959123837014	2.52282844900585	1.4589844150902	1.72916751057268	0.0837791192965266	1	NA	NA	NA	NA	NA	NA	NA	NA	0	2	2	4	1.15144577671598
463.0573	126.774330404867	2.52067128496295	1.45786381325876	1.72901697815552	0.0838060564663824	1	NA	NA	NA	NA	NA	NA	NA	NA	1	2	4	4	1.15049746123178
764.9989	750.467022338355	-1.57681923292645	0.912459285851549	-1.72809818188752	0.0839706234154361	1	NA	NA	NA	NA	NA	NA	NA	NA	1	2	3	4	-0.7410409402569
507.3328	601.981538506842	-1.72764411300854	1.00010730916412	-1.72745874085501	0.0840853089480088	1	NA	NA	NA	NA	NA	NA	NA	NA	2	2	4	4	-0.8199564805778
384.2755	2379.1589586841	-1.56614798280171	0.906688689519122	-1.72732714205617	0.0841089272838598	1	NA	NA	NA	NA	NA	NA	NA	NA	2	2	4	4	-0.73270143085978
469.094	132.677509652891	2.58947740493932	1.49983660041544	1.7265063435724	0.0842563590714566	1	NA	NA	NA	NA	NA	NA	NA	NA	2	2	4	4	1.17941095011554
820.052	101.107225934563	2.17305104734431	1.25864554848127	1.72649960901732	0.0842575695964326	1	NA	NA	NA	NA	NA	NA	NA	NA	2	2	0	4	1.01845589463052
255.0821	126.559353298479	2.51806421035659	1.45859014949715	1.7263685835426	0.0842811240066242	1	NA	NA	NA	NA	NA	NA	NA	NA	2	2	4	4	1.14955017926527
623.1146	134.062937110231	2.60526216037515	1.51101563699963	1.72417948337605	0.0846754467234523	1	NA	NA	NA	NA	NA	NA	NA	NA	0	2	2	4	1.18728965559733
341.0256	134.063091650293	2.6052592447731	1.51113101714297	1.72404590681935	0.084699556107109	1	NA	NA	NA	NA	NA	NA	NA	NA	0	2	2	4	1.18630078760498
868.6147	242.763600059743	-2.48477940271397	1.44553642325779	-1.71893240650004	0.085626680523935	1	NA	NA	NA	NA	NA	NA	NA	NA	0	2	2	4	-1.13453173933569
318.9816	126.128741262086	2.51230060723816	1.46161366298254	1.71885407947789	0.0856409454572706	1	NA	NA	NA	NA	NA	NA	NA	NA	1	2	4	4	1.14765870350519
672.7011	591.522840411855	-2.52617844795367	1.46990938381692	-1.71859468057407	0.0856882009526555	1	NA	NA	NA	NA	NA	NA	NA	NA	1	2	4	4	-1.15334552070087
440.0462	125.683162738465	2.50691799405192	1.45890244006113	1.71835890133056	0.0857311718624259	1	NA	NA	NA	NA	NA	NA	NA	NA	1	2	4	4	1.1457713248128
671.7032	885.829758062974	-2.22389721525482	1.29538263820401	-1.71678788156228	0.0860179359524642	1	NA	NA	NA	NA	NA	NA	NA	NA	2	2	4	4	-1.0291920928861
233.0781	2690.85775164395	-1.72444446113144	1.00527072726955	-1.7154030395526	0.0862713585211963	1	NA	NA	NA	NA	NA	NA	NA	NA	0	2	4	4	-0.818588528127736
459.7518	667.439702917922	-2.18282481246908	1.27252487633501	-1.7153494230744	0.0862811823140954	1	NA	NA	NA	NA	NA	NA	NA	NA	2	2	3	4	-1.01435771279714
211.0088	124.648358824347	2.49421821691935	1.45543975863505	1.71372136986177	0.086579910260398	1	NA	NA	NA	NA	NA	NA	NA	NA	0	2	2	4	1.14294788544929
302.9124	1932.62081871834	-2.32656209207078	1.35772028445902	-1.71357982840905	0.086605920806817	1	NA	NA	NA	NA	NA	NA	NA	NA	1	2	3	4	-1.07861186443098
372.0711	133.218751954109	2.59362337074506	1.51494021934132	1.71203017626184	0.0868911075247523	1	(S)-malyl_N-acetyl-alpha-D-glucosaminide	1	C12H19NO10	[M+Cl]-	337.100899	372.0703006	2.23049246	LMFA13010059	1	2	4	4	1.18039178390615
769.0522	100.215727196915	2.15867044954381	1.26116847322343	1.71164320657846	0.0869624407765109	1	NA	NA	NA	NA	NA	NA	NA	NA	2	2	4	4	1.01435771279714
693.685	497.677108882561	-2.80363628743901	1.63838961266709	-1.71121463769234	0.0870414975044979	1	NA	NA	NA	NA	NA	NA	NA	NA	2	2	4	4	-1.26832535818684
471.2347	139.598571948459	2.66456295631809	1.55732379238906	1.71098840802428	0.087083252752929	1	NA	NA	NA	NA	NA	NA	NA	NA	2	2	4	4	1.2103621321711
378.0242	1178.63331736495	-1.71850766450108	1.00446206576275	-1.71087363383516	0.0871044428254429	1	NA	NA	NA	NA	NA	NA	NA	NA	2	2	4	4	-0.815175328182325
676.651	436.756845262575	-2.41636767409505	1.41328970892711	-1.70974688263274	0.0873126892034166	1	NA	NA	NA	NA	NA	NA	NA	NA	2	2	4	4	-1.11156486426855
814.0334	99.4791472972945	2.14700267887139	1.25698551666709	1.70805681561406	0.087625800771346	1	NA	NA	NA	NA	NA	NA	NA	NA	1	2	3	4	1.01109139271168
694.6613	955.606976365215	-2.45909960671623	1.43971892645367	-1.70804145276711	0.0876286511298697	1	NA	NA	NA	NA	NA	NA	NA	NA	2	2	2	4	-1.12527373659157
697.0171	123.724942051346	2.48261208748588	1.45527666962665	1.70593821731697	0.0880195832660791	1	NA	NA	NA	NA	NA	NA	NA	NA	2	2	4	4	1.1363950406772
614.7068	1472.49438975367	-2.20835730422056	1.29603818641036	-1.70392919543293	0.0883943158845423	1	NA	NA	NA	NA	NA	NA	NA	NA	2	2	0	4	-1.02504880264799
344.9282	130.061561457257	2.55819745759762	1.5020839748935	1.70309882826557	0.0885495751936398	1	NA	NA	NA	NA	NA	NA	NA	NA	2	2	4	4	1.16772833913516
260.1257	2224.70430171411	-1.79963673381148	1.05738711308092	-1.70196582835954	0.0887617742464536	1	NA	NA	NA	NA	NA	NA	NA	NA	1	2	4	4	-0.853262452459045
455.9906	123.754776265635	2.48250347913478	1.45957445725027	1.70084058870942	0.0889729252686797	1	NA	NA	NA	NA	NA	NA	NA	NA	1	2	4	4	1.13546289723088
357.0314	6428.82416272369	1.79630242748285	1.05644239269006	1.70033164128226	0.0890685619866214	1	NA	NA	NA	NA	NA	NA	NA	NA	0	2	2	4	0.912469572260432
502.9996	2507.33026415357	2.43845583931026	1.43518860047484	1.69904905773602	0.0893099406343464	1	NA	NA	NA	NA	NA	NA	NA	NA	0	2	2	4	1.11976492949176
669.3406	830.235251285639	-2.60626537400808	1.53454940253967	-1.69839131258643	0.0894339306561768	1	NA	NA	NA	NA	NA	NA	NA	NA	1	2	4	4	-1.18927088239476
390.0867	138.437628074504	2.65122870406004	1.56238053968945	1.69691610763854	0.0897125222714957	1	NA	NA	NA	NA	NA	NA	NA	NA	2	2	4	4	1.20428133510418
387.0173	128.266372527316	2.53664643148091	1.49619074166345	1.69540310659902	0.0899989770036792	1	NA	NA	NA	NA	NA	NA	NA	NA	2	2	4	4	1.16002764255476
263.9719	122.23662120955	2.46364129888441	1.45328787721326	1.69521905295773	0.0900338738361619	1	NA	NA	NA	NA	NA	NA	NA	NA	1	2	2	4	1.1271176121283
688.714	1128.67248067953	-2.18328864329544	1.28835869021613	-1.69462794784981	0.0901460218653344	1	NA	NA	NA	NA	NA	NA	NA	NA	2	2	3	4	-1.01517598520045
585.0023	1319.861772631	2.26805646373016	1.33976601364444	1.69287505477212	0.0904792524516261	1	NA	NA	NA	NA	NA	NA	NA	NA	1	2	4	4	1.05187827364308
321.1069	1494.31195227223	-1.89562393250857	1.12050110997668	-1.69176443970504	0.0906908963071066	1	NA	NA	NA	NA	NA	NA	NA	NA	2	2	3	4	-0.895546535541477
518.7191	1059.47662439394	-2.15561256215127	1.27474823040947	-1.69101043698555	0.0908348093045978	1	NA	NA	NA	NA	NA	NA	NA	NA	1	2	4	4	-0.998937599211757
463.128	2675.96394278934	-1.64298824514693	0.972227313061035	-1.68992191751333	0.0910428938697717	1	NA	NA	NA	NA	NA	NA	NA	NA	2	2	4	4	-0.775590631052744
368.0131	121.496462273313	2.45387830321927	1.45330737149903	1.68847853616004	0.091319405783324	1	NA	NA	NA	NA	NA	NA	NA	NA	2	2	4	4	1.12619519574428
831.0509	98.2224745035992	2.12638742973957	1.25999789462462	1.68761189110802	0.0914857550973291	1	NA	NA	NA	NA	NA	NA	NA	NA	2	2	4	4	1.00621203922168
500.1564	412.194657524265	-2.2020030039656	1.30572897161893	-1.68641659320419	0.0917155876371112	1	NA	NA	NA	NA	NA	NA	NA	NA	0	2	4	4	-1.02092303495456
687.5454	133.614320755718	2.59712247367384	1.54118108364774	1.68515075952454	0.0919594884621638	1	NA	NA	NA	NA	NA	NA	NA	NA	2	2	4	4	1.18137375459155
285.1321	743.938748787217	1.77838574848705	1.05578304605221	1.68442347614578	0.0920998569562357	1	NA	NA	NA	NA	NA	NA	NA	NA	2	2	3	4	0.906553861157217
789.0301	97.6308891867621	2.11680615346906	1.25701870824951	1.68398937865998	0.0921837214349429	1	NA	NA	NA	NA	NA	NA	NA	NA	2	2	2	4	0.998132588502003
457.0427	120.903777965828	2.44619767849854	1.45263461751367	1.68397314025563	0.0921868597664189	1	NA	NA	NA	NA	NA	NA	NA	NA	2	2	4	4	1.12251507492597
458.7523	1888.23084906096	-2.23230866316581	1.32770078945102	-1.68133413861178	0.0926980304243634	1	NA	NA	NA	NA	NA	NA	NA	NA	1	2	3	4	-1.03418748268502
286.0393	120.112607371072	2.43598352647577	1.45059342696305	1.67930136811369	0.0930933245082803	1	NA	NA	NA	NA	NA	NA	NA	NA	1	2	4	4	1.11793619430909
332.0842	126.063122065452	2.50947131669211	1.49533296459814	1.67820236435871	0.0933076003565974	1	NA	NA	NA	NA	NA	NA	NA	NA	0	2	3	4	1.14671450355592
343.0524	4409.94087779217	-2.12367723731403	1.26681462077424	-1.67639148024366	0.0936615366301439	1	NA	NA	NA	NA	NA	NA	NA	NA	1	2	3	4	-0.982166061630015
455.0021	125.533998087961	2.50294940149931	1.49320508673145	1.67622614183437	0.0936939055070989	1	NA	NA	NA	NA	NA	NA	NA	NA	0	2	4	4	1.144829164232
438.2471	697.285879001999	-1.47590238334728	0.881337514424946	-1.67461654495699	0.0940094909754448	1	NA	NA	NA	NA	NA	NA	NA	NA	0	2	3	4	-0.689258173111009
375.1387	52034.5544258266	-2.0130436010652	1.20217895385379	-1.67449579333596	0.0940332004605556	1	NA	NA	NA	NA	NA	NA	NA	NA	2	2	4	4	-0.940256363885839
321.1556	119.781867500572	2.43146636350806	1.45235930915135	1.67414932943063	0.0941012549895296	1	NA	NA	NA	NA	NA	NA	NA	NA	2	2	4	4	1.11611119018614
811.9958	97.1831144919972	2.10900298187052	1.26109807866272	1.67235444851913	0.0944544487847038	1	NA	NA	NA	NA	NA	NA	NA	NA	0	2	4	4	0.994918993253421
850.9991	95.957088263599	2.08920785317737	1.25088292867002	1.67018655806477	0.0948824586665564	1	NA	NA	NA	NA	NA	NA	NA	NA	2	2	0	4	0.992515523504614
279.0994	1313.84390816407	-1.60979086166337	0.964615899556066	-1.66884131020878	0.0951488333624016	1	NA	NA	NA	NA	NA	NA	NA	NA	2	2	1	4	-0.759833185281309
831.5114	359.348221679451	-2.57412854322055	1.54263323779492	-1.66865881024324	0.0951850165743273	1	NA	NA	NA	NA	NA	NA	NA	NA	2	2	4	4	-1.17257664877248
934.0188	95.5526302444606	2.08265509440972	1.24814357173831	1.66860218773483	0.0951962450313071	1	NA	NA	NA	NA	NA	NA	NA	NA	2	2	4	4	0.990916390536397
353.0045	118.443510774165	2.41406915042241	1.4479093310099	1.66727922717276	0.0954588952105179	1	NA	NA	NA	NA	NA	NA	NA	NA	2	2	4	4	1.1016429626556
264.9715	118.521029894763	2.4151653997671	1.44876413481065	1.66705217346007	0.0955040309564046	1	NA	NA	NA	NA	NA	NA	NA	NA	0	2	4	4	1.10433815735473
404.9073	118.647515913419	2.41680998730635	1.45136315911595	1.66520003772073	0.0958728534596286	1	NA	NA	NA	NA	NA	NA	NA	NA	2	2	1	4	1.10523834023623
303.0603	1369.67113653996	-1.80220216287507	1.08233325220048	-1.66510837508783	0.095891136140033	1	NA	NA	NA	NA	NA	NA	NA	NA	1	2	4	4	-0.854670692591633
673.9877	1325.35970211798	-1.75213567980396	1.05229960813743	-1.66505400767491	0.0959019813760614	1	NA	NA	NA	NA	NA	NA	NA	NA	2	2	4	4	-0.829575498444225
300.1333	118.128539936668	2.40988357123576	1.44749393300384	1.66486609462657	0.0959394739172293	1	NA	NA	NA	NA	NA	NA	NA	NA	1	2	2	4	1.10074634077283
468.1295	592.30412771314	-2.0082584062522	1.20813919949176	-1.6622740219811	0.0964578440642416	1	NA	NA	NA	NA	NA	NA	NA	NA	2	2	1	4	-0.937976430437015
394.1469	124.600212459901	2.49097924266061	1.49857324976295	1.66223389017163	0.0964658873189338	1	NA	NA	NA	NA	NA	NA	NA	NA	1	2	3	4	1.1410706431249
507.2089	131.473799914022	2.57121147939608	1.54715135812907	1.66190041193215	0.0965327440951245	1	NA	NA	NA	NA	NA	NA	NA	NA	2	2	4	4	1.17160478297852
764.9854	97.3706727995986	2.11129220369255	1.27134481563313	1.66067629940436	0.0967784758835558	1	NA	NA	NA	NA	NA	NA	NA	NA	0	2	3	4	0.996524504464643
300.1818	2087.15832121328	-1.59594709884341	0.961313006529443	-1.66017424918149	0.0968794034181752	1	NA	NA	NA	NA	NA	NA	NA	NA	2	2	4	4	-0.751376273872873
857.1584	95.1052499644463	2.07500371978013	1.25028898542744	1.65961929119191	0.0969910649705488	1	NA	NA	NA	NA	NA	NA	NA	NA	1	2	2	4	0.986929600487754
767.6911	300.265099930284	-2.68658456535193	1.62004856965447	-1.65833581515703	0.0972497038588325	1	NA	NA	NA	NA	NA	NA	NA	NA	1	2	2	4	-1.22059743387276
406.0535	706.428782734259	-2.37114197458734	1.43009858241271	-1.6580269386653	0.0973120291567089	1	NA	NA	NA	NA	NA	NA	NA	NA	0	2	4	4	-1.0944946040438
504.2497	537.467969719584	-1.68946135915926	1.0205392776856	-1.65545941846614	0.0978313417264731	1	NA	NA	NA	NA	NA	NA	NA	NA	2	2	4	4	-0.79892219574247
617.0926	123.760444766637	2.48034470275553	1.49836522266984	1.65536723972808	0.0978500271083455	1	,Orientin_2-O-beta-L-arabinofuranoside,Adonivernith,Isoorientin_2-O-xyloside,Isoorientin_2-O-beta-L-arabinofuranoside,Lucenin_1,Lucenin_3,Carlinoside,Isocarlinoside,Neocarlinoside,Orientin_2-O-beta-arabinopyranoside,Isoorientin_2-O-apiofuranoside,Isoorientin_2-O-arabinoside,Isoorientin_7-O-xyloside,Isoorientin_7-O-apiofuranoside,Luteolin_7-arabinofuranosyl-(1->6)-glucoside,Luteolin_7-arabinopyran…	1	C26H28O15	[M+K-2H]-	580.142825	617.0914316	1.925160421	LMPK12100034,LMPK12110481,LMPK12110482,LMPK12110484,LMPK12110485,LMPK12110486,LMPK12110487,LMPK12110488,LMPK12110489,LMPK12110490,LMPK12110492,LMPK12110518,LMPK12110519,LMPK12110534,LMPK12110630,LMPK12110654,LMPK12110655,LMPK12110656,LMPK12110657,LMPK12110664,LMPK12110708,LMPK12110709,LMPK12110710,LMPK12110713,LMPK12111132,LMPK12111187,LMPK12111192,LMPK12111351,LMPK12111664,LMPK12111665,LMPK12111…	1	2	4	4	1.13360156410414
447.9759	1199.09447410951	-2.24287889159546	1.35520976018973	-1.65500497227931	0.0979234893005355	1	NA	NA	NA	NA	NA	NA	NA	NA	1	2	3	4	-1.03837010695096
369.0594	1565.30801026672	-1.89561589223223	1.14564636509989	-1.65462567680469	0.0980004517240453	1	NA	NA	NA	NA	NA	NA	NA	NA	2	2	4	4	-0.894816572119481
496.1023	995.847010519768	-1.65445740158126	1.00069708419706	-1.65330490885637	0.0982688244556974	1	NA	NA	NA	NA	NA	NA	NA	NA	1	2	3	4	-0.778897680768133
378.0589	123.021185690754	2.47104854856085	1.49507577614	1.65279150929769	0.0983733027024252	1	NA	NA	NA	NA	NA	NA	NA	NA	2	2	0	4	1.12989063250138
502.2157	129.386431083221	2.5463974035928	1.54195082830629	1.65141284459104	0.0986543038318504	1	NA	NA	NA	NA	NA	NA	NA	NA	1	2	2	4	1.16483248155249
770.7176	603.881621158929	-2.13877656985945	1.29540881538601	-1.65104370485709	0.0987296510122766	1	NA	NA	NA	NA	NA	NA	NA	NA	0	2	3	4	-0.990117773553791
314.9936	4346.29212188174	-1.71475980982612	1.039403547011	-1.64975366377885	0.0989933294175485	1	NA	NA	NA	NA	NA	NA	NA	NA	1	2	3	4	-0.813812705080216
353.0731	852.366228345971	1.71462403154005	1.0394057879613	1.64961947624241	0.0990207889701146	1	NA	NA	NA	NA	NA	NA	NA	NA	0	2	3	4	0.890446762629493
761.045	94.8448094672227	2.07017408715499	1.25501684108014	1.64951897009867	0.0990413600910209	1	NA	NA	NA	NA	NA	NA	NA	NA	1	2	3	4	0.986134123457696
667.063	116.723815827499	2.3910569454351	1.45015003704476	1.64883417877767	0.0991816107362695	1	NA	NA	NA	NA	NA	NA	NA	NA	2	2	2	4	1.09806176960878
387.0156	116.544423879853	2.38832664444616	1.44859504801559	1.64871932132993	0.0992051499579378	1	NA	NA	NA	NA	NA	NA	NA	NA	2	2	4	4	1.09716866921947
311.0615	6059.12144086651	2.11925926415668	1.28581242799473	1.64818695014616	0.0993143138944645	1	NA	NA	NA	NA	NA	NA	NA	NA	1	2	3	4	0.998937599211757
515.2047	174.93176225013	-2.25381698497637	1.36873093105701	-1.64664722177049	0.0996305782998178	1	NA	NA	NA	NA	NA	NA	NA	NA	1	2	3	4	-1.04510035271633
496.7372	1873.96562734678	-1.75296243342726	1.06458370255053	-1.64661776169173	0.0996366373039412	1	NA	NA	NA	NA	NA	NA	NA	NA	2	2	4	4	-0.830265506616154
456.8632	1106.53151415518	-3.76928054907354	2.28927637582007	-1.64649431972725	0.099662028598293	1	NA	NA	NA	NA	NA	NA	NA	NA	2	2	4	4	-1.62748910734839
703.7296	915.338373296284	-1.6474180332588	1.00082276249152	-1.64606371377645	0.0997506421468961	1	NA	NA	NA	NA	NA	NA	NA	NA	2	2	4	4	-0.776251361603515
288.0704	559.981151600889	-2.24700256326077	1.36662635849345	-1.64419671060481	0.100135576200392	1	NA	NA	NA	NA	NA	NA	NA	NA	2	2	3	4	-1.04172933153046
457.5853	128.79955613548	2.53905677977817	1.54443892802252	1.64399947042849	0.10017631176523	1	NA	NA	NA	NA	NA	NA	NA	NA	1	2	2	4	1.16194635943466
661.0312	498.68782171954	-1.67996365559355	1.02268727772874	-1.6426953695215	0.100445977323636	1	NA	NA	NA	NA	NA	NA	NA	NA	1	2	4	4	-0.790206018778427
474.9682	115.547100726846	2.37513902661437	1.44664450998641	1.64182631615329	0.100626003614314	1	NA	NA	NA	NA	NA	NA	NA	NA	0	2	2	4	1.08740173985038
344.9732	114.910755149483	2.36644442136763	1.44359759733399	1.63926874479282	0.10115730232585	1	NA	NA	NA	NA	NA	NA	NA	NA	0	2	2	4	1.08563705257819
586.9526	114.944303920079	2.36690965876293	1.443910505795	1.6392357069663	0.101164180050521	1	NA	NA	NA	NA	NA	NA	NA	NA	1	2	4	4	1.0865189732703
394.8144	1936.18803851117	-1.81423358344113	1.10774644573016	-1.6377697174603	0.101469740904484	1	NA	NA	NA	NA	NA	NA	NA	NA	1	2	3	4	-0.861028873289984
615.7064	772.160798711088	-2.09122119949595	1.27768512600485	-1.63672657443772	0.101687613735713	1	NA	NA	NA	NA	NA	NA	NA	NA	1	2	4	4	-0.971136867810454
555.2136	12683.0847820828	-2.54381885491821	1.55444846854703	-1.63647679957893	0.101739837417081	1	NA	NA	NA	NA	NA	NA	NA	NA	2	2	2	4	-1.16098646672694
605.9989	2193.26294464982	-1.744367911762	1.06599957313191	-1.63636830232214	0.101762529002176	1	NA	NA	NA	NA	NA	NA	NA	NA	2	2	4	4	-0.82406957869253
373.002	114.401221881115	2.35941608385105	1.44257798727596	1.63555530769353	0.10193269045051	1	NA	NA	NA	NA	NA	NA	NA	NA	1	2	4	4	1.08475597546987
659.5142	811.026366928451	-2.14234042937285	1.3098611875393	-1.63554768226811	0.101934287539219	1	NA	NA	NA	NA	NA	NA	NA	NA	1	2	2	4	-0.992515523504614
282.1412	1044.56133528304	-2.43453898327156	1.49104711627385	-1.63277133009419	0.102517098986169	1	NA	NA	NA	NA	NA	NA	NA	NA	0	2	2	4	-1.11976492949176
328.0453	3544.73260082759	1.5660696187663	0.960188774943058	1.63100179843195	0.102889940031904	1	NA	NA	NA	NA	NA	NA	NA	NA	1	2	2	4	0.842754055704917
634.6812	3470.41748891541	-1.79876014564121	1.10293284458824	-1.63088818550212	0.102913915117322	1	NA	NA	NA	NA	NA	NA	NA	NA	2	2	1	4	-0.851855902435795
311.0504	2019.84542057054	-1.78658647879464	1.09593182857412	-1.63019855087073	0.103059540110879	1	NA	NA	NA	NA	NA	NA	NA	NA	2	2	3	4	-0.845547160241975
638.5087	715.035715564824	-1.98096641285695	1.21563473296876	-1.62957371908842	0.103191622611627	1	NA	NA	NA	NA	NA	NA	NA	NA	0	2	3	4	-0.924397875960191
276.893	3008.08490136723	-3.69009675881544	2.2649448407917	-1.62922146815972	0.103266143851528	1	NA	NA	NA	NA	NA	NA	NA	NA	1	2	4	4	-1.60759049016099
769.0323	92.3255228685184	2.0271702759815	1.24469423936331	1.62864919903417	0.103387302749363	1	NA	NA	NA	NA	NA	NA	NA	NA	0	2	3	4	0.977424705779852
489.0115	1296.603321789	-1.82896135188375	1.12309504603967	-1.62850095219737	0.103418707493263	1	NA	NA	NA	NA	NA	NA	NA	NA	2	2	4	4	-0.866709952404267
763.088	94.0020381175082	2.05506145604039	1.26197688991504	1.62844618824892	0.103430310655475	1	NA	NA	NA	NA	NA	NA	NA	NA	2	2	4	4	0.982166061630015
590.9776	113.721334437042	2.35002265471236	1.44380387933502	1.6276605765838	0.10359687678209	1	NA	NA	NA	NA	NA	NA	NA	NA	2	2	4	4	1.08299634283394
493.1316	124.914175372107	2.49189218570577	1.53174869527521	1.62682833900377	0.103773561057523	1	NA	NA	NA	NA	NA	NA	NA	NA	2	2	4	4	1.14200876122669
633.0234	119.129127438668	2.42062159839378	1.48827784816922	1.62645812498752	0.103852234513338	1	NA	NA	NA	NA	NA	NA	NA	NA	1	2	3	4	1.10794427796806
823.0035	92.0504017945773	2.02247382539274	1.24359992263176	1.62630584690991	0.103884608582708	1	NA	NA	NA	NA	NA	NA	NA	NA	1	2	4	4	0.976636614538964
311.1346	1362.24724728302	-1.66176644127044	1.02187543790729	-1.62619276246975	0.103908655337352	1	NA	NA	NA	NA	NA	NA	NA	NA	2	2	4	4	-0.781549465835109
330.0572	1418.53656896043	1.75453625628471	1.07905622883034	1.62599150017101	0.103951463545637	1	NA	NA	NA	NA	NA	NA	NA	NA	0	2	4	4	0.900669706599528
680.0162	113.240020047785	2.34290275796831	1.44481708924785	1.62159125567098	0.104890896200896	1	NA	NA	NA	NA	NA	NA	NA	NA	2	2	4	4	1.08036316368164
319.0721	118.712257123236	2.41501018367187	1.48995766774452	1.62085825386414	0.105048041680495	1	NA	NA	NA	NA	NA	NA	NA	NA	1	2	2	4	1.10343886846224
240.1049	1178.71561813548	-1.6014282950863	0.988225741350093	-1.62050858227843	0.10512307225363	1	NA	NA	NA	NA	NA	NA	NA	NA	2	2	4	4	-0.754622542728754
659.149	124.159648015743	2.48210019254718	1.53256185624981	1.61957586405086	0.105323417768864	1	NA	NA	NA	NA	NA	NA	NA	NA	1	2	3	4	1.13453173933569
221.0909	4073.64224756209	-1.68950028886099	1.04355121821034	-1.61899124774963	0.10544914626506	1	NA	NA	NA	NA	NA	NA	NA	NA	2	2	4	4	-0.799595183169581
691.0526	117.865535127203	2.40388803711471	1.48542092933364	1.61832110322634	0.105593415056374	1	NA	NA	NA	NA	NA	NA	NA	NA	2	2	4	4	1.09985060294167
272.9612	890.899222148093	-2.06623475509911	1.27697881467416	-1.61806502297091	0.105648585377623	1	NA	NA	NA	NA	NA	NA	NA	NA	1	2	2	4	-0.961776446873795
366.023	119.685221275912	2.42571869922947	1.4997776212903	1.61738558089869	0.105795076244087	1	NA	NA	NA	NA	NA	NA	NA	NA	2	2	4	4	1.11156486426855
334.9592	751.918224051748	-1.58639036312763	0.982489057729102	-1.61466466282522	0.106383333979021	1	NA	NA	NA	NA	NA	NA	NA	NA	2	2	4	4	-0.746198643487667
511.0136	124.70752844936	2.48835230680158	1.54114983875097	1.61460764179703	0.106395689509944	1	NA	NA	NA	NA	NA	NA	NA	NA	1	2	4	4	1.1401335281666
365.0515	123.98066423271	2.47949987547842	1.535832880545	1.61443338457407	0.106433455271231	1	NA	NA	NA	NA	NA	NA	NA	NA	0	2	3	4	1.13267236866126
424.9665	352.123332976136	-2.52603853603912	1.56474146984195	-1.61434881398924	0.106451787595337	1	NA	NA	NA	NA	NA	NA	NA	NA	0	2	4	4	-1.15144577671598
706.7014	586.851206406114	-2.04496668307881	1.26712893873262	-1.6138584011223	0.106558143499602	1	NA	NA	NA	NA	NA	NA	NA	NA	0	2	2	4	-0.955582707074361
774.1958	98.2973665671177	2.12120464962593	1.31552175792235	1.6124436079081	0.106865441929668	1	NA	NA	NA	NA	NA	NA	NA	NA	0	2	2	4	0.999743257796407
472.0285	936.299717977844	-1.69540010871204	1.05160728147524	-1.6121989059772	0.10691866327771	1	NA	NA	NA	NA	NA	NA	NA	NA	2	2	4	4	-0.802290763260538
767.1758	499.645852568833	-2.38015368248848	1.4763802665064	-1.61215490106808	0.106928236335398	1	NA	NA	NA	NA	NA	NA	NA	NA	2	2	3	4	-1.09895574670325
425.1654	396.111252373579	-2.18242356628825	1.35379371614527	-1.61207984662714	0.106944565637414	1	NA	NA	NA	NA	NA	NA	NA	NA	0	2	3	4	-1.01354011901393
476.2248	488.450190373714	-1.60123930567538	0.993288974107199	-1.61205786776666	0.106949347866393	1	NA	NA	NA	NA	NA	NA	NA	NA	2	2	4	4	-0.753972653549221
358.1982	526.48506020571	1.76696242214955	1.09609888523191	1.61204654612499	0.106951811330602	1	NA	NA	NA	NA	NA	NA	NA	NA	2	2	4	4	0.905079885268092
262.0939	111.476912191937	2.31850154474408	1.43839694598733	1.61186489669069	0.106991342389734	1	NA	NA	NA	NA	NA	NA	NA	NA	0	2	3	4	1.07337770735552
348.0539	2305.33941098758	-1.53917150498905	0.955165956399106	-1.61141788469053	0.10708867169367	1	NA	NA	NA	NA	NA	NA	NA	NA	2	2	3	4	-0.721237784062659
586.8208	1515.86850164805	-1.70895688078429	1.06095866417631	-1.61076669477134	0.107230582796725	1	NA	NA	NA	NA	NA	NA	NA	NA	1	2	3	4	-0.811771598659086
283.0694	1374.42636606054	-1.53622270676095	0.95376976152996	-1.61068506124231	0.107248383354515	1	NA	NA	NA	NA	NA	NA	NA	NA	2	2	3	4	-0.719336397778618
763.7508	111.399066780999	2.31728452970409	1.43878202213936	1.61058763179321	0.107269631347533	1	NA	NA	NA	NA	NA	NA	NA	NA	1	2	4	4	1.0725082035569
596.9542	117.558291292783	2.39956275385531	1.48999382947308	1.61045147059695	0.107299331776429	1	NA	NA	NA	NA	NA	NA	NA	NA	2	2	4	4	1.09895574670325
425.0243	111.348794721579	2.31671764121034	1.43879263501959	1.61018174879578	0.107358184606507	1	NA	NA	NA	NA	NA	NA	NA	NA	1	2	3	4	1.07163950985876
762.02	91.4997659610736	2.0122177176458	1.2506957258523	1.60887870331096	0.107642867091048	1	NA	NA	NA	NA	NA	NA	NA	NA	0	2	4	4	0.972705221682747
415.9828	111.209929381476	2.31474618638459	1.43882836410847	1.6087715839678	0.107666296523901	1	NA	NA	NA	NA	NA	NA	NA	NA	2	2	4	4	1.07077162409867
401.9984	111.131431389857	2.31362395303554	1.43834150072618	1.60853590880013	0.107717858250355	1	NA	NA	NA	NA	NA	NA	NA	NA	2	2	4	4	1.06990454412267
667.0701	116.284653877317	2.38268875067965	1.48147463995809	1.6083223339868	0.107764601680591	1	NA	NA	NA	NA	NA	NA	NA	NA	2	2	0	4	1.0944946040438
529.1464	446.528729783255	-2.35367538931313	1.46376628968285	-1.60795846024237	0.107844276838258	1	NA	NA	NA	NA	NA	NA	NA	NA	0	2	4	4	-1.08828535463189
711.7503	500.75429206538	-2.06618864916592	1.28528025157169	-1.60757830569582	0.107927566708976	1	NA	NA	NA	NA	NA	NA	NA	NA	2	2	4	4	-0.96100021352896
458.1044	3541.42681140967	1.92898182972008	1.20014916177457	1.60728507018897	0.107991847857043	1	NA	NA	NA	NA	NA	NA	NA	NA	1	2	3	4	0.944067153844274
646.9741	110.832531260502	2.30927566269221	1.43755576010178	1.60639032362036	0.108188175620019	1	NA	NA	NA	NA	NA	NA	NA	NA	1	2	3	4	1.0664442392738
404.2415	1805.03004724038	-1.40021365671137	0.871861404535515	-1.60600486433659	0.108272841176839	1	NA	NA	NA	NA	NA	NA	NA	NA	1	2	4	4	-0.65190898572956
1136.4467	116.151437284154	-2.10015038845743	1.30832510132448	-1.60522058801084	0.108445268182122	1	NA	NA	NA	NA	NA	NA	NA	NA	0	2	4	4	-0.975062248970117
337.0629	8761.40555494808	-1.67765233499231	1.04526827198615	-1.60499689883875	0.108494487149999	1	NA	NA	NA	NA	NA	NA	NA	NA	0	2	2	4	-0.78887039740069
319.1002	116.610751599245	2.38686036373169	1.48753908897445	1.60456984386021	0.108588502360701	1	NA	NA	NA	NA	NA	NA	NA	NA	1	2	3	4	1.0962764431065
322.0523	116.080082221139	2.37980300522623	1.48370574389874	1.60395888134315	0.108723116466506	1	NA	NA	NA	NA	NA	NA	NA	NA	2	2	4	4	1.09271623318734
439.1723	115.97972814382	2.37831538233848	1.4864256685366	1.60002308402003	0.109593462496146	1	NA	NA	NA	NA	NA	NA	NA	NA	1	2	4	4	1.0918283423687
320.9436	845.002447132246	-2.0783705292368	1.30024002710889	-1.59845142889355	0.10994254680657	1	NA	NA	NA	NA	NA	NA	NA	NA	2	2	4	4	-0.964108631900211
706.1137	522.204302910574	-1.91598055021368	1.19911621625466	-1.59782723662773	0.110081431278221	1	NA	NA	NA	NA	NA	NA	NA	NA	2	2	2	4	-0.900669706599528
445.1695	109.636054065012	2.29214032393114	1.43568393864485	1.59654939519258	0.110366186815779	1	NA	NA	NA	NA	NA	NA	NA	NA	1	2	3	4	1.06299665682247
352.0933	2279.05940739781	-1.91346422985027	1.19906926417175	-1.59579124161103	0.110535409384144	1	NA	NA	NA	NA	NA	NA	NA	NA	1	2	3	4	-0.899936379240949
326.0347	1619.34486014187	1.85254441268518	1.16090647925987	1.59577403157079	0.110539253103516	1	NA	NA	NA	NA	NA	NA	NA	NA	1	2	4	4	0.92740054996468
346.9922	1431.51218022155	1.74547348824895	1.09467846954516	1.59450791881765	0.110822318526174	1	NA	NA	NA	NA	NA	NA	NA	NA	1	2	4	4	0.897007895904286
251.1018	2344.99633766111	-1.61761260033736	1.01488549899749	-1.59388679997423	0.11096139146005	1	NA	NA	NA	NA	NA	NA	NA	NA	0	2	2	4	-0.763100335291282
762.697	1172.41486780111	-1.67649201561693	1.05210818008005	-1.59345972910254	0.111057095584699	1	NA	NA	NA	NA	NA	NA	NA	NA	2	2	4	4	-0.7882031142103
377.0191	503.717017007348	-2.01702384605567	1.26600307792647	-1.5932219132984	0.111110416976971	1	NA	NA	NA	NA	NA	NA	NA	NA	1	2	4	4	-0.943303900049089
395.141	3664.72303664425	-1.5047605752886	0.94580216025289	-1.59098872737429	0.111612112697323	1	NA	NA	NA	NA	NA	NA	NA	NA	2	2	4	4	-0.702965031297157
481.9493	780.938413338281	-2.4252031484767	1.52469062132318	-1.59061983759828	0.111695157264104	1	NA	NA	NA	NA	NA	NA	NA	NA	0	2	4	4	-1.11793619430909
503.2463	2556.68608633143	-1.57140855679585	0.988216053929734	-1.59014676046498	0.111801727854949	1	NA	NA	NA	NA	NA	NA	NA	NA	2	2	4	4	-0.735261983719313
474.9731	109.162129502234	2.28530277471376	1.43761319773961	1.58965066424473	0.111913570128357	1	NA	NA	NA	NA	NA	NA	NA	NA	0	2	3	4	1.05870486585572
288.1203	2056.39860060731	-1.60570210860162	1.01078082768571	-1.58857594507214	0.112156162571088	1	NA	NA	NA	NA	NA	NA	NA	NA	1	2	3	4	-0.75722529409367
842.0429	89.9281047550992	1.98424250488009	1.24927277303685	1.58831805807838	0.112214436114727	1	NA	NA	NA	NA	NA	NA	NA	NA	2	2	4	4	0.963330654720536
616.1427	2959.59794350564	-1.63584829494146	1.0320412961653	-1.58506088953969	0.112952500545672	1	NA	NA	NA	NA	NA	NA	NA	NA	0	2	2	4	-0.771633332472111
715.3919	113.345080600738	2.34220702944944	1.47878217417456	1.58387561762221	0.113222026962171	1	NA	NA	NA	NA	NA	NA	NA	NA	1	2	4	4	1.07948710020131
848.923	108.162172479657	2.27071565437624	1.43370991626158	1.58380410752628	0.113238304285529	1	NA	NA	NA	NA	NA	NA	NA	NA	2	2	2	4	1.05272891520086
608.0947	613.683111343787	1.67812649504555	1.05958141832098	1.58376361271484	0.113247522642721	1	NA	NA	NA	NA	NA	NA	NA	NA	2	2	1	4	0.879595876280206
383.1139	120.199285381849	2.43052040682811	1.53472646996331	1.58368312164853	0.113265847619794	1	NA	NA	NA	NA	NA	NA	NA	NA	2	2	4	4	1.11428989587564
382.0495	749.061134807377	1.6476075543409	1.04048237131425	1.5835035746543	0.113306732555832	1	NA	NA	NA	NA	NA	NA	NA	NA	2	2	4	4	0.869561004791025
817.0003	89.2711218377459	1.97240686570953	1.24560682380428	1.58349073561229	0.113309656600192	1	NA	NA	NA	NA	NA	NA	NA	NA	2	2	0	4	0.959449481334888
378.1513	702.786501143496	-2.08760004734925	1.31910305868332	-1.58259055924941	0.11351481668079	1	NA	NA	NA	NA	NA	NA	NA	NA	0	2	2	4	-0.968788805615622
304.0531	934.793853521936	1.68679631870324	1.06595487531521	1.58242750961146	0.113552008763519	1	NA	NA	NA	NA	NA	NA	NA	NA	1	2	3	4	0.883201280513614
455.0637	878.724032308433	-1.62489885189054	1.02713554949301	-1.58197119425239	0.113656146604241	1	NA	NA	NA	NA	NA	NA	NA	NA	1	2	4	4	-0.765719931118173
847.5429	261.186452893092	-2.18391260037854	1.38085619443378	-1.58156411158662	0.113749112292223	1	NA	NA	NA	NA	NA	NA	NA	NA	2	2	2	4	-1.01681457257848
299.1001	1493.77811253751	-1.61176446415908	1.01979968499208	-1.58047162386759	0.113998900317336	1	NA	NA	NA	NA	NA	NA	NA	NA	0	2	3	4	-0.761139070215236
446.0515	112.494804183289	2.33043452277024	1.47453523263633	1.58045360408489	0.114003024004901	1	NA	NA	NA	NA	NA	NA	NA	NA	1	2	2	4	1.07511915394651
615.0387	113.138190843638	2.3392446138935	1.48018654649536	1.5803714872508	0.114021817292806	1	NA	NA	NA	NA	NA	NA	NA	NA	2	2	4	4	1.07773745413889
617.1466	683.454731202399	-1.89113269005915	1.19700148297229	-1.57989168514917	0.114131673738843	1	NA	NA	NA	NA	NA	NA	NA	NA	1	2	3	4	-0.892629536751951
436.157	112.713129904944	2.33339289796604	1.47729753396465	1.57950097683022	0.114221192632209	1	NA	NA	NA	NA	NA	NA	NA	NA	2	2	4	4	1.07599110110645
522.2836	982.827809883662	-1.59656692594459	1.01156228495184	-1.57831796390136	0.11449258102251	1	NA	NA	NA	NA	NA	NA	NA	NA	2	2	4	4	-0.752673829471462
433.1579	403.101090163777	-2.22599193061118	1.4104455900277	-1.57821893049236	0.114515322722883	1	NA	NA	NA	NA	NA	NA	NA	NA	1	2	4	4	-1.03085436470935
477.2562	118.996204815101	2.41484992221611	1.53086276628805	1.57744376269043	0.11469345249296	1	NA	NA	NA	NA	NA	NA	NA	NA	2	2	3	4	1.10254047105901
386.1459	119.256101670253	2.4181424996997	1.53306307423593	1.57732746965084	0.11472019486208	1	NA	NA	NA	NA	NA	NA	NA	NA	0	2	3	4	1.10704139801713
479.0373	722.360421899515	1.68978497116116	1.07133968921655	1.57726348437335	0.114734910800526	1	NA	NA	NA	NA	NA	NA	NA	NA	0	2	3	4	0.883923739587915
202.077	107.406071076347	2.2594320489246	1.43288924382661	1.5768364921846	0.114833152527721	1	NA	NA	NA	NA	NA	NA	NA	NA	0	2	4	4	1.047636433284
422.178	972.583101586988	-1.5945487906711	1.01247856726803	-1.57489634074297	0.115280373452073	1	NA	NA	NA	NA	NA	NA	NA	NA	1	2	3	4	-0.750727970297515
829.1449	247.748670940685	-1.69848274133856	1.0785704024062	-1.57475370875131	0.115313305278131	1	NA	NA	NA	NA	NA	NA	NA	NA	0	2	3	4	-0.806345101648797
514.1259	431.113350831683	-2.02946160070677	1.2888700961655	-1.5746052350385	0.115347593738103	1	NA	NA	NA	NA	NA	NA	NA	NA	0	2	3	4	-0.950193102198769
464.2084	107.11965246139	2.25535498081657	1.43238220763466	1.57454830756444	0.115360742672435	1	NA	NA	NA	NA	NA	NA	NA	NA	1	2	4	4	1.0467903250037
417.0115	2013.77747311937	-1.85366905933174	1.17882886267369	-1.57246663873453	0.11584237027319	1	NA	NA	NA	NA	NA	NA	NA	NA	2	2	4	4	-0.88031604150469
335.0532	903.945738448795	-1.68865907869115	1.07426178719162	-1.57192511064338	0.115967920221361	1	NA	NA	NA	NA	NA	NA	NA	NA	1	2	3	4	-0.798249569962475
675.9453	106.743987985068	2.24977100218638	1.43351730179721	1.56940624250983	0.116553310417972	1	NA	NA	NA	NA	NA	NA	NA	NA	0	2	2	4	1.04594496545682
211.0339	1152.89432952649	-1.50181809935408	0.957633541143628	-1.56825970982656	0.116820534584916	1	NA	NA	NA	NA	NA	NA	NA	NA	2	2	4	4	-0.699213788928866
632.926	1045.21293336717	-2.10795899743949	1.34508002593278	-1.56716251583445	0.117076709618867	1	NA	NA	NA	NA	NA	NA	NA	NA	0	2	4	4	-0.979002712294422
224.0778	106.137826081947	2.24069876774146	1.43035467644736	1.56653367492515	0.117223731362639	1	NA	NA	NA	NA	NA	NA	NA	NA	1	2	4	4	1.04172933153046
519.9378	120.286987652066	2.43062007128636	1.55280847856149	1.56530577005741	0.117511230852655	1	NA	NA	NA	NA	NA	NA	NA	NA	2	2	3	4	1.11520008062529
508.7894	674.680518145882	-2.27359437633979	1.45277177406823	-1.56500450856985	0.117581852164387	1	NA	NA	NA	NA	NA	NA	NA	NA	1	2	3	4	-1.05870486585572
773.0018	105.957702907517	2.23801153658394	1.43017123692597	1.56485564721212	0.117616760336581	1	NA	NA	NA	NA	NA	NA	NA	NA	2	2	3	4	1.03837010695096
313.1046	111.035603539216	2.30957294367613	1.47686464098288	1.56383522198695	0.117856270319326	1	NA	NA	NA	NA	NA	NA	NA	NA	2	2	4	4	1.06730811748548
338.0971	461.61879516781	-2.29952634529961	1.47049850587762	-1.56377333000227	0.1178708096498	1	NA	NA	NA	NA	NA	NA	NA	NA	1	2	2	4	-1.0690382677852
746.1955	225.805076418801	-2.25893512260745	1.44718201954196	-1.56091983738329	0.118542666109281	1	NA	NA	NA	NA	NA	NA	NA	NA	2	2	4	4	-1.04848329223199
379.0484	2231.35652530445	1.81319142825762	1.16167240039781	1.56084574931513	0.118560150099128	1	NA	NA	NA	NA	NA	NA	NA	NA	2	2	2	4	0.916183160145146
833.5272	1038.19581440002	-3.57611167097206	2.29239889330152	-1.55998665041306	0.1187630359246	1	NA	NA	NA	NA	NA	NA	NA	NA	2	2	2	4	-1.57803562823546
426.0632	4242.08477071204	-1.99509920605898	1.27897564451417	-1.55991962365854	0.118778876482611	1	NA	NA	NA	NA	NA	NA	NA	NA	0	2	2	4	-0.929658053981723
651.972	105.889017411161	2.23651095422884	1.4342382449783	1.55937199559385	0.118908360503403	1	NA	NA	NA	NA	NA	NA	NA	NA	1	2	3	4	1.03753212993375
616.6832	527.762195495955	-2.23313270137589	1.43256122190745	-1.55883927836779	0.11903442507155	1	NA	NA	NA	NA	NA	NA	NA	NA	0	2	4	4	-1.03502255905943
894.0564	87.7822681703318	1.94496620005175	1.24782846138103	1.55868074839323	0.119071960526386	1	NA	NA	NA	NA	NA	NA	NA	NA	1	2	3	4	0.948658277922951
823.6632	639.833163182691	-1.78415333086403	1.14496069242369	-1.55826601093814	0.119170202612762	1	NA	NA	NA	NA	NA	NA	NA	NA	2	2	4	4	-0.844848266296484
345.2645	1026.25829075303	-1.41677332565745	0.910071395955711	-1.55677162468075	0.119524716392979	1	NA	NA	NA	NA	NA	NA	NA	NA	2	2	4	4	-0.660399012986804
317.9879	105.012464104685	2.22378170474116	1.42920066030012	1.55596185092315	0.119717164178326	1	NA	NA	NA	NA	NA	NA	NA	NA	1	2	2	4	1.03251948982734
347.2439	598.684363088496	-1.96017888785915	1.26017791996337	-1.55547788673851	0.119832297112647	1	NA	NA	NA	NA	NA	NA	NA	NA	1	2	4	4	-0.918417389484989
224.093	104.88663066671	2.22168048323285	1.4291153226503	1.55458446776201	0.12004506532385	1	NA	NA	NA	NA	NA	NA	NA	NA	1	2	3	4	1.0291920928861
603.2557	573.557374554525	-2.3852099634983	1.53507985868747	-1.55380187551787	0.120231683049271	1	NA	NA	NA	NA	NA	NA	NA	NA	2	2	2	4	-1.10074634077283
462.0091	104.955461852556	2.22290318922158	1.4311386413814	1.55324098235229	0.120365573870716	1	NA	NA	NA	NA	NA	NA	NA	NA	1	2	2	4	1.03085436470935
322.9198	743.192952866615	-2.24293141769478	1.44414758434474	-1.55311786829079	0.120394978047731	1	NA	NA	NA	NA	NA	NA	NA	NA	1	2	2	4	-1.03920881375252
342.057	104.731042037785	2.21951464376946	1.42920740242132	1.55296889731275	0.120430565328168	1	NA	NA	NA	NA	NA	NA	NA	NA	2	2	1	4	1.0275326600183
720.979	104.514657577084	2.21615162121288	1.42781177570166	1.55213149164834	0.120630764204317	1	NA	NA	NA	NA	NA	NA	NA	NA	1	2	3	4	1.02670400374029
495.0977	459.780046019171	-2.26500494058503	1.45939625978493	-1.55201503731332	0.12065862560272	1	NA	NA	NA	NA	NA	NA	NA	NA	2	2	0	4	-1.05102839253478
640.5247	567.435305031111	-1.47082176072874	0.947788870767691	-1.55184535933346	0.120699229635183	1	NA	NA	NA	NA	NA	NA	NA	NA	1	2	2	4	-0.685542412159667
251.0791	541.633601693882	-2.2081874934876	1.42400582995163	-1.55068711591062	0.120976683620769	1	NA	NA	NA	NA	NA	NA	NA	NA	1	2	2	4	-1.02422225431377
634.4685	784.934708691158	-1.98664068705575	1.28181835053562	-1.54986132491052	0.12117480409928	1	NA	NA	NA	NA	NA	NA	NA	NA	1	2	3	4	-0.92740054996468
297.0456	16220.2953160103	1.63970030049111	1.05870934890163	1.54877285460097	0.121436333209642	1	NA	NA	NA	NA	NA	NA	NA	NA	1	2	3	4	0.867422054395191
652.0462	103.768325172498	2.20476428948173	1.42660722410719	1.54545992213206	0.122235055843187	1	NA	NA	NA	NA	NA	NA	NA	NA	1	2	4	4	1.02504880264799
375.0653	639.105101435422	-1.5281885043332	0.988981419681768	-1.54521457523937	0.122294370007875	1	NA	NA	NA	NA	NA	NA	NA	NA	2	2	4	4	-0.716173184977487
410.1066	1117.55058396824	-1.45993480408143	0.945282016666579	-1.54444364574893	0.122480893484032	1	NA	NA	NA	NA	NA	NA	NA	NA	1	2	3	4	-0.6799864421285
677.6382	511.889063878877	-2.26593554517641	1.46793671634966	-1.54361936719667	0.122680570384325	1	NA	NA	NA	NA	NA	NA	NA	NA	1	2	2	4	-1.05187827364308
482.9671	644.644535101874	1.60199630393572	1.04054362978158	1.53957629270384	0.123663667927059	1	NA	NA	NA	NA	NA	NA	NA	NA	0	2	3	4	0.854670692591633
656.8767	942.849475177853	-2.13524852956872	1.38927797786851	-1.53694837432369	0.124305952110111	1	NA	NA	NA	NA	NA	NA	NA	NA	0	2	3	4	-0.98772570252159
414.9795	2113.02603959501	1.73728040057335	1.13087309176502	1.53622931982746	0.124482147435593	1	NA	NA	NA	NA	NA	NA	NA	NA	2	2	4	4	0.895546535541477
385.2787	445.974604294944	-1.89461206364703	1.23687057824418	-1.53177874627478	0.12557704252898	1	NA	NA	NA	NA	NA	NA	NA	NA	1	2	4	4	-0.893358073732575
315.1676	443.580330167912	1.65501827319581	1.08069020964447	1.53144560617449	0.125659299969473	1	NA	NA	NA	NA	NA	NA	NA	NA	2	2	4	4	0.872419142989122
420.0072	102.256877139511	2.18140879522141	1.4245244464916	1.53132422584527	0.125689281081982	1	NA	NA	NA	NA	NA	NA	NA	NA	2	2	4	4	1.02092303495456
888.6222	150.893689249742	-2.36784374112088	1.54645062283844	-1.53114732934363	0.125732984747202	1	NA	NA	NA	NA	NA	NA	NA	NA	0	2	2	4	-1.09360498628576
450.0874	1316.40141265865	-1.72199653283826	1.12481576365113	-1.53091429590983	0.125790575551754	1	NA	NA	NA	NA	NA	NA	NA	NA	0	2	4	4	-0.817222105784872
666.1814	563.180712401492	-1.83599813856468	1.19987117407709	-1.53016271932434	0.125976456746457	1	NA	NA	NA	NA	NA	NA	NA	NA	1	2	4	4	-0.870989184506031
225.0243	91906.5110639467	-1.75021015089245	1.14423766165916	-1.52958621232116	0.126119184388444	1	NA	NA	NA	NA	NA	NA	NA	NA	0	2	2	4	-0.828196665554439
228.0629	1000.45562503306	-1.50441023409776	0.984916681022912	-1.52744923817852	0.126649340672598	1	NA	NA	NA	NA	NA	NA	NA	NA	2	2	4	4	-0.701713520350986
704.7274	649.816095532117	-1.55384542869617	1.01738940702406	-1.52728681659984	0.126689706250749	1	NA	NA	NA	NA	NA	NA	NA	NA	1	2	4	4	-0.729507478584693
430.9539	101.900322177346	2.175843233521	1.42466305833304	1.5272686554159	0.126694220354092	1	NA	NA	NA	NA	NA	NA	NA	NA	1	2	3	4	1.01927758539911
681.0856	106.30115041282	2.24051005855214	1.46734425496824	1.52691507188314	0.126782131239337	1	NA	NA	NA	NA	NA	NA	NA	NA	2	2	4	4	1.04088842416861
427.1007	486.170351268968	-2.19119248215976	1.43668449609364	-1.52517305512632	0.127215939373929	1	NA	NA	NA	NA	NA	NA	NA	NA	2	2	4	4	-1.01845589463052
672.7919	112.333946582378	2.32360798251603	1.52397616725899	1.52470099758531	0.127333692829548	1	NA	NA	NA	NA	NA	NA	NA	NA	1	2	4	4	1.07424802342557
949.9932	85.2160936289328	1.89629352992791	1.24589494480397	1.52203324833803	0.128000750003733	1	NA	NA	NA	NA	NA	NA	NA	NA	2	2	3	4	0.938735866053719
514.7601	1021.44110584437	-1.99743822477714	1.31255002246126	-1.52179969570348	0.128059277767958	1	NA	NA	NA	NA	NA	NA	NA	NA	1	2	3	4	-0.932675450281615
645.2021	105.991124857292	2.23574850358112	1.46940461986003	1.52153360168017	0.128125985687108	1	NA	NA	NA	NA	NA	NA	NA	NA	1	2	4	4	1.03669488084458
485.074	745.14351209344	-1.48288187085694	0.974719162484238	-1.52134268816216	0.128173863020001	1	NA	NA	NA	NA	NA	NA	NA	NA	1	2	4	4	-0.692361924543988
475.3278	2048.44857908158	-1.53938245943471	1.01192097977753	-1.5212476964092	0.128197690253562	1	NA	NA	NA	NA	NA	NA	NA	NA	2	2	4	4	-0.721872159030149
440.0275	101.367335427446	2.16744723154642	1.4256736719736	1.52029687729728	0.128436378515871	1	NA	NA	NA	NA	NA	NA	NA	NA	2	2	0	4	1.01599493790013
589.9677	776.782599369032	-2.00470264163203	1.31932261537947	-1.51949388137747	0.128638226999165	1	NA	NA	NA	NA	NA	NA	NA	NA	2	2	4	4	-0.93570136228383
783.0171	105.136057697935	2.22306587539579	1.46333180473425	1.5191810006477	0.128716942302317	1	NA	NA	NA	NA	NA	NA	NA	NA	1	2	4	4	1.03168656970618
476.965	101.43443296864	2.16846152148641	1.42757210966546	1.5189856307816	0.128766112912973	1	NA	NA	NA	NA	NA	NA	NA	NA	1	2	3	4	1.01763489092381
393.0525	100.794722294922	2.15841158759248	1.4219107210251	1.51796561885153	0.129023066171455	1	NA	NA	NA	NA	NA	NA	NA	NA	1	2	4	4	1.01354011901393
342.0484	1171.06157111864	1.72800068079514	1.13844977881346	1.51785411438714	0.129051179621071	1	NA	NA	NA	NA	NA	NA	NA	NA	2	2	4	4	0.893358073732575
614.0435	100.891350929676	2.15994165103055	1.42420214775052	1.51659766448331	0.129368295425172	1	NA	NA	NA	NA	NA	NA	NA	NA	1	2	3	4	1.01517598520045
651.9848	100.628822978412	2.15549176760599	1.42297635714436	1.51477693693496	0.129828902930448	1	NA	NA	NA	NA	NA	NA	NA	NA	1	2	3	4	1.01190696063259
810.0374	83.6013197433279	1.86597926138263	1.23232037513631	1.51419979660421	0.129975173277742	1	NA	NA	NA	NA	NA	NA	NA	NA	0	2	3	4	0.931920305809849
407.0132	1020.84501006972	1.60258325605673	1.05854899342878	1.51394339421716	0.130040196878187	1	NA	NA	NA	NA	NA	NA	NA	NA	2	2	4	4	0.855375448593068
522.1997	425.618596409931	-2.01234303045939	1.32927698736799	-1.51386283640093	0.130060631537948	1	NA	NA	NA	NA	NA	NA	NA	NA	2	2	4	4	-0.939495843465604
644.1978	1362.68226073063	-1.47449352030374	0.974197455855561	-1.51354688050259	0.130140802396981	1	NA	NA	NA	NA	NA	NA	NA	NA	2	2	1	4	-0.68801853097291
858.8801	90.1693565411235	1.98127785523051	1.30961701766217	1.51286813511888	0.130313157389748	1	NA	NA	NA	NA	NA	NA	NA	NA	2	2	1	4	0.961776446873795
505.4266	384.298733715399	-2.16534423188717	1.43128481320011	-1.51286746838724	0.130313326781109	1	NA	NA	NA	NA	NA	NA	NA	NA	2	2	4	4	-1.00459090283947
352.949	984.809390670827	-1.92835169152454	1.27572322164708	-1.51157528435899	0.13064194317755	1	NA	NA	NA	NA	NA	NA	NA	NA	2	2	4	4	-0.905816627214932
830.9691	83.6859469776274	1.86751777714326	1.23615046772827	1.5107527974125	0.130851445100124	1	NA	NA	NA	NA	NA	NA	NA	NA	1	2	4	4	0.933431126980137
518.9736	838.562088004271	1.97323862395944	1.3064148336273	1.51042270278016	0.130935599260199	1	NA	NA	NA	NA	NA	NA	NA	NA	0	2	4	4	0.960224558791966
645.9562	99.9548000615958	2.14503936635247	1.42056073341786	1.50999483224594	0.1310447428176	1	NA	NA	NA	NA	NA	NA	NA	NA	1	2	4	4	1.0102764967653
282.0369	2629.57665810803	-1.82759659001412	1.21124180639461	-1.50886188072896	0.131334083030332	1	NA	NA	NA	NA	NA	NA	NA	NA	0	2	4	4	-0.864576278197766
260.1317	794.610857610538	1.60578701673922	1.06428567359004	1.50879322778309	0.131351631950096	1	NA	NA	NA	NA	NA	NA	NA	NA	2	2	0	4	0.856080629699586
230.887	721.539447882767	-2.27051362614456	1.50604145932148	-1.5076036666132	0.131655993772131	1	NA	NA	NA	NA	NA	NA	NA	NA	1	2	4	4	-1.05528542239573
476.1278	109.971666769725	2.29000412820663	1.51911651716026	1.50745785615406	0.13169333849838	1	NA	NA	NA	NA	NA	NA	NA	NA	2	2	4	4	1.06127759457505
616.7051	110.443257156948	2.2965089339345	1.52343939933488	1.50745013876964	0.131695315290463	1	NA	NA	NA	NA	NA	NA	NA	NA	1	2	3	4	1.06385736706799
702.9201	402.22954826236	-2.25419666199312	1.49562887062844	-1.50718985589382	0.131761999680113	1	NA	NA	NA	NA	NA	NA	NA	NA	2	2	4	4	-1.04594496545682
612.1715	3168.34436749312	-1.51044050155318	1.00294935177326	-1.50599878137679	0.132067486500364	1	NA	NA	NA	NA	NA	NA	NA	NA	0	2	3	4	-0.707982134380117
683.0013	99.4794681445061	2.137330118316	1.41924999470908	1.50595746083065	0.132078094235431	1	NA	NA	NA	NA	NA	NA	NA	NA	0	2	2	4	1.00946227114677
337.0006	3291.63715578511	1.79229242677857	1.19109388735388	1.50474487847496	0.132389680176875	1	NA	NA	NA	NA	NA	NA	NA	NA	2	2	4	4	0.910987656231692
854.1038	82.8888276146798	1.85210863731992	1.23102981927759	1.50451971862615	0.13244760002131	1	NA	NA	NA	NA	NA	NA	NA	NA	0	2	4	4	0.926649098268914
850.6035	556.004981666851	-1.95506170262792	1.2997861275966	-1.50414107453429	0.132545046215978	1	NA	NA	NA	NA	NA	NA	NA	NA	2	2	0	4	-0.916183160145146
365.1357	514.236970190406	-1.79829948149922	1.19684189996023	-1.50253720358468	0.132958427275039	1	NA	NA	NA	NA	NA	NA	NA	NA	0	2	4	4	-0.851153259079954
488.9841	1958.127130128	1.41596182101525	0.942537730634739	1.50228661940323	0.133023102796608	1	NA	NA	NA	NA	NA	NA	NA	NA	2	2	3	4	0.779560112998282
461.327	774.421512569904	-1.95155165224145	1.29923416550086	-1.50207845826554	0.133076847490283	1	NA	NA	NA	NA	NA	NA	NA	NA	2	2	4	4	-0.912469572260432
522.9895	99.1071687645395	2.13142115923847	1.41964877236172	1.5013721708734	0.133259327647387	1	NA	NA	NA	NA	NA	NA	NA	NA	1	2	2	4	1.00783582433578
529.2623	391.020169962719	-2.15683047926099	1.43668736232659	-1.50125248945477	0.133290268353272	1	NA	NA	NA	NA	NA	NA	NA	NA	1	2	4	4	-1.0005495658234
420.156	682.801750752893	-2.16690724687456	1.44362563128417	-1.50101743825856	0.133351051278045	1	NA	NA	NA	NA	NA	NA	NA	NA	0	2	2	4	-1.00702359987908
756.2155	210.845721424833	-2.33768554325277	1.55773959915455	-1.50069083723719	0.133435544083596	1	NA	NA	NA	NA	NA	NA	NA	NA	1	2	3	4	-1.08124005711264
368.0942	98.8230341819651	2.12677386854081	1.41803833106792	1.49979998561756	0.133666221074145	1	NA	NA	NA	NA	NA	NA	NA	NA	1	2	3	4	1.00702359987908
225.0883	1369.34877165493	-1.45143586114662	0.967825083486134	-1.49968820390406	0.13369518758765	1	NA	NA	NA	NA	NA	NA	NA	NA	0	2	3	4	-0.676294099833023
631.3847	992.386410910847	-1.91210550200318	1.27570804881646	-1.49885822526333	0.133910415723726	1	NA	NA	NA	NA	NA	NA	NA	NA	0	2	3	4	-0.899203535521176
771.7174	257.780291496332	-2.41965119331956	1.61476742709695	-1.49845182204947	0.134015900961871	1	NA	NA	NA	NA	NA	NA	NA	NA	0	2	4	4	-1.1124722903088
511.1525	110.538739031191	2.29724767668474	1.5333553622884	1.49818348256617	0.134085585862814	1	NA	NA	NA	NA	NA	NA	NA	NA	2	2	4	4	1.06471886616512
221.0798	655.154665268201	-2.13987024446659	1.42904532552099	-1.49741243769609	0.134285973942049	1	NA	NA	NA	NA	NA	NA	NA	NA	1	2	4	4	-0.990916390536397
412.0599	807.149223874904	1.5874663044582	1.06042095931328	1.49701520939969	0.134389300579528	1	NA	NA	NA	NA	NA	NA	NA	NA	2	2	2	4	0.847646324930936
852.6009	257.231410301705	-2.18130298856882	1.45755029417257	-1.49655418223981	0.13450929957863	1	NA	NA	NA	NA	NA	NA	NA	NA	1	2	4	4	-1.01272320218053
774.1015	256.742328126576	-1.80115364747524	1.20356611877838	-1.49651408374923	0.134519740576236	1	NA	NA	NA	NA	NA	NA	NA	NA	1	2	3	4	-0.853966360833441
331.2661	98.7616879624601	2.12581266835484	1.42078445190683	1.4962246141572	0.134595132359423	1	NA	NA	NA	NA	NA	NA	NA	NA	2	2	1	4	1.00540114074583
501.1811	414.173576091836	-1.77672742056511	1.18793677822628	-1.49564139534257	0.134747129746247	1	NA	NA	NA	NA	NA	NA	NA	NA	0	2	3	4	-0.842056806507441
346.9969	98.4923189266662	2.12145583240277	1.41846723489346	1.49559734635825	0.134758615096025	1	NA	NA	NA	NA	NA	NA	NA	NA	2	2	4	4	1.0005495658234
612.9914	98.5892738517608	2.12301796066656	1.42027335466174	1.49479531788597	0.134967868662541	1	NA	NA	NA	NA	NA	NA	NA	NA	2	2	4	4	1.00216413650164
325.0477	542.36255493648	1.55886602617031	1.04372113362818	1.49356564310562	0.135289184988827	1	NA	NA	NA	NA	NA	NA	NA	NA	2	2	4	4	0.837881874531171
476.3311	574.9144969128	-1.53939919098425	1.03078381748566	-1.49342584242274	0.135325752552026	1	NA	NA	NA	NA	NA	NA	NA	NA	2	2	4	4	-0.722506824634934
454.7809	5603.48751926884	-1.68183434391898	1.12729133945477	-1.49192518833013	0.135718758607179	1	NA	NA	NA	NA	NA	NA	NA	NA	1	2	2	4	-0.792881500293055
522.9175	103.690611119339	2.20034852838219	1.47554534358489	1.4912103771995	0.135906270037071	1	NA	NA	NA	NA	NA	NA	NA	NA	1	2	2	4	1.0233964051182
496.0603	107.875339734841	2.25945245911258	1.5154253264483	1.4909691818389	0.135969586255715	1	NA	NA	NA	NA	NA	NA	NA	NA	0	2	3	4	1.04848329223199
692.9157	652.535513835034	2.12388339865306	1.42450934963543	1.49095785099383	0.135972561277028	1	NA	NA	NA	NA	NA	NA	NA	NA	1	2	4	4	1.00378132389621
512.902	1066.02203859599	1.82655559478045	1.22548406318629	1.49047682434267	0.136098905769714	1	NA	NA	NA	NA	NA	NA	NA	NA	0	2	2	4	0.919909426059942
377.8034	503.783917486239	-2.15383921403923	1.44523495380184	-1.49030384877789	0.13614436097363	1	NA	NA	NA	NA	NA	NA	NA	NA	2	2	4	4	-0.997328224105151
492.9159	603.671683548925	-1.60572568631147	1.07756994248717	-1.49013592807281	0.136188499052014	1	NA	NA	NA	NA	NA	NA	NA	NA	1	2	3	4	-0.757876783548343
650.1766	583.785483281803	-1.99506310499835	1.33887327764347	-1.4901060005543	0.136196366681528	1	NA	NA	NA	NA	NA	NA	NA	NA	2	2	1	4	-0.928905026662028
470.0245	5614.9451820214	-1.62345262039811	1.08949247580715	-1.49009989187431	0.136197972632297	1	NA	NA	NA	NA	NA	NA	NA	NA	1	2	2	4	-0.765064540082169
517.1042	589.533221341658	-1.40085647781486	0.940301658147192	-1.4897947543506	0.136278210832376	1	NA	NA	NA	NA	NA	NA	NA	NA	1	2	2	4	-0.653118959392568
674.943	97.7654223265773	2.10956433423229	1.41632931077726	1.48945892609862	0.136366561562788	1	NA	NA	NA	NA	NA	NA	NA	NA	1	2	3	4	0.995721428029324
712.7495	387.254776523318	-1.92539914263987	1.29332115465562	-1.48872469588001	0.136559879097145	1	NA	NA	NA	NA	NA	NA	NA	NA	1	2	4	4	-0.903607873141547
498.2207	324.921105411567	-2.18117801158065	1.46516016299592	-1.48869595738983	0.136567450033665	1	NA	NA	NA	NA	NA	NA	NA	NA	0	2	3	4	-1.01190696063259
433.0968	1432.21462130295	-3.50409638123237	2.3551424066352	-1.48784904528923	0.136790708038821	1	NA	NA	NA	NA	NA	NA	NA	NA	2	2	4	4	-1.54172391712069
613.0981	102.527836505378	2.1826327627975	1.46724804595482	1.48756903702478	0.136864584087755	1	Vitexin_6-(3-hydroxy-3-methylglutarate),Apigenin_7-[6-(3-Hydroxy-3-methylglutaryl)glucoside],Maysin,Cassiaoccidentalin_B,Okanin_4-(2,4,6-triacetylglucoside),Okanin_4-(3,4,6-triacetylglucoside),	1	C27H28O14	[M+K-2H]-	576.14791	613.0965166	2.643629439	LMPK12110234,LMPK12110401,LMPK12110512,LMPK12110522,LMPK12120160,LMPK12120161,LMPK12140094	2	2	4	4	1.02174679717318
521.2292	98.1491645724856	2.11523075028491	1.42253770904778	1.48694177794472	0.137030188850951	1	NA	NA	NA	NA	NA	NA	NA	NA	2	2	4	4	0.997328224105151
275.0713	1019.83864557991	-1.53468878168522	1.03335007791346	-1.48515862580091	0.137501809121696	1	NA	NA	NA	NA	NA	NA	NA	NA	2	2	2	4	-0.718070250586538
341.0533	1679.55017377824	-1.65957058036988	1.11813870474063	-1.48422603862446	0.137748964120239	1	NA	NA	NA	NA	NA	NA	NA	NA	2	2	0	4	-0.780886004885673
885.9417	106.477253494215	2.239291881858	1.50874028731897	1.48421295611932	0.137752433690497	1	NA	NA	NA	NA	NA	NA	NA	NA	2	2	4	4	1.03920881375252
832.2174	81.8550812303572	1.83126553579047	1.23395869505877	1.48405740250751	0.137793692740224	1	NA	NA	NA	NA	NA	NA	NA	NA	1	2	4	4	0.922899660280441
329.1331	9263.00772712289	-1.587380787342	1.06992638903738	-1.48363551325262	0.13790564262921	1	NA	NA	NA	NA	NA	NA	NA	NA	2	2	1	4	-0.746844751534263
589.2833	102.109884409515	2.17601193014808	1.46868064215421	1.48161000267313	0.138444095954132	1	NA	NA	NA	NA	NA	NA	NA	NA	2	2	4	4	1.0200999649362
676.0208	101.578596871163	2.16788130834035	1.46320155279245	1.48160129013194	0.138446415553547	1	NA	NA	NA	NA	NA	NA	NA	NA	1	2	4	4	1.01681457257848
813.1501	303.183742867358	-1.91642468554065	1.29410899490119	-1.48088352147415	0.138637614875456	1	NA	NA	NA	NA	NA	NA	NA	NA	1	2	2	4	-0.901403518630571
402.9959	2862.79566672813	-2.29364994390302	1.54912218462688	-1.48061267643357	0.13870981545235	1	NA	NA	NA	NA	NA	NA	NA	NA	1	2	4	4	-1.06471886616512
790.6372	345.948835468134	-2.18952019915008	1.47886708689871	-1.48053886555935	0.138729496623682	1	NA	NA	NA	NA	NA	NA	NA	NA	0	2	2	4	-1.01763489092381
271.9707	806.717616990017	-1.88660083182688	1.27450968832435	-1.48025617153783	0.138804894971423	1	NA	NA	NA	NA	NA	NA	NA	NA	1	2	2	4	-0.891901473241029
225.0227	2661.14438341676	-1.68015450177679	1.13557976809423	-1.47955656571486	0.138991625080629	1	NA	NA	NA	NA	NA	NA	NA	NA	2	2	4	4	-0.791543051282491
822.6636	1128.98779171413	-1.63554311695345	1.10580577111593	-1.47905098677766	0.139126688306928	1	NA	NA	NA	NA	NA	NA	NA	NA	2	2	4	4	-0.770974957612966
795.9551	96.6977151821253	2.0918295661348	1.41437137671578	1.47898182936373	0.139145171265466	1	NA	NA	NA	NA	NA	NA	NA	NA	2	2	4	4	0.993316042523505
851.603	334.352021948704	-2.16652068311179	1.46500702720698	-1.4788466149833	0.139181314021136	1	NA	NA	NA	NA	NA	NA	NA	NA	2	2	1	4	-1.00621203922168
241.0122	1853.01640847957	-1.63315946545671	1.10452466393789	-1.47860841751972	0.139245001700358	1	NA	NA	NA	NA	NA	NA	NA	NA	2	2	4	4	-0.769001834635531
434.0417	690.309544347612	1.58596265348014	1.07321003941441	1.47777470880304	0.139468089990662	1	NA	NA	NA	NA	NA	NA	NA	NA	1	2	4	4	0.846946188726668
498.7343	390.730670200618	-2.17521663035619	1.47253394760549	-1.47719285785795	0.139623947752135	1	NA	NA	NA	NA	NA	NA	NA	NA	2	2	4	4	-1.00946227114677
436.7704	2594.98953536765	-1.56786491788537	1.06148295530634	-1.47705143078146	0.13966185142275	1	NA	NA	NA	NA	NA	NA	NA	NA	2	2	3	4	-0.734621394078889
290.0993	1850.32057471473	-1.49921750203409	1.01503246378032	-1.47701433750257	0.139671794050713	1	NA	NA	NA	NA	NA	NA	NA	NA	1	2	4	4	-0.697341854299861
496.0041	106.979730478409	2.24565502413607	1.52053400389357	1.47688576407086	0.139706261594315	1	NA	NA	NA	NA	NA	NA	NA	NA	2	2	3	4	1.04341335998262
587.8203	461.84576087026	-2.17408943128347	1.47513105971159	-1.47382798089041	0.140527912517131	1	NA	NA	NA	NA	NA	NA	NA	NA	2	2	1	4	-1.00864871421527
490.1112	252.298408585909	-2.31675257568032	1.5724653956519	-1.47332499785782	0.140663423306272	1	NA	NA	NA	NA	NA	NA	NA	NA	1	2	4	4	-1.07424802342557
706.2427	105.980344134328	2.23103937514895	1.51450114018465	1.47311831992212	0.140719134402251	1	NA	NA	NA	NA	NA	NA	NA	NA	2	2	4	4	1.03585835783401
455.7804	1798.35645764024	-1.57652105167805	1.07033245723801	-1.47292651083969	0.140770852700284	1	NA	NA	NA	NA	NA	NA	NA	NA	2	2	3	4	-0.740397614030572
316.1169	1958.82765141005	1.6813411608585	1.14161334887565	1.47277636733524	0.140811346728052	1	NA	NA	NA	NA	NA	NA	NA	NA	1	2	4	4	0.881036663584191
311.1486	556.773766303278	1.56577408813974	1.0634701088584	1.47232543265419	0.140933018628133	1	NA	NA	NA	NA	NA	NA	NA	NA	1	2	3	4	0.842056806507441
716.9895	100.9537550182	2.15780599236199	1.46673602323043	1.47116178929696	0.141247368080316	1	NA	NA	NA	NA	NA	NA	NA	NA	0	2	4	4	1.01272320218053
586.9607	556.660451427967	1.90001474857349	1.2917514503656	1.4708826129328	0.141322865554769	1	NA	NA	NA	NA	NA	NA	NA	NA	1	2	3	4	0.939495843465604
505.0522	95.9384441924503	2.07898481950151	1.41454242129284	1.46972249697637	0.141636927157122	1	NA	NA	NA	NA	NA	NA	NA	NA	2	2	4	4	0.98772570252159
322.2082	4164.97775246055	-1.50805302047735	1.02619000904484	-1.46956509728741	0.141679579003447	1	NA	NA	NA	NA	NA	NA	NA	NA	1	2	2	4	-0.704844365206471
330.1363	766.074866191124	-1.46134305769072	0.9944175053568	-1.46954679480062	0.141684539214292	1	NA	NA	NA	NA	NA	NA	NA	NA	0	2	3	4	-0.681219283395211
383.019	2995.50483593906	-2.31735782702074	1.5773834721895	-1.46911506800823	0.141801581457948	1	NA	NA	NA	NA	NA	NA	NA	NA	2	2	4	4	-1.07511915394651
385.134	4137.55218439856	-1.6363584236975	1.11490953093744	-1.46770511713323	0.142184340165973	1	NA	NA	NA	NA	NA	NA	NA	NA	2	2	4	4	-0.772951086737667
201.0518	956.716749142733	-1.42199713121842	0.969737698558673	-1.46637295150219	0.142546711024851	1	NA	NA	NA	NA	NA	NA	NA	NA	2	2	1	4	-0.66344270688905
650.9449	95.2389254338908	2.06746157444849	1.41136639304353	1.46486524309972	0.142957687202013	1	NA	NA	NA	NA	NA	NA	NA	NA	2	2	2	4	0.983751427583849
313.052	95.2906048476226	2.06841686073057	1.4121314786198	1.46474807200829	0.14298966412745	1	NA	NA	NA	NA	NA	NA	NA	NA	2	2	4	4	0.984545038481327
508.9745	95.125899800654	2.06561903934603	1.4113885089109	1.46353681236924	0.143320548270421	1	NA	NA	NA	NA	NA	NA	NA	NA	1	2	4	4	0.982958435787765
913.2611	81.5606459171343	1.82421754831058	1.24650748512007	1.46346297161213	0.14334073859532	1	NA	NA	NA	NA	NA	NA	NA	NA	0	2	2	4	0.918417389484989
433.243	593.295887930381	-1.78326415090341	1.21858693171605	-1.46338689878462	0.143361541518521	1	NA	NA	NA	NA	NA	NA	NA	NA	0	2	3	4	-0.843451714853661
587.1761	2295.31253437055	-1.42811480764838	0.976384655560419	-1.46265593126172	0.143561550419964	1	NA	NA	NA	NA	NA	NA	NA	NA	2	2	4	4	-0.667103273663091
282.0416	1236.71284347106	-1.99676119040006	1.36564945438376	-1.46213304152865	0.143704755889635	1	NA	NA	NA	NA	NA	NA	NA	NA	1	2	4	4	-0.931920305809849
344.2078	2640.43145652598	-1.47762926366315	1.01129073196451	-1.46113201373135	0.143979216133768	1	NA	NA	NA	NA	NA	NA	NA	NA	0	2	3	4	-0.690498875347104
829.0114	81.1245631781363	1.8154409898926	1.24338096410135	1.46008427208366	0.144266914600386	1	NA	NA	NA	NA	NA	NA	NA	NA	2	2	3	4	0.916927394669766
330.9836	869.870398415903	1.72557152113159	1.18186949098076	1.46003559132375	0.144280292512853	1	NA	NA	NA	NA	NA	NA	NA	NA	2	2	4	4	0.892629536751951
674.6751	373.171445442352	-2.39786921019051	1.64273667395486	-1.45967959941972	0.144378151207135	1	NA	NA	NA	NA	NA	NA	NA	NA	1	2	3	4	-1.10433815735473
493.1831	466.58720638255	-1.55897252075918	1.07016534996544	-1.4567585474614	0.145183042078596	1	NA	NA	NA	NA	NA	NA	NA	NA	1	2	4	4	-0.730145672919983
640.9019	799.716883514821	1.6424158214254	1.12766650577541	1.4564730024468	0.145261907555678	1	NA	NA	NA	NA	NA	NA	NA	NA	2	2	3	4	0.868134596518446
351.0901	29170.7938048657	-1.90311391065615	1.30877157012818	-1.4541222884829	0.145912405190309	1	NA	NA	NA	NA	NA	NA	NA	NA	2	2	4	4	-0.89773929487882
465.3558	553.465507334692	-2.10657141355065	1.44898140468041	-1.45382915663798	0.145993677750041	1	NA	NA	NA	NA	NA	NA	NA	NA	1	2	4	4	-0.977424705779852
213.0941	643.060171381547	1.55189092356871	1.06758444348233	1.45364700005053	0.146044199207008	1	NA	NA	NA	NA	NA	NA	NA	NA	2	2	4	4	0.835799876959314
413.9617	1224.47541164454	-2.24741889148406	1.54668993881384	-1.45305069560847	0.14620967891427	1	NA	NA	NA	NA	NA	NA	NA	NA	2	2	4	4	-1.04257097617139
217.0525	473.725912688604	-2.31280449599101	1.59195230691073	-1.45281016645475	0.146276468457833	1	NA	NA	NA	NA	NA	NA	NA	NA	2	2	4	4	-1.07337770735552
275.0655	12101.6196145917	-1.78394795295762	1.22801480180321	-1.45270883570628	0.146304612719003	1	NA	NA	NA	NA	NA	NA	NA	NA	2	2	4	4	-0.844149784775992
380.0578	1857.57121953959	-1.68131038332484	1.15749704552936	-1.45253967586234	0.146351605506127	1	NA	NA	NA	NA	NA	NA	NA	NA	2	2	4	4	-0.792212098387136
689.9613	964.103593248198	-1.56734037463423	1.07909675068159	-1.4524558373883	0.146374900204585	1	NA	NA	NA	NA	NA	NA	NA	NA	2	2	4	4	-0.733981105752334
608.0532	94.1578600969706	2.04917843111527	1.41121031736357	1.45207160541708	0.146481696170967	1	NA	NA	NA	NA	NA	NA	NA	NA	1	2	4	4	0.9813743036525
491.3221	399.344736708114	-1.80622332607541	1.24462608937212	-1.45121763194487	0.146719268652389	1	NA	NA	NA	NA	NA	NA	NA	NA	1	2	4	4	-0.856786236775437
330.9962	1285.32480940408	-2.29699407387685	1.58329206458409	-1.45077091287023	0.146843661713008	1	NA	NA	NA	NA	NA	NA	NA	NA	1	2	4	4	-1.0664442392738
303.0836	3171.9662074556	-1.42203543223485	0.980650796195247	-1.45009358861697	0.147032422762312	1	NA	NA	NA	NA	NA	NA	NA	NA	2	2	4	4	-0.66405218300293
616.6704	1074.73603418435	-1.85216246271778	1.27765873552012	-1.44965350388638	0.147155167793174	1	NA	NA	NA	NA	NA	NA	NA	NA	1	2	3	4	-0.879595876280206
284.1619	1264.95936149647	-1.4205195530586	0.980243041281251	-1.44915035683587	0.147295597654351	1	NA	NA	NA	NA	NA	NA	NA	NA	0	2	2	4	-0.66222449326708
353.0232	577.517136806387	1.53572252470743	1.0598258020014	1.44903296542444	0.14732837668741	1	NA	NA	NA	NA	NA	NA	NA	NA	2	2	4	4	0.830265506616155
517.0886	495.870647854245	-2.08429197643649	1.4384834388907	-1.44895097161759	0.14735127500645	1	NA	NA	NA	NA	NA	NA	NA	NA	2	2	2	4	-0.966446072624061
368.9833	1135.09036281338	1.94790523276099	1.34444100752562	1.448858835648	0.147377008962172	1	NA	NA	NA	NA	NA	NA	NA	NA	1	2	3	4	0.950193102198769
461.0169	1058.90299975427	-1.43708119335055	0.992375033210308	-1.4481230837717	0.147582630766315	1	NA	NA	NA	NA	NA	NA	NA	NA	2	2	0	4	-0.67138526708116
880.0401	79.1405451996673	1.77613180915935	1.2265338662214	1.4480903121176	0.147591794613424	1	NA	NA	NA	NA	NA	NA	NA	NA	2	2	0	4	0.905816627214932
607.9789	93.745281753698	2.04209881120097	1.41100358720481	1.44726691676692	0.14782218114163	1	NA	NA	NA	NA	NA	NA	NA	NA	2	2	4	4	0.979792630430487
839.0893	184.62671449891	-2.17874567343695	1.50555238044896	-1.4471403995836	0.147857605071239	1	NA	NA	NA	NA	NA	NA	NA	NA	2	2	1	4	-1.01109139271168
328.8638	1001.80095685733	-1.5097236993092	1.04400340496447	-1.44609078105504	0.148151741127132	1	NA	NA	NA	NA	NA	NA	NA	NA	1	2	3	4	-0.706098638516365
663.0217	93.3749401157739	2.03571261450645	1.40801798946692	1.44580014583278	0.148233265208922	1	NA	NA	NA	NA	NA	NA	NA	NA	0	2	3	4	0.979002712294422
712.66	508.10229842361	-1.82278750315255	1.26110729916912	-1.44538653003872	0.148349344803394	1	NA	NA	NA	NA	NA	NA	NA	NA	1	2	4	4	-0.861737486554219
748.7348	93.0529127952269	2.03009677092708	1.40706140492823	1.44279188087789	0.14907910700035	1	NA	NA	NA	NA	NA	NA	NA	NA	2	2	4	4	0.978213404555412
243.1464	3976.94921555097	-1.46303620527915	1.01526957371993	-1.44103225699812	0.149575569990796	1	NA	NA	NA	NA	NA	NA	NA	NA	2	2	4	4	-0.683070489404325
795.6083	209.50845230816	-2.28943649948846	1.58964376357184	-1.44021984796407	0.149805209542983	1	NA	NA	NA	NA	NA	NA	NA	NA	2	2	4	4	-1.06213673334875
289.0681	8450.94166801447	-1.65267172778177	1.14851270660163	-1.43896686408626	0.150159911291062	1	NA	NA	NA	NA	NA	NA	NA	NA	2	2	0	4	-0.778235590154888
729.0552	96.3043565030304	2.08263962733944	1.44853612904646	1.43775469978122	0.150503666762562	1	NA	NA	NA	NA	NA	NA	NA	NA	2	2	0	4	0.990117773553791
933.0545	78.3570422077883	1.759578918057	1.22396573220793	1.43760472352676	0.150546239928604	1	NA	NA	NA	NA	NA	NA	NA	NA	2	2	4	4	0.903607873141547
519.7186	409.708148522885	-1.84561346816258	1.28421285876412	-1.43715541825265	0.150673837390133	1	NA	NA	NA	NA	NA	NA	NA	NA	1	2	4	4	-0.876001869761429
383.2632	2056.19014321224	-1.26820452338434	0.882509064787571	-1.43704418910372	0.150705437898345	1	NA	NA	NA	NA	NA	NA	NA	NA	2	2	4	4	-0.58558185150615
479.0325	2995.7328709577	-1.48259733443914	1.0320025851304	-1.43662172537272	0.150825507042856	1	NA	NA	NA	NA	NA	NA	NA	NA	2	2	4	4	-0.691740641409004
200.0178	946.582692843006	-1.9482838116002	1.35721754668343	-1.43549854359099	0.151145083056992	1	NA	NA	NA	NA	NA	NA	NA	NA	0	2	3	4	-0.911728363968051
714.9529	724.836194317778	-1.95233190504573	1.36053910378545	-1.43496934385328	0.151295833588254	1	NA	NA	NA	NA	NA	NA	NA	NA	2	2	3	4	-0.913211282193592
269.115	705.638173043241	-2.10708619213376	1.46841755782275	-1.43493666424009	0.151305146623135	1	NA	NA	NA	NA	NA	NA	NA	NA	1	2	4	4	-0.978213404555412
382.0045	1387.95346172421	-1.4702723117783	1.02484204752133	-1.43463308842011	0.151391680521761	1	NA	NA	NA	NA	NA	NA	NA	NA	2	2	0	4	-0.684924039237301
690.9989	92.440449182687	2.01949475732786	1.40880857389092	1.43347704915674	0.151721553197705	1	NA	NA	NA	NA	NA	NA	NA	NA	2	2	0	4	0.97584912940878
816.9541	78.1670116237668	1.75570599831061	1.22479540915558	1.43346879420545	0.151723910692469	1	NA	NA	NA	NA	NA	NA	NA	NA	2	2	0	4	0.901403518630571
322.0968	671.790628117422	-1.79580971945882	1.25333797311313	-1.43282159958679	0.151908826964492	1	NA	NA	NA	NA	NA	NA	NA	NA	2	2	4	4	-0.849047845443205
447.1594	741.394263872238	-1.37220611752816	0.957860597416713	-1.43257392696694	0.151979637302167	1	NA	NA	NA	NA	NA	NA	NA	NA	2	2	4	4	-0.644669056879817
758.7012	230.252939556954	-2.29738255907044	1.60384337115185	-1.43242326550909	0.152022724152464	1	NA	NA	NA	NA	NA	NA	NA	NA	2	2	4	4	-1.06730811748548
515.0891	92.1911410130236	2.01475245847856	1.40780295807106	1.4311324229913	0.152392266455599	1	NA	NA	NA	NA	NA	NA	NA	NA	2	2	4	4	0.975062248970117
586.7663	1240.70184268883	-1.35391888817663	0.947064934858182	-1.42959456985848	0.152833414948632	1	NA	NA	NA	NA	NA	NA	NA	NA	1	2	3	4	-0.633872015235153
475.205	358.600332842945	-2.33921079661996	1.63657474726009	-1.42933330759027	0.152908457089659	1	NA	NA	NA	NA	NA	NA	NA	NA	1	2	4	4	-1.08299634283394
800.1674	145.172210125319	-1.92600419154018	1.34818651408533	-1.42858882759769	0.153122447196277	1	NA	NA	NA	NA	NA	NA	NA	NA	0	2	2	4	-0.905079885268092
794.6086	264.433935677865	-2.06960974208268	1.44878622881544	-1.42851284814795	0.153144299204022	1	NA	NA	NA	NA	NA	NA	NA	NA	0	2	2	4	-0.96255326015876
667.0453	92.1251520548495	2.0139403387011	1.41001000198954	1.42831634942972	0.153200824057402	1	NA	NA	NA	NA	NA	NA	NA	NA	1	2	2	4	0.974275971808555
502.0106	91.6015058203826	2.00477455339013	1.40446832659294	1.42742596285774	0.153457151674701	1	NA	NA	NA	NA	NA	NA	NA	NA	1	2	3	4	0.970353585983324
382.26	11348.0626991371	-1.36812954079149	0.958688463706337	-1.42708459795399	0.153555511440745	1	NA	NA	NA	NA	NA	NA	NA	NA	2	2	4	4	-0.641061748526203
493.3876	459.777682584332	-1.77161680884853	1.24159473002818	-1.42688815118304	0.153612136696546	1	NA	NA	NA	NA	NA	NA	NA	NA	1	2	3	4	-0.839967510433051
394.1704	608.185747235826	-2.3608289233081	1.65456168812929	-1.42686062432482	0.153620072507742	1	NA	NA	NA	NA	NA	NA	NA	NA	0	2	2	4	-1.0918283423687
720.194	96.5427724326861	2.08598878761455	1.46254617956701	1.42627208409386	0.153789819350526	1	NA	NA	NA	NA	NA	NA	NA	NA	1	2	4	4	0.99171564001533
781.7067	389.274242672672	-1.84356825943058	1.29263134225595	-1.42621349116687	0.153806726530671	1	NA	NA	NA	NA	NA	NA	NA	NA	0	2	2	4	-0.875284425772353
319.0607	546.611772760793	1.54101371370537	1.08050961870206	1.42619157389499	0.153813051194045	1	NA	NA	NA	NA	NA	NA	NA	NA	2	2	4	4	0.832337907419252
501.2058	304.185338249594	-2.28188183243361	1.60052310878549	-1.42571001937307	0.153952063196562	1	NA	NA	NA	NA	NA	NA	NA	NA	2	2	0	4	-1.06127759457505
239.0996	541.64211533767	-2.09113367785493	1.46703037165372	-1.42541948569046	0.154035978729758	1	NA	NA	NA	NA	NA	NA	NA	NA	1	2	4	4	-0.970353585983324
341.0646	846.660463075156	-1.50983740285408	1.05959658007169	-1.42491721023857	0.154181134134641	1	NA	NA	NA	NA	NA	NA	NA	NA	2	2	4	4	-0.706726191857288
383.0533	91.3838161983205	2.00094455803755	1.40445660615399	1.42471084494166	0.154240802920093	1	NA	NA	NA	NA	NA	NA	NA	NA	1	2	3	4	0.966446072624061
476.3463	396.908133432386	-1.84896617577878	1.29932792993865	-1.4230173408695	0.154731128377509	1	NA	NA	NA	NA	NA	NA	NA	NA	1	2	4	4	-0.87671976493497
284.106	5515.84687850521	-1.59099945490348	1.11880459254045	-1.42205302472957	0.155010858335121	1	NA	NA	NA	NA	NA	NA	NA	NA	1	2	3	4	-0.749432308695255
480.0864	369.184117562114	1.5060875173016	1.05936713403978	1.42168608871063	0.155117400373356	1	NA	NA	NA	NA	NA	NA	NA	NA	2	2	4	4	0.8199564805778
342.1308	1059.930970326	-1.45615654194345	1.02506619469678	-1.42054878941177	0.155447975190465	1	NA	NA	NA	NA	NA	NA	NA	NA	2	2	4	4	-0.678754633506314
430.2314	540.169864029935	-1.47213342103237	1.03637645622068	-1.42046204561685	0.155473210639534	1	NA	NA	NA	NA	NA	NA	NA	NA	2	2	4	4	-0.686779945221058
517.2519	323.68089029151	-2.05957979447753	1.44998331430233	-1.42041620352612	0.15548654824701	1	NA	NA	NA	NA	NA	NA	NA	NA	2	2	4	4	-0.959449481334888
337.0134	1397.17272418793	-1.98376721129884	1.39688095218552	-1.42014049815418	0.155566782150008	1	NA	NA	NA	NA	NA	NA	NA	NA	2	2	4	4	-0.925898169469023
636.6794	1010.21893301927	-1.82874791091563	1.28774834795226	-1.42011279907573	0.155574844684356	1	NA	NA	NA	NA	NA	NA	NA	NA	2	2	2	4	-0.865998289641624
483.0452	1585.8337100054	-1.38843840623091	0.9778829236675	-1.41984114112929	0.155653934576254	1	NA	NA	NA	NA	NA	NA	NA	NA	1	2	2	4	-0.650699965733101
946.5911	195.509769846297	-2.02296727309148	1.4251584288765	-1.4194683426784	0.155762519957516	1	NA	NA	NA	NA	NA	NA	NA	NA	1	2	4	4	-0.94483095800846
501.1846	982.110586085568	-1.60379814554538	1.13009692086138	-1.41916867123479	0.155849847231044	1	NA	NA	NA	NA	NA	NA	NA	NA	1	2	3	4	-0.755272750784028
782.7048	261.595440600282	-2.06238298849437	1.45326082813382	-1.41914166305765	0.155857719510273	1	NA	NA	NA	NA	NA	NA	NA	NA	2	2	4	4	-0.960224558791966
516.745	1254.96265968998	-1.49099382216399	1.05179450746387	-1.41757140922816	0.156315932298622	1	NA	NA	NA	NA	NA	NA	NA	NA	0	2	3	4	-0.693605293369617
461.2743	662.960344094347	-2.03533539844434	1.43605993594574	-1.41730532793113	0.156393678117721	1	NA	NA	NA	NA	NA	NA	NA	NA	2	2	1	4	-0.953269485830989
488.0142	99.9525851113687	2.13695387882637	1.50943029820142	1.41573538133737	0.156852995150211	1	NA	NA	NA	NA	NA	NA	NA	NA	2	2	4	4	1.00864871421527
909.2416	77.5350960775363	1.74172484987841	1.23055181064744	1.41540147664488	0.156950816931409	1	NA	NA	NA	NA	NA	NA	NA	NA	2	2	4	4	0.896276976464628
872.0758	76.9866055009831	1.73040534355857	1.22317815747344	1.41467972836666	0.157162420623592	1	NA	NA	NA	NA	NA	NA	NA	NA	2	2	0	4	0.894816572119481
731.0019	91.1039130940118	1.99514707057457	1.41103447726181	1.41396053939537	0.157373488990909	1	NA	NA	NA	NA	NA	NA	NA	NA	2	2	3	4	0.964887193043301
267.1083	618.691348705445	-1.98338772161009	1.40307203042309	-1.41360363445632	0.157478313564702	1	NA	NA	NA	NA	NA	NA	NA	NA	2	2	4	4	-0.925147762414946
421.0242	1431.57302422813	-1.82792810454738	1.29338205191308	-1.41329323523829	0.157569522209444	1	NA	NA	NA	NA	NA	NA	NA	NA	2	2	1	4	-0.86528706520577
293.1124	568.053180220679	-1.66738171360971	1.18377845448923	-1.40852514022916	0.158975628057619	1	NA	NA	NA	NA	NA	NA	NA	NA	0	2	3	4	-0.784871946628778
364.087	638.274957766541	1.47982388509237	1.05062783123299	1.40851388198586	0.158978959301055	1	NA	NA	NA	NA	NA	NA	NA	NA	1	2	3	4	0.804316279819033
499.094	94.0140424091394	2.043542058456	1.45135969348092	1.40801902356459	0.159125436995485	1	NA	NA	NA	NA	NA	NA	NA	NA	2	2	4	4	0.980583160402068
404.346	1629.719102177	1.58297168661607	1.12431530288552	1.40794284535078	0.159147994752655	1	NA	NA	NA	NA	NA	NA	NA	NA	0	2	2	4	0.846246467441573
420.0267	593.363769491933	1.48259541602383	1.05323988550632	1.40765217537419	0.159234089659717	1	NA	NA	NA	NA	NA	NA	NA	NA	1	2	4	4	0.804992185565668
724.8646	516.672950657378	-2.15890723640063	1.53402295104777	-1.40735002362647	0.159323622755803	1	NA	NA	NA	NA	NA	NA	NA	NA	2	2	4	4	-1.00135652486566
694.6489	2816.52997866301	-1.55217309962691	1.10291253020608	-1.40734016263002	0.159326545391267	1	NA	NA	NA	NA	NA	NA	NA	NA	1	2	3	4	-0.728231980331519
863.5664	982.183264371853	-1.41391377444842	1.00481270600639	-1.40714161554345	0.159385400078223	1	NA	NA	NA	NA	NA	NA	NA	NA	0	2	4	4	-0.657968456510156
479.9818	685.882437053707	-1.62563804143969	1.15545192714728	-1.40692832236929	0.159448644224295	1	NA	NA	NA	NA	NA	NA	NA	NA	0	2	2	4	-0.766375651224718
490.2151	330.619850641917	-2.02365363143227	1.43949017515802	-1.40581274284149	0.159779737112598	1	NA	NA	NA	NA	NA	NA	NA	NA	0	2	2	4	-0.946360222409973
708.8903	504.352407136112	1.66066341950763	1.18184697343322	1.4051425073108	0.159978906205553	1	NA	NA	NA	NA	NA	NA	NA	NA	1	2	4	4	0.875284425772353
718.1644	277.244987975075	-1.83532616484784	1.30734450406305	-1.40385809489687	0.160361110318748	1	NA	NA	NA	NA	NA	NA	NA	NA	1	2	2	4	-0.870274872761351
345.9745	2136.73939419827	-1.45318371765705	1.035911109937	-1.40280734873615	0.160674295029887	1	NA	NA	NA	NA	NA	NA	NA	NA	2	2	4	4	-0.678139115313061
1176.5378	70.1893525925218	-1.57560821339496	1.12380788817709	-1.40202629824101	0.160907393737283	1	NA	NA	NA	NA	NA	NA	NA	NA	1	2	4	4	-0.737827366375578
427.1103	1040.92953385487	-1.5042312380188	1.07324461951523	-1.40157351890405	0.161042639292763	1	NA	NA	NA	NA	NA	NA	NA	NA	1	2	3	4	-0.701088176914014
657.0492	89.1196318583781	1.96031309901125	1.39906047261985	1.40116395064783	0.161165051617824	1	NA	NA	NA	NA	NA	NA	NA	NA	1	2	2	4	0.955582707074361
733.988	89.3011352199674	1.96325019025321	1.40157621329609	1.4007445129482	0.16129048656544	1	NA	NA	NA	NA	NA	NA	NA	NA	2	2	4	4	0.957127699429065
635.681	1571.6774406359	-1.84974654825735	1.32058472630074	-1.40070266709725	0.161303004820835	1	NA	NA	NA	NA	NA	NA	NA	NA	0	2	4	4	-0.878156912591304
588.9719	89.3135417085673	1.96385192360131	1.40251493053916	1.40023601948135	0.161442652946183	1	NA	NA	NA	NA	NA	NA	NA	NA	2	2	4	4	0.957901052970526
672.0205	89.1152878910022	1.96026992418253	1.40028279164159	1.39991002951943	0.161540262268448	1	NA	NA	NA	NA	NA	NA	NA	NA	0	2	2	4	0.954811065652632
823.0239	89.1786940455002	1.96141288371455	1.40165460951085	1.39935535502505	0.161706447707585	1	NA	NA	NA	NA	NA	NA	NA	NA	2	2	4	4	0.956354917899133
434.9522	487.702783200492	-2.30771890886725	1.64958567312319	-1.39896881166408	0.16182233584997	1	NA	NA	NA	NA	NA	NA	NA	NA	0	2	3	4	-1.07163950985876
637.6784	460.524471664186	-2.32168856711544	1.65967036739934	-1.39888535260979	0.161847365629594	1	NA	NA	NA	NA	NA	NA	NA	NA	0	2	3	4	-1.0768638671021
290.0652	1222.89288555192	-1.50537481519299	1.0766013927558	-1.39826571405379	0.162033289675556	1	NA	NA	NA	NA	NA	NA	NA	NA	1	2	3	4	-0.703591199779879
944.9406	88.7935868607956	1.95435207470182	1.39824586326109	1.39771704394229	0.162198053994466	1	NA	NA	NA	NA	NA	NA	NA	NA	0	2	4	4	0.952499544847938
837.5413	509.143550999491	-1.82984577941433	1.3101474641471	-1.39667161864527	0.162512342620659	1	NA	NA	NA	NA	NA	NA	NA	NA	0	2	2	4	-0.867422054395191
334.0134	871.92966677216	-2.15321593706281	1.54177204604135	-1.39658514537957	0.162538359838101	1	NA	NA	NA	NA	NA	NA	NA	NA	1	2	3	4	-0.996524504464643
482.1452	214.945935346759	-1.92176017814427	1.37655551744438	-1.39606441860919	0.162695097377173	1	NA	NA	NA	NA	NA	NA	NA	NA	2	2	1	4	-0.90287260086016
743.0707	88.6332257812029	1.95122560731816	1.39873874092329	1.39498932161568	0.163019059703868	1	NA	NA	NA	NA	NA	NA	NA	NA	1	2	3	4	0.951730168101617
1185.4135	92.607457924704	-1.74775472941003	1.25492801479913	-1.39271313477673	0.163706555084558	1	NA	NA	NA	NA	NA	NA	NA	NA	2	2	4	4	-0.827507839280704
715.8936	92.1184994018794	2.01078383723224	1.44483285139516	1.39170689210907	0.164011174405222	1	NA	NA	NA	NA	NA	NA	NA	NA	2	2	4	4	0.971136867810454
503.0742	88.6444441725199	1.95110310016742	1.40215662745719	1.39150153553512	0.164073394334719	1	NA	NA	NA	NA	NA	NA	NA	NA	2	2	2	4	0.950961354310892
770.9603	91.68787502097	2.00339955266756	1.43991307188401	1.391333679641	0.164124265334247	1	NA	NA	NA	NA	NA	NA	NA	NA	2	2	3	4	0.969570899045606
199.038	809.394808105166	-1.4363555188637	1.03262636887651	-1.39097311685585	0.164233578939814	1	NA	NA	NA	NA	NA	NA	NA	NA	1	2	3	4	-0.670772801370569
313.0724	460.128005387346	-2.01350427456465	1.44840533440337	-1.39015248476288	0.164482578495098	1	NA	NA	NA	NA	NA	NA	NA	NA	1	2	3	4	-0.941017428531452
741.9747	535.972082161046	-1.88591962303117	1.3566492555908	-1.39013058479133	0.164489227367266	1	NA	NA	NA	NA	NA	NA	NA	NA	2	2	3	4	-0.891173882199374
343.0584	723.075060204216	-1.41844635516934	1.02058423826879	-1.38983760671774	0.164578195525186	1	NA	NA	NA	NA	NA	NA	NA	NA	1	2	4	4	-0.661007261623905
227.0775	2122.53096328544	-1.43720325956217	1.03415292810595	-1.38973958348154	0.164607970165434	1	NA	NA	NA	NA	NA	NA	NA	NA	2	2	4	4	-0.671997984741558
660.9256	88.4172698037935	1.9474771463117	1.40166374090159	1.38940395580114	0.164709948078549	1	NA	NA	NA	NA	NA	NA	NA	NA	2	2	4	4	0.949425410492378
763.6965	592.875592726302	-1.80567899235634	1.30026561078583	-1.38870010663826	0.164923961765301	1	NA	NA	NA	NA	NA	NA	NA	NA	2	2	4	4	-0.856080629699586
276.989	1162.67048337269	1.48442197645826	1.0692899007025	1.3882315501933	0.165066547940062	1	NA	NA	NA	NA	NA	NA	NA	NA	1	2	4	4	0.805668459272097
382.9884	808.966991780548	-1.34698708397286	0.971744427922921	-1.38615364829208	0.16569999163864	1	NA	NA	NA	NA	NA	NA	NA	NA	2	2	2	4	-0.630289421865038
340.0505	1049.58285267581	1.85716797398879	1.34218579540768	1.38368918844406	0.166453645464751	1	NA	NA	NA	NA	NA	NA	NA	NA	1	2	3	4	0.928905026662028
720.1292	91.5967933473434	2.00146382960581	1.44663843172784	1.38352734567911	0.166503228463468	1	NA	1	C30H35O18	[M+K-2H]-	683.182345	720.1309516	-2.417615846	LMPK12010366	2	2	4	4	0.968788805615622
477.1579	87.7874210812732	1.93540169333721	1.3994712816989	1.382952061001	0.166679565586062	1	NA	NA	NA	NA	NA	NA	NA	NA	1	2	4	4	0.94483095800846
594.0376	87.9221757918664	1.93833371895685	1.40179059503367	1.38275554553159	0.166739833959617	1	NA	NA	NA	NA	NA	NA	NA	NA	2	2	4	4	0.946360222409973
510.257	311.150614522115	-2.0252785770746	1.46557400209962	-1.38190127156536	0.16700201747695	1	NA	NA	NA	NA	NA	NA	NA	NA	1	2	2	4	-0.947891703225809
375.1317	499.830505256005	-2.020622107564	1.463590115573	-1.38059289008858	0.167404170673261	1	NA	NA	NA	NA	NA	NA	NA	NA	2	2	4	4	-0.944067153844274
438.7671	534.632265734112	-1.7647244382146	1.27908094224278	-1.37968159788252	0.167684701290525	1	NA	NA	NA	NA	NA	NA	NA	NA	2	2	1	4	-0.83718747215518
450.9755	561.604607843948	-1.77531760295183	1.28681700384693	-1.37961932244021	0.167703884935947	1	NA	NA	NA	NA	NA	NA	NA	NA	1	2	4	4	-0.84066353468823
497.7368	774.523612032805	-1.74614491400856	1.26597140661971	-1.37929253763398	0.167804576416032	1	NA	NA	NA	NA	NA	NA	NA	NA	2	2	3	4	-0.826131363201432
901.6396	246.634348577938	-1.98452500852341	1.43897704999653	-1.3791220704515	0.167857120108174	1	NA	NA	NA	NA	NA	NA	NA	NA	1	2	3	4	-0.926649098268914
391.1466	359.668073534684	1.48610063654181	1.07797321119938	1.37860627806171	0.168016179838002	1	NA	NA	NA	NA	NA	NA	NA	NA	1	2	4	4	0.806345101648797
518.1816	91.6018931693743	2.00131013191493	1.4518590477981	1.37844657506535	0.168065451884466	1	NA	NA	NA	NA	NA	NA	NA	NA	1	2	3	4	0.968007304316288
403.0411	1200.16564861855	-1.27957105192101	0.929171436640465	-1.37710975764328	0.168478316357344	1	NA	NA	NA	NA	NA	NA	NA	NA	2	2	3	4	-0.591978611445319
258.0388	3555.49964706332	-1.54362620705093	1.12133984081829	-1.37659088784759	0.168638769704454	1	NA	NA	NA	NA	NA	NA	NA	NA	0	2	2	4	-0.725684530540825
724.7663	800.772012562285	-1.3281276065142	0.964801419413675	-1.37658131485889	0.168641731096536	1	NA	NA	NA	NA	NA	NA	NA	NA	1	2	2	4	-0.620182302998201
589.0713	577.445279124147	1.78601499410872	1.29760816516051	1.37639007064031	0.16870090043404	1	NA	NA	NA	NA	NA	NA	NA	NA	2	2	3	4	0.909507738104492
809.9622	207.933932066813	-2.01559213312903	1.46570927480117	-1.37516502609459	0.169080288369522	1	NA	NA	NA	NA	NA	NA	NA	NA	1	2	4	4	-0.942541195386325
764.6945	456.187679433919	-1.79900194180784	1.30874985159969	-1.37459571789744	0.169256816911679	1	NA	NA	NA	NA	NA	NA	NA	NA	1	2	2	4	-0.852558966611389
736.9527	86.5736991611947	1.91326794958708	1.39366011329648	1.37283684259396	0.169803074372215	1	NA	NA	NA	NA	NA	NA	NA	NA	2	2	4	4	0.941017428531452
395.1826	490.188058712505	-2.26823143755697	1.65268909319661	-1.37244896629032	0.169923715573896	1	NA	NA	NA	NA	NA	NA	NA	NA	2	2	0	4	-1.05272891520086
398.0444	489.68273980723	1.44695134210074	1.05432823114391	1.37239172712928	0.169941524114316	1	NA	NA	NA	NA	NA	NA	NA	NA	1	2	4	4	0.790874358304044
675.0832	390.915788219172	-1.94378357412598	1.41702581185718	-1.37173476859847	0.170146020598408	1	NA	NA	NA	NA	NA	NA	NA	NA	1	2	4	4	-0.9102474479699
354.9361	1510.99104144371	2.07958994278973	1.51924369572054	1.36883236616192	0.171051681112503	1	NA	NA	NA	NA	NA	NA	NA	NA	2	2	4	4	0.98852243104745
481.0747	86.3949905943588	1.90941135776956	1.39628088762964	1.3674980261393	0.171469255538211	1	NA	NA	NA	NA	NA	NA	NA	NA	2	2	1	4	0.940256363885839
518.0838	90.6569806568829	1.98446228612993	1.451230501246	1.36743424592173	0.171489234302098	1	NA	NA	NA	NA	NA	NA	NA	NA	1	2	4	4	0.964108631900211
757.9494	404.53375026429	-2.08546468522991	1.52529512476291	-1.36725322947195	0.171545946091208	1	NA	NA	NA	NA	NA	NA	NA	NA	0	2	3	4	-0.967226393775088
348.2237	548.095029616723	-1.99071129513328	1.45704710565249	-1.36626419791816	0.171856053968391	1	NA	NA	NA	NA	NA	NA	NA	NA	0	2	2	4	-0.928152525709968
698.7349	669.129506305737	-2.00097669514159	1.46465631396727	-1.36617490127879	0.171884073296817	1	NA	NA	NA	NA	NA	NA	NA	NA	2	2	3	4	-0.934187337088309
493.3172	504.105534685318	-1.43327835177609	1.04920576623657	-1.36606030761456	0.171920035285476	1	NA	NA	NA	NA	NA	NA	NA	NA	2	2	0	4	-0.66893691157547
515.7474	2363.16691133895	-1.44209010504106	1.05751226485932	-1.36366277059954	0.172673726375544	1	NA	NA	NA	NA	NA	NA	NA	NA	1	2	4	4	-0.673224177663067
270.0145	634.60512478211	1.436294481239	1.0535194839041	1.36332977527519	0.172778602098375	1	NA	NA	NA	NA	NA	NA	NA	NA	1	2	4	4	0.787536181796188
393.0641	2029.94166884164	1.66534085173409	1.22174814294748	1.36308032170725	0.172857197834082	1	NA	NA	NA	NA	NA	NA	NA	NA	2	2	4	4	0.87671976493497
587.7658	525.323487251484	-1.69842970699387	1.24647752369952	-1.36258350006421	0.173013811859574	1	NA	NA	NA	NA	NA	NA	NA	NA	2	2	4	4	-0.804992185565668
276.9901	1822.86556810764	1.52880476826668	1.12216325853135	1.36237286031582	0.173080244238621	1	NA	NA	NA	NA	NA	NA	NA	NA	2	2	1	4	0.827507839280704
425.1262	1234.34943370579	-1.38368070878016	1.0167340359685	-1.36090723810787	0.173543005857099	1	NA	NA	NA	NA	NA	NA	NA	NA	1	2	3	4	-0.649491896136589
461.189	1258.64905891021	-1.31079763274428	0.963239723495176	-1.36082181908775	0.173570004897078	1	NA	NA	NA	NA	NA	NA	NA	NA	2	2	4	4	-0.611316601533105
520.932	85.5035592519919	1.89289510077183	1.39102119652961	1.36079529592671	0.173578388913071	1	NA	NA	NA	NA	NA	NA	NA	NA	1	2	3	4	0.937217535406166
298.0661	677.800533298008	-2.00027080651424	1.469948122703	-1.36077646252989	0.173584342365332	1	NA	NA	NA	NA	NA	NA	NA	NA	1	2	4	4	-0.933431126980137
284.1254	2754.57361274729	-1.34762213934571	0.990368302664363	-1.36072826212253	0.173599579760641	1	NA	NA	NA	NA	NA	NA	NA	NA	1	2	4	4	-0.630885958013561
482.0868	624.964766141328	-1.37523401384427	1.01069658649973	-1.36067938906079	0.173615030819829	1	NA	NA	NA	NA	NA	NA	NA	NA	2	2	0	4	-0.645873357278884
621.9733	1298.76903311381	-1.47698704606312	1.08558509195734	-1.36054470258068	0.173657616829437	1	NA	NA	NA	NA	NA	NA	NA	NA	1	2	3	4	-0.689878391484197
670.9765	85.5684193002196	1.8942741169849	1.39262432086431	1.36021904012796	0.173760619061346	1	NA	NA	NA	NA	NA	NA	NA	NA	0	2	4	4	0.937976430437015
844.8648	96.6854967174848	2.08186881084976	1.53065616892075	1.36011525848922	0.17379345325215	1	NA	NA	NA	NA	NA	NA	NA	NA	1	2	3	4	0.989319787558688
320.935	2604.86483500037	-1.42405726805291	1.04751330897036	-1.35946460618497	0.173999410731582	1	NA	NA	NA	NA	NA	NA	NA	NA	2	2	1	4	-0.664661905886287
326.0719	1427.69186847322	-1.22746191733124	0.903094940784996	-1.35917262061539	0.174091895085724	1	NA	NA	NA	NA	NA	NA	NA	NA	2	2	4	4	-0.567107265455839
339.0928	1052.70759619289	-1.33519018366233	0.982687119432117	-1.35871342694908	0.174237415682602	1	NA	NA	NA	NA	NA	NA	NA	NA	2	2	4	4	-0.623742238622519
356.9792	559.687828054103	-1.63356730116058	1.20231127555262	-1.35868916342795	0.174245107430685	1	NA	NA	NA	NA	NA	NA	NA	NA	1	2	4	4	-0.770316916769166
347.0843	5258.97965118841	1.30869873227123	0.963839603368882	1.35779721822695	0.174528037875527	1	NA	NA	NA	NA	NA	NA	NA	NA	0	2	4	4	0.7410409402569
288.084	1173.51835317482	-1.46211484331457	1.07734962113528	-1.35714053695385	0.174736560294768	1	NA	NA	NA	NA	NA	NA	NA	NA	2	2	4	4	-0.682453160916206
236.0237	616.396136217869	-2.02335254866404	1.49227287269642	-1.35588643718223	0.175135303479685	1	NA	NA	NA	NA	NA	NA	NA	NA	1	2	3	4	-0.945595313782186
363.0396	942.561868192631	1.45419579863302	1.07275174130871	1.35557533270369	0.17523432471588	1	NA	NA	NA	NA	NA	NA	NA	NA	2	2	4	4	0.794891841594887
720.9359	85.1447667968616	1.88618795806655	1.3915516911093	1.35545662451313	0.175272119275436	1	NA	NA	NA	NA	NA	NA	NA	NA	1	2	2	4	0.93570136228383
800.9885	84.9921147809996	1.88313812276671	1.3896915866387	1.35507629237472	0.175393251169448	1	NA	NA	NA	NA	NA	NA	NA	NA	2	2	4	4	0.934944081792752
588.1795	654.617534057782	-1.34406132683337	0.994061600277939	-1.35209058116476	0.176346340042174	1	NA	NA	NA	NA	NA	NA	NA	NA	1	2	3	4	-0.627905515547146
225.1134	1230.46457932972	-1.23904094235018	0.91817801782468	-1.34945611667515	0.177190506564366	1	NA	NA	NA	NA	NA	NA	NA	NA	1	2	4	4	-0.572283437853217
446.0881	1524.21894953773	-1.51687575274952	1.12744506987919	-1.34540989470295	0.178492901660071	1	NA	NA	NA	NA	NA	NA	NA	NA	2	2	4	4	-0.710497376685549
282.0661	1100.52314551533	-1.31323209865107	0.976546748514061	-1.34477135953739	0.17869908195678	1	NA	NA	NA	NA	NA	NA	NA	NA	0	2	4	4	-0.611906148070333
659.9719	640.037938342922	-1.36250544769717	1.01433552414166	-1.34324926542442	0.179191274130266	1	NA	NA	NA	NA	NA	NA	NA	NA	0	2	2	4	-0.636863735133015
961.0845	72.9160218348643	1.63967660441179	1.22134252331727	1.34251986900308	0.179427492472622	1	NA	NA	NA	NA	NA	NA	NA	NA	1	2	4	4	0.866709952404267
335.0611	4456.72052495428	-1.61850353717007	1.20565199208893	-1.34243011067052	0.179456577105746	1	NA	NA	NA	NA	NA	NA	NA	NA	2	2	4	4	-0.764409477505353
729.5563	88.0269693156476	1.93681545705791	1.44282809065849	1.3423743754351	0.179474638907287	1	PE-Cer(d14:1(4E)/24:1(15Z)(2OH)),PE-Cer(d14:2(4E,6E)/24:0(2OH)),PE-Cer(d16:1(4E)/22:1(13Z)(2OH)),PE-Cer(d16:2(4E,6E)/22:0(2OH))	1	C40H79N2O7P	[M-H]-	730.562491	729.5552146	1.468428953	LMSP03020065,LMSP03020072,LMSP03020085,LMSP03020091	2	2	4	4	0.945595313782186
239.1015	20508.9590031328	-1.5200954948017	1.13246338936788	-1.34229107013357	0.179501637703203	1	NA	NA	NA	NA	NA	NA	NA	NA	1	2	3	4	-0.713017121968229
513.0919	88.1331959153057	1.93871348157334	1.44438424620496	1.34224219536263	0.179517479156366	1	NA	NA	NA	NA	NA	NA	NA	NA	2	2	3	4	0.947125685140337
889.0507	216.028714261048	-1.58071713189591	1.17789990672866	-1.34197916382044	0.179602751661298	1	NA	NA	NA	NA	NA	NA	NA	NA	2	2	4	4	-0.742972762215624
891.9734	83.836569129496	1.86090905745901	1.3876198277168	1.34107989831838	0.179894513034832	1	NA	NA	NA	NA	NA	NA	NA	NA	2	2	4	4	0.931165692385658
741.6905	91.878418287496	2.00117819901195	1.49290589173012	1.34045837054926	0.180096369790405	1	NA	NA	NA	NA	NA	NA	NA	NA	2	2	4	4	0.967226393775088
295.1303	2805.6682260783	-1.28742473235283	0.960986495377685	-1.33969076417338	0.180345901453717	1	NA	NA	NA	NA	NA	NA	NA	NA	1	2	4	4	-0.597814935938748
620.015	920.854212677486	1.4206253991067	1.06109166401499	1.33883381359467	0.180624780226594	1	NA	NA	NA	NA	NA	NA	NA	NA	1	2	2	4	0.783541916493377
404.9347	647.043330370924	-2.00817049424585	1.50017203290088	-1.33862680426235	0.180692195601395	1	NA	NA	NA	NA	NA	NA	NA	NA	2	2	2	4	-0.937217535406166
251.0153	805.451620824732	-1.37034854277856	1.02374973235465	-1.3385581450915	0.180714559510362	1	NA	NA	NA	NA	NA	NA	NA	NA	1	2	3	4	-0.643465690744763
261.0886	1653.50241278962	-1.27794028430186	0.955574747320836	-1.33735250736256	0.181107599125743	1	NA	NA	NA	NA	NA	NA	NA	NA	0	2	3	4	-0.590813768718315
308.0453	658.588867189605	1.51057329102252	1.13025591803632	1.33648784042374	0.181389872294937	1	NA	NA	NA	NA	NA	NA	NA	NA	2	2	4	4	0.820641032465617
716.7464	1280.91420479178	-1.31433464298598	0.984243849304376	-1.33537501292479	0.181753638603224	1	NA	NA	NA	NA	NA	NA	NA	NA	0	2	3	4	-0.613085879765691
732.0544	86.9724303221442	1.91737553535687	1.43692989448291	1.33435565835093	0.182087324754485	1	NA	NA	NA	NA	NA	NA	NA	NA	2	2	4	4	0.941779038623349
663.0262	83.1207466894925	1.84686180425738	1.3853939537865	1.33309503712616	0.182500617827545	1	NA	NA	NA	NA	NA	NA	NA	NA	1	2	2	4	0.925898169469023
334.9386	1105.99886145218	-1.68466647554247	1.26393348826074	-1.33287589195907	0.182572535203092	1	NA	NA	NA	NA	NA	NA	NA	NA	2	2	4	4	-0.796905400575765
434.2254	1039.04496964866	-1.18244191670576	0.887456207808807	-1.3323946650002	0.182730534292363	1	NA	NA	NA	NA	NA	NA	NA	NA	0	2	2	4	-0.54882424978719
974.3949	211.807595120553	-1.7449027560137	1.30978822122142	-1.33220220470949	0.182793752284048	1	NA	NA	NA	NA	NA	NA	NA	NA	0	2	3	4	-0.824756450605008
642.9303	83.0754711781297	1.8460006648577	1.38579423588467	1.33208857206657	0.182831085139962	1	NA	NA	NA	NA	NA	NA	NA	NA	2	2	0	4	0.925147762414946
299.1336	592.755039903256	-1.83794946057748	1.38019019341959	-1.33166390352603	0.182970655724662	1	NA	NA	NA	NA	NA	NA	NA	NA	0	2	2	4	-0.872419142989122
811.0221	71.8470091644861	1.61548274939472	1.21422869350881	1.33046003444902	0.183366745777377	1	NA	NA	NA	NA	NA	NA	NA	NA	1	2	2	4	0.858905622497756
444.9146	772.228981430961	1.58782452851224	1.19363730652105	1.33024036684986	0.183439088026104	1	NA	NA	NA	NA	NA	NA	NA	NA	2	2	0	4	0.848346876890355
879.9826	72.1483138104155	1.62189630889015	1.22045146137868	1.32893143251922	0.183870592538063	1	NA	NA	NA	NA	NA	NA	NA	NA	1	2	4	4	0.863156012882252
268.0558	1273.78763119956	-1.28309259396847	0.965877105210429	-1.32842220510955	0.184038667873703	1	NA	NA	NA	NA	NA	NA	NA	NA	1	2	2	4	-0.594894240726127
854.5749	243.524560654916	-1.92021251369244	1.44575017128165	-1.3281772686841	0.184119551971829	1	NA	NA	NA	NA	NA	NA	NA	NA	2	2	4	4	-0.902137816370828
726.9842	82.7115334425746	1.83882810770962	1.38568098463042	1.32702124666888	0.184501654468566	1	NA	NA	NA	NA	NA	NA	NA	NA	2	2	1	4	0.924397875960191
411.2944	1479.0301772552	-1.16705755222742	0.881045339719756	-1.32462825647388	0.185294479204111	1	NA	NA	NA	NA	NA	NA	NA	NA	0	2	3	4	-0.53918588985374
613.4045	775.976469915179	-1.96087096303518	1.48053390894959	-1.32443502386674	0.185358609141521	1	NA	NA	NA	NA	NA	NA	NA	NA	1	2	3	4	-0.919909426059942
910.5691	294.182368036364	-1.93859410189203	1.46475730806918	-1.32349167415826	0.185671923260136	1	NA	NA	NA	NA	NA	NA	NA	NA	2	2	4	4	-0.909507738104492
435.2586	2023.67188461632	-1.23104450522944	0.930393247323739	-1.32314428202324	0.185787400982289	1	NA	NA	NA	NA	NA	NA	NA	NA	0	2	2	4	-0.569405902639141
695.42	85.4928303899469	1.88966381696899	1.42824207756151	1.3230696999176	0.18581219997908	1	NA	NA	NA	NA	NA	NA	NA	NA	2	2	4	4	0.936459179755668
387.0871	534.011401497137	1.40225651513859	1.06031453831049	1.32249107644318	0.186004678899405	1	NA	NA	NA	NA	NA	NA	NA	NA	2	2	4	4	0.772292041971524
519.9769	82.3007981775168	1.83032366073757	1.38477527319051	1.32174779270901	0.186252148219017	1	NA	NA	NA	NA	NA	NA	NA	NA	1	2	2	4	0.922151328780179
910.0299	71.9530640138653	1.61728388388607	1.22392956248245	1.32138640446415	0.186372556908773	1	NA	NA	NA	NA	NA	NA	NA	NA	2	2	4	4	0.860320692112988
429.1991	599.637535246634	-1.67186838673311	1.26540537756508	-1.32121169735358	0.186430787100317	1	NA	NA	NA	NA	NA	NA	NA	NA	2	2	1	4	-0.787536181796188
644.7601	1232.11684878857	-1.76016432174848	1.33247190180985	-1.32097668953297	0.186509136829152	1	NA	NA	NA	NA	NA	NA	NA	NA	0	2	4	4	-0.834413889166369
456.7775	978.623783440286	-1.69652469419032	1.28471277426201	-1.32054785176778	0.18665217061156	1	NA	NA	NA	NA	NA	NA	NA	NA	1	2	4	4	-0.80296556937238
521.9805	1593.842554966	-1.35143058890151	1.02380967318041	-1.32000177797047	0.18683442436938	1	NA	NA	NA	NA	NA	NA	NA	NA	2	2	0	4	-0.632676915519534
748.0034	82.2241546666364	1.82869274314149	1.38556461083667	1.31981773266946	0.186895879645686	1	NA	NA	NA	NA	NA	NA	NA	NA	2	2	1	4	0.921403513328673
914.2181	71.50542628438	1.60698428319351	1.21934119967253	1.31791190490823	0.187533139984767	1	NA	NA	NA	NA	NA	NA	NA	NA	2	2	4	4	0.857492270687284
418.0107	2042.02612777125	-1.47486174614701	1.11946885614159	-1.31746563386349	0.187682593184425	1	NA	NA	NA	NA	NA	NA	NA	NA	2	2	4	4	-0.68863821976207
596.4894	393.208872296176	-2.16584759755083	1.64679177413195	-1.31519213999747	0.188445336081351	1	NA	NA	NA	NA	NA	NA	NA	NA	2	2	4	4	-1.00540114074583
508.0583	517.857038027015	-1.6981188594313	1.29382710116819	-1.3124774229092	0.189359098843349	1	NA	NA	NA	NA	NA	NA	NA	NA	2	2	2	4	-0.804316279819033
294.9641	742.979372455691	1.39481232263683	1.06285268263994	1.31232892894653	0.189409175346639	1	NA	NA	NA	NA	NA	NA	NA	NA	2	2	1	4	0.770974957612967
507.1295	329.095631931565	1.42666694171418	1.08744787790177	1.31194052671926	0.189540202076979	1	NA	NA	NA	NA	NA	NA	NA	NA	2	2	3	4	0.784871946628778
463.2901	1698.74867284522	-1.24061453320148	0.945839017203971	-1.31165506035996	0.189636546172901	1	NA	NA	NA	NA	NA	NA	NA	NA	0	2	2	4	-0.573435778730148
700.7326	89.358075320554	1.95569364438575	1.49134518298097	1.31136216263268	0.189735435837077	1	NA	NA	NA	NA	NA	NA	NA	NA	2	2	4	4	0.953269485830989
475.9718	318.864815184825	-2.15564635163427	1.64436674829877	-1.3109279629161	0.189882102523052	1	NA	NA	NA	NA	NA	NA	NA	NA	1	2	4	4	-0.999743257796407
699.1884	742.639775639559	-1.6838240083706	1.28529971509932	-1.31006331720884	0.190174416677236	1	NA	NA	NA	NA	NA	NA	NA	NA	1	2	4	4	-0.796233855589427
594.1609	7709.86277162428	-1.45045476897445	1.10720015145032	-1.31002038527045	0.190188939477626	1	NA	NA	NA	NA	NA	NA	NA	NA	1	2	4	4	-0.675679606219652
586.2728	570.542471323157	-1.36789292449352	1.04438240823138	-1.30976251008479	0.190276189388392	1	NA	NA	NA	NA	NA	NA	NA	NA	1	2	4	4	-0.639861166104322
900.6399	421.339986730158	-1.42108691333007	1.08522885342111	-1.30948132170481	0.190371360714922	1	NA	NA	NA	NA	NA	NA	NA	NA	2	2	4	4	-0.662833477118765
764.7486	81.2433009859568	1.80918079101893	1.38161182637975	1.30947112385361	0.190374812949377	1	NA	NA	NA	NA	NA	NA	NA	NA	1	2	4	4	0.913953494855589
475.1037	1327.91223834134	-1.35085103025392	1.03192839572915	-1.30905500405329	0.190515719508233	1	NA	NA	NA	NA	NA	NA	NA	NA	2	2	4	4	-0.632079704458578
438.0751	999.493535852058	-1.47088522684336	1.12417484583852	-1.30841321729292	0.190733191979345	1	NA	NA	NA	NA	NA	NA	NA	NA	2	2	4	4	-0.686161047334422
479.1997	2314.29172128771	-1.2674996064329	0.969250733305371	-1.30771075314066	0.190971434691855	1	NA	NA	NA	NA	NA	NA	NA	NA	2	2	2	4	-0.584421381850536
524.9503	81.2826010782415	1.81025133428425	1.3843439864761	1.30766005557066	0.190988637387058	1	NA	NA	NA	NA	NA	NA	NA	NA	1	2	3	4	0.914696211337809
371.2634	532.657155264321	-1.27611435769863	0.975877068252589	-1.30765892468776	0.190989021131152	1	NA	NA	NA	NA	NA	NA	NA	NA	1	2	3	4	-0.589649727091024
334.0383	892.198526284121	-1.29164712696305	0.988180600744774	-1.30709621904089	0.191180035233712	1	NA	NA	NA	NA	NA	NA	NA	NA	1	2	4	4	-0.600155168218349
408.3091	703.641032885836	1.41498756129218	1.08288651588797	1.3066813008858	0.19132097192916	1	NA	NA	NA	NA	NA	NA	NA	NA	2	2	4	4	0.778897680768133
594.7219	574.32847562765	-1.66209193117669	1.272664006807	-1.30599429408452	0.191554497978874	1	NA	NA	NA	NA	NA	NA	NA	NA	2	2	2	4	-0.782877420988022
909.1668	147.095900690754	-1.93553598930051	1.48236078152289	-1.30571181687096	0.191650577907585	1	NA	NA	NA	NA	NA	NA	NA	NA	2	2	1	4	-0.908029809266445
646.7337	597.710895546352	-1.63212367562169	1.25031174168788	-1.30537338905446	0.19176573517433	1	NA	NA	NA	NA	NA	NA	NA	NA	1	2	2	4	-0.768344792103469
784.876	228.526834755674	-2.11010464208338	1.61773884356632	-1.30435431557769	0.192112803956076	1	NA	NA	NA	NA	NA	NA	NA	NA	2	2	4	4	-0.979792630430487
698.9334	535.918643521558	1.43725940765048	1.10249174929148	1.30364640694513	0.192354170142538	1	NA	NA	NA	NA	NA	NA	NA	NA	2	2	2	4	0.7882031142103
403.3428	8163.54297309434	1.72075909682449	1.32030068170643	1.30330849681944	0.192469461431885	1	NA	NA	NA	NA	NA	NA	NA	NA	1	2	2	4	0.891901473241029
350.0582	733.296800782844	-1.28662145470942	0.987490047005754	-1.3029209343534	0.192601756092114	1	NA	NA	NA	NA	NA	NA	NA	NA	2	2	4	4	-0.597230389580823
481.9575	642.729807907785	1.4732988154337	1.13175001779498	1.30178819727714	0.192988799615923	1	NA	NA	NA	NA	NA	NA	NA	NA	1	2	3	4	0.80296556937238
237.0189	934.681018331795	-1.30197082167793	1.00016365613606	-1.3017577810294	0.19299920037842	1	NA	NA	NA	NA	NA	NA	NA	NA	0	2	3	4	-0.606607845537749
479.0722	83.922457864246	1.85919196248495	1.42822516665107	1.3017498962327	0.193001896632838	1	NA	NA	NA	NA	NA	NA	NA	NA	2	2	1	4	0.929658053981723
732.1806	323.669090184285	-1.71900246797878	1.32130352862124	-1.30098984127632	0.193261931997081	1	NA	NA	NA	NA	NA	NA	NA	NA	0	2	3	4	-0.815857207584493
372.2393	576.320297075133	-1.3010064585553	1.00005474831734	-1.30093523454024	0.19328062434301	1	NA	NA	NA	NA	NA	NA	NA	NA	1	2	4	4	-0.606020197748835
585.9668	533.110317099365	-1.97470150779933	1.51850134164657	-1.30042789798137	0.193454353409045	1	NA	NA	NA	NA	NA	NA	NA	NA	1	2	3	4	-0.922899660280441
513.2047	84.3493732836784	1.86716657923476	1.43590672305793	1.30033974300115	0.1934845523245	1	Sophoraisoflavanone_C,Calofloride,Hydroxysophoranone,Amorilin	1	C30H36O5	[M+K-2H]-	476.256275	513.2048816	-0.380160063	LMPK12050474,LMPK12100058,LMPK12140282,LMPK12140283	2	2	3	4	0.932675450281615
376.8038	1640.62579418383	-1.72774646008198	1.32960301990223	-1.29944534888995	0.193791137272864	1	NA	NA	NA	NA	NA	NA	NA	NA	1	2	4	4	-0.820641032465617
256.0804	1003.45630972776	-1.36990918986044	1.05429754322031	-1.29935728169878	0.193821344669547	1	NA	NA	NA	NA	NA	NA	NA	NA	2	2	0	4	-0.642864357029391
367.1236	627.244993005748	-1.3067766413906	1.00585103177822	-1.29917512644032	0.193883835617008	1	NA	NA	NA	NA	NA	NA	NA	NA	2	2	2	4	-0.608960535770386
231.0624	394.615922458413	1.4019703801244	1.07944280414411	1.29879079719839	0.194015733745414	1	NA	NA	NA	NA	NA	NA	NA	NA	2	2	3	4	0.771633332472111
898.9355	71.0695834200712	1.59603562640143	1.22925757659423	1.29837363363942	0.194158974833291	1	NA	NA	NA	NA	NA	NA	NA	NA	2	2	3	4	0.853262452459045
508.0024	80.3253666826486	1.79052920261728	1.37923420154532	1.29820533786875	0.194216784373924	1	NA	NA	NA	NA	NA	NA	NA	NA	2	2	4	4	0.9102474479699
489.3222	1298.96104294908	-1.3281136674282	1.02313705485577	-1.29807992108684	0.194259873210475	1	NA	NA	NA	NA	NA	NA	NA	NA	0	2	4	4	-0.61958974499445
242.1148	1665.86891921612	-1.35080639458538	1.04081384169452	-1.29783669324206	0.194343457819649	1	NA	NA	NA	NA	NA	NA	NA	NA	1	2	4	4	-0.631482718750789
831.2358	69.9233262887837	1.56997764238563	1.21024554329622	1.29723893724049	0.194548987224521	1	NA	NA	NA	NA	NA	NA	NA	NA	2	2	1	4	0.844149784775992
270.1102	1822.02415364224	-1.23640717548215	0.953606276697548	-1.29655939321622	0.194782831863484	1	NA	NA	NA	NA	NA	NA	NA	NA	2	2	3	4	-0.570556349676938
896.0137	70.3167255479012	1.57917293180547	1.21842166443731	1.29608080510844	0.194947647267048	1	NA	NA	NA	NA	NA	NA	NA	NA	2	2	1	4	0.844848266296484
369.0292	480.806143403078	1.40377271725613	1.0831123441615	1.29605458272463	0.194956680644325	1	NA	NA	NA	NA	NA	NA	NA	NA	0	2	3	4	0.772951086737667
520.9963	80.5735088309475	1.79577968738822	1.38605966502806	1.29560056662631	0.195113133818366	1	NA	NA	NA	NA	NA	NA	NA	NA	0	2	2	4	0.911728363968051
437.7699	816.118156199321	-1.63340281356507	1.2625996616953	-1.2936822835608	0.19577518731909	1	NA	NA	NA	NA	NA	NA	NA	NA	2	2	4	4	-0.769659209317312
502.0891	79.8633750313507	1.78106460540656	1.37790251936308	1.29259115240593	0.196152501265078	1	NA	NA	NA	NA	NA	NA	NA	NA	2	2	4	4	0.908029809266445
725.0472	429.208995025363	1.66218619444725	1.2867367495432	1.29178419364904	0.196431890728489	1	NA	NA	NA	NA	NA	NA	NA	NA	2	2	4	4	0.876001869761429
214.0488	8175.79398077743	-1.54341797673257	1.19498806067158	-1.29157606467228	0.196503997491378	1	NA	NA	NA	NA	NA	NA	NA	NA	1	2	3	4	-0.725048403891081
269.0262	1404.89320078548	-1.3815589880842	1.0696759632041	-1.29156776033921	0.196506874948845	1	NA	NA	NA	NA	NA	NA	NA	NA	2	2	4	4	-0.6476815666286
405.0975	820.827172188622	1.37460069700667	1.06536046985893	1.29026816359038	0.196957566599444	1	NA	NA	NA	NA	NA	NA	NA	NA	1	2	4	4	0.763754742777855
208.0546	1055.76600175074	-1.31586254349783	1.02034631581676	-1.28962345734989	0.19718142715403	1	NA	NA	NA	NA	NA	NA	NA	NA	1	2	4	4	-0.613676065642282
478.914	446.890419716471	-1.96367054879228	1.52283003832988	-1.28948766399819	0.197228602250356	1	NA	NA	NA	NA	NA	NA	NA	NA	0	2	4	4	-0.921403513328673
325.0421	4483.48743005723	-1.35400368258946	1.05058939855598	-1.28880386995198	0.197466280300224	1	NA	NA	NA	NA	NA	NA	NA	NA	1	2	3	4	-0.634469904658814
647.088	1450.57844952633	-1.75517780135172	1.36204346650339	-1.28863567464375	0.197524774943112	1	NA	NA	NA	NA	NA	NA	NA	NA	1	2	3	4	-0.832337907419252
253.1199	5149.23968447712	-1.34333280783847	1.0431504005957	-1.28776522260965	0.19782770172319	1	NA	NA	NA	NA	NA	NA	NA	NA	2	2	4	4	-0.626714900047185
258.0476	1750.39865394046	1.82567696987794	1.41841213353451	1.28712729305873	0.198049923878386	1	NA	NA	NA	NA	NA	NA	NA	NA	2	2	0	4	0.91916315199541
722.0867	82.7681829536694	1.83643336182888	1.42705293631244	1.2868712260768	0.198139175907942	1	NA	NA	NA	NA	NA	NA	NA	NA	0	2	3	4	0.923648508961822
911.5694	220.84997665855	-1.85768056644377	1.44373493266557	-1.28671858276224	0.198192393659007	1	NA	NA	NA	NA	NA	NA	NA	NA	2	2	4	4	-0.883201280513614
438.9821	487.165801239812	-1.5239705270779	1.18477160725323	-1.28629899446279	0.19833873329758	1	NA	NA	NA	NA	NA	NA	NA	NA	1	2	3	4	-0.714909905373209
625.7508	1506.77889184993	-1.2980750077106	1.0096927383142	-1.2856138887142	0.198577847166907	1	NA	NA	NA	NA	NA	NA	NA	NA	2	2	4	4	-0.603085089821179
678.2081	245.232431790183	-1.8548934916271	1.44288918180937	-1.28554120095425	0.198603228826303	1	NA	NA	NA	NA	NA	NA	NA	NA	0	2	2	4	-0.881036663584191
302.136	3059.20865189156	-1.32248306275572	1.02893556920996	-1.28529239568533	0.198690126478472	1	NA	NA	NA	NA	NA	NA	NA	NA	2	2	0	4	-0.617221684046665
646.7878	712.901997622526	-1.77096913794903	1.37822361567398	-1.28496502150196	0.198804507430265	1	NA	NA	NA	NA	NA	NA	NA	NA	1	2	2	4	-0.839271892862231
520.901	744.200582262567	-1.4032734346264	1.09264911366286	-1.28428551955004	0.199042071587613	1	NA	NA	NA	NA	NA	NA	NA	NA	2	2	4	4	-0.655541780851341
435.2502	1264.24379938132	-1.17691537632567	0.917005966373219	-1.28343262692215	0.199340549301813	1	NA	NA	NA	NA	NA	NA	NA	NA	0	2	4	4	-0.545416697088661
405.0416	648.005201261654	1.36579421224163	1.06439516457987	1.28316461563477	0.199434409842445	1	NA	NA	NA	NA	NA	NA	NA	NA	2	2	0	4	0.760485965637801
330.167	380.671604161865	1.41193503300001	1.1007721305133	1.28267694453856	0.199605280517681	1	NA	NA	NA	NA	NA	NA	NA	NA	1	2	2	4	0.778235590154888
402.0628	937.179201702218	-2.91542944816785	2.27477123996858	-1.28163632322348	0.199970251953176	1	NA	NA	NA	NA	NA	NA	NA	NA	2	2	4	4	-1.31680084683196
642.9198	79.0110339649088	1.76368321909612	1.37619704166187	1.28156300711585	0.199995984076104	1	NA	NA	NA	NA	NA	NA	NA	NA	1	2	4	4	0.904343634261104
585.373	640.229066999678	-1.87898447375684	1.46721030171492	-1.28065109109486	0.200316245924533	1	NA	NA	NA	NA	NA	NA	NA	NA	2	2	4	4	-0.888993933929764
320.993	510.918072683471	-1.54025688957554	1.20382821214615	-1.27946568624572	0.200733115575617	1	NA	NA	NA	NA	NA	NA	NA	NA	1	2	3	4	-0.724412570502108
360.141	551.491063860625	-1.89929090904111	1.48493470678297	-1.27904001459823	0.200882965305778	1	NA	NA	NA	NA	NA	NA	NA	NA	1	2	4	4	-0.896276976464628
393.2676	521.914057313615	-1.86234041440572	1.45689689741489	-1.27829252551107	0.20114630232483	1	NA	NA	NA	NA	NA	NA	NA	NA	2	2	4	4	-0.885370043674192
357.9743	1776.92087134707	-2.8584611292544	2.23653783782706	-1.27807412014615	0.201223293064718	1	NA	NA	NA	NA	NA	NA	NA	NA	1	2	3	4	-1.29162032636808
815.0042	408.2950135335	-1.73218234521098	1.35538566285447	-1.27799960755301	0.201249564643008	1	NA	NA	NA	NA	NA	NA	NA	NA	2	2	3	4	-0.822011291329333
784.9756	81.496709099065	1.81132451621073	1.41802163767639	1.27736028004398	0.201475080955493	1	NA	NA	NA	NA	NA	NA	NA	NA	0	2	4	4	0.915439432734971
508.8439	910.563940463593	-1.42647433459286	1.11687438461158	-1.27720212250096	0.201530897853678	1	NA	NA	NA	NA	NA	NA	NA	NA	1	2	3	4	-0.666492559425299
505.2102	610.29986581606	-1.31951312957146	1.03319321463849	-1.277121365952	0.201559402772069	1	NA	NA	NA	NA	NA	NA	NA	NA	1	2	4	4	-0.614857079254598
479.1371	356.646058270468	-1.35817658017031	1.0635955057276	-1.27696720497253	0.201613825669403	1	NA	NA	NA	NA	NA	NA	NA	NA	1	2	3	4	-0.636264935823189
404.016	1173.98341037541	1.38157882115279	1.08212387331657	1.27672889880752	0.201697975123183	1	NA	NA	NA	NA	NA	NA	NA	NA	2	2	4	4	0.765064540082169
383.2295	390.464785749929	1.40752915187482	1.10342170070978	1.27560401519149	0.202095534033186	1	NA	NA	NA	NA	NA	NA	NA	NA	0	2	4	4	0.775590631052744
404.0412	1170.90090938725	-1.34337148245043	1.05323932529713	-1.27546650622018	0.202144171915954	1	NA	NA	NA	NA	NA	NA	NA	NA	2	2	4	4	-0.627310096640532
358.3009	493.002666831116	-1.7866170370767	1.40120042128405	-1.27506173273875	0.202287392640701	1	NA	NA	NA	NA	NA	NA	NA	NA	1	2	4	4	-0.846246467441573
234.9816	602.135114277069	1.35179975622494	1.06085756616049	1.27425188766618	0.202574161531686	1	NA	NA	NA	NA	NA	NA	NA	NA	2	2	4	4	0.755923278303275
488.1999	413.232757539622	-1.90024569730713	1.49202786056244	-1.27359933921798	0.202805446553515	1	NA	NA	NA	NA	NA	NA	NA	NA	1	2	4	4	-0.897007895904286
496.9825	805.734945632503	1.42014041063408	1.11509255884543	1.27356280818922	0.202818400056782	1	NA	NA	NA	NA	NA	NA	NA	NA	2	2	4	4	0.782877420988022
271.0112	666.920566523967	1.34441473141456	1.05576432058478	1.27340421077111	0.202874643954678	1	NA	NA	NA	NA	NA	NA	NA	NA	1	2	3	4	0.753323082658601
349.0606	1700.46461413018	-1.8946556469853	1.48855708744802	-1.27281356083796	0.203084207927238	1	NA	NA	NA	NA	NA	NA	NA	NA	1	2	2	4	-0.894087085186297
228.1243	368.971893507744	1.39170742753857	1.09344195862732	1.27277668152198	0.203097298021599	1	NA	NA	NA	NA	NA	NA	NA	NA	0	2	4	4	0.770316916769166
298.1411	2040.62231814007	-1.24057953163468	0.974866897168547	-1.27256298807343	0.203173159338746	1	NA	NA	NA	NA	NA	NA	NA	NA	0	2	2	4	-0.57285951320491
945.1967	78.2086781792153	1.74686230445366	1.37409013978637	1.27128654363625	0.203626727742136	1	NA	NA	NA	NA	NA	NA	NA	NA	0	2	4	4	0.89773929487882
739.0625	369.459675160445	1.62858890195169	1.28134011079052	1.27100438692029	0.203727087960708	1	NA	NA	NA	NA	NA	NA	NA	NA	2	2	0	4	0.864576278197766
514.7479	7524.55602474466	-1.4203331501543	1.11759274731353	-1.27088615559513	0.203769152319372	1	NA	NA	NA	NA	NA	NA	NA	NA	2	2	0	4	-0.661615754909874
476.1153	78.2720843337133	1.74818939223181	1.37580635693393	1.27066529633411	0.203847746593336	1	NA	NA	NA	NA	NA	NA	NA	NA	2	2	4	4	0.898471174409634
638.7671	720.248781797217	-1.85016805836126	1.45727390122993	-1.26960899855527	0.204223942449289	1	NA	NA	NA	NA	NA	NA	NA	NA	2	2	4	4	-0.878876166958804
506.9695	344.547542746799	-1.52265219191372	1.1995242796891	-1.26938005148872	0.204305547511794	1	NA	NA	NA	NA	NA	NA	NA	NA	1	2	3	4	-0.713647765647106
368.144	600.197102315933	-1.2538778869428	0.988047569224289	-1.26904607227283	0.204424632391671	1	NA	NA	NA	NA	NA	NA	NA	NA	2	2	4	4	-0.57805278735074
429.2134	431.955219386784	-1.88527662366717	1.48579614652779	-1.26886627622029	0.204488762048963	1	NA	NA	NA	NA	NA	NA	NA	NA	1	2	4	4	-0.890446762629493
393.0294	2049.15096329105	-1.25412728036191	0.988411716051807	-1.26883085256364	0.204501398684425	1	NA	NA	NA	NA	NA	NA	NA	NA	0	2	2	4	-0.578630778775637
664.1926	524.523700159802	-1.69973104067157	1.339964236248	-1.26848985569267	0.204623071110869	1	NA	NA	NA	NA	NA	NA	NA	NA	0	2	2	4	-0.807022113408083
833.5929	84.7500283765622	1.86986518633293	1.47448682836624	1.26814641566163	0.204745668498843	1	NA	NA	NA	NA	NA	NA	NA	NA	1	2	3	4	0.934187337088309
369.1305	1664.80599805484	1.46658239109263	1.15670924644608	1.26789199239014	0.204836524114139	1	NA	NA	NA	NA	NA	NA	NA	NA	1	2	4	4	0.801616322284825
306.0186	1960.4187280267	1.45810965438576	1.15015477598988	1.26775081478129	0.204886951874646	1	NA	NA	NA	NA	NA	NA	NA	NA	1	2	4	4	0.796905400575765
801.0334	78.3089982006646	1.74886763639547	1.38004811982765	1.26725120035226	0.205065483527169	1	NA	NA	NA	NA	NA	NA	NA	NA	1	2	4	4	0.899936379240949
404.9953	438.086056540735	-1.68858016778728	1.33316166770475	-1.26659819937251	0.205298996629945	1	NA	NA	NA	NA	NA	NA	NA	NA	1	2	3	4	-0.797577305137137
209.0668	14530.4249083523	-1.40231849113898	1.10726357515533	-1.26647215947861	0.205344090731069	1	NA	NA	NA	NA	NA	NA	NA	NA	1	2	4	4	-0.654329890002052
481.1417	1375.64537926176	-1.17602351814624	0.929012679229368	-1.26588532582975	0.20555414076086	1	NA	NA	NA	NA	NA	NA	NA	NA	2	2	4	4	-0.543148511018548
341.1607	913.140873990979	-1.09860951570405	0.86837263989297	-1.26513603173801	0.205822568453	1	NA	NA	NA	NA	NA	NA	NA	NA	1	2	4	4	-0.503891012833348
314.9493	1778.38676425493	-1.80891301639049	1.43124179061351	-1.26387660579356	0.206274319780631	1	NA	NA	NA	NA	NA	NA	NA	NA	2	2	4	4	-0.858905622497756
271.096	1416.68908194415	-1.72491219626965	1.36530109800673	-1.26339325353794	0.206447887481664	1	NA	NA	NA	NA	NA	NA	NA	NA	2	2	4	4	-0.819272312715345
401.3269	652.862302318145	-1.13954485124899	0.90276465048453	-1.26228342086432	0.206846820242463	1	NA	NA	NA	NA	NA	NA	NA	NA	2	2	4	4	-0.526786487010874
352.2129	767.041998638336	-1.23855904017461	0.982126981240242	-1.26109868054998	0.207273295952638	1	NA	NA	NA	NA	NA	NA	NA	NA	1	2	4	4	-0.571707552358539
676.6386	586.2582890426	-1.86005237231989	1.47553116350417	-1.26059850061217	0.207453539139761	1	NA	NA	NA	NA	NA	NA	NA	NA	2	2	4	4	-0.883923739587915
332.0422	2594.45517749702	-1.41473017124464	1.12306548997571	-1.25970407235578	0.207776135772905	1	NA	NA	NA	NA	NA	NA	NA	NA	2	2	4	4	-0.658575730758082
210.0703	483.306361200906	-1.61800707867092	1.2849435686626	-1.25920477609377	0.207956376902108	1	NA	NA	NA	NA	NA	NA	NA	NA	1	2	3	4	-0.763754742777855
742.0498	80.1353898913263	1.78352397608412	1.41652923272445	1.25908024690307	0.208001348398136	1	NA	NA	NA	NA	NA	NA	NA	NA	2	2	4	4	0.908768525560561
269.0511	1363.81131264881	-1.26752100699235	1.00672436183667	-1.25905466783369	0.20801058669578	1	NA	NA	NA	NA	NA	NA	NA	NA	2	2	4	4	-0.585001518201388
592.7247	1854.65563818173	-1.28083218374289	1.01779279474841	-1.25844100130371	0.208232311561765	1	NA	NA	NA	NA	NA	NA	NA	NA	0	2	2	4	-0.593727383476366
407.1671	739.937329263026	-1.20841898479106	0.960520372832135	-1.25808782298702	0.208359996659756	1	NA	NA	NA	NA	NA	NA	NA	NA	1	2	2	4	-0.560801383899016
314.0322	385.528805415706	1.35350644619802	1.07660062248989	1.25720384878445	0.208679829991443	1	NA	NA	NA	NA	NA	NA	NA	NA	2	2	2	4	0.75722529409367
437.0912	1001.77951874059	-1.38334104952141	1.10037642594063	-1.25715256789412	0.208698394995353	1	NA	NA	NA	NA	NA	NA	NA	NA	0	2	4	4	-0.648888216721123
883.9651	67.8801446720415	1.51994858751502	1.20908742518954	1.25710395778597	0.208715994212287	1	NA	NA	NA	NA	NA	NA	NA	NA	0	2	4	4	0.823383095350443
490.0775	79.9243275525641	1.77920398917227	1.4155274999344	1.25691940937546	0.208782819480689	1	NA	NA	NA	NA	NA	NA	NA	NA	1	2	3	4	0.907291588153729
825.0375	222.957329479369	-1.38092522781938	1.09989746646482	-1.25550359912894	0.209296002365633	1	NA	NA	NA	NA	NA	NA	NA	NA	1	2	4	4	-0.647078595143132
327.0012	494.429361513976	-1.60551081383226	1.27915787649326	-1.25513108533067	0.209431177592731	1	NA	NA	NA	NA	NA	NA	NA	NA	2	2	4	4	-0.756574125876138
656.7785	2275.50327440187	-1.59093152010959	1.26854975366798	-1.2541341129975	0.209793263034584	1	NA	NA	NA	NA	NA	NA	NA	NA	1	2	3	4	-0.748784949512711
514.0755	1395.37490990669	-1.33543488220554	1.06544406529306	-1.25340684293757	0.210057682396386	1	NA	NA	NA	NA	NA	NA	NA	NA	1	2	4	4	-0.624336329284551
283.0996	1338.75082869608	-1.36927648494495	1.09482659868515	-1.25067886237822	0.21105166535625	1	NA	NA	NA	NA	NA	NA	NA	NA	1	2	4	4	-0.641662386316258
404.9877	2196.89215135234	1.4494128598013	1.15908215685308	1.25048328216567	0.211123058563534	1	NA	NA	NA	NA	NA	NA	NA	NA	2	2	4	4	0.792212098387136
522.0774	76.5877468027534	1.71196860278565	1.36906193402455	1.2504683391153	0.211128513986232	1	NA	NA	NA	NA	NA	NA	NA	NA	2	2	1	4	0.889720113536835
760.2116	129.802162203112	-1.67120007561202	1.33704641109901	-1.24991927111815	0.211329038934536	1	NA	NA	NA	NA	NA	NA	NA	NA	2	2	4	4	-0.786203366638718
745.6854	640.225349056182	-1.60427710827706	1.28379561902444	-1.24963591128014	0.211432578543818	1	NA	NA	NA	NA	NA	NA	NA	NA	1	2	3	4	-0.755923278303275
372.2029	566.628450368391	-1.56709046981442	1.25590325704419	-1.24777960485795	0.212111779602016	1	NA	NA	NA	NA	NA	NA	NA	NA	2	2	4	4	-0.733341118194068
453.9929	2122.12516963644	-1.20427856126782	0.966064222915273	-1.24658230032957	0.212550694964867	1	NA	NA	NA	NA	NA	NA	NA	NA	2	2	0	4	-0.559085471707117
403.1832	1171.5684486754	-1.18366767653538	0.949572536549516	-1.24652686443155	0.212571032879228	1	NA	NA	NA	NA	NA	NA	NA	NA	2	2	4	4	-0.549961516341324
801.0619	76.2111503593929	1.70398665621604	1.36703144354176	1.24648680486915	0.212585730511478	1	NA	NA	NA	NA	NA	NA	NA	NA	2	2	0	4	0.888993933929764
241.0833	413.454602501982	-1.80264317058409	1.44649956527502	-1.24621065492084	0.212687068371199	1	NA	NA	NA	NA	NA	NA	NA	NA	2	2	3	4	-0.855375448593068
396.0653	1175.00467061557	1.41115349892399	1.13258347482493	1.24595981690632	0.212779147823059	1	NA	NA	NA	NA	NA	NA	NA	NA	0	2	3	4	0.777573840516448
408.0374	994.566727748952	1.65896228894704	1.3334332190553	1.24412851370417	0.213452268322729	1	NA	NA	NA	NA	NA	NA	NA	NA	1	2	3	4	0.874567432032152
610.4182	813.002395953711	-1.22948592564321	0.988604932311655	-1.24365748688741	0.213625648854153	1	NA	NA	NA	NA	NA	NA	NA	NA	2	2	4	4	-0.568256208733139
353.0368	683.341294309593	-1.81006723676766	1.45571642296302	-1.24342022128416	0.213713022561864	1	NA	NA	NA	NA	NA	NA	NA	NA	0	2	3	4	-0.859612942141873
698.9997	78.8753520012762	1.75735994489905	1.4140225321453	1.24280901113567	0.213938221126664	1	NA	NA	NA	NA	NA	NA	NA	NA	0	2	2	4	0.902137816370828
734.7195	75.8773962980797	1.69673602239388	1.36605272345382	1.24207213474454	0.214209948573485	1	NA	NA	NA	NA	NA	NA	NA	NA	2	2	1	4	0.887542979220399
287.0888	1098.96669702914	-1.19635331494209	0.963277925742443	-1.24196068753471	0.214251067038425	1	NA	NA	NA	NA	NA	NA	NA	NA	2	2	4	4	-0.555088058013105
335.092	1107.33973920527	-1.15021527438487	0.926206096110614	-1.24185673060772	0.214289427093145	1	NA	NA	NA	NA	NA	NA	NA	NA	1	2	4	4	-0.530722882712333
513.0185	76.0263569272466	1.70009015956088	1.36916433689196	1.24169912533665	0.214347592806263	1	NA	NA	NA	NA	NA	NA	NA	NA	1	2	4	4	0.88826822281956
477.3223	990.422237153875	-1.20075031375666	0.968259916227327	-1.24011155851127	0.214934134347626	1	NA	NA	NA	NA	NA	NA	NA	NA	1	2	2	4	-0.557942444401257
1082.5383	85.5928815064036	-1.67023678185557	1.34828763512836	-1.23878372710624	0.215425601853408	1	NA	NA	NA	NA	NA	NA	NA	NA	1	2	2	4	-0.785537482570488
389.0636	2823.1470573224	-1.3772163569809	1.11191052917293	-1.23860357542015	0.215492343347762	1	NA	NA	NA	NA	NA	NA	NA	NA	2	2	1	4	-0.646475858827283
229.0694	494.171094011933	1.31013294463886	1.05812693416821	1.23816236250403	0.215655864119198	1	NA	NA	NA	NA	NA	NA	NA	NA	1	2	4	4	0.742328513789042
267.0218	2935.67113236212	-1.5862386102615	1.28200610044965	-1.23730972083919	0.215972120362073	1	NA	NA	NA	NA	NA	NA	NA	NA	2	2	1	4	-0.745552846795805
508.9021	78.4580180656596	1.74848993918731	1.41512108553225	1.23557620408834	0.216616134411634	1	NA	NA	NA	NA	NA	NA	NA	NA	0	2	2	4	0.899203535521176
784.7332	423.047445766113	-1.56442136021141	1.26731601400739	-1.2344366700335	0.21704023173282	1	NA	NA	NA	NA	NA	NA	NA	NA	0	2	4	4	-0.732062043206408
272.0895	1259.10080993365	-1.16310579402947	0.942320427143047	-1.23429967188104	0.217091258160946	1	NA	NA	NA	NA	NA	NA	NA	NA	1	2	3	4	-0.537490215621715
315.081	677.50894762797	-1.17994478193413	0.956610796294645	-1.23346379374407	0.217402776880272	1	NA	NA	NA	NA	NA	NA	NA	NA	2	2	4	4	-0.547119679333231
256.0941	668.231493064203	-1.18932529028317	0.965366925459814	-1.23199299553036	0.217951700651498	1	NA	NA	NA	NA	NA	NA	NA	NA	2	2	4	4	-0.552238187072613
513.1466	859.734527333104	-1.40201454280915	1.13891547669039	-1.23100842117213	0.218319714693495	1	NA	NA	NA	NA	NA	NA	NA	NA	2	2	4	4	-0.653724304873482
727.9591	74.9921985533912	1.67735764689757	1.36377413160382	1.22993801394735	0.218720317705241	1	NA	NA	NA	NA	NA	NA	NA	NA	2	2	4	4	0.878876166958804
632.7719	1397.22905445679	-1.5747900259279	1.28054500778704	-1.2297810825481	0.218779094090097	1	NA	NA	NA	NA	NA	NA	NA	NA	1	2	3	4	-0.737185565998554
497.9861	74.9173919484674	1.67566715488123	1.36331401441687	1.22911312959543	0.219029393115437	1	NA	NA	NA	NA	NA	NA	NA	NA	2	2	3	4	0.877438112231263
215.1106	595.809359035167	-1.15887534539737	0.94428189521688	-1.22725570750374	0.219726497436156	1	NA	NA	NA	NA	NA	NA	NA	NA	0	2	3	4	-0.535231717168752
622.1106	509.90043897071	1.59125745489159	1.2982981984058	1.22564866595789	0.220330915693239	1	NA	NA	NA	NA	NA	NA	NA	NA	1	2	2	4	0.851855902435795
927.0696	65.7685094385515	1.46689943762841	1.19734318273189	1.22512865048556	0.22052675188173	1	NA	NA	NA	NA	NA	NA	NA	NA	2	2	4	4	0.802290763260538
436.9706	498.093242894083	1.59738227046344	1.30456999745375	1.22445117822822	0.220782073013492	1	NA	NA	NA	NA	NA	NA	NA	NA	1	2	3	4	0.853966360833441
518.2108	358.215328343445	-1.80779627819041	1.47915789322006	-1.22217938090092	0.221639799431786	1	NA	NA	NA	NA	NA	NA	NA	NA	2	2	4	4	-0.858198732304216
790.0736	77.5157327342145	1.72832565435755	1.41635355244188	1.22026428456215	0.222364704385461	1	NA	NA	NA	NA	NA	NA	NA	NA	2	2	4	4	0.894087085186297
346.9834	632.869229336004	1.31098008415375	1.07456387630694	1.22001131162097	0.222460586844534	1	NA	NA	NA	NA	NA	NA	NA	NA	0	2	4	4	0.742972762215624
746.6833	410.81291677913	-1.58553208138761	1.30030228262858	-1.21935653160774	0.222708900712672	1	NA	NA	NA	NA	NA	NA	NA	NA	2	2	4	4	-0.744262185201597
828.1988	112.690140076248	-1.59615758617351	1.30917055243111	-1.21921286971317	0.222763408503453	1	NA	NA	NA	NA	NA	NA	NA	NA	1	2	4	4	-0.752024893403768
461.1748	506.020427460845	-1.45202787367769	1.19131053440625	-1.21884918477731	0.22290143949817	1	NA	NA	NA	NA	NA	NA	NA	NA	0	2	2	4	-0.676908848922867
704.9701	74.1415284503206	1.65831056228996	1.36096131248897	1.21848471890592	0.2230398282817	1	NA	NA	NA	NA	NA	NA	NA	NA	1	2	4	4	0.873850887607923
224.0567	882.948027757109	-1.10667118817503	0.909089782055274	-1.21733981617642	0.22347495116782	1	NA	NA	NA	NA	NA	NA	NA	NA	2	2	4	4	-0.512793772475885
376.1514	479.744036430946	1.35383783656166	1.11262688940463	1.21679410182699	0.223682564699626	1	NA	NA	NA	NA	NA	NA	NA	NA	2	2	2	4	0.757876783548343
[truncated: 3,127 more rows]
