# Supplementary material for: An integrated host-microbiome response to atrazine exposure mediates toxicity in Drosophila
Source: Commun Biol. 2021 Nov 24;4:1324. doi: 10.1038/s42003-021-02847-y (PMC8613235; doi:10.1038/s42003-021-02847-y)
Supplement: Supplementary file 12 — Supplementary Data 10 [file 42003_2021_2847_MOESM12_ESM.zip › 20170508_DrosFaeces_GermFree_ApNeg.PA.GF.Treatment.48h.z_score.DESeq2_results.txt]

mz	baseMean	log2FoldChange	lfcSE	stat	pvalue	padj	name	intensity	formula	ion	exact_mass	mass	ppm_error	LIPIDMAPS__28_06_2015	control_count	control_reps	treatment_count	treatment_reps	z_score
230.0815	140039.97400113	13.8391092285473	0.332236356627021	41.6544094362421	0	0	NA	NA	NA	NA	NA	NA	NA	NA	0	2	4	4	3.64661540299418
333.0907	26705.7514931219	11.4483249635923	0.309011183010389	37.0482545390838	1.91593522805301e-300	8.62362446146661e-297	4-Prenylresveratrol,Aurentiacin,,Ceroptene,Infectocaryone,7,4-Dimethoxy-6-C-methylflavanone,(+)-6,8-Di-C-methylpinocembrin_5-methyl_ether	1	C19H20O3	[M+K-2H]-	296.141245	333.0898516	2.685461582	LMPK13090014,LMPK12120224,LMPK12120225,LMPK12120416,LMPK12120418,LMPK12140047,LMPK12140193,LMPK12140195,LMPK12140197	2	2	2	4	3.25951923759822
232.0786	44204.3958822211	12.1754149525358	0.334978014952086	36.3469075851958	2.94053157551707e-289	1.32353326214023e-285	NA	NA	NA	NA	NA	NA	NA	NA	2	2	4	4	3.39317905055602
355.0726	26658.0864680452	11.4457247871765	0.332560752691611	34.4169439554713	1.40683242581847e-259	6.33215274860895e-256	NA	NA	NA	NA	NA	NA	NA	NA	0	2	3	4	3.16681947363474
401.0781	17303.8334636521	10.8221028052169	0.350681242189286	30.8602271899547	4.08436585390732e-209	1.83837307084368e-205	NA	NA	NA	NA	NA	NA	NA	NA	0	2	4	4	3.09527468179157
212.1155	6974.05781060197	9.51050220659114	0.310852580833883	30.5948954358963	1.43109613962555e-205	6.4413637244546e-202	NA	NA	NA	NA	NA	NA	NA	NA	0	2	3	4	2.81076809995076
349.0858	7762.57422167716	9.66510057589817	0.322666362178743	29.9538523651379	3.91990264992321e-197	1.76434818273044e-193	Desmosdumotin_C,,2-Methoxyhomopterocarpin,4-Methoxyhomopterocarpin,6-Methoxyhomopterocarpin,Crotaoprostrin,Helilandin_B,Syzygiol,Tepanone,Ponganone_VII,Leridol,Isomatteucinol,Matteucinol,Angophorol,Naringenin_trimethyl_ether	1	C19H20O4	[M+K-2H]-	312.13616	349.0847666	2.880102761	LMPK12120421,LMPK12020250,LMPK12020251,LMPK12070064,LMPK12070076,LMPK12070138,LMPK12120198,LMPK12120205,LMPK12120322,LMPK12120339,LMPK12120340,LMPK12120417,LMPK12120433,LMPK12120461,LMPK12120556,LMPK12140105,LMPK12140199,LMPK12140202,LMPK12140351,LMPK12140568,LMPK12140596,LMPK12140662	1	2	3	4	2.87097766024814
335.0878	6978.48574399952	9.51143042876662	0.322868642946031	29.4591334171665	9.61705018668038e-191	4.32863428902484e-187	Aurentiacin,,Ceroptene,Infectocaryone,7,4-Dimethoxy-6-C-methylflavanone,(+)-6,8-Di-C-methylpinocembrin_5-methyl_ether	1	C18H18O4	[M+(37Cl)]-	298.12051	335.0869616	2.649461488	LMPK12120224,LMPK12120225,LMPK12120416,LMPK12120418,LMPK12140047,LMPK12140193,LMPK12140195,LMPK12140197	2	2	4	4	2.83958739843138
337.1828	2334.82891585434	-8.49739786792427	0.289285100848427	-29.3737833127346	1.18763028749823e-189	5.34552392402954e-186	NA	NA	NA	NA	NA	NA	NA	NA	0	2	4	4	-3.64661540299411
196.1205	16947.5648256522	10.7920215310668	0.371935842639389	29.0158148095723	4.15649030543168e-185	1.8708362864748e-181	NA	NA	NA	NA	NA	NA	NA	NA	2	2	4	4	3.03674779831403
569.0098	2061.89435240069	-8.31703961405229	0.288512524263721	-28.8273087460491	9.75610249651263e-183	4.39122173368033e-179	NA	NA	NA	NA	NA	NA	NA	NA	2	2	3	4	-3.25951923759825
313.026	4940.64086205103	9.01283275767593	0.312701389680973	28.8224902577858	1.12116362555493e-182	5.04635747862272e-179	NA	NA	NA	NA	NA	NA	NA	NA	2	2	4	4	2.6936196682789
231.085	8904.17946321416	9.86311089680265	0.342599444401732	28.7890452187575	2.9415463001443e-182	1.32398998969495e-178	NA	NA	NA	NA	NA	NA	NA	NA	2	2	0	4	2.94383292621077
299.13	6049.90396963993	9.30516655893678	0.326306385581419	28.5166548069743	7.28214422165934e-179	3.27769311416887e-175	NA	NA	NA	NA	NA	NA	NA	NA	2	2	4	4	2.7841097518799
582.1876	2320.31046609791	-8.487766515971	0.299339477930107	-28.354985365321	7.26544668047203e-177	3.27017755088046e-173	NA	NA	NA	NA	NA	NA	NA	NA	2	2	4	4	-3.39317905055598
357.0695	7818.97869918056	9.67559919075615	0.343240347658404	28.1889913489582	7.97887346784824e-175	3.59129094787849e-171	NA	NA	NA	NA	NA	NA	NA	NA	2	2	0	4	2.90548050123719
244.0609	4870.99066726678	8.99219268456335	0.324835732954413	27.6822768319805	1.14132042408442e-168	5.13708322880398e-165	NA	NA	NA	NA	NA	NA	NA	NA	0	2	2	4	2.67409043327905
371.0677	3955.30466488439	8.69156913860091	0.317065158921069	27.4125645598437	1.94268936634615e-165	8.74404483792404e-162	NA	NA	NA	NA	NA	NA	NA	NA	2	2	1	4	2.62094399261106
415.0936	10657.1255796812	10.1225274615332	0.37637430676819	26.8948418622202	2.5235503435664e-159	1.13585000963924e-155	NA	NA	NA	NA	NA	NA	NA	NA	2	2	4	4	2.98707544888617
310.0483	4836.76448493514	8.98201193419538	0.335444124465515	26.7764771510219	6.07313737640424e-158	2.73351913311955e-154	NA	NA	NA	NA	NA	NA	NA	NA	2	2	0	4	2.65553073741599
271.0989	3136.21904003307	8.35614268856868	0.330249284717919	25.3025307706754	2.99581023115661e-141	1.34841418504359e-137	NA	NA	NA	NA	NA	NA	NA	NA	0	2	4	4	2.54606775607611
423.0602	5032.15111136029	9.03934603041706	0.358677618159704	25.2018681198898	3.82117075538919e-140	1.71990895700067e-136	NA	NA	NA	NA	NA	NA	NA	NA	1	2	2	4	2.7142336618195
405.125	2280.2644888557	7.89549163131965	0.324536690124808	24.3285023591116	9.79146654818209e-131	4.40713909333676e-127	NA	NA	NA	NA	NA	NA	NA	NA	1	2	2	4	2.46060141952956
403.0751	4595.27735355712	8.90820731437537	0.367062108952736	24.2689373190585	4.17336850938883e-130	1.87843316607591e-126	NA	NA	NA	NA	NA	NA	NA	NA	2	2	4	4	2.6378430346626
334.0941	2217.12411242019	7.85517158650476	0.32727301668092	24.0018919560462	2.65712761587193e-127	1.19597313990396e-123	NA	NA	NA	NA	NA	NA	NA	NA	1	2	4	4	2.42887199388299
229.0505	2452.45846940467	8.00079332805923	0.333409687469854	23.9968832002899	2.99714674577598e-127	1.34901575027377e-123	Visnagin	1	C13H10O4	[M-H]-	230.05791	229.0506336	-0.715125723	LMPK13110003	2	2	4	4	2.50718074300996
431.0681	2352.16760316571	7.94039590824764	0.330986898203577	23.9900610910702	3.53117328634721e-127	1.58938109618488e-123	NA	NA	NA	NA	NA	NA	NA	NA	2	2	4	4	2.49502025929926
202.0502	3224.71188112167	8.39634601267018	0.35266249510589	23.8084461182897	2.73052840466993e-125	1.22901083494194e-121	NA	NA	NA	NA	NA	NA	NA	NA	0	2	4	4	2.57430705495758
513.1542	3379.89087055499	8.46438810081898	0.357754547765419	23.6597638064663	9.36513846098261e-124	4.21524882128827e-120	2-Methoxyestrone_3-glucuronide,Dichotosinin,Bidenoside_B	1	C25H32O9	[M+K-2H]-	476.204635	513.1532416	1.797318861	LMST05010010,LMPK12020273,LMPK12120548	2	2	4	4	2.58923432167916
292.1897	1193.79874508558	-7.52021962516761	0.319284591262118	-23.5533434151661	1.16013301370845e-122	5.22175869470175e-119	NA	NA	NA	NA	NA	NA	NA	NA	2	2	2	4	-2.94383292621077
437.0758	5628.80016524918	9.20099226997142	0.393206948450613	23.3998720170813	4.28641662864661e-121	1.92931612455384e-117	NA	NA	NA	NA	NA	NA	NA	NA	1	2	2	4	2.73606989391051
351.0829	2103.35058615874	7.77881066862819	0.333314072196426	23.337780542443	1.83403465697659e-120	8.25498999105164e-117	,2-Methoxyhomopterocarpin,4-Methoxyhomopterocarpin,6-Methoxyhomopterocarpin,Crotaoprostrin,Helilandin_B,Syzygiol,Tepanone,Ponganone_VII,Leridol,Isomatteucinol,Matteucinol,Angophorol,Naringenin_trimethyl_ether	1	C18H18O5	[M+(37Cl)]-	314.115425	351.0818766	2.995027856	LMPK12020250,LMPK12020251,LMPK12070064,LMPK12070076,LMPK12070138,LMPK12120198,LMPK12120205,LMPK12120322,LMPK12120339,LMPK12120340,LMPK12120417,LMPK12120433,LMPK12120461,LMPK12120556,LMPK12140105,LMPK12140199,LMPK12140202,LMPK12140351,LMPK12140568,LMPK12140596,LMPK12140662	0	2	2	4	2.39004151033237
230.0789	2249.14818045248	7.8756690048522	0.337770465765543	23.3166300878388	3.0065782907772e-120	1.35326088867882e-116	NA	NA	NA	NA	NA	NA	NA	NA	2	2	4	4	2.43917760742769
233.0821	2287.40928849304	7.9000074190211	0.339032065206952	23.3016526451525	4.26547775959833e-120	1.91989153959521e-116	NA	1	C11H10O2	[M+Hac-H]-	174.06808	233.0819336	0.598072952	LMFA01030751,LMFA01030752	2	2	4	4	2.47175163908145
453.0491	1837.9214604249	7.58373497058523	0.327141535679342	23.1818162583264	6.94701285408936e-119	3.12685048562562e-115	Kaempferol_7,4-dimethyl_ether_3-O-sulfate	1	C17H14O9S	[M+Hac-H]-	394.035857	453.0497106	-1.26365824	LMPK12112596	2	2	4	4	2.346076638292
398.1497	1533.03146069539	-7.88348230863404	0.340415400181753	-23.1584185216795	1.19585459286409e-118	5.38254152248125e-115	NA	NA	NA	NA	NA	NA	NA	NA	0	2	4	4	-3.09527468179158
523.1006	1606.9179773806	7.38949652517528	0.31914591233285	23.1539751556287	1.3257040896588e-118	5.96699410755424e-115	Trifolirhizin_6-monoacetate,Echioidinin_2-(6-acetylglucoside),Acacetin_7-(2-acetylglucoside),Acacetin_7-(6-acetylglucoside),Isoswertisin_2-acetate	1	C24H24O11	[M+Cl]-	488.131865	523.1012666	-1.216399272	LMPK12070035,LMPK12110121,LMPK12110452,LMPK12110457,LMPK12110975	1	2	3	4	2.26278691054611
198.1865	1674.24566423008	-8.01137071381631	0.346270227746542	-23.136181143706	2.00281454285462e-118	9.01466825738866e-115	NA	NA	NA	NA	NA	NA	NA	NA	2	2	4	4	-3.16681947363475
230.0799	3700.60720161756	8.59522931830779	0.37165213301727	23.1270818992135	2.47298455901392e-118	1.11309035001217e-114	NA	NA	NA	NA	NA	NA	NA	NA	0	2	4	4	2.6047618425604
281.1171	1767.61816116715	7.52721049080463	0.325967778612922	23.0918851023708	5.5863321973404e-118	2.51440812202291e-114	NA	NA	NA	NA	NA	NA	NA	NA	2	2	4	4	2.31390751376779
257.0826	3165.24276998223	8.3694309551018	0.364308877504094	22.973447730512	8.59163686621853e-117	3.86709575348496e-113	Guibourtinidol,Epidistenin,Apigeniflavan,Demethylvestitol,Davidigenin,,Lunularic_acid,Dehydrosafynol	1	C15H14O4	[M-H]-	258.08921	257.0819336	2.578166388	LMPK12020007,LMPK12020023,LMPK12020262,LMPK12080027,LMPK12120452,LMPK12120510,LMPK12120606,LMPK13090038,LMFA05000649	2	2	4	4	2.55993226854755
340.2097	1150.47207939166	-7.46594085238325	0.326337959039182	-22.8779418562425	7.70518049635597e-116	3.46810174140982e-112	NA	NA	NA	NA	NA	NA	NA	NA	1	2	4	4	-2.90548050123719
373.0647	1483.54420140911	7.27392139006531	0.320896539917113	22.6674971065259	9.37763701807093e-114	4.22087442183372e-110	NA	NA	NA	NA	NA	NA	NA	NA	2	2	4	4	2.2232386335983
480.153	1245.19726456908	-7.58086830749277	0.335300442358806	-22.6091807519313	3.52011678517221e-113	1.58440456500601e-109	NA	NA	NA	NA	NA	NA	NA	NA	2	2	4	4	-2.98707544888617
277.0499	1534.14845493859	7.32248433010512	0.325599960024646	22.4892052491372	5.29392396048622e-112	2.38279517461485e-108	Neorauteen,Pongaglabol,	1	C17H10O4	[M-H]-	278.05791	277.0506336	-2.828002917	LMPK12070144,LMPK12110162,LMPK12130024	2	2	3	4	2.24921024244264
356.076	2128.29822635493	7.79606256124713	0.34748645538012	22.4355868855922	1.76959237822161e-111	7.96493529437546e-108	NA	NA	NA	NA	NA	NA	NA	NA	2	2	4	4	2.39941434684103
276.0876	1732.58521547794	7.49842705831044	0.337207687460258	22.2368212148016	1.51302834382582e-109	6.81014057556001e-106	NA	NA	NA	NA	NA	NA	NA	NA	1	2	3	4	2.30622714888148
321.1117	1806.63332835209	7.55917200682237	0.345287733769772	21.8923850097224	3.07023231931969e-106	1.38191156692579e-102	,5-O-Methyllatifolin,Myrigalon_B,Angoletin,alpha,alpha-diethyl-3,4,3,4-stilbenetetraol	1	C18H20O4	[M+Na-2H]-	300.13616	321.1108286	2.560175263	LMPK12020275,LMPK12020277,LMPK12100065,LMPK12120488,LMPK12120490,LMPK12120491,LMPK12120594,LMPK13090022	2	2	4	4	2.32969076624828
291.0439	1302.74478463505	7.08565685236241	0.330532966465141	21.4370655010283	6.02979907370421e-102	2.71401256307426e-98	NA	NA	NA	NA	NA	NA	NA	NA	2	2	0	4	2.14783796140743
431.0891	1660.41227709925	7.43679065312429	0.348875607573059	21.316453462763	7.98880286193858e-101	3.59576016815855e-97	Barbigerone,Rotenone,Myriconol,(-)-cis-Deguelin,Dehydrodihydrorotenone,Muxiangrin_I,8-C-Methylvellokaempferol_3,5-dimethyl_ether,Purpurin,,Robustic_acid_methyl_ether,Pumilaisoflavone_D,Elongatin,3-O-Demethylamorphigenin,5-Hydroxy-8-(4-hydroxy-3,5-dimethoxyphenyl)-2,2-dimethyl-2H,6H-benzo[1,2-b:5,4-b]dipyran-6-one,Artonin_L,Artoindonesianin_S,8-C-Methylvelloquercetin_3-methyl_ether,Velloquercetin_…	1	C23H22O6	[M+K-2H]-	394.14164	431.0902466	-2.67020655	LMPK12050076,LMPK12060007,LMPK12060017,LMPK12060019,LMPK12060066,LMPK12111044,LMPK12112679,LMPK12140007,LMPK12140577,LMPK12160026,LMPK12050271,LMPK12050312,LMPK12060016,LMPK12110872,LMPK12111520,LMPK12111535,LMPK12112717,LMPK12112738	2	2	1	4	2.27679394565258
425.0575	1678.12345265759	7.45244738363244	0.349880734030453	21.2999649845933	1.13606007949703e-100	5.11340641781614e-97	NA	NA	NA	NA	NA	NA	NA	NA	2	2	4	4	2.29126246191218
315.0231	1334.40970087049	7.12059390563359	0.33626294838381	21.1756720145871	1.6008255023159e-99	7.20531558592388e-96	NA	NA	NA	NA	NA	NA	NA	NA	0	2	3	4	2.16974669818683
402.0812	1659.73432644389	7.43649816509512	0.352242703313933	21.1118586563521	6.18903281916871e-99	2.78568367190784e-95	NA	NA	NA	NA	NA	NA	NA	NA	2	2	0	4	2.26973476535783
644.3375	1114.50444572224	-7.41817190930743	0.355623939172964	-20.8595965911605	1.2471904060876e-96	5.61360401780027e-93	NA	NA	NA	NA	NA	NA	NA	NA	2	2	4	4	-2.87097766024814
270.2048	1024.57846596458	-7.29553328287674	0.35079666985416	-20.797042588545	4.60331977099318e-96	2.07195422892403e-92	NA	NA	NA	NA	NA	NA	NA	NA	2	2	4	4	-2.81076809995075
270.2059	1337.33804478907	-7.68324892853405	0.37237871416003	-20.6328896802414	1.39085320484279e-94	6.26023027499738e-91	NA	NA	NA	NA	NA	NA	NA	NA	0	2	2	4	-3.03674779831404
228.066	5807.62353170712	9.24606596630766	0.450452594169669	20.5261687600028	1.25704052119893e-93	5.65793938591638e-90	NA	NA	NA	NA	NA	NA	NA	NA	0	2	3	4	2.75929429349032
419.0685	1397.65148836259	7.18767308907305	0.352018943637551	20.4184269596402	1.14698332850289e-92	5.16257196159151e-89	NA	NA	NA	NA	NA	NA	NA	NA	2	2	4	4	2.19868535623411
339.9969	1320.27314656405	7.10530334005338	0.35112358572733	20.2359044760129	4.72870477961703e-91	2.12839002130562e-87	NA	NA	NA	NA	NA	NA	NA	NA	2	2	4	4	2.15321885265316
314.1909	1020.02817599325	-7.28858820537172	0.360697395556447	-20.2069332774849	8.50722540779615e-91	3.82910215604905e-87	NA	NA	NA	NA	NA	NA	NA	NA	2	2	1	4	-2.7841097518799
246.058	1367.37257251551	7.15552557046283	0.356468441497785	20.0733774367157	1.26134686475904e-89	5.67732223828045e-86	NA	NA	NA	NA	NA	NA	NA	NA	0	2	3	4	2.1811037258056
312.0451	1338.27220373048	7.12442172564869	0.361049438508784	19.7325378903071	1.13335239173712e-86	5.10121911520876e-83	NA	NA	NA	NA	NA	NA	NA	NA	2	2	4	4	2.17539013931336
397.0832	1217.71371893145	6.98802867406176	0.354393604834782	19.7182696829971	1.50282366231619e-86	6.76420930408519e-83	NA	NA	NA	NA	NA	NA	NA	NA	2	2	4	4	2.12691411241157
321.0567	1329.70109614543	7.11533726365625	0.368821714993686	19.2920779184004	6.26057849313694e-83	2.81788637976094e-79	NA	NA	NA	NA	NA	NA	NA	NA	0	2	4	4	2.15866282016971
302.9963	1767.48508848473	7.52750429425594	0.390300980711147	19.2864088646164	6.98605967426252e-83	3.14442545938556e-79	NA	NA	NA	NA	NA	NA	NA	NA	2	2	4	4	2.32172684694819
231.0787	1239.64356352369	7.01356745319596	0.363950205788092	19.2706786303607	9.46863076269167e-83	4.26183070628752e-79	,Cucujolide_IV,Cucujolide_IX,Parcoblattalactone,Dihydrochalcone,p-methoxystilbene,Isobutyl_2-furanpropionate	1	C12H18O2	[M+K-2H]-	194.13068	231.0792866	-2.521645313	LMFA07040024,LMFA07040036,LMFA07040037,LMFA07040066,LMPK12120464,LMPK13090021,LMFA07010915	2	2	4	4	2.13725907995986
286.0911	1061.67538786228	6.78932805681531	0.352768869916465	19.245825342874	1.53007040332626e-82	6.88684688537149e-79	NA	NA	NA	NA	NA	NA	NA	NA	2	2	4	4	2.03001202485093
406.9809	2326.33335209297	7.92467657701897	0.412046733544193	19.2324703289246	1.97969599407186e-82	8.91061166931742e-79	NA	NA	NA	NA	NA	NA	NA	NA	2	2	2	4	2.48321790620439
417.0907	1207.38307008686	6.97582914865339	0.363404308374798	19.1957799835957	4.01410948417691e-82	1.80675067882803e-78	NA	NA	NA	NA	NA	NA	NA	NA	1	2	3	4	2.10200363446704
497.0967	1696.70299365691	7.46804200966979	0.393282225789533	18.9890148090912	2.10235766741011e-80	9.46271186101291e-77	Oxytetracycline	1	C22H24N2O9	[M+K-2H]-	460.148183	497.0967896	-0.198150546	LMPK07000005	2	2	4	4	2.29868046132255
337.1066	2963.5080358625	8.27449263536955	0.443093527587682	18.6743703534061	8.00280879617176e-78	3.60206423915691e-74	,Kuhlmanniquinol,Flavokawin_A,O-Methylodoratol,Loureirin_B	1	C18H20O5	[M+Na-2H]-	316.131075	337.1057436	2.540152508	LMPK12020173,LMPK12020260,LMPK12020279,LMPK12100071,LMPK12120544,LMPK12120550,LMPK12120558,LMPK12120573,LMPK12120604,LMPK12120609,LMPK12120610	0	2	4	4	2.53267604037592
410.0473	1215.4536834067	6.98502372820134	0.379127490273937	18.4239442071435	8.44217419511533e-76	3.79982260522141e-72	NA	NA	NA	NA	NA	NA	NA	NA	2	2	3	4	2.11679187757677
308.0614	1008.80495004531	6.71522046707949	0.367325946387254	18.2813670886183	1.1646979452035e-74	5.24230545136097e-71	NA	NA	NA	NA	NA	NA	NA	NA	0	2	4	4	1.97092435315454
513.1168	1056.76850924912	6.78270718789726	0.374537174851599	18.1095700061943	2.67832264562298e-73	1.2055130227949e-69	Matteucinol_7-O-glucoside,Okanin_3,4-dimethyl_ehter_4-glucoside,,Phloretin_2-O-(6-O-acetylglucoside),Phloretin_2-O-(2-O-Acetylglucoside),Eriodictyol_3,4-dimethyl_ether_5-O-glucoside,Eriodictyol_5,4-dimethyl_ether_7-O-glucoside,Persiconin,Persicogenin_3-glucoside	1	C24H28O10	[M+K-2H]-	476.16825	513.1168566	-0.11751709	LMPK12140328,LMPK12120173,LMPK12120180,LMPK12120519,LMPK12120520,LMPK12140386,LMPK12140558,LMPK12140562,LMPK12140586,LMPK12140587	2	2	3	4	2.0258470135229
483.0813	1129.34509522397	6.87906434325519	0.381899540565849	18.0127588869646	1.54721260772648e-72	6.96400394737687e-69	NA	NA	NA	NA	NA	NA	NA	NA	2	2	2	4	2.0557726840661
313.2137	7627.067650867	-3.88077854362017	0.217790158827782	-17.8188884406339	5.04286069233179e-71	2.26979159761854e-67	NA	NA	NA	NA	NA	NA	NA	NA	2	2	4	4	-1.16116253099923
204.0474	1081.81084731562	6.81616877597398	0.384043567727704	17.7484258265375	1.77253184002729e-70	7.97816581196282e-67	NA	NA	NA	NA	NA	NA	NA	NA	2	2	4	4	2.04272292016216
467.225	981.133644399436	6.67495089130888	0.376559496096168	17.7261520702805	2.63460401902675e-70	1.18583526896394e-66	NA	NA	NA	NA	NA	NA	NA	NA	2	2	4	4	1.95267374665648
666.3206	884.431364586037	-7.07843975603719	0.399349086177149	-17.7249429159761	2.69186322680492e-70	1.21160763838489e-66	NA	NA	NA	NA	NA	NA	NA	NA	2	2	4	4	-2.73606989391051
436.9706	1024.42259556523	6.73750207530158	0.381440329054607	17.6633186427884	8.03721320478327e-70	3.61754966347295e-66	NA	NA	NA	NA	NA	NA	NA	NA	0	2	4	4	2.00553201353827
358.0349	1095.52363335053	6.83470647022718	0.392247426678968	17.4244775245422	5.37975866054614e-68	2.42142937311182e-64	NA	NA	NA	NA	NA	NA	NA	NA	2	2	4	4	2.05138385942892
450.9857	1143.83924449509	6.89689114035153	0.397294742072639	17.3596335666847	1.66784480194352e-67	7.50696945354777e-64	NA	NA	NA	NA	NA	NA	NA	NA	2	2	4	4	2.07833304582386
332.0306	972.587108034211	6.66215057290489	0.383914633618884	17.3532082122154	1.8652986870719e-67	8.3957093905106e-64	NA	NA	NA	NA	NA	NA	NA	NA	2	2	3	4	1.93852785061817
423.2193	854.938992291624	-7.02843124031897	0.409186276211369	-17.1766054946779	3.97500952668524e-66	1.78915178796103e-62	NA	NA	NA	NA	NA	NA	NA	NA	2	2	4	4	-2.6936196682789
462.9377	1458.0605066337	7.24870168369382	0.422212521864087	17.1683721072281	4.58088015313952e-66	2.0618541569281e-62	NA	NA	NA	NA	NA	NA	NA	NA	2	2	4	4	2.20469996718052
293.1164	1583.53853199673	7.36808914493297	0.431102355158475	17.091275556183	1.7236203934816e-65	7.75801539106068e-62	NA	NA	NA	NA	NA	NA	NA	NA	2	2	4	4	2.25594659924909
349.0168	1222.30106338381	6.9933111324386	0.40968422255066	17.0700035478516	2.4818480348942e-65	1.11707980050588e-61	NA	NA	NA	NA	NA	NA	NA	NA	2	2	4	4	2.13205807540493
488.9841	1675.33409385739	7.44991445291155	0.437882576197949	17.0134982706956	6.52242060650122e-65	2.9357415149862e-61	NA	NA	NA	NA	NA	NA	NA	NA	2	2	4	4	2.2839684405572
271.0044	995.712797717032	6.69618877706027	0.393699019142423	17.0083958848723	7.11595815912276e-65	3.20289276742115e-61	NA	NA	NA	NA	NA	NA	NA	NA	2	2	4	4	1.96354549085722
348.0878	988.496976963954	6.68589028035366	0.399269167812764	16.7453207493572	6.12593951612852e-63	2.75728537620945e-59	NA	NA	NA	NA	NA	NA	NA	NA	2	2	4	4	1.95989579245429
244.0972	2013.38052044221	7.71541061278595	0.463995628961765	16.6281967570469	4.35505098980372e-62	1.96020845051066e-58	NA	NA	NA	NA	NA	NA	NA	NA	2	2	4	4	2.38087405118158
315.1248	1248.34475218766	7.02408282165281	0.423313106668599	16.5931144370443	7.81600576495373e-62	3.51798419480567e-58	NA	NA	NA	NA	NA	NA	NA	NA	2	2	4	4	2.14251854922734
294.0655	1505.49733172599	7.29472786120732	0.439812532329977	16.585993633611	8.7998156794174e-62	3.96079703730577e-58	NA	NA	NA	NA	NA	NA	NA	NA	2	2	4	4	2.23603592394716
416.969	1208.39339598322	6.97663360359047	0.420832897668782	16.5781564184686	1.00257553813905e-61	4.51259249716387e-58	Luteolin_3-methyl_ether_7-sulfate,Luteolin_4-methyl_ether_7-sulfate,Luteolin_4-methyl_ether_3-sulfate,Hispidulin_7-sulfate,Hispidulin_4-sulfate,Kaempferide_3-O-sulfate,Rhamnocitrin_3-O-sulfate,Tricetin_3-sulfate,6-Hydroxyluteolin_7-sulfate,6-Hydroxyluteolin_6-sulfate,8-Hydroxyluteolin_7-sulfate,Quercetin_3-O-sulfate,Quercetin_7-O-sulfate	1	C16H12O9S	[M+K-2H]-	380.020207	416.9688136	0.376047308	LMPK12110800,LMPK12110825,LMPK12110826,LMPK12111171,LMPK12111172,LMPK12112039,LMPK12112590,LMPK12110848,LMPK12111251,LMPK12111252,LMPK12111405,LMPK12112304,LMPK12112305,LMPK12112306	2	2	4	4	2.10688199181799
342.9789	1498.41004114434	7.28829454393966	0.44045355337809	16.5472488257651	1.67587970889435e-61	7.54313456973347e-58	NA	NA	NA	NA	NA	NA	NA	NA	2	2	4	4	2.22959163714756
448.9217	1468.75633066842	7.25935087291753	0.439457127718811	16.5189057476443	2.6822031666639e-61	1.20725964531542e-57	NA	NA	NA	NA	NA	NA	NA	NA	2	2	4	4	2.21079540812981
226.1312	2217.64099151392	7.8551313144836	0.475954085496354	16.5039686680949	3.4355235057818e-61	1.54632912995239e-57	NA	NA	NA	NA	NA	NA	NA	NA	2	2	0	4	2.4188180598618
330.9439	1371.70081401459	7.16042635468735	0.43387498945048	16.5034319303731	3.46620301797203e-61	1.56013797838921e-57	NA	NA	NA	NA	NA	NA	NA	NA	2	2	4	4	2.18688941465793
412.174	1064.54492758557	-7.34794445171987	0.447291781701646	-16.4276312517209	1.21305672617672e-60	5.4599683245214e-57	NA	NA	NA	NA	NA	NA	NA	NA	2	2	4	4	-2.83958739843137
299.015	1005.43791839684	6.71027850088901	0.413954432956427	16.2101863554517	4.2727104859909e-59	1.9231469897445e-55	NA	NA	NA	NA	NA	NA	NA	NA	2	2	1	4	1.96722153326431
228.9498	1136.64585435417	6.88822346871901	0.425885766252864	16.1738757538781	7.70921601681155e-59	3.46991812916688e-55	NA	NA	NA	NA	NA	NA	NA	NA	2	2	3	4	2.06918222839672
232.9447	1050.60017473662	6.7743513248913	0.419861600237206	16.1347246832386	1.4545475603147e-58	6.54691856897647e-55	NA	NA	NA	NA	NA	NA	NA	NA	2	2	4	4	2.01762089119694
585.0023	1860.2416646371	7.60123392862395	0.471481687274563	16.1220130787337	1.78692193287431e-58	8.04293561986726e-55	NA	NA	NA	NA	NA	NA	NA	NA	2	2	4	4	2.36311774285263
380.981	1015.05957749006	6.72426423288494	0.418773829231778	16.0570307013223	5.10406929340494e-58	2.29734158896157e-54	NA	NA	NA	NA	NA	NA	NA	NA	2	2	2	4	1.98985607955757
262.9258	1191.41061217296	6.95652949633436	0.433809359427103	16.0359138067498	7.17208021550228e-58	3.22815330499758e-54	NA	NA	NA	NA	NA	NA	NA	NA	0	2	2	4	2.09717479433274
232.0769	1019.10678766367	6.72969479876469	0.420356157893824	16.0095068726566	1.0967560764248e-57	4.93649909998802e-54	NA	NA	NA	NA	NA	NA	NA	NA	2	2	3	4	1.99763268710255
598.2077	802.032135354521	-6.93395648827523	0.435935956795718	-15.9059063153273	5.76627504691604e-57	2.59540039861691e-53	NA	NA	NA	NA	NA	NA	NA	NA	2	2	1	4	-2.67409043327905
212.0713	1079.87974211216	6.813487001845	0.428807462101035	15.88938533966	7.50599521261248e-57	3.37844844519688e-53	NA	NA	NA	NA	NA	NA	NA	NA	1	2	4	4	2.03844928159639
347.0012	1032.06862193588	6.74802623431557	0.424752266557871	15.8869693362688	7.80089783885531e-57	3.51118411726877e-53	NA	NA	NA	NA	NA	NA	NA	NA	2	2	4	4	2.00952907559043
257.9942	895.956031680796	6.54341307660587	0.415273720054769	15.7568677250823	6.16118623797093e-56	2.77314992571072e-52	NA	NA	NA	NA	NA	NA	NA	NA	2	2	4	4	1.87613562942258
380.0201	985.329969313604	6.68107717144834	0.424361201879754	15.7438454360431	7.57001677991225e-56	3.4072645526385e-52	NA	NA	NA	NA	NA	NA	NA	NA	2	2	4	4	1.95627201522874
309.1475	976.195422741122	6.667422186925	0.427759727738429	15.5868394207556	8.94509829271695e-55	4.0261887415519e-51	,Pentadecanedioic_acid,2-hydroxyestradiol,4-hydroxyestradiol,6beta-Hydroxyestradiol-17beta,16,17-Epiestriol,17-Epiestriol,3-hydroxy-tetradecanedioic_acid	1	C15H28O4	[M+K-2H]-	272.19876	309.1473666	0.466767683	LMFA01170019,LMFA01170020,LMFA01170021,LMFA02000186,LMST02010003,LMST02010006,LMST02010027,LMST02010028,LMST02010031,LMST02010045,LMST02010049,LMFA01170094	2	2	4	4	1.94202801521472
381.018	1040.20152204649	6.75936260032952	0.435069117410386	15.5362960270831	1.97047914613049e-54	8.86912663673333e-51	NA	NA	NA	NA	NA	NA	NA	NA	1	2	2	4	2.01355850316651
340.2083	785.116206897482	-6.90240234392728	0.445692158321767	-15.4869279502649	4.2512451685834e-54	1.91348545037939e-50	NA	NA	NA	NA	NA	NA	NA	NA	2	2	4	4	-2.65553073741599
429.0159	1134.24604554413	6.88497438934848	0.444843612967993	15.4772917687004	4.93828281175692e-54	2.22272109357179e-50	NA	NA	NA	NA	NA	NA	NA	NA	2	2	4	4	2.0602014675413
398.1585	991.093375081188	-7.24290635231138	0.468635316512693	-15.455314819653	6.94713357091516e-54	3.12690482026891e-50	NA	NA	NA	NA	NA	NA	NA	NA	2	2	4	4	-2.75929429349032
344.9282	1215.24930631307	6.98523413307508	0.451966184480912	15.4552140689412	6.95800456592557e-54	3.1317978551231e-50	NA	NA	NA	NA	NA	NA	NA	NA	2	2	3	4	2.12182582015427
431.0593	1162.5246484986	6.92072528405682	0.448513896043918	15.4303475212263	1.0231778199854e-53	4.60532336775429e-50	NA	NA	NA	NA	NA	NA	NA	NA	2	2	4	4	2.08297450715287
295.1321	1514.23136803632	7.3031926804995	0.47444516960521	15.3931226374937	1.8203135718623e-53	8.19323138695223e-50	,Tetradecanedioic_acid,DIBUTYL_ADIPATE,Diisobutyl_adipate,podocarpic_acid	1	C14H26O4	[M+K-2H]-	258.18311	295.1317166	1.305857616	LMFA01170015,LMFA01170016,LMFA01170017,LMFA01170018,LMFA07010827,LMFA07010834,LMPR0104120002	2	2	2	4	2.24257443103649
296.1844	861.934148303729	-7.038884115729	0.457682156332017	-15.3794156454349	2.24968843711513e-53	1.01258476554552e-49	NA	NA	NA	NA	NA	NA	NA	NA	2	2	4	4	-2.7142336618195
342.2225	779.093926686323	-6.89100719622389	0.449196232342445	-15.340750211303	4.08447163481258e-53	1.83842068282914e-49	NA	NA	NA	NA	NA	NA	NA	NA	2	2	4	4	-2.63784303466259
201.0173	1052.67684399046	6.77666800311082	0.442015310399361	15.3312970018801	4.72457822284815e-53	2.12653265810395e-49	NA	NA	NA	NA	NA	NA	NA	NA	0	2	3	4	2.0217168515176
418.9322	1959.92685840299	7.67678888767894	0.503508802914736	15.2465832637665	1.73476318107689e-52	7.80816907802709e-49	NA	NA	NA	NA	NA	NA	NA	NA	2	2	1	4	2.37190242348625
307.0928	942.012380957873	6.61553791505832	0.434582850589692	15.2227311917201	2.4987771867339e-52	1.12469961174893e-48	,Tephrowatsin_E,(R)-5-Hydroxy-2,4-dimethoxydalbergiquinol	1	C17H18O3	[M+(37Cl)]-	270.125595	307.0920466	2.460500063	LMPK12020231,LMPK12020257,LMPK12020259,LMPK12100068,LMPK12120611	2	2	4	4	1.92137384312382
293.0806	1014.11750751283	6.72299137897771	0.442819248415944	15.1822473910681	4.63620639633721e-52	2.08675649899138e-48	NA	NA	NA	NA	NA	NA	NA	NA	1	2	4	4	1.98601247081519
283.0966	949.788197663061	6.62796003985229	0.436616213560358	15.1802883951675	4.77676925774085e-52	2.15002384290916e-48	NA	NA	NA	NA	NA	NA	NA	NA	2	2	0	4	1.9281674716995
276.9505	1017.32451282643	6.72718100380983	0.44370498376887	15.1613825625048	6.37138774494737e-52	2.86776162400081e-48	NA	NA	NA	NA	NA	NA	NA	NA	1	2	2	4	1.9937293119208
257.0891	848.238737968785	6.46371738192886	0.427045516270548	15.1358980147537	9.38902539977167e-52	4.22600033243723e-48	NA	NA	NA	NA	NA	NA	NA	NA	2	2	4	4	1.83731385645693
449.0052	897.237306622119	6.54535132179925	0.433763418089367	15.0896803391814	1.89357459793486e-51	8.52297926530481e-48	NA	NA	NA	NA	NA	NA	NA	NA	1	2	2	4	1.87924160678325
357.0314	15825.5369544191	4.43740261668329	0.294631544099763	15.0608538208006	2.92978643825498e-51	1.31869687585857e-47	NA	NA	NA	NA	NA	NA	NA	NA	2	2	4	4	0.902591312606695
235.0273	1012.87232346918	6.72100474754817	0.446863073235578	15.0404120413973	3.99058451876224e-51	1.79616209189488e-47	NA	NA	NA	NA	NA	NA	NA	NA	1	2	3	4	1.9746543950236
306.0008	1181.05587208201	6.94364109906501	0.461789848979423	15.0363658153395	4.2420776820231e-51	1.9093591646786e-47	NA	NA	NA	NA	NA	NA	NA	NA	0	2	2	4	2.08766128102836
494.2232	4142.87098801994	-3.81075798080823	0.25443595901675	-14.9772775653828	1.03365195810017e-50	4.65246746340888e-47	NA	NA	NA	NA	NA	NA	NA	NA	2	2	4	4	-1.15180275298341
260.0925	1210.59783762397	6.97912892693288	0.466180352364438	14.970877454477	1.13809699081255e-50	5.12257455564729e-47	NA	NA	NA	NA	NA	NA	NA	NA	2	2	1	4	2.11181101099068
407.0333	933.610700923128	6.6026997342958	0.441587278866911	14.9521964292947	1.5069565672906e-50	6.78281150937501e-47	NA	NA	NA	NA	NA	NA	NA	NA	0	2	4	4	1.91134674084057
287.9869	923.735637777165	6.58745964693991	0.441518541436421	14.9200068144556	2.44248438261621e-50	1.09936222061555e-46	NA	NA	NA	NA	NA	NA	NA	NA	1	2	2	4	1.90476726319682
600.9763	912.941158365831	6.57049856891453	0.441982696711992	14.865963346063	5.48206065876596e-50	2.46747550251056e-46	NA	NA	NA	NA	NA	NA	NA	NA	0	2	3	4	1.88866994356234
254.927	1479.67528127745	7.27026934003151	0.489556094079464	14.8507381032651	6.88068818341506e-50	3.09699775135512e-46	NA	NA	NA	NA	NA	NA	NA	NA	2	2	4	4	2.2169741139769
327.035	936.877420004938	6.60760030892151	0.447760544483473	14.7569954305463	2.77364803844985e-49	1.24841898210628e-45	NA	NA	NA	NA	NA	NA	NA	NA	2	2	4	4	1.91801001562029
314.1726	849.219537043822	6.46531791363134	0.438137801007509	14.7563572436895	2.80001230263122e-49	1.26028553741431e-45	NA	NA	NA	NA	NA	NA	NA	NA	2	2	0	4	1.84020307972778
510.9982	1134.23846017734	6.88497799136588	0.466968437578813	14.7439900372365	3.36313361331241e-49	1.51374643935191e-45	NA	NA	NA	NA	NA	NA	NA	NA	1	2	4	4	2.06467103264818
302.9713	825.945087047404	6.42495126778083	0.436028832381708	14.7351523354224	3.83332008551905e-49	1.72537737049212e-45	NA	NA	NA	NA	NA	NA	NA	NA	0	2	4	4	1.820292582804
312.2184	4457.75611031008	-3.16589024712758	0.21738214233538	-14.5637089280462	4.77928567878585e-48	2.15115648402151e-44	NA	NA	NA	NA	NA	NA	NA	NA	2	2	2	4	-1.11038494518401
281.0149	910.241106876937	6.56582713236178	0.451107780409918	14.5548966732417	5.43680225636091e-48	2.44710469558804e-44	NA	NA	NA	NA	NA	NA	NA	NA	2	2	3	4	1.88550851503559
377.0989	844.845088409875	6.45804624793536	0.443967461040325	14.5462152401948	6.17248725005472e-48	2.77823651124963e-44	NA	NA	NA	NA	NA	NA	NA	NA	2	2	4	4	1.83443988944845
296.187	39387.6776638717	-3.80212507334916	0.261435982375228	-14.5432355516087	6.44718499195842e-48	2.90187796488048e-44	NA	NA	NA	NA	NA	NA	NA	NA	2	2	4	4	-1.15076899391003
516.2425	2848.86972815018	-3.30668159757558	0.227940602035615	-14.5067687285433	1.09771040521634e-47	4.94079453387875e-44	NA	NA	NA	NA	NA	NA	NA	NA	2	2	2	4	-1.11732088110253
599.0177	1377.26463587863	7.16613239536836	0.495796399891263	14.4537806182942	2.37295066222063e-47	1.0680650930655e-43	NA	NA	NA	NA	NA	NA	NA	NA	1	2	2	4	2.19274924762469
416.0966	820.943805607841	6.41634286813703	0.444094975272078	14.4481321010354	2.57576835637702e-47	1.1593533372053e-43	NA	NA	NA	NA	NA	NA	NA	NA	2	2	4	4	1.81473427380965
426.1813	770.376315537631	-6.87377859363213	0.476045610895994	-14.4393277373035	2.92682900730439e-47	1.31736573618771e-43	NA	NA	NA	NA	NA	NA	NA	NA	2	2	3	4	-2.6047618425604
291.9853	953.603101084165	6.63375467561587	0.459466687128326	14.4379448204982	2.98614094816107e-47	1.3440620407673e-43	NA	NA	NA	NA	NA	NA	NA	NA	2	2	4	4	1.93159793204388
329.2164	6901.0429264849	-2.75568367212089	0.191127454759354	-14.4180420107124	3.9848753095577e-47	1.79359237683192e-43	NA	NA	NA	NA	NA	NA	NA	NA	0	2	2	4	-1.08411871810915
314.1897	777.072700138148	-6.88643366385647	0.477782583208727	-14.4133208406385	4.26690751407521e-47	1.92053507208525e-43	NA	NA	NA	NA	NA	NA	NA	NA	2	2	0	4	-2.62094399261105
250.0281	917.567271885244	6.57765381658572	0.458246100303574	14.3539766344508	1.0059952150377e-46	4.52798446288471e-43	NA	NA	NA	NA	NA	NA	NA	NA	2	2	4	4	1.89826922333952
393.0465	2192.38663894501	7.83868336547575	0.55106549335305	14.224594825889	6.44767031871193e-46	2.90209641045224e-42	,Hibiscetin,8-Hydroxyquercetagetin	1	C15H10O9	[M+Hac-H]-	334.032485	393.0463386	0.305561936	LMPK12113049,LMPK12113272,LMPK12113327	2	2	0	4	2.40900283608053
427.1073	802.857981581135	6.38393114183299	0.450762292481266	14.1625225719126	1.56281840531468e-45	7.03424564232137e-42	NA	NA	NA	NA	NA	NA	NA	NA	2	2	2	4	1.8010785972
343.0019	811.651305437967	6.39988668912783	0.452818858364372	14.1334367394611	2.36323728692562e-45	1.06369310284522e-41	Neoduleen,	1	C18H10O5	[M+K-2H]-	306.052825	343.0014316	1.433521714	LMPK12070145,LMPK12130007	2	2	4	4	1.80923147166657
382.1849	26821.704120749	-3.72970584948989	0.264300277076609	-14.1116229265579	3.22079470205032e-45	1.44967969539285e-41	NA	NA	NA	NA	NA	NA	NA	NA	2	2	2	4	-1.14561854332302
448.9676	949.484166832692	6.62750070868805	0.470736705460798	14.0789970949907	5.11302530811754e-45	2.3013726911837e-41	NA	NA	NA	NA	NA	NA	NA	NA	2	2	4	4	1.92475955318664
409.0381	926.675742761772	6.59167890914866	0.468613564247334	14.0663425305153	6.11512458758259e-45	2.75241757687092e-41	NA	NA	NA	NA	NA	NA	NA	NA	0	2	4	4	1.90804667725402
223.9978	1141.37098595076	6.89406643765602	0.491864927055594	14.0161781384279	1.24121238119047e-44	5.58669692773829e-41	NA	NA	NA	NA	NA	NA	NA	NA	2	2	4	4	2.07373593115003
463.0208	876.350566320185	6.5110905725868	0.464864672360462	14.0064215667867	1.42401492738786e-44	6.40949118817274e-41	NA	NA	NA	NA	NA	NA	NA	NA	0	2	2	4	1.86087100192266
308.9967	793.617584585193	6.36733499013573	0.455614337718443	13.9752735219465	2.20664215193955e-44	9.93209632587992e-41	NA	NA	NA	NA	NA	NA	NA	NA	2	2	4	4	1.7903909602451
312.1819	6121.33402442944	-3.13466214973203	0.22492192265527	-13.9366679455983	3.7923610954891e-44	1.70694172907964e-40	NA	NA	NA	NA	NA	NA	NA	NA	2	2	4	4	-1.10841303564798
316.2042	5902.65414019571	-3.67737846123351	0.264341336520042	-13.9114771440777	5.39535452197493e-44	2.42844907034092e-40	NA	NA	NA	NA	NA	NA	NA	NA	2	2	0	4	-1.14151995894864
359.0359	821.037162191791	6.41641492119539	0.463536142151186	13.8423185113851	1.41565704280883e-43	6.37187234968255e-40	Elephantorrhizol,Gallocatechin-4beta-ol	1	C15H14O8	[M+(37Cl)]-	322.06887	359.0353216	1.716265679	LMPK12020151,LMPK12020209	2	2	4	4	1.81750640938625
313.0198	891.624652205744	6.53610494546408	0.472757131965252	13.8255025752726	1.7885890987232e-43	8.05043953335312e-40	NA	NA	NA	NA	NA	NA	NA	NA	2	2	4	4	1.86997742177545
194.1049	914.959549987848	6.57339147367077	0.475507981455222	13.8239350968492	1.8279758654548e-43	8.22771937041206e-40	NA	NA	NA	NA	NA	NA	NA	NA	2	2	0	4	1.89505003284524
203.1272	792.633140186563	6.36526259598439	0.461173632460578	13.8023125086808	2.46806422611377e-43	1.11087570817381e-39	NA	NA	NA	NA	NA	NA	NA	NA	1	2	2	4	1.78512294184366
527.1962	714.894816709649	-6.76363875314724	0.492728218198118	-13.72691577901	7.00526674275177e-43	3.15307056091257e-39	NA	NA	NA	NA	NA	NA	NA	NA	2	2	4	4	-2.57430705495758
314.9493	1857.42613744814	7.59897786746659	0.557242923850221	13.6367417911063	2.42139647217831e-42	1.08987055212746e-38	NA	NA	NA	NA	NA	NA	NA	NA	2	2	0	4	2.35451172620071
264.9987	902.801345125588	6.55392085944242	0.480981741378047	13.6261323364687	2.80032838067422e-42	1.26042780414147e-38	NA	NA	NA	NA	NA	NA	NA	NA	0	2	4	4	1.8823658199032
214.0159	1021.79365616443	6.73344007506727	0.498013974001153	13.5205846152656	1.18232468535989e-41	5.32164340880489e-38	NA	NA	NA	NA	NA	NA	NA	NA	0	2	3	4	2.00156673836217
230.0781	788.91220613323	6.35837640550558	0.471353776862487	13.4896052978071	1.80061919879344e-41	8.10458701376926e-38	NA	NA	NA	NA	NA	NA	NA	NA	2	2	4	4	1.7773126109768
437.0162	792.529405418268	6.36539235916254	0.472546662334775	13.4703995743239	2.33598418425036e-41	1.05142648133109e-37	NA	NA	NA	NA	NA	NA	NA	NA	2	2	4	4	1.7877507493452
314.1974	574957.399411592	-3.32791729372318	0.247841169989441	-13.4276209794562	4.16580536191825e-41	1.8750289933994e-37	NA	NA	NA	NA	NA	NA	NA	NA	2	2	3	4	-1.11931247528204
414.9999	874.518454803378	6.50810883576097	0.487133943914992	13.359998655517	1.03566018079803e-40	4.66150647377191e-37	NA	NA	NA	NA	NA	NA	NA	NA	2	2	2	4	1.85786953796429
322.0886	754.666262871138	6.29413246874359	0.471706466227254	13.3433245447843	1.29550602476073e-40	5.83107261744803e-37	NA	NA	NA	NA	NA	NA	NA	NA	0	2	4	4	1.74956477687755
336.0564	768.789372901121	6.3208731573457	0.474817904270254	13.3122047431219	1.96593536675417e-40	8.84867508576051e-37	NA	NA	NA	NA	NA	NA	NA	NA	0	2	3	4	1.7645313782002
661.1042	979.361552189279	6.67217091149508	0.503542284595734	13.2504679658666	4.48398506053229e-40	2.01824167574558e-36	NA	NA	NA	NA	NA	NA	NA	NA	0	2	2	4	1.94555213489149
306.0768	756.601127167413	6.29763758719952	0.478652461790531	13.1570149323822	1.55093132967638e-39	6.98074191487341e-36	NA	NA	NA	NA	NA	NA	NA	NA	0	2	3	4	1.75203206398114
352.9034	922.849501686421	6.58615680417229	0.501141532405273	13.1423088654446	1.88389454531932e-39	8.47940934848227e-36	NA	NA	NA	NA	NA	NA	NA	NA	2	2	4	4	1.90150820702114
350.089	746.292317148111	6.27775238706494	0.482371432270607	13.0143536019836	1.01396670146368e-38	4.56386412328802e-35	NA	NA	NA	NA	NA	NA	NA	NA	2	2	4	4	1.74466191142066
394.068	851.035858268716	6.46835416942326	0.497981595468924	12.9891430291361	1.40996983872367e-38	6.34627424409526e-35	NA	NA	NA	NA	NA	NA	NA	NA	2	2	4	4	1.84310774647651
315.2007	99030.0983915649	-3.41784662907135	0.265029874616659	-12.896080617383	4.73577793281563e-38	2.13157364756032e-34	NA	NA	NA	NA	NA	NA	NA	NA	0	2	4	4	-1.12431098895225
351.0933	797.98213098107	6.37521716448573	0.494390333225484	12.8951088563823	4.79585459725298e-38	2.15861415422357e-34	NA	NA	NA	NA	NA	NA	NA	NA	0	2	2	4	1.79304371076795
462.9835	827.051786265016	6.42713978422556	0.500818571651583	12.8332696669581	1.06761643906574e-37	4.80534159223489e-34	NA	NA	NA	NA	NA	NA	NA	NA	0	2	2	4	1.82309295880928
369.0042	762.841135040319	6.30989693916121	0.492045810450403	12.8237997461768	1.20640302512439e-37	5.43002001608488e-34	NA	NA	NA	NA	NA	NA	NA	NA	2	2	4	4	1.75949863311814
290.1028	781.90865734252	6.34543697367413	0.497722545183424	12.7489442362625	3.15995705309219e-37	1.42229666959679e-33	NA	NA	NA	NA	NA	NA	NA	NA	2	2	4	4	1.77216534238794
353.0091	30646.2885353743	3.34814503500586	0.262740522413004	12.7431619769062	3.40317102810013e-37	1.53176727974787e-33	NA	NA	NA	NA	NA	NA	NA	NA	2	2	4	4	0.747522268821876
352.1532	761.743988391207	-6.85585621060094	0.540220534417405	-12.6908471148631	6.64630059807534e-37	2.99149989919371e-33	NA	NA	NA	NA	NA	NA	NA	NA	2	2	4	4	-2.58923432167916
318.169	687.581961288971	-6.70559180793078	0.529649737973756	-12.660426933437	9.79651281863454e-37	4.4094104196674e-33	NA	NA	NA	NA	NA	NA	NA	NA	2	2	3	4	-2.55993226854755
328.213	44200.276932311	-2.53156274637708	0.199998754687748	-12.6578925470288	1.01179135099636e-36	4.55407287083463e-33	NA	NA	NA	NA	NA	NA	NA	NA	2	2	4	4	-1.05671551661625
350.9936	790.922050966124	6.36221385730695	0.502894048010464	12.6512013464406	1.10177094880854e-36	4.95907104058724e-33	NA	NA	NA	NA	NA	NA	NA	NA	2	2	4	4	1.77990400335126
328.965	1835.1006276731	7.58139650437297	0.599774105810975	12.640419836268	1.26377339806104e-36	5.68824406467274e-33	NA	NA	NA	NA	NA	NA	NA	NA	2	2	0	4	2.33780524409657
304.94	1086.57319315654	6.8228566351456	0.540054510979134	12.6336443755938	1.3774767251471e-36	6.20002273988709e-33	NA	NA	NA	NA	NA	NA	NA	NA	2	2	4	4	2.04703419597432
395.0289	756.676860558992	6.29790133048836	0.500424017483102	12.5851300306565	2.54922672121388e-36	1.14740694721837e-32	NA	NA	NA	NA	NA	NA	NA	NA	2	2	3	4	1.75451006292774
314.1921	2540.55168301083	-3.09904624768481	0.246439483973124	-12.5752829770686	2.88764468805416e-36	1.29972887409318e-32	NA	NA	NA	NA	NA	NA	NA	NA	2	2	4	4	-1.1064454267015
328.9862	744.036477593522	6.2736858581694	0.499282762714984	12.5653964580202	3.27230597713922e-36	1.47286492031036e-32	NA	NA	NA	NA	NA	NA	NA	NA	2	2	4	4	1.73738532680112
322.0968	768.542516708916	6.32035209286561	0.506060229681241	12.4893277957185	8.53718899912732e-36	3.84258876850721e-32	NA	NA	NA	NA	NA	NA	NA	NA	0	2	3	4	1.76200942703157
312.0704	716.729586484667	6.21905186809039	0.499120502124364	12.4600208599342	1.23338353220404e-35	5.55145927845037e-32	NA	NA	NA	NA	NA	NA	NA	NA	2	2	4	4	1.72075543820992
314.1933	7353.5510924421	-3.31568143254127	0.267691076298035	-12.3862232480613	3.10316864213193e-35	1.39673620582358e-31	NA	NA	NA	NA	NA	NA	NA	NA	0	2	4	4	-1.1183161237245
404.1667	21614.2507164448	-3.30088619050946	0.266644712676147	-12.3793423742797	3.38101769038303e-35	1.5217960624414e-31	NA	NA	NA	NA	NA	NA	NA	NA	0	2	4	4	-1.11632674396677
397.2036	5787.91482160825	-3.60770265005815	0.292524713040496	-12.3329841522098	6.01761341788341e-35	2.70852779938932e-31	NA	NA	NA	NA	NA	NA	NA	NA	0	2	4	4	-1.13744046109209
294.0459	699.719821019041	6.18424751209843	0.501463221129029	12.3324049531983	6.06103264674526e-35	2.72807079430004e-31	NA	NA	NA	NA	NA	NA	NA	NA	0	2	4	4	1.7045882511736
250.0466	759.138460820992	6.30276927666751	0.512106745251938	12.3075302856376	8.2509518818915e-35	3.71375344203936e-31	NA	NA	NA	NA	NA	NA	NA	NA	2	2	2	4	1.75699888248444
338.9937	23748.6978200832	3.09671298061651	0.251937077907632	12.2916126770029	1.00481237771708e-34	4.5226605121046e-31	NA	NA	NA	NA	NA	NA	NA	NA	2	2	4	4	0.73350362895278
290.0263	934.031878812768	6.603155114639	0.537383031221947	12.2876137335862	1.05576700572308e-34	4.7520072927596e-31	NA	NA	NA	NA	NA	NA	NA	NA	2	2	1	4	1.91466775205108
232.076	712.598431195878	6.21072308980016	0.505603562728161	12.2837803125596	1.10702007813518e-34	4.98269737168646e-31	NA	NA	NA	NA	NA	NA	NA	NA	2	2	4	4	1.71609035248181
328.2099	649.931774939629	-6.62249719148138	0.542943470446247	-12.1973972466016	3.20918594045274e-34	1.44445459179778e-30	NA	NA	NA	NA	NA	NA	NA	NA	0	2	2	4	-2.51972368781843
256.9904	23502.2291189246	2.83282493344247	0.232373669898764	12.1908172069436	3.47914855572423e-34	1.56596476493148e-30	NA	NA	NA	NA	NA	NA	NA	NA	2	2	4	4	0.716180338108476
340.2321	656.426053629852	-6.63704616996152	0.547331669840259	-12.1261869825632	7.67401823748698e-34	3.45407560869289e-30	NA	NA	NA	NA	NA	NA	NA	NA	0	2	4	4	-2.54606775607611
396.2006	36307.7449802209	-3.4897236175357	0.289824229623161	-12.040827718487	2.16769654786296e-33	9.75680216193118e-30	NA	NA	NA	NA	NA	NA	NA	NA	2	2	4	4	-1.12732362865375
514.3529	733.019461623589	6.25183680220007	0.520146260533792	12.0193823863777	2.81064366003164e-33	1.26507071138024e-29	Ecalcidene	1	C29H45NO3	[M+Hac-H]-	455.339944	514.3537976	-1.661113428	LMST03020681	2	2	4	4	1.73019958833209
364.0601	738.891637855297	6.26362495983104	0.521466546779838	12.0115566348603	3.0897376288439e-33	1.39069090674264e-29	NA	NA	NA	NA	NA	NA	NA	NA	0	2	4	4	1.73258490349351
299.0362	697.569140980868	6.179789182302	0.514924061522886	12.0013602860688	3.495044335994e-33	1.5731194556309e-29	NA	NA	NA	NA	NA	NA	NA	NA	0	2	4	4	1.70231469493921
301.0169	692.086387164932	6.16836364299766	0.514514638018192	11.988703891413	4.0722711906416e-33	1.83292926290778e-29	NA	NA	NA	NA	NA	NA	NA	NA	2	2	4	4	1.6955463046511
357.068	641.680266342086	-6.60350995536527	0.55255282468652	-11.950911587705	6.42169550904018e-33	2.89040514861898e-29	NA	NA	NA	NA	NA	NA	NA	NA	2	2	4	4	-2.50718074300996
433.0648	694.519885849084	6.17332333017581	0.519561476778119	11.8817957182999	1.47171351056192e-32	6.62418251103922e-29	NA	NA	NA	NA	NA	NA	NA	NA	0	2	2	4	1.70004990416528
314.2158	651.388129179731	-6.62551565864244	0.558041496077038	-11.8728010465512	1.63886954189608e-32	7.37655180807427e-29	NA	NA	NA	NA	NA	NA	NA	NA	0	2	4	4	-2.53267604037593
317.0116	4513.86229056356	2.71346644334674	0.228662670127151	11.866678727393	1.76329770822732e-32	7.93660298473117e-29	NA	NA	NA	NA	NA	NA	NA	NA	0	2	4	4	0.707256779395291
315.1977	2070.91017313912	-2.69457095004892	0.227731801447339	-11.8322119832351	2.66037276379302e-32	1.19743378098324e-28	NA	NA	NA	NA	NA	NA	NA	NA	0	2	4	4	-1.07647842616045
458.1161	727.242570950806	6.24014968263541	0.527943025159978	11.8197407395325	3.08635529360298e-32	1.3891685176507e-28	NA	NA	NA	NA	NA	NA	NA	NA	2	2	4	4	1.72782407710267
494.1685	2615.94540794671	-3.80124398663907	0.323369498446639	-11.7551098817266	6.64742198467752e-32	2.99200463530335e-28	NA	NA	NA	NA	NA	NA	NA	NA	1	2	3	4	-1.14973646315418
271.0067	41642.4718705301	3.13835132634828	0.267303864978653	11.7407629949493	7.87725552874739e-32	3.5455527134892e-28	NA	NA	NA	NA	NA	NA	NA	NA	0	2	4	4	0.7369946909499
391.0108	688.015291871417	6.15962610739149	0.525035677420018	11.7318238974909	8.75515277516002e-32	3.94069426409952e-28	NA	NA	NA	NA	NA	NA	NA	NA	1	2	2	4	1.69107683462133
403.0613	772.361940735651	6.32774426751452	0.543017190315567	11.6529354509702	2.21688428439024e-31	9.97819616404048e-28	NA	NA	NA	NA	NA	NA	NA	NA	2	2	3	4	1.76706460241024
296.2062	640.47816867102	-6.60049611041424	0.567047860272611	-11.6401040773543	2.57700955419802e-31	1.15991200034453e-27	NA	NA	NA	NA	NA	NA	NA	NA	2	2	4	4	-2.49502025929926
336.1794	22939.1390053046	-3.45871420070269	0.29758879817428	-11.6224609996144	3.16874777997068e-31	1.4262533757648e-27	NA	NA	NA	NA	NA	NA	NA	NA	2	2	4	4	-1.1253140674596
274.1126	1013.69205756206	6.72181551677147	0.579773344067475	11.5938678201618	4.42680781103932e-31	1.9925061957488e-27	NA	NA	NA	NA	NA	NA	NA	NA	0	2	4	4	1.97841211476417
300.1333	673.887851750039	6.12952162204172	0.528992553033853	11.5871605127293	4.78741337311694e-31	2.15481475923993e-27	NA	NA	NA	NA	NA	NA	NA	NA	2	2	4	4	1.67352845992274
225.0175	745.837918538571	6.27677674858606	0.542057334061724	11.5795439968557	5.23236372625913e-31	2.35508691318924e-27	NA	NA	NA	NA	NA	NA	NA	NA	1	2	3	4	1.74222612372121
290.9868	713.605976608931	6.21282164164337	0.538163004819769	11.5444978305858	7.86997625640856e-31	3.54227631300949e-27	NA	NA	NA	NA	NA	NA	NA	NA	2	2	4	4	1.71841822060472
386.9428	963.076040873633	6.64791448746057	0.577010914529055	11.5212976393808	1.03047294656626e-30	4.63815873249474e-27	NA	NA	NA	NA	NA	NA	NA	NA	0	2	4	4	1.93505127532567
323.1634	685.681209774573	6.15475456951526	0.535450085263468	11.4945440086854	1.40521101702758e-30	6.32485478764113e-27	NA	NA	NA	NA	NA	NA	NA	NA	0	2	3	4	1.6844353113205
516.9095	807.672239379489	6.39280507603271	0.556717305837761	11.4830363795008	1.6054165029937e-30	7.22597967997463e-27	NA	NA	NA	NA	NA	NA	NA	NA	2	2	4	4	1.80378291534408
273.0388	681.654756607965	6.14614528261311	0.535692301622568	11.4732753560149	1.79725361470695e-30	8.089438519796e-27	NA	NA	NA	NA	NA	NA	NA	NA	0	2	4	4	1.68004856908619
231.0471	706.45893000742	6.19799268833177	0.540327202407043	11.4708137230941	1.84912235868915e-30	8.32289973645987e-27	NA	NA	NA	NA	NA	NA	NA	NA	2	2	4	4	1.71146231784673
290.9245	878.9589256205	6.51548989733987	0.568148284919133	11.4679390403638	1.91157767786025e-30	8.604011128049e-27	NA	NA	NA	NA	NA	NA	NA	NA	1	2	2	4	1.86692472339067
339.2289	5598.12432383166	-2.7161289078531	0.236885571150841	-11.4659955634172	1.95498338927471e-30	8.79938023512549e-27	NA	NA	NA	NA	NA	NA	NA	NA	2	2	2	4	-1.07838259877015
383.019	710.16921010018	6.20583699954882	0.541910444829658	11.4517759507284	2.30376633251907e-30	1.03692522626683e-26	NA	NA	NA	NA	NA	NA	NA	NA	2	2	4	4	1.7137717468238
486.3216	702.021316845393	6.1889981718176	0.540722048158215	11.4458032419767	2.46807778241794e-30	1.11088180986631e-26	NA	NA	NA	NA	NA	NA	NA	NA	2	2	4	4	1.70687065282625
313.1855	616.520708015263	-6.54423346068185	0.573722929746821	-11.4066095694829	3.87542034421533e-30	1.74432669693132e-26	NA	NA	NA	NA	NA	NA	NA	NA	0	2	2	4	-2.48321790620439
388.0814	799.212134003601	6.37739337777591	0.562250978341984	11.3426096590924	8.070140620668e-30	3.63237029336266e-26	NA	NA	NA	NA	NA	NA	NA	NA	2	2	4	4	1.79570913944243
355.2319	5330.78380058113	-2.66440298207727	0.234931110787993	-11.3412096556326	8.2003038445291e-30	3.69095676042255e-26	NA	NA	NA	NA	NA	NA	NA	NA	2	2	4	4	-1.07362946362325
647.088	783.392929408511	6.34849131048669	0.56048581350106	11.3267653838212	9.67105800559333e-30	4.35294320831756e-26	NA	NA	NA	NA	NA	NA	NA	NA	2	2	4	4	1.77473309913778
313.1046	669.363251949472	6.11970622951378	0.540717109165045	11.3177595563114	1.07176028381274e-29	4.82399303744115e-26	NA	NA	NA	NA	NA	NA	NA	NA	1	2	4	4	1.67137081842282
515.151	774.488954579047	6.33166625077007	0.559821265696327	11.3101567209929	1.16880570002579e-29	5.2607944558161e-26	Dichotosinin,Bidenoside_B	1	C24H30O10	[M+(37Cl)]-	478.1839	515.1503516	1.196737997	LMPK12020273,LMPK12120548	2	2	1	4	1.76960921729761
489.2558	613.199920575846	-6.53619145473876	0.578792658230165	-11.2928029784019	1.42421075619641e-29	6.41037261364006e-26	NA	NA	NA	NA	NA	NA	NA	NA	2	2	4	4	-2.47175163908145
354.2286	32454.2321579205	-2.63228009143994	0.233200659160538	-11.2876185724151	1.51074529005877e-29	6.79986455055454e-26	NA	NA	NA	NA	NA	NA	NA	NA	2	2	0	4	-1.06984434794854
331.0273	8709.75903189869	3.002325449885	0.266616307008602	11.2608470335917	2.04780863996007e-29	9.21718668846029e-26	NA	NA	NA	NA	NA	NA	NA	NA	1	2	3	4	0.728631102730651
422.0787	682.370936570546	6.14762806753111	0.546200537203168	11.2552581859589	2.18186212007555e-29	9.82056140246006e-26	NA	NA	NA	NA	NA	NA	NA	NA	2	2	4	4	1.68223789368798
286.9705	674.983004088503	6.13184230459813	0.545785417751504	11.2348958128265	2.7481785916655e-29	1.23695518410864e-25	NA	NA	NA	NA	NA	NA	NA	NA	0	2	3	4	1.67569392064713
435.0117	5419.98298196372	3.65073225410591	0.326761826284129	11.172456390091	5.56210763219452e-29	2.50350464525075e-25	NA	NA	NA	NA	NA	NA	NA	NA	2	2	0	4	0.77745195142844
420.9965	6116.8312968354	3.18758213904465	0.286170192684696	11.1387636466973	8.12392790818782e-29	3.65657995147534e-25	NA	NA	NA	NA	NA	NA	NA	NA	0	2	3	4	0.738393632246062
332.9608	869.271521260623	6.49899354512113	0.583504055547178	11.1378721078926	8.20564895149582e-29	3.69336259306827e-25	NA	NA	NA	NA	NA	NA	NA	NA	1	2	2	4	1.85488471842025
361.0686	657.244253181307	6.09342025929329	0.550117782685705	11.0765738739527	1.62990807265298e-28	7.33621623501107e-25	NA	NA	NA	NA	NA	NA	NA	NA	2	2	4	4	1.65229325603575
264.9898	689.47299178829	6.16285539244581	0.55795950205387	11.0453453516969	2.30878169016484e-28	1.0391826387432e-24	NA	NA	NA	NA	NA	NA	NA	NA	2	2	4	4	1.69330734141823
458.0831	656.194956363423	6.09092776873331	0.553816365940595	10.9980999900365	3.90268193807273e-28	1.75659714032654e-24	NA	NA	NA	NA	NA	NA	NA	NA	2	2	0	4	1.64813447911803
413.0871	653.869297986578	6.08576679207596	0.554312831031716	10.9789390600048	4.82557653062055e-28	2.17199199643231e-24	Prodelphinidin_B6,3-Deoxyderhamnosylmaysin,Pinnatifinoside_A,Erosenone,	1	C21H18O9	[M-H]-	414.095085	413.0878086	-1.807121838	LMPK12020074,LMPK12110198,LMPK12110397,LMPK12050457,LMPK12140625	2	2	4	4	1.64194925575072
614.9922	687.1723374062	6.15790843259727	0.561581326001235	10.9653012795937	5.61133517098006e-28	2.52566196045812e-24	NA	NA	NA	NA	NA	NA	NA	NA	2	2	4	4	1.68885470960776
278.0847	635.879111038555	6.04531388981331	0.553380904972535	10.9243268705004	8.81918679168024e-28	3.96951597493528e-24	NA	NA	NA	NA	NA	NA	NA	NA	2	2	4	4	1.62775637965842
353.1194	654.059763723697	6.08641508546808	0.558067738679306	10.9062299495611	1.07627791826149e-27	4.84432691009499e-24	NA	NA	NA	NA	NA	NA	NA	NA	2	2	4	4	1.64400401356656
353.1016	649.375014290211	6.07590764284571	0.561205594698369	10.8265272125652	2.57745990726279e-27	1.16011470425898e-23	NA	NA	NA	NA	NA	NA	NA	NA	2	2	0	4	1.63582621798846
486.17	5983.61717144688	-3.37667354882915	0.312830009181518	-10.7939566209259	3.67614191586218e-27	1.65463147632957e-23	NA	NA	NA	NA	NA	NA	NA	NA	2	2	0	4	-1.12130851908101
379.0136	4008.25641488367	2.79845233697223	0.259704835832671	10.7755110835722	4.49280010616009e-27	2.02220932778266e-23	NA	NA	NA	NA	NA	NA	NA	NA	2	2	4	4	0.714803783328561
418.1822	26189.6648653975	-3.14435054378346	0.29238441789106	-10.7541659246527	5.66441347742193e-27	2.54955250618761e-23	NA	NA	NA	NA	NA	NA	NA	NA	2	2	3	4	-1.10939845118908
433.086	630.806401577495	6.03353439670001	0.56128847292074	10.7494357853168	5.96252177679078e-27	2.68373105173353e-23	NA	NA	NA	NA	NA	NA	NA	NA	2	2	4	4	1.62177284160876
335.0496	33085.1200889563	4.27451913461396	0.397699845934136	10.7481035718628	6.04925453413149e-27	2.72276946581259e-23	NA	NA	NA	NA	NA	NA	NA	NA	2	2	4	4	0.867899545619412
341.2163	14241.2874509985	-2.86359846443276	0.266990897527418	-10.7254535302601	7.73068904170733e-27	3.47958313767247e-23	NA	NA	NA	NA	NA	NA	NA	NA	2	2	0	4	-1.08989073190489
400.9639	721.922887740224	6.22996797239342	0.582993339545762	10.6861734942761	1.18145329697836e-26	5.3177212896996e-23	NA	NA	NA	NA	NA	NA	NA	NA	2	2	4	4	1.72310209357222
322.1147	634.318177895938	6.04162789235773	0.565767582016237	10.6786392228891	1.28136111232608e-26	5.76740636657968e-23	NA	NA	NA	NA	NA	NA	NA	NA	2	2	4	4	1.62575539525378
423.0512	651.888270434847	6.08121285161785	0.570147027645365	10.6660432427974	1.46742894983709e-26	6.60489770321672e-23	NA	NA	NA	NA	NA	NA	NA	NA	2	2	4	4	1.63990140699733
321.1475	685.760295092347	6.1548866040856	0.579512046375312	10.620808734836	2.38485916598919e-26	1.07342511061173e-22	NA	NA	NA	NA	NA	NA	NA	NA	2	2	4	4	1.6866408927286
451.0318	615.217132009129	5.99724974671917	0.569023185363019	10.5395525191001	5.67683651069364e-26	2.55514411346321e-22	NA	NA	NA	NA	NA	NA	NA	NA	2	2	1	4	1.60031546516968
596.9542	980.094305713112	6.67339518868844	0.634331731262115	10.520355296448	6.96105893585789e-26	3.13317262702964e-22	NA	NA	NA	NA	NA	NA	NA	NA	2	2	4	4	1.94910058418095
253.0852	625.244831231123	6.02066003309744	0.573143505862909	10.5046292447001	8.22453386726601e-26	3.70186269365643e-22	Undecanedioic_acid,Butyl_butyryllactate,2-hydroxy-decanedioic_acid,3-hydroxy-sebacic_acid	1	C11H20O4	[M+K-2H]-	216.13616	253.0847666	1.761465164	LMFA01170007,LMFA07010792,LMFA01170076,LMFA01170092	2	2	0	4	1.61388402008214
454.93	801.353897453508	6.38132048183836	0.607518453956505	10.503912169712	8.28727372935641e-26	3.73010190558332e-22	NA	NA	NA	NA	NA	NA	NA	NA	2	2	2	4	1.79838738715415
381.2758	572.971225197	-6.43556367758976	0.616130906251662	-10.4451239376087	1.54253772574445e-25	6.94296230357578e-22	NA	NA	NA	NA	NA	NA	NA	NA	2	2	4	4	-2.44974897743756
197.1239	657.599114076626	6.09400447497496	0.585163406272875	10.4141927018129	2.13602084147935e-25	9.61422980749856e-22	NA	NA	NA	NA	NA	NA	NA	NA	2	2	4	4	1.65648080803611
253.9913	620.715534893568	6.01018201591793	0.578997865332849	10.3803180905734	3.04758061593768e-25	1.37171603523355e-21	NA	NA	NA	NA	NA	NA	NA	NA	2	2	4	4	1.60803265155232
409.2037	572.058523233062	-6.43315781698675	0.61977420505527	-10.3798411816979	3.06284283625601e-25	1.37858556059883e-21	NA	NA	NA	NA	NA	NA	NA	NA	2	2	0	4	-2.43917760742769
419.1853	4088.1162011946	-3.07833960578512	0.296737233878797	-10.3739580151322	3.25746544172678e-25	1.46618519532122e-21	NA	NA	NA	NA	NA	NA	NA	NA	2	2	1	4	-1.10448209204231
258.0058	605.500388185758	5.9740533135866	0.576208723227325	10.3678633675071	3.47201002117844e-25	1.56275171053241e-21	NA	NA	NA	NA	NA	NA	NA	NA	1	2	2	4	1.58142851228794
445.0111	657.788477481939	6.09452597245063	0.590034608705784	10.3290991452497	5.20470748337368e-25	2.34263883826649e-21	NA	NA	NA	NA	NA	NA	NA	NA	2	2	4	4	1.65858552279705
333.1181	631.137222157169	6.03438866241424	0.58544944786475	10.3072753496017	6.53271484373856e-25	2.94037495116673e-21	NA	NA	NA	NA	NA	NA	NA	NA	2	2	3	4	1.62376089917882
469.0655	657.312836347844	6.09371374527519	0.593049252819642	10.2752237125378	9.11327593046899e-25	4.10188549630409e-21	NA	NA	NA	NA	NA	NA	NA	NA	2	2	4	4	1.65438340571521
467.2737	568.602861734514	-6.42413078913775	0.625905346562435	-10.2637416734336	1.02650472834447e-24	4.62029778227846e-21	NA	NA	NA	NA	NA	NA	NA	NA	2	2	2	4	-2.428871993883
332.9857	656.377901599344	6.09136598945836	0.594860267972485	10.2399946969397	1.31243563747966e-24	5.90727280429594e-21	NA	NA	NA	NA	NA	NA	NA	NA	2	2	4	4	1.65021029994388
330.0683	620.192430569959	6.00882858121368	0.589136185319109	10.1993880718071	1.99525636741854e-24	8.98064890975083e-21	NA	NA	NA	NA	NA	NA	NA	NA	2	2	2	4	1.60416211641534
468.9929	659.673039670655	6.09874263439483	0.598600907543298	10.1883284130399	2.23575310772699e-24	1.00631247378792e-20	NA	NA	NA	NA	NA	NA	NA	NA	2	2	1	4	1.66069761055404
325.0308	5278.58039325828	2.64433806478291	0.259743883175252	10.180559528321	2.42164891029549e-24	1.089984174524e-20	NA	NA	NA	NA	NA	NA	NA	NA	2	2	4	4	0.701793265793609
620.4516	582.352402944348	-6.45925953547993	0.63621411794709	-10.152650425807	3.22484199273397e-24	1.45150138092956e-20	NA	NA	NA	NA	NA	NA	NA	NA	2	2	4	4	-2.46060141952956
362.9919	622.144211992596	6.01334652229637	0.592828692829117	10.1434808993459	3.54246826058773e-24	1.59446496409054e-20	NA	NA	NA	NA	NA	NA	NA	NA	2	2	4	4	1.60997698687375
335.0129	607.085126400373	5.97793898040822	0.590113099305563	10.1301580789225	4.05992556658208e-24	1.8273724975186e-20	NA	NA	NA	NA	NA	NA	NA	NA	2	2	4	4	1.58516083030079
426.2108	562.332220882235	-6.40767075468972	0.632582984856689	-10.1293757626778	4.09253717528866e-24	1.84205098259743e-20	NA	NA	NA	NA	NA	NA	NA	NA	2	2	4	4	-2.4188180598618
422	625.964655542396	6.02243731593837	0.596350133238709	10.0988278198769	5.59064180969992e-24	2.51634787854594e-20	NA	NA	NA	NA	NA	NA	NA	NA	2	2	4	4	1.6158468103645
356.1315	601.490992487434	5.96441555549715	0.591358251179858	10.0859598113278	6.37391726952735e-24	2.86890016301426e-20	NA	NA	NA	NA	NA	NA	NA	NA	2	2	4	4	1.57402927171254
518.9736	1731.10397890433	2.63553371477496	0.262516220992005	10.0395080533146	1.02182482520272e-23	4.59923353823744e-20	NA	NA	NA	NA	NA	NA	NA	NA	2	2	4	4	0.700430660682764
516.1594	2522.06496910618	-3.02273253876067	0.301383758180442	-10.0295137236656	1.13072092024487e-23	5.08937486202217e-20	NA	NA	NA	NA	NA	NA	NA	NA	0	2	4	4	-1.10154504738831
359.1194	601.780507606947	5.9651570111641	0.596047879083471	10.0078487324484	1.40780453899572e-23	6.33652823001975e-20	NA	NA	NA	NA	NA	NA	NA	NA	2	2	0	4	1.57587100279669
380.9255	661.987543194814	6.10378937491922	0.612567471251541	9.96427277218708	2.18466799747948e-23	9.83319065665514e-20	NA	NA	NA	NA	NA	NA	NA	NA	2	2	4	4	1.66707872899809
368.2444	11457.6760359574	-2.06289081899708	0.207052404984933	-9.96313382183221	2.2098489158338e-23	9.94652997016792e-20	NA	NA	NA	NA	NA	NA	NA	NA	2	2	4	4	-0.970332572911874
332.9482	863.571242850707	6.48949184959657	0.652276521450311	9.94898886620576	2.54758439669482e-23	1.14666773695234e-19	NA	NA	NA	NA	NA	NA	NA	NA	0	2	4	4	1.848964177065
508.1842	554.858274283205	-6.38778866998747	0.642157552999457	-9.94738540433063	2.58895735994448e-23	1.16528970771101e-19	NA	NA	NA	NA	NA	NA	NA	NA	2	2	4	4	-2.39941434684103
340.2129	83140.4513456387	-2.50702625212401	0.252046045800079	-9.94669939838123	2.60686043449797e-23	1.17334788156754e-19	NA	NA	NA	NA	NA	NA	NA	NA	2	2	4	4	-1.05207055862374
374.1141	590.290400721217	5.93702439693722	0.597593012235402	9.93489594988525	2.9348218942049e-23	1.32096333458163e-19	NA	NA	NA	NA	NA	NA	NA	NA	2	2	3	4	1.56128417958064
347.0221	597.604684051239	5.95516470109844	0.605403962949003	9.8366794166494	7.82509692773974e-23	3.52207612717565e-19	NA	NA	NA	NA	NA	NA	NA	NA	0	2	3	4	1.57036174362091
408.2002	5515.46517477221	-2.14394214044478	0.217988109585169	-9.83513341404127	7.94622161070353e-23	3.57659434697766e-19	NA	NA	NA	NA	NA	NA	NA	NA	2	2	4	4	-0.993632605391165
358.9899	744.710101958437	6.27504253614442	0.63819674360973	9.83245777885344	8.16025097520525e-23	3.67292896393988e-19	NA	NA	NA	NA	NA	NA	NA	NA	2	2	4	4	1.73980062910678
438.0793	612.990557859302	5.99188175645966	0.610194052196185	9.81963317225713	9.26801777250031e-23	4.17153479940239e-19	NA	NA	NA	NA	NA	NA	NA	NA	2	2	4	4	1.5908010565951
260.9991	3428.30790196206	1.96059584418994	0.199691244706067	9.81813622863541	9.40665376761885e-23	4.23393486080525e-19	NA	NA	NA	NA	NA	NA	NA	NA	2	2	4	4	0.649570641821312
326.1971	4756.08737066313	-2.59849743012051	0.266315133173955	-9.75722783437618	1.71786726232605e-22	7.73212054772955e-19	NA	NA	NA	NA	NA	NA	NA	NA	2	2	4	4	-1.06795752592711
522.2543	1392.75531867428	-2.56113200793048	0.264516977135427	-9.6822972788595	3.58566773144283e-22	1.61390904592242e-18	NA	NA	NA	NA	NA	NA	NA	NA	2	2	4	4	-1.06138338654814
249.0244	24859.3166978833	2.95224994857858	0.305131322354158	9.67534216350292	3.83805616443398e-22	1.72750907961173e-18	NA	NA	NA	NA	NA	NA	NA	NA	0	2	4	4	0.723775814233775
279.0356	2549.88675640931	2.04930851897553	0.212077197796249	9.66303091643252	4.32863883552269e-22	1.94832033986876e-18	NA	NA	NA	NA	NA	NA	NA	NA	2	2	4	4	0.658148544788446
328.1768	556.186569566759	-6.39107530112204	0.662624497211404	-9.64509360583303	5.15641293374024e-22	2.32090146147648e-18	NA	NA	NA	NA	NA	NA	NA	NA	0	2	4	4	-2.40900283608053
473.2743	2161.7036881815	2.24360640740682	0.233545716271115	9.60671188163558	7.49027489253486e-22	3.37137272912994e-18	NA	NA	NA	NA	NA	NA	NA	NA	0	2	3	4	0.676121191568249
500.1854	9481.64341042723	-3.00368221184999	0.312719658320326	-9.60503163754816	7.61345460575625e-22	3.42681591805089e-18	NA	NA	NA	NA	NA	NA	NA	NA	2	2	3	4	-1.09959228492248
336.9779	605.594674714317	5.97448877787648	0.622680151749187	9.59479559625177	8.40835980013693e-22	3.78460274604163e-18	NA	NA	NA	NA	NA	NA	NA	NA	1	2	4	4	1.58329191434979
327.2006	534.443764922829	-6.33217539815435	0.660593370096502	-9.58558726865412	9.19331329367364e-22	4.13791031348251e-18	NA	NA	NA	NA	NA	NA	NA	NA	2	2	2	4	-2.39004151033236
443.2278	575.819107252625	5.90087769657157	0.615923324722757	9.58053942709135	9.65393923404115e-22	4.34523804924192e-18	NA	NA	NA	NA	NA	NA	NA	NA	2	2	4	4	1.54350543671855
311.9847	637.128166391696	6.04819883335182	0.631350003475253	9.57978743970798	9.72448639205732e-22	4.376991325065e-18	NA	NA	NA	NA	NA	NA	NA	NA	2	2	3	4	1.62976390280946
422.2161	6577.0058068542	-2.41475399161472	0.252252273227136	-9.57277395649236	1.04075070160235e-21	4.68441890791218e-18	NA	NA	NA	NA	NA	NA	NA	NA	2	2	2	4	-1.0373569402562
235.0087	24286.6983336563	2.46372791065099	0.25819064860988	9.54228173605784	1.39723684934182e-21	6.28896305888755e-18	NA	NA	NA	NA	NA	NA	NA	NA	2	2	2	4	0.688900474136144
234.9993	604.408815000167	5.97135798937338	0.627635213635287	9.51405826130603	1.83366162703775e-21	8.25331098329693e-18	NA	NA	NA	NA	NA	NA	NA	NA	0	2	2	4	1.57771809476073
318.0338	626.510967795065	6.02374520559051	0.633166961449418	9.51367581119712	1.8404181343422e-21	8.28372202267424e-18	NA	NA	NA	NA	NA	NA	NA	NA	2	2	4	4	1.61979117330142
502.9996	3903.72871660807	3.27941414417893	0.344935237013146	9.50733294915284	1.95613297021104e-21	8.8045544989199e-18	NA	NA	NA	NA	NA	NA	NA	NA	0	2	2	4	0.744706852473672
344.9436	578.580844619141	5.90804586864328	0.624588963751656	9.45909423880308	3.10622137722126e-21	1.39811024188729e-17	NA	NA	NA	NA	NA	NA	NA	NA	2	2	4	4	1.54702219200592
497.0377	564.698252992982	5.87259807420183	0.620973133702749	9.45708881024305	3.16635809281212e-21	1.42517777757474e-17	NA	NA	NA	NA	NA	NA	NA	NA	2	2	4	4	1.54000766788305
424.0635	576.840383470385	5.90370380149158	0.625080480942757	9.44470989173669	3.56390187726481e-21	1.60411223495689e-17	NA	NA	NA	NA	NA	NA	NA	NA	0	2	4	4	1.54526142547265
390.9644	614.971044862566	5.99664404362282	0.636688110480315	9.41849540601437	4.57597952796803e-21	2.05964838553841e-17	NA	NA	NA	NA	NA	NA	NA	NA	0	2	4	4	1.59840098658279
326.0002	640.817236391096	6.05654298535717	0.643391163019336	9.41346933789819	4.80025247948138e-21	2.16059364101457e-17	NA	NA	NA	NA	NA	NA	NA	NA	2	2	4	4	1.63177801572507
586.9607	596.33019989953	5.95207655790936	0.634663206851347	9.37832301235554	6.70303255526093e-21	3.01703495312295e-17	NA	NA	NA	NA	NA	NA	NA	NA	2	2	1	4	1.56853587331062
346.0132	581.481422095287	5.9153641218005	0.634914910225787	9.31678249562118	1.19921726459054e-20	5.397676907922e-17	NA	NA	NA	NA	NA	NA	NA	NA	0	2	3	4	1.55233347547138
517.0148	3772.22778048546	3.63227079348433	0.390025941736109	9.31289538669179	1.24394160707043e-20	5.59898117342399e-17	NA	NA	NA	NA	NA	NA	NA	NA	1	2	4	4	0.77385269035622
300.2182	520.679529882653	-6.2933830191512	0.678630627740804	-9.27365014470714	1.79882235040754e-20	8.09649939918433e-17	NA	NA	NA	NA	NA	NA	NA	NA	2	2	2	4	-2.37190242348625
336.0467	618.052986163444	6.00387456803974	0.647567241194969	9.27143034128883	1.83666153962549e-20	8.26681358985434e-17	NA	NA	NA	NA	NA	NA	NA	NA	2	2	1	4	1.60223582731393
347.0843	13539.5255343693	2.35075135041721	0.255140261212891	9.21356488090968	3.15469894904043e-20	1.4199299969631e-16	NA	NA	NA	NA	NA	NA	NA	NA	2	2	2	4	0.680816401269157
435.1595	532.097448722124	-6.32536823502543	0.687551545104804	-9.19984585891847	3.58463597730464e-20	1.61344465338482e-16	NA	NA	NA	NA	NA	NA	NA	NA	2	2	4	4	-2.38087405118158
372.9273	702.725990904105	6.19062060227397	0.673465549839579	9.19218600528058	3.84937728724317e-20	1.73260471698815e-16	NA	NA	NA	NA	NA	NA	NA	NA	1	2	4	4	1.70916198097653
402.2941	3175.58364128899	-2.40149252063764	0.262038407754884	-9.16465849878024	4.9704099223405e-20	2.23718150604546e-16	NA	NA	NA	NA	NA	NA	NA	NA	0	2	3	4	-1.03462305960558
319.0961	580.179843961253	5.91213008931263	0.646559254724981	9.14398803529214	6.01907439536235e-20	2.70918538535259e-16	dihydrophaseic_acid,epi-dihydrophaseic_acid,Artemisin,Aurentiacin,,Ceroptene,Infectocaryone,7,4-Dimethoxy-6-C-methylflavanone,(+)-6,8-Di-C-methylpinocembrin_5-methyl_ether,karalicin	1	C15H22O5	[M+K-2H]-	282.146725	319.0953316	2.260453001	LMPR0103050005,LMPR0103050007,LMPR0103190003,LMPK12120224,LMPK12120225,LMPK12120416,LMPK12120418,LMPK12140047,LMPK12140193,LMPK12140195,LMPK12140197,LMFA05000671	2	2	3	4	1.54878776787729
245.1509	560.631101182696	5.86201652364922	0.646327186894056	9.06973533299645	1.19306460834054e-19	5.36998380214076e-16	NA	NA	NA	NA	NA	NA	NA	NA	0	2	3	4	1.53652863925334
434.1561	3868.62988030552	-3.20595871766212	0.353815140979523	-9.06111227684195	1.29127009657905e-19	5.8120067047023e-16	NA	NA	NA	NA	NA	NA	NA	NA	1	2	2	4	-1.11236118185162
366.99	580.647894818471	5.91319729208662	0.653476284885165	9.04883226653855	1.4450535703061e-19	6.50418611994775e-16	NA	NA	NA	NA	NA	NA	NA	NA	2	2	1	4	1.5505581849651
399.0538	548.086637070607	5.8290862230597	0.644591199755218	9.04307447149958	1.52326028291594e-19	6.85619453340462e-16	NA	NA	NA	NA	NA	NA	NA	NA	2	2	4	4	1.52449617510377
410.216	14940.3659041391	-2.36599335036282	0.261995309056908	-9.03067065925557	1.70622868134142e-19	7.67973529471773e-16	NA	NA	NA	NA	NA	NA	NA	NA	2	2	0	4	-1.02917836804445
383.0933	538.799960746303	5.80426696438171	0.647611681636786	8.96257298773841	3.17188908171685e-19	1.42766727568075e-15	NA	NA	NA	NA	NA	NA	NA	NA	0	2	4	4	1.50436822428968
276.1588	504.781234980685	-6.24727237699809	0.699300007294679	-8.93360833952565	4.12335179950791e-19	1.85592064495851e-15	NA	NA	NA	NA	NA	NA	NA	NA	2	2	4	4	-2.35451172620071
435.3326	548.036346138751	5.82895377198841	0.652578971145825	8.93218143660635	4.17689735859375e-19	1.88002150110305e-15	NA	NA	NA	NA	NA	NA	NA	NA	0	2	3	4	1.52279516868797
668.9649	675.513295425011	6.1331432589236	0.688439368627607	8.90876312194337	5.16050370628e-19	2.32274271819663e-15	NA	NA	NA	NA	NA	NA	NA	NA	2	2	0	4	1.67786726770392
514.1574	542.353502735828	5.81385529883949	0.65286241003848	8.90517697059143	5.33009464041646e-19	2.39907559765145e-15	NA	NA	NA	NA	NA	NA	NA	NA	2	2	0	4	1.51100965339623
373.0469	542.632095237433	5.81456359948829	0.654034305746325	8.89030368652182	6.09421164564487e-19	2.74300466170476e-15	NA	NA	NA	NA	NA	NA	NA	NA	2	2	0	4	1.51435551103413
345.0763	537.076525596941	5.79960427872167	0.652660655739195	8.88609452358227	6.32945137749728e-19	2.84888606501153e-15	NA	NA	NA	NA	NA	NA	NA	NA	2	2	1	4	1.50107224660424
362.2448	3161.36204110195	-1.88187026169146	0.21186887864714	-8.88224015583547	6.5527178443877e-19	2.9493783017589e-15	NA	NA	NA	NA	NA	NA	NA	NA	2	2	4	4	-0.921979440989377
609.4734	5341.15003092066	-1.95066096907429	0.219853884667132	-8.87253355576442	7.1500290316101e-19	3.2182280671277e-15	NA	NA	NA	NA	NA	NA	NA	NA	0	2	4	4	-0.936751020640972
343.2286	501.726184070395	-6.23824332781802	0.703316177386089	-8.86975663065618	7.33059333857033e-19	3.2995000616905e-15	NA	NA	NA	NA	NA	NA	NA	NA	2	2	2	4	-2.346076638292
401.9984	542.475973716582	5.81418327681379	0.655799381218605	8.86579561269162	7.59597009800811e-19	3.41894614111345e-15	NA	NA	NA	NA	NA	NA	NA	NA	2	2	0	4	1.51268046545348
320.993	538.172774254181	5.80253336678487	0.657514494651801	8.82495125808246	1.09507494626501e-18	4.92893233313882e-15	NA	NA	NA	NA	NA	NA	NA	NA	2	2	4	4	1.50271819485611
502.1435	1826.34576466272	-2.95039422708204	0.334705053726096	-8.81490791440658	1.19783474182351e-18	5.39145417294763e-15	NA	NA	NA	NA	NA	NA	NA	NA	2	2	4	4	-1.09569928696004
350.1949	3522.48811587574	-2.21732825471419	0.25156730822924	-8.81405565103735	1.2069809410904e-18	5.4326212158479e-15	NA	NA	NA	NA	NA	NA	NA	NA	0	2	4	4	-1.00858384691484
385.0542	21452.5316069262	1.874118028885	0.212633396314341	8.81384609082972	1.20924041339011e-18	5.44279110066889e-15	NA	NA	NA	NA	NA	NA	NA	NA	2	2	0	4	0.639078352766982
342.2285	214881.504311889	-2.05632477864543	0.23338455101809	-8.81088645188877	1.24160082884542e-18	5.58844533063322e-15	NA	NA	NA	NA	NA	NA	NA	NA	2	2	4	4	-0.969479720572334
243.0277	23306.2524975288	2.55015374823702	0.289939291293969	8.79547486253397	1.42444279078786e-18	6.41141700133615e-15	NA	NA	NA	NA	NA	NA	NA	NA	2	2	4	4	0.697709343203381
592.4189	514.242211159188	-6.27459507174018	0.715993817585409	-8.76347660780144	1.89319205662329e-18	8.52125744686141e-15	NA	NA	NA	NA	NA	NA	NA	NA	2	2	4	4	-2.36311774285263
432.1976	9093.55218348076	-2.1488132064121	0.245228458286695	-8.76249527246929	1.90975124303305e-18	8.59579034489175e-15	NA	NA	NA	NA	NA	NA	NA	NA	0	2	3	4	-0.995380026005043
317.205	499.075223524907	-6.23031524787826	0.711586086608385	-8.75553269678677	2.03141726268886e-18	9.14340909936254e-15	NA	NA	NA	NA	NA	NA	NA	NA	1	2	2	4	-2.32969076624828
313.2218	493.882101163692	-6.21480881608606	0.713110943842543	-8.71506582495851	2.90589771492985e-18	1.30794456148993e-14	NA	NA	NA	NA	NA	NA	NA	NA	2	2	3	4	-2.31390751376779
498.1092	539.541006174438	5.80616954176333	0.66849174313157	8.68547682363907	3.77156938618417e-18	1.6975833807215e-14	NA	NA	NA	NA	NA	NA	NA	NA	2	2	4	4	1.50768062614822
361.1307	527.292934328373	5.77292841449634	0.667131939120194	8.65335337131304	5.00078802300891e-18	2.25085468915631e-14	NA	NA	NA	NA	NA	NA	NA	NA	2	2	3	4	1.48966284553053
618.4348	494.82742765329	-6.21756339241245	0.721121908883132	-8.62206974413268	6.575463391085e-18	2.95961607232736e-14	NA	NA	NA	NA	NA	NA	NA	NA	2	2	4	4	-2.32172684694819
370.0772	530.291753411749	5.78105862287643	0.670858331662081	8.61740601559439	6.84879382239404e-18	3.08264209945956e-14	NA	NA	NA	NA	NA	NA	NA	NA	0	2	3	4	1.49615864429924
487.1734	489.616253140972	-6.20188005078253	0.721740163714757	-8.59295403329335	8.47614528223184e-18	3.81511299153255e-14	NA	NA	NA	NA	NA	NA	NA	NA	2	2	4	4	-2.30622714888148
377.214	487.386758848293	-6.19511325206071	0.721548098752949	-8.58586317775312	9.01569163133513e-18	4.05796280326394e-14	NA	NA	NA	NA	NA	NA	NA	NA	1	2	4	4	-2.29868046132255
396.2759	1912.44513377162	-2.05469425997454	0.23978846746249	-8.56877848095825	1.04588504070604e-17	4.7075285682179e-14	NA	NA	NA	NA	NA	NA	NA	NA	2	2	4	4	-0.968627572808374
328.0453	6978.81843712385	2.23195540401779	0.260617703488457	8.56409742754349	1.08925707558401e-17	4.90274609720362e-14	NA	NA	NA	NA	NA	NA	NA	NA	2	2	3	4	0.674113518689782
226.2178	2586.23493181675	-2.35157400900108	0.275081672420518	-8.54863934884846	1.24548028908402e-17	5.60590678116719e-14	NA	NA	NA	NA	NA	NA	NA	NA	2	2	4	4	-1.02556545988092
356.0699	536.559381497785	5.79836718746218	0.681512902665789	8.50808130672426	1.76835177178817e-17	7.95935132481853e-14	NA	NA	NA	NA	NA	NA	NA	NA	2	2	4	4	1.4994303549579
296.1833	485.395064411313	-6.18897721415488	0.728586483927201	-8.49449907551849	1.98788375922488e-17	8.94746480027117e-14	NA	NA	NA	NA	NA	NA	NA	NA	0	2	4	4	-2.26973476535784
611.3127	539.630140131641	5.80664969116391	0.684584449472451	8.4820064137282	2.21343363064185e-17	9.96266477151898e-14	NA	NA	NA	NA	NA	NA	NA	NA	0	2	4	4	1.50934304887582
408.1703	486.719879918321	-6.19298498393045	0.732050030268578	-8.45978379600412	2.67873688553781e-17	1.20569947218057e-13	NA	NA	NA	NA	NA	NA	NA	NA	2	2	4	4	-2.2839684405572
343.232	40611.3087210685	-2.22088432677996	0.26306152465121	-8.44245212113248	3.10748724311806e-17	1.39868000812744e-13	NA	NA	NA	NA	NA	NA	NA	NA	2	2	4	4	-1.01035766611099
218.1035	11164.3632249114	2.23046244150311	0.264735342745649	8.42525375860406	3.59969251110011e-17	1.62022159924616e-13	NA	NA	NA	NA	NA	NA	NA	NA	0	2	4	4	0.672776578562429
481.0181	554.025333787269	5.84494137478917	0.694109509758637	8.42077697051239	3.73995639982676e-17	1.68335437556202e-13	NA	NA	NA	NA	NA	NA	NA	NA	0	2	4	4	1.53306810942524
324.9781	10105.794035474	2.78614936223081	0.332177950933885	8.3875204672611	4.96502759276994e-17	2.23475891950575e-13	NA	NA	NA	NA	NA	NA	NA	NA	2	2	4	4	0.712741486678209
381.0392	518.163808338843	5.74735503929821	0.688166008918088	8.35169852160239	6.72882320326709e-17	3.02864332379052e-13	Panchovillin,Derrugenin,Junipegenin_B,,Boeravinone_C,2-Hydroxy-4-methoxypterocarpin,Lathycarpin,Bryacarpene_1,Prosogerin_E,Tricetin_3,4,5-trimethyl_ether,Lethedocin,Eupatilin,Eupatorin,6-Hydroxyluteolin_7,3,4-trimethyl_ether,Cirsilineol,Wightin,Rivularin_(flavone),Hypolaetin_8,3,4-trimethyl_ether,Tenaxin_I,Nevadensin,Xanthomicrol,Pedunculin,Morin_3,2,4-trimethyl_ether,Quercetin_7,3,4-trimethyl_et…	1	C18H16O7	[M+K-2H]-	344.089605	381.0382116	2.542527155	LMPK12050274,LMPK12050330,LMPK12050406,LMPK12050426,LMPK12050436,LMPK12060046,LMPK12070090,LMPK12070137,LMPK12070158,LMPK12100053,LMPK12110069,LMPK12110076,LMPK12110113,LMPK12110880,LMPK12111064,LMPK12111070,LMPK12111228,LMPK12111239,LMPK12111240,LMPK12111246,LMPK12111249,LMPK12111307,LMPK12111311,LMPK12111312,LMPK12111336,LMPK12111401,LMPK12111404,LMPK12111425,LMPK12111442,LMPK12111447,LMPK12111…	2	2	4	4	1.47369257366946
362.1947	2757.12869838287	-2.36202567425282	0.28291405889426	-8.3489158632998	6.88923897089967e-17	3.10084646080194e-13	NA	NA	NA	NA	NA	NA	NA	NA	2	2	0	4	-1.02827388263355
396.1351	500.219829416627	-6.23341218155123	0.747157613096081	-8.34283432610844	7.2530748802627e-17	3.26460900360624e-13	NA	NA	NA	NA	NA	NA	NA	NA	2	2	1	4	-2.33780524409657
393.0184	517.154760826901	5.74458898555157	0.68888279029948	8.33899331852116	7.49256458009598e-17	3.3724033175012e-13	NA	NA	NA	NA	NA	NA	NA	NA	1	2	4	4	1.47054326028233
382.1093	521.596509684273	5.75701747558777	0.691496770416067	8.32544376472478	8.40134118346281e-17	3.78144366667661e-13	NA	NA	NA	NA	NA	NA	NA	NA	2	2	4	4	1.47844413016336
612.9282	607.135739267035	5.97805682312157	0.71839256252071	8.32143473499453	8.69048659907241e-17	3.91158801824249e-13	NA	NA	NA	NA	NA	NA	NA	NA	2	2	4	4	1.58703529943619
336.2293	473.070726897899	-6.15073667987538	0.741103088319651	-8.29943468974247	1.04607956055055e-16	4.70840410203802e-13	NA	NA	NA	NA	NA	NA	NA	NA	1	2	4	4	-2.26278691054612
311.0615	31000.1304814906	2.14128665367317	0.258323306187223	8.28917330487109	1.14038284000809e-16	5.13286316287642e-13	NA	NA	NA	NA	NA	NA	NA	NA	2	2	4	4	0.665444762576116
657.4986	512.07214085175	5.73007933897536	0.69157829687364	8.28551064265442	1.17603393049532e-16	5.29332872115944e-13	PE-Cer(d14:1(4E)/20:1(11Z)),PE-Cer(d14:2(4E,6E)/20:0),PE-Cer(d16:2(4E,6E)/18:0)	1	C36H71N2O6P	[M-H]-	658.504976	657.4976996	1.30996656	LMSP03020006,LMSP03020032,LMSP03020048	0	2	3	4	1.46740846482652
393.9875	586.703370181564	5.92829412206601	0.71668428449351	8.27183496322319	1.31912820946821e-16	5.9373960708164e-13	NA	NA	NA	NA	NA	NA	NA	NA	2	2	4	4	1.55948402730452
430.1826	3428.97220398751	-1.8055670327697	0.218567110975172	-8.26092738616468	1.44545002335492e-16	6.5059705551205e-13	NA	NA	NA	NA	NA	NA	NA	NA	0	2	3	4	-0.897797113635883
333.0681	504.931027358914	5.70973401234878	0.691533055442072	8.25663208347828	1.4984039629941e-16	6.74431623743646e-13	NA	NA	NA	NA	NA	NA	NA	NA	2	2	2	4	1.45808956235007
376.2105	3961.73217318219	-2.40739952771878	0.292124452667821	-8.24100654954851	1.70767879747782e-16	7.68626226744765e-13	NA	NA	NA	NA	NA	NA	NA	NA	1	2	4	4	-1.03553349320911
328.0586	503.632332400078	5.7059410642747	0.693367654864721	8.22931531957307	1.88286542031807e-16	8.47477725685165e-13	NA	NA	NA	NA	NA	NA	NA	NA	2	2	4	4	1.45501122865402
388.0038	545.10263082358	5.821096649974	0.707552811528809	8.22708433225833	1.91825410086989e-16	8.63406170801537e-13	NA	NA	NA	NA	NA	NA	NA	NA	2	2	4	4	1.51940631248508
344.2354	2575.00904301528	-2.19413835185939	0.267460160022548	-8.20360816233122	2.33277583660565e-16	1.0499824040562e-12	NA	NA	NA	NA	NA	NA	NA	NA	0	2	4	4	-1.00416312118676
373.2597	3670.29295297387	-2.04514729819115	0.250196750582651	-8.17415611285307	2.97943836398496e-16	1.34104520762963e-12	NA	NA	NA	NA	NA	NA	NA	NA	2	2	3	4	-0.963529383026637
210.0999	509.989973549844	5.72413010950655	0.700474563118393	8.17178868569288	3.03850406260304e-16	1.36763067857763e-12	NA	NA	NA	NA	NA	NA	NA	NA	2	2	4	4	1.46273313530153
331.0841	502.83918472636	5.70366026146733	0.698853400493224	8.16145454460392	3.31013959643856e-16	1.489893832357e-12	NA	NA	NA	NA	NA	NA	NA	NA	2	2	0	4	1.45347721868828
495.1721	469.609990185041	-6.13973148597072	0.754048999616476	-8.14235081419577	3.87676034516347e-16	1.74492983135808e-12	NA	NA	NA	NA	NA	NA	NA	NA	2	2	2	4	-2.24921024244264
331.1196	497.21476775154	5.68727405196465	0.70002680338442	8.12436613065154	4.49706359873189e-16	2.02412832578922e-12	NA	NA	NA	NA	NA	NA	NA	NA	1	2	2	4	1.44132644296244
342.2239	2737.44979994995	-2.1131593496858	0.260135599427259	-8.12329936517088	4.53678440405974e-16	2.04200666026729e-12	NA	NA	NA	NA	NA	NA	NA	NA	0	2	2	4	-0.983211138217018
638.5087	467.33223536697	-6.13250961367737	0.75506814689471	-8.12179620991549	4.59334153952523e-16	2.0674630269403e-12	NA	NA	NA	NA	NA	NA	NA	NA	2	2	4	4	-2.23603592394716
488.1284	487.506407264493	-6.19511059398597	0.763807788786849	-8.11082406455376	5.02776085520263e-16	2.26299516092671e-12	NA	NA	NA	NA	NA	NA	NA	NA	2	2	4	4	-2.29126246191218
489.2201	2267.78468198278	-1.79503648285198	0.221354168693611	-8.10934121297978	5.08949411479713e-16	2.29078130107019e-12	NA	NA	NA	NA	NA	NA	NA	NA	2	2	4	4	-0.896203627409276
396.1961	462.620730100851	-6.11746334624446	0.756434756859525	-8.08723196649795	6.10359553768021e-16	2.74722835150986e-12	NA	NA	NA	NA	NA	NA	NA	NA	1	2	2	4	-2.22323863359829
480.0984	1322.55344451506	2.10098221907286	0.260192867819133	8.07471102756481	6.76366318349251e-16	3.04432479888998e-12	NA	NA	NA	NA	NA	NA	NA	NA	2	2	4	4	0.662123931164346
445.2423	2362.52918785584	2.06585728285283	0.255864160947349	8.074039268352	6.80099884753449e-16	3.06112958127527e-12	NA	NA	NA	NA	NA	NA	NA	NA	2	2	4	4	0.6594725151303
370.0523	504.086672404684	5.70727266378979	0.708920434772709	8.05065333688629	8.23532261897272e-16	3.70671871079962e-12	NA	NA	NA	NA	NA	NA	NA	NA	2	2	4	4	1.45654867019538
360.007	499.389227033576	5.69361120444104	0.709720660340966	8.02232698383854	1.03760490182523e-15	4.67025966311537e-12	NA	NA	NA	NA	NA	NA	NA	NA	2	2	3	4	1.44585798723636
316.0475	491.620312789078	5.67083182754147	0.708043909067347	8.00915275863503	1.15501370134769e-15	5.19871666976594e-12	NA	NA	NA	NA	NA	NA	NA	NA	2	2	4	4	1.42790637846098
395.2165	461.320515941234	-6.11321515656107	0.764892430482167	-7.99225474451024	1.32492906471793e-15	5.96350572029541e-12	NA	NA	NA	NA	NA	NA	NA	NA	2	2	0	4	-2.21697411397689
314.0295	494.086141836586	5.67812339028015	0.710738314603191	7.98904923741205	1.35983380445952e-15	6.12061195387228e-12	NA	NA	NA	NA	NA	NA	NA	NA	2	2	4	4	1.43235110218617
359.1839	489.984996202892	5.66598047952106	0.709629194195902	7.98442415540883	1.41179792949426e-15	6.35450248065365e-12	NA	1	C19H30O5	[M+Na-2H]-	338.209325	359.1839936	-0.199062323	LMST02020108	0	2	3	4	1.42495882948149
328.8638	515.117000093299	5.73900959320141	0.719089740000548	7.98093655625935	1.45227103028862e-15	6.5366719073291e-12	NA	NA	NA	NA	NA	NA	NA	NA	0	2	4	4	1.46897405811445
610.4774	1829.86599533535	-1.9512225335277	0.244816191782468	-7.97015311496006	1.58477894842176e-15	7.13309004684633e-12	NA	NA	NA	NA	NA	NA	NA	NA	0	2	2	4	-0.937577657886362
346.9922	3038.94238252595	2.17131242894012	0.273105916152814	7.95044083821747	1.85848978668337e-15	8.36506252986187e-12	NA	NA	NA	NA	NA	NA	NA	NA	2	2	4	4	0.666775150586045
369.2477	2127.44713942215	-1.82910732112979	0.230104197965194	-7.94903933654641	1.8796336706218e-15	8.46023115146873e-12	NA	NA	NA	NA	NA	NA	NA	NA	2	2	4	4	-0.904996207239333
368.0202	489.828809245014	5.6655277035865	0.715715056662561	7.91589844428498	2.45473929381707e-15	1.10487815614706e-11	NA	NA	NA	NA	NA	NA	NA	NA	0	2	3	4	1.4234896861642
383.1801	455.831448676602	-6.09540155821503	0.770408446880278	-7.91190904370012	2.5347156198818e-15	1.1408755005088e-11	NA	NA	NA	NA	NA	NA	NA	NA	2	2	4	4	-2.21079540812981
374.263	454.940931908686	-6.09249686883181	0.770563984338698	-7.90654247104531	2.64636041208388e-15	1.19112682147896e-11	NA	NA	NA	NA	NA	NA	NA	NA	0	2	4	4	-2.20469996718053
424.1657	453.07086868775	-6.08638901423958	0.770074825780553	-7.90363327105308	2.70889236848455e-15	1.2192724550549e-11	NA	NA	NA	NA	NA	NA	NA	NA	0	2	4	4	-2.19868535623412
491.1271	502.645904942269	5.70304644842568	0.722882037503515	7.8893182463369	3.03841789020155e-15	1.36759189237972e-11	NA	NA	NA	NA	NA	NA	NA	NA	2	2	4	4	1.45194662141992
520.2392	447.74127682964	-6.06873778758737	0.779156435434008	-7.78885665521962	6.76182657616371e-15	3.04349814193129e-11	NA	NA	NA	NA	NA	NA	NA	NA	1	2	4	4	-2.19274924762469
510.1969	470.368580857784	-6.14185651726217	0.788689487880523	-7.78742028598279	6.83911609210076e-15	3.07828615305455e-11	NA	NA	NA	NA	NA	NA	NA	NA	2	2	3	4	-2.25594659924909
333.0996	479.817926733781	5.63540042132497	0.725106347668024	7.77182607689022	7.73626269302699e-15	3.48209183813145e-11	NA	NA	NA	NA	NA	NA	NA	NA	1	2	3	4	1.4118455958163
343.2272	446.172112270644	-6.06351181684035	0.780521422189295	-7.76853990737721	7.93959924496774e-15	3.57361362015998e-11	NA	NA	NA	NA	NA	NA	NA	NA	2	2	4	4	-2.18688941465793
393.1555	486.058585020525	-6.19048378695468	0.797032430158442	-7.76691581511191	8.04202544649865e-15	3.61971565346904e-11	NA	NA	NA	NA	NA	NA	NA	NA	2	2	4	4	-2.27679394565257
424.2318	14733.2557056721	-1.89301883701376	0.2437842516344	-7.76513997242401	8.15551074233276e-15	3.67079538512398e-11	NA	NA	NA	NA	NA	NA	NA	NA	2	2	2	4	-0.925244559854152
380.9348	3322.98536403789	2.64495276645837	0.341040214029473	7.75554511653512	8.7964797522932e-15	3.95929553650717e-11	NA	NA	NA	NA	NA	NA	NA	NA	1	2	2	4	0.702475057132899
328.2086	443.620331838884	-6.05496956615483	0.783193586961062	-7.73112761258586	1.06598097251828e-14	4.79798035730478e-11	NA	NA	NA	NA	NA	NA	NA	NA	2	2	4	4	-2.1811037258056
461.2743	1494.4822086986	-1.63454007494574	0.213183154932442	-7.66730408630892	1.75649016355231e-14	7.90596222614893e-11	NA	NA	NA	NA	NA	NA	NA	NA	2	2	0	4	-0.860931711342248
378.117	485.714370605823	5.65321565881236	0.739249025827874	7.64724126958627	2.0533684085883e-14	9.24221120705593e-11	NA	NA	NA	NA	NA	NA	NA	NA	1	2	4	4	1.4205605816971
491.2484	441.521700016202	-6.04786249622746	0.790996280649256	-7.64587981534291	2.07521431922951e-14	9.34053965085202e-11	NA	NA	NA	NA	NA	NA	NA	NA	2	2	4	4	-2.17539013931336
268.1925	439.810435938691	-6.0420991989103	0.790807054678302	-7.64042146964434	2.16511820040694e-14	9.74519702003162e-11	NA	NA	NA	NA	NA	NA	NA	NA	2	2	4	4	-2.16974669818683
436.1013	3717.43285764842	2.22816763368219	0.292138665404489	7.62708911056712	2.4011362491745e-14	1.08075142575344e-10	NA	NA	NA	NA	NA	NA	NA	NA	2	2	3	4	0.672108559325317
601.0226	483.984534806988	5.64813406753354	0.740579790949442	7.62663812401968	2.40954740035645e-14	1.08453728490044e-10	NA	NA	NA	NA	NA	NA	NA	NA	2	2	4	4	1.4176436146866
505.004	523.177726792857	5.7616777505471	0.756986867489078	7.61133118419685	2.71287079807235e-14	1.22106314621236e-10	NA	NA	NA	NA	NA	NA	NA	NA	2	2	4	4	1.48163047379465
426.19	467.976807645134	-6.13416409565839	0.806981726510264	-7.60136678953705	2.93019296776337e-14	1.31887985479029e-10	NA	NA	NA	NA	NA	NA	NA	NA	2	2	4	4	-2.24257443103649
678.2963	434.725193132568	-6.02477384124066	0.795122970953593	-7.57715983732067	3.53201539642223e-14	1.58976012992965e-10	NA	NA	NA	NA	NA	NA	NA	NA	2	2	4	4	-2.15321885265316
336.0703	472.339298463165	5.61249839120399	0.741483136181486	7.56928663287937	3.75279293068365e-14	1.68913209810071e-10	NA	NA	NA	NA	NA	NA	NA	NA	2	2	3	4	1.4046641632828
400.1873	464.608534404483	-6.12343810834683	0.811906057318902	-7.54205249874328	4.62631418435465e-14	2.08230401437803e-10	NA	NA	NA	NA	NA	NA	NA	NA	2	2	4	4	-2.22959163714756
491.3494	436.462653995235	-6.03066681403597	0.799891245910144	-7.53935843762619	4.72289181310356e-14	2.12577360507791e-10	NA	NA	NA	NA	NA	NA	NA	NA	2	2	0	4	-2.15866282016971
376.0394	473.426734095656	5.61582623885607	0.745718976711866	7.53075409669498	5.04481158642889e-14	2.27066969505164e-10	NA	NA	NA	NA	NA	NA	NA	NA	0	2	2	4	1.40752802836482
509.1104	474.004790419128	5.61754375615112	0.747651349672688	7.5135873941917	5.75287070733343e-14	2.58936710537078e-10	NA	NA	NA	NA	NA	NA	NA	NA	2	2	4	4	1.4089643001567
416.3096	2533.11794884654	-2.00127374451908	0.266877698947857	-7.498842175307	6.43839912270235e-14	2.89792344512833e-10	NA	NA	NA	NA	NA	NA	NA	NA	2	2	3	4	-0.951729881995189
602.1435	475.164708756213	5.62117156636841	0.750480545978487	7.49009630761241	6.88230940924161e-14	3.09772746509965e-10	NA	NA	NA	NA	NA	NA	NA	NA	2	2	4	4	1.41040348436439
354.9674	4296.37426066142	2.51400148177257	0.336119742513747	7.47948175543349	7.46162692903729e-14	3.35847828075968e-10	NA	NA	NA	NA	NA	NA	NA	NA	0	2	2	4	0.694993182877804
522.9175	581.972495884087	5.91658414799578	0.791928830598885	7.47110588652449	7.95236294268442e-14	3.57935856050226e-10	NA	NA	NA	NA	NA	NA	NA	NA	2	2	4	4	1.55411367192639
680.2126	431.591939228888	-6.01393731672409	0.807331406428748	-7.44915566127534	9.39394825701918e-14	4.22821611048434e-10	NA	NA	NA	NA	NA	NA	NA	NA	2	2	3	4	-2.14783796140743
368.9833	4890.3012551651	2.67075340824465	0.35904556976159	7.43848032999839	1.01850137127196e-13	4.58427467209511e-10	NA	NA	NA	NA	NA	NA	NA	NA	2	2	4	4	0.704522393843671
611.3886	431.32861885113	-6.01299898671728	0.810159653759585	-7.42199263912202	1.15371226953334e-13	5.19285892516957e-10	NA	NA	NA	NA	NA	NA	NA	NA	2	2	4	4	-2.14251854922735
428.9953	3314.85985276922	2.41515188412541	0.325710115903104	7.41503492278361	1.21592762203774e-13	5.47289022679189e-10	NA	NA	NA	NA	NA	NA	NA	NA	0	2	3	4	0.685526667790013
636.1604	426.070391889104	-5.99474569337419	0.812526364899324	-7.37790913912924	1.60794636097589e-13	7.23736657075249e-10	NA	NA	NA	NA	NA	NA	NA	NA	2	2	4	4	-2.13725907995986
445.1981	438.259999793895	-6.03663722354263	0.820105009273608	-7.36081008563704	1.82797478488315e-13	8.22771450675904e-10	NA	NA	NA	NA	NA	NA	NA	NA	2	2	4	4	-2.16417152552464
666.1507	424.240444559507	-5.98831366200039	0.815233585799331	-7.3455188381731	2.04962457811142e-13	9.22536022607952e-10	NA	NA	NA	NA	NA	NA	NA	NA	2	2	4	4	-2.13205807540494
379.0484	6790.2615263481	1.96156103327177	0.267380616269984	7.33621255211376	2.19722978923628e-13	9.88973128135248e-10	NA	NA	NA	NA	NA	NA	NA	NA	2	2	4	4	0.650228778273339
511.0522	457.505142053391	5.56596395768098	0.759063767278621	7.33266979352203	2.25612351100442e-13	1.01548119230309e-09	NA	NA	NA	NA	NA	NA	NA	NA	2	2	0	4	1.39473024969559
444.198	3893.36094757026	-2.13300581911633	0.291221264946438	-7.32434775842566	2.400634179428e-13	1.08052544416054e-09	NA	NA	NA	NA	NA	NA	NA	NA	2	2	0	4	-0.990146834733328
272.2149	422.185119503694	-5.98106001944307	0.819088626679579	-7.30209140333089	2.83328677506415e-13	1.27526237745637e-09	NA	NA	NA	NA	NA	NA	NA	NA	2	2	0	4	-2.12691411241157
297.0456	26588.5904157249	1.55667274746898	0.213312618217901	7.2976121172486	2.92919621233737e-13	1.31843121517305e-09	NA	NA	NA	NA	NA	NA	NA	NA	0	2	3	4	0.592699046643764
476.1862	1963.62806776742	-1.70927854189762	0.234617318583295	-7.28538946834303	3.20742349514615e-13	1.44366131516528e-09	NA	NA	NA	NA	NA	NA	NA	NA	0	2	4	4	-0.873348237764967
509.1373	4873.57533595246	1.64174366498678	0.225787585377506	7.27118659886398	3.56343296247827e-13	1.60390117641147e-09	NA	NA	NA	NA	NA	NA	NA	NA	2	2	4	4	0.606090765632454
354.225	416.131954655148	-5.95954489815722	0.822462397373591	-7.24597856046444	4.29328026973941e-13	1.93240544940971e-09	NA	NA	NA	NA	NA	NA	NA	NA	2	2	0	4	-2.10200363446704
680.1662	415.471890827759	-5.95717566128579	0.822687301647774	-7.24111779694917	4.45001675285595e-13	2.00295254046046e-09	NA	NA	NA	NA	NA	NA	NA	NA	1	2	3	4	-2.09239436591227
667.0071	530.059529140141	5.78055782295	0.800234799602441	7.22357716238009	5.06375444884353e-13	2.27919587742447e-09	NA	NA	NA	NA	NA	NA	NA	NA	2	2	0	4	1.49290287072045
504.0028	493.492575813606	5.67642371948602	0.786415704393757	7.21809557943904	5.27206580229884e-13	2.37295681761471e-09	NA	NA	NA	NA	NA	NA	NA	NA	2	2	0	4	1.43086638563532
282.248	418.057359410355	-5.96638342903399	0.826773763015746	-7.2164644016653	5.33566224927898e-13	2.40158157840047e-09	NA	NA	NA	NA	NA	NA	NA	NA	2	2	4	4	-2.11181101099068
299.2423	413.697140581923	-5.9507861975884	0.824918856014242	-7.21378370030332	5.44181733218174e-13	2.449361981215e-09	NA	NA	NA	NA	NA	NA	NA	NA	2	2	4	4	-2.08766128102836
314.1885	415.689777188295	-5.95792952895341	0.826493549900022	-7.20868242670994	5.64958474389826e-13	2.54287809322861e-09	NA	NA	NA	NA	NA	NA	NA	NA	2	2	2	4	-2.09717479433274
460.1719	418.461715681452	-5.96779220353699	0.831439232285086	-7.17766491140358	7.09120991851809e-13	3.19175358432499e-09	NA	NA	NA	NA	NA	NA	NA	NA	0	2	4	4	-2.11679187757677
388.2784	1590.72068788903	-1.71357835235848	0.239080478120122	-7.16737044292472	7.64519590383008e-13	3.44110267631392e-09	NA	NA	NA	NA	NA	NA	NA	NA	0	2	2	4	-0.87412873947898
382.0524	452.630306089953	5.55029924481723	0.774794910792266	7.16357214987612	7.86014633255352e-13	3.53785186428234e-09	NA	NA	NA	NA	NA	NA	NA	NA	2	2	4	4	1.38215691304144
614.4017	416.36588737222	-5.96031188331174	0.832173541702662	-7.16234244976918	7.93099950277241e-13	3.56974287619786e-09	NA	NA	NA	NA	NA	NA	NA	NA	2	2	4	4	-2.10688199181799
482.9671	483.070506989014	5.64544314237982	0.788992920126869	7.15525196534342	8.35193728941985e-13	3.75920697396788e-09	NA	NA	NA	NA	NA	NA	NA	NA	2	2	4	4	1.41618964365449
612.224	409.908100346283	-5.93705093398088	0.829780113265389	-7.15496893582701	8.36918722062319e-13	3.7669711680025e-09	NA	NA	NA	NA	NA	NA	NA	NA	2	2	4	4	-2.07833304582386
230.0614	9862.11099372105	1.67396362526356	0.234037515092865	7.15254400389331	8.51842110818727e-13	3.83414134079509e-09	NA	NA	NA	NA	NA	NA	NA	NA	2	2	4	4	0.612506032633408
214.0583	12936.7226037487	1.9826688317244	0.277428947211944	7.14658240118588	8.89649945179045e-13	4.00431440325088e-09	NA	NA	NA	NA	NA	NA	NA	NA	2	2	4	4	0.651545896993553
338.1976	408.075470959022	-5.93035916952675	0.832221709856359	-7.12593663358088	1.03375270896525e-12	4.65292094305259e-09	NA	NA	NA	NA	NA	NA	NA	NA	2	2	4	4	-2.06918222839672
364.2104	8132.00087395393	-2.03889801632735	0.2872836103875	-7.09716093297909	1.27345740977255e-12	5.73183180138626e-09	NA	NA	NA	NA	NA	NA	NA	NA	2	2	3	4	-0.961835543045894
637.5044	3811.87862592193	-1.64618859023049	0.232599832265007	-7.07734212101642	1.46945449474189e-12	6.61401468083327e-09	NA	NA	NA	NA	NA	NA	NA	NA	2	2	0	4	-0.864797547244584
419.0655	3624.8349982673	-2.09642518521978	0.296334092584959	-7.07453255523996	1.49953361461155e-12	6.74940079936657e-09	NA	NA	NA	NA	NA	NA	NA	NA	0	2	2	4	-0.979760966535438
489.0397	453.770665110817	5.55401056342693	0.786701717865436	7.05986835581937	1.66660417459402e-12	7.50138538984769e-09	NA	NA	NA	NA	NA	NA	NA	NA	0	2	2	4	1.38493209624166
446.2129	7967.78454028497	-1.79386740905455	0.254771420645122	-7.04108570934759	1.90747621479434e-12	8.58555044278934e-09	NA	NA	NA	NA	NA	NA	NA	NA	0	2	4	4	-0.895407737101427
425.235	2392.18927694009	-1.91429889870872	0.271880525112837	-7.04095630944599	1.90924871963858e-12	8.59352848709324e-09	NA	NA	NA	NA	NA	NA	NA	NA	2	2	0	4	-0.930160819109567
517.2459	402.051184953296	-5.90813985448932	0.840909784110421	-7.02589025140123	2.12705608033701e-12	9.57387941759689e-09	NA	NA	NA	NA	NA	NA	NA	NA	2	2	4	4	-2.0557726840661
393.0641	12507.5631510232	2.28005781302367	0.324529451712331	7.02573464748203	2.12942816232355e-12	9.5845561586183e-09	NA	NA	NA	NA	NA	NA	NA	NA	2	2	0	4	0.678131593430048
421.2318	402.232313743252	-5.90879447585909	0.842898296463127	-7.01009184696765	2.38161727942877e-12	1.07196593747089e-08	NA	NA	NA	NA	NA	NA	NA	NA	2	2	3	4	-2.0602014675413
299.071	403.317323599996	-5.91278301638196	0.847083556214134	-6.98016502977337	2.94833524652642e-12	1.32704569446154e-08	NA	NA	NA	NA	NA	NA	NA	NA	1	2	4	4	-2.06467103264818
308.1483	401.883033100132	-5.90747158769745	0.847262051585313	-6.97242556378393	3.11522499232253e-12	1.40216276904437e-08	NA	NA	NA	NA	NA	NA	NA	NA	2	2	4	4	-2.05138385942892
419.1647	408.240697842951	-5.93081146672645	0.855868513508831	-6.92958249207197	4.22084443629322e-12	1.89980208077558e-08	NA	NA	NA	NA	NA	NA	NA	NA	2	2	4	4	-2.07373593115003
436.2315	2182.1242141438	-1.7899717875052	0.2595439642469	-6.89660340474122	5.32606011577292e-12	2.39725965810939e-08	NA	NA	NA	NA	NA	NA	NA	NA	0	2	4	4	-0.89461241357809
244.0618	392.046313587058	-5.87047780074604	0.853634977856122	-6.87703521180631	6.11110095222736e-12	2.75060653859754e-08	NA	NA	NA	NA	NA	NA	NA	NA	2	2	4	4	-2.03421255210254
311.1486	1999.15422608342	1.73531858999888	0.252533686683381	6.8716321089256	6.3471472087043e-12	2.8568509586378e-08	NA	NA	NA	NA	NA	NA	NA	NA	0	2	2	4	0.621530028472391
528.2169	396.489932078975	-5.88727632354422	0.857544825416166	-6.86526948685992	6.63658489729284e-12	2.98712686227151e-08	NA	NA	NA	NA	NA	NA	NA	NA	0	2	2	4	-2.03844928159639
440.2056	420.301570528099	-5.97409067934182	0.870250293303885	-6.86479593894916	6.65863662455021e-12	2.99705234471005e-08	NA	NA	NA	NA	NA	NA	NA	NA	1	2	3	4	-2.12182582015427
228.0646	413.057134700204	-5.94821602866765	0.867673005438848	-6.85536600929423	7.11301649608969e-12	3.20156872488997e-08	NA	NA	NA	NA	NA	NA	NA	NA	2	2	4	4	-2.08297450715287
520.184	391.985896838477	-5.87022345063749	0.857389506520928	-6.8466238576413	7.56131826251786e-12	3.40334934995929e-08	NA	NA	NA	NA	NA	NA	NA	NA	2	2	4	4	-2.0258470135229
270.2038	400.818347095352	-5.90342302305361	0.862862940683077	-6.84166945260185	7.82755396545484e-12	3.52318203985122e-08	NA	NA	NA	NA	NA	NA	NA	NA	2	2	4	4	-2.04703419597432
239.0996	397.23262084569	-5.8900337037552	0.861143392932523	-6.83978272619312	7.93133809963464e-12	3.56989527864555e-08	NA	NA	NA	NA	NA	NA	NA	NA	2	2	4	4	-2.04272292016216
409.3072	391.248693642875	-5.86741341971074	0.859027926764419	-6.83029414632736	8.47406975286744e-12	3.81417879576563e-08	NA	NA	NA	NA	NA	NA	NA	NA	2	2	4	4	-2.01762089119694
658.1751	388.081630132573	-5.85528387899622	0.858265211865537	-6.82223140125776	8.96371229470236e-12	4.03456690384553e-08	NA	NA	NA	NA	NA	NA	NA	NA	2	2	4	4	-2.01355850316651
588.1283	431.032135053757	5.47904206547642	0.804421439575045	6.81115867370574	9.68157728391493e-12	4.35767793549011e-08	NA	NA	NA	NA	NA	NA	NA	NA	2	2	1	4	1.35630756791286
642.4329	391.405365535948	-5.86797501646053	0.863552097391531	-6.79516040107539	1.08192085407367e-11	4.8697257641856e-08	NA	NA	NA	NA	NA	NA	NA	NA	2	2	4	4	-2.0217168515176
432.948	4813.06386512724	2.91823078061882	0.43000076224899	6.78657118037627	1.1482986276956e-11	5.16849212325791e-08	NA	NA	NA	NA	NA	NA	NA	NA	1	2	2	4	0.721700194732959
271.117	2173.69832838628	1.82192645396711	0.269259062150576	6.76644432842984	1.31985791749028e-11	5.94068048662377e-08	NA	NA	NA	NA	NA	NA	NA	NA	2	2	4	4	0.634510074992985
615.31	392.062359943594	-5.87045033435522	0.868189224475618	-6.76171757130589	1.36365337723298e-11	6.13780385092565e-08	NA	NA	NA	NA	NA	NA	NA	NA	2	2	4	4	-2.03001202485093
659.5142	454.62706165915	5.55683582245406	0.823505392245285	6.74778316545488	1.50121066076277e-11	6.75694918409323e-08	NA	NA	NA	NA	NA	NA	NA	NA	1	2	3	4	1.38771798688012
627.5929	433.831486929467	5.48851294170026	0.814181898876588	6.74113849653663	1.57150318322331e-11	7.07333582768814e-08	NA	NA	NA	NA	NA	NA	NA	NA	0	2	2	4	1.35898597295254
662.501	420.046379232429	5.44139525745017	0.808269515152314	6.73215450470722	1.67168985807181e-11	7.52427605118124e-08	NA	NA	NA	NA	NA	NA	NA	NA	2	2	2	4	1.33392378503317
314.1873	384.880080752553	-5.84285073861393	0.869166516532983	-6.72236059198468	1.78803783735225e-11	8.04795830592249e-08	NA	NA	NA	NA	NA	NA	NA	NA	0	2	4	4	-2.00553201353827
502.1258	422.737461023598	5.45077063000889	0.814321746918038	6.69363264660241	2.17697512955851e-11	9.79856505814284e-08	NA	NA	NA	NA	NA	NA	NA	NA	2	2	4	4	1.34043766214045
239.0169	3902.39928061777	2.09851699548181	0.313522922394898	6.6933447144851	2.18126483870619e-11	9.81787303901658e-08	NA	NA	NA	NA	NA	NA	NA	NA	2	2	4	4	0.661460641375374
624.4924	2749.57640987772	-1.57917288699758	0.23603363620603	-6.69045697206961	2.22474768230255e-11	1.00135893180438e-07	NA	NA	NA	NA	NA	NA	NA	NA	2	2	0	4	-0.849410581698759
290.0965	378.406923633177	-5.81751951218071	0.869959881167197	-6.68711240382204	2.27617051898802e-11	1.02450435059651e-07	NA	NA	NA	NA	NA	NA	NA	NA	0	2	4	4	-2.00156673836218
517.1136	419.186691598225	5.4384449122191	0.817003653045373	6.65657355624709	2.80284891514178e-11	1.26156229670531e-07	NA	NA	NA	NA	NA	NA	NA	NA	2	2	3	4	1.33262778285144
381.2007	375.832958005394	-5.8072844475497	0.876079949310995	-6.62871516705401	3.38621262181226e-11	1.5241343010777e-07	NA	NA	NA	NA	NA	NA	NA	NA	1	2	3	4	-1.9937293119208
227.1133	374.355892551249	-5.80139862447821	0.876439804019107	-6.61927789892087	3.60957719409907e-11	1.62467069506399e-07	NA	NA	NA	NA	NA	NA	NA	NA	2	2	4	4	-1.98601247081519
327.2289	373.371270883917	-5.79746434246531	0.876296742060606	-6.61586887660065	3.693756756143e-11	1.66255991593997e-07	NA	NA	NA	NA	NA	NA	NA	NA	2	2	4	4	-1.98219798006297
476.1278	426.13246288995	5.46230582866777	0.827020251023118	6.60480299232126	3.98046318933883e-11	1.79160648152141e-07	NA	NA	NA	NA	NA	NA	NA	NA	2	2	4	4	1.34833016739038
293.174	372.112623602896	-5.7924136172325	0.877146207071821	-6.60370365913036	4.01010748230836e-11	1.80494937778699e-07	NA	NA	NA	NA	NA	NA	NA	NA	0	2	4	4	-1.96722153326431
467.0573	2170.55669730956	1.72535288180597	0.261625093420218	6.59475304624063	4.25964300569691e-11	1.91726531686418e-07	NA	NA	NA	NA	NA	NA	NA	NA	2	2	4	4	0.620237800526225
495.2562	1110.91686975896	1.78676426234687	0.271226975053903	6.58770854923914	4.46666343097156e-11	2.0104452102803e-07	NA	NA	NA	NA	NA	NA	NA	NA	1	2	3	4	0.62995500071842
666.1967	372.584211725157	-5.79429715852532	0.879631717694595	-6.58718534355656	4.48242596563411e-11	2.01753992713191e-07	NA	NA	NA	NA	NA	NA	NA	NA	2	2	4	4	-1.97092435315454
363.1982	373.14736713968	-5.79655324340791	0.880021791640017	-6.58682921090557	4.4931862335833e-11	2.02238312373585e-07	NA	NA	NA	NA	NA	NA	NA	NA	1	2	4	4	-1.97841211476417
516.9556	452.501456618905	5.55014743239807	0.843797299633992	6.57758378085058	4.78154447898991e-11	2.15217316999336e-07	NA	NA	NA	NA	NA	NA	NA	NA	1	2	2	4	1.38077330442084
463.2036	369.842891963092	-5.78324121219383	0.881472992101542	-6.56088304918551	5.34900615466318e-11	2.4075876702139e-07	NA	NA	NA	NA	NA	NA	NA	NA	0	2	3	4	-1.95989579245429
325.0105	3863.04876849376	2.1317713098516	0.325165411529454	6.55595962628546	5.52851884100489e-11	2.4883863303363e-07	NA	NA	NA	NA	NA	NA	NA	NA	0	2	4	4	0.664115551317157
383.2187	369.449894196301	-5.7816514932718	0.882576529574812	-6.5508783652531	5.71996354122073e-11	2.57455558990345e-07	NA	NA	NA	NA	NA	NA	NA	NA	0	2	3	4	-1.95627201522874
320.2208	367.527171498757	-5.77384524881769	0.883016526740105	-6.53877370804531	6.20252891823092e-11	2.79175826609574e-07	NA	NA	NA	NA	NA	NA	NA	NA	2	2	3	4	-1.94555213489149
291.0966	367.494425517311	-5.77370656478622	0.883288474091124	-6.53660353796327	6.29315772690228e-11	2.83255029287871e-07	NA	NA	NA	NA	NA	NA	NA	NA	0	2	2	4	-1.94202801521472
280.2292	368.830067716037	-5.77912461613475	0.884321200137912	-6.53509676714014	6.35684271324268e-11	2.86121490523053e-07	NA	NA	NA	NA	NA	NA	NA	NA	0	2	2	4	-1.95267374665648
416.1664	367.597085407584	-5.77411991787431	0.883992987942089	-6.53186167383103	6.49571368725607e-11	2.92372073063396e-07	NA	NA	NA	NA	NA	NA	NA	NA	2	2	4	4	-1.94910058418095
672.3699	371.578612937487	-5.79020931010761	0.886917616655351	-6.52846352510511	6.64477887466023e-11	2.99081497148457e-07	NA	NA	NA	NA	NA	NA	NA	NA	1	2	2	4	-1.96354549085722
719.264	407.077180907665	5.39567565802855	0.828238429703301	6.51464054856938	7.28639293997338e-11	3.27960546228202e-07	NA	NA	NA	NA	NA	NA	NA	NA	2	2	4	4	1.30967253803184
351.1982	366.298466685732	-5.76882407580043	0.885633995283422	-6.51377894990839	7.32833192884016e-11	3.29848220117096e-07	NA	NA	NA	NA	NA	NA	NA	NA	2	2	4	4	-1.93505127532567
314.1736	367.001715824204	-5.77168040961493	0.886669995222363	-6.50938955949161	7.54568074548561e-11	3.39631090354307e-07	NA	NA	NA	NA	NA	NA	NA	NA	2	2	4	4	-1.93852785061817
483.2329	377.296393254373	-5.8129952690827	0.89333568770716	-6.50706710710546	7.66321850459642e-11	3.44921464891885e-07	NA	NA	NA	NA	NA	NA	NA	NA	2	2	3	4	-1.99763268710255
341.0256	2440.99890363789	1.98762540552959	0.306400620935587	6.48701493965782	8.75536601294586e-11	3.94079024242693e-07	NA	NA	NA	NA	NA	NA	NA	NA	2	2	3	4	0.652864146988091
499.094	430.302863971745	5.47656152673129	0.848507219336476	6.4543487691406	1.08685249159434e-10	4.89192306466614e-07	NA	NA	NA	NA	NA	NA	NA	NA	0	2	3	4	1.35497200650747
652.2368	453.267741658231	5.55257751519529	0.864654781639228	6.42172764564907	1.34736329653689e-10	6.06448219771253e-07	NA	NA	NA	NA	NA	NA	NA	NA	0	2	3	4	1.38354317269749
504.98	411.673078307462	5.41202906379549	0.843282082437842	6.41781578964641	1.38243388019309e-10	6.22233489474909e-07	NA	NA	NA	NA	NA	NA	NA	NA	2	2	0	4	1.31724727309091
346.1999	356.5784476249	-5.72853729664516	0.893098874847392	-6.41422518601204	1.41540862748366e-10	6.37075423230397e-07	NA	NA	NA	NA	NA	NA	NA	NA	0	2	4	4	-1.9281674716995
394.221	355.682855642675	-5.72474492181586	0.897514368329879	-6.37844375958976	1.78896515852713e-10	8.0521321785306e-07	NA	NA	NA	NA	NA	NA	NA	NA	0	2	2	4	-1.92475955318664
342.2185	361.995739636646	-5.75104899633328	0.902765961342431	-6.37047611739964	1.88442286365707e-10	8.48178730932045e-07	NA	NA	NA	NA	NA	NA	NA	NA	0	2	2	4	-1.93159793204388
380.1691	353.415661610026	-5.71515918953134	0.899436546278577	-6.35415495754296	2.09575492261005e-10	9.43299290666785e-07	NA	NA	NA	NA	NA	NA	NA	NA	2	2	0	4	-1.91801001562029
434.2838	351.352845188533	-5.70639697942225	0.89952658620246	-6.34377801273557	2.2419781962313e-10	1.00911438612371e-06	NA	NA	NA	NA	NA	NA	NA	NA	0	2	4	4	-1.91466775205108
336.1761	350.191782583475	-5.70143368901243	0.899476920954107	-6.33861031472016	2.31846810551306e-10	1.04354249429143e-06	NA	NA	NA	NA	NA	NA	NA	NA	2	2	4	4	-1.90804667725402
514.2011	3058.84087511194	-1.88975533698365	0.299659060954066	-6.30635139470495	2.85690017021441e-10	1.28589076661351e-06	NA	NA	NA	NA	NA	NA	NA	NA	2	2	3	4	-0.92361076959447
304.1897	345.702707079614	-5.68208719972844	0.902340966609443	-6.29705112589419	3.03361247337523e-10	1.36542897426619e-06	NA	NA	NA	NA	NA	NA	NA	NA	2	2	1	4	-1.89826922333952
350.234	346.903209312915	-5.68727378104662	0.903510379311908	-6.29464133591683	3.08111432262736e-10	1.38680955661457e-06	NA	NA	NA	NA	NA	NA	NA	NA	2	2	2	4	-1.90150820702114
651.3844	355.206990024986	-5.72267874860266	0.90916167002758	-6.29445668164723	3.08478404497592e-10	1.38846129864366e-06	NA	NA	NA	NA	NA	NA	NA	NA	2	2	4	4	-1.92137384312382
594.1881	350.646792536612	-5.70335364126242	0.906100074127179	-6.29439705846653	3.08596987613541e-10	1.38899504124855e-06	NA	NA	NA	NA	NA	NA	NA	NA	2	2	4	4	-1.91134674084057
491.027	402.963073732462	5.38075198294141	0.856680677705604	6.28093071662636	3.36552109210807e-10	1.51482104355784e-06	NA	NA	NA	NA	NA	NA	NA	NA	2	2	4	4	1.30341717819246
515.1136	391.237605225035	5.33771200848168	0.850269109291212	6.27767368019664	3.43676264280333e-10	1.54688686552578e-06	Okanin_3,4-dimethyl_ehter_4-glucoside,,Phloretin_2-O-(6-O-acetylglucoside),Phloretin_2-O-(2-O-Acetylglucoside),Eriodictyol_3,4-dimethyl_ether_5-O-glucoside,Eriodictyol_5,4-dimethyl_ether_7-O-glucoside,Persiconin,Persicogenin_3-glucoside	1	C23H26O11	[M+(37Cl)]-	478.147515	515.1139666	-0.667425118	LMPK12120173,LMPK12120180,LMPK12120519,LMPK12120520,LMPK12140386,LMPK12140558,LMPK12140562,LMPK12140586,LMPK12140587	2	2	4	4	1.27768512570422
519.0196	994.057997869374	1.90360620263739	0.303563856764356	6.27085919558296	3.59061210109612e-10	1.61613450670337e-06	NA	NA	NA	NA	NA	NA	NA	NA	2	2	1	4	0.643004659147053
476.1414	387.168107455031	-5.85139640314117	0.933515516695676	-6.26812977233962	3.65410202701411e-10	1.64471132235905e-06	NA	NA	NA	NA	NA	NA	NA	NA	2	2	0	4	-2.00952907559043
330.2199	343.942263302042	-5.67440734534202	0.906764340204475	-6.25786336509709	3.9028752085719e-10	1.75668413137821e-06	NA	NA	NA	NA	NA	NA	NA	NA	2	2	3	4	-1.89185036213909
453.2578	343.522536937506	-5.67256680939067	0.908595885985492	-6.24322308397647	4.28644858926891e-10	1.92933051002994e-06	NA	NA	NA	NA	NA	NA	NA	NA	2	2	4	4	-1.88866994356234
374.1533	372.675900473204	-5.79442660147752	0.929608978157243	-6.23318700402805	4.5704003032737e-10	2.05713717650349e-06	NA	NA	NA	NA	NA	NA	NA	NA	1	2	3	4	-1.9746543950236
514.9514	3106.85975262504	2.88464671305872	0.463111846623379	6.2288337776093	4.69920038842302e-10	2.1151100948292e-06	NA	NA	NA	NA	NA	NA	NA	NA	2	2	4	4	0.719627679811596
382.1806	340.422705278368	-5.65897353981915	0.908789454715918	-6.22693574452634	4.75646077673205e-10	2.1408829956071e-06	NA	NA	NA	NA	NA	NA	NA	NA	2	2	4	4	-1.88550851503559
341.2445	340.060858055257	-5.65737473566771	0.909481667896528	-6.22043844902584	4.9576752606394e-10	2.23144963481379e-06	NA	NA	NA	NA	NA	NA	NA	NA	2	2	4	4	-1.8823658199032
298.957	344.425475834902	-5.6764881037681	0.913817256954968	-6.211841657142	5.23671829081005e-10	2.3570469026936e-06	NA	NA	NA	NA	NA	NA	NA	NA	2	2	3	4	-1.89505003284524
312.0647	1976.25249012196	1.74974570115211	0.283098263001177	6.18070094320868	6.3817608213997e-10	2.872430545712e-06	NA	NA	NA	NA	NA	NA	NA	NA	2	2	4	4	0.624117604298069
625.4963	338.880945580214	-5.65213424877968	0.914591247232572	-6.1799566373309	6.41192108416229e-10	2.88600567998145e-06	NA	NA	NA	NA	NA	NA	NA	NA	0	2	4	4	-1.87613562942258
417.2854	338.919443039066	-5.65230111373708	0.91527637522731	-6.17551295621864	6.59489976670296e-10	2.968364384993e-06	NA	NA	NA	NA	NA	NA	NA	NA	2	2	3	4	-1.87924160678325
644.1589	332.927903014786	-5.62555500405472	0.912109357263761	-6.16763215863813	6.93201700253618e-10	3.12010085284154e-06	NA	NA	NA	NA	NA	NA	NA	NA	2	2	4	4	-1.86087100192266
622.3554	347.882755765937	-5.69139965898721	0.922950352568895	-6.1665285062691	6.98055012772842e-10	3.14194561249056e-06	NA	NA	NA	NA	NA	NA	NA	NA	2	2	4	4	-1.90476726319682
229.0554	3291.11821630593	1.50037519501415	0.243344541246504	6.16564147002704	7.01979768911843e-10	3.15961093987221e-06	NA	NA	NA	NA	NA	NA	NA	NA	2	2	0	4	0.580673712987599
301.1407	336.229840584218	-5.64035912720034	0.914886414818989	-6.16509222985488	7.04420704225823e-10	3.17059758972043e-06	NA	NA	NA	NA	NA	NA	NA	NA	0	2	2	4	-1.86997742177544
297.0772	336.849279702402	-5.64310824248016	0.915486021505968	-6.16405724382037	7.09042915522319e-10	3.19140216276596e-06	NA	NA	NA	NA	NA	NA	NA	NA	0	2	2	4	-1.87304764655687
350.2313	331.290032622648	-5.61814364115519	0.913415833808546	-6.15069657565489	7.71433788342189e-10	3.47222348132819e-06	NA	NA	NA	NA	NA	NA	NA	NA	2	2	4	4	-1.85786953796429
597.249	334.101798106128	-5.63082178820899	0.916624241346018	-6.1429989893573	8.09777988342837e-10	3.64481072553111e-06	NA	NA	NA	NA	NA	NA	NA	NA	2	2	2	4	-1.86692472339067
237.065	374.886712341128	-5.80317108615534	0.944900786435756	-6.14156657446056	8.1711565205554e-10	3.67783754990199e-06	NA	NA	NA	NA	NA	NA	NA	NA	2	2	4	4	-1.98985607955757
475.2404	333.599469796988	-5.62855201599863	0.916939817992754	-6.13840941962791	8.33518167057773e-10	3.75166526992704e-06	NA	NA	NA	NA	NA	NA	NA	NA	2	2	4	4	-1.86388932431174
225.1845	329.647884735082	-5.61067386726367	0.914883112396406	-6.13266743176329	8.64176803742619e-10	3.88965979364553e-06	NA	NA	NA	NA	NA	NA	NA	NA	1	2	2	4	-1.848964177065
449.3033	329.737712139071	-5.61108035673426	0.915307395650188	-6.13026878554655	8.77307295955573e-10	3.94876013909603e-06	NA	NA	NA	NA	NA	NA	NA	NA	2	2	4	4	-1.85191633340659
398.291	329.915361152482	-5.61188800636164	0.915498082920961	-6.12987412104296	8.79486299053e-10	3.95856783203755e-06	NA	NA	NA	NA	NA	NA	NA	NA	1	2	4	4	-1.85488471842025
512.9985	391.999112692883	5.34056203452588	0.872863090300522	6.11844181965256	9.44947698943931e-10	4.25320959294663e-06	NA	NA	NA	NA	NA	NA	NA	NA	2	2	1	4	1.27889133489206
513.0919	381.883319311132	5.30232644309547	0.866852761830922	6.11675555130744	9.54996868193281e-10	4.29844090373796e-06	NA	NA	NA	NA	NA	NA	NA	NA	2	2	4	4	1.25394108192312
412.2097	329.255829137681	-5.6088740747087	0.917084263120228	-6.11598552092196	9.59620385850624e-10	4.31925135671366e-06	NA	NA	NA	NA	NA	NA	NA	NA	2	2	4	4	-1.84602804745953
343.2259	324.413461401565	-5.58661090371177	0.918374764966038	-6.08314940352087	1.17844439961797e-09	5.30417824268047e-06	NA	NA	NA	NA	NA	NA	NA	NA	2	2	3	4	-1.84310774647651
403.0709	323.555158802507	-5.58262845217437	0.918878496004751	-6.07548057381627	1.23616945145787e-09	5.56399870101189e-06	NA	NA	NA	NA	NA	NA	NA	NA	1	2	3	4	-1.84020307972778
417.0728	754.271194336844	6.29337357635028	1.0377963146408	6.06417028810563	1.32636568703535e-09	5.96997195734613e-06	NA	NA	NA	NA	NA	NA	NA	NA	1	2	4	4	1.74710809451463
215.0425	1806.02367934695	1.6713191275875	0.275660212072261	6.06296830080573	1.33632010643511e-09	6.01477679906441e-06	NA	NA	NA	NA	NA	NA	NA	NA	1	2	3	4	0.611220969467705
398.2043	323.445417903357	-5.58210164990571	0.921576420388182	-6.05712291071254	1.38577704209503e-09	6.23738246646972e-06	NA	NA	NA	NA	NA	NA	NA	NA	2	2	3	4	-1.83731385645693
390.2259	319.489289439729	-5.56359837584483	0.922255116533479	-6.03260234191703	1.61340098490906e-09	7.26191783307569e-06	NA	NA	NA	NA	NA	NA	NA	NA	0	2	2	4	-1.83158099493978
679.021	389.852991760378	5.33250819900029	0.884794271259728	6.02683400222305	1.6720257475152e-09	7.52578788956593e-06	NA	NA	NA	NA	NA	NA	NA	NA	2	2	4	4	1.27287877569176
230.063	791.472463978974	6.36300662860733	1.0574444620926	6.01734356432814	1.77302518264446e-09	7.98038634708273e-06	NA	NA	NA	NA	NA	NA	NA	NA	1	2	3	4	1.78250740376867
348.1792	318.78778018953	-5.56028663446498	0.924705137410565	-6.01303746406704	1.82078935795232e-09	8.19537290014337e-06	NA	NA	NA	NA	NA	NA	NA	NA	0	2	4	4	-1.82873699253605
230.0551	1464.12709874929	1.53472610899225	0.255428781408569	6.00843061039935	1.87327758184715e-09	8.43162239589403e-06	NA	NA	NA	NA	NA	NA	NA	NA	2	2	4	4	0.589526237245814
729.0919	413.540655745872	5.41867390404771	0.902254528468431	6.00570430302617	1.90503110606835e-09	8.57454500841365e-06	NA	NA	NA	NA	NA	NA	NA	NA	2	2	4	4	1.32106314524453
410.1118	319.56734798261	-5.56394362967187	0.928625024370053	-5.99159346739149	2.07794841030718e-09	9.3528457947926e-06	NA	NA	NA	NA	NA	NA	NA	NA	2	2	3	4	-1.83443988944845
370.26	4175.62213461821	-1.14700508698211	0.191568439574491	-5.98744286652761	2.13165784568473e-09	9.59459196342698e-06	NA	NA	NA	NA	NA	NA	NA	NA	2	2	3	4	-0.743301356216028
308.1546	15514.3744300711	-1.48844706989476	0.248656206718834	-5.98596387170743	2.15112116680907e-09	9.68219637180761e-06	NA	NA	NA	NA	NA	NA	NA	NA	2	2	4	4	-0.83271388544921
517.1632	318.259786907822	-5.55775026621502	0.931883523479497	-5.96399670793976	2.46141699414574e-09	1.107883789065e-05	NA	NA	NA	NA	NA	NA	NA	NA	0	2	2	4	-1.82590770512748
478.9951	399.254008019605	5.3671926433653	0.900213235988144	5.9621347796268	2.48963656169208e-09	1.1205854164176e-05	NA	NA	NA	NA	NA	NA	NA	NA	0	2	4	4	1.29351339360979
640.4171	313.661502317398	-5.5358717073454	0.928622875375363	-5.96137770686267	2.50120072156186e-09	1.12579044477499e-05	NA	NA	NA	NA	NA	NA	NA	NA	0	2	2	4	-1.81750640938625
336.9297	3560.29908143034	2.54784336246874	0.427475726091998	5.96020594142557	2.51920246132175e-09	1.13389302784092e-05	NA	NA	NA	NA	NA	NA	NA	NA	1	2	4	4	0.697029821187142
645.3413	316.36299508914	-5.54875645379394	0.932354879307888	-5.95133524470096	2.65963667734408e-09	1.19710246847257e-05	NA	NA	NA	NA	NA	NA	NA	NA	1	2	3	4	-1.82309295880928
356.2356	309.921786232327	-5.5178233444069	0.927674581076453	-5.94801610065045	2.71411903316293e-09	1.22162497682663e-05	NA	NA	NA	NA	NA	NA	NA	NA	2	2	4	4	-1.80650048987528
341.1175	1380.83839725303	-1.51712107918602	0.255203500842773	-5.94475026469443	2.76878651450388e-09	1.2462308101782e-05	NA	NA	NA	NA	NA	NA	NA	NA	2	2	4	4	-0.836488090110294
397.2787	309.8402479129	-5.51742115896556	0.928645018308445	-5.94136731494636	2.82654469514198e-09	1.2722277672834e-05	NA	NA	NA	NA	NA	NA	NA	NA	2	2	4	4	-1.80378291534408
511.1387	363.089394324967	5.22858426923856	0.880459010547434	5.93847550721031	2.87684620358538e-09	1.29486847623378e-05	NA	NA	NA	NA	NA	NA	NA	NA	2	2	3	4	1.22071829578074
433.1828	312.327600006946	-5.52944339926696	0.931423212787645	-5.93655314077685	2.91076599051774e-09	1.31013577233203e-05	NA	NA	NA	NA	NA	NA	NA	NA	2	2	4	4	-1.80923147166657
348.1542	312.712164238667	-5.53130169255022	0.932420273879107	-5.9321980093146	2.98905831640899e-09	1.34537514821568e-05	NA	NA	NA	NA	NA	NA	NA	NA	2	2	1	4	-1.81197601423601
413.0487	308.25597916676	-5.50969646602046	0.929656000742988	-5.92659700105961	3.09276726167467e-09	1.39205454447977e-05	NA	NA	NA	NA	NA	NA	NA	NA	2	2	4	4	-1.79838738715415
519.38	314.329057510467	-5.53903533516341	0.935812721601817	-5.91895708115864	3.23989490672305e-09	1.45827669751604e-05	NA	NA	NA	NA	NA	NA	NA	NA	0	2	4	4	-1.820292582804
253.0837	306.706462196632	-5.50210779983444	0.930069700598922	-5.91580157518445	3.30263171914123e-09	1.48651453678547e-05	NA	NA	NA	NA	NA	NA	NA	NA	2	2	4	4	-1.79304371076795
303.1393	307.626389619955	-5.50660702996087	0.931542514179226	-5.91127827892289	3.3946297523658e-09	1.52792285153985e-05	NA	NA	NA	NA	NA	NA	NA	NA	2	2	4	4	-1.79570913944243
521.0615	390.091858812651	5.33336215123208	0.90349746185826	5.90301841054732	3.56910427057098e-09	1.606453832184e-05	NA	NA	NA	NA	NA	NA	NA	NA	0	2	2	4	1.27407760498444
415.2075	304.41106558426	-5.49078155083776	0.931081345915198	-5.89720927706983	3.69700849751787e-09	1.66402352473279e-05	NA	NA	NA	NA	NA	NA	NA	NA	2	2	2	4	-1.78512294184366
494.9186	417.32522435116	5.43206943569008	0.921713574747225	5.89344627714721	3.78223104930115e-09	1.70238219529045e-05	NA	NA	NA	NA	NA	NA	NA	NA	2	2	4	4	1.32618109272069
381.0838	309.415301883545	-5.51532571156569	0.936889358606039	-5.8868484959331	3.93629239809394e-09	1.77172520838208e-05	NA	NA	NA	NA	NA	NA	NA	NA	2	2	4	4	-1.8010785972
427.3221	306.379366749534	-5.50047823674646	0.935741527776153	-5.8782025521713	4.14745240209699e-09	1.86676832618386e-05	NA	NA	NA	NA	NA	NA	NA	NA	2	2	4	4	-1.7903909602451
604.2026	301.227689811129	-5.47493047089218	0.932500097596059	-5.87123849638868	4.32551472473634e-09	1.94691417760383e-05	NA	NA	NA	NA	NA	NA	NA	NA	2	2	4	4	-1.7773126109768
452.1962	306.320158076638	-5.50016973558241	0.937043598353371	-5.86970525730887	4.36570561167216e-09	1.96500409581364e-05	NA	NA	NA	NA	NA	NA	NA	NA	1	2	2	4	-1.7877507493452
308.0453	302.971965776379	-5.48361375559032	0.936035926116018	-5.85833684647554	4.6752561429991e-09	2.1043327899639e-05	NA	NA	NA	NA	NA	NA	NA	NA	1	2	4	4	-1.77990400335126
354.2237	297.830173360301	-5.45781704668491	0.934321312945906	-5.84147762773008	5.17398279945872e-09	2.32880965803637e-05	NA	NA	NA	NA	NA	NA	NA	NA	2	2	4	4	-1.76706460241024
309.1556	298.150985517404	-5.45943458048776	0.935116989707138	-5.83823696989781	5.27560872531922e-09	2.37455148726618e-05	NA	NA	NA	NA	NA	NA	NA	NA	2	2	4	4	-1.77216534238794
347.2439	297.373955331479	-5.45550048134308	0.934820293760203	-5.83588152477839	5.35069077572328e-09	2.40834591815305e-05	NA	NA	NA	NA	NA	NA	NA	NA	1	2	2	4	-1.75949863311814
501.0687	2776.44706093537	-1.43627043211744	0.246141450977831	-5.83514246142473	5.37446265865693e-09	2.41904564266149e-05	NA	NA	NA	NA	NA	NA	NA	NA	2	2	4	4	-0.825200823085655
348.2237	297.442395258328	-5.45584550199059	0.935158513964919	-5.83413979610654	5.40687758772008e-09	2.43363560223281e-05	NA	NA	NA	NA	NA	NA	NA	NA	2	2	4	4	-1.76200942703157
357.203	295.800513277056	-5.44749524313315	0.935296630496102	-5.82435033497735	5.73351919473182e-09	2.58065698954879e-05	NA	NA	NA	NA	NA	NA	NA	NA	2	2	4	4	-1.75203206398114
271.0619	295.772576603627	-5.44735051265087	0.935582193061031	-5.82241790518508	5.80022930175479e-09	2.61068320871983e-05	NA	NA	NA	NA	NA	NA	NA	NA	2	2	4	4	-1.74956477687755
397.0907	303.431929488041	-5.48586833954627	0.942597882217389	-5.81994553885607	5.88668051617395e-09	2.64959490032989e-05	NA	NA	NA	NA	NA	NA	NA	NA	1	2	2	4	-1.78250740376867
224.2023	299.206052906152	-5.46473882457569	0.93962796114669	-5.81585377462236	6.03251837100247e-09	2.71523651878821e-05	NA	NA	NA	NA	NA	NA	NA	NA	2	2	2	4	-1.77473309913778
516.2817	370.369799388806	5.25743228151459	0.904779338483514	5.81073423971693	6.21994365618137e-09	2.79959663964723e-05	NA	NA	NA	NA	NA	NA	NA	NA	0	2	2	4	1.23430055712196
345.2143	294.537056688019	-5.44102194306951	0.937715981344794	-5.8024199771731	6.53645917577483e-09	2.94206027501625e-05	NA	NA	NA	NA	NA	NA	NA	NA	0	2	4	4	-1.74222612372121
364.0275	297.343481050895	-5.45531579719528	0.940563128441571	-5.80005278990071	6.6294046260704e-09	2.98389502219429e-05	NA	NA	NA	NA	NA	NA	NA	NA	2	2	4	4	-1.75699888248444
466.1371	295.087113709963	-5.44382863365204	0.939446296448165	-5.79472041588107	6.84350907026728e-09	3.0802634325273e-05	NA	NA	NA	NA	NA	NA	NA	NA	2	2	2	4	-1.74466191142066
407.2163	298.111956245963	-5.45920077207027	0.942305965925124	-5.79344816809115	6.89557732969184e-09	3.1036993560943e-05	NA	NA	NA	NA	NA	NA	NA	NA	2	2	4	4	-1.76960921729761
396.1948	292.880070519602	-5.43250628158388	0.937872751474559	-5.79237031147636	6.93999119859689e-09	3.12369003848846e-05	NA	NA	NA	NA	NA	NA	NA	NA	2	2	4	4	-1.73738532680112
638.4171	293.213981069283	-5.43422335309873	0.938406031273748	-5.79090838293374	7.00067584367431e-09	3.1510041972378e-05	NA	NA	NA	NA	NA	NA	NA	NA	2	2	0	4	-1.73980062910678
462.1701	297.711611564	-5.45717292463509	0.942481217793731	-5.79021928671415	7.02945887428898e-09	3.16395943931747e-05	NA	NA	NA	NA	NA	NA	NA	NA	2	2	4	4	-1.7645313782002
650.0519	350.734833832945	5.1779537085077	0.895262478694592	5.78372693118762	7.30635102241969e-09	3.2885885951911e-05	NA	NA	NA	NA	NA	NA	NA	NA	0	2	4	4	1.20185372700109
271.0112	290.865780529796	-5.42209017886595	0.937607002768245	-5.78290281840628	7.34224832099622e-09	3.3047459692804e-05	NA	NA	NA	NA	NA	NA	NA	NA	2	2	3	4	-1.73258490349351
340.2492	291.396987681756	-5.42484503961232	0.938226485442866	-5.78202078472733	7.38085858907598e-09	3.3221244509431e-05	NA	NA	NA	NA	NA	NA	NA	NA	0	2	4	4	-1.73498011753047
399.1528	295.645725722764	-5.44666977434006	0.94201649514716	-5.78192611530564	7.3850143759087e-09	3.32399497059651e-05	NA	NA	NA	NA	NA	NA	NA	NA	0	2	3	4	-1.74710809451463
336.1749	290.426672482687	-5.41980191033556	0.938655389790254	-5.77400606152876	7.74086500488192e-09	3.48416333869735e-05	NA	NA	NA	NA	NA	NA	NA	NA	0	2	4	4	-1.73019958833209
437.2349	290.007477930738	-5.41762481256129	0.938542142723403	-5.77238310987375	7.81581616259747e-09	3.51789885478512e-05	NA	NA	NA	NA	NA	NA	NA	NA	0	2	2	4	-1.72545827624844
350.0946	289.534149920204	-5.41515751068044	0.938198570334927	-5.77186715254458	7.83979158802592e-09	3.52869019377047e-05	NA	NA	NA	NA	NA	NA	NA	NA	2	2	4	4	-1.72075543820992
273.0712	289.62598311876	-5.41563093378014	0.938982226973954	-5.76755424991698	8.04301986473466e-09	3.62016324111707e-05	NA	NA	NA	NA	NA	NA	NA	NA	0	2	4	4	-1.72310209357222
428.2152	288.771958015131	-5.41117398834828	0.938552834654188	-5.76544419083454	8.14430501274179e-09	3.66575168623508e-05	NA	NA	NA	NA	NA	NA	NA	NA	2	2	0	4	-1.71841822060472
434.9062	692.718285794084	6.16972241552476	1.0716853911401	5.75702763752446	8.56078993878695e-09	3.853211551448e-05	NA	NA	NA	NA	NA	NA	NA	NA	0	2	4	4	1.69779379999478
600.1662	312.928189255145	-5.53219498599171	0.961816844110502	-5.75181753144274	8.82890638371872e-09	3.97389076331179e-05	NA	NA	NA	NA	NA	NA	NA	NA	2	2	4	4	-1.81473427380965
267.0993	287.158012707288	-5.40270243119521	0.940046268471375	-5.74727288687677	9.06942958044437e-09	4.08215025415801e-05	NA	NA	NA	NA	NA	NA	NA	NA	0	2	2	4	-1.71609035248181
302.1247	722.633595407057	6.23093189884301	1.08502384988349	5.74266814458697	9.31962601598379e-09	4.1947636697943e-05	NA	NA	NA	NA	NA	NA	NA	NA	2	2	4	4	1.72545827624844
335.079	290.192884216123	-5.41855564861477	0.944564078239337	-5.73656755898968	9.66145215500332e-09	4.34861961496699e-05	NA	NA	NA	NA	NA	NA	NA	NA	2	2	3	4	-1.72782407710266
598.0119	352.759155257608	5.18642597970572	0.904316940572409	5.73518613554098	9.74053135401619e-09	4.38421316244269e-05	NA	NA	NA	NA	NA	NA	NA	NA	0	2	2	4	1.20405088871168
444.1599	285.301458235732	-5.3928951063455	0.940344968143676	-5.73501777437226	9.75021204723075e-09	4.38857044245856e-05	NA	NA	NA	NA	NA	NA	NA	NA	2	2	0	4	-1.7137717468238
461.0515	2547.55615178943	1.90300318447043	0.331945058856888	5.73288601138925	9.87359928622899e-09	4.44410703873167e-05	NA	NA	NA	NA	NA	NA	NA	NA	0	2	2	4	0.642349587634135
309.1094	283.411215613339	-5.38284594371475	0.940725115459493	-5.72201789370269	1.05266217870171e-08	4.73803246633641e-05	NA	NA	NA	NA	NA	NA	NA	NA	1	2	4	4	-1.70687065282625
678.2081	296.403229775608	-5.45049973539072	0.952599823962392	-5.72170978650726	1.05457335534318e-08	4.74663467239967e-05	NA	NA	NA	NA	NA	NA	NA	NA	2	2	4	4	-1.75451006292774
358.1616	282.788175262824	-5.37951682621257	0.94096937816276	-5.71699457076495	1.08424579827575e-08	4.88019033803917e-05	NA	NA	NA	NA	NA	NA	NA	NA	0	2	2	4	-1.69779379999478
355.2601	283.068484166508	-5.3810118086699	0.941347622604898	-5.71628554580035	1.08877723358608e-08	4.90058632837093e-05	NA	NA	NA	NA	NA	NA	NA	NA	0	2	4	4	-1.70004990416528
340.0919	283.314573106767	-5.3823220481302	0.941932058212467	-5.71412980501417	1.10266808640189e-08	4.96310905689493e-05	NA	NA	NA	NA	NA	NA	NA	NA	1	2	4	4	-1.7045882511736
413.204	281.47338872865	-5.37245849254954	0.942800898139259	-5.6984019671097	1.20935641232029e-08	5.44331321185362e-05	NA	NA	NA	NA	NA	NA	NA	NA	2	2	4	4	-1.68885470960776
420.0691	281.514689700952	-5.37268570238544	0.942957309245583	-5.69769771092169	1.2143611798899e-08	5.46583967068443e-05	NA	NA	NA	NA	NA	NA	NA	NA	0	2	4	4	-1.69107683462133
307.1512	202500.484436014	-1.17487110160435	0.206357535232151	-5.69337630575312	1.2455145854599e-08	5.60606114915503e-05	NA	NA	NA	NA	NA	NA	NA	NA	2	2	4	4	-0.750343622967677
515.2047	282.041619357484	-5.37549958641852	0.946777848959732	-5.67767781251412	1.36535569683156e-08	6.14546599143884e-05	NA	NA	NA	NA	NA	NA	NA	NA	2	2	0	4	-1.69330734141823
673.3661	284.168332304103	-5.38683518904671	0.949175794042963	-5.67527661667579	1.38464724319042e-08	6.23229724160009e-05	NA	NA	NA	NA	NA	NA	NA	NA	0	2	2	4	-1.71146231784673
344.0726	4817.74643825317	1.01252795205098	0.178441250669666	5.6742930698541	1.39262541353671e-08	6.26820698632871e-05	NA	NA	NA	NA	NA	NA	NA	NA	2	2	3	4	0.458052082394255
402.1509	275.911604041741	-5.34225920502363	0.943379420483871	-5.66289563777374	1.48839689893171e-08	6.69927444209162e-05	NA	NA	NA	NA	NA	NA	NA	NA	0	2	4	4	-1.68004856908619
208.0076	281.303086630411	-5.37152679439732	0.948630074582642	-5.66240406911047	1.49266826789031e-08	6.71849987377427e-05	NA	NA	NA	NA	NA	NA	NA	NA	2	2	4	4	-1.6866408927286
431.3011	282.061677303153	-5.37557812273272	0.950517665374429	-5.65542158610505	1.55464194937227e-08	6.99744341412461e-05	NA	NA	NA	NA	NA	NA	NA	NA	0	2	4	4	-1.6955463046511
352.0488	274.759628240127	-5.33591818308534	0.944396753773514	-5.65008102978402	1.60372222957576e-08	7.21835375532047e-05	NA	NA	NA	NA	NA	NA	NA	NA	2	2	4	4	-1.67352845992274
271.0302	278.165433775517	-5.35454744448175	0.948087118886649	-5.64773778465597	1.62572887545226e-08	7.31740566841063e-05	NA	NA	NA	NA	NA	NA	NA	NA	0	2	2	4	-1.68443531132049
361.1727	273.950383885345	-5.33145089701928	0.944542948338102	-5.64447694665428	1.65684179329445e-08	7.45744491161833e-05	NA	NA	NA	NA	NA	NA	NA	NA	2	2	4	4	-1.67137081842282
746.1955	277.88618849701	-5.35303410954676	0.949268998977765	-5.63911190116949	1.70929434894599e-08	7.69353386460588e-05	NA	NA	NA	NA	NA	NA	NA	NA	2	2	0	4	-1.68223789368798
478.1916	275.677815775178	-5.34095481807963	0.947191930449236	-5.63872500006046	1.71313869221174e-08	7.71083725364505e-05	NA	NA	NA	NA	NA	NA	NA	NA	0	2	2	4	-1.67786726770392
398.2073	271.867388062397	-5.31988934529753	0.944771143854815	-5.63087619673855	1.79296399305076e-08	8.07013093272149e-05	NA	NA	NA	NA	NA	NA	NA	NA	1	2	3	4	-1.66707872899809
394.1547	283.219670488468	-5.38174593141755	0.956500957446314	-5.62649298939109	1.83910257673568e-08	8.27780069788728e-05	NA	NA	NA	NA	NA	NA	NA	NA	0	2	2	4	-1.70231469493921
497.1727	271.439638519593	-5.31750193773186	0.946168016662481	-5.62003982811515	1.90913442414766e-08	8.59301404308863e-05	NA	NA	NA	NA	NA	NA	NA	NA	0	2	2	4	-1.65648080803612
694.3517	271.254908497304	-5.3164642116191	0.946142935287391	-5.61909201383428	1.91963608334712e-08	8.64028201114541e-05	NA	NA	NA	NA	NA	NA	NA	NA	0	2	2	4	-1.65438340571521
626.2778	271.658056692717	-5.31871893300588	0.946661297555592	-5.61839693535537	1.92737308903576e-08	8.67510627374997e-05	NA	NA	NA	NA	NA	NA	NA	NA	1	2	2	4	-1.66281713263355
281.1153	270.660336632806	-5.31314506038577	0.946200815704147	-5.61524041430023	1.96289133551743e-08	8.83497390116396e-05	NA	NA	NA	NA	NA	NA	NA	NA	1	2	4	4	-1.64813447911803
380.1464	269.77129384687	-5.30815252525395	0.946292591140559	-5.60941993517679	2.03005887104211e-08	9.13729497856055e-05	NA	NA	NA	NA	NA	NA	NA	NA	2	2	1	4	-1.6460657359567
335.2173	268.767290496965	-5.30250330599458	0.945892312990327	-5.60582133206193	2.07269691819034e-08	9.32920882877471e-05	NA	NA	NA	NA	NA	NA	NA	NA	2	2	4	4	-1.64194925575072
294.1714	269.109756037502	-5.30443022006783	0.946481889775825	-5.60436525766402	2.09019516515064e-08	9.40796843834302e-05	NA	NA	NA	NA	NA	NA	NA	NA	2	2	4	4	-1.64400401356656
667.3239	268.668642195826	-5.30193736551129	0.947650115343248	-5.59482585362308	2.20843325554945e-08	9.94015808322807e-05	NA	NA	NA	NA	NA	NA	NA	NA	2	2	4	4	-1.63786041246832
590.1871	268.672919691254	-5.30196120945344	0.947706738465622	-5.59451673630341	2.21237128974537e-08	9.95788317514392e-05	NA	NA	NA	NA	NA	NA	NA	NA	2	2	4	4	-1.63990140699733
402.163	267.379786540514	-5.29464250540651	0.94851498482361	-5.58203358947579	2.37722450717751e-08	0.00010699887506806	NA	NA	NA	NA	NA	NA	NA	NA	0	2	4	4	-1.63582621798846
374.1395	271.652715572112	-5.31865050826946	0.95309247428117	-5.58041391763252	2.3994688329828e-08	0.000108000092172556	NA	NA	NA	NA	NA	NA	NA	NA	2	2	4	4	-1.66069761055404
452.2625	264.778947864479	-5.27983074109477	0.946250725196362	-5.5797375901605	2.40881708487029e-08	0.000108420856990012	NA	NA	NA	NA	NA	NA	NA	NA	2	2	2	4	-1.62775637965842
404.1622	264.808890332475	-5.28000160019743	0.946333705536612	-5.57942887303527	2.4130959384483e-08	0.000108613448189558	NA	NA	NA	NA	NA	NA	NA	NA	0	2	2	4	-1.62976390280946
301.0655	264.699681245913	-5.27937505666975	0.946448736204295	-5.57808875929459	2.43175573275894e-08	0.00010945332553148	NA	NA	NA	NA	NA	NA	NA	NA	0	2	3	4	-1.62376089917882
590.4034	270.704319662772	-5.31335213386717	0.9529250781376	-5.57583408787142	2.46346632164486e-08	0.000110880619137235	NA	NA	NA	NA	NA	NA	NA	NA	1	2	4	4	-1.65229325603575
301.1852	264.337834022802	-5.27729815787893	0.946705173799417	-5.57438398345233	2.48407283512614e-08	0.000111808118309027	NA	NA	NA	NA	NA	NA	NA	NA	2	2	4	4	-1.62177284160876
468.2327	271.708323012677	-5.31895403849271	0.954503648747424	-5.57248161960687	2.51135994896101e-08	0.000113036311302735	NA	NA	NA	NA	NA	NA	NA	NA	2	2	4	4	-1.66494415114575
504.2666	271.455684876128	-5.31754263178456	0.954934365710668	-5.56849017348665	2.56956117179773e-08	0.000115655948342616	NA	NA	NA	NA	NA	NA	NA	NA	2	2	4	4	-1.65858552279705
300.1818	3240.16228176696	-1.17953974138543	0.211863921009174	-5.56744034457077	2.58508536129003e-08	0.000116354692111664	NA	NA	NA	NA	NA	NA	NA	NA	2	2	4	4	-0.752463563904008
611.2654	265.967681236672	-5.28661545252642	0.94991326059141	-5.56536651487	2.61601974133751e-08	0.000117747048557601	NA	NA	NA	NA	NA	NA	NA	NA	2	2	4	4	-1.63177801572507
316.0292	262.578187964112	-5.26716527636725	0.946581141173736	-5.56440969216448	2.63041305207822e-08	0.00011839489147404	NA	NA	NA	NA	NA	NA	NA	NA	2	2	2	4	-1.61781584558808
303.0948	262.413371436986	-5.2662123737718	0.946646825779524	-5.5630169883423	2.6515006649298e-08	0.00011934404492849	NA	NA	NA	NA	NA	NA	NA	NA	2	2	4	4	-1.6158468103645
414.2939	264.780687752752	-5.27982001528171	0.95001342247739	-5.55762675596025	2.73467380379887e-08	0.000123087667908987	NA	NA	NA	NA	NA	NA	NA	NA	2	2	1	4	-1.62575539525378
513.1804	261.488368799352	-5.26084959695625	0.946914291069832	-5.55578223559441	2.76371253447095e-08	0.000124394701176538	NA	NA	NA	NA	NA	NA	NA	NA	2	2	4	4	-1.60803265155232
456.1381	275.028578639506	-5.33731799779099	0.961619235306748	-5.5503444625756	2.85107270616093e-08	0.000128326782504303	NA	NA	NA	NA	NA	NA	NA	NA	1	2	4	4	-1.67569392064713
261.1291	259.332389647833	-5.24827438219491	0.947607004247023	-5.53845038995383	3.05159660911594e-08	0.000137352363376308	NA	NA	NA	NA	NA	NA	NA	NA	2	2	0	4	-1.60416211641534
270.901	647.041425924727	6.07057344650269	1.09668067344894	5.53540660784275	3.10507154716871e-08	0.000139759270338064	NA	NA	NA	NA	NA	NA	NA	NA	2	2	0	4	1.63379877003459
421.1942	261.899008360444	-5.26320796548394	0.951313475859384	-5.53256954625744	3.15573253642258e-08	0.00014203952146438	NA	NA	NA	NA	NA	NA	NA	NA	2	2	4	4	-1.6119274277395
596.2035	1185.87719993916	-1.78180856075088	0.322323103943382	-5.52801998662767	3.23865162097471e-08	0.000145771709460072	NA	NA	NA	NA	NA	NA	NA	NA	2	2	0	4	-0.891436761212165
446.1563	272.943311115696	-5.32578176348733	0.963878523957291	-5.5253661442957	3.28799178658989e-08	0.000147992510314411	NA	NA	NA	NA	NA	NA	NA	NA	2	2	1	4	-1.66922092990915
667.0343	261.268476644249	-5.25955735471304	0.951971166112418	-5.52491245737157	3.29649938406172e-08	0.000148375437276618	NA	NA	NA	NA	NA	NA	NA	NA	0	2	2	4	-1.6060943763649
412.2198	256.648006857803	-5.23247103255898	0.947609462783183	-5.52175895034956	3.35622721806368e-08	0.000151063787085046	NA	NA	NA	NA	NA	NA	NA	NA	0	2	2	4	-1.60031546516968
360.1346	262.005945746145	-5.26381686822373	0.953550697334955	-5.52022759034773	3.385608716078e-08	0.000152386248310671	NA	NA	NA	NA	NA	NA	NA	NA	2	2	4	4	-1.61388402008214
384.2755	4004.95232897797	-1.20836907336722	0.218898711784321	-5.52022012152278	3.38575262654736e-08	0.000152392725720897	NA	NA	NA	NA	NA	NA	NA	NA	2	2	4	4	-0.760977403810445
490.9646	321.447926301378	5.05037602756399	0.915713784689494	5.51523424895968	3.48315705445277e-08	0.000156776899020919	NA	NA	NA	NA	NA	NA	NA	NA	0	2	2	4	1.14356684987471
309.9687	654.605994074289	6.08750022102045	1.10423093630403	5.51288686168845	3.52995162343123e-08	0.00015888312257064	NA	NA	NA	NA	NA	NA	NA	NA	2	2	1	4	1.6460657359567
260.1339	254.817383265109	-5.2215895484887	0.947608012778894	-5.51028429273851	3.58254598448784e-08	0.000161250394761797	NA	NA	NA	NA	NA	NA	NA	NA	2	2	4	4	-1.59649234863726
665.0759	284.02930220533	-5.3859949102336	0.978145336126108	-5.50633398873479	3.66383136778325e-08	0.000164909049863924	NA	NA	NA	NA	NA	NA	NA	NA	2	2	4	4	-1.70916198097653
524.3201	257.572211776555	-5.23790115454206	0.953163663419617	-5.49527993519004	3.90091120106395e-08	0.000175580013159888	NA	NA	NA	NA	NA	NA	NA	NA	2	2	0	4	-1.60223582731393
446.1135	252.244215356209	-5.20615703294534	0.948065479398037	-5.49134753461431	3.98878576327991e-08	0.000179535247205229	NA	NA	NA	NA	NA	NA	NA	NA	2	2	4	4	-1.58891536148076
626.2402	253.03862143014	-5.21093695098928	0.948939934534949	-5.49132433081028	3.98930993558713e-08	0.000179558840200777	NA	NA	NA	NA	NA	NA	NA	NA	2	2	4	4	-1.5908010565951
255.0053	254.21546448544	-5.21797839660152	0.950377933022946	-5.49042461455755	4.00968604886399e-08	0.000180475969059368	NA	NA	NA	NA	NA	NA	NA	NA	2	2	4	4	-1.5945895088937
229.1308	251.75578315853	-5.20320454532571	0.948215318685435	-5.48736604734377	4.07971168064798e-08	0.000183627822745966	NA	NA	NA	NA	NA	NA	NA	NA	2	2	4	4	-1.58516083030079
444.1294	250.929428822035	-5.19820331546706	0.948219397549626	-5.48206810459708	4.20382329609258e-08	0.000189214086557127	NA	NA	NA	NA	NA	NA	NA	NA	2	2	4	4	-1.57957058524321
612.2625	251.218824529163	-5.1999595094081	0.948654415087365	-5.48140547991781	4.2196014173406e-08	0.0001899242597945	NA	NA	NA	NA	NA	NA	NA	NA	2	2	3	4	-1.58142851228794
273.1462	250.430701745227	-5.19517928820168	0.947818891027957	-5.48119407344503	4.22464740415474e-08	0.000190151379661005	NA	NA	NA	NA	NA	NA	NA	NA	2	2	1	4	-1.57402927171254
595.4574	251.884108021371	-5.20397259785206	0.94949402267944	-5.4807850008014	4.23442803430822e-08	0.000190591605824213	NA	NA	NA	NA	NA	NA	NA	NA	1	2	4	4	-1.58703529943619
426.1009	250.40730847352	-5.1950381375302	0.948028352553412	-5.47983414582267	4.25724718791757e-08	0.00019161869592817	NA	NA	NA	NA	NA	NA	NA	NA	2	2	4	4	-1.5721928642691
523.2402	250.636021525773	-5.19641891035072	0.9489289729242	-5.47608836764415	4.34830603524802e-08	0.000195717254646513	NA	NA	NA	NA	NA	NA	NA	NA	2	2	4	4	-1.57587100279669
325.1621	253.956277152602	-5.21641480531469	0.952949024080492	-5.47397045749435	4.40062459068785e-08	0.00019807211282686	NA	NA	NA	NA	NA	NA	NA	NA	2	2	4	4	-1.59269242538214
743.1071	364.92135524451	5.23587202598377	0.957082382770614	5.47065970520393	4.48363465674205e-08	0.00020180839589996	NA	NA	NA	NA	NA	NA	NA	NA	2	2	4	4	1.22409271031811
501.2572	255.294191052189	-5.22438717755415	0.956202934493997	-5.46368034346056	4.6636300866493e-08	0.000209909990200085	NA	NA	NA	NA	NA	NA	NA	NA	2	2	4	4	-1.59840098658279
283.1309	246.260166697608	-5.16961261419851	0.948089255039818	-5.45266448988644	4.96206365811945e-08	0.000223342485251957	NA	NA	NA	NA	NA	NA	NA	NA	2	2	4	4	-1.56489973978207
425.3062	266.404927939723	-5.2890030274599	0.970566772003142	-5.44939635275581	5.05410666927983e-08	0.000227485341184285	NA	NA	NA	NA	NA	NA	NA	NA	2	2	4	4	-1.63379877003459
473.1575	244.85581866574	-5.16090374225715	0.947746713528167	-5.44544620265125	5.16756802774969e-08	0.000232592236929014	NA	NA	NA	NA	NA	NA	NA	NA	2	2	1	4	-1.56128417958064
626.1936	249.143585978189	-5.18731170955369	0.952601155817245	-5.4454182402324	5.16837993391834e-08	0.000232628780825664	NA	NA	NA	NA	NA	NA	NA	NA	0	2	2	4	-1.57036174362091
638.2948	261.654393402163	-5.26171397281581	0.967888401679617	-5.43628166603189	5.44039304579537e-08	0.000244872090991249	NA	NA	NA	NA	NA	NA	NA	NA	1	2	2	4	-1.60997698687375
462.2085	244.412433123202	-5.15813385824166	0.949064147516239	-5.43496861802315	5.48060773204358e-08	0.000246682154019281	NA	NA	NA	NA	NA	NA	NA	NA	2	2	0	4	-1.55948402730452
328.0475	243.475129811873	-5.15228857538897	0.948070058184351	-5.43450194520025	5.4949697775678e-08	0.000247328589688327	NA	NA	NA	NA	NA	NA	NA	NA	2	2	2	4	-1.55589880719306
613.2433	244.919715190866	-5.16128459580287	0.950618706837797	-5.42939514936722	5.65453615988858e-08	0.000254510672556585	NA	NA	NA	NA	NA	NA	NA	NA	0	2	4	4	-1.56308940554074
253.1215	660.153336248786	6.09950017871417	1.12490929045839	5.42221513365639	5.88649764217546e-08	0.000264951258874317	alpha-hydroxy_lauric_acid,beta-hydroxylauric_acid,4-hydroxy_lauric_acid,12-hydroxy_lauric_acid,,2R-hydroxylauric_acid,2S-hydroxylauric_acid,4S-hydroxylauric_acid,4R-hydroxylauric_acid,xi-5-Hydroxydodecanoic_acid,(Z)-8-Decene-4,6-diyn-1-yl_3-methylbutanoate,alantolactone	1	C12H24O3	[M+K-2H]-	216.172545	253.1211516	1.246438703	LMFA01050036,LMFA01050037,LMFA01050038,LMFA01050039,LMFA01050165,LMFA01050166,LMFA01050167,LMFA01050251,LMFA01050252,LMFA01050253,LMFA01050361,LMFA01050362,LMFA01050363,LMFA01050364,LMFA01050529,LMFA07010705,LMPR0103190013	0	2	4	4	1.66281713263355
239.0987	239.85692348706	-5.12946404921849	0.947324924398495	-5.41468287924067	6.1397422880879e-08	0.000276349800386837	NA	NA	NA	NA	NA	NA	NA	NA	0	2	3	4	-1.54526142547265
494.0562	324.757977903048	5.06532291841241	0.936513439894313	5.40870285746677	6.34828542193328e-08	0.000285736326841217	NA	NA	NA	NA	NA	NA	NA	NA	2	2	0	4	1.15180275298341
258.0601	239.118124853693	-5.1247542306615	0.947691706109681	-5.40761747477865	6.38686508289181e-08	0.00028747279738096	NA	NA	NA	NA	NA	NA	NA	NA	2	2	4	4	-1.5417541944997
225.0995	238.598010299745	-5.12143628616709	0.947132978009108	-5.40730436493981	6.39803664530977e-08	0.000287975629405393	NA	NA	NA	NA	NA	NA	NA	NA	0	2	3	4	-1.54000766788305
679.4161	250.652599694897	-5.19646154930017	0.961023125479325	-5.40721800706758	6.40112116921946e-08	0.000288114463826568	NA	NA	NA	NA	NA	NA	NA	NA	0	2	3	4	-1.57771809476072
441.146	239.920820012186	-5.12985865796515	0.948993037485706	-5.4055809213905	6.4598677290416e-08	0.000290758646484162	NA	NA	NA	NA	NA	NA	NA	NA	2	2	4	4	-1.54702219200592
605.4205	247.937332267481	-5.17991240005338	0.958753886425332	-5.40275504839562	6.56250491600624e-08	0.000295378346269441	NA	NA	NA	NA	NA	NA	NA	NA	2	2	4	4	-1.56853587331062
385.2342	237.75026848611	-5.11600644354603	0.947015254065026	-5.40224291170155	6.58127432523083e-08	0.00029622315737864	NA	NA	NA	NA	NA	NA	NA	NA	2	2	3	4	-1.53479607689123
458.2134	1746.06833355283	-1.66426356818532	0.308075085199057	-5.40213619387618	6.58519199232869e-08	0.000296399491574715	NA	NA	NA	NA	NA	NA	NA	NA	0	2	4	4	-0.867899545619412
340.1883	237.938744191238	-5.1172155565159	0.947283086192103	-5.40199189778225	6.5904927700811e-08	0.00029663807958135	NA	NA	NA	NA	NA	NA	NA	NA	2	2	4	4	-1.5382658262422
253.211	237.439751208136	-5.11401069482749	0.947037574272875	-5.40000822961431	6.66378399644631e-08	0.000299936917680048	NA	NA	NA	NA	NA	NA	NA	NA	2	2	4	4	-1.53134470741548
382.1794	239.588915257072	-5.12774218376682	0.949930026931626	-5.39802094721647	6.73800022475452e-08	0.000303277390116201	NA	NA	NA	NA	NA	NA	NA	NA	1	2	4	4	-1.54350543671855
405.1414	237.720060111819	-5.11580573824491	0.947839446188961	-5.39733365056113	6.76385358457833e-08	0.00030444104984187	NA	NA	NA	NA	NA	NA	NA	NA	2	2	0	4	-1.53306810942524
435.2289	241.292953875197	-5.13853944447066	0.952138115794192	-5.39684249504551	6.78238774191729e-08	0.000305275272263697	NA	NA	NA	NA	NA	NA	NA	NA	2	2	4	4	-1.54878776787729
404.2036	4575.61820895942	-1.33028953526893	0.246534481405982	-5.39595730253356	6.815915518453e-08	0.00030678435748557	NA	NA	NA	NA	NA	NA	NA	NA	2	2	1	4	-0.800730894886987
380.229	270.729186916458	-5.31335116726111	0.985291188905164	-5.39267094549501	6.94180057861865e-08	0.000312450444043625	NA	NA	NA	NA	NA	NA	NA	NA	2	2	4	4	-1.65021029994388
441.1997	242.027209106842	-5.1431639065588	0.95376326886439	-5.39249526004767	6.94859330950607e-08	0.000312756184860868	NA	NA	NA	NA	NA	NA	NA	NA	2	2	2	4	-1.55233347547138
455.237	243.718415238683	-5.15376504404272	0.95635224603072	-5.38898200473005	7.08578996930319e-08	0.000318931406518337	NA	NA	NA	NA	NA	NA	NA	NA	2	2	3	4	-1.55768891447168
383.0749	247.610381270891	-5.17787246949822	0.961707383433554	-5.38404150648383	7.2831697357551e-08	0.000327815469806337	NA	NA	NA	NA	NA	NA	NA	NA	2	2	2	4	-1.56671521726351
335.0741	3439.70814885535	1.93967150115222	0.360364927266135	5.38252020213872	7.34501303782951e-08	0.000330599036832706	NA	NA	NA	NA	NA	NA	NA	NA	1	2	4	4	0.645627710764959
371.1938	234.322809567286	-5.09383982043888	0.946861873949687	-5.37970738983365	7.46070030386678e-08	0.000335806120677044	NA	NA	NA	NA	NA	NA	NA	NA	2	2	4	4	-1.52620160400558
432.0151	242.121314006259	-5.14374486154138	0.95622274574887	-5.37923290824151	7.48038827122813e-08	0.000336692276087978	NA	NA	NA	NA	NA	NA	NA	NA	0	2	4	4	-1.55411367192639
479.0658	318.661305485721	5.03763141408531	0.936791441482289	5.37753782860596	7.55113511124582e-08	0.000339876591357174	NA	NA	NA	NA	NA	NA	NA	NA	2	2	4	4	1.14049830474276
495.3049	234.911098141789	-5.09765442993103	0.9487854452326	-5.37282106881531	7.7514239008826e-08	0.000348891589778726	NA	NA	NA	NA	NA	NA	NA	NA	2	2	4	4	-1.52962584170894
216.0315	262.885104009755	-5.26877911985222	0.981422172449338	-5.36851445561182	7.93878290758447e-08	0.000357324618670377	NA	NA	NA	NA	NA	NA	NA	NA	2	2	4	4	-1.61979117330142
480.9346	335.207509696413	5.11173716324338	0.952573103757228	5.36624133421486	8.03943566992058e-08	0.000361854999503125	NA	NA	NA	NA	NA	NA	NA	NA	2	2	4	4	1.17062515422003
408.1623	233.427483491354	-5.08798051713063	0.94816272054003	-5.36614697763349	8.04364033771305e-08	0.000362044251600464	NA	NA	NA	NA	NA	NA	NA	NA	2	2	0	4	-1.52279516868797
241.0122	2808.5744095003	1.56597501584434	0.291850647061211	5.36567258497769	8.06481225926938e-08	0.000362997199789715	NA	NA	NA	NA	NA	NA	NA	NA	1	2	4	4	0.595241595550343
254.217	230.944408892737	-5.0716536486212	0.945747333633982	-5.36258836610584	8.20378126715995e-08	0.000369252194834869	NA	NA	NA	NA	NA	NA	NA	NA	0	2	4	4	-1.51435551103413
588.2262	231.229261198143	-5.07353690318298	0.946337121224889	-5.36123627552099	8.26543240051044e-08	0.000372027112346975	NA	NA	NA	NA	NA	NA	NA	NA	2	2	4	4	-1.51603481637034
403.1473	230.169384501379	-5.06651545418505	0.94548976802739	-5.35861478940751	8.38624467015666e-08	0.000377464872603751	NA	NA	NA	NA	NA	NA	NA	NA	2	2	0	4	-1.50768062614822
611.4808	232.39554346802	-5.08120967262223	0.948406786416672	-5.35762685948333	8.43221598551409e-08	0.000379534041507989	NA	NA	NA	NA	NA	NA	NA	NA	2	2	2	4	-1.51940631248508
585.4859	234.251566126988	-5.09334815941467	0.951225306397276	-5.35451288476072	8.57872080076199e-08	0.000386128223242297	NA	NA	NA	NA	NA	NA	NA	NA	2	2	4	4	-1.52449617510377
229.0564	5530.41807499463	1.49797274905667	0.27976086317704	5.35447571917419	8.58048414605351e-08	0.000386207591413869	NA	NA	NA	NA	NA	NA	NA	NA	2	2	2	4	0.580043135896231
399.0331	230.595128249616	-5.06933014080041	0.946934931507831	-5.35340916479696	8.63123731766321e-08	0.000388491991668021	NA	NA	NA	NA	NA	NA	NA	NA	2	2	0	4	-1.51100965339623
319.028	230.739089112191	-5.0702903912088	0.947251778729863	-5.35263221992297	8.66839196805408e-08	0.000390164322482114	NA	NA	NA	NA	NA	NA	NA	NA	2	2	4	4	-1.51268046545348
621.4539	251.330981579683	-5.2005253313337	0.971968995374222	-5.35050537217128	8.77089488601213e-08	0.000394777978819406	NA	NA	NA	NA	NA	NA	NA	NA	2	2	0	4	-1.58329191434979
425.2272	242.018388209691	-5.14307265571442	0.961453030854113	-5.34927083348579	8.83093045213071e-08	0.000397480179650403	NA	NA	NA	NA	NA	NA	NA	NA	0	2	2	4	-1.5505581849651
475.9908	374.140137942939	5.27247043555918	0.985957565806985	5.34756324045627	8.91462678288e-08	0.000401247351497429	NA	NA	NA	NA	NA	NA	NA	NA	2	2	4	4	1.2411778822481
456.2099	227.983462881863	-5.05192346183818	0.944845124575107	-5.34682704121483	8.95094747424526e-08	0.000402882145815779	NA	NA	NA	NA	NA	NA	NA	NA	1	2	3	4	-1.50271819485611
449.1634	228.461068387825	-5.05512401800997	0.945632525790622	-5.34575945744198	9.00387178987822e-08	0.000405264269262419	NA	NA	NA	NA	NA	NA	NA	NA	0	2	3	4	-1.50602235970886
526.2009	1248.61807976925	-2.00626711810186	0.37537797516938	-5.34465858631313	9.05876352766455e-08	0.000407734946380181	NA	NA	NA	NA	NA	NA	NA	NA	2	2	4	4	-0.953407395893783
334.2138	227.463082421621	-5.04842350598069	0.945241626071466	-5.34088149181763	9.24957101155431e-08	0.000416323191230059	NA	NA	NA	NA	NA	NA	NA	NA	1	2	2	4	-1.49779249556591
457.1793	227.726813156181	-5.05019923998194	0.945955515699326	-5.33872804393813	9.36009222180745e-08	0.000421297750903553	NA	NA	NA	NA	NA	NA	NA	NA	0	2	2	4	-1.50107224660424
241.0468	228.27433257097	-5.0538587875908	0.947314152788779	-5.33493432217058	9.55791466311028e-08	0.000430201738986594	NA	NA	NA	NA	NA	NA	NA	NA	0	2	4	4	-1.50436822428968
372.2217	226.110330241183	-5.03930255099521	0.944638844744479	-5.33463405515398	9.57374368652315e-08	0.000430914203330407	NA	NA	NA	NA	NA	NA	NA	NA	0	2	4	4	-1.49452877724835
609.5096	227.713448857309	-5.05009848124151	0.946694818647268	-5.3344524357465	9.58333033801334e-08	0.00043134569851398	NA	NA	NA	NA	NA	NA	NA	NA	0	2	2	4	-1.4994303549579
237.9786	231.509038289239	-5.07535173926659	0.951792317602636	-5.33241511346754	9.69150774763565e-08	0.000436214763721081	NA	NA	NA	NA	NA	NA	NA	NA	0	2	3	4	-1.51771840794303
481.1568	232.478821675719	-5.08173426142801	0.953006151387351	-5.33232052493072	9.69655880265619e-08	0.000436442111707555	NA	NA	NA	NA	NA	NA	NA	NA	2	2	3	4	-1.52109855698454
459.2168	225.579388995518	-5.03570483596175	0.944465722153068	-5.33180264550207	9.72425891576523e-08	0.000437688893798593	NA	NA	NA	NA	NA	NA	NA	NA	2	2	4	4	-1.48643838342326
521.7333	224.806370398727	-5.03044995126348	0.94383241964009	-5.32981263048978	9.83141441691986e-08	0.000442511962905563	NA	NA	NA	NA	NA	NA	NA	NA	2	2	4	4	-1.48483193152284
625.2815	225.990560369198	-5.03848931754014	0.945569483516735	-5.32852360970992	9.90143279186852e-08	0.000445663489962002	NA	NA	NA	NA	NA	NA	NA	NA	2	2	0	4	-1.49128090123688
392.2415	224.324753303631	-5.02716790315728	0.9436996996615	-5.32708435210957	9.98018226212718e-08	0.000449208003618344	NA	NA	NA	NA	NA	NA	NA	NA	0	2	2	4	-1.48322930239569
240.0369	226.028526015462	-5.03873221259311	0.94684336455972	-5.32161115681062	1.02852233912104e-07	0.000462937904838381	NA	NA	NA	NA	NA	NA	NA	NA	2	2	0	4	-1.49290287072045
253.2101	222.648385452641	-5.01568115243632	0.943011733018876	-5.31878976349484	1.0445975394635e-07	0.000470173352512521	NA	NA	NA	NA	NA	NA	NA	NA	1	2	3	4	-1.46897405811445
369.0683	222.727652071206	-5.01622682122313	0.943123956496742	-5.31873545006325	1.04490936941854e-07	0.000470313707175286	NA	NA	NA	NA	NA	NA	NA	NA	2	2	4	4	-1.47211609188831
443.2146	222.464187242941	-5.01441139902056	0.943116739409114	-5.31685123324416	1.0557831840903e-07	0.000475208011159046	NA	NA	NA	NA	NA	NA	NA	NA	1	2	4	4	-1.46584646003725
420.0147	225.94070440604	-5.03813324678342	0.947636551231211	-5.31652482192424	1.057677999932e-07	0.000476060867769394	NA	NA	NA	NA	NA	NA	NA	NA	2	2	4	4	-1.48966284553053
431.3168	223.305379860286	-5.02018250594108	0.944879662807431	-5.31303900755477	1.0781194843891e-07	0.000485261579923535	NA	NA	NA	NA	NA	NA	NA	NA	2	2	4	4	-1.47844413016336
434.0516	221.580219671315	-5.00831409326643	0.943139290690357	-5.31025919787569	1.09469435002721e-07	0.000492721926947246	NA	NA	NA	NA	NA	NA	NA	NA	2	2	4	4	-1.46273313530153
518.3678	223.483028873697	-5.02139662807402	0.945617507493092	-5.31017730560652	1.09518636047825e-07	0.000492943380851262	NA	NA	NA	NA	NA	NA	NA	NA	2	2	3	4	-1.48003542366924
325.2576	221.483577164743	-5.00764014476206	0.943273069032078	-5.30879159934096	1.10354423245899e-07	0.00049670525902979	NA	NA	NA	NA	NA	NA	NA	NA	2	2	3	4	-1.46118177545853
652.1809	222.248306676972	-5.01292262139767	0.94465021162407	-5.30664425806808	1.11661796637811e-07	0.000502589746666787	NA	NA	NA	NA	NA	NA	NA	NA	2	2	1	4	-1.46428802354015
227.221	230.331397515056	-5.06753652719033	0.955852658143278	-5.30158752399549	1.14799986812779e-07	0.000516714740644318	NA	NA	NA	NA	NA	NA	NA	NA	2	2	0	4	-1.50934304887582
391.1583	221.194447363909	-5.00563202724249	0.944270925139566	-5.30105491334772	1.15135448199868e-07	0.000518224652347607	NA	NA	NA	NA	NA	NA	NA	NA	0	2	4	4	-1.45963392431708
437.1682	219.929250886599	-4.99684620362613	0.94284283758344	-5.2997657769065	1.15951333691205e-07	0.000521896952944115	NA	NA	NA	NA	NA	NA	NA	NA	0	2	2	4	-1.45501122865402
748.1536	222.924150954602	-5.01755166784964	0.947422127282492	-5.29600430828186	1.1836404628676e-07	0.000532756572336708	NA	NA	NA	NA	NA	NA	NA	NA	2	2	4	4	-1.47527272654392
612.1782	223.898211836511	-5.02422327473666	0.948775510820342	-5.29548161544826	1.18703136683669e-07	0.000534282818213194	NA	NA	NA	NA	NA	NA	NA	NA	2	2	4	4	-1.48163047379465
481.0408	322.356508997871	5.05446089037232	0.954575871416184	5.29498077808488	1.19028930331458e-07	0.000535749215421892	NA	NA	NA	NA	NA	NA	NA	NA	2	2	4	4	1.14561854332302
455.2508	220.579962004249	-5.00136475190625	0.944825668506941	-5.29342599234169	1.20045836587773e-07	0.000540326310481566	NA	NA	NA	NA	NA	NA	NA	NA	2	2	4	4	-1.45654867019538
624.2242	217.46529206426	-4.97957859812407	0.940795257194318	-5.29294611132967	1.20361396435735e-07	0.000541746645357242	NA	NA	NA	NA	NA	NA	NA	NA	0	2	4	4	-1.44737511937091
718.1644	222.616703096371	-5.01544858837776	0.947854733548348	-5.29136840368159	1.21404531564222e-07	0.000546441796570564	NA	NA	NA	NA	NA	NA	NA	NA	2	2	4	4	-1.46740846482652
449.0758	222.832051849752	-5.01691406975667	0.948326463196569	-5.29028163238841	1.22128155846871e-07	0.000549698829466765	NA	NA	NA	NA	NA	NA	NA	NA	0	2	4	4	-1.47369257366946
420.1896	216.707377654614	-4.97422222273588	0.94045472802562	-5.2891671172505	1.22874586977525e-07	0.00055305851598584	NA	NA	NA	NA	NA	NA	NA	NA	2	2	4	4	-1.4428336669168
466.0197	216.923524126878	-4.97574866320345	0.940904379789162	-5.28826177248576	1.23484176437047e-07	0.000555802278143147	NA	NA	NA	NA	NA	NA	NA	NA	2	2	2	4	-1.44585798723636
299.0988	599.203886397161	5.95891128995373	1.12704741907059	5.28718773418398	1.24211146214299e-07	0.00055907436911056	NA	NA	NA	NA	NA	NA	NA	NA	2	2	4	4	1.5721928642691
427.1843	225.88910855461	-5.03775745723121	0.952967097304812	-5.28639180878231	1.24752542944548e-07	0.000561511195793413	NA	NA	NA	NA	NA	NA	NA	NA	2	2	4	4	-1.48804868054323
222.0247	216.722215935466	-4.9743216242155	0.941172793384454	-5.28523737530476	1.25541859741689e-07	0.000565063910697341	NA	NA	NA	NA	NA	NA	NA	NA	2	2	4	4	-1.44434417573778
652.1348	217.490691130534	-4.97974359543031	0.942904827023871	-5.28127914155248	1.28285061506172e-07	0.000577411061839279	NA	NA	NA	NA	NA	NA	NA	NA	0	2	4	4	-1.44889559024886
400.9424	625.073790168856	6.02034194383722	1.14066127415114	5.2779401565267	1.30644112796273e-07	0.000588029151696025	NA	NA	NA	NA	NA	NA	NA	NA	2	2	2	4	1.6119274277395
425.0433	595.360211471435	5.94955917797803	1.12735770180008	5.27743693814149	1.31003264735724e-07	0.000589645694575494	NA	NA	NA	NA	NA	NA	NA	NA	2	2	4	4	1.56489973978207
397.2344	215.277098743884	-4.96405438895943	0.940623159046506	-5.27741034357628	1.31022272089465e-07	0.000589731246674682	NA	NA	NA	NA	NA	NA	NA	NA	2	2	4	4	-1.43832177913686
423.2603	214.885309052777	-4.96125802197325	0.940497888328062	-5.27513999079037	1.32654784821695e-07	0.000597079186482448	NA	NA	NA	NA	NA	NA	NA	NA	2	2	4	4	-1.43682430436611
197.0318	1305.07958999957	1.50917639172917	0.286153303397117	5.27401352286598	1.33472065781138e-07	0.000600757768080901	NA	NA	NA	NA	NA	NA	NA	NA	0	2	2	4	0.58383007151254
427.1976	217.567686048239	-4.98027904874882	0.944342093587633	-5.27380817032981	1.33621578226256e-07	0.000601430723596379	NA	NA	NA	NA	NA	NA	NA	NA	2	2	2	4	-1.45041941812834
680.2496	213.389127822352	-4.95053900058447	0.939046024625799	-5.271881112065	1.35032541540152e-07	0.000607781469472226	NA	NA	NA	NA	NA	NA	NA	NA	2	2	0	4	-1.43086638563532
502.238	297.569411914844	4.93729472676916	0.936849652585721	5.27010360001965	1.36346779739664e-07	0.000613696855608228	NA	NA	NA	NA	NA	NA	NA	NA	0	2	4	4	1.08989073190489
474.2447	214.571046091963	-4.95901609380931	0.94101242048594	-5.26987315560455	1.36518066685768e-07	0.000614467818152642	NA	NA	NA	NA	NA	NA	NA	NA	0	2	2	4	-1.43533004465975
603.3896	222.699183585189	-5.01598261801274	0.951954310149489	-5.26914218942405	1.37062764646131e-07	0.000616919503672238	NA	NA	NA	NA	NA	NA	NA	NA	0	2	2	4	-1.47054326028233
468.1713	213.656870146046	-4.95246164382395	0.940332696721737	-5.26671215527187	1.38888718942206e-07	0.000625138123958871	NA	NA	NA	NA	NA	NA	NA	NA	2	2	0	4	-1.43383898291978
426.0552	215.726501670122	-4.96723834944973	0.943870078878547	-5.26262931795817	1.42009711085828e-07	0.000639185709597314	NA	NA	NA	NA	NA	NA	NA	NA	2	2	4	4	-1.44132644296244
599.1652	212.256267797018	-4.94235320724117	0.939421932578994	-5.26105792918091	1.43228896072079e-07	0.000644673261220425	NA	NA	NA	NA	NA	NA	NA	NA	2	2	1	4	-1.4234896861642
377.21	215.608737592704	-4.96639864076654	0.944147490205421	-5.26019365860517	1.43903762002782e-07	0.000647710832774524	NA	NA	NA	NA	NA	NA	NA	NA	0	2	4	4	-1.43982248620948
447.1732	213.268826137779	-4.9496555839637	0.941286400332983	-5.25839487557958	1.45318218059523e-07	0.000654077299485913	NA	NA	NA	NA	NA	NA	NA	NA	0	2	3	4	-1.42790637846098
591.162	210.61465172204	-4.93043112729006	0.938519564092593	-5.25341326481249	1.49306004195533e-07	0.000672026324884094	NA	NA	NA	NA	NA	NA	NA	NA	2	2	0	4	-1.41910058885509
429.3012	237.787702319786	-5.11611961282792	0.973869201565166	-5.25339501917248	1.49320802576995e-07	0.000672092932399056	NA	NA	NA	NA	NA	NA	NA	NA	1	2	4	4	-1.53652863925334
207.0641	210.853925559716	-4.93216325033169	0.939514024242773	-5.24969625047045	1.52350214633236e-07	0.000685728316064197	NA	NA	NA	NA	NA	NA	NA	NA	0	2	4	4	-1.4205605816971
384.1887	213.624124164601	-4.95220196609214	0.943340217299433	-5.24964575375485	1.5239198155536e-07	0.000685916308980676	NA	NA	NA	NA	NA	NA	NA	NA	2	2	0	4	-1.43235110218617
441.2218	212.667173264404	-4.94531003480546	0.942220503269061	-5.24856975373341	1.53284600826362e-07	0.000689933988319454	NA	NA	NA	NA	NA	NA	NA	NA	0	2	3	4	-1.42643105485939
474.2813	210.453580877753	-4.92924257365581	0.939247715179896	-5.24807512862749	1.53696622257964e-07	0.000691788496783097	(9Z,12Z,15Z)-3-hydroxyoctadecatrienoylcarnitine	1	C25H43NO5	[M+(37Cl)]-	437.314124	474.2805756	1.601161926	LMFA07070027	0	2	2	4	-1.4176436146866
240.1186	209.37458840471	-4.92134240646644	0.938327997335152	-5.2447997080371	1.56452192913301e-07	0.00070419132030277	NA	NA	NA	NA	NA	NA	NA	NA	2	2	4	4	-1.4147386603429
427.0024	208.100836936544	-4.91196405667844	0.936624359521164	-5.24432661476968	1.56854128011086e-07	0.0007060004301779	NA	NA	NA	NA	NA	NA	NA	NA	0	2	4	4	-1.41040348436439
431.2141	207.026387865223	-4.90400941987241	0.935179334540541	-5.24392406754986	1.57196914061781e-07	0.000707543310192076	NA	NA	NA	NA	NA	NA	NA	NA	2	2	4	4	-1.40752802836482
436.1789	207.578450681734	-4.90809806502121	0.936215669444143	-5.2424865607465	1.58426934430934e-07	0.000713079631873632	NA	NA	NA	NA	NA	NA	NA	NA	2	2	4	4	-1.4089643001567
608.2555	208.722137398786	-4.9165528943676	0.937914769825968	-5.24200391393759	1.58842000221774e-07	0.000714947842998203	NA	NA	NA	NA	NA	NA	NA	NA	2	2	4	4	-1.41329064945589
480.2942	205.923736214179	-4.89579102299339	0.934130607113709	-5.24101339332031	1.59697122509652e-07	0.000718796748415945	NA	NA	NA	NA	NA	NA	NA	NA	2	2	4	4	-1.40609465427415
381.0514	226.419783893981	-5.04130254169336	0.963059237487776	-5.23467544410252	1.65275018382642e-07	0.000743902857740274	NA	NA	NA	NA	NA	NA	NA	NA	0	2	2	4	-1.49615864429924
762.1698	205.480350671641	-4.89246301080874	0.935158041265738	-5.23169645655485	1.67961399183e-07	0.000755994257722681	NA	NA	NA	NA	NA	NA	NA	NA	1	2	4	4	-1.40323654090038
458.1753	203.209145049859	-4.87535828362992	0.932343442195987	-5.22914417904499	1.70296521118433e-07	0.000766504641554067	NA	NA	NA	NA	NA	NA	NA	NA	0	2	2	4	-1.39614095862083
629.3268	204.168367650917	-4.88260992693286	0.933843580072757	-5.22850938971219	1.70882156899041e-07	0.000769140588202582	NA	NA	NA	NA	NA	NA	NA	NA	1	2	4	4	-1.40038984455143
394.2599	205.666554675908	-4.89385251503484	0.936118392700803	-5.22781365390712	1.71526256442809e-07	0.000772039680249085	NA	NA	NA	NA	NA	NA	NA	NA	2	2	4	4	-1.4046641632828
371.2189	202.097938407958	-4.86690893443525	0.931372194156936	-5.22552526795231	1.73661402097609e-07	0.000781649970841338	NA	NA	NA	NA	NA	NA	NA	NA	2	2	4	4	-1.3933223109743
441.3013	219.380667846633	-4.99295299521938	0.955689435472292	-5.22445138545652	1.74672209625607e-07	0.000786199615524856	NA	NA	NA	NA	NA	NA	NA	NA	0	2	2	4	-1.45347721868828
610.0942	208.189190358554	-4.91261104302861	0.940354392226141	-5.22421236465836	1.74897964112424e-07	0.000787215736470019	NA	NA	NA	NA	NA	NA	NA	NA	2	2	4	4	-1.4118455958163
474.2202	205.013571857396	-4.88895601309905	0.935867738787271	-5.22398177699161	1.75116020848026e-07	0.000788197209836965	NA	NA	NA	NA	NA	NA	NA	NA	2	2	4	4	-1.40181177274686
651.5123	212.294499349576	-4.94259445912299	0.946271381689058	-5.2232314690746	1.75827375010151e-07	0.000791399014920688	NA	NA	NA	NA	NA	NA	NA	NA	2	2	4	4	-1.42495882948149
614.1822	223.069319892862	-5.01848454969648	0.961049693846505	-5.22187830850921	1.77117352079431e-07	0.00079720520170952	NA	NA	NA	NA	NA	NA	NA	NA	2	2	4	4	-1.476856571613
253.2015	203.091115066146	-4.87445220574619	0.933476021528302	-5.22182904898367	1.77164483696339e-07	0.000797417341117222	NA	NA	NA	NA	NA	NA	NA	NA	2	2	1	4	-1.39473024969559
309.0081	613.303606073999	5.99251497745216	1.14794337995751	5.22021824602007	1.78712401801583e-07	0.000804384520508926	NA	NA	NA	NA	NA	NA	NA	NA	2	2	4	4	1.5945895088937
426.2257	204.086563425196	-4.8819773488772	0.935268968607163	-5.21986456596291	1.79054020744244e-07	0.000805922147369843	NA	NA	NA	NA	NA	NA	NA	NA	2	2	4	4	-1.39897074215142
701.398	218.723407532693	-4.98835118994543	0.955729966558112	-5.21941486036069	1.79489302358288e-07	0.000807881349914653	NA	NA	NA	NA	NA	NA	NA	NA	2	2	4	4	-1.45194662141992
239.0364	201.059449188334	-4.8589607254895	0.931593541884334	-5.21575183492716	1.83073143960299e-07	0.000824012220965308	NA	NA	NA	NA	NA	NA	NA	NA	1	2	2	4	-1.39051468969167
432.1372	199.231363202796	-4.84488497565486	0.929235967589375	-5.2138371141869	1.84973904870681e-07	0.000832567545822937	NA	NA	NA	NA	NA	NA	NA	NA	2	2	0	4	-1.37939233407688
432.2341	198.995835047959	-4.84306015922256	0.928941292233788	-5.21352662403094	1.85283923438356e-07	0.000833962939396038	NA	NA	NA	NA	NA	NA	NA	NA	0	2	4	4	-1.37801398934372
522.1681	199.445503880492	-4.84654153512634	0.929730323446623	-5.21284657809119	1.85964692270739e-07	0.000837027079910597	NA	NA	NA	NA	NA	NA	NA	NA	2	2	4	4	-1.38215691304144
612.3862	203.602674629239	-4.87831606378467	0.93587456681926	-5.21257467265567	1.86237562845137e-07	0.00083825527036596	NA	NA	NA	NA	NA	NA	NA	NA	0	2	4	4	-1.39755445149113
400.3147	200.548155531536	-4.85504167187993	0.931454211652136	-5.21232456855658	1.86488896404178e-07	0.000839386522715206	NA	NA	NA	NA	NA	NA	NA	NA	2	2	1	4	-1.38771798688012
591.1991	200.143533354145	-4.85192726982952	0.93123260649519	-5.21022055712842	1.886162715513e-07	0.000848961838252401	NA	NA	NA	NA	NA	NA	NA	NA	2	2	4	4	-1.38493209624166
458.145	197.657655242078	-4.8326454675287	0.928062562483034	-5.20724104482671	1.91669044137813e-07	0.000862702367664295	NA	NA	NA	NA	NA	NA	NA	NA	0	2	4	4	-1.37116121292783
311.1978	201.040067505761	-4.85880255029007	0.933179114028345	-5.20672020756616	1.92207568918135e-07	0.000865126267700525	NA	NA	NA	NA	NA	NA	NA	NA	2	2	4	4	-1.38911498015764
520.314	198.173492300599	-4.83666022566035	0.92956286076224	-5.20315562273464	1.95932659835096e-07	0.000881892901917769	NA	NA	NA	NA	NA	NA	NA	NA	0	2	3	4	-1.37389458352573
469.1414	197.511954491231	-4.83149976256894	0.929042476758527	-5.20051545912763	1.98736587478189e-07	0.000894513380239329	NA	NA	NA	NA	NA	NA	NA	NA	1	2	4	4	-1.36572499422264
653.0185	196.360510502205	-4.82248423899823	0.927446421559033	-5.19974429454551	1.99562877889421e-07	0.000898232513380283	NA	NA	NA	NA	NA	NA	NA	NA	2	2	4	4	-1.36302195552022
462.2774	195.150655559166	-4.8129359079424	0.925969059997086	-5.19772864544475	2.01738325512197e-07	0.000908024203130399	NA	NA	NA	NA	NA	NA	NA	NA	2	2	4	4	-1.36032883909882
424.1704	197.272148840966	-4.82962221969067	0.929243893003099	-5.1973677266605	2.02130269417947e-07	0.000909788342650181	NA	NA	NA	NA	NA	NA	NA	NA	0	2	2	4	-1.3643722287873
459.3324	195.020058995463	-4.81190169618121	0.925867453821916	-5.19718203325758	2.02332211936654e-07	0.000910697285926878	NA	NA	NA	NA	NA	NA	NA	NA	0	2	2	4	-1.35898597295254
404.9167	594.913278600046	5.94853150652606	1.14496087993147	5.19540152924882	2.04278443511536e-07	0.000919457274245423	NA	NA	NA	NA	NA	NA	NA	NA	0	2	4	4	1.56308940554074
453.1601	197.812176890076	-4.83384788169734	0.93068677349181	-5.19385041173562	2.0598867369376e-07	0.000927155020295615	NA	NA	NA	NA	NA	NA	NA	NA	0	2	4	4	-1.37252661640462
474.209	195.011769910901	-4.81183897631628	0.926507963045273	-5.19352144637871	2.06353158550278e-07	0.000928795566634803	NA	NA	NA	NA	NA	NA	NA	NA	0	2	2	4	-1.35764555298903
376.1361	209.594746466107	-4.92290998052911	0.947977183401875	-5.19306800493124	2.06856581425322e-07	0.000931061472995375	NA	NA	NA	NA	NA	NA	NA	NA	0	2	2	4	-1.41618964365449
462.1332	194.679599249493	-4.80919845060482	0.926133479293977	-5.19277032752453	2.07187716025584e-07	0.000932551909831155	NA	NA	NA	NA	NA	NA	NA	NA	0	2	3	4	-1.35497200650747
221.0909	5248.65216221828	-1.21927351901684	0.234888162940351	-5.19086829984903	2.0931564616024e-07	0.00094212972336724	NA	NA	NA	NA	NA	NA	NA	NA	1	2	4	4	-0.765255059643466
424.2194	198.30181716344	-4.83764527477518	0.932107318633098	-5.19000889497297	2.10284035030411e-07	0.000946488441671882	NA	NA	NA	NA	NA	NA	NA	NA	2	2	4	4	-1.37663825764754
200.1011	194.324567128965	-4.8063841355527	0.926207738594236	-5.189315458374	2.11068563439614e-07	0.000950019604041701	NA	NA	NA	NA	NA	NA	NA	NA	2	2	4	4	-1.35230811023269
378.1645	197.627446867788	-4.83238959895655	0.931315199843739	-5.18877991013929	2.11676397878488e-07	0.000952755466851073	NA	NA	NA	NA	NA	NA	NA	NA	2	2	4	4	-1.36979836096844
613.1194	199.306618232228	-4.84545179255922	0.934170773989975	-5.1869015039548	2.13821744334505e-07	0.000962411671249606	NA	NA	NA	NA	NA	NA	NA	NA	0	2	4	4	-1.38077330442084
651.1292	193.833863230425	-4.80246421658294	0.926455456055597	-5.18369683635901	2.17530420230302e-07	0.000979104421456591	NA	NA	NA	NA	NA	NA	NA	NA	2	2	4	4	-1.35097975331786
762.2158	200.18657421472	-4.85224081449338	0.936207945931847	-5.18286651547669	2.18501421439591e-07	0.000983474897899598	NA	NA	NA	NA	NA	NA	NA	NA	2	2	0	4	-1.38632369662145
448.3355	198.243938022014	-4.83718441165506	0.934016460504423	-5.17890702808675	2.23189659279055e-07	0.00100457665641503	NA	NA	NA	NA	NA	NA	NA	NA	2	2	4	4	-1.37526512650568
488.0568	194.731461007218	-4.80960863945527	0.928714354376962	-5.17878141625348	2.23339969597545e-07	0.00100525320315855	NA	NA	NA	NA	NA	NA	NA	NA	2	2	0	4	-1.35630756791286
512.1974	188.436895070643	-4.75879578660793	0.919029699551119	-5.17806528878475	2.24198776177757e-07	0.00100911869157608	NA	NA	NA	NA	NA	NA	NA	NA	0	2	4	4	-1.34043766214045
447.3685	190.866633929557	-4.77861458396465	0.923028574741274	-5.17710362900097	2.25357055127385e-07	0.00101433210512836	NA	NA	NA	NA	NA	NA	NA	NA	0	2	2	4	-1.34569001348315
624.2623	187.554933293584	-4.75153131938441	0.91823892405256	-5.17461326776911	2.28383529303654e-07	0.00102795426539575	NA	NA	NA	NA	NA	NA	NA	NA	2	2	4	4	-1.33913033761171
594.2413	189.657044892811	-4.76877800886765	0.921596285823333	-5.17447615862225	2.28551290250747e-07	0.00102870935741861	NA	NA	NA	NA	NA	NA	NA	NA	2	2	4	4	-1.34437344687057
692.2235	213.374821354089	-4.95037008702163	0.956757172069441	-5.17411338167877	2.28995743257191e-07	0.00103070984040062	NA	NA	NA	NA	NA	NA	NA	NA	0	2	2	4	-1.42938481657862
590.2573	211.73334972962	-4.93848437874782	0.955210809874529	-5.17004657788213	2.34035655524965e-07	0.00105339448551787	NA	NA	NA	NA	NA	NA	NA	NA	2	2	4	4	-1.4220236088723
425.0557	191.562923514937	-4.78425056314941	0.925471447630106	-5.1695280015398	2.34685970249232e-07	0.0010563215520918	NA	NA	NA	NA	NA	NA	NA	NA	2	2	4	4	-1.34700891678587
586.284	185.700916429183	-4.73613682330709	0.916288768255498	-5.16882557921573	2.35569619504083e-07	0.00106029885738788	NA	NA	NA	NA	NA	NA	NA	NA	2	2	4	4	-1.33392378503317
597.2865	188.97237971803	-4.76318601646611	0.921622405378776	-5.16826195703054	2.36280981436137e-07	0.00106350069744405	NA	NA	NA	NA	NA	NA	NA	NA	0	2	4	4	-1.34174728163097
497.118	184.476223205292	-4.72587458190153	0.914956372839045	-5.16513652693348	2.40263486521112e-07	0.00108142595283153	NA	NA	NA	NA	NA	NA	NA	NA	2	2	0	4	-1.32746602048295
459.2091	183.906784500774	-4.72108044407039	0.914280547074406	-5.16371091912358	2.4210149647543e-07	0.00108969883563591	NA	NA	NA	NA	NA	NA	NA	NA	2	2	0	4	-1.32618109272069
398.1939	199.960809126424	-4.85046639740911	0.939345656259403	-5.16366511633673	2.42160773819259e-07	0.00108996564296048	NA	NA	NA	NA	NA	NA	NA	NA	2	2	0	4	-1.38354317269748
491.199	184.957840300388	-4.72991310959373	0.916063597981351	-5.16330211135627	2.42631066104755e-07	0.0010920824285375	NA	NA	NA	NA	NA	NA	NA	NA	2	2	0	4	-1.33004247199685
625.3185	192.682685147693	-4.79325641872645	0.928399819396472	-5.16292261004792	2.43123673638327e-07	0.00109429965504611	NA	NA	NA	NA	NA	NA	NA	NA	2	2	0	4	-1.34965377598149
472.9858	1182.04948958045	1.43600059315089	0.278294867107414	5.1599966901173	2.46954208443507e-07	0.00111154089220422	NA	NA	NA	NA	NA	NA	NA	NA	2	2	4	4	0.567479458854732
616.258	186.544114841095	-4.74313980065214	0.919514259227983	-5.15831021982676	2.4918850807385e-07	0.0011215974748404	NA	NA	NA	NA	NA	NA	NA	NA	2	2	4	4	-1.3365225324856
604.2469	187.092166068473	-4.74768344336322	0.920433480005625	-5.15809512202251	2.49474878075188e-07	0.00112288642621642	NA	NA	NA	NA	NA	NA	NA	NA	2	2	4	4	-1.33782529778895
679.2535	197.555527164394	-4.83181512116577	0.938029734609927	-5.15102554097077	2.59065901177074e-07	0.00116605562119801	NA	NA	NA	NA	NA	NA	NA	NA	2	2	0	4	-1.36708026352743
748.1995	189.357886119142	-4.7663277807114	0.925527092376061	-5.14985225173154	2.60691735928425e-07	0.00117337350341384	NA	NA	NA	NA	NA	NA	NA	NA	0	2	4	4	-1.34305920640895
590.2313	179.974049308853	-4.68751915039421	0.910452864378679	-5.14855774943727	2.62496971710233e-07	0.00118149886966776	NA	NA	NA	NA	NA	NA	NA	NA	2	2	4	4	-1.32361778522979
199.1896	186.355639135967	-4.74156267258716	0.921156354407646	-5.14740266394433	2.64117974364022e-07	0.00118879500261246	NA	NA	NA	NA	NA	NA	NA	NA	0	2	2	4	-1.33522203158368
438.1604	185.435711712644	-4.73390864889536	0.920022217795947	-5.1454286182742	2.66910681554188e-07	0.0012013649776754	NA	NA	NA	NA	NA	NA	NA	NA	1	2	2	4	-1.33133401512258
648.4835	201.812554289964	-4.86465352953322	0.94571968103632	-5.14386411436688	2.69144243211247e-07	0.00121141823869382	NA	NA	NA	NA	NA	NA	NA	NA	0	2	4	4	-1.39191712881855
429.2134	177.670363611919	-4.66748928572686	0.907765683724477	-5.14173356562301	2.72214968048086e-07	0.00122523957118444	NA	NA	NA	NA	NA	NA	NA	NA	2	2	4	4	-1.31978905209727
502.0722	191.909932457197	-4.78702849920396	0.93125090219671	-5.14042830767942	2.74112900463334e-07	0.00123378216498547	NA	NA	NA	NA	NA	NA	NA	NA	2	2	4	4	-1.34833016739038
666.2344	179.471044736617	-4.68316633859934	0.911169732091342	-5.13972992479723	2.75133637831953e-07	0.00123837650388162	NA	NA	NA	NA	NA	NA	NA	NA	2	2	4	4	-1.32106314524453
300.0493	3170.93216033497	1.22069602998303	0.23780396029619	5.13320311597262	2.84852205332412e-07	0.00128211977620119	NA	NA	NA	NA	NA	NA	NA	NA	2	2	4	4	0.515647159556811
585.0758	176.602197830593	-4.65810690822956	0.907469308544885	-5.13307377381035	2.85048109458978e-07	0.00128300154067486	NA	NA	NA	NA	NA	NA	NA	NA	2	2	4	4	-1.31471397596857
408.003	613.048294323615	5.99199910425451	1.1678480734498	5.13080360406319	2.88507809526822e-07	0.00129857365068022	NA	NA	NA	NA	NA	NA	NA	NA	2	2	4	4	1.59269242538214
596.2787	174.947217456743	-4.64344997271041	0.905084296777615	-5.1304060729399	2.89117797716781e-07	0.00130131920752323	NA	NA	NA	NA	NA	NA	NA	NA	0	2	3	4	-1.31345048539922
646.4669	179.541224551738	-4.68375201818066	0.913187108469075	-5.12901679704262	2.91259357024436e-07	0.00131095836596699	NA	NA	NA	NA	NA	NA	NA	NA	0	2	4	4	-1.32233938650822
684.3215	173.110310574054	-4.62700402532275	0.903032401166268	-5.12385161301739	2.99356604689234e-07	0.00134740407770624	NA	NA	NA	NA	NA	NA	NA	NA	2	2	4	4	-1.30967253803184
491.2353	174.439935389079	-4.63892401230716	0.905785764663232	-5.1214362085188	3.03217317337483e-07	0.00136478114533601	NA	NA	NA	NA	NA	NA	NA	NA	2	2	3	4	-1.31218908816063
682.1699	182.315700652051	-4.70755284118614	0.9195079676833	-5.11964333821578	3.06114030362732e-07	0.00137781925066266	NA	NA	NA	NA	NA	NA	NA	NA	2	2	4	4	-1.32489835081224
348.0539	3222.20714580939	-1.15520603454145	0.225752919706047	-5.11712555499014	3.10227122256804e-07	0.00139633227727788	NA	NA	NA	NA	NA	NA	NA	NA	2	2	4	4	-0.746113821382188
505.264	173.889346554546	-4.63398458593449	0.905846717682273	-5.11563876699928	3.12680967786218e-07	0.00140737703600577	NA	NA	NA	NA	NA	NA	NA	NA	2	2	4	4	-1.31092977532749
659.2744	172.936673149777	-4.62542531003691	0.904404746098378	-5.11433108902966	3.14854684803604e-07	0.00141716093630102	NA	NA	NA	NA	NA	NA	NA	NA	2	2	0	4	-1.30841736746263
588.5049	184.512183056989	-4.72612219947338	0.924286540410183	-5.11326519736619	3.16637273020823e-07	0.00142518436586672	NA	NA	NA	NA	NA	NA	NA	NA	2	2	4	4	-1.32875314369005
384.1916	197.616354269777	-4.83223158945448	0.94552550515308	-5.11063061029976	3.21085240504836e-07	0.00144520466751227	NA	NA	NA	NA	NA	NA	NA	NA	0	2	4	4	-1.36843804848636
513.1888	169.545705895238	-4.59454451637916	0.899147358663961	-5.10989046690431	3.22345637892742e-07	0.00145087771615523	NA	NA	NA	NA	NA	NA	NA	NA	0	2	3	4	-1.30341717819246
443.1135	169.044707117569	-4.58992249743939	0.898577102720034	-5.10798960216712	3.25604564089536e-07	0.001465546142967	NA	NA	NA	NA	NA	NA	NA	NA	1	2	2	4	-1.30217221104636
482.2486	185.490521434326	-4.73431270371887	0.927222977227966	-5.10590528922461	3.29214560997242e-07	0.00148179473904859	NA	NA	NA	NA	NA	NA	NA	NA	2	2	4	4	-1.33262778285144
740.1785	167.486103343997	-4.57544897200571	0.896958315390791	-5.10107202697849	3.37734992578157e-07	0.00152014520159429	NA	NA	NA	NA	NA	NA	NA	NA	0	2	2	4	-1.29721240873848
681.0498	169.905547323782	-4.59785025176832	0.901452150936004	-5.10049285144446	3.38770176516489e-07	0.00152480456450072	NA	NA	NA	NA	NA	NA	NA	NA	2	2	4	4	-1.30466416884595
523.2033	177.402355381931	-4.66509499879973	0.914715646435808	-5.10004941642497	3.39564815469194e-07	0.00152838123442684	NA	NA	NA	NA	NA	NA	NA	NA	0	2	3	4	-1.31724727309091
394.1913	171.290247766783	-4.61049688558088	0.904256002181565	-5.09866329275982	3.42060379361758e-07	0.00153961376750727	NA	NA	NA	NA	NA	NA	NA	NA	2	2	4	4	-1.30591319154072
511.2637	177.410910372787	-4.66516827779654	0.915040153102497	-5.09832083540707	3.42679658298585e-07	0.00154240114200193	NA	NA	NA	NA	NA	NA	NA	NA	2	2	4	4	-1.31851709778603
477.3955	166.334393448677	-4.56466367449618	0.895739125704115	-5.09597442325413	3.46951971340004e-07	0.00156163082300136	NA	NA	NA	NA	NA	NA	NA	NA	2	2	2	4	-1.29228431368803
668.4495	166.353509224957	-4.56483624953924	0.896184750620413	-5.09363303312077	3.51266366825704e-07	0.00158104991708249	NA	NA	NA	NA	NA	NA	NA	NA	2	2	4	4	-1.29351339360979
726.163	165.146191889072	-4.55344864260193	0.894389667225882	-5.09112393563905	3.55947262854759e-07	0.00160211863010927	NA	NA	NA	NA	NA	NA	NA	NA	0	2	2	4	-1.28860873638737
502.3125	167.779244733965	-4.57816652653856	0.899323111912492	-5.09068038605466	3.56780973673303e-07	0.00160587116250354	NA	NA	NA	NA	NA	NA	NA	NA	0	2	2	4	-1.29968831341029
520.2141	166.822293833768	-4.56922899700657	0.897739052632544	-5.08970728588412	3.58616654237421e-07	0.00161413356072263	NA	NA	NA	NA	NA	NA	NA	NA	1	2	3	4	-1.294744430674
514.1431	220.955849789329	-5.00379936359532	0.983839945614409	-5.08598922609352	3.65714814072243e-07	0.00164608237813917	NA	NA	NA	NA	NA	NA	NA	NA	0	2	2	4	-1.45808956235007
492.1526	176.935576567686	-4.66098164993251	0.916814585727197	-5.08388688672042	3.69788209772729e-07	0.00166441673218706	NA	NA	NA	NA	NA	NA	NA	NA	2	2	4	4	-1.31597956885193
673.0857	163.898105393474	-4.54157340426103	0.893417797155206	-5.08337019782029	3.70796005580641e-07	0.00166895282111847	NA	NA	NA	NA	NA	NA	NA	NA	1	2	3	4	-1.28495048604468
588.0574	163.409939102089	-4.536902454096	0.892503103644244	-5.08334641702762	3.708424534962e-07	0.0016691618831864	NA	NA	NA	NA	NA	NA	NA	NA	1	2	4	4	-1.28373488310121
494.3098	168.117432779075	-4.58130273420007	0.901308473151794	-5.08294648354926	3.71624433119069e-07	0.00167268157346893	NA	NA	NA	NA	NA	NA	NA	NA	2	2	4	4	-1.30092925892775
588.2884	166.068656919551	-4.56214313972332	0.897649960069383	-5.08231865723103	3.72855216641001e-07	0.00167822133010114	NA	NA	NA	NA	NA	NA	NA	NA	0	2	2	4	-1.28983199306598
912.1584	68.4612835319607	-3.1003099950486	0.610185285119432	-5.08093208842585	3.75587383973321e-07	0.00169051881526392	NA	NA	NA	NA	NA	NA	NA	NA	2	2	4	4	-1.10742869525052
290.9519	586.038339116964	5.92642081413935	1.16827044206261	5.07281584876539	3.91971781441864e-07	0.00176426498826983	NA	NA	NA	NA	NA	NA	NA	NA	0	2	2	4	1.55768891447168
508.1039	164.810275544824	-4.55025322065166	0.897101070190728	-5.07217455407143	3.93295373978221e-07	0.00177022247827597	NA	NA	NA	NA	NA	NA	NA	NA	2	2	2	4	-1.28738740489379
492.2072	161.748675438244	-4.52088990913589	0.891324415354383	-5.07210374949555	3.93441774337051e-07	0.00177088142629107	NA	NA	NA	NA	NA	NA	NA	NA	2	2	4	4	-1.27889133489206
663.3218	159.774622795564	-4.50162905482337	0.888185855734993	-5.06834130014171	4.01297367021616e-07	0.00180623944896429	NA	NA	NA	NA	NA	NA	NA	NA	2	2	4	4	-1.27287877569176
296.019	582.503423536492	5.9176124382821	1.16788795258412	5.06693508156202	4.04272078539671e-07	0.00181962862550706	NA	NA	NA	NA	NA	NA	NA	NA	0	2	2	4	1.55589880719306
528.1996	159.55620462244	-4.49947901467577	0.888202982185029	-5.06582290864054	4.06639823726565e-07	0.00183028584659327	NA	NA	NA	NA	NA	NA	NA	NA	0	2	2	4	-1.27048658959233
394.1621	159.269346522467	-4.49665613613198	0.887708911544929	-5.06546242540948	4.07410136755816e-07	0.00183375302553793	NA	NA	NA	NA	NA	NA	NA	NA	0	2	3	4	-1.269293218294
500.0854	159.57759209958	-4.49968749830349	0.888439496591111	-5.06470898194927	4.09024711968258e-07	0.00184102022856913	NA	NA	NA	NA	NA	NA	NA	NA	2	2	2	4	-1.27168177298357
508.1518	161.151034154003	-4.51506599663698	0.892254182324102	-5.06029121082554	4.18616630445357e-07	0.00188419345363455	NA	NA	NA	NA	NA	NA	NA	NA	2	2	4	4	-1.27648077261285
1142.4288	56.5664354496243	-2.75321056619429	0.544128459972138	-5.05985400273912	4.1957761780966e-07	0.00188851885776128	NA	NA	NA	NA	NA	NA	NA	NA	2	2	4	4	-1.08316022276886
519.2305	166.931237014036	-4.5702055052722	0.905166434552952	-5.049022291165	4.44076924072973e-07	0.00199879023525245	NA	NA	NA	NA	NA	NA	NA	NA	2	2	0	4	-1.29597743299512
733.4504	164.229478336001	-4.54468628545666	0.900482934235616	-5.04694327085106	4.48934576665792e-07	0.00202065452957273	NA	NA	NA	NA	NA	NA	NA	NA	0	2	2	4	-1.28616799071888
517.0715	154.281012129209	-4.44662928433984	0.882223861454521	-5.04025052894023	4.64922819237056e-07	0.00209261760938599	NA	NA	NA	NA	NA	NA	NA	NA	0	2	4	4	-1.26572390536077
386.0446	596.088744030704	5.95113499183607	1.18196587501275	5.03494653918995	4.7798221171535e-07	0.00215139793493079	NA	NA	NA	NA	NA	NA	NA	NA	2	2	4	4	1.56671521726351
487.4155	152.53620435137	-4.4287172221895	0.879790108752169	-5.03383384074512	4.80766427547334e-07	0.00216392969039055	NA	NA	NA	NA	NA	NA	NA	NA	2	2	4	4	-1.25863324989617
348.0736	1845.383407532	1.05159254255317	0.209047509368364	5.03039976764398	4.89458213537692e-07	0.00220305141913315	NA	NA	NA	NA	NA	NA	NA	NA	2	2	4	4	0.471110567294593
282.0464	1768.69079164871	1.18644820807545	0.236003369861085	5.02725113109109	4.97560579047574e-07	0.00223952016629313	NA	NA	NA	NA	NA	NA	NA	NA	2	2	4	4	0.504722834280862
696.2329	151.108197141501	-4.413884732076	0.878393428505704	-5.02495190518987	5.03558715415688e-07	0.00226651777808601	NA	NA	NA	NA	NA	NA	NA	NA	0	2	2	4	-1.25628370854799
498.257	149.260729473389	-4.39448163382932	0.875021020574071	-5.02214407483177	5.10978292310864e-07	0.0022999132936912	NA	NA	NA	NA	NA	NA	NA	NA	2	2	4	4	-1.25394108192312
872.4014	71.218649650561	-3.16995146300074	0.631331457356981	-5.02105736386318	5.13878084800557e-07	0.00231296525968731	NA	NA	NA	NA	NA	NA	NA	NA	2	2	3	4	-1.11137252095804
508.2289	148.742620714007	-4.38898954619404	0.874325474828246	-5.01985779043693	5.17097467168859e-07	0.00232745569972704	NA	NA	NA	NA	NA	NA	NA	NA	2	2	4	4	-1.25043999053225
492.1198	162.309027339318	-4.52624194571832	0.901671908516373	-5.01983249446673	5.17165564749192e-07	0.00232776220693611	NA	NA	NA	NA	NA	NA	NA	NA	1	2	4	4	-1.28130935156401
469.0501	566.983797387753	5.87839519816815	1.17104818354043	5.01977226965673	5.17327726715062e-07	0.00232849209794449	NA	NA	NA	NA	NA	NA	NA	NA	2	2	0	4	1.5417541944997
519.2798	151.576981750313	-4.41875886174372	0.8804493077777	-5.01875442766478	5.20075807193017e-07	0.00234086120817577	NA	NA	NA	NA	NA	NA	NA	NA	0	2	2	4	-1.25745761152219
496.1656	153.913147522398	-4.44286655282016	0.885349759720132	-5.01820495690268	5.21565173279174e-07	0.00234756484492956	NA	NA	NA	NA	NA	NA	NA	NA	2	2	0	4	-1.26217064529852
904.3656	85.5777224615297	-3.48722408488625	0.695009347594375	-5.0175211268115	5.23424471518941e-07	0.00235593354630675	NA	NA	NA	NA	NA	NA	NA	NA	1	2	4	4	-1.12631827950017
707.4349	160.559942066051	-4.50925879079825	0.898765546857703	-5.01716916782545	5.24383919230381e-07	0.00236025202045594	NA	NA	NA	NA	NA	NA	NA	NA	2	2	3	4	-1.27527826817296
480.4139	148.988709654267	-4.39158998146473	0.875679498974158	-5.01506542817252	5.30154217863069e-07	0.00238622413460167	NA	NA	NA	NA	NA	NA	NA	NA	2	2	4	4	-1.25160531665985
715.4145	161.516892966248	-4.51857113599943	0.901090970858485	-5.0145560017037	5.31560692697003e-07	0.00239255467782921	NA	NA	NA	NA	NA	NA	NA	NA	0	2	3	4	-1.27768512570422
502.1924	163.125618609271	-4.53412760365928	0.90426616051357	-5.01415158683386	5.32679802287251e-07	0.00239759179009491	NA	NA	NA	NA	NA	NA	NA	NA	2	2	4	4	-1.28252117416605
846.3463	81.9424061550043	-3.41323240116745	0.680859271604892	-5.01312465514633	5.35531778249125e-07	0.00241042853389931	NA	NA	NA	NA	NA	NA	NA	NA	0	2	4	4	-1.123309040415
503.0783	1011.08272332233	1.6352917052035	0.326330714916867	5.01114860003323	5.41061120316222e-07	0.00243531610254332	NA	NA	NA	NA	NA	NA	NA	NA	2	2	3	4	0.605450613066921
504.1544	149.718687390483	-4.39929682821884	0.878067886610956	-5.01020125584895	5.43731433292622e-07	0.00244733518125009	NA	NA	NA	NA	NA	NA	NA	NA	2	2	4	4	-1.25511153424483
707.0618	307.553601391313	4.98569766573473	0.995437936192051	5.00854697662721	5.48424906352217e-07	0.00246846050349133	NA	NA	NA	NA	NA	NA	NA	NA	2	2	4	4	1.11335093122047
489.1311	160.06322078381	-4.50438751145641	0.899955490262972	-5.00512254238285	5.5826504779179e-07	0.00251275098011085	NA	NA	NA	NA	NA	NA	NA	NA	2	2	1	4	-1.27407760498444
490.2593	147.016928712448	-4.37053277955546	0.873370519649628	-5.0042137686406	5.60904863837806e-07	0.00252463279213397	NA	NA	NA	NA	NA	NA	NA	NA	2	2	4	4	-1.2469541598467
507.3077	146.190574375953	-4.36162128964511	0.871681598165698	-5.00368632172962	5.62442512482107e-07	0.00253155374868197	NA	NA	NA	NA	NA	NA	NA	NA	2	2	4	4	-1.24463866462025
503.0211	145.043141976061	-4.34915796415462	0.869210638067144	-5.00357194641084	5.62776482851111e-07	0.00253305694931285	NA	NA	NA	NA	NA	NA	NA	NA	1	2	4	4	-1.24002758576579
520.3563	145.79022969399	-4.35728224870017	0.871085708698803	-5.00212803997086	5.67009095761172e-07	0.00255210794002103	NA	NA	NA	NA	NA	NA	NA	NA	2	2	4	4	-1.24348341541485
433.2806	2944.29390877327	-1.17920485424393	0.235760504311905	-5.00170653131907	5.68250466422718e-07	0.00255769534936866	NA	NA	NA	NA	NA	NA	NA	NA	0	2	2	4	-0.751756541586766
478.1374	154.084513245813	-4.4446028485818	0.889263273235518	-4.99807310427928	5.7906033638726e-07	0.00260635057407906	NA	NA	NA	NA	NA	NA	NA	NA	2	2	4	4	-1.26335329335361
508.4451	143.471705716205	-4.33189904695419	0.867033528019165	-4.99623014216174	5.84618871189552e-07	0.00263136953922417	NA	NA	NA	NA	NA	NA	NA	NA	2	2	0	4	-1.23658650234075
493.2894	145.580366511722	-4.35499362847279	0.87190481869237	-4.99480394546293	5.88955673223592e-07	0.00265088948517939	NA	NA	NA	NA	NA	NA	NA	NA	1	2	4	4	-1.24232982338357
503.3225	143.240455056797	-4.32933850080326	0.867017424354134	-4.99336965924105	5.93348342517078e-07	0.00267066088966937	NA	NA	NA	NA	NA	NA	NA	NA	2	2	4	4	-1.23544272274858
488.297	142.718068801987	-4.3235443925068	0.866352411730864	-4.99051463811234	6.02186366894166e-07	0.00271044083739064	NA	NA	NA	NA	NA	NA	NA	NA	0	2	4	4	-1.23430055712196
392.9653	556.556826786764	5.85160076414225	1.17277706776596	4.98952522604236	6.05278701488991e-07	0.00272435943540195	NA	NA	NA	NA	NA	NA	NA	NA	1	2	3	4	1.53479607689123
523.3387	144.522761515819	-4.34344787481821	0.870520911335857	-4.98948137633245	6.05416104145588e-07	0.00272497788475929	NA	NA	NA	NA	NA	NA	NA	NA	2	2	4	4	-1.23887892772939
492.1835	141.662735506946	-4.31177872016702	0.864288268171135	-4.98882014132958	6.07491726456036e-07	0.00273432026077862	NA	NA	NA	NA	NA	NA	NA	NA	2	2	4	4	-1.23088368386148
498.1074	145.227074279467	-4.35113930482724	0.872489718075226	-4.98703791538789	6.13120364384057e-07	0.00275965476009264	NA	NA	NA	NA	NA	NA	NA	NA	2	2	4	4	-1.2411778822481
478.1034	147.406446702694	-4.37469242296205	0.877317957905987	-4.98643893418495	6.15023331753759e-07	0.00276822001622367	NA	NA	NA	NA	NA	NA	NA	NA	0	2	4	4	-1.24927636001347
493.1667	142.508205619719	-4.32120221606814	0.86703905328479	-4.98386110717528	6.23278275351333e-07	0.00280537551735635	NA	NA	NA	NA	NA	NA	NA	NA	2	2	4	4	-1.23315999942661
979.3733	73.5115086557776	-3.22545326329589	0.647187365326174	-4.9838013473429	6.2347090435805e-07	0.00280624254051558	NA	NA	NA	NA	NA	NA	NA	NA	2	2	4	4	-1.11335093122047
734.3081	146.618589825051	-4.36621528723844	0.876609568315947	-4.98079811702987	6.3322572246721e-07	0.00285014897682491	NA	NA	NA	NA	NA	NA	NA	NA	2	2	4	4	-1.24579557731403
480.1977	144.04315021529	-4.33817199226105	0.871173730204992	-4.97968641827648	6.36873810350317e-07	0.00286656902038678	NA	NA	NA	NA	NA	NA	NA	NA	2	2	2	4	-1.2377319019668
476.3102	139.177123301173	-4.28365979462367	0.860281831903296	-4.97936796496848	6.37922555512045e-07	0.00287128942235971	NA	NA	NA	NA	NA	NA	NA	NA	0	2	2	4	-1.22522061779274
696.1862	167.575398935398	-4.57615217120414	0.919680711783547	-4.97580531218226	6.49769296874786e-07	0.00292461160523341	NA	NA	NA	NA	NA	NA	NA	NA	0	2	4	4	-1.29844936612073
515.2716	147.183751034141	-4.37229073110528	0.878760073585723	-4.97552274224798	6.50717936612436e-07	0.00292888143269258	NA	NA	NA	NA	NA	NA	NA	NA	2	2	4	4	-1.24811441860524
724.2778	138.149460773266	-4.27187047308856	0.858696560625849	-4.97483123721267	6.53045080677964e-07	0.00293935590813152	NA	NA	NA	NA	NA	NA	NA	NA	1	2	2	4	-1.2229663579576
808.1661	95.2567064563543	-3.66739303739303	0.737318657367721	-4.97395936037463	6.55990668971421e-07	0.00295261400104037	NA	NA	NA	NA	NA	NA	NA	NA	0	2	4	4	-1.14049830474276
516.0337	154.49261519975	-4.4487114068041	0.894425622919605	-4.97381927888259	6.56465118897238e-07	0.00295474950015647	NA	NA	NA	NA	NA	NA	NA	NA	2	2	2	4	-1.26691188329516
496.2641	149.093375339107	-4.39264768006354	0.883530195131684	-4.97170068919811	6.63681137333233e-07	0.00298722879913688	NA	NA	NA	NA	NA	NA	NA	NA	0	2	2	4	-1.25277234493218
516.3368	141.088753400706	-4.30530857096907	0.86596922795332	-4.97166461808865	6.63804656612988e-07	0.00298778475941506	NA	NA	NA	NA	NA	NA	NA	NA	1	2	2	4	-1.2297479140912
478.3255	153.198273973326	-4.43549776563395	0.892914257253552	-4.9674397397089	6.78426300284225e-07	0.00305359677757929	NA	NA	NA	NA	NA	NA	NA	NA	2	2	4	4	-1.25981063043817
489.3072	142.341117391731	-4.31932109659623	0.869572526063464	-4.96717751209287	6.79343985721321e-07	0.00305772727973167	NA	NA	NA	NA	NA	NA	NA	NA	2	2	4	4	-1.23202104366209
516.2871	137.012589158798	-4.25871116248871	0.8574041630878	-4.96698213728245	6.80028492172223e-07	0.00306080824326717	NA	NA	NA	NA	NA	NA	NA	NA	2	2	4	4	-1.21624058375901
505.338	140.988099305	-4.30416903449372	0.866676309587213	-4.96629362875252	6.82446021719582e-07	0.00307168954375984	NA	NA	NA	NA	NA	NA	NA	NA	0	2	3	4	-1.22861372845068
480.1839	137.986650040707	-4.26998058459075	0.859849636840576	-4.96596195618612	6.83613562507077e-07	0.00307694464484436	NA	NA	NA	NA	NA	NA	NA	NA	2	2	4	4	-1.22184155500383
494.1427	135.734560195204	-4.24378928850226	0.854576136695479	-4.96595810048286	6.83627146513766e-07	0.00307700578645846	NA	NA	NA	NA	NA	NA	NA	NA	2	2	4	4	-1.2140108448212
776.2312	97.3847489344442	-3.70415736851096	0.746207712968629	-4.96397625504936	6.90643909407904e-07	0.00310858823624498	NA	NA	NA	NA	NA	NA	NA	NA	0	2	4	4	-1.14356684987471
521.1881	154.274197026626	-4.44646786330263	0.897043987657578	-4.95680025113769	7.166358551869e-07	0.00322557798419624	NA	NA	NA	NA	NA	NA	NA	NA	0	2	4	4	-1.26453771105088
480.174	133.953260753079	-4.22271083893489	0.852049847141573	-4.95594342643343	7.19801596014414e-07	0.00323982698366088	NA	NA	NA	NA	NA	NA	NA	NA	0	2	3	4	-1.21289823536943
495.0271	132.630185134344	-4.20685831192297	0.849731762075223	-4.95080741909534	7.39062108780336e-07	0.00332651855162029	NA	NA	NA	NA	NA	NA	NA	NA	2	2	2	4	-1.20846273790442
475.1287	136.469081333142	-4.25238163778395	0.858981484847039	-4.9504927787136	7.40258041218156e-07	0.00333190144352292	NA	NA	NA	NA	NA	NA	NA	NA	0	2	4	4	-1.21512495913008
704.3125	133.477926947978	-4.21702608820565	0.852308411954238	-4.94777011356315	7.50684916781157e-07	0.00337883281043199	NA	NA	NA	NA	NA	NA	NA	NA	2	2	4	4	-1.21178712534138
708.2437	130.761329989091	-4.18417776275386	0.845902207938193	-4.94640837142677	7.55952859418919e-07	0.00340254382024455	NA	NA	NA	NA	NA	NA	NA	NA	0	2	3	4	-1.20405088871168
863.3268	89.7223266302863	-3.5670382367924	0.721191713970093	-4.94603330528604	7.57410058504563e-07	0.00340910267332904	NA	NA	NA	NA	NA	NA	NA	NA	0	2	2	4	-1.13337980554393
714.5622	130.902487338217	-4.18589351049126	0.846479675643165	-4.94506085726248	7.61200807076399e-07	0.00342616483265087	NA	NA	NA	NA	NA	NA	NA	NA	2	2	4	4	-1.20515165247102
506.098	130.343875325416	-4.17905971863365	0.84536277655968	-4.94351044842654	7.67282358953842e-07	0.00345353789765124	NA	NA	NA	NA	NA	NA	NA	NA	1	2	2	4	-1.20295158194734
500.0026	137.444882103324	-4.26369102188961	0.862815084758524	-4.9416046348829	7.74822147966089e-07	0.00348747448799537	NA	NA	NA	NA	NA	NA	NA	NA	2	2	1	4	-1.21959657464343
776.1848	102.176052631717	-3.7836542100045	0.765786709797844	-4.94087212744045	7.77739042636301e-07	0.00350060343090599	NA	NA	NA	NA	NA	NA	NA	NA	2	2	4	4	-1.14870515670215
475.1911	133.137467202008	-4.21293386282312	0.853463154543131	-4.93628089320195	7.96264014632869e-07	0.00358398432986254	NA	NA	NA	NA	NA	NA	NA	NA	2	2	4	4	-1.20956938196935
492.2826	133.146022192864	-4.21303510623041	0.853630359330119	-4.93543260286169	7.99732946293803e-07	0.00359959799126841	NA	NA	NA	NA	NA	NA	NA	NA	2	2	4	4	-1.210677509333
778.189	104.152111068965	-3.81521083206455	0.773384968543111	-4.93313289919712	8.09210549800661e-07	0.00364225668465278	NA	NA	NA	NA	NA	NA	NA	NA	2	2	1	4	-1.15283774440764
494.2353	125.233499359313	-4.11489422123895	0.834295789095818	-4.93217666326536	8.13183178009453e-07	0.00366013748422055	NA	NA	NA	NA	NA	NA	NA	NA	2	2	4	4	-1.1952967990347
476.1238	140.562621463056	-4.29936577559823	0.871737159595071	-4.93195194018725	8.14119499599381e-07	0.00366435186769681	NA	NA	NA	NA	NA	NA	NA	NA	2	2	4	4	-1.22748112107217
708.3837	139.641364508263	-4.28888805834768	0.869613409337086	-4.93194793490723	8.14136197242966e-07	0.00366442702379059	NA	NA	NA	NA	NA	NA	NA	NA	1	2	4	4	-1.22635008612049
507.2459	125.158510236175	-4.11392585447798	0.834322145761165	-4.93086019037021	8.1868313352135e-07	0.0036848927839796	NA	NA	NA	NA	NA	NA	NA	NA	2	2	4	4	-1.19420896414544
696.2699	123.510079058614	-4.09259637511865	0.830457483327024	-4.92812270018047	8.30234746020178e-07	0.00373688659183682	NA	NA	NA	NA	NA	NA	NA	NA	0	2	4	4	-1.19203752355768
734.138	130.073861300861	-4.17570756190267	0.8474931334806	-4.92712848864428	8.34468833708135e-07	0.00375594422052032	NA	NA	NA	NA	NA	NA	NA	NA	1	2	4	4	-1.20185372700109
518.2359	123.148231835503	-4.08786772296482	0.829682213885714	-4.92702827004064	8.3489679055844e-07	0.00375787045430354	NA	NA	NA	NA	NA	NA	NA	NA	0	2	3	4	-1.19095390801184
711.5429	106.036070401362	-3.8446626795435	0.780468426393177	-4.92609636665388	8.38886369820193e-07	0.00377582755056069	NA	NA	NA	NA	NA	NA	NA	NA	2	2	4	4	-1.15699011497226
499.252	123.717670540021	-4.09529234424858	0.831353158305825	-4.92605615716211	8.39058923542098e-07	0.00377660421486298	NA	NA	NA	NA	NA	NA	NA	NA	2	2	4	4	-1.19312254063195
830.1568	122.919252876956	-4.08487323603001	0.829676360481553	-4.92345380752936	8.50299551269844e-07	0.00382719828026557	NA	NA	NA	NA	NA	NA	NA	NA	2	2	4	4	-1.18987168910925
873.7563	91.7411600218141	-3.60440018653754	0.732095141925622	-4.92340404972081	8.50515882435341e-07	0.00382817198684147	NA	NA	NA	NA	NA	NA	NA	NA	2	2	4	4	-1.13642354017589
728.5776	125.909875449532	-4.12353067637874	0.837591164133918	-4.92308282721982	8.51913732071414e-07	0.00383446370805343	NA	NA	NA	NA	NA	NA	NA	NA	2	2	1	4	-1.19638605026222
848.5468	98.8746468748734	-3.72928199573966	0.757892727625436	-4.92059345578353	8.62821880801547e-07	0.00388356128548776	NA	NA	NA	NA	NA	NA	NA	NA	1	2	3	4	-1.14459209433652
719.1169	119.318156533855	-4.03687427423955	0.820623588793001	-4.91927642511119	8.68647240133369e-07	0.00390978122784029	NA	NA	NA	NA	NA	NA	NA	NA	2	2	2	4	-1.18233485773529
699.2717	116.620675351247	-3.99985595674536	0.813353576991108	-4.9177332834046	8.75520901492866e-07	0.00394071957761939	NA	NA	NA	NA	NA	NA	NA	NA	2	2	2	4	-1.17699225638616
735.3795	120.418536484038	-4.05170238490903	0.823930512434276	-4.91752923791888	8.76433698551178e-07	0.00394482807717885	NA	NA	NA	NA	NA	NA	NA	NA	2	2	4	4	-1.18448137503125
816.1415	101.208540946098	-3.7679393660534	0.766255520857829	-4.9173405782906	8.77278482307427e-07	0.00394863044886573	NA	NA	NA	NA	NA	NA	NA	NA	2	2	4	4	-1.14767507055968
708.4055	119.074073388162	-4.03355935186103	0.82028578343769	-4.91726107327743	8.77634726198757e-07	0.00395023390262061	NA	NA	NA	NA	NA	NA	NA	NA	2	2	4	4	-1.18126363912281
733.0636	172.53739209299	-4.62168094153331	0.940138033502384	-4.91595997272415	8.83484493062977e-07	0.00397656370327646	NA	NA	NA	NA	NA	NA	NA	NA	2	2	4	4	-1.30716425486517
707.2852	112.015575658241	-3.93436793290781	0.800327800857266	-4.91594560215643	8.83549312499669e-07	0.00397685545556101	NA	NA	NA	NA	NA	NA	NA	NA	2	2	4	4	-1.16640664848643
901.5134	80.8782519628123	-3.3906656060667	0.689761922600419	-4.91570423789677	8.8463868724518e-07	0.00398175873129055	NA	NA	NA	NA	NA	NA	NA	NA	0	2	3	4	-1.12230821830129
764.2202	109.119057985082	-3.89161530604614	0.791705924367796	-4.91548084492829	8.85648102662986e-07	0.0039863021100861	NA	NA	NA	NA	NA	NA	NA	NA	2	2	4	4	-1.16220879837839
700.5464	118.020745887687	-4.01917997344871	0.817727905681504	-4.91505786402029	8.87562407847276e-07	0.00399491839772059	NA	NA	NA	NA	NA	NA	NA	NA	0	2	3	4	-1.18019377430886
848.7437	138.617979475784	-4.27717799206179	0.870307420420341	-4.91455994939811	8.89820949891e-07	0.00400508409545939	NA	NA	NA	NA	NA	NA	NA	NA	2	2	4	4	-1.22409271031811
725.2823	114.683114372852	-3.97265775012264	0.808344829347421	-4.91455825025784	8.89828666662134e-07	0.00400511882864627	NA	NA	NA	NA	NA	NA	NA	NA	2	2	4	4	-1.16956857610011
708.1971	122.732782966395	-4.08240077789543	0.830875891725033	-4.91337011767149	8.95240464664333e-07	0.00402947733145416	NA	NA	NA	NA	NA	NA	NA	NA	2	2	4	4	-1.1887908619901
417.0767	553.985035471742	5.84458116911178	1.18993167475025	4.91169475788469	9.02925403168779e-07	0.00406406723966267	2-Methoxyestrone_3-sulfate	1	C19H24O6S	[M+K-2H]-	380.129362	417.0779686	-2.972585687	LMST05020006	2	2	3	4	1.53134470741548
719.0481	161.93768295596	-4.52259551066303	0.920844126393371	-4.91135837329656	9.044760506074e-07	0.00407104670378391	NA	NA	NA	NA	NA	NA	NA	NA	2	2	4	4	-1.28009940766667
741.0163	116.209503977567	-3.99410554116507	0.814081369419553	-4.90627312109218	9.28232467939583e-07	0.00417797433819607	NA	NA	NA	NA	NA	NA	NA	NA	2	2	0	4	-1.17380275705786
735.0217	115.839367669894	-3.98895100713573	0.813080453584107	-4.90597331365204	9.29651651718946e-07	0.00418436208438698	NA	NA	NA	NA	NA	NA	NA	NA	2	2	0	4	-1.17274224025608
750.5042	137.033710729644	-4.25887887729879	0.868525523009557	-4.90357365957561	9.41086297519898e-07	0.00423582942513706	NA	NA	NA	NA	NA	NA	NA	NA	0	2	2	4	-1.2173577242007
710.4214	137.438332907035	-4.26357117049361	0.869524521308232	-4.90333632463741	9.42224557696097e-07	0.00424095273419013	NA	NA	NA	NA	NA	NA	NA	NA	0	2	3	4	-1.21847638597787
722.4724	121.04358262912	-4.06003643041774	0.82829378431439	-4.90168646355155	9.50174017103074e-07	0.00427673325098094	NA	NA	NA	NA	NA	NA	NA	NA	0	2	4	4	-1.1855566831127
263.1407	550.856795575274	5.83630836642058	1.19083913917348	4.90100482460743	9.53477145177725e-07	0.00429160063044494	NA	NA	NA	NA	NA	NA	NA	NA	2	2	4	4	1.52620160400558
246.0944	552.270699096247	5.84005315405436	1.19186331560331	4.89993531774921	9.58682118127076e-07	0.00431502821368997	NA	NA	NA	NA	NA	NA	NA	NA	2	2	4	4	1.52791148343578
751.5163	107.887815564902	-3.87300111028312	0.790731249328147	-4.89799930579935	9.68173769388509e-07	0.00435775013601768	NA	NA	NA	NA	NA	NA	NA	NA	2	2	2	4	-1.15803132934532
760.3	109.303256194782	-3.89436126610968	0.79510833819243	-4.89790017164577	9.68662219535351e-07	0.00435994865012862	NA	NA	NA	NA	NA	NA	NA	NA	2	2	4	4	-1.16325633954838
722.4211	116.252278931847	-3.99468842512235	0.815764236231955	-4.89686633429036	9.7377026241574e-07	0.00438293995113325	NA	NA	NA	NA	NA	NA	NA	NA	2	2	4	4	-1.17486459567678
787.5853	121.343273215378	-4.06401640343309	0.830367782211977	-4.89423661477706	9.86880466891396e-07	0.00444194898147817	NA	NA	NA	NA	NA	NA	NA	NA	2	2	4	4	-1.18663336378891
209.9821	528.616869365052	5.7765361402397	1.18324295027637	4.88195272060608	1.05040444129314e-06	0.00472787039026043	NA	NA	NA	NA	NA	NA	NA	NA	2	2	4	4	1.49128090123688
434.9522	525.931854962571	5.76918321814978	1.18225143105861	4.87982764629344	1.0617859020335e-06	0.00477909834505279	NA	NA	NA	NA	NA	NA	NA	NA	2	2	3	4	1.48643838342326
705.2801	119.784669441805	-4.04312316222697	0.82855227188574	-4.87974422304708	1.06223511218951e-06	0.00478112023996499	NA	NA	NA	NA	NA	NA	NA	NA	2	2	2	4	-1.18340743480914
807.0466	91.4140645747159	-3.59843524526902	0.737562568812516	-4.87882031630555	1.06722232970142e-06	0.0048035677059861	NA	NA	NA	NA	NA	NA	NA	NA	0	2	3	4	-1.13439321614538
849.7559	91.6704483941043	-3.60303498360101	0.738828018699721	-4.87668969287612	1.07880941568682e-06	0.00485572118000639	NA	NA	NA	NA	NA	NA	NA	NA	0	2	2	4	-1.13540779311114
280.0506	542.754788479978	5.81476607294867	1.19325012946434	4.87304876770384	1.09889082727273e-06	0.00494610761355456	NA	NA	NA	NA	NA	NA	NA	NA	0	2	2	4	1.51603481637034
303.0189	522.381428439435	5.75932414990828	1.18238475705487	4.87093910467334	1.11069070533924e-06	0.00499921886473191	NA	NA	NA	NA	NA	NA	NA	NA	2	2	4	4	1.48003542366924
845.7247	107.973365473463	-3.87425299653269	0.79622221120849	-4.8657936716591	1.13998398512368e-06	0.00513106791704167	NA	NA	NA	NA	NA	NA	NA	NA	0	2	4	4	-1.15907380068794
760.2116	129.909576586323	-4.17365647433005	0.85786979309837	-4.86513980082694	1.1437593267555e-06	0.00514806072972649	NA	NA	NA	NA	NA	NA	NA	NA	1	2	2	4	-1.20075731872352
376.9492	521.372522889751	5.75645264695848	1.18418427495426	4.86111221767474	1.16728056352218e-06	0.00525392981641334	NA	NA	NA	NA	NA	NA	NA	NA	2	2	4	4	1.476856571613
415.0209	525.970002440647	5.76920956014259	1.19026000877122	4.84701621295209	1.2533218872273e-06	0.00564120181441007	NA	NA	NA	NA	NA	NA	NA	NA	2	2	4	4	1.48804868054323
819.7097	114.931209107679	-3.97607050315267	0.82051221074536	-4.84583952692279	1.26077395085506e-06	0.00567474355279864	NA	NA	NA	NA	NA	NA	NA	NA	2	2	4	4	-1.17062515422003
844.1719	108.239367908884	-3.87831330127147	0.800719478404151	-4.84353560250717	1.27548853781452e-06	0.00574097390870316	NA	NA	NA	NA	NA	NA	NA	NA	2	2	3	4	-1.16011753317429
800.1674	117.10055255807	-4.00645724233778	0.827228645372946	-4.84322836829655	1.27746320494807e-06	0.00574986188547128	NA	NA	NA	NA	NA	NA	NA	NA	2	2	0	4	-1.1780580875441
777.5315	115.4707053442	-3.98367118799155	0.822568052090192	-4.84296852748999	1.2791355583591e-06	0.0057573891481743	NA	NA	NA	NA	NA	NA	NA	NA	2	2	0	4	-1.17168304079481
951.5436	237.774667099162	4.60757062305659	0.952759439319559	4.83602726239818	1.32459762716832e-06	0.00596201391988459	NA	NA	NA	NA	NA	NA	NA	NA	2	2	4	4	0.959299944600346
876.7753	104.991031985449	-3.82824606943663	0.792861535401673	-4.82839171595983	1.37640143884997e-06	0.00619518287626373	NA	NA	NA	NA	NA	NA	NA	NA	2	2	0	4	-1.15387397223573
1167.464	39.2595150203603	-2.02661759351307	0.419961373578496	-4.82572379512963	1.394957230992e-06	0.00627870249669501	NA	NA	NA	NA	NA	NA	NA	NA	0	2	4	4	-0.958456114647199
695.0156	234.739865633727	4.58878355951196	0.952030930924162	4.81999419394651	1.435623994584e-06	0.00646174359962258	NA	NA	NA	NA	NA	NA	NA	NA	0	2	2	4	0.95508759703152
296.0615	3496.69603048999	1.71316178196144	0.356277249562733	4.8085073747034	1.52061420210325e-06	0.00684428452366673	NA	NA	NA	NA	NA	NA	NA	NA	2	2	4	4	0.617656445459562
929.6212	85.7593830640745	-3.49046068486202	0.726321078327331	-4.80567174630305	1.54232772326438e-06	0.00694201708241299	NA	NA	NA	NA	NA	NA	NA	NA	2	2	0	4	-1.12833011851691
278.1155	530.2856834813	5.78092675148155	1.20323292587487	4.80449514567452	1.55142464854929e-06	0.00698296234312037	NA	NA	NA	NA	NA	NA	NA	NA	2	2	3	4	1.49452877724835
487.0533	3072.97395707491	-1.45004465705449	0.301875923734811	-4.80344586316964	1.55958070289834e-06	0.00701967274374544	NA	NA	NA	NA	NA	NA	NA	NA	2	2	0	4	-0.826699700302119
830.2027	116.484061403844	-3.99785672714175	0.833600273607766	-4.79589181255819	1.6195267563223e-06	0.00728948993020666	NA	NA	NA	NA	NA	NA	NA	NA	2	2	0	4	-1.17592776061214
297.1323	1680.75818970973	1.29320979585968	0.269818128118954	4.7928944021491	1.64392164234035e-06	0.00739929131217393	NA	NA	NA	NA	NA	NA	NA	NA	2	2	4	4	0.535222300980331
260.1257	5082.33733991976	-1.11522743597567	0.232747468283738	-4.7915770865276	1.65475418838028e-06	0.00744804860189965	NA	NA	NA	NA	NA	NA	NA	NA	0	2	4	4	-0.73350362895278
278.0514	525.189655702643	5.76689481064639	1.20531938672019	4.78453667483003	1.71382203876098e-06	0.00771391299646318	NA	NA	NA	NA	NA	NA	NA	NA	0	2	2	4	1.48483193152284
914.599	117.861946744262	-4.01682129592365	0.841015226868668	-4.77615763376769	1.78676349474484e-06	0.00804222248984653	NA	NA	NA	NA	NA	NA	NA	NA	0	2	4	4	-1.17912525865439
347.0471	6323.42640103796	1.51669410830285	0.31824981639517	4.76573443303915	1.88166967701717e-06	0.00846939521625428	NA	NA	NA	NA	NA	NA	NA	NA	0	2	4	4	0.58446204078609
848.5293	110.16757617754	-3.90699759979547	0.823645939983633	-4.74354016711733	2.10015277411894e-06	0.00945278763630936	NA	NA	NA	NA	NA	NA	NA	NA	2	2	4	4	-1.16430515876688
325.0556	524.752277970208	5.76564212217006	1.21755372293533	4.73543139293272	2.18589642009389e-06	0.00983871978684259	NA	NA	NA	NA	NA	NA	NA	NA	1	2	4	4	1.48322930239569
414.0992	495.065497262996	5.68109734035015	1.20427778085042	4.71743100361644	2.38841360066841e-06	0.0107502496166085	NA	NA	NA	NA	NA	NA	NA	NA	0	2	2	4	1.43982248620948
395.141	9331.32032492405	-1.21117843224831	0.257204172138499	-4.7090154960477	2.48916148958728e-06	0.0112037158646323	NA	NA	NA	NA	NA	NA	NA	NA	2	2	4	4	-0.763114486259748
844.2179	105.535603436281	-3.8366966388847	0.814934930374648	-4.70797912309498	2.50184716919924e-06	0.0112608141085658	NA	NA	NA	NA	NA	NA	NA	NA	2	2	4	4	-1.15491144054059
756.5293	126.806409601148	-4.13467513133965	0.878325745877795	-4.7074506818737	2.50833939838706e-06	0.0112900356321402	NA	NA	NA	NA	NA	NA	NA	NA	2	2	4	4	-1.19747672281663
634.0305	510.20180814913	5.72491108336128	1.21804407629143	4.70008532104343	2.60052816548564e-06	0.0117049772728509	NA	NA	NA	NA	NA	NA	NA	NA	2	2	4	4	1.46584646003725
828.1988	128.561101901313	-4.1567873190324	0.885256986499911	-4.69557132270406	2.65862579907621e-06	0.011966474721642	NA	NA	NA	NA	NA	NA	NA	NA	2	2	4	4	-1.1985688217129
716.9868	262.13544083352	4.7512322617954	1.01470364773669	4.68238413490785	2.83557468873897e-06	0.0127629216740141	NA	NA	NA	NA	NA	NA	NA	NA	2	2	4	4	1.01748496179517
458.091	1650.27684090032	1.22770482016201	0.262657229556291	4.67417105646007	2.95143266435777e-06	0.0132843984222743	NA	NA	NA	NA	NA	NA	NA	NA	0	2	3	4	0.51808312096317
459.1594	6128.45248472316	0.886595695779154	0.19017222953923	4.6620671058403	3.13049072935721e-06	0.0140903387728368	NA	NA	NA	NA	NA	NA	NA	NA	2	2	4	4	0.4140997114428
486.92	510.16430811869	5.72487553896094	1.2281932125021	4.66121737254851	3.14344509559826e-06	0.0141486463752878	NA	NA	NA	NA	NA	NA	NA	NA	0	2	2	4	1.46428802354015
316.0525	494.942127972977	5.68072782422176	1.22104360499785	4.65235459321026	3.28166134328387e-06	0.0147707577061207	NA	NA	NA	NA	NA	NA	NA	NA	2	2	4	4	1.43682430436611
280.0869	500.366131757037	5.6963756608365	1.22578352788042	4.64713020796296	3.36584725555591e-06	0.0151496784972572	NA	NA	NA	NA	NA	NA	NA	NA	0	2	3	4	1.44889559024886
260.0265	505.397346376755	5.71093132937116	1.22918075023954	4.64612818599563	3.38222885214534e-06	0.0152234120635062	NA	NA	NA	NA	NA	NA	NA	NA	0	2	4	4	1.45963392431708
299.0541	499.734010502406	5.69451759959713	1.22822907817547	4.63636442157541	3.54590588828837e-06	0.0159601224031859	NA	NA	NA	NA	NA	NA	NA	NA	2	2	4	4	1.44737511937091
327.0099	1830.59454812508	1.5667976612278	0.338182291146028	4.63299735748507	3.60409141144159e-06	0.0162220154428986	NA	NA	NA	NA	NA	NA	NA	NA	2	2	3	4	0.595877833834954
310.1139	5121.37189564056	-1.21285410140236	0.262350555893069	-4.62302851722071	3.78177708878604e-06	0.017021778676626	NA	NA	NA	NA	NA	NA	NA	NA	2	2	4	4	-0.763827621792778
356.1826	4589.74543014118	-0.953117224053476	0.206220880823683	-4.62182694713822	3.80375263862943e-06	0.0171206906264711	NA	NA	NA	NA	NA	NA	NA	NA	2	2	4	4	-0.658148544788446
800.0042	243.373474992915	4.6418931233714	1.00501944152231	4.61870977972356	3.86133476868579e-06	0.0173798677938547	NA	NA	NA	NA	NA	NA	NA	NA	2	2	4	4	0.981484591965457
284.1619	1684.95248711005	-1.05655408253759	0.230609665132855	-4.58156895518192	4.61500379584932e-06	0.0207721320851178	NA	NA	NA	NA	NA	NA	NA	NA	2	2	4	4	-0.709996463267976
424.9821	494.604770474122	5.67948947494528	1.2399184550804	4.58053467280394	4.63788715716869e-06	0.0208751300944163	NA	NA	NA	NA	NA	NA	NA	NA	2	2	0	4	1.43533004465975
377.9989	498.326547249042	5.69034982274626	1.24367416540162	4.57543461225528	4.75232382532846e-06	0.0213902095378034	NA	NA	NA	NA	NA	NA	NA	NA	0	2	2	4	1.4428336669168
256.9884	469.433840237749	5.60360751702348	1.22504656408881	4.57419961109106	4.7804392003911e-06	0.0215167568409604	NA	NA	NA	NA	NA	NA	NA	NA	0	2	2	4	1.40181177274686
228.9958	471.917065485089	5.61133333139889	1.22906073033009	4.56554602463937	4.9819587331232e-06	0.0224237962577875	NA	NA	NA	NA	NA	NA	NA	NA	0	2	3	4	1.40323654090038
671.075	495.087380668974	5.68100259189927	1.24623328851496	4.55853863337969	5.15107900347812e-06	0.023185006594655	NA	NA	NA	NA	NA	NA	NA	NA	0	2	4	4	1.43832177913686
299.0888	484.258604392149	5.64872413652025	1.23922859225677	4.5582583970511	5.15795542753174e-06	0.0232159573793203	NA	NA	NA	NA	NA	NA	NA	NA	1	2	4	4	1.41910058885509
322.9141	914.347747714464	6.57255846563889	1.44305995092887	4.55459834597186	5.24857657361138e-06	0.0236238431578248	NA	NA	NA	NA	NA	NA	NA	NA	2	2	4	4	1.89185036213909
239.1015	25619.0603348839	-1.07336689945393	0.236765290894459	-4.53346390173549	5.80241863276293e-06	0.0261166862660659	NA	NA	NA	NA	NA	NA	NA	NA	2	2	4	4	-0.716869124579588
325.9812	463.622559735684	5.58548461807036	1.23220072611904	4.53293404205539	5.81699832929806e-06	0.0261823094801705	NA	NA	NA	NA	NA	NA	NA	NA	2	2	4	4	1.39755445149113
422.0189	490.946851055121	5.66872222795078	1.25372012631165	4.52152127814023	6.1396786894462e-06	0.0276346937811974	NA	NA	NA	NA	NA	NA	NA	NA	0	2	4	4	1.42643105485939
477.144	3325.7918088158	-0.951944794163626	0.21168127564506	-4.49706659818045	6.88974123580473e-06	0.0310107253023571	NA	NA	NA	NA	NA	NA	NA	NA	2	2	4	4	-0.657486992136384
392.1162	2525.15720670666	-0.896546054289381	0.199588447434888	-4.4919736879153	7.05661434968942e-06	0.0317618211879521	NA	NA	NA	NA	NA	NA	NA	NA	2	2	3	4	-0.63646628156187
404.0784	455.481161131599	5.55965488436961	1.2392162022402	4.48642849756089	7.2427008214966e-06	0.0325993963975562	NA	NA	NA	NA	NA	NA	NA	NA	0	2	4	4	1.38911498015764
208.9835	456.698571488371	5.56350686513574	1.24095564122338	4.48324394548948	7.35168044857455e-06	0.033089913699034	NA	NA	NA	NA	NA	NA	NA	NA	2	2	3	4	1.39191712881855
785.9889	238.060975140166	4.60953627887314	1.031804824311	4.46744982216108	7.91575703994595e-06	0.0356288224367967	NA	NA	NA	NA	NA	NA	NA	NA	2	2	4	4	0.96014445817559
393.1417	1705.36668202038	-1.14008060283679	0.255288674135913	-4.4658487365163	7.97519453543009e-06	0.0358963506039708	NA	NA	NA	NA	NA	NA	NA	NA	2	2	4	4	-0.741195860260742
349.1401	472.723373759175	5.61355057305624	1.2580267712513	4.46218689565143	8.1127418877915e-06	0.0365154512369495	NA	NA	NA	NA	NA	NA	NA	NA	0	2	2	4	1.40609465427415
413.8243	665.295552871459	6.11107205781541	1.36997308097947	4.46072418696452	8.16831603411377e-06	0.0367655904695461	NA	NA	NA	NA	NA	NA	NA	NA	0	2	4	4	1.66922092990915
365.0445	1621.63841377551	1.37121696864165	0.30744248779637	4.46007634946623	8.19304607836923e-06	0.0368769003987399	NA	NA	NA	NA	NA	NA	NA	NA	2	2	4	4	0.550658993053204
349.0495	454.251129599558	5.55564164072657	1.2484870818093	4.4498991793134	8.59106101770998e-06	0.0386683656407126	NA	NA	NA	NA	NA	NA	NA	NA	0	2	2	4	1.38632369662145
466.9775	468.586163025212	5.60073142514406	1.26175730297397	4.43883416560625	9.04474710433415e-06	0.040710406716608	NA	NA	NA	NA	NA	NA	NA	NA	0	2	2	4	1.40038984455143
365.9643	480.647415471627	5.63785613127591	1.27049462492252	4.43752851895752	9.09976685117213e-06	0.0409580505971258	NA	NA	NA	NA	NA	NA	NA	NA	2	2	4	4	1.41329064945589
310.9027	660.950278617005	6.10154406033545	1.37546142713462	4.43599794219331	9.16467230675339e-06	0.041250190052697	NA	NA	NA	NA	NA	NA	NA	NA	0	2	2	4	1.66494415114575
314.0888	2836.17044651646	1.15622117392862	0.260745933072327	4.4342826762629	9.23793524347951e-06	0.0415799465309013	NA	NA	NA	NA	NA	NA	NA	NA	2	2	4	4	0.496267652480022
856.5381	218.794168000341	4.48532266354148	1.01184209627539	4.432828679546	9.30047665960677e-06	0.0418614454448901	NA	NA	NA	NA	NA	NA	NA	NA	2	2	4	4	0.921164696136974
236.0125	1057.09459955991	1.23574119961247	0.279004336180603	4.42911109027552	9.46222768740324e-06	0.042589486821002	NA	NA	NA	NA	NA	NA	NA	NA	2	2	1	4	0.519912110833309
455.0342	449.219317269256	5.53936867185386	1.25460681091957	4.41522285997617	1.00905980166849e-05	0.0454177816730986	NA	NA	NA	NA	NA	NA	NA	NA	0	2	4	4	1.37389458352573
631.3847	2072.55458327013	-0.943300288048671	0.213774085769845	-4.4126035419665	1.02134921891148e-05	0.0459709283432059	NA	NA	NA	NA	NA	NA	NA	NA	0	2	4	4	-0.652864146988091
352.8582	650.547995429761	6.0784969591209	1.37797156898816	4.41119185324289	1.0280317823524e-05	0.0462717105236814	NA	NA	NA	NA	NA	NA	NA	NA	1	2	4	4	1.63786041246832
289.1408	8408.17521917017	-1.01371410344617	0.23012247306059	-4.40510694137754	1.05731703995104e-05	0.0475898399681965	NA	NA	NA	NA	NA	NA	NA	NA	0	2	4	4	-0.688225086489095
237.0983	460.129540801637	5.57418640819274	1.26866860490809	4.39372928960953	1.11422551604247e-05	0.0501512904770718	NA	NA	NA	NA	NA	NA	NA	NA	0	2	2	4	1.39614095862083
340.0157	467.018879765183	5.59592086594927	1.27634966390399	4.38431648019785	1.16350520747035e-05	0.0523693693882404	NA	NA	NA	NA	NA	NA	NA	NA	2	2	2	4	1.39897074215142
420.156	2294.48698997779	-1.09363675778481	0.250080747884333	-4.37313454568939	1.22475189189192e-05	0.0551260826540554	NA	NA	NA	NA	NA	NA	NA	NA	2	2	1	4	-0.726548167869365
238.0101	435.332964996158	5.49362425593943	1.25681941563357	4.371052983113	1.2364878126733e-05	0.0556543164484252	NA	NA	NA	NA	NA	NA	NA	NA	0	2	4	4	1.36302195552022
307.1473	2897.73004190108	-1.09964860928279	0.251647007941583	-4.36980601628316	1.24356957183138e-05	0.0559730664281303	NA	NA	NA	NA	NA	NA	NA	NA	2	2	4	4	-0.727936440247332
316.1667	452.389849226426	5.54947182736913	1.2699869117918	4.36970788898876	1.24412849485795e-05	0.0559982235535564	NA	NA	NA	NA	NA	NA	NA	NA	0	2	2	4	1.37939233407688
410.2911	13926.601409086	-1.22497514233298	0.280696891156984	-4.36404955282492	1.27676636324175e-05	0.0574672540095114	NA	NA	NA	NA	NA	NA	NA	NA	0	2	4	4	-0.765969363538304
219.107	449.9979977939	5.54174654834507	1.27127070829257	4.35921830983438	1.30527850856384e-05	0.0587505856704583	NA	NA	NA	NA	NA	NA	NA	NA	2	2	2	4	1.37526512650568
434.2254	2973.97460158139	-0.928225707907731	0.213243132909461	-4.35289847435246	1.34349376599043e-05	0.0604706544072292	NA	NA	NA	NA	NA	NA	NA	NA	0	2	4	4	-0.648255212104031
380.0519	440.672221681861	5.51133971181324	1.26620508810873	4.35264378857083	1.34505597550836e-05	0.0605409694576314	NA	NA	NA	NA	NA	NA	NA	NA	2	2	4	4	1.36843804848636
307.1486	4544.30974905828	-1.06226363835575	0.244316366292647	-4.34790208480487	1.37445936946154e-05	0.0618644162194638	NA	NA	NA	NA	NA	NA	NA	NA	0	2	4	4	-0.71136830493921
322.2082	2953.18472498607	-0.989464600847888	0.227725318359968	-4.3449916240048	1.39280977578539e-05	0.0626903680081005	NA	NA	NA	NA	NA	NA	NA	NA	2	2	3	4	-0.672776578562429
207.9995	432.140256349188	5.48290216084909	1.26319935030898	4.34048842687259	1.42166356587569e-05	0.0639890771000647	NA	NA	NA	NA	NA	NA	NA	NA	2	2	4	4	1.35764555298903
925.4806	130.706321019059	3.7202443452656	0.858285295350585	4.33450784420813	1.46086579541329e-05	0.0657535694515521	NA	NA	NA	NA	NA	NA	NA	NA	2	2	4	4	0.783231820284707
859.2445	150.333445933289	3.92918772090324	0.906854357155142	4.33276599478371	1.4724759408379e-05	0.0662761420971141	NA	NA	NA	NA	NA	NA	NA	NA	2	2	3	4	0.816246168643994
384.0985	2618.90921490886	0.999568565238263	0.231744055769273	4.31324359936742	1.60876690420771e-05	0.072410598358389	NA	NA	NA	NA	NA	NA	NA	NA	2	2	4	4	0.453913542451945
501.2308	961.202107521684	-1.23480816475315	0.286535044206132	-4.30944901756881	1.63661780680504e-05	0.0736641674842948	NA	NA	NA	NA	NA	NA	NA	NA	2	2	4	4	-0.768114624607816
626.9441	455.624713240109	5.55992251985697	1.29059068268443	4.30804483129563	1.64704006255922e-05	0.0741332732157906	NA	NA	NA	NA	NA	NA	NA	NA	2	2	4	4	1.39051468969167
251.0055	423.078471577718	5.45197581798537	1.26606010269108	4.30625355494332	1.6604272459344e-05	0.0747358303395075	NA	NA	NA	NA	NA	NA	NA	NA	2	2	4	4	1.34305920640895
258.9137	1185.32656379858	6.94869111749068	1.6139785185246	4.3053182169009	1.66745868530429e-05	0.0750523154255463	NA	NA	NA	NA	NA	NA	NA	NA	0	2	4	4	2.09239436591227
626.5084	1087.29165272915	-1.30777953989605	0.304144250008385	-4.29986606638131	1.70901362316027e-05	0.0769227031784439	NA	NA	NA	NA	NA	NA	NA	NA	2	2	1	4	-0.794140263422732
475.3278	1918.01954676484	-1.13175159387105	0.263306495228121	-4.29822892477657	1.72168294131614e-05	0.0774929491886396	NA	NA	NA	NA	NA	NA	NA	NA	2	2	4	4	-0.739093644995123
235.0068	421.555073043785	5.44676436674893	1.27034636564563	4.28762148186311	1.80596494296152e-05	0.0812864820826981	NA	NA	NA	NA	NA	NA	NA	NA	2	2	0	4	1.33782529778895
334.9766	442.471697454922	5.51711519018442	1.28678423992966	4.28752157431305	1.80677714130388e-05	0.0813230391300878	NA	NA	NA	NA	NA	NA	NA	NA	0	2	2	4	1.36979836096844
410.976	859.307504988315	6.48251245268411	1.51301754177482	4.28449259423649	1.83156709166562e-05	0.0824388347958696	NA	NA	NA	NA	NA	NA	NA	NA	0	2	2	4	1.84602804745953
328.8891	620.179621021686	6.00899633587171	1.40259450238678	4.28420069068165	1.8339731485853e-05	0.0825471314178245	NA	NA	NA	NA	NA	NA	NA	NA	2	2	4	4	1.6060943763649
427.8403	613.597766456577	5.99349028614099	1.4017489718651	4.27572297639451	1.90518008226231e-05	0.0857521555026267	NA	NA	NA	NA	NA	NA	NA	NA	0	2	3	4	1.59649234863726
334.8478	610.849830739218	5.98696574503175	1.4025504575451	4.26862770806178	1.96679212506602e-05	0.0885253135492217	NA	NA	NA	NA	NA	NA	NA	NA	0	2	4	4	1.58891536148076
366.91	426.6442507032	5.46426648660134	1.28067829195385	4.26669720329597	1.98388132827562e-05	0.0892944985856856	NA	NA	NA	NA	NA	NA	NA	NA	0	2	2	4	1.34965377598149
251.9991	421.767664023989	5.44736284119734	1.2771996781732	4.26508316145897	1.99827758100906e-05	0.0899424739212179	NA	NA	NA	NA	NA	NA	NA	NA	0	2	2	4	1.33913033761171
226.977	626.244794411711	6.02294329707764	1.41363963040777	4.26059312962264	2.03885102653491e-05	0.0917686847043364	NA	NA	NA	NA	NA	NA	NA	NA	2	2	4	4	1.61781584558808
337.0629	14903.9651680922	-1.43381957573243	0.336783993614892	-4.25738634530232	2.06830748915254e-05	0.0930945200867556	NA	NA	NA	NA	NA	NA	NA	NA	2	2	4	4	-0.824452079336127
244.8978	892.296757341674	6.53711783339947	1.53888412339409	4.24795976124667	2.15726128697889e-05	0.0970983305269201	NA	NA	NA	NA	NA	NA	NA	NA	2	2	4	4	1.87304764655687
473.0784	413.445088155311	5.41836180456362	1.27624480322782	4.24555053298532	2.18057356242784e-05	0.098147616044877	NA	NA	NA	NA	NA	NA	NA	NA	2	2	0	4	1.31978905209727
356.8951	438.841367466338	5.50516635074201	1.29886466949063	4.23844491274132	2.25073392938355e-05	0.101305534161553	NA	NA	NA	NA	NA	NA	NA	NA	2	2	4	4	1.36708026352743
327.1021	1118.71307806079	-1.03331461859456	0.243901232725016	-4.23661088978407	2.26918877596211e-05	0.102136186806055	NA	NA	NA	NA	NA	NA	NA	NA	0	2	4	4	-0.697709343203381
410.0668	426.883911647476	5.46485725681496	1.29117410708846	4.23247122662487	2.31137491199507e-05	0.104034984788898	NA	NA	NA	NA	NA	NA	NA	NA	2	2	4	4	1.35230811023269
380.0578	409.459175471	5.40423822150549	1.27745102580465	4.23048564081071	2.33187329515933e-05	0.104957617015121	NA	NA	NA	NA	NA	NA	NA	NA	2	2	3	4	1.31218908816063
336.0762	426.827230767818	5.46462384866602	1.29322955061921	4.22556370294005	2.38343386155044e-05	0.107278358108385	NA	NA	NA	NA	NA	NA	NA	NA	2	2	4	4	1.35097975331786
460.2284	1325.04847719416	-1.01005254193932	0.239078684501851	-4.2247703681484	2.39184541652128e-05	0.107656962197623	NA	NA	NA	NA	NA	NA	NA	NA	2	2	2	4	-0.685526667790013
229.0546	1100.76095561952	1.21799612079568	0.288420907959934	4.22298136917619	2.41091756185763e-05	0.108515399459212	NA	NA	NA	NA	NA	NA	NA	NA	0	2	2	4	0.515038647563296
296.8631	604.620039474061	5.97204973550534	1.41457620583621	4.22179428076485	2.42365262700544e-05	0.109088604741515	NA	NA	NA	NA	NA	NA	NA	NA	2	2	0	4	1.57957058524321
927.2321	123.685786674293	3.63733129574883	0.861621173043866	4.22149711444435	2.4268506240202e-05	0.109232546587149	NA	NA	NA	NA	NA	NA	NA	NA	2	2	4	4	0.776011040790515
393.1512	1201.87046148198	1.14030607501071	0.270149251362609	4.22102252461965	2.43196631594134e-05	0.10946280388052	NA	NA	NA	NA	NA	NA	NA	NA	0	2	4	4	0.492654870787761
428.0577	2246.05621628896	1.24607485377308	0.295310899590258	4.21953559960705	2.4480606649557e-05	0.110187210529656	NA	NA	NA	NA	NA	NA	NA	NA	2	2	4	4	0.524797953798571
437.1413	426.009889207807	5.46183205338242	1.29475282394311	4.21843610021924	2.46002666300433e-05	0.110725800101825	NA	NA	NA	NA	NA	NA	NA	NA	0	2	4	4	1.34700891678587
252.0631	425.76373208681	5.4609810770107	1.29477847115781	4.21769530360465	2.46812020288488e-05	0.111090090331848	NA	NA	NA	NA	NA	NA	NA	NA	0	2	4	4	1.34569001348315
282.1079	2930.45378578821	-0.831567242991507	0.197341043576207	-4.21385854620953	2.51044547856121e-05	0.11299515099004	NA	NA	NA	NA	NA	NA	NA	NA	0	2	3	4	-0.602253561395522
385.0216	414.737650492089	5.42289627105895	1.28738604725842	4.21233108950294	2.52748705170099e-05	0.113762192197061	NA	NA	NA	NA	NA	NA	NA	NA	1	2	4	4	1.32361778522979
224.0543	410.853487686888	5.40910597536045	1.28535847715529	4.20824701551874	2.57359446747798e-05	0.115837486981184	NA	NA	NA	NA	NA	NA	NA	NA	0	2	2	4	1.31345048539922
330.928	411.18500214684	5.41034799510027	1.28642839616452	4.20571250699317	2.60260906217298e-05	0.117143433888406	NA	NA	NA	NA	NA	NA	NA	NA	2	2	4	4	1.31597956885193
197.007	412.656615173151	5.41548297093522	1.2884828076622	4.2029920296422	2.634098671176e-05	0.118560781189632	NA	NA	NA	NA	NA	NA	NA	NA	2	2	0	4	1.31851709778603
367.0024	404.816871158542	5.38756283028686	1.28344466123411	4.19773675719402	2.69595748512366e-05	0.121345046405416	NA	NA	NA	NA	NA	NA	NA	NA	2	2	0	4	1.30716425486517
348.0289	404.368312077106	5.38600346500561	1.28522399214972	4.19071188983701	2.78080585018775e-05	0.12516407131695	NA	NA	NA	NA	NA	NA	NA	NA	2	2	4	4	1.30591319154072
396.0326	402.067636898688	5.37763181773157	1.28412702254495	4.18777248926192	2.81705698490899e-05	0.126795734890754	NA	NA	NA	NA	NA	NA	NA	NA	2	2	0	4	1.30217221104636
330.0631	423.735504538056	5.45398136532321	1.30371063264627	4.18342938129817	2.87144314509957e-05	0.129243655960932	NA	NA	NA	NA	NA	NA	NA	NA	0	2	2	4	1.34437344687057
255.1662	821.046494898713	6.41628555843442	1.5341922221366	4.18219142676837	2.88712719353236e-05	0.129949594980892	NA	NA	NA	NA	NA	NA	NA	NA	2	2	4	4	1.81197601423601
618.9363	450.148654611436	5.54233700766252	1.32552653749462	4.18123428757457	2.89930928647256e-05	0.13049791098413	NA	NA	NA	NA	NA	NA	NA	NA	0	2	3	4	1.37663825764754
283.0423	1394.17170047868	1.02251256841732	0.244626923109034	4.17988566189655	2.91655701693565e-05	0.131274231332273	NA	NA	NA	NA	NA	NA	NA	NA	0	2	4	4	0.462791473001827
324.0762	418.04209172778	5.43429114606672	1.30355813160712	4.16881381374756	3.06188974982056e-05	0.137815657639423	NA	NA	NA	NA	NA	NA	NA	NA	2	2	4	4	1.33004247199685
319.0889	9116.27336249251	0.780684723678337	0.187294766641284	4.16821429492229	3.0699524760693e-05	0.138178560947879	NA	NA	NA	NA	NA	NA	NA	NA	2	2	4	4	0.368080940636412
362.0444	404.34953333864	5.38585288045318	1.2942644216043	4.16132344407426	3.16408570902387e-05	0.142415497763164	NA	NA	NA	NA	NA	NA	NA	NA	2	2	4	4	1.30466416884595
262.0897	417.521115848305	5.43245282002222	1.30785730553596	4.15370453414718	3.27135533351458e-05	0.147243703561491	NA	NA	NA	NA	NA	NA	NA	NA	0	2	3	4	1.32746602048295
345.0118	399.74628606151	5.36914891209639	1.29467318850664	4.14710751698621	3.36701971581994e-05	0.151549557409055	NA	NA	NA	NA	NA	NA	NA	NA	2	2	4	4	1.294744430674
378.9819	393.704471428348	5.34696380836065	1.28946172463784	4.14666345359139	3.37355369865223e-05	0.151843651976337	NA	NA	NA	NA	NA	NA	NA	NA	2	2	4	4	1.28373488310121
911.5694	136.562476924385	3.78602508681056	0.913244967841605	4.14568403892615	3.38800748232633e-05	0.152494216779508	NA	NA	NA	NA	NA	NA	NA	NA	2	2	4	4	0.79195104357861
405.05	7645.41174070705	-1.36237328587261	0.329379339540352	-4.13618318554467	3.53130326102908e-05	0.158943959778919	NA	NA	NA	NA	NA	NA	NA	NA	2	2	4	4	-0.808094856905501
333.2565	1486.02693932403	0.890503508603174	0.215301686514056	4.13607307504783	3.5329972486096e-05	0.159020206159918	NA	NA	NA	NA	NA	NA	NA	NA	2	2	4	4	0.417004184818369
458.063	399.166514615338	5.36700925252169	1.29802821958745	4.13474003995652	3.55356655477117e-05	0.15994603063025	NA	NA	NA	NA	NA	NA	NA	NA	2	2	4	4	1.29228431368803
196.1189	398.88841456317	5.36594185906563	1.29794426089484	4.13418512699936	3.56216257971218e-05	0.160332937712845	NA	NA	NA	NA	NA	NA	NA	NA	0	2	4	4	1.29105718284475
1081.5406	78.3650401977067	2.94624169373673	0.712664408450419	4.13412211807081	3.56313988342565e-05	0.160376926152989	NA	NA	NA	NA	NA	NA	NA	NA	2	2	4	4	0.723083594987706
340.9165	828.723410724657	6.42986147237617	1.55561839102421	4.13331541300612	3.57567484897798e-05	0.160941124952499	NA	NA	NA	NA	NA	NA	NA	NA	0	2	2	4	1.82873699253605
228.088	411.189039908641	5.41014202830251	1.30949425210339	4.13147443725883	3.60443780190829e-05	0.162235745463892	NA	NA	NA	NA	NA	NA	NA	NA	2	2	4	4	1.31471397596858
515.2467	1081.25277016859	-1.11350072842747	0.269568438765441	-4.13067914599736	3.61693106993977e-05	0.162798067457989	NA	NA	NA	NA	NA	NA	NA	NA	2	2	0	4	-0.732806489381467
373.0314	396.468916337084	5.35709335983412	1.29725896540506	4.12954814936385	3.63476878104004e-05	0.163600942834612	NA	NA	NA	NA	NA	NA	NA	NA	2	2	1	4	1.28860873638737
231.0624	1162.9224049663	1.24980964870421	0.302676471384503	4.12919327025102	3.64038301354512e-05	0.163853639439666	NA	NA	NA	NA	NA	NA	NA	NA	1	2	2	4	0.526633373265
329.1905	834.656846643422	6.44014834035951	1.56141550864134	4.12455768801951	3.71447887375588e-05	0.167188694107752	NA	NA	NA	NA	NA	NA	NA	NA	2	2	1	4	1.83158099493978
315.031	1574.98194504886	1.24104326017766	0.301012730798229	4.12289293175955	3.74143631755874e-05	0.168402048653319	NA	NA	NA	NA	NA	NA	NA	NA	2	2	2	4	0.522353473646434
359.0272	394.302311140887	5.34908492587842	1.29885633833823	4.11830374768167	3.8167141004501e-05	0.171790301661259	NA	NA	NA	NA	NA	NA	NA	NA	2	2	4	4	1.28495048604468
884.6272	142.51607517603	3.84977456769565	0.934825964390538	4.11817248807966	3.81888819722838e-05	0.171888157757249	NA	NA	NA	NA	NA	NA	NA	NA	2	2	3	4	0.799263311529915
438.138	4971.63918439475	1.06692143277595	0.259582856380631	4.11013827204175	3.9542226477975e-05	0.177979561377366	NA	NA	NA	NA	NA	NA	NA	NA	2	2	3	4	0.478267240655003
465.1612	388.182620441194	5.32633592649133	1.29649981252995	4.10824272785485	3.98680983483038e-05	0.179446310665715	NA	NA	NA	NA	NA	NA	NA	NA	2	2	4	4	1.27168177298357
913.216	136.209485062845	3.78189563545505	0.922075573802725	4.10150289510236	4.10475370360408e-05	0.18475496419922	NA	NA	NA	NA	NA	NA	NA	NA	2	2	2	4	0.791222146796359
635.4727	401.352742582576	5.37487613101352	1.31620779645509	4.0836075773822	4.43418873584643e-05	0.199582835000448	NA	NA	NA	NA	NA	NA	NA	NA	2	2	0	4	1.29968831341029
383.1139	400.065761018333	5.37009032372089	1.31906725683067	4.07112699971314	4.67862318343466e-05	0.210584829486394	NA	NA	NA	NA	NA	NA	NA	NA	0	2	2	4	1.29721240873848
444.0477	385.216059336807	5.31505741525655	1.30635913457632	4.06860355210081	4.72957409375368e-05	0.212878129959853	NA	NA	NA	NA	NA	NA	NA	NA	2	2	4	4	1.26335329335361
229.0208	401.703798106047	5.37607353717913	1.32165818199531	4.06767317784304	4.74849166997647e-05	0.213729610065641	NA	NA	NA	NA	NA	NA	NA	NA	2	2	4	4	1.30092925892775
458.7523	560.660496125003	5.86225194028783	1.44352968053674	4.06105397022948	4.88516757675713e-05	0.219881392629838	NA	NA	NA	NA	NA	NA	NA	NA	2	2	4	4	1.5382658262422
326.9009	827.664300438462	6.42801668411432	1.58425824172304	4.05742985254929	4.96157126687714e-05	0.22332032272214	NA	NA	NA	NA	NA	NA	NA	NA	2	2	4	4	1.82590770512748
344.0339	398.649890660756	5.36491624422753	1.32698152190831	4.0429472118891	5.2783507494151e-05	0.237578567231174	NA	NA	NA	NA	NA	NA	NA	NA	0	2	2	4	1.28983199306598
586.8208	553.471512841002	5.84347606670114	1.44608078737127	4.04090567949775	5.32451717327929e-05	0.239656517969301	NA	NA	NA	NA	NA	NA	NA	NA	2	2	4	4	1.52962584170894
382.26	21542.2816659154	-0.947772174941685	0.235326923294815	-4.02747021748263	5.63802064146694e-05	0.253767309072427	NA	NA	NA	NA	NA	NA	NA	NA	2	2	4	4	-0.654843652398874
462.037	393.125755189649	5.34456057880287	1.32718087809437	4.02700239810328	5.64924566031308e-05	0.254272547170692	NA	NA	NA	NA	NA	NA	NA	NA	2	2	2	4	1.28130935156401
593.001	383.192688896309	5.30733070818993	1.31824522028727	4.02605723617443	5.67198882123853e-05	0.255296216843946	Isoscutellarein_4-methyl_ether_8-(2-sulfatoglucuronide),Quercetin_3-glucuronide-7-sulfate,Quercetin_3-glucuronide-3-sulfate	1	C22H20O15S	[M+K-2H]-	556.052297	593.0009036	0.132040271	LMPK12111358,LMPK12112276,LMPK12112277	2	2	4	4	1.25745761152219
366.9652	1383.46738149131	1.50174372011062	0.37319406521049	4.02402894393189	5.72108813011071e-05	0.257506176736283	NA	NA	NA	NA	NA	NA	NA	NA	0	2	4	4	0.581304521055386
1062.5284	88.6025341042555	3.1339489977427	0.779625722521556	4.01981220887187	5.82445494178671e-05	0.26215871692982	NA	NA	NA	NA	NA	NA	NA	NA	0	2	3	4	0.736295760973411
415.062	1677.07441015909	1.2715015638713	0.316536136224765	4.01692387806374	5.89627596756964e-05	0.265391381300309	NA	NA	NA	NA	NA	NA	NA	NA	2	2	4	4	0.530922941352446
240.0857	1464.77407505677	1.22130441499981	0.304187871211645	4.0149674940526	5.94539882846995e-05	0.267602401269433	NA	NA	NA	NA	NA	NA	NA	NA	0	2	2	4	0.516864756881386
293.8913	545.106847360782	5.82131617286199	1.45063485892832	4.01294380666034	5.99661923401735e-05	0.269907831723121	NA	NA	NA	NA	NA	NA	NA	NA	1	2	3	4	1.52109855698454
434.8066	543.215314460806	5.816259306875	1.45048953274574	4.00985955125438	6.07548747683418e-05	0.273457691332307	NA	NA	NA	NA	NA	NA	NA	NA	2	2	0	4	1.51771840794303
270.0603	385.720943326161	5.31679688232577	1.32663791893493	4.00772268487113	6.13070466664711e-05	0.275943017045787	S-Acetyldihydrolipoamide,S-Acetyldihydrolipoamide-E	1	C10H19NO2S2	[M+Na-2H]-	249.085723	270.0603916	-0.43323643	LMFA08010023,LMFA08020202	1	2	2	4	1.26691188329516
351.0562	384.477221339525	5.31212235883572	1.32688009811041	4.00346826092323	6.24205788350195e-05	0.280955025336423	NA	NA	NA	NA	NA	NA	NA	NA	2	2	4	4	1.26217064529852
353.1353	383.535182097084	5.30851555521686	1.32684524394898	4.00085509551782	6.31139994161778e-05	0.284076111372216	NA	NA	NA	NA	NA	NA	NA	NA	0	2	3	4	1.25863324989617
598.9122	377.097116020839	5.28400052578789	1.32081450945003	4.00056214402738	6.31921889878049e-05	0.28442804263411	NA	NA	NA	NA	NA	NA	NA	NA	2	2	0	4	1.24811441860524
337.0134	364.200367330702	5.23316833704228	1.30956847674665	3.99610133411503	6.43941787856235e-05	0.289838198714091	NA	NA	NA	NA	NA	NA	NA	NA	2	2	0	4	1.22184155500383
1095.555	63.982369440545	2.63327683013611	0.660503110621243	3.98677430551288	6.69776827416749e-05	0.301466550020279	NA	NA	NA	NA	NA	NA	NA	NA	2	2	0	4	0.699749845656918
399.0805	368.166898281221	5.24888812720416	1.31671618730108	3.98634738285021	6.70982530719267e-05	0.302009237076742	NA	NA	NA	NA	NA	NA	NA	NA	2	2	4	4	1.2297479140912
668.9338	374.885039564619	5.27541115143518	1.32403576473378	3.98434188255925	6.76673947113451e-05	0.304570943595764	NA	NA	NA	NA	NA	NA	NA	NA	2	2	0	4	1.24348341541485
322.0523	385.692639212615	5.31664662550439	1.33522044002614	3.98184933822637	6.83811225717637e-05	0.307783432695508	NA	NA	NA	NA	NA	NA	NA	NA	2	2	0	4	1.26572390536077
336.9622	386.592048316884	5.3201105561156	1.3368604633499	3.9795556095544	6.90442088411349e-05	0.310767983993948	NA	NA	NA	NA	NA	NA	NA	NA	0	2	3	4	1.269293218294
352.949	539.293992072481	5.80570752168986	1.45897956366396	3.97929324459481	6.91204415860349e-05	0.311111107578743	NA	NA	NA	NA	NA	NA	NA	NA	2	2	4	4	1.50602235970886
341.0467	383.772772737784	5.30935229111432	1.33448385042272	3.97858114913304	6.93277495858788e-05	0.312044200886041	NA	NA	NA	NA	NA	NA	NA	NA	1	2	4	4	1.25981063043817
493.1316	381.412870013255	5.30047657638091	1.33464304106774	3.97145634696482	7.14345916359946e-05	0.321527096953612	NA	NA	NA	NA	NA	NA	NA	NA	0	2	2	4	1.25277234493218
454.0941	1955.92083544587	1.07737084007751	0.2714161161878	3.9694431384909	7.20407951879577e-05	0.324255619140997	NA	NA	NA	NA	NA	NA	NA	NA	2	2	4	4	0.480658234180507
1080.54	80.253439560716	2.98290953471182	0.751878313157173	3.96727699484567	7.26984825888826e-05	0.327215870132561	NA	NA	NA	NA	NA	NA	NA	NA	0	2	3	4	0.725161294357654
367.1173	357.644356064655	5.20659696171435	1.31298677393052	3.96546032686073	7.32544363347563e-05	0.329718217942738	Tetranor-PGFM,8-Epiiridodial_glucoside,Iridodial_glucoside,,Dihydrokanakugiol,Gibberellin_A3,Gibberellin_A29-catabolite,Gibberellin_A6,Gibberellin_A34-catabolite	1	C16H26O7	[M+K-2H]-	330.167855	367.1164616	2.263586864	LMFA03010139,LMPR0102070025,LMPR0102070035,LMPK12020214,LMPK12120563,LMPR0104170002,LMPR0104170012,LMPR0104170013,LMPR0104170026	2	2	4	4	1.210677509333
515.2836	1300.17817239229	-1.01604384653553	0.256350341866807	-3.96349713886255	7.38597491888664e-05	0.332442731099088	NA	NA	NA	NA	NA	NA	NA	NA	2	2	4	4	-0.688900474136144
356.8296	530.406635022243	5.78152542851004	1.46070817904408	3.95802906525353	7.55707636209104e-05	0.340144007057718	NA	NA	NA	NA	NA	NA	NA	NA	2	2	4	4	1.49779249556591
302.136	5724.86548963653	-0.766541977765632	0.19384155897774	-3.95447695431329	7.67022642571357e-05	0.345236891421368	NA	NA	NA	NA	NA	NA	NA	NA	2	2	4	4	-0.56810550345728
675.2073	375.824824643611	5.27887948439498	1.33492275017273	3.95444566639676	7.67123016134979e-05	0.345282069562354	NA	NA	NA	NA	NA	NA	NA	NA	2	2	4	4	1.24579557731403
312.1094	371.982364965273	5.26378701655155	1.33530654660597	3.94200644783091	8.08028038126637e-05	0.363693419960799	NA	NA	NA	NA	NA	NA	NA	NA	2	2	3	4	1.23658650234075
686.9975	373.325587487749	5.2692848248769	1.33897392049888	3.93531550107686	8.30874730143183e-05	0.373976716037447	NA	NA	NA	NA	NA	NA	NA	NA	2	2	4	4	1.24002758576579
325.0699	377.217794117781	5.28423448529897	1.3430191775246	3.93459346949808	8.33376327649124e-05	0.375102685074871	Symplocosidin,Catechin_4-methyl_ether,Catechin-7-methyl_ether,Catechin-3-methyl_ether,Ortin-4alpha-ol_8-methyl_ether,Epioritin-4alpha-ol_8-methyl_ether,(3R)-3,8-Dihydroxyvestitol,,4,2,4,beta-Tetrahydroxy-6-methoxydihydrochalcone	1	C16H16O6	[M+Na-2H]-	304.09469	325.0693586	1.677488159	LMPK12020111,LMPK12020113,LMPK12020141,LMPK12020142,LMPK12020189,LMPK12020190,LMPK12080042,LMPK12120578,LMPK12120590	2	2	4	4	1.24927636001347
431.0203	374.864786228655	5.27507874842645	1.34133501178821	3.93270786348442	8.39942930588983e-05	0.378058313058101	NA	NA	NA	NA	NA	NA	NA	NA	2	2	4	4	1.24232982338357
401.0696	2005.53258061601	1.05377757501638	0.268081092786433	3.93081647073065	8.46578787234861e-05	0.381045112134411	NA	NA	NA	NA	NA	NA	NA	NA	1	2	3	4	0.473493426970581
315.12	367.902304911374	5.24767736605628	1.3361522948971	3.92745451704698	8.58496493464332e-05	0.386409271708296	NA	NA	NA	NA	NA	NA	NA	NA	1	2	4	4	1.22748112107217
588.1094	373.230227241575	5.26865299289101	1.34160258056337	3.92713391373962	8.59641234488029e-05	0.386924519643062	NA	NA	NA	NA	NA	NA	NA	NA	2	2	4	4	1.23887892772939
390.0756	355.094263823847	5.19604961537832	1.32337450770217	3.92636369004903	8.62397280367437e-05	0.388165015893383	NA	NA	NA	NA	NA	NA	NA	NA	2	2	1	4	1.20625387842994
620.015	364.580402268208	5.23466278802575	1.33384529422967	3.92449020187825	8.6913596533911e-05	0.391198097999134	NA	NA	NA	NA	NA	NA	NA	NA	2	2	0	4	1.2229663579576
663.0472	371.803725560177	5.26325112746257	1.34147453860751	3.92348194168931	8.72783102585151e-05	0.392839674473577	NA	NA	NA	NA	NA	NA	NA	NA	0	2	2	4	1.23544272274858
397.2958	1405.08146170765	-0.878365714898477	0.224194843830624	-3.91786760074675	8.9335748583854e-05	0.402100204375927	NA	NA	NA	NA	NA	NA	NA	NA	0	2	2	4	-0.628006825680083
625.0231	350.21051797731	5.17588442960757	1.32170786573343	3.9160578247262	9.00086681507548e-05	0.405129015346547	NA	NA	NA	NA	NA	NA	NA	NA	2	2	2	4	1.20075731872352
317.1375	370.062113439833	5.25622214152206	1.34289694167745	3.91409197414387	9.07450441054559e-05	0.408443443518657	NA	NA	NA	NA	NA	NA	NA	NA	2	2	4	4	1.23315999942661
411.2944	2779.9665542927	-1.12869904502186	0.288519322132649	-3.91203970908727	9.15198586205984e-05	0.411930883651313	NA	NA	NA	NA	NA	NA	NA	NA	2	2	4	4	-0.738393632246063
920.9601	144.655706672472	3.87200775289809	0.990551567647287	3.90894111862818	9.27015529995299e-05	0.417249690050884	NA	NA	NA	NA	NA	NA	NA	NA	2	2	4	4	0.805144033858365
444.0268	349.719413182735	5.17372541953573	1.32365479725564	3.90866669335729	9.28069009799737e-05	0.417723861310861	NA	NA	NA	NA	NA	NA	NA	NA	2	2	2	4	1.19966235199247
658.1596	367.981737897164	5.24794977125087	1.34342978864361	3.90638187094946	9.36884120867955e-05	0.421691542802666	NA	NA	NA	NA	NA	NA	NA	NA	2	2	4	4	1.22861372845068
688.714	360.500887351638	5.2182254898066	1.33601120145782	3.90582465484766	9.39045887372815e-05	0.422664553906504	NA	NA	NA	NA	NA	NA	NA	NA	2	2	4	4	1.21624058375901
464.1035	1129.11177427994	1.05695148645046	0.271434518127095	3.89394648014356	9.86264185405078e-05	0.443917509850826	NA	NA	NA	NA	NA	NA	NA	NA	2	2	0	4	0.475282336979919
319.0649	359.509116992272	5.21395405377556	1.33970731106812	3.89186056588629	9.94784130678939e-05	0.44775233721859	NA	NA	NA	NA	NA	NA	NA	NA	2	2	1	4	1.21289823536943
481.1417	2212.39382792179	0.832531269444135	0.213964187123291	3.89098419056649	9.9838438531972e-05	0.449372811832406	NA	NA	NA	NA	NA	NA	NA	NA	2	2	0	4	0.392712901566774
321.9225	517.960401254589	5.74694643914389	1.47741328970689	3.88987054548836	0.000100297712022361	0.451440001812648	NA	NA	NA	NA	NA	NA	NA	NA	2	2	4	4	1.47211609188831
376.1218	366.588119855536	5.24245256858508	1.34941457379164	3.88498291807731	0.000102337083516505	0.460619212907789	NA	NA	NA	NA	NA	NA	NA	NA	2	2	4	4	1.22635008612049
612.9745	349.359568670099	5.17232806304184	1.33157928088257	3.88435607049521	0.00010260145071429	0.46180912966502	NA	NA	NA	NA	NA	NA	NA	NA	0	2	4	4	1.1985688217129
377.145	1050.12498449625	1.24732735142183	0.321117553664323	3.88433250436913	0.000102611402072051	0.461853920726301	NA	NA	NA	NA	NA	NA	NA	NA	0	2	4	4	0.526021369937815
384.0677	339.585557956368	5.13078844282279	1.32195068936331	3.88122528631831	0.000103931507261302	0.467795714183118	NA	NA	NA	NA	NA	NA	NA	NA	2	2	4	4	1.18233485773529
354.0822	357.947452626923	5.20762660975643	1.34222984286281	3.8798322339855	0.000104528536372924	0.470482942214533	NA	NA	NA	NA	NA	NA	NA	NA	2	2	3	4	1.21178712534138
355.3216	2326.05564380041	0.920212717707791	0.237507100970064	3.87446402212528	0.000106859628397924	0.480975187419057	NA	NA	NA	NA	NA	NA	NA	NA	2	2	4	4	0.430995273205618
613.0981	362.842294137849	5.22745467582182	1.35297029380012	3.86368769497468	0.000111688000243931	0.502707689097933	Vitexin_6-(3-hydroxy-3-methylglutarate),Apigenin_7-[6-(3-Hydroxy-3-methylglutaryl)glucoside],Maysin,Cassiaoccidentalin_B,Okanin_4-(2,4,6-triacetylglucoside),Okanin_4-(3,4,6-triacetylglucoside),	1	C27H28O14	[M+K-2H]-	576.14791	613.0965166	2.643629439	LMPK12110234,LMPK12110401,LMPK12110512,LMPK12110522,LMPK12120160,LMPK12120161,LMPK12140094	0	2	2	4	1.21959657464343
283.2498	518.264793577084	5.74757644706656	1.48977009585004	3.85802914360895	0.000114305020932845	0.514486899218733	NA	NA	NA	NA	NA	NA	NA	NA	2	2	2	4	1.47527272654392
595.119	335.77857252706	5.11423965409894	1.32700511984914	3.85397130546139	0.000116217221926807	0.523093715892559	NA	NA	NA	NA	NA	NA	NA	NA	2	2	3	4	1.17168304079481
358.0382	355.647851154692	5.19812811988944	1.34922337339935	3.85268164069291	0.000116831249617614	0.52585745452888	NA	NA	NA	NA	NA	NA	NA	NA	2	2	2	4	1.2073575718209
394.8144	502.484986079371	5.7027836150737	1.48141198793764	3.84955951585952	0.000118330429923544	0.532605265085872	NA	NA	NA	NA	NA	NA	NA	NA	1	2	3	4	1.45041941812834
340.1492	355.029123678071	5.19559024718594	1.35033529525123	3.84762974459561	0.000119266118322838	0.536816798571092	NA	NA	NA	NA	NA	NA	NA	NA	2	2	4	4	1.20515165247102
388.0851	347.463296985989	5.1641327133951	1.34405514151552	3.84220301227533	0.000121934913245941	0.548829044519979	NA	NA	NA	NA	NA	NA	NA	NA	2	2	0	4	1.1952967990347
322.1022	346.800673302011	5.16132398473042	1.34404854209113	3.84013212551104	0.000122968111551329	0.55347947009253	NA	NA	NA	NA	NA	NA	NA	NA	2	2	0	4	1.19312254063195
389.1172	5129.56530287404	1.34683272250003	0.351191637143708	3.83503643040595	0.000125545684706912	0.565081126865811	NA	NA	NA	NA	NA	NA	NA	NA	2	2	0	4	0.546323634859617
287.0775	6487.95412829988	0.759442306976376	0.1981644676185	3.83238385823251	0.000126907516918418	0.571210733649798	NA	NA	NA	NA	NA	NA	NA	NA	2	2	4	4	0.350461400259567
372.0711	343.910432698443	5.14909229336965	1.3449693626742	3.82840861380791	0.000128974502908318	0.580514237590337	(S)-malyl_N-acetyl-alpha-D-glucosaminide	1	C12H19NO10	[M+Cl]-	337.100899	372.0703006	2.23049246	LMFA13010059	0	2	3	4	1.1887908619901
383.0712	344.112664068632	5.14992524834246	1.34565727174287	3.82707050040489	0.000129677382696613	0.583677899517457	,Amorphaquinone,Hamilcone,Agestricin_D	1	C18H18O7	[M+(37Cl)]-	346.105255	383.0717066	-1.233450531	LMPK12070070,LMPK12080054,LMPK12120349,LMPK12120565,LMPK12140536,LMPK12140601,LMPK12140626,LMPK12140627,LMPK12140645,LMPK12140673,LMPK12140683,LMPK12140684	0	2	2	4	1.18987168910925
307.9068	499.141657896413	5.69305325539148	1.48902062431377	3.82335419834441	0.000131648451856446	0.592549681805863	NA	NA	NA	NA	NA	NA	NA	NA	2	2	4	4	1.44434417573778
340.9211	3240.38781256099	1.65597796799178	0.43314572581996	3.8231428114798	0.000131761412483264	0.59305811758717	NA	NA	NA	NA	NA	NA	NA	NA	2	2	4	4	0.60865386515312
489.3432	2350.2979754868	-0.886892218520212	0.232041247112743	-3.82213175267625	0.000132302964971026	0.59549564533459	NA	NA	NA	NA	NA	NA	NA	NA	2	2	2	4	-0.62995500071842
679.0297	343.298229319532	5.1466988504816	1.35016412904347	3.81190607850603	0.000137899277917398	0.620684649906211	NA	NA	NA	NA	NA	NA	NA	NA	2	2	4	4	1.18771142181983
410.9677	506.234398887686	5.71340914159353	1.5005394670637	3.80757005530397	0.000140338990062214	0.631665794270023	NA	NA	NA	NA	NA	NA	NA	NA	2	2	4	4	1.46118177545853
632.7719	493.388825607481	5.6761698784718	1.49141689867067	3.8058908166664	0.000141294708150744	0.635967481386498	NA	NA	NA	NA	NA	NA	NA	NA	2	2	4	4	1.42938481657862
597.0368	330.394150712443	5.09057191135782	1.33783581620393	3.8050797038774	0.000141758535495548	0.63805516826546	NA	NA	NA	NA	NA	NA	NA	NA	2	2	1	4	1.16325633954838
502.8938	318.136342566507	5.03528976935547	1.32395380370067	3.80322164963839	0.000142826457288812	0.642861884256942	NA	NA	NA	NA	NA	NA	NA	NA	2	2	4	4	1.13744046109209
390.0642	337.027235214118	5.11948360043404	1.34734428815284	3.79968479137035	0.000144880246497944	0.652105989487245	NA	NA	NA	NA	NA	NA	NA	NA	0	2	4	4	1.17486459567678
378.1008	2132.47443028778	-1.02642638009995	0.270324588669847	-3.79701448969388	0.000146449232219401	0.659167994219522	NA	NA	NA	NA	NA	NA	NA	NA	0	2	2	4	-0.693637024297854
370.9586	336.571410264732	5.11748703989409	1.3504475900955	3.78947474705939	0.000150966156620138	0.679498670947239	NA	NA	NA	NA	NA	NA	NA	NA	0	2	4	4	1.17380275705786
681.0225	351.614033809874	5.18148950776196	1.36881418313354	3.78538560719784	0.000153470418908466	0.690770355507004	NA	NA	NA	NA	NA	NA	NA	NA	2	2	4	4	1.20295158194734
414.1992	1994.07531538001	-0.747896339504176	0.197603458240086	-3.78483426436541	0.000153811047359979	0.692303524167264	NA	NA	NA	NA	NA	NA	NA	NA	2	2	1	4	-0.557492710610586
526.7998	488.67611454163	5.66218663477088	1.49630222145265	3.78411964748264	0.000154253608164181	0.694295490346979	NA	NA	NA	NA	NA	NA	NA	NA	0	2	3	4	1.4220236088723
313.052	332.360487096998	5.09908454155963	1.3482675807606	3.78195294044161	0.000155602783106562	0.700368126762635	NA	NA	NA	NA	NA	NA	NA	NA	2	2	4	4	1.16640664848643
503.1165	332.433423031153	5.09939984615449	1.34835496323241	3.78194168835905	0.000155609818505591	0.700399793093664	NA	NA	NA	NA	NA	NA	NA	NA	0	2	4	4	1.16745932760958
271.1307	2051.39714819191	-0.92234348428579	0.244181480673534	-3.77728680218361	0.000158546121947756	0.713616094886849	NA	NA	NA	NA	NA	NA	NA	NA	2	2	3	4	-0.644971531994416
595.0948	320.490263552041	5.04600919487656	1.33704113160517	3.7740119399458	0.000160643067037733	0.723054444736835	NA	NA	NA	NA	NA	NA	NA	NA	2	2	4	4	1.14254280603878
514.9886	309.500780450806	4.99500972636899	1.32444542679264	3.7713971639173	0.000162336057252318	0.730674593692682	NA	NA	NA	NA	NA	NA	NA	NA	2	2	3	4	1.11931247528204
702.5287	338.816292125033	5.12715387463401	1.36186146361492	3.76481309708589	0.000166673705152782	0.750198346892672	NA	NA	NA	NA	NA	NA	NA	NA	2	2	4	4	1.1780580875441
400.9952	6715.80099266254	4.79590888108052	1.27419346838342	3.76387809236311	0.000167298464860523	0.753010390337212	NA	NA	NA	NA	NA	NA	NA	NA	0	2	2	4	1.03008369620457
448.8222	482.386429590618	5.64331155575449	1.5021920723481	3.75671770583462	0.000172156508510281	0.774876444804775	NA	NA	NA	NA	NA	NA	NA	NA	2	2	4	4	1.4147386603429
569.229	2745.07290923634	8.16356143524207	2.17498262186644	3.75339156881934	0.000174458014934669	0.785235525220944	NA	NA	NA	NA	NA	NA	NA	NA	2	2	0	4	2.51972368781843
506.1256	1817.01403381645	0.893613199700708	0.238329076273449	3.74949298538551	0.000177192452828189	0.797543230179679	NA	NA	NA	NA	NA	NA	NA	NA	2	2	4	4	0.419912180300657
326.0719	3140.60943129243	-0.914942523001147	0.244287876900426	-3.74534559229922	0.000180145618121976	0.810835427167016	NA	NA	NA	NA	NA	NA	NA	NA	2	2	4	4	-0.642349587634134
422.9198	494.111808224335	5.6781492740742	1.52064626416763	3.73403690777637	0.000188434862098055	0.848145314303346	NA	NA	NA	NA	NA	NA	NA	NA	0	2	4	4	1.43383898291978
774.5303	3532.81742143224	-1.25539385356938	0.336680478873185	-3.72873965776389	0.000192439838138565	0.86617171146168	NA	NA	NA	NA	NA	NA	NA	NA	1	2	4	4	-0.774571739526383
595.0738	318.381225853427	5.03619848219562	1.35212651857869	3.72465032894221	0.000195586134409655	0.880333190977855	NA	NA	NA	NA	NA	NA	NA	NA	2	2	4	4	1.13845855963005
378.1408	316.619337797534	5.02801960316281	1.3523125366998	3.71808991391388	0.000200734828174569	0.903507461613736	NA	NA	NA	NA	NA	NA	NA	NA	2	2	4	4	1.13337980554393
725.0472	314.518311466173	5.01847047704108	1.34978190425418	3.71798618815684	0.000200817246756656	0.903878427651709	NA	NA	NA	NA	NA	NA	NA	NA	0	2	2	4	1.12833011851691
680.2681	305.396671653802	4.97537002950062	1.34042303004408	3.71179091822752	0.000205797954518797	0.926296593289106	NA	NA	NA	NA	NA	NA	NA	NA	2	2	0	4	1.1064454267015
421.0242	1703.1637946751	-1.22995023679995	0.331586176940875	-3.70929285456694	0.00020783891923641	0.935482975483081	NA	NA	NA	NA	NA	NA	NA	NA	2	2	3	4	-0.767399145225601
376.1418	3880.22473471343	-1.13968578676052	0.307313963865561	-3.70853889105764	0.000208458646648446	0.938272368564658	NA	NA	NA	NA	NA	NA	NA	NA	2	2	4	4	-0.740494758282301
490.2151	872.38706971137	-1.280012484645	0.345172313330918	-3.7083289568994	0.000208631512663481	0.939050438498327	NA	NA	NA	NA	NA	NA	NA	NA	0	2	4	4	-0.783956143142577
205.0356	2555.28063235279	1.88288722527965	0.507992913966924	3.7065226177589	0.000210124478890743	0.945770279487235	NA	NA	NA	NA	NA	NA	NA	NA	0	2	4	4	0.639732051749165
373.0948	1961.62080775595	1.00881492242498	0.272678296685126	3.6996524281135	0.000215894940259766	0.971743126109208	NA	NA	NA	NA	NA	NA	NA	NA	2	2	4	4	0.456277465819152
450.247	1545.56747401258	-0.99858864100938	0.27000473657459	-3.6984115674338	0.000216952909347232	0.976505044971889	NA	NA	NA	NA	NA	NA	NA	NA	2	2	4	4	-0.6814883699631
564.7843	2272.12876037857	7.89024321753791	2.14151255657543	3.68442538116866	0.000229219162035915	1	NA	NA	NA	NA	NA	NA	NA	NA	2	2	4	4	2.44974897743755
606.1217	312.708021944389	5.00983642147391	1.35985564183215	3.68409430189522	0.000229517264282587	1	NA	NA	NA	NA	NA	NA	NA	NA	0	2	2	4	1.1253140674596
383.2632	3864.59660657317	-0.925287765567473	0.251725180228004	-3.67578549245403	0.000237118702815597	1	NA	NA	NA	NA	NA	NA	NA	NA	2	2	3	4	-0.647597917790506
329.0879	1992.15694186699	-0.84001793609999	0.228631798248408	-3.67410807479767	0.000238681697987954	1	NA	NA	NA	NA	NA	NA	NA	NA	2	2	4	4	-0.606090765632454
503.0271	1186.35633370818	-1.28766939912256	0.350485266452019	-3.67396156807875	0.000238818668997368	1	NA	NA	NA	NA	NA	NA	NA	NA	2	2	4	4	-0.786131584302404
424.1226	6103.39372910987	0.705564164793432	0.192343462268236	3.66825134825469	0.000244215042125924	1	NA	NA	NA	NA	NA	NA	NA	NA	2	2	0	4	0.320023630610065
412.9154	457.178049158158	5.56509035737915	1.51975907014454	3.66182407902976	0.000250425808881993	1	NA	NA	NA	NA	NA	NA	NA	NA	2	2	4	4	1.3933223109743
680.1415	300.947403580491	4.95362963867733	1.35310203845166	3.66094314982018	0.000251288517168916	1	NA	NA	NA	NA	NA	NA	NA	NA	0	2	3	4	1.09667097846407
643.0438	296.062828786143	4.92990198503102	1.34715800729381	3.65948311804514	0.000252724490837424	1	NA	NA	NA	NA	NA	NA	NA	NA	1	2	4	4	1.08411871810915
356.2078	1718.87148552155	-1.26929807118831	0.346998407250732	-3.65793630364174	0.000254254210328595	1	NA	NA	NA	NA	NA	NA	NA	NA	2	2	4	4	-0.781061312443715
687.0487	309.102657339574	4.99279794117154	1.36496532886579	3.65782033842595	0.000254369243129136	1	NA	NA	NA	NA	NA	NA	NA	NA	2	2	4	4	1.11533370888372
494.2126	745.227998110289	-1.54925786290859	0.423725180884593	-3.6562799021627	0.000255901931077143	1	NA	NA	NA	NA	NA	NA	NA	NA	0	2	4	4	-0.843311868361059
261.0387	1354.20052012145	1.1310685927535	0.309401898108777	3.65566145413836	0.000256519701235928	1	NA	NA	NA	NA	NA	NA	NA	NA	2	2	1	4	0.490249919977749
288.1203	3547.50222291231	-0.836369739198178	0.228920902508521	-3.65353154750491	0.0002586579916005	1	NA	NA	NA	NA	NA	NA	NA	NA	2	2	4	4	-0.604171051526095
375.1387	35157.3044857444	-1.02959761101393	0.281870891933099	-3.65272768661156	0.000259469352122328	1	NA	NA	NA	NA	NA	NA	NA	NA	2	2	0	4	-0.695671741641105
664.0214	285.094621741133	4.87450413170817	1.33528161179621	3.65054389174957	0.000261685584295468	1	NA	NA	NA	NA	NA	NA	NA	NA	2	2	0	4	1.05857989683768
476.0711	289.440693085855	4.89660610965534	1.34169547203027	3.64956594974994	0.000262683794937647	1	NA	NA	NA	NA	NA	NA	NA	NA	2	2	0	4	1.06890046126409
589.2553	301.158606429985	4.95467232580813	1.35842719754904	3.64735948657953	0.000264949117542017	1	LTF4,leukotriene_F4	1	C28H44N2O8S	[M+Na-2H]-	568.28184	589.2565086	-1.980631496	LMFA03020009,LMFA03020076	0	2	2	4	1.09764370653264
586.0058	286.203569388988	4.88018332651533	1.34170528390577	3.63729902911978	0.000275512009300537	1	NA	NA	NA	NA	NA	NA	NA	NA	0	2	4	4	1.0632570235234
596.1566	292.233263522699	4.91053310422882	1.3535705808578	3.62783675537396	0.00028580586707225	1	NA	NA	NA	NA	NA	NA	NA	NA	2	2	4	4	1.07933615293232
371.2302	291.325062968587	4.90597837784274	1.352967214004	3.62608814689891	0.000287747166347504	1	NA	NA	NA	NA	NA	NA	NA	NA	0	2	3	4	1.07552780197938
403.1832	2409.13593788616	-0.831321041134085	0.229314030946534	-3.62525152823254	0.000288680340429008	1	NA	NA	NA	NA	NA	NA	NA	NA	1	2	2	4	-0.601614890128017
492.8699	286.966026069883	4.88414471522906	1.34736862573782	3.62495060515048	0.000289016686226873	1	NA	NA	NA	NA	NA	NA	NA	NA	1	2	2	4	1.06513440053419
295.1303	5461.68652307533	-0.708081967393512	0.19539440927873	-3.6238599149653	0.000290238844627706	1	NA	NA	NA	NA	NA	NA	NA	NA	0	2	4	4	-0.535222300980331
336.0538	3180.84347894025	1.30058689056261	0.360075426979976	3.61198458187188	0.000303862636454544	1	NA	NA	NA	NA	NA	NA	NA	NA	2	2	1	4	0.538299335943922
507.0456	274.352275434769	4.81816169453423	1.33598439139686	3.60645058846572	0.000310413934296734	1	NA	NA	NA	NA	NA	NA	NA	NA	2	2	4	4	1.03553349320911
299.1001	2566.0164925658	-0.772995448861288	0.214425487355462	-3.60496067139567	0.000312200203055988	1	NA	NA	NA	NA	NA	NA	NA	NA	2	2	4	4	-0.571866462747909
470.2071	2191.83087742087	-0.99594722097004	0.276478718642939	-3.60225635397372	0.000315467032623756	1	NA	NA	NA	NA	NA	NA	NA	NA	0	2	3	4	-0.680144739851827
671.1912	285.910768748784	4.87849443522086	1.3551130992061	3.60006440649045	0.000318138368540621	1	NA	NA	NA	NA	NA	NA	NA	NA	2	2	4	4	1.0623197388745
509.9809	267.099897370617	4.7789074408504	1.32962378460225	3.5941801705059	0.000325414604425054	1	NA	NA	NA	NA	NA	NA	NA	NA	2	2	4	4	1.02646743084417
682.9807	291.602949459579	4.90740188432534	1.37076804164852	3.58003815030846	0.000343544046910766	1	NA	NA	NA	NA	NA	NA	NA	NA	2	2	4	4	1.07647842616045
398.951	433.873337968949	5.48880945622639	1.53393403562094	3.57825651479499	0.000345893892089362	1	NA	NA	NA	NA	NA	NA	NA	NA	2	2	4	4	1.36032883909882
393.2676	446.256723808485	5.5298199078052	1.54576501642574	3.57740008930449	0.000347028796751759	1	NA	NA	NA	NA	NA	NA	NA	NA	0	2	4	4	1.37116121292783
494.9498	290.192937372603	4.90029627519979	1.36987260385299	3.57719123765007	0.000347306087344698	1	NA	NA	NA	NA	NA	NA	NA	NA	2	2	0	4	1.0707891887447
334.0628	1771.73352367577	0.930582764414261	0.260217582556194	3.57617173779293	0.000348662646384297	1	NA	NA	NA	NA	NA	NA	NA	NA	0	2	2	4	0.433920641316042
417.0519	438.50043386488	5.50413334400481	1.54390545275331	3.56507151016861	0.000363756995904787	1	NA	NA	NA	NA	NA	NA	NA	NA	2	2	3	4	1.36572499422264
287.0524	1161.80046041224	-0.895326810416492	0.251145072323142	-3.56497860831805	0.000363885866100062	1	NA	NA	NA	NA	NA	NA	NA	NA	2	2	4	4	-0.635161873727242
504.9581	908.696543534006	2.83097801678719	0.795160558295967	3.56025960700816	0.000370488340662193	1	NA	NA	NA	NA	NA	NA	NA	NA	2	2	4	4	0.715491891245033
397.0291	8513.20347283744	-1.00170356611439	0.282010211609242	-3.55201168212437	0.000382297886989602	1	NA	NA	NA	NA	NA	NA	NA	NA	2	2	0	4	-0.682833231522106
525.0982	270.113958405208	4.79504970166537	1.35012600660083	3.55155717186555	0.000382958784121915	1	NA	NA	NA	NA	NA	NA	NA	NA	2	2	0	4	1.02917836804445
446.0632	1740.24889893015	1.10947295584214	0.312528810584593	3.54998617172874	0.000385251387077273	1	NA	NA	NA	NA	NA	NA	NA	NA	2	2	4	4	0.487247711795813
389.1542	32559.5977702401	-0.725341637773743	0.204383075688132	-3.54893200100648	0.000386796951202151	1	NA	NA	NA	NA	NA	NA	NA	NA	2	2	3	4	-0.545086848328819
373.1002	1892.74771285416	0.882906991775573	0.249253505722491	3.54220490988226	0.000396797107604783	1	NA	NA	NA	NA	NA	NA	NA	NA	0	2	4	4	0.411198727209381
242.1841	1325.38976251715	1.02287798757651	0.288879426323984	3.54084747603083	0.000398844070066318	1	NA	NA	NA	NA	NA	NA	NA	NA	2	2	4	4	0.463384626217301
392.9817	446.822837838677	5.53132594789315	1.56228160344203	3.54054348185788	0.000399303832665144	1	NA	NA	NA	NA	NA	NA	NA	NA	2	2	2	4	1.37252661640462
293.151	1925.8594834133	1.01171093948307	0.285761086678376	3.54040835735535	0.000399508354687985	1	NA	NA	NA	NA	NA	NA	NA	NA	0	2	3	4	0.457460383516711
268.9912	438.319903083132	5.50344205363679	1.55550181084605	3.5380492746861	0.00040309482721706	1	NA	NA	NA	NA	NA	NA	NA	NA	0	2	4	4	1.3643722287873
279.0971	2286.83832890485	0.803029035043893	0.227216009782469	3.53420974082192	0.000408996383038403	1	NA	NA	NA	NA	NA	NA	NA	NA	2	2	4	4	0.379508986184226
341.0715	1344.55114245783	0.874006718255633	0.247638660155577	3.52936297469283	0.00041656136091788	1	NA	NA	NA	NA	NA	NA	NA	NA	0	2	4	4	0.407722105731583
407.0447	2497.21173330877	0.865022068058916	0.245858736884795	3.518370260172	0.000434206073734253	1	NA	NA	NA	NA	NA	NA	NA	NA	2	2	4	4	0.403672263195173
525.262	233.936050147464	4.58384674900778	1.30415505818529	3.51480195567091	0.000440082046260211	1	Ximaosteroid_D	1	C28H42O7	[M+Cl]-	490.293055	525.2624566	-0.878037244	LMST05050007	2	2	1	4	0.952568303872266
498.9829	260.128573843412	4.7396465683536	1.3489845344346	3.51349214714321	0.000442257486281317	1	NA	NA	NA	NA	NA	NA	NA	NA	2	2	4	4	1.01302437161868
384.8844	417.598447270502	5.43302282976373	1.5467933824329	3.51244250943089	0.00044400805337835	1	NA	NA	NA	NA	NA	NA	NA	NA	2	2	4	4	1.32875314369005
623.1146	434.296489655116	5.49019226246799	1.56436607523776	3.50953165590322	0.000448896619943752	1	NA	NA	NA	NA	NA	NA	NA	NA	2	2	4	4	1.36167416280291
499.0802	267.717724934364	4.78193955187718	1.36339474543195	3.50737713189746	0.000452547286674394	1	NA	NA	NA	NA	NA	NA	NA	NA	2	2	0	4	1.02737023766578
395.1439	430.031753459167	5.47556919768761	1.56180600441112	3.5059214667011	0.000455029456842605	1	NA	NA	NA	NA	NA	NA	NA	NA	2	2	4	4	1.35363885763444
356.1351	53440.78623035	0.709820682376727	0.202705738660786	3.50172958627759	0.000462248518242141	1	NA	NA	NA	NA	NA	NA	NA	NA	2	2	0	4	0.322267796726357
338.9336	1332.55832833521	7.11827390404392	2.03461194109508	3.49859044875786	0.000467724417765816	1	NA	NA	NA	NA	NA	NA	NA	NA	1	2	2	4	2.16417152552464
614.7068	416.130195370205	5.42787271898272	1.55255304237614	3.49609486493004	0.00047212082079015	1	NA	NA	NA	NA	NA	NA	NA	NA	1	2	3	4	1.32489835081224
516.0633	450.570154236779	5.54375125608922	1.5862334348438	3.49491514572389	0.000474212492076636	1	NA	NA	NA	NA	NA	NA	NA	NA	2	2	4	4	1.37801398934372
365.2103	1640.9378341664	-1.1880041670457	0.34042206948825	-3.48979773500467	0.000483386258934541	1	NA	NA	NA	NA	NA	NA	NA	NA	2	2	4	4	-0.753878738320257
677.0782	251.993552113179	4.69295128931693	1.34488740161187	3.48947524059809	0.000483969889598727	1	NA	NA	NA	NA	NA	NA	NA	NA	2	2	0	4	0.999761933030915
715.0761	244.235221962034	4.64730556221468	1.33256408176148	3.48749124024979	0.000487574895051574	1	NA	NA	NA	NA	NA	NA	NA	NA	2	2	4	4	0.985806467153394
335.0463	420.369352746747	5.44249731215239	1.56092190495426	3.48671979993251	0.000488983381630203	1	NA	NA	NA	NA	NA	NA	NA	NA	2	2	4	4	1.3365225324856
478.0356	230.707013384199	4.56336418838084	1.30902188196094	3.48608701754078	0.000490141539916679	1	NA	NA	NA	NA	NA	NA	NA	NA	0	2	2	4	0.948382862858636
510.0198	238.806291400282	4.61413185618463	1.32624337536165	3.47909889082494	0.000503102895111417	1	NA	NA	NA	NA	NA	NA	NA	NA	0	2	4	4	0.962682117783071
708.9478	230.364567376848	4.56110763249961	1.31291704911866	3.47402574714177	0.00051271183321218	1	NA	NA	NA	NA	NA	NA	NA	NA	0	2	2	4	0.947547766950064
229.0694	1375.85652674203	0.96889316278687	0.278954744392861	3.47329874204379	0.00051410277030317	1	NA	NA	NA	NA	NA	NA	NA	NA	0	2	2	4	0.443894912410028
428.115	1151.94866110066	0.860932214480571	0.248020456472704	3.47121453901252	0.000518109876690466	1	NA	NA	NA	NA	NA	NA	NA	NA	2	2	4	4	0.402516383237921
717.7452	241.049638960279	4.6279990170548	1.33437669756859	3.46828524920109	0.000523790981473176	1	NA	NA	NA	NA	NA	NA	NA	NA	1	2	4	4	0.976322418373434
593.0788	407.651145898184	5.39782507977815	1.55953463733803	3.46117678347413	0.000537819510123631	1	NA	NA	NA	NA	NA	NA	NA	NA	2	2	4	4	1.31092977532749
409.0836	2948.53982592269	0.667719010139074	0.192929876529222	3.46094146822272	0.000538289835584911	1	NA	NA	NA	NA	NA	NA	NA	NA	2	2	4	4	0.302684922987511
329.1331	13098.0466099221	-0.833598808883521	0.240925852620059	-3.45998073605704	0.000540214033505115	1	NA	NA	NA	NA	NA	NA	NA	NA	1	2	2	4	-0.603531641643882
717.4105	225.000550263518	4.52632799136282	1.30848134332147	3.45922241418676	0.000541737358294284	1	NA	NA	NA	NA	NA	NA	NA	NA	2	2	4	4	0.937577657886362
482.998	247.185353997865	4.66455475468928	1.35036675574605	3.45428731479117	0.000551749221941611	1	NA	NA	NA	NA	NA	NA	NA	NA	0	2	4	4	0.991017148500363
460.1035	1437.56372743899	-0.823462987666146	0.238405920714796	-3.4540374886547	0.000552260600547622	1	NA	NA	NA	NA	NA	NA	NA	NA	2	2	4	4	-0.599700346363389
737.1631	245.521165948805	4.65460310796987	1.34780698781809	3.4534641458604	0.000553435867394901	1	NA	NA	NA	NA	NA	NA	NA	NA	0	2	4	4	0.98667305361788
730.0504	231.540524159318	4.56863109138833	1.32319358574276	3.45273068174964	0.000554942755527811	1	NA	NA	NA	NA	NA	NA	NA	NA	2	2	1	4	0.950055042048184
517.0425	1074.77368410769	-1.14488999064829	0.331627195816049	-3.45234047476418	0.000555745984939437	1	NA	NA	NA	NA	NA	NA	NA	NA	0	2	3	4	-0.742599158501917
273.0086	423.046256164512	5.45155434932149	1.58096117859738	3.44825314063566	0.000564224967330409	1	NA	NA	NA	NA	NA	NA	NA	NA	2	2	1	4	1.34174728163097
307.0679	2038.89700026517	0.888600280662054	0.257911271106119	3.44537203376596	0.000570273911467142	1	NA	NA	NA	NA	NA	NA	NA	NA	0	2	2	4	0.415841974666676
481.0545	238.885904115991	4.61440152430289	1.33934675008292	3.44526279248985	0.000570504449735374	1	Pseudobaptigenin_7-O-glucoside,3-O-Methylderhamnosylmaysin,,Apigenin_7-glucuronide,Apigenin_7-galacturonide,Apigenin_4-glucuronide,Baicalin,Baicalein_6-glucuronide,Norwogonin_7-glucuronide,Norwogonin_8-glucuronide	1	C22H20O10	[M+K-2H]-	444.10565	481.0542566	0.45483435	LMPK12050043,LMPK12110755,LMPK12110117,LMPK12110344,LMPK12110345,LMPK12110350,LMPK12111081,LMPK12111083,LMPK12111319,LMPK12111320	1	2	4	4	0.963529383026637
501.0939	216.899122400764	4.47234618630839	1.29831156715891	3.44474030690123	0.000571608282366539	1	NA	NA	NA	NA	NA	NA	NA	NA	0	2	3	4	0.915478509588662
390.1573	3690.81094226981	-0.802193193204095	0.233169160592167	-3.44039147873075	0.000580873329405336	1	NA	NA	NA	NA	NA	NA	NA	NA	1	2	3	4	-0.586359351380025
296.9633	413.690997022399	5.41908944393799	1.5751567727201	3.44034926414333	0.000580963947654256	1	NA	NA	NA	NA	NA	NA	NA	NA	2	2	4	4	1.32233938650822
321.1087	420.140423994993	5.44149164965304	1.58263128389306	3.43825608973664	0.000585473717949816	1	NA	NA	NA	NA	NA	NA	NA	NA	2	2	4	4	1.33522203158368
491.8018	399.902108221982	5.36981224629046	1.56179570685401	3.43822961141768	0.000585530973994601	1	NA	NA	NA	NA	NA	NA	NA	NA	2	2	4	4	1.29597743299512
433.0315	1262.47184872422	1.0290189494904	0.299501638119107	3.43577068877724	0.00059087086337528	1	NA	NA	NA	NA	NA	NA	NA	NA	2	2	1	4	0.465165065525649
484.9671	206.939422103749	4.4030385703346	1.28159741398466	3.43558634114668	0.000591273020867738	1	NA	NA	NA	NA	NA	NA	NA	NA	2	2	0	4	0.89461241357809
225.09	418.408844729743	5.43546838364976	1.58451996066169	3.4303565234861	0.000602788661925507	1	NA	NA	NA	NA	NA	NA	NA	NA	2	2	0	4	1.33133401512258
507.0504	243.917750217144	4.64505342485492	1.354204845072	3.43009659266724	0.000603366418339683	1	NA	NA	NA	NA	NA	NA	NA	NA	2	2	4	4	0.983211138217018
493.0811	246.581442812941	4.66105505265359	1.35896811499274	3.4298487221523	0.000603917847968647	1	NA	NA	NA	NA	NA	NA	NA	NA	2	2	4	4	0.990146834733328
489.9867	221.177133115219	4.50116397660781	1.31301341599516	3.42811727723002	0.0006077828389134	1	NA	NA	NA	NA	NA	NA	NA	NA	0	2	2	4	0.926062381793425
380.8774	395.442850065707	5.35344409546102	1.56262933257208	3.4259206478924	0.000612719359102554	1	NA	NA	NA	NA	NA	NA	NA	NA	0	2	4	4	1.28738740489379
298.8745	393.54983396988	5.3464375868611	1.56362949196076	3.41924836692404	0.000627943817216459	1	NA	NA	NA	NA	NA	NA	NA	NA	2	2	2	4	1.28252117416605
520.0914	229.905093679254	4.55788735524791	1.33386917354824	3.41704227493571	0.000633054484576131	1	NA	NA	NA	NA	NA	NA	NA	NA	2	2	4	4	0.945046434437085
388.9101	1068.93973706865	6.79898656313411	1.99171106659843	3.41364100303255	0.000641009791648949	1	NA	NA	NA	NA	NA	NA	NA	NA	2	2	2	4	2.03421255210254
695.42	206.077821655581	4.39675612553901	1.28827545908826	3.41290062969195	0.000642753745094377	1	NA	NA	NA	NA	NA	NA	NA	NA	2	2	4	4	0.893023461652997
260.9566	392.523473748879	5.34261739104165	1.56717065412177	3.40908463094952	0.000651812552160187	1	NA	NA	NA	NA	NA	NA	NA	NA	2	2	3	4	1.28009940766667
776.5459	1469.67082284159	-0.970777543024784	0.284980834876813	-3.40646606444401	0.000658097311694413	1	NA	NA	NA	NA	NA	NA	NA	NA	2	2	4	4	-0.664115551317157
274.8816	1013.80352002507	6.72223648096177	1.97452656346636	3.40448014493186	0.000662901192880241	1	NA	NA	NA	NA	NA	NA	NA	NA	2	2	4	4	1.98219798006297
610.2195	1113.26303589712	-1.34652898481517	0.395711822967906	-3.40280200555034	0.000666985959323676	1	NA	NA	NA	NA	NA	NA	NA	NA	2	2	3	4	-0.803671248783658
492.0513	220.120628829201	4.49380979658342	1.32214583387538	3.39887604033172	0.00067663375940382	1	NA	NA	NA	NA	NA	NA	NA	NA	2	2	4	4	0.92361076959447
702.0192	226.9782544162	4.53939322531252	1.33593721040451	3.39790911575705	0.00067902974218599	1	NA	NA	NA	NA	NA	NA	NA	NA	2	2	0	4	0.940890634231682
525.1392	223.897187393899	4.5188959522244	1.32997442010019	3.3977314780866	0.000679470774643073	1	6-Hydroxykaempferol_3,5,7,4-tetramethyl_ether_6-rhamnoside,,Viscutin_1,Silandrin,Silyhermin,Neosilyhermin_A,Neosilyhermin_B,Silymonin	1	C25H28O11	[M+Na-2H]-	504.163165	525.1378336	2.650732648	LMPK12112849,LMPK12130045,LMPK12130046,LMPK12020265,LMPK12140414,LMPK12140415,LMPK12140416,LMPK12140417,LMPK12140696	2	2	4	4	0.935099663440821
414.8215	388.085663350407	5.3260138861154	1.56873929183384	3.39509178729713	0.000686055961960789	1	NA	NA	NA	NA	NA	NA	NA	NA	1	2	4	4	1.27048658959233
509.2675	220.689702869386	4.49759310422012	1.32488130168781	3.39471400078669	0.000687003256821644	1	NA	NA	NA	NA	NA	NA	NA	NA	2	2	4	4	0.924427356280942
523.0423	218.267477163748	4.48134231146549	1.3207369262315	3.39306202655532	0.000691159860320859	1	NA	NA	NA	NA	NA	NA	NA	NA	0	2	4	4	0.919537038034957
804.6525	217.805866057252	4.47866613648527	1.32082169806062	3.39081811198389	0.000696843315367837	1	NA	NA	NA	NA	NA	NA	NA	NA	0	2	4	4	0.917100108143028
344.0978	1161.3117978784	-1.08665009240202	0.320542604450237	-3.39003326645371	0.000698841427221029	1	NA	NA	NA	NA	NA	NA	NA	NA	2	2	2	4	-0.724468380463573
524.1033	221.169817213503	4.50080589002492	1.32791058263612	3.38938927731872	0.000700484912948862	1	NA	NA	NA	NA	NA	NA	NA	NA	1	2	3	4	0.925244559854152
490.9959	218.495804287771	4.4828020899589	1.32561326681378	3.38168167306721	0.000720435767999531	1	NA	NA	NA	NA	NA	NA	NA	NA	0	2	4	4	0.920350562303698
625.8056	385.506743393749	5.31627179474696	1.57220099954762	3.38141993057926	0.000721122457477873	1	NA	NA	NA	NA	NA	NA	NA	NA	2	2	4	4	1.26453771105088
373.1731	2694.66994447217	-0.655315687646881	0.193823462612742	-3.38099257341304	0.000722244949222252	1	NA	NA	NA	NA	NA	NA	NA	NA	2	2	4	4	-0.510784382629018
512.7845	386.396059445762	5.31963464242394	1.57354741968944	3.38066370028673	0.000723109868835496	1	NA	NA	NA	NA	NA	NA	NA	NA	2	2	4	4	1.26810165190766
509.0477	192.215191320424	4.29387053963407	1.27038990098841	3.37996274710093	0.000724956552133967	1	Epigallocatechin_3-O-(3-O-methylgallate)	1	C23H20O11	[M+K-2H]-	472.100565	509.0491716	-2.800908202	LMPK12020121	2	2	4	4	0.87178882813883
798.5697	202.54460620489	4.37138836433273	1.29390401435756	3.37844872249135	0.000728960258933962	1	NA	NA	NA	NA	NA	NA	NA	NA	2	2	4	4	0.888270073429847
626.7496	383.959174798581	5.31039827285235	1.57187832200087	3.37837744723946	0.000729149245439131	1	NA	NA	NA	NA	NA	NA	NA	NA	2	2	0	4	1.26098975995624
251.1018	3175.95572581527	-0.868489730282412	0.257223130017402	-3.37640604180369	0.000734394505488942	1	NA	NA	NA	NA	NA	NA	NA	NA	2	2	4	4	-0.623470319150068
468.9459	401.19285752122	5.37433148442664	1.59175047917578	3.37636555147105	0.000734502603318736	1	NA	NA	NA	NA	NA	NA	NA	NA	0	2	2	4	1.29844936612073
502.0474	407.020415359189	5.39553535324801	1.59806281911486	3.37629740753027	0.0007346845618922	1	NA	NA	NA	NA	NA	NA	NA	NA	0	2	2	4	1.30841736746263
497.0127	213.724645574813	4.45025204922425	1.31981122278458	3.37188529116685	0.000746555350076706	1	NA	NA	NA	NA	NA	NA	NA	NA	0	2	3	4	0.907406347360066
519.3529	873.546807699296	-1.08989721234886	0.32376624777389	-3.36630893381456	0.000761813372414319	1	NA	NA	NA	NA	NA	NA	NA	NA	2	2	4	4	-0.725161294357654
428.8376	378.98275776571	5.29134007816794	1.57485388695084	3.35989269989535	0.000779727495278386	1	NA	NA	NA	NA	NA	NA	NA	NA	2	2	0	4	1.25160531665985
660.9351	376.154022157627	5.28040766109405	1.57250084766513	3.35796808563536	0.000785176780155364	1	NA	NA	NA	NA	NA	NA	NA	NA	0	2	4	4	1.2469541598467
283.2742	390.23011418582	5.33380765148641	1.58998241653263	3.35463310538879	0.000794703101124255	1	NA	NA	NA	NA	NA	NA	NA	NA	2	2	4	4	1.27527826817296
488.0528	214.72184745915	4.4571622528164	1.32894024163442	3.35392225562731	0.00079674745254547	1	NA	NA	NA	NA	NA	NA	NA	NA	2	2	4	4	0.90982176996293
705.073	194.739225102797	4.31326064949586	1.28640267227748	3.35296306704614	0.000799513744829032	1	NA	NA	NA	NA	NA	NA	NA	NA	2	2	1	4	0.875691342716081
416.7961	866.512605656706	6.4946014398813	1.93769541249871	3.35171430865202	0.000803128510475839	1	NA	NA	NA	NA	NA	NA	NA	NA	2	2	0	4	1.85191633340659
513.0709	201.73417006297	4.36501918386577	1.30234608064322	3.35165840228116	0.000803290696108129	1	NA	NA	NA	NA	NA	NA	NA	NA	2	2	4	4	0.887479792562491
398.7856	878.540691028121	6.5145969573442	1.9450900034531	3.34925219181574	0.000810300040229513	1	NA	NA	NA	NA	NA	NA	NA	NA	2	2	4	4	1.86388932431174
506.8149	375.245824649532	5.2768638143066	1.57572140207006	3.34885583668171	0.000811460061024329	1	NA	NA	NA	NA	NA	NA	NA	NA	0	2	4	4	1.24463866462025
491.2714	201.376158206096	4.36243411516615	1.30398342554379	3.34546745741566	0.000821439980045657	1	NA	NA	NA	NA	NA	NA	NA	NA	0	2	3	4	0.886690065576821
294.99	395.080015886808	5.35170525423534	1.60053051949218	3.34370709527822	0.000826669674030342	1	NA	NA	NA	NA	NA	NA	NA	NA	1	2	3	4	1.28616799071888
316.8372	372.887715144289	5.26765377419498	1.57619193050207	3.34201290607868	0.000831731933550652	1	NA	NA	NA	NA	NA	NA	NA	NA	2	2	4	4	1.2377319019668
478.2196	196.061873027842	4.32288663666939	1.29453859332341	3.3393261961943	0.000839818852493518	1	NA	NA	NA	NA	NA	NA	NA	NA	2	2	0	4	0.880392038152368
416.3743	382.243496336807	5.30366719697302	1.58900767321923	3.33772283567903	0.000844679607563515	1	NA	NA	NA	NA	NA	NA	NA	NA	2	2	4	4	1.25628370854799
266.0711	3329.94026977241	0.751035475893706	0.225048152008491	3.33722125327814	0.000846205557053276	1	NA	NA	NA	NA	NA	NA	NA	NA	2	2	4	4	0.34649800140875
402.9257	381.89674285207	5.30251192471323	1.58904385593481	3.33691981181591	0.000847123853198892	1	NA	NA	NA	NA	NA	NA	NA	NA	2	2	4	4	1.25511153424483
272.9651	378.656949301935	5.28991834276103	1.58642858924746	3.33448248387302	0.000854582825869262	1	NA	NA	NA	NA	NA	NA	NA	NA	0	2	4	4	1.25043999053225
755.9999	214.5024864569	4.45605435641232	1.33652542834258	3.33405879298404	0.000855885647674943	1	NA	NA	NA	NA	NA	NA	NA	NA	1	2	4	4	0.909016039854211
520.1411	1687.77626521718	0.964615325675706	0.289866584874313	3.32779070100117	0.000875376058978112	1	NA	NA	NA	NA	NA	NA	NA	NA	0	2	3	4	0.441544085832413
414.9638	390.271116753113	5.33381460126911	1.60344471379304	3.32647240992279	0.000879527264262608	1	NA	NA	NA	NA	NA	NA	NA	NA	0	2	4	4	1.27648077261285
525.2987	193.134123172077	4.30058069396663	1.29293598702407	3.32621315914116	0.000880345771023181	1	NA	NA	NA	NA	NA	NA	NA	NA	1	2	2	4	0.872568267717479
401.0465	1220.08152027357	0.912770833267312	0.274478923339506	3.32546784343909	0.000882702817282239	1	NA	NA	NA	NA	NA	NA	NA	NA	1	2	4	4	0.427489690982295
811.0953	176.247665633134	4.16553443029425	1.25345144423317	3.3232515303715	0.000889746473288711	1	NA	NA	NA	NA	NA	NA	NA	NA	2	2	4	4	0.856309623088341
759.1457	190.148976223671	4.27752302230405	1.28747843829069	3.32240361864472	0.000892454970476409	1	NA	NA	NA	NA	NA	NA	NA	NA	2	2	4	4	0.869453680294923
233.0669	3760.84885208882	1.09790184833275	0.330938728748981	3.31753812097804	0.000908145220934106	1	NA	NA	NA	NA	NA	NA	NA	NA	2	2	4	4	0.484249888897021
797.0786	173.792365203665	4.14476790925445	1.25085950588627	3.31353592449837	0.000921242716729168	1	NA	NA	NA	NA	NA	NA	NA	NA	0	2	4	4	0.854005427287294
823.6632	194.906209629171	4.3146765620001	1.3025602149634	3.31245842797473	0.0009247986927727	1	NA	NA	NA	NA	NA	NA	NA	NA	2	2	4	4	0.876473446653338
707.2951	217.94033567508	4.47919202695633	1.35312254848539	3.31026338447326	0.000932082198236406	1	NA	NA	NA	NA	NA	NA	NA	NA	0	2	4	4	0.917911812397065
775.5337	1471.91217591847	-1.16926084713555	0.353611111987294	-3.30662925314849	0.000944257762138471	1	NA	NA	NA	NA	NA	NA	NA	NA	2	2	4	4	-0.748227048836781
439.1415	939.909113974903	1.14079942952627	0.345509393555199	3.3017899102185	0.000960699976556446	1	NA	NA	NA	NA	NA	NA	NA	NA	1	2	3	4	0.493256553430764
696.9964	194.728760425435	4.31276669581545	1.30693357730999	3.29991268928315	0.000967149125562824	1	NA	NA	NA	NA	NA	NA	NA	NA	2	2	4	4	0.874909774060953
773.2796	181.449631382984	4.20812194142063	1.27587156244478	3.2982331962609	0.000972952943247491	1	NA	NA	NA	NA	NA	NA	NA	NA	0	2	4	4	0.860931711342248
294.8886	360.17251349266	5.21694081492618	1.58321050974813	3.29516560356597	0.00098363694484102	1	NA	NA	NA	NA	NA	NA	NA	NA	2	2	4	4	1.21512495913008
773.6264	162.466435117741	4.0447730363117	1.22810348842464	3.29351156025148	0.000989442727826882	1	NA	NA	NA	NA	NA	NA	NA	NA	2	2	1	4	0.838001111614526
494.7736	362.241019685528	5.22530534770704	1.5872949816553	3.29195606871878	0.000994931521643875	1	NA	NA	NA	NA	NA	NA	NA	NA	2	2	0	4	1.21847638597787
281.1001	369.054418865156	5.25232006568573	1.59578020954525	3.29138062639747	0.000996969192722176	1	NA	NA	NA	NA	NA	NA	NA	NA	2	2	4	4	1.23088368386148
1194.3873	43.8264072544229	2.03325333140121	0.617825013919691	3.29098577362798	0.000998369621196883	1	NA	NA	NA	NA	NA	NA	NA	NA	0	2	2	4	0.656825727109691
274.1051	1473.44470013276	-0.707813397896114	0.21529475338133	-3.28764815110211	0.00101028016664278	1	NA	NA	NA	NA	NA	NA	NA	NA	2	2	4	4	-0.533992906140481
334.9386	809.122151415214	6.39517047332675	1.94580607353479	3.28664328902477	0.00101389176756221	1	NA	NA	NA	NA	NA	NA	NA	NA	2	2	4	4	1.80650048987528
654.5405	1125.26625345361	-1.0847015282423	0.330044286696303	-3.28653326830776	0.00101428792090242	1	NA	NA	NA	NA	NA	NA	NA	NA	0	2	4	4	-0.722391722046496
253.1199	9606.77460359547	-0.726562716979355	0.221290251012735	-3.28330196949138	0.00102598700400078	1	NA	NA	NA	NA	NA	NA	NA	NA	1	2	3	4	-0.545705137252596
1154.5205	52.3400388908763	2.31704243727851	0.706529113647242	3.27947198851789	0.00104001534272997	1	NA	NA	NA	NA	NA	NA	NA	NA	1	2	4	4	0.679473385127488
628.7227	356.13127441911	5.20043953764497	1.58699307971767	3.27691380895634	0.00104948400975947	1	NA	NA	NA	NA	NA	NA	NA	NA	0	2	4	4	1.20846273790442
302.9124	743.052060439267	6.27152414560953	1.91392537242018	3.27678614641025	0.00104995861409011	1	NA	NA	NA	NA	NA	NA	NA	NA	2	2	0	4	1.73498011753047
974.622	159.968814289414	4.02174239595471	1.22777657335225	3.27563050415107	0.00105426392876588	1	NA	NA	NA	NA	NA	NA	NA	NA	0	2	2	4	0.833467776324833
288.1315	1409.28347921189	-0.739365979108808	0.225806002032316	-3.27434156955224	0.0010590850851526	1	NA	NA	NA	NA	NA	NA	NA	NA	0	2	3	4	-0.550658993053204
1182.4604	47.7993809148364	2.17400535572869	0.663961129212501	3.2742961298159	0.00105925542046739	1	NA	NA	NA	NA	NA	NA	NA	NA	2	2	4	4	0.668106719791225
463.128	3328.6002665385	-0.899475146993234	0.274769436970352	-3.27356330788089	0.00106200597821632	1	NA	NA	NA	NA	NA	NA	NA	NA	2	2	4	4	-0.637771773231354
356.2442	15504.8665680086	-0.767818055544364	0.234717530216611	-3.27124290561416	0.00107075897051907	1	NA	NA	NA	NA	NA	NA	NA	NA	1	2	2	4	-0.568731770797709
769.0522	188.24940261008	4.26261965300681	1.30437368642713	3.26794360953628	0.0010833194762119	1	NA	NA	NA	NA	NA	NA	NA	NA	0	2	4	4	0.867123263910187
467.1618	996.947215681712	0.950403581586076	0.290852385609335	3.26764925649478	0.00108444668196653	1	NA	NA	NA	NA	NA	NA	NA	NA	2	2	4	4	0.439195696871029
837.6785	174.129625579046	4.14778326314051	1.26970753343178	3.26672336260764	0.00108799940882449	1	NA	NA	NA	NA	NA	NA	NA	NA	1	2	4	4	0.855541053157372
832.5935	158.032170037502	4.00368185143302	1.22717207002194	3.26252686908156	0.00110423704455893	1	NA	NA	NA	NA	NA	NA	NA	NA	2	2	0	4	0.830455046608216
351.0287	1216.70581786211	0.921594560286964	0.282538942993483	3.26183198154111	0.00110694732350045	1	NA	NA	NA	NA	NA	NA	NA	NA	2	2	0	4	0.43216497648209
308.1341	360.920318494102	5.21980094156887	1.60144906930282	3.25942363177449	0.00111638831660236	1	NA	NA	NA	NA	NA	NA	NA	NA	0	2	4	4	1.2173577242007
1159.5158	45.1847193968772	2.08290341759503	0.640341695469129	3.2527999228116	0.00114273928448297	1	NA	NA	NA	NA	NA	NA	NA	NA	2	2	4	4	0.660134933903936
322.9198	349.099841418984	5.17127566986539	1.59054601047818	3.25125814393179	0.00114895484136824	1	NA	NA	NA	NA	NA	NA	NA	NA	2	2	4	4	1.19747672281663
303.0037	369.216805247287	5.25277067743894	1.61564171156667	3.25119773761311	0.00114919899949592	1	NA	NA	NA	NA	NA	NA	NA	NA	1	2	2	4	1.23202104366209
369.02	360.182147667472	5.21672529033171	1.60515739044835	3.24997742986098	0.00115414167993432	1	NA	NA	NA	NA	NA	NA	NA	NA	2	2	4	4	1.2140108448212
519.8329	346.946356524307	5.16222887201317	1.58851921257879	3.24971132305845	0.00115522211325277	1	NA	NA	NA	NA	NA	NA	NA	NA	1	2	4	4	1.19420896414544
1096.5535	60.0962499800848	2.53479062278447	0.780309800803337	3.24844135005722	0.00116039128095496	1	NA	NA	NA	NA	NA	NA	NA	NA	0	2	2	4	0.696350620872212
398.8999	342.737584885906	5.14438356549063	1.58500564068322	3.24565631405143	0.00117180213205412	1	NA	NA	NA	NA	NA	NA	NA	NA	0	2	2	4	1.1855566831127
372.2029	1334.1696667623	-1.07967032690847	0.332944171188026	-3.24279690212309	0.00118362552489538	1	NA	NA	NA	NA	NA	NA	NA	NA	2	2	4	4	-0.718937528270288
291.0019	343.258522483606	5.14660041694475	1.58728837048064	3.24238526071122	0.00118533667011379	1	NA	NA	NA	NA	NA	NA	NA	NA	2	2	4	4	1.18663336378891
1133.4229	57.3757939515578	2.4625813985805	0.759944346283638	3.24047597777821	0.00119330326280393	1	NA	NA	NA	NA	NA	NA	NA	NA	2	2	4	4	0.688225086489095
828.9908	164.431032410126	4.06195762974162	1.25370222549633	3.23997002408887	0.0011954226592287	1	NA	NA	NA	NA	NA	NA	NA	NA	2	2	4	4	0.839516053936244
1063.528	70.7280337914119	2.7879784903048	0.861183435369072	3.23738053450828	0.00120632435746178	1	NA	NA	NA	NA	NA	NA	NA	NA	2	2	4	4	0.713428581701815
342.0086	347.854556665748	5.16592043050387	1.59641523451574	3.23595034600813	0.00121238471865854	1	NA	NA	NA	NA	NA	NA	NA	NA	2	2	3	4	1.19638605026222
300.0258	1212.67001408264	0.88883800030771	0.274802828366707	3.23445724918672	0.00121874164745053	1	NA	NA	NA	NA	NA	NA	NA	NA	2	2	4	4	0.416423009433009
612.7875	339.197318848104	5.12919152427356	1.58617102210637	3.23369387839542	0.0012220036144227	1	NA	NA	NA	NA	NA	NA	NA	NA	2	2	2	4	1.17912525865439
817.1984	134.250736920143	3.76057975553279	1.16373896324879	3.23146330430877	0.00123158136443133	1	NA	NA	NA	NA	NA	NA	NA	NA	2	2	3	4	0.789765612741477
650.1766	967.765369380481	-2.56180917310805	0.793520300973023	-3.2284103758489	0.00124480258126016	1	NA	NA	NA	NA	NA	NA	NA	NA	0	2	3	4	-1.0623197388745
476.2248	1083.44337081386	-0.873031291385231	0.27054031115348	-3.22699152545128	0.00125099165209211	1	NA	NA	NA	NA	NA	NA	NA	NA	1	2	2	4	-0.626061031259993
240.1049	1506.86235962981	-0.863070609599627	0.267631110097436	-3.22485158502466	0.00126037990081657	1	NA	NA	NA	NA	NA	NA	NA	NA	2	2	4	4	-0.617656445459562
1076.543	75.1620795738886	2.88178102479943	0.893623136172684	3.22482812737131	0.00126048317265173	1	NA	NA	NA	NA	NA	NA	NA	NA	1	2	2	4	0.718937528270288
284.1254	3626.48787603981	-0.625708941062689	0.194080618385153	-3.22396407363547	0.00126429259969059	1	NA	NA	NA	NA	NA	NA	NA	NA	2	2	3	4	-0.496267652480022
1169.5354	43.6338800697275	2.02774218979595	0.629017412699409	3.22366622744823	0.00126560820098957	1	NA	NA	NA	NA	NA	NA	NA	NA	2	2	4	4	0.655504057778029
226.07	1221.9505563136	0.977225805006752	0.303168101672736	3.22337937142757	0.00126687645286981	1	NA	NA	NA	NA	NA	NA	NA	NA	2	2	4	4	0.446836901090909
286.9763	334.600745746374	5.10922792800128	1.58631710582963	3.22081121689045	0.00127828319989068	1	NA	NA	NA	NA	NA	NA	NA	NA	2	2	4	4	1.16956857610011
490.9805	365.712092772387	5.23921418075998	1.628045765369	3.21810006340485	0.00129042790971797	1	NA	NA	NA	NA	NA	NA	NA	NA	2	2	1	4	1.22522061779274
832.94	153.680326108867	3.96215768351315	1.23188323511959	3.21634191500992	0.00129836043071048	1	NA	NA	NA	NA	NA	NA	NA	NA	2	2	3	4	0.820715269624593
387.047	1262.34569697638	1.23631337627235	0.384512287330863	3.2152766426643	0.00130318866195753	1	NA	NA	NA	NA	NA	NA	NA	NA	2	2	4	4	0.52052216051679
896.9773	157.996598253247	4.00266496243378	1.24545626905072	3.21381413534864	0.00130984431138127	1	NA	NA	NA	NA	NA	NA	NA	NA	2	2	4	4	0.828951505370676
437.7699	333.380955615166	5.10387896594062	1.58848900044097	3.21304016869097	0.00131337919594713	1	NA	NA	NA	NA	NA	NA	NA	NA	1	2	4	4	1.16851330202571
402.9959	356.848261836476	5.20295781363093	1.61936548883727	3.21296078587345	0.00131374225294328	1	NA	NA	NA	NA	NA	NA	NA	NA	0	2	2	4	1.20956938196935
1123.4945	54.8219200934491	2.39162460888541	0.744494709484107	3.21241316884934	0.00131624930137627	1	NA	NA	NA	NA	NA	NA	NA	NA	0	2	3	4	0.684179329225038
1077.4288	65.6646983504629	2.67302802192667	0.832614485075426	3.210402977417	0.00132549006518757	1	NA	NA	NA	NA	NA	NA	NA	NA	1	2	4	4	0.705205495753025
391.1123	3492.88865924625	-1.31328327574942	0.409196600796781	-3.20941882995172	0.0013300359426359	1	NA	NA	NA	NA	NA	NA	NA	NA	1	2	2	4	-0.796333295963906
303.0984	345.006190315901	5.15374585841572	1.60832458721792	3.20441899562742	0.00135335367034087	1	NA	NA	NA	NA	NA	NA	NA	NA	2	2	4	4	1.19203752355768
494.828	330.320485631777	5.09037942131549	1.58979575689723	3.20190779175954	0.00136520690459252	1	NA	NA	NA	NA	NA	NA	NA	NA	1	2	2	4	1.16220879837839
234.9839	1587.15949644973	0.994120517010136	0.310485072975564	3.20183030856486	0.00136557415440019	1	NA	NA	NA	NA	NA	NA	NA	NA	0	2	4	4	0.450372402497131
355.0044	344.754198467715	5.15270694755192	1.60959580081651	3.20124278712586	0.00136836181676924	1	NA	NA	NA	NA	NA	NA	NA	NA	0	2	3	4	1.19095390801184
1049.6037	71.0034283428047	2.79427951762416	0.872889489737622	3.20118359824	0.00136864294608461	1	NA	NA	NA	NA	NA	NA	NA	NA	0	2	2	4	0.714116013699978
1077.5425	68.2670767085999	2.7335545224081	0.854167961461693	3.20025410193367	0.00137306476546018	1	NA	NA	NA	NA	NA	NA	NA	NA	2	2	4	4	0.709996463267975
1017.576	101.849437123426	3.3449090918917	1.04573660157406	3.19861529840008	0.00138089302482928	1	NA	NA	NA	NA	NA	NA	NA	NA	2	2	4	4	0.746817859916936
960.6062	130.160080490309	3.71419106085264	1.16123554691532	3.19848205708044	0.00138153129970406	1	NA	NA	NA	NA	NA	NA	NA	NA	2	2	4	4	0.782507908111478
412.1652	4836.1953231625	-4.17296240814794	1.30501933843718	-3.19762495868088	0.0013856436246169	1	NA	NA	NA	NA	NA	NA	NA	NA	2	2	4	4	-1.19966235199247
216.9288	339.37605404576	5.12972709980629	1.60461963253877	3.19684926931264	0.00138937508036455	1	NA	NA	NA	NA	NA	NA	NA	NA	2	2	4	4	1.18126363912281
883.6296	129.668410117572	3.70852530445642	1.1603199050223	3.19612314535374	0.00139287649670577	1	NA	NA	NA	NA	NA	NA	NA	NA	0	2	3	4	0.781061312443715
297.0571	342.144283258021	5.1415654948392	1.60885874705482	3.19578428140528	0.00139451330358203	1	NA	NA	NA	NA	NA	NA	NA	NA	2	2	4	4	1.18340743480914
851.603	143.447704736478	3.85950116306506	1.2079771632013	3.19501169445693	0.00139825174683678	1	NA	NA	NA	NA	NA	NA	NA	NA	2	2	4	4	0.800730894886987
330.9126	324.816385888401	5.06579202711292	1.58563614072637	3.1948010624886	0.00139927256830625	1	NA	NA	NA	NA	NA	NA	NA	NA	2	2	4	4	1.15283774440764
1158.5153	49.7111209430135	2.23711979427698	0.700496109067228	3.19362201348399	0.00140499949463764	1	NA	NA	NA	NA	NA	NA	NA	NA	2	2	4	4	0.674782440719327
442.1306	1597.21517067239	0.792145281133246	0.248292673386207	3.19036913304769	0.00142091177243233	1	NA	NA	NA	NA	NA	NA	NA	NA	0	2	2	4	0.374360320610699
482.226	1004.48616347459	-1.22621264554843	0.384364644917538	-3.19023266515969	0.00142158295645738	1	NA	NA	NA	NA	NA	NA	NA	NA	0	2	4	4	-0.766684058467741
378.0643	1267.67837381008	1.11985337902989	0.351090132056215	3.189646409232	0.00142446963943455	1	NA	NA	NA	NA	NA	NA	NA	NA	0	2	2	4	0.489048507919273
958.6104	110.676320017469	3.47061118396619	1.08829788268249	3.18902686405274	0.00142752610844066	1	NA	NA	NA	NA	NA	NA	NA	NA	2	2	3	4	0.758133354448101
953.5256	93.3826746210105	3.21353697378868	1.00773552500475	3.18886939484796	0.00142830393126313	1	NA	NA	NA	NA	NA	NA	NA	NA	0	2	2	4	0.739093644995123
410.8666	324.061689166609	5.06238111257889	1.58766074066374	3.18857863202091	0.00142974118788127	1	NA	NA	NA	NA	NA	NA	NA	NA	1	2	2	4	1.14767507055968
456.7775	324.931311433138	5.06630200021099	1.58890386612588	3.18855162242372	0.00142987476545636	1	NA	NA	NA	NA	NA	NA	NA	NA	2	2	4	4	1.15387397223573
396.9525	342.747185087122	5.14419362147534	1.61365798756631	3.18790825634231	0.00143305997356752	1	NA	NA	NA	NA	NA	NA	NA	NA	2	2	4	4	1.18448137503125
1036.5871	96.9708132097963	3.27087484740879	1.02733614886307	3.18384089864704	0.0014533487002366	1	NA	NA	NA	NA	NA	NA	NA	NA	2	2	2	4	0.742599158501917
492.9706	339.304396398931	5.12940370196681	1.61156401991084	3.18287305908617	0.00145821529520312	1	NA	NA	NA	NA	NA	NA	NA	NA	2	2	1	4	1.18019377430886
761.0245	154.612888991168	3.9704949510073	1.24909378401334	3.17870043212455	0.00147936898152153	1	NA	NA	NA	NA	NA	NA	NA	NA	1	2	4	4	0.82220861563993
353.0056	337.812895099593	5.1229593919002	1.6120731699468	3.17787026507566	0.00148361120261298	1	NA	NA	NA	NA	NA	NA	NA	NA	2	2	4	4	1.17699225638616
295.0599	331.805612659376	5.09671678819589	1.60425479733056	3.17699956183813	0.00148807260799379	1	NA	NA	NA	NA	NA	NA	NA	NA	2	2	4	4	1.16430515876688
616.1427	4443.08542134995	0.62332386875279	0.196380268554458	3.17406567034986	0.00150319676369917	1	NA	NA	NA	NA	NA	NA	NA	NA	2	2	4	4	0.272141657417905
893.5594	115.903751016039	3.54009954231609	1.1153547502931	3.17396733316087	0.00150370613429118	1	NA	NA	NA	NA	NA	NA	NA	NA	0	2	4	4	0.765255059643466
928.6712	127.28595740023	3.68083486586006	1.160462769841	3.17186812151188	0.00151461770771564	1	NA	NA	NA	NA	NA	NA	NA	NA	0	2	2	4	0.779616349411679
325.9173	318.472881497891	5.03690613218705	1.58871946569509	3.17041884419999	0.00152219347206923	1	NA	NA	NA	NA	NA	NA	NA	NA	1	2	4	4	1.13947783957813
898.6428	123.62779942599	3.63709084258176	1.14760907588832	3.16927681995407	0.001528187712745	1	NA	NA	NA	NA	NA	NA	NA	NA	2	2	4	4	0.77529118939793
439.0342	324.576582821219	5.06455241594632	1.59894337106441	3.1674370134665	0.00153789020534489	1	Jaceidin_4-O-sulfate,Veronicafolin_3-O-sulfate,Eupatin_3-O-sulfate,Quercetagetin_6,3,4-trimethyl_ether_3-O-sulfate,Luteolin_3-methyl_ether_7-sulfate,Luteolin_4-methyl_ether_7-sulfate,Luteolin_4-methyl_ether_3-sulfate,Hispidulin_7-sulfate,Hispidulin_4-sulfate,Kaempferide_3-O-sulfate,Rhamnocitrin_3-O-sulfate	1	C18H16O11S	[M-H]-	440.041337	439.0340606	0.419785198	LMPK12113033,LMPK12113034,LMPK12113035,LMPK12113036,LMPK12110800,LMPK12110825,LMPK12110826,LMPK12111171,LMPK12111172,LMPK12112039,LMPK12112590	2	2	0	4	1.15076899391003
413.0311	332.251452732948	5.09862020512075	1.61001570107535	3.16681396443235	0.0015411887853825	1	NA	NA	NA	NA	NA	NA	NA	NA	2	2	4	4	1.1653552603128
397.8294	315.738165229677	5.02427721288009	1.58805276301612	3.16379740641469	0.0015572515487191	1	NA	NA	NA	NA	NA	NA	NA	NA	2	2	4	4	1.13135646858339
944.5949	119.363316310743	3.58437384266064	1.13375191320688	3.16151514357496	0.00156950657237891	1	NA	NA	NA	NA	NA	NA	NA	NA	2	2	4	4	0.768830497412435
928.5806	103.874642768975	3.37500382708637	1.06761674020542	3.16125038132784	0.00157093399496526	1	NA	NA	NA	NA	NA	NA	NA	NA	2	2	4	4	0.750343622967677
508.8439	316.216478088238	5.02648975705357	1.59043751426626	3.16044466504709	0.00157528524004629	1	NA	NA	NA	NA	NA	NA	NA	NA	2	2	4	4	1.13236755758976
636.6794	313.12781523424	5.01212113851556	1.58642663012607	3.1593778390604	0.00158106367377348	1	NA	NA	NA	NA	NA	NA	NA	NA	0	2	4	4	1.12631827950017
205.1084	1326.58343683983	0.808732780264031	0.256008328386313	3.15900965160659	0.00158306247643415	1	NA	NA	NA	NA	NA	NA	NA	NA	2	2	2	4	0.382947019037711
1155.1781	49.1801595715094	2.21411927784323	0.700917870800357	3.15888547015501	0.00158373715265375	1	NA	NA	NA	NA	NA	NA	NA	NA	0	2	4	4	0.671440839881886
914.5404	105.029965666853	3.3916891113731	1.07389270736007	3.158312825972	0.00158685174735776	1	NA	NA	NA	NA	NA	NA	NA	NA	2	2	4	4	0.75104989485843
229.0522	325.191719346213	5.06723983780759	1.60534682892602	3.15647668560045	0.0015968765281688	1	NA	NA	NA	NA	NA	NA	NA	NA	2	2	4	4	1.15491144054059
281.0629	324.269850849005	5.06307408310634	1.60481834027642	3.15492037699061	0.00160541912432944	1	NA	NA	NA	NA	NA	NA	NA	NA	0	2	2	4	1.14973646315418
916.6539	109.460213269524	3.45409527362432	1.0953030039247	3.15355226932416	0.00161296340502752	1	NA	NA	NA	NA	NA	NA	NA	NA	2	2	4	4	0.756004335757002
294.1099	337.593011190405	5.12179422579392	1.62503105844183	3.15181312947026	0.00162260080736797	1	NA	NA	NA	NA	NA	NA	NA	NA	2	2	4	4	1.17592776061214
292.9887	326.769138651465	5.07425251311991	1.61057970430427	3.15057522428663	0.00162949288587271	1	NA	NA	NA	NA	NA	NA	NA	NA	2	2	4	4	1.15907380068794
278.9968	311.12688948295	5.00272650211902	1.58787811565001	3.15057336757305	0.00162950324339204	1	NA	NA	NA	NA	NA	NA	NA	NA	0	2	3	4	1.12230821830129
837.0388	141.339716858186	3.83661688750611	1.2183253866192	3.149090488997	0.00163779473049384	1	NA	NA	NA	NA	NA	NA	NA	NA	1	2	2	4	0.795601860013394
312.9687	325.496853465292	5.06867180039175	1.61031022538343	3.14763684692175	0.00164596041046217	1	NA	NA	NA	NA	NA	NA	NA	NA	1	2	4	4	1.1559501534151
425.1262	1111.7963160787	0.770258562863158	0.244715240479175	3.14757087198541	0.00164633190487233	1	NA	NA	NA	NA	NA	NA	NA	NA	0	2	2	4	0.360678499674901
305.0829	321.916096725421	5.05238591539712	1.60545638336435	3.1470091419173	0.00164949804429877	1	NA	NA	NA	NA	NA	NA	NA	NA	0	2	4	4	1.14459209433652
629.7457	309.096287665199	4.99313551472375	1.58687891964784	3.14651322977549	0.00165229786263679	1	NA	NA	NA	NA	NA	NA	NA	NA	2	2	4	4	1.11632674396677
353.9867	307.30740250373	4.98465019036699	1.58472693983666	3.14543159774944	0.00165841971167749	1	NA	NA	NA	NA	NA	NA	NA	NA	2	2	4	4	1.11236118185162
353.0368	1580.82398069244	-1.20468644057278	0.383029384489087	-3.1451541039852	0.00165999363837604	1	NA	NA	NA	NA	NA	NA	NA	NA	2	2	0	4	-0.759554611160763
363.0396	1391.78195102839	1.02738054818037	0.326713275263739	3.14459382573609	0.00166317569005223	1	NA	NA	NA	NA	NA	NA	NA	NA	2	2	1	4	0.463977942510569
445.1695	336.408864490233	5.11668156254414	1.62803340022591	3.14286031345188	0.00167305660058819	1	NA	NA	NA	NA	NA	NA	NA	NA	2	2	0	4	1.17274224025608
293.0412	315.613808530106	5.02351555152345	1.59946544980427	3.14074652387033	0.00168517813487432	1	NA	NA	NA	NA	NA	NA	NA	NA	2	2	4	4	1.13034653484275
906.9437	113.439556765058	3.50781987711685	1.1173910473697	3.13929477542721	0.00169354993154199	1	NA	NA	NA	NA	NA	NA	NA	NA	0	2	3	4	0.763114486259748
448.9124	309.157122993971	4.9934163308503	1.5906356153394	3.13925847170525	0.00169375977364061	1	NA	NA	NA	NA	NA	NA	NA	NA	2	2	2	4	1.11732088110253
829.0114	144.828961398862	3.87301340196541	1.23430434444462	3.13781071856155	0.00170214756966677	1	NA	NA	NA	NA	NA	NA	NA	NA	1	2	2	4	0.805881081626978
204.0304	1560.36217453122	0.780638150251875	0.248786744782293	3.13778031436117	0.00170232413029925	1	NA	NA	NA	NA	NA	NA	NA	NA	2	2	3	4	0.367510810655496
341.1832	1749.87815610955	-0.712766950773982	0.227158428566227	-3.13775260408697	0.00170248506166987	1	NA	NA	NA	NA	NA	NA	NA	NA	0	2	3	4	-0.538299335943922
484.2026	1154.3971841041	-1.0660826741541	0.339831262077827	-3.13709417913985	0.00170631307737829	1	NA	NA	NA	NA	NA	NA	NA	NA	2	2	4	4	-0.712054727974897
381.1015	1000.97770494662	0.860768595511482	0.274503004398456	3.1357346976867	0.00171424202394038	1	NA	NA	NA	NA	NA	NA	NA	NA	1	2	2	4	0.401938644962778
377.9927	325.578318614723	5.06898312792303	1.61663551137336	3.13551390666708	0.00171553294430464	1	NA	NA	NA	NA	NA	NA	NA	NA	2	2	4	4	1.15699011497226
909.3205	96.3937491393929	3.26046587735061	1.04024966402037	3.13431091604443	0.00172258230680456	1	NA	NA	NA	NA	NA	NA	NA	NA	2	2	1	4	0.741195860260742
619.012	329.149427735421	5.08498040991566	1.62267933511803	3.13369394671301	0.00172620798907831	1	NA	NA	NA	NA	NA	NA	NA	NA	2	2	3	4	1.16011753317429
445.8505	303.687419681075	4.96727074402302	1.58514344154083	3.1336411670067	0.00172651847995411	1	NA	NA	NA	NA	NA	NA	NA	NA	2	2	4	4	1.10154504738831
445.3412	324.189850626903	5.06271922327479	1.61561619096024	3.13361505758727	0.00172667209465124	1	NA	NA	NA	NA	NA	NA	NA	NA	2	2	1	4	1.14870515670215
290.0027	317.433349837246	5.03191105953686	1.60585527817913	3.13347729892728	0.00172748280547349	1	NA	NA	NA	NA	NA	NA	NA	NA	2	2	0	4	1.13540779311114
223.0161	320.265255650408	5.04480583778132	1.61105155557758	3.13137454870134	0.00173990103585534	1	NA	NA	NA	NA	NA	NA	NA	NA	2	2	4	4	1.14151995894864
632.7177	304.544093274925	4.97139134558454	1.58826088759287	3.13008485219268	0.00174755816580835	1	NA	NA	NA	NA	NA	NA	NA	NA	1	2	3	4	1.10546322672059
334.0383	1146.52485880958	-0.8172438223472	0.261270212587508	-3.12796401186943	0.00176021732518774	1	NA	NA	NA	NA	NA	NA	NA	NA	0	2	4	4	-0.595241595550343
279.0107	302.935960127453	4.96363485914302	1.58689017710503	3.12790067690644	0.00176059666069875	1	NA	NA	NA	NA	NA	NA	NA	NA	0	2	2	4	1.10056814155839
381.0299	329.904910601205	5.08809858628822	1.62717677304535	3.12694887892578	0.00176630637458615	1	NA	NA	NA	NA	NA	NA	NA	NA	1	2	2	4	1.16116253099923
308.0811	311.151459734547	5.002704740951	1.5999125211397	3.12686142201532	0.00176683187040792	1	NA	NA	NA	NA	NA	NA	NA	NA	0	2	3	4	1.12130851908101
271.1057	326.537238914494	5.07306020523111	1.62445701578439	3.12292671085639	0.00179062330425089	1	NA	NA	NA	NA	NA	NA	NA	NA	0	2	4	4	1.15803132934532
833.2442	127.706874638737	3.68485211893248	1.17997009852008	3.12283516637755	0.001791180321503	1	NA	NA	NA	NA	NA	NA	NA	NA	0	2	4	4	0.780338627267282
384.2027	1878.45382443551	-0.640804869735118	0.205349365946553	-3.12055928091789	0.0018050796179749	1	NA	NA	NA	NA	NA	NA	NA	NA	1	2	4	4	-0.503512753910741
422.955	307.994867862319	4.98773871486414	1.59856114884846	3.12014258475948	0.00180763517715737	1	NA	NA	NA	NA	NA	NA	NA	NA	2	2	4	4	1.11434177243565
294.1196	1724.1649357461	0.723402432299071	0.231960244974835	3.11864833725086	0.00181682662490353	1	NA	NA	NA	NA	NA	NA	NA	NA	2	2	4	4	0.332386842133112
236.004	306.854966271325	4.98228833913704	1.59869228344577	3.11647738012369	0.00183025721156371	1	NA	NA	NA	NA	NA	NA	NA	NA	2	2	4	4	1.11038494518401
929.5802	86.8404201459167	3.10173523703001	0.995287039019085	3.11642281616262	0.00183059594278372	1	NA	NA	NA	NA	NA	NA	NA	NA	1	2	2	4	0.734201125191919
473.7911	297.400971898232	4.93661046754719	1.58424950058714	3.11605619299083	0.00183287342128818	1	NA	NA	NA	NA	NA	NA	NA	NA	2	2	1	4	1.08892620969675
491.1345	1726.50069127588	3.57980814025564	1.14935816655636	3.1146149602619	0.00184185167690478	1	NA	NA	NA	NA	NA	NA	NA	NA	2	2	2	4	0.768114624607816
478.9551	317.490392816717	5.03214319439221	1.61678556882414	3.11243698077538	0.00185549624179965	1	NA	NA	NA	NA	NA	NA	NA	NA	1	2	3	4	1.13642354017589
357.1387	7489.48581589541	0.712093205218676	0.228841094199192	3.11173658608206	0.00185990375563716	1	NA	NA	NA	NA	NA	NA	NA	NA	2	2	4	4	0.325075290018044
633.0711	294.946147437885	4.92446412115315	1.58258707832162	3.11165444771335	0.00186042127383134	1	NA	NA	NA	NA	NA	NA	NA	NA	2	2	4	4	1.08124621139833
296.0084	323.636202841347	5.05997865923754	1.6266035493907	3.11076332099049	0.00186604438565698	1	NA	NA	NA	NA	NA	NA	NA	NA	2	2	4	4	1.14664620075187
257.1255	10668.2814971337	-0.649041217805763	0.208682270881214	-3.11018858988366	0.00186967928246885	1	NA	NA	NA	NA	NA	NA	NA	NA	2	2	4	4	-0.505933654165812
297.1073	14258.2543969572	0.603133655361798	0.193979039157548	3.10927231097344	0.00187548775724255	1	NA	NA	NA	NA	NA	NA	NA	NA	2	2	4	4	0.261099147194514
701.525	1123.62598872484	1.30628963066648	0.420445979062885	3.1069143141243	0.00189051186926686	1	NA	NA	NA	NA	NA	NA	NA	NA	0	2	2	4	0.539531576789776
346.1772	315.58245477813	5.02331984578587	1.61791111095474	3.10481818919062	0.00190396017718928	1	NA	NA	NA	NA	NA	NA	NA	NA	1	2	2	4	1.1293377527031
639.0739	312.630927621179	5.00953308159612	1.61436019140412	3.10310741572424	0.00191500120381028	1	NA	1	C28H26O15	[M+K-2H]-	602.127175	639.0757816	-2.964750119	LMPK12140388	2	2	1	4	1.12431098895225
475.0326	1300.48592265388	0.733018315104218	0.236243361614191	3.10281021272171	0.0019169252827748	1	NA	NA	NA	NA	NA	NA	NA	NA	0	2	4	4	0.338587433579381
479.0325	5363.99324063591	-0.819479345899829	0.264212190119215	-3.10159552263683	0.00192480760146382	1	NA	NA	NA	NA	NA	NA	NA	NA	2	2	2	4	-0.597151034752379
254.219	1682.75480170562	-0.993158092839614	0.320331219504465	-3.10040992687499	0.00193252981370219	1	NA	NA	NA	NA	NA	NA	NA	NA	2	2	0	4	-0.676121191568249
335.1479	305.55848053509	4.97596791635933	1.60575103678341	3.09884147814535	0.00194278939594058	1	NA	NA	NA	NA	NA	NA	NA	NA	2	2	0	4	1.10742869525052
231.0277	302.562902066937	4.96160108394301	1.60219624401161	3.09674991592794	0.00195654859553989	1	NA	NA	NA	NA	NA	NA	NA	NA	2	2	4	4	1.09959228492248
337.1424	299.326304346774	4.94587018389549	1.59820001753981	3.09465031261164	0.00197045061805276	1	NA	NA	NA	NA	NA	NA	NA	NA	2	2	2	4	1.0937590011701
447.0467	1234.99703376961	0.891225768009969	0.288031104586706	3.09419973682628	0.0019734457907477	1	NA	NA	NA	NA	NA	NA	NA	NA	2	2	0	4	0.418166958504458
425.0052	307.026826951583	4.98298044455645	1.6104975586893	3.09406271227871	0.00197435748073383	1	NA	NA	NA	NA	NA	NA	NA	NA	2	2	2	4	1.11137252095804
689.0987	297.116630502812	4.93518825662405	1.5952263968144	3.09372278848908	0.00197662082607332	1	NA	NA	NA	NA	NA	NA	NA	NA	1	2	4	4	1.08796269945748
292.0953	316.887712233559	5.02911474790818	1.62586415451314	3.09319492280345	0.00198014028325905	1	NA	NA	NA	NA	NA	NA	NA	NA	1	2	4	4	1.13439321614538
522.1997	891.637642969501	-2.52229217638434	0.815438755532451	-3.09317181611926	0.00198029447458116	1	NA	NA	NA	NA	NA	NA	NA	NA	2	2	4	4	-1.0548548022289
509.1963	1607.69063661693	-0.819274668809952	0.264942179435871	-3.09227723027868	0.00198627254179887	1	NA	NA	NA	NA	NA	NA	NA	NA	2	2	4	4	-0.596514313421919
390.1205	310.522548381882	4.99971170255475	1.61707188259563	3.09183021259976	0.00198926593847432	1	NA	NA	NA	NA	NA	NA	NA	NA	2	2	3	4	1.12030993924043
279.0994	2526.544408659	-0.698495480478163	0.226010173775702	-3.09054884038702	0.00199786944376536	1	NA	NA	NA	NA	NA	NA	NA	NA	2	2	3	4	-0.529083363276903
262.9791	297.022661304068	4.93457864381795	1.59751038083912	3.08891804585706	0.00200886846000857	1	NA	NA	NA	NA	NA	NA	NA	NA	2	2	4	4	1.08700019817323
383.1244	306.108982390845	4.97862214270286	1.61197462740246	3.08852388745438	0.00201153521657137	1	NA	NA	NA	NA	NA	NA	NA	NA	1	2	4	4	1.10939845118908
460.0672	303.933220626018	4.96813025842325	1.61004499566665	3.08570895334896	0.00203067485890666	1	NA	NA	NA	NA	NA	NA	NA	NA	2	2	1	4	1.10252300560507
286.1886	313.750188976489	5.0145352809102	1.62605662244591	3.08386264764099	0.00204331907830799	1	NA	NA	NA	NA	NA	NA	NA	NA	2	2	4	4	1.12732362865375
200	299.055392190811	4.94448615192321	1.60378892182065	3.08300305897495	0.00204923048491915	1	NA	NA	NA	NA	NA	NA	NA	NA	2	2	1	4	1.09279040068097
458.8673	285.30787238696	4.87573227611947	1.58189236857934	3.08221493001971	0.00205466424569357	1	NA	NA	NA	NA	NA	NA	NA	NA	2	2	4	4	1.06044796387206
344.939	304.183327646638	4.96938319511997	1.61284545347022	3.08112794342929	0.00206218017138226	1	NA	NA	NA	NA	NA	NA	NA	NA	1	2	2	4	1.10350201941586
348.9765	295.093327947837	4.92496381987052	1.59951765521844	3.07903060888562	0.00207675343486737	1	NA	NA	NA	NA	NA	NA	NA	NA	2	2	4	4	1.08220272151054
431.8349	285.059139841404	4.87444676843099	1.58415764876274	3.07699601251053	0.00209098097988058	1	NA	NA	NA	NA	NA	NA	NA	NA	0	2	4	4	1.05764724719063
286.0393	311.527054164213	5.00411394645221	1.62644529282856	3.0767182692936	0.00209293010525991	1	NA	NA	NA	NA	NA	NA	NA	NA	0	2	2	4	1.123309040415
419.1672	1340.23210885217	0.783306863582885	0.254662711608842	3.07586006068306	0.00209896331159251	1	NA	NA	NA	NA	NA	NA	NA	NA	1	2	4	4	0.369792049537523
420.0267	282.607552549226	4.86178203910734	1.58069850777678	3.07571748514227	0.00209996716132054	1	NA	NA	NA	NA	NA	NA	NA	NA	0	2	2	4	1.04837087149849
340.0505	2412.46314777968	0.768712225236819	0.249973289338784	3.07517746104064	0.00210377337131321	1	NA	NA	NA	NA	NA	NA	NA	NA	2	2	4	4	0.359541424877278
229.0123	296.44463476419	4.93161712480329	1.60439646486442	3.07381450458383	0.00211340794459018	1	NA	NA	NA	NA	NA	NA	NA	NA	2	2	4	4	1.08507821048011
275.0153	309.284265240647	4.99353093063039	1.6250193854357	3.07290545293497	0.00211985639638787	1	NA	NA	NA	NA	NA	NA	NA	NA	0	2	3	4	1.1183161237245
249.0223	297.811872639388	4.93829649812153	1.60710017833791	3.07279942139562	0.0021206097159107	1	NA	NA	NA	NA	NA	NA	NA	NA	2	2	0	4	1.09085626910906
462.8801	283.860526691532	4.86826300322877	1.58480807327854	3.0718312742802	0.00212749944822635	1	NA	NA	NA	NA	NA	NA	NA	NA	2	2	4	4	1.05207055862374
665.0876	281.23372007878	4.8546300122029	1.58082093131197	3.07095504370245	0.00213375275383617	1	NA	NA	NA	NA	NA	NA	NA	NA	2	2	4	4	1.04560549562907
335.0224	290.165255533851	4.90031641662431	1.59597063748679	3.07043018306461	0.00213750653993421	1	NA	NA	NA	NA	NA	NA	NA	NA	2	2	4	4	1.07173498642861
627.1885	305.725748711611	4.97684757256299	1.62253717853561	3.06732421198185	0.0021598445585584	1	NA	NA	NA	NA	NA	NA	NA	NA	1	2	2	4	1.10841303564798
592.8156	285.341056398057	4.87588709609459	1.58973282933439	3.06711103030822	0.00216138557376694	1	NA	NA	NA	NA	NA	NA	NA	NA	0	2	3	4	1.06138338654814
229.0539	295.955207507585	4.92910463006141	1.60975778368582	3.06201633563491	0.00219851454112939	1	NA	NA	NA	NA	NA	NA	NA	NA	2	2	3	4	1.08316022276886
431.0088	287.314747836064	4.88579265053725	1.59684150171293	3.05966036409767	0.00221588121968295	1	NA	NA	NA	NA	NA	NA	NA	NA	2	2	3	4	1.06607449829721
383.1881	3937.95545953556	-3.91234588162088	1.27880163620247	-3.05938448220867	0.00221792304216112	1	NA	NA	NA	NA	NA	NA	NA	NA	2	2	4	4	-1.1653552603128
383.1926	286.411197466875	4.88124234750843	1.59640681999534	3.05764313104267	0.00223085075091622	1	NA	NA	NA	NA	NA	NA	NA	NA	2	2	1	4	1.06419524317834
409.2682	284.452180613462	4.87115741729728	1.5947671098398	3.05446317975959	0.00225463688650451	1	NA	NA	NA	NA	NA	NA	NA	NA	0	2	4	4	1.0539258132148
719.9576	293.653198452198	4.91771771215555	1.61020927916467	3.05408605936411	0.0022574731186408	1	NA	NA	NA	NA	NA	NA	NA	NA	2	2	4	4	1.08029068950908
452.9975	273.702797238757	4.81479027262068	1.57890111130694	3.04945651006302	0.00229255823072809	1	NA	NA	NA	NA	NA	NA	NA	NA	2	2	3	4	1.03462305960558
326.9437	300.731917676732	4.95243776795517	1.6244435241054	3.04869802764152	0.00229835379227284	1	NA	NA	NA	NA	NA	NA	NA	NA	2	2	2	4	1.09569928696004
600.836	277.656091218796	4.83582787773551	1.5862416855828	3.0486072341232	0.00229904844385291	1	NA	NA	NA	NA	NA	NA	NA	NA	2	2	4	4	1.04193071874377
311.0584	290.488034256839	4.90179485623799	1.60810371997749	3.04818327035933	0.00230229469192964	1	NA	NA	NA	NA	NA	NA	NA	NA	2	2	4	4	1.07362946362325
626.8035	276.639171725836	4.83044305681163	1.58552431997582	3.04659032722078	0.00231452925503247	1	NA	NA	NA	NA	NA	NA	NA	NA	2	2	0	4	1.04009859629073
295.0373	300.510590110882	4.95133769296478	1.62604719742015	3.04501474546401	0.00232668902319442	1	NA	NA	NA	NA	NA	NA	NA	NA	2	2	0	4	1.09472862889821
269.0763	284.825688647389	4.87300900741961	1.60119431262367	3.04335892839567	0.00233953104446336	1	NA	NA	NA	NA	NA	NA	NA	NA	1	2	3	4	1.05671551661625
379.9719	290.436960894526	4.90167408687482	1.61089855508368	3.04281984201058	0.0023437260223622	1	NA	NA	NA	NA	NA	NA	NA	NA	0	2	2	4	1.07268174378818
451.0224	288.601425369727	4.89224139526743	1.6078283359363	3.04276351269708	0.0023441647542082	1	NA	NA	NA	NA	NA	NA	NA	NA	0	2	3	4	1.0670155391851
504.9226	297.926284744004	4.93897185645494	1.62333882800688	3.04247749837843	0.00234639359311422	1	NA	NA	NA	NA	NA	NA	NA	NA	2	2	1	4	1.09182282434978
339.104	268.870169487682	4.78864544227204	1.57420966932693	3.04193623986536	0.0023506167986215	1	NA	NA	NA	NA	NA	NA	NA	NA	2	2	4	4	1.02827388263355
297.1903	4552.49242394905	-3.96566696263903	1.30417224236194	-3.04075399999081	0.00235986551873161	1	NA	NA	NA	NA	NA	NA	NA	NA	2	2	4	4	-1.16851330202571
589.0713	1423.47143150626	1.2992151985415	0.427338468790979	3.04024863995331	0.00236382913067913	1	NA	NA	NA	NA	NA	NA	NA	NA	2	2	4	4	0.537067911919731
416.1243	278.974228663191	4.84261877922227	1.59300739223738	3.03992235241345	0.00236639148832113	1	NA	NA	NA	NA	NA	NA	NA	NA	2	2	4	4	1.04284809278921
390.9557	289.969255253387	4.89922669008104	1.6124186823302	3.03843334474448	0.00237811707786151	1	NA	NA	NA	NA	NA	NA	NA	NA	0	2	4	4	1.06984434794854
316.9454	289.000836450672	4.89431095345207	1.61108062460428	3.03790566325893	0.00238228519592384	1	NA	NA	NA	NA	NA	NA	NA	NA	0	2	3	4	1.06795752592711
332.0496	282.526444660631	4.86111259267164	1.60035279126203	3.03752561261083	0.0023852913305517	1	NA	NA	NA	NA	NA	NA	NA	NA	2	2	3	4	1.04744818949952
600.7817	273.627800817924	4.81437468025731	1.58551470939611	3.03647430813871	0.00239362506503359	1	NA	NA	NA	NA	NA	NA	NA	NA	2	2	0	4	1.03371348278327
340.0874	281.668388505503	4.85659940575174	1.59988974638442	3.0355838061511	0.00240070495266063	1	NA	NA	NA	NA	NA	NA	NA	NA	2	2	2	4	1.04652639837651
443.1599	296.745005459864	4.93284711465371	1.62528923656665	3.03505800916649	0.00240489426840248	1	NA	NA	NA	NA	NA	NA	NA	NA	2	2	4	4	1.08603870284329
333.0876	284.561771729349	4.87170164147399	1.60588816088431	3.0336493911203	0.00241615050715561	1	NA	NA	NA	NA	NA	NA	NA	NA	2	2	4	4	1.05578470249767
336.9201	267.080613459764	4.77882840598225	1.57565212267518	3.03292099646248	0.00242198999040887	1	NA	NA	NA	NA	NA	NA	NA	NA	2	2	2	4	1.02556545988092
447.001	276.169520994351	4.82775680006778	1.59190960412265	3.03268275256652	0.00242390277481282	1	Axillarin_7-sulfate,Eupatolitin_3-O-sulfate,Spinacetin_3-O-sulfate	1	C17H14O11S	[M+Na-2H]-	426.025687	447.0003556	1.468902634	LMPK12112974,LMPK12113031,LMPK12113032	0	2	3	4	1.03918384301333
276.0814	275.560367526673	4.82451444323232	1.59170740829647	3.0310309659209	0.00243720251323855	1	NA	NA	NA	NA	NA	NA	NA	NA	2	2	4	4	1.03826995847193
623.0652	284.557807994382	4.87155768818992	1.6078247778553	3.02990584253102	0.00244629990445604	1	NA	NA	NA	NA	NA	NA	NA	NA	2	2	4	4	1.0548548022289
497.1408	283.848016711784	4.86802420445879	1.60667363494758	3.02987744279354	0.00244652993731069	1	NA	NA	NA	NA	NA	NA	NA	NA	2	2	4	4	1.05114428791008
607.9654	263.913446240296	4.7613140943639	1.5721632814544	3.02851119252654	0.00245761973336457	1	NA	NA	NA	NA	NA	NA	NA	NA	2	2	4	4	1.02106806349775
371.0529	283.74626366736	4.8673722040378	1.60803287985752	3.02691087042266	0.00247066796576944	1	NA	NA	NA	NA	NA	NA	NA	NA	2	2	4	4	1.05021891817752
412.3874	291.903606583671	4.90872365798198	1.62331327618624	3.0238917712263	0.0024954569396893	1	NA	NA	NA	NA	NA	NA	NA	NA	2	2	4	4	1.07743002413718
434.0856	292.093205735977	4.90969733472913	1.62412862481222	3.02297321759031	0.0025030439469063	1	NA	NA	NA	NA	NA	NA	NA	NA	2	2	4	4	1.07838259877015
490.9071	302.54786235112	4.96158323263035	1.64205175844195	3.02157542058121	0.00251462987180957	1	NA	NA	NA	NA	NA	NA	NA	NA	2	2	4	4	1.09861747430202
730.9513	304.263838026432	4.96987894697184	1.6458408453801	3.01965950165981	0.00253059006358171	1	NA	NA	NA	NA	NA	NA	NA	NA	2	2	4	4	1.10448209204231
469.0789	261.182237916719	4.7460239174192	1.57257670340685	3.01799200454728	0.00254455618041167	1	NA	NA	NA	NA	NA	NA	NA	NA	2	2	4	4	1.01569830059612
316.1402	290.573965050145	4.90201880959843	1.62513868997194	3.01636951962731	0.00255821292918178	1	NA	NA	NA	NA	NA	NA	NA	NA	2	2	2	4	1.07457814874567
500.9356	1647.36370466019	3.7119590646291	1.23083182446765	3.015813363645	0.0025629095992345	1	NA	NA	NA	NA	NA	NA	NA	NA	0	2	2	4	0.781784405778511
423.0285	274.457137473175	4.81859198159689	1.59866773348903	3.01412975357957	0.00257717559045743	1	NA	NA	NA	NA	NA	NA	NA	NA	0	2	4	4	1.03644478596556
382.9948	279.328867855717	4.84436426522137	1.60882456096725	3.01112028169739	0.00260285724316298	1	NA	NA	NA	NA	NA	NA	NA	NA	1	2	4	4	1.04376634531036
458.953	272.649155017657	4.80888482848122	1.5976785371491	3.00992015393922	0.00261316376038927	1	NA	NA	NA	NA	NA	NA	NA	NA	0	2	3	4	1.03280476038001
675.0832	262.409043937201	4.75289563526289	1.57908164620298	3.00991126500114	0.00261324023625638	1	NA	NA	NA	NA	NA	NA	NA	NA	0	2	3	4	1.01837951150552
350.0992	275.113235173941	4.82198870053128	1.60366658155764	3.00685239437221	0.00263967902548053	1	NA	NA	NA	NA	NA	NA	NA	NA	2	2	3	4	1.0373569402562
302.032	266.053371209798	4.77297408044327	1.58752579894265	3.00654898561159	0.00264231476843893	1	NA	NA	NA	NA	NA	NA	NA	NA	2	2	2	4	1.02466432249724
366.8742	255.126582866266	4.71155378670334	1.56802723319789	3.0047652789132	0.00265785871395506	1	NA	NA	NA	NA	NA	NA	NA	NA	2	2	4	4	1.00504569503395
329.0644	284.10019691675	4.8689775814419	1.62083224920713	3.00399846055857	0.00266456673232152	1	NA	NA	NA	NA	NA	NA	NA	NA	2	2	0	4	1.05299773287097
607.7398	254.972811303495	4.71066067961858	1.57009315292781	3.00024280141241	0.00269764472878904	1	NA	NA	NA	NA	NA	NA	NA	NA	2	2	0	4	1.00416312118676
433.1178	272.293640895353	4.80684675771367	1.60246282271199	2.99966195133228	0.00270279394399294	1	NA	NA	NA	NA	NA	NA	NA	NA	2	2	3	4	1.0318968900431
445.105	263.448259377428	4.75848765182356	1.58685865093142	2.99868400315964	0.00271148371308853	1	NA	NA	NA	NA	NA	NA	NA	NA	1	2	3	4	1.01927487688599
236.0237	1217.64603740081	0.898099211465977	0.299514353289238	2.99851810640505	0.00271296035443482	1	NA	NA	NA	NA	NA	NA	NA	NA	2	2	0	4	0.421658682004005
507.2798	1091.04455382011	0.916554136201996	0.305782347511825	2.99740695844632	0.00272286960124361	1	NA	NA	NA	NA	NA	NA	NA	NA	0	2	2	4	0.429241822718691
312.9644	283.153308729457	4.86409087243123	1.62327854047899	2.99646102079066	0.00273133154528755	1	NA	NA	NA	NA	NA	NA	NA	NA	0	2	4	4	1.04929444688414
426.1268	8160.69759712582	0.692112488348664	0.231240917837836	2.99303641768983	0.00276216787270555	1	NA	NA	NA	NA	NA	NA	NA	NA	2	2	4	4	0.314980124841333
422.9771	265.464056415728	4.7696597267506	1.5945193878244	2.99128362011229	0.0027780734096215	1	NA	NA	NA	NA	NA	NA	NA	NA	2	2	2	4	1.02286453939863
425.0192	260.389204262532	4.74131146233783	1.58613864272812	2.98921628577367	0.00279694066629134	1	Axillarin_7-sulfate,Eupatolitin_3-O-sulfate,Spinacetin_3-O-sulfate,Luteolin_7-sulfate,Luteolin_3-sulfate,Luteolin_4-sulfate,Kaempferol_3-O-sulfate,Kaempferol_7-O-sulfate,Kaempferol_8-C-sulfate	1	C17H14O11S	[M-H]-	426.025687	425.0184106	1.898035426	LMPK12112974,LMPK12113031,LMPK12113032,LMPK12110734,LMPK12110735,LMPK12110736,LMPK12111997,LMPK12111998,LMPK12112001	0	2	4	4	1.0139148757971
232.044	280.172716759552	4.84852166402739	1.62304557020364	2.98729854111186	0.00281454726568412	1	NA	NA	NA	NA	NA	NA	NA	NA	2	2	3	4	1.04468547876702
587.0069	247.788819159982	4.66864723914933	1.56298165959974	2.98701344988584	0.00281717328051562	1	NA	NA	NA	NA	NA	NA	NA	NA	0	2	4	4	0.991888213557599
288.0808	258.014600015502	4.72789065907845	1.5833020412912	2.98609522111321	0.0028256464284228	1	NA	NA	NA	NA	NA	NA	NA	NA	0	2	2	4	1.00858384691484
676.6386	245.83847568002	4.65702715431936	1.56105918156645	2.98324830301836	0.00285206509618094	1	NA	NA	NA	NA	NA	NA	NA	NA	0	2	4	4	0.98927727030356
292.138	255.345878055875	4.71259275197978	1.58182112766487	2.9792197547245	0.00288983441792086	1	NA	NA	NA	NA	NA	NA	NA	NA	2	2	0	4	1.00592905244326
664.7443	248.078964025292	4.67035367110132	1.56843593975584	2.97771400968303	0.00290406822628606	1	NA	NA	NA	NA	NA	NA	NA	NA	2	2	0	4	0.992760031865314
678.0581	265.794406911125	4.77142758434692	1.60305413235823	2.97646067467962	0.00291596477008355	1	NA	NA	NA	NA	NA	NA	NA	NA	2	2	4	4	1.0237640164234
646.9941	254.362445416433	4.7071164376613	1.5814895899884	2.9763815503179	0.00291671730200975	1	NA	NA	NA	NA	NA	NA	NA	NA	2	2	4	4	1.00240031588626
419.0196	4136.15373654246	-0.793806501788334	0.266755625309767	-2.97578167608101	0.00292242832353646	1	NA	NA	NA	NA	NA	NA	NA	NA	2	2	4	4	-0.582566831802912
518.0422	277.254644019003	4.8335537396475	1.62430284568611	2.97577126856894	0.00292252749685176	1	NA	NA	NA	NA	NA	NA	NA	NA	2	2	4	4	1.04101422072422
609.1856	243.128444337778	4.64071719302509	1.55972701845617	2.97533936266522	0.0029266458433166	1	NA	NA	NA	NA	NA	NA	NA	NA	2	2	0	4	0.980622415085916
469.094	261.881340319511	4.74957651268549	1.59761609357294	2.9729147895997	0.00294986332159123	1	NA	NA	NA	NA	NA	NA	NA	NA	2	2	0	4	1.01659122555561
692.6853	242.573381086065	4.63735161752306	1.56005841079114	2.97254999264505	0.00295337109214694	1	NA	NA	NA	NA	NA	NA	NA	NA	0	2	2	4	0.97804024695782
399.1408	271.36298684567	4.80163394297566	1.61716784198879	2.9691623950861	0.00298612739481892	1	NA	NA	NA	NA	NA	NA	NA	NA	2	2	2	4	1.03098986942926
392.0525	259.916294194553	4.73850443525753	1.59656167997813	2.96794323368856	0.00299799692642574	1	NA	NA	NA	NA	NA	NA	NA	NA	0	2	4	4	1.01124576891991
626.9628	260.888670966781	4.74403195541464	1.59859062202012	2.96763404593207	0.00300101395578592	1	NA	NA	NA	NA	NA	NA	NA	NA	2	2	2	4	1.0148061847345
425.0829	250.667816892082	4.68539817227387	1.57901040221545	2.96730038364534	0.00300427291280708	1	NA	NA	NA	NA	NA	NA	NA	NA	2	2	4	4	0.997130491289568
345.0204	1566.15489652658	1.17538041543176	0.396333339805597	2.96563598714225	0.00302057773128533	1	NA	NA	NA	NA	NA	NA	NA	NA	0	2	4	4	0.500490770846933
389.0461	254.954246124232	4.71029393765349	1.58891871682305	2.96446500867676	0.00303209723804693	1	NA	NA	NA	NA	NA	NA	NA	NA	2	2	2	4	1.00328132882659
610.0693	260.066634825851	4.73941381632693	1.59996316161705	2.96220183690786	0.00305447483599025	1	NA	NA	NA	NA	NA	NA	NA	NA	2	2	4	4	1.01213467004243
618.7562	237.318555441179	4.60512217425925	1.5556084643354	2.96033499420865	0.00307304689686257	1	NA	NA	NA	NA	NA	NA	NA	NA	2	2	1	4	0.957612966610403
587.7658	245.439479516331	4.65460937841506	1.57288087301935	2.95928919872993	0.00308349581323144	1	NA	NA	NA	NA	NA	NA	NA	NA	2	2	4	4	0.987540381680581
686.7164	237.524934024064	4.60639900685607	1.5565968352424	2.95927558283821	0.00308363206786101	1	NA	NA	NA	NA	NA	NA	NA	NA	2	2	2	4	0.958456114647199
627.0277	252.175272512675	4.69416942187533	1.58642892252342	2.9589535057194	0.00308685670443635	1	NA	NA	NA	NA	NA	NA	NA	NA	2	2	0	4	1.00064062003593
332.9974	245.77234979351	4.65641661139664	1.57537793062613	2.95574574257617	0.00311914105795608	1	NA	NA	NA	NA	NA	NA	NA	NA	2	2	0	4	0.988408453265431
457.2779	249.15559578713	4.67642204383434	1.58394244473928	2.95239392022485	0.00315320391117925	1	NA	NA	NA	NA	NA	NA	NA	NA	2	2	4	4	0.995380026005043
336.0952	263.584027386413	4.75889527070622	1.61312490416344	2.95010960305902	0.00317661217860333	1	NA	NA	NA	NA	NA	NA	NA	NA	2	2	4	4	1.02017106014451
317.9853	249.054645408167	4.67586919246441	1.58543664513727	2.94926272002472	0.00318533067893399	1	NA	NA	NA	NA	NA	NA	NA	NA	1	2	2	4	0.99450593611023
204.1324	1631.69685232184	3.40379335689349	1.15444722330961	2.94841833231264	0.00319404519732355	1	NA	NA	NA	NA	NA	NA	NA	NA	0	2	2	4	0.753170962563428
318.9816	264.344569859862	4.76310939868311	1.6157784104263	2.94787290630181	0.00319968582081165	1	NA	NA	NA	NA	NA	NA	NA	NA	0	2	4	4	1.02196588917108
492.7991	232.479724130232	4.57479029128662	1.55216955819952	2.94735215435695	0.00320507974265267	1	NA	NA	NA	NA	NA	NA	NA	NA	2	2	4	4	0.950892128604551
786.1177	285.279575013056	4.87542451728725	1.65547304671882	2.9450340656107	0.00322919107025601	1	NA	NA	NA	NA	NA	NA	NA	NA	0	2	3	4	1.05951346818521
341.0162	240.646282046627	4.62540167617382	1.57140497766877	2.94348162434597	0.00324543089054901	1	NA	NA	NA	NA	NA	NA	NA	NA	2	2	0	4	0.972895375290917
373.9881	230.255963178742	4.5606355414039	1.55001719703612	2.94231286602792	0.00325770613002987	1	NA	NA	NA	NA	NA	NA	NA	NA	2	2	4	4	0.94671333132493
388.9803	240.139187658086	4.62227087574031	1.57105955365646	2.94213600304489	0.00325956736768306	1	NA	NA	NA	NA	NA	NA	NA	NA	0	2	4	4	0.969479720572334
510.1409	240.468832504331	4.62433195108073	1.57177004308162	2.94211737361672	0.00325976347296961	1	NA	NA	NA	NA	NA	NA	NA	NA	2	2	4	4	0.972040398473953
457.0588	240.363944669932	4.62363516589416	1.5716751059967	2.941851753109	0.00326256073393495	1	NA	NA	NA	NA	NA	NA	NA	NA	2	2	4	4	0.971186131614432
418.1339	239.370301683449	4.61758164461436	1.5704680997076	2.94025815963666	0.00327938890143381	1	NA	NA	NA	NA	NA	NA	NA	NA	0	2	3	4	0.966925383889763
691.1897	228.736316677715	4.55088343056356	1.54810194926923	2.93965357560061	0.00328579390306381	1	NA	NA	NA	NA	NA	NA	NA	NA	0	2	2	4	0.942551000830099
344.0401	259.334936723204	4.73500492280136	1.61083258562337	2.93947674330723	0.00328766942836788	1	NA	NA	NA	NA	NA	NA	NA	NA	2	2	4	4	1.01035766611099
455.0975	259.322862420951	4.73492351020866	1.61182027886808	2.93762497735406	0.00330736835583356	1	NA	NA	NA	NA	NA	NA	NA	NA	2	2	3	4	1.00947035948384
324.102	1245.93644524427	0.779854415353005	0.265571263658908	2.93651656662155	0.00331921090815306	1	NA	NA	NA	NA	NA	NA	NA	NA	2	2	0	4	0.366940800108291
404.346	4554.78030780813	0.876063122662335	0.298417830168712	2.93569295831636	0.0033280355527858	1	NA	NA	NA	NA	NA	NA	NA	NA	2	2	3	4	0.408880430003576
612.1183	250.967977445838	4.68707331002548	1.59671607476042	2.9354456838726	0.00333068917047688	1	NA	NA	NA	NA	NA	NA	NA	NA	0	2	2	4	0.998884017255631
294.0574	1343.69262102308	0.780844449866288	0.266048713437992	2.9349679604757	0.00333582130199103	1	NA	NA	NA	NA	NA	NA	NA	NA	2	2	0	4	0.368651190286497
586.2728	1179.64257297442	-0.799288312189824	0.272396892345326	-2.93427838074063	0.00334324208481767	1	NA	NA	NA	NA	NA	NA	NA	NA	2	2	1	4	-0.58383007151254
203.0565	240.840127309602	4.6264887627623	1.57774776993508	2.93233738048805	0.00336421057813977	1	NA	NA	NA	NA	NA	NA	NA	NA	2	2	4	4	0.974607466031975
595.9786	254.393049428409	4.70704524093486	1.6059215884059	2.93105546056408	0.00337812465971159	1	NA	NA	NA	NA	NA	NA	NA	NA	2	2	1	4	1.00152008030651
326.9888	257.772832773173	4.72613855414699	1.6124386465518	2.93105016073253	0.00337818229319307	1	NA	NA	NA	NA	NA	NA	NA	NA	0	2	3	4	1.00769812628857
519.0105	256.860194422174	4.72124735177554	1.61078753127573	2.93101806421134	0.00337853134874788	1	NA	NA	NA	NA	NA	NA	NA	NA	2	2	4	4	1.00681319549776
390.0407	237.182191622327	4.60398875558127	1.57106129440924	2.93049594688951	0.00338421408435555	1	NA	NA	NA	NA	NA	NA	NA	NA	2	2	1	4	0.956770498790281
512.8386	224.848849166936	4.52562754038315	1.54440738276491	2.93033275474314	0.00338599205538079	1	NA	NA	NA	NA	NA	NA	NA	NA	2	2	4	4	0.936751020640972
510.9063	221.989495849476	4.50677951057053	1.53826447010874	2.9297819706204	0.00339199910436015	1	NA	NA	NA	NA	NA	NA	NA	NA	2	2	0	4	0.928519572676264
372.9739	222.967298547935	4.51324559247841	1.54174686043041	2.92735838049214	0.00341854709622766	1	NA	NA	NA	NA	NA	NA	NA	NA	2	2	0	4	0.931804574940718
248.0601	233.69426133731	4.582222540877	1.56534808538394	2.92728664228895	0.00341933579054152	1	NA	NA	NA	NA	NA	NA	NA	NA	2	2	4	4	0.951729881995189
330.9233	243.776567057096	4.6442553122884	1.58720618607648	2.9260567108605	0.00343288352413085	1	NA	NA	NA	NA	NA	NA	NA	NA	2	2	4	4	0.982347499048647
365.102	238.724712019728	4.61341935687803	1.57752504701919	2.9244666292908	0.00345047073741188	1	NA	NA	NA	NA	NA	NA	NA	NA	2	2	4	4	0.961835543045894
397.1204	2017.22946420795	-0.813500851186751	0.278217617828161	-2.92397317444219	0.00345594528187543	1	NA	NA	NA	NA	NA	NA	NA	NA	0	2	2	4	-0.592699046643764
332.0035	241.156505557151	4.62834793766879	1.58498899658284	2.9201136081369	0.00349903802611967	1	NA	NA	NA	NA	NA	NA	NA	NA	2	2	2	4	0.977180972215906
310.0059	240.800443826472	4.62616612761079	1.58439264881781	2.91983564242273	0.00350216035931457	1	NA	NA	NA	NA	NA	NA	NA	NA	0	2	3	4	0.973751063872374
604.9531	248.23800326632	4.67101783304182	1.60023385060642	2.91895952036742	0.00351201825949614	1	NA	NA	NA	NA	NA	NA	NA	NA	2	2	4	4	0.993632605391165
317.1258	250.7624653222	4.68556824228085	1.60559830838147	2.91826929426959	0.00351980228007966	1	NA	NA	NA	NA	NA	NA	NA	NA	0	2	2	4	0.998006870681982
315.0875	1373.24396343675	-0.937283937225003	0.321262465171231	-2.91750216361391	0.00352847200793684	1	NA	NA	NA	NA	NA	NA	NA	NA	0	2	2	4	-0.650887196488407
499.0148	212.940409704278	4.44541826038497	1.52404089607888	2.91686284260635	0.00353571213375551	1	NA	NA	NA	NA	NA	NA	NA	NA	2	2	4	4	0.903392363587519
387.0911	1571.36591112132	0.774308952949598	0.26554578414626	2.91591506692162	0.00354647029352853	1	NA	NA	NA	NA	NA	NA	NA	NA	2	2	4	4	0.36352323178546
382.0287	249.336867219089	4.67718084608528	1.60466051450699	2.91474788829229	0.00355975980281546	1	NA	NA	NA	NA	NA	NA	NA	NA	2	2	0	4	0.996254877065634
403.3428	22803.3594718698	0.834054899960797	0.286229408838707	2.91393851996108	0.00356900186278837	1	NA	NA	NA	NA	NA	NA	NA	NA	2	2	2	4	0.393288524173081
671.7032	214.779606360608	4.45808724185288	1.53101791760055	2.91184524400583	0.00359300599560847	1	NA	NA	NA	NA	NA	NA	NA	NA	2	2	4	4	0.910628091162293
594.7219	213.964074310044	4.45247845602018	1.52938801711028	2.9112811178114	0.0035995000473663	1	NA	NA	NA	NA	NA	NA	NA	NA	0	2	3	4	0.908210899447833
615.7064	215.356117370124	4.46203433483816	1.53354592055278	2.90961899153941	0.00361869606217405	1	NA	NA	NA	NA	NA	NA	NA	NA	1	2	4	4	0.911435004845199
516.9004	223.544080333919	4.51702883789524	1.55309733719494	2.90840034923598	0.00363282935390362	1	NA	NA	NA	NA	NA	NA	NA	NA	2	2	4	4	0.933450852309953
478.2789	685.396928681874	-1.40191426379498	0.48218383791188	-2.90742690560936	0.00364415498079695	1	NA	NA	NA	NA	NA	NA	NA	NA	2	2	4	4	-0.818478675712516
488.1151	244.131574499699	4.64656472221152	1.59821612872862	2.9073444064839	0.0036451162994556	1	NA	NA	NA	NA	NA	NA	NA	NA	0	2	4	4	0.984075511359076
512.0348	217.193560054135	4.47455481087843	1.53925684834608	2.90695787105726	0.00364962346442467	1	NA	NA	NA	NA	NA	NA	NA	NA	2	2	2	4	0.916289007683703
646.7337	215.501931400704	4.4630275651412	1.53544715998978	2.90666307603246	0.00365306430361874	1	NA	NA	NA	NA	NA	NA	NA	NA	2	2	4	4	0.912242512409163
634.9857	239.095996536042	4.61576987719471	1.58815753554709	2.90636777138401	0.00365651404839484	1	NA	NA	NA	NA	NA	NA	NA	NA	2	2	4	4	0.966075339192466
425.1569	224.276036323069	4.52160107347464	1.55629480344422	2.90536282937393	0.00366827597205979	1	NA	NA	NA	NA	NA	NA	NA	NA	2	2	4	4	0.935925023009701
388.1248	223.121246451998	4.51403357275392	1.55480419947994	2.90328105253626	0.0036927507735704	1	NA	NA	NA	NA	NA	NA	NA	NA	2	2	4	4	0.932627397671065
1146.9226	42.7771930870186	1.99112384377616	0.685831681822476	2.90322523229766	0.00369340907374863	1	NA	NA	NA	NA	NA	NA	NA	NA	2	2	4	4	0.654183532496706
259.044	1262.41224657343	0.834405854127507	0.287486548318295	2.90241703136553	0.00370295232561393	1	NA	NA	NA	NA	NA	NA	NA	NA	2	2	2	4	0.393864277121671
376.0489	222.33172162379	4.50879991370721	1.55378781255622	2.90181186727777	0.00371011278588682	1	NA	NA	NA	NA	NA	NA	NA	NA	2	2	4	4	0.930160819109567
313.0401	222.591912706313	4.51054666449864	1.55470687286749	2.90121999408122	0.00371712815847046	1	NA	NA	NA	NA	NA	NA	NA	NA	2	2	3	4	0.930982382593591
520.8304	211.281965061944	4.43385667930476	1.52858436048621	2.90062936264403	0.00372414083158782	1	NA	NA	NA	NA	NA	NA	NA	NA	1	2	3	4	0.900990945573786
497.1615	2919.66471728146	0.908630800022522	0.313258613896422	2.90057722186998	0.00372476048570801	1	NA	NA	NA	NA	NA	NA	NA	NA	2	2	4	4	0.425155554019169
496.9668	244.306338916387	4.6472033384919	1.60242071695155	2.90011436405587	0.00373026531502226	1	NA	NA	NA	NA	NA	NA	NA	NA	0	2	4	4	0.984940620370344
328.1039	243.216438005248	4.64060983110106	1.60032454363671	2.89979295109437	0.00373409227156876	1	NA	NA	NA	NA	NA	NA	NA	NA	1	2	2	4	0.979760966535438
208.1193	221.203600368698	4.50130176466339	1.55253997465722	2.89931456718673	0.00373979483775198	1	NA	NA	NA	NA	NA	NA	NA	NA	2	2	4	4	0.926880823583104
329.5618	243.115215613491	4.63998327356292	1.60137297774295	2.89750316637835	0.00376145941261646	1	NA	NA	NA	NA	NA	NA	NA	NA	0	2	4	4	0.978900244446341
509.8127	205.676700775911	4.39417159514561	1.51760932876231	2.89545636802937	0.00378607659048654	1	NA	NA	NA	NA	NA	NA	NA	NA	0	2	3	4	0.890644252059832
222.0387	1294.95985704589	1.55564258898124	0.537399530515525	2.89475985862681	0.00379448695314616	1	NA	NA	NA	NA	NA	NA	NA	NA	0	2	2	4	0.592064008284923
356.3249	241.097309297394	4.62772317223462	1.59871916459574	2.89464420938797	0.00379588506202937	1	NA	NA	NA	NA	NA	NA	NA	NA	2	2	4	4	0.97546458359001
661.0676	208.670131870657	4.41549795369935	1.52555106277022	2.89436260867028	0.00379929135247115	1	NA	NA	NA	NA	NA	NA	NA	NA	2	2	4	4	0.897797113635883
619.0084	234.144335366551	4.58495984816945	1.58446904465723	2.89368849686887	0.0038074568104193	1	NA	NA	NA	NA	NA	NA	NA	NA	2	2	4	4	0.953407395893783
314.1001	240.114667929139	4.6217206189499	1.59833256740732	2.89158884276935	0.00383299202999897	1	NA	NA	NA	NA	NA	NA	NA	NA	0	2	2	4	0.968627572808374
315.0075	228.935687808387	4.55175977475167	1.57416054097131	2.89154737161883	0.00383349795016629	1	NA	NA	NA	NA	NA	NA	NA	NA	1	2	3	4	0.943382159275873
645.759	200.811430566673	4.35882968567061	1.50768964038315	2.89106562048333	0.00383937943795849	1	NA	NA	NA	NA	NA	NA	NA	NA	0	2	2	4	0.885112268183813
385.0687	240.397741541524	4.6234334342247	1.59959339166947	2.89038042936606	0.00384775875816713	1	Machaerol_C,Robustone,,Gancaonin_F	1	C18H20O7	[M+K-2H]-	348.120905	385.0695116	-2.231804841	LMPK12080043,LMPK12050245,LMPK12050249,LMPK12090043	2	2	4	4	0.970332572911874
360.2025	239.696631127744	4.61915797901166	1.59836894223485	2.88991975316608	0.00385340178360812	1	NA	NA	NA	NA	NA	NA	NA	NA	0	2	2	4	0.967776127839026
341.3335	239.101069476296	4.61548101763776	1.59713971622911	2.88984174066815	0.00385435813710015	1	NA	NA	NA	NA	NA	NA	NA	NA	2	2	4	4	0.965225991985392
394.967	238.986230124375	4.61478055336744	1.59710944021478	2.8894579401815	0.00385906627954038	1	NA	NA	NA	NA	NA	NA	NA	NA	2	2	4	4	0.964377340513144
370.0981	216.464943958851	4.46933767251703	1.54708717074047	2.8888725580847	0.00386625731823304	1	NA	NA	NA	NA	NA	NA	NA	NA	1	2	2	4	0.913859314793534
478.9578	230.75366102223	4.56343613341422	1.57967286424236	2.88884884757638	0.0038665488427724	1	NA	NA	NA	NA	NA	NA	NA	NA	2	2	4	4	0.949218620679737
332.1141	238.608742600314	4.61244967855227	1.59669206903227	2.88875342215973	0.00386772231564172	1	NA	NA	NA	NA	NA	NA	NA	NA	2	2	4	4	0.96098965708478
680.9346	234.254939093439	4.58567767683831	1.58807110697017	2.88757704658904	0.00388221513486015	1	NA	NA	NA	NA	NA	NA	NA	NA	2	2	4	4	0.954247159723612
747.0905	203.271246167509	4.37679388552722	1.51577429011831	2.88749711224195	0.0038832017049503	1	NA	NA	NA	NA	NA	NA	NA	NA	2	2	4	4	0.889852301900658
385.1017	225.098601478278	4.52699063829215	1.56844959874154	2.88628378108193	0.00389820493856963	1	NA	NA	NA	NA	NA	NA	NA	NA	2	2	4	4	0.938404936302956
387.0761	1381.20212610895	0.690052200903496	0.239203933007067	2.88478618319001	0.00391679581532782	1	NA	NA	NA	NA	NA	NA	NA	NA	2	2	1	4	0.31274114356284
459.4053	7138.2689217813	0.856330956174178	0.296940193573805	2.88384992906437	0.0039284591546549	1	NA	NA	NA	NA	NA	NA	NA	NA	2	2	4	4	0.400783570543277
343.1034	235.694089567004	4.59434447761997	1.59430159025252	2.88172859245048	0.0039550023841182	1	NA	NA	NA	NA	NA	NA	NA	NA	2	2	3	4	0.955928709493195
650.0051	196.362425467842	4.32571120208765	1.50283247563225	2.87837218866846	0.00399733222612702	1	NA	NA	NA	NA	NA	NA	NA	NA	1	2	2	4	0.881177379384626
368.0942	211.510389054828	4.435169447092	1.54088000735876	2.87833538361911	0.00399779867047385	1	NA	NA	NA	NA	NA	NA	NA	NA	0	2	2	4	0.90179084038474
286.9801	4384.38988405507	3.84587056328937	1.33680313309905	2.87691618015113	0.00401582250898184	1	NA	NA	NA	NA	NA	NA	NA	NA	2	2	4	4	0.797065158199942
504.0217	226.383917256038	4.53530142397575	1.5768730848847	2.87613598548254	0.00402576235115857	1	NA	NA	NA	NA	NA	NA	NA	NA	0	2	2	4	0.940061422905025
382.1006	15283.6776535418	0.637191794633062	0.221597789378685	2.87544292034509	0.00403461087185693	1	NA	NA	NA	NA	NA	NA	NA	NA	0	2	3	4	0.283772144365101
490.9425	191.770301953665	4.29076290682758	1.49348707546608	2.87298295198742	0.00406616057699529	1	NA	NA	NA	NA	NA	NA	NA	NA	0	2	3	4	0.870231535615944
445.3165	1443.13912046661	-0.748094367461804	0.260619298173507	-2.87044886048216	0.00409889492533363	1	NA	NA	NA	NA	NA	NA	NA	NA	1	2	4	4	-0.558737997301171
367.089	1550.96106513261	0.710715374125985	0.247613861727863	2.87025681505299	0.0041013854114183	1	NA	NA	NA	NA	NA	NA	NA	NA	1	2	2	4	0.323390488008024
517.0794	1342.77554071113	0.750991737311548	0.261745038491848	2.86917277071877	0.00411546930133772	1	NA	NA	NA	NA	NA	NA	NA	NA	1	2	3	4	0.345932247086349
368.0367	207.117680148934	4.40417981181208	1.5351110355819	2.86896498672009	0.00411817383531958	1	NA	NA	NA	NA	NA	NA	NA	NA	0	2	2	4	0.895407737101427
320.1352	230.055153981646	4.55867209177643	1.58912135305473	2.86867461884733	0.00412195598969618	1	NA	NA	NA	NA	NA	NA	NA	NA	0	2	2	4	0.945879554359843
504.2242	206.017641887451	4.39632544907529	1.53328099479635	2.86726664192377	0.00414034017173068	1	NA	NA	NA	NA	NA	NA	NA	NA	2	2	4	4	0.892229830645793
443.126	3863.7335995844	-0.983074315864233	0.342940263099356	-2.86660512527635	0.00414900336374955	1	NA	NA	NA	NA	NA	NA	NA	NA	2	2	4	4	-0.668772948736399
368.0131	207.352803119051	4.40582281796429	1.53713822077942	2.86625025544565	0.00415365749786325	1	NA	NA	NA	NA	NA	NA	NA	NA	2	2	2	4	0.897000085814916
287.0261	1550.82621417929	1.00556799588354	0.35084005213847	2.86617217662098	0.00415468214077261	1	NA	NA	NA	NA	NA	NA	NA	NA	2	2	3	4	0.455686246412575
313.0481	229.102999972181	4.55255010604137	1.58855698527144	2.86583997190599	0.00415904428905792	1	,Pongone,Cauliflorin_A,Glabone,Kanjone,Pinnatin,Karanjin,Ponganone_XI,Derriobtusone_A	1	C18H12O4	[M+Na-2H]-	292.07356	313.0482286	-0.343397567	LMPK12110008,LMPK12110011,LMPK12110012,LMPK12110027,LMPK12110028,LMPK12110060,LMPK12110073,LMPK12110163,LMPK12111542,LMPK12111543,LMPK12130025,LMPK12130059	2	2	4	4	0.944213969944581
738.7818	193.737643603877	4.30580141201988	1.50309052387075	2.86463213202329	0.00417493936053423	1	NA	NA	NA	NA	NA	NA	NA	NA	2	2	0	4	0.87412873947898
589.2109	213.012229774921	4.44558625676446	1.55245629066141	2.86358223642513	0.0041888006497259	1	NA	NA	NA	NA	NA	NA	NA	NA	2	2	4	4	0.904193994679494
399.1883	1133.7033164632	-0.699419277329253	0.244295727381715	-2.86300249629992	0.00419647257121182	1	NA	NA	NA	NA	NA	NA	NA	NA	2	2	4	4	-0.529696356744821
390.1308	227.125642933418	4.5397781597925	1.58626656620609	2.86192639781243	0.00421074678826705	1	NA	NA	NA	NA	NA	NA	NA	NA	0	2	2	4	0.941720493011957
508.7894	192.134501596892	4.29351430245688	1.50026085183444	2.86184518992614	0.00421182577874898	1	NA	NA	NA	NA	NA	NA	NA	NA	0	2	4	4	0.871009917835065
365.0947	202.822508000372	4.3732633868434	1.52840083530045	2.86133276417878	0.00421864004782064	1	NA	NA	NA	NA	NA	NA	NA	NA	2	2	4	4	0.889060909450631
367.0518	210.605367237886	4.42880573227179	1.54821809309873	2.86058259622042	0.00422863386398173	1	NA	NA	NA	NA	NA	NA	NA	NA	0	2	4	4	0.900191626830354
318.1195	225.34345247229	4.52816999627269	1.58446221385372	2.85785925134769	0.0042650952890965	1	NA	NA	NA	NA	NA	NA	NA	NA	2	2	3	4	0.939232857453219
592.2234	213.072441343679	4.44602714098816	1.55651242729133	2.8564032403681	0.00428470579762015	1	NA	NA	NA	NA	NA	NA	NA	NA	1	2	4	4	0.904996207239333
508.9021	201.07068694614	4.36068999127287	1.5267132253346	2.85626004865266	0.00428663880655307	1	NA	NA	NA	NA	NA	NA	NA	NA	1	2	3	4	0.885900891205146
515.0344	1008.22315162352	0.995377619880051	0.348515467387719	2.85605005522669	0.00428947503184477	1	NA	NA	NA	NA	NA	NA	NA	NA	2	2	4	4	0.450962199241415
694.95	216.402157679209	4.46880637530999	1.56542118300581	2.85469905723987	0.00430776268444795	1	NA	NA	NA	NA	NA	NA	NA	NA	2	2	4	4	0.913050615256338
347.0985	223.659230964457	4.51710285743821	1.58267185878275	2.85409943468152	0.00431590204495067	1	NA	NA	NA	NA	NA	NA	NA	NA	2	2	2	4	0.934274940387935
357.2475	2386.76881538166	-0.650410925368396	0.227915369880396	-2.85373876149605	0.00432080458683125	1	NA	NA	NA	NA	NA	NA	NA	NA	2	2	4	4	-0.507145216247359
694.996	219.577813688476	4.4903258764158	1.57366954894043	2.85341092063399	0.00432526522706807	1	NA	NA	NA	NA	NA	NA	NA	NA	2	2	4	4	0.922794798320403
647.0518	183.902430698108	4.22873730650643	1.48207560452237	2.85325343295778	0.00432740950658851	1	NA	NA	NA	NA	NA	NA	NA	NA	1	2	2	4	0.863249664881341
225.0243	51541.197445123	-0.785053486566655	0.275245245282642	-2.85219635950661	0.00434182709367164	1	NA	NA	NA	NA	NA	NA	NA	NA	2	2	4	4	-0.578152786288385
310.9992	222.293064921015	4.50806637175346	1.58122687351019	2.8509927621872	0.00435829615295699	1	NA	NA	NA	NA	NA	NA	NA	NA	2	2	0	4	0.929339882973717
361.2594	221.997917006377	4.5061147337863	1.58098301897266	2.85019806013756	0.00436920123583775	1	NA	NA	NA	NA	NA	NA	NA	NA	2	2	4	4	0.92769988671257
711.0322	182.097901248726	4.21413373280923	1.47918336497233	2.84895965747158	0.0043862441908345	1	NA	NA	NA	NA	NA	NA	NA	NA	2	2	1	4	0.861703848053892
401.0418	1290.70113050419	0.885944404757485	0.311181024266238	2.84703865490042	0.00441280037498246	1	NA	NA	NA	NA	NA	NA	NA	NA	1	2	2	4	0.413519236515436
462.1275	1374.08775019798	0.910314172684195	0.319934234336271	2.84531655254935	0.00443673071640441	1	NA	NA	NA	NA	NA	NA	NA	NA	2	2	3	4	0.42573887064336
405.1701	2880.22353385218	-3.56679027815423	1.25385340273455	-2.84466291703268	0.00444584438527519	1	NA	NA	NA	NA	NA	NA	NA	NA	0	2	2	4	-1.13236755758976
314.0322	219.210177627241	4.48748020670014	1.57838853774779	2.84307703672465	0.00446802693871694	1	NA	NA	NA	NA	NA	NA	NA	NA	1	2	4	4	0.921979440989377
317.0024	218.220258053106	4.48077907937816	1.57749961449263	2.84043117235203	0.00450525938532468	1	NA	NA	NA	NA	NA	NA	NA	NA	2	2	4	4	0.918724121881032
317.1204	216.770981071287	4.47095670561162	1.57491780732517	2.83885081800242	0.00452763190184398	1	NA	NA	NA	NA	NA	NA	NA	NA	2	2	4	4	0.914668612432245
319.0607	1484.95783552398	0.862854334606294	0.304022745128501	2.83812427995015	0.00453795097431194	1	NA	NA	NA	NA	NA	NA	NA	NA	1	2	2	4	0.403094255896855
660.0463	205.964569982379	4.39581132717379	1.54936796906096	2.83716419530604	0.00455161980297048	1	NA	NA	NA	NA	NA	NA	NA	NA	2	2	4	4	0.891436761212165
683.0898	206.459443959475	4.39936306251129	1.55072203596117	2.83697720190354	0.00455428638341365	1	NA	NA	NA	NA	NA	NA	NA	NA	2	2	1	4	0.893817655530221
295.203	4810.3665201218	-4.81461138962984	1.69750383205401	-2.83628896660814	0.00456411301233633	1	NA	NA	NA	NA	NA	NA	NA	NA	2	2	4	4	-1.36167416280291
527.7994	176.905394128463	4.17126559558008	1.47166745932156	2.83438053152512	0.00459146220481286	1	NA	NA	NA	NA	NA	NA	NA	NA	2	2	4	4	0.857078699174392
390.0183	188.202824776088	4.26260406739091	1.50452369655118	2.83319171187671	0.0046085737496322	1	NA	NA	NA	NA	NA	NA	NA	NA	2	2	4	4	0.866347504389565
345.1837	213.546322108421	4.44883901947371	1.57096450785308	2.83191567806558	0.00462700487566634	1	NA	NA	NA	NA	NA	NA	NA	NA	2	2	0	4	0.906602382211736
521.9805	171.94516293644	4.12911883129647	1.45811491724484	2.83181989462023	0.00462839106838282	1	NA	NA	NA	NA	NA	NA	NA	NA	2	2	4	4	0.847882947824114
332.0842	213.289711087408	4.44706146002012	1.57065235827614	2.83134675638916	0.00463524391573156	1	NA	NA	NA	NA	NA	NA	NA	NA	0	2	3	4	0.905799002628201
501.023	7076.89221699754	-0.561857522841513	0.198455047242973	-2.83115763820115	0.00463798563805588	1	NA	NA	NA	NA	NA	NA	NA	NA	1	2	4	4	-0.462791473001827
270.0968	1563.52561918902	0.662636847763678	0.234061565052489	2.8310365591851	0.00463974174012278	1	NA	NA	NA	NA	NA	NA	NA	NA	0	2	2	4	0.298225358471626
517.7442	173.283115780554	4.14060345870691	1.46266739613926	2.83085783523725	0.00464233501125612	1	NA	NA	NA	NA	NA	NA	NA	NA	1	2	4	4	0.851705756775488
730.7614	173.165223844115	4.13959306387569	1.46268958249857	2.83012411752084	0.00465299495981444	1	NA	NA	NA	NA	NA	NA	NA	NA	0	2	4	4	0.850175142396609
603.2992	186.251158999743	4.24717774391019	1.50082506561004	2.82989526309906	0.00465632444378326	1	NA	NA	NA	NA	NA	NA	NA	NA	2	2	4	4	0.865572265889257
515.0637	209.439525159612	4.42058514201088	1.56291444028325	2.82842427459415	0.0046777766326687	1	NA	NA	NA	NA	NA	NA	NA	NA	0	2	4	4	0.899392882815339
686.3382	195.934049646025	4.32217091624743	1.52847086262319	2.82777449144803	0.00468728121845241	1	NA	NA	NA	NA	NA	NA	NA	NA	2	2	4	4	0.879607239536389
523.828	170.045672504273	4.11263549376674	1.45501213526952	2.82653002959658	0.00470553318105524	1	NA	NA	NA	NA	NA	NA	NA	NA	2	2	4	4	0.844833599777369
655.2199	200.357893437902	4.35503866492006	1.54147857957135	2.82523463033206	0.00472460053973335	1	NA	NA	NA	NA	NA	NA	NA	NA	2	2	4	4	0.884324195253184
807.5043	3971.6263268118	-0.930510729602806	0.32981403727481	-2.82131936315215	0.00478265638814633	1	NA	NA	NA	NA	NA	NA	NA	NA	1	2	2	4	-0.648912786606447
376.0629	209.066311686616	4.41751854485219	1.56604498320005	2.82081204067679	0.00479022606002991	1	NA	NA	NA	NA	NA	NA	NA	NA	2	2	4	4	0.898594712193989
495.0947	189.905275899172	4.27591417221843	1.51640678632385	2.81976723579847	0.00480584958156721	1	NA	NA	NA	NA	NA	NA	NA	NA	2	2	4	4	0.868676350689143
317.0817	207.360423683784	4.40542519632008	1.56294717644721	2.81866544353355	0.00482237520445155	1	NA	NA	NA	NA	NA	NA	NA	NA	2	2	4	4	0.896203627409276
673.4933	993.291113459253	1.0563154408882	0.374840270321144	2.8180415086757	0.00483175630016771	1	NA	NA	NA	NA	NA	NA	NA	NA	2	2	0	4	0.47468586491052
647.0155	195.30646587909	4.31727927416166	1.53289386524476	2.81642413219021	0.00485615109256713	1	NA	NA	NA	NA	NA	NA	NA	NA	2	2	4	4	0.878039265229144
616.9965	178.790443398312	4.1866771137844	1.48694476037024	2.81562383846859	0.00486826303691187	1	NA	NA	NA	NA	NA	NA	NA	NA	2	2	4	4	0.858618374305586
429.1116	1178.91539411822	1.15811909821104	0.411472297523424	2.81457367891239	0.00488419800340038	1	,Mesuol,Anguvetin,Barbigerone,Rotenone,Myriconol,(-)-cis-Deguelin,Dehydrodihydrorotenone,Muxiangrin_I,8-C-Methylvellokaempferol_3,5-dimethyl_ether,Purpurin,Robustic_acid_methyl_ether	1	C24H24O5	[M+K-2H]-	392.162375	429.1109816	1.382626	LMPK12100017,LMPK12100019,LMPK12120470,LMPK12050076,LMPK12060007,LMPK12060017,LMPK12060019,LMPK12060066,LMPK12111044,LMPK12112679,LMPK12140007,LMPK12140577,LMPK12160026	1	2	2	4	0.49747335156452
376.0688	905.386093522056	0.878529053382783	0.312356274837209	2.81258653709021	0.00491447977361122	1	NA	NA	NA	NA	NA	NA	NA	NA	2	2	4	4	0.410618946175527
736.6056	160.993349190905	4.03141955522642	1.43484330130992	2.80965841464778	0.00495941055067954	1	NA	NA	NA	NA	NA	NA	NA	NA	0	2	2	4	0.836488090110294
589.3556	172.920650852169	4.13721546357036	1.47281368303157	2.80905555891803	0.00496870710033093	1	NA	NA	NA	NA	NA	NA	NA	NA	0	2	4	4	0.849410581698759
212.0544	1665.88327420792	0.766918580747149	0.273224730041623	2.80691495469798	0.0050018445076444	1	NA	NA	NA	NA	NA	NA	NA	NA	1	2	2	4	0.35726866746128
210.0886	1958.03323760036	0.823415998718942	0.293358151925427	2.80686251026103	0.00500265887048284	1	NA	NA	NA	NA	NA	NA	NA	NA	2	2	2	4	0.389261889160716
736.9214	165.909472447939	4.07606223670489	1.45261025030554	2.80602607330323	0.00501566336746944	1	NA	NA	NA	NA	NA	NA	NA	NA	0	2	4	4	0.841032925444425
524.1634	170.697013657399	4.11790773749119	1.46756382009262	2.80594798066861	0.00501687907081759	1	NA	NA	NA	NA	NA	NA	NA	NA	2	2	4	4	0.845595199526695
718.743	159.364039062097	4.01629806721965	1.43167157773957	2.80532080797529	0.00502665221772612	1	NA	NA	NA	NA	NA	NA	NA	NA	2	2	4	4	0.831207521609644
511.0136	160.268057759106	4.02469133642339	1.43590744347681	2.80289050294097	0.00506468612771136	1	NA	NA	NA	NA	NA	NA	NA	NA	2	2	4	4	0.834222141200996
478.1931	178.828393239104	4.18680855954249	1.49377372765328	2.80283986927524	0.00506548129616774	1	NA	NA	NA	NA	NA	NA	NA	NA	2	2	1	4	0.85938897560623
499.0027	185.520281111391	4.24116348661651	1.5134138858117	2.80238177168687	0.00507268054893432	1	NA	NA	NA	NA	NA	NA	NA	NA	2	2	4	4	0.864023347294451
495.7732	162.5885336657	4.04603697882887	1.44430680020201	2.80136947237454	0.00508862219618112	1	NA	NA	NA	NA	NA	NA	NA	NA	2	2	0	4	0.8387583421513
674.4971	198.070742799329	4.33767804541697	1.54931571141643	2.79973798332642	0.00511441014333662	1	NA	NA	NA	NA	NA	NA	NA	NA	2	2	0	4	0.882749694645479
493.3629	186.125758815374	4.2460378561609	1.51752176834726	2.79800787357751	0.00514188592057982	1	NA	NA	NA	NA	NA	NA	NA	NA	1	2	2	4	0.864797547244584
317.0881	197.082064279948	4.33028064635776	1.54764219507081	2.79798564561599	0.00514223978789166	1	NA	NA	NA	NA	NA	NA	NA	NA	2	2	1	4	0.88196326446906
482.9487	155.628859918238	3.98102845614351	1.42361143315591	2.79642911220391	0.0051670744720723	1	NA	NA	NA	NA	NA	NA	NA	NA	2	2	0	4	0.825200823085655
730.6705	155.510967981799	3.97989972963339	1.42352781589628	2.79580046500713	0.00517713530551084	1	NA	NA	NA	NA	NA	NA	NA	NA	2	2	0	4	0.824452079336127
636.2234	195.942793227684	4.32170762135441	1.54580845550874	2.79575881859962	0.00517780243698208	1	NA	NA	NA	NA	NA	NA	NA	NA	2	2	0	4	0.878822982304688
486.9911	159.546003495477	4.01796571248168	1.43761034918121	2.79489203369335	0.00519170506096372	1	NA	NA	NA	NA	NA	NA	NA	NA	2	2	4	4	0.831960467550893
243.0447	4096.83723009755	0.801987398162112	0.286971887294545	2.79465492499257	0.00519551398960064	1	NA	NA	NA	NA	NA	NA	NA	NA	1	2	3	4	0.37836397336479
334.058	1464.60864207683	0.845740629751333	0.302660985361712	2.79434968712794	0.00520042106666119	1	NA	NA	NA	NA	NA	NA	NA	NA	0	2	2	4	0.39789821838792
663.1713	195.126373736184	4.31551797013662	1.54505263204696	2.79312036407408	0.00522022638121247	1	Pneumatopterin_A,Salicifolioside_A	1	C29H38O15	[M+K-2H]-	626.221075	663.1696816	2.395766942	LMPK12020157,LMPK12120552	0	2	2	4	0.877256087085498
513.0233	174.161851999775	4.1476648943938	1.4855073903098	2.79208634130646	0.00523693800113656	1	NA	NA	NA	NA	NA	NA	NA	NA	2	2	4	4	0.854772988262289
379.2257	2772.79394068841	-0.873662743889881	0.312914969795349	-2.79201325670443	0.00523812100317832	1	NA	NA	NA	NA	NA	NA	NA	NA	2	2	4	4	-0.626709365700965
520.9773	166.02328868947	4.07682374574566	1.46029411643514	2.79178262780238	0.00524185571827571	1	NA	NA	NA	NA	NA	NA	NA	NA	0	2	4	4	0.841792087272345
342.1673	1779.04834565553	-0.634002395989972	0.227249144749671	-2.78990003103582	0.00527243183938622	1	NA	NA	NA	NA	NA	NA	NA	NA	2	2	4	4	-0.500490770846933
254.2179	1076.22953020271	-0.887215650275693	0.318034559342236	-2.789683146733	0.005275964686701	1	NA	NA	NA	NA	NA	NA	NA	NA	2	2	4	4	-0.630604923710883
521.1601	199.113285953052	4.34548993442578	1.55811823028909	2.78893465845626	0.0052881733068274	1	NA	NA	NA	NA	NA	NA	NA	NA	2	2	4	4	0.883536671157624
225.0644	3212.97942373939	0.88319726668019	0.316772735578938	2.7881101101269	0.00530165207948659	1	NA	NA	NA	NA	NA	NA	NA	NA	2	2	4	4	0.411778646499035
808.9681	160.659637943541	4.02828609061587	1.44566252712152	2.78646365596586	0.00532865930897231	1	NA	NA	NA	NA	NA	NA	NA	NA	0	2	2	4	0.834976981103942
510.8099	154.44670338568	3.96966335305929	1.42466338741285	2.7863868673344	0.00532992192070708	1	NA	NA	NA	NA	NA	NA	NA	NA	2	2	4	4	0.821461713641338
715.3919	193.259831281925	4.30128395423906	1.54384765683331	2.78608056643472	0.00533496102054383	1	NA	NA	NA	NA	NA	NA	NA	NA	2	2	4	4	0.873348237764967
479.1237	1842.82033587091	-0.730956237257715	0.262367365222777	-2.78600288811476	0.00533623962676132	1	NA	NA	NA	NA	NA	NA	NA	NA	2	2	0	4	-0.547561257634796
525.4634	173.441397257995	4.14155798774333	1.4877723118526	2.78373105531597	0.00537375723065923	1	NA	NA	NA	NA	NA	NA	NA	NA	2	2	2	4	0.852471812651266
726.6756	151.792245455254	3.94386574332958	1.41754106016467	2.78218801145091	0.00539937508938264	1	NA	NA	NA	NA	NA	NA	NA	NA	0	2	3	4	0.818478675712516
808.6482	148.793552443553	3.91420967040138	1.40763467541702	2.78069994918375	0.00542418452431872	1	NA	NA	NA	NA	NA	NA	NA	NA	2	2	4	4	0.814017722424241
704.7817	150.062983203173	3.92681109324957	1.4123354414244	2.78036716921104	0.00542974679694501	1	NA	NA	NA	NA	NA	NA	NA	NA	2	2	0	4	0.815502903309259
494.3266	173.52685913714	4.14201919031125	1.48993910966476	2.77999225837035	0.0054360194368645	1	NA	NA	NA	NA	NA	NA	NA	NA	2	2	2	4	0.853238369119969
515.9728	177.763820970391	4.1779431059339	1.50309493678937	2.7795603615418	0.00544325361870303	1	NA	NA	NA	NA	NA	NA	NA	NA	2	2	2	4	0.85784828253813
330.1363	1195.61559527263	-0.658620020216961	0.237034776582175	-2.77857970764315	0.00545971164667603	1	NA	NA	NA	NA	NA	NA	NA	NA	2	2	2	4	-0.511998940501336
885.9417	172.505290217566	4.1332754144406	1.48783987574398	2.77803779951374	0.00546882558976623	1	NA	NA	NA	NA	NA	NA	NA	NA	2	2	0	4	0.848646517204307
321.1046	5418.03041047433	-0.64264650199366	0.23143997419556	-2.77673078830644	0.00549086375327908	1	NA	NA	NA	NA	NA	NA	NA	NA	2	2	0	4	-0.504722834280863
484.9199	166.857792636601	4.08408350625235	1.47149384708625	2.77546760684006	0.00551223902029537	1	NA	NA	NA	NA	NA	NA	NA	NA	2	2	4	4	0.842551734557826
520.901	173.239088354057	4.13966528662735	1.49176416706416	2.77501322127501	0.00551994637575173	1	NA	NA	NA	NA	NA	NA	NA	NA	2	2	4	4	0.850940200390279
757.0867	157.998705676776	4.00344993640046	1.44316708580042	2.77407236888307	0.00553593618021116	1	NA	NA	NA	NA	NA	NA	NA	NA	2	2	4	4	0.829703041532331
737.6051	147.089245893912	3.89699127630649	1.40537345128257	2.77292222416044	0.00555553968661756	1	NA	NA	NA	NA	NA	NA	NA	NA	0	2	2	4	0.811052733160199
662.3388	160.9972526915	4.0309084895234	1.45370598341439	2.77284989916311	0.00555677451241726	1	NA	NA	NA	NA	NA	NA	NA	NA	2	2	3	4	0.835732297062941
484.9955	169.593499965025	4.10803182752392	1.48229647076888	2.77139688890512	0.00558163470674489	1	NA	NA	NA	NA	NA	NA	NA	NA	2	2	4	4	0.844072489745396
497.0744	144.334835840214	3.86882838761044	1.39607829929655	2.77121160722851	0.00558481197657058	1	NA	NA	NA	NA	NA	NA	NA	NA	1	2	4	4	0.804407423216391
784.7332	145.184764321258	3.87757305791363	1.39944034500671	2.7708026796205	0.00559183017493787	1	NA	NA	NA	NA	NA	NA	NA	NA	2	2	4	4	0.807356492226664
518.9952	159.839061777436	4.02016721415953	1.45096446122519	2.77068620327538	0.00559383064958799	1	NA	NA	NA	NA	NA	NA	NA	NA	0	2	4	4	0.83271388544921
521.0369	157.478930547235	3.99817062508833	1.44343522343287	2.76989958411824	0.00560735770351966	1	NA	NA	NA	NA	NA	NA	NA	NA	2	2	0	4	0.828200437114886
720.9474	147.330020907278	3.89941792783478	1.40811007715303	2.76925646020429	0.00561843906964007	1	NA	NA	NA	NA	NA	NA	NA	NA	2	2	4	4	0.811793311280654
612.0281	182.365484786396	4.21538818944126	1.52254076803928	2.76865373849386	0.00562884221458471	1	NA	NA	NA	NA	NA	NA	NA	NA	2	2	2	4	0.862476498851294
346.1619	3844.70490922461	-0.605684010692967	0.218819506594241	-2.76796168732841	0.00564080864034333	1	NA	NA	NA	NA	NA	NA	NA	NA	2	2	3	4	-0.486048058630421
245.0281	1583.50026787196	0.952216905523188	0.344020053934559	2.76791104074509	0.00564168528334447	1	NA	NA	NA	NA	NA	NA	NA	NA	2	2	4	4	0.4397825665697
747.0082	171.75481194643	4.1269289742038	1.49103766382677	2.76782342547402	0.00564320210851892	1	NA	NA	NA	NA	NA	NA	NA	NA	2	2	0	4	0.847119872472315
770.7176	143.802703542154	3.86330890699725	1.39618261848727	2.76705128386648	0.00565658560068246	1	NA	NA	NA	NA	NA	NA	NA	NA	2	2	0	4	0.802200204889168
816.9663	145.55165957972	3.88131909695382	1.40336520806095	2.76572276030464	0.00567967985970198	1	NA	NA	NA	NA	NA	NA	NA	NA	2	2	4	4	0.808094856905501
1098.6038	44.1297612735527	2.04775442022067	0.740860813457319	2.76402042465247	0.00570939653922729	1	NA	NA	NA	NA	NA	NA	NA	NA	0	2	2	4	0.657486992136384
483.1422	2346.89647732901	3.61026004242333	1.30640583080411	2.76350576313731	0.00571840825004524	1	NA	NA	NA	NA	NA	NA	NA	NA	2	2	1	4	0.771697938890433
499.0552	155.030443277648	3.9749254407106	1.43843496077601	2.76336820857456	0.00572081899864982	1	NA	NA	NA	NA	NA	NA	NA	NA	2	2	4	4	0.822955976599885
478.1019	179.14082582353	4.18894496120831	1.51715436612471	2.76105388794957	0.00576151690484463	1	NA	NA	NA	NA	NA	NA	NA	NA	2	2	2	4	0.860160087572986
248.9996	2122.72206908117	1.0687386688449	0.389502599361345	2.74385503613399	0.00607223461544135	1	NA	NA	NA	NA	NA	NA	NA	NA	2	2	0	4	0.478864732222004
646.1695	147.571235116819	3.90152077367871	1.42225640647516	2.74319085919818	0.00608453091377634	1	NA	NA	NA	NA	NA	NA	NA	NA	2	2	0	4	0.812534334901891
653.346	151.388011462665	3.93932819962909	1.43675061513325	2.74183157336859	0.00610976611715599	1	NA	NA	NA	NA	NA	NA	NA	NA	2	2	0	4	0.817734053884241
662.3651	169.183305596749	4.10404799849815	1.49711737870282	2.74130008567137	0.00611965881778995	1	NA	NA	NA	NA	NA	NA	NA	NA	2	2	0	4	0.843311868361059
512.0021	157.365802848208	3.99686154933071	1.45843790354429	2.74050855344445	0.0061344185277361	1	NA	NA	NA	NA	NA	NA	NA	NA	2	2	0	4	0.827449835759533
504.098	171.596810890287	4.12512215776192	1.50527163815621	2.74045033015751	0.00613550548278809	1	NA	NA	NA	NA	NA	NA	NA	NA	2	2	4	4	0.846357290066298
290.0993	3668.21889327403	-0.707814053712065	0.258355376385433	-2.73969159695789	0.00614968593711737	1	NA	NA	NA	NA	NA	NA	NA	NA	2	2	0	4	-0.534607502558896
487.0446	146.052873769428	3.88591080501464	1.41873095505517	2.73900473600615	0.00616254857034748	1	NA	NA	NA	NA	NA	NA	NA	NA	0	2	2	4	0.808833662406528
507.0963	155.407636091303	3.97815817132773	1.45249615526785	2.73884247947915	0.00616559063355753	1	NA	NA	NA	NA	NA	NA	NA	NA	0	2	2	4	0.823703797503553
720.2245	131.884823351455	3.73409056122373	1.36364964045205	2.7383064171717	0.00617565060293045	1	NA	NA	NA	NA	NA	NA	NA	NA	0	2	2	4	0.786131584302404
[truncated: 2,705 more rows]
