# Supplementary material for: An integrated host-microbiome response to atrazine exposure mediates toxicity in Drosophila
Source: Commun Biol. 2021 Nov 24;4:1324. doi: 10.1038/s42003-021-02847-y (PMC8613235; doi:10.1038/s42003-021-02847-y)
Supplement: Supplementary file 12 — Supplementary Data 10 [file 42003_2021_2847_MOESM12_ESM.zip › 20170508_DrosFaeces_GermFree_ApNeg.PA.GF.Treatment.72h.z_score.DESeq2_results.txt]

mz	baseMean	log2FoldChange	lfcSE	stat	pvalue	padj	name	intensity	formula	ion	exact_mass	mass	ppm_error	LIPIDMAPS__28_06_2015	control_count	control_reps	treatment_count	treatment_reps	z_score
230.0815	109115.661701265	13.0812121791541	0.33466712387714	39.087233988231	0	0	NA	NA	NA	NA	NA	NA	NA	NA	0	2	4	4	3.61983236248406
232.0786	34158.5580827287	11.4040130258326	0.338549418363408	33.6849287201883	9.60953145444868e-249	3.92453264599684e-245	NA	NA	NA	NA	NA	NA	NA	NA	2	2	1	4	3.36462979511458
333.0907	21347.0425698628	10.726017446072	0.337527655302939	31.7781884759789	1.29578259208084e-221	5.29197610605816e-218	4-Prenylresveratrol,Aurentiacin,,Ceroptene,Infectocaryone,7,4-Dimethoxy-6-C-methylflavanone,(+)-6,8-Di-C-methylpinocembrin_5-methyl_ether	1	C19H20O3	[M+K-2H]-	296.141245	333.0898516	2.685461582	LMPK13090014,LMPK12120224,LMPK12120225,LMPK12120416,LMPK12120418,LMPK12140047,LMPK12140193,LMPK12140195,LMPK12140197	0	2	2	4	3.22994633822149
299.13	5345.51003459713	8.74284701067589	0.300342085183332	29.1096301250595	2.71151419983231e-186	1.10738239921152e-182	NA	NA	NA	NA	NA	NA	NA	NA	2	2	4	4	2.75025790577662
349.0858	6000.11211768962	8.90215637124895	0.317015278080272	28.0811588171937	1.6641699621895e-173	6.79647012558193e-170	Desmosdumotin_C,,2-Methoxyhomopterocarpin,4-Methoxyhomopterocarpin,6-Methoxyhomopterocarpin,Crotaoprostrin,Helilandin_B,Syzygiol,Tepanone,Ponganone_VII,Leridol,Isomatteucinol,Matteucinol,Angophorol,Naringenin_trimethyl_ether	1	C19H20O4	[M+K-2H]-	312.13616	349.0847666	2.880102761	LMPK12120421,LMPK12020250,LMPK12020251,LMPK12070064,LMPK12070076,LMPK12070138,LMPK12120198,LMPK12120205,LMPK12120322,LMPK12120339,LMPK12120340,LMPK12120417,LMPK12120433,LMPK12120461,LMPK12120556,LMPK12140105,LMPK12140199,LMPK12140202,LMPK12140351,LMPK12140568,LMPK12140596,LMPK12140662	0	2	4	4	2.83799237866525
355.0726	20183.539614536	10.631060351907	0.380113591218068	27.9681142624759	3.97012467339232e-172	1.62139891661343e-168	NA	NA	NA	NA	NA	NA	NA	NA	0	2	4	4	3.13649477293469
271.0989	3336.80412761683	8.06479553181326	0.294493874078201	27.3852743356954	4.10739634221675e-165	1.67746066616132e-161	NA	NA	NA	NA	NA	NA	NA	NA	2	2	4	4	2.52363391764865
335.0878	5720.19130584311	8.822262117828	0.344712976736815	25.5930664442717	1.82229124137103e-144	7.44223742975929e-141	Aurentiacin,,Ceroptene,Infectocaryone,7,4-Dimethoxy-6-C-methylflavanone,(+)-6,8-Di-C-methylpinocembrin_5-methyl_ether	1	C18H18O4	[M+(37Cl)]-	298.12051	335.0869616	2.649461488	LMPK12120224,LMPK12120225,LMPK12120416,LMPK12120418,LMPK12140047,LMPK12140193,LMPK12140195,LMPK12140197	0	2	2	4	2.77718670278662
231.085	6764.78461188045	9.06075619324675	0.355472971582462	25.489297126898	2.59075932019521e-143	1.05806610636772e-139	NA	NA	NA	NA	NA	NA	NA	NA	2	2	4	4	2.87282792178098
244.0609	3538.00714093033	8.13300107866193	0.331717719574423	24.5178373018365	9.53334300024314e-133	3.8934172812993e-129	NA	NA	NA	NA	NA	NA	NA	NA	0	2	4	4	2.55327433561499
230.0799	3451.69495662942	8.09769674825207	0.330708194426058	24.4859271246834	2.0862491853461e-132	8.52024167295348e-129	NA	NA	NA	NA	NA	NA	NA	NA	1	2	4	4	2.53817543641093
212.1155	4862.05702678833	8.58077329795343	0.364513146675925	23.5403671340894	1.57559722568828e-122	6.43473906971093e-119	NA	NA	NA	NA	NA	NA	NA	NA	2	2	2	4	2.7017202190796
196.1205	13632.2922642251	10.0505648177802	0.438071595065708	22.9427448183959	1.74092557382431e-116	7.10994004349846e-113	NA	NA	NA	NA	NA	NA	NA	NA	2	2	4	4	3.06434454448868
202.0502	2325.22198390534	7.52718836441153	0.328738643615956	22.8971814253911	4.95654356668663e-116	2.02425239263482e-112	NA	NA	NA	NA	NA	NA	NA	NA	2	2	0	4	2.4121233707921
437.0758	3756.87484602634	8.20765220474764	0.366126820915695	22.4175114628861	2.65626603690604e-111	1.08481904947243e-107	NA	NA	NA	NA	NA	NA	NA	NA	0	2	4	4	2.58534358972843
328.1768	691.641613345868	-7.00626283902077	0.3141133669895	-22.3048859912255	3.31279936715549e-110	1.3529472615463e-106	NA	NA	NA	NA	NA	NA	NA	NA	2	2	4	4	-2.62031494660073
270.2059	1266.94691681992	-7.88828897686881	0.355078385851518	-22.2156270028991	2.42572443906719e-109	9.90665860915042e-106	NA	NA	NA	NA	NA	NA	NA	NA	2	2	4	4	-3.36462979511461
313.026	3826.11075898361	8.23092820785407	0.376381020132333	21.8686059274725	5.17134914916309e-106	2.11197899251821e-102	NA	NA	NA	NA	NA	NA	NA	NA	2	2	2	4	2.60243152967677
415.0936	8296.0985206574	9.33394838481156	0.436271064570442	21.3948371616208	1.49249910876841e-101	6.09536636021018e-98	NA	NA	NA	NA	NA	NA	NA	NA	2	2	3	4	2.9115428223926
513.1542	4039.09048751487	8.30537712440865	0.389815254330316	21.3059315461549	1.00018200953809e-100	4.08474332695354e-97	2-Methoxyestrone_3-glucuronide,Dichotosinin,Bidenoside_B	1	C25H32O9	[M+K-2H]-	476.204635	513.1532416	1.797318861	LMST05010010,LMPK12020273,LMPK12120548	2	2	0	4	2.62031494660073
431.0891	1212.08628365281	6.5909560121009	0.311531916396474	21.1565995816392	2.3991301758389e-99	9.79804763812606e-96	Barbigerone,Rotenone,Myriconol,(-)-cis-Deguelin,Dehydrodihydrorotenone,Muxiangrin_I,8-C-Methylvellokaempferol_3,5-dimethyl_ether,Purpurin,,Robustic_acid_methyl_ether,Pumilaisoflavone_D,Elongatin,3-O-Demethylamorphigenin,5-Hydroxy-8-(4-hydroxy-3,5-dimethoxyphenyl)-2,2-dimethyl-2H,6H-benzo[1,2-b:5,4-b]dipyran-6-one,Artonin_L,Artoindonesianin_S,8-C-Methylvelloquercetin_3-methyl_ether,Velloquercetin_…	1	C23H22O6	[M+K-2H]-	394.14164	431.0902466	-2.67020655	LMPK12050076,LMPK12060007,LMPK12060017,LMPK12060019,LMPK12060066,LMPK12111044,LMPK12112679,LMPK12140007,LMPK12140577,LMPK12160026,LMPK12050271,LMPK12050312,LMPK12060016,LMPK12110872,LMPK12111520,LMPK12111535,LMPK12112717,LMPK12112738	1	2	4	4	2.13403342504814
228.9498	1223.25581937304	6.60130088937664	0.317935287355876	20.7630330822246	9.34765687284259e-96	3.81758306686891e-92	NA	NA	NA	NA	NA	NA	NA	NA	2	2	4	4	2.14570271801704
357.0695	5981.17400344033	8.86307092513172	0.428837248587951	20.6676797650286	6.76931835163543e-95	2.76458961480791e-91	NA	NA	NA	NA	NA	NA	NA	NA	2	2	4	4	2.80629383876602
401.0781	12619.1625841478	9.93126399948812	0.481175177236889	20.6396016862666	1.21055995652823e-94	4.94392686246128e-91	NA	NA	NA	NA	NA	NA	NA	NA	2	2	4	4	3.00530512815159
453.0491	1847.47761869853	7.18684760341685	0.348991516182552	20.5931871411382	3.15890189857384e-94	1.29009553537755e-90	Kaempferol_7,4-dimethyl_ether_3-O-sulfate	1	C17H14O9S	[M+Hac-H]-	394.035857	453.0497106	-1.26365824	LMPK12112596	2	2	4	4	2.36115192410042
513.1168	939.446830404253	6.22429775476333	0.304361093321836	20.450372571706	5.96181558271769e-93	2.4348054839819e-89	Matteucinol_7-O-glucoside,Okanin_3,4-dimethyl_ehter_4-glucoside,,Phloretin_2-O-(6-O-acetylglucoside),Phloretin_2-O-(2-O-Acetylglucoside),Eriodictyol_3,4-dimethyl_ether_5-O-glucoside,Eriodictyol_5,4-dimethyl_ether_7-O-glucoside,Persiconin,Persicogenin_3-glucoside	1	C24H28O10	[M+K-2H]-	476.16825	513.1168566	-0.11751709	LMPK12140328,LMPK12120173,LMPK12120180,LMPK12120519,LMPK12120520,LMPK12140386,LMPK12140558,LMPK12140562,LMPK12140586,LMPK12140587	0	2	4	4	1.96966449144925
257.0826	2565.45455010994	7.6533998329287	0.375213784265572	20.3974378177741	1.76209578989982e-92	7.19639920595087e-89	Guibourtinidol,Epidistenin,Apigeniflavan,Demethylvestitol,Davidigenin,,Lunularic_acid,Dehydrosafynol	1	C15H14O4	[M-H]-	258.08921	257.0819336	2.578166388	LMPK12020007,LMPK12020023,LMPK12020262,LMPK12080027,LMPK12120452,LMPK12120510,LMPK12120606,LMPK13090038,LMFA05000649	2	2	0	4	2.43439824288767
351.0829	1642.40794616615	7.01808751338627	0.344123708456917	20.3940831187018	1.88719052384259e-92	7.70728609937312e-89	,2-Methoxyhomopterocarpin,4-Methoxyhomopterocarpin,6-Methoxyhomopterocarpin,Crotaoprostrin,Helilandin_B,Syzygiol,Tepanone,Ponganone_VII,Leridol,Isomatteucinol,Matteucinol,Angophorol,Naringenin_trimethyl_ether	1	C18H18O5	[M+(37Cl)]-	314.115425	351.0818766	2.995027856	LMPK12020250,LMPK12020251,LMPK12070064,LMPK12070076,LMPK12070138,LMPK12120198,LMPK12120205,LMPK12120322,LMPK12120339,LMPK12120340,LMPK12120417,LMPK12120433,LMPK12120461,LMPK12120556,LMPK12140105,LMPK12140199,LMPK12140202,LMPK12140351,LMPK12140568,LMPK12140596,LMPK12140662	2	2	4	4	2.29873560260326
440.1966	587.499915477618	-6.76551536953113	0.33477290254656	-20.209268187679	8.11420935197719e-91	3.31384309934749e-87	NA	NA	NA	NA	NA	NA	NA	NA	2	2	2	4	-2.52363391764865
336.2293	541.166041462065	-6.64483532946286	0.331565110326545	-20.0408158835489	2.42755791894042e-89	9.91414654095266e-86	NA	NA	NA	NA	NA	NA	NA	NA	2	2	4	4	-2.43439824288767
423.2193	502.53641016195	-6.5359782566073	0.327808400851457	-19.938409874886	1.88976938413279e-88	7.71781816479831e-85	NA	NA	NA	NA	NA	NA	NA	NA	2	2	4	4	-2.30711720165141
337.1066	2497.42577926495	7.61250239064628	0.381996194107068	19.9282152756543	2.31677429590293e-88	9.46170622446756e-85	,Kuhlmanniquinol,Flavokawin_A,O-Methylodoratol,Loureirin_B	1	C18H20O5	[M+Na-2H]-	316.131075	337.1057436	2.540152508	LMPK12020173,LMPK12020260,LMPK12020279,LMPK12100071,LMPK12120544,LMPK12120550,LMPK12120558,LMPK12120573,LMPK12120604,LMPK12120609,LMPK12120610	2	2	4	4	2.42311053609858
291.0439	1116.50726433765	6.46565398922458	0.325814620722398	19.8445790274509	1.22752394239148e-87	5.01320778072679e-84	NA	NA	NA	NA	NA	NA	NA	NA	0	2	4	4	2.07454829743462
371.0677	2808.78668208123	7.77925262510153	0.393543048951924	19.7672215169829	5.70315964318512e-87	2.3291703982768e-83	NA	NA	NA	NA	NA	NA	NA	NA	0	2	3	4	2.4702580334496
412.174	476.016499790818	-6.45624499662401	0.327297821045338	-19.7259027756548	1.29229563745573e-86	5.2777353833692e-83	NA	NA	NA	NA	NA	NA	NA	NA	2	2	4	4	-2.23689321736777
249.0244	18027.2832378773	2.53158498998587	0.128949938033463	19.6323086974181	8.19070302347494e-86	3.34508311478717e-82	NA	NA	NA	NA	NA	NA	NA	NA	0	2	4	4	0.707847200898222
434.2838	522.761754475344	-6.5938092729234	0.336707242289647	-19.5832118967349	2.15024981592666e-85	8.78162024824449e-82	NA	NA	NA	NA	NA	NA	NA	NA	2	2	4	4	-2.37086326339514
281.1171	1525.40377117659	6.90787903814491	0.353020347819065	19.5679344854236	2.90207071982015e-85	1.18520568197455e-81	NA	NA	NA	NA	NA	NA	NA	NA	2	2	4	4	2.24416713612502
310.0483	5008.40359013467	8.60426543220388	0.440474309155262	19.5340914404408	5.63395908080652e-85	2.30090888860138e-81	NA	NA	NA	NA	NA	NA	NA	NA	1	2	4	4	2.72518699313286
501.1889	465.170930241595	-6.42240713734809	0.328983951539167	-19.5219466095551	7.14630609825964e-85	2.91855141052924e-81	NA	NA	NA	NA	NA	NA	NA	NA	2	2	0	4	-2.20892294172823
342.9789	1556.22697048373	6.93579378660559	0.35620446462057	19.471383644766	1.92014295930888e-84	7.84186384581746e-81	NA	NA	NA	NA	NA	NA	NA	NA	2	2	4	4	2.25908160666829
233.0821	1719.96432309576	7.07806938524332	0.364389976916737	19.4244349011297	4.79635390361444e-84	1.95883093423614e-80	NA	1	C11H10O2	[M+Hac-H]-	174.06808	233.0819336	0.598072952	LMFA01030751,LMFA01030752	2	2	4	4	2.31566408278388
232.0769	938.166679999277	6.21445328399122	0.322027384193589	19.2979031878089	5.59332413796143e-83	2.28431357794345e-79	NA	NA	NA	NA	NA	NA	NA	NA	2	2	1	4	1.96150471351496
403.0613	1182.47803269666	6.54317496662852	0.340748036608991	19.202384940333	3.53482655727527e-82	1.44362316599122e-78	NA	NA	NA	NA	NA	NA	NA	NA	2	2	4	4	2.11705646718184
431.0681	2351.47571890762	7.52265463626962	0.392143847408599	19.1834060026226	5.09321140659178e-82	2.08006753845208e-78	NA	NA	NA	NA	NA	NA	NA	NA	1	2	3	4	2.40141989770804
334.0941	1792.21388329373	7.1346969288606	0.373795959783203	19.0871429776786	3.22956168601178e-81	1.31895299256721e-77	NA	NA	NA	NA	NA	NA	NA	NA	2	2	4	4	2.35165828773143
277.0499	1190.09611655516	6.55154777522131	0.343286006253678	19.084808748015	3.37710595521073e-81	1.37921007210806e-77	Neorauteen,Pongaglabol,	1	C17H10O4	[M-H]-	278.05791	277.0506336	-2.828002917	LMPK12070144,LMPK12110162,LMPK12130024	2	2	2	4	2.12264769087656
309.9687	974.797474861096	6.26709829341533	0.329606291301139	19.0138915998102	1.30873652605608e-80	5.34487997241302e-77	NA	NA	NA	NA	NA	NA	NA	NA	2	2	4	4	1.98638893882343
286.9801	4512.08271998022	8.4526813001386	0.444694795837592	19.0078259949451	1.46916154984829e-80	6.00005576958043e-77	NA	NA	NA	NA	NA	NA	NA	NA	0	2	4	4	2.67965313473366
315.1248	1227.28720424318	6.59476057407086	0.347188643167168	18.994747391249	1.88492249270547e-80	7.69802346020913e-77	NA	NA	NA	NA	NA	NA	NA	NA	2	2	0	4	2.13983164891789
217.0175	907.764445605279	-7.40198361849456	0.391164609204824	-18.9229379251401	7.38224607128008e-80	3.01490929551079e-76	NA	NA	NA	NA	NA	NA	NA	NA	1	2	3	4	-2.95518503694263
246.058	999.413181618269	6.30160738005871	0.333858923716956	18.8750604893257	1.82914347111738e-79	7.47022193604338e-76	NA	NA	NA	NA	NA	NA	NA	NA	2	2	4	4	2.00810813149441
273.1462	443.659062239158	-6.35206042765665	0.33693048704555	-18.8527327501767	2.79047835322864e-79	1.13963135945858e-75	NA	NA	NA	NA	NA	NA	NA	NA	2	2	4	4	-2.15164869361054
598.1621	459.609718371218	-6.40398253293103	0.341513913109146	-18.7517471093025	1.87334419857189e-78	7.65073770696759e-75	NA	NA	NA	NA	NA	NA	NA	NA	0	2	4	4	-2.19556153726084
246.9619	1745.63830277264	7.09351013778936	0.384251469341449	18.4605933972005	4.28606878296819e-76	1.75043049096421e-72	NA	NA	NA	NA	NA	NA	NA	NA	0	2	4	4	2.33328339547507
299.071	565.815874561346	-6.70975838188908	0.364887555220785	-18.3885646026737	1.62218135293982e-75	6.62498864540621e-72	NA	NA	NA	NA	NA	NA	NA	NA	2	2	4	4	-2.45795077080538
598.2077	537.458719146759	-6.63417502662661	0.361106378432496	-18.3718023908204	2.20951036919214e-75	9.02364034778071e-72	NA	NA	NA	NA	NA	NA	NA	NA	2	2	4	4	-2.41212337079211
230.0789	1612.47965738831	6.97927935400162	0.38180038581429	18.2799169757685	1.19608010423095e-74	4.88479114567921e-71	NA	NA	NA	NA	NA	NA	NA	NA	2	2	0	4	2.28244132051035
410.0473	1280.16305828784	6.65023809909129	0.363895851614302	18.275113798604	1.30617238389586e-74	5.33440801583071e-71	NA	NA	NA	NA	NA	NA	NA	NA	0	2	2	4	2.15164869361054
253.2118	417.795468089804	-6.26310077433339	0.344333698069005	-18.1890439694295	6.30300021500292e-74	2.57414528780719e-70	NA	NA	NA	NA	NA	NA	NA	NA	2	2	4	4	-2.0900489003863
304.94	1047.65768530511	6.36347131287963	0.351483914524935	18.1045875782978	2.93199021217589e-73	1.19742480265263e-69	NA	NA	NA	NA	NA	NA	NA	NA	2	2	4	4	2.03548814148002
314.1909	809.73239698764	-7.23490955924472	0.399996878058267	-18.0874150677517	4.00433881589702e-73	1.63537197241234e-69	NA	NA	NA	NA	NA	NA	NA	NA	0	2	4	4	-2.7017202190796
497.0967	1187.80136806672	6.54146608929059	0.364346184227723	17.9539854469892	4.46669135758396e-72	1.82419675043729e-68	Oxytetracycline	1	C22H24N2O9	[M+K-2H]-	460.148183	497.0967896	-0.198150546	LMPK07000005	2	2	2	4	2.11153065345218
344.9282	1110.31145505406	6.44491478911806	0.360128656732349	17.8961453598178	1.26371676583294e-71	5.16101927166172e-68	NA	NA	NA	NA	NA	NA	NA	NA	2	2	4	4	2.06448495694034
644.3375	521.39628355483	-6.5893685651567	0.370680481250114	-17.776410948141	1.07654820064629e-70	4.39662285143945e-67	NA	NA	NA	NA	NA	NA	NA	NA	2	2	4	4	-2.36115192410043
296.2233	1271.17250296953	-7.89234841716854	0.444778563686736	-17.7444442280434	1.90273263024685e-70	7.77076006192816e-67	NA	NA	NA	NA	NA	NA	NA	NA	1	2	2	4	-3.61983236248399
252.1974	854.17527389311	-7.31288255108427	0.416124980275864	-17.5737648488113	3.91319930776461e-69	1.59815059729107e-65	NA	NA	NA	NA	NA	NA	NA	NA	2	2	1	4	-2.91154282239261
340.2097	1205.66197095899	-7.8153171473403	0.447085112832096	-17.4806025139901	2.01360128147273e-68	8.22354763353461e-65	NA	NA	NA	NA	NA	NA	NA	NA	1	2	4	4	-3.2299463382215
611.3886	510.252026386174	-6.55744237758882	0.378153214558466	-17.3407024590425	2.31885641919386e-67	9.47020961598771e-64	NA	NA	NA	NA	NA	NA	NA	NA	2	2	4	4	-2.33328339547507
250.0281	649.273026762765	5.67641105800404	0.328303201915476	17.2901483289994	5.58084865140355e-67	2.27921858923321e-63	NA	NA	NA	NA	NA	NA	NA	NA	0	2	4	4	1.70590660294996
223.9978	785.96141933392	5.94809632165778	0.345123210118081	17.2347038601742	1.45798079698903e-66	5.9543935749032e-63	NA	NA	NA	NA	NA	NA	NA	NA	2	2	4	4	1.84261463448809
638.5087	375.823323345448	-6.10644400259195	0.354369220724586	-17.231869037909	1.53122669280076e-66	6.25352981339832e-63	NA	NA	NA	NA	NA	NA	NA	NA	0	2	4	4	-1.95747331645671
276.0876	1517.59059940103	6.88665092229427	0.399721056251526	17.2286418605899	1.61908361567296e-66	6.61233748640839e-63	NA	NA	NA	NA	NA	NA	NA	NA	0	2	2	4	2.22269074246111
321.1117	1604.09840259655	6.96524475288899	0.40617306533624	17.1484653890651	6.45342747060805e-66	2.63557977899633e-62	,5-O-Methyllatifolin,Myrigalon_B,Angoletin,alpha,alpha-diethyl-3,4,3,4-stilbenetetraol	1	C18H20O4	[M+Na-2H]-	300.13616	321.1108286	2.560175263	LMPK12020275,LMPK12020277,LMPK12100065,LMPK12120488,LMPK12120490,LMPK12120491,LMPK12120594,LMPK13090022	2	2	4	4	2.26673140420742
232.9447	1039.23930043805	6.34554789933559	0.370573735975067	17.1235769924141	9.90007316445141e-66	4.04318988036196e-62	NA	NA	NA	NA	NA	NA	NA	NA	1	2	2	4	2.02619192162
527.1962	369.431256278732	-6.08079086031001	0.355557480672296	-17.1021316969968	1.43074033115942e-65	5.84314351245509e-62	NA	NA	NA	NA	NA	NA	NA	NA	2	2	4	4	-1.94950466203089
321.0567	937.131161356908	6.19800034428668	0.362593807559738	17.0935085350721	1.65885938003023e-65	6.77478170804347e-62	NA	NA	NA	NA	NA	NA	NA	NA	2	2	4	4	1.94556631249693
295.1321	1775.97351125623	7.10931553713006	0.42058334024466	16.9034644429674	4.24232376776155e-64	1.73256502675382e-60	,Tetradecanedioic_acid,DIBUTYL_ADIPATE,Diisobutyl_adipate,podocarpic_acid	1	C14H26O4	[M+K-2H]-	258.18311	295.1317166	1.305857616	LMFA01170015,LMFA01170016,LMFA01170017,LMFA01170018,LMFA07010827,LMFA07010834,LMPR0104120002	2	2	4	4	2.34237198831418
342.2211	774.564156773809	-7.16975572912524	0.424303213859482	-16.8977172336472	4.67664105952638e-64	1.90994020871057e-60	NA	NA	NA	NA	NA	NA	NA	NA	2	2	4	4	-2.65881852591246
666.3206	384.919145735914	-6.14116824640009	0.3643167989172	-16.8566705259063	9.37220760880373e-64	3.82760958743544e-60	NA	NA	NA	NA	NA	NA	NA	NA	0	2	4	4	-1.99065814112194
235.0273	726.937405060982	5.83328494584135	0.348555384238299	16.7356041812089	7.21215886735136e-63	2.94544568142629e-59	NA	NA	NA	NA	NA	NA	NA	NA	2	2	4	4	1.7786913870569
405.125	2604.17479259415	7.65569028201716	0.457671514594128	16.7274781975592	8.26649685575239e-63	3.37603731588928e-59	NA	NA	NA	NA	NA	NA	NA	NA	2	2	4	4	2.4460049179575
231.0787	918.559433565726	6.16688212590068	0.36893254852839	16.7154731955728	1.0111415821575e-62	4.12950222153123e-59	,Cucujolide_IV,Cucujolide_IX,Parcoblattalactone,Dihydrochalcone,p-methoxystilbene,Isobutyl_2-furanpropionate	1	C12H18O2	[M+K-2H]-	194.13068	231.0792866	-2.521645313	LMFA07040024,LMFA07040036,LMFA07040037,LMFA07040066,LMPK12120464,LMPK13090021,LMFA07010915	2	2	4	4	1.93010734862384
315.1953	850.287228010742	-7.30605416249325	0.437645570577841	-16.6939977316502	1.44932575830246e-62	5.91904639690726e-59	NA	NA	NA	NA	NA	NA	NA	NA	2	2	4	4	-2.87282792178098
425.0433	893.215249044013	6.12680020011582	0.367314589884985	16.6799805094436	1.83278701950815e-62	7.4851021876713e-59	NA	NA	NA	NA	NA	NA	NA	NA	2	2	4	4	1.91141017893739
282.248	585.43956830926	-6.75942097152239	0.405834219749752	-16.6556210456832	2.75469737482682e-62	1.12501840787927e-58	NA	NA	NA	NA	NA	NA	NA	NA	2	2	4	4	-2.50960722499958
403.0751	3365.69922574917	8.02228447344839	0.482742113524631	16.6181574979558	5.14909174059504e-62	2.10288906685901e-58	NA	NA	NA	NA	NA	NA	NA	NA	2	2	4	4	2.50960722499959
417.0767	1053.91965649154	6.36225377708092	0.383357303504584	16.5961459946591	7.4311802470603e-62	3.03489401289943e-58	2-Methoxyestrone_3-sulfate	1	C19H24O6S	[M+K-2H]-	380.129362	417.0779686	-2.972585687	LMST05020006	2	2	4	4	2.03081809392007
293.0806	1088.26560422636	6.40750031322844	0.387601618945905	16.5311495102984	2.1892837271371e-61	8.9410347416279e-58	NA	NA	NA	NA	NA	NA	NA	NA	2	2	4	4	2.04977113473203
330.9439	1388.69846014393	6.75556797457024	0.409619585711071	16.4922972685572	4.16796518483418e-61	1.70219698148628e-57	NA	NA	NA	NA	NA	NA	NA	NA	0	2	2	4	2.18258097095141
302.1247	807.993309465229	5.98214786412862	0.363298386706008	16.4662109247668	6.4165652787087e-61	2.62052525982463e-57	NA	NA	NA	NA	NA	NA	NA	NA	2	2	4	4	1.85900137019991
489.2558	351.387959631298	-6.00655122128393	0.364890242753823	-16.4612546938843	6.96418014897848e-61	2.84417117284281e-57	NA	NA	NA	NA	NA	NA	NA	NA	1	2	4	4	-1.89335826846563
365.214	404.251788927951	-6.21346536299699	0.378673986835329	-16.4084821746655	1.66311420531219e-60	6.792158414495e-57	NA	NA	NA	NA	NA	NA	NA	NA	2	2	3	4	-2.02619192162
228.0646	438.577718350111	-6.33394474158733	0.386057917626723	-16.40672151092	1.71204175470133e-60	6.99197852620023e-57	NA	NA	NA	NA	NA	NA	NA	NA	2	2	4	4	-2.13403342504814
204.0474	775.195284402388	5.92239962158124	0.361517036655261	16.382076143285	2.56825055590568e-60	1.04887352703188e-56	NA	NA	NA	NA	NA	NA	NA	NA	2	2	4	4	1.81738189445463
273.0388	708.148490390357	5.79334062118962	0.354154392933496	16.3582345349518	3.79984971279335e-60	1.5518586227048e-56	NA	NA	NA	NA	NA	NA	NA	NA	2	2	4	4	1.77582332254499
315.0231	1057.90220547238	6.36595543247633	0.389760370334949	16.332998213763	5.74883551383653e-60	2.34782442385084e-56	NA	NA	NA	NA	NA	NA	NA	NA	2	2	4	4	2.04020300833335
281.9783	672.660089711246	5.71934255560104	0.351420999509929	16.2749026483247	1.48755882988772e-59	6.07519026126144e-56	NA	NA	NA	NA	NA	NA	NA	NA	2	2	4	4	1.72391173744406
426.1813	339.110341115093	-5.95330734867045	0.365930754881941	-16.2689450647326	1.63958172825665e-59	6.69605177820015e-56	NA	NA	NA	NA	NA	NA	NA	NA	2	2	0	4	-1.86233933821762
259.996	649.966264192859	5.67029203749104	0.348958404600112	16.2491917739849	2.26328468450261e-59	9.24325465150867e-56	NA	NA	NA	NA	NA	NA	NA	NA	2	2	4	4	1.69835658404879
423.0602	3357.95057032516	8.01682590875525	0.496624823498307	16.1426202022754	1.2799053865479e-58	5.22713359866161e-55	NA	NA	NA	NA	NA	NA	NA	NA	2	2	4	4	2.49605757061236
400.9952	4519.49599866337	8.44243400607411	0.523541162443035	16.125635597932	1.68516370464633e-58	6.88220856977562e-55	NA	NA	NA	NA	NA	NA	NA	NA	2	2	4	4	2.65881852591246
356.076	1632.78737503078	6.98460987898192	0.433997156625302	16.0936765883289	2.82548549755537e-58	1.15392827720161e-54	NA	NA	NA	NA	NA	NA	NA	NA	2	2	4	4	2.29051244728646
386.9428	884.958826114121	6.10864730684181	0.382212907057205	15.9823155996339	1.69722208301486e-57	6.93145498703267e-54	NA	NA	NA	NA	NA	NA	NA	NA	2	2	4	4	1.90774981452765
198.1865	948.376308345406	-7.46530290090688	0.468564225829469	-15.932293780413	3.78224154735509e-57	1.54466744793982e-53	NA	NA	NA	NA	NA	NA	NA	NA	2	2	4	4	-3.00530512815158
328.965	1027.8002287622	6.32192895032429	0.397095603689776	15.920420401489	4.57293970829097e-57	1.86758857686603e-53	NA	NA	NA	NA	NA	NA	NA	NA	2	2	4	4	2.02160871064667
419.0685	955.311574238163	6.21743337076115	0.390959917499516	15.9029943799005	6.04070484621968e-57	2.46702385919612e-53	NA	NA	NA	NA	NA	NA	NA	NA	0	2	2	4	1.96556824366218
373.0647	1139.760950531	6.46940388212962	0.407724439150895	15.8670986110189	1.0707761102461e-56	4.37304963424507e-53	NA	NA	NA	NA	NA	NA	NA	NA	0	2	4	4	2.07965979951071
393.0465	1547.39250965889	6.90609395597535	0.437049567500811	15.8016263360392	3.03192563422606e-56	1.23823842901792e-52	,Hibiscetin,8-Hydroxyquercetagetin	1	C15H10O9	[M+Hac-H]-	334.032485	393.0463386	0.305561936	LMPK12113049,LMPK12113272,LMPK12113327	2	2	4	4	2.23689321736777
377.0989	764.840019767526	5.89857084121043	0.375409754774034	15.7123536780787	1.24470939705746e-55	5.08339317758266e-52	NA	NA	NA	NA	NA	NA	NA	NA	2	2	0	4	1.80518754480312
450.9857	839.515537779499	6.03127260810002	0.385529539525507	15.6441257796304	3.64338243409117e-55	1.48795738608283e-51	NA	NA	NA	NA	NA	NA	NA	NA	2	2	4	4	1.87934850754986
497.2439	346.586749584179	-5.98500437163131	0.382595708341752	-15.6431560551778	3.699301445434e-55	1.51079471031524e-51	NA	NA	NA	NA	NA	NA	NA	NA	2	2	4	4	-1.88630710979776
323.1634	650.79694389172	5.66735052688041	0.362712793026733	15.6248983654202	4.92706597215904e-55	2.01221374302975e-51	NA	NA	NA	NA	NA	NA	NA	NA	2	2	4	4	1.69586129346056
618.4348	357.7914002068	-6.03219820551419	0.38738789714518	-15.5714679006957	1.13766121584836e-54	4.6462084055247e-51	NA	NA	NA	NA	NA	NA	NA	NA	2	2	4	4	-1.904114833593
597.249	314.674977400944	-5.84183191495219	0.375421495421582	-15.560728371166	1.34558856302586e-54	5.49538369139762e-51	NA	NA	NA	NA	NA	NA	NA	NA	2	2	4	4	-1.78738452442445
309.1556	425.266148761223	-6.28812419114679	0.404465418843408	-15.546753562092	1.67377788407393e-54	6.83570887855792e-51	NA	NA	NA	NA	NA	NA	NA	NA	2	2	4	4	-2.10606857207438
350.089	611.013948005579	5.57646161861529	0.35939151541631	15.5163975202799	2.68719803792909e-54	1.09745167869024e-50	NA	NA	NA	NA	NA	NA	NA	NA	2	2	4	4	1.65033769229563
280.0506	617.995919663721	5.5925763580878	0.360723111317809	15.5037927502254	3.27005326366298e-54	1.33548975287996e-50	NA	NA	NA	NA	NA	NA	NA	NA	2	2	4	4	1.66670943937496
425.0575	1191.53748688399	6.53072238792752	0.4212522059533	15.5031173620762	3.30461617435084e-54	1.34960524560488e-50	NA	NA	NA	NA	NA	NA	NA	NA	2	2	3	4	2.10606857207438
299.0888	583.838768880308	5.51045125608893	0.358209708686536	15.3833107324041	2.11833170984703e-53	8.65126670301529e-50	NA	NA	NA	NA	NA	NA	NA	NA	1	2	4	4	1.60370558838492
230.0781	740.829335459353	5.85059479552973	0.38091461131971	15.3593341438383	3.06708505589336e-53	1.25259753682685e-49	NA	NA	NA	NA	NA	NA	NA	NA	2	2	3	4	1.78447181058001
312.0451	1330.5381836675	6.68754099508369	0.436083117051728	15.33547329302	4.43031866394429e-53	1.80934214235485e-49	NA	NA	NA	NA	NA	NA	NA	NA	2	2	4	4	2.16995806386642
614.4017	305.708492571636	-5.79856697044901	0.378411879799633	-15.3234274080383	5.33296602414541e-53	2.17798332426099e-49	NA	NA	NA	NA	NA	NA	NA	NA	2	2	4	4	-1.75891431042417
294.0459	558.111503907355	5.44562809413416	0.355556411617664	15.3157921393074	5.99767045931466e-53	2.44944861558411e-49	NA	NA	NA	NA	NA	NA	NA	NA	0	2	4	4	1.57241637961101
286.9705	613.648349552528	5.58083527363709	0.365432934032158	15.2718454028174	1.1779185085865e-52	4.81061918906727e-49	NA	NA	NA	NA	NA	NA	NA	NA	1	2	3	4	1.6572998073581
398.1497	409.3236685741	-6.2332608588046	0.409081942782595	-15.2371938404459	2.00289630939103e-52	8.17982852755299e-49	NA	NA	NA	NA	NA	NA	NA	NA	1	2	3	4	-2.04496366996378
487.1222	325.624689346481	-5.89199954239454	0.388911495833058	-15.1499752656417	7.57951254905731e-52	3.09547292503501e-48	NA	NA	NA	NA	NA	NA	NA	NA	2	2	2	4	-1.82670824986277
486.3216	693.586381888166	5.7548410931779	0.379891249285173	15.1486540003397	7.73342331906243e-52	3.1583300835051e-48	NA	NA	NA	NA	NA	NA	NA	NA	2	2	4	4	1.74791500978664
311.9847	596.127324883159	5.53817724706988	0.366356056886826	15.1169255781698	1.25255419172383e-51	5.11543131900013e-48	NA	NA	NA	NA	NA	NA	NA	NA	2	2	4	4	1.62547089527203
407.0132	1467.99970221109	6.82694521345088	0.451831378296856	15.1094977935896	1.40204202705403e-51	5.72593963848865e-48	NA	NA	NA	NA	NA	NA	NA	NA	0	2	4	4	2.20892294172823
300.1333	564.51049282098	5.46007007837919	0.361945308542183	15.0853456296225	2.02212954251728e-51	8.25837705164059e-48	NA	NA	NA	NA	NA	NA	NA	NA	2	2	0	4	1.58060956769825
290.9245	756.978716836229	5.87919297541194	0.390445971009017	15.0576351453148	3.07594522100357e-51	1.25621602825786e-47	NA	NA	NA	NA	NA	NA	NA	NA	1	2	4	4	1.79621487300184
592.4189	396.589385888973	-6.18465001131537	0.41114917179972	-15.0423506491412	3.8754066830133e-51	1.58271608934263e-47	NA	NA	NA	NA	NA	NA	NA	NA	1	2	2	4	-2.01706757588946
424.9821	580.086947823542	5.49852342098097	0.366585042357878	14.9993119894211	7.41843018186406e-51	3.02968688627328e-47	NA	NA	NA	NA	NA	NA	NA	NA	2	2	4	4	1.59520838325325
433.086	508.969717755545	5.31133897844427	0.354538155101921	14.9810081143943	9.77233965521139e-51	3.99102351518833e-47	NA	NA	NA	NA	NA	NA	NA	NA	2	2	4	4	1.48854390924966
359.0359	996.05069693733	6.27111276560743	0.418927730871456	14.9694381715009	1.16299567946438e-50	4.74967435493253e-47	Elephantorrhizol,Gallocatechin-4beta-ol	1	C15H14O8	[M+(37Cl)]-	322.06887	359.0353216	1.716265679	LMPK12020151,LMPK12020209	0	2	3	4	1.99065814112194
309.1475	920.038345633592	6.15749276347415	0.411672267444159	14.9572688043879	1.39640331606438e-50	5.70291114280694e-47	,Pentadecanedioic_acid,2-hydroxyestradiol,4-hydroxyestradiol,6beta-Hydroxyestradiol-17beta,16,17-Epiestriol,17-Epiestriol,3-hydroxy-tetradecanedioic_acid	1	C15H28O4	[M+K-2H]-	272.19876	309.1473666	0.466767683	LMFA01170019,LMFA01170020,LMFA01170021,LMFA02000186,LMST02010003,LMST02010006,LMST02010027,LMST02010028,LMST02010031,LMST02010045,LMST02010049,LMFA01170094	2	2	4	4	1.92631375921776
314.9493	1005.56118455551	6.28430829629021	0.421378460566875	14.9136913354233	2.68489713086475e-50	1.09651198824516e-46	NA	NA	NA	NA	NA	NA	NA	NA	0	2	4	4	1.99930703955429
306.0768	600.241411912473	5.54619940968844	0.372950841603285	14.8711272130284	5.07515793606259e-50	2.07269450108796e-46	NA	NA	NA	NA	NA	NA	NA	NA	0	2	3	4	1.63439670690722
429.0873	590.763300240545	5.52326677832301	0.372178881854512	14.8403551292362	8.03295769629976e-50	3.28065992316882e-46	NA	NA	NA	NA	NA	NA	NA	NA	2	2	4	4	1.61886054638148
467.2737	286.156108991637	-5.69961795521212	0.38610909603202	-14.7616774994067	2.58763627973491e-49	1.05679065664374e-45	NA	NA	NA	NA	NA	NA	NA	NA	1	2	3	4	-1.72130524414908
433.1828	603.884242501388	-6.80457561035067	0.461534475939196	-14.7433744716551	3.39393576726039e-49	1.38608336734914e-45	NA	NA	NA	NA	NA	NA	NA	NA	1	2	4	4	-2.55327433561499
236.0125	611.79034592457	5.57255570192875	0.378118128696843	14.7376052059026	3.69662377960707e-49	1.50970115159153e-45	NA	NA	NA	NA	NA	NA	NA	NA	2	2	0	4	1.64803466735312
329.0293	783.650595725759	5.92654660734703	0.402294125596388	14.7318745919074	4.02387123689475e-49	1.64334901314782e-45	NA	NA	NA	NA	NA	NA	NA	NA	0	2	4	4	1.82047310882064
318.0338	532.351333451134	5.37357501326404	0.365004274661327	14.721950909342	4.66019555674107e-49	1.90322386537305e-45	NA	NA	NA	NA	NA	NA	NA	NA	1	2	4	4	1.52156766036192
620.4516	494.636626547177	-6.51098729778469	0.442529820605687	-14.7131040544864	5.31140781573315e-49	2.16917895194542e-45	NA	NA	NA	NA	NA	NA	NA	NA	2	2	3	4	-2.28244132051035
258.0058	525.157921296272	5.35391906223261	0.364024807535261	14.7075664938412	5.76433236027061e-49	2.35415333593452e-45	NA	NA	NA	NA	NA	NA	NA	NA	2	2	4	4	1.51037616199515
298.0489	952.771387708872	6.20560694471008	0.422870883811384	14.6749449590339	9.32912294612943e-49	3.81001381119926e-45	NA	NA	NA	NA	NA	NA	NA	NA	2	2	4	4	1.95747331645671
349.0168	1547.1848693408	6.899760423101	0.470261122057865	14.6721897674798	9.71582069499848e-49	3.96794117183738e-45	NA	NA	NA	NA	NA	NA	NA	NA	2	2	4	4	2.22973576147298
625.3185	282.386027161641	-5.6796442971362	0.387204443289665	-14.668334507947	1.02838389725847e-48	4.19991983640361e-45	NA	NA	NA	NA	NA	NA	NA	NA	2	2	2	4	-1.70086249445023
458.0831	602.014693241801	5.54892443859619	0.378595424810241	14.656607224922	1.22229718533252e-48	4.99186170489802e-45	NA	NA	NA	NA	NA	NA	NA	NA	1	2	4	4	1.63664862681887
291.9584	543.944831087122	5.40373980380331	0.368749088951129	14.6542458428134	1.26553979838495e-48	5.16846453660414e-45	NA	NA	NA	NA	NA	NA	NA	NA	2	2	4	4	1.5425949974158
290.9868	681.563308705058	5.72622029230554	0.390762463904978	14.6539671059552	1.27074359469575e-48	5.18971684073743e-45	NA	NA	NA	NA	NA	NA	NA	NA	2	2	4	4	1.7265299955668
467.225	707.546529499138	5.77978453227152	0.394551460077652	14.6490004906686	1.36712010865432e-48	5.58331852374423e-45	NA	NA	NA	NA	NA	NA	NA	NA	2	2	4	4	1.7644947198854
523.1006	1098.99244642379	6.40995463601837	0.437651814933218	14.6462425547041	1.42374423843216e-48	5.81457146975693e-45	Trifolirhizin_6-monoacetate,Echioidinin_2-(6-acetylglucoside),Acacetin_7-(2-acetylglucoside),Acacetin_7-(6-acetylglucoside),Isoswertisin_2-acetate	1	C24H24O11	[M+Cl]-	488.131865	523.1012666	-1.216399272	LMPK12070035,LMPK12110121,LMPK12110452,LMPK12110457,LMPK12110975	0	2	3	4	2.05462644538495
243.0258	629.695173129748	5.61315180118677	0.383529078409986	14.6355312208854	1.66668820710552e-48	6.80675463781893e-45	NA	NA	NA	NA	NA	NA	NA	NA	2	2	0	4	1.67626900167205
332.0306	869.58345680643	6.07462117398917	0.415386966593381	14.6240052349442	1.97435487601004e-48	8.06326531362499e-45	NA	NA	NA	NA	NA	NA	NA	NA	2	2	4	4	1.9005048391313
448.1715	358.497732049976	-6.03649538834158	0.413375729515837	-14.6029264838837	2.69043939971362e-48	1.09877545084304e-44	NA	NA	NA	NA	NA	NA	NA	NA	2	2	0	4	-1.91141017893739
258.1796	540.100805064133	5.3932463276432	0.369464051508093	14.5974860223311	2.91393848941169e-48	1.19005247907573e-44	NA	NA	NA	NA	NA	NA	NA	NA	1	2	2	4	1.53679269250236
313.1046	628.437047340198	5.60976275237108	0.384371970399269	14.5946197547753	3.03902385299732e-48	1.24113734156411e-44	NA	NA	NA	NA	NA	NA	NA	NA	2	2	4	4	1.67147012715704
299.9746	553.629618853016	5.42854034489018	0.3719970819825	14.5929648586479	3.1136632590085e-48	1.27162007497907e-44	NA	NA	NA	NA	NA	NA	NA	NA	2	2	3	4	1.56032101414595
407.0333	777.816149818138	5.91466099697287	0.406124488923476	14.5636649802897	4.78235989683579e-48	1.95311578186774e-44	NA	NA	NA	NA	NA	NA	NA	NA	2	2	4	4	1.81430794934338
290.9519	822.923290578075	5.99535196766522	0.412338610182211	14.5398752860323	6.77159077070832e-48	2.76551767075728e-44	NA	NA	NA	NA	NA	NA	NA	NA	2	2	3	4	1.86233933821762
426.1009	289.95566131309	-5.71872398963834	0.393339953794156	-14.538884073371	6.87035098296907e-48	2.80585134144457e-44	NA	NA	NA	NA	NA	NA	NA	NA	0	2	4	4	-1.73180230752952
450.0391	553.177501102239	5.42701275035144	0.373735417012436	14.5210020332937	8.91967516111305e-48	3.64279533579857e-44	NA	NA	NA	NA	NA	NA	NA	NA	2	2	4	4	1.55832717523287
336.0564	659.13978217683	5.67742682874728	0.391604094653297	14.4978740168019	1.24960582395679e-47	5.10339018503953e-44	NA	NA	NA	NA	NA	NA	NA	NA	0	2	4	4	1.70844501933088
313.1855	578.670323186476	-6.74187376485794	0.465100011977151	-14.4955355649166	1.29290007688482e-47	5.2802039139976e-44	NA	NA	NA	NA	NA	NA	NA	NA	2	2	4	4	-2.49605757061235
340.2321	644.922303242763	-6.90101691734623	0.476716232278831	-14.4761525831783	1.71427846536165e-47	7.00111325253696e-44	NA	NA	NA	NA	NA	NA	NA	NA	0	2	4	4	-2.58534358972843
367.0024	547.310039834278	5.41111093169443	0.373929477442888	14.4709397309307	1.84928214609266e-47	7.55246828464243e-44	NA	NA	NA	NA	NA	NA	NA	NA	2	2	4	4	1.5484497063231
433.0648	749.014286743774	5.86019642690409	0.404970769358354	14.4706652190951	1.85667774909759e-47	7.58267192731458e-44	NA	NA	NA	NA	NA	NA	NA	NA	2	2	3	4	1.78738452442445
352.9034	699.657703533209	5.76235942698237	0.399175302143109	14.4356612146222	3.08671236813733e-47	1.26061333114728e-43	NA	NA	NA	NA	NA	NA	NA	NA	2	2	4	4	1.75891431042417
370.0523	493.294017130984	5.2622387649593	0.364931343164726	14.4198048852822	3.88439077152792e-47	1.586385191092e-43	NA	NA	NA	NA	NA	NA	NA	NA	2	2	4	4	1.46393797740384
431.0593	758.468847467497	5.8776213080484	0.407895558477604	14.4096232133185	4.50159484479958e-47	1.83845133461615e-43	NA	NA	NA	NA	NA	NA	NA	NA	2	2	1	4	1.79325586813455
514.3529	737.293837637038	5.83709813621037	0.405138320890065	14.4076672959167	4.63088656619351e-47	1.89125407363343e-43	Ecalcidene	1	C29H45NO3	[M+Hac-H]-	455.339944	514.3537976	-1.661113428	LMST03020681	2	2	2	4	1.78157415780269
270.901	575.911911244587	5.48364200654629	0.380651238675471	14.4059481472525	4.74757510181481e-47	1.93890967158117e-43	NA	NA	NA	NA	NA	NA	NA	NA	2	2	4	4	1.58682481949991
515.151	1070.89721312637	6.3713266954995	0.442285974968145	14.4054459243443	4.78221289683407e-47	1.95305574706703e-43	Dichotosinin,Bidenoside_B	1	C24H30O10	[M+(37Cl)]-	478.1839	515.1503516	1.196737997	LMPK12020273,LMPK12120548	2	2	0	4	2.04496366996378
612.224	329.413781748819	-5.90883619249674	0.410211632975174	-14.404360377694	4.85794365901213e-47	1.98398419034055e-43	NA	NA	NA	NA	NA	NA	NA	NA	0	2	4	4	-1.83939597316021
417.0656	563.079783223048	5.45096469032529	0.379361901331051	14.3687720648798	8.12592221743672e-47	3.31862663360116e-43	NA	NA	NA	NA	NA	NA	NA	NA	2	2	4	4	1.57649974521649
215.1403	277.158701199819	-5.65120430204125	0.393509412335445	-14.3610397232987	9.08538219325315e-47	3.71047008772458e-43	NA	NA	NA	NA	NA	NA	NA	NA	2	2	4	4	-1.68598425200723
397.0832	978.841784085947	6.2422560392602	0.434951475414561	14.3516148170565	1.04085135849858e-46	4.25083694810819e-43	NA	NA	NA	NA	NA	NA	NA	NA	2	2	4	4	1.97795756097408
299.0541	538.313260501377	5.3864536122092	0.375469703682057	14.3459074311103	1.13012347663546e-46	4.61542427857922e-43	NA	NA	NA	NA	NA	NA	NA	NA	2	2	0	4	1.53295304711857
273.0086	930.024645861369	6.16911940944118	0.430160764716627	14.3414274742262	1.2055010322337e-46	4.92326621564242e-43	NA	NA	NA	NA	NA	NA	NA	NA	0	2	4	4	1.93392891993537
293.1164	1920.32571922786	7.20760864362046	0.502658816822681	14.338967909048	1.2489907338861e-46	5.10087815719084e-43	NA	NA	NA	NA	NA	NA	NA	NA	0	2	3	4	2.37086326339514
414.0863	336.383217805842	-5.93995972295631	0.414974094577656	-14.314049480611	1.7879195257087e-46	7.30186334299434e-43	NA	NA	NA	NA	NA	NA	NA	NA	0	2	2	4	-1.85900137019991
224.98	1634.73484337072	6.97654780583069	0.488276157886478	14.288118912111	2.59525243150584e-46	1.05990109302698e-42	NA	NA	NA	NA	NA	NA	NA	NA	0	2	4	4	2.27451619576684
491.2484	273.548423098654	-5.63151595214524	0.39488660746389	-14.2610963393085	3.82399360757731e-46	1.56171898933457e-42	NA	NA	NA	NA	NA	NA	NA	NA	1	2	4	4	-1.67386474595052
377.145	625.802082615764	5.60106279602779	0.394232022707745	14.2075287480642	8.22781241860637e-46	3.36023859175884e-42	NA	NA	NA	NA	NA	NA	NA	NA	2	2	4	4	1.66908505472287
290.1028	698.50697999104	5.75815888364154	0.406612137359431	14.1613059586353	1.59011367204368e-45	6.49402423662641e-42	NA	NA	NA	NA	NA	NA	NA	NA	2	2	4	4	1.75614452331518
585.4859	264.687533136713	-5.58252123854753	0.394585809887332	-14.1478002975868	1.92690861254535e-45	7.8694947736352e-42	NA	NA	NA	NA	NA	NA	NA	NA	2	2	4	4	-1.64803466735312
516.2425	2004.41718252588	-2.82858716059283	0.200094172012492	-14.1362795934718	2.26970510568332e-45	9.26947565161067e-42	NA	NA	NA	NA	NA	NA	NA	NA	0	2	4	4	-1.11929302049261
300.2182	710.234014703567	-7.04234206315682	0.498538356804924	-14.1259784067376	2.62725390683731e-45	1.07297049555236e-41	NA	NA	NA	NA	NA	NA	NA	NA	0	2	4	4	-2.63907783872769
625.2815	277.270937454524	-5.65154204221613	0.400727408578785	-14.1032081191048	3.62890136602301e-45	1.4820433178838e-41	NA	NA	NA	NA	NA	NA	NA	NA	2	2	0	4	-1.68843809806875
239.0996	320.993286152473	-5.87012648191284	0.416961814904392	-14.078331089524	5.1614346478751e-45	2.10792991019219e-41	NA	NA	NA	NA	NA	NA	NA	NA	0	2	3	4	-1.80218051296331
264.9987	1034.56890076819	6.32000668200531	0.44903524897753	14.074633776293	5.43858986016795e-45	2.22112009889259e-41	NA	NA	NA	NA	NA	NA	NA	NA	2	2	4	4	2.01256765984989
271.1057	578.362898559645	5.48696649866243	0.390579390733594	14.0482745092021	7.89338852407683e-45	3.22365987323298e-41	NA	NA	NA	NA	NA	NA	NA	NA	2	2	4	4	1.59100262363716
325.1621	433.213874558412	-6.31509093899054	0.449771180727374	-14.0406749244754	8.78717651898335e-45	3.5886828903528e-41	NA	NA	NA	NA	NA	NA	NA	NA	2	2	4	4	-2.11705646718185
381.2758	992.969899445099	-7.53200825404274	0.537286115742112	-14.0186169591212	1.19929088354953e-44	4.89790396841629e-41	NA	NA	NA	NA	NA	NA	NA	NA	2	2	4	4	-3.06434454448867
293.0412	577.805063599296	5.48529105896327	0.391509367540566	14.0106253227642	1.34217949188285e-44	5.48146104484955e-41	NA	NA	NA	NA	NA	NA	NA	NA	2	2	3	4	1.58891025495675
314.2158	593.06195885112	-6.7778713880894	0.484373741450811	-13.9930611593191	1.71852674171251e-44	7.0184632131539e-41	NA	NA	NA	NA	NA	NA	NA	NA	2	2	4	4	-2.53817543641093
299.015	1191.85591404593	6.52221449786557	0.466167242598039	13.991147171809	1.76541098932817e-44	7.20993848041626e-41	NA	NA	NA	NA	NA	NA	NA	NA	2	2	4	4	2.10066861038796
294.0655	1773.64748000018	7.09189714179709	0.507103449568116	13.9851092471113	1.92181514262388e-44	7.84869304247592e-41	NA	NA	NA	NA	NA	NA	NA	NA	2	2	0	4	2.32438354592699
517.3645	834.350768243029	-7.27793380087151	0.52099953096572	-13.9691753414465	2.40394035998834e-44	9.81769243019237e-41	NA	NA	NA	NA	NA	NA	NA	NA	0	2	4	4	-2.83799237866524
299.0362	591.198642972711	5.51759978000212	0.395651342688971	13.9456111598226	3.34569735085267e-44	1.36638279808823e-40	NA	NA	NA	NA	NA	NA	NA	NA	2	2	4	4	1.61232018879879
344.2329	659.131306074457	-6.93287606749454	0.498082665231524	-13.9191273887677	4.84786599640827e-44	1.97986847293314e-40	NA	NA	NA	NA	NA	NA	NA	NA	2	2	2	4	-2.60243152967677
420.0691	321.811315368972	-5.87384400117065	0.422596676806477	-13.8994088774165	6.38666377823677e-44	2.6083134870319e-40	NA	NA	NA	NA	NA	NA	NA	NA	2	2	4	4	-1.80518754480312
290.0965	490.335290729946	-6.4979291152489	0.467778488033825	-13.8910387747011	7.17866024991045e-44	2.93176484606343e-40	NA	NA	NA	NA	NA	NA	NA	NA	2	2	4	4	-2.27451619576684
314.1736	464.247224071182	-6.41726773670977	0.462155432484565	-13.8855183465232	7.75374137507644e-44	3.16662797758122e-40	NA	NA	NA	NA	NA	NA	NA	NA	2	2	4	4	-2.20219309681755
307.0928	1014.36122092955	6.29018759661519	0.454633798936704	13.8357236336732	1.55167052254855e-43	6.33702241408829e-40	,Tephrowatsin_E,(R)-5-Hydroxy-2,4-dimethoxydalbergiquinol	1	C17H18O3	[M+(37Cl)]-	270.125595	307.0920466	2.460500063	LMPK12020231,LMPK12020257,LMPK12020259,LMPK12100068,LMPK12120611	0	2	4	4	2.00368818516648
421.2318	269.959064835719	-5.61132785734827	0.405928720839387	-13.8234314776867	1.84081277930742e-43	7.51787939069151e-40	NA	NA	NA	NA	NA	NA	NA	NA	0	2	4	4	-1.6572998073581
391.0108	602.227025462313	5.54320146428647	0.401094213009974	13.8201980594236	1.92539368560391e-43	7.86330781200636e-40	NA	NA	NA	NA	NA	NA	NA	NA	0	2	4	4	1.62991756918726
425.1615	434.612830210179	5.07608200160429	0.367387244764624	13.8167072317832	2.0210523412871e-43	8.25397776181651e-40	Ponganone_VIII,(+)-Tephrorin_A,,Edulenane,cis-Tephrostachin,trans-Tephrostachin,Xanthoangelol_C,3,4-Dimethoxylonchocarpin,Glychalcone_A,Praecansone_B,O-Methylovaliflavanone_C,Ponganone_III,Glyflavanone_A	1	C24H26O7	[M-H]-	426.167855	425.1605786	2.106968626	LMPK12120585,LMPK12140008,LMPK12050051,LMPK12070101,LMPK12110167,LMPK12110168,LMPK12120056,LMPK12120110,LMPK12120302,LMPK12120310,LMPK12120390,LMPK12140071,LMPK12140074,LMPK12140556	0	2	4	4	1.37798013457863
678.2963	256.890064738912	-5.53704344234538	0.400911107988843	-13.8111499831516	2.1831831138912e-43	8.91611983713166e-40	NA	NA	NA	NA	NA	NA	NA	NA	2	2	3	4	-1.62991756918726
358.0349	804.194049135467	5.9574991959138	0.431405888915242	13.8094990100709	2.23379683473215e-43	9.12282627304609e-40	NA	NA	NA	NA	NA	NA	NA	NA	2	2	4	4	1.84910983124947
308.9967	698.19900324578	5.75492114728844	0.417115147915207	13.7969603263085	2.65827171158295e-43	1.08563816701047e-39	NA	NA	NA	NA	NA	NA	NA	NA	2	2	1	4	1.75064502163819
270.2048	818.454320972433	-7.24978577165877	0.52678694902119	-13.762272936202	4.29798613609756e-43	1.75529753798224e-39	NA	NA	NA	NA	NA	NA	NA	NA	2	2	4	4	-2.77718670278663
244.0618	508.856089297985	-6.55254743679038	0.476280882833769	-13.7577376564101	4.57624252551903e-43	1.86893744742197e-39	NA	NA	NA	NA	NA	NA	NA	NA	0	2	2	4	-2.32438354592699
462.2496	271.323083285181	-5.61881181451788	0.408819066456727	-13.7440062745034	5.53275020251062e-43	2.25957518270534e-39	NA	NA	NA	NA	NA	NA	NA	NA	0	2	4	4	-1.66198622917555
353.2445	814.736081943176	-7.24312254257899	0.528036121749853	-13.7170966989457	8.02135934040572e-43	3.2759231546217e-39	NA	NA	NA	NA	NA	NA	NA	NA	2	2	4	4	-2.75025790577662
322.0968	496.990667150282	5.26721198609309	0.384389136907534	13.7028117611974	9.76676094585301e-43	3.98874517028637e-39	NA	NA	NA	NA	NA	NA	NA	NA	2	2	4	4	1.47087762627855
229.0522	513.444467874675	5.31382546925413	0.388805178201036	13.667064553617	1.59708978965424e-42	6.52251470094793e-39	NA	NA	NA	NA	NA	NA	NA	NA	2	2	4	4	1.49213342570139
408.1703	294.278373763386	-5.74026242448026	0.420146760845357	-13.6625173854264	1.70003440207329e-42	6.94294049806732e-39	NA	NA	NA	NA	NA	NA	NA	NA	0	2	4	4	-1.73980219883946
267.0718	539.14919326333	5.38345936875749	0.394088927910933	13.6605192064015	1.74733432374624e-42	7.13611337817964e-39	NA	NA	NA	NA	NA	NA	NA	NA	0	2	4	4	1.52913586977253
229.0505	1383.25938329837	6.73377364001482	0.493185827087684	13.6536235839916	1.92084468300324e-42	7.84472968538523e-39	Visnagin	1	C13H10O4	[M-H]-	230.05791	229.0506336	-0.715125723	LMPK13110003	2	2	4	4	2.1762261739583
294.99	800.909005233053	5.95047142068586	0.436531205431691	13.631262431288	2.61025445487874e-42	1.06602791937248e-38	NA	NA	NA	NA	NA	NA	NA	NA	2	2	4	4	1.84585249889494
340.0157	515.858019416738	5.31993222780488	0.390439299260988	13.6255039845484	2.82453607264047e-42	1.15354053206637e-38	NA	NA	NA	NA	NA	NA	NA	NA	0	2	4	4	1.49574227137486
268.0947	495.727822589166	5.26290709818733	0.38665620749101	13.6113348142993	3.42922862323762e-42	1.40049696973024e-38	NA	NA	NA	NA	NA	NA	NA	NA	0	2	4	4	1.46566627832212
278.0372	681.367891840883	5.71848746462472	0.420738805275761	13.5915380110392	4.49533626219512e-42	1.83589532948049e-38	NA	NA	NA	NA	NA	NA	NA	NA	0	2	4	4	1.72130524414908
253.0837	391.007254180366	-6.16321712422351	0.453814080983905	-13.5809296857012	5.1962657183414e-42	2.12215491937063e-38	NA	NA	NA	NA	NA	NA	NA	NA	2	2	0	4	-2.00368818516648
473.2249	350.774853470486	-6.00199866499889	0.443521641951227	-13.5325947987425	1.00415591647555e-41	4.10097276288613e-38	NA	NA	NA	NA	NA	NA	NA	NA	2	2	4	4	-1.88982094421929
306.0008	829.489447541426	5.9997977532787	0.444059960632616	13.5112333585115	1.34253256354871e-41	5.48290298953292e-38	NA	NA	NA	NA	NA	NA	NA	NA	2	2	3	4	1.86569818640329
304.0419	590.005426477522	5.51144772467032	0.408415819659835	13.4946969714854	1.68044666574277e-41	6.86294418289347e-38	NA	NA	NA	NA	NA	NA	NA	NA	0	2	4	4	1.60584808190592
282.2083	1182.12678125666	-7.78598073010301	0.578033146084344	-13.4697824559821	2.35559007116101e-41	9.62022985062158e-38	NA	NA	NA	NA	NA	NA	NA	NA	0	2	2	4	-3.1364947729347
228.066	3736.68541805095	8.15883587166574	0.60652068273884	13.4518675188837	3.00193681094239e-41	1.22599099358887e-37	NA	NA	NA	NA	NA	NA	NA	NA	2	2	4	4	2.56897878070345
350.9936	613.890337325661	5.56773500003391	0.414644520051233	13.4277308171008	4.15963223456506e-41	1.69879380459637e-37	NA	NA	NA	NA	NA	NA	NA	NA	2	2	4	4	1.64574035043197
238.0101	852.132921496269	6.03797507839642	0.449783285292436	13.4241873271718	4.36344766580061e-41	1.78203202671297e-37	NA	NA	NA	NA	NA	NA	NA	NA	0	2	4	4	1.88630710979776
373.0469	419.831120738405	5.02328319046677	0.374301363744207	13.4204244948988	4.59076048029245e-41	1.87486658015144e-37	NA	NA	NA	NA	NA	NA	NA	NA	2	2	2	4	1.35098734341841
347.0012	762.950927263671	5.87934854511108	0.438952674201904	13.3940374228288	6.55199820274978e-41	2.67583606600301e-37	NA	NA	NA	NA	NA	NA	NA	NA	0	2	2	4	1.79918968911441
414.1394	250.998328696921	-5.50176007074359	0.41157631275591	-13.3675333109038	9.35934334684768e-41	3.82235582285259e-37	NA	NA	NA	NA	NA	NA	NA	NA	2	2	4	4	-1.61232018879879
296.0084	911.569471889657	6.13420197073023	0.458980407765169	13.3648449191947	9.70370360337885e-41	3.96299255161992e-37	NA	NA	NA	NA	NA	NA	NA	NA	0	2	4	4	1.91509633356535
227.0176	475.420120852037	5.20094346599325	0.389380191806061	13.3569800812664	1.07851616332748e-40	4.40466001102945e-37	(2R,3S)-2-methylcitric_acid,(2S,3R)-3-hydroxybutane-1,2,3-tricarboxylic_acid,Lipoic_acid	1	C7H10O7	[M+Na-2H]-	206.042655	227.0173236	1.283161987	LMFA01050442,LMFA01050444,LMFA01130001	0	2	2	4	1.43189933941658
625.2347	242.073226749237	-5.4473645483697	0.40870601893668	-13.3283198582247	1.58425463331619e-40	6.4700959224633e-37	NA	NA	NA	NA	NA	NA	NA	NA	2	2	4	4	-1.58267452969297
518.9736	837.784012810824	6.01294248945062	0.451389338478754	13.3209670164455	1.74828237089792e-40	7.13998520274711e-37	NA	NA	NA	NA	NA	NA	NA	NA	0	2	4	4	1.86907821600206
226.977	504.814139118797	5.28647249435493	0.397560577400401	13.297275421327	2.40057589121723e-40	9.80395193973118e-37	NA	NA	NA	NA	NA	NA	NA	NA	1	2	4	4	1.47965304376967
264.9898	533.601791811438	5.36597886638036	0.40363912178632	13.2940009447871	2.50800719063837e-40	1.02427013665671e-36	NA	NA	NA	NA	NA	NA	NA	NA	2	2	4	4	1.51781601556158
463.2036	265.915033756298	-5.58832862538311	0.420575189756789	-13.2873473316739	2.74125159369996e-40	1.11952715086706e-36	NA	NA	NA	NA	NA	NA	NA	NA	2	2	4	4	-1.65033769229563
642.4329	237.773343403059	-5.42108930288795	0.408532068063044	-13.2696787515133	3.47065385295092e-40	1.41741503354516e-36	NA	NA	NA	NA	NA	NA	NA	NA	2	2	4	4	-1.57649974521649
340.0763	453.257956128872	5.13152164494556	0.387847684039329	13.2307652104614	5.82908678178452e-40	2.3805990416808e-36	NA	NA	NA	NA	NA	NA	NA	NA	2	2	0	4	1.40284623369468
395.0289	602.745311406916	5.54021229688273	0.418812265898107	13.2283907325451	6.01617199243115e-40	2.45700464170888e-36	NA	NA	NA	NA	NA	NA	NA	NA	0	2	2	4	1.62769020921218
433.2013	366.593888067211	-6.06945969067351	0.459008756212817	-13.222971476081	6.46581927749683e-40	2.64064059292971e-36	NA	NA	NA	NA	NA	NA	NA	NA	0	2	4	4	-1.94556631249693
602.3145	310.2913326153	-5.81920286737286	0.440633208149937	-13.2064555275024	8.05279432710301e-40	3.28876120318887e-36	NA	NA	NA	NA	NA	NA	NA	NA	2	2	4	4	-1.77582332254499
317.9853	474.040651688839	5.19563259130244	0.39355513096884	13.2017910134014	8.56735707910943e-40	3.49890863110829e-36	NA	NA	NA	NA	NA	NA	NA	NA	0	2	2	4	1.42533872037889
309.0081	601.56974005933	5.53698188761171	0.420124426997842	13.1793857528788	1.15325959381259e-39	4.70991218113063e-36	NA	NA	NA	NA	NA	NA	NA	NA	2	2	4	4	1.62325955859305
283.0212	651.977402599053	5.65225860248407	0.429048399251553	13.1739417099424	1.23953364445141e-39	5.06225540393956e-36	NA	NA	NA	NA	NA	NA	NA	NA	2	2	1	4	1.69337651764738
336.9622	502.672140453472	5.27946820324509	0.400941619019128	13.1676731793544	1.34684851590948e-39	5.5005293389743e-36	NA	NA	NA	NA	NA	NA	NA	NA	0	2	2	4	1.47612922958815
257.9942	640.851007306146	5.62762784563672	0.427649094817538	13.159452256149	1.50170567904506e-39	6.13296599322001e-36	NA	NA	NA	NA	NA	NA	NA	NA	0	2	4	4	1.68843809806875
457.0835	462.765176317245	5.16061499339272	0.39292933283273	13.1336974925962	2.1109234719366e-39	8.62101145938909e-36	NA	NA	NA	NA	NA	NA	NA	NA	2	2	4	4	1.41561132273423
517.2459	245.18744915229	-5.46635749264608	0.416276192604804	-13.131564066734	2.17125128655012e-39	8.8673902542707e-36	NA	NA	NA	NA	NA	NA	NA	NA	2	2	0	4	-1.59520838325325
229.0123	512.64822326766	5.30732611768702	0.404359384353834	13.1252700519567	2.35940175422494e-39	9.63579676425465e-36	NA	NA	NA	NA	NA	NA	NA	NA	0	2	3	4	1.48497347030522
310.9952	938.166855191758	6.17396848191411	0.470419424058759	13.1243910564861	2.38693705138769e-39	9.74825091786732e-36	NA	NA	NA	NA	NA	NA	NA	NA	2	2	4	4	1.93777894566422
207.9995	649.246924658361	5.64610312562014	0.430380800659563	13.1188545515214	2.56786824545032e-39	1.04871739144191e-35	NA	NA	NA	NA	NA	NA	NA	NA	0	2	2	4	1.69090215315252
326.0002	610.774772270685	5.55822280382882	0.423840091063001	13.1139618951305	2.73907140378999e-39	1.11863676130783e-35	NA	NA	NA	NA	NA	NA	NA	NA	2	2	1	4	1.64345466394154
340.2083	502.974813175109	-6.53528640319395	0.498680369132783	-13.105160755694	3.0760976422637e-39	1.2562782771005e-35	NA	NA	NA	NA	NA	NA	NA	NA	2	2	0	4	-2.29873560260326
409.3072	832.831678186184	-7.27513189207786	0.555144891710784	-13.1049244993648	3.08569145720581e-39	1.26019639112285e-35	NA	NA	NA	NA	NA	NA	NA	NA	2	2	0	4	-2.80629383876601
335.0463	514.179090799146	5.31158083340086	0.405414603915284	13.1016021181881	3.22379902499815e-39	1.31659952180925e-35	NA	NA	NA	NA	NA	NA	NA	NA	0	2	4	4	1.49033626717284
414.9795	1428.27650668981	6.77674274443536	0.51750929014896	13.0949199819867	3.52045141219526e-39	1.43775235674055e-35	NA	NA	NA	NA	NA	NA	NA	NA	2	2	4	4	2.18902515016972
493.1316	475.814656211627	5.20013456851542	0.397364717349197	13.0865533387194	3.93042131055231e-39	1.60518406322956e-35	NA	NA	NA	NA	NA	NA	NA	NA	2	2	0	4	1.43025340874939
520.2392	406.513697415053	-6.22071737409262	0.476062208425681	-13.0670262499187	5.08133766965126e-39	2.07521830428558e-35	NA	NA	NA	NA	NA	NA	NA	NA	1	2	2	4	-2.03548814148002
363.2485	318.300904337508	-5.85717350465488	0.448645294391241	-13.0552433690459	5.93201644867184e-39	2.42263551763758e-35	NA	NA	NA	NA	NA	NA	NA	NA	2	2	4	4	-1.79031248169042
393.0282	1510.16507780201	6.85650157331758	0.525670836004149	13.043336444983	6.93543060670567e-39	2.8324298597786e-35	NA	NA	NA	NA	NA	NA	NA	NA	2	2	2	4	2.21575434333167
326.9009	689.060822237523	5.73068199912591	0.439395620157239	13.0421919023116	7.04035006622934e-39	2.87527896704806e-35	NA	NA	NA	NA	NA	NA	NA	NA	2	2	4	4	1.72916014331636
283.0966	1040.20951151313	6.32136612261818	0.486052262311317	13.0055276207507	1.1381067898565e-38	4.64802812977395e-35	NA	NA	NA	NA	NA	NA	NA	NA	2	2	4	4	2.01706757588947
296.1844	574.705696133361	-6.73148749142903	0.517820268210964	-12.9996601227794	1.22888214816565e-38	5.01875469310852e-35	NA	NA	NA	NA	NA	NA	NA	NA	2	2	4	4	-2.4702580334496
402.0812	1189.0886406966	6.51320419827659	0.501093355935855	12.9979855472487	1.25608505883656e-38	5.12985138028849e-35	NA	NA	NA	NA	NA	NA	NA	NA	1	2	4	4	2.0900489003863
417.0907	978.633233807703	6.23359266016363	0.480243224821702	12.9800741332227	1.58726873366732e-38	6.48240550829733e-35	NA	NA	NA	NA	NA	NA	NA	NA	2	2	0	4	1.97379405786684
370.0981	463.601108705968	5.1617857569647	0.397810054349836	12.9755035110938	1.68485491329476e-38	6.88094746589579e-35	NA	NA	NA	NA	NA	NA	NA	NA	2	2	4	4	1.41883888308474
458.1161	640.668784054878	5.6259969653125	0.434164420932117	12.9582174265545	2.11096121032478e-38	8.62116558296639e-35	NA	NA	NA	NA	NA	NA	NA	NA	2	2	4	4	1.68598425200722
268.9912	496.254560472061	5.25925556251289	0.406017676642334	12.9532674685635	2.25162329100895e-38	9.19562952048053e-35	NA	NA	NA	NA	NA	NA	NA	NA	2	2	4	4	1.46221403827322
303.1393	416.694856884107	-6.25731772183453	0.483121802549062	-12.95184296966	2.29380273674569e-38	9.36789037686938e-35	NA	NA	NA	NA	NA	NA	NA	NA	2	2	4	4	-2.07965979951071
274.1126	989.670312341691	6.24956818713598	0.482701558318041	12.9470644530596	2.44111509520784e-38	9.9695140488288e-35	NA	NA	NA	NA	NA	NA	NA	NA	2	2	1	4	1.98215563655767
332.9857	428.284739060288	5.04796678251773	0.390049788960876	12.9418523618893	2.61253397044693e-38	1.06695887353053e-34	NA	NA	NA	NA	NA	NA	NA	NA	2	2	4	4	1.36286162597132
494.2232	2606.16578377254	-3.57117889166772	0.276242249171131	-12.927707120772	3.14045307897358e-38	1.28256103745281e-34	NA	NA	NA	NA	NA	NA	NA	NA	2	2	4	4	-1.19672632669459
667.553	223.018808133239	-5.32408108881664	0.412467630982065	-12.9078761311288	4.06354998316571e-38	1.65955381312488e-34	NA	NA	NA	NA	NA	NA	NA	NA	2	2	4	4	-1.54649224323966
314.1873	322.052432389999	-5.87459433591345	0.455426861677972	-12.8990949595488	4.55414259864675e-38	1.85991183728733e-34	NA	NA	NA	NA	NA	NA	NA	NA	2	2	4	4	-1.80821098874979
343.2286	538.145876244501	-6.63479098969488	0.514689475940624	-12.8908619659833	5.06742379691156e-38	2.06953587865868e-34	NA	NA	NA	NA	NA	NA	NA	NA	2	2	4	4	-2.42311053609858
424.1657	233.396878886135	-5.39320045152832	0.418393781190123	-12.8902500323674	5.10779417502761e-38	2.08602314108127e-34	NA	NA	NA	NA	NA	NA	NA	NA	2	2	0	4	-1.56432740575804
376.0688	560.344607406709	5.4329696830948	0.421549871214235	12.8880828914635	5.25335254821832e-38	2.14546918069236e-34	NA	NA	NA	NA	NA	NA	NA	NA	0	2	3	4	1.56634005301911
609.5096	259.250926706045	-5.54999630504859	0.430704105000531	-12.8858681415208	5.4063691527406e-38	2.20796116197926e-34	NA	NA	NA	NA	NA	NA	NA	NA	2	2	4	4	-1.63890887713284
338.1107	427.555099232276	5.04493118516017	0.391589668034449	12.8832081052668	5.5960170642027e-38	2.28541336902038e-34	NA	NA	NA	NA	NA	NA	NA	NA	2	2	4	4	1.35987505753598
229.1429	458.043234642602	5.14391341865147	0.399720451601466	12.8687771617453	6.74617354997787e-38	2.75513727781096e-34	NA	NA	NA	NA	NA	NA	NA	NA	2	2	4	4	1.40760628330597
408.003	573.752977276717	5.46656482507039	0.425710161683893	12.8410484810779	9.65578227263201e-38	3.94342148014291e-34	NA	NA	NA	NA	NA	NA	NA	NA	2	2	4	4	1.58267452969297
308.1483	524.155161329715	-6.59599963334424	0.51407674582918	-12.830768337333	1.10265209759287e-37	4.50323116656928e-34	NA	NA	NA	NA	NA	NA	NA	NA	2	2	0	4	-2.38080348478035
257.0891	958.686915766836	6.20327416183521	0.48353110250701	12.8291109499937	1.12649395270633e-37	4.60060130285267e-34	NA	NA	NA	NA	NA	NA	NA	NA	0	2	3	4	1.95347348377652
422.0189	498.631711285177	5.26508181555284	0.410732637767389	12.8187568540259	1.28748181042281e-37	5.25807571376677e-34	NA	NA	NA	NA	NA	NA	NA	NA	1	2	3	4	1.46739896834457
627.0277	551.030037609056	5.40835776079001	0.422710080614741	12.7944849408954	1.76015564861315e-37	7.1884756689361e-34	NA	NA	NA	NA	NA	NA	NA	NA	1	2	4	4	1.54454068791752
426.19	226.84118955881	-5.34893540977332	0.418319703161058	-12.7867164022009	1.94520364505802e-37	7.94421168641694e-34	NA	NA	NA	NA	NA	NA	NA	NA	1	2	4	4	-1.55435797882149
258.9137	1164.92442877331	6.48248290230495	0.507512806741627	12.7730429975241	2.31907486058463e-37	9.47110173062764e-34	NA	NA	NA	NA	NA	NA	NA	NA	2	2	4	4	2.08482622250632
458.2253	446.266686938438	-6.35867962212611	0.498485247520226	-12.7560036204845	2.88633306627198e-37	1.17877842426548e-33	NA	NA	NA	NA	NA	NA	NA	NA	2	2	1	4	-2.15767172755053
392.0597	484.501511182064	5.22341860727184	0.409703217171056	12.7492740802448	3.14661621133777e-37	1.28507806071035e-33	NA	NA	NA	NA	NA	NA	NA	NA	2	2	4	4	1.44857635528042
667.0343	306.014735168077	-5.79831157778273	0.454981551831862	-12.7440586424601	3.36427125971851e-37	1.37396838246904e-33	NA	NA	NA	NA	NA	NA	NA	NA	2	2	2	4	-1.75614452331518
505.2144	235.720633298257	-5.40676181994213	0.424364864071451	-12.7408328957031	3.50631420417956e-37	1.43197872098693e-33	NA	NA	NA	NA	NA	NA	NA	NA	2	2	0	4	-1.57445478088327
514.1574	620.685002529084	5.5785101014966	0.439474112195146	12.6936034380553	6.416430548746e-37	2.62047023610787e-33	NA	NA	NA	NA	NA	NA	NA	NA	2	2	4	4	1.65264950392211
414.0992	503.07179481861	5.27680866562507	0.416003678118234	12.6845240635717	7.20501736189033e-37	2.94252909059601e-33	NA	NA	NA	NA	NA	NA	NA	NA	0	2	4	4	1.47437417502765
254.217	262.479294629692	-5.56847054308155	0.439035631384932	-12.6834137027008	7.30784118398784e-37	2.98452233954063e-33	NA	NA	NA	NA	NA	NA	NA	NA	0	2	2	4	-1.64574035043197
626.2778	252.746623384624	-5.51168382629657	0.435306345767427	-12.6616206721721	9.64866331997926e-37	3.94051409987953e-33	NA	NA	NA	NA	NA	NA	NA	NA	0	2	4	4	-1.61667273771282
390.9644	591.550100542499	5.50940948816629	0.435199056871766	12.6595161482385	9.91082974989009e-37	4.04758286985511e-33	NA	NA	NA	NA	NA	NA	NA	NA	2	2	4	4	1.60157043112789
342.2225	787.201687866537	-7.19268415690596	0.568702272966437	-12.6475389651387	1.15434337441279e-36	4.71433834110182e-33	NA	NA	NA	NA	NA	NA	NA	NA	2	2	4	4	-2.67965313473365
380.229	218.920568192353	-5.29614461875739	0.418854596703333	-12.6443511911809	1.20212774817521e-36	4.90948972354755e-33	NA	NA	NA	NA	NA	NA	NA	NA	2	2	4	4	-1.52723560747422
418.9322	1479.96739764604	6.82542513494496	0.5398716231178	12.642681783361	1.22793111098073e-36	5.01487065724531e-33	NA	NA	NA	NA	NA	NA	NA	NA	2	2	4	4	2.20219309681755
295.0778	609.088290763147	5.55086015435497	0.439294281808632	12.6358579754359	1.33925302186223e-36	5.46950934128533e-33	NA	NA	NA	NA	NA	NA	NA	NA	2	2	4	4	1.63890887713284
204.6421	411.724835660094	-6.2394757584415	0.494926993303286	-12.6068608963868	1.9354968279963e-36	7.90456904553689e-33	NA	NA	NA	NA	NA	NA	NA	NA	2	2	4	4	-2.0595306806527
384.0326	216.634834924914	-5.28020246834503	0.418986603619964	-12.6023181235989	2.05028712476471e-36	8.37337261753907e-33	NA	NA	NA	NA	NA	NA	NA	NA	2	2	4	4	-1.52156766036192
452.1962	283.655367457685	-5.68477548116335	0.451810489102801	-12.5822122732301	2.64516962822183e-36	1.08028727616579e-32	NA	NA	NA	NA	NA	NA	NA	NA	0	2	4	4	-1.70844501933088
272.1621	402.253744479447	-6.20499883441003	0.493185062233502	-12.5814816983898	2.66974918578182e-36	1.09032556747329e-32	NA	NA	NA	NA	NA	NA	NA	NA	2	2	0	4	-2.02160871064667
334.9766	461.691502787806	5.15289414400343	0.409817484673969	12.5736317670849	2.94861024629728e-36	1.20421242458781e-32	NA	NA	NA	NA	NA	NA	NA	NA	2	2	4	4	1.412398442006
314.1726	546.124630423794	5.39383469800161	0.429129110316665	12.5692584546906	3.1163312251734e-36	1.27270967236082e-32	NA	NA	NA	NA	NA	NA	NA	NA	2	2	4	4	1.53872104147647
336.0467	559.889039504781	5.42977854721069	0.431993131390706	12.5691316658918	3.12133257224346e-36	1.27475222250423e-32	NA	NA	NA	NA	NA	NA	NA	NA	0	2	4	4	1.56232107531809
280.2292	415.544851024941	-6.25313879022994	0.497913227328072	-12.5586918503569	3.56172744917395e-36	1.45460949024264e-32	NA	NA	NA	NA	NA	NA	NA	NA	2	2	4	4	-2.07454829743462
398.1585	284.357423974248	-5.6905683946185	0.453222812922781	-12.5557854378969	3.69496390973543e-36	1.50902326073595e-32	NA	NA	NA	NA	NA	NA	NA	NA	2	2	4	4	-1.71355513489215
283.9615	539.851431822506	5.37714742184606	0.428322617265005	12.5539656443573	3.78089680768081e-36	1.54411825625684e-32	NA	NA	NA	NA	NA	NA	NA	NA	2	2	3	4	1.52723560747422
395.2165	211.934944418549	-5.24608635587684	0.417931062364674	-12.5525160206907	3.85076859746797e-36	1.57265389520592e-32	NA	NA	NA	NA	NA	NA	NA	NA	0	2	4	4	-1.50485064916436
680.2126	210.533361619241	-5.23666263435289	0.417326072215828	-12.5481319835792	4.06998317691245e-36	1.66218112945105e-32	NA	NA	NA	NA	NA	NA	NA	NA	2	2	4	4	-1.50301898287635
436.9706	586.976808170978	5.49735779406514	0.438315639213195	12.5420069517329	4.39716511787856e-36	1.7958022341416e-32	NA	NA	NA	NA	NA	NA	NA	NA	1	2	2	4	1.59310198101699
508.1842	217.772471599076	-5.2882267697141	0.421811608159114	-12.5369398741613	4.68749175736977e-36	1.91437163370981e-32	NA	NA	NA	NA	NA	NA	NA	NA	2	2	4	4	-1.525340844069
340.9519	720.984519605682	5.79243702239977	0.462327494066369	12.5288612439048	5.19025556865154e-36	2.11970037423729e-32	NA	NA	NA	NA	NA	NA	NA	NA	2	2	4	4	1.77296979162883
480.153	333.974870451129	-5.93076535000018	0.473400591872583	-12.5280057773913	5.24653591050905e-36	2.1426852658519e-32	NA	NA	NA	NA	NA	NA	NA	NA	2	2	3	4	-1.85568398761624
327.2006	449.989201294308	-6.37090721312891	0.508624219943179	-12.525764529736	5.39687773087546e-36	2.20408486528954e-32	NA	NA	NA	NA	NA	NA	NA	NA	2	2	4	4	-2.16377406771552
408.141	319.168867088858	-5.86105738325882	0.468373408611069	-12.5136424816247	6.2873601736174e-36	2.56775789490535e-32	NA	NA	NA	NA	NA	NA	NA	NA	2	2	4	4	-1.79325586813455
481.0364	250.676811973369	-5.49923054582341	0.439565420823839	-12.5106077168597	6.53225488070624e-36	2.66777289328043e-32	NA	NA	NA	NA	NA	NA	NA	NA	0	2	4	4	-1.61015532046732
249.0884	283.717670177539	-5.68507575607198	0.454424068523973	-12.5105075849918	6.54049469996921e-36	2.67113803546743e-32	NA	NA	NA	NA	NA	NA	NA	NA	2	2	3	4	-1.71099449216018
275.0153	640.265521390584	5.62191004530688	0.449599059797162	12.5042744703319	7.07427514196597e-36	2.8891339679789e-32	NA	NA	NA	NA	NA	NA	NA	NA	0	2	4	4	1.68354051606714
342.0086	483.062878672072	5.21712762011518	0.417476873046155	12.4968063070128	7.77109496534337e-36	3.17371518384623e-32	NA	NA	NA	NA	NA	NA	NA	NA	0	2	2	4	1.4468904845215
299.1252	496.320801403555	5.25602847526372	0.420610011952235	12.4962039083858	7.83018832179723e-36	3.19784891062199e-32	NA	NA	NA	NA	NA	NA	NA	NA	2	2	3	4	1.45877913739612
445.2294	381.571818083677	-6.12671327070281	0.490553377908208	-12.4893916678915	8.53033832351572e-36	3.48379017132382e-32	NA	NA	NA	NA	NA	NA	NA	NA	2	2	0	4	-1.97795756097408
335.0129	453.27234346992	5.12555340713639	0.410685171779362	12.4804929891408	9.53941728526637e-36	3.89589801930279e-32	NA	NA	NA	NA	NA	NA	NA	NA	0	2	4	4	1.39654852758072
208.1193	413.80078624108	4.99454229916434	0.400897079557014	12.4584152737736	1.25846514322163e-35	5.13957164491712e-32	NA	NA	NA	NA	NA	NA	NA	NA	2	2	4	4	1.33352514108904
638.4171	283.41043190488	-5.6834224169942	0.457140179568641	-12.4325593570819	1.73973683336933e-35	7.10508522748034e-32	NA	NA	NA	NA	NA	NA	NA	NA	1	2	2	4	-1.70590660294996
203.1272	784.974149139881	5.91364123234225	0.476520840601641	12.4100369353749	2.30546410941867e-35	9.41551542286585e-32	NA	NA	NA	NA	NA	NA	NA	NA	2	2	4	4	1.81125105288156
331.1196	406.759191815179	4.96942104114156	0.400759255940778	12.4000156390048	2.61272599311807e-35	1.06703729558942e-31	NA	NA	NA	NA	NA	NA	NA	NA	2	2	4	4	1.31505551802018
212.0713	762.137382859069	5.87121899312654	0.473663822627568	12.3953291610007	2.77005945486195e-35	1.13129228136562e-31	NA	NA	NA	NA	NA	NA	NA	NA	2	2	2	4	1.79031248169042
452.2625	206.144527917312	-5.20471479419731	0.420705553686756	-12.3713955011694	3.73279122114043e-35	1.52447193471375e-31	NA	NA	NA	NA	NA	NA	NA	NA	0	2	3	4	-1.48854390924966
224.2023	267.202471035012	-5.59509664457866	0.452416046773425	-12.3671489649454	3.9354364815653e-35	1.60723225907127e-31	NA	NA	NA	NA	NA	NA	NA	NA	2	2	4	4	-1.65264950392211
509.1104	547.290525935374	5.39552766361741	0.436680159966241	12.3557884196858	4.53290130387267e-35	1.8512368925016e-31	NA	NA	NA	NA	NA	NA	NA	NA	0	2	3	4	1.54065512926832
372.9273	626.393812340972	5.58924872783573	0.452504715535389	12.3518021712165	4.76323030768134e-35	1.94530325765706e-31	NA	NA	NA	NA	NA	NA	NA	NA	2	2	4	4	1.66434319311107
688.485	221.748015366141	-5.31580102312604	0.430869265275989	-12.3373873504787	5.69748045912238e-35	2.32685101950558e-31	NA	NA	NA	NA	NA	NA	NA	NA	2	2	0	4	-1.5425949974158
491.3494	471.869157818206	-6.44098180149451	0.522736755144177	-12.321654710731	6.92584258883978e-35	2.82851411328216e-31	NA	NA	NA	NA	NA	NA	NA	NA	2	2	4	4	-2.22269074246111
336.0703	392.790789111212	4.91852992137042	0.399309349103531	12.3175926945181	7.28361817075581e-35	2.97462966093667e-31	NA	NA	NA	NA	NA	NA	NA	NA	0	2	4	4	1.29702391448316
229.1308	271.653607456794	-5.6198654366251	0.456379555942084	-12.3140166193998	7.61375621362966e-35	3.10945803764635e-31	NA	NA	NA	NA	NA	NA	NA	NA	2	2	4	4	-1.66434319311107
492.7125	333.778333875575	-5.92771544070061	0.481687429010526	-12.3061451964342	8.39373629348607e-35	3.42800190225971e-31	NA	NA	NA	NA	NA	NA	NA	NA	2	2	4	4	-1.8523869020558
417.163	537.301199392105	-6.63237228914068	0.539479445704689	-12.2940222133528	9.75297569945158e-35	3.98311527565603e-31	NA	NA	NA	NA	NA	NA	NA	NA	1	2	2	4	-2.40141989770804
328.0586	422.510983122647	5.02319896578234	0.4085890810585	12.2940117556963	9.75423787796077e-35	3.98363074935918e-31	NA	NA	NA	NA	NA	NA	NA	NA	0	2	4	4	1.34951639660317
488.9656	204.731032727836	-5.19337593433147	0.422484896651281	-12.2924534711073	9.94413902182943e-35	4.06118637651514e-31	NA	NA	NA	NA	NA	NA	NA	NA	1	2	3	4	-1.48497347030522
312.0704	558.770082595148	5.42469889371624	0.441439244755582	12.2886647668125	1.04213119733248e-34	4.25606380990584e-31	NA	NA	NA	NA	NA	NA	NA	NA	2	2	2	4	1.55633951210626
232.076	501.240531545022	5.26848434199846	0.429359262113432	12.270573402948	1.30327100589136e-34	5.3225587880603e-31	NA	NA	NA	NA	NA	NA	NA	NA	1	2	2	4	1.47262365014381
626.2402	256.66223049256	-5.53458571270509	0.451671942306591	-12.2535521786923	1.60795442162865e-34	6.56688585793142e-31	NA	NA	NA	NA	NA	NA	NA	NA	2	2	3	4	-1.62547089527203
625.4963	372.003225894054	-6.08895850374465	0.497115525610238	-12.2485784290686	1.70966475920009e-34	6.98227087657318e-31	NA	NA	NA	NA	NA	NA	NA	NA	2	2	4	4	-1.95347348377652
281.1001	626.498424925875	5.58865668294639	0.45636481009514	12.2460289648128	1.76425207144843e-34	7.2052054597954e-31	NA	NA	NA	NA	NA	NA	NA	NA	2	2	4	4	1.66198622917555
357.203	418.090255090913	-6.26211053938135	0.51167758192698	-12.2383914413413	1.93836109631279e-34	7.91626671734144e-31	NA	NA	NA	NA	NA	NA	NA	NA	0	2	2	4	-2.08482622250632
313.2218	481.04965523781	-6.46939795882022	0.529189415032718	-12.2251083922762	2.28277007147835e-34	9.32283297191758e-31	NA	NA	NA	NA	NA	NA	NA	NA	2	2	4	4	-2.25156176838995
314.1897	510.866420844946	-6.558061864173	0.536797338042312	-12.217016366158	2.52170777167031e-34	1.02986545395016e-30	NA	NA	NA	NA	NA	NA	NA	NA	0	2	3	4	-2.34237198831418
484.2319	202.468128564515	-5.17642532055048	0.423749831857208	-12.2157578160286	2.56103885695729e-34	1.04592826918136e-30	NA	NA	NA	NA	NA	NA	NA	NA	2	2	0	4	-1.47788884276229
394.1845	308.94632473818	-5.81237164418959	0.476412660141112	-12.200287965622	3.09726664042315e-34	1.26492369594881e-30	NA	NA	NA	NA	NA	NA	NA	NA	1	2	3	4	-1.76730565537487
328.9862	508.164714064852	5.28756941198478	0.433868892649917	12.1870212443445	3.64502654107421e-34	1.48862883937471e-30	NA	NA	NA	NA	NA	NA	NA	NA	2	2	0	4	1.48142186211623
423.0512	539.744323496191	5.37413221198719	0.441156785783069	12.1819098904892	3.88086004327503e-34	1.58494324167352e-30	NA	NA	NA	NA	NA	NA	NA	NA	0	2	4	4	1.52345154106046
299.2423	411.484175433902	-6.23851561556419	0.512563403975094	-12.1712076343775	4.42486995047132e-34	1.80711688777249e-30	NA	NA	NA	NA	NA	NA	NA	NA	2	2	4	4	-2.05462644538495
272.2149	390.069351645606	-6.15931107082502	0.506312199403036	-12.1650457525754	4.77177914583057e-34	1.94879460315721e-30	NA	NA	NA	NA	NA	NA	NA	NA	0	2	4	4	-1.99930703955429
440.2056	285.007016722142	-5.69173487496323	0.468009813042789	-12.1615716515817	4.9791424097765e-34	2.03348176015272e-30	NA	NA	NA	NA	NA	NA	NA	NA	2	2	0	4	-1.71612706277248
346.2598	285.615390761506	-5.69712983540402	0.468998719366329	-12.1474315390488	5.91961736382868e-34	2.41757173138763e-30	NA	NA	NA	NA	NA	NA	NA	NA	2	2	4	4	-1.7187103928766
402.1015	478.660890998535	5.20115508854246	0.428527402377321	12.1372753753628	6.7020737046498e-34	2.73712690097898e-30	NA	NA	NA	NA	NA	NA	NA	NA	0	2	3	4	1.43354915839318
304.1517	362.20206733663	-6.04926764997398	0.498552843508328	-12.1336538919428	7.00525001784064e-34	2.86094410728612e-30	NA	NA	NA	NA	NA	NA	NA	NA	2	2	3	4	-1.92254769111455
416.969	798.853470509261	5.93728569974597	0.489325210432192	12.1336190598108	7.00823119954712e-34	2.86216162189504e-30	Luteolin_3-methyl_ether_7-sulfate,Luteolin_4-methyl_ether_7-sulfate,Luteolin_4-methyl_ether_3-sulfate,Hispidulin_7-sulfate,Hispidulin_4-sulfate,Kaempferide_3-O-sulfate,Rhamnocitrin_3-O-sulfate,Tricetin_3-sulfate,6-Hydroxyluteolin_7-sulfate,6-Hydroxyluteolin_6-sulfate,8-Hydroxyluteolin_7-sulfate,Quercetin_3-O-sulfate,Quercetin_7-O-sulfate	1	C16H12O9S	[M+K-2H]-	380.020207	416.9688136	0.376047308	LMPK12110800,LMPK12110825,LMPK12110826,LMPK12111171,LMPK12111172,LMPK12112039,LMPK12112590,LMPK12110848,LMPK12111251,LMPK12111252,LMPK12111405,LMPK12112304,LMPK12112305,LMPK12112306	2	2	0	4	1.83619625552102
437.0162	641.156242935712	5.62133178366731	0.463716811442045	12.1223376961175	8.04317120292252e-34	3.28483111927356e-30	NA	NA	NA	NA	NA	NA	NA	NA	2	2	2	4	1.68110679280614
382.0524	417.222933035951	5.00354347746745	0.413366531411028	12.1043749245684	1.00129196065262e-33	4.0892763673053e-30	NA	NA	NA	NA	NA	NA	NA	NA	2	2	4	4	1.3407514030223
615.31	504.908106756487	-6.54075308479171	0.540540491181321	-12.1003943118068	1.05105098292049e-33	4.29249221424729e-30	NA	NA	NA	NA	NA	NA	NA	NA	1	2	4	4	-2.31566408278388
437.2349	191.655848038527	-5.09314285924443	0.421887001788557	-12.072291484811	1.479560937155e-33	6.042526867341e-30	NA	NA	NA	NA	NA	NA	NA	NA	2	2	4	4	-1.4418573876282
424.3043	481.851343285432	5.21016166959687	0.431901133076027	12.0633202151839	1.64994581737354e-33	6.73837871815355e-30	NA	NA	NA	NA	NA	NA	NA	NA	1	2	4	4	1.440187779039
344.0401	393.446577444887	4.91868853292909	0.408463625558818	12.0419254620282	2.13903932269628e-33	8.7358365938916e-30	NA	NA	NA	NA	NA	NA	NA	NA	1	2	4	4	1.29839601367674
197.1239	554.504553310279	5.41204100471689	0.449640659357446	12.0363692475029	2.28805989760774e-33	9.34443662183001e-30	NA	NA	NA	NA	NA	NA	NA	NA	0	2	2	4	1.55041312059053
520.184	201.460825127729	-5.16994228022074	0.430438793650939	-12.0108650904111	3.11568573242056e-33	1.27244605312055e-29	NA	NA	NA	NA	NA	NA	NA	NA	1	2	2	4	-1.47262365014381
231.0277	480.860381526276	5.20708338417448	0.43356927213173	12.0098072415806	3.15579764757429e-33	1.28882775926934e-29	NA	NA	NA	NA	NA	NA	NA	NA	0	2	2	4	1.43852217548135
296.2062	553.393105475491	-6.67574544096468	0.556383987685659	-11.9984499710949	3.62012601397798e-33	1.47845946410861e-29	NA	NA	NA	NA	NA	NA	NA	NA	1	2	4	4	-2.44600491795749
258.0754	601.474989763128	5.52837322882754	0.460866735446454	11.9956004710821	3.74689945167692e-33	1.53023373606485e-29	NA	NA	NA	NA	NA	NA	NA	NA	2	2	4	4	1.62105613129618
365.9643	498.241625040602	5.2578601666725	0.438322935937692	11.9954027854475	3.75585622532329e-33	1.53389168242203e-29	NA	NA	NA	NA	NA	NA	NA	NA	1	2	4	4	1.46049443387185
314.1885	411.278713496833	-6.23773850275884	0.52019336599365	-11.9911919500238	3.95177348654847e-33	1.61390429190639e-29	NA	NA	NA	NA	NA	NA	NA	NA	1	2	3	4	-2.04977113473203
601.283	244.421719531366	-5.46091135135848	0.455527142173187	-11.9881140897688	4.1013664347232e-33	1.67499805194095e-29	NA	NA	NA	NA	NA	NA	NA	NA	0	2	2	4	-1.59100262363716
353.1016	532.326465515222	5.35289252709207	0.446558498607219	11.9869906043381	4.15736098834238e-33	1.69786622763903e-29	NA	NA	NA	NA	NA	NA	NA	NA	1	2	4	4	1.5085292042507
688.4828	213.748903563048	-5.26012383708668	0.439722413877417	-11.9623736954948	5.59396411341031e-33	2.28457494391677e-29	NA	NA	NA	NA	NA	NA	NA	NA	2	2	4	4	-1.51408561294872
413.31	811.384478964326	-7.23682498176195	0.605200549192437	-11.9577303613134	5.91567547100473e-33	2.41596186235833e-29	NA	NA	NA	NA	NA	NA	NA	NA	2	2	4	4	-2.72518699313287
475.2404	242.8127655291	-5.45094055473401	0.456103917897312	-11.9510934698027	6.40765580141506e-33	2.61688662929791e-29	NA	NA	NA	NA	NA	NA	NA	NA	1	2	4	4	-1.58682481949991
282.9379	614.192177319419	5.55807605195977	0.465459559265386	11.9410503905685	7.23042743060442e-33	2.95290656265885e-29	NA	NA	NA	NA	NA	NA	NA	NA	1	2	3	4	1.64117753134352
332.9482	1594.1965451429	6.92874152490954	0.581682912657601	11.9115438568642	1.03051347566607e-32	4.20861703462023e-29	NA	NA	NA	NA	NA	NA	NA	NA	2	2	4	4	2.25156176838995
435.2289	310.628041379416	-5.82039117353953	0.488751503281857	-11.9086921154347	1.06636743360682e-32	4.35504459885026e-29	NA	NA	NA	NA	NA	NA	NA	NA	0	2	4	4	-1.7786913870569
638.2397	360.148900436991	-6.04076281539386	0.507672304059483	-11.8989410434454	1.19858405336783e-32	4.89501727395421e-29	NA	NA	NA	NA	NA	NA	NA	NA	0	2	4	4	-1.91880869522019
476.1278	377.752692883611	4.85918505254062	0.408380723360324	11.8986641008842	1.20256785119375e-32	4.91128710427528e-29	NA	NA	NA	NA	NA	NA	NA	NA	2	2	4	4	1.26217343232199
418.1579	476.380687693954	-6.45494615225285	0.542646167588518	-11.8953132589846	1.25182424457156e-32	5.11245021483023e-29	NA	NA	NA	NA	NA	NA	NA	NA	2	2	4	4	-2.22973576147298
492.1985	191.961177045297	-5.09506302891991	0.428498738035598	-11.8904971629033	1.32614823819665e-32	5.41598940479513e-29	NA	NA	NA	NA	NA	NA	NA	NA	0	2	4	4	-1.44520871605548
602.1435	418.185219175996	5.00508049794806	0.42134086342539	11.8789344505019	1.52296306742682e-32	6.21978116737114e-29	NA	NA	NA	NA	NA	NA	NA	NA	0	2	4	4	1.34366160460325
322.0886	595.943088605303	5.5143613257349	0.464283035058296	11.8771544711784	1.55573530553918e-32	6.35362298782199e-29	NA	NA	NA	NA	NA	NA	NA	NA	2	2	4	4	1.61015532046732
357.1861	309.627379329966	-5.81556232512181	0.489763310732375	-11.8742302611958	1.61110161517975e-32	6.5797389963941e-29	NA	NA	NA	NA	NA	NA	NA	NA	2	2	4	4	-1.77296979162883
491.1345	1776.13997631473	2.62811649439469	0.221484365898246	11.8659232841839	1.77928724405772e-32	7.26660910473173e-29	NA	NA	NA	NA	NA	NA	NA	NA	0	2	3	4	0.713935946134903
672.3699	226.581975555113	-5.34646980474712	0.450703450204714	-11.8625002811021	1.85356098736968e-32	7.56994307241776e-29	NA	NA	NA	NA	NA	NA	NA	NA	2	2	0	4	-1.55238252995382
276.9505	1134.65316295291	6.43982305255455	0.543163438293349	11.8561423662624	1.99978154514917e-32	8.16710783038921e-29	NA	NA	NA	NA	NA	NA	NA	NA	0	2	4	4	2.0595306806527
421.2099	220.499056026945	-5.30530415058697	0.44764991895835	-11.8514578600439	2.11479293168576e-32	8.63681433300466e-29	NA	NA	NA	NA	NA	NA	NA	NA	0	2	2	4	-1.53295304711857
350.9244	595.529970872322	5.51313047398483	0.465364120702855	11.8469177762526	2.23252022069913e-32	9.11761258133525e-29	NA	NA	NA	NA	NA	NA	NA	NA	2	2	4	4	1.60799797218134
302.9963	1194.83384371339	6.51395026466933	0.550140940134615	11.8405117479085	2.40978056894935e-32	9.84154384358914e-29	NA	NA	NA	NA	NA	NA	NA	NA	2	2	4	4	2.09532921734552
313.052	375.449901439985	4.849681858673	0.40960505319592	11.8398975325954	2.42749360927758e-32	9.91388390028964e-29	NA	NA	NA	NA	NA	NA	NA	NA	0	2	4	4	1.25824988987866
405.2071	518.049869492264	-6.57856776803784	0.555643554130723	-11.839546628647	2.4376711165898e-32	9.95544884015276e-29	NA	NA	NA	NA	NA	NA	NA	NA	2	2	4	4	-2.35165828773143
381.0392	400.031319528669	4.94073740749731	0.417957715954797	11.8211417540421	3.03530945842373e-32	1.23962038282025e-28	Panchovillin,Derrugenin,Junipegenin_B,,Boeravinone_C,2-Hydroxy-4-methoxypterocarpin,Lathycarpin,Bryacarpene_1,Prosogerin_E,Tricetin_3,4,5-trimethyl_ether,Lethedocin,Eupatilin,Eupatorin,6-Hydroxyluteolin_7,3,4-trimethyl_ether,Cirsilineol,Wightin,Rivularin_(flavone),Hypolaetin_8,3,4-trimethyl_ether,Tenaxin_I,Nevadensin,Xanthomicrol,Pedunculin,Morin_3,2,4-trimethyl_ether,Quercetin_7,3,4-trimethyl_et…	1	C18H16O7	[M+K-2H]-	344.089605	381.0382116	2.542527155	LMPK12050274,LMPK12050330,LMPK12050406,LMPK12050426,LMPK12050436,LMPK12060046,LMPK12070090,LMPK12070137,LMPK12070158,LMPK12100053,LMPK12110069,LMPK12110076,LMPK12110113,LMPK12110880,LMPK12111064,LMPK12111070,LMPK12111228,LMPK12111239,LMPK12111240,LMPK12111246,LMPK12111249,LMPK12111307,LMPK12111311,LMPK12111312,LMPK12111336,LMPK12111401,LMPK12111404,LMPK12111425,LMPK12111442,LMPK12111447,LMPK12111…	0	2	4	4	1.30529347006703
342.2185	340.706387050974	-5.95818376612594	0.50408818036507	-11.8197251953238	3.08692640029979e-32	1.26070074188243e-28	NA	NA	NA	NA	NA	NA	NA	NA	1	2	4	4	-1.8724797349656
245.1509	411.95216507588	4.98298196793191	0.422057555361644	11.806403900677	3.61703012025511e-32	1.47719510111219e-28	NA	NA	NA	NA	NA	NA	NA	NA	0	2	4	4	1.32210588889482
229.0531	216.087393220898	-5.27467290099956	0.446832912730787	-11.8045756047015	3.69651295765503e-32	1.50965589190631e-28	NA	NA	NA	NA	NA	NA	NA	NA	2	2	4	4	-1.51594817728277
498.1092	468.879432113413	5.16927112894261	0.437989466364553	11.8022727163946	3.79910038160028e-32	1.55155259584556e-28	NA	NA	NA	NA	NA	NA	NA	NA	1	2	4	4	1.42045822071909
405.1626	235.160365614402	-5.40256569757482	0.457817906983231	-11.8006867253725	3.87139095772419e-32	1.58107606713456e-28	NA	NA	NA	NA	NA	NA	NA	NA	2	2	4	4	-1.57038449099204
597.2865	200.011674854294	-5.1590368688874	0.437195260734605	-11.8003037366389	3.88905160617236e-32	1.58828867596079e-28	NA	NA	NA	NA	NA	NA	NA	NA	2	2	4	4	-1.46393797740384
332.9767	865.399272196239	6.05012526887729	0.512918123217744	11.79549911577	4.11752131643844e-32	1.68159570563346e-28	NA	NA	NA	NA	NA	NA	NA	NA	0	2	4	4	1.89335826846562
459.2457	302.282217687928	-5.77966551861132	0.490070809285921	-11.7935314838132	4.21488848654462e-32	1.72136045790482e-28	NA	NA	NA	NA	NA	NA	NA	NA	1	2	3	4	-1.75064502163819
340.9165	798.908898452747	5.93510060347531	0.503451407615848	11.7888251253118	4.4571530999634e-32	1.82030132602505e-28	NA	NA	NA	NA	NA	NA	NA	NA	2	2	4	4	1.8330152275071
358.0382	387.25922694176	4.89361595245432	0.415796651567472	11.7692529124666	5.62201749754975e-32	2.29603194599932e-28	NA	NA	NA	NA	NA	NA	NA	NA	2	2	3	4	1.28074570004797
371.2634	481.757814260328	-6.47148519209329	0.549940761422406	-11.7676041604099	5.73295985459897e-32	2.34134080461822e-28	NA	NA	NA	NA	NA	NA	NA	NA	1	2	4	4	-2.25908160666829
608.2555	206.462682903922	-5.20555935943949	0.44246445671095	-11.7649209568943	5.91817479240183e-32	2.41698258521691e-28	NA	NA	NA	NA	NA	NA	NA	NA	1	2	4	4	-1.49033626717284
621.4539	221.885903580525	-5.31473571162109	0.451792819291418	-11.7636568902459	6.00747714698972e-32	2.4534536668306e-28	NA	NA	NA	NA	NA	NA	NA	NA	1	2	4	4	-1.54065512926832
380.0201	698.686433310452	5.74232698860575	0.488485151239914	11.7553767479525	6.62645285036335e-32	2.70624334408839e-28	NA	NA	NA	NA	NA	NA	NA	NA	1	2	4	4	1.73445661712581
320.0755	464.515292999343	5.15529838432703	0.438677579991893	11.751907595602	6.90424093290435e-32	2.81969199699814e-28	NA	NA	NA	NA	NA	NA	NA	NA	2	2	4	4	1.41400305784656
506.2141	179.955141717793	-4.99674886554363	0.425399814734569	-11.7460062098555	7.40359905355414e-32	3.02362985347151e-28	NA	NA	NA	NA	NA	NA	NA	NA	2	2	4	4	-1.41079745457825
680.1662	186.719115837747	-5.05270193375636	0.430539306838388	-11.7357506120875	8.35815095723964e-32	3.41346885093667e-28	NA	NA	NA	NA	NA	NA	NA	NA	2	2	4	4	-1.43189933941658
666.1967	183.65246090882	-5.02840373701758	0.428658121727044	-11.7305691462426	8.88591649280977e-32	3.62900829566351e-28	NA	NA	NA	NA	NA	NA	NA	NA	2	2	4	4	-1.42045822071909
353.1194	581.516761161034	5.47811834868326	0.467002965125267	11.7303716630875	8.90667304362943e-32	3.63748527101826e-28	NA	NA	NA	NA	NA	NA	NA	NA	0	2	2	4	1.58474626246084
510.1969	296.284429983733	-5.74967713659142	0.490231710791977	-11.7284888146112	9.10700398598559e-32	3.71930042787652e-28	NA	NA	NA	NA	NA	NA	NA	NA	2	2	4	4	-1.74249373963368
343.2259	378.339631628253	-6.11391343301047	0.521750594389262	-11.7180766035679	1.02983611078161e-31	4.20585067643209e-28	NA	NA	NA	NA	NA	NA	NA	NA	1	2	4	4	-1.96556824366218
454.93	711.33196824896	5.76779807836125	0.492360037009465	11.7145942903777	1.07303669477532e-31	4.38228186146243e-28	NA	NA	NA	NA	NA	NA	NA	NA	0	2	3	4	1.76169765754737
427.1073	855.106471260739	6.03243072984409	0.515564338149108	11.7006361446579	1.26501590478054e-31	5.16632495512373e-28	NA	NA	NA	NA	NA	NA	NA	NA	1	2	4	4	1.88281641246961
301.1407	485.270591352516	-6.48218967644246	0.554451157651297	-11.6911825090267	1.41403941008964e-31	5.7749369508061e-28	NA	NA	NA	NA	NA	NA	NA	NA	0	2	3	4	-2.26673140420742
333.0681	414.609534242664	4.99116331243558	0.426969702757139	11.6897364852947	1.43832186958951e-31	5.87410651540355e-28	NA	NA	NA	NA	NA	NA	NA	NA	1	2	4	4	1.33065404302123
612.2625	201.289109008729	-5.16694389021957	0.442523848165012	-11.676080083921	1.68906638149586e-31	6.8981471020291e-28	NA	NA	NA	NA	NA	NA	NA	NA	0	2	3	4	-1.46739896834457
222.0247	307.14236871796	-5.8034669243232	0.497205895813018	-11.6721603126478	1.76873894173734e-31	7.2235298380553e-28	NA	NA	NA	NA	NA	NA	NA	NA	1	2	4	4	-1.76169765754737
439.0588	665.43583410422	5.67177948188896	0.486173991128613	11.6661515946635	1.89817162707252e-31	7.75213292496416e-28	NA	NA	NA	NA	NA	NA	NA	NA	2	2	4	4	1.70086249445023
339.9969	944.032673223046	6.17437814328102	0.529264830408031	11.6659520688744	1.90262718505196e-31	7.77032942375221e-28	NA	NA	NA	NA	NA	NA	NA	NA	0	2	4	4	1.94165791064997
495.1721	201.397069936821	-5.16774530487651	0.44317824568169	-11.6606475052212	2.02496563662774e-31	8.2699596599877e-28	NA	NA	NA	NA	NA	NA	NA	NA	0	2	4	4	-1.46913607504914
237.065	355.293024733572	-6.02052208740153	0.516939121544	-11.6464818321727	2.39128674366575e-31	9.76601506113091e-28	NA	NA	NA	NA	NA	NA	NA	NA	1	2	4	4	-1.89691944356971
343.0019	535.083588416858	5.35779697394335	0.460887309776027	11.6249609401201	3.07734096559024e-31	1.25678605034706e-27	Neoduleen,	1	C18H10O5	[M+K-2H]-	306.052825	343.0014316	1.433521714	LMPK12070145,LMPK12130007	0	2	2	4	1.51222828643547
225.1845	366.9751772768	-6.06859865435138	0.522981739502146	-11.6038442568347	3.93974381878537e-31	1.60899137559194e-27	NA	NA	NA	NA	NA	NA	NA	NA	1	2	4	4	-1.93392891993537
433.0508	554.592907065887	5.40929277062427	0.466206878563617	11.6027734024223	3.98936520247288e-31	1.62925674868992e-27	NA	1	C21H16O8	[M+(37Cl)]-	396.08452	433.0509716	-0.286109507	LMPK12112975	2	2	4	4	1.54649224323966
613.2433	205.956167286696	-5.20169705706124	0.448597375153049	-11.5954692229008	4.34477890619537e-31	1.77440770529019e-27	NA	NA	NA	NA	NA	NA	NA	NA	2	2	4	4	-1.48675632062577
383.019	533.2429324652	5.35246034276191	0.461904964523783	11.5877956589625	4.7520518413102e-31	1.94073797199109e-27	NA	NA	NA	NA	NA	NA	NA	NA	1	2	4	4	1.50485064916436
398.2043	329.096997146716	-5.90647539546169	0.50997911169018	-11.581798666001	5.09653377793947e-31	2.08142439491048e-27	NA	NA	NA	NA	NA	NA	NA	NA	0	2	2	4	-1.83619625552102
349.1401	540.29563231255	5.3713528962946	0.463969562049266	11.5769510236196	5.39302227309153e-31	2.20251029633058e-27	NA	NA	NA	NA	NA	NA	NA	NA	0	2	4	4	1.51968916429053
596.2787	193.074075349452	-5.10346667924706	0.440847879151868	-11.5764800526328	5.42272437006008e-31	2.21464063273254e-27	NA	NA	NA	NA	NA	NA	NA	NA	0	2	3	4	-1.44857635528042
390.2259	202.025368138197	-5.17438850731939	0.447122903307878	-11.5726313034706	5.67161342355234e-31	2.31628692217878e-27	NA	NA	NA	NA	NA	NA	NA	NA	2	2	4	4	-1.47437417502765
237.9786	235.085693709544	-5.40196113360836	0.467712604482683	-11.5497446120428	7.40401201238218e-31	3.02379850585688e-27	NA	NA	NA	NA	NA	NA	NA	NA	2	2	4	4	-1.56835906520771
258.0737	471.666061941861	-6.44020297221695	0.558358375037042	-11.5341745734354	8.87341951107942e-31	3.62390452832484e-27	NA	NA	NA	NA	NA	NA	NA	NA	1	2	4	4	-2.21575434333166
244.8978	769.749905134324	5.88009183401667	0.509834348083667	11.5333379481363	8.96009790598511e-31	3.65930398480432e-27	NA	NA	NA	NA	NA	NA	NA	NA	1	2	2	4	1.80218051296331
521.7333	275.010856146764	-5.63799885942174	0.489088805578875	-11.5275565400617	9.58249028666495e-31	3.91348903307397e-27	NA	NA	NA	NA	NA	NA	NA	NA	1	2	4	4	-1.67868298621153
652.9724	199.219297597474	-5.15110278643888	0.446896890261044	-11.5263786763653	9.71445906986311e-31	3.96738508413209e-27	NA	NA	NA	NA	NA	NA	NA	NA	2	2	4	4	-1.45706812229398
640.4171	180.963897625633	-5.00597331289245	0.434505402834037	-11.521084157392	1.03302944626447e-30	4.21889225854411e-27	NA	NA	NA	NA	NA	NA	NA	NA	2	2	4	4	-1.41400305784656
324.0762	440.3723727035	5.07669731470015	0.440664449944433	11.5205511026367	1.03944042812121e-30	4.24507470844702e-27	NA	NA	NA	NA	NA	NA	NA	NA	2	2	4	4	1.37950939583441
337.1424	532.276977601799	5.34947327003336	0.464659705093405	11.5126687582217	1.13898200478755e-30	4.65160250755236e-27	NA	NA	NA	NA	NA	NA	NA	NA	2	2	4	4	1.50301898287635
331.0841	411.991938944872	4.98058205100958	0.433351446655549	11.4931704727143	1.42773955870165e-30	5.83088835773754e-27	NA	NA	NA	NA	NA	NA	NA	NA	2	2	4	4	1.32069055867598
253.1215	702.039271388697	5.74741855599184	0.500353775278741	11.486709684143	1.53861186847494e-30	6.28369087085167e-27	alpha-hydroxy_lauric_acid,beta-hydroxylauric_acid,4-hydroxy_lauric_acid,12-hydroxy_lauric_acid,,2R-hydroxylauric_acid,2S-hydroxylauric_acid,4S-hydroxylauric_acid,4R-hydroxylauric_acid,xi-5-Hydroxydodecanoic_acid,(Z)-8-Decene-4,6-diyn-1-yl_3-methylbutanoate,alantolactone	1	C12H24O3	[M+K-2H]-	216.172545	253.1211516	1.246438703	LMFA01050036,LMFA01050037,LMFA01050038,LMFA01050039,LMFA01050165,LMFA01050166,LMFA01050167,LMFA01050251,LMFA01050252,LMFA01050253,LMFA01050361,LMFA01050362,LMFA01050363,LMFA01050364,LMFA01050529,LMFA07010705,LMPR0103190013	0	2	4	4	1.73980219883946
503.0886	172.352675337946	-4.9301292833702	0.42999019586018	-11.465678359265	1.96216011802124e-30	8.01346192199873e-27	NA	NA	NA	NA	NA	NA	NA	NA	2	2	4	4	-1.37950939583441
270.2038	395.43838435359	-6.17943237199916	0.539490986254337	-11.4541902078897	2.24047337996665e-30	9.15009328378378e-27	NA	NA	NA	NA	NA	NA	NA	NA	2	2	0	4	-2.00810813149441
381.0299	885.511457894297	6.08125175724148	0.530987957762585	11.4527112495469	2.27903835652746e-30	9.30759264805813e-27	NA	NA	NA	NA	NA	NA	NA	NA	0	2	4	4	1.904114833593
253.0852	425.338626957112	5.02612179886872	0.439094730207376	11.4465545885622	2.44678495276319e-30	9.99266974708486e-27	Undecanedioic_acid,Butyl_butyryllactate,2-hydroxy-decanedioic_acid,3-hydroxy-sebacic_acid	1	C11H20O4	[M+K-2H]-	216.13616	253.0847666	1.761465164	LMFA01170007,LMFA07010792,LMFA01170076,LMFA01170092	1	2	4	4	1.35393803875114
424.1843	238.882879970272	-5.42609116029041	0.474553703388251	-11.4340929626064	2.82473107017584e-30	1.15362016905982e-26	NA	NA	NA	NA	NA	NA	NA	NA	1	2	4	4	-1.57855132361677
449.3033	376.695479336864	-6.10738785416541	0.534173406203564	-11.4333431489437	2.84923613034513e-30	1.16362803563295e-26	NA	NA	NA	NA	NA	NA	NA	NA	2	2	4	4	-1.96150471351496
374.2913	199.628312205723	-5.15414734511969	0.450816084554261	-11.4329269112388	2.862930370113e-30	1.16922076315415e-26	NA	NA	NA	NA	NA	NA	NA	NA	1	2	4	4	-1.46049443387185
366.2289	228.064414851781	-5.35609126729699	0.468666453251991	-11.4283649493836	3.01736848090224e-30	1.23229328760047e-26	NA	NA	NA	NA	NA	NA	NA	NA	2	2	3	4	-1.55832717523287
657.4986	489.532980442557	5.22842817172129	0.457655129635124	11.4243845051836	3.1588572982771e-30	1.29007732061637e-26	PE-Cer(d14:1(4E)/20:1(11Z)),PE-Cer(d14:2(4E,6E)/20:0),PE-Cer(d16:2(4E,6E)/18:0)	1	C36H71N2O6P	[M-H]-	658.504976	657.4976996	1.30996656	LMSP03020006,LMSP03020032,LMSP03020048	2	2	4	4	1.45026635320944
234.9993	508.271311335024	5.2823849182804	0.462432936202105	11.4230291675672	3.20852143085195e-30	1.31036015235994e-26	NA	NA	NA	NA	NA	NA	NA	NA	1	2	4	4	1.47788884276229
423.2603	173.347152794894	-4.9388005021018	0.43244937357665	-11.4205287459537	3.30218761747205e-30	1.34861342297559e-26	NA	NA	NA	NA	NA	NA	NA	NA	0	2	2	4	-1.3841166469914
359.1839	502.405765914021	5.26546334550265	0.461502302392081	11.4093977824389	3.7531872039841e-30	1.53280165410711e-26	NA	1	C19H30O5	[M+Na-2H]-	338.209325	359.1839936	-0.199062323	LMST02020108	1	2	4	4	1.46913607504914
617.4057	235.210299149253	-5.40269029186065	0.474006933886816	-11.3979140506639	4.28257311604587e-30	1.74900286059313e-26	NA	NA	NA	NA	NA	NA	NA	NA	2	2	4	4	-1.57241637961101
595.0738	391.117012864791	4.90501777406339	0.430772166728005	11.3865707975522	4.87812063113647e-30	1.99222446575613e-26	NA	NA	NA	NA	NA	NA	NA	NA	2	2	4	4	1.29019975827604
378.9661	521.963434810795	5.32041562521359	0.467431898451401	11.3822262512252	5.12738624172589e-30	2.09402454112085e-26	NA	NA	NA	NA	NA	NA	NA	NA	2	2	4	4	1.49755402272076
311.0573	358.055254312764	4.77749074141469	0.420348734148989	11.3655409265997	6.20787160675386e-30	2.53529476419828e-26	NA	NA	NA	NA	NA	NA	NA	NA	0	2	2	4	1.23891642071996
196.1189	483.589313386995	5.21039812588256	0.45863044262966	11.3607768730039	6.55590255440499e-30	2.677430603219e-26	NA	NA	NA	NA	NA	NA	NA	NA	2	2	0	4	1.4418573876282
398.291	437.408619832057	-6.32876828716363	0.55787194618615	-11.3444820633656	7.89925626455845e-30	3.22605625844567e-26	NA	NA	NA	NA	NA	NA	NA	NA	2	2	0	4	-2.12264769087656
333.0876	437.348035902618	5.06537239735025	0.446649473018163	11.3408225092527	8.23666448660773e-30	3.3638537763306e-26	NA	NA	NA	NA	NA	NA	NA	NA	2	2	0	4	1.37038172701649
468.9459	557.525918287439	5.41483530234005	0.477503172425447	11.3398938793134	8.32453454133237e-30	3.39973990668014e-26	NA	NA	NA	NA	NA	NA	NA	NA	0	2	4	4	1.55238252995382
413.204	340.465726824782	-5.95701602898152	0.525400846013375	-11.338040420342	8.50270581382835e-30	3.4725050543675e-26	NA	NA	NA	NA	NA	NA	NA	NA	0	2	2	4	-1.86907821600206
393.9875	517.00643878727	5.30618074544115	0.468063855479658	11.3364462633064	8.65897447888298e-30	3.53632517717581e-26	NA	NA	NA	NA	NA	NA	NA	NA	0	2	3	4	1.48319532759805
507.1687	175.990057869843	-4.961760265762	0.43852214434073	-11.3147313762717	1.10941585645252e-29	4.53085435775211e-26	NA	NA	NA	NA	NA	NA	NA	NA	2	2	4	4	-1.39811775932163
341.1796	406.852772239893	-6.22157813262105	0.55010098799196	-11.3098835821614	1.17244985224602e-29	4.78828519657273e-26	NA	NA	NA	NA	NA	NA	NA	NA	0	2	2	4	-2.04020300833335
675.2073	439.158455515996	5.07107379481393	0.448505668714215	11.3065991102226	1.21716346946763e-29	4.97089560930581e-26	NA	NA	NA	NA	NA	NA	NA	NA	2	2	4	4	1.37493124250906
462.2085	199.406205757037	-5.15235910532439	0.455719210421614	-11.3059949800177	1.2255702308072e-29	5.0052288226166e-26	NA	NA	NA	NA	NA	NA	NA	NA	2	2	4	4	-1.45877913739612
491.1271	362.937640856721	4.79673522616662	0.424313477614589	11.3046968320049	1.24383001148949e-29	5.07980176692308e-26	NA	NA	NA	NA	NA	NA	NA	NA	0	2	4	4	1.24146746134299
375.1887	495.188261491259	-6.51196095633085	0.57643434658639	-11.2969690215274	1.35825331558064e-29	5.54710654083135e-26	NA	NA	NA	NA	NA	NA	NA	NA	0	2	4	4	-2.29051244728646
514.0184	208.138214952656	-5.21748654256865	0.462540908112866	-11.2800542634285	1.64644390294234e-29	6.72407689961653e-26	NA	NA	NA	NA	NA	NA	NA	NA	1	2	4	4	-1.49574227137486
238.0837	242.526447094671	-5.44885870339399	0.483059773756482	-11.2798850151013	1.64961453423083e-29	6.73702575779869e-26	NA	NA	NA	NA	NA	NA	NA	NA	2	2	4	4	-1.58474626246084
354.225	442.137980829878	-6.3446565746654	0.562740902942152	-11.2745608884905	1.75250811878302e-29	7.15724315710986e-26	NA	NA	NA	NA	NA	NA	NA	NA	2	2	4	4	-2.14570271801704
343.2272	427.545158554778	-6.29501797567813	0.558562805140719	-11.2700271442031	1.84513007910857e-29	7.5355112430794e-26	NA	NA	NA	NA	NA	NA	NA	NA	2	2	4	4	-2.11153065345218
612.3361	212.504219550465	-5.2489862982177	0.465940047042231	-11.2653684342826	1.94536554568337e-29	7.94487288857089e-26	NA	NA	NA	NA	NA	NA	NA	NA	2	2	4	4	-1.50668737819072
690.4997	208.571054341242	-5.22295929251221	0.46367918534674	-11.2641659526003	1.97210343026102e-29	8.05407040918599e-26	NA	NA	NA	NA	NA	NA	NA	NA	2	2	4	4	-1.49937070308276
427.1976	277.931985797752	-5.65375969836467	0.502252760868767	-11.25680163228	2.14399428964565e-29	8.75607267891284e-26	NA	NA	NA	NA	NA	NA	NA	NA	2	2	4	4	-1.69337651764738
240.1186	250.519374305262	-5.49771274159277	0.488439960400311	-11.255657168359	2.17201011058423e-29	8.87048929162599e-26	NA	NA	NA	NA	NA	NA	NA	NA	0	2	2	4	-1.60799797218134
242.882	426.017409981537	5.02700873799015	0.447184302225981	11.2414695975839	2.55099870949787e-29	1.04182787295893e-25	NA	NA	NA	NA	NA	NA	NA	NA	2	2	0	4	1.35541781718763
226.1312	1483.97782324389	6.82255975047238	0.607410138002237	11.2322125095108	2.83294446056431e-29	1.15697451769447e-25	NA	NA	NA	NA	NA	NA	NA	NA	2	2	0	4	2.19556153726084
251.0055	669.680855050946	5.6780508109408	0.505798567772478	11.2259131850586	3.04227182116025e-29	1.24246381176184e-25	NA	NA	NA	NA	NA	NA	NA	NA	0	2	3	4	1.71099449216018
429.3012	247.216334476756	-5.47770736825917	0.488057190986221	-11.2234948473771	3.12664900847039e-29	1.27692345505931e-25	NA	NA	NA	NA	NA	NA	NA	NA	0	2	3	4	-1.60157043112789
399.0373	537.113632126519	5.36029365505953	0.478101971133099	11.2116117035779	3.5762142024139e-29	1.46052588026584e-25	NA	NA	NA	NA	NA	NA	NA	NA	0	2	4	4	1.51408561294872
361.0686	478.357620716023	5.19346728179571	0.463254502590559	11.2108295823427	3.60795807926107e-29	1.47349007957022e-25	NA	NA	NA	NA	NA	NA	NA	NA	0	2	4	4	1.42370811772122
657.1458	160.618679993979	-4.82178059833351	0.430141398876696	-11.2097570959816	3.65194197666909e-29	1.49145310327166e-25	NA	NA	NA	NA	NA	NA	NA	NA	1	2	4	4	-1.34804836393343
341.2445	382.72037147179	-6.13089482191578	0.546932721557333	-11.209595952604	3.65859646672518e-29	1.49417079701056e-25	NA	NA	NA	NA	NA	NA	NA	NA	0	2	2	4	-1.98215563655767
228.1437	246.107711499215	-5.47092658177879	0.488331720069035	-11.2032996361681	3.92824268889129e-29	1.6042943141432e-25	NA	NA	NA	NA	NA	NA	NA	NA	2	2	0	4	-1.59732188719546
416.0966	639.360246852186	5.61101790025956	0.501021711620336	11.1991511946921	4.11658722150805e-29	1.68121422126389e-25	NA	NA	NA	NA	NA	NA	NA	NA	1	2	3	4	1.67386474595052
520.3563	161.762501260643	-4.83312571698657	0.431759418415989	-11.1940249843721	4.36174126012575e-29	1.78133513063535e-25	NA	NA	NA	NA	NA	NA	NA	NA	1	2	4	4	-1.35541781718763
320.96	463.363617724455	5.1476297105957	0.46007322984275	11.1887181793975	4.63079554089081e-29	1.89121689889981e-25	NA	NA	NA	NA	NA	NA	NA	NA	1	2	4	4	1.40920007510581
348.0469	881.506436026876	6.07307773145529	0.542856549775405	11.1872606749755	4.70753064594658e-29	1.92255551580458e-25	NA	NA	NA	NA	NA	NA	NA	NA	0	2	2	4	1.89691944356971
376.9492	543.386056238668	5.37697842450821	0.480664879743112	11.1865431636734	4.74576846875294e-29	1.9381718426387e-25	NA	NA	NA	NA	NA	NA	NA	NA	2	2	4	4	1.525340844069
443.2146	257.011308441679	-5.53619328549434	0.495154957492479	-11.1807287834302	5.06721413160285e-29	2.0694502513466e-25	NA	NA	NA	NA	NA	NA	NA	NA	0	2	4	4	-1.62769020921218
317.205	362.283380628825	-6.04938638245869	0.541138149240998	-11.1790055662192	5.16656618895977e-29	2.11002563157117e-25	NA	NA	NA	NA	NA	NA	NA	NA	2	2	4	4	-1.92631375921776
483.2329	201.617267119618	-5.16904678287923	0.462413004150814	-11.1784200195057	5.20076390800883e-29	2.12399198003081e-25	NA	NA	NA	NA	NA	NA	NA	NA	0	2	4	4	-1.47087762627855
622.2817	203.072601985555	-5.17998162098351	0.463584630981975	-11.1737561489283	5.48128864371358e-29	2.23855828209262e-25	NA	NA	NA	NA	NA	NA	NA	NA	0	2	3	4	-1.48142186211623
328.2086	388.103682630666	-6.15161116322799	0.550746687414336	-11.1695835922478	5.74495678368371e-29	2.34624035045643e-25	NA	NA	NA	NA	NA	NA	NA	NA	2	2	4	4	-1.99496393671063
613.012	451.497956740922	5.10990439617676	0.457653938573761	11.1654330171425	6.01971491297093e-29	2.45845157045733e-25	NA	NA	NA	NA	NA	NA	NA	NA	1	2	4	4	1.39186134613323
624.2623	186.409968299199	-5.04952082959045	0.452294888990632	-11.164222617813	6.10226821129661e-29	2.49216633749353e-25	NA	NA	NA	NA	NA	NA	NA	NA	2	2	4	4	-1.42861134366862
443.2512	272.758411902558	-5.6255402364899	0.504042182142329	-11.1608520790456	6.33811618705562e-29	2.58848665079351e-25	NA	NA	NA	NA	NA	NA	NA	NA	2	2	4	4	-1.66908505472287
401.2041	456.678960304239	-6.39245602779209	0.572971803284787	-11.1566677297989	6.64352655647721e-29	2.71321624566529e-25	NA	NA	NA	NA	NA	NA	NA	NA	1	2	4	4	-2.1762261739583
200.1011	276.38533451534	-5.64535724703556	0.506285587382559	-11.1505391180923	7.11738234934364e-29	2.90673895147194e-25	NA	NA	NA	NA	NA	NA	NA	NA	2	2	4	4	-1.68354051606714
590.4034	181.89034456506	-5.01199234281446	0.450110229415835	-11.1350331880241	8.47134487687482e-29	3.45969724771568e-25	NA	NA	NA	NA	NA	NA	NA	NA	2	2	2	4	-1.41561132273423
345.2143	359.565803649018	-6.0381820957732	0.542826503863819	-11.1235948370126	9.6311446597193e-29	3.93335947902936e-25	NA	NA	NA	NA	NA	NA	NA	NA	2	2	4	4	-1.91509633356535
260.0925	853.180135807455	6.02574722367573	0.542713967625232	11.1029890202435	1.21317480500013e-28	4.95460590362055e-25	NA	NA	NA	NA	NA	NA	NA	NA	0	2	3	4	1.8724797349656
510.9982	805.902700532881	5.94367361959605	0.535340520404364	11.1026036570267	1.21841825547966e-28	4.97602015537894e-25	NA	NA	NA	NA	NA	NA	NA	NA	1	2	3	4	1.83939597316021
232.0828	244.083558296197	-5.45843787451201	0.491723913876277	-11.1006150412392	1.24583585529589e-28	5.08799363302841e-25	NA	NA	NA	NA	NA	NA	NA	NA	2	2	4	4	-1.58891025495675
611.4808	191.708147634102	-5.09223604851167	0.458793448732477	-11.0991908506544	1.26584686317942e-28	5.16971858922475e-25	NA	NA	NA	NA	NA	NA	NA	NA	0	2	3	4	-1.440187779039
684.3215	173.482218153718	-4.93950797971802	0.445040077594611	-11.0990183320466	1.26829243718091e-28	5.17970631344685e-25	NA	NA	NA	NA	NA	NA	NA	NA	2	2	4	4	-1.38565894468912
681.0498	258.875657915865	-5.54703345832496	0.500253351933503	-11.0884483569883	1.42742174467363e-28	5.82959040524713e-25	NA	NA	NA	NA	NA	NA	NA	NA	0	2	4	4	-1.63664862681887
664.1926	277.447924576355	-5.65348044709443	0.509931536247391	-11.0867440925475	1.45487115238675e-28	5.9416937863475e-25	NA	NA	NA	NA	NA	NA	NA	NA	2	2	4	4	-1.69090215315252
319.0961	438.961377623368	5.06865934799939	0.457409295451115	11.0812338061483	1.54725540097745e-28	6.31899105759192e-25	dihydrophaseic_acid,epi-dihydrophaseic_acid,Artemisin,Aurentiacin,,Ceroptene,Infectocaryone,7,4-Dimethoxy-6-C-methylflavanone,(+)-6,8-Di-C-methylpinocembrin_5-methyl_ether,karalicin	1	C15H22O5	[M+K-2H]-	282.146725	319.0953316	2.260453001	LMPR0103050005,LMPR0103050007,LMPR0103190003,LMPK12120224,LMPK12120225,LMPK12120416,LMPK12120418,LMPK12140047,LMPK12140193,LMPK12140195,LMPK12140197,LMFA05000671	2	2	4	4	1.37189507814004
414.9999	571.949965494616	5.44980925658713	0.492084947954054	11.0749359013029	1.65998898939627e-28	6.77939503269438e-25	NA	NA	NA	NA	NA	NA	NA	NA	0	2	4	4	1.57445478088327
677.462	160.407033464408	-4.81921183735048	0.435152993444225	-11.0747528109747	1.66338542664324e-28	6.79326608241098e-25	NA	NA	NA	NA	NA	NA	NA	NA	1	2	4	4	-1.34512098244168
517.1136	344.528370293708	4.71965913743392	0.426579844081777	11.0639525118518	1.87642363001745e-28	7.66331410499127e-25	NA	NA	NA	NA	NA	NA	NA	NA	0	2	2	4	1.2212804943787
316.0475	358.246209709775	4.77566556090657	0.431684098553866	11.062871152551	1.89918979275486e-28	7.75629111361084e-25	NA	NA	NA	NA	NA	NA	NA	NA	1	2	3	4	1.23764391857289
516.2871	157.712285588719	-4.79308149654174	0.434529492608164	-11.030509040416	2.72319279505214e-28	1.1121519374993e-24	NA	NA	NA	NA	NA	NA	NA	NA	2	2	4	4	-1.33496482138326
400.2783	200.894829646207	-5.16348970946688	0.468239658521899	-11.0274506131466	2.81738534390597e-28	1.1506201744512e-24	NA	NA	NA	NA	NA	NA	NA	NA	1	2	4	4	-1.46566627832212
666.1507	164.367841985746	-4.85817035440934	0.440913196731798	-11.0184280951892	3.11450276081947e-28	1.27196292751867e-24	NA	NA	NA	NA	NA	NA	NA	NA	0	2	4	4	-1.35987505753598
241.0468	325.030136963175	-5.88779868406519	0.534359255774361	-11.0184274351774	3.11452559408632e-28	1.27197225262485e-24	NA	NA	NA	NA	NA	NA	NA	NA	2	2	4	4	-1.82358181744781
512.1974	154.955234993176	-4.7659549478299	0.432828680776996	-11.011181004166	3.37549614730488e-28	1.37855262655931e-24	NA	NA	NA	NA	NA	NA	NA	NA	0	2	3	4	-1.33208821947088
320.0133	468.110769366267	5.16094684631696	0.468758503318805	11.0098202161188	3.42686862949691e-28	1.39953314828654e-24	NA	NA	NA	NA	NA	NA	NA	NA	2	2	4	4	1.41722325748223
681.3088	154.496286850076	-4.76202633545711	0.432836122025688	-11.0019152587604	3.7410064341559e-28	1.52782702770927e-24	NA	NA	NA	NA	NA	NA	NA	NA	2	2	4	4	-1.33065404302123
458.2996	221.661887865951	-5.31280010225238	0.482949296235092	-11.0007409549391	3.79004777190835e-28	1.54785551004737e-24	NA	NA	NA	NA	NA	NA	NA	NA	0	2	4	4	-1.53679269250236
521.1345	159.707425095116	-4.81233078194392	0.437546417571734	-10.9984463103391	3.88772471240188e-28	1.58774677254493e-24	NA	NA	NA	NA	NA	NA	NA	NA	0	2	3	4	-1.34220508287522
330.2199	283.024703195585	-5.68090303781302	0.51702502139948	-10.987675262671	4.38064109748427e-28	1.78905382421258e-24	NA	NA	NA	NA	NA	NA	NA	NA	0	2	3	4	-1.70337913131723
383.2187	459.207719858595	-6.4005843800963	0.582630719061716	-10.9856623941902	4.4794044190495e-28	1.82938876473982e-24	NA	NA	NA	NA	NA	NA	NA	NA	2	2	2	4	-2.18902515016972
511.1387	465.097731174051	5.15126898637775	0.469179350337644	10.9793173605587	4.80541255651782e-28	1.96253048808188e-24	NA	NA	NA	NA	NA	NA	NA	NA	1	2	3	4	1.41079745457825
447.1732	322.812891008092	-5.87757893293847	0.535435696025544	-10.9771891873605	4.91994467462737e-28	2.00930540511782e-24	NA	NA	NA	NA	NA	NA	NA	NA	0	2	2	4	-1.81125105288156
340.2492	480.377608094085	-6.46711893337781	0.589322093148927	-10.9738274002626	5.10640697173052e-28	2.08545660725474e-24	NA	NA	NA	NA	NA	NA	NA	NA	1	2	4	4	-2.24416713612502
660.2221	173.97636458594	-4.94372185029444	0.450764404364301	-10.9674184616827	5.48151176383609e-28	2.23864940435066e-24	NA	NA	NA	NA	NA	NA	NA	NA	1	2	3	4	-1.38875346728508
376.1361	194.766251909802	-5.11626802119679	0.466703755775419	-10.9625602063052	5.78395462036476e-28	2.36216706695697e-24	NA	NA	NA	NA	NA	NA	NA	NA	1	2	4	4	-1.45196050341611
585.0758	248.09666641311	-5.48296627372759	0.500247002795244	-10.9605179902933	5.91597783220197e-28	2.41608534667128e-24	NA	NA	NA	NA	NA	NA	NA	NA	2	2	4	4	-1.60370558838492
346.058	565.191298718524	5.43187553888318	0.496131043879106	10.9484693729562	6.75799040343595e-28	2.75996328076324e-24	NA	NA	NA	NA	NA	NA	NA	NA	1	2	4	4	1.56432740575804
194.1049	672.340771368803	5.68195614986435	0.518990252668759	10.9480980050136	6.78574973671924e-28	2.77130019247614e-24	NA	NA	NA	NA	NA	NA	NA	NA	2	2	4	4	1.71355513489215
338.1976	396.146543376108	-6.18198693554229	0.565136738545326	-10.9389224127507	7.50870469472652e-28	3.06655499732631e-24	NA	NA	NA	NA	NA	NA	NA	NA	2	2	3	4	-2.01256765984989
601.3558	162.418817482422	-4.83811645863033	0.44241350264805	-10.9357341710231	7.77738870141403e-28	3.17628554565749e-24	NA	NA	NA	NA	NA	NA	NA	NA	0	2	2	4	-1.35690056961007
364.0601	680.138943507882	5.6983439894188	0.521357106584499	10.9298289357743	8.30047502361978e-28	3.38991399964632e-24	NA	NA	NA	NA	NA	NA	NA	NA	0	2	4	4	1.7187103928766
412.2198	311.03942204839	-5.82210735623492	0.532726926028681	-10.9288775764292	8.38794984464412e-28	3.42563871655266e-24	NA	NA	NA	NA	NA	NA	NA	NA	0	2	2	4	-1.78157415780269
488.0568	202.52042816009	-5.17568973884108	0.473831262082685	-10.9230651352378	8.94259774677509e-28	3.65215691978295e-24	NA	NA	NA	NA	NA	NA	NA	NA	2	2	0	4	-1.47612922958815
498.1074	151.106205931708	-4.72697340523142	0.43318332870122	-10.9121775748017	1.00812126709999e-27	4.11716725483638e-24	NA	NA	NA	NA	NA	NA	NA	NA	0	2	3	4	-1.32352387246991
219.107	410.800639737669	4.97181104840213	0.455680802778998	10.9107318501925	1.02428395102694e-27	4.18317565599402e-24	NA	NA	NA	NA	NA	NA	NA	NA	0	2	3	4	1.31786780745511
497.1365	217.704897876391	-5.28546695550237	0.484467392324233	-10.9098507747763	1.03425982585304e-27	4.22391712878383e-24	NA	NA	NA	NA	NA	NA	NA	NA	0	2	4	4	-1.52345154106046
514.1431	221.701361481686	-5.31302075451248	0.487736461081297	-10.8932203730139	1.2417029679498e-27	5.07111492110697e-24	NA	NA	NA	NA	NA	NA	NA	NA	0	2	4	4	-1.53872104147647
360.1774	300.721287954624	-5.77167628543306	0.530089291294596	-10.888120888723	1.31321885384904e-27	5.36318579911948e-24	NA	NA	NA	NA	NA	NA	NA	NA	2	2	4	4	-1.74791500978664
412.2981	342.76619533795	-5.96694316785152	0.548140306545966	-10.8857952910842	1.34717539385359e-27	5.50186430849804e-24	NA	NA	NA	NA	NA	NA	NA	NA	2	2	4	4	-1.87590305815472
598.4764	244.878758408578	-5.46326105792183	0.502049551741111	-10.8819160160092	1.40576581159452e-27	5.74114757455202e-24	NA	NA	NA	NA	NA	NA	NA	NA	2	2	2	4	-1.59310198101699
208.0076	268.88036914447	-5.603955559703	0.515043709386234	-10.8805436462492	1.42709279397937e-27	5.82824697061175e-24	NA	NA	NA	NA	NA	NA	NA	NA	0	2	4	4	-1.6549701819872
329.1905	643.148062670163	5.61757637326662	0.516607431032149	10.8739751614549	1.53369606094129e-27	6.26361471288423e-24	NA	NA	NA	NA	NA	NA	NA	NA	1	2	3	4	1.67868298621153
237.0151	787.511240029754	5.90901330458775	0.543742880002845	10.8672932040174	1.65024267739584e-27	6.73959109448461e-24	NA	NA	NA	NA	NA	NA	NA	NA	1	2	4	4	1.80821098874979
611.3127	446.513717223518	5.09163777205135	0.468650292261609	10.8644715604042	1.7020568947599e-27	6.95120035819945e-24	NA	NA	NA	NA	NA	NA	NA	NA	2	2	4	4	1.38565894468912
404.1868	272.854003645647	-5.62597353034047	0.518344770142483	-10.8537287427324	1.91452198184112e-27	7.81890777383914e-24	NA	NA	NA	NA	NA	NA	NA	NA	2	2	4	4	-1.67147012715704
440.2653	259.886779884429	-5.55281783027297	0.511823159751493	-10.8490945055496	2.01410733735919e-27	8.22561436577493e-24	NA	NA	NA	NA	NA	NA	NA	NA	2	2	4	4	-1.64117753134352
496.9668	483.253920464906	5.20574706006619	0.47984757477504	10.8487514238385	2.02168083763315e-27	8.25654454089378e-24	NA	NA	NA	NA	NA	NA	NA	NA	2	2	0	4	1.4368605531881
336.9779	433.963019062578	5.0503449637413	0.465830400508151	10.8415959075065	2.18623546421717e-27	8.92858563586291e-24	NA	NA	NA	NA	NA	NA	NA	NA	2	2	0	4	1.36435947948569
641.4741	151.78489446277	-4.73481343350385	0.436931800326277	-10.8365045299247	2.31134324171437e-27	9.43952579916147e-24	DG(17:2(9Z,12Z)/18:1(9Z)/0:0)[iso2],DG(17:1(9Z)/18:2(9Z,12Z)/0:0)[iso2],DG(17:0/18:3(9Z,12Z,15Z)/0:0)[iso2],DG(13:0/22:3(10Z,13Z,16Z)/0:0)[iso2],DG(15:0/20:3(8Z,11Z,14Z)/0:0)[iso2],DG(15:1(9Z)/20:2(11Z,14Z)/0:0)[iso2],DG(18:3(6Z,9Z,12Z)/17:0/0:0)[iso2]	1	C38H68O5	[M+(37Cl)]-	604.506675	641.4731266	1.467871312	LMGL02010038,LMGL02010039,LMGL02010040,LMGL02010374,LMGL02010439,LMGL02010462,LMGL02010476	0	2	4	4	-1.32636785109955
601.2231	179.098095680394	-4.98805159626987	0.460528709332274	-10.8311414580474	2.45080943200315e-27	1.00091057203009e-23	NA	NA	NA	NA	NA	NA	NA	NA	0	2	2	4	-1.40681072649223
604.2469	179.098095680394	-4.98805159626987	0.460528709332274	-10.8311414580474	2.45080943200315e-27	1.00091057203009e-23	NA	NA	NA	NA	NA	NA	NA	NA	0	2	3	4	-1.40681072649223
502.3125	167.120617254676	-4.88394945429882	0.451003375913907	-10.8290751580342	2.5067429294284e-27	1.02375381237856e-23	NA	NA	NA	NA	NA	NA	NA	NA	1	2	4	4	-1.36887150789205
397.2787	406.236386428686	-6.21924214245774	0.574762880950786	-10.8205354739849	2.75164981770548e-27	1.12377378555092e-23	NA	NA	NA	NA	NA	NA	NA	NA	0	2	4	4	-2.03081809392007
589.1717	159.155251269652	-4.80669254113303	0.44434395277438	-10.8175041229236	2.84417346947062e-27	1.1615604449318e-23	Chenodeoxycholic_acid_disulfate,Deoxycholic_acid_disulfate	1	C24H40O10S2	[M+(37Cl)]-	552.206294	589.1727456	-1.798284133	LMST05020025,LMST05020027	1	2	4	4	-1.33785251253521
405.1414	367.062675161497	-6.06879049518006	0.561045153033617	-10.8169377497793	2.86179940035312e-27	1.16875887510422e-23	NA	NA	NA	NA	NA	NA	NA	NA	1	2	4	4	-1.93777894566422
590.2313	165.823633646518	-4.86985751759927	0.450628357490421	-10.8068154980743	3.19571857209659e-27	1.30513146484425e-23	NA	NA	NA	NA	NA	NA	NA	NA	2	2	4	4	-1.36286162597132
624.2242	192.457689538244	-5.09798246878808	0.471954491661947	-10.8018517862516	3.37330653541681e-27	1.37765838906422e-23	NA	NA	NA	NA	NA	NA	NA	NA	2	2	4	4	-1.4468904845215
604.2026	177.858682670642	-4.97739041549181	0.460836151331157	-10.8007811477339	3.41287562267422e-27	1.39381840430015e-23	NA	NA	NA	NA	NA	NA	NA	NA	1	2	4	4	-1.40442938245514
515.1136	364.49434539972	4.79850387314183	0.444691587956685	10.7906333357698	3.81153708000325e-27	1.55663174347333e-23	Okanin_3,4-dimethyl_ehter_4-glucoside,,Phloretin_2-O-(6-O-acetylglucoside),Phloretin_2-O-(2-O-Acetylglucoside),Eriodictyol_3,4-dimethyl_ether_5-O-glucoside,Eriodictyol_5,4-dimethyl_ether_7-O-glucoside,Persiconin,Persicogenin_3-glucoside	1	C23H26O11	[M+(37Cl)]-	478.147515	515.1139666	-0.667425118	LMPK12120173,LMPK12120180,LMPK12120519,LMPK12120520,LMPK12140386,LMPK12140558,LMPK12140562,LMPK12140586,LMPK12140587	0	2	4	4	1.24274601673686
429.2134	179.552768496881	-4.99189933615122	0.462733419285853	-10.7878513375052	3.9286733250576e-27	1.60447018595352e-23	NA	NA	NA	NA	NA	NA	NA	NA	1	2	4	4	-1.40920007510581
408.1776	332.749114924341	-5.92273733560904	0.549621758468147	-10.7760241372473	4.46782077287097e-27	1.8246580036405e-23	NA	NA	NA	NA	NA	NA	NA	NA	1	2	4	4	-1.84585249889494
516.9095	593.422466975446	5.50104621322181	0.510548019290376	10.7747871020396	4.52828475910067e-27	1.84935149561671e-23	NA	NA	NA	NA	NA	NA	NA	NA	2	2	4	4	1.59732188719546
450.1835	191.218276528492	-5.08810515838834	0.472416288760794	-10.7703846785958	4.75012352856996e-27	1.93995044906797e-23	NA	NA	NA	NA	NA	NA	NA	NA	0	2	2	4	-1.43852217548135
594.0625	161.173219880168	-4.82603260205654	0.448250298380603	-10.7663790063087	4.96131616569069e-27	2.02620152206808e-23	NA	NA	NA	NA	NA	NA	NA	NA	1	2	2	4	-1.34951639660317
214.0159	602.521770306843	5.52289893824353	0.513293313141116	10.7597328795225	5.33245089367432e-27	2.17777294497659e-23	NA	NA	NA	NA	NA	NA	NA	NA	0	2	4	4	1.61667273771282
388.0814	707.57380681108	5.75421224777497	0.535199439413298	10.7515289143107	5.82873440403734e-27	2.38045513060885e-23	NA	NA	NA	NA	NA	NA	NA	NA	1	2	4	4	1.74519796326418
438.0793	454.016729135834	5.11488557445512	0.475800596987278	10.7500612795404	5.9222259428899e-27	2.41863707507623e-23	NA	NA	NA	NA	NA	NA	NA	NA	1	2	4	4	1.39498272730755
237.1247	219.762340102642	-5.29964542111713	0.493460690792073	-10.73975196	6.62220618717798e-27	2.70450900684349e-23	NA	NA	NA	NA	NA	NA	NA	NA	2	2	4	4	-1.53104166987602
312.9687	500.711622483448	5.25575093308586	0.490110742396715	10.723598726656	7.88734796490372e-27	3.22119290886668e-23	NA	NA	NA	NA	NA	NA	NA	NA	2	2	4	4	1.45706812229398
614.3517	180.354153201764	-4.99866492056167	0.466297695716767	-10.7199005409581	8.20915620432283e-27	3.35261939384545e-23	NA	NA	NA	NA	NA	NA	NA	NA	1	2	3	4	-1.412398442006
416.2149	359.109221566642	-6.03621151161448	0.563189565300305	-10.7179036749302	8.38829714010699e-27	3.4257805520197e-23	NA	NA	NA	NA	NA	NA	NA	NA	2	2	4	4	-1.90774981452765
519.38	319.889852091216	-5.86394799444909	0.54711833445036	-10.7178787936984	8.39055353510082e-27	3.42670206373517e-23	NA	NA	NA	NA	NA	NA	NA	NA	1	2	4	4	-1.79621487300183
680.1415	415.250094676781	4.98595939180133	0.466035946486442	10.6986583961853	1.03262434474974e-26	4.21723782395794e-23	NA	NA	NA	NA	NA	NA	NA	NA	1	2	4	4	1.3277938720955
494.3098	161.843814552839	-4.83234228662537	0.451763987230531	-10.6966080148382	1.05572332878007e-26	4.3115740747378e-23	NA	NA	NA	NA	NA	NA	NA	NA	2	2	4	4	-1.35393803875114
652.0178	142.106432079166	-4.63163009993665	0.433013025055226	-10.6962835571654	1.0594252248765e-26	4.32669261839561e-23	NA	NA	NA	NA	NA	NA	NA	NA	1	2	4	4	-1.30529347006703
507.0456	460.637470802695	5.13529052920212	0.480827591863613	10.6801078309557	1.26125071785045e-26	5.15094793170124e-23	NA	NA	NA	NA	NA	NA	NA	NA	1	2	3	4	1.4060160590688
616.258	206.595838996857	-5.20585598445304	0.487452085691026	-10.6797286077319	1.26641344465423e-26	5.17203250796786e-23	NA	NA	NA	NA	NA	NA	NA	NA	2	2	4	4	-1.49213342570139
392.9977	800.966804188675	5.93233138015756	0.556137458344565	10.6670235768979	1.45203312677394e-26	5.93010328974479e-23	NA	NA	NA	NA	NA	NA	NA	NA	1	2	4	4	1.82670824986277
327.9793	424.167360939041	5.01625110625099	0.470399808737757	10.6638034562797	1.50321399817066e-26	6.13912596852896e-23	NA	NA	NA	NA	NA	NA	NA	NA	0	2	3	4	1.34658323073409
515.2716	142.947290399784	-4.64051723588163	0.435181065697728	-10.6634171421072	1.50947302764661e-26	6.16468784490875e-23	NA	NA	NA	NA	NA	NA	NA	NA	2	2	2	4	-1.30668043409572
596.4527	143.532753248482	-4.64681408198317	0.435986053885667	-10.6581713808712	1.59706623481849e-26	6.52241850299872e-23	NA	NA	NA	NA	NA	NA	NA	NA	0	2	2	4	-1.31085648279832
414.2939	323.448287391641	-5.88044039913942	0.551768271544916	-10.6574457111761	1.6095736502202e-26	6.57349878749931e-23	NA	NA	NA	NA	NA	NA	NA	NA	1	2	4	4	-1.81430794934338
355.2601	357.107897467743	-6.02788932943264	0.565704888712681	-10.655536923412	1.64293849911376e-26	6.70976083038058e-23	NA	NA	NA	NA	NA	NA	NA	NA	2	2	4	4	-1.9005048391313
360.1346	345.402915820397	-5.97830323996697	0.561260753191896	-10.6515611611328	1.71465049617521e-26	7.00263262637955e-23	NA	NA	NA	NA	NA	NA	NA	NA	2	2	4	4	-1.88281641246961
508.4451	148.938893511476	-4.70399256462705	0.441649782490891	-10.6509563711244	1.7258278768418e-26	7.0482810490219e-23	NA	NA	NA	NA	NA	NA	NA	NA	2	2	4	4	-1.32069055867598
407.1575	422.618886273114	-6.27775923742363	0.589738985385878	-10.6449792077354	1.84025354557066e-26	7.51559548011056e-23	NA	NA	NA	NA	NA	NA	NA	NA	2	2	1	4	-2.09532921734552
508.1039	175.788871259387	-4.95931473992085	0.466360571625363	-10.6340780967752	2.06864390869873e-26	8.44834172312561e-23	NA	NA	NA	NA	NA	NA	NA	NA	2	2	4	4	-1.39654852758072
428.2152	415.018329159155	-6.25088923644894	0.587944055217558	-10.631775559217	2.12036631899033e-26	8.65957604675649e-23	NA	NA	NA	NA	NA	NA	NA	NA	0	2	2	4	-2.0694904301205
612.2991	186.738126410089	-5.05181056364022	0.475236297730999	-10.630102514812	2.15875054863547e-26	8.81633724062725e-23	NA	NA	NA	NA	NA	NA	NA	NA	0	2	4	4	-1.43025340874939
393.139	374.629188880169	4.83669675450368	0.455212105039662	10.6251496850732	2.27646670839458e-26	9.29709003708345e-23	NA	NA	NA	NA	NA	NA	NA	NA	0	2	4	4	1.25175336275344
718.5313	168.827072265919	-4.89969109719418	0.461162856686993	-10.6246438240792	2.28884214232186e-26	9.34763130924249e-23	NA	NA	NA	NA	NA	NA	NA	NA	1	2	4	4	-1.37341157776081
524.2342	139.195762347293	-4.59949958696535	0.432943305316463	-10.623791915672	2.30983422840934e-26	9.43336298882376e-23	NA	NA	NA	NA	NA	NA	NA	NA	1	2	4	4	-1.30114756981976
694.3517	152.304236059836	-4.73849562197759	0.446119922032891	-10.6215736799762	2.36539410140164e-26	9.66026951012428e-23	NA	NA	NA	NA	NA	NA	NA	NA	2	2	4	4	-1.3277938720955
626.9441	417.023651846499	4.9913645123118	0.470060395971017	10.6185599873842	2.44300591818789e-26	9.97723616987934e-23	NA	NA	NA	NA	NA	NA	NA	NA	2	2	4	4	1.33208821947088
431.2141	309.156518796698	-5.81296293149864	0.547549241995465	-10.6163290635087	2.50208021403434e-26	1.02184955941162e-22	NA	NA	NA	NA	NA	NA	NA	NA	1	2	4	4	-1.77013062475377
396.9918	530.221585740988	5.33771308662512	0.502975715015318	10.6122680027654	2.61327409214239e-26	1.06726113923095e-22	NA	NA	NA	NA	NA	NA	NA	NA	2	2	4	4	1.50119234538207
437.1682	298.992003839262	-5.76298023090686	0.543611295922235	-10.6012885937736	2.93902393564006e-26	1.2002973753154e-22	NA	NA	NA	NA	NA	NA	NA	NA	2	2	4	4	-1.74519796326418
406.9809	1347.88373738988	6.6812209948417	0.630660251284568	10.5940099780079	3.17684588225591e-26	1.29742385831331e-22	NA	NA	NA	NA	NA	NA	NA	NA	1	2	4	4	2.16377406771552
340.1883	319.991628426806	-5.86439317089262	0.554037302174447	-10.5848345370907	3.50399283194686e-26	1.4310306725671e-22	NA	NA	NA	NA	NA	NA	NA	NA	2	2	4	4	-1.79918968911441
208.9835	602.346038333343	5.5213343956183	0.521696462441132	10.5834231073425	3.5571972806229e-26	1.45275936940639e-22	NA	NA	NA	NA	NA	NA	NA	NA	1	2	4	4	1.61449264000292
246.1179	216.475944785753	-5.27673174564725	0.499193085783418	-10.5705225010601	4.08213899307351e-26	1.66714556477122e-22	NA	NA	NA	NA	NA	NA	NA	NA	2	2	4	4	-1.51968916429053
483.2938	137.449833720314	-4.57951529509484	0.433692179290755	-10.5593679429129	4.59746974052383e-26	1.87760664202993e-22	NA	NA	NA	NA	NA	NA	NA	NA	2	2	4	4	-1.29428701743257
648.4835	176.220714971755	-4.96301877218753	0.470063516859008	-10.5581875516541	4.65564031770005e-26	1.9013635057487e-22	NA	NA	NA	NA	NA	NA	NA	NA	2	2	4	4	-1.39969044148474
502.1435	822.476992864031	-2.08820150560788	0.197842623031304	-10.5548616047083	4.82349872535503e-26	1.96991687943499e-22	NA	NA	NA	NA	NA	NA	NA	NA	2	2	4	4	-0.97033604388997
322.9141	726.958400454996	5.79201376304725	0.548921220747365	10.5516302597326	4.99232457061252e-26	2.03886535463815e-22	NA	NA	NA	NA	NA	NA	NA	NA	2	2	4	4	1.77013062475377
509.1298	136.233249814681	-4.56567328970174	0.433433787658576	-10.5337272259407	6.03947123005996e-26	2.46652005035649e-22	NA	NA	NA	NA	NA	NA	NA	NA	0	2	2	4	-1.29155978118173
456.2099	344.418898282564	-5.97403132482879	0.567585004285042	-10.5253508808852	6.60150255001055e-26	2.69605364142431e-22	NA	NA	NA	NA	NA	NA	NA	NA	0	2	3	4	-1.87934850754986
366.91	398.712894638434	4.92574078440715	0.468341213091306	10.5174190242507	7.18138481623798e-26	2.93287755895159e-22	NA	NA	NA	NA	NA	NA	NA	NA	2	2	4	4	1.30114756981976
423.1525	379.465355912247	-6.11808604105523	0.582100629328631	-10.5103580597595	7.73991247109543e-26	3.16098025319538e-22	NA	NA	NA	NA	NA	NA	NA	NA	1	2	4	4	-1.96966449144925
400.9479	703.28083680527	5.74410388996248	0.546652904782064	10.5077716403108	7.95509874115714e-26	3.24886232588857e-22	NA	NA	NA	NA	NA	NA	NA	NA	2	2	4	4	1.73712320315396
591.162	274.83677396704	-5.63674257178236	0.536719920592424	-10.5022048847388	8.43856690305126e-26	3.44631072320614e-22	NA	NA	NA	NA	NA	NA	NA	NA	2	2	4	4	-1.67626900167205
523.2402	161.814800856218	-4.83185649424085	0.460120037466107	-10.5012955333352	8.52026432344685e-26	3.47967594969569e-22	NA	NA	NA	NA	NA	NA	NA	NA	2	2	4	4	-1.35246121916709
480.2942	165.464552573119	-4.86620957934009	0.46353519072684	-10.4980369919913	8.8195065109355e-26	3.60188645906606e-22	NA	NA	NA	NA	NA	NA	NA	NA	2	2	4	4	-1.36136682389944
474.2202	255.093206900865	-5.52469481649696	0.526857859012008	-10.4861201593484	1.00052934636063e-25	4.0861618505368e-22	NA	NA	NA	NA	NA	NA	NA	NA	2	2	4	4	-1.62105613129618
638.1303	247.208240618366	-5.47739622687909	0.523005642322556	-10.4729199527469	1.15038733143314e-25	4.69818186157296e-22	NA	NA	NA	NA	NA	NA	NA	NA	0	2	2	4	-1.59944255039719
216.9288	856.511132251414	6.02784568017193	0.575822525161881	10.468235292597	1.20875317235267e-25	4.93654795588829e-22	NA	NA	NA	NA	NA	NA	NA	NA	0	2	3	4	1.87590305815472
371.1938	327.693961876354	-5.89984743030499	0.56440052370106	-10.4532990005337	1.4151525387421e-25	5.77948296822275e-22	NA	NA	NA	NA	NA	NA	NA	NA	0	2	3	4	-1.82985264023556
390.167	302.589912755423	-5.78083553931361	0.553017727751713	-10.4532553826358	1.4158037287868e-25	5.78214242836529e-22	NA	NA	NA	NA	NA	NA	NA	NA	1	2	4	4	-1.75338814369228
588.2262	174.196561768738	-4.94521598348232	0.473187551767038	-10.4508581534219	1.45205339328987e-25	5.93018605819583e-22	NA	NA	NA	NA	NA	NA	NA	NA	1	2	4	4	-1.39030572810455
499.0802	382.218677669323	4.86450169529629	0.465579935782231	10.4482631690804	1.49233068403077e-25	6.09467851358166e-22	NA	NA	NA	NA	NA	NA	NA	NA	2	2	4	4	1.26611650171382
497.1727	323.82828830327	-5.88214728764001	0.562980159778145	-10.4482319411718	1.49282206006637e-25	6.09668529331105e-22	NA	NA	NA	NA	NA	NA	NA	NA	2	2	0	4	-1.81738189445463
586.3205	216.253838337067	-5.27511957929216	0.505357777309817	-10.4383860625898	1.65602164779977e-25	6.76319240961428e-22	NA	NA	NA	NA	NA	NA	NA	NA	2	2	4	4	-1.51781601556158
684.2603	165.896396285487	-4.87015432117968	0.467355025413226	-10.4206739124578	1.99534290720328e-25	8.1489804330182e-22	NA	NA	NA	NA	NA	NA	NA	NA	0	2	4	4	-1.36435947948569
492.2072	135.049954932281	-4.55160316873321	0.436795870110107	-10.4204354486819	2.00035231868141e-25	8.16943886949486e-22	NA	NA	NA	NA	NA	NA	NA	NA	2	2	3	4	-1.29019975827604
374.1141	670.137609860104	5.67388505560019	0.545987215788771	10.3919741919292	2.69711772321978e-25	1.10150287816296e-21	NA	NA	NA	NA	NA	NA	NA	NA	0	2	2	4	1.70337913131723
361.1727	286.819980190425	-5.70070740975937	0.548756680501875	-10.3884063963389	2.79992061145433e-25	1.14348757771795e-21	NA	NA	NA	NA	NA	NA	NA	NA	0	2	4	4	-1.72391173744406
500.9356	1155.34377316506	6.45833549738941	0.621900986742442	10.3848291529791	2.90689303254798e-25	1.1871751144926e-21	NA	NA	NA	NA	NA	NA	NA	NA	0	2	4	4	2.0694904301205
405.2491	286.927941118517	-5.70126804308203	0.549514241118482	-10.3751051682986	3.21857796316652e-25	1.31446724015721e-21	NA	NA	NA	NA	NA	NA	NA	NA	0	2	4	4	-1.7265299955668
645.3413	159.398277556568	-4.80851198390382	0.464154519910136	-10.3597224149294	3.78057592515513e-25	1.54398720783336e-21	NA	NA	NA	NA	NA	NA	NA	NA	1	2	3	4	-1.3407514030223
496.1656	145.515523569875	-4.66747098360358	0.450847377727012	-10.3526630389536	4.07004525405393e-25	1.66220648175562e-21	NA	NA	NA	NA	NA	NA	NA	NA	0	2	4	4	-1.31505551802018
503.1207	143.082355758608	-4.64128366457112	0.448385713284538	-10.3510962259983	4.13721241555599e-25	1.68963755051307e-21	Dalpatein_7-O-glucoside,Isoplatycarpanetin_7-O-glucoside,Platycarpanetin_7-O-glucoside,,Apigenin_7-(2-glucosyllactate),Scoparin_6-acetate,Pectolinarigenin_7-(6-methylglucuronide),Rhamnocitrin_3-(6-acetylglucoside),Pseudobaptigenin_7-O-glucoside,3-O-Methylderhamnosylmaysin	1	C24H24O12	[M-H]-	504.12678	503.1195036	2.440175726	LMPK12050121,LMPK12050396,LMPK12050432,LMPK12100043,LMPK12110377,LMPK12110741,LMPK12111127,LMPK12112568,LMPK12050043,LMPK12110755	0	2	4	4	-1.308069916311
225.0995	255.217812340574	-5.52539012730313	0.53380526062001	-10.3509473115447	4.14365304945107e-25	1.69226790539582e-21	NA	NA	NA	NA	NA	NA	NA	NA	0	2	3	4	-1.62325955859305
729.3799	133.395342721777	-4.53220112431268	0.437868721566373	-10.350593456641	4.15899735494198e-25	1.69853451975831e-21	NA	NA	NA	NA	NA	NA	NA	NA	2	2	4	4	-1.28613393986665
330.0631	435.60967424676	5.05230940439426	0.488200767718274	10.3488354350761	4.23606967079301e-25	1.73001085355187e-21	NA	NA	NA	NA	NA	NA	NA	NA	2	2	4	4	1.36586040030062
459.3324	208.169594710001	-5.21723501057688	0.50430580482384	-10.3453796499513	4.39172142622736e-25	1.79357903047125e-21	NA	NA	NA	NA	NA	NA	NA	NA	2	2	3	4	-1.49393541645573
268.1925	628.959652633989	-6.86357544765772	0.664644621292549	-10.3266847090555	5.33734919666661e-25	2.17977341191864e-21	NA	NA	NA	NA	NA	NA	NA	NA	0	2	2	4	-2.56897878070346
638.2948	330.444827879396	-5.91228532157876	0.572677569822304	-10.3239338034721	5.49256149003062e-25	2.2431621125285e-21	NA	NA	NA	NA	NA	NA	NA	NA	0	2	3	4	-1.84261463448809
351.0481	499.280661595718	5.24899237400849	0.508860150806892	10.3151963573592	6.01582110371144e-25	2.45686133875575e-21	Dryopterin,2-Hydroxy-5-methoxybiochanin_A,Podospicatin,Iristectorigenin_A,Iristectorigenin_B,6-Methoxyorobol_7-methyl_ether,,Trifolian,Hildecarpin,Tephrocarpin,Tricin,Apometzgerin,Isoetin_5,7-dimethyl_ether,Cirsiliol,6-Hydroxyluteolin_5,6-dimethyl_ether,Jaceosidin,Desmethoxycentaureidin,6-Hydroxyluteolin_7,3-dimethyl_ether,Nuchensin,Tamaridone,Rehderianin_I,Viscidulin_II,Hypolaetin_8,3-dimethyl_e…	1	C17H14O7	[M+Na-2H]-	330.073955	351.0486236	-1.566734529	LMPK12020079,LMPK12050334,LMPK12050363,LMPK12050402,LMPK12050403,LMPK12050411,LMPK12050434,LMPK12060056,LMPK12070106,LMPK12070129,LMPK12070136,LMPK12100054,LMPK12110072,LMPK12110094,LMPK12110873,LMPK12110879,LMPK12110947,LMPK12111227,LMPK12111234,LMPK12111235,LMPK12111236,LMPK12111237,LMPK12111238,LMPK12111287,LMPK12111308,LMPK12111309,LMPK12111310,LMPK12111400,LMPK12111424,LMPK12111429,LMPK12111…	1	2	4	4	1.45365883124124
682.3305	150.836532008896	-4.72309905926258	0.458173328730941	-10.308542123883	6.44718841120314e-25	2.63303174713536e-21	NA	NA	NA	NA	NA	NA	NA	NA	0	2	4	4	-1.32210588889482
663.3218	147.664282212601	-4.69014287998606	0.455365227760813	-10.299738746081	7.06529196803599e-25	2.8854652397459e-21	NA	NA	NA	NA	NA	NA	NA	NA	0	2	4	4	-1.31786780745511
389.0461	439.635510565993	5.06519723155003	0.492129060769043	10.2924164316465	7.62386766864801e-25	3.11358755587585e-21	NA	NA	NA	NA	NA	NA	NA	NA	2	2	4	4	1.36887150789205
244.0972	1326.0761286212	6.65638947323716	0.646820262728963	10.2909414821879	7.74156794123582e-25	3.16165634720071e-21	NA	NA	NA	NA	NA	NA	NA	NA	1	2	4	4	2.15767172755053
596.9542	799.194085567613	5.92696692957522	0.576278726593674	10.2848962768571	8.24307797869146e-25	3.36647304649759e-21	NA	NA	NA	NA	NA	NA	NA	NA	0	2	4	4	1.82358181744781
444.2097	279.821530436781	-5.66365014334927	0.551246929091809	-10.2742525072752	9.20552581473316e-25	3.75953674273702e-21	NA	NA	NA	NA	NA	NA	NA	NA	2	2	4	4	-1.69586129346056
595.2357	169.932333506518	-4.90701558803076	0.477683043112071	-10.2725345996414	9.3709723898322e-25	3.82710512400747e-21	NA	NA	NA	NA	NA	NA	NA	NA	1	2	2	4	-1.37493124250906
402.286	219.635825397044	-5.29857900106296	0.516442123634995	-10.2597730869991	1.06957775761938e-24	4.36815556211754e-21	NA	NA	NA	NA	NA	NA	NA	NA	0	2	2	4	-1.52913586977253
651.1292	138.38628378402	-4.5892202268627	0.447353281173188	-10.258604150231	1.08260282614748e-24	4.42134994198631e-21	NA	NA	NA	NA	NA	NA	NA	NA	0	2	4	4	-1.29565425280358
606.19	176.492754955292	-4.96517378986041	0.48429459929872	-10.2523831507727	1.15461062496069e-24	4.71542979233947e-21	NA	NA	NA	NA	NA	NA	NA	NA	1	2	4	4	-1.40126659318401
333.0085	450.142034617168	5.09910062547047	0.497685599578266	10.2456262142031	1.23820447228968e-24	5.05682706483105e-21	NA	NA	NA	NA	NA	NA	NA	NA	0	2	4	4	1.38720454549139
617.2788	209.42565223137	-5.22633162589048	0.510408871870987	-10.2394999654542	1.31916378008205e-24	5.38746487785511e-21	NA	NA	NA	NA	NA	NA	NA	NA	1	2	4	4	-1.50119234538207
495.3049	172.342672213667	-4.92863582291408	0.481519600558887	-10.2355871229199	1.37359469554082e-24	5.6097607365887e-21	NA	NA	NA	NA	NA	NA	NA	NA	2	2	4	4	-1.37645408914869
588.2884	194.957435395979	-5.11734663592337	0.500673949513099	-10.2209165084382	1.59822563555444e-24	6.52715349560434e-21	NA	NA	NA	NA	NA	NA	NA	NA	0	2	3	4	-1.45365883124124
338.2701	457.088431707324	-6.393629987456	0.626431983861466	-10.2064232864425	1.85580031176814e-24	7.57908847326109e-21	NA	NA	NA	NA	NA	NA	NA	NA	0	2	4	4	-2.18258097095141
614.9922	486.626840690113	5.21121915416735	0.510649550593011	10.2050792918854	1.88167396360446e-24	7.6847564673606e-21	NA	NA	NA	NA	NA	NA	NA	NA	0	2	3	4	1.44520871605548
400.22	308.961516778744	-5.81192775309774	0.56999558998444	-10.1964433676696	2.05666521537234e-24	8.39942073958064e-21	NA	NA	NA	NA	NA	NA	NA	NA	0	2	4	4	-1.7644947198854
242.1512	258.707760328643	-5.5457852219226	0.544095592698454	-10.1926670539972	2.13816353314449e-24	8.73225986936209e-21	NA	NA	NA	NA	NA	NA	NA	NA	2	2	4	4	-1.63439670690722
455.2508	249.259498252115	-5.48976231051688	0.539186515811738	-10.1815645412648	2.39676444955366e-24	9.78838601197715e-21	NA	NA	NA	NA	NA	NA	NA	NA	1	2	3	4	-1.60584808190592
441.1997	221.392213943138	-5.31062035973502	0.521699318444503	-10.1794657803448	2.44902137258641e-24	1.00018032856429e-20	NA	NA	NA	NA	NA	NA	NA	NA	1	2	4	4	-1.53487004126199
383.2295	225.996969501251	-5.34179542141023	0.52494756548566	-10.1758647389254	2.54132600460769e-24	1.03787754028178e-20	NA	NA	NA	NA	NA	NA	NA	NA	2	2	4	4	-1.55041312059053
615.322	187.873853818362	-5.0608142845221	0.49739748446175	-10.1745876137644	2.57488334273328e-24	1.05158235717227e-20	NA	NA	NA	NA	NA	NA	NA	NA	0	2	4	4	-1.43354915839318
715.4145	122.684838531378	-4.40112750553237	0.432749822071101	-10.1701428425065	2.69513136634006e-24	1.10069165001328e-20	NA	NA	NA	NA	NA	NA	NA	NA	2	2	1	4	-1.27273237831001
392.1499	526.168315732236	-6.6012145277252	0.64952017598546	-10.163217051279	2.89367664566302e-24	1.18177754208878e-20	NA	NA	NA	NA	NA	NA	NA	NA	2	2	4	4	-2.39098466876625
323.0842	461.21874712441	5.13330353360918	0.505169197318631	10.1615529229732	2.94350229076777e-24	1.20212633554956e-20	NA	NA	NA	NA	NA	NA	NA	NA	2	2	4	4	1.40442938245514
501.2572	223.802552650286	-5.32701677422864	0.524274748357662	-10.1607349789705	2.96830292265939e-24	1.2122549136141e-20	NA	NA	NA	NA	NA	NA	NA	NA	0	2	4	4	-1.5484497063231
510.2193	175.815975690119	-4.95921708174848	0.488410341149913	-10.1537921373092	3.18732351009246e-24	1.30170292152176e-20	NA	NA	NA	NA	NA	NA	NA	NA	1	2	4	4	-1.39498272730755
719.264	420.651969238615	5.00023113994572	0.492989451330967	10.1426736950378	3.57187037657126e-24	1.4587518617917e-20	NA	NA	NA	NA	NA	NA	NA	NA	1	2	4	4	1.33785251253521
483.0813	824.837503292772	5.9716881192298	0.589082870669493	10.1372632214598	3.77528197927206e-24	1.54182516033471e-20	NA	NA	NA	NA	NA	NA	NA	NA	2	2	4	4	1.8523869020558
470.2258	270.867414792476	-5.6148087721131	0.553954918757844	-10.1358586808894	3.82993669701704e-24	1.56414614706176e-20	NA	NA	NA	NA	NA	NA	NA	NA	1	2	4	4	-1.65963846203558
589.3556	343.456094835277	4.70734262431256	0.464426331976226	10.1358219812427	3.83137524336988e-24	1.56473364939226e-20	NA	NA	NA	NA	NA	NA	NA	NA	2	2	4	4	1.21879192615352
612.9282	484.583196318802	5.20455640035962	0.513894297909112	10.127678827213	4.16417007360902e-24	1.70064705806192e-20	NA	NA	NA	NA	NA	NA	NA	NA	1	2	4	4	1.435202888606
601.0861	403.903424553884	4.94141829270993	0.488122522429441	10.1233154907828	4.35411269970577e-24	1.77821962655984e-20	NA	NA	NA	NA	NA	NA	NA	NA	1	2	4	4	1.30668043409572
325.2576	272.299920554294	-5.62272434476833	0.555760829911438	-10.1171655902132	4.63648101869217e-24	1.89353884803388e-20	NA	NA	NA	NA	NA	NA	NA	NA	2	2	4	4	-1.66670943937496
517.3383	125.043334437787	-4.4304901616209	0.437920585571352	-10.1171086895595	4.63917648304273e-24	1.89463967567465e-20	NA	NA	NA	NA	NA	NA	NA	NA	2	2	4	4	-1.27539438984535
354.9299	596.592639348436	5.50464488639421	0.544118750347288	10.1166241429482	4.66219311725308e-24	1.90403966908616e-20	NA	NA	NA	NA	NA	NA	NA	NA	1	2	4	4	1.59944255039719
494.3266	352.998020372855	4.74679081633791	0.469244687869319	10.1158115137999	4.70104830755324e-24	1.91990812880474e-20	NA	NA	NA	NA	NA	NA	NA	NA	2	2	0	4	1.22753524150542
222.0152	413.140100549646	4.97415770941267	0.491985133583853	10.1103821434167	4.96900750221158e-24	2.02934266390321e-20	NA	NA	NA	NA	NA	NA	NA	NA	2	2	4	4	1.31927786907735
402.163	340.073813522985	-5.95504470312608	0.589536052576573	-10.1012392322734	5.45484640561167e-24	2.22775927205181e-20	NA	NA	NA	NA	NA	NA	NA	NA	2	2	0	4	-1.86569818640329
393.0184	425.318992308346	5.01592510205173	0.496696431517585	10.0985728581264	5.60519390719737e-24	2.28916119169941e-20	NA	NA	NA	NA	NA	NA	NA	NA	2	2	0	4	1.34512098244168
615.2766	200.209956522644	-5.15780943579748	0.511001158205879	-10.0935376622364	5.90039122913694e-24	2.40971977797952e-20	NA	NA	NA	NA	NA	NA	NA	NA	1	2	2	4	-1.46221403827322
352.1151	324.156446414159	-5.8835861087013	0.583224968410785	-10.0880216509477	6.24147109625547e-24	2.54901679571073e-20	NA	NA	NA	NA	NA	NA	NA	NA	1	2	4	4	-1.82047310882064
524.3201	192.063410175723	-5.09445904109864	0.505218438642259	-10.0836759932786	6.52387378102618e-24	2.66435005217109e-20	NA	NA	NA	NA	NA	NA	NA	NA	1	2	4	4	-1.4435310252327
492.3251	126.074919449746	-4.44501170865623	0.440864762212008	-10.0824835406525	6.60355391275998e-24	2.69689141797118e-20	NA	NA	NA	NA	NA	NA	NA	NA	0	2	2	4	-1.27806547002882
414.2354	290.258085377754	-5.718485261967	0.567368479332327	-10.0789618568456	6.84454429874789e-24	2.79531189160864e-20	NA	NA	NA	NA	NA	NA	NA	NA	2	2	4	4	-1.72916014331636
477.3433	130.210723740479	-4.49380801488336	0.446010241432563	-10.0755713600869	7.08478091498733e-24	2.89342452568083e-20	NA	NA	NA	NA	NA	NA	NA	NA	2	2	4	4	-1.28208927191741
661.1042	701.956279195195	5.73876252542995	0.56969948516962	10.0733152737909	7.24924623107927e-24	2.96059216077277e-20	NA	NA	NA	NA	NA	NA	NA	NA	1	2	4	4	1.73180230752952
417.2854	423.252373390774	-6.27988535863147	0.623546536904887	-10.0712376494032	7.40404368384355e-24	3.02381144048171e-20	NA	NA	NA	NA	NA	NA	NA	NA	2	2	4	4	-2.10066861038796
493.1667	172.467277653376	-4.92963285572413	0.489905448979563	-10.0624168724642	8.09853562487043e-24	3.30744194919708e-20	NA	NA	NA	NA	NA	NA	NA	NA	1	2	4	4	-1.37798013457863
327.035	711.076718341685	5.7573735191995	0.572294745942167	10.0601544222132	8.28682617045173e-24	3.38433980801249e-20	NA	NA	NA	NA	NA	NA	NA	NA	2	2	4	4	1.75338814369228
515.3952	134.445938306077	-4.54381214624973	0.452267781151913	-10.0467296933617	9.49667665778491e-24	3.87844274703936e-20	NA	NA	NA	NA	NA	NA	NA	NA	2	2	4	4	-1.2874868484062
733.4504	124.104975108192	-4.41842845598435	0.440406611239737	-10.0326115530976	1.09579258227734e-23	4.47521690602068e-20	NA	NA	NA	NA	NA	NA	NA	NA	1	2	4	4	-1.27406225552844
441.2355	234.96154506467	-5.40057799017445	0.538639374526788	-10.026333472036	1.16772551998064e-23	4.76899102360092e-20	NA	NA	NA	NA	NA	NA	NA	NA	2	2	4	4	-1.56634005301911
500.1501	117.766660108105	-4.33622954976544	0.432507494928784	-10.0257905368309	1.17416174413262e-23	4.79527656303761e-20	NA	NA	NA	NA	NA	NA	NA	NA	0	2	3	4	-1.27007935531602
516.0337	184.240746613078	-5.03086972043369	0.501942490894307	-10.0228010413508	1.21023509668662e-23	4.94260013486817e-20	NA	NA	NA	NA	NA	NA	NA	NA	0	2	4	4	-1.42208129174789
498.2066	126.145772822827	-4.4439711707515	0.443924914044973	-10.0106370022325	1.36868399381483e-23	5.58970543073979e-20	NA	NA	NA	NA	NA	NA	NA	NA	1	2	4	4	-1.27672879130741
586.284	167.924824815118	-4.88855133196079	0.488577490665219	-10.0056826713503	1.43895769685549e-23	5.8767032339578e-20	NA	NA	NA	NA	NA	NA	NA	NA	2	2	4	4	-1.37038172701649
428.2515	290.536309953793	-5.71990203738853	0.572126982522402	-9.99760929325609	1.56120493564545e-23	6.37596095717603e-20	NA	NA	NA	NA	NA	NA	NA	NA	2	2	4	4	-1.73445661712581
513.2756	128.686901562186	-4.47521923946615	0.44766264828311	-9.99685646463839	1.57311540544485e-23	6.42460331583676e-20	NA	NA	NA	NA	NA	NA	NA	NA	1	2	4	4	-1.27940443619196
350.234	441.613368229982	-6.34269429228891	0.635406602402361	-9.98210322069096	1.82555469253194e-23	7.45556536430043e-20	NA	NA	NA	NA	NA	NA	NA	NA	2	2	4	4	-2.13983164891789
209.1046	227.292500638355	-5.35038191942073	0.536095636688198	-9.98027507269679	1.85950556520845e-23	7.59422072831131e-20	NA	NA	NA	NA	NA	NA	NA	NA	2	2	4	4	-1.55633951210626
327.2289	365.057532530821	-6.06049681463561	0.608095884544238	-9.96635065073313	2.13945827504834e-23	8.73754759529743e-20	NA	NA	NA	NA	NA	NA	NA	NA	2	2	4	4	-1.93010734862384
602.3038	203.029309838041	-5.17904857297924	0.519672924866574	-9.9659773006434	2.14751265020054e-23	8.770441663419e-20	NA	NA	NA	NA	NA	NA	NA	NA	2	2	1	4	-1.47965304376967
374.1395	412.496210992138	-6.24175205982865	0.627760716597065	-9.9428841193881	2.70868968454767e-23	1.10622886716927e-19	NA	NA	NA	NA	NA	NA	NA	NA	1	2	4	4	-2.06448495694034
589.2109	325.213767932657	4.62657085722219	0.466306607228104	9.92173558235474	3.34881639054354e-23	1.36765661389798e-19	NA	NA	NA	NA	NA	NA	NA	NA	0	2	4	4	1.19069945067757
520.314	276.09092222252	-5.64342984320819	0.569157024987187	-9.91541805767088	3.56759758476072e-23	1.45700685361628e-19	NA	NA	NA	NA	NA	NA	NA	NA	0	2	4	4	-1.68110679280614
482.2486	139.090167479925	-4.59661863627327	0.464689991372316	-9.8917960825853	4.51847272967648e-23	1.84534426279988e-19	NA	NA	NA	NA	NA	NA	NA	NA	0	2	4	4	-1.29977056166801
622.3554	239.321365069978	-5.42830632941302	0.549047956057162	-9.8867617473616	4.75149423853398e-23	1.94051024701728e-19	NA	NA	NA	NA	NA	NA	NA	NA	2	2	0	4	-1.58060956769825
516.328	115.584612442145	-4.30744845022275	0.435754771536712	-9.88502876292625	4.83442950837655e-23	1.97438101122098e-19	NA	NA	NA	NA	NA	NA	NA	NA	2	2	4	4	-1.26743524181799
788.536	112.155057908041	-4.2586186943763	0.431450493462655	-9.87046893885383	5.59026473539148e-23	2.28306411793388e-19	NA	NA	NA	NA	NA	NA	NA	NA	0	2	4	4	-1.25824988987866
779.4723	113.541905461621	-4.27783493226866	0.433818617619167	-9.86088369315677	6.15056619406502e-23	2.51189123365616e-19	NA	NA	NA	NA	NA	NA	NA	NA	1	2	2	4	-1.26217343232199
520.2141	119.209625789038	-4.3546549023189	0.441831550267387	-9.85591658106704	6.46243313869344e-23	2.6392576938424e-19	NA	NA	NA	NA	NA	NA	NA	NA	2	2	4	4	-1.27140474821033
714.4981	185.034576340952	-5.04040358515929	0.511656966242226	-9.85113839488524	6.77719496084925e-23	2.76780642201083e-19	NA	NA	NA	NA	NA	NA	NA	NA	1	2	4	4	-1.42370811772122
643.3168	175.240972760536	-4.95401135678803	0.503127196051481	-9.84643922186454	7.10154398026466e-23	2.90027056154009e-19	NA	NA	NA	NA	NA	NA	NA	NA	2	2	4	4	-1.39186134613323
750.5042	129.874014976363	-4.49211460854674	0.456697270217636	-9.83608815179922	7.87120338370591e-23	3.21459946190549e-19	NA	NA	NA	NA	NA	NA	NA	NA	0	2	4	4	-1.28074570004797
495.208	130.505592828134	-4.4969278702979	0.457990235929299	-9.81882913109112	9.34222884334804e-23	3.81536625962334e-19	NA	NA	NA	NA	NA	NA	NA	NA	0	2	4	4	-1.28343516219091
613.0981	392.965999819734	4.89959081085945	0.499326961562355	9.81238985279108	9.95817042716885e-23	4.06691680245576e-19	Vitexin_6-(3-hydroxy-3-methylglutarate),Apigenin_7-[6-(3-Hydroxy-3-methylglutaryl)glucoside],Maysin,Cassiaoccidentalin_B,Okanin_4-(2,4,6-triacetylglucoside),Okanin_4-(3,4,6-triacetylglucoside),	1	C27H28O14	[M+K-2H]-	576.14791	613.0965166	2.643629439	LMPK12110234,LMPK12110401,LMPK12110512,LMPK12110522,LMPK12120160,LMPK12120161,LMPK12140094	2	2	4	4	1.28613393986665
647.2887	134.524885537549	-4.54440612018282	0.463178468117083	-9.81135012311082	1.00613256120722e-22	4.10904537997028e-19	NA	NA	NA	NA	NA	NA	NA	NA	2	2	4	4	-1.28884211762577
296.187	30558.0074419385	-3.81501013712997	0.389298518552738	-9.79970371146726	1.12916369338653e-22	4.6115045237906e-19	NA	NA	NA	NA	NA	NA	NA	NA	1	2	4	4	-1.22003526581061
606.299	212.840928314581	-5.25073350413823	0.536276065496429	-9.79110171414727	1.22948826886508e-22	5.02123009004497e-19	NA	NA	NA	NA	NA	NA	NA	NA	2	2	0	4	-1.51037616199515
373.1619	293.934941525387	-5.73727186846996	0.586180031084043	-9.78755939171082	1.27332256395696e-22	5.20024935120024e-19	NA	NA	NA	NA	NA	NA	NA	NA	0	2	4	4	-1.73712320315396
594.2413	175.803606505115	-4.95889669444408	0.507043225681534	-9.78002750708019	1.37173259531464e-22	5.60215591926499e-19	NA	NA	NA	NA	NA	NA	NA	NA	1	2	4	4	-1.39342033970534
317.1141	443.609870644517	5.07468727517841	0.518940556371674	9.77893751581025	1.38658431955959e-22	5.66281036108137e-19	NA	NA	NA	NA	NA	NA	NA	NA	2	2	4	4	1.37645408914868
427.2201	208.821635605167	-5.22176114920595	0.53462278323809	-9.76718784332181	1.55714183810746e-22	6.35936726683087e-19	NA	NA	NA	NA	NA	NA	NA	NA	2	2	4	4	-1.49755402272076
369.0042	502.942032854338	5.25563403869406	0.539393249806019	9.74360365203705	1.96461114246124e-22	8.02347190581172e-19	NA	NA	NA	NA	NA	NA	NA	NA	2	2	2	4	1.45536136226181
210.0999	406.100196566951	4.94671113225992	0.507952360117291	9.73853361192707	2.06512754595251e-22	8.43398089767004e-19	NA	NA	NA	NA	NA	NA	NA	NA	1	2	4	4	1.30946192856599
497.1408	562.164844360737	5.41636300243206	0.556460751787123	9.73359394177746	2.16795019712684e-22	8.853908605066e-19	NA	NA	NA	NA	NA	NA	NA	NA	2	2	4	4	1.55435797882149
235.1091	233.49384101373	-5.39101824851234	0.554396421300516	-9.72412165985121	2.37950066066252e-22	9.71788069814573e-19	NA	NA	NA	NA	NA	NA	NA	NA	0	2	4	4	-1.56232107531809
737.1631	376.197002391323	4.83583778439301	0.498120094925375	9.70817646920565	2.78270799624982e-22	1.13645794566843e-18	NA	NA	NA	NA	NA	NA	NA	NA	2	2	2	4	1.25046038167361
495.0897	157.617150640467	-4.79062789308844	0.493754373185681	-9.70245156955172	2.9433973254922e-22	1.20208346773101e-18	Fujikinetin_7-O-glucoside,Genistin_6-O-acetate,Apigenin_8-C-(6-acetylgalactoside),Vitexin_2-acetate,Isovitexin_6-O-acetyl,Vitexin_3-O-acetate,Vitexin_6-O-acetate,8-C-beta-D-Glucofuranosylapigenin_2-O-acetate,Apigenin_7-(6-ethylglucuronide),Apigenin_7-(2-acetylglucoside),Apigenin_7-(6-acetylglucoside),Acacetin_7-(6-methylglucuronide),,Pongamoside_D,Kaempferol_3-(2-acetylrhamnoside),Kaempferol_3-(3…	1	C23H22O11	[M+Na-2H]-	474.116215	495.0908836	-2.404003062	LMPK12050106,LMPK12050167,LMPK12110203,LMPK12110237,LMPK12110274,LMPK12110278,LMPK12110279,LMPK12110282,LMPK12110348,LMPK12110374,LMPK12110375,LMPK12110448,LMPK12111326,LMPK12111561,LMPK12111883,LMPK12111884,LMPK12111885,LMPK12112851	2	2	4	4	-1.33352514108904
523.2033	147.01460737816	-4.68269021261178	0.482688862191529	-9.70126012717838	2.9779763545503e-22	1.21620554319834e-18	NA	NA	NA	NA	NA	NA	NA	NA	2	2	4	4	-1.31646036125675
443.1599	483.421845432405	5.19807972969631	0.535859397123398	9.70045455505801	3.00158384583423e-22	1.2258468426387e-18	NA	NA	NA	NA	NA	NA	NA	NA	2	2	4	4	1.42697312165268
489.0397	304.406913078508	4.52922061866955	0.467137756226023	9.69568517702538	3.1451944109994e-22	1.28449739745215e-18	NA	NA	NA	NA	NA	NA	NA	NA	2	2	0	4	1.14738292545732
723.4846	113.612302039867	-4.28048061017301	0.442213144550184	-9.6796774653252	3.67874705815918e-22	1.50240029855221e-18	NA	NA	NA	NA	NA	NA	NA	NA	0	2	2	4	-1.26348560652492
588.1283	375.428325073958	4.83230963079165	0.501268481834554	9.64016251950701	5.41022528454474e-22	2.20953600620807e-18	NA	NA	NA	NA	NA	NA	NA	NA	1	2	4	4	1.24916948774033
713.2891	105.139963642781	-4.15613777953458	0.431232508936073	-9.63781183795376	5.53553272574236e-22	2.26071156519318e-18	NA	NA	NA	NA	NA	NA	NA	NA	0	2	3	4	-1.25175336275344
517.1632	168.043245662325	-4.88941432599117	0.507399478307685	-9.63622261161697	5.62187222436821e-22	2.29597261643197e-18	NA	NA	NA	NA	NA	NA	NA	NA	0	2	3	4	-1.37189507814004
725.2823	117.810409050454	-4.33550134912267	0.450638637042181	-9.62079367534758	6.53251467995938e-22	2.66787899529541e-18	NA	NA	NA	NA	NA	NA	NA	NA	2	2	4	4	-1.2687561897794
599.0177	967.391333097157	6.19880037893789	0.644875380214559	9.61240042514177	7.08770313592185e-22	2.89461796071048e-18	NA	NA	NA	NA	NA	NA	NA	NA	2	2	4	4	1.94950466203089
348.9765	935.063063010593	6.14973985223354	0.640775461129219	9.59733982539849	8.20342841444256e-22	3.35028016445834e-18	NA	NA	NA	NA	NA	NA	NA	NA	2	2	0	4	1.91880869522019
506.098	160.590123092194	-4.81943323531068	0.502466230960525	-9.59155648350288	8.67660639043198e-22	3.54352604985242e-18	NA	NA	NA	NA	NA	NA	NA	NA	2	2	4	4	-1.34658323073409
499.1336	212.681124585749	-5.2495256560422	0.547367869630773	-9.59048922543311	8.76683243446847e-22	3.58037436623692e-18	NA	NA	NA	NA	NA	NA	NA	NA	0	2	3	4	-1.5085292042507
498.257	172.625172116318	-4.93076694542625	0.514835967709698	-9.577355225124	9.95617421392967e-22	4.06610154896888e-18	NA	NA	NA	NA	NA	NA	NA	NA	2	2	4	4	-1.38104189008955
650.0519	366.987090483764	4.79888284203275	0.501154807258908	9.57564962467483	1.01218958615738e-21	4.13378226986672e-18	NA	NA	NA	NA	NA	NA	NA	NA	2	2	4	4	1.24402660688681
494.9498	299.599029293743	4.50503794278058	0.470764237178679	9.5696265497557	1.07292521764118e-21	4.38182658884657e-18	NA	NA	NA	NA	NA	NA	NA	NA	0	2	4	4	1.13829635080387
707.4349	115.701124023463	-4.30680665501107	0.450128715943541	-9.56794468440727	1.09051961791216e-21	4.45368211955327e-18	NA	NA	NA	NA	NA	NA	NA	NA	2	2	4	4	-1.26611650171382
670.4644	185.893988439075	-5.04745820690345	0.527826845130887	-9.56271598056332	1.14706196800795e-21	4.68460107734448e-18	NA	NA	NA	NA	NA	NA	NA	NA	1	2	4	4	-1.42697312165268
595.119	369.827275718082	4.80986553515826	0.503815556441542	9.54687776838496	1.33663854147752e-21	5.45883180339418e-18	NA	NA	NA	NA	NA	NA	NA	NA	0	2	2	4	1.24788067208201
496.9825	676.476485419145	5.68243380059296	0.59608734942759	9.53288776560965	1.52967728170583e-21	6.24720201848663e-18	NA	NA	NA	NA	NA	NA	NA	NA	0	2	4	4	1.71612706277248
699.2717	100.994156227769	-4.09035961115644	0.429161060877636	-9.53105951129779	1.55686074921814e-21	6.35821929980687e-18	NA	NA	NA	NA	NA	NA	NA	NA	1	2	4	4	-1.24788067208201
517.1366	145.44512699163	-4.6658667475313	0.489614328533083	-9.5296776985889	1.57772288995117e-21	6.44342028256059e-18	NA	NA	NA	NA	NA	NA	NA	NA	0	2	2	4	-1.31365326537286
489.3072	166.388633451821	-4.8741133432626	0.51163272095314	-9.52658644306882	1.62540032827738e-21	6.63813494068481e-18	NA	NA	NA	NA	NA	NA	NA	NA	1	2	4	4	-1.36586040030062
586.3765	197.843366757844	-5.13946147607008	0.539598788964909	-9.52459787007474	1.65682127339023e-21	6.76645808052568e-18	NA	NA	NA	NA	NA	NA	NA	NA	2	2	4	4	-1.45536136226181
651.5123	213.960011211237	-5.25860801911913	0.552114629588438	-9.52448592611836	1.65860782902608e-21	6.77375437374253e-18	NA	NA	NA	NA	NA	NA	NA	NA	1	2	3	4	-1.51222828643547
507.3538	148.225006691292	-4.69526807762017	0.494632625627196	-9.49243506059987	2.25699212837455e-21	9.21755585228166e-18	NA	NA	NA	NA	NA	NA	NA	NA	2	2	4	4	-1.31927786907735
503.1165	340.682852478659	4.69073152153215	0.494290444620008	9.48982844517298	2.31414801868175e-21	9.45098050829626e-18	NA	NA	NA	NA	NA	NA	NA	NA	2	2	0	4	1.20768562500302
380.1464	367.175368211038	-6.06901620117717	0.640389759889693	-9.47706628260664	2.61532463716694e-21	1.06809858181898e-17	NA	NA	NA	NA	NA	NA	NA	NA	0	2	2	4	-1.94165791064997
372.2217	384.672675625509	-6.13814669367309	0.648940454073029	-9.45872098918697	3.11732777832e-21	1.27311666466589e-17	NA	NA	NA	NA	NA	NA	NA	NA	2	2	4	4	-1.98638893882343
722.4724	115.187967018899	-4.30273267484747	0.455152747786644	-9.45338174002281	3.28056948295365e-21	1.33978457683827e-17	NA	NA	NA	NA	NA	NA	NA	NA	2	2	4	4	-1.26479995981298
389.2096	262.104482634348	-5.56522289840181	0.589502566921762	-9.44054056874092	3.70861126492803e-21	1.51459684059661e-17	NA	NA	NA	NA	NA	NA	NA	NA	0	2	4	4	-1.64345466394154
526.2518	132.3409286057	-4.51837309054654	0.478634194013867	-9.44013851717338	3.72286923322939e-21	1.52041979485088e-17	NA	NA	NA	NA	NA	NA	NA	NA	1	2	4	4	-1.28478338132977
370.2964	578.330627393707	-6.7401974623926	0.715373969768059	-9.42192160637034	4.42906863327864e-21	1.808831629831e-17	NA	NA	NA	NA	NA	NA	NA	NA	1	2	4	4	-2.48295124221037
525.0803	194.733419681404	-5.11525561342006	0.542953782789635	-9.42116212385235	4.46122640570481e-21	1.82196486408985e-17	NA	NA	NA	NA	NA	NA	NA	NA	1	2	4	4	-1.45026635320944
384.2667	280.278569313992	-5.66590688343348	0.601978800597311	-9.41213690218245	4.86150955887431e-21	1.98544050384427e-17	NA	NA	NA	NA	NA	NA	NA	NA	1	2	2	4	-1.69835658404879
819.7097	99.9892188517062	-4.07572153980743	0.433133382613773	-9.40985318474464	4.96830394335494e-21	2.02905533046616e-17	NA	NA	NA	NA	NA	NA	NA	NA	2	2	3	4	-1.24659392588365
505.338	173.966361461661	-4.94257773186665	0.52546185238711	-9.40615899976965	5.1459895971903e-21	2.10162215149252e-17	NA	NA	NA	NA	NA	NA	NA	NA	2	2	0	4	-1.38720454549139
777.5315	109.092678305728	-4.21606920341467	0.448566281018724	-9.39898824726571	5.5090241774281e-21	2.24988547406164e-17	NA	NA	NA	NA	NA	NA	NA	NA	0	2	4	4	-1.25434562212484
714.3076	137.315225156326	-4.57607721606157	0.487134611814662	-9.39386589471619	5.7837528591182e-21	2.36208466766387e-17	NA	NA	NA	NA	NA	NA	NA	NA	0	2	2	4	-1.29292219724228
397.0341	633.73118378502	5.58731017174634	0.594981103493984	9.39073550224581	5.95827181959885e-21	2.43335821112417e-17	NA	NA	NA	NA	NA	NA	NA	NA	2	2	4	4	1.65963846203558
503.3225	191.191628892596	-5.08721661246976	0.541884071910705	-9.38801650790737	6.1140750161e-21	2.49698823657524e-17	NA	NA	NA	NA	NA	NA	NA	NA	2	2	4	4	-1.435202888606
503.1887	138.878520950354	-4.5937304117558	0.490926854705173	-9.35726038966553	8.18309278430782e-21	3.34197509311131e-17	NA	NA	NA	NA	NA	NA	NA	NA	2	2	4	4	-1.29702391448316
504.2666	164.426782968658	-4.85572035390898	0.521015826052577	-9.31971758074575	1.16650382845737e-20	4.76400163541989e-17	NA	NA	NA	NA	NA	NA	NA	NA	0	2	3	4	-1.35838631126954
626.1335	393.987175957028	4.8997726487618	0.525805193140089	9.31860832241032	1.17876218014613e-20	4.81406474371678e-17	NA	NA	NA	NA	NA	NA	NA	NA	0	2	4	4	1.2874868484062
434.1561	2174.54425703915	-2.3915331021499	0.257029791853608	-9.30449768061129	1.34627184166594e-20	5.49817420136369e-17	NA	NA	NA	NA	NA	NA	NA	NA	1	2	4	4	-1.0378631625851
479.2149	144.330319421586	-4.65372392013026	0.500335933195217	-9.30119867747837	1.38871125623455e-20	5.67149677046189e-17	NA	NA	NA	NA	NA	NA	NA	NA	0	2	4	4	-1.31225359103092
202.0546	191.231102508331	-5.08749192474079	0.548280579786557	-9.27899347943588	1.71087059394163e-20	6.98719550565761e-17	NA	NA	NA	NA	NA	NA	NA	NA	2	2	4	4	-1.4368605531881
478.1034	230.195076511838	-5.36937896798716	0.579079402095513	-9.27226723754463	1.82230410592336e-20	7.442289968591e-17	NA	NA	NA	NA	NA	NA	NA	NA	1	2	4	4	-1.56032101414595
421.1942	333.879114534948	-5.9275111109376	0.63956264124375	-9.26806965993265	1.89545094596832e-20	7.74102166333462e-17	NA	NA	NA	NA	NA	NA	NA	NA	1	2	4	4	-1.84910983124947
626.9904	414.007411483072	4.97116805679142	0.536474155490684	9.26637006818076	1.92588696657399e-20	7.86532237148818e-17	NA	NA	NA	NA	NA	NA	NA	NA	1	2	4	4	1.31646036125675
699.5066	94.8988675145973	-3.98904416771184	0.43065194839781	-9.26280301889406	1.99134520080816e-20	8.13265380010051e-17	NA	NA	NA	NA	NA	NA	NA	NA	0	2	4	4	-1.24019093216589
708.2437	97.68684107265	-4.03837456621963	0.436288546120132	-9.25620120475879	2.11834927772713e-20	8.65133845023759e-17	NA	NA	NA	NA	NA	NA	NA	NA	2	2	1	4	-1.24402660688681
609.4734	4429.33773355341	-1.64560205844133	0.177811969291753	-9.2547316414973	2.14769227800348e-20	8.77117526336622e-17	NA	NA	NA	NA	NA	NA	NA	NA	2	2	4	4	-0.858098991170649
431.3011	450.391492428674	-6.37169126151958	0.688951354978236	-9.24839063814725	2.27898081504592e-20	9.30735764864754e-17	NA	NA	NA	NA	NA	NA	NA	NA	2	2	4	4	-2.16995806386642
402.3222	311.12310140131	-5.82216370225598	0.630800451349023	-9.22980268927323	2.71130881466053e-20	1.10729851990736e-16	NA	NA	NA	NA	NA	NA	NA	NA	2	2	4	4	-1.78447181058001
519.0196	710.107922521364	5.75065428016941	0.624969752808242	9.20149215914753	3.53013081971105e-20	1.44170542676999e-16	NA	NA	NA	NA	NA	NA	NA	NA	1	2	4	4	1.74249373963368
466.9775	830.465284082911	5.97665528498854	0.64983727654147	9.19715673560185	3.67546127703705e-20	1.50105838554193e-16	NA	NA	NA	NA	NA	NA	NA	NA	2	2	0	4	1.85568398761624
504.1544	182.80014699287	-5.01848050628183	0.545852164021606	-9.1938455813893	3.79042593201625e-20	1.54800995063544e-16	NA	NA	NA	NA	NA	NA	NA	NA	2	2	4	4	-1.41883888308474
476.1153	255.207162539097	4.26918100760148	0.464676513524398	9.1874258400136	4.02354265473513e-20	1.64321482019383e-16	NA	NA	NA	NA	NA	NA	NA	NA	2	2	3	4	1.0419236367248
612.9745	462.025336941339	5.12937700706183	0.558480236459501	9.184527351549	4.13338499506934e-20	1.68807443198632e-16	NA	NA	NA	NA	NA	NA	NA	NA	0	2	4	4	1.39969044148474
494.2353	161.532757748402	-4.82824054950018	0.52638388903997	-9.17247022568647	4.62301525035341e-20	1.88803942824433e-16	NA	NA	NA	NA	NA	NA	NA	NA	0	2	4	4	-1.35098734341841
488.9841	806.649019400656	5.93448000154027	0.647646370022121	9.16314871237149	5.04046781454101e-20	2.05852705545855e-16	NA	NA	NA	NA	NA	NA	NA	NA	1	2	3	4	1.82985264023556
526.2879	139.980959335394	-4.60592608608486	0.502755462559397	-9.16136457799442	5.12451525839698e-20	2.09285203152933e-16	NA	NA	NA	NA	NA	NA	NA	NA	0	2	4	4	-1.30252704957455
477.2489	158.838009872713	-4.80222904700285	0.525271097318776	-9.14238204141753	6.10915869210522e-20	2.49498040985577e-16	NA	NA	NA	NA	NA	NA	NA	NA	2	2	0	4	-1.3364072739619
492.2826	160.29334473865	-4.8163240397731	0.527145610091051	-9.13661035504251	6.44404596721006e-20	2.63174837300859e-16	NA	NA	NA	NA	NA	NA	NA	NA	0	2	2	4	-1.34366160460325
704.3125	92.6607017212844	-3.9526492396284	0.432866753999534	-9.13133014514822	6.76627605467279e-20	2.76334714072837e-16	NA	NA	NA	NA	NA	NA	NA	NA	1	2	3	4	-1.23383838439145
507.2459	153.209763161033	-4.74634660094937	0.522104659454919	-9.09079533192559	9.83171926697786e-20	4.01527414863376e-16	NA	NA	NA	NA	NA	NA	NA	NA	0	2	4	4	-1.32922259833239
516.9556	552.769647316059	5.38792882765854	0.594238315077195	9.06694955702852	1.22395548203152e-19	4.99863418861675e-16	NA	NA	NA	NA	NA	NA	NA	NA	2	2	4	4	1.53487004126199
385.2342	251.358780154826	-5.5021236635427	0.607042941722691	-9.06381292883261	1.25968361987208e-19	5.14454790355757e-16	NA	NA	NA	NA	NA	NA	NA	NA	0	2	4	4	-1.61449264000293
511.0522	418.094970619436	4.98395439896499	0.550785921204148	9.04880500225729	1.44541437743422e-19	5.90307231744136e-16	NA	NA	NA	NA	NA	NA	NA	NA	2	2	4	4	1.32352387246991
753.2541	89.0028561459931	-3.88408241916089	0.430014840119246	-9.03243808535494	1.67888807474844e-19	6.85657889727261e-16	NA	NA	NA	NA	NA	NA	NA	NA	2	2	4	4	-1.22628045216457
488.2248	159.485775441266	-4.80845948148001	0.533253407676963	-9.01721285275481	1.9293530312101e-19	7.87947777946204e-16	NA	NA	NA	NA	NA	NA	NA	NA	1	2	4	4	-1.33930055091632
702.5287	341.977940613508	4.69248733096178	0.521037293240743	9.0060488794871	2.13613984966521e-19	8.7239951460327e-16	NA	NA	NA	NA	NA	NA	NA	NA	2	2	4	4	1.21137113081479
389.2038	222.343399252572	-5.3167622890661	0.590590699709688	-9.00244838206836	2.20738978933823e-19	9.01497989965733e-16	NA	NA	NA	NA	NA	NA	NA	NA	0	2	4	4	-1.54454068791752
484.2417	204.208786188664	-5.18753449487752	0.576594685968802	-8.9968475622722	2.32291758259301e-19	9.48679540730985e-16	NA	NA	NA	NA	NA	NA	NA	NA	1	2	4	4	-1.48319532759805
756.5293	94.2159036569223	-3.97643390146123	0.442683427780115	-8.98256779432989	2.64519898476604e-19	1.08029926537845e-15	NA	NA	NA	NA	NA	NA	NA	NA	1	2	4	4	-1.23891642071996
513.0349	270.63150273701	4.35240070343443	0.484712671925779	8.97934169152667	2.72391611187067e-19	1.11244734008798e-15	NA	NA	NA	NA	NA	NA	NA	NA	1	2	3	4	1.08139012375697
876.7753	84.4561279811222	-3.80053074264715	0.423949859643138	-8.96457601341411	3.11476854924025e-19	1.27207147550972e-15	NA	NA	NA	NA	NA	NA	NA	NA	0	2	4	4	-1.21879192615352
823.2595	112.163608561268	-4.25654999235299	0.475591475392681	-8.95001322056601	3.55439784486489e-19	1.45161607984282e-15	NA	NA	NA	NA	NA	NA	NA	NA	0	2	3	4	-1.25694633797754
717.5187	96.868811856151	-4.02531723442039	0.450010637308108	-8.94493796524277	3.72158725339361e-19	1.51989623428595e-15	NA	NA	NA	NA	NA	NA	NA	NA	2	2	4	4	-1.24146746134299
707.2852	104.14121085922	-4.14211415855092	0.463426008788964	-8.93802695574897	3.96180455800164e-19	1.61800098148787e-15	NA	NA	NA	NA	NA	NA	NA	NA	1	2	4	4	-1.25046038167361
425.3062	438.576640587347	-6.33235132995895	0.710519565598035	-8.9122828371786	4.99924078508158e-19	2.04168993662732e-15	NA	NA	NA	NA	NA	NA	NA	NA	2	2	4	4	-2.12830607067231
502.1258	356.277297930588	4.75098020438965	0.534500575607054	8.88863440229932	6.1864521600272e-19	2.52654706215511e-15	NA	NA	NA	NA	NA	NA	NA	NA	2	2	4	4	1.2287919665787
372.214	257.884003314477	-5.54067766242479	0.626131773549522	-8.84906004851799	8.82594775468247e-19	3.60451706301232e-15	NA	NA	NA	NA	NA	NA	NA	NA	1	2	2	4	-1.63215304488177
585.0023	1245.39912434657	6.55969289143001	0.741719998713565	8.84389379119763	9.2439483639427e-19	3.7752285118342e-15	NA	NA	NA	NA	NA	NA	NA	NA	1	2	4	4	2.12830607067231
733.5247	108.922871452617	-4.20963266913016	0.476915603620218	-8.82678745919669	1.0772523878503e-18	4.39949875198062e-15	NA	NA	NA	NA	NA	NA	NA	NA	1	2	4	4	-1.25304843990844
518.3678	254.580963485972	-5.52125927984825	0.627494919780889	-8.79889080500634	1.38175051575486e-18	5.64306910634285e-15	NA	NA	NA	NA	NA	NA	NA	NA	2	2	4	4	-1.61886054638148
674.4971	299.157672931356	4.49660118185891	0.511119548464516	8.79755273569052	1.39832095976678e-18	5.71074279968751e-15	NA	NA	NA	NA	NA	NA	NA	NA	0	2	4	4	1.13603934565461
316.2042	4202.46919899563	-3.63156272481403	0.412844045255863	-8.79645175108035	1.41210242821814e-18	5.76702631684289e-15	NA	NA	NA	NA	NA	NA	NA	NA	1	2	4	4	-1.20401645052086
424.2318	9892.5457348152	-2.14527872497155	0.244121490704806	-8.78775038927501	1.5258452496038e-18	6.23155199938194e-15	NA	NA	NA	NA	NA	NA	NA	NA	0	2	4	4	-0.981758225442303
396.2006	19143.3279779936	-2.92180147453085	0.333260240975845	-8.76732689736796	1.82958009187729e-18	7.47200509522684e-15	NA	NA	NA	NA	NA	NA	NA	NA	1	2	3	4	-1.12818501760032
770.5715	79.8680169346268	-3.70837238535427	0.423014955573662	-8.76652784137442	1.84260560957513e-18	7.52520130950483e-15	NA	NA	NA	NA	NA	NA	NA	NA	1	2	4	4	-1.21014080222573
849.7559	74.6820738544296	-3.59481912954851	0.410774827661749	-8.75131309776521	2.10884385710325e-18	8.61251831240968e-15	NA	NA	NA	NA	NA	NA	NA	NA	0	2	4	4	-1.19793692873548
514.1141	182.218959470785	-5.01344079591197	0.573663869983701	-8.73933510237346	2.34486371462493e-18	9.57642341052823e-15	NA	NA	NA	NA	NA	NA	NA	NA	2	2	4	4	-1.41722325748223
499.094	345.332155750647	4.70452291351897	0.538669638404188	8.7335958407757	2.46701493560943e-18	1.00752889970289e-14	NA	NA	NA	NA	NA	NA	NA	NA	0	2	2	4	1.21755046776922
696.1862	96.9829573767449	-4.02746856744261	0.461190930093516	-8.73275752978481	2.48537520174691e-18	1.01502723239344e-14	NA	NA	NA	NA	NA	NA	NA	NA	1	2	4	4	-1.24274601673686
715.5012	93.8045229879484	-3.97341056641391	0.455809483882771	-8.71726172208347	2.85010794060943e-18	1.16398408294489e-14	NA	NA	NA	NA	NA	NA	NA	NA	2	2	4	4	-1.23637341734521
504.0217	291.544805295992	4.45835010890277	0.512385561062318	8.70116265505095	3.28501021571371e-18	1.34159817209748e-14	NA	NA	NA	NA	NA	NA	NA	NA	2	2	4	4	1.11929302049261
792.5678	88.9714763886481	-3.88708547418362	0.446932742494709	-8.69724928293799	3.4002592337662e-18	1.38866587107012e-14	NA	NA	NA	NA	NA	NA	NA	NA	0	2	3	4	-1.22753524150542
516.1594	1294.92545646886	-2.34966456528687	0.270366038169127	-8.69067942556101	3.60278325098045e-18	1.47137667970042e-14	NA	NA	NA	NA	NA	NA	NA	NA	0	2	4	4	-1.03180433624114
951.5436	224.347328694558	4.07674549548664	0.470402270853266	8.66650896070677	4.45571669256136e-18	1.81971469724206e-14	NA	NA	NA	NA	NA	NA	NA	NA	0	2	4	4	0.968444634409872
396.9546	579.843221288854	5.4549328696206	0.629524499879042	8.66516373972533	4.50864532147969e-18	1.84133074929231e-14	NA	NA	NA	NA	NA	NA	NA	NA	0	2	2	4	1.57855132361677
724.2778	89.6254265497025	-3.89912590118325	0.449995909649966	-8.66480298502317	4.52294468948489e-18	1.84717061118563e-14	NA	NA	NA	NA	NA	NA	NA	NA	0	2	2	4	-1.2287919665787
430.3176	381.444764496698	-6.12553383471828	0.707925497117355	-8.65279448142668	5.02534741351965e-18	2.05235188368142e-14	NA	NA	NA	NA	NA	NA	NA	NA	1	2	4	4	-1.97379405786684
501.1574	141.378266808089	-4.62111110637288	0.534296604304211	-8.64896214788925	5.19698953061788e-18	2.12245052430434e-14	NA	NA	NA	NA	NA	NA	NA	NA	0	2	4	4	-1.30390901245549
600.9763	572.280302484523	5.43570658542668	0.629453028725874	8.63560319414068	5.84179596548905e-18	2.38578947230573e-14	NA	NA	NA	NA	NA	NA	NA	NA	1	2	4	4	1.56835906520771
773.2796	213.762517512651	4.00611529753867	0.464384419289908	8.62672202410331	6.31353746764379e-18	2.57844870178572e-14	NA	NA	NA	NA	NA	NA	NA	NA	0	2	3	4	0.937721645301847
523.3387	177.392097463987	-4.97221642026988	0.578017903343805	-8.60218410451624	7.82131966536545e-18	3.19422695133525e-14	NA	NA	NA	NA	NA	NA	NA	NA	0	2	4	4	-1.40284623369468
848.5468	83.8625712740336	-3.78515282969827	0.440673881384064	-8.58946488457609	8.73753044946018e-18	3.56840743555954e-14	NA	NA	NA	NA	NA	NA	NA	NA	0	2	2	4	-1.21631088306566
312.1819	5350.65292801267	-3.35544722012342	0.390917337690967	-8.58352110945769	9.20124114417215e-18	3.7577868832799e-14	NA	NA	NA	NA	NA	NA	NA	NA	2	2	4	4	-1.17877370714647
312.9644	450.279884777982	5.08835594199586	0.593241811416897	8.57720383841936	9.7207263343158e-18	3.96994463493457e-14	NA	NA	NA	NA	NA	NA	NA	NA	2	2	4	4	1.38257763465715
824.5433	81.1364436409997	-3.73523938318223	0.436016434633735	-8.5667398897932	1.06455989634449e-17	4.34766261667088e-14	NA	NA	NA	NA	NA	NA	NA	NA	2	2	4	4	-1.21137113081479
794.4059	75.5414859525531	-3.61584513285636	0.423665920650526	-8.53466128997192	1.40566615011401e-17	5.74074055706562e-14	NA	NA	NA	NA	NA	NA	NA	NA	0	2	2	4	-1.20036341430663
714.5007	172.426433653133	-4.93207676159472	0.578684984056108	-8.52290433911884	1.55601298402176e-17	6.35475702674485e-14	NA	NA	NA	NA	NA	NA	NA	NA	0	2	4	4	-1.38257763465715
477.1194	282.880392084939	4.41309258860015	0.518451320828952	8.51206740402175	1.7085920206825e-17	6.97788981246733e-14	NA	NA	NA	NA	NA	NA	NA	NA	2	2	4	4	1.09852137743833
521.2249	143.481367242578	-4.64406975076471	0.545761810908513	-8.50933439815782	1.74934645282425e-17	7.14433091333424e-14	NA	NA	NA	NA	NA	NA	NA	NA	2	2	0	4	-1.30946192856599
762.2158	112.796182089256	-4.26987771093845	0.502254219443176	-8.50142725664355	1.87273717265386e-17	7.64825861311837e-14	NA	NA	NA	NA	NA	NA	NA	NA	2	2	4	4	-1.25955558337185
519.0377	241.031022173665	4.17956922448613	0.493792365105614	8.46422407440865	2.57863635277243e-17	1.05311508647226e-13	NA	NA	NA	NA	NA	NA	NA	NA	2	2	0	4	1.01187631838965
316.2018	2488.97502321653	-3.36725634113606	0.398996147866609	-8.43932042737864	3.19187964572297e-17	1.30356364731326e-13	NA	NA	NA	NA	NA	NA	NA	NA	0	2	2	4	-1.18114542774445
610.4774	1485.58696207494	-1.72699110805054	0.204644509104314	-8.43898092164417	3.20116333547851e-17	1.30735510620942e-13	NA	NA	NA	NA	NA	NA	NA	NA	0	2	3	4	-0.878785265026918
762.1698	93.0487964913039	-3.96051730327114	0.469314624311234	-8.43893860985813	3.20232220463853e-17	1.30782838837438e-13	NA	NA	NA	NA	NA	NA	NA	NA	1	2	2	4	-1.23510490870979
235.0087	16682.3893853575	2.76872872484061	0.32916652635143	8.41133135720069	4.05382718681581e-17	1.65558302309558e-13	NA	NA	NA	NA	NA	NA	NA	NA	1	2	4	4	0.726963373138634
314.1921	2148.53114148673	-3.27090533535428	0.389052213802229	-8.40736852102072	4.19311990750181e-17	1.71247017022374e-13	NA	NA	NA	NA	NA	NA	NA	NA	2	2	4	4	-1.17287322496896
198.9181	457.385281785371	5.10991209068483	0.608433713292115	8.39846967558075	4.52334738813673e-17	1.84733507331504e-13	NA	NA	NA	NA	NA	NA	NA	NA	1	2	2	4	1.39342033970534
490.2674	151.906138165537	-4.73276199033382	0.564072723026961	-8.39034010532648	4.84737795146721e-17	1.97966915537921e-13	NA	NA	NA	NA	NA	NA	NA	NA	2	2	4	4	-1.32494452223042
807.0466	66.5398028341219	-3.39694861183533	0.405440191945665	-8.37842098370594	5.36424764776064e-17	2.19075873934544e-13	NA	NA	NA	NA	NA	NA	NA	NA	2	2	4	4	-1.18710399038475
478.1019	290.096854685502	4.44867599501771	0.531536786792511	8.36946022468672	5.7882761988786e-17	2.36393199962202e-13	NA	NA	NA	NA	NA	NA	NA	NA	2	2	4	4	1.11268166170341
487.0446	262.717825413532	4.30403837297161	0.514714440681221	8.36199265611286	6.16676842275991e-17	2.51850822385515e-13	NA	NA	NA	NA	NA	NA	NA	NA	0	2	3	4	1.05834022672102
492.16	166.675408681086	-4.87626978621566	0.583329664081214	-8.35937221518836	6.30528806574137e-17	2.57507964604878e-13	NA	NA	NA	NA	NA	NA	NA	NA	0	2	4	4	-1.36736440439941
863.3268	67.3597413165097	-3.42168292804953	0.411304618453573	-8.31909678260947	8.86361527604464e-17	3.61990047873663e-13	NA	NA	NA	NA	NA	NA	NA	NA	2	2	0	4	-1.18830077054553
845.7247	85.3445537758664	-3.81926193701375	0.460915283113613	-8.28625579784112	1.16869290495144e-16	4.77294182382169e-13	NA	NA	NA	NA	NA	NA	NA	NA	2	2	0	4	-1.2212804943787
397.2036	2680.13911844493	-2.6889203176969	0.325170853239968	-8.26925381197233	1.34800020558512e-16	5.50523283960962e-13	NA	NA	NA	NA	NA	NA	NA	NA	2	2	0	4	-1.09420844300192
336.1794	10478.0703409824	-2.75627128163524	0.333430150361204	-8.26641285633401	1.38049887846772e-16	5.63795741966218e-13	NA	NA	NA	NA	NA	NA	NA	NA	2	2	0	4	-1.11048865348264
504.9581	397.70637801048	4.9063175134565	0.593579970706861	8.26563859224199	1.38948911285618e-16	5.67467353690466e-13	NA	NA	NA	NA	NA	NA	NA	NA	2	2	0	4	1.29155978118173
297.1903	3566.05754241132	-3.54758531302431	0.429752264378468	-8.25495432387083	1.51960344266395e-16	6.20606045983959e-13	NA	NA	NA	NA	NA	NA	NA	NA	2	2	4	4	-1.1943103697956
754.5188	94.2201789835354	-3.97519806640862	0.482996050355021	-8.23029104169007	1.86759122021876e-16	7.62724254337342e-13	NA	NA	NA	NA	NA	NA	NA	NA	2	2	4	4	-1.23764391857289
890.5937	60.6956342662572	-3.23969506588683	0.393731282340101	-8.22818813540047	1.90066400266723e-16	7.76231178689295e-13	NA	NA	NA	NA	NA	NA	NA	NA	2	2	4	4	-1.16818207468887
476.1862	1736.98479834169	-1.97252133175388	0.240363987274883	-8.20639295477354	2.27932577306054e-16	9.30876645717924e-13	NA	NA	NA	NA	NA	NA	NA	NA	2	2	0	4	-0.942319425502055
585.0665	433.506709994528	5.03084692550567	0.613405303727115	8.20150542380007	2.37395176948334e-16	9.69521902656997e-13	NA	NA	NA	NA	NA	NA	NA	NA	0	2	2	4	1.35690056961007
368.2806	329.075538427104	-5.90575964557343	0.720870374580932	-8.19254037039137	2.55769396522494e-16	1.04456221539786e-12	NA	NA	NA	NA	NA	NA	NA	NA	0	2	4	4	-1.8330152275071
687.0487	367.115288370069	4.78943505257296	0.585077392927593	8.1859854960516	2.70084262320091e-16	1.10302412731525e-12	NA	NA	NA	NA	NA	NA	NA	NA	1	2	4	4	1.24019093216589
811.3217	98.7169736135556	-4.05075881791432	0.495331720543111	-8.17787080842072	2.88903272279456e-16	1.1798809639893e-12	NA	NA	NA	NA	NA	NA	NA	NA	0	2	2	4	-1.24530924038635
849.534	61.5488617718788	-3.2655863036288	0.39935035233344	-8.17724658197415	2.90403341004518e-16	1.18600724466245e-12	NA	NA	NA	NA	NA	NA	NA	NA	0	2	4	4	-1.17169801941493
816.9782	72.0225242678634	-3.53638030880033	0.432917894353941	-8.16870902062803	3.1170696515585e-16	1.27301124569649e-12	NA	NA	NA	NA	NA	NA	NA	NA	2	2	4	4	-1.19310500133456
315.2007	73805.3116539677	-3.37649120525483	0.414223761360293	-8.15137015357734	3.59823893806021e-16	1.46952078230379e-12	NA	NA	NA	NA	NA	NA	NA	NA	1	2	4	4	-1.18233378337419
873.7563	67.4510577329849	-3.42478366561747	0.420954734125724	-8.13575282085938	4.09386332382602e-16	1.67193378145055e-12	NA	NA	NA	NA	NA	NA	NA	NA	2	2	4	4	-1.1894992551138
478.976	249.601934647774	4.22729637949837	0.521318706876697	8.10885226970805	5.11001282156071e-16	2.08692923632539e-12	NA	NA	NA	NA	NA	NA	NA	NA	2	2	4	4	1.0247832328194
314.1974	432339.163910348	-3.24621284337149	0.400571218567756	-8.10395927839832	5.31989183526969e-16	2.17264382552414e-12	NA	NA	NA	NA	NA	NA	NA	NA	2	2	4	4	-1.16935245030825
748.9911	110.715910758886	-4.24030772605615	0.524452586361883	-8.08520700693094	6.205869802518e-16	2.53447722734835e-12	NA	NA	NA	NA	NA	NA	NA	NA	2	2	4	4	-1.25564491844692
904.3656	60.0706978018236	-3.22353117910914	0.399024492016292	-8.0785296231328	6.55523512823865e-16	2.67715802637267e-12	NA	NA	NA	NA	NA	NA	NA	NA	0	2	2	4	-1.16468051186874
872.4014	58.0237154946873	-3.16199394118623	0.392523034078156	-8.05556277381836	7.91139540521597e-16	3.2310138834902e-12	NA	NA	NA	NA	NA	NA	NA	NA	0	2	4	4	-1.15541211587265
393.0641	13615.1194542748	2.44456929591555	0.303781146529931	8.04713960638993	8.47514870874946e-16	3.46125073265328e-12	NA	NA	NA	NA	NA	NA	NA	NA	2	2	2	4	0.698762936762679
370.9586	732.00649321761	5.78860620605465	0.721484000728186	8.02319413904158	1.03030320905334e-15	4.20775830577385e-12	NA	NA	NA	NA	NA	NA	NA	NA	2	2	4	4	1.76730565537487
512.0348	272.663955705169	4.35549604977075	0.543419188586215	8.01498390423462	1.10151440088943e-15	4.49858481323245e-12	NA	NA	NA	NA	NA	NA	NA	NA	2	2	4	4	1.08245152783345
610.0693	411.575462650804	4.9542969330468	0.618837081117893	8.00581782219183	1.18675306213635e-15	4.84669950576485e-12	NA	NA	NA	NA	NA	NA	NA	NA	2	2	4	4	1.31085648279832
929.6212	90.6950327063438	-3.9127221917457	0.489845917474117	-7.98765908251639	1.37525131920532e-15	5.61652638763451e-12	NA	NA	NA	NA	NA	NA	NA	NA	2	2	0	4	-1.23131125586238
522.2543	1070.6302257955	-2.61099503480967	0.327711397461879	-7.96736108366019	1.62098513067188e-15	6.62010327366397e-12	NA	NA	NA	NA	NA	NA	NA	NA	2	2	3	4	-1.08245152783345
422.2161	4142.00672442348	-2.14879795118078	0.269884240444504	-7.9619245186072	1.69383799816553e-15	6.91763438450801e-12	NA	NA	NA	NA	NA	NA	NA	NA	2	2	4	4	-0.982715860140259
515.2467	1055.06649697353	-1.65313779617238	0.207768936064273	-7.95661674688937	1.76807300554071e-15	7.22081015462828e-12	NA	NA	NA	NA	NA	NA	NA	NA	1	2	4	4	-0.862378163539876
815.0671	69.5893564565963	-3.47866433847398	0.441320667500397	-7.88239616824847	3.21161863141318e-15	1.31162504906914e-11	NA	NA	NA	NA	NA	NA	NA	NA	0	2	4	4	-1.19190136386298
328.0453	6388.27420792127	2.12576462296803	0.270388373734728	7.86189359256095	3.78369397039642e-15	1.5452606175099e-11	NA	NA	NA	NA	NA	NA	NA	NA	1	2	4	4	0.673330607239968
799.5311	75.991883442427	-3.62718033934115	0.465560043263643	-7.79100438670399	6.64786060400052e-15	2.71498627067381e-11	NA	NA	NA	NA	NA	NA	NA	NA	2	2	1	4	-1.20157931168057
888.5839	64.8019680655337	-3.35696527250422	0.433610241788078	-7.74189571413513	9.79453140662558e-15	4.00008662646589e-11	NA	NA	NA	NA	NA	NA	NA	NA	1	2	2	4	-1.17995873777831
612.1183	389.187819860842	4.87125252560497	0.630912861459415	7.72095930068202	1.15457418508318e-14	4.71528097187969e-11	NA	NA	NA	NA	NA	NA	NA	NA	2	2	4	4	1.27140474821033
916.3677	81.7803906777747	-3.74192093344114	0.486476103038976	-7.69189053699796	1.44976631994789e-14	5.92084565066719e-11	NA	NA	NA	NA	NA	NA	NA	NA	1	2	4	4	-1.21260329580452
295.203	3839.82102771739	-3.6582478274689	0.476017614827421	-7.68511020079622	1.52865352050781e-14	6.24302097775391e-11	NA	NA	NA	NA	NA	NA	NA	NA	2	2	4	4	-1.20768562500302
509.1373	3725.66816472237	1.38124656835452	0.18023620001443	7.66353578384327	1.80882840816085e-14	7.38725521892892e-11	NA	NA	NA	NA	NA	NA	NA	NA	2	2	4	4	0.533545483935018
341.2163	12199.7147559309	-3.10003738982384	0.40539729060735	-7.64691195932633	2.05863169119611e-14	8.40745182684492e-11	NA	NA	NA	NA	NA	NA	NA	NA	2	2	4	4	-1.145102414447
271.0067	30620.7031670585	3.55499924236666	0.465826055955992	7.63160239087722	2.31853585595934e-14	9.46890043573794e-11	NA	NA	NA	NA	NA	NA	NA	NA	2	2	4	4	0.823583443128728
769.0522	209.893211842773	3.97008242671437	0.520363108861765	7.62944635986681	2.35764001957273e-14	9.62860183993504e-11	NA	NA	NA	NA	NA	NA	NA	NA	0	2	2	4	0.927675635709076
748.514	138.738266675246	-4.5956214196602	0.604643989862741	-7.60054097404234	2.94895373243623e-14	1.20435270432695e-10	NA	NA	NA	NA	NA	NA	NA	NA	0	2	3	4	-1.29839601367674
489.2201	2351.0251732743	-2.5322637999046	0.334074947395981	-7.57992725776919	3.45748757875644e-14	1.41203792716413e-10	NA	NA	NA	NA	NA	NA	NA	NA	1	2	4	4	-1.07084236130451
382.1849	10402.3496884198	-2.58169598476588	0.341108602893157	-7.56854550975523	3.77426101715251e-14	1.54140819940509e-10	NA	NA	NA	NA	NA	NA	NA	NA	1	2	3	4	-1.08032993655522
339.2289	5218.58529517923	-3.16628522622299	0.419369147859193	-7.55011483888676	4.34874618469683e-14	1.77602794183019e-10	NA	NA	NA	NA	NA	NA	NA	NA	1	2	4	4	-1.15656523573647
312.2184	4195.58008373392	-3.38408466858337	0.448759141006394	-7.54098214243429	4.66444994571212e-14	1.90496135782883e-10	NA	NA	NA	NA	NA	NA	NA	NA	2	2	4	4	-1.18471551712249
433.2806	3925.380513801	-1.78628239314311	0.238025329322879	-7.50458952509223	6.1621385514784e-14	2.51661738442378e-10	NA	NA	NA	NA	NA	NA	NA	NA	1	2	4	4	-0.892787480064997
979.3733	48.1707141365233	-2.82749523347979	0.377386655645529	-7.49230316223899	6.76753797116574e-14	2.76386250742409e-10	NA	NA	NA	NA	NA	NA	NA	NA	2	2	4	4	-1.11818773208265
650.9894	326.323880317826	4.61325245040148	0.618074034458523	7.46391563664864	8.39883881113178e-14	3.43008577046622e-10	NA	NA	NA	NA	NA	NA	NA	NA	2	2	4	4	1.17995873777831
759.1457	272.419743117738	4.34989621331515	0.585084989730527	7.43463990644945	1.04853199615912e-13	4.28220467231386e-10	NA	NA	NA	NA	NA	NA	NA	NA	0	2	4	4	1.08032993655522
508.0792	275.578422276431	4.3664407999709	0.589002175240934	7.41328467621497	1.23209015289189e-13	5.0318561844105e-10	NA	NA	NA	NA	NA	NA	NA	NA	2	2	3	4	1.0845780026106
763.5343	103.393578220966	-4.13094003012667	0.558580791810097	-7.39542084277591	1.4096111183808e-13	5.75685180746721e-10	NA	NA	NA	NA	NA	NA	NA	NA	2	2	4	4	-1.24916948774033
493.0811	244.370976966601	4.19068616963476	0.566711554689411	7.39474276632932	1.41682280745753e-13	5.78630434565654e-10	NA	NA	NA	NA	NA	NA	NA	NA	2	2	4	4	1.01582965362098
459.1594	4776.90202927368	0.64863686780592	0.0877845973609491	7.38895987799411	1.47981809244243e-13	6.04357708953487e-10	NA	NA	NA	NA	NA	NA	NA	NA	2	2	0	4	0.254247590516129
314.1933	6073.1732322398	-3.1195725335092	0.422379293771961	-7.38571369266371	1.5163777928116e-13	6.19288690584256e-10	NA	NA	NA	NA	NA	NA	NA	NA	0	2	4	4	-1.14966941936317
313.2137	5752.65057697967	-3.67674318116471	0.498921980288955	-7.36937502540036	1.71429785002694e-13	7.00119241951003e-10	NA	NA	NA	NA	NA	NA	NA	NA	0	2	2	4	-1.20891230271479
517.0886	925.029024197742	-2.56912108331314	0.349078171846671	-7.35972997028758	1.84282623986899e-13	7.52610236362496e-10	NA	NA	NA	NA	NA	NA	NA	NA	0	2	4	4	-1.07715663653403
340.2129	71385.3242787068	-2.73850144211017	0.373654434769156	-7.32896812479161	2.31931536420202e-13	9.47208394740105e-10	NA	NA	NA	NA	NA	NA	NA	NA	2	2	3	4	-1.10830097295279
226.2178	1901.16774581034	-2.5082241972212	0.343470650119968	-7.30258668781486	2.82287315410932e-13	1.15286139613825e-09	NA	NA	NA	NA	NA	NA	NA	NA	2	2	4	4	-1.06770117795498
601.0226	430.908392984949	5.01681524412386	0.687049713123053	7.30196832674513	2.83588037369863e-13	1.15817354461852e-09	NA	NA	NA	NA	NA	NA	NA	NA	2	2	4	4	1.34804836393343
311.0615	26308.3270814054	2.03373017122896	0.279759672698751	7.269561590526	3.60656058866278e-13	1.47291934440988e-09	NA	NA	NA	NA	NA	NA	NA	NA	2	2	4	4	0.660776929657267
482.9516	399.844787893853	4.90788695569687	0.675177525295407	7.26903187950391	3.62072955762539e-13	1.47870595133421e-09	NA	NA	NA	NA	NA	NA	NA	NA	2	2	4	4	1.29292219724228
521.029	288.986844810242	4.43465178895301	0.61129891864947	7.25447347224236	4.03227290472412e-13	1.64678025428933e-09	NA	NA	NA	NA	NA	NA	NA	NA	2	2	1	4	1.10720911923179
479.0658	278.879661335841	4.38260963521948	0.605541722790801	7.23750233926252	4.57022867213914e-13	1.86648138970162e-09	NA	NA	NA	NA	NA	NA	NA	NA	2	2	4	4	1.0888457317503
522.9175	402.684558534807	4.91784958973696	0.680764809979682	7.22400676069572	5.04777464857374e-13	2.06151116647752e-09	NA	NA	NA	NA	NA	NA	NA	NA	1	2	4	4	1.29565425280358
505.004	336.156607000362	4.65506742603822	0.644998512537343	7.2171754439026	5.30784802407034e-13	2.16772513303033e-09	NA	NA	NA	NA	NA	NA	NA	NA	0	2	3	4	1.20036341430663
475.9908	312.710052780629	4.54907439147988	0.635681425804963	7.15621726042945	8.29336706541403e-13	3.38701110951509e-09	NA	NA	NA	NA	NA	NA	NA	NA	0	2	3	4	1.15426053030004
481.0181	415.222293175187	4.96121794634715	0.708406374085389	7.00335023488812	2.49913040601019e-12	1.02064485781456e-08	NA	NA	NA	NA	NA	NA	NA	NA	1	2	3	4	1.31365326537286
461.2743	1531.28775492166	-1.85286460775091	0.269365116356544	-6.87863607883944	6.04283108381719e-12	2.46789221463094e-08	NA	NA	NA	NA	NA	NA	NA	NA	2	2	4	4	-0.910540399236858
938.3499	50.9234894054534	-2.93320587046296	0.427532496354996	-6.86077876061008	6.84861597906836e-12	2.79697476585152e-08	NA	NA	NA	NA	NA	NA	NA	NA	1	2	3	4	-1.12930280108802
732.9929	277.721534922189	4.3734901994029	0.642146037932757	6.81074076775799	9.70974603278214e-12	3.96546027978823e-08	NA	NA	NA	NA	NA	NA	NA	NA	2	2	4	4	1.08670939308053
410.2911	22203.8082743819	-3.1739386302857	0.470590479878611	-6.74458741941489	1.53462470086848e-11	6.26740727834685e-08	NA	NA	NA	NA	NA	NA	NA	NA	0	2	3	4	-1.1577198955227
872.5538	60.0269488594748	-3.22560111411881	0.480619338135858	-6.71134275751306	1.92841528713671e-11	7.87564803266632e-08	NA	NA	NA	NA	NA	NA	NA	NA	2	2	4	4	-1.1658461114025
335.0741	6242.23979723895	2.62467956390128	0.393692160743157	6.66683217401836	2.61383692493311e-11	1.06749100014268e-07	NA	NA	NA	NA	NA	NA	NA	NA	0	2	4	4	0.713173408600203
308.1546	15167.8883021607	-2.26541204141315	0.339827388660017	-6.66636097327515	2.62223849889684e-11	1.07092220294947e-07	NA	NA	NA	NA	NA	NA	NA	NA	1	2	4	4	-1.00695677814098
467.0573	1531.63637008151	0.998168121141991	0.149754235487669	6.66537489167833	2.63990610167609e-11	1.07813765192451e-07	NA	NA	NA	NA	NA	NA	NA	NA	2	2	4	4	0.404148647206042
484.1158	290.234611586611	4.43660969024831	0.670213868149542	6.61969246100169	3.59946926262411e-11	1.47002324685569e-07	NA	NA	NA	NA	NA	NA	NA	NA	2	2	4	4	1.10830097295279
1123.4144	37.5890907124466	-2.33881793227709	0.361674818106227	-6.46663194447272	1.00211329167485e-10	4.09263068320009e-07	NA	NA	NA	NA	NA	NA	NA	NA	2	2	1	4	-1.0277860732972
926.6109	48.7290725544893	-2.8536333612839	0.442726116308047	-6.44559527023328	1.15147567161551e-10	4.70262664287774e-07	NA	NA	NA	NA	NA	NA	NA	NA	1	2	4	4	-1.12484009439223
743.1071	269.162077607304	4.32509277625939	0.672985173852074	6.42672817218715	1.30379661662335e-10	5.32470538228978e-07	NA	NA	NA	NA	NA	NA	NA	NA	0	2	4	4	1.0697941272779
368.2444	12206.3458493223	-2.70943001472156	0.421700787345214	-6.42500582410238	1.31864468444807e-10	5.38534489128592e-07	NA	NA	NA	NA	NA	NA	NA	NA	0	2	4	4	-1.10068552666877
598.2458	1005.47655994514	-1.95106199359543	0.305078330276126	-6.39528212911591	1.60251188415716e-10	6.54465853489783e-07	NA	NA	NA	NA	NA	NA	NA	NA	2	2	4	4	-0.93955837386525
362.2448	3705.3762126814	-2.47452108074906	0.389981708555294	-6.34522344628942	2.2210284285983e-10	9.07068010239544e-07	NA	NA	NA	NA	NA	NA	NA	NA	1	2	4	4	-1.05627257841489
343.232	34203.9643792207	-2.66387734535373	0.423401220116197	-6.29161471150853	3.14180512083933e-10	1.28311321135078e-06	NA	NA	NA	NA	NA	NA	NA	NA	2	2	4	4	-1.08777694184639
504.0028	390.895134570096	4.86927118031216	0.776900898767544	6.26755766151983	3.66754834219193e-10	1.49782674295118e-06	NA	NA	NA	NA	NA	NA	NA	NA	1	2	2	4	1.2687561897794
411.2944	4824.0610979467	-3.11533472563609	0.499928974675812	-6.23155464765026	4.61828832116856e-10	1.88610895036524e-06	NA	NA	NA	NA	NA	NA	NA	NA	2	2	4	4	-1.14738292545732
739.0625	398.074327937855	4.89538099268727	0.790206801004766	6.19506309799242	5.82616854843019e-10	2.37940723517889e-06	NA	NA	NA	NA	NA	NA	NA	NA	0	2	3	4	1.28208927191741
460.4086	1389.79495982365	0.733529840570939	0.118537534168074	6.1881651724834	6.08685321755895e-10	2.48587085405108e-06	NA	NA	NA	NA	NA	NA	NA	NA	1	2	4	4	0.287979514644004
1013.7967	56.0927879740337	-3.10680891295862	0.503463172137742	-6.17087621278609	6.79125774304976e-10	2.77354966226152e-06	NA	NA	NA	NA	NA	NA	NA	NA	0	2	4	4	-1.14624192479022
326.1971	3968.48091353009	-2.47129158578403	0.401832919546688	-6.15004760827441	7.74596924122198e-10	3.16345383811506e-06	NA	NA	NA	NA	NA	NA	NA	NA	1	2	3	4	-1.05420943601878
516.045	291.365620798207	4.43932848305825	0.722035279653522	6.1483539768147	7.82911571525059e-10	3.19741085810834e-06	NA	NA	NA	NA	NA	NA	NA	NA	1	2	4	4	1.10939414953011
514.9514	2621.17829371253	2.54491215064242	0.414504079454722	6.13965525741083	8.27007603295734e-10	3.37749905185978e-06	NA	NA	NA	NA	NA	NA	NA	NA	1	2	4	4	0.709366919997942
523.2731	748.032853215066	-1.52908286269484	0.249275037257911	-6.13411948310245	8.56321434147574e-10	3.49721673705869e-06	NA	NA	NA	NA	NA	NA	NA	NA	1	2	4	4	-0.809557258018857
790.5614	1607.17481897701	-1.05176359827684	0.172225594810487	-6.10689485168669	1.01588116198845e-09	4.14885866556082e-06	NA	NA	NA	NA	NA	NA	NA	NA	2	2	4	4	-0.615127368557447
878.5148	55.353705989006	-3.08334212288864	0.508059477864996	-6.06886055122066	1.2882093705165e-09	5.26104706918938e-06	NA	NA	NA	NA	NA	NA	NA	NA	0	2	4	4	-1.14396438906377
342.2285	182966.807361726	-2.49007195487653	0.410923761679053	-6.05969327425113	1.36381364390699e-09	5.56981492171615e-06	NA	NA	NA	NA	NA	NA	NA	NA	2	2	4	4	-1.06457049446873
325.0308	4918.89547435341	1.9677899101997	0.325242992993725	6.05021461673017	1.44652997343272e-09	5.90762841149923e-06	NA	NA	NA	NA	NA	NA	NA	NA	2	2	4	4	0.654905277109038
480.0984	932.131726478977	1.49115683694123	0.246561743927258	6.04780292834545	1.46834407498951e-09	5.99671720225717e-06	NA	NA	NA	NA	NA	NA	NA	NA	2	2	4	4	0.563781944477891
515.2836	1416.04901512719	-1.41976072581322	0.235304812097922	-6.03370884409447	1.60238665731506e-09	6.54414710847469e-06	NA	NA	NA	NA	NA	NA	NA	NA	1	2	2	4	-0.773173266023269
218.1035	8621.24565704922	1.5721847301602	0.261686110448745	6.00790285531082	1.87938386457396e-09	7.67540370292006e-06	NA	NA	NA	NA	NA	NA	NA	NA	0	2	3	4	0.591723542462423
442.1378	838.005874028593	-1.04642824833614	0.175554207872275	-5.96071299582558	2.51139718987203e-09	1.02565461234374e-05	NA	NA	NA	NA	NA	NA	NA	NA	0	2	4	4	-0.611559923174546
984.7632	45.9035346465897	-2.74390526345637	0.460809177238284	-5.95453692980055	2.60809233629784e-09	1.06514491014404e-05	NA	NA	NA	NA	NA	NA	NA	NA	1	2	4	4	-1.10939414953011
487.0533	2784.76810069903	-1.35174157351621	0.228663576545647	-5.91148618392387	3.39034706555233e-09	1.38461774157157e-05	NA	NA	NA	NA	NA	NA	NA	NA	1	2	4	4	-0.74322855671778
543.1275	4224.37511204333	8.31373019416427	1.42388770675281	5.83875410591457	5.25926228053422e-09	2.14788271537017e-05	NA	1	C25H30O11	[M+K-2H]-	506.178815	543.1274216	0.180988836	LMPK12120280	2	2	2	4	2.63907783872768
425.235	1627.79864016046	-2.0827395726749	0.357831350448791	-5.82045024859543	5.86893112378608e-09	2.39687147095423e-05	NA	NA	NA	NA	NA	NA	NA	NA	1	2	4	4	-0.968444634409872
686.4774	2254.4359580483	-1.76428046943758	0.304594254129733	-5.7922316180204	6.94572632702028e-09	2.83663463195508e-05	NA	NA	NA	NA	NA	NA	NA	NA	1	2	4	4	-0.888393084877423
459.4053	5875.72746703206	0.828987931606862	0.143867431753869	5.7621653594617	8.30415778926261e-09	3.39141804113485e-05	NA	NA	NA	NA	NA	NA	NA	NA	2	2	4	4	0.325157065244358
357.0314	11359.3922439276	5.543628495953	0.96258887453034	5.75908224438789	8.45724907945943e-09	3.45394052405123e-05	NA	NA	NA	NA	NA	NA	NA	NA	0	2	3	4	1.63215304488177
484.2026	1074.72611645079	-1.52676050218229	0.265163637519762	-5.75780494061333	8.52147403152567e-09	3.48016999447508e-05	NA	NA	NA	NA	NA	NA	NA	NA	2	2	4	4	-0.808737153993349
369.2477	2276.30959484891	-2.56020078703131	0.448338741596877	-5.71041614184953	1.12700258577895e-08	4.60267856032125e-05	NA	NA	NA	NA	NA	NA	NA	NA	2	2	4	4	-1.07610127726169
1143.4306	31.1822884000028	-1.96695625047345	0.344711336773069	-5.70609678488278	1.15596284616844e-08	4.72095226375192e-05	NA	NA	NA	NA	NA	NA	NA	NA	0	2	4	4	-0.940477927753573
344.2354	2162.1303479198	-2.66460162237256	0.467276171527828	-5.70241280153502	1.18123341550355e-08	4.82415726891649e-05	NA	NA	NA	NA	NA	NA	NA	NA	0	2	4	4	-1.0888457317503
729.0919	314.217482786455	4.54709386947395	0.802906728739276	5.66329027608698	1.48497637725235e-08	6.06464352469861e-05	NA	NA	NA	NA	NA	NA	NA	NA	1	2	4	4	1.153110473418
519.3529	990.141013500995	-1.33395812716712	0.235692462103013	-5.65974030422787	1.51602230607676e-08	6.19143509801747e-05	NA	NA	NA	NA	NA	NA	NA	NA	2	2	4	4	-0.734684453905811
461.0515	1729.68596078588	1.74687663768813	0.310639722640927	5.62348119177074	1.87147148057737e-08	7.64308952667797e-05	NA	NA	NA	NA	NA	NA	NA	NA	0	2	4	4	0.625158212632946
446.2129	4194.10525501262	-1.6488099281149	0.297311248222649	-5.54573679257554	2.92718886955769e-08	0.000119546393432736	NA	NA	NA	NA	NA	NA	NA	NA	1	2	4	4	-0.860664603565709
288.055	2669.35927505652	-1.3520247476848	0.246523088774596	-5.48437371284519	4.14936775625676e-08	0.000169460179165526	NA	NA	NA	NA	NA	NA	NA	NA	2	2	4	4	-0.744007981086687
307.1486	4758.32310675429	-1.94253219275143	0.354874042577458	-5.47386384938943	4.40327419195816e-08	0.000179829717999571	NA	NA	NA	NA	NA	NA	NA	NA	1	2	4	4	-0.935888074773984
586.2728	1138.47554527423	-1.32902175728713	0.245093391200188	-5.4225116017168	5.8767398958812e-08	0.000240006057347788	NA	NA	NA	NA	NA	NA	NA	NA	1	2	4	4	-0.732363548371807
434.2254	3242.74012888449	-1.61424151406884	0.298086594147088	-5.41534421797012	6.11709104073282e-08	0.000249821998103529	NA	NA	NA	NA	NA	NA	NA	NA	2	2	4	4	-0.843665771710914
384.2755	6100.25676403077	-2.73150772481195	0.506454103471825	-5.39339637311067	6.91382057779607e-08	0.000282360432397191	NA	NA	NA	NA	NA	NA	NA	NA	2	2	4	4	-1.10502936239636
760.9408	206.302997068865	3.92660998952735	0.732861800315155	5.35791330348883	8.41886183605045e-08	0.0003438263173843	NA	NA	NA	NA	NA	NA	NA	NA	0	2	4	4	0.912331483632939
404.2036	4707.17548272971	-2.26737812862737	0.425201335410732	-5.33248120313909	9.68798005181242e-08	0.000395657105316019	NA	NA	NA	NA	NA	NA	NA	NA	2	2	4	4	-1.0079387347026
829.0114	137.896061858541	3.32803323697545	0.627709774165871	5.30186620305203	1.1462483970967e-07	0.000468127845374293	NA	NA	NA	NA	NA	NA	NA	NA	0	2	4	4	0.797312200334018
501.0687	3372.63520680676	-1.64613993884994	0.311354766343769	-5.28702341120554	1.24322733870813e-07	0.000507734045128399	NA	NA	NA	NA	NA	NA	NA	NA	1	2	4	4	-0.858953567031242
659.3268	793.30139640707	-1.46497400135676	0.278660810432265	-5.25719421788898	1.46269817146571e-07	0.000597365933226595	NA	NA	NA	NA	NA	NA	NA	NA	0	2	2	4	-0.790022258727682
687.4809	876.73304395219	-1.62607481742644	0.312415292824302	-5.20485025789349	1.94153099204773e-07	0.000792921257152293	NA	NA	NA	NA	NA	NA	NA	NA	0	2	4	4	-0.852984632748845
396.2759	2479.53570077583	-2.8115005739285	0.542762361972607	-5.17998441106054	2.21904443788136e-07	0.000906257748430747	NA	NA	NA	NA	NA	NA	NA	NA	2	2	4	4	-1.11488003422615
342.2239	2454.59073584554	-2.42724871894177	0.471082796452095	-5.15248855874659	2.57052304720747e-07	0.00104980161247953	NA	NA	NA	NA	NA	NA	NA	NA	2	2	4	4	-1.04600136261291
284.1619	1530.95291573466	-1.81070807697802	0.353237155310849	-5.12604081919014	2.95898480184315e-07	0.00120844939307274	NA	NA	NA	NA	NA	NA	NA	NA	2	2	4	4	-0.89985460655761
253.1199	8855.10222131481	-1.22663787969672	0.239559680765276	-5.12038534939692	3.04911947974538e-07	0.00124526039552801	NA	NA	NA	NA	NA	NA	NA	NA	2	2	4	4	-0.689735974864155
221.0909	3770.96369100415	-1.30807285835096	0.25682465750577	-5.0932526146621	3.51972222867195e-07	0.00143745455818963	NA	NA	NA	NA	NA	NA	NA	NA	2	2	2	4	-0.723887060378806
347.0843	13713.0818224057	2.76976120786523	0.546137134950489	5.07154894002277	3.94590757988485e-07	0.00161150865562497	NA	NA	NA	NA	NA	NA	NA	NA	2	2	2	4	0.727733526355297
347.0471	5626.89407948119	2.07763538650188	0.412301434682401	5.03911752842261	4.67683238002268e-07	0.00191001834400126	NA	NA	NA	NA	NA	NA	NA	NA	1	2	4	4	0.665933373176035
624.4924	2985.30384677664	-1.8369614708796	0.367004261223858	-5.00528649109916	5.57790084852435e-07	0.00227801470653735	NA	NA	NA	NA	NA	NA	NA	NA	0	2	2	4	-0.902516389822838
307.1512	200447.363278127	-1.7963684069343	0.36162340085003	-4.96751151256188	6.78175334032557e-07	0.00276966806418896	NA	NA	NA	NA	NA	NA	NA	NA	1	2	4	4	-0.897199183623287
382.26	25367.3250592372	-2.24760316569878	0.452661566925673	-4.96530593698015	6.8592852658594e-07	0.00280133210257698	NA	NA	NA	NA	NA	NA	NA	NA	0	2	3	4	-1.00206148820069
421.0242	1468.73713912068	-1.35041021137123	0.273512410810896	-4.93729044092589	7.92154535581241e-07	0.00323515912331379	NA	NA	NA	NA	NA	NA	NA	NA	2	2	4	4	-0.741671060740929
362.1947	1466.72458563678	-1.84002888686283	0.374292924377518	-4.91601301286408	8.83245291491082e-07	0.00360717377044958	NA	NA	NA	NA	NA	NA	NA	NA	1	2	4	4	-0.904294469935083
1167.464	30.0570209108445	-1.89631560041107	0.387734511701718	-4.89075783346801	1.00448485615334e-06	0.00410231615253023	NA	NA	NA	NA	NA	NA	NA	NA	1	2	4	4	-0.923140095493725
500.1564	846.46634632928	-1.94059199103894	0.396880284476581	-4.88961550105281	1.01033127775087e-06	0.00412619293833457	NA	NA	NA	NA	NA	NA	NA	NA	0	2	3	4	-0.934972468460687
500.1854	4099.43383319038	-2.12292477887218	0.436083941268146	-4.86815628362431	1.12644234302914e-06	0.00460039052893102	NA	NA	NA	NA	NA	NA	NA	NA	2	2	4	4	-0.977936655979537
444.198	2024.88398797112	-1.66215369285028	0.351301370032641	-4.73141819144015	2.22956669830181e-06	0.00910555039586461	NA	NA	NA	NA	NA	NA	NA	NA	1	2	4	4	-0.864953262318858
383.2632	4905.83188394317	-2.26845134031745	0.480194738194973	-4.7240237342967	2.31223413579034e-06	0.00944316421056775	NA	NA	NA	NA	NA	NA	NA	NA	1	2	4	4	-1.00892166412095
418.1822	10684.8994005258	-2.09413465823715	0.443629254890196	-4.7204611399117	2.35310562322345e-06	0.00961008336524456	NA	NA	NA	NA	NA	NA	NA	NA	2	2	4	4	-0.972230931065888
402.2941	2799.04053170129	-2.43665779293716	0.516554761801045	-4.71713354154627	2.39190699798795e-06	0.00976854817978277	NA	NA	NA	NA	NA	NA	NA	NA	2	2	4	4	-1.05009655585627
788.5458	3841.35247732853	-1.11623199063422	0.236968745057662	-4.71046082622669	2.47157304605696e-06	0.0100939043200966	NA	NA	NA	NA	NA	NA	NA	NA	1	2	4	4	-0.648326534969225
387.047	982.557031222832	1.07598954736051	0.228902147488489	4.70065291726727	2.59330972035582e-06	0.0105910768979332	NA	NA	NA	NA	NA	NA	NA	NA	2	2	0	4	0.429943692057897
281.0149	1039.21468040592	6.2841468142007	1.34295115185601	4.67935621151652	2.87777094231748e-06	0.0117528165284246	NA	NA	NA	NA	NA	NA	NA	NA	2	2	0	4	1.99496393671063
326.2336	1460.61561412658	-2.03112707116556	0.435091600268207	-4.66827461140021	3.03739743957246e-06	0.0124047311432139	NA	NA	NA	NA	NA	NA	NA	NA	0	2	2	4	-0.959039075944669
410.216	7362.24204480519	-1.61620690812701	0.346674162753462	-4.66203450320693	3.13098681740045e-06	0.0127869501622634	NA	NA	NA	NA	NA	NA	NA	NA	0	2	4	4	-0.84450990780589
388.2784	2090.69667544526	-2.52343482411017	0.542990098807311	-4.64729436071293	3.3631708616306e-06	0.0137351897988994	NA	NA	NA	NA	NA	NA	NA	NA	1	2	4	4	-1.0697941272779
239.1015	19368.6773347418	-1.18232801590237	0.25474607869951	-4.64120202335677	3.46388258295194e-06	0.0141464964687757	NA	NA	NA	NA	NA	NA	NA	NA	2	2	4	4	-0.675556962674544
355.097	1027.58394957067	-1.33123895303139	0.287982786621464	-4.62263376450073	3.78898327406426e-06	0.0154742076912784	NA	NA	NA	NA	NA	NA	NA	NA	1	2	3	4	-0.733910379545269
701.525	983.852706671928	1.57272707187385	0.340423263467293	4.61991655874292	3.83894401247568e-06	0.0156782473469507	NA	NA	NA	NA	NA	NA	NA	NA	1	2	4	4	0.592427943914938
369.0292	978.215449300996	1.46572966733449	0.319225024311594	4.59152496110015	4.40019003267351e-06	0.0179703760934386	NA	NA	NA	NA	NA	NA	NA	NA	1	2	4	4	0.555485559367353
491.1196	848.050753991458	-1.41292231419189	0.307980827071984	-4.58769569399738	4.48165258326022e-06	0.0183030691500347	NA	NA	NA	NA	NA	NA	NA	NA	2	2	2	4	-0.769988816349859
329.0814	945.086889804658	-0.945568164216319	0.206255484733463	-4.58445100472478	4.55180801259786e-06	0.0185895839234497	NA	NA	NA	NA	NA	NA	NA	NA	2	2	4	4	-0.558246746864981
1157.4215	28.6868178688813	-1.79384319923935	0.391571093308264	-4.58114306672567	4.62441339260615e-06	0.0188861042954035	NA	NA	NA	NA	NA	NA	NA	NA	2	2	2	4	-0.895432410985372
435.0117	3462.3142171204	4.19344285165756	0.915858783275147	4.57870026278685	4.67874083473286e-06	0.019107977569049	NA	NA	NA	NA	NA	NA	NA	NA	2	2	4	4	1.01781228694208
351.1944	1281.94129758031	-1.11703907255752	0.244061640993704	-4.57687274415375	4.71978367703185e-06	0.0192755965369981	NA	NA	NA	NA	NA	NA	NA	NA	0	2	4	4	-0.649056117002832
509.1963	1610.10988037634	-1.12971167916932	0.248117522183768	-4.55313139203686	5.28532393596409e-06	0.0215852629544773	NA	NA	NA	NA	NA	NA	NA	NA	1	2	4	4	-0.65637106695524
501.2678	949.136707139597	-1.32391284453668	0.29162348759519	-4.53980183645028	5.63071223225681e-06	0.0229958287565368	NA	NA	NA	NA	NA	NA	NA	NA	0	2	3	4	-0.726963373138634
335.0496	26667.2456238744	5.12771371542259	1.13176281116553	4.53073176184493	5.87797319312644e-06	0.0240056425207284	NA	NA	NA	NA	NA	NA	NA	NA	1	2	4	4	1.39811775932163
491.3221	712.137879066064	-1.23591488124285	0.273332631608964	-4.52165141778965	6.13590444396886e-06	0.0250590337491688	NA	NA	NA	NA	NA	NA	NA	NA	0	2	4	4	-0.693490338882645
688.4931	3751.1881534923	-2.69777177929368	0.598120225568531	-4.51041724383984	6.47002388292818e-06	0.0264235775378787	NA	NA	NA	NA	NA	NA	NA	NA	1	2	3	4	-1.0974412297665
436.2315	1671.312526193	-1.57386825094362	0.348948696141297	-4.51031417611695	6.47316837002608e-06	0.0264364196231865	NA	NA	NA	NA	NA	NA	NA	NA	0	2	2	4	-0.827739692013268
626.5084	1218.23317877832	-1.71373854743548	0.38192833250818	-4.48706838840968	7.22099010317544e-06	0.0294905235813685	NA	NA	NA	NA	NA	NA	NA	NA	2	2	3	4	-0.873578683720654
416.3096	2537.99677684049	-2.18812583817262	0.487865289298165	-4.4851025194279	7.28788852069894e-06	0.0297637367185345	NA	NA	NA	NA	NA	NA	NA	NA	1	2	4	4	-0.986555445446731
896.9773	119.242354048728	3.10256985792087	0.692048252352235	4.48316984744258	7.35423475586283e-06	0.0300346947429438	NA	NA	NA	NA	NA	NA	NA	NA	2	2	4	4	0.762852177291973
489.2314	663.933582052387	-1.35143138461796	0.303283261459902	-4.45600386289911	8.35015278225515e-06	0.03410202396273	NA	NA	NA	NA	NA	NA	NA	NA	2	2	2	4	-0.742449583600641
791.5649	708.577161838284	-1.05378024211391	0.237058715958882	-4.44522884489383	8.77983569729025e-06	0.0358568489877334	NA	NA	NA	NA	NA	NA	NA	NA	2	2	0	4	-0.617271596624495
373.2597	3629.15605352466	-2.26203680396809	0.509293122646798	-4.44152238344055	8.9324653086032e-06	0.0364801883203355	NA	NA	NA	NA	NA	NA	NA	NA	2	2	0	4	-1.00597579156724
873.0986	113.922231129197	3.03321567219327	0.683972971236863	4.43470107701501	9.22001296277676e-06	0.0376545329399803	NA	NA	NA	NA	NA	NA	NA	NA	0	2	4	4	0.753396636983439
295.1303	5443.29244944929	-1.27336620068735	0.287718657665295	-4.42573384367957	9.61149727086756e-06	0.0392533548542231	NA	NA	NA	NA	NA	NA	NA	NA	2	2	4	4	-0.707087954180359
517.0148	2226.19160904262	3.89825612368222	0.883201571221366	4.41377851976801	1.01581883690118e-05	0.0414860412990441	NA	NA	NA	NA	NA	NA	NA	NA	0	2	4	4	0.903405072856757
302.136	6359.66166738601	-1.62390739395173	0.368819133382041	-4.40299118719962	1.06768504677042e-05	0.0436042573101041	NA	NA	NA	NA	NA	NA	NA	NA	2	2	1	4	-0.851284799250573
254.219	1486.84467043688	-1.47244687240799	0.334963656596023	-4.39584069320035	1.10344842276182e-05	0.0450648335855926	NA	NA	NA	NA	NA	NA	NA	NA	2	2	4	4	-0.792447558232613
370.26	4085.96504990296	-2.01715329726397	0.459649783061709	-4.38845697658725	1.14157711540019e-05	0.0466220093929436	NA	NA	NA	NA	NA	NA	NA	NA	2	2	0	4	-0.956233910705685
346.1772	882.350198923693	6.04607842530454	1.38080352346963	4.37866671292392	1.1940757952542e-05	0.0487660554781814	NA	NA	NA	NA	NA	NA	NA	NA	2	2	3	4	1.88982094421929
501.2308	850.761904195816	-1.67281475634739	0.382250371577893	-4.37622794045214	1.20750740535341e-05	0.0493146024346332	NA	NA	NA	NA	NA	NA	NA	NA	2	2	0	4	-0.865812903894972
371.0463	1908.13626361998	1.51696928463526	0.346706121078175	4.37537497151144	1.21223909958751e-05	0.0495078448271539	NA	NA	NA	NA	NA	NA	NA	NA	2	2	1	4	0.572117317810091
289.0932	7593.17631189567	-1.30050486161823	0.299164391218075	-4.34712452348727	1.37933917722064e-05	0.056332211997691	NA	NA	NA	NA	NA	NA	NA	NA	2	2	4	4	-0.720817583066169
329.0879	2373.50798304333	-1.99166689642543	0.458572062939958	-4.34319283136575	1.40426772294296e-05	0.0573502938049906	NA	NA	NA	NA	NA	NA	NA	NA	0	2	2	4	-0.951575281297546
490.2151	731.265388164197	-1.54752729579164	0.356433472683128	-4.34170024532855	1.41384338820466e-05	0.0577413639742782	NA	NA	NA	NA	NA	NA	NA	NA	0	2	4	4	-0.81778847700019
271.0044	581.470672188837	5.43998623034012	1.25431262854392	4.337025799266	1.44423678250853e-05	0.0589826301976484	NA	NA	NA	NA	NA	NA	NA	NA	0	2	4	4	1.57038449099204
384.1031	639.684591488702	5.57868204132003	1.29217768068412	4.31727162967751	1.57969711727843e-05	0.0645148302696512	NA	NA	NA	NA	NA	NA	NA	NA	1	2	4	4	1.6549701819872
310.1512	6996.27671958704	-1.04123368696638	0.241298846238536	-4.31512086857252	1.59515600757515e-05	0.065146171349369	NA	NA	NA	NA	NA	NA	NA	NA	0	2	4	4	-0.606578529212057
355.2319	5390.26219883059	-2.44380943515733	0.568298089748465	-4.30022461669542	1.7062508002413e-05	0.0696832826818548	NA	NA	NA	NA	NA	NA	NA	NA	1	2	4	4	-1.05112310908315
379.2257	2164.07485238871	-1.10575908375274	0.258324902522739	-4.28049743928736	1.86476033111291e-05	0.0761568119226512	NA	NA	NA	NA	NA	NA	NA	NA	0	2	2	4	-0.64177573347491
465.3012	937.225524420425	0.718422951666932	0.169520414773617	4.23797306434354	2.25546820636465e-05	0.0921133215479325	NA	NA	NA	NA	NA	NA	NA	NA	2	2	4	4	0.284899980162968
348.0878	1241.82141433762	1.16561093068585	0.275677809575795	4.22816378467116	2.35606261165753e-05	0.0962215970600934	NA	NA	NA	NA	NA	NA	NA	NA	2	2	4	4	0.463913464235107
404.1667	8076.59490829755	-1.97349312659143	0.467761040714324	-4.21901987300543	2.4536664745905e-05	0.100207738822276	NA	NA	NA	NA	NA	NA	NA	NA	2	2	4	4	-0.943241373690549
260.1257	5945.06652438471	-1.72727512811592	0.413027016526687	-4.18199066647331	2.88967835245252e-05	0.118014463914161	NA	NA	NA	NA	NA	NA	NA	NA	2	2	4	4	-0.879655345549618
307.1473	2844.48526240973	-1.74370620113679	0.417297825571162	-4.17856526990083	2.93353812133619e-05	0.11980569687537	NA	NA	NA	NA	NA	NA	NA	NA	2	2	4	4	-0.882269592523079
297.0456	19446.1050976628	1.78415490598636	0.427305524008328	4.17536120116152	2.97513610494984e-05	0.121504558526152	NA	NA	NA	NA	NA	NA	NA	NA	2	2	2	4	0.630197258557806
291.9853	551.997468276201	5.36365819401171	1.28541761587152	4.17269697239611	3.01015172267253e-05	0.122934596353946	NA	NA	NA	NA	NA	NA	NA	NA	0	2	4	4	1.51594817728277
300.1818	3173.2464973833	-1.64769790636901	0.396063140174763	-4.16018997789586	3.17982983172567e-05	0.129864250327676	NA	NA	NA	NA	NA	NA	NA	NA	2	2	4	4	-0.85980877064648
503.0271	1083.19549887077	-1.45610392995714	0.350418320691514	-4.15533048353085	3.24817695417593e-05	0.132655546808545	NA	NA	NA	NA	NA	NA	NA	NA	1	2	4	4	-0.787601597316499
417.0728	547.898244117687	5.35271885362702	1.29063332634723	4.1473583118889	3.36333481379819e-05	0.137358593795518	NA	NA	NA	NA	NA	NA	NA	NA	0	2	4	4	1.50668737819072
321.1087	537.512668332637	5.3248405374175	1.28406874798719	4.14685003880388	3.37080680377292e-05	0.137663749866086	NA	NA	NA	NA	NA	NA	NA	NA	1	2	4	4	1.49937070308276
502.9996	2086.26915573952	3.84565263234458	0.928123242906912	4.14347195993053	3.42086914826402e-05	0.139708296015102	NA	NA	NA	NA	NA	NA	NA	NA	0	2	2	4	0.888393084877423
1155.1781	65.2636331666405	2.1755793376901	0.526190185951256	4.13458744723079	3.55592836686674e-05	0.145224114502838	NA	NA	NA	NA	NA	NA	NA	NA	1	2	4	4	0.677786671662936
320.935	533.527798301681	5.31389279940962	1.29038566452349	4.11806558729241	3.82065969930764e-05	0.156035742119724	NA	NA	NA	NA	NA	NA	NA	NA	2	2	4	4	1.49393541645573
486.17	2126.00044991429	-2.08588338699045	0.508482492631163	-4.10217346166033	4.09287242573366e-05	0.167152909866962	NA	NA	NA	NA	NA	NA	NA	NA	1	2	4	4	-0.96938990565934
275.2041	497.242931119145	5.21115003231532	1.27091451746848	4.10031513582467	4.12587910634565e-05	0.168500902703156	NA	NA	NA	NA	NA	NA	NA	NA	2	2	4	4	1.4435310252327
275.0546	493.027647280124	5.19874738816435	1.26894494371447	4.09690539681455	4.18709913856374e-05	0.171001128818943	NA	NA	NA	NA	NA	NA	NA	NA	2	2	4	4	1.42861134366862
289.0139	505.472182255631	5.2350686655175	1.27980439814602	4.09052248382741	4.30402481921132e-05	0.17577637361659	NA	NA	NA	NA	NA	NA	NA	NA	2	2	4	4	1.45196050341611
293.0049	485.40548905785	5.17600145314796	1.26622487426236	4.08774267379895	4.35590926973762e-05	0.177895334576085	NA	NA	NA	NA	NA	NA	NA	NA	2	2	0	4	1.42208129174789
805.4885	854.204428799953	-1.10913795707012	0.271887577128996	-4.07939917219497	4.51522481919013e-05	0.184401781615725	NA	NA	NA	NA	NA	NA	NA	NA	0	2	2	4	-0.644683784577375
278.0847	454.279104447654	5.07921987406564	1.25139612707095	4.05884257126015	4.93165457285622e-05	0.201408772755448	NA	NA	NA	NA	NA	NA	NA	NA	0	2	3	4	1.38104189008955
345.1779	1914.09488468977	-1.13881834498743	0.280626133376541	-4.05813361458882	4.94664648356326e-05	0.202021042388723	NA	NA	NA	NA	NA	NA	NA	NA	0	2	4	4	-0.658572400309722
402.9378	531.974803650845	5.30943786699814	1.31089393112734	4.05024215989173	5.11646578582205e-05	0.208956462692972	NA	NA	NA	NA	NA	NA	NA	NA	1	2	3	4	1.48675632062577
364.2104	3985.48291841541	-1.55527090968792	0.384717192861251	-4.04263427407786	5.2854027044256e-05	0.215855846448741	NA	NA	NA	NA	NA	NA	NA	NA	1	2	4	4	-0.821924922953825
290.0027	457.847908487042	5.090532654619	1.26058142132582	4.03824185292611	5.38533142621954e-05	0.219936935446806	NA	NA	NA	NA	NA	NA	NA	NA	2	2	4	4	1.3841166469914
373.0948	1486.49625926197	0.822527055459708	0.203828438045509	4.03538909166376	5.45118851742163e-05	0.222626539051499	NA	NA	NA	NA	NA	NA	NA	NA	1	2	4	4	0.323287905804457
434.9062	444.265986595829	5.04658212097018	1.25074400162219	4.03486414040352	5.46339004341982e-05	0.223124849373266	NA	NA	NA	NA	NA	NA	NA	NA	0	2	4	4	1.36136682389944
506.226	850.966563467632	-1.57149974397457	0.390481478303563	-4.02451801504623	5.70921238168904e-05	0.23316423366818	NA	NA	NA	NA	NA	NA	NA	NA	1	2	4	4	-0.826075480245664
282.9753	439.818420387606	5.03183264660242	1.25269325649328	4.01681147441335	5.89908787285423e-05	0.240918748727367	NA	NA	NA	NA	NA	NA	NA	NA	1	2	3	4	1.35838631126954
403.0117	446.415507016544	5.05356367092291	1.25831691486492	4.01612949108724	5.91617570716018e-05	0.241616615880422	NA	NA	NA	NA	NA	NA	NA	NA	0	2	4	4	1.36736440439941
416.1243	470.594748424218	5.13058413094744	1.27764904303737	4.01564432651274	5.92836055636848e-05	0.242114245122089	NA	NA	NA	NA	NA	NA	NA	NA	2	2	4	4	1.40126659318401
451.0318	429.384021658207	4.9966994336625	1.24813715163009	4.00332561781109	6.24582432671181e-05	0.25507946550291	NA	NA	NA	NA	NA	NA	NA	NA	2	2	4	4	1.3364072739619
267.084	461.559524897188	5.10215094858596	1.27449792392055	4.0032634442361	6.24746667213246e-05	0.25514653888989	NA	NA	NA	NA	NA	NA	NA	NA	2	2	4	4	1.38875346728508
512.06	767.9960382545	-1.21550584608754	0.303760235069634	-4.00153050253238	6.29340802275819e-05	0.257022783649445	NA	NA	NA	NA	NA	NA	NA	NA	0	2	2	4	-0.687488017550023
301.0429	426.149899577051	4.98565159148792	1.24625512608372	4.00050638680622	6.32070811292395e-05	0.258137719331814	NA	NA	NA	NA	NA	NA	NA	NA	0	2	4	4	1.32636785109955
240.9983	1034.2645613362	-1.1839795457197	0.296463816101778	-3.99367302657005	6.50575638549788e-05	0.265695090783733	NA	NA	NA	NA	NA	NA	NA	NA	1	2	4	4	-0.676299825341534
356.1826	4152.95990192783	-1.42333714203752	0.356742578314197	-3.98981570622595	6.61246528466067e-05	0.270053082225542	NA	NA	NA	NA	NA	NA	NA	NA	0	2	3	4	-0.774768433871644
379.0136	2735.48125800913	3.80346369582671	0.955692653833797	3.97979798271858	6.89738556037297e-05	0.281689226285632	NA	NA	NA	NA	NA	NA	NA	NA	0	2	3	4	0.875311573928827
354.2286	33209.0752744241	-2.32415034346467	0.584898397709948	-3.97359670083627	7.07953965472281e-05	0.28912839949888	NA	NA	NA	NA	NA	NA	NA	NA	2	2	4	4	-1.02278646220448
263.0672	451.320656754636	5.06928380229943	1.27876278719596	3.96420966660691	7.36395095570235e-05	0.300743757030884	NA	NA	NA	NA	NA	NA	NA	NA	0	2	2	4	1.37341157776081
335.0647	437.631911018712	5.02428888473405	1.2687485284471	3.96003524109192	7.49387036924924e-05	0.306049665880139	NA	NA	NA	NA	NA	NA	NA	NA	2	2	4	4	1.35246121916709
287.0524	1212.7501432708	-1.10974745653824	0.280265408375543	-3.95963049086397	7.50658191794088e-05	0.306568805528705	NA	NA	NA	NA	NA	NA	NA	NA	2	2	4	4	-0.645411649055024
381.018	1474.27699200228	3.37193666239808	0.853604868399599	3.95023129228402	7.8075707788074e-05	0.318861190606494	NA	NA	NA	NA	NA	NA	NA	NA	2	2	1	4	0.801380526971796
479.1025	1083.74164152098	-0.838752986952959	0.212702132196477	-3.94332195117906	8.03606582630269e-05	0.328192928346202	NA	NA	NA	NA	NA	NA	NA	NA	0	2	4	4	-0.497089085843094
278.0514	402.375700746389	4.90149919613405	1.24500870628476	3.93691961461109	8.25342388621789e-05	0.337069831513138	NA	NA	NA	NA	NA	NA	NA	NA	1	2	4	4	1.28884211762577
295.0599	401.579337876099	4.89857963735717	1.2455550230108	3.93284884799078	8.39450267163498e-05	0.342831489109573	NA	NA	NA	NA	NA	NA	NA	NA	0	2	4	4	1.28343516219091
789.5493	1626.34363994808	-1.06286737928245	0.270448023902087	-3.93002457162435	8.49371812614778e-05	0.346883448271875	NA	NA	NA	NA	NA	NA	NA	NA	0	2	4	4	-0.622285877111973
273.0076	414.797132085998	4.94593778041236	1.25858089421917	3.92977344811901	8.50259341275543e-05	0.347245914976932	NA	NA	NA	NA	NA	NA	NA	NA	0	2	3	4	1.308069916311
334.9546	427.564109437877	4.99018554445583	1.27141114050924	3.9249188444716	8.67589820689705e-05	0.354323682769676	NA	NA	NA	NA	NA	NA	NA	NA	0	2	4	4	1.32922259833239
241.0582	407.607707173201	4.92033964950028	1.25433499202148	3.92266793224886	8.75738129091032e-05	0.357651451920778	NA	NA	NA	NA	NA	NA	NA	NA	1	2	4	4	1.29977056166801
297.9689	429.209947648173	4.99570599899884	1.27749293484606	3.91055469876304	9.20844031904171e-05	0.376072702629663	NA	NA	NA	NA	NA	NA	NA	NA	0	2	4	4	1.33496482138326
272.9651	392.078142585504	4.86345269622054	1.24528485444234	3.90549413563573	9.40330389170257e-05	0.384030930937133	NA	NA	NA	NA	NA	NA	NA	NA	2	2	4	4	1.26348560652492
245.1145	5189.8773925733	-1.20210978137159	0.308161326478467	-3.90091058832324	9.58315430256527e-05	0.391376021716766	NA	NA	NA	NA	NA	NA	NA	NA	0	2	4	4	-0.683749119476438
403.1106	399.566838874897	4.89110940480087	1.25425952168091	3.89959918203051	9.63520619296739e-05	0.393501820920788	NA	NA	NA	NA	NA	NA	NA	NA	0	2	4	4	1.27940443619196
414.0417	388.988633253207	4.85184884615177	1.2446468025703	3.89817322965223	9.6921075060884e-05	0.39582567054865	NA	NA	NA	NA	NA	NA	NA	NA	2	2	3	4	1.25955558337185
354.9425	396.571400921221	4.88009503079115	1.25212556061875	3.89744861400289	9.72114406035382e-05	0.39701152342485	NA	NA	NA	NA	NA	NA	NA	NA	0	2	3	4	1.27539438984535
225.09	431.981835256154	5.00507619941845	1.28580935147109	3.89254922877343	9.91963624369006e-05	0.405117944192302	NA	NA	NA	NA	NA	NA	NA	NA	2	2	4	4	1.34220508287522
289.0681	4464.59671376874	-1.32928630839179	0.341608760451854	-3.89125356923958	9.97276438256071e-05	0.407287697383779	NA	NA	NA	NA	NA	NA	NA	NA	0	2	3	4	-0.733136744687701
744.5557	694.283669994431	-1.38531536802065	0.356287354869821	-3.88819684191939	0.000100991709409438	0.412450141228145	NA	NA	NA	NA	NA	NA	NA	NA	2	2	4	4	-0.755754181730403
445.3165	1330.18120994577	-1.09366176926109	0.281414040394334	-3.88630847177557	0.000101780159251138	0.41567017038165	NA	NA	NA	NA	NA	NA	NA	NA	2	2	4	4	-0.633806391984059
229.0539	398.321523172857	4.88645547313753	1.25753092909114	3.8857537099856	0.000102012890442371	0.416620644566645	NA	NA	NA	NA	NA	NA	NA	NA	0	2	2	4	1.27672879130741
501.0845	585.020182048645	-1.07310398142521	0.277086534748242	-3.87281172793264	0.000107586936616321	0.439385049141054	NA	NA	NA	NA	NA	NA	NA	NA	2	2	4	4	-0.625877102208546
229.0831	1468.27280456837	-1.19483967232253	0.308742341609265	-3.87002205818171	0.000108825506385666	0.444443368079061	NA	NA	NA	NA	NA	NA	NA	NA	1	2	2	4	-0.680764870349441
716.5158	535.699141816076	-1.55074042710854	0.400787614938486	-3.86923240466537	0.000109178535699908	0.445885139798425	NA	NA	NA	NA	NA	NA	NA	NA	1	2	4	4	-0.819441372699678
365.0704	411.243714713961	4.93310602005004	1.27499309020482	3.86912372933533	0.000109227205527912	0.446083907375992	NA	NA	NA	NA	NA	NA	NA	NA	1	2	4	4	1.30390901245549
289.254	9943.44527009449	9.54654046771615	2.46808196945408	3.8679997608944	0.000109731772523091	0.448144558984305	NA	NA	NA	NA	NA	NA	NA	NA	2	2	4	4	2.95518503694262
658.1596	392.826381405477	4.86608133667199	1.25883585195376	3.86554079240724	0.000110843320039158	0.452684119039923	NA	NA	NA	NA	NA	NA	NA	NA	2	2	4	4	1.26743524181799
294.9888	388.017023013618	4.84806971895462	1.25501125068156	3.86296912981598	0.0001120171679624	0.457478113958443	NA	NA	NA	NA	NA	NA	NA	NA	0	2	4	4	1.25694633797754
358.9899	425.990451157293	4.98452870028087	1.29055162114168	3.86232415551991	0.00011231340356413	0.458687940155908	NA	NA	NA	NA	NA	NA	NA	NA	2	2	1	4	1.32494452223042
415.062	1254.65809580807	0.787290760108534	0.203983082009136	3.85958851270456	0.000113578113501257	0.463853015539135	NA	NA	NA	NA	NA	NA	NA	NA	2	2	4	4	0.31209637961034
317.0116	3198.71979015696	3.74189816465118	0.969607718759894	3.85918768204216	0.000113764545177761	0.464614402505977	NA	NA	NA	NA	NA	NA	NA	NA	0	2	3	4	0.858098991170649
434.9522	387.607328071869	4.84648286246649	1.2564260750472	3.85735616182944	0.00011462008819372	0.468108440183151	NA	NA	NA	NA	NA	NA	NA	NA	1	2	4	4	1.25564491844692
342.1673	1437.76992638511	-1.29488497907758	0.335778004745073	-3.85637224826765	0.000115082197652789	0.46999569521399	NA	NA	NA	NA	NA	NA	NA	NA	0	2	4	4	-0.718519925266708
413.0871	404.800651120967	4.90988173841258	1.27389915678171	3.85421539238362	0.000116101351727845	0.474157920456518	Prodelphinidin_B6,3-Deoxyderhamnosylmaysin,Pinnatifinoside_A,Erosenone,	1	C21H18O9	[M-H]-	414.095085	413.0878086	-1.807121838	LMPK12020074,LMPK12110198,LMPK12110397,LMPK12050457,LMPK12140625	0	2	2	4	1.29428701743257
450.247	1223.98852793943	-1.32829356319299	0.34474110805175	-3.85301761864035	0.000116670991719264	0.476484330181474	NA	NA	NA	NA	NA	NA	NA	NA	0	2	4	4	-0.731590789638966
366.0576	409.351191264727	4.92624377067607	1.28042126225754	3.84736173623868	0.000119396617953162	0.487615787720713	NA	NA	NA	NA	NA	NA	NA	NA	1	2	4	4	1.30252704957455
585.0298	786.379594850376	-1.52584082448908	0.39715945567181	-3.84188467049857	0.000122093204880531	0.498628648732091	NA	NA	NA	NA	NA	NA	NA	NA	0	2	3	4	-0.807917593540273
276.0608	394.504432380083	4.87214954078146	1.26833599009541	3.8413713549317	0.000122348853003549	0.499672715666496	NA	NA	NA	NA	NA	NA	NA	NA	0	2	4	4	1.27273237831001
479.0373	431.099736027311	5.00189978171242	1.30334854466578	3.83772997805054	0.000124176919287144	0.507138538368695	NA	NA	NA	NA	NA	NA	NA	NA	1	2	4	4	1.33930055091632
301.0169	392.183368679142	4.86350516238204	1.2673024441262	3.83768309208572	0.000124200624300885	0.507235349644813	NA	NA	NA	NA	NA	NA	NA	NA	1	2	4	4	1.26479995981298
262.9791	367.97967066307	4.77033318105184	1.24354523894057	3.83607530443839	0.000125016089538553	0.510565709675449	NA	NA	NA	NA	NA	NA	NA	NA	0	2	3	4	1.23637341734521
290.0263	393.851168353641	4.86970284450101	1.26948144532028	3.83597795970339	0.000125065624188215	0.510768009184671	NA	NA	NA	NA	NA	NA	NA	NA	2	2	4	4	1.27007935531602
333.1181	401.770086377251	4.89881951947044	1.27880832926097	3.83076916796553	0.000127743304554346	0.521703655799948	NA	NA	NA	NA	NA	NA	NA	NA	1	2	4	4	1.28478338132977
302.032	366.037557429989	4.76254640667792	1.24469051228231	3.82628963560198	0.000130089219074211	0.531284370699079	NA	NA	NA	NA	NA	NA	NA	NA	0	2	4	4	1.23510490870979
393.1417	1934.77849779428	-1.84249724361574	0.481563021513449	-3.8260770891942	0.000130201531527064	0.531743054756528	NA	NA	NA	NA	NA	NA	NA	NA	2	2	4	4	-0.905184582910858
249.0223	363.305614958417	4.75155878528797	1.2428048335863	3.82325418833191	0.000131701883693113	0.537870493002675	NA	NA	NA	NA	NA	NA	NA	NA	2	2	3	4	1.23005063535703
288.1203	4059.10115895992	-1.48577308538393	0.388746162867387	-3.82196205983072	0.00013239406268203	0.540697351993409	NA	NA	NA	NA	NA	NA	NA	NA	2	2	4	4	-0.797312200334018
253.9913	364.092121924407	4.75469866767564	1.24531350501331	3.81807364052061	0.000134497782310793	0.549288942957278	NA	NA	NA	NA	NA	NA	NA	NA	0	2	2	4	1.23131125586238
719.9576	462.579455061763	5.10476904449803	1.33883577439608	3.81284183028398	0.000137378034532149	0.561051893029297	NA	NA	NA	NA	NA	NA	NA	NA	2	2	4	4	1.39030572810455
404.9167	398.869876006311	4.88815457597216	1.28311551532783	3.80959821433013	0.000139192806040311	0.568463419868629	NA	NA	NA	NA	NA	NA	NA	NA	1	2	4	4	1.27806547002882
431.3375	886.555140283158	-0.954579712985294	0.250575192325219	-3.80955394716949	0.000139217728566911	0.568565203467263	NA	NA	NA	NA	NA	NA	NA	NA	0	2	4	4	-0.563781944477891
469.0655	386.775326995342	4.84308031035415	1.27159513093059	3.80866534681509	0.000139718902798726	0.570611999029997	NA	NA	NA	NA	NA	NA	NA	NA	1	2	4	4	1.25434562212484
281.0629	386.188029659274	4.84082074763495	1.2723129217553	3.80474069300223	0.000141952820343147	0.579735318281414	NA	NA	NA	NA	NA	NA	NA	NA	0	2	4	4	1.25304843990844
635.0152	418.585509279017	4.95870210886866	1.30408855376237	3.80242744602161	0.000143285235494843	0.585176901760941	NA	NA	NA	NA	NA	NA	NA	NA	0	2	4	4	1.31225359103092
426.0632	389.268532512878	4.85246117214117	1.27762397077717	3.79803548080697	0.000145847450000949	0.595640985803877	NA	NA	NA	NA	NA	NA	NA	NA	1	2	3	4	1.26086342773883
274.1415	2541.11781514325	-1.40883045985446	0.371477907361533	-3.79250133570754	0.000149137448098982	0.609077338036243	NA	NA	NA	NA	NA	NA	NA	NA	1	2	4	4	-0.767605594572009
277.0936	353.748949443029	4.71237691996608	1.24321224260816	3.79048464812405	0.000150353625904327	0.614044208193273	NA	NA	NA	NA	NA	NA	NA	NA	0	2	3	4	1.22003526581061
285.1515	376.201241950596	4.80239749180074	1.26897252529061	3.78447712309684	0.000154032074621869	0.629066992755711	NA	NA	NA	NA	NA	NA	NA	NA	2	2	4	4	1.24659392588365
341.1832	1454.82804071768	-1.36597795987881	0.361007989170918	-3.78378872726854	0.000154458952168447	0.630810360655936	NA	NA	NA	NA	NA	NA	NA	NA	2	2	4	4	-0.748694059627835
305.9977	348.9138347181	4.69213088704281	1.24294863981004	3.77499981637207	0.00016000778137001	0.653471779115121	NA	NA	NA	NA	NA	NA	NA	NA	2	2	0	4	1.21014080222573
412.0988	358.798235214219	4.73300865852364	1.25573419026441	3.76911666116779	0.000163826307592621	0.669066640208263	NA	NA	NA	NA	NA	NA	NA	NA	1	2	4	4	1.22502759063251
431.0203	356.393168547248	4.72315586699599	1.2531600224763	3.7689966024154	0.000163905118484859	0.669388503892162	NA	NA	NA	NA	NA	NA	NA	NA	0	2	4	4	1.22252761954262
404.0784	375.411954439559	4.79927387059134	1.27336976352216	3.76895541897938	0.000163932160992355	0.669498945492776	NA	NA	NA	NA	NA	NA	NA	NA	0	2	4	4	1.24530924038635
445.3894	2755.36360739769	0.693790736146332	0.184323999303322	3.7639739739188	0.000167234296646799	0.682984867505525	NA	NA	NA	NA	NA	NA	NA	NA	1	2	4	4	0.27690573984614
331.0273	6656.8501145202	3.9491464953048	1.04928049755793	3.76367091973592	0.000167437193123512	0.683813496716424	NA	NA	NA	NA	NA	NA	NA	NA	1	2	4	4	0.918623466253971
717.5282	1292.02833004097	-1.86663459252982	0.496192381932894	-3.76191707187932	0.000168615959484413	0.688627578534344	NA	NA	NA	NA	NA	NA	NA	NA	2	2	4	4	-0.915023611669515
242.1148	3331.52988441582	-1.40975027433381	0.375010243329303	-3.75923137943696	0.00017043616098622	0.696061281467722	NA	NA	NA	NA	NA	NA	NA	NA	1	2	4	4	-0.768399516839028
335.045	345.779189580453	4.67882423119859	1.24549109536251	3.75660994174893	0.000172230625651884	0.703389875162294	NA	NA	NA	NA	NA	NA	NA	NA	2	2	4	4	1.20523770607745
462.037	341.91867337363	4.6623365376959	1.24305053802165	3.75072162803302	0.000176326372516888	0.720116905358971	NA	NA	NA	NA	NA	NA	NA	NA	2	2	4	4	1.2027969880772
420.156	3063.39118104373	-1.72030786889033	0.459530808124749	-3.74361813935948	0.000181389256622994	0.740793724048308	NA	NA	NA	NA	NA	NA	NA	NA	2	2	4	4	-0.876179005385225
661.2065	923.874080328926	-1.06142090079363	0.284259254653125	-3.73398889717367	0.000188470806006538	0.769714771730703	NA	NA	NA	NA	NA	NA	NA	NA	2	2	4	4	-0.620851633808509
311.0584	364.24561530249	4.75488784055678	1.27389507858501	3.73255845044813	0.000189544693953841	0.774100530107487	NA	NA	NA	NA	NA	NA	NA	NA	0	2	4	4	1.23257383616652
228.9759	348.617634274773	4.69074697590814	1.25692927454666	3.73191003734079	0.000190033373002488	0.776096295342159	NA	NA	NA	NA	NA	NA	NA	NA	1	2	4	4	1.20891230271479
378.9819	334.833042237392	4.63153617777852	1.24193575912494	3.72928804388551	0.000192021549557953	0.784216008394682	NA	NA	NA	NA	NA	NA	NA	NA	0	2	4	4	1.19190136386298
950.5399	388.227890062441	3.09138194575651	0.829265767487925	3.72785428623342	0.000193116974421828	0.788689723538744	NA	NA	NA	NA	NA	NA	NA	NA	2	2	4	4	0.762061617056192
354.9674	2719.44410954842	3.54851072721066	0.952878187137046	3.72399198041491	0.00019609715740763	0.800860790852761	NA	NA	NA	NA	NA	NA	NA	NA	2	2	4	4	0.821096510203889
376.9245	351.721127208875	4.70367160851424	1.26328498497316	3.72336540405739	0.000196584683241564	0.802851846358549	NA	NA	NA	NA	NA	NA	NA	NA	1	2	4	4	1.21507316449667
258.0583	332.178479849066	4.6198304417757	1.24147072200567	3.72125605532774	0.000198234306553992	0.809588907966503	NA	NA	NA	NA	NA	NA	NA	NA	2	2	4	4	1.18352381103294
368.9833	3334.88471686777	3.63566388128379	0.977561606665314	3.71911484298762	0.00019992214498235	0.816482040107917	NA	NA	NA	NA	NA	NA	NA	NA	1	2	2	4	0.832746145357859
303.0836	2822.26589688102	-1.78761300099908	0.480874378525449	-3.71742201462387	0.000201266085685535	0.821970693939724	NA	NA	NA	NA	NA	NA	NA	NA	1	2	4	4	-0.893668429014643
422.9198	357.044091795156	4.72560143960756	1.27153125171738	3.71646503632923	0.000202029583712265	0.82508881988089	NA	NA	NA	NA	NA	NA	NA	NA	0	2	4	4	1.22377664903417
1142.4288	49.3208747440742	-2.211082744752	0.596201045812491	-3.70861936637293	0.000208392416561325	0.851074629236453	NA	NA	NA	NA	NA	NA	NA	NA	1	2	4	4	-0.994278583955658
465.0489	326.88680818977	4.59620086594505	1.23998400037296	3.70666142834313	0.000210009394922065	0.857678368861712	NA	NA	NA	NA	NA	NA	NA	NA	2	2	1	4	1.17522850849954
408.2002	2965.61726825559	-1.23752423843424	0.333883307473164	-3.706457348227	0.000210178612501965	0.858369453458025	NA	NA	NA	NA	NA	NA	NA	NA	1	2	4	4	-0.694994822778987
325.0556	351.770122910673	4.70379480474924	1.26922025916248	3.70605083774281	0.0002105160613823	0.859747594685315	NA	NA	NA	NA	NA	NA	NA	NA	2	2	0	4	1.21631088306566
296.1354	3570.95888117812	-1.29186693439053	0.348976884777322	-3.70186963877236	0.000214016577810931	0.874043703779842	NA	NA	NA	NA	NA	NA	NA	NA	2	2	0	4	-0.716226054454034
240.1049	1133.31947688148	-1.05294160943569	0.284447823044976	-3.70170387723166	0.000214156474133308	0.874615040360432	NA	NA	NA	NA	NA	NA	NA	NA	1	2	4	4	-0.615841796563727
383.1244	333.307693848044	4.62471753688078	1.25023568922966	3.69907656350005	0.000216385323815733	0.883717662463452	NA	NA	NA	NA	NA	NA	NA	NA	1	2	4	4	1.18830077054553
339.1794	351.586828339774	4.70292317569985	1.27162268950545	3.69836368485125	0.000216993831855179	0.886202809296552	NA	NA	NA	NA	NA	NA	NA	NA	2	2	4	4	1.21383730456151
262.0939	339.982353796378	4.65373938996199	1.25861799239189	3.6974994939632	0.000217733653384432	0.88922424042202	NA	NA	NA	NA	NA	NA	NA	NA	2	2	4	4	1.19793692873548
459.3266	340.017931128701	4.65388171402384	1.25923665203736	3.69579594629347	0.000219198977145806	0.895208622663472	NA	NA	NA	NA	NA	NA	NA	NA	0	2	2	4	1.19914928897231
225.1134	1417.75744509546	-1.21582692081154	0.329369825577776	-3.69137312040881	0.000223046654610881	0.91092253743084	NA	NA	NA	NA	NA	NA	NA	NA	2	2	4	4	-0.688236950150214
329.2164	6299.56570815783	-2.20644152541291	0.597836663023378	-3.6907096233518	0.000223629309684974	0.913302100753433	NA	NA	NA	NA	NA	NA	NA	NA	2	2	4	4	-0.993309951626855
378.0118	339.220475461909	4.65046308503716	1.26106488445793	3.68772704906154	0.000226266171273416	0.924071043480631	NA	NA	NA	NA	NA	NA	NA	NA	0	2	3	4	1.1955174759884
223.0161	324.894075779448	4.58712997008099	1.24484039481968	3.68491413772402	0.000228779752018715	0.934336507244432	NA	NA	NA	NA	NA	NA	NA	NA	1	2	4	4	1.17169801941493
346.1619	3726.44582743891	-1.36038384202592	0.3693160873941	-3.68352175402054	0.000230033642595003	0.939457396357991	NA	NA	NA	NA	NA	NA	NA	NA	2	2	4	4	-0.746348971689878
345.0763	318.728794422105	4.55897676638247	1.23951640980467	3.67802856849705	0.000235043638698681	0.959918220445415	NA	NA	NA	NA	NA	NA	NA	NA	0	2	2	4	1.16003385754143
502.9813	852.995020410355	-1.48418870349377	0.403650978957256	-3.67691094749194	0.000236075407891086	0.964131965827196	NA	NA	NA	NA	NA	NA	NA	NA	0	2	4	4	-0.796500118345747
224.0543	317.980666281783	4.55552943984879	1.23924511211108	3.67605197335687	0.000236871285294148	0.967382329141301	NA	NA	NA	NA	NA	NA	NA	NA	0	2	4	4	1.1577198955227
432.1976	4079.85297239827	-1.41887321229527	0.386527039499487	-3.67082523937412	0.00024176861038528	0.987383004813485	NA	NA	NA	NA	NA	NA	NA	NA	1	2	4	4	-0.770784195784838
344.9436	333.156828052334	4.62393287293736	1.25966092769789	3.67077581852752	0.000241815366638103	0.987573957350011	NA	NA	NA	NA	NA	NA	NA	NA	0	2	4	4	1.18590890808129
359.0749	342.237150346943	4.66330446775774	1.2735026013956	3.66179422220838	0.000250455002617081	1	NA	NA	NA	NA	NA	NA	NA	NA	0	2	2	4	1.20401645052086
352.0933	347.162144743763	4.68421649802278	1.28048326123953	3.65816300752606	0.000254029470143281	1	NA	NA	NA	NA	NA	NA	NA	NA	1	2	3	4	1.20646076185481
464.1035	984.091819564945	0.543357800140479	0.148543164361538	3.65791184317311	0.00025427847006292	1	NA	NA	NA	NA	NA	NA	NA	NA	1	2	2	4	0.213539482575058
284.1254	3470.23457407291	-1.33548471080244	0.365379412031833	-3.65506283831363	0.000257118992620889	1	NA	NA	NA	NA	NA	NA	NA	NA	1	2	4	4	-0.735458968733322
376.0489	351.235254817921	4.70138968952657	1.28653221073068	3.65431168400861	0.000257872851980667	1	NA	NA	NA	NA	NA	NA	NA	NA	2	2	0	4	1.21260329580452
384.0677	320.938693749913	4.56895955705721	1.25128623986635	3.65141037397265	0.000260804116124952	1	NA	NA	NA	NA	NA	NA	NA	NA	2	2	0	4	1.16351649255142
349.0767	2564.29552455596	0.857651338175903	0.235049059247696	3.64881842505954	0.000263449218791831	1	NA	NA	NA	NA	NA	NA	NA	NA	2	2	0	4	0.339525640657201
332.9974	333.308489316101	4.62440549203827	1.26802727459618	3.64692904063202	0.000265393175522263	1	NA	NA	NA	NA	NA	NA	NA	NA	2	2	4	4	1.18710399038475
332.0593	309.538282159081	4.51587574680222	1.23835457633521	3.64667425073563	0.000265656351284902	1	NA	NA	NA	NA	NA	NA	NA	NA	2	2	0	4	1.145102414447
318.9452	321.181218355044	4.57009729705929	1.25328356438947	3.64649902616858	0.000265837484956853	1	NA	NA	NA	NA	NA	NA	NA	NA	2	2	0	4	1.16468051186874
613.4045	1110.7432782945	-1.50345094778002	0.412604917965995	-3.6438027815847	0.00026863929317828	1	NA	NA	NA	NA	NA	NA	NA	NA	0	2	4	4	-0.802195784228261
671.075	331.607805984529	4.61690755807103	1.27000840495491	3.63533622301888	0.000277618320315166	1	NA	NA	NA	NA	NA	NA	NA	NA	1	2	4	4	1.18233378337419
362.0444	335.957428465926	4.63596581459759	1.27747190220404	3.62901587627807	0.000284503745346589	1	NA	NA	NA	NA	NA	NA	NA	NA	0	2	4	4	1.19310500133456
325.0156	310.8060542056	4.52178971372383	1.24628916528539	3.62820269940192	0.000285401153003095	1	NA	NA	NA	NA	NA	NA	NA	NA	2	2	4	4	1.14624192479022
448.9124	330.775106014095	4.61314370641701	1.27154114765425	3.62799404087503	0.000285631852072149	1	NA	NA	NA	NA	NA	NA	NA	NA	0	2	2	4	1.17877370714647
212.0887	887.919527012134	-0.741298660375867	0.204353672960986	-3.62752795012102	0.000286147807036074	1	NA	NA	NA	NA	NA	NA	NA	NA	1	2	2	4	-0.450786888639435
399.0805	328.481040045348	4.60291744981746	1.26917527077217	3.62669960234653	0.000287066930247632	1	NA	NA	NA	NA	NA	NA	NA	NA	1	2	4	4	1.17759032955547
234.9839	1818.04130150619	0.884211361276711	0.243933211244146	3.62480925318418	0.000289174803925053	1	NA	NA	NA	NA	NA	NA	NA	NA	2	2	4	4	0.35019096162924
458.063	324.122865418709	4.58328885916835	1.26560639579198	3.62141727033567	0.00029299350200459	1	NA	NA	NA	NA	NA	NA	NA	NA	1	2	4	4	1.16935245030825
361.1307	326.582235244924	4.59436156791121	1.26986852573011	3.61798207831766	0.000296908950320507	1	NA	NA	NA	NA	NA	NA	NA	NA	2	2	2	4	1.17405005262437
423.0285	301.644017001329	4.47777475851154	1.23764654997603	3.61797538933733	0.000296916622036459	1	NA	NA	NA	NA	NA	NA	NA	NA	1	2	2	4	1.13154261138471
380.0519	319.406511585736	4.561737224722	1.26211021241991	3.6143731187909	0.000301075214604728	1	NA	NA	NA	NA	NA	NA	NA	NA	2	2	4	4	1.16119317119131
318.9816	318.111682432804	4.55581058818441	1.26081940302176	3.61337284092049	0.000302239611543258	1	NA	NA	NA	NA	NA	NA	NA	NA	2	2	4	4	1.15887610089333
603.2557	322.581234565997	4.57634635979937	1.26652840332394	3.61329943157137	0.000302325231313059	1	NA	NA	NA	NA	NA	NA	NA	NA	2	2	0	4	1.16818207468887
609.0494	364.400657075558	4.75513411731845	1.31650118258294	3.61194823083183	0.000303905244201175	1	NA	NA	NA	NA	NA	NA	NA	NA	2	2	4	4	1.23383838439145
517.0425	1352.22423085873	-1.61223266653032	0.446548078811638	-3.61043467216525	0.000305684289438519	1	NA	NA	NA	NA	NA	NA	NA	NA	2	2	4	4	-0.842822236355574
498.0443	646.705470627819	-1.17818792292383	0.326871359270796	-3.60443914557763	0.000312827733463245	1	NA	NA	NA	NA	NA	NA	NA	NA	2	2	4	4	-0.6740723544053
389.1542	22776.3304109383	-0.721019708920638	0.200342077925207	-3.59894294991696	0.000319513266532452	1	NA	NA	NA	NA	NA	NA	NA	NA	1	2	3	4	-0.438388215431311
370.0772	295.48193685998	4.44734461963517	1.23581522039496	3.59871325926364	0.000319795551054986	1	NA	NA	NA	NA	NA	NA	NA	NA	2	2	0	4	1.11158448935216
378.9556	952.821997046502	6.15582571689778	1.71130407078199	3.59715483764661	0.000321716989223434	1	NA	NA	NA	NA	NA	NA	NA	NA	0	2	3	4	1.92254769111455
348.0289	321.353675060145	4.57059405643446	1.27063221478004	3.59710229543146	0.000321781958462336	1	NA	NA	NA	NA	NA	NA	NA	NA	0	2	4	4	1.1658461114025
526.2009	798.017197988289	-1.61870834598165	0.450343887915716	-3.59438284701357	0.00032516141312888	1	NA	NA	NA	NA	NA	NA	NA	NA	0	2	2	4	-0.847892488827465
319.0649	308.782114542152	4.51199071537231	1.2560088017863	3.59232412141965	0.000327741849566187	1	NA	NA	NA	NA	NA	NA	NA	NA	1	2	4	4	1.14055916946334
512.2726	673.913958540969	-1.30535199925355	0.363891057417304	-3.58720549089119	0.000334240913452768	1	NA	NA	NA	NA	NA	NA	NA	NA	2	2	4	4	-0.723119052547211
289.1408	8761.85519674347	-1.61819707994621	0.451142083251636	-3.58689011737267	0.000334645257335331	1	NA	NA	NA	NA	NA	NA	NA	NA	2	2	4	4	-0.847045935139134
625.0116	317.909170624383	4.5547072693684	1.27028771041035	3.58557138830941	0.000336340977830483	1	NA	NA	NA	NA	NA	NA	NA	NA	1	2	4	4	1.15656523573647
252.0631	291.253811906046	4.42608985545304	1.23459868740872	3.58504338340332	0.000337022177261829	1	NA	NA	NA	NA	NA	NA	NA	NA	2	2	4	4	1.10502936239636
362.1068	316.92916278543	4.55015273073341	1.26976281516607	3.58346667297728	0.000339064042592279	1	NA	NA	NA	NA	NA	NA	NA	NA	2	2	4	4	1.15541211587265
247.1553	290.268419054021	4.42109123642074	1.23485776454106	3.5802432987607	0.000343274432179793	1	NA	NA	NA	NA	NA	NA	NA	NA	2	2	0	4	1.10285484332355
406.1094	300.992821649131	4.47437439155678	1.25002932298151	3.57941554593673	0.000344363513185028	1	NA	NA	NA	NA	NA	NA	NA	NA	2	2	0	4	1.13042199735574
399.0463	300.298012356202	4.47100232585386	1.24920331266032	3.57908298876694	0.000344801970781751	1	Tephcalostan	1	C21H14O6	[M+(37Cl)]-	362.07904	399.0454916	2.042874853	LMPK12090001	2	2	0	4	1.12930280108802
420.9965	3454.68523566435	3.62322747342016	1.01310255241819	3.57636792521331	0.000348401212499698	1	NA	NA	NA	NA	NA	NA	NA	NA	2	2	4	4	0.83191028904651
332.9608	2167.65618269568	3.40695247432908	0.953934365248611	3.57147472451228	0.000354976810225198	1	NA	NA	NA	NA	NA	NA	NA	NA	2	2	4	4	0.804644762114861
332.0496	287.592391196457	4.40741061646483	1.23481936599134	3.56927558625263	0.00035796970928226	1	NA	NA	NA	NA	NA	NA	NA	NA	0	2	2	4	1.09420844300192
413.1681	1081.96297150242	-1.24241571233315	0.348176145568308	-3.56835391553095	0.00035923105316301	1	NA	NA	NA	NA	NA	NA	NA	NA	0	2	4	4	-0.697254503377111
348.0704	309.429902158476	4.51500038651514	1.26573073408164	3.56710970583409	0.000360940397884229	1	NA	NA	NA	NA	NA	NA	NA	NA	0	2	4	4	1.14396438906377
239.0169	3199.24505063487	1.44102200370076	0.404553478411154	3.5620062132706	0.000368031671985206	1	NA	NA	NA	NA	NA	NA	NA	NA	2	2	4	4	0.550663636034195
403.1832	2561.95428417325	-1.57716381033073	0.44280720658648	-3.56173925553019	0.000368406169678407	1	NA	NA	NA	NA	NA	NA	NA	NA	1	2	3	4	-0.830240317480764
388.0038	301.719809103191	4.47789940104136	1.25781304602626	3.56006754357347	0.000370759418853836	1	NA	NA	NA	NA	NA	NA	NA	NA	1	2	4	4	1.13266464818225
330.928	295.841793815989	4.4489605792996	1.24993234864171	3.55936109993011	0.000371758089032815	1	NA	NA	NA	NA	NA	NA	NA	NA	1	2	2	4	1.11378017512433
627.5929	296.716209169211	4.45324596380428	1.25136629296823	3.55870698198303	0.000372685030261796	1	NA	NA	NA	NA	NA	NA	NA	NA	2	2	4	4	1.11488003422615
611.246	297.729076594664	4.45825115148234	1.25316859804903	3.55758288104497	0.000374283026372386	1	NA	NA	NA	NA	NA	NA	NA	NA	2	2	4	4	1.11818773208265
1147.3628	40.3893726287292	-1.88751235374452	0.531042039447532	-3.55435580148831	0.000378906228505754	1	NA	NA	NA	NA	NA	NA	NA	NA	1	2	4	4	-0.922235264784087
336.0952	295.497174894102	4.44716201483165	1.25172011411652	3.55284057887853	0.000381095343511915	1	NA	NA	NA	NA	NA	NA	NA	NA	2	2	4	4	1.11048865348264
486.92	339.760338466446	4.65223440265909	1.31057351732851	3.54976988405981	0.000385568024158772	1	NA	NA	NA	NA	NA	NA	NA	NA	2	2	0	4	1.19672632669459
647.088	298.052331628899	4.4598405271423	1.25719237679276	3.5474606826044	0.000388963802724768	1	NA	NA	NA	NA	NA	NA	NA	NA	2	2	0	4	1.12039967799519
482.2007	550.735269982439	-1.10020952368897	0.310152499087662	-3.54731793851516	0.000389174628465115	1	NA	NA	NA	NA	NA	NA	NA	NA	2	2	0	4	-0.638148282374697
388.065	1289.40795784981	1.05872837958556	0.298672872853992	3.54477582603602	0.000392947129618293	1	NA	NA	NA	NA	NA	NA	NA	NA	2	2	4	4	0.423468735349224
237.0689	298.983163747233	4.46433981364963	1.25957325158342	3.54432726166379	0.000393616336597887	1	NA	NA	NA	NA	NA	NA	NA	NA	0	2	3	4	1.12595366916928
326.9888	288.104526444291	4.40992858088023	1.24460628911298	3.54323179904799	0.000395255120721152	1	NA	NA	NA	NA	NA	NA	NA	NA	0	2	2	4	1.09636236098471
385.0216	309.340943194607	4.51441756888428	1.27419793180922	3.54294843539284	0.000395680062109185	1	NA	NA	NA	NA	NA	NA	NA	NA	0	2	4	4	1.14282784330528
298.1411	3275.76060179199	-1.29257090990675	0.365044849892506	-3.54085507654024	0.000398832581350527	1	NA	NA	NA	NA	NA	NA	NA	NA	1	2	4	4	-0.716990258797999
343.9894	281.257796883479	4.37446771143698	1.23769675527297	3.53436146034995	0.000408761659077299	1	NA	NA	NA	NA	NA	NA	NA	NA	1	2	2	4	1.08777694184639
253.2127	1063.03574213918	-0.995051416931764	0.281547636573361	-3.53422045747661	0.000408979799263746	1	NA	NA	NA	NA	NA	NA	NA	NA	1	2	4	4	-0.585397065075192
379.9719	297.211248857079	4.45564521944573	1.26143759802669	3.53219630239011	0.000412123301471021	1	NA	NA	NA	NA	NA	NA	NA	NA	2	2	4	4	1.11708380803503
497.0377	637.849862550395	0.899963551371992	0.254960338372334	3.5298178419332	0.000415845872510414	1	NA	NA	NA	NA	NA	NA	NA	NA	2	2	4	4	0.358373693664069
359.2437	989.902003974234	-1.13264435150772	0.321459568318863	-3.5234426445326	0.000425979282796116	1	NA	NA	NA	NA	NA	NA	NA	NA	2	2	4	4	-0.65783826839982
225.0227	1313.89206230909	-0.555531526416902	0.157681066633739	-3.52313399621585	0.000426475684840948	1	NA	NA	NA	NA	NA	NA	NA	NA	2	2	4	4	-0.340778358209289
490.3465	636.75101324947	-1.34109820865022	0.380675864401347	-3.52293994461467	0.000426788056378845	1	NA	NA	NA	NA	NA	NA	NA	NA	2	2	0	4	-0.738561452087811
359.0272	296.957335693251	4.45423168134146	1.26454827902888	3.52238957990765	0.000427675159930191	1	NA	NA	NA	NA	NA	NA	NA	NA	2	2	4	4	1.11598124364359
204.0281	298.559797898354	4.46213686561544	1.26812852580573	3.51867872602293	0.00043370157374903	1	NA	NA	NA	NA	NA	NA	NA	NA	0	2	4	4	1.12372791272738
375.0653	298.188517658272	4.46027579939942	1.26944919165352	3.51355204188181	0.00044215778945555	1	NA	NA	NA	NA	NA	NA	NA	NA	0	2	2	4	1.12150770934501
333.0996	290.821448648452	4.42342763638687	1.26255973835912	3.50353927976174	0.000459118937762577	1	NA	NA	NA	NA	NA	NA	NA	NA	0	2	3	4	1.10394145035695
885.9417	362.145561029287	4.74560209151397	1.35750384849974	3.49582956745104	0.000472590448281748	1	NA	NA	NA	NA	NA	NA	NA	NA	1	2	4	4	1.22628045216457
379.1171	267.904797698191	4.3026280314957	1.23139486098607	3.49410913413287	0.000475646537655526	1	NA	NA	NA	NA	NA	NA	NA	NA	0	2	2	4	1.05627257841489
678.9376	313.355078388246	4.53316553125448	1.29865771802036	3.49065459539617	0.000481838752863201	1	NA	NA	NA	NA	NA	NA	NA	NA	1	2	4	4	1.14852542184105
449.0052	1275.41802420882	3.04433835020499	0.872505482183218	3.48919108518073	0.000484484681289983	1	NA	NA	NA	NA	NA	NA	NA	NA	0	2	2	4	0.757328214265761
341.0256	2676.54252793434	0.887779900021111	0.254763234658772	3.4847253419835	0.000492642444844408	1	NA	NA	NA	NA	NA	NA	NA	NA	0	2	3	4	0.350819563792941
517.2264	666.752236446228	-1.10258503505435	0.31643689272564	-3.48437574884898	0.000493286437767321	1	NA	NA	NA	NA	NA	NA	NA	NA	1	2	2	4	-0.639598252657804
414.1992	1856.17224533714	-1.39469825413166	0.400611351486767	-3.48142469991325	0.000498753993447108	1	NA	NA	NA	NA	NA	NA	NA	NA	2	2	4	4	-0.761271532811186
344.135	3624.78142571261	-0.844157820630322	0.242491088834501	-3.48119110144479	0.000499189197625522	1	NA	NA	NA	NA	NA	NA	NA	NA	2	2	4	4	-0.499766431840619
521.2179	288.515938336636	4.41166213253214	1.26741308724639	3.48083996995567	0.000499844037127038	1	NA	NA	NA	NA	NA	NA	NA	NA	2	2	4	4	1.0974412297665
328.213	41605.2230276814	-2.0151297734045	0.580204716171818	-3.47313580403188	0.000514414992361203	1	NA	NA	NA	NA	NA	NA	NA	NA	1	2	2	4	-0.955300526349293
438.138	3909.00068135041	0.47871741925239	0.137905415244624	3.47134605557885	0.000517856163792069	1	NA	NA	NA	NA	NA	NA	NA	NA	2	2	4	4	0.186399658544751
430.1944	984.92184855418	-1.38489119814031	0.39907875485242	-3.47022030439192	0.000520031638947481	1	NA	NA	NA	NA	NA	NA	NA	NA	2	2	0	4	-0.754182019411899
499.0673	287.887575715782	4.4083945832658	1.2704007688135	3.47008179740244	0.000520299886583033	1	NA	NA	NA	NA	NA	NA	NA	NA	2	2	4	4	1.09528476681537
242.0786	6007.07444484498	-1.03458558271086	0.298154885995038	-3.46996018280269	0.000520535524911566	1	NA	NA	NA	NA	NA	NA	NA	NA	0	2	2	4	-0.605158039434123
240.9435	263.528460464225	4.2782580737835	1.23371537292466	3.46778371063127	0.000524769473832581	1	NA	NA	NA	NA	NA	NA	NA	NA	1	2	3	4	1.04498030206534
495.2562	865.565328446021	0.932840464428612	0.269024114492909	3.46749757428604	0.000525328483395449	1	NA	NA	NA	NA	NA	NA	NA	NA	0	2	4	4	0.371643094081727
322.0523	287.289717512693	4.40528024823939	1.27142917149754	3.46482552626244	0.000530575577844506	1	NA	NA	NA	NA	NA	NA	NA	NA	2	2	4	4	1.09313338530873
317.0024	261.861412872939	4.26885468804718	1.23274764873158	3.46287798029026	0.000534430694565509	1	NA	NA	NA	NA	NA	NA	NA	NA	2	2	4	4	1.04090690917505
367.1975	5634.79287904594	-1.01305319040665	0.292612336517685	-3.46210006885824	0.000535977832111229	1	NA	NA	NA	NA	NA	NA	NA	NA	0	2	3	4	-0.593132639441944
279.0994	2700.245633702	-1.41930080993484	0.410003178424436	-3.46168245667983	0.000536810114379092	1	NA	NA	NA	NA	NA	NA	NA	NA	2	2	0	4	-0.771580063139044
314.0295	259.933136163079	4.25793429715544	1.23046165986321	3.46043638420134	0.000539300643206269	1	NA	NA	NA	NA	NA	NA	NA	NA	1	2	4	4	1.03482900091905
622.2078	262.104842932063	4.2701994914238	1.23405778641159	3.46029135624253	0.000539591209403002	1	NA	NA	NA	NA	NA	NA	NA	NA	0	2	4	4	1.04294144248998
376.1218	285.300149503746	4.39502006893014	1.27049217630935	3.45930510307998	0.000541571057802315	1	NA	NA	NA	NA	NA	NA	NA	NA	1	2	4	4	1.08991576690525
271.1307	2168.20151379478	-1.54488344691433	0.44754156592042	-3.45193288077522	0.00055658616122598	1	NA	NA	NA	NA	NA	NA	NA	NA	1	2	3	4	-0.815313313735114
516.0633	274.008609609565	4.33556434382242	1.25645904111121	3.45062131113167	0.000559297744051938	1	NA	NA	NA	NA	NA	NA	NA	NA	2	2	4	4	1.07294236704189
678.0581	322.619584465967	4.57585363414864	1.32626298595054	3.45018573436934	0.000560200988136485	1	NA	NA	NA	NA	NA	NA	NA	NA	2	2	4	4	1.16701329703691
331.3007	2937.52264344427	7.78544532594649	2.25680703995119	3.44976118388698	0.000561082674586974	1	NA	NA	NA	NA	NA	NA	NA	NA	1	2	2	4	2.48295124221037
515.2006	772.81826466563	-1.07345973299333	0.311189914278146	-3.44953253219466	0.000561558062951217	1	NA	NA	NA	NA	NA	NA	NA	NA	2	2	4	4	-0.62659631538447
341.3335	255.233997626201	4.23096858560262	1.22657246852128	3.44942406110204	0.000561783715716773	1	NA	NA	NA	NA	NA	NA	NA	NA	2	2	4	4	1.02578315193626
313.0481	258.258787218074	4.24834008449962	1.23216781625676	3.44785834238536	0.000565050306712911	1	,Pongone,Cauliflorin_A,Glabone,Kanjone,Pinnatin,Karanjin,Ponganone_XI,Derriobtusone_A	1	C18H12O4	[M+Na-2H]-	292.07356	313.0482286	-0.343397567	LMPK12110008,LMPK12110011,LMPK12110012,LMPK12110027,LMPK12110028,LMPK12110060,LMPK12110073,LMPK12110163,LMPK12111542,LMPK12111543,LMPK12130025,LMPK12130059	2	2	4	4	1.02979312633231
1043.0527	51.6636856615845	1.79464872255174	0.520828018984845	3.44576070628789	0.000569454376281503	1	NA	NA	NA	NA	NA	NA	NA	NA	2	2	2	4	0.631639924384626
481.1417	1662.91200275435	0.751494989154015	0.218114718400969	3.4454116377993	0.000570190354182422	1	NA	NA	NA	NA	NA	NA	NA	NA	1	2	4	4	0.29167856723873
312.8857	275.817670271223	4.34518701617679	1.26125332100166	3.44513425163943	0.000570775828163771	1	NA	NA	NA	NA	NA	NA	NA	NA	0	2	3	4	1.07821319689118
374.0496	260.870903418448	4.26310080319264	1.23875224774888	3.44144748147966	0.000578610781015504	1	NA	NA	NA	NA	NA	NA	NA	NA	0	2	4	4	1.03887667541357
538.1545	2808.26027752666	7.72038928201841	2.24711384553906	3.43569120778852	0.000591044221269815	1	NA	NA	NA	NA	NA	NA	NA	NA	2	2	4	4	2.45795077080538
432.948	3776.6942560522	3.47328649814002	1.01101336405591	3.43545062965949	0.000591569240599951	1	NA	NA	NA	NA	NA	NA	NA	NA	0	2	3	4	0.813665976457826
590.1102	261.331770143847	4.26571387334635	1.24209343929235	3.43429386099698	0.00059409975180531	1	NA	NA	NA	NA	NA	NA	NA	NA	1	2	4	4	1.03989125650991
487.2406	589.655876079579	-1.20369255855899	0.350601606685192	-3.43322031504492	0.000596457218759216	1	NA	NA	NA	NA	NA	NA	NA	NA	2	2	4	4	-0.684496133141858
611.4723	258.686783865276	4.25070724006108	1.23844775900876	3.4322862705677	0.000598515426369545	1	NA	NA	NA	NA	NA	NA	NA	NA	2	2	4	4	1.03079821009381
353.0091	21562.9138629683	4.12828939101239	1.20358829701437	3.429984656093	0.000603615382013852	1	NA	NA	NA	NA	NA	NA	NA	NA	2	2	4	4	0.988480702438425
623.1146	259.604462442818	4.25586806725776	1.24097296019437	3.4294607568171	0.000604781883741022	1	NA	NA	NA	NA	NA	NA	NA	NA	0	2	4	4	1.03381972844744
378.0808	249.499967791966	4.19733271088665	1.22437395903638	3.42814601691634	0.000607718497750381	1	NA	NA	NA	NA	NA	NA	NA	NA	0	2	4	4	1.01880510545537
367.1173	274.898107577972	4.34018539503643	1.2672780467135	3.42480910664559	0.000615231536259898	1	Tetranor-PGFM,8-Epiiridodial_glucoside,Iridodial_glucoside,,Dihydrokanakugiol,Gibberellin_A3,Gibberellin_A29-catabolite,Gibberellin_A6,Gibberellin_A34-catabolite	1	C16H26O7	[M+K-2H]-	330.167855	367.1164616	2.263586864	LMFA03010139,LMPR0102070025,LMPR0102070035,LMPK12020214,LMPK12120563,LMPR0104170002,LMPR0104170012,LMPR0104170013,LMPR0104170026	1	2	4	4	1.07399414638824
623.0652	280.135642010897	4.36801454395901	1.27631723839751	3.42235802553548	0.000620805094039892	1	NA	NA	NA	NA	NA	NA	NA	NA	2	2	4	4	1.08564308135967
655.6255	260.862263002577	4.26294723377723	1.24589739386395	3.42158772846967	0.000622566365496681	1	NA	NA	NA	NA	NA	NA	NA	NA	0	2	4	4	1.0378631625851
385.0687	256.176790118651	4.2361940685741	1.2393562023741	3.41806016741537	0.000630691629877601	1	Machaerol_C,Robustone,,Gancaonin_F	1	C18H20O7	[M+K-2H]-	348.120905	385.0695116	-2.231804841	LMPK12080043,LMPK12050245,LMPK12050249,LMPK12090043	1	2	4	4	1.02678409772374
671.1912	242.901360829114	4.15761012974553	1.22290734275142	3.39977526047993	0.000674412599697013	1	NA	NA	NA	NA	NA	NA	NA	NA	1	2	4	4	1.00108530895916
1141.9309	93.1496009142861	2.71684123163269	0.799262835157061	3.39918373797377	0.000675872952570114	1	NA	NA	NA	NA	NA	NA	NA	NA	1	2	4	4	0.720051274836509
628.0699	248.710478731826	4.19244392812204	1.23512685334061	3.39434278898792	0.000687935249781458	1	NA	NA	NA	NA	NA	NA	NA	NA	0	2	4	4	1.01682047066232
585.2674	245.995084020641	4.17625091761052	1.23153564355905	3.39109220220492	0.000696146770056745	1	NA	NA	NA	NA	NA	NA	NA	NA	1	2	4	4	1.00892166412095
227.1151	25983.597108093	-1.00714887835625	0.297130445728857	-3.38958492081056	0.000699985243573971	1	NA	NA	NA	NA	NA	NA	NA	NA	1	2	4	4	-0.591019434489842
257.1255	9507.36755662083	-0.975155398086762	0.287871941274416	-3.38746247296532	0.000705423668798674	1	NA	NA	NA	NA	NA	NA	NA	NA	1	2	4	4	-0.572117317810091
428.9953	1987.48240962374	3.1981287112034	0.94498807483598	3.38430589376326	0.000713584543274489	1	NA	NA	NA	NA	NA	NA	NA	NA	1	2	4	4	0.77716488948339
538.9753	2363.91101711518	7.47131485095253	2.21298093659479	3.37613159128654	0.000735127500853186	1	NA	NA	NA	NA	NA	NA	NA	NA	0	2	4	4	2.39098466876625
226.0277	1156.42513005353	-0.646039391642909	0.191411507496894	-3.37513350211398	0.000737798904800649	1	NA	NA	NA	NA	NA	NA	NA	NA	0	2	2	4	-0.393906408854423
691.3972	244.651508181847	4.16801819051945	1.23516900448445	3.374451735258	0.00073962884627478	1	NA	NA	NA	NA	NA	NA	NA	NA	2	2	4	4	1.00303862326787
604.9531	265.766352267	4.29016112381496	1.27157529583846	3.37389467840054	0.000741127180058029	1	NA	NA	NA	NA	NA	NA	NA	NA	2	2	4	4	1.05215077119261
415.2196	1348.400003776	-1.36218261891919	0.403786678331659	-3.37352045527448	0.000742135322577396	1	NA	NA	NA	NA	NA	NA	NA	NA	2	2	4	4	-0.747130211065951
518.0422	245.904200866738	4.17556920787587	1.23957320522961	3.36855394280841	0.000755636090350884	1	NA	NA	NA	NA	NA	NA	NA	NA	2	2	0	4	1.0079387347026
504.98	237.964183810443	4.12709368434254	1.22564730529398	3.36727675777219	0.000759144617001363	1	NA	NA	NA	NA	NA	NA	NA	NA	0	2	4	4	0.987517616399153
433.1938	1161.92661995387	-1.18451041618986	0.353175657574949	-3.35388464857176	0.000796855743477905	1	NA	NA	NA	NA	NA	NA	NA	NA	1	2	4	4	-0.677043061408816
603.0648	243.647133970287	4.16188287830768	1.24140143276826	3.3525681286084	0.000800655332555412	1	NA	NA	NA	NA	NA	NA	NA	NA	0	2	4	4	1.00206148820069
496.147	263.096631099784	4.27518843377091	1.27778991662271	3.34576785914116	0.000820550616694623	1	NA	NA	NA	NA	NA	NA	NA	NA	1	2	4	4	1.04396032981647
524.1033	230.915571894817	4.08253273957538	1.2206354018148	3.34459637456494	0.000824023949600629	1	NA	NA	NA	NA	NA	NA	NA	NA	0	2	4	4	0.971283051542092
652.2368	263.952021567777	4.27994029912057	1.2800300889158	3.34362476021617	0.000826915029990628	1	NA	NA	NA	NA	NA	NA	NA	NA	1	2	4	4	1.04600136261291
482.9671	265.144260649062	4.2867152057212	1.28228268283251	3.34303446744835	0.000828676063701291	1	NA	NA	NA	NA	NA	NA	NA	NA	0	2	2	4	1.05112310908315
373.1731	2751.42917866168	-1.47092946822698	0.440045523566901	-3.34267567660725	0.000829748151851561	1	NA	NA	NA	NA	NA	NA	NA	NA	0	2	4	4	-0.791638607743375
476.0253	271.843205375023	4.32341179398778	1.29474747067856	3.33919307965278	0.000840221419462544	1	NA	NA	NA	NA	NA	NA	NA	NA	1	2	4	4	1.06874706741902
388.1724	946.989897685273	-1.43818227245242	0.430729018166607	-3.33894911137871	0.000840959685507069	1	NA	NA	NA	NA	NA	NA	NA	NA	1	2	4	4	-0.77716488948339
338.9937	15170.658140034	3.97281779603493	1.19013662886109	3.33811908624034	0.000843475911008228	1	NA	NA	NA	NA	NA	NA	NA	NA	1	2	4	4	0.928585035259491
487.0074	5090.05610191279	-0.605356073802758	0.181427728849106	-3.3366237765465	0.000848026579637984	1	NA	NA	NA	NA	NA	NA	NA	NA	1	2	4	4	-0.371643094081727
314.1616	239.266600100731	4.13491592633462	1.24234245698972	3.32832215712389	0.000873707684795088	1	NA	NA	NA	NA	NA	NA	NA	NA	2	2	3	4	0.992342250374164
341.2069	1925.10330092158	-1.41932284965822	0.426483029222518	-3.32797028816283	0.000874811959668364	1	NA	NA	NA	NA	NA	NA	NA	NA	1	2	4	4	-0.772376419516191
473.2743	1558.24055510727	3.0323687192883	0.911249787577037	3.32770307398502	0.000875651425663213	1	NA	NA	NA	NA	NA	NA	NA	NA	2	2	4	4	0.752611718994554
513.0919	247.622632157535	4.18558485548455	1.25865707580967	3.3254370359711	0.000882800371089036	1	NA	NA	NA	NA	NA	NA	NA	NA	2	2	4	4	1.01483983283591
517.2519	769.278134403364	-1.25105701822708	0.376301519199864	-3.32461325398639	0.000885412638901035	1	NA	NA	NA	NA	NA	NA	NA	NA	0	2	2	4	-0.701028573263235
679.021	245.070487345074	4.170212083234	1.25597487702176	3.32029896419796	0.000899210962866934	1	NA	NA	NA	NA	NA	NA	NA	NA	1	2	4	4	1.00401671696911
270.1102	2514.40062132699	-1.2006240340414	0.361609371795446	-3.32022377650259	0.000899453191909929	1	NA	NA	NA	NA	NA	NA	NA	NA	0	2	3	4	-0.682256235412824
589.0489	228.94898938872	4.0697173655367	1.22688629062456	3.31711047440671	0.000909536447197476	1	NA	NA	NA	NA	NA	NA	NA	NA	2	2	4	4	0.963731198151391
489.3432	2552.38732563731	-1.32711543446363	0.400447541470181	-3.31408061488237	0.000919449943560754	1	NA	NA	NA	NA	NA	NA	NA	NA	2	2	0	4	-0.730046581101313
336.9297	2748.80550234092	3.31710292781284	1.00110753488356	3.31343318497614	0.000921581232559767	1	NA	NA	NA	NA	NA	NA	NA	NA	0	2	2	4	0.796500118345747
486.2569	864.071065298722	-1.12375599692935	0.339269708728665	-3.31227919268233	0.000925391441037283	1	NA	NA	NA	NA	NA	NA	NA	NA	1	2	4	4	-0.654905277109038
346.9922	1864.33078486635	3.12217316668271	0.942675506344321	3.31203382889457	0.000926203453373665	1	NA	NA	NA	NA	NA	NA	NA	NA	2	2	4	4	0.764434730013224
462.9377	1334.69128456005	2.98249299104761	0.901444305428713	3.3085715590928	0.000937732173487462	1	NA	NA	NA	NA	NA	NA	NA	NA	2	2	1	4	0.751043272210533
373.3477	1996.84231233338	7.22716481275834	2.18541240519088	3.30700274034872	0.000942999695132052	1	NA	NA	NA	NA	NA	NA	NA	NA	0	2	4	4	2.38080348478035
663.1713	224.665868525459	4.04161310227874	1.22544626589063	3.29807451764634	0.000973502952647631	1	Pneumatopterin_A,Salicifolioside_A	1	C29H38O15	[M+K-2H]-	626.221075	663.1696816	2.395766942	LMPK12020157,LMPK12120552	0	2	2	4	0.956233910705685
276.0843	1788.38425003791	-1.46136836775381	0.443146300596951	-3.29771085933752	0.000974764545793932	1	NA	NA	NA	NA	NA	NA	NA	NA	1	2	4	4	-0.788407971080968
356.2078	2018.69561095755	-1.54718574701497	0.469928957417111	-3.29238222628124	0.000993424961477354	1	NA	NA	NA	NA	NA	NA	NA	NA	0	2	2	4	-0.816962866522014
481.0545	218.387902121548	3.99964356093203	1.21561803089236	3.2902140798257	0.00100111185486187	1	Pseudobaptigenin_7-O-glucoside,3-O-Methylderhamnosylmaysin,,Apigenin_7-glucuronide,Apigenin_7-galacturonide,Apigenin_4-glucuronide,Baicalin,Baicalein_6-glucuronide,Norwogonin_7-glucuronide,Norwogonin_8-glucuronide	1	C22H20O10	[M+K-2H]-	444.10565	481.0542566	0.45483435	LMPK12050043,LMPK12110755,LMPK12110117,LMPK12110344,LMPK12110345,LMPK12110350,LMPK12111081,LMPK12111083,LMPK12111319,LMPK12111320	2	2	4	4	0.934057645297244
331.1623	1791.58728895637	-1.15713739026974	0.352076227639585	-3.28661039692315	0.00101401018766331	1	NA	NA	NA	NA	NA	NA	NA	NA	1	2	4	4	-0.668148701407586
513.0233	221.77245592977	4.02229659629627	1.22811692796106	3.27517397140201	0.00105596922571478	1	NA	NA	NA	NA	NA	NA	NA	NA	1	2	2	4	0.944164124321369
366.9192	1768.68136530127	3.07161713255381	0.938461697854233	3.27303409353518	0.00106399642695244	1	NA	NA	NA	NA	NA	NA	NA	NA	1	2	4	4	0.760481923491516
436.1934	1952.29474785035	-1.4402073538108	0.4403516781141	-3.27058445644807	0.00107325489199453	1	NA	NA	NA	NA	NA	NA	NA	NA	0	2	4	4	-0.780367124727056
355.1623	1543.46375103611	-1.18190958263638	0.362037242805569	-3.26460773338482	0.00109615767988084	1	NA	NA	NA	NA	NA	NA	NA	NA	1	2	4	4	-0.674814472623311
631.3847	1943.86639163259	-1.03800794476141	0.318197277762564	-3.26215218451982	0.00110569766837098	1	NA	NA	NA	NA	NA	NA	NA	NA	0	2	4	4	-0.605868131508652
516.9278	235.445153662948	4.11072744495165	1.26131142201027	3.25909000205516	0.00111770203678413	1	NA	NA	NA	NA	NA	NA	NA	NA	1	2	2	4	0.982715860140259
213.0941	1062.7584686864	-0.688731262100509	0.211569146721023	-3.25534829995167	0.00113253381193443	1	NA	NA	NA	NA	NA	NA	NA	NA	1	2	2	4	-0.415722126527255
380.9348	3162.43846667216	3.30808622383472	1.01676687960154	3.25353460090194	0.00113978843621639	1	NA	NA	NA	NA	NA	NA	NA	NA	2	2	0	4	0.795688561291673
290.2574	1732.4609902095	7.02158691061985	2.15912131383048	3.25205761512442	0.00114572794783688	1	NA	NA	NA	NA	NA	NA	NA	NA	0	2	2	4	2.30711720165141
525.0982	234.472757188893	4.10462125242484	1.26363504140922	3.24826482165872	0.00116111149382055	1	NA	NA	NA	NA	NA	NA	NA	NA	1	2	4	4	0.976031217229444
493.1831	215.493999312432	3.97957012206494	1.2256618829616	3.24687434388431	0.0011667989211595	1	NA	NA	NA	NA	NA	NA	NA	NA	1	2	4	4	0.931317853717191
523.9963	241.466038609458	4.14804811901421	1.27916502766563	3.24277792880568	0.00118370434455561	1	NA	NA	NA	NA	NA	NA	NA	NA	2	2	4	4	0.995248150064546
494.9186	224.329414876423	4.03907146070848	1.24583539303531	3.24205868872278	0.00118669581729801	1	NA	NA	NA	NA	NA	NA	NA	NA	2	2	4	4	0.953436249914786
491.027	224.004428433641	4.03693823570286	1.24556901591245	3.24103938371136	0.00119094728937721	1	NA	NA	NA	NA	NA	NA	NA	NA	1	2	4	4	0.952505353266064
244.0659	1820.37890422314	-0.868535402936335	0.268120960642449	-3.23934167942418	0.00119805958202457	1	NA	NA	NA	NA	NA	NA	NA	NA	1	2	3	4	-0.512533310084956
256.0941	963.576606228617	-0.952868525770339	0.294569003809004	-3.23478883877466	0.00121732723587672	1	NA	NA	NA	NA	NA	NA	NA	NA	1	2	2	4	-0.562396531486975
478.9119	233.191154026438	4.09653307067119	1.26663028214234	3.23419795691481	0.00121984872869251	1	NA	NA	NA	NA	NA	NA	NA	NA	2	2	0	4	0.972230931065888
740.9801	298.95146848865	4.46305188031305	1.38378029445812	3.22526046814443	0.00125858105567676	1	NA	NA	NA	NA	NA	NA	NA	NA	2	2	4	4	1.12484009439223
725.0472	253.784168206844	4.22149814439076	1.31063941206739	3.22094552134046	0.00127768432995613	1	NA	NA	NA	NA	NA	NA	NA	NA	0	2	4	4	1.02378433727149
256.9904	15761.2373847878	3.84954461219133	1.19704125228403	3.21588299889094	0.00130043839042846	1	NA	NA	NA	NA	NA	NA	NA	NA	0	2	3	4	0.889270589836509
274.1051	1613.31243970411	-1.28585092425538	0.400575156543809	-3.21001166260484	0.0013272958685524	1	NA	NA	NA	NA	NA	NA	NA	NA	1	2	4	4	-0.711649576015263
480.9346	206.194806753291	3.91399953140262	1.22126674293904	3.20486867756946	0.0013512411574062	1	NA	NA	NA	NA	NA	NA	NA	NA	0	2	4	4	0.907859235854725
470.2071	2277.75009504169	-1.57241940374632	0.491566579189403	-3.19879233112074	0.00138004539377039	1	NA	NA	NA	NA	NA	NA	NA	NA	1	2	4	4	-0.826907299854048
297.1073	11335.026736931	0.837212998613696	0.261924343588515	3.19639246640229	0.00139157686509054	1	NA	NA	NA	NA	NA	NA	NA	NA	2	2	4	4	0.328898802192863
254.927	1305.98493016257	2.89194394174436	0.905469603354332	3.1938608773073	0.00140383753250271	1	NA	NA	NA	NA	NA	NA	NA	NA	1	2	3	4	0.742449583600641
499.0027	219.010232783076	4.00324154175716	1.25367817971489	3.19319711113386	0.00140706864025812	1	NA	NA	NA	NA	NA	NA	NA	NA	2	2	4	4	0.934972468460687
484.9199	205.567309518941	3.90936502667904	1.22537210775586	3.19034928405432	0.00142100937670604	1	NA	NA	NA	NA	NA	NA	NA	NA	2	2	4	4	0.906966964000698
448.9217	1231.22666758944	2.85329125148001	0.895249807783083	3.18714533828904	0.00143684554160859	1	NA	NA	NA	NA	NA	NA	NA	NA	2	2	4	4	0.738561452087811
255.1662	561.371327530699	5.38561395260076	1.69063624253137	3.18555453687479	0.00144476869951924	1	NA	NA	NA	NA	NA	NA	NA	NA	2	2	3	4	1.53104166987602
476.2248	944.373499456433	-0.960184538727577	0.301729490313085	-3.18226944847604	0.00146125803451181	1	NA	NA	NA	NA	NA	NA	NA	NA	2	2	4	4	-0.566556023679971
476.0711	198.362284787381	3.8562233183812	1.21441964525249	3.17536309088565	0.00149649120422936	1	NA	NA	NA	NA	NA	NA	NA	NA	2	2	0	4	0.892787480064997
325.0105	2488.56341757936	3.13146397643307	0.986269660034134	3.17505861056771	0.00149806239401386	1	NA	NA	NA	NA	NA	NA	NA	NA	2	2	4	4	0.769193923733656
492.9706	205.575884487469	3.90922443545606	1.23174131647879	3.17373817306987	0.00150489376326985	1	NA	NA	NA	NA	NA	NA	NA	NA	1	2	4	4	0.906075413643872
324.9781	5707.89366604328	3.59003579480704	1.13197779481813	3.17147192395577	0.0015166852824738	1	NA	NA	NA	NA	NA	NA	NA	NA	1	2	4	4	0.829406199453713
288.1315	1575.88026859219	-1.3879665565238	0.437725795627435	-3.170858492665	0.00151989163069106	1	NA	NA	NA	NA	NA	NA	NA	NA	1	2	4	4	-0.756540963699363
659.149	196.747725619363	3.84399742827169	1.21552835234262	3.16240869319367	0.00156469795677681	1	NA	NA	NA	NA	NA	NA	NA	NA	0	2	4	4	0.885764664317262
247.0939	856.630894289841	-1.05038552695482	0.332280780897149	-3.16113837254991	0.00157153823179861	1	NA	NA	NA	NA	NA	NA	NA	NA	2	2	4	4	-0.613699453388475
428.0577	2156.90839219333	0.891520102467199	0.282046529419084	3.16089726153842	0.00157283964311722	1	NA	NA	NA	NA	NA	NA	NA	NA	2	2	4	4	0.354594099361607
654.5405	1043.99804333682	-1.14150770659741	0.361265969409815	-3.15974324529443	0.00157908226718218	1	NA	NA	NA	NA	NA	NA	NA	NA	1	2	4	4	-0.661512486452975
251.1018	2534.68356619383	-0.9477523852725	0.299956557663172	-3.15963215692305	0.00157968439923003	1	NA	NA	NA	NA	NA	NA	NA	NA	2	2	4	4	-0.559628936998354
507.0504	194.468173471388	3.82663142685212	1.21271942838286	3.15541364085746	0.00160270705056561	1	NA	NA	NA	NA	NA	NA	NA	NA	2	2	4	4	0.882269592523079
702.1241	190.350219609176	3.79484844922643	1.20535793656745	3.14831664031117	0.00164213709127448	1	NA	NA	NA	NA	NA	NA	NA	NA	1	2	4	4	0.873578683720654
514.2011	1376.62269938168	-1.25297442121226	0.398049517338458	-3.14778530467824	0.00164512475042536	1	NA	NA	NA	NA	NA	NA	NA	NA	2	2	4	4	-0.701784585217985
520.0914	185.851671987504	3.75922538650013	1.19484755504721	3.14619665966642	0.00165408743859356	1	NA	NA	NA	NA	NA	NA	NA	NA	2	2	4	4	0.863235893719937
225.086	916.157832546646	-0.866846436106938	0.275648049934691	-3.14475809392563	0.00166224216212016	1	NA	NA	NA	NA	NA	NA	NA	NA	2	2	4	4	-0.509838665153011
483.1708	190.945132217175	3.79939095021246	1.20853889110522	3.14378873379728	0.00166775796673105	1	NA	NA	NA	NA	NA	NA	NA	NA	0	2	2	4	0.874444800589998
476.9702	187.482602355312	3.77222164206255	1.20106428944568	3.14073249468063	0.0016852588544994	1	NA	NA	NA	NA	NA	NA	NA	NA	1	2	4	4	0.867534109534241
463.0208	1253.47034075259	2.82130181687473	0.899935142082884	3.13500571868421	0.00171850761433901	1	NA	NA	NA	NA	NA	NA	NA	NA	0	2	4	4	0.73081846753323
525.1392	187.331346866615	3.77088635996947	1.20451105139804	3.13063658120256	0.00174427867997416	1	6-Hydroxykaempferol_3,5,7,4-tetramethyl_ether_6-rhamnoside,,Viscutin_1,Silandrin,Silyhermin,Neosilyhermin_A,Neosilyhermin_B,Silymonin	1	C25H28O11	[M+Na-2H]-	504.163165	525.1378336	2.650732648	LMPK12112849,LMPK12130045,LMPK12130046,LMPK12020265,LMPK12140414,LMPK12140415,LMPK12140416,LMPK12140417,LMPK12140696	2	2	3	4	0.86667318576937
493.2151	988.103988205821	-1.43965276047823	0.459909668558782	-3.13029461848381	0.0017463106443052	1	NA	NA	NA	NA	NA	NA	NA	NA	2	2	4	4	-0.779565816688513
345.1417	1078.38824063767	-1.47417804487234	0.470989538519885	-3.12995921205604	0.00174830576480504	1	NA	NA	NA	NA	NA	NA	NA	NA	2	2	0	4	-0.793257027632993
673.4933	869.529144149052	1.0700800493272	0.342106121486937	3.12791845020541	0.00176049020253488	1	NA	NA	NA	NA	NA	NA	NA	NA	2	2	0	4	0.427351561136604
499.1239	188.864080219103	3.78294070747033	1.21113914739893	3.12345671890358	0.00178740151235013	1	NA	NA	NA	NA	NA	NA	NA	NA	2	2	4	4	0.872713221678424
290.0993	4360.51155423109	-1.29941567161226	0.417407865483296	-3.11305986078564	0.00185158458380914	1	NA	NA	NA	NA	NA	NA	NA	NA	2	2	4	4	-0.719285389208226
477.1815	183.836592680253	3.74273555584054	1.2042066430145	3.1080509126501	0.00188325622018699	1	NA	NA	NA	NA	NA	NA	NA	NA	0	2	4	4	0.858953567031242
657.3448	187.311438019022	3.77054397668865	1.21412196815326	3.10557264886973	0.00189910963061962	1	NA	NA	NA	NA	NA	NA	NA	NA	0	2	4	4	0.865812903894972
313.0925	6607.45349857396	1.30313693322188	0.419878933522854	3.10360160794051	0.00191180575143789	1	NA	NA	NA	NA	NA	NA	NA	NA	1	2	4	4	0.509838665153011
217.1194	13392.9509522235	-1.09520378909813	0.352959815935525	-3.1029135319421	0.00191625619754323	1	NA	NA	NA	NA	NA	NA	NA	NA	1	2	4	4	-0.634529208924001
322.0611	841.03323582247	-0.73451200096702	0.236843695968778	-3.10125206399349	0.00192704175097429	1	NA	NA	NA	NA	NA	NA	NA	NA	1	2	2	4	-0.447517433316054
311.0156	2267.49134429643	3.0346020124491	0.978849889196104	3.10017097201831	0.00193408965312561	1	NA	NA	NA	NA	NA	NA	NA	NA	1	2	2	4	0.754182019411899
345.2645	1302.97278613324	-1.32790032547029	0.428505051986979	-3.09891404853413	0.00194231359517701	1	NA	NA	NA	NA	NA	NA	NA	NA	2	2	4	4	-0.73081846753323
511.008	181.032678208207	3.71973895596367	1.20126494143804	3.09651836797198	0.00195807730542482	1	NA	NA	NA	NA	NA	NA	NA	NA	2	2	4	4	0.851284799250573
279.0356	1673.10780175781	2.91347717655368	0.941835700768871	3.09340278158415	0.00197875373321607	1	NA	NA	NA	NA	NA	NA	NA	NA	2	2	4	4	0.744007981086687
484.9671	174.451395155981	3.66450646560508	1.18734679802367	3.08629835167334	0.00202665357300928	1	NA	NA	NA	NA	NA	NA	NA	NA	0	2	2	4	0.836934188060205
380.1245	3063.20993326947	1.15182249932792	0.373469883379357	3.08411079604493	0.00204161546990912	1	NA	NA	NA	NA	NA	NA	NA	NA	0	2	3	4	0.458653364714169
435.2586	4111.04892816565	-0.837352518658663	0.271632494784605	-3.08266696634603	0.00205154606361528	1	NA	NA	NA	NA	NA	NA	NA	NA	1	2	3	4	-0.493747404135004
481.1319	178.931488883207	3.70226020795687	1.20107318949496	3.08246012011444	0.00205297236598237	1	NA	NA	NA	NA	NA	NA	NA	NA	1	2	3	4	0.845354646099127
517.1042	506.160741422001	-1.12395217980414	0.364731533935776	-3.08158762055942	0.00205899867965363	1	NA	NA	NA	NA	NA	NA	NA	NA	0	2	3	4	-0.655637995949075
490.9071	178.2862875309	3.69678565584872	1.20100499056934	3.07807684803727	0.00208341180943673	1	NA	NA	NA	NA	NA	NA	NA	NA	0	2	4	4	0.842822236355574
435.0395	1457.50846284819	-1.20583297338389	0.391750120379188	-3.07806663139434	0.00208348323952315	1	NA	NA	NA	NA	NA	NA	NA	NA	0	2	2	4	-0.685243528971728
316.1514	3075.06858111563	-1.06063532454358	0.344931459858089	-3.07491617314333	0.00210561725687233	1	NA	NA	NA	NA	NA	NA	NA	NA	0	2	3	4	-0.620134990978864
311.1552	852.531526059338	-1.00854327613691	0.328370661042582	-3.07135623181062	0.00213088754670908	1	NA	NA	NA	NA	NA	NA	NA	NA	1	2	4	4	-0.591723542462423
325.1253	1535.21462344248	-0.655168285086423	0.213650106200722	-3.06654790272325	0.00216546107397181	1	NA	NA	NA	NA	NA	NA	NA	NA	1	2	4	4	-0.398382241136802
482.226	776.245922278779	-0.985264965954433	0.322057260103999	-3.05928506513491	0.00221865925787714	1	NA	NA	NA	NA	NA	NA	NA	NA	2	2	4	4	-0.575602122656505
288.1567	2267.10467077595	-1.15886998986647	0.37893258665685	-3.05824843434725	0.00222634919888931	1	NA	NA	NA	NA	NA	NA	NA	NA	1	2	4	4	-0.668887872893354
285.1321	2681.5677433778	3.06886661284097	1.00408382856159	3.0563848610502	0.0022402350215093	1	NA	NA	NA	NA	NA	NA	NA	NA	1	2	4	4	0.759692788034845
239.1151	6107.6401058614	-0.96104738434041	0.314530349714888	-3.05549968456643	0.00224685839197411	1	NA	NA	NA	NA	NA	NA	NA	NA	2	2	4	4	-0.567250224421825
503.2354	960.619212029526	-0.959361864785934	0.315669993050634	-3.03912910921518	0.00237263148958633	1	NA	NA	NA	NA	NA	NA	NA	NA	0	2	4	4	-0.56586209586247
299.1001	3216.84504933214	-1.29104314080831	0.424851956689325	-3.03880709616783	0.00237516888260358	1	NA	NA	NA	NA	NA	NA	NA	NA	2	2	4	4	-0.714698899023481
368.2008	888.343488560952	-0.93370554661259	0.307603540514913	-3.03541872453618	0.00240201952931539	1	NA	NA	NA	NA	NA	NA	NA	NA	2	2	3	4	-0.549288296931542
376.1514	1029.1830019274	-1.30054885625923	0.428768056889546	-3.0332223573135	0.002419572439112	1	NA	NA	NA	NA	NA	NA	NA	NA	2	2	4	4	-0.721584314814327
228.1185	1399.52200411682	-0.889459084315924	0.293313996440291	-3.03244678096018	0.00242579867852867	1	NA	NA	NA	NA	NA	NA	NA	NA	1	2	3	4	-0.525384281775931
315.0875	985.317942181104	-0.794215402102305	0.262155625764547	-3.0295569655851	0.00244912711843778	1	NA	NA	NA	NA	NA	NA	NA	NA	1	2	4	4	-0.477120468878184
301.1519	1788.72398860031	-1.09033518355724	0.360881943597887	-3.02130711414075	0.00251685938835791	1	NA	NA	NA	NA	NA	NA	NA	NA	2	2	4	4	-0.632361750393337
490.1434	164.346891139082	3.57482549628843	1.18442376482572	3.0181980490863	0.0025428266460442	1	NA	NA	NA	NA	NA	NA	NA	NA	2	2	0	4	0.825244231826247
379.1212	31653.5607868122	1.12153607734224	0.371673122319615	3.01753344536382	0.00254840918073779	1	NA	NA	NA	NA	NA	NA	NA	NA	2	2	4	4	0.445558056054842
332.1464	3832.35406448652	-1.24877228856056	0.415059732718389	-3.00865680315906	0.00262405352617011	1	NA	NA	NA	NA	NA	NA	NA	NA	2	2	0	4	-0.699517749889438
1164.8421	58.926119364511	1.9964247770556	0.663665175337604	3.0081807080506	0.00262816809751926	1	NA	NA	NA	NA	NA	NA	NA	NA	1	2	4	4	0.65783826839982
493.0317	175.447643884585	3.67232460266912	1.22094877082305	3.00776305314888	0.00263178246469861	1	NA	NA	NA	NA	NA	NA	NA	NA	1	2	4	4	0.838613519957702
299.077	3101.73745139089	-0.92662702750375	0.308222653926554	-3.00635600822694	0.00264399243412692	1	NA	NA	NA	NA	NA	NA	NA	NA	1	2	4	4	-0.546540729248235
505.1343	2010.8465992754	-1.02792946538058	0.342803433915511	-2.99859734087123	0.00271225499952055	1	NA	NA	NA	NA	NA	NA	NA	NA	0	2	4	4	-0.599488231300395
311.1486	1678.35634671467	2.88397826396353	0.962464080247182	2.99645287876391	0.00273140448446698	1	NA	NA	NA	NA	NA	NA	NA	NA	0	2	2	4	0.740892987147118
494.1685	967.394989761666	-3.05715209560639	1.02060563177504	-2.99542938077795	0.00274058752907462	1	NA	NA	NA	NA	NA	NA	NA	NA	1	2	4	4	-1.14169277186467
243.0277	25128.538997106	1.1506325480228	0.384251436387725	2.99447819594294	0.00274914704170503	1	NA	NA	NA	NA	NA	NA	NA	NA	0	2	3	4	0.457996746644372
207.0776	17744.2888481831	-1.00290163307872	0.33584115402923	-2.98623805047858	0.0028243269140965	1	NA	NA	NA	NA	NA	NA	NA	NA	2	2	0	4	-0.589612096612879
344.1826	2035.85056684702	-1.06638004062405	0.358561762058661	-2.9740484163774	0.00293898697976694	1	NA	NA	NA	NA	NA	NA	NA	NA	0	2	3	4	-0.623721401635244
387.2249	1068.74751074258	-1.32123977927116	0.444568228663133	-2.97196176893765	0.00295903528032955	1	NA	NA	NA	NA	NA	NA	NA	NA	0	2	3	4	-0.726193650868903
506.1256	1321.68026770907	0.697648102136231	0.234893672051546	2.97005915929117	0.00297742404679263	1	NA	NA	NA	NA	NA	NA	NA	NA	2	2	3	4	0.279363598103986
261.0886	3443.27305643098	-1.28398925120278	0.4329091424097	-2.96595549831939	0.00301744147838603	1	NA	NA	NA	NA	NA	NA	NA	NA	2	2	4	4	-0.710127394138461
287.1362	1819.12854790401	-1.02983148634203	0.348203956167166	-2.95755251513464	0.00310091923242636	1	NA	NA	NA	NA	NA	NA	NA	NA	2	2	4	4	-0.601612141822794
328.1515	1275.65680106754	-1.13134004869416	0.383085179963043	-2.95323366151441	0.00314463836337533	1	NA	NA	NA	NA	NA	NA	NA	NA	1	2	3	4	-0.657104490860545
976.8728	180.578473529552	3.71542785532566	1.2616519761142	2.94489124232889	0.00323068202131614	1	NA	NA	NA	NA	NA	NA	NA	NA	1	2	4	4	0.849587421931482
288.9858	396.178581452125	4.87571674351361	1.65615441763766	2.94399887570166	0.00324001176567215	1	NA	NA	NA	NA	NA	NA	NA	NA	1	2	4	4	1.27406225552844
331.126	960.353163870796	-1.20803401949055	0.411422959173834	-2.93623385023618	0.00332223769985319	1	NA	NA	NA	NA	NA	NA	NA	NA	2	2	4	4	-0.685991307775196
476.0776	618.969328539863	-0.987025355091766	0.337444435242047	-2.92500113206424	0.00344454970089908	1	NA	NA	NA	NA	NA	NA	NA	NA	2	2	0	4	-0.576998001788709
709.4081	148.595549668516	3.42319473289225	1.17094516181858	2.92344581498227	0.00346180471307082	1	NA	NA	NA	NA	NA	NA	NA	NA	0	2	2	4	0.806280098276003
390.1573	2648.91902572268	-0.636040926335227	0.217861270819414	-2.91947680256784	0.00350619488466315	1	NA	NA	NA	NA	NA	NA	NA	NA	0	2	4	4	-0.390076255310422
770.0152	188.368795147554	3.77803615127424	1.29467580338931	2.91813297304528	0.00352134149696207	1	NA	NA	NA	NA	NA	NA	NA	NA	1	2	4	4	0.870984255534201
477.144	4535.89057299649	-0.994698632833737	0.341046519799754	-2.91660689989675	0.00353861439781353	1	NA	NA	NA	NA	NA	NA	NA	NA	2	2	4	4	-0.584695571884097
409.0836	2942.71945779045	0.87288245653193	0.300464550803167	2.90510961841801	0.00367124499483884	1	NA	NA	NA	NA	NA	NA	NA	NA	1	2	2	4	0.346422243076326
285.0552	14175.1387281351	-1.05816106489386	0.364995856250441	-2.89910432344143	0.00374230354732509	1	NA	NA	NA	NA	NA	NA	NA	NA	0	2	2	4	-0.618702659706443
707.0168	156.262199601644	3.49840818672834	1.2074154194869	2.89743540646103	0.00376227203832871	1	NA	NA	NA	NA	NA	NA	NA	NA	0	2	2	4	0.816137812537175
483.1422	4081.64929851196	2.13165428645432	0.736588350816713	2.89395601232465	0.00380421451224305	1	NA	NA	NA	NA	NA	NA	NA	NA	1	2	4	4	0.674814472623311
857.1236	173.286412205114	3.65334170884699	1.26249889111151	2.89373854865771	0.00380684998981814	1	NA	NA	NA	NA	NA	NA	NA	NA	0	2	3	4	0.836095406685298
503.0783	1285.91600861392	0.951350445097507	0.328852211431229	2.89294221546222	0.00381651504908224	1	NA	NA	NA	NA	NA	NA	NA	NA	0	2	2	4	0.38243301722761
223.0825	4942.87676741534	-0.949662763550026	0.328706584144379	-2.88908956911219	0.00386359006007134	1	NA	NA	NA	NA	NA	NA	NA	NA	2	2	4	4	-0.561704229739906
447.2089	781.351843891279	-0.838592696634574	0.290373514454039	-2.8879792918142	0.00387725397659322	1	NA	NA	NA	NA	NA	NA	NA	NA	2	2	4	4	-0.496420306476084
806.492	383.626626521323	-1.01511650631801	0.352006684667312	-2.88379894625415	0.00392909517512915	1	NA	NA	NA	NA	NA	NA	NA	NA	2	2	4	4	-0.594542915104301
753.0788	163.156786299507	3.56313466719571	1.23572790817031	2.8834297935955	0.00393370321713514	1	NA	NA	NA	NA	NA	NA	NA	NA	2	2	4	4	0.82441355323831
589.0713	1453.82933006634	1.38317385659816	0.480354088891081	2.87948804556089	0.0039832139855681	1	NA	NA	NA	NA	NA	NA	NA	NA	2	2	4	4	0.534909131233894
761.3874	139.824574464023	3.33131765862938	1.15798185137815	2.8768306296551	0.00401691135142599	1	NA	NA	NA	NA	NA	NA	NA	NA	2	2	4	4	0.798937943979959
217.0831	1113.16595431489	-0.74680233453891	0.259612496874216	-2.87660395216159	0.00401979768128727	1	NA	NA	NA	NA	NA	NA	NA	NA	2	2	4	4	-0.453405925062024
348.1202	1414.13867223284	-1.21511191292585	0.422634556928968	-2.87508887525749	0.00403913785599647	1	NA	NA	NA	NA	NA	NA	NA	NA	2	2	0	4	-0.686739470363509
257.078	3680.76864491802	-1.10364015526432	0.383933856200697	-2.87455804545512	0.00404593393083273	1	NA	NA	NA	NA	NA	NA	NA	NA	2	2	2	4	-0.640323742183221
358.1982	1436.08715116911	-1.17125558886129	0.407500222517886	-2.87424527433203	0.00404994311556769	1	NA	NA	NA	NA	NA	NA	NA	NA	0	2	4	4	-0.672589230348763
695.42	137.074585235911	3.30137476994385	1.15071292491921	2.86898208793096	0.00411795118363018	1	NA	NA	NA	NA	NA	NA	NA	NA	0	2	2	4	0.794067017141745
271.117	1757.73293971489	2.77813265455463	0.968875343912099	2.86737883465706	0.00413887252972718	1	NA	NA	NA	NA	NA	NA	NA	NA	1	2	4	4	0.728504111459028
430.1826	1722.49887003158	-1.0980955481412	0.38316369133326	-2.86586535462236	0.00415871084448035	1	NA	NA	NA	NA	NA	NA	NA	NA	0	2	3	4	-0.635975838500058
519.3326	1743.06621293219	-2.25633805298317	0.788151826772124	-2.86282157363513	0.00419886939795171	1	NA	NA	NA	NA	NA	NA	NA	NA	1	2	4	4	-1.00499577212477
260.0893	3050.33330098262	-1.10254347854093	0.385712438851651	-2.8584597422459	0.00425703121915268	1	NA	NA	NA	NA	NA	NA	NA	NA	0	2	2	4	-0.63887309961928
376.2105	2579.92016681997	-1.404706430331	0.491726566180988	-2.85668199959319	0.00428094496935136	1	NA	NA	NA	NA	NA	NA	NA	NA	2	2	4	4	-0.766019199561037
695.0156	135.359285795915	3.28227775201198	1.14906965630518	2.85646543183997	0.00428386649338978	1	NA	NA	NA	NA	NA	NA	NA	NA	2	2	4	4	0.790830174971707
281.1534	2225.6340335541	1.04385896584889	0.365866959843907	2.85311077637139	0.00432935268471173	1	NA	NA	NA	NA	NA	NA	NA	NA	1	2	4	4	0.416366718861833
475.3278	1720.95982010002	-1.14712918483152	0.402317357937407	-2.8513042308505	0.00435402884345522	1	NA	NA	NA	NA	NA	NA	NA	NA	2	2	4	4	-0.664458301937865
391.1123	1775.65325428153	-0.872422177390144	0.306105167577822	-2.85007334013186	0.00437091491594554	1	NA	NA	NA	NA	NA	NA	NA	NA	0	2	2	4	-0.515906860457233
695.304	131.786906832248	3.24179458857448	1.14077309264088	2.84175232523213	0.00448663320700872	1	NA	NA	NA	NA	NA	NA	NA	NA	2	2	3	4	0.786795735356082
319.0889	6472.62284129718	0.95719878894205	0.336944545329263	2.84081995749975	0.0044997708646372	1	NA	NA	NA	NA	NA	NA	NA	NA	1	2	4	4	0.385614959498454
427.9858	342.059051442448	4.6599733170819	1.64363712896163	2.83515943694084	0.00458028207572038	1	NA	NA	NA	NA	NA	NA	NA	NA	2	2	0	4	1.20157931168057
709.0314	131.031364117225	3.23306120634815	1.14056269756582	2.83461944989795	0.00458803023109808	1	NA	NA	NA	NA	NA	NA	NA	NA	1	2	4	4	0.782774061720646
288.084	1021.72446050744	-0.778145751023307	0.275451270143829	-2.82498516204697	0.00472828055719041	1	NA	NA	NA	NA	NA	NA	NA	NA	0	2	4	4	-0.469846467152135
373.2093	1108.16484257649	-1.18858355647239	0.420906361199968	-2.82386693582829	0.0047448079096539	1	NA	NA	NA	NA	NA	NA	NA	NA	1	2	4	4	-0.678530656892457
271.0206	336.930540193857	4.63768505046356	1.64387109233557	2.82119752095309	0.00478447338636755	1	NA	NA	NA	NA	NA	NA	NA	NA	1	2	4	4	1.1943103697956
330.167	1015.43279477182	-1.12273639491056	0.398069598160738	-2.82045250402973	0.00479559720761033	1	NA	NA	NA	NA	NA	NA	NA	NA	1	2	2	4	-0.65417290970393
504.1823	596.918593345338	-0.869511909019034	0.308342595963975	-2.81995390971094	0.00480305476872224	1	NA	NA	NA	NA	NA	NA	NA	NA	0	2	2	4	-0.513207552448438
516.9967	1018.21385320775	-1.6213074777436	0.574989730805755	-2.81971553730463	0.0048066238524823	1	NA	NA	NA	NA	NA	NA	NA	NA	0	2	4	4	-0.848739650597225
467.1618	1143.53296922681	0.943284679583121	0.335047683300657	2.8153744275756	0.00487204329653383	1	NA	NA	NA	NA	NA	NA	NA	NA	0	2	2	4	0.375446299002244
332.1253	1112.49733930561	-1.00601079978722	0.358120202571985	-2.80914283126768	0.0049673603113988	1	NA	NA	NA	NA	NA	NA	NA	NA	0	2	2	4	-0.590315619403965
342.9594	332.070901932491	4.6163556911535	1.64396893314878	2.80805530936132	0.00498416657288456	1	NA	NA	NA	NA	NA	NA	NA	NA	2	2	4	4	1.18114542774445
233.0781	4352.33187047835	-1.01970290011687	0.363240069171259	-2.80724233547071	0.00499676361301473	1	NA	NA	NA	NA	NA	NA	NA	NA	1	2	4	4	-0.598780862127123
875.9539	179.702653124546	3.70720201764684	1.32118180075262	2.8059741782206	0.0050164712119884	1	NA	NA	NA	NA	NA	NA	NA	NA	2	2	4	4	0.847045935139134
495.0947	326.04851046302	4.58945273749118	1.63608323809903	2.80514623621698	0.00502937560650346	1	NA	NA	NA	NA	NA	NA	NA	NA	1	2	4	4	1.17287322496896
362.9919	1405.22472009905	2.8254638679434	1.00885023700559	2.80067721085121	0.00509954996023941	1	NA	NA	NA	NA	NA	NA	NA	NA	1	2	4	4	0.732363548371806
260.9991	2474.54814271443	2.84751324602832	1.01682044931275	2.80040910659587	0.0051037878421424	1	NA	NA	NA	NA	NA	NA	NA	NA	0	2	3	4	0.735458968733322
790.5517	373.740391344221	-0.982467142087647	0.350911077293862	-2.79976098122688	0.00511404581034109	1	NA	NA	NA	NA	NA	NA	NA	NA	2	2	4	4	-0.574904603615761
276.989	333.422071387325	4.62220070152158	1.65319441168128	2.7959208359656	0.00517520752652056	1	NA	NA	NA	NA	NA	NA	NA	NA	1	2	4	4	1.18471551712248
319.1512	11441.5380537274	-1.75626366375006	0.628391523232583	-2.79485575285208	0.005192287715064	1	NA	NA	NA	NA	NA	NA	NA	NA	2	2	4	4	-0.886640123851875
374.157	2060.39055871259	-1.25565342212848	0.449397246162818	-2.79408348148523	0.00520470407056654	1	NA	NA	NA	NA	NA	NA	NA	NA	2	2	4	4	-0.702540998493567
282.956	321.26266812988	4.56766614636732	1.6349237372511	2.79380991436776	0.00520910883414589	1	NA	NA	NA	NA	NA	NA	NA	NA	0	2	2	4	1.16235404759879
246.0944	325.238450118491	4.58571986618041	1.64155326832838	2.79352486127369	0.00521370211885671	1	NA	NA	NA	NA	NA	NA	NA	NA	0	2	2	4	1.1705244298781
276.0554	4432.96975653247	-1.12130405907957	0.401662515306949	-2.79165721556735	0.00524388760500099	1	NA	NA	NA	NA	NA	NA	NA	NA	2	2	3	4	-0.652709226282715
284.9161	2286.6578917144	2.82147849379386	1.01313169246316	2.78490793919809	0.0053542922506854	1	NA	NA	NA	NA	NA	NA	NA	NA	2	2	4	4	0.731590789638966
320.1545	1296.67166052673	-1.62275742429404	0.582775487299753	-2.78453273972274	0.00536049090871196	1	NA	NA	NA	NA	NA	NA	NA	NA	2	2	4	4	-0.850435804318262
343.1989	1335.08358439337	-1.05303686491445	0.378308921979199	-2.78353695547351	0.00537697366114055	1	NA	NA	NA	NA	NA	NA	NA	NA	2	2	4	4	-0.616556539038605
422	314.477060464255	4.53623286694005	1.63280763603364	2.77817960109454	0.00546643941053257	1	NA	NA	NA	NA	NA	NA	NA	NA	1	2	2	4	1.15081492347474
205.0356	4102.62206923572	1.09421236107272	0.393859650582565	2.77817836748255	0.00546646016519951	1	NA	NA	NA	NA	NA	NA	NA	NA	1	2	2	4	0.438388215431311
688.0114	334.229221431451	4.62577916458301	1.6650809341401	2.77811070305234	0.00546759868131101	1	NA	NA	NA	NA	NA	NA	NA	NA	2	2	4	4	1.1894992551138
305.1355	2019.35148472766	-1.23613197123338	0.445228345091716	-2.77639998634575	0.0054964542653799	1	NA	NA	NA	NA	NA	NA	NA	NA	2	2	0	4	-0.69424238440604
886.5684	146.069229203359	-3.12556465377749	1.12647072702353	-2.77465235340484	0.00552607439801564	1	NA	NA	NA	NA	NA	NA	NA	NA	1	2	3	4	-1.15196193965628
734.9561	329.067454006286	4.60282118956191	1.65924019482207	2.77405357218671	0.00553625605587613	1	NA	NA	NA	NA	NA	NA	NA	NA	1	2	4	4	1.17640859874737
380.981	1430.61528921048	2.66944302696517	0.962435786370508	2.77363234489861	0.00554342873241753	1	NA	NA	NA	NA	NA	NA	NA	NA	0	2	4	4	0.717754882099841
396.3124	2758.264002947	-2.10258069681217	0.758388724593586	-2.77243137803628	0.00556392491036141	1	NA	NA	NA	NA	NA	NA	NA	NA	2	2	4	4	-0.973179684921451
239.1055	3154.91740556667	1.75710727315064	0.634387308123276	2.76977053394832	0.00560957972368779	1	NA	NA	NA	NA	NA	NA	NA	NA	2	2	4	4	0.625877102208546
461.1239	12193.5792715738	0.895197771750379	0.323479312573308	2.76740346895447	0.00565047764665369	1	NA	NA	NA	NA	NA	NA	NA	NA	2	2	4	4	0.356483259952054
393.213	2650.23710702037	-0.93388899161664	0.337502799592788	-2.7670555407049	0.00565651173869167	1	NA	NA	NA	NA	NA	NA	NA	NA	2	2	4	4	-0.549975836443981
493.2303	563.768567880037	-1.08429274653878	0.391874686065355	-2.76693745499537	0.0056585610105816	1	NA	NA	NA	NA	NA	NA	NA	NA	1	2	4	4	-0.630918427331093
405.1741	316.318231597969	4.54470633752587	1.64327879821692	2.76563316124885	0.00568124045311213	1	NA	NA	NA	NA	NA	NA	NA	NA	2	2	3	4	1.15196193965628
364.9416	314.415834472883	4.53587681853941	1.64426948975761	2.75859696162584	0.00580500810010151	1	NA	NA	NA	NA	NA	NA	NA	NA	0	2	2	4	1.14966941936317
274.0777	309.481071235968	4.51253559602299	1.63764571274089	2.75550173087832	0.00586021944584216	1	NA	NA	NA	NA	NA	NA	NA	NA	2	2	4	4	1.14169277186467
243.0988	2024.05279950201	-0.89305099812056	0.324134649910891	-2.75518522430747	0.00586589174106751	1	NA	NA	NA	NA	NA	NA	NA	NA	0	2	4	4	-0.528100769399143
317.1438	1137.29819533008	-0.923677084341178	0.335312418663493	-2.75467603622562	0.00587502757787811	1	NA	NA	NA	NA	NA	NA	NA	NA	1	2	4	4	-0.543797281293061
400.9639	307.628116144143	4.50375057283532	1.63573661656807	2.75334704084856	0.00589893282393016	1	NA	NA	NA	NA	NA	NA	NA	NA	0	2	3	4	1.13716712412778
399.1883	1099.51715004549	-1.10543226181388	0.401568802454061	-2.75278421794317	0.00590908297488429	1	NA	NA	NA	NA	NA	NA	NA	NA	1	2	4	4	-0.641049568890154
271.0034	304.176990249672	4.48711611190433	1.63292081978086	2.74790795582269	0.00599768436954873	1	NA	NA	NA	NA	NA	NA	NA	NA	1	2	4	4	1.13378811278195
468.9929	299.592573728739	4.46476494857057	1.62692119792472	2.74430313789369	0.00606395129396109	1	NA	NA	NA	NA	NA	NA	NA	NA	0	2	4	4	1.12706864193728
960.8417	125.595985437872	3.16854555542236	1.15506147951128	2.74318346826266	0.00608466787260199	1	NA	NA	NA	NA	NA	NA	NA	NA	2	2	4	4	0.774768433871644
404.2415	1874.41448021557	-1.15262748656239	0.420359464423976	-2.74200436557757	0.00610655300062446	1	NA	NA	NA	NA	NA	NA	NA	NA	2	2	4	4	-0.66667145231089
637.2916	1533.59443271241	-3.77841413281159	1.37869485940361	-2.74057316384428	0.00613321253637452	1	NA	NA	NA	NA	NA	NA	NA	NA	2	2	4	4	-1.21507316449667
330.0784	305.769908805089	4.49476254974766	1.64150225949324	2.7382006474577	0.00617763726656893	1	NA	NA	NA	NA	NA	NA	NA	NA	2	2	0	4	1.13491301024384
333.1475	1830.43733275957	-1.43932099629877	0.525787487624281	-2.73745768048265	0.00619160857916179	1	NA	NA	NA	NA	NA	NA	NA	NA	0	2	4	4	-0.77876500889256
359.1935	798.130791924171	-1.04434498718406	0.381946886637939	-2.73426757415627	0.00625192164529832	1	NA	NA	NA	NA	NA	NA	NA	NA	0	2	2	4	-0.609423188776329
215.0425	1619.33488976032	1.18922975924475	0.435169662158481	2.73279564881905	0.00627992819139804	1	NA	NA	NA	NA	NA	NA	NA	NA	2	2	4	4	0.469846467152135
356.1212	854.02769643591	-1.11619793486003	0.408966059928716	-2.72931679233868	0.00634657030975662	1	NA	NA	NA	NA	NA	NA	NA	NA	0	2	4	4	-0.647597297870207
968.9434	180.255928307	3.71143973007493	1.36050051618867	2.72799582647144	0.00637204142193295	1	NA	NA	NA	NA	NA	NA	NA	NA	2	2	4	4	0.847892488827466
359.1571	2971.19050657429	-1.06702778481822	0.391447650329791	-2.72585052923235	0.00641360350418856	1	NA	NA	NA	NA	NA	NA	NA	NA	2	2	4	4	-0.624439645995412
486.245	990.219222276615	-0.901339820087635	0.330697403145194	-2.72557271848881	0.00641900349279166	1	NA	NA	NA	NA	NA	NA	NA	NA	2	2	0	4	-0.534909131233894
585.1376	835.387540515389	0.780487035924022	0.286628397738476	2.72299270442893	0.00646934864888952	1	NA	NA	NA	NA	NA	NA	NA	NA	2	2	2	4	0.308374609745196
637.4873	917.995220627312	0.846410015100409	0.311183587259844	2.71996997834478	0.00652878435273432	1	NA	NA	NA	NA	NA	NA	NA	NA	2	2	4	4	0.333269993580146
305.0778	289.937028386704	4.41641376551766	1.6251404831903	2.71755815032546	0.0065765597798842	1	NA	NA	NA	NA	NA	NA	NA	NA	2	2	0	4	1.10176953688918
1156.4181	37.2280865456189	-1.61663428369486	0.595572304381751	-2.71442152665754	0.00663916277331454	1	NA	NA	NA	NA	NA	NA	NA	NA	1	2	3	4	-0.845354646099127
318.1097	2074.62011885909	-1.05097886545268	0.387569471486893	-2.71171736365262	0.00669356392892661	1	NA	NA	NA	NA	NA	NA	NA	NA	2	2	4	4	-0.614413254378843
345.9826	298.823542325031	4.46085688765777	1.64592610147112	2.71024129435136	0.00672342759974221	1	NA	NA	NA	NA	NA	NA	NA	NA	2	2	1	4	1.12261711932116
621.982	299.971825146993	4.4665033848266	1.64823723929382	2.70986680700179	0.00673102320806866	1	NA	NA	NA	NA	NA	NA	NA	NA	2	2	4	4	1.12818501760032
461.189	3191.46952187291	-1.16185713265598	0.428870717506386	-2.70910809535203	0.00674643556325414	1	NA	NA	NA	NA	NA	NA	NA	NA	2	2	1	4	-0.670367313564001
299.1363	31844.839909393	-0.839049214934446	0.30978686234003	-2.70847255624896	0.00675937021457948	1	NA	NA	NA	NA	NA	NA	NA	NA	2	2	3	4	-0.497758087615037
452.9614	289.724341789313	4.41529225220892	1.63165607541923	2.70601894524524	0.00680951610448482	1	NA	NA	NA	NA	NA	NA	NA	NA	2	2	4	4	1.10068552666877
336.0913	1257.58393189696	2.54643015052984	0.9414064887137	2.70492096778426	0.00683206419121117	1	NA	NA	NA	NA	NA	NA	NA	NA	2	2	0	4	0.710127394138461
377.1216	1701.88829772852	-1.53489031459662	0.56814454726998	-2.70158416897953	0.00690100108711649	1	NA	NA	NA	NA	NA	NA	NA	NA	2	2	0	4	-0.81119910188652
294.0364	287.600728520127	4.40438153282866	1.630924870577	2.70054225813016	0.00692265420271704	1	NA	NA	NA	NA	NA	NA	NA	NA	2	2	4	4	1.09205958952094
324.2545	1207.5567385505	-3.63129367288875	1.34513938930217	-2.69956682687926	0.00694298102507469	1	NA	NA	NA	NA	NA	NA	NA	NA	2	2	2	4	-1.2027969880772
280.0869	286.598723626564	4.39919873739233	1.63255085622633	2.69467791500299	0.00704567006497262	1	NA	NA	NA	NA	NA	NA	NA	NA	0	2	4	4	1.09098705144435
422.178	2557.97278054882	-1.24854439924327	0.464283313716381	-2.68918645653927	0.00716263991472329	1	NA	NA	NA	NA	NA	NA	NA	NA	0	2	2	4	-0.698762936762679
493.1393	1677.31065007217	-0.628063726334054	0.233587412486285	-2.68877384979351	0.00717149858356195	1	NA	NA	NA	NA	NA	NA	NA	NA	0	2	4	4	-0.384978259658613
283.2482	276.031717432689	4.34386341650828	1.61692280307653	2.68650018927508	0.00722049072901313	1	NA	NA	NA	NA	NA	NA	NA	NA	0	2	4	4	1.07610127726169
235.0068	275.477367261426	4.34089529346468	1.61675486250234	2.68494339750804	0.00725420903593816	1	NA	NA	NA	NA	NA	NA	NA	NA	1	2	2	4	1.07504711517371
424.1226	4581.39817698343	0.617185216321085	0.22994030898045	2.6841105809489	0.00727230483200106	1	NA	NA	NA	NA	NA	NA	NA	NA	2	2	4	4	0.24022903846048
234.9816	276.392737350388	4.34576809370447	1.61969633573734	2.68307583206708	0.0072948447241791	1	NA	NA	NA	NA	NA	NA	NA	NA	2	2	4	4	1.07927096225226
314.9057	293.417062730577	4.43396403908709	1.65277420527331	2.68274034344205	0.00730216610410052	1	NA	NA	NA	NA	NA	NA	NA	NA	2	2	4	4	1.10611858387087
503.3379	1902.40104762374	-1.55400413198598	0.579721285113417	-2.6806056149585	0.0073489070040298	1	NA	NA	NA	NA	NA	NA	NA	NA	2	2	1	4	-0.821096510203889
833.2442	109.606909391888	2.9610189594783	1.10488643585772	2.67993059140027	0.00736374272428497	1	NA	NA	NA	NA	NA	NA	NA	NA	2	2	4	4	0.747911906708114
634.0305	289.680469699327	4.41496897670249	1.64920320100246	2.67703153499756	0.0074277643540413	1	NA	NA	NA	NA	NA	NA	NA	NA	2	2	0	4	1.09960280829904
256.9884	271.62791932091	4.32009054628242	1.61538375130947	2.67434319726223	0.00748757821369069	1	NA	NA	NA	NA	NA	NA	NA	NA	1	2	3	4	1.06561289520855
382.1733	702.163060026305	-1.09945390476173	0.411276287415948	-2.67327326763623	0.00751150340333451	1	NA	NA	NA	NA	NA	NA	NA	NA	2	2	4	4	-0.636699652503879
397.2958	1073.14456676024	-0.993429909172026	0.371618181464881	-2.67325432048569	0.00751192770633472	1	NA	NA	NA	NA	NA	NA	NA	NA	2	2	2	4	-0.583293447741167
365.2103	1011.59529231466	-0.998228885127233	0.373517674756262	-2.67250776225951	0.007528663267595	1	NA	NA	NA	NA	NA	NA	NA	NA	2	2	4	4	-0.587503276108972
300.1396	2483.94472056848	-0.895951766651506	0.335416292099416	-2.67116352948637	0.00755888118229981	1	NA	NA	NA	NA	NA	NA	NA	NA	2	2	4	4	-0.530140694499022
952.8251	309.049117886436	4.5101854218786	1.68885458926615	2.67055876245592	0.00757251157995843	1	NA	NA	NA	NA	NA	NA	NA	NA	2	2	4	4	1.13942703085067
216.9194	276.176869665222	4.34450952577146	1.62686050617423	2.67048681142806	0.00757413469698297	1	NA	NA	NA	NA	NA	NA	NA	NA	2	2	4	4	1.07715663653403
280.0213	264.412459943793	4.28038611337871	1.60520378088766	2.66656867143168	0.00766299493168833	1	NA	NA	NA	NA	NA	NA	NA	NA	0	2	2	4	1.04702351485086
477.1899	1531.05975399987	-1.05833508181401	0.396898562719147	-2.66651275974237	0.00766426969742223	1	NA	NA	NA	NA	NA	NA	NA	NA	0	2	3	4	-0.619418666494822
412.9154	269.438792022797	4.30811179771827	1.61585782972653	2.66614532446049	0.00767265181520073	1	NA	NA	NA	NA	NA	NA	NA	NA	1	2	2	4	1.061450210404
228.9958	269.945955166572	4.31088305889619	1.61717008806962	2.66569552003154	0.0076829241643415	1	NA	NA	NA	NA	NA	NA	NA	NA	1	2	2	4	1.06352924920865
251.9991	272.18731505723	4.32315870908505	1.62266430732679	2.66423479555492	0.0077163683300212	1	NA	NA	NA	NA	NA	NA	NA	NA	0	2	4	4	1.06665645513065
309.1688	279.057151776465	4.35973396998073	1.63675725768599	2.66364114135313	0.00772999764498457	1	NA	NA	NA	NA	NA	NA	NA	NA	2	2	4	4	1.08351415277984
225.0883	2676.54950864527	-1.01880786844169	0.38267994820491	-2.66229749747997	0.00776092517784168	1	NA	NA	NA	NA	NA	NA	NA	NA	2	2	0	4	-0.59807379243971
837.0388	111.131569239558	2.98190835582589	1.1200614861215	2.66227202057587	0.00776151266605159	1	NA	NA	NA	NA	NA	NA	NA	NA	2	2	4	4	0.750259741360313
345.0696	273.113706152733	4.32802550457419	1.62583713192854	2.66202894470761	0.00776711991197302	1	NA	NA	NA	NA	NA	NA	NA	NA	2	2	1	4	1.07189177328959
303.0189	268.482279715238	4.30283452651222	1.61780600545363	2.65967273703234	0.00782166104456279	1	NA	NA	NA	NA	NA	NA	NA	NA	2	2	1	4	1.05730583754771
475.205	582.16714881627	-0.975965096782054	0.366984892489372	-2.65941491531649	0.00782764984005043	1	NA	NA	NA	NA	NA	NA	NA	NA	2	2	0	4	-0.572813721830977
424.0635	268.298406281946	4.30181890870629	1.61807605216813	2.65860118437703	0.00784657849067721	1	NA	NA	NA	NA	NA	NA	NA	NA	1	2	4	4	1.05524044575547
789.0196	103.605418026179	2.87453163543158	1.08149867218033	2.65791508521822	0.00786257007772398	1	NA	NA	NA	NA	NA	NA	NA	NA	0	2	3	4	0.739338183805099
415.0209	272.826645686613	4.32649344758572	1.62863391143497	2.6565168618979	0.00789525024631296	1	NA	NA	NA	NA	NA	NA	NA	NA	1	2	4	4	1.07084236130451
315.0983	266.891910195939	4.29404469854182	1.61699038600585	2.6555783730716	0.00791725339018479	1	NA	NA	NA	NA	NA	NA	NA	NA	2	2	4	4	1.05420943601878
279.0107	269.436054808884	4.3079986707642	1.62229827897566	2.65549111812183	0.00791930189577531	1	NA	NA	NA	NA	NA	NA	NA	NA	2	2	4	4	1.06041240954046
903.5216	102.102453066202	2.85230825324612	1.07528544818413	2.65260564816802	0.00798731275557299	1	NA	NA	NA	NA	NA	NA	NA	NA	2	2	3	4	0.737785165698239
300.9857	269.660986370105	4.30920372597161	1.62480767870726	2.65213156144124	0.0079985369242266	1	NA	NA	NA	NA	NA	NA	NA	NA	2	2	4	4	1.06248915574309
286.0892	269.408908901853	4.30783274544745	1.62452410713993	2.65175058130202	0.00800756699501442	1	NA	NA	NA	NA	NA	NA	NA	NA	1	2	4	4	1.0593757495185
357.2144	913.458681976936	-0.917350237061567	0.346266282555939	-2.6492623835339	0.00806676760433755	1	NA	NA	NA	NA	NA	NA	NA	NA	2	2	2	4	-0.541742379082952
791.3977	101.971986153546	2.8501350155128	1.07597267509395	2.64889163218196	0.00807562219295529	1	NA	NA	NA	NA	NA	NA	NA	NA	2	2	4	4	0.73700932365876
862.8655	117.098873719932	3.06164596577651	1.15629809535884	2.64779988660827	0.00810174671599831	1	NA	NA	NA	NA	NA	NA	NA	NA	2	2	0	4	0.758904125381928
272.1591	266.628700003841	4.29249086880693	1.6228717916771	2.64499690660776	0.00816916638443894	1	NA	NA	NA	NA	NA	NA	NA	NA	2	2	3	4	1.05317954567051
345.0204	1801.24584811166	2.61381369528214	0.988685003784139	2.64372746150483	0.00819986502974079	1	NA	NA	NA	NA	NA	NA	NA	NA	1	2	3	4	0.712411285524483
283.0888	1059.1192698159	-0.78299693888896	0.296197878785571	-2.64349272891249	0.00820555280087258	1	NA	NA	NA	NA	NA	NA	NA	NA	1	2	4	4	-0.471827805448962
403.0959	272.238460988007	4.32316321475534	1.63735702843224	2.64033020268936	0.00828252847623949	1	NA	NA	NA	NA	NA	NA	NA	NA	1	2	4	4	1.06770117795498
236.9317	264.941273264005	4.28309246680261	1.62276496442089	2.63937942999102	0.0083057962003087	1	NA	NA	NA	NA	NA	NA	NA	NA	0	2	3	4	1.04804676218633
392.9653	265.115329002114	4.2841183155147	1.62412280747574	2.63780441712607	0.00834446930207282	1	NA	NA	NA	NA	NA	NA	NA	NA	0	2	2	4	1.05009655585627
261.1	258.446065578621	4.24650504975844	1.61002016685414	2.63754773833412	0.00835078707388494	1	NA	NA	NA	NA	NA	NA	NA	NA	0	2	2	4	1.02878908178573
255.222	271.049262170205	4.31666421116154	1.63757895310254	2.63600371938296	0.00838888120080125	1	NA	NA	NA	NA	NA	NA	NA	NA	0	2	4	4	1.06457049446873
471.2582	658.837533858785	0.534721820748249	0.202871150308736	2.63577063537369	0.00839464534674825	1	NA	NA	NA	NA	NA	NA	NA	NA	2	2	2	4	0.206287630473705
410.0668	260.768174738098	4.25969665476202	1.61618761844733	2.63564490046911	0.00839775623000437	1	NA	NA	NA	NA	NA	NA	NA	NA	2	2	4	4	1.03685071473836
312.9729	264.999763895052	4.28343036314868	1.62522816457092	2.63558708649352	0.00839918698654562	1	NA	NA	NA	NA	NA	NA	NA	NA	0	2	3	4	1.04907110804202
828.9908	99.7978814591662	2.81700658247928	1.0691087202168	2.63491123887572	0.00841592876533023	1	NA	NA	NA	NA	NA	NA	NA	NA	2	2	0	4	0.729275129392578
625.1304	2803.33772433356	0.989470482777274	0.375555927486607	2.63468210819961	0.00842161145346399	1	NA	NA	NA	NA	NA	NA	NA	NA	2	2	4	4	0.399662513667979
439.0342	257.971757965397	4.243771776261	1.61084588217169	2.634498944455	0.0084261565799958	1	Jaceidin_4-O-sulfate,Veronicafolin_3-O-sulfate,Eupatin_3-O-sulfate,Quercetagetin_6,3,4-trimethyl_ether_3-O-sulfate,Luteolin_3-methyl_ether_7-sulfate,Luteolin_4-methyl_ether_7-sulfate,Luteolin_4-methyl_ether_3-sulfate,Hispidulin_7-sulfate,Hispidulin_4-sulfate,Kaempferide_3-O-sulfate,Rhamnocitrin_3-O-sulfate	1	C18H16O11S	[M-H]-	440.041337	439.0340606	0.419785198	LMPK12113033,LMPK12113034,LMPK12113035,LMPK12113036,LMPK12110800,LMPK12110825,LMPK12110826,LMPK12111171,LMPK12111172,LMPK12112039,LMPK12112590	2	2	4	4	1.0277860732972
265.0854	260.571397845475	4.25858215282349	1.61680362914685	2.6339513816348	0.00843975719227066	1	NA	NA	NA	NA	NA	NA	NA	NA	2	2	4	4	1.03583932860194
761.0245	103.735200663763	2.87620322908753	1.09282997710437	2.63188537041095	0.00849125067225047	1	NA	NA	NA	NA	NA	NA	NA	NA	0	2	3	4	0.740115361830485
320.11	1960.92584800415	-1.14392439027104	0.434705607185957	-2.63149214401944	0.00850108325197879	1	NA	NA	NA	NA	NA	NA	NA	NA	0	2	4	4	-0.6629846750367
384.2027	2005.6304209799	-1.14417543151018	0.434812279953492	-2.63142391386131	0.00850279037521839	1	NA	NA	NA	NA	NA	NA	NA	NA	2	2	4	4	-0.663721308322087
754.1358	101.687051777716	2.84562980088797	1.08225872407728	2.62934337010229	0.0085549931277521	1	NA	NA	NA	NA	NA	NA	NA	NA	0	2	4	4	0.734684453905811
821.0658	131.642460240589	3.23873796265495	1.23192967138042	2.62899582492062	0.00856374123153725	1	NA	NA	NA	NA	NA	NA	NA	NA	2	2	4	4	0.78518554216317
373.1592	1158.20090490387	-0.671259493409541	0.255341495878303	-2.62886958933407	0.00856692070294097	1	NA	NA	NA	NA	NA	NA	NA	NA	2	2	4	4	-0.4067158028651
488.0106	557.092529156404	-0.936291650604602	0.35811022446383	-2.61453481817347	0.00893490531602634	1	NA	NA	NA	NA	NA	NA	NA	NA	1	2	3	4	-0.552728600501507
448.9676	981.568995480529	2.39351613535123	0.917197831140154	2.60959637505454	0.00906491079900296	1	NA	NA	NA	NA	NA	NA	NA	NA	0	2	4	4	0.695747654838579
325.9812	251.99528631731	4.20902353600446	1.61335907723579	2.60885725651098	0.00908451286189526	1	NA	NA	NA	NA	NA	NA	NA	NA	2	2	4	4	1.02278646220448
240.0434	3158.85332181258	-0.79992438803304	0.306688847907331	-2.60826043558892	0.00910036867534443	1	NA	NA	NA	NA	NA	NA	NA	NA	2	2	1	4	-0.479108660489672
364.9858	259.429137942425	4.25187136891162	1.63063825676325	2.60748903153506	0.00912089926144607	1	NA	NA	NA	NA	NA	NA	NA	NA	2	2	1	4	1.03180433624114
236.004	247.349508259193	4.18150772561507	1.60499470619583	2.60530935676799	0.00917913401809598	1	NA	NA	NA	NA	NA	NA	NA	NA	2	2	4	4	1.01385100533785
419.0655	3413.23882321918	-1.23895159827121	0.476102156154018	-2.60228100683167	0.009260593794408	1	NA	NA	NA	NA	NA	NA	NA	NA	1	2	4	4	-0.695747654838579
702.9668	259.908729863984	4.2545951758832	1.63599674846236	2.60061346691674	0.00930572392768285	1	NA	NA	NA	NA	NA	NA	NA	NA	0	2	3	4	1.03281150795928
401.9984	247.215844257837	4.18067753828473	1.60785503183708	2.60015825774295	0.00931807771172764	1	NA	NA	NA	NA	NA	NA	NA	NA	1	2	4	4	1.01286316817033
475.3431	2932.70567465578	-1.60110143623793	0.616101375327978	-2.59876296394501	0.00935603538435312	1	NA	NA	NA	NA	NA	NA	NA	NA	1	2	4	4	-0.838613519957702
707.1347	943.900374173581	1.29150004226236	0.497000753914091	2.59858769245569	0.00936081322197279	1	NA	NA	NA	NA	NA	NA	NA	NA	0	2	3	4	0.507147717144686
312.0647	1502.57881689926	2.54083440196501	0.978650372172382	2.59626366495415	0.00942437147233971	1	NA	NA	NA	NA	NA	NA	NA	NA	1	2	4	4	0.708606855878034
394.068	992.778880710068	2.39220180307919	0.921408438838815	2.59624472952941	0.00942489090152645	1	NA	NA	NA	NA	NA	NA	NA	NA	2	2	4	4	0.694994822778987
408.904	250.918391349454	4.20255621377375	1.61934504803825	2.59521972717608	0.00945304649916992	1	NA	NA	NA	NA	NA	NA	NA	NA	1	2	4	4	1.01979892921037
416.9619	245.769351333979	4.1719476997378	1.6093697181846	2.59228668999926	0.00953402847352617	1	NA	NA	NA	NA	NA	NA	NA	NA	2	2	3	4	1.00499577212477
297.1323	1273.32239955602	2.47944738683603	0.957129825007784	2.59050269049537	0.00958358724263148	1	NA	NA	NA	NA	NA	NA	NA	NA	2	2	1	4	0.701784585217986
777.0194	93.7116183034632	2.7198281320525	1.05022625549842	2.58975446272928	0.00960444098016904	1	NA	NA	NA	NA	NA	NA	NA	NA	2	2	4	4	0.720817583066169
313.0616	246.706196371517	4.17751021421242	1.61497068226431	2.58674058921939	0.0096888504491672	1	NA	NA	NA	NA	NA	NA	NA	NA	2	2	4	4	1.00990556927716
266.185	236.330319506469	4.11406326165983	1.59065579700771	2.58639441002828	0.00969858809604757	1	NA	NA	NA	NA	NA	NA	NA	NA	0	2	2	4	0.983674396900954
270.1435	246.354512791521	4.17538237043345	1.61481504271604	2.58567220392663	0.00971893106194665	1	NA	NA	NA	NA	NA	NA	NA	NA	0	2	4	4	1.00695677814098
356.8951	242.390207527508	4.15144422461861	1.60573523626874	2.58538526828705	0.00972702396233879	1	NA	NA	NA	NA	NA	NA	NA	NA	0	2	3	4	0.997190094495224
286.1886	235.340177898269	4.10782992764698	1.59063016002425	2.5825173135057	0.00980824407350775	1	NA	NA	NA	NA	NA	NA	NA	NA	1	2	4	4	0.980801490234285
245.1257	3302.57278663193	-0.834143151969503	0.323006166671074	-2.58243723507277	0.0098105205316274	1	NA	NA	NA	NA	NA	NA	NA	NA	1	2	4	4	-0.492412275818445
995.8494	104.865746674821	2.89283441550077	1.12035171392878	2.58207702057809	0.00982076648068411	1	NA	NA	NA	NA	NA	NA	NA	NA	1	2	4	4	0.74322855671778
429.0159	795.266525403632	2.30942792800027	0.894491615499697	2.58183295179367	0.00982771419670151	1	NA	NA	NA	NA	NA	NA	NA	NA	1	2	4	4	0.688236950150214
408.9919	242.829561898669	4.15409508218751	1.60974157450107	2.58059749961731	0.00986295009156755	1	NA	NA	NA	NA	NA	NA	NA	NA	2	2	4	4	0.999135806778643
425.0192	238.633556219224	4.1283270167585	1.60043398797099	2.57950471421338	0.00989421080676775	1	Axillarin_7-sulfate,Eupatolitin_3-O-sulfate,Spinacetin_3-O-sulfate,Luteolin_7-sulfate,Luteolin_3-sulfate,Luteolin_4-sulfate,Kaempferol_3-O-sulfate,Kaempferol_7-O-sulfate,Kaempferol_8-C-sulfate	1	C17H14O11S	[M-H]-	426.025687	425.0184106	1.898035426	LMPK12112974,LMPK12113031,LMPK12113032,LMPK12110734,LMPK12110735,LMPK12110736,LMPK12111997,LMPK12111998,LMPK12112001	0	2	3	4	0.989444706201816
418.1339	243.384409609119	4.15740773314212	1.6131119943135	2.57725920320331	0.00995872411083786	1	NA	NA	NA	NA	NA	NA	NA	NA	2	2	4	4	1.00011008274672
479.0325	4515.80385611145	-0.695141076957692	0.269827921813014	-2.57623848668787	0.00998817286815944	1	NA	NA	NA	NA	NA	NA	NA	NA	2	2	4	4	-0.420237919506186
458.9701	239.683175375656	4.13478887231907	1.6056744503931	2.57511033529044	0.0100208114555618	1	NA	NA	NA	NA	NA	NA	NA	NA	2	2	4	4	0.991375477504893
366.9652	1424.2348410021	2.49524604456332	0.969630325950597	2.57339934383452	0.0100704935017661	1	NA	NA	NA	NA	NA	NA	NA	NA	2	2	4	4	0.702540998493567
465.1612	237.587837066408	4.12178544564353	1.60186502003652	2.57311658228828	0.0100787251341743	1	NA	NA	NA	NA	NA	NA	NA	NA	2	2	4	4	0.985594186954786
353.0056	240.488669780475	4.13973752652544	1.60997593405939	2.57130397973559	0.0101316353013881	1	NA	NA	NA	NA	NA	NA	NA	NA	2	2	4	4	0.993309951626855
366.99	235.112565198914	4.10624303049297	1.60083492399416	2.56506337345996	0.0103156961947713	1	NA	NA	NA	NA	NA	NA	NA	NA	0	2	3	4	0.978890708049482
358.9116	242.469842795027	4.15185057065155	1.61934674939893	2.56390459436352	0.0103501990518421	1	NA	NA	NA	NA	NA	NA	NA	NA	0	2	4	4	0.99816247828192
480.9543	251.131588325566	4.20377192263814	1.64084221123548	2.56195988490136	0.010408333974428	1	NA	NA	NA	NA	NA	NA	NA	NA	1	2	4	4	1.02079376122836
466.0555	234.093656767756	4.09979396975994	1.60068081554714	2.56128138098448	0.0104286853574751	1	NA	NA	NA	NA	NA	NA	NA	NA	0	2	3	4	0.973179684921451
208.0811	968.20415649231	-0.876033264118433	0.342192097552639	-2.56006281379328	0.0104653245759632	1	NA	NA	NA	NA	NA	NA	NA	NA	0	2	2	4	-0.51793381012055
400.9424	238.900517577904	4.1298551039079	1.61520507559229	2.55686114804554	0.0105621368381367	1	NA	NA	NA	NA	NA	NA	NA	NA	1	2	3	4	0.990409630337555
586.9607	241.689599372705	4.14705106722388	1.62231140158601	2.5562608159997	0.0105803781629618	1	NA	NA	NA	NA	NA	NA	NA	NA	1	2	4	4	0.994278583955658
623.2016	246.878976410012	4.17839001547661	1.63511835383369	2.55540524371216	0.0106064234847192	1	NA	NA	NA	NA	NA	NA	NA	NA	2	2	4	4	1.01089045306474
406.1287	231.039076279559	4.0803113112201	1.59728050161712	2.55453648065515	0.0106329286914554	1	NA	NA	NA	NA	NA	NA	NA	NA	2	2	0	4	0.97033604388997
302.9867	234.949097754882	4.10510131881357	1.60702672785161	2.55446984649818	0.010634964071907	1	NA	NA	NA	NA	NA	NA	NA	NA	2	2	4	4	0.976983493213095
429.0259	230.318206576388	4.07567988694978	1.59608697800959	2.55354497787606	0.0106632505422543	1	NA	NA	NA	NA	NA	NA	NA	NA	1	2	3	4	0.965613998291813
476.9805	234.675695259848	4.10343051460944	1.60774172298653	2.55229459803217	0.0107015989092062	1	NA	NA	NA	NA	NA	NA	NA	NA	2	2	0	4	0.975079825518117
270.0603	229.510274833237	4.07047138870614	1.59510706516264	2.55184838535657	0.010715313632287	1	S-Acetyldihydrolipoamide,S-Acetyldihydrolipoamide-E	1	C10H19NO2S2	[M+Na-2H]-	249.085723	270.0603916	-0.43323643	LMFA08010023,LMFA08020202	1	2	4	4	0.964672170758883
591.9915	251.909686942613	4.20831080501468	1.64939527229161	2.55142649897851	0.010728295036673	1	NA	NA	NA	NA	NA	NA	NA	NA	1	2	4	4	1.02178960454381
463.0024	238.40891737906	4.12665529357141	1.61895700788729	2.54895915917905	0.0108044952418711	1	NA	NA	NA	NA	NA	NA	NA	NA	1	2	2	4	0.986555445446731
382.0359	229.227445201359	4.06861385336039	1.5970807763787	2.54753166748758	0.0108488006120045	1	NA	NA	NA	NA	NA	NA	NA	NA	1	2	4	4	0.962791078087004
390.1956	811.064469403956	-0.637648191814126	0.250407511555342	-2.54644194917931	0.0108827310513393	1	NA	NA	NA	NA	NA	NA	NA	NA	1	2	4	4	-0.390714215457945
292.9887	229.207653961642	4.06847840944379	1.5979135308959	2.54611925537843	0.0108927968167913	1	NA	NA	NA	NA	NA	NA	NA	NA	1	2	4	4	0.961851808192874
273.121	234.269121527313	4.10076047083514	1.61072306317259	2.54591280437619	0.0108992409681406	1	NA	NA	NA	NA	NA	NA	NA	NA	0	2	4	4	0.974129315578836
640.5247	545.746026334085	-0.831568950536934	0.326775291762318	-2.54477303364105	0.0109348787394725	1	NA	NA	NA	NA	NA	NA	NA	NA	0	2	4	4	-0.491745040823942
353.0232	235.239920631867	4.10687702875491	1.61387778926213	2.54472615961373	0.0109363465870969	1	NA	NA	NA	NA	NA	NA	NA	NA	1	2	4	4	0.97984565195394
197.0224	230.69436910963	4.07800478108868	1.60292778799917	2.54409762661796	0.0109560458520382	1	NA	NA	NA	NA	NA	NA	NA	NA	2	2	2	4	0.96938990565934
382.1093	236.914969244902	4.11733090604027	1.61849953176076	2.54391850306009	0.0109616656514582	1	NA	NA	NA	NA	NA	NA	NA	NA	1	2	4	4	0.98463383830778
272.1259	1009.65531081644	-0.988523774220005	0.388633227872682	-2.54359046865609	0.0109719640018145	1	NA	NA	NA	NA	NA	NA	NA	NA	2	2	4	4	-0.579093931610211
848.7437	139.486470914217	-2.93445805467929	1.15465614445653	-2.54141292952672	0.0110405441398928	1	NA	NA	NA	NA	NA	NA	NA	NA	2	2	4	4	-1.13042199735574
948.8621	101.836062679279	2.84756688381769	1.12160867348102	2.5388238796157	0.0111225799346302	1	NA	NA	NA	NA	NA	NA	NA	NA	2	2	0	4	0.7362339249945
303.1816	235.422089591253	4.10793641118153	1.61834058622017	2.53836333721082	0.0111372291221865	1	NA	NA	NA	NA	NA	NA	NA	NA	0	2	2	4	0.981758225442303
927.938	123.536629541093	3.1421120699535	1.23965031622703	2.53467613311853	0.0112551329523291	1	NA	NA	NA	NA	NA	NA	NA	NA	0	2	4	4	0.769988816349859
664.0424	245.828214287047	4.17209962058867	1.64656893677224	2.53381411941805	0.011282856462604	1	NA	NA	NA	NA	NA	NA	NA	NA	1	2	4	4	1.00597579156724
340.0874	229.21548171861	4.06839140480776	1.60589785407464	2.53340609085755	0.0112960003363563	1	NA	NA	NA	NA	NA	NA	NA	NA	2	2	4	4	0.960913386105579
454.1117	220.059125351005	4.00810082849207	1.58368717741364	2.53086650296544	0.0113781144646635	1	NA	NA	NA	NA	NA	NA	NA	NA	0	2	2	4	0.93955837386525
237.0972	219.918463959117	4.00715036941742	1.58356753708533	2.53045751164669	0.0113913880702051	1	NA	NA	NA	NA	NA	NA	NA	NA	1	2	3	4	0.938639613762496
443.3167	1148.16724534877	-1.03295376166749	0.408441100027892	-2.52901522789197	0.011438306433588	1	NA	NA	NA	NA	NA	NA	NA	NA	2	2	4	4	-0.603029590784799
434.9898	222.340478140975	4.02331309632377	1.59087850964167	2.52898827405116	0.0114391848886924	1	NA	NA	NA	NA	NA	NA	NA	NA	2	2	3	4	0.94508767957965
368.0202	223.469262256276	4.03080562164648	1.59505006738131	2.52707153466604	0.0115018072646965	1	NA	NA	NA	NA	NA	NA	NA	NA	2	2	4	4	0.94878999088741
732.153	1108.17083219893	0.434546372107297	0.17196928255165	2.52688367166261	0.0115079613352649	1	NA	NA	NA	NA	NA	NA	NA	NA	2	2	4	4	0.164787184955374
445.105	226.705845085844	4.05204409277676	1.60450376790093	2.52541887020794	0.0115560460330476	1	NA	NA	NA	NA	NA	NA	NA	NA	2	2	4	4	0.957168128883589
339.3237	230.484842699845	4.0764807390233	1.61466522352404	2.52466002217246	0.0115810266003456	1	NA	NA	NA	NA	NA	NA	NA	NA	2	2	4	4	0.967500227711035
376.0603	230.362681803507	4.07569662094666	1.61527974284149	2.52321409898756	0.0116287577038807	1	NA	NA	NA	NA	NA	NA	NA	NA	0	2	2	4	0.966556683142046
339.104	224.801711044587	4.03960119900179	1.60117389217511	2.52289974171025	0.0116391579630159	1	NA	NA	NA	NA	NA	NA	NA	NA	0	2	4	4	0.954367973515591
393.1162	228.986043583671	4.06684621768771	1.61198098261975	2.52288721860625	0.0116395724507693	1	NA	NA	NA	NA	NA	NA	NA	NA	2	2	4	4	0.959039075944669
405.1869	223.27751624248	4.02949117917586	1.59763601619908	2.5221584505602	0.0116637156694553	1	NA	NA	NA	NA	NA	NA	NA	NA	1	2	3	4	0.947863195097898
667.0071	235.121339879195	4.10612045161183	1.62867296742822	2.52114484229186	0.0116973691724033	1	NA	NA	NA	NA	NA	NA	NA	NA	1	2	4	4	0.977936655979537
300.1931	1114.22394680233	-0.976529646745674	0.387343445649938	-2.52109505843611	0.0116990242973387	1	NA	NA	NA	NA	NA	NA	NA	NA	1	2	4	4	-0.573510403765137
356.1462	1079.51357457974	-0.967367099680923	0.383762370953272	-2.52074505709866	0.0117106663838712	1	NA	NA	NA	NA	NA	NA	NA	NA	2	2	4	4	-0.571421191143371
699.5429	492.795350811204	-0.866077849755558	0.343586552522511	-2.520697749656	0.0117122407584245	1	NA	NA	NA	NA	NA	NA	NA	NA	2	2	4	4	-0.509165582723031
258.0987	221.642483948371	4.01859993798094	1.59466880043983	2.52002167275898	0.0117347608762415	1	Fumarycarnitine	1	C11H17NO6	[M-H]-	259.105589	258.0983126	1.67881764	LMFA07070064	1	2	4	4	0.943241373690549
455.0342	218.826214069549	3.99963256569383	1.58817673323433	2.51838002786286	0.0117896039986189	1	NA	NA	NA	NA	NA	NA	NA	NA	0	2	3	4	0.933143603180779
316.948	229.145346762166	4.06782592547443	1.61554231790616	2.51793213980713	0.0118046062005587	1	NA	NA	NA	NA	NA	NA	NA	NA	2	2	4	4	0.959975809471082
370.9949	228.815547979564	4.06568768631148	1.61481213981634	2.51774654528786	0.0118108277281355	1	NA	NA	NA	NA	NA	NA	NA	NA	1	2	4	4	0.958103183190907
488.1999	1018.91002804095	-0.98670010903438	0.392089960725791	-2.51651459580326	0.0118521990929632	1	NA	NA	NA	NA	NA	NA	NA	NA	1	2	3	4	-0.576299921859089
335.1246	219.717102953616	4.0056202950013	1.5924350968863	2.51540568456041	0.0118895484298582	1	NA	NA	NA	NA	NA	NA	NA	NA	2	2	3	4	0.936804466348043
350.0992	224.287989214955	4.03608332139944	1.60481084341109	2.51499006127139	0.0119035739398037	1	NA	NA	NA	NA	NA	NA	NA	NA	1	2	4	4	0.951575281297546
225.0243	42413.9388022811	-0.498051734700471	0.198036021230547	-2.51495526725745	0.0119047487542951	1	NA	NA	NA	NA	NA	NA	NA	NA	2	2	0	4	-0.302181111127536
329.1467	891.865031597599	-0.843318116437095	0.335380321987053	-2.51451281172558	0.0119196971653845	1	NA	NA	NA	NA	NA	NA	NA	NA	2	2	0	4	-0.499096760164936
258.1293	911.05621392197	-0.966897697675644	0.384574370412159	-2.51420212074817	0.0119302038397717	1	NA	NA	NA	NA	NA	NA	NA	NA	2	2	4	4	-0.570725341272914
236.0308	213.141966003715	3.96061933569185	1.57539661746908	2.51404585472241	0.0119354914097986	1	NA	NA	NA	NA	NA	NA	NA	NA	2	2	0	4	0.922235264784087
922.9402	89.5351611019648	2.64884911573989	1.05417890657336	2.51271306912226	0.0119806733452243	1	NA	NA	NA	NA	NA	NA	NA	NA	0	2	3	4	0.715462268163268
324.9857	220.136726812866	4.00845008253701	1.59557124106559	2.51223510387414	0.0119969134487171	1	NA	NA	NA	NA	NA	NA	NA	NA	2	2	4	4	0.940477927753573
743.5471	221.546223170457	4.01783859170157	1.60048547038764	2.5103874205921	0.0120598769445761	1	NA	NA	NA	NA	NA	NA	NA	NA	0	2	3	4	0.942319425502056
510.0198	242.03622908954	4.14893687714522	1.65309277946429	2.5098027943052	0.012079860162468	1	NA	NA	NA	NA	NA	NA	NA	NA	2	2	4	4	0.996218652668828
518.2108	779.598032767477	-0.898838010175587	0.358320538889923	-2.50847471082787	0.0121253647244482	1	NA	NA	NA	NA	NA	NA	NA	NA	2	2	4	4	-0.532182828061262
387.1882	814.73886028211	-1.18530928589748	0.472837536628605	-2.50680031528141	0.012182951550549	1	NA	NA	NA	NA	NA	NA	NA	NA	1	2	2	4	-0.677786671662936
694.9574	224.93548547777	4.04026796259872	1.61186659010977	2.50657714936791	0.012190645082423	1	NA	NA	NA	NA	NA	NA	NA	NA	2	2	4	4	0.955300526349293
396.0326	224.197296542633	4.03539205421248	1.61086202327082	2.50511340879383	0.0122412136056758	1	NA	NA	NA	NA	NA	NA	NA	NA	2	2	0	4	0.950646031746237
390.1205	223.051221802936	4.02782312972394	1.60902608455725	2.50326776450754	0.0123052407965489	1	NA	NA	NA	NA	NA	NA	NA	NA	2	2	4	4	0.946012041658994
591.1143	214.937183649599	3.97293538082162	1.58728419439067	2.5029767163698	0.0123153645740588	1	NA	NA	NA	NA	NA	NA	NA	NA	0	2	3	4	0.929495203405983
344.0339	223.256574594108	4.02914334219608	1.61044382448441	2.50188381670874	0.0123534457455099	1	NA	NA	NA	NA	NA	NA	NA	NA	2	2	4	4	0.946937212761519
567.0059	9897.68958534466	0.902295137316945	0.360921527129229	2.49997594904855	0.0124201738215092	1	NA	NA	NA	NA	NA	NA	NA	NA	0	2	2	4	0.360265408979809
408.1476	214.493906517202	3.96982094807613	1.58983858095561	2.49699623322134	0.0125250287150336	1	NA	NA	NA	NA	NA	NA	NA	NA	0	2	3	4	0.926767002706931
395.2416	221.538011892175	4.01765061705881	1.60921515722986	2.4966522338597	0.0125371842284776	1	NA	NA	NA	NA	NA	NA	NA	NA	0	2	2	4	0.941398277579175
753.5163	362.257538600402	-0.924476080987055	0.370316549769597	-2.49644819158702	0.012544399172008	1	NA	NA	NA	NA	NA	NA	NA	NA	0	2	2	4	-0.545854482325617
351.0562	212.479265683489	3.95581931433881	1.58549875206376	2.4949999545504	0.0125957146303359	1	NA	NA	NA	NA	NA	NA	NA	NA	2	2	4	4	0.920427864635614
297.0429	211.275898752927	3.94739353575011	1.58276720300865	2.49398239251268	0.0126318810354149	1	NA	NA	NA	NA	NA	NA	NA	NA	2	2	4	4	0.917722387780597
353.9867	215.216016203982	3.97481208716907	1.59411541269571	2.49342805139028	0.0126516222011919	1	NA	NA	NA	NA	NA	NA	NA	NA	2	2	0	4	0.930406142204104
209.9821	213.722215093487	3.96446814293434	1.59024353863282	2.4929943411955	0.0126670865022597	1	NA	NA	NA	NA	NA	NA	NA	NA	2	2	2	4	0.924952028194704
330.9126	211.885333032791	3.95164901096581	1.58545779654728	2.4924340588387	0.0126870886076853	1	NA	NA	NA	NA	NA	NA	NA	NA	2	2	4	4	0.919525291214802
342.1308	1654.98219183957	-1.08676102941403	0.436382433033161	-2.49038675058545	0.0127604155289479	1	NA	NA	NA	NA	NA	NA	NA	NA	2	2	4	4	-0.631639924384626
665.0876	224.081718940586	4.03470908597074	1.62081951127191	2.48930189815186	0.0127994227105701	1	NA	NA	NA	NA	NA	NA	NA	NA	1	2	2	4	0.949717602357981
612.0281	216.663384790201	3.98472756455344	1.60079733707864	2.48921426357776	0.0128025783190961	1	NA	NA	NA	NA	NA	NA	NA	NA	2	2	4	4	0.932230340016406
262.9258	1296.04640176649	2.3898481657738	0.960243434023778	2.48879407147773	0.0128177184637187	1	NA	NA	NA	NA	NA	NA	NA	NA	2	2	4	4	0.69424238440604
277.0837	2075.49063063165	-0.885515182057834	0.35580150811666	-2.48878985011916	0.0128178706458791	1	NA	NA	NA	NA	NA	NA	NA	NA	2	2	1	4	-0.521994112848978
681.0225	219.617962043542	4.0048408078919	1.61062341570396	2.4865159470822	0.0129000787861112	1	NA	NA	NA	NA	NA	NA	NA	NA	0	2	4	4	0.935888074773984
436.0572	213.447320742407	3.96245193508099	1.59385254565693	2.48608439085424	0.012915733345865	1	NA	NA	NA	NA	NA	NA	NA	NA	2	2	1	4	0.92404568262737
599.2648	1336.62561616238	-0.767421733481837	0.308921326093416	-2.48419797748044	0.0129843598406507	1	NA	NA	NA	NA	NA	NA	NA	NA	2	2	4	4	-0.461281819091794
397.1736	214.178784945875	3.96750096060447	1.59738641775206	2.48374527072027	0.0130008769333215	1	NA	NA	NA	NA	NA	NA	NA	NA	1	2	4	4	0.925859134212953
393.0375	209.347188935752	3.933678893485	1.58488158319715	2.48200176921084	0.0130646626682758	1	NA	NA	NA	NA	NA	NA	NA	NA	1	2	4	4	0.914125499566522
591.3322	213.247261249638	3.96105801328337	1.59822191869646	2.47841552349256	0.0131967357100816	1	NA	NA	NA	NA	NA	NA	NA	NA	2	2	4	4	0.923140095493725
586.332	211.24979724417	3.94701543785696	1.59427039834406	2.47575031309409	0.0132956524571512	1	NA	NA	NA	NA	NA	NA	NA	NA	1	2	4	4	0.916822053829473
462.9835	1032.93220060221	2.33506809270089	0.943503952404563	2.47488957173933	0.0133277377723587	1	NA	NA	NA	NA	NA	NA	NA	NA	1	2	2	4	0.690486068619512
1164.7116	33.8957448015823	-1.35538671095442	0.548861289945171	-2.46945218361057	0.013532010218109	1	NA	NA	NA	NA	NA	NA	NA	NA	2	2	4	4	-0.744787857704528
352.125	208.444155984556	3.92711279217814	1.59162397840007	2.46736216937731	0.0136112611153974	1	NA	NA	NA	NA	NA	NA	NA	NA	2	2	4	4	0.913228124197388
604.9206	209.967433741006	3.93801640324593	1.59699691396892	2.46588854918888	0.0136673852620389	1	NA	NA	NA	NA	NA	NA	NA	NA	1	2	4	4	0.915023611669515
460.1035	1042.67871013657	-0.712404469119969	0.289062672955011	-2.4645329050522	0.0137191966033517	1	NA	NA	NA	NA	NA	NA	NA	NA	2	2	4	4	-0.431240840554313
318.0152	203.062820246181	3.88828323140664	1.58006525019686	2.46083712740484	0.0138613275874769	1	NA	NA	NA	NA	NA	NA	NA	NA	0	2	3	4	0.900741158509588
625.0231	206.99991529279	3.91683590407612	1.59178647009128	2.46065410007631	0.0138684000565018	1	NA	NA	NA	NA	NA	NA	NA	NA	0	2	2	4	0.909645951582221
366.1398	210.173147967352	3.93933582118369	1.601396701133	2.45993751479355	0.0138961207250657	1	NA	NA	NA	NA	NA	NA	NA	NA	2	2	4	4	0.915922462442673
490.3618	800.35772278388	-1.313123698442	0.533818162821943	-2.45987077603427	0.0138987049621402	1	NA	NA	NA	NA	NA	NA	NA	NA	0	2	4	4	-0.724655495422653
298.1216	8928.53468896529	0.615693196254944	0.250349176811291	2.45933781008213	0.013919357528908	1	NA	NA	NA	NA	NA	NA	NA	NA	0	2	2	4	0.2396206256845
351.9485	201.802809467855	3.87900234989498	1.57923872091432	2.45624825336678	0.0140396132230701	1	NA	NA	NA	NA	NA	NA	NA	NA	1	2	2	4	0.898968761304678
334.9919	204.546752492399	3.89898376096287	1.58901703957588	2.45370796149772	0.014139175715087	1	NA	NA	NA	NA	NA	NA	NA	NA	2	2	4	4	0.904294469935083
593.0788	212.590706186368	3.95629682382969	1.61263031901294	2.4533191377992	0.0141544698640345	1	NA	NA	NA	NA	NA	NA	NA	NA	2	2	4	4	0.921331188496285
313.5315	202.105918901035	3.8811492726798	1.58303703879703	2.4517109692071	0.0142178813767794	1	NA	NA	NA	NA	NA	NA	NA	NA	2	2	4	4	0.89985460655761
392.9817	1087.70235641801	2.37530805367644	0.968887169454316	2.45158376389093	0.0142229078756371	1	NA	NA	NA	NA	NA	NA	NA	NA	1	2	3	4	0.693490338882645
401.2074	194.295777597953	3.82265242451431	1.55928037911479	2.45154910926568	0.0142242775196379	1	Quinestrol	1	C25H32O2	[M+(37Cl)]-	364.24023	401.2066816	1.717070108	LMST02010037	1	2	3	4	0.879655345549618
363.9802	199.77474195887	3.86395155758489	1.57626339968262	2.45133621599213	0.0142326941880106	1	NA	NA	NA	NA	NA	NA	NA	NA	0	2	4	4	0.897199183623287
430.9955	198.91962318823	3.8575717699179	1.57367435139159	2.45131514439863	0.0142335274857304	1	NA	NA	NA	NA	NA	NA	NA	NA	1	2	4	4	0.893668429014643
380.0578	203.875919199053	3.89417946641211	1.58885568673435	2.45093339749188	0.014248631513126	1	NA	NA	NA	NA	NA	NA	NA	NA	2	2	4	4	0.902516389822838
1141.4249	115.972142474232	-1.9256780239651	0.785787045971118	-2.4506360009858	0.0142604079673181	1	NA	NA	NA	NA	NA	NA	NA	NA	1	2	4	4	-0.932230340016406
388.0362	199.036518354315	3.85844018036865	1.57452653179602	2.45053995753722	0.0142642129772656	1	NA	NA	NA	NA	NA	NA	NA	NA	1	2	4	4	0.895432410985372
587.0069	207.350600791045	3.91930862932516	1.59951574507576	2.45030950235474	0.0142733467093924	1	NA	NA	NA	NA	NA	NA	NA	NA	2	2	4	4	0.910540399236858
399.1816	203.606481020435	3.89210994542751	1.58874574726984	2.449800386321	0.0142935430219471	1	NA	NA	NA	NA	NA	NA	NA	NA	2	2	4	4	0.901628418986997
341.0467	206.929279129475	3.91612083584175	1.598760829078	2.44947259440937	0.0143065596574514	1	NA	NA	NA	NA	NA	NA	NA	NA	1	2	2	4	0.908752231086191
342.057	198.318378522534	3.85303823296314	1.5749741033964	2.44641370588515	0.0144285332616309	1	NA	NA	NA	NA	NA	NA	NA	NA	2	2	4	4	0.891027657363924
213.0174	198.481745737015	3.85425372737765	1.5760644692749	2.44549242909516	0.0144654485632276	1	3-propylmalic_acid,2,3-dimethyl-3-hydroxy-glutaric_acid,2-isopropyl-malic_acid,,2-dehydro-3-deoxy-D-gluconic_acid,2-Keto-3-deoxy-D-gluconic_acid	1	C7H12O5	[M+K-2H]-	176.068475	213.0170816	1.363270954	LMFA01170064,LMFA01170081,LMFA01170083,LMFA01050235,LMFA01050475,LMFA01050486	2	2	0	4	0.891907223437528
367.0518	201.200124402618	3.87441326867893	1.58534281132779	2.44389619771509	0.0145296063055808	1	NA	NA	NA	NA	NA	NA	NA	NA	2	2	0	4	0.898083620930989
422.9771	197.274511641937	3.84517090249263	1.57338823808576	2.44387927239801	0.0145302879313954	1	NA	NA	NA	NA	NA	NA	NA	NA	2	2	1	4	0.887516263461594
243.0249	197.247038832245	3.84494405480159	1.57516059034958	2.44098543244296	0.0146472456026525	1	NA	NA	NA	NA	NA	NA	NA	NA	2	2	4	4	0.886640123851875
405.2145	1237.12833480388	-0.884051424039516	0.362306906876578	-2.44006229873137	0.0146847292416506	1	NA	NA	NA	NA	NA	NA	NA	NA	1	2	4	4	-0.521316799643108
230.1844	204.693105667812	3.89990660616275	1.59942525008588	2.43831751809179	0.0147558066604991	1	NA	NA	NA	NA	NA	NA	NA	NA	1	2	4	4	0.905184582910857
596.9792	207.48203041697	3.92007266540357	1.60882046029496	2.43661288636574	0.0148255411699636	1	NA	NA	NA	NA	NA	NA	NA	NA	1	2	4	4	0.911435575951101
315.0132	199.092345317821	3.85868491094148	1.5842245389944	2.43569318361323	0.0148632856235138	1	NA	NA	NA	NA	NA	NA	NA	NA	1	2	4	4	0.896315447574833
267.1374	2852.27992030008	1.05026394377592	0.431232571528721	2.43549307987737	0.0148715090553088	1	NA	NA	NA	NA	NA	NA	NA	NA	0	2	2	4	0.419592283463918
595.0948	195.199549638519	3.82936430775393	1.57465125875036	2.43188089202235	0.0150206458653247	1	NA	NA	NA	NA	NA	NA	NA	NA	1	2	4	4	0.884015778579868
233.0047	194.788566599672	3.82622609555181	1.57336087360976	2.43188079717104	0.0150206497986961	1	NA	NA	NA	NA	NA	NA	NA	NA	2	2	3	4	0.881397507611811
344.939	194.45504261903	3.82378835556755	1.57249114304718	2.43167560750631	0.0150291608952454	1	NA	NA	NA	NA	NA	NA	NA	NA	0	2	2	4	0.880526092516937
373.0314	192.678943015755	3.81001572667569	1.56695009850483	2.4314850423834	0.01503706918231	1	NA	NA	NA	NA	NA	NA	NA	NA	2	2	4	4	0.877047096613016
394.1704	196.370036016636	3.83816517777229	1.5809546771442	2.42775155623402	0.0151927466972135	1	NA	NA	NA	NA	NA	NA	NA	NA	2	2	4	4	0.884889883132863
593.001	198.16492328146	3.8517874632934	1.58770683650435	2.42600672538129	0.0152659873756521	1	Isoscutellarein_4-methyl_ether_8-(2-sulfatoglucuronide),Quercetin_3-glucuronide-7-sulfate,Quercetin_3-glucuronide-3-sulfate	1	C22H20O15S	[M+K-2H]-	556.052297	593.0009036	0.132040271	LMPK12111358,LMPK12112276,LMPK12112277	2	2	0	4	0.890148780082169
390.0756	194.942134704782	3.82728423448652	1.57831329944789	2.42492047417033	0.015311740489053	1	NA	NA	NA	NA	NA	NA	NA	NA	2	2	4	4	0.883142348945518
514.288	442.027729155218	-0.761892386280705	0.314622114394613	-2.42161104201692	0.0154518794211137	1	NA	NA	NA	NA	NA	NA	NA	NA	2	2	4	4	-0.456684102317586
475.0785	831.746265066236	-0.637709378670053	0.263390612010692	-2.4211545498978	0.0154712980489568	1	NA	NA	NA	NA	NA	NA	NA	NA	2	2	0	4	-0.391352334663141
414.9638	1004.72888724527	2.3456823630368	0.968853984280693	2.4210896596336	0.0154740601458228	1	NA	NA	NA	NA	NA	NA	NA	NA	2	2	4	4	0.692738685373907
914.599	118.515235994941	-2.73551556106027	1.13021943012516	-2.42034023495538	0.0155059913637451	1	NA	NA	NA	NA	NA	NA	NA	NA	1	2	4	4	-1.10720911923179
663.0472	199.010902905509	3.85795174376764	1.59450438026222	2.41953035157745	0.0155405637620798	1	NA	NA	NA	NA	NA	NA	NA	NA	0	2	4	4	0.894550072061103
927.2321	81.8301894890002	2.50790602917387	1.03759019796189	2.41704869041755	0.0156469239385143	1	NA	NA	NA	NA	NA	NA	NA	NA	1	2	4	4	0.705570682029661
378.0643	870.5397621122	2.23997321623305	0.926909604756225	2.41660373863766	0.0156660614455412	1	NA	NA	NA	NA	NA	NA	NA	NA	0	2	4	4	0.685243528971728
229.0546	1145.4493362379	0.868954452517944	0.359651335548612	2.41610239314819	0.015687649132235	1	NA	NA	NA	NA	NA	NA	NA	NA	1	2	2	4	0.343912498080754
329.0737	188.2179159901	3.77502325671722	1.5626107697663	2.41584361874185	0.0156988020655654	1	NA	NA	NA	NA	NA	NA	NA	NA	1	2	4	4	0.869257889131526
345.0118	188.402081956448	3.77646337454537	1.5643913922682	2.41401441685888	0.0157778380510859	1	NA	NA	NA	NA	NA	NA	NA	NA	2	2	1	4	0.870120748175771
438.0751	183.350477054412	3.73602044238005	1.54823394669193	2.41308521258219	0.0158181209111665	1	NA	NA	NA	NA	NA	NA	NA	NA	1	2	4	4	0.856391716542212
312.9775	188.849542518172	3.77998120535552	1.56685907650463	2.41245767538198	0.0158453770468504	1	NA	NA	NA	NA	NA	NA	NA	NA	2	2	4	4	0.871848412826617
388.0851	186.622428809628	3.76229628043963	1.56114894825215	2.40995344143931	0.0159545563963425	1	NA	NA	NA	NA	NA	NA	NA	NA	2	2	4	4	0.864953262318858
1065.8437	73.5849978392967	2.34234973839275	0.972245809626355	2.40921556585875	0.0159868521332309	1	NA	NA	NA	NA	NA	NA	NA	NA	1	2	4	4	0.691236551071775
590.9376	192.508426406353	3.80856794368194	1.5817430627466	2.407829712285	0.0160476643016617	1	NA	NA	NA	NA	NA	NA	NA	NA	2	2	2	4	0.876179005385225
521.0369	185.792561021484	3.75561515221575	1.5617236934307	2.40478848340045	0.0161818286739808	1	NA	NA	NA	NA	NA	NA	NA	NA	2	2	4	4	0.86152106734354
875.4907	72.3459173747035	2.31543936107377	0.96284956841898	2.40477789783483	0.016182297374573	1	NA	NA	NA	NA	NA	NA	NA	NA	2	2	4	4	0.68898626898168
866.5396	491.879781299882	0.48669749764657	0.202466096907221	2.40384689131236	0.016223566558014	1	NA	NA	NA	NA	NA	NA	NA	NA	2	2	2	4	0.189408058947133
612.9937	194.02498161482	3.82008370691943	1.58993862377579	2.40266111521178	0.016276262940066	1	NA	NA	NA	NA	NA	NA	NA	NA	0	2	4	4	0.878785265026919
215.0894	186.344145760368	3.76001903029238	1.56586336706558	2.40124337114971	0.0163394654463111	1	NA	NA	NA	NA	NA	NA	NA	NA	1	2	4	4	0.864094259454288
361.0716	180.75433657245	3.71466907478774	1.54729037086065	2.40075757255667	0.0163611717168051	1	Tephcalostan	1	C21H14O6	[M-H]-	362.07904	361.0717636	-0.341760316	LMPK12090001	1	2	4	4	0.848739650597225
504.3411	569.142398907315	-1.46646983489309	0.611457796598228	-2.39831733776495	0.0164705890556999	1	NA	NA	NA	NA	NA	NA	NA	NA	1	2	3	4	-0.790830174971707
313.1022	184.801719959453	3.74756582793984	1.56409793881493	2.39599179497624	0.0165754613596979	1	NA	NA	NA	NA	NA	NA	NA	NA	2	2	4	4	0.860664603565709
451.193	1728.19477841396	-0.946892993008701	0.395259266344195	-2.39562503307421	0.0165920542210654	1	NA	NA	NA	NA	NA	NA	NA	NA	2	2	0	4	-0.558937708453867
385.1017	179.03062499503	3.70033279860797	1.5446577152203	2.39556813276282	0.0165946297835933	1	NA	NA	NA	NA	NA	NA	NA	NA	2	2	4	4	0.84450990780589
517.2625	2647.10951695924	-0.625389771334524	0.261086045636554	-2.39533970423337	0.016604973014632	1	NA	NA	NA	NA	NA	NA	NA	NA	2	2	4	4	-0.383069094963604
228.0629	1854.92965735115	-0.938447595347902	0.391959982790173	-2.39424338338712	0.0166546931894621	1	NA	NA	NA	NA	NA	NA	NA	NA	1	2	2	4	-0.554106553476057
597.0368	193.219479536011	3.81385320458436	1.59493565139364	2.39122700734156	0.0167921666639972	1	NA	NA	NA	NA	NA	NA	NA	NA	1	2	4	4	0.877915849271786
639.0739	184.718728326568	3.74680510795947	1.5676832605948	2.39002686457076	0.0168471404339338	1	NA	1	C28H26O15	[M+K-2H]-	602.127175	639.0757816	-2.964750119	LMPK12140388	1	2	2	4	0.85980877064648
499.2302	186.141829093052	3.75827203621916	1.57281429496401	2.38952052270428	0.0168703812863675	1	NA	NA	NA	NA	NA	NA	NA	NA	0	2	2	4	0.862378163539876
366.0187	182.058766725742	3.72521091806666	1.55987522522197	2.3881467298364	0.0169335795407793	1	NA	NA	NA	NA	NA	NA	NA	NA	1	2	4	4	0.853835474325926
359.0571	181.344013220548	3.71935793364703	1.55765978774442	2.38778580721589	0.0169502174006037	1	NA	NA	NA	NA	NA	NA	NA	NA	1	2	4	4	0.850435804318262
287.0888	1306.92888551587	-0.868522791641935	0.364200470128938	-2.38473824960866	0.0170912770708535	1	NA	NA	NA	NA	NA	NA	NA	NA	0	2	4	4	-0.511859300640074
382.9948	187.933676433375	3.77242323717409	1.58209925555677	2.38444157275487	0.0171050639541494	1	NA	NA	NA	NA	NA	NA	NA	NA	1	2	4	4	0.868395676787242
333.1793	179.407882428209	3.70330484591735	1.55431835068916	2.38259095652789	0.0171912844897841	1	NA	NA	NA	NA	NA	NA	NA	NA	0	2	4	4	0.846199988054097
366.0787	182.784069022918	3.73111188657118	1.56602717676425	2.38253329311977	0.0171939771518138	1	NA	NA	NA	NA	NA	NA	NA	NA	0	2	4	4	0.855539014701794
501.1811	1109.77438650512	-0.867877293969034	0.364314896443613	-2.38221742355616	0.0172087336250173	1	NA	NA	NA	NA	NA	NA	NA	NA	0	2	2	4	-0.510511978639598
365.0947	178.294599942073	3.69397246732085	1.55421636326965	2.37674274613203	0.0174662646935242	1	NA	NA	NA	NA	NA	NA	NA	NA	0	2	4	4	0.841979300286063
369.226	181.81699664061	3.72307836212976	1.56711660653117	2.37575069182046	0.0175132912492943	1	NA	NA	NA	NA	NA	NA	NA	NA	1	2	4	4	0.852984632748845
296.0615	2615.97941723088	2.52674839670072	1.06358435772069	2.37569157383591	0.0175160971325702	1	NA	NA	NA	NA	NA	NA	NA	NA	2	2	4	4	0.707087954180359
368.0367	178.945491167643	3.69937971963405	1.55778295094801	2.37477224756038	0.0175597813372843	1	NA	NA	NA	NA	NA	NA	NA	NA	1	2	4	4	0.843665771710914
516.0994	181.742178279349	3.72255336975317	1.56869543490513	2.37302492690577	0.0176430731972547	1	NA	NA	NA	NA	NA	NA	NA	NA	2	2	4	4	0.852134408226422
463.2901	2943.54960996815	-0.55786727117319	0.235145424061629	-2.37243515751759	0.0176712645807335	1	NA	NA	NA	NA	NA	NA	NA	NA	1	2	4	4	-0.343285400778317
324.0318	172.443389492822	3.64418025560202	1.5361712133553	2.37224875972152	0.0176801827309323	1	NA	NA	NA	NA	NA	NA	NA	NA	0	2	2	4	0.834419606003033
586.0058	183.810120800826	3.73943467007792	1.57746263761114	2.37053771095385	0.0177622318473773	1	NA	NA	NA	NA	NA	NA	NA	NA	2	2	4	4	0.857245041520601
318.1501	5101.00831770544	-0.736719744816284	0.310859198590716	-2.36994674166379	0.0177906477421086	1	NA	NA	NA	NA	NA	NA	NA	NA	0	2	4	4	-0.448824639505279
367.0237	177.018418880401	3.68316605307108	1.55548121583264	2.36786276528547	0.0178911708554334	1	3,4,5-Trihydroxywogonin,,Pinomyricetin,Laricitrin,Mearnsetin,Myricetin_5-methyl_ether,Europetin,Annulatin,Quercetagetin_3-methyl_ether,Allopatuletin,Patuletin,Quercetagetin_7-methyl_ether,Quercetagetin_4-methyl_ether,Gossypetin_3-methyl_ether,Ranupetin,Corniculatusin,Haplogenin,Crombenin	1	C16H12O8	[M+Cl]-	332.05322	367.0226216	2.881293789	LMPK12111411,LMPK12111469,LMPK12112469,LMPK12112482,LMPK12112506,LMPK12112555,LMPK12112664,LMPK12112779,LMPK12112984,LMPK12112985,LMPK12112986,LMPK12112987,LMPK12112988,LMPK12112989,LMPK12113232,LMPK12113233,LMPK12113234,LMPK12113235,LMPK12130077	2	2	4	4	0.840295220213279
507.0587	182.159842044811	3.72595691533639	1.57356178551561	2.36784913667404	0.0178918298823565	1	NA	NA	NA	NA	NA	NA	NA	NA	2	2	4	4	0.854686934470824
341.0646	1337.6273508492	0.821767552177127	0.3472946663145	2.36619686935519	0.0179718848887881	1	NA	NA	NA	NA	NA	NA	NA	NA	2	2	4	4	0.322665103893532
618.9363	177.968544678249	3.69109510092215	1.5600215635348	2.36605389771576	0.0179788268218223	1	NA	NA	NA	NA	NA	NA	NA	NA	2	2	4	4	0.841136962053374
458.2134	1246.76205248634	-0.965274912286791	0.408256540832053	-2.36438321433749	0.0180601204633117	1	NA	NA	NA	NA	NA	NA	NA	NA	2	2	4	4	-0.569334469695177
606.4739	176.068034969801	3.67511731950495	1.55525748109383	2.36302822148794	0.0181262891998747	1	NA	NA	NA	NA	NA	NA	NA	NA	1	2	2	4	0.839454073326302
934.9752	93.9096825872462	2.7211949072899	1.15177364473814	2.36261258427092	0.0181466286296893	1	NA	NA	NA	NA	NA	NA	NA	NA	0	2	4	4	0.721584314814327
328.8799	169.259852298515	3.61623458862664	1.53239229287618	2.3598621615613	0.0182817264370858	1	NA	NA	NA	NA	NA	NA	NA	NA	1	2	4	4	0.830240317480763
332.1141	172.369604932027	3.64335070389085	1.54571268508085	2.35706851542095	0.0184198479238132	1	NA	NA	NA	NA	NA	NA	NA	NA	1	2	4	4	0.833582583877486
677.0782	175.446214382145	3.66975378633723	1.55941449894563	2.35328951271036	0.0186081396846856	1	NA	NA	NA	NA	NA	NA	NA	NA	1	2	4	4	0.837773558677449
343.1509	895.242906584957	-0.84225967554949	0.358186449660133	-2.351455998262	0.0187001012167352	1	NA	NA	NA	NA	NA	NA	NA	NA	2	2	4	4	-0.498427312239504
327.0933	169.581085240437	3.61889607508766	1.54174385120877	2.3472745308829	0.0189113150141363	1	NA	NA	NA	NA	NA	NA	NA	NA	1	2	4	4	0.831075013550337
376.0629	165.345183242173	3.5811171974499	1.526854722686	2.34542104382406	0.0190056035266032	1	NA	NA	NA	NA	NA	NA	NA	NA	1	2	2	4	0.826907299854049
985.8554	67.3868225248101	2.20262539122067	0.940718524614454	2.34142874152861	0.0192100926681155	1	NA	NA	NA	NA	NA	NA	NA	NA	2	2	4	4	0.680764870349441
211.0339	1435.50308587273	-0.404511706785575	0.173057945123847	-2.33743505099456	0.0194165743806968	1	NA	NA	NA	NA	NA	NA	NA	NA	0	2	2	4	-0.24753700097979
447.3322	1718.28682560372	-0.770378989384057	0.329679463460306	-2.33675152615872	0.0194521076423658	1	NA	NA	NA	NA	NA	NA	NA	NA	2	2	0	4	-0.463913464235107
669.0745	173.546709010825	3.65320338706239	1.56687794518127	2.33151752393819	0.0197260871301671	1	NA	NA	NA	NA	NA	NA	NA	NA	2	2	1	4	0.835257213136707
980.57	65.3447464402255	2.15384364985204	0.924439802950065	2.32989064618238	0.0198119315288445	1	NA	NA	NA	NA	NA	NA	NA	NA	2	2	1	4	0.677043061408816
326.9437	958.102583701948	2.27026194595215	0.974785982775723	2.32898501421566	0.0198598596063547	1	NA	NA	NA	NA	NA	NA	NA	NA	1	2	4	4	0.687488017550023
229.1195	7436.72333616629	-0.719235520298082	0.308860374041554	-2.32867528743366	0.0198762742573571	1	NA	NA	NA	NA	NA	NA	NA	NA	1	2	4	4	-0.437087036588628
356.2442	14673.8992731014	-1.14261468519069	0.490673921424581	-2.32866397682868	0.0198768739118103	1	NA	NA	NA	NA	NA	NA	NA	NA	1	2	4	4	-0.662248401330203
383.1881	1462.84116423556	-2.60043193392996	1.11698644778774	-2.32807832098615	0.0199079452230296	1	NA	NA	NA	NA	NA	NA	NA	NA	1	2	3	4	-1.08139012375697
385.0753	160.564232796894	3.53704091548844	1.51961233795515	2.32759423383467	0.019933659922156	1	NA	NA	NA	NA	NA	NA	NA	NA	1	2	4	4	0.820268660563042
409.0381	978.99237832607	2.21878799366195	0.95412032398193	2.32548027527813	0.0200462934275366	1	NA	NA	NA	NA	NA	NA	NA	NA	0	2	4	4	0.682256235412824
214.1531	5630.12072034075	-0.942689020255049	0.405702380667134	-2.32359745758676	0.0201470788304517	1	NA	NA	NA	NA	NA	NA	NA	NA	2	2	4	4	-0.556175458480069
379.0484	4777.49928184945	2.64329562421143	1.13767551033726	2.32341788163114	0.020156714415078	1	NA	NA	NA	NA	NA	NA	NA	NA	2	2	4	4	0.714698899023481
479.1997	6106.48424323002	-1.01831536645532	0.438369980085967	-2.32295871687112	0.0201813703058638	1	NA	NA	NA	NA	NA	NA	NA	NA	1	2	4	4	-0.597367021631473
196.0381	161.998499459378	3.55021200450533	1.53127050882543	2.31847474632587	0.0204235338893567	1	NA	NA	NA	NA	NA	NA	NA	NA	2	2	1	4	0.82275390014872
499.046	166.256446878138	3.58907333373521	1.54870928029656	2.3174609847033	0.0204786335960032	1	farnesyl_triphosphate,Demethylwedelolactone_3-O-glucoside,Luteolin_5-glucuronide,Luteolin_7-glucuronide,Luteolin_7-galacturonide,Luteolin_3-glucuronide,Luteolin_3-galacturonide,,Scutellarein_5-glucuronide,Scutellarein_7-glucuronide,Isoscutellarein_8-glucuronide,Kaempferol_3-glucuronide,Kaempferol_7-glucuronide,Kaempferol_5-glucuronide,Aureusidin_6-glucuronide	1	C15H29O10P3	[M+K-2H]-	462.097364	499.0459706	0.102796141	LMPR0103010023,LMPK12090040,LMPK12110639,LMPK12110644,LMPK12110645,LMPK12110650,LMPK12110651,LMPK12111077,LMPK12111105,LMPK12111110,LMPK12111295,LMPK12111341,LMPK12111843,LMPK12111852,LMPK12111905,LMPK12130035	2	2	4	4	0.828572658089592
595.5665	164.749367160401	3.57525075442742	1.5486066128018	2.30868880764944	0.0209608558671938	1	NA	NA	NA	NA	NA	NA	NA	NA	2	2	4	4	0.826075480245664
204.1324	1585.86676135542	2.50611325842195	1.08637816132635	2.30685165408909	0.0210630914935165	1	NA	NA	NA	NA	NA	NA	NA	NA	2	2	4	4	0.704812654852274
503.1018	153.857112061508	3.47282644205687	1.50987170762549	2.30008048002862	0.0214436609437072	1	NA	NA	NA	NA	NA	NA	NA	NA	2	2	0	4	0.812843135382169
312.1094	158.355446063261	3.51596645179999	1.5292159986429	2.29919544061809	0.0214938438064469	1	NA	NA	NA	NA	NA	NA	NA	NA	2	2	2	4	0.819441372699678
357.2475	2310.44936644328	-1.11748335146766	0.487174999232831	-2.29380274691311	0.0218018315785016	1	NA	NA	NA	NA	NA	NA	NA	NA	0	2	2	4	-0.649786044686215
239.0399	81502.6511820885	-0.66836315294514	0.291646851877608	-2.29168649907329	0.0219237400343569	1	NA	NA	NA	NA	NA	NA	NA	NA	0	2	2	4	-0.404790185804428
317.1468	53761.5675538384	-0.709961959390834	0.310010330554507	-2.29012355207952	0.0220141554317789	1	NA	NA	NA	NA	NA	NA	NA	NA	1	2	4	4	-0.428647266579348
521.2061	156.228129822632	3.49560063318181	1.52718178064615	2.28892243050649	0.0220838597438476	1	NA	NA	NA	NA	NA	NA	NA	NA	1	2	2	4	0.815313313735114
667.063	162.03224389601	3.55013304575699	1.55160883513036	2.28803353356692	0.0221355683561565	1	NA	NA	NA	NA	NA	NA	NA	NA	1	2	3	4	0.821924922953825
488.1349	722.176157407465	-0.575864214668907	0.251834712875217	-2.28667528830406	0.0222147831260346	1	NA	NA	NA	NA	NA	NA	NA	NA	1	2	4	4	-0.358373693664069
488.1151	156.894362477645	3.50187908882681	1.53204340768527	2.28575709491008	0.0222684730095963	1	NA	NA	NA	NA	NA	NA	NA	NA	2	2	4	4	0.816962866522014
640.9391	157.28047859958	3.50562533611989	1.53477193986175	2.2841343688077	0.0223636352667662	1	NA	NA	NA	NA	NA	NA	NA	NA	2	2	2	4	0.81778847700019
487.3428	3319.46133157996	-2.0694951298285	0.90689304974226	-2.28196161655076	0.0224916064837796	1	NA	NA	NA	NA	NA	NA	NA	NA	2	2	4	4	-0.966556683142046
781.5465	647.420197412762	-0.935734101145895	0.410077228962571	-2.28184847891494	0.022498287488743	1	NA	NA	NA	NA	NA	NA	NA	NA	2	2	4	4	-0.552040017538866
215.0678	1379.16349030474	-0.723863668389725	0.31770658126575	-2.27840312752048	0.0227025702389187	1	NA	NA	NA	NA	NA	NA	NA	NA	2	2	4	4	-0.440341377108468
385.0613	148.419017610913	3.41859038587855	1.50047474591584	2.27833916910874	0.0227063776679212	1	NA	NA	NA	NA	NA	NA	NA	NA	0	2	4	4	0.805462160937022
494.0635	154.975723592361	3.48344568726956	1.52923696738236	2.27789790697531	0.0227326610203269	1	NA	NA	NA	NA	NA	NA	NA	NA	0	2	4	4	0.814489368809422
325.0655	1998.49299572056	0.440764816135435	0.193622431055818	2.27641401738402	0.022821241491253	1	NA	NA	NA	NA	NA	NA	NA	NA	1	2	4	4	0.169582954576647
345.1231	950.70035939044	-0.713523450822363	0.313554861401013	-2.27559364774071	0.0228703418855307	1	NA	NA	NA	NA	NA	NA	NA	NA	2	2	4	4	-0.43188968686881
433.0315	769.412917400236	2.11950441463052	0.931565877102164	2.2752061520584	0.0228935659970259	1	NA	NA	NA	NA	NA	NA	NA	NA	0	2	4	4	0.671848222955108
508.2151	693.197693461213	-0.786474354868853	0.346292047389443	-2.27113028092262	0.0231390923879644	1	NA	NA	NA	NA	NA	NA	NA	NA	0	2	4	4	-0.473149726945926
286.1046	1256.47745365074	-0.949478757544098	0.418751588160703	-2.2674033589091	0.0233655964941124	1	NA	NA	NA	NA	NA	NA	NA	NA	1	2	2	4	-0.561012197102788
455.0455	804.455061250212	2.10347046142784	0.929046142552209	2.26411839529233	0.0235668338698641	1	NA	NA	NA	NA	NA	NA	NA	NA	1	2	4	4	0.670367313564001
692.5093	152.586530649983	3.45989979495938	1.52821871002376	2.26400826810031	0.0235736062544507	1	NA	NA	NA	NA	NA	NA	NA	NA	2	2	4	4	0.810377906890631
514.9886	149.254393255324	3.42680975090007	1.5139740394857	2.26345344208423	0.0236077515421493	1	NA	NA	NA	NA	NA	NA	NA	NA	2	2	4	4	0.807098575389782
785.9485	157.423044416516	3.50673151278906	1.55080444209645	2.26123385876332	0.0237447794840307	1	NA	NA	NA	NA	NA	NA	NA	NA	0	2	2	4	0.818614645286437
497.065	602.041757279076	0.61760799715876	0.273149795232614	2.26105971133094	0.0237555597637569	1	NA	NA	NA	NA	NA	NA	NA	NA	2	2	4	4	0.241446131076791
372.2029	1580.57043651396	-1.57724999190918	0.698312680573428	-2.25865867223549	0.0239046251032051	1	NA	NA	NA	NA	NA	NA	NA	NA	2	2	0	4	-0.831075013550337
347.1207	2070.99616291734	-1.00978369463972	0.447681276566559	-2.25558616698054	0.0240965603389225	1	NA	NA	NA	NA	NA	NA	NA	NA	2	2	4	4	-0.592427943914938
315.1676	914.03036143667	-0.774024325950481	0.34333564008487	-2.25442463753296	0.024169466788002	1	NA	NA	NA	NA	NA	NA	NA	NA	1	2	2	4	-0.466548326170384
747.0905	153.83533785151	3.47221628966849	1.54082983138209	2.25347161571631	0.0242294284576578	1	NA	NA	NA	NA	NA	NA	NA	NA	2	2	4	4	0.812020844288393
513.2461	149.842562611415	3.4325492983478	1.52375829817583	2.25268620519218	0.0242789413459648	1	NA	NA	NA	NA	NA	NA	NA	NA	1	2	3	4	0.807917593540273
489.9867	149.933243140727	3.43356382375685	1.52489433400286	2.25167327807148	0.0243429265317703	1	NA	NA	NA	NA	NA	NA	NA	NA	2	2	0	4	0.808737153993349
1097.7624	59.3734669748009	2.0001681767992	0.888722716959036	2.25060993561999	0.0244102535795183	1	NA	NA	NA	NA	NA	NA	NA	NA	2	2	0	4	0.658572400309722
406.0807	891.407348827128	0.631399785091642	0.280772838591428	2.24879225590064	0.0245257163083221	1	NA	NA	NA	NA	NA	NA	NA	NA	2	2	0	4	0.24753700097979
319.1002	916.007485446856	2.12548081460164	0.946634940010829	2.24530146180462	0.024748786266114	1	NA	NA	NA	NA	NA	NA	NA	NA	2	2	4	4	0.672589230348763
274.0218	1444.78830936297	2.25724383666078	1.00749092142236	2.24046072144654	0.0250610280205022	1	NA	NA	NA	NA	NA	NA	NA	NA	2	2	0	4	0.685991307775196
787.9604	150.850932684976	3.44251392262637	1.5369240672234	2.23987248039235	0.0250992026950334	1	NA	NA	NA	NA	NA	NA	NA	NA	1	2	2	4	0.809557258018856
497.1269	556.010040409389	-0.532470200972957	0.237787791275146	-2.23926635643305	0.0251385905546526	1	NA	NA	NA	NA	NA	NA	NA	NA	0	2	4	4	-0.320797447780257
597.1403	139.835598947963	3.32858228736427	1.48720003907773	2.23815371160725	0.0252110330248357	1	NA	NA	NA	NA	NA	NA	NA	NA	0	2	3	4	0.79812480847225
952.8143	166.139646725411	3.58749116164681	1.60364649196966	2.23708353406524	0.0252808809323731	1	NA	NA	NA	NA	NA	NA	NA	NA	1	2	4	4	0.827739692013268
392.1828	900.170823905445	-1.01661908841387	0.454721755973683	-2.23569485088086	0.0253717665608853	1	NA	NA	NA	NA	NA	NA	NA	NA	0	2	3	4	-0.59595437423261
366.1309	888.632493565452	-1.04471924694575	0.467516957343135	-2.2346125216138	0.0254427980699543	1	NA	NA	NA	NA	NA	NA	NA	NA	1	2	4	4	-0.61013512398304
300.1068	1327.17981547286	2.22084699329287	0.994320900615135	2.23353144032168	0.0255139193827063	1	NA	NA	NA	NA	NA	NA	NA	NA	1	2	3	4	0.683002487168416
644.9607	146.893871748639	3.40262780786157	1.52404900845337	2.2326236157685	0.0255737754198215	1	NA	NA	NA	NA	NA	NA	NA	NA	2	2	4	4	0.803827900555466
494.1991	601.975213966425	-0.887618752561483	0.397705498354634	-2.23184933633981	0.025624922312009	1	NA	NA	NA	NA	NA	NA	NA	NA	0	2	2	4	-0.522671665606031
515.9545	145.305696583165	3.3862443781574	1.51749834270141	2.2314649597108	0.0256503460863855	1	NA	NA	NA	NA	NA	NA	NA	NA	2	2	4	4	0.802195784228261
411.115	1354.16638844109	-0.77483357045176	0.347356562626328	-2.23065764064833	0.0257038155357848	1	NA	NA	NA	NA	NA	NA	NA	NA	1	2	4	4	-0.468526599402239
317.1103	3827.68996112093	-0.987848672516356	0.443149755313282	-2.22915314895752	0.0258037166021868	1	NA	NA	NA	NA	NA	NA	NA	NA	2	2	4	4	-0.577696363011791
212.0544	1279.72283788245	0.447315366636236	0.200693325731595	2.228850237075	0.025823871076927	1	NA	NA	NA	NA	NA	NA	NA	NA	2	2	0	4	0.173782451092313
282.1079	2333.02913204481	-0.557039543402584	0.250428163342057	-2.22434863542775	0.0261249968410105	1	NA	NA	NA	NA	NA	NA	NA	NA	2	2	2	4	-0.342031610773901
343.1622	651.561133078898	-0.893154620866255	0.401786316746686	-2.22295927869879	0.0262185459602985	1	NA	NA	NA	NA	NA	NA	NA	NA	2	2	0	4	-0.528780499866771
504.9226	145.853139585654	3.39168618181535	1.52637937774391	2.22204664925995	0.02628015317576	1	NA	NA	NA	NA	NA	NA	NA	NA	2	2	3	4	0.803011575008687
366.1899	823.579085643471	2.09431292614642	0.943162059756144	2.2205228724827	0.0263832948258893	1	NA	NA	NA	NA	NA	NA	NA	NA	0	2	2	4	0.66962741002323
385.2787	1059.39090010514	-3.13778790399162	1.41339343743233	-2.22003854050146	0.0264161515383642	1	NA	NA	NA	NA	NA	NA	NA	NA	0	2	4	4	-1.153110473418
488.3461	993.769211187413	-1.97416099379428	0.889679394726567	-2.21895775657591	0.0264895985882267	1	NA	NA	NA	NA	NA	NA	NA	NA	0	2	2	4	-0.944164124321369
240.0809	1422.78990755224	-0.692326436231779	0.312215873105576	-2.21746072467517	0.0265916240686156	1	NA	NA	NA	NA	NA	NA	NA	NA	1	2	4	4	-0.418946822279622
900.9406	152.701129316346	3.46072440123847	1.56190088582449	2.21571319451019	0.0267111506764544	1	NA	NA	NA	NA	NA	NA	NA	NA	0	2	4	4	0.81119910188652
522.1074	136.643951052626	3.29343191693238	1.48766425903043	2.21382741229453	0.026840653600439	1	NA	NA	NA	NA	NA	NA	NA	NA	1	2	4	4	0.793257027632993
287.0166	1634.38307773672	2.32775721086167	1.05317954796197	2.21021877548434	0.0270899825334634	1	NA	NA	NA	NA	NA	NA	NA	NA	1	2	4	4	0.689735974864155
287.9869	1320.54796469462	2.19023064041112	0.992753764275852	2.20621741183601	0.0273687807139878	1	NA	NA	NA	NA	NA	NA	NA	NA	2	2	4	4	0.679275017887963
295.0939	2106.92020654248	-0.888694943058714	0.402832869253258	-2.20611328143632	0.0273760690104526	1	NA	NA	NA	NA	NA	NA	NA	NA	0	2	4	4	-0.524027491697748
524.1634	131.097791478304	3.23085690113793	1.46662450419186	2.20292030571123	0.0276003661594078	1	NA	NA	NA	NA	NA	NA	NA	NA	1	2	3	4	0.781971246097441
522.2836	1473.95515847024	-1.10871098981989	0.504416192144344	-2.19800832543976	0.0279485126569615	1	NA	NA	NA	NA	NA	NA	NA	NA	2	2	4	4	-0.643956261484479
477.1579	140.300427242399	3.33292715733547	1.51661194210566	2.1976136840305	0.0279766472417197	1	NA	NA	NA	NA	NA	NA	NA	NA	2	2	2	4	0.799751608080435
232.0941	1323.66747309943	-0.715254758870305	0.325621239763493	-2.19658508575734	0.0280500923438268	1	NA	NA	NA	NA	NA	NA	NA	NA	2	2	4	4	-0.433187925504977
322.2082	1832.63812965265	-0.953956820515583	0.434629517151069	-2.1948735253156	0.0281726714142497	1	NA	NA	NA	NA	NA	NA	NA	NA	2	2	2	4	-0.563089102885438
678.3334	128.988771828272	3.206229503685	1.46139722224695	2.19394799365727	0.0282391485344299	1	NA	NA	NA	NA	NA	NA	NA	NA	1	2	2	4	0.77876500889256
524.098	132.34213154388	3.24491740822392	1.47998257080271	2.19253758269866	0.0283407124591197	1	NA	NA	NA	NA	NA	NA	NA	NA	2	2	0	4	0.787601597316499
436.2619	845.650774691024	-0.657121687343992	0.299745271278569	-2.19226706910513	0.0283602281154083	1	NA	NA	NA	NA	NA	NA	NA	NA	0	2	2	4	-0.400302895543404
488.3186	135.817538903346	3.28393973179392	1.49885996687139	2.19095833124997	0.0284548079499113	1	NA	NA	NA	NA	NA	NA	NA	NA	2	2	4	4	0.791638607743375
243.1464	4732.5569120145	-0.706374266634526	0.32259832709982	-2.18964020360823	0.0285503408830068	1	NA	NA	NA	NA	NA	NA	NA	NA	1	2	4	4	-0.424115428204876
508.9021	134.524531893109	3.26962730635655	1.49326296473991	2.18958574849946	0.02855429351951	1	NA	NA	NA	NA	NA	NA	NA	NA	0	2	2	4	0.789214857824998
445.3529	1403.79679937269	-0.728852496617985	0.333457719888624	-2.18574185915211	0.0288344965649602	1	NA	NA	NA	NA	NA	NA	NA	NA	1	2	4	4	-0.442948209794793
323.1843	844.476778670425	2.08664628931368	0.954854868170921	2.18530203790108	0.0288667080794267	1	NA	NA	NA	NA	NA	NA	NA	NA	0	2	4	4	0.66667145231089
224.0567	801.197441221649	-0.934851602071596	0.427876938442929	-2.18486092163224	0.0288990455497638	1	NA	NA	NA	NA	NA	NA	NA	NA	0	2	4	4	-0.551351696224642
320.0979	953.849330705734	2.09100272747094	0.957184489859478	2.18453469485064	0.0289229807262409	1	NA	NA	NA	NA	NA	NA	NA	NA	2	2	3	4	0.668148701407586
272.0895	2039.36752537035	-0.838192043213366	0.383986061319615	-2.18287101446552	0.0290453101413672	1	NA	NA	NA	NA	NA	NA	NA	NA	2	2	0	4	-0.495751749067258
286.1773	1613.0055475823	-0.845792686986515	0.387537904778796	-2.18247731784917	0.0290743234898694	1	NA	NA	NA	NA	NA	NA	NA	NA	1	2	4	4	-0.501776793874868
657.0589	744.803972209566	2.20862876946643	1.0121904754603	2.18202880091521	0.0291074071963213	1	NA	NA	NA	NA	NA	NA	NA	NA	2	2	3	4	0.681510363406772
480.0356	589.648930529129	-0.913913686809124	0.418889713306625	-2.18175251809094	0.0291278026149975	1	NA	NA	NA	NA	NA	NA	NA	NA	2	2	0	4	-0.540373714586591
683.0898	133.909952637965	3.26248436942974	1.49563831333465	2.18133243869352	0.0291588367776072	1	NA	NA	NA	NA	NA	NA	NA	NA	2	2	4	4	0.788407971080968
496.0509	131.842280244836	3.23901339124084	1.485527974577	2.18037859042213	0.029229409804503	1	NA	NA	NA	NA	NA	NA	NA	NA	2	2	0	4	0.78599038402777
521.2495	135.013585035682	3.27487273021132	1.50233133901551	2.17986049093362	0.0292678043486531	1	NA	NA	NA	NA	NA	NA	NA	NA	1	2	3	4	0.790022258727682
489.2136	125.717784940088	3.16720105411477	1.4530471844809	2.17969594376679	0.0292800074407571	1	NA	NA	NA	NA	NA	NA	NA	NA	0	2	3	4	0.773970603770558
476.0939	125.038327897162	3.15895730659364	1.45144186642216	2.17642702727086	0.0295233446707807	1	NA	NA	NA	NA	NA	NA	NA	NA	1	2	4	4	0.770784195784838
502.8938	128.378225775612	3.19872940649179	1.47244923414273	2.17238688595883	0.0298264933346235	1	NA	NA	NA	NA	NA	NA	NA	NA	1	2	3	4	0.777964700202087
516.9004	128.25401859453	3.19724349693542	1.47339491017668	2.16998407884552	0.0300080520867883	1	NA	NA	NA	NA	NA	NA	NA	NA	0	2	3	4	0.776365575606151
365.0445	1137.25242682282	2.13805968455064	0.985426764264059	2.16967892702549	0.0300311775360219	1	NA	NA	NA	NA	NA	NA	NA	NA	1	2	3	4	0.675556962674544
452.1408	891.791255652643	-0.697580986146526	0.321671357039402	-2.16861393120892	0.0301120066204872	1	NA	NA	NA	NA	NA	NA	NA	NA	2	2	4	4	-0.420883730770469
296.9633	1266.08876331145	2.15358337853333	0.99328838882996	2.1681350580068	0.0301484121457814	1	NA	NA	NA	NA	NA	NA	NA	NA	0	2	4	4	0.676299825341534
483.2286	691.129932645867	-2.25581712951615	1.04057406874318	-2.16785829791123	0.0301694696061952	1	NA	NA	NA	NA	NA	NA	NA	NA	0	2	4	4	-1.00303862326787
505.39	130.636867934404	3.22490728716569	1.49035244132552	2.16385547320435	0.0304754431544766	1	(20R)-24-Hydroxy-19-norgeminivitamin_D3,(20S)-24-Hydroxy-19-norgeminivitamin_D3,Nebrosteroid_M,24-hydroperoxy-24-vinylcholesterol,	1	C31H54O5	[M-H]-	506.397125	505.3898486	0.352203354	LMST03020630,LMST03020632,LMST01031113,LMST01040177,LMST01040188	2	2	4	4	0.781168934148712
513.1356	129.513778793373	3.21188555064285	1.48457492472152	2.16350518734873	0.0305023451894108	1	Matteucinol_7-O-glucoside	1	C24H28O10	[M+(37Cl)]-	476.16825	513.1347016	1.723913813	LMPK12140328	0	2	2	4	0.779565816688513
821.5277	105.238744753544	-2.45800938169436	1.13646812200838	-2.16284938758383	0.0305527656083492	1	NA	NA	NA	NA	NA	NA	NA	NA	1	2	4	4	-1.05215077119261
501.023	6865.24014094593	-0.703113812799244	0.325352372404619	-2.16108401977419	0.0306888497589677	1	NA	NA	NA	NA	NA	NA	NA	NA	0	2	3	4	-0.423468735349223
268.067	1773.24500897545	-0.559298579808019	0.258891150799947	-2.16036190530207	0.0307446640831162	1	NA	NA	NA	NA	NA	NA	NA	NA	1	2	3	4	-0.343912498080754
497.0744	125.236875780491	3.16105709638841	1.46537519868076	2.15716568646326	0.0309927570194955	1	NA	NA	NA	NA	NA	NA	NA	NA	2	2	1	4	0.772376419516191
521.3483	1366.54662562844	-0.69927301762458	0.32460157682971	-2.15425021792617	0.0312205545864758	1	NA	NA	NA	NA	NA	NA	NA	NA	2	2	4	4	-0.421529717621396
481.0408	125.968277616168	3.16975794659053	1.47220430770911	2.15306933283124	0.0313132299953963	1	NA	NA	NA	NA	NA	NA	NA	NA	2	2	4	4	0.77556675744343
336.1203	1112.22559233715	-0.937220816211557	0.435539228665562	-2.15186314923476	0.031408134389764	1	NA	NA	NA	NA	NA	NA	NA	NA	2	2	4	4	-0.553417445638293
330.1308	887.837931450852	-0.964724200330023	0.44841591134955	-2.15140492545547	0.0314442527680521	1	NA	NA	NA	NA	NA	NA	NA	NA	1	2	2	4	-0.568639446878082
695.1009	125.455749549609	3.16365867650538	1.47079904906638	2.15097954986685	0.031477813851655	1	NA	NA	NA	NA	NA	NA	NA	NA	1	2	2	4	0.773173266023269
822.9834	137.649113052959	3.30413362265078	1.5362272550491	2.15081044278516	0.0314911645159401	1	NA	NA	NA	NA	NA	NA	NA	NA	1	2	4	4	0.794877527959773
490.9646	122.709249675786	3.13004881612975	1.45703743728178	2.14822813473421	0.0316956366982289	1	NA	NA	NA	NA	NA	NA	NA	NA	0	2	3	4	0.766812155841857
817.3457	142.440532103054	3.35559384816951	1.56422943087735	2.14520567247441	0.0319364062801961	1	NA	NA	NA	NA	NA	NA	NA	NA	2	2	4	4	0.800565802000754
496.0603	1434.85653749944	1.20479438397133	0.561897495705571	2.14415332543611	0.0320206035049086	1	NA	NA	NA	NA	NA	NA	NA	NA	2	2	2	4	0.473810997736047
769.962	131.82163029648	3.23843887821047	1.51046038449327	2.14400782136163	0.0320322600984303	1	NA	NA	NA	NA	NA	NA	NA	NA	2	2	4	4	0.784381208597424
358.187	1733.0011617823	-0.825120101163316	0.385007032943392	-2.14312994454996	0.0321026655898319	1	NA	NA	NA	NA	NA	NA	NA	NA	2	2	0	4	-0.48841213987729
511.0903	122.428564849184	3.1265203303406	1.45917990976921	2.14265582291022	0.0321407451491804	1	NA	NA	NA	NA	NA	NA	NA	NA	2	2	4	4	0.765226724645211
497.1615	2006.00613098567	0.613059562795565	0.286661443745623	2.13861883476586	0.0324665508445628	1	NA	NA	NA	NA	NA	NA	NA	NA	2	2	4	4	0.237795918472271
478.0356	122.838513056347	3.13145205569127	1.46468176661941	2.13797435528871	0.0325188246568111	1	NA	NA	NA	NA	NA	NA	NA	NA	2	2	4	4	0.768399516839027
1115.85	62.1674324305219	2.07291801196741	0.969709734840425	2.13766855945664	0.0325436530040264	1	NA	NA	NA	NA	NA	NA	NA	NA	0	2	3	4	0.66519565663742
479.1237	1176.50238504518	-0.759767162147993	0.355757338997792	-2.13563313771219	0.032709328189961	1	NA	NA	NA	NA	NA	NA	NA	NA	1	2	4	4	-0.45602807525863
486.0373	116.64878232411	3.05309239693746	1.43020769512447	2.13471959866064	0.0327839211276558	1	NA	NA	NA	NA	NA	NA	NA	NA	2	2	4	4	0.7581159344766
697.3927	385.197054340379	0.639722416137201	0.299781704045308	2.13396083718477	0.0328459867417124	1	NA	NA	NA	NA	NA	NA	NA	NA	1	2	4	4	0.251195921308607
276.9961	5343.24137333843	1.00489436826931	0.470957768953857	2.1337250057505	0.0328652979011322	1	NA	NA	NA	NA	NA	NA	NA	NA	2	2	4	4	0.406715802865101
314.1252	6065.90660336663	-0.59602535840017	0.279380523022337	-2.13338192638618	0.0328934084601568	1	NA	NA	NA	NA	NA	NA	NA	NA	1	2	4	4	-0.369110610683794
509.0269	744.117453936436	0.410091151497176	0.192286694502512	2.13270685503317	0.0329487812282277	1	NA	NA	NA	NA	NA	NA	NA	NA	1	2	4	4	0.157002084860415
[truncated: 2,241 more rows]
