# Supplementary material for: An integrated host-microbiome response to atrazine exposure mediates toxicity in Drosophila
Source: Commun Biol. 2021 Nov 24;4:1324. doi: 10.1038/s42003-021-02847-y (PMC8613235; doi:10.1038/s42003-021-02847-y)
Supplement: Supplementary file 13 — Supplementary Data 11 [file 42003_2021_2847_MOESM13_ESM.xlsx]

## Sheet: Figure 4A Survival curves
Experimental group	Treatment	Age(D)	Total number of flies	% survival	SE of proportion
Conventionally reared (CR)	2mM Atrazine	0	90	1	0
Conventionally reared (CR)	2mM Atrazine	1	90	1	0
Conventionally reared (CR)	2mM Atrazine	2	90	1	0
Conventionally reared (CR)	2mM Atrazine	3	90	0.988889	0.0110492
Conventionally reared (CR)	2mM Atrazine	4	90	0.966667	0.0189215
Conventionally reared (CR)	2mM Atrazine	5	90	0.955556	0.0217228
Conventionally reared (CR)	2mM Atrazine	6	90	0.944444	0.0241452
Conventionally reared (CR)	2mM Atrazine	7	90	0.933333	0.0262937
Conventionally reared (CR)	2mM Atrazine	8	90	0.877778	0.034526
Conventionally reared (CR)	2mM Atrazine	9	90	0.855556	0.0370556
Conventionally reared (CR)	2mM Atrazine	10	90	0.833333	0.0392837
Conventionally reared (CR)	2mM Atrazine	11	90	0.755556	0.0453004
Conventionally reared (CR)	2mM Atrazine	12	90	0.7	0.0483046
Conventionally reared (CR)	2mM Atrazine	13	90	0.666667	0.0496904
Conventionally reared (CR)	2mM Atrazine	14	90	0.611111	0.0513868
Conventionally reared (CR)	2mM Atrazine	15	90	0.544444	0.052496
Conventionally reared (CR)	2mM Atrazine	16	90	0.388889	0.0513868
Conventionally reared (CR)	2mM Atrazine	17	90	0.377778	0.0511057
Conventionally reared (CR)	2mM Atrazine	18	90	0.344444	0.0500891
Conventionally reared (CR)	2mM Atrazine	19	90	0.322222	0.0492607
Conventionally reared (CR)	2mM Atrazine	20	90	0.322222	0.0492607
Conventionally reared (CR)	2mM Atrazine	21	90	0.211111	0.0430172
Conventionally reared (CR)	2mM Atrazine	22	90	0.144444	0.0370556
Conventionally reared (CR)	2mM Atrazine	23	90	0.0444444	0.0217228
Conventionally reared (CR)	2mM Atrazine	24	90	0.0444444	0.0217228
Conventionally reared (CR)	2mM Atrazine	25	90	0.0444444	0.0217228
Conventionally reared (CR)	2mM Atrazine	26	90	0.0333333	0.0189215
Conventionally reared (CR)	2mM Atrazine	27	90	0.0333333	0.0189215
Conventionally reared (CR)	2mM Atrazine	28	90	0.0222222	0.0155379
Conventionally reared (CR)	2mM Atrazine	29	90	0.0222222	0.0155379
Conventionally reared (CR)	2mM Atrazine	30	90	0.0222222	0.0155379
Germfree reared (GF)	0.25% DMSO	0	90	1	0
Germfree reared (GF)	0.25% DMSO	1	90	0.988889	0.0110492
Germfree reared (GF)	0.25% DMSO	2	90	0.977778	0.0155379
Germfree reared (GF)	0.25% DMSO	3	90	0.966667	0.0189215
Germfree reared (GF)	0.25% DMSO	4	90	0.966667	0.0189215
Germfree reared (GF)	0.25% DMSO	5	90	0.966667	0.0189215
Germfree reared (GF)	0.25% DMSO	6	90	0.966667	0.0189215
Germfree reared (GF)	0.25% DMSO	7	90	0.966667	0.0189215
Germfree reared (GF)	0.25% DMSO	8	89	0.966292	0.0191304
Germfree reared (GF)	0.25% DMSO	9	89	0.966292	0.0191304
Germfree reared (GF)	0.25% DMSO	10	89	0.966292	0.0191304
Germfree reared (GF)	0.25% DMSO	11	89	0.966292	0.0191304
Germfree reared (GF)	0.25% DMSO	12	89	0.966292	0.0191304
Germfree reared (GF)	0.25% DMSO	13	89	0.966292	0.0191304
Germfree reared (GF)	0.25% DMSO	14	89	0.966292	0.0191304
Germfree reared (GF)	0.25% DMSO	15	89	0.876404	0.0348866
Germfree reared (GF)	0.25% DMSO	16	89	0.876404	0.0348866
Germfree reared (GF)	0.25% DMSO	17	89	0.876404	0.0348866
Germfree reared (GF)	0.25% DMSO	18	89	0.865169	0.0362035
Germfree reared (GF)	0.25% DMSO	19	89	0.865169	0.0362035
Germfree reared (GF)	0.25% DMSO	20	89	0.865169	0.0362035
Germfree reared (GF)	0.25% DMSO	21	89	0.853933	0.0374363
Germfree reared (GF)	0.25% DMSO	22	88	0.840909	0.0389902
Germfree reared (GF)	0.25% DMSO	23	88	0.829545	0.0400851
Germfree reared (GF)	0.25% DMSO	24	88	0.829545	0.0400851
Germfree reared (GF)	0.25% DMSO	25	88	0.829545	0.0400851
Germfree reared (GF)	0.25% DMSO	26	88	0.818182	0.0411152
Germfree reared (GF)	0.25% DMSO	27	88	0.806818	0.0420852
Germfree reared (GF)	0.25% DMSO	28	88	0.795455	0.0429993
Germfree reared (GF)	0.25% DMSO	29	88	0.772727	0.044673
Germfree reared (GF)	0.25% DMSO	30	88	0.761364	0.0454384
Germfree reared (GF)	0.25% DMSO + A. tropicalis	0	83	1	0
Germfree reared (GF)	0.25% DMSO + A. tropicalis	1	83	0.975904	0.0168322
Germfree reared (GF)	0.25% DMSO + A. tropicalis	2	83	0.975904	0.0168322
Germfree reared (GF)	0.25% DMSO + A. tropicalis	3	83	0.963855	0.0204875
Germfree reared (GF)	0.25% DMSO + A. tropicalis	4	82	0.963415	0.0207326
Germfree reared (GF)	0.25% DMSO + A. tropicalis	5	82	0.963415	0.0207326
Germfree reared (GF)	0.25% DMSO + A. tropicalis	6	82	0.963415	0.0207326
Germfree reared (GF)	0.25% DMSO + A. tropicalis	7	82	0.95122	0.0237879
Germfree reared (GF)	0.25% DMSO + A. tropicalis	8	82	0.939024	0.0264247
Germfree reared (GF)	0.25% DMSO + A. tropicalis	9	82	0.926829	0.0287582
Germfree reared (GF)	0.25% DMSO + A. tropicalis	10	82	0.914634	0.0308574
Germfree reared (GF)	0.25% DMSO + A. tropicalis	11	82	0.914634	0.0308574
Germfree reared (GF)	0.25% DMSO + A. tropicalis	12	82	0.902439	0.0327673
Germfree reared (GF)	0.25% DMSO + A. tropicalis	13	82	0.902439	0.0327673
Germfree reared (GF)	0.25% DMSO + A. tropicalis	14	82	0.890244	0.0345193
Germfree reared (GF)	0.25% DMSO + A. tropicalis	15	82	0.829268	0.0415526
Germfree reared (GF)	0.25% DMSO + A. tropicalis	16	82	0.829268	0.0415526
Germfree reared (GF)	0.25% DMSO + A. tropicalis	17	82	0.780488	0.0457094
Germfree reared (GF)	0.25% DMSO + A. tropicalis	18	82	0.768293	0.0465936
Germfree reared (GF)	0.25% DMSO + A. tropicalis	19	82	0.756098	0.0474231
Germfree reared (GF)	0.25% DMSO + A. tropicalis	20	82	0.719512	0.04961
Germfree reared (GF)	0.25% DMSO + A. tropicalis	21	82	0.646341	0.0527978
Germfree reared (GF)	0.25% DMSO + A. tropicalis	22	82	0.609756	0.053869
Germfree reared (GF)	0.25% DMSO + A. tropicalis	23	82	0.609756	0.053869
Germfree reared (GF)	0.25% DMSO + A. tropicalis	24	82	0.597561	0.0541545
Germfree reared (GF)	0.25% DMSO + A. tropicalis	25	82	0.54878	0.0549524
Germfree reared (GF)	0.25% DMSO + A. tropicalis	26	82	0.54878	0.0549524
Germfree reared (GF)	0.25% DMSO + A. tropicalis	27	82	0.536585	0.0550678
Germfree reared (GF)	0.25% DMSO + A. tropicalis	28	82	0.47561	0.05515
Germfree reared (GF)	0.25% DMSO + A. tropicalis	29	82	0.378049	0.0535482
Germfree reared (GF)	0.25% DMSO + A. tropicalis	30	82	0.378049	0.0535482
Germfree reared (GF)	2mM Atrazine	0	90	1	0
Germfree reared (GF)	2mM Atrazine	1	90	1	0
Germfree reared (GF)	2mM Atrazine	2	90	0.988889	0.0110492
Germfree reared (GF)	2mM Atrazine	3	90	0.977778	0.0155379
Germfree reared (GF)	2mM Atrazine	4	90	0.977778	0.0155379
Germfree reared (GF)	2mM Atrazine	5	90	0.977778	0.0155379
Germfree reared (GF)	2mM Atrazine	6	90	0.977778	0.0155379
Germfree reared (GF)	2mM Atrazine	7	90	0.977778	0.0155379
Germfree reared (GF)	2mM Atrazine	8	89	0.977528	0.0157105
Germfree reared (GF)	2mM Atrazine	9	89	0.94382	0.0244084
Germfree reared (GF)	2mM Atrazine	10	89	0.842697	0.0385931
Germfree reared (GF)	2mM Atrazine	11	89	0.786517	0.0434351
Germfree reared (GF)	2mM Atrazine	12	89	0.561798	0.0525935
Germfree reared (GF)	2mM Atrazine	13	89	0.213483	0.0434351
Germfree reared (GF)	2mM Atrazine	14	89	0.101124	0.0319581
Germfree reared (GF)	2mM Atrazine	15	89	0.0224719	0.0157105
Germfree reared (GF)	2mM Atrazine	16	89	0.011236	0.0111727
Germfree reared (GF)	2mM Atrazine	17	89	0.011236	0.0111727
Germfree reared (GF)	2mM Atrazine	18	89	0.011236	0.0111727
Germfree reared (GF)	2mM Atrazine	19	89	0.011236	0.0111727
Germfree reared (GF)	2mM Atrazine	20	89	0.011236	0.0111727
Germfree reared (GF)	2mM Atrazine	21	89	0.011236	0.0111727
Germfree reared (GF)	2mM Atrazine	22	89	0.011236	0.0111727
Germfree reared (GF)	2mM Atrazine	23	89	0.011236	0.0111727
Germfree reared (GF)	2mM Atrazine	24	89	0.011236	0.0111727
Germfree reared (GF)	2mM Atrazine	25	89	0.011236	0.0111727
Germfree reared (GF)	2mM Atrazine	26	89	0.011236	0.0111727
Germfree reared (GF)	2mM Atrazine	27	89	0.011236	0.0111727
Germfree reared (GF)	2mM Atrazine	28	89	0.011236	0.0111727
Germfree reared (GF)	2mM Atrazine	29	89	0.011236	0.0111727
Germfree reared (GF)	2mM Atrazine	30	89	0.011236	0.0111727
Germfree reared (GF)	2mM Atrazine + A.tropicalis	0	90	1	0
Germfree reared (GF)	2mM Atrazine + A.tropicalis	1	90	1	0
Germfree reared (GF)	2mM Atrazine + A.tropicalis	2	90	0.988889	0.0110492
Germfree reared (GF)	2mM Atrazine + A.tropicalis	3	90	0.988889	0.0110492
Germfree reared (GF)	2mM Atrazine + A.tropicalis	4	90	0.977778	0.0155379
Germfree reared (GF)	2mM Atrazine + A.tropicalis	5	90	0.977778	0.0155379
Germfree reared (GF)	2mM Atrazine + A.tropicalis	6	90	0.977778	0.0155379
Germfree reared (GF)	2mM Atrazine + A.tropicalis	7	90	0.933333	0.0262937
Germfree reared (GF)	2mM Atrazine + A.tropicalis	8	89	0.910112	0.0303181
Germfree reared (GF)	2mM Atrazine + A.tropicalis	9	89	0.910112	0.0303181
Germfree reared (GF)	2mM Atrazine + A.tropicalis	10	89	0.898876	0.0319581
Germfree reared (GF)	2mM Atrazine + A.tropicalis	11	89	0.865169	0.0362035
Germfree reared (GF)	2mM Atrazine + A.tropicalis	12	89	0.853933	0.0374363
Germfree reared (GF)	2mM Atrazine + A.tropicalis	13	89	0.820225	0.0407039
Germfree reared (GF)	2mM Atrazine + A.tropicalis	14	89	0.707865	0.0482028
Germfree reared (GF)	2mM Atrazine + A.tropicalis	15	89	0.595506	0.0520241
Germfree reared (GF)	2mM Atrazine + A.tropicalis	16	89	0.595506	0.0520241
Germfree reared (GF)	2mM Atrazine + A.tropicalis	17	89	0.573034	0.0524315
Germfree reared (GF)	2mM Atrazine + A.tropicalis	18	89	0.483146	0.0529698
Germfree reared (GF)	2mM Atrazine + A.tropicalis	19	89	0.483146	0.0529698
Germfree reared (GF)	2mM Atrazine + A.tropicalis	20	89	0.348315	0.0505021
Germfree reared (GF)	2mM Atrazine + A.tropicalis	21	89	0.235955	0.0450069
Germfree reared (GF)	2mM Atrazine + A.tropicalis	22	89	0.101124	0.0319581
Germfree reared (GF)	2mM Atrazine + A.tropicalis	23	89	0.101124	0.0319581
Germfree reared (GF)	2mM Atrazine + A.tropicalis	24	89	0.101124	0.0319581
Germfree reared (GF)	2mM Atrazine + A.tropicalis	25	89	0.0898876	0.0303181
Germfree reared (GF)	2mM Atrazine + A.tropicalis	26	89	0.0898876	0.0303181
Germfree reared (GF)	2mM Atrazine + A.tropicalis	27	89	0.0674157	0.0265785
Germfree reared (GF)	2mM Atrazine + A.tropicalis	28	89	0.0224719	0.0157105
Germfree reared (GF)	2mM Atrazine + A.tropicalis	29	89	0.0224719	0.0157105
Germfree reared (GF)	2mM Atrazine + A.tropicalis	30	89	0.0224719	0.0157105
Germfree reared (GF)		0	80	1	0
Germfree reared (GF)		1	80	1	0
Germfree reared (GF)		2	80	1	0
Germfree reared (GF)		3	80	1	0
Germfree reared (GF)		4	80	1	0
Germfree reared (GF)		5	80	1	0
Germfree reared (GF)		6	80	1	0
Germfree reared (GF)		7	80	1	0
Germfree reared (GF)		8	80	1	0
Germfree reared (GF)		9	80	1	0
Germfree reared (GF)		10	80	1	0
Germfree reared (GF)		11	80	0.9875	0.0124216
Germfree reared (GF)		12	80	0.9875	0.0124216
Germfree reared (GF)		13	80	0.975	0.0174553
Germfree reared (GF)		14	80	0.9625	0.0212408
Germfree reared (GF)		15	80	0.95	0.024367
Germfree reared (GF)		16	80	0.95	0.024367
Germfree reared (GF)		17	80	0.925	0.029448
Germfree reared (GF)		18	80	0.925	0.029448
Germfree reared (GF)		19	80	0.9125	0.0315919
Germfree reared (GF)		20	80	0.9125	0.0315919
Germfree reared (GF)		21	80	0.9	0.033541
Germfree reared (GF)		22	80	0.9	0.033541
Germfree reared (GF)		23	80	0.8875	0.0353277
Germfree reared (GF)		24	80	0.8875	0.0353277
Germfree reared (GF)		25	80	0.8875	0.0353277
Germfree reared (GF)		26	80	0.8875	0.0353277
Germfree reared (GF)		27	79	0.848101	0.040382
Germfree reared (GF)		28	79	0.848101	0.040382
Germfree reared (GF)		29	79	0.835443	0.041716

## Sheet: Figure 2A,F
Treatment	Dose	sex	time	unit	n	dead	alive	%survival	time	Avg %survival	Average N	Standard Deviation of Proportion	name
Atrazine	12mM	female	0	hours	30	0	30	1	0	1	30	0	female_12mM
Atrazine	12mM	female	0	hours	30	0	30	1
Atrazine	12mM	female	0	hours	30	0	30	1
Atrazine	12mM	female	15	hours	30	0	30	1	15	1	30	0	female_12mM
Atrazine	12mM	female	15	hours	30	0	30	1
Atrazine	12mM	female	15	hours	30	0	30	1
Atrazine	12mM	female	24	hours	30	0	30	1	24	0.988889	30	0.0191378	female_12mM
Atrazine	12mM	female	24	hours	30	1	29	0.966667
Atrazine	12mM	female	24	hours	30	0	30	1
Atrazine	12mM	female	38	hours	30	3	27	0.9	38	0.877778	30	0.0598008	female_12mM
Atrazine	12mM	female	38	hours	30	3	27	0.9
Atrazine	12mM	female	38	hours	30	5	25	0.833333
Atrazine	12mM	female	48	hours	30	11	19	0.633333	48	0.633333	30	0.0879815	female_12mM
Atrazine	12mM	female	48	hours	30	14	16	0.533333
Atrazine	12mM	female	48	hours	30	8	22	0.733333
Atrazine	12mM	female	66	hours	30	25	5	0.166667	66	0.133333	30	0.0620633	female_12mM
Atrazine	12mM	female	66	hours	30	27	3	0.1
Atrazine	12mM	female	66	hours	30	26	4	0.133333
Atrazine	12mM	female	91	hours	30	27	3	0.1	91	0.0555556	30	0.0418207	female_12mM
Atrazine	12mM	female	91	hours	30	30	0	0
Atrazine	12mM	female	91	hours	30	28	2	0.0666667
Atrazine	20mM	female	0	hours	30	0	30	1	0	1	30	0	female_20mM
Atrazine	20mM	female	0	hours	30	0	30	1
Atrazine	20mM	female	0	hours	30	0	30	1
Atrazine	20mM	female	24	hours	30	2	28	0.933333	24	0.966667	30	0.0327731	female_20mM
Atrazine	20mM	female	24	hours	30	0	30	1
Atrazine	20mM	female	24	hours	30	1	29	0.966667
Atrazine	20mM	female	40	hours	30	6	24	0.8	40	0.7	30	0.083666	female_20mM
Atrazine	20mM	female	40	hours	30	9	21	0.7
Atrazine	20mM	female	40	hours	30	12	18	0.6
Atrazine	20mM	female	48	hours	30	10	20	0.666667	48	0.411111	30	0.0898329	female_20mM
Atrazine	20mM	female	48	hours	30	24	6	0.2
Atrazine	20mM	female	48	hours	30	19	11	0.366667
Atrazine	20mM	female	72	hours	30	29	1	0.0333333	72	0.0222222	30	0.0269124	female_20mM
Atrazine	20mM	female	72	hours	30	29	1	0.0333333
Atrazine	20mM	female	72	hours	30	30	0	0
Atrazine	5mM	female	0	hours	29	0	29	1	0	0.988506	29.3333	0.0196811	female_5mM
Atrazine	5mM	female	0	hours	29	1	28	0.965517
Atrazine	5mM	female	0	hours	30	0	30	1
Atrazine	5mM	female	16	hours	29	0	29	1	16	1	29.3333	0	female_5mM
Atrazine	5mM	female	16	hours	29	0	29	1
Atrazine	5mM	female	16	hours	30	0	30	1
Atrazine	5mM	female	24	hours	29	0	29	1	24	1	29.3333	0	female_5mM
Atrazine	5mM	female	24	hours	29	0	29	1
Atrazine	5mM	female	24	hours	30	0	30	1
Atrazine	5mM	female	40	hours	29	0	29	1	40	1	29.3333	0	female_5mM
Atrazine	5mM	female	40	hours	29	0	29	1
Atrazine	5mM	female	40	hours	30	0	30	1
Atrazine	5mM	female	48	hours	29	0	29	1	48	1	29.3333	0	female_5mM
Atrazine	5mM	female	48	hours	29	0	29	1
Atrazine	5mM	female	48	hours	30	0	30	1
Atrazine	5mM	female	68	hours	29	1	28	0.965517	68	0.9659	29.3333	0.0335089	female_5mM
Atrazine	5mM	female	68	hours	29	1	28	0.965517
Atrazine	5mM	female	68	hours	30	1	29	0.966667
Atrazine	5mM	female	88	hours	29	1	28	0.965517	88	0.954789	29.3333	0.0383613	female_5mM
Atrazine	5mM	female	88	hours	29	1	28	0.965517
Atrazine	5mM	female	88	hours	30	2	28	0.933333
Atrazine	5mM	female	96	hours	29	1	28	0.965517	96	0.910345	29.3333	0.0527485	female_5mM
Atrazine	5mM	female	96	hours	29	1	28	0.965517
Atrazine	5mM	female	96	hours	30	6	24	0.8
Atrazine	7mM	female	0	hours	30	0	30	1	0	0.988506	29.6667	0.0195702	female_7mM
Atrazine	7mM	female	0	hours	30	0	30	1
Atrazine	7mM	female	0	hours	29	1	28	0.965517
Atrazine	7mM	female	16	hours	30	0	30	1	16	1	29.6667	0	female_7mM
Atrazine	7mM	female	16	hours	30	0	30	1
Atrazine	7mM	female	16	hours	29	0	29	1
Atrazine	7mM	female	24	hours	30	0	30	1	24	0.988889	29.6667	0.019245	female_7mM
Atrazine	7mM	female	24	hours	30	1	29	0.966667
Atrazine	7mM	female	24	hours	29	0	29	1
Atrazine	7mM	female	40	hours	30	3	27	0.9	40	0.898851	29.6667	0.0553594	female_7mM
Atrazine	7mM	female	40	hours	30	3	27	0.9
Atrazine	7mM	female	40	hours	29	3	26	0.896552
Atrazine	7mM	female	48	hours	30	4	26	0.866667	48	0.876245	29.6667	0.0604588	female_7mM
Atrazine	7mM	female	48	hours	30	3	27	0.9
Atrazine	7mM	female	48	hours	29	4	25	0.862069
Atrazine	7mM	female	68	hours	30	7	23	0.766667	68	0.752874	29.6667	0.0791929	female_7mM
Atrazine	7mM	female	68	hours	30	8	22	0.733333
Atrazine	7mM	female	68	hours	29	7	22	0.758621
Atrazine	7mM	female	88	hours	30	9	21	0.7	88	0.629502	29.6667	0.088666	female_7mM
Atrazine	7mM	female	88	hours	30	14	16	0.533333
Atrazine	7mM	female	88	hours	29	10	19	0.655172
Atrazine	7mM	female	96	hours	30	10	20	0.666667	96	0.53908	29.6667	0.0915177	female_7mM
Atrazine	7mM	female	96	hours	30	17	13	0.433333
Atrazine	7mM	female	96	hours	29	14	15	0.517241
Atrazine	12mM	male	0	hours	30	0	30	1	0	1	30	0	male_12mM
Atrazine	12mM	male	0	hours	30	0	30	1
Atrazine	12mM	male	0	hours	30	0	30	1
Atrazine	12mM	male	15	hours	30	0	30	1	15	1	30	0	male_12mM
Atrazine	12mM	male	15	hours	30	0	30	1
Atrazine	12mM	male	15	hours	30	0	30	1
Atrazine	12mM	male	24	hours	30	0	30	1	24	0.966667	30	0.0327731	male_12mM
Atrazine	12mM	male	24	hours	30	3	27	0.9
Atrazine	12mM	male	24	hours	30	0	30	1
Atrazine	12mM	male	38	hours	30	18	12	0.4	38	0.344444	30	0.0867568	male_12mM
Atrazine	12mM	male	38	hours	30	26	4	0.133333
Atrazine	12mM	male	38	hours	30	15	15	0.5
Atrazine	12mM	male	48	hours	30	28	2	0.0666667	48	0.122222	30	0.0598008	male_12mM
Atrazine	12mM	male	48	hours	30	28	2	0.0666667
Atrazine	12mM	male	48	hours	30	23	7	0.233333
Atrazine	12mM	male	66	hours	30	30	0	0	66	0.0111111	30	0.0191378	male_12mM
Atrazine	12mM	male	66	hours	30	29	1	0.0333333
Atrazine	12mM	male	66	hours	30	30	0	0
Atrazine	12mM	male	91	hours	30	30	0	0	91	0.0111111	30	0.0191378	male_12mM
Atrazine	12mM	male	91	hours	30	29	1	0.0333333
Atrazine	12mM	male	91	hours	30	30	0	0
Atrazine	20mM	male	0	hours	29	1	28	0.965517	0	0.988506	29.6667	0.0195702	male_20mM
Atrazine	20mM	male	0	hours	30	0	30	1
Atrazine	20mM	male	0	hours	30	0	30	1
Atrazine	20mM	male	24	hours	29	1	28	0.965517	24	0.788506	29.6667	0.0749751	male_20mM
Atrazine	20mM	male	24	hours	30	14	16	0.533333
Atrazine	20mM	male	24	hours	30	4	26	0.866667
Atrazine	20mM	male	40	hours	29	21	8	0.275862	40	0.14751	29.6667	0.0651059	male_20mM
Atrazine	20mM	male	40	hours	30	29	1	0.0333333
Atrazine	20mM	male	40	hours	30	26	4	0.133333
Atrazine	20mM	male	48	hours	29	25	4	0.137931	48	0.0681992	29.6667	0.0462825	male_20mM
Atrazine	20mM	male	48	hours	30	29	1	0.0333333
Atrazine	20mM	male	48	hours	30	29	1	0.0333333
Atrazine	20mM	male	72	hours	29	28	1	0.0344828	72	0.0114943	29.6667	0.0195702	male_20mM
Atrazine	20mM	male	72	hours	30	30	0	0
Atrazine	20mM	male	72	hours	30	30	0	0
Atrazine	5mM	male	0	hours	30	0	30	1	0	0.988506	29.6667	0.0195702	male_5mM
Atrazine	5mM	male	0	hours	30	0	30	1
Atrazine	5mM	male	0	hours	29	1	28	0.965517
Atrazine	5mM	male	16	hours	30	0	30	1	16	1	29.6667	0	male_5mM
Atrazine	5mM	male	16	hours	30	0	30	1
Atrazine	5mM	male	16	hours	29	0	29	1
Atrazine	5mM	male	24	hours	30	0	30	1	24	1	29.6667	0	male_5mM
Atrazine	5mM	male	24	hours	30	0	30	1
Atrazine	5mM	male	24	hours	29	0	29	1
Atrazine	5mM	male	40	hours	30	5	25	0.833333	40	0.841762	29.6667	0.0670062	male_5mM
Atrazine	5mM	male	40	hours	30	2	28	0.933333
Atrazine	5mM	male	40	hours	29	7	22	0.758621
Atrazine	5mM	male	48	hours	30	9	21	0.7	48	0.705747	29.6667	0.0836663	male_5mM
Atrazine	5mM	male	48	hours	30	3	27	0.9
Atrazine	5mM	male	48	hours	29	14	15	0.517241
Atrazine	5mM	male	68	hours	30	25	5	0.166667	68	0.24636	29.6667	0.0791103	male_5mM
Atrazine	5mM	male	68	hours	30	18	12	0.4
Atrazine	5mM	male	68	hours	29	24	5	0.172414
Atrazine	5mM	male	88	hours	30	28	2	0.0666667	88	0.157471	29.6667	0.0668742	male_5mM
Atrazine	5mM	male	88	hours	30	23	7	0.233333
Atrazine	5mM	male	88	hours	29	24	5	0.172414
Atrazine	5mM	male	96	hours	30	28	2	0.0666667	96	0.0896552	29.6667	0.0524513	male_5mM
Atrazine	5mM	male	96	hours	30	26	4	0.133333
Atrazine	5mM	male	96	hours	29	27	2	0.0689655
Atrazine	7mM	male	0	hours	30	0	30	1	0	1	30	0	male_7mM
Atrazine	7mM	male	0	hours	30	0	30	1
Atrazine	7mM	male	0	hours	30	0	30	1
Atrazine	7mM	male	16	hours	30	0	30	1	16	1	30	0	male_7mM
Atrazine	7mM	male	16	hours	30	0	30	1
Atrazine	7mM	male	16	hours	30	0	30	1
Atrazine	7mM	male	24	hours	30	0	30	1	24	0.988889	30	0.0191378	male_7mM
Atrazine	7mM	male	24	hours	30	0	30	1
Atrazine	7mM	male	24	hours	30	1	29	0.966667
Atrazine	7mM	male	40	hours	30	21	9	0.3	40	0.511111	30	0.0912646	male_7mM
Atrazine	7mM	male	40	hours	30	21	9	0.3
Atrazine	7mM	male	40	hours	30	2	28	0.933333
Atrazine	7mM	male	48	hours	30	27	3	0.1	48	0.333333	30	0.0860663	male_7mM
Atrazine	7mM	male	48	hours	30	26	4	0.133333
Atrazine	7mM	male	48	hours	30	7	23	0.766667
Atrazine	7mM	male	68	hours	30	29	1	0.0333333	68	0.122222	30	0.0598008	male_7mM
Atrazine	7mM	male	68	hours	30	28	2	0.0666667
Atrazine	7mM	male	68	hours	30	22	8	0.266667
Atrazine	7mM	male	88	hours	30	30	0	0	88	0.0777778	30	0.0488973	male_7mM
Atrazine	7mM	male	88	hours	30	29	1	0.0333333
Atrazine	7mM	male	88	hours	30	24	6	0.2
Atrazine	7mM	male	96	hours	30	30	0	0	96	0.0666667	30	0.045542	male_7mM
Atrazine	7mM	male	96	hours	30	29	1	0.0333333
Atrazine	7mM	male	96	hours	30	25	5	0.166667
Atrazine	5mM	GF_male	0	hours	30	0	30	1	0	1	30	0	GF_male_5mM
Atrazine	5mM	GF_male	0	hours	30	0	30	1
Atrazine	5mM	GF_male	0	hours	30	0	30	1
Atrazine	5mM	GF_male	17.5	hours	25	0	25	1	17.5	1	21.3333	0	GF_male_5mM
Atrazine	5mM	GF_male	17.5	hours	21	0	21	1
Atrazine	5mM	GF_male	17.5	hours	18	0	18	1
Atrazine	5mM	GF_male	24	hours	25	17	8	0.32	24	0.365926	21.3333	0.104289	GF_male_5mM
Atrazine	5mM	GF_male	24	hours	21	14	7	0.333333
Atrazine	5mM	GF_male	24	hours	18	10	8	0.444444
Atrazine	5mM	GF_male	41.5	hours	25	25	0	0	41.5	0	21.3333	0	GF_male_5mM
Atrazine	5mM	GF_male	41.5	hours	21	21	0	0
Atrazine	5mM	GF_male	41.5	hours	18	18	0	0
Atrazine	5mM	GF_male	48	hours	25	25	0	0	48	0	21.3333	0	GF_male_5mM
Atrazine	5mM	GF_male	48	hours	21	21	0	0
Atrazine	5mM	GF_male	48	hours	18	18	0	0
Atrazine	5mM	GF_male	65.5	hours	25	25	0	0	65.5	0	21.3333	0	GF_male_5mM
Atrazine	5mM	GF_male	65.5	hours	21	21	0	0
Atrazine	5mM	GF_male	65.5	hours	18	18	0	0
Atrazine	5mM	GF_male	72	hours	25	25	0	0	72	0	21.3333	0	GF_male_5mM
Atrazine	5mM	GF_male	72	hours	21	21	0	0
Atrazine	5mM	GF_male	72	hours	18	18	0	0
Atrazine	5mM	GF_male	89.5	hours	25	25	0	0	89.5	0	21.3333	0	GF_male_5mM
Atrazine	5mM	GF_male	89.5	hours	21	21	0	0
Atrazine	5mM	GF_male	89.5	hours	18	18	0	0
Atrazine	5mM	GF_male	96	hours	25	25	0	0	96	0	21.3333	0	GF_male_5mM
Atrazine	5mM	GF_male	96	hours	21	21	0	0
Atrazine	5mM	GF_male	96	hours	18	18	0	0
Atrazine	7mM	GF_male	0	hours	30	0	30	1	0	1	30	0	GF_male_7mM
Atrazine	7mM	GF_male	0	hours	30	0	30	1
Atrazine	7mM	GF_male	0	hours	30	0	30	1
Atrazine	7mM	GF_male	17.5	hours	21	0	21	1	17.5	1	20.6667	0	GF_male_7mM
Atrazine	7mM	GF_male	17.5	hours	20	0	20	1
Atrazine	7mM	GF_male	17.5	hours	21	0	21	1
Atrazine	7mM	GF_male	24	hours	21	13	8	0.380952	24	0.393651	20.3333	0.108346	GF_male_7mM
Atrazine	7mM	GF_male	24	hours	20	14	6	0.3
Atrazine	7mM	GF_male	24	hours	20	10	10	0.5
Atrazine	7mM	GF_male	41.5	hours	21	21	0	0	41.5	0	20.3333	0	GF_male_7mM
Atrazine	7mM	GF_male	41.5	hours	20	20	0	0
Atrazine	7mM	GF_male	41.5	hours	20	20	0	0
Atrazine	7mM	GF_male	48	hours	21	21	0	0	48	0	20.3333	0	GF_male_7mM
Atrazine	7mM	GF_male	48	hours	20	20	0	0
Atrazine	7mM	GF_male	48	hours	20	20	0	0
Atrazine	7mM	GF_male	65.5	hours	21	21	0	0	65.5	0	20.3333	0	GF_male_7mM
Atrazine	7mM	GF_male	65.5	hours	20	20	0	0
Atrazine	7mM	GF_male	65.5	hours	20	20	0	0
Atrazine	7mM	GF_male	72	hours	21	21	0	0	72	0	20.3333	0	GF_male_7mM
Atrazine	7mM	GF_male	72	hours	20	20	0	0
Atrazine	7mM	GF_male	72	hours	20	20	0	0
Atrazine	7mM	GF_male	89.5	hours	21	21	0	0	89.5	0	20.3333	0	GF_male_7mM
Atrazine	7mM	GF_male	89.5	hours	20	20	0	0
Atrazine	7mM	GF_male	89.5	hours	20	20	0	0
Atrazine	7mM	GF_male	96	hours	21	21	0	0	96	0	20.3333	0	GF_male_7mM
Atrazine	7mM	GF_male	96	hours	20	20	0	0
Atrazine	7mM	GF_male	96	hours	20	20	0	0
Atrazine	5mM	GF_female	0	hours	30	0	30	1	0	1	30	0	GF_female_5mM
Atrazine	5mM	GF_female	0	hours	30	0	30	1
Atrazine	5mM	GF_female	0	hours	30	0	30	1
Atrazine	5mM	GF_female	17.5	hours	21	0	21	1	17.5	1	21.6667	0	GF_female_5mM
Atrazine	5mM	GF_female	17.5	hours	20	0	20	1
Atrazine	5mM	GF_female	17.5	hours	24	0	24	1
Atrazine	5mM	GF_female	24	hours	21	3	18	0.857143	24	0.805159	21.6667	0.0850913	GF_female_5mM
Atrazine	5mM	GF_female	24	hours	20	8	12	0.6
Atrazine	5mM	GF_female	24	hours	24	1	23	0.958333
Atrazine	5mM	GF_female	41.5	hours	21	13	8	0.380952	41.5	0.477709	21.3333	0.108146	GF_female_5mM
Atrazine	5mM	GF_female	41.5	hours	20	12	8	0.4
Atrazine	5mM	GF_female	41.5	hours	23	8	15	0.652174
Atrazine	5mM	GF_female	48	hours	21	14	7	0.333333	48	0.358213	21.3333	0.103809	GF_female_5mM
Atrazine	5mM	GF_female	48	hours	20	13	7	0.35
Atrazine	5mM	GF_female	48	hours	23	14	9	0.391304
Atrazine	5mM	GF_female	65.5	hours	21	17	4	0.190476	65.5	0.174098	21	0.0827469	GF_female_5mM
Atrazine	5mM	GF_female	65.5	hours	20	17	3	0.15
Atrazine	5mM	GF_female	65.5	hours	22	18	4	0.181818
Atrazine	5mM	GF_female	72	hours	21	18	3	0.142857	72	0.126407	21	0.0725154	GF_female_5mM
Atrazine	5mM	GF_female	72	hours	20	18	2	0.1
Atrazine	5mM	GF_female	72	hours	22	19	3	0.136364
Atrazine	5mM	GF_female	89.5	hours	21	21	0	0	89.5	0.0151515	21	0.0266565	GF_female_5mM
Atrazine	5mM	GF_female	89.5	hours	20	20	0	0
Atrazine	5mM	GF_female	89.5	hours	22	21	1	0.0454545
Atrazine	5mM	GF_female	96	hours	21	21	0	0	96	0	21	0	GF_female_5mM
Atrazine	5mM	GF_female	96	hours	20	20	0	0
Atrazine	5mM	GF_female	96	hours	22	22	0	0
Atrazine	7mM	GF_female	0	hours	30	0	30	1	0	1	30	0	GF_female_7mM
Atrazine	7mM	GF_female	0	hours	30	0	30	1
Atrazine	7mM	GF_female	0	hours	30	0	30	1
Atrazine	7mM	GF_female	17.5	hours	21	0	21	1	17.5	1	21.3333	0	GF_female_7mM
Atrazine	7mM	GF_female	17.5	hours	24	0	24	1
Atrazine	7mM	GF_female	17.5	hours	19	0	19	1
Atrazine	7mM	GF_female	24	hours	21	4	17	0.809524	24	0.765455	21.3333	0.0917368	GF_female_7mM
Atrazine	7mM	GF_female	24	hours	24	6	18	0.75
Atrazine	7mM	GF_female	24	hours	19	5	14	0.736842
Atrazine	7mM	GF_female	41.5	hours	21	9	12	0.571429	41.5	0.609336	21.3333	0.105633	GF_female_7mM
Atrazine	7mM	GF_female	41.5	hours	24	9	15	0.625
Atrazine	7mM	GF_female	41.5	hours	19	7	12	0.631579
Atrazine	7mM	GF_female	48	hours	21	13	8	0.380952	48	0.395259	21.3333	0.105851	GF_female_7mM
Atrazine	7mM	GF_female	48	hours	24	11	13	0.541667
Atrazine	7mM	GF_female	48	hours	19	14	5	0.263158
Atrazine	7mM	GF_female	65.5	hours	21	18	3	0.142857	65.5	0.159461	21.3333	0.0792642	GF_female_7mM
Atrazine	7mM	GF_female	65.5	hours	24	21	3	0.125
Atrazine	7mM	GF_female	65.5	hours	19	15	4	0.210526
Atrazine	7mM	GF_female	72	hours	21	18	3	0.142857	72	0.145572	21.3333	0.0763568	GF_female_7mM
Atrazine	7mM	GF_female	72	hours	24	22	2	0.0833333
Atrazine	7mM	GF_female	72	hours	19	15	4	0.210526
Atrazine	7mM	GF_female	89.5	hours	21	21	0	0	89.5	0.0138889	21.3333	0.0253377	GF_female_7mM
Atrazine	7mM	GF_female	89.5	hours	24	23	1	0.0416667
Atrazine	7mM	GF_female	89.5	hours	19	19	0	0
Atrazine	7mM	GF_female	96	hours	21	21	0	0	96	0	21.3333	0	GF_female_7mM
Atrazine	7mM	GF_female	96	hours	24	24	0	0
Atrazine	7mM	GF_female	96	hours	19	19	0	0
DMSO	0.625%	female	0	hours	30	0	30	1	0	1	30	0	#REF!
DMSO	0.625%	female	0	hours	30	0	30	1
DMSO	0.625%	female	0	hours	30	0	30	1
DMSO	0.625%	female	16	hours	30	0	30	1	16	1	30	0	#REF!
DMSO	0.625%	female	16	hours	30	0	30	1
DMSO	0.625%	female	16	hours	30	0	30	1
DMSO	0.625%	female	24	hours	30	0	30	1	24	1	30	0	#REF!
DMSO	0.625%	female	24	hours	30	0	30	1
DMSO	0.625%	female	24	hours	30	0	30	1
DMSO	0.625%	female	40	hours	30	0	30	1	40	1	30	0	#REF!
DMSO	0.625%	female	40	hours	30	0	30	1
DMSO	0.625%	female	40	hours	30	0	30	1
DMSO	0.625%	female	48	hours	30	0	30	1	48	1	30	0	#REF!
DMSO	0.625%	female	48	hours	30	0	30	1
DMSO	0.625%	female	48	hours	30	0	30	1
DMSO	0.625%	female	68	hours	30	0	30	1	68	1	30	0	#REF!
DMSO	0.625%	female	68	hours	30	0	30	1
DMSO	0.625%	female	68	hours	30	0	30	1
DMSO	0.625%	female	88	hours	30	0	30	1	88	1	30	0	#REF!
DMSO	0.625%	female	88	hours	30	0	30	1
DMSO	0.625%	female	88	hours	30	0	30	1
DMSO	0.625%	female	96	hours	30	0	30	1	96	0.988889	30	0.0191378	#REF!
DMSO	0.625%	female	96	hours	30	0	30	1
DMSO	0.625%	female	96	hours	30	1	29	0.966667
DMSO	0.875%	female	0	hours	30	0	30	1	0	0.988095	29.3333	0.0200253	#REF!
DMSO	0.875%	female	0	hours	28	1	27	0.964286
DMSO	0.875%	female	0	hours	30	0	30	1
DMSO	0.875%	female	16	hours	30	0	30	1	16	1	29.3333	0	#REF!
DMSO	0.875%	female	16	hours	28	0	28	1
DMSO	0.875%	female	16	hours	30	0	30	1
DMSO	0.875%	female	24	hours	30	0	30	1	24	1	29.3333	0	#REF!
DMSO	0.875%	female	24	hours	28	0	28	1
DMSO	0.875%	female	24	hours	30	0	30	1
DMSO	0.875%	female	40	hours	30	0	30	1	40	1	29.3333	0	#REF!
DMSO	0.875%	female	40	hours	28	0	28	1
DMSO	0.875%	female	40	hours	30	0	30	1
DMSO	0.875%	female	48	hours	30	0	30	1	48	1	29.3333	0	#REF!
DMSO	0.875%	female	48	hours	28	0	28	1
DMSO	0.875%	female	48	hours	30	0	30	1
DMSO	0.875%	female	68	hours	30	0	30	1	68	1	29.3333	0	#REF!
DMSO	0.875%	female	68	hours	28	0	28	1
DMSO	0.875%	female	68	hours	30	0	30	1
DMSO	0.875%	female	88	hours	30	0	30	1	88	1	29.3333	0	#REF!
DMSO	0.875%	female	88	hours	28	0	28	1
DMSO	0.875%	female	88	hours	30	0	30	1
DMSO	0.875%	female	96	hours	30	0	30	1	96	1	29.3333	0	#REF!
DMSO	0.875%	female	96	hours	28	0	28	1
DMSO	0.875%	female	96	hours	30	0	30	1
DMSO	1.875%	female	0	hours	30	0	30	1	0	1	30	0	#REF!
DMSO	1.875%	female	0	hours	30	0	30	1
DMSO	1.875%	female	0	hours	30	0	30	1
DMSO	1.875%	female	15	hours	30	0	30	1	15	1	30	0	#REF!
DMSO	1.875%	female	15	hours	30	0	30	1
DMSO	1.875%	female	15	hours	30	0	30	1
DMSO	1.875%	female	24	hours	30	0	30	1	24	1	30	0	#REF!
DMSO	1.875%	female	24	hours	30	0	30	1
DMSO	1.875%	female	24	hours	30	0	30	1
DMSO	1.875%	female	38	hours	30	1	29	0.966667	38	0.988889	30	0.0191378	#REF!
DMSO	1.875%	female	38	hours	30	0	30	1
DMSO	1.875%	female	38	hours	30	0	30	1
DMSO	1.875%	female	48	hours	30	1	29	0.966667	48	0.988889	30	0.0191378	#REF!
DMSO	1.875%	female	48	hours	30	0	30	1
DMSO	1.875%	female	48	hours	30	0	30	1
DMSO	1.875%	female	66	hours	30	1	29	0.966667	66	0.988889	30	0.0191378	#REF!
DMSO	1.875%	female	66	hours	30	0	30	1
DMSO	1.875%	female	66	hours	30	0	30	1
DMSO	1.875%	female	91	hours	30	1	29	0.966667	91	0.988889	30	0.0191378	#REF!
DMSO	1.875%	female	91	hours	30	0	30	1
DMSO	1.875%	female	91	hours	30	0	30	1
DMSO	3.125%	female	0	hours	30	0	30	1	0	1	30	0	#REF!
DMSO	3.125%	female	0	hours	30	0	30	1
DMSO	3.125%	female	0	hours	30	0	30	1
DMSO	3.125%	female	24	hours	30	0	30	1	24	1	30	0	#REF!
DMSO	3.125%	female	24	hours	30	0	30	1
DMSO	3.125%	female	24	hours	30	0	30	1
DMSO	3.125%	female	40	hours	30	0	30	1	40	1	30	0	#REF!
DMSO	3.125%	female	40	hours	30	0	30	1
DMSO	3.125%	female	40	hours	30	0	30	1
DMSO	3.125%	female	48	hours	30	0	30	1	48	1	30	0	#REF!
DMSO	3.125%	female	48	hours	30	0	30	1
DMSO	3.125%	female	48	hours	30	0	30	1
DMSO	3.125%	female	72	hours	30	1	29	0.966667	72	0.977778	30	0.0269124	#REF!
DMSO	3.125%	female	72	hours	30	0	30	1
DMSO	3.125%	female	72	hours	30	1	29	0.966667
DMSO	0.625%	male	0	hours	30	0	30	1	0	0.977011	29.3333	0.027671	#REF!
DMSO	0.625%	male	0	hours	29	1	28	0.965517
DMSO	0.625%	male	0	hours	29	1	28	0.965517
DMSO	0.625%	male	16	hours	30	0	30	1	16	1	29.3333	0	#REF!
DMSO	0.625%	male	16	hours	29	0	29	1
DMSO	0.625%	male	16	hours	29	0	29	1
DMSO	0.625%	male	24	hours	30	0	30	1	24	1	29.3333	0	#REF!
DMSO	0.625%	male	24	hours	29	0	29	1
DMSO	0.625%	male	24	hours	29	0	29	1
DMSO	0.625%	male	40	hours	30	0	30	1	40	1	29.3333	0	#REF!
DMSO	0.625%	male	40	hours	29	0	29	1
DMSO	0.625%	male	40	hours	29	0	29	1
DMSO	0.625%	male	48	hours	30	0	30	1	48	1	29.3333	0	#REF!
DMSO	0.625%	male	48	hours	29	0	29	1
DMSO	0.625%	male	48	hours	29	0	29	1
DMSO	0.625%	male	68	hours	30	0	30	1	68	0.988506	29.3333	0.0196811	#REF!
DMSO	0.625%	male	68	hours	29	1	28	0.965517
DMSO	0.625%	male	68	hours	29	0	29	1
DMSO	0.625%	male	88	hours	30	0	30	1	88	0.988506	29.3333	0.0196811	#REF!
DMSO	0.625%	male	88	hours	29	1	28	0.965517
DMSO	0.625%	male	88	hours	29	0	29	1
DMSO	0.625%	male	96	hours	30	0	30	1	96	0.988506	29.3333	0.0196811	#REF!
DMSO	0.625%	male	96	hours	29	1	28	0.965517
DMSO	0.625%	male	96	hours	29	0	29	1
DMSO	0.875%	male	0	hours	30	0	30	1	0	0.988506	29.6667	0.0195702	#REF!
DMSO	0.875%	male	0	hours	30	0	30	1
DMSO	0.875%	male	0	hours	29	1	28	0.965517
DMSO	0.875%	male	16	hours	30	0	30	1	16	1	29.6667	0	#REF!
DMSO	0.875%	male	16	hours	30	0	30	1
DMSO	0.875%	male	16	hours	29	0	29	1
DMSO	0.875%	male	24	hours	30	0	30	1	24	1	29.6667	0	#REF!
DMSO	0.875%	male	24	hours	30	0	30	1
DMSO	0.875%	male	24	hours	29	0	29	1
DMSO	0.875%	male	40	hours	30	0	30	1	40	0.988506	29.6667	0.0195702	#REF!
DMSO	0.875%	male	40	hours	30	0	30	1
DMSO	0.875%	male	40	hours	29	1	28	0.965517
DMSO	0.875%	male	48	hours	30	0	30	1	48	0.988506	29.6667	0.0195702	#REF!
DMSO	0.875%	male	48	hours	30	0	30	1
DMSO	0.875%	male	48	hours	29	1	28	0.965517
DMSO	0.875%	male	68	hours	30	0	30	1	68	0.977011	29.6667	0.0275151	#REF!
DMSO	0.875%	male	68	hours	30	0	30	1
DMSO	0.875%	male	68	hours	29	2	27	0.931034
DMSO	0.875%	male	88	hours	30	0	30	1	88	0.977011	29.6667	0.0275151	#REF!
DMSO	0.875%	male	88	hours	30	0	30	1
DMSO	0.875%	male	88	hours	29	2	27	0.931034
DMSO	0.875%	male	96	hours	30	1	29	0.966667	96	0.9659	29.6667	0.0333201	#REF!
DMSO	0.875%	male	96	hours	30	0	30	1
DMSO	0.875%	male	96	hours	29	2	27	0.931034
DMSO	1.875%	male	0	hours	30	0	30	1	0	1	30	0	#REF!
DMSO	1.875%	male	0	hours	30	0	30	1
DMSO	1.875%	male	0	hours	30	0	30	1
DMSO	1.875%	male	15	hours	30	0	30	1	15	1	30	0	#REF!
DMSO	1.875%	male	15	hours	30	0	30	1
DMSO	1.875%	male	15	hours	30	0	30	1
DMSO	1.875%	male	24	hours	30	0	30	1	24	1	30	0	#REF!
DMSO	1.875%	male	24	hours	30	0	30	1
DMSO	1.875%	male	24	hours	30	0	30	1
DMSO	1.875%	male	38	hours	30	0	30	1	38	0.988889	30	0.0191378	#REF!
DMSO	1.875%	male	38	hours	30	0	30	1
DMSO	1.875%	male	38	hours	30	1	29	0.966667
DMSO	1.875%	male	48	hours	30	0	30	1	48	0.988889	30	0.0191378	#REF!
DMSO	1.875%	male	48	hours	30	0	30	1
DMSO	1.875%	male	48	hours	30	1	29	0.966667
DMSO	1.875%	male	66	hours	30	1	29	0.966667	66	0.966667	30	0.0327731	#REF!
DMSO	1.875%	male	66	hours	30	0	30	1
DMSO	1.875%	male	66	hours	30	2	28	0.933333
DMSO	1.875%	male	91	hours	30	1	29	0.966667	91	0.955556	30	0.037625	#REF!
DMSO	1.875%	male	91	hours	30	1	29	0.966667
DMSO	1.875%	male	91	hours	30	2	28	0.933333
DMSO	3.125%	male	0	hours	30	0	30	1	0	1	30	0	#REF!
DMSO	3.125%	male	0	hours	30	0	30	1
DMSO	3.125%	male	0	hours	30	0	30	1
DMSO	3.125%	male	24	hours	30	0	30	1	24	0.988889	30	0.0191378	#REF!
DMSO	3.125%	male	24	hours	30	0	30	1
DMSO	3.125%	male	24	hours	30	1	29	0.966667
DMSO	3.125%	male	40	hours	30	0	30	1	40	0.988889	30	0.0191378	#REF!
DMSO	3.125%	male	40	hours	30	0	30	1
DMSO	3.125%	male	40	hours	30	1	29	0.966667
DMSO	3.125%	male	48	hours	30	0	30	1	48	0.988889	30	0.0191378	#REF!
DMSO	3.125%	male	48	hours	30	0	30	1
DMSO	3.125%	male	48	hours	30	1	29	0.966667
DMSO	3.125%	male	72	hours	30	0	30	1	72	0.977778	30	0.0269124	#REF!
DMSO	3.125%	male	72	hours	30	1	29	0.966667
DMSO	3.125%	male	72	hours	30	1	29	0.966667
DMSO	2.5%	GF_male	0	hours	30	0	30	1	0	1	30	0	#REF!
DMSO	2.5%	GF_male	0	hours	30	0	30	1
DMSO	2.5%	GF_male	0	hours	30	0	30	1
DMSO	2.5%	GF_male	17.5	hours	22	0	22	1	17.5	1	23.3333	0	#REF!
DMSO	2.5%	GF_male	17.5	hours	25	0	25	1
DMSO	2.5%	GF_male	17.5	hours	23	0	23	1
DMSO	2.5%	GF_male	24	hours	22	9	13	0.590909	24	0.701318	23.3333	0.0947488	#REF!
DMSO	2.5%	GF_male	24	hours	25	10	15	0.6
DMSO	2.5%	GF_male	24	hours	23	2	21	0.913043
DMSO	2.5%	GF_male	41.5	hours	22	18	4	0.181818	41.5	0.160896	23.3333	0.0760663	#REF!
DMSO	2.5%	GF_male	41.5	hours	25	24	1	0.04
DMSO	2.5%	GF_male	41.5	hours	23	17	6	0.26087
DMSO	2.5%	GF_male	48	hours	22	22	0	0	48	0.0857971	23.3333	0.0579788	#REF!
DMSO	2.5%	GF_male	48	hours	25	24	1	0.04
DMSO	2.5%	GF_male	48	hours	23	18	5	0.217391
DMSO	2.5%	GF_male	65.5	hours	22	22	0	0	65.5	0.0454545	23	0.0434333	#REF!
DMSO	2.5%	GF_male	65.5	hours	25	25	0	0
DMSO	2.5%	GF_male	65.5	hours	22	19	3	0.136364
DMSO	2.5%	GF_male	72	hours	22	22	0	0	72	0.030303	23	0.0357435	#REF!
DMSO	2.5%	GF_male	72	hours	25	25	0	0
DMSO	2.5%	GF_male	72	hours	22	20	2	0.0909091
DMSO	2.5%	GF_male	89.5	hours	22	22	0	0	89.5	0.0151515	23	0.0254712	#REF!
DMSO	2.5%	GF_male	89.5	hours	25	25	0	0
DMSO	2.5%	GF_male	89.5	hours	22	21	1	0.0454545
DMSO	2.5%	GF_male	96	hours	22	22	0	0	96	0	23	0	#REF!
DMSO	2.5%	GF_male	96	hours	25	25	0	0
DMSO	2.5%	GF_male	96	hours	22	22	0	0
DMSO	2.5%	GF_female	0	hours	30	0	30	1	0	1	29.6667	0	#REF!
DMSO	2.5%	GF_female	0	hours	29	0	29	1
DMSO	2.5%	GF_female	0	hours	30	0	30	1
DMSO	2.5%	GF_female	17.5	hours	29	0	29	1	17.5	1	29	0	#REF!
DMSO	2.5%	GF_female	17.5	hours	29	0	29	1
DMSO	2.5%	GF_female	17.5	hours	29	0	29	1
DMSO	2.5%	GF_female	24	hours	29	1	28	0.965517	24	0.988506	29	0.0197939	#REF!
DMSO	2.5%	GF_female	24	hours	29	0	29	1
DMSO	2.5%	GF_female	24	hours	29	0	29	1
DMSO	2.5%	GF_female	41.5	hours	29	4	25	0.862069	41.5	0.91954	29	0.0505098	#REF!
DMSO	2.5%	GF_female	41.5	hours	29	1	28	0.965517
DMSO	2.5%	GF_female	41.5	hours	29	2	27	0.931034
DMSO	2.5%	GF_female	48	hours	29	5	24	0.827586	48	0.850575	29	0.0662017	#REF!
DMSO	2.5%	GF_female	48	hours	29	3	26	0.896552
DMSO	2.5%	GF_female	48	hours	29	5	24	0.827586
DMSO	2.5%	GF_female	65.5	hours	29	13	16	0.551724	65.5	0.632184	29	0.0895443	#REF!
DMSO	2.5%	GF_female	65.5	hours	29	8	21	0.724138
DMSO	2.5%	GF_female	65.5	hours	29	11	18	0.62069
DMSO	2.5%	GF_female	72	hours	29	14	15	0.517241	72	0.54023	29	0.0925466	#REF!
DMSO	2.5%	GF_female	72	hours	29	12	17	0.586207
DMSO	2.5%	GF_female	72	hours	29	14	15	0.517241
DMSO	2.5%	GF_female	89.5	hours	29	18	11	0.37931	89.5	0.367816	29	0.0895443	#REF!
DMSO	2.5%	GF_female	89.5	hours	29	17	12	0.413793
DMSO	2.5%	GF_female	89.5	hours	29	20	9	0.310345
DMSO	2.5%	GF_female	96	hours	29	23	6	0.206897	96	0.264368	29	0.0818909	#REF!
DMSO	2.5%	GF_female	96	hours	29	19	10	0.344828
DMSO	2.5%	GF_female	96	hours	29	22	7	0.241379

## Sheet: Figure 2B
Treatment	Dose	sex	time	unit	n	dead	alive	%survival	time	Avg %survival	Average N	Standard Deviation of Proportion	name
Paraquat	10mM	female	0	hours	29	1	28	0.965517	0	0.988506	29.5	0.0196254	female_10mM
Paraquat	10mM	female	0	hours	30	0	30	1
Paraquat	10mM	female	0	hours	29	1	28	0.965517
Paraquat	10mM	female	0	hours	29	0	29	1
Paraquat	10mM	female	0	hours	30	0	30	1
Paraquat	10mM	female	0	hours	30	0	30	1
Paraquat	10mM	female	12	hours	29	0	29	1	12	0.994444	29.5	0.0136849	female_10mM
Paraquat	10mM	female	12	hours	30	0	30	1
Paraquat	10mM	female	12	hours	30	0	30	1
Paraquat	10mM	female	15	hours	29	0	29	1
Paraquat	10mM	female	15	hours	30	1	29	0.966667
Paraquat	10mM	female	15	hours	29	0	29	1
Paraquat	10mM	female	24	hours	29	0	29	1	24	0.994444	29.5	0.0136849	female_10mM
Paraquat	10mM	female	24	hours	30	1	29	0.966667
Paraquat	10mM	female	24	hours	29	0	29	1
Paraquat	10mM	female	24	hours	29	0	29	1
Paraquat	10mM	female	24	hours	30	0	30	1
Paraquat	10mM	female	24	hours	30	0	30	1
Paraquat	10mM	female	37	hours	29	2	27	0.931034	37	0.937931	29.5	0.0444234	female_10mM
Paraquat	10mM	female	37	hours	30	3	27	0.9
Paraquat	10mM	female	37	hours	30	1	29	0.966667
Paraquat	10mM	female	38	hours	29	3	26	0.896552
Paraquat	10mM	female	38	hours	30	2	28	0.933333
Paraquat	10mM	female	38	hours	29	0	29	1
Paraquat	10mM	female	48	hours	29	3	26	0.896552	48	0.921264	29.5	0.0495869	female_10mM
Paraquat	10mM	female	48	hours	30	3	27	0.9
Paraquat	10mM	female	48	hours	29	0	29	1
Paraquat	10mM	female	48	hours	29	2	27	0.931034
Paraquat	10mM	female	48	hours	30	3	27	0.9
Paraquat	10mM	female	48	hours	30	3	27	0.9
Paraquat	10mM	female	66	hours	29	4	25	0.862069	66	0.88659	29.3333	0.0585472	female_10mM
Paraquat	10mM	female	66	hours	30	4	26	0.866667
Paraquat	10mM	female	66	hours	29	2	27	0.931034
Paraquat	10mM	female	91	hours	29	4	25	0.862069	91	0.841379	29.3333	0.067452	female_10mM
Paraquat	10mM	female	91	hours	30	6	24	0.8
Paraquat	10mM	female	91	hours	29	4	25	0.862069
Paraquat	25mM	female	0	hours	30	0	30	1	0	1	30	0	female_25mM
Paraquat	25mM	female	0	hours	30	0	30	1
Paraquat	25mM	female	0	hours	30	0	30	1
Paraquat	25mM	female	0	hours	30	0	30	1
Paraquat	25mM	female	0	hours	30	0	30	1
Paraquat	25mM	female	0	hours	30	0	30	1
Paraquat	25mM	female	0	hours	30	0	30	1
Paraquat	25mM	female	0	hours	30	0	30	1
Paraquat	25mM	female	0	hours	30	0	30	1
Paraquat	25mM	female	12	hours	30	1	29	0.966667	12	0.996296	30	0.0110905	female_25mM
Paraquat	25mM	female	12	hours	30	0	30	1
Paraquat	25mM	female	12	hours	30	0	30	1
Paraquat	25mM	female	15	hours	30	0	30	1
Paraquat	25mM	female	15	hours	30	0	30	1
Paraquat	25mM	female	15	hours	30	0	30	1
Paraquat	25mM	female	15	hours	30	0	30	1
Paraquat	25mM	female	15	hours	30	0	30	1
Paraquat	25mM	female	15	hours	30	0	30	1
Paraquat	25mM	female	24	hours	30	0	30	1	24	0.977778	30	0.0269124	female_25mM
Paraquat	25mM	female	24	hours	30	0	30	1
Paraquat	25mM	female	24	hours	30	0	30	1
Paraquat	25mM	female	24	hours	30	0	30	1
Paraquat	25mM	female	24	hours	30	0	30	1
Paraquat	25mM	female	24	hours	30	1	29	0.966667
Paraquat	25mM	female	24	hours	30	4	26	0.866667
Paraquat	25mM	female	24	hours	30	1	29	0.966667
Paraquat	25mM	female	24	hours	30	0	30	1
Paraquat	25mM	female	37	hours	30	16	14	0.466667	37	0.433333	30	0.090472	female_25mM
Paraquat	25mM	female	37	hours	30	20	10	0.333333
Paraquat	25mM	female	37	hours	30	20	10	0.333333
Paraquat	25mM	female	37	hours	30	19	11	0.366667
Paraquat	25mM	female	37	hours	30	19	11	0.366667
Paraquat	25mM	female	37	hours	30	13	17	0.566667
Paraquat	25mM	female	38	hours	30	11	19	0.633333
Paraquat	25mM	female	38	hours	30	18	12	0.4
Paraquat	25mM	female	38	hours	30	17	13	0.433333
Paraquat	25mM	female	48	hours	30	14	16	0.533333	48	0.292593	30	0.0830627	female_25mM
Paraquat	25mM	female	48	hours	30	23	7	0.233333
Paraquat	25mM	female	48	hours	30	20	10	0.333333
Paraquat	25mM	female	48	hours	30	18	12	0.4
Paraquat	25mM	female	48	hours	30	21	9	0.3
Paraquat	25mM	female	48	hours	30	24	6	0.2
Paraquat	25mM	female	48	hours	30	25	5	0.166667
Paraquat	25mM	female	48	hours	30	25	5	0.166667
Paraquat	25mM	female	48	hours	30	21	9	0.3
Paraquat	25mM	female	66	hours	30	21	9	0.3	66	0.2	30	0.0730297	female_25mM
Paraquat	25mM	female	66	hours	30	27	3	0.1
Paraquat	25mM	female	66	hours	30	24	6	0.2
Paraquat	25mM	female	91	hours	30	24	6	0.2	91	0.144444	30	0.0641821	female_25mM
Paraquat	25mM	female	91	hours	30	28	2	0.0666667
Paraquat	25mM	female	91	hours	30	25	5	0.166667
Paraquat	40mM	female	0	hours	28	2	26	0.928571	0	0.980569	29.4444	0.025438	female_40mM
Paraquat	40mM	female	0	hours	29	1	28	0.965517
Paraquat	40mM	female	0	hours	30	0	30	1
Paraquat	40mM	female	0	hours	29	1	28	0.965517
Paraquat	40mM	female	0	hours	30	0	30	1
Paraquat	40mM	female	0	hours	30	0	30	1
Paraquat	40mM	female	0	hours	30	0	30	1
Paraquat	40mM	female	0	hours	29	1	28	0.965517
Paraquat	40mM	female	0	hours	30	0	30	1
Paraquat	40mM	female	12	hours	30	0	30	1	12	0.988633	29.4444	0.0195358	female_40mM
Paraquat	40mM	female	12	hours	29	0	29	1
Paraquat	40mM	female	12	hours	30	0	30	1
Paraquat	40mM	female	15	hours	28	0	28	1
Paraquat	40mM	female	15	hours	29	1	28	0.965517
Paraquat	40mM	female	15	hours	30	0	30	1
Paraquat	40mM	female	15	hours	29	1	28	0.965517
Paraquat	40mM	female	15	hours	30	0	30	1
Paraquat	40mM	female	15	hours	30	1	29	0.966667
Paraquat	40mM	female	24	hours	28	3	25	0.892857	24	0.890266	29.4444	0.0576008	female_40mM
Paraquat	40mM	female	24	hours	29	2	27	0.931034
Paraquat	40mM	female	24	hours	30	5	25	0.833333
Paraquat	40mM	female	24	hours	29	5	24	0.827586
Paraquat	40mM	female	24	hours	30	2	28	0.933333
Paraquat	40mM	female	24	hours	30	3	27	0.9
Paraquat	40mM	female	24	hours	30	2	28	0.933333
Paraquat	40mM	female	24	hours	29	5	24	0.827586
Paraquat	40mM	female	24	hours	30	2	28	0.933333
Paraquat	40mM	female	37	hours	29	23	6	0.206897	37	0.194782	29.4444	0.0729843	female_40mM
Paraquat	40mM	female	37	hours	30	19	11	0.366667
Paraquat	40mM	female	37	hours	30	19	11	0.366667
Paraquat	40mM	female	37	hours	30	27	3	0.1
Paraquat	40mM	female	37	hours	29	25	4	0.137931
Paraquat	40mM	female	37	hours	30	22	8	0.266667
Paraquat	40mM	female	38	hours	28	26	2	0.0714286
Paraquat	40mM	female	38	hours	29	26	3	0.103448
Paraquat	40mM	female	38	hours	30	26	4	0.133333
Paraquat	40mM	female	48	hours	28	26	2	0.0714286	48	0.0789454	29.4444	0.0496941	female_40mM
Paraquat	40mM	female	48	hours	29	28	1	0.0344828
Paraquat	40mM	female	48	hours	30	27	3	0.1
Paraquat	40mM	female	48	hours	29	28	1	0.0344828
Paraquat	40mM	female	48	hours	30	25	5	0.166667
Paraquat	40mM	female	48	hours	30	27	3	0.1
Paraquat	40mM	female	48	hours	30	30	0	0
Paraquat	40mM	female	48	hours	29	26	3	0.103448
Paraquat	40mM	female	48	hours	30	27	3	0.1
Paraquat	40mM	female	66	hours	28	28	0	0	66	0.0337165	29	0.0335177	female_40mM
Paraquat	40mM	female	66	hours	29	28	1	0.0344828
Paraquat	40mM	female	66	hours	30	28	2	0.0666667
Paraquat	40mM	female	91	hours	28	28	0	0	91	0.0226054	29	0.0276021	female_40mM
Paraquat	40mM	female	91	hours	29	28	1	0.0344828
Paraquat	40mM	female	91	hours	30	29	1	0.0333333
Paraquat	6mM	female	0	hours	30	0	30	1	0	1	30	0	female_6mM
Paraquat	6mM	female	0	hours	30	0	30	1
Paraquat	6mM	female	0	hours	30	0	30	1
Paraquat	6mM	female	15	hours	30	1	29	0.966667	15	0.977395	29.6667	0.0272902	female_6mM
Paraquat	6mM	female	15	hours	30	0	30	1
Paraquat	6mM	female	15	hours	29	1	28	0.965517
Paraquat	6mM	female	24	hours	30	1	29	0.966667	24	0.977395	29.6667	0.0272902	female_6mM
Paraquat	6mM	female	24	hours	30	0	30	1
Paraquat	6mM	female	24	hours	29	1	28	0.965517
Paraquat	6mM	female	38	hours	30	1	29	0.966667	38	0.9659	29.6667	0.0333201	female_6mM
Paraquat	6mM	female	38	hours	30	0	30	1
Paraquat	6mM	female	38	hours	29	2	27	0.931034
Paraquat	6mM	female	48	hours	30	1	29	0.966667	48	0.942912	29.6667	0.0425965	female_6mM
Paraquat	6mM	female	48	hours	30	0	30	1
Paraquat	6mM	female	48	hours	29	4	25	0.862069
Paraquat	6mM	female	66	hours	30	2	28	0.933333	66	0.920307	29.6667	0.0497214	female_6mM
Paraquat	6mM	female	66	hours	30	0	30	1
Paraquat	6mM	female	66	hours	29	5	24	0.827586
Paraquat	6mM	female	91	hours	30	3	27	0.9	91	0.897701	29.6667	0.0556374	female_6mM
Paraquat	6mM	female	91	hours	30	0	30	1
Paraquat	6mM	female	91	hours	29	6	23	0.793103
Paraquat	10mM	male	0	hours	30	0	30	1	0	1	29.5	0	male_10mM
Paraquat	10mM	male	0	hours	29	0	29	1
Paraquat	10mM	male	0	hours	30	0	30	1
Paraquat	10mM	male	0	hours	30	0	30	1
Paraquat	10mM	male	0	hours	28	0	28	1
Paraquat	10mM	male	0	hours	30	0	30	1
Paraquat	10mM	male	12	hours	30	0	30	1	12	0.994444	29.5	0.0136849	male_10mM
Paraquat	10mM	male	12	hours	28	0	28	1
Paraquat	10mM	male	12	hours	30	0	30	1
Paraquat	10mM	male	15	hours	30	0	30	1
Paraquat	10mM	male	15	hours	29	0	29	1
Paraquat	10mM	male	15	hours	30	1	29	0.966667
Paraquat	10mM	male	24	hours	30	0	30	1	24	0.988492	29.5	0.019637	male_10mM
Paraquat	10mM	male	24	hours	29	0	29	1
Paraquat	10mM	male	24	hours	30	1	29	0.966667
Paraquat	10mM	male	24	hours	30	0	30	1
Paraquat	10mM	male	24	hours	28	1	27	0.964286
Paraquat	10mM	male	24	hours	30	0	30	1
Paraquat	10mM	male	37	hours	30	2	28	0.933333	37	0.954762	29.5	0.0382639	male_10mM
Paraquat	10mM	male	37	hours	28	2	26	0.928571
Paraquat	10mM	male	37	hours	30	0	30	1
Paraquat	10mM	male	38	hours	30	3	27	0.9
Paraquat	10mM	male	38	hours	29	0	29	1
Paraquat	10mM	male	38	hours	30	1	29	0.966667
Paraquat	10mM	male	48	hours	30	3	27	0.9	48	0.949206	29.5	0.0404272	male_10mM
Paraquat	10mM	male	48	hours	29	0	29	1
Paraquat	10mM	male	48	hours	30	1	29	0.966667
Paraquat	10mM	male	48	hours	30	2	28	0.933333
Paraquat	10mM	male	48	hours	28	2	26	0.928571
Paraquat	10mM	male	48	hours	30	1	29	0.966667
Paraquat	10mM	male	66	hours	30	4	26	0.866667	66	0.909962	29.6667	0.0525522	male_10mM
Paraquat	10mM	male	66	hours	29	3	26	0.896552
Paraquat	10mM	male	66	hours	30	1	29	0.966667
Paraquat	10mM	male	91	hours	30	5	25	0.833333	91	0.898851	29.6667	0.0553594	male_10mM
Paraquat	10mM	male	91	hours	29	3	26	0.896552
Paraquat	10mM	male	91	hours	30	1	29	0.966667
Paraquat	25mM	male	0	hours	30	0	30	1	0	1	29.8889	0	male_25mM
Paraquat	25mM	male	0	hours	30	0	30	1
Paraquat	25mM	male	0	hours	30	0	30	1
Paraquat	25mM	male	0	hours	30	0	30	1
Paraquat	25mM	male	0	hours	30	0	30	1
Paraquat	25mM	male	0	hours	30	0	30	1
Paraquat	25mM	male	0	hours	30	0	30	1
Paraquat	25mM	male	0	hours	30	0	30	1
Paraquat	25mM	male	0	hours	29	0	29	1
Paraquat	25mM	male	12	hours	30	1	29	0.966667	12	0.981481	29.8889	0.0246598	male_25mM
Paraquat	25mM	male	12	hours	30	0	30	1
Paraquat	25mM	male	12	hours	29	0	29	1
Paraquat	25mM	male	15	hours	30	0	30	1
Paraquat	25mM	male	15	hours	30	1	29	0.966667
Paraquat	25mM	male	15	hours	30	0	30	1
Paraquat	25mM	male	15	hours	30	1	29	0.966667
Paraquat	25mM	male	15	hours	30	0	30	1
Paraquat	25mM	male	15	hours	30	2	28	0.933333
Paraquat	25mM	male	24	hours	30	1	29	0.966667	24	0.955428	29.8889	0.0377464	male_25mM
Paraquat	25mM	male	24	hours	30	1	29	0.966667
Paraquat	25mM	male	24	hours	30	1	29	0.966667
Paraquat	25mM	male	24	hours	30	2	28	0.933333
Paraquat	25mM	male	24	hours	30	1	29	0.966667
Paraquat	25mM	male	24	hours	30	2	28	0.933333
Paraquat	25mM	male	24	hours	30	2	28	0.933333
Paraquat	25mM	male	24	hours	30	1	29	0.966667
Paraquat	25mM	male	24	hours	29	1	28	0.965517
Paraquat	25mM	male	37	hours	30	7	23	0.766667	37	0.847637	29.8889	0.0657339	male_25mM
Paraquat	25mM	male	37	hours	30	6	24	0.8
Paraquat	25mM	male	37	hours	30	3	27	0.9
Paraquat	25mM	male	37	hours	30	6	24	0.8
Paraquat	25mM	male	37	hours	30	4	26	0.866667
Paraquat	25mM	male	37	hours	29	4	25	0.862069
Paraquat	25mM	male	38	hours	30	4	26	0.866667
Paraquat	25mM	male	38	hours	30	4	26	0.866667
Paraquat	25mM	male	38	hours	30	3	27	0.9
Paraquat	25mM	male	48	hours	30	8	22	0.733333	48	0.762452	29.8889	0.0778443	male_25mM
Paraquat	25mM	male	48	hours	30	6	24	0.8
Paraquat	25mM	male	48	hours	30	5	25	0.833333
Paraquat	25mM	male	48	hours	30	10	20	0.666667
Paraquat	25mM	male	48	hours	30	8	22	0.733333
Paraquat	25mM	male	48	hours	30	8	22	0.733333
Paraquat	25mM	male	48	hours	30	10	20	0.666667
Paraquat	25mM	male	48	hours	30	5	25	0.833333
Paraquat	25mM	male	48	hours	29	4	25	0.862069
Paraquat	25mM	male	66	hours	30	15	15	0.5	66	0.644444	30	0.0873949	male_25mM
Paraquat	25mM	male	66	hours	30	8	22	0.733333
Paraquat	25mM	male	66	hours	30	9	21	0.7
Paraquat	25mM	male	91	hours	30	21	9	0.3	91	0.422222	30	0.0901759	male_25mM
Paraquat	25mM	male	91	hours	30	16	14	0.466667
Paraquat	25mM	male	91	hours	30	15	15	0.5
Paraquat	40mM	male	0	hours	30	0	30	1	0	0.992337	29.5556	0.01604	male_40mM
Paraquat	40mM	male	0	hours	29	1	28	0.965517
Paraquat	40mM	male	0	hours	30	0	30	1
Paraquat	40mM	male	0	hours	30	0	30	1
Paraquat	40mM	male	0	hours	29	0	29	1
Paraquat	40mM	male	0	hours	30	0	30	1
Paraquat	40mM	male	0	hours	29	1	28	0.965517
Paraquat	40mM	male	0	hours	29	0	29	1
Paraquat	40mM	male	0	hours	30	0	30	1
Paraquat	40mM	male	12	hours	29	0	29	1	12	0.98493	29.5556	0.0224101	male_40mM
Paraquat	40mM	male	12	hours	29	1	28	0.965517
Paraquat	40mM	male	12	hours	30	0	30	1
Paraquat	40mM	male	15	hours	30	0	30	1
Paraquat	40mM	male	15	hours	29	0	29	1
Paraquat	40mM	male	15	hours	30	1	29	0.966667
Paraquat	40mM	male	15	hours	30	0	30	1
Paraquat	40mM	male	15	hours	29	1	28	0.965517
Paraquat	40mM	male	15	hours	30	1	29	0.966667
Paraquat	40mM	male	24	hours	30	2	28	0.933333	24	0.932312	29.5556	0.0462081	male_40mM
Paraquat	40mM	male	24	hours	29	0	29	1
Paraquat	40mM	male	24	hours	30	2	28	0.933333
Paraquat	40mM	male	24	hours	30	1	29	0.966667
Paraquat	40mM	male	24	hours	29	3	26	0.896552
Paraquat	40mM	male	24	hours	30	3	27	0.9
Paraquat	40mM	male	24	hours	29	2	27	0.931034
Paraquat	40mM	male	24	hours	29	3	26	0.896552
Paraquat	40mM	male	24	hours	30	2	28	0.933333
Paraquat	40mM	male	37	hours	30	9	21	0.7	37	0.647126	29.5556	0.0878991	male_40mM
Paraquat	40mM	male	37	hours	29	9	20	0.689655
Paraquat	40mM	male	37	hours	30	17	13	0.433333
Paraquat	40mM	male	37	hours	29	7	22	0.758621
Paraquat	40mM	male	37	hours	29	7	22	0.758621
Paraquat	40mM	male	37	hours	30	5	25	0.833333
Paraquat	40mM	male	38	hours	30	10	20	0.666667
Paraquat	40mM	male	38	hours	29	14	15	0.517241
Paraquat	40mM	male	38	hours	30	16	14	0.466667
Paraquat	40mM	male	48	hours	30	12	18	0.6	48	0.503704	29.5556	0.0919684	male_40mM
Paraquat	40mM	male	48	hours	29	18	11	0.37931
Paraquat	40mM	male	48	hours	30	18	12	0.4
Paraquat	40mM	male	48	hours	30	15	15	0.5
Paraquat	40mM	male	48	hours	29	14	15	0.517241
Paraquat	40mM	male	48	hours	30	20	10	0.333333
Paraquat	40mM	male	48	hours	29	14	15	0.517241
Paraquat	40mM	male	48	hours	29	12	17	0.586207
Paraquat	40mM	male	48	hours	30	9	21	0.7
Paraquat	40mM	male	66	hours	30	18	12	0.4	66	0.224138	29.6667	0.0765624	male_40mM
Paraquat	40mM	male	66	hours	29	24	5	0.172414
Paraquat	40mM	male	66	hours	30	27	3	0.1
Paraquat	40mM	male	91	hours	30	23	7	0.233333	91	0.134483	29.6667	0.0626378	male_40mM
Paraquat	40mM	male	91	hours	29	26	3	0.103448
Paraquat	40mM	male	91	hours	30	28	2	0.0666667
Paraquat	6mM	male	0	hours	27	1	26	0.962963	0	0.987654	29	0.0205051	male_6mM
Paraquat	6mM	male	0	hours	30	0	30	1
Paraquat	6mM	male	0	hours	30	0	30	1
Paraquat	6mM	male	15	hours	27	0	27	1	15	0.988889	29	0.019465	male_6mM
Paraquat	6mM	male	15	hours	30	1	29	0.966667
Paraquat	6mM	male	15	hours	30	0	30	1
Paraquat	6mM	male	24	hours	27	1	26	0.962963	24	0.976543	29	0.0281048	male_6mM
Paraquat	6mM	male	24	hours	30	1	29	0.966667
Paraquat	6mM	male	24	hours	30	0	30	1
Paraquat	6mM	male	38	hours	27	2	25	0.925926	38	0.964198	29	0.0345017	male_6mM
Paraquat	6mM	male	38	hours	30	1	29	0.966667
Paraquat	6mM	male	38	hours	30	0	30	1
Paraquat	6mM	male	48	hours	27	2	25	0.925926	48	0.964198	29	0.0345017	male_6mM
Paraquat	6mM	male	48	hours	30	1	29	0.966667
Paraquat	6mM	male	48	hours	30	0	30	1
Paraquat	6mM	male	66	hours	27	2	25	0.925926	66	0.953086	29	0.039266	male_6mM
Paraquat	6mM	male	66	hours	30	1	29	0.966667
Paraquat	6mM	male	66	hours	30	1	29	0.966667
Paraquat	6mM	male	91	hours	27	2	25	0.925926	91	0.941975	29	0.0434137	male_6mM
Paraquat	6mM	male	91	hours	30	2	28	0.933333
Paraquat	6mM	male	91	hours	30	1	29	0.966667
